# Supplementary material for: MALDI-TOF MS typing enables the classification of brewing yeasts of the genus Saccharomyces to major beer styles
Source: PLoS One. 2017 Aug 9;12(8):e0181694. doi: 10.1371/journal.pone.0181694 (PMC5549903; doi:10.1371/journal.pone.0181694)
Supplement: S10 File — The directory includes 90 raw files and was zipped to “.zip”; the folder has three strains with 30 spectra per strain; S1 Text explains the raw files with an example and Table 1 represents the yeast strains used within the experiment. (ZIP) [file pone.0181694.s013.zip › 28-30/30332a-998-OG-Koe-Koe-YPG-18h-E-E_2015-08-12__0_F12_1.dat]

1999.93 1459
2000.35 1536
2000.77 1427
2001.19 1430
2001.61 1595
2002.03 1698
2002.46 1694
2002.88 1644
2003.30 1615
2003.72 1690
2004.14 1525
2004.57 1720
2004.99 1580
2005.41 1549
2005.83 1552
2006.25 1493
2006.68 1456
2007.10 1522
2007.52 1627
2007.94 1596
2008.37 1655
2008.79 1593
2009.21 1528
2009.63 1641
2010.06 1610
2010.48 1651
2010.90 1640
2011.32 1659
2011.75 1513
2012.17 1601
2012.59 1510
2013.02 1533
2013.44 1503
2013.86 1531
2014.29 1576
2014.71 1578
2015.13 1480
2015.55 1475
2015.98 1423
2016.40 1438
2016.82 1428
2017.25 1403
2017.67 1368
2018.10 1542
2018.52 1468
2018.94 1540
2019.37 1534
2019.79 1445
2020.21 1669
2020.64 1552
2021.06 1396
2021.48 1499
2021.91 1521
2022.33 1484
2022.76 1478
2023.18 1455
2023.60 1478
2024.03 1500
2024.45 1587
2024.88 1549
2025.30 1519
2025.73 1569
2026.15 1550
2026.57 1469
2027.00 1459
2027.42 1430
2027.85 1345
2028.27 1369
2028.70 1416
2029.12 1519
2029.55 1463
2029.97 1457
2030.40 1473
2030.82 1445
2031.24 1458
2031.67 1366
2032.09 1432
2032.52 1494
2032.94 1538
2033.37 1411
2033.79 1541
2034.22 1498
2034.65 1529
2035.07 1570
2035.50 1677
2035.92 1543
2036.35 1503
2036.77 1578
2037.20 1582
2037.62 1507
2038.05 1602
2038.47 1710
2038.90 1460
2039.33 1343
2039.75 1409
2040.18 1529
2040.60 1427
2041.03 1559
2041.45 1679
2041.88 1544
2042.31 1612
2042.73 1478
2043.16 1448
2043.58 1489
2044.01 1601
2044.44 1428
2044.86 1528
2045.29 1505
2045.72 1484
2046.14 1373
2046.57 1409
2047.00 1456
2047.42 1601
2047.85 1439
2048.28 1359
2048.70 1345
2049.13 1425
2049.56 1409
2049.98 1382
2050.41 1409
2050.84 1505
2051.26 1526
2051.69 1511
2052.12 1421
2052.54 1465
2052.97 1520
2053.40 1547
2053.83 1420
2054.25 1384
2054.68 1502
2055.11 1495
2055.53 1493
2055.96 1386
2056.39 1420
2056.82 1438
2057.24 1531
2057.67 1597
2058.10 1510
2058.53 1466
2058.96 1422
2059.38 1355
2059.81 1439
2060.24 1521
2060.67 1452
2061.10 1373
2061.52 1598
2061.95 1462
2062.38 1443
2062.81 1418
2063.24 1391
2063.66 1453
2064.09 1442
2064.52 1399
2064.95 1471
2065.38 1493
2065.81 1456
2066.23 1504
2066.66 1450
2067.09 1465
2067.52 1722
2067.95 1579
2068.38 1384
2068.81 1565
2069.23 1610
2069.66 1654
2070.09 1498
2070.52 1655
2070.95 1464
2071.38 1402
2071.81 1492
2072.24 1692
2072.67 1548
2073.10 1548
2073.53 1454
2073.95 1501
2074.38 1579
2074.81 1658
2075.24 1627
2075.67 1517
2076.10 1507
2076.53 1410
2076.96 1555
2077.39 1558
2077.82 1701
2078.25 1516
2078.68 1504
2079.11 1722
2079.54 1604
2079.97 1647
2080.40 1475
2080.83 1507
2081.26 1681
2081.69 1646
2082.12 1650
2082.55 1798
2082.98 1766
2083.41 1796
2083.84 1787
2084.27 1794
2084.70 1719
2085.13 1635
2085.56 1557
2085.99 1512
2086.42 1498
2086.85 1439
2087.29 1381
2087.72 1528
2088.15 1507
2088.58 1528
2089.01 1479
2089.44 1580
2089.87 1653
2090.30 1716
2090.73 1408
2091.16 1532
2091.59 1541
2092.03 1415
2092.46 1496
2092.89 1415
2093.32 1499
2093.75 1484
2094.18 1342
2094.61 1588
2095.05 1534
2095.48 1521
2095.91 1542
2096.34 1678
2096.77 1565
2097.20 1445
2097.63 1338
2098.07 1443
2098.50 1469
2098.93 1260
2099.36 1275
2099.79 1349
2100.23 1351
2100.66 1473
2101.09 1431
2101.52 1442
2101.95 1351
2102.39 1354
2102.82 1373
2103.25 1298
2103.68 1334
2104.12 1467
2104.55 1380
2104.98 1581
2105.41 1564
2105.85 1398
2106.28 1438
2106.71 1505
2107.14 1434
2107.58 1382
2108.01 1411
2108.44 1397
2108.88 1414
2109.31 1435
2109.74 1425
2110.18 1451
2110.61 1454
2111.04 1562
2111.47 1570
2111.91 1464
2112.34 1435
2112.77 1476
2113.21 1629
2113.64 1428
2114.07 1325
2114.51 1444
2114.94 1473
2115.37 1419
2115.81 1505
2116.24 1536
2116.68 1566
2117.11 1630
2117.54 1531
2117.98 1334
2118.41 1413
2118.85 1377
2119.28 1378
2119.71 1485
2120.15 1401
2120.58 1389
2121.02 1546
2121.45 1508
2121.88 1482
2122.32 1487
2122.75 1563
2123.19 1636
2123.62 1521
2124.06 1461
2124.49 1326
2124.92 1525
2125.36 1531
2125.79 1526
2126.23 1415
2126.66 1349
2127.10 1461
2127.53 1547
2127.97 1473
2128.40 1439
2128.84 1457
2129.27 1390
2129.71 1415
2130.14 1530
2130.58 1325
2131.01 1423
2131.45 1523
2131.88 1583
2132.32 1461
2132.75 1595
2133.19 1628
2133.63 1561
2134.06 1498
2134.50 1429
2134.93 1522
2135.37 1600
2135.80 1502
2136.24 1559
2136.67 1586
2137.11 1581
2137.55 1604
2137.98 1574
2138.42 1606
2138.85 1783
2139.29 1607
2139.73 1600
2140.16 1644
2140.60 1570
2141.03 1512
2141.47 1529
2141.91 1488
2142.34 1379
2142.78 1484
2143.22 1286
2143.65 1338
2144.09 1410
2144.53 1412
2144.96 1504
2145.40 1473
2145.84 1596
2146.27 1478
2146.71 1235
2147.15 1276
2147.58 1347
2148.02 1405
2148.46 1533
2148.89 1456
2149.33 1457
2149.77 1530
2150.21 1522
2150.64 1467
2151.08 1482
2151.52 1506
2151.95 1715
2152.39 1609
2152.83 1518
2153.27 1564
2153.70 1597
2154.14 1615
2154.58 1711
2155.02 1832
2155.45 1671
2155.89 1538
2156.33 1620
2156.77 1482
2157.21 1479
2157.64 1495
2158.08 1512
2158.52 1566
2158.96 1575
2159.40 1553
2159.83 1536
2160.27 1575
2160.71 1531
2161.15 1489
2161.59 1530
2162.02 1536
2162.46 1488
2162.90 1493
2163.34 1305
2163.78 1365
2164.22 1586
2164.66 1451
2165.09 1487
2165.53 1668
2165.97 1553
2166.41 1470
2166.85 1372
2167.29 1558
2167.73 1660
2168.17 1465
2168.60 1419
2169.04 1443
2169.48 1436
2169.92 1379
2170.36 1432
2170.80 1647
2171.24 1753
2171.68 1669
2172.12 1506
2172.56 1527
2173.00 1553
2173.44 1582
2173.88 1574
2174.32 1534
2174.76 1670
2175.20 1671
2175.64 1578
2176.07 1833
2176.51 1710
2176.95 1777
2177.39 1715
2177.83 1679
2178.27 1791
2178.71 1431
2179.15 1448
2179.59 1482
2180.03 1581
2180.47 1889
2180.92 1727
2181.36 1747
2181.80 1740
2182.24 1870
2182.68 1663
2183.12 1584
2183.56 1429
2184.00 1682
2184.44 1510
2184.88 1596
2185.32 1479
2185.76 1546
2186.20 1648
2186.64 1573
2187.08 1461
2187.52 1364
2187.97 1517
2188.41 1569
2188.85 1478
2189.29 1504
2189.73 1384
2190.17 1527
2190.61 1646
2191.05 1719
2191.49 1514
2191.94 1605
2192.38 1705
2192.82 1661
2193.26 1748
2193.70 1818
2194.14 1614
2194.58 1626
2195.03 1753
2195.47 1642
2195.91 1514
2196.35 1564
2196.79 1747
2197.24 1616
2197.68 1663
2198.12 1647
2198.56 1410
2199.00 1616
2199.45 1682
2199.89 1584
2200.33 1596
2200.77 1714
2201.21 1744
2201.66 1646
2202.10 1670
2202.54 1756
2202.98 1546
2203.43 1361
2203.87 1663
2204.31 1700
2204.75 1607
2205.20 1511
2205.64 1609
2206.08 1477
2206.53 1554
2206.97 1616
2207.41 1489
2207.85 1613
2208.30 1595
2208.74 1648
2209.18 1762
2209.63 1697
2210.07 1602
2210.51 1694
2210.96 1795
2211.40 1693
2211.84 1775
2212.29 1774
2212.73 1907
2213.17 1693
2213.62 1717
2214.06 1618
2214.50 1774
2214.95 1624
2215.39 1629
2215.84 1641
2216.28 1762
2216.72 1717
2217.17 1791
2217.61 1590
2218.05 1663
2218.50 1657
2218.94 1663
2219.39 1532
2219.83 1602
2220.28 1661
2220.72 1555
2221.16 1504
2221.61 1494
2222.05 1501
2222.50 1722
2222.94 1647
2223.39 1508
2223.83 1634
2224.28 1855
2224.72 1766
2225.16 1692
2225.61 1658
2226.05 1771
2226.50 1753
2226.94 1747
2227.39 1907
2227.83 1981
2228.28 1955
2228.72 1790
2229.17 1694
2229.61 1868
2230.06 1824
2230.50 1785
2230.95 1836
2231.40 1867
2231.84 1756
2232.29 1777
2232.73 1966
2233.18 1940
2233.62 2034
2234.07 1975
2234.51 1875
2234.96 1711
2235.41 1685
2235.85 1831
2236.30 2023
2236.74 2057
2237.19 1868
2237.63 1857
2238.08 1812
2238.53 1789
2238.97 1782
2239.42 1853
2239.86 1975
2240.31 1964
2240.76 1799
2241.20 1754
2241.65 1845
2242.10 1726
2242.54 1732
2242.99 1715
2243.44 1796
2243.88 1771
2244.33 1641
2244.78 1665
2245.22 1892
2245.67 1673
2246.12 1645
2246.56 1668
2247.01 1662
2247.46 1785
2247.90 1561
2248.35 1675
2248.80 1768
2249.24 1733
2249.69 1709
2250.14 1825
2250.59 1728
2251.03 1748
2251.48 1847
2251.93 1661
2252.38 1727
2252.82 1718
2253.27 1806
2253.72 1805
2254.17 1827
2254.61 1730
2255.06 1566
2255.51 1635
2255.96 1741
2256.40 1726
2256.85 1727
2257.30 1740
2257.75 1721
2258.20 1664
2258.64 1741
2259.09 1595
2259.54 1617
2259.99 1764
2260.44 1763
2260.88 1770
2261.33 1705
2261.78 1632
2262.23 1847
2262.68 1761
2263.13 1770
2263.58 1814
2264.02 1738
2264.47 1925
2264.92 2007
2265.37 1796
2265.82 1849
2266.27 1915
2266.72 1900
2267.17 1868
2267.61 1883
2268.06 1955
2268.51 1887
2268.96 1845
2269.41 1864
2269.86 1957
2270.31 1898
2270.76 1781
2271.21 1798
2271.66 1807
2272.11 1915
2272.56 1940
2273.00 1748
2273.45 1798
2273.90 1820
2274.35 1952
2274.80 1873
2275.25 1991
2275.70 1980
2276.15 1818
2276.60 1892
2277.05 1696
2277.50 1701
2277.95 1701
2278.40 1658
2278.85 1674
2279.30 1783
2279.75 1761
2280.20 1654
2280.65 1794
2281.10 1666
2281.55 1841
2282.00 1832
2282.45 1783
2282.90 1759
2283.35 1935
2283.81 2097
2284.26 1983
2284.71 1841
2285.16 1827
2285.61 1846
2286.06 1925
2286.51 1967
2286.96 1891
2287.41 1753
2287.86 1614
2288.31 1737
2288.76 1728
2289.22 1839
2289.67 1773
2290.12 1860
2290.57 1978
2291.02 1988
2291.47 2063
2291.92 2022
2292.37 2235
2292.83 2342
2293.28 2317
2293.73 2360
2294.18 2409
2294.63 2433
2295.08 2312
2295.53 2219
2295.99 2275
2296.44 2243
2296.89 2148
2297.34 2092
2297.79 2028
2298.25 2075
2298.70 2055
2299.15 1994
2299.60 1804
2300.05 1884
2300.51 1844
2300.96 1923
2301.41 1838
2301.86 1820
2302.32 1823
2302.77 1647
2303.22 1526
2303.67 1707
2304.13 1648
2304.58 1699
2305.03 1843
2305.48 1901
2305.94 1855
2306.39 1885
2306.84 1803
2307.29 1788
2307.75 1810
2308.20 1815
2308.65 1816
2309.11 1934
2309.56 1746
2310.01 1912
2310.47 1920
2310.92 1828
2311.37 1784
2311.83 1836
2312.28 1811
2312.73 1899
2313.19 1882
2313.64 1928
2314.09 2066
2314.55 1910
2315.00 1875
2315.45 1982
2315.91 1803
2316.36 1733
2316.81 1661
2317.27 1776
2317.72 1806
2318.18 1709
2318.63 1778
2319.08 1818
2319.54 1868
2319.99 1715
2320.45 1757
2320.90 1877
2321.35 1842
2321.81 1685
2322.26 1694
2322.72 1768
2323.17 1775
2323.63 1680
2324.08 1786
2324.54 1850
2324.99 1859
2325.44 1788
2325.90 1761
2326.35 1871
2326.81 1748
2327.26 1771
2327.72 1748
2328.17 1737
2328.63 1716
2329.08 1732
2329.54 1811
2329.99 1768
2330.45 1791
2330.90 1996
2331.36 2047
2331.81 1920
2332.27 1879
2332.72 1860
2333.18 1899
2333.64 1869
2334.09 1877
2334.55 1882
2335.00 2044
2335.46 1922
2335.91 1820
2336.37 1748
2336.82 1823
2337.28 1872
2337.74 2006
2338.19 1867
2338.65 1860
2339.10 1770
2339.56 1872
2340.02 1985
2340.47 1919
2340.93 1840
2341.38 1866
2341.84 1924
2342.30 2118
2342.75 2137
2343.21 2054
2343.67 2094
2344.12 2264
2344.58 2095
2345.04 2099
2345.49 2161
2345.95 1967
2346.41 1851
2346.86 1981
2347.32 1971
2347.78 1822
2348.23 1842
2348.69 1882
2349.15 1785
2349.60 1938
2350.06 1985
2350.52 1962
2350.97 1771
2351.43 1661
2351.89 1651
2352.35 1896
2352.80 1739
2353.26 1766
2353.72 1753
2354.18 1749
2354.63 1735
2355.09 1654
2355.55 1745
2356.01 2024
2356.46 1685
2356.92 1763
2357.38 1683
2357.84 1534
2358.29 1661
2358.75 1622
2359.21 1838
2359.67 1696
2360.13 1819
2360.58 1531
2361.04 1538
2361.50 1609
2361.96 1703
2362.42 1691
2362.88 1775
2363.33 1873
2363.79 1773
2364.25 1806
2364.71 1742
2365.17 1610
2365.63 1633
2366.08 1766
2366.54 1671
2367.00 1676
2367.46 1639
2367.92 1750
2368.38 1733
2368.84 1689
2369.30 1812
2369.75 1681
2370.21 1650
2370.67 1705
2371.13 1838
2371.59 1922
2372.05 1769
2372.51 1659
2372.97 1698
2373.43 1807
2373.89 1791
2374.35 1688
2374.81 1672
2375.27 1775
2375.72 1762
2376.18 1692
2376.64 1629
2377.10 1649
2377.56 1702
2378.02 1701
2378.48 1609
2378.94 1820
2379.40 1702
2379.86 1644
2380.32 1664
2380.78 1783
2381.24 1771
2381.70 1711
2382.16 1803
2382.62 1644
2383.08 1679
2383.54 1703
2384.00 1772
2384.46 1781
2384.92 1708
2385.39 1653
2385.85 1701
2386.31 1599
2386.77 1494
2387.23 1617
2387.69 1620
2388.15 1655
2388.61 1623
2389.07 1616
2389.53 1675
2389.99 1720
2390.45 1632
2390.91 1599
2391.38 1582
2391.84 1708
2392.30 1694
2392.76 1624
2393.22 1575
2393.68 1639
2394.14 1790
2394.60 1618
2395.06 1580
2395.53 1660
2395.99 1808
2396.45 1603
2396.91 1588
2397.37 1532
2397.83 1570
2398.30 1520
2398.76 1503
2399.22 1687
2399.68 1673
2400.14 1570
2400.61 1702
2401.07 1716
2401.53 1763
2401.99 1667
2402.45 1661
2402.92 1579
2403.38 1484
2403.84 1648
2404.30 1630
2404.76 1609
2405.23 1579
2405.69 1525
2406.15 1474
2406.61 1637
2407.08 1738
2407.54 1730
2408.00 1583
2408.46 1737
2408.93 1665
2409.39 1688
2409.85 1638
2410.32 1537
2410.78 1709
2411.24 1761
2411.70 1609
2412.17 1625
2412.63 1720
2413.09 1711
2413.56 1628
2414.02 1567
2414.48 1597
2414.95 1698
2415.41 1623
2415.87 1711
2416.34 1778
2416.80 1635
2417.26 1734
2417.73 1832
2418.19 1746
2418.65 1798
2419.12 1946
2419.58 1954
2420.05 1978
2420.51 1810
2420.97 1847
2421.44 1914
2421.90 1881
2422.37 1870
2422.83 1861
2423.29 1948
2423.76 1763
2424.22 1794
2424.69 1655
2425.15 1709
2425.62 1524
2426.08 1698
2426.54 1813
2427.01 1907
2427.47 1802
2427.94 1790
2428.40 1643
2428.87 1649
2429.33 1679
2429.80 1637
2430.26 1738
2430.73 1771
2431.19 1727
2431.66 1762
2432.12 1634
2432.59 1663
2433.05 1754
2433.52 1595
2433.98 1511
2434.45 1775
2434.91 1793
2435.38 1744
2435.84 1774
2436.31 1829
2436.77 1993
2437.24 1906
2437.70 1716
2438.17 1676
2438.63 1703
2439.10 1656
2439.57 1671
2440.03 1615
2440.50 1803
2440.96 1708
2441.43 1852
2441.89 1880
2442.36 1904
2442.83 1922
2443.29 2146
2443.76 2213
2444.22 2066
2444.69 2050
2445.16 2055
2445.62 1947
2446.09 1897
2446.56 1706
2447.02 1695
2447.49 1725
2447.96 1711
2448.42 1761
2448.89 1592
2449.35 1561
2449.82 1601
2450.29 1652
2450.75 1545
2451.22 1485
2451.69 1695
2452.16 1773
2452.62 1618
2453.09 1476
2453.56 1559
2454.02 1621
2454.49 1579
2454.96 1673
2455.42 1678
2455.89 1732
2456.36 1740
2456.83 1683
2457.29 1641
2457.76 1424
2458.23 1638
2458.70 1717
2459.16 1745
2459.63 1674
2460.10 1713
2460.57 1743
2461.03 1717
2461.50 1675
2461.97 1691
2462.44 1580
2462.91 1525
2463.37 1527
2463.84 1589
2464.31 1581
2464.78 1584
2465.25 1725
2465.71 1563
2466.18 1563
2466.65 1520
2467.12 1592
2467.59 1542
2468.06 1652
2468.52 1696
2468.99 1597
2469.46 1777
2469.93 1777
2470.40 1701
2470.87 1760
2471.34 1727
2471.80 1778
2472.27 1635
2472.74 1816
2473.21 1787
2473.68 1714
2474.15 1690
2474.62 1629
2475.09 1711
2475.56 1664
2476.02 1622
2476.49 1616
2476.96 1644
2477.43 1598
2477.90 1632
2478.37 1569
2478.84 1494
2479.31 1621
2479.78 1657
2480.25 1651
2480.72 1644
2481.19 1653
2481.66 1749
2482.13 1817
2482.60 1967
2483.07 1890
2483.54 1990
2484.01 1779
2484.48 1791
2484.95 1881
2485.42 1774
2485.89 1664
2486.36 1856
2486.83 1848
2487.30 1577
2487.77 1525
2488.24 1537
2488.71 1524
2489.18 1768
2489.65 1623
2490.12 1659
2490.59 1685
2491.06 1706
2491.53 1749
2492.00 1586
2492.47 1739
2492.94 1690
2493.41 1774
2493.88 1698
2494.36 1609
2494.83 1658
2495.30 1669
2495.77 1567
2496.24 1569
2496.71 1663
2497.18 1767
2497.65 1857
2498.12 1818
2498.60 1724
2499.07 1743
2499.54 1807
2500.01 1735
2500.48 1579
2500.95 1683
2501.42 1714
2501.90 1653
2502.37 1673
2502.84 1656
2503.31 1532
2503.78 1674
2504.25 1537
2504.73 1455
2505.20 1539
2505.67 1520
2506.14 1525
2506.61 1636
2507.09 1521
2507.56 1686
2508.03 1726
2508.50 1794
2508.97 1711
2509.45 1708
2509.92 1853
2510.39 1931
2510.86 1771
2511.34 1970
2511.81 1813
2512.28 1759
2512.75 1839
2513.23 1753
2513.70 1755
2514.17 1906
2514.65 1893
2515.12 1851
2515.59 1856
2516.06 1866
2516.54 1938
2517.01 1824
2517.48 1683
2517.96 1821
2518.43 1621
2518.90 1687
2519.38 1638
2519.85 1552
2520.32 1632
2520.80 1728
2521.27 1664
2521.74 1614
2522.22 1628
2522.69 1685
2523.16 1592
2523.64 1668
2524.11 1534
2524.58 1728
2525.06 1644
2525.53 1575
2526.01 1746
2526.48 1715
2526.95 1696
2527.43 1670
2527.90 1775
2528.38 1755
2528.85 1704
2529.32 1711
2529.80 1830
2530.27 1751
2530.75 1578
2531.22 1490
2531.70 1570
2532.17 1693
2532.64 1763
2533.12 1630
2533.59 1596
2534.07 1503
2534.54 1718
2535.02 1820
2535.49 1716
2535.97 1686
2536.44 1742
2536.92 1851
2537.39 1651
2537.87 1728
2538.34 1634
2538.82 1741
2539.29 1715
2539.77 1709
2540.24 1677
2540.72 1604
2541.19 1615
2541.67 1581
2542.14 1582
2542.62 1646
2543.09 1703
2543.57 1672
2544.04 1569
2544.52 1503
2545.00 1586
2545.47 1635
2545.95 1725
2546.42 1637
2546.90 1649
2547.37 1623
2547.85 1809
2548.33 1689
2548.80 1740
2549.28 1874
2549.75 1831
2550.23 1784
2550.71 2033
2551.18 2029
2551.66 1881
2552.14 2071
2552.61 2038
2553.09 2030
2553.57 1961
2554.04 1940
2554.52 1885
2554.99 2001
2555.47 2027
2555.95 2034
2556.42 2091
2556.90 2078
2557.38 2054
2557.86 2087
2558.33 2155
2558.81 2213
2559.29 2283
2559.76 2304
2560.24 2185
2560.72 2120
2561.19 2046
2561.67 1990
2562.15 1836
2562.63 1864
2563.10 1847
2563.58 1700
2564.06 1638
2564.54 1712
2565.01 1771
2565.49 1765
2565.97 1849
2566.45 1735
2566.92 1628
2567.40 1737
2567.88 1706
2568.36 1621
2568.83 1717
2569.31 1862
2569.79 1819
2570.27 1440
2570.75 1499
2571.22 1562
2571.70 1642
2572.18 1608
2572.66 1579
2573.14 1539
2573.62 1782
2574.09 1720
2574.57 1695
2575.05 1605
2575.53 1549
2576.01 1492
2576.49 1499
2576.97 1645
2577.44 1734
2577.92 1572
2578.40 1597
2578.88 1647
2579.36 1633
2579.84 1674
2580.32 1580
2580.80 1560
2581.27 1647
2581.75 1557
2582.23 1425
2582.71 1538
2583.19 1562
2583.67 1473
2584.15 1546
2584.63 1654
2585.11 1718
2585.59 1604
2586.07 1553
2586.55 1534
2587.03 1704
2587.51 1609
2587.99 1543
2588.47 1512
2588.94 1592
2589.42 1619
2589.90 1553
2590.38 1586
2590.86 1590
2591.34 1669
2591.82 1621
2592.30 1604
2592.78 1774
2593.26 1563
2593.74 1617
2594.22 1582
2594.71 1612
2595.19 1745
2595.67 1642
2596.15 1850
2596.63 1831
2597.11 2001
2597.59 1835
2598.07 1748
2598.55 1744
2599.03 1874
2599.51 1854
2599.99 1694
2600.47 1679
2600.95 1733
2601.43 1683
2601.91 1615
2602.40 1624
2602.88 1752
2603.36 1689
2603.84 1532
2604.32 1417
2604.80 1551
2605.28 1564
2605.76 1397
2606.24 1548
2606.73 1608
2607.21 1455
2607.69 1394
2608.17 1482
2608.65 1602
2609.13 1614
2609.62 1687
2610.10 1601
2610.58 1718
2611.06 1745
2611.54 1692
2612.02 1790
2612.51 1624
2612.99 1635
2613.47 1716
2613.95 1872
2614.43 2018
2614.92 1725
2615.40 1712
2615.88 1747
2616.36 1807
2616.85 1655
2617.33 1586
2617.81 1688
2618.29 1724
2618.78 1672
2619.26 1676
2619.74 1743
2620.22 1661
2620.71 1601
2621.19 1612
2621.67 1599
2622.15 1635
2622.64 1431
2623.12 1466
2623.60 1570
2624.09 1657
2624.57 1688
2625.05 1690
2625.53 1573
2626.02 1596
2626.50 1588
2626.98 1524
2627.47 1544
2627.95 1658
2628.43 1547
2628.92 1557
2629.40 1629
2629.88 1617
2630.37 1581
2630.85 1542
2631.34 1606
2631.82 1667
2632.30 1514
2632.79 1538
2633.27 1538
2633.75 1577
2634.24 1486
2634.72 1487
2635.21 1716
2635.69 1685
2636.17 1505
2636.66 1615
2637.14 1751
2637.63 1673
2638.11 1570
2638.60 1594
2639.08 1563
2639.56 1677
2640.05 1466
2640.53 1573
2641.02 1657
2641.50 1504
2641.99 1570
2642.47 1672
2642.96 1657
2643.44 1596
2643.93 1761
2644.41 1627
2644.90 1600
2645.38 1572
2645.87 1563
2646.35 1565
2646.84 1502
2647.32 1430
2647.81 1459
2648.29 1604
2648.78 1632
2649.26 1344
2649.75 1315
2650.23 1381
2650.72 1447
2651.20 1528
2651.69 1529
2652.17 1541
2652.66 1393
2653.15 1482
2653.63 1431
2654.12 1560
2654.60 1532
2655.09 1638
2655.57 1592
2656.06 1647
2656.55 1729
2657.03 1713
2657.52 1630
2658.00 1531
2658.49 1519
2658.98 1691
2659.46 1531
2659.95 1663
2660.44 1715
2660.92 1721
2661.41 1623
2661.90 1503
2662.38 1583
2662.87 1609
2663.35 1631
2663.84 1774
2664.33 1623
2664.81 1740
2665.30 1659
2665.79 1579
2666.28 1604
2666.76 1681
2667.25 1675
2667.74 1659
2668.22 1621
2668.71 1731
2669.20 1666
2669.68 1708
2670.17 1479
2670.66 1538
2671.15 1414
2671.63 1620
2672.12 1547
2672.61 1427
2673.10 1489
2673.58 1489
2674.07 1733
2674.56 1675
2675.05 1670
2675.53 1796
2676.02 1826
2676.51 1851
2677.00 1834
2677.49 1794
2677.97 1830
2678.46 1793
2678.95 1969
2679.44 1878
2679.93 1858
2680.41 1923
2680.90 1873
2681.39 1741
2681.88 1862
2682.37 1849
2682.85 2005
2683.34 2011
2683.83 2005
2684.32 2111
2684.81 2102
2685.30 2057
2685.79 1975
2686.27 1997
2686.76 1856
2687.25 1832
2687.74 1977
2688.23 1919
2688.72 1835
2689.21 1909
2689.70 1802
2690.19 1844
2690.67 1740
2691.16 1692
2691.65 1675
2692.14 1611
2692.63 1657
2693.12 1724
2693.61 1703
2694.10 1614
2694.59 1752
2695.08 1686
2695.57 1494
2696.06 1570
2696.55 1580
2697.04 1564
2697.53 1506
2698.02 1471
2698.51 1611
2699.00 1664
2699.49 1772
2699.98 1801
2700.47 1628
2700.96 1761
2701.45 1619
2701.94 1589
2702.43 1617
2702.92 1567
2703.41 1612
2703.90 1880
2704.39 1874
2704.88 1713
2705.37 1859
2705.86 1782
2706.35 1715
2706.84 1626
2707.33 1749
2707.82 1736
2708.31 1713
2708.80 1666
2709.29 1683
2709.78 1672
2710.27 1633
2710.77 1645
2711.26 1601
2711.75 1612
2712.24 1635
2712.73 1518
2713.22 1505
2713.71 1677
2714.20 1717
2714.69 1568
2715.19 1633
2715.68 1606
2716.17 1614
2716.66 1608
2717.15 1632
2717.64 1572
2718.13 1499
2718.63 1616
2719.12 1541
2719.61 1490
2720.10 1455
2720.59 1593
2721.08 1626
2721.58 1650
2722.07 1681
2722.56 1577
2723.05 1544
2723.54 1702
2724.04 1613
2724.53 1652
2725.02 1725
2725.51 1690
2726.01 1509
2726.50 1627
2726.99 1709
2727.48 1681
2727.98 1610
2728.47 1540
2728.96 1660
2729.45 1606
2729.95 1554
2730.44 1553
2730.93 1395
2731.42 1451
2731.92 1565
2732.41 1549
2732.90 1547
2733.40 1550
2733.89 1605
2734.38 1595
2734.87 1597
2735.37 1664
2735.86 1616
2736.35 1581
2736.85 1691
2737.34 1636
2737.83 1597
2738.33 1624
2738.82 1623
2739.31 1764
2739.81 1687
2740.30 1741
2740.79 1851
2741.29 1777
2741.78 1738
2742.28 1664
2742.77 1672
2743.26 1719
2743.76 1689
2744.25 1634
2744.75 1608
2745.24 1591
2745.73 1601
2746.23 1482
2746.72 1392
2747.22 1544
2747.71 1456
2748.20 1484
2748.70 1383
2749.19 1546
2749.69 1369
2750.18 1445
2750.68 1517
2751.17 1496
2751.67 1425
2752.16 1565
2752.66 1506
2753.15 1594
2753.64 1421
2754.14 1449
2754.63 1538
2755.13 1569
2755.62 1549
2756.12 1585
2756.61 1515
2757.11 1625
2757.60 1657
2758.10 1701
2758.59 1725
2759.09 1718
2759.59 1667
2760.08 1632
2760.58 1554
2761.07 1517
2761.57 1607
2762.06 1586
2762.56 1448
2763.05 1429
2763.55 1538
2764.05 1528
2764.54 1539
2765.04 1512
2765.53 1499
2766.03 1574
2766.52 1563
2767.02 1601
2767.52 1593
2768.01 1527
2768.51 1635
2769.00 1710
2769.50 1756
2770.00 1632
2770.49 1459
2770.99 1491
2771.49 1636
2771.98 1552
2772.48 1534
2772.98 1495
2773.47 1560
2773.97 1570
2774.47 1658
2774.96 1644
2775.46 1710
2775.96 1741
2776.45 1635
2776.95 1722
2777.45 1817
2777.94 1732
2778.44 1578
2778.94 1754
2779.43 1778
2779.93 1760
2780.43 1833
2780.93 1842
2781.42 1820
2781.92 1898
2782.42 1919
2782.92 1696
2783.41 1676
2783.91 1628
2784.41 1658
2784.91 1566
2785.40 1607
2785.90 1564
2786.40 1665
2786.90 1571
2787.39 1529
2787.89 1750
2788.39 1626
2788.89 1652
2789.39 1663
2789.88 1671
2790.38 1491
2790.88 1560
2791.38 1581
2791.88 1558
2792.37 1532
2792.87 1541
2793.37 1496
2793.87 1598
2794.37 1605
2794.87 1612
2795.37 1611
2795.86 1653
2796.36 1530
2796.86 1632
2797.36 1736
2797.86 1844
2798.36 1943
2798.86 1899
2799.35 2026
2799.85 2188
2800.35 2259
2800.85 2317
2801.35 2350
2801.85 2185
2802.35 2118
2802.85 2157
2803.35 2199
2803.85 2126
2804.35 2020
2804.85 1922
2805.34 1721
2805.84 1889
2806.34 1849
2806.84 1953
2807.34 1988
2807.84 1849
2808.34 2101
2808.84 2202
2809.34 2348
2809.84 2414
2810.34 2617
2810.84 2480
2811.34 2501
2811.84 2642
2812.34 2835
2812.84 2684
2813.34 2500
2813.84 2095
2814.34 2029
2814.84 2104
2815.34 2024
2815.84 1895
2816.34 1965
2816.84 1909
2817.34 1790
2817.84 1736
2818.35 1783
2818.85 1714
2819.35 1543
2819.85 1546
2820.35 1668
2820.85 1823
2821.35 1587
2821.85 1621
2822.35 1575
2822.85 1806
2823.35 1841
2823.85 1677
2824.36 1677
2824.86 1677
2825.36 1753
2825.86 1753
2826.36 1716
2826.86 1617
2827.36 1626
2827.86 1634
2828.37 1537
2828.87 1684
2829.37 1592
2829.87 1650
2830.37 1665
2830.87 1611
2831.38 1666
2831.88 1726
2832.38 1720
2832.88 1806
2833.38 1717
2833.88 1615
2834.39 1754
2834.89 1843
2835.39 1632
2835.89 1511
2836.40 1623
2836.90 1684
2837.40 1722
2837.90 1674
2838.40 1633
2838.91 1766
2839.41 1656
2839.91 1900
2840.41 1751
2840.92 1759
2841.42 1695
2841.92 1662
2842.42 1760
2842.93 1771
2843.43 1716
2843.93 1622
2844.44 1666
2844.94 1651
2845.44 1619
2845.94 1613
2846.45 1552
2846.95 1623
2847.45 1848
2847.96 1829
2848.46 1861
2848.96 1721
2849.47 1677
2849.97 1659
2850.47 1696
2850.98 1821
2851.48 1984
2851.98 1909
2852.49 1813
2852.99 1867
2853.50 1750
2854.00 1672
2854.50 1657
2855.01 1588
2855.51 1616
2856.01 1622
2856.52 1735
2857.02 1602
2857.53 1458
2858.03 1481
2858.53 1540
2859.04 1500
2859.54 1563
2860.05 1660
2860.55 1582
2861.06 1631
2861.56 1622
2862.06 1604
2862.57 1422
2863.07 1626
2863.58 1552
2864.08 1682
2864.59 1652
2865.09 1535
2865.60 1557
2866.10 1696
2866.61 1499
2867.11 1443
2867.62 1528
2868.12 1477
2868.63 1480
2869.13 1472
2869.64 1532
2870.14 1473
2870.65 1436
2871.15 1571
2871.66 1602
2872.16 1510
2872.67 1668
2873.17 1642
2873.68 1664
2874.18 1707
2874.69 1487
2875.20 1555
2875.70 1692
2876.21 1684
2876.71 1583
2877.22 1698
2877.72 1596
2878.23 1783
2878.74 1724
2879.24 1742
2879.75 1615
2880.25 1655
2880.76 1597
2881.27 1702
2881.77 1807
2882.28 1832
2882.79 1769
2883.29 1719
2883.80 1706
2884.30 1889
2884.81 1942
2885.32 1980
2885.82 1982
2886.33 1772
2886.84 1818
2887.34 1938
2887.85 2124
2888.36 2157
2888.86 2054
2889.37 2148
2889.88 2165
2890.38 2184
2890.89 2075
2891.40 2098
2891.91 1933
2892.41 2223
2892.92 1946
2893.43 1756
2893.93 1813
2894.44 1785
2894.95 1729
2895.46 1738
2895.96 1573
2896.47 1728
2896.98 1753
2897.49 1645
2897.99 1655
2898.50 1555
2899.01 1680
2899.52 1878
2900.03 1805
2900.53 1775
2901.04 1796
2901.55 1886
2902.06 1772
2902.56 1689
2903.07 1792
2903.58 1751
2904.09 1864
2904.60 1940
2905.11 1872
2905.61 1856
2906.12 1717
2906.63 1894
2907.14 1696
2907.65 1781
2908.16 1796
2908.66 1747
2909.17 1833
2909.68 1765
2910.19 1801
2910.70 1748
2911.21 1732
2911.72 1672
2912.23 1591
2912.73 1568
2913.24 1658
2913.75 1664
2914.26 1633
2914.77 1669
2915.28 1614
2915.79 1539
2916.30 1522
2916.81 1543
2917.32 1567
2917.83 1679
2918.33 1786
2918.84 1628
2919.35 1618
2919.86 1665
2920.37 1712
2920.88 1751
2921.39 1639
2921.90 1642
2922.41 1781
2922.92 1811
2923.43 1747
2923.94 1792
2924.45 1779
2924.96 1973
2925.47 1997
2925.98 2136
2926.49 2051
2927.00 2143
2927.51 2244
2928.02 2498
2928.53 2562
2929.04 2494
2929.55 2610
2930.06 2346
2930.57 2242
2931.08 2010
2931.59 1903
2932.11 1930
2932.62 1788
2933.13 1759
2933.64 1804
2934.15 1631
2934.66 1532
2935.17 1632
2935.68 1612
2936.19 1574
2936.70 1560
2937.21 1698
2937.72 1696
2938.24 1679
2938.75 1634
2939.26 1742
2939.77 1775
2940.28 1635
2940.79 1650
2941.30 1773
2941.81 1867
2942.33 1787
2942.84 1777
2943.35 1732
2943.86 1693
2944.37 1718
2944.88 1918
2945.40 1785
2945.91 1801
2946.42 1805
2946.93 1855
2947.44 1919
2947.96 2030
2948.47 1852
2948.98 1853
2949.49 2001
2950.00 2050
2950.52 1997
2951.03 1866
2951.54 1815
2952.05 1944
2952.57 1928
2953.08 1865
2953.59 1752
2954.10 1687
2954.62 1713
2955.13 1738
2955.64 1714
2956.15 1721
2956.67 1826
2957.18 1706
2957.69 1696
2958.20 1777
2958.72 1743
2959.23 1606
2959.74 1711
2960.26 1779
2960.77 1679
2961.28 1634
2961.80 1759
2962.31 1684
2962.82 1825
2963.34 1711
2963.85 1587
2964.36 1763
2964.88 1839
2965.39 1810
2965.90 1666
2966.42 1914
2966.93 1851
2967.44 1863
2967.96 1847
2968.47 1817
2968.98 1834
2969.50 1657
2970.01 1630
2970.53 1666
2971.04 1596
2971.55 1685
2972.07 1765
2972.58 1740
2973.10 1578
2973.61 1588
2974.12 1712
2974.64 1646
2975.15 1681
2975.67 1620
2976.18 1590
2976.70 1643
2977.21 1683
2977.73 1643
2978.24 1636
2978.75 1633
2979.27 1660
2979.78 1582
2980.30 1619
2980.81 1610
2981.33 1680
2981.84 1528
2982.36 1676
2982.87 1779
2983.39 1701
2983.90 1671
2984.42 1532
2984.93 1829
2985.45 1767
2985.96 1710
2986.48 1710
2987.00 1764
2987.51 1635
2988.03 1754
2988.54 1908
2989.06 2014
2989.57 1853
2990.09 1636
2990.60 1734
2991.12 1892
2991.64 1992
2992.15 2171
2992.67 1962
2993.18 1941
2993.70 1845
2994.21 1983
2994.73 2005
2995.25 1986
2995.76 1856
2996.28 1887
2996.80 1944
2997.31 2093
2997.83 1994
2998.34 2130
2998.86 2155
2999.38 2237
2999.89 2176
3000.41 2340
3000.93 2268
3001.44 2342
3001.96 2210
3002.48 2293
3002.99 2419
3003.51 2556
3004.03 2461
3004.54 2377
3005.06 2198
3005.58 2221
3006.09 2168
3006.61 2334
3007.13 2070
3007.65 2369
3008.16 2406
3008.68 2375
3009.20 2385
3009.71 2374
3010.23 2375
3010.75 2260
3011.27 2085
3011.78 1957
3012.30 1927
3012.82 1805
3013.34 1860
3013.85 1787
3014.37 1864
3014.89 1812
3015.41 1752
3015.93 1755
3016.44 1693
3016.96 1781
3017.48 1809
3018.00 1819
3018.52 1821
3019.03 1842
3019.55 1830
3020.07 1803
3020.59 1848
3021.11 1683
3021.63 1823
3022.14 1727
3022.66 1765
3023.18 1831
3023.70 1949
3024.22 1899
3024.74 1825
3025.25 1977
3025.77 1980
3026.29 1983
3026.81 1925
3027.33 2009
3027.85 2068
3028.37 2006
3028.89 1982
3029.41 2129
3029.92 1770
3030.44 1790
3030.96 1880
3031.48 1894
3032.00 1869
3032.52 1885
3033.04 1794
3033.56 1914
3034.08 1892
3034.60 1810
3035.12 1694
3035.64 1863
3036.16 1774
3036.68 1938
3037.20 1996
3037.72 1875
3038.24 1745
3038.76 1737
3039.28 1919
3039.80 2029
3040.32 1921
3040.84 1844
3041.36 1734
3041.88 1715
3042.40 1804
3042.92 1830
3043.44 1623
3043.96 1581
3044.48 1692
3045.00 1766
3045.52 1644
3046.04 1629
3046.56 1781
3047.08 1740
3047.60 1675
3048.12 1609
3048.64 1811
3049.16 1782
3049.68 1563
3050.20 1585
3050.72 1503
3051.24 1674
3051.77 1749
3052.29 1813
3052.81 1874
3053.33 1747
3053.85 1629
3054.37 1856
3054.89 1711
3055.41 1765
3055.93 1773
3056.46 1692
3056.98 1775
3057.50 1703
3058.02 1737
3058.54 1624
3059.06 1488
3059.58 1637
3060.11 1541
3060.63 1459
3061.15 1529
3061.67 1670
3062.19 1568
3062.71 1560
3063.24 1614
3063.76 1541
3064.28 1575
3064.80 1685
3065.32 1673
3065.85 1643
3066.37 1676
3066.89 1647
3067.41 1740
3067.94 1841
3068.46 1754
3068.98 1687
3069.50 1724
3070.03 1685
3070.55 1711
3071.07 1661
3071.59 1785
3072.12 1758
3072.64 1716
3073.16 1743
3073.68 1720
3074.21 1805
3074.73 1746
3075.25 1845
3075.78 1874
3076.30 1898
3076.82 1932
3077.34 1799
3077.87 1730
3078.39 1908
3078.91 1897
3079.44 1893
3079.96 1844
3080.48 1843
3081.01 1824
3081.53 1802
3082.05 1956
3082.58 1973
3083.10 1927
3083.63 1828
3084.15 1825
3084.67 1843
3085.20 1824
3085.72 1848
3086.24 1831
3086.77 1999
3087.29 1760
3087.82 1845
3088.34 1862
3088.86 2028
3089.39 1934
3089.91 1817
3090.44 1845
3090.96 1762
3091.49 1902
3092.01 1850
3092.53 1659
3093.06 1667
3093.58 1778
3094.11 1826
3094.63 1657
3095.16 1641
3095.68 1724
3096.21 1753
3096.73 1733
3097.26 1847
3097.78 1863
3098.31 1783
3098.83 1874
3099.36 1790
3099.88 2014
3100.41 2097
3100.93 1976
3101.46 2016
3101.98 2149
3102.51 2148
3103.03 2246
3103.56 2405
3104.08 2710
3104.61 2915
3105.13 3294
3105.66 3441
3106.18 3648
3106.71 3673
3107.24 3993
3107.76 3855
3108.29 3482
3108.81 3194
3109.34 3023
3109.86 2996
3110.39 2541
3110.92 2305
3111.44 2270
3111.97 2275
3112.49 2137
3113.02 2125
3113.55 2302
3114.07 2271
3114.60 2114
3115.12 2111
3115.65 2114
3116.18 2059
3116.70 1998
3117.23 1965
3117.76 1761
3118.28 1829
3118.81 1762
3119.34 1834
3119.86 1791
3120.39 1918
3120.92 1861
3121.44 1636
3121.97 1675
3122.50 1800
3123.02 1865
3123.55 1841
3124.08 2002
3124.61 1900
3125.13 1941
3125.66 1908
3126.19 1872
3126.72 1843
3127.24 1847
3127.77 1957
3128.30 1889
3128.82 1871
3129.35 1808
3129.88 1717
3130.41 1782
3130.93 1794
3131.46 1892
3131.99 1862
3132.52 1793
3133.05 1799
3133.57 1741
3134.10 1740
3134.63 1720
3135.16 1775
3135.69 1714
3136.21 1597
3136.74 1719
3137.27 1721
3137.80 1454
3138.33 1631
3138.85 1677
3139.38 1669
3139.91 1749
3140.44 1695
3140.97 1653
3141.50 1699
3142.03 1807
3142.55 1776
3143.08 1607
3143.61 1513
3144.14 1611
3144.67 1580
3145.20 1576
3145.73 1780
3146.26 1747
3146.79 1685
3147.31 1739
3147.84 1712
3148.37 1716
3148.90 1706
3149.43 1660
3149.96 1789
3150.49 1779
3151.02 1729
3151.55 1886
3152.08 1785
3152.61 1842
3153.14 1971
3153.67 1896
3154.20 2009
3154.73 1859
3155.25 1757
3155.78 1759
3156.31 1720
3156.84 1854
3157.37 1838
3157.90 1890
3158.43 1681
3158.96 1638
3159.49 1800
3160.02 1844
3160.55 1926
3161.08 1877
3161.61 1846
3162.14 1862
3162.68 1701
3163.21 1638
3163.74 1732
3164.27 1729
3164.80 1702
3165.33 1727
3165.86 1769
3166.39 1778
3166.92 1662
3167.45 1798
3167.98 1808
3168.51 1667
3169.04 1663
3169.57 1630
3170.10 1535
3170.64 1664
3171.17 1741
3171.70 1725
3172.23 1551
3172.76 1565
3173.29 1616
3173.82 1641
3174.35 1572
3174.88 1588
3175.42 1668
3175.95 1770
3176.48 1792
3177.01 1657
3177.54 1794
3178.07 1805
3178.61 1704
3179.14 1859
3179.67 1740
3180.20 1561
3180.73 1598
3181.26 1782
3181.80 1650
3182.33 1797
3182.86 1612
3183.39 1636
3183.92 1638
3184.46 1638
3184.99 1621
3185.52 1655
3186.05 1659
3186.59 1732
3187.12 1618
3187.65 1543
3188.18 1412
3188.72 1599
3189.25 1779
3189.78 1542
3190.31 1562
3190.85 1608
3191.38 1523
3191.91 1626
3192.44 1605
3192.98 1584
3193.51 1551
3194.04 1600
3194.58 1609
3195.11 1555
3195.64 1642
3196.17 1575
3196.71 1593
3197.24 1562
3197.77 1691
3198.31 1796
3198.84 1799
3199.37 1508
3199.91 1687
3200.44 1620
3200.98 1703
3201.51 1678
3202.04 1619
3202.58 1661
3203.11 1625
3203.64 1710
3204.18 1709
3204.71 1688
3205.24 1957
3205.78 1942
3206.31 1903
3206.85 1827
3207.38 1790
3207.91 1842
3208.45 1741
3208.98 1851
3209.52 1666
3210.05 1773
3210.59 1842
3211.12 1826
3211.65 1930
3212.19 1805
3212.72 1821
3213.26 1891
3213.79 1859
3214.33 2030
3214.86 1980
3215.40 2032
3215.93 1927
3216.47 1911
3217.00 1871
3217.54 1885
3218.07 1742
3218.61 1759
3219.14 1696
3219.68 1697
3220.21 1650
3220.75 1545
3221.28 1598
3221.82 1793
3222.35 1719
3222.89 1769
3223.42 1607
3223.96 1684
3224.49 1811
3225.03 1826
3225.57 1836
3226.10 1781
3226.64 1818
3227.17 1802
3227.71 1873
3228.24 1952
3228.78 1707
3229.32 1679
3229.85 1864
3230.39 1955
3230.92 1815
3231.46 1866
3232.00 1682
3232.53 1666
3233.07 1651
3233.60 1669
3234.14 1809
3234.68 1680
3235.21 1691
3235.75 1584
3236.29 1661
3236.82 1659
3237.36 1666
3237.90 1702
3238.43 1706
3238.97 1774
3239.51 1917
3240.04 1957
3240.58 1791
3241.12 1867
3241.65 1915
3242.19 2061
3242.73 2065
3243.26 1941
3243.80 1961
3244.34 1885
3244.88 1869
3245.41 1874
3245.95 1830
3246.49 1804
3247.02 1765
3247.56 1768
3248.10 1893
3248.64 1953
3249.17 2015
3249.71 2026
3250.25 1901
3250.79 1814
3251.33 1985
3251.86 1878
3252.40 1970
3252.94 1958
3253.48 1958
3254.01 1928
3254.55 1946
3255.09 1888
3255.63 1984
3256.17 1897
3256.70 2065
3257.24 2007
3257.78 1862
3258.32 1973
3258.86 1922
3259.40 2031
3259.93 2036
3260.47 1978
3261.01 2059
3261.55 2252
3262.09 2155
3262.63 2122
3263.17 2168
3263.70 2278
3264.24 2420
3264.78 2512
3265.32 2586
3265.86 2669
3266.40 2701
3266.94 2773
3267.48 3032
3268.02 3156
3268.56 3155
3269.09 3503
3269.63 3883
3270.17 3914
3270.71 3886
3271.25 3733
3271.79 3536
3272.33 3322
3272.87 3311
3273.41 2982
3273.95 3029
3274.49 2836
3275.03 2541
3275.57 2312
3276.11 2299
3276.65 2307
3277.19 2213
3277.73 2246
3278.27 2189
3278.81 2238
3279.35 2097
3279.89 2238
3280.43 2277
3280.97 2328
3281.51 2307
3282.05 2279
3282.59 2289
3283.13 2129
3283.67 2172
3284.21 2136
3284.75 2200
3285.29 2399
3285.83 2556
3286.37 2279
3286.91 2317
3287.45 2338
3287.99 2339
3288.53 2365
3289.08 2401
3289.62 2358
3290.16 2471
3290.70 2296
3291.24 2305
3291.78 2322
3292.32 2315
3292.86 2364
3293.40 2469
3293.95 2673
3294.49 2475
3295.03 2698
3295.57 2746
3296.11 2912
3296.65 2993
3297.19 3228
3297.73 3287
3298.28 3468
3298.82 3678
3299.36 3545
3299.90 3372
3300.44 3248
3300.99 3242
3301.53 3248
3302.07 2975
3302.61 3009
3303.15 2839
3303.69 2624
3304.24 2499
3304.78 2594
3305.32 2515
3305.86 2553
3306.41 2379
3306.95 2305
3307.49 2229
3308.03 2367
3308.58 2304
3309.12 2308
3309.66 2288
3310.20 2333
3310.75 2328
3311.29 2305
3311.83 2346
3312.37 2277
3312.92 2232
3313.46 2251
3314.00 2381
3314.54 2313
3315.09 2117
3315.63 2332
3316.17 2263
3316.72 2328
3317.26 2411
3317.80 2495
3318.35 2527
3318.89 2529
3319.43 2492
3319.98 2628
3320.52 2594
3321.06 2692
3321.61 3029
3322.15 2964
3322.69 3298
3323.24 3370
3323.78 3605
3324.33 3513
3324.87 3559
3325.41 3568
3325.96 3519
3326.50 3428
3327.04 3408
3327.59 3131
3328.13 3083
3328.68 3047
3329.22 2964
3329.76 2983
3330.31 2989
3330.85 2806
3331.40 2928
3331.94 2790
3332.49 2982
3333.03 3151
3333.58 3541
3334.12 3855
3334.66 4146
3335.21 4680
3335.75 5741
3336.30 7052
3336.84 8060
3337.39 9253
3337.93 11000
3338.48 12631
3339.02 13665
3339.57 14967
3340.11 14929
3340.66 14796
3341.20 14167
3341.75 12895
3342.29 11771
3342.84 10138
3343.38 8441
3343.93 6867
3344.47 5772
3345.02 5275
3345.57 4577
3346.11 3920
3346.66 3522
3347.20 3291
3347.75 3124
3348.29 2912
3348.84 2680
3349.38 2680
3349.93 2542
3350.48 2655
3351.02 2737
3351.57 2529
3352.11 2514
3352.66 2552
3353.21 2547
3353.75 2431
3354.30 2543
3354.84 2567
3355.39 2692
3355.94 2567
3356.48 2697
3357.03 2563
3357.58 2587
3358.12 2523
3358.67 2655
3359.22 2395
3359.76 2407
3360.31 2532
3360.86 2645
3361.40 2737
3361.95 2683
3362.50 2486
3363.04 2530
3363.59 2441
3364.14 2568
3364.68 2613
3365.23 2478
3365.78 2383
3366.33 2444
3366.87 2535
3367.42 2537
3367.97 2457
3368.51 2662
3369.06 2385
3369.61 2445
3370.16 2465
3370.70 2340
3371.25 2476
3371.80 2466
3372.35 2602
3372.90 2544
3373.44 2563
3373.99 2597
3374.54 2885
3375.09 3045
3375.63 3298
3376.18 3428
3376.73 3583
3377.28 3671
3377.83 3793
3378.37 3935
3378.92 3938
3379.47 3863
3380.02 3623
3380.57 3235
3381.12 3063
3381.66 2854
3382.21 2798
3382.76 2630
3383.31 2386
3383.86 2338
3384.41 2414
3384.96 2269
3385.50 2018
3386.05 1908
3386.60 2076
3387.15 2111
3387.70 2072
3388.25 2084
3388.80 1896
3389.35 2102
3389.90 2112
3390.44 2045
3390.99 1933
3391.54 2072
3392.09 2046
3392.64 2010
3393.19 1872
3393.74 1978
3394.29 2019
3394.84 2061
3395.39 2041
3395.94 2062
3396.49 1858
3397.04 1937
3397.59 1956
3398.14 1899
3398.69 1951
3399.24 2034
3399.79 2010
3400.34 1997
3400.89 1874
3401.44 1938
3401.99 1962
3402.54 2016
3403.09 1920
3403.64 1986
3404.19 2143
3404.74 1891
3405.29 1978
3405.84 1804
3406.39 1866
3406.94 2018
3407.49 1859
3408.04 1924
3408.59 1901
3409.14 2002
3409.69 1857
3410.24 1734
3410.79 1772
3411.34 1901
3411.89 1892
3412.45 2021
3413.00 2204
3413.55 2136
3414.10 2240
3414.65 2285
3415.20 2498
3415.75 2530
3416.30 2395
3416.85 2317
3417.41 2428
3417.96 2463
3418.51 2281
3419.06 2253
3419.61 2141
3420.16 2013
3420.71 1980
3421.27 2008
3421.82 2022
3422.37 1860
3422.92 1757
3423.47 1760
3424.02 1682
3424.58 1832
3425.13 1768
3425.68 1721
3426.23 1906
3426.78 1863
3427.34 1691
3427.89 1867
3428.44 1853
3428.99 1617
3429.55 1758
3430.10 1785
3430.65 1736
3431.20 1675
3431.76 1620
3432.31 1483
3432.86 1593
3433.41 1856
3433.97 1789
3434.52 1784
3435.07 1747
3435.62 1762
3436.18 1629
3436.73 1740
3437.28 1693
3437.84 1751
3438.39 1759
3438.94 1721
3439.49 1578
3440.05 1809
3440.60 1681
3441.15 1740
3441.71 1698
3442.26 1743
3442.81 1771
3443.37 1717
3443.92 1713
3444.47 1735
3445.03 1692
3445.58 1711
3446.13 1644
3446.69 1678
3447.24 1647
3447.80 1638
3448.35 1574
3448.90 1490
3449.46 1636
3450.01 1707
3450.57 1632
3451.12 1648
3451.67 1678
3452.23 1702
3452.78 1626
3453.34 1701
3453.89 1761
3454.44 1802
3455.00 1798
3455.55 1673
3456.11 1624
3456.66 1601
3457.22 1565
3457.77 1548
3458.33 1535
3458.88 1613
3459.43 1585
3459.99 1529
3460.54 1671
3461.10 1574
3461.65 1563
3462.21 1565
3462.76 1574
3463.32 1544
3463.87 1631
3464.43 1753
3464.98 1713
3465.54 1702
3466.09 1621
3466.65 1792
3467.21 1774
3467.76 1790
3468.32 1604
3468.87 1679
3469.43 1820
3469.98 1671
3470.54 1787
3471.09 1920
3471.65 1797
3472.20 1658
3472.76 1730
3473.32 1723
3473.87 1811
3474.43 1777
3474.98 1733
3475.54 1679
3476.10 1755
3476.65 1846
3477.21 1743
3477.76 1771
3478.32 1844
3478.88 1690
3479.43 1689
3479.99 1805
3480.55 1918
3481.10 1881
3481.66 1794
3482.22 1986
3482.77 1995
3483.33 1909
3483.89 1938
3484.44 1997
3485.00 1991
3485.56 2066
3486.11 1928
3486.67 2018
3487.23 2135
3487.78 1912
3488.34 2001
3488.90 1917
3489.45 1996
3490.01 1842
3490.57 1850
3491.13 2040
3491.68 2144
3492.24 2187
3492.80 2348
3493.35 2460
3493.91 2589
3494.47 2797
3495.03 2592
3495.58 2887
3496.14 3152
3496.70 2911
3497.26 2900
3497.82 3056
3498.37 3052
3498.93 2977
3499.49 2521
3500.05 2556
3500.61 2761
3501.16 2988
3501.72 3061
3502.28 3145
3502.84 3125
3503.40 3209
3503.95 3376
3504.51 3378
3505.07 3281
3505.63 3218
3506.19 3179
3506.75 3135
3507.30 2919
3507.86 2921
3508.42 2882
3508.98 2706
3509.54 2802
3510.10 2800
3510.66 2596
3511.22 2721
3511.77 2601
3512.33 2607
3512.89 2501
3513.45 2426
3514.01 2279
3514.57 2108
3515.13 2081
3515.69 2040
3516.25 1933
3516.81 1822
3517.37 1937
3517.92 2092
3518.48 1867
3519.04 1761
3519.60 1762
3520.16 1803
3520.72 1853
3521.28 1744
3521.84 2005
3522.40 2006
3522.96 2048
3523.52 2032
3524.08 1996
3524.64 1960
3525.20 1963
3525.76 2010
3526.32 2036
3526.88 2146
3527.44 2067
3528.00 2074
3528.56 1952
3529.12 1982
3529.68 2028
3530.24 1965
3530.80 1984
3531.36 1936
3531.92 1846
3532.48 1788
3533.04 1729
3533.60 1616
3534.17 1685
3534.73 1831
3535.29 1778
3535.85 1836
3536.41 1803
3536.97 1785
3537.53 1749
3538.09 1611
3538.65 1770
3539.21 1875
3539.77 1802
3540.34 1842
3540.90 1961
3541.46 1881
3542.02 1887
3542.58 1847
3543.14 1769
3543.70 1947
3544.26 1855
3544.83 2004
3545.39 1902
3545.95 2011
3546.51 2108
3547.07 2022
3547.63 2012
3548.20 1944
3548.76 1786
3549.32 1813
3549.88 1768
3550.44 1791
3551.01 1557
3551.57 1599
3552.13 1725
3552.69 1785
3553.25 1753
3553.82 1704
3554.38 1641
3554.94 1666
3555.50 1604
3556.07 1637
3556.63 1750
3557.19 1585
3557.75 1542
3558.32 1672
3558.88 1706
3559.44 1640
3560.00 1673
3560.57 1715
3561.13 1711
3561.69 1644
3562.26 1506
3562.82 1600
3563.38 1652
3563.94 1762
3564.51 1865
3565.07 1703
3565.63 1591
3566.20 1661
3566.76 1604
3567.32 1637
3567.89 1714
3568.45 1609
3569.01 1709
3569.58 1626
3570.14 1753
3570.70 1720
3571.27 1671
3571.83 1537
3572.39 1470
3572.96 1595
3573.52 1649
3574.09 1514
3574.65 1533
3575.21 1353
3575.78 1545
3576.34 1340
3576.91 1392
3577.47 1525
3578.03 1559
3578.60 1576
3579.16 1584
3579.73 1675
3580.29 1609
3580.86 1558
3581.42 1537
3581.98 1741
3582.55 1650
3583.11 1545
3583.68 1533
3584.24 1502
3584.81 1464
3585.37 1505
3585.94 1537
3586.50 1480
3587.07 1593
3587.63 1650
3588.20 1524
3588.76 1498
3589.33 1542
3589.89 1524
3590.46 1594
3591.02 1528
3591.59 1584
3592.15 1439
3592.72 1369
3593.28 1503
3593.85 1493
3594.41 1597
3594.98 1627
3595.54 1727
3596.11 1585
3596.68 1557
3597.24 1468
3597.81 1621
3598.37 1565
3598.94 1647
3599.50 1579
3600.07 1672
3600.64 1781
3601.20 1739
3601.77 1638
3602.33 1703
3602.90 1709
3603.47 1738
3604.03 1760
3604.60 1628
3605.16 1668
3605.73 1764
3606.30 1641
3606.86 1599
3607.43 1720
3608.00 1660
3608.56 1701
3609.13 1627
3609.70 1525
3610.26 1555
3610.83 1544
3611.40 1680
3611.96 1637
3612.53 1621
3613.10 1501
3613.66 1520
3614.23 1524
3614.80 1646
3615.36 1476
3615.93 1525
3616.50 1591
3617.07 1744
3617.63 1851
3618.20 2084
3618.77 2121
3619.34 2247
3619.90 2371
3620.47 2647
3621.04 2809
3621.61 3011
3622.17 3008
3622.74 3008
3623.31 3049
3623.88 3087
3624.44 2629
3625.01 2557
3625.58 2285
3626.15 2152
3626.72 1904
3627.28 1817
3627.85 1931
3628.42 1721
3628.99 1563
3629.56 1588
3630.12 1640
3630.69 1733
3631.26 1599
3631.83 1562
3632.40 1466
3632.97 1475
3633.53 1550
3634.10 1517
3634.67 1518
3635.24 1580
3635.81 1495
3636.38 1678
3636.95 1647
3637.52 1468
3638.08 1440
3638.65 1474
3639.22 1517
3639.79 1453
3640.36 1555
3640.93 1535
3641.50 1605
3642.07 1705
3642.64 1635
3643.21 1526
3643.78 1573
3644.34 1765
3644.91 2048
3645.48 1933
3646.05 1809
3646.62 1687
3647.19 1741
3647.76 1894
3648.33 1865
3648.90 1848
3649.47 1905
3650.04 1784
3650.61 1813
3651.18 1807
3651.75 1910
3652.32 1805
3652.89 1770
3653.46 1701
3654.03 1747
3654.60 1858
3655.17 1925
3655.74 1826
3656.31 1981
3656.88 1965
3657.45 1845
3658.02 1807
3658.59 1922
3659.16 1968
3659.73 2051
3660.30 1766
3660.87 1857
3661.45 2007
3662.02 2038
3662.59 1895
3663.16 1853
3663.73 1918
3664.30 1903
3664.87 1757
3665.44 1725
3666.01 1948
3666.58 1822
3667.15 1813
3667.73 1820
3668.30 1693
3668.87 1780
3669.44 1737
3670.01 1705
3670.58 1680
3671.15 1839
3671.73 1719
3672.30 1715
3672.87 1624
3673.44 1592
3674.01 1623
3674.58 1561
3675.16 1534
3675.73 1469
3676.30 1679
3676.87 1613
3677.44 1750
3678.01 1755
3678.59 1743
3679.16 1777
3679.73 1726
3680.30 1810
3680.88 1783
3681.45 1582
3682.02 1612
3682.59 1706
3683.16 1729
3683.74 1739
3684.31 1701
3684.88 1679
3685.45 1684
3686.03 1680
3686.60 1800
3687.17 1729
3687.74 1805
3688.32 1870
3688.89 1857
3689.46 1722
3690.04 1775
3690.61 1858
3691.18 1902
3691.76 1999
3692.33 2064
3692.90 2042
3693.47 2150
3694.05 2093
3694.62 2141
3695.19 1983
3695.77 1868
3696.34 1832
3696.91 1819
3697.49 1876
3698.06 1873
3698.64 1772
3699.21 1676
3699.78 1647
3700.36 1623
3700.93 1618
3701.50 1674
3702.08 1727
3702.65 1659
3703.23 1710
3703.80 1598
3704.37 1592
3704.95 1595
3705.52 1522
3706.10 1544
3706.67 1670
3707.24 1675
3707.82 1818
3708.39 1737
3708.97 1719
3709.54 1726
3710.12 1560
3710.69 1685
3711.27 1867
3711.84 1799
3712.41 1672
3712.99 1658
3713.56 1741
3714.14 1692
3714.71 1669
3715.29 1720
3715.86 1754
3716.44 1714
3717.01 1619
3717.59 1581
3718.16 1530
3718.74 1742
3719.31 1702
3719.89 1707
3720.46 1665
3721.04 1557
3721.61 1655
3722.19 1552
3722.77 1615
3723.34 1424
3723.92 1507
3724.49 1560
3725.07 1467
3725.64 1404
3726.22 1627
3726.79 1583
3727.37 1666
3727.95 1573
3728.52 1537
3729.10 1611
3729.67 1699
3730.25 1632
3730.83 1705
3731.40 1586
3731.98 1590
3732.56 1765
3733.13 1824
3733.71 1721
3734.28 1687
3734.86 1907
3735.44 1969
3736.01 1948
3736.59 2143
3737.17 2008
3737.74 2031
3738.32 2171
3738.90 1991
3739.47 1939
3740.05 1886
3740.63 1943
3741.20 1896
3741.78 1553
3742.36 1644
3742.93 1721
3743.51 1604
3744.09 1597
3744.67 1502
3745.24 1593
3745.82 1598
3746.40 1626
3746.97 1520
3747.55 1590
3748.13 1540
3748.71 1597
3749.28 1745
3749.86 1626
3750.44 1708
3751.02 1646
3751.59 1650
3752.17 1678
3752.75 1667
3753.33 1702
3753.91 1651
3754.48 1577
3755.06 1657
3755.64 1560
3756.22 1595
3756.80 1718
3757.37 1648
3757.95 1614
3758.53 1612
3759.11 1521
3759.69 1440
3760.27 1457
3760.84 1522
3761.42 1584
3762.00 1580
3762.58 1582
3763.16 1701
3763.74 1632
3764.31 1530
3764.89 1689
3765.47 1711
3766.05 1709
3766.63 1765
3767.21 1662
3767.79 1657
3768.37 1636
3768.95 1738
3769.52 1680
3770.10 1663
3770.68 1625
3771.26 1453
3771.84 1527
3772.42 1645
3773.00 1607
3773.58 1580
3774.16 1554
3774.74 1569
3775.32 1575
3775.90 1718
3776.48 1544
3777.06 1662
3777.64 1700
3778.22 1637
3778.80 1554
3779.38 1528
3779.96 1595
3780.54 1487
3781.12 1517
3781.70 1485
3782.28 1408
3782.86 1467
3783.44 1498
3784.02 1435
3784.60 1314
3785.18 1406
3785.76 1554
3786.34 1480
3786.92 1403
3787.50 1544
3788.08 1397
3788.66 1561
3789.24 1597
3789.82 1458
3790.40 1516
3790.98 1402
3791.56 1471
3792.14 1530
3792.72 1577
3793.30 1563
3793.89 1440
3794.47 1386
3795.05 1383
3795.63 1476
3796.21 1517
3796.79 1490
3797.37 1482
3797.95 1477
3798.53 1350
3799.12 1403
3799.70 1460
3800.28 1377
3800.86 1371
3801.44 1342
3802.02 1382
3802.60 1297
3803.19 1478
3803.77 1348
3804.35 1515
3804.93 1556
3805.51 1402
3806.10 1388
3806.68 1409
3807.26 1492
3807.84 1475
3808.42 1628
3809.01 1648
3809.59 1616
3810.17 1513
3810.75 1510
3811.33 1582
3811.92 1612
3812.50 1703
3813.08 1645
3813.66 1689
3814.25 1753
3814.83 1667
3815.41 1581
3815.99 1580
3816.58 1641
3817.16 1676
3817.74 1493
3818.32 1490
3818.91 1494
3819.49 1583
3820.07 1572
3820.66 1532
3821.24 1426
3821.82 1425
3822.41 1396
3822.99 1349
3823.57 1450
3824.16 1367
3824.74 1255
3825.32 1301
3825.91 1350
3826.49 1379
3827.07 1472
3827.66 1460
3828.24 1441
3828.82 1454
3829.41 1500
3829.99 1368
3830.57 1330
3831.16 1466
3831.74 1495
3832.33 1401
3832.91 1365
3833.49 1467
3834.08 1645
3834.66 1497
3835.25 1451
3835.83 1480
3836.41 1489
3837.00 1471
3837.58 1475
3838.17 1470
3838.75 1454
3839.34 1405
3839.92 1367
3840.50 1243
3841.09 1375
3841.67 1438
3842.26 1392
3842.84 1388
3843.43 1414
3844.01 1379
3844.60 1421
3845.18 1449
3845.77 1523
3846.35 1438
3846.94 1475
3847.52 1573
3848.11 1419
3848.69 1356
3849.28 1450
3849.86 1423
3850.45 1439
3851.03 1496
3851.62 1643
3852.20 1545
3852.79 1541
3853.37 1473
3853.96 1539
3854.55 1459
3855.13 1412
3855.72 1479
3856.30 1442
3856.89 1369
3857.47 1425
3858.06 1435
3858.65 1496
3859.23 1456
3859.82 1566
3860.40 1607
3860.99 1531
3861.58 1699
3862.16 1782
3862.75 1955
3863.33 2189
3863.92 2261
3864.51 2318
3865.09 2340
3865.68 2516
3866.27 2658
3866.85 2717
3867.44 2725
3868.03 2517
3868.61 2272
3869.20 2137
3869.79 2053
3870.37 1878
3870.96 1652
3871.55 1717
3872.13 1616
3872.72 1608
3873.31 1608
3873.89 1647
3874.48 1616
3875.07 1566
3875.66 1460
3876.24 1530
3876.83 1711
3877.42 1521
3878.00 1499
3878.59 1519
3879.18 1561
3879.77 1609
3880.35 1582
3880.94 1549
3881.53 1548
3882.12 1470
3882.70 1479
3883.29 1435
3883.88 1499
3884.47 1513
3885.06 1414
3885.64 1507
3886.23 1466
3886.82 1438
3887.41 1524
3888.00 1433
3888.58 1498
3889.17 1535
3889.76 1557
3890.35 1451
3890.94 1497
3891.53 1647
3892.11 1583
3892.70 1533
3893.29 1643
3893.88 1854
3894.47 1887
3895.06 1675
3895.65 1815
3896.23 1707
3896.82 1547
3897.41 1656
3898.00 1723
3898.59 1688
3899.18 1730
3899.77 1636
3900.36 1660
3900.95 1602
3901.53 1695
3902.12 1654
3902.71 1842
3903.30 1730
3903.89 1710
3904.48 1781
3905.07 1765
3905.66 1662
3906.25 1670
3906.84 1690
3907.43 1682
3908.02 1630
3908.61 1577
3909.20 1503
3909.79 1478
3910.38 1533
3910.97 1488
3911.56 1468
3912.15 1484
3912.74 1496
3913.33 1504
3913.92 1344
3914.51 1362
3915.10 1519
3915.69 1455
3916.28 1212
3916.87 1326
3917.46 1401
3918.05 1449
3918.64 1464
3919.23 1418
3919.82 1578
3920.41 1475
3921.00 1498
3921.59 1449
3922.18 1395
3922.77 1463
3923.36 1437
3923.95 1348
3924.55 1357
3925.14 1529
3925.73 1476
3926.32 1406
3926.91 1505
3927.50 1367
3928.09 1385
3928.68 1437
3929.27 1464
3929.87 1490
3930.46 1440
3931.05 1415
3931.64 1512
3932.23 1564
3932.82 1405
3933.41 1330
3934.01 1374
3934.60 1407
3935.19 1516
3935.78 1401
3936.37 1382
3936.96 1457
3937.56 1490
3938.15 1441
3938.74 1472
3939.33 1464
3939.92 1358
3940.52 1359
3941.11 1310
3941.70 1325
3942.29 1361
3942.88 1499
3943.48 1497
3944.07 1456
3944.66 1524
3945.25 1511
3945.85 1570
3946.44 1532
3947.03 1406
3947.62 1457
3948.22 1428
3948.81 1525
3949.40 1525
3949.99 1377
3950.59 1302
3951.18 1481
3951.77 1381
3952.37 1447
3952.96 1351
3953.55 1323
3954.15 1379
3954.74 1483
3955.33 1428
3955.93 1445
3956.52 1444
3957.11 1421
3957.71 1445
3958.30 1496
3958.89 1404
3959.49 1452
3960.08 1507
3960.67 1389
3961.27 1282
3961.86 1377
3962.45 1413
3963.05 1348
3963.64 1364
3964.23 1430
3964.83 1291
3965.42 1331
3966.02 1452
3966.61 1549
3967.20 1410
3967.80 1337
3968.39 1477
3968.99 1516
3969.58 1447
3970.18 1463
3970.77 1402
3971.36 1397
3971.96 1485
3972.55 1396
3973.15 1506
3973.74 1407
3974.34 1405
3974.93 1332
3975.53 1240
3976.12 1205
3976.72 1449
3977.31 1486
3977.91 1412
3978.50 1403
3979.10 1380
3979.69 1328
3980.29 1378
3980.88 1263
3981.48 1325
3982.07 1531
3982.67 1492
3983.26 1428
3983.86 1417
3984.45 1382
3985.05 1431
3985.64 1424
3986.24 1454
3986.83 1441
3987.43 1494
3988.03 1392
3988.62 1399
3989.22 1398
3989.81 1382
3990.41 1341
3991.00 1399
3991.60 1466
3992.20 1564
3992.79 1388
3993.39 1524
3993.98 1615
3994.58 1519
3995.18 1488
3995.77 1604
3996.37 1525
3996.97 1525
3997.56 1451
3998.16 1418
3998.75 1368
3999.35 1605
3999.95 1529
4000.54 1342
4001.14 1545
4001.74 1689
4002.33 1501
4002.93 1455
4003.53 1443
4004.12 1349
4004.72 1400
4005.32 1421
4005.92 1476
4006.51 1547
4007.11 1555
4007.71 1512
4008.30 1643
4008.90 1676
4009.50 1561
4010.10 1532
4010.69 1444
4011.29 1570
4011.89 1596
4012.49 1595
4013.08 1655
4013.68 1659
4014.28 1638
4014.88 1551
4015.47 1739
4016.07 1649
4016.67 1655
4017.27 1761
4017.86 1788
4018.46 1805
4019.06 1839
4019.66 1733
4020.26 1939
4020.85 2009
4021.45 2079
4022.05 1905
4022.65 1887
4023.25 1776
4023.85 1606
4024.44 1693
4025.04 1838
4025.64 1729
4026.24 1611
4026.84 1571
4027.44 1612
4028.03 1639
4028.63 1770
4029.23 1689
4029.83 1641
4030.43 1646
4031.03 1575
4031.63 1559
4032.23 1593
4032.83 1677
4033.42 1756
4034.02 1697
4034.62 1978
4035.22 1789
4035.82 1724
4036.42 1625
4037.02 1677
4037.62 1458
4038.22 1410
4038.82 1291
4039.42 1573
4040.02 1551
4040.62 1437
4041.22 1489
4041.82 1548
4042.41 1559
4043.01 1467
4043.61 1458
4044.21 1439
4044.81 1421
4045.41 1491
4046.01 1480
4046.61 1438
4047.21 1449
4047.81 1559
4048.41 1423
4049.01 1407
4049.61 1441
4050.21 1496
4050.82 1511
4051.42 1460
4052.02 1334
4052.62 1411
4053.22 1334
4053.82 1403
4054.42 1569
4055.02 1596
4055.62 1579
4056.22 1557
4056.82 1527
4057.42 1553
4058.02 1577
4058.62 1463
4059.22 1726
4059.83 1535
4060.43 1531
4061.03 1410
4061.63 1224
4062.23 1269
4062.83 1419
4063.43 1313
4064.03 1270
4064.63 1318
4065.24 1406
4065.84 1369
4066.44 1346
4067.04 1371
4067.64 1373
4068.24 1302
4068.85 1286
4069.45 1383
4070.05 1314
4070.65 1287
4071.25 1196
4071.85 1232
4072.46 1402
4073.06 1437
4073.66 1330
4074.26 1313
4074.86 1316
4075.47 1317
4076.07 1323
4076.67 1398
4077.27 1365
4077.88 1399
4078.48 1388
4079.08 1298
4079.68 1436
4080.29 1408
4080.89 1356
4081.49 1386
4082.09 1303
4082.70 1421
4083.30 1343
4083.90 1262
4084.50 1338
4085.11 1295
4085.71 1358
4086.31 1337
4086.92 1286
4087.52 1281
4088.12 1332
4088.72 1368
4089.33 1383
4089.93 1285
4090.53 1379
4091.14 1365
4091.74 1439
4092.34 1384
4092.95 1432
4093.55 1471
4094.16 1365
4094.76 1340
4095.36 1317
4095.97 1351
4096.57 1302
4097.17 1415
4097.78 1405
4098.38 1402
4098.98 1430
4099.59 1472
4100.19 1337
4100.80 1373
4101.40 1341
4102.00 1308
4102.61 1353
4103.21 1284
4103.82 1301
4104.42 1340
4105.03 1339
4105.63 1228
4106.23 1250
4106.84 1348
4107.44 1367
4108.05 1280
4108.65 1287
4109.26 1342
4109.86 1309
4110.47 1200
4111.07 1159
4111.68 1311
4112.28 1378
4112.89 1321
4113.49 1184
4114.10 1257
4114.70 1374
4115.31 1288
4115.91 1248
4116.52 1381
4117.12 1241
4117.73 1308
4118.33 1262
4118.94 1260
4119.54 1325
4120.15 1208
4120.75 1306
4121.36 1319
4121.97 1305
4122.57 1227
4123.18 1232
4123.78 1421
4124.39 1398
4124.99 1364
4125.60 1420
4126.21 1341
4126.81 1327
4127.42 1409
4128.02 1335
4128.63 1404
4129.24 1403
4129.84 1378
4130.45 1460
4131.05 1417
4131.66 1329
4132.27 1331
4132.87 1415
4133.48 1339
4134.09 1346
4134.69 1373
4135.30 1353
4135.91 1354
4136.51 1286
4137.12 1328
4137.73 1383
4138.33 1456
4138.94 1525
4139.55 1428
4140.15 1413
4140.76 1470
4141.37 1405
4141.97 1570
4142.58 1452
4143.19 1478
4143.80 1563
4144.40 1609
4145.01 1577
4145.62 1447
4146.22 1403
4146.83 1492
4147.44 1501
4148.05 1450
4148.65 1378
4149.26 1372
4149.87 1295
4150.48 1240
4151.09 1281
4151.69 1395
4152.30 1256
4152.91 1234
4153.52 1283
4154.12 1283
4154.73 1271
4155.34 1182
4155.95 1221
4156.56 1350
4157.16 1332
4157.77 1287
4158.38 1247
4158.99 1227
4159.60 1228
4160.21 1212
4160.81 1271
4161.42 1311
4162.03 1355
4162.64 1280
4163.25 1275
4163.86 1128
4164.47 1194
4165.08 1285
4165.68 1285
4166.29 1380
4166.90 1355
4167.51 1364
4168.12 1438
4168.73 1553
4169.34 1344
4169.95 1316
4170.56 1370
4171.16 1359
4171.77 1290
4172.38 1255
4172.99 1409
4173.60 1463
4174.21 1374
4174.82 1408
4175.43 1398
4176.04 1320
4176.65 1388
4177.26 1434
4177.87 1397
4178.48 1364
4179.09 1299
4179.70 1270
4180.31 1306
4180.92 1384
4181.53 1402
4182.14 1515
4182.75 1470
4183.36 1426
4183.97 1373
4184.58 1319
4185.19 1221
4185.80 1337
4186.41 1348
4187.02 1345
4187.63 1422
4188.24 1347
4188.85 1399
4189.46 1377
4190.07 1292
4190.68 1254
4191.29 1202
4191.90 1262
4192.51 1366
4193.13 1345
4193.74 1375
4194.35 1411
4194.96 1341
4195.57 1442
4196.18 1398
4196.79 1301
4197.40 1404
4198.01 1421
4198.62 1473
4199.24 1492
4199.85 1496
4200.46 1392
4201.07 1471
4201.68 1506
4202.29 1368
4202.90 1394
4203.52 1387
4204.13 1422
4204.74 1315
4205.35 1285
4205.96 1345
4206.57 1357
4207.19 1340
4207.80 1508
4208.41 1422
4209.02 1351
4209.63 1177
4210.25 1290
4210.86 1384
4211.47 1281
4212.08 1365
4212.69 1358
4213.31 1367
4213.92 1308
4214.53 1427
4215.14 1305
4215.76 1270
4216.37 1483
4216.98 1465
4217.59 1372
4218.21 1310
4218.82 1336
4219.43 1365
4220.04 1363
4220.66 1428
4221.27 1456
4221.88 1680
4222.50 1757
4223.11 1742
4223.72 1715
4224.33 1803
4224.95 1882
4225.56 1870
4226.17 2069
4226.79 2092
4227.40 2258
4228.01 2316
4228.63 2232
4229.24 2256
4229.85 2080
4230.47 1959
4231.08 1904
4231.69 1887
4232.31 1960
4232.92 1879
4233.54 1928
4234.15 1846
4234.76 1768
4235.38 1810
4235.99 1804
4236.61 1900
4237.22 1909
4237.83 1814
4238.45 1861
4239.06 1825
4239.68 1816
4240.29 1708
4240.90 1852
4241.52 1898
4242.13 1746
4242.75 1711
4243.36 1616
4243.98 1580
4244.59 1585
4245.21 1503
4245.82 1476
4246.43 1494
4247.05 1509
4247.66 1496
4248.28 1506
4248.89 1511
4249.51 1475
4250.12 1359
4250.74 1484
4251.35 1465
4251.97 1529
4252.58 1516
4253.20 1539
4253.81 1550
4254.43 1524
4255.04 1555
4255.66 1474
4256.28 1442
4256.89 1394
4257.51 1473
4258.12 1504
4258.74 1411
4259.35 1488
4259.97 1460
4260.58 1417
4261.20 1371
4261.82 1460
4262.43 1570
4263.05 1474
4263.66 1516
4264.28 1451
4264.90 1517
4265.51 1600
4266.13 1419
4266.74 1475
4267.36 1556
4267.98 1535
4268.59 1578
4269.21 1526
4269.82 1436
4270.44 1489
4271.06 1496
4271.67 1442
4272.29 1467
4272.91 1477
4273.52 1423
4274.14 1457
4274.76 1515
4275.37 1428
4275.99 1428
4276.61 1431
4277.22 1327
4277.84 1423
4278.46 1391
4279.08 1454
4279.69 1461
4280.31 1424
4280.93 1440
4281.54 1373
4282.16 1379
4282.78 1295
4283.40 1283
4284.01 1290
4284.63 1272
4285.25 1244
4285.87 1300
4286.48 1232
4287.10 1265
4287.72 1316
4288.34 1239
4288.95 1245
4289.57 1355
4290.19 1341
4290.81 1403
4291.43 1395
4292.04 1390
4292.66 1455
4293.28 1412
4293.90 1321
4294.52 1173
4295.13 1313
4295.75 1255
4296.37 1327
4296.99 1266
4297.61 1238
4298.23 1294
4298.84 1376
4299.46 1340
4300.08 1317
4300.70 1383
4301.32 1431
4301.94 1309
4302.56 1377
4303.17 1374
4303.79 1313
4304.41 1294
4305.03 1259
4305.65 1329
4306.27 1322
4306.89 1301
4307.51 1318
4308.13 1357
4308.75 1354
4309.36 1290
4309.98 1271
4310.60 1301
4311.22 1338
4311.84 1239
4312.46 1202
4313.08 1266
4313.70 1255
4314.32 1340
4314.94 1392
4315.56 1387
4316.18 1317
4316.80 1340
4317.42 1336
4318.04 1369
4318.66 1401
4319.28 1408
4319.90 1434
4320.52 1408
4321.14 1418
4321.76 1380
4322.38 1396
4323.00 1368
4323.62 1456
4324.24 1456
4324.86 1274
4325.48 1341
4326.10 1405
4326.72 1427
4327.34 1339
4327.96 1493
4328.58 1490
4329.20 1520
4329.82 1390
4330.44 1425
4331.07 1468
4331.69 1279
4332.31 1329
4332.93 1402
4333.55 1385
4334.17 1221
4334.79 1193
4335.41 1334
4336.03 1310
4336.65 1424
4337.28 1418
4337.90 1421
4338.52 1454
4339.14 1591
4339.76 1552
4340.38 1547
4341.00 1729
4341.63 1719
4342.25 1741
4342.87 1854
4343.49 1787
4344.11 1721
4344.73 1655
4345.36 1548
4345.98 1716
4346.60 1594
4347.22 1579
4347.84 1688
4348.47 1836
4349.09 2001
4349.71 2063
4350.33 2142
4350.95 2397
4351.58 2337
4352.20 2156
4352.82 1936
4353.44 1984
4354.07 2016
4354.69 1820
4355.31 1759
4355.93 1661
4356.56 1494
4357.18 1499
4357.80 1419
4358.42 1446
4359.05 1552
4359.67 1629
4360.29 1568
4360.92 1463
4361.54 1547
4362.16 1474
4362.78 1404
4363.41 1384
4364.03 1412
4364.65 1461
4365.28 1494
4365.90 1367
4366.52 1337
4367.15 1381
4367.77 1439
4368.39 1368
4369.02 1319
4369.64 1409
4370.26 1408
4370.89 1303
4371.51 1404
4372.14 1357
4372.76 1363
4373.38 1381
4374.01 1421
4374.63 1269
4375.25 1350
4375.88 1392
4376.50 1322
4377.13 1390
4377.75 1388
4378.37 1303
4379.00 1345
4379.62 1410
4380.25 1380
4380.87 1381
4381.50 1371
4382.12 1413
4382.75 1391
4383.37 1314
4383.99 1507
4384.62 1440
4385.24 1285
4385.87 1360
4386.49 1333
4387.12 1227
4387.74 1376
4388.37 1396
4388.99 1408
4389.62 1351
4390.24 1402
4390.87 1428
4391.49 1394
4392.12 1359
4392.74 1313
4393.37 1383
4393.99 1352
4394.62 1263
4395.24 1166
4395.87 1195
4396.49 1340
4397.12 1357
4397.75 1350
4398.37 1383
4399.00 1430
4399.62 1413
4400.25 1434
4400.87 1422
4401.50 1305
4402.13 1293
4402.75 1426
4403.38 1348
4404.00 1283
4404.63 1246
4405.26 1281
4405.88 1321
4406.51 1325
4407.13 1308
4407.76 1429
4408.39 1400
4409.01 1350
4409.64 1350
4410.27 1435
4410.89 1389
4411.52 1400
4412.15 1379
4412.77 1302
4413.40 1437
4414.03 1512
4414.65 1435
4415.28 1377
4415.91 1235
4416.53 1140
4417.16 1188
4417.79 1287
4418.41 1228
4419.04 1251
4419.67 1258
4420.30 1283
4420.92 1331
4421.55 1308
4422.18 1301
4422.80 1235
4423.43 1221
4424.06 1256
4424.69 1233
4425.31 1262
4425.94 1302
4426.57 1282
4427.20 1366
4427.82 1366
4428.45 1224
4429.08 1156
4429.71 1199
4430.34 1166
4430.96 1152
4431.59 1246
4432.22 1239
4432.85 1266
4433.48 1241
4434.10 1090
4434.73 1148
4435.36 1114
4435.99 1227
4436.62 1274
4437.25 1196
4437.87 1148
4438.50 1066
4439.13 1154
4439.76 1211
4440.39 1135
4441.02 1185
4441.64 1210
4442.27 1258
4442.90 1195
4443.53 1184
4444.16 1148
4444.79 1169
4445.42 1222
4446.05 1141
4446.68 1277
4447.30 1243
4447.93 1281
4448.56 1315
4449.19 1280
4449.82 1226
4450.45 1155
4451.08 1229
4451.71 1317
4452.34 1318
4452.97 1243
4453.60 1294
4454.23 1351
4454.86 1370
4455.49 1184
4456.12 1187
4456.75 1298
4457.38 1268
4458.01 1298
4458.64 1284
4459.27 1305
4459.90 1169
4460.53 1268
4461.16 1241
4461.79 1168
4462.42 1208
4463.05 1308
4463.68 1191
4464.31 1274
4464.94 1227
4465.57 1225
4466.20 1071
4466.83 1110
4467.46 1314
4468.09 1163
4468.72 1174
4469.35 1201
4469.98 1178
4470.61 1161
4471.24 1169
4471.87 1192
4472.50 1106
4473.13 1095
4473.77 1108
4474.40 1081
4475.03 1099
4475.66 1265
4476.29 1227
4476.92 1237
4477.55 1250
4478.18 1165
4478.82 1126
4479.45 1117
4480.08 1194
4480.71 1173
4481.34 1131
4481.97 1108
4482.60 1158
4483.24 1251
4483.87 1278
4484.50 1282
4485.13 1124
4485.76 1139
4486.39 1237
4487.03 1150
4487.66 1270
4488.29 1183
4488.92 1261
4489.55 1376
4490.19 1303
4490.82 1366
4491.45 1369
4492.08 1370
4492.71 1265
4493.35 1417
4493.98 1360
4494.61 1297
4495.24 1278
4495.88 1366
4496.51 1199
4497.14 1190
4497.77 1293
4498.41 1244
4499.04 1156
4499.67 1112
4500.31 1212
4500.94 1284
4501.57 1262
4502.20 1241
4502.84 1210
4503.47 1198
4504.10 1220
4504.74 1322
4505.37 1417
4506.00 1364
4506.64 1227
4507.27 1288
4507.90 1407
4508.54 1410
4509.17 1442
4509.80 1292
4510.44 1279
4511.07 1242
4511.70 1307
4512.34 1265
4512.97 1214
4513.60 1234
4514.24 1381
4514.87 1290
4515.51 1320
4516.14 1313
4516.77 1258
4517.41 1267
4518.04 1269
4518.68 1323
4519.31 1299
4519.94 1339
4520.58 1372
4521.21 1194
4521.85 1211
4522.48 1256
4523.12 1238
4523.75 1180
4524.39 1229
4525.02 1139
4525.65 1291
4526.29 1262
4526.92 1216
4527.56 1200
4528.19 1334
4528.83 1344
4529.46 1279
4530.10 1344
4530.73 1555
4531.37 1550
4532.00 1648
4532.64 1689
4533.27 1856
4533.91 1977
4534.54 2161
4535.18 2185
4535.81 2463
4536.45 2577
4537.09 2393
4537.72 2274
4538.36 2063
4538.99 2280
4539.63 2098
4540.26 1883
4540.90 1664
4541.53 1546
4542.17 1402
4542.81 1377
4543.44 1337
4544.08 1368
4544.71 1431
4545.35 1251
4545.99 1182
4546.62 1310
4547.26 1322
4547.89 1315
4548.53 1351
4549.17 1379
4549.80 1383
4550.44 1369
4551.08 1299
4551.71 1385
4552.35 1371
4552.98 1351
4553.62 1363
4554.26 1374
4554.89 1402
4555.53 1448
4556.17 1413
4556.80 1293
4557.44 1310
4558.08 1229
4558.72 1272
4559.35 1351
4559.99 1345
4560.63 1214
4561.26 1288
4561.90 1314
4562.54 1266
4563.17 1215
4563.81 1255
4564.45 1274
4565.09 1357
4565.72 1356
4566.36 1363
4567.00 1324
4567.64 1343
4568.27 1349
4568.91 1391
4569.55 1274
4570.19 1230
4570.82 1333
4571.46 1313
4572.10 1291
4572.74 1283
4573.38 1377
4574.01 1383
4574.65 1505
4575.29 1432
4575.93 1383
4576.57 1449
4577.20 1453
4577.84 1373
4578.48 1391
4579.12 1355
4579.76 1273
4580.40 1167
4581.04 1200
4581.67 1248
4582.31 1222
4582.95 1322
4583.59 1316
4584.23 1380
4584.87 1219
4585.51 1283
4586.14 1383
4586.78 1228
4587.42 1261
4588.06 1308
4588.70 1425
4589.34 1290
4589.98 1303
4590.62 1272
4591.26 1429
4591.90 1278
4592.54 1306
4593.17 1314
4593.81 1345
4594.45 1356
4595.09 1297
4595.73 1297
4596.37 1445
4597.01 1352
4597.65 1356
4598.29 1356
4598.93 1274
4599.57 1266
4600.21 1221
4600.85 1306
4601.49 1291
4602.13 1217
4602.77 1205
4603.41 1336
4604.05 1252
4604.69 1220
4605.33 1250
4605.97 1232
4606.61 1288
4607.25 1235
4607.89 1339
4608.53 1303
4609.17 1448
4609.81 1333
4610.45 1223
4611.09 1316
4611.73 1459
4612.38 1401
4613.02 1469
4613.66 1392
4614.30 1380
4614.94 1356
4615.58 1413
4616.22 1326
4616.86 1333
4617.50 1279
4618.14 1175
4618.78 1236
4619.43 1219
4620.07 1359
4620.71 1203
4621.35 1229
4621.99 1140
4622.63 1139
4623.27 1282
4623.91 1271
4624.56 1240
4625.20 1262
4625.84 1209
4626.48 1184
4627.12 1269
4627.76 1226
4628.41 1140
4629.05 1120
4629.69 1192
4630.33 1206
4630.97 1168
4631.62 1222
4632.26 1323
4632.90 1333
4633.54 1262
4634.18 1323
4634.83 1375
4635.47 1204
4636.11 1293
4636.75 1239
4637.40 1255
4638.04 1236
4638.68 1278
4639.32 1297
4639.97 1242
4640.61 1365
4641.25 1330
4641.89 1432
4642.54 1384
4643.18 1374
4643.82 1478
4644.46 1383
4645.11 1372
4645.75 1420
4646.39 1373
4647.04 1363
4647.68 1406
4648.32 1323
4648.97 1293
4649.61 1278
4650.25 1352
4650.90 1247
4651.54 1268
4652.18 1381
4652.83 1222
4653.47 1346
4654.11 1441
4654.76 1315
4655.40 1288
4656.04 1448
4656.69 1410
4657.33 1506
4657.98 1584
4658.62 1415
4659.26 1421
4659.91 1372
4660.55 1391
4661.20 1353
4661.84 1371
4662.48 1260
4663.13 1170
4663.77 1147
4664.42 1189
4665.06 1204
4665.71 1212
4666.35 1243
4666.99 1142
4667.64 1077
4668.28 1203
4668.93 1267
4669.57 1183
4670.22 1266
4670.86 1188
4671.51 1221
4672.15 1205
4672.80 1176
4673.44 1113
4674.09 1120
4674.73 1048
4675.38 1130
4676.02 1091
4676.67 1177
4677.31 1205
4677.96 1184
4678.60 1099
4679.25 1048
4679.89 1120
4680.54 1207
4681.18 1175
4681.83 1235
4682.47 1283
4683.12 1208
4683.77 1129
4684.41 1232
4685.06 1183
4685.70 1151
4686.35 1181
4686.99 1217
4687.64 1320
4688.29 1265
4688.93 1242
4689.58 1081
4690.22 1207
4690.87 1303
4691.52 1220
4692.16 1212
4692.81 1281
4693.45 1283
4694.10 1215
4694.75 1148
4695.39 1243
4696.04 1184
4696.69 1111
4697.33 1234
4697.98 1151
4698.63 1177
4699.27 1159
4699.92 1196
4700.57 1136
4701.21 1182
4701.86 1155
4702.51 1145
4703.15 1197
4703.80 1174
4704.45 1188
4705.10 1127
4705.74 1130
4706.39 1124
4707.04 1222
4707.68 1183
4708.33 1137
4708.98 1186
4709.63 1198
4710.27 1220
4710.92 1311
4711.57 1305
4712.22 1340
4712.86 1286
4713.51 1275
4714.16 1238
4714.81 1219
4715.45 1153
4716.10 1162
4716.75 1254
4717.40 1112
4718.05 1109
4718.69 1216
4719.34 1295
4719.99 1198
4720.64 1161
4721.29 1188
4721.94 1244
4722.58 1205
4723.23 1339
4723.88 1248
4724.53 1261
4725.18 1346
4725.83 1219
4726.47 1231
4727.12 1276
4727.77 1358
4728.42 1375
4729.07 1375
4729.72 1354
4730.37 1360
4731.02 1196
4731.66 1172
4732.31 1243
4732.96 1226
4733.61 1278
4734.26 1278
4734.91 1227
4735.56 1174
4736.21 1145
4736.86 1199
4737.51 1257
4738.16 1231
4738.81 1213
4739.45 1131
4740.10 1082
4740.75 1201
4741.40 1141
4742.05 1184
4742.70 1212
4743.35 1113
4744.00 1215
4744.65 1212
4745.30 1208
4745.95 1304
4746.60 1293
4747.25 1314
4747.90 1210
4748.55 1167
4749.20 1275
4749.85 1242
4750.50 1294
4751.15 1257
4751.80 1288
4752.45 1305
4753.10 1260
4753.75 1266
4754.40 1294
4755.05 1272
4755.71 1355
4756.36 1333
4757.01 1219
4757.66 1337
4758.31 1377
4758.96 1238
4759.61 1254
4760.26 1378
4760.91 1375
4761.56 1402
4762.21 1366
4762.86 1258
4763.52 1254
4764.17 1288
4764.82 1436
4765.47 1310
4766.12 1330
4766.77 1169
4767.42 1308
4768.07 1259
4768.73 1374
4769.38 1366
4770.03 1393
4770.68 1447
4771.33 1254
4771.98 1362
4772.64 1213
4773.29 1316
4773.94 1276
4774.59 1317
4775.24 1224
4775.89 1165
4776.55 1110
4777.20 1167
4777.85 1153
4778.50 1105
4779.15 1142
4779.81 1208
4780.46 1260
4781.11 1193
4781.76 1254
4782.42 1175
4783.07 1180
4783.72 1215
4784.37 1167
4785.03 1229
4785.68 1230
4786.33 1157
4786.98 1210
4787.64 1209
4788.29 1257
4788.94 1194
4789.60 1150
4790.25 1180
4790.90 1293
4791.55 1278
4792.21 1164
4792.86 1227
4793.51 1301
4794.17 1366
4794.82 1178
4795.47 1241
4796.13 1140
4796.78 1273
4797.43 1275
4798.09 1192
4798.74 1172
4799.39 1190
4800.05 1182
4800.70 1178
4801.36 1205
4802.01 1169
4802.66 1199
4803.32 1235
4803.97 1192
4804.62 1192
4805.28 1242
4805.93 1181
4806.59 1222
4807.24 1205
4807.89 1334
4808.55 1180
4809.20 1169
4809.86 1193
4810.51 1168
4811.17 1148
4811.82 1214
4812.47 1260
4813.13 1235
4813.78 1235
4814.44 1104
4815.09 1146
4815.75 1252
4816.40 1271
4817.06 1135
4817.71 1205
4818.37 1298
4819.02 1262
4819.68 1333
4820.33 1286
4820.99 1374
4821.64 1296
4822.30 1262
4822.95 1152
4823.61 1327
4824.26 1279
4824.92 1333
4825.57 1312
4826.23 1375
4826.88 1352
4827.54 1366
4828.19 1323
4828.85 1284
4829.51 1337
4830.16 1210
4830.82 1293
4831.47 1434
4832.13 1322
4832.78 1391
4833.44 1351
4834.10 1258
4834.75 1266
4835.41 1241
4836.06 1213
4836.72 1332
4837.38 1417
4838.03 1408
4838.69 1438
4839.34 1453
4840.00 1573
4840.66 1593
4841.31 1653
4841.97 1648
4842.63 1652
4843.28 1744
4843.94 1669
4844.60 1608
4845.25 1636
4845.91 1562
4846.57 1536
4847.22 1463
4847.88 1509
4848.54 1436
4849.19 1340
4849.85 1403
4850.51 1455
4851.17 1439
4851.82 1383
4852.48 1435
4853.14 1280
4853.79 1358
4854.45 1431
4855.11 1603
4855.77 1449
4856.42 1432
4857.08 1445
4857.74 1459
4858.40 1495
4859.05 1381
4859.71 1475
4860.37 1502
4861.03 1476
4861.68 1466
4862.34 1596
4863.00 1614
4863.66 1646
4864.32 1706
4864.97 1682
4865.63 1551
4866.29 1414
4866.95 1504
4867.61 1638
4868.26 1567
4868.92 1470
4869.58 1507
4870.24 1539
4870.90 1497
4871.56 1612
4872.21 1515
4872.87 1554
4873.53 1693
4874.19 1450
4874.85 1513
4875.51 1577
4876.17 1540
4876.83 1377
4877.48 1456
4878.14 1453
4878.80 1586
4879.46 1437
4880.12 1349
4880.78 1347
4881.44 1407
4882.10 1442
4882.76 1409
4883.42 1467
4884.08 1401
4884.73 1356
4885.39 1296
4886.05 1464
4886.71 1390
4887.37 1218
4888.03 1267
4888.69 1324
4889.35 1215
4890.01 1184
4890.67 1249
4891.33 1226
4891.99 1253
4892.65 1334
4893.31 1377
4893.97 1362
4894.63 1375
4895.29 1299
4895.95 1363
4896.61 1284
4897.27 1253
4897.93 1305
4898.59 1347
4899.25 1227
4899.91 1253
4900.57 1374
4901.23 1308
4901.89 1170
4902.55 1191
4903.21 1146
4903.88 1204
4904.54 1197
4905.20 1158
4905.86 1112
4906.52 1067
4907.18 1069
4907.84 1114
4908.50 1186
4909.16 1269
4909.82 1171
4910.48 1160
4911.15 1285
4911.81 1183
4912.47 1195
4913.13 1166
4913.79 1134
4914.45 1151
4915.11 1130
4915.77 1178
4916.44 1169
4917.10 1155
4917.76 1139
4918.42 1120
4919.08 1141
4919.74 1161
4920.41 1087
4921.07 1186
4921.73 1176
4922.39 1082
4923.05 1030
4923.72 1102
4924.38 1159
4925.04 1071
4925.70 1155
4926.36 1177
4927.03 1055
4927.69 1100
4928.35 1139
4929.01 1094
4929.67 1085
4930.34 1035
4931.00 1112
4931.66 1197
4932.32 1073
4932.99 1236
4933.65 1159
4934.31 1120
4934.98 1075
4935.64 1033
4936.30 1063
4936.96 1188
4937.63 1043
4938.29 1104
4938.95 1114
4939.62 1074
4940.28 1091
4940.94 1038
4941.61 1214
4942.27 1125
4942.93 1111
4943.60 1143
4944.26 1225
4944.92 1178
4945.59 1153
4946.25 1078
4946.91 1207
4947.58 1209
4948.24 1203
4948.90 1201
4949.57 1099
4950.23 1019
4950.89 1138
4951.56 1047
4952.22 1106
4952.89 1121
4953.55 1076
4954.21 1137
4954.88 1155
4955.54 1073
4956.21 1102
4956.87 1028
4957.53 974
4958.20 1047
4958.86 1102
4959.53 1097
4960.19 1008
4960.86 970
4961.52 1094
4962.19 1163
4962.85 1118
4963.52 1122
4964.18 1003
4964.84 1050
4965.51 1043
4966.17 1196
4966.84 1152
4967.50 1055
4968.17 1069
4968.83 1152
4969.50 1135
4970.16 1248
4970.83 1247
4971.49 1153
4972.16 1117
4972.82 1069
4973.49 1170
4974.16 1132
4974.82 1117
4975.49 1125
4976.15 1125
4976.82 1013
4977.48 1067
4978.15 1015
4978.81 1020
4979.48 1080
4980.15 1159
4980.81 1157
4981.48 1081
4982.14 1135
4982.81 1103
4983.48 1125
4984.14 1110
4984.81 1034
4985.47 1089
4986.14 1155
4986.81 1203
4987.47 1190
4988.14 1105
4988.80 1110
4989.47 1168
4990.14 1069
4990.80 1155
4991.47 1222
4992.14 1097
4992.80 1062
4993.47 1180
4994.14 1062
4994.80 1111
4995.47 1038
4996.14 1028
4996.80 1013
4997.47 1094
4998.14 1094
4998.81 1105
4999.47 1027
5000.14 1019
5000.81 1090
5001.47 1105
5002.14 1154
5002.81 1067
5003.48 1052
5004.14 1028
5004.81 1068
5005.48 1179
5006.15 1052
5006.81 1064
5007.48 1080
5008.15 1112
5008.82 1043
5009.48 1070
5010.15 1107
5010.82 1123
5011.49 1110
5012.16 1184
5012.82 1191
5013.49 1251
5014.16 1142
5014.83 1121
5015.50 1184
5016.16 1199
5016.83 1002
5017.50 1108
5018.17 1179
5018.84 1254
5019.50 1139
5020.17 1047
5020.84 1186
5021.51 1205
5022.18 1228
5022.85 1307
5023.52 1368
5024.19 1452
5024.85 1585
5025.52 1627
5026.19 1663
5026.86 1752
5027.53 1829
5028.20 1780
5028.87 1753
5029.54 1671
5030.21 1671
5030.87 1659
5031.54 1567
5032.21 1387
5032.88 1240
5033.55 1247
5034.22 1293
5034.89 1302
5035.56 1169
5036.23 1056
5036.90 1112
5037.57 1180
5038.24 1208
5038.91 1187
5039.58 1117
5040.25 1032
5040.92 984
5041.59 1080
5042.26 1022
5042.93 1102
5043.60 1139
5044.27 1077
5044.94 1090
5045.61 1200
5046.28 1118
5046.95 1094
5047.62 1081
5048.29 1112
5048.96 1206
5049.63 1179
5050.30 1188
5050.97 1106
5051.64 1203
5052.31 1277
5052.98 1244
5053.65 1156
5054.32 1072
5054.99 1083
5055.66 1062
5056.34 1185
5057.01 1136
5057.68 1080
5058.35 1143
5059.02 1064
5059.69 1068
5060.36 1133
5061.03 1123
5061.70 1175
5062.38 1172
5063.05 1078
5063.72 1145
5064.39 1133
5065.06 1168
5065.73 1221
5066.40 1244
5067.08 1203
5067.75 1200
5068.42 1152
5069.09 1166
5069.76 1182
5070.43 1187
5071.11 1070
5071.78 1020
5072.45 1031
5073.12 1109
5073.79 1159
5074.47 1176
5075.14 1185
5075.81 1094
5076.48 1005
5077.15 1131
5077.83 1181
5078.50 1106
5079.17 1074
5079.84 1166
5080.52 1163
5081.19 1145
5081.86 1182
5082.53 1167
5083.21 1108
5083.88 1099
5084.55 1028
5085.22 1120
5085.90 1188
5086.57 1182
5087.24 1031
5087.92 1100
5088.59 1071
5089.26 1142
5089.93 1085
5090.61 1140
5091.28 1173
5091.95 1124
5092.63 1156
5093.30 1220
5093.97 1267
5094.65 1234
5095.32 1170
5095.99 1163
5096.67 1156
5097.34 1284
5098.02 1212
5098.69 1259
5099.36 1206
5100.04 1191
5100.71 1289
5101.38 1187
5102.06 1152
5102.73 1237
5103.41 1145
5104.08 1055
5104.75 1042
5105.43 1060
5106.10 1117
5106.78 1142
5107.45 1153
5108.12 1188
5108.80 1282
5109.47 1274
5110.15 1220
5110.82 1207
5111.50 1174
5112.17 1215
5112.85 1182
5113.52 1098
5114.20 1168
5114.87 1096
5115.54 1019
5116.22 1099
5116.89 1102
5117.57 1056
5118.24 961
5118.92 1114
5119.59 1126
5120.27 1044
5120.94 990
5121.62 1019
5122.30 1041
5122.97 1101
5123.65 1130
5124.32 1086
5125.00 1082
5125.67 1021
5126.35 1005
5127.02 1105
5127.70 1083
5128.37 1067
5129.05 1141
5129.73 1088
5130.40 1120
5131.08 1050
5131.75 1060
5132.43 1021
5133.10 1014
5133.78 1071
5134.46 1090
5135.13 1115
5135.81 1129
5136.49 998
5137.16 1113
5137.84 1152
5138.51 1119
5139.19 1155
5139.87 1045
5140.54 1028
5141.22 980
5141.90 1068
5142.57 1112
5143.25 1089
5143.93 1026
5144.60 1041
5145.28 1063
5145.96 1087
5146.63 1003
5147.31 1006
5147.99 1063
5148.66 1033
5149.34 973
5150.02 924
5150.69 1045
5151.37 1017
5152.05 896
5152.73 1061
5153.40 1089
5154.08 1045
5154.76 995
5155.44 1067
5156.11 1014
5156.79 1050
5157.47 1090
5158.15 1173
5158.82 1035
5159.50 988
5160.18 1161
5160.86 1064
5161.53 958
5162.21 990
5162.89 1038
5163.57 1004
5164.25 1041
5164.92 964
5165.60 966
5166.28 994
5166.96 1093
5167.64 1058
5168.31 1157
5168.99 1098
5169.67 1057
5170.35 1144
5171.03 1231
5171.71 1140
5172.39 1193
5173.06 1040
5173.74 1086
5174.42 1046
5175.10 1007
5175.78 1165
5176.46 1081
5177.14 1046
5177.82 1056
5178.49 1087
5179.17 1008
5179.85 948
5180.53 993
5181.21 1077
5181.89 1089
5182.57 1086
5183.25 1068
5183.93 1087
5184.61 1104
5185.29 1048
5185.97 1027
5186.64 972
5187.32 1042
5188.00 1032
5188.68 1070
5189.36 1011
5190.04 995
5190.72 1007
5191.40 1020
5192.08 993
5192.76 1020
5193.44 1028
5194.12 1022
5194.80 1044
5195.48 1036
5196.16 993
5196.84 1043
5197.52 1043
5198.20 1005
5198.88 1026
5199.56 1087
5200.24 981
5200.92 978
5201.60 1031
5202.28 1042
5202.96 1056
5203.65 999
5204.33 1063
5205.01 980
5205.69 893
5206.37 952
5207.05 999
5207.73 1038
5208.41 1083
5209.09 1136
5209.77 1066
5210.45 1017
5211.13 1042
5211.82 1002
5212.50 1045
5213.18 1090
5213.86 1132
5214.54 1127
5215.22 1145
5215.90 1047
5216.58 1034
5217.27 1153
5217.95 1157
5218.63 1159
5219.31 1051
5219.99 1077
5220.67 1040
5221.36 1047
5222.04 1036
5222.72 1024
5223.40 1107
5224.08 1047
5224.77 1051
5225.45 1084
5226.13 1200
5226.81 1079
5227.49 1046
5228.18 1101
5228.86 1069
5229.54 1111
5230.22 1098
5230.91 1061
5231.59 993
5232.27 962
5232.95 1027
5233.63 1016
5234.32 1059
5235.00 1085
5235.68 1009
5236.37 1047
5237.05 1103
5237.73 996
5238.41 1034
5239.10 1120
5239.78 1126
5240.46 1129
5241.15 1088
5241.83 1066
5242.51 1101
5243.20 1096
5243.88 1149
5244.56 1106
5245.24 1067
5245.93 1094
5246.61 1109
5247.29 1030
5247.98 1077
5248.66 1101
5249.35 1084
5250.03 1043
5250.71 1138
5251.40 1091
5252.08 1162
5252.76 1234
5253.45 1188
5254.13 1200
5254.82 1204
5255.50 1151
5256.18 1190
5256.87 1164
5257.55 1115
5258.24 1112
5258.92 1062
5259.60 958
5260.29 1047
5260.97 946
5261.66 1017
5262.34 1009
5263.03 1026
5263.71 957
5264.40 1025
5265.08 1093
5265.76 1082
5266.45 1155
5267.13 1125
5267.82 1113
5268.50 1071
5269.19 1160
5269.87 1167
5270.56 1084
5271.24 993
5271.93 1063
5272.61 1107
5273.30 1045
5273.98 1011
5274.67 1037
5275.35 1143
5276.04 1077
5276.72 1074
5277.41 1129
5278.10 1121
5278.78 1181
5279.47 1174
5280.15 1066
5280.84 1115
5281.52 1087
5282.21 1077
5282.89 1084
5283.58 1106
5284.27 1166
5284.95 1260
5285.64 1181
5286.32 1176
5287.01 1159
5287.70 1147
5288.38 1208
5289.07 1104
5289.75 1139
5290.44 1170
5291.13 1084
5291.81 1019
5292.50 1103
5293.19 1054
5293.87 1120
5294.56 1073
5295.25 1045
5295.93 1037
5296.62 1020
5297.31 1092
5297.99 1062
5298.68 1013
5299.37 1165
5300.05 1108
5300.74 1133
5301.43 1170
5302.11 1127
5302.80 1077
5303.49 1067
5304.18 971
5304.86 914
5305.55 990
5306.24 1104
5306.92 1157
5307.61 1153
5308.30 1098
5308.99 1071
5309.67 1025
5310.36 1127
5311.05 1130
5311.74 1093
5312.42 1139
5313.11 1152
5313.80 1144
5314.49 1162
5315.18 1071
5315.86 1173
5316.55 1068
5317.24 1102
5317.93 1148
5318.62 1091
5319.30 1085
5319.99 1186
5320.68 1109
5321.37 1087
5322.06 1066
5322.74 1233
5323.43 1148
5324.12 1116
5324.81 1116
5325.50 1191
5326.19 1204
5326.88 1194
5327.56 1095
5328.25 1186
5328.94 1257
5329.63 1208
5330.32 1115
5331.01 1108
5331.70 1158
5332.39 1213
5333.07 1250
5333.76 1135
5334.45 1248
5335.14 1265
5335.83 1204
5336.52 1272
5337.21 1098
5337.90 1166
5338.59 1159
5339.28 1145
5339.97 1145
5340.66 1211
5341.35 1221
5342.04 1261
5342.73 1226
5343.42 1271
5344.10 1287
5344.79 1188
5345.48 1334
5346.17 1244
5346.86 1247
5347.55 1230
5348.24 1283
5348.93 1162
5349.62 1265
5350.31 1287
5351.00 1382
5351.69 1441
5352.39 1641
5353.08 1598
5353.77 1814
5354.46 1842
5355.15 1821
5355.84 1981
5356.53 1946
5357.22 1989
5357.91 2041
5358.60 1935
5359.29 1617
5359.98 1636
5360.67 1511
5361.36 1393
5362.05 1345
5362.74 1236
5363.44 1215
5364.13 1215
5364.82 1086
5365.51 1098
5366.20 1229
5366.89 1280
5367.58 1132
5368.27 1042
5368.96 1149
5369.66 1033
5370.35 1038
5371.04 975
5371.73 1108
5372.42 974
5373.11 988
5373.81 1075
5374.50 1158
5375.19 1108
5375.88 1075
5376.57 1062
5377.26 1067
5377.96 1132
5378.65 1051
5379.34 1143
5380.03 1083
5380.72 1128
5381.42 1162
5382.11 1155
5382.80 1060
5383.49 1082
5384.18 1138
5384.88 1061
5385.57 1102
5386.26 1031
5386.95 1049
5387.65 1008
5388.34 1058
5389.03 1092
5389.72 1019
5390.42 1092
5391.11 1041
5391.80 1058
5392.50 1069
5393.19 1205
5393.88 1235
5394.57 1202
5395.27 1216
5395.96 1218
5396.65 1140
5397.35 1124
5398.04 1177
5398.73 1225
5399.43 1153
5400.12 1201
5400.81 1185
5401.51 1148
5402.20 1112
5402.89 1163
5403.59 1161
5404.28 1137
5404.97 1179
5405.67 1119
5406.36 1232
5407.06 1139
5407.75 1040
5408.44 1060
5409.14 1055
5409.83 1104
5410.53 1162
5411.22 1043
5411.91 1030
5412.61 1149
5413.30 1150
5414.00 1153
5414.69 1132
5415.38 1126
5416.08 1143
5416.77 1117
5417.47 1211
5418.16 1195
5418.86 1079
5419.55 1142
5420.25 1069
5420.94 1025
5421.64 1083
5422.33 1082
5423.03 1040
5423.72 1104
5424.41 1170
5425.11 1216
5425.80 1164
5426.50 1142
5427.19 1067
5427.89 1102
5428.59 1187
5429.28 1078
5429.98 1058
5430.67 1094
5431.37 1264
5432.06 1241
5432.76 1159
5433.45 1065
5434.15 1089
5434.84 1120
5435.54 1184
5436.23 1123
5436.93 1226
5437.63 1130
5438.32 1166
5439.02 1118
5439.71 1086
5440.41 1014
5441.11 1131
5441.80 1116
5442.50 1165
5443.19 1130
5443.89 1126
5444.59 1152
5445.28 1096
5445.98 1148
5446.68 1241
5447.37 1135
5448.07 1211
5448.76 1229
5449.46 1277
5450.16 1280
5450.85 1267
5451.55 1404
5452.25 1397
5452.94 1406
5453.64 1511
5454.34 1475
5455.03 1435
5455.73 1378
5456.43 1298
5457.13 1290
5457.82 1291
5458.52 1187
5459.22 1136
5459.91 1211
5460.61 1226
5461.31 1101
5462.01 1160
5462.70 1195
5463.40 1233
5464.10 1272
5464.80 1270
5465.49 1265
5466.19 1372
5466.89 1318
5467.59 1474
5468.28 1517
5468.98 1398
5469.68 1393
5470.38 1406
5471.07 1320
5471.77 1340
5472.47 1343
5473.17 1247
5473.87 1254
5474.56 1271
5475.26 1331
5475.96 1341
5476.66 1328
5477.36 1317
5478.06 1299
5478.75 1242
5479.45 1237
5480.15 1318
5480.85 1355
5481.55 1188
5482.25 1428
5482.95 1364
5483.64 1462
5484.34 1424
5485.04 1451
5485.74 1529
5486.44 1356
5487.14 1387
5487.84 1508
5488.54 1446
5489.23 1298
5489.93 1400
5490.63 1355
5491.33 1301
5492.03 1380
5492.73 1334
5493.43 1321
5494.13 1305
5494.83 1476
5495.53 1470
5496.23 1348
5496.93 1388
5497.63 1466
5498.33 1436
5499.03 1371
5499.73 1476
5500.43 1402
5501.13 1452
5501.83 1344
5502.53 1401
5503.23 1622
5503.93 1686
5504.63 1822
5505.33 1908
5506.03 1989
5506.73 1991
5507.43 1917
5508.13 1812
5508.83 1811
5509.53 1666
5510.23 1589
5510.93 1455
5511.63 1376
5512.33 1343
5513.03 1454
5513.73 1384
5514.43 1324
5515.13 1281
5515.83 1228
5516.53 1306
5517.23 1266
5517.93 1290
5518.64 1383
5519.34 1309
5520.04 1341
5520.74 1417
5521.44 1320
5522.14 1316
5522.84 1400
5523.54 1408
5524.24 1460
5524.95 1289
5525.65 1300
5526.35 1411
5527.05 1255
5527.75 1342
5528.45 1376
5529.15 1399
5529.86 1285
5530.56 1244
5531.26 1082
5531.96 1143
5532.66 1190
5533.36 1219
5534.07 1197
5534.77 1150
5535.47 1116
5536.17 1173
5536.87 1122
5537.58 1014
5538.28 1129
5538.98 1194
5539.68 1082
5540.39 1073
5541.09 1131
5541.79 1109
5542.49 1080
5543.20 1189
5543.90 1160
5544.60 1093
5545.30 1171
5546.01 1156
5546.71 1119
5547.41 1153
5548.11 1114
5548.82 1260
5549.52 1223
5550.22 1059
5550.93 1118
5551.63 1252
5552.33 1261
5553.03 1208
5553.74 1078
5554.44 1088
5555.14 1274
5555.85 1153
5556.55 1210
5557.25 1096
5557.96 1075
5558.66 1125
5559.36 1101
5560.07 1157
5560.77 1087
5561.48 1051
5562.18 1099
5562.88 1122
5563.59 1132
5564.29 1079
5564.99 1026
5565.70 1001
5566.40 1074
5567.11 1026
5567.81 1038
5568.51 1061
5569.22 1089
5569.92 980
5570.63 960
5571.33 1028
5572.04 1122
5572.74 1075
5573.44 1054
5574.15 1052
5574.85 1146
5575.56 1016
5576.26 1012
5576.97 1057
5577.67 1053
5578.38 1174
5579.08 1109
5579.79 1064
5580.49 1071
5581.20 1098
5581.90 1066
5582.61 995
5583.31 994
5584.02 990
5584.72 1082
5585.43 1069
5586.13 1092
5586.84 1064
5587.54 1055
5588.25 1070
5588.95 983
5589.66 1009
5590.36 1024
5591.07 1035
5591.77 1032
5592.48 1014
5593.19 1029
5593.89 1068
5594.60 1101
5595.30 1143
5596.01 1083
5596.71 1056
5597.42 1078
5598.13 992
5598.83 983
5599.54 902
5600.24 936
5600.95 989
5601.66 893
5602.36 995
5603.07 933
5603.78 1000
5604.48 999
5605.19 1032
5605.89 992
5606.60 1000
5607.31 1107
5608.01 1083
5608.72 1068
5609.43 1011
5610.13 1005
5610.84 952
5611.55 1041
5612.25 1029
5612.96 981
5613.67 999
5614.38 925
5615.08 976
5615.79 899
5616.50 961
5617.20 1011
5617.91 932
5618.62 956
5619.33 1017
5620.03 967
5620.74 1002
5621.45 998
5622.15 945
5622.86 1048
5623.57 924
5624.28 907
5624.99 882
5625.69 992
5626.40 977
5627.11 959
5627.82 928
5628.52 991
5629.23 1027
5629.94 998
5630.65 993
5631.36 937
5632.06 903
5632.77 910
5633.48 946
5634.19 982
5634.90 970
5635.61 963
5636.31 934
5637.02 903
5637.73 996
5638.44 991
5639.15 899
5639.86 982
5640.56 1008
5641.27 934
5641.98 949
5642.69 952
5643.40 1000
5644.11 944
5644.82 942
5645.53 920
5646.24 998
5646.94 1035
5647.65 976
5648.36 1022
5649.07 875
5649.78 910
5650.49 927
5651.20 1025
5651.91 977
5652.62 1020
5653.33 1005
5654.04 941
5654.75 1029
5655.46 1004
5656.17 990
5656.88 1003
5657.59 982
5658.30 953
5659.01 1076
5659.71 1001
5660.42 1018
5661.13 1145
5661.84 1208
5662.55 1107
5663.26 1090
5663.97 1137
5664.69 1048
5665.40 1026
5666.11 981
5666.82 1117
5667.53 1123
5668.24 1013
5668.95 1034
5669.66 999
5670.37 1033
5671.08 951
5671.79 1003
5672.50 1074
5673.21 1008
5673.92 1042
5674.63 1047
5675.34 1134
5676.05 1216
5676.76 1207
5677.48 1025
5678.19 1088
5678.90 1078
5679.61 985
5680.32 1003
5681.03 985
5681.74 899
5682.45 985
5683.16 1007
5683.88 1002
5684.59 1052
5685.30 1038
5686.01 1044
5686.72 1089
5687.43 1026
5688.15 1075
5688.86 969
5689.57 1012
5690.28 1115
5690.99 998
5691.70 928
5692.42 1127
5693.13 1084
5693.84 1032
5694.55 984
5695.26 1059
5695.98 1038
5696.69 936
5697.40 1026
5698.11 1046
5698.82 969
5699.54 1021
5700.25 924
5700.96 962
5701.67 967
5702.39 946
5703.10 1001
5703.81 1050
5704.52 1047
5705.24 978
5705.95 1033
5706.66 973
5707.38 942
5708.09 988
5708.80 1035
5709.51 994
5710.23 1073
5710.94 1046
5711.65 1066
5712.37 1030
5713.08 990
5713.79 1040
5714.51 942
5715.22 978
5715.93 959
5716.65 1011
5717.36 982
5718.07 940
5718.79 1073
5719.50 1050
5720.21 1004
5720.93 957
5721.64 1016
5722.36 943
5723.07 978
5723.78 1003
5724.50 999
5725.21 1013
5725.92 980
5726.64 1028
5727.35 983
5728.07 1037
5728.78 1030
5729.50 1017
5730.21 1089
5730.92 1062
5731.64 1069
5732.35 1116
5733.07 1063
5733.78 1101
5734.50 1124
5735.21 1137
5735.93 1069
5736.64 1061
5737.35 1097
5738.07 1099
5738.78 1037
5739.50 1005
5740.21 976
5740.93 967
5741.64 966
5742.36 999
5743.07 1001
5743.79 1011
5744.50 1030
5745.22 1065
5745.93 1003
5746.65 1003
5747.37 1029
5748.08 1052
5748.80 1022
5749.51 1022
5750.23 1064
5750.94 1091
5751.66 1108
5752.37 1070
5753.09 1093
5753.81 1012
5754.52 1084
5755.24 1103
5755.95 1093
5756.67 1104
5757.38 1143
5758.10 1245
5758.82 1237
5759.53 1191
5760.25 1320
5760.96 1245
5761.68 1271
5762.40 1276
5763.11 1191
5763.83 1186
5764.55 1160
5765.26 1202
5765.98 1160
5766.70 1103
5767.41 1111
5768.13 1056
5768.85 1221
5769.56 1141
5770.28 1186
5771.00 1163
5771.71 1166
5772.43 1199
5773.15 1238
5773.86 1181
5774.58 1137
5775.30 1045
5776.01 1143
5776.73 1135
5777.45 1229
5778.17 1198
5778.88 1173
5779.60 1205
5780.32 1199
5781.04 1106
5781.75 1104
5782.47 1147
5783.19 1160
5783.91 1117
5784.62 1183
5785.34 1111
5786.06 1215
5786.78 1247
5787.49 1278
5788.21 1230
5788.93 1246
5789.65 1275
5790.37 1131
5791.08 1171
5791.80 1164
5792.52 1156
5793.24 1150
5793.96 1240
5794.68 1105
5795.39 1188
5796.11 1251
5796.83 1306
5797.55 1292
5798.27 1216
5798.99 1408
5799.70 1311
5800.42 1328
5801.14 1490
5801.86 1506
5802.58 1636
5803.30 1751
5804.02 2050
5804.74 2065
5805.45 2086
5806.17 2137
5806.89 2176
5807.61 2189
5808.33 2043
5809.05 1887
5809.77 1782
5810.49 1606
5811.21 1508
5811.93 1473
5812.65 1427
5813.37 1442
5814.09 1371
5814.81 1376
5815.52 1404
5816.24 1423
5816.96 1385
5817.68 1427
5818.40 1334
5819.12 1421
5819.84 1347
5820.56 1294
5821.28 1284
5822.00 1443
5822.72 1431
5823.44 1311
5824.16 1329
5824.88 1319
5825.60 1339
5826.32 1190
5827.04 1214
5827.76 1188
5828.48 1121
5829.21 1092
5829.93 1270
5830.65 1111
5831.37 1132
5832.09 1152
5832.81 1165
5833.53 1136
5834.25 1171
5834.97 1217
5835.69 1146
5836.41 1232
5837.13 1175
5837.85 1204
5838.57 1167
5839.30 1212
5840.02 1276
5840.74 1277
5841.46 1196
5842.18 1183
5842.90 1169
5843.62 1203
5844.34 1208
5845.07 1268
5845.79 1248
5846.51 1167
5847.23 1207
5847.95 1090
5848.67 1181
5849.39 1092
5850.12 1063
5850.84 1120
5851.56 1221
5852.28 1234
5853.00 1225
5853.73 1101
5854.45 1064
5855.17 1122
5855.89 1138
5856.61 1085
5857.34 1140
5858.06 1065
5858.78 1156
5859.50 1216
5860.23 1181
5860.95 1106
5861.67 1079
5862.39 1160
5863.11 1016
5863.84 1015
5864.56 1013
5865.28 1184
5866.01 1112
5866.73 1051
5867.45 1091
5868.17 1215
5868.90 1176
5869.62 1107
5870.34 1043
5871.07 1026
5871.79 1146
5872.51 1147
5873.23 1098
5873.96 1124
5874.68 1062
5875.40 1122
5876.13 1122
5876.85 1133
5877.57 1071
5878.30 1101
5879.02 1066
5879.74 1146
5880.47 1087
5881.19 1092
5881.92 1075
5882.64 1059
5883.36 1144
5884.09 1069
5884.81 1033
5885.53 1092
5886.26 1135
5886.98 1155
5887.71 1135
5888.43 1095
5889.15 1094
5889.88 1041
5890.60 1012
5891.33 1070
5892.05 1104
5892.78 1030
5893.50 1151
5894.23 1136
5894.95 1111
5895.67 1112
5896.40 1055
5897.12 1039
5897.85 1183
5898.57 1176
5899.30 1090
5900.02 1136
5900.75 1149
5901.47 1150
5902.20 1100
5902.92 1020
5903.65 1110
5904.37 1139
5905.10 1077
5905.82 990
5906.55 1088
5907.27 1093
5908.00 1101
5908.72 1196
5909.45 1188
5910.17 1185
5910.90 1174
5911.62 1159
5912.35 1138
5913.08 1178
5913.80 1169
5914.53 1127
5915.25 1164
5915.98 1122
5916.70 1150
5917.43 1089
5918.16 1094
5918.88 1154
5919.61 1184
5920.33 1264
5921.06 1239
5921.79 1196
5922.51 1187
5923.24 1175
5923.97 1295
5924.69 1285
5925.42 1213
5926.14 1295
5926.87 1188
5927.60 1165
5928.32 1145
5929.05 1147
5929.78 1209
5930.50 1352
5931.23 1345
5931.96 1258
5932.68 1345
5933.41 1335
5934.14 1234
5934.86 1274
5935.59 1318
5936.32 1313
5937.05 1262
5937.77 1291
5938.50 1339
5939.23 1308
5939.95 1390
5940.68 1450
5941.41 1498
5942.14 1504
5942.86 1489
5943.59 1389
5944.32 1333
5945.05 1407
5945.77 1504
5946.50 1497
5947.23 1464
5947.96 1411
5948.68 1437
5949.41 1482
5950.14 1415
5950.87 1578
5951.60 1548
5952.32 1502
5953.05 1603
5953.78 1602
5954.51 1516
5955.24 1484
5955.96 1580
5956.69 1728
5957.42 1718
5958.15 1772
5958.88 1825
5959.61 1817
5960.33 1744
5961.06 1745
5961.79 1744
5962.52 1732
5963.25 1728
5963.98 1784
5964.71 1892
5965.44 1905
5966.16 1722
5966.89 1703
5967.62 1732
5968.35 1892
5969.08 1998
5969.81 1998
5970.54 2071
5971.27 2172
5972.00 1975
5972.73 2216
5973.46 2305
5974.18 2239
5974.91 2247
5975.64 2222
5976.37 2109
5977.10 2057
5977.83 2135
5978.56 1973
5979.29 1943
5980.02 2120
5980.75 2042
5981.48 1961
5982.21 1977
5982.94 2129
5983.67 2113
5984.40 2261
5985.13 2196
5985.86 2235
5986.59 2319
5987.32 2299
5988.05 2172
5988.78 2209
5989.51 2300
5990.24 2384
5990.97 2302
5991.70 2282
5992.43 2219
5993.16 2255
5993.89 2333
5994.62 2187
5995.35 2337
5996.09 2259
5996.82 2288
5997.55 2170
5998.28 2349
5999.01 2339
5999.74 2397
6000.47 2275
6001.20 2419
6001.93 2349
6002.66 2360
6003.39 2401
6004.13 2390
6004.86 2391
6005.59 2183
6006.32 2357
6007.05 2326
6007.78 2392
6008.51 2263
6009.25 2356
6009.98 2380
6010.71 2248
6011.44 2341
6012.17 2466
6012.90 2475
6013.64 2675
6014.37 2994
6015.10 3294
6015.83 3520
6016.56 4120
6017.29 4336
6018.03 4587
6018.76 4781
6019.49 4833
6020.22 4769
6020.96 4641
6021.69 4331
6022.42 3963
6023.15 3807
6023.88 3469
6024.62 2922
6025.35 2623
6026.08 2541
6026.81 2445
6027.55 2294
6028.28 2171
6029.01 2154
6029.75 1932
6030.48 1968
6031.21 1934
6031.94 1961
6032.68 1967
6033.41 2009
6034.14 1971
6034.88 1847
6035.61 1698
6036.34 1851
6037.07 1795
6037.81 1775
6038.54 1749
6039.27 1878
6040.01 1868
6040.74 1952
6041.47 2005
6042.21 1926
6042.94 1935
6043.68 1923
6044.41 1914
6045.14 1868
6045.88 1900
6046.61 1941
6047.34 2108
6048.08 1939
6048.81 1901
6049.55 1920
6050.28 1913
6051.01 1926
6051.75 1872
6052.48 2006
6053.22 2010
6053.95 2038
6054.68 2215
6055.42 2356
6056.15 2327
6056.89 2369
6057.62 2346
6058.36 2487
6059.09 2347
6059.83 2360
6060.56 2397
6061.29 2339
6062.03 2228
6062.76 2196
6063.50 1988
6064.23 1935
6064.97 2019
6065.70 1933
6066.44 1911
6067.17 1982
6067.91 1977
6068.64 1940
6069.38 2079
6070.11 2007
6070.85 1985
6071.58 2003
6072.32 2025
6073.06 1874
6073.79 1896
6074.53 1950
6075.26 1888
6076.00 1828
6076.73 1868
6077.47 1715
6078.20 1799
6078.94 1760
6079.68 1762
6080.41 1855
6081.15 1791
6081.88 1752
6082.62 1694
6083.35 1786
6084.09 1719
6084.83 1741
6085.56 1740
6086.30 1628
6087.04 1634
6087.77 1658
6088.51 1583
6089.24 1680
6089.98 1697
6090.72 1700
6091.45 1612
6092.19 1676
6092.93 1655
6093.66 1732
6094.40 1751
6095.14 1670
6095.87 1753
6096.61 1746
6097.35 1818
6098.08 1826
6098.82 1767
6099.56 1703
6100.29 1603
6101.03 1630
6101.77 1564
6102.51 1466
6103.24 1609
6103.98 1561
6104.72 1565
6105.46 1573
6106.19 1592
6106.93 1577
6107.67 1548
6108.41 1660
6109.14 1655
6109.88 1546
6110.62 1545
6111.36 1605
6112.09 1573
6112.83 1569
6113.57 1599
6114.31 1679
6115.04 1609
6115.78 1623
6116.52 1617
6117.26 1623
6118.00 1571
6118.73 1550
6119.47 1619
6120.21 1675
6120.95 1695
6121.69 1664
6122.43 1565
6123.16 1478
6123.90 1629
6124.64 1532
6125.38 1509
6126.12 1564
6126.86 1635
6127.60 1642
6128.33 1659
6129.07 1743
6129.81 1599
6130.55 1548
6131.29 1694
6132.03 1809
6132.77 1777
6133.51 1786
6134.25 1722
6134.98 1709
6135.72 1759
6136.46 1645
6137.20 1706
6137.94 1768
6138.68 1710
6139.42 1662
6140.16 1675
6140.90 1778
6141.64 1869
6142.38 1854
6143.12 1790
6143.86 1761
6144.60 1713
6145.34 1776
6146.08 1815
6146.82 1785
6147.56 1828
6148.30 1824
6149.04 1929
6149.78 1943
6150.52 1927
6151.26 1871
6152.00 1867
6152.74 1895
6153.48 1836
6154.22 1895
6154.96 1880
6155.70 1921
6156.44 1856
6157.18 1847
6157.92 1868
6158.66 1959
6159.40 1824
6160.14 1996
6160.88 2020
6161.62 1916
6162.36 2008
6163.10 1983
6163.85 2026
6164.59 2110
6165.33 2083
6166.07 2236
6166.81 2145
6167.55 2142
6168.29 2318
6169.03 2378
6169.77 2486
6170.51 2533
6171.26 2474
6172.00 2561
6172.74 2646
6173.48 2678
6174.22 2596
6174.96 2729
6175.70 2661
6176.45 2545
6177.19 2531
6177.93 2551
6178.67 2553
6179.41 2673
6180.16 2536
6180.90 2383
6181.64 2462
6182.38 2351
6183.12 2521
6183.87 2488
6184.61 2526
6185.35 2512
6186.09 2497
6186.83 2504
6187.58 2500
6188.32 2602
6189.06 2601
6189.80 2533
6190.55 2564
6191.29 2644
6192.03 2645
6192.77 2597
6193.52 2646
6194.26 2594
6195.00 2607
6195.74 2741
6196.49 2904
6197.23 2995
6197.97 3259
6198.72 3102
6199.46 3072
6200.20 3251
6200.94 3181
6201.69 3236
6202.43 3049
6203.17 3057
6203.92 2939
6204.66 2825
6205.40 2995
6206.15 3152
6206.89 3221
6207.63 3203
6208.38 3295
6209.12 3556
6209.87 3883
6210.61 4431
6211.35 5355
6212.10 6265
6212.84 7333
6213.58 8614
6214.33 9565
6215.07 10113
6215.82 10951
6216.56 10281
6217.30 9840
6218.05 8851
6218.79 7885
6219.54 6739
6220.28 5552
6221.02 4741
6221.77 4153
6222.51 3474
6223.26 3242
6224.00 2958
6224.75 2799
6225.49 2708
6226.24 2635
6226.98 2800
6227.73 2676
6228.47 2722
6229.21 2714
6229.96 2632
6230.70 2825
6231.45 2573
6232.19 2496
6232.94 2534
6233.68 2420
6234.43 2536
6235.17 2356
6235.92 2215
6236.67 2266
6237.41 2191
6238.16 2160
6238.90 2046
6239.65 2023
6240.39 2071
6241.14 2045
6241.88 2142
6242.63 2055
6243.37 2127
6244.12 2173
6244.87 2010
6245.61 2043
6246.36 1981
6247.10 2082
6247.85 2235
6248.59 2170
6249.34 2364
6250.09 2416
6250.83 2453
6251.58 2656
6252.33 2728
6253.07 2875
6253.82 2785
6254.56 2761
6255.31 2797
6256.06 2808
6256.80 2631
6257.55 2527
6258.30 2448
6259.04 2329
6259.79 2301
6260.54 2183
6261.28 2098
6262.03 2151
6262.78 2212
6263.52 2429
6264.27 2251
6265.02 2332
6265.76 2289
6266.51 2350
6267.26 2174
6268.01 2112
6268.75 2165
6269.50 2273
6270.25 2184
6270.99 2092
6271.74 2154
6272.49 2131
6273.24 2133
6273.98 2154
6274.73 2121
6275.48 2016
6276.23 2083
6276.97 2165
6277.72 2209
6278.47 2235
6279.22 2338
6279.96 2252
6280.71 2334
6281.46 2372
6282.21 2445
6282.96 2520
6283.70 2541
6284.45 2416
6285.20 2356
6285.95 2397
6286.70 2309
6287.45 2153
6288.19 2034
6288.94 2049
6289.69 2044
6290.44 1995
6291.19 1964
6291.94 2017
6292.68 1968
6293.43 1935
6294.18 1931
6294.93 1795
6295.68 1885
6296.43 1854
6297.18 1914
6297.93 1782
6298.67 1761
6299.42 1784
6300.17 1761
6300.92 1815
6301.67 1734
6302.42 1769
6303.17 1784
6303.92 1847
6304.67 1684
6305.42 1637
6306.17 1723
6306.92 1698
6307.67 1686
6308.41 1765
6309.16 1777
6309.91 1827
6310.66 1785
6311.41 1758
6312.16 1720
6312.91 1837
6313.66 1774
6314.41 1734
6315.16 1614
6315.91 1711
6316.66 1675
6317.41 1689
6318.16 1825
6318.91 1821
6319.66 1787
6320.41 1829
6321.16 1724
6321.91 1760
6322.66 1851
6323.41 1840
6324.16 1760
6324.92 1839
6325.67 1861
6326.42 1792
6327.17 1674
6327.92 1642
6328.67 1620
6329.42 1563
6330.17 1506
6330.92 1672
6331.67 1500
6332.42 1504
6333.17 1435
6333.92 1465
6334.68 1443
6335.43 1539
6336.18 1483
6336.93 1521
6337.68 1473
6338.43 1439
6339.18 1406
6339.93 1380
6340.69 1561
6341.44 1605
6342.19 1581
6342.94 1534
6343.69 1538
6344.44 1452
6345.20 1465
6345.95 1585
6346.70 1548
6347.45 1520
6348.20 1555
6348.95 1479
6349.71 1510
6350.46 1633
6351.21 1541
6351.96 1526
6352.71 1469
6353.47 1574
6354.22 1625
6354.97 1531
6355.72 1582
6356.48 1629
6357.23 1697
6357.98 1628
6358.73 1595
6359.49 1725
6360.24 1708
6360.99 1595
6361.74 1613
6362.50 1560
6363.25 1622
6364.00 1688
6364.76 1587
6365.51 1560
6366.26 1526
6367.01 1458
6367.77 1444
6368.52 1416
6369.27 1446
6370.03 1544
6370.78 1478
6371.53 1477
6372.29 1503
6373.04 1480
6373.79 1407
6374.55 1445
6375.30 1472
6376.05 1594
6376.81 1547
6377.56 1457
6378.31 1444
6379.07 1411
6379.82 1394
6380.58 1390
6381.33 1373
6382.08 1430
6382.84 1412
6383.59 1412
6384.35 1457
6385.10 1419
6385.85 1408
6386.61 1443
6387.36 1496
6388.12 1414
6388.87 1268
6389.62 1312
6390.38 1468
6391.13 1604
6391.89 1354
6392.64 1294
6393.40 1441
6394.15 1337
6394.91 1452
6395.66 1499
6396.42 1498
6397.17 1366
6397.93 1378
6398.68 1436
6399.44 1481
6400.19 1307
6400.95 1306
6401.70 1369
6402.46 1365
6403.21 1365
6403.97 1276
6404.72 1323
6405.48 1394
6406.23 1382
6406.99 1414
6407.74 1351
6408.50 1304
6409.25 1319
6410.01 1339
6410.76 1345
6411.52 1252
6412.28 1254
6413.03 1302
6413.79 1349
6414.54 1489
6415.30 1285
6416.05 1391
6416.81 1457
6417.57 1346
6418.32 1449
6419.08 1373
6419.83 1354
6420.59 1281
6421.35 1293
6422.10 1350
6422.86 1387
6423.62 1469
6424.37 1380
6425.13 1352
6425.89 1342
6426.64 1335
6427.40 1380
6428.15 1252
6428.91 1296
6429.67 1331
6430.42 1371
6431.18 1513
6431.94 1384
6432.70 1350
6433.45 1401
6434.21 1421
6434.97 1386
6435.72 1375
6436.48 1409
6437.24 1437
6437.99 1470
6438.75 1416
6439.51 1396
6440.27 1434
6441.02 1363
6441.78 1432
6442.54 1344
6443.30 1335
6444.05 1286
6444.81 1382
6445.57 1375
6446.33 1361
6447.08 1384
6447.84 1354
6448.60 1444
6449.36 1478
6450.12 1450
6450.87 1457
6451.63 1507
6452.39 1392
6453.15 1405
6453.91 1442
6454.66 1446
6455.42 1486
6456.18 1486
6456.94 1458
6457.70 1596
6458.46 1529
6459.21 1458
6459.97 1517
6460.73 1594
6461.49 1447
6462.25 1513
6463.01 1612
6463.77 1603
6464.52 1586
6465.28 1496
6466.04 1598
6466.80 1503
6467.56 1502
6468.32 1595
6469.08 1572
6469.84 1615
6470.60 1645
6471.36 1668
6472.11 1603
6472.87 1625
6473.63 1613
6474.39 1600
6475.15 1609
6475.91 1649
6476.67 1627
6477.43 1688
6478.19 1795
6478.95 1725
6479.71 1802
6480.47 1805
6481.23 1746
6481.99 1782
6482.75 1780
6483.51 1908
6484.27 1819
6485.03 1754
6485.79 1881
6486.55 1949
6487.31 1842
6488.07 1789
6488.83 1785
6489.59 1822
6490.35 1985
6491.11 1936
6491.87 1890
6492.63 2000
6493.39 2004
6494.15 1998
6494.91 2111
6495.67 2195
6496.43 2203
6497.19 2194
6497.95 2251
6498.71 2390
6499.48 2424
6500.24 2387
6501.00 2469
6501.76 2444
6502.52 2490
6503.28 2489
6504.04 2468
6504.80 2529
6505.56 2635
6506.32 2397
6507.09 2380
6507.85 2561
6508.61 2462
6509.37 2455
6510.13 2452
6510.89 2743
6511.65 2699
6512.42 2693
6513.18 2728
6513.94 2813
6514.70 2859
6515.46 2841
6516.22 2942
6516.99 2971
6517.75 2778
6518.51 2845
6519.27 3126
6520.03 2841
6520.80 2797
6521.56 2905
6522.32 3027
6523.08 2856
6523.84 2950
6524.61 3176
6525.37 3218
6526.13 3263
6526.89 3350
6527.66 3412
6528.42 3393
6529.18 3749
6529.94 3549
6530.71 3830
6531.47 3906
6532.23 4194
6533.00 4205
6533.76 4258
6534.52 4190
6535.28 4155
6536.05 3984
6536.81 4237
6537.57 4354
6538.34 4893
6539.10 5601
6539.86 6649
6540.63 7749
6541.39 9066
6542.15 9898
6542.92 10268
6543.68 10495
6544.44 10025
6545.21 9316
6545.97 8096
6546.73 6702
6547.50 6031
6548.26 4985
6549.02 4209
6549.79 3824
6550.55 3301
6551.31 3054
6552.08 3014
6552.84 2702
6553.61 2602
6554.37 2679
6555.13 2749
6555.90 2600
6556.66 2635
6557.43 2560
6558.19 2461
6558.96 2478
6559.72 2614
6560.48 2386
6561.25 2342
6562.01 2296
6562.78 2205
6563.54 2206
6564.31 2316
6565.07 2252
6565.84 2287
6566.60 2315
6567.37 2507
6568.13 2511
6568.90 2628
6569.66 2620
6570.43 2626
6571.19 2673
6571.96 2634
6572.72 2724
6573.49 2671
6574.25 2691
6575.02 2675
6575.78 2625
6576.55 2705
6577.31 2746
6578.08 2999
6578.84 3133
6579.61 3145
6580.37 3104
6581.14 3305
6581.91 3363
6582.67 3349
6583.44 3434
6584.20 3360
6584.97 3378
6585.73 3197
6586.50 3331
6587.27 3133
6588.03 3008
6588.80 2904
6589.56 2922
6590.33 2861
6591.10 2742
6591.86 2874
6592.63 2790
6593.39 2905
6594.16 2870
6594.93 3045
6595.69 3010
6596.46 3143
6597.23 3150
6597.99 3255
6598.76 3272
6599.53 3513
6600.29 3508
6601.06 3581
6601.83 3668
6602.59 3592
6603.36 3323
6604.13 3026
6604.89 2944
6605.66 2863
6606.43 2782
6607.20 2732
6607.96 2602
6608.73 2524
6609.50 2522
6610.26 2573
6611.03 2541
6611.80 2415
6612.57 2421
6613.33 2446
6614.10 2383
6614.87 2500
6615.64 2453
6616.40 2477
6617.17 2359
6617.94 2343
6618.71 2393
6619.48 2432
6620.24 2346
6621.01 2345
6621.78 2233
6622.55 2136
6623.32 2262
6624.08 2186
6624.85 2141
6625.62 2005
6626.39 2015
6627.16 2058
6627.92 2261
6628.69 2075
6629.46 1956
6630.23 1996
6631.00 1925
6631.77 2030
6632.54 2015
6633.30 2031
6634.07 1972
6634.84 1979
6635.61 1985
6636.38 1957
6637.15 2031
6637.92 2060
6638.69 2160
6639.45 2301
6640.22 2358
6640.99 2388
6641.76 2271
6642.53 2243
6643.30 2282
6644.07 2137
6644.84 2036
6645.61 2031
6646.38 1917
6647.15 1945
6647.92 1855
6648.69 1912
6649.46 1894
6650.22 1778
6650.99 1881
6651.76 1853
6652.53 1767
6653.30 1818
6654.07 1850
6654.84 1886
6655.61 1930
6656.38 1867
6657.15 1921
6657.92 1870
6658.69 1766
6659.46 1781
6660.23 1843
6661.00 1710
6661.77 1868
6662.54 1868
6663.31 1891
6664.09 1772
6664.86 1676
6665.63 1683
6666.40 1656
6667.17 1712
6667.94 1526
6668.71 1599
6669.48 1610
6670.25 1714
6671.02 1686
6671.79 1752
6672.56 1768
6673.33 1785
6674.10 1799
6674.88 1754
6675.65 1701
6676.42 1828
6677.19 1694
6677.96 1733
6678.73 1798
6679.50 1810
6680.27 1763
6681.05 1766
6681.82 1686
6682.59 1645
6683.36 1668
6684.13 1694
6684.90 1758
6685.67 1715
6686.45 1706
6687.22 1818
6687.99 1743
6688.76 1795
6689.53 1879
6690.31 1988
6691.08 1886
6691.85 1818
6692.62 1868
6693.39 1805
6694.17 1729
6694.94 1785
6695.71 1668
6696.48 1547
6697.25 1667
6698.03 1643
6698.80 1513
6699.57 1565
6700.34 1575
6701.12 1704
6701.89 1663
6702.66 1599
6703.43 1480
6704.21 1468
6704.98 1536
6705.75 1560
6706.53 1491
6707.30 1482
6708.07 1678
6708.84 1649
6709.62 1528
6710.39 1565
6711.16 1489
6711.94 1545
6712.71 1688
6713.48 1594
6714.26 1519
6715.03 1490
6715.80 1473
6716.58 1498
6717.35 1484
6718.12 1431
6718.90 1506
6719.67 1473
6720.45 1483
6721.22 1430
6721.99 1472
6722.77 1368
6723.54 1351
6724.31 1327
6725.09 1333
6725.86 1318
6726.64 1413
6727.41 1303
6728.18 1295
6728.96 1339
6729.73 1399
6730.51 1472
6731.28 1475
6732.06 1436
6732.83 1442
6733.60 1341
6734.38 1325
6735.15 1487
6735.93 1453
6736.70 1396
6737.48 1411
6738.25 1464
6739.03 1415
6739.80 1415
6740.58 1406
6741.35 1363
6742.13 1420
6742.90 1430
6743.68 1334
6744.45 1351
6745.23 1484
6746.00 1414
6746.78 1485
6747.55 1421
6748.33 1443
6749.10 1542
6749.88 1447
6750.65 1460
6751.43 1451
6752.20 1387
6752.98 1431
6753.75 1323
6754.53 1412
6755.31 1474
6756.08 1439
6756.86 1496
6757.63 1449
6758.41 1529
6759.19 1577
6759.96 1530
6760.74 1619
6761.51 1527
6762.29 1463
6763.07 1409
6763.84 1342
6764.62 1327
6765.39 1380
6766.17 1425
6766.95 1442
6767.72 1310
6768.50 1294
6769.28 1284
6770.05 1253
6770.83 1335
6771.61 1341
6772.38 1285
6773.16 1366
6773.94 1393
6774.71 1494
6775.49 1400
6776.27 1383
6777.04 1279
6777.82 1289
6778.60 1229
6779.37 1277
6780.15 1287
6780.93 1244
6781.71 1360
6782.48 1348
6783.26 1375
6784.04 1392
6784.81 1307
6785.59 1376
6786.37 1435
6787.15 1357
6787.92 1363
6788.70 1262
6789.48 1294
6790.26 1274
6791.04 1272
6791.81 1313
6792.59 1292
6793.37 1181
6794.15 1254
6794.92 1293
6795.70 1317
6796.48 1292
6797.26 1298
6798.04 1281
6798.81 1303
6799.59 1281
6800.37 1333
6801.15 1368
6801.93 1206
6802.71 1429
6803.48 1314
6804.26 1339
6805.04 1359
6805.82 1426
6806.60 1392
6807.38 1371
6808.16 1319
6808.94 1342
6809.71 1143
6810.49 1279
6811.27 1410
6812.05 1296
6812.83 1286
6813.61 1311
6814.39 1261
6815.17 1290
6815.95 1226
6816.73 1177
6817.50 1100
6818.28 1264
6819.06 1248
6819.84 1152
6820.62 1237
6821.40 1234
6822.18 1338
6822.96 1144
6823.74 1182
6824.52 1268
6825.30 1270
6826.08 1289
6826.86 1429
6827.64 1374
6828.42 1272
6829.20 1283
6829.98 1251
6830.76 1242
6831.54 1299
6832.32 1300
6833.10 1297
6833.88 1288
6834.66 1293
6835.44 1255
6836.22 1264
6837.00 1320
6837.78 1364
6838.56 1279
6839.34 1250
6840.12 1287
6840.90 1264
6841.68 1313
6842.46 1323
6843.24 1366
6844.03 1400
6844.81 1312
6845.59 1306
6846.37 1302
6847.15 1421
6847.93 1409
6848.71 1312
6849.49 1343
6850.27 1221
6851.05 1310
6851.84 1381
6852.62 1429
6853.40 1574
6854.18 1712
6854.96 1826
6855.74 1925
6856.52 2148
6857.30 2169
6858.09 2143
6858.87 2178
6859.65 2014
6860.43 1902
6861.21 1999
6861.99 1856
6862.78 1639
6863.56 1616
6864.34 1573
6865.12 1451
6865.90 1363
6866.69 1332
6867.47 1347
6868.25 1355
6869.03 1357
6869.82 1401
6870.60 1380
6871.38 1355
6872.16 1423
6872.94 1425
6873.73 1443
6874.51 1407
6875.29 1470
6876.07 1509
6876.86 1574
6877.64 1467
6878.42 1379
6879.21 1393
6879.99 1415
6880.77 1468
6881.55 1390
6882.34 1388
6883.12 1429
6883.90 1388
6884.69 1463
6885.47 1486
6886.25 1544
6887.04 1598
6887.82 1665
6888.60 1611
6889.39 1618
6890.17 1715
6890.95 1776
6891.74 1864
6892.52 1987
6893.30 2065
6894.09 2075
6894.87 2076
6895.65 2063
6896.44 2040
6897.22 1849
6898.01 1749
6898.79 1757
6899.57 1673
6900.36 1771
6901.14 1734
6901.93 1659
6902.71 1704
6903.49 1745
6904.28 1776
6905.06 1793
6905.85 1618
6906.63 1751
6907.42 1838
6908.20 1740
6908.98 1800
6909.77 1696
6910.55 1613
6911.34 1742
6912.12 1713
6912.91 1675
6913.69 1726
6914.48 1598
6915.26 1577
6916.05 1633
6916.83 1617
6917.62 1591
6918.40 1552
6919.19 1613
6919.97 1616
6920.76 1557
6921.54 1589
6922.33 1684
6923.11 1659
6923.90 1630
6924.68 1609
6925.47 1570
6926.25 1641
6927.04 1562
6927.82 1622
6928.61 1645
6929.40 1673
6930.18 1672
6930.97 1651
6931.75 1706
6932.54 1803
6933.32 1838
6934.11 1711
6934.90 1743
6935.68 1843
6936.47 1940
6937.25 1846
6938.04 1746
6938.83 1815
6939.61 1871
6940.40 1822
6941.19 1801
6941.97 1881
6942.76 1999
6943.54 1862
6944.33 1846
6945.12 1900
6945.90 1966
6946.69 2004
6947.48 2101
6948.26 2159
6949.05 2103
6949.84 2154
6950.62 2183
6951.41 2050
6952.20 2251
6952.99 2274
6953.77 2203
6954.56 2280
6955.35 2232
6956.13 2198
6956.92 2112
6957.71 2170
6958.50 2192
6959.28 2251
6960.07 2271
6960.86 2356
6961.64 2344
6962.43 2302
6963.22 2406
6964.01 2418
6964.80 2477
6965.58 2464
6966.37 2509
6967.16 2503
6967.95 2428
6968.73 2425
6969.52 2327
6970.31 2342
6971.10 2510
6971.89 2458
6972.67 2406
6973.46 2574
6974.25 2668
6975.04 2773
6975.83 2768
6976.62 2866
6977.40 2818
6978.19 2801
6978.98 2744
6979.77 2764
6980.56 2666
6981.35 2702
6982.13 2742
6982.92 2699
6983.71 2807
6984.50 2763
6985.29 2884
6986.08 2987
6986.87 3165
6987.66 3420
6988.45 4058
6989.23 4518
6990.02 5211
6990.81 5787
6991.60 6161
6992.39 6530
6993.18 6455
6993.97 6264
6994.76 5944
6995.55 5297
6996.34 4887
6997.13 4469
6997.92 4002
6998.71 3540
6999.50 3385
7000.29 3299
7001.07 3388
7001.86 3659
7002.65 3896
7003.44 4384
7004.23 4964
7005.02 5415
7005.81 5896
7006.60 5966
7007.39 6085
7008.18 5925
7008.97 5406
7009.76 4818
7010.55 4192
7011.34 3630
7012.14 3403
7012.93 3075
7013.72 2841
7014.51 2571
7015.30 2478
7016.09 2424
7016.88 2359
7017.67 2339
7018.46 2365
7019.25 2404
7020.04 2250
7020.83 2342
7021.62 2463
7022.41 2356
7023.20 2305
7024.00 2161
7024.79 2058
7025.58 2080
7026.37 2096
7027.16 2225
7027.95 2134
7028.74 2369
7029.53 2251
7030.32 2234
7031.12 2381
7031.91 2338
7032.70 2253
7033.49 2239
7034.28 2336
7035.07 2184
7035.87 2122
7036.66 2159
7037.45 2227
7038.24 2110
7039.03 2002
7039.82 2008
7040.62 1941
7041.41 2152
7042.20 2108
7042.99 2045
7043.78 2097
7044.58 2112
7045.37 2199
7046.16 2156
7046.95 2144
7047.75 2267
7048.54 2193
7049.33 2075
7050.12 2045
7050.92 1951
7051.71 1961
7052.50 2006
7053.29 2094
7054.09 2001
7054.88 2055
7055.67 2104
7056.46 2047
7057.26 2138
7058.05 2036
7058.84 2001
7059.64 1925
7060.43 1904
7061.22 1909
7062.02 1944
7062.81 1982
7063.60 1933
7064.39 1817
7065.19 1859
7065.98 1855
7066.77 1871
7067.57 1939
7068.36 1975
7069.16 2019
7069.95 1905
7070.74 1895
7071.54 1814
7072.33 1863
7073.12 1920
7073.92 1895
7074.71 1934
7075.51 1852
7076.30 1882
7077.09 1885
7077.89 1944
7078.68 1856
7079.48 1836
7080.27 1888
7081.06 1835
7081.86 1942
7082.65 1806
7083.45 1871
7084.24 1892
7085.04 1859
7085.83 1911
7086.62 1894
7087.42 1805
7088.21 1787
7089.01 1784
7089.80 1822
7090.60 1853
7091.39 1943
7092.19 2084
7092.98 2318
7093.78 2269
7094.57 2308
7095.37 2202
7096.16 2220
7096.96 2124
7097.75 1988
7098.55 1943
7099.34 1888
7100.14 1829
7100.93 1731
7101.73 1571
7102.52 1548
7103.32 1547
7104.11 1439
7104.91 1446
7105.71 1477
7106.50 1399
7107.30 1436
7108.09 1430
7108.89 1445
7109.68 1421
7110.48 1327
7111.28 1448
7112.07 1324
7112.87 1275
7113.66 1413
7114.46 1430
7115.26 1347
7116.05 1368
7116.85 1404
7117.65 1328
7118.44 1315
7119.24 1349
7120.03 1291
7120.83 1254
7121.63 1334
7122.42 1328
7123.22 1323
7124.02 1330
7124.81 1254
7125.61 1257
7126.41 1296
7127.20 1332
7128.00 1330
7128.80 1267
7129.59 1323
7130.39 1284
7131.19 1323
7131.99 1323
7132.78 1421
7133.58 1359
7134.38 1309
7135.17 1369
7135.97 1338
7136.77 1340
7137.57 1342
7138.36 1201
7139.16 1218
7139.96 1302
7140.76 1365
7141.55 1324
7142.35 1316
7143.15 1346
7143.95 1308
7144.74 1223
7145.54 1239
7146.34 1255
7147.14 1275
7147.94 1239
7148.73 1295
7149.53 1330
7150.33 1220
7151.13 1289
7151.93 1331
7152.72 1311
7153.52 1249
7154.32 1214
7155.12 1342
7155.92 1236
7156.72 1128
7157.51 1227
7158.31 1296
7159.11 1197
7159.91 1182
7160.71 1219
7161.51 1289
7162.31 1232
7163.11 1129
7163.90 1176
7164.70 1133
7165.50 1136
7166.30 1170
7167.10 1198
7167.90 1177
7168.70 1228
7169.50 1225
7170.30 1110
7171.10 1159
7171.90 1176
7172.69 1123
7173.49 1128
7174.29 1253
7175.09 1251
7175.89 1090
7176.69 1093
7177.49 1159
7178.29 1191
7179.09 1168
7179.89 1119
7180.69 1134
7181.49 1125
7182.29 1146
7183.09 1133
7183.89 1141
7184.69 1192
7185.49 1256
7186.29 1249
7187.09 1203
7187.89 1224
7188.69 1213
7189.49 1241
7190.29 1126
7191.09 1084
7191.89 1160
7192.69 1122
7193.49 1109
7194.29 1065
7195.09 1032
7195.89 1080
7196.70 1058
7197.50 1036
7198.30 1006
7199.10 1049
7199.90 1085
7200.70 1025
7201.50 1118
7202.30 1087
7203.10 1026
7203.90 1066
7204.70 1078
7205.51 1040
7206.31 1039
7207.11 1147
7207.91 1075
7208.71 1055
7209.51 950
7210.31 934
7211.12 1029
7211.92 1074
7212.72 1078
7213.52 1022
7214.32 983
7215.12 959
7215.92 1073
7216.73 986
7217.53 1001
7218.33 1029
7219.13 1005
7219.93 1058
7220.74 1034
7221.54 1101
7222.34 1032
7223.14 973
7223.94 1061
7224.75 1073
7225.55 1059
7226.35 1082
7227.15 1002
7227.96 1060
7228.76 1038
7229.56 1105
7230.36 1093
7231.17 1095
7231.97 1024
7232.77 1085
7233.57 1081
7234.38 1056
7235.18 1046
7235.98 1056
7236.79 1028
7237.59 1025
7238.39 1004
7239.19 1042
7240.00 1049
7240.80 1060
7241.60 1083
7242.41 1116
7243.21 1143
7244.01 1063
7244.82 1077
7245.62 1079
7246.42 1025
7247.23 1018
7248.03 1072
7248.83 1074
7249.64 1143
7250.44 1061
7251.25 1098
7252.05 1147
7252.85 1098
7253.66 1045
7254.46 1116
7255.27 1171
7256.07 1235
7256.87 1105
7257.68 1094
7258.48 1058
7259.29 1146
7260.09 1181
7260.89 1162
7261.70 1121
7262.50 1162
7263.31 1015
7264.11 1072
7264.92 1149
7265.72 1190
7266.53 1188
7267.33 1215
7268.13 1112
7268.94 1109
7269.74 1206
7270.55 1172
7271.35 1207
7272.16 1291
7272.96 1224
7273.77 1207
7274.57 1292
7275.38 1381
7276.18 1317
7276.99 1373
7277.79 1412
7278.60 1221
7279.40 1285
7280.21 1265
7281.01 1320
7281.82 1424
7282.63 1428
7283.43 1375
7284.24 1399
7285.04 1369
7285.85 1358
7286.65 1490
7287.46 1653
7288.27 1902
7289.07 2009
7289.88 2157
7290.68 2416
7291.49 2497
7292.29 2380
7293.10 2432
7293.91 2356
7294.71 2019
7295.52 1881
7296.33 1745
7297.13 1556
7297.94 1529
7298.74 1522
7299.55 1440
7300.36 1410
7301.16 1361
7301.97 1372
7302.78 1318
7303.58 1364
7304.39 1295
7305.20 1336
7306.00 1304
7306.81 1347
7307.62 1312
7308.42 1344
7309.23 1356
7310.04 1363
7310.84 1407
7311.65 1433
7312.46 1504
7313.27 1476
7314.07 1511
7314.88 1615
7315.69 1649
7316.50 1707
7317.30 1715
7318.11 1594
7318.92 1682
7319.72 1719
7320.53 1574
7321.34 1524
7322.15 1606
7322.96 1701
7323.76 1741
7324.57 1952
7325.38 1991
7326.19 2079
7326.99 2141
7327.80 2230
7328.61 2222
7329.42 2089
7330.23 2034
7331.03 2032
7331.84 1784
7332.65 1739
7333.46 1594
7334.27 1600
7335.08 1504
7335.88 1389
7336.69 1432
7337.50 1372
7338.31 1432
7339.12 1452
7339.93 1325
7340.74 1372
7341.54 1415
7342.35 1326
7343.16 1355
7343.97 1342
7344.78 1354
7345.59 1395
7346.40 1334
7347.21 1496
7348.02 1446
7348.82 1303
7349.63 1346
7350.44 1473
7351.25 1386
7352.06 1416
7352.87 1361
7353.68 1418
7354.49 1419
7355.30 1408
7356.11 1381
7356.92 1358
7357.73 1335
7358.54 1312
7359.35 1339
7360.16 1372
7360.97 1304
7361.78 1381
7362.59 1470
7363.40 1399
7364.21 1333
7365.02 1295
7365.83 1410
7366.64 1477
7367.45 1523
7368.26 1483
7369.07 1346
7369.88 1401
7370.69 1429
7371.50 1362
7372.31 1384
7373.12 1494
7373.93 1505
7374.74 1500
7375.55 1462
7376.36 1483
7377.17 1480
7377.98 1405
7378.79 1390
7379.60 1405
7380.42 1449
7381.23 1417
7382.04 1403
7382.85 1454
7383.66 1489
7384.47 1568
7385.28 1692
7386.09 1820
7386.90 1876
7387.71 2015
7388.53 1995
7389.34 1954
7390.15 1872
7390.96 1831
7391.77 1628
7392.58 1540
7393.39 1483
7394.21 1453
7395.02 1320
7395.83 1301
7396.64 1327
7397.45 1251
7398.27 1303
7399.08 1293
7399.89 1344
7400.70 1329
7401.51 1322
7402.33 1351
7403.14 1423
7403.95 1482
7404.76 1553
7405.57 1531
7406.39 1654
7407.20 1607
7408.01 1658
7408.82 1690
7409.64 1548
7410.45 1427
7411.26 1527
7412.07 1487
7412.89 1435
7413.70 1376
7414.51 1421
7415.32 1443
7416.14 1438
7416.95 1380
7417.76 1328
7418.58 1347
7419.39 1278
7420.20 1214
7421.02 1187
7421.83 1297
7422.64 1127
7423.45 1191
7424.27 1175
7425.08 1252
7425.89 1223
7426.71 1154
7427.52 1206
7428.33 1165
7429.15 1100
7429.96 1178
7430.78 1177
7431.59 1175
7432.40 1111
7433.22 1113
7434.03 1110
7434.84 1155
7435.66 1079
7436.47 1089
7437.29 1070
7438.10 1138
7438.91 1180
7439.73 1123
7440.54 1118
7441.36 1108
7442.17 1124
7442.99 1169
7443.80 1158
7444.61 1118
7445.43 1056
7446.24 1150
7447.06 1227
7447.87 1059
7448.69 1058
7449.50 1108
7450.32 1079
7451.13 1087
7451.95 1062
7452.76 1238
7453.58 1124
7454.39 1018
7455.21 1049
7456.02 1059
7456.84 1088
7457.65 989
7458.47 1083
7459.28 1154
7460.10 1001
7460.91 997
7461.73 982
7462.54 1006
7463.36 1069
7464.17 1080
7464.99 1041
7465.80 1046
7466.62 1045
7467.44 1018
7468.25 1002
7469.07 1078
7469.88 1084
7470.70 1065
7471.51 1050
7472.33 1060
7473.15 1029
7473.96 1103
7474.78 1075
7475.59 1014
7476.41 1067
7477.23 1018
7478.04 988
7478.86 966
7479.67 1039
7480.49 1016
7481.31 979
7482.12 976
7482.94 989
7483.76 942
7484.57 961
7485.39 930
7486.21 886
7487.02 932
7487.84 922
7488.66 986
7489.47 948
7490.29 951
7491.11 941
7491.92 897
7492.74 897
7493.56 849
7494.38 858
7495.19 866
7496.01 921
7496.83 878
7497.64 865
7498.46 870
7499.28 875
7500.10 883
7500.91 912
7501.73 969
7502.55 957
7503.37 953
7504.18 919
7505.00 873
7505.82 859
7506.64 912
7507.46 947
7508.27 913
7509.09 860
7509.91 874
7510.73 850
7511.55 885
7512.36 802
7513.18 799
7514.00 881
7514.82 889
7515.64 878
7516.45 906
7517.27 828
7518.09 873
7518.91 862
7519.73 782
7520.55 836
7521.37 915
7522.18 934
7523.00 909
7523.82 819
7524.64 905
7525.46 881
7526.28 868
7527.10 887
7527.92 849
7528.74 862
7529.55 832
7530.37 834
7531.19 841
7532.01 821
7532.83 767
7533.65 829
7534.47 838
7535.29 813
7536.11 812
7536.93 802
7537.75 837
7538.57 816
7539.39 910
7540.21 896
7541.03 893
7541.84 906
7542.66 865
7543.48 949
7544.30 899
7545.12 796
7545.94 767
7546.76 849
7547.58 908
7548.40 896
7549.22 840
7550.04 884
7550.86 894
7551.68 805
7552.51 924
7553.33 869
7554.15 807
7554.97 855
7555.79 869
7556.61 835
7557.43 837
7558.25 847
7559.07 864
7559.89 866
7560.71 814
7561.53 853
7562.35 857
7563.17 882
7563.99 880
7564.81 807
7565.64 846
7566.46 897
7567.28 893
7568.10 846
7568.92 795
7569.74 814
7570.56 873
7571.38 860
7572.21 894
7573.03 838
7573.85 833
7574.67 868
7575.49 897
7576.31 846
7577.13 806
7577.96 815
7578.78 877
7579.60 880
7580.42 806
7581.24 773
7582.07 818
7582.89 833
7583.71 881
7584.53 795
7585.35 813
7586.18 846
7587.00 824
7587.82 818
7588.64 822
7589.46 839
7590.29 893
7591.11 866
7591.93 775
7592.75 804
7593.58 853
7594.40 863
7595.22 900
7596.04 897
7596.87 873
7597.69 832
7598.51 883
7599.34 864
7600.16 780
7600.98 761
7601.80 814
7602.63 779
7603.45 771
7604.27 769
7605.10 883
7605.92 920
7606.74 932
7607.57 860
7608.39 847
7609.21 836
7610.04 818
7610.86 877
7611.68 831
7612.51 879
7613.33 835
7614.15 803
7614.98 840
7615.80 873
7616.62 850
7617.45 905
7618.27 848
7619.10 793
7619.92 834
7620.74 802
7621.57 850
7622.39 860
7623.22 908
7624.04 906
7624.86 855
7625.69 924
7626.51 853
7627.34 849
7628.16 980
7628.99 863
7629.81 878
7630.64 872
7631.46 862
7632.28 878
7633.11 885
7633.93 829
7634.76 856
7635.58 836
7636.41 814
7637.23 889
7638.06 963
7638.88 841
7639.71 853
7640.53 875
7641.36 860
7642.18 891
7643.01 876
7643.83 816
7644.66 802
7645.48 843
7646.31 753
7647.14 813
7647.96 860
7648.79 816
7649.61 819
7650.44 811
7651.26 783
7652.09 746
7652.91 884
7653.74 825
7654.57 786
7655.39 801
7656.22 771
7657.04 804
7657.87 794
7658.70 762
7659.52 749
7660.35 770
7661.17 780
7662.00 745
7662.83 857
7663.65 854
7664.48 788
7665.31 787
7666.13 761
7666.96 709
7667.79 774
7668.61 806
7669.44 848
7670.27 823
7671.09 823
7671.92 787
7672.75 808
7673.57 799
7674.40 683
7675.23 736
7676.05 829
7676.88 787
7677.71 819
7678.53 771
7679.36 828
7680.19 824
7681.02 807
7681.84 766
7682.67 723
7683.50 754
7684.33 819
7685.15 797
7685.98 798
7686.81 864
7687.64 778
7688.46 747
7689.29 774
7690.12 693
7690.95 784
7691.77 865
7692.60 832
7693.43 820
7694.26 816
7695.09 798
7695.91 751
7696.74 787
7697.57 829
7698.40 788
7699.23 809
7700.06 806
7700.88 745
7701.71 782
7702.54 779
7703.37 743
7704.20 775
7705.03 782
7705.85 782
7706.68 750
7707.51 730
7708.34 687
7709.17 739
7710.00 731
7710.83 799
7711.66 778
7712.48 777
7713.31 789
7714.14 761
7714.97 781
7715.80 826
7716.63 804
7717.46 903
7718.29 861
7719.12 804
7719.95 745
7720.78 769
7721.61 738
7722.44 729
7723.27 766
7724.09 771
7724.92 809
7725.75 815
7726.58 825
7727.41 810
7728.24 794
7729.07 816
7729.90 711
7730.73 737
7731.56 774
7732.39 764
7733.22 783
7734.05 743
7734.88 719
7735.71 730
7736.54 687
7737.37 755
7738.20 781
7739.03 782
7739.86 835
7740.70 855
7741.53 836
7742.36 859
7743.19 762
7744.02 756
7744.85 830
7745.68 814
7746.51 869
7747.34 817
7748.17 796
7749.00 850
7749.83 901
7750.66 800
7751.50 896
7752.33 996
7753.16 1068
7753.99 1137
7754.82 1064
7755.65 1052
7756.48 1035
7757.31 941
7758.15 980
7758.98 928
7759.81 920
7760.64 891
7761.47 893
7762.30 858
7763.13 836
7763.97 844
7764.80 869
7765.63 904
7766.46 880
7767.29 894
7768.13 882
7768.96 797
7769.79 790
7770.62 780
7771.45 796
7772.29 786
7773.12 779
7773.95 773
7774.78 831
7775.62 836
7776.45 768
7777.28 814
7778.11 724
7778.95 845
7779.78 803
7780.61 709
7781.44 800
7782.28 843
7783.11 770
7783.94 833
7784.77 841
7785.61 815
7786.44 752
7787.27 768
7788.11 783
7788.94 836
7789.77 829
7790.61 793
7791.44 851
7792.27 837
7793.10 841
7793.94 770
7794.77 857
7795.60 818
7796.44 831
7797.27 884
7798.11 901
7798.94 835
7799.77 812
7800.61 847
7801.44 858
7802.27 888
7803.11 782
7803.94 747
7804.78 834
7805.61 810
7806.44 808
7807.28 747
7808.11 792
7808.95 837
7809.78 792
7810.61 841
7811.45 822
7812.28 785
7813.12 873
7813.95 839
7814.79 977
7815.62 855
7816.45 814
7817.29 915
7818.12 858
7818.96 874
7819.79 984
7820.63 995
7821.46 898
7822.30 936
7823.13 1021
7823.97 994
7824.80 975
7825.64 980
7826.47 975
7827.31 940
7828.14 873
7828.98 818
7829.81 885
7830.65 933
7831.48 901
7832.32 954
7833.15 966
7833.99 908
7834.83 886
7835.66 954
7836.50 940
7837.33 876
7838.17 850
7839.00 922
7839.84 950
7840.68 955
7841.51 909
7842.35 885
7843.18 855
7844.02 883
7844.86 891
7845.69 900
7846.53 859
7847.36 937
7848.20 1028
7849.04 909
7849.87 863
7850.71 868
7851.55 908
7852.38 865
7853.22 867
7854.05 944
7854.89 858
7855.73 840
7856.56 841
7857.40 862
7858.24 802
7859.08 829
7859.91 866
7860.75 846
7861.59 896
7862.42 825
7863.26 946
7864.10 962
7864.93 923
7865.77 910
7866.61 848
7867.45 856
7868.28 884
7869.12 904
7869.96 910
7870.80 865
7871.63 901
7872.47 856
7873.31 960
7874.15 938
7874.98 826
7875.82 774
7876.66 872
7877.50 888
7878.33 911
7879.17 835
7880.01 772
7880.85 881
7881.69 997
7882.52 917
7883.36 954
7884.20 904
7885.04 942
7885.88 936
7886.71 870
7887.55 894
7888.39 864
7889.23 907
7890.07 887
7890.91 884
7891.75 934
7892.58 855
7893.42 871
7894.26 825
7895.10 821
7895.94 892
7896.78 954
7897.62 928
7898.46 991
7899.29 920
7900.13 892
7900.97 961
7901.81 888
7902.65 893
7903.49 953
7904.33 836
7905.17 850
7906.01 956
7906.85 956
7907.69 989
7908.53 927
7909.37 952
7910.21 867
7911.04 850
7911.88 923
7912.72 901
7913.56 847
7914.40 866
7915.24 911
7916.08 838
7916.92 907
7917.76 848
7918.60 873
7919.44 898
7920.28 961
7921.12 987
7921.96 973
7922.80 1068
7923.64 1043
7924.48 1030
7925.32 1033
7926.16 1101
7927.01 1068
7927.85 1080
7928.69 1105
7929.53 994
7930.37 944
7931.21 958
7932.05 895
7932.89 897
7933.73 919
7934.57 874
7935.41 750
7936.25 807
7937.09 780
7937.93 804
7938.78 790
7939.62 791
7940.46 813
7941.30 810
7942.14 813
7942.98 870
7943.82 829
7944.66 766
7945.51 765
7946.35 805
7947.19 769
7948.03 827
7948.87 811
7949.71 841
7950.56 898
7951.40 844
7952.24 789
7953.08 774
7953.92 912
7954.76 872
7955.61 761
7956.45 790
7957.29 804
7958.13 864
7958.97 820
7959.82 878
7960.66 863
7961.50 874
7962.34 857
7963.19 826
7964.03 730
7964.87 786
7965.71 807
7966.56 761
7967.40 833
7968.24 889
7969.08 806
7969.93 814
7970.77 800
7971.61 732
7972.45 798
7973.30 800
7974.14 814
7974.98 848
7975.83 835
7976.67 750
7977.51 815
7978.36 825
7979.20 820
7980.04 786
7980.89 743
7981.73 828
7982.57 802
7983.42 790
7984.26 732
7985.10 758
7985.95 838
7986.79 827
7987.63 781
7988.48 722
7989.32 779
7990.16 773
7991.01 754
7991.85 704
7992.70 721
7993.54 721
7994.38 739
7995.23 726
7996.07 712
7996.92 677
7997.76 675
7998.60 676
7999.45 781
8000.29 761
8001.14 722
8001.98 748
8002.83 731
8003.67 747
8004.52 655
8005.36 727
8006.20 814
8007.05 732
8007.89 709
8008.74 744
8009.58 724
8010.43 737
8011.27 743
8012.12 687
8012.96 687
8013.81 652
8014.65 624
8015.50 648
8016.34 692
8017.19 674
8018.03 689
8018.88 753
8019.72 712
8020.57 661
8021.42 649
8022.26 682
8023.11 639
8023.95 744
8024.80 694
8025.64 722
8026.49 782
8027.33 723
8028.18 722
8029.03 639
8029.87 628
8030.72 680
8031.56 696
8032.41 679
8033.26 621
8034.10 674
8034.95 650
8035.79 648
8036.64 679
8037.49 683
8038.33 696
8039.18 680
8040.03 700
8040.87 695
8041.72 734
8042.57 746
8043.41 731
8044.26 734
8045.11 727
8045.95 690
8046.80 684
8047.65 715
8048.49 679
8049.34 680
8050.19 711
8051.03 694
8051.88 777
8052.73 706
8053.58 731
8054.42 776
8055.27 782
8056.12 707
8056.96 683
8057.81 690
8058.66 652
8059.51 708
8060.35 676
8061.20 691
8062.05 677
8062.90 705
8063.74 712
8064.59 671
8065.44 677
8066.29 676
8067.14 746
8067.98 718
8068.83 764
8069.68 746
8070.53 734
8071.38 669
8072.22 654
8073.07 682
8073.92 649
8074.77 679
8075.62 667
8076.46 683
8077.31 616
8078.16 669
8079.01 708
8079.86 678
8080.71 621
8081.56 592
8082.40 680
8083.25 591
8084.10 654
8084.95 686
8085.80 668
8086.65 677
8087.50 600
8088.35 680
8089.19 710
8090.04 699
8090.89 625
8091.74 630
8092.59 692
8093.44 684
8094.29 608
8095.14 563
8095.99 573
8096.84 601
8097.69 619
8098.54 654
8099.39 630
8100.24 639
8101.09 687
8101.94 614
8102.79 629
8103.63 735
8104.48 686
8105.33 646
8106.18 657
8107.03 662
8107.88 714
8108.73 642
8109.58 643
8110.43 661
8111.28 640
8112.14 723
8112.99 701
8113.84 604
8114.69 613
8115.54 667
8116.39 627
8117.24 648
8118.09 638
8118.94 626
8119.79 632
8120.64 619
8121.49 643
8122.34 653
8123.19 625
8124.04 652
8124.89 695
8125.74 725
8126.60 751
8127.45 689
8128.30 676
8129.15 624
8130.00 703
8130.85 678
8131.70 630
8132.55 673
8133.40 684
8134.26 659
8135.11 699
8135.96 669
8136.81 647
8137.66 669
8138.51 715
8139.37 712
8140.22 583
8141.07 617
8141.92 706
8142.77 769
8143.62 693
8144.48 691
8145.33 678
8146.18 741
8147.03 682
8147.88 667
8148.74 656
8149.59 658
8150.44 689
8151.29 734
8152.15 668
8153.00 689
8153.85 679
8154.70 739
8155.56 702
8156.41 699
8157.26 741
8158.11 696
8158.97 704
8159.82 662
8160.67 767
8161.52 761
8162.38 744
8163.23 756
8164.08 730
8164.94 684
8165.79 715
8166.64 649
8167.49 702
8168.35 682
8169.20 658
8170.05 673
8170.91 634
8171.76 596
8172.61 710
8173.47 659
8174.32 670
8175.17 646
8176.03 698
8176.88 628
8177.74 669
8178.59 674
8179.44 624
8180.30 629
8181.15 604
8182.00 565
8182.86 572
8183.71 649
8184.57 681
8185.42 622
8186.27 638
8187.13 642
8187.98 660
8188.84 651
8189.69 640
8190.55 616
8191.40 605
8192.25 618
8193.11 697
8193.96 647
8194.82 634
8195.67 646
8196.53 663
8197.38 639
8198.24 641
8199.09 658
8199.95 605
8200.80 609
8201.66 648
8202.51 663
8203.37 644
8204.22 638
8205.08 729
8205.93 673
8206.79 611
8207.64 617
8208.50 655
8209.35 679
8210.21 632
8211.06 677
8211.92 645
8212.77 623
8213.63 670
8214.48 636
8215.34 645
8216.20 649
8217.05 639
8217.91 663
8218.76 653
8219.62 657
8220.48 619
8221.33 673
8222.19 653
8223.04 613
8223.90 614
8224.76 685
8225.61 639
8226.47 580
8227.32 671
8228.18 706
8229.04 761
8229.89 699
8230.75 651
8231.61 759
8232.46 676
8233.32 725
8234.18 692
8235.03 691
8235.89 672
8236.75 706
8237.60 699
8238.46 656
8239.32 654
8240.17 660
8241.03 609
8241.89 649
8242.74 664
8243.60 621
8244.46 636
8245.32 601
8246.17 637
8247.03 628
8247.89 664
8248.74 652
8249.60 673
8250.46 599
8251.32 634
8252.17 695
8253.03 655
8253.89 662
8254.75 646
8255.60 657
8256.46 683
8257.32 748
8258.18 684
8259.04 644
8259.89 683
8260.75 706
8261.61 663
8262.47 666
8263.33 680
8264.18 608
8265.04 598
8265.90 660
8266.76 696
8267.62 663
8268.48 631
8269.33 678
8270.19 681
8271.05 632
8271.91 590
8272.77 617
8273.63 625
8274.49 626
8275.34 613
8276.20 614
8277.06 643
8277.92 657
8278.78 642
8279.64 686
8280.50 650
8281.36 680
8282.22 650
8283.08 616
8283.93 636
8284.79 736
8285.65 715
8286.51 663
8287.37 745
8288.23 699
8289.09 607
8289.95 634
8290.81 637
8291.67 620
8292.53 637
8293.39 624
8294.25 646
8295.11 594
8295.97 662
8296.83 701
8297.69 681
8298.55 657
8299.41 639
8300.27 729
8301.13 704
8301.99 720
8302.85 669
8303.71 738
8304.57 675
8305.43 692
8306.29 759
8307.15 719
8308.01 689
8308.87 640
8309.73 605
8310.59 656
8311.45 672
8312.31 671
8313.17 722
8314.03 658
8314.90 624
8315.76 655
8316.62 713
8317.48 646
8318.34 627
8319.20 641
8320.06 617
8320.92 619
8321.78 633
8322.64 653
8323.51 627
8324.37 616
8325.23 630
8326.09 659
8326.95 724
8327.81 674
8328.67 710
8329.54 681
8330.40 683
8331.26 709
8332.12 652
8332.98 642
8333.84 682
8334.71 683
8335.57 667
8336.43 739
8337.29 662
8338.15 607
8339.02 682
8339.88 643
8340.74 644
8341.60 676
8342.46 645
8343.33 655
8344.19 655
8345.05 688
8345.91 702
8346.78 661
8347.64 610
8348.50 658
8349.36 749
8350.23 692
8351.09 686
8351.95 638
8352.81 739
8353.68 646
8354.54 720
8355.40 740
8356.27 696
8357.13 742
8357.99 712
8358.86 622
8359.72 722
8360.58 692
8361.44 719
8362.31 757
8363.17 760
8364.03 777
8364.90 788
8365.76 774
8366.63 743
8367.49 736
8368.35 746
8369.22 694
8370.08 662
8370.94 704
8371.81 653
8372.67 698
8373.53 722
8374.40 768
8375.26 683
8376.13 772
8376.99 779
8377.85 697
8378.72 719
8379.58 742
8380.45 755
8381.31 732
8382.18 703
8383.04 728
8383.90 739
8384.77 737
8385.63 765
8386.50 771
8387.36 751
8388.23 801
8389.09 754
8389.96 831
8390.82 846
8391.69 760
8392.55 679
8393.42 736
8394.28 738
8395.15 728
8396.01 782
8396.88 793
8397.74 785
8398.61 742
8399.47 733
8400.34 718
8401.20 772
8402.07 764
8402.93 786
8403.80 818
8404.66 739
8405.53 831
8406.39 804
8407.26 803
8408.12 883
8408.99 837
8409.86 839
8410.72 881
8411.59 809
8412.45 824
8413.32 883
8414.19 791
8415.05 786
8415.92 811
8416.78 823
8417.65 923
8418.52 911
8419.38 917
8420.25 842
8421.11 822
8421.98 827
8422.85 850
8423.71 841
8424.58 830
8425.45 869
8426.31 848
8427.18 890
8428.05 893
8428.91 982
8429.78 945
8430.65 982
8431.51 971
8432.38 977
8433.25 978
8434.11 1032
8434.98 1040
8435.85 1013
8436.72 1078
8437.58 1021
8438.45 962
8439.32 912
8440.18 950
8441.05 1007
8441.92 1011
8442.79 1034
8443.65 991
8444.52 1027
8445.39 1128
8446.26 1093
8447.12 1167
8447.99 1178
8448.86 1219
8449.73 1338
8450.60 1214
8451.46 1211
8452.33 1269
8453.20 1334
8454.07 1263
8454.94 1228
8455.80 1182
8456.67 1140
8457.54 1310
8458.41 1335
8459.28 1350
8460.14 1481
8461.01 1573
8461.88 1681
8462.75 1804
8463.62 1945
8464.49 1970
8465.36 2038
8466.22 2031
8467.09 2016
8467.96 1781
8468.83 1641
8469.70 1548
8470.57 1540
8471.44 1453
8472.31 1396
8473.17 1525
8474.04 1702
8474.91 1884
8475.78 2175
8476.65 2435
8477.52 2694
8478.39 2756
8479.26 2655
8480.13 2339
8481.00 2200
8481.87 1947
8482.74 1714
8483.61 1601
8484.48 1387
8485.34 1350
8486.21 1234
8487.08 1121
8487.95 1096
8488.82 1147
8489.69 1191
8490.56 1017
8491.43 1039
8492.30 1076
8493.17 984
8494.04 1047
8494.91 1052
8495.78 1047
8496.65 968
8497.52 1046
8498.39 1013
8499.26 981
8500.13 1002
8501.01 1012
8501.88 1044
8502.75 1103
8503.62 1017
8504.49 1076
8505.36 1075
8506.23 1146
8507.10 1120
8507.97 1047
8508.84 985
8509.71 997
8510.58 908
8511.45 983
8512.32 1078
8513.20 1064
8514.07 1102
8514.94 1137
8515.81 1176
8516.68 1147
8517.55 1159
8518.42 1112
8519.29 1083
8520.17 1125
8521.04 1111
8521.91 1030
8522.78 974
8523.65 973
8524.52 975
8525.39 996
8526.27 965
8527.14 952
8528.01 1053
8528.88 1044
8529.75 1080
8530.63 982
8531.50 1017
8532.37 1071
8533.24 957
8534.11 978
8534.99 1021
8535.86 1091
8536.73 1015
8537.60 1060
8538.47 1093
8539.35 1091
8540.22 1019
8541.09 962
8541.96 1088
8542.84 1125
8543.71 1094
8544.58 1035
8545.46 1012
8546.33 1022
8547.20 1050
8548.07 982
8548.95 1035
8549.82 1079
8550.69 1069
8551.57 1104
8552.44 1058
8553.31 1011
8554.18 1099
8555.06 1114
8555.93 1010
8556.80 1051
8557.68 1084
8558.55 1106
8559.42 1115
8560.30 1152
8561.17 1147
8562.04 1117
8562.92 1111
8563.79 1033
8564.67 1035
8565.54 986
8566.41 1043
8567.29 1026
8568.16 1014
8569.03 984
8569.91 954
8570.78 940
8571.66 977
8572.53 1020
8573.40 950
8574.28 911
8575.15 913
8576.03 851
8576.90 911
8577.78 917
8578.65 981
8579.52 957
8580.40 973
8581.27 947
8582.15 914
8583.02 850
8583.90 868
8584.77 866
8585.65 901
8586.52 899
8587.40 986
8588.27 923
8589.15 875
8590.02 874
8590.90 957
8591.77 921
8592.65 934
8593.52 921
8594.40 897
8595.27 912
8596.15 963
8597.02 942
8597.90 868
8598.77 904
8599.65 924
8600.52 945
8601.40 923
8602.28 937
8603.15 907
8604.03 955
8604.90 874
8605.78 861
8606.65 879
8607.53 1029
8608.41 951
8609.28 913
8610.16 972
8611.03 1003
8611.91 991
8612.79 1010
8613.66 981
8614.54 951
8615.41 988
8616.29 958
8617.17 983
8618.04 941
8618.92 1011
8619.80 1004
8620.67 996
8621.55 968
8622.43 1026
8623.30 970
8624.18 906
8625.06 999
8625.93 1011
8626.81 1006
8627.69 942
8628.56 939
8629.44 1050
8630.32 1097
8631.20 922
8632.07 963
8632.95 1061
8633.83 1022
8634.70 1040
8635.58 1047
8636.46 1093
8637.34 1098
8638.21 1121
8639.09 1073
8639.97 1056
8640.85 1045
8641.72 1078
8642.60 1066
8643.48 1103
8644.36 1138
8645.23 1077
8646.11 1142
8646.99 1076
8647.87 1141
8648.75 1187
8649.62 1186
8650.50 1210
8651.38 1207
8652.26 1161
8653.14 1216
8654.01 1184
8654.89 1189
8655.77 1152
8656.65 1138
8657.53 1146
8658.41 1209
8659.29 1249
8660.16 1251
8661.04 1218
8661.92 1236
8662.80 1239
8663.68 1238
8664.56 1227
8665.44 1269
8666.31 1208
8667.19 1239
8668.07 1309
8668.95 1249
8669.83 1374
8670.71 1292
8671.59 1341
8672.47 1319
8673.35 1220
8674.23 1333
8675.11 1331
8675.99 1381
8676.86 1508
8677.74 1501
8678.62 1631
8679.50 1941
8680.38 2008
8681.26 2167
8682.14 2186
8683.02 2152
8683.90 2157
8684.78 2060
8685.66 1899
8686.54 1854
8687.42 1725
8688.30 1689
8689.18 1551
8690.06 1426
8690.94 1413
8691.82 1365
8692.70 1359
8693.58 1435
8694.46 1481
8695.34 1565
8696.22 1647
8697.10 1795
8697.98 2048
8698.86 2261
8699.74 2441
8700.62 2606
8701.51 2693
8702.39 2395
8703.27 2159
8704.15 2027
8705.03 1766
8705.91 1615
8706.79 1495
8707.67 1465
8708.55 1275
8709.43 1188
8710.31 1311
8711.20 1278
8712.08 1126
8712.96 1180
8713.84 1156
8714.72 1141
8715.60 1126
8716.48 1124
8717.36 1090
8718.25 1168
8719.13 1184
8720.01 1125
8720.89 1086
8721.77 1111
8722.65 1133
8723.54 1098
8724.42 1005
8725.30 977
8726.18 1117
8727.06 1097
8727.95 1032
8728.83 1056
8729.71 1055
8730.59 1017
8731.47 1056
8732.36 1099
8733.24 1106
8734.12 1153
8735.00 1078
8735.89 1107
8736.77 1240
8737.65 1216
8738.53 1186
8739.42 1204
8740.30 1146
8741.18 1118
8742.06 1161
8742.95 1154
8743.83 1120
8744.71 1021
8745.59 1130
8746.48 1121
8747.36 1077
8748.24 1016
8749.13 1035
8750.01 996
8750.89 1047
8751.78 1028
8752.66 1063
8753.54 1072
8754.43 1106
8755.31 1062
8756.19 1031
8757.08 1073
8757.96 1116
8758.84 1041
8759.73 1095
8760.61 1113
8761.49 1116
8762.38 1025
8763.26 1076
8764.15 1240
8765.03 1205
8765.91 1259
8766.80 1190
8767.68 1129
8768.57 1129
8769.45 1151
8770.33 1052
8771.22 1128
8772.10 1184
8772.99 1124
8773.87 1056
8774.75 991
8775.64 990
8776.52 980
8777.41 1033
8778.29 1059
8779.18 1104
8780.06 1083
8780.95 1017
8781.83 1056
8782.72 979
8783.60 941
8784.49 984
8785.37 964
8786.26 971
8787.14 967
8788.03 940
8788.91 994
8789.80 946
8790.68 977
8791.57 1026
8792.45 935
8793.34 925
8794.22 915
8795.11 923
8795.99 970
8796.88 987
8797.76 1016
8798.65 1204
8799.53 1117
8800.42 1121
8801.31 1141
8802.19 1097
8803.08 1037
8803.96 1032
8804.85 985
8805.74 1047
8806.62 936
8807.51 861
8808.39 884
8809.28 876
8810.17 913
8811.05 926
8811.94 898
8812.82 901
8813.71 865
8814.60 861
8815.48 905
8816.37 853
8817.26 839
8818.14 797
8819.03 847
8819.92 796
8820.80 859
8821.69 846
8822.58 903
8823.46 807
8824.35 819
8825.24 842
8826.12 829
8827.01 843
8827.90 825
8828.78 806
8829.67 786
8830.56 767
8831.45 771
8832.33 802
8833.22 842
8834.11 789
8835.00 786
8835.88 805
8836.77 800
8837.66 809
8838.55 855
8839.43 810
8840.32 787
8841.21 748
8842.10 847
8842.98 871
8843.87 798
8844.76 737
8845.65 751
8846.54 755
8847.42 813
8848.31 750
8849.20 715
8850.09 698
8850.98 816
8851.86 768
8852.75 801
8853.64 755
8854.53 720
8855.42 722
8856.31 753
8857.19 669
8858.08 795
8858.97 834
8859.86 802
8860.75 781
8861.64 738
8862.53 777
8863.42 725
8864.30 823
8865.19 712
8866.08 737
8866.97 740
8867.86 778
8868.75 801
8869.64 727
8870.53 696
8871.42 724
8872.31 809
8873.20 705
8874.08 693
8874.97 681
8875.86 683
8876.75 699
8877.64 773
8878.53 770
8879.42 666
8880.31 657
8881.20 749
8882.09 696
8882.98 701
8883.87 723
8884.76 668
8885.65 657
8886.54 661
8887.43 698
8888.32 750
8889.21 750
8890.10 665
8890.99 664
8891.88 649
8892.77 655
8893.66 653
8894.55 640
8895.44 665
8896.33 633
8897.22 671
8898.11 682
8899.00 682
8899.90 657
8900.79 690
8901.68 701
8902.57 713
8903.46 682
8904.35 644
8905.24 691
8906.13 673
8907.02 637
8907.91 637
8908.80 680
8909.70 705
8910.59 644
8911.48 603
8912.37 656
8913.26 634
8914.15 635
8915.04 684
8915.93 675
8916.83 605
8917.72 626
8918.61 643
8919.50 623
8920.39 611
8921.28 586
8922.18 597
8923.07 635
8923.96 650
8924.85 630
8925.74 648
8926.64 667
8927.53 661
8928.42 658
8929.31 644
8930.20 593
8931.10 602
8931.99 564
8932.88 570
8933.77 615
8934.67 603
8935.56 596
8936.45 596
8937.34 641
8938.24 643
8939.13 658
8940.02 628
8940.91 674
8941.81 629
8942.70 622
8943.59 662
8944.49 649
8945.38 650
8946.27 616
8947.16 620
8948.06 628
8948.95 626
8949.84 610
8950.74 606
8951.63 646
8952.52 629
8953.42 593
8954.31 592
8955.20 583
8956.10 651
8956.99 618
8957.88 614
8958.78 598
8959.67 607
8960.56 600
8961.46 597
8962.35 599
8963.25 639
8964.14 621
8965.03 596
8965.93 654
8966.82 593
8967.72 623
8968.61 577
8969.50 615
8970.40 598
8971.29 602
8972.19 571
8973.08 613
8973.98 616
8974.87 562
8975.76 579
8976.66 551
8977.55 541
8978.45 639
8979.34 675
8980.24 588
8981.13 583
8982.03 664
8982.92 600
8983.82 626
8984.71 590
8985.61 590
8986.50 617
8987.40 690
8988.29 635
8989.19 591
8990.08 565
8990.98 627
8991.87 591
8992.77 561
8993.66 605
8994.56 643
8995.45 626
8996.35 595
8997.24 606
8998.14 545
8999.04 591
8999.93 611
9000.83 557
9001.72 520
9002.62 632
9003.51 568
9004.41 539
9005.31 558
9006.20 546
9007.10 591
9007.99 577
9008.89 551
9009.79 533
9010.68 518
9011.58 536
9012.48 573
9013.37 591
9014.27 582
9015.16 561
9016.06 582
9016.96 575
9017.85 578
9018.75 615
9019.65 583
9020.54 601
9021.44 577
9022.34 560
9023.23 582
9024.13 582
9025.03 585
9025.93 594
9026.82 541
9027.72 511
9028.62 595
9029.51 587
9030.41 585
9031.31 531
9032.21 561
9033.10 583
9034.00 582
9034.90 608
9035.79 548
9036.69 580
9037.59 586
9038.49 553
9039.38 553
9040.28 577
9041.18 509
9042.08 539
9042.98 587
9043.87 531
9044.77 525
9045.67 524
9046.57 547
9047.47 575
9048.36 553
9049.26 519
9050.16 557
9051.06 574
9051.96 584
9052.85 562
9053.75 532
9054.65 490
9055.55 506
9056.45 536
9057.35 499
9058.25 517
9059.14 535
9060.04 533
9060.94 581
9061.84 585
9062.74 519
9063.64 562
9064.54 562
9065.44 513
9066.33 551
9067.23 558
9068.13 609
9069.03 575
9069.93 557
9070.83 506
9071.73 582
9072.63 629
9073.53 549
9074.43 590
9075.33 525
9076.23 550
9077.13 533
9078.03 603
9078.92 505
9079.82 488
9080.72 553
9081.62 502
9082.52 528
9083.42 525
9084.32 553
9085.22 578
9086.12 646
9087.02 601
9087.92 573
9088.82 533
9089.72 550
9090.62 535
9091.52 515
9092.42 562
9093.32 486
9094.22 560
9095.12 569
9096.03 598
9096.93 621
9097.83 602
9098.73 653
9099.63 577
9100.53 640
9101.43 594
9102.33 562
9103.23 585
9104.13 530
9105.03 516
9105.93 510
9106.83 572
9107.74 582
9108.64 565
9109.54 498
9110.44 537
9111.34 603
9112.24 551
9113.14 508
9114.04 499
9114.94 567
9115.85 659
9116.75 618
9117.65 607
9118.55 561
9119.45 574
9120.35 527
9121.26 564
9122.16 515
9123.06 579
9123.96 567
9124.86 565
9125.77 600
9126.67 575
9127.57 568
9128.47 541
9129.37 521
9130.28 539
9131.18 504
9132.08 458
9132.98 536
9133.88 537
9134.79 583
9135.69 545
9136.59 591
9137.49 562
9138.40 543
9139.30 556
9140.20 564
9141.10 543
9142.01 582
9142.91 564
9143.81 594
9144.72 556
9145.62 537
9146.52 621
9147.42 580
9148.33 522
9149.23 546
9150.13 618
9151.04 597
9151.94 580
9152.84 583
9153.75 547
9154.65 602
9155.55 565
9156.46 521
9157.36 580
9158.26 576
9159.17 549
9160.07 540
9160.97 579
9161.88 585
9162.78 573
9163.69 608
9164.59 527
9165.49 523
9166.40 564
9167.30 585
9168.21 542
9169.11 495
9170.01 519
9170.92 545
9171.82 537
9172.73 579
9173.63 522
9174.53 498
9175.44 519
9176.34 555
9177.25 582
9178.15 526
9179.06 579
9179.96 566
9180.87 556
9181.77 561
9182.68 519
9183.58 553
9184.49 577
9185.39 521
9186.30 576
9187.20 569
9188.11 576
9189.01 603
9189.92 565
9190.82 535
9191.73 536
9192.63 519
9193.54 578
9194.44 568
9195.35 576
9196.25 548
9197.16 554
9198.06 487
9198.97 570
9199.87 590
9200.78 554
9201.69 549
9202.59 542
9203.50 614
9204.40 621
9205.31 588
9206.21 573
9207.12 626
9208.03 627
9208.93 614
9209.84 604
9210.74 554
9211.65 580
9212.56 529
9213.46 503
9214.37 576
9215.28 579
9216.18 597
9217.09 496
9218.00 544
9218.90 584
9219.81 533
9220.72 552
9221.62 550
9222.53 536
9223.44 521
9224.34 594
9225.25 619
9226.16 623
9227.06 647
9227.97 573
9228.88 632
9229.78 643
9230.69 590
9231.60 583
9232.51 574
9233.41 504
9234.32 560
9235.23 569
9236.13 534
9237.04 554
9237.95 566
9238.86 566
9239.76 563
9240.67 566
9241.58 556
9242.49 554
9243.39 549
9244.30 576
9245.21 554
9246.12 492
9247.03 534
9247.93 567
9248.84 520
9249.75 568
9250.66 540
9251.57 557
9252.47 557
9253.38 549
9254.29 527
9255.20 524
9256.11 540
9257.02 565
9257.92 631
9258.83 632
9259.74 552
9260.65 521
9261.56 521
9262.47 556
9263.38 499
9264.28 536
9265.19 536
9266.10 609
9267.01 564
9267.92 529
9268.83 548
9269.74 509
9270.65 527
9271.56 583
9272.47 557
9273.37 534
9274.28 497
9275.19 513
9276.10 551
9277.01 520
9277.92 526
9278.83 545
9279.74 564
9280.65 522
9281.56 567
9282.47 560
9283.38 521
9284.29 543
9285.20 607
9286.11 594
9287.02 557
9287.93 551
9288.84 623
9289.75 576
9290.66 526
9291.57 528
9292.48 550
9293.39 589
9294.30 548
9295.21 588
9296.12 550
9297.03 536
9297.94 566
9298.85 562
9299.76 613
9300.67 568
9301.58 573
9302.49 639
9303.40 561
9304.31 581
9305.23 559
9306.14 606
9307.05 579
9307.96 572
9308.87 561
9309.78 610
9310.69 527
9311.60 598
9312.51 597
9313.42 608
9314.34 597
9315.25 559
9316.16 577
9317.07 611
9317.98 634
9318.89 580
9319.80 546
9320.72 554
9321.63 560
9322.54 552
9323.45 606
9324.36 596
9325.27 619
9326.19 610
9327.10 583
9328.01 609
9328.92 609
9329.83 580
9330.74 545
9331.66 565
9332.57 571
9333.48 530
9334.39 554
9335.31 502
9336.22 570
9337.13 613
9338.04 554
9338.96 521
9339.87 511
9340.78 540
9341.69 505
9342.61 549
9343.52 531
9344.43 561
9345.34 552
9346.26 594
9347.17 529
9348.08 565
9348.99 558
9349.91 566
9350.82 587
9351.73 539
9352.65 536
9353.56 539
9354.47 564
9355.39 587
9356.30 573
9357.21 518
9358.13 563
9359.04 603
9359.95 555
9360.87 538
9361.78 564
9362.69 615
9363.61 607
9364.52 602
9365.43 597
9366.35 601
9367.26 552
9368.18 511
9369.09 502
9370.00 623
9370.92 638
9371.83 594
9372.75 576
9373.66 611
9374.57 597
9375.49 642
9376.40 627
9377.32 572
9378.23 595
9379.15 554
9380.06 587
9380.97 618
9381.89 590
9382.80 635
9383.72 608
9384.63 580
9385.55 570
9386.46 525
9387.38 617
9388.29 565
9389.21 577
9390.12 596
9391.04 554
9391.95 555
9392.87 628
9393.78 579
9394.70 602
9395.61 618
9396.53 704
9397.44 622
9398.36 622
9399.27 598
9400.19 597
9401.10 647
9402.02 628
9402.94 591
9403.85 612
9404.77 615
9405.68 632
9406.60 626
9407.51 616
9408.43 657
9409.35 651
9410.26 604
9411.18 574
9412.09 557
9413.01 615
9413.93 553
9414.84 567
9415.76 554
9416.67 542
9417.59 592
9418.51 628
9419.42 612
9420.34 595
9421.26 616
9422.17 624
9423.09 665
9424.01 596
9424.92 575
9425.84 574
9426.76 651
9427.67 597
9428.59 626
9429.51 603
9430.42 654
9431.34 609
9432.26 556
9433.17 594
9434.09 558
9435.01 614
9435.93 608
9436.84 588
9437.76 650
9438.68 665
9439.59 656
9440.51 616
9441.43 572
9442.35 636
9443.26 656
9444.18 566
9445.10 638
9446.02 671
9446.93 608
9447.85 644
9448.77 649
9449.69 594
9450.61 593
9451.52 643
9452.44 635
9453.36 654
9454.28 594
9455.20 615
9456.11 703
9457.03 697
9457.95 681
9458.87 694
9459.79 730
9460.71 705
9461.62 738
9462.54 690
9463.46 748
9464.38 663
9465.30 700
9466.22 731
9467.14 682
9468.05 630
9468.97 681
9469.89 677
9470.81 645
9471.73 594
9472.65 632
9473.57 698
9474.49 600
9475.41 622
9476.32 597
9477.24 611
9478.16 651
9479.08 636
9480.00 655
9480.92 610
9481.84 599
9482.76 682
9483.68 651
9484.60 621
9485.52 642
9486.44 670
9487.36 629
9488.28 583
9489.20 632
9490.12 656
9491.04 686
9491.96 657
9492.88 609
9493.80 566
9494.72 635
9495.64 625
9496.56 627
9497.48 598
9498.40 663
9499.32 728
9500.24 663
9501.16 674
9502.08 676
9503.00 692
9503.92 644
9504.84 685
9505.76 660
9506.68 647
9507.60 631
9508.52 648
9509.44 570
9510.36 608
9511.28 593
9512.21 608
9513.13 659
9514.05 677
9514.97 734
9515.89 691
9516.81 666
9517.73 667
9518.65 648
9519.57 603
9520.50 662
9521.42 722
9522.34 679
9523.26 721
9524.18 717
9525.10 689
9526.02 722
9526.95 706
9527.87 720
9528.79 710
9529.71 699
9530.63 753
9531.55 660
9532.48 666
9533.40 688
9534.32 742
9535.24 730
9536.16 750
9537.09 742
9538.01 798
9538.93 856
9539.85 884
9540.77 894
9541.70 920
9542.62 909
9543.54 922
9544.46 829
9545.39 804
9546.31 776
9547.23 781
9548.15 805
9549.08 771
9550.00 742
9550.92 715
9551.85 732
9552.77 725
9553.69 758
9554.61 655
9555.54 696
9556.46 708
9557.38 690
9558.31 694
9559.23 665
9560.15 694
9561.08 715
9562.00 710
9562.92 689
9563.85 693
9564.77 717
9565.69 744
9566.62 731
9567.54 685
9568.46 682
9569.39 690
9570.31 723
9571.23 701
9572.16 721
9573.08 690
9574.01 711
9574.93 762
9575.85 731
9576.78 714
9577.70 699
9578.63 650
9579.55 738
9580.47 747
9581.40 755
9582.32 686
9583.25 663
9584.17 713
9585.10 735
9586.02 724
9586.94 735
9587.87 695
9588.79 673
9589.72 685
9590.64 641
9591.57 705
9592.49 692
9593.42 674
9594.34 753
9595.27 685
9596.19 716
9597.12 758
9598.04 723
9598.97 756
9599.89 707
9600.82 654
9601.74 669
9602.67 681
9603.59 670
9604.52 716
9605.44 707
9606.37 699
9607.29 677
9608.22 670
9609.15 750
9610.07 690
9611.00 696
9611.92 647
9612.85 725
9613.77 716
9614.70 757
9615.63 737
9616.55 722
9617.48 718
9618.40 780
9619.33 784
9620.26 703
9621.18 730
9622.11 743
9623.03 787
9623.96 792
9624.89 740
9625.81 750
9626.74 771
9627.67 838
9628.59 847
9629.52 848
9630.45 899
9631.37 774
9632.30 818
9633.23 758
9634.15 754
9635.08 745
9636.01 869
9636.93 833
9637.86 829
9638.79 813
9639.71 814
9640.64 845
9641.57 854
9642.50 906
9643.42 918
9644.35 892
9645.28 861
9646.21 881
9647.13 922
9648.06 937
9648.99 924
9649.92 897
9650.84 910
9651.77 930
9652.70 929
9653.63 880
9654.55 962
9655.48 1026
9656.41 1031
9657.34 1076
9658.26 1144
9659.19 1061
9660.12 1084
9661.05 1064
9661.98 1070
9662.91 1000
9663.83 1052
9664.76 995
9665.69 853
9666.62 881
9667.55 941
9668.48 871
9669.40 836
9670.33 875
9671.26 853
9672.19 952
9673.12 979
9674.05 955
9674.98 900
9675.90 914
9676.83 938
9677.76 1039
9678.69 1015
9679.62 990
9680.55 927
9681.48 955
9682.41 907
9683.34 929
9684.27 1015
9685.19 1030
9686.12 955
9687.05 967
9687.98 1022
9688.91 974
9689.84 953
9690.77 960
9691.70 989
9692.63 967
9693.56 1011
9694.49 997
9695.42 946
9696.35 971
9697.28 1010
9698.21 1027
9699.14 1015
9700.07 965
9701.00 1049
9701.93 1033
9702.86 1063
9703.79 1005
9704.72 1062
9705.65 1019
9706.58 1101
9707.51 1061
9708.44 1044
9709.37 1046
9710.30 1000
9711.23 986
9712.16 1026
9713.09 1034
9714.02 1003
9714.95 1015
9715.88 1007
9716.82 974
9717.75 968
9718.68 1058
9719.61 1087
9720.54 1065
9721.47 1102
9722.40 1151
9723.33 1102
9724.26 1102
9725.19 1115
9726.13 1058
9727.06 1026
9727.99 1010
9728.92 962
9729.85 973
9730.78 955
9731.71 932
9732.64 903
9733.58 1005
9734.51 926
9735.44 929
9736.37 970
9737.30 1001
9738.23 1010
9739.17 1061
9740.10 1018
9741.03 985
9741.96 957
9742.89 983
9743.83 1017
9744.76 892
9745.69 881
9746.62 840
9747.55 824
9748.49 825
9749.42 894
9750.35 898
9751.28 931
9752.22 932
9753.15 844
9754.08 747
9755.01 766
9755.95 882
9756.88 891
9757.81 852
9758.75 824
9759.68 809
9760.61 843
9761.54 825
9762.48 841
9763.41 842
9764.34 823
9765.28 842
9766.21 792
9767.14 741
9768.08 767
9769.01 777
9769.94 813
9770.88 764
9771.81 810
9772.74 818
9773.68 836
9774.61 800
9775.54 795
9776.48 766
9777.41 763
9778.34 797
9779.28 792
9780.21 753
9781.14 688
9782.08 791
9783.01 814
9783.95 852
9784.88 812
9785.81 864
9786.75 828
9787.68 809
9788.62 864
9789.55 873
9790.49 760
9791.42 856
9792.35 872
9793.29 762
9794.22 813
9795.16 749
9796.09 817
9797.03 764
9797.96 797
9798.90 772
9799.83 785
9800.77 746
9801.70 796
9802.64 764
9803.57 774
9804.51 757
9805.44 747
9806.38 727
9807.31 809
9808.25 798
9809.18 754
9810.12 741
9811.05 772
9811.99 738
9812.92 700
9813.86 771
9814.79 748
9815.73 731
9816.66 713
9817.60 661
9818.54 667
9819.47 683
9820.41 675
9821.34 666
9822.28 694
9823.21 690
9824.15 669
9825.09 712
9826.02 757
9826.96 679
9827.89 634
9828.83 670
9829.77 693
9830.70 652
9831.64 662
9832.57 676
9833.51 686
9834.45 700
9835.38 658
9836.32 660
9837.26 683
9838.19 640
9839.13 605
9840.07 606
9841.00 657
9841.94 654
9842.88 651
9843.81 654
9844.75 731
9845.69 701
9846.62 659
9847.56 635
9848.50 652
9849.44 716
9850.37 746
9851.31 741
9852.25 712
9853.18 684
9854.12 637
9855.06 679
9856.00 698
9856.93 648
9857.87 619
9858.81 574
9859.75 644
9860.68 680
9861.62 718
9862.56 671
9863.50 599
9864.44 628
9865.37 645
9866.31 656
9867.25 667
9868.19 646
9869.13 652
9870.06 653
9871.00 645
9871.94 658
9872.88 631
9873.82 662
9874.75 620
9875.69 655
9876.63 625
9877.57 622
9878.51 636
9879.45 628
9880.39 575
9881.32 609
9882.26 638
9883.20 675
9884.14 646
9885.08 603
9886.02 591
9886.96 657
9887.90 649
9888.83 638
9889.77 637
9890.71 627
9891.65 647
9892.59 690
9893.53 616
9894.47 627
9895.41 604
9896.35 599
9897.29 652
9898.23 605
9899.17 546
9900.11 652
9901.05 672
9901.99 610
9902.92 626
9903.86 660
9904.80 682
9905.74 615
9906.68 625
9907.62 599
9908.56 635
9909.50 605
9910.44 603
9911.38 605
9912.32 588
9913.26 576
9914.20 590
9915.14 568
9916.08 599
9917.02 575
9917.97 607
9918.91 592
9919.85 619
9920.79 629
9921.73 623
9922.67 737
9923.61 670
9924.55 645
9925.49 639
9926.43 594
9927.37 586
9928.31 601
9929.25 560
9930.19 581
9931.13 618
9932.08 707
9933.02 743
9933.96 801
9934.90 771
9935.84 749
9936.78 862
9937.72 782
9938.66 745
9939.61 784
9940.55 762
9941.49 754
9942.43 687
9943.37 607
9944.31 619
9945.26 582
9946.20 546
9947.14 615
9948.08 552
9949.02 569
9949.96 584
9950.91 590
9951.85 608
9952.79 579
9953.73 592
9954.67 618
9955.62 615
9956.56 599
9957.50 556
9958.44 580
9959.39 551
9960.33 551
9961.27 568
9962.21 544
9963.16 645
9964.10 524
9965.04 516
9965.98 539
9966.93 554
9967.87 621
9968.81 616
9969.75 602
9970.70 631
9971.64 601
9972.58 580
9973.53 571
9974.47 548
9975.41 553
9976.36 595
9977.30 630
9978.24 639
9979.18 592
9980.13 523
9981.07 543
9982.01 581
9982.96 574
9983.90 545
9984.85 582
9985.79 592
9986.73 567
9987.68 507
9988.62 564
9989.56 570
9990.51 558
9991.45 629
9992.40 571
9993.34 560
9994.28 636
9995.23 582
9996.17 561
9997.12 537
9998.06 541
9999.00 584
9999.95 601
10000.89 592
10001.84 570
10002.78 537
10003.73 528
10004.67 571
10005.61 534
10006.56 560
10007.50 602
10008.45 598
10009.39 587
10010.34 585
10011.28 537
10012.23 542
10013.17 574
10014.12 584
10015.06 584
10016.01 567
10016.95 585
10017.90 551
10018.84 513
10019.79 537
10020.73 574
10021.68 560
10022.62 563
10023.57 508
10024.51 542
10025.46 507
10026.41 584
10027.35 620
10028.30 593
10029.24 527
10030.19 546
10031.13 574
10032.08 564
10033.03 557
10033.97 498
10034.92 510
10035.86 557
10036.81 599
10037.76 571
10038.70 554
10039.65 538
10040.59 543
10041.54 562
10042.49 567
10043.43 552
10044.38 564
10045.33 615
10046.27 544
10047.22 560
10048.16 539
10049.11 585
10050.06 596
10051.00 570
10051.95 524
10052.90 500
10053.84 531
10054.79 584
10055.74 501
10056.69 521
10057.63 511
10058.58 508
10059.53 500
10060.47 523
10061.42 560
10062.37 526
10063.32 492
10064.26 542
10065.21 517
10066.16 510
10067.10 555
10068.05 529
10069.00 553
10069.95 567
10070.89 571
10071.84 511
10072.79 518
10073.74 534
10074.69 482
10075.63 533
10076.58 494
10077.53 580
10078.48 511
10079.43 534
10080.37 518
10081.32 540
10082.27 483
10083.22 519
10084.17 587
10085.11 543
10086.06 513
10087.01 490
10087.96 501
10088.91 497
10089.86 517
10090.81 530
10091.75 585
10092.70 495
10093.65 495
10094.60 496
10095.55 535
10096.50 551
10097.45 467
10098.40 484
10099.34 486
10100.29 517
10101.24 540
10102.19 472
10103.14 507
10104.09 505
10105.04 520
10105.99 535
10106.94 459
10107.89 487
10108.84 519
10109.79 507
10110.73 511
10111.68 472
10112.63 502
10113.58 510
10114.53 481
10115.48 497
10116.43 479
10117.38 521
10118.33 556
10119.28 540
10120.23 510
10121.18 475
10122.13 540
10123.08 556
10124.03 503
10124.98 538
10125.93 469
10126.88 501
10127.83 497
10128.78 473
10129.73 489
10130.68 528
10131.64 534
10132.59 479
10133.54 453
10134.49 488
10135.44 469
10136.39 516
10137.34 517
10138.29 538
10139.24 498
10140.19 465
10141.14 493
10142.09 502
10143.04 499
10144.00 511
10144.95 539
10145.90 507
10146.85 528
10147.80 529
10148.75 476
10149.70 486
10150.65 529
10151.61 530
10152.56 532
10153.51 468
10154.46 463
10155.41 528
10156.36 513
10157.31 524
10158.27 535
10159.22 573
10160.17 500
10161.12 562
10162.07 592
10163.03 599
10163.98 568
10164.93 557
10165.88 519
10166.83 541
10167.79 566
10168.74 537
10169.69 523
10170.64 518
10171.60 505
10172.55 599
10173.50 589
10174.45 572
10175.41 533
10176.36 553
10177.31 604
10178.26 548
10179.22 531
10180.17 538
10181.12 535
10182.07 535
10183.03 542
10183.98 563
10184.93 597
10185.89 497
10186.84 528
10187.79 552
10188.75 558
10189.70 566
10190.65 554
10191.60 525
10192.56 539
10193.51 585
10194.47 540
10195.42 580
10196.37 612
10197.33 577
10198.28 572
10199.23 610
10200.19 553
10201.14 530
10202.09 600
10203.05 538
10204.00 587
10204.96 560
10205.91 534
10206.86 528
10207.82 546
10208.77 539
10209.73 624
10210.68 639
10211.63 594
10212.59 589
10213.54 598
10214.50 649
10215.45 593
10216.41 640
10217.36 609
10218.32 581
10219.27 616
10220.22 721
10221.18 647
10222.13 572
10223.09 632
10224.04 559
10225.00 563
10225.95 552
10226.91 568
10227.86 605
10228.82 618
10229.77 593
10230.73 578
10231.68 560
10232.64 539
10233.59 577
10234.55 578
10235.50 573
10236.46 536
10237.42 570
10238.37 542
10239.33 574
10240.28 596
10241.24 628
10242.19 640
10243.15 653
10244.10 637
10245.06 642
10246.02 657
10246.97 640
10247.93 604
10248.88 608
10249.84 549
10250.80 562
10251.75 600
10252.71 540
10253.66 514
10254.62 507
10255.58 512
10256.53 541
10257.49 518
10258.45 505
10259.40 534
10260.36 558
10261.32 533
10262.27 521
10263.23 539
10264.19 495
10265.14 460
10266.10 485
10267.06 472
10268.01 468
10268.97 518
10269.93 522
10270.88 513
10271.84 483
10272.80 489
10273.76 514
10274.71 499
10275.67 486
10276.63 518
10277.58 515
10278.54 529
10279.50 489
10280.46 524
10281.41 558
10282.37 486
10283.33 512
10284.29 489
10285.24 503
10286.20 562
10287.16 542
10288.12 556
10289.08 503
10290.03 510
10290.99 506
10291.95 494
10292.91 477
10293.87 494
10294.82 526
10295.78 481
10296.74 473
10297.70 481
10298.66 492
10299.61 509
10300.57 502
10301.53 481
10302.49 476
10303.45 481
10304.41 473
10305.37 535
10306.32 539
10307.28 508
10308.24 541
10309.20 481
10310.16 528
10311.12 487
10312.08 458
10313.04 493
10314.00 581
10314.95 479
10315.91 477
10316.87 526
10317.83 522
10318.79 505
10319.75 513
10320.71 470
10321.67 535
10322.63 473
10323.59 504
10324.55 531
10325.51 543
10326.47 545
10327.43 486
10328.39 516
10329.35 562
10330.31 511
10331.27 496
10332.23 492
10333.19 470
10334.15 490
10335.11 491
10336.07 509
10337.03 509
10337.99 536
10338.95 572
10339.91 561
10340.87 578
10341.83 530
10342.79 519
10343.75 519
10344.71 551
10345.67 539
10346.63 528
10347.59 498
10348.55 522
10349.51 517
10350.47 513
10351.43 482
10352.39 479
10353.35 468
10354.31 487
10355.28 510
10356.24 545
10357.20 480
10358.16 499
10359.12 507
10360.08 452
10361.04 475
10362.00 440
10362.96 494
10363.93 489
10364.89 470
10365.85 488
10366.81 482
10367.77 435
10368.73 446
10369.69 508
10370.66 444
10371.62 464
10372.58 472
10373.54 528
10374.50 450
10375.47 452
10376.43 482
10377.39 503
10378.35 499
10379.31 525
10380.28 509
10381.24 472
10382.20 437
10383.16 444
10384.12 476
10385.09 481
10386.05 494
10387.01 468
10387.97 489
10388.94 454
10389.90 430
10390.86 452
10391.82 491
10392.79 506
10393.75 450
10394.71 477
10395.68 475
10396.64 477
10397.60 500
10398.56 484
10399.53 458
10400.49 486
10401.45 510
10402.42 473
10403.38 418
10404.34 475
10405.31 472
10406.27 529
10407.23 465
10408.20 482
10409.16 476
10410.12 470
10411.09 435
10412.05 480
10413.01 541
10413.98 550
10414.94 496
10415.90 501
10416.87 503
10417.83 499
10418.80 445
10419.76 489
10420.72 514
10421.69 512
10422.65 466
10423.62 545
10424.58 548
10425.54 506
10426.51 538
10427.47 586
10428.44 512
10429.40 613
10430.37 594
10431.33 553
10432.30 539
10433.26 485
10434.22 492
10435.19 502
10436.15 496
10437.12 521
10438.08 462
10439.05 465
10440.01 452
10440.98 478
10441.94 501
10442.91 497
10443.87 533
10444.84 505
10445.80 479
10446.77 457
10447.73 469
10448.70 525
10449.66 484
10450.63 464
10451.59 493
10452.56 470
10453.53 462
10454.49 491
10455.46 488
10456.42 543
10457.39 492
10458.35 454
10459.32 470
10460.29 502
10461.25 496
10462.22 454
10463.18 450
10464.15 487
10465.12 502
10466.08 521
10467.05 444
10468.01 458
10468.98 457
10469.95 426
10470.91 476
10471.88 400
10472.85 454
10473.81 484
10474.78 518
10475.74 464
10476.71 472
10477.68 480
10478.64 487
10479.61 461
10480.58 461
10481.54 451
10482.51 465
10483.48 468
10484.45 428
10485.41 473
10486.38 526
10487.35 513
10488.31 457
10489.28 431
10490.25 447
10491.22 481
10492.18 508
10493.15 436
10494.12 476
10495.08 464
10496.05 410
10497.02 502
10497.99 453
10498.95 498
10499.92 510
10500.89 442
10501.86 478
10502.83 474
10503.79 454
10504.76 503
10505.73 475
10506.70 446
10507.67 496
10508.63 506
10509.60 469
10510.57 430
10511.54 451
10512.51 478
10513.47 513
10514.44 453
10515.41 484
10516.38 447
10517.35 456
10518.32 466
10519.28 426
10520.25 477
10521.22 428
10522.19 501
10523.16 492
10524.13 484
10525.10 470
10526.07 443
10527.03 464
10528.00 497
10528.97 531
10529.94 482
10530.91 489
10531.88 498
10532.85 499
10533.82 467
10534.79 522
10535.76 474
10536.73 482
10537.70 445
10538.67 474
10539.63 479
10540.60 503
10541.57 494
10542.54 464
10543.51 471
10544.48 502
10545.45 516
10546.42 527
10547.39 493
10548.36 500
10549.33 527
10550.30 460
10551.27 469
10552.24 439
10553.21 459
10554.18 506
10555.15 461
10556.12 447
10557.09 440
10558.06 458
10559.03 492
10560.00 495
10560.97 498
10561.95 522
10562.92 476
10563.89 522
10564.86 547
10565.83 555
10566.80 512
10567.77 540
10568.74 556
10569.71 559
10570.68 529
10571.65 550
10572.62 579
10573.59 584
10574.57 568
10575.54 539
10576.51 533
10577.48 486
10578.45 505
10579.42 452
10580.39 437
10581.36 479
10582.34 492
10583.31 502
10584.28 481
10585.25 515
10586.22 504
10587.19 504
10588.17 464
10589.14 457
10590.11 515
10591.08 496
10592.05 459
10593.02 519
10594.00 490
10594.97 516
10595.94 522
10596.91 533
10597.89 502
10598.86 509
10599.83 488
10600.80 565
10601.77 534
10602.75 505
10603.72 456
10604.69 512
10605.66 507
10606.64 450
10607.61 449
10608.58 504
10609.55 552
10610.53 538
10611.50 489
10612.47 472
10613.45 514
10614.42 467
10615.39 489
10616.36 528
10617.34 436
10618.31 506
10619.28 523
10620.26 496
10621.23 482
10622.20 518
10623.18 456
10624.15 471
10625.12 523
10626.10 497
10627.07 471
10628.04 450
10629.02 422
10629.99 442
10630.97 483
10631.94 515
10632.91 494
10633.89 470
10634.86 511
10635.83 535
10636.81 472
10637.78 495
10638.76 559
10639.73 573
10640.70 524
10641.68 464
10642.65 490
10643.63 472
10644.60 502
10645.58 541
10646.55 591
10647.53 609
10648.50 567
10649.47 566
10650.45 515
10651.42 556
10652.40 590
10653.37 524
10654.35 553
10655.32 541
10656.30 489
10657.27 504
10658.25 512
10659.22 559
10660.20 569
10661.17 559
10662.15 524
10663.12 485
10664.10 474
10665.07 502
10666.05 497
10667.02 465
10668.00 550
10668.97 536
10669.95 498
10670.93 545
10671.90 489
10672.88 477
10673.85 482
10674.83 515
10675.80 521
10676.78 529
10677.76 532
10678.73 590
10679.71 515
10680.68 459
10681.66 573
10682.63 571
10683.61 492
10684.59 506
10685.56 528
10686.54 505
10687.52 479
10688.49 462
10689.47 497
10690.44 471
10691.42 518
10692.40 504
10693.37 509
10694.35 492
10695.33 426
10696.30 460
10697.28 472
10698.26 525
10699.23 494
10700.21 537
10701.19 493
10702.17 428
10703.14 469
10704.12 424
10705.10 512
10706.07 471
10707.05 465
10708.03 444
10709.01 440
10709.98 449
10710.96 452
10711.94 459
10712.91 435
10713.89 453
10714.87 478
10715.85 481
10716.83 450
10717.80 427
10718.78 483
10719.76 527
10720.74 440
10721.71 474
10722.69 475
10723.67 469
10724.65 447
10725.63 473
10726.60 476
10727.58 509
10728.56 492
10729.54 521
10730.52 493
10731.49 471
10732.47 502
10733.45 528
10734.43 487
10735.41 497
10736.39 508
10737.37 496
10738.34 469
10739.32 483
10740.30 481
10741.28 521
10742.26 451
10743.24 458
10744.22 472
10745.20 459
10746.17 465
10747.15 474
10748.13 485
10749.11 475
10750.09 492
10751.07 490
10752.05 463
10753.03 470
10754.01 497
10754.99 513
10755.97 484
10756.95 443
10757.93 417
10758.91 455
10759.88 477
10760.86 440
10761.84 485
10762.82 477
10763.80 462
10764.78 516
10765.76 511
10766.74 507
10767.72 444
10768.70 425
10769.68 446
10770.66 479
10771.64 458
10772.62 470
10773.60 472
10774.58 481
10775.56 470
10776.54 462
10777.52 436
10778.51 409
10779.49 488
10780.47 486
10781.45 471
10782.43 484
10783.41 456
10784.39 507
10785.37 499
10786.35 533
10787.33 511
10788.31 511
10789.29 478
10790.27 429
10791.26 418
10792.24 429
10793.22 473
10794.20 473
10795.18 496
10796.16 496
10797.14 512
10798.12 476
10799.10 512
10800.09 454
10801.07 475
10802.05 459
10803.03 463
10804.01 515
10804.99 462
10805.98 479
10806.96 463
10807.94 457
10808.92 465
10809.90 483
10810.89 436
10811.87 476
10812.85 469
10813.83 505
10814.81 454
10815.80 440
10816.78 439
10817.76 482
10818.74 500
10819.72 488
10820.71 499
10821.69 470
10822.67 485
10823.65 538
10824.64 516
10825.62 471
10826.60 547
10827.58 495
10828.57 474
10829.55 506
10830.53 479
10831.52 469
10832.50 477
10833.48 478
10834.46 444
10835.45 457
10836.43 481
10837.41 498
10838.40 464
10839.38 467
10840.36 419
10841.35 437
10842.33 469
10843.31 490
10844.30 501
10845.28 532
10846.26 500
10847.25 526
10848.23 472
10849.21 446
10850.20 512
10851.18 492
10852.17 511
10853.15 472
10854.13 497
10855.12 517
10856.10 518
10857.09 502
10858.07 474
10859.05 455
10860.04 452
10861.02 507
10862.01 532
10862.99 542
10863.97 499
10864.96 539
10865.94 511
10866.93 555
10867.91 534
10868.90 522
10869.88 469
10870.87 484
10871.85 505
10872.84 522
10873.82 540
10874.81 550
10875.79 528
10876.78 590
10877.76 534
10878.75 531
10879.73 535
10880.72 553
10881.70 485
10882.69 513
10883.67 516
10884.66 495
10885.64 522
10886.63 513
10887.61 546
10888.60 558
10889.58 622
10890.57 595
10891.55 629
10892.54 644
10893.53 580
10894.51 544
10895.50 558
10896.48 562
10897.47 520
10898.45 570
10899.44 586
10900.43 602
10901.41 592
10902.40 571
10903.38 537
10904.37 609
10905.36 558
10906.34 568
10907.33 601
10908.32 616
10909.30 567
10910.29 605
10911.28 619
10912.26 615
10913.25 631
10914.24 635
10915.22 606
10916.21 565
10917.20 632
10918.18 626
10919.17 586
10920.16 637
10921.14 517
10922.13 635
10923.12 646
10924.10 647
10925.09 640
10926.08 649
10927.07 673
10928.05 651
10929.04 614
10930.03 608
10931.01 583
10932.00 633
10932.99 667
10933.98 648
10934.96 641
10935.95 634
10936.94 666
10937.93 652
10938.92 612
10939.90 655
10940.89 676
10941.88 701
10942.87 644
10943.85 582
10944.84 687
10945.83 712
10946.82 662
10947.81 684
10948.79 722
10949.78 757
10950.77 686
10951.76 769
10952.75 769
10953.74 696
10954.72 759
10955.71 799
10956.70 741
10957.69 750
10958.68 716
10959.67 791
10960.66 743
10961.65 739
10962.63 730
10963.62 761
10964.61 770
10965.60 840
10966.59 945
10967.58 885
10968.57 892
10969.56 896
10970.55 886
10971.54 866
10972.52 850
10973.51 781
10974.50 735
10975.49 692
10976.48 724
10977.47 772
10978.46 773
10979.45 727
10980.44 693
10981.43 709
10982.42 732
10983.41 762
10984.40 724
10985.39 696
10986.38 725
10987.37 759
10988.36 827
10989.35 799
10990.34 747
10991.33 777
10992.32 697
10993.31 761
10994.30 745
10995.29 778
10996.28 746
10997.27 733
10998.26 750
10999.25 734
11000.24 770
11001.23 774
11002.22 796
11003.21 825
11004.20 867
11005.20 980
11006.19 1011
11007.18 1023
11008.17 1052
11009.16 1093
11010.15 1127
11011.14 1122
11012.13 1070
11013.12 1011
11014.11 989
11015.10 890
11016.10 764
11017.09 725
11018.08 752
11019.07 740
11020.06 665
11021.05 723
11022.04 696
11023.04 668
11024.03 676
11025.02 726
11026.01 733
11027.00 737
11027.99 652
11028.99 705
11029.98 661
11030.97 690
11031.96 650
11032.95 671
11033.95 639
11034.94 625
11035.93 673
11036.92 648
11037.91 685
11038.91 663
11039.90 690
11040.89 646
11041.88 585
11042.88 613
11043.87 620
11044.86 588
11045.85 696
11046.85 592
11047.84 606
11048.83 624
11049.82 601
11050.82 622
11051.81 627
11052.80 611
11053.80 619
11054.79 687
11055.78 604
11056.77 619
11057.77 641
11058.76 643
11059.75 587
11060.75 557
11061.74 565
11062.73 587
11063.73 613
11064.72 572
11065.71 596
11066.71 604
11067.70 591
11068.69 619
11069.69 639
11070.68 630
11071.68 609
11072.67 590
11073.66 610
11074.66 608
11075.65 670
11076.65 592
11077.64 581
11078.63 614
11079.63 603
11080.62 607
11081.62 662
11082.61 608
11083.60 578
11084.60 581
11085.59 621
11086.59 590
11087.58 592
11088.58 556
11089.57 613
11090.57 601
11091.56 625
11092.55 564
11093.55 573
11094.54 553
11095.54 563
11096.53 537
11097.53 576
11098.52 595
11099.52 615
11100.51 615
11101.51 564
11102.50 545
11103.50 557
11104.49 571
11105.49 558
11106.48 549
11107.48 531
11108.48 570
11109.47 578
11110.47 552
11111.46 563
11112.46 506
11113.45 503
11114.45 564
11115.44 592
11116.44 573
11117.44 582
11118.43 556
11119.43 551
11120.42 527
11121.42 487
11122.42 530
11123.41 565
11124.41 583
11125.40 533
11126.40 528
11127.40 523
11128.39 532
11129.39 531
11130.38 581
11131.38 520
11132.38 568
11133.37 528
11134.37 534
11135.37 582
11136.36 528
11137.36 541
11138.36 491
11139.35 505
11140.35 515
11141.35 533
11142.34 492
11143.34 555
11144.34 516
11145.34 467
11146.33 499
11147.33 522
11148.33 498
11149.32 503
11150.32 517
11151.32 554
11152.32 542
11153.31 584
11154.31 553
11155.31 508
11156.31 575
11157.30 497
11158.30 507
11159.30 499
11160.30 541
11161.29 529
11162.29 476
11163.29 491
11164.29 475
11165.29 501
11166.28 470
11167.28 571
11168.28 537
11169.28 510
11170.28 504
11171.27 542
11172.27 502
11173.27 508
11174.27 512
11175.27 472
11176.27 493
11177.26 491
11178.26 482
11179.26 496
11180.26 500
11181.26 440
11182.26 524
11183.26 491
11184.26 491
11185.25 470
11186.25 475
11187.25 522
11188.25 516
11189.25 541
11190.25 524
11191.25 439
11192.25 474
11193.25 437
11194.25 470
11195.24 502
11196.24 496
11197.24 483
11198.24 518
11199.24 568
11200.24 507
11201.24 484
11202.24 500
11203.24 557
11204.24 563
11205.24 523
11206.24 526
11207.24 516
11208.24 527
11209.24 523
11210.24 550
11211.24 489
11212.24 543
11213.24 447
11214.24 491
11215.24 461
11216.24 489
11217.24 470
11218.24 495
11219.24 469
11220.24 487
11221.24 549
11222.24 504
11223.24 510
11224.24 407
11225.24 440
11226.24 503
11227.25 517
11228.25 506
11229.25 545
11230.25 452
11231.25 480
11232.25 512
11233.25 486
11234.25 469
11235.25 477
11236.25 502
11237.25 518
11238.26 480
11239.26 398
11240.26 455
11241.26 486
11242.26 456
11243.26 475
11244.26 484
11245.27 491
11246.27 500
11247.27 480
11248.27 551
11249.27 520
11250.27 499
11251.28 546
11252.28 466
11253.28 449
11254.28 496
11255.28 475
11256.29 514
11257.29 501
11258.29 484
11259.29 513
11260.29 512
11261.30 495
11262.30 479
11263.30 482
11264.30 526
11265.31 487
11266.31 484
11267.31 476
11268.31 465
11269.32 513
11270.32 488
11271.32 503
11272.32 526
11273.33 519
11274.33 519
11275.33 509
11276.33 481
11277.34 491
11278.34 522
11279.34 511
11280.35 503
11281.35 459
11282.35 500
11283.36 470
11284.36 461
11285.36 494
11286.37 503
11287.37 502
11288.37 485
11289.38 503
11290.38 474
11291.38 468
11292.39 517
11293.39 561
11294.39 467
11295.40 437
11296.40 527
11297.41 500
11298.41 482
11299.41 467
11300.42 462
11301.42 495
11302.43 502
11303.43 445
11304.43 463
11305.44 489
11306.44 498
11307.45 497
11308.45 468
11309.46 518
11310.46 542
11311.46 505
11312.47 485
11313.47 469
11314.48 473
11315.48 497
11316.49 551
11317.49 531
11318.50 506
11319.50 539
11320.51 548
11321.51 564
11322.52 556
11323.52 553
11324.53 519
11325.53 560
11326.54 541
11327.54 512
11328.55 504
11329.55 482
11330.56 493
11331.56 524
11332.57 500
11333.57 477
11334.58 446
11335.58 468
11336.59 475
11337.60 453
11338.60 480
11339.61 473
11340.61 463
11341.62 479
11342.62 457
11343.63 545
11344.64 559
11345.64 504
11346.65 476
11347.65 505
11348.66 463
11349.67 504
11350.67 489
11351.68 542
11352.69 485
11353.69 462
11354.70 448
11355.71 463
11356.71 524
11357.72 516
11358.72 435
11359.73 455
11360.74 485
11361.74 476
11362.75 434
11363.76 438
11364.76 459
11365.77 476
11366.78 480
11367.79 487
11368.79 467
11369.80 460
11370.81 487
11371.81 447
11372.82 503
11373.83 487
11374.84 449
11375.84 504
11376.85 496
11377.86 429
11378.87 482
11379.87 476
11380.88 474
11381.89 499
11382.90 438
11383.90 468
11384.91 474
11385.92 471
11386.93 424
11387.93 492
11388.94 458
11389.95 476
11390.96 451
11391.97 461
11392.97 453
11393.98 499
11394.99 477
11396.00 495
11397.01 511
11398.02 455
11399.02 439
11400.03 486
11401.04 519
11402.05 510
11403.06 482
11404.07 477
11405.08 478
11406.08 433
11407.09 473
11408.10 530
11409.11 506
11410.12 443
11411.13 487
11412.14 477
11413.15 525
11414.15 493
11415.16 547
11416.17 476
11417.18 487
11418.19 458
11419.20 456
11420.21 472
11421.22 493
11422.23 453
11423.24 445
11424.25 473
11425.26 471
11426.27 464
11427.28 488
11428.29 478
11429.30 501
11430.31 487
11431.32 476
11432.32 481
11433.33 454
11434.34 470
11435.35 453
11436.36 483
11437.37 517
11438.38 460
11439.39 427
11440.41 452
11441.42 486
11442.43 492
11443.44 483
11444.45 442
11445.46 486
11446.47 569
11447.48 496
11448.49 470
11449.50 457
11450.51 483
11451.52 500
11452.53 462
11453.54 494
11454.55 512
11455.56 460
11456.57 481
11457.59 485
11458.60 480
11459.61 477
11460.62 515
11461.63 537
11462.64 514
11463.65 486
11464.66 506
11465.67 498
11466.69 514
11467.70 513
11468.71 497
11469.72 522
11470.73 528
11471.74 551
11472.75 553
11473.77 529
11474.78 568
11475.79 539
11476.80 525
11477.81 511
11478.83 547
11479.84 514
11480.85 499
11481.86 486
11482.87 496
11483.89 524
11484.90 557
11485.91 501
11486.92 510
11487.93 525
11488.95 549
11489.96 503
11490.97 515
11491.98 533
11493.00 554
11494.01 553
11495.02 570
11496.03 538
11497.05 513
11498.06 548
11499.07 546
11500.09 490
11501.10 501
11502.11 538
11503.12 563
11504.14 509
11505.15 531
11506.16 507
11507.18 537
11508.19 511
11509.20 477
11510.22 456
11511.23 513
11512.24 502
11513.26 492
11514.27 482
11515.28 538
11516.30 530
11517.31 568
11518.32 575
11519.34 553
11520.35 527
11521.37 527
11522.38 556
11523.39 519
11524.41 525
11525.42 560
11526.44 557
11527.45 568
11528.46 573
11529.48 579
11530.49 568
11531.51 549
11532.52 529
11533.53 525
11534.55 528
11535.56 578
11536.58 550
11537.59 504
11538.61 481
11539.62 574
11540.64 567
11541.65 555
11542.67 522
11543.68 525
11544.69 529
11545.71 569
11546.72 556
11547.74 562
11548.75 540
11549.77 630
11550.78 647
11551.80 599
11552.81 556
11553.83 563
11554.85 642
11555.86 605
11556.88 599
11557.89 558
11558.91 579
11559.92 603
11560.94 642
11561.95 600
11562.97 576
11563.98 613
11565.00 652
11566.02 620
11567.03 634
11568.05 647
11569.06 692
11570.08 655
11571.10 616
11572.11 614
11573.13 652
11574.14 686
11575.16 632
11576.18 623
11577.19 707
11578.21 721
11579.22 691
11580.24 663
11581.26 654
11582.27 711
11583.29 756
11584.31 788
11585.32 734
11586.34 665
11587.36 709
11588.37 795
11589.39 783
11590.41 794
11591.42 818
11592.44 822
11593.46 866
11594.47 887
11595.49 860
11596.51 881
11597.53 950
11598.54 943
11599.56 927
11600.58 937
11601.59 938
11602.61 1090
11603.63 1142
11604.65 1207
11605.66 1314
11606.68 1501
11607.70 1669
11608.72 1770
11609.74 1782
11610.75 1681
11611.77 1583
11612.79 1445
11613.81 1314
11614.82 1176
11615.84 1122
11616.86 1049
11617.88 950
11618.90 860
11619.91 873
11620.93 838
11621.95 791
11622.97 740
11623.99 715
11625.01 740
11626.02 756
11627.04 744
11628.06 699
11629.08 686
11630.10 695
11631.12 752
11632.14 669
11633.15 680
11634.17 617
11635.19 673
11636.21 752
11637.23 721
11638.25 665
11639.27 698
11640.29 689
11641.30 723
11642.32 735
11643.34 701
11644.36 707
11645.38 761
11646.40 705
11647.42 740
11648.44 705
11649.46 680
11650.48 695
11651.50 633
11652.52 665
11653.54 623
11654.56 648
11655.58 648
11656.60 641
11657.62 651
11658.64 643
11659.66 589
11660.68 647
11661.70 624
11662.72 619
11663.74 610
11664.76 648
11665.78 651
11666.80 617
11667.82 635
11668.84 621
11669.86 576
11670.88 598
11671.90 601
11672.92 693
11673.94 660
11674.96 627
11675.98 655
11677.00 599
11678.02 578
11679.04 571
11680.06 597
11681.08 660
11682.10 665
11683.12 615
11684.15 638
11685.17 667
11686.19 692
11687.21 670
11688.23 631
11689.25 651
11690.27 664
11691.29 648
11692.31 621
11693.34 640
11694.36 650
11695.38 664
11696.40 669
11697.42 670
11698.44 675
11699.46 668
11700.49 661
11701.51 670
11702.53 637
11703.55 625
11704.57 652
11705.60 641
11706.62 598
11707.64 621
11708.66 609
11709.68 595
11710.71 597
11711.73 670
11712.75 644
11713.77 644
11714.79 661
11715.82 659
11716.84 618
11717.86 630
11718.88 605
11719.91 611
11720.93 590
11721.95 571
11722.97 616
11724.00 611
11725.02 608
11726.04 570
11727.07 567
11728.09 572
11729.11 558
11730.13 563
11731.16 553
11732.18 601
11733.20 537
11734.23 523
11735.25 515
11736.27 546
11737.30 513
11738.32 537
11739.34 598
11740.37 492
11741.39 515
11742.41 583
11743.44 584
11744.46 574
11745.48 548
11746.51 546
11747.53 557
11748.55 526
11749.58 498
11750.60 560
11751.63 586
11752.65 569
11753.67 543
11754.70 577
11755.72 550
11756.75 544
11757.77 535
11758.79 562
11759.82 506
11760.84 507
11761.87 530
11762.89 550
11763.92 522
11764.94 473
11765.97 486
11766.99 506
11768.01 509
11769.04 529
11770.06 554
11771.09 522
11772.11 513
11773.14 495
11774.16 553
11775.19 559
11776.21 537
11777.24 550
11778.26 503
11779.29 525
11780.31 512
11781.34 480
11782.36 540
11783.39 546
11784.41 543
11785.44 487
11786.46 493
11787.49 539
11788.52 506
11789.54 516
11790.57 499
11791.59 526
11792.62 533
11793.64 487
11794.67 525
11795.70 520
11796.72 513
11797.75 550
11798.77 540
11799.80 514
11800.83 558
11801.85 525
11802.88 504
11803.90 506
11804.93 497
11805.96 473
11806.98 522
11808.01 487
11809.04 473
11810.06 462
11811.09 456
11812.11 527
11813.14 492
11814.17 511
11815.19 546
11816.22 527
11817.25 502
11818.27 521
11819.30 502
11820.33 524
11821.36 503
11822.38 477
11823.41 494
11824.44 482
11825.46 466
11826.49 507
11827.52 533
11828.54 512
11829.57 483
11830.60 508
11831.63 495
11832.65 484
11833.68 538
11834.71 521
11835.74 490
11836.76 514
11837.79 520
11838.82 536
11839.85 514
11840.88 524
11841.90 509
11842.93 519
11843.96 549
11844.99 525
11846.01 501
11847.04 480
11848.07 494
11849.10 505
11850.13 573
11851.16 584
11852.18 509
11853.21 537
11854.24 534
11855.27 543
11856.30 514
11857.33 480
11858.35 556
11859.38 495
11860.41 487
11861.44 508
11862.47 565
11863.50 517
11864.53 499
11865.56 540
11866.58 525
11867.61 535
11868.64 508
11869.67 533
11870.70 516
11871.73 564
11872.76 590
11873.79 529
11874.82 524
11875.85 554
11876.88 519
11877.91 534
11878.93 554
11879.96 574
11880.99 583
11882.02 513
11883.05 505
11884.08 565
11885.11 571
11886.14 564
11887.17 517
11888.20 502
11889.23 550
11890.26 537
11891.29 559
11892.32 507
11893.35 558
11894.38 546
11895.41 538
11896.44 611
11897.47 575
11898.50 627
11899.53 587
11900.56 562
11901.59 577
11902.62 575
11903.65 553
11904.69 552
11905.72 548
11906.75 553
11907.78 551
11908.81 626
11909.84 620
11910.87 569
11911.90 615
11912.93 592
11913.96 620
11914.99 609
11916.02 576
11917.06 588
11918.09 563
11919.12 568
11920.15 567
11921.18 573
11922.21 581
11923.24 580
11924.27 566
11925.31 513
11926.34 584
11927.37 553
11928.40 579
11929.43 601
11930.46 504
11931.50 593
11932.53 620
11933.56 638
11934.59 646
11935.62 660
11936.65 629
11937.69 652
11938.72 688
11939.75 765
11940.78 765
11941.81 727
11942.85 763
11943.88 764
11944.91 662
11945.94 659
11946.98 675
11948.01 649
11949.04 583
11950.07 644
11951.11 622
11952.14 648
11953.17 634
11954.20 619
11955.24 575
11956.27 539
11957.30 596
11958.34 567
11959.37 550
11960.40 555
11961.43 570
11962.47 567
11963.50 468
11964.53 512
11965.57 591
11966.60 585
11967.63 591
11968.67 525
11969.70 491
11970.73 521
11971.77 558
11972.80 528
11973.83 535
11974.87 564
11975.90 550
11976.94 583
11977.97 546
11979.00 557
11980.04 553
11981.07 520
11982.10 551
11983.14 486
11984.17 524
11985.21 563
11986.24 583
11987.27 578
11988.31 568
11989.34 563
11990.38 522
11991.41 561
11992.45 561
11993.48 538
11994.51 515
11995.55 578
11996.58 553
11997.62 531
11998.65 543
11999.69 515
12000.72 491
12001.76 503
12002.79 560
12003.83 551
12004.86 582
12005.90 568
12006.93 549
12007.97 537
12009.00 563
12010.04 545
12011.07 560
12012.11 587
12013.14 614
12014.18 535
12015.21 597
12016.25 575
12017.28 607
12018.32 577
12019.35 558
12020.39 571
12021.43 560
12022.46 572
12023.50 580
12024.53 594
12025.57 619
12026.60 581
12027.64 596
12028.68 551
12029.71 606
12030.75 615
12031.78 595
12032.82 595
12033.86 554
12034.89 588
12035.93 584
12036.97 576
12038.00 574
12039.04 555
12040.07 593
12041.11 565
12042.15 561
12043.18 531
12044.22 484
12045.26 533
12046.29 609
12047.33 603
12048.37 566
12049.40 599
12050.44 567
12051.48 542
12052.52 590
12053.55 584
12054.59 557
12055.63 546
12056.66 564
12057.70 539
12058.74 499
12059.78 539
12060.81 544
12061.85 584
12062.89 520
12063.92 547
12064.96 509
12066.00 549
12067.04 618
12068.07 622
12069.11 571
12070.15 577
12071.19 632
12072.23 604
12073.26 608
12074.30 563
12075.34 620
12076.38 584
12077.42 603
12078.45 594
12079.49 582
12080.53 573
12081.57 542
12082.61 577
12083.64 573
12084.68 551
12085.72 540
12086.76 545
12087.80 555
12088.84 580
12089.88 554
12090.91 583
12091.95 583
12092.99 591
12094.03 641
12095.07 620
12096.11 588
12097.15 664
12098.19 650
12099.22 653
12100.26 619
12101.30 590
12102.34 640
12103.38 627
12104.42 686
12105.46 615
12106.50 668
12107.54 605
12108.58 634
12109.62 708
12110.66 704
12111.70 681
12112.74 717
12113.77 656
12114.81 685
12115.85 662
12116.89 728
12117.93 694
12118.97 655
12120.01 627
12121.05 639
12122.09 612
12123.13 577
12124.17 558
12125.21 543
12126.25 582
12127.29 575
12128.33 575
12129.37 560
12130.41 559
12131.45 559
12132.50 575
12133.54 512
12134.58 527
12135.62 533
12136.66 516
12137.70 520
12138.74 521
12139.78 582
12140.82 554
12141.86 530
12142.90 563
12143.94 560
12144.98 561
12146.02 568
12147.07 527
12148.11 448
12149.15 455
12150.19 498
12151.23 559
12152.27 593
12153.31 588
12154.35 539
12155.40 482
12156.44 528
12157.48 543
12158.52 455
12159.56 470
12160.60 535
12161.64 550
12162.69 489
12163.73 467
12164.77 456
12165.81 482
12166.85 476
12167.90 471
12168.94 491
12169.98 492
12171.02 501
12172.06 515
12173.11 517
12174.15 513
12175.19 566
12176.23 531
12177.27 527
12178.32 535
12179.36 538
12180.40 468
12181.44 525
12182.49 493
12183.53 505
12184.57 502
12185.61 482
12186.66 506
12187.70 504
12188.74 468
12189.79 483
12190.83 494
12191.87 496
12192.91 489
12193.96 475
12195.00 505
12196.04 534
12197.09 523
12198.13 481
12199.17 459
12200.22 474
12201.26 502
12202.30 503
12203.35 495
12204.39 521
12205.43 507
12206.48 515
12207.52 489
12208.57 499
12209.61 503
12210.65 504
12211.70 495
12212.74 515
12213.78 510
12214.83 571
12215.87 489
12216.92 527
12217.96 499
12219.00 499
12220.05 492
12221.09 494
12222.14 471
12223.18 476
12224.23 519
12225.27 464
12226.31 504
12227.36 492
12228.40 496
12229.45 513
12230.49 504
12231.54 479
12232.58 496
12233.63 484
12234.67 472
12235.72 492
12236.76 490
12237.81 470
12238.85 421
12239.90 503
12240.94 447
12241.99 464
12243.03 476
12244.08 467
12245.12 477
12246.17 444
12247.21 473
12248.26 469
12249.30 496
12250.35 442
12251.39 473
12252.44 448
12253.49 458
12254.53 473
12255.58 475
12256.62 462
12257.67 463
12258.71 411
12259.76 428
12260.81 457
12261.85 458
12262.90 491
12263.94 482
12264.99 455
12266.04 440
12267.08 465
12268.13 471
12269.17 467
12270.22 449
12271.27 458
12272.31 476
12273.36 448
12274.41 467
12275.45 430
12276.50 444
12277.55 465
12278.59 482
12279.64 427
12280.69 469
12281.73 430
12282.78 430
12283.83 435
12284.87 458
12285.92 408
12286.97 454
12288.01 455
12289.06 451
12290.11 430
12291.16 465
12292.20 448
12293.25 430
12294.30 420
12295.35 486
12296.39 478
12297.44 474
12298.49 457
12299.54 463
12300.58 469
12301.63 477
12302.68 448
12303.73 469
12304.77 472
12305.82 489
12306.87 457
12307.92 430
12308.97 434
12310.01 433
12311.06 440
12312.11 432
12313.16 446
12314.21 456
12315.25 437
12316.30 440
12317.35 442
12318.40 469
12319.45 482
12320.50 529
12321.54 462
12322.59 479
12323.64 470
12324.69 452
12325.74 481
12326.79 449
12327.84 437
12328.89 459
12329.93 441
12330.98 435
12332.03 423
12333.08 420
12334.13 427
12335.18 475
12336.23 422
12337.28 440
12338.33 443
12339.38 413
12340.43 421
12341.47 517
12342.52 523
12343.57 472
12344.62 434
12345.67 424
12346.72 433
12347.77 473
12348.82 411
12349.87 417
12350.92 435
12351.97 441
12353.02 447
12354.07 438
12355.12 445
12356.17 461
12357.22 476
12358.27 461
12359.32 438
12360.37 436
12361.42 477
12362.47 429
12363.52 434
12364.57 432
12365.62 468
12366.67 443
12367.72 413
12368.77 407
12369.82 424
12370.87 443
12371.93 424
12372.98 441
12374.03 398
12375.08 465
12376.13 437
12377.18 437
12378.23 392
12379.28 444
12380.33 443
12381.38 491
12382.43 476
12383.49 424
12384.54 388
12385.59 431
12386.64 444
12387.69 438
12388.74 445
12389.79 430
12390.84 472
12391.90 434
12392.95 416
12394.00 446
12395.05 422
12396.10 428
12397.15 482
12398.21 493
12399.26 443
12400.31 403
12401.36 458
12402.41 403
12403.47 438
12404.52 444
12405.57 457
12406.62 462
12407.67 445
12408.73 458
12409.78 453
12410.83 459
12411.88 536
12412.94 469
12413.99 415
12415.04 441
12416.09 440
12417.15 489
12418.20 512
12419.25 480
12420.30 431
12421.36 472
12422.41 458
12423.46 475
12424.52 477
12425.57 454
12426.62 428
12427.67 434
12428.73 453
12429.78 453
12430.83 446
12431.89 437
12432.94 413
12433.99 428
12435.05 440
12436.10 431
12437.15 469
12438.21 466
12439.26 406
12440.31 458
12441.37 461
12442.42 529
12443.47 461
12444.53 460
12445.58 470
12446.64 456
12447.69 433
12448.74 450
12449.80 424
12450.85 485
12451.91 517
12452.96 407
12454.01 477
12455.07 439
12456.12 417
12457.18 424
12458.23 419
12459.29 487
12460.34 493
12461.39 442
12462.45 478
12463.50 457
12464.56 465
12465.61 450
12466.67 489
12467.72 458
12468.78 425
12469.83 406
12470.89 415
12471.94 457
12473.00 475
12474.05 469
12475.11 453
12476.16 483
12477.22 442
12478.27 475
12479.33 412
12480.38 481
12481.44 457
12482.49 455
12483.55 469
12484.60 458
12485.66 485
12486.71 453
12487.77 455
12488.83 456
12489.88 459
12490.94 415
12491.99 478
12493.05 449
12494.10 463
12495.16 522
12496.22 514
12497.27 533
12498.33 555
12499.38 534
12500.44 531
12501.50 533
12502.55 566
12503.61 609
12504.67 596
12505.72 616
12506.78 626
12507.83 627
12508.89 619
12509.95 613
12511.00 545
12512.06 591
12513.12 618
12514.17 507
12515.23 498
12516.29 543
12517.34 468
12518.40 485
12519.46 496
12520.52 471
12521.57 464
12522.63 480
12523.69 503
12524.74 499
12525.80 488
12526.86 439
12527.92 483
12528.97 471
12530.03 467
12531.09 456
12532.15 492
12533.20 475
12534.26 462
12535.32 457
12536.38 449
12537.43 459
12538.49 406
12539.55 478
12540.61 483
12541.66 428
12542.72 450
12543.78 510
12544.84 493
12545.90 480
12546.95 477
12548.01 436
12549.07 404
12550.13 464
12551.19 457
12552.25 453
12553.30 426
12554.36 399
12555.42 387
12556.48 516
12557.54 515
12558.60 436
12559.65 398
12560.71 488
12561.77 447
12562.83 437
12563.89 481
12564.95 475
12566.01 461
12567.07 485
12568.13 467
12569.18 433
12570.24 456
12571.30 500
12572.36 498
12573.42 476
12574.48 452
12575.54 482
12576.60 469
12577.66 504
12578.72 557
12579.78 501
12580.84 545
12581.90 512
12582.96 602
12584.02 563
12585.07 497
12586.13 530
12587.19 574
12588.25 576
12589.31 537
12590.37 533
12591.43 591
12592.49 533
12593.55 466
12594.61 454
12595.67 471
12596.73 489
12597.79 554
12598.86 468
12599.92 497
12600.98 488
12602.04 479
12603.10 463
12604.16 507
12605.22 493
12606.28 488
12607.34 472
12608.40 429
12609.46 476
12610.52 515
12611.58 556
12612.64 426
12613.70 500
12614.76 472
12615.83 488
12616.89 509
12617.95 501
12619.01 498
12620.07 469
12621.13 474
12622.19 490
12623.25 503
12624.32 484
12625.38 479
12626.44 483
12627.50 519
12628.56 517
12629.62 442
12630.68 468
12631.75 488
12632.81 471
12633.87 457
12634.93 496
12635.99 461
12637.05 468
12638.12 482
12639.18 450
12640.24 498
12641.30 456
12642.36 486
12643.43 494
12644.49 488
12645.55 446
12646.61 443
12647.68 462
12648.74 502
12649.80 471
12650.86 407
12651.93 474
12652.99 486
12654.05 463
12655.11 465
12656.18 451
12657.24 462
12658.30 459
12659.36 500
12660.43 480
12661.49 462
12662.55 455
12663.62 485
12664.68 521
12665.74 495
12666.81 504
12667.87 537
12668.93 508
12670.00 490
12671.06 496
12672.12 522
12673.19 511
12674.25 435
12675.31 426
12676.38 443
12677.44 478
12678.50 482
12679.57 493
12680.63 476
12681.69 489
12682.76 437
12683.82 448
12684.89 484
12685.95 475
12687.01 487
12688.08 482
12689.14 483
12690.21 468
12691.27 489
12692.33 494
12693.40 503
12694.46 526
12695.53 511
12696.59 488
12697.66 448
12698.72 471
12699.79 510
12700.85 509
12701.91 493
12702.98 492
12704.04 481
12705.11 480
12706.17 477
12707.24 512
12708.30 484
12709.37 532
12710.43 536
12711.50 472
12712.56 524
12713.63 469
12714.69 498
12715.76 521
12716.82 496
12717.89 468
12718.95 505
12720.02 520
12721.09 517
12722.15 509
12723.22 538
12724.28 550
12725.35 544
12726.41 500
12727.48 506
12728.54 473
12729.61 483
12730.68 509
12731.74 507
12732.81 538
12733.87 485
12734.94 472
12736.01 485
12737.07 540
12738.14 525
12739.20 517
12740.27 505
12741.34 495
12742.40 524
12743.47 510
12744.54 482
12745.60 479
12746.67 514
12747.74 517
12748.80 477
12749.87 449
12750.94 471
12752.00 467
12753.07 500
12754.14 524
12755.20 513
12756.27 492
12757.34 467
12758.40 434
12759.47 454
12760.54 430
12761.60 448
12762.67 455
12763.74 471
12764.81 456
12765.87 497
12766.94 469
12768.01 484
12769.08 475
12770.14 426
12771.21 434
12772.28 421
12773.35 450
12774.41 428
12775.48 460
12776.55 477
12777.62 465
12778.68 485
12779.75 456
12780.82 427
12781.89 433
12782.96 415
12784.02 418
12785.09 424
12786.16 454
12787.23 500
12788.30 492
12789.37 457
12790.43 472
12791.50 416
12792.57 451
12793.64 458
12794.71 444
12795.78 404
12796.84 407
12797.91 423
12798.98 451
12800.05 437
12801.12 405
12802.19 374
12803.26 463
12804.33 456
12805.40 470
12806.46 421
12807.53 409
12808.60 424
12809.67 434
12810.74 417
12811.81 400
12812.88 402
12813.95 421
12815.02 469
12816.09 434
12817.16 406
12818.23 457
12819.30 492
12820.37 408
12821.44 445
12822.50 476
12823.57 449
12824.64 432
12825.71 464
12826.78 468
12827.85 463
12828.92 427
12829.99 441
12831.06 441
12832.13 398
12833.20 410
12834.27 440
12835.34 435
12836.41 400
12837.49 386
12838.56 395
12839.63 439
12840.70 439
12841.77 401
12842.84 384
12843.91 417
12844.98 423
12846.05 407
12847.12 392
12848.19 384
12849.26 397
12850.33 443
12851.40 461
12852.47 422
12853.55 445
12854.62 448
12855.69 409
12856.76 384
12857.83 398
12858.90 403
12859.97 427
12861.04 387
12862.11 413
12863.19 393
12864.26 385
12865.33 374
12866.40 399
12867.47 408
12868.54 367
12869.62 379
12870.69 420
12871.76 386
12872.83 359
12873.90 383
12874.97 406
12876.05 401
12877.12 350
12878.19 377
12879.26 438
12880.33 465
12881.41 430
12882.48 376
12883.55 395
12884.62 462
12885.70 418
12886.77 421
12887.84 385
12888.91 395
12889.98 403
12891.06 396
12892.13 403
12893.20 390
12894.28 390
12895.35 408
12896.42 378
12897.49 376
12898.57 351
12899.64 360
12900.71 383
12901.79 395
12902.86 362
12903.93 393
12905.00 403
12906.08 424
12907.15 434
12908.22 385
12909.30 393
12910.37 444
12911.44 378
12912.52 357
12913.59 392
12914.66 401
12915.74 386
12916.81 374
12917.89 383
12918.96 355
12920.03 371
12921.11 384
12922.18 379
12923.25 349
12924.33 369
12925.40 381
12926.48 395
12927.55 394
12928.62 350
12929.70 377
12930.77 379
12931.85 417
12932.92 373
12934.00 382
12935.07 352
12936.14 390
12937.22 412
12938.29 397
12939.37 352
12940.44 362
12941.52 403
12942.59 369
12943.67 362
12944.74 336
12945.82 358
12946.89 354
12947.97 346
12949.04 368
12950.12 354
12951.19 369
12952.27 399
12953.34 400
12954.42 354
12955.49 421
12956.57 429
12957.64 357
12958.72 425
12959.79 380
12960.87 370
12961.94 388
12963.02 364
12964.10 403
12965.17 406
12966.25 391
12967.32 385
12968.40 345
12969.47 386
12970.55 394
12971.63 376
12972.70 431
12973.78 383
12974.85 367
12975.93 408
12977.01 402
12978.08 352
12979.16 353
12980.23 403
12981.31 414
12982.39 349
12983.46 350
12984.54 352
12985.62 327
12986.69 382
12987.77 383
12988.85 409
12989.92 419
12991.00 398
12992.08 421
12993.15 367
12994.23 350
12995.31 382
12996.38 388
12997.46 355
12998.54 344
12999.61 387
13000.69 399
13001.77 402
13002.85 362
13003.92 376
13005.00 380
13006.08 380
13007.16 402
13008.23 387
13009.31 382
13010.39 377
13011.47 412
13012.54 441
13013.62 394
13014.70 398
13015.78 368
13016.85 404
13017.93 381
13019.01 422
13020.09 435
13021.17 415
13022.24 395
13023.32 418
13024.40 405
13025.48 395
13026.56 461
13027.63 388
13028.71 438
13029.79 392
13030.87 400
13031.95 429
13033.03 385
13034.10 379
13035.18 419
13036.26 403
13037.34 393
13038.42 397
13039.50 411
13040.58 421
13041.66 437
13042.73 434
13043.81 392
13044.89 408
13045.97 419
13047.05 409
13048.13 390
13049.21 392
13050.29 415
13051.37 430
13052.45 382
13053.53 384
13054.60 407
13055.68 410
13056.76 425
13057.84 384
13058.92 424
13060.00 429
13061.08 488
13062.16 468
13063.24 437
13064.32 404
13065.40 442
13066.48 396
13067.56 379
13068.64 405
13069.72 400
13070.80 437
13071.88 404
13072.96 397
13074.04 379
13075.12 383
13076.20 407
13077.28 369
13078.36 416
13079.44 428
13080.52 393
13081.60 413
13082.68 370
13083.76 411
13084.84 403
13085.93 385
13087.01 376
13088.09 402
13089.17 369
13090.25 370
13091.33 366
13092.41 379
13093.49 380
13094.57 403
13095.65 404
13096.73 414
13097.82 352
13098.90 384
13099.98 408
13101.06 389
13102.14 421
13103.22 396
13104.30 352
13105.38 355
13106.47 354
13107.55 410
13108.63 373
13109.71 354
13110.79 390
13111.87 402
13112.96 405
13114.04 363
13115.12 366
13116.20 379
13117.28 402
13118.37 376
13119.45 383
13120.53 376
13121.61 421
13122.69 407
13123.78 413
13124.86 372
13125.94 393
13127.02 423
13128.11 409
13129.19 396
13130.27 379
13131.35 370
13132.44 400
13133.52 371
13134.60 340
13135.68 399
13136.77 399
13137.85 405
13138.93 384
13140.01 398
13141.10 395
13142.18 369
13143.26 417
13144.35 381
13145.43 357
13146.51 330
13147.60 389
13148.68 401
13149.76 410
13150.85 376
13151.93 338
13153.01 371
13154.10 382
13155.18 364
13156.26 405
13157.35 395
13158.43 350
13159.51 344
13160.60 373
13161.68 367
13162.77 409
13163.85 402
13164.93 382
13166.02 386
13167.10 396
13168.19 395
13169.27 399
13170.35 370
13171.44 381
13172.52 355
13173.61 324
13174.69 366
13175.78 391
13176.86 373
13177.94 378
13179.03 385
13180.11 370
13181.20 404
13182.28 322
13183.37 332
13184.45 393
13185.54 373
13186.62 398
13187.71 370
13188.79 376
13189.88 351
13190.96 386
13192.05 397
13193.13 348
13194.22 346
13195.30 400
13196.39 433
13197.47 424
13198.56 367
13199.64 377
13200.73 413
13201.81 413
13202.90 424
13203.98 360
13205.07 412
13206.16 392
13207.24 360
13208.33 333
13209.41 342
13210.50 382
13211.58 435
13212.67 369
13213.76 416
13214.84 351
13215.93 381
13217.01 424
13218.10 399
13219.19 371
13220.27 362
13221.36 355
13222.45 395
13223.53 389
13224.62 378
13225.70 384
13226.79 359
13227.88 390
13228.96 378
13230.05 383
13231.14 351
13232.22 378
13233.31 387
13234.40 394
13235.48 413
13236.57 391
13237.66 400
13238.74 404
13239.83 400
13240.92 371
13242.01 390
13243.09 395
13244.18 395
13245.27 369
13246.35 371
13247.44 434
13248.53 385
13249.62 413
13250.70 344
13251.79 388
13252.88 382
13253.97 394
13255.05 394
13256.14 364
13257.23 387
13258.32 408
13259.41 419
13260.49 427
13261.58 401
13262.67 372
13263.76 407
13264.85 392
13265.93 357
13267.02 366
13268.11 383
13269.20 385
13270.29 399
13271.37 435
13272.46 367
13273.55 373
13274.64 413
13275.73 440
13276.82 387
13277.91 376
13278.99 379
13280.08 377
13281.17 378
13282.26 389
13283.35 412
13284.44 418
13285.53 393
13286.62 388
13287.70 428
13288.79 397
13289.88 372
13290.97 433
13292.06 430
13293.15 415
13294.24 408
13295.33 419
13296.42 409
13297.51 424
13298.60 451
13299.69 476
13300.78 455
13301.87 424
13302.95 419
13304.04 419
13305.13 431
13306.22 429
13307.31 367
13308.40 399
13309.49 408
13310.58 457
13311.67 428
13312.76 443
13313.85 431
13314.94 462
13316.03 416
13317.12 395
13318.21 442
13319.30 428
13320.39 418
13321.48 442
13322.58 440
13323.67 460
13324.76 453
13325.85 415
13326.94 429
13328.03 422
13329.12 469
13330.21 439
13331.30 413
13332.39 391
13333.48 449
13334.57 413
13335.66 461
13336.75 432
13337.85 410
13338.94 411
13340.03 467
13341.12 435
13342.21 407
13343.30 428
13344.39 432
13345.48 409
13346.58 411
13347.67 432
13348.76 453
13349.85 416
13350.94 433
13352.03 446
13353.12 432
13354.22 423
13355.31 417
13356.40 476
13357.49 431
13358.58 445
13359.68 427
13360.77 444
13361.86 456
13362.95 455
13364.04 431
13365.14 485
13366.23 457
13367.32 435
13368.41 470
13369.51 453
13370.60 464
13371.69 433
13372.78 449
13373.87 446
13374.97 448
13376.06 418
13377.15 512
13378.25 469
13379.34 490
13380.43 491
13381.52 489
13382.62 529
13383.71 443
13384.80 455
13385.90 469
13386.99 457
13388.08 417
13389.17 452
13390.27 454
13391.36 420
13392.45 414
13393.55 431
13394.64 408
13395.73 366
13396.83 400
13397.92 412
13399.02 437
13400.11 447
13401.20 458
13402.30 460
13403.39 448
13404.48 467
13405.58 458
13406.67 410
13407.77 430
13408.86 445
13409.95 405
13411.05 398
13412.14 396
13413.24 408
13414.33 419
13415.42 434
13416.52 423
13417.61 476
13418.71 474
13419.80 463
13420.90 422
13421.99 401
13423.08 399
13424.18 443
13425.27 433
13426.37 425
13427.46 416
13428.56 440
13429.65 436
13430.75 471
13431.84 455
13432.94 432
13434.03 447
13435.13 421
13436.22 412
13437.32 432
13438.41 416
13439.51 398
13440.60 397
13441.70 422
13442.79 449
13443.89 433
13444.98 442
13446.08 425
13447.18 409
13448.27 409
13449.37 422
13450.46 390
13451.56 398
13452.65 395
13453.75 408
13454.85 450
13455.94 429
13457.04 458
13458.13 454
13459.23 419
13460.33 413
13461.42 417
13462.52 444
13463.61 416
13464.71 424
13465.81 462
13466.90 446
13468.00 433
13469.10 423
13470.19 455
13471.29 442
13472.38 430
13473.48 450
13474.58 429
13475.67 452
13476.77 483
13477.87 497
13478.96 462
13480.06 495
13481.16 456
13482.26 488
13483.35 465
13484.45 447
13485.55 435
13486.64 447
13487.74 435
13488.84 433
13489.94 436
13491.03 458
13492.13 428
13493.23 459
13494.32 450
13495.42 473
13496.52 449
13497.62 484
13498.72 427
13499.81 432
13500.91 462
13502.01 458
13503.11 530
13504.20 460
13505.30 477
13506.40 466
13507.50 481
13508.60 500
13509.69 497
13510.79 473
13511.89 471
13512.99 499
13514.09 521
13515.18 488
13516.28 450
13517.38 484
13518.48 480
13519.58 502
13520.68 503
13521.78 484
13522.87 493
13523.97 446
13525.07 442
13526.17 406
13527.27 409
13528.37 416
13529.47 447
13530.57 431
13531.66 407
13532.76 408
13533.86 425
13534.96 434
13536.06 429
13537.16 384
13538.26 416
13539.36 444
13540.46 429
13541.56 410
13542.66 386
13543.76 410
13544.86 428
13545.96 450
13547.05 430
13548.15 463
13549.25 482
13550.35 451
13551.45 422
13552.55 416
13553.65 414
13554.75 422
13555.85 439
13556.95 448
13558.05 442
13559.15 372
13560.25 423
13561.35 423
13562.45 408
13563.55 395
13564.65 434
13565.75 407
13566.85 423
13567.96 413
13569.06 416
13570.16 406
13571.26 424
13572.36 431
13573.46 353
13574.56 379
13575.66 404
13576.76 452
13577.86 428
13578.96 369
13580.06 386
13581.16 391
13582.27 417
13583.37 390
13584.47 448
13585.57 444
13586.67 392
13587.77 418
13588.87 391
13589.97 396
13591.08 387
13592.18 379
13593.28 411
13594.38 392
13595.48 466
13596.58 467
13597.68 421
13598.79 400
13599.89 387
13600.99 371
13602.09 379
13603.19 447
13604.30 458
13605.40 416
13606.50 404
13607.60 404
13608.70 417
13609.81 464
13610.91 467
13612.01 407
13613.11 416
13614.21 410
13615.32 456
13616.42 446
13617.52 429
13618.62 437
13619.73 431
13620.83 380
13621.93 439
13623.03 434
13624.14 439
13625.24 429
13626.34 406
13627.45 445
13628.55 453
13629.65 425
13630.75 408
13631.86 405
13632.96 389
13634.06 406
13635.17 431
13636.27 422
13637.37 384
13638.48 408
13639.58 445
13640.68 446
13641.79 434
13642.89 404
13643.99 397
13645.10 435
13646.20 418
13647.30 391
13648.41 399
13649.51 447
13650.62 456
13651.72 457
13652.82 444
13653.93 444
13655.03 465
13656.14 417
13657.24 414
13658.34 375
13659.45 406
13660.55 438
13661.66 416
13662.76 402
13663.87 412
13664.97 452
13666.07 438
13667.18 424
13668.28 426
13669.39 392
13670.49 449
13671.60 464
13672.70 393
13673.81 378
13674.91 410
13676.02 401
13677.12 392
13678.23 383
13679.33 374
13680.44 449
13681.54 444
13682.65 421
13683.75 440
13684.86 439
13685.96 432
13687.07 436
13688.17 402
13689.28 382
13690.38 414
13691.49 407
13692.59 415
13693.70 413
13694.80 431
13695.91 430
13697.02 458
13698.12 422
13699.23 419
13700.33 421
13701.44 425
13702.55 402
13703.65 437
13704.76 398
13705.86 417
13706.97 433
13708.08 434
13709.18 417
13710.29 373
13711.39 424
13712.50 430
13713.61 392
13714.71 397
13715.82 391
13716.93 388
13718.03 457
13719.14 429
13720.25 431
13721.35 477
13722.46 421
13723.57 415
13724.67 444
13725.78 447
13726.89 458
13727.99 446
13729.10 439
13730.21 446
13731.31 428
13732.42 466
13733.53 486
13734.64 493
13735.74 464
13736.85 490
13737.96 481
13739.07 473
13740.17 419
13741.28 456
13742.39 536
13743.50 545
13744.60 482
13745.71 463
13746.82 469
13747.93 493
13749.03 493
13750.14 477
13751.25 470
13752.36 484
13753.47 473
13754.57 498
13755.68 543
13756.79 532
13757.90 522
13759.01 505
13760.11 546
13761.22 528
13762.33 538
13763.44 573
13764.55 573
13765.66 613
13766.76 529
13767.87 550
13768.98 523
13770.09 550
13771.20 524
13772.31 486
13773.42 530
13774.53 559
13775.63 561
13776.74 541
13777.85 570
13778.96 600
13780.07 641
13781.18 622
13782.29 670
13783.40 699
13784.51 669
13785.62 669
13786.73 641
13787.83 631
13788.94 676
13790.05 628
13791.16 593
13792.27 627
13793.38 553
13794.49 539
13795.60 510
13796.71 494
13797.82 492
13798.93 505
13800.04 522
13801.15 570
13802.26 529
13803.37 513
13804.48 530
13805.59 504
13806.70 473
13807.81 468
13808.92 467
13810.03 476
13811.14 514
13812.25 510
13813.36 475
13814.47 508
13815.58 476
13816.69 496
13817.80 484
13818.91 506
13820.03 481
13821.14 480
13822.25 484
13823.36 489
13824.47 481
13825.58 484
13826.69 471
13827.80 521
13828.91 472
13830.02 484
13831.13 434
13832.25 456
13833.36 453
13834.47 520
13835.58 461
13836.69 459
13837.80 464
13838.91 437
13840.02 470
13841.14 454
13842.25 439
13843.36 497
13844.47 443
13845.58 429
13846.69 446
13847.81 442
13848.92 456
13850.03 489
13851.14 508
13852.25 456
13853.37 465
13854.48 459
13855.59 492
13856.70 450
13857.81 471
13858.93 457
13860.04 495
13861.15 473
13862.26 475
13863.38 437
13864.49 448
13865.60 460
13866.71 497
13867.83 525
13868.94 503
13870.05 452
13871.16 522
13872.28 482
13873.39 515
13874.50 487
13875.61 475
13876.73 499
13877.84 500
13878.95 461
13880.07 531
13881.18 463
13882.29 481
13883.41 495
13884.52 485
13885.63 450
13886.75 489
13887.86 519
13888.97 491
13890.09 485
13891.20 470
13892.31 448
13893.43 463
13894.54 484
13895.65 503
13896.77 479
13897.88 448
13899.00 448
13900.11 486
13901.22 498
13902.34 494
13903.45 488
13904.57 508
13905.68 459
13906.79 495
13907.91 503
13909.02 532
13910.14 507
13911.25 515
13912.37 497
13913.48 481
13914.59 493
13915.71 452
13916.82 476
13917.94 497
13919.05 436
13920.17 519
13921.28 452
13922.40 495
13923.51 477
13924.63 472
13925.74 414
13926.86 457
13927.97 447
13929.09 431
13930.20 474
13931.32 460
13932.43 476
13933.55 483
13934.66 474
13935.78 438
13936.89 432
13938.01 471
13939.12 438
13940.24 425
13941.35 422
13942.47 438
13943.59 426
13944.70 437
13945.82 433
13946.93 455
13948.05 400
13949.16 384
13950.28 450
13951.40 424
13952.51 467
13953.63 450
13954.74 439
13955.86 436
13956.98 427
13958.09 402
13959.21 476
13960.33 468
13961.44 447
13962.56 443
13963.67 399
13964.79 429
13965.91 398
13967.02 421
13968.14 424
13969.26 440
13970.37 421
13971.49 405
13972.61 434
13973.72 446
13974.84 435
13975.96 414
13977.08 439
13978.19 425
13979.31 424
13980.43 433
13981.54 423
13982.66 425
13983.78 426
13984.90 444
13986.01 424
13987.13 404
13988.25 473
13989.37 423
13990.48 447
13991.60 435
13992.72 433
13993.84 394
13994.95 413
13996.07 402
13997.19 451
13998.31 410
13999.42 402
14000.54 380
14001.66 401
14002.78 432
14003.90 409
14005.01 478
14006.13 480
14007.25 438
14008.37 406
14009.49 417
14010.61 424
14011.72 422
14012.84 395
14013.96 373
14015.08 383
14016.20 394
14017.32 434
14018.43 480
14019.55 416
14020.67 425
14021.79 463
14022.91 390
14024.03 400
14025.15 418
14026.27 447
14027.39 456
14028.50 445
14029.62 411
14030.74 444
14031.86 430
14032.98 450
14034.10 469
14035.22 417
14036.34 431
14037.46 436
14038.58 440
14039.70 446
14040.82 422
14041.94 395
14043.06 398
14044.18 426
14045.30 397
14046.41 384
14047.53 386
14048.65 378
14049.77 430
14050.89 404
14052.01 389
14053.13 399
14054.25 406
14055.37 419
14056.49 407
14057.61 382
14058.74 427
14059.86 441
14060.98 406
14062.10 363
14063.22 416
14064.34 427
14065.46 423
14066.58 402
14067.70 417
14068.82 412
14069.94 420
14071.06 388
14072.18 416
14073.30 396
14074.42 412
14075.54 431
14076.66 465
14077.79 375
14078.91 392
14080.03 406
14081.15 459
14082.27 413
14083.39 401
14084.51 387
14085.63 385
14086.76 445
14087.88 416
14089.00 399
14090.12 415
14091.24 418
14092.36 420
14093.48 437
14094.61 424
14095.73 415
14096.85 417
14097.97 405
14099.09 437
14100.22 456
14101.34 420
14102.46 472
14103.58 431
14104.70 458
14105.83 451
14106.95 473
14108.07 484
14109.19 438
14110.31 457
14111.44 449
14112.56 450
14113.68 448
14114.80 389
14115.93 454
14117.05 438
14118.17 404
14119.29 411
14120.42 421
14121.54 408
14122.66 395
14123.79 403
14124.91 389
14126.03 414
14127.15 407
14128.28 387
14129.40 400
14130.52 436
14131.65 418
14132.77 390
14133.89 372
14135.02 408
14136.14 400
14137.26 364
14138.39 394
14139.51 368
14140.63 411
14141.76 372
14142.88 377
14144.00 362
14145.13 401
14146.25 414
14147.38 415
14148.50 435
14149.62 405
14150.75 399
14151.87 403
14152.99 382
14154.12 353
14155.24 367
14156.37 386
14157.49 414
14158.62 346
14159.74 368
14160.86 387
14161.99 406
14163.11 373
14164.24 402
14165.36 400
14166.49 372
14167.61 413
14168.74 442
14169.86 398
14170.99 362
14172.11 372
14173.23 377
14174.36 386
14175.48 393
14176.61 386
14177.73 367
14178.86 351
14179.98 399
14181.11 382
14182.23 360
14183.36 386
14184.49 408
14185.61 369
14186.74 369
14187.86 373
14188.99 406
14190.11 390
14191.24 389
14192.36 397
14193.49 356
14194.61 396
14195.74 380
14196.87 379
14197.99 379
14199.12 380
14200.24 368
14201.37 310
14202.50 323
14203.62 353
14204.75 372
14205.87 360
14207.00 374
14208.13 371
14209.25 373
14210.38 395
14211.50 388
14212.63 405
14213.76 367
14214.88 359
14216.01 361
14217.14 346
14218.26 351
14219.39 364
14220.52 368
14221.64 375
14222.77 369
14223.90 342
14225.02 363
14226.15 340
14227.28 334
14228.41 338
14229.53 328
14230.66 348
14231.79 359
14232.91 332
14234.04 362
14235.17 385
14236.30 353
14237.42 339
14238.55 308
14239.68 378
14240.81 351
14241.93 356
14243.06 372
14244.19 336
14245.32 332
14246.44 351
14247.57 341
14248.70 378
14249.83 342
14250.95 382
14252.08 354
14253.21 363
14254.34 329
14255.47 352
14256.59 354
14257.72 343
14258.85 327
14259.98 344
14261.11 366
14262.24 380
14263.36 381
14264.49 332
14265.62 350
14266.75 364
14267.88 381
14269.01 364
14270.14 381
14271.26 330
14272.39 355
14273.52 349
14274.65 356
14275.78 312
14276.91 382
14278.04 365
14279.17 360
14280.30 318
14281.42 343
14282.55 330
14283.68 319
14284.81 334
14285.94 364
14287.07 328
14288.20 358
14289.33 356
14290.46 326
14291.59 287
14292.72 303
14293.85 316
14294.98 323
14296.11 350
14297.24 374
14298.37 394
14299.50 377
14300.63 328
14301.76 337
14302.89 321
14304.02 334
14305.15 331
14306.28 308
14307.41 342
14308.54 346
14309.67 319
14310.80 302
14311.93 326
14313.06 339
14314.19 346
14315.32 315
14316.45 305
14317.58 317
14318.71 339
14319.84 332
14320.97 378
14322.10 321
14323.23 294
14324.36 313
14325.49 308
14326.63 313
14327.76 325
14328.89 325
14330.02 315
14331.15 330
14332.28 307
14333.41 307
14334.54 290
14335.67 299
14336.81 326
14337.94 342
14339.07 360
14340.20 321
14341.33 299
14342.46 320
14343.59 303
14344.73 329
14345.86 330
14346.99 328
14348.12 294
14349.25 325
14350.38 349
14351.52 312
14352.65 342
14353.78 298
14354.91 325
14356.04 279
14357.18 305
14358.31 297
14359.44 291
14360.57 366
14361.71 320
14362.84 317
14363.97 352
14365.10 301
14366.24 324
14367.37 325
14368.50 342
14369.63 302
14370.77 296
14371.90 315
14373.03 336
14374.16 317
14375.30 317
14376.43 314
14377.56 348
14378.70 332
14379.83 326
14380.96 294
14382.09 303
14383.23 288
14384.36 314
14385.49 315
14386.63 279
14387.76 300
14388.89 299
14390.03 309
14391.16 287
14392.29 281
14393.43 315
14394.56 301
14395.70 320
14396.83 280
14397.96 281
14399.10 329
14400.23 314
14401.36 311
14402.50 309
14403.63 308
14404.77 292
14405.90 321
14407.03 310
14408.17 295
14409.30 320
14410.44 319
14411.57 337
14412.71 291
14413.84 292
14414.97 337
14416.11 347
14417.24 329
14418.38 324
14419.51 305
14420.65 328
14421.78 312
14422.92 321
14424.05 327
14425.19 354
14426.32 333
14427.46 273
14428.59 295
14429.73 312
14430.86 321
14432.00 326
14433.13 326
14434.27 331
14435.40 338
14436.54 324
14437.67 360
14438.81 338
14439.94 327
14441.08 319
14442.21 360
14443.35 347
14444.48 314
14445.62 332
14446.76 360
14447.89 344
14449.03 326
14450.16 326
14451.30 339
14452.43 305
14453.57 293
14454.71 300
14455.84 315
14456.98 346
14458.11 319
14459.25 335
14460.39 333
14461.52 348
14462.66 372
14463.80 361
14464.93 317
14466.07 345
14467.20 352
14468.34 318
14469.48 330
14470.61 303
14471.75 292
14472.89 275
14474.02 300
14475.16 365
14476.30 352
14477.43 302
14478.57 331
14479.71 347
14480.85 295
14481.98 311
14483.12 306
14484.26 373
14485.39 346
14486.53 348
14487.67 351
14488.81 357
14489.94 341
14491.08 345
14492.22 324
14493.36 335
14494.49 304
14495.63 313
14496.77 295
14497.91 324
14499.04 343
14500.18 287
14501.32 313
14502.46 337
14503.59 336
14504.73 279
14505.87 322
14507.01 313
14508.15 326
14509.28 300
14510.42 340
14511.56 343
14512.70 344
14513.84 304
14514.98 312
14516.11 293
14517.25 314
14518.39 334
14519.53 309
14520.67 331
14521.81 328
14522.95 324
14524.08 325
14525.22 276
14526.36 286
14527.50 296
14528.64 320
14529.78 336
14530.92 297
14532.06 297
14533.20 321
14534.33 319
14535.47 314
14536.61 330
14537.75 303
14538.89 314
14540.03 327
14541.17 308
14542.31 349
14543.45 324
14544.59 316
14545.73 313
14546.87 303
14548.01 300
14549.15 314
14550.29 329
14551.43 319
14552.57 337
14553.71 277
14554.85 301
14555.99 346
14557.13 349
14558.27 322
14559.41 296
14560.55 322
14561.69 309
14562.83 343
14563.97 326
14565.11 299
14566.25 330
14567.39 359
14568.53 323
14569.67 375
14570.81 295
14571.95 299
14573.09 324
14574.23 347
14575.37 337
14576.51 331
14577.65 308
14578.79 305
14579.94 338
14581.08 301
14582.22 305
14583.36 356
14584.50 329
14585.64 329
14586.78 302
14587.92 291
14589.06 337
14590.21 338
14591.35 344
14592.49 337
14593.63 325
14594.77 335
14595.91 307
14597.05 340
14598.20 356
14599.34 387
14600.48 385
14601.62 303
14602.76 298
14603.90 367
14605.05 364
14606.19 365
14607.33 347
14608.47 356
14609.61 383
14610.76 376
14611.90 351
14613.04 333
14614.18 325
14615.32 328
14616.47 333
14617.61 331
14618.75 332
14619.89 336
14621.04 348
14622.18 371
14623.32 352
14624.46 394
14625.61 358
14626.75 377
14627.89 342
14629.04 339
14630.18 385
14631.32 370
14632.46 390
14633.61 359
14634.75 372
14635.89 397
14637.04 340
14638.18 388
14639.32 347
14640.47 390
14641.61 385
14642.75 415
14643.90 428
14645.04 406
14646.18 391
14647.33 401
14648.47 374
14649.61 407
14650.76 400
14651.90 413
14653.05 412
14654.19 449
14655.33 399
14656.48 361
14657.62 357
14658.76 351
14659.91 345
14661.05 348
14662.20 308
14663.34 340
14664.49 350
14665.63 307
14666.77 326
14667.92 316
14669.06 336
14670.21 272
14671.35 312
14672.50 318
14673.64 310
14674.79 339
14675.93 346
14677.07 348
14678.22 352
14679.36 332
14680.51 341
14681.65 306
14682.80 324
14683.94 330
14685.09 273
14686.23 324
14687.38 340
14688.52 341
14689.67 340
14690.81 346
14691.96 346
14693.10 338
14694.25 348
14695.40 355
14696.54 341
14697.69 331
14698.83 340
14699.98 345
14701.12 303
14702.27 302
14703.41 332
14704.56 351
14705.71 338
14706.85 312
14708.00 305
14709.14 332
14710.29 321
14711.44 336
14712.58 317
14713.73 267
14714.87 315
14716.02 320
14717.17 330
14718.31 326
14719.46 285
14720.61 322
14721.75 320
14722.90 330
14724.05 353
14725.19 342
14726.34 288
14727.49 327
14728.63 333
14729.78 309
14730.93 318
14732.07 281
14733.22 336
14734.37 325
14735.51 312
14736.66 313
14737.81 340
14738.95 307
14740.10 327
14741.25 300
14742.40 304
14743.54 309
14744.69 334
14745.84 337
14746.99 318
14748.13 341
14749.28 299
14750.43 322
14751.58 344
14752.72 339
14753.87 333
14755.02 298
14756.17 339
14757.31 362
14758.46 370
14759.61 335
14760.76 290
14761.91 311
14763.05 310
14764.20 342
14765.35 335
14766.50 330
14767.65 314
14768.80 324
14769.94 339
14771.09 334
14772.24 346
14773.39 364
14774.54 349
14775.69 328
14776.83 318
14777.98 324
14779.13 299
14780.28 322
14781.43 335
14782.58 338
14783.73 303
14784.88 353
14786.03 303
14787.17 323
14788.32 354
14789.47 349
14790.62 334
14791.77 378
14792.92 355
14794.07 315
14795.22 315
14796.37 314
14797.52 353
14798.67 355
14799.82 343
14800.97 370
14802.12 341
14803.26 400
14804.41 382
14805.56 369
14806.71 353
14807.86 371
14809.01 372
14810.16 381
14811.31 376
14812.46 356
14813.61 350
14814.76 389
14815.91 335
14817.06 371
14818.21 392
14819.36 379
14820.51 335
14821.66 337
14822.82 334
14823.97 306
14825.12 330
14826.27 364
14827.42 329
14828.57 341
14829.72 345
14830.87 350
14832.02 342
14833.17 310
14834.32 320
14835.47 339
14836.62 328
14837.77 296
14838.93 321
14840.08 325
14841.23 348
14842.38 350
14843.53 308
14844.68 316
14845.83 313
14846.98 333
14848.14 299
14849.29 285
14850.44 322
14851.59 285
14852.74 290
14853.89 297
14855.04 279
14856.20 317
14857.35 317
14858.50 309
14859.65 279
14860.80 278
14861.96 301
14863.11 282
14864.26 260
14865.41 278
14866.56 309
14867.72 278
14868.87 306
14870.02 276
14871.17 298
14872.32 297
14873.48 304
14874.63 275
14875.78 291
14876.93 301
14878.09 250
14879.24 277
14880.39 256
14881.54 304
14882.70 291
14883.85 279
14885.00 290
14886.16 284
14887.31 294
14888.46 278
14889.61 307
14890.77 295
14891.92 283
14893.07 243
14894.23 301
14895.38 281
14896.53 306
14897.69 288
14898.84 288
14899.99 261
14901.15 247
14902.30 264
14903.45 296
14904.61 288
14905.76 283
14906.91 288
14908.07 293
14909.22 308
14910.38 307
14911.53 323
14912.68 292
14913.84 297
14914.99 293
14916.15 304
14917.30 353
14918.45 305
14919.61 284
14920.76 289
14921.92 301
14923.07 281
14924.22 296
14925.38 278
14926.53 286
14927.69 319
14928.84 296
14930.00 306
14931.15 288
14932.31 296
14933.46 289
14934.62 303
14935.77 287
14936.93 291
14938.08 273
14939.24 271
14940.39 286
14941.55 279
14942.70 289
14943.86 286
14945.01 270
14946.17 294
14947.32 238
14948.48 290
14949.63 291
14950.79 267
14951.94 311
14953.10 266
14954.25 271
14955.41 280
14956.56 261
14957.72 272
14958.88 286
14960.03 271
14961.19 252
14962.34 296
14963.50 293
14964.65 309
14965.81 279
14966.97 270
14968.12 287
14969.28 290
14970.43 290
14971.59 316
14972.75 281
14973.90 302
14975.06 315
14976.22 247
14977.37 227
14978.53 241
14979.69 289
14980.84 297
14982.00 283
14983.16 282
14984.31 281
14985.47 271
14986.63 255
14987.78 267
14988.94 268
14990.10 311
14991.25 274
14992.41 244
14993.57 307
14994.72 254
14995.88 264
14997.04 266
14998.20 267
14999.35 250
15000.51 272
15001.67 259
15002.82 254
15003.98 263
15005.14 301
15006.30 273
15007.45 254
15008.61 249
15009.77 244
15010.93 262
15012.09 270
15013.24 261
15014.40 259
15015.56 287
15016.72 248
15017.87 238
15019.03 227
15020.19 273
15021.35 282
15022.51 218
15023.67 244
15024.82 284
15025.98 276
15027.14 282
15028.30 230
15029.46 253
15030.62 250
15031.77 255
15032.93 253
15034.09 233
15035.25 279
15036.41 262
15037.57 276
15038.73 257
15039.88 217
15041.04 220
15042.20 267
15043.36 269
15044.52 228
15045.68 215
15046.84 256
15048.00 234
15049.16 240
15050.32 259
15051.47 284
15052.63 229
15053.79 255
15054.95 247
15056.11 248
15057.27 256
15058.43 233
15059.59 262
15060.75 283
15061.91 258
15063.07 264
15064.23 244
15065.39 248
15066.55 263
15067.71 259
15068.87 250
15070.03 255
15071.19 248
15072.35 272
15073.51 275
15074.67 252
15075.83 288
15076.99 264
15078.15 236
15079.31 257
15080.47 269
15081.63 272
15082.79 259
15083.95 263
15085.11 260
15086.27 263
15087.43 244
15088.59 230
15089.76 270
15090.92 245
15092.08 223
15093.24 261
15094.40 270
15095.56 231
15096.72 272
15097.88 264
15099.04 262
15100.20 256
15101.37 264
15102.53 261
15103.69 278
15104.85 258
15106.01 264
15107.17 269
15108.33 275
15109.50 246
15110.66 280
15111.82 263
15112.98 251
15114.14 243
15115.30 231
15116.47 263
15117.63 226
15118.79 251
15119.95 270
15121.11 261
15122.27 249
15123.44 226
15124.60 241
15125.76 248
15126.92 234
15128.09 247
15129.25 261
15130.41 299
15131.57 241
15132.73 225
15133.90 258
15135.06 249
15136.22 259
15137.38 272
15138.55 280
15139.71 290
15140.87 255
15142.04 248
15143.20 272
15144.36 288
15145.52 232
15146.69 250
15147.85 231
15149.01 221
15150.18 241
15151.34 245
15152.50 265
15153.67 239
15154.83 230
15155.99 255
15157.16 260
15158.32 251
15159.48 292
15160.65 262
15161.81 246
15162.97 279
15164.14 271
15165.30 261
15166.46 273
15167.63 245
15168.79 232
15169.95 248
15171.12 274
15172.28 259
15173.45 296
15174.61 229
15175.77 232
15176.94 249
15178.10 238
15179.27 266
15180.43 226
15181.60 229
15182.76 304
15183.92 266
15185.09 287
15186.25 221
15187.42 277
15188.58 261
15189.75 270
15190.91 261
15192.08 259
15193.24 242
15194.41 257
15195.57 249
15196.74 226
15197.90 235
15199.07 219
15200.23 243
15201.40 232
15202.56 238
15203.73 247
15204.89 288
15206.06 315
15207.22 278
15208.39 300
15209.55 259
15210.72 255
15211.88 271
15213.05 282
15214.21 261
15215.38 245
15216.54 264
15217.71 260
15218.88 230
15220.04 275
15221.21 262
15222.37 271
15223.54 252
15224.71 249
15225.87 278
15227.04 279
15228.20 270
15229.37 277
15230.54 268
15231.70 243
15232.87 249
15234.03 226
15235.20 269
15236.37 306
15237.53 289
15238.70 263
15239.87 264
15241.03 281
15242.20 261
15243.37 300
15244.53 284
15245.70 286
15246.87 309
15248.03 312
15249.20 263
15250.37 279
15251.53 275
15252.70 272
15253.87 260
15255.04 256
15256.20 215
15257.37 238
15258.54 250
15259.70 247
15260.87 258
15262.04 250
15263.21 230
15264.37 265
15265.54 283
15266.71 244
15267.88 256
15269.04 269
15270.21 246
15271.38 220
15272.55 235
15273.72 245
15274.88 247
15276.05 216
15277.22 244
15278.39 275
15279.56 264
15280.72 249
15281.89 241
15283.06 261
15284.23 279
15285.40 260
15286.56 251
15287.73 228
15288.90 237
15290.07 250
15291.24 267
15292.41 241
15293.58 243
15294.74 260
15295.91 242
15297.08 274
15298.25 257
15299.42 304
15300.59 274
15301.76 275
15302.93 253
15304.09 245
15305.26 290
15306.43 270
15307.60 251
15308.77 261
15309.94 247
15311.11 245
15312.28 238
15313.45 236
15314.62 261
15315.79 267
15316.96 264
15318.13 230
15319.30 243
15320.46 277
15321.63 276
15322.80 223
15323.97 241
15325.14 252
15326.31 264
15327.48 258
15328.65 253
15329.82 212
15330.99 252
15332.16 255
15333.33 261
15334.50 225
15335.67 263
15336.84 294
15338.01 245
15339.18 228
15340.36 251
15341.53 255
15342.70 249
15343.87 264
15345.04 236
15346.21 236
15347.38 269
15348.55 275
15349.72 278
15350.89 250
15352.06 246
15353.23 228
15354.40 264
15355.57 242
15356.75 242
15357.92 229
15359.09 246
15360.26 243
15361.43 275
15362.60 281
15363.77 271
15364.94 244
15366.11 256
15367.29 267
15368.46 290
15369.63 255
15370.80 257
15371.97 261
15373.14 271
15374.32 231
15375.49 234
15376.66 234
15377.83 240
15379.00 284
15380.17 256
15381.35 260
15382.52 231
15383.69 200
15384.86 253
15386.03 233
15387.21 258
15388.38 223
15389.55 273
15390.72 294
15391.90 274
15393.07 232
15394.24 264
15395.41 247
15396.59 286
15397.76 262
15398.93 250
15400.10 246
15401.28 235
15402.45 233
15403.62 263
15404.79 252
15405.97 252
15407.14 258
15408.31 279
15409.49 264
15410.66 245
15411.83 256
15413.01 272
15414.18 271
15415.35 256
15416.53 241
15417.70 236
15418.87 250
15420.05 243
15421.22 212
15422.39 254
15423.57 251
15424.74 239
15425.91 220
15427.09 232
15428.26 277
15429.43 222
15430.61 241
15431.78 258
15432.96 261
15434.13 261
15435.30 229
15436.48 224
15437.65 220
15438.83 218
15440.00 262
15441.17 273
15442.35 242
15443.52 259
15444.70 235
15445.87 224
15447.05 268
15448.22 243
15449.40 241
15450.57 214
15451.75 202
15452.92 206
15454.09 236
15455.27 240
15456.44 256
15457.62 255
15458.79 244
15459.97 250
15461.14 216
15462.32 212
15463.49 247
15464.67 263
15465.84 259
15467.02 227
15468.19 264
15469.37 239
15470.55 252
15471.72 238
15472.90 221
15474.07 238
15475.25 275
15476.42 252
15477.60 216
15478.77 231
15479.95 281
15481.13 301
15482.30 232
15483.48 252
15484.65 288
15485.83 235
15487.00 212
15488.18 254
15489.36 265
15490.53 229
15491.71 269
15492.89 288
15494.06 230
15495.24 212
15496.41 272
15497.59 274
15498.77 256
15499.94 239
15501.12 218
15502.30 246
15503.47 233
15504.65 256
15505.83 248
15507.00 260
15508.18 247
15509.36 248
15510.53 240
15511.71 278
15512.89 239
15514.06 283
15515.24 245
15516.42 241
15517.60 236
15518.77 257
15519.95 236
15521.13 227
15522.30 215
15523.48 218
15524.66 249
15525.84 231
15527.01 242
15528.19 287
15529.37 264
15530.55 253
15531.73 215
15532.90 253
15534.08 259
15535.26 262
15536.44 247
15537.61 245
15538.79 242
15539.97 262
15541.15 283
15542.33 249
15543.50 251
15544.68 252
15545.86 226
15547.04 251
15548.22 272
15549.40 252
15550.57 228
15551.75 250
15552.93 223
15554.11 246
15555.29 238
15556.47 256
15557.65 227
15558.82 239
15560.00 235
15561.18 232
15562.36 241
15563.54 217
15564.72 270
15565.90 241
15567.08 259
15568.26 240
15569.43 233
15570.61 259
15571.79 269
15572.97 262
15574.15 235
15575.33 230
15576.51 223
15577.69 272
15578.87 276
15580.05 226
15581.23 240
15582.41 208
15583.59 259
15584.77 246
15585.95 233
15587.13 265
15588.31 285
15589.49 252
15590.67 218
15591.85 235
15593.03 218
15594.21 266
15595.39 256
15596.57 283
15597.75 302
15598.93 276
15600.11 265
15601.29 257
15602.47 281
15603.65 257
15604.83 277
15606.01 275
15607.19 285
15608.37 297
15609.55 273
15610.73 301
15611.91 276
15613.09 253
15614.27 262
15615.45 276
15616.64 298
15617.82 269
15619.00 236
15620.18 251
15621.36 240
15622.54 254
15623.72 268
15624.90 239
15626.08 251
15627.27 255
15628.45 267
15629.63 253
15630.81 280
15631.99 284
15633.17 300
15634.35 292
15635.54 284
15636.72 291
15637.90 307
15639.08 288
15640.26 278
15641.45 276
15642.63 301
15643.81 278
15644.99 286
15646.17 244
15647.36 252
15648.54 267
15649.72 328
15650.90 330
15652.08 261
15653.27 289
15654.45 283
15655.63 292
15656.81 277
15658.00 271
15659.18 297
15660.36 275
15661.54 292
15662.73 309
15663.91 283
15665.09 310
15666.27 316
15667.46 318
15668.64 309
15669.82 302
15671.01 307
15672.19 330
15673.37 332
15674.56 259
15675.74 274
15676.92 334
15678.10 308
15679.29 300
15680.47 291
15681.65 292
15682.84 286
15684.02 293
15685.21 286
15686.39 301
15687.57 291
15688.76 289
15689.94 325
15691.12 306
15692.31 292
15693.49 306
15694.67 328
15695.86 307
15697.04 294
15698.23 314
15699.41 269
15700.59 268
15701.78 252
15702.96 279
15704.15 277
15705.33 294
15706.52 284
15707.70 289
15708.88 307
15710.07 298
15711.25 309
15712.44 287
15713.62 248
15714.81 299
15715.99 307
15717.18 277
15718.36 288
15719.55 326
15720.73 328
15721.92 316
15723.10 329
15724.29 314
15725.47 325
15726.66 321
15727.84 311
15729.03 306
15730.21 299
15731.40 293
15732.58 330
15733.77 283
15734.95 290
15736.14 296
15737.32 264
15738.51 305
15739.69 298
15740.88 288
15742.07 309
15743.25 328
15744.44 301
15745.62 283
15746.81 297
15747.99 309
15749.18 336
15750.37 342
15751.55 318
15752.74 280
15753.93 324
15755.11 289
15756.30 331
15757.48 299
15758.67 314
15759.86 330
15761.04 351
15762.23 278
15763.42 291
15764.60 308
15765.79 317
15766.98 303
15768.16 334
15769.35 356
15770.54 363
15771.72 359
15772.91 306
15774.10 325
15775.28 288
15776.47 295
15777.66 323
15778.84 304
15780.03 321
15781.22 326
15782.41 314
15783.59 308
15784.78 292
15785.97 341
15787.15 314
15788.34 319
15789.53 283
15790.72 290
15791.90 289
15793.09 263
15794.28 280
15795.47 283
15796.65 346
15797.84 290
15799.03 269
15800.22 290
15801.41 272
15802.59 298
15803.78 297
15804.97 313
15806.16 275
15807.35 302
15808.53 316
15809.72 294
15810.91 268
15812.10 305
15813.29 296
15814.48 286
15815.66 300
15816.85 299
15818.04 281
15819.23 284
15820.42 287
15821.61 285
15822.80 276
15823.98 253
15825.17 292
15826.36 285
15827.55 304
15828.74 290
15829.93 276
15831.12 273
15832.31 282
15833.50 302
15834.69 307
15835.87 237
15837.06 280
15838.25 259
15839.44 285
15840.63 266
15841.82 254
15843.01 279
15844.20 287
15845.39 271
15846.58 259
15847.77 228
15848.96 232
15850.15 297
15851.34 300
15852.53 276
15853.72 277
15854.91 261
15856.10 279
15857.29 280
15858.48 239
15859.67 270
15860.86 293
15862.05 267
15863.24 256
15864.43 240
15865.62 261
15866.81 275
15868.00 277
15869.19 253
15870.38 247
15871.57 272
15872.76 272
15873.95 292
15875.14 289
15876.33 301
15877.52 239
15878.72 261
15879.91 244
15881.10 260
15882.29 268
15883.48 256
15884.67 254
15885.86 255
15887.05 275
15888.24 312
15889.43 292
15890.63 275
15891.82 250
15893.01 254
15894.20 243
15895.39 275
15896.58 286
15897.77 255
15898.97 267
15900.16 267
15901.35 261
15902.54 246
15903.73 272
15904.92 291
15906.12 261
15907.31 256
15908.50 246
15909.69 246
15910.88 277
15912.08 261
15913.27 273
15914.46 290
15915.65 282
15916.85 302
15918.04 294
15919.23 279
15920.42 287
15921.61 297
15922.81 303
15924.00 281
15925.19 275
15926.38 244
15927.58 258
15928.77 261
15929.96 264
15931.16 232
15932.35 246
15933.54 274
15934.73 254
15935.93 274
15937.12 299
15938.31 265
15939.51 288
15940.70 263
15941.89 281
15943.09 243
15944.28 220
15945.47 274
15946.67 281
15947.86 247
15949.05 262
15950.25 260
15951.44 268
15952.63 272
15953.83 232
15955.02 272
15956.21 261
15957.41 241
15958.60 283
15959.80 261
15960.99 261
15962.18 253
15963.38 244
15964.57 277
15965.77 266
15966.96 234
15968.15 254
15969.35 268
15970.54 243
15971.74 219
15972.93 220
15974.13 241
15975.32 264
15976.51 236
15977.71 233
15978.90 216
15980.10 256
15981.29 256
15982.49 246
15983.68 229
15984.88 260
15986.07 232
15987.27 220
15988.46 243
15989.66 240
15990.85 248
15992.05 259
15993.24 246
15994.44 231
15995.63 242
15996.83 224
15998.02 245
15999.22 222
16000.41 222
16001.61 234
16002.80 229
16004.00 231
16005.20 247
16006.39 218
16007.59 243
16008.78 242
16009.98 224
16011.17 244
16012.37 294
16013.57 243
16014.76 212
16015.96 252
16017.15 231
16018.35 248
16019.55 219
16020.74 200
16021.94 229
16023.13 221
16024.33 224
16025.53 236
16026.72 227
16027.92 239
16029.12 219
16030.31 244
16031.51 262
16032.71 243
16033.90 218
16035.10 230
16036.30 275
16037.49 254
16038.69 217
16039.89 262
16041.08 247
16042.28 203
16043.48 247
16044.67 266
16045.87 286
16047.07 235
16048.27 249
16049.46 239
16050.66 235
16051.86 239
16053.06 239
16054.25 260
16055.45 252
16056.65 228
16057.84 243
16059.04 213
16060.24 237
16061.44 239
16062.64 243
16063.83 235
16065.03 222
16066.23 244
16067.43 268
16068.62 272
16069.82 230
16071.02 226
16072.22 248
16073.42 231
16074.62 209
16075.81 247
16077.01 243
16078.21 213
16079.41 243
16080.61 243
16081.81 207
16083.00 215
16084.20 218
16085.40 208
16086.60 246
16087.80 269
16089.00 259
16090.20 196
16091.39 238
16092.59 239
16093.79 208
16094.99 198
16096.19 220
16097.39 239
16098.59 225
16099.79 220
16100.99 224
16102.19 251
16103.38 234
16104.58 211
16105.78 233
16106.98 229
16108.18 216
16109.38 206
16110.58 210
16111.78 229
16112.98 225
16114.18 233
16115.38 255
16116.58 192
16117.78 225
16118.98 243
16120.18 227
16121.38 223
16122.58 209
16123.78 214
16124.98 210
16126.18 231
16127.38 229
16128.58 210
16129.78 215
16130.98 251
16132.18 243
16133.38 229
16134.58 234
16135.78 253
16136.98 214
16138.18 224
16139.38 242
16140.58 227
16141.78 235
16142.98 216
16144.19 211
16145.39 273
16146.59 201
16147.79 187
16148.99 216
16150.19 230
16151.39 228
16152.59 240
16153.79 195
16154.99 214
16156.20 206
16157.40 205
16158.60 207
16159.80 229
16161.00 251
16162.20 237
16163.40 229
16164.61 245
16165.81 256
16167.01 241
16168.21 229
16169.41 223
16170.61 202
16171.82 211
16173.02 231
16174.22 211
16175.42 230
16176.62 275
16177.82 242
16179.03 219
16180.23 174
16181.43 216
16182.63 247
16183.84 232
16185.04 222
16186.24 195
16187.44 223
16188.65 220
16189.85 217
16191.05 230
16192.25 215
16193.46 240
16194.66 194
16195.86 196
16197.06 219
16198.27 202
16199.47 248
16200.67 268
16201.87 239
16203.08 227
16204.28 240
16205.48 245
16206.69 214
16207.89 239
16209.09 243
16210.30 206
16211.50 197
16212.70 194
16213.91 192
16215.11 209
16216.31 203
16217.52 204
16218.72 220
16219.92 221
16221.13 220
16222.33 225
16223.53 246
16224.74 224
16225.94 243
16227.15 226
16228.35 227
16229.55 227
16230.76 203
16231.96 230
16233.17 248
16234.37 217
16235.57 196
16236.78 213
16237.98 243
16239.19 209
16240.39 250
16241.60 260
16242.80 230
16244.00 223
16245.21 240
16246.41 229
16247.62 237
16248.82 222
16250.03 237
16251.23 262
16252.44 240
16253.64 230
16254.85 231
16256.05 257
16257.26 274
16258.46 228
16259.67 239
16260.87 221
16262.08 237
16263.28 232
16264.49 222
16265.69 233
16266.90 228
16268.10 252
16269.31 241
16270.51 218
16271.72 280
16272.93 249
16274.13 240
16275.34 185
16276.54 214
16277.75 255
16278.95 242
16280.16 260
16281.37 233
16282.57 245
16283.78 252
16284.98 250
16286.19 223
16287.40 212
16288.60 235
16289.81 282
16291.01 246
16292.22 290
16293.43 256
16294.63 269
16295.84 221
16297.05 250
16298.25 237
16299.46 212
16300.67 259
16301.87 242
16303.08 234
16304.29 218
16305.49 209
16306.70 242
16307.91 246
16309.11 258
16310.32 244
16311.53 226
16312.73 229
16313.94 263
16315.15 267
16316.36 197
16317.56 209
16318.77 210
16319.98 269
16321.19 262
16322.39 248
16323.60 242
16324.81 241
16326.02 224
16327.22 235
16328.43 224
16329.64 240
16330.85 267
16332.05 253
16333.26 270
16334.47 237
16335.68 213
16336.88 233
16338.09 239
16339.30 230
16340.51 258
16341.72 267
16342.93 228
16344.13 207
16345.34 217
16346.55 222
16347.76 228
16348.97 226
16350.18 262
16351.38 242
16352.59 247
16353.80 252
16355.01 234
16356.22 253
16357.43 234
16358.64 208
16359.84 247
16361.05 233
16362.26 247
16363.47 226
16364.68 230
16365.89 235
16367.10 225
16368.31 217
16369.52 221
16370.73 230
16371.93 232
16373.14 200
16374.35 192
16375.56 224
16376.77 231
16377.98 239
16379.19 236
16380.40 226
16381.61 256
16382.82 231
16384.03 241
16385.24 196
16386.45 256
16387.66 211
16388.87 197
16390.08 238
16391.29 232
16392.50 251
16393.71 210
16394.92 217
16396.13 208
16397.34 210
16398.55 235
16399.76 210
16400.97 180
16402.18 228
16403.39 232
16404.60 204
16405.81 221
16407.02 212
16408.23 200
16409.44 190
16410.65 204
16411.86 209
16413.08 200
16414.29 231
16415.50 207
16416.71 193
16417.92 220
16419.13 237
16420.34 204
16421.55 196
16422.76 247
16423.97 250
16425.19 206
16426.40 208
16427.61 221
16428.82 217
16430.03 213
16431.24 227
16432.45 224
16433.67 215
16434.88 232
16436.09 209
16437.30 206
16438.51 235
16439.72 244
16440.94 249
16442.15 204
16443.36 172
16444.57 202
16445.78 190
16446.99 224
16448.21 237
16449.42 205
16450.63 219
16451.84 225
16453.06 237
16454.27 205
16455.48 205
16456.69 204
16457.90 265
16459.12 224
16460.33 215
16461.54 214
16462.75 194
16463.97 212
16465.18 215
16466.39 208
16467.61 234
16468.82 210
16470.03 211
16471.24 225
16472.46 252
16473.67 202
16474.88 216
16476.10 265
16477.31 226
16478.52 191
16479.74 207
16480.95 195
16482.16 211
16483.38 248
16484.59 219
16485.80 214
16487.02 218
16488.23 200
16489.44 187
16490.66 233
16491.87 205
16493.08 212
16494.30 214
16495.51 229
16496.73 218
16497.94 206
16499.15 222
16500.37 216
16501.58 237
16502.80 221
16504.01 217
16505.22 206
16506.44 193
16507.65 216
16508.87 232
16510.08 211
16511.30 207
16512.51 216
16513.72 242
16514.94 181
16516.15 197
16517.37 230
16518.58 227
16519.80 221
16521.01 202
16522.23 200
16523.44 191
16524.66 245
16525.87 220
16527.09 189
16528.30 223
16529.52 220
16530.73 218
16531.95 226
16533.16 217
16534.38 213
16535.59 239
16536.81 211
16538.02 211
16539.24 195
16540.45 220
16541.67 220
16542.89 218
16544.10 221
16545.32 215
16546.53 244
16547.75 223
16548.96 209
16550.18 209
16551.40 237
16552.61 224
16553.83 230
16555.04 211
16556.26 213
16557.48 222
16558.69 265
16559.91 219
16561.12 237
16562.34 243
16563.56 233
16564.77 228
16565.99 232
16567.21 200
16568.42 191
16569.64 205
16570.86 195
16572.07 220
16573.29 219
16574.51 196
16575.72 202
16576.94 213
16578.16 236
16579.37 214
16580.59 237
16581.81 232
16583.02 218
16584.24 222
16585.46 225
16586.68 242
16587.89 226
16589.11 234
16590.33 229
16591.54 211
16592.76 181
16593.98 223
16595.20 207
16596.41 235
16597.63 243
16598.85 185
16600.07 239
16601.29 246
16602.50 242
16603.72 203
16604.94 211
16606.16 219
16607.37 233
16608.59 213
16609.81 221
16611.03 217
16612.25 212
16613.46 204
16614.68 201
16615.90 229
16617.12 239
16618.34 225
16619.56 242
16620.77 229
16621.99 191
16623.21 195
16624.43 223
16625.65 195
16626.87 205
16628.09 238
16629.30 238
16630.52 229
16631.74 223
16632.96 212
16634.18 210
16635.40 182
16636.62 204
16637.84 245
16639.06 205
16640.28 226
16641.49 250
16642.71 224
16643.93 204
16645.15 192
16646.37 222
16647.59 211
16648.81 249
16650.03 194
16651.25 186
16652.47 198
16653.69 196
16654.91 195
16656.13 222
16657.35 232
16658.57 201
16659.79 209
16661.01 203
16662.23 249
16663.45 225
16664.67 238
16665.89 222
16667.11 200
16668.33 231
16669.55 203
16670.77 207
16671.99 212
16673.21 202
16674.43 215
16675.65 197
16676.87 210
16678.09 206
16679.31 213
16680.53 223
16681.75 244
16682.97 196
16684.19 173
16685.42 189
16686.64 218
16687.86 261
16689.08 213
16690.30 195
16691.52 178
16692.74 205
16693.96 219
16695.18 214
16696.40 203
16697.63 190
16698.85 218
16700.07 193
16701.29 227
16702.51 207
16703.73 202
16704.95 200
16706.18 203
16707.40 215
16708.62 212
16709.84 230
16711.06 206
16712.28 214
16713.51 237
16714.73 199
16715.95 203
16717.17 226
16718.39 180
16719.62 191
16720.84 209
16722.06 194
16723.28 210
16724.50 198
16725.73 217
16726.95 223
16728.17 204
16729.39 205
16730.62 189
16731.84 211
16733.06 213
16734.28 225
16735.51 199
16736.73 199
16737.95 182
16739.18 205
16740.40 206
16741.62 212
16742.84 182
16744.07 194
16745.29 211
16746.51 211
16747.74 219
16748.96 215
16750.18 217
16751.41 194
16752.63 210
16753.85 240
16755.08 187
16756.30 228
16757.52 211
16758.75 239
16759.97 186
16761.19 212
16762.42 229
16763.64 234
16764.86 198
16766.09 210
16767.31 222
16768.54 217
16769.76 236
16770.98 238
16772.21 218
16773.43 247
16774.66 237
16775.88 248
16777.10 207
16778.33 203
16779.55 195
16780.78 215
16782.00 208
16783.22 199
16784.45 204
16785.67 173
16786.90 228
16788.12 234
16789.35 195
16790.57 167
16791.80 212
16793.02 233
16794.25 205
16795.47 216
16796.70 192
16797.92 201
16799.15 212
16800.37 213
16801.60 197
16802.82 210
16804.05 199
16805.27 221
16806.50 207
16807.72 201
16808.95 193
16810.17 186
16811.40 197
16812.62 174
16813.85 195
16815.07 201
16816.30 209
16817.53 212
16818.75 196
16819.98 213
16821.20 237
16822.43 223
16823.65 213
16824.88 219
16826.11 215
16827.33 220
16828.56 229
16829.78 206
16831.01 215
16832.24 229
16833.46 206
16834.69 180
16835.92 178
16837.14 197
16838.37 229
16839.60 198
16840.82 195
16842.05 182
16843.27 208
16844.50 204
16845.73 198
16846.96 213
16848.18 197
16849.41 172
16850.64 181
16851.86 187
16853.09 205
16854.32 251
16855.54 246
16856.77 253
16858.00 194
16859.22 219
16860.45 214
16861.68 198
16862.91 225
16864.13 216
16865.36 225
16866.59 239
16867.82 232
16869.04 218
16870.27 225
16871.50 190
16872.73 197
16873.95 179
16875.18 190
16876.41 209
16877.64 237
16878.87 246
16880.09 196
16881.32 212
16882.55 235
16883.78 246
16885.01 237
16886.23 189
16887.46 214
16888.69 222
16889.92 205
16891.15 207
16892.38 218
16893.60 215
16894.83 200
16896.06 193
16897.29 210
16898.52 253
16899.75 251
16900.98 226
16902.20 211
16903.43 237
16904.66 246
16905.89 205
16907.12 235
16908.35 224
16909.58 212
16910.81 275
16912.04 193
16913.26 211
16914.49 209
16915.72 236
16916.95 222
16918.18 204
16919.41 207
16920.64 241
16921.87 197
16923.10 183
16924.33 209
16925.56 173
16926.79 215
16928.02 207
16929.25 203
16930.48 187
16931.71 195
16932.94 221
16934.17 227
16935.40 208
16936.63 184
16937.86 201
16939.09 207
16940.32 183
16941.55 217
16942.78 177
16944.01 210
16945.24 206
16946.47 223
16947.70 199
16948.93 233
16950.16 223
16951.39 190
16952.62 203
16953.85 202
16955.08 201
16956.31 218
16957.54 198
16958.77 188
16960.01 202
16961.24 206
16962.47 203
16963.70 187
16964.93 188
16966.16 212
16967.39 187
16968.62 220
16969.85 263
16971.08 256
16972.32 233
16973.55 229
16974.78 202
16976.01 216
16977.24 189
16978.47 199
16979.70 234
16980.94 208
16982.17 206
16983.40 198
16984.63 226
16985.86 209
16987.10 210
16988.33 171
16989.56 219
16990.79 217
16992.02 223
16993.26 225
16994.49 206
16995.72 204
16996.95 230
16998.18 202
16999.42 225
17000.65 206
17001.88 202
17003.11 204
17004.35 215
17005.58 212
17006.81 209
17008.04 214
17009.28 194
17010.51 178
17011.74 187
17012.97 198
17014.21 188
17015.44 188
17016.67 222
17017.91 202
17019.14 194
17020.37 219
17021.60 204
17022.84 178
17024.07 197
17025.30 226
17026.54 224
17027.77 191
17029.00 181
17030.24 230
17031.47 226
17032.70 211
17033.94 187
17035.17 198
17036.41 217
17037.64 178
17038.87 194
17040.11 210
17041.34 209
17042.57 224
17043.81 231
17045.04 197
17046.28 203
17047.51 183
17048.74 208
17049.98 239
17051.21 206
17052.45 197
17053.68 211
17054.92 196
17056.15 194
17057.38 180
17058.62 216
17059.85 182
17061.09 189
17062.32 174
17063.56 205
17064.79 212
17066.03 178
17067.26 205
17068.50 213
17069.73 178
17070.97 180
17072.20 195
17073.44 195
17074.67 197
17075.91 211
17077.14 184
17078.38 196
17079.61 197
17080.85 182
17082.08 200
17083.32 219
17084.55 201
17085.79 177
17087.02 199
17088.26 191
17089.49 208
17090.73 177
17091.97 174
17093.20 208
17094.44 224
17095.67 213
17096.91 206
17098.14 231
17099.38 199
17100.62 238
17101.85 210
17103.09 193
17104.32 204
17105.56 200
17106.80 226
17108.03 211
17109.27 192
17110.51 160
17111.74 196
17112.98 183
17114.21 190
17115.45 179
17116.69 183
17117.92 238
17119.16 195
17120.40 169
17121.63 208
17122.87 206
17124.11 195
17125.34 211
17126.58 198
17127.82 210
17129.06 219
17130.29 206
17131.53 201
17132.77 196
17134.00 192
17135.24 225
17136.48 195
17137.72 191
17138.95 205
17140.19 188
17141.43 191
17142.67 180
17143.90 153
17145.14 193
17146.38 161
17147.62 211
17148.85 206
17150.09 201
17151.33 168
17152.57 170
17153.80 196
17155.04 210
17156.28 211
17157.52 180
17158.76 184
17159.99 193
17161.23 251
17162.47 232
17163.71 202
17164.95 191
17166.19 233
17167.42 217
17168.66 181
17169.90 201
17171.14 194
17172.38 203
17173.62 183
17174.86 196
17176.09 183
17177.33 190
17178.57 219
17179.81 182
17181.05 166
17182.29 178
17183.53 199
17184.77 212
17186.01 200
17187.24 184
17188.48 205
17189.72 224
17190.96 219
17192.20 226
17193.44 226
17194.68 235
17195.92 200
17197.16 196
17198.40 192
17199.64 212
17200.88 209
17202.12 218
17203.36 227
17204.60 186
17205.84 194
17207.08 213
17208.32 184
17209.56 187
17210.80 182
17212.04 181
17213.28 212
17214.52 197
17215.76 191
17217.00 202
17218.24 215
17219.48 199
17220.72 213
17221.96 194
17223.20 193
17224.44 209
17225.68 179
17226.92 184
17228.16 199
17229.40 223
17230.64 198
17231.88 183
17233.12 161
17234.36 168
17235.60 187
17236.85 175
17238.09 176
17239.33 169
17240.57 177
17241.81 153
17243.05 170
17244.29 181
17245.53 202
17246.77 200
17248.02 196
17249.26 178
17250.50 174
17251.74 190
17252.98 187
17254.22 173
17255.46 179
17256.71 176
17257.95 219
17259.19 192
17260.43 177
17261.67 169
17262.91 175
17264.16 171
17265.40 196
17266.64 204
17267.88 169
17269.12 189
17270.37 164
17271.61 174
17272.85 184
17274.09 186
17275.34 207
17276.58 202
17277.82 189
17279.06 197
17280.30 200
17281.55 188
17282.79 213
17284.03 192
17285.27 178
17286.52 172
17287.76 166
17289.00 181
17290.25 200
17291.49 198
17292.73 205
17293.97 180
17295.22 181
17296.46 176
17297.70 194
17298.95 195
17300.19 185
17301.43 180
17302.68 180
17303.92 165
17305.16 190
17306.41 158
17307.65 185
17308.89 197
17310.14 190
17311.38 197
17312.62 174
17313.87 191
17315.11 188
17316.36 188
17317.60 200
17318.84 183
17320.09 168
17321.33 151
17322.58 188
17323.82 183
17325.06 187
17326.31 210
17327.55 212
17328.80 197
17330.04 200
17331.28 205
17332.53 174
17333.77 194
17335.02 171
17336.26 210
17337.51 185
17338.75 211
17340.00 204
17341.24 195
17342.48 193
17343.73 179
17344.97 177
17346.22 196
17347.46 198
17348.71 176
17349.95 168
17351.20 171
17352.44 156
17353.69 183
17354.93 194
17356.18 186
17357.42 208
17358.67 173
17359.92 172
17361.16 186
17362.41 210
17363.65 188
17364.90 210
17366.14 207
17367.39 181
17368.63 193
17369.88 194
17371.13 200
17372.37 148
17373.62 186
17374.86 215
17376.11 174
17377.35 156
17378.60 171
17379.85 209
17381.09 200
17382.34 200
17383.59 188
17384.83 193
17386.08 189
17387.32 165
17388.57 200
17389.82 169
17391.06 170
17392.31 189
17393.56 174
17394.80 158
17396.05 205
17397.30 198
17398.54 188
17399.79 197
17401.04 179
17402.28 193
17403.53 181
17404.78 193
17406.02 179
17407.27 198
17408.52 178
17409.77 197
17411.01 202
17412.26 173
17413.51 176
17414.75 165
17416.00 174
17417.25 180
17418.50 189
17419.74 222
17420.99 207
17422.24 173
17423.49 216
17424.73 201
17425.98 187
17427.23 185
17428.48 190
17429.73 208
17430.97 167
17432.22 161
17433.47 177
17434.72 203
17435.97 174
17437.21 182
17438.46 175
17439.71 189
17440.96 183
17442.21 191
17443.45 202
17444.70 193
17445.95 197
17447.20 193
17448.45 204
17449.70 202
17450.95 166
17452.19 175
17453.44 200
17454.69 226
17455.94 224
17457.19 205
17458.44 179
17459.69 163
17460.94 172
17462.19 189
17463.43 168
17464.68 173
17465.93 171
17467.18 188
17468.43 181
17469.68 166
17470.93 192
17472.18 206
17473.43 174
17474.68 198
17475.93 157
17477.18 202
17478.43 197
17479.68 189
17480.93 190
17482.18 196
17483.43 186
17484.68 195
17485.93 210
17487.17 156
17488.42 192
17489.67 230
17490.92 200
17492.18 198
17493.43 202
17494.68 163
17495.93 174
17497.18 194
17498.43 203
17499.68 188
17500.93 184
17502.18 193
17503.43 192
17504.68 188
17505.93 188
17507.18 168
17508.43 186
17509.68 202
17510.93 173
17512.18 191
17513.43 160
17514.68 209
17515.94 188
17517.19 190
17518.44 177
17519.69 171
17520.94 200
17522.19 203
17523.44 239
17524.69 205
17525.94 196
17527.20 194
17528.45 187
17529.70 172
17530.95 178
17532.20 193
17533.45 220
17534.70 178
17535.96 179
17537.21 184
17538.46 190
17539.71 187
17540.96 169
17542.22 159
17543.47 210
17544.72 197
17545.97 199
17547.22 203
17548.48 200
17549.73 225
17550.98 217
17552.23 237
17553.48 221
17554.74 190
17555.99 193
17557.24 182
17558.49 159
17559.75 176
17561.00 189
17562.25 210
17563.50 205
17564.76 200
17566.01 169
17567.26 187
17568.52 190
17569.77 201
17571.02 198
17572.27 188
17573.53 225
17574.78 186
17576.03 212
17577.29 202
17578.54 213
17579.79 196
17581.05 191
17582.30 224
17583.55 241
17584.81 235
17586.06 194
17587.31 231
17588.57 162
17589.82 182
17591.07 182
17592.33 198
17593.58 196
17594.83 151
17596.09 182
17597.34 193
17598.60 177
17599.85 172
17601.10 184
17602.36 208
17603.61 203
17604.87 209
17606.12 208
17607.37 193
17608.63 172
17609.88 175
17611.14 200
17612.39 186
17613.65 208
17614.90 174
17616.16 159
17617.41 212
17618.66 202
17619.92 204
17621.17 162
17622.43 196
17623.68 210
17624.94 182
17626.19 195
17627.45 187
17628.70 177
17629.96 201
17631.21 185
17632.47 183
17633.72 187
17634.98 203
17636.23 188
17637.49 191
17638.74 199
17640.00 215
17641.26 191
17642.51 150
17643.77 186
17645.02 220
17646.28 194
17647.53 179
17648.79 198
17650.04 179
17651.30 190
17652.56 178
17653.81 176
17655.07 199
17656.32 198
17657.58 196
17658.84 198
17660.09 203
17661.35 207
17662.60 189
17663.86 182
17665.12 181
17666.37 188
17667.63 205
17668.89 179
17670.14 211
17671.40 175
17672.66 189
17673.91 170
17675.17 187
17676.43 192
17677.68 193
17678.94 200
17680.20 194
17681.45 173
17682.71 176
17683.97 208
17685.22 183
17686.48 182
17687.74 180
17688.99 183
17690.25 178
17691.51 184
17692.77 172
17694.02 212
17695.28 189
17696.54 192
17697.80 167
17699.05 193
17700.31 202
17701.57 185
17702.83 196
17704.08 192
17705.34 184
17706.60 181
17707.86 196
17709.11 192
17710.37 171
17711.63 205
17712.89 189
17714.15 192
17715.40 170
17716.66 170
17717.92 192
17719.18 186
17720.44 176
17721.70 171
17722.95 194
17724.21 185
17725.47 173
17726.73 165
17727.99 163
17729.25 178
17730.51 201
17731.76 208
17733.02 177
17734.28 153
17735.54 207
17736.80 212
17738.06 198
17739.32 175
17740.58 165
17741.83 179
17743.09 206
17744.35 182
17745.61 159
17746.87 210
17748.13 219
17749.39 213
17750.65 181
17751.91 177
17753.17 191
17754.43 188
17755.69 189
17756.95 188
17758.21 235
17759.47 215
17760.73 187
17761.98 161
17763.24 197
17764.50 180
17765.76 211
17767.02 219
17768.28 174
17769.54 172
17770.80 215
17772.06 210
17773.32 168
17774.58 187
17775.84 161
17777.11 185
17778.37 202
17779.63 190
17780.89 205
17782.15 175
17783.41 199
17784.67 206
17785.93 220
17787.19 200
17788.45 184
17789.71 188
17790.97 168
17792.23 179
17793.49 157
17794.75 186
17796.01 192
17797.28 187
17798.54 194
17799.80 207
17801.06 223
17802.32 213
17803.58 191
17804.84 184
17806.10 170
17807.37 181
17808.63 198
17809.89 185
17811.15 212
17812.41 160
17813.67 194
17814.93 200
17816.20 169
17817.46 188
17818.72 178
17819.98 175
17821.24 190
17822.50 174
17823.77 149
17825.03 196
17826.29 214
17827.55 175
17828.81 178
17830.08 184
17831.34 186
17832.60 189
17833.86 200
17835.13 191
17836.39 202
17837.65 149
17838.91 156
17840.18 188
17841.44 175
17842.70 172
17843.96 177
17845.23 178
17846.49 160
17847.75 167
17849.01 213
17850.28 208
17851.54 175
17852.80 169
17854.07 170
17855.33 154
17856.59 186
17857.86 194
17859.12 177
17860.38 184
17861.65 163
17862.91 180
17864.17 192
17865.44 183
17866.70 179
17867.96 185
17869.23 189
17870.49 196
17871.75 207
17873.02 186
17874.28 201
17875.54 190
17876.81 168
17878.07 158
17879.34 183
17880.60 164
17881.86 157
17883.13 186
17884.39 160
17885.66 172
17886.92 165
17888.18 175
17889.45 189
17890.71 195
17891.98 155
17893.24 193
17894.51 159
17895.77 174
17897.04 174
17898.30 178
17899.56 167
17900.83 151
17902.09 181
17903.36 183
17904.62 164
17905.89 181
17907.15 197
17908.42 188
17909.68 181
17910.95 173
17912.21 193
17913.48 201
17914.74 184
17916.01 160
17917.27 187
17918.54 184
17919.80 206
17921.07 207
17922.34 194
17923.60 183
17924.87 220
17926.13 189
17927.40 182
17928.66 192
17929.93 185
17931.19 202
17932.46 193
17933.73 197
17934.99 198
17936.26 203
17937.52 171
17938.79 170
17940.06 171
17941.32 167
17942.59 193
17943.85 172
17945.12 191
17946.39 196
17947.65 200
17948.92 181
17950.19 199
17951.45 178
17952.72 200
17953.99 200
17955.25 173
17956.52 174
17957.79 171
17959.05 155
17960.32 187
17961.59 200
17962.85 157
17964.12 127
17965.39 158
17966.65 177
17967.92 177
17969.19 178
17970.45 188
17971.72 186
17972.99 198
17974.26 206
17975.52 174
17976.79 142
17978.06 174
17979.33 182
17980.59 193
17981.86 168
17983.13 179
17984.40 174
17985.66 209
17986.93 190
17988.20 183
17989.47 201
17990.73 210
17992.00 218
17993.27 175
17994.54 185
17995.81 218
17997.07 190
17998.34 187
17999.61 173
18000.88 153
18002.15 209
18003.42 188
18004.68 171
18005.95 175
18007.22 173
18008.49 152
18009.76 190
18011.03 162
18012.30 161
18013.56 155
18014.83 181
18016.10 183
18017.37 190
18018.64 168
18019.91 167
18021.18 181
18022.45 185
18023.71 190
18024.98 167
18026.25 190
18027.52 202
18028.79 169
18030.06 183
18031.33 174
18032.60 183
18033.87 182
18035.14 169
18036.41 190
18037.68 175
18038.95 178
18040.22 178
18041.49 185
18042.76 153
18044.02 170
18045.29 185
18046.56 182
18047.83 178
18049.10 194
18050.37 189
18051.64 207
18052.91 190
18054.18 167
18055.45 170
18056.72 157
18057.99 179
18059.27 184
18060.54 180
18061.81 154
18063.08 159
18064.35 165
18065.62 196
18066.89 188
18068.16 188
18069.43 187
18070.70 180
18071.97 156
18073.24 179
18074.51 171
18075.78 149
18077.05 178
18078.32 194
18079.60 165
18080.87 171
18082.14 163
18083.41 185
18084.68 202
18085.95 172
18087.22 212
18088.49 208
18089.77 182
18091.04 193
18092.31 184
18093.58 186
18094.85 173
18096.12 167
18097.39 191
18098.67 204
18099.94 182
18101.21 179
18102.48 217
18103.75 187
18105.02 200
18106.30 172
18107.57 184
18108.84 199
18110.11 197
18111.38 192
18112.66 172
18113.93 190
18115.20 183
18116.47 198
18117.75 188
18119.02 181
18120.29 177
18121.56 181
18122.84 197
18124.11 184
18125.38 159
18126.65 191
18127.93 211
18129.20 193
18130.47 161
18131.74 179
18133.02 190
18134.29 216
18135.56 187
18136.84 189
18138.11 171
18139.38 186
18140.66 188
18141.93 194
18143.20 177
18144.48 179
18145.75 214
18147.02 183
18148.30 187
18149.57 163
18150.84 166
18152.12 185
18153.39 162
18154.66 179
18155.94 190
18157.21 188
18158.48 170
18159.76 214
18161.03 198
18162.31 178
18163.58 192
18164.85 171
18166.13 176
18167.40 199
18168.68 179
18169.95 183
18171.22 191
18172.50 200
18173.77 194
18175.05 173
18176.32 179
18177.60 176
18178.87 161
18180.15 191
18181.42 183
18182.69 196
18183.97 186
18185.24 173
18186.52 178
18187.79 189
18189.07 177
18190.34 202
18191.62 201
18192.89 198
18194.17 169
18195.44 170
18196.72 183
18197.99 204
18199.27 176
18200.54 176
18201.82 189
18203.09 189
18204.37 211
18205.65 192
18206.92 196
18208.20 189
18209.47 192
18210.75 182
18212.02 202
18213.30 152
18214.57 182
18215.85 197
18217.13 188
18218.40 172
18219.68 163
18220.95 179
18222.23 181
18223.51 178
18224.78 171
18226.06 182
18227.33 183
18228.61 188
18229.89 168
18231.16 208
18232.44 173
18233.72 174
18234.99 198
18236.27 181
18237.55 178
18238.82 183
18240.10 173
18241.38 174
18242.65 211
18243.93 179
18245.21 171
18246.48 147
18247.76 165
18249.04 169
18250.31 188
18251.59 183
18252.87 186
18254.15 207
18255.42 176
18256.70 154
18257.98 164
18259.25 178
18260.53 195
18261.81 180
18263.09 177
18264.36 200
18265.64 168
18266.92 182
18268.20 196
18269.47 168
18270.75 164
18272.03 186
18273.31 190
18274.59 197
18275.86 161
18277.14 145
18278.42 168
18279.70 185
18280.98 160
18282.25 179
18283.53 191
18284.81 162
18286.09 173
18287.37 190
18288.64 168
18289.92 160
18291.20 186
18292.48 188
18293.76 196
18295.04 184
18296.32 193
18297.59 207
18298.87 160
18300.15 170
18301.43 176
18302.71 195
18303.99 185
18305.27 196
18306.55 191
18307.83 183
18309.10 159
18310.38 169
18311.66 216
18312.94 189
18314.22 157
18315.50 182
18316.78 186
18318.06 159
18319.34 187
18320.62 207
18321.90 199
18323.18 169
18324.46 187
18325.74 184
18327.02 171
18328.30 192
18329.58 173
18330.86 175
18332.14 209
18333.41 177
18334.69 166
18335.97 174
18337.25 160
18338.54 170
18339.82 177
18341.10 172
18342.38 158
18343.66 162
18344.94 162
18346.22 187
18347.50 182
18348.78 174
18350.06 201
18351.34 210
18352.62 177
18353.90 168
18355.18 189
18356.46 172
18357.74 186
18359.02 209
18360.30 178
18361.58 183
18362.87 186
18364.15 166
18365.43 166
18366.71 191
18367.99 206
18369.27 189
18370.55 172
18371.83 160
18373.11 164
18374.40 171
18375.68 180
18376.96 184
18378.24 200
18379.52 175
18380.80 163
18382.08 165
18383.37 180
18384.65 163
18385.93 185
18387.21 166
18388.49 203
18389.78 169
18391.06 172
18392.34 202
18393.62 181
18394.90 173
18396.19 179
18397.47 182
18398.75 170
18400.03 167
18401.31 200
18402.60 176
18403.88 166
18405.16 177
18406.44 187
18407.73 135
18409.01 183
18410.29 179
18411.57 197
18412.86 181
18414.14 169
18415.42 207
18416.71 205
18417.99 195
18419.27 163
18420.55 178
18421.84 180
18423.12 182
18424.40 188
18425.69 191
18426.97 159
18428.25 205
18429.54 155
18430.82 222
18432.10 203
18433.39 156
18434.67 181
18435.95 176
18437.24 182
18438.52 179
18439.80 186
18441.09 154
18442.37 180
18443.66 188
18444.94 195
18446.22 189
18447.51 187
18448.79 190
18450.08 188
18451.36 187
18452.64 153
18453.93 156
18455.21 175
18456.50 148
18457.78 179
18459.06 178
18460.35 154
18461.63 154
18462.92 176
18464.20 202
18465.49 186
18466.77 207
18468.06 173
18469.34 177
18470.63 166
18471.91 198
18473.19 212
18474.48 172
18475.76 208
18477.05 182
18478.33 183
18479.62 166
18480.90 171
18482.19 163
18483.47 134
18484.76 153
18486.05 171
18487.33 157
18488.62 152
18489.90 190
18491.19 174
18492.47 167
18493.76 199
18495.04 184
18496.33 202
18497.61 176
18498.90 198
18500.19 155
18501.47 170
18502.76 191
18504.04 166
18505.33 176
18506.62 171
18507.90 172
18509.19 175
18510.47 195
18511.76 220
18513.05 189
18514.33 189
18515.62 176
18516.90 175
18518.19 167
18519.48 166
18520.76 199
18522.05 170
18523.34 169
18524.62 146
18525.91 173
18527.20 184
18528.48 174
18529.77 159
18531.06 166
18532.34 172
18533.63 196
18534.92 164
18536.21 183
18537.49 168
18538.78 175
18540.07 175
18541.35 197
18542.64 212
18543.93 196
18545.22 186
18546.50 189
18547.79 135
18549.08 177
18550.37 158
18551.65 189
18552.94 200
18554.23 190
18555.52 159
18556.80 176
18558.09 174
18559.38 182
18560.67 178
18561.95 156
18563.24 175
18564.53 185
18565.82 195
18567.11 175
18568.39 167
18569.68 180
18570.97 160
18572.26 158
18573.55 190
18574.84 186
18576.12 169
18577.41 170
18578.70 185
18579.99 173
18581.28 159
18582.57 183
18583.86 179
18585.14 183
18586.43 178
18587.72 178
18589.01 195
18590.30 192
18591.59 204
18592.88 211
18594.17 188
18595.46 152
18596.74 173
18598.03 190
18599.32 210
18600.61 205
18601.90 185
18603.19 172
18604.48 197
18605.77 196
18607.06 210
18608.35 178
18609.64 178
18610.93 180
18612.22 214
18613.51 221
18614.80 170
18616.09 171
18617.38 253
18618.67 228
18619.96 181
18621.25 186
18622.54 212
18623.83 209
18625.12 173
18626.41 152
18627.70 189
18628.99 208
18630.28 233
18631.57 204
18632.86 172
18634.15 178
18635.44 222
18636.73 190
18638.02 184
18639.31 206
18640.60 213
18641.89 202
18643.18 190
18644.47 171
18645.76 189
18647.06 241
18648.35 198
18649.64 186
18650.93 185
18652.22 189
18653.51 220
18654.80 197
18656.09 210
18657.38 195
18658.68 190
18659.97 177
18661.26 192
18662.55 168
18663.84 182
18665.13 203
18666.42 216
18667.72 163
18669.01 172
18670.30 171
18671.59 161
18672.88 151
18674.17 181
18675.47 195
18676.76 187
18678.05 180
18679.34 229
18680.63 170
18681.93 172
18683.22 183
18684.51 175
18685.80 180
18687.09 171
18688.39 170
18689.68 160
18690.97 151
18692.26 182
18693.56 171
18694.85 180
18696.14 169
18697.43 148
18698.73 167
18700.02 191
18701.31 169
18702.60 175
18703.90 171
18705.19 168
18706.48 205
18707.78 177
18709.07 188
18710.36 192
18711.66 164
18712.95 190
18714.24 182
18715.54 137
18716.83 142
18718.12 187
18719.42 155
18720.71 152
18722.00 175
18723.30 178
18724.59 183
18725.88 172
18727.18 167
18728.47 201
18729.76 161
18731.06 166
18732.35 162
18733.65 146
18734.94 188
18736.23 191
18737.53 177
18738.82 178
18740.12 201
18741.41 179
18742.70 172
18744.00 167
18745.29 183
18746.59 203
18747.88 177
18749.18 168
18750.47 181
18751.76 167
18753.06 180
18754.35 172
18755.65 202
18756.94 177
18758.24 184
18759.53 173
18760.83 189
18762.12 144
18763.42 162
18764.71 184
18766.01 205
18767.30 176
18768.60 193
18769.89 199
18771.19 178
18772.48 183
18773.78 177
18775.07 191
18776.37 195
18777.66 213
18778.96 194
18780.25 183
18781.55 168
18782.85 190
18784.14 189
18785.44 172
18786.73 144
18788.03 161
18789.32 188
18790.62 175
18791.92 167
18793.21 165
18794.51 174
18795.80 177
18797.10 162
18798.40 164
18799.69 141
18800.99 139
18802.28 192
18803.58 214
18804.88 158
18806.17 193
18807.47 195
18808.77 208
18810.06 179
18811.36 181
18812.66 169
18813.95 177
18815.25 193
18816.55 192
18817.84 187
18819.14 171
18820.44 174
18821.73 202
18823.03 201
18824.33 197
18825.62 171
18826.92 189
18828.22 190
18829.52 151
18830.81 178
18832.11 171
18833.41 158
18834.71 186
18836.00 198
18837.30 184
18838.60 182
18839.90 176
18841.19 202
18842.49 193
18843.79 178
18845.09 179
18846.38 200
18847.68 210
18848.98 173
18850.28 181
18851.58 169
18852.87 172
18854.17 176
18855.47 148
18856.77 187
18858.07 183
18859.36 201
18860.66 197
18861.96 179
18863.26 189
18864.56 189
18865.86 199
18867.15 201
18868.45 185
18869.75 198
18871.05 169
18872.35 182
18873.65 160
18874.95 144
18876.24 179
18877.54 197
18878.84 196
18880.14 177
18881.44 166
18882.74 160
18884.04 194
18885.34 182
18886.64 172
18887.94 191
18889.24 204
18890.53 223
18891.83 173
18893.13 181
18894.43 169
18895.73 195
18897.03 183
18898.33 189
18899.63 228
18900.93 164
18902.23 168
18903.53 173
18904.83 137
18906.13 161
18907.43 207
18908.73 189
18910.03 213
18911.33 204
18912.63 185
18913.93 188
18915.23 176
18916.53 174
18917.83 178
18919.13 170
18920.43 170
18921.73 146
18923.03 179
18924.33 195
18925.63 176
18926.93 182
18928.23 155
18929.53 168
18930.84 189
18932.14 148
18933.44 168
18934.74 175
18936.04 181
18937.34 185
18938.64 208
18939.94 205
18941.24 200
18942.54 186
18943.84 187
18945.15 151
18946.45 192
18947.75 186
18949.05 162
18950.35 194
18951.65 223
18952.95 188
18954.26 189
18955.56 173
18956.86 162
18958.16 181
18959.46 204
18960.76 174
18962.07 186
18963.37 180
18964.67 188
18965.97 183
18967.27 166
18968.57 133
18969.88 158
18971.18 180
18972.48 178
18973.78 160
18975.09 207
18976.39 165
18977.69 177
18978.99 169
18980.29 174
18981.60 187
18982.90 198
18984.20 206
18985.50 173
18986.81 161
18988.11 162
18989.41 157
18990.72 158
18992.02 168
18993.32 185
18994.62 146
18995.93 155
18997.23 150
18998.53 175
18999.84 180
19001.14 166
19002.44 181
19003.75 190
19005.05 158
19006.35 156
19007.66 192
19008.96 178
19010.26 154
19011.57 163
19012.87 153
19014.17 145
19015.48 147
19016.78 163
19018.08 170
19019.39 186
19020.69 167
19021.99 151
19023.30 161
19024.60 157
19025.91 142
19027.21 171
19028.51 186
19029.82 160
19031.12 151
19032.43 163
19033.73 202
19035.04 146
19036.34 170
19037.64 151
19038.95 202
19040.25 173
19041.56 182
19042.86 168
19044.17 165
19045.47 152
19046.78 157
19048.08 163
19049.39 140
19050.69 142
19052.00 177
19053.30 174
19054.61 150
19055.91 213
19057.22 159
19058.52 144
19059.83 161
19061.13 186
19062.44 188
19063.74 184
19065.05 180
19066.35 187
19067.66 186
19068.96 200
19070.27 162
19071.57 161
19072.88 159
19074.18 165
19075.49 166
19076.80 169
19078.10 191
19079.41 162
19080.71 169
19082.02 177
19083.33 168
19084.63 157
19085.94 160
19087.24 154
19088.55 173
19089.86 176
19091.16 203
19092.47 171
19093.77 214
19095.08 204
19096.39 152
19097.69 153
19099.00 171
19100.31 211
19101.61 174
19102.92 169
19104.23 152
19105.53 169
19106.84 154
19108.15 184
19109.45 174
19110.76 176
19112.07 182
19113.37 167
19114.68 161
19115.99 142
19117.30 181
19118.60 191
19119.91 182
19121.22 200
19122.52 180
19123.83 179
19125.14 181
19126.45 195
19127.75 177
19129.06 158
19130.37 187
19131.68 174
19132.98 183
19134.29 183
19135.60 159
19136.91 169
19138.22 158
19139.52 156
19140.83 169
19142.14 179
19143.45 195
19144.76 170
19146.06 175
19147.37 186
19148.68 172
19149.99 171
19151.30 168
19152.60 192
19153.91 152
19155.22 174
19156.53 169
19157.84 172
19159.15 188
19160.46 153
19161.76 193
19163.07 179
19164.38 173
19165.69 154
19167.00 177
19168.31 163
19169.62 162
19170.93 166
19172.23 169
19173.54 155
19174.85 167
19176.16 165
19177.47 178
19178.78 161
19180.09 134
19181.40 151
19182.71 162
19184.02 169
19185.33 150
19186.64 159
19187.95 178
19189.26 197
19190.57 176
19191.87 148
19193.18 170
19194.49 166
19195.80 185
19197.11 168
19198.42 162
19199.73 159
19201.04 153
19202.35 171
19203.66 159
19204.97 165
19206.28 170
19207.59 154
19208.90 182
19210.21 188
19211.53 149
19212.84 162
19214.15 166
19215.46 184
19216.77 176
19218.08 161
19219.39 170
19220.70 175
19222.01 196
19223.32 176
19224.63 162
19225.94 159
19227.25 144
19228.56 187
19229.87 155
19231.19 153
19232.50 144
19233.81 138
19235.12 183
19236.43 171
19237.74 162
19239.05 202
19240.36 206
19241.68 163
19242.99 171
19244.30 161
19245.61 177
19246.92 187
19248.23 175
19249.54 171
19250.86 158
19252.17 172
19253.48 173
19254.79 195
19256.10 153
19257.42 152
19258.73 152
19260.04 170
19261.35 171
19262.66 190
19263.98 179
19265.29 165
19266.60 163
19267.91 178
19269.22 165
19270.54 174
19271.85 183
19273.16 151
19274.47 182
19275.79 213
19277.10 179
19278.41 152
19279.72 154
19281.04 144
19282.35 163
19283.66 152
19284.98 166
19286.29 156
19287.60 174
19288.91 165
19290.23 190
19291.54 179
19292.85 181
19294.17 155
19295.48 168
19296.79 155
19298.11 148
19299.42 183
19300.73 181
19302.05 168
19303.36 161
19304.67 151
19305.99 152
19307.30 173
19308.61 153
19309.93 148
19311.24 165
19312.56 153
19313.87 143
19315.18 136
19316.50 132
19317.81 152
19319.13 184
19320.44 200
19321.75 155
19323.07 168
19324.38 154
19325.70 150
19327.01 175
19328.32 168
19329.64 158
19330.95 166
19332.27 167
19333.58 180
19334.90 173
19336.21 165
19337.53 156
19338.84 136
19340.16 181
19341.47 165
19342.79 146
19344.10 181
19345.42 142
19346.73 172
19348.05 166
19349.36 173
19350.68 176
19351.99 169
19353.31 186
19354.62 159
19355.94 174
19357.25 149
19358.57 149
19359.88 184
19361.20 151
19362.51 190
19363.83 167
19365.14 162
19366.46 167
19367.78 163
19369.09 153
19370.41 152
19371.72 171
19373.04 148
19374.35 142
19375.67 166
19376.99 150
19378.30 176
19379.62 135
19380.93 166
19382.25 209
19383.57 170
19384.88 168
19386.20 150
19387.52 176
19388.83 155
19390.15 137
19391.47 172
19392.78 155
19394.10 164
19395.42 173
19396.73 160
19398.05 157
19399.37 154
19400.68 177
19402.00 148
19403.32 155
19404.63 169
19405.95 169
19407.27 190
19408.58 168
19409.90 143
19411.22 144
19412.54 146
19413.85 148
19415.17 158
19416.49 155
19417.80 156
19419.12 152
19420.44 194
19421.76 175
19423.07 160
19424.39 176
19425.71 184
19427.03 179
19428.35 166
19429.66 136
19430.98 146
19432.30 166
19433.62 165
19434.93 153
19436.25 154
19437.57 160
19438.89 171
19440.21 172
19441.53 159
19442.84 179
19444.16 156
19445.48 164
19446.80 176
19448.12 159
19449.44 151
19450.75 167
19452.07 193
19453.39 161
19454.71 123
19456.03 154
19457.35 161
19458.67 162
19459.98 175
19461.30 179
19462.62 155
19463.94 186
19465.26 193
19466.58 177
19467.90 189
19469.22 175
19470.54 162
19471.86 168
19473.18 158
19474.49 142
19475.81 179
19477.13 159
19478.45 174
19479.77 164
19481.09 183
19482.41 178
19483.73 146
19485.05 190
19486.37 186
19487.69 183
19489.01 185
19490.33 173
19491.65 175
19492.97 146
19494.29 171
19495.61 186
19496.93 184
19498.25 142
19499.57 145
19500.89 147
19502.21 159
19503.53 170
19504.85 176
19506.17 170
19507.49 159
19508.81 176
19510.13 163
19511.45 173
19512.77 167
19514.09 158
19515.42 186
19516.74 153
19518.06 149
19519.38 187
19520.70 189
19522.02 174
19523.34 157
19524.66 184
19525.98 158
19527.30 151
19528.62 158
19529.95 155
19531.27 169
19532.59 161
19533.91 172
19535.23 170
19536.55 176
19537.87 183
19539.20 207
19540.52 198
19541.84 154
19543.16 146
19544.48 135
19545.80 167
19547.13 171
19548.45 189
19549.77 182
19551.09 156
19552.41 166
19553.74 158
19555.06 177
19556.38 146
19557.70 163
19559.02 162
19560.35 141
19561.67 153
19562.99 176
19564.31 165
19565.64 176
19566.96 175
19568.28 168
19569.60 172
19570.93 180
19572.25 163
19573.57 188
19574.89 155
19576.22 152
19577.54 152
19578.86 185
19580.18 162
19581.51 161
19582.83 142
19584.15 172
19585.48 201
19586.80 138
19588.12 148
19589.45 155
19590.77 170
19592.09 171
19593.42 153
19594.74 143
19596.06 159
19597.39 160
19598.71 166
19600.03 155
19601.36 137
19602.68 158
19604.00 171
19605.33 169
19606.65 159
19607.98 158
19609.30 158
19610.62 160
19611.95 162
19613.27 150
19614.60 186
19615.92 180
19617.24 175
19618.57 173
19619.89 137
19621.22 134
19622.54 178
19623.87 184
19625.19 118
19626.51 164
19627.84 176
19629.16 155
19630.49 159
19631.81 119
19633.14 144
19634.46 178
19635.79 148
19637.11 148
19638.44 163
19639.76 160
19641.09 144
19642.41 182
19643.74 148
19645.06 163
19646.39 144
19647.71 174
19649.04 178
19650.36 140
19651.69 152
19653.01 173
19654.34 167
19655.66 157
19656.99 157
19658.32 164
19659.64 159
19660.97 167
19662.29 152
19663.62 140
19664.94 186
19666.27 166
19667.60 147
19668.92 139
19670.25 166
19671.57 150
19672.90 151
19674.23 142
19675.55 141
19676.88 173
19678.20 163
19679.53 151
19680.86 149
19682.18 141
19683.51 158
19684.84 170
19686.16 172
19687.49 148
19688.82 153
19690.14 158
19691.47 155
19692.80 170
19694.12 165
19695.45 170
19696.78 165
19698.10 162
19699.43 174
19700.76 168
19702.08 159
19703.41 161
19704.74 138
19706.07 155
19707.39 172
19708.72 160
19710.05 171
19711.37 157
19712.70 164
19714.03 134
19715.36 159
19716.68 153
19718.01 159
19719.34 162
19720.67 171
19721.99 161
19723.32 159
19724.65 161
19725.98 174
19727.31 144
19728.63 175
19729.96 187
19731.29 201
19732.62 170
19733.95 138
19735.27 152
19736.60 149
19737.93 163
19739.26 127
19740.59 160
19741.92 167
19743.24 163
19744.57 160
19745.90 155
19747.23 175
19748.56 162
19749.89 154
19751.22 155
19752.54 164
19753.87 167
19755.20 167
19756.53 183
19757.86 132
19759.19 158
19760.52 153
19761.85 149
19763.18 140
19764.50 145
19765.83 147
19767.16 154
19768.49 147
19769.82 129
19771.15 150
19772.48 154
19773.81 159
19775.14 148
19776.47 137
19777.80 151
19779.13 159
19780.46 143
19781.79 173
19783.12 149
19784.45 138
19785.78 149
19787.11 172
19788.44 148
19789.77 150
19791.10 142
19792.43 155
19793.76 149
19795.09 163
19796.42 155
19797.75 174
19799.08 181
19800.41 169
19801.74 164
19803.07 162
19804.40 167
19805.73 138
19807.06 158
19808.39 160
19809.72 158
19811.05 159
19812.38 171
19813.71 161
19815.05 178
19816.38 155
19817.71 157
19819.04 155
19820.37 162
19821.70 149
19823.03 145
19824.36 151
19825.69 129
19827.03 166
19828.36 177
19829.69 148
19831.02 167
19832.35 182
19833.68 184
19835.01 180
19836.35 146
19837.68 165
19839.01 170
19840.34 169
19841.67 149
19843.00 160
19844.34 183
19845.67 170
19847.00 182
19848.33 177
19849.66 167
19851.00 161
19852.33 158
19853.66 170
19854.99 154
19856.32 148
19857.66 155
19858.99 155
19860.32 136
19861.65 145
19862.99 164
19864.32 157
19865.65 137
19866.98 168
19868.32 156
19869.65 159
19870.98 156
19872.31 139
19873.65 140
19874.98 163
19876.31 168
19877.65 154
19878.98 158
19880.31 157
19881.65 173
19882.98 141
19884.31 153
19885.64 174
19886.98 172
19888.31 155
19889.64 185
19890.98 157
19892.31 147
19893.64 156
19894.98 165
19896.31 149
19897.65 129
19898.98 140
19900.31 161
19901.65 166
19902.98 162
19904.31 158
19905.65 139
19906.98 158
19908.32 130
19909.65 149
19910.98 149
19912.32 151
19913.65 160
19914.99 201
19916.32 148
19917.66 144
19918.99 173
19920.32 161
19921.66 179
19922.99 170
19924.33 180
19925.66 160
19927.00 169
19928.33 186
19929.67 177
19931.00 159
19932.34 160
19933.67 179
19935.01 170
19936.34 153
19937.68 146
19939.01 158
19940.35 155
19941.68 150
19943.02 159
19944.35 175
19945.69 151
19947.02 149
19948.36 145
19949.69 157
19951.03 162
19952.36 160
19953.70 158
19955.03 162
19956.37 160
19957.71 128
19959.04 157
19960.38 151
19961.71 149
19963.05 145
19964.38 134
19965.72 160
19967.06 158
19968.39 185
19969.73 170
19971.06 188
19972.40 188
19973.74 153
19975.07 170
19976.41 168
19977.75 166
19979.08 174
19980.42 162
19981.75 160
19983.09 161
19984.43 194
19985.76 179
19987.10 141
19988.44 154
19989.77 160
19991.11 160
19992.45 168
19993.78 165
19995.12 155
19996.46 144
19997.80 163
19999.13 157
20000.47 144
20001.81 162
20003.14 155
20004.48 175
20005.82 153
20007.16 169
20008.49 143
20009.83 136
20011.17 148
20012.51 166
20013.84 168
20015.18 165
20016.52 157
20017.86 157
20019.19 177
20020.53 169
20021.87 183
20023.21 173
20024.55 180
20025.88 185
20027.22 161
20028.56 138
20029.90 169
20031.24 154
20032.57 167
20033.91 138
20035.25 153
20036.59 158
20037.93 151
20039.26 164
20040.60 157
20041.94 142
20043.28 160
20044.62 178
20045.96 156
20047.30 154
20048.63 160
20049.97 155
20051.31 174
20052.65 181
20053.99 169
20055.33 174
20056.67 151
20058.01 153
20059.35 167
20060.69 177
20062.02 188
20063.36 158
20064.70 173
20066.04 159
20067.38 177
20068.72 161
20070.06 144
20071.40 147
20072.74 142
20074.08 158
20075.42 177
20076.76 156
20078.10 174
20079.44 152
20080.78 157
20082.12 170
20083.46 147
20084.80 153
20086.14 133
20087.48 164
20088.82 157
20090.16 158
20091.50 158
20092.84 175
20094.18 171
20095.52 174
20096.86 194
20098.20 165
20099.54 172
20100.88 164
20102.22 161
20103.56 188
20104.90 156
20106.24 133
20107.58 173
20108.92 161
20110.26 156
20111.60 149
20112.95 141
20114.29 143
20115.63 152
20116.97 143
20118.31 158
20119.65 152
20120.99 133
20122.33 151
20123.67 169
20125.02 143
20126.36 142
20127.70 147
20129.04 164
20130.38 144
20131.72 173
20133.06 163
20134.41 152
20135.75 135
