# Supplementary material for: MALDI-TOF MS typing enables the classification of brewing yeasts of the genus Saccharomyces to major beer styles
Source: PLoS One. 2017 Aug 9;12(8):e0181694. doi: 10.1371/journal.pone.0181694 (PMC5549903; doi:10.1371/journal.pone.0181694)
Supplement: S10 File — The directory includes 90 raw files and was zipped to “.zip”; the folder has three strains with 30 spectra per strain; S1 Text explains the raw files with an example and Table 1 represents the yeast strains used within the experiment. (ZIP) [file pone.0181694.s013.zip › 28-30/30332n-552-OG-Koe-Koe-YPG-18h-E-E_2015-08-19__0_B10_1.dat]

1998.76 1466
1999.18 1522
1999.60 1533
2000.02 1416
2000.44 1585
2000.87 1461
2001.29 1512
2001.71 1432
2002.13 1498
2002.55 1304
2002.97 1251
2003.40 1129
2003.82 1191
2004.24 1380
2004.66 1375
2005.08 1363
2005.50 1176
2005.93 1379
2006.35 1269
2006.77 1504
2007.19 1551
2007.62 1348
2008.04 1464
2008.46 1398
2008.88 1424
2009.30 1364
2009.73 1446
2010.15 1457
2010.57 1561
2010.99 1415
2011.42 1389
2011.84 1505
2012.26 1411
2012.68 1557
2013.11 1349
2013.53 1331
2013.95 1299
2014.38 1271
2014.80 1303
2015.22 1285
2015.64 1241
2016.07 1357
2016.49 1481
2016.91 1243
2017.34 1247
2017.76 1361
2018.18 1449
2018.61 1428
2019.03 1421
2019.45 1347
2019.88 1328
2020.30 1389
2020.72 1379
2021.15 1296
2021.57 1288
2021.99 1321
2022.42 1295
2022.84 1369
2023.27 1411
2023.69 1526
2024.11 1481
2024.54 1358
2024.96 1412
2025.39 1355
2025.81 1243
2026.23 1254
2026.66 1330
2027.08 1442
2027.51 1314
2027.93 1298
2028.36 1317
2028.78 1303
2029.20 1294
2029.63 1380
2030.05 1347
2030.48 1280
2030.90 1259
2031.33 1292
2031.75 1246
2032.18 1326
2032.60 1371
2033.03 1455
2033.45 1472
2033.88 1419
2034.30 1495
2034.73 1357
2035.15 1383
2035.58 1470
2036.00 1418
2036.43 1347
2036.85 1322
2037.28 1543
2037.70 1315
2038.13 1226
2038.55 1257
2038.98 1391
2039.40 1399
2039.83 1452
2040.25 1490
2040.68 1387
2041.11 1292
2041.53 1444
2041.96 1364
2042.38 1265
2042.81 1358
2043.23 1315
2043.66 1438
2044.09 1533
2044.51 1411
2044.94 1303
2045.37 1396
2045.79 1281
2046.22 1311
2046.64 1399
2047.07 1446
2047.50 1462
2047.92 1227
2048.35 1300
2048.78 1227
2049.20 1385
2049.63 1376
2050.06 1473
2050.48 1513
2050.91 1426
2051.34 1559
2051.76 1346
2052.19 1319
2052.62 1519
2053.04 1413
2053.47 1513
2053.90 1493
2054.32 1599
2054.75 1574
2055.18 1421
2055.61 1461
2056.03 1489
2056.46 1445
2056.89 1387
2057.31 1337
2057.74 1531
2058.17 1635
2058.60 1316
2059.02 1267
2059.45 1397
2059.88 1211
2060.31 1337
2060.73 1429
2061.16 1444
2061.59 1298
2062.02 1346
2062.45 1356
2062.87 1249
2063.30 1242
2063.73 1347
2064.16 1407
2064.59 1453
2065.01 1533
2065.44 1780
2065.87 1801
2066.30 1716
2066.73 1613
2067.16 1680
2067.58 1757
2068.01 1700
2068.44 1743
2068.87 1572
2069.30 1671
2069.73 1589
2070.16 1535
2070.58 1509
2071.01 1496
2071.44 1546
2071.87 1495
2072.30 1567
2072.73 1336
2073.16 1467
2073.59 1582
2074.02 1629
2074.45 1468
2074.87 1619
2075.30 1591
2075.73 1396
2076.16 1590
2076.59 1529
2077.02 1403
2077.45 1508
2077.88 1478
2078.31 1454
2078.74 1329
2079.17 1383
2079.60 1360
2080.03 1391
2080.46 1370
2080.89 1394
2081.32 1356
2081.75 1473
2082.18 1510
2082.61 1410
2083.04 1266
2083.47 1364
2083.90 1553
2084.33 1464
2084.76 1449
2085.19 1423
2085.62 1382
2086.05 1416
2086.48 1331
2086.91 1440
2087.34 1369
2087.77 1411
2088.20 1320
2088.63 1343
2089.06 1296
2089.49 1286
2089.92 1427
2090.35 1410
2090.79 1263
2091.22 1390
2091.65 1405
2092.08 1431
2092.51 1493
2092.94 1396
2093.37 1435
2093.80 1418
2094.23 1354
2094.66 1522
2095.10 1521
2095.53 1370
2095.96 1313
2096.39 1324
2096.82 1354
2097.25 1325
2097.68 1422
2098.12 1295
2098.55 1213
2098.98 1311
2099.41 1390
2099.84 1405
2100.27 1342
2100.71 1446
2101.14 1180
2101.57 1379
2102.00 1515
2102.43 1432
2102.87 1255
2103.30 1240
2103.73 1379
2104.16 1396
2104.60 1366
2105.03 1292
2105.46 1382
2105.89 1378
2106.32 1443
2106.76 1259
2107.19 1269
2107.62 1362
2108.05 1508
2108.49 1419
2108.92 1365
2109.35 1392
2109.79 1533
2110.22 1404
2110.65 1361
2111.08 1353
2111.52 1334
2111.95 1272
2112.38 1285
2112.82 1392
2113.25 1456
2113.68 1375
2114.12 1417
2114.55 1321
2114.98 1328
2115.42 1281
2115.85 1352
2116.28 1330
2116.72 1364
2117.15 1486
2117.58 1375
2118.02 1386
2118.45 1420
2118.88 1359
2119.32 1306
2119.75 1356
2120.19 1415
2120.62 1400
2121.05 1343
2121.49 1329
2121.92 1322
2122.36 1263
2122.79 1343
2123.22 1263
2123.66 1354
2124.09 1286
2124.53 1321
2124.96 1382
2125.40 1270
2125.83 1324
2126.26 1316
2126.70 1393
2127.13 1378
2127.57 1268
2128.00 1214
2128.44 1331
2128.87 1290
2129.31 1316
2129.74 1280
2130.18 1340
2130.61 1446
2131.05 1370
2131.48 1243
2131.92 1302
2132.35 1207
2132.79 1233
2133.22 1207
2133.66 1282
2134.09 1342
2134.53 1414
2134.96 1289
2135.40 1329
2135.83 1535
2136.27 1429
2136.70 1349
2137.14 1345
2137.58 1314
2138.01 1128
2138.45 1357
2138.88 1347
2139.32 1375
2139.75 1493
2140.19 1287
2140.63 1288
2141.06 1325
2141.50 1155
2141.93 1156
2142.37 1201
2142.81 1126
2143.24 1146
2143.68 1227
2144.12 1289
2144.55 1198
2144.99 1401
2145.43 1202
2145.86 1249
2146.30 1385
2146.73 1384
2147.17 1440
2147.61 1359
2148.04 1271
2148.48 1305
2148.92 1389
2149.35 1248
2149.79 1287
2150.23 1277
2150.67 1320
2151.10 1480
2151.54 1503
2151.98 1405
2152.41 1457
2152.85 1516
2153.29 1421
2153.73 1438
2154.16 1501
2154.60 1321
2155.04 1353
2155.48 1274
2155.91 1487
2156.35 1515
2156.79 1433
2157.23 1504
2157.66 1425
2158.10 1500
2158.54 1403
2158.98 1361
2159.41 1446
2159.85 1459
2160.29 1392
2160.73 1542
2161.17 1434
2161.60 1341
2162.04 1479
2162.48 1383
2162.92 1420
2163.36 1458
2163.80 1528
2164.23 1500
2164.67 1406
2165.11 1388
2165.55 1433
2165.99 1393
2166.43 1305
2166.86 1264
2167.30 1259
2167.74 1311
2168.18 1243
2168.62 1396
2169.06 1410
2169.50 1318
2169.94 1314
2170.38 1474
2170.81 1585
2171.25 1439
2171.69 1587
2172.13 1547
2172.57 1394
2173.01 1871
2173.45 1756
2173.89 1637
2174.33 1730
2174.77 1760
2175.21 1615
2175.65 1611
2176.09 1575
2176.53 1665
2176.96 1568
2177.40 1566
2177.84 1783
2178.28 1754
2178.72 1500
2179.16 1580
2179.60 1359
2180.04 1479
2180.48 1523
2180.92 1491
2181.36 1388
2181.80 1434
2182.24 1425
2182.68 1454
2183.12 1373
2183.56 1430
2184.01 1457
2184.45 1343
2184.89 1419
2185.33 1381
2185.77 1349
2186.21 1376
2186.65 1388
2187.09 1313
2187.53 1412
2187.97 1390
2188.41 1429
2188.85 1364
2189.29 1264
2189.73 1348
2190.17 1352
2190.62 1410
2191.06 1448
2191.50 1301
2191.94 1444
2192.38 1378
2192.82 1417
2193.26 1490
2193.70 1595
2194.15 1607
2194.59 1589
2195.03 1437
2195.47 1446
2195.91 1446
2196.35 1482
2196.79 1489
2197.24 1475
2197.68 1568
2198.12 1390
2198.56 1433
2199.00 1398
2199.45 1450
2199.89 1313
2200.33 1326
2200.77 1373
2201.21 1496
2201.66 1451
2202.10 1417
2202.54 1443
2202.98 1421
2203.42 1411
2203.87 1585
2204.31 1564
2204.75 1415
2205.19 1542
2205.64 1389
2206.08 1516
2206.52 1418
2206.96 1446
2207.41 1516
2207.85 1420
2208.29 1356
2208.74 1398
2209.18 1415
2209.62 1347
2210.06 1327
2210.51 1365
2210.95 1309
2211.39 1142
2211.84 1306
2212.28 1478
2212.72 1334
2213.17 1319
2213.61 1326
2214.05 1338
2214.50 1271
2214.94 1435
2215.38 1357
2215.83 1316
2216.27 1452
2216.71 1513
2217.16 1383
2217.60 1399
2218.05 1272
2218.49 1393
2218.93 1403
2219.38 1336
2219.82 1375
2220.26 1356
2220.71 1449
2221.15 1241
2221.60 1376
2222.04 1415
2222.49 1381
2222.93 1340
2223.37 1373
2223.82 1246
2224.26 1248
2224.71 1296
2225.15 1413
2225.60 1350
2226.04 1536
2226.49 1433
2226.93 1373
2227.37 1315
2227.82 1326
2228.26 1275
2228.71 1310
2229.15 1346
2229.60 1399
2230.04 1519
2230.49 1494
2230.93 1427
2231.38 1420
2231.82 1384
2232.27 1354
2232.71 1392
2233.16 1328
2233.61 1207
2234.05 1407
2234.50 1454
2234.94 1303
2235.39 1346
2235.83 1274
2236.28 1178
2236.72 1281
2237.17 1388
2237.61 1361
2238.06 1247
2238.51 1343
2238.95 1273
2239.40 1378
2239.84 1404
2240.29 1317
2240.74 1209
2241.18 1286
2241.63 1303
2242.07 1309
2242.52 1320
2242.97 1290
2243.41 1313
2243.86 1313
2244.31 1354
2244.75 1277
2245.20 1398
2245.65 1446
2246.09 1427
2246.54 1345
2246.99 1308
2247.43 1380
2247.88 1399
2248.33 1413
2248.77 1364
2249.22 1374
2249.67 1348
2250.11 1334
2250.56 1186
2251.01 1213
2251.45 1191
2251.90 1255
2252.35 1225
2252.80 1313
2253.24 1351
2253.69 1313
2254.14 1426
2254.59 1315
2255.03 1270
2255.48 1263
2255.93 1273
2256.38 1298
2256.82 1385
2257.27 1316
2257.72 1195
2258.17 1201
2258.61 1320
2259.06 1253
2259.51 1279
2259.96 1169
2260.41 1199
2260.85 1297
2261.30 1354
2261.75 1357
2262.20 1435
2262.65 1476
2263.09 1516
2263.54 1580
2263.99 1654
2264.44 1638
2264.89 1632
2265.34 1543
2265.79 1557
2266.23 1541
2266.68 1334
2267.13 1413
2267.58 1427
2268.03 1440
2268.48 1309
2268.93 1435
2269.38 1466
2269.82 1402
2270.27 1477
2270.72 1416
2271.17 1288
2271.62 1354
2272.07 1426
2272.52 1401
2272.97 1294
2273.42 1360
2273.87 1344
2274.32 1340
2274.77 1312
2275.21 1300
2275.66 1381
2276.11 1403
2276.56 1386
2277.01 1357
2277.46 1365
2277.91 1458
2278.36 1449
2278.81 1370
2279.26 1372
2279.71 1159
2280.16 1291
2280.61 1255
2281.06 1190
2281.51 1285
2281.96 1287
2282.41 1314
2282.86 1388
2283.31 1251
2283.76 1279
2284.21 1287
2284.66 1264
2285.11 1291
2285.56 1304
2286.02 1349
2286.47 1269
2286.92 1340
2287.37 1348
2287.82 1287
2288.27 1470
2288.72 1566
2289.17 1687
2289.62 1867
2290.07 1709
2290.52 1786
2290.97 1934
2291.42 1995
2291.88 1963
2292.33 1865
2292.78 1977
2293.23 1858
2293.68 1717
2294.13 1810
2294.58 1838
2295.04 1694
2295.49 1659
2295.94 1660
2296.39 1577
2296.84 1506
2297.29 1499
2297.74 1423
2298.20 1527
2298.65 1625
2299.10 1513
2299.55 1358
2300.00 1385
2300.46 1478
2300.91 1377
2301.36 1368
2301.81 1325
2302.26 1303
2302.72 1363
2303.17 1365
2303.62 1300
2304.07 1339
2304.53 1328
2304.98 1498
2305.43 1366
2305.88 1343
2306.33 1456
2306.79 1287
2307.24 1213
2307.69 1304
2308.15 1451
2308.60 1387
2309.05 1452
2309.50 1356
2309.96 1345
2310.41 1381
2310.86 1502
2311.32 1515
2311.77 1466
2312.22 1491
2312.68 1467
2313.13 1549
2313.58 1531
2314.03 1547
2314.49 1455
2314.94 1447
2315.39 1363
2315.85 1389
2316.30 1439
2316.76 1278
2317.21 1280
2317.66 1491
2318.12 1471
2318.57 1325
2319.02 1395
2319.48 1259
2319.93 1328
2320.39 1371
2320.84 1485
2321.29 1367
2321.75 1531
2322.20 1494
2322.66 1473
2323.11 1514
2323.56 1305
2324.02 1600
2324.47 1705
2324.93 1550
2325.38 1491
2325.84 1624
2326.29 1625
2326.74 1605
2327.20 1510
2327.65 1676
2328.11 1491
2328.56 1484
2329.02 1622
2329.47 1818
2329.93 1820
2330.38 1668
2330.84 1794
2331.29 1918
2331.75 1877
2332.20 1708
2332.66 1709
2333.11 1619
2333.57 1644
2334.02 1494
2334.48 1443
2334.93 1549
2335.39 1628
2335.84 1463
2336.30 1484
2336.76 1492
2337.21 1470
2337.67 1612
2338.12 1479
2338.58 1424
2339.03 1348
2339.49 1365
2339.95 1562
2340.40 1470
2340.86 1338
2341.31 1350
2341.77 1276
2342.23 1514
2342.68 1527
2343.14 1418
2343.59 1587
2344.05 1621
2344.51 1400
2344.96 1408
2345.42 1376
2345.88 1369
2346.33 1463
2346.79 1469
2347.24 1459
2347.70 1487
2348.16 1393
2348.61 1385
2349.07 1459
2349.53 1308
2349.99 1462
2350.44 1394
2350.90 1298
2351.36 1258
2351.81 1242
2352.27 1372
2352.73 1294
2353.18 1233
2353.64 1413
2354.10 1290
2354.56 1385
2355.01 1289
2355.47 1421
2355.93 1187
2356.38 1341
2356.84 1264
2357.30 1358
2357.76 1269
2358.22 1259
2358.67 1332
2359.13 1215
2359.59 1354
2360.05 1472
2360.50 1478
2360.96 1440
2361.42 1398
2361.88 1338
2362.34 1353
2362.79 1307
2363.25 1327
2363.71 1116
2364.17 1296
2364.63 1517
2365.08 1423
2365.54 1371
2366.00 1337
2366.46 1280
2366.92 1276
2367.38 1259
2367.84 1453
2368.29 1375
2368.75 1289
2369.21 1347
2369.67 1377
2370.13 1304
2370.59 1371
2371.05 1476
2371.50 1262
2371.96 1238
2372.42 1356
2372.88 1274
2373.34 1382
2373.80 1451
2374.26 1405
2374.72 1397
2375.18 1240
2375.64 1414
2376.10 1301
2376.56 1282
2377.02 1393
2377.47 1491
2377.93 1350
2378.39 1395
2378.85 1483
2379.31 1531
2379.77 1440
2380.23 1403
2380.69 1533
2381.15 1396
2381.61 1290
2382.07 1360
2382.53 1277
2382.99 1343
2383.45 1391
2383.91 1368
2384.37 1400
2384.83 1245
2385.29 1256
2385.75 1186
2386.21 1126
2386.67 1159
2387.13 1230
2387.59 1216
2388.05 1282
2388.52 1358
2388.98 1388
2389.44 1300
2389.90 1366
2390.36 1416
2390.82 1402
2391.28 1358
2391.74 1332
2392.20 1480
2392.66 1509
2393.12 1342
2393.58 1294
2394.05 1413
2394.51 1269
2394.97 1272
2395.43 1304
2395.89 1242
2396.35 1368
2396.81 1406
2397.27 1355
2397.74 1273
2398.20 1138
2398.66 1359
2399.12 1270
2399.58 1338
2400.04 1285
2400.50 1198
2400.97 1273
2401.43 1474
2401.89 1427
2402.35 1215
2402.81 1311
2403.28 1238
2403.74 1423
2404.20 1445
2404.66 1437
2405.12 1298
2405.59 1289
2406.05 1371
2406.51 1287
2406.97 1200
2407.44 1256
2407.90 1270
2408.36 1292
2408.82 1333
2409.29 1232
2409.75 1250
2410.21 1235
2410.67 1286
2411.14 1469
2411.60 1345
2412.06 1259
2412.52 1348
2412.99 1270
2413.45 1263
2413.91 1295
2414.38 1426
2414.84 1474
2415.30 1419
2415.77 1524
2416.23 1474
2416.69 1507
2417.16 1589
2417.62 1450
2418.08 1507
2418.55 1371
2419.01 1521
2419.47 1582
2419.94 1659
2420.40 1488
2420.86 1460
2421.33 1546
2421.79 1620
2422.25 1555
2422.72 1516
2423.18 1454
2423.65 1356
2424.11 1370
2424.57 1313
2425.04 1482
2425.50 1369
2425.97 1272
2426.43 1347
2426.90 1312
2427.36 1277
2427.82 1255
2428.29 1429
2428.75 1341
2429.22 1282
2429.68 1373
2430.15 1347
2430.61 1452
2431.08 1402
2431.54 1368
2432.00 1504
2432.47 1474
2432.93 1432
2433.40 1429
2433.86 1386
2434.33 1364
2434.79 1344
2435.26 1323
2435.72 1256
2436.19 1049
2436.65 1297
2437.12 1324
2437.58 1360
2438.05 1390
2438.52 1361
2438.98 1409
2439.45 1481
2439.91 1464
2440.38 1524
2440.84 1429
2441.31 1463
2441.77 1533
2442.24 1491
2442.71 1354
2443.17 1429
2443.64 1475
2444.10 1393
2444.57 1366
2445.03 1325
2445.50 1242
2445.97 1228
2446.43 1295
2446.90 1308
2447.37 1318
2447.83 1195
2448.30 1262
2448.76 1379
2449.23 1207
2449.70 1249
2450.16 1242
2450.63 1303
2451.10 1332
2451.56 1278
2452.03 1341
2452.50 1375
2452.96 1337
2453.43 1279
2453.90 1200
2454.36 1312
2454.83 1361
2455.30 1341
2455.76 1334
2456.23 1314
2456.70 1381
2457.17 1357
2457.63 1430
2458.10 1399
2458.57 1421
2459.03 1231
2459.50 1292
2459.97 1280
2460.44 1395
2460.90 1357
2461.37 1355
2461.84 1394
2462.31 1431
2462.77 1255
2463.24 1331
2463.71 1381
2464.18 1379
2464.65 1410
2465.11 1444
2465.58 1250
2466.05 1219
2466.52 1297
2466.99 1350
2467.45 1458
2467.92 1327
2468.39 1475
2468.86 1461
2469.33 1353
2469.79 1419
2470.26 1262
2470.73 1297
2471.20 1244
2471.67 1240
2472.14 1371
2472.61 1321
2473.07 1319
2473.54 1213
2474.01 1314
2474.48 1279
2474.95 1269
2475.42 1185
2475.89 1188
2476.36 1165
2476.82 1177
2477.29 1114
2477.76 1289
2478.23 1232
2478.70 1234
2479.17 1310
2479.64 1228
2480.11 1199
2480.58 1248
2481.05 1235
2481.52 1180
2481.99 1213
2482.46 1191
2482.93 1162
2483.40 1108
2483.87 1297
2484.33 1273
2484.80 1172
2485.27 1339
2485.74 1342
2486.21 1345
2486.68 1242
2487.15 1290
2487.62 1414
2488.09 1409
2488.56 1337
2489.03 1225
2489.50 1362
2489.97 1345
2490.44 1270
2490.92 1400
2491.39 1269
2491.86 1178
2492.33 1265
2492.80 1167
2493.27 1233
2493.74 1215
2494.21 1296
2494.68 1375
2495.15 1131
2495.62 1250
2496.09 1297
2496.56 1310
2497.03 1226
2497.50 1177
2497.98 1204
2498.45 1312
2498.92 1276
2499.39 1263
2499.86 1171
2500.33 1127
2500.80 1275
2501.27 1292
2501.75 1264
2502.22 1181
2502.69 1132
2503.16 1174
2503.63 1205
2504.10 1229
2504.57 1356
2505.05 1365
2505.52 1256
2505.99 1179
2506.46 1291
2506.93 1460
2507.40 1344
2507.88 1324
2508.35 1258
2508.82 1368
2509.29 1289
2509.76 1245
2510.24 1282
2510.71 1358
2511.18 1249
2511.65 1208
2512.13 1255
2512.60 1410
2513.07 1421
2513.54 1435
2514.02 1328
2514.49 1181
2514.96 1281
2515.43 1276
2515.91 1323
2516.38 1319
2516.85 1410
2517.32 1247
2517.80 1217
2518.27 1250
2518.74 1238
2519.22 1303
2519.69 1123
2520.16 1243
2520.64 1288
2521.11 1319
2521.58 1098
2522.06 1140
2522.53 1271
2523.00 1289
2523.48 1393
2523.95 1273
2524.42 1311
2524.90 1286
2525.37 1330
2525.84 1283
2526.32 1292
2526.79 1191
2527.26 1327
2527.74 1373
2528.21 1354
2528.69 1226
2529.16 1215
2529.63 1137
2530.11 1193
2530.58 1307
2531.06 1333
2531.53 1294
2532.00 1391
2532.48 1399
2532.95 1325
2533.43 1431
2533.90 1323
2534.38 1293
2534.85 1232
2535.32 1317
2535.80 1383
2536.27 1349
2536.75 1304
2537.22 1308
2537.70 1206
2538.17 1350
2538.65 1384
2539.12 1287
2539.60 1306
2540.07 1347
2540.55 1400
2541.02 1358
2541.50 1381
2541.97 1397
2542.45 1377
2542.92 1334
2543.40 1449
2543.87 1516
2544.35 1344
2544.82 1314
2545.30 1243
2545.78 1277
2546.25 1379
2546.73 1356
2547.20 1263
2547.68 1490
2548.15 1487
2548.63 1463
2549.10 1551
2549.58 1549
2550.06 1486
2550.53 1564
2551.01 1551
2551.48 1568
2551.96 1450
2552.44 1483
2552.91 1525
2553.39 1513
2553.87 1431
2554.34 1431
2554.82 1397
2555.29 1441
2555.77 1423
2556.25 1383
2556.72 1418
2557.20 1398
2557.68 1377
2558.15 1286
2558.63 1214
2559.11 1376
2559.58 1343
2560.06 1393
2560.54 1344
2561.01 1278
2561.49 1337
2561.97 1486
2562.45 1326
2562.92 1336
2563.40 1238
2563.88 1347
2564.35 1212
2564.83 1292
2565.31 1305
2565.79 1202
2566.26 1371
2566.74 1327
2567.22 1363
2567.70 1318
2568.17 1298
2568.65 1361
2569.13 1222
2569.61 1177
2570.08 1209
2570.56 1313
2571.04 1291
2571.52 1202
2572.00 1255
2572.47 1182
2572.95 1299
2573.43 1304
2573.91 1300
2574.39 1282
2574.86 1148
2575.34 1136
2575.82 1169
2576.30 1327
2576.78 1275
2577.26 1297
2577.73 1238
2578.21 1129
2578.69 1199
2579.17 1197
2579.65 1178
2580.13 1234
2580.61 1357
2581.08 1222
2581.56 1215
2582.04 1247
2582.52 1418
2583.00 1193
2583.48 1326
2583.96 1236
2584.44 1178
2584.92 1264
2585.40 1385
2585.87 1259
2586.35 1233
2586.83 1189
2587.31 1122
2587.79 1300
2588.27 1316
2588.75 1262
2589.23 1221
2589.71 1312
2590.19 1267
2590.67 1288
2591.15 1187
2591.63 1329
2592.11 1401
2592.59 1440
2593.07 1465
2593.55 1296
2594.03 1281
2594.51 1216
2594.99 1182
2595.47 1250
2595.95 1303
2596.43 1312
2596.91 1373
2597.39 1253
2597.87 1332
2598.35 1264
2598.83 1229
2599.31 1289
2599.79 1225
2600.27 1255
2600.75 1275
2601.23 1400
2601.71 1309
2602.20 1244
2602.68 1291
2603.16 1199
2603.64 1355
2604.12 1337
2604.60 1281
2605.08 1377
2605.56 1363
2606.04 1452
2606.52 1283
2607.00 1285
2607.49 1223
2607.97 1141
2608.45 1295
2608.93 1230
2609.41 1215
2609.89 1288
2610.37 1162
2610.86 1227
2611.34 1385
2611.82 1357
2612.30 1373
2612.78 1297
2613.26 1179
2613.75 1164
2614.23 1358
2614.71 1451
2615.19 1328
2615.67 1204
2616.16 1304
2616.64 1369
2617.12 1345
2617.60 1309
2618.08 1357
2618.57 1312
2619.05 1206
2619.53 1217
2620.01 1198
2620.50 1207
2620.98 1294
2621.46 1309
2621.94 1283
2622.43 1239
2622.91 1275
2623.39 1139
2623.87 1221
2624.36 1328
2624.84 1330
2625.32 1194
2625.81 1312
2626.29 1262
2626.77 1337
2627.25 1224
2627.74 1282
2628.22 1149
2628.70 1237
2629.19 1288
2629.67 1276
2630.15 1223
2630.64 1307
2631.12 1286
2631.60 1423
2632.09 1418
2632.57 1451
2633.05 1474
2633.54 1433
2634.02 1513
2634.51 1418
2634.99 1426
2635.47 1269
2635.96 1322
2636.44 1324
2636.93 1392
2637.41 1234
2637.89 1290
2638.38 1315
2638.86 1291
2639.35 1268
2639.83 1190
2640.31 1106
2640.80 1256
2641.28 1357
2641.77 1374
2642.25 1335
2642.74 1321
2643.22 1413
2643.71 1452
2644.19 1229
2644.67 1168
2645.16 1193
2645.64 1076
2646.13 1137
2646.61 1258
2647.10 1222
2647.58 1215
2648.07 1232
2648.55 1246
2649.04 1246
2649.52 1352
2650.01 1322
2650.49 1286
2650.98 1156
2651.46 1173
2651.95 1238
2652.43 1205
2652.92 1212
2653.41 1452
2653.89 1360
2654.38 1217
2654.86 1229
2655.35 1358
2655.83 1304
2656.32 1171
2656.81 1309
2657.29 1201
2657.78 1267
2658.26 1204
2658.75 1219
2659.23 1297
2659.72 1356
2660.21 1193
2660.69 1222
2661.18 1341
2661.67 1468
2662.15 1124
2662.64 1217
2663.12 1340
2663.61 1185
2664.10 1273
2664.58 1220
2665.07 1232
2665.56 1247
2666.04 1228
2666.53 1241
2667.02 1264
2667.50 1268
2667.99 1235
2668.48 1413
2668.96 1441
2669.45 1358
2669.94 1189
2670.42 1337
2670.91 1446
2671.40 1379
2671.89 1262
2672.37 1357
2672.86 1514
2673.35 1492
2673.83 1677
2674.32 1757
2674.81 1833
2675.30 1941
2675.78 1790
2676.27 1927
2676.76 1825
2677.25 1642
2677.74 1639
2678.22 1665
2678.71 1552
2679.20 1539
2679.69 1564
2680.17 1538
2680.66 1518
2681.15 1457
2681.64 1380
2682.13 1331
2682.61 1425
2683.10 1410
2683.59 1429
2684.08 1394
2684.57 1405
2685.06 1452
2685.54 1371
2686.03 1282
2686.52 1296
2687.01 1419
2687.50 1364
2687.99 1306
2688.48 1167
2688.96 1407
2689.45 1331
2689.94 1213
2690.43 1213
2690.92 1309
2691.41 1333
2691.90 1179
2692.39 1256
2692.88 1307
2693.36 1227
2693.85 1338
2694.34 1285
2694.83 1152
2695.32 1221
2695.81 1331
2696.30 1338
2696.79 1347
2697.28 1350
2697.77 1366
2698.26 1299
2698.75 1324
2699.24 1272
2699.73 1346
2700.22 1317
2700.71 1392
2701.20 1389
2701.69 1213
2702.18 1173
2702.67 1275
2703.16 1436
2703.65 1411
2704.14 1294
2704.63 1259
2705.12 1318
2705.61 1252
2706.10 1269
2706.59 1392
2707.08 1282
2707.57 1231
2708.06 1284
2708.55 1415
2709.04 1405
2709.53 1246
2710.02 1060
2710.51 1221
2711.00 1385
2711.49 1345
2711.98 1461
2712.47 1263
2712.97 1190
2713.46 1276
2713.95 1195
2714.44 1184
2714.93 1142
2715.42 1252
2715.91 1303
2716.40 1311
2716.89 1407
2717.39 1364
2717.88 1301
2718.37 1348
2718.86 1362
2719.35 1301
2719.84 1306
2720.33 1360
2720.83 1437
2721.32 1417
2721.81 1492
2722.30 1494
2722.79 1493
2723.28 1569
2723.78 1626
2724.27 1413
2724.76 1425
2725.25 1438
2725.74 1421
2726.24 1404
2726.73 1380
2727.22 1364
2727.71 1423
2728.20 1397
2728.70 1374
2729.19 1243
2729.68 1214
2730.17 1423
2730.67 1239
2731.16 1265
2731.65 1383
2732.14 1368
2732.64 1155
2733.13 1212
2733.62 1242
2734.12 1399
2734.61 1350
2735.10 1366
2735.59 1391
2736.09 1220
2736.58 1313
2737.07 1457
2737.57 1342
2738.06 1388
2738.55 1402
2739.05 1396
2739.54 1412
2740.03 1228
2740.53 1176
2741.02 1316
2741.51 1364
2742.01 1316
2742.50 1299
2742.99 1316
2743.49 1352
2743.98 1353
2744.47 1331
2744.97 1354
2745.46 1405
2745.96 1263
2746.45 1231
2746.94 1244
2747.44 1335
2747.93 1315
2748.43 1379
2748.92 1356
2749.41 1343
2749.91 1386
2750.40 1377
2750.90 1458
2751.39 1356
2751.89 1271
2752.38 1340
2752.87 1375
2753.37 1238
2753.86 1249
2754.36 1238
2754.85 1169
2755.35 1288
2755.84 1132
2756.34 1249
2756.83 1296
2757.33 1299
2757.82 1160
2758.32 1304
2758.81 1202
2759.31 1305
2759.80 1246
2760.30 1221
2760.79 1320
2761.29 1264
2761.78 1175
2762.28 1260
2762.77 1307
2763.27 1268
2763.76 1296
2764.26 1285
2764.76 1286
2765.25 1473
2765.75 1341
2766.24 1273
2766.74 1148
2767.23 1248
2767.73 1127
2768.23 1212
2768.72 1272
2769.22 1215
2769.71 1204
2770.21 1303
2770.71 1291
2771.20 1389
2771.70 1401
2772.19 1320
2772.69 1354
2773.19 1354
2773.68 1377
2774.18 1367
2774.68 1294
2775.17 1351
2775.67 1589
2776.17 1596
2776.66 1442
2777.16 1489
2777.66 1628
2778.15 1544
2778.65 1568
2779.15 1485
2779.64 1414
2780.14 1326
2780.64 1243
2781.13 1278
2781.63 1388
2782.13 1438
2782.63 1373
2783.12 1417
2783.62 1308
2784.12 1366
2784.61 1351
2785.11 1278
2785.61 1286
2786.11 1330
2786.60 1408
2787.10 1374
2787.60 1266
2788.10 1269
2788.59 1335
2789.09 1496
2789.59 1442
2790.09 1251
2790.59 1294
2791.08 1390
2791.58 1442
2792.08 1253
2792.58 1262
2793.08 1268
2793.57 1177
2794.07 1251
2794.57 1334
2795.07 1368
2795.57 1236
2796.07 1306
2796.56 1434
2797.06 1429
2797.56 1437
2798.06 1376
2798.56 1338
2799.06 1306
2799.56 1490
2800.05 1407
2800.55 1347
2801.05 1373
2801.55 1381
2802.05 1439
2802.55 1461
2803.05 1377
2803.55 1324
2804.05 1328
2804.54 1360
2805.04 1287
2805.54 1165
2806.04 1389
2806.54 1205
2807.04 1300
2807.54 1282
2808.04 1295
2808.54 1454
2809.04 1418
2809.54 1429
2810.04 1436
2810.54 1473
2811.04 1407
2811.54 1507
2812.04 1487
2812.54 1368
2813.04 1304
2813.54 1387
2814.04 1411
2814.54 1416
2815.04 1272
2815.54 1134
2816.04 1315
2816.54 1419
2817.04 1313
2817.54 1357
2818.04 1330
2818.54 1253
2819.04 1301
2819.54 1376
2820.04 1499
2820.54 1335
2821.04 1300
2821.54 1275
2822.04 1191
2822.54 1366
2823.04 1506
2823.54 1385
2824.04 1372
2824.55 1345
2825.05 1294
2825.55 1351
2826.05 1288
2826.55 1304
2827.05 1181
2827.55 1370
2828.05 1382
2828.55 1250
2829.06 1254
2829.56 1236
2830.06 1350
2830.56 1281
2831.06 1282
2831.56 1144
2832.06 1138
2832.57 1097
2833.07 1233
2833.57 1399
2834.07 1268
2834.57 1242
2835.07 1263
2835.58 1263
2836.08 1281
2836.58 1325
2837.08 1327
2837.58 1359
2838.09 1415
2838.59 1384
2839.09 1264
2839.59 1255
2840.10 1286
2840.60 1298
2841.10 1365
2841.60 1269
2842.11 1246
2842.61 1305
2843.11 1351
2843.61 1254
2844.12 1274
2844.62 1399
2845.12 1260
2845.62 1300
2846.13 1155
2846.63 1143
2847.13 1196
2847.64 1337
2848.14 1376
2848.64 1269
2849.14 1276
2849.65 1349
2850.15 1338
2850.65 1457
2851.16 1309
2851.66 1156
2852.16 1233
2852.67 1296
2853.17 1274
2853.67 1278
2854.18 1195
2854.68 1106
2855.18 1209
2855.69 1152
2856.19 1181
2856.70 1227
2857.20 1276
2857.70 1282
2858.21 1298
2858.71 1414
2859.22 1394
2859.72 1350
2860.22 1360
2860.73 1385
2861.23 1324
2861.74 1368
2862.24 1293
2862.74 1234
2863.25 1241
2863.75 1247
2864.26 1288
2864.76 1265
2865.27 1258
2865.77 1216
2866.28 1215
2866.78 1217
2867.28 1221
2867.79 1222
2868.29 1227
2868.80 1323
2869.30 1179
2869.81 1331
2870.31 1286
2870.82 1271
2871.32 1341
2871.83 1370
2872.33 1234
2872.84 1261
2873.34 1489
2873.85 1364
2874.36 1299
2874.86 1413
2875.37 1469
2875.87 1283
2876.38 1474
2876.88 1326
2877.39 1447
2877.89 1429
2878.40 1441
2878.90 1409
2879.41 1458
2879.92 1315
2880.42 1272
2880.93 1227
2881.43 1396
2881.94 1473
2882.45 1359
2882.95 1334
2883.46 1365
2883.96 1279
2884.47 1306
2884.98 1496
2885.48 1545
2885.99 1424
2886.50 1469
2887.00 1394
2887.51 1453
2888.02 1361
2888.52 1591
2889.03 1503
2889.53 1562
2890.04 1491
2890.55 1448
2891.06 1479
2891.56 1524
2892.07 1499
2892.58 1460
2893.08 1503
2893.59 1379
2894.10 1528
2894.60 1781
2895.11 1759
2895.62 1892
2896.13 1936
2896.63 1898
2897.14 1952
2897.65 1833
2898.15 1800
2898.66 1709
2899.17 1751
2899.68 1929
2900.18 1626
2900.69 1733
2901.20 1663
2901.71 1493
2902.22 1642
2902.72 1519
2903.23 1471
2903.74 1565
2904.25 1503
2904.75 1448
2905.26 1347
2905.77 1497
2906.28 1447
2906.79 1338
2907.30 1329
2907.80 1420
2908.31 1294
2908.82 1326
2909.33 1484
2909.84 1429
2910.35 1340
2910.85 1278
2911.36 1307
2911.87 1222
2912.38 1273
2912.89 1256
2913.40 1357
2913.91 1482
2914.41 1378
2914.92 1369
2915.43 1452
2915.94 1407
2916.45 1477
2916.96 1431
2917.47 1463
2917.98 1324
2918.49 1589
2919.00 1375
2919.51 1231
2920.01 1256
2920.52 1338
2921.03 1380
2921.54 1385
2922.05 1380
2922.56 1442
2923.07 1429
2923.58 1485
2924.09 1451
2924.60 1429
2925.11 1515
2925.62 1681
2926.13 1687
2926.64 1573
2927.15 1417
2927.66 1404
2928.17 1510
2928.68 1624
2929.19 1479
2929.70 1360
2930.21 1404
2930.72 1393
2931.23 1343
2931.74 1343
2932.25 1207
2932.76 1230
2933.27 1232
2933.78 1363
2934.29 1212
2934.80 1362
2935.31 1413
2935.83 1337
2936.34 1327
2936.85 1380
2937.36 1323
2937.87 1327
2938.38 1397
2938.89 1325
2939.40 1398
2939.91 1288
2940.42 1355
2940.94 1461
2941.45 1449
2941.96 1256
2942.47 1400
2942.98 1397
2943.49 1291
2944.00 1425
2944.51 1416
2945.03 1233
2945.54 1365
2946.05 1429
2946.56 1361
2947.07 1452
2947.58 1387
2948.10 1313
2948.61 1401
2949.12 1336
2949.63 1361
2950.14 1441
2950.66 1359
2951.17 1439
2951.68 1405
2952.19 1324
2952.70 1306
2953.22 1302
2953.73 1344
2954.24 1269
2954.75 1258
2955.26 1349
2955.78 1361
2956.29 1291
2956.80 1275
2957.31 1322
2957.83 1317
2958.34 1369
2958.85 1317
2959.37 1352
2959.88 1282
2960.39 1347
2960.90 1497
2961.42 1581
2961.93 1414
2962.44 1363
2962.96 1435
2963.47 1420
2963.98 1373
2964.50 1390
2965.01 1365
2965.52 1381
2966.04 1429
2966.55 1230
2967.06 1263
2967.58 1315
2968.09 1296
2968.60 1271
2969.12 1375
2969.63 1434
2970.14 1210
2970.66 1306
2971.17 1288
2971.68 1413
2972.20 1230
2972.71 1139
2973.23 1283
2973.74 1250
2974.25 1260
2974.77 1341
2975.28 1325
2975.80 1294
2976.31 1327
2976.83 1333
2977.34 1285
2977.85 1225
2978.37 1195
2978.88 1239
2979.40 1255
2979.91 1395
2980.43 1428
2980.94 1319
2981.46 1461
2981.97 1489
2982.48 1443
2983.00 1389
2983.51 1388
2984.03 1354
2984.54 1404
2985.06 1395
2985.57 1442
2986.09 1551
2986.60 1634
2987.12 1549
2987.63 1463
2988.15 1471
2988.67 1488
2989.18 1592
2989.70 1539
2990.21 1480
2990.73 1285
2991.24 1406
2991.76 1332
2992.27 1313
2992.79 1481
2993.30 1522
2993.82 1571
2994.34 1515
2994.85 1613
2995.37 1330
2995.88 1378
2996.40 1605
2996.92 1596
2997.43 1589
2997.95 1565
2998.46 1628
2998.98 1564
2999.50 1617
3000.01 1776
3000.53 1753
3001.05 1777
3001.56 1774
3002.08 1739
3002.59 1899
3003.11 1947
3003.63 2341
3004.14 2530
3004.66 2564
3005.18 2460
3005.69 2429
3006.21 2525
3006.73 2529
3007.24 2520
3007.76 2237
3008.28 1834
3008.80 1802
3009.31 1767
3009.83 1869
3010.35 1602
3010.86 1625
3011.38 1365
3011.90 1448
3012.42 1572
3012.93 1523
3013.45 1440
3013.97 1431
3014.49 1302
3015.00 1398
3015.52 1511
3016.04 1521
3016.56 1487
3017.07 1509
3017.59 1637
3018.11 1563
3018.63 1513
3019.15 1729
3019.66 1691
3020.18 1661
3020.70 1667
3021.22 1722
3021.74 1682
3022.25 1817
3022.77 1674
3023.29 1575
3023.81 1541
3024.33 1531
3024.85 1585
3025.36 1533
3025.88 1552
3026.40 1435
3026.92 1498
3027.44 1393
3027.96 1461
3028.48 1392
3028.99 1455
3029.51 1457
3030.03 1518
3030.55 1493
3031.07 1420
3031.59 1510
3032.11 1458
3032.63 1484
3033.15 1449
3033.66 1376
3034.18 1543
3034.70 1542
3035.22 1553
3035.74 1534
3036.26 1388
3036.78 1421
3037.30 1408
3037.82 1521
3038.34 1481
3038.86 1302
3039.38 1550
3039.90 1507
3040.42 1366
3040.94 1372
3041.46 1506
3041.98 1499
3042.50 1464
3043.02 1501
3043.54 1441
3044.06 1404
3044.58 1528
3045.10 1386
3045.62 1532
3046.14 1541
3046.66 1481
3047.18 1403
3047.70 1339
3048.22 1497
3048.74 1490
3049.26 1318
3049.78 1283
3050.30 1383
3050.82 1381
3051.34 1362
3051.86 1513
3052.38 1415
3052.90 1377
3053.43 1357
3053.95 1225
3054.47 1240
3054.99 1375
3055.51 1472
3056.03 1303
3056.55 1440
3057.07 1399
3057.59 1355
3058.12 1351
3058.64 1456
3059.16 1421
3059.68 1481
3060.20 1318
3060.72 1305
3061.24 1479
3061.77 1525
3062.29 1462
3062.81 1487
3063.33 1461
3063.85 1463
3064.37 1382
3064.90 1589
3065.42 1572
3065.94 1476
3066.46 1405
3066.98 1633
3067.51 1535
3068.03 1480
3068.55 1625
3069.07 1663
3069.59 1546
3070.12 1613
3070.64 1508
3071.16 1622
3071.68 1835
3072.21 1677
3072.73 1592
3073.25 1636
3073.77 1512
3074.30 1614
3074.82 1552
3075.34 1478
3075.86 1633
3076.39 1742
3076.91 1751
3077.43 1839
3077.96 1714
3078.48 1722
3079.00 1879
3079.52 1824
3080.05 1951
3080.57 1911
3081.09 2102
3081.62 1999
3082.14 2049
3082.66 2028
3083.19 2095
3083.71 2122
3084.23 1961
3084.76 1983
3085.28 2077
3085.80 2047
3086.33 1801
3086.85 1861
3087.38 1798
3087.90 1931
3088.42 1889
3088.95 2026
3089.47 1918
3090.00 1829
3090.52 1844
3091.04 1852
3091.57 1752
3092.09 1719
3092.62 1790
3093.14 1923
3093.66 1976
3094.19 2005
3094.71 1817
3095.24 2030
3095.76 2092
3096.29 1959
3096.81 2080
3097.34 1985
3097.86 1983
3098.38 2260
3098.91 2290
3099.43 2387
3099.96 2623
3100.48 3237
3101.01 3607
3101.53 4299
3102.06 4984
3102.58 5653
3103.11 6443
3103.63 6873
3104.16 7048
3104.68 7076
3105.21 7356
3105.73 6910
3106.26 6407
3106.79 5780
3107.31 4954
3107.84 4518
3108.36 4016
3108.89 3702
3109.41 3411
3109.94 3305
3110.46 3139
3110.99 3249
3111.52 3217
3112.04 3091
3112.57 3238
3113.09 3328
3113.62 3183
3114.15 2988
3114.67 3032
3115.20 2822
3115.72 2570
3116.25 2492
3116.78 2310
3117.30 2356
3117.83 2278
3118.35 2113
3118.88 1951
3119.41 2145
3119.93 2147
3120.46 2158
3120.99 2210
3121.51 2321
3122.04 2291
3122.57 2246
3123.09 2275
3123.62 2126
3124.15 2033
3124.67 2313
3125.20 2275
3125.73 1977
3126.26 2035
3126.78 1924
3127.31 1892
3127.84 1893
3128.36 1859
3128.89 1837
3129.42 1885
3129.95 1989
3130.47 1879
3131.00 1796
3131.53 1740
3132.06 1868
3132.58 1908
3133.11 1726
3133.64 1757
3134.17 1430
3134.69 1626
3135.22 1745
3135.75 1632
3136.28 1704
3136.81 1676
3137.33 1666
3137.86 1701
3138.39 1802
3138.92 1773
3139.45 1570
3139.97 1533
3140.50 1666
3141.03 1672
3141.56 1544
3142.09 1690
3142.62 1787
3143.14 1679
3143.67 1801
3144.20 1726
3144.73 1613
3145.26 1687
3145.79 1805
3146.32 1686
3146.84 1595
3147.37 1761
3147.90 1893
3148.43 1858
3148.96 1857
3149.49 1939
3150.02 2007
3150.55 1767
3151.08 1790
3151.61 1649
3152.13 1711
3152.66 1703
3153.19 1847
3153.72 1897
3154.25 1812
3154.78 1874
3155.31 2082
3155.84 1964
3156.37 2002
3156.90 1992
3157.43 1770
3157.96 1882
3158.49 2045
3159.02 1897
3159.55 1690
3160.08 1707
3160.61 1728
3161.14 1704
3161.67 1724
3162.20 1760
3162.73 1691
3163.26 1773
3163.79 1731
3164.32 1621
3164.85 1496
3165.38 1512
3165.91 1709
3166.44 1593
3166.97 1471
3167.50 1515
3168.03 1609
3168.56 1517
3169.09 1515
3169.62 1466
3170.15 1532
3170.69 1452
3171.22 1622
3171.75 1783
3172.28 1751
3172.81 1806
3173.34 1823
3173.87 1810
3174.40 1784
3174.93 1740
3175.46 1704
3176.00 1642
3176.53 1714
3177.06 1689
3177.59 1747
3178.12 1733
3178.65 1716
3179.18 1693
3179.72 1760
3180.25 1644
3180.78 1774
3181.31 1760
3181.84 1748
3182.37 1756
3182.91 1771
3183.44 1687
3183.97 1635
3184.50 1663
3185.03 1737
3185.56 1675
3186.10 1716
3186.63 1689
3187.16 1739
3187.69 1581
3188.23 1520
3188.76 1486
3189.29 1646
3189.82 1581
3190.36 1659
3190.89 1675
3191.42 1650
3191.95 1717
3192.49 1611
3193.02 1615
3193.55 1363
3194.08 1613
3194.62 1520
3195.15 1404
3195.68 1460
3196.21 1598
3196.75 1648
3197.28 1511
3197.81 1561
3198.35 1613
3198.88 1679
3199.41 1579
3199.95 1589
3200.48 1583
3201.01 1859
3201.55 1686
3202.08 1661
3202.61 1769
3203.15 1699
3203.68 1715
3204.21 1578
3204.75 1576
3205.28 1546
3205.81 1659
3206.35 1735
3206.88 1573
3207.42 1562
3207.95 1684
3208.48 1730
3209.02 1723
3209.55 1690
3210.09 1540
3210.62 1484
3211.15 1632
3211.69 1598
3212.22 1630
3212.76 1542
3213.29 1533
3213.83 1673
3214.36 1621
3214.89 1576
3215.43 1575
3215.96 1630
3216.50 1647
3217.03 1570
3217.57 1638
3218.10 1545
3218.64 1592
3219.17 1713
3219.71 1566
3220.24 1551
3220.78 1571
3221.31 1679
3221.85 1644
3222.38 1655
3222.92 1834
3223.45 1700
3223.99 1632
3224.52 1787
3225.06 1688
3225.59 1713
3226.13 1770
3226.66 1838
3227.20 1907
3227.73 1800
3228.27 1809
3228.81 1821
3229.34 1724
3229.88 1657
3230.41 1710
3230.95 1760
3231.48 1621
3232.02 1720
3232.56 1647
3233.09 1776
3233.63 1784
3234.16 1880
3234.70 1868
3235.24 1852
3235.77 1810
3236.31 1803
3236.85 1907
3237.38 1842
3237.92 1870
3238.45 2008
3238.99 2074
3239.53 1967
3240.06 2170
3240.60 1957
3241.14 1948
3241.67 1858
3242.21 1875
3242.75 2059
3243.28 2087
3243.82 1947
3244.36 1976
3244.90 1933
3245.43 1947
3245.97 1994
3246.51 1953
3247.04 1850
3247.58 1953
3248.12 2036
3248.66 2048
3249.19 1967
3249.73 2099
3250.27 1955
3250.81 2062
3251.34 2039
3251.88 1936
3252.42 1914
3252.96 2073
3253.49 2101
3254.03 2090
3254.57 2226
3255.11 2103
3255.64 2112
3256.18 2244
3256.72 2120
3257.26 2058
3257.80 2244
3258.33 2524
3258.87 2556
3259.41 2745
3259.95 2805
3260.49 3093
3261.03 3376
3261.56 3633
3262.10 3578
3262.64 3698
3263.18 3904
3263.72 4164
3264.26 4338
3264.79 4798
3265.33 4895
3265.87 5300
3266.41 5788
3266.95 5753
3267.49 6213
3268.03 6434
3268.57 6164
3269.10 6252
3269.64 5578
3270.18 5172
3270.72 5238
3271.26 4606
3271.80 3906
3272.34 3527
3272.88 3343
3273.42 3117
3273.96 2688
3274.50 2639
3275.04 2644
3275.58 2455
3276.12 2445
3276.66 2493
3277.19 2608
3277.73 2616
3278.27 2549
3278.81 2555
3279.35 2652
3279.89 2428
3280.43 2515
3280.97 2560
3281.51 2431
3282.05 2456
3282.59 2611
3283.13 2554
3283.67 2440
3284.21 2451
3284.75 2610
3285.29 2549
3285.83 2634
3286.38 2710
3286.92 2583
3287.46 2552
3288.00 2746
3288.54 2874
3289.08 3061
3289.62 2970
3290.16 2765
3290.70 2844
3291.24 2801
3291.78 2859
3292.32 2805
3292.86 2953
3293.40 2968
3293.95 3141
3294.49 3164
3295.03 3524
3295.57 3587
3296.11 3714
3296.65 3783
3297.19 3675
3297.73 3664
3298.28 3371
3298.82 3301
3299.36 3048
3299.90 3043
3300.44 3063
3300.98 2985
3301.52 2731
3302.07 2556
3302.61 2671
3303.15 2558
3303.69 2546
3304.23 2426
3304.77 2378
3305.32 2442
3305.86 2404
3306.40 2361
3306.94 2430
3307.49 2499
3308.03 2292
3308.57 2278
3309.11 2493
3309.65 2669
3310.20 2535
3310.74 2523
3311.28 2423
3311.82 2434
3312.37 2517
3312.91 2469
3313.45 2367
3313.99 2390
3314.54 2525
3315.08 2437
3315.62 2658
3316.17 2894
3316.71 2911
3317.25 2870
3317.79 2938
3318.34 2891
3318.88 2950
3319.42 2795
3319.97 2827
3320.51 3076
3321.05 2824
3321.60 2897
3322.14 2870
3322.68 2908
3323.23 2940
3323.77 2950
3324.31 2839
3324.86 2953
3325.40 2733
3325.94 2718
3326.49 2754
3327.03 2704
3327.58 2840
3328.12 2741
3328.66 2776
3329.21 2857
3329.75 2817
3330.29 2823
3330.84 2976
3331.38 3358
3331.93 4091
3332.47 4593
3333.02 5345
3333.56 6522
3334.10 7496
3334.65 8849
3335.19 10655
3335.74 11704
3336.28 12123
3336.83 13353
3337.37 13644
3337.92 13828
3338.46 13211
3339.00 12130
3339.55 11225
3340.09 9884
3340.64 8562
3341.18 7495
3341.73 6505
3342.27 5500
3342.82 4610
3343.36 3965
3343.91 3522
3344.45 3522
3345.00 3180
3345.54 3139
3346.09 2910
3346.64 3025
3347.18 3033
3347.73 2997
3348.27 3207
3348.82 3473
3349.36 3577
3349.91 3610
3350.45 4156
3351.00 4389
3351.55 4326
3352.09 4427
3352.64 4237
3353.18 4476
3353.73 4472
3354.27 4356
3354.82 4086
3355.37 3875
3355.91 3653
3356.46 3524
3357.00 3307
3357.55 3210
3358.10 2929
3358.64 2739
3359.19 2612
3359.74 2622
3360.28 2649
3360.83 2631
3361.38 2528
3361.92 2495
3362.47 2574
3363.02 2463
3363.56 2525
3364.11 2727
3364.66 2684
3365.20 2492
3365.75 2558
3366.30 2661
3366.84 2423
3367.39 2486
3367.94 2336
3368.48 2510
3369.03 2383
3369.58 2538
3370.13 2575
3370.67 2726
3371.22 2742
3371.77 2732
3372.32 2984
3372.86 2969
3373.41 2923
3373.96 3242
3374.51 3261
3375.05 3272
3375.60 3460
3376.15 3627
3376.70 3543
3377.24 3137
3377.79 2896
3378.34 2739
3378.89 2640
3379.44 2668
3379.98 2552
3380.53 2454
3381.08 2170
3381.63 2287
3382.18 2398
3382.73 2264
3383.27 2175
3383.82 2098
3384.37 2363
3384.92 2304
3385.47 2174
3386.02 2047
3386.56 2181
3387.11 2138
3387.66 2071
3388.21 2075
3388.76 2093
3389.31 2163
3389.86 2184
3390.41 2160
3390.95 2085
3391.50 2098
3392.05 2255
3392.60 2031
3393.15 2031
3393.70 2089
3394.25 2180
3394.80 2099
3395.35 1915
3395.90 1893
3396.45 1996
3397.00 1917
3397.55 1966
3398.10 1854
3398.64 1834
3399.19 1905
3399.74 1889
3400.29 2015
3400.84 1908
3401.39 1743
3401.94 1749
3402.49 1705
3403.04 1816
3403.59 1746
3404.14 1770
3404.69 1726
3405.24 1972
3405.79 2001
3406.34 1942
3406.89 1880
3407.44 1799
3407.99 1793
3408.54 1935
3409.09 2071
3409.65 2127
3410.20 2155
3410.75 1929
3411.30 2076
3411.85 2064
3412.40 1995
3412.95 2100
3413.50 2251
3414.05 2261
3414.60 2214
3415.15 2146
3415.70 2382
3416.25 2182
3416.81 2151
3417.36 1938
3417.91 2026
3418.46 1942
3419.01 1947
3419.56 1935
3420.11 2013
3420.66 1791
3421.22 1772
3421.77 1718
3422.32 1732
3422.87 1870
3423.42 2042
3423.97 2283
3424.52 2355
3425.08 2093
3425.63 2262
3426.18 2211
3426.73 1892
3427.28 2003
3427.84 2064
3428.39 2043
3428.94 2101
3429.49 1980
3430.04 1966
3430.60 1806
3431.15 1881
3431.70 1960
3432.25 1938
3432.80 1849
3433.36 1968
3433.91 1872
3434.46 1850
3435.01 1895
3435.57 1798
3436.12 1936
3436.67 2028
3437.22 1954
3437.78 2002
3438.33 1980
3438.88 1818
3439.44 1735
3439.99 1750
3440.54 1912
3441.09 1971
3441.65 1925
3442.20 2046
3442.75 2069
3443.31 1963
3443.86 2044
3444.41 1975
3444.97 1757
3445.52 1732
3446.07 1915
3446.63 1947
3447.18 1807
3447.73 1793
3448.29 1908
3448.84 1877
3449.40 1883
3449.95 1804
3450.50 1870
3451.06 1716
3451.61 1787
3452.16 1737
3452.72 1745
3453.27 1798
3453.83 1702
3454.38 1669
3454.93 1740
3455.49 1662
3456.04 1674
3456.60 1665
3457.15 1699
3457.71 1700
3458.26 1715
3458.81 1772
3459.37 1834
3459.92 1731
3460.48 1691
3461.03 1779
3461.59 1694
3462.14 1882
3462.70 1947
3463.25 1991
3463.81 1917
3464.36 1705
3464.92 1773
3465.47 1786
3466.03 1827
3466.58 1731
3467.14 1677
3467.69 1791
3468.25 1913
3468.80 1800
3469.36 1835
3469.91 1797
3470.47 1843
3471.02 2003
3471.58 1953
3472.13 1932
3472.69 1881
3473.24 2139
3473.80 1968
3474.36 2070
3474.91 2139
3475.47 2013
3476.02 1932
3476.58 2051
3477.13 2099
3477.69 2203
3478.25 2098
3478.80 2181
3479.36 2387
3479.91 2399
3480.47 2618
3481.03 2533
3481.58 2446
3482.14 2309
3482.70 2377
3483.25 2350
3483.81 2510
3484.37 2553
3484.92 2290
3485.48 2412
3486.04 2336
3486.59 2492
3487.15 2297
3487.71 2792
3488.26 3124
3488.82 3451
3489.38 3516
3489.93 3644
3490.49 4182
3491.05 4878
3491.60 5419
3492.16 5552
3492.72 5338
3493.27 5574
3493.83 5856
3494.39 5620
3494.95 5457
3495.50 5168
3496.06 5108
3496.62 4893
3497.18 5104
3497.73 5459
3498.29 5230
3498.85 5644
3499.41 6012
3499.96 6741
3500.52 6991
3501.08 6510
3501.64 6535
3502.20 6288
3502.75 6567
3503.31 6326
3503.87 5838
3504.43 6234
3504.99 6105
3505.54 6085
3506.10 6024
3506.66 6275
3507.22 5745
3507.78 5516
3508.34 5241
3508.89 5446
3509.45 4808
3510.01 4231
3510.57 4023
3511.13 3929
3511.69 3488
3512.25 3321
3512.80 3060
3513.36 2876
3513.92 2723
3514.48 2611
3515.04 2450
3515.60 2325
3516.16 2229
3516.72 2421
3517.28 2252
3517.83 2425
3518.39 2453
3518.95 2300
3519.51 2442
3520.07 2356
3520.63 2404
3521.19 2656
3521.75 2715
3522.31 2533
3522.87 2582
3523.43 2605
3523.99 2519
3524.55 2491
3525.11 2298
3525.67 2432
3526.23 2199
3526.79 2021
3527.35 2010
3527.91 1950
3528.47 1930
3529.03 1949
3529.59 2160
3530.15 2004
3530.71 2133
3531.27 2047
3531.83 2010
3532.39 2030
3532.95 2143
3533.51 2198
3534.07 2084
3534.63 2139
3535.19 2117
3535.75 2135
3536.31 2124
3536.87 2106
3537.43 2027
3537.99 2054
3538.55 2088
3539.12 2008
3539.68 2187
3540.24 2022
3540.80 2136
3541.36 2128
3541.92 2100
3542.48 2192
3543.04 2091
3543.60 2154
3544.16 2164
3544.73 2284
3545.29 2293
3545.85 2413
3546.41 2309
3546.97 2340
3547.53 2157
3548.09 1996
3548.66 2048
3549.22 1907
3549.78 1844
3550.34 1961
3550.90 1871
3551.46 1940
3552.03 1678
3552.59 1858
3553.15 1879
3553.71 1806
3554.27 1795
3554.84 1772
3555.40 1799
3555.96 1708
3556.52 1746
3557.09 1781
3557.65 1775
3558.21 1799
3558.77 1705
3559.33 1606
3559.90 1655
3560.46 1779
3561.02 1782
3561.58 1689
3562.15 1667
3562.71 1729
3563.27 1811
3563.84 1821
3564.40 1828
3564.96 1902
3565.52 1816
3566.09 1811
3566.65 1728
3567.21 1686
3567.78 1822
3568.34 1729
3568.90 1700
3569.47 1828
3570.03 1750
3570.59 1745
3571.16 1737
3571.72 1909
3572.28 1948
3572.85 1764
3573.41 1853
3573.97 1872
3574.54 1889
3575.10 1937
3575.66 1835
3576.23 1912
3576.79 2004
3577.36 2036
3577.92 2120
3578.48 2166
3579.05 2210
3579.61 1925
3580.18 1968
3580.74 1982
3581.30 1835
3581.87 1948
3582.43 1854
3583.00 1755
3583.56 1822
3584.13 1730
3584.69 1710
3585.25 1749
3585.82 1547
3586.38 1666
3586.95 1603
3587.51 1571
3588.08 1641
3588.64 1816
3589.21 1736
3589.77 1842
3590.34 1738
3590.90 1586
3591.47 1585
3592.03 1481
3592.60 1486
3593.16 1668
3593.73 1721
3594.29 1605
3594.86 1660
3595.42 1610
3595.99 1689
3596.55 1598
3597.12 1572
3597.68 1622
3598.25 1633
3598.82 1670
3599.38 1487
3599.95 1509
3600.51 1521
3601.08 1682
3601.64 1653
3602.21 1534
3602.78 1480
3603.34 1625
3603.91 1390
3604.47 1442
3605.04 1485
3605.61 1493
3606.17 1507
3606.74 1476
3607.30 1538
3607.87 1572
3608.44 1444
3609.00 1532
3609.57 1631
3610.14 1637
3610.70 1532
3611.27 1536
3611.84 1438
3612.40 1423
3612.97 1433
3613.54 1395
3614.10 1565
3614.67 1738
3615.24 1845
3615.80 1874
3616.37 2029
3616.94 2269
3617.50 2330
3618.07 2643
3618.64 2715
3619.21 2770
3619.77 2771
3620.34 2665
3620.91 2612
3621.47 2492
3622.04 2397
3622.61 2104
3623.18 1993
3623.74 1889
3624.31 2006
3624.88 1903
3625.45 1665
3626.01 1562
3626.58 1503
3627.15 1490
3627.72 1573
3628.29 1750
3628.85 1487
3629.42 1546
3629.99 1415
3630.56 1462
3631.13 1587
3631.69 1598
3632.26 1719
3632.83 1658
3633.40 1621
3633.97 1607
3634.54 1505
3635.10 1630
3635.67 1524
3636.24 1477
3636.81 1585
3637.38 1695
3637.95 1695
3638.52 1583
3639.08 1870
3639.65 1854
3640.22 1983
3640.79 1988
3641.36 2063
3641.93 2013
3642.50 2043
3643.07 2187
3643.64 2421
3644.20 2179
3644.77 2076
3645.34 1962
3645.91 2232
3646.48 2185
3647.05 1952
3647.62 1770
3648.19 2043
3648.76 2096
3649.33 2130
3649.90 2026
3650.47 1890
3651.04 1929
3651.61 1918
3652.18 1906
3652.75 2075
3653.32 2238
3653.89 2189
3654.46 2213
3655.03 2032
3655.60 2197
3656.17 2209
3656.74 2275
3657.31 2288
3657.88 2225
3658.45 2309
3659.02 2153
3659.59 2081
3660.16 2208
3660.73 2313
3661.30 2069
3661.87 2183
3662.44 2148
3663.01 2270
3663.58 2500
3664.15 2309
3664.72 2111
3665.29 2306
3665.86 2414
3666.43 2175
3667.01 2371
3667.58 2326
3668.15 2388
3668.72 2222
3669.29 2299
3669.86 2219
3670.43 2219
3671.00 2020
3671.57 2048
3672.15 2104
3672.72 2024
3673.29 1864
3673.86 1795
3674.43 1913
3675.00 2019
3675.57 1975
3676.15 1749
3676.72 1837
3677.29 1809
3677.86 1760
3678.43 1922
3679.00 1846
3679.58 1843
3680.15 1807
3680.72 1790
3681.29 1835
3681.86 1703
3682.44 1745
3683.01 1839
3683.58 1657
3684.15 1523
3684.73 1557
3685.30 1713
3685.87 1742
3686.44 1776
3687.02 1725
3687.59 1731
3688.16 1927
3688.73 1820
3689.31 2085
3689.88 2214
3690.45 2243
3691.02 2176
3691.60 2166
3692.17 2305
3692.74 2224
3693.32 2126
3693.89 2203
3694.46 2192
3695.03 2171
3695.61 1914
3696.18 1857
3696.75 1794
3697.33 1924
3697.90 2113
3698.47 1835
3699.05 1889
3699.62 2073
3700.19 1867
3700.77 1882
3701.34 1910
3701.91 2099
3702.49 2011
3703.06 1986
3703.64 1852
3704.21 1835
3704.78 1899
3705.36 1919
3705.93 1811
3706.51 1805
3707.08 1766
3707.65 1942
3708.23 1854
3708.80 1638
3709.38 1804
3709.95 1832
3710.52 1977
3711.10 1952
3711.67 1907
3712.25 1679
3712.82 1727
3713.40 1833
3713.97 1894
3714.55 1945
3715.12 1936
3715.69 1741
3716.27 1688
3716.84 1744
3717.42 1656
3717.99 1533
3718.57 1688
3719.14 1644
3719.72 1581
3720.29 1518
3720.87 1625
3721.44 1575
3722.02 1635
3722.59 1590
3723.17 1598
3723.75 1623
3724.32 1629
3724.90 1768
3725.47 1770
3726.05 1810
3726.62 1551
3727.20 1622
3727.77 1806
3728.35 1734
3728.92 1619
3729.50 1722
3730.08 1687
3730.65 1772
3731.23 1772
3731.80 1846
3732.38 1858
3732.96 1870
3733.53 1965
3734.11 1928
3734.68 1967
3735.26 2005
3735.84 1782
3736.41 1699
3736.99 1775
3737.57 1820
3738.14 1728
3738.72 1818
3739.30 1856
3739.87 1615
3740.45 1586
3741.03 1505
3741.60 1525
3742.18 1592
3742.76 1586
3743.33 1544
3743.91 1586
3744.49 1771
3745.06 1856
3745.64 1830
3746.22 1959
3746.79 1940
3747.37 1933
3747.95 2079
3748.53 1938
3749.10 2029
3749.68 1948
3750.26 1992
3750.83 1918
3751.41 1755
3751.99 1695
3752.57 1720
3753.14 1631
3753.72 1578
3754.30 1583
3754.88 1627
3755.46 1530
3756.03 1609
3756.61 1642
3757.19 1655
3757.77 1732
3758.35 1623
3758.92 1724
3759.50 1519
3760.08 1538
3760.66 1591
3761.24 1524
3761.81 1727
3762.39 1812
3762.97 1697
3763.55 1666
3764.13 1702
3764.71 1727
3765.28 1700
3765.86 1688
3766.44 1704
3767.02 1800
3767.60 1805
3768.18 1684
3768.76 1438
3769.34 1571
3769.91 1826
3770.49 1724
3771.07 1686
3771.65 1732
3772.23 1643
3772.81 1571
3773.39 1559
3773.97 1568
3774.55 1485
3775.13 1485
3775.71 1597
3776.28 1607
3776.86 1714
3777.44 1679
3778.02 1656
3778.60 1629
3779.18 1606
3779.76 1697
3780.34 1645
3780.92 1487
3781.50 1664
3782.08 1696
3782.66 1572
3783.24 1628
3783.82 1643
3784.40 1572
3784.98 1798
3785.56 1749
3786.14 1776
3786.72 1767
3787.30 1702
3787.88 1692
3788.46 1537
3789.04 1596
3789.62 1618
3790.20 1661
3790.78 1729
3791.36 1644
3791.94 1665
3792.53 1742
3793.11 1763
3793.69 1806
3794.27 1781
3794.85 1681
3795.43 1777
3796.01 1710
3796.59 1732
3797.17 1880
3797.75 1808
3798.33 1744
3798.91 1818
3799.50 1896
3800.08 1945
3800.66 2091
3801.24 2115
3801.82 2201
3802.40 2340
3802.98 2325
3803.57 2431
3804.15 2423
3804.73 2307
3805.31 2220
3805.89 2359
3806.47 2217
3807.05 1943
3807.64 2120
3808.22 2227
3808.80 2298
3809.38 2269
3809.96 2272
3810.55 2328
3811.13 2289
3811.71 2269
3812.29 2431
3812.87 2330
3813.46 2268
3814.04 2586
3814.62 2567
3815.20 2735
3815.79 2921
3816.37 2836
3816.95 2749
3817.53 2540
3818.12 2537
3818.70 2281
3819.28 2281
3819.86 2254
3820.45 2046
3821.03 2089
3821.61 2167
3822.20 2127
3822.78 2018
3823.36 2017
3823.94 1991
3824.53 1817
3825.11 1947
3825.69 1884
3826.28 1776
3826.86 1805
3827.44 1704
3828.03 1591
3828.61 1700
3829.19 1636
3829.78 1642
3830.36 1724
3830.94 1550
3831.53 1657
3832.11 1720
3832.69 1764
3833.28 1629
3833.86 1589
3834.45 1632
3835.03 1575
3835.61 1627
3836.20 1695
3836.78 1572
3837.37 1478
3837.95 1553
3838.53 1543
3839.12 1474
3839.70 1499
3840.29 1467
3840.87 1388
3841.46 1417
3842.04 1440
3842.62 1491
3843.21 1648
3843.79 1469
3844.38 1477
3844.96 1495
3845.55 1481
3846.13 1354
3846.72 1516
3847.30 1527
3847.89 1517
3848.47 1478
3849.06 1483
3849.64 1528
3850.23 1472
3850.81 1575
3851.40 1561
3851.98 1398
3852.57 1468
3853.15 1381
3853.74 1468
3854.32 1511
3854.91 1426
3855.49 1393
3856.08 1411
3856.66 1413
3857.25 1462
3857.84 1526
3858.42 1732
3859.01 1824
3859.59 1920
3860.18 1903
3860.76 2003
3861.35 2121
3861.94 2191
3862.52 2115
3863.11 2144
3863.69 2250
3864.28 2195
3864.87 2256
3865.45 2211
3866.04 2198
3866.62 2073
3867.21 2119
3867.80 1968
3868.38 1855
3868.97 1841
3869.56 1988
3870.14 1608
3870.73 1604
3871.32 1691
3871.90 1536
3872.49 1481
3873.08 1528
3873.66 1583
3874.25 1641
3874.84 1507
3875.42 1763
3876.01 1538
3876.60 1564
3877.19 1558
3877.77 1568
3878.36 1588
3878.95 1374
3879.53 1624
3880.12 1588
3880.71 1495
3881.30 1456
3881.88 1384
3882.47 1399
3883.06 1437
3883.65 1506
3884.23 1332
3884.82 1396
3885.41 1349
3886.00 1346
3886.58 1425
3887.17 1426
3887.76 1340
3888.35 1374
3888.94 1553
3889.52 1456
3890.11 1375
3890.70 1408
3891.29 1578
3891.88 1580
3892.46 1603
3893.05 1449
3893.64 1450
3894.23 1522
3894.82 1570
3895.41 1615
3895.99 1481
3896.58 1482
3897.17 1375
3897.76 1487
3898.35 1400
3898.94 1333
3899.53 1461
3900.12 1518
3900.70 1593
3901.29 1578
3901.88 1592
3902.47 1544
3903.06 1522
3903.65 1468
3904.24 1510
3904.83 1486
3905.42 1461
3906.01 1505
3906.60 1547
3907.18 1484
3907.77 1503
3908.36 1561
3908.95 1592
3909.54 1625
3910.13 1666
3910.72 1700
3911.31 1500
3911.90 1460
3912.49 1369
3913.08 1433
3913.67 1356
3914.26 1494
3914.85 1484
3915.44 1512
3916.03 1608
3916.62 1567
3917.21 1617
3917.80 1449
3918.39 1509
3918.98 1689
3919.57 1456
3920.16 1407
3920.75 1496
3921.34 1593
3921.93 1432
3922.52 1466
3923.11 1474
3923.70 1394
3924.30 1374
3924.89 1249
3925.48 1377
3926.07 1484
3926.66 1432
3927.25 1264
3927.84 1320
3928.43 1393
3929.02 1332
3929.61 1357
3930.20 1272
3930.80 1438
3931.39 1371
3931.98 1408
3932.57 1393
3933.16 1244
3933.75 1254
3934.34 1273
3934.93 1343
3935.53 1321
3936.12 1285
3936.71 1412
3937.30 1299
3937.89 1317
3938.48 1490
3939.08 1452
3939.67 1335
3940.26 1280
3940.85 1481
3941.44 1508
3942.04 1485
3942.63 1338
3943.22 1420
3943.81 1396
3944.40 1339
3945.00 1199
3945.59 1345
3946.18 1326
3946.77 1237
3947.36 1228
3947.96 1429
3948.55 1382
3949.14 1302
3949.73 1542
3950.33 1338
3950.92 1428
3951.51 1415
3952.11 1256
3952.70 1246
3953.29 1255
3953.88 1258
3954.48 1427
3955.07 1334
3955.66 1236
3956.26 1307
3956.85 1418
3957.44 1487
3958.04 1535
3958.63 1390
3959.22 1356
3959.81 1286
3960.41 1227
3961.00 1269
3961.60 1331
3962.19 1262
3962.78 1348
3963.38 1322
3963.97 1373
3964.56 1305
3965.16 1375
3965.75 1445
3966.34 1555
3966.94 1513
3967.53 1668
3968.13 1698
3968.72 1610
3969.31 1385
3969.91 1426
3970.50 1529
3971.10 1485
3971.69 1457
3972.28 1520
3972.88 1618
3973.47 1519
3974.07 1313
3974.66 1355
3975.26 1562
3975.85 1671
3976.45 1657
3977.04 1728
3977.63 1819
3978.23 1930
3978.82 1879
3979.42 1864
3980.01 1895
3980.61 1843
3981.20 1870
3981.80 1842
3982.39 1589
3982.99 1581
3983.58 1640
3984.18 1604
3984.77 1524
3985.37 1619
3985.96 1614
3986.56 1573
3987.16 1567
3987.75 1568
3988.35 1598
3988.94 1695
3989.54 1472
3990.13 1590
3990.73 1563
3991.32 1558
3991.92 1546
3992.52 1423
3993.11 1349
3993.71 1435
3994.30 1464
3994.90 1521
3995.50 1467
3996.09 1515
3996.69 1384
3997.28 1597
3997.88 1462
3998.48 1505
3999.07 1487
3999.67 1421
4000.26 1401
4000.86 1464
4001.46 1388
4002.05 1341
4002.65 1326
4003.25 1336
4003.84 1370
4004.44 1317
4005.04 1353
4005.63 1208
4006.23 1486
4006.83 1429
4007.42 1463
4008.02 1556
4008.62 1529
4009.21 1494
4009.81 1426
4010.41 1492
4011.01 1602
4011.60 1609
4012.20 1497
4012.80 1568
4013.40 1560
4013.99 1599
4014.59 1588
4015.19 1586
4015.78 1567
4016.38 1548
4016.98 1480
4017.58 1522
4018.18 1443
4018.77 1478
4019.37 1538
4019.97 1441
4020.57 1364
4021.16 1434
4021.76 1483
4022.36 1447
4022.96 1417
4023.56 1362
4024.15 1437
4024.75 1541
4025.35 1606
4025.95 1620
4026.55 1553
4027.15 1595
4027.74 1565
4028.34 1641
4028.94 1548
4029.54 1566
4030.14 1468
4030.74 1756
4031.34 1660
4031.93 1585
4032.53 1604
4033.13 1489
4033.73 1457
4034.33 1549
4034.93 1549
4035.53 1460
4036.13 1524
4036.73 1458
4037.32 1486
4037.92 1338
4038.52 1285
4039.12 1199
4039.72 1487
4040.32 1347
4040.92 1369
4041.52 1473
4042.12 1367
4042.72 1357
4043.32 1228
4043.92 1222
4044.52 1352
4045.12 1283
4045.72 1238
4046.32 1169
4046.92 1190
4047.52 1214
4048.12 1359
4048.72 1288
4049.32 1217
4049.92 1263
4050.52 1321
4051.12 1308
4051.72 1387
4052.32 1298
4052.92 1350
4053.52 1348
4054.12 1188
4054.72 1378
4055.32 1388
4055.92 1311
4056.52 1400
4057.12 1285
4057.72 1287
4058.32 1188
4058.92 1215
4059.52 1309
4060.12 1203
4060.72 1201
4061.33 1367
4061.93 1163
4062.53 1306
4063.13 1228
4063.73 1157
4064.33 1169
4064.93 1137
4065.53 1208
4066.13 1122
4066.74 1130
4067.34 1230
4067.94 1298
4068.54 1233
4069.14 1266
4069.74 1113
4070.34 1186
4070.95 1275
4071.55 1198
4072.15 1266
4072.75 1310
4073.35 1193
4073.95 1301
4074.56 1315
4075.16 1218
4075.76 1196
4076.36 1375
4076.96 1462
4077.57 1245
4078.17 1303
4078.77 1265
4079.37 1261
4079.97 1239
4080.58 1268
4081.18 1388
4081.78 1364
4082.38 1463
4082.99 1354
4083.59 1202
4084.19 1266
4084.79 1205
4085.40 1251
4086.00 1350
4086.60 1281
4087.21 1185
4087.81 1228
4088.41 1178
4089.01 1243
4089.62 1260
4090.22 1326
4090.82 1267
4091.43 1364
4092.03 1210
4092.63 1287
4093.24 1367
4093.84 1345
4094.44 1307
4095.05 1244
4095.65 1359
4096.25 1259
4096.86 1197
4097.46 1243
4098.06 1194
4098.67 1235
4099.27 1263
4099.87 1176
4100.48 1187
4101.08 1158
4101.69 1215
4102.29 1323
4102.89 1255
4103.50 1235
4104.10 1254
4104.71 1251
4105.31 1161
4105.91 1094
4106.52 1129
4107.12 1122
4107.73 1118
4108.33 1172
4108.94 1316
4109.54 1234
4110.14 1134
4110.75 1272
4111.35 1317
4111.96 1372
4112.56 1242
4113.17 1055
4113.77 1126
4114.38 1260
4114.98 1264
4115.59 1249
4116.19 1220
4116.80 1150
4117.40 1220
4118.01 1265
4118.61 1230
4119.22 1259
4119.82 1322
4120.43 1368
4121.03 1337
4121.64 1199
4122.24 1215
4122.85 1263
4123.46 1152
4124.06 1152
4124.67 1303
4125.27 1225
4125.88 1244
4126.48 1160
4127.09 1213
4127.69 1346
4128.30 1295
4128.91 1383
4129.51 1265
4130.12 1204
4130.72 1287
4131.33 1214
4131.94 1182
4132.54 1308
4133.15 1391
4133.76 1309
4134.36 1334
4134.97 1226
4135.57 1374
4136.18 1302
4136.79 1274
4137.39 1416
4138.00 1393
4138.61 1505
4139.21 1471
4139.82 1547
4140.43 1433
4141.03 1388
4141.64 1570
4142.25 1520
4142.85 1443
4143.46 1368
4144.07 1608
4144.67 1564
4145.28 1540
4145.89 1468
4146.50 1370
4147.10 1379
4147.71 1376
4148.32 1328
4148.93 1354
4149.53 1262
4150.14 1222
4150.75 1238
4151.36 1248
4151.96 1294
4152.57 1164
4153.18 1285
4153.79 1169
4154.39 1195
4155.00 1283
4155.61 1240
4156.22 1395
4156.82 1380
4157.43 1244
4158.04 1204
4158.65 1222
4159.26 1277
4159.87 1389
4160.47 1276
4161.08 1285
4161.69 1238
4162.30 1296
4162.91 1425
4163.52 1472
4164.12 1394
4164.73 1410
4165.34 1482
4165.95 1570
4166.56 1531
4167.17 1485
4167.78 1388
4168.38 1433
4168.99 1376
4169.60 1358
4170.21 1431
4170.82 1421
4171.43 1407
4172.04 1464
4172.65 1358
4173.26 1331
4173.86 1421
4174.47 1462
4175.08 1329
4175.69 1384
4176.30 1329
4176.91 1408
4177.52 1530
4178.13 1475
4178.74 1276
4179.35 1337
4179.96 1459
4180.57 1326
4181.18 1328
4181.79 1454
4182.40 1402
4183.01 1258
4183.62 1329
4184.23 1424
4184.84 1437
4185.45 1461
4186.06 1474
4186.67 1375
4187.28 1350
4187.89 1357
4188.50 1320
4189.11 1207
4189.72 1253
4190.33 1246
4190.94 1338
4191.55 1515
4192.16 1448
4192.77 1587
4193.38 1602
4193.99 1540
4194.60 1683
4195.21 1567
4195.82 1611
4196.44 1603
4197.05 1651
4197.66 1715
4198.27 1667
4198.88 1704
4199.49 1526
4200.10 1644
4200.71 1475
4201.32 1455
4201.94 1384
4202.55 1295
4203.16 1431
4203.77 1508
4204.38 1373
4204.99 1433
4205.60 1478
4206.21 1442
4206.83 1398
4207.44 1335
4208.05 1423
4208.66 1345
4209.27 1398
4209.89 1360
4210.50 1430
4211.11 1325
4211.72 1423
4212.33 1570
4212.94 1493
4213.56 1458
4214.17 1382
4214.78 1347
4215.39 1573
4216.01 1548
4216.62 1616
4217.23 1518
4217.84 1665
4218.46 1711
4219.07 1603
4219.68 1755
4220.29 1817
4220.91 1971
4221.52 1746
4222.13 1834
4222.74 1916
4223.36 1902
4223.97 1987
4224.58 1910
4225.19 1940
4225.81 1842
4226.42 1945
4227.03 2035
4227.65 1955
4228.26 1992
4228.87 1900
4229.49 2191
4230.10 2282
4230.71 2141
4231.33 2197
4231.94 2150
4232.55 2325
4233.17 2366
4233.78 2457
4234.39 2605
4235.01 2998
4235.62 3174
4236.23 3015
4236.85 3026
4237.46 2826
4238.08 2772
4238.69 2689
4239.30 2542
4239.92 2148
4240.53 2049
4241.15 1885
4241.76 1886
4242.37 1823
4242.99 1768
4243.60 1694
4244.22 1814
4244.83 1772
4245.45 1863
4246.06 1878
4246.67 1648
4247.29 1791
4247.90 1771
4248.52 1710
4249.13 1692
4249.75 1789
4250.36 1739
4250.98 1611
4251.59 1584
4252.21 1499
4252.82 1643
4253.44 1603
4254.05 1725
4254.67 1706
4255.28 1556
4255.90 1465
4256.51 1592
4257.13 1552
4257.74 1600
4258.36 1437
4258.97 1516
4259.59 1568
4260.20 1502
4260.82 1533
4261.44 1463
4262.05 1375
4262.67 1540
4263.28 1599
4263.90 1561
4264.51 1513
4265.13 1480
4265.75 1510
4266.36 1605
4266.98 1476
4267.59 1552
4268.21 1426
4268.83 1499
4269.44 1555
4270.06 1448
4270.67 1381
4271.29 1371
4271.91 1448
4272.52 1564
4273.14 1580
4273.76 1707
4274.37 1773
4274.99 1645
4275.61 1627
4276.22 1657
4276.84 1796
4277.46 1887
4278.07 1626
4278.69 1633
4279.31 1625
4279.92 1655
4280.54 1617
4281.16 1528
4281.77 1520
4282.39 1414
4283.01 1455
4283.63 1377
4284.24 1450
4284.86 1336
4285.48 1248
4286.09 1352
4286.71 1527
4287.33 1454
4287.95 1527
4288.56 1484
4289.18 1364
4289.80 1335
4290.42 1319
4291.03 1415
4291.65 1357
4292.27 1367
4292.89 1331
4293.51 1359
4294.12 1310
4294.74 1394
4295.36 1413
4295.98 1420
4296.60 1415
4297.21 1312
4297.83 1503
4298.45 1556
4299.07 1428
4299.69 1513
4300.31 1449
4300.92 1333
4301.54 1398
4302.16 1493
4302.78 1339
4303.40 1405
4304.02 1443
4304.63 1425
4305.25 1495
4305.87 1521
4306.49 1579
4307.11 1488
4307.73 1521
4308.35 1516
4308.97 1555
4309.59 1532
4310.20 1514
4310.82 1618
4311.44 1615
4312.06 1700
4312.68 1703
4313.30 1487
4313.92 1715
4314.54 1587
4315.16 1551
4315.78 1601
4316.40 1639
4317.02 1576
4317.64 1556
4318.26 1531
4318.88 1600
4319.50 1527
4320.12 1509
4320.74 1590
4321.36 1704
4321.98 1592
4322.60 1585
4323.22 1688
4323.84 1638
4324.46 1805
4325.08 1875
4325.70 1935
4326.32 1851
4326.94 1884
4327.56 1887
4328.18 1846
4328.80 1789
4329.42 1786
4330.04 1772
4330.66 1799
4331.28 1890
4331.90 1790
4332.52 1875
4333.14 2000
4333.76 1972
4334.38 2130
4335.00 2244
4335.63 2391
4336.25 2468
4336.87 2537
4337.49 2699
4338.11 2798
4338.73 2609
4339.35 2626
4339.97 2611
4340.59 2684
4341.22 2683
4341.84 2672
4342.46 2792
4343.08 2974
4343.70 3290
4344.32 4186
4344.94 4737
4345.57 5035
4346.19 5588
4346.81 5975
4347.43 6599
4348.05 7085
4348.67 6612
4349.30 6269
4349.92 5468
4350.54 4896
4351.16 4185
4351.78 3545
4352.41 3052
4353.03 3077
4353.65 2765
4354.27 2620
4354.90 2352
4355.52 2322
4356.14 2234
4356.76 2110
4357.38 2153
4358.01 2283
4358.63 2299
4359.25 2231
4359.87 2369
4360.50 2353
4361.12 2215
4361.74 2244
4362.37 2188
4362.99 2120
4363.61 1951
4364.23 2038
4364.86 2098
4365.48 1907
4366.10 2045
4366.73 2068
4367.35 1959
4367.97 1908
4368.60 1739
4369.22 1666
4369.84 1631
4370.47 1670
4371.09 1687
4371.71 1625
4372.34 1683
4372.96 1560
4373.58 1552
4374.21 1540
4374.83 1585
4375.46 1516
4376.08 1722
4376.70 1754
4377.33 1610
4377.95 1715
4378.57 1696
4379.20 1644
4379.82 1764
4380.45 1695
4381.07 1655
4381.70 1667
4382.32 1742
4382.94 1654
4383.57 1639
4384.19 1699
4384.82 1456
4385.44 1596
4386.07 1850
4386.69 1722
4387.32 1712
4387.94 1740
4388.56 1638
4389.19 1473
4389.81 1475
4390.44 1512
4391.06 1598
4391.69 1536
4392.31 1663
4392.94 1610
4393.56 1445
4394.19 1445
4394.81 1570
4395.44 1472
4396.06 1490
4396.69 1424
4397.31 1426
4397.94 1507
4398.57 1621
4399.19 1529
4399.82 1383
4400.44 1493
4401.07 1487
4401.69 1512
4402.32 1534
4402.94 1445
4403.57 1634
4404.20 1658
4404.82 1521
4405.45 1454
4406.07 1483
4406.70 1559
4407.33 1663
4407.95 1568
4408.58 1518
4409.20 1627
4409.83 1571
4410.46 1601
4411.08 1623
4411.71 1566
4412.34 1657
4412.96 1757
4413.59 1682
4414.21 1669
4414.84 1686
4415.47 1621
4416.09 1506
4416.72 1481
4417.35 1434
4417.97 1597
4418.60 1607
4419.23 1591
4419.86 1506
4420.48 1432
4421.11 1621
4421.74 1616
4422.36 1664
4422.99 1691
4423.62 1477
4424.25 1465
4424.87 1568
4425.50 1579
4426.13 1528
4426.75 1505
4427.38 1678
4428.01 1434
4428.64 1479
4429.26 1542
4429.89 1562
4430.52 1549
4431.15 1393
4431.78 1436
4432.40 1542
4433.03 1658
4433.66 1500
4434.29 1620
4434.91 1607
4435.54 1569
4436.17 1491
4436.80 1567
4437.43 1534
4438.06 1572
4438.68 1554
4439.31 1539
4439.94 1430
4440.57 1340
4441.20 1509
4441.83 1533
4442.45 1446
4443.08 1411
4443.71 1371
4444.34 1324
4444.97 1377
4445.60 1289
4446.23 1421
4446.86 1487
4447.48 1528
4448.11 1452
4448.74 1396
4449.37 1348
4450.00 1544
4450.63 1617
4451.26 1530
4451.89 1429
4452.52 1501
4453.15 1500
4453.78 1545
4454.40 1476
4455.03 1520
4455.66 1733
4456.29 1685
4456.92 1716
4457.55 1620
4458.18 1460
4458.81 1514
4459.44 1518
4460.07 1529
4460.70 1390
4461.33 1433
4461.96 1449
4462.59 1386
4463.22 1430
4463.85 1378
4464.48 1459
4465.11 1418
4465.74 1416
4466.37 1310
4467.00 1360
4467.63 1381
4468.26 1430
4468.89 1372
4469.52 1412
4470.15 1434
4470.78 1387
4471.41 1473
4472.04 1444
4472.68 1256
4473.31 1341
4473.94 1400
4474.57 1229
4475.20 1318
4475.83 1424
4476.46 1300
4477.09 1323
4477.72 1292
4478.35 1452
4478.98 1518
4479.62 1379
4480.25 1370
4480.88 1523
4481.51 1505
4482.14 1377
4482.77 1466
4483.40 1283
4484.04 1380
4484.67 1311
4485.30 1375
4485.93 1494
4486.56 1319
4487.19 1470
4487.82 1538
4488.46 1517
4489.09 1415
4489.72 1703
4490.35 1533
4490.98 1407
4491.62 1494
4492.25 1579
4492.88 1640
4493.51 1745
4494.14 1501
4494.78 1587
4495.41 1436
4496.04 1370
4496.67 1494
4497.31 1475
4497.94 1556
4498.57 1627
4499.20 1641
4499.84 1703
4500.47 1905
4501.10 1911
4501.73 1832
4502.37 2031
4503.00 2045
4503.63 1810
4504.27 1684
4504.90 1822
4505.53 1839
4506.16 1766
4506.80 1628
4507.43 1651
4508.06 1601
4508.70 1568
4509.33 1542
4509.96 1598
4510.60 1564
4511.23 1496
4511.86 1591
4512.50 1541
4513.13 1462
4513.76 1547
4514.40 1514
4515.03 1448
4515.66 1459
4516.30 1373
4516.93 1589
4517.57 1586
4518.20 1393
4518.83 1366
4519.47 1426
4520.10 1449
4520.74 1296
4521.37 1303
4522.00 1468
4522.64 1336
4523.27 1402
4523.91 1413
4524.54 1372
4525.18 1475
4525.81 1528
4526.44 1643
4527.08 1695
4527.71 1600
4528.35 1700
4528.98 1944
4529.62 2147
4530.25 2414
4530.89 2403
4531.52 2624
4532.16 2587
4532.79 2666
4533.43 2773
4534.06 2581
4534.70 2442
4535.33 2555
4535.97 2445
4536.60 2091
4537.24 2011
4537.87 1815
4538.51 1746
4539.14 1664
4539.78 1569
4540.41 1413
4541.05 1525
4541.68 1475
4542.32 1389
4542.96 1424
4543.59 1451
4544.23 1464
4544.86 1424
4545.50 1281
4546.13 1447
4546.77 1518
4547.41 1524
4548.04 1463
4548.68 1379
4549.31 1520
4549.95 1434
4550.59 1400
4551.22 1376
4551.86 1393
4552.50 1415
4553.13 1432
4553.77 1432
4554.40 1477
4555.04 1330
4555.68 1367
4556.31 1391
4556.95 1507
4557.59 1419
4558.22 1400
4558.86 1395
4559.50 1383
4560.13 1526
4560.77 1405
4561.41 1360
4562.04 1469
4562.68 1407
4563.32 1485
4563.96 1405
4564.59 1495
4565.23 1470
4565.87 1493
4566.50 1480
4567.14 1535
4567.78 1525
4568.42 1531
4569.05 1508
4569.69 1695
4570.33 1562
4570.97 1440
4571.60 1496
4572.24 1425
4572.88 1520
4573.52 1520
4574.16 1388
4574.79 1395
4575.43 1495
4576.07 1491
4576.71 1385
4577.34 1412
4577.98 1410
4578.62 1323
4579.26 1432
4579.90 1362
4580.54 1505
4581.17 1571
4581.81 1471
4582.45 1474
4583.09 1374
4583.73 1460
4584.37 1450
4585.00 1464
4585.64 1498
4586.28 1407
4586.92 1585
4587.56 1526
4588.20 1768
4588.84 1690
4589.48 1736
4590.11 1720
4590.75 1859
4591.39 2151
4592.03 2211
4592.67 2090
4593.31 1987
4593.95 1988
4594.59 1962
4595.23 1716
4595.87 1643
4596.51 1618
4597.15 1566
4597.79 1660
4598.42 1648
4599.06 1596
4599.70 1623
4600.34 1689
4600.98 1606
4601.62 1700
4602.26 1721
4602.90 1700
4603.54 1774
4604.18 1659
4604.82 1573
4605.46 1580
4606.10 1653
4606.74 1652
4607.38 1726
4608.02 1751
4608.66 1711
4609.30 1738
4609.94 1646
4610.58 1677
4611.22 1619
4611.86 1594
4612.50 1596
4613.15 1533
4613.79 1459
4614.43 1553
4615.07 1523
4615.71 1539
4616.35 1474
4616.99 1442
4617.63 1502
4618.27 1527
4618.91 1499
4619.55 1466
4620.19 1296
4620.83 1469
4621.48 1531
4622.12 1494
4622.76 1459
4623.40 1434
4624.04 1614
4624.68 1480
4625.32 1373
4625.96 1452
4626.61 1502
4627.25 1430
4627.89 1467
4628.53 1499
4629.17 1483
4629.81 1414
4630.46 1559
4631.10 1480
4631.74 1459
4632.38 1661
4633.02 1721
4633.66 1784
4634.31 1711
4634.95 1740
4635.59 1665
4636.23 1753
4636.88 1746
4637.52 1563
4638.16 1572
4638.80 1605
4639.44 1672
4640.09 1749
4640.73 1585
4641.37 1760
4642.01 1647
4642.66 1617
4643.30 1665
4643.94 1521
4644.58 1608
4645.23 1711
4645.87 1691
4646.51 1675
4647.16 1648
4647.80 1579
4648.44 1591
4649.08 1507
4649.73 1496
4650.37 1685
4651.01 1598
4651.66 1510
4652.30 1572
4652.94 1730
4653.59 1809
4654.23 1743
4654.87 1745
4655.52 1637
4656.16 1499
4656.80 1381
4657.45 1399
4658.09 1473
4658.74 1554
4659.38 1506
4660.02 1355
4660.67 1367
4661.31 1353
4661.95 1306
4662.60 1516
4663.24 1470
4663.89 1584
4664.53 1553
4665.17 1380
4665.82 1426
4666.46 1468
4667.11 1477
4667.75 1453
4668.40 1343
4669.04 1278
4669.68 1416
4670.33 1340
4670.97 1571
4671.62 1537
4672.26 1643
4672.91 1721
4673.55 1962
4674.20 1866
4674.84 1942
4675.49 1995
4676.13 1950
4676.78 1735
4677.42 1655
4678.07 1656
4678.71 1638
4679.36 1544
4680.00 1457
4680.65 1524
4681.29 1521
4681.94 1423
4682.58 1482
4683.23 1571
4683.87 1491
4684.52 1448
4685.16 1489
4685.81 1473
4686.46 1466
4687.10 1526
4687.75 1629
4688.39 1587
4689.04 1627
4689.68 1583
4690.33 1557
4690.98 1454
4691.62 1541
4692.27 1643
4692.91 1687
4693.56 1540
4694.21 1667
4694.85 1484
4695.50 1652
4696.15 1819
4696.79 1747
4697.44 1799
4698.08 1920
4698.73 2125
4699.38 2124
4700.02 2148
4700.67 2097
4701.32 2333
4701.96 2269
4702.61 2144
4703.26 2093
4703.90 1858
4704.55 1831
4705.20 1661
4705.84 1507
4706.49 1550
4707.14 1542
4707.79 1586
4708.43 1640
4709.08 1603
4709.73 1634
4710.37 1796
4711.02 1708
4711.67 1648
4712.32 1575
4712.96 1497
4713.61 1538
4714.26 1497
4714.91 1513
4715.55 1512
4716.20 1527
4716.85 1412
4717.50 1505
4718.14 1514
4718.79 1443
4719.44 1397
4720.09 1459
4720.74 1550
4721.38 1684
4722.03 1579
4722.68 1619
4723.33 1688
4723.98 1635
4724.62 1776
4725.27 1803
4725.92 1821
4726.57 1727
4727.22 1979
4727.87 2014
4728.52 1755
4729.16 1883
4729.81 1561
4730.46 1570
4731.11 1737
4731.76 1625
4732.41 1639
4733.06 1519
4733.70 1546
4734.35 1395
4735.00 1520
4735.65 1538
4736.30 1484
4736.95 1558
4737.60 1517
4738.25 1433
4738.90 1454
4739.55 1527
4740.20 1456
4740.84 1506
4741.49 1492
4742.14 1502
4742.79 1512
4743.44 1518
4744.09 1577
4744.74 1524
4745.39 1459
4746.04 1566
4746.69 1364
4747.34 1536
4747.99 1499
4748.64 1577
4749.29 1616
4749.94 1543
4750.59 1632
4751.24 1663
4751.89 1762
4752.54 1737
4753.19 1716
4753.84 1587
4754.49 1590
4755.14 1547
4755.79 1550
4756.44 1643
4757.09 1648
4757.74 1459
4758.39 1559
4759.04 1474
4759.70 1389
4760.35 1319
4761.00 1442
4761.65 1360
4762.30 1366
4762.95 1465
4763.60 1338
4764.25 1261
4764.90 1468
4765.55 1417
4766.20 1442
4766.86 1322
4767.51 1420
4768.16 1450
4768.81 1459
4769.46 1505
4770.11 1395
4770.76 1368
4771.41 1378
4772.07 1347
4772.72 1348
4773.37 1471
4774.02 1323
4774.67 1365
4775.32 1403
4775.98 1450
4776.63 1356
4777.28 1234
4777.93 1251
4778.58 1249
4779.24 1370
4779.89 1246
4780.54 1285
4781.19 1327
4781.84 1357
4782.50 1282
4783.15 1365
4783.80 1364
4784.45 1419
4785.10 1421
4785.76 1287
4786.41 1281
4787.06 1357
4787.71 1379
4788.37 1352
4789.02 1421
4789.67 1434
4790.33 1414
4790.98 1381
4791.63 1310
4792.28 1354
4792.94 1466
4793.59 1468
4794.24 1416
4794.90 1351
4795.55 1310
4796.20 1416
4796.86 1467
4797.51 1440
4798.16 1307
4798.81 1281
4799.47 1278
4800.12 1386
4800.78 1343
4801.43 1300
4802.08 1364
4802.74 1263
4803.39 1371
4804.04 1374
4804.70 1284
4805.35 1397
4806.00 1363
4806.66 1257
4807.31 1262
4807.97 1303
4808.62 1445
4809.27 1357
4809.93 1305
4810.58 1353
4811.24 1313
4811.89 1381
4812.54 1394
4813.20 1398
4813.85 1450
4814.51 1304
4815.16 1262
4815.82 1289
4816.47 1340
4817.13 1447
4817.78 1486
4818.44 1588
4819.09 1549
4819.74 1468
4820.40 1440
4821.05 1455
4821.71 1606
4822.36 1706
4823.02 1601
4823.67 1582
4824.33 1572
4824.98 1685
4825.64 1710
4826.29 1688
4826.95 1752
4827.60 1688
4828.26 1488
4828.92 1537
4829.57 1644
4830.23 1548
4830.88 1614
4831.54 1651
4832.19 1561
4832.85 1578
4833.50 1667
4834.16 1661
4834.82 1704
4835.47 1672
4836.13 1621
4836.78 1751
4837.44 1933
4838.10 1932
4838.75 1878
4839.41 1892
4840.06 1959
4840.72 1796
4841.38 1745
4842.03 1872
4842.69 1907
4843.34 1901
4844.00 1836
4844.66 1858
4845.31 1929
4845.97 1935
4846.63 1987
4847.28 1976
4847.94 1934
4848.60 1962
4849.25 2111
4849.91 2099
4850.57 2150
4851.22 2140
4851.88 2273
4852.54 2343
4853.20 2205
4853.85 2226
4854.51 2121
4855.17 2122
4855.82 2109
4856.48 2303
4857.14 2268
4857.80 2037
4858.45 2220
4859.11 2351
4859.77 2223
4860.43 2206
4861.08 2158
4861.74 2204
4862.40 2065
4863.06 2155
4863.71 2190
4864.37 2073
4865.03 2183
4865.69 2171
4866.34 2165
4867.00 2187
4867.66 2290
4868.32 2189
4868.98 2206
4869.63 2043
4870.29 2122
4870.95 2061
4871.61 2193
4872.27 2120
4872.93 2103
4873.58 1942
4874.24 2011
4874.90 2120
4875.56 2327
4876.22 2104
4876.88 2215
4877.54 2314
4878.19 2410
4878.85 2502
4879.51 2471
4880.17 2248
4880.83 2340
4881.49 2414
4882.15 2325
4882.81 2091
4883.47 2121
4884.13 2069
4884.78 2094
4885.44 2056
4886.10 2072
4886.76 1935
4887.42 2063
4888.08 2195
4888.74 2028
4889.40 2187
4890.06 2300
4890.72 2127
4891.38 2273
4892.04 2354
4892.70 2307
4893.36 2090
4894.02 2153
4894.68 2116
4895.34 2066
4896.00 1943
4896.66 1977
4897.32 1977
4897.98 1821
4898.64 1898
4899.30 1914
4899.96 1964
4900.62 2098
4901.28 2069
4901.94 1994
4902.60 1774
4903.26 1842
4903.92 1793
4904.58 1744
4905.24 1877
4905.90 1832
4906.56 1911
4907.22 1842
4907.88 1745
4908.54 1688
4909.20 1656
4909.87 1759
4910.53 1702
4911.19 1727
4911.85 1707
4912.51 1730
4913.17 1588
4913.83 1673
4914.49 1626
4915.15 1506
4915.81 1595
4916.48 1531
4917.14 1575
4917.80 1659
4918.46 1634
4919.12 1597
4919.78 1603
4920.44 1647
4921.11 1581
4921.77 1525
4922.43 1542
4923.09 1567
4923.75 1624
4924.41 1475
4925.08 1673
4925.74 1710
4926.40 1679
4927.06 1526
4927.72 1511
4928.39 1573
4929.05 1541
4929.71 1465
4930.37 1693
4931.04 1693
4931.70 1567
4932.36 1587
4933.02 1610
4933.69 1475
4934.35 1705
4935.01 1713
4935.67 1514
4936.34 1607
4937.00 1601
4937.66 1661
4938.32 1606
4938.99 1532
4939.65 1577
4940.31 1497
4940.98 1522
4941.64 1509
4942.30 1589
4942.96 1558
4943.63 1494
4944.29 1510
4944.95 1539
4945.62 1515
4946.28 1482
4946.94 1457
4947.61 1480
4948.27 1539
4948.93 1515
4949.60 1549
4950.26 1525
4950.92 1477
4951.59 1405
4952.25 1472
4952.92 1528
4953.58 1415
4954.24 1340
4954.91 1408
4955.57 1510
4956.24 1342
4956.90 1422
4957.56 1508
4958.23 1459
4958.89 1512
4959.56 1534
4960.22 1616
4960.88 1507
4961.55 1500
4962.21 1527
4962.88 1504
4963.54 1579
4964.21 1644
4964.87 1654
4965.54 1622
4966.20 1642
4966.86 1755
4967.53 1693
4968.19 1523
4968.86 1584
4969.52 1515
4970.19 1476
4970.85 1443
4971.52 1339
4972.18 1519
4972.85 1461
4973.51 1422
4974.18 1454
4974.84 1428
4975.51 1590
4976.17 1480
4976.84 1496
4977.51 1364
4978.17 1545
4978.84 1496
4979.50 1417
4980.17 1378
4980.83 1319
4981.50 1488
4982.16 1460
4982.83 1423
4983.50 1498
4984.16 1449
4984.83 1539
4985.49 1447
4986.16 1404
4986.83 1374
4987.49 1482
4988.16 1541
4988.82 1496
4989.49 1407
4990.16 1403
4990.82 1449
4991.49 1439
4992.16 1434
4992.82 1370
4993.49 1372
4994.16 1329
4994.82 1389
4995.49 1323
4996.15 1352
4996.82 1337
4997.49 1406
4998.16 1425
4998.82 1415
4999.49 1468
5000.16 1467
5000.82 1302
5001.49 1120
5002.16 1208
5002.82 1230
5003.49 1284
5004.16 1270
5004.83 1345
5005.49 1368
5006.16 1324
5006.83 1223
5007.49 1280
5008.16 1326
5008.83 1362
5009.50 1341
5010.16 1375
5010.83 1497
5011.50 1320
5012.17 1274
5012.84 1338
5013.50 1368
5014.17 1331
5014.84 1276
5015.51 1300
5016.17 1344
5016.84 1319
5017.51 1297
5018.18 1400
5018.85 1282
5019.52 1281
5020.18 1458
5020.85 1454
5021.52 1445
5022.19 1540
5022.86 1588
5023.53 1489
5024.19 1374
5024.86 1414
5025.53 1540
5026.20 1671
5026.87 1536
5027.54 1364
5028.21 1432
5028.88 1501
5029.54 1419
5030.21 1309
5030.88 1205
5031.55 1319
5032.22 1371
5032.89 1331
5033.56 1177
5034.23 1320
5034.90 1300
5035.57 1268
5036.24 1141
5036.90 1223
5037.57 1189
5038.24 1317
5038.91 1357
5039.58 1231
5040.25 1235
5040.92 1356
5041.59 1259
5042.26 1362
5042.93 1345
5043.60 1387
5044.27 1431
5044.94 1319
5045.61 1498
5046.28 1376
5046.95 1212
5047.62 1292
5048.29 1266
5048.96 1256
5049.63 1214
5050.30 1150
5050.97 1293
5051.64 1400
5052.31 1319
5052.98 1408
5053.65 1284
5054.32 1351
5054.99 1303
5055.66 1319
5056.34 1210
5057.01 1235
5057.68 1343
5058.35 1289
5059.02 1322
5059.69 1302
5060.36 1290
5061.03 1317
5061.70 1393
5062.37 1411
5063.04 1334
5063.72 1328
5064.39 1433
5065.06 1368
5065.73 1444
5066.40 1381
5067.07 1364
5067.74 1267
5068.42 1384
5069.09 1265
5069.76 1320
5070.43 1251
5071.10 1438
5071.77 1364
5072.44 1399
5073.12 1419
5073.79 1398
5074.46 1330
5075.13 1424
5075.80 1528
5076.48 1359
5077.15 1379
5077.82 1689
5078.49 1857
5079.16 1657
5079.84 1625
5080.51 1871
5081.18 1568
5081.85 1618
5082.53 1607
5083.20 1480
5083.87 1600
5084.54 1532
5085.22 1426
5085.89 1401
5086.56 1367
5087.23 1587
5087.91 1563
5088.58 1431
5089.25 1431
5089.93 1496
5090.60 1450
5091.27 1560
5091.94 1551
5092.62 1524
5093.29 1514
5093.96 1463
5094.64 1494
5095.31 1550
5095.98 1508
5096.66 1477
5097.33 1529
5098.00 1479
5098.68 1393
5099.35 1487
5100.02 1499
5100.70 1512
5101.37 1442
5102.04 1551
5102.72 1556
5103.39 1526
5104.07 1686
5104.74 1589
5105.41 1509
5106.09 1418
5106.76 1386
5107.44 1503
5108.11 1446
5108.78 1490
5109.46 1379
5110.13 1472
5110.81 1441
5111.48 1422
5112.16 1416
5112.83 1389
5113.50 1332
5114.18 1267
5114.85 1484
5115.53 1322
5116.20 1309
5116.88 1380
5117.55 1594
5118.23 1481
5118.90 1663
5119.58 1879
5120.25 1736
5120.93 1696
5121.60 1606
5122.28 1690
5122.95 1686
5123.63 1584
5124.30 1673
5124.98 1565
5125.65 1513
5126.33 1455
5127.00 1490
5127.68 1566
5128.35 1540
5129.03 1479
5129.70 1379
5130.38 1467
5131.06 1438
5131.73 1451
5132.41 1418
5133.08 1421
5133.76 1475
5134.43 1556
5135.11 1456
5135.79 1436
5136.46 1402
5137.14 1318
5137.81 1368
5138.49 1410
5139.17 1389
5139.84 1333
5140.52 1361
5141.20 1369
5141.87 1424
5142.55 1308
5143.22 1317
5143.90 1274
5144.58 1261
5145.25 1168
5145.93 1197
5146.61 1232
5147.28 1144
5147.96 1279
5148.64 1267
5149.31 1258
5149.99 1297
5150.67 1383
5151.34 1216
5152.02 1256
5152.70 1264
5153.38 1225
5154.05 1275
5154.73 1233
5155.41 1224
5156.08 1308
5156.76 1269
5157.44 1182
5158.12 1217
5158.79 1300
5159.47 1331
5160.15 1306
5160.83 1219
5161.50 1127
5162.18 1209
5162.86 1179
5163.54 1158
5164.22 1191
5164.89 1438
5165.57 1303
5166.25 1268
5166.93 1293
5167.61 1301
5168.28 1322
5168.96 1366
5169.64 1276
5170.32 1268
5171.00 1237
5171.67 1220
5172.35 1224
5173.03 1267
5173.71 1287
5174.39 1279
5175.07 1217
5175.74 1392
5176.42 1335
5177.10 1308
5177.78 1281
5178.46 1306
5179.14 1198
5179.82 1248
5180.50 1308
5181.17 1291
5181.85 1395
5182.53 1391
5183.21 1332
5183.89 1275
5184.57 1216
5185.25 1280
5185.93 1241
5186.61 1203
5187.29 1256
5187.97 1209
5188.65 1181
5189.33 1125
5190.00 1121
5190.68 1233
5191.36 1204
5192.04 1182
5192.72 1242
5193.40 1225
5194.08 1266
5194.76 1223
5195.44 1184
5196.12 1332
5196.80 1434
5197.48 1342
5198.16 1205
5198.84 1256
5199.52 1241
5200.20 1207
5200.88 1233
5201.56 1207
5202.24 1402
5202.92 1280
5203.60 1336
5204.28 1311
5204.96 1370
5205.65 1331
5206.33 1308
5207.01 1373
5207.69 1382
5208.37 1228
5209.05 1485
5209.73 1358
5210.41 1328
5211.09 1439
5211.77 1443
5212.45 1325
5213.13 1311
5213.82 1363
5214.50 1350
5215.18 1384
5215.86 1447
5216.54 1570
5217.22 1357
5217.90 1419
5218.58 1406
5219.27 1521
5219.95 1499
5220.63 1516
5221.31 1646
5221.99 1549
5222.67 1457
5223.35 1469
5224.04 1494
5224.72 1584
5225.40 1512
5226.08 1468
5226.76 1476
5227.45 1486
5228.13 1469
5228.81 1426
5229.49 1513
5230.17 1400
5230.86 1374
5231.54 1274
5232.22 1331
5232.90 1227
5233.58 1414
5234.27 1321
5234.95 1379
5235.63 1348
5236.31 1398
5237.00 1253
5237.68 1240
5238.36 1485
5239.05 1410
5239.73 1402
5240.41 1537
5241.09 1529
5241.78 1482
5242.46 1534
5243.14 1471
5243.83 1344
5244.51 1283
5245.19 1418
5245.87 1407
5246.56 1306
5247.24 1290
5247.92 1385
5248.61 1440
5249.29 1354
5249.97 1347
5250.66 1469
5251.34 1511
5252.03 1608
5252.71 1724
5253.39 1566
5254.08 1511
5254.76 1375
5255.44 1530
5256.13 1572
5256.81 1539
5257.50 1487
5258.18 1653
5258.86 1416
5259.55 1571
5260.23 1717
5260.92 1614
5261.60 1615
5262.28 1582
5262.97 1470
5263.65 1516
5264.34 1602
5265.02 1604
5265.71 1566
5266.39 1457
5267.07 1502
5267.76 1610
5268.44 1571
5269.13 1585
5269.81 1488
5270.50 1461
5271.18 1438
5271.87 1416
5272.55 1487
5273.24 1497
5273.92 1456
5274.61 1333
5275.29 1400
5275.98 1302
5276.66 1429
5277.35 1491
5278.03 1485
5278.72 1421
5279.40 1478
5280.09 1549
5280.77 1450
5281.46 1554
5282.15 1683
5282.83 1733
5283.52 1837
5284.20 1643
5284.89 1491
5285.57 1555
5286.26 1548
5286.95 1596
5287.63 1499
5288.32 1522
5289.00 1348
5289.69 1372
5290.38 1416
5291.06 1326
5291.75 1318
5292.43 1373
5293.12 1443
5293.81 1475
5294.49 1408
5295.18 1591
5295.87 1489
5296.55 1448
5297.24 1523
5297.92 1427
5298.61 1402
5299.30 1486
5299.98 1405
5300.67 1597
5301.36 1582
5302.04 1659
5302.73 1624
5303.42 1596
5304.11 1580
5304.79 1654
5305.48 1623
5306.17 1566
5306.85 1582
5307.54 1573
5308.23 1591
5308.92 1595
5309.60 1710
5310.29 1677
5310.98 1783
5311.66 1809
5312.35 1694
5313.04 1724
5313.73 1677
5314.41 1722
5315.10 1781
5315.79 1617
5316.48 1507
5317.17 1528
5317.85 1645
5318.54 1634
5319.23 1798
5319.92 1876
5320.61 1827
5321.29 1877
5321.98 1800
5322.67 1755
5323.36 1920
5324.05 1901
5324.73 1593
5325.42 1549
5326.11 1423
5326.80 1443
5327.49 1553
5328.18 1520
5328.87 1425
5329.55 1419
5330.24 1471
5330.93 1439
5331.62 1420
5332.31 1431
5333.00 1390
5333.69 1434
5334.38 1423
5335.06 1358
5335.75 1393
5336.44 1376
5337.13 1332
5337.82 1372
5338.51 1405
5339.20 1444
5339.89 1518
5340.58 1536
5341.27 1488
5341.96 1507
5342.65 1486
5343.33 1461
5344.02 1476
5344.71 1598
5345.40 1505
5346.09 1460
5346.78 1502
5347.47 1603
5348.16 1659
5348.85 1751
5349.54 1923
5350.23 1851
5350.92 1948
5351.61 2099
5352.30 2008
5352.99 2042
5353.68 1969
5354.37 1820
5355.06 1768
5355.75 1730
5356.44 1608
5357.13 1605
5357.82 1539
5358.51 1403
5359.21 1401
5359.90 1352
5360.59 1346
5361.28 1390
5361.97 1413
5362.66 1323
5363.35 1465
5364.04 1541
5364.73 1298
5365.42 1215
5366.11 1224
5366.80 1322
5367.49 1291
5368.19 1271
5368.88 1287
5369.57 1203
5370.26 1282
5370.95 1293
5371.64 1243
5372.33 1200
5373.02 1355
5373.72 1318
5374.41 1235
5375.10 1263
5375.79 1239
5376.48 1264
5377.17 1324
5377.87 1315
5378.56 1189
5379.25 1270
5379.94 1199
5380.63 1291
5381.33 1315
5382.02 1245
5382.71 1219
5383.40 1231
5384.09 1210
5384.79 1124
5385.48 1174
5386.17 1277
5386.86 1197
5387.55 1266
5388.25 1299
5388.94 1263
5389.63 1309
5390.32 1348
5391.02 1400
5391.71 1385
5392.40 1366
5393.09 1382
5393.79 1331
5394.48 1192
5395.17 1278
5395.87 1270
5396.56 1271
5397.25 1212
5397.95 1152
5398.64 1178
5399.33 1138
5400.02 1110
5400.72 1242
5401.41 1128
5402.10 1346
5402.80 1248
5403.49 1093
5404.18 1159
5404.88 1221
5405.57 1167
5406.26 1151
5406.96 1237
5407.65 1312
5408.35 1224
5409.04 1316
5409.73 1334
5410.43 1304
5411.12 1251
5411.81 1328
5412.51 1283
5413.20 1256
5413.90 1420
5414.59 1285
5415.28 1242
5415.98 1319
5416.67 1362
5417.37 1324
5418.06 1346
5418.76 1314
5419.45 1319
5420.14 1298
5420.84 1267
5421.53 1370
5422.23 1218
5422.92 1164
5423.62 1332
5424.31 1232
5425.01 1210
5425.70 1284
5426.40 1342
5427.09 1317
5427.79 1355
5428.48 1288
5429.18 1229
5429.87 1265
5430.57 1351
5431.26 1271
5431.96 1303
5432.65 1311
5433.35 1309
5434.04 1321
5434.74 1428
5435.43 1360
5436.13 1484
5436.82 1607
5437.52 1662
5438.22 1796
5438.91 1604
5439.61 1568
5440.30 1670
5441.00 1547
5441.69 1514
5442.39 1684
5443.09 1535
5443.78 1505
5444.48 1453
5445.17 1565
5445.87 1678
5446.57 1678
5447.26 1753
5447.96 1714
5448.66 1752
5449.35 1681
5450.05 1574
5450.74 1737
5451.44 1670
5452.14 1616
5452.83 1665
5453.53 1581
5454.23 1622
5454.92 1503
5455.62 1629
5456.32 1637
5457.01 1573
5457.71 1613
5458.41 1715
5459.10 1710
5459.80 1618
5460.50 1700
5461.20 1628
5461.89 1563
5462.59 1683
5463.29 1696
5463.98 1700
5464.68 1672
5465.38 1704
5466.08 1653
5466.77 1692
5467.47 1606
5468.17 1703
5468.87 1838
5469.56 1877
5470.26 1784
5470.96 1874
5471.66 1883
5472.35 1908
5473.05 1836
5473.75 1845
5474.45 1806
5475.15 1887
5475.84 1907
5476.54 1964
5477.24 2155
5477.94 2310
5478.64 2318
5479.34 2591
5480.03 2825
5480.73 2958
5481.43 3141
5482.13 3272
5482.83 3218
5483.53 3030
5484.22 2938
5484.92 2799
5485.62 2612
5486.32 2469
5487.02 2612
5487.72 2559
5488.42 2647
5489.11 2703
5489.81 2382
5490.51 2414
5491.21 2595
5491.91 2581
5492.61 2579
5493.31 2637
5494.01 2661
5494.71 2629
5495.41 2724
5496.11 2723
5496.81 2902
5497.50 3068
5498.20 3326
5498.90 3502
5499.60 3901
5500.30 4485
5501.00 5164
5501.70 5372
5502.40 5420
5503.10 5599
5503.80 5307
5504.50 4686
5505.20 4403
5505.90 3683
5506.60 3414
5507.30 3110
5508.00 2846
5508.70 2942
5509.40 2872
5510.10 2916
5510.80 2961
5511.50 2847
5512.20 2709
5512.90 2789
5513.60 2672
5514.30 2638
5515.00 2531
5515.70 2428
5516.40 2302
5517.11 2446
5517.81 2278
5518.51 2146
5519.21 2132
5519.91 2192
5520.61 2104
5521.31 1865
5522.01 1867
5522.71 1907
5523.41 1838
5524.11 1897
5524.82 2014
5525.52 1850
5526.22 1768
5526.92 1760
5527.62 1629
5528.32 1794
5529.02 1924
5529.72 1866
5530.43 1715
5531.13 1879
5531.83 1804
5532.53 1708
5533.23 1699
5533.93 1632
5534.64 1750
5535.34 1635
5536.04 1660
5536.74 1689
5537.44 1623
5538.15 1704
5538.85 1629
5539.55 1647
5540.25 1666
5540.95 1575
5541.66 1669
5542.36 1656
5543.06 1503
5543.76 1524
5544.47 1470
5545.17 1587
5545.87 1493
5546.57 1473
5547.28 1550
5547.98 1506
5548.68 1401
5549.38 1468
5550.09 1478
5550.79 1422
5551.49 1568
5552.19 1472
5552.90 1402
5553.60 1432
5554.30 1479
5555.01 1526
5555.71 1519
5556.41 1441
5557.12 1559
5557.82 1641
5558.52 1581
5559.23 1526
5559.93 1633
5560.63 1602
5561.34 1631
5562.04 1592
5562.74 1593
5563.45 1626
5564.15 1561
5564.85 1628
5565.56 1561
5566.26 1574
5566.96 1583
5567.67 1477
5568.37 1490
5569.08 1530
5569.78 1561
5570.48 1480
5571.19 1432
5571.89 1564
5572.60 1704
5573.30 1681
5574.01 1526
5574.71 1648
5575.41 1661
5576.12 1599
5576.82 1581
5577.53 1637
5578.23 1642
5578.94 1534
5579.64 1575
5580.35 1691
5581.05 1572
5581.76 1548
5582.46 1571
5583.16 1576
5583.87 1465
5584.57 1475
5585.28 1459
5585.98 1480
5586.69 1524
5587.39 1499
5588.10 1385
5588.81 1391
5589.51 1528
5590.22 1450
5590.92 1411
5591.63 1453
5592.33 1313
5593.04 1444
5593.74 1445
5594.45 1362
5595.15 1436
5595.86 1373
5596.57 1366
5597.27 1425
5597.98 1314
5598.68 1305
5599.39 1291
5600.09 1477
5600.80 1406
5601.51 1313
5602.21 1321
5602.92 1380
5603.62 1315
5604.33 1443
5605.04 1475
5605.74 1399
5606.45 1449
5607.16 1378
5607.86 1395
5608.57 1406
5609.27 1378
5609.98 1345
5610.69 1421
5611.39 1328
5612.10 1316
5612.81 1305
5613.51 1313
5614.22 1374
5614.93 1235
5615.64 1275
5616.34 1314
5617.05 1304
5617.76 1404
5618.46 1398
5619.17 1337
5619.88 1221
5620.58 1154
5621.29 1223
5622.00 1304
5622.71 1355
5623.41 1285
5624.12 1457
5624.83 1382
5625.54 1235
5626.24 1308
5626.95 1423
5627.66 1397
5628.37 1390
5629.07 1480
5629.78 1558
5630.49 1634
5631.20 1648
5631.91 1598
5632.61 1412
5633.32 1466
5634.03 1444
5634.74 1586
5635.45 1639
5636.15 1435
5636.86 1544
5637.57 1573
5638.28 1542
5638.99 1672
5639.70 1587
5640.40 1721
5641.11 1836
5641.82 1791
5642.53 1663
5643.24 1546
5643.95 1510
5644.66 1570
5645.36 1577
5646.07 1486
5646.78 1474
5647.49 1382
5648.20 1280
5648.91 1490
5649.62 1523
5650.33 1430
5651.04 1426
5651.75 1394
5652.45 1338
5653.16 1489
5653.87 1478
5654.58 1574
5655.29 1545
5656.00 1542
5656.71 1593
5657.42 1665
5658.13 1701
5658.84 1611
5659.55 1670
5660.26 1603
5660.97 1732
5661.68 1649
5662.39 1493
5663.10 1595
5663.81 1385
5664.52 1393
5665.23 1436
5665.94 1529
5666.65 1453
5667.36 1385
5668.07 1435
5668.78 1416
5669.49 1475
5670.20 1482
5670.91 1561
5671.62 1428
5672.33 1432
5673.04 1477
5673.75 1473
5674.46 1437
5675.17 1385
5675.88 1404
5676.59 1522
5677.31 1530
5678.02 1628
5678.73 1517
5679.44 1499
5680.15 1449
5680.86 1333
5681.57 1466
5682.28 1477
5682.99 1343
5683.70 1253
5684.42 1196
5685.13 1143
5685.84 1363
5686.55 1439
5687.26 1300
5687.97 1288
5688.68 1384
5689.39 1305
5690.11 1252
5690.82 1372
5691.53 1318
5692.24 1382
5692.95 1362
5693.67 1318
5694.38 1292
5695.09 1293
5695.80 1232
5696.51 1255
5697.22 1263
5697.94 1398
5698.65 1253
5699.36 1266
5700.07 1375
5700.79 1401
5701.50 1406
5702.21 1304
5702.92 1228
5703.63 1246
5704.35 1161
5705.06 1237
5705.77 1241
5706.48 1228
5707.20 1233
5707.91 1240
5708.62 1289
5709.34 1341
5710.05 1327
5710.76 1162
5711.47 1133
5712.19 1226
5712.90 1207
5713.61 1237
5714.33 1138
5715.04 1166
5715.75 1197
5716.47 1147
5717.18 1146
5717.89 1064
5718.61 1139
5719.32 1180
5720.03 1188
5720.75 1233
5721.46 1283
5722.17 1266
5722.89 1325
5723.60 1204
5724.31 1386
5725.03 1341
5725.74 1256
5726.46 1517
5727.17 1468
5727.88 1508
5728.60 1588
5729.31 1550
5730.03 1461
5730.74 1484
5731.45 1612
5732.17 1440
5732.88 1484
5733.60 1506
5734.31 1379
5735.03 1357
5735.74 1223
5736.45 1258
5737.17 1223
5737.88 1267
5738.60 1152
5739.31 1134
5740.03 1222
5740.74 1227
5741.46 1086
5742.17 1175
5742.89 1123
5743.60 1207
5744.32 1308
5745.03 1260
5745.75 1231
5746.46 1152
5747.18 1158
5747.89 1168
5748.61 1110
5749.32 1217
5750.04 1273
5750.75 1327
5751.47 1373
5752.18 1347
5752.90 1423
5753.62 1368
5754.33 1352
5755.05 1342
5755.76 1357
5756.48 1422
5757.19 1408
5757.91 1325
5758.63 1300
5759.34 1330
5760.06 1317
5760.77 1180
5761.49 1175
5762.21 1154
5762.92 1147
5763.64 1166
5764.35 1285
5765.07 1222
5765.79 1238
5766.50 1213
5767.22 1188
5767.94 1249
5768.65 1082
5769.37 1206
5770.08 1166
5770.80 1151
5771.52 1126
5772.23 1177
5772.95 1147
5773.67 1151
5774.39 1263
5775.10 1147
5775.82 1200
5776.54 1236
5777.25 1159
5777.97 1202
5778.69 1345
5779.40 1381
5780.12 1347
5780.84 1319
5781.56 1176
5782.27 1300
5782.99 1423
5783.71 1296
5784.43 1337
5785.14 1178
5785.86 1209
5786.58 1217
5787.30 1296
5788.01 1352
5788.73 1231
5789.45 1302
5790.17 1398
5790.88 1386
5791.60 1410
5792.32 1355
5793.04 1361
5793.76 1557
5794.47 1573
5795.19 1482
5795.91 1546
5796.63 1534
5797.35 1579
5798.07 1807
5798.78 2034
5799.50 2393
5800.22 2747
5800.94 3196
5801.66 3233
5802.38 3320
5803.10 3031
5803.81 2854
5804.53 2631
5805.25 2176
5805.97 2017
5806.69 1913
5807.41 1760
5808.13 1620
5808.85 1640
5809.56 1606
5810.28 1543
5811.00 1533
5811.72 1534
5812.44 1561
5813.16 1617
5813.88 1575
5814.60 1595
5815.32 1702
5816.04 1536
5816.76 1593
5817.48 1640
5818.20 1742
5818.92 1537
5819.64 1562
5820.36 1668
5821.08 1668
5821.80 1444
5822.51 1401
5823.23 1406
5823.95 1482
5824.67 1495
5825.39 1413
5826.11 1372
5826.83 1394
5827.55 1446
5828.28 1362
5829.00 1299
5829.72 1355
5830.44 1375
5831.16 1369
5831.88 1463
5832.60 1310
5833.32 1264
5834.04 1368
5834.76 1329
5835.48 1310
5836.20 1351
5836.92 1326
5837.64 1322
5838.36 1230
5839.08 1308
5839.80 1375
5840.53 1276
5841.25 1220
5841.97 1253
5842.69 1336
5843.41 1309
5844.13 1266
5844.85 1310
5845.57 1223
5846.29 1247
5847.02 1210
5847.74 1215
5848.46 1383
5849.18 1449
5849.90 1343
5850.62 1297
5851.34 1206
5852.07 1358
5852.79 1269
5853.51 1326
5854.23 1292
5854.95 1213
5855.68 1292
5856.40 1248
5857.12 1270
5857.84 1225
5858.56 1319
5859.29 1313
5860.01 1393
5860.73 1328
5861.45 1189
5862.17 1183
5862.90 1203
5863.62 1289
5864.34 1250
5865.06 1194
5865.79 1247
5866.51 1297
5867.23 1179
5867.95 1252
5868.68 1335
5869.40 1263
5870.12 1406
5870.84 1233
5871.57 1300
5872.29 1286
5873.01 1359
5873.74 1339
5874.46 1349
5875.18 1243
5875.91 1379
5876.63 1367
5877.35 1342
5878.08 1359
5878.80 1264
5879.52 1434
5880.25 1374
5880.97 1366
5881.69 1317
5882.42 1392
5883.14 1421
5883.86 1375
5884.59 1322
5885.31 1374
5886.03 1278
5886.76 1258
5887.48 1425
5888.21 1329
5888.93 1270
5889.65 1391
5890.38 1351
5891.10 1231
5891.83 1287
5892.55 1315
5893.27 1306
5894.00 1274
5894.72 1295
5895.45 1244
5896.17 1220
5896.90 1162
5897.62 1324
5898.35 1417
5899.07 1356
5899.79 1227
5900.52 1129
5901.24 1278
5901.97 1240
5902.69 1318
5903.42 1355
5904.14 1287
5904.87 1265
5905.59 1299
5906.32 1317
5907.04 1368
5907.77 1335
5908.49 1366
5909.22 1351
5909.94 1420
5910.67 1402
5911.39 1346
5912.12 1411
5912.84 1513
5913.57 1429
5914.30 1402
5915.02 1386
5915.75 1436
5916.47 1446
5917.20 1458
5917.92 1391
5918.65 1434
5919.38 1318
5920.10 1332
5920.83 1355
5921.55 1314
5922.28 1487
5923.01 1428
5923.73 1419
5924.46 1599
5925.18 1547
5925.91 1543
5926.64 1535
5927.36 1493
5928.09 1517
5928.81 1501
5929.54 1464
5930.27 1499
5930.99 1556
5931.72 1609
5932.45 1638
5933.17 1477
5933.90 1554
5934.63 1478
5935.35 1474
5936.08 1648
5936.81 1601
5937.53 1737
5938.26 1694
5938.99 1676
5939.72 1808
5940.44 1878
5941.17 1827
5941.90 1830
5942.62 1823
5943.35 1810
5944.08 1855
5944.81 1917
5945.53 1877
5946.26 1924
5946.99 2014
5947.72 1972
5948.44 1978
5949.17 2187
5949.90 2168
5950.63 2384
5951.35 2435
5952.08 2867
5952.81 2926
5953.54 2866
5954.27 2879
5954.99 2642
5955.72 2927
5956.45 2850
5957.18 2580
5957.91 2426
5958.64 2435
5959.36 2491
5960.09 2643
5960.82 2645
5961.55 2671
5962.28 2604
5963.01 2842
5963.73 2774
5964.46 2836
5965.19 3218
5965.92 3709
5966.65 4009
5967.38 4346
5968.11 4509
5968.83 4342
5969.56 4336
5970.29 4052
5971.02 3641
5971.75 3360
5972.48 3200
5973.21 3154
5973.94 3076
5974.67 3034
5975.40 2853
5976.13 2828
5976.86 2926
5977.58 3010
5978.31 2967
5979.04 2755
5979.77 2836
5980.50 2894
5981.23 2844
5981.96 2963
5982.69 2957
5983.42 2837
5984.15 2861
5984.88 2876
5985.61 3061
5986.34 2953
5987.07 2846
5987.80 2802
5988.53 2806
5989.26 2725
5989.99 2675
5990.72 2864
5991.45 2852
5992.18 2859
5992.91 2772
5993.64 2767
5994.37 2744
5995.10 2762
5995.83 2826
5996.56 2858
5997.29 2864
5998.03 2733
5998.76 2710
5999.49 2708
6000.22 2652
6000.95 2630
6001.68 2670
6002.41 2713
6003.14 2766
6003.87 2735
6004.60 2787
6005.33 2779
6006.07 2794
6006.80 2896
6007.53 3277
6008.26 3411
6008.99 3663
6009.72 3930
6010.45 4337
6011.18 4640
6011.92 5024
6012.65 5181
6013.38 5074
6014.11 4804
6014.84 4676
6015.57 4342
6016.31 4053
6017.04 3777
6017.77 3658
6018.50 3456
6019.23 3325
6019.96 3156
6020.70 2850
6021.43 2826
6022.16 2659
6022.89 2488
6023.63 2494
6024.36 2437
6025.09 2407
6025.82 2477
6026.55 2354
6027.29 2262
6028.02 2464
6028.75 2457
6029.48 2386
6030.22 2470
6030.95 2426
6031.68 2338
6032.42 2426
6033.15 2418
6033.88 2332
6034.61 2377
6035.35 2244
6036.08 2235
6036.81 2320
6037.55 2404
6038.28 2425
6039.01 2370
6039.74 2397
6040.48 2407
6041.21 2505
6041.94 2467
6042.68 2399
6043.41 2531
6044.14 2764
6044.88 2759
6045.61 2735
6046.35 2690
6047.08 2666
6047.81 2709
6048.55 2684
6049.28 2843
6050.01 2782
6050.75 2888
6051.48 2995
6052.22 3150
6052.95 3062
6053.68 2985
6054.42 2952
6055.15 2702
6055.89 2766
6056.62 2628
6057.35 2618
6058.09 2474
6058.82 2536
6059.56 2521
6060.29 2488
6061.03 2433
6061.76 2461
6062.50 2427
6063.23 2448
6063.96 2352
6064.70 2441
6065.43 2383
6066.17 2428
6066.90 2369
6067.64 2280
6068.37 2281
6069.11 2265
6069.84 2227
6070.58 2241
6071.31 2187
6072.05 2223
6072.78 2213
6073.52 2169
6074.25 2151
6074.99 2118
6075.72 2014
6076.46 1925
6077.20 1973
6077.93 2149
6078.67 2218
6079.40 2011
6080.14 2178
6080.87 2125
6081.61 2020
6082.35 2038
6083.08 2057
6083.82 2103
6084.55 2055
6085.29 1908
6086.02 2027
6086.76 2131
6087.50 2111
6088.23 2065
6088.97 2195
6089.71 2267
6090.44 2194
6091.18 2137
6091.91 2031
6092.65 2076
6093.39 2055
6094.12 2062
6094.86 2128
6095.60 2125
6096.33 2146
6097.07 2070
6097.81 2051
6098.54 1981
6099.28 2064
6100.02 2009
6100.75 1968
6101.49 2155
6102.23 2047
6102.96 1989
6103.70 1929
6104.44 1887
6105.18 2042
6105.91 2041
6106.65 2038
6107.39 2064
6108.12 2038
6108.86 2107
6109.60 2100
6110.34 2090
6111.07 2237
6111.81 2177
6112.55 2116
6113.29 2115
6114.03 2222
6114.76 2231
6115.50 2208
6116.24 2186
6116.98 2111
6117.71 2162
6118.45 2153
6119.19 2271
6119.93 2194
6120.67 2162
6121.40 2157
6122.14 2225
6122.88 2420
6123.62 2379
6124.36 2242
6125.10 2447
6125.83 2396
6126.57 2385
6127.31 2341
6128.05 2369
6128.79 2435
6129.53 2371
6130.27 2335
6131.00 2400
6131.74 2388
6132.48 2512
6133.22 2249
6133.96 2388
6134.70 2457
6135.44 2300
6136.18 2409
6136.92 2410
6137.65 2429
6138.39 2358
6139.13 2351
6139.87 2428
6140.61 2582
6141.35 2534
6142.09 2460
6142.83 2437
6143.57 2537
6144.31 2442
6145.05 2416
6145.79 2491
6146.53 2485
6147.27 2533
6148.01 2441
6148.75 2443
6149.49 2282
6150.23 2435
6150.97 2419
6151.71 2470
6152.45 2552
6153.19 2712
6153.93 2633
6154.67 2651
6155.41 2760
6156.15 2695
6156.89 2657
6157.63 2693
6158.37 2752
6159.11 2685
6159.85 2578
6160.59 2594
6161.33 2761
6162.07 2858
6162.81 2898
6163.55 3080
6164.29 3147
6165.03 3294
6165.77 3549
6166.51 3656
6167.26 3808
6168.00 3839
6168.74 3728
6169.48 3811
6170.22 3720
6170.96 3898
6171.70 3669
6172.44 3541
6173.18 3510
6173.93 3497
6174.67 3371
6175.41 3344
6176.15 3343
6176.89 3346
6177.63 3210
6178.37 3148
6179.12 3528
6179.86 3438
6180.60 3518
6181.34 3594
6182.08 3650
6182.82 3586
6183.57 3693
6184.31 3607
6185.05 3798
6185.79 3640
6186.53 3674
6187.28 3828
6188.02 3819
6188.76 3858
6189.50 3928
6190.25 3951
6190.99 4063
6191.73 4242
6192.47 4198
6193.21 4330
6193.96 4548
6194.70 4582
6195.44 4406
6196.19 4606
6196.93 4533
6197.67 4744
6198.41 4566
6199.16 4521
6199.90 4491
6200.64 4557
6201.38 4644
6202.13 4725
6202.87 4742
6203.61 5040
6204.36 5517
6205.10 6319
6205.84 7469
6206.59 9278
6207.33 10941
6208.07 13163
6208.82 15926
6209.56 17746
6210.30 18576
6211.05 18745
6211.79 18518
6212.53 17255
6213.28 16111
6214.02 13781
6214.77 11735
6215.51 9822
6216.25 8316
6217.00 6966
6217.74 6252
6218.48 5456
6219.23 5190
6219.97 4909
6220.72 4656
6221.46 4686
6222.21 4891
6222.95 5227
6223.69 5510
6224.44 5564
6225.18 5819
6225.93 5997
6226.67 6137
6227.42 5943
6228.16 5565
6228.91 5137
6229.65 4785
6230.39 4444
6231.14 4075
6231.88 3812
6232.63 3438
6233.37 3193
6234.12 3158
6234.86 3272
6235.61 3259
6236.35 3078
6237.10 3320
6237.84 3249
6238.59 3169
6239.33 3376
6240.08 3366
6240.82 3471
6241.57 3515
6242.32 3485
6243.06 3465
6243.81 3407
6244.55 3509
6245.30 3640
6246.04 3784
6246.79 4026
6247.53 4400
6248.28 4557
6249.03 4929
6249.77 4920
6250.52 4898
6251.26 4796
6252.01 4501
6252.76 4224
6253.50 3990
6254.25 3813
6254.99 3675
6255.74 3444
6256.49 3309
6257.23 3333
6257.98 3367
6258.73 3354
6259.47 3178
6260.22 3210
6260.97 3335
6261.71 3361
6262.46 3157
6263.21 3258
6263.95 3305
6264.70 3224
6265.45 3130
6266.19 3350
6266.94 3206
6267.69 3246
6268.43 3132
6269.18 3204
6269.93 3147
6270.67 3124
6271.42 3094
6272.17 3098
6272.92 3162
6273.66 3141
6274.41 2989
6275.16 2936
6275.91 2937
6276.65 2982
6277.40 3041
6278.15 3126
6278.90 2971
6279.64 2896
6280.39 2841
6281.14 2874
6281.89 2923
6282.63 2941
6283.38 2748
6284.13 2838
6284.88 2725
6285.63 2765
6286.37 2942
6287.12 2851
6287.87 2934
6288.62 2913
6289.37 3184
6290.11 3145
6290.86 2972
6291.61 2934
6292.36 2886
6293.11 2840
6293.86 2818
6294.60 2678
6295.35 2782
6296.10 2733
6296.85 2590
6297.60 2486
6298.35 2571
6299.10 2615
6299.85 2549
6300.59 2649
6301.34 2540
6302.09 2554
6302.84 2573
6303.59 2534
6304.34 2367
6305.09 2337
6305.84 2460
6306.59 2321
6307.34 2378
6308.09 2456
6308.84 2526
6309.58 2598
6310.33 2680
6311.08 2700
6311.83 2781
6312.58 2915
6313.33 2789
6314.08 2744
6314.83 2694
6315.58 2736
6316.33 2766
6317.08 2613
6317.83 2686
6318.58 2716
6319.33 2508
6320.08 2406
6320.83 2288
6321.58 2330
6322.33 2301
6323.08 2314
6323.83 2228
6324.58 2109
6325.33 2126
6326.08 2103
6326.83 2057
6327.58 2191
6328.33 2204
6329.09 2254
6329.84 2201
6330.59 2253
6331.34 2258
6332.09 2228
6332.84 2132
6333.59 2028
6334.34 2137
6335.09 2124
6335.84 2017
6336.59 1978
6337.34 2005
6338.10 2112
6338.85 2085
6339.60 2029
6340.35 2055
6341.10 1982
6341.85 1926
6342.60 1966
6343.36 1940
6344.11 1849
6344.86 2019
6345.61 1963
6346.36 2227
6347.11 2101
6347.86 1986
6348.62 2115
6349.37 2189
6350.12 2259
6350.87 2156
6351.62 2235
6352.38 2364
6353.13 2390
6353.88 2376
6354.63 2331
6355.38 2326
6356.14 2448
6356.89 2322
6357.64 2330
6358.39 2266
6359.15 2454
6359.90 2311
6360.65 2264
6361.40 2480
6362.16 2440
6362.91 2495
6363.66 2403
6364.41 2564
6365.17 2492
6365.92 2529
6366.67 2515
6367.42 2459
6368.18 2417
6368.93 2427
6369.68 2374
6370.44 2281
6371.19 2258
6371.94 2281
6372.70 2364
6373.45 2202
6374.20 2142
6374.96 2095
6375.71 2009
6376.46 2015
6377.22 2174
6377.97 2107
6378.72 2153
6379.48 2189
6380.23 2191
6380.98 2088
6381.74 2088
6382.49 2088
6383.24 2091
6384.00 2078
6384.75 2086
6385.51 2056
6386.26 2000
6387.01 2049
6387.77 1978
6388.52 2011
6389.28 1986
6390.03 2068
6390.79 2081
6391.54 2053
6392.29 2084
6393.05 2059
6393.80 2053
6394.56 2078
6395.31 1904
6396.07 1931
6396.82 1885
6397.58 1971
6398.33 1985
6399.08 1899
6399.84 1969
6400.59 1909
6401.35 1928
6402.10 1852
6402.86 1870
6403.61 1995
6404.37 1864
6405.12 1962
6405.88 2053
6406.63 1994
6407.39 1968
6408.15 2058
6408.90 2027
6409.66 2299
6410.41 2168
6411.17 2142
6411.92 2252
6412.68 2163
6413.43 2139
6414.19 2056
6414.94 2023
6415.70 2002
6416.46 1971
6417.21 2099
6417.97 2041
6418.72 1985
6419.48 1989
6420.24 1963
6420.99 1944
6421.75 1864
6422.50 1943
6423.26 1925
6424.02 1899
6424.77 1886
6425.53 2005
6426.28 1936
6427.04 1950
6427.80 1901
6428.55 1907
6429.31 1959
6430.07 1793
6430.82 1875
6431.58 1876
6432.34 1957
6433.09 1911
6433.85 1992
6434.61 1884
6435.36 1796
6436.12 1904
6436.88 1914
6437.64 1867
6438.39 1927
6439.15 1857
6439.91 1875
6440.66 1861
6441.42 2022
6442.18 1927
6442.94 1981
6443.69 1917
6444.45 1992
6445.21 2041
6445.97 1951
6446.72 1887
6447.48 1857
6448.24 1907
6449.00 1951
6449.75 2030
6450.51 2008
6451.27 2016
6452.03 2020
6452.79 1992
6453.54 1828
6454.30 1950
6455.06 2111
6455.82 2081
6456.58 2007
6457.33 1920
6458.09 1915
6458.85 1998
6459.61 1882
6460.37 1940
6461.12 2071
6461.88 2132
6462.64 2151
6463.40 2149
6464.16 2243
6464.92 2088
6465.68 2084
6466.44 2113
6467.19 2082
6467.95 2002
6468.71 2074
6469.47 2249
6470.23 2188
6470.99 2229
6471.75 2277
6472.51 2212
6473.27 2358
6474.02 2203
6474.78 2246
6475.54 2320
6476.30 2290
6477.06 2342
6477.82 2283
6478.58 2428
6479.34 2431
6480.10 2526
6480.86 2471
6481.62 2427
6482.38 2450
6483.14 2482
6483.90 2400
6484.66 2426
6485.42 2501
6486.18 2670
6486.94 2661
6487.70 2711
6488.46 2574
6489.22 2770
6489.98 2777
6490.74 2686
6491.50 2771
6492.26 2853
6493.02 2968
6493.78 3027
6494.54 3167
6495.30 3246
6496.06 3381
6496.82 3381
6497.58 3330
6498.34 3360
6499.10 3263
6499.86 3186
6500.62 3272
6501.38 3427
6502.14 3297
6502.91 3327
6503.67 3218
6504.43 3177
6505.19 3317
6505.95 3358
6506.71 3447
6507.47 3525
6508.23 3608
6508.99 3479
6509.76 3603
6510.52 3749
6511.28 3778
6512.04 3933
6512.80 3799
6513.56 3873
6514.32 3974
6515.09 3704
6515.85 3686
6516.61 3715
6517.37 3746
6518.13 3771
6518.89 4080
6519.66 4170
6520.42 4222
6521.18 4330
6521.94 4448
6522.70 4749
6523.47 4771
6524.23 5111
6524.99 5544
6525.75 5901
6526.51 6168
6527.28 6284
6528.04 6330
6528.80 6677
6529.56 6388
6530.33 6379
6531.09 6235
6531.85 6118
6532.61 6471
6533.38 6934
6534.14 7935
6534.90 9278
6535.66 11088
6536.43 12748
6537.19 14112
6537.95 14567
6538.72 14649
6539.48 13772
6540.24 12663
6541.01 11160
6541.77 9558
6542.53 8041
6543.29 6585
6544.06 5687
6544.82 4946
6545.58 4366
6546.35 4137
6547.11 3783
6547.87 3513
6548.64 3427
6549.40 3388
6550.17 3391
6550.93 3479
6551.69 3446
6552.46 3392
6553.22 3286
6553.98 3362
6554.75 3292
6555.51 3229
6556.28 3196
6557.04 3095
6557.80 3109
6558.57 3133
6559.33 3151
6560.10 3115
6560.86 3255
6561.63 3264
6562.39 3437
6563.15 3371
6563.92 3495
6564.68 3479
6565.45 3661
6566.21 3720
6566.98 3591
6567.74 3588
6568.51 3718
6569.27 3684
6570.04 3577
6570.80 3567
6571.57 3599
6572.33 3711
6573.09 3938
6573.86 3842
6574.63 4162
6575.39 4284
6576.16 4374
6576.92 4538
6577.69 4386
6578.45 4494
6579.22 4423
6579.98 4543
6580.75 4691
6581.51 4501
6582.28 4636
6583.04 4681
6583.81 4409
6584.57 4162
6585.34 4135
6586.11 4038
6586.87 3837
6587.64 3762
6588.40 3760
6589.17 3872
6589.94 4165
6590.70 4434
6591.47 4600
6592.23 4825
6593.00 4918
6593.77 5157
6594.53 5118
6595.30 5070
6596.06 5197
6596.83 5163
6597.60 5162
6598.36 4760
6599.13 4546
6599.90 4071
6600.66 3952
6601.43 3704
6602.20 3601
6602.96 3525
6603.73 3481
6604.50 3610
6605.26 3601
6606.03 3443
6606.80 3365
6607.56 3400
6608.33 3461
6609.10 3392
6609.87 3341
6610.63 3436
6611.40 3404
6612.17 3294
6612.93 3377
6613.70 3193
6614.47 3054
6615.24 3060
6616.00 3139
6616.77 3098
6617.54 2928
6618.31 3055
6619.07 3071
6619.84 3122
6620.61 3173
6621.38 3276
6622.15 3250
6622.91 3267
6623.68 3192
6624.45 2993
6625.22 3014
6625.99 3023
6626.75 2899
6627.52 2811
6628.29 2843
6629.06 2977
6629.83 2900
6630.59 2957
6631.36 3005
6632.13 3188
6632.90 3423
6633.67 3612
6634.44 3683
6635.21 3975
6635.97 4030
6636.74 4005
6637.51 3914
6638.28 3775
6639.05 3543
6639.82 3444
6640.59 3377
6641.36 3271
6642.12 3163
6642.89 2999
6643.66 2827
6644.43 2924
6645.20 2980
6645.97 2948
6646.74 2918
6647.51 2920
6648.28 2952
6649.05 2966
6649.82 2961
6650.59 3056
6651.36 3027
6652.13 2950
6652.89 3083
6653.66 3022
6654.43 3079
6655.20 3192
6655.97 3149
6656.74 3160
6657.51 3131
6658.28 3015
6659.05 2960
6659.82 2891
6660.59 2897
6661.36 2753
6662.13 2809
6662.90 2972
6663.67 2976
6664.44 2972
6665.21 2846
6665.98 2934
6666.76 2910
6667.53 2856
6668.30 2894
6669.07 3061
6669.84 2930
6670.61 2797
6671.38 2871
6672.15 2857
6672.92 2805
6673.69 2933
6674.46 2917
6675.23 2938
6676.00 2848
6676.77 2880
6677.55 2853
6678.32 2828
6679.09 2963
6679.86 3072
6680.63 3136
6681.40 3039
6682.17 3285
6682.94 3345
6683.72 3601
6684.49 3692
6685.26 3723
6686.03 3826
6686.80 3759
6687.57 3619
6688.34 3658
6689.12 3692
6689.89 3737
6690.66 3628
6691.43 3438
6692.20 3270
6692.98 3276
6693.75 3308
6694.52 3203
6695.29 3084
6696.06 3067
6696.84 3045
6697.61 3048
6698.38 2954
6699.15 2852
6699.92 2742
6700.70 2633
6701.47 2698
6702.24 2739
6703.01 2657
6703.79 2704
6704.56 2827
6705.33 2808
6706.11 2703
6706.88 2654
6707.65 2684
6708.42 2639
6709.20 2613
6709.97 2649
6710.74 2787
6711.52 2733
6712.29 2531
6713.06 2554
6713.83 2596
6714.61 2530
6715.38 2488
6716.15 2552
6716.93 2443
6717.70 2517
6718.47 2529
6719.25 2485
6720.02 2408
6720.79 2647
6721.57 2571
6722.34 2533
6723.12 2625
6723.89 2559
6724.66 2461
6725.44 2647
6726.21 2768
6726.98 2680
6727.76 2611
6728.53 2654
6729.31 2480
6730.08 2520
6730.85 2625
6731.63 2758
6732.40 2688
6733.18 2652
6733.95 2623
6734.73 2661
6735.50 2551
6736.27 2560
6737.05 2579
6737.82 2489
6738.60 2524
6739.37 2577
6740.15 2592
6740.92 2648
6741.70 2727
6742.47 2697
6743.25 2678
6744.02 2724
6744.80 2662
6745.57 2757
6746.35 2718
6747.12 2833
6747.90 3115
6748.67 3195
6749.45 3161
6750.22 3295
6751.00 3471
6751.77 3509
6752.55 3623
6753.32 3617
6754.10 3551
6754.87 3446
6755.65 3185
6756.43 3017
6757.20 3080
6757.98 2924
6758.75 2742
6759.53 2784
6760.30 2648
6761.08 2728
6761.86 2625
6762.63 2688
6763.41 2715
6764.18 2652
6764.96 2652
6765.74 2610
6766.51 2655
6767.29 2621
6768.06 2505
6768.84 2545
6769.62 2523
6770.39 2477
6771.17 2495
6771.95 2564
6772.72 2466
6773.50 2349
6774.28 2566
6775.05 2599
6775.83 2459
6776.61 2426
6777.38 2373
6778.16 2526
6778.94 2596
6779.71 2484
6780.49 2567
6781.27 2513
6782.05 2552
6782.82 2631
6783.60 2543
6784.38 2355
6785.15 2343
6785.93 2242
6786.71 2358
6787.49 2415
6788.26 2254
6789.04 2394
6789.82 2378
6790.60 2339
6791.37 2338
6792.15 2388
6792.93 2491
6793.71 2527
6794.48 2384
6795.26 2438
6796.04 2469
6796.82 2422
6797.60 2508
6798.37 2533
6799.15 2447
6799.93 2332
6800.71 2528
6801.49 2565
6802.26 2544
6803.04 2554
6803.82 2625
6804.60 2753
6805.38 2755
6806.16 2793
6806.93 2911
6807.71 2899
6808.49 2639
6809.27 2619
6810.05 2588
6810.83 2488
6811.61 2351
6812.39 2348
6813.16 2407
6813.94 2471
6814.72 2577
6815.50 2508
6816.28 2552
6817.06 2562
6817.84 2473
6818.62 2521
6819.40 2503
6820.18 2525
6820.96 2471
6821.73 2525
6822.51 2546
6823.29 2553
6824.07 2522
6824.85 2418
6825.63 2495
6826.41 2480
6827.19 2373
6827.97 2475
6828.75 2406
6829.53 2498
6830.31 2467
6831.09 2408
6831.87 2411
6832.65 2501
6833.43 2468
6834.21 2491
6834.99 2466
6835.77 2390
6836.55 2305
6837.33 2314
6838.11 2304
6838.89 2358
6839.67 2371
6840.45 2403
6841.23 2327
6842.01 2321
6842.79 2351
6843.57 2191
6844.35 2278
6845.14 2308
6845.92 2314
6846.70 2416
6847.48 2448
6848.26 2554
6849.04 2845
6849.82 2982
6850.60 3325
6851.38 3536
6852.16 3625
6852.94 3522
6853.73 3516
6854.51 3490
6855.29 3293
6856.07 3097
6856.85 3067
6857.63 2799
6858.41 2533
6859.20 2486
6859.98 2425
6860.76 2448
6861.54 2505
6862.32 2508
6863.10 2571
6863.89 2635
6864.67 2664
6865.45 2556
6866.23 2671
6867.01 2855
6867.79 2958
6868.58 2934
6869.36 2949
6870.14 2935
6870.92 2807
6871.71 2771
6872.49 2773
6873.27 2786
6874.05 2577
6874.83 2572
6875.62 2556
6876.40 2763
6877.18 2686
6877.96 2696
6878.75 2592
6879.53 2706
6880.31 2824
6881.10 3108
6881.88 3076
6882.66 2893
6883.44 2969
6884.23 2968
6885.01 3072
6885.79 3347
6886.58 3867
6887.36 4347
6888.14 4816
6888.92 5236
6889.71 5324
6890.49 5073
6891.27 4782
6892.06 4339
6892.84 3971
6893.62 3775
6894.41 3494
6895.19 3229
6895.98 3009
6896.76 2934
6897.54 2981
6898.33 2998
6899.11 3067
6899.89 3007
6900.68 3103
6901.46 3125
6902.25 3260
6903.03 3211
6903.81 3086
6904.60 3140
6905.38 3176
6906.17 3030
6906.95 3115
6907.73 3283
6908.52 3282
6909.30 3049
6910.09 2954
6910.87 2873
6911.66 2793
6912.44 2828
6913.23 2872
6914.01 2800
6914.79 2749
6915.58 2859
6916.36 2808
6917.15 2694
6917.93 2725
6918.72 2702
6919.50 2842
6920.29 2816
6921.07 2856
6921.86 2678
6922.64 2772
6923.43 2849
6924.21 2922
6925.00 2912
6925.78 2970
6926.57 2864
6927.36 2799
6928.14 3022
6928.93 3035
6929.71 3009
6930.50 3010
6931.28 3180
6932.07 3282
6932.85 3261
6933.64 3269
6934.43 3488
6935.21 3535
6936.00 3540
6936.78 3516
6937.57 3541
6938.36 3322
6939.14 3217
6939.93 3287
6940.71 3332
6941.50 3448
6942.29 3466
6943.07 3466
6943.86 3585
6944.64 3610
6945.43 3819
6946.22 3824
6947.00 3887
6947.79 3923
6948.58 4082
6949.36 4360
6950.15 4336
6950.94 4189
6951.72 4159
6952.51 4218
6953.30 4046
6954.08 4050
6954.87 4098
6955.66 4167
6956.45 4060
6957.23 4248
6958.02 4162
6958.81 4113
6959.59 4198
6960.38 4165
6961.17 4222
6961.96 4275
6962.74 4358
6963.53 4346
6964.32 4129
6965.11 4134
6965.89 4307
6966.68 4346
6967.47 4400
6968.26 4371
6969.04 4503
6969.83 4644
6970.62 4505
6971.41 4534
6972.20 4683
6972.98 4902
6973.77 4592
6974.56 4518
6975.35 4596
6976.14 4622
6976.92 4771
6977.71 4709
6978.50 4865
6979.29 5059
6980.08 4995
6980.87 5286
6981.65 5606
6982.44 6120
6983.23 6828
6984.02 8095
6984.81 9078
6985.60 10091
6986.39 10843
6987.17 11608
6987.96 11440
6988.75 11548
6989.54 10674
6990.33 9731
6991.12 8843
6991.91 7903
6992.70 6916
6993.49 6168
6994.28 5856
6995.06 5829
6995.85 5922
6996.64 6232
6997.43 6910
6998.22 8084
6999.01 9066
6999.80 10273
7000.59 11547
7001.38 12320
7002.17 12426
7002.96 11954
7003.75 11134
7004.54 10125
7005.33 9078
7006.12 7630
7006.91 6669
7007.70 6356
7008.49 5563
7009.28 5147
7010.07 4985
7010.86 4875
7011.65 4991
7012.44 5319
7013.23 5376
7014.02 5730
7014.81 5754
7015.60 5514
7016.39 5635
7017.18 5198
7017.97 5168
7018.76 5091
7019.55 4743
7020.34 4324
7021.13 4011
7021.92 3995
7022.71 3812
7023.51 3886
7024.30 3880
7025.09 3894
7025.88 3829
7026.67 3991
7027.46 4024
7028.25 4064
7029.04 3992
7029.83 4055
7030.63 3945
7031.42 3819
7032.21 3702
7033.00 3786
7033.79 3815
7034.58 3625
7035.37 3613
7036.16 3624
7036.96 3555
7037.75 3741
7038.54 3801
7039.33 3787
7040.12 3883
7040.92 4101
7041.71 4035
7042.50 4067
7043.29 4091
7044.08 3923
7044.87 3930
7045.67 4004
7046.46 3997
7047.25 3979
7048.04 4124
7048.84 4336
7049.63 4506
7050.42 4706
7051.21 4886
7052.00 5065
7052.80 5145
7053.59 5079
7054.38 4778
7055.18 4311
7055.97 4052
7056.76 3784
7057.55 3879
7058.35 3609
7059.14 3483
7059.93 3482
7060.72 3404
7061.52 3351
7062.31 3235
7063.10 3108
7063.90 3377
7064.69 3254
7065.48 3252
7066.28 3271
7067.07 3316
7067.86 3344
7068.66 3402
7069.45 3274
7070.24 3203
7071.04 3305
7071.83 3262
7072.62 3135
7073.42 3094
7074.21 3061
7075.00 3102
7075.80 3091
7076.59 2974
7077.39 2831
7078.18 2711
7078.97 2813
7079.77 2944
7080.56 2965
7081.36 2951
7082.15 2991
7082.94 2962
7083.74 2784
7084.53 2790
7085.33 2888
7086.12 2814
7086.92 3035
7087.71 3145
7088.50 3275
7089.30 3148
7090.09 3267
7090.89 3138
7091.68 3042
7092.48 3131
7093.27 3071
7094.07 2892
7094.86 2716
7095.66 2573
7096.45 2665
7097.25 2516
7098.04 2379
7098.84 2532
7099.63 2463
7100.43 2432
7101.22 2414
7102.02 2486
7102.81 2503
7103.61 2441
7104.40 2327
7105.20 2267
7105.99 2301
7106.79 2277
7107.59 2296
7108.38 2275
7109.18 2270
7109.97 2306
7110.77 2215
7111.56 2152
7112.36 2158
7113.16 2262
7113.95 2267
7114.75 2302
7115.54 2278
7116.34 2211
7117.14 2223
7117.93 2292
7118.73 2192
7119.52 2201
7120.32 2207
7121.12 2221
7121.91 2255
7122.71 2136
7123.51 2217
7124.30 2333
7125.10 2143
7125.90 2125
7126.69 2177
7127.49 2259
7128.29 2302
7129.08 2266
7129.88 2369
7130.68 2297
7131.47 2284
7132.27 2278
7133.07 2121
7133.86 2225
7134.66 2337
7135.46 2283
7136.26 2179
7137.05 2201
7137.85 2162
7138.65 2061
7139.44 2236
7140.24 2303
7141.04 2228
7141.84 2259
7142.63 2340
7143.43 2238
7144.23 2065
7145.03 2136
7145.83 2188
7146.62 2267
7147.42 2165
7148.22 2153
7149.02 1999
7149.81 2013
7150.61 2044
7151.41 1966
7152.21 2107
7153.01 2232
7153.80 2227
7154.60 2112
7155.40 2021
7156.20 2108
7157.00 2076
7157.80 2180
7158.59 2088
7159.39 1925
7160.19 2004
7160.99 2009
7161.79 2003
7162.59 1876
7163.39 1696
7164.18 1684
7164.98 1774
7165.78 1843
7166.58 1867
7167.38 1715
7168.18 1700
7168.98 1715
7169.78 1733
7170.58 1811
7171.38 1844
7172.17 1825
7172.97 1820
7173.77 1867
7174.57 1822
7175.37 1831
7176.17 1723
7176.97 1760
7177.77 1701
7178.57 1700
7179.37 1724
7180.17 1749
7180.97 1791
7181.77 1821
7182.57 1692
7183.37 1668
7184.17 1859
7184.97 1737
7185.77 1764
7186.57 1733
7187.37 1794
7188.17 1696
7188.97 1731
7189.77 1615
7190.57 1650
7191.37 1574
7192.17 1683
7192.97 1544
7193.77 1550
7194.57 1634
7195.37 1661
7196.17 1660
7196.97 1645
7197.77 1645
7198.57 1680
7199.37 1643
7200.17 1651
7200.97 1516
7201.77 1564
7202.58 1615
7203.38 1626
7204.18 1616
7204.98 1733
7205.78 1644
7206.58 1536
7207.38 1503
7208.18 1560
7208.98 1513
7209.79 1529
7210.59 1526
7211.39 1647
7212.19 1602
7212.99 1625
7213.79 1563
7214.59 1603
7215.40 1555
7216.20 1602
7217.00 1672
7217.80 1608
7218.60 1580
7219.40 1592
7220.21 1631
7221.01 1699
7221.81 1614
7222.61 1658
7223.41 1597
7224.22 1615
7225.02 1650
7225.82 1693
7226.62 1575
7227.43 1530
7228.23 1507
7229.03 1529
7229.83 1535
7230.63 1477
7231.44 1532
7232.24 1612
7233.04 1612
7233.84 1510
7234.65 1530
7235.45 1503
7236.25 1631
7237.06 1579
7237.86 1682
7238.66 1625
7239.46 1603
7240.27 1533
7241.07 1555
7241.87 1568
7242.68 1483
7243.48 1503
7244.28 1698
7245.09 1591
7245.89 1464
7246.69 1601
7247.50 1621
7248.30 1589
7249.10 1529
7249.91 1433
7250.71 1563
7251.51 1582
7252.32 1615
7253.12 1594
7253.92 1528
7254.73 1579
7255.53 1643
7256.34 1639
7257.14 1585
7257.94 1525
7258.75 1626
7259.55 1618
7260.36 1537
7261.16 1480
7261.96 1603
7262.77 1601
7263.57 1631
7264.38 1686
7265.18 1656
7265.99 1685
7266.79 1719
7267.59 1748
7268.40 1743
7269.20 1681
7270.01 1716
7270.81 1694
7271.62 1664
7272.42 1756
7273.23 1743
7274.03 1718
7274.84 1826
7275.64 1759
7276.45 1670
7277.25 1867
7278.06 1935
7278.86 1829
7279.67 1860
7280.47 1962
7281.28 2140
7282.08 2321
7282.89 2563
7283.69 2801
7284.50 3146
7285.30 3453
7286.11 3607
7286.92 3570
7287.72 3451
7288.53 3132
7289.33 3035
7290.14 2679
7290.94 2470
7291.75 2315
7292.56 2218
7293.36 2188
7294.17 2078
7294.97 2113
7295.78 1952
7296.59 2039
7297.39 2095
7298.20 2095
7299.00 2117
7299.81 1950
7300.62 2029
7301.42 2008
7302.23 2033
7303.04 2102
7303.84 2143
7304.65 2094
7305.46 2150
7306.26 2122
7307.07 2049
7307.88 2048
7308.68 2214
7309.49 2323
7310.30 2455
7311.10 2675
7311.91 2880
7312.72 2626
7313.52 2642
7314.33 2599
7315.14 2729
7315.95 2879
7316.75 2823
7317.56 2998
7318.37 3391
7319.18 3773
7319.98 4136
7320.79 3919
7321.60 3926
7322.40 3923
7323.21 3633
7324.02 3372
7324.83 3147
7325.64 2977
7326.44 2808
7327.25 2718
7328.06 2570
7328.87 2428
7329.67 2488
7330.48 2519
7331.29 2338
7332.10 2274
7332.91 2183
7333.71 2286
7334.52 2259
7335.33 2385
7336.14 2350
7336.95 2450
7337.76 2362
7338.56 2322
7339.37 2431
7340.18 2311
7340.99 2352
7341.80 2183
7342.61 2244
7343.42 2227
7344.22 2178
7345.03 2139
7345.84 2214
7346.65 2101
7347.46 2089
7348.27 2194
7349.08 2127
7349.89 2031
7350.70 1964
7351.51 2050
7352.31 2024
7353.12 2009
7353.93 2008
7354.74 2015
7355.55 1997
7356.36 2042
7357.17 1965
7357.98 1939
7358.79 1970
7359.60 1960
7360.41 2027
7361.22 2028
7362.03 2086
7362.84 1999
7363.65 1966
7364.46 2052
7365.27 2115
7366.08 2034
7366.89 2052
7367.70 2065
7368.51 2106
7369.32 2183
7370.13 2073
7370.94 2073
7371.75 2073
7372.56 2166
7373.37 2062
7374.18 2028
7374.99 2153
7375.80 2162
7376.61 2179
7377.42 2208
7378.23 2297
7379.04 2364
7379.85 2595
7380.66 2739
7381.48 2938
7382.29 2979
7383.10 3108
7383.91 2940
7384.72 2906
7385.53 2902
7386.34 2649
7387.15 2516
7387.96 2444
7388.77 2269
7389.59 2102
7390.40 2112
7391.21 2038
7392.02 2116
7392.83 2124
7393.64 2088
7394.45 2232
7395.27 2215
7396.08 2215
7396.89 2249
7397.70 2331
7398.51 2518
7399.32 2656
7400.14 2960
7400.95 3035
7401.76 3109
7402.57 2952
7403.38 2804
7404.20 2837
7405.01 2810
7405.82 2695
7406.63 2477
7407.44 2420
7408.26 2399
7409.07 2327
7409.88 2280
7410.69 2331
7411.51 2257
7412.32 2153
7413.13 2044
7413.94 1961
7414.76 1878
7415.57 1835
7416.38 1871
7417.19 1855
7418.01 1958
7418.82 1827
7419.63 1917
7420.45 1764
7421.26 1832
7422.07 1810
7422.88 1721
7423.70 1750
7424.51 1757
7425.32 1617
7426.14 1687
7426.95 1704
7427.76 1596
7428.58 1674
7429.39 1693
7430.20 1712
7431.02 1659
7431.83 1609
7432.64 1675
7433.46 1662
7434.27 1646
7435.09 1532
7435.90 1525
7436.71 1693
7437.53 1682
7438.34 1617
7439.16 1590
7439.97 1683
7440.78 1738
7441.60 1746
7442.41 1680
7443.23 1616
7444.04 1627
7444.85 1613
7445.67 1576
7446.48 1545
7447.30 1504
7448.11 1654
7448.93 1594
7449.74 1632
7450.56 1603
7451.37 1511
7452.18 1593
7453.00 1632
7453.81 1524
7454.63 1547
7455.44 1598
7456.26 1529
7457.07 1595
7457.89 1562
7458.70 1641
7459.52 1738
7460.33 1719
7461.15 1776
7461.96 1767
7462.78 1731
7463.59 1689
7464.41 1712
7465.23 1891
7466.04 1817
7466.86 1695
7467.67 1724
7468.49 1684
7469.30 1697
7470.12 1677
7470.93 1668
7471.75 1824
7472.57 1814
7473.38 1845
7474.20 1773
7475.01 1953
7475.83 1963
7476.65 1826
7477.46 1845
7478.28 1768
7479.09 1682
7479.91 1616
7480.73 1692
7481.54 1648
7482.36 1598
7483.18 1559
7483.99 1611
7484.81 1566
7485.62 1499
7486.44 1545
7487.26 1490
7488.07 1357
7488.89 1391
7489.71 1443
7490.52 1495
7491.34 1482
7492.16 1537
7492.98 1479
7493.79 1399
7494.61 1450
7495.43 1381
7496.24 1333
7497.06 1375
7497.88 1398
7498.70 1333
7499.51 1431
7500.33 1409
7501.15 1475
7501.96 1396
7502.78 1431
7503.60 1469
7504.42 1383
7505.23 1457
7506.05 1387
7506.87 1381
7507.69 1401
7508.51 1439
7509.32 1476
7510.14 1454
7510.96 1399
7511.78 1352
7512.59 1333
7513.41 1453
7514.23 1385
7515.05 1417
7515.87 1372
7516.69 1322
7517.50 1340
7518.32 1394
7519.14 1313
7519.96 1354
7520.78 1385
7521.60 1367
7522.41 1393
7523.23 1418
7524.05 1298
7524.87 1478
7525.69 1541
7526.51 1514
7527.33 1283
7528.14 1358
7528.96 1412
7529.78 1383
7530.60 1429
7531.42 1416
7532.24 1468
7533.06 1326
7533.88 1391
7534.70 1358
7535.52 1394
7536.34 1501
7537.16 1289
7537.97 1452
7538.79 1507
7539.61 1483
7540.43 1416
7541.25 1397
7542.07 1488
7542.89 1405
7543.71 1425
7544.53 1480
7545.35 1459
7546.17 1506
7546.99 1484
7547.81 1484
7548.63 1526
7549.45 1453
7550.27 1446
7551.09 1437
7551.91 1466
7552.73 1433
7553.55 1486
7554.37 1495
7555.19 1565
7556.01 1529
7556.83 1554
7557.65 1507
7558.47 1457
7559.29 1529
7560.11 1619
7560.93 1576
7561.76 1573
7562.58 1588
7563.40 1588
7564.22 1472
7565.04 1589
7565.86 1709
7566.68 1680
7567.50 1615
7568.32 1570
7569.14 1618
7569.96 1608
7570.79 1570
7571.61 1529
7572.43 1593
7573.25 1588
7574.07 1676
7574.89 1746
7575.71 1610
7576.54 1594
7577.36 1623
7578.18 1592
7579.00 1626
7579.82 1613
7580.64 1610
7581.46 1621
7582.29 1604
7583.11 1737
7583.93 1735
7584.75 1754
7585.57 1799
7586.40 1752
7587.22 1757
7588.04 1707
7588.86 1898
7589.68 1851
7590.51 1837
7591.33 1925
7592.15 1948
7592.97 1909
7593.80 1797
7594.62 1810
7595.44 1863
7596.26 1833
7597.09 1904
7597.91 1825
7598.73 1836
7599.55 1956
7600.38 2034
7601.20 2018
7602.02 2142
7602.85 2253
7603.67 2410
7604.49 2434
7605.31 2594
7606.14 2749
7606.96 2768
7607.78 2699
7608.61 2527
7609.43 2526
7610.25 2407
7611.08 2391
7611.90 2378
7612.72 2163
7613.55 2168
7614.37 2231
7615.19 2260
7616.02 2310
7616.84 2424
7617.67 2749
7618.49 2901
7619.31 2990
7620.14 2988
7620.96 3088
7621.78 2973
7622.61 2729
7623.43 2628
7624.26 2440
7625.08 2438
7625.91 2400
7626.73 2352
7627.55 2394
7628.38 2504
7629.20 2547
7630.03 2697
7630.85 2970
7631.68 3014
7632.50 3132
7633.32 3337
7634.15 3429
7634.97 3257
7635.80 3009
7636.62 2724
7637.45 2711
7638.27 2542
7639.10 2334
7639.92 2157
7640.75 2071
7641.57 1999
7642.40 1978
7643.22 1871
7644.05 1820
7644.87 1843
7645.70 1913
7646.52 1908
7647.35 1827
7648.17 1839
7649.00 1970
7649.82 1892
7650.65 1882
7651.48 1812
7652.30 1830
7653.13 1737
7653.95 1634
7654.78 1683
7655.60 1632
7656.43 1552
7657.26 1573
7658.08 1486
7658.91 1409
7659.73 1357
7660.56 1512
7661.39 1443
7662.21 1474
7663.04 1596
7663.86 1490
7664.69 1543
7665.52 1423
7666.34 1455
7667.17 1408
7668.00 1397
7668.82 1449
7669.65 1491
7670.48 1460
7671.30 1445
7672.13 1481
7672.96 1494
7673.78 1438
7674.61 1442
7675.44 1474
7676.26 1563
7677.09 1516
7677.92 1479
7678.74 1449
7679.57 1423
7680.40 1298
7681.22 1369
7682.05 1368
7682.88 1404
7683.71 1421
7684.53 1416
7685.36 1522
7686.19 1457
7687.02 1596
7687.84 1595
7688.67 1566
7689.50 1533
7690.33 1544
7691.15 1514
7691.98 1508
7692.81 1507
7693.64 1576
7694.47 1515
7695.29 1501
7696.12 1489
7696.95 1460
7697.78 1628
7698.61 1584
7699.43 1594
7700.26 1628
7701.09 1722
7701.92 1661
7702.75 1539
7703.57 1434
7704.40 1399
7705.23 1390
7706.06 1506
7706.89 1529
7707.72 1394
7708.55 1441
7709.37 1400
7710.20 1373
7711.03 1408
7711.86 1413
7712.69 1322
7713.52 1357
7714.35 1357
7715.18 1407
7716.01 1423
7716.83 1316
7717.66 1393
7718.49 1320
7719.32 1265
7720.15 1271
7720.98 1349
7721.81 1234
7722.64 1301
7723.47 1328
7724.30 1395
7725.13 1280
7725.96 1274
7726.79 1254
7727.62 1215
7728.45 1200
7729.28 1233
7730.11 1222
7730.94 1239
7731.77 1271
7732.60 1265
7733.42 1248
7734.25 1188
7735.09 1258
7735.92 1140
7736.75 1180
7737.58 1218
7738.41 1215
7739.24 1206
7740.07 1304
7740.90 1362
7741.73 1221
7742.56 1285
7743.39 1298
7744.22 1143
7745.05 1233
7745.88 1296
7746.71 1293
7747.54 1249
7748.37 1288
7749.20 1409
7750.03 1428
7750.86 1329
7751.70 1401
7752.53 1406
7753.36 1366
7754.19 1397
7755.02 1343
7755.85 1274
7756.68 1265
7757.51 1255
7758.34 1207
7759.18 1298
7760.01 1278
7760.84 1331
7761.67 1288
7762.50 1257
7763.33 1210
7764.16 1196
7765.00 1340
7765.83 1300
7766.66 1220
7767.49 1226
7768.32 1257
7769.16 1247
7769.99 1403
7770.82 1331
7771.65 1304
7772.48 1281
7773.32 1252
7774.15 1165
7774.98 1206
7775.81 1237
7776.64 1304
7777.48 1270
7778.31 1283
7779.14 1289
7779.97 1261
7780.81 1243
7781.64 1245
7782.47 1234
7783.30 1225
7784.14 1207
7784.97 1293
7785.80 1374
7786.64 1362
7787.47 1263
7788.30 1184
7789.13 1276
7789.97 1352
7790.80 1364
7791.63 1254
7792.47 1242
7793.30 1293
7794.13 1356
7794.97 1333
7795.80 1243
7796.63 1317
7797.47 1250
7798.30 1322
7799.13 1323
7799.97 1324
7800.80 1337
7801.63 1442
7802.47 1421
7803.30 1407
7804.13 1357
7804.97 1484
7805.80 1394
7806.64 1382
7807.47 1416
7808.30 1524
7809.14 1457
7809.97 1388
7810.81 1421
7811.64 1549
7812.47 1549
7813.31 1635
7814.14 1543
7814.98 1652
7815.81 1721
7816.65 1698
7817.48 1755
7818.32 1850
7819.15 1767
7819.98 1775
7820.82 1784
7821.65 1767
7822.49 1660
7823.32 1728
7824.16 1773
7824.99 1814
7825.83 1806
7826.66 1919
7827.50 1984
7828.33 1993
7829.17 2064
7830.00 1977
7830.84 1932
7831.67 1986
7832.51 1917
7833.34 2057
7834.18 2140
7835.02 2099
7835.85 2154
7836.69 2162
7837.52 2086
7838.36 2014
7839.19 1987
7840.03 1920
7840.86 1836
7841.70 1837
7842.54 1818
7843.37 1750
7844.21 1727
7845.04 1724
7845.88 1768
7846.72 1720
7847.55 1678
7848.39 1612
7849.22 1609
7850.06 1592
7850.90 1591
7851.73 1576
7852.57 1658
7853.41 1762
7854.24 1645
7855.08 1629
7855.92 1649
7856.75 1704
7857.59 1890
7858.43 1854
7859.26 1884
7860.10 1920
7860.94 2011
7861.77 1878
7862.61 1818
7863.45 1725
7864.28 1699
7865.12 1696
7865.96 1770
7866.79 1690
7867.63 1853
7868.47 1809
7869.31 1793
7870.14 1848
7870.98 1920
7871.82 1849
7872.66 1902
7873.49 1876
7874.33 1954
7875.17 1976
7876.01 2004
7876.84 2087
7877.68 2185
7878.52 2361
7879.36 2381
7880.19 2425
7881.03 2416
7881.87 2386
7882.71 2118
7883.55 2032
7884.38 2047
7885.22 2097
7886.06 2040
7886.90 1852
7887.74 2025
7888.57 1979
7889.41 2092
7890.25 2018
7891.09 2139
7891.93 2192
7892.77 2146
7893.61 2341
7894.44 2353
7895.28 2172
7896.12 2090
7896.96 2005
7897.80 1904
7898.64 1994
7899.48 1960
7900.32 2025
7901.15 1969
7901.99 1824
7902.83 1772
7903.67 1743
7904.51 1758
7905.35 1741
7906.19 1722
7907.03 1790
7907.87 1690
7908.71 1574
7909.55 1584
7910.39 1675
7911.22 1599
7912.06 1577
7912.90 1643
7913.74 1514
7914.58 1462
7915.42 1582
7916.26 1552
7917.10 1495
7917.94 1571
7918.78 1537
7919.62 1556
7920.46 1490
7921.30 1491
7922.14 1516
7922.98 1459
7923.82 1390
7924.66 1401
7925.50 1399
7926.34 1380
7927.18 1439
7928.02 1507
7928.86 1453
7929.70 1367
7930.55 1357
7931.39 1349
7932.23 1342
7933.07 1377
7933.91 1314
7934.75 1334
7935.59 1410
7936.43 1460
7937.27 1402
7938.11 1401
7938.95 1424
7939.79 1468
7940.63 1469
7941.48 1443
7942.32 1441
7943.16 1524
7944.00 1406
7944.84 1474
7945.68 1450
7946.52 1420
7947.36 1366
7948.21 1505
7949.05 1516
7949.89 1562
7950.73 1487
7951.57 1594
7952.41 1688
7953.26 1707
7954.10 1645
7954.94 1829
7955.78 1874
7956.62 1946
7957.47 1866
7958.31 1740
7959.15 1728
7959.99 1772
7960.83 1746
7961.68 1640
7962.52 1747
7963.36 1751
7964.20 1736
7965.04 1794
7965.89 1823
7966.73 1892
7967.57 1909
7968.41 1961
7969.26 1872
7970.10 1889
7970.94 1867
7971.78 1849
7972.63 1717
7973.47 1632
7974.31 1619
7975.16 1556
7976.00 1620
7976.84 1612
7977.68 1462
7978.53 1534
7979.37 1618
7980.21 1533
7981.06 1550
7981.90 1588
7982.74 1469
7983.59 1543
7984.43 1474
7985.27 1494
7986.12 1420
7986.96 1447
7987.80 1503
7988.65 1426
7989.49 1381
7990.34 1297
7991.18 1290
7992.02 1209
7992.87 1315
7993.71 1276
7994.55 1235
7995.40 1312
7996.24 1353
7997.09 1287
7997.93 1318
7998.77 1314
7999.62 1286
8000.46 1192
8001.31 1332
8002.15 1314
8003.00 1254
8003.84 1280
8004.68 1315
8005.53 1156
8006.37 1170
8007.22 1197
8008.06 1198
8008.91 1214
8009.75 1193
8010.60 1071
8011.44 1330
8012.29 1243
8013.13 1227
8013.98 1166
8014.82 1187
8015.67 1224
8016.51 1173
8017.36 1130
8018.20 1108
8019.05 1223
8019.89 1189
8020.74 1165
8021.58 1203
8022.43 1199
8023.27 1162
8024.12 1100
8024.96 1087
8025.81 1114
8026.66 1207
8027.50 1191
8028.35 1115
8029.19 1093
8030.04 1125
8030.88 1125
8031.73 1221
8032.58 1166
8033.42 1144
8034.27 1149
8035.11 1083
8035.96 1104
8036.81 1153
8037.65 1130
8038.50 1166
8039.35 1133
8040.19 1073
8041.04 1058
8041.88 1075
8042.73 1097
8043.58 1114
8044.42 1171
8045.27 1115
8046.12 1104
8046.96 1180
8047.81 1118
8048.66 1073
8049.50 1233
8050.35 1139
8051.20 1156
8052.04 1083
8052.89 1133
8053.74 1228
8054.59 1114
8055.43 1078
8056.28 1101
8057.13 1095
8057.97 1120
8058.82 1087
8059.67 1027
8060.52 1108
8061.36 1087
8062.21 1048
8063.06 1040
8063.91 1084
8064.75 1009
8065.60 927
8066.45 985
8067.30 1013
8068.15 1018
8068.99 951
8069.84 1073
8070.69 951
8071.54 998
8072.38 967
8073.23 1056
8074.08 1015
8074.93 968
8075.78 1054
8076.63 1072
8077.47 918
8078.32 996
8079.17 1020
8080.02 1014
8080.87 973
8081.72 950
8082.56 1031
8083.41 976
8084.26 986
8085.11 1054
8085.96 1022
8086.81 1000
8087.66 1070
8088.51 946
8089.35 942
8090.20 967
8091.05 990
8091.90 939
8092.75 989
8093.60 991
8094.45 946
8095.30 928
8096.15 924
8097.00 972
8097.85 970
8098.70 944
8099.55 1020
8100.39 945
8101.24 946
8102.09 965
8102.94 922
8103.79 994
8104.64 995
8105.49 957
8106.34 965
8107.19 1004
8108.04 971
8108.89 1034
8109.74 989
8110.59 887
8111.44 974
8112.29 901
8113.14 951
8113.99 1000
8114.84 1019
8115.69 985
8116.54 1029
8117.39 1083
8118.24 1110
8119.09 1020
8119.95 1036
8120.80 1124
8121.65 1029
8122.50 1012
8123.35 995
8124.20 1031
8125.05 1142
8125.90 1058
8126.75 1009
8127.60 1009
8128.45 1065
8129.30 1145
8130.15 1079
8131.01 1008
8131.86 1046
8132.71 1035
8133.56 1030
8134.41 1101
8135.26 1064
8136.11 1085
8136.96 1105
8137.82 1049
8138.67 1134
8139.52 1134
8140.37 1146
8141.22 1189
8142.07 1020
8142.93 1062
8143.78 1179
8144.63 1138
8145.48 1131
8146.33 1120
8147.19 1079
8148.04 1146
8148.89 1195
8149.74 1208
8150.59 1232
8151.45 1238
8152.30 1289
8153.15 1221
8154.00 1339
8154.85 1355
8155.71 1426
8156.56 1584
8157.41 1588
8158.26 1534
8159.12 1480
8159.97 1376
8160.82 1335
8161.68 1226
8162.53 1208
8163.38 1256
8164.23 1216
8165.09 1132
8165.94 1049
8166.79 1144
8167.65 1109
8168.50 1030
8169.35 991
8170.20 1079
8171.06 1147
8171.91 1080
8172.76 1079
8173.62 1070
8174.47 1000
8175.32 1073
8176.18 1078
8177.03 1070
8177.89 1007
8178.74 1082
8179.59 961
8180.45 936
8181.30 936
8182.15 965
8183.01 987
8183.86 969
8184.72 914
8185.57 879
8186.42 1004
8187.28 906
8188.13 933
8188.99 949
8189.84 892
8190.69 982
8191.55 1007
8192.40 931
8193.26 871
8194.11 900
8194.97 931
8195.82 955
8196.68 941
8197.53 1005
8198.38 932
8199.24 911
8200.09 901
8200.95 966
8201.80 880
8202.66 855
8203.51 985
8204.37 927
8205.22 870
8206.08 857
8206.93 900
8207.79 957
8208.64 942
8209.50 943
8210.35 875
8211.21 860
8212.06 837
8212.92 948
8213.78 964
8214.63 903
8215.49 846
8216.34 899
8217.20 992
8218.05 912
8218.91 1016
8219.76 1010
8220.62 1048
8221.48 969
8222.33 1005
8223.19 1007
8224.04 1012
8224.90 992
8225.76 1055
8226.61 1001
8227.47 973
8228.32 922
8229.18 916
8230.04 999
8230.89 959
8231.75 952
8232.61 916
8233.46 881
8234.32 847
8235.18 905
8236.03 889
8236.89 849
8237.75 902
8238.60 909
8239.46 1027
8240.32 991
8241.17 980
8242.03 923
8242.89 879
8243.74 907
8244.60 851
8245.46 798
8246.31 893
8247.17 948
8248.03 964
8248.89 938
8249.74 913
8250.60 927
8251.46 891
8252.32 1026
8253.17 959
8254.03 913
8254.89 928
8255.75 903
8256.60 944
8257.46 937
8258.32 886
8259.18 864
8260.04 870
8260.89 968
8261.75 944
8262.61 890
8263.47 841
8264.33 819
8265.18 880
8266.04 908
8266.90 882
8267.76 912
8268.62 931
8269.47 951
8270.33 873
8271.19 886
8272.05 887
8272.91 892
8273.77 875
8274.63 927
8275.48 915
8276.34 902
8277.20 940
8278.06 948
8278.92 893
8279.78 954
8280.64 912
8281.50 922
8282.36 911
8283.21 908
8284.07 876
8284.93 973
8285.79 1010
8286.65 965
8287.51 954
8288.37 1069
8289.23 1069
8290.09 1071
8290.95 1053
8291.81 1112
8292.67 1050
8293.53 1118
8294.39 1213
8295.25 1234
8296.11 1272
8296.97 1226
8297.82 1199
8298.68 1078
8299.54 1119
8300.40 1114
8301.26 1084
8302.12 1057
8302.98 1078
8303.84 1128
8304.71 1061
8305.57 1011
8306.43 1088
8307.29 1046
8308.15 1031
8309.01 1016
8309.87 981
8310.73 1058
8311.59 904
8312.45 913
8313.31 922
8314.17 925
8315.03 1019
8315.89 975
8316.75 991
8317.61 992
8318.47 906
8319.33 918
8320.20 849
8321.06 897
8321.92 946
8322.78 912
8323.64 905
8324.50 881
8325.36 943
8326.22 903
8327.09 916
8327.95 901
8328.81 975
8329.67 937
8330.53 918
8331.39 870
8332.25 890
8333.12 953
8333.98 917
8334.84 962
8335.70 912
8336.56 908
8337.42 952
8338.29 935
8339.15 1018
8340.01 954
8340.87 882
8341.73 867
8342.60 912
8343.46 977
8344.32 945
8345.18 848
8346.05 809
8346.91 897
8347.77 930
8348.63 881
8349.50 869
8350.36 932
8351.22 927
8352.08 938
8352.95 864
8353.81 871
8354.67 859
8355.53 880
8356.40 873
8357.26 946
8358.12 968
8358.99 929
8359.85 943
8360.71 950
8361.58 926
8362.44 930
8363.30 910
8364.17 931
8365.03 1023
8365.89 944
8366.76 988
8367.62 963
8368.48 976
8369.35 998
8370.21 980
8371.07 1033
8371.94 906
8372.80 994
8373.66 999
8374.53 980
8375.39 990
8376.26 973
8377.12 943
8377.98 936
8378.85 953
8379.71 990
8380.58 1074
8381.44 1025
8382.30 997
8383.17 1006
8384.03 1053
8384.90 1047
8385.76 966
8386.63 1048
8387.49 1084
8388.35 1048
8389.22 1012
8390.08 1021
8390.95 999
8391.81 1020
8392.68 1048
8393.54 1046
8394.41 1005
8395.27 971
8396.14 995
8397.00 1006
8397.87 1014
8398.73 989
8399.60 1070
8400.46 1055
8401.33 1084
8402.19 1062
8403.06 954
8403.92 1046
8404.79 1030
8405.65 1072
8406.52 1040
8407.39 1048
8408.25 1120
8409.12 1160
8409.98 1157
8410.85 1095
8411.71 1066
8412.58 1082
8413.44 1153
8414.31 1148
8415.18 1078
8416.04 1145
8416.91 1033
8417.77 1104
8418.64 1080
8419.51 1038
8420.37 1125
8421.24 1101
8422.11 1111
8422.97 1181
8423.84 1252
8424.70 1212
8425.57 1303
8426.44 1247
8427.30 1272
8428.17 1299
8429.04 1349
8429.90 1378
8430.77 1315
8431.64 1407
8432.50 1393
8433.37 1326
8434.24 1465
8435.10 1415
8435.97 1474
8436.84 1568
8437.71 1551
8438.57 1582
8439.44 1504
8440.31 1594
8441.17 1725
8442.04 1774
8442.91 1883
8443.78 2026
8444.64 2198
8445.51 2071
8446.38 2030
8447.25 2081
8448.11 1977
8448.98 2114
8449.85 2068
8450.72 1956
8451.58 2046
8452.45 2009
8453.32 2120
8454.19 2284
8455.06 2324
8455.92 2481
8456.79 2657
8457.66 2945
8458.53 2918
8459.40 2844
8460.27 2836
8461.13 2634
8462.00 2571
8462.87 2401
8463.74 2338
8464.61 2059
8465.48 2168
8466.34 2152
8467.21 2210
8468.08 2449
8468.95 3055
8469.82 3483
8470.69 4057
8471.56 4447
8472.42 4610
8473.29 4598
8474.16 4226
8475.03 3806
8475.90 3420
8476.77 2832
8477.64 2558
8478.51 2250
8479.38 1964
8480.25 1708
8481.12 1689
8481.99 1622
8482.85 1471
8483.72 1420
8484.59 1348
8485.46 1284
8486.33 1344
8487.20 1370
8488.07 1401
8488.94 1467
8489.81 1443
8490.68 1452
8491.55 1313
8492.42 1329
8493.29 1311
8494.16 1263
8495.03 1222
8495.90 1345
8496.77 1381
8497.64 1301
8498.51 1380
8499.38 1406
8500.25 1456
8501.12 1412
8501.99 1385
8502.86 1389
8503.73 1332
8504.60 1264
8505.47 1258
8506.34 1303
8507.22 1323
8508.09 1421
8508.96 1483
8509.83 1469
8510.70 1509
8511.57 1431
8512.44 1488
8513.31 1398
8514.18 1415
8515.05 1353
8515.92 1336
8516.80 1361
8517.67 1275
8518.54 1300
8519.41 1370
8520.28 1339
8521.15 1370
8522.02 1381
8522.89 1360
8523.77 1385
8524.64 1335
8525.51 1334
8526.38 1290
8527.25 1457
8528.12 1465
8529.00 1433
8529.87 1418
8530.74 1373
8531.61 1415
8532.48 1387
8533.36 1398
8534.23 1444
8535.10 1506
8535.97 1507
8536.84 1501
8537.72 1511
8538.59 1502
8539.46 1514
8540.33 1443
8541.21 1410
8542.08 1423
8542.95 1435
8543.82 1482
8544.70 1384
8545.57 1376
8546.44 1310
8547.31 1352
8548.19 1446
8549.06 1502
8549.93 1422
8550.80 1480
8551.68 1451
8552.55 1498
8553.42 1642
8554.30 1630
8555.17 1681
8556.04 1783
8556.92 1772
8557.79 1686
8558.66 1580
8559.54 1526
8560.41 1419
8561.28 1411
8562.16 1337
8563.03 1361
8563.90 1309
8564.78 1282
8565.65 1313
8566.52 1284
8567.40 1210
8568.27 1237
8569.15 1248
8570.02 1251
8570.89 1190
8571.77 1245
8572.64 1243
8573.51 1274
8574.39 1241
8575.26 1259
8576.14 1311
8577.01 1235
8577.89 1244
8578.76 1225
8579.63 1283
8580.51 1200
8581.38 1240
8582.26 1228
8583.13 1194
8584.01 1222
8584.88 1326
8585.76 1248
8586.63 1273
8587.51 1234
8588.38 1246
8589.26 1197
8590.13 1190
8591.00 1219
8591.88 1281
8592.75 1199
8593.63 1311
8594.51 1247
8595.38 1207
8596.26 1271
8597.13 1307
8598.01 1260
8598.88 1337
8599.76 1279
8600.63 1320
8601.51 1327
8602.38 1330
8603.26 1303
8604.13 1282
8605.01 1329
8605.89 1331
8606.76 1419
8607.64 1467
8608.51 1414
8609.39 1407
8610.26 1351
8611.14 1499
8612.02 1483
8612.89 1509
8613.77 1532
8614.65 1523
8615.52 1429
8616.40 1521
8617.27 1467
8618.15 1500
8619.03 1446
8619.90 1508
8620.78 1568
8621.66 1663
8622.53 1603
8623.41 1611
8624.29 1638
8625.16 1682
8626.04 1809
8626.92 1809
8627.79 1903
8628.67 1844
8629.55 1859
8630.42 1727
8631.30 1680
8632.18 1594
8633.05 1681
8633.93 1639
8634.81 1679
8635.69 1640
8636.56 1672
8637.44 1771
8638.32 1691
8639.20 1665
8640.07 1688
8640.95 1717
8641.83 1758
8642.71 1863
8643.58 1748
8644.46 1874
8645.34 1838
8646.22 1859
8647.09 1856
8647.97 1891
8648.85 1996
8649.73 2055
8650.61 2039
8651.48 2164
8652.36 2160
8653.24 2151
8654.12 2238
8655.00 2269
8655.87 2126
8656.75 2123
8657.63 2308
8658.51 2225
8659.39 2251
8660.27 2217
8661.14 2154
8662.02 2074
8662.90 2170
8663.78 2044
8664.66 2046
8665.54 2157
8666.42 2320
8667.30 2238
8668.17 2388
8669.05 2444
8669.93 2616
8670.81 2821
8671.69 2957
8672.57 3176
8673.45 3397
8674.33 3501
8675.21 3678
8676.09 3732
8676.97 3607
8677.84 3519
8678.72 3392
8679.60 3270
8680.48 3131
8681.36 2877
8682.24 2840
8683.12 2858
8684.00 2693
8684.88 2703
8685.76 2694
8686.64 2780
8687.52 2887
8688.40 3027
8689.28 3434
8690.16 4115
8691.04 4942
8691.92 5920
8692.80 6959
8693.68 7758
8694.56 7964
8695.44 8039
8696.32 7546
8697.20 6955
8698.08 6046
8698.96 5170
8699.84 4431
8700.72 3805
8701.60 3293
8702.48 2854
8703.37 2611
8704.25 2375
8705.13 2131
8706.01 2086
8706.89 2110
8707.77 2065
8708.65 1979
8709.53 1936
8710.41 1907
8711.29 1925
8712.17 1944
8713.06 1791
8713.94 1768
8714.82 1726
8715.70 1757
8716.58 1708
8717.46 1685
8718.34 1565
8719.22 1601
8720.11 1683
8720.99 1715
8721.87 1747
8722.75 1829
8723.63 1695
8724.51 1727
8725.40 1715
8726.28 1707
8727.16 1774
8728.04 1727
8728.92 1655
8729.81 1623
8730.69 1801
8731.57 1859
8732.45 1874
8733.33 1792
8734.22 1797
8735.10 1743
8735.98 1724
8736.86 1759
8737.75 1697
8738.63 1597
8739.51 1499
8740.39 1536
8741.28 1591
8742.16 1521
8743.04 1478
8743.92 1589
8744.81 1561
8745.69 1475
8746.57 1525
8747.46 1589
8748.34 1485
8749.22 1531
8750.10 1588
8750.99 1568
8751.87 1586
8752.75 1557
8753.64 1490
8754.52 1656
8755.40 1657
8756.29 1636
8757.17 1692
8758.05 1683
8758.94 1746
8759.82 1736
8760.70 1845
8761.59 1824
8762.47 1810
8763.35 1750
8764.24 1758
8765.12 1742
8766.01 1743
8766.89 1707
8767.77 1713
8768.66 1708
8769.54 1645
8770.43 1666
8771.31 1693
8772.19 1723
8773.08 1704
8773.96 1764
8774.85 1714
8775.73 1724
8776.62 1694
8777.50 1590
8778.38 1535
8779.27 1610
8780.15 1568
8781.04 1442
8781.92 1450
8782.81 1463
8783.69 1460
8784.58 1375
8785.46 1430
8786.35 1417
8787.23 1365
8788.12 1305
8789.00 1425
8789.89 1484
8790.77 1394
8791.66 1382
8792.54 1463
8793.43 1400
8794.31 1382
8795.20 1404
8796.08 1433
8796.97 1446
8797.85 1382
8798.74 1446
8799.62 1396
8800.51 1349
8801.40 1404
8802.28 1371
8803.17 1386
8804.05 1393
8804.94 1378
8805.82 1391
8806.71 1454
8807.60 1478
8808.48 1466
8809.37 1455
8810.25 1442
8811.14 1361
8812.03 1387
8812.91 1405
8813.80 1342
8814.69 1352
8815.57 1281
8816.46 1253
8817.34 1279
8818.23 1264
8819.12 1182
8820.00 1325
8820.89 1248
8821.78 1325
8822.66 1275
8823.55 1229
8824.44 1348
8825.32 1398
8826.21 1360
8827.10 1336
8827.99 1262
8828.87 1347
8829.76 1363
8830.65 1296
8831.53 1287
8832.42 1284
8833.31 1212
8834.20 1246
8835.08 1312
8835.97 1256
8836.86 1235
8837.74 1295
8838.63 1252
8839.52 1219
8840.41 1291
8841.30 1207
8842.18 1166
8843.07 1248
8843.96 1365
8844.85 1412
8845.73 1361
8846.62 1429
8847.51 1436
8848.40 1397
8849.29 1421
8850.17 1346
8851.06 1303
8851.95 1302
8852.84 1212
8853.73 1262
8854.61 1147
8855.50 1124
8856.39 1107
8857.28 1060
8858.17 933
8859.06 1011
8859.95 1057
8860.83 1053
8861.72 1098
8862.61 1161
8863.50 1254
8864.39 1232
8865.28 1234
8866.17 1120
8867.06 1089
8867.94 1046
8868.83 1094
8869.72 1122
8870.61 1011
8871.50 1043
8872.39 1026
8873.28 978
8874.17 1028
8875.06 1003
8875.95 1069
8876.84 1046
8877.73 1019
8878.62 982
8879.51 1094
8880.40 1090
8881.28 1079
8882.17 1047
8883.06 1112
8883.95 1115
8884.84 1122
8885.73 1060
8886.62 1001
8887.51 1071
8888.40 1065
8889.29 1056
8890.18 1023
8891.07 940
8891.96 1005
8892.85 1059
8893.74 1041
8894.63 1012
8895.53 1007
8896.42 927
8897.31 974
8898.20 962
8899.09 992
8899.98 978
8900.87 918
8901.76 959
8902.65 939
8903.54 952
8904.43 986
8905.32 1033
8906.21 1007
8907.10 913
8907.99 910
8908.89 985
8909.78 1022
8910.67 942
8911.56 922
8912.45 982
8913.34 944
8914.23 1041
8915.12 1024
8916.02 964
8916.91 976
8917.80 953
8918.69 970
8919.58 901
8920.47 909
8921.36 957
8922.26 947
8923.15 954
8924.04 989
8924.93 906
8925.82 879
8926.72 916
8927.61 887
8928.50 846
8929.39 855
8930.28 941
8931.18 929
8932.07 867
8932.96 898
8933.85 901
8934.75 872
8935.64 876
8936.53 868
8937.42 849
8938.31 865
8939.21 949
8940.10 921
8940.99 935
8941.89 893
8942.78 860
8943.67 801
8944.56 950
8945.46 860
8946.35 865
8947.24 917
8948.14 892
8949.03 827
8949.92 871
8950.81 923
8951.71 888
8952.60 836
8953.49 862
8954.39 932
8955.28 876
8956.17 911
8957.07 857
8957.96 827
8958.85 829
8959.75 832
8960.64 850
8961.54 821
8962.43 820
8963.32 781
8964.22 873
8965.11 891
8966.00 948
8966.90 978
8967.79 888
8968.69 924
8969.58 875
8970.47 856
8971.37 861
8972.26 939
8973.16 901
8974.05 833
8974.95 893
8975.84 875
8976.73 926
8977.63 906
8978.52 954
8979.42 986
8980.31 909
8981.21 880
8982.10 860
8983.00 890
8983.89 961
8984.79 939
8985.68 925
8986.58 939
8987.47 892
8988.37 773
8989.26 829
8990.16 834
8991.05 811
8991.95 853
8992.84 885
8993.74 826
8994.63 862
8995.53 802
8996.42 846
8997.32 893
8998.21 840
8999.11 893
9000.01 877
9000.90 851
9001.80 878
9002.69 827
9003.59 855
9004.48 793
9005.38 796
9006.28 815
9007.17 779
9008.07 788
9008.96 854
9009.86 829
9010.76 779
9011.65 810
9012.55 823
9013.45 774
9014.34 841
9015.24 813
9016.13 768
9017.03 794
9017.93 805
9018.82 795
9019.72 772
9020.62 753
9021.51 818
9022.41 812
9023.31 766
9024.20 783
9025.10 835
9026.00 876
9026.89 819
9027.79 794
9028.69 806
9029.59 840
9030.48 814
9031.38 765
9032.28 777
9033.17 801
9034.07 793
9034.97 837
9035.87 831
9036.76 886
9037.66 853
9038.56 839
9039.46 875
9040.35 793
9041.25 789
9042.15 839
9043.05 802
9043.94 824
9044.84 856
9045.74 849
9046.64 852
9047.54 817
9048.43 806
9049.33 790
9050.23 793
9051.13 782
9052.03 800
9052.92 811
9053.82 840
9054.72 834
9055.62 843
9056.52 816
9057.42 862
9058.32 873
9059.21 831
9060.11 822
9061.01 896
9061.91 889
9062.81 842
9063.71 864
9064.61 867
9065.50 818
9066.40 783
9067.30 861
9068.20 855
9069.10 936
9070.00 993
9070.90 908
9071.80 869
9072.70 773
9073.60 834
9074.50 794
9075.40 827
9076.29 902
9077.19 854
9078.09 830
9078.99 802
9079.89 857
9080.79 787
9081.69 837
9082.59 863
9083.49 843
9084.39 824
9085.29 816
9086.19 901
9087.09 920
9087.99 946
9088.89 910
9089.79 893
9090.69 830
9091.59 866
9092.49 920
9093.39 989
9094.29 940
9095.19 940
9096.09 1001
9096.99 939
9097.89 858
9098.79 823
9099.69 912
9100.60 870
9101.50 911
9102.40 915
9103.30 890
9104.20 874
9105.10 795
9106.00 780
9106.90 792
9107.80 855
9108.70 880
9109.60 834
9110.50 857
9111.41 789
9112.31 832
9113.21 850
9114.11 814
9115.01 741
9115.91 740
9116.81 853
9117.72 818
9118.62 856
9119.52 835
9120.42 774
9121.32 776
9122.22 833
9123.12 771
9124.03 800
9124.93 791
9125.83 857
9126.73 797
9127.63 747
9128.54 787
9129.44 797
9130.34 818
9131.24 855
9132.14 753
9133.05 750
9133.95 785
9134.85 755
9135.75 767
9136.66 832
9137.56 793
9138.46 780
9139.36 836
9140.27 870
9141.17 851
9142.07 846
9142.97 869
9143.88 859
9144.78 777
9145.68 844
9146.59 849
9147.49 858
9148.39 759
9149.29 782
9150.20 788
9151.10 732
9152.00 747
9152.91 803
9153.81 727
9154.71 745
9155.62 867
9156.52 850
9157.42 857
9158.33 781
9159.23 713
9160.13 796
9161.04 764
9161.94 785
9162.84 759
9163.75 729
9164.65 778
9165.56 793
9166.46 839
9167.36 807
9168.27 722
9169.17 729
9170.08 816
9170.98 760
9171.88 719
9172.79 836
9173.69 807
9174.60 772
9175.50 732
9176.41 749
9177.31 762
9178.21 767
9179.12 769
9180.02 786
9180.93 715
9181.83 712
9182.74 750
9183.64 781
9184.55 770
9185.45 837
9186.36 792
9187.26 814
9188.17 779
9189.07 781
9189.98 746
9190.88 825
9191.79 848
9192.69 785
9193.60 799
9194.50 785
9195.41 777
9196.31 819
9197.22 806
9198.12 803
9199.03 814
9199.93 848
9200.84 862
9201.75 859
9202.65 855
9203.56 866
9204.46 891
9205.37 853
9206.27 738
9207.18 772
9208.09 873
9208.99 800
9209.90 855
9210.80 797
9211.71 747
9212.62 752
9213.52 716
9214.43 748
9215.34 803
9216.24 848
9217.15 914
9218.05 805
9218.96 891
9219.87 899
9220.77 894
9221.68 889
9222.59 890
9223.49 887
9224.40 832
9225.31 802
9226.21 774
9227.12 775
9228.03 784
9228.93 775
9229.84 812
9230.75 828
9231.66 813
9232.56 739
9233.47 732
9234.38 727
9235.28 738
9236.19 798
9237.10 841
9238.01 769
9238.91 736
9239.82 777
9240.73 727
9241.64 704
9242.54 710
9243.45 735
9244.36 764
9245.27 758
9246.18 729
9247.08 726
9247.99 725
9248.90 722
9249.81 733
9250.71 712
9251.62 748
9252.53 707
9253.44 748
9254.35 737
9255.26 718
9256.16 749
9257.07 812
9257.98 737
9258.89 675
9259.80 694
9260.71 771
9261.61 781
9262.52 704
9263.43 773
9264.34 745
9265.25 739
9266.16 741
9267.07 745
9267.98 748
9268.88 689
9269.79 720
9270.70 722
9271.61 752
9272.52 732
9273.43 816
9274.34 787
9275.25 738
9276.16 737
9277.07 746
9277.98 736
9278.89 774
9279.80 710
9280.70 755
9281.61 721
9282.52 701
9283.43 751
9284.34 702
9285.25 712
9286.16 828
9287.07 776
9287.98 735
9288.89 762
9289.80 786
9290.71 760
9291.62 801
9292.53 863
9293.44 749
9294.35 742
9295.26 821
9296.17 800
9297.08 727
9297.99 746
9298.90 795
9299.81 799
9300.73 804
9301.64 917
9302.55 877
9303.46 898
9304.37 858
9305.28 911
9306.19 864
9307.10 899
9308.01 933
9308.92 922
9309.83 959
9310.74 1029
9311.65 953
9312.57 993
9313.48 991
9314.39 901
9315.30 896
9316.21 985
9317.12 960
9318.03 979
9318.94 904
9319.86 899
9320.77 896
9321.68 890
9322.59 873
9323.50 810
9324.41 855
9325.33 828
9326.24 725
9327.15 751
9328.06 729
9328.97 814
9329.88 786
9330.80 815
9331.71 777
9332.62 756
9333.53 780
9334.44 811
9335.36 799
9336.27 825
9337.18 790
9338.09 785
9339.01 776
9339.92 838
9340.83 772
9341.74 767
9342.66 852
9343.57 817
9344.48 832
9345.39 903
9346.31 887
9347.22 747
9348.13 788
9349.05 780
9349.96 820
9350.87 799
9351.78 784
9352.70 869
9353.61 807
9354.52 766
9355.44 719
9356.35 777
9357.26 789
9358.18 824
9359.09 755
9360.00 740
9360.92 727
9361.83 727
9362.74 765
9363.66 772
9364.57 777
9365.48 809
9366.40 854
9367.31 782
9368.23 764
9369.14 785
9370.05 768
9370.97 771
9371.88 711
9372.80 815
9373.71 773
9374.62 829
9375.54 857
9376.45 815
9377.37 789
9378.28 806
9379.19 726
9380.11 729
9381.02 792
9381.94 818
9382.85 796
9383.77 833
9384.68 850
9385.60 853
9386.51 797
9387.43 758
9388.34 870
9389.26 796
9390.17 761
9391.09 897
9392.00 953
9392.91 908
9393.83 916
9394.75 933
9395.66 898
9396.58 883
9397.49 885
9398.41 894
9399.32 869
9400.24 857
9401.15 871
9402.07 870
9402.98 844
9403.90 840
9404.81 819
9405.73 819
9406.65 835
9407.56 901
9408.48 839
9409.39 854
9410.31 913
9411.22 926
9412.14 785
9413.06 782
9413.97 815
9414.89 819
9415.80 848
9416.72 849
9417.64 740
9418.55 773
9419.47 763
9420.39 794
9421.30 793
9422.22 756
9423.14 781
9424.05 886
9424.97 822
9425.88 802
9426.80 789
9427.72 782
9428.64 769
9429.55 744
9430.47 718
9431.39 800
9432.30 830
9433.22 782
9434.14 806
9435.05 824
9435.97 850
9436.89 845
9437.81 831
9438.72 810
9439.64 830
9440.56 903
9441.47 798
9442.39 812
9443.31 838
9444.23 899
9445.14 877
9446.06 853
9446.98 870
9447.90 866
9448.81 880
9449.73 901
9450.65 903
9451.57 941
9452.49 1124
9453.40 1249
9454.32 1120
9455.24 1092
9456.16 1188
9457.08 1199
9457.99 1151
9458.91 1033
9459.83 978
9460.75 972
9461.67 961
9462.59 983
9463.50 875
9464.42 850
9465.34 868
9466.26 826
9467.18 845
9468.10 894
9469.02 817
9469.94 737
9470.85 745
9471.77 804
9472.69 783
9473.61 804
9474.53 774
9475.45 807
9476.37 802
9477.29 862
9478.21 823
9479.13 798
9480.04 806
9480.96 782
9481.88 809
9482.80 847
9483.72 845
9484.64 813
9485.56 774
9486.48 814
9487.40 794
9488.32 811
9489.24 769
9490.16 819
9491.08 849
9492.00 802
9492.92 817
9493.84 846
9494.76 853
9495.68 799
9496.60 735
9497.52 759
9498.44 778
9499.36 784
9500.28 884
9501.20 826
9502.12 757
9503.04 785
9503.96 785
9504.88 765
9505.80 710
9506.72 736
9507.64 760
9508.56 781
9509.48 746
9510.41 762
9511.33 790
9512.25 799
9513.17 803
9514.09 796
9515.01 777
9515.93 800
9516.85 797
9517.77 789
9518.69 778
9519.61 805
9520.54 818
9521.46 849
9522.38 873
9523.30 879
9524.22 827
9525.14 810
9526.06 850
9526.99 769
9527.91 817
9528.83 822
9529.75 937
9530.67 952
9531.59 901
9532.52 979
9533.44 954
9534.36 1051
9535.28 1085
9536.20 952
9537.13 1016
9538.05 979
9538.97 913
9539.89 815
9540.81 843
9541.74 885
9542.66 894
9543.58 890
9544.50 858
9545.43 936
9546.35 868
9547.27 862
9548.19 892
9549.12 888
9550.04 816
9550.96 777
9551.88 833
9552.81 847
9553.73 821
9554.65 825
9555.58 827
9556.50 867
9557.42 868
9558.34 790
9559.27 849
9560.19 887
9561.11 867
9562.04 785
9562.96 834
9563.88 870
9564.81 903
9565.73 812
9566.65 774
9567.58 858
9568.50 864
9569.43 779
9570.35 827
9571.27 750
9572.20 805
9573.12 815
9574.04 857
9574.97 803
9575.89 784
9576.82 787
9577.74 812
9578.66 856
9579.59 848
9580.51 848
9581.44 920
9582.36 851
9583.28 829
9584.21 880
9585.13 943
9586.06 900
9586.98 901
9587.91 829
9588.83 824
9589.76 875
9590.68 876
9591.60 820
9592.53 839
9593.45 885
9594.38 905
9595.30 936
9596.23 890
9597.15 918
9598.08 981
9599.00 988
9599.93 927
9600.85 879
9601.78 853
9602.70 897
9603.63 939
9604.55 943
9605.48 889
9606.41 918
9607.33 947
9608.26 943
9609.18 963
9610.11 1047
9611.03 927
9611.96 915
9612.88 987
9613.81 885
9614.74 888
9615.66 937
9616.59 924
9617.51 966
9618.44 925
9619.37 1032
9620.29 1001
9621.22 1027
9622.14 1031
9623.07 1010
9624.00 1053
9624.92 1008
9625.85 991
9626.78 1004
9627.70 1006
9628.63 1004
9629.55 1015
9630.48 1041
9631.41 1117
9632.33 1155
9633.26 1083
9634.19 1105
9635.11 1106
9636.04 1158
9636.97 1158
9637.90 1118
9638.82 1129
9639.75 1175
9640.68 1160
9641.60 1197
9642.53 1199
9643.46 1261
9644.38 1195
9645.31 1266
9646.24 1236
9647.17 1287
9648.09 1297
9649.02 1457
9649.95 1485
9650.88 1477
9651.80 1418
9652.73 1527
9653.66 1532
9654.59 1476
9655.51 1458
9656.44 1444
9657.37 1463
9658.30 1299
9659.23 1277
9660.15 1238
9661.08 1157
9662.01 1141
9662.94 1183
9663.87 1214
9664.80 1320
9665.72 1294
9666.65 1221
9667.58 1166
9668.51 1274
9669.44 1334
9670.37 1310
9671.29 1299
9672.22 1202
9673.15 1314
9674.08 1377
9675.01 1328
9675.94 1336
9676.87 1290
9677.79 1343
9678.72 1339
9679.65 1368
9680.58 1399
9681.51 1411
9682.44 1432
9683.37 1472
9684.30 1463
9685.23 1456
9686.16 1400
9687.09 1491
9688.01 1439
9688.94 1394
9689.87 1414
9690.80 1456
9691.73 1437
9692.66 1438
9693.59 1434
9694.52 1454
9695.45 1542
9696.38 1522
9697.31 1628
9698.24 1598
9699.17 1603
9700.10 1677
9701.03 1691
9701.96 1709
9702.89 1706
9703.82 1668
9704.75 1592
9705.68 1617
9706.61 1534
9707.54 1462
9708.47 1479
9709.40 1502
9710.33 1471
9711.26 1490
9712.19 1638
9713.12 1532
9714.05 1500
9714.98 1570
9715.92 1588
9716.85 1603
9717.78 1604
9718.71 1480
9719.64 1381
9720.57 1424
9721.50 1362
9722.43 1390
9723.36 1309
9724.29 1291
9725.22 1426
9726.16 1401
9727.09 1365
9728.02 1332
9728.95 1362
9729.88 1387
9730.81 1443
9731.74 1377
9732.67 1474
9733.61 1414
9734.54 1391
9735.47 1389
9736.40 1377
9737.33 1367
9738.26 1329
9739.20 1314
9740.13 1265
9741.06 1294
9741.99 1371
9742.92 1304
9743.86 1322
9744.79 1281
9745.72 1332
9746.65 1331
9747.58 1316
9748.52 1336
9749.45 1280
9750.38 1318
9751.31 1325
9752.25 1299
9753.18 1259
9754.11 1234
9755.04 1247
9755.98 1181
9756.91 1217
9757.84 1252
9758.77 1208
9759.71 1220
9760.64 1301
9761.57 1260
9762.51 1289
9763.44 1298
9764.37 1268
9765.30 1251
9766.24 1229
9767.17 1275
9768.10 1239
9769.04 1227
9769.97 1293
9770.90 1281
9771.84 1232
9772.77 1249
9773.70 1305
9774.64 1291
9775.57 1299
9776.50 1312
9777.44 1317
9778.37 1368
9779.31 1412
9780.24 1459
9781.17 1531
9782.11 1511
9783.04 1555
9783.97 1489
9784.91 1444
9785.84 1579
9786.78 1516
9787.71 1486
9788.64 1511
9789.58 1444
9790.51 1405
9791.45 1298
9792.38 1324
9793.32 1201
9794.25 1259
9795.19 1238
9796.12 1343
9797.05 1369
9797.99 1389
9798.92 1458
9799.86 1425
9800.79 1392
9801.73 1466
9802.66 1428
9803.60 1336
9804.53 1424
9805.47 1401
9806.40 1318
9807.34 1219
9808.27 1232
9809.21 1089
9810.14 1158
9811.08 1114
9812.01 1138
9812.95 1121
9813.88 1139
9814.82 1202
9815.75 1084
9816.69 1107
9817.63 1078
9818.56 1128
9819.50 1132
9820.43 1127
9821.37 1114
9822.30 1101
9823.24 1150
9824.18 1092
9825.11 974
9826.05 1079
9826.98 1089
9827.92 1166
9828.86 1200
9829.79 1133
9830.73 1065
9831.66 1093
9832.60 1165
9833.54 1044
9834.47 1130
9835.41 1094
9836.35 1163
9837.28 1143
9838.22 1098
9839.16 1125
9840.09 1116
9841.03 1150
9841.97 1119
9842.90 1075
9843.84 1051
9844.78 1124
9845.71 1139
9846.65 1132
9847.59 1134
9848.52 1102
9849.46 1085
9850.40 1090
9851.34 1075
9852.27 1177
9853.21 1114
9854.15 1119
9855.08 1136
9856.02 1120
9856.96 1118
9857.90 1054
9858.83 1062
9859.77 1106
9860.71 1048
9861.65 1098
9862.58 1138
9863.52 1092
9864.46 1144
9865.40 1095
9866.34 999
9867.27 1048
9868.21 1071
9869.15 1078
9870.09 1017
9871.03 1053
9871.96 1075
9872.90 1078
9873.84 1134
9874.78 1098
9875.72 1126
9876.66 1108
9877.59 1142
9878.53 1137
9879.47 1063
9880.41 1056
9881.35 1105
9882.29 1039
9883.23 999
9884.16 1091
9885.10 1110
9886.04 1091
9886.98 993
9887.92 1032
9888.86 1074
9889.80 1006
9890.74 1008
9891.68 1008
9892.61 962
9893.55 1014
9894.49 1022
9895.43 1033
9896.37 1017
9897.31 963
9898.25 974
9899.19 1007
9900.13 953
9901.07 1009
9902.01 961
9902.95 979
9903.89 967
9904.83 1010
9905.77 924
9906.71 992
9907.65 1048
9908.59 1020
9909.53 999
9910.47 1073
9911.41 1086
9912.35 1043
9913.29 1062
9914.23 1058
9915.17 1058
9916.11 1143
9917.05 1106
9917.99 992
9918.93 1002
9919.87 1050
9920.81 1081
9921.75 1072
9922.69 1052
9923.63 1103
9924.57 1181
9925.51 1183
9926.45 1315
9927.39 1361
9928.33 1452
9929.28 1558
9930.22 1562
9931.16 1581
9932.10 1505
9933.04 1466
9933.98 1329
9934.92 1388
9935.86 1214
9936.80 1183
9937.74 1136
9938.69 1130
9939.63 1014
9940.57 1046
9941.51 1091
9942.45 1174
9943.39 1023
9944.34 1006
9945.28 1044
9946.22 1113
9947.16 1103
9948.10 1064
9949.04 1102
9949.99 1072
9950.93 1061
9951.87 1010
9952.81 1019
9953.75 1010
9954.70 980
9955.64 996
9956.58 982
9957.52 1035
9958.46 1034
9959.41 1037
9960.35 1035
9961.29 1057
9962.23 1074
9963.18 1160
9964.12 1048
9965.06 1047
9966.00 1021
9966.95 1078
9967.89 1064
9968.83 1064
9969.77 1133
9970.72 1104
9971.66 1036
9972.60 979
9973.55 1038
9974.49 1044
9975.43 989
9976.38 913
9977.32 937
9978.26 988
9979.21 975
9980.15 944
9981.09 990
9982.04 946
9982.98 983
9983.92 970
9984.87 984
9985.81 911
9986.75 892
9987.70 1004
9988.64 965
9989.58 945
9990.53 882
9991.47 986
9992.42 946
9993.36 911
9994.30 909
9995.25 899
9996.19 870
9997.14 889
9998.08 873
9999.02 887
9999.97 901
10000.91 929
10001.86 949
10002.80 945
10003.75 919
10004.69 947
10005.63 953
10006.58 901
10007.52 899
10008.47 910
10009.41 953
10010.36 940
10011.30 885
10012.25 883
10013.19 937
10014.14 933
10015.08 947
10016.03 910
10016.97 885
10017.92 967
10018.86 891
10019.81 914
10020.75 894
10021.70 883
10022.64 915
10023.59 986
10024.53 884
10025.48 918
10026.42 878
10027.37 867
10028.32 928
10029.26 931
10030.21 878
10031.15 804
10032.10 821
10033.04 869
10033.99 941
10034.94 883
10035.88 857
10036.83 845
10037.77 822
10038.72 873
10039.67 906
10040.61 889
10041.56 861
10042.50 937
10043.45 926
10044.40 844
10045.34 909
10046.29 957
10047.24 967
10048.18 863
10049.13 897
10050.08 903
10051.02 876
10051.97 907
10052.92 821
10053.86 843
10054.81 885
10055.76 838
10056.70 834
10057.65 788
10058.60 917
10059.54 854
10060.49 865
10061.44 814
10062.39 805
10063.33 868
10064.28 890
10065.23 819
10066.17 841
10067.12 802
10068.07 801
10069.02 829
10069.96 846
10070.91 831
10071.86 857
10072.81 876
10073.76 865
10074.70 881
10075.65 834
10076.60 910
10077.55 842
10078.49 781
10079.44 831
10080.39 885
10081.34 918
10082.29 902
10083.23 825
10084.18 819
10085.13 837
10086.08 806
10087.03 868
10087.98 907
10088.92 819
10089.87 891
10090.82 890
10091.77 825
10092.72 847
10093.67 910
10094.62 924
10095.56 930
10096.51 865
10097.46 783
10098.41 782
10099.36 811
10100.31 842
10101.26 845
10102.21 944
10103.16 914
10104.11 889
10105.05 859
10106.00 898
10106.95 909
10107.90 923
10108.85 953
10109.80 974
10110.75 907
10111.70 915
10112.65 840
10113.60 825
10114.55 849
10115.50 864
10116.45 846
10117.40 824
10118.35 874
10119.30 817
10120.25 798
10121.20 799
10122.15 804
10123.10 794
10124.05 871
10125.00 877
10125.95 846
10126.90 835
10127.85 831
10128.80 883
10129.75 847
10130.70 834
10131.65 847
10132.60 856
10133.55 904
10134.50 837
10135.45 865
10136.40 878
10137.35 925
10138.30 795
10139.26 826
10140.21 786
10141.16 841
10142.11 881
10143.06 863
10144.01 873
10144.96 851
10145.91 880
10146.86 886
10147.81 893
10148.77 937
10149.72 912
10150.67 876
10151.62 924
10152.57 962
10153.52 949
10154.47 841
10155.43 913
10156.38 881
10157.33 892
10158.28 962
10159.23 985
10160.18 939
10161.14 867
10162.09 956
10163.04 1047
10163.99 979
10164.94 982
10165.90 960
10166.85 998
10167.80 959
10168.75 964
10169.70 1058
10170.66 1048
10171.61 1137
10172.56 1039
10173.51 1083
10174.47 1131
10175.42 1033
10176.37 1058
10177.32 1079
10178.28 1111
10179.23 1128
10180.18 1225
10181.14 1153
10182.09 1072
10183.04 1110
10183.99 1153
10184.95 1266
10185.90 1319
10186.85 1297
10187.81 1242
10188.76 1380
10189.71 1357
10190.67 1337
10191.62 1316
10192.57 1322
10193.53 1395
10194.48 1338
10195.43 1341
10196.39 1328
10197.34 1412
10198.29 1492
10199.25 1462
10200.20 1407
10201.15 1388
10202.11 1439
10203.06 1429
10204.02 1429
10204.97 1620
10205.92 1558
10206.88 1548
10207.83 1645
10208.79 1766
10209.74 1704
10210.69 1695
10211.65 1693
10212.60 1670
10213.56 1531
10214.51 1473
10215.46 1333
10216.42 1310
10217.37 1258
10218.33 1300
10219.28 1282
10220.24 1162
10221.19 1244
10222.15 1270
10223.10 1250
10224.06 1200
10225.01 1226
10225.97 1279
10226.92 1269
10227.88 1262
10228.83 1243
10229.79 1206
10230.74 1151
10231.70 1190
10232.65 1130
10233.61 1221
10234.56 1301
10235.52 1231
10236.47 1280
10237.43 1337
10238.38 1340
10239.34 1389
10240.29 1259
10241.25 1278
10242.21 1197
10243.16 1172
10244.12 1159
10245.07 1061
10246.03 1066
10246.98 990
10247.94 1022
10248.90 1011
10249.85 1019
10250.81 969
10251.76 1020
10252.72 1071
10253.68 1045
10254.63 1068
10255.59 1003
10256.55 1034
10257.50 1030
10258.46 997
10259.41 929
10260.37 987
10261.33 947
10262.28 982
10263.24 956
10264.20 924
10265.15 918
10266.11 945
10267.07 948
10268.02 909
10268.98 967
10269.94 956
10270.90 936
10271.85 955
10272.81 961
10273.77 964
10274.72 994
10275.68 974
10276.64 883
10277.60 959
10278.55 979
10279.51 887
10280.47 934
10281.43 1005
10282.38 914
10283.34 865
10284.30 891
10285.26 923
10286.21 888
10287.17 877
10288.13 895
10289.09 886
10290.04 931
10291.00 873
10291.96 916
10292.92 862
10293.88 851
10294.83 901
10295.79 870
10296.75 855
10297.71 852
10298.67 823
10299.63 880
10300.58 856
10301.54 907
10302.50 893
10303.46 891
10304.42 876
10305.38 858
10306.34 846
10307.29 868
10308.25 869
10309.21 859
10310.17 846
10311.13 840
10312.09 815
10313.05 893
10314.01 827
10314.97 801
10315.92 790
10316.88 816
10317.84 815
10318.80 824
10319.76 810
10320.72 765
10321.68 798
10322.64 833
10323.60 791
10324.56 814
10325.52 813
10326.48 803
10327.44 737
10328.40 782
10329.36 809
10330.32 858
10331.28 780
10332.24 808
10333.20 831
10334.16 830
10335.12 804
10336.08 896
10337.04 789
10338.00 772
10338.96 792
10339.92 816
10340.88 762
10341.84 748
10342.80 781
10343.76 760
10344.72 762
10345.68 757
10346.64 718
10347.60 772
10348.56 744
10349.52 818
10350.48 794
10351.44 715
10352.40 693
10353.36 730
10354.32 756
10355.29 744
10356.25 675
10357.21 669
10358.17 754
10359.13 791
10360.09 718
10361.05 698
10362.01 714
10362.97 760
10363.94 746
10364.90 778
10365.86 743
10366.82 642
10367.78 717
10368.74 703
10369.70 733
10370.67 773
10371.63 686
10372.59 677
10373.55 686
10374.51 712
10375.47 681
10376.44 669
10377.40 707
10378.36 724
10379.32 741
10380.28 687
10381.25 632
10382.21 741
10383.17 757
10384.13 782
10385.10 735
10386.06 707
10387.02 671
10387.98 691
10388.95 676
10389.91 665
10390.87 685
10391.83 702
10392.80 729
10393.76 722
10394.72 734
10395.68 678
10396.65 707
10397.61 699
10398.57 661
10399.54 673
10400.50 769
10401.46 767
10402.43 758
10403.39 662
10404.35 670
10405.31 735
10406.28 722
10407.24 717
10408.20 687
10409.17 774
10410.13 703
10411.10 665
10412.06 683
10413.02 702
10413.99 777
10414.95 745
10415.91 749
10416.88 764
10417.84 819
10418.80 853
10419.77 936
10420.73 931
10421.70 937
10422.66 936
10423.63 951
10424.59 919
10425.55 890
10426.52 816
10427.48 798
10428.45 820
10429.41 748
10430.37 738
10431.34 746
10432.30 774
10433.27 654
10434.23 680
10435.20 712
10436.16 702
10437.13 706
10438.09 701
10439.06 739
10440.02 726
10440.99 680
10441.95 661
10442.92 636
10443.88 683
10444.85 674
10445.81 689
10446.78 630
10447.74 653
10448.71 652
10449.67 708
10450.64 674
10451.60 619
10452.57 673
10453.53 704
10454.50 680
10455.47 644
10456.43 606
10457.40 648
10458.36 665
10459.33 627
10460.29 695
10461.26 634
10462.23 616
10463.19 632
10464.16 604
10465.12 624
10466.09 651
10467.06 665
10468.02 610
10468.99 558
10469.95 581
10470.92 614
10471.89 633
10472.85 659
10473.82 659
10474.79 635
10475.75 636
10476.72 649
10477.69 619
10478.65 674
10479.62 623
10480.59 720
10481.55 672
10482.52 602
10483.49 629
10484.45 622
10485.42 706
10486.39 643
10487.35 580
10488.32 575
10489.29 625
10490.26 686
10491.22 623
10492.19 642
10493.16 588
10494.13 574
10495.09 622
10496.06 599
10497.03 641
10497.99 639
10498.96 638
10499.93 677
10500.90 666
10501.87 667
10502.83 594
10503.80 700
10504.77 661
10505.74 668
10506.70 638
10507.67 663
10508.64 675
10509.61 685
10510.58 658
10511.55 635
10512.51 635
10513.48 673
10514.45 668
10515.42 624
10516.39 596
10517.36 628
10518.32 657
10519.29 663
10520.26 662
10521.23 677
10522.20 612
10523.17 628
10524.14 693
10525.10 624
10526.07 657
10527.04 608
10528.01 677
10528.98 696
10529.95 663
10530.92 626
10531.89 646
10532.86 616
10533.83 620
10534.79 614
10535.76 640
10536.73 623
10537.70 630
10538.67 592
10539.64 652
10540.61 693
10541.58 672
10542.55 649
10543.52 653
10544.49 650
10545.46 630
10546.43 604
10547.40 665
10548.37 631
10549.34 687
10550.31 700
10551.28 630
10552.25 688
10553.22 721
10554.19 692
10555.16 705
10556.13 730
10557.10 724
10558.07 686
10559.04 698
10560.01 747
10560.98 790
10561.95 860
10562.92 847
10563.89 856
10564.86 886
10565.83 880
10566.81 835
10567.78 832
10568.75 784
10569.72 768
10570.69 761
10571.66 657
10572.63 683
10573.60 690
10574.57 660
10575.54 695
10576.51 692
10577.49 739
10578.46 672
10579.43 668
10580.40 650
10581.37 699
10582.34 694
10583.31 661
10584.29 616
10585.26 656
10586.23 737
10587.20 742
10588.17 640
10589.14 694
10590.12 726
10591.09 706
10592.06 763
10593.03 771
10594.00 713
10594.98 710
10595.95 665
10596.92 755
10597.89 721
10598.86 685
10599.84 668
10600.81 730
10601.78 708
10602.75 669
10603.73 691
10604.70 701
10605.67 612
10606.64 673
10607.62 692
10608.59 609
10609.56 703
10610.53 632
10611.51 662
10612.48 629
10613.45 632
10614.43 681
10615.40 628
10616.37 594
10617.34 605
10618.32 697
10619.29 667
10620.26 651
10621.24 584
10622.21 717
10623.18 669
10624.16 664
10625.13 657
10626.10 617
10627.08 653
10628.05 715
10629.02 716
10630.00 688
10630.97 655
10631.95 658
10632.92 663
10633.89 673
10634.87 695
10635.84 737
10636.81 848
10637.79 830
10638.76 876
10639.74 916
10640.71 893
10641.69 872
10642.66 960
10643.63 895
10644.61 851
10645.58 831
10646.56 807
10647.53 765
10648.51 763
10649.48 773
10650.45 778
10651.43 744
10652.40 721
10653.38 639
10654.35 631
10655.33 688
10656.30 662
10657.28 629
10658.25 690
10659.23 666
10660.20 673
10661.18 640
10662.15 655
10663.13 643
10664.10 664
10665.08 670
10666.05 654
10667.03 677
10668.00 655
10668.98 696
10669.96 676
10670.93 668
10671.91 654
10672.88 624
10673.86 611
10674.83 644
10675.81 645
10676.79 679
10677.76 628
10678.74 621
10679.71 633
10680.69 638
10681.66 642
10682.64 675
10683.62 644
10684.59 675
10685.57 714
10686.55 683
10687.52 663
10688.50 658
10689.47 751
10690.45 659
10691.43 659
10692.40 601
10693.38 645
10694.36 642
10695.33 652
10696.31 619
10697.29 620
10698.26 590
10699.24 630
10700.22 563
10701.19 623
10702.17 645
10703.15 599
10704.13 618
10705.10 627
10706.08 678
10707.06 585
10708.03 616
10709.01 643
10709.99 592
10710.97 601
10711.94 642
10712.92 568
10713.90 632
10714.88 616
10715.85 617
10716.83 614
10717.81 638
10718.79 602
10719.76 636
10720.74 639
10721.72 595
10722.70 630
10723.68 572
10724.65 648
10725.63 598
10726.61 665
10727.59 604
10728.57 623
10729.54 597
10730.52 617
10731.50 617
10732.48 602
10733.46 631
10734.44 647
10735.41 620
10736.39 591
10737.37 613
10738.35 610
10739.33 596
10740.31 606
10741.29 658
10742.26 593
10743.24 611
10744.22 561
10745.20 568
10746.18 586
10747.16 526
10748.14 532
10749.12 570
10750.10 603
10751.08 605
10752.05 622
10753.03 608
10754.01 648
10754.99 567
10755.97 626
10756.95 572
10757.93 595
10758.91 591
10759.89 604
10760.87 607
10761.85 653
10762.83 627
10763.81 626
10764.79 618
10765.77 546
10766.75 616
10767.73 635
10768.71 647
10769.69 626
10770.67 620
10771.65 632
10772.63 635
10773.61 681
10774.59 665
10775.57 583
10776.55 640
10777.53 660
10778.51 631
10779.49 651
10780.47 627
10781.45 675
10782.43 670
10783.41 690
10784.39 645
10785.38 637
10786.36 621
10787.34 682
10788.32 707
10789.30 648
10790.28 581
10791.26 557
10792.24 629
10793.22 654
10794.20 610
10795.19 606
10796.17 663
10797.15 644
10798.13 630
10799.11 625
10800.09 660
10801.07 659
10802.05 643
10803.04 608
10804.02 584
10805.00 592
10805.98 655
10806.96 657
10807.94 663
10808.93 623
10809.91 620
10810.89 635
10811.87 618
10812.85 675
10813.84 662
10814.82 661
10815.80 628
10816.78 607
10817.77 614
10818.75 618
10819.73 667
10820.71 664
10821.69 664
10822.68 618
10823.66 604
10824.64 647
10825.62 647
10826.61 652
10827.59 686
10828.57 675
10829.56 672
10830.54 647
10831.52 676
10832.50 697
10833.49 699
10834.47 667
10835.45 676
10836.44 685
10837.42 678
10838.40 649
10839.39 700
10840.37 664
10841.35 648
10842.34 661
10843.32 717
10844.30 668
10845.29 664
10846.27 698
10847.25 722
10848.24 697
10849.22 699
10850.20 735
10851.19 718
10852.17 717
10853.16 711
10854.14 757
10855.12 754
10856.11 715
10857.09 717
10858.08 732
10859.06 727
10860.04 703
10861.03 731
10862.01 760
10863.00 747
10863.98 752
10864.96 741
10865.95 723
10866.93 758
10867.92 742
10868.90 704
10869.89 679
10870.87 710
10871.86 764
10872.84 777
10873.83 721
10874.81 800
10875.80 813
10876.78 815
10877.77 795
10878.75 807
10879.74 840
10880.72 787
10881.71 830
10882.69 791
10883.68 788
10884.66 867
10885.65 851
10886.63 849
10887.62 863
10888.60 861
10889.59 851
10890.57 853
10891.56 859
10892.55 812
10893.53 841
10894.52 875
10895.50 910
10896.49 854
10897.47 858
10898.46 865
10899.45 881
10900.43 868
10901.42 867
10902.40 875
10903.39 906
10904.38 906
10905.36 892
10906.35 909
10907.34 970
10908.32 1020
10909.31 1012
10910.29 978
10911.28 1041
10912.27 946
10913.25 941
10914.24 1011
10915.23 975
10916.21 983
10917.20 1004
10918.19 1088
10919.17 1103
10920.16 1026
10921.15 1020
10922.14 1089
10923.12 1053
10924.11 978
10925.10 1077
10926.08 1065
10927.07 1003
10928.06 1077
10929.05 1098
10930.03 1119
10931.02 1133
10932.01 1098
10933.00 1110
10933.98 1070
10934.97 1227
10935.96 1131
10936.95 1124
10937.93 1161
10938.92 1153
10939.91 1166
10940.90 1225
10941.88 1188
10942.87 1168
10943.86 1238
10944.85 1274
10945.84 1219
10946.82 1163
10947.81 1343
10948.80 1280
10949.79 1306
10950.78 1390
10951.77 1352
10952.75 1424
10953.74 1392
10954.73 1426
10955.72 1510
10956.71 1608
10957.70 1669
10958.69 1813
10959.67 1900
10960.66 1853
10961.65 1983
10962.64 1936
10963.63 1938
10964.62 1934
10965.61 1753
10966.60 1695
10967.58 1700
10968.57 1665
10969.56 1558
10970.55 1496
10971.54 1470
10972.53 1524
10973.52 1500
10974.51 1500
10975.50 1509
10976.49 1475
10977.48 1589
10978.47 1493
10979.46 1478
10980.45 1494
10981.44 1606
10982.43 1590
10983.42 1554
10984.41 1566
10985.40 1460
10986.38 1514
10987.37 1583
10988.36 1638
10989.35 1656
10990.34 1629
10991.34 1575
10992.33 1580
10993.32 1623
10994.31 1784
10995.30 1806
10996.29 1886
10997.28 2089
10998.27 2289
10999.26 2350
11000.25 2565
11001.24 2793
11002.23 2849
11003.22 2789
11004.21 2753
11005.20 2658
11006.19 2512
11007.18 2366
11008.17 2125
11009.16 2100
11010.16 1978
11011.15 1771
11012.14 1670
11013.13 1580
11014.12 1534
11015.11 1599
11016.10 1524
11017.09 1565
11018.08 1527
11019.08 1469
11020.07 1515
11021.06 1461
11022.05 1470
11023.04 1396
11024.03 1348
11025.03 1347
11026.02 1331
11027.01 1309
11028.00 1320
11028.99 1230
11029.98 1226
11030.98 1288
11031.97 1201
11032.96 1247
11033.95 1233
11034.94 1286
11035.94 1194
11036.93 1172
11037.92 1274
11038.91 1220
11039.91 1198
11040.90 1255
11041.89 1216
11042.88 1173
11043.87 1119
11044.87 1058
11045.86 1113
11046.85 1137
11047.85 1100
11048.84 1142
11049.83 1137
11050.82 1051
11051.82 1076
11052.81 1101
11053.80 1078
11054.80 1128
11055.79 1108
11056.78 1112
11057.77 1051
11058.77 1030
11059.76 1003
11060.75 1040
11061.75 1099
11062.74 1060
11063.73 996
11064.73 1042
11065.72 1085
11066.71 1009
11067.71 1020
11068.70 1017
11069.70 1052
11070.69 1050
11071.68 1028
11072.68 1079
11073.67 1028
11074.66 1017
11075.66 1030
11076.65 1015
11077.65 1010
11078.64 990
11079.63 1067
11080.63 1032
11081.62 1018
11082.62 1051
11083.61 1013
11084.61 1034
11085.60 1038
11086.59 1001
11087.59 1045
11088.58 1050
11089.58 991
11090.57 998
11091.57 945
11092.56 1102
11093.56 1014
11094.55 977
11095.55 1022
11096.54 958
11097.54 963
11098.53 1013
11099.53 1051
11100.52 990
11101.52 965
11102.51 968
11103.51 997
11104.50 1023
11105.50 1006
11106.49 1030
11107.49 962
11108.48 976
11109.48 1003
11110.47 943
11111.47 944
11112.46 967
11113.46 940
11114.46 1008
11115.45 981
11116.45 970
11117.44 1011
11118.44 917
11119.43 963
11120.43 1030
11121.43 1009
11122.42 972
11123.42 958
11124.41 1001
11125.41 964
11126.41 1039
11127.40 1004
11128.40 1114
11129.40 1122
11130.39 1072
11131.39 960
11132.39 994
11133.38 992
11134.38 1015
11135.37 977
11136.37 919
11137.37 973
11138.37 985
11139.36 954
11140.36 863
11141.36 952
11142.35 968
11143.35 979
11144.35 976
11145.34 998
11146.34 958
11147.34 1021
11148.33 1012
11149.33 969
11150.33 943
11151.33 934
11152.32 986
11153.32 976
11154.32 955
11155.32 932
11156.31 1041
11157.31 1030
11158.31 969
11159.31 923
11160.30 869
11161.30 898
11162.30 831
11163.30 865
11164.30 930
11165.29 911
11166.29 919
11167.29 979
11168.29 856
11169.29 909
11170.28 884
11171.28 923
11172.28 914
11173.28 887
11174.28 932
11175.28 925
11176.27 944
11177.27 944
11178.27 940
11179.27 996
11180.27 956
11181.27 930
11182.27 933
11183.26 964
11184.26 942
11185.26 931
11186.26 952
11187.26 944
11188.26 961
11189.26 992
11190.26 1038
11191.26 993
11192.26 1001
11193.25 1073
11194.25 1011
11195.25 1040
11196.25 1060
11197.25 1027
11198.25 990
11199.25 1026
11200.25 993
11201.25 982
11202.25 952
11203.25 991
11204.25 994
11205.25 977
11206.25 997
11207.25 1001
11208.25 928
11209.25 949
11210.25 976
11211.25 1023
11212.25 1025
11213.25 940
11214.25 873
11215.25 867
11216.25 943
11217.25 920
11218.25 850
11219.25 810
11220.25 895
11221.25 946
11222.25 932
11223.25 842
11224.25 832
11225.25 856
11226.25 874
11227.25 879
11228.25 865
11229.26 856
11230.26 804
11231.26 824
11232.26 831
11233.26 766
11234.26 774
11235.26 782
11236.26 787
11237.26 825
11238.27 816
11239.27 799
11240.27 837
11241.27 793
11242.27 784
11243.27 754
11244.27 821
11245.27 836
11246.28 850
11247.28 766
11248.28 791
11249.28 858
11250.28 790
11251.28 787
11252.29 772
11253.29 818
11254.29 885
11255.29 855
11256.29 838
11257.30 834
11258.30 850
11259.30 788
11260.30 832
11261.31 785
11262.31 834
11263.31 825
11264.31 780
11265.31 772
11266.32 812
11267.32 882
11268.32 841
11269.32 859
11270.33 821
11271.33 847
11272.33 831
11273.34 878
11274.34 894
11275.34 864
11276.34 900
11277.35 957
11278.35 985
11279.35 898
11280.36 940
11281.36 971
11282.36 1049
11283.37 1008
11284.37 991
11285.37 922
11286.38 955
11287.38 947
11288.38 915
11289.39 841
11290.39 850
11291.39 879
11292.40 851
11293.40 851
11294.40 845
11295.41 789
11296.41 810
11297.42 839
11298.42 794
11299.42 724
11300.43 789
11301.43 817
11302.44 792
11303.44 772
11304.44 823
11305.45 822
11306.45 845
11307.46 757
11308.46 710
11309.47 711
11310.47 803
11311.47 863
11312.48 864
11313.48 808
11314.49 909
11315.49 864
11316.50 811
11317.50 835
11318.51 902
11319.51 855
11320.52 824
11321.52 862
11322.53 831
11323.53 811
11324.54 831
11325.54 805
11326.55 779
11327.55 777
11328.56 746
11329.56 772
11330.57 768
11331.57 744
11332.58 726
11333.58 747
11334.59 720
11335.60 756
11336.60 728
11337.61 716
11338.61 729
11339.62 729
11340.62 738
11341.63 794
11342.64 816
11343.64 842
11344.65 809
11345.65 755
11346.66 741
11347.67 713
11348.67 719
11349.68 686
11350.68 667
11351.69 698
11352.70 689
11353.70 708
11354.71 692
11355.72 691
11356.72 766
11357.73 770
11358.74 707
11359.74 660
11360.75 730
11361.76 737
11362.76 711
11363.77 702
11364.78 653
11365.78 729
11366.79 705
11367.80 673
11368.80 645
11369.81 705
11370.82 677
11371.83 679
11372.83 665
11373.84 623
11374.85 688
11375.85 700
11376.86 684
11377.87 696
11378.88 686
11379.88 649
11380.89 675
11381.90 737
11382.91 701
11383.92 674
11384.92 682
11385.93 777
11386.94 734
11387.95 674
11388.95 666
11389.96 662
11390.97 716
11391.98 641
11392.99 607
11393.99 674
11395.00 675
11396.01 711
11397.02 655
11398.03 642
11399.04 664
11400.04 656
11401.05 638
11402.06 639
11403.07 677
11404.08 725
11405.09 711
11406.10 703
11407.11 701
11408.11 653
11409.12 712
11410.13 622
11411.14 676
11412.15 661
11413.16 655
11414.17 629
11415.18 634
11416.19 644
11417.19 684
11418.20 729
11419.21 668
11420.22 644
11421.23 662
11422.24 683
11423.25 661
11424.26 665
11425.27 612
11426.28 620
11427.29 633
11428.30 681
11429.31 677
11430.32 651
11431.33 678
11432.34 677
11433.35 674
11434.36 620
11435.37 607
11436.38 633
11437.39 661
11438.40 638
11439.41 638
11440.42 697
11441.43 653
11442.44 677
11443.45 654
11444.46 642
11445.47 658
11446.48 648
11447.49 662
11448.50 648
11449.51 619
11450.52 695
11451.53 680
11452.54 684
11453.56 645
11454.57 635
11455.58 628
11456.59 590
11457.60 611
11458.61 653
11459.62 616
11460.63 649
11461.64 670
11462.65 644
11463.67 652
11464.68 655
11465.69 651
11466.70 597
11467.71 625
11468.72 672
11469.73 670
11470.75 664
11471.76 615
11472.77 616
11473.78 660
11474.79 668
11475.80 640
11476.82 592
11477.83 671
11478.84 646
11479.85 642
11480.86 685
11481.88 669
11482.89 696
11483.90 645
11484.91 636
11485.92 588
11486.94 673
11487.95 643
11488.96 593
11489.97 611
11490.99 624
11492.00 619
11493.01 651
11494.02 670
11495.04 634
11496.05 559
11497.06 610
11498.08 632
11499.09 626
11500.10 566
11501.11 601
11502.13 621
11503.14 637
11504.15 592
11505.17 602
11506.18 613
11507.19 652
11508.21 605
11509.22 569
11510.23 642
11511.25 643
11512.26 669
11513.27 616
11514.29 554
11515.30 611
11516.31 680
11517.33 662
11518.34 618
11519.35 656
11520.37 649
11521.38 600
11522.40 596
11523.41 647
11524.42 671
11525.44 664
11526.45 639
11527.47 664
11528.48 618
11529.49 623
11530.51 629
11531.52 643
11532.54 639
11533.55 616
11534.56 588
11535.58 587
11536.59 639
11537.61 638
11538.62 632
11539.64 671
11540.65 628
11541.67 589
11542.68 633
11543.70 645
11544.71 631
11545.73 665
11546.74 674
11547.76 684
11548.77 680
11549.79 712
11550.80 605
11551.82 634
11552.83 663
11553.85 660
11554.86 714
11555.88 725
11556.89 710
11557.91 701
11558.92 721
11559.94 693
11560.95 686
11561.97 623
11562.99 708
11564.00 762
11565.02 755
11566.03 735
11567.05 721
11568.06 722
11569.08 723
11570.10 685
11571.11 689
11572.13 779
11573.14 774
11574.16 753
11575.18 734
11576.19 713
11577.21 738
11578.23 725
11579.24 793
11580.26 822
11581.27 801
11582.29 836
11583.31 894
11584.32 908
11585.34 901
11586.36 905
11587.37 959
11588.39 935
11589.41 980
11590.42 1018
11591.44 1036
11592.46 981
11593.48 1060
11594.49 1050
11595.51 1144
11596.53 1287
11597.54 1348
11598.56 1468
11599.58 1571
11600.60 1630
11601.61 1811
11602.63 1786
11603.65 1739
11604.67 1709
11605.68 1657
11606.70 1584
11607.72 1444
11608.74 1295
11609.75 1219
11610.77 1077
11611.79 1051
11612.81 972
11613.82 952
11614.84 913
11615.86 816
11616.88 829
11617.90 864
11618.91 850
11619.93 821
11620.95 816
11621.97 859
11622.99 769
11624.01 732
11625.02 762
11626.04 744
11627.06 724
11628.08 771
11629.10 768
11630.12 682
11631.14 677
11632.15 724
11633.17 739
11634.19 696
11635.21 664
11636.23 697
11637.25 759
11638.27 727
11639.29 733
11640.31 784
11641.32 736
11642.34 740
11643.36 710
11644.38 670
11645.40 676
11646.42 690
11647.44 670
11648.46 657
11649.48 631
11650.50 607
11651.52 642
11652.54 625
11653.56 597
11654.58 637
11655.60 644
11656.62 608
11657.64 617
11658.66 583
11659.68 611
11660.70 652
11661.72 610
11662.74 634
11663.76 596
11664.78 610
11665.80 632
11666.82 666
11667.84 641
11668.86 631
11669.88 645
11670.90 651
11671.92 622
11672.94 619
11673.96 666
11674.98 724
11676.00 638
11677.02 646
11678.04 694
11679.06 657
11680.08 685
11681.10 689
11682.12 713
11683.15 693
11684.17 663
11685.19 688
11686.21 714
11687.23 676
11688.25 627
11689.27 738
11690.29 730
11691.31 673
11692.34 670
11693.36 699
11694.38 653
11695.40 654
11696.42 676
11697.44 658
11698.46 674
11699.49 684
11700.51 727
11701.53 718
11702.55 684
11703.57 647
11704.60 661
11705.62 666
11706.64 647
11707.66 713
11708.68 643
11709.71 634
11710.73 612
11711.75 614
11712.77 606
11713.79 602
11714.82 647
11715.84 616
11716.86 608
11717.88 584
11718.91 625
11719.93 605
11720.95 587
11721.97 590
11723.00 618
11724.02 640
11725.04 620
11726.06 590
11727.09 595
11728.11 614
11729.13 613
11730.16 627
11731.18 659
11732.20 593
11733.23 588
11734.25 556
11735.27 604
11736.30 573
11737.32 546
11738.34 670
11739.37 621
11740.39 617
11741.41 594
11742.44 625
11743.46 643
11744.48 614
11745.51 632
11746.53 650
11747.55 670
11748.58 691
11749.60 657
11750.63 641
11751.65 637
11752.67 697
11753.70 696
11754.72 673
11755.75 651
11756.77 655
11757.79 656
11758.82 651
11759.84 590
11760.87 611
11761.89 664
11762.92 668
11763.94 637
11764.96 598
11765.99 629
11767.01 677
11768.04 625
11769.06 633
11770.09 620
11771.11 617
11772.14 636
11773.16 673
11774.19 649
11775.21 662
11776.24 670
11777.26 637
11778.29 647
11779.31 617
11780.34 583
11781.36 609
11782.39 617
11783.41 630
11784.44 649
11785.46 677
11786.49 597
11787.52 618
11788.54 607
11789.57 675
11790.59 595
11791.62 580
11792.64 598
11793.67 626
11794.69 632
11795.72 651
11796.75 634
11797.77 607
11798.80 614
11799.82 656
11800.85 675
11801.88 671
11802.90 671
11803.93 653
11804.96 642
11805.98 670
11807.01 702
11808.03 700
11809.06 663
11810.09 611
11811.11 665
11812.14 698
11813.17 690
11814.19 688
11815.22 698
11816.25 701
11817.27 700
11818.30 647
11819.33 613
11820.35 620
11821.38 688
11822.41 731
11823.44 709
11824.46 699
11825.49 634
11826.52 682
11827.54 662
11828.57 724
11829.60 717
11830.63 662
11831.65 705
11832.68 719
11833.71 728
11834.74 754
11835.76 707
11836.79 746
11837.82 691
11838.85 664
11839.87 689
11840.90 749
11841.93 775
11842.96 678
11843.99 725
11845.01 795
11846.04 798
11847.07 760
11848.10 764
11849.13 727
11850.15 672
11851.18 710
11852.21 724
11853.24 735
11854.27 717
11855.30 783
11856.33 762
11857.35 748
11858.38 764
11859.41 736
11860.44 721
11861.47 753
11862.50 725
11863.53 767
11864.55 804
11865.58 764
11866.61 775
11867.64 789
11868.67 817
11869.70 778
11870.73 757
11871.76 793
11872.79 768
11873.82 792
11874.85 873
11875.88 842
11876.90 824
11877.93 870
11878.96 798
11879.99 864
11881.02 895
11882.05 922
11883.08 875
11884.11 887
11885.14 868
11886.17 876
11887.20 928
11888.23 931
11889.26 952
11890.29 935
11891.32 907
11892.35 994
11893.38 951
11894.41 937
11895.44 1018
11896.47 1031
11897.50 1064
11898.53 1055
11899.56 1086
11900.59 1161
11901.62 1131
11902.65 1222
11903.68 1257
11904.71 1239
11905.75 1241
11906.78 1263
11907.81 1218
11908.84 1123
11909.87 1101
11910.90 1194
11911.93 1106
11912.96 1050
11913.99 1191
11915.02 1180
11916.05 1098
11917.09 1158
11918.12 1099
11919.15 1110
11920.18 1082
11921.21 1151
11922.24 1056
11923.27 1118
11924.30 1097
11925.34 1135
11926.37 1140
11927.40 1239
11928.43 1238
11929.46 1366
11930.49 1481
11931.53 1488
11932.56 1555
11933.59 1626
11934.62 1626
11935.65 1606
11936.69 1689
11937.72 1581
11938.75 1505
11939.78 1507
11940.81 1402
11941.85 1259
11942.88 1191
11943.91 1080
11944.94 1122
11945.98 1085
11947.01 1091
11948.04 1022
11949.07 1042
11950.11 1099
11951.14 1043
11952.17 1045
11953.20 988
11954.24 1014
11955.27 976
11956.30 947
11957.34 910
11958.37 904
11959.40 973
11960.43 973
11961.47 979
11962.50 863
11963.53 909
11964.57 871
11965.60 885
11966.63 898
11967.67 888
11968.70 875
11969.73 985
11970.77 918
11971.80 939
11972.83 885
11973.87 950
11974.90 908
11975.93 924
11976.97 898
11978.00 903
11979.04 863
11980.07 880
11981.10 945
11982.14 870
11983.17 997
11984.21 903
11985.24 909
11986.27 920
11987.31 885
11988.34 849
11989.38 877
11990.41 896
11991.45 944
11992.48 853
11993.51 900
11994.55 926
11995.58 969
11996.62 920
11997.65 885
11998.69 893
11999.72 939
12000.76 905
12001.79 920
12002.83 977
12003.86 957
12004.90 902
12005.93 873
12006.97 874
12008.00 932
12009.04 924
12010.07 922
12011.11 928
12012.14 951
12013.18 943
12014.21 966
12015.25 942
12016.28 1063
12017.32 1055
12018.35 1077
12019.39 1060
12020.43 1101
12021.46 1071
12022.50 1114
12023.53 1091
12024.57 1057
12025.60 1067
12026.64 1027
12027.68 1045
12028.71 1025
12029.75 1041
12030.78 1055
12031.82 997
12032.86 960
12033.89 956
12034.93 963
12035.97 981
12037.00 1023
12038.04 970
12039.07 951
12040.11 974
12041.15 911
12042.18 959
12043.22 944
12044.26 882
12045.29 909
12046.33 894
12047.37 927
12048.40 859
12049.44 959
12050.48 895
12051.52 887
12052.55 883
12053.59 870
12054.63 985
12055.66 866
12056.70 873
12057.74 919
12058.78 884
12059.81 843
12060.85 812
12061.89 821
12062.92 911
12063.96 835
12065.00 858
12066.04 918
12067.07 881
12068.11 865
12069.15 872
12070.19 877
12071.23 917
12072.26 875
12073.30 897
12074.34 915
12075.38 878
12076.42 829
12077.45 824
12078.49 918
12079.53 957
12080.57 929
12081.61 853
12082.64 851
12083.68 823
12084.72 938
12085.76 950
12086.80 949
12087.84 926
12088.88 909
12089.91 898
12090.95 877
12091.99 916
12093.03 953
12094.07 943
12095.11 919
12096.15 959
12097.19 931
12098.22 887
12099.26 887
12100.30 913
12101.34 928
12102.38 868
12103.42 935
12104.46 928
12105.50 966
12106.54 934
12107.58 911
12108.62 941
12109.66 955
12110.70 912
12111.74 832
12112.78 813
12113.81 852
12114.85 803
12115.89 852
12116.93 809
12117.97 793
12119.01 773
12120.05 843
12121.09 715
12122.13 748
12123.17 750
12124.21 747
12125.25 738
12126.29 728
12127.33 722
12128.37 790
12129.42 785
12130.46 765
12131.50 766
12132.54 788
12133.58 815
12134.62 756
12135.66 709
12136.70 761
12137.74 775
12138.78 769
12139.82 748
12140.86 763
12141.90 746
12142.94 715
12143.98 698
12145.03 728
12146.07 681
12147.11 747
12148.15 815
12149.19 701
12150.23 690
12151.27 762
12152.31 741
12153.35 761
12154.40 738
12155.44 730
12156.48 750
12157.52 711
12158.56 708
12159.60 694
12160.65 750
12161.69 688
12162.73 717
12163.77 710
12164.81 668
12165.85 714
12166.90 675
12167.94 741
12168.98 685
12170.02 723
12171.06 678
12172.11 662
12173.15 707
12174.19 698
12175.23 759
12176.28 674
12177.32 705
12178.36 693
12179.40 697
12180.45 722
12181.49 733
12182.53 708
12183.57 691
12184.62 706
12185.66 730
12186.70 693
12187.74 711
12188.79 690
12189.83 645
12190.87 667
12191.92 731
12192.96 728
12194.00 724
12195.05 771
12196.09 712
12197.13 687
12198.18 661
12199.22 752
12200.26 701
12201.31 724
12202.35 738
12203.39 705
12204.44 729
12205.48 692
12206.52 648
12207.57 686
12208.61 688
12209.65 695
12210.70 701
12211.74 703
12212.79 693
12213.83 734
12214.87 740
12215.92 662
12216.96 682
12218.01 709
12219.05 686
12220.09 678
12221.14 725
12222.18 685
12223.23 680
12224.27 680
12225.32 747
12226.36 804
12227.41 748
12228.45 726
12229.49 801
12230.54 758
12231.58 784
12232.63 730
12233.67 722
12234.72 763
12235.76 749
12236.81 724
12237.85 752
12238.90 767
12239.94 723
12240.99 735
12242.03 713
12243.08 725
12244.12 714
12245.17 726
12246.21 704
12247.26 697
12248.31 706
12249.35 708
12250.40 666
12251.44 672
12252.49 649
12253.53 718
12254.58 676
12255.62 657
12256.67 699
12257.72 692
12258.76 698
12259.81 697
12260.85 645
12261.90 673
12262.95 638
12263.99 646
12265.04 664
12266.08 672
12267.13 636
12268.18 665
12269.22 690
12270.27 681
12271.32 682
12272.36 667
12273.41 631
12274.46 634
12275.50 629
12276.55 654
12277.60 691
12278.64 647
12279.69 661
12280.74 692
12281.78 743
12282.83 666
12283.88 634
12284.92 649
12285.97 660
12287.02 646
12288.07 681
12289.11 618
12290.16 628
12291.21 669
12292.25 755
12293.30 688
12294.35 638
12295.40 616
12296.44 641
12297.49 644
12298.54 627
12299.59 652
12300.63 647
12301.68 629
12302.73 660
12303.78 657
12304.83 650
12305.87 663
12306.92 675
12307.97 645
12309.02 697
12310.07 685
12311.11 756
12312.16 708
12313.21 641
12314.26 645
12315.31 624
12316.35 711
12317.40 617
12318.45 681
12319.50 665
12320.55 602
12321.60 612
12322.65 684
12323.69 686
12324.74 605
12325.79 622
12326.84 634
12327.89 655
12328.94 633
12329.99 652
12331.04 691
12332.09 676
12333.13 636
12334.18 653
12335.23 683
12336.28 658
12337.33 658
12338.38 646
12339.43 635
12340.48 690
12341.53 634
12342.58 678
12343.63 621
12344.68 682
12345.73 666
12346.78 645
12347.83 647
12348.88 637
12349.93 572
12350.98 668
12352.03 662
12353.07 658
12354.12 628
12355.17 609
12356.22 627
12357.28 662
12358.33 639
12359.38 618
12360.43 622
12361.48 594
12362.53 611
12363.58 649
12364.63 648
12365.68 714
12366.73 666
12367.78 654
12368.83 646
12369.88 667
12370.93 753
12371.98 693
12373.03 725
12374.08 671
12375.13 653
12376.18 717
12377.24 678
12378.29 644
12379.34 723
12380.39 731
12381.44 678
12382.49 726
12383.54 694
12384.59 694
12385.64 690
12386.70 703
12387.75 715
12388.80 691
12389.85 710
12390.90 704
12391.95 686
12393.00 694
12394.06 689
12395.11 709
12396.16 723
12397.21 726
12398.26 756
12399.32 741
12400.37 769
12401.42 727
12402.47 750
12403.52 707
12404.58 728
12405.63 735
12406.68 750
12407.73 709
12408.78 714
12409.84 737
12410.89 727
12411.94 779
12412.99 764
12414.05 743
12415.10 706
12416.15 798
12417.20 782
12418.26 745
12419.31 697
12420.36 698
12421.42 760
12422.47 753
12423.52 740
12424.57 746
12425.63 732
12426.68 737
12427.73 718
12428.79 687
12429.84 731
12430.89 710
12431.95 751
12433.00 770
12434.05 781
12435.11 705
12436.16 756
12437.21 812
12438.27 761
12439.32 790
12440.37 766
12441.43 746
12442.48 714
12443.54 728
12444.59 736
12445.64 751
12446.70 733
12447.75 702
12448.80 769
12449.86 758
12450.91 734
12451.97 790
12453.02 751
12454.08 768
12455.13 706
12456.18 728
12457.24 790
12458.29 743
12459.35 682
12460.40 715
12461.46 752
12462.51 755
12463.57 826
12464.62 733
12465.67 714
12466.73 777
12467.78 744
12468.84 710
12469.89 771
12470.95 752
12472.00 831
12473.06 774
12474.11 811
12475.17 752
12476.22 749
12477.28 788
12478.33 826
12479.39 835
12480.45 862
12481.50 833
12482.56 821
12483.61 858
12484.67 897
12485.72 934
12486.78 918
12487.83 962
12488.89 968
12489.95 967
12491.00 1080
12492.06 1068
12493.11 1177
12494.17 1260
12495.22 1374
12496.28 1410
12497.34 1464
12498.39 1428
12499.45 1460
12500.50 1409
12501.56 1370
12502.62 1308
12503.67 1276
12504.73 1190
12505.79 1088
12506.84 1055
12507.90 991
12508.96 936
12510.01 931
12511.07 909
12512.13 876
12513.18 860
12514.24 865
12515.30 873
12516.35 783
12517.41 852
12518.47 779
12519.52 762
12520.58 777
12521.64 797
12522.70 815
12523.75 732
12524.81 772
12525.87 774
12526.92 812
12527.98 785
12529.04 784
12530.10 717
12531.15 747
12532.21 780
12533.27 742
12534.33 754
12535.38 723
12536.44 766
12537.50 774
12538.56 765
12539.62 793
12540.67 768
12541.73 731
12542.79 704
12543.85 724
12544.91 719
12545.96 731
12547.02 723
12548.08 673
12549.14 723
12550.20 717
12551.25 730
12552.31 722
12553.37 742
12554.43 721
12555.49 727
12556.55 760
12557.61 714
12558.66 731
12559.72 745
12560.78 734
12561.84 716
12562.90 704
12563.96 731
12565.02 789
12566.08 714
12567.14 771
12568.19 868
12569.25 875
12570.31 861
12571.37 803
12572.43 855
12573.49 899
12574.55 863
12575.61 860
12576.67 926
12577.73 946
12578.79 964
12579.85 949
12580.91 875
12581.97 857
12583.03 946
12584.09 885
12585.15 925
12586.20 904
12587.26 907
12588.32 898
12589.38 872
12590.44 885
12591.50 877
12592.56 884
12593.62 854
12594.69 868
12595.75 848
12596.81 842
12597.87 840
12598.93 855
12599.99 842
12601.05 856
12602.11 770
12603.17 805
12604.23 797
12605.29 728
12606.35 766
12607.41 733
12608.47 780
12609.53 762
12610.59 705
12611.65 723
12612.71 783
12613.78 706
12614.84 740
12615.90 774
12616.96 743
12618.02 737
12619.08 749
12620.14 808
12621.20 755
12622.27 700
12623.33 685
12624.39 784
12625.45 775
12626.51 752
12627.57 745
12628.63 743
12629.70 766
12630.76 716
12631.82 685
12632.88 652
12633.94 692
12635.00 730
12636.07 730
12637.13 675
12638.19 643
12639.25 677
12640.31 657
12641.38 650
12642.44 653
12643.50 657
12644.56 687
12645.63 631
12646.69 745
12647.75 710
12648.81 672
12649.88 662
12650.94 693
12652.00 739
12653.06 720
12654.13 783
12655.19 721
12656.25 729
12657.31 688
12658.38 668
12659.44 691
12660.50 706
12661.57 685
12662.63 708
12663.69 699
12664.76 756
12665.82 725
12666.88 703
12667.95 680
12669.01 665
12670.07 685
12671.14 674
12672.20 680
12673.26 661
12674.33 652
12675.39 628
12676.45 621
12677.52 671
12678.58 677
12679.64 684
12680.71 635
12681.77 598
12682.84 695
12683.90 658
12684.96 628
12686.03 587
12687.09 660
12688.16 693
12689.22 645
12690.28 670
12691.35 652
12692.41 669
12693.48 612
12694.54 666
12695.61 634
12696.67 642
12697.74 629
12698.80 675
12699.86 656
12700.93 629
12701.99 646
12703.06 656
12704.12 635
12705.19 611
12706.25 617
12707.32 629
12708.38 613
12709.45 654
12710.51 647
12711.58 633
12712.64 635
12713.71 672
12714.77 680
12715.84 663
12716.90 621
12717.97 630
12719.03 661
12720.10 662
12721.17 616
12722.23 669
12723.30 681
12724.36 660
12725.43 687
12726.49 633
12727.56 646
12728.63 732
12729.69 705
12730.76 734
12731.82 701
12732.89 687
12733.96 653
12735.02 667
12736.09 625
12737.15 622
12738.22 688
12739.29 682
12740.35 726
12741.42 674
12742.49 734
12743.55 703
12744.62 674
12745.68 602
12746.75 636
12747.82 649
12748.88 638
12749.95 642
12751.02 654
12752.09 607
12753.15 596
12754.22 590
12755.29 608
12756.35 627
12757.42 579
12758.49 593
12759.55 607
12760.62 655
12761.69 592
12762.76 644
12763.82 596
12764.89 676
12765.96 596
12767.03 591
12768.09 575
12769.16 626
12770.23 622
12771.30 575
12772.36 596
12773.43 642
12774.50 613
12775.57 634
12776.63 629
12777.70 622
12778.77 562
12779.84 609
12780.91 620
12781.97 620
12783.04 621
12784.11 642
12785.18 590
12786.25 581
12787.31 601
12788.38 572
12789.45 584
12790.52 597
12791.59 558
12792.66 581
12793.73 623
12794.79 647
12795.86 611
12796.93 587
12798.00 594
12799.07 586
12800.14 566
12801.21 621
12802.28 619
12803.34 611
12804.41 590
12805.48 592
12806.55 597
12807.62 619
12808.69 647
12809.76 604
12810.83 622
12811.90 635
12812.97 660
12814.04 622
12815.11 672
12816.18 572
12817.25 636
12818.31 665
12819.38 670
12820.45 691
12821.52 675
12822.59 647
12823.66 649
12824.73 675
12825.80 608
12826.87 658
12827.94 643
12829.01 633
12830.08 628
12831.15 637
12832.22 642
12833.29 649
12834.36 624
12835.43 574
12836.50 573
12837.57 595
12838.65 608
12839.72 676
12840.79 585
12841.86 566
12842.93 560
12844.00 585
12845.07 598
12846.14 604
12847.21 581
12848.28 580
12849.35 559
12850.42 587
12851.49 577
12852.57 548
12853.64 570
12854.71 550
12855.78 509
12856.85 522
12857.92 552
12858.99 601
12860.06 577
12861.13 554
12862.21 562
12863.28 566
12864.35 580
12865.42 600
12866.49 558
12867.56 534
12868.64 520
12869.71 553
12870.78 567
12871.85 553
12872.92 553
12874.00 570
12875.07 599
12876.14 587
12877.21 544
12878.28 520
12879.36 547
12880.43 542
12881.50 554
12882.57 488
12883.64 555
12884.72 520
12885.79 497
12886.86 498
12887.93 561
12889.01 581
12890.08 558
12891.15 523
12892.22 512
12893.30 545
12894.37 549
12895.44 580
12896.52 604
12897.59 598
12898.66 552
12899.73 582
12900.81 593
12901.88 539
12902.95 529
12904.03 564
12905.10 563
12906.17 517
12907.25 566
12908.32 556
12909.39 568
12910.47 507
12911.54 525
12912.61 543
12913.69 545
12914.76 512
12915.83 497
12916.91 514
12917.98 535
12919.06 528
12920.13 575
12921.20 531
12922.28 505
12923.35 567
12924.43 541
12925.50 519
12926.57 491
12927.65 536
12928.72 571
12929.80 597
12930.87 545
12931.95 478
12933.02 546
12934.09 507
12935.17 536
12936.24 524
12937.32 555
12938.39 485
12939.47 519
12940.54 529
12941.62 523
12942.69 553
12943.77 530
12944.84 512
12945.92 492
12946.99 492
12948.07 525
12949.14 497
12950.22 487
12951.29 496
12952.37 486
12953.44 471
12954.52 552
12955.59 521
12956.67 534
12957.74 511
12958.82 548
12959.89 540
12960.97 492
12962.04 472
12963.12 492
12964.20 527
12965.27 516
12966.35 465
12967.42 457
12968.50 561
12969.58 493
12970.65 475
12971.73 465
12972.80 502
12973.88 576
12974.96 544
12976.03 499
12977.11 527
12978.18 514
12979.26 516
12980.34 519
12981.41 490
12982.49 532
12983.57 551
12984.64 538
12985.72 532
12986.80 518
12987.87 535
12988.95 477
12990.03 533
12991.10 508
12992.18 512
12993.26 507
12994.33 489
12995.41 535
12996.49 526
12997.56 491
12998.64 511
12999.72 478
13000.80 518
13001.87 530
13002.95 552
13004.03 528
13005.11 561
13006.18 579
13007.26 518
13008.34 502
13009.42 494
13010.49 519
13011.57 511
13012.65 497
13013.73 560
13014.80 539
13015.88 475
13016.96 522
13018.04 497
13019.12 528
13020.19 519
13021.27 508
13022.35 500
13023.43 484
13024.51 491
13025.58 504
13026.66 487
13027.74 527
13028.82 575
13029.90 521
13030.98 511
13032.05 501
13033.13 571
13034.21 520
13035.29 521
13036.37 553
13037.45 492
13038.53 500
13039.61 505
13040.68 555
13041.76 539
13042.84 534
13043.92 513
13045.00 511
13046.08 509
13047.16 507
13048.24 490
13049.32 501
13050.40 525
13051.48 564
13052.55 532
13053.63 513
13054.71 556
13055.79 538
13056.87 500
13057.95 548
13059.03 523
13060.11 533
13061.19 516
13062.27 551
13063.35 566
13064.43 540
13065.51 545
13066.59 548
13067.67 606
13068.75 564
13069.83 519
13070.91 540
13071.99 563
13073.07 566
13074.15 509
13075.23 499
13076.31 512
13077.39 543
13078.47 526
13079.55 492
13080.63 542
13081.71 537
13082.79 560
13083.88 532
13084.96 522
13086.04 505
13087.12 477
13088.20 491
13089.28 499
13090.36 527
13091.44 494
13092.52 515
13093.60 529
13094.68 522
13095.77 465
13096.85 488
13097.93 505
13099.01 494
13100.09 507
13101.17 461
13102.25 501
13103.34 513
13104.42 523
13105.50 502
13106.58 497
13107.66 486
13108.74 508
13109.82 481
13110.91 461
13111.99 538
13113.07 544
13114.15 569
13115.23 481
13116.32 466
13117.40 484
13118.48 512
13119.56 487
13120.64 473
13121.73 458
13122.81 487
13123.89 503
13124.97 510
13126.06 469
13127.14 492
13128.22 486
13129.30 512
13130.39 512
13131.47 516
13132.55 550
13133.63 583
13134.72 566
13135.80 525
13136.88 488
13137.97 447
13139.05 489
13140.13 527
13141.21 488
13142.30 474
13143.38 506
13144.46 511
13145.55 528
13146.63 553
13147.71 532
13148.80 508
13149.88 546
13150.96 493
13152.05 481
13153.13 481
13154.21 469
13155.30 506
13156.38 525
13157.47 466
13158.55 455
13159.63 504
13160.72 527
13161.80 488
13162.88 467
13163.97 512
13165.05 540
13166.14 489
13167.22 509
13168.31 501
13169.39 502
13170.47 508
13171.56 509
13172.64 493
13173.73 477
13174.81 483
13175.90 492
13176.98 476
13178.06 502
13179.15 503
13180.23 504
13181.32 536
13182.40 493
13183.49 504
13184.57 490
13185.66 466
13186.74 425
13187.83 470
13188.91 480
13190.00 492
13191.08 517
13192.17 528
13193.25 543
13194.34 518
13195.42 520
13196.51 501
13197.59 541
13198.68 497
13199.77 483
13200.85 547
13201.94 479
13203.02 465
13204.11 499
13205.19 545
13206.28 497
13207.36 482
13208.45 549
13209.54 510
13210.62 517
13211.71 514
13212.79 544
13213.88 530
13214.97 556
13216.05 522
13217.14 500
13218.22 544
13219.31 552
13220.40 492
13221.48 500
13222.57 512
13223.66 498
13224.74 497
13225.83 514
13226.92 518
13228.00 534
13229.09 537
13230.18 520
13231.26 538
13232.35 550
13233.44 529
13234.52 518
13235.61 527
13236.70 551
13237.78 540
13238.87 603
13239.96 533
13241.05 481
13242.13 515
13243.22 557
13244.31 515
13245.39 487
13246.48 507
13247.57 582
13248.66 580
13249.74 560
13250.83 505
13251.92 549
13253.01 554
13254.10 565
13255.18 566
13256.27 544
13257.36 543
13258.45 598
13259.53 573
13260.62 569
13261.71 594
13262.80 580
13263.89 575
13264.97 567
13266.06 600
13267.15 579
13268.24 580
13269.33 559
13270.42 563
13271.50 542
13272.59 587
13273.68 597
13274.77 651
13275.86 646
13276.95 576
13278.04 568
13279.12 611
13280.21 617
13281.30 651
13282.39 667
13283.48 624
13284.57 624
13285.66 636
13286.75 626
13287.84 667
13288.93 680
13290.01 656
13291.10 716
13292.19 696
13293.28 651
13294.37 608
13295.46 627
13296.55 612
13297.64 669
13298.73 678
13299.82 672
13300.91 712
13302.00 697
13303.09 752
13304.18 713
13305.27 710
13306.36 658
13307.45 709
13308.54 702
13309.63 704
13310.72 766
13311.81 726
13312.90 660
13313.99 690
13315.08 749
13316.17 731
13317.26 746
13318.35 720
13319.44 698
13320.53 682
13321.62 741
13322.71 730
13323.80 755
13324.89 743
13325.98 734
13327.07 743
13328.16 833
13329.25 744
13330.35 735
13331.44 673
13332.53 712
13333.62 739
13334.71 749
13335.80 721
13336.89 711
13337.98 721
13339.07 757
13340.16 735
13341.26 741
13342.35 746
13343.44 770
13344.53 730
13345.62 741
13346.71 759
13347.80 818
13348.90 782
13349.99 758
13351.08 746
13352.17 718
13353.26 786
13354.36 809
13355.45 759
13356.54 821
13357.63 827
13358.72 821
13359.81 812
13360.91 782
13362.00 755
13363.09 791
13364.18 845
13365.28 836
13366.37 799
13367.46 816
13368.55 844
13369.65 856
13370.74 916
13371.83 869
13372.92 907
13374.02 885
13375.11 834
13376.20 808
13377.29 813
13378.39 798
13379.48 800
13380.57 814
13381.67 774
13382.76 731
13383.85 756
13384.94 732
13386.04 730
13387.13 751
13388.22 744
13389.32 753
13390.41 758
13391.50 707
13392.60 720
13393.69 727
13394.78 735
13395.88 748
13396.97 696
13398.06 669
13399.16 717
13400.25 691
13401.35 644
13402.44 626
13403.53 685
13404.63 726
13405.72 725
13406.82 712
13407.91 718
13409.00 674
13410.10 688
13411.19 661
13412.29 719
13413.38 725
13414.47 685
13415.57 669
13416.66 644
13417.76 696
13418.85 654
13419.95 685
13421.04 714
13422.14 683
13423.23 731
13424.33 780
13425.42 742
13426.51 701
13427.61 662
13428.70 734
13429.80 734
13430.89 749
13431.99 740
13433.08 735
13434.18 739
13435.27 726
13436.37 720
13437.46 705
13438.56 743
13439.66 721
13440.75 710
13441.85 733
13442.94 765
13444.04 750
13445.13 765
13446.23 770
13447.32 792
13448.42 738
13449.52 726
13450.61 732
13451.71 752
13452.80 748
13453.90 714
13454.99 802
13456.09 724
13457.19 807
13458.28 828
13459.38 852
13460.48 797
13461.57 819
13462.67 809
13463.76 840
13464.86 807
13465.96 818
13467.05 792
13468.15 857
13469.25 808
13470.34 773
13471.44 771
13472.54 814
13473.63 851
13474.73 777
13475.83 794
13476.92 809
13478.02 893
13479.12 760
13480.21 819
13481.31 808
13482.41 833
13483.50 820
13484.60 777
13485.70 825
13486.80 824
13487.89 851
13488.99 872
13490.09 865
13491.19 853
13492.28 892
13493.38 897
13494.48 878
13495.58 881
13496.67 919
13497.77 963
13498.87 969
13499.97 911
13501.06 936
13502.16 983
13503.26 996
13504.36 970
13505.46 988
13506.55 947
13507.65 936
13508.75 955
13509.85 883
13510.95 952
13512.05 885
13513.14 899
13514.24 864
13515.34 847
13516.44 826
13517.54 846
13518.64 877
13519.73 841
13520.83 774
13521.93 763
13523.03 788
13524.13 789
13525.23 812
13526.33 761
13527.43 768
13528.53 723
13529.62 846
13530.72 729
13531.82 753
13532.92 768
13534.02 780
13535.12 759
13536.22 771
13537.32 757
13538.42 752
13539.52 745
13540.62 742
13541.72 718
13542.82 746
13543.92 736
13545.01 716
13546.11 706
13547.21 702
13548.31 733
13549.41 700
13550.51 689
13551.61 655
13552.71 678
13553.81 723
13554.91 711
13556.01 646
13557.11 695
13558.21 682
13559.31 659
13560.41 642
13561.51 642
13562.61 687
13563.72 708
13564.82 716
13565.92 683
13567.02 693
13568.12 731
13569.22 659
13570.32 689
13571.42 709
13572.52 681
13573.62 665
13574.72 728
13575.82 736
13576.92 719
13578.02 730
13579.13 738
13580.23 647
13581.33 678
13582.43 763
13583.53 776
13584.63 743
13585.73 727
13586.83 727
13587.94 690
13589.04 733
13590.14 727
13591.24 759
13592.34 733
13593.44 726
13594.54 672
13595.65 701
13596.75 733
13597.85 757
13598.95 723
13600.05 685
13601.16 812
13602.26 728
13603.36 721
13604.46 758
13605.56 742
13606.67 712
13607.77 754
13608.87 735
13609.97 747
13611.07 718
13612.18 688
13613.28 709
13614.38 742
13615.48 740
13616.59 716
13617.69 702
13618.79 709
13619.89 808
13621.00 804
13622.10 747
13623.20 766
13624.31 800
13625.41 744
13626.51 748
13627.61 749
13628.72 769
13629.82 752
13630.92 787
13632.03 805
13633.13 805
13634.23 776
13635.34 759
13636.44 772
13637.54 784
13638.65 739
13639.75 714
13640.85 779
13641.96 811
13643.06 841
13644.16 787
13645.27 737
13646.37 775
13647.48 831
13648.58 818
13649.68 810
13650.79 771
13651.89 732
13653.00 785
13654.10 764
13655.20 752
13656.31 731
13657.41 732
13658.52 766
13659.62 762
13660.72 799
13661.83 761
13662.93 736
13664.04 729
13665.14 702
13666.25 741
13667.35 768
13668.46 703
13669.56 686
13670.67 751
13671.77 686
13672.88 731
13673.98 727
13675.09 757
13676.19 712
13677.30 736
13678.40 701
13679.51 752
13680.61 769
13681.72 759
13682.82 761
13683.93 817
13685.03 697
13686.14 735
13687.24 707
13688.35 710
13689.45 710
13690.56 743
13691.66 678
13692.77 710
13693.88 762
13694.98 709
13696.09 729
13697.19 806
13698.30 728
13699.40 756
13700.51 799
13701.62 808
13702.72 805
13703.83 769
13704.93 773
13706.04 792
13707.15 786
13708.25 792
13709.36 732
13710.47 768
13711.57 780
13712.68 802
13713.79 822
13714.89 773
13716.00 777
13717.11 781
13718.21 856
13719.32 798
13720.43 768
13721.53 889
13722.64 845
13723.75 835
13724.85 807
13725.96 842
13727.07 832
13728.17 850
13729.28 856
13730.39 884
13731.50 894
13732.60 934
13733.71 910
13734.82 875
13735.92 914
13737.03 946
13738.14 913
13739.25 909
13740.35 923
13741.46 855
13742.57 904
13743.68 871
13744.79 959
13745.89 925
13747.00 849
13748.11 895
13749.22 935
13750.32 985
13751.43 956
13752.54 958
13753.65 1034
13754.76 985
13755.87 985
13756.97 966
13758.08 1028
13759.19 964
13760.30 1044
13761.41 1036
13762.52 1100
13763.62 1082
13764.73 1129
13765.84 1111
13766.95 1083
13768.06 1160
13769.17 1187
13770.28 1294
13771.38 1317
13772.49 1321
13773.60 1440
13774.71 1370
13775.82 1396
13776.93 1432
13778.04 1374
13779.15 1337
13780.26 1393
13781.37 1400
13782.48 1393
13783.58 1300
13784.69 1207
13785.80 1197
13786.91 1101
13788.02 1120
13789.13 1062
13790.24 1112
13791.35 1100
13792.46 1067
13793.57 998
13794.68 1073
13795.79 968
13796.90 1034
13798.01 1056
13799.12 1018
13800.23 932
13801.34 1012
13802.45 979
13803.56 923
13804.67 1003
13805.78 911
13806.89 953
13808.00 975
13809.11 1024
13810.22 962
13811.33 886
13812.44 946
13813.55 936
13814.66 980
13815.77 916
13816.88 984
13818.00 992
13819.11 912
13820.22 882
13821.33 936
13822.44 924
13823.55 941
13824.66 968
13825.77 954
13826.88 915
13827.99 887
13829.10 916
13830.22 930
13831.33 945
13832.44 911
13833.55 920
13834.66 929
13835.77 940
13836.88 1001
13838.00 885
13839.11 918
13840.22 898
13841.33 870
13842.44 947
13843.55 946
13844.67 898
13845.78 896
13846.89 920
13848.00 940
13849.11 965
13850.23 1000
13851.34 957
13852.45 950
13853.56 918
13854.67 922
13855.79 988
13856.90 942
13858.01 994
13859.12 1010
13860.24 1029
13861.35 993
13862.46 1008
13863.57 1040
13864.69 1095
13865.80 1088
13866.91 1024
13868.02 1049
13869.14 1049
13870.25 1048
13871.36 1012
13872.47 1069
13873.59 1090
13874.70 1010
13875.81 1054
13876.93 967
13878.04 966
13879.15 1078
13880.27 1069
13881.38 1071
13882.49 970
13883.61 1025
13884.72 1090
13885.83 1032
13886.95 1065
13888.06 1050
13889.17 1039
13890.29 1090
13891.40 1030
13892.51 1010
13893.63 1020
13894.74 1106
13895.86 1139
13896.97 1118
13898.08 1132
13899.20 1187
13900.31 1201
13901.43 1127
13902.54 1168
13903.65 1179
13904.77 1116
13905.88 1151
13907.00 1109
13908.11 1086
13909.23 1058
13910.34 990
13911.45 1071
13912.57 1080
13913.68 1082
13914.80 1103
13915.91 1081
13917.03 1059
13918.14 992
13919.26 970
13920.37 975
13921.49 927
13922.60 1048
13923.72 1027
13924.83 986
13925.95 995
13927.06 1027
13928.18 982
13929.29 1023
13930.41 1009
13931.52 1012
13932.64 1038
13933.75 964
13934.87 985
13935.98 951
13937.10 936
13938.21 970
13939.33 1099
13940.45 1005
13941.56 995
13942.68 984
13943.79 986
13944.91 980
13946.03 975
13947.14 987
13948.26 976
13949.37 940
13950.49 913
13951.60 913
13952.72 974
13953.84 1039
13954.95 991
13956.07 987
13957.19 953
13958.30 951
13959.42 965
13960.54 932
13961.65 919
13962.77 942
13963.88 972
13965.00 986
13966.12 994
13967.23 1007
13968.35 981
13969.47 896
13970.59 946
13971.70 948
13972.82 974
13973.94 960
13975.05 941
13976.17 960
13977.29 947
13978.40 953
13979.52 907
13980.64 939
13981.76 1001
13982.87 1042
13983.99 1030
13985.11 1027
13986.23 990
13987.34 941
13988.46 916
13989.58 984
13990.70 976
13991.81 979
13992.93 936
13994.05 998
13995.17 1037
13996.29 1027
13997.40 1006
13998.52 1018
13999.64 1031
14000.76 945
14001.88 1026
14002.99 1036
14004.11 1061
14005.23 1029
14006.35 1056
14007.47 1101
14008.58 1093
14009.70 1035
14010.82 1041
14011.94 1112
14013.06 1047
14014.18 1094
14015.30 1051
14016.41 1092
14017.53 1082
14018.65 1103
14019.77 1086
14020.89 1008
14022.01 1090
14023.13 1131
14024.25 1100
14025.37 1200
14026.48 1205
14027.60 1192
14028.72 1160
14029.84 1125
14030.96 1097
14032.08 1157
14033.20 1130
14034.32 1106
14035.44 1073
14036.56 1064
14037.68 1001
14038.80 1038
14039.92 1031
14041.04 964
14042.16 976
14043.28 1027
14044.40 1031
14045.52 986
14046.64 942
14047.76 955
14048.88 987
14050.00 1024
14051.12 998
14052.24 947
14053.36 937
14054.48 949
14055.60 918
14056.72 1011
14057.84 958
14058.96 915
14060.08 1016
14061.20 996
14062.32 1010
14063.44 1064
14064.56 1019
14065.68 998
14066.80 1005
14067.92 999
14069.04 999
14070.16 1006
14071.28 1069
14072.41 1067
14073.53 994
14074.65 1020
14075.77 1111
14076.89 1059
14078.01 1128
14079.13 1089
14080.25 1096
14081.37 1114
14082.50 1127
14083.62 1079
14084.74 1156
14085.86 1095
14086.98 1103
14088.10 1152
14089.23 1114
14090.35 1171
14091.47 1155
14092.59 1178
14093.71 1206
14094.83 1193
14095.96 1248
14097.08 1293
14098.20 1221
14099.32 1254
14100.44 1210
14101.57 1240
14102.69 1234
14103.81 1290
14104.93 1278
14106.05 1287
14107.18 1256
14108.30 1231
14109.42 1116
14110.54 1209
14111.67 1154
14112.79 1129
14113.91 1066
14115.03 1010
14116.16 1042
14117.28 1052
14118.40 1018
14119.53 1021
14120.65 1008
14121.77 953
14122.89 919
14124.02 967
14125.14 957
14126.26 944
14127.39 963
14128.51 1010
14129.63 930
14130.76 881
14131.88 906
14133.00 898
14134.13 894
14135.25 868
14136.37 920
14137.50 918
14138.62 930
14139.74 1000
14140.87 946
14141.99 906
14143.11 871
14144.24 874
14145.36 885
14146.49 920
14147.61 907
14148.73 882
14149.86 845
14150.98 865
14152.11 889
14153.23 882
14154.35 875
14155.48 881
14156.60 838
14157.73 848
14158.85 865
14159.98 853
14161.10 883
14162.23 888
14163.35 913
14164.47 852
14165.60 841
14166.72 842
14167.85 878
14168.97 883
14170.10 848
14171.22 817
14172.35 818
14173.47 837
14174.60 797
14175.72 761
14176.85 782
14177.97 792
14179.10 803
14180.22 800
14181.35 752
14182.47 802
14183.60 819
14184.72 742
14185.85 753
14186.98 824
14188.10 780
14189.23 777
14190.35 830
14191.48 826
14192.60 791
14193.73 749
14194.86 759
14195.98 769
14197.11 747
14198.23 742
14199.36 763
14200.49 738
14201.61 723
14202.74 730
14203.86 752
14204.99 775
14206.12 718
14207.24 750
14208.37 789
14209.50 765
14210.62 729
14211.75 738
14212.87 724
14214.00 735
14215.13 792
14216.25 756
14217.38 708
14218.51 705
14219.63 759
14220.76 728
14221.89 693
14223.02 742
14224.14 721
14225.27 703
14226.40 703
14227.52 639
14228.65 666
14229.78 699
14230.91 693
14232.03 686
14233.16 756
14234.29 727
14235.41 716
14236.54 732
14237.67 721
14238.80 753
14239.92 764
14241.05 751
14242.18 716
14243.31 706
14244.44 734
14245.56 689
14246.69 683
14247.82 692
14248.95 698
14250.08 727
14251.20 676
14252.33 671
14253.46 705
14254.59 652
14255.72 669
14256.84 680
14257.97 648
14259.10 735
14260.23 678
14261.36 682
14262.49 662
14263.62 645
14264.74 588
14265.87 632
14267.00 691
14268.13 625
14269.26 696
14270.39 663
14271.52 654
14272.65 635
14273.77 618
14274.90 657
14276.03 639
14277.16 632
14278.29 624
14279.42 656
14280.55 642
14281.68 576
14282.81 600
14283.94 651
14285.07 643
14286.20 565
14287.33 553
14288.45 589
14289.58 607
14290.71 628
14291.84 611
14292.97 571
14294.10 614
14295.23 579
14296.36 594
14297.49 592
14298.62 605
14299.75 562
14300.88 582
14302.01 556
14303.14 563
14304.27 597
14305.40 612
14306.53 575
14307.66 568
14308.79 530
14309.92 563
14311.05 562
14312.19 567
14313.32 574
14314.45 543
14315.58 608
14316.71 608
14317.84 581
14318.97 528
14320.10 571
14321.23 549
14322.36 567
14323.49 551
14324.62 575
14325.75 573
14326.89 570
14328.02 566
14329.15 531
14330.28 566
14331.41 542
14332.54 492
14333.67 514
14334.80 502
14335.94 483
14337.07 541
14338.20 552
14339.33 514
14340.46 516
14341.59 529
14342.73 548
14343.86 538
14344.99 607
14346.12 543
14347.25 578
14348.38 554
14349.52 518
14350.65 538
14351.78 517
14352.91 483
14354.04 511
14355.18 547
14356.31 535
14357.44 560
14358.57 549
14359.71 550
14360.84 537
14361.97 541
14363.10 506
14364.24 540
14365.37 550
14366.50 513
14367.63 527
14368.77 498
14369.90 485
14371.03 511
14372.16 517
14373.30 496
14374.43 544
14375.56 586
14376.70 563
14377.83 512
14378.96 530
14380.10 554
14381.23 554
14382.36 527
14383.50 524
14384.63 546
14385.76 560
14386.90 554
14388.03 519
14389.16 527
14390.30 533
14391.43 557
14392.56 513
14393.70 518
14394.83 503
14395.97 530
14397.10 531
14398.23 521
14399.37 514
14400.50 527
14401.63 509
14402.77 551
14403.90 512
14405.04 548
14406.17 554
14407.31 539
14408.44 515
14409.57 498
14410.71 520
14411.84 530
14412.98 489
14414.11 520
14415.25 553
14416.38 567
14417.52 576
14418.65 509
14419.79 497
14420.92 503
14422.05 498
14423.19 502
14424.32 559
14425.46 558
14426.59 523
14427.73 551
14428.86 533
14430.00 506
14431.14 507
14432.27 536
14433.41 488
14434.54 538
14435.68 564
14436.81 573
14437.95 580
14439.08 536
14440.22 550
14441.35 562
14442.49 531
14443.63 544
14444.76 524
14445.90 525
14447.03 500
14448.17 505
14449.30 500
14450.44 501
14451.58 493
14452.71 547
14453.85 537
14454.98 491
14456.12 531
14457.26 541
14458.39 524
14459.53 546
14460.67 543
14461.80 483
14462.94 498
14464.08 530
14465.21 522
14466.35 464
14467.48 482
14468.62 503
14469.76 521
14470.90 509
14472.03 505
14473.17 509
14474.31 537
14475.44 590
14476.58 527
14477.72 521
14478.85 510
14479.99 491
14481.13 555
14482.27 493
14483.40 510
14484.54 547
14485.68 544
14486.81 501
14487.95 484
14489.09 515
14490.23 575
14491.36 550
14492.50 494
14493.64 463
14494.78 514
14495.92 513
14497.05 525
14498.19 502
14499.33 511
14500.47 497
14501.60 513
14502.74 520
14503.88 501
14505.02 563
14506.16 516
14507.30 515
14508.43 516
14509.57 580
14510.71 495
14511.85 499
14512.99 520
14514.13 518
14515.26 505
14516.40 506
14517.54 486
14518.68 487
14519.82 519
14520.96 510
14522.10 528
14523.23 545
14524.37 539
14525.51 506
14526.65 537
14527.79 555
14528.93 529
14530.07 537
14531.21 533
14532.35 525
14533.49 543
14534.63 509
14535.76 484
14536.90 521
14538.04 536
14539.18 524
14540.32 500
14541.46 535
14542.60 522
14543.74 535
14544.88 560
14546.02 512
14547.16 496
14548.30 507
14549.44 559
14550.58 501
14551.72 524
14552.86 564
14554.00 570
14555.14 537
14556.28 568
14557.42 561
14558.56 567
14559.70 600
14560.84 594
14561.98 565
14563.12 578
14564.26 586
14565.40 594
14566.54 544
14567.68 561
14568.82 545
14569.96 556
14571.11 583
14572.25 562
14573.39 590
14574.53 593
14575.67 605
14576.81 563
14577.95 606
14579.09 573
14580.23 624
14581.37 614
14582.52 616
14583.66 573
14584.80 544
14585.94 644
14587.08 611
14588.22 602
14589.36 587
14590.50 621
14591.65 658
14592.79 608
14593.93 579
14595.07 642
14596.21 600
14597.35 652
14598.50 610
14599.64 627
14600.78 600
14601.92 712
14603.06 725
14604.21 705
14605.35 691
14606.49 695
14607.63 685
14608.77 725
14609.92 728
14611.06 701
14612.20 721
14613.34 676
14614.49 671
14615.63 675
14616.77 682
14617.91 683
14619.06 708
14620.20 748
14621.34 679
14622.48 707
14623.63 697
14624.77 702
14625.91 783
14627.06 797
14628.20 835
14629.34 842
14630.48 858
14631.63 845
14632.77 837
14633.91 839
14635.06 894
14636.20 874
14637.34 902
14638.49 978
14639.63 967
14640.77 956
14641.92 924
14643.06 908
14644.20 896
14645.35 870
14646.49 862
14647.64 841
14648.78 810
14649.92 774
14651.07 779
14652.21 754
14653.35 756
14654.50 768
14655.64 748
14656.79 658
14657.93 679
14659.07 667
14660.22 716
14661.36 753
14662.51 636
14663.65 644
14664.80 644
14665.94 640
14667.09 594
14668.23 607
14669.37 636
14670.52 627
14671.66 636
14672.81 626
14673.95 588
14675.10 600
14676.24 603
14677.39 564
14678.53 582
14679.68 571
14680.82 531
14681.97 585
14683.11 615
14684.26 604
14685.40 606
14686.55 537
14687.69 542
14688.84 567
14689.98 562
14691.13 558
14692.27 576
14693.42 536
14694.57 527
14695.71 558
14696.86 556
14698.00 543
14699.15 540
14700.29 562
14701.44 537
14702.59 522
14703.73 515
14704.88 533
14706.02 541
14707.17 528
14708.32 550
14709.46 529
14710.61 524
14711.75 476
14712.90 508
14714.05 552
14715.19 540
14716.34 546
14717.49 541
14718.63 511
14719.78 505
14720.93 546
14722.07 572
14723.22 526
14724.37 507
14725.51 544
14726.66 545
14727.81 552
14728.95 529
14730.10 519
14731.25 512
14732.39 538
14733.54 554
14734.69 525
14735.84 524
14736.98 541
14738.13 532
14739.28 546
14740.42 543
14741.57 523
14742.72 560
14743.87 518
14745.01 517
14746.16 600
14747.31 554
14748.46 557
14749.61 524
14750.75 549
14751.90 536
14753.05 518
14754.20 514
14755.34 523
14756.49 523
14757.64 547
14758.79 543
14759.94 534
14761.08 509
14762.23 569
14763.38 559
14764.53 535
14765.68 499
14766.83 522
14767.97 536
14769.12 541
14770.27 534
14771.42 549
14772.57 564
14773.72 553
14774.87 575
14776.01 567
14777.16 562
14778.31 560
14779.46 612
14780.61 614
14781.76 605
14782.91 598
14784.06 625
14785.21 603
14786.36 565
14787.50 572
14788.65 577
14789.80 612
14790.95 600
14792.10 586
14793.25 569
14794.40 614
14795.55 598
14796.70 640
14797.85 576
14799.00 617
14800.15 596
14801.30 565
14802.45 606
14803.60 567
14804.75 642
14805.90 630
14807.05 585
14808.20 555
14809.35 565
14810.50 582
14811.65 536
14812.80 534
14813.95 555
14815.10 585
14816.25 527
14817.40 528
14818.55 523
14819.70 504
14820.85 534
14822.00 551
14823.15 538
14824.30 526
14825.45 540
14826.60 516
14827.75 530
14828.91 528
14830.06 519
14831.21 513
14832.36 499
14833.51 483
14834.66 457
14835.81 423
14836.96 437
14838.11 510
14839.26 490
14840.42 482
14841.57 461
14842.72 474
14843.87 474
14845.02 495
14846.17 484
14847.32 460
14848.48 474
14849.63 489
14850.78 499
14851.93 437
14853.08 452
14854.23 458
14855.39 450
14856.54 483
14857.69 442
14858.84 467
14859.99 428
14861.15 447
14862.30 492
14863.45 466
14864.60 432
14865.75 437
14866.91 431
14868.06 445
14869.21 429
14870.36 434
14871.52 462
14872.67 449
14873.82 457
14874.97 478
14876.13 448
14877.28 460
14878.43 447
14879.59 434
14880.74 409
14881.89 418
14883.04 473
14884.20 451
14885.35 397
14886.50 423
14887.66 411
14888.81 450
14889.96 425
14891.12 457
14892.27 443
14893.42 456
14894.58 511
14895.73 409
14896.88 389
14898.04 441
14899.19 422
14900.34 436
14901.50 482
14902.65 457
14903.80 421
14904.96 473
14906.11 439
14907.27 417
14908.42 476
14909.57 472
14910.73 473
14911.88 424
14913.04 452
14914.19 441
14915.34 431
14916.50 463
14917.65 468
14918.81 475
14919.96 453
14921.11 486
14922.27 413
14923.42 418
14924.58 435
14925.73 436
14926.89 441
14928.04 479
14929.20 442
14930.35 435
14931.51 455
14932.66 437
14933.82 427
14934.97 455
14936.13 435
14937.28 450
14938.44 463
14939.59 449
14940.75 483
14941.90 458
14943.06 446
14944.21 459
14945.37 466
14946.52 480
14947.68 481
14948.83 464
14949.99 505
14951.14 529
14952.30 501
14953.46 484
14954.61 477
14955.77 469
14956.92 449
14958.08 455
14959.24 474
14960.39 503
14961.55 490
14962.70 507
14963.86 462
14965.02 486
14966.17 490
14967.33 456
14968.48 411
14969.64 461
14970.80 519
14971.95 456
14973.11 431
14974.27 447
14975.42 468
14976.58 475
14977.74 453
14978.89 414
14980.05 427
14981.21 415
14982.36 404
14983.52 432
14984.68 381
14985.83 376
14986.99 426
14988.15 461
14989.30 371
14990.46 406
14991.62 432
14992.77 410
14993.93 416
14995.09 385
14996.25 374
14997.40 409
14998.56 406
14999.72 366
15000.88 372
15002.03 366
15003.19 385
15004.35 437
15005.51 379
15006.66 385
15007.82 409
15008.98 423
15010.14 435
15011.30 397
15012.45 386
15013.61 389
15014.77 409
15015.93 445
15017.09 365
15018.24 361
15019.40 361
15020.56 359
15021.72 381
15022.88 366
15024.04 358
15025.19 366
15026.35 368
15027.51 367
15028.67 389
15029.83 385
15030.99 395
15032.15 408
15033.30 400
15034.46 381
15035.62 400
15036.78 353
15037.94 340
15039.10 357
15040.26 375
15041.42 415
15042.58 397
15043.73 391
15044.89 375
15046.05 406
15047.21 448
15048.37 351
15049.53 363
15050.69 384
15051.85 350
15053.01 343
15054.17 341
15055.33 365
15056.49 366
15057.65 353
15058.81 359
15059.97 376
15061.13 339
15062.29 358
15063.45 350
15064.61 387
15065.77 375
15066.93 354
15068.09 349
15069.25 366
15070.41 337
15071.57 337
15072.73 330
15073.89 349
15075.05 358
15076.21 364
15077.37 364
15078.53 363
15079.69 368
15080.85 384
15082.01 364
15083.17 339
15084.33 330
15085.49 356
15086.65 356
15087.82 313
15088.98 353
15090.14 378
15091.30 389
15092.46 352
15093.62 366
15094.78 340
15095.94 360
15097.10 382
15098.27 404
15099.43 388
15100.59 337
15101.75 358
15102.91 381
15104.07 345
15105.23 344
15106.40 352
15107.56 384
15108.72 373
15109.88 363
15111.04 340
15112.20 375
15113.37 367
15114.53 384
15115.69 361
15116.85 338
15118.01 353
15119.18 329
15120.34 348
15121.50 365
15122.66 354
15123.82 384
15124.99 388
15126.15 383
15127.31 358
15128.47 364
15129.64 375
15130.80 360
15131.96 360
15133.12 412
15134.29 374
15135.45 387
15136.61 370
15137.77 343
15138.94 357
15140.10 370
15141.26 386
15142.43 391
15143.59 395
15144.75 399
15145.92 411
15147.08 363
15148.24 321
15149.41 342
15150.57 361
15151.73 383
15152.90 358
15154.06 363
15155.22 358
15156.39 391
15157.55 338
15158.71 366
15159.88 412
15161.04 383
15162.20 411
15163.37 377
15164.53 407
15165.70 459
15166.86 382
15168.02 362
15169.19 388
15170.35 401
15171.52 409
15172.68 428
15173.84 392
15175.01 376
15176.17 405
15177.34 377
15178.50 395
15179.66 431
15180.83 385
15181.99 417
15183.16 426
15184.32 425
15185.49 372
15186.65 388
15187.82 436
15188.98 444
15190.15 418
15191.31 482
15192.48 419
15193.64 435
15194.81 442
15195.97 409
15197.14 414
15198.30 447
15199.47 432
15200.63 438
15201.80 455
15202.96 434
15204.13 416
15205.29 464
15206.46 463
15207.62 435
15208.79 453
15209.96 433
15211.12 469
15212.29 460
15213.45 402
15214.62 458
15215.78 464
15216.95 490
15218.12 501
15219.28 472
15220.45 474
15221.61 486
15222.78 473
15223.95 520
15225.11 502
15226.28 512
15227.44 499
15228.61 524
15229.78 503
15230.94 532
15232.11 562
15233.28 573
15234.44 544
15235.61 550
15236.78 544
15237.94 525
15239.11 529
15240.28 570
15241.44 517
15242.61 560
15243.78 556
15244.94 561
15246.11 518
15247.28 488
15248.44 518
15249.61 474
15250.78 457
15251.95 473
15253.11 435
15254.28 462
15255.45 448
15256.61 431
15257.78 451
15258.95 469
15260.12 457
15261.28 452
15262.45 448
15263.62 442
15264.79 440
15265.95 439
15267.12 424
15268.29 491
15269.46 475
15270.63 450
15271.79 431
15272.96 422
15274.13 386
15275.30 351
15276.47 410
15277.63 474
15278.80 402
15279.97 409
15281.14 365
15282.31 409
15283.48 381
15284.64 359
15285.81 398
15286.98 425
15288.15 408
15289.32 357
15290.49 366
15291.66 337
15292.82 353
15293.99 362
15295.16 389
15296.33 407
15297.50 402
15298.67 396
15299.84 400
15301.01 389
15302.18 356
15303.35 412
15304.51 434
15305.68 438
15306.85 416
15308.02 435
15309.19 440
15310.36 373
15311.53 384
15312.70 408
15313.87 395
15315.04 359
15316.21 358
15317.38 377
15318.55 379
15319.72 356
15320.89 382
15322.06 390
15323.23 379
15324.40 391
15325.57 396
15326.74 388
15327.91 404
15329.08 401
15330.25 432
15331.42 413
15332.59 375
15333.76 438
15334.93 400
15336.10 408
15337.27 353
15338.44 378
15339.61 371
15340.78 401
15341.95 394
15343.12 431
15344.29 439
15345.47 398
15346.64 409
15347.81 475
15348.98 405
15350.15 371
15351.32 447
15352.49 414
15353.66 398
15354.83 417
15356.00 432
15357.18 401
15358.35 414
15359.52 416
15360.69 396
15361.86 416
15363.03 378
15364.20 387
15365.38 409
15366.55 419
15367.72 378
15368.89 404
15370.06 406
15371.23 394
15372.41 438
15373.58 461
15374.75 404
15375.92 449
15377.09 427
15378.26 421
15379.44 463
15380.61 404
15381.78 435
15382.95 439
15384.13 415
15385.30 430
15386.47 431
15387.64 408
15388.82 433
15389.99 409
15391.16 408
15392.33 435
15393.51 464
15394.68 439
15395.85 437
15397.02 444
15398.20 450
15399.37 447
15400.54 429
15401.71 421
15402.89 444
15404.06 457
15405.23 453
15406.41 436
15407.58 387
15408.75 420
15409.93 442
15411.10 461
15412.27 415
15413.45 412
15414.62 374
15415.79 407
15416.97 350
15418.14 368
15419.31 403
15420.49 390
15421.66 391
15422.84 366
15424.01 349
15425.18 362
15426.36 400
15427.53 377
15428.70 325
15429.88 361
15431.05 403
15432.23 391
15433.40 359
15434.57 358
15435.75 356
15436.92 374
15438.10 359
15439.27 358
15440.45 349
15441.62 333
15442.80 350
15443.97 376
15445.14 348
15446.32 356
15447.49 360
15448.67 388
15449.84 395
15451.02 380
15452.19 381
15453.37 389
15454.54 360
15455.72 388
15456.89 372
15458.07 340
15459.24 360
15460.42 362
15461.59 337
15462.77 380
15463.94 324
15465.12 339
15466.29 400
15467.47 365
15468.65 364
15469.82 378
15471.00 369
15472.17 392
15473.35 408
15474.52 357
15475.70 358
15476.88 413
15478.05 420
15479.23 374
15480.40 368
15481.58 359
15482.76 375
15483.93 379
15485.11 373
15486.28 403
15487.46 399
15488.64 396
15489.81 361
15490.99 375
15492.16 378
15493.34 380
15494.52 380
15495.69 401
15496.87 391
15498.05 363
15499.22 359
15500.40 371
15501.58 392
15502.75 382
15503.93 380
15505.11 377
15506.28 349
15507.46 376
15508.64 392
15509.82 369
15510.99 380
15512.17 338
15513.35 399
15514.52 380
15515.70 344
15516.88 377
15518.06 370
15519.23 395
15520.41 381
15521.59 375
15522.77 373
15523.94 385
15525.12 354
15526.30 396
15527.48 366
15528.65 351
15529.83 371
15531.01 400
15532.19 370
15533.37 357
15534.54 421
15535.72 420
15536.90 415
15538.08 403
15539.26 396
15540.44 425
15541.61 390
15542.79 394
15543.97 416
15545.15 412
15546.33 429
15547.51 417
15548.68 386
15549.86 410
15551.04 424
15552.22 461
15553.40 431
15554.58 396
15555.76 405
15556.93 439
15558.11 416
15559.29 392
15560.47 383
15561.65 392
15562.83 432
15564.01 418
15565.19 408
15566.37 438
15567.55 430
15568.73 427
15569.91 423
15571.08 388
15572.26 412
15573.44 414
15574.62 450
15575.80 438
15576.98 419
15578.16 431
15579.34 448
15580.52 419
15581.70 380
15582.88 392
15584.06 376
15585.24 423
15586.42 455
15587.60 489
15588.78 447
15589.96 423
15591.14 487
15592.32 437
15593.50 444
15594.68 494
15595.86 471
15597.04 485
15598.22 462
15599.40 492
15600.58 481
15601.76 492
15602.95 469
15604.13 538
15605.31 495
15606.49 483
15607.67 491
15608.85 474
15610.03 451
15611.21 484
15612.39 489
15613.57 477
15614.75 518
15615.93 553
15617.12 569
15618.30 490
15619.48 509
15620.66 526
15621.84 534
15623.02 524
15624.20 553
15625.38 536
15626.57 518
15627.75 525
15628.93 523
15630.11 505
15631.29 565
15632.47 578
15633.66 582
15634.84 572
15636.02 570
15637.20 597
15638.38 640
15639.57 555
15640.75 597
15641.93 621
15643.11 603
15644.29 586
15645.48 546
15646.66 530
15647.84 623
15649.02 585
15650.21 643
15651.39 583
15652.57 584
15653.75 634
15654.94 648
15656.12 609
15657.30 594
15658.48 573
15659.67 592
15660.85 664
15662.03 649
15663.22 648
15664.40 578
15665.58 644
15666.76 614
15667.95 606
15669.13 611
15670.31 630
15671.50 637
15672.68 620
15673.86 625
15675.05 647
15676.23 663
15677.41 614
15678.60 634
15679.78 644
15680.96 624
15682.15 583
15683.33 622
15684.51 639
15685.70 633
15686.88 603
15688.07 587
15689.25 590
15690.43 671
15691.62 640
15692.80 641
15693.99 610
15695.17 614
15696.35 663
15697.54 587
15698.72 602
15699.91 577
15701.09 626
15702.28 653
15703.46 640
15704.64 619
15705.83 611
15707.01 643
15708.20 639
15709.38 606
15710.57 720
15711.75 659
15712.94 685
15714.12 660
15715.31 677
15716.49 680
15717.68 673
15718.86 669
15720.05 700
15721.23 696
15722.42 708
15723.60 710
15724.79 673
15725.97 651
15727.16 656
15728.34 679
15729.53 618
15730.71 699
15731.90 739
15733.08 738
15734.27 704
15735.46 666
15736.64 674
15737.83 710
15739.01 686
15740.20 631
15741.39 704
15742.57 669
15743.76 719
15744.94 697
15746.13 705
15747.31 762
15748.50 741
15749.69 736
15750.87 749
15752.06 732
15753.25 785
15754.43 744
15755.62 743
15756.81 737
15757.99 792
15759.18 786
15760.36 825
15761.55 780
15762.74 792
15763.92 770
15765.11 779
15766.30 779
15767.49 791
15768.67 746
15769.86 753
15771.05 741
15772.23 758
15773.42 754
15774.61 733
15775.79 690
15776.98 705
15778.17 708
15779.36 742
15780.54 779
15781.73 776
15782.92 776
15784.11 728
15785.29 779
15786.48 751
15787.67 706
15788.86 709
15790.04 703
15791.23 711
15792.42 722
15793.61 663
15794.79 711
15795.98 700
15797.17 757
15798.36 688
15799.55 631
15800.73 651
15801.92 731
15803.11 664
15804.30 619
15805.49 637
15806.68 641
15807.86 644
15809.05 641
15810.24 586
15811.43 589
15812.62 602
15813.81 626
15815.00 612
15816.18 569
15817.37 607
15818.56 609
15819.75 568
15820.94 565
15822.13 598
15823.32 581
15824.51 557
15825.70 521
15826.88 575
15828.07 532
15829.26 566
15830.45 555
15831.64 534
15832.83 564
15834.02 542
15835.21 516
15836.40 566
15837.59 552
15838.78 533
15839.97 554
15841.16 540
15842.35 544
15843.54 565
15844.73 550
15845.92 573
15847.11 581
15848.30 529
15849.49 510
15850.68 543
15851.87 563
15853.06 540
15854.25 571
15855.44 608
15856.63 568
15857.82 565
15859.01 536
15860.20 542
15861.39 567
15862.58 575
15863.77 557
15864.96 563
15866.15 570
15867.34 599
15868.53 567
15869.72 615
15870.91 558
15872.10 596
15873.29 585
15874.48 552
15875.68 569
15876.87 553
15878.06 609
15879.25 653
15880.44 573
15881.63 587
15882.82 612
15884.01 568
15885.20 553
15886.40 572
15887.59 604
15888.78 588
15889.97 608
15891.16 587
15892.35 574
15893.54 601
15894.74 611
15895.93 627
15897.12 591
15898.31 564
15899.50 554
15900.70 621
15901.89 618
15903.08 607
15904.27 532
15905.46 598
15906.66 636
15907.85 613
15909.04 643
15910.23 686
15911.42 666
15912.62 678
15913.81 622
15915.00 664
15916.19 628
15917.39 622
15918.58 658
15919.77 597
15920.96 638
15922.16 613
15923.35 613
15924.54 641
15925.73 616
15926.93 660
15928.12 634
15929.31 643
15930.51 606
15931.70 582
15932.89 651
15934.09 620
15935.28 602
15936.47 680
15937.67 652
15938.86 615
15940.05 654
15941.25 611
15942.44 593
15943.63 568
15944.83 592
15946.02 606
15947.21 577
15948.41 561
15949.60 532
15950.79 513
15951.99 547
15953.18 556
15954.38 574
15955.57 597
15956.76 500
15957.96 536
15959.15 503
15960.35 512
15961.54 530
15962.73 519
15963.93 529
15965.12 479
15966.32 542
15967.51 512
15968.71 483
15969.90 480
15971.09 505
15972.29 524
15973.48 448
15974.68 493
15975.87 498
15977.07 523
15978.26 465
15979.46 451
15980.65 464
15981.85 477
15983.04 458
15984.24 481
15985.43 475
15986.63 508
15987.82 453
15989.02 457
15990.21 468
15991.41 443
15992.60 422
15993.80 428
15994.99 419
15996.19 413
15997.39 428
15998.58 433
15999.78 408
16000.97 395
16002.17 442
16003.36 440
16004.56 432
16005.76 443
16006.95 461
16008.15 430
16009.34 452
16010.54 483
16011.73 440
16012.93 392
16014.13 393
16015.32 436
16016.52 427
16017.72 436
16018.91 427
16020.11 440
16021.30 383
16022.50 407
16023.70 413
16024.89 433
16026.09 411
16027.29 434
16028.48 440
16029.68 400
16030.88 449
16032.07 434
16033.27 412
16034.47 416
16035.67 422
16036.86 440
16038.06 417
16039.26 403
16040.45 403
16041.65 420
16042.85 433
16044.04 439
16045.24 455
16046.44 405
16047.64 427
16048.83 417
16050.03 409
16051.23 431
16052.43 474
16053.62 430
16054.82 410
16056.02 428
16057.22 403
16058.42 411
16059.61 421
16060.81 458
16062.01 429
16063.21 386
16064.41 409
16065.60 396
16066.80 367
16068.00 367
16069.20 380
16070.40 367
16071.59 425
16072.79 409
16073.99 417
16075.19 415
16076.39 384
16077.59 416
16078.78 403
16079.98 424
16081.18 423
16082.38 399
16083.58 393
16084.78 405
16085.98 409
16087.18 342
16088.37 347
16089.57 388
16090.77 402
16091.97 418
16093.17 344
16094.37 401
16095.57 410
16096.77 419
16097.97 422
16099.17 374
16100.37 372
16101.57 347
16102.77 353
16103.96 366
16105.16 359
16106.36 352
16107.56 342
16108.76 364
16109.96 342
16111.16 337
16112.36 395
16113.56 347
16114.76 345
16115.96 341
16117.16 370
16118.36 372
16119.56 413
16120.76 371
16121.96 359
16123.16 343
16124.36 362
16125.56 369
16126.76 345
16127.96 333
16129.16 333
16130.37 360
16131.57 327
16132.77 352
16133.97 353
16135.17 360
16136.37 370
16137.57 389
16138.77 369
16139.97 339
16141.17 350
16142.37 336
16143.57 401
16144.77 354
16145.98 315
16147.18 338
16148.38 317
16149.58 326
16150.78 336
16151.98 366
16153.18 368
16154.38 372
16155.59 367
16156.79 355
16157.99 331
16159.19 362
16160.39 359
16161.59 374
16162.80 351
16164.00 363
16165.20 356
16166.40 356
16167.60 324
16168.80 333
16170.01 316
16171.21 382
16172.41 348
16173.61 367
16174.81 371
16176.02 395
16177.22 358
16178.42 333
16179.62 336
16180.83 374
16182.03 358
16183.23 364
16184.43 346
16185.64 353
16186.84 362
16188.04 357
16189.24 374
16190.45 352
16191.65 352
16192.85 366
16194.06 345
16195.26 361
16196.46 361
16197.66 356
16198.87 375
16200.07 389
16201.27 347
16202.48 332
16203.68 363
16204.88 379
16206.09 336
16207.29 336
16208.49 352
16209.70 359
16210.90 340
16212.10 338
16213.31 360
16214.51 345
16215.71 350
16216.92 352
16218.12 372
16219.33 385
16220.53 397
16221.73 369
16222.94 365
16224.14 399
16225.35 378
16226.55 365
16227.75 361
16228.96 397
16230.16 367
16231.37 349
16232.57 368
16233.77 359
16234.98 389
16236.18 361
16237.39 386
16238.59 407
16239.80 378
16241.00 345
16242.21 388
16243.41 363
16244.62 376
16245.82 374
16247.03 377
16248.23 399
16249.44 357
16250.64 373
16251.85 384
16253.05 381
16254.26 425
16255.46 402
16256.67 377
16257.87 383
16259.08 392
16260.28 404
16261.49 399
16262.69 377
16263.90 405
16265.10 416
16266.31 378
16267.51 341
16268.72 398
16269.93 414
16271.13 407
16272.34 359
16273.54 408
16274.75 463
16275.96 413
16277.16 394
16278.37 404
16279.57 407
16280.78 405
16281.99 397
16283.19 404
16284.40 437
16285.60 433
16286.81 410
16288.02 409
16289.22 404
16290.43 464
16291.64 405
16292.84 390
16294.05 434
16295.26 441
16296.46 425
16297.67 457
16298.88 405
16300.08 393
16301.29 406
16302.50 480
16303.70 456
16304.91 416
16306.12 410
16307.32 476
16308.53 439
16309.74 458
16310.95 443
16312.15 406
16313.36 428
16314.57 461
16315.78 426
16316.98 409
16318.19 439
16319.40 418
16320.61 432
16321.81 415
16323.02 440
16324.23 425
16325.44 440
16326.64 444
16327.85 405
16329.06 386
16330.27 390
16331.48 370
16332.68 354
16333.89 332
16335.10 387
16336.31 375
16337.52 413
16338.72 386
16339.93 353
16341.14 341
16342.35 355
16343.56 371
16344.77 377
16345.98 380
16347.18 347
16348.39 379
16349.60 348
16350.81 343
16352.02 388
16353.23 366
16354.44 341
16355.65 381
16356.85 376
16358.06 344
16359.27 401
16360.48 361
16361.69 366
16362.90 367
16364.11 330
16365.32 352
16366.53 351
16367.74 337
16368.95 324
16370.16 361
16371.36 375
16372.57 353
16373.78 314
16374.99 301
16376.20 326
16377.41 317
16378.62 344
16379.83 337
16381.04 342
16382.25 335
16383.46 324
16384.67 311
16385.88 330
16387.09 344
16388.30 357
16389.51 340
16390.72 329
16391.93 321
16393.14 289
16394.35 315
16395.56 344
16396.77 309
16397.98 353
16399.19 345
16400.41 338
16401.62 327
16402.83 311
16404.04 295
16405.25 349
16406.46 330
16407.67 322
16408.88 305
16410.09 332
16411.30 349
16412.51 337
16413.72 323
16414.94 306
16416.15 303
16417.36 313
16418.57 334
16419.78 325
16420.99 326
16422.20 298
16423.41 316
16424.63 291
16425.84 306
16427.05 297
16428.26 306
16429.47 303
16430.68 310
16431.90 330
16433.11 304
16434.32 335
16435.53 304
16436.74 329
16437.95 306
16439.17 344
16440.38 320
16441.59 324
16442.80 320
16444.01 338
16445.23 329
16446.44 333
16447.65 292
16448.86 310
16450.08 368
16451.29 323
16452.50 292
16453.71 315
16454.93 331
16456.14 311
16457.35 326
16458.56 351
16459.78 313
16460.99 291
16462.20 316
16463.42 295
16464.63 256
16465.84 291
16467.05 297
16468.27 308
16469.48 354
16470.69 295
16471.91 288
16473.12 311
16474.33 300
16475.55 311
16476.76 298
16477.97 317
16479.19 325
16480.40 311
16481.61 334
16482.83 322
16484.04 314
16485.25 311
16486.47 331
16487.68 321
16488.90 294
16490.11 286
16491.32 307
16492.54 310
16493.75 307
16494.97 287
16496.18 291
16497.39 278
16498.61 311
16499.82 306
16501.04 293
16502.25 351
16503.47 327
16504.68 296
16505.89 274
16507.11 301
16508.32 301
16509.54 277
16510.75 261
16511.97 292
16513.18 282
16514.40 285
16515.61 270
16516.83 321
16518.04 322
16519.26 292
16520.47 317
16521.69 330
16522.90 289
16524.12 305
16525.33 300
16526.55 284
16527.76 296
16528.98 314
16530.19 297
16531.41 312
16532.62 254
16533.84 263
16535.05 321
16536.27 335
16537.49 336
16538.70 297
16539.92 331
16541.13 308
16542.35 299
16543.56 292
16544.78 281
16546.00 310
16547.21 348
16548.43 340
16549.64 326
16550.86 307
16552.08 286
16553.29 324
16554.51 321
16555.73 325
16556.94 293
16558.16 296
16559.37 289
16560.59 335
16561.81 316
16563.02 293
16564.24 321
16565.46 323
16566.67 318
16567.89 296
16569.11 309
16570.32 328
16571.54 329
16572.76 332
16573.98 333
16575.19 304
16576.41 319
16577.63 327
16578.84 344
16580.06 318
16581.28 377
16582.50 329
16583.71 355
16584.93 365
16586.15 331
16587.36 387
16588.58 361
16589.80 328
16591.02 314
16592.24 376
16593.45 348
16594.67 372
16595.89 344
16597.11 322
16598.32 349
16599.54 353
16600.76 349
16601.98 334
16603.20 329
16604.41 323
16605.63 348
16606.85 351
16608.07 292
16609.29 317
16610.51 336
16611.72 369
16612.94 309
16614.16 290
16615.38 297
16616.60 278
16617.82 315
16619.03 295
16620.25 282
16621.47 279
16622.69 283
16623.91 302
16625.13 314
16626.35 322
16627.57 325
16628.79 288
16630.00 281
16631.22 279
16632.44 311
16633.66 288
16634.88 276
16636.10 292
16637.32 285
16638.54 325
16639.76 301
16640.98 288
16642.20 301
16643.42 274
16644.64 291
16645.86 275
16647.08 300
16648.30 275
16649.51 305
16650.73 304
16651.95 280
16653.17 316
16654.39 306
16655.61 294
16656.83 297
16658.05 291
16659.27 284
16660.49 309
16661.71 303
16662.93 282
16664.16 285
16665.38 280
16666.60 279
16667.82 256
16669.04 288
16670.26 272
16671.48 265
16672.70 279
16673.92 284
16675.14 305
16676.36 291
16677.58 282
16678.80 257
16680.02 294
16681.24 290
16682.46 255
16683.69 297
16684.91 276
16686.13 252
16687.35 298
16688.57 260
16689.79 258
16691.01 265
16692.23 289
16693.46 270
16694.68 265
16695.90 265
16697.12 282
16698.34 237
16699.56 259
16700.78 263
16702.01 280
16703.23 294
16704.45 278
16705.67 259
16706.89 284
16708.12 306
16709.34 318
16710.56 266
16711.78 281
16713.00 270
16714.23 297
16715.45 294
16716.67 284
16717.89 291
16719.11 278
16720.34 263
16721.56 282
16722.78 264
16724.00 278
16725.23 301
16726.45 263
16727.67 275
16728.89 271
16730.12 294
16731.34 286
16732.56 276
16733.79 299
16735.01 267
16736.23 290
16737.45 285
16738.68 244
16739.90 277
16741.12 250
16742.35 267
16743.57 308
16744.79 285
16746.02 249
16747.24 271
16748.46 236
16749.69 224
16750.91 300
16752.13 283
16753.36 262
16754.58 242
16755.80 264
16757.03 279
16758.25 271
16759.48 264
16760.70 271
16761.92 269
16763.15 252
16764.37 275
16765.60 296
16766.82 287
16768.04 234
16769.27 269
16770.49 290
16771.72 258
16772.94 271
16774.16 279
16775.39 261
16776.61 266
16777.84 233
16779.06 273
16780.29 261
16781.51 270
16782.74 320
16783.96 299
16785.19 273
16786.41 262
16787.64 253
16788.86 249
16790.09 269
16791.31 313
16792.54 267
16793.76 270
16794.99 274
16796.21 281
16797.44 253
16798.66 243
16799.89 222
16801.11 241
16802.34 280
16803.56 287
16804.79 256
16806.01 267
16807.24 280
16808.46 284
16809.69 279
16810.92 265
16812.14 279
16813.37 270
16814.59 302
16815.82 243
16817.04 237
16818.27 240
16819.50 291
16820.72 314
16821.95 273
16823.17 279
16824.40 270
16825.63 289
16826.85 301
16828.08 270
16829.31 281
16830.53 276
16831.76 283
16832.99 248
16834.21 255
16835.44 279
16836.67 305
16837.89 311
16839.12 279
16840.35 289
16841.57 277
16842.80 277
16844.03 286
16845.25 299
16846.48 326
16847.71 308
16848.93 289
16850.16 315
16851.39 300
16852.62 326
16853.84 354
16855.07 319
16856.30 305
16857.52 314
16858.75 297
16859.98 311
16861.21 345
16862.43 343
16863.66 340
16864.89 364
16866.12 351
16867.35 333
16868.57 341
16869.80 336
16871.03 357
16872.26 384
16873.48 381
16874.71 386
16875.94 369
16877.17 390
16878.40 382
16879.63 359
16880.85 426
16882.08 439
16883.31 423
16884.54 426
16885.77 436
16887.00 471
16888.22 454
16889.45 417
16890.68 392
16891.91 399
16893.14 392
16894.37 416
16895.60 416
16896.82 394
16898.05 403
16899.28 385
16900.51 383
16901.74 411
16902.97 439
16904.20 414
16905.43 383
16906.66 380
16907.89 350
16909.12 362
16910.34 352
16911.57 366
16912.80 379
16914.03 331
16915.26 356
16916.49 371
16917.72 361
16918.95 371
16920.18 338
16921.41 333
16922.64 300
16923.87 332
16925.10 331
16926.33 326
16927.56 308
16928.79 310
16930.02 286
16931.25 307
16932.48 329
16933.71 298
16934.94 316
16936.17 323
16937.40 297
16938.63 293
16939.86 290
16941.09 297
16942.32 280
16943.55 259
16944.78 287
16946.01 304
16947.24 265
16948.48 283
16949.71 285
16950.94 291
16952.17 270
16953.40 256
16954.63 286
16955.86 266
16957.09 269
16958.32 271
16959.55 271
16960.79 295
16962.02 320
16963.25 281
16964.48 255
16965.71 250
16966.94 246
16968.17 294
16969.40 267
16970.64 258
16971.87 283
16973.10 267
16974.33 268
16975.56 252
16976.79 276
16978.03 264
16979.26 230
16980.49 248
16981.72 276
16982.95 281
16984.19 255
16985.42 237
16986.65 252
16987.88 259
16989.11 251
16990.35 295
16991.58 248
16992.81 239
16994.04 246
16995.28 252
16996.51 253
16997.74 251
16998.97 279
17000.21 269
17001.44 278
17002.67 269
17003.90 276
17005.14 288
17006.37 280
17007.60 314
17008.84 266
17010.07 247
17011.30 222
17012.53 266
17013.77 269
17015.00 249
17016.23 259
17017.47 250
17018.70 261
17019.93 294
17021.17 274
17022.40 272
17023.63 284
17024.87 197
17026.10 254
17027.33 250
17028.57 278
17029.80 266
17031.04 298
17032.27 272
17033.50 271
17034.74 252
17035.97 261
17037.20 250
17038.44 251
17039.67 250
17040.91 250
17042.14 264
17043.37 251
17044.61 257
17045.84 259
17047.08 259
17048.31 251
17049.55 260
17050.78 298
17052.02 254
17053.25 240
17054.48 239
17055.72 261
17056.95 312
17058.19 228
17059.42 260
17060.66 250
17061.89 225
17063.13 246
17064.36 255
17065.60 230
17066.83 239
17068.07 249
17069.30 280
17070.54 249
17071.77 225
17073.01 235
17074.24 228
17075.48 227
17076.71 224
17077.95 241
17079.19 255
17080.42 237
17081.66 276
17082.89 257
17084.13 248
17085.36 256
17086.60 232
17087.83 234
17089.07 230
17090.31 236
17091.54 249
17092.78 235
17094.01 241
17095.25 240
17096.49 227
17097.72 232
17098.96 219
17100.19 240
17101.43 231
17102.67 224
17103.90 245
17105.14 225
17106.38 210
17107.61 222
17108.85 251
17110.09 240
17111.32 237
17112.56 247
17113.80 220
17115.03 217
17116.27 224
17117.51 225
17118.74 231
17119.98 230
17121.22 249
17122.45 219
17123.69 202
17124.93 222
17126.17 216
17127.40 212
17128.64 215
17129.88 225
17131.12 220
17132.35 208
17133.59 218
17134.83 210
17136.07 230
17137.30 221
17138.54 206
17139.78 217
17141.02 227
17142.25 223
17143.49 220
17144.73 223
17145.97 236
17147.20 225
17148.44 229
17149.68 205
17150.92 215
17152.16 241
17153.40 232
17154.63 216
17155.87 217
17157.11 221
17158.35 221
17159.59 204
17160.83 205
17162.06 213
17163.30 240
17164.54 218
17165.78 224
17167.02 228
17168.26 231
17169.50 232
17170.73 220
17171.97 199
17173.21 228
17174.45 206
17175.69 225
17176.93 238
17178.17 233
17179.41 203
17180.65 207
17181.89 222
17183.12 223
17184.36 210
17185.60 243
17186.84 233
17188.08 232
17189.32 233
17190.56 226
17191.80 240
17193.04 249
17194.28 217
17195.52 174
17196.76 214
17198.00 238
17199.24 215
17200.48 218
17201.72 183
17202.96 210
17204.20 212
17205.44 210
17206.68 209
17207.92 173
17209.16 219
17210.40 220
17211.64 180
17212.88 216
17214.12 239
17215.36 195
17216.60 199
17217.84 215
17219.08 219
17220.32 204
17221.56 206
17222.80 205
17224.04 168
17225.29 180
17226.53 174
17227.77 212
17229.01 235
17230.25 187
17231.49 172
17232.73 218
17233.97 200
17235.21 223
17236.45 201
17237.70 205
17238.94 171
17240.18 195
17241.42 195
17242.66 191
17243.90 207
17245.14 192
17246.39 190
17247.63 198
17248.87 194
17250.11 204
17251.35 233
17252.59 228
17253.84 219
17255.08 215
17256.32 200
17257.56 204
17258.80 200
17260.05 182
17261.29 188
17262.53 193
17263.77 226
17265.01 198
17266.26 233
17267.50 192
17268.74 202
17269.98 198
17271.23 186
17272.47 197
17273.71 186
17274.95 205
17276.20 208
17277.44 239
17278.68 215
17279.92 190
17281.17 198
17282.41 179
17283.65 187
17284.90 205
17286.14 203
17287.38 190
17288.62 182
17289.87 167
17291.11 189
17292.35 206
17293.60 194
17294.84 185
17296.08 200
17297.33 166
17298.57 202
17299.81 218
17301.06 204
17302.30 207
17303.54 195
17304.79 189
17306.03 198
17307.28 193
17308.52 182
17309.76 170
17311.01 207
17312.25 218
17313.49 208
17314.74 203
17315.98 200
17317.23 201
17318.47 197
17319.72 216
17320.96 215
17322.20 224
17323.45 194
17324.69 208
17325.94 165
17327.18 187
17328.43 200
17329.67 206
17330.91 220
17332.16 206
17333.40 217
17334.65 179
17335.89 205
17337.14 176
17338.38 203
17339.63 236
17340.87 227
17342.12 196
17343.36 194
17344.61 174
17345.85 198
17347.10 182
17348.34 201
17349.59 170
17350.83 145
17352.08 172
17353.33 162
17354.57 194
17355.82 180
17357.06 203
17358.31 228
17359.55 202
17360.80 181
17362.04 167
17363.29 193
17364.54 198
17365.78 197
17367.03 190
17368.27 172
17369.52 181
17370.77 186
17372.01 196
17373.26 214
17374.50 191
17375.75 186
17377.00 202
17378.24 203
17379.49 194
17380.74 194
17381.98 169
17383.23 181
17384.47 197
17385.72 194
17386.97 172
17388.21 186
17389.46 192
17390.71 190
17391.95 212
17393.20 207
17394.45 183
17395.70 197
17396.94 190
17398.19 207
17399.44 186
17400.68 210
17401.93 227
17403.18 175
17404.42 211
17405.67 222
17406.92 203
17408.17 191
17409.41 202
17410.66 195
17411.91 181
17413.16 197
17414.40 209
17415.65 207
17416.90 208
17418.15 205
17419.40 203
17420.64 188
17421.89 194
17423.14 198
17424.39 189
17425.63 203
17426.88 193
17428.13 199
17429.38 178
17430.63 199
17431.88 198
17433.12 193
17434.37 186
17435.62 160
17436.87 199
17438.12 217
17439.37 209
17440.61 189
17441.86 191
17443.11 240
17444.36 205
17445.61 170
17446.86 160
17448.11 150
17449.36 177
17450.60 247
17451.85 215
17453.10 223
17454.35 201
17455.60 187
17456.85 191
17458.10 200
17459.35 186
17460.60 200
17461.85 216
17463.10 200
17464.34 190
17465.59 180
17466.84 198
17468.09 185
17469.34 189
17470.59 182
17471.84 225
17473.09 231
17474.34 229
17475.59 227
17476.84 186
17478.09 216
17479.34 226
17480.59 205
17481.84 190
17483.09 200
17484.34 174
17485.59 205
17486.84 196
17488.09 179
17489.34 148
17490.59 201
17491.84 185
17493.09 204
17494.34 187
17495.59 202
17496.84 179
17498.10 201
17499.35 216
17500.60 230
17501.85 248
17503.10 191
17504.35 198
17505.60 206
17506.85 197
17508.10 218
17509.35 217
17510.60 235
17511.86 207
17513.11 226
17514.36 199
17515.61 211
17516.86 227
17518.11 216
17519.36 211
17520.61 213
17521.87 202
17523.12 213
17524.37 235
17525.62 201
17526.87 204
17528.12 204
17529.38 190
17530.63 217
17531.88 214
17533.13 194
17534.38 187
17535.63 244
17536.89 261
17538.14 243
17539.39 236
17540.64 185
17541.89 203
17543.15 185
17544.40 200
17545.65 205
17546.90 217
17548.16 238
17549.41 200
17550.66 204
17551.91 206
17553.17 195
17554.42 221
17555.67 200
17556.92 207
17558.18 192
17559.43 219
17560.68 218
17561.94 215
17563.19 212
17564.44 243
17565.69 228
17566.95 196
17568.20 230
17569.45 196
17570.71 207
17571.96 246
17573.21 224
17574.47 220
17575.72 204
17576.97 209
17578.23 214
17579.48 199
17580.73 217
17581.99 213
17583.24 214
17584.50 200
17585.75 213
17587.00 181
17588.26 191
17589.51 227
17590.76 201
17592.02 194
17593.27 241
17594.53 237
17595.78 218
17597.04 194
17598.29 205
17599.54 202
17600.80 236
17602.05 242
17603.31 225
17604.56 226
17605.82 199
17607.07 222
17608.32 216
17609.58 225
17610.83 227
17612.09 181
17613.34 207
17614.60 211
17615.85 205
17617.11 210
17618.36 211
17619.62 235
17620.87 235
17622.13 223
17623.38 222
17624.64 204
17625.89 204
17627.15 211
17628.40 211
17629.66 224
17630.91 237
17632.17 237
17633.43 179
17634.68 197
17635.94 199
17637.19 206
17638.45 183
17639.70 209
17640.96 221
17642.21 211
17643.47 200
17644.73 197
17645.98 201
17647.24 165
17648.49 196
17649.75 217
17651.01 222
17652.26 157
17653.52 176
17654.77 189
17656.03 244
17657.29 193
17658.54 205
17659.80 224
17661.06 217
17662.31 203
17663.57 212
17664.83 203
17666.08 228
17667.34 201
17668.60 228
17669.85 228
17671.11 208
17672.37 194
17673.62 202
17674.88 205
17676.14 215
17677.39 190
17678.65 212
17679.91 224
17681.17 194
17682.42 206
17683.68 200
17684.94 216
17686.19 194
17687.45 180
17688.71 180
17689.97 190
17691.22 217
17692.48 204
17693.74 193
17695.00 209
17696.26 182
17697.51 189
17698.77 205
17700.03 197
17701.29 210
17702.54 179
17703.80 189
17705.06 197
17706.32 193
17707.58 212
17708.83 220
17710.09 208
17711.35 211
17712.61 195
17713.87 210
17715.13 192
17716.38 182
17717.64 206
17718.90 212
17720.16 202
17721.42 213
17722.68 194
17723.94 192
17725.19 200
17726.45 213
17727.71 226
17728.97 196
17730.23 197
17731.49 178
17732.75 217
17734.01 176
17735.27 183
17736.53 189
17737.78 212
17739.04 170
17740.30 175
17741.56 208
17742.82 168
17744.08 176
17745.34 188
17746.60 204
17747.86 177
17749.12 178
17750.38 195
17751.64 204
17752.90 183
17754.16 201
17755.42 195
17756.68 199
17757.94 197
17759.20 180
17760.46 180
17761.72 190
17762.98 205
17764.24 198
17765.50 178
17766.76 208
17768.02 194
17769.28 200
17770.54 190
17771.80 195
17773.06 177
17774.32 182
17775.58 191
17776.84 169
17778.10 197
17779.36 197
17780.62 208
17781.88 201
17783.15 183
17784.41 166
17785.67 161
17786.93 167
17788.19 192
17789.45 183
17790.71 164
17791.97 211
17793.23 237
17794.49 192
17795.76 196
17797.02 203
17798.28 182
17799.54 181
17800.80 194
17802.06 182
17803.32 144
17804.59 163
17805.85 182
17807.11 188
17808.37 168
17809.63 178
17810.89 203
17812.16 194
17813.42 179
17814.68 159
17815.94 208
17817.20 183
17818.47 169
17819.73 185
17820.99 188
17822.25 170
17823.51 171
17824.78 194
17826.04 178
17827.30 160
17828.56 173
17829.83 182
17831.09 175
17832.35 160
17833.61 181
17834.88 230
17836.14 193
17837.40 172
17838.67 205
17839.93 176
17841.19 219
17842.45 166
17843.72 187
17844.98 176
17846.24 174
17847.51 190
17848.77 177
17850.03 190
17851.30 185
17852.56 179
17853.82 180
17855.09 174
17856.35 179
17857.61 168
17858.88 170
17860.14 180
17861.40 155
17862.67 153
17863.93 138
17865.19 170
17866.46 169
17867.72 175
17868.99 179
17870.25 159
17871.51 172
17872.78 152
17874.04 155
17875.31 176
17876.57 196
17877.83 186
17879.10 170
17880.36 172
17881.63 150
17882.89 180
17884.15 177
17885.42 147
17886.68 161
17887.95 183
17889.21 178
17890.48 190
17891.74 189
17893.01 163
17894.27 185
17895.54 191
17896.80 190
17898.07 177
17899.33 171
17900.60 190
17901.86 181
17903.13 167
17904.39 174
17905.66 183
17906.92 182
17908.19 178
17909.45 168
17910.72 156
17911.98 162
17913.25 164
17914.51 154
17915.78 165
17917.05 149
17918.31 170
17919.58 182
17920.84 170
17922.11 162
17923.37 141
17924.64 158
17925.91 167
17927.17 169
17928.44 175
17929.70 197
17930.97 177
17932.24 166
17933.50 166
17934.77 160
17936.03 177
17937.30 212
17938.57 203
17939.83 159
17941.10 148
17942.37 199
17943.63 186
17944.90 176
17946.17 171
17947.43 189
17948.70 172
17949.97 165
17951.23 177
17952.50 202
17953.77 189
17955.03 197
17956.30 157
17957.57 182
17958.83 165
17960.10 147
17961.37 159
17962.64 168
17963.90 168
17965.17 152
17966.44 167
17967.70 165
17968.97 165
17970.24 150
17971.51 185
17972.77 152
17974.04 167
17975.31 170
17976.58 170
17977.85 175
17979.11 177
17980.38 180
17981.65 184
17982.92 157
17984.18 198
17985.45 179
17986.72 183
17987.99 179
17989.26 162
17990.52 177
17991.79 148
17993.06 160
17994.33 166
17995.60 162
17996.87 184
17998.13 161
17999.40 142
18000.67 162
18001.94 191
18003.21 158
18004.48 168
18005.75 158
18007.02 184
18008.28 154
18009.55 178
18010.82 169
18012.09 167
18013.36 170
18014.63 193
18015.90 173
18017.17 180
18018.44 190
18019.71 201
18020.97 179
18022.24 158
18023.51 174
18024.78 182
18026.05 174
18027.32 171
18028.59 178
18029.86 176
18031.13 187
18032.40 176
18033.67 152
18034.94 154
18036.21 153
18037.48 178
18038.75 178
18040.02 170
18041.29 175
18042.56 188
18043.83 192
18045.10 165
18046.37 171
18047.64 168
18048.91 181
18050.18 171
18051.45 170
18052.72 180
18053.99 162
18055.26 167
18056.53 189
18057.80 192
18059.07 162
18060.34 171
18061.61 158
18062.88 144
18064.16 158
18065.43 183
18066.70 173
18067.97 181
18069.24 162
18070.51 149
18071.78 181
18073.05 170
18074.32 168
18075.59 177
18076.87 188
18078.14 169
18079.41 159
18080.68 177
18081.95 186
18083.22 177
18084.49 179
18085.77 180
18087.04 157
18088.31 152
18089.58 150
18090.85 159
18092.12 186
18093.40 168
18094.67 195
18095.94 174
18097.21 186
18098.48 174
18099.76 184
18101.03 161
18102.30 191
18103.57 174
18104.84 164
18106.12 182
18107.39 185
18108.66 189
18109.93 167
18111.21 181
18112.48 194
18113.75 172
18115.02 159
18116.30 159
18117.57 181
18118.84 172
18120.11 135
18121.39 144
18122.66 170
18123.93 152
18125.21 153
18126.48 156
18127.75 153
18129.02 156
18130.30 145
18131.57 174
18132.84 146
18134.12 180
18135.39 136
18136.66 157
18137.94 163
18139.21 155
18140.48 171
18141.76 182
18143.03 178
18144.31 163
18145.58 149
18146.85 160
18148.13 164
18149.40 176
18150.67 163
18151.95 178
18153.22 176
18154.50 182
18155.77 171
18157.04 136
18158.32 181
18159.59 151
18160.87 147
18162.14 143
18163.41 158
18164.69 155
18165.96 153
18167.24 155
18168.51 168
18169.79 165
18171.06 151
18172.34 160
18173.61 172
18174.89 213
18176.16 170
18177.43 167
18178.71 159
18179.98 193
18181.26 178
18182.53 175
18183.81 171
18185.08 194
18186.36 178
18187.63 156
18188.91 147
18190.18 199
18191.46 167
18192.74 138
18194.01 159
18195.29 175
18196.56 153
18197.84 157
18199.11 193
18200.39 163
18201.66 121
18202.94 153
18204.22 165
18205.49 144
18206.77 177
18208.04 149
18209.32 209
18210.59 158
18211.87 122
18213.15 142
18214.42 158
18215.70 177
18216.97 173
18218.25 168
18219.53 178
18220.80 177
18222.08 161
18223.36 142
18224.63 147
18225.91 148
18227.19 195
18228.46 185
18229.74 186
18231.02 178
18232.29 182
18233.57 204
18234.85 168
18236.12 169
18237.40 147
18238.68 181
18239.95 162
18241.23 175
18242.51 175
18243.78 172
18245.06 179
18246.34 182
18247.62 160
18248.89 157
18250.17 195
18251.45 151
18252.73 168
18254.00 194
18255.28 164
18256.56 154
18257.84 187
18259.11 188
18260.39 166
18261.67 164
18262.95 153
18264.22 158
18265.50 156
18266.78 169
18268.06 166
18269.34 197
18270.61 142
18271.89 153
18273.17 144
18274.45 158
18275.73 156
18277.01 181
18278.28 191
18279.56 172
18280.84 155
18282.12 134
18283.40 137
18284.68 155
18285.95 158
18287.23 156
18288.51 174
18289.79 142
18291.07 160
18292.35 172
18293.63 169
18294.91 139
18296.19 177
18297.46 178
18298.74 173
18300.02 184
18301.30 152
18302.58 159
18303.86 140
18305.14 153
18306.42 177
18307.70 161
18308.98 150
18310.26 166
18311.54 159
18312.82 169
18314.10 144
18315.37 167
18316.65 181
18317.93 181
18319.21 150
18320.49 177
18321.77 187
18323.05 175
18324.33 167
18325.61 153
18326.89 172
18328.17 148
18329.45 167
18330.73 177
18332.01 180
18333.29 175
18334.57 182
18335.86 181
18337.14 185
18338.42 165
18339.70 160
18340.98 177
18342.26 157
18343.54 150
18344.82 185
18346.10 163
18347.38 147
18348.66 169
18349.94 173
18351.22 167
18352.50 156
18353.78 164
18355.07 161
18356.35 164
18357.63 178
18358.91 167
18360.19 156
18361.47 155
18362.75 207
18364.03 176
18365.32 159
18366.60 150
18367.88 156
18369.16 175
18370.44 157
18371.72 163
18373.00 162
18374.29 153
18375.57 171
18376.85 174
18378.13 158
18379.41 175
18380.70 202
18381.98 154
18383.26 163
18384.54 155
18385.82 158
18387.11 189
18388.39 179
18389.67 149
18390.95 138
18392.23 180
18393.52 164
18394.80 152
18396.08 152
18397.36 170
18398.65 176
18399.93 177
18401.21 169
18402.50 148
18403.78 183
18405.06 162
18406.34 160
18407.63 171
18408.91 154
18410.19 133
18411.48 133
18412.76 144
18414.04 140
18415.32 165
18416.61 176
18417.89 149
18419.17 181
18420.46 148
18421.74 156
18423.02 166
18424.31 153
18425.59 164
18426.87 146
18428.16 138
18429.44 160
18430.73 165
18432.01 155
18433.29 142
18434.58 157
18435.86 160
18437.14 181
18438.43 157
18439.71 162
18441.00 150
18442.28 180
18443.56 171
18444.85 158
18446.13 160
18447.42 183
18448.70 166
18449.99 177
18451.27 163
18452.56 177
18453.84 178
18455.12 151
18456.41 145
18457.69 152
18458.98 154
18460.26 183
18461.55 164
18462.83 158
18464.12 139
18465.40 178
18466.69 183
18467.97 183
18469.26 166
18470.54 170
18471.83 200
18473.11 178
18474.40 203
18475.68 152
18476.97 164
18478.25 150
18479.54 177
18480.82 164
18482.11 158
18483.40 180
18484.68 180
18485.97 168
18487.25 156
18488.54 163
18489.82 165
18491.11 194
18492.39 142
18493.68 133
18494.97 170
18496.25 161
18497.54 163
18498.82 163
18500.11 155
18501.40 209
18502.68 191
18503.97 159
18505.26 158
18506.54 158
18507.83 183
18509.11 163
18510.40 170
18511.69 186
18512.97 155
18514.26 174
18515.55 196
18516.83 166
18518.12 179
18519.41 138
18520.69 183
18521.98 174
18523.27 160
18524.56 184
18525.84 189
18527.13 156
18528.42 155
18529.70 173
18530.99 183
18532.28 188
18533.57 149
18534.85 166
18536.14 168
18537.43 201
18538.71 164
18540.00 168
18541.29 143
18542.58 154
18543.86 194
18545.15 170
18546.44 198
18547.73 140
18549.02 161
18550.30 148
18551.59 192
18552.88 167
18554.17 176
18555.46 160
18556.74 178
18558.03 184
18559.32 177
18560.61 180
18561.90 181
18563.18 167
18564.47 169
18565.76 190
18567.05 179
18568.34 197
18569.63 197
18570.92 183
18572.20 211
18573.49 187
18574.78 197
18576.07 189
18577.36 208
18578.65 207
18579.94 188
18581.23 181
18582.51 198
18583.80 189
18585.09 177
18586.38 167
18587.67 163
18588.96 177
18590.25 201
18591.54 154
18592.83 152
18594.12 171
18595.41 176
18596.70 181
18597.99 199
18599.28 180
18600.57 176
18601.85 198
18603.14 201
18604.43 204
18605.72 204
18607.01 201
18608.30 203
18609.59 199
18610.88 206
18612.17 202
18613.46 198
18614.75 209
18616.04 203
18617.33 202
18618.62 211
18619.91 212
18621.20 232
18622.50 218
18623.79 208
18625.08 207
18626.37 208
18627.66 238
18628.95 211
18630.24 198
18631.53 203
18632.82 206
18634.11 204
18635.40 182
18636.69 221
18637.98 193
18639.27 195
18640.57 180
18641.86 182
18643.15 194
18644.44 215
18645.73 255
18647.02 220
18648.31 175
18649.60 188
18650.89 220
18652.19 200
18653.48 181
18654.77 177
18656.06 168
18657.35 186
18658.64 172
18659.94 184
18661.23 200
18662.52 212
18663.81 201
18665.10 174
18666.39 190
18667.69 195
18668.98 218
18670.27 213
18671.56 184
18672.85 173
18674.15 201
18675.44 167
18676.73 179
18678.02 166
18679.32 168
18680.61 156
18681.90 166
18683.19 153
18684.49 147
18685.78 203
18687.07 168
18688.36 193
18689.66 184
18690.95 164
18692.24 178
18693.53 167
18694.83 183
18696.12 185
18697.41 142
18698.71 162
18700.00 144
18701.29 150
18702.59 154
18703.88 173
18705.17 162
18706.47 154
18707.76 173
18709.05 164
18710.35 160
18711.64 171
18712.93 209
18714.23 169
18715.52 147
18716.81 146
18718.11 184
18719.40 188
18720.70 173
18721.99 177
18723.28 179
18724.58 164
18725.87 189
18727.16 153
18728.46 166
18729.75 178
18731.05 170
18732.34 184
18733.64 181
18734.93 175
18736.22 146
18737.52 156
18738.81 160
18740.11 177
18741.40 166
18742.70 159
18743.99 179
18745.29 145
18746.58 149
18747.87 150
18749.17 145
18750.46 192
18751.76 184
18753.05 186
18754.35 169
18755.64 156
18756.94 150
18758.23 177
18759.53 159
18760.82 163
18762.12 164
18763.42 195
18764.71 192
18766.01 161
18767.30 200
18768.60 184
18769.89 166
18771.19 165
18772.48 171
18773.78 196
18775.07 174
18776.37 177
18777.67 191
18778.96 155
18780.26 176
18781.55 162
18782.85 160
18784.15 154
18785.44 153
18786.74 179
18788.03 146
18789.33 144
18790.63 147
18791.92 172
18793.22 154
18794.52 160
18795.81 144
18797.11 169
18798.40 194
18799.70 157
18801.00 149
18802.29 122
18803.59 140
18804.89 160
18806.18 155
18807.48 133
18808.78 157
18810.07 163
18811.37 150
18812.67 172
18813.97 169
18815.26 156
18816.56 159
18817.86 173
18819.15 166
18820.45 133
18821.75 133
18823.05 138
18824.34 149
18825.64 150
18826.94 155
18828.24 176
18829.53 180
18830.83 162
18832.13 165
18833.43 139
18834.72 143
18836.02 163
18837.32 191
18838.62 169
18839.92 149
18841.21 168
18842.51 149
18843.81 156
18845.11 149
18846.41 147
18847.70 146
18849.00 138
18850.30 174
18851.60 199
18852.90 162
18854.20 152
18855.49 171
18856.79 147
18858.09 193
18859.39 149
18860.69 147
18861.99 137
18863.29 136
18864.58 130
18865.88 139
18867.18 154
18868.48 165
18869.78 164
18871.08 155
18872.38 172
18873.68 147
18874.98 158
18876.28 155
18877.57 181
18878.87 159
18880.17 144
18881.47 137
18882.77 147
18884.07 148
18885.37 157
18886.67 170
18887.97 159
18889.27 160
18890.57 164
18891.87 139
18893.17 137
18894.47 145
18895.77 173
18897.07 149
18898.37 159
18899.67 138
18900.97 151
18902.27 157
18903.57 165
18904.87 176
18906.17 151
18907.47 141
18908.77 180
18910.07 144
18911.37 131
18912.67 142
18913.97 140
18915.27 148
18916.57 152
18917.87 141
18919.17 182
18920.47 191
18921.78 148
18923.08 155
18924.38 168
18925.68 170
18926.98 175
18928.28 151
18929.58 178
18930.88 144
18932.18 147
18933.48 126
18934.79 139
18936.09 155
18937.39 157
18938.69 146
18939.99 148
18941.29 145
18942.59 147
18943.90 144
18945.20 143
18946.50 168
18947.80 159
18949.10 140
18950.40 148
18951.71 171
18953.01 149
18954.31 151
18955.61 131
18956.91 135
18958.21 150
18959.52 119
18960.82 134
18962.12 140
18963.42 145
18964.73 169
18966.03 137
18967.33 148
18968.63 142
18969.93 147
18971.24 136
18972.54 165
18973.84 151
18975.14 129
18976.45 160
18977.75 149
18979.05 131
18980.36 124
18981.66 131
18982.96 149
18984.26 125
18985.57 145
18986.87 136
18988.17 151
18989.48 137
18990.78 139
18992.08 128
18993.39 143
18994.69 162
18995.99 122
18997.30 129
18998.60 133
18999.90 170
19001.21 154
19002.51 144
19003.81 122
19005.12 148
19006.42 152
19007.72 148
19009.03 154
19010.33 135
19011.64 147
19012.94 141
19014.24 137
19015.55 132
19016.85 157
19018.16 152
19019.46 164
19020.76 152
19022.07 154
19023.37 153
19024.68 159
19025.98 174
19027.29 158
19028.59 126
19029.89 136
19031.20 152
19032.50 182
19033.81 164
19035.11 160
19036.42 187
19037.72 168
19039.03 163
19040.33 155
19041.64 133
19042.94 126
19044.25 154
19045.55 140
19046.86 157
19048.16 126
19049.47 161
19050.77 143
19052.08 153
19053.38 127
19054.69 164
19055.99 151
19057.30 144
19058.60 136
19059.91 141
19061.22 140
19062.52 131
19063.83 127
19065.13 135
19066.44 144
19067.74 149
19069.05 130
19070.36 147
19071.66 145
19072.97 158
19074.27 177
19075.58 135
19076.89 153
19078.19 158
19079.50 147
19080.80 149
19082.11 155
19083.42 139
19084.72 161
19086.03 149
19087.34 159
19088.64 115
19089.95 140
19091.26 118
19092.56 146
19093.87 150
19095.18 145
19096.48 175
19097.79 157
19099.10 139
19100.40 138
19101.71 161
19103.02 163
19104.32 163
19105.63 130
19106.94 163
19108.25 159
19109.55 157
19110.86 127
19112.17 143
19113.48 130
19114.78 145
19116.09 136
19117.40 132
19118.71 140
19120.01 134
19121.32 124
19122.63 147
19123.94 128
19125.24 160
19126.55 150
19127.86 158
19129.17 155
19130.47 135
19131.78 148
19133.09 147
19134.40 129
19135.71 147
19137.02 140
19138.32 152
19139.63 164
19140.94 154
19142.25 152
19143.56 152
19144.87 140
19146.17 146
19147.48 141
19148.79 125
19150.10 136
19151.41 135
19152.72 182
19154.03 145
19155.33 155
19156.64 153
19157.95 149
19159.26 133
19160.57 131
19161.88 142
19163.19 136
19164.50 149
19165.81 137
19167.12 153
19168.42 141
19169.73 147
19171.04 135
19172.35 129
19173.66 152
19174.97 165
19176.28 141
19177.59 152
19178.90 158
19180.21 164
19181.52 179
19182.83 149
19184.14 135
19185.45 143
19186.76 148
19188.07 139
19189.38 138
19190.69 142
19192.00 165
19193.31 146
19194.62 142
19195.93 118
19197.24 145
19198.55 149
19199.86 141
19201.17 147
19202.48 138
19203.79 140
19205.10 140
19206.41 143
19207.72 150
19209.03 134
19210.34 138
19211.66 171
19212.97 140
19214.28 121
19215.59 131
19216.90 134
19218.21 140
19219.52 140
19220.83 136
19222.14 152
19223.45 150
19224.77 146
19226.08 154
19227.39 130
19228.70 147
19230.01 157
19231.32 150
19232.63 147
19233.94 137
19235.26 127
19236.57 153
19237.88 138
19239.19 157
19240.50 141
19241.81 139
19243.13 147
19244.44 165
19245.75 153
19247.06 153
19248.37 164
19249.69 143
19251.00 152
19252.31 150
19253.62 148
19254.93 142
19256.25 157
19257.56 136
19258.87 142
19260.18 148
19261.50 152
19262.81 160
19264.12 132
19265.43 139
19266.75 150
19268.06 134
19269.37 140
19270.68 153
19272.00 141
19273.31 142
19274.62 155
19275.94 121
19277.25 145
19278.56 147
19279.88 149
19281.19 128
19282.50 140
19283.81 165
19285.13 157
19286.44 150
19287.75 157
19289.07 146
19290.38 135
19291.70 105
19293.01 129
19294.32 127
19295.64 123
19296.95 126
19298.26 160
19299.58 145
19300.89 169
19302.20 152
19303.52 130
19304.83 167
19306.15 150
19307.46 132
19308.77 120
19310.09 156
19311.40 104
19312.72 133
19314.03 142
19315.35 132
19316.66 136
19317.97 125
19319.29 146
19320.60 149
19321.92 155
19323.23 137
19324.55 139
19325.86 128
19327.18 143
19328.49 139
19329.81 136
19331.12 139
19332.44 135
19333.75 133
19335.07 142
19336.38 144
19337.70 150
19339.01 156
19340.33 162
19341.64 142
19342.96 140
19344.27 149
19345.59 158
19346.90 158
19348.22 128
19349.53 154
19350.85 145
19352.16 120
19353.48 135
19354.79 132
19356.11 132
19357.43 122
19358.74 136
19360.06 144
19361.37 134
19362.69 107
19364.01 137
19365.32 123
19366.64 128
19367.95 130
19369.27 143
19370.59 132
19371.90 145
19373.22 138
19374.53 151
19375.85 127
19377.17 123
19378.48 152
19379.80 134
19381.12 135
19382.43 148
19383.75 132
19385.07 142
19386.38 146
19387.70 133
19389.02 132
19390.33 128
19391.65 117
19392.97 137
19394.28 146
19395.60 143
19396.92 161
19398.24 139
19399.55 124
19400.87 155
19402.19 126
19403.50 119
19404.82 146
19406.14 170
19407.46 152
19408.77 155
19410.09 137
19411.41 152
19412.73 165
19414.04 147
19415.36 112
19416.68 124
19418.00 122
19419.32 135
19420.63 133
19421.95 141
19423.27 162
19424.59 152
19425.91 150
19427.22 140
19428.54 142
19429.86 127
19431.18 153
19432.50 167
19433.82 177
19435.13 130
19436.45 147
19437.77 140
19439.09 152
19440.41 138
19441.73 144
19443.04 171
19444.36 169
19445.68 139
19447.00 140
19448.32 148
19449.64 126
19450.96 140
19452.28 145
19453.60 138
19454.91 132
19456.23 148
19457.55 140
19458.87 141
19460.19 167
19461.51 131
19462.83 141
19464.15 156
19465.47 158
19466.79 167
19468.11 154
19469.43 135
19470.75 128
19472.07 147
19473.39 144
19474.71 165
19476.03 158
19477.35 132
19478.67 136
19479.99 142
19481.30 162
19482.62 138
19483.94 162
19485.27 151
19486.59 157
19487.91 154
19489.23 157
19490.55 158
19491.87 158
19493.19 136
19494.51 150
19495.83 162
19497.15 171
19498.47 159
19499.79 139
19501.11 180
19502.43 161
19503.75 132
19505.07 139
19506.39 157
19507.71 172
19509.03 152
19510.36 119
19511.68 163
19513.00 152
19514.32 147
19515.64 149
19516.96 147
19518.28 163
19519.60 135
19520.92 144
19522.25 156
19523.57 174
19524.89 151
19526.21 141
19527.53 166
19528.85 131
19530.17 137
19531.50 154
19532.82 133
19534.14 123
19535.46 142
19536.78 162
19538.11 133
19539.43 143
19540.75 147
19542.07 140
19543.39 137
19544.72 137
19546.04 156
19547.36 136
19548.68 127
19550.00 115
19551.33 112
19552.65 136
19553.97 151
19555.29 136
19556.62 132
19557.94 134
19559.26 132
19560.58 128
19561.91 134
19563.23 124
19564.55 144
19565.88 149
19567.20 161
19568.52 146
19569.84 120
19571.17 128
19572.49 125
19573.81 130
19575.14 116
19576.46 123
19577.78 134
19579.11 126
19580.43 128
19581.75 124
19583.08 144
19584.40 125
19585.72 136
19587.05 116
19588.37 149
19589.69 144
19591.02 144
19592.34 142
19593.67 152
19594.99 161
19596.31 144
19597.64 151
19598.96 127
19600.28 129
19601.61 139
19602.93 141
19604.26 136
19605.58 144
19606.91 157
19608.23 165
19609.55 142
19610.88 137
19612.20 123
19613.53 128
19614.85 138
19616.18 137
19617.50 143
19618.83 141
19620.15 150
19621.47 131
19622.80 132
19624.12 158
19625.45 135
19626.77 130
19628.10 145
19629.42 164
19630.75 148
19632.07 138
19633.40 133
19634.72 128
19636.05 143
19637.37 135
19638.70 141
19640.03 168
19641.35 141
19642.68 150
19644.00 147
19645.33 147
19646.65 164
19647.98 158
19649.30 162
19650.63 147
19651.96 119
19653.28 155
19654.61 145
19655.93 161
19657.26 123
19658.58 137
19659.91 120
19661.24 122
19662.56 160
19663.89 125
19665.22 131
19666.54 137
19667.87 138
19669.19 128
19670.52 113
19671.85 118
19673.17 111
19674.50 142
19675.83 151
19677.15 131
19678.48 135
19679.81 150
19681.13 155
19682.46 153
19683.79 123
19685.11 129
19686.44 138
19687.77 123
19689.09 120
19690.42 143
19691.75 164
19693.08 155
19694.40 142
19695.73 152
19697.06 162
19698.39 148
19699.71 158
19701.04 151
19702.37 141
19703.69 165
19705.02 168
19706.35 169
19707.68 165
19709.01 153
19710.33 155
19711.66 146
19712.99 165
19714.32 164
19715.64 145
19716.97 152
19718.30 180
19719.63 159
19720.96 137
19722.28 186
19723.61 168
19724.94 138
19726.27 142
19727.60 157
19728.93 150
19730.25 182
19731.58 156
19732.91 130
19734.24 134
19735.57 131
19736.90 146
19738.23 160
19739.55 166
19740.88 149
19742.21 126
19743.54 141
19744.87 155
19746.20 134
19747.53 132
19748.86 118
19750.19 143
19751.51 122
19752.84 151
19754.17 138
19755.50 119
19756.83 148
19758.16 153
19759.49 149
19760.82 146
19762.15 141
19763.48 153
19764.81 169
19766.14 155
19767.47 140
19768.80 141
19770.13 162
19771.46 129
19772.79 138
19774.12 133
19775.45 160
19776.78 156
19778.11 121
19779.44 128
19780.77 134
19782.10 178
19783.43 155
19784.76 166
19786.09 129
19787.42 131
19788.75 165
19790.08 159
19791.41 135
19792.74 156
19794.07 150
19795.40 119
19796.73 139
19798.06 131
19799.39 145
19800.72 154
19802.05 128
19803.39 137
19804.72 137
19806.05 134
19807.38 129
19808.71 134
19810.04 165
19811.37 146
19812.70 146
19814.03 143
19815.37 149
19816.70 123
19818.03 138
19819.36 153
19820.69 169
19822.02 157
19823.35 161
19824.69 136
19826.02 157
19827.35 145
19828.68 139
19830.01 157
19831.34 145
19832.68 139
19834.01 146
19835.34 140
19836.67 156
19838.00 155
19839.34 135
19840.67 131
19842.00 140
19843.33 134
19844.67 148
19846.00 162
19847.33 161
19848.66 142
19849.99 152
19851.33 133
19852.66 144
19853.99 144
19855.32 142
19856.66 136
19857.99 152
19859.32 138
19860.66 125
19861.99 137
19863.32 151
19864.65 139
19865.99 140
19867.32 160
19868.65 161
19869.99 152
19871.32 117
19872.65 165
19873.99 125
19875.32 136
19876.65 167
19877.99 144
19879.32 146
19880.65 129
19881.99 154
19883.32 157
19884.65 119
19885.99 134
19887.32 129
19888.66 139
19889.99 153
19891.32 128
19892.66 128
19893.99 133
19895.32 147
19896.66 154
19897.99 131
19899.33 178
19900.66 149
19902.00 132
19903.33 153
19904.66 138
19906.00 127
19907.33 139
19908.67 144
19910.00 136
19911.34 130
19912.67 132
19914.01 138
19915.34 152
19916.67 148
19918.01 138
19919.34 169
19920.68 146
19922.01 131
19923.35 151
19924.68 159
19926.02 119
19927.35 143
19928.69 170
19930.02 166
19931.36 142
19932.69 149
19934.03 143
19935.37 135
19936.70 152
19938.04 152
19939.37 161
19940.71 140
19942.04 143
19943.38 128
19944.71 120
19946.05 147
19947.39 150
19948.72 160
19950.06 170
19951.39 142
19952.73 154
19954.06 173
19955.40 152
19956.74 159
19958.07 134
19959.41 153
19960.74 164
19962.08 140
19963.42 156
19964.75 120
19966.09 131
19967.43 162
19968.76 158
19970.10 154
19971.44 138
19972.77 161
19974.11 138
19975.45 147
19976.78 146
19978.12 154
19979.46 148
19980.79 146
19982.13 141
19983.47 150
19984.80 144
19986.14 144
19987.48 168
19988.82 159
19990.15 173
19991.49 142
19992.83 156
19994.16 142
19995.50 139
19996.84 137
19998.18 144
19999.51 132
20000.85 134
20002.19 146
20003.53 151
20004.86 148
20006.20 148
20007.54 161
20008.88 151
20010.22 150
20011.55 140
20012.89 136
20014.23 134
20015.57 159
20016.91 147
20018.24 145
20019.58 142
20020.92 125
20022.26 141
20023.60 148
20024.93 148
20026.27 130
20027.61 143
20028.95 140
20030.29 126
20031.63 127
20032.97 140
20034.30 154
20035.64 160
20036.98 154
20038.32 155
20039.66 171
20041.00 160
20042.34 172
20043.68 155
20045.01 130
20046.35 153
20047.69 152
20049.03 150
20050.37 143
20051.71 120
20053.05 144
20054.39 164
20055.73 153
20057.07 144
20058.41 160
20059.75 156
20061.09 174
20062.43 153
20063.77 157
20065.11 156
20066.45 161
20067.79 145
20069.12 134
20070.46 140
20071.80 173
20073.14 183
20074.48 176
20075.82 148
20077.16 140
20078.50 151
20079.85 203
20081.19 152
20082.53 129
20083.87 150
20085.21 166
20086.55 189
20087.89 139
20089.23 146
20090.57 180
20091.91 155
20093.25 168
20094.59 164
20095.93 135
20097.27 149
20098.61 142
20099.95 156
20101.29 132
20102.64 147
20103.98 187
20105.32 183
20106.66 167
20108.00 125
20109.34 166
20110.68 193
20112.02 148
20113.36 170
20114.71 164
20116.05 180
20117.39 141
20118.73 148
20120.07 136
20121.41 146
20122.75 161
20124.10 167
20125.44 180
20126.78 169
20128.12 147
20129.46 176
