# Supplementary material for: MALDI-TOF MS typing enables the classification of brewing yeasts of the genus Saccharomyces to major beer styles
Source: PLoS One. 2017 Aug 9;12(8):e0181694. doi: 10.1371/journal.pone.0181694 (PMC5549903; doi:10.1371/journal.pone.0181694)
Supplement: S10 File — The directory includes 90 raw files and was zipped to “.zip”; the folder has three strains with 30 spectra per strain; S1 Text explains the raw files with an example and Table 1 represents the yeast strains used within the experiment. (ZIP) [file pone.0181694.s013.zip › 28-30/30332n-552-OG-Koe-Koe-YPG-18h-E-E_2015-08-19__0_B12_1.dat]

1998.76 1370
1999.18 1500
1999.60 1417
2000.02 1403
2000.44 1375
2000.87 1305
2001.29 1410
2001.71 1417
2002.13 1433
2002.55 1477
2002.97 1486
2003.40 1493
2003.82 1509
2004.24 1473
2004.66 1515
2005.08 1335
2005.50 1320
2005.93 1388
2006.35 1372
2006.77 1323
2007.19 1308
2007.62 1401
2008.04 1476
2008.46 1448
2008.88 1387
2009.30 1294
2009.73 1368
2010.15 1642
2010.57 1389
2010.99 1312
2011.42 1284
2011.84 1315
2012.26 1271
2012.68 1252
2013.11 1207
2013.53 1261
2013.95 1371
2014.38 1461
2014.80 1238
2015.22 1220
2015.64 1207
2016.07 1354
2016.49 1416
2016.91 1253
2017.34 1219
2017.76 1444
2018.18 1528
2018.61 1631
2019.03 1421
2019.45 1414
2019.88 1388
2020.30 1464
2020.72 1517
2021.15 1520
2021.57 1467
2021.99 1285
2022.42 1262
2022.84 1505
2023.27 1499
2023.69 1455
2024.11 1357
2024.54 1326
2024.96 1414
2025.39 1287
2025.81 1293
2026.23 1431
2026.66 1338
2027.08 1158
2027.51 1337
2027.93 1315
2028.36 1305
2028.78 1323
2029.20 1375
2029.63 1317
2030.05 1368
2030.48 1415
2030.90 1327
2031.33 1280
2031.75 1333
2032.18 1221
2032.60 1208
2033.03 1355
2033.45 1380
2033.88 1241
2034.30 1250
2034.73 1360
2035.15 1358
2035.58 1377
2036.00 1190
2036.43 1289
2036.85 1235
2037.28 1128
2037.70 1256
2038.13 1358
2038.55 1314
2038.98 1476
2039.40 1257
2039.83 1392
2040.25 1470
2040.68 1400
2041.11 1412
2041.53 1249
2041.96 1302
2042.38 1294
2042.81 1323
2043.23 1295
2043.66 1307
2044.09 1212
2044.51 1298
2044.94 1225
2045.37 1191
2045.79 1464
2046.22 1210
2046.64 1274
2047.07 1388
2047.50 1320
2047.92 1340
2048.35 1242
2048.78 1348
2049.20 1313
2049.63 1369
2050.06 1422
2050.48 1448
2050.91 1502
2051.34 1509
2051.76 1405
2052.19 1360
2052.62 1296
2053.04 1509
2053.47 1568
2053.90 1579
2054.32 1531
2054.75 1465
2055.18 1574
2055.61 1368
2056.03 1393
2056.46 1354
2056.89 1480
2057.31 1523
2057.74 1317
2058.17 1403
2058.60 1379
2059.02 1381
2059.45 1517
2059.88 1447
2060.31 1329
2060.73 1502
2061.16 1505
2061.59 1328
2062.02 1185
2062.45 1374
2062.87 1377
2063.30 1318
2063.73 1388
2064.16 1347
2064.59 1535
2065.01 1537
2065.44 1663
2065.87 1804
2066.30 1678
2066.73 1871
2067.16 1764
2067.58 1604
2068.01 1569
2068.44 1789
2068.87 1576
2069.30 1426
2069.73 1564
2070.16 1462
2070.58 1528
2071.01 1582
2071.44 1533
2071.87 1493
2072.30 1372
2072.73 1310
2073.16 1288
2073.59 1371
2074.02 1595
2074.45 1570
2074.87 1520
2075.30 1394
2075.73 1407
2076.16 1565
2076.59 1344
2077.02 1330
2077.45 1426
2077.88 1539
2078.31 1378
2078.74 1347
2079.17 1491
2079.60 1566
2080.03 1664
2080.46 1352
2080.89 1387
2081.32 1531
2081.75 1543
2082.18 1672
2082.61 1597
2083.04 1484
2083.47 1607
2083.90 1603
2084.33 1423
2084.76 1244
2085.19 1405
2085.62 1299
2086.05 1278
2086.48 1264
2086.91 1336
2087.34 1400
2087.77 1476
2088.20 1354
2088.63 1362
2089.06 1499
2089.49 1280
2089.92 1203
2090.35 1189
2090.79 1184
2091.22 1469
2091.65 1358
2092.08 1311
2092.51 1345
2092.94 1432
2093.37 1435
2093.80 1411
2094.23 1369
2094.66 1360
2095.10 1181
2095.53 1159
2095.96 1191
2096.39 1289
2096.82 1264
2097.25 1208
2097.68 1315
2098.12 1363
2098.55 1164
2098.98 1127
2099.41 1325
2099.84 1252
2100.27 1163
2100.71 1316
2101.14 1340
2101.57 1293
2102.00 1164
2102.43 1156
2102.87 1283
2103.30 1275
2103.73 1294
2104.16 1254
2104.60 1165
2105.03 1318
2105.46 1261
2105.89 1181
2106.32 1203
2106.76 1188
2107.19 1295
2107.62 1429
2108.05 1459
2108.49 1402
2108.92 1435
2109.35 1425
2109.79 1406
2110.22 1371
2110.65 1381
2111.08 1346
2111.52 1281
2111.95 1255
2112.38 1378
2112.82 1323
2113.25 1363
2113.68 1301
2114.12 1253
2114.55 1323
2114.98 1240
2115.42 1307
2115.85 1294
2116.28 1351
2116.72 1189
2117.15 1245
2117.58 1343
2118.02 1206
2118.45 1219
2118.88 1199
2119.32 1416
2119.75 1317
2120.19 1250
2120.62 1209
2121.05 1203
2121.49 1197
2121.92 1245
2122.36 1199
2122.79 1253
2123.22 1186
2123.66 1212
2124.09 1131
2124.53 1113
2124.96 1262
2125.40 1240
2125.83 1261
2126.26 1280
2126.70 1355
2127.13 1280
2127.57 1269
2128.00 1216
2128.44 1192
2128.87 1089
2129.31 1303
2129.74 1371
2130.18 1300
2130.61 1314
2131.05 1219
2131.48 1181
2131.92 1260
2132.35 1381
2132.79 1387
2133.22 1306
2133.66 1158
2134.09 1106
2134.53 1125
2134.96 1244
2135.40 1321
2135.83 1273
2136.27 1187
2136.70 1228
2137.14 1302
2137.58 1400
2138.01 1284
2138.45 1275
2138.88 1312
2139.32 1303
2139.75 1242
2140.19 1307
2140.63 1349
2141.06 1477
2141.50 1245
2141.93 1236
2142.37 1176
2142.81 1130
2143.24 1253
2143.68 1180
2144.12 1159
2144.55 1333
2144.99 1310
2145.43 1239
2145.86 1292
2146.30 1124
2146.73 1199
2147.17 1244
2147.61 1351
2148.04 1362
2148.48 1195
2148.92 1225
2149.35 1234
2149.79 1206
2150.23 1245
2150.67 1259
2151.10 1362
2151.54 1357
2151.98 1332
2152.41 1278
2152.85 1286
2153.29 1321
2153.73 1313
2154.16 1363
2154.60 1332
2155.04 1345
2155.48 1473
2155.91 1359
2156.35 1272
2156.79 1451
2157.23 1578
2157.66 1457
2158.10 1208
2158.54 1273
2158.98 1317
2159.41 1408
2159.85 1324
2160.29 1311
2160.73 1443
2161.17 1576
2161.60 1465
2162.04 1416
2162.48 1371
2162.92 1431
2163.36 1272
2163.80 1313
2164.23 1398
2164.67 1311
2165.11 1230
2165.55 1385
2165.99 1418
2166.43 1336
2166.86 1181
2167.30 1308
2167.74 1442
2168.18 1467
2168.62 1291
2169.06 1335
2169.50 1306
2169.94 1397
2170.38 1400
2170.81 1381
2171.25 1251
2171.69 1402
2172.13 1532
2172.57 1308
2173.01 1317
2173.45 1291
2173.89 1551
2174.33 1454
2174.77 1357
2175.21 1502
2175.65 1551
2176.09 1599
2176.53 1719
2176.96 1741
2177.40 1648
2177.84 1496
2178.28 1595
2178.72 1565
2179.16 1424
2179.60 1427
2180.04 1399
2180.48 1369
2180.92 1184
2181.36 1216
2181.80 1285
2182.24 1269
2182.68 1223
2183.12 1248
2183.56 1390
2184.01 1240
2184.45 1297
2184.89 1207
2185.33 1342
2185.77 1259
2186.21 1253
2186.65 1294
2187.09 1439
2187.53 1313
2187.97 1252
2188.41 1259
2188.85 1344
2189.29 1294
2189.73 1302
2190.17 1342
2190.62 1326
2191.06 1249
2191.50 1238
2191.94 1327
2192.38 1329
2192.82 1263
2193.26 1303
2193.70 1278
2194.15 1336
2194.59 1388
2195.03 1278
2195.47 1291
2195.91 1471
2196.35 1561
2196.79 1361
2197.24 1118
2197.68 1250
2198.12 1315
2198.56 1238
2199.00 1345
2199.45 1361
2199.89 1384
2200.33 1425
2200.77 1551
2201.21 1450
2201.66 1273
2202.10 1290
2202.54 1223
2202.98 1299
2203.42 1351
2203.87 1235
2204.31 1334
2204.75 1223
2205.19 1299
2205.64 1337
2206.08 1344
2206.52 1501
2206.96 1311
2207.41 1264
2207.85 1151
2208.29 1431
2208.74 1440
2209.18 1413
2209.62 1186
2210.06 1175
2210.51 1321
2210.95 1377
2211.39 1343
2211.84 1324
2212.28 1246
2212.72 1290
2213.17 1345
2213.61 1299
2214.05 1200
2214.50 1120
2214.94 1206
2215.38 1342
2215.83 1213
2216.27 1164
2216.71 1312
2217.16 1294
2217.60 1178
2218.05 1033
2218.49 1105
2218.93 1304
2219.38 1194
2219.82 1145
2220.26 1240
2220.71 1319
2221.15 1323
2221.60 1304
2222.04 1341
2222.49 1288
2222.93 1362
2223.37 1415
2223.82 1390
2224.26 1413
2224.71 1451
2225.15 1348
2225.60 1363
2226.04 1419
2226.49 1363
2226.93 1552
2227.37 1461
2227.82 1267
2228.26 1430
2228.71 1318
2229.15 1416
2229.60 1295
2230.04 1348
2230.49 1356
2230.93 1283
2231.38 1340
2231.82 1364
2232.27 1348
2232.71 1401
2233.16 1254
2233.61 1407
2234.05 1479
2234.50 1311
2234.94 1284
2235.39 1157
2235.83 1293
2236.28 1321
2236.72 1288
2237.17 1405
2237.61 1316
2238.06 1347
2238.51 1274
2238.95 1258
2239.40 1390
2239.84 1168
2240.29 1123
2240.74 1211
2241.18 1170
2241.63 1170
2242.07 1178
2242.52 1118
2242.97 1071
2243.41 1134
2243.86 1287
2244.31 1232
2244.75 1273
2245.20 1155
2245.65 1162
2246.09 1252
2246.54 1108
2246.99 1140
2247.43 1230
2247.88 1131
2248.33 1095
2248.77 1250
2249.22 1316
2249.67 1082
2250.11 1091
2250.56 1161
2251.01 1122
2251.45 1310
2251.90 1363
2252.35 1286
2252.80 1111
2253.24 1166
2253.69 1233
2254.14 1158
2254.59 1170
2255.03 1232
2255.48 1110
2255.93 1258
2256.38 1208
2256.82 1075
2257.27 1035
2257.72 1039
2258.17 1019
2258.61 1168
2259.06 1163
2259.51 1140
2259.96 1190
2260.41 1306
2260.85 1207
2261.30 1213
2261.75 1394
2262.20 1382
2262.65 1471
2263.09 1294
2263.54 1488
2263.99 1430
2264.44 1736
2264.89 1633
2265.34 1696
2265.79 1492
2266.23 1580
2266.68 1388
2267.13 1607
2267.58 1406
2268.03 1418
2268.48 1494
2268.93 1458
2269.38 1305
2269.82 1207
2270.27 1303
2270.72 1342
2271.17 1310
2271.62 1355
2272.07 1423
2272.52 1303
2272.97 1318
2273.42 1303
2273.87 1180
2274.32 1315
2274.77 1325
2275.21 1240
2275.66 1169
2276.11 1263
2276.56 1221
2277.01 1339
2277.46 1289
2277.91 1180
2278.36 1217
2278.81 1371
2279.26 1313
2279.71 1195
2280.16 1179
2280.61 1294
2281.06 1347
2281.51 1334
2281.96 1213
2282.41 1328
2282.86 1241
2283.31 1263
2283.76 1178
2284.21 1150
2284.66 1242
2285.11 1322
2285.56 1336
2286.02 1221
2286.47 1323
2286.92 1372
2287.37 1233
2287.82 1239
2288.27 1435
2288.72 1513
2289.17 1533
2289.62 1510
2290.07 1454
2290.52 1602
2290.97 1709
2291.42 1830
2291.88 2010
2292.33 1885
2292.78 1809
2293.23 1980
2293.68 1944
2294.13 1777
2294.58 1682
2295.04 1565
2295.49 1506
2295.94 1435
2296.39 1329
2296.84 1282
2297.29 1333
2297.74 1178
2298.20 1188
2298.65 1278
2299.10 1262
2299.55 1252
2300.00 1223
2300.46 1168
2300.91 1095
2301.36 1239
2301.81 1192
2302.26 1151
2302.72 1294
2303.17 1347
2303.62 1247
2304.07 1264
2304.53 1106
2304.98 1302
2305.43 1101
2305.88 1217
2306.33 1053
2306.79 1242
2307.24 1281
2307.69 1155
2308.15 1239
2308.60 1328
2309.05 1352
2309.50 1346
2309.96 1365
2310.41 1191
2310.86 1485
2311.32 1394
2311.77 1590
2312.22 1308
2312.68 1133
2313.13 1243
2313.58 1366
2314.03 1352
2314.49 1487
2314.94 1386
2315.39 1366
2315.85 1284
2316.30 1244
2316.76 1252
2317.21 1252
2317.66 1242
2318.12 1218
2318.57 1354
2319.02 1386
2319.48 1361
2319.93 1359
2320.39 1523
2320.84 1500
2321.29 1268
2321.75 1317
2322.20 1372
2322.66 1300
2323.11 1318
2323.56 1294
2324.02 1242
2324.47 1344
2324.93 1406
2325.38 1421
2325.84 1463
2326.29 1431
2326.74 1492
2327.20 1434
2327.65 1361
2328.11 1334
2328.56 1441
2329.02 1459
2329.47 1388
2329.93 1624
2330.38 1597
2330.84 1474
2331.29 1462
2331.75 1583
2332.20 1366
2332.66 1362
2333.11 1382
2333.57 1273
2334.02 1357
2334.48 1409
2334.93 1389
2335.39 1297
2335.84 1431
2336.30 1339
2336.76 1320
2337.21 1267
2337.67 1268
2338.12 1238
2338.58 1216
2339.03 1395
2339.49 1336
2339.95 1362
2340.40 1201
2340.86 1386
2341.31 1419
2341.77 1484
2342.23 1462
2342.68 1417
2343.14 1341
2343.59 1411
2344.05 1258
2344.51 1360
2344.96 1398
2345.42 1278
2345.88 1308
2346.33 1223
2346.79 1345
2347.24 1300
2347.70 1266
2348.16 1419
2348.61 1408
2349.07 1398
2349.53 1467
2349.99 1349
2350.44 1315
2350.90 1214
2351.36 1303
2351.81 1275
2352.27 1222
2352.73 1083
2353.18 1110
2353.64 1328
2354.10 1154
2354.56 1251
2355.01 1096
2355.47 1124
2355.93 1144
2356.38 1150
2356.84 1069
2357.30 1212
2357.76 1255
2358.22 1119
2358.67 1148
2359.13 1166
2359.59 1391
2360.05 1231
2360.50 1179
2360.96 1376
2361.42 1374
2361.88 1310
2362.34 1216
2362.79 1252
2363.25 1243
2363.71 1146
2364.17 1297
2364.63 1348
2365.08 1251
2365.54 1148
2366.00 1194
2366.46 1173
2366.92 1347
2367.38 1292
2367.84 1299
2368.29 1256
2368.75 1340
2369.21 1248
2369.67 1350
2370.13 1303
2370.59 1228
2371.05 1194
2371.50 1276
2371.96 1366
2372.42 1223
2372.88 1175
2373.34 1164
2373.80 1362
2374.26 1312
2374.72 1245
2375.18 1233
2375.64 1343
2376.10 1397
2376.56 1294
2377.02 1529
2377.47 1363
2377.93 1323
2378.39 1420
2378.85 1387
2379.31 1421
2379.77 1347
2380.23 1256
2380.69 1342
2381.15 1396
2381.61 1432
2382.07 1215
2382.53 1227
2382.99 1165
2383.45 1292
2383.91 1259
2384.37 1417
2384.83 1280
2385.29 1349
2385.75 1283
2386.21 1253
2386.67 1176
2387.13 1156
2387.59 1175
2388.05 1195
2388.52 1168
2388.98 1149
2389.44 1133
2389.90 1079
2390.36 1085
2390.82 1183
2391.28 1223
2391.74 1146
2392.20 1153
2392.66 1167
2393.12 1005
2393.58 1055
2394.05 1236
2394.51 1269
2394.97 1307
2395.43 1329
2395.89 1198
2396.35 1076
2396.81 1201
2397.27 1305
2397.74 1148
2398.20 1233
2398.66 1349
2399.12 1311
2399.58 1326
2400.04 1284
2400.50 1225
2400.97 1146
2401.43 1181
2401.89 1205
2402.35 1243
2402.81 1140
2403.28 1171
2403.74 1011
2404.20 1069
2404.66 1021
2405.12 1173
2405.59 1189
2406.05 1177
2406.51 1195
2406.97 1098
2407.44 1152
2407.90 1265
2408.36 1101
2408.82 1035
2409.29 1126
2409.75 1237
2410.21 1111
2410.67 1150
2411.14 1287
2411.60 1213
2412.06 1002
2412.52 1108
2412.99 1034
2413.45 994
2413.91 1017
2414.38 1091
2414.84 1340
2415.30 1240
2415.77 1365
2416.23 1231
2416.69 1223
2417.16 1188
2417.62 1286
2418.08 1423
2418.55 1334
2419.01 1358
2419.47 1248
2419.94 1249
2420.40 1436
2420.86 1409
2421.33 1449
2421.79 1349
2422.25 1393
2422.72 1431
2423.18 1366
2423.65 1342
2424.11 1256
2424.57 1347
2425.04 1296
2425.50 1280
2425.97 1352
2426.43 1222
2426.90 1293
2427.36 1419
2427.82 1371
2428.29 1344
2428.75 1237
2429.22 1178
2429.68 1243
2430.15 1123
2430.61 1041
2431.08 1123
2431.54 1204
2432.00 1125
2432.47 1254
2432.93 1268
2433.40 1066
2433.86 1132
2434.33 1026
2434.79 935
2435.26 1147
2435.72 1104
2436.19 1181
2436.65 1207
2437.12 1150
2437.58 1100
2438.05 1184
2438.52 1152
2438.98 1125
2439.45 1108
2439.91 1164
2440.38 1295
2440.84 1292
2441.31 1283
2441.77 1350
2442.24 1380
2442.71 1446
2443.17 1264
2443.64 1177
2444.10 1288
2444.57 1214
2445.03 1135
2445.50 1173
2445.97 1112
2446.43 1058
2446.90 1121
2447.37 1184
2447.83 1080
2448.30 1112
2448.76 1159
2449.23 1107
2449.70 1123
2450.16 1151
2450.63 1069
2451.10 1176
2451.56 1038
2452.03 1070
2452.50 1103
2452.96 1075
2453.43 1127
2453.90 1109
2454.36 1152
2454.83 1060
2455.30 1150
2455.76 1084
2456.23 1132
2456.70 1147
2457.17 1053
2457.63 1114
2458.10 1117
2458.57 1041
2459.03 1111
2459.50 1159
2459.97 1150
2460.44 1157
2460.90 1163
2461.37 1064
2461.84 1114
2462.31 1017
2462.77 1046
2463.24 1230
2463.71 1150
2464.18 1084
2464.65 996
2465.11 991
2465.58 1209
2466.05 1184
2466.52 1312
2466.99 1173
2467.45 1165
2467.92 1190
2468.39 1079
2468.86 1203
2469.33 1102
2469.79 1129
2470.26 1227
2470.73 1040
2471.20 945
2471.67 1006
2472.14 1116
2472.61 1120
2473.07 1091
2473.54 1043
2474.01 1085
2474.48 1212
2474.95 1217
2475.42 1123
2475.89 1089
2476.36 1105
2476.82 1070
2477.29 1126
2477.76 1047
2478.23 1047
2478.70 1035
2479.17 902
2479.64 1107
2480.11 1219
2480.58 1118
2481.05 1089
2481.52 1140
2481.99 1300
2482.46 1304
2482.93 1194
2483.40 1110
2483.87 1164
2484.33 1164
2484.80 1138
2485.27 1063
2485.74 1138
2486.21 1102
2486.68 1059
2487.15 1259
2487.62 1191
2488.09 1145
2488.56 1121
2489.03 1125
2489.50 1200
2489.97 1167
2490.44 1223
2490.92 1252
2491.39 1199
2491.86 1283
2492.33 1254
2492.80 1228
2493.27 1226
2493.74 1015
2494.21 1083
2494.68 1119
2495.15 1131
2495.62 973
2496.09 1001
2496.56 1224
2497.03 1217
2497.50 1062
2497.98 1082
2498.45 1136
2498.92 1163
2499.39 1124
2499.86 1165
2500.33 1088
2500.80 1145
2501.27 1027
2501.75 992
2502.22 1037
2502.69 1078
2503.16 1089
2503.63 984
2504.10 1027
2504.57 1143
2505.05 1162
2505.52 1209
2505.99 1083
2506.46 1111
2506.93 1137
2507.40 1132
2507.88 1209
2508.35 1146
2508.82 1149
2509.29 1228
2509.76 1278
2510.24 1275
2510.71 1106
2511.18 1151
2511.65 1337
2512.13 1280
2512.60 1263
2513.07 1241
2513.54 1300
2514.02 1053
2514.49 1240
2514.96 1233
2515.43 1163
2515.91 1122
2516.38 1098
2516.85 1175
2517.32 1168
2517.80 1229
2518.27 1294
2518.74 1242
2519.22 1224
2519.69 1180
2520.16 1140
2520.64 1127
2521.11 1096
2521.58 1131
2522.06 1218
2522.53 1252
2523.00 1097
2523.48 1105
2523.95 1165
2524.42 1207
2524.90 1135
2525.37 1219
2525.84 1044
2526.32 1049
2526.79 1178
2527.26 1187
2527.74 1182
2528.21 1105
2528.69 1159
2529.16 1219
2529.63 1267
2530.11 1049
2530.58 1088
2531.06 1127
2531.53 1315
2532.00 1194
2532.48 1180
2532.95 1128
2533.43 1202
2533.90 1102
2534.38 1040
2534.85 1074
2535.32 1101
2535.80 957
2536.27 933
2536.75 1021
2537.22 1205
2537.70 1123
2538.17 1104
2538.65 1209
2539.12 1123
2539.60 1120
2540.07 1089
2540.55 1027
2541.02 1017
2541.50 1155
2541.97 1292
2542.45 1312
2542.92 1217
2543.40 1152
2543.87 1300
2544.35 1272
2544.82 1097
2545.30 1101
2545.78 981
2546.25 1106
2546.73 1264
2547.20 1209
2547.68 1294
2548.15 1413
2548.63 1325
2549.10 1183
2549.58 1142
2550.06 1232
2550.53 1186
2551.01 1371
2551.48 1455
2551.96 1576
2552.44 1416
2552.91 1336
2553.39 1380
2553.87 1456
2554.34 1319
2554.82 1249
2555.29 1244
2555.77 1237
2556.25 1361
2556.72 1334
2557.20 1467
2557.68 1503
2558.15 1296
2558.63 1259
2559.11 1319
2559.58 1333
2560.06 1269
2560.54 1333
2561.01 1361
2561.49 1190
2561.97 1264
2562.45 1168
2562.92 1129
2563.40 1060
2563.88 1041
2564.35 1149
2564.83 1050
2565.31 1136
2565.79 1195
2566.26 1100
2566.74 1019
2567.22 1093
2567.70 1142
2568.17 1132
2568.65 1106
2569.13 1111
2569.61 1100
2570.08 969
2570.56 1027
2571.04 1108
2571.52 1076
2572.00 1051
2572.47 980
2572.95 918
2573.43 1050
2573.91 1049
2574.39 985
2574.86 1055
2575.34 1106
2575.82 1050
2576.30 1039
2576.78 1015
2577.26 1023
2577.73 1110
2578.21 871
2578.69 964
2579.17 1070
2579.65 1028
2580.13 1041
2580.61 1018
2581.08 1006
2581.56 1041
2582.04 1061
2582.52 1118
2583.00 914
2583.48 948
2583.96 1064
2584.44 1111
2584.92 993
2585.40 1015
2585.87 1071
2586.35 1092
2586.83 1041
2587.31 1142
2587.79 1111
2588.27 1005
2588.75 1076
2589.23 1109
2589.71 1076
2590.19 1026
2590.67 1036
2591.15 1128
2591.63 1039
2592.11 1117
2592.59 1171
2593.07 1067
2593.55 1062
2594.03 1044
2594.51 971
2594.99 1035
2595.47 985
2595.95 1174
2596.43 1119
2596.91 1047
2597.39 997
2597.87 1148
2598.35 1098
2598.83 1061
2599.31 1109
2599.79 1178
2600.27 1245
2600.75 1106
2601.23 1112
2601.71 1208
2602.20 1208
2602.68 1022
2603.16 1000
2603.64 1019
2604.12 1042
2604.60 958
2605.08 935
2605.56 1090
2606.04 1159
2606.52 1060
2607.00 1047
2607.49 985
2607.97 980
2608.45 1061
2608.93 1125
2609.41 1049
2609.89 1064
2610.37 1152
2610.86 1176
2611.34 1101
2611.82 1132
2612.30 1163
2612.78 1023
2613.26 1099
2613.75 1051
2614.23 1061
2614.71 1063
2615.19 1103
2615.67 1065
2616.16 1090
2616.64 1100
2617.12 1165
2617.60 1151
2618.08 1248
2618.57 1091
2619.05 1050
2619.53 1095
2620.01 1078
2620.50 1058
2620.98 1081
2621.46 1219
2621.94 1029
2622.43 1084
2622.91 1083
2623.39 1061
2623.87 981
2624.36 1066
2624.84 1134
2625.32 1138
2625.81 1066
2626.29 1186
2626.77 1114
2627.25 1110
2627.74 1130
2628.22 971
2628.70 1059
2629.19 1186
2629.67 1194
2630.15 1093
2630.64 1089
2631.12 1152
2631.60 1187
2632.09 1206
2632.57 1274
2633.05 1321
2633.54 1176
2634.02 1135
2634.51 1213
2634.99 1128
2635.47 1208
2635.96 1214
2636.44 1194
2636.93 1156
2637.41 1195
2637.89 1221
2638.38 1106
2638.86 1042
2639.35 1080
2639.83 1001
2640.31 1074
2640.80 1098
2641.28 1048
2641.77 1057
2642.25 1056
2642.74 1015
2643.22 1013
2643.71 963
2644.19 1067
2644.67 1043
2645.16 955
2645.64 968
2646.13 955
2646.61 1091
2647.10 1064
2647.58 955
2648.07 1084
2648.55 1068
2649.04 1005
2649.52 980
2650.01 1056
2650.49 1210
2650.98 1001
2651.46 1131
2651.95 1032
2652.43 1003
2652.92 934
2653.41 922
2653.89 1074
2654.38 1119
2654.86 1068
2655.35 964
2655.83 956
2656.32 1071
2656.81 1213
2657.29 1120
2657.78 988
2658.26 1062
2658.75 1073
2659.23 1069
2659.72 999
2660.21 1101
2660.69 1148
2661.18 1192
2661.67 1139
2662.15 979
2662.64 1086
2663.12 1126
2663.61 1084
2664.10 1123
2664.58 975
2665.07 994
2665.56 1064
2666.04 1045
2666.53 993
2667.02 1056
2667.50 1052
2667.99 1231
2668.48 1124
2668.96 1130
2669.45 1071
2669.94 1034
2670.42 1052
2670.91 1118
2671.40 1208
2671.89 1180
2672.37 1059
2672.86 1105
2673.35 1091
2673.83 1209
2674.32 1348
2674.81 1403
2675.30 1433
2675.78 1414
2676.27 1422
2676.76 1497
2677.25 1439
2677.74 1386
2678.22 1365
2678.71 1454
2679.20 1333
2679.69 1273
2680.17 1242
2680.66 1130
2681.15 1032
2681.64 1152
2682.13 1309
2682.61 1142
2683.10 1141
2683.59 1233
2684.08 1079
2684.57 1092
2685.06 1236
2685.54 1247
2686.03 1168
2686.52 1230
2687.01 1215
2687.50 1208
2687.99 1253
2688.48 1171
2688.96 1189
2689.45 1070
2689.94 1074
2690.43 1107
2690.92 1038
2691.41 1020
2691.90 1046
2692.39 1230
2692.88 1143
2693.36 1031
2693.85 954
2694.34 1099
2694.83 1085
2695.32 1075
2695.81 1176
2696.30 1107
2696.79 1112
2697.28 1007
2697.77 1089
2698.26 1010
2698.75 1046
2699.24 1104
2699.73 1041
2700.22 1105
2700.71 1160
2701.20 1050
2701.69 1226
2702.18 1143
2702.67 1019
2703.16 1025
2703.65 1100
2704.14 1281
2704.63 1171
2705.12 1116
2705.61 1230
2706.10 1011
2706.59 1057
2707.08 1105
2707.57 1080
2708.06 1171
2708.55 1065
2709.04 1065
2709.53 1009
2710.02 940
2710.51 1021
2711.00 978
2711.49 1079
2711.98 908
2712.47 959
2712.97 947
2713.46 1149
2713.95 1132
2714.44 1043
2714.93 1065
2715.42 1023
2715.91 1046
2716.40 1010
2716.89 1016
2717.39 1087
2717.88 982
2718.37 1076
2718.86 1038
2719.35 1009
2719.84 1018
2720.33 1153
2720.83 1030
2721.32 1122
2721.81 1181
2722.30 1199
2722.79 1142
2723.28 1231
2723.78 1226
2724.27 1115
2724.76 1225
2725.25 1166
2725.74 1260
2726.24 1215
2726.73 1119
2727.22 1138
2727.71 1208
2728.20 1093
2728.70 1063
2729.19 1221
2729.68 1150
2730.17 958
2730.67 950
2731.16 991
2731.65 1038
2732.14 1097
2732.64 1015
2733.13 1002
2733.62 1078
2734.12 1084
2734.61 1080
2735.10 1178
2735.59 1050
2736.09 1021
2736.58 1165
2737.07 1034
2737.57 1108
2738.06 1098
2738.55 1134
2739.05 1053
2739.54 1195
2740.03 1288
2740.53 1161
2741.02 1177
2741.51 1172
2742.01 1276
2742.50 1302
2742.99 1115
2743.49 965
2743.98 1074
2744.47 1125
2744.97 1109
2745.46 1058
2745.96 1002
2746.45 1018
2746.94 1031
2747.44 1046
2747.93 1011
2748.43 1122
2748.92 998
2749.41 955
2749.91 1006
2750.40 1056
2750.90 1062
2751.39 994
2751.89 1094
2752.38 1088
2752.87 1082
2753.37 989
2753.86 1067
2754.36 1210
2754.85 1032
2755.35 1094
2755.84 1104
2756.34 1007
2756.83 1033
2757.33 969
2757.82 994
2758.32 979
2758.81 1069
2759.31 1031
2759.80 977
2760.30 931
2760.79 982
2761.29 918
2761.78 1031
2762.28 1047
2762.77 1133
2763.27 1139
2763.76 979
2764.26 1005
2764.76 978
2765.25 965
2765.75 1014
2766.24 859
2766.74 931
2767.23 931
2767.73 874
2768.23 1028
2768.72 1070
2769.22 1014
2769.71 1132
2770.21 1002
2770.71 986
2771.20 863
2771.70 924
2772.19 958
2772.69 1068
2773.19 1028
2773.68 1035
2774.18 1146
2774.68 1020
2775.17 1121
2775.67 1109
2776.17 1121
2776.66 1239
2777.16 1250
2777.66 1254
2778.15 1273
2778.65 1178
2779.15 1180
2779.64 1283
2780.14 1405
2780.64 1360
2781.13 1256
2781.63 1203
2782.13 1038
2782.63 1110
2783.12 1023
2783.62 1087
2784.12 1110
2784.61 1209
2785.11 1172
2785.61 1125
2786.11 1032
2786.60 1025
2787.10 1090
2787.60 1100
2788.10 998
2788.59 943
2789.09 886
2789.59 967
2790.09 1026
2790.59 999
2791.08 1074
2791.58 1034
2792.08 927
2792.58 964
2793.08 887
2793.57 1034
2794.07 1072
2794.57 951
2795.07 1079
2795.57 1143
2796.07 1236
2796.56 1263
2797.06 1292
2797.56 1311
2798.06 1364
2798.56 1524
2799.06 1520
2799.56 1383
2800.05 1325
2800.55 1382
2801.05 1406
2801.55 1408
2802.05 1205
2802.55 1145
2803.05 1186
2803.55 1121
2804.05 1112
2804.54 1065
2805.04 1108
2805.54 1223
2806.04 1126
2806.54 1164
2807.04 1385
2807.54 1270
2808.04 1121
2808.54 1298
2809.04 1290
2809.54 1334
2810.04 1345
2810.54 1260
2811.04 1497
2811.54 1435
2812.04 1340
2812.54 1364
2813.04 1266
2813.54 1173
2814.04 1060
2814.54 1073
2815.04 1114
2815.54 1054
2816.04 999
2816.54 1036
2817.04 1054
2817.54 1055
2818.04 932
2818.54 1013
2819.04 1103
2819.54 972
2820.04 1012
2820.54 1106
2821.04 1124
2821.54 1015
2822.04 1039
2822.54 990
2823.04 1082
2823.54 1179
2824.04 1161
2824.55 1122
2825.05 1134
2825.55 1113
2826.05 1075
2826.55 1125
2827.05 1048
2827.55 1033
2828.05 934
2828.55 1000
2829.06 1008
2829.56 1188
2830.06 1178
2830.56 1190
2831.06 1073
2831.56 1089
2832.06 1144
2832.57 1032
2833.07 1002
2833.57 956
2834.07 914
2834.57 921
2835.07 985
2835.58 1040
2836.08 1060
2836.58 1047
2837.08 1071
2837.58 1129
2838.09 1091
2838.59 1013
2839.09 1048
2839.59 1070
2840.10 1104
2840.60 1108
2841.10 1006
2841.60 1102
2842.11 981
2842.61 1043
2843.11 1020
2843.61 893
2844.12 1015
2844.62 1007
2845.12 1096
2845.62 1120
2846.13 1030
2846.63 1217
2847.13 1101
2847.64 1153
2848.14 1073
2848.64 1108
2849.14 1096
2849.65 1085
2850.15 1075
2850.65 1196
2851.16 1002
2851.66 1040
2852.16 1050
2852.67 985
2853.17 900
2853.67 1095
2854.18 954
2854.68 992
2855.18 961
2855.69 907
2856.19 881
2856.70 849
2857.20 933
2857.70 1178
2858.21 1123
2858.71 1080
2859.22 1049
2859.72 954
2860.22 948
2860.73 1105
2861.23 1175
2861.74 1097
2862.24 1038
2862.74 1009
2863.25 1037
2863.75 1047
2864.26 1006
2864.76 1038
2865.27 971
2865.77 947
2866.28 1036
2866.78 1014
2867.28 929
2867.79 916
2868.29 929
2868.80 1002
2869.30 1001
2869.81 938
2870.31 1049
2870.82 1003
2871.32 1082
2871.83 1251
2872.33 1111
2872.84 1100
2873.34 1098
2873.85 992
2874.36 1071
2874.86 1079
2875.37 1166
2875.87 1156
2876.38 1113
2876.88 1194
2877.39 1141
2877.89 1048
2878.40 1151
2878.90 1226
2879.41 1147
2879.92 1030
2880.42 1118
2880.93 1254
2881.43 1144
2881.94 1187
2882.45 1212
2882.95 1207
2883.46 1270
2883.96 1299
2884.47 1092
2884.98 966
2885.48 1278
2885.99 1094
2886.50 1122
2887.00 1255
2887.51 1368
2888.02 1207
2888.52 1212
2889.03 1327
2889.53 1223
2890.04 1291
2890.55 1216
2891.06 1155
2891.56 1160
2892.07 1188
2892.58 1230
2893.08 1268
2893.59 1247
2894.10 1259
2894.60 1244
2895.11 1258
2895.62 1325
2896.13 1315
2896.63 1336
2897.14 1391
2897.65 1414
2898.15 1391
2898.66 1294
2899.17 1306
2899.68 1156
2900.18 1270
2900.69 1183
2901.20 1115
2901.71 1188
2902.22 1173
2902.72 1206
2903.23 1177
2903.74 1233
2904.25 1186
2904.75 1162
2905.26 1059
2905.77 1126
2906.28 1167
2906.79 1156
2907.30 1008
2907.80 1159
2908.31 1300
2908.82 1143
2909.33 1125
2909.84 1053
2910.35 1050
2910.85 1095
2911.36 1048
2911.87 1163
2912.38 1067
2912.89 1017
2913.40 1145
2913.91 1076
2914.41 1183
2914.92 1047
2915.43 1106
2915.94 1183
2916.45 1121
2916.96 1186
2917.47 1192
2917.98 1144
2918.49 1072
2919.00 989
2919.51 1192
2920.01 1093
2920.52 1043
2921.03 1017
2921.54 1014
2922.05 919
2922.56 1082
2923.07 1065
2923.58 1186
2924.09 1095
2924.60 1275
2925.11 1536
2925.62 1418
2926.13 1415
2926.64 1589
2927.15 1604
2927.66 1549
2928.17 1511
2928.68 1336
2929.19 1355
2929.70 1367
2930.21 1303
2930.72 1250
2931.23 1026
2931.74 1009
2932.25 1057
2932.76 971
2933.27 995
2933.78 950
2934.29 959
2934.80 1033
2935.31 1058
2935.83 1000
2936.34 1138
2936.85 1203
2937.36 1182
2937.87 1111
2938.38 1038
2938.89 1083
2939.40 1073
2939.91 1092
2940.42 1079
2940.94 1064
2941.45 1139
2941.96 1114
2942.47 1133
2942.98 1099
2943.49 972
2944.00 888
2944.51 842
2945.03 1089
2945.54 1136
2946.05 1215
2946.56 1004
2947.07 1091
2947.58 1054
2948.10 1055
2948.61 1094
2949.12 1152
2949.63 1021
2950.14 1056
2950.66 1017
2951.17 860
2951.68 1123
2952.19 1119
2952.70 1013
2953.22 936
2953.73 912
2954.24 893
2954.75 976
2955.26 1190
2955.78 967
2956.29 995
2956.80 955
2957.31 950
2957.83 1039
2958.34 1042
2958.85 1041
2959.37 967
2959.88 980
2960.39 1041
2960.90 936
2961.42 1140
2961.93 1040
2962.44 930
2962.96 1091
2963.47 1153
2963.98 1072
2964.50 1144
2965.01 1179
2965.52 1130
2966.04 964
2966.55 1031
2967.06 1149
2967.58 1026
2968.09 956
2968.60 1091
2969.12 1054
2969.63 975
2970.14 983
2970.66 1031
2971.17 985
2971.68 921
2972.20 1019
2972.71 1029
2973.23 987
2973.74 939
2974.25 1004
2974.77 983
2975.28 1034
2975.80 1061
2976.31 1063
2976.83 1034
2977.34 968
2977.85 1120
2978.37 975
2978.88 1023
2979.40 1041
2979.91 945
2980.43 1085
2980.94 1021
2981.46 1021
2981.97 978
2982.48 1022
2983.00 1228
2983.51 1173
2984.03 1249
2984.54 1163
2985.06 926
2985.57 1077
2986.09 1075
2986.60 1081
2987.12 1222
2987.63 1118
2988.15 979
2988.67 1119
2989.18 1050
2989.70 1028
2990.21 1157
2990.73 1098
2991.24 1156
2991.76 1128
2992.27 1158
2992.79 1159
2993.30 1238
2993.82 1356
2994.34 1249
2994.85 1175
2995.37 1307
2995.88 1141
2996.40 1283
2996.92 1414
2997.43 1286
2997.95 1282
2998.46 1439
2998.98 1438
2999.50 1403
3000.01 1259
3000.53 1401
3001.05 1340
3001.56 1434
3002.08 1596
3002.59 1639
3003.11 1556
3003.63 1787
3004.14 1939
3004.66 2011
3005.18 1940
3005.69 2152
3006.21 2277
3006.73 2023
3007.24 1938
3007.76 2016
3008.28 1809
3008.80 1714
3009.31 1506
3009.83 1411
3010.35 1311
3010.86 1336
3011.38 1348
3011.90 1215
3012.42 1115
3012.93 1153
3013.45 1095
3013.97 1136
3014.49 1210
3015.00 1180
3015.52 1175
3016.04 1185
3016.56 1114
3017.07 1103
3017.59 1316
3018.11 1324
3018.63 1250
3019.15 1325
3019.66 1416
3020.18 1396
3020.70 1314
3021.22 1214
3021.74 1269
3022.25 1298
3022.77 1253
3023.29 1230
3023.81 1314
3024.33 1425
3024.85 1373
3025.36 1308
3025.88 1209
3026.40 1164
3026.92 1173
3027.44 1319
3027.96 1229
3028.48 1146
3028.99 1184
3029.51 1244
3030.03 1120
3030.55 1075
3031.07 1178
3031.59 1254
3032.11 1287
3032.63 1202
3033.15 1259
3033.66 1066
3034.18 1017
3034.70 1107
3035.22 1115
3035.74 1189
3036.26 1230
3036.78 1246
3037.30 1334
3037.82 1191
3038.34 1261
3038.86 1208
3039.38 1029
3039.90 1234
3040.42 1245
3040.94 1125
3041.46 1018
3041.98 1030
3042.50 1089
3043.02 1036
3043.54 1035
3044.06 1112
3044.58 1128
3045.10 1076
3045.62 999
3046.14 1037
3046.66 1089
3047.18 1012
3047.70 1002
3048.22 1134
3048.74 964
3049.26 1062
3049.78 1069
3050.30 1059
3050.82 954
3051.34 928
3051.86 1001
3052.38 1145
3052.90 1159
3053.43 1052
3053.95 1009
3054.47 1083
3054.99 1003
3055.51 1066
3056.03 1038
3056.55 1004
3057.07 1074
3057.59 1094
3058.12 979
3058.64 963
3059.16 1073
3059.68 1133
3060.20 1140
3060.72 1145
3061.24 1066
3061.77 1134
3062.29 1146
3062.81 1164
3063.33 1157
3063.85 1180
3064.37 1151
3064.90 1140
3065.42 1190
3065.94 1208
3066.46 1174
3066.98 1161
3067.51 1331
3068.03 1248
3068.55 1210
3069.07 1235
3069.59 1314
3070.12 1263
3070.64 1262
3071.16 1181
3071.68 1168
3072.21 1134
3072.73 1166
3073.25 1046
3073.77 1267
3074.30 1175
3074.82 1041
3075.34 1103
3075.86 1290
3076.39 1145
3076.91 1172
3077.43 1255
3077.96 1233
3078.48 1146
3079.00 1221
3079.52 1275
3080.05 1328
3080.57 1468
3081.09 1539
3081.62 1381
3082.14 1533
3082.66 1563
3083.19 1500
3083.71 1484
3084.23 1549
3084.76 1508
3085.28 1552
3085.80 1653
3086.33 1665
3086.85 1543
3087.38 1497
3087.90 1575
3088.42 1397
3088.95 1408
3089.47 1479
3090.00 1529
3090.52 1435
3091.04 1464
3091.57 1445
3092.09 1429
3092.62 1400
3093.14 1421
3093.66 1369
3094.19 1475
3094.71 1424
3095.24 1602
3095.76 1753
3096.29 1778
3096.81 1727
3097.34 1641
3097.86 1728
3098.38 1804
3098.91 1854
3099.43 1960
3099.96 1970
3100.48 2200
3101.01 2675
3101.53 3244
3102.06 3756
3102.58 4488
3103.11 5051
3103.63 5138
3104.16 5808
3104.68 5969
3105.21 6029
3105.73 5661
3106.26 5552
3106.79 5288
3107.31 4508
3107.84 4072
3108.36 3434
3108.89 3146
3109.41 2715
3109.94 2517
3110.46 2428
3110.99 2570
3111.52 2536
3112.04 2581
3112.57 2703
3113.09 2596
3113.62 2711
3114.15 2505
3114.67 2377
3115.20 1998
3115.72 1888
3116.25 1723
3116.78 1702
3117.30 1753
3117.83 1575
3118.35 1453
3118.88 1478
3119.41 1582
3119.93 1698
3120.46 1582
3120.99 1590
3121.51 1479
3122.04 1454
3122.57 1584
3123.09 1549
3123.62 1496
3124.15 1652
3124.67 1764
3125.20 1600
3125.73 1474
3126.26 1383
3126.78 1403
3127.31 1257
3127.84 1170
3128.36 1354
3128.89 1362
3129.42 1275
3129.95 1305
3130.47 1303
3131.00 1294
3131.53 1240
3132.06 1153
3132.58 1179
3133.11 1185
3133.64 1268
3134.17 1254
3134.69 1194
3135.22 1200
3135.75 1102
3136.28 1238
3136.81 1221
3137.33 1197
3137.86 1125
3138.39 1228
3138.92 1239
3139.45 1172
3139.97 1255
3140.50 1233
3141.03 1156
3141.56 1174
3142.09 1145
3142.62 1142
3143.14 1188
3143.67 1174
3144.20 1257
3144.73 1288
3145.26 1244
3145.79 1374
3146.32 1272
3146.84 1220
3147.37 1165
3147.90 1202
3148.43 1310
3148.96 1265
3149.49 1328
3150.02 1470
3150.55 1463
3151.08 1464
3151.61 1460
3152.13 1379
3152.66 1367
3153.19 1365
3153.72 1502
3154.25 1297
3154.78 1390
3155.31 1450
3155.84 1331
3156.37 1366
3156.90 1619
3157.43 1536
3157.96 1427
3158.49 1405
3159.02 1404
3159.55 1567
3160.08 1361
3160.61 1348
3161.14 1359
3161.67 1408
3162.20 1330
3162.73 1234
3163.26 1183
3163.79 1391
3164.32 1283
3164.85 1280
3165.38 1185
3165.91 1154
3166.44 1237
3166.97 1035
3167.50 1046
3168.03 1192
3168.56 1110
3169.09 1057
3169.62 1117
3170.15 1187
3170.69 1211
3171.22 1208
3171.75 1217
3172.28 1181
3172.81 1241
3173.34 1209
3173.87 1239
3174.40 1165
3174.93 1302
3175.46 1359
3176.00 1331
3176.53 1462
3177.06 1333
3177.59 1315
3178.12 1413
3178.65 1425
3179.18 1309
3179.72 1283
3180.25 1259
3180.78 1382
3181.31 1325
3181.84 1320
3182.37 1193
3182.91 1251
3183.44 1446
3183.97 1391
3184.50 1351
3185.03 1232
3185.56 1319
3186.10 1223
3186.63 1287
3187.16 1128
3187.69 1211
3188.23 1147
3188.76 1209
3189.29 1215
3189.82 1183
3190.36 1286
3190.89 1149
3191.42 1208
3191.95 1186
3192.49 1123
3193.02 1158
3193.55 1116
3194.08 1048
3194.62 1217
3195.15 1188
3195.68 1084
3196.21 1252
3196.75 1274
3197.28 1195
3197.81 1105
3198.35 1201
3198.88 1303
3199.41 1364
3199.95 1295
3200.48 1268
3201.01 1300
3201.55 1307
3202.08 1335
3202.61 1275
3203.15 1276
3203.68 1501
3204.21 1409
3204.75 1343
3205.28 1359
3205.81 1330
3206.35 1215
3206.88 1346
3207.42 1418
3207.95 1280
3208.48 1218
3209.02 1287
3209.55 1232
3210.09 1230
3210.62 1307
3211.15 1346
3211.69 1326
3212.22 1251
3212.76 1233
3213.29 1285
3213.83 1449
3214.36 1267
3214.89 1236
3215.43 1248
3215.96 1233
3216.50 1242
3217.03 1283
3217.57 1277
3218.10 1174
3218.64 1152
3219.17 1129
3219.71 1065
3220.24 1045
3220.78 1164
3221.31 1168
3221.85 1097
3222.38 1185
3222.92 1219
3223.45 1242
3223.99 1156
3224.52 1082
3225.06 1199
3225.59 1173
3226.13 1251
3226.66 1389
3227.20 1190
3227.73 1242
3228.27 1323
3228.81 1274
3229.34 1309
3229.88 1259
3230.41 1382
3230.95 1413
3231.48 1364
3232.02 1254
3232.56 1352
3233.09 1300
3233.63 1284
3234.16 1234
3234.70 1232
3235.24 1406
3235.77 1348
3236.31 1329
3236.85 1275
3237.38 1387
3237.92 1337
3238.45 1264
3238.99 1389
3239.53 1316
3240.06 1390
3240.60 1523
3241.14 1376
3241.67 1510
3242.21 1386
3242.75 1412
3243.28 1467
3243.82 1439
3244.36 1446
3244.90 1277
3245.43 1603
3245.97 1654
3246.51 1518
3247.04 1386
3247.58 1434
3248.12 1509
3248.66 1390
3249.19 1594
3249.73 1488
3250.27 1527
3250.81 1667
3251.34 1577
3251.88 1528
3252.42 1570
3252.96 1559
3253.49 1465
3254.03 1493
3254.57 1483
3255.11 1665
3255.64 1889
3256.18 1834
3256.72 1698
3257.26 1755
3257.80 1908
3258.33 2043
3258.87 2072
3259.41 1961
3259.95 2106
3260.49 2248
3261.03 2440
3261.56 2567
3262.10 2715
3262.64 2843
3263.18 2881
3263.72 3068
3264.26 3398
3264.79 3465
3265.33 3874
3265.87 4366
3266.41 4411
3266.95 4602
3267.49 5276
3268.03 5305
3268.57 5097
3269.10 5048
3269.64 5118
3270.18 4992
3270.72 4579
3271.26 4090
3271.80 3680
3272.34 3032
3272.88 2737
3273.42 2438
3273.96 2362
3274.50 2305
3275.04 1912
3275.58 2045
3276.12 1984
3276.66 1968
3277.19 1906
3277.73 1938
3278.27 1890
3278.81 2015
3279.35 1919
3279.89 1893
3280.43 1978
3280.97 1903
3281.51 1854
3282.05 1972
3282.59 1999
3283.13 1901
3283.67 1834
3284.21 1935
3284.75 2061
3285.29 1928
3285.83 2055
3286.38 2082
3286.92 2048
3287.46 2019
3288.00 2093
3288.54 2288
3289.08 2393
3289.62 2135
3290.16 2065
3290.70 2220
3291.24 2354
3291.78 2254
3292.32 2116
3292.86 2356
3293.40 2517
3293.95 2642
3294.49 2715
3295.03 2851
3295.57 2992
3296.11 3191
3296.65 3453
3297.19 3493
3297.73 3188
3298.28 3102
3298.82 3017
3299.36 2975
3299.90 2883
3300.44 2560
3300.98 2465
3301.52 2439
3302.07 2145
3302.61 2201
3303.15 2060
3303.69 2026
3304.23 1980
3304.77 2006
3305.32 1871
3305.86 1930
3306.40 2046
3306.94 1946
3307.49 2014
3308.03 2130
3308.57 2011
3309.11 2039
3309.65 2022
3310.20 2002
3310.74 1942
3311.28 1896
3311.82 1968
3312.37 2038
3312.91 2129
3313.45 1921
3313.99 1824
3314.54 1940
3315.08 2077
3315.62 2267
3316.17 2456
3316.71 2479
3317.25 2413
3317.79 2351
3318.34 2638
3318.88 2623
3319.42 2768
3319.97 2819
3320.51 2651
3321.05 2731
3321.60 2712
3322.14 3064
3322.68 3106
3323.23 2952
3323.77 2963
3324.31 2921
3324.86 3030
3325.40 2872
3325.94 2833
3326.49 2760
3327.03 2888
3327.58 2701
3328.12 2651
3328.66 2533
3329.21 2610
3329.75 2744
3330.29 2783
3330.84 2939
3331.38 3577
3331.93 4024
3332.47 4741
3333.02 5988
3333.56 7402
3334.10 8746
3334.65 10683
3335.19 12605
3335.74 14831
3336.28 17473
3336.83 18197
3337.37 19372
3337.92 20341
3338.46 20401
3339.00 19787
3339.55 18493
3340.09 17270
3340.64 14965
3341.18 12664
3341.73 10716
3342.27 9015
3342.82 7080
3343.36 6004
3343.91 4978
3344.45 4241
3345.00 3735
3345.54 3380
3346.09 3095
3346.64 3032
3347.18 2825
3347.73 2810
3348.27 2821
3348.82 3049
3349.36 3271
3349.91 3451
3350.45 3634
3351.00 3558
3351.55 3824
3352.09 4026
3352.64 4362
3353.18 4459
3353.73 4364
3354.27 4160
3354.82 4262
3355.37 3939
3355.91 3632
3356.46 3319
3357.00 3156
3357.55 2993
3358.10 2729
3358.64 2603
3359.19 2505
3359.74 2297
3360.28 2132
3360.83 2141
3361.38 2079
3361.92 2082
3362.47 2034
3363.02 2173
3363.56 2229
3364.11 2204
3364.66 2165
3365.20 2251
3365.75 2242
3366.30 2268
3366.84 2153
3367.39 2335
3367.94 2188
3368.48 2246
3369.03 2026
3369.58 2006
3370.13 2016
3370.67 1930
3371.22 2137
3371.77 2075
3372.32 2086
3372.86 2352
3373.41 2406
3373.96 2344
3374.51 2432
3375.05 2324
3375.60 2261
3376.15 2530
3376.70 2371
3377.24 2372
3377.79 2324
3378.34 2133
3378.89 2111
3379.44 2117
3379.98 1903
3380.53 1700
3381.08 1820
3381.63 1718
3382.18 1826
3382.73 1972
3383.27 1932
3383.82 1907
3384.37 1802
3384.92 1748
3385.47 1717
3386.02 1651
3386.56 1640
3387.11 1692
3387.66 1642
3388.21 1672
3388.76 1702
3389.31 1717
3389.86 1581
3390.41 1613
3390.95 1549
3391.50 1421
3392.05 1446
3392.60 1529
3393.15 1376
3393.70 1499
3394.25 1496
3394.80 1453
3395.35 1494
3395.90 1482
3396.45 1391
3397.00 1381
3397.55 1285
3398.10 1381
3398.64 1373
3399.19 1349
3399.74 1353
3400.29 1493
3400.84 1319
3401.39 1284
3401.94 1272
3402.49 1182
3403.04 1269
3403.59 1316
3404.14 1278
3404.69 1378
3405.24 1398
3405.79 1436
3406.34 1450
3406.89 1310
3407.44 1227
3407.99 1286
3408.54 1358
3409.09 1299
3409.65 1289
3410.20 1340
3410.75 1256
3411.30 1441
3411.85 1531
3412.40 1268
3412.95 1369
3413.50 1625
3414.05 1561
3414.60 1451
3415.15 1467
3415.70 1455
3416.25 1495
3416.81 1373
3417.36 1471
3417.91 1389
3418.46 1381
3419.01 1322
3419.56 1355
3420.11 1379
3420.66 1364
3421.22 1346
3421.77 1282
3422.32 1253
3422.87 1378
3423.42 1361
3423.97 1411
3424.52 1442
3425.08 1470
3425.63 1536
3426.18 1521
3426.73 1465
3427.28 1632
3427.84 1659
3428.39 1410
3428.94 1372
3429.49 1485
3430.04 1282
3430.60 1379
3431.15 1475
3431.70 1447
3432.25 1428
3432.80 1397
3433.36 1311
3433.91 1381
3434.46 1367
3435.01 1284
3435.57 1255
3436.12 1275
3436.67 1298
3437.22 1490
3437.78 1396
3438.33 1424
3438.88 1375
3439.44 1524
3439.99 1379
3440.54 1404
3441.09 1398
3441.65 1331
3442.20 1482
3442.75 1376
3443.31 1341
3443.86 1375
3444.41 1424
3444.97 1252
3445.52 1224
3446.07 1281
3446.63 1325
3447.18 1291
3447.73 1187
3448.29 1193
3448.84 1163
3449.40 1189
3449.95 1404
3450.50 1344
3451.06 1156
3451.61 1122
3452.16 1240
3452.72 1175
3453.27 1074
3453.83 1133
3454.38 1149
3454.93 1129
3455.49 1167
3456.04 1231
3456.60 1176
3457.15 1151
3457.71 1177
3458.26 1224
3458.81 1390
3459.37 1230
3459.92 1348
3460.48 1312
3461.03 1255
3461.59 1294
3462.14 1191
3462.70 1233
3463.25 1235
3463.81 1204
3464.36 1328
3464.92 1248
3465.47 1448
3466.03 1252
3466.58 1210
3467.14 1506
3467.69 1365
3468.25 1317
3468.80 1373
3469.36 1393
3469.91 1527
3470.47 1325
3471.02 1238
3471.58 1264
3472.13 1530
3472.69 1461
3473.24 1497
3473.80 1471
3474.36 1332
3474.91 1519
3475.47 1649
3476.02 1424
3476.58 1482
3477.13 1685
3477.69 1540
3478.25 1474
3478.80 1504
3479.36 1575
3479.91 1785
3480.47 1539
3481.03 1628
3481.58 1668
3482.14 1758
3482.70 1681
3483.25 1669
3483.81 1710
3484.37 1784
3484.92 1959
3485.48 1856
3486.04 1800
3486.59 1851
3487.15 1941
3487.71 1734
3488.26 1828
3488.82 1982
3489.38 2239
3489.93 2594
3490.49 2723
3491.05 2890
3491.60 3473
3492.16 3773
3492.72 3994
3493.27 4005
3493.83 4116
3494.39 4111
3494.95 4158
3495.50 3822
3496.06 3426
3496.62 3487
3497.18 3502
3497.73 3921
3498.29 4097
3498.85 3942
3499.41 4236
3499.96 4297
3500.52 4668
3501.08 4746
3501.64 4882
3502.20 4660
3502.75 4726
3503.31 4687
3503.87 4227
3504.43 3778
3504.99 3520
3505.54 3675
3506.10 3658
3506.66 3516
3507.22 3569
3507.78 3738
3508.34 3556
3508.89 3253
3509.45 3049
3510.01 3019
3510.57 2949
3511.13 2636
3511.69 2474
3512.25 2238
3512.80 2204
3513.36 1994
3513.92 1820
3514.48 1741
3515.04 1556
3515.60 1481
3516.16 1454
3516.72 1454
3517.28 1470
3517.83 1718
3518.39 1493
3518.95 1487
3519.51 1589
3520.07 1573
3520.63 1708
3521.19 1527
3521.75 1487
3522.31 1650
3522.87 1581
3523.43 1508
3523.99 1572
3524.55 1527
3525.11 1501
3525.67 1484
3526.23 1554
3526.79 1480
3527.35 1352
3527.91 1331
3528.47 1455
3529.03 1443
3529.59 1298
3530.15 1291
3530.71 1188
3531.27 1167
3531.83 1207
3532.39 1306
3532.95 1170
3533.51 1191
3534.07 1263
3534.63 1322
3535.19 1409
3535.75 1492
3536.31 1464
3536.87 1525
3537.43 1371
3537.99 1255
3538.55 1429
3539.12 1506
3539.68 1556
3540.24 1492
3540.80 1453
3541.36 1396
3541.92 1450
3542.48 1486
3543.04 1411
3543.60 1391
3544.16 1338
3544.73 1524
3545.29 1373
3545.85 1412
3546.41 1574
3546.97 1503
3547.53 1418
3548.09 1392
3548.66 1342
3549.22 1427
3549.78 1309
3550.34 1410
3550.90 1343
3551.46 1374
3552.03 1294
3552.59 1213
3553.15 1159
3553.71 1176
3554.27 1312
3554.84 1232
3555.40 1155
3555.96 1291
3556.52 1116
3557.09 1011
3557.65 1171
3558.21 1157
3558.77 1106
3559.33 1106
3559.90 1132
3560.46 1182
3561.02 1127
3561.58 1116
3562.15 1117
3562.71 1259
3563.27 1260
3563.84 1314
3564.40 1135
3564.96 1023
3565.52 1184
3566.09 1217
3566.65 1074
3567.21 1085
3567.78 1100
3568.34 1148
3568.90 1224
3569.47 1138
3570.03 1058
3570.59 1155
3571.16 1226
3571.72 1113
3572.28 1077
3572.85 1152
3573.41 1205
3573.97 1275
3574.54 1186
3575.10 1148
3575.66 1074
3576.23 1106
3576.79 1211
3577.36 1358
3577.92 1292
3578.48 1228
3579.05 1246
3579.61 1311
3580.18 1347
3580.74 1352
3581.30 1252
3581.87 1194
3582.43 1149
3583.00 1254
3583.56 1168
3584.13 1126
3584.69 1111
3585.25 1117
3585.82 1084
3586.38 1042
3586.95 1046
3587.51 1129
3588.08 1063
3588.64 1093
3589.21 1115
3589.77 1084
3590.34 1017
3590.90 1157
3591.47 1230
3592.03 1161
3592.60 1184
3593.16 1095
3593.73 1020
3594.29 1144
3594.86 1237
3595.42 999
3595.99 1054
3596.55 1066
3597.12 1005
3597.68 1039
3598.25 1073
3598.82 1171
3599.38 1177
3599.95 1163
3600.51 1183
3601.08 1191
3601.64 1144
3602.21 1104
3602.78 1106
3603.34 1017
3603.91 1063
3604.47 1019
3605.04 1123
3605.61 1103
3606.17 1046
3606.74 1070
3607.30 1148
3607.87 1091
3608.44 1109
3609.00 1049
3609.57 944
3610.14 953
3610.70 1062
3611.27 1081
3611.84 1042
3612.40 981
3612.97 1196
3613.54 1134
3614.10 1159
3614.67 1257
3615.24 1222
3615.80 1313
3616.37 1455
3616.94 1574
3617.50 1699
3618.07 2058
3618.64 2066
3619.21 2327
3619.77 2227
3620.34 2242
3620.91 2330
3621.47 2278
3622.04 2228
3622.61 2042
3623.18 1833
3623.74 1675
3624.31 1743
3624.88 1527
3625.45 1242
3626.01 1217
3626.58 1148
3627.15 1088
3627.72 1116
3628.29 1037
3628.85 1066
3629.42 1057
3629.99 1125
3630.56 1111
3631.13 1000
3631.69 1028
3632.26 1020
3632.83 1039
3633.40 1085
3633.97 1059
3634.54 1195
3635.10 1106
3635.67 1153
3636.24 1119
3636.81 1119
3637.38 1151
3637.95 1279
3638.52 1269
3639.08 1142
3639.65 1299
3640.22 1384
3640.79 1416
3641.36 1445
3641.93 1586
3642.50 1484
3643.07 1572
3643.64 1667
3644.20 1677
3644.77 1540
3645.34 1480
3645.91 1527
3646.48 1529
3647.05 1587
3647.62 1423
3648.19 1341
3648.76 1292
3649.33 1395
3649.90 1429
3650.47 1464
3651.04 1323
3651.61 1376
3652.18 1509
3652.75 1520
3653.32 1648
3653.89 1585
3654.46 1467
3655.03 1559
3655.60 1591
3656.17 1492
3656.74 1437
3657.31 1553
3657.88 1581
3658.45 1793
3659.02 1653
3659.59 1499
3660.16 1627
3660.73 1557
3661.30 1580
3661.87 1511
3662.44 1479
3663.01 1533
3663.58 1473
3664.15 1500
3664.72 1690
3665.29 1620
3665.86 1646
3666.43 1669
3667.01 1581
3667.58 1598
3668.15 1701
3668.72 1731
3669.29 1691
3669.86 1556
3670.43 1355
3671.00 1399
3671.57 1379
3672.15 1293
3672.72 1301
3673.29 1361
3673.86 1427
3674.43 1324
3675.00 1311
3675.57 1220
3676.15 1210
3676.72 1189
3677.29 1231
3677.86 1291
3678.43 1287
3679.00 1300
3679.58 1166
3680.15 1202
3680.72 1087
3681.29 1187
3681.86 1191
3682.44 1177
3683.01 1157
3683.58 1157
3684.15 1100
3684.73 1173
3685.30 1143
3685.87 1184
3686.44 1204
3687.02 1167
3687.59 1153
3688.16 1230
3688.73 1377
3689.31 1427
3689.88 1422
3690.45 1491
3691.02 1570
3691.60 1629
3692.17 1575
3692.74 1473
3693.32 1609
3693.89 1490
3694.46 1325
3695.03 1225
3695.61 1283
3696.18 1183
3696.75 1252
3697.33 1241
3697.90 1276
3698.47 1141
3699.05 1199
3699.62 1389
3700.19 1255
3700.77 1218
3701.34 1319
3701.91 1441
3702.49 1282
3703.06 1375
3703.64 1333
3704.21 1248
3704.78 1241
3705.36 1209
3705.93 1173
3706.51 1183
3707.08 1119
3707.65 1198
3708.23 1256
3708.80 1137
3709.38 1071
3709.95 1109
3710.52 1289
3711.10 1258
3711.67 1189
3712.25 1158
3712.82 1336
3713.40 1267
3713.97 1114
3714.55 1219
3715.12 1230
3715.69 1168
3716.27 1164
3716.84 1206
3717.42 1186
3717.99 1081
3718.57 1178
3719.14 1166
3719.72 1084
3720.29 1027
3720.87 1022
3721.44 1060
3722.02 1051
3722.59 974
3723.17 1048
3723.75 985
3724.32 1086
3724.90 1012
3725.47 941
3726.05 1210
3726.62 1141
3727.20 1163
3727.77 1168
3728.35 1163
3728.92 1137
3729.50 1099
3730.08 1085
3730.65 992
3731.23 1179
3731.80 1240
3732.38 1373
3732.96 1210
3733.53 1210
3734.11 1316
3734.68 1407
3735.26 1426
3735.84 1327
3736.41 1328
3736.99 1323
3737.57 1199
3738.14 1231
3738.72 1258
3739.30 1081
3739.87 1139
3740.45 1080
3741.03 1028
3741.60 1023
3742.18 970
3742.76 1134
3743.33 929
3743.91 1124
3744.49 1106
3745.06 1057
3745.64 1067
3746.22 1182
3746.79 1174
3747.37 1240
3747.95 1151
3748.53 1127
3749.10 1139
3749.68 1174
3750.26 1238
3750.83 1213
3751.41 1107
3751.99 1157
3752.57 1127
3753.14 1193
3753.72 1164
3754.30 1132
3754.88 1064
3755.46 1068
3756.03 1034
3756.61 955
3757.19 1039
3757.77 845
3758.35 987
3758.92 968
3759.50 1026
3760.08 1055
3760.66 1058
3761.24 1096
3761.81 1190
3762.39 1144
3762.97 1182
3763.55 1301
3764.13 1262
3764.71 1282
3765.28 1132
3765.86 989
3766.44 1095
3767.02 1128
3767.60 1066
3768.18 1083
3768.76 1013
3769.34 960
3769.91 983
3770.49 1009
3771.07 1057
3771.65 1104
3772.23 1069
3772.81 979
3773.39 945
3773.97 1074
3774.55 990
3775.13 954
3775.71 997
3776.28 960
3776.86 859
3777.44 927
3778.02 893
3778.60 978
3779.18 1034
3779.76 1006
3780.34 1003
3780.92 1024
3781.50 1014
3782.08 982
3782.66 1034
3783.24 970
3783.82 922
3784.40 844
3784.98 871
3785.56 961
3786.14 969
3786.72 905
3787.30 911
3787.88 983
3788.46 979
3789.04 1055
3789.62 1039
3790.20 922
3790.78 1098
3791.36 989
3791.94 958
3792.53 959
3793.11 903
3793.69 955
3794.27 981
3794.85 1045
3795.43 1043
3796.01 1101
3796.59 1162
3797.17 1046
3797.75 1080
3798.33 1101
3798.91 1098
3799.50 1153
3800.08 1128
3800.66 1145
3801.24 1047
3801.82 1068
3802.40 1238
3802.98 1201
3803.57 1093
3804.15 1137
3804.73 1190
3805.31 1157
3805.89 1142
3806.47 1115
3807.05 1172
3807.64 1208
3808.22 1207
3808.80 1212
3809.38 1279
3809.96 1283
3810.55 1212
3811.13 1256
3811.71 1368
3812.29 1293
3812.87 1312
3813.46 1198
3814.04 1316
3814.62 1430
3815.20 1285
3815.79 1291
3816.37 1398
3816.95 1198
3817.53 1267
3818.12 1310
3818.70 1143
3819.28 1220
3819.86 1255
3820.45 1062
3821.03 1144
3821.61 1124
3822.20 960
3822.78 957
3823.36 1047
3823.94 1055
3824.53 1069
3825.11 1107
3825.69 1109
3826.28 981
3826.86 915
3827.44 1023
3828.03 1053
3828.61 1023
3829.19 1002
3829.78 1080
3830.36 980
3830.94 937
3831.53 1129
3832.11 1049
3832.69 1050
3833.28 1066
3833.86 1010
3834.45 1041
3835.03 1070
3835.61 1092
3836.20 996
3836.78 940
3837.37 964
3837.95 873
3838.53 865
3839.12 921
3839.70 992
3840.29 955
3840.87 948
3841.46 865
3842.04 983
3842.62 948
3843.21 981
3843.79 1089
3844.38 1027
3844.96 1029
3845.55 880
3846.13 981
3846.72 891
3847.30 1017
3847.89 922
3848.47 901
3849.06 872
3849.64 909
3850.23 937
3850.81 929
3851.40 1039
3851.98 987
3852.57 991
3853.15 899
3853.74 1059
3854.32 1024
3854.91 943
3855.49 881
3856.08 936
3856.66 982
3857.25 1086
3857.84 1115
3858.42 1197
3859.01 1240
3859.59 1263
3860.18 1346
3860.76 1431
3861.35 1677
3861.94 1803
3862.52 1813
3863.11 1920
3863.69 1983
3864.28 1994
3864.87 1899
3865.45 1817
3866.04 1860
3866.62 1896
3867.21 1843
3867.80 1528
3868.38 1441
3868.97 1366
3869.56 1378
3870.14 1305
3870.73 1171
3871.32 1178
3871.90 1086
3872.49 975
3873.08 928
3873.66 994
3874.25 1052
3874.84 1035
3875.42 1129
3876.01 1180
3876.60 1089
3877.19 1104
3877.77 1115
3878.36 993
3878.95 1077
3879.53 999
3880.12 1052
3880.71 1006
3881.30 1003
3881.88 959
3882.47 1121
3883.06 1007
3883.65 931
3884.23 949
3884.82 921
3885.41 960
3886.00 985
3886.58 884
3887.17 944
3887.76 866
3888.35 948
3888.94 1020
3889.52 1062
3890.11 1087
3890.70 987
3891.29 1085
3891.88 1142
3892.46 1159
3893.05 1104
3893.64 1164
3894.23 1153
3894.82 1182
3895.41 1115
3895.99 962
3896.58 1010
3897.17 1034
3897.76 1005
3898.35 1001
3898.94 991
3899.53 982
3900.12 1043
3900.70 969
3901.29 1046
3901.88 998
3902.47 957
3903.06 993
3903.65 984
3904.24 918
3904.83 1014
3905.42 1177
3906.01 1088
3906.60 1086
3907.18 1087
3907.77 1052
3908.36 961
3908.95 980
3909.54 1021
3910.13 1080
3910.72 1027
3911.31 1023
3911.90 972
3912.49 889
3913.08 893
3913.67 843
3914.26 912
3914.85 1024
3915.44 1009
3916.03 1031
3916.62 889
3917.21 968
3917.80 954
3918.39 977
3918.98 966
3919.57 1063
3920.16 1006
3920.75 903
3921.34 1029
3921.93 908
3922.52 1039
3923.11 1092
3923.70 973
3924.30 855
3924.89 867
3925.48 886
3926.07 894
3926.66 795
3927.25 727
3927.84 770
3928.43 788
3929.02 790
3929.61 920
3930.20 899
3930.80 774
3931.39 767
3931.98 867
3932.57 853
3933.16 818
3933.75 669
3934.34 829
3934.93 792
3935.53 773
3936.12 792
3936.71 872
3937.30 819
3937.89 808
3938.48 847
3939.08 904
3939.67 949
3940.26 846
3940.85 772
3941.44 853
3942.04 972
3942.63 924
3943.22 803
3943.81 794
3944.40 913
3945.00 844
3945.59 869
3946.18 962
3946.77 892
3947.36 972
3947.96 916
3948.55 862
3949.14 893
3949.73 961
3950.33 930
3950.92 1002
3951.51 887
3952.11 913
3952.70 939
3953.29 978
3953.88 865
3954.48 901
3955.07 978
3955.66 894
3956.26 850
3956.85 840
3957.44 786
3958.04 841
3958.63 847
3959.22 849
3959.81 873
3960.41 972
3961.00 868
3961.60 904
3962.19 913
3962.78 959
3963.38 1058
3963.97 1009
3964.56 984
3965.16 921
3965.75 900
3966.34 987
3966.94 885
3967.53 924
3968.13 903
3968.72 931
3969.31 981
3969.91 981
3970.50 1006
3971.10 1090
3971.69 966
3972.28 923
3972.88 864
3973.47 876
3974.07 953
3974.66 917
3975.26 977
3975.85 1093
3976.45 1140
3977.04 1172
3977.63 1059
3978.23 1022
3978.82 1205
3979.42 1174
3980.01 1222
3980.61 1125
3981.20 1056
3981.80 1059
3982.39 1046
3982.99 1035
3983.58 1022
3984.18 986
3984.77 1003
3985.37 946
3985.96 998
3986.56 996
3987.16 1066
3987.75 1095
3988.35 1049
3988.94 921
3989.54 1027
3990.13 1080
3990.73 1069
3991.32 1052
3991.92 984
3992.52 1021
3993.11 993
3993.71 866
3994.30 926
3994.90 934
3995.50 982
3996.09 970
3996.69 1028
3997.28 975
3997.88 986
3998.48 931
3999.07 986
3999.67 1008
4000.26 995
4000.86 938
4001.46 917
4002.05 981
4002.65 929
4003.25 896
4003.84 978
4004.44 1003
4005.04 891
4005.63 848
4006.23 1024
4006.83 971
4007.42 946
4008.02 935
4008.62 928
4009.21 858
4009.81 923
4010.41 962
4011.01 1006
4011.60 864
4012.20 934
4012.80 1005
4013.40 1066
4013.99 918
4014.59 1017
4015.19 974
4015.78 948
4016.38 1070
4016.98 1078
4017.58 976
4018.18 984
4018.77 989
4019.37 1035
4019.97 1019
4020.57 932
4021.16 977
4021.76 1010
4022.36 1094
4022.96 1049
4023.56 965
4024.15 882
4024.75 960
4025.35 1084
4025.95 998
4026.55 1193
4027.15 1097
4027.74 1041
4028.34 1143
4028.94 1048
4029.54 1166
4030.14 1023
4030.74 1038
4031.34 1199
4031.93 1033
4032.53 1000
4033.13 1147
4033.73 1127
4034.33 1027
4034.93 960
4035.53 973
4036.13 976
4036.73 977
4037.32 989
4037.92 971
4038.52 990
4039.12 958
4039.72 959
4040.32 1016
4040.92 844
4041.52 921
4042.12 791
4042.72 851
4043.32 855
4043.92 765
4044.52 843
4045.12 925
4045.72 850
4046.32 941
4046.92 827
4047.52 961
4048.12 908
4048.72 825
4049.32 781
4049.92 818
4050.52 790
4051.12 818
4051.72 895
4052.32 912
4052.92 809
4053.52 853
4054.12 794
4054.72 814
4055.32 884
4055.92 850
4056.52 896
4057.12 804
4057.72 794
4058.32 743
4058.92 745
4059.52 841
4060.12 766
4060.72 770
4061.33 849
4061.93 800
4062.53 696
4063.13 735
4063.73 794
4064.33 811
4064.93 842
4065.53 755
4066.13 695
4066.74 767
4067.34 781
4067.94 839
4068.54 886
4069.14 820
4069.74 808
4070.34 857
4070.95 720
4071.55 792
4072.15 847
4072.75 827
4073.35 806
4073.95 823
4074.56 755
4075.16 765
4075.76 897
4076.36 945
4076.96 825
4077.57 826
4078.17 758
4078.77 945
4079.37 880
4079.97 912
4080.58 902
4081.18 847
4081.78 791
4082.38 863
4082.99 782
4083.59 853
4084.19 772
4084.79 805
4085.40 813
4086.00 733
4086.60 774
4087.21 793
4087.81 744
4088.41 787
4089.01 703
4089.62 657
4090.22 666
4090.82 717
4091.43 816
4092.03 851
4092.63 798
4093.24 931
4093.84 936
4094.44 833
4095.05 874
4095.65 746
4096.25 790
4096.86 844
4097.46 843
4098.06 915
4098.67 723
4099.27 914
4099.87 821
4100.48 750
4101.08 809
4101.69 763
4102.29 783
4102.89 799
4103.50 861
4104.10 818
4104.71 725
4105.31 762
4105.91 698
4106.52 697
4107.12 768
4107.73 837
4108.33 845
4108.94 741
4109.54 724
4110.14 751
4110.75 848
4111.35 828
4111.96 731
4112.56 677
4113.17 696
4113.77 762
4114.38 777
4114.98 881
4115.59 833
4116.19 914
4116.80 922
4117.40 802
4118.01 779
4118.61 836
4119.22 930
4119.82 818
4120.43 811
4121.03 790
4121.64 832
4122.24 844
4122.85 836
4123.46 813
4124.06 770
4124.67 685
4125.27 853
4125.88 918
4126.48 770
4127.09 740
4127.69 753
4128.30 864
4128.91 858
4129.51 760
4130.12 772
4130.72 878
4131.33 836
4131.94 773
4132.54 698
4133.15 761
4133.76 854
4134.36 811
4134.97 806
4135.57 898
4136.18 837
4136.79 899
4137.39 983
4138.00 951
4138.61 879
4139.21 864
4139.82 1004
4140.43 945
4141.03 911
4141.64 890
4142.25 969
4142.85 953
4143.46 1007
4144.07 1185
4144.67 968
4145.28 1000
4145.89 1003
4146.50 852
4147.10 879
4147.71 987
4148.32 879
4148.93 724
4149.53 786
4150.14 798
4150.75 742
4151.36 804
4151.96 750
4152.57 753
4153.18 768
4153.79 787
4154.39 767
4155.00 837
4155.61 802
4156.22 847
4156.82 811
4157.43 878
4158.04 781
4158.65 850
4159.26 750
4159.87 772
4160.47 729
4161.08 765
4161.69 746
4162.30 824
4162.91 960
4163.52 986
4164.12 902
4164.73 898
4165.34 968
4165.95 889
4166.56 1028
4167.17 984
4167.78 957
4168.38 990
4168.99 912
4169.60 864
4170.21 895
4170.82 864
4171.43 706
4172.04 739
4172.65 851
4173.26 731
4173.86 705
4174.47 807
4175.08 928
4175.69 948
4176.30 906
4176.91 878
4177.52 845
4178.13 913
4178.74 898
4179.35 880
4179.96 900
4180.57 817
4181.18 823
4181.79 827
4182.40 843
4183.01 788
4183.62 805
4184.23 814
4184.84 787
4185.45 870
4186.06 763
4186.67 781
4187.28 765
4187.89 732
4188.50 736
4189.11 857
4189.72 837
4190.33 872
4190.94 898
4191.55 847
4192.16 904
4192.77 882
4193.38 847
4193.99 1029
4194.60 1063
4195.21 1197
4195.82 962
4196.44 988
4197.05 990
4197.66 1008
4198.27 1012
4198.88 1089
4199.49 885
4200.10 744
4200.71 902
4201.32 936
4201.94 956
4202.55 852
4203.16 855
4203.77 853
4204.38 829
4204.99 919
4205.60 984
4206.21 820
4206.83 815
4207.44 915
4208.05 878
4208.66 940
4209.27 797
4209.89 895
4210.50 879
4211.11 785
4211.72 880
4212.33 950
4212.94 889
4213.56 894
4214.17 868
4214.78 936
4215.39 915
4216.01 879
4216.62 937
4217.23 850
4217.84 1038
4218.46 1061
4219.07 993
4219.68 973
4220.29 1104
4220.91 1101
4221.52 1107
4222.13 1016
4222.74 1175
4223.36 1292
4223.97 1269
4224.58 1301
4225.19 1401
4225.81 1445
4226.42 1443
4227.03 1298
4227.65 1373
4228.26 1321
4228.87 1331
4229.49 1341
4230.10 1436
4230.71 1357
4231.33 1494
4231.94 1391
4232.55 1457
4233.17 1470
4233.78 1583
4234.39 1673
4235.01 1616
4235.62 1777
4236.23 1844
4236.85 1792
4237.46 1699
4238.08 1575
4238.69 1562
4239.30 1580
4239.92 1487
4240.53 1271
4241.15 1262
4241.76 1138
4242.37 1005
4242.99 1078
4243.60 1066
4244.22 1170
4244.83 1105
4245.45 1021
4246.06 1009
4246.67 1056
4247.29 1197
4247.90 1127
4248.52 1120
4249.13 985
4249.75 1116
4250.36 995
4250.98 899
4251.59 969
4252.21 1005
4252.82 990
4253.44 959
4254.05 944
4254.67 897
4255.28 1065
4255.90 1045
4256.51 1046
4257.13 1046
4257.74 1032
4258.36 1005
4258.97 1072
4259.59 989
4260.20 882
4260.82 866
4261.44 957
4262.05 925
4262.67 884
4263.28 975
4263.90 968
4264.51 1021
4265.13 917
4265.75 885
4266.36 837
4266.98 918
4267.59 972
4268.21 961
4268.83 937
4269.44 907
4270.06 1026
4270.67 966
4271.29 936
4271.91 916
4272.52 894
4273.14 890
4273.76 923
4274.37 1049
4274.99 1059
4275.61 938
4276.22 935
4276.84 1035
4277.46 1056
4278.07 961
4278.69 1035
4279.31 974
4279.92 900
4280.54 886
4281.16 998
4281.77 1052
4282.39 997
4283.01 915
4283.63 922
4284.24 878
4284.86 901
4285.48 875
4286.09 782
4286.71 924
4287.33 830
4287.95 749
4288.56 849
4289.18 865
4289.80 740
4290.42 847
4291.03 862
4291.65 881
4292.27 1045
4292.89 914
4293.51 897
4294.12 868
4294.74 852
4295.36 787
4295.98 791
4296.60 896
4297.21 931
4297.83 888
4298.45 827
4299.07 930
4299.69 844
4300.31 837
4300.92 907
4301.54 840
4302.16 878
4302.78 933
4303.40 909
4304.02 900
4304.63 890
4305.25 840
4305.87 865
4306.49 877
4307.11 850
4307.73 870
4308.35 873
4308.97 855
4309.59 879
4310.20 821
4310.82 932
4311.44 1011
4312.06 1045
4312.68 915
4313.30 993
4313.92 1057
4314.54 1016
4315.16 821
4315.78 825
4316.40 871
4317.02 898
4317.64 883
4318.26 1013
4318.88 1011
4319.50 936
4320.12 828
4320.74 919
4321.36 965
4321.98 1144
4322.60 1138
4323.22 1073
4323.84 1035
4324.46 956
4325.08 1060
4325.70 1081
4326.32 1070
4326.94 1101
4327.56 1089
4328.18 1173
4328.80 1257
4329.42 1111
4330.04 1127
4330.66 1147
4331.28 1137
4331.90 1142
4332.52 1242
4333.14 1213
4333.76 1163
4334.38 1280
4335.00 1360
4335.63 1397
4336.25 1554
4336.87 1539
4337.49 1752
4338.11 1705
4338.73 1660
4339.35 1753
4339.97 1738
4340.59 1876
4341.22 1714
4341.84 1651
4342.46 1607
4343.08 1647
4343.70 2002
4344.32 2195
4344.94 2399
4345.57 2712
4346.19 3286
4346.81 3220
4347.43 3245
4348.05 3374
4348.67 3509
4349.30 3433
4349.92 3313
4350.54 2824
4351.16 2621
4351.78 2556
4352.41 2055
4353.03 1874
4353.65 1622
4354.27 1423
4354.90 1369
4355.52 1317
4356.14 1262
4356.76 1351
4357.38 1283
4358.01 1330
4358.63 1303
4359.25 1312
4359.87 1329
4360.50 1325
4361.12 1343
4361.74 1400
4362.37 1362
4362.99 1265
4363.61 1353
4364.23 1153
4364.86 1117
4365.48 1116
4366.10 1125
4366.73 1122
4367.35 999
4367.97 1115
4368.60 1036
4369.22 915
4369.84 942
4370.47 978
4371.09 939
4371.71 880
4372.34 936
4372.96 887
4373.58 856
4374.21 752
4374.83 824
4375.46 882
4376.08 800
4376.70 933
4377.33 997
4377.95 948
4378.57 951
4379.20 909
4379.82 1013
4380.45 882
4381.07 974
4381.70 977
4382.32 937
4382.94 901
4383.57 975
4384.19 1032
4384.82 1019
4385.44 978
4386.07 1048
4386.69 922
4387.32 1056
4387.94 932
4388.56 974
4389.19 958
4389.81 905
4390.44 802
4391.06 817
4391.69 815
4392.31 855
4392.94 873
4393.56 958
4394.19 1013
4394.81 916
4395.44 938
4396.06 821
4396.69 974
4397.31 870
4397.94 973
4398.57 943
4399.19 923
4399.82 916
4400.44 994
4401.07 977
4401.69 963
4402.32 1004
4402.94 898
4403.57 910
4404.20 1058
4404.82 999
4405.45 954
4406.07 913
4406.70 916
4407.33 829
4407.95 868
4408.58 981
4409.20 1032
4409.83 979
4410.46 977
4411.08 1005
4411.71 958
4412.34 864
4412.96 884
4413.59 958
4414.21 819
4414.84 895
4415.47 943
4416.09 893
4416.72 965
4417.35 899
4417.97 857
4418.60 912
4419.23 923
4419.86 916
4420.48 949
4421.11 876
4421.74 877
4422.36 902
4422.99 960
4423.62 938
4424.25 1024
4424.87 949
4425.50 872
4426.13 894
4426.75 815
4427.38 854
4428.01 834
4428.64 817
4429.26 835
4429.89 801
4430.52 852
4431.15 732
4431.78 764
4432.40 826
4433.03 914
4433.66 1025
4434.29 989
4434.91 1004
4435.54 957
4436.17 870
4436.80 983
4437.43 973
4438.06 956
4438.68 877
4439.31 884
4439.94 832
4440.57 840
4441.20 723
4441.83 804
4442.45 763
4443.08 821
4443.71 825
4444.34 769
4444.97 873
4445.60 921
4446.23 812
4446.86 890
4447.48 855
4448.11 1038
4448.74 930
4449.37 792
4450.00 835
4450.63 1004
4451.26 992
4451.89 1056
4452.52 942
4453.15 823
4453.78 744
4454.40 789
4455.03 968
4455.66 923
4456.29 993
4456.92 998
4457.55 977
4458.18 995
4458.81 900
4459.44 845
4460.07 821
4460.70 943
4461.33 803
4461.96 813
4462.59 819
4463.22 920
4463.85 821
4464.48 861
4465.11 733
4465.74 747
4466.37 829
4467.00 825
4467.63 850
4468.26 734
4468.89 751
4469.52 816
4470.15 842
4470.78 881
4471.41 756
4472.04 846
4472.68 878
4473.31 899
4473.94 796
4474.57 759
4475.20 852
4475.83 865
4476.46 852
4477.09 794
4477.72 762
4478.35 800
4478.98 825
4479.62 867
4480.25 812
4480.88 843
4481.51 876
4482.14 877
4482.77 922
4483.40 909
4484.04 864
4484.67 887
4485.30 976
4485.93 840
4486.56 813
4487.19 808
4487.82 896
4488.46 975
4489.09 920
4489.72 980
4490.35 963
4490.98 958
4491.62 1024
4492.25 927
4492.88 961
4493.51 942
4494.14 907
4494.78 912
4495.41 844
4496.04 891
4496.67 941
4497.31 918
4497.94 999
4498.57 888
4499.20 1010
4499.84 1130
4500.47 1180
4501.10 1171
4501.73 1276
4502.37 1320
4503.00 1309
4503.63 1176
4504.27 1156
4504.90 1043
4505.53 1063
4506.16 1095
4506.80 1104
4507.43 959
4508.06 949
4508.70 1076
4509.33 943
4509.96 859
4510.60 889
4511.23 1002
4511.86 905
4512.50 870
4513.13 895
4513.76 1018
4514.40 1058
4515.03 970
4515.66 956
4516.30 933
4516.93 1026
4517.57 987
4518.20 859
4518.83 843
4519.47 849
4520.10 889
4520.74 952
4521.37 885
4522.00 871
4522.64 972
4523.27 862
4523.91 806
4524.54 867
4525.18 946
4525.81 953
4526.44 995
4527.08 1049
4527.71 1067
4528.35 1254
4528.98 1422
4529.62 1522
4530.25 1646
4530.89 1834
4531.52 2143
4532.16 2312
4532.79 2373
4533.43 2423
4534.06 2685
4534.70 2513
4535.33 2310
4535.97 2190
4536.60 2017
4537.24 1785
4537.87 1576
4538.51 1424
4539.14 1337
4539.78 1219
4540.41 1144
4541.05 1087
4541.68 1048
4542.32 998
4542.96 1006
4543.59 940
4544.23 810
4544.86 865
4545.50 914
4546.13 910
4546.77 947
4547.41 886
4548.04 877
4548.68 969
4549.31 991
4549.95 800
4550.59 814
4551.22 811
4551.86 848
4552.50 872
4553.13 833
4553.77 827
4554.40 802
4555.04 810
4555.68 824
4556.31 819
4556.95 887
4557.59 871
4558.22 950
4558.86 809
4559.50 759
4560.13 902
4560.77 828
4561.41 824
4562.04 886
4562.68 899
4563.32 960
4563.96 926
4564.59 912
4565.23 957
4565.87 891
4566.50 909
4567.14 976
4567.78 1064
4568.42 987
4569.05 1007
4569.69 937
4570.33 996
4570.97 963
4571.60 1015
4572.24 996
4572.88 918
4573.52 923
4574.16 794
4574.79 895
4575.43 977
4576.07 913
4576.71 946
4577.34 868
4577.98 909
4578.62 967
4579.26 1066
4579.90 932
4580.54 985
4581.17 962
4581.81 867
4582.45 896
4583.09 925
4583.73 902
4584.37 727
4585.00 891
4585.64 986
4586.28 838
4586.92 928
4587.56 911
4588.20 920
4588.84 959
4589.48 1184
4590.11 1045
4590.75 1243
4591.39 1281
4592.03 1176
4592.67 1133
4593.31 1201
4593.95 1113
4594.59 1139
4595.23 1190
4595.87 1111
4596.51 1006
4597.15 948
4597.79 1039
4598.42 970
4599.06 995
4599.70 1020
4600.34 969
4600.98 867
4601.62 951
4602.26 1093
4602.90 939
4603.54 930
4604.18 984
4604.82 938
4605.46 997
4606.10 1014
4606.74 876
4607.38 917
4608.02 930
4608.66 884
4609.30 942
4609.94 1052
4610.58 1098
4611.22 995
4611.86 998
4612.50 932
4613.15 963
4613.79 918
4614.43 963
4615.07 938
4615.71 992
4616.35 927
4616.99 893
4617.63 890
4618.27 840
4618.91 752
4619.55 748
4620.19 851
4620.83 922
4621.48 926
4622.12 910
4622.76 759
4623.40 787
4624.04 895
4624.68 809
4625.32 863
4625.96 801
4626.61 840
4627.25 823
4627.89 813
4628.53 934
4629.17 933
4629.81 844
4630.46 800
4631.10 760
4631.74 873
4632.38 968
4633.02 884
4633.66 936
4634.31 865
4634.95 870
4635.59 907
4636.23 1018
4636.88 1101
4637.52 1015
4638.16 996
4638.80 1019
4639.44 998
4640.09 993
4640.73 1004
4641.37 996
4642.01 922
4642.66 1118
4643.30 966
4643.94 983
4644.58 897
4645.23 858
4645.87 800
4646.51 825
4647.16 933
4647.80 874
4648.44 982
4649.08 1011
4649.73 886
4650.37 921
4651.01 974
4651.66 948
4652.30 928
4652.94 946
4653.59 887
4654.23 970
4654.87 1063
4655.52 1074
4656.16 930
4656.80 923
4657.45 917
4658.09 801
4658.74 841
4659.38 880
4660.02 825
4660.67 893
4661.31 777
4661.95 767
4662.60 750
4663.24 805
4663.89 762
4664.53 882
4665.17 826
4665.82 831
4666.46 823
4667.11 703
4667.75 779
4668.40 796
4669.04 763
4669.68 796
4670.33 791
4670.97 822
4671.62 833
4672.26 876
4672.91 892
4673.55 902
4674.20 949
4674.84 997
4675.49 972
4676.13 978
4676.78 928
4677.42 939
4678.07 913
4678.71 890
4679.36 921
4680.00 934
4680.65 996
4681.29 927
4681.94 882
4682.58 804
4683.23 828
4683.87 908
4684.52 951
4685.16 994
4685.81 879
4686.46 942
4687.10 903
4687.75 889
4688.39 951
4689.04 874
4689.68 906
4690.33 937
4690.98 949
4691.62 1013
4692.27 917
4692.91 933
4693.56 1029
4694.21 963
4694.85 836
4695.50 936
4696.15 842
4696.79 1029
4697.44 979
4698.08 1082
4698.73 1093
4699.38 1090
4700.02 1305
4700.67 1304
4701.32 1153
4701.96 1248
4702.61 1123
4703.26 1159
4703.90 972
4704.55 950
4705.20 1005
4705.84 852
4706.49 970
4707.14 923
4707.79 869
4708.43 963
4709.08 895
4709.73 927
4710.37 948
4711.02 886
4711.67 958
4712.32 956
4712.96 910
4713.61 912
4714.26 854
4714.91 883
4715.55 878
4716.20 1029
4716.85 946
4717.50 956
4718.14 870
4718.79 799
4719.44 787
4720.09 874
4720.74 846
4721.38 916
4722.03 964
4722.68 1001
4723.33 1008
4723.98 991
4724.62 1034
4725.27 1104
4725.92 986
4726.57 948
4727.22 1015
4727.87 1122
4728.52 1086
4729.16 1061
4729.81 1057
4730.46 1049
4731.11 1074
4731.76 974
4732.41 908
4733.06 893
4733.70 837
4734.35 834
4735.00 867
4735.65 885
4736.30 906
4736.95 902
4737.60 859
4738.25 909
4738.90 864
4739.55 910
4740.20 842
4740.84 800
4741.49 925
4742.14 855
4742.79 882
4743.44 886
4744.09 918
4744.74 903
4745.39 897
4746.04 818
4746.69 817
4747.34 839
4747.99 882
4748.64 912
4749.29 908
4749.94 914
4750.59 849
4751.24 881
4751.89 982
4752.54 994
4753.19 1110
4753.84 1106
4754.49 1088
4755.14 1043
4755.79 943
4756.44 917
4757.09 1006
4757.74 973
4758.39 924
4759.04 858
4759.70 838
4760.35 847
4761.00 794
4761.65 933
4762.30 875
4762.95 805
4763.60 916
4764.25 847
4764.90 807
4765.55 853
4766.20 928
4766.86 883
4767.51 896
4768.16 958
4768.81 927
4769.46 922
4770.11 924
4770.76 1020
4771.41 879
4772.07 806
4772.72 935
4773.37 793
4774.02 888
4774.67 893
4775.32 769
4775.98 713
4776.63 817
4777.28 792
4777.93 757
4778.58 779
4779.24 868
4779.89 835
4780.54 774
4781.19 755
4781.84 737
4782.50 794
4783.15 833
4783.80 858
4784.45 802
4785.10 735
4785.76 731
4786.41 872
4787.06 976
4787.71 841
4788.37 811
4789.02 853
4789.67 721
4790.33 769
4790.98 739
4791.63 837
4792.28 845
4792.94 863
4793.59 779
4794.24 781
4794.90 771
4795.55 779
4796.20 802
4796.86 795
4797.51 871
4798.16 919
4798.81 927
4799.47 781
4800.12 842
4800.78 822
4801.43 788
4802.08 894
4802.74 848
4803.39 793
4804.04 953
4804.70 905
4805.35 788
4806.00 865
4806.66 858
4807.31 902
4807.97 838
4808.62 813
4809.27 882
4809.93 791
4810.58 781
4811.24 758
4811.89 801
4812.54 774
4813.20 832
4813.85 769
4814.51 796
4815.16 846
4815.82 831
4816.47 855
4817.13 841
4817.78 813
4818.44 873
4819.09 859
4819.74 877
4820.40 875
4821.05 901
4821.71 826
4822.36 887
4823.02 951
4823.67 903
4824.33 917
4824.98 1065
4825.64 1038
4826.29 1034
4826.95 1054
4827.60 1162
4828.26 1071
4828.92 1001
4829.57 1026
4830.23 981
4830.88 988
4831.54 956
4832.19 985
4832.85 934
4833.50 956
4834.16 1026
4834.82 961
4835.47 1069
4836.13 1189
4836.78 1139
4837.44 1054
4838.10 1097
4838.75 1270
4839.41 1253
4840.06 1286
4840.72 1265
4841.38 1240
4842.03 1196
4842.69 1055
4843.34 1227
4844.00 1088
4844.66 1052
4845.31 1170
4845.97 1047
4846.63 1101
4847.28 1177
4847.94 1197
4848.60 1099
4849.25 1322
4849.91 1390
4850.57 1307
4851.22 1321
4851.88 1402
4852.54 1286
4853.20 1375
4853.85 1306
4854.51 1267
4855.17 1389
4855.82 1404
4856.48 1489
4857.14 1428
4857.80 1356
4858.45 1419
4859.11 1538
4859.77 1346
4860.43 1474
4861.08 1410
4861.74 1350
4862.40 1351
4863.06 1308
4863.71 1319
4864.37 1379
4865.03 1330
4865.69 1321
4866.34 1408
4867.00 1425
4867.66 1500
4868.32 1521
4868.98 1493
4869.63 1315
4870.29 1266
4870.95 1371
4871.61 1223
4872.27 1126
4872.93 1356
4873.58 1252
4874.24 1240
4874.90 1360
4875.56 1345
4876.22 1201
4876.88 1333
4877.54 1363
4878.19 1491
4878.85 1440
4879.51 1504
4880.17 1532
4880.83 1488
4881.49 1379
4882.15 1320
4882.81 1424
4883.47 1264
4884.13 1247
4884.78 1177
4885.44 1238
4886.10 1188
4886.76 1126
4887.42 1089
4888.08 1060
4888.74 1099
4889.40 1149
4890.06 1204
4890.72 1260
4891.38 1221
4892.04 1240
4892.70 1105
4893.36 1130
4894.02 1219
4894.68 1191
4895.34 1161
4896.00 1138
4896.66 1126
4897.32 1207
4897.98 1165
4898.64 1046
4899.30 1051
4899.96 930
4900.62 984
4901.28 1040
4901.94 1088
4902.60 982
4903.26 1001
4903.92 1116
4904.58 1018
4905.24 1067
4905.90 954
4906.56 816
4907.22 932
4907.88 975
4908.54 1012
4909.20 940
4909.87 898
4910.53 917
4911.19 839
4911.85 956
4912.51 937
4913.17 894
4913.83 984
4914.49 887
4915.15 820
4915.81 931
4916.48 919
4917.14 895
4917.80 900
4918.46 913
4919.12 932
4919.78 869
4920.44 858
4921.11 1008
4921.77 1005
4922.43 943
4923.09 826
4923.75 830
4924.41 875
4925.08 919
4925.74 824
4926.40 803
4927.06 844
4927.72 960
4928.39 948
4929.05 856
4929.71 966
4930.37 997
4931.04 859
4931.70 887
4932.36 1011
4933.02 932
4933.69 875
4934.35 911
4935.01 890
4935.67 893
4936.34 889
4937.00 821
4937.66 869
4938.32 990
4938.99 978
4939.65 984
4940.31 996
4940.98 937
4941.64 974
4942.30 936
4942.96 975
4943.63 848
4944.29 899
4944.95 920
4945.62 778
4946.28 788
4946.94 743
4947.61 742
4948.27 812
4948.93 770
4949.60 763
4950.26 853
4950.92 787
4951.59 759
4952.25 807
4952.92 946
4953.58 886
4954.24 921
4954.91 947
4955.57 871
4956.24 836
4956.90 819
4957.56 884
4958.23 775
4958.89 812
4959.56 796
4960.22 805
4960.88 782
4961.55 835
4962.21 805
4962.88 826
4963.54 930
4964.21 889
4964.87 937
4965.54 839
4966.20 857
4966.86 947
4967.53 940
4968.19 982
4968.86 978
4969.52 933
4970.19 922
4970.85 798
4971.52 854
4972.18 869
4972.85 853
4973.51 867
4974.18 858
4974.84 828
4975.51 834
4976.17 844
4976.84 927
4977.51 864
4978.17 869
4978.84 959
4979.50 903
4980.17 875
4980.83 826
4981.50 863
4982.16 828
4982.83 753
4983.50 737
4984.16 862
4984.83 876
4985.49 909
4986.16 1034
4986.83 877
4987.49 973
4988.16 847
4988.82 871
4989.49 969
4990.16 863
4990.82 815
4991.49 830
4992.16 874
4992.82 847
4993.49 937
4994.16 840
4994.82 737
4995.49 805
4996.15 794
4996.82 801
4997.49 768
4998.16 818
4998.82 781
4999.49 734
5000.16 721
5000.82 732
5001.49 701
5002.16 750
5002.82 741
5003.49 655
5004.16 674
5004.83 764
5005.49 741
5006.16 726
5006.83 750
5007.49 732
5008.16 743
5008.83 806
5009.50 739
5010.16 808
5010.83 842
5011.50 781
5012.17 775
5012.84 731
5013.50 723
5014.17 703
5014.84 766
5015.51 806
5016.17 762
5016.84 769
5017.51 833
5018.18 815
5018.85 704
5019.52 838
5020.18 892
5020.85 864
5021.52 838
5022.19 859
5022.86 908
5023.53 807
5024.19 811
5024.86 862
5025.53 898
5026.20 948
5026.87 881
5027.54 872
5028.21 899
5028.88 887
5029.54 816
5030.21 840
5030.88 878
5031.55 864
5032.22 839
5032.89 694
5033.56 784
5034.23 760
5034.90 824
5035.57 785
5036.24 721
5036.90 671
5037.57 712
5038.24 738
5038.91 817
5039.58 818
5040.25 663
5040.92 750
5041.59 757
5042.26 755
5042.93 774
5043.60 816
5044.27 720
5044.94 780
5045.61 783
5046.28 783
5046.95 798
5047.62 741
5048.29 771
5048.96 711
5049.63 758
5050.30 711
5050.97 726
5051.64 725
5052.31 769
5052.98 756
5053.65 841
5054.32 872
5054.99 765
5055.66 694
5056.34 745
5057.01 809
5057.68 792
5058.35 749
5059.02 676
5059.69 746
5060.36 665
5061.03 716
5061.70 707
5062.37 698
5063.04 663
5063.72 695
5064.39 673
5065.06 681
5065.73 722
5066.40 708
5067.07 685
5067.74 698
5068.42 675
5069.09 684
5069.76 803
5070.43 782
5071.10 740
5071.77 757
5072.44 735
5073.12 700
5073.79 763
5074.46 675
5075.13 634
5075.80 748
5076.48 696
5077.15 734
5077.82 763
5078.49 784
5079.16 767
5079.84 870
5080.51 861
5081.18 810
5081.85 901
5082.53 877
5083.20 828
5083.87 876
5084.54 814
5085.22 720
5085.89 745
5086.56 738
5087.23 747
5087.91 803
5088.58 759
5089.25 808
5089.93 769
5090.60 861
5091.27 838
5091.94 819
5092.62 900
5093.29 873
5093.96 872
5094.64 947
5095.31 864
5095.98 886
5096.66 842
5097.33 825
5098.00 777
5098.68 802
5099.35 819
5100.02 811
5100.70 728
5101.37 819
5102.04 828
5102.72 757
5103.39 709
5104.07 772
5104.74 800
5105.41 818
5106.09 865
5106.76 846
5107.44 832
5108.11 812
5108.78 715
5109.46 759
5110.13 799
5110.81 730
5111.48 689
5112.16 700
5112.83 791
5113.50 791
5114.18 838
5114.85 801
5115.53 666
5116.20 807
5116.88 768
5117.55 868
5118.23 819
5118.90 860
5119.58 908
5120.25 966
5120.93 847
5121.60 857
5122.28 928
5122.95 866
5123.63 843
5124.30 927
5124.98 895
5125.65 792
5126.33 784
5127.00 829
5127.68 759
5128.35 783
5129.03 862
5129.70 857
5130.38 751
5131.06 804
5131.73 809
5132.41 826
5133.08 838
5133.76 798
5134.43 766
5135.11 791
5135.79 751
5136.46 831
5137.14 811
5137.81 743
5138.49 800
5139.17 791
5139.84 754
5140.52 784
5141.20 743
5141.87 737
5142.55 711
5143.22 673
5143.90 653
5144.58 723
5145.25 724
5145.93 682
5146.61 706
5147.28 717
5147.96 651
5148.64 734
5149.31 725
5149.99 560
5150.67 661
5151.34 703
5152.02 727
5152.70 624
5153.38 696
5154.05 655
5154.73 715
5155.41 786
5156.08 662
5156.76 637
5157.44 608
5158.12 611
5158.79 677
5159.47 679
5160.15 624
5160.83 724
5161.50 724
5162.18 640
5162.86 674
5163.54 714
5164.22 693
5164.89 665
5165.57 725
5166.25 748
5166.93 815
5167.61 785
5168.28 768
5168.96 718
5169.64 781
5170.32 687
5171.00 718
5171.67 754
5172.35 742
5173.03 673
5173.71 723
5174.39 682
5175.07 661
5175.74 681
5176.42 742
5177.10 669
5177.78 667
5178.46 685
5179.14 671
5179.82 685
5180.50 702
5181.17 671
5181.85 706
5182.53 676
5183.21 728
5183.89 677
5184.57 602
5185.25 764
5185.93 692
5186.61 630
5187.29 594
5187.97 599
5188.65 613
5189.33 569
5190.00 617
5190.68 692
5191.36 649
5192.04 634
5192.72 657
5193.40 623
5194.08 712
5194.76 669
5195.44 602
5196.12 621
5196.80 610
5197.48 640
5198.16 778
5198.84 687
5199.52 677
5200.20 646
5200.88 662
5201.56 665
5202.24 672
5202.92 589
5203.60 646
5204.28 743
5204.96 747
5205.65 703
5206.33 683
5207.01 626
5207.69 634
5208.37 711
5209.05 676
5209.73 799
5210.41 740
5211.09 677
5211.77 732
5212.45 840
5213.13 911
5213.82 898
5214.50 954
5215.18 850
5215.86 724
5216.54 850
5217.22 803
5217.90 721
5218.58 806
5219.27 763
5219.95 786
5220.63 761
5221.31 743
5221.99 666
5222.67 819
5223.35 789
5224.04 751
5224.72 740
5225.40 782
5226.08 827
5226.76 733
5227.45 778
5228.13 855
5228.81 800
5229.49 765
5230.17 790
5230.86 728
5231.54 726
5232.22 621
5232.90 719
5233.58 687
5234.27 664
5234.95 734
5235.63 737
5236.31 737
5237.00 659
5237.68 716
5238.36 823
5239.05 870
5239.73 781
5240.41 815
5241.09 790
5241.78 765
5242.46 746
5243.14 694
5243.83 715
5244.51 690
5245.19 659
5245.87 734
5246.56 729
5247.24 700
5247.92 682
5248.61 736
5249.29 746
5249.97 790
5250.66 677
5251.34 826
5252.03 928
5252.71 813
5253.39 753
5254.08 840
5254.76 860
5255.44 775
5256.13 813
5256.81 796
5257.50 728
5258.18 701
5258.86 775
5259.55 826
5260.23 805
5260.92 787
5261.60 791
5262.28 923
5262.97 790
5263.65 830
5264.34 814
5265.02 772
5265.71 742
5266.39 831
5267.07 832
5267.76 796
5268.44 813
5269.13 740
5269.81 751
5270.50 829
5271.18 803
5271.87 836
5272.55 698
5273.24 643
5273.92 834
5274.61 765
5275.29 675
5275.98 764
5276.66 792
5277.35 771
5278.03 754
5278.72 794
5279.40 837
5280.09 771
5280.77 777
5281.46 837
5282.15 811
5282.83 826
5283.52 816
5284.20 829
5284.89 816
5285.57 787
5286.26 825
5286.95 832
5287.63 833
5288.32 788
5289.00 753
5289.69 719
5290.38 800
5291.06 705
5291.75 701
5292.43 727
5293.12 771
5293.81 793
5294.49 721
5295.18 711
5295.87 851
5296.55 809
5297.24 852
5297.92 806
5298.61 759
5299.30 716
5299.98 820
5300.67 717
5301.36 760
5302.04 833
5302.73 754
5303.42 713
5304.11 751
5304.79 881
5305.48 782
5306.17 858
5306.85 895
5307.54 822
5308.23 792
5308.92 793
5309.60 772
5310.29 790
5310.98 819
5311.66 831
5312.35 823
5313.04 867
5313.73 783
5314.41 840
5315.10 803
5315.79 816
5316.48 791
5317.17 825
5317.85 807
5318.54 852
5319.23 926
5319.92 1006
5320.61 994
5321.29 915
5321.98 913
5322.67 873
5323.36 1025
5324.05 968
5324.73 1020
5325.42 957
5326.11 907
5326.80 863
5327.49 862
5328.18 865
5328.87 854
5329.55 897
5330.24 743
5330.93 884
5331.62 939
5332.31 839
5333.00 762
5333.69 750
5334.38 831
5335.06 869
5335.75 905
5336.44 924
5337.13 914
5337.82 889
5338.51 877
5339.20 860
5339.89 878
5340.58 976
5341.27 961
5341.96 893
5342.65 917
5343.33 991
5344.02 945
5344.71 899
5345.40 880
5346.09 920
5346.78 891
5347.47 1005
5348.16 1101
5348.85 1011
5349.54 1138
5350.23 1197
5350.92 1191
5351.61 1225
5352.30 1195
5352.99 1391
5353.68 1487
5354.37 1265
5355.06 1349
5355.75 1364
5356.44 1180
5357.13 1075
5357.82 1059
5358.51 882
5359.21 832
5359.90 713
5360.59 850
5361.28 840
5361.97 858
5362.66 690
5363.35 699
5364.04 784
5364.73 750
5365.42 804
5366.11 698
5366.80 779
5367.49 765
5368.19 772
5368.88 770
5369.57 815
5370.26 699
5370.95 733
5371.64 741
5372.33 749
5373.02 723
5373.72 765
5374.41 899
5375.10 716
5375.79 690
5376.48 807
5377.17 746
5377.87 756
5378.56 726
5379.25 713
5379.94 641
5380.63 727
5381.33 730
5382.02 699
5382.71 663
5383.40 665
5384.09 762
5384.79 786
5385.48 692
5386.17 663
5386.86 791
5387.55 693
5388.25 708
5388.94 700
5389.63 640
5390.32 757
5391.02 761
5391.71 738
5392.40 697
5393.09 824
5393.79 866
5394.48 729
5395.17 777
5395.87 794
5396.56 709
5397.25 744
5397.95 708
5398.64 663
5399.33 729
5400.02 705
5400.72 732
5401.41 695
5402.10 684
5402.80 664
5403.49 597
5404.18 656
5404.88 657
5405.57 736
5406.26 739
5406.96 802
5407.65 685
5408.35 670
5409.04 749
5409.73 708
5410.43 674
5411.12 791
5411.81 711
5412.51 735
5413.20 772
5413.90 743
5414.59 640
5415.28 687
5415.98 739
5416.67 711
5417.37 710
5418.06 699
5418.76 712
5419.45 763
5420.14 717
5420.84 719
5421.53 752
5422.23 820
5422.92 768
5423.62 709
5424.31 736
5425.01 687
5425.70 753
5426.40 767
5427.09 757
5427.79 681
5428.48 664
5429.18 725
5429.87 730
5430.57 762
5431.26 786
5431.96 798
5432.65 700
5433.35 750
5434.04 782
5434.74 763
5435.43 894
5436.13 942
5436.82 924
5437.52 987
5438.22 1012
5438.91 897
5439.61 878
5440.30 974
5441.00 845
5441.69 831
5442.39 861
5443.09 794
5443.78 867
5444.48 914
5445.17 901
5445.87 853
5446.57 971
5447.26 1041
5447.96 995
5448.66 908
5449.35 905
5450.05 1017
5450.74 1092
5451.44 1008
5452.14 985
5452.83 1033
5453.53 1034
5454.23 989
5454.92 883
5455.62 871
5456.32 891
5457.01 802
5457.71 783
5458.41 908
5459.10 871
5459.80 849
5460.50 892
5461.20 871
5461.89 978
5462.59 949
5463.29 926
5463.98 1014
5464.68 905
5465.38 1018
5466.08 920
5466.77 965
5467.47 963
5468.17 919
5468.87 1076
5469.56 1058
5470.26 991
5470.96 1026
5471.66 1016
5472.35 1036
5473.05 1123
5473.75 1067
5474.45 997
5475.15 1132
5475.84 1118
5476.54 1161
5477.24 1280
5477.94 1265
5478.64 1349
5479.34 1426
5480.03 1648
5480.73 1829
5481.43 1900
5482.13 1837
5482.83 1795
5483.53 1755
5484.22 1660
5484.92 1680
5485.62 1609
5486.32 1572
5487.02 1454
5487.72 1322
5488.42 1459
5489.11 1364
5489.81 1386
5490.51 1492
5491.21 1439
5491.91 1514
5492.61 1461
5493.31 1409
5494.01 1555
5494.71 1526
5495.41 1518
5496.11 1529
5496.81 1737
5497.50 1724
5498.20 1719
5498.90 1997
5499.60 2276
5500.30 2571
5501.00 2740
5501.70 2989
5502.40 3115
5503.10 2894
5503.80 3016
5504.50 2747
5505.20 2771
5505.90 2368
5506.60 1949
5507.30 1839
5508.00 1711
5508.70 1543
5509.40 1651
5510.10 1594
5510.80 1548
5511.50 1560
5512.20 1560
5512.90 1361
5513.60 1387
5514.30 1293
5515.00 1429
5515.70 1353
5516.40 1349
5517.11 1248
5517.81 1293
5518.51 1371
5519.21 1170
5519.91 1093
5520.61 1142
5521.31 1166
5522.01 1092
5522.71 980
5523.41 968
5524.11 952
5524.82 1024
5525.52 1042
5526.22 1018
5526.92 1010
5527.62 1047
5528.32 989
5529.02 943
5529.72 926
5530.43 973
5531.13 951
5531.83 963
5532.53 959
5533.23 909
5533.93 901
5534.64 944
5535.34 920
5536.04 842
5536.74 852
5537.44 787
5538.15 888
5538.85 888
5539.55 809
5540.25 832
5540.95 940
5541.66 890
5542.36 843
5543.06 789
5543.76 745
5544.47 771
5545.17 705
5545.87 735
5546.57 807
5547.28 815
5547.98 800
5548.68 841
5549.38 775
5550.09 759
5550.79 880
5551.49 821
5552.19 787
5552.90 772
5553.60 799
5554.30 835
5555.01 828
5555.71 806
5556.41 776
5557.12 720
5557.82 824
5558.52 818
5559.23 695
5559.93 752
5560.63 788
5561.34 784
5562.04 800
5562.74 796
5563.45 890
5564.15 872
5564.85 814
5565.56 854
5566.26 844
5566.96 858
5567.67 849
5568.37 792
5569.08 731
5569.78 813
5570.48 819
5571.19 743
5571.89 762
5572.60 769
5573.30 837
5574.01 803
5574.71 822
5575.41 821
5576.12 770
5576.82 805
5577.53 814
5578.23 772
5578.94 775
5579.64 802
5580.35 893
5581.05 846
5581.76 879
5582.46 768
5583.16 844
5583.87 789
5584.57 800
5585.28 730
5585.98 742
5586.69 792
5587.39 690
5588.10 728
5588.81 739
5589.51 822
5590.22 727
5590.92 749
5591.63 806
5592.33 787
5593.04 801
5593.74 741
5594.45 801
5595.15 760
5595.86 775
5596.57 771
5597.27 788
5597.98 775
5598.68 748
5599.39 724
5600.09 733
5600.80 662
5601.51 645
5602.21 714
5602.92 673
5603.62 662
5604.33 669
5605.04 728
5605.74 665
5606.45 651
5607.16 757
5607.86 724
5608.57 740
5609.27 611
5609.98 659
5610.69 706
5611.39 703
5612.10 800
5612.81 764
5613.51 744
5614.22 674
5614.93 699
5615.64 757
5616.34 677
5617.05 697
5617.76 714
5618.46 696
5619.17 602
5619.88 672
5620.58 635
5621.29 755
5622.00 620
5622.71 705
5623.41 690
5624.12 676
5624.83 720
5625.54 756
5626.24 717
5626.95 696
5627.66 674
5628.37 741
5629.07 678
5629.78 724
5630.49 717
5631.20 697
5631.91 623
5632.61 738
5633.32 745
5634.03 741
5634.74 700
5635.45 672
5636.15 712
5636.86 706
5637.57 730
5638.28 775
5638.99 760
5639.70 690
5640.40 696
5641.11 732
5641.82 898
5642.53 793
5643.24 752
5643.95 766
5644.66 626
5645.36 702
5646.07 754
5646.78 794
5647.49 764
5648.20 638
5648.91 774
5649.62 740
5650.33 676
5651.04 663
5651.75 751
5652.45 764
5653.16 714
5653.87 625
5654.58 673
5655.29 756
5656.00 744
5656.71 857
5657.42 782
5658.13 845
5658.84 869
5659.55 938
5660.26 941
5660.97 875
5661.68 808
5662.39 827
5663.10 827
5663.81 873
5664.52 824
5665.23 728
5665.94 730
5666.65 742
5667.36 752
5668.07 727
5668.78 803
5669.49 830
5670.20 840
5670.91 753
5671.62 701
5672.33 705
5673.04 800
5673.75 875
5674.46 772
5675.17 771
5675.88 724
5676.59 717
5677.31 766
5678.02 666
5678.73 716
5679.44 777
5680.15 731
5680.86 794
5681.57 659
5682.28 687
5682.99 690
5683.70 693
5684.42 683
5685.13 685
5685.84 720
5686.55 798
5687.26 725
5687.97 744
5688.68 689
5689.39 726
5690.11 693
5690.82 739
5691.53 650
5692.24 655
5692.95 632
5693.67 708
5694.38 671
5695.09 726
5695.80 666
5696.51 663
5697.22 683
5697.94 656
5698.65 727
5699.36 653
5700.07 663
5700.79 608
5701.50 605
5702.21 576
5702.92 641
5703.63 664
5704.35 613
5705.06 610
5705.77 642
5706.48 738
5707.20 614
5707.91 625
5708.62 605
5709.34 577
5710.05 701
5710.76 677
5711.47 615
5712.19 689
5712.90 660
5713.61 674
5714.33 650
5715.04 662
5715.75 669
5716.47 641
5717.18 622
5717.89 614
5718.61 568
5719.32 531
5720.03 557
5720.75 598
5721.46 654
5722.17 612
5722.89 707
5723.60 644
5724.31 631
5725.03 745
5725.74 698
5726.46 624
5727.17 637
5727.88 706
5728.60 730
5729.31 772
5730.03 757
5730.74 630
5731.45 688
5732.17 718
5732.88 716
5733.60 753
5734.31 762
5735.03 604
5735.74 771
5736.45 683
5737.17 619
5737.88 633
5738.60 647
5739.31 635
5740.03 614
5740.74 610
5741.46 659
5742.17 601
5742.89 613
5743.60 581
5744.32 616
5745.03 570
5745.75 632
5746.46 727
5747.18 686
5747.89 696
5748.61 658
5749.32 664
5750.04 673
5750.75 689
5751.47 627
5752.18 715
5752.90 714
5753.62 703
5754.33 780
5755.05 918
5755.76 751
5756.48 704
5757.19 687
5757.91 702
5758.63 801
5759.34 827
5760.06 744
5760.77 719
5761.49 727
5762.21 676
5762.92 718
5763.64 735
5764.35 649
5765.07 583
5765.79 625
5766.50 633
5767.22 591
5767.94 647
5768.65 612
5769.37 617
5770.08 597
5770.80 648
5771.52 650
5772.23 659
5772.95 691
5773.67 612
5774.39 694
5775.10 655
5775.82 671
5776.54 661
5777.25 603
5777.97 691
5778.69 747
5779.40 713
5780.12 655
5780.84 626
5781.56 743
5782.27 712
5782.99 733
5783.71 724
5784.43 744
5785.14 641
5785.86 705
5786.58 778
5787.30 750
5788.01 843
5788.73 756
5789.45 760
5790.17 855
5790.88 831
5791.60 794
5792.32 794
5793.04 771
5793.76 777
5794.47 889
5795.19 913
5795.91 926
5796.63 981
5797.35 990
5798.07 1065
5798.78 1221
5799.50 1481
5800.22 1642
5800.94 1789
5801.66 1958
5802.38 2041
5803.10 1901
5803.81 1851
5804.53 1930
5805.25 1585
5805.97 1367
5806.69 1260
5807.41 1203
5808.13 1053
5808.85 1067
5809.56 1024
5810.28 1014
5811.00 1012
5811.72 937
5812.44 887
5813.16 938
5813.88 1032
5814.60 999
5815.32 909
5816.04 929
5816.76 950
5817.48 910
5818.20 922
5818.92 932
5819.64 843
5820.36 864
5821.08 857
5821.80 903
5822.51 779
5823.23 724
5823.95 845
5824.67 821
5825.39 815
5826.11 721
5826.83 792
5827.55 833
5828.28 776
5829.00 689
5829.72 763
5830.44 724
5831.16 818
5831.88 772
5832.60 691
5833.32 809
5834.04 766
5834.76 682
5835.48 657
5836.20 630
5836.92 696
5837.64 752
5838.36 707
5839.08 720
5839.80 676
5840.53 698
5841.25 627
5841.97 741
5842.69 774
5843.41 680
5844.13 647
5844.85 622
5845.57 696
5846.29 773
5847.02 711
5847.74 750
5848.46 752
5849.18 642
5849.90 747
5850.62 810
5851.34 738
5852.07 703
5852.79 637
5853.51 664
5854.23 624
5854.95 685
5855.68 716
5856.40 710
5857.12 693
5857.84 749
5858.56 702
5859.29 666
5860.01 661
5860.73 717
5861.45 681
5862.17 720
5862.90 695
5863.62 699
5864.34 684
5865.06 698
5865.79 721
5866.51 750
5867.23 719
5867.95 774
5868.68 721
5869.40 718
5870.12 651
5870.84 691
5871.57 715
5872.29 734
5873.01 756
5873.74 687
5874.46 713
5875.18 740
5875.91 690
5876.63 759
5877.35 723
5878.08 760
5878.80 737
5879.52 743
5880.25 820
5880.97 683
5881.69 739
5882.42 845
5883.14 821
5883.86 781
5884.59 778
5885.31 762
5886.03 671
5886.76 734
5887.48 761
5888.21 795
5888.93 625
5889.65 741
5890.38 715
5891.10 680
5891.83 731
5892.55 653
5893.27 676
5894.00 800
5894.72 702
5895.45 667
5896.17 677
5896.90 691
5897.62 668
5898.35 692
5899.07 758
5899.79 758
5900.52 727
5901.24 628
5901.97 741
5902.69 766
5903.42 707
5904.14 782
5904.87 844
5905.59 768
5906.32 738
5907.04 762
5907.77 752
5908.49 703
5909.22 767
5909.94 708
5910.67 716
5911.39 710
5912.12 782
5912.84 737
5913.57 721
5914.30 760
5915.02 796
5915.75 667
5916.47 733
5917.20 732
5917.92 701
5918.65 760
5919.38 851
5920.10 837
5920.83 934
5921.55 834
5922.28 827
5923.01 681
5923.73 770
5924.46 848
5925.18 850
5925.91 921
5926.64 896
5927.36 825
5928.09 862
5928.81 908
5929.54 908
5930.27 922
5930.99 836
5931.72 865
5932.45 900
5933.17 772
5933.90 868
5934.63 925
5935.35 948
5936.08 961
5936.81 1015
5937.53 1065
5938.26 992
5938.99 952
5939.72 999
5940.44 1025
5941.17 1054
5941.90 1051
5942.62 994
5943.35 977
5944.08 1033
5944.81 1054
5945.53 1203
5946.26 1105
5946.99 1139
5947.72 1212
5948.44 1243
5949.17 1220
5949.90 1309
5950.63 1374
5951.35 1484
5952.08 1545
5952.81 1720
5953.54 1790
5954.27 1648
5954.99 1716
5955.72 1701
5956.45 1536
5957.18 1581
5957.91 1532
5958.64 1510
5959.36 1448
5960.09 1452
5960.82 1522
5961.55 1589
5962.28 1516
5963.01 1675
5963.73 1650
5964.46 1639
5965.19 1821
5965.92 2073
5966.65 2213
5967.38 2294
5968.11 2509
5968.83 2561
5969.56 2635
5970.29 2543
5971.02 2250
5971.75 2094
5972.48 2014
5973.21 1900
5973.94 1866
5974.67 1903
5975.40 1931
5976.13 1860
5976.86 1928
5977.58 1768
5978.31 1698
5979.04 1738
5979.77 1696
5980.50 1630
5981.23 1735
5981.96 1957
5982.69 1858
5983.42 1807
5984.15 1904
5984.88 1885
5985.61 1898
5986.34 1755
5987.07 1753
5987.80 1703
5988.53 1777
5989.26 1836
5989.99 1781
5990.72 1872
5991.45 2049
5992.18 1881
5992.91 1848
5993.64 1859
5994.37 1697
5995.10 1748
5995.83 1793
5996.56 1815
5997.29 1841
5998.03 1794
5998.76 1691
5999.49 1785
6000.22 1810
6000.95 1750
6001.68 1727
6002.41 1864
6003.14 1783
6003.87 1660
6004.60 1741
6005.33 1728
6006.07 1679
6006.80 1809
6007.53 1845
6008.26 1990
6008.99 2224
6009.72 2577
6010.45 2715
6011.18 2838
6011.92 3180
6012.65 3188
6013.38 3408
6014.11 3612
6014.84 3694
6015.57 3474
6016.31 3375
6017.04 3317
6017.77 2939
6018.50 2832
6019.23 2483
6019.96 2313
6020.70 2151
6021.43 1856
6022.16 1793
6022.89 1682
6023.63 1667
6024.36 1647
6025.09 1557
6025.82 1449
6026.55 1464
6027.29 1502
6028.02 1453
6028.75 1384
6029.48 1465
6030.22 1404
6030.95 1326
6031.68 1242
6032.42 1276
6033.15 1317
6033.88 1334
6034.61 1326
6035.35 1451
6036.08 1479
6036.81 1431
6037.55 1476
6038.28 1395
6039.01 1390
6039.74 1433
6040.48 1449
6041.21 1437
6041.94 1646
6042.68 1587
6043.41 1500
6044.14 1503
6044.88 1448
6045.61 1491
6046.35 1633
6047.08 1688
6047.81 1706
6048.55 1655
6049.28 1768
6050.01 1820
6050.75 1805
6051.48 1742
6052.22 1867
6052.95 1826
6053.68 1832
6054.42 1917
6055.15 1844
6055.89 1872
6056.62 1807
6057.35 1746
6058.09 1621
6058.82 1642
6059.56 1713
6060.29 1539
6061.03 1603
6061.76 1458
6062.50 1404
6063.23 1367
6063.96 1502
6064.70 1592
6065.43 1556
6066.17 1376
6066.90 1396
6067.64 1441
6068.37 1513
6069.11 1529
6069.84 1403
6070.58 1458
6071.31 1448
6072.05 1374
6072.78 1359
6073.52 1360
6074.25 1301
6074.99 1229
6075.72 1224
6076.46 1299
6077.20 1259
6077.93 1235
6078.67 1278
6079.40 1318
6080.14 1233
6080.87 1309
6081.61 1259
6082.35 1211
6083.08 1238
6083.82 1235
6084.55 1238
6085.29 1309
6086.02 1244
6086.76 1139
6087.50 1172
6088.23 1119
6088.97 1237
6089.71 1185
6090.44 1254
6091.18 1227
6091.91 1158
6092.65 1301
6093.39 1327
6094.12 1202
6094.86 1198
6095.60 1289
6096.33 1235
6097.07 1185
6097.81 1170
6098.54 1243
6099.28 1220
6100.02 1183
6100.75 1180
6101.49 1151
6102.23 1183
6102.96 1192
6103.70 1286
6104.44 1200
6105.18 1227
6105.91 1257
6106.65 1178
6107.39 1152
6108.12 1174
6108.86 1234
6109.60 1152
6110.34 1194
6111.07 1170
6111.81 1182
6112.55 1219
6113.29 1164
6114.03 1277
6114.76 1294
6115.50 1235
6116.24 1396
6116.98 1283
6117.71 1393
6118.45 1337
6119.19 1262
6119.93 1381
6120.67 1358
6121.40 1389
6122.14 1405
6122.88 1434
6123.62 1294
6124.36 1314
6125.10 1301
6125.83 1407
6126.57 1353
6127.31 1305
6128.05 1356
6128.79 1445
6129.53 1494
6130.27 1494
6131.00 1352
6131.74 1359
6132.48 1421
6133.22 1411
6133.96 1380
6134.70 1465
6135.44 1524
6136.18 1449
6136.92 1386
6137.65 1467
6138.39 1593
6139.13 1528
6139.87 1693
6140.61 1571
6141.35 1642
6142.09 1553
6142.83 1644
6143.57 1557
6144.31 1528
6145.05 1520
6145.79 1549
6146.53 1577
6147.27 1531
6148.01 1563
6148.75 1590
6149.49 1506
6150.23 1582
6150.97 1627
6151.71 1629
6152.45 1605
6153.19 1661
6153.93 1759
6154.67 1756
6155.41 1669
6156.15 1786
6156.89 1784
6157.63 1833
6158.37 1723
6159.11 1779
6159.85 1702
6160.59 1845
6161.33 1921
6162.07 2014
6162.81 1853
6163.55 2044
6164.29 2186
6165.03 2160
6165.77 2173
6166.51 2406
6167.26 2494
6168.00 2725
6168.74 2749
6169.48 2776
6170.22 2797
6170.96 2803
6171.70 2765
6172.44 2775
6173.18 2713
6173.93 2776
6174.67 2548
6175.41 2397
6176.15 2403
6176.89 2295
6177.63 2330
6178.37 2184
6179.12 2201
6179.86 2226
6180.60 2317
6181.34 2499
6182.08 2442
6182.82 2420
6183.57 2496
6184.31 2422
6185.05 2446
6185.79 2462
6186.53 2532
6187.28 2684
6188.02 2674
6188.76 2750
6189.50 2832
6190.25 2828
6190.99 2916
6191.73 2807
6192.47 2846
6193.21 3102
6193.96 3180
6194.70 3378
6195.44 3263
6196.19 3313
6196.93 3342
6197.67 3437
6198.41 3245
6199.16 3395
6199.90 3445
6200.64 3330
6201.38 3422
6202.13 3415
6202.87 3411
6203.61 3555
6204.36 4009
6205.10 4349
6205.84 4872
6206.59 5657
6207.33 6915
6208.07 8302
6208.82 10171
6209.56 11800
6210.30 13084
6211.05 14630
6211.79 14831
6212.53 14955
6213.28 13970
6214.02 12958
6214.77 11065
6215.51 9489
6216.25 8129
6217.00 6752
6217.74 5732
6218.48 4982
6219.23 4178
6219.97 3605
6220.72 3313
6221.46 3360
6222.21 3250
6222.95 3381
6223.69 3321
6224.44 3513
6225.18 3656
6225.93 3848
6226.67 3816
6227.42 3891
6228.16 3713
6228.91 3461
6229.65 3216
6230.39 3148
6231.14 2766
6231.88 2417
6232.63 2208
6233.37 2041
6234.12 2044
6234.86 2039
6235.61 1988
6236.35 1825
6237.10 1776
6237.84 1831
6238.59 1900
6239.33 2098
6240.08 2084
6240.82 2030
6241.57 2139
6242.32 2110
6243.06 2118
6243.81 2069
6244.55 1998
6245.30 2095
6246.04 2248
6246.79 2368
6247.53 2323
6248.28 2360
6249.03 2555
6249.77 2741
6250.52 2864
6251.26 2864
6252.01 2697
6252.76 2638
6253.50 2476
6254.25 2301
6254.99 2255
6255.74 2180
6256.49 2039
6257.23 2042
6257.98 2075
6258.73 2083
6259.47 2025
6260.22 2021
6260.97 2142
6261.71 2157
6262.46 2163
6263.21 2049
6263.95 1936
6264.70 1923
6265.45 2007
6266.19 2033
6266.94 2062
6267.69 1948
6268.43 1996
6269.18 1949
6269.93 2080
6270.67 1996
6271.42 2040
6272.17 2003
6272.92 1947
6273.66 2017
6274.41 1929
6275.16 2036
6275.91 1902
6276.65 1923
6277.40 1949
6278.15 1954
6278.90 2010
6279.64 2044
6280.39 1887
6281.14 1887
6281.89 1813
6282.63 1714
6283.38 1629
6284.13 1655
6284.88 1727
6285.63 1716
6286.37 1841
6287.12 1806
6287.87 1760
6288.62 1896
6289.37 1841
6290.11 1804
6290.86 1689
6291.61 1804
6292.36 1785
6293.11 1723
6293.86 1798
6294.60 1666
6295.35 1663
6296.10 1610
6296.85 1528
6297.60 1626
6298.35 1595
6299.10 1445
6299.85 1573
6300.59 1433
6301.34 1470
6302.09 1527
6302.84 1436
6303.59 1429
6304.34 1526
6305.09 1454
6305.84 1401
6306.59 1491
6307.34 1376
6308.09 1380
6308.84 1476
6309.58 1459
6310.33 1485
6311.08 1530
6311.83 1575
6312.58 1718
6313.33 1784
6314.08 1684
6314.83 1653
6315.58 1761
6316.33 1699
6317.08 1692
6317.83 1560
6318.58 1553
6319.33 1595
6320.08 1458
6320.83 1487
6321.58 1560
6322.33 1454
6323.08 1370
6323.83 1374
6324.58 1332
6325.33 1270
6326.08 1125
6326.83 1270
6327.58 1202
6328.33 1227
6329.09 1221
6329.84 1248
6330.59 1241
6331.34 1220
6332.09 1105
6332.84 1248
6333.59 1216
6334.34 1159
6335.09 1098
6335.84 1149
6336.59 1104
6337.34 1122
6338.10 1224
6338.85 1212
6339.60 1182
6340.35 1170
6341.10 1152
6341.85 1139
6342.60 1236
6343.36 1191
6344.11 1210
6344.86 1244
6345.61 1219
6346.36 1234
6347.11 1228
6347.86 1279
6348.62 1195
6349.37 1159
6350.12 1196
6350.87 1315
6351.62 1183
6352.38 1344
6353.13 1358
6353.88 1351
6354.63 1305
6355.38 1378
6356.14 1445
6356.89 1366
6357.64 1389
6358.39 1412
6359.15 1421
6359.90 1372
6360.65 1323
6361.40 1456
6362.16 1461
6362.91 1514
6363.66 1430
6364.41 1372
6365.17 1398
6365.92 1423
6366.67 1392
6367.42 1385
6368.18 1237
6368.93 1287
6369.68 1337
6370.44 1425
6371.19 1289
6371.94 1201
6372.70 1240
6373.45 1190
6374.20 1218
6374.96 1251
6375.71 1131
6376.46 1238
6377.22 1290
6377.97 1172
6378.72 1171
6379.48 1246
6380.23 1209
6380.98 1207
6381.74 1241
6382.49 1203
6383.24 1291
6384.00 1325
6384.75 1244
6385.51 1123
6386.26 1164
6387.01 1218
6387.77 1144
6388.52 1246
6389.28 1186
6390.03 1156
6390.79 1084
6391.54 1093
6392.29 1142
6393.05 1156
6393.80 1048
6394.56 1240
6395.31 1135
6396.07 1112
6396.82 1097
6397.58 1057
6398.33 1037
6399.08 1046
6399.84 995
6400.59 1012
6401.35 1112
6402.10 1111
6402.86 1107
6403.61 1071
6404.37 1092
6405.12 1045
6405.88 1009
6406.63 1011
6407.39 1047
6408.15 1119
6408.90 1057
6409.66 1080
6410.41 1018
6411.17 1144
6411.92 1207
6412.68 1177
6413.43 1112
6414.19 1090
6414.94 1108
6415.70 1071
6416.46 1103
6417.21 1063
6417.97 1114
6418.72 1109
6419.48 1144
6420.24 1177
6420.99 1020
6421.75 1128
6422.50 1128
6423.26 1091
6424.02 1006
6424.77 967
6425.53 1007
6426.28 1030
6427.04 1036
6427.80 1042
6428.55 1027
6429.31 1034
6430.07 1042
6430.82 1041
6431.58 995
6432.34 976
6433.09 1055
6433.85 961
6434.61 1016
6435.36 1064
6436.12 1075
6436.88 1069
6437.64 1082
6438.39 1017
6439.15 1105
6439.91 1186
6440.66 1126
6441.42 1092
6442.18 1065
6442.94 1177
6443.69 1142
6444.45 1169
6445.21 1145
6445.97 1141
6446.72 1151
6447.48 1126
6448.24 1076
6449.00 1155
6449.75 1129
6450.51 1138
6451.27 1097
6452.03 1171
6452.79 1199
6453.54 1231
6454.30 1077
6455.06 1015
6455.82 1217
6456.58 1241
6457.33 1187
6458.09 1242
6458.85 1176
6459.61 1147
6460.37 1151
6461.12 1160
6461.88 1253
6462.64 1279
6463.40 1265
6464.16 1188
6464.92 1336
6465.68 1223
6466.44 1258
6467.19 1351
6467.95 1329
6468.71 1300
6469.47 1305
6470.23 1310
6470.99 1309
6471.75 1324
6472.51 1307
6473.27 1312
6474.02 1392
6474.78 1386
6475.54 1373
6476.30 1380
6477.06 1474
6477.82 1482
6478.58 1459
6479.34 1505
6480.10 1396
6480.86 1372
6481.62 1458
6482.38 1463
6483.14 1524
6483.90 1470
6484.66 1523
6485.42 1632
6486.18 1564
6486.94 1620
6487.70 1607
6488.46 1607
6489.22 1648
6489.98 1682
6490.74 1699
6491.50 1714
6492.26 1719
6493.02 1876
6493.78 1888
6494.54 2092
6495.30 2222
6496.06 2104
6496.82 2160
6497.58 2283
6498.34 2260
6499.10 2247
6499.86 2246
6500.62 2224
6501.38 2126
6502.14 2150
6502.91 2250
6503.67 2230
6504.43 2076
6505.19 2213
6505.95 2279
6506.71 2336
6507.47 2325
6508.23 2383
6508.99 2488
6509.76 2576
6510.52 2591
6511.28 2611
6512.04 2724
6512.80 2620
6513.56 2529
6514.32 2586
6515.09 2711
6515.85 2847
6516.61 2733
6517.37 2519
6518.13 2596
6518.89 2813
6519.66 2908
6520.42 2822
6521.18 2773
6521.94 2804
6522.70 3120
6523.47 3220
6524.23 3478
6524.99 3767
6525.75 3648
6526.51 3764
6527.28 4119
6528.04 4206
6528.80 4238
6529.56 4402
6530.33 4461
6531.09 4527
6531.85 4585
6532.61 4577
6533.38 5105
6534.14 5731
6534.90 6483
6535.66 7387
6536.43 8338
6537.19 9798
6537.95 11000
6538.72 11550
6539.48 11857
6540.24 11641
6541.01 10450
6541.77 9238
6542.53 7923
6543.29 6703
6544.06 5564
6544.82 4533
6545.58 3942
6546.35 3330
6547.11 2851
6547.87 2649
6548.64 2373
6549.40 2350
6550.17 2418
6550.93 2276
6551.69 2214
6552.46 2258
6553.22 2192
6553.98 2138
6554.75 2146
6555.51 2127
6556.28 2143
6557.04 1953
6557.80 1953
6558.57 1940
6559.33 1970
6560.10 1895
6560.86 1869
6561.63 1919
6562.39 1819
6563.15 2022
6563.92 2169
6564.68 2287
6565.45 2217
6566.21 2285
6566.98 2487
6567.74 2359
6568.51 2309
6569.27 2281
6570.04 2267
6570.80 2179
6571.57 2202
6572.33 2139
6573.09 2139
6573.86 2215
6574.63 2254
6575.39 2494
6576.16 2450
6576.92 2548
6577.69 2726
6578.45 2583
6579.22 2808
6579.98 2850
6580.75 2648
6581.51 2713
6582.28 2684
6583.04 2740
6583.81 2684
6584.57 2615
6585.34 2475
6586.11 2605
6586.87 2569
6587.64 2596
6588.40 2549
6589.17 2563
6589.94 2714
6590.70 2716
6591.47 2967
6592.23 2847
6593.00 2982
6593.77 3174
6594.53 3275
6595.30 3261
6596.06 3443
6596.83 3429
6597.60 3398
6598.36 3232
6599.13 3041
6599.90 2759
6600.66 2641
6601.43 2648
6602.20 2532
6602.96 2408
6603.73 2238
6604.50 2142
6605.26 2026
6606.03 2041
6606.80 1977
6607.56 2025
6608.33 2080
6609.10 2138
6609.87 2026
6610.63 1972
6611.40 2078
6612.17 2033
6612.93 2014
6613.70 1936
6614.47 1945
6615.24 1817
6616.00 1765
6616.77 1744
6617.54 1846
6618.31 1831
6619.07 1863
6619.84 1903
6620.61 1764
6621.38 1808
6622.15 1810
6622.91 1780
6623.68 1905
6624.45 1854
6625.22 1925
6625.99 1877
6626.75 1785
6627.52 1837
6628.29 1696
6629.06 1809
6629.83 1753
6630.59 1728
6631.36 1834
6632.13 2005
6632.90 1973
6633.67 2070
6634.44 2067
6635.21 2225
6635.97 2262
6636.74 2354
6637.51 2370
6638.28 2334
6639.05 2313
6639.82 2117
6640.59 2107
6641.36 1945
6642.12 1869
6642.89 1822
6643.66 1702
6644.43 1776
6645.20 1717
6645.97 1678
6646.74 1534
6647.51 1627
6648.28 1717
6649.05 1731
6649.82 1649
6650.59 1728
6651.36 1712
6652.13 1786
6652.89 1861
6653.66 1882
6654.43 1782
6655.20 1777
6655.97 1767
6656.74 1826
6657.51 1690
6658.28 1764
6659.05 1821
6659.82 1674
6660.59 1557
6661.36 1583
6662.13 1678
6662.90 1685
6663.67 1615
6664.44 1540
6665.21 1642
6665.98 1705
6666.76 1622
6667.53 1621
6668.30 1582
6669.07 1611
6669.84 1609
6670.61 1588
6671.38 1499
6672.15 1549
6672.92 1575
6673.69 1560
6674.46 1600
6675.23 1699
6676.00 1620
6676.77 1558
6677.55 1606
6678.32 1616
6679.09 1733
6679.86 1708
6680.63 1732
6681.40 1738
6682.17 1743
6682.94 1949
6683.72 2098
6684.49 2023
6685.26 2119
6686.03 2213
6686.80 2138
6687.57 2006
6688.34 1981
6689.12 1980
6689.89 1887
6690.66 1856
6691.43 1814
6692.20 1905
6692.98 1791
6693.75 1728
6694.52 1762
6695.29 1759
6696.06 1692
6696.84 1613
6697.61 1636
6698.38 1529
6699.15 1472
6699.92 1598
6700.70 1606
6701.47 1667
6702.24 1615
6703.01 1535
6703.79 1549
6704.56 1487
6705.33 1404
6706.11 1464
6706.88 1389
6707.65 1465
6708.42 1370
6709.20 1499
6709.97 1413
6710.74 1492
6711.52 1469
6712.29 1524
6713.06 1488
6713.83 1421
6714.61 1502
6715.38 1524
6716.15 1460
6716.93 1395
6717.70 1430
6718.47 1515
6719.25 1426
6720.02 1496
6720.79 1355
6721.57 1305
6722.34 1433
6723.12 1509
6723.89 1397
6724.66 1435
6725.44 1425
6726.21 1382
6726.98 1391
6727.76 1530
6728.53 1401
6729.31 1409
6730.08 1386
6730.85 1424
6731.63 1521
6732.40 1449
6733.18 1411
6733.95 1409
6734.73 1386
6735.50 1448
6736.27 1434
6737.05 1452
6737.82 1465
6738.60 1393
6739.37 1401
6740.15 1382
6740.92 1418
6741.70 1575
6742.47 1509
6743.25 1384
6744.02 1442
6744.80 1435
6745.57 1506
6746.35 1536
6747.12 1560
6747.90 1505
6748.67 1605
6749.45 1694
6750.22 1771
6751.00 1797
6751.77 1943
6752.55 2056
6753.32 2041
6754.10 2087
6754.87 2012
6755.65 1846
6756.43 1932
6757.20 1732
6757.98 1723
6758.75 1605
6759.53 1532
6760.30 1322
6761.08 1365
6761.86 1421
6762.63 1460
6763.41 1474
6764.18 1408
6764.96 1461
6765.74 1383
6766.51 1315
6767.29 1405
6768.06 1382
6768.84 1302
6769.62 1346
6770.39 1367
6771.17 1410
6771.95 1453
6772.72 1376
6773.50 1282
6774.28 1274
6775.05 1289
6775.83 1302
6776.61 1272
6777.38 1242
6778.16 1341
6778.94 1302
6779.71 1267
6780.49 1344
6781.27 1208
6782.05 1251
6782.82 1350
6783.60 1358
6784.38 1381
6785.15 1408
6785.93 1342
6786.71 1298
6787.49 1291
6788.26 1222
6789.04 1178
6789.82 1331
6790.60 1300
6791.37 1293
6792.15 1205
6792.93 1290
6793.71 1317
6794.48 1213
6795.26 1265
6796.04 1220
6796.82 1218
6797.60 1306
6798.37 1289
6799.15 1281
6799.93 1260
6800.71 1161
6801.49 1223
6802.26 1232
6803.04 1355
6803.82 1311
6804.60 1266
6805.38 1299
6806.16 1299
6806.93 1304
6807.71 1327
6808.49 1420
6809.27 1390
6810.05 1349
6810.83 1294
6811.61 1336
6812.39 1293
6813.16 1405
6813.94 1389
6814.72 1313
6815.50 1221
6816.28 1282
6817.06 1256
6817.84 1355
6818.62 1239
6819.40 1269
6820.18 1335
6820.96 1377
6821.73 1313
6822.51 1299
6823.29 1409
6824.07 1229
6824.85 1193
6825.63 1164
6826.41 1239
6827.19 1353
6827.97 1395
6828.75 1341
6829.53 1322
6830.31 1331
6831.09 1240
6831.87 1245
6832.65 1296
6833.43 1219
6834.21 1259
6834.99 1225
6835.77 1288
6836.55 1244
6837.33 1251
6838.11 1283
6838.89 1272
6839.67 1231
6840.45 1159
6841.23 1178
6842.01 1323
6842.79 1175
6843.57 1100
6844.35 1239
6845.14 1256
6845.92 1268
6846.70 1299
6847.48 1380
6848.26 1483
6849.04 1589
6849.82 1688
6850.60 1875
6851.38 2047
6852.16 2409
6852.94 2450
6853.73 2473
6854.51 2425
6855.29 2282
6856.07 2100
6856.85 1914
6857.63 1870
6858.41 1727
6859.20 1520
6859.98 1507
6860.76 1508
6861.54 1402
6862.32 1418
6863.10 1413
6863.89 1388
6864.67 1408
6865.45 1394
6866.23 1557
6867.01 1587
6867.79 1615
6868.58 1634
6869.36 1709
6870.14 1700
6870.92 1673
6871.71 1593
6872.49 1486
6873.27 1489
6874.05 1461
6874.83 1468
6875.62 1472
6876.40 1396
6877.18 1443
6877.96 1347
6878.75 1459
6879.53 1570
6880.31 1534
6881.10 1652
6881.88 1624
6882.66 1684
6883.44 1708
6884.23 1777
6885.01 1850
6885.79 1975
6886.58 2109
6887.36 2321
6888.14 2609
6888.92 2581
6889.71 2839
6890.49 2926
6891.27 2712
6892.06 2703
6892.84 2419
6893.62 1977
6894.41 1923
6895.19 1798
6895.98 1777
6896.76 1706
6897.54 1586
6898.33 1732
6899.11 1746
6899.89 1665
6900.68 1747
6901.46 1895
6902.25 1879
6903.03 1810
6903.81 1673
6904.60 1731
6905.38 1757
6906.17 1704
6906.95 1763
6907.73 1709
6908.52 1739
6909.30 1715
6910.09 1682
6910.87 1650
6911.66 1671
6912.44 1608
6913.23 1648
6914.01 1425
6914.79 1413
6915.58 1501
6916.36 1584
6917.15 1559
6917.93 1596
6918.72 1606
6919.50 1650
6920.29 1483
6921.07 1517
6921.86 1480
6922.64 1562
6923.43 1663
6924.21 1546
6925.00 1628
6925.78 1530
6926.57 1532
6927.36 1603
6928.14 1569
6928.93 1566
6929.71 1634
6930.50 1732
6931.28 1738
6932.07 1738
6932.85 1666
6933.64 1919
6934.43 1955
6935.21 1791
6936.00 1687
6936.78 1849
6937.57 1856
6938.36 1755
6939.14 1728
6939.93 1817
6940.71 1866
6941.50 1908
6942.29 1813
6943.07 1942
6943.86 2003
6944.64 2022
6945.43 2368
6946.22 2223
6947.00 2194
6947.79 2240
6948.58 2330
6949.36 2381
6950.15 2380
6950.94 2381
6951.72 2337
6952.51 2323
6953.30 2292
6954.08 2287
6954.87 2271
6955.66 2180
6956.45 2291
6957.23 2438
6958.02 2317
6958.81 2356
6959.59 2344
6960.38 2480
6961.17 2455
6961.96 2436
6962.74 2447
6963.53 2536
6964.32 2366
6965.11 2396
6965.89 2424
6966.68 2436
6967.47 2487
6968.26 2541
6969.04 2682
6969.83 2610
6970.62 2630
6971.41 2713
6972.20 2704
6972.98 2802
6973.77 2910
6974.56 2780
6975.35 2930
6976.14 2850
6976.92 2804
6977.71 2798
6978.50 2888
6979.29 2888
6980.08 2989
6980.87 3023
6981.65 3156
6982.44 3561
6983.23 3888
6984.02 4327
6984.81 5045
6985.60 6163
6986.39 6888
6987.17 7430
6987.96 7866
6988.75 8057
6989.54 7595
6990.33 7408
6991.12 6732
6991.91 6181
6992.70 5407
6993.49 4774
6994.28 4364
6995.06 3854
6995.85 3821
6996.64 3849
6997.43 4024
6998.22 4569
6999.01 5171
6999.80 5969
7000.59 6866
7001.38 7622
7002.17 7743
7002.96 7804
7003.75 7427
7004.54 7124
7005.33 6562
7006.12 5840
7006.91 4956
7007.70 4275
7008.49 3730
7009.28 3469
7010.07 3073
7010.86 2864
7011.65 2835
7012.44 2796
7013.23 2811
7014.02 2772
7014.81 2999
7015.60 2864
7016.39 2907
7017.18 2989
7017.97 2837
7018.76 2652
7019.55 2532
7020.34 2499
7021.13 2203
7021.92 2175
7022.71 2102
7023.51 2045
7024.30 1962
7025.09 1888
7025.88 1955
7026.67 2050
7027.46 2000
7028.25 1885
7029.04 1975
7029.83 1993
7030.63 1915
7031.42 1952
7032.21 2009
7033.00 1941
7033.79 1853
7034.58 1910
7035.37 1811
7036.16 1902
7036.96 1982
7037.75 1930
7038.54 1835
7039.33 1951
7040.12 2026
7040.92 2005
7041.71 2132
7042.50 2035
7043.29 2056
7044.08 1959
7044.87 1995
7045.67 2059
7046.46 2036
7047.25 2013
7048.04 2094
7048.84 2097
7049.63 2351
7050.42 2429
7051.21 2422
7052.00 2397
7052.80 2410
7053.59 2500
7054.38 2360
7055.18 2324
7055.97 1995
7056.76 2091
7057.55 1992
7058.35 1894
7059.14 1845
7059.93 1875
7060.72 1817
7061.52 1717
7062.31 1648
7063.10 1703
7063.90 1735
7064.69 1753
7065.48 1780
7066.28 1806
7067.07 1731
7067.86 1751
7068.66 1657
7069.45 1656
7070.24 1599
7071.04 1657
7071.83 1665
7072.62 1586
7073.42 1698
7074.21 1567
7075.00 1644
7075.80 1624
7076.59 1566
7077.39 1648
7078.18 1602
7078.97 1513
7079.77 1505
7080.56 1516
7081.36 1374
7082.15 1414
7082.94 1505
7083.74 1517
7084.53 1488
7085.33 1519
7086.12 1521
7086.92 1596
7087.71 1612
7088.50 1693
7089.30 1784
7090.09 1774
7090.89 1791
7091.68 1625
7092.48 1654
7093.27 1605
7094.07 1470
7094.86 1501
7095.66 1475
7096.45 1447
7097.25 1365
7098.04 1390
7098.84 1374
7099.63 1301
7100.43 1231
7101.22 1138
7102.02 1191
7102.81 1235
7103.61 1221
7104.40 1158
7105.20 1200
7105.99 1085
7106.79 1099
7107.59 1155
7108.38 1178
7109.18 1056
7109.97 1100
7110.77 1151
7111.56 1163
7112.36 1093
7113.16 1093
7113.95 1094
7114.75 1183
7115.54 1171
7116.34 1079
7117.14 1069
7117.93 1081
7118.73 1034
7119.52 1062
7120.32 1096
7121.12 1059
7121.91 1066
7122.71 1150
7123.51 1194
7124.30 1108
7125.10 1062
7125.90 1098
7126.69 1040
7127.49 1030
7128.29 1022
7129.08 1098
7129.88 1172
7130.68 1060
7131.47 1087
7132.27 1034
7133.07 1125
7133.86 1165
7134.66 1057
7135.46 1093
7136.26 1182
7137.05 1068
7137.85 1098
7138.65 1087
7139.44 1078
7140.24 1143
7141.04 1118
7141.84 1126
7142.63 1082
7143.43 1040
7144.23 1097
7145.03 1147
7145.83 1143
7146.62 986
7147.42 1034
7148.22 1121
7149.02 1143
7149.81 1145
7150.61 1083
7151.41 1035
7152.21 983
7153.01 1008
7153.80 1106
7154.60 955
7155.40 1030
7156.20 1102
7157.00 1012
7157.80 1025
7158.59 1092
7159.39 1013
7160.19 971
7160.99 1120
7161.79 1070
7162.59 975
7163.39 979
7164.18 929
7164.98 873
7165.78 859
7166.58 882
7167.38 934
7168.18 888
7168.98 868
7169.78 904
7170.58 997
7171.38 928
7172.17 891
7172.97 955
7173.77 966
7174.57 899
7175.37 841
7176.17 888
7176.97 909
7177.77 869
7178.57 880
7179.37 947
7180.17 942
7180.97 835
7181.77 836
7182.57 874
7183.37 914
7184.17 951
7184.97 962
7185.77 1042
7186.57 905
7187.37 953
7188.17 916
7188.97 863
7189.77 931
7190.57 826
7191.37 857
7192.17 774
7192.97 838
7193.77 887
7194.57 819
7195.37 807
7196.17 856
7196.97 877
7197.77 711
7198.57 784
7199.37 812
7200.17 769
7200.97 792
7201.77 807
7202.58 775
7203.38 827
7204.18 791
7204.98 801
7205.78 817
7206.58 813
7207.38 760
7208.18 785
7208.98 804
7209.79 792
7210.59 808
7211.39 823
7212.19 786
7212.99 704
7213.79 769
7214.59 851
7215.40 776
7216.20 810
7217.00 820
7217.80 798
7218.60 820
7219.40 735
7220.21 704
7221.01 790
7221.81 760
7222.61 785
7223.41 781
7224.22 784
7225.02 785
7225.82 761
7226.62 742
7227.43 813
7228.23 804
7229.03 782
7229.83 703
7230.63 752
7231.44 752
7232.24 715
7233.04 821
7233.84 796
7234.65 787
7235.45 777
7236.25 754
7237.06 779
7237.86 777
7238.66 780
7239.46 793
7240.27 795
7241.07 857
7241.87 858
7242.68 809
7243.48 768
7244.28 839
7245.09 794
7245.89 789
7246.69 788
7247.50 791
7248.30 817
7249.10 855
7249.91 750
7250.71 813
7251.51 844
7252.32 866
7253.12 787
7253.92 842
7254.73 834
7255.53 882
7256.34 910
7257.14 796
7257.94 903
7258.75 812
7259.55 859
7260.36 897
7261.16 862
7261.96 882
7262.77 833
7263.57 896
7264.38 865
7265.18 845
7265.99 919
7266.79 892
7267.59 879
7268.40 878
7269.20 966
7270.01 986
7270.81 964
7271.62 1025
7272.42 979
7273.23 937
7274.03 971
7274.84 1006
7275.64 1002
7276.45 1011
7277.25 1038
7278.06 1084
7278.86 1087
7279.67 1137
7280.47 1165
7281.28 1205
7282.08 1273
7282.89 1411
7283.69 1534
7284.50 1702
7285.30 2002
7286.11 2161
7286.92 2231
7287.72 2207
7288.53 2197
7289.33 2185
7290.14 1960
7290.94 1780
7291.75 1649
7292.56 1492
7293.36 1359
7294.17 1289
7294.97 1211
7295.78 1138
7296.59 1069
7297.39 1125
7298.20 1058
7299.00 1111
7299.81 1199
7300.62 1160
7301.42 1204
7302.23 1221
7303.04 1121
7303.84 1182
7304.65 1164
7305.46 1194
7306.26 1263
7307.07 1225
7307.88 1184
7308.68 1259
7309.49 1383
7310.30 1424
7311.10 1385
7311.91 1461
7312.72 1582
7313.52 1539
7314.33 1530
7315.14 1592
7315.95 1584
7316.75 1637
7317.56 1882
7318.37 1935
7319.18 2215
7319.98 2299
7320.79 2321
7321.60 2252
7322.40 2311
7323.21 2221
7324.02 2102
7324.83 2084
7325.64 2005
7326.44 1823
7327.25 1669
7328.06 1577
7328.87 1431
7329.67 1416
7330.48 1318
7331.29 1322
7332.10 1246
7332.91 1220
7333.71 1324
7334.52 1323
7335.33 1255
7336.14 1261
7336.95 1195
7337.76 1155
7338.56 1243
7339.37 1312
7340.18 1265
7340.99 1240
7341.80 1114
7342.61 1214
7343.42 1271
7344.22 1133
7345.03 1147
7345.84 1108
7346.65 1169
7347.46 1145
7348.27 1130
7349.08 1128
7349.89 1136
7350.70 1131
7351.51 1135
7352.31 1088
7353.12 1154
7353.93 1081
7354.74 1112
7355.55 1116
7356.36 1137
7357.17 1068
7357.98 1104
7358.79 1075
7359.60 1121
7360.41 1054
7361.22 1056
7362.03 1065
7362.84 1082
7363.65 1080
7364.46 1077
7365.27 1200
7366.08 1171
7366.89 1145
7367.70 1276
7368.51 1210
7369.32 1121
7370.13 1168
7370.94 1232
7371.75 1193
7372.56 1206
7373.37 1244
7374.18 1116
7374.99 1201
7375.80 1098
7376.61 1182
7377.42 1275
7378.23 1294
7379.04 1341
7379.85 1379
7380.66 1475
7381.48 1687
7382.29 1808
7383.10 1852
7383.91 1812
7384.72 1849
7385.53 1797
7386.34 1711
7387.15 1553
7387.96 1411
7388.77 1430
7389.59 1358
7390.40 1274
7391.21 1215
7392.02 1180
7392.83 1161
7393.64 1172
7394.45 1162
7395.27 1210
7396.08 1279
7396.89 1192
7397.70 1331
7398.51 1390
7399.32 1456
7400.14 1439
7400.95 1534
7401.76 1660
7402.57 1779
7403.38 1782
7404.20 1746
7405.01 1585
7405.82 1506
7406.63 1432
7407.44 1389
7408.26 1447
7409.07 1333
7409.88 1316
7410.69 1332
7411.51 1292
7412.32 1201
7413.13 1099
7413.94 1082
7414.76 1092
7415.57 1085
7416.38 1043
7417.19 1004
7418.01 994
7418.82 906
7419.63 911
7420.45 882
7421.26 989
7422.07 934
7422.88 799
7423.70 834
7424.51 874
7425.32 879
7426.14 899
7426.95 944
7427.76 872
7428.58 820
7429.39 911
7430.20 788
7431.02 754
7431.83 850
7432.64 818
7433.46 808
7434.27 736
7435.09 687
7435.90 766
7436.71 773
7437.53 810
7438.34 819
7439.16 847
7439.97 840
7440.78 849
7441.60 787
7442.41 805
7443.23 805
7444.04 931
7444.85 861
7445.67 791
7446.48 743
7447.30 835
7448.11 802
7448.93 901
7449.74 813
7450.56 864
7451.37 818
7452.18 795
7453.00 819
7453.81 799
7454.63 890
7455.44 880
7456.26 808
7457.07 762
7457.89 790
7458.70 807
7459.52 844
7460.33 870
7461.15 840
7461.96 743
7462.78 814
7463.59 912
7464.41 890
7465.23 828
7466.04 786
7466.86 851
7467.67 806
7468.49 949
7469.30 913
7470.12 985
7470.93 898
7471.75 961
7472.57 846
7473.38 949
7474.20 1014
7475.01 858
7475.83 808
7476.65 859
7477.46 911
7478.28 864
7479.09 868
7479.91 765
7480.73 739
7481.54 784
7482.36 777
7483.18 748
7483.99 769
7484.81 831
7485.62 831
7486.44 781
7487.26 725
7488.07 854
7488.89 791
7489.71 828
7490.52 774
7491.34 715
7492.16 682
7492.98 702
7493.79 789
7494.61 769
7495.43 637
7496.24 721
7497.06 678
7497.88 613
7498.70 624
7499.51 695
7500.33 678
7501.15 634
7501.96 704
7502.78 736
7503.60 726
7504.42 686
7505.23 670
7506.05 640
7506.87 702
7507.69 629
7508.51 660
7509.32 658
7510.14 657
7510.96 657
7511.78 637
7512.59 634
7513.41 665
7514.23 652
7515.05 636
7515.87 653
7516.69 716
7517.50 630
7518.32 649
7519.14 671
7519.96 647
7520.78 649
7521.60 635
7522.41 686
7523.23 712
7524.05 665
7524.87 674
7525.69 730
7526.51 710
7527.33 669
7528.14 675
7528.96 633
7529.78 623
7530.60 614
7531.42 705
7532.24 716
7533.06 662
7533.88 660
7534.70 630
7535.52 606
7536.34 698
7537.16 616
7537.97 660
7538.79 632
7539.61 608
7540.43 621
7541.25 728
7542.07 726
7542.89 688
7543.71 711
7544.53 692
7545.35 703
7546.17 700
7546.99 717
7547.81 689
7548.63 727
7549.45 660
7550.27 726
7551.09 710
7551.91 706
7552.73 676
7553.55 629
7554.37 681
7555.19 659
7556.01 639
7556.83 656
7557.65 620
7558.47 652
7559.29 645
7560.11 648
7560.93 647
7561.76 624
7562.58 719
7563.40 775
7564.22 758
7565.04 742
7565.86 682
7566.68 669
7567.50 670
7568.32 653
7569.14 654
7569.96 757
7570.79 683
7571.61 721
7572.43 629
7573.25 688
7574.07 696
7574.89 642
7575.71 742
7576.54 698
7577.36 758
7578.18 763
7579.00 692
7579.82 729
7580.64 757
7581.46 706
7582.29 713
7583.11 674
7583.93 713
7584.75 676
7585.57 665
7586.40 699
7587.22 702
7588.04 725
7588.86 712
7589.68 822
7590.51 800
7591.33 781
7592.15 771
7592.97 721
7593.80 752
7594.62 801
7595.44 780
7596.26 878
7597.09 804
7597.91 785
7598.73 738
7599.55 759
7600.38 859
7601.20 812
7602.02 744
7602.85 816
7603.67 900
7604.49 904
7605.31 1043
7606.14 1066
7606.96 1065
7607.78 1025
7608.61 1031
7609.43 934
7610.25 951
7611.08 937
7611.90 841
7612.72 895
7613.55 897
7614.37 834
7615.19 858
7616.02 878
7616.84 906
7617.67 1003
7618.49 982
7619.31 1078
7620.14 1125
7620.96 1165
7621.78 1141
7622.61 1049
7623.43 968
7624.26 970
7625.08 927
7625.91 887
7626.73 761
7627.55 857
7628.38 904
7629.20 944
7630.03 962
7630.85 980
7631.68 1028
7632.50 1088
7633.32 1094
7634.15 1119
7634.97 1158
7635.80 1097
7636.62 1067
7637.45 1009
7638.27 947
7639.10 773
7639.92 844
7640.75 768
7641.57 782
7642.40 727
7643.22 722
7644.05 698
7644.87 655
7645.70 692
7646.52 717
7647.35 697
7648.17 752
7649.00 778
7649.82 723
7650.65 767
7651.48 733
7652.30 737
7653.13 752
7653.95 759
7654.78 697
7655.60 686
7656.43 666
7657.26 650
7658.08 683
7658.91 635
7659.73 684
7660.56 718
7661.39 713
7662.21 726
7663.04 641
7663.86 645
7664.69 701
7665.52 618
7666.34 569
7667.17 612
7668.00 613
7668.82 622
7669.65 602
7670.48 637
7671.30 639
7672.13 646
7672.96 676
7673.78 704
7674.61 601
7675.44 610
7676.26 609
7677.09 672
7677.92 593
7678.74 614
7679.57 611
7680.40 627
7681.22 595
7682.05 603
7682.88 691
7683.71 670
7684.53 584
7685.36 584
7686.19 576
7687.02 570
7687.84 637
7688.67 653
7689.50 696
7690.33 655
7691.15 563
7691.98 569
7692.81 585
7693.64 599
7694.47 582
7695.29 598
7696.12 614
7696.95 586
7697.78 644
7698.61 635
7699.43 604
7700.26 678
7701.09 723
7701.92 689
7702.75 720
7703.57 714
7704.40 597
7705.23 637
7706.06 659
7706.89 634
7707.72 639
7708.55 584
7709.37 599
7710.20 571
7711.03 557
7711.86 575
7712.69 638
7713.52 560
7714.35 594
7715.18 550
7716.01 553
7716.83 616
7717.66 587
7718.49 636
7719.32 652
7720.15 590
7720.98 571
7721.81 592
7722.64 547
7723.47 606
7724.30 526
7725.13 571
7725.96 564
7726.79 607
7727.62 583
7728.45 582
7729.28 599
7730.11 624
7730.94 550
7731.77 541
7732.60 523
7733.42 560
7734.25 581
7735.09 536
7735.92 550
7736.75 550
7737.58 566
7738.41 605
7739.24 553
7740.07 535
7740.90 565
7741.73 498
7742.56 596
7743.39 590
7744.22 599
7745.05 579
7745.88 614
7746.71 655
7747.54 593
7748.37 616
7749.20 664
7750.03 641
7750.86 721
7751.70 700
7752.53 675
7753.36 654
7754.19 693
7755.02 656
7755.85 674
7756.68 669
7757.51 608
7758.34 585
7759.18 599
7760.01 632
7760.84 599
7761.67 551
7762.50 577
7763.33 647
7764.16 652
7765.00 636
7765.83 608
7766.66 627
7767.49 630
7768.32 600
7769.16 582
7769.99 571
7770.82 600
7771.65 663
7772.48 617
7773.32 615
7774.15 619
7774.98 636
7775.81 641
7776.64 525
7777.48 596
7778.31 582
7779.14 603
7779.97 587
7780.81 593
7781.64 582
7782.47 617
7783.30 607
7784.14 642
7784.97 572
7785.80 529
7786.64 562
7787.47 549
7788.30 607
7789.13 564
7789.97 627
7790.80 629
7791.63 549
7792.47 627
7793.30 602
7794.13 638
7794.97 659
7795.80 579
7796.63 555
7797.47 582
7798.30 571
7799.13 609
7799.97 575
7800.80 637
7801.63 613
7802.47 606
7803.30 622
7804.13 617
7804.97 665
7805.80 600
7806.64 676
7807.47 679
7808.30 651
7809.14 639
7809.97 652
7810.81 730
7811.64 657
7812.47 678
7813.31 718
7814.14 736
7814.98 831
7815.81 826
7816.65 915
7817.48 928
7818.32 960
7819.15 956
7819.98 913
7820.82 914
7821.65 872
7822.49 812
7823.32 774
7824.16 861
7824.99 832
7825.83 871
7826.66 864
7827.50 863
7828.33 827
7829.17 743
7830.00 775
7830.84 873
7831.67 860
7832.51 874
7833.34 875
7834.18 916
7835.02 823
7835.85 832
7836.69 895
7837.52 886
7838.36 955
7839.19 853
7840.03 839
7840.86 827
7841.70 824
7842.54 881
7843.37 819
7844.21 867
7845.04 840
7845.88 772
7846.72 677
7847.55 715
7848.39 773
7849.22 816
7850.06 716
7850.90 677
7851.73 688
7852.57 673
7853.41 692
7854.24 725
7855.08 719
7855.92 708
7856.75 714
7857.59 702
7858.43 674
7859.26 739
7860.10 806
7860.94 816
7861.77 804
7862.61 830
7863.45 796
7864.28 799
7865.12 794
7865.96 749
7866.79 750
7867.63 725
7868.47 750
7869.31 752
7870.14 817
7870.98 773
7871.82 847
7872.66 777
7873.49 871
7874.33 794
7875.17 763
7876.01 842
7876.84 833
7877.68 917
7878.52 966
7879.36 1030
7880.19 939
7881.03 944
7881.87 937
7882.71 933
7883.55 906
7884.38 802
7885.22 889
7886.06 857
7886.90 831
7887.74 824
7888.57 842
7889.41 858
7890.25 856
7891.09 815
7891.93 907
7892.77 980
7893.61 898
7894.44 897
7895.28 782
7896.12 855
7896.96 772
7897.80 849
7898.64 837
7899.48 806
7900.32 905
7901.15 848
7901.99 799
7902.83 796
7903.67 825
7904.51 747
7905.35 807
7906.19 758
7907.03 661
7907.87 715
7908.71 765
7909.55 740
7910.39 736
7911.22 783
7912.06 702
7912.90 675
7913.74 620
7914.58 725
7915.42 710
7916.26 654
7917.10 678
7917.94 694
7918.78 768
7919.62 741
7920.46 793
7921.30 731
7922.14 718
7922.98 736
7923.82 747
7924.66 678
7925.50 607
7926.34 617
7927.18 648
7928.02 642
7928.86 606
7929.70 640
7930.55 681
7931.39 699
7932.23 667
7933.07 652
7933.91 618
7934.75 591
7935.59 617
7936.43 652
7937.27 592
7938.11 569
7938.95 535
7939.79 579
7940.63 597
7941.48 585
7942.32 687
7943.16 690
7944.00 616
7944.84 571
7945.68 598
7946.52 622
7947.36 579
7948.21 591
7949.05 608
7949.89 588
7950.73 621
7951.57 673
7952.41 619
7953.26 683
7954.10 673
7954.94 704
7955.78 764
7956.62 749
7957.47 691
7958.31 692
7959.15 714
7959.99 698
7960.83 690
7961.68 659
7962.52 731
7963.36 727
7964.20 752
7965.04 716
7965.89 724
7966.73 793
7967.57 825
7968.41 784
7969.26 843
7970.10 859
7970.94 836
7971.78 737
7972.63 746
7973.47 740
7974.31 640
7975.16 585
7976.00 565
7976.84 558
7977.68 594
7978.53 670
7979.37 612
7980.21 682
7981.06 679
7981.90 681
7982.74 669
7983.59 688
7984.43 635
7985.27 678
7986.12 629
7986.96 619
7987.80 583
7988.65 565
7989.49 573
7990.34 588
7991.18 625
7992.02 587
7992.87 588
7993.71 584
7994.55 634
7995.40 624
7996.24 538
7997.09 584
7997.93 586
7998.77 604
7999.62 562
8000.46 545
8001.31 585
8002.15 584
8003.00 563
8003.84 602
8004.68 566
8005.53 565
8006.37 552
8007.22 566
8008.06 505
8008.91 555
8009.75 515
8010.60 520
8011.44 508
8012.29 480
8013.13 531
8013.98 477
8014.82 510
8015.67 498
8016.51 472
8017.36 486
8018.20 515
8019.05 484
8019.89 450
8020.74 494
8021.58 509
8022.43 485
8023.27 540
8024.12 487
8024.96 514
8025.81 496
8026.66 539
8027.50 483
8028.35 467
8029.19 506
8030.04 551
8030.88 522
8031.73 447
8032.58 515
8033.42 525
8034.27 515
8035.11 506
8035.96 447
8036.81 490
8037.65 563
8038.50 473
8039.35 480
8040.19 471
8041.04 490
8041.88 493
8042.73 459
8043.58 454
8044.42 492
8045.27 513
8046.12 525
8046.96 508
8047.81 451
8048.66 464
8049.50 503
8050.35 536
8051.20 461
8052.04 536
8052.89 489
8053.74 461
8054.59 499
8055.43 532
8056.28 548
8057.13 500
8057.97 495
8058.82 507
8059.67 503
8060.52 449
8061.36 526
8062.21 485
8063.06 515
8063.91 548
8064.75 485
8065.60 483
8066.45 490
8067.30 450
8068.15 495
8068.99 505
8069.84 478
8070.69 493
8071.54 458
8072.38 492
8073.23 488
8074.08 474
8074.93 458
8075.78 494
8076.63 488
8077.47 438
8078.32 438
8079.17 425
8080.02 470
8080.87 449
8081.72 417
8082.56 491
8083.41 486
8084.26 496
8085.11 510
8085.96 455
8086.81 432
8087.66 468
8088.51 410
8089.35 486
8090.20 454
8091.05 447
8091.90 411
8092.75 452
8093.60 501
8094.45 422
8095.30 412
8096.15 427
8097.00 479
8097.85 462
8098.70 425
8099.55 462
8100.39 497
8101.24 509
8102.09 529
8102.94 534
8103.79 485
8104.64 480
8105.49 462
8106.34 439
8107.19 446
8108.04 504
8108.89 466
8109.74 488
8110.59 411
8111.44 381
8112.29 474
8113.14 454
8113.99 465
8114.84 482
8115.69 450
8116.54 440
8117.39 480
8118.24 485
8119.09 477
8119.95 469
8120.80 538
8121.65 569
8122.50 480
8123.35 539
8124.20 568
8125.05 586
8125.90 534
8126.75 467
8127.60 478
8128.45 460
8129.30 556
8130.15 533
8131.01 488
8131.86 494
8132.71 544
8133.56 561
8134.41 516
8135.26 497
8136.11 531
8136.96 558
8137.82 528
8138.67 569
8139.52 521
8140.37 507
8141.22 510
8142.07 516
8142.93 540
8143.78 521
8144.63 572
8145.48 564
8146.33 554
8147.19 524
8148.04 503
8148.89 578
8149.74 544
8150.59 574
8151.45 606
8152.30 632
8153.15 644
8154.00 629
8154.85 667
8155.71 691
8156.56 784
8157.41 764
8158.26 752
8159.12 675
8159.97 625
8160.82 651
8161.68 597
8162.53 596
8163.38 550
8164.23 533
8165.09 530
8165.94 556
8166.79 498
8167.65 498
8168.50 506
8169.35 499
8170.20 532
8171.06 555
8171.91 525
8172.76 523
8173.62 505
8174.47 473
8175.32 541
8176.18 517
8177.03 468
8177.89 451
8178.74 469
8179.59 468
8180.45 441
8181.30 459
8182.15 412
8183.01 384
8183.86 473
8184.72 444
8185.57 464
8186.42 485
8187.28 432
8188.13 405
8188.99 408
8189.84 410
8190.69 409
8191.55 449
8192.40 449
8193.26 411
8194.11 479
8194.97 427
8195.82 506
8196.68 445
8197.53 452
8198.38 503
8199.24 399
8200.09 434
8200.95 424
8201.80 485
8202.66 465
8203.51 504
8204.37 400
8205.22 461
8206.08 451
8206.93 479
8207.79 494
8208.64 492
8209.50 491
8210.35 516
8211.21 460
8212.06 475
8212.92 487
8213.78 437
8214.63 464
8215.49 396
8216.34 444
8217.20 460
8218.05 466
8218.91 451
8219.76 467
8220.62 510
8221.48 449
8222.33 584
8223.19 595
8224.04 525
8224.90 524
8225.76 552
8226.61 537
8227.47 545
8228.32 526
8229.18 534
8230.04 510
8230.89 501
8231.75 439
8232.61 444
8233.46 491
8234.32 423
8235.18 434
8236.03 458
8236.89 448
8237.75 413
8238.60 454
8239.46 456
8240.32 424
8241.17 341
8242.03 397
8242.89 362
8243.74 414
8244.60 414
8245.46 432
8246.31 399
8247.17 446
8248.03 505
8248.89 416
8249.74 449
8250.60 412
8251.46 388
8252.32 424
8253.17 486
8254.03 503
8254.89 393
8255.75 436
8256.60 445
8257.46 448
8258.32 403
8259.18 403
8260.04 395
8260.89 426
8261.75 441
8262.61 416
8263.47 411
8264.33 444
8265.18 445
8266.04 462
8266.90 415
8267.76 384
8268.62 419
8269.47 435
8270.33 384
8271.19 404
8272.05 453
8272.91 486
8273.77 492
8274.63 422
8275.48 434
8276.34 477
8277.20 468
8278.06 424
8278.92 398
8279.78 429
8280.64 436
8281.50 449
8282.36 454
8283.21 491
8284.07 539
8284.93 419
8285.79 431
8286.65 507
8287.51 490
8288.37 498
8289.23 498
8290.09 532
8290.95 553
8291.81 488
8292.67 553
8293.53 506
8294.39 571
8295.25 556
8296.11 579
8296.97 589
8297.82 565
8298.68 509
8299.54 488
8300.40 500
8301.26 469
8302.12 508
8302.98 475
8303.84 479
8304.71 442
8305.57 507
8306.43 498
8307.29 476
8308.15 441
8309.01 505
8309.87 496
8310.73 481
8311.59 531
8312.45 486
8313.31 437
8314.17 484
8315.03 453
8315.89 479
8316.75 468
8317.61 466
8318.47 483
8319.33 447
8320.20 408
8321.06 456
8321.92 418
8322.78 456
8323.64 434
8324.50 439
8325.36 456
8326.22 443
8327.09 417
8327.95 449
8328.81 429
8329.67 472
8330.53 396
8331.39 445
8332.25 467
8333.12 479
8333.98 421
8334.84 422
8335.70 400
8336.56 366
8337.42 422
8338.29 507
8339.15 505
8340.01 399
8340.87 458
8341.73 476
8342.60 417
8343.46 419
8344.32 331
8345.18 381
8346.05 431
8346.91 463
8347.77 426
8348.63 412
8349.50 471
8350.36 434
8351.22 448
8352.08 479
8352.95 463
8353.81 427
8354.67 485
8355.53 424
8356.40 456
8357.26 426
8358.12 467
8358.99 507
8359.85 440
8360.71 396
8361.58 437
8362.44 488
8363.30 456
8364.17 392
8365.03 393
8365.89 428
8366.76 479
8367.62 453
8368.48 463
8369.35 503
8370.21 528
8371.07 460
8371.94 492
8372.80 420
8373.66 421
8374.53 454
8375.39 461
8376.26 475
8377.12 498
8377.98 445
8378.85 475
8379.71 459
8380.58 548
8381.44 526
8382.30 471
8383.17 502
8384.03 451
8384.90 494
8385.76 471
8386.63 468
8387.49 539
8388.35 516
8389.22 480
8390.08 496
8390.95 514
8391.81 488
8392.68 502
8393.54 546
8394.41 477
8395.27 496
8396.14 499
8397.00 507
8397.87 480
8398.73 546
8399.60 503
8400.46 580
8401.33 586
8402.19 494
8403.06 496
8403.92 511
8404.79 559
8405.65 498
8406.52 504
8407.39 472
8408.25 543
8409.12 543
8409.98 506
8410.85 489
8411.71 493
8412.58 560
8413.44 534
8414.31 557
8415.18 560
8416.04 550
8416.91 551
8417.77 517
8418.64 533
8419.51 576
8420.37 678
8421.24 581
8422.11 591
8422.97 623
8423.84 641
8424.70 619
8425.57 617
8426.44 644
8427.30 677
8428.17 668
8429.04 691
8429.90 636
8430.77 694
8431.64 693
8432.50 755
8433.37 733
8434.24 718
8435.10 737
8435.97 695
8436.84 698
8437.71 699
8438.57 731
8439.44 724
8440.31 775
8441.17 814
8442.04 896
8442.91 953
8443.78 999
8444.64 998
8445.51 1045
8446.38 1005
8447.25 947
8448.11 911
8448.98 871
8449.85 903
8450.72 957
8451.58 1005
8452.45 982
8453.32 1001
8454.19 1046
8455.06 1090
8455.92 1196
8456.79 1229
8457.66 1333
8458.53 1404
8459.40 1569
8460.27 1568
8461.13 1505
8462.00 1412
8462.87 1358
8463.74 1283
8464.61 1166
8465.48 1065
8466.34 1128
8467.21 1087
8468.08 1211
8468.95 1388
8469.82 1667
8470.69 1839
8471.56 2048
8472.42 2272
8473.29 2441
8474.16 2271
8475.03 2153
8475.90 2031
8476.77 1668
8477.64 1444
8478.51 1274
8479.38 1156
8480.25 947
8481.12 859
8481.99 823
8482.85 782
8483.72 704
8484.59 775
8485.46 761
8486.33 685
8487.20 743
8488.07 714
8488.94 738
8489.81 644
8490.68 671
8491.55 669
8492.42 693
8493.29 655
8494.16 600
8495.03 606
8495.90 590
8496.77 588
8497.64 570
8498.51 697
8499.38 707
8500.25 619
8501.12 603
8501.99 643
8502.86 644
8503.73 596
8504.60 589
8505.47 617
8506.34 591
8507.22 686
8508.09 675
8508.96 689
8509.83 645
8510.70 670
8511.57 716
8512.44 677
8513.31 612
8514.18 611
8515.05 641
8515.92 627
8516.80 627
8517.67 597
8518.54 597
8519.41 697
8520.28 688
8521.15 588
8522.02 626
8522.89 694
8523.77 653
8524.64 668
8525.51 619
8526.38 579
8527.25 654
8528.12 663
8529.00 637
8529.87 649
8530.74 715
8531.61 755
8532.48 712
8533.36 720
8534.23 655
8535.10 700
8535.97 723
8536.84 706
8537.72 723
8538.59 717
8539.46 665
8540.33 771
8541.21 768
8542.08 718
8542.95 640
8543.82 663
8544.70 699
8545.57 685
8546.44 708
8547.31 643
8548.19 674
8549.06 715
8549.93 644
8550.80 631
8551.68 713
8552.55 694
8553.42 740
8554.30 784
8555.17 770
8556.04 808
8556.92 740
8557.79 785
8558.66 842
8559.54 762
8560.41 735
8561.28 794
8562.16 767
8563.03 696
8563.90 694
8564.78 632
8565.65 685
8566.52 698
8567.40 663
8568.27 635
8569.15 710
8570.02 625
8570.89 588
8571.77 594
8572.64 648
8573.51 632
8574.39 635
8575.26 646
8576.14 662
8577.01 608
8577.89 590
8578.76 583
8579.63 609
8580.51 569
8581.38 593
8582.26 588
8583.13 541
8584.01 520
8584.88 549
8585.76 595
8586.63 604
8587.51 609
8588.38 564
8589.26 618
8590.13 602
8591.00 639
8591.88 548
8592.75 572
8593.63 619
8594.51 660
8595.38 605
8596.26 633
8597.13 663
8598.01 603
8598.88 682
8599.76 645
8600.63 653
8601.51 662
8602.38 674
8603.26 669
8604.13 709
8605.01 678
8605.89 667
8606.76 671
8607.64 667
8608.51 655
8609.39 765
8610.26 663
8611.14 657
8612.02 732
8612.89 765
8613.77 717
8614.65 789
8615.52 734
8616.40 741
8617.27 682
8618.15 648
8619.03 742
8619.90 717
8620.78 677
8621.66 731
8622.53 737
8623.41 711
8624.29 773
8625.16 847
8626.04 789
8626.92 860
8627.79 900
8628.67 873
8629.55 868
8630.42 826
8631.30 904
8632.18 887
8633.05 836
8633.93 829
8634.81 897
8635.69 899
8636.56 873
8637.44 851
8638.32 832
8639.20 877
8640.07 899
8640.95 992
8641.83 916
8642.71 899
8643.58 922
8644.46 953
8645.34 990
8646.22 922
8647.09 920
8647.97 951
8648.85 1029
8649.73 1011
8650.61 1090
8651.48 1135
8652.36 1074
8653.24 1128
8654.12 1196
8655.00 1049
8655.87 1063
8656.75 1141
8657.63 1094
8658.51 1168
8659.39 1101
8660.27 1166
8661.14 1155
8662.02 1173
8662.90 1134
8663.78 1045
8664.66 1088
8665.54 1117
8666.42 1177
8667.30 1162
8668.17 1211
8669.05 1272
8669.93 1337
8670.81 1370
8671.69 1488
8672.57 1569
8673.45 1761
8674.33 1937
8675.21 1987
8676.09 1980
8676.97 2107
8677.84 1983
8678.72 2068
8679.60 1964
8680.48 1868
8681.36 1674
8682.24 1600
8683.12 1543
8684.00 1453
8684.88 1342
8685.76 1450
8686.64 1324
8687.52 1516
8688.40 1589
8689.28 1697
8690.16 1826
8691.04 2184
8691.92 2628
8692.80 3186
8693.68 3592
8694.56 3997
8695.44 4084
8696.32 4035
8697.20 3712
8698.08 3344
8698.96 2810
8699.84 2472
8700.72 2079
8701.60 1785
8702.48 1546
8703.37 1372
8704.25 1272
8705.13 1124
8706.01 1063
8706.89 963
8707.77 1023
8708.65 934
8709.53 922
8710.41 947
8711.29 966
8712.17 846
8713.06 814
8713.94 829
8714.82 795
8715.70 763
8716.58 759
8717.46 740
8718.34 691
8719.22 695
8720.11 781
8720.99 726
8721.87 707
8722.75 734
8723.63 800
8724.51 796
8725.40 785
8726.28 825
8727.16 798
8728.04 799
8728.92 781
8729.81 781
8730.69 781
8731.57 822
8732.45 798
8733.33 811
8734.22 913
8735.10 860
8735.98 839
8736.86 792
8737.75 765
8738.63 748
8739.51 772
8740.39 747
8741.28 754
8742.16 724
8743.04 740
8743.92 756
8744.81 717
8745.69 722
8746.57 745
8747.46 756
8748.34 795
8749.22 814
8750.10 825
8750.99 803
8751.87 770
8752.75 831
8753.64 748
8754.52 777
8755.40 802
8756.29 790
8757.17 740
8758.05 867
8758.94 779
8759.82 854
8760.70 832
8761.59 812
8762.47 878
8763.35 880
8764.24 876
8765.12 804
8766.01 926
8766.89 994
8767.77 916
8768.66 883
8769.54 869
8770.43 890
8771.31 874
8772.19 941
8773.08 962
8773.96 908
8774.85 885
8775.73 823
8776.62 790
8777.50 735
8778.38 795
8779.27 763
8780.15 805
8781.04 681
8781.92 711
8782.81 732
8783.69 724
8784.58 722
8785.46 636
8786.35 691
8787.23 662
8788.12 578
8789.00 729
8789.89 733
8790.77 606
8791.66 686
8792.54 785
8793.43 745
8794.31 708
8795.20 703
8796.08 692
8796.97 668
8797.85 621
8798.74 667
8799.62 716
8800.51 665
8801.40 647
8802.28 670
8803.17 757
8804.05 741
8804.94 750
8805.82 728
8806.71 745
8807.60 767
8808.48 753
8809.37 779
8810.25 691
8811.14 664
8812.03 627
8812.91 631
8813.80 640
8814.69 638
8815.57 641
8816.46 635
8817.34 649
8818.23 573
8819.12 683
8820.00 643
8820.89 704
8821.78 610
8822.66 559
8823.55 584
8824.44 618
8825.32 670
8826.21 681
8827.10 689
8827.99 662
8828.87 611
8829.76 611
8830.65 574
8831.53 616
8832.42 597
8833.31 662
8834.20 652
8835.08 608
8835.97 642
8836.86 580
8837.74 595
8838.63 560
8839.52 549
8840.41 584
8841.30 592
8842.18 575
8843.07 541
8843.96 552
8844.85 564
8845.73 613
8846.62 577
8847.51 593
8848.40 659
8849.29 599
8850.17 609
8851.06 584
8851.95 566
8852.84 546
8853.73 568
8854.61 564
8855.50 524
8856.39 506
8857.28 523
8858.17 445
8859.06 463
8859.95 495
8860.83 470
8861.72 516
8862.61 524
8863.50 550
8864.39 514
8865.28 515
8866.17 489
8867.06 485
8867.94 502
8868.83 549
8869.72 526
8870.61 557
8871.50 495
8872.39 458
8873.28 476
8874.17 502
8875.06 503
8875.95 487
8876.84 523
8877.73 535
8878.62 425
8879.51 495
8880.40 442
8881.28 445
8882.17 499
8883.06 457
8883.95 442
8884.84 431
8885.73 467
8886.62 450
8887.51 457
8888.40 456
8889.29 444
8890.18 482
8891.07 462
8891.96 448
8892.85 438
8893.74 530
8894.63 490
8895.53 461
8896.42 460
8897.31 474
8898.20 432
8899.09 481
8899.98 460
8900.87 444
8901.76 412
8902.65 389
8903.54 456
8904.43 473
8905.32 468
8906.21 456
8907.10 424
8907.99 404
8908.89 467
8909.78 429
8910.67 442
8911.56 428
8912.45 451
8913.34 467
8914.23 473
8915.12 462
8916.02 482
8916.91 468
8917.80 410
8918.69 420
8919.58 426
8920.47 444
8921.36 412
8922.26 431
8923.15 397
8924.04 432
8924.93 444
8925.82 425
8926.72 417
8927.61 366
8928.50 414
8929.39 417
8930.28 458
8931.18 408
8932.07 333
8932.96 379
8933.85 408
8934.75 378
8935.64 424
8936.53 384
8937.42 417
8938.31 374
8939.21 373
8940.10 414
8940.99 468
8941.89 424
8942.78 396
8943.67 443
8944.56 513
8945.46 417
8946.35 426
8947.24 409
8948.14 411
8949.03 405
8949.92 468
8950.81 424
8951.71 387
8952.60 422
8953.49 436
8954.39 438
8955.28 402
8956.17 389
8957.07 445
8957.96 454
8958.85 399
8959.75 424
8960.64 434
8961.54 423
8962.43 400
8963.32 428
8964.22 447
8965.11 409
8966.00 437
8966.90 478
8967.79 435
8968.69 426
8969.58 454
8970.47 393
8971.37 379
8972.26 417
8973.16 404
8974.05 408
8974.95 460
8975.84 397
8976.73 481
8977.63 465
8978.52 467
8979.42 417
8980.31 411
8981.21 388
8982.10 379
8983.00 439
8983.89 426
8984.79 433
8985.68 437
8986.58 420
8987.47 442
8988.37 380
8989.26 391
8990.16 382
8991.05 383
8991.95 403
8992.84 398
8993.74 392
8994.63 401
8995.53 404
8996.42 405
8997.32 382
8998.21 368
8999.11 368
9000.01 375
9000.90 401
9001.80 406
9002.69 390
9003.59 415
9004.48 449
9005.38 358
9006.28 368
9007.17 363
9008.07 382
9008.96 360
9009.86 353
9010.76 350
9011.65 378
9012.55 390
9013.45 370
9014.34 387
9015.24 373
9016.13 381
9017.03 398
9017.93 408
9018.82 368
9019.72 346
9020.62 373
9021.51 357
9022.41 362
9023.31 405
9024.20 390
9025.10 390
9026.00 366
9026.89 349
9027.79 400
9028.69 395
9029.59 405
9030.48 370
9031.38 388
9032.28 345
9033.17 324
9034.07 372
9034.97 391
9035.87 322
9036.76 392
9037.66 394
9038.56 411
9039.46 417
9040.35 408
9041.25 403
9042.15 408
9043.05 386
9043.94 407
9044.84 449
9045.74 432
9046.64 370
9047.54 383
9048.43 409
9049.33 399
9050.23 386
9051.13 405
9052.03 361
9052.92 383
9053.82 468
9054.72 421
9055.62 399
9056.52 365
9057.42 467
9058.32 395
9059.21 347
9060.11 349
9061.01 364
9061.91 412
9062.81 419
9063.71 437
9064.61 400
9065.50 421
9066.40 402
9067.30 384
9068.20 372
9069.10 396
9070.00 394
9070.90 358
9071.80 377
9072.70 364
9073.60 390
9074.50 396
9075.40 387
9076.29 367
9077.19 362
9078.09 353
9078.99 359
9079.89 352
9080.79 365
9081.69 407
9082.59 426
9083.49 432
9084.39 359
9085.29 427
9086.19 406
9087.09 458
9087.99 379
9088.89 400
9089.79 389
9090.69 399
9091.59 390
9092.49 410
9093.39 454
9094.29 463
9095.19 430
9096.09 386
9096.99 334
9097.89 384
9098.79 367
9099.69 356
9100.60 386
9101.50 395
9102.40 411
9103.30 412
9104.20 440
9105.10 405
9106.00 360
9106.90 382
9107.80 353
9108.70 327
9109.60 352
9110.50 355
9111.41 388
9112.31 396
9113.21 347
9114.11 355
9115.01 362
9115.91 355
9116.81 364
9117.72 365
9118.62 369
9119.52 391
9120.42 382
9121.32 368
9122.22 397
9123.12 405
9124.03 421
9124.93 368
9125.83 379
9126.73 372
9127.63 388
9128.54 395
9129.44 424
9130.34 365
9131.24 381
9132.14 402
9133.05 393
9133.95 385
9134.85 372
9135.75 388
9136.66 388
9137.56 340
9138.46 393
9139.36 396
9140.27 355
9141.17 422
9142.07 354
9142.97 353
9143.88 346
9144.78 368
9145.68 357
9146.59 419
9147.49 362
9148.39 385
9149.29 370
9150.20 402
9151.10 353
9152.00 360
9152.91 374
9153.81 399
9154.71 372
9155.62 378
9156.52 388
9157.42 377
9158.33 373
9159.23 362
9160.13 403
9161.04 357
9161.94 393
9162.84 351
9163.75 393
9164.65 378
9165.56 335
9166.46 352
9167.36 364
9168.27 375
9169.17 397
9170.08 414
9170.98 383
9171.88 357
9172.79 399
9173.69 340
9174.60 386
9175.50 398
9176.41 348
9177.31 362
9178.21 325
9179.12 347
9180.02 353
9180.93 407
9181.83 325
9182.74 356
9183.64 371
9184.55 414
9185.45 353
9186.36 368
9187.26 340
9188.17 390
9189.07 428
9189.98 339
9190.88 349
9191.79 351
9192.69 423
9193.60 337
9194.50 354
9195.41 356
9196.31 375
9197.22 373
9198.12 404
9199.03 406
9199.93 424
9200.84 417
9201.75 437
9202.65 463
9203.56 496
9204.46 424
9205.37 432
9206.27 432
9207.18 422
9208.09 391
9208.99 364
9209.90 402
9210.80 400
9211.71 429
9212.62 368
9213.52 361
9214.43 372
9215.34 352
9216.24 374
9217.15 361
9218.05 392
9218.96 379
9219.87 415
9220.77 414
9221.68 432
9222.59 386
9223.49 422
9224.40 387
9225.31 365
9226.21 403
9227.12 352
9228.03 371
9228.93 404
9229.84 446
9230.75 399
9231.66 373
9232.56 333
9233.47 376
9234.38 322
9235.28 310
9236.19 351
9237.10 351
9238.01 343
9238.91 369
9239.82 346
9240.73 379
9241.64 344
9242.54 374
9243.45 373
9244.36 307
9245.27 337
9246.18 323
9247.08 363
9247.99 318
9248.90 304
9249.81 365
9250.71 411
9251.62 359
9252.53 348
9253.44 412
9254.35 358
9255.26 350
9256.16 359
9257.07 356
9257.98 332
9258.89 365
9259.80 355
9260.71 351
9261.61 356
9262.52 318
9263.43 341
9264.34 357
9265.25 303
9266.16 339
9267.07 393
9267.98 333
9268.88 352
9269.79 312
9270.70 348
9271.61 334
9272.52 337
9273.43 393
9274.34 401
9275.25 393
9276.16 382
9277.07 317
9277.98 352
9278.89 383
9279.80 336
9280.70 337
9281.61 351
9282.52 357
9283.43 300
9284.34 327
9285.25 363
9286.16 331
9287.07 393
9287.98 366
9288.89 391
9289.80 370
9290.71 342
9291.62 318
9292.53 370
9293.44 418
9294.35 395
9295.26 381
9296.17 348
9297.08 366
9297.99 378
9298.90 370
9299.81 401
9300.73 390
9301.64 333
9302.55 397
9303.46 468
9304.37 422
9305.28 347
9306.19 378
9307.10 438
9308.01 437
9308.92 456
9309.83 441
9310.74 434
9311.65 442
9312.57 383
9313.48 404
9314.39 401
9315.30 444
9316.21 430
9317.12 378
9318.03 390
9318.94 397
9319.86 411
9320.77 368
9321.68 390
9322.59 389
9323.50 383
9324.41 335
9325.33 349
9326.24 323
9327.15 314
9328.06 379
9328.97 346
9329.88 327
9330.80 386
9331.71 360
9332.62 367
9333.53 354
9334.44 355
9335.36 301
9336.27 320
9337.18 385
9338.09 358
9339.01 399
9339.92 371
9340.83 350
9341.74 367
9342.66 365
9343.57 368
9344.48 367
9345.39 370
9346.31 351
9347.22 334
9348.13 346
9349.05 428
9349.96 395
9350.87 368
9351.78 347
9352.70 365
9353.61 329
9354.52 354
9355.44 390
9356.35 342
9357.26 324
9358.18 363
9359.09 408
9360.00 365
9360.92 383
9361.83 373
9362.74 329
9363.66 354
9364.57 367
9365.48 425
9366.40 354
9367.31 357
9368.23 344
9369.14 364
9370.05 373
9370.97 379
9371.88 385
9372.80 395
9373.71 322
9374.62 396
9375.54 407
9376.45 346
9377.37 409
9378.28 387
9379.19 344
9380.11 364
9381.02 349
9381.94 396
9382.85 374
9383.77 369
9384.68 354
9385.60 332
9386.51 363
9387.43 384
9388.34 415
9389.26 391
9390.17 444
9391.09 402
9392.00 448
9392.91 471
9393.83 424
9394.75 429
9395.66 461
9396.58 415
9397.49 468
9398.41 410
9399.32 418
9400.24 397
9401.15 437
9402.07 408
9402.98 442
9403.90 415
9404.81 406
9405.73 411
9406.65 345
9407.56 383
9408.48 370
9409.39 381
9410.31 410
9411.22 345
9412.14 386
9413.06 338
9413.97 374
9414.89 388
9415.80 322
9416.72 408
9417.64 377
9418.55 371
9419.47 409
9420.39 450
9421.30 388
9422.22 391
9423.14 409
9424.05 431
9424.97 400
9425.88 369
9426.80 412
9427.72 372
9428.64 341
9429.55 383
9430.47 429
9431.39 369
9432.30 356
9433.22 408
9434.14 410
9435.05 399
9435.97 391
9436.89 449
9437.81 432
9438.72 418
9439.64 433
9440.56 446
9441.47 445
9442.39 430
9443.31 446
9444.23 473
9445.14 456
9446.06 462
9446.98 442
9447.90 425
9448.81 415
9449.73 449
9450.65 518
9451.57 539
9452.49 509
9453.40 599
9454.32 688
9455.24 708
9456.16 747
9457.08 718
9457.99 681
9458.91 584
9459.83 585
9460.75 617
9461.67 580
9462.59 480
9463.50 448
9464.42 467
9465.34 422
9466.26 395
9467.18 362
9468.10 443
9469.02 478
9469.94 409
9470.85 402
9471.77 463
9472.69 414
9473.61 387
9474.53 410
9475.45 425
9476.37 395
9477.29 416
9478.21 367
9479.13 347
9480.04 356
9480.96 400
9481.88 459
9482.80 399
9483.72 386
9484.64 385
9485.56 437
9486.48 436
9487.40 392
9488.32 422
9489.24 378
9490.16 409
9491.08 390
9492.00 358
9492.92 366
9493.84 446
9494.76 442
9495.68 337
9496.60 400
9497.52 430
9498.44 410
9499.36 383
9500.28 375
9501.20 370
9502.12 403
9503.04 368
9503.96 399
9504.88 407
9505.80 416
9506.72 419
9507.64 345
9508.56 406
9509.48 393
9510.41 337
9511.33 386
9512.25 394
9513.17 442
9514.09 419
9515.01 414
9515.93 413
9516.85 428
9517.77 457
9518.69 440
9519.61 484
9520.54 495
9521.46 472
9522.38 471
9523.30 479
9524.22 508
9525.14 432
9526.06 377
9526.99 437
9527.91 482
9528.83 479
9529.75 437
9530.67 484
9531.59 498
9532.52 545
9533.44 535
9534.36 589
9535.28 550
9536.20 573
9537.13 579
9538.05 554
9538.97 574
9539.89 515
9540.81 487
9541.74 516
9542.66 464
9543.58 460
9544.50 506
9545.43 495
9546.35 473
9547.27 401
9548.19 456
9549.12 439
9550.04 426
9550.96 433
9551.88 389
9552.81 457
9553.73 479
9554.65 402
9555.58 423
9556.50 417
9557.42 446
9558.34 501
9559.27 465
9560.19 400
9561.11 454
9562.04 465
9562.96 513
9563.88 465
9564.81 466
9565.73 489
9566.65 463
9567.58 463
9568.50 420
9569.43 481
9570.35 407
9571.27 440
9572.20 444
9573.12 451
9574.04 370
9574.97 441
9575.89 423
9576.82 406
9577.74 459
9578.66 448
9579.59 434
9580.51 466
9581.44 457
9582.36 427
9583.28 422
9584.21 432
9585.13 404
9586.06 445
9586.98 486
9587.91 466
9588.83 461
9589.76 433
9590.68 434
9591.60 448
9592.53 407
9593.45 469
9594.38 473
9595.30 436
9596.23 438
9597.15 431
9598.08 425
9599.00 501
9599.93 494
9600.85 461
9601.78 486
9602.70 545
9603.63 514
9604.55 517
9605.48 509
9606.41 545
9607.33 544
9608.26 515
9609.18 495
9610.11 538
9611.03 571
9611.96 526
9612.88 533
9613.81 586
9614.74 537
9615.66 499
9616.59 498
9617.51 530
9618.44 542
9619.37 520
9620.29 583
9621.22 600
9622.14 570
9623.07 501
9624.00 539
9624.92 580
9625.85 588
9626.78 597
9627.70 573
9628.63 597
9629.55 574
9630.48 617
9631.41 543
9632.33 598
9633.26 629
9634.19 636
9635.11 653
9636.04 665
9636.97 641
9637.90 649
9638.82 634
9639.75 653
9640.68 694
9641.60 695
9642.53 686
9643.46 690
9644.38 658
9645.31 684
9646.24 678
9647.17 707
9648.09 788
9649.02 814
9649.95 867
9650.88 907
9651.80 905
9652.73 894
9653.66 900
9654.59 851
9655.51 817
9656.44 888
9657.37 760
9658.30 773
9659.23 749
9660.15 773
9661.08 795
9662.01 681
9662.94 751
9663.87 693
9664.80 752
9665.72 818
9666.65 812
9667.58 779
9668.51 730
9669.44 792
9670.37 786
9671.29 758
9672.22 743
9673.15 731
9674.08 798
9675.01 762
9675.94 739
9676.87 772
9677.79 766
9678.72 800
9679.65 744
9680.58 767
9681.51 819
9682.44 798
9683.37 716
9684.30 767
9685.23 773
9686.16 730
9687.09 798
9688.01 801
9688.94 841
9689.87 801
9690.80 762
9691.73 753
9692.66 842
9693.59 877
9694.52 866
9695.45 882
9696.38 856
9697.31 865
9698.24 894
9699.17 975
9700.10 945
9701.03 1002
9701.96 1033
9702.89 1034
9703.82 1000
9704.75 1013
9705.68 943
9706.61 888
9707.54 848
9708.47 843
9709.40 864
9710.33 836
9711.26 840
9712.19 797
9713.12 899
9714.05 892
9714.98 896
9715.92 929
9716.85 870
9717.78 826
9718.71 842
9719.64 830
9720.57 817
9721.50 824
9722.43 796
9723.36 820
9724.29 759
9725.22 744
9726.16 698
9727.09 657
9728.02 661
9728.95 688
9729.88 668
9730.81 697
9731.74 725
9732.67 782
9733.61 746
9734.54 682
9735.47 725
9736.40 684
9737.33 663
9738.26 700
9739.20 720
9740.13 781
9741.06 727
9741.99 652
9742.92 662
9743.86 636
9744.79 631
9745.72 638
9746.65 665
9747.58 688
9748.52 638
9749.45 644
9750.38 645
9751.31 655
9752.25 635
9753.18 603
9754.11 629
9755.04 604
9755.98 624
9756.91 630
9757.84 621
9758.77 607
9759.71 586
9760.64 648
9761.57 633
9762.51 637
9763.44 629
9764.37 659
9765.30 668
9766.24 611
9767.17 649
9768.10 666
9769.04 685
9769.97 607
9770.90 594
9771.84 613
9772.77 584
9773.70 642
9774.64 650
9775.57 663
9776.50 655
9777.44 603
9778.37 627
9779.31 679
9780.24 729
9781.17 690
9782.11 721
9783.04 725
9783.97 757
9784.91 735
9785.84 767
9786.78 763
9787.71 758
9788.64 691
9789.58 656
9790.51 640
9791.45 632
9792.38 620
9793.32 632
9794.25 644
9795.19 628
9796.12 672
9797.05 677
9797.99 666
9798.92 701
9799.86 655
9800.79 708
9801.73 679
9802.66 646
9803.60 565
9804.53 573
9805.47 607
9806.40 608
9807.34 589
9808.27 596
9809.21 604
9810.14 602
9811.08 565
9812.01 554
9812.95 503
9813.88 528
9814.82 551
9815.75 565
9816.69 576
9817.63 511
9818.56 482
9819.50 539
9820.43 517
9821.37 576
9822.30 592
9823.24 550
9824.18 555
9825.11 514
9826.05 566
9826.98 559
9827.92 593
9828.86 519
9829.79 529
9830.73 550
9831.66 524
9832.60 473
9833.54 503
9834.47 520
9835.41 498
9836.35 532
9837.28 509
9838.22 492
9839.16 491
9840.09 503
9841.03 499
9841.97 570
9842.90 500
9843.84 554
9844.78 510
9845.71 556
9846.65 552
9847.59 582
9848.52 570
9849.46 576
9850.40 532
9851.34 593
9852.27 585
9853.21 509
9854.15 530
9855.08 571
9856.02 534
9856.96 502
9857.90 505
9858.83 505
9859.77 587
9860.71 554
9861.65 520
9862.58 541
9863.52 559
9864.46 510
9865.40 518
9866.34 567
9867.27 586
9868.21 549
9869.15 508
9870.09 513
9871.03 491
9871.96 509
9872.90 559
9873.84 474
9874.78 479
9875.72 469
9876.66 484
9877.59 460
9878.53 546
9879.47 521
9880.41 539
9881.35 518
9882.29 534
9883.23 513
9884.16 555
9885.10 495
9886.04 467
9886.98 491
9887.92 448
9888.86 452
9889.80 484
9890.74 471
9891.68 474
9892.61 478
9893.55 484
9894.49 490
9895.43 446
9896.37 455
9897.31 490
9898.25 499
9899.19 467
9900.13 460
9901.07 462
9902.01 447
9902.95 455
9903.89 496
9904.83 515
9905.77 499
9906.71 491
9907.65 465
9908.59 500
9909.53 449
9910.47 489
9911.41 464
9912.35 480
9913.29 521
9914.23 596
9915.17 498
9916.11 483
9917.05 481
9917.99 519
9918.93 510
9919.87 499
9920.81 560
9921.75 603
9922.69 539
9923.63 572
9924.57 602
9925.51 571
9926.45 646
9927.39 722
9928.33 814
9929.28 807
9930.22 852
9931.16 896
9932.10 918
9933.04 829
9933.98 682
9934.92 701
9935.86 642
9936.80 617
9937.74 598
9938.69 510
9939.63 509
9940.57 509
9941.51 465
9942.45 479
9943.39 473
9944.34 491
9945.28 510
9946.22 470
9947.16 536
9948.10 522
9949.04 541
9949.99 528
9950.93 520
9951.87 520
9952.81 511
9953.75 475
9954.70 466
9955.64 492
9956.58 478
9957.52 476
9958.46 507
9959.41 460
9960.35 495
9961.29 515
9962.23 492
9963.18 529
9964.12 509
9965.06 483
9966.00 507
9966.95 493
9967.89 513
9968.83 537
9969.77 539
9970.72 552
9971.66 518
9972.60 470
9973.55 501
9974.49 539
9975.43 481
9976.38 455
9977.32 438
9978.26 457
9979.21 502
9980.15 451
9981.09 415
9982.04 439
9982.98 425
9983.92 423
9984.87 463
9985.81 398
9986.75 418
9987.70 436
9988.64 456
9989.58 452
9990.53 426
9991.47 387
9992.42 413
9993.36 453
9994.30 462
9995.25 437
9996.19 451
9997.14 448
9998.08 413
9999.02 426
9999.97 412
10000.91 426
10001.86 423
10002.80 422
10003.75 422
10004.69 414
10005.63 416
10006.58 415
10007.52 430
10008.47 399
10009.41 460
10010.36 497
10011.30 441
10012.25 461
10013.19 409
10014.14 419
10015.08 400
10016.03 437
10016.97 450
10017.92 469
10018.86 441
10019.81 434
10020.75 463
10021.70 411
10022.64 399
10023.59 430
10024.53 440
10025.48 412
10026.42 453
10027.37 445
10028.32 427
10029.26 435
10030.21 454
10031.15 420
10032.10 353
10033.04 400
10033.99 460
10034.94 412
10035.88 428
10036.83 389
10037.77 351
10038.72 371
10039.67 408
10040.61 407
10041.56 345
10042.50 365
10043.45 398
10044.40 412
10045.34 421
10046.29 413
10047.24 417
10048.18 428
10049.13 407
10050.08 393
10051.02 389
10051.97 409
10052.92 375
10053.86 358
10054.81 359
10055.76 381
10056.70 383
10057.65 357
10058.60 367
10059.54 424
10060.49 437
10061.44 380
10062.39 391
10063.33 370
10064.28 390
10065.23 391
10066.17 428
10067.12 354
10068.07 367
10069.02 377
10069.96 372
10070.91 364
10071.86 353
10072.81 375
10073.76 363
10074.70 366
10075.65 332
10076.60 348
10077.55 348
10078.49 384
10079.44 395
10080.39 409
10081.34 356
10082.29 384
10083.23 356
10084.18 339
10085.13 363
10086.08 366
10087.03 395
10087.98 353
10088.92 398
10089.87 349
10090.82 366
10091.77 358
10092.72 387
10093.67 396
10094.62 372
10095.56 373
10096.51 374
10097.46 396
10098.41 389
10099.36 360
10100.31 362
10101.26 352
10102.21 360
10103.16 357
10104.11 348
10105.05 375
10106.00 394
10106.95 415
10107.90 339
10108.85 397
10109.80 364
10110.75 417
10111.70 400
10112.65 385
10113.60 341
10114.55 346
10115.50 361
10116.45 362
10117.40 344
10118.35 343
10119.30 321
10120.25 382
10121.20 348
10122.15 359
10123.10 368
10124.05 378
10125.00 338
10125.95 351
10126.90 355
10127.85 377
10128.80 379
10129.75 375
10130.70 387
10131.65 355
10132.60 367
10133.55 318
10134.50 377
10135.45 379
10136.40 368
10137.35 358
10138.30 368
10139.26 397
10140.21 364
10141.16 356
10142.11 346
10143.06 353
10144.01 354
10144.96 362
10145.91 374
10146.86 349
10147.81 378
10148.77 349
10149.72 386
10150.67 343
10151.62 368
10152.57 368
10153.52 349
10154.47 366
10155.43 439
10156.38 392
10157.33 414
10158.28 454
10159.23 427
10160.18 375
10161.14 416
10162.09 394
10163.04 425
10163.99 409
10164.94 402
10165.90 401
10166.85 387
10167.80 431
10168.75 414
10169.70 386
10170.66 381
10171.61 438
10172.56 436
10173.51 457
10174.47 495
10175.42 444
10176.37 486
10177.32 467
10178.28 451
10179.23 459
10180.18 490
10181.14 417
10182.09 458
10183.04 430
10183.99 418
10184.95 518
10185.90 524
10186.85 514
10187.81 451
10188.76 443
10189.71 487
10190.67 470
10191.62 493
10192.57 531
10193.53 554
10194.48 509
10195.43 563
10196.39 535
10197.34 597
10198.29 596
10199.25 529
10200.20 521
10201.15 469
10202.11 530
10203.06 539
10204.02 545
10204.97 577
10205.92 558
10206.88 619
10207.83 614
10208.79 592
10209.74 649
10210.69 604
10211.65 612
10212.60 585
10213.56 565
10214.51 500
10215.46 527
10216.42 510
10217.37 532
10218.33 518
10219.28 497
10220.24 524
10221.19 478
10222.15 479
10223.10 516
10224.06 457
10225.01 470
10225.97 454
10226.92 499
10227.88 492
10228.83 487
10229.79 457
10230.74 463
10231.70 453
10232.65 481
10233.61 456
10234.56 474
10235.52 543
10236.47 573
10237.43 593
10238.38 584
10239.34 564
10240.29 584
10241.25 600
10242.21 533
10243.16 540
10244.12 507
10245.07 494
10246.03 456
10246.98 427
10247.94 431
10248.90 445
10249.85 437
10250.81 427
10251.76 414
10252.72 396
10253.68 453
10254.63 421
10255.59 470
10256.55 480
10257.50 419
10258.46 374
10259.41 418
10260.37 392
10261.33 426
10262.28 413
10263.24 381
10264.20 374
10265.15 375
10266.11 391
10267.07 371
10268.02 375
10268.98 395
10269.94 441
10270.90 462
10271.85 426
10272.81 369
10273.77 423
10274.72 438
10275.68 401
10276.64 364
10277.60 364
10278.55 411
10279.51 432
10280.47 364
10281.43 391
10282.38 392
10283.34 371
10284.30 375
10285.26 372
10286.21 355
10287.17 383
10288.13 390
10289.09 392
10290.04 369
10291.00 343
10291.96 392
10292.92 382
10293.88 335
10294.83 353
10295.79 357
10296.75 379
10297.71 383
10298.67 360
10299.63 394
10300.58 351
10301.54 377
10302.50 362
10303.46 319
10304.42 341
10305.38 405
10306.34 369
10307.29 382
10308.25 335
10309.21 299
10310.17 338
10311.13 383
10312.09 401
10313.05 378
10314.01 341
10314.97 341
10315.92 359
10316.88 350
10317.84 358
10318.80 340
10319.76 355
10320.72 340
10321.68 345
10322.64 318
10323.60 331
10324.56 344
10325.52 347
10326.48 342
10327.44 335
10328.40 349
10329.36 367
10330.32 348
10331.28 389
10332.24 416
10333.20 370
10334.16 389
10335.12 396
10336.08 395
10337.04 409
10338.00 339
10338.96 384
10339.92 338
10340.88 317
10341.84 341
10342.80 337
10343.76 332
10344.72 318
10345.68 316
10346.64 320
10347.60 326
10348.56 313
10349.52 331
10350.48 346
10351.44 376
10352.40 332
10353.36 335
10354.32 346
10355.29 335
10356.25 335
10357.21 319
10358.17 339
10359.13 301
10360.09 339
10361.05 353
10362.01 324
10362.97 359
10363.94 332
10364.90 330
10365.86 313
10366.82 293
10367.78 327
10368.74 287
10369.70 284
10370.67 272
10371.63 285
10372.59 256
10373.55 280
10374.51 357
10375.47 308
10376.44 310
10377.40 261
10378.36 296
10379.32 320
10380.28 305
10381.25 319
10382.21 333
10383.17 320
10384.13 298
10385.10 283
10386.06 284
10387.02 290
10387.98 306
10388.95 328
10389.91 299
10390.87 332
10391.83 345
10392.80 306
10393.76 261
10394.72 293
10395.68 333
10396.65 334
10397.61 336
10398.57 333
10399.54 313
10400.50 304
10401.46 338
10402.43 306
10403.39 294
10404.35 317
10405.31 359
10406.28 331
10407.24 289
10408.20 293
10409.17 342
10410.13 359
10411.10 343
10412.06 312
10413.02 332
10413.99 349
10414.95 332
10415.91 333
10416.88 344
10417.84 380
10418.80 370
10419.77 433
10420.73 459
10421.70 377
10422.66 423
10423.63 397
10424.59 397
10425.55 428
10426.52 369
10427.48 364
10428.45 357
10429.41 319
10430.37 301
10431.34 336
10432.30 302
10433.27 326
10434.23 340
10435.20 289
10436.16 326
10437.13 294
10438.09 313
10439.06 262
10440.02 266
10440.99 251
10441.95 276
10442.92 303
10443.88 277
10444.85 312
10445.81 322
10446.78 279
10447.74 272
10448.71 286
10449.67 267
10450.64 297
10451.60 306
10452.57 289
10453.53 312
10454.50 292
10455.47 307
10456.43 308
10457.40 294
10458.36 286
10459.33 267
10460.29 264
10461.26 302
10462.23 252
10463.19 276
10464.16 266
10465.12 305
10466.09 280
10467.06 242
10468.02 265
10468.99 274
10469.95 225
10470.92 250
10471.89 252
10472.85 279
10473.82 283
10474.79 330
10475.75 247
10476.72 258
10477.69 291
10478.65 277
10479.62 289
10480.59 270
10481.55 277
10482.52 249
10483.49 267
10484.45 268
10485.42 261
10486.39 253
10487.35 251
10488.32 295
10489.29 260
10490.26 264
10491.22 254
10492.19 327
10493.16 304
10494.13 266
10495.09 256
10496.06 288
10497.03 282
10497.99 258
10498.96 267
10499.93 317
10500.90 299
10501.87 282
10502.83 266
10503.80 240
10504.77 289
10505.74 251
10506.70 247
10507.67 301
10508.64 280
10509.61 297
10510.58 278
10511.55 295
10512.51 326
10513.48 289
10514.45 311
10515.42 280
10516.39 271
10517.36 262
10518.32 283
10519.29 289
10520.26 274
10521.23 273
10522.20 261
10523.17 319
10524.14 304
10525.10 331
10526.07 240
10527.04 262
10528.01 277
10528.98 262
10529.95 271
10530.92 307
10531.89 296
10532.86 264
10533.83 266
10534.79 281
10535.76 308
10536.73 269
10537.70 310
10538.67 265
10539.64 265
10540.61 257
10541.58 290
10542.55 276
10543.52 315
10544.49 265
10545.46 311
10546.43 272
10547.40 272
10548.37 266
10549.34 267
10550.31 290
10551.28 311
10552.25 306
10553.22 248
10554.19 312
10555.16 248
10556.13 293
10557.10 313
10558.07 306
10559.04 321
10560.01 356
10560.98 317
10561.95 378
10562.92 337
10563.89 404
10564.86 394
10565.83 335
10566.81 376
10567.78 357
10568.75 376
10569.72 337
10570.69 335
10571.66 273
10572.63 317
10573.60 330
10574.57 332
10575.54 291
10576.51 243
10577.49 318
10578.46 325
10579.43 294
10580.40 275
10581.37 266
10582.34 292
10583.31 355
10584.29 283
10585.26 282
10586.23 254
10587.20 296
10588.17 298
10589.14 292
10590.12 338
10591.09 345
10592.06 315
10593.03 319
10594.00 330
10594.98 295
10595.95 308
10596.92 298
10597.89 286
10598.86 299
10599.84 335
10600.81 333
10601.78 348
10602.75 344
10603.73 313
10604.70 292
10605.67 298
10606.64 283
10607.62 281
10608.59 294
10609.56 332
10610.53 268
10611.51 316
10612.48 288
10613.45 298
10614.43 330
10615.40 270
10616.37 283
10617.34 303
10618.32 323
10619.29 286
10620.26 338
10621.24 313
10622.21 343
10623.18 316
10624.16 292
10625.13 320
10626.10 365
10627.08 299
10628.05 322
10629.02 292
10630.00 274
10630.97 295
10631.95 353
10632.92 341
10633.89 296
10634.87 345
10635.84 364
10636.81 393
10637.79 356
10638.76 407
10639.74 422
10640.71 462
10641.69 456
10642.66 463
10643.63 508
10644.61 426
10645.58 452
10646.56 397
10647.53 386
10648.51 381
10649.48 336
10650.45 352
10651.43 303
10652.40 284
10653.38 337
10654.35 366
10655.33 353
10656.30 329
10657.28 313
10658.25 306
10659.23 304
10660.20 288
10661.18 315
10662.15 319
10663.13 336
10664.10 322
10665.08 308
10666.05 335
10667.03 288
10668.00 336
10668.98 323
10669.96 290
10670.93 282
10671.91 319
10672.88 299
10673.86 288
10674.83 300
10675.81 301
10676.79 265
10677.76 254
10678.74 307
10679.71 286
10680.69 275
10681.66 300
10682.64 321
10683.62 342
10684.59 388
10685.57 351
10686.55 287
10687.52 340
10688.50 291
10689.47 265
10690.45 314
10691.43 283
10692.40 260
10693.38 298
10694.36 287
10695.33 261
10696.31 275
10697.29 317
10698.26 298
10699.24 271
10700.22 246
10701.19 277
10702.17 282
10703.15 262
10704.13 286
10705.10 264
10706.08 278
10707.06 258
10708.03 297
10709.01 269
10709.99 285
10710.97 289
10711.94 259
10712.92 245
10713.90 266
10714.88 251
10715.85 285
10716.83 278
10717.81 281
10718.79 287
10719.76 264
10720.74 266
10721.72 341
10722.70 271
10723.68 300
10724.65 264
10725.63 240
10726.61 272
10727.59 257
10728.57 260
10729.54 217
10730.52 301
10731.50 275
10732.48 257
10733.46 287
10734.44 274
10735.41 242
10736.39 227
10737.37 266
10738.35 281
10739.33 334
10740.31 303
10741.29 267
10742.26 269
10743.24 253
10744.22 304
10745.20 262
10746.18 236
10747.16 257
10748.14 246
10749.12 276
10750.10 305
10751.08 288
10752.05 273
10753.03 317
10754.01 299
10754.99 272
10755.97 274
10756.95 290
10757.93 255
10758.91 258
10759.89 269
10760.87 294
10761.85 295
10762.83 260
10763.81 262
10764.79 250
10765.77 271
10766.75 262
10767.73 256
10768.71 277
10769.69 282
10770.67 271
10771.65 282
10772.63 286
10773.61 254
10774.59 273
10775.57 287
10776.55 300
10777.53 304
10778.51 311
10779.49 273
10780.47 269
10781.45 295
10782.43 316
10783.41 318
10784.39 272
10785.38 299
10786.36 295
10787.34 295
10788.32 302
10789.30 299
10790.28 271
10791.26 248
10792.24 279
10793.22 281
10794.20 291
10795.19 290
10796.17 284
10797.15 283
10798.13 262
10799.11 240
10800.09 271
10801.07 283
10802.05 261
10803.04 275
10804.02 257
10805.00 287
10805.98 268
10806.96 246
10807.94 265
10808.93 263
10809.91 299
10810.89 316
10811.87 319
10812.85 259
10813.84 254
10814.82 279
10815.80 313
10816.78 270
10817.77 252
10818.75 267
10819.73 295
10820.71 282
10821.69 297
10822.68 280
10823.66 271
10824.64 272
10825.62 293
10826.61 302
10827.59 336
10828.57 313
10829.56 316
10830.54 334
10831.52 289
10832.50 293
10833.49 340
10834.47 297
10835.45 336
10836.44 322
10837.42 248
10838.40 302
10839.39 316
10840.37 303
10841.35 284
10842.34 329
10843.32 314
10844.30 325
10845.29 287
10846.27 323
10847.25 305
10848.24 286
10849.22 300
10850.20 293
10851.19 295
10852.17 309
10853.16 309
10854.14 314
10855.12 306
10856.11 331
10857.09 353
10858.08 376
10859.06 354
10860.04 324
10861.03 319
10862.01 332
10863.00 374
10863.98 360
10864.96 307
10865.95 305
10866.93 369
10867.92 331
10868.90 296
10869.89 305
10870.87 303
10871.86 339
10872.84 356
10873.83 329
10874.81 278
10875.80 315
10876.78 365
10877.77 364
10878.75 317
10879.74 324
10880.72 337
10881.71 380
10882.69 386
10883.68 358
10884.66 395
10885.65 351
10886.63 433
10887.62 405
10888.60 395
10889.59 386
10890.57 386
10891.56 411
10892.55 423
10893.53 407
10894.52 389
10895.50 423
10896.49 401
10897.47 385
10898.46 380
10899.45 424
10900.43 445
10901.42 408
10902.40 387
10903.39 403
10904.38 406
10905.36 432
10906.35 487
10907.34 447
10908.32 490
10909.31 413
10910.29 459
10911.28 452
10912.27 422
10913.25 455
10914.24 417
10915.23 445
10916.21 509
10917.20 516
10918.19 544
10919.17 511
10920.16 466
10921.15 489
10922.14 520
10923.12 473
10924.11 531
10925.10 589
10926.08 555
10927.07 527
10928.06 551
10929.05 555
10930.03 499
10931.02 550
10932.01 519
10933.00 553
10933.98 547
10934.97 527
10935.96 570
10936.95 563
10937.93 573
10938.92 588
10939.91 601
10940.90 589
10941.88 605
10942.87 625
10943.86 626
10944.85 653
10945.84 567
10946.82 602
10947.81 650
10948.80 677
10949.79 640
10950.78 670
10951.77 673
10952.75 677
10953.74 653
10954.73 728
10955.72 739
10956.71 789
10957.70 831
10958.69 899
10959.67 973
10960.66 969
10961.65 969
10962.64 942
10963.63 955
10964.62 952
10965.61 948
10966.60 925
10967.58 895
10968.57 815
10969.56 809
10970.55 731
10971.54 711
10972.53 768
10973.52 755
10974.51 689
10975.50 705
10976.49 704
10977.48 741
10978.47 727
10979.46 739
10980.45 721
10981.44 797
10982.43 735
10983.42 807
10984.41 797
10985.40 775
10986.38 729
10987.37 840
10988.36 850
10989.35 763
10990.34 738
10991.34 810
10992.33 814
10993.32 823
10994.31 833
10995.30 897
10996.29 947
10997.28 983
10998.27 1137
10999.26 1265
11000.25 1333
11001.24 1444
11002.23 1484
11003.22 1531
11004.21 1489
11005.20 1372
11006.19 1320
11007.18 1311
11008.17 1154
11009.16 1018
11010.16 930
11011.15 957
11012.14 849
11013.13 746
11014.12 740
11015.11 762
11016.10 743
11017.09 747
11018.08 760
11019.08 702
11020.07 754
11021.06 673
11022.05 664
11023.04 660
11024.03 622
11025.03 657
11026.02 666
11027.01 644
11028.00 573
11028.99 592
11029.98 595
11030.98 573
11031.97 541
11032.96 518
11033.95 481
11034.94 511
11035.94 544
11036.93 553
11037.92 528
11038.91 477
11039.91 484
11040.90 482
11041.89 521
11042.88 486
11043.87 523
11044.87 494
11045.86 482
11046.85 472
11047.85 464
11048.84 444
11049.83 471
11050.82 454
11051.82 472
11052.81 446
11053.80 472
11054.80 465
11055.79 452
11056.78 488
11057.77 444
11058.77 448
11059.76 456
11060.75 463
11061.75 474
11062.74 472
11063.73 433
11064.73 446
11065.72 474
11066.71 441
11067.71 362
11068.70 426
11069.70 441
11070.69 410
11071.68 451
11072.68 473
11073.67 456
11074.66 415
11075.66 453
11076.65 439
11077.65 429
11078.64 421
11079.63 470
11080.63 443
11081.62 446
11082.62 441
11083.61 441
11084.61 418
11085.60 429
11086.59 428
11087.59 469
11088.58 468
11089.58 447
11090.57 455
11091.57 450
11092.56 449
11093.56 434
11094.55 419
11095.55 390
11096.54 394
11097.54 409
11098.53 447
11099.53 463
11100.52 397
11101.52 383
11102.51 408
11103.51 349
11104.50 398
11105.50 446
11106.49 387
11107.49 402
11108.48 455
11109.48 403
11110.47 393
11111.47 419
11112.46 363
11113.46 397
11114.46 415
11115.45 395
11116.45 367
11117.44 374
11118.44 342
11119.43 385
11120.43 420
11121.43 412
11122.42 423
11123.42 381
11124.41 393
11125.41 444
11126.41 396
11127.40 419
11128.40 447
11129.40 456
11130.39 458
11131.39 446
11132.39 425
11133.38 365
11134.38 409
11135.37 408
11136.37 381
11137.37 378
11138.37 417
11139.36 382
11140.36 368
11141.36 378
11142.35 417
11143.35 383
11144.35 384
11145.34 407
11146.34 401
11147.34 408
11148.33 390
11149.33 364
11150.33 404
11151.33 372
11152.32 378
11153.32 397
11154.32 343
11155.32 351
11156.31 357
11157.31 371
11158.31 352
11159.31 366
11160.30 335
11161.30 338
11162.30 345
11163.30 363
11164.30 372
11165.29 325
11166.29 362
11167.29 327
11168.29 333
11169.29 356
11170.28 332
11171.28 376
11172.28 388
11173.28 398
11174.28 377
11175.28 356
11176.27 344
11177.27 350
11178.27 380
11179.27 375
11180.27 366
11181.27 388
11182.27 409
11183.26 376
11184.26 366
11185.26 367
11186.26 401
11187.26 356
11188.26 346
11189.26 366
11190.26 360
11191.26 407
11192.26 406
11193.25 390
11194.25 402
11195.25 388
11196.25 416
11197.25 427
11198.25 358
11199.25 338
11200.25 417
11201.25 366
11202.25 305
11203.25 346
11204.25 346
11205.25 365
11206.25 371
11207.25 351
11208.25 327
11209.25 368
11210.25 368
11211.25 392
11212.25 419
11213.25 398
11214.25 380
11215.25 371
11216.25 342
11217.25 350
11218.25 369
11219.25 341
11220.25 371
11221.25 355
11222.25 329
11223.25 320
11224.25 346
11225.25 328
11226.25 329
11227.25 287
11228.25 319
11229.26 316
11230.26 351
11231.26 281
11232.26 324
11233.26 305
11234.26 309
11235.26 337
11236.26 310
11237.26 294
11238.27 338
11239.27 341
11240.27 307
11241.27 351
11242.27 326
11243.27 319
11244.27 338
11245.27 306
11246.28 321
11247.28 251
11248.28 293
11249.28 310
11250.28 320
11251.28 298
11252.29 296
11253.29 284
11254.29 289
11255.29 282
11256.29 290
11257.30 291
11258.30 318
11259.30 317
11260.30 315
11261.31 296
11262.31 319
11263.31 323
11264.31 269
11265.31 368
11266.32 350
11267.32 371
11268.32 369
11269.32 314
11270.33 342
11271.33 299
11272.33 304
11273.34 385
11274.34 377
11275.34 303
11276.34 363
11277.35 362
11278.35 367
11279.35 355
11280.36 373
11281.36 394
11282.36 350
11283.37 310
11284.37 374
11285.37 354
11286.38 390
11287.38 363
11288.38 319
11289.39 340
11290.39 325
11291.39 313
11292.40 301
11293.40 306
11294.40 341
11295.41 348
11296.41 336
11297.42 324
11298.42 347
11299.42 339
11300.43 327
11301.43 344
11302.44 327
11303.44 296
11304.44 319
11305.45 335
11306.45 354
11307.46 303
11308.46 319
11309.47 297
11310.47 324
11311.47 355
11312.48 373
11313.48 328
11314.49 334
11315.49 391
11316.50 348
11317.50 337
11318.51 366
11319.51 394
11320.52 324
11321.52 334
11322.53 326
11323.53 321
11324.54 391
11325.54 311
11326.55 280
11327.55 277
11328.56 291
11329.56 285
11330.57 263
11331.57 265
11332.58 328
11333.58 326
11334.59 294
11335.60 286
11336.60 281
11337.61 290
11338.61 300
11339.62 330
11340.62 286
11341.63 299
11342.64 347
11343.64 313
11344.65 325
11345.65 270
11346.66 321
11347.67 295
11348.67 274
11349.68 294
11350.68 273
11351.69 324
11352.70 285
11353.70 304
11354.71 280
11355.72 271
11356.72 325
11357.73 322
11358.74 337
11359.74 304
11360.75 283
11361.76 302
11362.76 284
11363.77 281
11364.78 319
11365.78 323
11366.79 310
11367.80 307
11368.80 263
11369.81 276
11370.82 278
11371.83 288
11372.83 288
11373.84 266
11374.85 274
11375.85 281
11376.86 279
11377.87 275
11378.88 291
11379.88 242
11380.89 257
11381.90 303
11382.91 307
11383.92 278
11384.92 262
11385.93 281
11386.94 270
11387.95 266
11388.95 276
11389.96 251
11390.97 278
11391.98 296
11392.99 288
11393.99 286
11395.00 277
11396.01 300
11397.02 262
11398.03 305
11399.04 285
11400.04 312
11401.05 302
11402.06 296
11403.07 271
11404.08 267
11405.09 277
11406.10 315
11407.11 276
11408.11 269
11409.12 314
11410.13 284
11411.14 245
11412.15 260
11413.16 284
11414.17 298
11415.18 278
11416.19 261
11417.19 269
11418.20 292
11419.21 276
11420.22 261
11421.23 230
11422.24 244
11423.25 263
11424.26 241
11425.27 238
11426.28 241
11427.29 246
11428.30 254
11429.31 275
11430.32 288
11431.33 302
11432.34 286
11433.35 316
11434.36 295
11435.37 272
11436.38 272
11437.39 268
11438.40 248
11439.41 236
11440.42 292
11441.43 275
11442.44 261
11443.45 264
11444.46 263
11445.47 293
11446.48 301
11447.49 271
11448.50 264
11449.51 255
11450.52 280
11451.53 242
11452.54 264
11453.56 283
11454.57 279
11455.58 292
11456.59 291
11457.60 292
11458.61 289
11459.62 276
11460.63 296
11461.64 297
11462.65 278
11463.67 261
11464.68 260
11465.69 273
11466.70 250
11467.71 255
11468.72 261
11469.73 293
11470.75 290
11471.76 274
11472.77 301
11473.78 284
11474.79 278
11475.80 245
11476.82 305
11477.83 294
11478.84 281
11479.85 311
11480.86 284
11481.88 258
11482.89 273
11483.90 246
11484.91 264
11485.92 286
11486.94 288
11487.95 286
11488.96 290
11489.97 259
11490.99 266
11492.00 305
11493.01 332
11494.02 300
11495.04 288
11496.05 273
11497.06 277
11498.08 317
11499.09 323
11500.10 319
11501.11 272
11502.13 241
11503.14 265
11504.15 321
11505.17 273
11506.18 294
11507.19 266
11508.21 310
11509.22 349
11510.23 269
11511.25 280
11512.26 285
11513.27 291
11514.29 282
11515.30 261
11516.31 303
11517.33 323
11518.34 315
11519.35 290
11520.37 295
11521.38 262
11522.40 341
11523.41 326
11524.42 286
11525.44 297
11526.45 319
11527.47 290
11528.48 288
11529.49 289
11530.51 339
11531.52 274
11532.54 275
11533.55 293
11534.56 297
11535.58 338
11536.59 333
11537.61 358
11538.62 339
11539.64 371
11540.65 302
11541.67 308
11542.68 288
11543.70 315
11544.71 308
11545.73 316
11546.74 319
11547.76 311
11548.77 316
11549.79 360
11550.80 337
11551.82 316
11552.83 360
11553.85 356
11554.86 338
11555.88 346
11556.89 324
11557.91 323
11558.92 329
11559.94 364
11560.95 396
11561.97 365
11562.99 403
11564.00 391
11565.02 384
11566.03 359
11567.05 360
11568.06 410
11569.08 335
11570.10 358
11571.11 365
11572.13 389
11573.14 366
11574.16 410
11575.18 401
11576.19 404
11577.21 424
11578.23 401
11579.24 417
11580.26 406
11581.27 441
11582.29 521
11583.31 496
11584.32 509
11585.34 515
11586.36 468
11587.37 492
11588.39 484
11589.41 562
11590.42 584
11591.44 536
11592.46 610
11593.48 658
11594.49 623
11595.51 678
11596.53 760
11597.54 708
11598.56 823
11599.58 979
11600.60 1082
11601.61 1117
11602.63 1155
11603.65 1167
11604.67 1121
11605.68 1154
11606.70 992
11607.72 853
11608.74 760
11609.75 723
11610.77 645
11611.79 560
11612.81 522
11613.82 491
11614.84 489
11615.86 477
11616.88 436
11617.90 411
11618.91 414
11619.93 462
11620.95 436
11621.97 432
11622.99 397
11624.01 426
11625.02 407
11626.04 390
11627.06 407
11628.08 335
11629.10 340
11630.12 349
11631.14 358
11632.15 345
11633.17 351
11634.19 336
11635.21 339
11636.23 345
11637.25 364
11638.27 350
11639.29 347
11640.31 337
11641.32 320
11642.34 340
11643.36 304
11644.38 297
11645.40 308
11646.42 293
11647.44 313
11648.46 300
11649.48 275
11650.50 340
11651.52 346
11652.54 333
11653.56 297
11654.58 332
11655.60 325
11656.62 333
11657.64 314
11658.66 324
11659.68 343
11660.70 342
11661.72 322
11662.74 321
11663.76 321
11664.78 267
11665.80 294
11666.82 288
11667.84 320
11668.86 374
11669.88 370
11670.90 307
11671.92 319
11672.94 323
11673.96 294
11674.98 345
11676.00 323
11677.02 327
11678.04 317
11679.06 363
11680.08 312
11681.10 334
11682.12 336
11683.15 319
11684.17 313
11685.19 315
11686.21 269
11687.23 349
11688.25 349
11689.27 346
11690.29 370
11691.31 349
11692.34 336
11693.36 306
11694.38 316
11695.40 302
11696.42 279
11697.44 306
11698.46 282
11699.49 351
11700.51 361
11701.53 322
11702.55 311
11703.57 335
11704.60 329
11705.62 320
11706.64 317
11707.66 300
11708.68 311
11709.71 289
11710.73 280
11711.75 289
11712.77 323
11713.79 305
11714.82 315
11715.84 300
11716.86 296
11717.88 306
11718.91 306
11719.93 316
11720.95 286
11721.97 262
11723.00 284
11724.02 248
11725.04 275
11726.06 268
11727.09 270
11728.11 270
11729.13 301
11730.16 309
11731.18 283
11732.20 287
11733.23 302
11734.25 285
11735.27 286
11736.30 272
11737.32 318
11738.34 297
11739.37 286
11740.39 295
11741.41 274
11742.44 245
11743.46 302
11744.48 323
11745.51 348
11746.53 306
11747.55 295
11748.58 302
11749.60 296
11750.63 316
11751.65 275
11752.67 309
11753.70 298
11754.72 330
11755.75 297
11756.77 306
11757.79 322
11758.82 291
11759.84 294
11760.87 272
11761.89 284
11762.92 283
11763.94 275
11764.96 311
11765.99 280
11767.01 261
11768.04 257
11769.06 282
11770.09 277
11771.11 270
11772.14 272
11773.16 269
11774.19 269
11775.21 247
11776.24 277
11777.26 275
11778.29 257
11779.31 272
11780.34 279
11781.36 273
11782.39 274
11783.41 268
11784.44 272
11785.46 277
11786.49 272
11787.52 274
11788.54 288
11789.57 285
11790.59 278
11791.62 270
11792.64 279
11793.67 282
11794.69 307
11795.72 297
11796.75 272
11797.77 269
11798.80 276
11799.82 286
11800.85 234
11801.88 248
11802.90 254
11803.93 278
11804.96 237
11805.98 275
11807.01 243
11808.03 303
11809.06 302
11810.09 311
11811.11 316
11812.14 308
11813.17 291
11814.19 291
11815.22 280
11816.25 268
11817.27 249
11818.30 269
11819.33 259
11820.35 283
11821.38 284
11822.41 271
11823.44 298
11824.46 288
11825.49 289
11826.52 291
11827.54 280
11828.57 310
11829.60 309
11830.63 352
11831.65 310
11832.68 332
11833.71 355
11834.74 289
11835.76 309
11836.79 317
11837.82 310
11838.85 332
11839.87 284
11840.90 281
11841.93 349
11842.96 274
11843.99 319
11845.01 330
11846.04 311
11847.07 308
11848.10 296
11849.13 338
11850.15 335
11851.18 303
11852.21 328
11853.24 333
11854.27 366
11855.30 346
11856.33 306
11857.35 325
11858.38 323
11859.41 394
11860.44 341
11861.47 288
11862.50 322
11863.53 360
11864.55 387
11865.58 351
11866.61 347
11867.64 380
11868.67 369
11869.70 391
11870.73 350
11871.76 311
11872.79 364
11873.82 397
11874.85 374
11875.88 361
11876.90 368
11877.93 388
11878.96 387
11879.99 409
11881.02 364
11882.05 375
11883.08 389
11884.11 408
11885.14 424
11886.17 411
11887.20 418
11888.23 443
11889.26 410
11890.29 426
11891.32 434
11892.35 433
11893.38 421
11894.41 397
11895.44 389
11896.47 424
11897.50 420
11898.53 483
11899.56 490
11900.59 534
11901.62 594
11902.65 563
11903.68 616
11904.71 579
11905.75 574
11906.78 617
11907.81 528
11908.84 570
11909.87 532
11910.90 533
11911.93 574
11912.96 529
11913.99 452
11915.02 478
11916.05 484
11917.09 461
11918.12 512
11919.15 539
11920.18 516
11921.21 472
11922.24 532
11923.27 484
11924.30 477
11925.34 485
11926.37 491
11927.40 500
11928.43 520
11929.46 590
11930.49 679
11931.53 709
11932.56 736
11933.59 776
11934.62 822
11935.65 790
11936.69 777
11937.72 777
11938.75 724
11939.78 752
11940.81 637
11941.85 608
11942.88 577
11943.91 528
11944.94 497
11945.98 507
11947.01 499
11948.04 467
11949.07 479
11950.11 418
11951.14 430
11952.17 397
11953.20 398
11954.24 472
11955.27 407
11956.30 456
11957.34 391
11958.37 415
11959.40 434
11960.43 407
11961.47 319
11962.50 377
11963.53 412
11964.57 393
11965.60 403
11966.63 371
11967.67 335
11968.70 386
11969.73 344
11970.77 349
11971.80 348
11972.83 323
11973.87 344
11974.90 327
11975.93 348
11976.97 359
11978.00 369
11979.04 340
11980.07 380
11981.10 373
11982.14 394
11983.17 364
11984.21 388
11985.24 413
11986.27 372
11987.31 404
11988.34 395
11989.38 375
11990.41 355
11991.45 357
11992.48 323
11993.51 369
11994.55 337
11995.58 366
11996.62 338
11997.65 390
11998.69 356
11999.72 397
12000.76 363
12001.79 378
12002.83 382
12003.86 355
12004.90 344
12005.93 375
12006.97 391
12008.00 392
12009.04 388
12010.07 345
12011.11 399
12012.14 338
12013.18 351
12014.21 384
12015.25 380
12016.28 419
12017.32 448
12018.35 422
12019.39 425
12020.43 401
12021.46 383
12022.50 431
12023.53 428
12024.57 477
12025.60 400
12026.64 423
12027.68 415
12028.71 422
12029.75 404
12030.78 440
12031.82 443
12032.86 412
12033.89 427
12034.93 415
12035.97 391
12037.00 380
12038.04 422
12039.07 361
12040.11 407
12041.15 385
12042.18 373
12043.22 410
12044.26 432
12045.29 373
12046.33 368
12047.37 395
12048.40 393
12049.44 385
12050.48 417
12051.52 404
12052.55 367
12053.59 382
12054.63 369
12055.66 359
12056.70 420
12057.74 386
12058.78 386
12059.81 369
12060.85 370
12061.89 341
12062.92 355
12063.96 377
12065.00 379
12066.04 408
12067.07 386
12068.11 406
12069.15 375
12070.19 333
12071.23 364
12072.26 358
12073.30 369
12074.34 365
12075.38 338
12076.42 357
12077.45 391
12078.49 401
12079.53 376
12080.57 372
12081.61 358
12082.64 379
12083.68 364
12084.72 398
12085.76 416
12086.80 386
12087.84 365
12088.88 405
12089.91 411
12090.95 386
12091.99 390
12093.03 420
12094.07 369
12095.11 437
12096.15 406
12097.19 429
12098.22 415
12099.26 424
12100.30 419
12101.34 413
12102.38 396
12103.42 385
12104.46 464
12105.50 412
12106.54 432
12107.58 478
12108.62 469
12109.66 441
12110.70 407
12111.74 447
12112.78 411
12113.81 382
12114.85 296
12115.89 344
12116.93 361
12117.97 332
12119.01 340
12120.05 335
12121.09 332
12122.13 324
12123.17 370
12124.21 390
12125.25 333
12126.29 303
12127.33 346
12128.37 369
12129.42 308
12130.46 299
12131.50 276
12132.54 338
12133.58 298
12134.62 287
12135.66 313
12136.70 262
12137.74 306
12138.78 287
12139.82 311
12140.86 305
12141.90 295
12142.94 307
12143.98 277
12145.03 313
12146.07 302
12147.11 352
12148.15 321
12149.19 262
12150.23 271
12151.27 308
12152.31 289
12153.35 288
12154.40 278
12155.44 303
12156.48 309
12157.52 337
12158.56 306
12159.60 275
12160.65 291
12161.69 277
12162.73 308
12163.77 313
12164.81 299
12165.85 342
12166.90 337
12167.94 302
12168.98 293
12170.02 264
12171.06 288
12172.11 281
12173.15 299
12174.19 300
12175.23 299
12176.28 276
12177.32 304
12178.36 311
12179.40 296
12180.45 259
12181.49 265
12182.53 310
12183.57 284
12184.62 290
12185.66 284
12186.70 327
12187.74 303
12188.79 266
12189.83 267
12190.87 309
12191.92 282
12192.96 312
12194.00 295
12195.05 286
12196.09 272
12197.13 335
12198.18 345
12199.22 254
12200.26 291
12201.31 356
12202.35 330
12203.39 320
12204.44 303
12205.48 314
12206.52 271
12207.57 313
12208.61 295
12209.65 306
12210.70 315
12211.74 327
12212.79 349
12213.83 321
12214.87 280
12215.92 304
12216.96 326
12218.01 294
12219.05 333
12220.09 279
12221.14 307
12222.18 286
12223.23 319
12224.27 289
12225.32 286
12226.36 301
12227.41 319
12228.45 325
12229.49 325
12230.54 322
12231.58 286
12232.63 340
12233.67 318
12234.72 286
12235.76 310
12236.81 327
12237.85 306
12238.90 302
12239.94 309
12240.99 341
12242.03 350
12243.08 325
12244.12 320
12245.17 302
12246.21 329
12247.26 305
12248.31 326
12249.35 308
12250.40 287
12251.44 269
12252.49 304
12253.53 312
12254.58 310
12255.62 258
12256.67 283
12257.72 260
12258.76 258
12259.81 278
12260.85 295
12261.90 283
12262.95 295
12263.99 292
12265.04 309
12266.08 272
12267.13 281
12268.18 319
12269.22 289
12270.27 273
12271.32 299
12272.36 273
12273.41 302
12274.46 276
12275.50 266
12276.55 299
12277.60 301
12278.64 279
12279.69 281
12280.74 295
12281.78 291
12282.83 259
12283.88 271
12284.92 310
12285.97 292
12287.02 280
12288.07 273
12289.11 282
12290.16 253
12291.21 266
12292.25 272
12293.30 334
12294.35 292
12295.40 290
12296.44 267
12297.49 286
12298.54 277
12299.59 309
12300.63 269
12301.68 289
12302.73 294
12303.78 276
12304.83 300
12305.87 273
12306.92 305
12307.97 342
12309.02 342
12310.07 336
12311.11 288
12312.16 262
12313.21 304
12314.26 313
12315.31 327
12316.35 300
12317.40 273
12318.45 250
12319.50 304
12320.55 277
12321.60 291
12322.65 280
12323.69 284
12324.74 277
12325.79 279
12326.84 255
12327.89 233
12328.94 298
12329.99 271
12331.04 290
12332.09 282
12333.13 288
12334.18 253
12335.23 286
12336.28 245
12337.33 275
12338.38 283
12339.43 295
12340.48 272
12341.53 255
12342.58 284
12343.63 271
12344.68 281
12345.73 258
12346.78 262
12347.83 302
12348.88 290
12349.93 262
12350.98 247
12352.03 264
12353.07 264
12354.12 244
12355.17 285
12356.22 258
12357.28 255
12358.33 288
12359.38 252
12360.43 288
12361.48 272
12362.53 315
12363.58 309
12364.63 300
12365.68 263
12366.73 251
12367.78 285
12368.83 292
12369.88 303
12370.93 291
12371.98 326
12373.03 325
12374.08 297
12375.13 281
12376.18 303
12377.24 318
12378.29 318
12379.34 345
12380.39 326
12381.44 305
12382.49 295
12383.54 286
12384.59 297
12385.64 280
12386.70 292
12387.75 276
12388.80 320
12389.85 314
12390.90 285
12391.95 285
12393.00 288
12394.06 316
12395.11 299
12396.16 302
12397.21 274
12398.26 316
12399.32 285
12400.37 289
12401.42 280
12402.47 291
12403.52 288
12404.58 323
12405.63 314
12406.68 290
12407.73 289
12408.78 370
12409.84 348
12410.89 356
12411.94 343
12412.99 319
12414.05 314
12415.10 326
12416.15 304
12417.20 299
12418.26 319
12419.31 382
12420.36 348
12421.42 327
12422.47 308
12423.52 329
12424.57 354
12425.63 332
12426.68 294
12427.73 291
12428.79 274
12429.84 322
12430.89 307
12431.95 301
12433.00 347
12434.05 338
12435.11 331
12436.16 336
12437.21 363
12438.27 395
12439.32 341
12440.37 327
12441.43 324
12442.48 347
12443.54 327
12444.59 372
12445.64 312
12446.70 346
12447.75 342
12448.80 314
12449.86 298
12450.91 322
12451.97 322
12453.02 312
12454.08 338
12455.13 337
12456.18 355
12457.24 370
12458.29 357
12459.35 328
12460.40 314
12461.46 318
12462.51 344
12463.57 354
12464.62 295
12465.67 284
12466.73 330
12467.78 287
12468.84 302
12469.89 305
12470.95 299
12472.00 355
12473.06 337
12474.11 352
12475.17 347
12476.22 334
12477.28 358
12478.33 368
12479.39 375
12480.45 387
12481.50 401
12482.56 375
12483.61 399
12484.67 394
12485.72 364
12486.78 438
12487.83 443
12488.89 449
12489.95 482
12491.00 504
12492.06 505
12493.11 528
12494.17 607
12495.22 617
12496.28 671
12497.34 763
12498.39 733
12499.45 786
12500.50 797
12501.56 725
12502.62 756
12503.67 655
12504.73 574
12505.79 555
12506.84 522
12507.90 434
12508.96 399
12510.01 427
12511.07 418
12512.13 397
12513.18 394
12514.24 385
12515.30 377
12516.35 357
12517.41 349
12518.47 347
12519.52 361
12520.58 328
12521.64 361
12522.70 369
12523.75 305
12524.81 299
12525.87 345
12526.92 358
12527.98 315
12529.04 376
12530.10 308
12531.15 354
12532.21 343
12533.27 282
12534.33 279
12535.38 327
12536.44 333
12537.50 315
12538.56 324
12539.62 292
12540.67 312
12541.73 326
12542.79 299
12543.85 332
12544.91 315
12545.96 316
12547.02 310
12548.08 298
12549.14 349
12550.20 314
12551.25 288
12552.31 313
12553.37 320
12554.43 310
12555.49 348
12556.55 293
12557.61 329
12558.66 297
12559.72 329
12560.78 317
12561.84 306
12562.90 338
12563.96 356
12565.02 323
12566.08 292
12567.14 354
12568.19 374
12569.25 359
12570.31 384
12571.37 358
12572.43 338
12573.49 352
12574.55 411
12575.61 424
12576.67 422
12577.73 394
12578.79 421
12579.85 443
12580.91 426
12581.97 436
12583.03 434
12584.09 408
12585.15 419
12586.20 390
12587.26 389
12588.32 363
12589.38 366
12590.44 385
12591.50 347
12592.56 383
12593.62 358
12594.69 382
12595.75 357
12596.81 357
12597.87 384
12598.93 377
12599.99 372
12601.05 368
12602.11 354
12603.17 368
12604.23 338
12605.29 330
12606.35 319
12607.41 310
12608.47 333
12609.53 310
12610.59 299
12611.65 330
12612.71 314
12613.78 312
12614.84 300
12615.90 278
12616.96 341
12618.02 373
12619.08 325
12620.14 340
12621.20 318
12622.27 293
12623.33 327
12624.39 341
12625.45 314
12626.51 310
12627.57 285
12628.63 300
12629.70 305
12630.76 292
12631.82 291
12632.88 289
12633.94 286
12635.00 300
12636.07 294
12637.13 274
12638.19 279
12639.25 274
12640.31 274
12641.38 276
12642.44 300
12643.50 295
12644.56 267
12645.63 265
12646.69 256
12647.75 292
12648.81 263
12649.88 305
12650.94 264
12652.00 276
12653.06 307
12654.13 275
12655.19 299
12656.25 257
12657.31 361
12658.38 323
12659.44 326
12660.50 298
12661.57 282
12662.63 312
12663.69 305
12664.76 279
12665.82 262
12666.88 299
12667.95 285
12669.01 287
12670.07 250
12671.14 261
12672.20 258
12673.26 270
12674.33 285
12675.39 294
12676.45 264
12677.52 280
12678.58 254
12679.64 237
12680.71 264
12681.77 277
12682.84 282
12683.90 266
12684.96 259
12686.03 253
12687.09 292
12688.16 255
12689.22 293
12690.28 289
12691.35 287
12692.41 274
12693.48 264
12694.54 248
12695.61 286
12696.67 283
12697.74 293
12698.80 276
12699.86 260
12700.93 255
12701.99 267
12703.06 287
12704.12 274
12705.19 271
12706.25 258
12707.32 235
12708.38 235
12709.45 228
12710.51 263
12711.58 278
12712.64 282
12713.71 292
12714.77 257
12715.84 270
12716.90 278
12717.97 260
12719.03 270
12720.10 270
12721.17 270
12722.23 255
12723.30 245
12724.36 249
12725.43 257
12726.49 290
12727.56 266
12728.63 239
12729.69 287
12730.76 277
12731.82 248
12732.89 267
12733.96 262
12735.02 286
12736.09 282
12737.15 264
12738.22 240
12739.29 235
12740.35 252
12741.42 263
12742.49 241
12743.55 253
12744.62 272
12745.68 240
12746.75 236
12747.82 237
12748.88 241
12749.95 236
12751.02 240
12752.09 274
12753.15 253
12754.22 260
12755.29 278
12756.35 263
12757.42 246
12758.49 256
12759.55 249
12760.62 249
12761.69 269
12762.76 226
12763.82 237
12764.89 249
12765.96 251
12767.03 243
12768.09 247
12769.16 235
12770.23 243
12771.30 229
12772.36 243
12773.43 258
12774.50 212
12775.57 219
12776.63 222
12777.70 247
12778.77 238
12779.84 220
12780.91 210
12781.97 252
12783.04 240
12784.11 220
12785.18 223
12786.25 243
12787.31 204
12788.38 227
12789.45 237
12790.52 255
12791.59 239
12792.66 223
12793.73 221
12794.79 213
12795.86 221
12796.93 213
12798.00 255
12799.07 207
12800.14 227
12801.21 247
12802.28 231
12803.34 247
12804.41 228
12805.48 245
12806.55 219
12807.62 249
12808.69 231
12809.76 226
12810.83 230
12811.90 244
12812.97 232
12814.04 262
12815.11 264
12816.18 231
12817.25 266
12818.31 266
12819.38 264
12820.45 248
12821.52 256
12822.59 276
12823.66 284
12824.73 254
12825.80 254
12826.87 199
12827.94 268
12829.01 253
12830.08 252
12831.15 246
12832.22 245
12833.29 193
12834.36 231
12835.43 211
12836.50 285
12837.57 243
12838.65 235
12839.72 241
12840.79 214
12841.86 228
12842.93 232
12844.00 208
12845.07 202
12846.14 198
12847.21 198
12848.28 212
12849.35 209
12850.42 227
12851.49 225
12852.57 253
12853.64 186
12854.71 195
12855.78 224
12856.85 191
12857.92 206
12858.99 229
12860.06 247
12861.13 210
12862.21 200
12863.28 222
12864.35 218
12865.42 184
12866.49 219
12867.56 204
12868.64 189
12869.71 233
12870.78 222
12871.85 228
12872.92 198
12874.00 219
12875.07 210
12876.14 229
12877.21 198
12878.28 189
12879.36 221
12880.43 220
12881.50 218
12882.57 240
12883.64 229
12884.72 221
12885.79 217
12886.86 196
12887.93 230
12889.01 230
12890.08 224
12891.15 223
12892.22 215
12893.30 200
12894.37 187
12895.44 202
12896.52 229
12897.59 189
12898.66 191
12899.73 171
12900.81 216
12901.88 211
12902.95 201
12904.03 208
12905.10 219
12906.17 237
12907.25 214
12908.32 258
12909.39 198
12910.47 211
12911.54 188
12912.61 201
12913.69 209
12914.76 202
12915.83 201
12916.91 199
12917.98 195
12919.06 203
12920.13 189
12921.20 216
12922.28 233
12923.35 224
12924.43 203
12925.50 232
12926.57 226
12927.65 201
12928.72 208
12929.80 192
12930.87 190
12931.95 202
12933.02 197
12934.09 212
12935.17 196
12936.24 212
12937.32 240
12938.39 252
12939.47 228
12940.54 223
12941.62 218
12942.69 199
12943.77 233
12944.84 232
12945.92 207
12946.99 203
12948.07 216
12949.14 233
12950.22 180
12951.29 192
12952.37 221
12953.44 209
12954.52 206
12955.59 215
12956.67 201
12957.74 191
12958.82 218
12959.89 215
12960.97 231
12962.04 185
12963.12 186
12964.20 207
12965.27 232
12966.35 203
12967.42 182
12968.50 206
12969.58 197
12970.65 205
12971.73 233
12972.80 210
12973.88 213
12974.96 206
12976.03 183
12977.11 227
12978.18 221
12979.26 197
12980.34 206
12981.41 196
12982.49 200
12983.57 215
12984.64 225
12985.72 212
12986.80 250
12987.87 210
12988.95 209
12990.03 216
12991.10 156
12992.18 210
12993.26 229
12994.33 209
12995.41 204
12996.49 190
12997.56 229
12998.64 211
12999.72 213
13000.80 219
13001.87 230
13002.95 210
13004.03 209
13005.11 223
13006.18 210
13007.26 226
13008.34 209
13009.42 226
13010.49 235
13011.57 229
13012.65 193
13013.73 198
13014.80 224
13015.88 249
13016.96 244
13018.04 236
13019.12 196
13020.19 204
13021.27 210
13022.35 196
13023.43 243
13024.51 199
13025.58 202
13026.66 228
13027.74 201
13028.82 205
13029.90 221
13030.98 186
13032.05 190
13033.13 212
13034.21 232
13035.29 241
13036.37 217
13037.45 219
13038.53 180
13039.61 204
13040.68 225
13041.76 227
13042.84 198
13043.92 207
13045.00 204
13046.08 226
13047.16 231
13048.24 217
13049.32 238
13050.40 199
13051.48 243
13052.55 234
13053.63 219
13054.71 217
13055.79 196
13056.87 179
13057.95 253
13059.03 218
13060.11 249
13061.19 222
13062.27 233
13063.35 237
13064.43 205
13065.51 229
13066.59 256
13067.67 219
13068.75 205
13069.83 196
13070.91 223
13071.99 260
13073.07 215
13074.15 237
13075.23 212
13076.31 229
13077.39 205
13078.47 225
13079.55 211
13080.63 219
13081.71 195
13082.79 200
13083.88 192
13084.96 203
13086.04 203
13087.12 206
13088.20 203
13089.28 189
13090.36 212
13091.44 175
13092.52 187
13093.60 174
13094.68 190
13095.77 205
13096.85 187
13097.93 201
13099.01 234
13100.09 215
13101.17 208
13102.25 229
13103.34 207
13104.42 222
13105.50 221
13106.58 209
13107.66 215
13108.74 196
13109.82 188
13110.91 203
13111.99 189
13113.07 188
13114.15 235
13115.23 198
13116.32 179
13117.40 245
13118.48 272
13119.56 236
13120.64 234
13121.73 195
13122.81 208
13123.89 228
13124.97 218
13126.06 220
13127.14 197
13128.22 206
13129.30 211
13130.39 216
13131.47 204
13132.55 168
13133.63 199
13134.72 198
13135.80 211
13136.88 219
13137.97 181
13139.05 211
13140.13 195
13141.21 212
13142.30 212
13143.38 235
13144.46 211
13145.55 209
13146.63 181
13147.71 210
13148.80 226
13149.88 191
13150.96 199
13152.05 197
13153.13 204
13154.21 202
13155.30 180
13156.38 205
13157.47 181
13158.55 183
13159.63 173
13160.72 211
13161.80 229
13162.88 216
13163.97 235
13165.05 241
13166.14 215
13167.22 204
13168.31 200
13169.39 246
13170.47 244
13171.56 212
13172.64 227
13173.73 211
13174.81 189
13175.90 179
13176.98 198
13178.06 215
13179.15 221
13180.23 231
13181.32 203
13182.40 248
13183.49 252
13184.57 243
13185.66 232
13186.74 223
13187.83 213
13188.91 181
13190.00 195
13191.08 221
13192.17 199
13193.25 205
13194.34 236
13195.42 224
13196.51 214
13197.59 214
13198.68 200
13199.77 195
13200.85 201
13201.94 220
13203.02 226
13204.11 210
13205.19 231
13206.28 220
13207.36 245
13208.45 220
13209.54 217
13210.62 204
13211.71 192
13212.79 247
13213.88 271
13214.97 261
13216.05 228
13217.14 230
13218.22 234
13219.31 218
13220.40 220
13221.48 221
13222.57 222
13223.66 214
13224.74 235
13225.83 193
13226.92 220
13228.00 218
13229.09 206
13230.18 192
13231.26 224
13232.35 231
13233.44 239
13234.52 238
13235.61 211
13236.70 232
13237.78 237
13238.87 192
13239.96 214
13241.05 233
13242.13 247
13243.22 228
13244.31 247
13245.39 224
13246.48 228
13247.57 250
13248.66 216
13249.74 212
13250.83 211
13251.92 229
13253.01 226
13254.10 225
13255.18 242
13256.27 228
13257.36 227
13258.45 238
13259.53 228
13260.62 269
13261.71 235
13262.80 233
13263.89 250
13264.97 234
13266.06 272
13267.15 243
13268.24 225
13269.33 233
13270.42 264
13271.50 263
13272.59 274
13273.68 246
13274.77 220
13275.86 222
13276.95 269
13278.04 261
13279.12 270
13280.21 283
13281.30 259
13282.39 298
13283.48 275
13284.57 247
13285.66 242
13286.75 269
13287.84 243
13288.93 239
13290.01 261
13291.10 282
13292.19 301
13293.28 242
13294.37 273
13295.46 289
13296.55 305
13297.64 305
13298.73 349
13299.82 293
13300.91 292
13302.00 243
13303.09 308
13304.18 321
13305.27 298
13306.36 295
13307.45 321
13308.54 359
13309.63 282
13310.72 325
13311.81 364
13312.90 342
13313.99 312
13315.08 322
13316.17 339
13317.26 339
13318.35 302
13319.44 315
13320.53 318
13321.62 363
13322.71 345
13323.80 292
13324.89 329
13325.98 308
13327.07 325
13328.16 327
13329.25 326
13330.35 312
13331.44 318
13332.53 333
13333.62 349
13334.71 327
13335.80 287
13336.89 313
13337.98 301
13339.07 319
13340.16 334
13341.26 359
13342.35 339
13343.44 360
13344.53 329
13345.62 315
13346.71 343
13347.80 350
13348.90 333
13349.99 317
13351.08 342
13352.17 325
13353.26 334
13354.36 351
13355.45 332
13356.54 355
13357.63 318
13358.72 323
13359.81 338
13360.91 313
13362.00 333
13363.09 361
13364.18 392
13365.28 369
13366.37 358
13367.46 344
13368.55 362
13369.65 389
13370.74 378
13371.83 374
13372.92 340
13374.02 381
13375.11 383
13376.20 383
13377.29 374
13378.39 357
13379.48 331
13380.57 358
13381.67 354
13382.76 343
13383.85 341
13384.94 351
13386.04 292
13387.13 328
13388.22 389
13389.32 344
13390.41 318
13391.50 307
13392.60 311
13393.69 301
13394.78 311
13395.88 290
13396.97 291
13398.06 291
13399.16 320
13400.25 315
13401.35 313
13402.44 306
13403.53 295
13404.63 315
13405.72 327
13406.82 281
13407.91 296
13409.00 313
13410.10 293
13411.19 326
13412.29 279
13413.38 292
13414.47 276
13415.57 321
13416.66 302
13417.76 297
13418.85 299
13419.95 325
13421.04 322
13422.14 256
13423.23 264
13424.33 302
13425.42 310
13426.51 316
13427.61 295
13428.70 287
13429.80 302
13430.89 331
13431.99 288
13433.08 284
13434.18 314
13435.27 305
13436.37 296
13437.46 297
13438.56 291
13439.66 303
13440.75 345
13441.85 309
13442.94 301
13444.04 306
13445.13 340
13446.23 357
13447.32 293
13448.42 315
13449.52 323
13450.61 302
13451.71 336
13452.80 336
13453.90 280
13454.99 348
13456.09 344
13457.19 359
13458.28 332
13459.38 356
13460.48 369
13461.57 384
13462.67 358
13463.76 341
13464.86 304
13465.96 356
13467.05 353
13468.15 374
13469.25 340
13470.34 344
13471.44 333
13472.54 361
13473.63 357
13474.73 344
13475.83 343
13476.92 335
13478.02 366
13479.12 354
13480.21 367
13481.31 357
13482.41 332
13483.50 356
13484.60 358
13485.70 370
13486.80 417
13487.89 375
13488.99 372
13490.09 422
13491.19 405
13492.28 381
13493.38 448
13494.48 400
13495.58 382
13496.67 409
13497.77 365
13498.87 376
13499.97 431
13501.06 443
13502.16 427
13503.26 470
13504.36 452
13505.46 478
13506.55 465
13507.65 467
13508.75 432
13509.85 407
13510.95 439
13512.05 412
13513.14 392
13514.24 389
13515.34 389
13516.44 380
13517.54 371
13518.64 389
13519.73 360
13520.83 337
13521.93 309
13523.03 326
13524.13 301
13525.23 337
13526.33 321
13527.43 318
13528.53 332
13529.62 334
13530.72 358
13531.82 329
13532.92 291
13534.02 291
13535.12 323
13536.22 312
13537.32 279
13538.42 274
13539.52 296
13540.62 285
13541.72 324
13542.82 311
13543.92 328
13545.01 317
13546.11 319
13547.21 297
13548.31 272
13549.41 300
13550.51 306
13551.61 260
13552.71 302
13553.81 291
13554.91 267
13556.01 260
13557.11 272
13558.21 268
13559.31 271
13560.41 238
13561.51 266
13562.61 296
13563.72 312
13564.82 295
13565.92 264
13567.02 296
13568.12 289
13569.22 330
13570.32 291
13571.42 316
13572.52 298
13573.62 283
13574.72 332
13575.82 325
13576.92 291
13578.02 311
13579.13 302
13580.23 304
13581.33 281
13582.43 275
13583.53 282
13584.63 296
13585.73 299
13586.83 291
13587.94 262
13589.04 307
13590.14 288
13591.24 265
13592.34 267
13593.44 269
13594.54 334
13595.65 293
13596.75 329
13597.85 263
13598.95 294
13600.05 304
13601.16 307
13602.26 287
13603.36 290
13604.46 358
13605.56 310
13606.67 295
13607.77 271
13608.87 299
13609.97 303
13611.07 327
13612.18 297
13613.28 301
13614.38 309
13615.48 339
13616.59 282
13617.69 293
13618.79 313
13619.89 306
13621.00 323
13622.10 305
13623.20 277
13624.31 301
13625.41 343
13626.51 304
13627.61 324
13628.72 294
13629.82 304
13630.92 309
13632.03 302
13633.13 333
13634.23 279
13635.34 286
13636.44 332
13637.54 343
13638.65 304
13639.75 289
13640.85 284
13641.96 299
13643.06 285
13644.16 269
13645.27 268
13646.37 292
13647.48 315
13648.58 303
13649.68 334
13650.79 297
13651.89 291
13653.00 303
13654.10 320
13655.20 326
13656.31 265
13657.41 287
13658.52 287
13659.62 272
13660.72 291
13661.83 308
13662.93 281
13664.04 287
13665.14 269
13666.25 293
13667.35 291
13668.46 323
13669.56 291
13670.67 305
13671.77 266
13672.88 295
13673.98 274
13675.09 312
13676.19 317
13677.30 332
13678.40 351
13679.51 315
13680.61 315
13681.72 286
13682.82 331
13683.93 323
13685.03 287
13686.14 291
13687.24 311
13688.35 286
13689.45 313
13690.56 302
13691.66 294
13692.77 303
13693.88 289
13694.98 308
13696.09 321
13697.19 298
13698.30 296
13699.40 282
13700.51 253
13701.62 284
13702.72 308
13703.83 342
13704.93 313
13706.04 328
13707.15 302
13708.25 317
13709.36 273
13710.47 326
13711.57 338
13712.68 330
13713.79 297
13714.89 280
13716.00 328
13717.11 350
13718.21 329
13719.32 327
13720.43 322
13721.53 359
13722.64 345
13723.75 306
13724.85 354
13725.96 337
13727.07 346
13728.17 359
13729.28 323
13730.39 360
13731.50 357
13732.60 394
13733.71 383
13734.82 400
13735.92 383
13737.03 387
13738.14 381
13739.25 356
13740.35 380
13741.46 410
13742.57 384
13743.68 418
13744.79 374
13745.89 384
13747.00 397
13748.11 401
13749.22 435
13750.32 411
13751.43 422
13752.54 414
13753.65 411
13754.76 450
13755.87 424
13756.97 416
13758.08 453
13759.19 456
13760.30 474
13761.41 477
13762.52 497
13763.62 537
13764.73 548
13765.84 501
13766.95 536
13768.06 542
13769.17 646
13770.28 669
13771.38 644
13772.49 639
13773.60 690
13774.71 789
13775.82 816
13776.93 742
13778.04 694
13779.15 726
13780.26 726
13781.37 684
13782.48 675
13783.58 598
13784.69 540
13785.80 520
13786.91 504
13788.02 447
13789.13 485
13790.24 474
13791.35 480
13792.46 437
13793.57 389
13794.68 414
13795.79 422
13796.90 427
13798.01 428
13799.12 403
13800.23 386
13801.34 384
13802.45 410
13803.56 388
13804.67 407
13805.78 361
13806.89 365
13808.00 399
13809.11 382
13810.22 389
13811.33 384
13812.44 355
13813.55 377
13814.66 370
13815.77 392
13816.88 395
13818.00 398
13819.11 412
13820.22 439
13821.33 390
13822.44 396
13823.55 387
13824.66 401
13825.77 375
13826.88 375
13827.99 347
13829.10 373
13830.22 340
13831.33 333
13832.44 375
13833.55 398
13834.66 334
13835.77 347
13836.88 348
13838.00 365
13839.11 376
13840.22 351
13841.33 337
13842.44 376
13843.55 343
13844.67 366
13845.78 367
13846.89 366
13848.00 326
13849.11 348
13850.23 389
13851.34 391
13852.45 353
13853.56 350
13854.67 422
13855.79 390
13856.90 411
13858.01 409
13859.12 436
13860.24 431
13861.35 425
13862.46 406
13863.57 414
13864.69 398
13865.80 422
13866.91 413
13868.02 449
13869.14 443
13870.25 405
13871.36 386
13872.47 414
13873.59 474
13874.70 434
13875.81 419
13876.93 377
13878.04 394
13879.15 401
13880.27 414
13881.38 397
13882.49 426
13883.61 437
13884.72 429
13885.83 363
13886.95 367
13888.06 433
13889.17 416
13890.29 421
13891.40 426
13892.51 443
13893.63 449
13894.74 442
13895.86 404
13896.97 464
13898.08 472
13899.20 461
13900.31 439
13901.43 439
13902.54 422
13903.65 432
13904.77 477
13905.88 404
13907.00 372
13908.11 422
13909.23 436
13910.34 412
13911.45 403
13912.57 381
13913.68 406
13914.80 447
13915.91 445
13917.03 399
13918.14 396
13919.26 384
13920.37 389
13921.49 384
13922.60 393
13923.72 442
13924.83 420
13925.95 389
13927.06 408
13928.18 477
13929.29 424
13930.41 382
13931.52 405
13932.64 400
13933.75 427
13934.87 426
13935.98 395
13937.10 387
13938.21 381
13939.33 395
13940.45 369
13941.56 367
13942.68 402
13943.79 390
13944.91 397
13946.03 385
13947.14 387
13948.26 347
13949.37 326
13950.49 330
13951.60 364
13952.72 389
13953.84 359
13954.95 337
13956.07 345
13957.19 354
13958.30 329
13959.42 337
13960.54 328
13961.65 381
13962.77 346
13963.88 331
13965.00 320
13966.12 359
13967.23 342
13968.35 371
13969.47 373
13970.59 378
13971.70 405
13972.82 391
13973.94 386
13975.05 368
13976.17 363
13977.29 357
13978.40 380
13979.52 393
13980.64 357
13981.76 357
13982.87 333
13983.99 377
13985.11 375
13986.23 351
13987.34 352
13988.46 354
13989.58 382
13990.70 364
13991.81 380
13992.93 405
13994.05 361
13995.17 372
13996.29 396
13997.40 385
13998.52 370
13999.64 373
14000.76 350
14001.88 368
14002.99 322
14004.11 407
14005.23 435
14006.35 374
14007.47 388
14008.58 422
14009.70 408
14010.82 420
14011.94 448
14013.06 457
14014.18 448
14015.30 427
14016.41 416
14017.53 411
14018.65 451
14019.77 448
14020.89 472
14022.01 440
14023.13 444
14024.25 438
14025.37 451
14026.48 415
14027.60 416
14028.72 441
14029.84 462
14030.96 432
14032.08 454
14033.20 439
14034.32 406
14035.44 414
14036.56 422
14037.68 374
14038.80 420
14039.92 393
14041.04 415
14042.16 382
14043.28 362
14044.40 378
14045.52 365
14046.64 386
14047.76 397
14048.88 371
14050.00 394
14051.12 375
14052.24 343
14053.36 377
14054.48 386
14055.60 353
14056.72 389
14057.84 367
14058.96 369
14060.08 360
14061.20 377
14062.32 414
14063.44 397
14064.56 348
14065.68 404
14066.80 400
14067.92 398
14069.04 435
14070.16 433
14071.28 389
14072.41 375
14073.53 412
14074.65 410
14075.77 380
14076.89 399
14078.01 417
14079.13 441
14080.25 452
14081.37 444
14082.50 421
14083.62 463
14084.74 472
14085.86 448
14086.98 427
14088.10 452
14089.23 472
14090.35 491
14091.47 455
14092.59 437
14093.71 418
14094.83 444
14095.96 459
14097.08 474
14098.20 483
14099.32 548
14100.44 530
14101.57 487
14102.69 533
14103.81 477
14104.93 512
14106.05 523
14107.18 474
14108.30 488
14109.42 443
14110.54 447
14111.67 461
14112.79 456
14113.91 433
14115.03 442
14116.16 471
14117.28 415
14118.40 393
14119.53 384
14120.65 378
14121.77 390
14122.89 380
14124.02 369
14125.14 339
14126.26 352
14127.39 353
14128.51 363
14129.63 323
14130.76 343
14131.88 333
14133.00 348
14134.13 348
14135.25 330
14136.37 301
14137.50 315
14138.62 304
14139.74 327
14140.87 325
14141.99 334
14143.11 393
14144.24 366
14145.36 302
14146.49 304
14147.61 323
14148.73 335
14149.86 287
14150.98 302
14152.11 291
14153.23 280
14154.35 325
14155.48 319
14156.60 316
14157.73 309
14158.85 337
14159.98 324
14161.10 319
14162.23 302
14163.35 304
14164.47 340
14165.60 321
14166.72 290
14167.85 301
14168.97 315
14170.10 307
14171.22 291
14172.35 283
14173.47 276
14174.60 308
14175.72 301
14176.85 316
14177.97 303
14179.10 318
14180.22 277
14181.35 306
14182.47 287
14183.60 288
14184.72 289
14185.85 291
14186.98 307
14188.10 277
14189.23 260
14190.35 309
14191.48 313
14192.60 292
14193.73 311
14194.86 276
14195.98 287
14197.11 321
14198.23 314
14199.36 286
14200.49 318
14201.61 328
14202.74 309
14203.86 261
14204.99 269
14206.12 274
14207.24 235
14208.37 260
14209.50 244
14210.62 280
14211.75 297
14212.87 281
14214.00 264
14215.13 285
14216.25 286
14217.38 274
14218.51 281
14219.63 262
14220.76 276
14221.89 252
14223.02 269
14224.14 268
14225.27 270
14226.40 259
14227.52 273
14228.65 307
14229.78 262
14230.91 264
14232.03 263
14233.16 290
14234.29 262
14235.41 229
14236.54 242
14237.67 241
14238.80 234
14239.92 255
14241.05 277
14242.18 257
14243.31 230
14244.44 255
14245.56 251
14246.69 251
14247.82 256
14248.95 268
14250.08 267
14251.20 236
14252.33 277
14253.46 270
14254.59 242
14255.72 192
14256.84 257
14257.97 247
14259.10 255
14260.23 234
14261.36 252
14262.49 208
14263.62 225
14264.74 235
14265.87 226
14267.00 247
14268.13 248
14269.26 236
14270.39 206
14271.52 231
14272.65 252
14273.77 228
14274.90 231
14276.03 236
14277.16 248
14278.29 218
14279.42 195
14280.55 234
14281.68 207
14282.81 244
14283.94 224
14285.07 214
14286.20 226
14287.33 214
14288.45 247
14289.58 226
14290.71 209
14291.84 205
14292.97 239
14294.10 241
14295.23 217
14296.36 217
14297.49 220
14298.62 204
14299.75 216
14300.88 238
14302.01 224
14303.14 183
14304.27 189
14305.40 206
14306.53 179
14307.66 194
14308.79 234
14309.92 252
14311.05 225
14312.19 212
14313.32 215
14314.45 255
14315.58 191
14316.71 225
14317.84 221
14318.97 242
14320.10 202
14321.23 229
14322.36 210
14323.49 193
14324.62 203
14325.75 209
14326.89 212
14328.02 206
14329.15 191
14330.28 220
14331.41 183
14332.54 188
14333.67 172
14334.80 176
14335.94 236
14337.07 248
14338.20 187
14339.33 160
14340.46 190
14341.59 194
14342.73 199
14343.86 214
14344.99 216
14346.12 188
14347.25 208
14348.38 190
14349.52 163
14350.65 204
14351.78 184
14352.91 197
14354.04 208
14355.18 187
14356.31 174
14357.44 181
14358.57 191
14359.71 219
14360.84 176
14361.97 180
14363.10 198
14364.24 190
14365.37 202
14366.50 204
14367.63 199
14368.77 200
14369.90 220
14371.03 176
14372.16 155
14373.30 163
14374.43 211
14375.56 212
14376.70 222
14377.83 183
14378.96 203
14380.10 190
14381.23 194
14382.36 193
14383.50 185
14384.63 198
14385.76 189
14386.90 186
14388.03 161
14389.16 187
14390.30 185
14391.43 175
14392.56 180
14393.70 151
14394.83 194
14395.97 188
14397.10 202
14398.23 166
14399.37 161
14400.50 186
14401.63 193
14402.77 217
14403.90 179
14405.04 163
14406.17 185
14407.31 187
14408.44 172
14409.57 166
14410.71 184
14411.84 185
14412.98 185
14414.11 160
14415.25 144
14416.38 203
14417.52 212
14418.65 170
14419.79 172
14420.92 163
14422.05 179
14423.19 180
14424.32 166
14425.46 202
14426.59 191
14427.73 173
14428.86 217
14430.00 193
14431.14 168
14432.27 198
14433.41 223
14434.54 187
14435.68 186
14436.81 169
14437.95 163
14439.08 162
14440.22 185
14441.35 177
14442.49 193
14443.63 200
14444.76 183
14445.90 194
14447.03 191
14448.17 210
14449.30 160
14450.44 146
14451.58 201
14452.71 193
14453.85 181
14454.98 177
14456.12 188
14457.26 196
14458.39 189
14459.53 205
14460.67 183
14461.80 184
14462.94 210
14464.08 177
14465.21 163
14466.35 189
14467.48 191
14468.62 202
14469.76 179
14470.90 162
14472.03 202
14473.17 197
14474.31 220
14475.44 175
14476.58 176
14477.72 163
14478.85 207
14479.99 183
14481.13 175
14482.27 159
14483.40 191
14484.54 216
14485.68 185
14486.81 161
14487.95 184
14489.09 196
14490.23 167
14491.36 154
14492.50 161
14493.64 164
14494.78 208
14495.92 186
14497.05 161
14498.19 189
14499.33 157
14500.47 187
14501.60 160
14502.74 186
14503.88 192
14505.02 225
14506.16 190
14507.30 180
14508.43 188
14509.57 162
14510.71 200
14511.85 170
14512.99 182
14514.13 183
14515.26 169
14516.40 222
14517.54 185
14518.68 193
14519.82 171
14520.96 207
14522.10 208
14523.23 224
14524.37 203
14525.51 187
14526.65 177
14527.79 193
14528.93 215
14530.07 164
14531.21 184
14532.35 189
14533.49 171
14534.63 208
14535.76 215
14536.90 186
14538.04 187
14539.18 177
14540.32 199
14541.46 182
14542.60 189
14543.74 215
14544.88 229
14546.02 217
14547.16 185
14548.30 197
14549.44 162
14550.58 197
14551.72 198
14552.86 244
14554.00 222
14555.14 205
14556.28 211
14557.42 194
14558.56 167
14559.70 178
14560.84 224
14561.98 246
14563.12 212
14564.26 222
14565.40 243
14566.54 232
14567.68 193
14568.82 233
14569.96 234
14571.11 239
14572.25 231
14573.39 226
14574.53 221
14575.67 256
14576.81 232
14577.95 232
14579.09 227
14580.23 244
14581.37 277
14582.52 227
14583.66 263
14584.80 225
14585.94 210
14587.08 247
14588.22 257
14589.36 263
14590.50 250
14591.65 226
14592.79 254
14593.93 267
14595.07 263
14596.21 238
14597.35 234
14598.50 242
14599.64 234
14600.78 289
14601.92 269
14603.06 269
14604.21 279
14605.35 283
14606.49 266
14607.63 244
14608.77 259
14609.92 252
14611.06 260
14612.20 278
14613.34 272
14614.49 280
14615.63 293
14616.77 291
14617.91 280
14619.06 280
14620.20 313
14621.34 318
14622.48 328
14623.63 294
14624.77 290
14625.91 302
14627.06 349
14628.20 322
14629.34 325
14630.48 362
14631.63 357
14632.77 336
14633.91 382
14635.06 400
14636.20 398
14637.34 378
14638.49 407
14639.63 359
14640.77 386
14641.92 410
14643.06 398
14644.20 363
14645.35 328
14646.49 358
14647.64 308
14648.78 294
14649.92 306
14651.07 312
14652.21 317
14653.35 280
14654.50 264
14655.64 261
14656.79 265
14657.93 255
14659.07 271
14660.22 267
14661.36 280
14662.51 254
14663.65 251
14664.80 267
14665.94 235
14667.09 230
14668.23 230
14669.37 259
14670.52 248
14671.66 206
14672.81 232
14673.95 237
14675.10 236
14676.24 230
14677.39 200
14678.53 209
14679.68 199
14680.82 238
14681.97 216
14683.11 189
14684.26 229
14685.40 203
14686.55 234
14687.69 197
14688.84 192
14689.98 218
14691.13 208
14692.27 200
14693.42 215
14694.57 249
14695.71 247
14696.86 242
14698.00 239
14699.15 211
14700.29 225
14701.44 215
14702.59 195
14703.73 213
14704.88 211
14706.02 218
14707.17 242
14708.32 214
14709.46 210
14710.61 213
14711.75 242
14712.90 211
14714.05 192
14715.19 224
14716.34 219
14717.49 212
14718.63 176
14719.78 188
14720.93 211
14722.07 230
14723.22 195
14724.37 208
14725.51 220
14726.66 221
14727.81 213
14728.95 239
14730.10 211
14731.25 228
14732.39 221
14733.54 179
14734.69 179
14735.84 194
14736.98 225
14738.13 186
14739.28 212
14740.42 208
14741.57 236
14742.72 226
14743.87 229
14745.01 240
14746.16 226
14747.31 239
14748.46 230
14749.61 237
14750.75 208
14751.90 198
14753.05 241
14754.20 235
14755.34 214
14756.49 186
14757.64 155
14758.79 219
14759.94 188
14761.08 193
14762.23 210
14763.38 226
14764.53 191
14765.68 184
14766.83 196
14767.97 205
14769.12 206
14770.27 201
14771.42 220
14772.57 204
14773.72 232
14774.87 252
14776.01 240
14777.16 231
14778.31 252
14779.46 227
14780.61 230
14781.76 233
14782.91 241
14784.06 266
14785.21 265
14786.36 239
14787.50 218
14788.65 271
14789.80 252
14790.95 252
14792.10 205
14793.25 272
14794.40 271
14795.55 223
14796.70 228
14797.85 249
14799.00 274
14800.15 231
14801.30 224
14802.45 229
14803.60 223
14804.75 226
14805.90 226
14807.05 218
14808.20 218
14809.35 240
14810.50 242
14811.65 245
14812.80 232
14813.95 227
14815.10 211
14816.25 216
14817.40 250
14818.55 235
14819.70 239
14820.85 227
14822.00 224
14823.15 193
14824.30 215
14825.45 187
14826.60 219
14827.75 221
14828.91 176
14830.06 208
14831.21 207
14832.36 207
14833.51 153
14834.66 161
14835.81 171
14836.96 185
14838.11 183
14839.26 183
14840.42 213
14841.57 199
14842.72 202
14843.87 175
14845.02 171
14846.17 152
14847.32 176
14848.48 181
14849.63 179
14850.78 151
14851.93 181
14853.08 151
14854.23 178
14855.39 156
14856.54 132
14857.69 177
14858.84 153
14859.99 137
14861.15 144
14862.30 178
14863.45 148
14864.60 169
14865.75 143
14866.91 176
14868.06 155
14869.21 159
14870.36 180
14871.52 165
14872.67 179
14873.82 181
14874.97 177
14876.13 190
14877.28 208
14878.43 155
14879.59 157
14880.74 151
14881.89 173
14883.04 186
14884.20 170
14885.35 168
14886.50 163
14887.66 175
14888.81 170
14889.96 150
14891.12 143
14892.27 152
14893.42 168
14894.58 201
14895.73 163
14896.88 179
14898.04 166
14899.19 180
14900.34 170
14901.50 164
14902.65 151
14903.80 149
14904.96 176
14906.11 147
14907.27 148
14908.42 186
14909.57 174
14910.73 169
14911.88 176
14913.04 170
14914.19 158
14915.34 146
14916.50 186
14917.65 159
14918.81 172
14919.96 164
14921.11 160
14922.27 163
14923.42 172
14924.58 191
14925.73 180
14926.89 174
14928.04 180
14929.20 156
14930.35 180
14931.51 180
14932.66 179
14933.82 206
14934.97 165
14936.13 185
14937.28 175
14938.44 184
14939.59 168
14940.75 209
14941.90 200
14943.06 156
14944.21 166
14945.37 221
14946.52 187
14947.68 187
14948.83 200
14949.99 186
14951.14 226
14952.30 218
14953.46 184
14954.61 234
14955.77 193
14956.92 188
14958.08 236
14959.24 168
14960.39 162
14961.55 192
14962.70 206
14963.86 182
14965.02 166
14966.17 173
14967.33 170
14968.48 176
14969.64 159
14970.80 168
14971.95 164
14973.11 189
14974.27 146
14975.42 167
14976.58 157
14977.74 158
14978.89 148
14980.05 157
14981.21 149
14982.36 169
14983.52 155
14984.68 161
14985.83 148
14986.99 164
14988.15 177
14989.30 153
14990.46 143
14991.62 153
14992.77 161
14993.93 134
14995.09 173
14996.25 145
14997.40 149
14998.56 161
14999.72 115
15000.88 135
15002.03 146
15003.19 143
15004.35 130
15005.51 135
15006.66 145
15007.82 158
15008.98 145
15010.14 172
15011.30 144
15012.45 175
15013.61 141
15014.77 159
15015.93 126
15017.09 149
15018.24 143
15019.40 123
15020.56 126
15021.72 121
15022.88 135
15024.04 140
15025.19 142
15026.35 134
15027.51 154
15028.67 120
15029.83 114
15030.99 113
15032.15 120
15033.30 115
15034.46 140
15035.62 123
15036.78 158
15037.94 144
15039.10 133
15040.26 138
15041.42 116
15042.58 140
15043.73 134
15044.89 102
15046.05 117
15047.21 143
15048.37 136
15049.53 143
15050.69 131
15051.85 138
15053.01 134
15054.17 139
15055.33 158
15056.49 126
15057.65 117
15058.81 126
15059.97 161
15061.13 148
15062.29 153
15063.45 104
15064.61 117
15065.77 112
15066.93 130
15068.09 108
15069.25 148
15070.41 125
15071.57 118
15072.73 128
15073.89 131
15075.05 125
15076.21 132
15077.37 140
15078.53 133
15079.69 137
15080.85 120
15082.01 148
15083.17 126
15084.33 119
15085.49 145
15086.65 154
15087.82 147
15088.98 136
15090.14 94
15091.30 110
15092.46 137
15093.62 103
15094.78 134
15095.94 134
15097.10 153
15098.27 122
15099.43 133
15100.59 108
15101.75 149
15102.91 109
15104.07 130
15105.23 108
15106.40 123
15107.56 111
15108.72 151
15109.88 144
15111.04 112
15112.20 135
15113.37 149
15114.53 162
15115.69 121
15116.85 125
15118.01 143
15119.18 142
15120.34 113
15121.50 140
15122.66 131
15123.82 138
15124.99 129
15126.15 147
15127.31 130
15128.47 147
15129.64 149
15130.80 127
15131.96 148
15133.12 122
15134.29 134
15135.45 108
15136.61 131
15137.77 124
15138.94 109
15140.10 125
15141.26 110
15142.43 133
15143.59 126
15144.75 105
15145.92 123
15147.08 135
15148.24 128
15149.41 131
15150.57 158
15151.73 161
15152.90 119
15154.06 133
15155.22 109
15156.39 139
15157.55 134
15158.71 132
15159.88 109
15161.04 135
15162.20 122
15163.37 126
15164.53 135
15165.70 151
15166.86 142
15168.02 136
15169.19 145
15170.35 122
15171.52 157
15172.68 138
15173.84 131
15175.01 124
15176.17 152
15177.34 139
15178.50 142
15179.66 129
15180.83 136
15181.99 125
15183.16 168
15184.32 163
15185.49 157
15186.65 172
15187.82 150
15188.98 171
15190.15 137
15191.31 134
15192.48 166
15193.64 138
15194.81 150
15195.97 147
15197.14 145
15198.30 190
15199.47 125
15200.63 138
15201.80 132
15202.96 143
15204.13 130
15205.29 146
15206.46 152
15207.62 145
15208.79 154
15209.96 143
15211.12 144
15212.29 133
15213.45 143
15214.62 175
15215.78 160
15216.95 150
15218.12 156
15219.28 166
15220.45 167
15221.61 147
15222.78 124
15223.95 152
15225.11 173
15226.28 167
15227.44 129
15228.61 150
15229.78 128
15230.94 196
15232.11 161
15233.28 183
15234.44 150
15235.61 159
15236.78 151
15237.94 176
15239.11 177
15240.28 158
15241.44 166
15242.61 159
15243.78 186
15244.94 160
15246.11 162
15247.28 157
15248.44 155
15249.61 128
15250.78 159
15251.95 151
15253.11 147
15254.28 158
15255.45 160
15256.61 146
15257.78 149
15258.95 151
15260.12 137
15261.28 130
15262.45 125
15263.62 136
15264.79 153
15265.95 159
15267.12 130
15268.29 145
15269.46 122
15270.63 141
15271.79 161
15272.96 147
15274.13 125
15275.30 140
15276.47 125
15277.63 113
15278.80 121
15279.97 149
15281.14 146
15282.31 142
15283.48 132
15284.64 128
15285.81 130
15286.98 142
15288.15 118
15289.32 109
15290.49 124
15291.66 129
15292.82 135
15293.99 128
15295.16 119
15296.33 135
15297.50 98
15298.67 107
15299.84 122
15301.01 122
15302.18 152
15303.35 134
15304.51 111
15305.68 118
15306.85 121
15308.02 106
15309.19 122
15310.36 122
15311.53 119
15312.70 123
15313.87 132
15315.04 114
15316.21 121
15317.38 114
15318.55 135
15319.72 133
15320.89 128
15322.06 124
15323.23 157
15324.40 150
15325.57 130
15326.74 118
15327.91 127
15329.08 145
15330.25 147
15331.42 161
15332.59 142
15333.76 158
15334.93 126
15336.10 110
15337.27 136
15338.44 142
15339.61 146
15340.78 132
15341.95 137
15343.12 126
15344.29 105
15345.47 118
15346.64 98
15347.81 141
15348.98 179
15350.15 183
15351.32 141
15352.49 140
15353.66 151
15354.83 136
15356.00 148
15357.18 136
15358.35 146
15359.52 147
15360.69 154
15361.86 134
15363.03 134
15364.20 125
15365.38 153
15366.55 149
15367.72 124
15368.89 143
15370.06 122
15371.23 130
15372.41 138
15373.58 127
15374.75 127
15375.92 126
15377.09 137
15378.26 135
15379.44 124
15380.61 130
15381.78 117
15382.95 151
15384.13 126
15385.30 150
15386.47 116
15387.64 134
15388.82 120
15389.99 126
15391.16 100
15392.33 121
15393.51 150
15394.68 131
15395.85 126
15397.02 151
15398.20 127
15399.37 124
15400.54 145
15401.71 139
15402.89 133
15404.06 136
15405.23 133
15406.41 141
15407.58 128
15408.75 135
15409.93 149
15411.10 113
15412.27 110
15413.45 103
15414.62 119
15415.79 148
15416.97 109
15418.14 125
15419.31 106
15420.49 149
15421.66 134
15422.84 126
15424.01 143
15425.18 121
15426.36 113
15427.53 121
15428.70 119
15429.88 111
15431.05 113
15432.23 130
15433.40 129
15434.57 119
15435.75 108
15436.92 102
15438.10 148
15439.27 115
15440.45 129
15441.62 125
15442.80 133
15443.97 119
15445.14 111
15446.32 137
15447.49 133
15448.67 104
15449.84 120
15451.02 131
15452.19 104
15453.37 121
15454.54 123
15455.72 123
15456.89 110
15458.07 115
15459.24 138
15460.42 124
15461.59 132
15462.77 131
15463.94 118
15465.12 123
15466.29 128
15467.47 117
15468.65 122
15469.82 93
15471.00 108
15472.17 104
15473.35 101
15474.52 102
15475.70 124
15476.88 132
15478.05 151
15479.23 132
15480.40 124
15481.58 114
15482.76 135
15483.93 129
15485.11 116
15486.28 132
15487.46 137
15488.64 141
15489.81 139
15490.99 119
15492.16 120
15493.34 139
15494.52 130
15495.69 112
15496.87 113
15498.05 119
15499.22 117
15500.40 113
15501.58 107
15502.75 111
15503.93 143
15505.11 151
15506.28 142
15507.46 134
15508.64 138
15509.82 120
15510.99 164
15512.17 122
15513.35 111
15514.52 119
15515.70 139
15516.88 117
15518.06 119
15519.23 145
15520.41 139
15521.59 137
15522.77 104
15523.94 126
15525.12 144
15526.30 112
15527.48 115
15528.65 125
15529.83 140
15531.01 121
15532.19 148
15533.37 152
15534.54 137
15535.72 124
15536.90 149
15538.08 179
15539.26 145
15540.44 133
15541.61 134
15542.79 121
15543.97 129
15545.15 122
15546.33 125
15547.51 117
15548.68 147
15549.86 132
15551.04 124
15552.22 112
15553.40 98
15554.58 117
15555.76 140
15556.93 168
15558.11 129
15559.29 143
15560.47 145
15561.65 110
15562.83 137
15564.01 132
15565.19 150
15566.37 125
15567.55 143
15568.73 126
15569.91 114
15571.08 143
15572.26 150
15573.44 141
15574.62 130
15575.80 146
15576.98 117
15578.16 152
15579.34 174
15580.52 128
15581.70 133
15582.88 161
15584.06 131
15585.24 124
15586.42 156
15587.60 107
15588.78 144
15589.96 150
15591.14 144
15592.32 181
15593.50 118
15594.68 141
15595.86 156
15597.04 113
15598.22 136
15599.40 169
15600.58 141
15601.76 151
15602.95 155
15604.13 163
15605.31 135
15606.49 154
15607.67 163
15608.85 150
15610.03 154
15611.21 169
15612.39 178
15613.57 169
15614.75 148
15615.93 177
15617.12 144
15618.30 165
15619.48 152
15620.66 148
15621.84 161
15623.02 174
15624.20 191
15625.38 149
15626.57 155
15627.75 175
15628.93 160
15630.11 155
15631.29 156
15632.47 153
15633.66 174
15634.84 173
15636.02 159
15637.20 164
15638.38 194
15639.57 187
15640.75 175
15641.93 193
15643.11 171
15644.29 196
15645.48 181
15646.66 180
15647.84 194
15649.02 189
15650.21 179
15651.39 203
15652.57 217
15653.75 204
15654.94 191
15656.12 215
15657.30 223
15658.48 208
15659.67 197
15660.85 205
15662.03 193
15663.22 209
15664.40 206
15665.58 225
15666.76 188
15667.95 197
15669.13 213
15670.31 216
15671.50 225
15672.68 219
15673.86 234
15675.05 222
15676.23 183
15677.41 193
15678.60 199
15679.78 213
15680.96 197
15682.15 183
15683.33 192
15684.51 203
15685.70 208
15686.88 236
15688.07 196
15689.25 173
15690.43 182
15691.62 197
15692.80 185
15693.99 176
15695.17 202
15696.35 223
15697.54 220
15698.72 199
15699.91 223
15701.09 202
15702.28 206
15703.46 207
15704.64 191
15705.83 194
15707.01 213
15708.20 247
15709.38 220
15710.57 225
15711.75 212
15712.94 204
15714.12 199
15715.31 188
15716.49 206
15717.68 238
15718.86 256
15720.05 227
15721.23 180
15722.42 207
15723.60 227
15724.79 240
15725.97 226
15727.16 239
15728.34 249
15729.53 227
15730.71 265
15731.90 206
15733.08 189
15734.27 190
15735.46 240
15736.64 216
15737.83 221
15739.01 209
15740.20 245
15741.39 197
15742.57 215
15743.76 190
15744.94 243
15746.13 250
15747.31 242
15748.50 215
15749.69 229
15750.87 251
15752.06 275
15753.25 240
15754.43 257
15755.62 280
15756.81 297
15757.99 267
15759.18 226
15760.36 248
15761.55 238
15762.74 279
15763.92 232
15765.11 229
15766.30 229
15767.49 233
15768.67 250
15769.86 266
15771.05 265
15772.23 223
15773.42 214
15774.61 225
15775.79 233
15776.98 208
15778.17 226
15779.36 213
15780.54 239
15781.73 216
15782.92 209
15784.11 251
15785.29 243
15786.48 244
15787.67 213
15788.86 209
15790.04 209
15791.23 214
15792.42 203
15793.61 199
15794.79 173
15795.98 178
15797.17 197
15798.36 207
15799.55 183
15800.73 171
15801.92 204
15803.11 199
15804.30 174
15805.49 200
15806.68 183
15807.86 165
15809.05 170
15810.24 161
15811.43 170
15812.62 188
15813.81 195
15815.00 147
15816.18 159
15817.37 163
15818.56 174
15819.75 169
15820.94 174
15822.13 166
15823.32 146
15824.51 160
15825.70 209
15826.88 173
15828.07 151
15829.26 170
15830.45 164
15831.64 160
15832.83 174
15834.02 202
15835.21 193
15836.40 188
15837.59 173
15838.78 162
15839.97 167
15841.16 193
15842.35 170
15843.54 166
15844.73 166
15845.92 189
15847.11 179
15848.30 137
15849.49 138
15850.68 158
15851.87 163
15853.06 155
15854.25 169
15855.44 173
15856.63 194
15857.82 182
15859.01 167
15860.20 161
15861.39 168
15862.58 177
15863.77 151
15864.96 178
15866.15 145
15867.34 177
15868.53 189
15869.72 163
15870.91 159
15872.10 179
15873.29 161
15874.48 182
15875.68 176
15876.87 170
15878.06 179
15879.25 176
15880.44 155
15881.63 147
15882.82 157
15884.01 169
15885.20 222
15886.40 165
15887.59 155
15888.78 172
15889.97 197
15891.16 173
15892.35 174
15893.54 179
15894.74 166
15895.93 176
15897.12 159
15898.31 181
15899.50 185
15900.70 166
15901.89 155
15903.08 154
15904.27 156
15905.46 179
15906.66 173
15907.85 162
15909.04 170
15910.23 232
15911.42 181
15912.62 164
15913.81 194
15915.00 182
15916.19 200
15917.39 214
15918.58 169
15919.77 183
15920.96 179
15922.16 186
15923.35 188
15924.54 185
15925.73 192
15926.93 168
15928.12 193
15929.31 197
15930.51 177
15931.70 210
15932.89 215
15934.09 189
15935.28 224
15936.47 197
15937.67 169
15938.86 191
15940.05 200
15941.25 172
15942.44 176
15943.63 193
15944.83 185
15946.02 158
15947.21 181
15948.41 174
15949.60 160
15950.79 160
15951.99 152
15953.18 177
15954.38 146
15955.57 169
15956.76 144
15957.96 140
15959.15 171
15960.35 131
15961.54 127
15962.73 151
15963.93 127
15965.12 140
15966.32 150
15967.51 167
15968.71 150
15969.90 183
15971.09 140
15972.29 162
15973.48 136
15974.68 151
15975.87 132
15977.07 159
15978.26 162
15979.46 132
15980.65 131
15981.85 139
15983.04 145
15984.24 145
15985.43 136
15986.63 138
15987.82 128
15989.02 127
15990.21 133
15991.41 158
15992.60 138
15993.80 102
15994.99 137
15996.19 152
15997.39 148
15998.58 136
15999.78 153
16000.97 141
16002.17 159
16003.36 157
16004.56 154
16005.76 128
16006.95 148
16008.15 150
16009.34 141
16010.54 121
16011.73 115
16012.93 109
16014.13 145
16015.32 130
16016.52 132
16017.72 158
16018.91 154
16020.11 139
16021.30 123
16022.50 108
16023.70 115
16024.89 119
16026.09 140
16027.29 112
16028.48 119
16029.68 128
16030.88 112
16032.07 145
16033.27 144
16034.47 139
16035.67 141
16036.86 134
16038.06 116
16039.26 102
16040.45 110
16041.65 136
16042.85 109
16044.04 112
16045.24 133
16046.44 148
16047.64 127
16048.83 120
16050.03 109
16051.23 134
16052.43 137
16053.62 126
16054.82 130
16056.02 131
16057.22 125
16058.42 103
16059.61 122
16060.81 155
16062.01 115
16063.21 126
16064.41 119
16065.60 131
16066.80 124
16068.00 146
16069.20 147
16070.40 117
16071.59 115
16072.79 103
16073.99 133
16075.19 153
16076.39 127
16077.59 117
16078.78 139
16079.98 147
16081.18 128
16082.38 121
16083.58 119
16084.78 130
16085.98 129
16087.18 113
16088.37 100
16089.57 141
16090.77 118
16091.97 132
16093.17 147
16094.37 108
16095.57 133
16096.77 128
16097.97 114
16099.17 112
16100.37 118
16101.57 119
16102.77 112
16103.96 154
16105.16 125
16106.36 103
16107.56 120
16108.76 108
16109.96 110
16111.16 108
16112.36 115
16113.56 120
16114.76 110
16115.96 112
16117.16 122
16118.36 122
16119.56 132
16120.76 108
16121.96 104
16123.16 129
16124.36 119
16125.56 109
16126.76 113
16127.96 115
16129.16 87
16130.37 95
16131.57 120
16132.77 101
16133.97 123
16135.17 109
16136.37 126
16137.57 119
16138.77 109
16139.97 123
16141.17 128
16142.37 103
16143.57 130
16144.77 108
16145.98 126
16147.18 133
16148.38 121
16149.58 127
16150.78 116
16151.98 89
16153.18 103
16154.38 118
16155.59 118
16156.79 110
16157.99 132
16159.19 125
16160.39 87
16161.59 109
16162.80 119
16164.00 127
16165.20 103
16166.40 87
16167.60 90
16168.80 118
16170.01 104
16171.21 110
16172.41 138
16173.61 97
16174.81 116
16176.02 100
16177.22 119
16178.42 108
16179.62 114
16180.83 129
16182.03 125
16183.23 101
16184.43 140
16185.64 132
16186.84 113
16188.04 91
16189.24 116
16190.45 110
16191.65 134
16192.85 124
16194.06 137
16195.26 124
16196.46 117
16197.66 120
16198.87 136
16200.07 138
16201.27 101
16202.48 115
16203.68 115
16204.88 124
16206.09 102
16207.29 141
16208.49 125
16209.70 105
16210.90 121
16212.10 105
16213.31 121
16214.51 128
16215.71 127
16216.92 109
16218.12 105
16219.33 131
16220.53 137
16221.73 128
16222.94 110
16224.14 123
16225.35 127
16226.55 111
16227.75 109
16228.96 132
16230.16 139
16231.37 149
16232.57 131
16233.77 112
16234.98 144
16236.18 116
16237.39 129
16238.59 133
16239.80 138
16241.00 135
16242.21 120
16243.41 132
16244.62 130
16245.82 114
16247.03 142
16248.23 141
16249.44 127
16250.64 109
16251.85 147
16253.05 133
16254.26 110
16255.46 87
16256.67 139
16257.87 131
16259.08 124
16260.28 100
16261.49 121
16262.69 149
16263.90 122
16265.10 138
16266.31 167
16267.51 127
16268.72 126
16269.93 141
16271.13 162
16272.34 135
16273.54 151
16274.75 136
16275.96 130
16277.16 116
16278.37 125
16279.57 163
16280.78 149
16281.99 145
16283.19 143
16284.40 135
16285.60 146
16286.81 132
16288.02 141
16289.22 151
16290.43 165
16291.64 150
16292.84 135
16294.05 142
16295.26 164
16296.46 125
16297.67 172
16298.88 167
16300.08 187
16301.29 171
16302.50 161
16303.70 160
16304.91 175
16306.12 167
16307.32 139
16308.53 172
16309.74 170
16310.95 152
16312.15 197
16313.36 154
16314.57 163
16315.78 164
16316.98 184
16318.19 175
16319.40 167
16320.61 138
16321.81 171
16323.02 137
16324.23 143
16325.44 171
16326.64 137
16327.85 145
16329.06 157
16330.27 135
16331.48 140
16332.68 124
16333.89 146
16335.10 151
16336.31 133
16337.52 140
16338.72 126
16339.93 175
16341.14 128
16342.35 118
16343.56 129
16344.77 122
16345.98 145
16347.18 127
16348.39 124
16349.60 98
16350.81 132
16352.02 141
16353.23 126
16354.44 115
16355.65 109
16356.85 153
16358.06 138
16359.27 115
16360.48 119
16361.69 112
16362.90 119
16364.11 109
16365.32 119
16366.53 100
16367.74 99
16368.95 131
16370.16 130
16371.36 114
16372.57 109
16373.78 119
16374.99 109
16376.20 105
16377.41 107
16378.62 119
16379.83 141
16381.04 125
16382.25 102
16383.46 127
16384.67 131
16385.88 122
16387.09 144
16388.30 130
16389.51 94
16390.72 127
16391.93 125
16393.14 122
16394.35 99
16395.56 119
16396.77 116
16397.98 108
16399.19 114
16400.41 91
16401.62 130
16402.83 131
16404.04 119
16405.25 93
16406.46 98
16407.67 114
16408.88 125
16410.09 93
16411.30 103
16412.51 99
16413.72 106
16414.94 98
16416.15 107
16417.36 120
16418.57 104
16419.78 101
16420.99 107
16422.20 118
16423.41 98
16424.63 115
16425.84 113
16427.05 130
16428.26 113
16429.47 89
16430.68 118
16431.90 101
16433.11 131
16434.32 120
16435.53 99
16436.74 99
16437.95 128
16439.17 106
16440.38 108
16441.59 104
16442.80 117
16444.01 113
16445.23 97
16446.44 85
16447.65 98
16448.86 113
16450.08 133
16451.29 91
16452.50 93
16453.71 94
16454.93 83
16456.14 115
16457.35 120
16458.56 89
16459.78 125
16460.99 123
16462.20 94
16463.42 70
16464.63 96
16465.84 111
16467.05 127
16468.27 97
16469.48 95
16470.69 87
16471.91 108
16473.12 125
16474.33 94
16475.55 81
16476.76 86
16477.97 99
16479.19 109
16480.40 111
16481.61 95
16482.83 113
16484.04 109
16485.25 118
16486.47 108
16487.68 121
16488.90 119
16490.11 109
16491.32 98
16492.54 92
16493.75 98
16494.97 111
16496.18 105
16497.39 100
16498.61 102
16499.82 81
16501.04 109
16502.25 104
16503.47 85
16504.68 84
16505.89 92
16507.11 90
16508.32 110
16509.54 108
16510.75 74
16511.97 74
16513.18 77
16514.40 107
16515.61 99
16516.83 86
16518.04 99
16519.26 91
16520.47 100
16521.69 97
16522.90 92
16524.12 73
16525.33 96
16526.55 88
16527.76 79
16528.98 104
16530.19 93
16531.41 106
16532.62 95
16533.84 79
16535.05 84
16536.27 101
16537.49 127
16538.70 111
16539.92 94
16541.13 88
16542.35 103
16543.56 111
16544.78 92
16546.00 97
16547.21 75
16548.43 87
16549.64 100
16550.86 101
16552.08 103
16553.29 121
16554.51 114
16555.73 108
16556.94 103
16558.16 116
16559.37 128
16560.59 121
16561.81 123
16563.02 108
16564.24 77
16565.46 113
16566.67 93
16567.89 97
16569.11 86
16570.32 122
16571.54 107
16572.76 95
16573.98 106
16575.19 104
16576.41 146
16577.63 95
16578.84 135
16580.06 102
16581.28 127
16582.50 103
16583.71 101
16584.93 91
16586.15 116
16587.36 127
16588.58 93
16589.80 102
16591.02 85
16592.24 117
16593.45 104
16594.67 125
16595.89 124
16597.11 129
16598.32 121
16599.54 110
16600.76 117
16601.98 104
16603.20 110
16604.41 101
16605.63 111
16606.85 107
16608.07 108
16609.29 115
16610.51 112
16611.72 94
16612.94 98
16614.16 101
16615.38 105
16616.60 86
16617.82 105
16619.03 98
16620.25 80
16621.47 93
16622.69 112
16623.91 99
16625.13 96
16626.35 75
16627.57 92
16628.79 96
16630.00 73
16631.22 90
16632.44 94
16633.66 88
16634.88 95
16636.10 73
16637.32 87
16638.54 94
16639.76 113
16640.98 78
16642.20 103
16643.42 100
16644.64 101
16645.86 91
16647.08 88
16648.30 110
16649.51 102
16650.73 104
16651.95 114
16653.17 103
16654.39 89
16655.61 83
16656.83 89
16658.05 94
16659.27 91
16660.49 97
16661.71 88
16662.93 92
16664.16 94
16665.38 95
16666.60 86
16667.82 98
16669.04 87
16670.26 84
16671.48 90
16672.70 106
16673.92 102
16675.14 111
16676.36 97
16677.58 110
16678.80 98
16680.02 108
16681.24 74
16682.46 102
16683.69 117
16684.91 101
16686.13 79
16687.35 85
16688.57 98
16689.79 98
16691.01 110
16692.23 93
16693.46 85
16694.68 79
16695.90 107
16697.12 84
16698.34 95
16699.56 94
16700.78 83
16702.01 86
16703.23 93
16704.45 78
16705.67 107
16706.89 112
16708.12 131
16709.34 103
16710.56 72
16711.78 99
16713.00 109
16714.23 85
16715.45 116
16716.67 89
16717.89 68
16719.11 86
16720.34 111
16721.56 81
16722.78 80
16724.00 115
16725.23 110
16726.45 77
16727.67 100
16728.89 107
16730.12 99
16731.34 95
16732.56 102
16733.79 91
16735.01 80
16736.23 84
16737.45 98
16738.68 89
16739.90 89
16741.12 110
16742.35 112
16743.57 91
16744.79 92
16746.02 93
16747.24 88
16748.46 111
16749.69 107
16750.91 68
16752.13 107
16753.36 99
16754.58 85
16755.80 68
16757.03 86
16758.25 97
16759.48 103
16760.70 85
16761.92 89
16763.15 86
16764.37 94
16765.60 111
16766.82 110
16768.04 90
16769.27 107
16770.49 96
16771.72 99
16772.94 77
16774.16 79
16775.39 86
16776.61 95
16777.84 107
16779.06 102
16780.29 89
16781.51 101
16782.74 92
16783.96 85
16785.19 97
16786.41 93
16787.64 104
16788.86 89
16790.09 98
16791.31 89
16792.54 76
16793.76 107
16794.99 84
16796.21 94
16797.44 107
16798.66 89
16799.89 127
16801.11 126
16802.34 98
16803.56 115
16804.79 104
16806.01 81
16807.24 84
16808.46 97
16809.69 105
16810.92 91
16812.14 98
16813.37 106
16814.59 89
16815.82 92
16817.04 106
16818.27 95
16819.50 99
16820.72 85
16821.95 98
16823.17 95
16824.40 104
16825.63 99
16826.85 107
16828.08 92
16829.31 91
16830.53 88
16831.76 83
16832.99 98
16834.21 86
16835.44 82
16836.67 88
16837.89 106
16839.12 102
16840.35 114
16841.57 99
16842.80 80
16844.03 93
16845.25 118
16846.48 110
16847.71 87
16848.93 100
16850.16 113
16851.39 90
16852.62 108
16853.84 102
16855.07 110
16856.30 136
16857.52 109
16858.75 75
16859.98 95
16861.21 113
16862.43 104
16863.66 103
16864.89 82
16866.12 117
16867.35 109
16868.57 88
16869.80 108
16871.03 98
16872.26 120
16873.48 137
16874.71 112
16875.94 117
16877.17 98
16878.40 126
16879.63 129
16880.85 111
16882.08 108
16883.31 106
16884.54 113
16885.77 135
16887.00 135
16888.22 103
16889.45 133
16890.68 159
16891.91 129
16893.14 127
16894.37 168
16895.60 132
16896.82 145
16898.05 156
16899.28 134
16900.51 135
16901.74 117
16902.97 128
16904.20 136
16905.43 125
16906.66 125
16907.89 119
16909.12 122
16910.34 94
16911.57 92
16912.80 104
16914.03 119
16915.26 100
16916.49 114
16917.72 117
16918.95 128
16920.18 108
16921.41 98
16922.64 109
16923.87 100
16925.10 109
16926.33 89
16927.56 97
16928.79 108
16930.02 102
16931.25 101
16932.48 111
16933.71 96
16934.94 73
16936.17 114
16937.40 99
16938.63 90
16939.86 94
16941.09 82
16942.32 103
16943.55 104
16944.78 130
16946.01 103
16947.24 80
16948.48 80
16949.71 85
16950.94 99
16952.17 87
16953.40 105
16954.63 93
16955.86 111
16957.09 99
16958.32 88
16959.55 94
16960.79 93
16962.02 85
16963.25 72
16964.48 96
16965.71 92
16966.94 78
16968.17 96
16969.40 92
16970.64 101
16971.87 76
16973.10 99
16974.33 71
16975.56 85
16976.79 95
16978.03 90
16979.26 90
16980.49 133
16981.72 103
16982.95 81
16984.19 101
16985.42 95
16986.65 105
16987.88 88
16989.11 76
16990.35 78
16991.58 90
16992.81 103
16994.04 74
16995.28 106
16996.51 87
16997.74 90
16998.97 91
17000.21 92
17001.44 95
17002.67 98
17003.90 95
17005.14 96
17006.37 88
17007.60 86
17008.84 91
17010.07 111
17011.30 108
17012.53 102
17013.77 79
17015.00 87
17016.23 90
17017.47 104
17018.70 98
17019.93 67
17021.17 93
17022.40 85
17023.63 112
17024.87 79
17026.10 78
17027.33 91
17028.57 86
17029.80 108
17031.04 75
17032.27 76
17033.50 96
17034.74 101
17035.97 93
17037.20 90
17038.44 77
17039.67 94
17040.91 77
17042.14 77
17043.37 78
17044.61 78
17045.84 77
17047.08 76
17048.31 75
17049.55 67
17050.78 70
17052.02 92
17053.25 80
17054.48 88
17055.72 88
17056.95 89
17058.19 86
17059.42 76
17060.66 100
17061.89 93
17063.13 81
17064.36 81
17065.60 88
17066.83 89
17068.07 87
17069.30 98
17070.54 67
17071.77 78
17073.01 95
17074.24 74
17075.48 74
17076.71 73
17077.95 65
17079.19 84
17080.42 79
17081.66 78
17082.89 83
17084.13 74
17085.36 80
17086.60 105
17087.83 94
17089.07 74
17090.31 73
17091.54 73
17092.78 95
17094.01 71
17095.25 75
17096.49 71
17097.72 67
17098.96 71
17100.19 87
17101.43 73
17102.67 85
17103.90 87
17105.14 80
17106.38 89
17107.61 81
17108.85 71
17110.09 87
17111.32 87
17112.56 76
17113.80 92
17115.03 54
17116.27 80
17117.51 94
17118.74 71
17119.98 82
17121.22 91
17122.45 84
17123.69 104
17124.93 80
17126.17 69
17127.40 70
17128.64 78
17129.88 73
17131.12 79
17132.35 72
17133.59 69
17134.83 75
17136.07 73
17137.30 74
17138.54 87
17139.78 77
17141.02 69
17142.25 92
17143.49 58
17144.73 67
17145.97 80
17147.20 77
17148.44 61
17149.68 67
17150.92 84
17152.16 62
17153.40 82
17154.63 80
17155.87 62
17157.11 80
17158.35 69
17159.59 65
17160.83 66
17162.06 68
17163.30 85
17164.54 69
17165.78 57
17167.02 83
17168.26 87
17169.50 87
17170.73 71
17171.97 74
17173.21 69
17174.45 92
17175.69 86
17176.93 82
17178.17 83
17179.41 77
17180.65 79
17181.89 99
17183.12 83
17184.36 86
17185.60 81
17186.84 76
17188.08 82
17189.32 85
17190.56 93
17191.80 75
17193.04 71
17194.28 65
17195.52 54
17196.76 57
17198.00 56
17199.24 69
17200.48 77
17201.72 66
17202.96 64
17204.20 76
17205.44 79
17206.68 71
17207.92 75
17209.16 68
17210.40 71
17211.64 72
17212.88 71
17214.12 71
17215.36 71
17216.60 75
17217.84 78
17219.08 86
17220.32 57
17221.56 80
17222.80 92
17224.04 75
17225.29 76
17226.53 74
17227.77 72
17229.01 67
17230.25 77
17231.49 70
17232.73 54
17233.97 79
17235.21 74
17236.45 50
17237.70 66
17238.94 66
17240.18 86
17241.42 66
17242.66 47
17243.90 56
17245.14 58
17246.39 82
17247.63 68
17248.87 67
17250.11 52
17251.35 84
17252.59 80
17253.84 64
17255.08 62
17256.32 57
17257.56 57
17258.80 66
17260.05 62
17261.29 57
17262.53 78
17263.77 75
17265.01 68
17266.26 52
17267.50 56
17268.74 53
17269.98 73
17271.23 73
17272.47 69
17273.71 56
17274.95 61
17276.20 80
17277.44 66
17278.68 84
17279.92 67
17281.17 58
17282.41 70
17283.65 69
17284.90 66
17286.14 81
17287.38 78
17288.62 76
17289.87 66
17291.11 67
17292.35 84
17293.60 77
17294.84 54
17296.08 62
17297.33 76
17298.57 68
17299.81 57
17301.06 81
17302.30 79
17303.54 78
17304.79 82
17306.03 65
17307.28 80
17308.52 78
17309.76 71
17311.01 82
17312.25 61
17313.49 45
17314.74 58
17315.98 86
17317.23 55
17318.47 64
17319.72 77
17320.96 78
17322.20 66
17323.45 63
17324.69 85
17325.94 91
17327.18 77
17328.43 87
17329.67 60
17330.91 91
17332.16 67
17333.40 64
17334.65 63
17335.89 79
17337.14 56
17338.38 95
17339.63 73
17340.87 50
17342.12 42
17343.36 68
17344.61 72
17345.85 78
17347.10 68
17348.34 68
17349.59 63
17350.83 74
17352.08 64
17353.33 62
17354.57 68
17355.82 64
17357.06 49
17358.31 63
17359.55 53
17360.80 67
17362.04 67
17363.29 67
17364.54 68
17365.78 76
17367.03 72
17368.27 41
17369.52 67
17370.77 78
17372.01 72
17373.26 68
17374.50 72
17375.75 69
17377.00 72
17378.24 75
17379.49 47
17380.74 67
17381.98 69
17383.23 90
17384.47 76
17385.72 92
17386.97 88
17388.21 61
17389.46 61
17390.71 65
17391.95 52
17393.20 58
17394.45 71
17395.70 68
17396.94 60
17398.19 61
17399.44 75
17400.68 80
17401.93 68
17403.18 71
17404.42 74
17405.67 87
17406.92 69
17408.17 71
17409.41 60
17410.66 64
17411.91 80
17413.16 88
17414.40 66
17415.65 65
17416.90 72
17418.15 74
17419.40 64
17420.64 75
17421.89 84
17423.14 67
17424.39 77
17425.63 59
17426.88 56
17428.13 74
17429.38 79
17430.63 60
17431.88 71
17433.12 73
17434.37 64
17435.62 79
17436.87 68
17438.12 73
17439.37 68
17440.61 72
17441.86 64
17443.11 67
17444.36 86
17445.61 68
17446.86 72
17448.11 64
17449.36 72
17450.60 68
17451.85 79
17453.10 53
17454.35 69
17455.60 73
17456.85 68
17458.10 70
17459.35 73
17460.60 75
17461.85 74
17463.10 88
17464.34 64
17465.59 95
17466.84 96
17468.09 72
17469.34 82
17470.59 83
17471.84 74
17473.09 62
17474.34 79
17475.59 88
17476.84 77
17478.09 63
17479.34 81
17480.59 86
17481.84 79
17483.09 70
17484.34 75
17485.59 82
17486.84 77
17488.09 67
17489.34 89
17490.59 85
17491.84 59
17493.09 67
17494.34 64
17495.59 65
17496.84 62
17498.10 79
17499.35 63
17500.60 62
17501.85 90
17503.10 72
17504.35 72
17505.60 71
17506.85 102
17508.10 101
17509.35 62
17510.60 72
17511.86 71
17513.11 77
17514.36 84
17515.61 64
17516.86 77
17518.11 62
17519.36 74
17520.61 69
17521.87 93
17523.12 90
17524.37 73
17525.62 93
17526.87 83
17528.12 78
17529.38 66
17530.63 93
17531.88 75
17533.13 69
17534.38 85
17535.63 68
17536.89 88
17538.14 83
17539.39 78
17540.64 78
17541.89 72
17543.15 89
17544.40 83
17545.65 108
17546.90 84
17548.16 78
17549.41 97
17550.66 77
17551.91 72
17553.17 73
17554.42 83
17555.67 86
17556.92 88
17558.18 92
17559.43 88
17560.68 77
17561.94 75
17563.19 80
17564.44 65
17565.69 68
17566.95 101
17568.20 85
17569.45 58
17570.71 79
17571.96 87
17573.21 88
17574.47 80
17575.72 73
17576.97 86
17578.23 103
17579.48 87
17580.73 94
17581.99 70
17583.24 81
17584.50 73
17585.75 70
17587.00 67
17588.26 92
17589.51 95
17590.76 103
17592.02 83
17593.27 73
17594.53 63
17595.78 99
17597.04 73
17598.29 83
17599.54 71
17600.80 68
17602.05 81
17603.31 70
17604.56 80
17605.82 93
17607.07 94
17608.32 80
17609.58 60
17610.83 68
17612.09 76
17613.34 73
17614.60 89
17615.85 56
17617.11 68
17618.36 82
17619.62 84
17620.87 73
17622.13 70
17623.38 58
17624.64 58
17625.89 79
17627.15 76
17628.40 76
17629.66 103
17630.91 54
17632.17 63
17633.43 79
17634.68 104
17635.94 60
17637.19 70
17638.45 75
17639.70 71
17640.96 85
17642.21 71
17643.47 77
17644.73 78
17645.98 62
17647.24 74
17648.49 66
17649.75 74
17651.01 59
17652.26 77
17653.52 63
17654.77 65
17656.03 73
17657.29 68
17658.54 85
17659.80 80
17661.06 59
17662.31 65
17663.57 66
17664.83 47
17666.08 67
17667.34 63
17668.60 63
17669.85 69
17671.11 57
17672.37 71
17673.62 62
17674.88 62
17676.14 79
17677.39 72
17678.65 74
17679.91 60
17681.17 81
17682.42 69
17683.68 63
17684.94 80
17686.19 73
17687.45 72
17688.71 65
17689.97 73
17691.22 65
17692.48 52
17693.74 58
17695.00 74
17696.26 62
17697.51 64
17698.77 72
17700.03 56
17701.29 64
17702.54 57
17703.80 61
17705.06 71
17706.32 69
17707.58 56
17708.83 65
17710.09 86
17711.35 64
17712.61 66
17713.87 97
17715.13 70
17716.38 52
17717.64 66
17718.90 64
17720.16 71
17721.42 60
17722.68 73
17723.94 80
17725.19 69
17726.45 67
17727.71 84
17728.97 82
17730.23 62
17731.49 67
17732.75 83
17734.01 81
17735.27 81
17736.53 68
17737.78 61
17739.04 66
17740.30 59
17741.56 90
17742.82 74
17744.08 51
17745.34 58
17746.60 70
17747.86 74
17749.12 75
17750.38 69
17751.64 78
17752.90 95
17754.16 68
17755.42 61
17756.68 72
17757.94 72
17759.20 78
17760.46 77
17761.72 76
17762.98 98
17764.24 67
17765.50 93
17766.76 72
17768.02 52
17769.28 67
17770.54 76
17771.80 66
17773.06 57
17774.32 62
17775.58 95
17776.84 79
17778.10 80
17779.36 84
17780.62 56
17781.88 73
17783.15 62
17784.41 100
17785.67 77
17786.93 81
17788.19 68
17789.45 73
17790.71 50
17791.97 73
17793.23 75
17794.49 80
17795.76 72
17797.02 68
17798.28 46
17799.54 57
17800.80 75
17802.06 66
17803.32 72
17804.59 64
17805.85 74
17807.11 65
17808.37 74
17809.63 86
17810.89 80
17812.16 71
17813.42 83
17814.68 72
17815.94 78
17817.20 92
17818.47 76
17819.73 80
17820.99 54
17822.25 57
17823.51 73
17824.78 66
17826.04 92
17827.30 90
17828.56 79
17829.83 88
17831.09 71
17832.35 80
17833.61 76
17834.88 56
17836.14 88
17837.40 73
17838.67 70
17839.93 52
17841.19 84
17842.45 81
17843.72 84
17844.98 66
17846.24 70
17847.51 75
17848.77 81
17850.03 73
17851.30 81
17852.56 60
17853.82 56
17855.09 62
17856.35 59
17857.61 58
17858.88 65
17860.14 88
17861.40 56
17862.67 76
17863.93 71
17865.19 89
17866.46 68
17867.72 67
17868.99 50
17870.25 50
17871.51 71
17872.78 48
17874.04 62
17875.31 71
17876.57 72
17877.83 61
17879.10 67
17880.36 62
17881.63 67
17882.89 84
17884.15 63
17885.42 69
17886.68 68
17887.95 48
17889.21 69
17890.48 52
17891.74 57
17893.01 77
17894.27 79
17895.54 82
17896.80 73
17898.07 70
17899.33 58
17900.60 66
17901.86 42
17903.13 78
17904.39 71
17905.66 47
17906.92 48
17908.19 57
17909.45 82
17910.72 58
17911.98 66
17913.25 92
17914.51 73
17915.78 64
17917.05 55
17918.31 58
17919.58 64
17920.84 73
17922.11 89
17923.37 54
17924.64 58
17925.91 48
17927.17 79
17928.44 61
17929.70 63
17930.97 58
17932.24 60
17933.50 74
17934.77 77
17936.03 70
17937.30 75
17938.57 74
17939.83 75
17941.10 79
17942.37 60
17943.63 80
17944.90 61
17946.17 72
17947.43 61
17948.70 71
17949.97 72
17951.23 75
17952.50 67
17953.77 57
17955.03 61
17956.30 50
17957.57 75
17958.83 77
17960.10 67
17961.37 81
17962.64 73
17963.90 59
17965.17 56
17966.44 69
17967.70 67
17968.97 74
17970.24 67
17971.51 66
17972.77 66
17974.04 81
17975.31 62
17976.58 52
17977.85 70
17979.11 65
17980.38 60
17981.65 63
17982.92 61
17984.18 88
17985.45 92
17986.72 69
17987.99 65
17989.26 72
17990.52 65
17991.79 48
17993.06 75
17994.33 66
17995.60 68
17996.87 63
17998.13 58
17999.40 65
18000.67 68
18001.94 68
18003.21 62
18004.48 74
18005.75 62
18007.02 55
18008.28 78
18009.55 62
18010.82 59
18012.09 75
18013.36 62
18014.63 70
18015.90 56
18017.17 57
18018.44 55
18019.71 81
18020.97 70
18022.24 60
18023.51 48
18024.78 59
18026.05 78
18027.32 75
18028.59 69
18029.86 66
18031.13 87
18032.40 61
18033.67 61
18034.94 62
18036.21 70
18037.48 64
18038.75 61
18040.02 83
18041.29 78
18042.56 41
18043.83 76
18045.10 68
18046.37 54
18047.64 52
18048.91 67
18050.18 60
18051.45 66
18052.72 59
18053.99 63
18055.26 66
18056.53 60
18057.80 71
18059.07 72
18060.34 69
18061.61 80
18062.88 85
18064.16 49
18065.43 68
18066.70 64
18067.97 73
18069.24 61
18070.51 78
18071.78 70
18073.05 59
18074.32 77
18075.59 76
18076.87 69
18078.14 57
18079.41 78
18080.68 74
18081.95 70
18083.22 50
18084.49 58
18085.77 88
18087.04 77
18088.31 62
18089.58 65
18090.85 53
18092.12 56
18093.40 84
18094.67 77
18095.94 72
18097.21 65
18098.48 63
18099.76 52
18101.03 74
18102.30 61
18103.57 72
18104.84 72
18106.12 82
18107.39 83
18108.66 63
18109.93 64
18111.21 70
18112.48 64
18113.75 63
18115.02 70
18116.30 61
18117.57 70
18118.84 83
18120.11 79
18121.39 60
18122.66 55
18123.93 77
18125.21 66
18126.48 44
18127.75 61
18129.02 73
18130.30 73
18131.57 45
18132.84 68
18134.12 64
18135.39 75
18136.66 54
18137.94 65
18139.21 75
18140.48 65
18141.76 70
18143.03 73
18144.31 61
18145.58 62
18146.85 60
18148.13 69
18149.40 76
18150.67 72
18151.95 61
18153.22 58
18154.50 59
18155.77 69
18157.04 75
18158.32 58
18159.59 68
18160.87 65
18162.14 75
18163.41 65
18164.69 61
18165.96 62
18167.24 66
18168.51 39
18169.79 61
18171.06 72
18172.34 64
18173.61 71
18174.89 70
18176.16 56
18177.43 60
18178.71 64
18179.98 77
18181.26 46
18182.53 58
18183.81 88
18185.08 83
18186.36 55
18187.63 61
18188.91 69
18190.18 78
18191.46 61
18192.74 65
18194.01 61
18195.29 70
18196.56 62
18197.84 87
18199.11 62
18200.39 51
18201.66 91
18202.94 64
18204.22 73
18205.49 55
18206.77 58
18208.04 72
18209.32 71
18210.59 62
18211.87 67
18213.15 86
18214.42 68
18215.70 69
18216.97 63
18218.25 52
18219.53 74
18220.80 63
18222.08 75
18223.36 56
18224.63 59
18225.91 64
18227.19 60
18228.46 74
18229.74 51
18231.02 67
18232.29 59
18233.57 47
18234.85 42
18236.12 35
18237.40 58
18238.68 63
18239.95 79
18241.23 67
18242.51 60
18243.78 62
18245.06 65
18246.34 68
18247.62 69
18248.89 69
18250.17 56
18251.45 86
18252.73 56
18254.00 64
18255.28 60
18256.56 59
18257.84 51
18259.11 64
18260.39 55
18261.67 82
18262.95 80
18264.22 62
18265.50 66
18266.78 81
18268.06 60
18269.34 54
18270.61 65
18271.89 59
18273.17 58
18274.45 78
18275.73 75
18277.01 64
18278.28 75
18279.56 65
18280.84 62
18282.12 66
18283.40 63
18284.68 65
18285.95 65
18287.23 75
18288.51 64
18289.79 65
18291.07 46
18292.35 58
18293.63 68
18294.91 78
18296.19 59
18297.46 51
18298.74 45
18300.02 68
18301.30 85
18302.58 62
18303.86 64
18305.14 70
18306.42 66
18307.70 66
18308.98 75
18310.26 72
18311.54 78
18312.82 76
18314.10 67
18315.37 52
18316.65 59
18317.93 68
18319.21 67
18320.49 55
18321.77 68
18323.05 69
18324.33 62
18325.61 59
18326.89 48
18328.17 63
18329.45 62
18330.73 73
18332.01 67
18333.29 48
18334.57 47
18335.86 62
18337.14 66
18338.42 64
18339.70 55
18340.98 67
18342.26 56
18343.54 54
18344.82 54
18346.10 62
18347.38 62
18348.66 50
18349.94 48
18351.22 48
18352.50 62
18353.78 50
18355.07 65
18356.35 73
18357.63 60
18358.91 67
18360.19 77
18361.47 63
18362.75 60
18364.03 75
18365.32 60
18366.60 49
18367.88 49
18369.16 70
18370.44 50
18371.72 82
18373.00 57
18374.29 63
18375.57 78
18376.85 47
18378.13 73
18379.41 80
18380.70 62
18381.98 54
18383.26 64
18384.54 78
18385.82 79
18387.11 50
18388.39 61
18389.67 47
18390.95 59
18392.23 51
18393.52 54
18394.80 61
18396.08 61
18397.36 77
18398.65 59
18399.93 46
18401.21 51
18402.50 59
18403.78 81
18405.06 56
18406.34 70
18407.63 84
18408.91 57
18410.19 59
18411.48 52
18412.76 70
18414.04 61
18415.32 57
18416.61 46
18417.89 67
18419.17 65
18420.46 61
18421.74 62
18423.02 63
18424.31 66
18425.59 51
18426.87 65
18428.16 59
18429.44 45
18430.73 60
18432.01 60
18433.29 57
18434.58 61
18435.86 63
18437.14 66
18438.43 57
18439.71 52
18441.00 70
18442.28 85
18443.56 58
18444.85 45
18446.13 54
18447.42 69
18448.70 55
18449.99 68
18451.27 55
18452.56 70
18453.84 60
18455.12 62
18456.41 67
18457.69 62
18458.98 63
18460.26 79
18461.55 64
18462.83 73
18464.12 60
18465.40 65
18466.69 63
18467.97 83
18469.26 70
18470.54 73
18471.83 59
18473.11 51
18474.40 67
18475.68 59
18476.97 69
18478.25 60
18479.54 66
18480.82 72
18482.11 52
18483.40 61
18484.68 73
18485.97 74
18487.25 60
18488.54 77
18489.82 72
18491.11 57
18492.39 60
18493.68 61
18494.97 48
18496.25 57
18497.54 72
18498.82 62
18500.11 56
18501.40 67
18502.68 60
18503.97 70
18505.26 70
18506.54 72
18507.83 77
18509.11 89
18510.40 83
18511.69 66
18512.97 85
18514.26 84
18515.55 59
18516.83 52
18518.12 64
18519.41 60
18520.69 71
18521.98 47
18523.27 69
18524.56 63
18525.84 90
18527.13 94
18528.42 72
18529.70 69
18530.99 56
18532.28 87
18533.57 84
18534.85 56
18536.14 69
18537.43 74
18538.71 89
18540.00 66
18541.29 61
18542.58 66
18543.86 57
18545.15 74
18546.44 58
18547.73 58
18549.02 50
18550.30 70
18551.59 74
18552.88 56
18554.17 65
18555.46 66
18556.74 52
18558.03 68
18559.32 81
18560.61 70
18561.90 46
18563.18 48
18564.47 63
18565.76 67
18567.05 66
18568.34 65
18569.63 81
18570.92 54
18572.20 66
18573.49 62
18574.78 72
18576.07 83
18577.36 61
18578.65 76
18579.94 67
18581.23 92
18582.51 78
18583.80 69
18585.09 74
18586.38 67
18587.67 66
18588.96 67
18590.25 87
18591.54 71
18592.83 76
18594.12 70
18595.41 88
18596.70 66
18597.99 81
18599.28 61
18600.57 80
18601.85 61
18603.14 58
18604.43 62
18605.72 78
18607.01 83
18608.30 55
18609.59 72
18610.88 68
18612.17 61
18613.46 69
18614.75 70
18616.04 88
18617.33 66
18618.62 92
18619.91 60
18621.20 64
18622.50 87
18623.79 78
18625.08 81
18626.37 61
18627.66 77
18628.95 62
18630.24 61
18631.53 73
18632.82 72
18634.11 70
18635.40 59
18636.69 69
18637.98 99
18639.27 88
18640.57 61
18641.86 54
18643.15 81
18644.44 100
18645.73 51
18647.02 61
18648.31 79
18649.60 68
18650.89 67
18652.19 74
18653.48 63
18654.77 73
18656.06 72
18657.35 74
18658.64 72
18659.94 70
18661.23 54
18662.52 70
18663.81 66
18665.10 67
18666.39 84
18667.69 63
18668.98 47
18670.27 65
18671.56 76
18672.85 56
18674.15 63
18675.44 64
18676.73 72
18678.02 62
18679.32 59
18680.61 58
18681.90 58
18683.19 52
18684.49 71
18685.78 58
18687.07 56
18688.36 57
18689.66 62
18690.95 59
18692.24 48
18693.53 53
18694.83 62
18696.12 65
18697.41 55
18698.71 54
18700.00 51
18701.29 43
18702.59 61
18703.88 57
18705.17 54
18706.47 43
18707.76 61
18709.05 51
18710.35 52
18711.64 52
18712.93 63
18714.23 75
18715.52 63
18716.81 68
18718.11 74
18719.40 67
18720.70 62
18721.99 55
18723.28 63
18724.58 69
18725.87 54
18727.16 93
18728.46 79
18729.75 54
18731.05 48
18732.34 58
18733.64 78
18734.93 54
18736.22 66
18737.52 56
18738.81 58
18740.11 46
18741.40 51
18742.70 62
18743.99 53
18745.29 63
18746.58 62
18747.87 55
18749.17 62
18750.46 68
18751.76 67
18753.05 45
18754.35 57
18755.64 63
18756.94 79
18758.23 60
18759.53 63
18760.82 53
18762.12 70
18763.42 63
18764.71 47
18766.01 47
18767.30 64
18768.60 47
18769.89 51
18771.19 51
18772.48 61
18773.78 75
18775.07 65
18776.37 59
18777.67 54
18778.96 61
18780.26 68
18781.55 82
18782.85 45
18784.15 54
18785.44 68
18786.74 51
18788.03 59
18789.33 51
18790.63 67
18791.92 62
18793.22 42
18794.52 62
18795.81 64
18797.11 46
18798.40 58
18799.70 69
18801.00 74
18802.29 64
18803.59 49
18804.89 58
18806.18 47
18807.48 61
18808.78 83
18810.07 75
18811.37 53
18812.67 56
18813.97 51
18815.26 52
18816.56 48
18817.86 39
18819.15 67
18820.45 62
18821.75 60
18823.05 43
18824.34 57
18825.64 48
18826.94 56
18828.24 61
18829.53 67
18830.83 40
18832.13 47
18833.43 52
18834.72 59
18836.02 47
18837.32 56
18838.62 67
18839.92 76
18841.21 69
18842.51 55
18843.81 64
18845.11 56
18846.41 67
18847.70 62
18849.00 79
18850.30 58
18851.60 62
18852.90 50
18854.20 60
18855.49 71
18856.79 56
18858.09 69
18859.39 54
18860.69 54
18861.99 61
18863.29 52
18864.58 68
18865.88 60
18867.18 64
18868.48 57
18869.78 50
18871.08 46
18872.38 53
18873.68 66
18874.98 42
18876.28 63
18877.57 66
18878.87 58
18880.17 48
18881.47 70
18882.77 51
18884.07 54
18885.37 59
18886.67 55
18887.97 66
18889.27 48
18890.57 51
18891.87 40
18893.17 62
18894.47 57
18895.77 45
18897.07 55
18898.37 62
18899.67 53
18900.97 58
18902.27 76
18903.57 54
18904.87 57
18906.17 46
18907.47 56
18908.77 49
18910.07 55
18911.37 66
18912.67 79
18913.97 54
18915.27 72
18916.57 61
18917.87 54
18919.17 57
18920.47 49
18921.78 81
18923.08 56
18924.38 54
18925.68 53
18926.98 65
18928.28 80
18929.58 48
18930.88 42
18932.18 47
18933.48 41
18934.79 52
18936.09 52
18937.39 56
18938.69 61
18939.99 61
18941.29 51
18942.59 41
18943.90 46
18945.20 41
18946.50 44
18947.80 66
18949.10 57
18950.40 64
18951.71 48
18953.01 46
18954.31 47
18955.61 60
18956.91 69
18958.21 44
18959.52 42
18960.82 48
18962.12 64
18963.42 50
18964.73 57
18966.03 55
18967.33 50
18968.63 54
18969.93 33
18971.24 44
18972.54 47
18973.84 61
18975.14 58
18976.45 58
18977.75 61
18979.05 63
18980.36 59
18981.66 47
18982.96 61
18984.26 51
18985.57 53
18986.87 75
18988.17 63
18989.48 38
18990.78 41
18992.08 50
18993.39 50
18994.69 44
18995.99 63
18997.30 60
18998.60 63
18999.90 53
19001.21 51
19002.51 42
19003.81 60
19005.12 42
19006.42 46
19007.72 53
19009.03 53
19010.33 36
19011.64 34
19012.94 49
19014.24 58
19015.55 51
19016.85 70
19018.16 63
19019.46 38
19020.76 53
19022.07 51
19023.37 49
19024.68 55
19025.98 57
19027.29 59
19028.59 60
19029.89 47
19031.20 60
19032.50 58
19033.81 55
19035.11 51
19036.42 49
19037.72 47
19039.03 52
19040.33 52
19041.64 59
19042.94 58
19044.25 56
19045.55 43
19046.86 52
19048.16 45
19049.47 44
19050.77 51
19052.08 68
19053.38 53
19054.69 59
19055.99 42
19057.30 57
19058.60 55
19059.91 33
19061.22 62
19062.52 57
19063.83 40
19065.13 52
19066.44 54
19067.74 60
19069.05 50
19070.36 49
19071.66 39
19072.97 52
19074.27 56
19075.58 50
19076.89 39
19078.19 50
19079.50 78
19080.80 79
19082.11 69
19083.42 49
19084.72 63
19086.03 62
19087.34 64
19088.64 52
19089.95 44
19091.26 42
19092.56 44
19093.87 55
19095.18 53
19096.48 55
19097.79 54
19099.10 59
19100.40 51
19101.71 35
19103.02 40
19104.32 58
19105.63 77
19106.94 52
19108.25 40
19109.55 62
19110.86 62
19112.17 54
19113.48 44
19114.78 53
19116.09 56
19117.40 63
19118.71 58
19120.01 47
19121.32 53
19122.63 61
19123.94 51
19125.24 41
19126.55 51
19127.86 45
19129.17 58
19130.47 59
19131.78 59
19133.09 62
19134.40 62
19135.71 61
19137.02 51
19138.32 45
19139.63 50
19140.94 62
19142.25 64
19143.56 55
19144.87 65
19146.17 59
19147.48 64
19148.79 44
19150.10 61
19151.41 52
19152.72 44
19154.03 49
19155.33 72
19156.64 68
19157.95 60
19159.26 44
19160.57 52
19161.88 65
19163.19 67
19164.50 28
19165.81 49
19167.12 54
19168.42 72
19169.73 63
19171.04 45
19172.35 56
19173.66 52
19174.97 56
19176.28 47
19177.59 49
19178.90 51
19180.21 48
19181.52 44
19182.83 63
19184.14 48
19185.45 52
19186.76 64
19188.07 55
19189.38 50
19190.69 47
19192.00 74
19193.31 51
19194.62 51
19195.93 47
19197.24 43
19198.55 61
19199.86 63
19201.17 38
19202.48 60
19203.79 52
19205.10 61
19206.41 39
19207.72 44
19209.03 46
19210.34 54
19211.66 51
19212.97 47
19214.28 37
19215.59 57
19216.90 59
19218.21 59
19219.52 66
19220.83 44
19222.14 71
19223.45 57
19224.77 37
19226.08 46
19227.39 56
19228.70 64
19230.01 53
19231.32 41
19232.63 74
19233.94 57
19235.26 58
19236.57 61
19237.88 44
19239.19 48
19240.50 51
19241.81 73
19243.13 88
19244.44 46
19245.75 48
19247.06 56
19248.37 61
19249.69 43
19251.00 72
19252.31 40
19253.62 41
19254.93 67
19256.25 46
19257.56 50
19258.87 40
19260.18 43
19261.50 37
19262.81 49
19264.12 68
19265.43 55
19266.75 40
19268.06 47
19269.37 52
19270.68 57
19272.00 44
19273.31 56
19274.62 51
19275.94 40
19277.25 46
19278.56 66
19279.88 47
19281.19 44
19282.50 56
19283.81 44
19285.13 37
19286.44 46
19287.75 56
19289.07 50
19290.38 59
19291.70 65
19293.01 52
19294.32 58
19295.64 54
19296.95 51
19298.26 62
19299.58 71
19300.89 69
19302.20 76
19303.52 55
19304.83 59
19306.15 56
19307.46 36
19308.77 47
19310.09 52
19311.40 56
19312.72 57
19314.03 44
19315.35 57
19316.66 44
19317.97 44
19319.29 51
19320.60 44
19321.92 51
19323.23 60
19324.55 51
19325.86 58
19327.18 61
19328.49 66
19329.81 57
19331.12 64
19332.44 37
19333.75 51
19335.07 53
19336.38 72
19337.70 61
19339.01 65
19340.33 61
19341.64 47
19342.96 52
19344.27 48
19345.59 54
19346.90 50
19348.22 63
19349.53 66
19350.85 56
19352.16 64
19353.48 53
19354.79 70
19356.11 40
19357.43 61
19358.74 54
19360.06 43
19361.37 38
19362.69 54
19364.01 57
19365.32 50
19366.64 37
19367.95 43
19369.27 53
19370.59 38
19371.90 59
19373.22 57
19374.53 40
19375.85 41
19377.17 46
19378.48 56
19379.80 59
19381.12 47
19382.43 47
19383.75 43
19385.07 49
19386.38 51
19387.70 43
19389.02 52
19390.33 50
19391.65 78
19392.97 45
19394.28 41
19395.60 54
19396.92 58
19398.24 59
19399.55 52
19400.87 58
19402.19 49
19403.50 47
19404.82 56
19406.14 45
19407.46 70
19408.77 65
19410.09 54
19411.41 45
19412.73 41
19414.04 38
19415.36 49
19416.68 48
19418.00 57
19419.32 59
19420.63 52
19421.95 51
19423.27 50
19424.59 49
19425.91 46
19427.22 58
19428.54 53
19429.86 54
19431.18 55
19432.50 58
19433.82 56
19435.13 60
19436.45 43
19437.77 41
19439.09 49
19440.41 54
19441.73 57
19443.04 48
19444.36 52
19445.68 45
19447.00 54
19448.32 41
19449.64 46
19450.96 57
19452.28 45
19453.60 54
19454.91 38
19456.23 44
19457.55 44
19458.87 55
19460.19 54
19461.51 54
19462.83 59
19464.15 59
19465.47 66
19466.79 45
19468.11 45
19469.43 51
19470.75 51
19472.07 48
19473.39 38
19474.71 39
19476.03 53
19477.35 53
19478.67 51
19479.99 42
19481.30 49
19482.62 60
19483.94 48
19485.27 34
19486.59 47
19487.91 64
19489.23 47
19490.55 55
19491.87 50
19493.19 47
19494.51 44
19495.83 65
19497.15 63
19498.47 72
19499.79 55
19501.11 73
19502.43 55
19503.75 53
19505.07 49
19506.39 59
19507.71 75
19509.03 51
19510.36 42
19511.68 52
19513.00 64
19514.32 60
19515.64 52
19516.96 64
19518.28 60
19519.60 63
19520.92 50
19522.25 42
19523.57 44
19524.89 44
19526.21 66
19527.53 66
19528.85 61
19530.17 60
19531.50 58
19532.82 56
19534.14 42
19535.46 52
19536.78 66
19538.11 53
19539.43 50
19540.75 66
19542.07 52
19543.39 47
19544.72 47
19546.04 54
19547.36 54
19548.68 65
19550.00 57
19551.33 53
19552.65 55
19553.97 49
19555.29 56
19556.62 50
19557.94 46
19559.26 50
19560.58 51
19561.91 52
19563.23 61
19564.55 47
19565.88 58
19567.20 57
19568.52 37
19569.84 54
19571.17 41
19572.49 53
19573.81 48
19575.14 50
19576.46 39
19577.78 51
19579.11 40
19580.43 66
19581.75 56
19583.08 60
19584.40 64
19585.72 48
19587.05 48
19588.37 59
19589.69 50
19591.02 65
19592.34 48
19593.67 48
19594.99 56
19596.31 43
19597.64 33
19598.96 44
19600.28 58
19601.61 60
19602.93 47
19604.26 41
19605.58 59
19606.91 61
19608.23 51
19609.55 55
19610.88 39
19612.20 38
19613.53 47
19614.85 61
19616.18 46
19617.50 41
19618.83 55
19620.15 58
19621.47 58
19622.80 49
19624.12 41
19625.45 48
19626.77 49
19628.10 50
19629.42 61
19630.75 45
19632.07 46
19633.40 56
19634.72 51
19636.05 38
19637.37 60
19638.70 45
19640.03 40
19641.35 44
19642.68 53
19644.00 46
19645.33 42
19646.65 46
19647.98 41
19649.30 41
19650.63 48
19651.96 41
19653.28 59
19654.61 47
19655.93 65
19657.26 64
19658.58 46
19659.91 56
19661.24 56
19662.56 50
19663.89 38
19665.22 55
19666.54 56
19667.87 55
19669.19 59
19670.52 56
19671.85 51
19673.17 49
19674.50 49
19675.83 64
19677.15 62
19678.48 48
19679.81 56
19681.13 48
19682.46 50
19683.79 50
19685.11 51
19686.44 67
19687.77 83
19689.09 58
19690.42 46
19691.75 63
19693.08 52
19694.40 62
19695.73 38
19697.06 54
19698.39 49
19699.71 57
19701.04 48
19702.37 41
19703.69 52
19705.02 45
19706.35 53
19707.68 44
19709.01 36
19710.33 45
19711.66 51
19712.99 64
19714.32 45
19715.64 51
19716.97 53
19718.30 102
19719.63 50
19720.96 65
19722.28 46
19723.61 62
19724.94 48
19726.27 51
19727.60 47
19728.93 56
19730.25 54
19731.58 50
19732.91 48
19734.24 39
19735.57 46
19736.90 42
19738.23 41
19739.55 38
19740.88 51
19742.21 58
19743.54 49
19744.87 41
19746.20 41
19747.53 61
19748.86 71
19750.19 55
19751.51 52
19752.84 52
19754.17 55
19755.50 45
19756.83 38
19758.16 48
19759.49 50
19760.82 55
19762.15 58
19763.48 35
19764.81 43
19766.14 53
19767.47 65
19768.80 45
19770.13 44
19771.46 47
19772.79 52
19774.12 59
19775.45 58
19776.78 59
19778.11 48
19779.44 59
19780.77 43
19782.10 48
19783.43 50
19784.76 49
19786.09 42
19787.42 55
19788.75 65
19790.08 59
19791.41 42
19792.74 50
19794.07 66
19795.40 52
19796.73 40
19798.06 54
19799.39 60
19800.72 59
19802.05 67
19803.39 48
19804.72 65
19806.05 43
19807.38 53
19808.71 53
19810.04 57
19811.37 49
19812.70 47
19814.03 57
19815.37 39
19816.70 44
19818.03 36
19819.36 60
19820.69 52
19822.02 58
19823.35 49
19824.69 46
19826.02 53
19827.35 53
19828.68 49
19830.01 50
19831.34 56
19832.68 63
19834.01 52
19835.34 63
19836.67 70
19838.00 54
19839.34 58
19840.67 67
19842.00 59
19843.33 58
19844.67 56
19846.00 52
19847.33 73
19848.66 74
19849.99 61
19851.33 45
19852.66 45
19853.99 52
19855.32 53
19856.66 51
19857.99 48
19859.32 60
19860.66 60
19861.99 49
19863.32 44
19864.65 44
19865.99 44
19867.32 43
19868.65 56
19869.99 63
19871.32 48
19872.65 46
19873.99 63
19875.32 70
19876.65 52
19877.99 60
19879.32 46
19880.65 51
19881.99 40
19883.32 41
19884.65 43
19885.99 52
19887.32 74
19888.66 71
19889.99 49
19891.32 58
19892.66 68
19893.99 57
19895.32 51
19896.66 51
19897.99 55
19899.33 69
19900.66 55
19902.00 64
19903.33 48
19904.66 47
19906.00 43
19907.33 52
19908.67 53
19910.00 54
19911.34 52
19912.67 48
19914.01 37
19915.34 56
19916.67 53
19918.01 70
19919.34 59
19920.68 50
19922.01 54
19923.35 51
19924.68 48
19926.02 36
19927.35 39
19928.69 37
19930.02 38
19931.36 54
19932.69 64
19934.03 54
19935.37 40
19936.70 51
19938.04 44
19939.37 56
19940.71 44
19942.04 50
19943.38 58
19944.71 37
19946.05 59
19947.39 63
19948.72 66
19950.06 37
19951.39 46
19952.73 49
19954.06 61
19955.40 62
19956.74 48
19958.07 60
19959.41 55
19960.74 55
19962.08 41
19963.42 48
19964.75 60
19966.09 53
19967.43 51
19968.76 54
19970.10 50
19971.44 49
19972.77 52
19974.11 44
19975.45 62
19976.78 51
19978.12 52
19979.46 49
19980.79 46
19982.13 38
19983.47 36
19984.80 60
19986.14 48
19987.48 56
19988.82 55
19990.15 66
19991.49 54
19992.83 63
19994.16 57
19995.50 68
19996.84 60
19998.18 50
19999.51 48
20000.85 42
20002.19 53
20003.53 59
20004.86 58
20006.20 45
20007.54 51
20008.88 51
20010.22 58
20011.55 57
20012.89 58
20014.23 38
20015.57 78
20016.91 67
20018.24 50
20019.58 40
20020.92 59
20022.26 44
20023.60 57
20024.93 52
20026.27 39
20027.61 64
20028.95 61
20030.29 48
20031.63 66
20032.97 58
20034.30 51
20035.64 50
20036.98 50
20038.32 56
20039.66 41
20041.00 55
20042.34 69
20043.68 42
20045.01 47
20046.35 62
20047.69 48
20049.03 58
20050.37 71
20051.71 46
20053.05 59
20054.39 56
20055.73 66
20057.07 54
20058.41 72
20059.75 43
20061.09 50
20062.43 56
20063.77 51
20065.11 58
20066.45 58
20067.79 55
20069.12 60
20070.46 48
20071.80 51
20073.14 44
20074.48 44
20075.82 65
20077.16 52
20078.50 61
20079.85 70
20081.19 58
20082.53 60
20083.87 64
20085.21 61
20086.55 59
20087.89 44
20089.23 63
20090.57 49
20091.91 62
20093.25 53
20094.59 47
20095.93 67
20097.27 69
20098.61 54
20099.95 46
20101.29 54
20102.64 57
20103.98 50
20105.32 46
20106.66 39
20108.00 41
20109.34 48
20110.68 46
20112.02 54
20113.36 58
20114.71 65
20116.05 48
20117.39 48
20118.73 45
20120.07 67
20121.41 77
20122.75 63
20124.10 60
20125.44 54
20126.78 51
20128.12 62
20129.46 66
