# Supplementary material for: MALDI-TOF MS typing enables the classification of brewing yeasts of the genus Saccharomyces to major beer styles
Source: PLoS One. 2017 Aug 9;12(8):e0181694. doi: 10.1371/journal.pone.0181694 (PMC5549903; doi:10.1371/journal.pone.0181694)
Supplement: S10 File — The directory includes 90 raw files and was zipped to “.zip”; the folder has three strains with 30 spectra per strain; S1 Text explains the raw files with an example and Table 1 represents the yeast strains used within the experiment. (ZIP) [file pone.0181694.s013.zip › 28-30/30332a-998-OG-Koe-Koe-YPG-18h-E-E_2015-08-13__0_B9_1.dat]

1999.93 2514
2000.35 2489
2000.77 2372
2001.19 2655
2001.61 2713
2002.03 2557
2002.46 2571
2002.88 2735
2003.30 2583
2003.72 2568
2004.14 2481
2004.57 2377
2004.99 2458
2005.41 2361
2005.83 2246
2006.25 2340
2006.68 2426
2007.10 2429
2007.52 2483
2007.94 2488
2008.37 2468
2008.79 2490
2009.21 2639
2009.63 2401
2010.06 2513
2010.48 2465
2010.90 2393
2011.32 2383
2011.75 2277
2012.17 2285
2012.59 2324
2013.02 2279
2013.44 2344
2013.86 2300
2014.29 2091
2014.71 2105
2015.13 2446
2015.55 2249
2015.98 2172
2016.40 2179
2016.82 2212
2017.25 2019
2017.67 2009
2018.10 2099
2018.52 2386
2018.94 2209
2019.37 2119
2019.79 2236
2020.21 2301
2020.64 2343
2021.06 2332
2021.48 2201
2021.91 2135
2022.33 2159
2022.76 2282
2023.18 2107
2023.60 2181
2024.03 2209
2024.45 2230
2024.88 2109
2025.30 2105
2025.73 2164
2026.15 2220
2026.57 2021
2027.00 2078
2027.42 2210
2027.85 2194
2028.27 2360
2028.70 2153
2029.12 2121
2029.55 2155
2029.97 2118
2030.40 1997
2030.82 2065
2031.24 2066
2031.67 2096
2032.09 2103
2032.52 1991
2032.94 2031
2033.37 2046
2033.79 2081
2034.22 2021
2034.65 2227
2035.07 2382
2035.50 2364
2035.92 2138
2036.35 2283
2036.77 2409
2037.20 2324
2037.62 2250
2038.05 2312
2038.47 2229
2038.90 2153
2039.33 2201
2039.75 2156
2040.18 2330
2040.60 2424
2041.03 2478
2041.45 2535
2041.88 2429
2042.31 2376
2042.73 2470
2043.16 2446
2043.58 2499
2044.01 2353
2044.44 2346
2044.86 2565
2045.29 2437
2045.72 2241
2046.14 2261
2046.57 2205
2047.00 2277
2047.42 2392
2047.85 2282
2048.28 2271
2048.70 2307
2049.13 2246
2049.56 2267
2049.98 2283
2050.41 2149
2050.84 2189
2051.26 2063
2051.69 2172
2052.12 2277
2052.54 2308
2052.97 2375
2053.40 2256
2053.83 2257
2054.25 2434
2054.68 2390
2055.11 2200
2055.53 2331
2055.96 2348
2056.39 2110
2056.82 2195
2057.24 2246
2057.67 2326
2058.10 2316
2058.53 2216
2058.96 2259
2059.38 2198
2059.81 2097
2060.24 2061
2060.67 2282
2061.10 2284
2061.52 2271
2061.95 2276
2062.38 2229
2062.81 2249
2063.24 2202
2063.66 2204
2064.09 2204
2064.52 2198
2064.95 2067
2065.38 2266
2065.81 2537
2066.23 2583
2066.66 2604
2067.09 2629
2067.52 2666
2067.95 2854
2068.38 2807
2068.81 2664
2069.23 2635
2069.66 2728
2070.09 2668
2070.52 2351
2070.95 2288
2071.38 2268
2071.81 2353
2072.24 2251
2072.67 2311
2073.10 2222
2073.53 2305
2073.95 2409
2074.38 2174
2074.81 2286
2075.24 2304
2075.67 2300
2076.10 2436
2076.53 2363
2076.96 2463
2077.39 2316
2077.82 2358
2078.25 2508
2078.68 2185
2079.11 2343
2079.54 2498
2079.97 2436
2080.40 2544
2080.83 2805
2081.26 2842
2081.69 2974
2082.12 3044
2082.55 3014
2082.98 3038
2083.41 2871
2083.84 2883
2084.27 2747
2084.70 2680
2085.13 2760
2085.56 2553
2085.99 2204
2086.42 2271
2086.85 2154
2087.29 2219
2087.72 2338
2088.15 2383
2088.58 2467
2089.01 2124
2089.44 2138
2089.87 2404
2090.30 2385
2090.73 2336
2091.16 2377
2091.59 2270
2092.03 2323
2092.46 2214
2092.89 2213
2093.32 2391
2093.75 2311
2094.18 2399
2094.61 2353
2095.05 2349
2095.48 2309
2095.91 2359
2096.34 2299
2096.77 2432
2097.20 2284
2097.63 2307
2098.07 2329
2098.50 2133
2098.93 2139
2099.36 2200
2099.79 2281
2100.23 2084
2100.66 2126
2101.09 2177
2101.52 2332
2101.95 2178
2102.39 2349
2102.82 2242
2103.25 2230
2103.68 2112
2104.12 2020
2104.55 2108
2104.98 2055
2105.41 2135
2105.85 2285
2106.28 2262
2106.71 2277
2107.14 2322
2107.58 2161
2108.01 2166
2108.44 2290
2108.88 2209
2109.31 2229
2109.74 2430
2110.18 2554
2110.61 2449
2111.04 2388
2111.47 2284
2111.91 2428
2112.34 2368
2112.77 2487
2113.21 2303
2113.64 2234
2114.07 2154
2114.51 2225
2114.94 2097
2115.37 2204
2115.81 2320
2116.24 2143
2116.68 2160
2117.11 2184
2117.54 2085
2117.98 1948
2118.41 2040
2118.85 1979
2119.28 2025
2119.71 2033
2120.15 2038
2120.58 1922
2121.02 1994
2121.45 2133
2121.88 2025
2122.32 2173
2122.75 2121
2123.19 2122
2123.62 2081
2124.06 2079
2124.49 2091
2124.92 2162
2125.36 2155
2125.79 2165
2126.23 2018
2126.66 2107
2127.10 2102
2127.53 2180
2127.97 2130
2128.40 2139
2128.84 2003
2129.27 2134
2129.71 2071
2130.14 2261
2130.58 2137
2131.01 1971
2131.45 1988
2131.88 2109
2132.32 2269
2132.75 2284
2133.19 2208
2133.63 2224
2134.06 2239
2134.50 2389
2134.93 2348
2135.37 2324
2135.80 2298
2136.24 2375
2136.67 2369
2137.11 2426
2137.55 2414
2137.98 2585
2138.42 2399
2138.85 2466
2139.29 2345
2139.73 2594
2140.16 2581
2140.60 2615
2141.03 2441
2141.47 2299
2141.91 2483
2142.34 2295
2142.78 2006
2143.22 1985
2143.65 2268
2144.09 2079
2144.53 2168
2144.96 2240
2145.40 2055
2145.84 2188
2146.27 2188
2146.71 2244
2147.15 2235
2147.58 2094
2148.02 2097
2148.46 2183
2148.89 2154
2149.33 2402
2149.77 2465
2150.21 2444
2150.64 2400
2151.08 2584
2151.52 2835
2151.95 2753
2152.39 2856
2152.83 2700
2153.27 2731
2153.70 2804
2154.14 2695
2154.58 2580
2155.02 2692
2155.45 2503
2155.89 2351
2156.33 2492
2156.77 2526
2157.21 2453
2157.64 2426
2158.08 2351
2158.52 2404
2158.96 2363
2159.40 2221
2159.83 2293
2160.27 2393
2160.71 2389
2161.15 2366
2161.59 2255
2162.02 2354
2162.46 2392
2162.90 2180
2163.34 2230
2163.78 2182
2164.22 2289
2164.66 2438
2165.09 2257
2165.53 2336
2165.97 2268
2166.41 2072
2166.85 2241
2167.29 2301
2167.73 2224
2168.17 2257
2168.60 2322
2169.04 2465
2169.48 2381
2169.92 2328
2170.36 2446
2170.80 2324
2171.24 2205
2171.68 2500
2172.12 2383
2172.56 2404
2173.00 2459
2173.44 2748
2173.88 2577
2174.32 2570
2174.76 2400
2175.20 2550
2175.64 2526
2176.07 2728
2176.51 2801
2176.95 3090
2177.39 2863
2177.83 2807
2178.27 2716
2178.71 3020
2179.15 3024
2179.59 2732
2180.03 2726
2180.47 2763
2180.92 2747
2181.36 2676
2181.80 2721
2182.24 2548
2182.68 2491
2183.12 2399
2183.56 2405
2184.00 2343
2184.44 2394
2184.88 2400
2185.32 2245
2185.76 2368
2186.20 2345
2186.64 2313
2187.08 2312
2187.52 2305
2187.97 2385
2188.41 2299
2188.85 2206
2189.29 2313
2189.73 2225
2190.17 2403
2190.61 2502
2191.05 2361
2191.49 2393
2191.94 2691
2192.38 2663
2192.82 2527
2193.26 2442
2193.70 2332
2194.14 2480
2194.58 2467
2195.03 2491
2195.47 2260
2195.91 2324
2196.35 2447
2196.79 2470
2197.24 2617
2197.68 2655
2198.12 2691
2198.56 2564
2199.00 2771
2199.45 2833
2199.89 2494
2200.33 2395
2200.77 2512
2201.21 2297
2201.66 2300
2202.10 2297
2202.54 2146
2202.98 2226
2203.43 2322
2203.87 2560
2204.31 2283
2204.75 2256
2205.20 2434
2205.64 2280
2206.08 2029
2206.53 2256
2206.97 2402
2207.41 2347
2207.85 2170
2208.30 2233
2208.74 2316
2209.18 2455
2209.63 2658
2210.07 2419
2210.51 2408
2210.96 2425
2211.40 2479
2211.84 2370
2212.29 2517
2212.73 2444
2213.17 2456
2213.62 2570
2214.06 2505
2214.50 2421
2214.95 2437
2215.39 2386
2215.84 2301
2216.28 2389
2216.72 2335
2217.17 2321
2217.61 2330
2218.05 2198
2218.50 2398
2218.94 2353
2219.39 2208
2219.83 2347
2220.28 2358
2220.72 2462
2221.16 2308
2221.61 2177
2222.05 2356
2222.50 2327
2222.94 2285
2223.39 2314
2223.83 2396
2224.28 2671
2224.72 2524
2225.16 2519
2225.61 2623
2226.05 2574
2226.50 2512
2226.94 2671
2227.39 2548
2227.83 2740
2228.28 2760
2228.72 2681
2229.17 2642
2229.61 2702
2230.06 2530
2230.50 2533
2230.95 2412
2231.40 2390
2231.84 2490
2232.29 2465
2232.73 2476
2233.18 2631
2233.62 2587
2234.07 2650
2234.51 2640
2234.96 2722
2235.41 2455
2235.85 2707
2236.30 2765
2236.74 2730
2237.19 2610
2237.63 2544
2238.08 2529
2238.53 2496
2238.97 2510
2239.42 2708
2239.86 2545
2240.31 2374
2240.76 2499
2241.20 2575
2241.65 2481
2242.10 2324
2242.54 2431
2242.99 2400
2243.44 2415
2243.88 2305
2244.33 2345
2244.78 2152
2245.22 2214
2245.67 2276
2246.12 2202
2246.56 2245
2247.01 2238
2247.46 2407
2247.90 2345
2248.35 2218
2248.80 2176
2249.24 2135
2249.69 2100
2250.14 2318
2250.59 2404
2251.03 2549
2251.48 2249
2251.93 2130
2252.38 2308
2252.82 2370
2253.27 2238
2253.72 2311
2254.17 2313
2254.61 2462
2255.06 2350
2255.51 2333
2255.96 2194
2256.40 2114
2256.85 2242
2257.30 2237
2257.75 2239
2258.20 2142
2258.64 2141
2259.09 1985
2259.54 2099
2259.99 2142
2260.44 2202
2260.88 2224
2261.33 2250
2261.78 2234
2262.23 2348
2262.68 2451
2263.13 2510
2263.58 2695
2264.02 2698
2264.47 2875
2264.92 2989
2265.37 2916
2265.82 2873
2266.27 2986
2266.72 2954
2267.17 3084
2267.61 3080
2268.06 3100
2268.51 2944
2268.96 3091
2269.41 2946
2269.86 3044
2270.31 3005
2270.76 2874
2271.21 2958
2271.66 2796
2272.11 2785
2272.56 2923
2273.00 2845
2273.45 2832
2273.90 2838
2274.35 2744
2274.80 2845
2275.25 2719
2275.70 2549
2276.15 2653
2276.60 2595
2277.05 2526
2277.50 2438
2277.95 2414
2278.40 2516
2278.85 2507
2279.30 2293
2279.75 2453
2280.20 2572
2280.65 2530
2281.10 2584
2281.55 2627
2282.00 2598
2282.45 2574
2282.90 2657
2283.35 2490
2283.81 2623
2284.26 2623
2284.71 2731
2285.16 2822
2285.61 2625
2286.06 2621
2286.51 2569
2286.96 2580
2287.41 2472
2287.86 2408
2288.31 2297
2288.76 2553
2289.22 2582
2289.67 2627
2290.12 2711
2290.57 2928
2291.02 3283
2291.47 3404
2291.92 3599
2292.37 3772
2292.83 3748
2293.28 4036
2293.73 4473
2294.18 4340
2294.63 4101
2295.08 4016
2295.53 3959
2295.99 3909
2296.44 3777
2296.89 3425
2297.34 3463
2297.79 3110
2298.25 3326
2298.70 3129
2299.15 2872
2299.60 2755
2300.05 2600
2300.51 2586
2300.96 2543
2301.41 2562
2301.86 2422
2302.32 2385
2302.77 2609
2303.22 2458
2303.67 2450
2304.13 2487
2304.58 2341
2305.03 2359
2305.48 2327
2305.94 2236
2306.39 2329
2306.84 2326
2307.29 2394
2307.75 2455
2308.20 2213
2308.65 2445
2309.11 2488
2309.56 2436
2310.01 2693
2310.47 2752
2310.92 2750
2311.37 2831
2311.83 2899
2312.28 2977
2312.73 2916
2313.19 2966
2313.64 2867
2314.09 2818
2314.55 2824
2315.00 2660
2315.45 2803
2315.91 2947
2316.36 2552
2316.81 2534
2317.27 2556
2317.72 2393
2318.18 2655
2318.63 2633
2319.08 2594
2319.54 2640
2319.99 2724
2320.45 2761
2320.90 2828
2321.35 2618
2321.81 2466
2322.26 2448
2322.72 2519
2323.17 2612
2323.63 2804
2324.08 2890
2324.54 2798
2324.99 2713
2325.44 2667
2325.90 2717
2326.35 2802
2326.81 2828
2327.26 2836
2327.72 2759
2328.17 2669
2328.63 2751
2329.08 3027
2329.54 2987
2329.99 2910
2330.45 2930
2330.90 2902
2331.36 3021
2331.81 3049
2332.27 3009
2332.72 3008
2333.18 2903
2333.64 2879
2334.09 2962
2334.55 2957
2335.00 2870
2335.46 2764
2335.91 2591
2336.37 2534
2336.82 2520
2337.28 2458
2337.74 2707
2338.19 2630
2338.65 2580
2339.10 2641
2339.56 2637
2340.02 2741
2340.47 2908
2340.93 3073
2341.38 3103
2341.84 3306
2342.30 3414
2342.75 3615
2343.21 3399
2343.67 3158
2344.12 3183
2344.58 3174
2345.04 3422
2345.49 3169
2345.95 3143
2346.41 3085
2346.86 2916
2347.32 3158
2347.78 3028
2348.23 2977
2348.69 3132
2349.15 3057
2349.60 2986
2350.06 3025
2350.52 2880
2350.97 2819
2351.43 2847
2351.89 2746
2352.35 2576
2352.80 2650
2353.26 2517
2353.72 2397
2354.18 2470
2354.63 2533
2355.09 2462
2355.55 2509
2356.01 2613
2356.46 2747
2356.92 2830
2357.38 2676
2357.84 2629
2358.29 2629
2358.75 2701
2359.21 2551
2359.67 2396
2360.13 2484
2360.58 2518
2361.04 2541
2361.50 2502
2361.96 2693
2362.42 2653
2362.88 2820
2363.33 2666
2363.79 2667
2364.25 2635
2364.71 2592
2365.17 2575
2365.63 2608
2366.08 2628
2366.54 2678
2367.00 2679
2367.46 2648
2367.92 2710
2368.38 2831
2368.84 2834
2369.30 2724
2369.75 2745
2370.21 2740
2370.67 2820
2371.13 2890
2371.59 2940
2372.05 3116
2372.51 2904
2372.97 2842
2373.43 2914
2373.89 2751
2374.35 2647
2374.81 2457
2375.27 2708
2375.72 2437
2376.18 2531
2376.64 2823
2377.10 2678
2377.56 2739
2378.02 2760
2378.48 2607
2378.94 2510
2379.40 2792
2379.86 2636
2380.32 2600
2380.78 2485
2381.24 2546
2381.70 2690
2382.16 2587
2382.62 2531
2383.08 2688
2383.54 2595
2384.00 2646
2384.46 2570
2384.92 2614
2385.39 2554
2385.85 2561
2386.31 2479
2386.77 2525
2387.23 2630
2387.69 2641
2388.15 2556
2388.61 2453
2389.07 2427
2389.53 2328
2389.99 2531
2390.45 2561
2390.91 2432
2391.38 2556
2391.84 2608
2392.30 2599
2392.76 2520
2393.22 2721
2393.68 2630
2394.14 2661
2394.60 2523
2395.06 2530
2395.53 2584
2395.99 2452
2396.45 2435
2396.91 2181
2397.37 2293
2397.83 2351
2398.30 2364
2398.76 2574
2399.22 2364
2399.68 2471
2400.14 2473
2400.61 2325
2401.07 2404
2401.53 2580
2401.99 2326
2402.45 2267
2402.92 2228
2403.38 2234
2403.84 2269
2404.30 2350
2404.76 2461
2405.23 2416
2405.69 2200
2406.15 2338
2406.61 2338
2407.08 2314
2407.54 2405
2408.00 2308
2408.46 2362
2408.93 2393
2409.39 2379
2409.85 2475
2410.32 2410
2410.78 2495
2411.24 2442
2411.70 2347
2412.17 2424
2412.63 2382
2413.09 2326
2413.56 2340
2414.02 2393
2414.48 2295
2414.95 2407
2415.41 2422
2415.87 2517
2416.34 2512
2416.80 2541
2417.26 2611
2417.73 2737
2418.19 2802
2418.65 2855
2419.12 2729
2419.58 2836
2420.05 3079
2420.51 3264
2420.97 3326
2421.44 3296
2421.90 3106
2422.37 2973
2422.83 3028
2423.29 3038
2423.76 2846
2424.22 2883
2424.69 2700
2425.15 2731
2425.62 2693
2426.08 2596
2426.54 2743
2427.01 2788
2427.47 2467
2427.94 2648
2428.40 2679
2428.87 2693
2429.33 2577
2429.80 2460
2430.26 2523
2430.73 2461
2431.19 2502
2431.66 2467
2432.12 2469
2432.59 2465
2433.05 2426
2433.52 2547
2433.98 2711
2434.45 2707
2434.91 2593
2435.38 2478
2435.84 2663
2436.31 2631
2436.77 2688
2437.24 2645
2437.70 2611
2438.17 2746
2438.63 2714
2439.10 2589
2439.57 2823
2440.03 2974
2440.50 3052
2440.96 3175
2441.43 3242
2441.89 3430
2442.36 3542
2442.83 3571
2443.29 3427
2443.76 3607
2444.22 3313
2444.69 3286
2445.16 3145
2445.62 2937
2446.09 2886
2446.56 2831
2447.02 2861
2447.49 2739
2447.96 2531
2448.42 2542
2448.89 2487
2449.35 2614
2449.82 2522
2450.29 2386
2450.75 2490
2451.22 2501
2451.69 2512
2452.16 2285
2452.62 2390
2453.09 2286
2453.56 2318
2454.02 2203
2454.49 2280
2454.96 2448
2455.42 2391
2455.89 2336
2456.36 2395
2456.83 2492
2457.29 2365
2457.76 2572
2458.23 2533
2458.70 2476
2459.16 2510
2459.63 2472
2460.10 2432
2460.57 2469
2461.03 2461
2461.50 2415
2461.97 2442
2462.44 2318
2462.91 2292
2463.37 2381
2463.84 2469
2464.31 2309
2464.78 2383
2465.25 2349
2465.71 2279
2466.18 2255
2466.65 2381
2467.12 2240
2467.59 2472
2468.06 2560
2468.52 2490
2468.99 2490
2469.46 2529
2469.93 2559
2470.40 2491
2470.87 2523
2471.34 2502
2471.80 2648
2472.27 2426
2472.74 2442
2473.21 2472
2473.68 2371
2474.15 2333
2474.62 2299
2475.09 2301
2475.56 2273
2476.02 2211
2476.49 2245
2476.96 2217
2477.43 2244
2477.90 2243
2478.37 2340
2478.84 2414
2479.31 2426
2479.78 2444
2480.25 2601
2480.72 2526
2481.19 2469
2481.66 2571
2482.13 2756
2482.60 2742
2483.07 2808
2483.54 2852
2484.01 2545
2484.48 2475
2484.95 2618
2485.42 2511
2485.89 2270
2486.36 2393
2486.83 2368
2487.30 2510
2487.77 2525
2488.24 2396
2488.71 2481
2489.18 2419
2489.65 2534
2490.12 2405
2490.59 2492
2491.06 2406
2491.53 2524
2492.00 2782
2492.47 2519
2492.94 2571
2493.41 2343
2493.88 2351
2494.36 2314
2494.83 2408
2495.30 2310
2495.77 2385
2496.24 2387
2496.71 2438
2497.18 2545
2497.65 2666
2498.12 2571
2498.60 2644
2499.07 2424
2499.54 2504
2500.01 2579
2500.48 2461
2500.95 2296
2501.42 2318
2501.90 2498
2502.37 2375
2502.84 2155
2503.31 2171
2503.78 2312
2504.25 2318
2504.73 2202
2505.20 2238
2505.67 2393
2506.14 2309
2506.61 2412
2507.09 2354
2507.56 2361
2508.03 2319
2508.50 2690
2508.97 2723
2509.45 2758
2509.92 2718
2510.39 2720
2510.86 2896
2511.34 2811
2511.81 2783
2512.28 2902
2512.75 3018
2513.23 2935
2513.70 2842
2514.17 2775
2514.65 2822
2515.12 2794
2515.59 2800
2516.06 2900
2516.54 2665
2517.01 2939
2517.48 2705
2517.96 2507
2518.43 2443
2518.90 2384
2519.38 2390
2519.85 2483
2520.32 2630
2520.80 2540
2521.27 2697
2521.74 2552
2522.22 2365
2522.69 2479
2523.16 2410
2523.64 2434
2524.11 2669
2524.58 2392
2525.06 2324
2525.53 2416
2526.01 2232
2526.48 2392
2526.95 2688
2527.43 2603
2527.90 2546
2528.38 2578
2528.85 2660
2529.32 2572
2529.80 2618
2530.27 2575
2530.75 2497
2531.22 2413
2531.70 2423
2532.17 2291
2532.64 2211
2533.12 2242
2533.59 2197
2534.07 2561
2534.54 2524
2535.02 2621
2535.49 2457
2535.97 2446
2536.44 2520
2536.92 2514
2537.39 2246
2537.87 2440
2538.34 2430
2538.82 2390
2539.29 2570
2539.77 2441
2540.24 2503
2540.72 2421
2541.19 2474
2541.67 2526
2542.14 2434
2542.62 2569
2543.09 2378
2543.57 2489
2544.04 2523
2544.52 2439
2545.00 2512
2545.47 2613
2545.95 2660
2546.42 2510
2546.90 2549
2547.37 2546
2547.85 2721
2548.33 2911
2548.80 2989
2549.28 3002
2549.75 3110
2550.23 3041
2550.71 3102
2551.18 3052
2551.66 3231
2552.14 3388
2552.61 3255
2553.09 3252
2553.57 3284
2554.04 3324
2554.52 3382
2554.99 3091
2555.47 3245
2555.95 3357
2556.42 3225
2556.90 3317
2557.38 3545
2557.86 3506
2558.33 3585
2558.81 3551
2559.29 3534
2559.76 3496
2560.24 3416
2560.72 3204
2561.19 3089
2561.67 2859
2562.15 2574
2562.63 2585
2563.10 2429
2563.58 2453
2564.06 2392
2564.54 2255
2565.01 2181
2565.49 2295
2565.97 2300
2566.45 2419
2566.92 2236
2567.40 2339
2567.88 2285
2568.36 2312
2568.83 2416
2569.31 2267
2569.79 2322
2570.27 2166
2570.75 2084
2571.22 2164
2571.70 2346
2572.18 2263
2572.66 2154
2573.14 2237
2573.62 2342
2574.09 2273
2574.57 2317
2575.05 2435
2575.53 2374
2576.01 2172
2576.49 2224
2576.97 2193
2577.44 2158
2577.92 2236
2578.40 2351
2578.88 2425
2579.36 2418
2579.84 2358
2580.32 2300
2580.80 2219
2581.27 2310
2581.75 2366
2582.23 2419
2582.71 2423
2583.19 2390
2583.67 2465
2584.15 2336
2584.63 2374
2585.11 2262
2585.59 2280
2586.07 2332
2586.55 2593
2587.03 2560
2587.51 2475
2587.99 2372
2588.47 2463
2588.94 2417
2589.42 2454
2589.90 2391
2590.38 2377
2590.86 2336
2591.34 2406
2591.82 2411
2592.30 2389
2592.78 2222
2593.26 2472
2593.74 2465
2594.22 2595
2594.71 2545
2595.19 2552
2595.67 2645
2596.15 2708
2596.63 2769
2597.11 2568
2597.59 2566
2598.07 2763
2598.55 2608
2599.03 2735
2599.51 2834
2599.99 2787
2600.47 2559
2600.95 2643
2601.43 2388
2601.91 2331
2602.40 2427
2602.88 2449
2603.36 2378
2603.84 2321
2604.32 2450
2604.80 2235
2605.28 2364
2605.76 2246
2606.24 2344
2606.73 2195
2607.21 2161
2607.69 2191
2608.17 2229
2608.65 2171
2609.13 2348
2609.62 2603
2610.10 2583
2610.58 2483
2611.06 2666
2611.54 2743
2612.02 3001
2612.51 2790
2612.99 2918
2613.47 2861
2613.95 2952
2614.43 2772
2614.92 2771
2615.40 2909
2615.88 2883
2616.36 2838
2616.85 2759
2617.33 2618
2617.81 2519
2618.29 2491
2618.78 2503
2619.26 2475
2619.74 2755
2620.22 2650
2620.71 2446
2621.19 2466
2621.67 2433
2622.15 2450
2622.64 2458
2623.12 2310
2623.60 2351
2624.09 2329
2624.57 2673
2625.05 2833
2625.53 2574
2626.02 2434
2626.50 2441
2626.98 2395
2627.47 2439
2627.95 2333
2628.43 2465
2628.92 2554
2629.40 2603
2629.88 2433
2630.37 2363
2630.85 2495
2631.34 2337
2631.82 2447
2632.30 2370
2632.79 2491
2633.27 2401
2633.75 2374
2634.24 2377
2634.72 2518
2635.21 2373
2635.69 2523
2636.17 2404
2636.66 2475
2637.14 2311
2637.63 2563
2638.11 2516
2638.60 2561
2639.08 2446
2639.56 2322
2640.05 2520
2640.53 2548
2641.02 2373
2641.50 2542
2641.99 2446
2642.47 2477
2642.96 2400
2643.44 2416
2643.93 2484
2644.41 2550
2644.90 2340
2645.38 2427
2645.87 2449
2646.35 2562
2646.84 2526
2647.32 2453
2647.81 2443
2648.29 2302
2648.78 2285
2649.26 2309
2649.75 2470
2650.23 2440
2650.72 2288
2651.20 2365
2651.69 2467
2652.17 2556
2652.66 2486
2653.15 2468
2653.63 2491
2654.12 2417
2654.60 2347
2655.09 2387
2655.57 2585
2656.06 2618
2656.55 2339
2657.03 2456
2657.52 2655
2658.00 2579
2658.49 2488
2658.98 2364
2659.46 2468
2659.95 2475
2660.44 2560
2660.92 2464
2661.41 2289
2661.90 2308
2662.38 2427
2662.87 2437
2663.35 2333
2663.84 2291
2664.33 2452
2664.81 2632
2665.30 2548
2665.79 2396
2666.28 2473
2666.76 2411
2667.25 2429
2667.74 2408
2668.22 2293
2668.71 2537
2669.20 2665
2669.68 2522
2670.17 2326
2670.66 2356
2671.15 2449
2671.63 2548
2672.12 2628
2672.61 2677
2673.10 2726
2673.58 2729
2674.07 2898
2674.56 2897
2675.05 3064
2675.53 3104
2676.02 3090
2676.51 3076
2677.00 3117
2677.49 3133
2677.97 2994
2678.46 2974
2678.95 3027
2679.44 3063
2679.93 3019
2680.41 3012
2680.90 2915
2681.39 3029
2681.88 3099
2682.37 3069
2682.85 3157
2683.34 3280
2683.83 3286
2684.32 3541
2684.81 3438
2685.30 3381
2685.79 3501
2686.27 3659
2686.76 3503
2687.25 3177
2687.74 3185
2688.23 3244
2688.72 2997
2689.21 2909
2689.70 2853
2690.19 2867
2690.67 2819
2691.16 2743
2691.65 2674
2692.14 2504
2692.63 2440
2693.12 2381
2693.61 2344
2694.10 2543
2694.59 2420
2695.08 2487
2695.57 2611
2696.06 2590
2696.55 2522
2697.04 2669
2697.53 2717
2698.02 2616
2698.51 2471
2699.00 2463
2699.49 2578
2699.98 2709
2700.47 2667
2700.96 2732
2701.45 2868
2701.94 2943
2702.43 2873
2702.92 2753
2703.41 2780
2703.90 2957
2704.39 2689
2704.88 2646
2705.37 2654
2705.86 2711
2706.35 2554
2706.84 2605
2707.33 2672
2707.82 2654
2708.31 2650
2708.80 2513
2709.29 2502
2709.78 2486
2710.27 2322
2710.77 2301
2711.26 2531
2711.75 2353
2712.24 2445
2712.73 2437
2713.22 2256
2713.71 2285
2714.20 2213
2714.69 2336
2715.19 2481
2715.68 2446
2716.17 2294
2716.66 2393
2717.15 2419
2717.64 2236
2718.13 2464
2718.63 2371
2719.12 2406
2719.61 2303
2720.10 2354
2720.59 2370
2721.08 2462
2721.58 2421
2722.07 2449
2722.56 2521
2723.05 2471
2723.54 2504
2724.04 2485
2724.53 2697
2725.02 2465
2725.51 2583
2726.01 2719
2726.50 2614
2726.99 2572
2727.48 2560
2727.98 2562
2728.47 2483
2728.96 2502
2729.45 2430
2729.95 2379
2730.44 2230
2730.93 2294
2731.42 2410
2731.92 2468
2732.41 2298
2732.90 2630
2733.40 2451
2733.89 2402
2734.38 2659
2734.87 2619
2735.37 2619
2735.86 2566
2736.35 2536
2736.85 2627
2737.34 2711
2737.83 2726
2738.33 2633
2738.82 2645
2739.31 2835
2739.81 2788
2740.30 2597
2740.79 2636
2741.29 2826
2741.78 2693
2742.28 2590
2742.77 2623
2743.26 2525
2743.76 2494
2744.25 2332
2744.75 2233
2745.24 2270
2745.73 2261
2746.23 2217
2746.72 2376
2747.22 2161
2747.71 2270
2748.20 2463
2748.70 2474
2749.19 2359
2749.69 2403
2750.18 2459
2750.68 2447
2751.17 2504
2751.67 2375
2752.16 2288
2752.66 2279
2753.15 2414
2753.64 2313
2754.14 2410
2754.63 2380
2755.13 2372
2755.62 2402
2756.12 2516
2756.61 2440
2757.11 2396
2757.60 2448
2758.10 2507
2758.59 2686
2759.09 2523
2759.59 2615
2760.08 2554
2760.58 2519
2761.07 2547
2761.57 2518
2762.06 2586
2762.56 2523
2763.05 2638
2763.55 2488
2764.05 2356
2764.54 2484
2765.04 2395
2765.53 2313
2766.03 2426
2766.52 2267
2767.02 2283
2767.52 2173
2768.01 2377
2768.51 2351
2769.00 2368
2769.50 2286
2770.00 2357
2770.49 2447
2770.99 2446
2771.49 2388
2771.98 2281
2772.48 2450
2772.98 2466
2773.47 2657
2773.97 2646
2774.47 2644
2774.96 2629
2775.46 2661
2775.96 2672
2776.45 2700
2776.95 2962
2777.45 2977
2777.94 2975
2778.44 3056
2778.94 3110
2779.43 2917
2779.93 2850
2780.43 2801
2780.93 2917
2781.42 2992
2781.92 2930
2782.42 2707
2782.92 2580
2783.41 2465
2783.91 2564
2784.41 2556
2784.91 2745
2785.40 2644
2785.90 2639
2786.40 2603
2786.90 2552
2787.39 2536
2787.89 2604
2788.39 2491
2788.89 2541
2789.39 2569
2789.88 2470
2790.38 2483
2790.88 2485
2791.38 2499
2791.88 2480
2792.37 2308
2792.87 2337
2793.37 2419
2793.87 2378
2794.37 2303
2794.87 2386
2795.37 2676
2795.86 2722
2796.36 2587
2796.86 3069
2797.36 3169
2797.86 3313
2798.36 3505
2798.86 3740
2799.35 3605
2799.85 3916
2800.35 4075
2800.85 3866
2801.35 3861
2801.85 3717
2802.35 3691
2802.85 3841
2803.35 3614
2803.85 3410
2804.35 3227
2804.85 3045
2805.34 2948
2805.84 3048
2806.34 3247
2806.84 3222
2807.34 3340
2807.84 3991
2808.34 4028
2808.84 4016
2809.34 4584
2809.84 4936
2810.34 4817
2810.84 5094
2811.34 5278
2811.84 5293
2812.34 4796
2812.84 4619
2813.34 4635
2813.84 4367
2814.34 4039
2814.84 3743
2815.34 3376
2815.84 3176
2816.34 3115
2816.84 3107
2817.34 2912
2817.84 2717
2818.35 2722
2818.85 2822
2819.35 2801
2819.85 2934
2820.35 2996
2820.85 2802
2821.35 2988
2821.85 3014
2822.35 3065
2822.85 3222
2823.35 3110
2823.85 3068
2824.36 2841
2824.86 2759
2825.36 2957
2825.86 2896
2826.36 2734
2826.86 2651
2827.36 2782
2827.86 2758
2828.37 2573
2828.87 2521
2829.37 2499
2829.87 2692
2830.37 2417
2830.87 2479
2831.38 2682
2831.88 2597
2832.38 2589
2832.88 2489
2833.38 2675
2833.88 2663
2834.39 2704
2834.89 2679
2835.39 2612
2835.89 2578
2836.40 2551
2836.90 2609
2837.40 2532
2837.90 2717
2838.40 2940
2838.91 2779
2839.41 2761
2839.91 2657
2840.41 2790
2840.92 2763
2841.42 2594
2841.92 2834
2842.42 2752
2842.93 2734
2843.43 2792
2843.93 2817
2844.44 2586
2844.94 2723
2845.44 2649
2845.94 2544
2846.45 2528
2846.95 2753
2847.45 2670
2847.96 2762
2848.46 2791
2848.96 2854
2849.47 2852
2849.97 2967
2850.47 3163
2850.98 2872
2851.48 2964
2851.98 2970
2852.49 2933
2852.99 3032
2853.50 3018
2854.00 2722
2854.50 2718
2855.01 2449
2855.51 2629
2856.01 2500
2856.52 2318
2857.02 2439
2857.53 2429
2858.03 2454
2858.53 2451
2859.04 2548
2859.54 2538
2860.05 2769
2860.55 2579
2861.06 2497
2861.56 2609
2862.06 2541
2862.57 2705
2863.07 2652
2863.58 2532
2864.08 2596
2864.59 2424
2865.09 2356
2865.60 2476
2866.10 2427
2866.61 2413
2867.11 2396
2867.62 2212
2868.12 2269
2868.63 2388
2869.13 2313
2869.64 2625
2870.14 2446
2870.65 2388
2871.15 2524
2871.66 2545
2872.16 2664
2872.67 2555
2873.17 2611
2873.68 2674
2874.18 2614
2874.69 2637
2875.20 2868
2875.70 2685
2876.21 2829
2876.71 2698
2877.22 2732
2877.72 2931
2878.23 2928
2878.74 2787
2879.24 3005
2879.75 2743
2880.25 2745
2880.76 2924
2881.27 2967
2881.77 2974
2882.28 2942
2882.79 3288
2883.29 3203
2883.80 3343
2884.30 3517
2884.81 3398
2885.32 3465
2885.82 3495
2886.33 3505
2886.84 3502
2887.34 3657
2887.85 3702
2888.36 3844
2888.86 3700
2889.37 3937
2889.88 4018
2890.38 3747
2890.89 3758
2891.40 3667
2891.91 3792
2892.41 3868
2892.92 3756
2893.43 3460
2893.93 3335
2894.44 3110
2894.95 3179
2895.46 3221
2895.96 2993
2896.47 3021
2896.98 3347
2897.49 3502
2897.99 3279
2898.50 3246
2899.01 3304
2899.52 3357
2900.03 3286
2900.53 3310
2901.04 3283
2901.55 3403
2902.06 3303
2902.56 3221
2903.07 3135
2903.58 3075
2904.09 3272
2904.60 3078
2905.11 3088
2905.61 3286
2906.12 3209
2906.63 3119
2907.14 3068
2907.65 3166
2908.16 3205
2908.66 2918
2909.17 2896
2909.68 2882
2910.19 2923
2910.70 2793
2911.21 2940
2911.72 2692
2912.23 2853
2912.73 2935
2913.24 2838
2913.75 2789
2914.26 2869
2914.77 2691
2915.28 2639
2915.79 2802
2916.30 2868
2916.81 2731
2917.32 2712
2917.83 2967
2918.33 2961
2918.84 2931
2919.35 2836
2919.86 2763
2920.37 2834
2920.88 2830
2921.39 2617
2921.90 2668
2922.41 2711
2922.92 2798
2923.43 2857
2923.94 2993
2924.45 3171
2924.96 3322
2925.47 3413
2925.98 3744
2926.49 3797
2927.00 4001
2927.51 4080
2928.02 4254
2928.53 4449
2929.04 4618
2929.55 4543
2930.06 4155
2930.57 3937
2931.08 3627
2931.59 3424
2932.11 3246
2932.62 2994
2933.13 2721
2933.64 2764
2934.15 2792
2934.66 2760
2935.17 2694
2935.68 2397
2936.19 2528
2936.70 2660
2937.21 2621
2937.72 2572
2938.24 2585
2938.75 2708
2939.26 2739
2939.77 2736
2940.28 2556
2940.79 2466
2941.30 2549
2941.81 2767
2942.33 2629
2942.84 2504
2943.35 2473
2943.86 2515
2944.37 2428
2944.88 2431
2945.40 2583
2945.91 2608
2946.42 2757
2946.93 2903
2947.44 2968
2947.96 2957
2948.47 3051
2948.98 2912
2949.49 3032
2950.00 3117
2950.52 2963
2951.03 2838
2951.54 2963
2952.05 2707
2952.57 2670
2953.08 2613
2953.59 2757
2954.10 2782
2954.62 2603
2955.13 2458
2955.64 2472
2956.15 2564
2956.67 2755
2957.18 2545
2957.69 2402
2958.20 2545
2958.72 2649
2959.23 2662
2959.74 2625
2960.26 2514
2960.77 2714
2961.28 2700
2961.80 2626
2962.31 2782
2962.82 3048
2963.34 2916
2963.85 3014
2964.36 2847
2964.88 2911
2965.39 3103
2965.90 3193
2966.42 3015
2966.93 2877
2967.44 2802
2967.96 2830
2968.47 2762
2968.98 2656
2969.50 2668
2970.01 2680
2970.53 2383
2971.04 2547
2971.55 2363
2972.07 2596
2972.58 2666
2973.10 2528
2973.61 2458
2974.12 2613
2974.64 2426
2975.15 2471
2975.67 2593
2976.18 2508
2976.70 2678
2977.21 2660
2977.73 2363
2978.24 2505
2978.75 2466
2979.27 2636
2979.78 2621
2980.30 2642
2980.81 2654
2981.33 2643
2981.84 2640
2982.36 2695
2982.87 2603
2983.39 2746
2983.90 2783
2984.42 2585
2984.93 2769
2985.45 2904
2985.96 3106
2986.48 2746
2987.00 3005
2987.51 2838
2988.03 2806
2988.54 2816
2989.06 2991
2989.57 2979
2990.09 2990
2990.60 3109
2991.12 2972
2991.64 3212
2992.15 3164
2992.67 3457
2993.18 3353
2993.70 3221
2994.21 3332
2994.73 3404
2995.25 3393
2995.76 3454
2996.28 3354
2996.80 3448
2997.31 3638
2997.83 3682
2998.34 3786
2998.86 3938
2999.38 3947
2999.89 4196
3000.41 4145
3000.93 4423
3001.44 4585
3001.96 4194
3002.48 4206
3002.99 4221
3003.51 4165
3004.03 4320
3004.54 4809
3005.06 4855
3005.58 4913
3006.09 5019
3006.61 5381
3007.13 5385
3007.65 5763
3008.16 6137
3008.68 6260
3009.20 6160
3009.71 5608
3010.23 5088
3010.75 4762
3011.27 4340
3011.78 3817
3012.30 3703
3012.82 3438
3013.34 3489
3013.85 3267
3014.37 3123
3014.89 3136
3015.41 3125
3015.93 3092
3016.44 3172
3016.96 3100
3017.48 3308
3018.00 3202
3018.52 3202
3019.03 3209
3019.55 3128
3020.07 3214
3020.59 3260
3021.11 3342
3021.63 3349
3022.14 3400
3022.66 3126
3023.18 3125
3023.70 3295
3024.22 3331
3024.74 3326
3025.25 3351
3025.77 3397
3026.29 3339
3026.81 3383
3027.33 3591
3027.85 3414
3028.37 3388
3028.89 3404
3029.41 3269
3029.92 3291
3030.44 3248
3030.96 3198
3031.48 3104
3032.00 3134
3032.52 3259
3033.04 2949
3033.56 3036
3034.08 2912
3034.60 2879
3035.12 2996
3035.64 3165
3036.16 3120
3036.68 3135
3037.20 3159
3037.72 3380
3038.24 3248
3038.76 3106
3039.28 3035
3039.80 3219
3040.32 3108
3040.84 2965
3041.36 2739
3041.88 2686
3042.40 2696
3042.92 2716
3043.44 2773
3043.96 2672
3044.48 2728
3045.00 2713
3045.52 2626
3046.04 2740
3046.56 2749
3047.08 2898
3047.60 2898
3048.12 2738
3048.64 2611
3049.16 2571
3049.68 2645
3050.20 2811
3050.72 2841
3051.24 2791
3051.77 2814
3052.29 2808
3052.81 2523
3053.33 2626
3053.85 2785
3054.37 2698
3054.89 2718
3055.41 2690
3055.93 2714
3056.46 2819
3056.98 2688
3057.50 2613
3058.02 2511
3058.54 2411
3059.06 2579
3059.58 2496
3060.11 2553
3060.63 2584
3061.15 2529
3061.67 2469
3062.19 2562
3062.71 2749
3063.24 2601
3063.76 2475
3064.28 2726
3064.80 2516
3065.32 2650
3065.85 2892
3066.37 2842
3066.89 2704
3067.41 2778
3067.94 2946
3068.46 2872
3068.98 2955
3069.50 2834
3070.03 2838
3070.55 2925
3071.07 3242
3071.59 2987
3072.12 2906
3072.64 2771
3073.16 2801
3073.68 2828
3074.21 2924
3074.73 2793
3075.25 2842
3075.78 2791
3076.30 2913
3076.82 3008
3077.34 3210
3077.87 3084
3078.39 3174
3078.91 3255
3079.44 3205
3079.96 3394
3080.48 3371
3081.01 3403
3081.53 3384
3082.05 3475
3082.58 3464
3083.10 3284
3083.63 3415
3084.15 3555
3084.67 3498
3085.20 3388
3085.72 3510
3086.24 3448
3086.77 3431
3087.29 3427
3087.82 3399
3088.34 3388
3088.86 3569
3089.39 3232
3089.91 3326
3090.44 3331
3090.96 3069
3091.49 3172
3092.01 3183
3092.53 3065
3093.06 2934
3093.58 2995
3094.11 2989
3094.63 3041
3095.16 2886
3095.68 2999
3096.21 3081
3096.73 3232
3097.26 3161
3097.78 3175
3098.31 3163
3098.83 3606
3099.36 3698
3099.88 3690
3100.41 3884
3100.93 4067
3101.46 4324
3101.98 4463
3102.51 5099
3103.03 5879
3103.56 6592
3104.08 7312
3104.61 7926
3105.13 8811
3105.66 9433
3106.18 9675
3106.71 9567
3107.24 9404
3107.76 9552
3108.29 8329
3108.81 7353
3109.34 6435
3109.86 5884
3110.39 4928
3110.92 4452
3111.44 4360
3111.97 4228
3112.49 3939
3113.02 4048
3113.55 3754
3114.07 3819
3114.60 3927
3115.12 3704
3115.65 3734
3116.18 3624
3116.70 3487
3117.23 3337
3117.76 3193
3118.28 3160
3118.81 3003
3119.34 2961
3119.86 3063
3120.39 3122
3120.92 3113
3121.44 3075
3121.97 3015
3122.50 3055
3123.02 3007
3123.55 2934
3124.08 3088
3124.61 3159
3125.13 3204
3125.66 3033
3126.19 3230
3126.72 3104
3127.24 2726
3127.77 2877
3128.30 2939
3128.82 3141
3129.35 2993
3129.88 3032
3130.41 3028
3130.93 2836
3131.46 2820
3131.99 2841
3132.52 2721
3133.05 2761
3133.57 2682
3134.10 2674
3134.63 2757
3135.16 2724
3135.69 2722
3136.21 2665
3136.74 2715
3137.27 2742
3137.80 2887
3138.33 2917
3138.85 3047
3139.38 3117
3139.91 2921
3140.44 3005
3140.97 3000
3141.50 2950
3142.03 2830
3142.55 2807
3143.08 2812
3143.61 2588
3144.14 2680
3144.67 2583
3145.20 2625
3145.73 2656
3146.26 2843
3146.79 2844
3147.31 2729
3147.84 2743
3148.37 2939
3148.90 2916
3149.43 3178
3149.96 3103
3150.49 3192
3151.02 3180
3151.55 3090
3152.08 3115
3152.61 3114
3153.14 3269
3153.67 3179
3154.20 3100
3154.73 3161
3155.25 3081
3155.78 3067
3156.31 2932
3156.84 2984
3157.37 2946
3157.90 2948
3158.43 3171
3158.96 2973
3159.49 2961
3160.02 2878
3160.55 2969
3161.08 2949
3161.61 3202
3162.14 3184
3162.68 3008
3163.21 3318
3163.74 3184
3164.27 3071
3164.80 3065
3165.33 2926
3165.86 2721
3166.39 2848
3166.92 2874
3167.45 2635
3167.98 2842
3168.51 2813
3169.04 2465
3169.57 2668
3170.10 2660
3170.64 2593
3171.17 2611
3171.70 2800
3172.23 2676
3172.76 2578
3173.29 2616
3173.82 2573
3174.35 2833
3174.88 2793
3175.42 2750
3175.95 2681
3176.48 2776
3177.01 2783
3177.54 2681
3178.07 2909
3178.61 2853
3179.14 3006
3179.67 3091
3180.20 2968
3180.73 3002
3181.26 3041
3181.80 2981
3182.33 2892
3182.86 3021
3183.39 2879
3183.92 2716
3184.46 2621
3184.99 2760
3185.52 2807
3186.05 2762
3186.59 2569
3187.12 2839
3187.65 2747
3188.18 2727
3188.72 2709
3189.25 2906
3189.78 2653
3190.31 2675
3190.85 2647
3191.38 2638
3191.91 2545
3192.44 2680
3192.98 2593
3193.51 2627
3194.04 2518
3194.58 2443
3195.11 2656
3195.64 2635
3196.17 2643
3196.71 2666
3197.24 2806
3197.77 2748
3198.31 2872
3198.84 2679
3199.37 2611
3199.91 2883
3200.44 2913
3200.98 2886
3201.51 2861
3202.04 2875
3202.58 2910
3203.11 2860
3203.64 2890
3204.18 3073
3204.71 3110
3205.24 3134
3205.78 3184
3206.31 3223
3206.85 3181
3207.38 3127
3207.91 3064
3208.45 3110
3208.98 3097
3209.52 3194
3210.05 3219
3210.59 3127
3211.12 3315
3211.65 3431
3212.19 3256
3212.72 3342
3213.26 3452
3213.79 3597
3214.33 3494
3214.86 3520
3215.40 3321
3215.93 3226
3216.47 3156
3217.00 3127
3217.54 2991
3218.07 2907
3218.61 2913
3219.14 3161
3219.68 2835
3220.21 2770
3220.75 2640
3221.28 2760
3221.82 2877
3222.35 2958
3222.89 2831
3223.42 2807
3223.96 2918
3224.49 2906
3225.03 2904
3225.57 2956
3226.10 3294
3226.64 3306
3227.17 3209
3227.71 3384
3228.24 3364
3228.78 3289
3229.32 3225
3229.85 3221
3230.39 3282
3230.92 3217
3231.46 3254
3232.00 3099
3232.53 2938
3233.07 3014
3233.60 2895
3234.14 2903
3234.68 2837
3235.21 3057
3235.75 3084
3236.29 3159
3236.82 3188
3237.36 3015
3237.90 3015
3238.43 3018
3238.97 3280
3239.51 3383
3240.04 3471
3240.58 3456
3241.12 3667
3241.65 3457
3242.19 3625
3242.73 3507
3243.26 3390
3243.80 3353
3244.34 3407
3244.88 3161
3245.41 3224
3245.95 3061
3246.49 3020
3247.02 3115
3247.56 3246
3248.10 3208
3248.64 3178
3249.17 3188
3249.71 3275
3250.25 3143
3250.79 3245
3251.33 3394
3251.86 3355
3252.40 3088
3252.94 3169
3253.48 3289
3254.01 3254
3254.55 3487
3255.09 3411
3255.63 3349
3256.17 3243
3256.70 3552
3257.24 3805
3257.78 3509
3258.32 3537
3258.86 3465
3259.40 3682
3259.93 3871
3260.47 3995
3261.01 4205
3261.55 4307
3262.09 4657
3262.63 4653
3263.17 5269
3263.70 5460
3264.24 5577
3264.78 6079
3265.32 6178
3265.86 6398
3266.40 6884
3266.94 7778
3267.48 7984
3268.02 8517
3268.56 8697
3269.09 9178
3269.63 9622
3270.17 9519
3270.71 8943
3271.25 8468
3271.79 8259
3272.33 7816
3272.87 6855
3273.41 6290
3273.95 5641
3274.49 5244
3275.03 4680
3275.57 4428
3276.11 4197
3276.65 3988
3277.19 4193
3277.73 4102
3278.27 3935
3278.81 4063
3279.35 3897
3279.89 4131
3280.43 4033
3280.97 3981
3281.51 4199
3282.05 4185
3282.59 4228
3283.13 4355
3283.67 4310
3284.21 4382
3284.75 4319
3285.29 4359
3285.83 4489
3286.37 4493
3286.91 4433
3287.45 4398
3287.99 4441
3288.53 4519
3289.08 4390
3289.62 4693
3290.16 4746
3290.70 4512
3291.24 4591
3291.78 4733
3292.32 4638
3292.86 4534
3293.40 4802
3293.95 4837
3294.49 5049
3295.03 5296
3295.57 5700
3296.11 5891
3296.65 6413
3297.19 7118
3297.73 7494
3298.28 7400
3298.82 7697
3299.36 7814
3299.90 7745
3300.44 7427
3300.99 7070
3301.53 6443
3302.07 6121
3302.61 5923
3303.15 5682
3303.69 5248
3304.24 4894
3304.78 4508
3305.32 4551
3305.86 4609
3306.41 4453
3306.95 4320
3307.49 4247
3308.03 4164
3308.58 4291
3309.12 4349
3309.66 4122
3310.20 4258
3310.75 4152
3311.29 3798
3311.83 3982
3312.37 4076
3312.92 3916
3313.46 3988
3314.00 4045
3314.54 4068
3315.09 4213
3315.63 4219
3316.17 4313
3316.72 4186
3317.26 4313
3317.80 4455
3318.35 4762
3318.89 4814
3319.43 4863
3319.98 4980
3320.52 5381
3321.06 5579
3321.61 5640
3322.15 5765
3322.69 6027
3323.24 6153
3323.78 6203
3324.33 6179
3324.87 6269
3325.41 6517
3325.96 6317
3326.50 5917
3327.04 6111
3327.59 5940
3328.13 5723
3328.68 5614
3329.22 5618
3329.76 5183
3330.31 5410
3330.85 5597
3331.40 5419
3331.94 5642
3332.49 5926
3333.03 6816
3333.58 7802
3334.12 9308
3334.66 11701
3335.21 14505
3335.75 17469
3336.30 20873
3336.84 24267
3337.39 27693
3337.93 31078
3338.48 32965
3339.02 33976
3339.57 35139
3340.11 34365
3340.66 33500
3341.20 31846
3341.75 28487
3342.29 25387
3342.84 21692
3343.38 18357
3343.93 15558
3344.47 12612
3345.02 10294
3345.57 9077
3346.11 7929
3346.66 6896
3347.20 6129
3347.75 5788
3348.29 5452
3348.84 5250
3349.38 5195
3349.93 5045
3350.48 5096
3351.02 4885
3351.57 4913
3352.11 4868
3352.66 4574
3353.21 4698
3353.75 4717
3354.30 4852
3354.84 4962
3355.39 4907
3355.94 4820
3356.48 4798
3357.03 4560
3357.58 4504
3358.12 4694
3358.67 4897
3359.22 4603
3359.76 4419
3360.31 4471
3360.86 4441
3361.40 4520
3361.95 4301
3362.50 4181
3363.04 4263
3363.59 4280
3364.14 4355
3364.68 4241
3365.23 4271
3365.78 4345
3366.33 4428
3366.87 4643
3367.42 4505
3367.97 4390
3368.51 4288
3369.06 4294
3369.61 4311
3370.16 4257
3370.70 4141
3371.25 4309
3371.80 4268
3372.35 4281
3372.90 4401
3373.44 4546
3373.99 4623
3374.54 4886
3375.09 5322
3375.63 5524
3376.18 5426
3376.73 5505
3377.28 5843
3377.83 5603
3378.37 5825
3378.92 5485
3379.47 5267
3380.02 4686
3380.57 4501
3381.12 4375
3381.66 4273
3382.21 4068
3382.76 3838
3383.31 3528
3383.86 3297
3384.41 3457
3384.96 3530
3385.50 3405
3386.05 3356
3386.60 3311
3387.15 3423
3387.70 3428
3388.25 3188
3388.80 3328
3389.35 3295
3389.90 3283
3390.44 3314
3390.99 3339
3391.54 3229
3392.09 3270
3392.64 3134
3393.19 3068
3393.74 3198
3394.29 3204
3394.84 3194
3395.39 3201
3395.94 3055
3396.49 3029
3397.04 3025
3397.59 2985
3398.14 2925
3398.69 3002
3399.24 2927
3399.79 2912
3400.34 2904
3400.89 3008
3401.44 3009
3401.99 3235
3402.54 3103
3403.09 2953
3403.64 3004
3404.19 3036
3404.74 2875
3405.29 2764
3405.84 2988
3406.39 2983
3406.94 2881
3407.49 2892
3408.04 2903
3408.59 3077
3409.14 2739
3409.69 2748
3410.24 2879
3410.79 3042
3411.34 2942
3411.89 3130
3412.45 3097
3413.00 3171
3413.55 3338
3414.10 3299
3414.65 3357
3415.20 3440
3415.75 3532
3416.30 3438
3416.85 3526
3417.41 3365
3417.96 3155
3418.51 3242
3419.06 3370
3419.61 3264
3420.16 3082
3420.71 3122
3421.27 2958
3421.82 3046
3422.37 2820
3422.92 2903
3423.47 2981
3424.02 3002
3424.58 3240
3425.13 3193
3425.68 3162
3426.23 3171
3426.78 3086
3427.34 3162
3427.89 3353
3428.44 3164
3428.99 3022
3429.55 3032
3430.10 2934
3430.65 3104
3431.20 3014
3431.76 3084
3432.31 2950
3432.86 2843
3433.41 2793
3433.97 2844
3434.52 2790
3435.07 2759
3435.62 2701
3436.18 2813
3436.73 2670
3437.28 2645
3437.84 2555
3438.39 2685
3438.94 2839
3439.49 2814
3440.05 2752
3440.60 2800
3441.15 2803
3441.71 2819
3442.26 2880
3442.81 3047
3443.37 3072
3443.92 3182
3444.47 3017
3445.03 3120
3445.58 2997
3446.13 2752
3446.69 2833
3447.24 2837
3447.80 2866
3448.35 2614
3448.90 2689
3449.46 2692
3450.01 2611
3450.57 2516
3451.12 2676
3451.67 2575
3452.23 2664
3452.78 2732
3453.34 2684
3453.89 2599
3454.44 2666
3455.00 2767
3455.55 2635
3456.11 2572
3456.66 2529
3457.22 2450
3457.77 2599
3458.33 2572
3458.88 2682
3459.43 2660
3459.99 2818
3460.54 2634
3461.10 2560
3461.65 2437
3462.21 2622
3462.76 2618
3463.32 2744
3463.87 2754
3464.43 2818
3464.98 2858
3465.54 2683
3466.09 2618
3466.65 2593
3467.21 2719
3467.76 2805
3468.32 2886
3468.87 2819
3469.43 2736
3469.98 2735
3470.54 2715
3471.09 2692
3471.65 2540
3472.20 2748
3472.76 2763
3473.32 2753
3473.87 2718
3474.43 2818
3474.98 3108
3475.54 3100
3476.10 2992
3476.65 3256
3477.21 3007
3477.76 3012
3478.32 2984
3478.88 2841
3479.43 3059
3479.99 3158
3480.55 3301
3481.10 3163
3481.66 3359
3482.22 3379
3482.77 3353
3483.33 3445
3483.89 3740
3484.44 3842
3485.00 3508
3485.56 3619
3486.11 3489
3486.67 3373
3487.23 3469
3487.78 3326
3488.34 3474
3488.90 3502
3489.45 3632
3490.01 3682
3490.57 3755
3491.13 4083
3491.68 4611
3492.24 5056
3492.80 5282
3493.35 5945
3493.91 6178
3494.47 6784
3495.03 7145
3495.58 7333
3496.14 7283
3496.70 7244
3497.26 7156
3497.82 6472
3498.37 6395
3498.93 6325
3499.49 6472
3500.05 6393
3500.61 7099
3501.16 7188
3501.72 7358
3502.28 7879
3502.84 8082
3503.40 7886
3503.95 7554
3504.51 7381
3505.07 7203
3505.63 7121
3506.19 6648
3506.75 6077
3507.30 6250
3507.86 5831
3508.42 5681
3508.98 5537
3509.54 5221
3510.10 5503
3510.66 5605
3511.22 5044
3511.77 4675
3512.33 4555
3512.89 4425
3513.45 3994
3514.01 3929
3514.57 4066
3515.13 3792
3515.69 3740
3516.25 3542
3516.81 3362
3517.37 3419
3517.92 3471
3518.48 3545
3519.04 3523
3519.60 3213
3520.16 3121
3520.72 3473
3521.28 3526
3521.84 3264
3522.40 3246
3522.96 3395
3523.52 3423
3524.08 3514
3524.64 3457
3525.20 3460
3525.76 3667
3526.32 3512
3526.88 3698
3527.44 3738
3528.00 3789
3528.56 3485
3529.12 3483
3529.68 3360
3530.24 3096
3530.80 3030
3531.36 3154
3531.92 3209
3532.48 3113
3533.04 2942
3533.60 2953
3534.17 3005
3534.73 2843
3535.29 2838
3535.85 3054
3536.41 2935
3536.97 2953
3537.53 2937
3538.09 3044
3538.65 3057
3539.21 3171
3539.77 3084
3540.34 3000
3540.90 3222
3541.46 3319
3542.02 3188
3542.58 3216
3543.14 3191
3543.70 3417
3544.26 3643
3544.83 3507
3545.39 3619
3545.95 3640
3546.51 3637
3547.07 3637
3547.63 3601
3548.20 3458
3548.76 3260
3549.32 3371
3549.88 3340
3550.44 3107
3551.01 3090
3551.57 2924
3552.13 2657
3552.69 2776
3553.25 2779
3553.82 2848
3554.38 2897
3554.94 2760
3555.50 2781
3556.07 2722
3556.63 2612
3557.19 2570
3557.75 2704
3558.32 2676
3558.88 2515
3559.44 2640
3560.00 2801
3560.57 2774
3561.13 2714
3561.69 2702
3562.26 2953
3562.82 2793
3563.38 2777
3563.94 2738
3564.51 2652
3565.07 2757
3565.63 2761
3566.20 2796
3566.76 2711
3567.32 2648
3567.89 2681
3568.45 2674
3569.01 2733
3569.58 2515
3570.14 2549
3570.70 2682
3571.27 2454
3571.83 2525
3572.39 2576
3572.96 2457
3573.52 2397
3574.09 2506
3574.65 2522
3575.21 2606
3575.78 2349
3576.34 2413
3576.91 2463
3577.47 2565
3578.03 2546
3578.60 2648
3579.16 2578
3579.73 2529
3580.29 2657
3580.86 2646
3581.42 2591
3581.98 2658
3582.55 2455
3583.11 2445
3583.68 2645
3584.24 2618
3584.81 2528
3585.37 2666
3585.94 2710
3586.50 2601
3587.07 2491
3587.63 2464
3588.20 2543
3588.76 2639
3589.33 2472
3589.89 2469
3590.46 2627
3591.02 2567
3591.59 2449
3592.15 2361
3592.72 2383
3593.28 2584
3593.85 2620
3594.41 2784
3594.98 2617
3595.54 2579
3596.11 2687
3596.68 2736
3597.24 2795
3597.81 2774
3598.37 2625
3598.94 2659
3599.50 2571
3600.07 2734
3600.64 2850
3601.20 2711
3601.77 2747
3602.33 2726
3602.90 2665
3603.47 2616
3604.03 2785
3604.60 2689
3605.16 2802
3605.73 2877
3606.30 2737
3606.86 2575
3607.43 2575
3608.00 2755
3608.56 2649
3609.13 2455
3609.70 2403
3610.26 2549
3610.83 2416
3611.40 2393
3611.96 2295
3612.53 2279
3613.10 2322
3613.66 2376
3614.23 2474
3614.80 2506
3615.36 2553
3615.93 2746
3616.50 2855
3617.07 3210
3617.63 3671
3618.20 3976
3618.77 4204
3619.34 4965
3619.90 5397
3620.47 5665
3621.04 6147
3621.61 6670
3622.17 6253
3622.74 6088
3623.31 6002
3623.88 5563
3624.44 5021
3625.01 4728
3625.58 4026
3626.15 3542
3626.72 3338
3627.28 2972
3627.85 2751
3628.42 2717
3628.99 2566
3629.56 2581
3630.12 2642
3630.69 2500
3631.26 2694
3631.83 2651
3632.40 2660
3632.97 2551
3633.53 2437
3634.10 2332
3634.67 2376
3635.24 2438
3635.81 2360
3636.38 2475
3636.95 2382
3637.52 2343
3638.08 2446
3638.65 2584
3639.22 2578
3639.79 2652
3640.36 2718
3640.93 2826
3641.50 2954
3642.07 2937
3642.64 2909
3643.21 3182
3643.78 3313
3644.34 3666
3644.91 3766
3645.48 3880
3646.05 3581
3646.62 3623
3647.19 3792
3647.76 3734
3648.33 3567
3648.90 3393
3649.47 3231
3650.04 3171
3650.61 3175
3651.18 3320
3651.75 3228
3652.32 3242
3652.89 3219
3653.46 3364
3654.03 3279
3654.60 3357
3655.17 3278
3655.74 3361
3656.31 3352
3656.88 3528
3657.45 3367
3658.02 3330
3658.59 3261
3659.16 3495
3659.73 3493
3660.30 3601
3660.87 3533
3661.45 3513
3662.02 3298
3662.59 3240
3663.16 3376
3663.73 3283
3664.30 3241
3664.87 3178
3665.44 3096
3666.01 3208
3666.58 3155
3667.15 3133
3667.73 3449
3668.30 3444
3668.87 3036
3669.44 3195
3670.01 3288
3670.58 3239
3671.15 3216
3671.73 3102
3672.30 2902
3672.87 2981
3673.44 2788
3674.01 2862
3674.58 2730
3675.16 2942
3675.73 2923
3676.30 2830
3676.87 2863
3677.44 2963
3678.01 3003
3678.59 2928
3679.16 2958
3679.73 2796
3680.30 2813
3680.88 2912
3681.45 2739
3682.02 2689
3682.59 2913
3683.16 2891
3683.74 2645
3684.31 2562
3684.88 2684
3685.45 2682
3686.03 2599
3686.60 2568
3687.17 2768
3687.74 2900
3688.32 2743
3688.89 2868
3689.46 3220
3690.04 3275
3690.61 3416
3691.18 3635
3691.76 3813
3692.33 3971
3692.90 4120
3693.47 3978
3694.05 3798
3694.62 3663
3695.19 3480
3695.77 3362
3696.34 3262
3696.91 3286
3697.49 3070
3698.06 2888
3698.64 2973
3699.21 2960
3699.78 2794
3700.36 2838
3700.93 2665
3701.50 2729
3702.08 2833
3702.65 2801
3703.23 2708
3703.80 2998
3704.37 2950
3704.95 3064
3705.52 3006
3706.10 2940
3706.67 3040
3707.24 2855
3707.82 2738
3708.39 2772
3708.97 2810
3709.54 2789
3710.12 2744
3710.69 2789
3711.27 2874
3711.84 2791
3712.41 2746
3712.99 2792
3713.56 2856
3714.14 3069
3714.71 2931
3715.29 2803
3715.86 2793
3716.44 2738
3717.01 2589
3717.59 2695
3718.16 2759
3718.74 2635
3719.31 2573
3719.89 2544
3720.46 2476
3721.04 2441
3721.61 2555
3722.19 2695
3722.77 2627
3723.34 2396
3723.92 2385
3724.49 2497
3725.07 2422
3725.64 2453
3726.22 2356
3726.79 2360
3727.37 2246
3727.95 2333
3728.52 2532
3729.10 2479
3729.67 2542
3730.25 2515
3730.83 2580
3731.40 2614
3731.98 2782
3732.56 2845
3733.13 3076
3733.71 3081
3734.28 3059
3734.86 3336
3735.44 3499
3736.01 3513
3736.59 3626
3737.17 3542
3737.74 3421
3738.32 3241
3738.90 3378
3739.47 3241
3740.05 2995
3740.63 2663
3741.20 2919
3741.78 2749
3742.36 2569
3742.93 2397
3743.51 2420
3744.09 2553
3744.67 2560
3745.24 2282
3745.82 2247
3746.40 2384
3746.97 2351
3747.55 2454
3748.13 2445
3748.71 2369
3749.28 2416
3749.86 2237
3750.44 2316
3751.02 2396
3751.59 2305
3752.17 2353
3752.75 2382
3753.33 2200
3753.91 2261
3754.48 2341
3755.06 2322
3755.64 2325
3756.22 2366
3756.80 2241
3757.37 2298
3757.95 2206
3758.53 2288
3759.11 2453
3759.69 2323
3760.27 2285
3760.84 2173
3761.42 2390
3762.00 2474
3762.58 2500
3763.16 2504
3763.74 2433
3764.31 2593
3764.89 2613
3765.47 2574
3766.05 2535
3766.63 2489
3767.21 2671
3767.79 2480
3768.37 2476
3768.95 2656
3769.52 2647
3770.10 2536
3770.68 2481
3771.26 2608
3771.84 2618
3772.42 2340
3773.00 2590
3773.58 2602
3774.16 2540
3774.74 2490
3775.32 2463
3775.90 2383
3776.48 2417
3777.06 2531
3777.64 2509
3778.22 2473
3778.80 2332
3779.38 2167
3779.96 2353
3780.54 2448
3781.12 2508
3781.70 2445
3782.28 2513
3782.86 2296
3783.44 2353
3784.02 2355
3784.60 2284
3785.18 2334
3785.76 2319
3786.34 2366
3786.92 2383
3787.50 2413
3788.08 2403
3788.66 2375
3789.24 2313
3789.82 2319
3790.40 2384
3790.98 2415
3791.56 2231
3792.14 2445
3792.72 2432
3793.30 2287
3793.89 2296
3794.47 2217
3795.05 2332
3795.63 2201
3796.21 2292
3796.79 2444
3797.37 2421
3797.95 2320
3798.53 2176
3799.12 2254
3799.70 2321
3800.28 2443
3800.86 2313
3801.44 2269
3802.02 2440
3802.60 2596
3803.19 2639
3803.77 2507
3804.35 2579
3804.93 2757
3805.51 2674
3806.10 2623
3806.68 2504
3807.26 2753
3807.84 2748
3808.42 2785
3809.01 2485
3809.59 2782
3810.17 2791
3810.75 2849
3811.33 2987
3811.92 2968
3812.50 2922
3813.08 2845
3813.66 3028
3814.25 3113
3814.83 2838
3815.41 2823
3815.99 2783
3816.58 2886
3817.16 2867
3817.74 2856
3818.32 2943
3818.91 2969
3819.49 2904
3820.07 2952
3820.66 2743
3821.24 2780
3821.82 2727
3822.41 2538
3822.99 2448
3823.57 2442
3824.16 2387
3824.74 2301
3825.32 2441
3825.91 2388
3826.49 2242
3827.07 2277
3827.66 2199
3828.24 2324
3828.82 2418
3829.41 2406
3829.99 2458
3830.57 2516
3831.16 2385
3831.74 2413
3832.33 2290
3832.91 2304
3833.49 2543
3834.08 2554
3834.66 2358
3835.25 2493
3835.83 2566
3836.41 2387
3837.00 2445
3837.58 2490
3838.17 2422
3838.75 2248
3839.34 2470
3839.92 2489
3840.50 2358
3841.09 2360
3841.67 2370
3842.26 2249
3842.84 2118
3843.43 2208
3844.01 2246
3844.60 2397
3845.18 2338
3845.77 2218
3846.35 2226
3846.94 2353
3847.52 2168
3848.11 2421
3848.69 2288
3849.28 2288
3849.86 2270
3850.45 2411
3851.03 2422
3851.62 2308
3852.20 2319
3852.79 2468
3853.37 2386
3853.96 2479
3854.55 2470
3855.13 2508
3855.72 2539
3856.30 2316
3856.89 2412
3857.47 2567
3858.06 2624
3858.65 2642
3859.23 2743
3859.82 2800
3860.40 3011
3860.99 3391
3861.58 3753
3862.16 3870
3862.75 4215
3863.33 4534
3863.92 4850
3864.51 5253
3865.09 5366
3865.68 5672
3866.27 5772
3866.85 5576
3867.44 5229
3868.03 5211
3868.61 4793
3869.20 4415
3869.79 4400
3870.37 3889
3870.96 3427
3871.55 3072
3872.13 3077
3872.72 3120
3873.31 3074
3873.89 3105
3874.48 3174
3875.07 3017
3875.66 2974
3876.24 2973
3876.83 2786
3877.42 2962
3878.00 2949
3878.59 3095
3879.18 2995
3879.77 2796
3880.35 2847
3880.94 2841
3881.53 2813
3882.12 2580
3882.70 2393
3883.29 2567
3883.88 2393
3884.47 2493
3885.06 2487
3885.64 2472
3886.23 2322
3886.82 2226
3887.41 2328
3888.00 2432
3888.58 2507
3889.17 2378
3889.76 2448
3890.35 2532
3890.94 2640
3891.53 2562
3892.11 2471
3892.70 2830
3893.29 3065
3893.88 2952
3894.47 2899
3895.06 3090
3895.65 3129
3896.23 2779
3896.82 2944
3897.41 2869
3898.00 2666
3898.59 2627
3899.18 2654
3899.77 2785
3900.36 2857
3900.95 2869
3901.53 2799
3902.12 2818
3902.71 2799
3903.30 2841
3903.89 2848
3904.48 2660
3905.07 2740
3905.66 2788
3906.25 2677
3906.84 2554
3907.43 2687
3908.02 2581
3908.61 2616
3909.20 2725
3909.79 2625
3910.38 2627
3910.97 2719
3911.56 2713
3912.15 2369
3912.74 2398
3913.33 2471
3913.92 2456
3914.51 2261
3915.10 2337
3915.69 2339
3916.28 2142
3916.87 2196
3917.46 2298
3918.05 2345
3918.64 2246
3919.23 2081
3919.82 2380
3920.41 2354
3921.00 2310
3921.59 2323
3922.18 2228
3922.77 2314
3923.36 2433
3923.95 2456
3924.55 2462
3925.14 2290
3925.73 2275
3926.32 2379
3926.91 2324
3927.50 2136
3928.09 2205
3928.68 2237
3929.27 2365
3929.87 2381
3930.46 2409
3931.05 2383
3931.64 2328
3932.23 2349
3932.82 2306
3933.41 2260
3934.01 2200
3934.60 2351
3935.19 2302
3935.78 2203
3936.37 2301
3936.96 2224
3937.56 2158
3938.15 2195
3938.74 2240
3939.33 2220
3939.92 2245
3940.52 2136
3941.11 2233
3941.70 2269
3942.29 2223
3942.88 2285
3943.48 2196
3944.07 2321
3944.66 2340
3945.25 2406
3945.85 2425
3946.44 2414
3947.03 2467
3947.62 2424
3948.22 2341
3948.81 2220
3949.40 2241
3949.99 2205
3950.59 2311
3951.18 2304
3951.77 2237
3952.37 2290
3952.96 2231
3953.55 2350
3954.15 2261
3954.74 2191
3955.33 2396
3955.93 2325
3956.52 2280
3957.11 2257
3957.71 2284
3958.30 2261
3958.89 2295
3959.49 2314
3960.08 2320
3960.67 2527
3961.27 2381
3961.86 2442
3962.45 2635
3963.05 2599
3963.64 2440
3964.23 2307
3964.83 2253
3965.42 2138
3966.02 2213
3966.61 2326
3967.20 2262
3967.80 2405
3968.39 2412
3968.99 2366
3969.58 2267
3970.18 2356
3970.77 2569
3971.36 2462
3971.96 2400
3972.55 2407
3973.15 2458
3973.74 2402
3974.34 2387
3974.93 2429
3975.53 2474
3976.12 2336
3976.72 2507
3977.31 2448
3977.91 2362
3978.50 2606
3979.10 2761
3979.69 2713
3980.29 2600
3980.88 2520
3981.48 2545
3982.07 2487
3982.67 2390
3983.26 2518
3983.86 2431
3984.45 2400
3985.05 2418
3985.64 2359
3986.24 2421
3986.83 2494
3987.43 2446
3988.03 2134
3988.62 2399
3989.22 2421
3989.81 2295
3990.41 2360
3991.00 2426
3991.60 2501
3992.20 2554
3992.79 2525
3993.39 2420
3993.98 2440
3994.58 2489
3995.18 2561
3995.77 2394
3996.37 2396
3996.97 2506
3997.56 2471
3998.16 2373
3998.75 2502
3999.35 2523
3999.95 2418
4000.54 2565
4001.14 2543
4001.74 2515
4002.33 2377
4002.93 2436
4003.53 2538
4004.12 2642
4004.72 2510
4005.32 2672
4005.92 2704
4006.51 2785
4007.11 2810
4007.71 2680
4008.30 2674
4008.90 2609
4009.50 2666
4010.10 2782
4010.69 2781
4011.29 2928
4011.89 3040
4012.49 2856
4013.08 2895
4013.68 2869
4014.28 2796
4014.88 2961
4015.47 2907
4016.07 3010
4016.67 2944
4017.27 3030
4017.86 3198
4018.46 3518
4019.06 3642
4019.66 3531
4020.26 3600
4020.85 3539
4021.45 3586
4022.05 3467
4022.65 3620
4023.25 3344
4023.85 3211
4024.44 3139
4025.04 2856
4025.64 2696
4026.24 2696
4026.84 2811
4027.44 2848
4028.03 2974
4028.63 3034
4029.23 3189
4029.83 3234
4030.43 3161
4031.03 3204
4031.63 2971
4032.23 3049
4032.83 3035
4033.42 3188
4034.02 2966
4034.62 3062
4035.22 3209
4035.82 2915
4036.42 3068
4037.02 3093
4037.62 3051
4038.22 2851
4038.82 2767
4039.42 2744
4040.02 2702
4040.62 2712
4041.22 2560
4041.82 2481
4042.41 2385
4043.01 2343
4043.61 2234
4044.21 2306
4044.81 2179
4045.41 2300
4046.01 2297
4046.61 2428
4047.21 2388
4047.81 2502
4048.41 2404
4049.01 2352
4049.61 2358
4050.21 2370
4050.82 2371
4051.42 2416
4052.02 2596
4052.62 2395
4053.22 2391
4053.82 2465
4054.42 2514
4055.02 2414
4055.62 2431
4056.22 2518
4056.82 2479
4057.42 2614
4058.02 2530
4058.62 2478
4059.22 2448
4059.83 2479
4060.43 2479
4061.03 2232
4061.63 2353
4062.23 2182
4062.83 2067
4063.43 2093
4064.03 2170
4064.63 2122
4065.24 2098
4065.84 2131
4066.44 2104
4067.04 2106
4067.64 2068
4068.24 1980
4068.85 1974
4069.45 2209
4070.05 2206
4070.65 2158
4071.25 2067
4071.85 2047
4072.46 2169
4073.06 2187
4073.66 2145
4074.26 2279
4074.86 2156
4075.47 2153
4076.07 2084
4076.67 2151
4077.27 2159
4077.88 2128
4078.48 2217
4079.08 2338
4079.68 2394
4080.29 2223
4080.89 2314
4081.49 2268
4082.09 2182
4082.70 2216
4083.30 2341
4083.90 2199
4084.50 2046
4085.11 2151
4085.71 2108
4086.31 2167
4086.92 2157
4087.52 2164
4088.12 2198
4088.72 2092
4089.33 2255
4089.93 2113
4090.53 2224
4091.14 2110
4091.74 2285
4092.34 2247
4092.95 2173
4093.55 2086
4094.16 2103
4094.76 2247
4095.36 2181
4095.97 2107
4096.57 2168
4097.17 2219
4097.78 2196
4098.38 2160
4098.98 2309
4099.59 2203
4100.19 2217
4100.80 2088
4101.40 2065
4102.00 2146
4102.61 2051
4103.21 2094
4103.82 2131
4104.42 2102
4105.03 2065
4105.63 2062
4106.23 2009
4106.84 1913
4107.44 1877
4108.05 1963
4108.65 1985
4109.26 1984
4109.86 1964
4110.47 1942
4111.07 2019
4111.68 1961
4112.28 1937
4112.89 1977
4113.49 1960
4114.10 1822
4114.70 1910
4115.31 1944
4115.91 1935
4116.52 1953
4117.12 1886
4117.73 1971
4118.33 1883
4118.94 1854
4119.54 1899
4120.15 1884
4120.75 1941
4121.36 2106
4121.97 1973
4122.57 2086
4123.18 2084
4123.78 2103
4124.39 2204
4124.99 2322
4125.60 2044
4126.21 2111
4126.81 2142
4127.42 2022
4128.02 1974
4128.63 2097
4129.24 2107
4129.84 2006
4130.45 1874
4131.05 1986
4131.66 2263
4132.27 2233
4132.87 2090
4133.48 1993
4134.09 2120
4134.69 2124
4135.30 2309
4135.91 2280
4136.51 2265
4137.12 2172
4137.73 2359
4138.33 2322
4138.94 2212
4139.55 2291
4140.15 2394
4140.76 2420
4141.37 2490
4141.97 2673
4142.58 2535
4143.19 2640
4143.80 2659
4144.40 2511
4145.01 2500
4145.62 2487
4146.22 2522
4146.83 2367
4147.44 2377
4148.05 2432
4148.65 2373
4149.26 2334
4149.87 2175
4150.48 2045
4151.09 2129
4151.69 2244
4152.30 2100
4152.91 2059
4153.52 2081
4154.12 2027
4154.73 1967
4155.34 2005
4155.95 1885
4156.56 2021
4157.16 2174
4157.77 2161
4158.38 2091
4158.99 1942
4159.60 2001
4160.21 1964
4160.81 1923
4161.42 2066
4162.03 1918
4162.64 2025
4163.25 2052
4163.86 1879
4164.47 1947
4165.08 2008
4165.68 2027
4166.29 2244
4166.90 2210
4167.51 2249
4168.12 2365
4168.73 2222
4169.34 2181
4169.95 2109
4170.56 2152
4171.16 2162
4171.77 2194
4172.38 2133
4172.99 1973
4173.60 2251
4174.21 2256
4174.82 2072
4175.43 2028
4176.04 2105
4176.65 2098
4177.26 2138
4177.87 2142
4178.48 2221
4179.09 2244
4179.70 2308
4180.31 2412
4180.92 2474
4181.53 2391
4182.14 2432
4182.75 2257
4183.36 2222
4183.97 2186
4184.58 2282
4185.19 2267
4185.80 2258
4186.41 2316
4187.02 2198
4187.63 2177
4188.24 2120
4188.85 2171
4189.46 2020
4190.07 1929
4190.68 1994
4191.29 2210
4191.90 2192
4192.51 2147
4193.13 2259
4193.74 2243
4194.35 2457
4194.96 2318
4195.57 2529
4196.18 2666
4196.79 2658
4197.40 2545
4198.01 2526
4198.62 2661
4199.24 2646
4199.85 2684
4200.46 2658
4201.07 2589
4201.68 2380
4202.29 2516
4202.90 2516
4203.52 2379
4204.13 2206
4204.74 2311
4205.35 2156
4205.96 2154
4206.57 2519
4207.19 2476
4207.80 2235
4208.41 2424
4209.02 2337
4209.63 2298
4210.25 2267
4210.86 2410
4211.47 2323
4212.08 2336
4212.69 2426
4213.31 2314
4213.92 2313
4214.53 2448
4215.14 2385
4215.76 2213
4216.37 2263
4216.98 2259
4217.59 2371
4218.21 2419
4218.82 2525
4219.43 2672
4220.04 2617
4220.66 2727
4221.27 2769
4221.88 3070
4222.50 3363
4223.11 3362
4223.72 3618
4224.33 4018
4224.95 4008
4225.56 4184
4226.17 4325
4226.79 4576
4227.40 4594
4228.01 4583
4228.63 4630
4229.24 4341
4229.85 4298
4230.47 4315
4231.08 4596
4231.69 4809
4232.31 4799
4232.92 4703
4233.54 4853
4234.15 4709
4234.76 4918
4235.38 4659
4235.99 5063
4236.61 5216
4237.22 5422
4237.83 5657
4238.45 5527
4239.06 5444
4239.68 5421
4240.29 5061
4240.90 4625
4241.52 4466
4242.13 3846
4242.75 3624
4243.36 3237
4243.98 3365
4244.59 3065
4245.21 3123
4245.82 2895
4246.43 2897
4247.05 2881
4247.66 2845
4248.28 2842
4248.89 2913
4249.51 2752
4250.12 2924
4250.74 3127
4251.35 3006
4251.97 2886
4252.58 2909
4253.20 2714
4253.81 2629
4254.43 2715
4255.04 2615
4255.66 2788
4256.28 2774
4256.89 2750
4257.51 2636
4258.12 2545
4258.74 2515
4259.35 2573
4259.97 2657
4260.58 2729
4261.20 2580
4261.82 2467
4262.43 2618
4263.05 2688
4263.66 2461
4264.28 2495
4264.90 2552
4265.51 2598
4266.13 2558
4266.74 2625
4267.36 2710
4267.98 2609
4268.59 2576
4269.21 2561
4269.82 2618
4270.44 2668
4271.06 2702
4271.67 2543
4272.29 2652
4272.91 2492
4273.52 2508
4274.14 2461
4274.76 2360
4275.37 2420
4275.99 2488
4276.61 2624
4277.22 2470
4277.84 2634
4278.46 2549
4279.08 2493
4279.69 2559
4280.31 2519
4280.93 2527
4281.54 2515
4282.16 2518
4282.78 2327
4283.40 2545
4284.01 2466
4284.63 2331
4285.25 2362
4285.87 2403
4286.48 2267
4287.10 2346
4287.72 2292
4288.34 2330
4288.95 2180
4289.57 2165
4290.19 2157
4290.81 2192
4291.43 2331
4292.04 2303
4292.66 2241
4293.28 2273
4293.90 2221
4294.52 2251
4295.13 2267
4295.75 2249
4296.37 2124
4296.99 2123
4297.61 2189
4298.23 2262
4298.84 2085
4299.46 2221
4300.08 2201
4300.70 2292
4301.32 2299
4301.94 2085
4302.56 2173
4303.17 2202
4303.79 2204
4304.41 2152
4305.03 2181
4305.65 2170
4306.27 2109
4306.89 2243
4307.51 2247
4308.13 2076
4308.75 2051
4309.36 2210
4309.98 2144
4310.60 2096
4311.22 2076
4311.84 2093
4312.46 2215
4313.08 2111
4313.70 2204
4314.32 2345
4314.94 2185
4315.56 2273
4316.18 2446
4316.80 2271
4317.42 2124
4318.04 2354
4318.66 2317
4319.28 2341
4319.90 2328
4320.52 2355
4321.14 2603
4321.76 2528
4322.38 2595
4323.00 2509
4323.62 2541
4324.24 2606
4324.86 2490
4325.48 2627
4326.10 2680
4326.72 2771
4327.34 2893
4327.96 2846
4328.58 2754
4329.20 2743
4329.82 2678
4330.44 2722
4331.07 2814
4331.69 2817
4332.31 2820
4332.93 2662
4333.55 2672
4334.17 2778
4334.79 2783
4335.41 2811
4336.03 3005
4336.65 3309
4337.28 3429
4337.90 3582
4338.52 4031
4339.14 4277
4339.76 4176
4340.38 4493
4341.00 4938
4341.63 5114
4342.25 4985
4342.87 4796
4343.49 4509
4344.11 4447
4344.73 4381
4345.36 4240
4345.98 4554
4346.60 4721
4347.22 5115
4347.84 5489
4348.47 6194
4349.09 6318
4349.71 7277
4350.33 7740
4350.95 7356
4351.58 7121
4352.20 6631
4352.82 6053
4353.44 5549
4354.07 4796
4354.69 4268
4355.31 3886
4355.93 3652
4356.56 3633
4357.18 3365
4357.80 3370
4358.42 3191
4359.05 3123
4359.67 3128
4360.29 3071
4360.92 3143
4361.54 3207
4362.16 3124
4362.78 3182
4363.41 3194
4364.03 3168
4364.65 3138
4365.28 3336
4365.90 3142
4366.52 3073
4367.15 2976
4367.77 2906
4368.39 2945
4369.02 2994
4369.64 2696
4370.26 2629
4370.89 2667
4371.51 2598
4372.14 2666
4372.76 2497
4373.38 2498
4374.01 2349
4374.63 2447
4375.25 2376
4375.88 2237
4376.50 2168
4377.13 2277
4377.75 2221
4378.37 2297
4379.00 2419
4379.62 2501
4380.25 2439
4380.87 2630
4381.50 2506
4382.12 2585
4382.75 2663
4383.37 2694
4383.99 2623
4384.62 2284
4385.24 2392
4385.87 2391
4386.49 2440
4387.12 2393
4387.74 2392
4388.37 2411
4388.99 2441
4389.62 2311
4390.24 2248
4390.87 2309
4391.49 2399
4392.12 2269
4392.74 2196
4393.37 2291
4393.99 2384
4394.62 2223
4395.24 2245
4395.87 2527
4396.49 2405
4397.12 2275
4397.75 2294
4398.37 2480
4399.00 2397
4399.62 2375
4400.25 2352
4400.87 2365
4401.50 2447
4402.13 2463
4402.75 2494
4403.38 2470
4404.00 2435
4404.63 2357
4405.26 2399
4405.88 2401
4406.51 2381
4407.13 2375
4407.76 2380
4408.39 2252
4409.01 2319
4409.64 2423
4410.27 2665
4410.89 2566
4411.52 2459
4412.15 2486
4412.77 2449
4413.40 2600
4414.03 2362
4414.65 2492
4415.28 2486
4415.91 2238
4416.53 2281
4417.16 2233
4417.79 2183
4418.41 2200
4419.04 2464
4419.67 2243
4420.30 2161
4420.92 2245
4421.55 2226
4422.18 2140
4422.80 2231
4423.43 2307
4424.06 2173
4424.69 2247
4425.31 2325
4425.94 2331
4426.57 2255
4427.20 2247
4427.82 2097
4428.45 1960
4429.08 2012
4429.71 2010
4430.34 2021
4430.96 1996
4431.59 1872
4432.22 2041
4432.85 2083
4433.48 2001
4434.10 1941
4434.73 2058
4435.36 2238
4435.99 2141
4436.62 2137
4437.25 2219
4437.87 2257
4438.50 2155
4439.13 2001
4439.76 1994
4440.39 2138
4441.02 2218
4441.64 2155
4442.27 1988
4442.90 1982
4443.53 2033
4444.16 2055
4444.79 1913
4445.42 2074
4446.05 2057
4446.68 2047
4447.30 1871
4447.93 1931
4448.56 1959
4449.19 2066
4449.82 2068
4450.45 2025
4451.08 2167
4451.71 2034
4452.34 2054
4452.97 2125
4453.60 2403
4454.23 2223
4454.86 2257
4455.49 2295
4456.12 2188
4456.75 2236
4457.38 2348
4458.01 2397
4458.64 2384
4459.27 2215
4459.90 2303
4460.53 2346
4461.16 2195
4461.79 2160
4462.42 2301
4463.05 2157
4463.68 2208
4464.31 2157
4464.94 1990
4465.57 2047
4466.20 2054
4466.83 1962
4467.46 1942
4468.09 1913
4468.72 1949
4469.35 2010
4469.98 1859
4470.61 1963
4471.24 1986
4471.87 1901
4472.50 1948
4473.13 2002
4473.77 1955
4474.40 1909
4475.03 1826
4475.66 1836
4476.29 1892
4476.92 1933
4477.55 1801
4478.18 1955
4478.82 1893
4479.45 1933
4480.08 1948
4480.71 2004
4481.34 1980
4481.97 1907
4482.60 1978
4483.24 1972
4483.87 1925
4484.50 1866
4485.13 1921
4485.76 2118
4486.39 2026
4487.03 2037
4487.66 2076
4488.29 2120
4488.92 2117
4489.55 2232
4490.19 2140
4490.82 2170
4491.45 2073
4492.08 2166
4492.71 2259
4493.35 2272
4493.98 2170
4494.61 2111
4495.24 2152
4495.88 2192
4496.51 2231
4497.14 2187
4497.77 2210
4498.41 2243
4499.04 2096
4499.67 2101
4500.31 2268
4500.94 2300
4501.57 2363
4502.20 2426
4502.84 2414
4503.47 2568
4504.10 2816
4504.74 2789
4505.37 2913
4506.00 2924
4506.64 2819
4507.27 2853
4507.90 2718
4508.54 2719
4509.17 2499
4509.80 2396
4510.44 2476
4511.07 2351
4511.70 2388
4512.34 2419
4512.97 2134
4513.60 1973
4514.24 2145
4514.87 2191
4515.51 2218
4516.14 2318
4516.77 2411
4517.41 2299
4518.04 2264
4518.68 2278
4519.31 2346
4519.94 2155
4520.58 2015
4521.21 2089
4521.85 2187
4522.48 2158
4523.12 2078
4523.75 2167
4524.39 2124
4525.02 2136
4525.65 2062
4526.29 2082
4526.92 2080
4527.56 2330
4528.19 2314
4528.83 2338
4529.46 2470
4530.10 2675
4530.73 2934
4531.37 3241
4532.00 3374
4532.64 3791
4533.27 4248
4533.91 4584
4534.54 5021
4535.18 5156
4535.81 5023
4536.45 5050
4537.09 5095
4537.72 4601
4538.36 4171
4538.99 3836
4539.63 3456
4540.26 3183
4540.90 2876
4541.53 2727
4542.17 2631
4542.81 2441
4543.44 2321
4544.08 2122
4544.71 2176
4545.35 2256
4545.99 2157
4546.62 2008
4547.26 2152
4547.89 2195
4548.53 2186
4549.17 2346
4549.80 2538
4550.44 2411
4551.08 2523
4551.71 2526
4552.35 2342
4552.98 2486
4553.62 2438
4554.26 2444
4554.89 2280
4555.53 2288
4556.17 2356
4556.80 2330
4557.44 2329
4558.08 2222
4558.72 2294
4559.35 2291
4559.99 2349
4560.63 2144
4561.26 2065
4561.90 2097
4562.54 2261
4563.17 2262
4563.81 2103
4564.45 2316
4565.09 2218
4565.72 2298
4566.36 2253
4567.00 2048
4567.64 2102
4568.27 2092
4568.91 2108
4569.55 2214
4570.19 2227
4570.82 2249
4571.46 2312
4572.10 2212
4572.74 2165
4573.38 2223
4574.01 2262
4574.65 2298
4575.29 2165
4575.93 2026
4576.57 2012
4577.20 2110
4577.84 1969
4578.48 2078
4579.12 2040
4579.76 2150
4580.40 2076
4581.04 2078
4581.67 1986
4582.31 2102
4582.95 2118
4583.59 2052
4584.23 2185
4584.87 2294
4585.51 2378
4586.14 2151
4586.78 2234
4587.42 2198
4588.06 2161
4588.70 2307
4589.34 2346
4589.98 2345
4590.62 2346
4591.26 2365
4591.90 2328
4592.54 2573
4593.17 2631
4593.81 2619
4594.45 2773
4595.09 2906
4595.73 2733
4596.37 2557
4597.01 2689
4597.65 2485
4598.29 2421
4598.93 2434
4599.57 2079
4600.21 2016
4600.85 2066
4601.49 2139
4602.13 2186
4602.77 2211
4603.41 2054
4604.05 2166
4604.69 2211
4605.33 2272
4605.97 2182
4606.61 2162
4607.25 2432
4607.89 2236
4608.53 2254
4609.17 2230
4609.81 2209
4610.45 2376
4611.09 2258
4611.73 2374
4612.38 2421
4613.02 2355
4613.66 2322
4614.30 2323
4614.94 2281
4615.58 2291
4616.22 2201
4616.86 2198
4617.50 2299
4618.14 2062
4618.78 2223
4619.43 2146
4620.07 2066
4620.71 2176
4621.35 2192
4621.99 2238
4622.63 2189
4623.27 2235
4623.91 2147
4624.56 2044
4625.20 2020
4625.84 2147
4626.48 2100
4627.12 2104
4627.76 1971
4628.41 1966
4629.05 1980
4629.69 2116
4630.33 1920
4630.97 1906
4631.62 2092
4632.26 2117
4632.90 2000
4633.54 2079
4634.18 2154
4634.83 2172
4635.47 2093
4636.11 2160
4636.75 2117
4637.40 2181
4638.04 2265
4638.68 2285
4639.32 2320
4639.97 2386
4640.61 2626
4641.25 2826
4641.89 2663
4642.54 2648
4643.18 2573
4643.82 2775
4644.46 2709
4645.11 2614
4645.75 2386
4646.39 2334
4647.04 2253
4647.68 2226
4648.32 2284
4648.97 2326
4649.61 2061
4650.25 1980
4650.90 2202
4651.54 2139
4652.18 2235
4652.83 2357
4653.47 2337
4654.11 2277
4654.76 2436
4655.40 2674
4656.04 2541
4656.69 2651
4657.33 2632
4657.98 2478
4658.62 2508
4659.26 2379
4659.91 2276
4660.55 2371
4661.20 2214
4661.84 2122
4662.48 1970
4663.13 1957
4663.77 1995
4664.42 2031
4665.06 2050
4665.71 2088
4666.35 2126
4666.99 2005
4667.64 1971
4668.28 1980
4668.93 1902
4669.57 2023
4670.22 2053
4670.86 1921
4671.51 1813
4672.15 1737
4672.80 1783
4673.44 1952
4674.09 1897
4674.73 1940
4675.38 1906
4676.02 1978
4676.67 2083
4677.31 2111
4677.96 1930
4678.60 2072
4679.25 2077
4679.89 2100
4680.54 2018
4681.18 1928
4681.83 2015
4682.47 1930
4683.12 1968
4683.77 2096
4684.41 2101
4685.06 2178
4685.70 2219
4686.35 2060
4686.99 2045
4687.64 2185
4688.29 2210
4688.93 2028
4689.58 2031
4690.22 1996
4690.87 1937
4691.52 1906
4692.16 1937
4692.81 1874
4693.45 1888
4694.10 2067
4694.75 2047
4695.39 2011
4696.04 2056
4696.69 2101
4697.33 2042
4697.98 2084
4698.63 2197
4699.27 2286
4699.92 2328
4700.57 2276
4701.21 2266
4701.86 2500
4702.51 2636
4703.15 2634
4703.80 2583
4704.45 2497
4705.10 2385
4705.74 2350
4706.39 2255
4707.04 2225
4707.68 2127
4708.33 2016
4708.98 2137
4709.63 2034
4710.27 2095
4710.92 2260
4711.57 2291
4712.22 2241
4712.86 2235
4713.51 2176
4714.16 2193
4714.81 2036
4715.45 2043
4716.10 1998
4716.75 2070
4717.40 2068
4718.05 2099
4718.69 1989
4719.34 2171
4719.99 2154
4720.64 2142
4721.29 2137
4721.94 2112
4722.58 2349
4723.23 2170
4723.88 2301
4724.53 2164
4725.18 2198
4725.83 2480
4726.47 2282
4727.12 2279
4727.77 2382
4728.42 2442
4729.07 2398
4729.72 2372
4730.37 2354
4731.02 2487
4731.66 2363
4732.31 2287
4732.96 2296
4733.61 2100
4734.26 2110
4734.91 2008
4735.56 2138
4736.21 2144
4736.86 2077
4737.51 2003
4738.16 2091
4738.81 2147
4739.45 1930
4740.10 2177
4740.75 2099
4741.40 2140
4742.05 2192
4742.70 2116
4743.35 2084
4744.00 2253
4744.65 2048
4745.30 1923
4745.95 2054
4746.60 2276
4747.25 2216
4747.90 2052
4748.55 2032
4749.20 2124
4749.85 2147
4750.50 2236
4751.15 2267
4751.80 2187
4752.45 2079
4753.10 2245
4753.75 2327
4754.40 2443
4755.05 2435
4755.71 2440
4756.36 2501
4757.01 2473
4757.66 2495
4758.31 2514
4758.96 2494
4759.61 2461
4760.26 2333
4760.91 2150
4761.56 2180
4762.21 2168
4762.86 2123
4763.52 2155
4764.17 2171
4764.82 2194
4765.47 2244
4766.12 2310
4766.77 2332
4767.42 2455
4768.07 2771
4768.73 2669
4769.38 2678
4770.03 2708
4770.68 2885
4771.33 2884
4771.98 2611
4772.64 2452
4773.29 2332
4773.94 2353
4774.59 2140
4775.24 2127
4775.89 2183
4776.55 2020
4777.20 2062
4777.85 2022
4778.50 2153
4779.15 2088
4779.81 2090
4780.46 2126
4781.11 2105
4781.76 2180
4782.42 2231
4783.07 2025
4783.72 2067
4784.37 2182
4785.03 2237
4785.68 2136
4786.33 2073
4786.98 1952
4787.64 1952
4788.29 1922
4788.94 2118
4789.60 2075
4790.25 1978
4790.90 1906
4791.55 1878
4792.21 1771
4792.86 1890
4793.51 1961
4794.17 1989
4794.82 2166
4795.47 1996
4796.13 2025
4796.78 2026
4797.43 1958
4798.09 1964
4798.74 2019
4799.39 2016
4800.05 1899
4800.70 1886
4801.36 1970
4802.01 1921
4802.66 1884
4803.32 1874
4803.97 1899
4804.62 2023
4805.28 2026
4805.93 2108
4806.59 2043
4807.24 2100
4807.89 1995
4808.55 2040
4809.20 1971
4809.86 1863
4810.51 2078
4811.17 2117
4811.82 2026
4812.47 1943
4813.13 1951
4813.78 1877
4814.44 2030
4815.09 2034
4815.75 2150
4816.40 2096
4817.06 2142
4817.71 2183
4818.37 2190
4819.02 2171
4819.68 2066
4820.33 2079
4820.99 2143
4821.64 2355
4822.30 2297
4822.95 2332
4823.61 2310
4824.26 2400
4824.92 2398
4825.57 2490
4826.23 2541
4826.88 2506
4827.54 2699
4828.19 2909
4828.85 2812
4829.51 2623
4830.16 2573
4830.82 2565
4831.47 2504
4832.13 2596
4832.78 2574
4833.44 2668
4834.10 2463
4834.75 2652
4835.41 2780
4836.06 2770
4836.72 2662
4837.38 2568
4838.03 2700
4838.69 3087
4839.34 3194
4840.00 3257
4840.66 3557
4841.31 3509
4841.97 3471
4842.63 3535
4843.28 3420
4843.94 3347
4844.60 3100
4845.25 3129
4845.91 3198
4846.57 3020
4847.22 3000
4847.88 2925
4848.54 2988
4849.19 2955
4849.85 2855
4850.51 3094
4851.17 3153
4851.82 3035
4852.48 3195
4853.14 3178
4853.79 3198
4854.45 3102
4855.11 3162
4855.77 3293
4856.42 3163
4857.08 3150
4857.74 3242
4858.40 3237
4859.05 3358
4859.71 3686
4860.37 3595
4861.03 3746
4861.68 3853
4862.34 4009
4863.00 4029
4863.66 3990
4864.32 3885
4864.97 3899
4865.63 3716
4866.29 3474
4866.95 3419
4867.61 3427
4868.26 3725
4868.92 3669
4869.58 3561
4870.24 3638
4870.90 3884
4871.56 3618
4872.21 3627
4872.87 3618
4873.53 3496
4874.19 3488
4874.85 3278
4875.51 3152
4876.17 2948
4876.83 2953
4877.48 3052
4878.14 3047
4878.80 3098
4879.46 3198
4880.12 3246
4880.78 3228
4881.44 3217
4882.10 3285
4882.76 3214
4883.42 3126
4884.08 3031
4884.73 2950
4885.39 2870
4886.05 2830
4886.71 2740
4887.37 2596
4888.03 2471
4888.69 2434
4889.35 2459
4890.01 2468
4890.67 2554
4891.33 2669
4891.99 2854
4892.65 2701
4893.31 2708
4893.97 2923
4894.63 2842
4895.29 2808
4895.95 2768
4896.61 2693
4897.27 2676
4897.93 2496
4898.59 2556
4899.25 2425
4899.91 2367
4900.57 2554
4901.23 2452
4901.89 2404
4902.55 2423
4903.21 2353
4903.88 2464
4904.54 2349
4905.20 2357
4905.86 2270
4906.52 2290
4907.18 2273
4907.84 2244
4908.50 2121
4909.16 2107
4909.82 2214
4910.48 2229
4911.15 2189
4911.81 2161
4912.47 2040
4913.13 2162
4913.79 2003
4914.45 2015
4915.11 2077
4915.77 2108
4916.44 2122
4917.10 2034
4917.76 2126
4918.42 2095
4919.08 2004
4919.74 1866
4920.41 2075
4921.07 2009
4921.73 1920
4922.39 1884
4923.05 1990
4923.72 1998
4924.38 1839
4925.04 1845
4925.70 1865
4926.36 1959
4927.03 1872
4927.69 1890
4928.35 1849
4929.01 1929
4929.67 2011
4930.34 2026
4931.00 1970
4931.66 1888
4932.32 2059
4932.99 2139
4933.65 2122
4934.31 2229
4934.98 2106
4935.64 2183
4936.30 2103
4936.96 2154
4937.63 2147
4938.29 2068
4938.95 2143
4939.62 2170
4940.28 2079
4940.94 2010
4941.61 2156
4942.27 2139
4942.93 2023
4943.60 2165
4944.26 2058
4944.92 2120
4945.59 2177
4946.25 1989
4946.91 2020
4947.58 1929
4948.24 1992
4948.90 1968
4949.57 2044
4950.23 1983
4950.89 1897
4951.56 1939
4952.22 1969
4952.89 1836
4953.55 1781
4954.21 1887
4954.88 1806
4955.54 1868
4956.21 1911
4956.87 1886
4957.53 1780
4958.20 1827
4958.86 1943
4959.53 1814
4960.19 1843
4960.86 1596
4961.52 1712
4962.19 1789
4962.85 1889
4963.52 1913
4964.18 2075
4964.84 2036
4965.51 1937
4966.17 1936
4966.84 2074
4967.50 2072
4968.17 2155
4968.83 2138
4969.50 1965
4970.16 1985
4970.83 2034
4971.49 2005
4972.16 1982
4972.82 1930
4973.49 1944
4974.16 1909
4974.82 1809
4975.49 1831
4976.15 1962
4976.82 1886
4977.48 1715
4978.15 1959
4978.81 2013
4979.48 1814
4980.15 2027
4980.81 2039
4981.48 1873
4982.14 1852
4982.81 1866
4983.48 1883
4984.14 1985
4984.81 1916
4985.47 1869
4986.14 2010
4986.81 1982
4987.47 1900
4988.14 2037
4988.80 1894
4989.47 1812
4990.14 1964
4990.80 1902
4991.47 1926
4992.14 1968
4992.80 1793
4993.47 1791
4994.14 1817
4994.80 1769
4995.47 1915
4996.14 1811
4996.80 1913
4997.47 1827
4998.14 1740
4998.81 1880
4999.47 1786
5000.14 1678
5000.81 1633
5001.47 1685
5002.14 1810
5002.81 1802
5003.48 1664
5004.14 1711
5004.81 1720
5005.48 1833
5006.15 1813
5006.81 1731
5007.48 1721
5008.15 1846
5008.82 1954
5009.48 1928
5010.15 1796
5010.82 1928
5011.49 1896
5012.16 1830
5012.82 1698
5013.49 1826
5014.16 1881
5014.83 1920
5015.50 1819
5016.16 1903
5016.83 1868
5017.50 1804
5018.17 1794
5018.84 1851
5019.50 1875
5020.17 1979
5020.84 1957
5021.51 2134
5022.18 2141
5022.85 2326
5023.52 2552
5024.19 2593
5024.85 2717
5025.52 2924
5026.19 3055
5026.86 3007
5027.53 3081
5028.20 3188
5028.87 2903
5029.54 2637
5030.21 2559
5030.87 2487
5031.54 2290
5032.21 2129
5032.88 2017
5033.55 1942
5034.22 2012
5034.89 1886
5035.56 1880
5036.23 1837
5036.90 1774
5037.57 1745
5038.24 1729
5038.91 1835
5039.58 1844
5040.25 1780
5040.92 1737
5041.59 1672
5042.26 1689
5042.93 1765
5043.60 1857
5044.27 1772
5044.94 1792
5045.61 1776
5046.28 1712
5046.95 1894
5047.62 1791
5048.29 1779
5048.96 1869
5049.63 2020
5050.30 1957
5050.97 1878
5051.64 1916
5052.31 1960
5052.98 1911
5053.65 1971
5054.32 1814
5054.99 1827
5055.66 1689
5056.34 1611
5057.01 1770
5057.68 1709
5058.35 1703
5059.02 1715
5059.69 1784
5060.36 1747
5061.03 1639
5061.70 1756
5062.38 1672
5063.05 1699
5063.72 1767
5064.39 1823
5065.06 1871
5065.73 1727
5066.40 1680
5067.08 1775
5067.75 1694
5068.42 1684
5069.09 1672
5069.76 1786
5070.43 1669
5071.11 1727
5071.78 1800
5072.45 1702
5073.12 1725
5073.79 1655
5074.47 1698
5075.14 1779
5075.81 1762
5076.48 1679
5077.15 1890
5077.83 1868
5078.50 1915
5079.17 1816
5079.84 1771
5080.52 1762
5081.19 1893
5081.86 1992
5082.53 1915
5083.21 1830
5083.88 1997
5084.55 2060
5085.22 1985
5085.90 1971
5086.57 1962
5087.24 1968
5087.92 1911
5088.59 1854
5089.26 1809
5089.93 1871
5090.61 1966
5091.28 1896
5091.95 1905
5092.63 1893
5093.30 1977
5093.97 2056
5094.65 2322
5095.32 2300
5095.99 2156
5096.67 2111
5097.34 2074
5098.02 2132
5098.69 1997
5099.36 2001
5100.04 1846
5100.71 1993
5101.38 2000
5102.06 1885
5102.73 1804
5103.41 1769
5104.08 1865
5104.75 1901
5105.43 1810
5106.10 1857
5106.78 1917
5107.45 2040
5108.12 2070
5108.80 2046
5109.47 2018
5110.15 1980
5110.82 2087
5111.50 2105
5112.17 1940
5112.85 1931
5113.52 1983
5114.20 1781
5114.87 1852
5115.54 1849
5116.22 1758
5116.89 1734
5117.57 1946
5118.24 1779
5118.92 1768
5119.59 1892
5120.27 1889
5120.94 1997
5121.62 2096
5122.30 1995
5122.97 1886
5123.65 1875
5124.32 2057
5125.00 2047
5125.67 1918
5126.35 1809
5127.02 1807
5127.70 1772
5128.37 1733
5129.05 1772
5129.73 1830
5130.40 1827
5131.08 1806
5131.75 1751
5132.43 1731
5133.10 1794
5133.78 1959
5134.46 1778
5135.13 1795
5135.81 1848
5136.49 1837
5137.16 1812
5137.84 1762
5138.51 1886
5139.19 1964
5139.87 1917
5140.54 1823
5141.22 1843
5141.90 1998
5142.57 2064
5143.25 1938
5143.93 1877
5144.60 1877
5145.28 1940
5145.96 1838
5146.63 1883
5147.31 1875
5147.99 1862
5148.66 1727
5149.34 1603
5150.02 1567
5150.69 1692
5151.37 1637
5152.05 1557
5152.73 1692
5153.40 1714
5154.08 1683
5154.76 1710
5155.44 1652
5156.11 1706
5156.79 1683
5157.47 1610
5158.15 1638
5158.82 1701
5159.50 1738
5160.18 1701
5160.86 1653
5161.53 1630
5162.21 1650
5162.89 1644
5163.57 1614
5164.25 1648
5164.92 1696
5165.60 1733
5166.28 1675
5166.96 1771
5167.64 1826
5168.31 1850
5168.99 1764
5169.67 1895
5170.35 1800
5171.03 1825
5171.71 1910
5172.39 1849
5173.06 1827
5173.74 1674
5174.42 1727
5175.10 1658
5175.78 1599
5176.46 1729
5177.14 1714
5177.82 1630
5178.49 1660
5179.17 1584
5179.85 1557
5180.53 1646
5181.21 1665
5181.89 1572
5182.57 1649
5183.25 1725
5183.93 1724
5184.61 1605
5185.29 1592
5185.97 1667
5186.64 1747
5187.32 1734
5188.00 1697
5188.68 1637
5189.36 1658
5190.04 1621
5190.72 1546
5191.40 1612
5192.08 1526
5192.76 1532
5193.44 1500
5194.12 1549
5194.80 1610
5195.48 1527
5196.16 1575
5196.84 1623
5197.52 1735
5198.20 1605
5198.88 1725
5199.56 1615
5200.24 1628
5200.92 1690
5201.60 1734
5202.28 1696
5202.96 1651
5203.65 1583
5204.33 1626
5205.01 1656
5205.69 1659
5206.37 1712
5207.05 1764
5207.73 1763
5208.41 1710
5209.09 1767
5209.77 1661
5210.45 1658
5211.13 1827
5211.82 2101
5212.50 2073
5213.18 2055
5213.86 2014
5214.54 1880
5215.22 2055
5215.90 2049
5216.58 2011
5217.27 1970
5217.95 1894
5218.63 1844
5219.31 1831
5219.99 1956
5220.67 1882
5221.36 1726
5222.04 1787
5222.72 1770
5223.40 1794
5224.08 1891
5224.77 1983
5225.45 1832
5226.13 1741
5226.81 1788
5227.49 1907
5228.18 1768
5228.86 1789
5229.54 1736
5230.22 1678
5230.91 1558
5231.59 1748
5232.27 1734
5232.95 1701
5233.63 1805
5234.32 1806
5235.00 1783
5235.68 1764
5236.37 1794
5237.05 1704
5237.73 1825
5238.41 1741
5239.10 1807
5239.78 1863
5240.46 1855
5241.15 1986
5241.83 1868
5242.51 1909
5243.20 1825
5243.88 1806
5244.56 1832
5245.24 1866
5245.93 1906
5246.61 1899
5247.29 1803
5247.98 1900
5248.66 1804
5249.35 1872
5250.03 1825
5250.71 2017
5251.40 2065
5252.08 2048
5252.76 2196
5253.45 2004
5254.13 2013
5254.82 1984
5255.50 2087
5256.18 2112
5256.87 1899
5257.55 1726
5258.24 1762
5258.92 1917
5259.60 1716
5260.29 1765
5260.97 1822
5261.66 1852
5262.34 1785
5263.03 1773
5263.71 1905
5264.40 1938
5265.08 1992
5265.76 1937
5266.45 1966
5267.13 2011
5267.82 1881
5268.50 1895
5269.19 1992
5269.87 1870
5270.56 1828
5271.24 1900
5271.93 1858
5272.61 1879
5273.30 1962
5273.98 1869
5274.67 1849
5275.35 1987
5276.04 1883
5276.72 1812
5277.41 1844
5278.10 1855
5278.78 1903
5279.47 1924
5280.15 1814
5280.84 1928
5281.52 1919
5282.21 2038
5282.89 2103
5283.58 2228
5284.27 2324
5284.95 2268
5285.64 2282
5286.32 2086
5287.01 2211
5287.70 2156
5288.38 2169
5289.07 2011
5289.75 2014
5290.44 1949
5291.13 1885
5291.81 1853
5292.50 1824
5293.19 1825
5293.87 1783
5294.56 1777
5295.25 1820
5295.93 1857
5296.62 1847
5297.31 1866
5297.99 1854
5298.68 2007
5299.37 2050
5300.05 1909
5300.74 1929
5301.43 2057
5302.11 2076
5302.80 2103
5303.49 2004
5304.18 2134
5304.86 2209
5305.55 1999
5306.24 2060
5306.92 2107
5307.61 1949
5308.30 1993
5308.99 2061
5309.67 2103
5310.36 2075
5311.05 1891
5311.74 1820
5312.42 2021
5313.11 2109
5313.80 1997
5314.49 2103
5315.18 2108
5315.86 2227
5316.55 2116
5317.24 2039
5317.93 1972
5318.62 1919
5319.30 1769
5319.99 2051
5320.68 1954
5321.37 2130
5322.06 2190
5322.74 2359
5323.43 2357
5324.12 2342
5324.81 2370
5325.50 2405
5326.19 2332
5326.88 2333
5327.56 2228
5328.25 2158
5328.94 2106
5329.63 1999
5330.32 1921
5331.01 1845
5331.70 2057
5332.39 1967
5333.07 1922
5333.76 1974
5334.45 2014
5335.14 1977
5335.83 1979
5336.52 2105
5337.21 2182
5337.90 2062
5338.59 2075
5339.28 2055
5339.97 2083
5340.66 2075
5341.35 2118
5342.04 2109
5342.73 2120
5343.42 2137
5344.10 2136
5344.79 1998
5345.48 2192
5346.17 2331
5346.86 2210
5347.55 2216
5348.24 2309
5348.93 2434
5349.62 2527
5350.31 2677
5351.00 2872
5351.69 3160
5352.39 3407
5353.08 3587
5353.77 3813
5354.46 4061
5355.15 4369
5355.84 4290
5356.53 4178
5357.22 3998
5357.91 3732
5358.60 3414
5359.29 3024
5359.98 2593
5360.67 2714
5361.36 2543
5362.05 2269
5362.74 2212
5363.44 2003
5364.13 2063
5364.82 2048
5365.51 2112
5366.20 2071
5366.89 2070
5367.58 1928
5368.27 1890
5368.96 1975
5369.66 1921
5370.35 1984
5371.04 1827
5371.73 1806
5372.42 1754
5373.11 1725
5373.81 1733
5374.50 1756
5375.19 1601
5375.88 1641
5376.57 1760
5377.26 1801
5377.96 1828
5378.65 1688
5379.34 1839
5380.03 1832
5380.72 1732
5381.42 1804
5382.11 1744
5382.80 1755
5383.49 1751
5384.18 1826
5384.88 1816
5385.57 1842
5386.26 1784
5386.95 1744
5387.65 1700
5388.34 1736
5389.03 1769
5389.72 1704
5390.42 1807
5391.11 1949
5391.80 1888
5392.50 1961
5393.19 1937
5393.88 1997
5394.57 2085
5395.27 2037
5395.96 1962
5396.65 2008
5397.35 1935
5398.04 1847
5398.73 1796
5399.43 1868
5400.12 1809
5400.81 1764
5401.51 1710
5402.20 1706
5402.89 1679
5403.59 1777
5404.28 1873
5404.97 1882
5405.67 1865
5406.36 1752
5407.06 1879
5407.75 1799
5408.44 1821
5409.14 1806
5409.83 1794
5410.53 1804
5411.22 1851
5411.91 1732
5412.61 1859
5413.30 1808
5414.00 1853
5414.69 1788
5415.38 1830
5416.08 1848
5416.77 1804
5417.47 1857
5418.16 1777
5418.86 1832
5419.55 1776
5420.25 1719
5420.94 1762
5421.64 1775
5422.33 1811
5423.03 1688
5423.72 1746
5424.41 1774
5425.11 1970
5425.80 1770
5426.50 1820
5427.19 1791
5427.89 1816
5428.59 1810
5429.28 1800
5429.98 1777
5430.67 1876
5431.37 1820
5432.06 1738
5432.76 1881
5433.45 1890
5434.15 1800
5434.84 1821
5435.54 1892
5436.23 1883
5436.93 1877
5437.63 1922
5438.32 1979
5439.02 1936
5439.71 1878
5440.41 2022
5441.11 1967
5441.80 2050
5442.50 2100
5443.19 1997
5443.89 1876
5444.59 2123
5445.28 1991
5445.98 2116
5446.68 1985
5447.37 2112
5448.07 2075
5448.76 2284
5449.46 2394
5450.16 2442
5450.85 2673
5451.55 2770
5452.25 2660
5452.94 2493
5453.64 2478
5454.34 2566
5455.03 2418
5455.73 2371
5456.43 2194
5457.13 2192
5457.82 2087
5458.52 2017
5459.22 2100
5459.91 1992
5460.61 2028
5461.31 2001
5462.01 2110
5462.70 2201
5463.40 2200
5464.10 2291
5464.80 2268
5465.49 2387
5466.19 2605
5466.89 2893
5467.59 2879
5468.28 2632
5468.98 2864
5469.68 2758
5470.38 2788
5471.07 2632
5471.77 2561
5472.47 2379
5473.17 2386
5473.87 2438
5474.56 2353
5475.26 2385
5475.96 2429
5476.66 2356
5477.36 2441
5478.06 2360
5478.75 2429
5479.45 2518
5480.15 2541
5480.85 2521
5481.55 2829
5482.25 2892
5482.95 3132
5483.64 3300
5484.34 3524
5485.04 3607
5485.74 3407
5486.44 3299
5487.14 3186
5487.84 3030
5488.54 2862
5489.23 2747
5489.93 2698
5490.63 2570
5491.33 2582
5492.03 2635
5492.73 2698
5493.43 2547
5494.13 2541
5494.83 2697
5495.53 2808
5496.23 2937
5496.93 3046
5497.63 2933
5498.33 2949
5499.03 3016
5499.73 3005
5500.43 3250
5501.13 3689
5501.83 3760
5502.53 4149
5503.23 4473
5503.93 4845
5504.63 5216
5505.33 5324
5506.03 5319
5506.73 4979
5507.43 4749
5508.13 4303
5508.83 3806
5509.53 3515
5510.23 3178
5510.93 2839
5511.63 2808
5512.33 2677
5513.03 2554
5513.73 2693
5514.43 2590
5515.13 2557
5515.83 2524
5516.53 2627
5517.23 2616
5517.93 2645
5518.64 2804
5519.34 2774
5520.04 2851
5520.74 2695
5521.44 2824
5522.14 2652
5522.84 2573
5523.54 2528
5524.24 2521
5524.95 2627
5525.65 2599
5526.35 2629
5527.05 2568
5527.75 2475
5528.45 2336
5529.15 2272
5529.86 2190
5530.56 2196
5531.26 2217
5531.96 2234
5532.66 2251
5533.36 2135
5534.07 2079
5534.77 2040
5535.47 2097
5536.17 1907
5536.87 1853
5537.58 1912
5538.28 1998
5538.98 2034
5539.68 2013
5540.39 1945
5541.09 1927
5541.79 1854
5542.49 1851
5543.20 1823
5543.90 1912
5544.60 1828
5545.30 1766
5546.01 1897
5546.71 1873
5547.41 1856
5548.11 1892
5548.82 1882
5549.52 1850
5550.22 1933
5550.93 2080
5551.63 2005
5552.33 2077
5553.03 2002
5553.74 1991
5554.44 1837
5555.14 1946
5555.85 1930
5556.55 1824
5557.25 1721
5557.96 1739
5558.66 1798
5559.36 1764
5560.07 1750
5560.77 1627
5561.48 1744
5562.18 1823
5562.88 1862
5563.59 1768
5564.29 1882
5564.99 1818
5565.70 1878
5566.40 1887
5567.11 1894
5567.81 1863
5568.51 1905
5569.22 2018
5569.92 1877
5570.63 1737
5571.33 1806
5572.04 1891
5572.74 2021
5573.44 1856
5574.15 1814
5574.85 1971
5575.56 1944
5576.26 1914
5576.97 1872
5577.67 1933
5578.38 2006
5579.08 1880
5579.79 2069
5580.49 2027
5581.20 1960
5581.90 1866
5582.61 1845
5583.31 1864
5584.02 1863
5584.72 1765
5585.43 1741
5586.13 1791
5586.84 1772
5587.54 1800
5588.25 1755
5588.95 1773
5589.66 1672
5590.36 1721
5591.07 1872
5591.77 1795
5592.48 1712
5593.19 1649
5593.89 1630
5594.60 1548
5595.30 1668
5596.01 1611
5596.71 1839
5597.42 1766
5598.13 1683
5598.83 1708
5599.54 1666
5600.24 1578
5600.95 1726
5601.66 1845
5602.36 1828
5603.07 1822
5603.78 1679
5604.48 1519
5605.19 1576
5605.89 1660
5606.60 1633
5607.31 1613
5608.01 1657
5608.72 1628
5609.43 1541
5610.13 1636
5610.84 1595
5611.55 1639
5612.25 1612
5612.96 1567
5613.67 1561
5614.38 1452
5615.08 1568
5615.79 1648
5616.50 1632
5617.20 1636
5617.91 1658
5618.62 1620
5619.33 1614
5620.03 1709
5620.74 1642
5621.45 1645
5622.15 1619
5622.86 1613
5623.57 1619
5624.28 1594
5624.99 1720
5625.69 1741
5626.40 1543
5627.11 1608
5627.82 1557
5628.52 1742
5629.23 1788
5629.94 1643
5630.65 1755
5631.36 1734
5632.06 1657
5632.77 1729
5633.48 1707
5634.19 1715
5634.90 1745
5635.61 1813
5636.31 1735
5637.02 1756
5637.73 1627
5638.44 1622
5639.15 1744
5639.86 1703
5640.56 1746
5641.27 1749
5641.98 1848
5642.69 1768
5643.40 1784
5644.11 2010
5644.82 2004
5645.53 1937
5646.24 1760
5646.94 1854
5647.65 1752
5648.36 1712
5649.07 1802
5649.78 1826
5650.49 1759
5651.20 1736
5651.91 1763
5652.62 1864
5653.33 1827
5654.04 1733
5654.75 1636
5655.46 1718
5656.17 1792
5656.88 1969
5657.59 1968
5658.30 1912
5659.01 1873
5659.71 2153
5660.42 2200
5661.13 2243
5661.84 2320
5662.55 2216
5663.26 2149
5663.97 1996
5664.69 2107
5665.40 1958
5666.11 1994
5666.82 2025
5667.53 1999
5668.24 1818
5668.95 1827
5669.66 1774
5670.37 1747
5671.08 1884
5671.79 1829
5672.50 1843
5673.21 2117
5673.92 2064
5674.63 2048
5675.34 2086
5676.05 2196
5676.76 2166
5677.48 1998
5678.19 1987
5678.90 1883
5679.61 1980
5680.32 1830
5681.03 1852
5681.74 1772
5682.45 1712
5683.16 1808
5683.88 1855
5684.59 1834
5685.30 1720
5686.01 1762
5686.72 1791
5687.43 1745
5688.15 1766
5688.86 1912
5689.57 1745
5690.28 1687
5690.99 1688
5691.70 1743
5692.42 1849
5693.13 1733
5693.84 1839
5694.55 1648
5695.26 1566
5695.98 1556
5696.69 1676
5697.40 1737
5698.11 1805
5698.82 1742
5699.54 1637
5700.25 1630
5700.96 1710
5701.67 1672
5702.39 1584
5703.10 1660
5703.81 1585
5704.52 1530
5705.24 1596
5705.95 1657
5706.66 1567
5707.38 1599
5708.09 1589
5708.80 1649
5709.51 1574
5710.23 1696
5710.94 1799
5711.65 1695
5712.37 1591
5713.08 1596
5713.79 1716
5714.51 1665
5715.22 1595
5715.93 1628
5716.65 1577
5717.36 1651
5718.07 1661
5718.79 1830
5719.50 1710
5720.21 1704
5720.93 1618
5721.64 1742
5722.36 1675
5723.07 1550
5723.78 1655
5724.50 1758
5725.21 1806
5725.92 1668
5726.64 1712
5727.35 1654
5728.07 1777
5728.78 1819
5729.50 1916
5730.21 1922
5730.92 2154
5731.64 2277
5732.35 2304
5733.07 2183
5733.78 2132
5734.50 2131
5735.21 2161
5735.93 2066
5736.64 2099
5737.35 2047
5738.07 2047
5738.78 1783
5739.50 1793
5740.21 1778
5740.93 1795
5741.64 1773
5742.36 1788
5743.07 1836
5743.79 1850
5744.50 1816
5745.22 1874
5745.93 1839
5746.65 1739
5747.37 1775
5748.08 1776
5748.80 1786
5749.51 1912
5750.23 1801
5750.94 1817
5751.66 1864
5752.37 1835
5753.09 1814
5753.81 1937
5754.52 2238
5755.24 2140
5755.95 2195
5756.67 2293
5757.38 2207
5758.10 2513
5758.82 2632
5759.53 2736
5760.25 2552
5760.96 2463
5761.68 2455
5762.40 2288
5763.11 2183
5763.83 2154
5764.55 2029
5765.26 2182
5765.98 2145
5766.70 2104
5767.41 1970
5768.13 1992
5768.85 2112
5769.56 2070
5770.28 2149
5771.00 2093
5771.71 2151
5772.43 2138
5773.15 2039
5773.86 2013
5774.58 2064
5775.30 1957
5776.01 1955
5776.73 1976
5777.45 2098
5778.17 2001
5778.88 2123
5779.60 2188
5780.32 2238
5781.04 2068
5781.75 2191
5782.47 2186
5783.19 2249
5783.91 2409
5784.62 2166
5785.34 2070
5786.06 2267
5786.78 2252
5787.49 2241
5788.21 2239
5788.93 2335
5789.65 2312
5790.37 2448
5791.08 2430
5791.80 2314
5792.52 2318
5793.24 2363
5793.96 2522
5794.68 2589
5795.39 2580
5796.11 2673
5796.83 2773
5797.55 2727
5798.27 2785
5798.99 2933
5799.70 3209
5800.42 3686
5801.14 4105
5801.86 4728
5802.58 5615
5803.30 6437
5804.02 7150
5804.74 7466
5805.45 7648
5806.17 7361
5806.89 6473
5807.61 5722
5808.33 5076
5809.05 4500
5809.77 3828
5810.49 3563
5811.21 3301
5811.93 3170
5812.65 3099
5813.37 2987
5814.09 3029
5814.81 3078
5815.52 3112
5816.24 2973
5816.96 2982
5817.68 2961
5818.40 3000
5819.12 3057
5819.84 3065
5820.56 3084
5821.28 3091
5822.00 2894
5822.72 2839
5823.44 2775
5824.16 2652
5824.88 2555
5825.60 2527
5826.32 2418
5827.04 2445
5827.76 2410
5828.48 2391
5829.21 2497
5829.93 2347
5830.65 2306
5831.37 2348
5832.09 2342
5832.81 2149
5833.53 2098
5834.25 2087
5834.97 2139
5835.69 2193
5836.41 2083
5837.13 2127
5837.85 2101
5838.57 2182
5839.30 2223
5840.02 2003
5840.74 2185
5841.46 2186
5842.18 2094
5842.90 2238
5843.62 2220
5844.34 2169
5845.07 2151
5845.79 2138
5846.51 2105
5847.23 2039
5847.95 2006
5848.67 2185
5849.39 2025
5850.12 1993
5850.84 2098
5851.56 2129
5852.28 2028
5853.00 2169
5853.73 2074
5854.45 2040
5855.17 2088
5855.89 2046
5856.61 2033
5857.34 2033
5858.06 1965
5858.78 1982
5859.50 1927
5860.23 2000
5860.95 1998
5861.67 1956
5862.39 1941
5863.11 1816
5863.84 1781
5864.56 1837
5865.28 1936
5866.01 1890
5866.73 1829
5867.45 1904
5868.17 2002
5868.90 1837
5869.62 1866
5870.34 1852
5871.07 1811
5871.79 1872
5872.51 2003
5873.23 1941
5873.96 1927
5874.68 1937
5875.40 1858
5876.13 1821
5876.85 1974
5877.57 2022
5878.30 2098
5879.02 1940
5879.74 1882
5880.47 1948
5881.19 1863
5881.92 1863
5882.64 1881
5883.36 1946
5884.09 2008
5884.81 1958
5885.53 2009
5886.26 2009
5886.98 1956
5887.71 1925
5888.43 1961
5889.15 1936
5889.88 1980
5890.60 1951
5891.33 1904
5892.05 1877
5892.78 1967
5893.50 1961
5894.23 1840
5894.95 1916
5895.67 1836
5896.40 1801
5897.12 1813
5897.85 1860
5898.57 1879
5899.30 1842
5900.02 1797
5900.75 1769
5901.47 1853
5902.20 1848
5902.92 1725
5903.65 1746
5904.37 1790
5905.10 1726
5905.82 1703
5906.55 1788
5907.27 1933
5908.00 1915
5908.72 1945
5909.45 1981
5910.17 1891
5910.90 1979
5911.62 1938
5912.35 1993
5913.08 1932
5913.80 1877
5914.53 1907
5915.25 2001
5915.98 1920
5916.70 1842
5917.43 1900
5918.16 1822
5918.88 1876
5919.61 1872
5920.33 2105
5921.06 1986
5921.79 1928
5922.51 1959
5923.24 1974
5923.97 2022
5924.69 2014
5925.42 2072
5926.14 2068
5926.87 2040
5927.60 2115
5928.32 2133
5929.05 2192
5929.78 2130
5930.50 1989
5931.23 2085
5931.96 2041
5932.68 2251
5933.41 2234
5934.14 2230
5934.86 2224
5935.59 2196
5936.32 2251
5937.05 2316
5937.77 2306
5938.50 2423
5939.23 2449
5939.95 2388
5940.68 2406
5941.41 2490
5942.14 2536
5942.86 2664
5943.59 2676
5944.32 2632
5945.05 2595
5945.77 2704
5946.50 2664
5947.23 2670
5947.96 2683
5948.68 2760
5949.41 2834
5950.14 2728
5950.87 2757
5951.60 2943
5952.32 2965
5953.05 3211
5953.78 3282
5954.51 3373
5955.24 3521
5955.96 3702
5956.69 3581
5957.42 3653
5958.15 3673
5958.88 3548
5959.61 3555
5960.33 3488
5961.06 3439
5961.79 3508
5962.52 3464
5963.25 3518
5963.98 3772
5964.71 3751
5965.44 3655
5966.16 3637
5966.89 3875
5967.62 4248
5968.35 4661
5969.08 4917
5969.81 5568
5970.54 5969
5971.27 5953
5972.00 6157
5972.73 5979
5973.46 5517
5974.18 5327
5974.91 5044
5975.64 4661
5976.37 4507
5977.10 4343
5977.83 4169
5978.56 4084
5979.29 4110
5980.02 3988
5980.75 4184
5981.48 4148
5982.21 4321
5982.94 4521
5983.67 4530
5984.40 4689
5985.13 4705
5985.86 4783
5986.59 4679
5987.32 4927
5988.05 4632
5988.78 4590
5989.51 4577
5990.24 4695
5990.97 4617
5991.70 4543
5992.43 4565
5993.16 4445
5993.89 4426
5994.62 4495
5995.35 4644
5996.09 4647
5996.82 4661
5997.55 4606
5998.28 4681
5999.01 4706
5999.74 4861
6000.47 5045
6001.20 5068
6001.93 5171
6002.66 5216
6003.39 5018
6004.13 4968
6004.86 4868
6005.59 4862
6006.32 4685
6007.05 4671
6007.78 4774
6008.51 4633
6009.25 4670
6009.98 4750
6010.71 4880
6011.44 5170
6012.17 5924
6012.90 6488
6013.64 7348
6014.37 8335
6015.10 9540
6015.83 10314
6016.56 11765
6017.29 12836
6018.03 12958
6018.76 13161
6019.49 12191
6020.22 11768
6020.96 10935
6021.69 9737
6022.42 8544
6023.15 7394
6023.88 6452
6024.62 5820
6025.35 5198
6026.08 4752
6026.81 4283
6027.55 4221
6028.28 4167
6029.01 4120
6029.75 3936
6030.48 3801
6031.21 3708
6031.94 3755
6032.68 3691
6033.41 3626
6034.14 3672
6034.88 3648
6035.61 3518
6036.34 3529
6037.07 3433
6037.81 3466
6038.54 3457
6039.27 3549
6040.01 3528
6040.74 3494
6041.47 3453
6042.21 3555
6042.94 3584
6043.68 3690
6044.41 3855
6045.14 3828
6045.88 3815
6046.61 3913
6047.34 3950
6048.08 3971
6048.81 4079
6049.55 3978
6050.28 4077
6051.01 4035
6051.75 4120
6052.48 4086
6053.22 4456
6053.95 4814
6054.68 5103
6055.42 5119
6056.15 5444
6056.89 5467
6057.62 5834
6058.36 5694
6059.09 5491
6059.83 5301
6060.56 5040
6061.29 4713
6062.03 4335
6062.76 4091
6063.50 4310
6064.23 4238
6064.97 3986
6065.70 3828
6066.44 3728
6067.17 3818
6067.91 3795
6068.64 3672
6069.38 3623
6070.11 3616
6070.85 3720
6071.58 3726
6072.32 3738
6073.06 3657
6073.79 3411
6074.53 3376
6075.26 3449
6076.00 3352
6076.73 3171
6077.47 3151
6078.20 3155
6078.94 3216
6079.68 3023
6080.41 2984
6081.15 3034
6081.88 3053
6082.62 2992
6083.35 3041
6084.09 3105
6084.83 3127
6085.56 3078
6086.30 3042
6087.04 2951
6087.77 2952
6088.51 2821
6089.24 2782
6089.98 2879
6090.72 2910
6091.45 2871
6092.19 2926
6092.93 2823
6093.66 2714
6094.40 2836
6095.14 2833
6095.87 2966
6096.61 3018
6097.35 3095
6098.08 2976
6098.82 2860
6099.56 2654
6100.29 2744
6101.03 2619
6101.77 2627
6102.51 2574
6103.24 2578
6103.98 2766
6104.72 2823
6105.46 2641
6106.19 2648
6106.93 2721
6107.67 2842
6108.41 2806
6109.14 2726
6109.88 2796
6110.62 2765
6111.36 2666
6112.09 2613
6112.83 2757
6113.57 2726
6114.31 2833
6115.04 2783
6115.78 2722
6116.52 2708
6117.26 2756
6118.00 2855
6118.73 2787
6119.47 2739
6120.21 2915
6120.95 2740
6121.69 2732
6122.43 2813
6123.16 2861
6123.90 2921
6124.64 2676
6125.38 2790
6126.12 2769
6126.86 2680
6127.60 2789
6128.33 2841
6129.07 2760
6129.81 2640
6130.55 2757
6131.29 2824
6132.03 2841
6132.77 2893
6133.51 2869
6134.25 2987
6134.98 2953
6135.72 2920
6136.46 2951
6137.20 2874
6137.94 2979
6138.68 2948
6139.42 2945
6140.16 3108
6140.90 3128
6141.64 3034
6142.38 3195
6143.12 3172
6143.86 3069
6144.60 3016
6145.34 3072
6146.08 2989
6146.82 2913
6147.56 3105
6148.30 3076
6149.04 2944
6149.78 3004
6150.52 2922
6151.26 2875
6152.00 2965
6152.74 2989
6153.48 2936
6154.22 3127
6154.96 3019
6155.70 3166
6156.44 3091
6157.18 3045
6157.92 3003
6158.66 3112
6159.40 3120
6160.14 3255
6160.88 3376
6161.62 3224
6162.36 3294
6163.10 3306
6163.85 3316
6164.59 3343
6165.33 3408
6166.07 3558
6166.81 3592
6167.55 3763
6168.29 3821
6169.03 4155
6169.77 4320
6170.51 4482
6171.26 4540
6172.00 4657
6172.74 4682
6173.48 4716
6174.22 4507
6174.96 4358
6175.70 4572
6176.45 4570
6177.19 4210
6177.93 4132
6178.67 4141
6179.41 4070
6180.16 4083
6180.90 4097
6181.64 4140
6182.38 4214
6183.12 4130
6183.87 4238
6184.61 4328
6185.35 4373
6186.09 4455
6186.83 4493
6187.58 4380
6188.32 4297
6189.06 4304
6189.80 4508
6190.55 4706
6191.29 4554
6192.03 4447
6192.77 4606
6193.52 4683
6194.26 4966
6195.00 4938
6195.74 5094
6196.49 5307
6197.23 5470
6197.97 5700
6198.72 5576
6199.46 5714
6200.20 5692
6200.94 5624
6201.69 5525
6202.43 5495
6203.17 5585
6203.92 5463
6204.66 5553
6205.40 5769
6206.15 5986
6206.89 6282
6207.63 6835
6208.38 7916
6209.12 9209
6209.87 11481
6210.61 14099
6211.35 16983
6212.10 19746
6212.84 22232
6213.58 23879
6214.33 24280
6215.07 23937
6215.82 22665
6216.56 21045
6217.30 18173
6218.05 15543
6218.79 12854
6219.54 10668
6220.28 8983
6221.02 7669
6221.77 6821
6222.51 6028
6223.26 5441
6224.00 5033
6224.75 4878
6225.49 4770
6226.24 4801
6226.98 4797
6227.73 4739
6228.47 4836
6229.21 4705
6229.96 4462
6230.70 4269
6231.45 4235
6232.19 3952
6232.94 3603
6233.68 3529
6234.43 3524
6235.17 3407
6235.92 3180
6236.67 3028
6237.41 3149
6238.16 3217
6238.90 3289
6239.65 3264
6240.39 3261
6241.14 3345
6241.88 3567
6242.63 3517
6243.37 3398
6244.12 3473
6244.87 3617
6245.61 3461
6246.36 3413
6247.10 3494
6247.85 3699
6248.59 3812
6249.34 3988
6250.09 4143
6250.83 4331
6251.58 4596
6252.33 4778
6253.07 5065
6253.82 5198
6254.56 5026
6255.31 4710
6256.06 4618
6256.80 4432
6257.55 4266
6258.30 4069
6259.04 4107
6259.79 3964
6260.54 3854
6261.28 3969
6262.03 3886
6262.78 3857
6263.52 3858
6264.27 3763
6265.02 3919
6265.76 3894
6266.51 3772
6267.26 3789
6268.01 3863
6268.75 3891
6269.50 3931
6270.25 3900
6270.99 3993
6271.74 3996
6272.49 3967
6273.24 3800
6273.98 3710
6274.73 3909
6275.48 3939
6276.23 3927
6276.97 3920
6277.72 4078
6278.47 4312
6279.22 4538
6279.96 4747
6280.71 4840
6281.46 5012
6282.21 4893
6282.96 4856
6283.70 4644
6284.45 4434
6285.20 4332
6285.95 3945
6286.70 3663
6287.45 3630
6288.19 3496
6288.94 3584
6289.69 3445
6290.44 3605
6291.19 3686
6291.94 3667
6292.68 3648
6293.43 3576
6294.18 3526
6294.93 3374
6295.68 3266
6296.43 3029
6297.18 3038
6297.93 3018
6298.67 3062
6299.42 3036
6300.17 3090
6300.92 2921
6301.67 3024
6302.42 2941
6303.17 2838
6303.92 2889
6304.67 2878
6305.42 2884
6306.17 3061
6306.92 2998
6307.67 2978
6308.41 3021
6309.16 3069
6309.91 3018
6310.66 2935
6311.41 3093
6312.16 2977
6312.91 2959
6313.66 2850
6314.41 3009
6315.16 3070
6315.91 2863
6316.66 2971
6317.41 3035
6318.16 2976
6318.91 2970
6319.66 3017
6320.41 3029
6321.16 3087
6321.91 3005
6322.66 2988
6323.41 3000
6324.16 2952
6324.92 2845
6325.67 2815
6326.42 2808
6327.17 2692
6327.92 2713
6328.67 2730
6329.42 2729
6330.17 2657
6330.92 2614
6331.67 2678
6332.42 2707
6333.17 2833
6333.92 2836
6334.68 2774
6335.43 2765
6336.18 2630
6336.93 2716
6337.68 2784
6338.43 2651
6339.18 2716
6339.93 2505
6340.69 2556
6341.44 2624
6342.19 2657
6342.94 2672
6343.69 2609
6344.44 2608
6345.20 2596
6345.95 2643
6346.70 2699
6347.45 2635
6348.20 2668
6348.95 2623
6349.71 2690
6350.46 2791
6351.21 2834
6351.96 2894
6352.71 2764
6353.47 2815
6354.22 3061
6354.97 3118
6355.72 3250
6356.48 3173
6357.23 3366
6357.98 3463
6358.73 3344
6359.49 3243
6360.24 3276
6360.99 3254
6361.74 3109
6362.50 2855
6363.25 2869
6364.00 2842
6364.76 2850
6365.51 2884
6366.26 2829
6367.01 2695
6367.77 2728
6368.52 2876
6369.27 2662
6370.03 2716
6370.78 2695
6371.53 2765
6372.29 2654
6373.04 2655
6373.79 2913
6374.55 2788
6375.30 2751
6376.05 2689
6376.81 2656
6377.56 2651
6378.31 2678
6379.07 2682
6379.82 2583
6380.58 2667
6381.33 2602
6382.08 2567
6382.84 2559
6383.59 2545
6384.35 2660
6385.10 2807
6385.85 2864
6386.61 2606
6387.36 2439
6388.12 2638
6388.87 2580
6389.62 2440
6390.38 2467
6391.13 2494
6391.89 2639
6392.64 2732
6393.40 2624
6394.15 2499
6394.91 2573
6395.66 2662
6396.42 2565
6397.17 2474
6397.93 2423
6398.68 2452
6399.44 2395
6400.19 2372
6400.95 2294
6401.70 2204
6402.46 2083
6403.21 2139
6403.97 2208
6404.72 2228
6405.48 2121
6406.23 2242
6406.99 2242
6407.74 2257
6408.50 2205
6409.25 2057
6410.01 2244
6410.76 2298
6411.52 2306
6412.28 2265
6413.03 2441
6413.79 2429
6414.54 2356
6415.30 2350
6416.05 2297
6416.81 2227
6417.57 2302
6418.32 2390
6419.08 2212
6419.83 2193
6420.59 2201
6421.35 2273
6422.10 2251
6422.86 2205
6423.62 2314
6424.37 2285
6425.13 2207
6425.89 2318
6426.64 2415
6427.40 2273
6428.15 2329
6428.91 2401
6429.67 2361
6430.42 2337
6431.18 2537
6431.94 2296
6432.70 2234
6433.45 2327
6434.21 2309
6434.97 2254
6435.72 2246
6436.48 2293
6437.24 2295
6437.99 2397
6438.75 2397
6439.51 2353
6440.27 2351
6441.02 2457
6441.78 2350
6442.54 2493
6443.30 2445
6444.05 2447
6444.81 2401
6445.57 2322
6446.33 2350
6447.08 2482
6447.84 2538
6448.60 2453
6449.36 2435
6450.12 2425
6450.87 2391
6451.63 2349
6452.39 2451
6453.15 2495
6453.91 2401
6454.66 2338
6455.42 2472
6456.18 2411
6456.94 2462
6457.70 2315
6458.46 2463
6459.21 2458
6459.97 2447
6460.73 2408
6461.49 2596
6462.25 2621
6463.01 2556
6463.77 2565
6464.52 2543
6465.28 2588
6466.04 2645
6466.80 2569
6467.56 2678
6468.32 2617
6469.08 2660
6469.84 2713
6470.60 2766
6471.36 2815
6472.11 2794
6472.87 2784
6473.63 2917
6474.39 2905
6475.15 2947
6475.91 2891
6476.67 2953
6477.43 2853
6478.19 2980
6478.95 2883
6479.71 2955
6480.47 2941
6481.23 3067
6481.99 3033
6482.75 3145
6483.51 3178
6484.27 3090
6485.03 3033
6485.79 3246
6486.55 3175
6487.31 3224
6488.07 3261
6488.83 3393
6489.59 3375
6490.35 3335
6491.11 3423
6491.87 3525
6492.63 3530
6493.39 3475
6494.15 3731
6494.91 3792
6495.67 3775
6496.43 3983
6497.19 3969
6497.95 4233
6498.71 4435
6499.48 4425
6500.24 4513
6501.00 4569
6501.76 4579
6502.52 4521
6503.28 4485
6504.04 4520
6504.80 4488
6505.56 4407
6506.32 4360
6507.09 4291
6507.85 4612
6508.61 4736
6509.37 4660
6510.13 4821
6510.89 4945
6511.65 5063
6512.42 5220
6513.18 5216
6513.94 5383
6514.70 5547
6515.46 5293
6516.22 5359
6516.99 5562
6517.75 5537
6518.51 5485
6519.27 5249
6520.03 5433
6520.80 5464
6521.56 5299
6522.32 5479
6523.08 5650
6523.84 6034
6524.61 6045
6525.37 6037
6526.13 6361
6526.89 6928
6527.66 6951
6528.42 7306
6529.18 8190
6529.94 8665
6530.71 9290
6531.47 9912
6532.23 10272
6533.00 10487
6533.76 10217
6534.52 10201
6535.28 9999
6536.05 10339
6536.81 10994
6537.57 12569
6538.34 14622
6539.10 16889
6539.86 19394
6540.63 21179
6541.39 22251
6542.15 22283
6542.92 21682
6543.68 19142
6544.44 16800
6545.21 14414
6545.97 12013
6546.73 10199
6547.50 8660
6548.26 7723
6549.02 6634
6549.79 6041
6550.55 5405
6551.31 4959
6552.08 4890
6552.84 5046
6553.61 4870
6554.37 4846
6555.13 4908
6555.90 4663
6556.66 4592
6557.43 4500
6558.19 4270
6558.96 4176
6559.72 4140
6560.48 4000
6561.25 4077
6562.01 4014
6562.78 4161
6563.54 4104
6564.31 4143
6565.07 4158
6565.84 4197
6566.60 4552
6567.37 4667
6568.13 4663
6568.90 4930
6569.66 4828
6570.43 4896
6571.19 4868
6571.96 4944
6572.72 4720
6573.49 4629
6574.25 4585
6575.02 4663
6575.78 4749
6576.55 4775
6577.31 4893
6578.08 5032
6578.84 5329
6579.61 5580
6580.37 5612
6581.14 5702
6581.91 6043
6582.67 6189
6583.44 5997
6584.20 6078
6584.97 6129
6585.73 6149
6586.50 6211
6587.27 6048
6588.03 5642
6588.80 5439
6589.56 5491
6590.33 5281
6591.10 5289
6591.86 5357
6592.63 5395
6593.39 5417
6594.16 5474
6594.93 5914
6595.69 6288
6596.46 6731
6597.23 7531
6597.99 7958
6598.76 8400
6599.53 8607
6600.29 8844
6601.06 8479
6601.83 7961
6602.59 7400
6603.36 6760
6604.13 6306
6604.89 5799
6605.66 5290
6606.43 5040
6607.20 4806
6607.96 4554
6608.73 4515
6609.50 4538
6610.26 4438
6611.03 4338
6611.80 4392
6612.57 4245
6613.33 4316
6614.10 4177
6614.87 4080
6615.64 4035
6616.40 3873
6617.17 3878
6617.94 3865
6618.71 3908
6619.48 3808
6620.24 3670
6621.01 3716
6621.78 3805
6622.55 3763
6623.32 3844
6624.08 3875
6624.85 3668
6625.62 3719
6626.39 3872
6627.16 3762
6627.92 3735
6628.69 3800
6629.46 3706
6630.23 3674
6631.00 3543
6631.77 3590
6632.54 3448
6633.30 3527
6634.07 3706
6634.84 3718
6635.61 3895
6636.38 4188
6637.15 4398
6637.92 4657
6638.69 4669
6639.45 4849
6640.22 4847
6640.99 4699
6641.76 4515
6642.53 4286
6643.30 4017
6644.07 4009
6644.84 3727
6645.61 3611
6646.38 3582
6647.15 3478
6647.92 3543
6648.69 3506
6649.46 3480
6650.22 3367
6650.99 3349
6651.76 3375
6652.53 3501
6653.30 3577
6654.07 3441
6654.84 3498
6655.61 3469
6656.38 3481
6657.15 3680
6657.92 3616
6658.69 3665
6659.46 3591
6660.23 3462
6661.00 3392
6661.77 3543
6662.54 3411
6663.31 3365
6664.09 3400
6664.86 3167
6665.63 3224
6666.40 3250
6667.17 3196
6667.94 3230
6668.71 3241
6669.48 3191
6670.25 3281
6671.02 3254
6671.79 3262
6672.56 3262
6673.33 3290
6674.10 3415
6674.88 3387
6675.65 3419
6676.42 3582
6677.19 3481
6677.96 3399
6678.73 3415
6679.50 3442
6680.27 3317
6681.05 3263
6681.82 3367
6682.59 3409
6683.36 3346
6684.13 3497
6684.90 3704
6685.67 3747
6686.45 3946
6687.22 4265
6687.99 4314
6688.76 4467
6689.53 4819
6690.31 4749
6691.08 4507
6691.85 4384
6692.62 4144
6693.39 4057
6694.17 3698
6694.94 3497
6695.71 3227
6696.48 3202
6697.25 3208
6698.03 3251
6698.80 3111
6699.57 3068
6700.34 3088
6701.12 2843
6701.89 2899
6702.66 3199
6703.43 3236
6704.21 3064
6704.98 3035
6705.75 2965
6706.53 3126
6707.30 2999
6708.07 3128
6708.84 3017
6709.62 2999
6710.39 3142
6711.16 3112
6711.94 3091
6712.71 3024
6713.48 3115
6714.26 3072
6715.03 2959
6715.80 2811
6716.58 2811
6717.35 2918
6718.12 2828
6718.90 2865
6719.67 2881
6720.45 2807
6721.22 2710
6721.99 2611
6722.77 2865
6723.54 2791
6724.31 2993
6725.09 2876
6725.86 2822
6726.64 2850
6727.41 2908
6728.18 2756
6728.96 2774
6729.73 2826
6730.51 2808
6731.28 2717
6732.06 2747
6732.83 2828
6733.60 2998
6734.38 2951
6735.15 2678
6735.93 2790
6736.70 2785
6737.48 2857
6738.25 2952
6739.03 2825
6739.80 2717
6740.58 2883
6741.35 2967
6742.13 3118
6742.90 3008
6743.68 3053
6744.45 3006
6745.23 2895
6746.00 2988
6746.78 3061
6747.55 2972
6748.33 2993
6749.10 3010
6749.88 3060
6750.65 2969
6751.43 3161
6752.20 3264
6752.98 3293
6753.75 3481
6754.53 3713
6755.31 3991
6756.08 4171
6756.86 4236
6757.63 4333
6758.41 4353
6759.19 4252
6759.96 3978
6760.74 3688
6761.51 3469
6762.29 3460
6763.07 3177
6763.84 3052
6764.62 3036
6765.39 2913
6766.17 2736
6766.95 2844
6767.72 2908
6768.50 2797
6769.28 2940
6770.05 2969
6770.83 2929
6771.61 3003
6772.38 3008
6773.16 2899
6773.94 2860
6774.71 2793
6775.49 2695
6776.27 2664
6777.04 2689
6777.82 2715
6778.60 2659
6779.37 2698
6780.15 2626
6780.93 2704
6781.71 2708
6782.48 2706
6783.26 2718
6784.04 2590
6784.81 2510
6785.59 2582
6786.37 2601
6787.15 2610
6787.92 2541
6788.70 2588
6789.48 2522
6790.26 2542
6791.04 2436
6791.81 2526
6792.59 2424
6793.37 2327
6794.15 2374
6794.92 2334
6795.70 2507
6796.48 2472
6797.26 2580
6798.04 2443
6798.81 2433
6799.59 2564
6800.37 2427
6801.15 2517
6801.93 2458
6802.71 2431
6803.48 2441
6804.26 2390
6805.04 2509
6805.82 2546
6806.60 2538
6807.38 2421
6808.16 2421
6808.94 2524
6809.71 2608
6810.49 2557
6811.27 2576
6812.05 2404
6812.83 2677
6813.61 2527
6814.39 2300
6815.17 2438
6815.95 2371
6816.73 2333
6817.50 2423
6818.28 2357
6819.06 2430
6819.84 2537
6820.62 2504
6821.40 2474
6822.18 2446
6822.96 2466
6823.74 2449
6824.52 2414
6825.30 2422
6826.08 2395
6826.86 2421
6827.64 2490
6828.42 2580
6829.20 2502
6829.98 2414
6830.76 2379
6831.54 2381
6832.32 2501
6833.10 2585
6833.88 2456
6834.66 2340
6835.44 2409
6836.22 2567
6837.00 2510
6837.78 2427
6838.56 2420
6839.34 2464
6840.12 2436
6840.90 2324
6841.68 2449
6842.46 2317
6843.24 2281
6844.03 2463
6844.81 2337
6845.59 2370
6846.37 2460
6847.15 2430
6847.93 2505
6848.71 2484
6849.49 2466
6850.27 2656
6851.05 2892
6851.84 3020
6852.62 3427
6853.40 3815
6854.18 4345
6854.96 4553
6855.74 4674
6856.52 4729
6857.30 4649
6858.09 4351
6858.87 4037
6859.65 3701
6860.43 3500
6861.21 3197
6861.99 3066
6862.78 2845
6863.56 2604
6864.34 2778
6865.12 2665
6865.90 2671
6866.69 2488
6867.47 2591
6868.25 2598
6869.03 2649
6869.82 2708
6870.60 2760
6871.38 2795
6872.16 2848
6872.94 2734
6873.73 2776
6874.51 2894
6875.29 2694
6876.07 2694
6876.86 2681
6877.64 2664
6878.42 2653
6879.21 2731
6879.99 2652
6880.77 2676
6881.55 2764
6882.34 2953
6883.12 2902
6883.90 3058
6884.69 3020
6885.47 3142
6886.25 3256
6887.04 3276
6887.82 3320
6888.60 3569
6889.39 3871
6890.17 4277
6890.95 4604
6891.74 5098
6892.52 5641
6893.30 5634
6894.09 5562
6894.87 5091
6895.65 4601
6896.44 4148
6897.22 3976
6898.01 3760
6898.79 3715
6899.57 3679
6900.36 3435
6901.14 3377
6901.93 3447
6902.71 3602
6903.49 3320
6904.28 3350
6905.06 3354
6905.85 3523
6906.63 3420
6907.42 3368
6908.20 3428
6908.98 3219
6909.77 3353
6910.55 3189
6911.34 3155
6912.12 3188
6912.91 3153
6913.69 3068
6914.48 3069
6915.26 2878
6916.05 2874
6916.83 3021
6917.62 3087
6918.40 3001
6919.19 2840
6919.97 2840
6920.76 2996
6921.54 2979
6922.33 2871
6923.11 2844
6923.90 2891
6924.68 2963
6925.47 2891
6926.25 2981
6927.04 2788
6927.82 2883
6928.61 3024
6929.40 3002
6930.18 2986
6930.97 2979
6931.75 3144
6932.54 3126
6933.32 3147
6934.11 3236
6934.90 3352
6935.68 3429
6936.47 3493
6937.25 3519
6938.04 3530
6938.83 3673
6939.61 3701
6940.40 3547
6941.19 3409
6941.97 3303
6942.76 3472
6943.54 3606
6944.33 3464
6945.12 3531
6945.90 3669
6946.69 3909
6947.48 3948
6948.26 3961
6949.05 4045
6949.84 4140
6950.62 4153
6951.41 4160
6952.20 4233
6952.99 4256
6953.77 4356
6954.56 4410
6955.35 4208
6956.13 4054
6956.92 4000
6957.71 4004
6958.50 4249
6959.28 4271
6960.07 4316
6960.86 4475
6961.64 4493
6962.43 4363
6963.22 4436
6964.01 4585
6964.80 4476
6965.58 4516
6966.37 4501
6967.16 4517
6967.95 4381
6968.73 4301
6969.52 4456
6970.31 4664
6971.10 4761
6971.89 4783
6972.67 5005
6973.46 5045
6974.25 5019
6975.04 5041
6975.83 5196
6976.62 5118
6977.40 5095
6978.19 5077
6978.98 5172
6979.77 5099
6980.56 5363
6981.35 5523
6982.13 5756
6982.92 5672
6983.71 6142
6984.50 6540
6985.29 6986
6986.08 7619
6986.87 8715
6987.66 10132
6988.45 12026
6989.23 13134
6990.02 14345
6990.81 15221
6991.60 15183
6992.39 14587
6993.18 13498
6993.97 11918
6994.76 10739
6995.55 9520
6996.34 8514
6997.13 7638
6997.92 7139
6998.71 7029
6999.50 7179
7000.29 7523
7001.07 8536
7001.86 9906
7002.65 11480
7003.44 12936
7004.23 14133
7005.02 14447
7005.81 14000
7006.60 13355
7007.39 12519
7008.18 11212
7008.97 9719
7009.76 8516
7010.55 7148
7011.34 6039
7012.14 5499
7012.93 5339
7013.72 5061
7014.51 4868
7015.30 4936
7016.09 5234
7016.88 5301
7017.67 5055
7018.46 5095
7019.25 5177
7020.04 4886
7020.83 4515
7021.62 4438
7022.41 4292
7023.20 4067
7024.00 3967
7024.79 3816
7025.58 3761
7026.37 3945
7027.16 4051
7027.95 4030
7028.74 4100
7029.53 4176
7030.32 4160
7031.12 4192
7031.91 4237
7032.70 4230
7033.49 3922
7034.28 4078
7035.07 3922
7035.87 3774
7036.66 3818
7037.45 3689
7038.24 3637
7039.03 3571
7039.82 3688
7040.62 3784
7041.41 3913
7042.20 3775
7042.99 3848
7043.78 3984
7044.58 4109
7045.37 4171
7046.16 4114
7046.95 3961
7047.75 3897
7048.54 3993
7049.33 4039
7050.12 4143
7050.92 4256
7051.71 4345
7052.50 4471
7053.29 4790
7054.09 4969
7054.88 5035
7055.67 5357
7056.46 5305
7057.26 4992
7058.05 4791
7058.84 4350
7059.64 4136
7060.43 4037
7061.22 3934
7062.02 3892
7062.81 3842
7063.60 3891
7064.39 3763
7065.19 3858
7065.98 3911
7066.77 3842
7067.57 3911
7068.36 3811
7069.16 3969
7069.95 3991
7070.74 3807
7071.54 3891
7072.33 3817
7073.12 3772
7073.92 3702
7074.71 3745
7075.51 3829
7076.30 3893
7077.09 3857
7077.89 3772
7078.68 3680
7079.48 3616
7080.27 3578
7081.06 3685
7081.86 3557
7082.65 3572
7083.45 3615
7084.24 3549
7085.04 3576
7085.83 3585
7086.62 3556
7087.42 3758
7088.21 3918
7089.01 4002
7089.80 4298
7090.60 4612
7091.39 5019
7092.19 5524
7092.98 5567
7093.78 5459
7094.57 5245
7095.37 5059
7096.16 4672
7096.96 4283
7097.75 3966
7098.55 3786
7099.34 3602
7100.14 3295
7100.93 3079
7101.73 2991
7102.52 3015
7103.32 2960
7104.11 2924
7104.91 2881
7105.71 2816
7106.50 2869
7107.30 2885
7108.09 2620
7108.89 2544
7109.68 2494
7110.48 2472
7111.28 2544
7112.07 2348
7112.87 2331
7113.66 2390
7114.46 2402
7115.26 2326
7116.05 2264
7116.85 2311
7117.65 2616
7118.44 2570
7119.24 2543
7120.03 2674
7120.83 2579
7121.63 2607
7122.42 2546
7123.22 2524
7124.02 2555
7124.81 2556
7125.61 2599
7126.41 2503
7127.20 2421
7128.00 2449
7128.80 2502
7129.59 2554
7130.39 2584
7131.19 2418
7131.99 2447
7132.78 2510
7133.58 2615
7134.38 2507
7135.17 2406
7135.97 2466
7136.77 2492
7137.57 2443
7138.36 2346
7139.16 2334
7139.96 2309
7140.76 2285
7141.55 2352
7142.35 2223
7143.15 2338
7143.95 2374
7144.74 2398
7145.54 2387
7146.34 2384
7147.14 2369
7147.94 2401
7148.73 2357
7149.53 2360
7150.33 2318
7151.13 2432
7151.93 2433
7152.72 2396
7153.52 2327
7154.32 2342
7155.12 2351
7155.92 2256
7156.72 2227
7157.51 2235
7158.31 2345
7159.11 2380
7159.91 2164
7160.71 2268
7161.51 2171
7162.31 2276
7163.11 2320
7163.90 2220
7164.70 2163
7165.50 2161
7166.30 2218
7167.10 2174
7167.90 2073
7168.70 2095
7169.50 2015
7170.30 2052
7171.10 2168
7171.90 2162
7172.69 2068
7173.49 2118
7174.29 2146
7175.09 2149
7175.89 2179
7176.69 2056
7177.49 2069
7178.29 2065
7179.09 2106
7179.89 1979
7180.69 2049
7181.49 1956
7182.29 1934
7183.09 1949
7183.89 2154
7184.69 2101
7185.49 2097
7186.29 2223
7187.09 2306
7187.89 2285
7188.69 2339
7189.49 2393
7190.29 2194
7191.09 2169
7191.89 2119
7192.69 2077
7193.49 2004
7194.29 1988
7195.09 2039
7195.89 1888
7196.70 1973
7197.50 1861
7198.30 1836
7199.10 1888
7199.90 1889
7200.70 1846
7201.50 1871
7202.30 1867
7203.10 1871
7203.90 1858
7204.70 1813
7205.51 1770
7206.31 1839
7207.11 1906
7207.91 1918
7208.71 1843
7209.51 1778
7210.31 1815
7211.12 1878
7211.92 1758
7212.72 1825
7213.52 1804
7214.32 1849
7215.12 1808
7215.92 1870
7216.73 1822
7217.53 1609
7218.33 1757
7219.13 1791
7219.93 1800
7220.74 1871
7221.54 1726
7222.34 1873
7223.14 1843
7223.94 1754
7224.75 1771
7225.55 1811
7226.35 1872
7227.15 1792
7227.96 1836
7228.76 1741
7229.56 1831
7230.36 1852
7231.17 1809
7231.97 1853
7232.77 1750
7233.57 1861
7234.38 1915
7235.18 1835
7235.98 1732
7236.79 1772
7237.59 1847
7238.39 1792
7239.19 1847
7240.00 1871
7240.80 1821
7241.60 1965
7242.41 2012
7243.21 2153
7244.01 2142
7244.82 2177
7245.62 2036
7246.42 2122
7247.23 2153
7248.03 2032
7248.83 2023
7249.64 2037
7250.44 1997
7251.25 1938
7252.05 2004
7252.85 1971
7253.66 1885
7254.46 1908
7255.27 2039
7256.07 2030
7256.87 2053
7257.68 1981
7258.48 2045
7259.29 2032
7260.09 1982
7260.89 1985
7261.70 2059
7262.50 2060
7263.31 1951
7264.11 1996
7264.92 2053
7265.72 2124
7266.53 2092
7267.33 2049
7268.13 2010
7268.94 2100
7269.74 2160
7270.55 2218
7271.35 2394
7272.16 2372
7272.96 2408
7273.77 2428
7274.57 2445
7275.38 2419
7276.18 2446
7276.99 2461
7277.79 2486
7278.60 2514
7279.40 2476
7280.21 2410
7281.01 2364
7281.82 2476
7282.63 2653
7283.43 2756
7284.24 2852
7285.04 3103
7285.85 3564
7286.65 4108
7287.46 4883
7288.27 5461
7289.07 5857
7289.88 6017
7290.68 5955
7291.49 5572
7292.29 5159
7293.10 4598
7293.91 4074
7294.71 3746
7295.52 3412
7296.33 3143
7297.13 3003
7297.94 2796
7298.74 2684
7299.55 2803
7300.36 2688
7301.16 2688
7301.97 2645
7302.78 2630
7303.58 2600
7304.39 2714
7305.20 2649
7306.00 2759
7306.81 2676
7307.62 2620
7308.42 2716
7309.23 2755
7310.04 2739
7310.84 2829
7311.65 2947
7312.46 2883
7313.27 3241
7314.07 3489
7314.88 3694
7315.69 3715
7316.50 3614
7317.30 3651
7318.11 3689
7318.92 3565
7319.72 3582
7320.53 3679
7321.34 4080
7322.15 4345
7322.96 4486
7323.76 4665
7324.57 4877
7325.38 5067
7326.19 4956
7326.99 4785
7327.80 4313
7328.61 4066
7329.42 3890
7330.23 3526
7331.03 3240
7331.84 3101
7332.65 2906
7333.46 2862
7334.27 2819
7335.08 2677
7335.88 2617
7336.69 2756
7337.50 2596
7338.31 2665
7339.12 2614
7339.93 2596
7340.74 2646
7341.54 2744
7342.35 2855
7343.16 2713
7343.97 2683
7344.78 2683
7345.59 2726
7346.40 2524
7347.21 2607
7348.02 2761
7348.82 2755
7349.63 2534
7350.44 2451
7351.25 2527
7352.06 2581
7352.87 2668
7353.68 2596
7354.49 2605
7355.30 2574
7356.11 2572
7356.92 2527
7357.73 2520
7358.54 2453
7359.35 2509
7360.16 2528
7360.97 2526
7361.78 2551
7362.59 2694
7363.40 2621
7364.21 2625
7365.02 2584
7365.83 2640
7366.64 2699
7367.45 2847
7368.26 2744
7369.07 2629
7369.88 2723
7370.69 2750
7371.50 2818
7372.31 2692
7373.12 2737
7373.93 2821
7374.74 2863
7375.55 2807
7376.36 2846
7377.17 2691
7377.98 2715
7378.79 2785
7379.60 2816
7380.42 2956
7381.23 3139
7382.04 3282
7382.85 3353
7383.66 3827
7384.47 4057
7385.28 4324
7386.09 4598
7386.90 4563
7387.71 4533
7388.53 4540
7389.34 4150
7390.15 3807
7390.96 3544
7391.77 3197
7392.58 3022
7393.39 2937
7394.21 2988
7395.02 2869
7395.83 2766
7396.64 2638
7397.45 2578
7398.27 2719
7399.08 2707
7399.89 2833
7400.70 2942
7401.51 3116
7402.33 3258
7403.14 3611
7403.95 3999
7404.76 4067
7405.57 3955
7406.39 3997
7407.20 3882
7408.01 3765
7408.82 3704
7409.64 3458
7410.45 3406
7411.26 3476
7412.07 3468
7412.89 3346
7413.70 3100
7414.51 2963
7415.32 2781
7416.14 2755
7416.95 2633
7417.76 2563
7418.58 2477
7419.39 2463
7420.20 2333
7421.02 2269
7421.83 2180
7422.64 2147
7423.45 2109
7424.27 2125
7425.08 2178
7425.89 2087
7426.71 2091
7427.52 2069
7428.33 2027
7429.15 2107
7429.96 2044
7430.78 2051
7431.59 2008
7432.40 2047
7433.22 1942
7434.03 2007
7434.84 1940
7435.66 1978
7436.47 1958
7437.29 1963
7438.10 1875
7438.91 1972
7439.73 1999
7440.54 1906
7441.36 1966
7442.17 1957
7442.99 1946
7443.80 1898
7444.61 1894
7445.43 2004
7446.24 1898
7447.06 1996
7447.87 1967
7448.69 1834
7449.50 1852
7450.32 1798
7451.13 1855
7451.95 1915
7452.76 1992
7453.58 1880
7454.39 1866
7455.21 1807
7456.02 1776
7456.84 1860
7457.65 1916
7458.47 1934
7459.28 1894
7460.10 1819
7460.91 1902
7461.73 1929
7462.54 1948
7463.36 2001
7464.17 1868
7464.99 1889
7465.80 1966
7466.62 2026
7467.44 1993
7468.25 1964
7469.07 1927
7469.88 1933
7470.70 1952
7471.51 2064
7472.33 1922
7473.15 1877
7473.96 1986
7474.78 1981
7475.59 2043
7476.41 1954
7477.23 1821
7478.04 1977
7478.86 1878
7479.67 1872
7480.49 1884
7481.31 1876
7482.12 1743
7482.94 1774
7483.76 1744
7484.57 1751
7485.39 1826
7486.21 1751
7487.02 1743
7487.84 1670
7488.66 1698
7489.47 1706
7490.29 1567
7491.11 1649
7491.92 1737
7492.74 1655
7493.56 1654
7494.38 1731
7495.19 1680
7496.01 1675
7496.83 1596
7497.64 1592
7498.46 1635
7499.28 1647
7500.10 1655
7500.91 1671
7501.73 1628
7502.55 1640
7503.37 1680
7504.18 1610
7505.00 1637
7505.82 1609
7506.64 1644
7507.46 1570
7508.27 1517
7509.09 1477
7509.91 1503
7510.73 1547
7511.55 1570
7512.36 1565
7513.18 1527
7514.00 1533
7514.82 1459
7515.64 1496
7516.45 1532
7517.27 1612
7518.09 1547
7518.91 1549
7519.73 1502
7520.55 1476
7521.37 1529
7522.18 1597
7523.00 1608
7523.82 1440
7524.64 1393
7525.46 1538
7526.28 1557
7527.10 1453
7527.92 1413
7528.74 1478
7529.55 1498
7530.37 1581
7531.19 1560
7532.01 1498
7532.83 1504
7533.65 1430
7534.47 1485
7535.29 1510
7536.11 1451
7536.93 1493
7537.75 1485
7538.57 1453
7539.39 1489
7540.21 1602
7541.03 1541
7541.84 1421
7542.66 1462
7543.48 1438
7544.30 1480
7545.12 1443
7545.94 1626
7546.76 1559
7547.58 1490
7548.40 1620
7549.22 1553
7550.04 1561
7550.86 1517
7551.68 1458
7552.51 1580
7553.33 1585
7554.15 1512
7554.97 1612
7555.79 1511
7556.61 1558
7557.43 1533
7558.25 1537
7559.07 1568
7559.89 1568
7560.71 1513
7561.53 1565
7562.35 1557
7563.17 1707
7563.99 1583
7564.81 1633
7565.64 1564
7566.46 1647
7567.28 1638
7568.10 1624
7568.92 1489
7569.74 1476
7570.56 1590
7571.38 1686
7572.21 1634
7573.03 1578
7573.85 1536
7574.67 1545
7575.49 1660
7576.31 1623
7577.13 1554
7577.96 1548
7578.78 1605
7579.60 1482
7580.42 1487
7581.24 1520
7582.07 1510
7582.89 1586
7583.71 1558
7584.53 1518
7585.35 1476
7586.18 1540
7587.00 1624
7587.82 1658
7588.64 1663
7589.46 1637
7590.29 1692
7591.11 1672
7591.93 1679
7592.75 1779
7593.58 1822
7594.40 1708
7595.22 1715
7596.04 1677
7596.87 1737
7597.69 1744
7598.51 1556
7599.34 1608
7600.16 1723
7600.98 1710
7601.80 1685
7602.63 1594
7603.45 1676
7604.27 1707
7605.10 1719
7605.92 1710
7606.74 1825
7607.57 2032
7608.39 2091
7609.21 1999
7610.04 2013
7610.86 2026
7611.68 2101
7612.51 1960
7613.33 1974
7614.15 1973
7614.98 1946
7615.80 1927
7616.62 1785
7617.45 1828
7618.27 1873
7619.10 1873
7619.92 1894
7620.74 2040
7621.57 2031
7622.39 2176
7623.22 2315
7624.04 2167
7624.86 2137
7625.69 2020
7626.51 1928
7627.34 1863
7628.16 1868
7628.99 1981
7629.81 2010
7630.64 2034
7631.46 1923
7632.28 1887
7633.11 2052
7633.93 2205
7634.76 2244
7635.58 2523
7636.41 2518
7637.23 2562
7638.06 2486
7638.88 2361
7639.71 2260
7640.53 2211
7641.36 2030
7642.18 2047
7643.01 1888
7643.83 1704
7644.66 1640
7645.48 1607
7646.31 1650
7647.14 1649
7647.96 1597
7648.79 1573
7649.61 1600
7650.44 1591
7651.26 1577
7652.09 1587
7652.91 1517
7653.74 1437
7654.57 1523
7655.39 1553
7656.22 1527
7657.04 1506
7657.87 1535
7658.70 1539
7659.52 1494
7660.35 1355
7661.17 1524
7662.00 1560
7662.83 1508
7663.65 1433
7664.48 1459
7665.31 1491
7666.13 1524
7666.96 1559
7667.79 1443
7668.61 1373
7669.44 1327
7670.27 1489
7671.09 1458
7671.92 1433
7672.75 1523
7673.57 1574
7674.40 1501
7675.23 1471
7676.05 1405
7676.88 1462
7677.71 1477
7678.53 1457
7679.36 1521
7680.19 1489
7681.02 1446
7681.84 1421
7682.67 1401
7683.50 1494
7684.33 1460
7685.15 1390
7685.98 1471
7686.81 1495
7687.64 1521
7688.46 1512
7689.29 1530
7690.12 1495
7690.95 1429
7691.77 1535
7692.60 1528
7693.43 1531
7694.26 1458
7695.09 1441
7695.91 1460
7696.74 1448
7697.57 1519
7698.40 1401
7699.23 1495
7700.06 1520
7700.88 1482
7701.71 1460
7702.54 1586
7703.37 1550
7704.20 1527
7705.03 1529
7705.85 1510
7706.68 1491
7707.51 1433
7708.34 1419
7709.17 1398
7710.00 1472
7710.83 1421
7711.66 1510
7712.48 1547
7713.31 1537
7714.14 1557
7714.97 1528
7715.80 1610
7716.63 1506
7717.46 1491
7718.29 1485
7719.12 1348
7719.95 1393
7720.78 1450
7721.61 1491
7722.44 1407
7723.27 1428
7724.09 1447
7724.92 1519
7725.75 1532
7726.58 1442
7727.41 1401
7728.24 1489
7729.07 1466
7729.90 1418
7730.73 1416
7731.56 1467
7732.39 1537
7733.22 1494
7734.05 1477
7734.88 1521
7735.71 1459
7736.54 1498
7737.37 1506
7738.20 1409
7739.03 1378
7739.86 1477
7740.70 1422
7741.53 1434
7742.36 1467
7743.19 1418
7744.02 1612
7744.85 1510
7745.68 1468
7746.51 1496
7747.34 1492
7748.17 1518
7749.00 1637
7749.83 1821
7750.66 1992
7751.50 2176
7752.33 2302
7753.16 2329
7753.99 2320
7754.82 2257
7755.65 2127
7756.48 1993
7757.31 1905
7758.15 1766
7758.98 1583
7759.81 1660
7760.64 1678
7761.47 1642
7762.30 1618
7763.13 1593
7763.97 1582
7764.80 1684
7765.63 1603
7766.46 1480
7767.29 1550
7768.13 1522
7768.96 1446
7769.79 1459
7770.62 1472
7771.45 1442
7772.29 1500
7773.12 1483
7773.95 1481
7774.78 1517
7775.62 1446
7776.45 1539
7777.28 1512
7778.11 1432
7778.95 1388
7779.78 1444
7780.61 1456
7781.44 1389
7782.28 1391
7783.11 1457
7783.94 1482
7784.77 1293
7785.61 1322
7786.44 1420
7787.27 1480
7788.11 1505
7788.94 1416
7789.77 1487
7790.61 1531
7791.44 1515
7792.27 1497
7793.10 1507
7793.94 1475
7794.77 1468
7795.60 1580
7796.44 1568
7797.27 1514
7798.11 1411
7798.94 1423
7799.77 1485
7800.61 1444
7801.44 1522
7802.27 1560
7803.11 1554
7803.94 1514
7804.78 1553
7805.61 1530
7806.44 1615
7807.28 1616
7808.11 1648
7808.95 1567
7809.78 1618
7810.61 1673
7811.45 1698
7812.28 1654
7813.12 1737
7813.95 1715
7814.79 1725
7815.62 1801
7816.45 1798
7817.29 1858
7818.12 1899
7818.96 1974
7819.79 2088
7820.63 2128
7821.46 2059
7822.30 2052
7823.13 2113
7823.97 1978
7824.80 1944
7825.64 1876
7826.47 1871
7827.31 1906
7828.14 1867
7828.98 1867
7829.81 1917
7830.65 2122
7831.48 2144
7832.32 2085
7833.15 2013
7833.99 2089
7834.83 1976
7835.66 1817
7836.50 1970
7837.33 1867
7838.17 2003
7839.00 2022
7839.84 2133
7840.68 2072
7841.51 2131
7842.35 2077
7843.18 1957
7844.02 1909
7844.86 1951
7845.69 1954
7846.53 1943
7847.36 1944
7848.20 1870
7849.04 1811
7849.87 1740
7850.71 1790
7851.55 1736
7852.38 1742
7853.22 1781
7854.05 1799
7854.89 1743
7855.73 1674
7856.56 1679
7857.40 1751
7858.24 1694
7859.08 1742
7859.91 1636
7860.75 1769
7861.59 1741
7862.42 1787
7863.26 1865
7864.10 1857
7864.93 1895
7865.77 1843
7866.61 1838
7867.45 1725
7868.28 1708
7869.12 1608
7869.96 1698
7870.80 1676
7871.63 1717
7872.47 1725
7873.31 1723
7874.15 1743
7874.98 1727
7875.82 1799
7876.66 1722
7877.50 1733
7878.33 1846
7879.17 1849
7880.01 1979
7880.85 2094
7881.69 2190
7882.52 2120
7883.36 2219
7884.20 2164
7885.04 2063
7885.88 2091
7886.71 1952
7887.55 1957
7888.39 1818
7889.23 1825
7890.07 1840
7890.91 1913
7891.75 1803
7892.58 1843
7893.42 1933
7894.26 2016
7895.10 2072
7895.94 2014
7896.78 2108
7897.62 2079
7898.46 2012
7899.29 2045
7900.13 1999
7900.97 1899
7901.81 1965
7902.65 1988
7903.49 2148
7904.33 2070
7905.17 2033
7906.01 2186
7906.85 2063
7907.69 1958
7908.53 1923
7909.37 1906
7910.21 1887
7911.04 1833
7911.88 1820
7912.72 1744
7913.56 1788
7914.40 1811
7915.24 1819
7916.08 1857
7916.92 1815
7917.76 1919
7918.60 2034
7919.44 2118
7920.28 2334
7921.12 2357
7921.96 2532
7922.80 2548
7923.64 2641
7924.48 2376
7925.32 2355
7926.16 2279
7927.01 2194
7927.85 2096
7928.69 1794
7929.53 1753
7930.37 1683
7931.21 1629
7932.05 1631
7932.89 1633
7933.73 1647
7934.57 1574
7935.41 1601
7936.25 1556
7937.09 1641
7937.93 1546
7938.78 1563
7939.62 1611
7940.46 1560
7941.30 1590
7942.14 1594
7942.98 1505
7943.82 1633
7944.66 1582
7945.51 1464
7946.35 1625
7947.19 1664
7948.03 1608
7948.87 1620
7949.71 1659
7950.56 1616
7951.40 1606
7952.24 1618
7953.08 1670
7953.92 1655
7954.76 1656
7955.61 1774
7956.45 1708
7957.29 1717
7958.13 1722
7958.97 1746
7959.82 1757
7960.66 1768
7961.50 1831
7962.34 1812
7963.19 1788
7964.03 1699
7964.87 1714
7965.71 1754
7966.56 1740
7967.40 1805
7968.24 1840
7969.08 1856
7969.93 1884
7970.77 1886
7971.61 1997
7972.45 2029
7973.30 2010
7974.14 1902
7974.98 1812
7975.83 1813
7976.67 1722
7977.51 1735
7978.36 1775
7979.20 1699
7980.04 1565
7980.89 1640
7981.73 1755
7982.57 1652
7983.42 1623
7984.26 1641
7985.10 1597
7985.95 1541
7986.79 1502
7987.63 1620
7988.48 1598
7989.32 1545
7990.16 1538
7991.01 1509
7991.85 1531
7992.70 1462
7993.54 1410
7994.38 1480
7995.23 1490
7996.07 1514
7996.92 1501
7997.76 1435
7998.60 1427
7999.45 1391
8000.29 1429
8001.14 1335
8001.98 1377
8002.83 1355
8003.67 1363
8004.52 1413
8005.36 1409
8006.20 1455
8007.05 1414
8007.89 1419
8008.74 1379
8009.58 1381
8010.43 1367
8011.27 1339
8012.12 1317
8012.96 1339
8013.81 1251
8014.65 1249
8015.50 1297
8016.34 1290
8017.19 1314
8018.03 1317
8018.88 1272
8019.72 1244
8020.57 1307
8021.42 1275
8022.26 1252
8023.11 1298
8023.95 1262
8024.80 1286
8025.64 1358
8026.49 1275
8027.33 1289
8028.18 1293
8029.03 1274
8029.87 1299
8030.72 1305
8031.56 1291
8032.41 1229
8033.26 1291
8034.10 1346
8034.95 1300
8035.79 1296
8036.64 1248
8037.49 1269
8038.33 1294
8039.18 1332
8040.03 1216
8040.87 1259
8041.72 1325
8042.57 1390
8043.41 1278
8044.26 1313
8045.11 1304
8045.95 1219
8046.80 1266
8047.65 1336
8048.49 1227
8049.34 1259
8050.19 1278
8051.03 1226
8051.88 1197
8052.73 1271
8053.58 1267
8054.42 1369
8055.27 1314
8056.12 1270
8056.96 1230
8057.81 1233
8058.66 1247
8059.51 1248
8060.35 1129
8061.20 1136
8062.05 1181
8062.90 1208
8063.74 1195
8064.59 1227
8065.44 1254
8066.29 1208
8067.14 1246
8067.98 1142
8068.83 1232
8069.68 1335
8070.53 1309
8071.38 1304
8072.22 1318
8073.07 1237
8073.92 1227
8074.77 1205
8075.62 1200
8076.46 1179
8077.31 1146
8078.16 1245
8079.01 1298
8079.86 1169
8080.71 1161
8081.56 1099
8082.40 1139
8083.25 1170
8084.10 1192
8084.95 1211
8085.80 1199
8086.65 1193
8087.50 1157
8088.35 1122
8089.19 1120
8090.04 1178
8090.89 1175
8091.74 1128
8092.59 1179
8093.44 1145
8094.29 1194
8095.14 1254
8095.99 1284
8096.84 1200
8097.69 1207
8098.54 1255
8099.39 1161
8100.24 1201
8101.09 1222
8101.94 1169
8102.79 1144
8103.63 1255
8104.48 1180
8105.33 1172
8106.18 1229
8107.03 1190
8107.88 1129
8108.73 1140
8109.58 1157
8110.43 1264
8111.28 1171
8112.14 1157
8112.99 1149
8113.84 1155
8114.69 1174
8115.54 1160
8116.39 1171
8117.24 1119
8118.09 1237
8118.94 1190
8119.79 1152
8120.64 1137
8121.49 1163
8122.34 1173
8123.19 1254
8124.04 1281
8124.89 1236
8125.74 1320
8126.60 1338
8127.45 1293
8128.30 1242
8129.15 1243
8130.00 1228
8130.85 1217
8131.70 1201
8132.55 1225
8133.40 1182
8134.26 1227
8135.11 1265
8135.96 1235
8136.81 1142
8137.66 1149
8138.51 1251
8139.37 1289
8140.22 1352
8141.07 1267
8141.92 1231
8142.77 1260
8143.62 1275
8144.48 1323
8145.33 1360
8146.18 1240
8147.03 1307
8147.88 1381
8148.74 1320
8149.59 1317
8150.44 1305
8151.29 1393
8152.15 1330
8153.00 1330
8153.85 1340
8154.70 1405
8155.56 1422
8156.41 1403
8157.26 1457
8158.11 1459
8158.97 1551
8159.82 1699
8160.67 1749
8161.52 1873
8162.38 1647
8163.23 1477
8164.08 1458
8164.94 1426
8165.79 1284
8166.64 1235
8167.49 1256
8168.35 1309
8169.20 1312
8170.05 1323
8170.91 1261
8171.76 1306
8172.61 1271
8173.47 1280
8174.32 1371
8175.17 1258
8176.03 1302
8176.88 1230
8177.74 1245
8178.59 1235
8179.44 1306
8180.30 1286
8181.15 1214
8182.00 1210
8182.86 1119
8183.71 1184
8184.57 1188
8185.42 1144
8186.27 1150
8187.13 1123
8187.98 1113
8188.84 1184
8189.69 1231
8190.55 1130
8191.40 1073
8192.25 1135
8193.11 1217
8193.96 1140
8194.82 1170
8195.67 1104
8196.53 1174
8197.38 1130
8198.24 1185
8199.09 1100
8199.95 1078
8200.80 1137
8201.66 1164
8202.51 1149
8203.37 1143
8204.22 1203
8205.08 1124
8205.93 1153
8206.79 1169
8207.64 1117
8208.50 1073
8209.35 1157
8210.21 1154
8211.06 1180
8211.92 1139
8212.77 1123
8213.63 1103
8214.48 1206
8215.34 1170
8216.20 1133
8217.05 1183
8217.91 1160
8218.76 1100
8219.62 1043
8220.48 1168
8221.33 1152
8222.19 1118
8223.04 1164
8223.90 1148
8224.76 1166
8225.61 1234
8226.47 1303
8227.32 1329
8228.18 1310
8229.04 1183
8229.89 1240
8230.75 1290
8231.61 1327
8232.46 1281
8233.32 1195
8234.18 1204
8235.03 1217
8235.89 1170
8236.75 1140
8237.60 1117
8238.46 1140
8239.32 1137
8240.17 1020
8241.03 1121
8241.89 1194
8242.74 1140
8243.60 1151
8244.46 1121
8245.32 1093
8246.17 1196
8247.03 1189
8247.89 1149
8248.74 1127
8249.60 1144
8250.46 1082
8251.32 1121
8252.17 1044
8253.03 1061
8253.89 1182
8254.75 1147
8255.60 1157
8256.46 1213
8257.32 1154
8258.18 1165
8259.04 1273
8259.89 1154
8260.75 1108
8261.61 1100
8262.47 1191
8263.33 1194
8264.18 1220
8265.04 1185
8265.90 1176
8266.76 1155
8267.62 1099
8268.48 1149
8269.33 1101
8270.19 1140
8271.05 1095
8271.91 1214
8272.77 1166
8273.63 1204
8274.49 1222
8275.34 1221
8276.20 1103
8277.06 1106
8277.92 1172
8278.78 1172
8279.64 1173
8280.50 1113
8281.36 1142
8282.22 1131
8283.08 1245
8283.93 1150
8284.79 1148
8285.65 1168
8286.51 1179
8287.37 1253
8288.23 1261
8289.09 1229
8289.95 1281
8290.81 1321
8291.67 1226
8292.53 1226
8293.39 1285
8294.25 1257
8295.11 1338
8295.97 1291
8296.83 1364
8297.69 1475
8298.55 1536
8299.41 1411
8300.27 1430
8301.13 1384
8301.99 1288
8302.85 1277
8303.71 1318
8304.57 1358
8305.43 1291
8306.29 1290
8307.15 1314
8308.01 1311
8308.87 1308
8309.73 1272
8310.59 1224
8311.45 1235
8312.31 1243
8313.17 1287
8314.03 1301
8314.90 1196
8315.76 1189
8316.62 1307
8317.48 1296
8318.34 1150
8319.20 1154
8320.06 1200
8320.92 1272
8321.78 1302
8322.64 1300
8323.51 1201
8324.37 1198
8325.23 1225
8326.09 1269
8326.95 1198
8327.81 1214
8328.67 1236
8329.54 1248
8330.40 1277
8331.26 1172
8332.12 1188
8332.98 1251
8333.84 1213
8334.71 1240
8335.57 1246
8336.43 1229
8337.29 1274
8338.15 1255
8339.02 1188
8339.88 1184
8340.74 1181
8341.60 1197
8342.46 1221
8343.33 1174
8344.19 1225
8345.05 1313
8345.91 1266
8346.78 1291
8347.64 1265
8348.50 1320
8349.36 1269
8350.23 1356
8351.09 1341
8351.95 1293
8352.81 1225
8353.68 1314
8354.54 1303
8355.40 1235
8356.27 1177
8357.13 1287
8357.99 1253
8358.86 1376
8359.72 1300
8360.58 1330
8361.44 1297
8362.31 1446
8363.17 1397
8364.03 1357
8364.90 1309
8365.76 1340
8366.63 1302
8367.49 1268
8368.35 1369
8369.22 1327
8370.08 1376
8370.94 1340
8371.81 1375
8372.67 1364
8373.53 1407
8374.40 1422
8375.26 1378
8376.13 1457
8376.99 1387
8377.85 1459
8378.72 1424
8379.58 1382
8380.45 1445
8381.31 1385
8382.18 1351
8383.04 1375
8383.90 1513
8384.77 1408
8385.63 1423
8386.50 1481
8387.36 1554
8388.23 1548
8389.09 1613
8389.96 1553
8390.82 1535
8391.69 1506
8392.55 1486
8393.42 1408
8394.28 1475
8395.15 1543
8396.01 1409
8396.88 1450
8397.74 1450
8398.61 1522
8399.47 1563
8400.34 1416
8401.20 1525
8402.07 1565
8402.93 1597
8403.80 1597
8404.66 1602
8405.53 1684
8406.39 1689
8407.26 1750
8408.12 1723
8408.99 1632
8409.86 1705
8410.72 1679
8411.59 1731
8412.45 1717
8413.32 1712
8414.19 1741
8415.05 1721
8415.92 1724
8416.78 1803
8417.65 1864
8418.52 1892
8419.38 1891
8420.25 1884
8421.11 1825
8421.98 1790
8422.85 1870
8423.71 1887
8424.58 1924
8425.45 1918
8426.31 1921
8427.18 2022
8428.05 2027
8428.91 2017
8429.78 2054
8430.65 2244
8431.51 2273
8432.38 2186
8433.25 2259
8434.11 2288
8434.98 2351
8435.85 2274
8436.72 2291
8437.58 2409
8438.45 2360
8439.32 2340
8440.18 2372
8441.05 2476
8441.92 2575
8442.79 2504
8443.65 2576
8444.52 2872
8445.39 3111
8446.26 3086
8447.12 3056
8447.99 3094
8448.86 3166
8449.73 3204
8450.60 3183
8451.46 3124
8452.33 3227
8453.20 3149
8454.07 3055
8454.94 3219
8455.80 3309
8456.67 3556
8457.54 3633
8458.41 4146
8459.28 4595
8460.14 5107
8461.01 5820
8461.88 6281
8462.75 6377
8463.62 6314
8464.49 5993
8465.36 5605
8466.22 5028
8467.09 4659
8467.96 4224
8468.83 4108
8469.70 4013
8470.57 4026
8471.44 4447
8472.31 5149
8473.17 6337
8474.04 7554
8474.91 8388
8475.78 8958
8476.65 9156
8477.52 8410
8478.39 7654
8479.26 6771
8480.13 5756
8481.00 5076
8481.87 4180
8482.74 3639
8483.61 3374
8484.48 3062
8485.34 2795
8486.21 2577
8487.08 2549
8487.95 2462
8488.82 2526
8489.69 2545
8490.56 2456
8491.43 2479
8492.30 2432
8493.17 2352
8494.04 2273
8494.91 2272
8495.78 2194
8496.65 2225
8497.52 2174
8498.39 2107
8499.26 2246
8500.13 2130
8501.01 2166
8501.88 2216
8502.75 2221
8503.62 2106
8504.49 2248
8505.36 2231
8506.23 2119
8507.10 2105
8507.97 2053
8508.84 1982
8509.71 2049
8510.58 2183
8511.45 2137
8512.32 2207
8513.20 2292
8514.07 2332
8514.94 2382
8515.81 2279
8516.68 2362
8517.55 2363
8518.42 2181
8519.29 2249
8520.17 2132
8521.04 2124
8521.91 2022
8522.78 2133
8523.65 2173
8524.52 2031
8525.39 2124
8526.27 2085
8527.14 2047
8528.01 2126
8528.88 2087
8529.75 2071
8530.63 2135
8531.50 2150
8532.37 2203
8533.24 2216
8534.11 2327
8534.99 2289
8535.86 2250
8536.73 2394
8537.60 2341
8538.47 2382
8539.35 2431
8540.22 2505
8541.09 2418
8541.96 2431
8542.84 2408
8543.71 2508
8544.58 2414
8545.46 2390
8546.33 2193
8547.20 2207
8548.07 2318
8548.95 2223
8549.82 2194
8550.69 2269
8551.57 2377
8552.44 2305
8553.31 2356
8554.18 2349
8555.06 2319
8555.93 2373
8556.80 2461
8557.68 2526
8558.55 2406
8559.42 2612
8560.30 2611
8561.17 2627
8562.04 2525
8562.92 2517
8563.79 2390
8564.67 2232
8565.54 2202
8566.41 2012
8567.29 1954
8568.16 1972
8569.03 1945
8569.91 1977
8570.78 1948
8571.66 1897
8572.53 1855
8573.40 1908
8574.28 1845
8575.15 1913
8576.03 1881
8576.90 1938
8577.78 2009
8578.65 1939
8579.52 1896
8580.40 1834
8581.27 1866
8582.15 1844
8583.02 1814
8583.90 1814
8584.77 1700
8585.65 1736
8586.52 1747
8587.40 1708
8588.27 1692
8589.15 1754
8590.02 1812
8590.90 1817
8591.77 1769
8592.65 1785
8593.52 1869
8594.40 1739
8595.27 1718
8596.15 1716
8597.02 1807
8597.90 1886
8598.77 1944
8599.65 1868
8600.52 1834
8601.40 1841
8602.28 1840
8603.15 1771
8604.03 1797
8604.90 1736
8605.78 1910
8606.65 1906
8607.53 1975
8608.41 1898
8609.28 1882
8610.16 1851
8611.03 2030
8611.91 1946
8612.79 1845
8613.66 1960
8614.54 2034
8615.41 1875
8616.29 1832
8617.17 1856
8618.04 2070
8618.92 1940
8619.80 2024
8620.67 2051
8621.55 2022
8622.43 2057
8623.30 2036
8624.18 2151
8625.06 2135
8625.93 2074
8626.81 1989
8627.69 2044
8628.56 2093
8629.44 2106
8630.32 2123
8631.20 2278
8632.07 2252
8632.95 2218
8633.83 2363
8634.70 2285
8635.58 2373
8636.46 2389
8637.34 2456
8638.21 2390
8639.09 2426
8639.97 2356
8640.85 2423
8641.72 2333
8642.60 2434
8643.48 2504
8644.36 2514
8645.23 2634
8646.11 2693
8646.99 2729
8647.87 2739
8648.75 2817
8649.62 2697
8650.50 2756
8651.38 2834
8652.26 2666
8653.14 2756
8654.01 2924
8654.89 2979
8655.77 2848
8656.65 2930
8657.53 2916
8658.41 3000
8659.29 3011
8660.16 3184
8661.04 3106
8661.92 3059
8662.80 3100
8663.68 3079
8664.56 3109
8665.44 3095
8666.31 3203
8667.19 3136
8668.07 3177
8668.95 3174
8669.83 3038
8670.71 3116
8671.59 3126
8672.47 3417
8673.35 3564
8674.23 3902
8675.11 4068
8675.99 4474
8676.86 5136
8677.74 5684
8678.62 6386
8679.50 6749
8680.38 6888
8681.26 7020
8682.14 6653
8683.02 6255
8683.90 5641
8684.78 5244
8685.66 4720
8686.54 4359
8687.42 4109
8688.30 3966
8689.18 3924
8690.06 3742
8690.94 3809
8691.82 4003
8692.70 4186
8693.58 4891
8694.46 5567
8695.34 6472
8696.22 7700
8697.10 8214
8697.98 8936
8698.86 9106
8699.74 8677
8700.62 7901
8701.51 7107
8702.39 6302
8703.27 5172
8704.15 4727
8705.03 4270
8705.91 3763
8706.79 3345
8707.67 3144
8708.55 3006
8709.43 3038
8710.31 2858
8711.20 2668
8712.08 2627
8712.96 2643
8713.84 2568
8714.72 2534
8715.60 2601
8716.48 2468
8717.36 2443
8718.25 2333
8719.13 2350
8720.01 2180
8720.89 2309
8721.77 2179
8722.65 2207
8723.54 2258
8724.42 2320
8725.30 2474
8726.18 2368
8727.06 2294
8727.95 2281
8728.83 2304
8729.71 2292
8730.59 2191
8731.47 2261
8732.36 2228
8733.24 2317
8734.12 2325
8735.00 2348
8735.89 2387
8736.77 2402
8737.65 2351
8738.53 2303
8739.42 2406
8740.30 2353
8741.18 2236
8742.06 2156
8742.95 2143
8743.83 2238
8744.71 2171
8745.59 2134
8746.48 2249
8747.36 2220
8748.24 2099
8749.13 2155
8750.01 2246
8750.89 2203
8751.78 2263
8752.66 2214
8753.54 2217
8754.43 2219
8755.31 2412
8756.19 2316
8757.08 2284
8757.96 2255
8758.84 2402
8759.73 2399
8760.61 2460
8761.49 2414
8762.38 2531
8763.26 2762
8764.15 2686
8765.03 2663
8765.91 2636
8766.80 2558
8767.68 2482
8768.57 2495
8769.45 2360
8770.33 2277
8771.22 2266
8772.10 2253
8772.99 2308
8773.87 2272
8774.75 2266
8775.64 2453
8776.52 2465
8777.41 2376
8778.29 2330
8779.18 2397
8780.06 2342
8780.95 2270
8781.83 2275
8782.72 2293
8783.60 2184
8784.49 2133
8785.37 2076
8786.26 2031
8787.14 1992
8788.03 2034
8788.91 2023
8789.80 1947
8790.68 1962
8791.57 2004
8792.45 2043
8793.34 2100
8794.22 2111
8795.11 2127
8795.99 2406
8796.88 2427
8797.76 2396
8798.65 2431
8799.53 2412
8800.42 2371
8801.31 2273
8802.19 2157
8803.08 2093
8803.96 2077
8804.85 2041
8805.74 2008
8806.62 1885
8807.51 1895
8808.39 1982
8809.28 1992
8810.17 2023
8811.05 1983
8811.94 1915
8812.82 1973
8813.71 1876
8814.60 1847
8815.48 1827
8816.37 1859
8817.26 1758
8818.14 1685
8819.03 1782
8819.92 1709
8820.80 1662
8821.69 1654
8822.58 1711
8823.46 1750
8824.35 1687
8825.24 1700
8826.12 1782
8827.01 1656
8827.90 1689
8828.78 1740
8829.67 1682
8830.56 1640
8831.45 1563
8832.33 1628
8833.22 1575
8834.11 1685
8835.00 1552
8835.88 1467
8836.77 1547
8837.66 1491
8838.55 1484
8839.43 1439
8840.32 1503
8841.21 1470
8842.10 1506
8842.98 1550
8843.87 1491
8844.76 1484
8845.65 1520
8846.54 1519
8847.42 1415
8848.31 1465
8849.20 1517
8850.09 1533
8850.98 1501
8851.86 1457
8852.75 1497
8853.64 1381
8854.53 1472
8855.42 1474
8856.31 1344
8857.19 1416
8858.08 1426
8858.97 1450
8859.86 1395
8860.75 1340
8861.64 1380
8862.53 1414
8863.42 1319
8864.30 1318
8865.19 1376
8866.08 1388
8866.97 1468
8867.86 1311
8868.75 1399
8869.64 1412
8870.53 1397
8871.42 1481
8872.31 1364
8873.20 1284
8874.08 1382
8874.97 1311
8875.86 1247
8876.75 1231
8877.64 1226
8878.53 1374
8879.42 1286
8880.31 1297
8881.20 1307
8882.09 1318
8882.98 1300
8883.87 1249
8884.76 1315
8885.65 1261
8886.54 1301
8887.43 1308
8888.32 1375
8889.21 1222
8890.10 1206
8890.99 1252
8891.88 1319
8892.77 1314
8893.66 1234
8894.55 1273
8895.44 1254
8896.33 1169
8897.22 1150
8898.11 1116
8899.00 1161
8899.90 1211
8900.79 1179
8901.68 1151
8902.57 1158
8903.46 1172
8904.35 1189
8905.24 1229
8906.13 1201
8907.02 1130
8907.91 1153
8908.80 1230
8909.70 1233
8910.59 1154
8911.48 1174
8912.37 1092
8913.26 1143
8914.15 1157
8915.04 1197
8915.93 1101
8916.83 1164
8917.72 1209
8918.61 1113
8919.50 1124
8920.39 1164
8921.28 1098
8922.18 1126
8923.07 1144
8923.96 1172
8924.85 1094
8925.74 1123
8926.64 1131
8927.53 1132
8928.42 1074
8929.31 1062
8930.20 1087
8931.10 1143
8931.99 1075
8932.88 1120
8933.77 1062
8934.67 1074
8935.56 1017
8936.45 1047
8937.34 1097
8938.24 1110
8939.13 1060
8940.02 1058
8940.91 1160
8941.81 1125
8942.70 1094
8943.59 1037
8944.49 1082
8945.38 1035
8946.27 1052
8947.16 1012
8948.06 1082
8948.95 1064
8949.84 1064
8950.74 1107
8951.63 1103
8952.52 1048
8953.42 1118
8954.31 1143
8955.20 1079
8956.10 1080
8956.99 1137
8957.88 1166
8958.78 1131
8959.67 1065
8960.56 1072
8961.46 1036
8962.35 1034
8963.25 1115
8964.14 1094
8965.03 1081
8965.93 1098
8966.82 1052
8967.72 1049
8968.61 1065
8969.50 1115
8970.40 1057
8971.29 1132
8972.19 1112
8973.08 1104
8973.98 1117
8974.87 1082
8975.76 1091
8976.66 1128
8977.55 1048
8978.45 1025
8979.34 1061
8980.24 1121
8981.13 1128
8982.03 1086
8982.92 1112
8983.82 1190
8984.71 1171
8985.61 1129
8986.50 1043
8987.40 1068
8988.29 1084
8989.19 1159
8990.08 1104
8990.98 1017
8991.87 1025
8992.77 1021
8993.66 1037
8994.56 1011
8995.45 1018
8996.35 1042
8997.24 1039
8998.14 1024
8999.04 1032
8999.93 1020
9000.83 1007
9001.72 1094
9002.62 1017
9003.51 1029
9004.41 979
9005.31 1000
9006.20 982
9007.10 944
9007.99 931
9008.89 1034
9009.79 971
9010.68 944
9011.58 994
9012.48 1011
9013.37 1048
9014.27 1017
9015.16 945
9016.06 967
9016.96 983
9017.85 964
9018.75 938
9019.65 983
9020.54 956
9021.44 918
9022.34 897
9023.23 922
9024.13 893
9025.03 958
9025.93 1000
9026.82 957
9027.72 970
9028.62 965
9029.51 997
9030.41 1028
9031.31 1051
9032.21 1016
9033.10 990
9034.00 945
9034.90 922
9035.79 1005
9036.69 1040
9037.59 955
9038.49 982
9039.38 968
9040.28 1076
9041.18 1048
9042.08 981
9042.98 961
9043.87 947
9044.77 1006
9045.67 991
9046.57 993
9047.47 1002
9048.36 996
9049.26 993
9050.16 1004
9051.06 1032
9051.96 1062
9052.85 986
9053.75 978
9054.65 980
9055.55 1030
9056.45 982
9057.35 990
9058.25 1033
9059.14 1015
9060.04 1019
9060.94 1020
9061.84 1047
9062.74 981
9063.64 959
9064.54 1058
9065.44 1060
9066.33 1093
9067.23 1042
9068.13 940
9069.03 1066
9069.93 1023
9070.83 1030
9071.73 1058
9072.63 1011
9073.53 1038
9074.43 1003
9075.33 1074
9076.23 955
9077.13 1021
9078.03 1029
9078.92 1040
9079.82 1046
9080.72 1048
9081.62 1000
9082.52 1003
9083.42 1020
9084.32 1033
9085.22 1024
9086.12 1027
9087.02 1020
9087.92 976
9088.82 984
9089.72 1021
9090.62 1035
9091.52 1118
9092.42 1021
9093.32 1005
9094.22 1053
9095.12 1025
9096.03 1070
9096.93 1065
9097.83 1111
9098.73 1090
9099.63 1016
9100.53 1031
9101.43 947
9102.33 1032
9103.23 1017
9104.13 982
9105.03 1055
9105.93 1005
9106.83 1022
9107.74 1018
9108.64 1042
9109.54 975
9110.44 987
9111.34 908
9112.24 991
9113.14 986
9114.04 1015
9114.94 1077
9115.85 988
9116.75 981
9117.65 978
9118.55 1006
9119.45 1045
9120.35 1111
9121.26 1070
9122.16 1069
9123.06 1063
9123.96 934
9124.86 969
9125.77 1012
9126.67 976
9127.57 918
9128.47 902
9129.37 1017
9130.28 1019
9131.18 952
9132.08 1008
9132.98 1000
9133.88 1070
9134.79 1051
9135.69 965
9136.59 998
9137.49 954
9138.40 941
9139.30 963
9140.20 1005
9141.10 1007
9142.01 969
9142.91 1037
9143.81 970
9144.72 1031
9145.62 984
9146.52 982
9147.42 1031
9148.33 923
9149.23 985
9150.13 962
9151.04 1019
9151.94 1103
9152.84 1018
9153.75 970
9154.65 976
9155.55 1022
9156.46 988
9157.36 900
9158.26 896
9159.17 965
9160.07 970
9160.97 931
9161.88 950
9162.78 953
9163.69 992
9164.59 980
9165.49 914
9166.40 948
9167.30 993
9168.21 973
9169.11 987
9170.01 912
9170.92 1035
9171.82 1012
9172.73 951
9173.63 948
9174.53 1035
9175.44 968
9176.34 1015
9177.25 1017
9178.15 1033
9179.06 1009
9179.96 993
9180.87 931
9181.77 986
9182.68 986
9183.58 965
9184.49 1041
9185.39 1034
9186.30 959
9187.20 996
9188.11 1012
9189.01 1058
9189.92 1006
9190.82 990
9191.73 942
9192.63 922
9193.54 965
9194.44 1015
9195.35 1020
9196.25 1070
9197.16 1011
9198.06 1018
9198.97 1017
9199.87 1028
9200.78 1071
9201.69 1102
9202.59 1078
9203.50 1097
9204.40 1154
9205.31 1168
9206.21 1120
9207.12 1134
9208.03 1071
9208.93 1059
9209.84 1064
9210.74 1007
9211.65 1028
9212.56 1014
9213.46 1018
9214.37 971
9215.28 1001
9216.18 1035
9217.09 1027
9218.00 1074
9218.90 1012
9219.81 983
9220.72 1120
9221.62 1125
9222.53 1158
9223.44 1144
9224.34 1171
9225.25 1152
9226.16 1127
9227.06 1085
9227.97 1065
9228.88 1062
9229.78 1024
9230.69 998
9231.60 1024
9232.51 1054
9233.41 1018
9234.32 1011
9235.23 1044
9236.13 1035
9237.04 1080
9237.95 1089
9238.86 969
9239.76 917
9240.67 907
9241.58 949
9242.49 942
9243.39 970
9244.30 1015
9245.21 986
9246.12 973
9247.03 950
9247.93 980
9248.84 955
9249.75 958
9250.66 1023
9251.57 948
9252.47 938
9253.38 963
9254.29 997
9255.20 987
9256.11 957
9257.02 972
9257.92 977
9258.83 993
9259.74 1004
9260.65 965
9261.56 955
9262.47 939
9263.38 1033
9264.28 1057
9265.19 970
9266.10 903
9267.01 966
9267.92 976
9268.83 870
9269.74 878
9270.65 930
9271.56 913
9272.47 934
9273.37 996
9274.28 1036
9275.19 1024
9276.10 976
9277.01 969
9277.92 907
9278.83 973
9279.74 978
9280.65 1015
9281.56 1043
9282.47 981
9283.38 972
9284.29 977
9285.20 1042
9286.11 973
9287.02 1015
9287.93 949
9288.84 980
9289.75 994
9290.66 966
9291.57 981
9292.48 994
9293.39 987
9294.30 1024
9295.21 973
9296.12 981
9297.03 1006
9297.94 1009
9298.85 997
9299.76 1088
9300.67 1093
9301.58 1112
9302.49 1047
9303.40 1099
9304.31 1112
9305.23 1148
9306.14 1145
9307.05 1150
9307.96 1050
9308.87 1034
9309.78 1004
9310.69 1030
9311.60 1083
9312.51 1141
9313.42 1132
9314.34 1214
9315.25 1281
9316.16 1194
9317.07 1155
9317.98 1184
9318.89 1185
9319.80 1160
9320.72 1051
9321.63 1151
9322.54 1116
9323.45 1091
9324.36 1047
9325.27 1024
9326.19 1095
9327.10 1033
9328.01 1076
9328.92 1038
9329.83 1053
9330.74 1041
9331.66 1046
9332.57 991
9333.48 1089
9334.39 1068
9335.31 994
9336.22 1015
9337.13 963
9338.04 998
9338.96 1065
9339.87 982
9340.78 939
9341.69 1012
9342.61 960
9343.52 944
9344.43 969
9345.34 1032
9346.26 1002
9347.17 1022
9348.08 985
9348.99 1066
9349.91 973
9350.82 950
9351.73 937
9352.65 940
9353.56 1006
9354.47 1024
9355.39 1054
9356.30 944
9357.21 982
9358.13 977
9359.04 993
9359.95 928
9360.87 946
9361.78 945
9362.69 1034
9363.61 976
9364.52 916
9365.43 1004
9366.35 998
9367.26 1040
9368.18 1041
9369.09 920
9370.00 952
9370.92 947
9371.83 1043
9372.75 960
9373.66 991
9374.57 961
9375.49 956
9376.40 953
9377.32 954
9378.23 1095
9379.15 1080
9380.06 1020
9380.97 1006
9381.89 1050
9382.80 1024
9383.72 1013
9384.63 1037
9385.55 1030
9386.46 985
9387.38 964
9388.29 1023
9389.21 1058
9390.12 987
9391.04 1049
9391.95 1091
9392.87 1095
9393.78 1119
9394.70 1138
9395.61 1136
9396.53 1162
9397.44 1157
9398.36 1191
9399.27 1214
9400.19 1239
9401.10 1190
9402.02 1168
9402.94 1149
9403.85 1132
9404.77 1120
9405.68 1138
9406.60 1116
9407.51 1163
9408.43 1115
9409.35 1121
9410.26 1032
9411.18 1052
9412.09 1079
9413.01 1066
9413.93 1095
9414.84 1164
9415.76 1135
9416.67 1089
9417.59 1015
9418.51 1104
9419.42 1038
9420.34 1083
9421.26 1116
9422.17 1072
9423.09 1068
9424.01 1100
9424.92 1083
9425.84 1099
9426.76 1059
9427.67 1042
9428.59 1153
9429.51 1197
9430.42 1148
9431.34 1101
9432.26 1085
9433.17 1140
9434.09 1103
9435.01 1062
9435.93 1085
9436.84 1119
9437.76 1189
9438.68 1128
9439.59 1239
9440.51 1262
9441.43 1174
9442.35 1194
9443.26 1262
9444.18 1285
9445.10 1227
9446.02 1157
9446.93 1228
9447.85 1188
9448.77 1150
9449.69 1172
9450.61 1191
9451.52 1208
9452.44 1142
9453.36 1218
9454.28 1256
9455.20 1300
9456.11 1348
9457.03 1447
9457.95 1567
9458.87 1537
9459.79 1614
9460.71 1575
9461.62 1531
9462.54 1519
9463.46 1424
9464.38 1331
9465.30 1263
9466.22 1213
9467.14 1275
9468.05 1211
9468.97 1208
9469.89 1228
9470.81 1256
9471.73 1165
9472.65 1165
9473.57 1250
9474.49 1217
9475.41 1140
9476.32 1129
9477.24 1101
9478.16 1151
9479.08 1192
9480.00 1205
9480.92 1184
9481.84 1204
9482.76 1190
9483.68 1242
9484.60 1196
9485.52 1238
9486.44 1238
9487.36 1341
9488.28 1227
9489.20 1280
9490.12 1212
9491.04 1210
9491.96 1147
9492.88 1268
9493.80 1210
9494.72 1132
9495.64 1148
9496.56 1199
9497.48 1147
9498.40 1143
9499.32 1146
9500.24 1117
9501.16 1234
9502.08 1106
9503.00 1158
9503.92 1166
9504.84 1109
9505.76 1192
9506.68 1160
9507.60 1129
9508.52 1146
9509.44 1203
9510.36 1202
9511.28 1214
9512.21 1247
9513.13 1217
9514.05 1247
9514.97 1205
9515.89 1279
9516.81 1267
9517.73 1267
9518.65 1309
9519.57 1357
9520.50 1322
9521.42 1281
9522.34 1333
9523.26 1310
9524.18 1278
9525.10 1311
9526.02 1298
9526.95 1235
9527.87 1281
9528.79 1345
9529.71 1332
9530.63 1412
9531.55 1409
9532.48 1402
9533.40 1439
9534.32 1567
9535.24 1678
9536.16 1914
9537.09 2039
9538.01 2046
9538.93 2083
9539.85 2188
9540.77 2057
9541.70 2019
9542.62 1811
9543.54 1754
9544.46 1652
9545.39 1561
9546.31 1553
9547.23 1542
9548.15 1528
9549.08 1388
9550.00 1438
9550.92 1364
9551.85 1377
9552.77 1294
9553.69 1304
9554.61 1330
9555.54 1328
9556.46 1348
9557.38 1306
9558.31 1277
9559.23 1312
9560.15 1332
9561.08 1365
9562.00 1338
9562.92 1448
9563.85 1448
9564.77 1441
9565.69 1468
9566.62 1508
9567.54 1475
9568.46 1329
9569.39 1327
9570.31 1301
9571.23 1370
9572.16 1329
9573.08 1244
9574.01 1326
9574.93 1326
9575.85 1258
9576.78 1289
9577.70 1217
9578.63 1248
9579.55 1278
9580.47 1337
9581.40 1272
9582.32 1300
9583.25 1251
9584.17 1274
9585.10 1302
9586.02 1278
9586.94 1303
9587.87 1340
9588.79 1337
9589.72 1269
9590.64 1283
9591.57 1220
9592.49 1258
9593.42 1201
9594.34 1250
9595.27 1267
9596.19 1211
9597.12 1243
9598.04 1294
9598.97 1303
9599.89 1284
9600.82 1377
9601.74 1406
9602.67 1388
9603.59 1327
9604.52 1349
9605.44 1369
9606.37 1322
9607.29 1354
9608.22 1424
9609.15 1378
9610.07 1408
9611.00 1364
9611.92 1443
9612.85 1486
9613.77 1517
9614.70 1456
9615.63 1439
9616.55 1460
9617.48 1458
9618.40 1417
9619.33 1472
9620.26 1481
9621.18 1489
9622.11 1500
9623.03 1475
9623.96 1510
9624.89 1515
9625.81 1562
9626.74 1508
9627.67 1577
9628.59 1642
9629.52 1632
9630.45 1572
9631.37 1566
9632.30 1665
9633.23 1660
9634.15 1587
9635.08 1702
9636.01 1720
9636.93 1725
9637.86 1763
9638.79 1833
9639.71 1839
9640.64 1858
9641.57 1984
9642.50 1911
9643.42 1962
9644.35 1982
9645.28 1998
9646.21 1889
9647.13 1946
9648.06 2003
9648.99 2021
9649.92 1957
9650.84 2140
9651.77 2215
9652.70 2319
9653.63 2438
9654.55 2537
9655.48 2513
9656.41 2477
9657.34 2506
9658.26 2494
9659.19 2434
9660.12 2420
9661.05 2235
9661.98 2136
9662.91 2143
9663.83 2010
9664.76 2033
9665.69 2080
9666.62 2043
9667.55 2076
9668.48 1986
9669.40 2042
9670.33 1998
9671.26 1894
9672.19 2130
9673.12 2113
9674.05 2031
9674.98 2002
9675.90 2091
9676.83 2254
9677.76 2220
9678.69 2253
9679.62 2267
9680.55 2222
9681.48 2247
9682.41 2270
9683.34 2214
9684.27 2147
9685.19 2182
9686.12 2232
9687.05 2309
9687.98 2234
9688.91 2238
9689.84 2290
9690.77 2195
9691.70 2347
9692.63 2293
9693.56 2230
9694.49 2379
9695.42 2356
9696.35 2537
9697.28 2530
9698.21 2626
9699.14 2602
9700.07 2611
9701.00 2606
9701.93 2554
9702.86 2653
9703.79 2685
9704.72 2680
9705.65 2870
9706.58 2664
9707.51 2766
9708.44 2655
9709.37 2629
9710.30 2515
9711.23 2432
9712.16 2397
9713.09 2498
9714.02 2373
9714.95 2452
9715.88 2542
9716.82 2664
9717.75 2785
9718.68 2755
9719.61 2803
9720.54 2866
9721.47 2974
9722.40 3044
9723.33 2824
9724.26 2782
9725.19 2750
9726.13 2482
9727.06 2394
9727.99 2309
9728.92 2215
9729.85 2305
9730.78 2214
9731.71 2090
9732.64 2198
9733.58 2268
9734.51 2337
9735.44 2364
9736.37 2282
9737.30 2463
9738.23 2457
9739.17 2503
9740.10 2493
9741.03 2404
9741.96 2390
9742.89 2249
9743.83 2133
9744.76 2159
9745.69 2115
9746.62 2061
9747.55 2063
9748.49 1947
9749.42 2021
9750.35 1978
9751.28 1919
9752.22 1929
9753.15 1961
9754.08 1857
9755.01 1838
9755.95 1838
9756.88 1810
9757.81 1720
9758.75 1720
9759.68 1811
9760.61 1841
9761.54 1702
9762.48 1746
9763.41 1764
9764.34 1744
9765.28 1658
9766.21 1735
9767.14 1787
9768.08 1762
9769.01 1829
9769.94 1769
9770.88 1795
9771.81 1826
9772.74 1723
9773.68 1675
9774.61 1713
9775.54 1777
9776.48 1733
9777.41 1666
9778.34 1690
9779.28 1700
9780.21 1762
9781.14 1700
9782.08 1760
9783.01 1822
9783.95 1876
9784.88 1965
9785.81 1976
9786.75 1970
9787.68 1919
9788.62 1898
9789.55 1882
9790.49 1895
9791.42 1892
9792.35 1785
9793.29 1751
9794.22 1827
9795.16 1704
9796.09 1586
9797.03 1601
9797.96 1646
9798.90 1647
9799.83 1637
9800.77 1780
9801.70 1691
9802.64 1671
9803.57 1609
9804.51 1705
9805.44 1731
9806.38 1696
9807.31 1638
9808.25 1650
9809.18 1609
9810.12 1548
9811.05 1587
9811.99 1567
9812.92 1432
9813.86 1453
9814.79 1508
9815.73 1419
9816.66 1414
9817.60 1433
9818.54 1513
9819.47 1611
9820.41 1440
9821.34 1478
9822.28 1462
9823.21 1389
9824.15 1409
9825.09 1438
9826.02 1439
9826.96 1456
9827.89 1434
9828.83 1416
9829.77 1405
9830.70 1326
9831.64 1337
9832.57 1384
9833.51 1364
9834.45 1335
9835.38 1387
9836.32 1400
9837.26 1384
9838.19 1372
9839.13 1278
9840.07 1263
9841.00 1347
9841.94 1309
9842.88 1340
9843.81 1325
9844.75 1409
9845.69 1392
9846.62 1290
9847.56 1329
9848.50 1307
9849.44 1374
9850.37 1471
9851.31 1356
9852.25 1383
9853.18 1405
9854.12 1366
9855.06 1282
9856.00 1405
9856.93 1318
9857.87 1363
9858.81 1433
9859.75 1332
9860.68 1356
9861.62 1337
9862.56 1308
9863.50 1333
9864.44 1356
9865.37 1367
9866.31 1357
9867.25 1398
9868.19 1372
9869.13 1276
9870.06 1270
9871.00 1323
9871.94 1336
9872.88 1305
9873.82 1297
9874.75 1284
9875.69 1278
9876.63 1237
9877.57 1224
9878.51 1256
9879.45 1259
9880.39 1280
9881.32 1369
9882.26 1320
9883.20 1246
9884.14 1300
9885.08 1304
9886.02 1252
9886.96 1305
9887.90 1324
9888.83 1249
9889.77 1186
9890.71 1249
9891.65 1262
9892.59 1205
9893.53 1230
9894.47 1279
9895.41 1264
9896.35 1251
9897.29 1232
9898.23 1145
9899.17 1226
9900.11 1152
9901.05 1191
9901.99 1145
9902.92 1166
9903.86 1170
9904.80 1162
9905.74 1141
9906.68 1099
9907.62 1142
9908.56 1124
9909.50 1184
9910.44 1191
9911.38 1145
9912.32 1160
9913.26 1098
9914.20 1161
9915.14 1244
9916.08 1266
9917.02 1196
9917.97 1213
9918.91 1245
9919.85 1242
9920.79 1144
9921.73 1158
9922.67 1134
9923.61 1170
9924.55 1251
9925.49 1247
9926.43 1215
9927.37 1273
9928.31 1359
9929.25 1471
9930.19 1467
9931.13 1531
9932.08 1610
9933.02 1723
9933.96 1744
9934.90 1775
9935.84 1715
9936.78 1648
9937.72 1527
9938.66 1512
9939.61 1449
9940.55 1360
9941.49 1311
9942.43 1230
9943.37 1189
9944.31 1173
9945.26 1144
9946.20 1206
9947.14 1183
9948.08 1140
9949.02 1148
9949.96 1066
9950.91 1149
9951.85 1127
9952.79 1155
9953.73 1182
9954.67 1172
9955.62 1113
9956.56 1101
9957.50 1148
9958.44 1156
9959.39 1184
9960.33 1244
9961.27 1232
9962.21 1188
9963.16 1226
9964.10 1178
9965.04 1120
9965.98 1154
9966.93 1084
9967.87 1066
9968.81 1176
9969.75 1122
9970.70 1157
9971.64 1138
9972.58 1204
9973.53 1231
9974.47 1135
9975.41 1071
9976.36 1107
9977.30 1153
9978.24 1101
9979.18 1111
9980.13 1019
9981.07 1056
9982.01 1080
9982.96 1087
9983.90 996
9984.85 1066
9985.79 1014
9986.73 1093
9987.68 1055
9988.62 1016
9989.56 1047
9990.51 1038
9991.45 1013
9992.40 1031
9993.34 918
9994.28 1004
9995.23 1074
9996.17 1016
9997.12 1016
9998.06 1013
9999.00 1003
9999.95 1018
10000.89 992
10001.84 1037
10002.78 1030
10003.73 999
10004.67 1017
10005.61 1047
10006.56 1050
10007.50 1028
10008.45 1031
10009.39 1055
10010.34 963
10011.28 954
10012.23 1027
10013.17 1032
10014.12 1001
10015.06 1018
10016.01 1009
10016.95 1019
10017.90 1064
10018.84 970
10019.79 976
10020.73 996
10021.68 1036
10022.62 1078
10023.57 1011
10024.51 1028
10025.46 981
10026.41 1023
10027.35 930
10028.30 996
10029.24 996
10030.19 1017
10031.13 1014
10032.08 1050
10033.03 1059
10033.97 1017
10034.92 982
10035.86 978
10036.81 1041
10037.76 951
10038.70 944
10039.65 1054
10040.59 963
10041.54 945
10042.49 965
10043.43 1040
10044.38 1060
10045.33 951
10046.27 938
10047.22 966
10048.16 944
10049.11 935
10050.06 971
10051.00 944
10051.95 944
10052.90 970
10053.84 942
10054.79 978
10055.74 937
10056.69 974
10057.63 926
10058.58 943
10059.53 942
10060.47 956
10061.42 879
10062.37 925
10063.32 927
10064.26 927
10065.21 918
10066.16 988
10067.10 1013
10068.05 974
10069.00 926
10069.95 965
10070.89 931
10071.84 937
10072.79 945
10073.74 912
10074.69 905
10075.63 906
10076.58 917
10077.53 918
10078.48 973
10079.43 906
10080.37 862
10081.32 926
10082.27 916
10083.22 911
10084.17 942
10085.11 913
10086.06 897
10087.01 1005
10087.96 950
10088.91 900
10089.86 912
10090.81 915
10091.75 873
10092.70 872
10093.65 897
10094.60 902
10095.55 879
10096.50 864
10097.45 870
10098.40 925
10099.34 925
10100.29 873
10101.24 904
10102.19 957
10103.14 904
10104.09 909
10105.04 934
10105.99 963
10106.94 939
10107.89 847
10108.84 916
10109.79 952
10110.73 943
10111.68 879
10112.63 902
10113.58 879
10114.53 934
10115.48 948
10116.43 926
10117.38 932
10118.33 965
10119.28 959
10120.23 971
10121.18 917
10122.13 962
10123.08 962
10124.03 943
10124.98 908
10125.93 922
10126.88 978
10127.83 946
10128.78 902
10129.73 918
10130.68 953
10131.64 961
10132.59 926
10133.54 873
10134.49 905
10135.44 868
10136.39 929
10137.34 930
10138.29 859
10139.24 852
10140.19 935
10141.14 916
10142.09 940
10143.04 973
10144.00 945
10144.95 944
10145.90 1012
10146.85 1023
10147.80 1006
10148.75 917
10149.70 985
10150.65 915
10151.61 947
10152.56 922
10153.51 949
10154.46 985
10155.41 999
10156.36 956
10157.31 894
10158.27 957
10159.22 1026
10160.17 1050
10161.12 980
10162.07 998
10163.03 931
10163.98 965
10164.93 1002
10165.88 999
10166.83 943
10167.79 982
10168.74 1000
10169.69 990
10170.64 1009
10171.60 998
10172.55 1022
10173.50 1040
10174.45 1015
10175.41 1025
10176.36 1006
10177.31 928
10178.26 1087
10179.22 1082
10180.17 992
10181.12 1096
10182.07 1071
10183.03 1079
10183.98 1052
10184.93 1054
10185.89 1073
10186.84 1068
10187.79 1175
10188.75 1184
10189.70 1176
10190.65 1190
10191.60 1193
10192.56 1135
10193.51 1191
10194.47 1140
10195.42 1190
10196.37 1123
10197.33 1122
10198.28 1157
10199.23 1170
10200.19 1202
10201.14 1177
10202.09 1241
10203.05 1242
10204.00 1275
10204.96 1171
10205.91 1174
10206.86 1258
10207.82 1177
10208.77 1324
10209.73 1377
10210.68 1355
10211.63 1394
10212.59 1367
10213.54 1358
10214.50 1339
10215.45 1300
10216.41 1290
10217.36 1283
10218.32 1360
10219.27 1226
10220.22 1184
10221.18 1212
10222.13 1210
10223.09 1195
10224.04 1217
10225.00 1156
10225.95 1130
10226.91 1188
10227.86 1098
10228.82 1142
10229.77 1079
10230.73 1112
10231.68 1114
10232.64 1111
10233.59 1137
10234.55 1115
10235.50 1125
10236.46 1181
10237.42 1222
10238.37 1208
10239.33 1236
10240.28 1387
10241.24 1349
10242.19 1312
10243.15 1293
10244.10 1362
10245.06 1300
10246.02 1178
10246.97 1160
10247.93 1166
10248.88 1143
10249.84 1132
10250.80 1112
10251.75 1028
10252.71 1034
10253.66 970
10254.62 1000
10255.58 973
10256.53 965
10257.49 1012
10258.45 1115
10259.40 1022
10260.36 1024
10261.32 1061
10262.27 986
10263.23 1013
10264.19 1017
10265.14 915
10266.10 902
10267.06 962
10268.01 956
10268.97 900
10269.93 948
10270.88 995
10271.84 980
10272.80 992
10273.76 882
10274.71 1009
10275.67 974
10276.63 975
10277.58 965
10278.54 913
10279.50 949
10280.46 970
10281.41 954
10282.37 913
10283.33 954
10284.29 946
10285.24 956
10286.20 941
10287.16 974
10288.12 1021
10289.08 1015
10290.03 983
10290.99 983
10291.95 936
10292.91 958
10293.87 961
10294.82 917
10295.78 883
10296.74 901
10297.70 922
10298.66 964
10299.61 963
10300.57 952
10301.53 888
10302.49 969
10303.45 941
10304.41 980
10305.37 905
10306.32 921
10307.28 930
10308.24 913
10309.20 871
10310.16 931
10311.12 955
10312.08 1001
10313.04 883
10314.00 852
10314.95 924
10315.91 941
10316.87 879
10317.83 959
10318.79 930
10319.75 924
10320.71 980
10321.67 991
10322.63 953
10323.59 893
10324.55 907
10325.51 866
10326.47 934
10327.43 912
10328.39 937
10329.35 940
10330.31 936
10331.27 957
10332.23 932
10333.19 1013
10334.15 1058
10335.11 1084
10336.07 1046
10337.03 1001
10337.99 1051
10338.95 1004
10339.91 1015
10340.87 938
10341.83 942
10342.79 945
10343.75 941
10344.71 917
10345.67 965
10346.63 915
10347.59 869
10348.55 919
10349.51 899
10350.47 944
10351.43 926
10352.39 901
10353.35 904
10354.31 897
10355.28 869
10356.24 887
10357.20 895
10358.16 864
10359.12 840
10360.08 901
10361.04 987
10362.00 901
10362.96 842
10363.93 806
10364.89 793
10365.85 866
10366.81 860
10367.77 855
10368.73 829
10369.69 821
10370.66 877
10371.62 835
10372.58 850
10373.54 899
10374.50 842
10375.47 845
10376.43 766
10377.39 774
10378.35 839
10379.31 840
10380.28 815
10381.24 819
10382.20 793
10383.16 883
10384.12 895
10385.09 859
10386.05 906
10387.01 851
10387.97 942
10388.94 856
10389.90 842
10390.86 862
10391.82 875
10392.79 869
10393.75 857
10394.71 840
10395.68 800
10396.64 849
10397.60 854
10398.56 821
10399.53 809
10400.49 830
10401.45 819
10402.42 800
10403.38 871
10404.34 820
10405.31 854
10406.27 871
10407.23 910
10408.20 853
10409.16 837
10410.12 805
10411.09 855
10412.05 952
10413.01 918
10413.98 928
10414.94 889
10415.90 920
10416.87 936
10417.83 936
10418.80 930
10419.76 955
10420.72 947
10421.69 1045
10422.65 1083
10423.62 1198
10424.58 1184
10425.54 1207
10426.51 1266
10427.47 1153
10428.44 1166
10429.40 1125
10430.37 1065
10431.33 1065
10432.30 1001
10433.26 953
10434.22 935
10435.19 928
10436.15 936
10437.12 900
10438.08 862
10439.05 905
10440.01 856
10440.98 859
10441.94 857
10442.91 783
10443.87 775
10444.84 757
10445.80 801
10446.77 827
10447.73 862
10448.70 841
10449.66 856
10450.63 887
10451.59 849
10452.56 893
10453.53 846
10454.49 838
10455.46 735
10456.42 841
10457.39 923
10458.35 835
10459.32 817
10460.29 868
10461.25 900
10462.22 829
10463.18 826
10464.15 824
10465.12 810
10466.08 796
10467.05 856
10468.01 817
10468.98 753
10469.95 782
10470.91 793
10471.88 810
10472.85 852
10473.81 789
10474.78 832
10475.74 768
10476.71 753
10477.68 841
10478.64 766
10479.61 869
10480.58 786
10481.54 753
10482.51 794
10483.48 801
10484.45 815
10485.41 777
10486.38 773
10487.35 843
10488.31 791
10489.28 844
10490.25 852
10491.22 846
10492.18 873
10493.15 799
10494.12 760
10495.08 836
10496.05 860
10497.02 811
10497.99 802
10498.95 807
10499.92 846
10500.89 871
10501.86 814
10502.83 879
10503.79 892
10504.76 835
10505.73 823
10506.70 777
10507.67 851
10508.63 864
10509.60 878
10510.57 799
10511.54 840
10512.51 883
10513.47 856
10514.44 871
10515.41 845
10516.38 815
10517.35 814
10518.32 838
10519.28 821
10520.25 868
10521.22 899
10522.19 824
10523.16 825
10524.13 787
10525.10 819
10526.07 832
10527.03 781
10528.00 833
10528.97 892
10529.94 854
10530.91 834
10531.88 853
10532.85 878
10533.82 880
10534.79 839
10535.76 804
10536.73 882
10537.70 862
10538.67 779
10539.63 840
10540.60 812
10541.57 818
10542.54 784
10543.51 831
10544.48 825
10545.45 884
10546.42 895
10547.39 807
10548.36 833
10549.33 905
10550.30 875
10551.27 851
10552.24 858
10553.21 884
10554.18 885
10555.15 924
10556.12 921
10557.09 918
10558.06 896
10559.03 901
10560.00 922
10560.97 983
10561.95 1007
10562.92 969
10563.89 1051
10564.86 1033
10565.83 1102
10566.80 1209
10567.77 1191
10568.74 1215
10569.71 1228
10570.68 1202
10571.65 1052
10572.62 1120
10573.59 1046
10574.57 938
10575.54 938
10576.51 910
10577.48 880
10578.45 855
10579.42 949
10580.39 919
10581.36 886
10582.34 846
10583.31 832
10584.28 836
10585.25 886
10586.22 916
10587.19 945
10588.17 874
10589.14 946
10590.11 943
10591.08 979
10592.05 948
10593.02 911
10594.00 905
10594.97 988
10595.94 935
10596.91 915
10597.89 905
10598.86 938
10599.83 952
10600.80 971
10601.77 998
10602.75 952
10603.72 934
10604.69 916
10605.66 886
10606.64 916
10607.61 952
10608.58 925
10609.55 842
10610.53 889
10611.50 871
10612.47 913
10613.45 856
10614.42 879
10615.39 880
10616.36 914
10617.34 885
10618.31 899
10619.28 856
10620.26 876
10621.23 856
10622.20 931
10623.18 901
10624.15 893
10625.12 925
10626.10 911
10627.07 946
10628.04 886
10629.02 840
10629.99 926
10630.97 926
10631.94 940
10632.91 901
10633.89 960
10634.86 943
10635.83 959
10636.81 984
10637.78 998
10638.76 1045
10639.73 1063
10640.70 1093
10641.68 1060
10642.65 1159
10643.63 1178
10644.60 1305
10645.58 1287
10646.55 1287
10647.53 1266
10648.50 1227
10649.47 1203
10650.45 1216
10651.42 1062
10652.40 1013
10653.37 1002
10654.35 1001
10655.32 919
10656.30 923
10657.27 868
10658.25 917
10659.22 972
10660.20 913
10661.17 883
10662.15 851
10663.12 927
10664.10 865
10665.07 898
10666.05 926
10667.02 881
10668.00 886
10668.97 888
10669.95 864
10670.93 899
10671.90 898
10672.88 869
10673.85 900
10674.83 893
10675.80 868
10676.78 963
10677.76 939
10678.73 912
10679.71 926
10680.68 975
10681.66 904
10682.63 880
10683.61 864
10684.59 929
10685.56 914
10686.54 958
10687.52 974
10688.49 992
10689.47 976
10690.44 893
10691.42 857
10692.40 867
10693.37 874
10694.35 850
10695.33 830
10696.30 842
10697.28 828
10698.26 811
10699.23 826
10700.21 829
10701.19 884
10702.17 870
10703.14 793
10704.12 826
10705.10 820
10706.07 801
10707.05 834
10708.03 827
10709.01 863
10709.98 845
10710.96 837
10711.94 811
10712.91 835
10713.89 825
10714.87 834
10715.85 830
10716.83 777
10717.80 843
10718.78 898
10719.76 791
10720.74 809
10721.71 818
10722.69 813
10723.67 812
10724.65 804
10725.63 860
10726.60 848
10727.58 857
10728.56 791
10729.54 813
10730.52 816
10731.49 870
10732.47 804
10733.45 801
10734.43 781
10735.41 846
10736.39 787
10737.37 787
10738.34 851
10739.32 806
10740.30 779
10741.28 872
10742.26 898
10743.24 828
10744.22 779
10745.20 825
10746.17 806
10747.15 798
10748.13 862
10749.11 789
10750.09 765
10751.07 778
10752.05 731
10753.03 742
10754.01 836
10754.99 790
10755.97 836
10756.95 845
10757.93 894
10758.91 869
10759.88 854
10760.86 898
10761.84 830
10762.82 798
10763.80 815
10764.78 834
10765.76 800
10766.74 763
10767.72 781
10768.70 812
10769.68 829
10770.66 840
10771.64 785
10772.62 802
10773.60 890
10774.58 874
10775.56 875
10776.54 838
10777.52 794
10778.51 832
10779.49 848
10780.47 856
10781.45 844
10782.43 864
10783.41 885
10784.39 919
10785.37 998
10786.35 888
10787.33 879
10788.31 955
10789.29 881
10790.27 853
10791.26 834
10792.24 891
10793.22 852
10794.20 875
10795.18 856
10796.16 831
10797.14 800
10798.12 829
10799.10 820
10800.09 795
10801.07 810
10802.05 821
10803.03 828
10804.01 786
10804.99 785
10805.98 779
10806.96 839
10807.94 818
10808.92 853
10809.90 825
10810.89 859
10811.87 813
10812.85 847
10813.83 805
10814.81 764
10815.80 797
10816.78 879
10817.76 854
10818.74 845
10819.72 825
10820.71 772
10821.69 799
10822.67 757
10823.65 787
10824.64 810
10825.62 785
10826.60 807
10827.58 811
10828.57 814
10829.55 820
10830.53 809
10831.52 912
10832.50 850
10833.48 797
10834.46 854
10835.45 856
10836.43 833
10837.41 830
10838.40 797
10839.38 819
10840.36 867
10841.35 878
10842.33 850
10843.31 817
10844.30 840
10845.28 821
10846.26 853
10847.25 874
10848.23 851
10849.21 832
10850.20 870
10851.18 907
10852.17 906
10853.15 884
10854.13 833
10855.12 910
10856.10 878
10857.09 920
10858.07 923
10859.05 934
10860.04 886
10861.02 855
10862.01 860
10862.99 957
10863.97 949
10864.96 855
10865.94 861
10866.93 962
10867.91 878
10868.90 881
10869.88 903
10870.87 941
10871.85 942
10872.84 905
10873.82 938
10874.81 873
10875.79 981
10876.78 953
10877.76 907
10878.75 947
10879.73 1057
10880.72 991
10881.70 923
10882.69 964
10883.67 989
10884.66 1005
10885.64 991
10886.63 957
10887.61 989
10888.60 956
10889.58 977
10890.57 1027
10891.55 1085
10892.54 977
10893.53 1026
10894.51 1038
10895.50 1082
10896.48 1025
10897.47 1040
10898.45 1065
10899.44 1070
10900.43 1106
10901.41 1107
10902.40 1042
10903.38 1078
10904.37 1073
10905.36 1022
10906.34 1047
10907.33 1102
10908.32 1172
10909.30 1188
10910.29 1116
10911.28 1157
10912.26 1107
10913.25 1073
10914.24 1140
10915.22 1127
10916.21 1167
10917.20 1042
10918.18 1095
10919.17 1136
10920.16 1191
10921.14 1163
10922.13 1187
10923.12 1197
10924.10 1220
10925.09 1258
10926.08 1261
10927.07 1211
10928.05 1228
10929.04 1259
10930.03 1265
10931.01 1208
10932.00 1212
10932.99 1270
10933.98 1254
10934.96 1303
10935.95 1353
10936.94 1370
10937.93 1251
10938.92 1272
10939.90 1244
10940.89 1274
10941.88 1329
10942.87 1330
10943.85 1321
10944.84 1298
10945.83 1402
10946.82 1451
10947.81 1376
10948.79 1372
10949.78 1470
10950.77 1497
10951.76 1447
10952.75 1407
10953.74 1393
10954.72 1506
10955.71 1527
10956.70 1585
10957.69 1637
10958.68 1746
10959.67 1905
10960.66 1853
10961.65 1969
10962.63 1966
10963.62 2071
10964.61 2161
10965.60 2036
10966.59 2067
10967.58 2011
10968.57 2031
10969.56 1891
10970.55 1866
10971.54 1744
10972.52 1769
10973.51 1692
10974.50 1612
10975.49 1579
10976.48 1547
10977.47 1586
10978.46 1554
10979.45 1561
10980.44 1560
10981.43 1583
10982.42 1642
10983.41 1574
10984.40 1559
10985.39 1636
10986.38 1652
10987.37 1682
10988.36 1700
10989.35 1695
10990.34 1712
10991.33 1695
10992.32 1699
10993.31 1701
10994.30 1697
10995.29 1731
10996.28 1784
10997.27 1763
10998.26 1957
10999.25 1951
11000.24 2007
11001.23 2274
11002.22 2463
11003.21 2584
11004.20 2755
11005.20 2899
11006.19 3074
11007.18 2932
11008.17 2880
11009.16 2793
11010.15 2628
11011.14 2453
11012.13 2268
11013.12 2073
11014.11 1883
11015.10 1823
11016.10 1791
11017.09 1647
11018.08 1604
11019.07 1532
11020.06 1446
11021.05 1381
11022.04 1382
11023.04 1400
11024.03 1401
11025.02 1438
11026.01 1337
11027.00 1357
11027.99 1342
11028.99 1355
11029.98 1316
11030.97 1349
11031.96 1390
11032.95 1278
11033.95 1248
11034.94 1190
11035.93 1245
11036.92 1285
11037.91 1373
11038.91 1269
11039.90 1235
11040.89 1218
11041.88 1271
11042.88 1257
11043.87 1157
11044.86 1179
11045.85 1205
11046.85 1177
11047.84 1220
11048.83 1224
11049.82 1214
11050.82 1256
11051.81 1210
11052.80 1174
11053.80 1148
11054.79 1137
11055.78 1137
11056.77 1163
11057.77 1209
11058.76 1155
11059.75 1082
11060.75 1123
11061.74 1152
11062.73 1095
11063.73 1143
11064.72 1132
11065.71 1148
11066.71 1133
11067.70 1129
11068.69 1111
11069.69 1095
11070.68 1178
11071.68 1078
11072.67 1151
11073.66 1151
11074.66 1164
11075.65 1106
11076.65 1065
11077.64 1020
11078.63 1091
11079.63 1068
11080.62 1051
11081.62 1095
11082.61 1078
11083.60 1080
11084.60 1097
11085.59 1088
11086.59 1077
11087.58 1096
11088.58 1116
11089.57 1056
11090.57 1084
11091.56 1050
11092.55 1080
11093.55 1072
11094.54 1065
11095.54 1087
11096.53 1120
11097.53 1139
11098.52 1120
11099.52 1131
11100.51 1022
11101.51 1038
11102.50 1032
11103.50 1097
11104.49 1124
11105.49 1052
11106.48 1060
11107.48 1098
11108.48 1052
11109.47 951
11110.47 1001
11111.46 959
11112.46 1001
11113.45 1025
11114.45 1063
11115.44 1075
11116.44 1002
11117.44 1049
11118.43 1060
11119.43 1010
11120.42 991
11121.42 1039
11122.42 1044
11123.41 1033
11124.41 991
11125.40 1043
11126.40 1111
11127.40 1070
11128.39 1078
11129.39 1081
11130.38 1091
11131.38 1084
11132.38 1146
11133.37 1143
11134.37 1098
11135.37 1143
11136.36 1051
11137.36 1024
11138.36 1045
11139.35 1029
11140.35 1005
11141.35 998
11142.34 960
11143.34 977
11144.34 979
11145.34 945
11146.33 963
11147.33 991
11148.33 1016
11149.32 996
11150.32 986
11151.32 927
11152.32 1006
11153.31 989
11154.31 938
11155.31 970
11156.31 1044
11157.30 1058
11158.30 989
11159.30 951
11160.30 922
11161.29 946
11162.29 916
11163.29 902
11164.29 885
11165.29 889
11166.28 976
11167.28 949
11168.28 887
11169.28 891
11170.28 921
11171.27 941
11172.27 965
11173.27 895
11174.27 903
11175.27 956
11176.27 975
11177.26 929
11178.26 876
11179.26 922
11180.26 961
11181.26 994
11182.26 912
11183.26 1020
11184.26 956
11185.25 899
11186.25 860
11187.25 853
11188.25 883
11189.25 913
11190.25 897
11191.25 886
11192.25 911
11193.25 882
11194.25 949
11195.24 1000
11196.24 905
11197.24 934
11198.24 950
11199.24 977
11200.24 998
11201.24 916
11202.24 963
11203.24 992
11204.24 997
11205.24 957
11206.24 936
11207.24 932
11208.24 906
11209.24 954
11210.24 854
11211.24 905
11212.24 936
11213.24 956
11214.24 928
11215.24 940
11216.24 895
11217.24 888
11218.24 920
11219.24 933
11220.24 929
11221.24 923
11222.24 898
11223.24 922
11224.24 890
11225.24 912
11226.24 939
11227.25 890
11228.25 866
11229.25 866
11230.25 876
11231.25 885
11232.25 896
11233.25 853
11234.25 920
11235.25 887
11236.25 910
11237.25 944
11238.26 961
11239.26 941
11240.26 842
11241.26 950
11242.26 968
11243.26 971
11244.26 858
11245.27 910
11246.27 880
11247.27 928
11248.27 917
11249.27 946
11250.27 903
11251.28 939
11252.28 979
11253.28 923
11254.28 911
11255.28 899
11256.29 867
11257.29 958
11258.29 954
11259.29 949
11260.29 979
11261.30 972
11262.30 918
11263.30 920
11264.30 905
11265.31 927
11266.31 939
11267.31 918
11268.31 989
11269.32 907
11270.32 898
11271.32 963
11272.32 955
11273.33 936
11274.33 918
11275.33 1026
11276.33 1006
11277.34 1038
11278.34 1011
11279.34 1018
11280.35 975
11281.35 1049
11282.35 1049
11283.36 983
11284.36 1066
11285.36 1049
11286.37 1033
11287.37 987
11288.37 1103
11289.38 1100
11290.38 1054
11291.38 1086
11292.39 1036
11293.39 980
11294.39 972
11295.40 969
11296.40 924
11297.41 927
11298.41 956
11299.41 942
11300.42 1010
11301.42 1008
11302.43 1014
11303.43 1014
11304.43 940
11305.44 968
11306.44 932
11307.45 995
11308.45 988
11309.46 959
11310.46 936
11311.46 943
11312.47 993
11313.47 978
11314.48 978
11315.48 1099
11316.49 1095
11317.49 1101
11318.50 1194
11319.50 1223
11320.51 1201
11321.51 1183
11322.52 1177
11323.52 1134
11324.53 1127
11325.53 1146
11326.54 1109
11327.54 1087
11328.55 1052
11329.55 1039
11330.56 964
11331.56 969
11332.57 943
11333.57 936
11334.58 946
11335.58 1000
11336.59 893
11337.60 958
11338.60 1073
11339.61 939
11340.61 943
11341.62 936
11342.62 1017
11343.63 984
11344.64 986
11345.64 950
11346.65 998
11347.65 1031
11348.66 978
11349.67 1013
11350.67 968
11351.68 939
11352.69 938
11353.69 926
11354.70 907
11355.71 933
11356.71 951
11357.72 873
11358.72 837
11359.73 908
11360.74 885
11361.74 877
11362.75 878
11363.76 902
11364.76 925
11365.77 881
11366.78 916
11367.79 908
11368.79 862
11369.80 955
11370.81 904
11371.81 856
11372.82 854
11373.83 883
11374.84 912
11375.84 895
11376.85 940
11377.86 973
11378.87 934
11379.87 964
11380.88 967
11381.89 874
11382.90 922
11383.90 932
11384.91 917
11385.92 917
11386.93 880
11387.93 881
11388.94 899
11389.95 854
11390.96 877
11391.97 843
11392.97 876
11393.98 922
11394.99 923
11396.00 853
11397.01 852
11398.02 872
11399.02 916
11400.03 864
11401.04 839
11402.05 912
11403.06 873
11404.07 905
11405.08 908
11406.08 836
11407.09 859
11408.10 885
11409.11 964
11410.12 876
11411.13 876
11412.14 809
11413.15 887
11414.15 903
11415.16 831
11416.17 833
11417.18 861
11418.19 854
11419.20 880
11420.21 860
11421.22 819
11422.23 901
11423.24 936
11424.25 899
11425.26 909
11426.27 923
11427.28 922
11428.29 908
11429.30 908
11430.31 918
11431.32 903
11432.32 901
11433.33 942
11434.34 899
11435.35 818
11436.36 799
11437.37 912
11438.38 872
11439.39 869
11440.41 869
11441.42 879
11442.43 973
11443.44 974
11444.45 905
11445.46 891
11446.47 884
11447.48 893
11448.49 889
11449.50 875
11450.51 901
11451.52 918
11452.53 880
11453.54 927
11454.55 941
11455.56 911
11456.57 922
11457.59 942
11458.60 930
11459.61 916
11460.62 912
11461.63 931
11462.64 959
11463.65 932
11464.66 959
11465.67 961
11466.69 1008
11467.70 973
11468.71 946
11469.72 994
11470.73 982
11471.74 964
11472.75 937
11473.77 905
11474.78 927
11475.79 967
11476.80 946
11477.81 959
11478.83 964
11479.84 914
11480.85 1020
11481.86 992
11482.87 937
11483.89 945
11484.90 945
11485.91 958
11486.92 980
11487.93 923
11488.95 984
11489.96 1009
11490.97 974
11491.98 944
11493.00 930
11494.01 926
11495.02 946
11496.03 923
11497.05 916
11498.06 940
11499.07 965
11500.09 921
11501.10 974
11502.11 998
11503.12 1024
11504.14 1052
11505.15 997
11506.16 973
11507.18 961
11508.19 978
11509.20 935
11510.22 984
11511.23 987
11512.24 980
11513.26 1005
11514.27 978
11515.28 924
11516.30 955
11517.31 989
11518.32 994
11519.34 992
11520.35 947
11521.37 967
11522.38 1068
11523.39 1039
11524.41 933
11525.42 958
11526.44 1017
11527.45 991
11528.46 1012
11529.48 1060
11530.49 1049
11531.51 1058
11532.52 1023
11533.53 1062
11534.55 1070
11535.56 1098
11536.58 1020
11537.59 1052
11538.61 1085
11539.62 1082
11540.64 1070
11541.65 1087
11542.67 1158
11543.68 1137
11544.69 1192
11545.71 1165
11546.72 1079
11547.74 1178
11548.75 1157
11549.77 1198
11550.78 1160
11551.80 1169
11552.81 1209
11553.83 1231
11554.85 1216
11555.86 1208
11556.88 1161
11557.89 1182
11558.91 1271
11559.92 1299
11560.94 1323
11561.95 1324
11562.97 1249
11563.98 1357
11565.00 1262
11566.02 1284
11567.03 1314
11568.05 1363
11569.06 1404
11570.08 1403
11571.10 1387
11572.11 1396
11573.13 1391
11574.14 1335
11575.16 1406
11576.18 1433
11577.19 1471
11578.21 1490
11579.22 1556
11580.24 1586
11581.26 1595
11582.27 1585
11583.29 1649
11584.31 1774
11585.32 1831
11586.34 1831
11587.36 1939
11588.37 2042
11589.39 2055
11590.41 2174
11591.42 2065
11592.44 2078
11593.46 2080
11594.47 2186
11595.49 2218
11596.51 2299
11597.53 2487
11598.54 2689
11599.56 2979
11600.58 3181
11601.59 3475
11602.61 3823
11603.63 4352
11604.65 4608
11605.66 4923
11606.68 5036
11607.70 4896
11608.72 4686
11609.74 4316
11610.75 3914
11611.77 3522
11612.79 3149
11613.81 2929
11614.82 2611
11615.84 2400
11616.86 2266
11617.88 2024
11618.90 1961
11619.91 1919
11620.93 1753
11621.95 1716
11622.97 1714
11623.99 1696
11625.01 1668
11626.02 1688
11627.04 1594
11628.06 1596
11629.08 1535
11630.10 1511
11631.12 1539
11632.14 1570
11633.15 1525
11634.17 1435
11635.19 1410
11636.21 1408
11637.23 1410
11638.25 1466
11639.27 1418
11640.29 1373
11641.30 1314
11642.32 1356
11643.34 1299
11644.36 1325
11645.38 1356
11646.40 1276
11647.42 1292
11648.44 1229
11649.46 1199
11650.48 1165
11651.50 1151
11652.52 1234
11653.54 1192
11654.56 1098
11655.58 1148
11656.60 1153
11657.62 1111
11658.64 1122
11659.66 1107
11660.68 1155
11661.70 1156
11662.72 1100
11663.74 1118
11664.76 1091
11665.78 1095
11666.80 1167
11667.82 1190
11668.84 1169
11669.86 1098
11670.88 1177
11671.90 1163
11672.92 1144
11673.94 1175
11674.96 1174
11675.98 1208
11677.00 1184
11678.02 1266
11679.04 1312
11680.06 1249
11681.08 1264
11682.10 1222
11683.12 1233
11684.15 1325
11685.17 1303
11686.19 1360
11687.21 1389
11688.23 1339
11689.25 1332
11690.27 1369
11691.29 1296
11692.31 1199
11693.34 1332
11694.36 1348
11695.38 1322
11696.40 1332
11697.42 1296
11698.44 1225
11699.46 1218
11700.49 1246
11701.51 1263
11702.53 1204
11703.55 1189
11704.57 1138
11705.60 1156
11706.62 1164
11707.64 1164
11708.66 1137
11709.68 1147
11710.71 1181
11711.73 1170
11712.75 1149
11713.77 1120
11714.79 1144
11715.82 1161
11716.84 1134
11717.86 1125
11718.88 1109
11719.91 1133
11720.93 1157
11721.95 1080
11722.97 1099
11724.00 1072
11725.02 1059
11726.04 1091
11727.07 1092
11728.09 1066
11729.11 1071
11730.13 1071
11731.16 1013
11732.18 1028
11733.20 1060
11734.23 999
11735.25 974
11736.27 983
11737.30 1026
11738.32 1052
11739.34 1005
11740.37 977
11741.39 1025
11742.41 979
11743.44 1001
11744.46 1057
11745.48 1080
11746.51 1063
11747.53 989
11748.55 986
11749.58 982
11750.60 1074
11751.63 1035
11752.65 1049
11753.67 1019
11754.70 1050
11755.72 1003
11756.75 1057
11757.77 984
11758.79 990
11759.82 1001
11760.84 1018
11761.87 1004
11762.89 938
11763.92 914
11764.94 1003
11765.97 976
11766.99 971
11768.01 957
11769.04 939
11770.06 962
11771.09 967
11772.11 979
11773.14 977
11774.16 896
11775.19 967
11776.21 952
11777.24 915
11778.26 958
11779.29 970
11780.31 921
11781.34 937
11782.36 903
11783.39 931
11784.41 925
11785.44 910
11786.46 892
11787.49 944
11788.52 986
11789.54 938
11790.57 951
11791.59 931
11792.62 949
11793.64 987
11794.67 1009
11795.70 935
11796.72 909
11797.75 892
11798.77 870
11799.80 923
11800.83 897
11801.85 1001
11802.88 1016
11803.90 978
11804.93 921
11805.96 917
11806.98 952
11808.01 962
11809.04 954
11810.06 933
11811.09 939
11812.11 959
11813.14 962
11814.17 966
11815.19 885
11816.22 872
11817.25 894
11818.27 955
11819.30 956
11820.33 915
11821.36 942
11822.38 913
11823.41 887
11824.44 921
11825.46 984
11826.49 962
11827.52 919
11828.54 967
11829.57 933
11830.60 947
11831.63 989
11832.65 1031
11833.68 981
11834.71 1017
11835.74 1026
11836.76 1076
11837.79 993
11838.82 1115
11839.85 992
11840.88 946
11841.90 944
11842.93 965
11843.96 935
11844.99 922
11846.01 961
11847.04 927
11848.07 945
11849.10 1016
11850.13 1008
11851.16 957
11852.18 871
11853.21 977
11854.24 992
11855.27 996
11856.30 974
11857.33 945
11858.35 1001
11859.38 998
11860.41 1049
11861.44 1034
11862.47 1008
11863.50 1035
11864.53 1025
11865.56 1015
11866.58 1027
11867.61 1030
11868.64 1059
11869.67 1050
11870.70 1050
11871.73 997
11872.76 1061
11873.79 1058
11874.82 1086
11875.85 1034
11876.88 1053
11877.91 1072
11878.93 1054
11879.96 1071
11880.99 1064
11882.02 1101
11883.05 1128
11884.08 1165
11885.11 1076
11886.14 1119
11887.17 1111
11888.20 1101
11889.23 1196
11890.26 1170
11891.29 1184
11892.32 1181
11893.35 1154
11894.38 1178
11895.41 1198
11896.44 1198
11897.47 1259
11898.50 1229
11899.53 1212
11900.56 1249
11901.59 1244
11902.62 1287
11903.65 1375
11904.69 1354
11905.72 1376
11906.75 1429
11907.78 1504
11908.81 1496
11909.84 1464
11910.87 1492
11911.90 1513
11912.93 1441
11913.96 1393
11914.99 1405
11916.02 1368
11917.06 1327
11918.09 1294
11919.12 1366
11920.15 1345
11921.18 1382
11922.21 1482
11923.24 1418
11924.27 1408
11925.31 1412
11926.34 1341
11927.37 1361
11928.40 1377
11929.43 1470
11930.46 1530
11931.50 1561
11932.53 1603
11933.56 1783
11934.59 1917
11935.62 2036
11936.65 2014
11937.69 2116
11938.72 2140
11939.75 2107
11940.78 2063
11941.81 2043
11942.85 1961
11943.88 1963
11944.91 1776
11945.94 1658
11946.98 1588
11948.01 1512
11949.04 1479
11950.07 1379
11951.11 1299
11952.14 1312
11953.17 1290
11954.20 1241
11955.24 1243
11956.27 1310
11957.30 1246
11958.34 1214
11959.37 1170
11960.40 1152
11961.43 1108
11962.47 1182
11963.50 1104
11964.53 1164
11965.57 1114
11966.60 1169
11967.63 1212
11968.67 1165
11969.70 1091
11970.73 1085
11971.77 1141
11972.80 1114
11973.83 1023
11974.87 1060
11975.90 1134
11976.94 1165
11977.97 1101
11979.00 1112
11980.04 1106
11981.07 1151
11982.10 1106
11983.14 1088
11984.17 1070
11985.21 1083
11986.24 1078
11987.27 1084
11988.31 1113
11989.34 1070
11990.38 1126
11991.41 1177
11992.45 1085
11993.48 1061
11994.51 1083
11995.55 1185
11996.58 1126
11997.62 1092
11998.65 1104
11999.69 1074
12000.72 1085
12001.76 1095
12002.79 1104
12003.83 1102
12004.86 1119
12005.90 1088
12006.93 1111
12007.97 1185
12009.00 1135
12010.04 1128
12011.07 1131
12012.11 1175
12013.14 1158
12014.18 1151
12015.21 1201
12016.25 1198
12017.28 1171
12018.32 1221
12019.35 1233
12020.39 1248
12021.43 1221
12022.46 1246
12023.50 1249
12024.53 1278
12025.57 1283
12026.60 1309
12027.64 1229
12028.68 1219
12029.71 1270
12030.75 1193
12031.78 1256
12032.82 1240
12033.86 1207
12034.89 1332
12035.93 1282
12036.97 1229
12038.00 1128
12039.04 1145
12040.07 1244
12041.11 1264
12042.15 1226
12043.18 1224
12044.22 1264
12045.26 1219
12046.29 1260
12047.33 1307
12048.37 1260
12049.40 1228
12050.44 1339
12051.48 1307
12052.52 1283
12053.55 1241
12054.59 1258
12055.63 1302
12056.66 1312
12057.70 1267
12058.74 1251
12059.78 1310
12060.81 1271
12061.85 1256
12062.89 1318
12063.92 1280
12064.96 1319
12066.00 1372
12067.04 1334
12068.07 1309
12069.11 1333
12070.15 1377
12071.19 1405
12072.23 1451
12073.26 1379
12074.30 1300
12075.34 1329
12076.38 1318
12077.42 1328
12078.45 1291
12079.49 1381
12080.53 1364
12081.57 1338
12082.61 1366
12083.64 1352
12084.68 1369
12085.72 1362
12086.76 1290
12087.80 1347
12088.84 1405
12089.88 1373
12090.91 1383
12091.95 1454
12092.99 1439
12094.03 1470
12095.07 1472
12096.11 1511
12097.15 1457
12098.19 1524
12099.22 1564
12100.26 1518
12101.30 1522
12102.34 1657
12103.38 1582
12104.42 1720
12105.46 1769
12106.50 1788
12107.54 1853
12108.58 1905
12109.62 1911
12110.66 1873
12111.70 1862
12112.74 1912
12113.77 1869
12114.81 1725
12115.85 1680
12116.89 1659
12117.93 1546
12118.97 1484
12120.01 1373
12121.05 1402
12122.09 1341
12123.13 1322
12124.17 1313
12125.21 1232
12126.25 1158
12127.29 1241
12128.33 1279
12129.37 1202
12130.41 1127
12131.45 1210
12132.50 1174
12133.54 1107
12134.58 1098
12135.62 1121
12136.66 1117
12137.70 1138
12138.74 1085
12139.78 1166
12140.82 1064
12141.86 1087
12142.90 1141
12143.94 1108
12144.98 1157
12146.02 1061
12147.07 1057
12148.11 1039
12149.15 1049
12150.19 1074
12151.23 1078
12152.27 1048
12153.31 1020
12154.35 1017
12155.40 982
12156.44 1022
12157.48 979
12158.52 997
12159.56 1014
12160.60 1069
12161.64 1044
12162.69 1023
12163.73 1054
12164.77 1013
12165.81 994
12166.85 995
12167.90 986
12168.94 981
12169.98 932
12171.02 976
12172.06 1001
12173.11 1028
12174.15 1008
12175.19 968
12176.23 957
12177.27 1043
12178.32 991
12179.36 1018
12180.40 1026
12181.44 992
12182.49 1045
12183.53 1013
12184.57 1010
12185.61 1001
12186.66 970
12187.70 954
12188.74 1006
12189.79 998
12190.83 987
12191.87 1037
12192.91 1036
12193.96 957
12195.00 981
12196.04 979
12197.09 986
12198.13 1020
12199.17 1055
12200.22 1004
12201.26 1019
12202.30 1054
12203.35 1039
12204.39 965
12205.43 1058
12206.48 1030
12207.52 1039
12208.57 1039
12209.61 1058
12210.65 1068
12211.70 1061
12212.74 1044
12213.78 992
12214.83 993
12215.87 984
12216.92 1008
12217.96 1000
12219.00 1000
12220.05 1009
12221.09 979
12222.14 996
12223.18 1005
12224.23 1025
12225.27 1003
12226.31 1007
12227.36 951
12228.40 1005
12229.45 986
12230.49 989
12231.54 1002
12232.58 1047
12233.63 1013
12234.67 1081
12235.72 1023
12236.76 1007
12237.81 988
12238.85 920
12239.90 962
12240.94 1028
12241.99 999
12243.03 1010
12244.08 1040
12245.12 929
12246.17 913
12247.21 974
12248.26 988
12249.30 971
12250.35 931
12251.39 935
12252.44 921
12253.49 984
12254.53 906
12255.58 879
12256.62 892
12257.67 956
12258.71 960
12259.76 941
12260.81 944
12261.85 922
12262.90 939
12263.94 891
12264.99 951
12266.04 946
12267.08 924
12268.13 922
12269.17 874
12270.22 875
12271.27 874
12272.31 904
12273.36 940
12274.41 908
12275.45 869
12276.50 824
12277.55 818
12278.59 819
12279.64 817
12280.69 839
12281.73 854
12282.78 807
12283.83 885
12284.87 868
12285.92 837
12286.97 907
12288.01 856
12289.06 828
12290.11 893
12291.16 827
12292.20 845
12293.25 884
12294.30 895
12295.35 881
12296.39 863
12297.44 858
12298.49 863
12299.54 877
12300.58 851
12301.63 815
12302.68 896
12303.73 871
12304.77 837
12305.82 835
12306.87 805
12307.92 859
12308.97 889
12310.01 885
12311.06 869
12312.11 899
12313.16 900
12314.21 929
12315.25 919
12316.30 877
12317.35 823
12318.40 872
12319.45 831
12320.50 830
12321.54 848
12322.59 826
12323.64 822
12324.69 784
12325.74 834
12326.79 797
12327.84 866
12328.89 890
12329.93 816
12330.98 809
12332.03 851
12333.08 874
12334.13 829
12335.18 818
12336.23 811
12337.28 824
12338.33 824
12339.38 789
12340.43 855
12341.47 822
12342.52 813
12343.57 799
12344.62 826
12345.67 800
12346.72 816
12347.77 834
12348.82 822
12349.87 789
12350.92 801
12351.97 845
12353.02 841
12354.07 818
12355.12 761
12356.17 756
12357.22 815
12358.27 804
12359.32 766
12360.37 798
12361.42 754
12362.47 821
12363.52 838
12364.57 790
12365.62 780
12366.67 747
12367.72 825
12368.77 856
12369.82 845
12370.87 854
12371.93 845
12372.98 844
12374.03 837
12375.08 817
12376.13 874
12377.18 806
12378.23 807
12379.28 804
12380.33 855
12381.38 882
12382.43 876
12383.49 814
12384.54 859
12385.59 810
12386.64 870
12387.69 870
12388.74 840
12389.79 772
12390.84 783
12391.90 835
12392.95 795
12394.00 848
12395.05 789
12396.10 777
12397.15 790
12398.21 814
12399.26 835
12400.31 811
12401.36 781
12402.41 829
12403.47 847
12404.52 819
12405.57 842
12406.62 815
12407.67 906
12408.73 934
12409.78 839
12410.83 862
12411.88 859
12412.94 909
12413.99 883
12415.04 881
12416.09 845
12417.15 849
12418.20 880
12419.25 888
12420.30 873
12421.36 891
12422.41 893
12423.46 864
12424.52 837
12425.57 814
12426.62 860
12427.67 844
12428.73 860
12429.78 795
12430.83 804
12431.89 841
12432.94 885
12433.99 936
12435.05 866
12436.10 852
12437.15 913
12438.21 956
12439.26 955
12440.31 848
12441.37 865
12442.42 909
12443.47 932
12444.53 855
12445.58 878
12446.64 852
12447.69 845
12448.74 817
12449.80 840
12450.85 839
12451.91 843
12452.96 928
12454.01 863
12455.07 848
12456.12 844
12457.18 874
12458.23 835
12459.29 805
12460.34 831
12461.39 839
12462.45 872
12463.50 863
12464.56 875
12465.61 831
12466.67 838
12467.72 864
12468.78 875
12469.83 877
12470.89 906
12471.94 914
12473.00 885
12474.05 848
12475.11 844
12476.16 889
12477.22 879
12478.27 912
12479.33 883
12480.38 924
12481.44 917
12482.49 893
12483.55 928
12484.60 982
12485.66 964
12486.71 1010
12487.77 1046
12488.83 1039
12489.88 1006
12490.94 1064
12491.99 1094
12493.05 1095
12494.10 1134
12495.16 1290
12496.22 1343
12497.27 1405
12498.33 1494
12499.38 1527
12500.44 1572
12501.50 1648
12502.55 1672
12503.61 1627
12504.67 1556
12505.72 1592
12506.78 1502
12507.83 1443
12508.89 1442
12509.95 1337
12511.00 1282
12512.06 1154
12513.12 1190
12514.17 1158
12515.23 1099
12516.29 1073
12517.34 1020
12518.40 1042
12519.46 1011
12520.52 1037
12521.57 958
12522.63 964
12523.69 961
12524.74 955
12525.80 978
12526.86 890
12527.92 983
12528.97 986
12530.03 1005
12531.09 941
12532.15 928
12533.20 921
12534.26 954
12535.32 914
12536.38 872
12537.43 1005
12538.49 944
12539.55 968
12540.61 939
12541.66 939
12542.72 894
12543.78 901
12544.84 924
12545.90 941
12546.95 865
12548.01 866
12549.07 954
12550.13 903
12551.19 889
12552.25 869
12553.30 905
12554.36 950
12555.42 911
12556.48 888
12557.54 898
12558.60 929
12559.65 945
12560.71 940
12561.77 998
12562.83 961
12563.89 1034
12564.95 1032
12566.01 1005
12567.07 994
12568.13 998
12569.18 994
12570.24 934
12571.30 975
12572.36 1057
12573.42 1094
12574.48 1118
12575.54 1138
12576.60 1107
12577.66 1192
12578.72 1193
12579.78 1171
12580.84 1232
12581.90 1299
12582.96 1257
12584.02 1246
12585.07 1207
12586.13 1233
12587.19 1246
12588.25 1208
12589.31 1188
12590.37 1160
12591.43 1170
12592.49 1137
12593.55 1116
12594.61 1145
12595.67 1173
12596.73 1062
12597.79 1107
12598.86 1088
12599.92 1139
12600.98 1089
12602.04 1046
12603.10 1080
12604.16 1063
12605.22 1044
12606.28 1033
12607.34 993
12608.40 1036
12609.46 1023
12610.52 992
12611.58 1018
12612.64 1010
12613.70 918
12614.76 985
12615.83 1016
12616.89 961
12617.95 953
12619.01 956
12620.07 1009
12621.13 1000
12622.19 997
12623.25 980
12624.32 996
12625.38 993
12626.44 984
12627.50 1005
12628.56 968
12629.62 977
12630.68 968
12631.75 963
12632.81 958
12633.87 947
12634.93 959
12635.99 947
12637.05 980
12638.12 935
12639.18 957
12640.24 912
12641.30 909
12642.36 928
12643.43 879
12644.49 912
12645.55 951
12646.61 892
12647.68 955
12648.74 957
12649.80 1004
12650.86 1003
12651.93 996
12652.99 994
12654.05 983
12655.11 967
12656.18 1016
12657.24 1027
12658.30 990
12659.36 1006
12660.43 992
12661.49 1002
12662.55 1063
12663.62 1082
12664.68 1088
12665.74 1090
12666.81 1076
12667.87 986
12668.93 998
12670.00 1054
12671.06 1024
12672.12 987
12673.19 997
12674.25 1009
12675.31 1069
12676.38 1026
12677.44 985
12678.50 1036
12679.57 1053
12680.63 1081
12681.69 957
12682.76 1045
12683.82 1028
12684.89 1033
12685.95 1046
12687.01 1019
12688.08 1037
12689.14 1066
12690.21 1065
12691.27 1100
12692.33 1086
12693.40 1092
12694.46 1093
12695.53 1129
12696.59 1105
12697.66 1093
12698.72 1072
12699.79 1147
12700.85 1122
12701.91 1083
12702.98 1076
12704.04 1134
12705.11 1151
12706.17 1208
12707.24 1203
12708.30 1160
12709.37 1248
12710.43 1226
12711.50 1299
12712.56 1225
12713.63 1164
12714.69 1180
12715.76 1194
12716.82 1138
12717.89 1134
12718.95 1109
12720.02 1183
12721.09 1164
12722.15 1149
12723.22 1108
12724.28 1110
12725.35 1164
12726.41 1083
12727.48 1076
12728.54 1082
12729.61 1142
12730.68 1068
12731.74 1045
12732.81 1036
12733.87 1067
12734.94 1065
12736.01 1074
12737.07 1043
12738.14 1034
12739.20 1106
12740.27 1054
12741.34 1021
12742.40 1033
12743.47 1067
12744.54 1073
12745.60 1048
12746.67 1017
12747.74 1007
12748.80 1041
12749.87 1008
12750.94 1050
12752.00 1001
12753.07 965
12754.14 921
12755.20 920
12756.27 947
12757.34 964
12758.40 906
12759.47 949
12760.54 909
12761.60 918
12762.67 913
12763.74 896
12764.81 909
12765.87 911
12766.94 901
12768.01 858
12769.08 890
12770.14 893
12771.21 849
12772.28 823
12773.35 880
12774.41 813
12775.48 864
12776.55 830
12777.62 824
12778.68 828
12779.75 806
12780.82 838
12781.89 820
12782.96 834
12784.02 859
12785.09 821
12786.16 838
12787.23 850
12788.30 858
12789.37 847
12790.43 834
12791.50 817
12792.57 770
12793.64 767
12794.71 872
12795.78 864
12796.84 832
12797.91 850
12798.98 822
12800.05 831
12801.12 811
12802.19 868
12803.26 859
12804.33 812
12805.40 848
12806.46 838
12807.53 809
12808.60 837
12809.67 834
12810.74 801
12811.81 837
12812.88 833
12813.95 798
12815.02 849
12816.09 850
12817.16 839
12818.23 791
12819.30 862
12820.37 876
12821.44 793
12822.50 886
12823.57 884
12824.64 880
12825.71 814
12826.78 849
12827.85 841
12828.92 859
12829.99 868
12831.06 822
12832.13 837
12833.20 810
12834.27 812
12835.34 883
12836.41 898
12837.49 801
12838.56 804
12839.63 825
12840.70 826
12841.77 831
12842.84 797
12843.91 788
12844.98 772
12846.05 766
12847.12 780
12848.19 773
12849.26 732
12850.33 819
12851.40 807
12852.47 763
12853.55 747
12854.62 814
12855.69 792
12856.76 781
12857.83 747
12858.90 767
12859.97 776
12861.04 765
12862.11 783
12863.19 768
12864.26 746
12865.33 734
12866.40 777
12867.47 767
12868.54 690
12869.62 742
12870.69 766
12871.76 738
12872.83 763
12873.90 735
12874.97 722
12876.05 745
12877.12 759
12878.19 743
12879.26 670
12880.33 672
12881.41 702
12882.48 738
12883.55 694
12884.62 725
12885.70 750
12886.77 742
12887.84 720
12888.91 685
12889.98 681
12891.06 713
12892.13 708
12893.20 726
12894.28 713
12895.35 663
12896.42 703
12897.49 692
12898.57 682
12899.64 662
12900.71 740
12901.79 702
12902.86 731
12903.93 699
12905.00 729
12906.08 786
12907.15 717
12908.22 686
12909.30 667
12910.37 685
12911.44 686
12912.52 707
12913.59 695
12914.66 665
12915.74 655
12916.81 673
12917.89 696
12918.96 646
12920.03 661
12921.11 621
12922.18 680
12923.25 648
12924.33 662
12925.40 697
12926.48 728
12927.55 770
12928.62 726
12929.70 688
12930.77 701
12931.85 714
12932.92 714
12934.00 741
12935.07 680
12936.14 687
12937.22 701
12938.29 696
12939.37 674
12940.44 632
12941.52 634
12942.59 699
12943.67 680
12944.74 694
12945.82 662
12946.89 668
12947.97 668
12949.04 671
12950.12 703
12951.19 681
12952.27 653
12953.34 668
12954.42 702
12955.49 655
12956.57 635
12957.64 664
12958.72 657
12959.79 651
12960.87 691
12961.94 726
12963.02 692
12964.10 694
12965.17 670
12966.25 659
12967.32 684
12968.40 667
12969.47 665
12970.55 639
12971.63 674
12972.70 631
12973.78 684
12974.85 680
12975.93 669
12977.01 717
12978.08 690
12979.16 667
12980.23 617
12981.31 657
12982.39 667
12983.46 694
12984.54 632
12985.62 640
12986.69 729
12987.77 743
12988.85 669
12989.92 672
12991.00 719
12992.08 750
12993.15 678
12994.23 687
12995.31 677
12996.38 710
12997.46 689
12998.54 747
12999.61 748
13000.69 736
13001.77 706
13002.85 716
13003.92 722
13005.00 739
13006.08 767
13007.16 793
13008.23 743
13009.31 692
13010.39 701
13011.47 747
13012.54 727
13013.62 764
13014.70 718
13015.78 703
13016.85 726
13017.93 739
13019.01 713
13020.09 701
13021.17 759
13022.24 810
13023.32 849
13024.40 753
13025.48 745
13026.56 739
13027.63 755
13028.71 764
13029.79 750
13030.87 753
13031.95 755
13033.03 786
13034.10 758
13035.18 755
13036.26 731
13037.34 758
13038.42 768
13039.50 752
13040.58 782
13041.66 742
13042.73 786
13043.81 838
13044.89 828
13045.97 860
13047.05 791
13048.13 799
13049.21 810
13050.29 778
13051.37 792
13052.45 806
13053.53 830
13054.60 864
13055.68 828
13056.76 766
13057.84 826
13058.92 853
13060.00 830
13061.08 791
13062.16 796
13063.24 795
13064.32 779
13065.40 810
13066.48 718
13067.56 729
13068.64 737
13069.72 753
13070.80 837
13071.88 830
13072.96 753
13074.04 771
13075.12 773
13076.20 777
13077.28 712
13078.36 757
13079.44 782
13080.52 774
13081.60 799
13082.68 795
13083.76 717
13084.84 734
13085.93 729
13087.01 740
13088.09 812
13089.17 729
13090.25 790
13091.33 774
13092.41 723
13093.49 727
13094.57 723
13095.65 755
13096.73 721
13097.82 727
13098.90 737
13099.98 774
13101.06 674
13102.14 709
13103.22 712
13104.30 726
13105.38 689
13106.47 710
13107.55 692
13108.63 742
13109.71 736
13110.79 697
13111.87 723
13112.96 708
13114.04 717
13115.12 732
13116.20 691
13117.28 701
13118.37 728
13119.45 666
13120.53 675
13121.61 675
13122.69 689
13123.78 672
13124.86 687
13125.94 687
13127.02 661
13128.11 747
13129.19 704
13130.27 721
13131.35 720
13132.44 740
13133.52 682
13134.60 719
13135.68 712
13136.77 722
13137.85 650
13138.93 652
13140.01 669
13141.10 686
13142.18 699
13143.26 664
13144.35 623
13145.43 672
13146.51 676
13147.60 673
13148.68 693
13149.76 661
13150.85 639
13151.93 614
13153.01 630
13154.10 687
13155.18 679
13156.26 652
13157.35 696
13158.43 660
13159.51 695
13160.60 692
13161.68 697
13162.77 677
13163.85 697
13164.93 714
13166.02 710
13167.10 728
13168.19 672
13169.27 685
13170.35 694
13171.44 721
13172.52 726
13173.61 681
13174.69 690
13175.78 677
13176.86 706
13177.94 712
13179.03 708
13180.11 699
13181.20 720
13182.28 718
13183.37 687
13184.45 701
13185.54 690
13186.62 698
13187.71 711
13188.79 658
13189.88 682
13190.96 693
13192.05 728
13193.13 688
13194.22 693
13195.30 685
13196.39 701
13197.47 689
13198.56 731
13199.64 744
13200.73 719
13201.81 720
13202.90 743
13203.98 674
13205.07 711
13206.16 728
13207.24 727
13208.33 709
13209.41 659
13210.50 693
13211.58 732
13212.67 735
13213.76 756
13214.84 737
13215.93 738
13217.01 752
13218.10 740
13219.19 696
13220.27 710
13221.36 716
13222.45 699
13223.53 696
13224.62 726
13225.70 705
13226.79 746
13227.88 727
13228.96 717
13230.05 701
13231.14 724
13232.22 741
13233.31 726
13234.40 736
13235.48 720
13236.57 746
13237.66 758
13238.74 768
13239.83 723
13240.92 732
13242.01 759
13243.09 710
13244.18 737
13245.27 679
13246.35 681
13247.44 711
13248.53 760
13249.62 731
13250.70 702
13251.79 704
13252.88 694
13253.97 769
13255.05 787
13256.14 738
13257.23 713
13258.32 781
13259.41 726
13260.49 748
13261.58 759
13262.67 795
13263.76 783
13264.85 813
13265.93 785
13267.02 771
13268.11 779
13269.20 759
13270.29 785
13271.37 801
13272.46 805
13273.55 817
13274.64 809
13275.73 850
13276.82 809
13277.91 816
13278.99 851
13280.08 839
13281.17 810
13282.26 873
13283.35 837
13284.44 858
13285.53 879
13286.62 855
13287.70 795
13288.79 850
13289.88 896
13290.97 909
13292.06 864
13293.15 853
13294.24 911
13295.33 938
13296.42 887
13297.51 918
13298.60 866
13299.69 921
13300.78 928
13301.87 926
13302.95 929
13304.04 922
13305.13 868
13306.22 921
13307.31 932
13308.40 923
13309.49 926
13310.58 968
13311.67 947
13312.76 972
13313.85 988
13314.94 938
13316.03 976
13317.12 959
13318.21 989
13319.30 997
13320.39 1012
13321.48 939
13322.58 954
13323.67 964
13324.76 904
13325.85 984
13326.94 1019
13328.03 1004
13329.12 1021
13330.21 941
13331.30 917
13332.39 993
13333.48 964
13334.57 1014
13335.66 997
13336.75 1003
13337.85 993
13338.94 993
13340.03 929
13341.12 960
13342.21 980
13343.30 1003
13344.39 951
13345.48 956
13346.58 986
13347.67 985
13348.76 1008
13349.85 1016
13350.94 1039
13352.03 996
13353.12 1053
13354.22 1027
13355.31 1008
13356.40 1006
13357.49 1129
13358.58 1034
13359.68 1027
13360.77 1052
13361.86 1101
13362.95 1142
13364.04 1119
13365.14 1160
13366.23 1144
13367.32 1110
13368.41 1156
13369.51 1198
13370.60 1207
13371.69 1210
13372.78 1250
13373.87 1227
13374.97 1230
13376.06 1244
13377.15 1178
13378.25 1222
13379.34 1161
13380.43 1163
13381.52 1096
13382.62 1140
13383.71 1089
13384.80 1064
13385.90 1015
13386.99 1037
13388.08 1055
13389.17 965
13390.27 1024
13391.36 1004
13392.45 966
13393.55 934
13394.64 992
13395.73 1025
13396.83 973
13397.92 968
13399.02 925
13400.11 958
13401.20 920
13402.30 944
13403.39 942
13404.48 980
13405.58 934
13406.67 1001
13407.77 917
13408.86 947
13409.95 923
13411.05 917
13412.14 909
13413.24 916
13414.33 908
13415.42 890
13416.52 900
13417.61 906
13418.71 928
13419.80 934
13420.90 948
13421.99 929
13423.08 879
13424.18 885
13425.27 932
13426.37 911
13427.46 862
13428.56 906
13429.65 915
13430.75 944
13431.84 923
13432.94 937
13434.03 882
13435.13 978
13436.22 1030
13437.32 903
13438.41 987
13439.51 947
13440.60 969
13441.70 927
13442.79 959
13443.89 1010
13444.98 926
13446.08 1001
13447.18 983
13448.27 963
13449.37 947
13450.46 986
13451.56 936
13452.65 969
13453.75 1011
13454.85 989
13455.94 978
13457.04 999
13458.13 1003
13459.23 981
13460.33 991
13461.42 1066
13462.52 1074
13463.61 1050
13464.71 1092
13465.81 1102
13466.90 1081
13468.00 1087
13469.10 1068
13470.19 1096
13471.29 1084
13472.38 1144
13473.48 1104
13474.58 1120
13475.67 1127
13476.77 1181
13477.87 1094
13478.96 1093
13480.06 1096
13481.16 1086
13482.26 1129
13483.35 1093
13484.45 1125
13485.55 1130
13486.64 1124
13487.74 1088
13488.84 1082
13489.94 1155
13491.03 1126
13492.13 1124
13493.23 1183
13494.32 1141
13495.42 1133
13496.52 1189
13497.62 1249
13498.72 1192
13499.81 1201
13500.91 1201
13502.01 1281
13503.11 1329
13504.20 1294
13505.30 1299
13506.40 1278
13507.50 1337
13508.60 1343
13509.69 1438
13510.79 1432
13511.89 1432
13512.99 1423
13514.09 1398
13515.18 1373
13516.28 1310
13517.38 1232
13518.48 1221
13519.58 1187
13520.68 1185
13521.78 1126
13522.87 1138
13523.97 1096
13525.07 1089
13526.17 1088
13527.27 1063
13528.37 1150
13529.47 1018
13530.57 1016
13531.66 1025
13532.76 1062
13533.86 1015
13534.96 979
13536.06 935
13537.16 987
13538.26 963
13539.36 898
13540.46 905
13541.56 982
13542.66 969
13543.76 986
13544.86 929
13545.96 881
13547.05 867
13548.15 908
13549.25 924
13550.35 865
13551.45 867
13552.55 903
13553.65 915
13554.75 929
13555.85 864
13556.95 917
13558.05 899
13559.15 891
13560.25 827
13561.35 923
13562.45 895
13563.55 882
13564.65 875
13565.75 804
13566.85 876
13567.96 892
13569.06 870
13570.16 900
13571.26 869
13572.36 874
13573.46 917
13574.56 906
13575.66 927
13576.76 886
13577.86 882
13578.96 876
13580.06 891
13581.16 890
13582.27 895
13583.37 889
13584.47 870
13585.57 872
13586.67 845
13587.77 806
13588.87 887
13589.97 848
13591.08 848
13592.18 851
13593.28 846
13594.38 861
13595.48 893
13596.58 904
13597.68 894
13598.79 879
13599.89 909
13600.99 934
13602.09 881
13603.19 831
13604.30 884
13605.40 879
13606.50 872
13607.60 831
13608.70 862
13609.81 894
13610.91 918
13612.01 913
13613.11 926
13614.21 893
13615.32 931
13616.42 970
13617.52 868
13618.62 894
13619.73 898
13620.83 836
13621.93 847
13623.03 868
13624.14 887
13625.24 852
13626.34 827
13627.45 863
13628.55 887
13629.65 857
13630.75 873
13631.86 874
13632.96 853
13634.06 866
13635.17 886
13636.27 836
13637.37 891
13638.48 850
13639.58 865
13640.68 916
13641.79 921
13642.89 909
13643.99 830
13645.10 876
13646.20 882
13647.30 821
13648.41 837
13649.51 835
13650.62 851
13651.72 897
13652.82 805
13653.93 838
13655.03 849
13656.14 833
13657.24 860
13658.34 861
13659.45 847
13660.55 849
13661.66 853
13662.76 847
13663.87 786
13664.97 777
13666.07 835
13667.18 864
13668.28 827
13669.39 789
13670.49 819
13671.60 832
13672.70 830
13673.81 815
13674.91 762
13676.02 806
13677.12 807
13678.23 825
13679.33 793
13680.44 747
13681.54 823
13682.65 807
13683.75 802
13684.86 858
13685.96 875
13687.07 847
13688.17 850
13689.28 880
13690.38 795
13691.49 822
13692.59 870
13693.70 853
13694.80 871
13695.91 837
13697.02 815
13698.12 776
13699.23 826
13700.33 862
13701.44 852
13702.55 861
13703.65 847
13704.76 808
13705.86 842
13706.97 856
13708.08 801
13709.18 796
13710.29 798
13711.39 889
13712.50 857
13713.61 883
13714.71 961
13715.82 890
13716.93 920
13718.03 905
13719.14 887
13720.25 896
13721.35 884
13722.46 869
13723.57 904
13724.67 924
13725.78 958
13726.89 975
13727.99 930
13729.10 922
13730.21 962
13731.31 1010
13732.42 1008
13733.53 972
13734.64 1052
13735.74 1009
13736.85 1038
13737.96 1038
13739.07 1021
13740.17 1064
13741.28 1064
13742.39 1016
13743.50 1001
13744.60 1096
13745.71 1082
13746.82 1061
13747.93 1060
13749.03 1087
13750.14 1038
13751.25 1072
13752.36 1085
13753.47 1091
13754.57 1074
13755.68 1097
13756.79 1077
13757.90 1132
13759.01 1120
13760.11 1174
13761.22 1244
13762.33 1189
13763.44 1233
13764.55 1230
13765.66 1319
13766.76 1317
13767.87 1331
13768.98 1309
13770.09 1300
13771.20 1380
13772.31 1522
13773.42 1530
13774.53 1597
13775.63 1600
13776.74 1616
13777.85 1751
13778.96 1695
13780.07 1759
13781.18 1736
13782.29 1714
13783.40 1800
13784.51 1679
13785.62 1629
13786.73 1560
13787.83 1532
13788.94 1522
13790.05 1428
13791.16 1354
13792.27 1308
13793.38 1335
13794.49 1252
13795.60 1238
13796.71 1202
13797.82 1189
13798.93 1189
13800.04 1158
13801.15 1150
13802.26 1165
13803.37 1104
13804.48 1139
13805.59 1104
13806.70 1108
13807.81 1057
13808.92 1094
13810.03 1094
13811.14 1099
13812.25 1002
13813.36 1076
13814.47 1035
13815.58 1069
13816.69 1049
13817.80 1016
13818.91 1113
13820.03 1062
13821.14 1023
13822.25 1050
13823.36 1036
13824.47 995
13825.58 995
13826.69 950
13827.80 927
13828.91 988
13830.02 1018
13831.13 966
13832.25 914
13833.36 928
13834.47 954
13835.58 962
13836.69 914
13837.80 903
13838.91 961
13840.02 904
13841.14 926
13842.25 921
13843.36 980
13844.47 990
13845.58 976
13846.69 967
13847.81 933
13848.92 925
13850.03 961
13851.14 990
13852.25 1020
13853.37 1005
13854.48 990
13855.59 1022
13856.70 1039
13857.81 1038
13858.93 1008
13860.04 1025
13861.15 1072
13862.26 1013
13863.38 1076
13864.49 1041
13865.60 1098
13866.71 1075
13867.83 1134
13868.94 1102
13870.05 1096
13871.16 1190
13872.28 1210
13873.39 1106
13874.50 1148
13875.61 1190
13876.73 1137
13877.84 1143
13878.95 1168
13880.07 1136
13881.18 1098
13882.29 1046
13883.41 1059
13884.52 1027
13885.63 1049
13886.75 1023
13887.86 1018
13888.97 1078
13890.09 1085
13891.20 1010
13892.31 1033
13893.43 1029
13894.54 1003
13895.65 987
13896.77 1066
13897.88 1089
13899.00 1143
13900.11 1109
13901.22 1079
13902.34 1117
13903.45 1136
13904.57 1102
13905.68 1111
13906.79 1097
13907.91 1089
13909.02 1009
13910.14 1032
13911.25 1092
13912.37 1034
13913.48 1042
13914.59 1009
13915.71 994
13916.82 1022
13917.94 986
13919.05 969
13920.17 983
13921.28 943
13922.40 961
13923.51 991
13924.63 967
13925.74 983
13926.86 927
13927.97 955
13929.09 988
13930.20 1034
13931.32 952
13932.43 944
13933.55 881
13934.66 895
13935.78 924
13936.89 902
13938.01 941
13939.12 961
13940.24 971
13941.35 938
13942.47 981
13943.59 969
13944.70 904
13945.82 881
13946.93 948
13948.05 948
13949.16 895
13950.28 874
13951.40 916
13952.51 894
13953.63 896
13954.74 926
13955.86 922
13956.98 851
13958.09 894
13959.21 894
13960.33 906
13961.44 932
13962.56 894
13963.67 889
13964.79 888
13965.91 893
13967.02 956
13968.14 950
13969.26 897
13970.37 916
13971.49 912
13972.61 934
13973.72 915
13974.84 870
13975.96 881
13977.08 873
13978.19 943
13979.31 981
13980.43 927
13981.54 893
13982.66 898
13983.78 871
13984.90 918
13986.01 945
13987.13 923
13988.25 917
13989.37 880
13990.48 893
13991.60 900
13992.72 926
13993.84 876
13994.95 873
13996.07 887
13997.19 954
13998.31 910
13999.42 921
14000.54 939
14001.66 973
14002.78 977
14003.90 939
14005.01 986
14006.13 963
14007.25 942
14008.37 999
14009.49 989
14010.61 1000
14011.72 1015
14012.84 1023
14013.96 995
14015.08 956
14016.20 968
14017.32 992
14018.43 1009
14019.55 1027
14020.67 1066
14021.79 977
14022.91 984
14024.03 1022
14025.15 1008
14026.27 1022
14027.39 1041
14028.50 1087
14029.62 1081
14030.74 1086
14031.86 1050
14032.98 1084
14034.10 1037
14035.22 1047
14036.34 1033
14037.46 1013
14038.58 990
14039.70 1011
14040.82 992
14041.94 940
14043.06 1001
14044.18 971
14045.30 998
14046.41 1016
14047.53 936
14048.65 951
14049.77 977
14050.89 985
14052.01 954
14053.13 969
14054.25 970
14055.37 883
14056.49 938
14057.61 937
14058.74 1006
14059.86 993
14060.98 988
14062.10 979
14063.22 997
14064.34 958
14065.46 944
14066.58 954
14067.70 944
14068.82 979
14069.94 959
14071.06 1012
14072.18 998
14073.30 997
14074.42 1014
14075.54 1027
14076.66 995
14077.79 961
14078.91 969
14080.03 985
14081.15 1009
14082.27 1027
14083.39 1048
14084.51 1064
14085.63 1040
14086.76 1061
14087.88 1067
14089.00 1059
14090.12 1029
14091.24 1105
14092.36 1171
14093.48 1151
14094.61 1179
14095.73 1149
14096.85 1156
14097.97 1205
14099.09 1243
14100.22 1260
14101.34 1220
14102.46 1287
14103.58 1255
14104.70 1342
14105.83 1317
14106.95 1324
14108.07 1347
14109.19 1281
14110.31 1307
14111.44 1243
14112.56 1200
14113.68 1185
14114.80 1199
14115.93 1197
14117.05 1125
14118.17 1094
14119.29 1028
14120.42 1040
14121.54 1030
14122.66 1024
14123.79 1028
14124.91 1010
14126.03 1067
14127.15 1047
14128.28 961
14129.40 995
14130.52 996
14131.65 999
14132.77 971
14133.89 957
14135.02 942
14136.14 970
14137.26 954
14138.39 969
14139.51 960
14140.63 951
14141.76 969
14142.88 991
14144.00 945
14145.13 878
14146.25 950
14147.38 967
14148.50 920
14149.62 969
14150.75 990
14151.87 910
14152.99 905
14154.12 880
14155.24 921
14156.37 932
14157.49 937
14158.62 966
14159.74 957
14160.86 916
14161.99 883
14163.11 916
14164.24 951
14165.36 976
14166.49 867
14167.61 893
14168.74 906
14169.86 914
14170.99 875
14172.11 877
14173.23 879
14174.36 901
14175.48 906
14176.61 964
14177.73 872
14178.86 874
14179.98 890
14181.11 851
14182.23 824
14183.36 856
14184.49 841
14185.61 937
14186.74 880
14187.86 866
14188.99 820
14190.11 825
14191.24 892
14192.36 856
14193.49 893
14194.61 865
14195.74 853
14196.87 886
14197.99 845
14199.12 864
14200.24 869
14201.37 790
14202.50 824
14203.62 813
14204.75 863
14205.87 854
14207.00 865
14208.13 853
14209.25 869
14210.38 847
14211.50 835
14212.63 805
14213.76 781
14214.88 774
14216.01 828
14217.14 769
14218.26 824
14219.39 801
14220.52 732
14221.64 733
14222.77 741
14223.90 774
14225.02 765
14226.15 745
14227.28 817
14228.41 778
14229.53 739
14230.66 725
14231.79 690
14232.91 743
14234.04 741
14235.17 740
14236.30 786
14237.42 766
14238.55 705
14239.68 723
14240.81 734
14241.93 775
14243.06 754
14244.19 720
14245.32 719
14246.44 749
14247.57 780
14248.70 753
14249.83 774
14250.95 773
14252.08 779
14253.21 789
14254.34 791
14255.47 758
14256.59 761
14257.72 764
14258.85 759
14259.98 749
14261.11 723
14262.24 738
14263.36 746
14264.49 737
14265.62 691
14266.75 688
14267.88 746
14269.01 716
14270.14 703
14271.26 700
14272.39 678
14273.52 693
14274.65 692
14275.78 665
14276.91 681
14278.04 684
14279.17 696
14280.30 662
14281.42 685
14282.55 683
14283.68 719
14284.81 661
14285.94 626
14287.07 703
14288.20 682
14289.33 671
14290.46 662
14291.59 676
14292.72 695
14293.85 681
14294.98 703
14296.11 631
14297.24 643
14298.37 676
14299.50 644
14300.63 658
14301.76 650
14302.89 670
14304.02 650
14305.15 695
14306.28 630
14307.41 607
14308.54 646
14309.67 643
14310.80 655
14311.93 686
14313.06 669
14314.19 653
14315.32 628
14316.45 586
14317.58 611
14318.71 665
14319.84 655
14320.97 654
14322.10 652
14323.23 651
14324.36 646
14325.49 597
14326.63 612
14327.76 613
14328.89 599
14330.02 631
14331.15 644
14332.28 612
14333.41 599
14334.54 632
14335.67 588
14336.81 602
14337.94 624
14339.07 610
14340.20 604
14341.33 654
14342.46 635
14343.59 609
14344.73 630
14345.86 627
14346.99 583
14348.12 549
14349.25 595
14350.38 651
14351.52 561
14352.65 588
14353.78 593
14354.91 583
14356.04 630
14357.18 584
14358.31 595
14359.44 596
14360.57 615
14361.71 621
14362.84 646
14363.97 575
14365.10 577
14366.24 604
14367.37 596
14368.50 558
14369.63 569
14370.77 571
14371.90 584
14373.03 560
14374.16 605
14375.30 597
14376.43 592
14377.56 602
14378.70 586
14379.83 588
14380.96 606
14382.09 583
14383.23 581
14384.36 594
14385.49 643
14386.63 573
14387.76 574
14388.89 576
14390.03 606
14391.16 631
14392.29 603
14393.43 610
14394.56 600
14395.70 643
14396.83 636
14397.96 603
14399.10 573
14400.23 572
14401.36 573
14402.50 590
14403.63 587
14404.77 551
14405.90 583
14407.03 579
14408.17 631
14409.30 630
14410.44 631
14411.57 625
14412.71 605
14413.84 619
14414.97 604
14416.11 601
14417.24 620
14418.38 601
14419.51 609
14420.65 592
14421.78 578
14422.92 623
14424.05 606
14425.19 639
14426.32 620
14427.46 604
14428.59 630
14429.73 622
14430.86 594
14432.00 622
14433.13 598
14434.27 612
14435.40 591
14436.54 590
14437.67 577
14438.81 612
14439.94 604
14441.08 628
14442.21 606
14443.35 622
14444.48 610
14445.62 609
14446.76 637
14447.89 622
14449.03 624
14450.16 599
14451.30 629
14452.43 637
14453.57 616
14454.71 665
14455.84 628
14456.98 629
14458.11 606
14459.25 608
14460.39 623
14461.52 680
14462.66 694
14463.80 633
14464.93 598
14466.07 679
14467.20 626
14468.34 645
14469.48 578
14470.61 580
14471.75 637
14472.89 620
14474.02 646
14475.16 660
14476.30 655
14477.43 687
14478.57 679
14479.71 667
14480.85 663
14481.98 650
14483.12 694
14484.26 705
14485.39 707
14486.53 635
14487.67 629
14488.81 644
14489.94 659
14491.08 639
14492.22 654
14493.36 675
14494.49 698
14495.63 632
14496.77 640
14497.91 631
14499.04 635
14500.18 644
14501.32 626
14502.46 622
14503.59 617
14504.73 608
14505.87 607
14507.01 534
14508.15 600
14509.28 570
14510.42 599
14511.56 597
14512.70 609
14513.84 620
14514.98 618
14516.11 659
14517.25 638
14518.39 620
14519.53 591
14520.67 598
14521.81 643
14522.95 627
14524.08 587
14525.22 598
14526.36 572
14527.50 560
14528.64 609
14529.78 636
14530.92 584
14532.06 592
14533.20 581
14534.33 560
14535.47 612
14536.61 585
14537.75 590
14538.89 584
14540.03 606
14541.17 601
14542.31 598
14543.45 613
14544.59 634
14545.73 600
14546.87 594
14548.01 615
14549.15 639
14550.29 612
14551.43 590
14552.57 582
14553.71 629
14554.85 605
14555.99 646
14557.13 616
14558.27 624
14559.41 654
14560.55 617
14561.69 596
14562.83 640
14563.97 664
14565.11 644
14566.25 618
14567.39 626
14568.53 627
14569.67 638
14570.81 635
14571.95 622
14573.09 643
14574.23 647
14575.37 644
14576.51 655
14577.65 664
14578.79 724
14579.94 680
14581.08 704
14582.22 644
14583.36 643
14584.50 640
14585.64 731
14586.78 676
14587.92 642
14589.06 669
14590.21 689
14591.35 709
14592.49 669
14593.63 698
14594.77 668
14595.91 688
14597.05 722
14598.20 734
14599.34 735
14600.48 727
14601.62 724
14602.76 716
14603.90 738
14605.05 730
14606.19 757
14607.33 790
14608.47 713
14609.61 727
14610.76 774
14611.90 823
14613.04 729
14614.18 737
14615.32 753
14616.47 736
14617.61 786
14618.75 735
14619.89 754
14621.04 766
14622.18 807
14623.32 814
14624.46 818
14625.61 804
14626.75 833
14627.89 843
14629.04 810
14630.18 831
14631.32 898
14632.46 886
14633.61 874
14634.75 893
14635.89 907
14637.04 912
14638.18 935
14639.32 966
14640.47 965
14641.61 998
14642.75 998
14643.90 1016
14645.04 982
14646.18 961
14647.33 927
14648.47 926
14649.61 959
14650.76 938
14651.90 861
14653.05 888
14654.19 870
14655.33 817
14656.48 825
14657.62 816
14658.76 776
14659.91 769
14661.05 784
14662.20 733
14663.34 785
14664.49 751
14665.63 771
14666.77 773
14667.92 698
14669.06 788
14670.21 730
14671.35 708
14672.50 697
14673.64 722
14674.79 714
14675.93 692
14677.07 673
14678.22 739
14679.36 716
14680.51 676
14681.65 672
14682.80 648
14683.94 684
14685.09 658
14686.23 668
14687.38 641
14688.52 618
14689.67 653
14690.81 679
14691.96 653
14693.10 644
14694.25 631
14695.40 668
14696.54 641
14697.69 641
14698.83 645
14699.98 631
14701.12 611
14702.27 628
14703.41 620
14704.56 634
14705.71 632
14706.85 668
14708.00 616
14709.14 627
14710.29 658
14711.44 601
14712.58 624
14713.73 667
14714.87 601
14716.02 602
14717.17 638
14718.31 617
14719.46 609
14720.61 605
14721.75 635
14722.90 677
14724.05 660
14725.19 653
14726.34 633
14727.49 621
14728.63 613
14729.78 646
14730.93 642
14732.07 612
14733.22 644
14734.37 647
14735.51 625
14736.66 623
14737.81 642
14738.95 657
14740.10 675
14741.25 625
14742.40 658
14743.54 620
14744.69 684
14745.84 642
14746.99 675
14748.13 634
14749.28 608
14750.43 637
14751.58 665
14752.72 673
14753.87 673
14755.02 656
14756.17 654
14757.31 691
14758.46 702
14759.61 670
14760.76 636
14761.91 711
14763.05 628
14764.20 649
14765.35 638
14766.50 705
14767.65 679
14768.80 682
14769.94 604
14771.09 706
14772.24 673
14773.39 690
14774.54 685
14775.69 679
14776.83 726
14777.98 721
14779.13 724
14780.28 702
14781.43 761
14782.58 761
14783.73 835
14784.88 782
14786.03 722
14787.17 765
14788.32 781
14789.47 760
14790.62 698
14791.77 781
14792.92 810
14794.07 843
14795.22 845
14796.37 819
14797.52 848
14798.67 828
14799.82 849
14800.97 823
14802.12 828
14803.26 876
14804.41 811
14805.56 861
14806.71 832
14807.86 769
14809.01 776
14810.16 831
14811.31 829
14812.46 788
14813.61 755
14814.76 746
14815.91 814
14817.06 749
14818.21 737
14819.36 750
14820.51 778
14821.66 735
14822.82 736
14823.97 751
14825.12 725
14826.27 687
14827.42 749
14828.57 715
14829.72 763
14830.87 698
14832.02 692
14833.17 678
14834.32 657
14835.47 648
14836.62 644
14837.77 665
14838.93 605
14840.08 647
14841.23 609
14842.38 629
14843.53 605
14844.68 618
14845.83 600
14846.98 579
14848.14 550
14849.29 569
14850.44 590
14851.59 603
14852.74 600
14853.89 606
14855.04 601
14856.20 513
14857.35 603
14858.50 542
14859.65 560
14860.80 556
14861.96 554
14863.11 507
14864.26 546
14865.41 602
14866.56 554
14867.72 552
14868.87 532
14870.02 540
14871.17 552
14872.32 564
14873.48 567
14874.63 555
14875.78 571
14876.93 564
14878.09 511
14879.24 561
14880.39 561
14881.54 562
14882.70 524
14883.85 517
14885.00 538
14886.16 546
14887.31 564
14888.46 538
14889.61 530
14890.77 548
14891.92 539
14893.07 516
14894.23 509
14895.38 542
14896.53 548
14897.69 515
14898.84 519
14899.99 525
14901.15 513
14902.30 522
14903.45 504
14904.61 538
14905.76 550
14906.91 573
14908.07 563
14909.22 539
14910.38 549
14911.53 532
14912.68 550
14913.84 534
14914.99 515
14916.15 539
14917.30 558
14918.45 558
14919.61 511
14920.76 517
14921.92 563
14923.07 558
14924.22 550
14925.38 520
14926.53 510
14927.69 541
14928.84 586
14930.00 526
14931.15 549
14932.31 526
14933.46 539
14934.62 610
14935.77 542
14936.93 552
14938.08 558
14939.24 602
14940.39 549
14941.55 557
14942.70 557
14943.86 540
14945.01 564
14946.17 530
14947.32 529
14948.48 532
14949.63 539
14950.79 560
14951.94 562
14953.10 548
14954.25 515
14955.41 580
14956.56 573
14957.72 565
14958.88 547
14960.03 493
14961.19 530
14962.34 552
14963.50 519
14964.65 514
14965.81 535
14966.97 566
14968.12 553
14969.28 520
14970.43 510
14971.59 512
14972.75 551
14973.90 518
14975.06 522
14976.22 532
14977.37 520
14978.53 516
14979.69 528
14980.84 499
14982.00 523
14983.16 513
14984.31 443
14985.47 477
14986.63 522
14987.78 547
14988.94 454
14990.10 502
14991.25 515
14992.41 499
14993.57 478
14994.72 476
14995.88 510
14997.04 473
14998.20 491
14999.35 484
15000.51 461
15001.67 498
15002.82 514
15003.98 464
15005.14 484
15006.30 474
15007.45 439
15008.61 498
15009.77 461
15010.93 438
15012.09 468
15013.24 527
15014.40 471
15015.56 456
15016.72 458
15017.87 444
15019.03 462
15020.19 493
15021.35 484
15022.51 456
15023.67 487
15024.82 459
15025.98 466
15027.14 477
15028.30 442
15029.46 439
15030.62 495
15031.77 458
15032.93 473
15034.09 424
15035.25 442
15036.41 446
15037.57 432
15038.73 444
15039.88 472
15041.04 443
15042.20 421
15043.36 462
15044.52 453
15045.68 444
15046.84 418
15048.00 447
15049.16 453
15050.32 452
15051.47 440
15052.63 453
15053.79 444
15054.95 451
15056.11 420
15057.27 414
15058.43 473
15059.59 444
15060.75 402
15061.91 439
15063.07 423
15064.23 476
15065.39 474
15066.55 465
15067.71 443
15068.87 410
15070.03 458
15071.19 433
15072.35 449
15073.51 431
15074.67 435
15075.83 438
15076.99 436
15078.15 402
15079.31 459
15080.47 493
15081.63 432
15082.79 452
15083.95 414
15085.11 432
15086.27 424
15087.43 418
15088.59 388
15089.76 418
15090.92 434
15092.08 433
15093.24 415
15094.40 422
15095.56 427
15096.72 425
15097.88 429
15099.04 465
15100.20 431
15101.37 438
15102.53 485
15103.69 468
15104.85 471
15106.01 450
15107.17 447
15108.33 451
15109.50 438
15110.66 451
15111.82 460
15112.98 444
15114.14 436
15115.30 426
15116.47 423
15117.63 446
15118.79 448
15119.95 414
15121.11 442
15122.27 442
15123.44 422
15124.60 444
15125.76 460
15126.92 448
15128.09 445
15129.25 445
15130.41 484
15131.57 434
15132.73 420
15133.90 400
15135.06 423
15136.22 484
15137.38 467
15138.55 434
15139.71 416
15140.87 395
15142.04 417
15143.20 421
15144.36 471
15145.52 444
15146.69 434
15147.85 449
15149.01 415
15150.18 408
15151.34 423
15152.50 441
15153.67 490
15154.83 450
15155.99 422
15157.16 452
15158.32 472
15159.48 459
15160.65 453
15161.81 429
15162.97 450
15164.14 470
15165.30 435
15166.46 412
15167.63 412
15168.79 422
15169.95 398
15171.12 451
15172.28 436
15173.45 467
15174.61 437
15175.77 455
15176.94 466
15178.10 410
15179.27 473
15180.43 511
15181.60 485
15182.76 468
15183.92 457
15185.09 454
15186.25 501
15187.42 489
15188.58 517
15189.75 493
15190.91 503
15192.08 458
15193.24 461
15194.41 461
15195.57 446
15196.74 489
15197.90 478
15199.07 439
15200.23 507
15201.40 450
15202.56 475
15203.73 487
15204.89 476
15206.06 471
15207.22 457
15208.39 442
15209.55 447
15210.72 470
15211.88 474
15213.05 470
15214.21 488
15215.38 491
15216.54 519
15217.71 476
15218.88 493
15220.04 463
15221.21 497
15222.37 531
15223.54 485
15224.71 464
15225.87 507
15227.04 513
15228.20 494
15229.37 513
15230.54 513
15231.70 499
15232.87 484
15234.03 529
15235.20 535
15236.37 514
15237.53 523
15238.70 549
15239.87 564
15241.03 550
15242.20 513
15243.37 537
15244.53 494
15245.70 488
15246.87 532
15248.03 527
15249.20 499
15250.37 470
15251.53 521
15252.70 512
15253.87 510
15255.04 466
15256.20 510
15257.37 477
15258.54 517
15259.70 499
15260.87 530
15262.04 474
15263.21 483
15264.37 497
15265.54 492
15266.71 466
15267.88 433
15269.04 452
15270.21 467
15271.38 438
15272.55 428
15273.72 433
15274.88 467
15276.05 500
15277.22 469
15278.39 471
15279.56 473
15280.72 461
15281.89 461
15283.06 439
15284.23 420
15285.40 464
15286.56 440
15287.73 467
15288.90 501
15290.07 459
15291.24 449
15292.41 433
15293.58 460
15294.74 444
15295.91 443
15297.08 421
15298.25 466
15299.42 439
15300.59 434
15301.76 447
15302.93 492
15304.09 442
15305.26 412
15306.43 454
15307.60 462
15308.77 445
15309.94 446
15311.11 410
15312.28 445
15313.45 487
15314.62 487
15315.79 502
15316.96 466
15318.13 441
15319.30 454
15320.46 481
15321.63 475
15322.80 500
15323.97 468
15325.14 445
15326.31 458
15327.48 478
15328.65 471
15329.82 481
15330.99 437
15332.16 419
15333.33 442
15334.50 476
15335.67 442
15336.84 438
15338.01 507
15339.18 424
15340.36 438
15341.53 451
15342.70 431
15343.87 473
15345.04 472
15346.21 480
15347.38 436
15348.55 464
15349.72 456
15350.89 488
15352.06 473
15353.23 472
15354.40 445
15355.57 435
15356.75 399
15357.92 415
15359.09 437
15360.26 443
15361.43 440
15362.60 452
15363.77 394
15364.94 445
15366.11 486
15367.29 439
15368.46 477
15369.63 498
15370.80 504
15371.97 464
15373.14 454
15374.32 425
15375.49 444
15376.66 460
15377.83 431
15379.00 412
15380.17 438
15381.35 438
15382.52 449
15383.69 422
15384.86 392
15386.03 412
15387.21 426
15388.38 456
15389.55 453
15390.72 454
15391.90 445
15393.07 451
15394.24 432
15395.41 412
15396.59 450
15397.76 468
15398.93 446
15400.10 473
15401.28 437
15402.45 414
15403.62 471
15404.79 455
15405.97 457
15407.14 469
15408.31 460
15409.49 473
15410.66 465
15411.83 432
15413.01 436
15414.18 450
15415.35 423
15416.53 456
15417.70 452
15418.87 424
15420.05 381
15421.22 435
15422.39 432
15423.57 418
15424.74 413
15425.91 411
15427.09 372
15428.26 362
15429.43 429
15430.61 434
15431.78 391
15432.96 394
15434.13 420
15435.30 409
15436.48 428
15437.65 414
15438.83 398
15440.00 404
15441.17 438
15442.35 399
15443.52 426
15444.70 407
15445.87 440
15447.05 436
15448.22 433
15449.40 439
15450.57 404
15451.75 410
15452.92 454
15454.09 414
15455.27 393
15456.44 452
15457.62 446
15458.79 463
15459.97 407
15461.14 436
15462.32 410
15463.49 411
15464.67 405
15465.84 425
15467.02 416
15468.19 455
15469.37 427
15470.55 432
15471.72 432
15472.90 455
15474.07 432
15475.25 413
15476.42 428
15477.60 397
15478.77 411
15479.95 403
15481.13 412
15482.30 401
15483.48 413
15484.65 399
15485.83 411
15487.00 395
15488.18 430
15489.36 450
15490.53 437
15491.71 428
15492.89 433
15494.06 440
15495.24 401
15496.41 433
15497.59 376
15498.77 396
15499.94 396
15501.12 436
15502.30 431
15503.47 446
15504.65 453
15505.83 450
15507.00 414
15508.18 462
15509.36 422
15510.53 394
15511.71 418
15512.89 427
15514.06 431
15515.24 460
15516.42 418
15517.60 430
15518.77 473
15519.95 420
15521.13 438
15522.30 416
15523.48 455
15524.66 421
15525.84 406
15527.01 416
15528.19 411
15529.37 436
15530.55 439
15531.73 479
15532.90 443
15534.08 410
15535.26 450
15536.44 442
15537.61 458
15538.79 417
15539.97 450
15541.15 475
15542.33 459
15543.50 422
15544.68 430
15545.86 454
15547.04 434
15548.22 494
15549.40 432
15550.57 432
15551.75 452
15552.93 393
15554.11 440
15555.29 449
15556.47 439
15557.65 463
15558.82 496
15560.00 465
15561.18 446
15562.36 443
15563.54 489
15564.72 453
15565.90 460
15567.08 473
15568.26 469
15569.43 465
15570.61 442
15571.79 496
15572.97 460
15574.15 471
15575.33 462
15576.51 497
15577.69 486
15578.87 471
15580.05 495
15581.23 451
15582.41 489
15583.59 482
15584.77 487
15585.95 471
15587.13 470
15588.31 462
15589.49 484
15590.67 495
15591.85 448
15593.03 465
15594.21 482
15595.39 460
15596.57 482
15597.75 493
15598.93 492
15600.11 485
15601.29 461
15602.47 524
15603.65 486
15604.83 531
15606.01 478
15607.19 550
15608.37 493
15609.55 502
15610.73 527
15611.91 507
15613.09 520
15614.27 506
15615.45 518
15616.64 491
15617.82 509
15619.00 497
15620.18 556
15621.36 568
15622.54 564
15623.72 540
15624.90 538
15626.08 533
15627.27 540
15628.45 531
15629.63 557
15630.81 575
15631.99 569
15633.17 517
15634.35 548
15635.54 557
15636.72 538
15637.90 531
15639.08 558
15640.26 599
15641.45 607
15642.63 575
15643.81 600
15644.99 577
15646.17 538
15647.36 571
15648.54 588
15649.72 579
15650.90 623
15652.08 627
15653.27 639
15654.45 579
15655.63 563
15656.81 564
15658.00 584
15659.18 688
15660.36 664
15661.54 676
15662.73 641
15663.91 637
15665.09 649
15666.27 606
15667.46 609
15668.64 663
15669.82 628
15671.01 660
15672.19 678
15673.37 622
15674.56 671
15675.74 641
15676.92 614
15678.10 647
15679.29 653
15680.47 611
15681.65 596
15682.84 652
15684.02 592
15685.21 620
15686.39 599
15687.57 576
15688.76 576
15689.94 604
15691.12 629
15692.31 595
15693.49 628
15694.67 595
15695.86 644
15697.04 633
15698.23 590
15699.41 608
15700.59 615
15701.78 639
15702.96 620
15704.15 610
15705.33 597
15706.52 623
15707.70 601
15708.88 648
15710.07 624
15711.25 616
15712.44 663
15713.62 604
15714.81 624
15715.99 663
15717.18 637
15718.36 658
15719.55 629
15720.73 663
15721.92 661
15723.10 643
15724.29 692
15725.47 771
15726.66 734
15727.84 663
15729.03 671
15730.21 645
15731.40 688
15732.58 670
15733.77 701
15734.95 730
15736.14 661
15737.32 687
15738.51 652
15739.69 668
15740.88 740
15742.07 728
15743.25 700
15744.44 719
15745.62 692
15746.81 643
15747.99 685
15749.18 679
15750.37 713
15751.55 733
15752.74 720
15753.93 716
15755.11 683
15756.30 733
15757.48 736
15758.67 760
15759.86 767
15761.04 735
15762.23 710
15763.42 713
15764.60 745
15765.79 745
15766.98 700
15768.16 751
15769.35 776
15770.54 760
15771.72 725
15772.91 691
15774.10 701
15775.28 708
15776.47 681
15777.66 678
15778.84 669
15780.03 702
15781.22 709
15782.41 681
15783.59 700
15784.78 720
15785.97 720
15787.15 757
15788.34 721
15789.53 646
15790.72 621
15791.90 652
15793.09 664
15794.28 651
15795.47 654
15796.65 636
15797.84 638
15799.03 645
15800.22 611
15801.41 647
15802.59 655
15803.78 659
15804.97 632
15806.16 620
15807.35 634
15808.53 614
15809.72 622
15810.91 595
15812.10 594
15813.29 617
15814.48 596
15815.66 621
15816.85 581
15818.04 594
15819.23 606
15820.42 555
15821.61 537
15822.80 586
15823.98 585
15825.17 548
15826.36 548
15827.55 513
15828.74 550
15829.93 571
15831.12 556
15832.31 581
15833.50 606
15834.69 512
15835.87 527
15837.06 559
15838.25 562
15839.44 542
15840.63 547
15841.82 523
15843.01 548
15844.20 568
15845.39 567
15846.58 542
15847.77 536
15848.96 480
15850.15 514
15851.34 530
15852.53 528
15853.72 530
15854.91 513
15856.10 518
15857.29 523
15858.48 508
15859.67 514
15860.86 587
15862.05 557
15863.24 536
15864.43 492
15865.62 559
15866.81 549
15868.00 547
15869.19 562
15870.38 551
15871.57 547
15872.76 544
15873.95 587
15875.14 536
15876.33 574
15877.52 536
15878.72 502
15879.91 523
15881.10 537
15882.29 551
15883.48 563
15884.67 487
15885.86 532
15887.05 551
15888.24 532
15889.43 549
15890.63 556
15891.82 567
15893.01 587
15894.20 637
15895.39 567
15896.58 564
15897.77 570
15898.97 608
15900.16 591
15901.35 587
15902.54 582
15903.73 576
15904.92 607
15906.12 593
15907.31 561
15908.50 585
15909.69 573
15910.88 576
15912.08 609
15913.27 558
15914.46 580
15915.65 563
15916.85 608
15918.04 577
15919.23 620
15920.42 609
15921.61 645
15922.81 596
15924.00 574
15925.19 581
15926.38 572
15927.58 616
15928.77 560
15929.96 583
15931.16 586
15932.35 595
15933.54 612
15934.73 586
15935.93 646
15937.12 623
15938.31 593
15939.51 612
15940.70 589
15941.89 581
15943.09 625
15944.28 639
15945.47 572
15946.67 583
15947.86 620
15949.05 586
15950.25 595
15951.44 542
15952.63 642
15953.83 593
15955.02 581
15956.21 556
15957.41 548
15958.60 543
15959.80 503
15960.99 513
15962.18 512
15963.38 469
15964.57 505
15965.77 523
15966.96 526
15968.15 458
15969.35 515
15970.54 496
15971.74 507
15972.93 508
15974.13 479
15975.32 466
15976.51 487
15977.71 462
15978.90 451
15980.10 464
15981.29 478
15982.49 452
15983.68 478
15984.88 429
15986.07 455
15987.27 437
15988.46 455
15989.66 457
15990.85 455
15992.05 438
15993.24 430
15994.44 447
15995.63 443
15996.83 466
15998.02 473
15999.22 438
16000.41 435
16001.61 481
16002.80 399
16004.00 461
16005.20 453
16006.39 463
16007.59 439
16008.78 441
16009.98 432
16011.17 459
16012.37 430
16013.57 404
16014.76 437
16015.96 427
16017.15 453
16018.35 471
16019.55 477
16020.74 426
16021.94 440
16023.13 450
16024.33 446
16025.53 441
16026.72 443
16027.92 456
16029.12 429
16030.31 366
16031.51 377
16032.71 413
16033.90 454
16035.10 420
16036.30 410
16037.49 438
16038.69 461
16039.89 470
16041.08 435
16042.28 430
16043.48 417
16044.67 450
16045.87 440
16047.07 369
16048.27 385
16049.46 409
16050.66 456
16051.86 452
16053.06 400
16054.25 408
16055.45 434
16056.65 441
16057.84 441
16059.04 375
16060.24 423
16061.44 453
16062.64 441
16063.83 477
16065.03 457
16066.23 426
16067.43 423
16068.62 388
16069.82 405
16071.02 422
16072.22 421
16073.42 432
16074.62 414
16075.81 403
16077.01 429
16078.21 419
16079.41 399
16080.61 382
16081.81 381
16083.00 406
16084.20 381
16085.40 400
16086.60 370
16087.80 360
16089.00 445
16090.20 406
16091.39 410
16092.59 392
16093.79 433
16094.99 385
16096.19 412
16097.39 383
16098.59 402
16099.79 395
16100.99 398
16102.19 381
16103.38 375
16104.58 412
16105.78 369
16106.98 389
16108.18 405
16109.38 372
16110.58 391
16111.78 408
16112.98 381
16114.18 389
16115.38 390
16116.58 429
16117.78 413
16118.98 376
16120.18 351
16121.38 364
16122.58 387
16123.78 405
16124.98 401
16126.18 357
16127.38 372
16128.58 346
16129.78 376
16130.98 352
16132.18 367
16133.38 379
16134.58 407
16135.78 375
16136.98 401
16138.18 409
16139.38 400
16140.58 448
16141.78 418
16142.98 421
16144.19 368
16145.39 362
16146.59 401
16147.79 386
16148.99 363
16150.19 417
16151.39 400
16152.59 396
16153.79 407
16154.99 433
16156.20 414
16157.40 374
16158.60 391
16159.80 380
16161.00 375
16162.20 413
16163.40 378
16164.61 366
16165.81 395
16167.01 363
16168.21 362
16169.41 401
16170.61 400
16171.82 394
16173.02 418
16174.22 395
16175.42 389
16176.62 385
16177.82 382
16179.03 407
16180.23 380
16181.43 366
16182.63 394
16183.84 374
16185.04 390
16186.24 405
16187.44 389
16188.65 390
16189.85 400
16191.05 400
16192.25 423
16193.46 427
16194.66 362
16195.86 405
16197.06 397
16198.27 403
16199.47 418
16200.67 371
16201.87 362
16203.08 371
16204.28 360
16205.48 378
16206.69 372
16207.89 433
16209.09 413
16210.30 459
16211.50 414
16212.70 396
16213.91 392
16215.11 377
16216.31 363
16217.52 397
16218.72 421
16219.92 427
16221.13 399
16222.33 420
16223.53 418
16224.74 410
16225.94 425
16227.15 412
16228.35 395
16229.55 377
16230.76 376
16231.96 421
16233.17 441
16234.37 443
16235.57 430
16236.78 433
16237.98 420
16239.19 384
16240.39 422
16241.60 415
16242.80 429
16244.00 438
16245.21 442
16246.41 432
16247.62 393
16248.82 397
16250.03 409
16251.23 477
16252.44 459
16253.64 427
16254.85 415
16256.05 432
16257.26 442
16258.46 425
16259.67 423
16260.87 450
16262.08 461
16263.28 430
16264.49 461
16265.69 440
16266.90 448
16268.10 479
16269.31 440
16270.51 473
16271.72 472
16272.93 479
16274.13 486
16275.34 454
16276.54 475
16277.75 454
16278.95 515
16280.16 495
16281.37 488
16282.57 446
16283.78 462
16284.98 492
16286.19 462
16287.40 480
16288.60 453
16289.81 482
16291.01 499
16292.22 482
16293.43 475
16294.63 456
16295.84 459
16297.05 506
16298.25 464
16299.46 461
16300.67 502
16301.87 511
16303.08 500
16304.29 497
16305.49 460
16306.70 469
16307.91 486
16309.11 509
16310.32 485
16311.53 516
16312.73 491
16313.94 499
16315.15 514
16316.36 526
16317.56 538
16318.77 517
16319.98 531
16321.19 445
16322.39 488
16323.60 486
16324.81 492
16326.02 478
16327.22 531
16328.43 495
16329.64 519
16330.85 449
16332.05 418
16333.26 416
16334.47 434
16335.68 446
16336.88 480
16338.09 441
16339.30 458
16340.51 454
16341.72 467
16342.93 416
16344.13 414
16345.34 469
16346.55 416
16347.76 395
16348.97 442
16350.18 432
16351.38 400
16352.59 384
16353.80 393
16355.01 440
16356.22 413
16357.43 389
16358.64 410
16359.84 410
16361.05 435
16362.26 436
16363.47 429
16364.68 397
16365.89 398
16367.10 421
16368.31 379
16369.52 397
16370.73 407
16371.93 430
16373.14 442
16374.35 500
16375.56 408
16376.77 381
16377.98 388
16379.19 421
16380.40 417
16381.61 411
16382.82 401
16384.03 391
16385.24 355
16386.45 400
16387.66 401
16388.87 379
16390.08 387
16391.29 366
16392.50 385
16393.71 424
16394.92 354
16396.13 359
16397.34 389
16398.55 431
16399.76 403
16400.97 364
16402.18 405
16403.39 390
16404.60 379
16405.81 374
16407.02 373
16408.23 365
16409.44 404
16410.65 403
16411.86 351
16413.08 348
16414.29 426
16415.50 391
16416.71 357
16417.92 388
16419.13 410
16420.34 414
16421.55 402
16422.76 391
16423.97 389
16425.19 392
16426.40 394
16427.61 393
16428.82 383
16430.03 393
16431.24 402
16432.45 364
16433.67 368
16434.88 389
16436.09 369
16437.30 404
16438.51 368
16439.72 350
16440.94 368
16442.15 410
16443.36 415
16444.57 365
16445.78 361
16446.99 365
16448.21 360
16449.42 390
16450.63 368
16451.84 361
16453.06 362
16454.27 389
16455.48 398
16456.69 337
16457.90 343
16459.12 403
16460.33 402
16461.54 404
16462.75 378
16463.97 396
16465.18 373
16466.39 377
16467.61 392
16468.82 355
16470.03 358
16471.24 367
16472.46 365
16473.67 362
16474.88 339
16476.10 334
16477.31 356
16478.52 328
16479.74 374
16480.95 375
16482.16 366
16483.38 364
16484.59 368
16485.80 375
16487.02 345
16488.23 364
16489.44 376
16490.66 362
16491.87 341
16493.08 334
16494.30 399
16495.51 376
16496.73 367
16497.94 318
16499.15 333
16500.37 348
16501.58 347
16502.80 350
16504.01 363
16505.22 359
16506.44 355
16507.65 343
16508.87 335
16510.08 364
16511.30 340
16512.51 356
16513.72 343
16514.94 329
16516.15 377
16517.37 351
16518.58 410
16519.80 383
16521.01 373
16522.23 390
16523.44 361
16524.66 374
16525.87 367
16527.09 364
16528.30 362
16529.52 398
16530.73 386
16531.95 358
16533.16 343
16534.38 358
16535.59 394
16536.81 353
16538.02 388
16539.24 366
16540.45 378
16541.67 415
16542.89 372
16544.10 388
16545.32 367
16546.53 360
16547.75 384
16548.96 391
16550.18 381
16551.40 395
16552.61 412
16553.83 390
16555.04 388
16556.26 386
16557.48 383
16558.69 388
16559.91 375
16561.12 376
16562.34 382
16563.56 392
16564.77 391
16565.99 353
16567.21 353
16568.42 362
16569.64 387
16570.86 395
16572.07 409
16573.29 362
16574.51 422
16575.72 396
16576.94 422
16578.16 393
16579.37 378
16580.59 391
16581.81 407
16583.02 419
16584.24 388
16585.46 388
16586.68 427
16587.89 387
16589.11 417
16590.33 400
16591.54 413
16592.76 458
16593.98 419
16595.20 437
16596.41 437
16597.63 414
16598.85 407
16600.07 424
16601.29 415
16602.50 380
16603.72 372
16604.94 387
16606.16 395
16607.37 387
16608.59 388
16609.81 404
16611.03 388
16612.25 364
16613.46 423
16614.68 385
16615.90 368
16617.12 382
16618.34 384
16619.56 390
16620.77 337
16621.99 349
16623.21 402
16624.43 393
16625.65 374
16626.87 374
16628.09 363
16629.30 404
16630.52 374
16631.74 356
16632.96 380
16634.18 362
16635.40 368
16636.62 360
16637.84 355
16639.06 361
16640.28 343
16641.49 370
16642.71 390
16643.93 355
16645.15 351
16646.37 371
16647.59 370
16648.81 343
16650.03 367
16651.25 352
16652.47 356
16653.69 389
16654.91 395
16656.13 364
16657.35 341
16658.57 372
16659.79 359
16661.01 346
16662.23 357
16663.45 365
16664.67 341
16665.89 352
16667.11 328
16668.33 340
16669.55 347
16670.77 350
16671.99 376
16673.21 342
16674.43 360
16675.65 342
16676.87 343
16678.09 363
16679.31 363
16680.53 387
16681.75 332
16682.97 355
16684.19 316
16685.42 348
16686.64 361
16687.86 373
16689.08 365
16690.30 365
16691.52 319
16692.74 342
16693.96 349
16695.18 340
16696.40 368
16697.63 338
16698.85 352
16700.07 379
16701.29 370
16702.51 373
16703.73 343
16704.95 380
16706.18 367
16707.40 374
16708.62 371
16709.84 365
16711.06 368
16712.28 338
16713.51 342
16714.73 299
16715.95 375
16717.17 411
16718.39 347
16719.62 348
16720.84 367
16722.06 355
16723.28 342
16724.50 348
16725.73 341
16726.95 357
16728.17 360
16729.39 351
16730.62 310
16731.84 325
16733.06 356
16734.28 391
16735.51 373
16736.73 328
16737.95 316
16739.18 350
16740.40 353
16741.62 336
16742.84 360
16744.07 339
16745.29 379
16746.51 355
16747.74 337
16748.96 337
16750.18 383
16751.41 400
16752.63 334
16753.85 329
16755.08 345
16756.30 341
16757.52 328
16758.75 357
16759.97 338
16761.19 366
16762.42 357
16763.64 351
16764.86 339
16766.09 336
16767.31 372
16768.54 356
16769.76 355
16770.98 318
16772.21 337
16773.43 335
16774.66 329
16775.88 368
16777.10 349
16778.33 359
16779.55 356
16780.78 349
16782.00 357
16783.22 339
16784.45 374
16785.67 332
16786.90 330
16788.12 325
16789.35 335
16790.57 316
16791.80 342
16793.02 338
16794.25 369
16795.47 355
16796.70 336
16797.92 334
16799.15 347
16800.37 374
16801.60 348
16802.82 356
16804.05 354
16805.27 343
16806.50 301
16807.72 344
16808.95 339
16810.17 369
16811.40 363
16812.62 375
16813.85 384
16815.07 377
16816.30 344
16817.53 307
16818.75 372
16819.98 367
16821.20 354
16822.43 387
16823.65 344
16824.88 338
16826.11 358
16827.33 373
16828.56 354
16829.78 336
16831.01 300
16832.24 326
16833.46 361
16834.69 379
16835.92 342
16837.14 369
16838.37 355
16839.60 394
16840.82 365
16842.05 384
16843.27 339
16844.50 368
16845.73 374
16846.96 343
16848.18 366
16849.41 335
16850.64 378
16851.86 352
16853.09 359
16854.32 334
16855.54 392
16856.77 351
16858.00 356
16859.22 402
16860.45 409
16861.68 385
16862.91 369
16864.13 384
16865.36 433
16866.59 375
16867.82 373
16869.04 402
16870.27 395
16871.50 417
16872.73 436
16873.95 438
16875.18 466
16876.41 450
16877.64 437
16878.87 429
16880.09 398
16881.32 433
16882.55 455
16883.78 454
16885.01 463
16886.23 462
16887.46 455
16888.69 432
16889.92 487
16891.15 455
16892.38 478
16893.60 466
16894.83 460
16896.06 460
16897.29 472
16898.52 475
16899.75 464
16900.98 467
16902.20 511
16903.43 502
16904.66 459
16905.89 444
16907.12 425
16908.35 435
16909.58 400
16910.81 418
16912.04 466
16913.26 420
16914.49 410
16915.72 420
16916.95 396
16918.18 398
16919.41 385
16920.64 441
16921.87 443
16923.10 413
16924.33 426
16925.56 383
16926.79 376
16928.02 381
16929.25 389
16930.48 386
16931.71 373
16932.94 398
16934.17 375
16935.40 381
16936.63 372
16937.86 386
16939.09 375
16940.32 387
16941.55 394
16942.78 375
16944.01 385
16945.24 373
16946.47 376
16947.70 357
16948.93 366
16950.16 370
16951.39 368
16952.62 364
16953.85 335
16955.08 372
16956.31 380
16957.54 370
16958.77 371
16960.01 388
16961.24 389
16962.47 341
16963.70 380
16964.93 370
16966.16 374
16967.39 386
16968.62 382
16969.85 370
16971.08 375
16972.32 341
16973.55 328
16974.78 357
16976.01 346
16977.24 388
16978.47 375
16979.70 354
16980.94 346
16982.17 366
16983.40 379
16984.63 359
16985.86 351
16987.10 351
16988.33 338
16989.56 367
16990.79 346
16992.02 323
16993.26 337
16994.49 312
16995.72 378
16996.95 374
16998.18 361
16999.42 315
17000.65 318
17001.88 363
17003.11 411
17004.35 331
17005.58 372
17006.81 369
17008.04 334
17009.28 343
17010.51 326
17011.74 362
17012.97 348
17014.21 323
17015.44 323
17016.67 401
17017.91 364
17019.14 343
17020.37 318
17021.60 351
17022.84 351
17024.07 355
17025.30 363
17026.54 348
17027.77 372
17029.00 370
17030.24 310
17031.47 368
17032.70 381
17033.94 396
17035.17 353
17036.41 313
17037.64 369
17038.87 358
17040.11 355
17041.34 328
17042.57 354
17043.81 352
17045.04 372
17046.28 333
17047.51 362
17048.74 305
17049.98 351
17051.21 372
17052.45 332
17053.68 358
17054.92 342
17056.15 363
17057.38 313
17058.62 335
17059.85 298
17061.09 328
17062.32 315
17063.56 307
17064.79 376
17066.03 305
17067.26 326
17068.50 335
17069.73 295
17070.97 342
17072.20 314
17073.44 335
17074.67 332
17075.91 302
17077.14 297
17078.38 292
17079.61 308
17080.85 343
17082.08 344
17083.32 314
17084.55 357
17085.79 313
17087.02 329
17088.26 307
17089.49 362
17090.73 359
17091.97 314
17093.20 323
17094.44 338
17095.67 349
17096.91 324
17098.14 299
17099.38 335
17100.62 341
17101.85 366
17103.09 324
17104.32 306
17105.56 327
17106.80 326
17108.03 332
17109.27 323
17110.51 311
17111.74 321
17112.98 334
17114.21 365
17115.45 327
17116.69 298
17117.92 320
17119.16 340
17120.40 340
17121.63 308
17122.87 292
17124.11 332
17125.34 373
17126.58 311
17127.82 310
17129.06 319
17130.29 326
17131.53 378
17132.77 363
17134.00 311
17135.24 348
17136.48 329
17137.72 328
17138.95 300
17140.19 324
17141.43 368
17142.67 312
17143.90 308
17145.14 311
17146.38 353
17147.62 340
17148.85 300
17150.09 295
17151.33 306
17152.57 309
17153.80 349
17155.04 329
17156.28 360
17157.52 339
17158.76 390
17159.99 327
17161.23 305
17162.47 351
17163.71 325
17164.95 336
17166.19 308
17167.42 334
17168.66 317
17169.90 324
17171.14 360
17172.38 363
17173.62 323
17174.86 316
17176.09 329
17177.33 326
17178.57 300
17179.81 307
17181.05 319
17182.29 329
17183.53 332
17184.77 293
17186.01 308
17187.24 359
17188.48 320
17189.72 327
17190.96 319
17192.20 314
17193.44 333
17194.68 306
17195.92 306
17197.16 339
17198.40 317
17199.64 352
17200.88 342
17202.12 348
17203.36 330
17204.60 297
17205.84 313
17207.08 319
17208.32 294
17209.56 282
17210.80 289
17212.04 300
17213.28 299
17214.52 313
17215.76 327
17217.00 293
17218.24 301
17219.48 322
17220.72 321
17221.96 300
17223.20 306
17224.44 311
17225.68 313
17226.92 292
17228.16 311
17229.40 312
17230.64 332
17231.88 339
17233.12 319
17234.36 302
17235.60 301
17236.85 320
17238.09 294
17239.33 291
17240.57 297
17241.81 313
17243.05 309
17244.29 303
17245.53 301
17246.77 341
17248.02 293
17249.26 282
17250.50 296
17251.74 321
17252.98 329
17254.22 295
17255.46 319
17256.71 300
17257.95 323
17259.19 317
17260.43 308
17261.67 312
17262.91 312
17264.16 294
17265.40 325
17266.64 320
17267.88 306
17269.12 293
17270.37 274
17271.61 307
17272.85 289
17274.09 320
17275.34 317
17276.58 313
17277.82 314
17279.06 317
17280.30 348
17281.55 304
17282.79 317
17284.03 300
17285.27 298
17286.52 315
17287.76 325
17289.00 334
17290.25 339
17291.49 290
17292.73 274
17293.97 324
17295.22 308
17296.46 303
17297.70 307
17298.95 316
17300.19 316
17301.43 281
17302.68 314
17303.92 319
17305.16 349
17306.41 305
17307.65 286
17308.89 299
17310.14 303
17311.38 303
17312.62 286
17313.87 322
17315.11 335
17316.36 289
17317.60 259
17318.84 307
17320.09 316
17321.33 303
17322.58 286
17323.82 288
17325.06 294
17326.31 308
17327.55 316
17328.80 276
17330.04 310
17331.28 300
17332.53 313
17333.77 316
17335.02 266
17336.26 276
17337.51 287
17338.75 291
17340.00 262
17341.24 276
17342.48 272
17343.73 301
17344.97 284
17346.22 258
17347.46 300
17348.71 311
17349.95 276
17351.20 287
17352.44 303
17353.69 296
17354.93 305
17356.18 316
17357.42 293
17358.67 292
17359.92 285
17361.16 272
17362.41 304
17363.65 305
17364.90 314
17366.14 331
17367.39 294
17368.63 310
17369.88 307
17371.13 319
17372.37 288
17373.62 294
17374.86 306
17376.11 300
17377.35 324
17378.60 306
17379.85 290
17381.09 325
17382.34 327
17383.59 298
17384.83 268
17386.08 293
17387.32 293
17388.57 313
17389.82 286
17391.06 311
17392.31 282
17393.56 299
17394.80 282
17396.05 307
17397.30 294
17398.54 290
17399.79 303
17401.04 270
17402.28 308
17403.53 302
17404.78 294
17406.02 299
17407.27 324
17408.52 296
17409.77 318
17411.01 314
17412.26 324
17413.51 279
17414.75 312
17416.00 311
17417.25 328
17418.50 296
17419.74 293
17420.99 305
17422.24 316
17423.49 296
17424.73 283
17425.98 285
17427.23 286
17428.48 293
17429.73 297
17430.97 304
17432.22 276
17433.47 306
17434.72 297
17435.97 274
17437.21 288
17438.46 311
17439.71 274
17440.96 303
17442.21 292
17443.45 318
17444.70 315
17445.95 310
17447.20 314
17448.45 333
17449.70 294
17450.95 275
17452.19 313
17453.44 304
17454.69 369
17455.94 346
17457.19 299
17458.44 293
17459.69 335
17460.94 293
17462.19 309
17463.43 296
17464.68 301
17465.93 326
17467.18 334
17468.43 319
17469.68 303
17470.93 322
17472.18 327
17473.43 348
17474.68 324
17475.93 322
17477.18 319
17478.43 275
17479.68 307
17480.93 297
17482.18 340
17483.43 314
17484.68 299
17485.93 306
17487.17 339
17488.42 330
17489.67 357
17490.92 325
17492.18 313
17493.43 318
17494.68 329
17495.93 306
17497.18 327
17498.43 327
17499.68 333
17500.93 340
17502.18 341
17503.43 354
17504.68 349
17505.93 342
17507.18 386
17508.43 320
17509.68 336
17510.93 372
17512.18 327
17513.43 371
17514.68 337
17515.94 324
17517.19 338
17518.44 324
17519.69 337
17520.94 352
17522.19 355
17523.44 364
17524.69 349
17525.94 351
17527.20 355
17528.45 358
17529.70 356
17530.95 351
17532.20 339
17533.45 341
17534.70 362
17535.96 333
17537.21 325
17538.46 312
17539.71 362
17540.96 351
17542.22 342
17543.47 358
17544.72 393
17545.97 387
17547.22 382
17548.48 371
17549.73 363
17550.98 381
17552.23 392
17553.48 377
17554.74 341
17555.99 343
17557.24 357
17558.49 322
17559.75 312
17561.00 331
17562.25 344
17563.50 335
17564.76 373
17566.01 384
17567.26 355
17568.52 359
17569.77 325
17571.02 332
17572.27 354
17573.53 380
17574.78 353
17576.03 364
17577.29 361
17578.54 298
17579.79 334
17581.05 362
17582.30 359
17583.55 353
17584.81 339
17586.06 316
17587.31 316
17588.57 338
17589.82 315
17591.07 329
17592.33 369
17593.58 338
17594.83 300
17596.09 324
17597.34 348
17598.60 352
17599.85 355
17601.10 363
17602.36 389
17603.61 328
17604.87 353
17606.12 347
17607.37 347
17608.63 338
17609.88 384
17611.14 399
17612.39 357
17613.65 354
17614.90 396
17616.16 385
17617.41 345
17618.66 344
17619.92 337
17621.17 353
17622.43 359
17623.68 361
17624.94 366
17626.19 349
17627.45 320
17628.70 339
17629.96 383
17631.21 320
17632.47 325
17633.72 326
17634.98 362
17636.23 354
17637.49 338
17638.74 332
17640.00 354
17641.26 330
17642.51 326
17643.77 325
17645.02 310
17646.28 311
17647.53 318
17648.79 328
17650.04 339
17651.30 331
17652.56 341
17653.81 300
17655.07 296
17656.32 278
17657.58 293
17658.84 330
17660.09 341
17661.35 296
17662.60 300
17663.86 329
17665.12 331
17666.37 282
17667.63 312
17668.89 322
17670.14 329
17671.40 313
17672.66 300
17673.91 292
17675.17 311
17676.43 289
17677.68 297
17678.94 287
17680.20 302
17681.45 281
17682.71 327
17683.97 302
17685.22 309
17686.48 310
17687.74 324
17688.99 341
17690.25 315
17691.51 301
17692.77 297
17694.02 305
17695.28 270
17696.54 274
17697.80 280
17699.05 307
17700.31 295
17701.57 314
17702.83 305
17704.08 306
17705.34 315
17706.60 289
17707.86 317
17709.11 304
17710.37 347
17711.63 326
17712.89 320
17714.15 313
17715.40 301
17716.66 282
17717.92 276
17719.18 287
17720.44 282
17721.70 260
17722.95 301
17724.21 286
17725.47 313
17726.73 310
17727.99 282
17729.25 286
17730.51 281
17731.76 302
17733.02 329
17734.28 307
17735.54 287
17736.80 288
17738.06 282
17739.32 304
17740.58 311
17741.83 301
17743.09 287
17744.35 290
17745.61 300
17746.87 317
17748.13 272
17749.39 290
17750.65 279
17751.91 295
17753.17 292
17754.43 285
17755.69 273
17756.95 277
17758.21 275
17759.47 269
17760.73 320
17761.98 294
17763.24 295
17764.50 289
17765.76 307
17767.02 286
17768.28 274
17769.54 318
17770.80 319
17772.06 292
17773.32 268
17774.58 303
17775.84 287
17777.11 306
17778.37 272
17779.63 285
17780.89 286
17782.15 298
17783.41 327
17784.67 287
17785.93 294
17787.19 284
17788.45 288
17789.71 328
17790.97 319
17792.23 322
17793.49 286
17794.75 327
17796.01 307
17797.28 308
17798.54 322
17799.80 283
17801.06 314
17802.32 315
17803.58 291
17804.84 294
17806.10 303
17807.37 258
17808.63 271
17809.89 307
17811.15 330
17812.41 300
17813.67 269
17814.93 292
17816.20 284
17817.46 285
17818.72 266
17819.98 288
17821.24 275
17822.50 292
17823.77 285
17825.03 282
17826.29 321
17827.55 286
17828.81 290
17830.08 307
17831.34 303
17832.60 273
17833.86 291
17835.13 259
17836.39 309
17837.65 321
17838.91 295
17840.18 278
17841.44 284
17842.70 302
17843.96 295
17845.23 323
17846.49 285
17847.75 271
17849.01 281
17850.28 303
17851.54 278
17852.80 288
17854.07 298
17855.33 285
17856.59 254
17857.86 312
17859.12 308
17860.38 289
17861.65 274
17862.91 299
17864.17 325
17865.44 271
17866.70 258
17867.96 260
17869.23 314
17870.49 307
17871.75 314
17873.02 264
17874.28 254
17875.54 284
17876.81 247
17878.07 266
17879.34 277
17880.60 264
17881.86 320
17883.13 296
17884.39 277
17885.66 280
17886.92 281
17888.18 299
17889.45 263
17890.71 273
17891.98 283
17893.24 262
17894.51 252
17895.77 242
17897.04 266
17898.30 265
17899.56 285
17900.83 250
17902.09 276
17903.36 286
17904.62 286
17905.89 284
17907.15 287
17908.42 292
17909.68 276
17910.95 284
17912.21 269
17913.48 285
17914.74 335
17916.01 302
17917.27 321
17918.54 288
17919.80 291
17921.07 284
17922.34 288
17923.60 278
17924.87 267
17926.13 260
17927.40 254
17928.66 271
17929.93 270
17931.19 281
17932.46 276
17933.73 315
17934.99 304
17936.26 283
17937.52 270
17938.79 291
17940.06 273
17941.32 275
17942.59 292
17943.85 279
17945.12 273
17946.39 260
17947.65 265
17948.92 309
17950.19 300
17951.45 249
17952.72 265
17953.99 253
17955.25 284
17956.52 310
17957.79 263
17959.05 278
17960.32 269
17961.59 290
17962.85 313
17964.12 307
17965.39 254
17966.65 276
17967.92 273
17969.19 249
17970.45 238
17971.72 260
17972.99 279
17974.26 289
17975.52 263
17976.79 275
17978.06 252
17979.33 271
17980.59 277
17981.86 278
17983.13 282
17984.40 279
17985.66 307
17986.93 300
17988.20 251
17989.47 281
17990.73 292
17992.00 294
17993.27 260
17994.54 261
17995.81 259
17997.07 291
17998.34 267
17999.61 270
18000.88 310
18002.15 292
18003.42 293
18004.68 270
18005.95 280
18007.22 257
18008.49 293
18009.76 304
18011.03 264
18012.30 304
18013.56 279
18014.83 291
18016.10 256
18017.37 284
18018.64 247
18019.91 280
18021.18 302
18022.45 285
18023.71 279
18024.98 269
18026.25 295
18027.52 276
18028.79 253
18030.06 243
18031.33 267
18032.60 261
18033.87 256
18035.14 255
18036.41 243
18037.68 285
18038.95 258
18040.22 261
18041.49 270
18042.76 272
18044.02 266
18045.29 280
18046.56 273
18047.83 260
18049.10 261
18050.37 308
18051.64 280
18052.91 252
18054.18 297
18055.45 271
18056.72 277
18057.99 271
18059.27 270
18060.54 261
18061.81 283
18063.08 279
18064.35 289
18065.62 280
18066.89 281
18068.16 292
18069.43 274
18070.70 268
18071.97 248
18073.24 295
18074.51 263
18075.78 254
18077.05 299
18078.32 286
18079.60 273
18080.87 264
18082.14 266
18083.41 276
18084.68 270
18085.95 271
18087.22 258
18088.49 288
18089.77 243
18091.04 251
18092.31 287
18093.58 250
18094.85 279
18096.12 258
18097.39 279
18098.67 313
18099.94 286
18101.21 291
18102.48 303
18103.75 309
18105.02 279
18106.30 293
18107.57 273
18108.84 287
18110.11 293
18111.38 276
18112.66 294
18113.93 304
18115.20 284
18116.47 308
18117.75 280
18119.02 270
18120.29 273
18121.56 274
18122.84 288
18124.11 285
18125.38 292
18126.65 292
18127.93 295
18129.20 281
18130.47 289
18131.74 275
18133.02 265
18134.29 282
18135.56 278
18136.84 271
18138.11 325
18139.38 291
18140.66 322
18141.93 316
18143.20 289
18144.48 289
18145.75 292
18147.02 239
18148.30 284
18149.57 285
18150.84 288
18152.12 290
18153.39 279
18154.66 289
18155.94 300
18157.21 299
18158.48 277
18159.76 325
18161.03 307
18162.31 314
18163.58 287
18164.85 261
18166.13 254
18167.40 265
18168.68 262
18169.95 248
18171.22 288
18172.50 280
18173.77 270
18175.05 296
18176.32 312
18177.60 297
18178.87 302
18180.15 277
18181.42 279
18182.69 286
18183.97 306
18185.24 279
18186.52 263
18187.79 279
18189.07 280
18190.34 305
18191.62 308
18192.89 306
18194.17 272
18195.44 286
18196.72 281
18197.99 298
18199.27 274
18200.54 283
18201.82 283
18203.09 289
18204.37 284
18205.65 263
18206.92 266
18208.20 267
18209.47 245
18210.75 248
18212.02 259
18213.30 277
18214.57 314
18215.85 269
18217.13 303
18218.40 297
18219.68 278
18220.95 300
18222.23 242
18223.51 269
18224.78 297
18226.06 292
18227.33 256
18228.61 268
18229.89 277
18231.16 283
18232.44 274
18233.72 279
18234.99 275
18236.27 269
18237.55 262
18238.82 291
18240.10 268
18241.38 292
18242.65 301
18243.93 278
18245.21 282
18246.48 229
18247.76 267
18249.04 297
18250.31 288
18251.59 263
18252.87 269
18254.15 284
18255.42 259
18256.70 282
18257.98 276
18259.25 259
18260.53 270
18261.81 294
18263.09 294
18264.36 302
18265.64 283
18266.92 280
18268.20 235
18269.47 291
18270.75 301
18272.03 306
18273.31 283
18274.59 300
18275.86 295
18277.14 276
18278.42 274
18279.70 294
18280.98 284
18282.25 281
18283.53 289
18284.81 300
18286.09 254
18287.37 274
18288.64 310
18289.92 323
18291.20 323
18292.48 245
18293.76 269
18295.04 271
18296.32 266
18297.59 297
18298.87 313
18300.15 302
18301.43 309
18302.71 297
18303.99 253
18305.27 250
18306.55 265
18307.83 274
18309.10 264
18310.38 268
18311.66 273
18312.94 323
18314.22 280
18315.50 265
18316.78 253
18318.06 250
18319.34 272
18320.62 295
18321.90 282
18323.18 279
18324.46 275
18325.74 255
18327.02 273
18328.30 269
18329.58 292
18330.86 282
18332.14 297
18333.41 241
18334.69 255
18335.97 286
18337.25 295
18338.54 271
18339.82 309
18341.10 316
18342.38 307
18343.66 289
18344.94 278
18346.22 273
18347.50 282
18348.78 283
18350.06 279
18351.34 293
18352.62 292
18353.90 283
18355.18 246
18356.46 266
18357.74 263
18359.02 266
18360.30 278
18361.58 261
18362.87 219
18364.15 249
18365.43 268
18366.71 270
18367.99 276
18369.27 226
18370.55 260
18371.83 281
18373.11 261
18374.40 258
18375.68 306
18376.96 298
18378.24 294
18379.52 271
18380.80 267
18382.08 282
18383.37 275
18384.65 267
18385.93 298
18387.21 285
18388.49 272
18389.78 257
18391.06 239
18392.34 259
18393.62 265
18394.90 240
18396.19 259
18397.47 271
18398.75 285
18400.03 297
18401.31 268
18402.60 272
18403.88 282
18405.16 277
18406.44 251
18407.73 261
18409.01 268
18410.29 270
18411.57 283
18412.86 282
18414.14 287
18415.42 280
18416.71 270
18417.99 241
18419.27 291
18420.55 291
18421.84 282
18423.12 264
18424.40 292
18425.69 292
18426.97 291
18428.25 280
18429.54 306
18430.82 304
18432.10 278
18433.39 307
18434.67 286
18435.95 266
18437.24 269
18438.52 259
18439.80 268
18441.09 301
18442.37 276
18443.66 260
18444.94 261
18446.22 305
18447.51 307
18448.79 251
18450.08 255
18451.36 277
18452.64 248
18453.93 255
18455.21 257
18456.50 271
18457.78 293
18459.06 284
18460.35 251
18461.63 272
18462.92 292
18464.20 269
18465.49 274
18466.77 265
18468.06 270
18469.34 281
18470.63 277
18471.91 276
18473.19 279
18474.48 279
18475.76 307
18477.05 298
18478.33 295
18479.62 284
18480.90 256
18482.19 285
18483.47 281
18484.76 283
18486.05 298
18487.33 283
18488.62 269
18489.90 278
18491.19 287
18492.47 299
18493.76 292
18495.04 259
18496.33 270
18497.61 276
18498.90 281
18500.19 238
18501.47 272
18502.76 264
18504.04 285
18505.33 274
18506.62 248
18507.90 276
18509.19 283
18510.47 290
18511.76 308
18513.05 284
18514.33 322
18515.62 271
18516.90 283
18518.19 267
18519.48 273
18520.76 238
18522.05 275
18523.34 280
18524.62 264
18525.91 276
18527.20 262
18528.48 258
18529.77 256
18531.06 258
18532.34 254
18533.63 261
18534.92 280
18536.21 275
18537.49 247
18538.78 283
18540.07 291
18541.35 285
18542.64 263
18543.93 259
18545.22 254
18546.50 252
18547.79 249
18549.08 293
18550.37 291
18551.65 318
18552.94 298
18554.23 260
18555.52 313
18556.80 291
18558.09 264
18559.38 274
18560.67 282
18561.95 248
18563.24 290
18564.53 307
18565.82 291
18567.11 290
18568.39 278
18569.68 297
18570.97 299
18572.26 282
18573.55 271
18574.84 294
18576.12 305
18577.41 297
18578.70 277
18579.99 257
18581.28 291
18582.57 288
18583.86 303
18585.14 301
18586.43 298
18587.72 294
18589.01 285
18590.30 349
18591.59 322
18592.88 290
18594.17 293
18595.46 299
18596.74 280
18598.03 291
18599.32 308
18600.61 344
18601.90 289
18603.19 306
18604.48 330
18605.77 338
18607.06 304
18608.35 304
18609.64 305
18610.93 299
18612.22 322
18613.51 306
18614.80 282
18616.09 277
18617.38 315
18618.67 307
18619.96 310
18621.25 321
18622.54 328
18623.83 339
18625.12 360
18626.41 332
18627.70 312
18628.99 310
18630.28 312
18631.57 309
18632.86 314
18634.15 333
18635.44 314
18636.73 331
18638.02 319
18639.31 306
18640.60 304
18641.89 332
18643.18 317
18644.47 345
18645.76 306
18647.06 309
18648.35 291
18649.64 327
18650.93 301
18652.22 260
18653.51 279
18654.80 294
18656.09 313
18657.38 304
18658.68 306
18659.97 308
18661.26 316
18662.55 290
18663.84 256
18665.13 264
18666.42 295
18667.72 282
18669.01 288
18670.30 298
18671.59 302
18672.88 327
18674.17 282
18675.47 277
18676.76 286
18678.05 302
18679.34 284
18680.63 266
18681.93 256
18683.22 302
18684.51 276
18685.80 280
18687.09 265
18688.39 301
18689.68 299
18690.97 298
18692.26 311
18693.56 275
18694.85 273
18696.14 311
18697.43 293
18698.73 273
18700.02 262
18701.31 271
18702.60 273
18703.90 270
18705.19 263
18706.48 260
18707.78 263
18709.07 270
18710.36 260
18711.66 249
18712.95 278
18714.24 272
18715.54 281
18716.83 275
18718.12 272
18719.42 267
18720.71 288
18722.00 268
18723.30 265
18724.59 274
18725.88 266
18727.18 271
18728.47 281
18729.76 271
18731.06 285
18732.35 296
18733.65 265
18734.94 278
18736.23 273
18737.53 291
18738.82 264
18740.12 272
18741.41 273
18742.70 292
18744.00 312
18745.29 273
18746.59 287
18747.88 274
18749.18 304
18750.47 293
18751.76 264
18753.06 261
18754.35 294
18755.65 340
18756.94 288
18758.24 244
18759.53 269
18760.83 311
18762.12 286
18763.42 270
18764.71 260
18766.01 283
18767.30 269
18768.60 292
18769.89 262
18771.19 256
18772.48 273
18773.78 294
18775.07 254
18776.37 278
18777.66 252
18778.96 288
18780.25 274
18781.55 277
18782.85 277
18784.14 297
18785.44 305
18786.73 259
18788.03 286
18789.32 291
18790.62 274
18791.92 267
18793.21 258
18794.51 283
18795.80 303
18797.10 299
18798.40 290
18799.69 283
18800.99 249
18802.28 307
18803.58 271
18804.88 274
18806.17 278
18807.47 261
18808.77 293
18810.06 302
18811.36 303
18812.66 306
18813.95 296
18815.25 320
18816.55 268
18817.84 274
18819.14 250
18820.44 264
18821.73 263
18823.03 281
18824.33 316
18825.62 290
18826.92 336
18828.22 319
18829.52 252
18830.81 270
18832.11 290
18833.41 276
18834.71 292
18836.00 287
18837.30 299
18838.60 274
18839.90 311
18841.19 318
18842.49 299
18843.79 299
18845.09 277
18846.38 292
18847.68 274
18848.98 286
18850.28 258
18851.58 293
18852.87 277
18854.17 290
18855.47 274
18856.77 297
18858.07 293
18859.36 288
18860.66 277
18861.96 259
18863.26 278
18864.56 290
18865.86 293
18867.15 282
18868.45 258
18869.75 264
18871.05 284
18872.35 297
18873.65 268
18874.95 294
18876.24 300
18877.54 260
18878.84 248
18880.14 274
18881.44 286
18882.74 307
18884.04 297
18885.34 267
18886.64 281
18887.94 289
18889.24 258
18890.53 264
18891.83 246
18893.13 260
18894.43 283
18895.73 295
18897.03 286
18898.33 276
18899.63 268
18900.93 315
18902.23 279
18903.53 260
18904.83 255
18906.13 287
18907.43 283
18908.73 257
18910.03 269
18911.33 281
18912.63 299
18913.93 284
18915.23 274
18916.53 272
18917.83 328
18919.13 291
18920.43 281
18921.73 283
18923.03 282
18924.33 305
18925.63 301
18926.93 282
18928.23 272
18929.53 250
18930.84 293
18932.14 264
18933.44 271
18934.74 242
18936.04 268
18937.34 264
18938.64 266
18939.94 263
18941.24 284
18942.54 284
18943.84 294
18945.15 269
18946.45 281
18947.75 290
18949.05 269
18950.35 287
18951.65 232
18952.95 282
18954.26 274
18955.56 247
18956.86 249
18958.16 269
18959.46 283
18960.76 264
18962.07 244
18963.37 228
18964.67 267
18965.97 270
18967.27 249
18968.57 269
18969.88 232
18971.18 267
18972.48 257
18973.78 304
18975.09 266
18976.39 275
18977.69 270
18978.99 288
18980.29 270
18981.60 256
18982.90 272
18984.20 268
18985.50 283
18986.81 276
18988.11 267
18989.41 253
18990.72 279
18992.02 263
18993.32 250
18994.62 233
18995.93 240
18997.23 257
18998.53 264
18999.84 245
19001.14 253
19002.44 263
19003.75 276
19005.05 265
19006.35 246
19007.66 219
19008.96 257
19010.26 259
19011.57 259
19012.87 281
19014.17 253
19015.48 267
19016.78 245
19018.08 247
19019.39 230
19020.69 261
19021.99 284
19023.30 249
19024.60 237
19025.91 258
19027.21 248
19028.51 263
19029.82 245
19031.12 255
19032.43 219
19033.73 257
19035.04 275
19036.34 239
19037.64 237
19038.95 250
19040.25 279
19041.56 260
19042.86 260
19044.17 247
19045.47 237
19046.78 242
19048.08 251
19049.39 282
19050.69 257
19052.00 273
19053.30 265
19054.61 246
19055.91 259
19057.22 250
19058.52 235
19059.83 261
19061.13 266
19062.44 267
19063.74 249
19065.05 271
19066.35 277
19067.66 263
19068.96 241
19070.27 241
19071.57 284
19072.88 246
19074.18 247
19075.49 266
19076.80 217
19078.10 238
19079.41 255
19080.71 231
19082.02 260
19083.33 226
19084.63 244
19085.94 251
19087.24 234
19088.55 241
19089.86 265
19091.16 256
19092.47 233
19093.77 234
19095.08 242
19096.39 252
19097.69 278
19099.00 249
19100.31 269
19101.61 242
19102.92 222
19104.23 248
19105.53 228
19106.84 254
19108.15 218
19109.45 240
19110.76 240
19112.07 260
19113.37 277
19114.68 271
19115.99 242
19117.30 255
19118.60 297
19119.91 244
19121.22 279
19122.52 259
19123.83 236
19125.14 257
19126.45 263
19127.75 242
19129.06 266
19130.37 272
19131.68 228
19132.98 232
19134.29 236
19135.60 249
19136.91 262
19138.22 269
19139.52 242
19140.83 269
19142.14 261
19143.45 263
19144.76 242
19146.06 269
19147.37 250
19148.68 253
19149.99 255
19151.30 238
19152.60 236
19153.91 245
19155.22 266
19156.53 245
19157.84 230
19159.15 273
19160.46 271
19161.76 293
19163.07 247
19164.38 226
19165.69 244
19167.00 294
19168.31 269
19169.62 256
19170.93 251
19172.23 251
19173.54 282
19174.85 241
19176.16 248
19177.47 242
19178.78 267
19180.09 238
19181.40 229
19182.71 253
19184.02 268
19185.33 244
19186.64 256
19187.95 227
19189.26 270
19190.57 253
19191.87 289
19193.18 243
19194.49 235
19195.80 252
19197.11 266
19198.42 267
19199.73 255
19201.04 221
19202.35 229
19203.66 291
19204.97 274
19206.28 261
19207.59 242
19208.90 230
19210.21 256
19211.53 253
19212.84 258
19214.15 243
19215.46 235
19216.77 261
19218.08 263
19219.39 244
19220.70 247
19222.01 273
19223.32 253
19224.63 265
19225.94 277
19227.25 232
19228.56 228
19229.87 246
19231.19 243
19232.50 276
19233.81 237
19235.12 278
19236.43 273
19237.74 260
19239.05 271
19240.36 255
19241.68 251
19242.99 247
19244.30 245
19245.61 274
19246.92 265
19248.23 262
19249.54 265
19250.86 266
19252.17 275
19253.48 253
19254.79 255
19256.10 251
19257.42 239
19258.73 255
19260.04 224
19261.35 232
19262.66 253
19263.98 271
19265.29 253
19266.60 270
19267.91 253
19269.22 236
19270.54 230
19271.85 242
19273.16 251
19274.47 254
19275.79 239
19277.10 244
19278.41 216
19279.72 236
19281.04 226
19282.35 223
19283.66 237
19284.98 237
19286.29 254
19287.60 253
19288.91 255
19290.23 248
19291.54 249
19292.85 242
19294.17 252
19295.48 229
19296.79 227
19298.11 239
19299.42 254
19300.73 242
19302.05 255
19303.36 223
19304.67 273
19305.99 280
19307.30 290
19308.61 273
19309.93 257
19311.24 254
19312.56 301
19313.87 273
19315.18 238
19316.50 237
19317.81 226
19319.13 244
19320.44 258
19321.75 247
19323.07 249
19324.38 263
19325.70 264
19327.01 265
19328.32 239
19329.64 260
19330.95 269
19332.27 267
19333.58 252
19334.90 274
19336.21 240
19337.53 247
19338.84 275
19340.16 239
19341.47 240
19342.79 274
19344.10 263
19345.42 252
19346.73 223
19348.05 250
19349.36 244
19350.68 249
19351.99 267
19353.31 253
19354.62 265
19355.94 259
19357.25 246
19358.57 253
19359.88 253
19361.20 294
19362.51 240
19363.83 247
19365.14 228
19366.46 215
19367.78 263
19369.09 215
19370.41 214
19371.72 242
19373.04 238
19374.35 225
19375.67 247
19376.99 253
19378.30 238
19379.62 246
19380.93 243
19382.25 227
19383.57 233
19384.88 242
19386.20 243
19387.52 222
19388.83 260
19390.15 243
19391.47 241
19392.78 218
19394.10 221
19395.42 232
19396.73 249
19398.05 237
19399.37 253
19400.68 256
19402.00 237
19403.32 261
19404.63 248
19405.95 260
19407.27 272
19408.58 259
19409.90 236
19411.22 210
19412.54 260
19413.85 243
19415.17 258
19416.49 261
19417.80 247
19419.12 215
19420.44 219
19421.76 245
19423.07 232
19424.39 216
19425.71 228
19427.03 249
19428.35 260
19429.66 275
19430.98 250
19432.30 241
19433.62 242
19434.93 239
19436.25 272
19437.57 243
19438.89 265
19440.21 256
19441.53 241
19442.84 264
19444.16 239
19445.48 257
19446.80 253
19448.12 253
19449.44 215
19450.75 256
19452.07 231
19453.39 225
19454.71 224
19456.03 222
19457.35 238
19458.67 226
19459.98 232
19461.30 239
19462.62 244
19463.94 251
19465.26 250
19466.58 255
19467.90 242
19469.22 228
19470.54 227
19471.86 228
19473.18 234
19474.49 241
19475.81 255
19477.13 230
19478.45 275
19479.77 275
19481.09 234
19482.41 246
19483.73 210
19485.05 225
19486.37 251
19487.69 240
19489.01 236
19490.33 224
19491.65 253
19492.97 260
19494.29 238
19495.61 222
19496.93 223
19498.25 247
19499.57 253
19500.89 220
19502.21 240
19503.53 237
19504.85 287
19506.17 260
19507.49 234
19508.81 228
19510.13 261
19511.45 252
19512.77 260
19514.09 241
19515.42 247
19516.74 235
19518.06 247
19519.38 243
19520.70 208
19522.02 231
19523.34 249
19524.66 259
19525.98 249
19527.30 257
19528.62 240
19529.95 235
19531.27 227
19532.59 241
19533.91 246
19535.23 224
19536.55 252
19537.87 235
19539.20 247
19540.52 218
19541.84 239
19543.16 220
19544.48 243
19545.80 260
19547.13 232
19548.45 244
19549.77 226
19551.09 222
19552.41 214
19553.74 221
19555.06 266
19556.38 240
19557.70 233
19559.02 245
19560.35 254
19561.67 241
19562.99 259
19564.31 254
19565.64 248
19566.96 286
19568.28 278
19569.60 241
19570.93 245
19572.25 259
19573.57 273
19574.89 246
19576.22 284
19577.54 276
19578.86 274
19580.18 231
19581.51 263
19582.83 231
19584.15 260
19585.48 237
19586.80 265
19588.12 233
19589.45 216
19590.77 211
19592.09 263
19593.42 273
19594.74 250
19596.06 241
19597.39 244
19598.71 239
19600.03 215
19601.36 228
19602.68 228
19604.00 251
19605.33 230
19606.65 246
19607.98 236
19609.30 241
19610.62 238
19611.95 272
19613.27 225
19614.60 248
19615.92 238
19617.24 226
19618.57 233
19619.89 220
19621.22 234
19622.54 251
19623.87 273
19625.19 274
19626.51 249
19627.84 235
19629.16 273
19630.49 246
19631.81 235
19633.14 228
19634.46 231
19635.79 256
19637.11 258
19638.44 260
19639.76 245
19641.09 247
19642.41 238
19643.74 253
19645.06 239
19646.39 252
19647.71 244
19649.04 228
19650.36 227
19651.69 224
19653.01 248
19654.34 227
19655.66 226
19656.99 235
19658.32 272
19659.64 256
19660.97 233
19662.29 233
19663.62 230
19664.94 241
19666.27 242
19667.60 235
19668.92 244
19670.25 279
19671.57 240
19672.90 244
19674.23 238
19675.55 227
19676.88 256
19678.20 235
19679.53 247
19680.86 238
19682.18 226
19683.51 234
19684.84 280
19686.16 229
19687.49 232
19688.82 260
19690.14 268
19691.47 275
19692.80 234
19694.12 257
19695.45 263
19696.78 225
19698.10 265
19699.43 261
19700.76 251
19702.08 245
19703.41 268
19704.74 245
19706.07 252
19707.39 223
19708.72 245
19710.05 252
19711.37 225
19712.70 229
19714.03 227
19715.36 209
19716.68 245
19718.01 268
19719.34 216
19720.67 277
19721.99 270
19723.32 235
19724.65 241
19725.98 227
19727.31 249
19728.63 233
19729.96 255
19731.29 243
19732.62 259
19733.95 255
19735.27 228
19736.60 277
19737.93 246
19739.26 258
19740.59 218
19741.92 251
19743.24 265
19744.57 245
19745.90 228
19747.23 229
19748.56 253
19749.89 261
19751.22 266
19752.54 229
19753.87 248
19755.20 230
19756.53 214
19757.86 239
19759.19 223
19760.52 253
19761.85 275
19763.18 228
19764.50 241
19765.83 255
19767.16 260
19768.49 261
19769.82 240
19771.15 226
19772.48 228
19773.81 225
19775.14 237
19776.47 235
19777.80 232
19779.13 229
19780.46 249
19781.79 232
19783.12 200
19784.45 260
19785.78 242
19787.11 248
19788.44 251
19789.77 216
19791.10 223
19792.43 270
19793.76 234
19795.09 209
19796.42 208
19797.75 238
19799.08 238
19800.41 245
19801.74 225
19803.07 236
19804.40 240
19805.73 237
19807.06 220
19808.39 208
19809.72 236
19811.05 261
19812.38 274
19813.71 234
19815.05 234
19816.38 256
19817.71 278
19819.04 244
19820.37 223
19821.70 225
19823.03 232
19824.36 234
19825.69 236
19827.03 206
19828.36 243
19829.69 235
19831.02 251
19832.35 206
19833.68 216
19835.01 244
19836.35 260
19837.68 239
19839.01 201
19840.34 232
19841.67 258
19843.00 244
19844.34 219
19845.67 252
19847.00 234
19848.33 247
19849.66 231
19851.00 196
19852.33 215
19853.66 283
19854.99 257
19856.32 222
19857.66 229
19858.99 219
19860.32 240
19861.65 224
19862.99 255
19864.32 250
19865.65 249
19866.98 252
19868.32 238
19869.65 256
19870.98 230
19872.31 252
19873.65 231
19874.98 226
19876.31 247
19877.65 242
19878.98 247
19880.31 225
19881.65 212
19882.98 231
19884.31 215
19885.64 222
19886.98 220
19888.31 248
19889.64 232
19890.98 220
19892.31 221
19893.64 229
19894.98 216
19896.31 216
19897.65 230
19898.98 210
19900.31 241
19901.65 265
19902.98 273
19904.31 229
19905.65 208
19906.98 212
19908.32 237
19909.65 230
19910.98 232
19912.32 239
19913.65 241
19914.99 246
19916.32 249
19917.66 225
19918.99 214
19920.32 229
19921.66 219
19922.99 233
19924.33 225
19925.66 246
19927.00 244
19928.33 217
19929.67 222
19931.00 220
19932.34 229
19933.67 229
19935.01 207
19936.34 242
19937.68 200
19939.01 216
19940.35 214
19941.68 231
19943.02 218
19944.35 227
19945.69 217
19947.02 208
19948.36 266
19949.69 232
19951.03 216
19952.36 229
19953.70 233
19955.03 220
19956.37 246
19957.71 236
19959.04 259
19960.38 252
19961.71 222
19963.05 230
19964.38 224
19965.72 211
19967.06 232
19968.39 252
19969.73 237
19971.06 260
19972.40 241
19973.74 225
19975.07 215
19976.41 226
19977.75 243
19979.08 249
19980.42 261
19981.75 254
19983.09 218
19984.43 244
19985.76 249
19987.10 230
19988.44 249
19989.77 229
19991.11 225
19992.45 243
19993.78 232
19995.12 231
19996.46 217
19997.80 226
19999.13 243
20000.47 231
20001.81 256
20003.14 240
20004.48 247
20005.82 245
20007.16 261
20008.49 259
20009.83 239
20011.17 245
20012.51 228
20013.84 242
20015.18 216
20016.52 228
20017.86 226
20019.19 237
20020.53 252
20021.87 230
20023.21 247
20024.55 242
20025.88 241
20027.22 276
20028.56 268
20029.90 237
20031.24 256
20032.57 244
20033.91 251
20035.25 210
20036.59 225
20037.93 242
20039.26 243
20040.60 238
20041.94 190
20043.28 235
20044.62 236
20045.96 235
20047.30 214
20048.63 214
20049.97 243
20051.31 273
20052.65 266
20053.99 194
20055.33 206
20056.67 254
20058.01 242
20059.35 241
20060.69 207
20062.02 226
20063.36 219
20064.70 238
20066.04 238
20067.38 251
20068.72 263
20070.06 251
20071.40 264
20072.74 241
20074.08 224
20075.42 221
20076.76 253
20078.10 229
20079.44 220
20080.78 238
20082.12 228
20083.46 241
20084.80 255
20086.14 239
20087.48 233
20088.82 295
20090.16 264
20091.50 247
20092.84 243
20094.18 235
20095.52 240
20096.86 243
20098.20 265
20099.54 258
20100.88 216
20102.22 216
20103.56 230
20104.90 240
20106.24 264
20107.58 242
20108.92 218
20110.26 239
20111.60 260
20112.95 215
20114.29 218
20115.63 242
20116.97 231
20118.31 228
20119.65 244
20120.99 224
20122.33 240
20123.67 246
20125.02 233
20126.36 224
20127.70 215
20129.04 206
20130.38 223
20131.72 228
20133.06 212
20134.41 204
20135.75 201
