# Supplementary material for: MALDI-TOF MS typing enables the classification of brewing yeasts of the genus Saccharomyces to major beer styles
Source: PLoS One. 2017 Aug 9;12(8):e0181694. doi: 10.1371/journal.pone.0181694 (PMC5549903; doi:10.1371/journal.pone.0181694)
Supplement: S10 File — The directory includes 90 raw files and was zipped to “.zip”; the folder has three strains with 30 spectra per strain; S1 Text explains the raw files with an example and Table 1 represents the yeast strains used within the experiment. (ZIP) [file pone.0181694.s013.zip › 28-30/30336-192-OG-Alt-Alt-YPG-18h-E-E_2015-08-13__0_C5_1.dat]

1999.93 2419
2000.35 2370
2000.77 2389
2001.19 2481
2001.61 2540
2002.03 2531
2002.46 2615
2002.88 2498
2003.30 2369
2003.72 2456
2004.14 2549
2004.57 2395
2004.99 2216
2005.41 2211
2005.83 2351
2006.25 2328
2006.68 2236
2007.10 2273
2007.52 2343
2007.94 2395
2008.37 2434
2008.79 2292
2009.21 2487
2009.63 2637
2010.06 2487
2010.48 2492
2010.90 2560
2011.32 2585
2011.75 2742
2012.17 2566
2012.59 2420
2013.02 2631
2013.44 2345
2013.86 2329
2014.29 2304
2014.71 2310
2015.13 2243
2015.55 2227
2015.98 2294
2016.40 2163
2016.82 2229
2017.25 2359
2017.67 2351
2018.10 2334
2018.52 2379
2018.94 2619
2019.37 2485
2019.79 2332
2020.21 2615
2020.64 2802
2021.06 2616
2021.48 2647
2021.91 2517
2022.33 2548
2022.76 2264
2023.18 2251
2023.60 2346
2024.03 2531
2024.45 2412
2024.88 2315
2025.30 2521
2025.73 2326
2026.15 2050
2026.57 2324
2027.00 2312
2027.42 2408
2027.85 2355
2028.27 2250
2028.70 2231
2029.12 2093
2029.55 2216
2029.97 2350
2030.40 2223
2030.82 2302
2031.24 2420
2031.67 2307
2032.09 2267
2032.52 2192
2032.94 2325
2033.37 2233
2033.79 2328
2034.22 2303
2034.65 2374
2035.07 2482
2035.50 2407
2035.92 2518
2036.35 2312
2036.77 2468
2037.20 2440
2037.62 2396
2038.05 2343
2038.47 2476
2038.90 2421
2039.33 2618
2039.75 2559
2040.18 2729
2040.60 2787
2041.03 2784
2041.45 2763
2041.88 2666
2042.31 2564
2042.73 2565
2043.16 2555
2043.58 2757
2044.01 2727
2044.44 2656
2044.86 2590
2045.29 2498
2045.72 2388
2046.14 2362
2046.57 2255
2047.00 2397
2047.42 2354
2047.85 2243
2048.28 2264
2048.70 2324
2049.13 2359
2049.56 2361
2049.98 2379
2050.41 2307
2050.84 2372
2051.26 2241
2051.69 2267
2052.12 2223
2052.54 2257
2052.97 2362
2053.40 2075
2053.83 2211
2054.25 2332
2054.68 2252
2055.11 2281
2055.53 2161
2055.96 2174
2056.39 2182
2056.82 2175
2057.24 2162
2057.67 2174
2058.10 2193
2058.53 2201
2058.96 2307
2059.38 2373
2059.81 2331
2060.24 2268
2060.67 2383
2061.10 2197
2061.52 2115
2061.95 2241
2062.38 2274
2062.81 2265
2063.24 2428
2063.66 2516
2064.09 2451
2064.52 2303
2064.95 2496
2065.38 2486
2065.81 2820
2066.23 2811
2066.66 2779
2067.09 2586
2067.52 2945
2067.95 2888
2068.38 2743
2068.81 3019
2069.23 2818
2069.66 2809
2070.09 2524
2070.52 2582
2070.95 2708
2071.38 2489
2071.81 2539
2072.24 2458
2072.67 2491
2073.10 2196
2073.53 2348
2073.95 2374
2074.38 2167
2074.81 2194
2075.24 2392
2075.67 2304
2076.10 2455
2076.53 2459
2076.96 2657
2077.39 2525
2077.82 2443
2078.25 2469
2078.68 2583
2079.11 2476
2079.54 2409
2079.97 2619
2080.40 2555
2080.83 2677
2081.26 2590
2081.69 2603
2082.12 2749
2082.55 2616
2082.98 2512
2083.41 2478
2083.84 2335
2084.27 2495
2084.70 2444
2085.13 2266
2085.56 2406
2085.99 2492
2086.42 2371
2086.85 2239
2087.29 2405
2087.72 2410
2088.15 2420
2088.58 2454
2089.01 2486
2089.44 2502
2089.87 2300
2090.30 2181
2090.73 2291
2091.16 2324
2091.59 2414
2092.03 2140
2092.46 2235
2092.89 2431
2093.32 2334
2093.75 2370
2094.18 2383
2094.61 2455
2095.05 2420
2095.48 2133
2095.91 2242
2096.34 2286
2096.77 2276
2097.20 2121
2097.63 2190
2098.07 2280
2098.50 2341
2098.93 2319
2099.36 2209
2099.79 2213
2100.23 2150
2100.66 2089
2101.09 2261
2101.52 2160
2101.95 2179
2102.39 2146
2102.82 2129
2103.25 2212
2103.68 2081
2104.12 2041
2104.55 2348
2104.98 2458
2105.41 2140
2105.85 2153
2106.28 2288
2106.71 2412
2107.14 2444
2107.58 2314
2108.01 2249
2108.44 2147
2108.88 2054
2109.31 2240
2109.74 2520
2110.18 2416
2110.61 2539
2111.04 2274
2111.47 2280
2111.91 2310
2112.34 2284
2112.77 2316
2113.21 2348
2113.64 2309
2114.07 2168
2114.51 2160
2114.94 2286
2115.37 2060
2115.81 2129
2116.24 2233
2116.68 2279
2117.11 2343
2117.54 2374
2117.98 2125
2118.41 2068
2118.85 2108
2119.28 2109
2119.71 2216
2120.15 2174
2120.58 2040
2121.02 2281
2121.45 2256
2121.88 2233
2122.32 2157
2122.75 2110
2123.19 2077
2123.62 2018
2124.06 2214
2124.49 2175
2124.92 2025
2125.36 2234
2125.79 2117
2126.23 2147
2126.66 2106
2127.10 2007
2127.53 2185
2127.97 2391
2128.40 2302
2128.84 2095
2129.27 2273
2129.71 2193
2130.14 2233
2130.58 2321
2131.01 2401
2131.45 2311
2131.88 2650
2132.32 2671
2132.75 2414
2133.19 2707
2133.63 2525
2134.06 2479
2134.50 2606
2134.93 2578
2135.37 2657
2135.80 2641
2136.24 2715
2136.67 2639
2137.11 2789
2137.55 2903
2137.98 3075
2138.42 2926
2138.85 2923
2139.29 2843
2139.73 2715
2140.16 2729
2140.60 2645
2141.03 2506
2141.47 2502
2141.91 2394
2142.34 2207
2142.78 1998
2143.22 2280
2143.65 2193
2144.09 2150
2144.53 2089
2144.96 2118
2145.40 2369
2145.84 2302
2146.27 2234
2146.71 2314
2147.15 2306
2147.58 2370
2148.02 2528
2148.46 2589
2148.89 2602
2149.33 2806
2149.77 2824
2150.21 3017
2150.64 3180
2151.08 3098
2151.52 3075
2151.95 3189
2152.39 3366
2152.83 3451
2153.27 3475
2153.70 3448
2154.14 3304
2154.58 3309
2155.02 2986
2155.45 2942
2155.89 2963
2156.33 2979
2156.77 2722
2157.21 2762
2157.64 2651
2158.08 2561
2158.52 2671
2158.96 2891
2159.40 2800
2159.83 2504
2160.27 2383
2160.71 2407
2161.15 2499
2161.59 2714
2162.02 2448
2162.46 2460
2162.90 2537
2163.34 2507
2163.78 2701
2164.22 2479
2164.66 2240
2165.09 2330
2165.53 2508
2165.97 2469
2166.41 2360
2166.85 2345
2167.29 2536
2167.73 2430
2168.17 2344
2168.60 2428
2169.04 2497
2169.48 2473
2169.92 2440
2170.36 2451
2170.80 2569
2171.24 2688
2171.68 2534
2172.12 2730
2172.56 2922
2173.00 2858
2173.44 2775
2173.88 2706
2174.32 2950
2174.76 3008
2175.20 2971
2175.64 3376
2176.07 3379
2176.51 3242
2176.95 3059
2177.39 3167
2177.83 3470
2178.27 3391
2178.71 3380
2179.15 3299
2179.59 3246
2180.03 3096
2180.47 3033
2180.92 2877
2181.36 2810
2181.80 2879
2182.24 2823
2182.68 2665
2183.12 2571
2183.56 2471
2184.00 2456
2184.44 2433
2184.88 2184
2185.32 2311
2185.76 2327
2186.20 2428
2186.64 2470
2187.08 2462
2187.52 2436
2187.97 2365
2188.41 2466
2188.85 2530
2189.29 2569
2189.73 2763
2190.17 2797
2190.61 2780
2191.05 2962
2191.49 2908
2191.94 2948
2192.38 2825
2192.82 2706
2193.26 2815
2193.70 2634
2194.14 2619
2194.58 2626
2195.03 2547
2195.47 2653
2195.91 2773
2196.35 2782
2196.79 2928
2197.24 2790
2197.68 2560
2198.12 2773
2198.56 2788
2199.00 2685
2199.45 2803
2199.89 2595
2200.33 2691
2200.77 2729
2201.21 2777
2201.66 2869
2202.10 2472
2202.54 2519
2202.98 2708
2203.43 2473
2203.87 2436
2204.31 2584
2204.75 2505
2205.20 2599
2205.64 2645
2206.08 2454
2206.53 2502
2206.97 2385
2207.41 2470
2207.85 2685
2208.30 2639
2208.74 2550
2209.18 2560
2209.63 2657
2210.07 2680
2210.51 3001
2210.96 2877
2211.40 2755
2211.84 2742
2212.29 2788
2212.73 2904
2213.17 2698
2213.62 2812
2214.06 2826
2214.50 2879
2214.95 2720
2215.39 2559
2215.84 2582
2216.28 2397
2216.72 2436
2217.17 2599
2217.61 2434
2218.05 2388
2218.50 2285
2218.94 2409
2219.39 2258
2219.83 2371
2220.28 2199
2220.72 2269
2221.16 2457
2221.61 2536
2222.05 2630
2222.50 2610
2222.94 2480
2223.39 2483
2223.83 2574
2224.28 2702
2224.72 2555
2225.16 2630
2225.61 2847
2226.05 2902
2226.50 2924
2226.94 2771
2227.39 2801
2227.83 2915
2228.28 2793
2228.72 2848
2229.17 2747
2229.61 2880
2230.06 3040
2230.50 2984
2230.95 3072
2231.40 3152
2231.84 2873
2232.29 2852
2232.73 2901
2233.18 2792
2233.62 2897
2234.07 2955
2234.51 2937
2234.96 2824
2235.41 2855
2235.85 2826
2236.30 2738
2236.74 2813
2237.19 2840
2237.63 2898
2238.08 2894
2238.53 2906
2238.97 2853
2239.42 2653
2239.86 2460
2240.31 2532
2240.76 2784
2241.20 2655
2241.65 2617
2242.10 2582
2242.54 2579
2242.99 2649
2243.44 2428
2243.88 2328
2244.33 2423
2244.78 2180
2245.22 2188
2245.67 2310
2246.12 2280
2246.56 2381
2247.01 2405
2247.46 2339
2247.90 2287
2248.35 2213
2248.80 2401
2249.24 2409
2249.69 2247
2250.14 2449
2250.59 2453
2251.03 2568
2251.48 2544
2251.93 2476
2252.38 2298
2252.82 2539
2253.27 2622
2253.72 2497
2254.17 2499
2254.61 2622
2255.06 2576
2255.51 2432
2255.96 2221
2256.40 2302
2256.85 2404
2257.30 2160
2257.75 2167
2258.20 2339
2258.64 2284
2259.09 2285
2259.54 2272
2259.99 2315
2260.44 2467
2260.88 2362
2261.33 2418
2261.78 2387
2262.23 2430
2262.68 2441
2263.13 2465
2263.58 2670
2264.02 2789
2264.47 2813
2264.92 2683
2265.37 2694
2265.82 2840
2266.27 2848
2266.72 2937
2267.17 2947
2267.61 2902
2268.06 2933
2268.51 2892
2268.96 2830
2269.41 2860
2269.86 2998
2270.31 2914
2270.76 2973
2271.21 3079
2271.66 3196
2272.11 3181
2272.56 2962
2273.00 2970
2273.45 3119
2273.90 3128
2274.35 2936
2274.80 3059
2275.25 3168
2275.70 2959
2276.15 3045
2276.60 2998
2277.05 2728
2277.50 2948
2277.95 2808
2278.40 2631
2278.85 2597
2279.30 2639
2279.75 2828
2280.20 2504
2280.65 2644
2281.10 2619
2281.55 2693
2282.00 2598
2282.45 2465
2282.90 2490
2283.35 2460
2283.81 2564
2284.26 2564
2284.71 2583
2285.16 2545
2285.61 2537
2286.06 2571
2286.51 2429
2286.96 2668
2287.41 2559
2287.86 2670
2288.31 2493
2288.76 2717
2289.22 2814
2289.67 2936
2290.12 3293
2290.57 3669
2291.02 3795
2291.47 3977
2291.92 4544
2292.37 4722
2292.83 5194
2293.28 5328
2293.73 5386
2294.18 5461
2294.63 5429
2295.08 5685
2295.53 5602
2295.99 5064
2296.44 4708
2296.89 4805
2297.34 4727
2297.79 4072
2298.25 3876
2298.70 3786
2299.15 3657
2299.60 3308
2300.05 3147
2300.51 3128
2300.96 3199
2301.41 2870
2301.86 2750
2302.32 2661
2302.77 2643
2303.22 2829
2303.67 2657
2304.13 2520
2304.58 2457
2305.03 2536
2305.48 2398
2305.94 2640
2306.39 2527
2306.84 2592
2307.29 2577
2307.75 2833
2308.20 2551
2308.65 2646
2309.11 2871
2309.56 2698
2310.01 2772
2310.47 2932
2310.92 3103
2311.37 2971
2311.83 3185
2312.28 3173
2312.73 3137
2313.19 3212
2313.64 3192
2314.09 2967
2314.55 3026
2315.00 3110
2315.45 2763
2315.91 2751
2316.36 2865
2316.81 3221
2317.27 2938
2317.72 2759
2318.18 2804
2318.63 2951
2319.08 2933
2319.54 2783
2319.99 2819
2320.45 2974
2320.90 3013
2321.35 2982
2321.81 2882
2322.26 3058
2322.72 3295
2323.17 3014
2323.63 2978
2324.08 3029
2324.54 3039
2324.99 2962
2325.44 2917
2325.90 3000
2326.35 3083
2326.81 3210
2327.26 2906
2327.72 2956
2328.17 3181
2328.63 3154
2329.08 3386
2329.54 3261
2329.99 3336
2330.45 3317
2330.90 3300
2331.36 3597
2331.81 3460
2332.27 3763
2332.72 3558
2333.18 3603
2333.64 3514
2334.09 3351
2334.55 3224
2335.00 3101
2335.46 3007
2335.91 2997
2336.37 2914
2336.82 2841
2337.28 2873
2337.74 2857
2338.19 2681
2338.65 2718
2339.10 2768
2339.56 2796
2340.02 2468
2340.47 2478
2340.93 2512
2341.38 2720
2341.84 2726
2342.30 2831
2342.75 2632
2343.21 2664
2343.67 2724
2344.12 2875
2344.58 2701
2345.04 2702
2345.49 2677
2345.95 2473
2346.41 2450
2346.86 2751
2347.32 2806
2347.78 2675
2348.23 2802
2348.69 2868
2349.15 2711
2349.60 2658
2350.06 2599
2350.52 2774
2350.97 2825
2351.43 2718
2351.89 2757
2352.35 2750
2352.80 2838
2353.26 2705
2353.72 2627
2354.18 2729
2354.63 2673
2355.09 2629
2355.55 2611
2356.01 2367
2356.46 2384
2356.92 2446
2357.38 2505
2357.84 2471
2358.29 2361
2358.75 2329
2359.21 2567
2359.67 2520
2360.13 2633
2360.58 2599
2361.04 2677
2361.50 2849
2361.96 2761
2362.42 2571
2362.88 2489
2363.33 2505
2363.79 2759
2364.25 2700
2364.71 2515
2365.17 2605
2365.63 2738
2366.08 2812
2366.54 2822
2367.00 2882
2367.46 2792
2367.92 2793
2368.38 2994
2368.84 2958
2369.30 2813
2369.75 2979
2370.21 2948
2370.67 2859
2371.13 2871
2371.59 3046
2372.05 2908
2372.51 2693
2372.97 2790
2373.43 2598
2373.89 2661
2374.35 2728
2374.81 2644
2375.27 2923
2375.72 2896
2376.18 3063
2376.64 3061
2377.10 2833
2377.56 3028
2378.02 2946
2378.48 3103
2378.94 2748
2379.40 2899
2379.86 2695
2380.32 2670
2380.78 2835
2381.24 2829
2381.70 2985
2382.16 2853
2382.62 3067
2383.08 3050
2383.54 2816
2384.00 2872
2384.46 2820
2384.92 2680
2385.39 2603
2385.85 2526
2386.31 2506
2386.77 2579
2387.23 2627
2387.69 2878
2388.15 2774
2388.61 2652
2389.07 2575
2389.53 2632
2389.99 2613
2390.45 2633
2390.91 2602
2391.38 2435
2391.84 2721
2392.30 2771
2392.76 2591
2393.22 2693
2393.68 2734
2394.14 2667
2394.60 2544
2395.06 2648
2395.53 2695
2395.99 2428
2396.45 2417
2396.91 2381
2397.37 2381
2397.83 2375
2398.30 2402
2398.76 2456
2399.22 2463
2399.68 2519
2400.14 2493
2400.61 2439
2401.07 2524
2401.53 2493
2401.99 2360
2402.45 2540
2402.92 2557
2403.38 2616
2403.84 2461
2404.30 2193
2404.76 2410
2405.23 2507
2405.69 2552
2406.15 2579
2406.61 2736
2407.08 2880
2407.54 2909
2408.00 2746
2408.46 2634
2408.93 2714
2409.39 2915
2409.85 2868
2410.32 2706
2410.78 2771
2411.24 2600
2411.70 2568
2412.17 2586
2412.63 2724
2413.09 2616
2413.56 2608
2414.02 2517
2414.48 2591
2414.95 2648
2415.41 2569
2415.87 2592
2416.34 2557
2416.80 2654
2417.26 2627
2417.73 2776
2418.19 2957
2418.65 3047
2419.12 3054
2419.58 3214
2420.05 3245
2420.51 3100
2420.97 3009
2421.44 3111
2421.90 3341
2422.37 3327
2422.83 3133
2423.29 3127
2423.76 3160
2424.22 3106
2424.69 2961
2425.15 3030
2425.62 3047
2426.08 2890
2426.54 2921
2427.01 2815
2427.47 2709
2427.94 2617
2428.40 2775
2428.87 2810
2429.33 2776
2429.80 2876
2430.26 2684
2430.73 2498
2431.19 2646
2431.66 2675
2432.12 2655
2432.59 2608
2433.05 2543
2433.52 2633
2433.98 2747
2434.45 2907
2434.91 2758
2435.38 2841
2435.84 2884
2436.31 3042
2436.77 2804
2437.24 2829
2437.70 2836
2438.17 2862
2438.63 2963
2439.10 2954
2439.57 2906
2440.03 2984
2440.50 2982
2440.96 3037
2441.43 3009
2441.89 3020
2442.36 3109
2442.83 3057
2443.29 2923
2443.76 2982
2444.22 3265
2444.69 3128
2445.16 3065
2445.62 3155
2446.09 3141
2446.56 2884
2447.02 2792
2447.49 2483
2447.96 2451
2448.42 2478
2448.89 2435
2449.35 2717
2449.82 2666
2450.29 2536
2450.75 2590
2451.22 2578
2451.69 2545
2452.16 2625
2452.62 2622
2453.09 2654
2453.56 2668
2454.02 2770
2454.49 2636
2454.96 2524
2455.42 2673
2455.89 2588
2456.36 2552
2456.83 2551
2457.29 2665
2457.76 2494
2458.23 2531
2458.70 2597
2459.16 2680
2459.63 2571
2460.10 2514
2460.57 2612
2461.03 2502
2461.50 2428
2461.97 2511
2462.44 2398
2462.91 2628
2463.37 2621
2463.84 2603
2464.31 2573
2464.78 2497
2465.25 2438
2465.71 2568
2466.18 2422
2466.65 2577
2467.12 2497
2467.59 2557
2468.06 2686
2468.52 2591
2468.99 2554
2469.46 2765
2469.93 2720
2470.40 2647
2470.87 2627
2471.34 2476
2471.80 2603
2472.27 2587
2472.74 2606
2473.21 2585
2473.68 2283
2474.15 2237
2474.62 2244
2475.09 2585
2475.56 2535
2476.02 2511
2476.49 2528
2476.96 2534
2477.43 2468
2477.90 2402
2478.37 2314
2478.84 2252
2479.31 2400
2479.78 2620
2480.25 2502
2480.72 2521
2481.19 2627
2481.66 2497
2482.13 2516
2482.60 2582
2483.07 2581
2483.54 2457
2484.01 2455
2484.48 2666
2484.95 2782
2485.42 2549
2485.89 2497
2486.36 2556
2486.83 2459
2487.30 2286
2487.77 2385
2488.24 2547
2488.71 2707
2489.18 2749
2489.65 2660
2490.12 2613
2490.59 2712
2491.06 2769
2491.53 2963
2492.00 2732
2492.47 2752
2492.94 2957
2493.41 2783
2493.88 2705
2494.36 2484
2494.83 2826
2495.30 2981
2495.77 2859
2496.24 2734
2496.71 2570
2497.18 2797
2497.65 2752
2498.12 2623
2498.60 2580
2499.07 2630
2499.54 2819
2500.01 2692
2500.48 2527
2500.95 2566
2501.42 2580
2501.90 2439
2502.37 2620
2502.84 2470
2503.31 2451
2503.78 2529
2504.25 2394
2504.73 2531
2505.20 2342
2505.67 2455
2506.14 2539
2506.61 2426
2507.09 2654
2507.56 2512
2508.03 2545
2508.50 2711
2508.97 2774
2509.45 2982
2509.92 2861
2510.39 2900
2510.86 2956
2511.34 3066
2511.81 3059
2512.28 3202
2512.75 2993
2513.23 3027
2513.70 3049
2514.17 2986
2514.65 3053
2515.12 2968
2515.59 2946
2516.06 3170
2516.54 3034
2517.01 3090
2517.48 2972
2517.96 2894
2518.43 2744
2518.90 2719
2519.38 2657
2519.85 2475
2520.32 2648
2520.80 2755
2521.27 2700
2521.74 2628
2522.22 2689
2522.69 2527
2523.16 2556
2523.64 2529
2524.11 2468
2524.58 2416
2525.06 2445
2525.53 2523
2526.01 2592
2526.48 2659
2526.95 2609
2527.43 2556
2527.90 2486
2528.38 2535
2528.85 2445
2529.32 2595
2529.80 2385
2530.27 2371
2530.75 2468
2531.22 2367
2531.70 2593
2532.17 2616
2532.64 2578
2533.12 2720
2533.59 2660
2534.07 2706
2534.54 2810
2535.02 2769
2535.49 2738
2535.97 2624
2536.44 2644
2536.92 2782
2537.39 2832
2537.87 2853
2538.34 2950
2538.82 2915
2539.29 2702
2539.77 2631
2540.24 2653
2540.72 2563
2541.19 2700
2541.67 2599
2542.14 2828
2542.62 2770
2543.09 2709
2543.57 2657
2544.04 2803
2544.52 2642
2545.00 2625
2545.47 2705
2545.95 2818
2546.42 2752
2546.90 2999
2547.37 3221
2547.85 3398
2548.33 3338
2548.80 3425
2549.28 3490
2549.75 3654
2550.23 3640
2550.71 3923
2551.18 3839
2551.66 3713
2552.14 3777
2552.61 3900
2553.09 3818
2553.57 3764
2554.04 3835
2554.52 3774
2554.99 3571
2555.47 3523
2555.95 3596
2556.42 3552
2556.90 3678
2557.38 3562
2557.86 3317
2558.33 3350
2558.81 3251
2559.29 3209
2559.76 2893
2560.24 2968
2560.72 3014
2561.19 3215
2561.67 2882
2562.15 2774
2562.63 2782
2563.10 2700
2563.58 2671
2564.06 2570
2564.54 2567
2565.01 2692
2565.49 2673
2565.97 2850
2566.45 2591
2566.92 2622
2567.40 2688
2567.88 2551
2568.36 2588
2568.83 2790
2569.31 2521
2569.79 2592
2570.27 2674
2570.75 2577
2571.22 2598
2571.70 2382
2572.18 2452
2572.66 2484
2573.14 2462
2573.62 2647
2574.09 2570
2574.57 2486
2575.05 2413
2575.53 2577
2576.01 2451
2576.49 2470
2576.97 2471
2577.44 2642
2577.92 2715
2578.40 2617
2578.88 2606
2579.36 2566
2579.84 2503
2580.32 2699
2580.80 2626
2581.27 2560
2581.75 2664
2582.23 2692
2582.71 2666
2583.19 2563
2583.67 2566
2584.15 2509
2584.63 2784
2585.11 2628
2585.59 2547
2586.07 2494
2586.55 2609
2587.03 2608
2587.51 2583
2587.99 2515
2588.47 2550
2588.94 2678
2589.42 2733
2589.90 2607
2590.38 2677
2590.86 2748
2591.34 2814
2591.82 2452
2592.30 2506
2592.78 2739
2593.26 2718
2593.74 2733
2594.22 2815
2594.71 2864
2595.19 2798
2595.67 2827
2596.15 2868
2596.63 2674
2597.11 2761
2597.59 2602
2598.07 2502
2598.55 2590
2599.03 2650
2599.51 2792
2599.99 2644
2600.47 2594
2600.95 2410
2601.43 2473
2601.91 2518
2602.40 2667
2602.88 2599
2603.36 2548
2603.84 2580
2604.32 2668
2604.80 2794
2605.28 2755
2605.76 2744
2606.24 2622
2606.73 2698
2607.21 2673
2607.69 2689
2608.17 2672
2608.65 2643
2609.13 2575
2609.62 2845
2610.10 2752
2610.58 2732
2611.06 2800
2611.54 2860
2612.02 2745
2612.51 2666
2612.99 2671
2613.47 2525
2613.95 2646
2614.43 2680
2614.92 2643
2615.40 2640
2615.88 2759
2616.36 2660
2616.85 2504
2617.33 2419
2617.81 2531
2618.29 2584
2618.78 2672
2619.26 2664
2619.74 2654
2620.22 2599
2620.71 2608
2621.19 2556
2621.67 2720
2622.15 2739
2622.64 2722
2623.12 2764
2623.60 2642
2624.09 2852
2624.57 3017
2625.05 2830
2625.53 2731
2626.02 2903
2626.50 2711
2626.98 2774
2627.47 2618
2627.95 2606
2628.43 2567
2628.92 2748
2629.40 2657
2629.88 2460
2630.37 2576
2630.85 2485
2631.34 2663
2631.82 2427
2632.30 2413
2632.79 2445
2633.27 2627
2633.75 2625
2634.24 2530
2634.72 2553
2635.21 2656
2635.69 2546
2636.17 2636
2636.66 2775
2637.14 2853
2637.63 2920
2638.11 2793
2638.60 2676
2639.08 2678
2639.56 2641
2640.05 2787
2640.53 2796
2641.02 2708
2641.50 2719
2641.99 2649
2642.47 2859
2642.96 3102
2643.44 2928
2643.93 2833
2644.41 2905
2644.90 2930
2645.38 2873
2645.87 2803
2646.35 2867
2646.84 2828
2647.32 2670
2647.81 2772
2648.29 2597
2648.78 2424
2649.26 2521
2649.75 2865
2650.23 2699
2650.72 2552
2651.20 2490
2651.69 2660
2652.17 2717
2652.66 2577
2653.15 2849
2653.63 2973
2654.12 2997
2654.60 2801
2655.09 2865
2655.57 2779
2656.06 2921
2656.55 2883
2657.03 2887
2657.52 2878
2658.00 2990
2658.49 2843
2658.98 3165
2659.46 2969
2659.95 2893
2660.44 3108
2660.92 2711
2661.41 2645
2661.90 2724
2662.38 2813
2662.87 2625
2663.35 2676
2663.84 2650
2664.33 2628
2664.81 2625
2665.30 2545
2665.79 2599
2666.28 2600
2666.76 2670
2667.25 2580
2667.74 2506
2668.22 2253
2668.71 2339
2669.20 2569
2669.68 2611
2670.17 2613
2670.66 2853
2671.15 2881
2671.63 2492
2672.12 2618
2672.61 2784
2673.10 2804
2673.58 2790
2674.07 2829
2674.56 2864
2675.05 3021
2675.53 3096
2676.02 3006
2676.51 3141
2677.00 3272
2677.49 3197
2677.97 3287
2678.46 3320
2678.95 3410
2679.44 3310
2679.93 3400
2680.41 3377
2680.90 3256
2681.39 3321
2681.88 3336
2682.37 3254
2682.85 3213
2683.34 3304
2683.83 3518
2684.32 3357
2684.81 3459
2685.30 3158
2685.79 3279
2686.27 3497
2686.76 3461
2687.25 3108
2687.74 3154
2688.23 2956
2688.72 2971
2689.21 2902
2689.70 2939
2690.19 2837
2690.67 2918
2691.16 2931
2691.65 2840
2692.14 2678
2692.63 2611
2693.12 2735
2693.61 2661
2694.10 2514
2694.59 2478
2695.08 2492
2695.57 2520
2696.06 2619
2696.55 2775
2697.04 2682
2697.53 2782
2698.02 2890
2698.51 2744
2699.00 2608
2699.49 2566
2699.98 2749
2700.47 2834
2700.96 2961
2701.45 2832
2701.94 2874
2702.43 2804
2702.92 2921
2703.41 2942
2703.90 2911
2704.39 3086
2704.88 2919
2705.37 2889
2705.86 2962
2706.35 3001
2706.84 3090
2707.33 2947
2707.82 2875
2708.31 3025
2708.80 2982
2709.29 2868
2709.78 2751
2710.27 2644
2710.77 2853
2711.26 2758
2711.75 2623
2712.24 2625
2712.73 2618
2713.22 2807
2713.71 2661
2714.20 2436
2714.69 2551
2715.19 2721
2715.68 2664
2716.17 2650
2716.66 2797
2717.15 2728
2717.64 2687
2718.13 2560
2718.63 2635
2719.12 2713
2719.61 2559
2720.10 2469
2720.59 2477
2721.08 2547
2721.58 2392
2722.07 2667
2722.56 2810
2723.05 2744
2723.54 2692
2724.04 2820
2724.53 2859
2725.02 2942
2725.51 2906
2726.01 2731
2726.50 2795
2726.99 2810
2727.48 2906
2727.98 2660
2728.47 2535
2728.96 2382
2729.45 2607
2729.95 2626
2730.44 2559
2730.93 2460
2731.42 2540
2731.92 2607
2732.41 2426
2732.90 2743
2733.40 2693
2733.89 2866
2734.38 2793
2734.87 2845
2735.37 2854
2735.86 2806
2736.35 2647
2736.85 2634
2737.34 2522
2737.83 2702
2738.33 2746
2738.82 2746
2739.31 2793
2739.81 2679
2740.30 2701
2740.79 2767
2741.29 2567
2741.78 2723
2742.28 2654
2742.77 2697
2743.26 2904
2743.76 2744
2744.25 2743
2744.75 2688
2745.24 2615
2745.73 2446
2746.23 2477
2746.72 2579
2747.22 2671
2747.71 2577
2748.20 2425
2748.70 2517
2749.19 2614
2749.69 2671
2750.18 2648
2750.68 2716
2751.17 2866
2751.67 2783
2752.16 2791
2752.66 2608
2753.15 2636
2753.64 2690
2754.14 2701
2754.63 2559
2755.13 2651
2755.62 2477
2756.12 2498
2756.61 2578
2757.11 2690
2757.60 2783
2758.10 2904
2758.59 2713
2759.09 2955
2759.59 2996
2760.08 2824
2760.58 2860
2761.07 2885
2761.57 2980
2762.06 2885
2762.56 2771
2763.05 2742
2763.55 2619
2764.05 2554
2764.54 2622
2765.04 2702
2765.53 2686
2766.03 2648
2766.52 2881
2767.02 2800
2767.52 2657
2768.01 2791
2768.51 2860
2769.00 2819
2769.50 2689
2770.00 2654
2770.49 2774
2770.99 2734
2771.49 2782
2771.98 2596
2772.48 2664
2772.98 2461
2773.47 2505
2773.97 2683
2774.47 2691
2774.96 2818
2775.46 2668
2775.96 2830
2776.45 2907
2776.95 3011
2777.45 3050
2777.94 3125
2778.44 3076
2778.94 3217
2779.43 3362
2779.93 3198
2780.43 3038
2780.93 3129
2781.42 3107
2781.92 3002
2782.42 3022
2782.92 3056
2783.41 2947
2783.91 2977
2784.41 2749
2784.91 2568
2785.40 2740
2785.90 2640
2786.40 2926
2786.90 2976
2787.39 2931
2787.89 2879
2788.39 2798
2788.89 2830
2789.39 2806
2789.88 2824
2790.38 2885
2790.88 2744
2791.38 2887
2791.88 2744
2792.37 2750
2792.87 2518
2793.37 2725
2793.87 2471
2794.37 2508
2794.87 2737
2795.37 2647
2795.86 2856
2796.36 2809
2796.86 2648
2797.36 2658
2797.86 2885
2798.36 2922
2798.86 3089
2799.35 2907
2799.85 2874
2800.35 2719
2800.85 3052
2801.35 3093
2801.85 2992
2802.35 3174
2802.85 3062
2803.35 3222
2803.85 3293
2804.35 3276
2804.85 3241
2805.34 3267
2805.84 3266
2806.34 3195
2806.84 3585
2807.34 3783
2807.84 3916
2808.34 4093
2808.84 4267
2809.34 4596
2809.84 4516
2810.34 4453
2810.84 4375
2811.34 4347
2811.84 4454
2812.34 4201
2812.84 4176
2813.34 3914
2813.84 3834
2814.34 3549
2814.84 3470
2815.34 3315
2815.84 3120
2816.34 3071
2816.84 2993
2817.34 2942
2817.84 2706
2818.35 2829
2818.85 2886
2819.35 2806
2819.85 3048
2820.35 2884
2820.85 3026
2821.35 3145
2821.85 3272
2822.35 3222
2822.85 3208
2823.35 3494
2823.85 3201
2824.36 3218
2824.86 3277
2825.36 3067
2825.86 3061
2826.36 3078
2826.86 3131
2827.36 3028
2827.86 2936
2828.37 2955
2828.87 2976
2829.37 2644
2829.87 2770
2830.37 2916
2830.87 2828
2831.38 2666
2831.88 2591
2832.38 2622
2832.88 2715
2833.38 2758
2833.88 2652
2834.39 2817
2834.89 2808
2835.39 2673
2835.89 2545
2836.40 2732
2836.90 2834
2837.40 2649
2837.90 3024
2838.40 2811
2838.91 2715
2839.41 2846
2839.91 2876
2840.41 2894
2840.92 2888
2841.42 2788
2841.92 2908
2842.42 2855
2842.93 2730
2843.43 2911
2843.93 2855
2844.44 2827
2844.94 2865
2845.44 2725
2845.94 2682
2846.45 2752
2846.95 2739
2847.45 2670
2847.96 2937
2848.46 2942
2848.96 3047
2849.47 3039
2849.97 2839
2850.47 3021
2850.98 3073
2851.48 3003
2851.98 3002
2852.49 2987
2852.99 2947
2853.50 2717
2854.00 2844
2854.50 2737
2855.01 2805
2855.51 2863
2856.01 2803
2856.52 2783
2857.02 2727
2857.53 2693
2858.03 2677
2858.53 2639
2859.04 2630
2859.54 2623
2860.05 2651
2860.55 2785
2861.06 2903
2861.56 2669
2862.06 2814
2862.57 2740
2863.07 2672
2863.58 2607
2864.08 2478
2864.59 2616
2865.09 2619
2865.60 2465
2866.10 2581
2866.61 2609
2867.11 2499
2867.62 2437
2868.12 2430
2868.63 2464
2869.13 2531
2869.64 2481
2870.14 2581
2870.65 2481
2871.15 2517
2871.66 2749
2872.16 2853
2872.67 2834
2873.17 2726
2873.68 2787
2874.18 2891
2874.69 2863
2875.20 2842
2875.70 2542
2876.21 2758
2876.71 2874
2877.22 2749
2877.72 2692
2878.23 2908
2878.74 2904
2879.24 2902
2879.75 2857
2880.25 2857
2880.76 2735
2881.27 2763
2881.77 2900
2882.28 2815
2882.79 2992
2883.29 2813
2883.80 2889
2884.30 3096
2884.81 2806
2885.32 2931
2885.82 3133
2886.33 3119
2886.84 3084
2887.34 2954
2887.85 2882
2888.36 3140
2888.86 3120
2889.37 2939
2889.88 3055
2890.38 3145
2890.89 3313
2891.40 3240
2891.91 3055
2892.41 2823
2892.92 2970
2893.43 3082
2893.93 3064
2894.44 3088
2894.95 3279
2895.46 3260
2895.96 3297
2896.47 3394
2896.98 3439
2897.49 3697
2897.99 3487
2898.50 3795
2899.01 3726
2899.52 3561
2900.03 3302
2900.53 3276
2901.04 3309
2901.55 3232
2902.06 3244
2902.56 3208
2903.07 3260
2903.58 3421
2904.09 3326
2904.60 3301
2905.11 3484
2905.61 3452
2906.12 3559
2906.63 3458
2907.14 3489
2907.65 3558
2908.16 3377
2908.66 3430
2909.17 3206
2909.68 3366
2910.19 3220
2910.70 2985
2911.21 3108
2911.72 3038
2912.23 2902
2912.73 2869
2913.24 2850
2913.75 2818
2914.26 2817
2914.77 2560
2915.28 2630
2915.79 2770
2916.30 2859
2916.81 2829
2917.32 2752
2917.83 2889
2918.33 2837
2918.84 3185
2919.35 2904
2919.86 2870
2920.37 2959
2920.88 2868
2921.39 2946
2921.90 2806
2922.41 3012
2922.92 2773
2923.43 2776
2923.94 2781
2924.45 2921
2924.96 2979
2925.47 3047
2925.98 3156
2926.49 2945
2927.00 3004
2927.51 3078
2928.02 3175
2928.53 3195
2929.04 3080
2929.55 3084
2930.06 2930
2930.57 3056
2931.08 3088
2931.59 2939
2932.11 2956
2932.62 2934
2933.13 2845
2933.64 2777
2934.15 2814
2934.66 2612
2935.17 2664
2935.68 2721
2936.19 2741
2936.70 2889
2937.21 2870
2937.72 2945
2938.24 2829
2938.75 2860
2939.26 2932
2939.77 2880
2940.28 3190
2940.79 3196
2941.30 3031
2941.81 3018
2942.33 3244
2942.84 3017
2943.35 2970
2943.86 3192
2944.37 3373
2944.88 3172
2945.40 3098
2945.91 3287
2946.42 3628
2946.93 3681
2947.44 3626
2947.96 4136
2948.47 4296
2948.98 4235
2949.49 4384
2950.00 4498
2950.52 4435
2951.03 4482
2951.54 4299
2952.05 4059
2952.57 3634
2953.08 3469
2953.59 3406
2954.10 3385
2954.62 3179
2955.13 3137
2955.64 3186
2956.15 2993
2956.67 2997
2957.18 3025
2957.69 2861
2958.20 2772
2958.72 2728
2959.23 2807
2959.74 2585
2960.26 2633
2960.77 2687
2961.28 2890
2961.80 2900
2962.31 2855
2962.82 3009
2963.34 3053
2963.85 3111
2964.36 3048
2964.88 3297
2965.39 3261
2965.90 3252
2966.42 3255
2966.93 3393
2967.44 3163
2967.96 2980
2968.47 2965
2968.98 3027
2969.50 3017
2970.01 2940
2970.53 2908
2971.04 2884
2971.55 2894
2972.07 2954
2972.58 2996
2973.10 2999
2973.61 3027
2974.12 3222
2974.64 3245
2975.15 3050
2975.67 2954
2976.18 2992
2976.70 3125
2977.21 3207
2977.73 3032
2978.24 2900
2978.75 2935
2979.27 3073
2979.78 2968
2980.30 2923
2980.81 3163
2981.33 3268
2981.84 3225
2982.36 3184
2982.87 3147
2983.39 3057
2983.90 3257
2984.42 3302
2984.93 3160
2985.45 3081
2985.96 3049
2986.48 3327
2987.00 3200
2987.51 3197
2988.03 3383
2988.54 3519
2989.06 3255
2989.57 3317
2990.09 3658
2990.60 3669
2991.12 3721
2991.64 3654
2992.15 3668
2992.67 4004
2993.18 3916
2993.70 3926
2994.21 4104
2994.73 4198
2995.25 4176
2995.76 4335
2996.28 4181
2996.80 4301
2997.31 4535
2997.83 4294
2998.34 4468
2998.86 4468
2999.38 4321
2999.89 4556
3000.41 4389
3000.93 4369
3001.44 4308
3001.96 4616
3002.48 4855
3002.99 4693
3003.51 4498
3004.03 4945
3004.54 5505
3005.06 5458
3005.58 5777
3006.09 5929
3006.61 6343
3007.13 7001
3007.65 7318
3008.16 7364
3008.68 7318
3009.20 7117
3009.71 6766
3010.23 6511
3010.75 5651
3011.27 5218
3011.78 5125
3012.30 4666
3012.82 4210
3013.34 3965
3013.85 3755
3014.37 3596
3014.89 3560
3015.41 3441
3015.93 3465
3016.44 3408
3016.96 3422
3017.48 3439
3018.00 3478
3018.52 3529
3019.03 3705
3019.55 3747
3020.07 3480
3020.59 3595
3021.11 3577
3021.63 3557
3022.14 3716
3022.66 3567
3023.18 3656
3023.70 3537
3024.22 3635
3024.74 3638
3025.25 3404
3025.77 3493
3026.29 3670
3026.81 3588
3027.33 3285
3027.85 3570
3028.37 3595
3028.89 3469
3029.41 3324
3029.92 3381
3030.44 3336
3030.96 3486
3031.48 3404
3032.00 3210
3032.52 3227
3033.04 3176
3033.56 3389
3034.08 3440
3034.60 3449
3035.12 3303
3035.64 3319
3036.16 3294
3036.68 3366
3037.20 3297
3037.72 3365
3038.24 3462
3038.76 3478
3039.28 3229
3039.80 3195
3040.32 3314
3040.84 3174
3041.36 3185
3041.88 2995
3042.40 3106
3042.92 3260
3043.44 3113
3043.96 2970
3044.48 2996
3045.00 2929
3045.52 2992
3046.04 2999
3046.56 2952
3047.08 2903
3047.60 3019
3048.12 3089
3048.64 3085
3049.16 3203
3049.68 3110
3050.20 3132
3050.72 3064
3051.24 2966
3051.77 3074
3052.29 3126
3052.81 3130
3053.33 3141
3053.85 3018
3054.37 2933
3054.89 3084
3055.41 3032
3055.93 3067
3056.46 2811
3056.98 2878
3057.50 2950
3058.02 2982
3058.54 3022
3059.06 2776
3059.58 2910
3060.11 2846
3060.63 2873
3061.15 2880
3061.67 2716
3062.19 2929
3062.71 2827
3063.24 2887
3063.76 3015
3064.28 2962
3064.80 2953
3065.32 3045
3065.85 3112
3066.37 3274
3066.89 3156
3067.41 2984
3067.94 3205
3068.46 3253
3068.98 3292
3069.50 3293
3070.03 3203
3070.55 3307
3071.07 3069
3071.59 3083
3072.12 3253
3072.64 3325
3073.16 3131
3073.68 3026
3074.21 3194
3074.73 3189
3075.25 3121
3075.78 3002
3076.30 2847
3076.82 3008
3077.34 3095
3077.87 3016
3078.39 3185
3078.91 3425
3079.44 3372
3079.96 3496
3080.48 3554
3081.01 3532
3081.53 3730
3082.05 4185
3082.58 4344
3083.10 4108
3083.63 4115
3084.15 4168
3084.67 4082
3085.20 4153
3085.72 4087
3086.24 3911
3086.77 4035
3087.29 4192
3087.82 4028
3088.34 4044
3088.86 4039
3089.39 3849
3089.91 3728
3090.44 3900
3090.96 4062
3091.49 3821
3092.01 3616
3092.53 3863
3093.06 3824
3093.58 3792
3094.11 3646
3094.63 3755
3095.16 3583
3095.68 3497
3096.21 3691
3096.73 3864
3097.26 4160
3097.78 4301
3098.31 4145
3098.83 4191
3099.36 4354
3099.88 4188
3100.41 4296
3100.93 4363
3101.46 5071
3101.98 5642
3102.51 6359
3103.03 7176
3103.56 7859
3104.08 8568
3104.61 9581
3105.13 10606
3105.66 11248
3106.18 11977
3106.71 12600
3107.24 12342
3107.76 11698
3108.29 10167
3108.81 9142
3109.34 8087
3109.86 6714
3110.39 5959
3110.92 5296
3111.44 4859
3111.97 4896
3112.49 4420
3113.02 4220
3113.55 4284
3114.07 4226
3114.60 3977
3115.12 3916
3115.65 3706
3116.18 3772
3116.70 3861
3117.23 3705
3117.76 3533
3118.28 3482
3118.81 3355
3119.34 3358
3119.86 3269
3120.39 3323
3120.92 3390
3121.44 3459
3121.97 3607
3122.50 3771
3123.02 3559
3123.55 3550
3124.08 3484
3124.61 3542
3125.13 3605
3125.66 3666
3126.19 3499
3126.72 3550
3127.24 3530
3127.77 3495
3128.30 3431
3128.82 3611
3129.35 3591
3129.88 3276
3130.41 3078
3130.93 3322
3131.46 3182
3131.99 3204
3132.52 3207
3133.05 3241
3133.57 3160
3134.10 3107
3134.63 3081
3135.16 2940
3135.69 2863
3136.21 3042
3136.74 2926
3137.27 3094
3137.80 3074
3138.33 3063
3138.85 3272
3139.38 3008
3139.91 2940
3140.44 3026
3140.97 3055
3141.50 3151
3142.03 3006
3142.55 2846
3143.08 3026
3143.61 2940
3144.14 2880
3144.67 2866
3145.20 3023
3145.73 3017
3146.26 3003
3146.79 3228
3147.31 3438
3147.84 3397
3148.37 3291
3148.90 3415
3149.43 3585
3149.96 3712
3150.49 3724
3151.02 3964
3151.55 3985
3152.08 3808
3152.61 3757
3153.14 3642
3153.67 3616
3154.20 3535
3154.73 3497
3155.25 3501
3155.78 3429
3156.31 3368
3156.84 3356
3157.37 3483
3157.90 3455
3158.43 3390
3158.96 3400
3159.49 3653
3160.02 3473
3160.55 3489
3161.08 3507
3161.61 3612
3162.14 3632
3162.68 3558
3163.21 3561
3163.74 3557
3164.27 3544
3164.80 3534
3165.33 3263
3165.86 3359
3166.39 3263
3166.92 3292
3167.45 3255
3167.98 3304
3168.51 3149
3169.04 3113
3169.57 3066
3170.10 2913
3170.64 3169
3171.17 3094
3171.70 3038
3172.23 2925
3172.76 3033
3173.29 3036
3173.82 2976
3174.35 2929
3174.88 2946
3175.42 3013
3175.95 2951
3176.48 3140
3177.01 3205
3177.54 3365
3178.07 3273
3178.61 3410
3179.14 3359
3179.67 3375
3180.20 3287
3180.73 3300
3181.26 3305
3181.80 3244
3182.33 2918
3182.86 2986
3183.39 2959
3183.92 2941
3184.46 2981
3184.99 2819
3185.52 2904
3186.05 2981
3186.59 2960
3187.12 2807
3187.65 2934
3188.18 2941
3188.72 2965
3189.25 3046
3189.78 3236
3190.31 3256
3190.85 3039
3191.38 3008
3191.91 2986
3192.44 2903
3192.98 3101
3193.51 3155
3194.04 2806
3194.58 2960
3195.11 2992
3195.64 2901
3196.17 3049
3196.71 3050
3197.24 3185
3197.77 3005
3198.31 2988
3198.84 3282
3199.37 3302
3199.91 3153
3200.44 3062
3200.98 2941
3201.51 3020
3202.04 3110
3202.58 3227
3203.11 3393
3203.64 3429
3204.18 3492
3204.71 3327
3205.24 3437
3205.78 3553
3206.31 3456
3206.85 3370
3207.38 3365
3207.91 3428
3208.45 3351
3208.98 3594
3209.52 3510
3210.05 3570
3210.59 3957
3211.12 3813
3211.65 4021
3212.19 3968
3212.72 4207
3213.26 4515
3213.79 4648
3214.33 4544
3214.86 4572
3215.40 4352
3215.93 4459
3216.47 4471
3217.00 4257
3217.54 4156
3218.07 4036
3218.61 3929
3219.14 3809
3219.68 3614
3220.21 3677
3220.75 3795
3221.28 3691
3221.82 3783
3222.35 3929
3222.89 4040
3223.42 3859
3223.96 3790
3224.49 3846
3225.03 3883
3225.57 4048
3226.10 4035
3226.64 4225
3227.17 4316
3227.71 4244
3228.24 4412
3228.78 4440
3229.32 4598
3229.85 4270
3230.39 3909
3230.92 4053
3231.46 3794
3232.00 3774
3232.53 3827
3233.07 3542
3233.60 3932
3234.14 3597
3234.68 3707
3235.21 3736
3235.75 3918
3236.29 3787
3236.82 3719
3237.36 3718
3237.90 3763
3238.43 4020
3238.97 4245
3239.51 4203
3240.04 4248
3240.58 4175
3241.12 4566
3241.65 4594
3242.19 4706
3242.73 4630
3243.26 4714
3243.80 4694
3244.34 4391
3244.88 4305
3245.41 4304
3245.95 4235
3246.49 4095
3247.02 4090
3247.56 3884
3248.10 3908
3248.64 3845
3249.17 3897
3249.71 4027
3250.25 3876
3250.79 3827
3251.33 4008
3251.86 3935
3252.40 4229
3252.94 4235
3253.48 4110
3254.01 3978
3254.55 4212
3255.09 4164
3255.63 4262
3256.17 4312
3256.70 4188
3257.24 4057
3257.78 4372
3258.32 4261
3258.86 4491
3259.40 4653
3259.93 4735
3260.47 4911
3261.01 4929
3261.55 5226
3262.09 5629
3262.63 5792
3263.17 6219
3263.70 6975
3264.24 7568
3264.78 7753
3265.32 8246
3265.86 8776
3266.40 9139
3266.94 9893
3267.48 10172
3268.02 10872
3268.56 11658
3269.09 12389
3269.63 12365
3270.17 12527
3270.71 11984
3271.25 11736
3271.79 11140
3272.33 10193
3272.87 9271
3273.41 8323
3273.95 6884
3274.49 6358
3275.03 5874
3275.57 5627
3276.11 5210
3276.65 4845
3277.19 5134
3277.73 5003
3278.27 4856
3278.81 4957
3279.35 5024
3279.89 5085
3280.43 5140
3280.97 5228
3281.51 4913
3282.05 5064
3282.59 5131
3283.13 5235
3283.67 5100
3284.21 5402
3284.75 5175
3285.29 4790
3285.83 5177
3286.37 5170
3286.91 4963
3287.45 5002
3287.99 5174
3288.53 5511
3289.08 5478
3289.62 5368
3290.16 5270
3290.70 5307
3291.24 5370
3291.78 5168
3292.32 5587
3292.86 5429
3293.40 5357
3293.95 5676
3294.49 5912
3295.03 6161
3295.57 6300
3296.11 6162
3296.65 6698
3297.19 7236
3297.73 7492
3298.28 7731
3298.82 8077
3299.36 8143
3299.90 8004
3300.44 7647
3300.99 7255
3301.53 6706
3302.07 6425
3302.61 6212
3303.15 5796
3303.69 5453
3304.24 5568
3304.78 5365
3305.32 5276
3305.86 5138
3306.41 5013
3306.95 4795
3307.49 5022
3308.03 4880
3308.58 4508
3309.12 4595
3309.66 4667
3310.20 4525
3310.75 4654
3311.29 4651
3311.83 4592
3312.37 4410
3312.92 4230
3313.46 4140
3314.00 4432
3314.54 4392
3315.09 4539
3315.63 4587
3316.17 4704
3316.72 4600
3317.26 4506
3317.80 4995
3318.35 5337
3318.89 5047
3319.43 5415
3319.98 5317
3320.52 5522
3321.06 5523
3321.61 5881
3322.15 5972
3322.69 5753
3323.24 6121
3323.78 6459
3324.33 6422
3324.87 6279
3325.41 6190
3325.96 6012
3326.50 5980
3327.04 6068
3327.59 5800
3328.13 5646
3328.68 5666
3329.22 5762
3329.76 5712
3330.31 5385
3330.85 5291
3331.40 5589
3331.94 5812
3332.49 6103
3333.03 6890
3333.58 8171
3334.12 9968
3334.66 11700
3335.21 14353
3335.75 17296
3336.30 19869
3336.84 22642
3337.39 26004
3337.93 28219
3338.48 29475
3339.02 30859
3339.57 31605
3340.11 31116
3340.66 29819
3341.20 27863
3341.75 26056
3342.29 23088
3342.84 20153
3343.38 17324
3343.93 14740
3344.47 12406
3345.02 10161
3345.57 8718
3346.11 7539
3346.66 6930
3347.20 6318
3347.75 6115
3348.29 5639
3348.84 5469
3349.38 5327
3349.93 5126
3350.48 5247
3351.02 5363
3351.57 5427
3352.11 5432
3352.66 5146
3353.21 5034
3353.75 5047
3354.30 5049
3354.84 4776
3355.39 4808
3355.94 5060
3356.48 4759
3357.03 4736
3357.58 4738
3358.12 4770
3358.67 4613
3359.22 4565
3359.76 4437
3360.31 4298
3360.86 4259
3361.40 4251
3361.95 4248
3362.50 4071
3363.04 4207
3363.59 4361
3364.14 4447
3364.68 4506
3365.23 4334
3365.78 4454
3366.33 4457
3366.87 4509
3367.42 4451
3367.97 4479
3368.51 4423
3369.06 4484
3369.61 4442
3370.16 4449
3370.70 4479
3371.25 4206
3371.80 4381
3372.35 4476
3372.90 4655
3373.44 4847
3373.99 4778
3374.54 4810
3375.09 5122
3375.63 5374
3376.18 5238
3376.73 5274
3377.28 5540
3377.83 5662
3378.37 5589
3378.92 5233
3379.47 5301
3380.02 5010
3380.57 4601
3381.12 4323
3381.66 4124
3382.21 4236
3382.76 4092
3383.31 3955
3383.86 3664
3384.41 3702
3384.96 3550
3385.50 3840
3386.05 3811
3386.60 3432
3387.15 3399
3387.70 3571
3388.25 3509
3388.80 3446
3389.35 3358
3389.90 3214
3390.44 3232
3390.99 3426
3391.54 3466
3392.09 3458
3392.64 3410
3393.19 3279
3393.74 3312
3394.29 3293
3394.84 3276
3395.39 3271
3395.94 3332
3396.49 3434
3397.04 3306
3397.59 3335
3398.14 3377
3398.69 3386
3399.24 3279
3399.79 3348
3400.34 3406
3400.89 3447
3401.44 3436
3401.99 3459
3402.54 3459
3403.09 3492
3403.64 3460
3404.19 3412
3404.74 3431
3405.29 3321
3405.84 3087
3406.39 3146
3406.94 3349
3407.49 3273
3408.04 3182
3408.59 3125
3409.14 3148
3409.69 3102
3410.24 3114
3410.79 2977
3411.34 3290
3411.89 3144
3412.45 3333
3413.00 3428
3413.55 3561
3414.10 3361
3414.65 3398
3415.20 3593
3415.75 3555
3416.30 3594
3416.85 3420
3417.41 3712
3417.96 3567
3418.51 3349
3419.06 3264
3419.61 3291
3420.16 3368
3420.71 3306
3421.27 3246
3421.82 3215
3422.37 3376
3422.92 3224
3423.47 3210
3424.02 3396
3424.58 3414
3425.13 3336
3425.68 3566
3426.23 3772
3426.78 3796
3427.34 3882
3427.89 3845
3428.44 3684
3428.99 3755
3429.55 3567
3430.10 3376
3430.65 3434
3431.20 3313
3431.76 3117
3432.31 3134
3432.86 3036
3433.41 3086
3433.97 3125
3434.52 2861
3435.07 3071
3435.62 3035
3436.18 2993
3436.73 3066
3437.28 2954
3437.84 3005
3438.39 3165
3438.94 3233
3439.49 3078
3440.05 3242
3440.60 3445
3441.15 3419
3441.71 3389
3442.26 3464
3442.81 3422
3443.37 3502
3443.92 3343
3444.47 3352
3445.03 3495
3445.58 3535
3446.13 3443
3446.69 3240
3447.24 3048
3447.80 3320
3448.35 3185
3448.90 3160
3449.46 3183
3450.01 3083
3450.57 3262
3451.12 3063
3451.67 2928
3452.23 2963
3452.78 2847
3453.34 2791
3453.89 2816
3454.44 2935
3455.00 2821
3455.55 2823
3456.11 2771
3456.66 2778
3457.22 2881
3457.77 2879
3458.33 2811
3458.88 2822
3459.43 2881
3459.99 2875
3460.54 2936
3461.10 3056
3461.65 3065
3462.21 2922
3462.76 3151
3463.32 3145
3463.87 2972
3464.43 3070
3464.98 3232
3465.54 3385
3466.09 3145
3466.65 3044
3467.21 3074
3467.76 3165
3468.32 3075
3468.87 3282
3469.43 3227
3469.98 3163
3470.54 3158
3471.09 3280
3471.65 3253
3472.20 3016
3472.76 3168
3473.32 3138
3473.87 3551
3474.43 3335
3474.98 3375
3475.54 3435
3476.10 3300
3476.65 3411
3477.21 3330
3477.76 3356
3478.32 3445
3478.88 3559
3479.43 3390
3479.99 3528
3480.55 3723
3481.10 3969
3481.66 3881
3482.22 3951
3482.77 4014
3483.33 4093
3483.89 3881
3484.44 3996
3485.00 3885
3485.56 3869
3486.11 3898
3486.67 4063
3487.23 4086
3487.78 4030
3488.34 3827
3488.90 3786
3489.45 3754
3490.01 3933
3490.57 4274
3491.13 4442
3491.68 5248
3492.24 5767
3492.80 6090
3493.35 6290
3493.91 6813
3494.47 7921
3495.03 7593
3495.58 8185
3496.14 8084
3496.70 7995
3497.26 8004
3497.82 8057
3498.37 7594
3498.93 7766
3499.49 7466
3500.05 7556
3500.61 8019
3501.16 8325
3501.72 8368
3502.28 8346
3502.84 8886
3503.40 9113
3503.95 8720
3504.51 8760
3505.07 8278
3505.63 7921
3506.19 7678
3506.75 7419
3507.30 7263
3507.86 7051
3508.42 7119
3508.98 7138
3509.54 7248
3510.10 6973
3510.66 6620
3511.22 6448
3511.77 6236
3512.33 6097
3512.89 5486
3513.45 5075
3514.01 5131
3514.57 4758
3515.13 4359
3515.69 4378
3516.25 4091
3516.81 3779
3517.37 3697
3517.92 3725
3518.48 3558
3519.04 3604
3519.60 3545
3520.16 3428
3520.72 3446
3521.28 3589
3521.84 3494
3522.40 3707
3522.96 3740
3523.52 3503
3524.08 3371
3524.64 3402
3525.20 3650
3525.76 3661
3526.32 3408
3526.88 3719
3527.44 3484
3528.00 3386
3528.56 3308
3529.12 3368
3529.68 3381
3530.24 3139
3530.80 3275
3531.36 3226
3531.92 3144
3532.48 2927
3533.04 2947
3533.60 2985
3534.17 3124
3534.73 3101
3535.29 3148
3535.85 3053
3536.41 3193
3536.97 3141
3537.53 3117
3538.09 3289
3538.65 3343
3539.21 3289
3539.77 3203
3540.34 3287
3540.90 3206
3541.46 3384
3542.02 3280
3542.58 3421
3543.14 3463
3543.70 3294
3544.26 3363
3544.83 3173
3545.39 3129
3545.95 3221
3546.51 3135
3547.07 3266
3547.63 3064
3548.20 3176
3548.76 3043
3549.32 3051
3549.88 3023
3550.44 3061
3551.01 2919
3551.57 2850
3552.13 2994
3552.69 2829
3553.25 2922
3553.82 2802
3554.38 2786
3554.94 2801
3555.50 2774
3556.07 2887
3556.63 2863
3557.19 2706
3557.75 2766
3558.32 2791
3558.88 2937
3559.44 3003
3560.00 2668
3560.57 2808
3561.13 2806
3561.69 2842
3562.26 2765
3562.82 2940
3563.38 3036
3563.94 2980
3564.51 3150
3565.07 3213
3565.63 3025
3566.20 2894
3566.76 3011
3567.32 2954
3567.89 2884
3568.45 2865
3569.01 2983
3569.58 3090
3570.14 2885
3570.70 2865
3571.27 2747
3571.83 2667
3572.39 2670
3572.96 2753
3573.52 2643
3574.09 2767
3574.65 2832
3575.21 2795
3575.78 2723
3576.34 2777
3576.91 2938
3577.47 3055
3578.03 3055
3578.60 3055
3579.16 3112
3579.73 2874
3580.29 2898
3580.86 2853
3581.42 3068
3581.98 2945
3582.55 2968
3583.11 2858
3583.68 2788
3584.24 2814
3584.81 2856
3585.37 2793
3585.94 2580
3586.50 2580
3587.07 2684
3587.63 2969
3588.20 2765
3588.76 2705
3589.33 2992
3589.89 2832
3590.46 2831
3591.02 2895
3591.59 2883
3592.15 2866
3592.72 2680
3593.28 2754
3593.85 2877
3594.41 3025
3594.98 2870
3595.54 2769
3596.11 2723
3596.68 2791
3597.24 2845
3597.81 2756
3598.37 2604
3598.94 2734
3599.50 2616
3600.07 2737
3600.64 2806
3601.20 2949
3601.77 2856
3602.33 2774
3602.90 2612
3603.47 2720
3604.03 2754
3604.60 2709
3605.16 2796
3605.73 2680
3606.30 2708
3606.86 2679
3607.43 2595
3608.00 2579
3608.56 2587
3609.13 2585
3609.70 2792
3610.26 2743
3610.83 2617
3611.40 2507
3611.96 2439
3612.53 2653
3613.10 2728
3613.66 2527
3614.23 2532
3614.80 2749
3615.36 2626
3615.93 2550
3616.50 2649
3617.07 2840
3617.63 2659
3618.20 2872
3618.77 3026
3619.34 3420
3619.90 3353
3620.47 3350
3621.04 3565
3621.61 3347
3622.17 3440
3622.74 3474
3623.31 3461
3623.88 3340
3624.44 3306
3625.01 3203
3625.58 2998
3626.15 2866
3626.72 2859
3627.28 2779
3627.85 2732
3628.42 2665
3628.99 2566
3629.56 2610
3630.12 2637
3630.69 2644
3631.26 2627
3631.83 2643
3632.40 2646
3632.97 2584
3633.53 2476
3634.10 2556
3634.67 2706
3635.24 2674
3635.81 2749
3636.38 2596
3636.95 2590
3637.52 2726
3638.08 2737
3638.65 2802
3639.22 2862
3639.79 2846
3640.36 3027
3640.93 3067
3641.50 3280
3642.07 3522
3642.64 3697
3643.21 3728
3643.78 3849
3644.34 4135
3644.91 3885
3645.48 4106
3646.05 4141
3646.62 4213
3647.19 4199
3647.76 3954
3648.33 3588
3648.90 3498
3649.47 3278
3650.04 3066
3650.61 3069
3651.18 3031
3651.75 2943
3652.32 3226
3652.89 3186
3653.46 3321
3654.03 3355
3654.60 3563
3655.17 3558
3655.74 3367
3656.31 3398
3656.88 3310
3657.45 3243
3658.02 3304
3658.59 3207
3659.16 3178
3659.73 3222
3660.30 3443
3660.87 3456
3661.45 3409
3662.02 3392
3662.59 3394
3663.16 3107
3663.73 3214
3664.30 3481
3664.87 3614
3665.44 3523
3666.01 3331
3666.58 3480
3667.15 3559
3667.73 3572
3668.30 3588
3668.87 3779
3669.44 3701
3670.01 3501
3670.58 3502
3671.15 3276
3671.73 3166
3672.30 2989
3672.87 3188
3673.44 2981
3674.01 3051
3674.58 3263
3675.16 3043
3675.73 2988
3676.30 3201
3676.87 3512
3677.44 3257
3678.01 3085
3678.59 3333
3679.16 3470
3679.73 3320
3680.30 3217
3680.88 3143
3681.45 3136
3682.02 3167
3682.59 3023
3683.16 3102
3683.74 2988
3684.31 2862
3684.88 2855
3685.45 3021
3686.03 2837
3686.60 2736
3687.17 2736
3687.74 2862
3688.32 2884
3688.89 3085
3689.46 3062
3690.04 3129
3690.61 3156
3691.18 3305
3691.76 3457
3692.33 3749
3692.90 3467
3693.47 3470
3694.05 3436
3694.62 3605
3695.19 3632
3695.77 3362
3696.34 3274
3696.91 3157
3697.49 3040
3698.06 2974
3698.64 3165
3699.21 3077
3699.78 2957
3700.36 3027
3700.93 2997
3701.50 3119
3702.08 3077
3702.65 3111
3703.23 3189
3703.80 3251
3704.37 3220
3704.95 2980
3705.52 2746
3706.10 2873
3706.67 2995
3707.24 3035
3707.82 2899
3708.39 3053
3708.97 3022
3709.54 3010
3710.12 3119
3710.69 3205
3711.27 3068
3711.84 3047
3712.41 3148
3712.99 3059
3713.56 3027
3714.14 3098
3714.71 2859
3715.29 2889
3715.86 2980
3716.44 2982
3717.01 2973
3717.59 2854
3718.16 2786
3718.74 2766
3719.31 2677
3719.89 2730
3720.46 2890
3721.04 2831
3721.61 2771
3722.19 2801
3722.77 2602
3723.34 2659
3723.92 2585
3724.49 2631
3725.07 2716
3725.64 2698
3726.22 2435
3726.79 2726
3727.37 2493
3727.95 2526
3728.52 2581
3729.10 2509
3729.67 2701
3730.25 2756
3730.83 2841
3731.40 2744
3731.98 2733
3732.56 2729
3733.13 2899
3733.71 2892
3734.28 2783
3734.86 2885
3735.44 3085
3736.01 3008
3736.59 3049
3737.17 3010
3737.74 2941
3738.32 2863
3738.90 2994
3739.47 2907
3740.05 2863
3740.63 2870
3741.20 2641
3741.78 2813
3742.36 2819
3742.93 2489
3743.51 2542
3744.09 2511
3744.67 2539
3745.24 2549
3745.82 2590
3746.40 2610
3746.97 2603
3747.55 2581
3748.13 2812
3748.71 2699
3749.28 2604
3749.86 2565
3750.44 2655
3751.02 2576
3751.59 2713
3752.17 2595
3752.75 2624
3753.33 2452
3753.91 2594
3754.48 2518
3755.06 2596
3755.64 2540
3756.22 2440
3756.80 2336
3757.37 2407
3757.95 2504
3758.53 2384
3759.11 2393
3759.69 2255
3760.27 2277
3760.84 2440
3761.42 2520
3762.00 2563
3762.58 2575
3763.16 2685
3763.74 2684
3764.31 2568
3764.89 2696
3765.47 2783
3766.05 2711
3766.63 2555
3767.21 2661
3767.79 2748
3768.37 2711
3768.95 2666
3769.52 2504
3770.10 2623
3770.68 2761
3771.26 2549
3771.84 2591
3772.42 2833
3773.00 2730
3773.58 2652
3774.16 2532
3774.74 2660
3775.32 2660
3775.90 2633
3776.48 2595
3777.06 2500
3777.64 2535
3778.22 2619
3778.80 2648
3779.38 2569
3779.96 2528
3780.54 2653
3781.12 2618
3781.70 2730
3782.28 2585
3782.86 2631
3783.44 2667
3784.02 2570
3784.60 2549
3785.18 2493
3785.76 2401
3786.34 2335
3786.92 2384
3787.50 2562
3788.08 2672
3788.66 2651
3789.24 2521
3789.82 2534
3790.40 2508
3790.98 2614
3791.56 2593
3792.14 2651
3792.72 2534
3793.30 2597
3793.89 2792
3794.47 2548
3795.05 2748
3795.63 2574
3796.21 2539
3796.79 2599
3797.37 2850
3797.95 2691
3798.53 2639
3799.12 2774
3799.70 2794
3800.28 2728
3800.86 2730
3801.44 2696
3802.02 2716
3802.60 2872
3803.19 2950
3803.77 3051
3804.35 3158
3804.93 3271
3805.51 3304
3806.10 3116
3806.68 3198
3807.26 3250
3807.84 3374
3808.42 3211
3809.01 3175
3809.59 3328
3810.17 3113
3810.75 3101
3811.33 3251
3811.92 3223
3812.50 3153
3813.08 3200
3813.66 3333
3814.25 3590
3814.83 3623
3815.41 3621
3815.99 3389
3816.58 3349
3817.16 3681
3817.74 3666
3818.32 3486
3818.91 3673
3819.49 3635
3820.07 3371
3820.66 3303
3821.24 3143
3821.82 3271
3822.41 2843
3822.99 2774
3823.57 2825
3824.16 2702
3824.74 2724
3825.32 2850
3825.91 2727
3826.49 2684
3827.07 2684
3827.66 2830
3828.24 2652
3828.82 2609
3829.41 2694
3829.99 2530
3830.57 2464
3831.16 2373
3831.74 2519
3832.33 2510
3832.91 2448
3833.49 2746
3834.08 2625
3834.66 2469
3835.25 2516
3835.83 2570
3836.41 2639
3837.00 2538
3837.58 2606
3838.17 2614
3838.75 2530
3839.34 2474
3839.92 2587
3840.50 2501
3841.09 2381
3841.67 2515
3842.26 2583
3842.84 2571
3843.43 2563
3844.01 2412
3844.60 2462
3845.18 2342
3845.77 2258
3846.35 2423
3846.94 2137
3847.52 2385
3848.11 2417
3848.69 2347
3849.28 2209
3849.86 2261
3850.45 2372
3851.03 2240
3851.62 2261
3852.20 2389
3852.79 2392
3853.37 2488
3853.96 2501
3854.55 2461
3855.13 2563
3855.72 2408
3856.30 2301
3856.89 2364
3857.47 2538
3858.06 2461
3858.65 2458
3859.23 2323
3859.82 2397
3860.40 2460
3860.99 2439
3861.58 2591
3862.16 2717
3862.75 2611
3863.33 2723
3863.92 2803
3864.51 2886
3865.09 2944
3865.68 2849
3866.27 2950
3866.85 3005
3867.44 3014
3868.03 3043
3868.61 2946
3869.20 2703
3869.79 2839
3870.37 3086
3870.96 2772
3871.55 2737
3872.13 2577
3872.72 2622
3873.31 2649
3873.89 2562
3874.48 2652
3875.07 2730
3875.66 2520
3876.24 2658
3876.83 2682
3877.42 2663
3878.00 2581
3878.59 2805
3879.18 2664
3879.77 2582
3880.35 2597
3880.94 2493
3881.53 2467
3882.12 2554
3882.70 2340
3883.29 2443
3883.88 2478
3884.47 2309
3885.06 2228
3885.64 2293
3886.23 2431
3886.82 2225
3887.41 2213
3888.00 2343
3888.58 2438
3889.17 2542
3889.76 2352
3890.35 2598
3890.94 2532
3891.53 2704
3892.11 2724
3892.70 2729
3893.29 2792
3893.88 2778
3894.47 2801
3895.06 2865
3895.65 2867
3896.23 2712
3896.82 2677
3897.41 2713
3898.00 2586
3898.59 2666
3899.18 2649
3899.77 2696
3900.36 2593
3900.95 2586
3901.53 2657
3902.12 2476
3902.71 2573
3903.30 2670
3903.89 2500
3904.48 2612
3905.07 2592
3905.66 2639
3906.25 2630
3906.84 2666
3907.43 2671
3908.02 2739
3908.61 2743
3909.20 2693
3909.79 2644
3910.38 2726
3910.97 3024
3911.56 2929
3912.15 2640
3912.74 2489
3913.33 2626
3913.92 2600
3914.51 2486
3915.10 2512
3915.69 2456
3916.28 2369
3916.87 2485
3917.46 2553
3918.05 2342
3918.64 2310
3919.23 2433
3919.82 2589
3920.41 2673
3921.00 2666
3921.59 2473
3922.18 2560
3922.77 2555
3923.36 2595
3923.95 2473
3924.55 2602
3925.14 2415
3925.73 2606
3926.32 2526
3926.91 2551
3927.50 2484
3928.09 2486
3928.68 2531
3929.27 2366
3929.87 2344
3930.46 2291
3931.05 2234
3931.64 2301
3932.23 2315
3932.82 2288
3933.41 2261
3934.01 2189
3934.60 2121
3935.19 2237
3935.78 2248
3936.37 2359
3936.96 2345
3937.56 2261
3938.15 2258
3938.74 2311
3939.33 2242
3939.92 2467
3940.52 2293
3941.11 2218
3941.70 2292
3942.29 2253
3942.88 2229
3943.48 2401
3944.07 2558
3944.66 2588
3945.25 2528
3945.85 2642
3946.44 2550
3947.03 2679
3947.62 2407
3948.22 2473
3948.81 2513
3949.40 2718
3949.99 2557
3950.59 2428
3951.18 2461
3951.77 2413
3952.37 2344
3952.96 2401
3953.55 2384
3954.15 2352
3954.74 2373
3955.33 2527
3955.93 2367
3956.52 2424
3957.11 2371
3957.71 2443
3958.30 2529
3958.89 2549
3959.49 2457
3960.08 2508
3960.67 2659
3961.27 2661
3961.86 2559
3962.45 2630
3963.05 2544
3963.64 2626
3964.23 2551
3964.83 2468
3965.42 2532
3966.02 2441
3966.61 2439
3967.20 2462
3967.80 2578
3968.39 2586
3968.99 2525
3969.58 2728
3970.18 2810
3970.77 2951
3971.36 2860
3971.96 2711
3972.55 2854
3973.15 2660
3973.74 2718
3974.34 2436
3974.93 2361
3975.53 2399
3976.12 2450
3976.72 2368
3977.31 2649
3977.91 2739
3978.50 2811
3979.10 2880
3979.69 3103
3980.29 3250
3980.88 3025
3981.48 2973
3982.07 3009
3982.67 2882
3983.26 2865
3983.86 2579
3984.45 2510
3985.05 2634
3985.64 2858
3986.24 2835
3986.83 2628
3987.43 2609
3988.03 2669
3988.62 2706
3989.22 2638
3989.81 2794
3990.41 2853
3991.00 3033
3991.60 2764
3992.20 2726
3992.79 2623
3993.39 2561
3993.98 2708
3994.58 2771
3995.18 2637
3995.77 2681
3996.37 2673
3996.97 2783
3997.56 2765
3998.16 2777
3998.75 2878
3999.35 2829
3999.95 2823
4000.54 2781
4001.14 2693
4001.74 2750
4002.33 2629
4002.93 2716
4003.53 2734
4004.12 2790
4004.72 2788
4005.32 2682
4005.92 2837
4006.51 2694
4007.11 2592
4007.71 2783
4008.30 2768
4008.90 2906
4009.50 2887
4010.10 2807
4010.69 2700
4011.29 2795
4011.89 2861
4012.49 2699
4013.08 2976
4013.68 2782
4014.28 2833
4014.88 2813
4015.47 2765
4016.07 2818
4016.67 2621
4017.27 2738
4017.86 2664
4018.46 2573
4019.06 2637
4019.66 2767
4020.26 2649
4020.85 2742
4021.45 2769
4022.05 2582
4022.65 2739
4023.25 2477
4023.85 2530
4024.44 2646
4025.04 2640
4025.64 2542
4026.24 2684
4026.84 2915
4027.44 2948
4028.03 2897
4028.63 3065
4029.23 3275
4029.83 3280
4030.43 3183
4031.03 3390
4031.63 3297
4032.23 3122
4032.83 3426
4033.42 3508
4034.02 3319
4034.62 3207
4035.22 3358
4035.82 3074
4036.42 3183
4037.02 3225
4037.62 3065
4038.22 2877
4038.82 2792
4039.42 2681
4040.02 2624
4040.62 2668
4041.22 2691
4041.82 2656
4042.41 2538
4043.01 2422
4043.61 2549
4044.21 2614
4044.81 2376
4045.41 2463
4046.01 2502
4046.61 2526
4047.21 2412
4047.81 2497
4048.41 2238
4049.01 2282
4049.61 2397
4050.21 2309
4050.82 2361
4051.42 2365
4052.02 2415
4052.62 2572
4053.22 2602
4053.82 2435
4054.42 2551
4055.02 2728
4055.62 2593
4056.22 2585
4056.82 2551
4057.42 2544
4058.02 2507
4058.62 2552
4059.22 2572
4059.83 2531
4060.43 2555
4061.03 2476
4061.63 2340
4062.23 2307
4062.83 2326
4063.43 2404
4064.03 2260
4064.63 2270
4065.24 2312
4065.84 2168
4066.44 2266
4067.04 2336
4067.64 2204
4068.24 2128
4068.85 2317
4069.45 2401
4070.05 2426
4070.65 2309
4071.25 2455
4071.85 2471
4072.46 2389
4073.06 2396
4073.66 2331
4074.26 2486
4074.86 2335
4075.47 2196
4076.07 2341
4076.67 2267
4077.27 2222
4077.88 2324
4078.48 2231
4079.08 2277
4079.68 2275
4080.29 2407
4080.89 2533
4081.49 2393
4082.09 2162
4082.70 2319
4083.30 2346
4083.90 2447
4084.50 2345
4085.11 2208
4085.71 2222
4086.31 2288
4086.92 2294
4087.52 2285
4088.12 2191
4088.72 2223
4089.33 2246
4089.93 2138
4090.53 2138
4091.14 2326
4091.74 2404
4092.34 2426
4092.95 2282
4093.55 2173
4094.16 2173
4094.76 2300
4095.36 2300
4095.97 2177
4096.57 2242
4097.17 2330
4097.78 2336
4098.38 2333
4098.98 2376
4099.59 2388
4100.19 2438
4100.80 2406
4101.40 2346
4102.00 2244
4102.61 2159
4103.21 2231
4103.82 2306
4104.42 2378
4105.03 2248
4105.63 2207
4106.23 2107
4106.84 2207
4107.44 2225
4108.05 2206
4108.65 2113
4109.26 2093
4109.86 2193
4110.47 2059
4111.07 2150
4111.68 2177
4112.28 2213
4112.89 2329
4113.49 2015
4114.10 2140
4114.70 2349
4115.31 2279
4115.91 2258
4116.52 2167
4117.12 2232
4117.73 2203
4118.33 2205
4118.94 2241
4119.54 2213
4120.15 2280
4120.75 2249
4121.36 2315
4121.97 2255
4122.57 2227
4123.18 2233
4123.78 2200
4124.39 2245
4124.99 2467
4125.60 2422
4126.21 2430
4126.81 2518
4127.42 2307
4128.02 2375
4128.63 2287
4129.24 2308
4129.84 2247
4130.45 2221
4131.05 2278
4131.66 2220
4132.27 2237
4132.87 2286
4133.48 2208
4134.09 2288
4134.69 2416
4135.30 2375
4135.91 2406
4136.51 2507
4137.12 2576
4137.73 2555
4138.33 2374
4138.94 2493
4139.55 2618
4140.15 2572
4140.76 2829
4141.37 2935
4141.97 2882
4142.58 2919
4143.19 3071
4143.80 2993
4144.40 3012
4145.01 3096
4145.62 3140
4146.22 3179
4146.83 3212
4147.44 3141
4148.05 2925
4148.65 2873
4149.26 2854
4149.87 2795
4150.48 2754
4151.09 2577
4151.69 2475
4152.30 2389
4152.91 2392
4153.52 2278
4154.12 2363
4154.73 2366
4155.34 2331
4155.95 2213
4156.56 2154
4157.16 2158
4157.77 2272
4158.38 2354
4158.99 2222
4159.60 2176
4160.21 2195
4160.81 2154
4161.42 2288
4162.03 2374
4162.64 2308
4163.25 2217
4163.86 2253
4164.47 2445
4165.08 2326
4165.68 2491
4166.29 2539
4166.90 2697
4167.51 2691
4168.12 2622
4168.73 2649
4169.34 2655
4169.95 2679
4170.56 2655
4171.16 2742
4171.77 2613
4172.38 2467
4172.99 2514
4173.60 2636
4174.21 2685
4174.82 2654
4175.43 2588
4176.04 2578
4176.65 2834
4177.26 2546
4177.87 2477
4178.48 2483
4179.09 2454
4179.70 2413
4180.31 2583
4180.92 2619
4181.53 2660
4182.14 2516
4182.75 2349
4183.36 2454
4183.97 2452
4184.58 2500
4185.19 2367
4185.80 2434
4186.41 2551
4187.02 2550
4187.63 2557
4188.24 2460
4188.85 2559
4189.46 2448
4190.07 2325
4190.68 2466
4191.29 2458
4191.90 2433
4192.51 2508
4193.13 2522
4193.74 2633
4194.35 2807
4194.96 2817
4195.57 2711
4196.18 2753
4196.79 2691
4197.40 2794
4198.01 2914
4198.62 3023
4199.24 3037
4199.85 3027
4200.46 2962
4201.07 2828
4201.68 2870
4202.29 2772
4202.90 2842
4203.52 2573
4204.13 2602
4204.74 2532
4205.35 2665
4205.96 2567
4206.57 2695
4207.19 2732
4207.80 2537
4208.41 2382
4209.02 2477
4209.63 2526
4210.25 2428
4210.86 2476
4211.47 2509
4212.08 2523
4212.69 2342
4213.31 2411
4213.92 2684
4214.53 2579
4215.14 2367
4215.76 2637
4216.37 2522
4216.98 2600
4217.59 2724
4218.21 2848
4218.82 2977
4219.43 2837
4220.04 2774
4220.66 2991
4221.27 3079
4221.88 3189
4222.50 3213
4223.11 3222
4223.72 3413
4224.33 3387
4224.95 3510
4225.56 3414
4226.17 3667
4226.79 3790
4227.40 3694
4228.01 4044
4228.63 4145
4229.24 4175
4229.85 4286
4230.47 4582
4231.08 4679
4231.69 4952
4232.31 4936
4232.92 5230
4233.54 5568
4234.15 5608
4234.76 5757
4235.38 6069
4235.99 6437
4236.61 6402
4237.22 6689
4237.83 7091
4238.45 7038
4239.06 7248
4239.68 6870
4240.29 6757
4240.90 6001
4241.52 5841
4242.13 5201
4242.75 4613
4243.36 4203
4243.98 3952
4244.59 3702
4245.21 3732
4245.82 3652
4246.43 3700
4247.05 3374
4247.66 3371
4248.28 3652
4248.89 3619
4249.51 3532
4250.12 3461
4250.74 3263
4251.35 3627
4251.97 3534
4252.58 3276
4253.20 3169
4253.81 3246
4254.43 3066
4255.04 2982
4255.66 2870
4256.28 2850
4256.89 2959
4257.51 2961
4258.12 3032
4258.74 2923
4259.35 2816
4259.97 2819
4260.58 2870
4261.20 2773
4261.82 2796
4262.43 2727
4263.05 2636
4263.66 2610
4264.28 2723
4264.90 2747
4265.51 2781
4266.13 2881
4266.74 2716
4267.36 2567
4267.98 2739
4268.59 2676
4269.21 2796
4269.82 2854
4270.44 2926
4271.06 2897
4271.67 2913
4272.29 2669
4272.91 2665
4273.52 2870
4274.14 2834
4274.76 2858
4275.37 2914
4275.99 2730
4276.61 2727
4277.22 2791
4277.84 2706
4278.46 2824
4279.08 2831
4279.69 2964
4280.31 3057
4280.93 2707
4281.54 2695
4282.16 2679
4282.78 2624
4283.40 2556
4284.01 2559
4284.63 2488
4285.25 2606
4285.87 2406
4286.48 2459
4287.10 2484
4287.72 2371
4288.34 2558
4288.95 2631
4289.57 2573
4290.19 2608
4290.81 2607
4291.43 2219
4292.04 2389
4292.66 2395
4293.28 2460
4293.90 2359
4294.52 2298
4295.13 2464
4295.75 2384
4296.37 2343
4296.99 2424
4297.61 2473
4298.23 2393
4298.84 2279
4299.46 2316
4300.08 2423
4300.70 2295
4301.32 2213
4301.94 2316
4302.56 2435
4303.17 2479
4303.79 2539
4304.41 2555
4305.03 2312
4305.65 2500
4306.27 2519
4306.89 2388
4307.51 2368
4308.13 2325
4308.75 2301
4309.36 2515
4309.98 2410
4310.60 2386
4311.22 2510
4311.84 2396
4312.46 2381
4313.08 2372
4313.70 2375
4314.32 2440
4314.94 2133
4315.56 2264
4316.18 2423
4316.80 2400
4317.42 2322
4318.04 2414
4318.66 2600
4319.28 2434
4319.90 2377
4320.52 2360
4321.14 2482
4321.76 2426
4322.38 2365
4323.00 2382
4323.62 2556
4324.24 2590
4324.86 2543
4325.48 2582
4326.10 2751
4326.72 2647
4327.34 2715
4327.96 2890
4328.58 2736
4329.20 2813
4329.82 2806
4330.44 2847
4331.07 2836
4331.69 2780
4332.31 2848
4332.93 2874
4333.55 2753
4334.17 2703
4334.79 2654
4335.41 2858
4336.03 3014
4336.65 2861
4337.28 2957
4337.90 3237
4338.52 3523
4339.14 3571
4339.76 3901
4340.38 3762
4341.00 3971
4341.63 3962
4342.25 3955
4342.87 3894
4343.49 3816
4344.11 3833
4344.73 3951
4345.36 3929
4345.98 4317
4346.60 4845
4347.22 5673
4347.84 6107
4348.47 6739
4349.09 7218
4349.71 8019
4350.33 8123
4350.95 7865
4351.58 7438
4352.20 7105
4352.82 6275
4353.44 5987
4354.07 4986
4354.69 4394
4355.31 4118
4355.93 3802
4356.56 3551
4357.18 3277
4357.80 3185
4358.42 3308
4359.05 3236
4359.67 3162
4360.29 3199
4360.92 3150
4361.54 3095
4362.16 3104
4362.78 3196
4363.41 3340
4364.03 3350
4364.65 3164
4365.28 3280
4365.90 3211
4366.52 3093
4367.15 3082
4367.77 2957
4368.39 2907
4369.02 2848
4369.64 2958
4370.26 2885
4370.89 2609
4371.51 2633
4372.14 2758
4372.76 2661
4373.38 2617
4374.01 2393
4374.63 2436
4375.25 2438
4375.88 2412
4376.50 2309
4377.13 2473
4377.75 2677
4378.37 2544
4379.00 2529
4379.62 2548
4380.25 2469
4380.87 2495
4381.50 2540
4382.12 2683
4382.75 2760
4383.37 2674
4383.99 2651
4384.62 2642
4385.24 2762
4385.87 2799
4386.49 2534
4387.12 2476
4387.74 2565
4388.37 2432
4388.99 2275
4389.62 2267
4390.24 2304
4390.87 2200
4391.49 2207
4392.12 2303
4392.74 2205
4393.37 2177
4393.99 2247
4394.62 2157
4395.24 2120
4395.87 2146
4396.49 2250
4397.12 2280
4397.75 2133
4398.37 2198
4399.00 2216
4399.62 2292
4400.25 2256
4400.87 2241
4401.50 2237
4402.13 2240
4402.75 2205
4403.38 2079
4404.00 2206
4404.63 2294
4405.26 2327
4405.88 2273
4406.51 2283
4407.13 2106
4407.76 2307
4408.39 2256
4409.01 2405
4409.64 2242
4410.27 2174
4410.89 2057
4411.52 2025
4412.15 2070
4412.77 2200
4413.40 2305
4414.03 2361
4414.65 2348
4415.28 2308
4415.91 2248
4416.53 2080
4417.16 2206
4417.79 2353
4418.41 2287
4419.04 2286
4419.67 2228
4420.30 2167
4420.92 2213
4421.55 2180
4422.18 2361
4422.80 2315
4423.43 2204
4424.06 2172
4424.69 2195
4425.31 2162
4425.94 2118
4426.57 2104
4427.20 2101
4427.82 2130
4428.45 1976
4429.08 2106
4429.71 2095
4430.34 1976
4430.96 2025
4431.59 2098
4432.22 2093
4432.85 2195
4433.48 2138
4434.10 2229
4434.73 2282
4435.36 2146
4435.99 2225
4436.62 2296
4437.25 2448
4437.87 2376
4438.50 2328
4439.13 2256
4439.76 2297
4440.39 2258
4441.02 2272
4441.64 2374
4442.27 2195
4442.90 2317
4443.53 2238
4444.16 2140
4444.79 2015
4445.42 2128
4446.05 2134
4446.68 2100
4447.30 2124
4447.93 2042
4448.56 2098
4449.19 2065
4449.82 2141
4450.45 2233
4451.08 2336
4451.71 2350
4452.34 2167
4452.97 2388
4453.60 2537
4454.23 2584
4454.86 2548
4455.49 2464
4456.12 2458
4456.75 2491
4457.38 2471
4458.01 2695
4458.64 2675
4459.27 2808
4459.90 2734
4460.53 2660
4461.16 2600
4461.79 2547
4462.42 2366
4463.05 2263
4463.68 2208
4464.31 2141
4464.94 2204
4465.57 2275
4466.20 2212
4466.83 2064
4467.46 2218
4468.09 2193
4468.72 2197
4469.35 2195
4469.98 2181
4470.61 2184
4471.24 2173
4471.87 2159
4472.50 2246
4473.13 2178
4473.77 2083
4474.40 2140
4475.03 1995
4475.66 1979
4476.29 2262
4476.92 2266
4477.55 2107
4478.18 2093
4478.82 2006
4479.45 2054
4480.08 2096
4480.71 2191
4481.34 2115
4481.97 2061
4482.60 1993
4483.24 2009
4483.87 2080
4484.50 2050
4485.13 2051
4485.76 2115
4486.39 2104
4487.03 2257
4487.66 2205
4488.29 2130
4488.92 2092
4489.55 2317
4490.19 2283
4490.82 2226
4491.45 2328
4492.08 2261
4492.71 2276
4493.35 2321
4493.98 2313
4494.61 2365
4495.24 2258
4495.88 2280
4496.51 2379
4497.14 2353
4497.77 2335
4498.41 2278
4499.04 2352
4499.67 2210
4500.31 2556
4500.94 2713
4501.57 2582
4502.20 2568
4502.84 2707
4503.47 2886
4504.10 2932
4504.74 3021
4505.37 3111
4506.00 2955
4506.64 2958
4507.27 2940
4507.90 3039
4508.54 2893
4509.17 2783
4509.80 2644
4510.44 2584
4511.07 2505
4511.70 2460
4512.34 2479
4512.97 2458
4513.60 2480
4514.24 2459
4514.87 2486
4515.51 2604
4516.14 2464
4516.77 2407
4517.41 2386
4518.04 2422
4518.68 2404
4519.31 2221
4519.94 2309
4520.58 2275
4521.21 2189
4521.85 2157
4522.48 2022
4523.12 2218
4523.75 2137
4524.39 2008
4525.02 2203
4525.65 2289
4526.29 2271
4526.92 2181
4527.56 2282
4528.19 2247
4528.83 2301
4529.46 2361
4530.10 2334
4530.73 2328
4531.37 2340
4532.00 2443
4532.64 2562
4533.27 2704
4533.91 2611
4534.54 2617
4535.18 2669
4535.81 2689
4536.45 2724
4537.09 2618
4537.72 2672
4538.36 2459
4538.99 2429
4539.63 2513
4540.26 2485
4540.90 2363
4541.53 2441
4542.17 2302
4542.81 2219
4543.44 2236
4544.08 2349
4544.71 2345
4545.35 2175
4545.99 2220
4546.62 2151
4547.26 2175
4547.89 2167
4548.53 2128
4549.17 2205
4549.80 2285
4550.44 2261
4551.08 2359
4551.71 2381
4552.35 2296
4552.98 2381
4553.62 2399
4554.26 2416
4554.89 2395
4555.53 2453
4556.17 2247
4556.80 2133
4557.44 2186
4558.08 2142
4558.72 2302
4559.35 2264
4559.99 2154
4560.63 2313
4561.26 2169
4561.90 2213
4562.54 2125
4563.17 2016
4563.81 2132
4564.45 2006
4565.09 2083
4565.72 2030
4566.36 1991
4567.00 1979
4567.64 2082
4568.27 2152
4568.91 2024
4569.55 2117
4570.19 2174
4570.82 2112
4571.46 2223
4572.10 2302
4572.74 2098
4573.38 2005
4574.01 2059
4574.65 2078
4575.29 2031
4575.93 2035
4576.57 2070
4577.20 2180
4577.84 2137
4578.48 2054
4579.12 2080
4579.76 2165
4580.40 2076
4581.04 2239
4581.67 2126
4582.31 2089
4582.95 2080
4583.59 2134
4584.23 2130
4584.87 2099
4585.51 2144
4586.14 2217
4586.78 2180
4587.42 2095
4588.06 2039
4588.70 2246
4589.34 2306
4589.98 2364
4590.62 2402
4591.26 2598
4591.90 2543
4592.54 2692
4593.17 3096
4593.81 3188
4594.45 3439
4595.09 3193
4595.73 3350
4596.37 3262
4597.01 2984
4597.65 2888
4598.29 2713
4598.93 2572
4599.57 2493
4600.21 2472
4600.85 2486
4601.49 2490
4602.13 2492
4602.77 2396
4603.41 2407
4604.05 2333
4604.69 2403
4605.33 2452
4605.97 2408
4606.61 2299
4607.25 2498
4607.89 2614
4608.53 2570
4609.17 2321
4609.81 2420
4610.45 2364
4611.09 2371
4611.73 2528
4612.38 2566
4613.02 2438
4613.66 2430
4614.30 2341
4614.94 2244
4615.58 2347
4616.22 2308
4616.86 2260
4617.50 2331
4618.14 2348
4618.78 2461
4619.43 2447
4620.07 2198
4620.71 2126
4621.35 2136
4621.99 2219
4622.63 2296
4623.27 2264
4623.91 2417
4624.56 2352
4625.20 2252
4625.84 2241
4626.48 2235
4627.12 2144
4627.76 2129
4628.41 2094
4629.05 2260
4629.69 2159
4630.33 2166
4630.97 2151
4631.62 2163
4632.26 2092
4632.90 2083
4633.54 1917
4634.18 2125
4634.83 2160
4635.47 2270
4636.11 2255
4636.75 2142
4637.40 2169
4638.04 2310
4638.68 2325
4639.32 2202
4639.97 2286
4640.61 2300
4641.25 2455
4641.89 2610
4642.54 2657
4643.18 2556
4643.82 2429
4644.46 2501
4645.11 2476
4645.75 2425
4646.39 2367
4647.04 2297
4647.68 2321
4648.32 2402
4648.97 2142
4649.61 2271
4650.25 2246
4650.90 2222
4651.54 2131
4652.18 2206
4652.83 2161
4653.47 2245
4654.11 2190
4654.76 2154
4655.40 2205
4656.04 2221
4656.69 2326
4657.33 2409
4657.98 2145
4658.62 2091
4659.26 2163
4659.91 2239
4660.55 2207
4661.20 2245
4661.84 2280
4662.48 2227
4663.13 2278
4663.77 2050
4664.42 2109
4665.06 2247
4665.71 2279
4666.35 2254
4666.99 2145
4667.64 1984
4668.28 1909
4668.93 1959
4669.57 2005
4670.22 2081
4670.86 1911
4671.51 2084
4672.15 2040
4672.80 1994
4673.44 2124
4674.09 2066
4674.73 2245
4675.38 2248
4676.02 2112
4676.67 2165
4677.31 2193
4677.96 2269
4678.60 2364
4679.25 2183
4679.89 2239
4680.54 2320
4681.18 2216
4681.83 2239
4682.47 2220
4683.12 2145
4683.77 2267
4684.41 2266
4685.06 2269
4685.70 2304
4686.35 2364
4686.99 2306
4687.64 2260
4688.29 2143
4688.93 2117
4689.58 2303
4690.22 2299
4690.87 2212
4691.52 2336
4692.16 2152
4692.81 2198
4693.45 2247
4694.10 2195
4694.75 2117
4695.39 1990
4696.04 2175
4696.69 2151
4697.33 2154
4697.98 2279
4698.63 2380
4699.27 2499
4699.92 2615
4700.57 2554
4701.21 2617
4701.86 2769
4702.51 2769
4703.15 2922
4703.80 2778
4704.45 2961
4705.10 2928
4705.74 2814
4706.39 2676
4707.04 2358
4707.68 2402
4708.33 2350
4708.98 2556
4709.63 2351
4710.27 2466
4710.92 2400
4711.57 2303
4712.22 2409
4712.86 2592
4713.51 2579
4714.16 2475
4714.81 2517
4715.45 2368
4716.10 2188
4716.75 2330
4717.40 2343
4718.05 2279
4718.69 2094
4719.34 2145
4719.99 2209
4720.64 2482
4721.29 2275
4721.94 2142
4722.58 2083
4723.23 2263
4723.88 2182
4724.53 2263
4725.18 2229
4725.83 2365
4726.47 2240
4727.12 2304
4727.77 2318
4728.42 2339
4729.07 2435
4729.72 2443
4730.37 2407
4731.02 2485
4731.66 2345
4732.31 2371
4732.96 2274
4733.61 2186
4734.26 2305
4734.91 2157
4735.56 2312
4736.21 2389
4736.86 2278
4737.51 2077
4738.16 2304
4738.81 2241
4739.45 2137
4740.10 2253
4740.75 2109
4741.40 2191
4742.05 2210
4742.70 2349
4743.35 2487
4744.00 2455
4744.65 2478
4745.30 2402
4745.95 2236
4746.60 2332
4747.25 2302
4747.90 2503
4748.55 2376
4749.20 2424
4749.85 2392
4750.50 2312
4751.15 2367
4751.80 2581
4752.45 2707
4753.10 2763
4753.75 2752
4754.40 2897
4755.05 3077
4755.71 3221
4756.36 3202
4757.01 3122
4757.66 3138
4758.31 3036
4758.96 2823
4759.61 2688
4760.26 2530
4760.91 2547
4761.56 2398
4762.21 2347
4762.86 2252
4763.52 2230
4764.17 2364
4764.82 2430
4765.47 2530
4766.12 2322
4766.77 2357
4767.42 2509
4768.07 2574
4768.73 2716
4769.38 2702
4770.03 2945
4770.68 2767
4771.33 2706
4771.98 2599
4772.64 2518
4773.29 2448
4773.94 2344
4774.59 2151
4775.24 2244
4775.89 2292
4776.55 2151
4777.20 2109
4777.85 2167
4778.50 2255
4779.15 2177
4779.81 2160
4780.46 2152
4781.11 2169
4781.76 2239
4782.42 2210
4783.07 2215
4783.72 2374
4784.37 2377
4785.03 2550
4785.68 2326
4786.33 2342
4786.98 2389
4787.64 2234
4788.29 2327
4788.94 2238
4789.60 2240
4790.25 2125
4790.90 2143
4791.55 2194
4792.21 2226
4792.86 2165
4793.51 2226
4794.17 2374
4794.82 2258
4795.47 2238
4796.13 2167
4796.78 2070
4797.43 2183
4798.09 2268
4798.74 2232
4799.39 2049
4800.05 1989
4800.70 2126
4801.36 2067
4802.01 2044
4802.66 1988
4803.32 2173
4803.97 2075
4804.62 2108
4805.28 2091
4805.93 2126
4806.59 2019
4807.24 2113
4807.89 2335
4808.55 2270
4809.20 2224
4809.86 2319
4810.51 2235
4811.17 2277
4811.82 2170
4812.47 2128
4813.13 2277
4813.78 2209
4814.44 2278
4815.09 2385
4815.75 2289
4816.40 2196
4817.06 2258
4817.71 2425
4818.37 2401
4819.02 2260
4819.68 2455
4820.33 2636
4820.99 2633
4821.64 2630
4822.30 2667
4822.95 2505
4823.61 2616
4824.26 2702
4824.92 2715
4825.57 2773
4826.23 2729
4826.88 2851
4827.54 2864
4828.19 3023
4828.85 3002
4829.51 2929
4830.16 3044
4830.82 2915
4831.47 2810
4832.13 3040
4832.78 2967
4833.44 2794
4834.10 2900
4834.75 2775
4835.41 2850
4836.06 2681
4836.72 2803
4837.38 3016
4838.03 2981
4838.69 3139
4839.34 3160
4840.00 3132
4840.66 3310
4841.31 3268
4841.97 3198
4842.63 2950
4843.28 3064
4843.94 3153
4844.60 3146
4845.25 3186
4845.91 3249
4846.57 3285
4847.22 3453
4847.88 3421
4848.54 3570
4849.19 3909
4849.85 3783
4850.51 4123
4851.17 4274
4851.82 4477
4852.48 4683
4853.14 4787
4853.79 4988
4854.45 5127
4855.11 4880
4855.77 4798
4856.42 4918
4857.08 4582
4857.74 4471
4858.40 4339
4859.05 4411
4859.71 4747
4860.37 4634
4861.03 4731
4861.68 4978
4862.34 5126
4863.00 4890
4863.66 4820
4864.32 4740
4864.97 4278
4865.63 4404
4866.29 4354
4866.95 4279
4867.61 4574
4868.26 4645
4868.92 4744
4869.58 4822
4870.24 4876
4870.90 4880
4871.56 4431
4872.21 4424
4872.87 4424
4873.53 4413
4874.19 3996
4874.85 3817
4875.51 3883
4876.17 3792
4876.83 3769
4877.48 3518
4878.14 3616
4878.80 3595
4879.46 3554
4880.12 3626
4880.78 3486
4881.44 3545
4882.10 3694
4882.76 3576
4883.42 3502
4884.08 3416
4884.73 3645
4885.39 3484
4886.05 3398
4886.71 3336
4887.37 3208
4888.03 3072
4888.69 3212
4889.35 3030
4890.01 3199
4890.67 3214
4891.33 3370
4891.99 3470
4892.65 3657
4893.31 3630
4893.97 3862
4894.63 3815
4895.29 3878
4895.95 3669
4896.61 3523
4897.27 3338
4897.93 3424
4898.59 3243
4899.25 3177
4899.91 3245
4900.57 3077
4901.23 3152
4901.89 3275
4902.55 3312
4903.21 3217
4903.88 3123
4904.54 3330
4905.20 3068
4905.86 3052
4906.52 3076
4907.18 2909
4907.84 2762
4908.50 2755
4909.16 2864
4909.82 2771
4910.48 2758
4911.15 2583
4911.81 2596
4912.47 2761
4913.13 2652
4913.79 2454
4914.45 2524
4915.11 2600
4915.77 2513
4916.44 2525
4917.10 2532
4917.76 2579
4918.42 2441
4919.08 2423
4919.74 2507
4920.41 2372
4921.07 2323
4921.73 2260
4922.39 2414
4923.05 2313
4923.72 2335
4924.38 2497
4925.04 2511
4925.70 2426
4926.36 2455
4927.03 2530
4927.69 2476
4928.35 2428
4929.01 2470
4929.67 2586
4930.34 2531
4931.00 2648
4931.66 2452
4932.32 2514
4932.99 2383
4933.65 2399
4934.31 2433
4934.98 2541
4935.64 2512
4936.30 2392
4936.96 2403
4937.63 2302
4938.29 2322
4938.95 2236
4939.62 2269
4940.28 2254
4940.94 2334
4941.61 2337
4942.27 2269
4942.93 2362
4943.60 2234
4944.26 2139
4944.92 2112
4945.59 2124
4946.25 2002
4946.91 1950
4947.58 2035
4948.24 2019
4948.90 2213
4949.57 2139
4950.23 2131
4950.89 1992
4951.56 2024
4952.22 1973
4952.89 1982
4953.55 2256
4954.21 2107
4954.88 1975
4955.54 1974
4956.21 1904
4956.87 1946
4957.53 1966
4958.20 2142
4958.86 2003
4959.53 2016
4960.19 2021
4960.86 2034
4961.52 1833
4962.19 2055
4962.85 2145
4963.52 2046
4964.18 2159
4964.84 2207
4965.51 2328
4966.17 2388
4966.84 2425
4967.50 2293
4968.17 2251
4968.83 2336
4969.50 2317
4970.16 2342
4970.83 2360
4971.49 2269
4972.16 2254
4972.82 2204
4973.49 1994
4974.16 2019
4974.82 1970
4975.49 2221
4976.15 2167
4976.82 1890
4977.48 2089
4978.15 2118
4978.81 2121
4979.48 2189
4980.15 2162
4980.81 2148
4981.48 2052
4982.14 2120
4982.81 2022
4983.48 2061
4984.14 2069
4984.81 2158
4985.47 2134
4986.14 1998
4986.81 2131
4987.47 1928
4988.14 2039
4988.80 2101
4989.47 2025
4990.14 1917
4990.80 1879
4991.47 1938
4992.14 1879
4992.80 1768
4993.47 2014
4994.14 1965
4994.80 2021
4995.47 1923
4996.14 2002
4996.80 2075
4997.47 2018
4998.14 2015
4998.81 1930
4999.47 1909
5000.14 2058
5000.81 1911
5001.47 1989
5002.14 1884
5002.81 1951
5003.48 1985
5004.14 1883
5004.81 2024
5005.48 1863
5006.15 1836
5006.81 1833
5007.48 1863
5008.15 1905
5008.82 1836
5009.48 1749
5010.15 1828
5010.82 1936
5011.49 1779
5012.16 1796
5012.82 1890
5013.49 1893
5014.16 1932
5014.83 1833
5015.50 1878
5016.16 1839
5016.83 1775
5017.50 1812
5018.17 1874
5018.84 1849
5019.50 2086
5020.17 1992
5020.84 2028
5021.51 2085
5022.18 2150
5022.85 2193
5023.52 2293
5024.19 2263
5024.85 2280
5025.52 2289
5026.19 2298
5026.86 2229
5027.53 2289
5028.20 2270
5028.87 2081
5029.54 2092
5030.21 2193
5030.87 2182
5031.54 2075
5032.21 2002
5032.88 2043
5033.55 1909
5034.22 1925
5034.89 1857
5035.56 1868
5036.23 1910
5036.90 1916
5037.57 1899
5038.24 1761
5038.91 1794
5039.58 1919
5040.25 1878
5040.92 1790
5041.59 1925
5042.26 1877
5042.93 1910
5043.60 1818
5044.27 1909
5044.94 1984
5045.61 1829
5046.28 1946
5046.95 1920
5047.62 1915
5048.29 1876
5048.96 1871
5049.63 2049
5050.30 2038
5050.97 2008
5051.64 2035
5052.31 1944
5052.98 1917
5053.65 1934
5054.32 1926
5054.99 2006
5055.66 1939
5056.34 1873
5057.01 1911
5057.68 1910
5058.35 1929
5059.02 1853
5059.69 1712
5060.36 1779
5061.03 1810
5061.70 1741
5062.38 1810
5063.05 1885
5063.72 1829
5064.39 1868
5065.06 1987
5065.73 1817
5066.40 1857
5067.08 1784
5067.75 1779
5068.42 1808
5069.09 1771
5069.76 1802
5070.43 1983
5071.11 1744
5071.78 1783
5072.45 1925
5073.12 1930
5073.79 1946
5074.47 1902
5075.14 1921
5075.81 1980
5076.48 1900
5077.15 1878
5077.83 1924
5078.50 2003
5079.17 2017
5079.84 2062
5080.52 1999
5081.19 2228
5081.86 2199
5082.53 2158
5083.21 2218
5083.88 2086
5084.55 2138
5085.22 2215
5085.90 2170
5086.57 2169
5087.24 2151
5087.92 1931
5088.59 2005
5089.26 2193
5089.93 2084
5090.61 2005
5091.28 2154
5091.95 2199
5092.63 2508
5093.30 2600
5093.97 2490
5094.65 2418
5095.32 2492
5095.99 2578
5096.67 2606
5097.34 2412
5098.02 2228
5098.69 2199
5099.36 2246
5100.04 2202
5100.71 2101
5101.38 2144
5102.06 1976
5102.73 1970
5103.41 2002
5104.08 2002
5104.75 2022
5105.43 1924
5106.10 2046
5106.78 2061
5107.45 2097
5108.12 2020
5108.80 2049
5109.47 2123
5110.15 1997
5110.82 1918
5111.50 2014
5112.17 2106
5112.85 2003
5113.52 2123
5114.20 1970
5114.87 2017
5115.54 2032
5116.22 2056
5116.89 2048
5117.57 2011
5118.24 2071
5118.92 2033
5119.59 2118
5120.27 2055
5120.94 2115
5121.62 2201
5122.30 2427
5122.97 2217
5123.65 2219
5124.32 2247
5125.00 2194
5125.67 2107
5126.35 2124
5127.02 2143
5127.70 2245
5128.37 2131
5129.05 2160
5129.73 2226
5130.40 2181
5131.08 2170
5131.75 2180
5132.43 2202
5133.10 2202
5133.78 2183
5134.46 2140
5135.13 2183
5135.81 2099
5136.49 1977
5137.16 2065
5137.84 2230
5138.51 2298
5139.19 2146
5139.87 2218
5140.54 2225
5141.22 2198
5141.90 2086
5142.57 2245
5143.25 2410
5143.93 2518
5144.60 2392
5145.28 2450
5145.96 2296
5146.63 2175
5147.31 2158
5147.99 2151
5148.66 2082
5149.34 1875
5150.02 1917
5150.69 1980
5151.37 1874
5152.05 1903
5152.73 1851
5153.40 1912
5154.08 1883
5154.76 1720
5155.44 1739
5156.11 1801
5156.79 1915
5157.47 1825
5158.15 1816
5158.82 1713
5159.50 1828
5160.18 1745
5160.86 1914
5161.53 1867
5162.21 1827
5162.89 1831
5163.57 1985
5164.25 1889
5164.92 1832
5165.60 1901
5166.28 1894
5166.96 1999
5167.64 2012
5168.31 2166
5168.99 2079
5169.67 1986
5170.35 2094
5171.03 2125
5171.71 2065
5172.39 1988
5173.06 2098
5173.74 1994
5174.42 1964
5175.10 1880
5175.78 1996
5176.46 1901
5177.14 1883
5177.82 1870
5178.49 1848
5179.17 1740
5179.85 1844
5180.53 2004
5181.21 1864
5181.89 1886
5182.57 2021
5183.25 1988
5183.93 2033
5184.61 2011
5185.29 2043
5185.97 2132
5186.64 2039
5187.32 1951
5188.00 1905
5188.68 1820
5189.36 1819
5190.04 1848
5190.72 1745
5191.40 1828
5192.08 1678
5192.76 1766
5193.44 1788
5194.12 1766
5194.80 1827
5195.48 1788
5196.16 1795
5196.84 1763
5197.52 1707
5198.20 1689
5198.88 1805
5199.56 1732
5200.24 1753
5200.92 1729
5201.60 1908
5202.28 1822
5202.96 1694
5203.65 1720
5204.33 1829
5205.01 1806
5205.69 1909
5206.37 1965
5207.05 1927
5207.73 2020
5208.41 1910
5209.09 2015
5209.77 1944
5210.45 2032
5211.13 1959
5211.82 2097
5212.50 2091
5213.18 2108
5213.86 2154
5214.54 2133
5215.22 2227
5215.90 2233
5216.58 2087
5217.27 1980
5217.95 1945
5218.63 1993
5219.31 2035
5219.99 2092
5220.67 2032
5221.36 1952
5222.04 2115
5222.72 2076
5223.40 2102
5224.08 2150
5224.77 2265
5225.45 2127
5226.13 2077
5226.81 2120
5227.49 2155
5228.18 2209
5228.86 1960
5229.54 2045
5230.22 1888
5230.91 1784
5231.59 1745
5232.27 1792
5232.95 1850
5233.63 1942
5234.32 1888
5235.00 1989
5235.68 2055
5236.37 2052
5237.05 1987
5237.73 2021
5238.41 2121
5239.10 2076
5239.78 2150
5240.46 2083
5241.15 2089
5241.83 2091
5242.51 2120
5243.20 1986
5243.88 2111
5244.56 2155
5245.24 2067
5245.93 2105
5246.61 2119
5247.29 1933
5247.98 1982
5248.66 2048
5249.35 2115
5250.03 2230
5250.71 2189
5251.40 2397
5252.08 2321
5252.76 2313
5253.45 2325
5254.13 2256
5254.82 2306
5255.50 2397
5256.18 2191
5256.87 2360
5257.55 2227
5258.24 2049
5258.92 2003
5259.60 1952
5260.29 2013
5260.97 2019
5261.66 1969
5262.34 1983
5263.03 2114
5263.71 2016
5264.40 2019
5265.08 2031
5265.76 2133
5266.45 2104
5267.13 1989
5267.82 2056
5268.50 1958
5269.19 1972
5269.87 2093
5270.56 2017
5271.24 1932
5271.93 2037
5272.61 1984
5273.30 2015
5273.98 2023
5274.67 1989
5275.35 1950
5276.04 1896
5276.72 1826
5277.41 1894
5278.10 1941
5278.78 1937
5279.47 1976
5280.15 2078
5280.84 2012
5281.52 2061
5282.21 2216
5282.89 2324
5283.58 2449
5284.27 2549
5284.95 2592
5285.64 2798
5286.32 2743
5287.01 2722
5287.70 2536
5288.38 2408
5289.07 2134
5289.75 2133
5290.44 2182
5291.13 2304
5291.81 2044
5292.50 1892
5293.19 1935
5293.87 1924
5294.56 1946
5295.25 2020
5295.93 2090
5296.62 2099
5297.31 2181
5297.99 2025
5298.68 1890
5299.37 2060
5300.05 1968
5300.74 2080
5301.43 2091
5302.11 2152
5302.80 2148
5303.49 2173
5304.18 2105
5304.86 2025
5305.55 2104
5306.24 1997
5306.92 2112
5307.61 2069
5308.30 2011
5308.99 2073
5309.67 2150
5310.36 2262
5311.05 2216
5311.74 2095
5312.42 2083
5313.11 2134
5313.80 2167
5314.49 2278
5315.18 2425
5315.86 2250
5316.55 2362
5317.24 2335
5317.93 2211
5318.62 2342
5319.30 2277
5319.99 2076
5320.68 2112
5321.37 2081
5322.06 2245
5322.74 2270
5323.43 2389
5324.12 2438
5324.81 2542
5325.50 2452
5326.19 2425
5326.88 2183
5327.56 2175
5328.25 2185
5328.94 1992
5329.63 2038
5330.32 2056
5331.01 2086
5331.70 2122
5332.39 2134
5333.07 1998
5333.76 2044
5334.45 2026
5335.14 2127
5335.83 1968
5336.52 1921
5337.21 1884
5337.90 1935
5338.59 2007
5339.28 1835
5339.97 1835
5340.66 1950
5341.35 1899
5342.04 1862
5342.73 1965
5343.42 1960
5344.10 1841
5344.79 1895
5345.48 2112
5346.17 2147
5346.86 2058
5347.55 2049
5348.24 2099
5348.93 2164
5349.62 2117
5350.31 2138
5351.00 2084
5351.69 2266
5352.39 2355
5353.08 2554
5353.77 2570
5354.46 2480
5355.15 2621
5355.84 2461
5356.53 2328
5357.22 2353
5357.91 2166
5358.60 2057
5359.29 1981
5359.98 2011
5360.67 1920
5361.36 1909
5362.05 1810
5362.74 1987
5363.44 1964
5364.13 1857
5364.82 1806
5365.51 1869
5366.20 1908
5366.89 1899
5367.58 1916
5368.27 1890
5368.96 1915
5369.66 1953
5370.35 1944
5371.04 1973
5371.73 1897
5372.42 1768
5373.11 1838
5373.81 1840
5374.50 1866
5375.19 1816
5375.88 1694
5376.57 1696
5377.26 1732
5377.96 1874
5378.65 1806
5379.34 1628
5380.03 1694
5380.72 1687
5381.42 1721
5382.11 1765
5382.80 1835
5383.49 1771
5384.18 1842
5384.88 1835
5385.57 1657
5386.26 1828
5386.95 1675
5387.65 1658
5388.34 1745
5389.03 1758
5389.72 1728
5390.42 1939
5391.11 1933
5391.80 1987
5392.50 2044
5393.19 1971
5393.88 1997
5394.57 1999
5395.27 2115
5395.96 2104
5396.65 1895
5397.35 1889
5398.04 1867
5398.73 1922
5399.43 1869
5400.12 1800
5400.81 1798
5401.51 1768
5402.20 1750
5402.89 1724
5403.59 1753
5404.28 1802
5404.97 1826
5405.67 1804
5406.36 1823
5407.06 1752
5407.75 1682
5408.44 1873
5409.14 1938
5409.83 1793
5410.53 1852
5411.22 1923
5411.91 1937
5412.61 1871
5413.30 1853
5414.00 1927
5414.69 1844
5415.38 1921
5416.08 1765
5416.77 1831
5417.47 1854
5418.16 1814
5418.86 1755
5419.55 1769
5420.25 1720
5420.94 1830
5421.64 1886
5422.33 1913
5423.03 1935
5423.72 1906
5424.41 2035
5425.11 2031
5425.80 1976
5426.50 1951
5427.19 2028
5427.89 1814
5428.59 1921
5429.28 1797
5429.98 1803
5430.67 1806
5431.37 1857
5432.06 1812
5432.76 1885
5433.45 1945
5434.15 1990
5434.84 1918
5435.54 1967
5436.23 1925
5436.93 1997
5437.63 2109
5438.32 2063
5439.02 2191
5439.71 2173
5440.41 2157
5441.11 2233
5441.80 2192
5442.50 2125
5443.19 2075
5443.89 2178
5444.59 2347
5445.28 2248
5445.98 2321
5446.68 2223
5447.37 2451
5448.07 2416
5448.76 2463
5449.46 2731
5450.16 2691
5450.85 2769
5451.55 2894
5452.25 2818
5452.94 2743
5453.64 2717
5454.34 2793
5455.03 2801
5455.73 2596
5456.43 2489
5457.13 2428
5457.82 2358
5458.52 2272
5459.22 2261
5459.91 2300
5460.61 2402
5461.31 2513
5462.01 2497
5462.70 2480
5463.40 2476
5464.10 2533
5464.80 2643
5465.49 2819
5466.19 2878
5466.89 3064
5467.59 3025
5468.28 3225
5468.98 3049
5469.68 3019
5470.38 2994
5471.07 2895
5471.77 2780
5472.47 2683
5473.17 2645
5473.87 2602
5474.56 2710
5475.26 2551
5475.96 2535
5476.66 2651
5477.36 2695
5478.06 2538
5478.75 2798
5479.45 2807
5480.15 3025
5480.85 3135
5481.55 3488
5482.25 3747
5482.95 3786
5483.64 4148
5484.34 4371
5485.04 4409
5485.74 4324
5486.44 4072
5487.14 3876
5487.84 3615
5488.54 3424
5489.23 3256
5489.93 3173
5490.63 3281
5491.33 3136
5492.03 3124
5492.73 3168
5493.43 3317
5494.13 3281
5494.83 3216
5495.53 3505
5496.23 3494
5496.93 3523
5497.63 3685
5498.33 3732
5499.03 3760
5499.73 3854
5500.43 4015
5501.13 4352
5501.83 4909
5502.53 5284
5503.23 5774
5503.93 6342
5504.63 6797
5505.33 7128
5506.03 7118
5506.73 6404
5507.43 6048
5508.13 5498
5508.83 4667
5509.53 3932
5510.23 3704
5510.93 3428
5511.63 3408
5512.33 3258
5513.03 3026
5513.73 3073
5514.43 2895
5515.13 3119
5515.83 3227
5516.53 3095
5517.23 3073
5517.93 3123
5518.64 3110
5519.34 3072
5520.04 3084
5520.74 3029
5521.44 2893
5522.14 2791
5522.84 2818
5523.54 2672
5524.24 2633
5524.95 2681
5525.65 2686
5526.35 2598
5527.05 2432
5527.75 2487
5528.45 2648
5529.15 2393
5529.86 2251
5530.56 2316
5531.26 2509
5531.96 2362
5532.66 2345
5533.36 2215
5534.07 2191
5534.77 2207
5535.47 2172
5536.17 2187
5536.87 2111
5537.58 2136
5538.28 2122
5538.98 2067
5539.68 2131
5540.39 2191
5541.09 2131
5541.79 2074
5542.49 2158
5543.20 1993
5543.90 1991
5544.60 2065
5545.30 2076
5546.01 2102
5546.71 2118
5547.41 2178
5548.11 2170
5548.82 1992
5549.52 2084
5550.22 2064
5550.93 2096
5551.63 2222
5552.33 2148
5553.03 2214
5553.74 2169
5554.44 1988
5555.14 2079
5555.85 2005
5556.55 2123
5557.25 2120
5557.96 2135
5558.66 1988
5559.36 1932
5560.07 2010
5560.77 1940
5561.48 2030
5562.18 2020
5562.88 1911
5563.59 2012
5564.29 2063
5564.99 1983
5565.70 2027
5566.40 2119
5567.11 2196
5567.81 2138
5568.51 2167
5569.22 2014
5569.92 2050
5570.63 2215
5571.33 2153
5572.04 1963
5572.74 2106
5573.44 2099
5574.15 1972
5574.85 2017
5575.56 2032
5576.26 1911
5576.97 1995
5577.67 2083
5578.38 2042
5579.08 2067
5579.79 2130
5580.49 2086
5581.20 1987
5581.90 2077
5582.61 2030
5583.31 1937
5584.02 1968
5584.72 1967
5585.43 1978
5586.13 1902
5586.84 1829
5587.54 1758
5588.25 1796
5588.95 1789
5589.66 1879
5590.36 1973
5591.07 1890
5591.77 1907
5592.48 1827
5593.19 1985
5593.89 1918
5594.60 1802
5595.30 1794
5596.01 1833
5596.71 1815
5597.42 1812
5598.13 1908
5598.83 1822
5599.54 1861
5600.24 1859
5600.95 1907
5601.66 1914
5602.36 1836
5603.07 1817
5603.78 1741
5604.48 1771
5605.19 1685
5605.89 1842
5606.60 1826
5607.31 1860
5608.01 1720
5608.72 1794
5609.43 1864
5610.13 1885
5610.84 1887
5611.55 1851
5612.25 1649
5612.96 1739
5613.67 1750
5614.38 1824
5615.08 1922
5615.79 1764
5616.50 1858
5617.20 1785
5617.91 1777
5618.62 1952
5619.33 2051
5620.03 1911
5620.74 1916
5621.45 1848
5622.15 1838
5622.86 1915
5623.57 1826
5624.28 1670
5624.99 1738
5625.69 1757
5626.40 1706
5627.11 1753
5627.82 1739
5628.52 1784
5629.23 1753
5629.94 1791
5630.65 1809
5631.36 1716
5632.06 1734
5632.77 1735
5633.48 1866
5634.19 1884
5634.90 1924
5635.61 1817
5636.31 1759
5637.02 1818
5637.73 1734
5638.44 1827
5639.15 1958
5639.86 1821
5640.56 1872
5641.27 1873
5641.98 1850
5642.69 1990
5643.40 2154
5644.11 1996
5644.82 2031
5645.53 2066
5646.24 1979
5646.94 1908
5647.65 1951
5648.36 2054
5649.07 2026
5649.78 1933
5650.49 1923
5651.20 1871
5651.91 1807
5652.62 1889
5653.33 1915
5654.04 1962
5654.75 2022
5655.46 1850
5656.17 1998
5656.88 1991
5657.59 2029
5658.30 2032
5659.01 2075
5659.71 2235
5660.42 2089
5661.13 2370
5661.84 2183
5662.55 2286
5663.26 2230
5663.97 2196
5664.69 2146
5665.40 2180
5666.11 2053
5666.82 2027
5667.53 2058
5668.24 2068
5668.95 1990
5669.66 1943
5670.37 2063
5671.08 2114
5671.79 2112
5672.50 2062
5673.21 2159
5673.92 2273
5674.63 2307
5675.34 2357
5676.05 2331
5676.76 2178
5677.48 2206
5678.19 2155
5678.90 1974
5679.61 1955
5680.32 2145
5681.03 1923
5681.74 1867
5682.45 1908
5683.16 1793
5683.88 1875
5684.59 1917
5685.30 1917
5686.01 1892
5686.72 1984
5687.43 2045
5688.15 1922
5688.86 1987
5689.57 2020
5690.28 1942
5690.99 2043
5691.70 1891
5692.42 1904
5693.13 1724
5693.84 1753
5694.55 1732
5695.26 1836
5695.98 1753
5696.69 1879
5697.40 1709
5698.11 1778
5698.82 1707
5699.54 1621
5700.25 1675
5700.96 1594
5701.67 1684
5702.39 1672
5703.10 1630
5703.81 1614
5704.52 1739
5705.24 1722
5705.95 1751
5706.66 1710
5707.38 1667
5708.09 1739
5708.80 1649
5709.51 1762
5710.23 1687
5710.94 1817
5711.65 1709
5712.37 1793
5713.08 1746
5713.79 1701
5714.51 1750
5715.22 1640
5715.93 1718
5716.65 1698
5717.36 1629
5718.07 1658
5718.79 1683
5719.50 1575
5720.21 1670
5720.93 1767
5721.64 1753
5722.36 1654
5723.07 1768
5723.78 1662
5724.50 1645
5725.21 1699
5725.92 1669
5726.64 1643
5727.35 1737
5728.07 1835
5728.78 1888
5729.50 2050
5730.21 1984
5730.92 2095
5731.64 1974
5732.35 2098
5733.07 2226
5733.78 2195
5734.50 2195
5735.21 2150
5735.93 2085
5736.64 1976
5737.35 2030
5738.07 1999
5738.78 1775
5739.50 1687
5740.21 1691
5740.93 1714
5741.64 1625
5742.36 1700
5743.07 1624
5743.79 1631
5744.50 1664
5745.22 1685
5745.93 1790
5746.65 1692
5747.37 1601
5748.08 1517
5748.80 1557
5749.51 1591
5750.23 1687
5750.94 1698
5751.66 1541
5752.37 1676
5753.09 1679
5753.81 1691
5754.52 1758
5755.24 1650
5755.95 1713
5756.67 1805
5757.38 1955
5758.10 1928
5758.82 1939
5759.53 1925
5760.25 1962
5760.96 1868
5761.68 1869
5762.40 1835
5763.11 1834
5763.83 1759
5764.55 1718
5765.26 1638
5765.98 1696
5766.70 1680
5767.41 1780
5768.13 1771
5768.85 1653
5769.56 1632
5770.28 1662
5771.00 1758
5771.71 1714
5772.43 1697
5773.15 1652
5773.86 1705
5774.58 1666
5775.30 1771
5776.01 1779
5776.73 1701
5777.45 1705
5778.17 1693
5778.88 1581
5779.60 1646
5780.32 1781
5781.04 1742
5781.75 1811
5782.47 1853
5783.19 1827
5783.91 1795
5784.62 1735
5785.34 1803
5786.06 1779
5786.78 1763
5787.49 1725
5788.21 1609
5788.93 1711
5789.65 1814
5790.37 1654
5791.08 1665
5791.80 1728
5792.52 1714
5793.24 1615
5793.96 1622
5794.68 1713
5795.39 1742
5796.11 1807
5796.83 1814
5797.55 1764
5798.27 1802
5798.99 1860
5799.70 1877
5800.42 1966
5801.14 2012
5801.86 2128
5802.58 2255
5803.30 2549
5804.02 2607
5804.74 2518
5805.45 2578
5806.17 2559
5806.89 2616
5807.61 2538
5808.33 2228
5809.05 2228
5809.77 2197
5810.49 2029
5811.21 1972
5811.93 1952
5812.65 1811
5813.37 1792
5814.09 1834
5814.81 1778
5815.52 1749
5816.24 1855
5816.96 1824
5817.68 1866
5818.40 1711
5819.12 1832
5819.84 1843
5820.56 1872
5821.28 1851
5822.00 1973
5822.72 1862
5823.44 1891
5824.16 1767
5824.88 1928
5825.60 1900
5826.32 1865
5827.04 1876
5827.76 1886
5828.48 1883
5829.21 1857
5829.93 1935
5830.65 1896
5831.37 1897
5832.09 1883
5832.81 1900
5833.53 1745
5834.25 1791
5834.97 1929
5835.69 1773
5836.41 1743
5837.13 1802
5837.85 1791
5838.57 1752
5839.30 1682
5840.02 1753
5840.74 1773
5841.46 1724
5842.18 1905
5842.90 1691
5843.62 1754
5844.34 1771
5845.07 1802
5845.79 1735
5846.51 1837
5847.23 1857
5847.95 1714
5848.67 1739
5849.39 1682
5850.12 1697
5850.84 1801
5851.56 1777
5852.28 1803
5853.00 1820
5853.73 1760
5854.45 1759
5855.17 1811
5855.89 1754
5856.61 1755
5857.34 1776
5858.06 1814
5858.78 1843
5859.50 1829
5860.23 1805
5860.95 1862
5861.67 1907
5862.39 1768
5863.11 1790
5863.84 1756
5864.56 1778
5865.28 1886
5866.01 1726
5866.73 1871
5867.45 1741
5868.17 1710
5868.90 1663
5869.62 1710
5870.34 1616
5871.07 1629
5871.79 1736
5872.51 1734
5873.23 1677
5873.96 1676
5874.68 1721
5875.40 1731
5876.13 1673
5876.85 1627
5877.57 1697
5878.30 1801
5879.02 1822
5879.74 1661
5880.47 1724
5881.19 1810
5881.92 1842
5882.64 1922
5883.36 1876
5884.09 1713
5884.81 1764
5885.53 1698
5886.26 1867
5886.98 1938
5887.71 1853
5888.43 1854
5889.15 1845
5889.88 1771
5890.60 1755
5891.33 1756
5892.05 1869
5892.78 1826
5893.50 1891
5894.23 1833
5894.95 1722
5895.67 1692
5896.40 1765
5897.12 1832
5897.85 1803
5898.57 1691
5899.30 1821
5900.02 1814
5900.75 1865
5901.47 1856
5902.20 1822
5902.92 1926
5903.65 1870
5904.37 1814
5905.10 1935
5905.82 1886
5906.55 1946
5907.27 1873
5908.00 1838
5908.72 1898
5909.45 1851
5910.17 1888
5910.90 1913
5911.62 1841
5912.35 1964
5913.08 2044
5913.80 1969
5914.53 2011
5915.25 2036
5915.98 1998
5916.70 2130
5917.43 2069
5918.16 2132
5918.88 2150
5919.61 2041
5920.33 2008
5921.06 2027
5921.79 2018
5922.51 2124
5923.24 2063
5923.97 2147
5924.69 2256
5925.42 2180
5926.14 2093
5926.87 2111
5927.60 2119
5928.32 2220
5929.05 2326
5929.78 2340
5930.50 2294
5931.23 2239
5931.96 2423
5932.68 2317
5933.41 2353
5934.14 2484
5934.86 2478
5935.59 2533
5936.32 2448
5937.05 2455
5937.77 2430
5938.50 2439
5939.23 2571
5939.95 2596
5940.68 2623
5941.41 2735
5942.14 2772
5942.86 2865
5943.59 2882
5944.32 2898
5945.05 3060
5945.77 3138
5946.50 3096
5947.23 3111
5947.96 3072
5948.68 3044
5949.41 3104
5950.14 3300
5950.87 3345
5951.60 3289
5952.32 3443
5953.05 3689
5953.78 3643
5954.51 3765
5955.24 4062
5955.96 4409
5956.69 4330
5957.42 4435
5958.15 4662
5958.88 4398
5959.61 4113
5960.33 3921
5961.06 3870
5961.79 3968
5962.52 4024
5963.25 4217
5963.98 4245
5964.71 4243
5965.44 4236
5966.16 4446
5966.89 4620
5967.62 4847
5968.35 5222
5969.08 5570
5969.81 6258
5970.54 6404
5971.27 7052
5972.00 7075
5972.73 6869
5973.46 6742
5974.18 6186
5974.91 5753
5975.64 5463
5976.37 5173
5977.10 5078
5977.83 4989
5978.56 4756
5979.29 4411
5980.02 4699
5980.75 4951
5981.48 4909
5982.21 4871
5982.94 5037
5983.67 5161
5984.40 5318
5985.13 5433
5985.86 5647
5986.59 5368
5987.32 5494
5988.05 5610
5988.78 5552
5989.51 5525
5990.24 5416
5990.97 5430
5991.70 5576
5992.43 5563
5993.16 5451
5993.89 5440
5994.62 5452
5995.35 5512
5996.09 5332
5996.82 5625
5997.55 5492
5998.28 5430
5999.01 5658
5999.74 5817
6000.47 5786
6001.20 5756
6001.93 5858
6002.66 6072
6003.39 6161
6004.13 5922
6004.86 6022
6005.59 5705
6006.32 5639
6007.05 5615
6007.78 5412
6008.51 5490
6009.25 5468
6009.98 5464
6010.71 5658
6011.44 5983
6012.17 6440
6012.90 7452
6013.64 8407
6014.37 9595
6015.10 11103
6015.83 12627
6016.56 14162
6017.29 15746
6018.03 16326
6018.76 16266
6019.49 15945
6020.22 15245
6020.96 13787
6021.69 12074
6022.42 10703
6023.15 9284
6023.88 7786
6024.62 6887
6025.35 6063
6026.08 5590
6026.81 5205
6027.55 4767
6028.28 4409
6029.01 4414
6029.75 4397
6030.48 4080
6031.21 4087
6031.94 4099
6032.68 4028
6033.41 3786
6034.14 3821
6034.88 3769
6035.61 3630
6036.34 3727
6037.07 3578
6037.81 3519
6038.54 3384
6039.27 3321
6040.01 3499
6040.74 3630
6041.47 3602
6042.21 3792
6042.94 3753
6043.68 3962
6044.41 3933
6045.14 4092
6045.88 3988
6046.61 3927
6047.34 4005
6048.08 4222
6048.81 4105
6049.55 4227
6050.28 4314
6051.01 4225
6051.75 4264
6052.48 4240
6053.22 4491
6053.95 4657
6054.68 4971
6055.42 5318
6056.15 5481
6056.89 5966
6057.62 5774
6058.36 5518
6059.09 5129
6059.83 5187
6060.56 4722
6061.29 4805
6062.03 4601
6062.76 4313
6063.50 4276
6064.23 4071
6064.97 4119
6065.70 4337
6066.44 4199
6067.17 4114
6067.91 4158
6068.64 4154
6069.38 3907
6070.11 3979
6070.85 3948
6071.58 3779
6072.32 3872
6073.06 3798
6073.79 3615
6074.53 3370
6075.26 3465
6076.00 3394
6076.73 3454
6077.47 3444
6078.20 3498
6078.94 3489
6079.68 3403
6080.41 3297
6081.15 3424
6081.88 3489
6082.62 3345
6083.35 3360
6084.09 3189
6084.83 3343
6085.56 3270
6086.30 3316
6087.04 3217
6087.77 3190
6088.51 3094
6089.24 2957
6089.98 3057
6090.72 2885
6091.45 3064
6092.19 2949
6092.93 3006
6093.66 3046
6094.40 3093
6095.14 3022
6095.87 3001
6096.61 2938
6097.35 3102
6098.08 2916
6098.82 2921
6099.56 2964
6100.29 2908
6101.03 2963
6101.77 2952
6102.51 2834
6103.24 2937
6103.98 2827
6104.72 2633
6105.46 2688
6106.19 2808
6106.93 2790
6107.67 2814
6108.41 2905
6109.14 2876
6109.88 2788
6110.62 2802
6111.36 2835
6112.09 2704
6112.83 2664
6113.57 2729
6114.31 2914
6115.04 2957
6115.78 2736
6116.52 3001
6117.26 2941
6118.00 2947
6118.73 2922
6119.47 2956
6120.21 3084
6120.95 3037
6121.69 2927
6122.43 2930
6123.16 2864
6123.90 2726
6124.64 2815
6125.38 2901
6126.12 2896
6126.86 3087
6127.60 2950
6128.33 3083
6129.07 3119
6129.81 3113
6130.55 3036
6131.29 2847
6132.03 2873
6132.77 2827
6133.51 2755
6134.25 2964
6134.98 3094
6135.72 3125
6136.46 3184
6137.20 3003
6137.94 3099
6138.68 3129
6139.42 3156
6140.16 3209
6140.90 3287
6141.64 3194
6142.38 3199
6143.12 3286
6143.86 3427
6144.60 3398
6145.34 3256
6146.08 3201
6146.82 3293
6147.56 3260
6148.30 3198
6149.04 3159
6149.78 3282
6150.52 3178
6151.26 3344
6152.00 3307
6152.74 3299
6153.48 3317
6154.22 3296
6154.96 3263
6155.70 3361
6156.44 3390
6157.18 3442
6157.92 3511
6158.66 3499
6159.40 3563
6160.14 3692
6160.88 3583
6161.62 3559
6162.36 3581
6163.10 3765
6163.85 3883
6164.59 3898
6165.33 3892
6166.07 4129
6166.81 4115
6167.55 4380
6168.29 4579
6169.03 4733
6169.77 4967
6170.51 5318
6171.26 5312
6172.00 5604
6172.74 5649
6173.48 5709
6174.22 5473
6174.96 5353
6175.70 5300
6176.45 5264
6177.19 5262
6177.93 5138
6178.67 4986
6179.41 4883
6180.16 4886
6180.90 4728
6181.64 4778
6182.38 4877
6183.12 4935
6183.87 4975
6184.61 4960
6185.35 5302
6186.09 5256
6186.83 5071
6187.58 5064
6188.32 4976
6189.06 5078
6189.80 5324
6190.55 5379
6191.29 5266
6192.03 5395
6192.77 5465
6193.52 5552
6194.26 5725
6195.00 5966
6195.74 6095
6196.49 6497
6197.23 6602
6197.97 6670
6198.72 6695
6199.46 6573
6200.20 6649
6200.94 6558
6201.69 6627
6202.43 6574
6203.17 6315
6203.92 6340
6204.66 6539
6205.40 6624
6206.15 6829
6206.89 7157
6207.63 7956
6208.38 9150
6209.12 10865
6209.87 13340
6210.61 16645
6211.35 20087
6212.10 22926
6212.84 25693
6213.58 27488
6214.33 28344
6215.07 27731
6215.82 26570
6216.56 24550
6217.30 21179
6218.05 18116
6218.79 15134
6219.54 12552
6220.28 10179
6221.02 8715
6221.77 7456
6222.51 6646
6223.26 6044
6224.00 5509
6224.75 5344
6225.49 5183
6226.24 5183
6226.98 5225
6227.73 5173
6228.47 5083
6229.21 4943
6229.96 4805
6230.70 4565
6231.45 4192
6232.19 4086
6232.94 3876
6233.68 3719
6234.43 3502
6235.17 3382
6235.92 3322
6236.67 3398
6237.41 3312
6238.16 3509
6238.90 3382
6239.65 3457
6240.39 3593
6241.14 3660
6241.88 3727
6242.63 3658
6243.37 3862
6244.12 3943
6244.87 3856
6245.61 3903
6246.36 3717
6247.10 4028
6247.85 3935
6248.59 4253
6249.34 4577
6250.09 4953
6250.83 5206
6251.58 5431
6252.33 5764
6253.07 5937
6253.82 6032
6254.56 6220
6255.31 5998
6256.06 5592
6256.80 5158
6257.55 4880
6258.30 4704
6259.04 4471
6259.79 4324
6260.54 4292
6261.28 4316
6262.03 4124
6262.78 4258
6263.52 4160
6264.27 4125
6265.02 4094
6265.76 4088
6266.51 4100
6267.26 4214
6268.01 4080
6268.75 4172
6269.50 4017
6270.25 4021
6270.99 4068
6271.74 3974
6272.49 4019
6273.24 3989
6273.98 3957
6274.73 3829
6275.48 3868
6276.23 3801
6276.97 3781
6277.72 3944
6278.47 4114
6279.22 4287
6279.96 4239
6280.71 4053
6281.46 4171
6282.21 4383
6282.96 4398
6283.70 4135
6284.45 4035
6285.20 3924
6285.95 3793
6286.70 3536
6287.45 3251
6288.19 3258
6288.94 3327
6289.69 3399
6290.44 3494
6291.19 3365
6291.94 3455
6292.68 3622
6293.43 3355
6294.18 3332
6294.93 3327
6295.68 3331
6296.43 3342
6297.18 3142
6297.93 3007
6298.67 2940
6299.42 2952
6300.17 2996
6300.92 2996
6301.67 2917
6302.42 2948
6303.17 2974
6303.92 2888
6304.67 2734
6305.42 2797
6306.17 2847
6306.92 2738
6307.67 2845
6308.41 2780
6309.16 2867
6309.91 2795
6310.66 2845
6311.41 2907
6312.16 2852
6312.91 2830
6313.66 2769
6314.41 3039
6315.16 2848
6315.91 2815
6316.66 3021
6317.41 2943
6318.16 2991
6318.91 2974
6319.66 2864
6320.41 2901
6321.16 2714
6321.91 2759
6322.66 2811
6323.41 2727
6324.16 2685
6324.92 2792
6325.67 2756
6326.42 2570
6327.17 2574
6327.92 2464
6328.67 2672
6329.42 2541
6330.17 2603
6330.92 2624
6331.67 2619
6332.42 2651
6333.17 2596
6333.92 2598
6334.68 2506
6335.43 2529
6336.18 2470
6336.93 2560
6337.68 2587
6338.43 2576
6339.18 2443
6339.93 2288
6340.69 2354
6341.44 2415
6342.19 2678
6342.94 2592
6343.69 2600
6344.44 2556
6345.20 2724
6345.95 2625
6346.70 2540
6347.45 2492
6348.20 2467
6348.95 2587
6349.71 2618
6350.46 2568
6351.21 2540
6351.96 2570
6352.71 2660
6353.47 2835
6354.22 2907
6354.97 2925
6355.72 2889
6356.48 2985
6357.23 3105
6357.98 3035
6358.73 3073
6359.49 2958
6360.24 3013
6360.99 2873
6361.74 2959
6362.50 2783
6363.25 2681
6364.00 2554
6364.76 2492
6365.51 2523
6366.26 2421
6367.01 2307
6367.77 2408
6368.52 2392
6369.27 2375
6370.03 2364
6370.78 2361
6371.53 2454
6372.29 2480
6373.04 2580
6373.79 2424
6374.55 2591
6375.30 2493
6376.05 2449
6376.81 2586
6377.56 2474
6378.31 2400
6379.07 2398
6379.82 2238
6380.58 2306
6381.33 2465
6382.08 2446
6382.84 2427
6383.59 2549
6384.35 2549
6385.10 2497
6385.85 2511
6386.61 2613
6387.36 2473
6388.12 2371
6388.87 2403
6389.62 2402
6390.38 2419
6391.13 2446
6391.89 2365
6392.64 2330
6393.40 2448
6394.15 2206
6394.91 2391
6395.66 2511
6396.42 2489
6397.17 2446
6397.93 2379
6398.68 2340
6399.44 2354
6400.19 2421
6400.95 2408
6401.70 2363
6402.46 2289
6403.21 2345
6403.97 2444
6404.72 2349
6405.48 2300
6406.23 2317
6406.99 2344
6407.74 2272
6408.50 2291
6409.25 2254
6410.01 2340
6410.76 2521
6411.52 2413
6412.28 2369
6413.03 2552
6413.79 2634
6414.54 2621
6415.30 2523
6416.05 2725
6416.81 2617
6417.57 2648
6418.32 2426
6419.08 2384
6419.83 2467
6420.59 2464
6421.35 2347
6422.10 2363
6422.86 2391
6423.62 2481
6424.37 2392
6425.13 2296
6425.89 2346
6426.64 2310
6427.40 2413
6428.15 2387
6428.91 2340
6429.67 2263
6430.42 2376
6431.18 2391
6431.94 2408
6432.70 2212
6433.45 2227
6434.21 2350
6434.97 2363
6435.72 2350
6436.48 2452
6437.24 2541
6437.99 2474
6438.75 2432
6439.51 2331
6440.27 2493
6441.02 2447
6441.78 2460
6442.54 2480
6443.30 2502
6444.05 2512
6444.81 2437
6445.57 2563
6446.33 2589
6447.08 2495
6447.84 2448
6448.60 2421
6449.36 2528
6450.12 2466
6450.87 2503
6451.63 2484
6452.39 2518
6453.15 2533
6453.91 2559
6454.66 2746
6455.42 2561
6456.18 2593
6456.94 2658
6457.70 2713
6458.46 2706
6459.21 2660
6459.97 2633
6460.73 2722
6461.49 2830
6462.25 2927
6463.01 2813
6463.77 2923
6464.52 2980
6465.28 2886
6466.04 2949
6466.80 2913
6467.56 3062
6468.32 3058
6469.08 3156
6469.84 3130
6470.60 3067
6471.36 3137
6472.11 3053
6472.87 3090
6473.63 3180
6474.39 3199
6475.15 3370
6475.91 3418
6476.67 3352
6477.43 3357
6478.19 3514
6478.95 3398
6479.71 3592
6480.47 3498
6481.23 3483
6481.99 3487
6482.75 3538
6483.51 3618
6484.27 3584
6485.03 3479
6485.79 3777
6486.55 3809
6487.31 3816
6488.07 3924
6488.83 3986
6489.59 3913
6490.35 3968
6491.11 4134
6491.87 4343
6492.63 4355
6493.39 4323
6494.15 4339
6494.91 4586
6495.67 4760
6496.43 4695
6497.19 4966
6497.95 5217
6498.71 5424
6499.48 5310
6500.24 5528
6501.00 5227
6501.76 5227
6502.52 5402
6503.28 5266
6504.04 5344
6504.80 5462
6505.56 5520
6506.32 5466
6507.09 5353
6507.85 5516
6508.61 5630
6509.37 5691
6510.13 5752
6510.89 5672
6511.65 5988
6512.42 6030
6513.18 6272
6513.94 6311
6514.70 6712
6515.46 6748
6516.22 6613
6516.99 6648
6517.75 6592
6518.51 6454
6519.27 6679
6520.03 6855
6520.80 6777
6521.56 6866
6522.32 6978
6523.08 7023
6523.84 7165
6524.61 7593
6525.37 7697
6526.13 8007
6526.89 8273
6527.66 8631
6528.42 9324
6529.18 9760
6529.94 10473
6530.71 11362
6531.47 12283
6532.23 12518
6533.00 12691
6533.76 12821
6534.52 12454
6535.28 12946
6536.05 13298
6536.81 14096
6537.57 16206
6538.34 18993
6539.10 22076
6539.86 25008
6540.63 27297
6541.39 28134
6542.15 28182
6542.92 27357
6543.68 25025
6544.44 22160
6545.21 18800
6545.97 15705
6546.73 12932
6547.50 10684
6548.26 8946
6549.02 7845
6549.79 7178
6550.55 6589
6551.31 6169
6552.08 5847
6552.84 5683
6553.61 5558
6554.37 5580
6555.13 5317
6555.90 5496
6556.66 5431
6557.43 5340
6558.19 5210
6558.96 5203
6559.72 4990
6560.48 4924
6561.25 4665
6562.01 4766
6562.78 4759
6563.54 4770
6564.31 4806
6565.07 5003
6565.84 5169
6566.60 5289
6567.37 5515
6568.13 5832
6568.90 5964
6569.66 5912
6570.43 5965
6571.19 5955
6571.96 5831
6572.72 5757
6573.49 5583
6574.25 5611
6575.02 5702
6575.78 5706
6576.55 5819
6577.31 5986
6578.08 6179
6578.84 6524
6579.61 6618
6580.37 6638
6581.14 7127
6581.91 7302
6582.67 7436
6583.44 7716
6584.20 7709
6584.97 7814
6585.73 7750
6586.50 7485
6587.27 7472
6588.03 7324
6588.80 6939
6589.56 6608
6590.33 6634
6591.10 6461
6591.86 6475
6592.63 6453
6593.39 6540
6594.16 6724
6594.93 7391
6595.69 7647
6596.46 8250
6597.23 8942
6597.99 9612
6598.76 10163
6599.53 10405
6600.29 10396
6601.06 10137
6601.83 9878
6602.59 8787
6603.36 8181
6604.13 7524
6604.89 7021
6605.66 6473
6606.43 6080
6607.20 5651
6607.96 5307
6608.73 5252
6609.50 5124
6610.26 4848
6611.03 4844
6611.80 5130
6612.57 4901
6613.33 4764
6614.10 4721
6614.87 4609
6615.64 4535
6616.40 4604
6617.17 4524
6617.94 4488
6618.71 4215
6619.48 4208
6620.24 4264
6621.01 4084
6621.78 4100
6622.55 4005
6623.32 4011
6624.08 4098
6624.85 3994
6625.62 4313
6626.39 4275
6627.16 4229
6627.92 4227
6628.69 4141
6629.46 4049
6630.23 3895
6631.00 4007
6631.77 4048
6632.54 3928
6633.30 3829
6634.07 3934
6634.84 4060
6635.61 4057
6636.38 4397
6637.15 4608
6637.92 4697
6638.69 4729
6639.45 4867
6640.22 4938
6640.99 4726
6641.76 4827
6642.53 4466
6643.30 4257
6644.07 4118
6644.84 3896
6645.61 3842
6646.38 3774
6647.15 3844
6647.92 3854
6648.69 3871
6649.46 3907
6650.22 3682
6650.99 3542
6651.76 3721
6652.53 3663
6653.30 3853
6654.07 3690
6654.84 3725
6655.61 3906
6656.38 3937
6657.15 3944
6657.92 3911
6658.69 4036
6659.46 4131
6660.23 4200
6661.00 4005
6661.77 3949
6662.54 3956
6663.31 3798
6664.09 3774
6664.86 3720
6665.63 3687
6666.40 3666
6667.17 3554
6667.94 3604
6668.71 3568
6669.48 3483
6670.25 3573
6671.02 3546
6671.79 3515
6672.56 3671
6673.33 3707
6674.10 3524
6674.88 3701
6675.65 3869
6676.42 3699
6677.19 3597
6677.96 3748
6678.73 3660
6679.50 3599
6680.27 3725
6681.05 3577
6681.82 3653
6682.59 3653
6683.36 3811
6684.13 3900
6684.90 3947
6685.67 4139
6686.45 4298
6687.22 4692
6687.99 5114
6688.76 5412
6689.53 5550
6690.31 5564
6691.08 5547
6691.85 5437
6692.62 5163
6693.39 4669
6694.17 4265
6694.94 4073
6695.71 3868
6696.48 3664
6697.25 3506
6698.03 3483
6698.80 3550
6699.57 3486
6700.34 3423
6701.12 3260
6701.89 3366
6702.66 3431
6703.43 3495
6704.21 3448
6704.98 3478
6705.75 3554
6706.53 3347
6707.30 3389
6708.07 3528
6708.84 3512
6709.62 3292
6710.39 3355
6711.16 3288
6711.94 3336
6712.71 3472
6713.48 3401
6714.26 3348
6715.03 3221
6715.80 3016
6716.58 3095
6717.35 3204
6718.12 3099
6718.90 3097
6719.67 3021
6720.45 3062
6721.22 3099
6721.99 3048
6722.77 2969
6723.54 3003
6724.31 3057
6725.09 3004
6725.86 3105
6726.64 2920
6727.41 2860
6728.18 3018
6728.96 3045
6729.73 3058
6730.51 3003
6731.28 3023
6732.06 2950
6732.83 3224
6733.60 3040
6734.38 2989
6735.15 3055
6735.93 2924
6736.70 3098
6737.48 3253
6738.25 3185
6739.03 3121
6739.80 3049
6740.58 3240
6741.35 3047
6742.13 3175
6742.90 3286
6743.68 3192
6744.45 3316
6745.23 3249
6746.00 3323
6746.78 3362
6747.55 3247
6748.33 3370
6749.10 3298
6749.88 3510
6750.65 3495
6751.43 3482
6752.20 3662
6752.98 3634
6753.75 3868
6754.53 3977
6755.31 4399
6756.08 4614
6756.86 4726
6757.63 4798
6758.41 4875
6759.19 4673
6759.96 4449
6760.74 4124
6761.51 3935
6762.29 3633
6763.07 3488
6763.84 3383
6764.62 3265
6765.39 3139
6766.17 3252
6766.95 3162
6767.72 3147
6768.50 3059
6769.28 2979
6770.05 3026
6770.83 3139
6771.61 3144
6772.38 3176
6773.16 3146
6773.94 3197
6774.71 3091
6775.49 2957
6776.27 3061
6777.04 3084
6777.82 2949
6778.60 2927
6779.37 2860
6780.15 2895
6780.93 2960
6781.71 2906
6782.48 2911
6783.26 2760
6784.04 2927
6784.81 2983
6785.59 3018
6786.37 3030
6787.15 2842
6787.92 2756
6788.70 2692
6789.48 2750
6790.26 2805
6791.04 2711
6791.81 2596
6792.59 2519
6793.37 2558
6794.15 2634
6794.92 2595
6795.70 2594
6796.48 2609
6797.26 2445
6798.04 2524
6798.81 2635
6799.59 2552
6800.37 2457
6801.15 2554
6801.93 2566
6802.71 2602
6803.48 2699
6804.26 2598
6805.04 2571
6805.82 2800
6806.60 2911
6807.38 2767
6808.16 2968
6808.94 2985
6809.71 2917
6810.49 2886
6811.27 2670
6812.05 2816
6812.83 2585
6813.61 2536
6814.39 2568
6815.17 2598
6815.95 2708
6816.73 2613
6817.50 2711
6818.28 2660
6819.06 2672
6819.84 2672
6820.62 2752
6821.40 2596
6822.18 2682
6822.96 2679
6823.74 2550
6824.52 2705
6825.30 2585
6826.08 2542
6826.86 2728
6827.64 2601
6828.42 2689
6829.20 2512
6829.98 2520
6830.76 2516
6831.54 2510
6832.32 2639
6833.10 2594
6833.88 2736
6834.66 2559
6835.44 2507
6836.22 2549
6837.00 2591
6837.78 2509
6838.56 2576
6839.34 2662
6840.12 2668
6840.90 2709
6841.68 2614
6842.46 2654
6843.24 2587
6844.03 2545
6844.81 2627
6845.59 2685
6846.37 2592
6847.15 2636
6847.93 2591
6848.71 2555
6849.49 2694
6850.27 2777
6851.05 2962
6851.84 3203
6852.62 3658
6853.40 4140
6854.18 4676
6854.96 5211
6855.74 5468
6856.52 5651
6857.30 5380
6858.09 4994
6858.87 4523
6859.65 4160
6860.43 3898
6861.21 3580
6861.99 3529
6862.78 3234
6863.56 2994
6864.34 2903
6865.12 2867
6865.90 2794
6866.69 2882
6867.47 2817
6868.25 2864
6869.03 2981
6869.82 2931
6870.60 3126
6871.38 3272
6872.16 3161
6872.94 3192
6873.73 3206
6874.51 3138
6875.29 3106
6876.07 3127
6876.86 3010
6877.64 3008
6878.42 2970
6879.21 2878
6879.99 2991
6880.77 2987
6881.55 3235
6882.34 3412
6883.12 3310
6883.90 3564
6884.69 3534
6885.47 3611
6886.25 3691
6887.04 3847
6887.82 3909
6888.60 4141
6889.39 4608
6890.17 5109
6890.95 5900
6891.74 6706
6892.52 6924
6893.30 7270
6894.09 7014
6894.87 6336
6895.65 5662
6896.44 5230
6897.22 4723
6898.01 4285
6898.79 4179
6899.57 3977
6900.36 3811
6901.14 3716
6901.93 3647
6902.71 3688
6903.49 3734
6904.28 3669
6905.06 3586
6905.85 3863
6906.63 3727
6907.42 3744
6908.20 3761
6908.98 3828
6909.77 3693
6910.55 3648
6911.34 3581
6912.12 3601
6912.91 3548
6913.69 3365
6914.48 3272
6915.26 3267
6916.05 3240
6916.83 3333
6917.62 3425
6918.40 3277
6919.19 3239
6919.97 3228
6920.76 3238
6921.54 3270
6922.33 3226
6923.11 3277
6923.90 3236
6924.68 3212
6925.47 3297
6926.25 3159
6927.04 3243
6927.82 3391
6928.61 3325
6929.40 3273
6930.18 3254
6930.97 3321
6931.75 3381
6932.54 3393
6933.32 3310
6934.11 3457
6934.90 3481
6935.68 3633
6936.47 3541
6937.25 3802
6938.04 4012
6938.83 3985
6939.61 3885
6940.40 3733
6941.19 3758
6941.97 3801
6942.76 3607
6943.54 3660
6944.33 3774
6945.12 3892
6945.90 3951
6946.69 3995
6947.48 4120
6948.26 4104
6949.05 4224
6949.84 4347
6950.62 4223
6951.41 4202
6952.20 4309
6952.99 4293
6953.77 4409
6954.56 4410
6955.35 4215
6956.13 4240
6956.92 4381
6957.71 4398
6958.50 4485
6959.28 4380
6960.07 4398
6960.86 4603
6961.64 4750
6962.43 4913
6963.22 4745
6964.01 4700
6964.80 4766
6965.58 4719
6966.37 4654
6967.16 4642
6967.95 4626
6968.73 4632
6969.52 4853
6970.31 4808
6971.10 4873
6971.89 4989
6972.67 5103
6973.46 5152
6974.25 5331
6975.04 5392
6975.83 5469
6976.62 5447
6977.40 5410
6978.19 5496
6978.98 5682
6979.77 5584
6980.56 5707
6981.35 5592
6982.13 5822
6982.92 6026
6983.71 6283
6984.50 6529
6985.29 7114
6986.08 7896
6986.87 9128
6987.66 10626
6988.45 12379
6989.23 14341
6990.02 15613
6990.81 16614
6991.60 16575
6992.39 15814
6993.18 14571
6993.97 12892
6994.76 11676
6995.55 10158
6996.34 8819
6997.13 7691
6997.92 7387
6998.71 7303
6999.50 7373
7000.29 8116
7001.07 9058
7001.86 10714
7002.65 12424
7003.44 13676
7004.23 15102
7005.02 15885
7005.81 15889
7006.60 15073
7007.39 13750
7008.18 12377
7008.97 10530
7009.76 8936
7010.55 7624
7011.34 6973
7012.14 5948
7012.93 5287
7013.72 5079
7014.51 5233
7015.30 5104
7016.09 5259
7016.88 5489
7017.67 5279
7018.46 5377
7019.25 5286
7020.04 5042
7020.83 5038
7021.62 4649
7022.41 4369
7023.20 4372
7024.00 4164
7024.79 4004
7025.58 3701
7026.37 3886
7027.16 3933
7027.95 3923
7028.74 4047
7029.53 4254
7030.32 4312
7031.12 4254
7031.91 4424
7032.70 4389
7033.49 4333
7034.28 4119
7035.07 4110
7035.87 4057
7036.66 4106
7037.45 3981
7038.24 3900
7039.03 3903
7039.82 3834
7040.62 3983
7041.41 4039
7042.20 3948
7042.99 3879
7043.78 4123
7044.58 4071
7045.37 4201
7046.16 4243
7046.95 4251
7047.75 4267
7048.54 4205
7049.33 4222
7050.12 4254
7050.92 4353
7051.71 4546
7052.50 4751
7053.29 4969
7054.09 5437
7054.88 5562
7055.67 5502
7056.46 5436
7057.26 5085
7058.05 4831
7058.84 4638
7059.64 4542
7060.43 3976
7061.22 3948
7062.02 4024
7062.81 3880
7063.60 3783
7064.39 3831
7065.19 3729
7065.98 3679
7066.77 3754
7067.57 3764
7068.36 3799
7069.16 3829
7069.95 3740
7070.74 3626
7071.54 3502
7072.33 3718
7073.12 3658
7073.92 3629
7074.71 3640
7075.51 3544
7076.30 3526
7077.09 3381
7077.89 3345
7078.68 3299
7079.48 3257
7080.27 3307
7081.06 3216
7081.86 3057
7082.65 3037
7083.45 3047
7084.24 3108
7085.04 3134
7085.83 2926
7086.62 2938
7087.42 2883
7088.21 2897
7089.01 2861
7089.80 2968
7090.60 3058
7091.39 3027
7092.19 3052
7092.98 3050
7093.78 2983
7094.57 2960
7095.37 2986
7096.16 2772
7096.96 2820
7097.75 2653
7098.55 2743
7099.34 2777
7100.14 2650
7100.93 2595
7101.73 2504
7102.52 2637
7103.32 2586
7104.11 2582
7104.91 2488
7105.71 2461
7106.50 2465
7107.30 2442
7108.09 2398
7108.89 2348
7109.68 2438
7110.48 2277
7111.28 2391
7112.07 2344
7112.87 2261
7113.66 2196
7114.46 2149
7115.26 2292
7116.05 2204
7116.85 2301
7117.65 2289
7118.44 2193
7119.24 2265
7120.03 2291
7120.83 2269
7121.63 2280
7122.42 2205
7123.22 2255
7124.02 2263
7124.81 2364
7125.61 2319
7126.41 2264
7127.20 2208
7128.00 2296
7128.80 2267
7129.59 2189
7130.39 2147
7131.19 2269
7131.99 2297
7132.78 2200
7133.58 2262
7134.38 2180
7135.17 2258
7135.97 2297
7136.77 2317
7137.57 2308
7138.36 2181
7139.16 2225
7139.96 2168
7140.76 2183
7141.55 2227
7142.35 2268
7143.15 2124
7143.95 1995
7144.74 2093
7145.54 2113
7146.34 2138
7147.14 2173
7147.94 2219
7148.73 2136
7149.53 2115
7150.33 2278
7151.13 2175
7151.93 2107
7152.72 2108
7153.52 2149
7154.32 2068
7155.12 2075
7155.92 1975
7156.72 1930
7157.51 1878
7158.31 2066
7159.11 2107
7159.91 2023
7160.71 2048
7161.51 2178
7162.31 2169
7163.11 2028
7163.90 1939
7164.70 1894
7165.50 1914
7166.30 1930
7167.10 2046
7167.90 1991
7168.70 1888
7169.50 1899
7170.30 1897
7171.10 1902
7171.90 1870
7172.69 1975
7173.49 2051
7174.29 1969
7175.09 2046
7175.89 2031
7176.69 2017
7177.49 2080
7178.29 2095
7179.09 1988
7179.89 1839
7180.69 1947
7181.49 1894
7182.29 1955
7183.09 1959
7183.89 1990
7184.69 2105
7185.49 2067
7186.29 2089
7187.09 2235
7187.89 2232
7188.69 2133
7189.49 2197
7190.29 2167
7191.09 2079
7191.89 1965
7192.69 2069
7193.49 1982
7194.29 1933
7195.09 1914
7195.89 1742
7196.70 1856
7197.50 1852
7198.30 1757
7199.10 1832
7199.90 1758
7200.70 1756
7201.50 1817
7202.30 1807
7203.10 1848
7203.90 1876
7204.70 1885
7205.51 1763
7206.31 1821
7207.11 1763
7207.91 1821
7208.71 1779
7209.51 1748
7210.31 1833
7211.12 1901
7211.92 1933
7212.72 1826
7213.52 1818
7214.32 1879
7215.12 1866
7215.92 1832
7216.73 1860
7217.53 1921
7218.33 1884
7219.13 1760
7219.93 1781
7220.74 1747
7221.54 1819
7222.34 1838
7223.14 1812
7223.94 1806
7224.75 1872
7225.55 1988
7226.35 1873
7227.15 1935
7227.96 1851
7228.76 1791
7229.56 1835
7230.36 1885
7231.17 1959
7231.97 1939
7232.77 1888
7233.57 1824
7234.38 1849
7235.18 1956
7235.98 1873
7236.79 1862
7237.59 1923
7238.39 1961
7239.19 1904
7240.00 1837
7240.80 1993
7241.60 2102
7242.41 2181
7243.21 2243
7244.01 2409
7244.82 2377
7245.62 2454
7246.42 2294
7247.23 2270
7248.03 2157
7248.83 2144
7249.64 2210
7250.44 2041
7251.25 2086
7252.05 2073
7252.85 2099
7253.66 2074
7254.46 2033
7255.27 2152
7256.07 2137
7256.87 2133
7257.68 2122
7258.48 2125
7259.29 2192
7260.09 2185
7260.89 2131
7261.70 2030
7262.50 2116
7263.31 2258
7264.11 2241
7264.92 2176
7265.72 2184
7266.53 2270
7267.33 2178
7268.13 2302
7268.94 2300
7269.74 2425
7270.55 2388
7271.35 2357
7272.16 2444
7272.96 2565
7273.77 2604
7274.57 2524
7275.38 2566
7276.18 2422
7276.99 2393
7277.79 2514
7278.60 2527
7279.40 2559
7280.21 2528
7281.01 2587
7281.82 2754
7282.63 2666
7283.43 2861
7284.24 3112
7285.04 3368
7285.85 3945
7286.65 4390
7287.46 5104
7288.27 5935
7289.07 6500
7289.88 6930
7290.68 6976
7291.49 6522
7292.29 5854
7293.10 5295
7293.91 4521
7294.71 4186
7295.52 3665
7296.33 3101
7297.13 2986
7297.94 2905
7298.74 2753
7299.55 2666
7300.36 2676
7301.16 2555
7301.97 2510
7302.78 2605
7303.58 2570
7304.39 2480
7305.20 2441
7306.00 2575
7306.81 2602
7307.62 2632
7308.42 2577
7309.23 2532
7310.04 2582
7310.84 2742
7311.65 2707
7312.46 2872
7313.27 2952
7314.07 3013
7314.88 3159
7315.69 3217
7316.50 3227
7317.30 3241
7318.11 3322
7318.92 3263
7319.72 3335
7320.53 3302
7321.34 3444
7322.15 3794
7322.96 3899
7323.76 4263
7324.57 4261
7325.38 4371
7326.19 4309
7326.99 4170
7327.80 3992
7328.61 3596
7329.42 3475
7330.23 3318
7331.03 3050
7331.84 2958
7332.65 2734
7333.46 2700
7334.27 2534
7335.08 2547
7335.88 2503
7336.69 2569
7337.50 2707
7338.31 2774
7339.12 2608
7339.93 2653
7340.74 2700
7341.54 2636
7342.35 2599
7343.16 2655
7343.97 2606
7344.78 2470
7345.59 2465
7346.40 2526
7347.21 2522
7348.02 2389
7348.82 2500
7349.63 2386
7350.44 2339
7351.25 2399
7352.06 2379
7352.87 2370
7353.68 2479
7354.49 2492
7355.30 2385
7356.11 2455
7356.92 2347
7357.73 2380
7358.54 2333
7359.35 2406
7360.16 2408
7360.97 2429
7361.78 2354
7362.59 2324
7363.40 2353
7364.21 2325
7365.02 2448
7365.83 2449
7366.64 2504
7367.45 2405
7368.26 2561
7369.07 2527
7369.88 2535
7370.69 2530
7371.50 2562
7372.31 2565
7373.12 2544
7373.93 2665
7374.74 2671
7375.55 2748
7376.36 2549
7377.17 2472
7377.98 2463
7378.79 2498
7379.60 2606
7380.42 2720
7381.23 2646
7382.04 2884
7382.85 3131
7383.66 3462
7384.47 3670
7385.28 3998
7386.09 3983
7386.90 4140
7387.71 4046
7388.53 3898
7389.34 3568
7390.15 3474
7390.96 3111
7391.77 2840
7392.58 2775
7393.39 2626
7394.21 2558
7395.02 2456
7395.83 2375
7396.64 2276
7397.45 2275
7398.27 2359
7399.08 2370
7399.89 2277
7400.70 2386
7401.51 2451
7402.33 2603
7403.14 2843
7403.95 3020
7404.76 3293
7405.57 3543
7406.39 3622
7407.20 3639
7408.01 3412
7408.82 3290
7409.64 3159
7410.45 2984
7411.26 2831
7412.07 2731
7412.89 2715
7413.70 2654
7414.51 2610
7415.32 2402
7416.14 2253
7416.95 2263
7417.76 2080
7418.58 2134
7419.39 2154
7420.20 2026
7421.02 2005
7421.83 2014
7422.64 1918
7423.45 1896
7424.27 1906
7425.08 1873
7425.89 1926
7426.71 1916
7427.52 1932
7428.33 1920
7429.15 1764
7429.96 1939
7430.78 1812
7431.59 1868
7432.40 1921
7433.22 1903
7434.03 1896
7434.84 1862
7435.66 1859
7436.47 1885
7437.29 1820
7438.10 1804
7438.91 1905
7439.73 1822
7440.54 1812
7441.36 1878
7442.17 1842
7442.99 1907
7443.80 1841
7444.61 1934
7445.43 1929
7446.24 1905
7447.06 1977
7447.87 1877
7448.69 1840
7449.50 1792
7450.32 1917
7451.13 1900
7451.95 1782
7452.76 1889
7453.58 1904
7454.39 1878
7455.21 1799
7456.02 1893
7456.84 1840
7457.65 1815
7458.47 1880
7459.28 1810
7460.10 1818
7460.91 1864
7461.73 1911
7462.54 1834
7463.36 1858
7464.17 1782
7464.99 1801
7465.80 1775
7466.62 1807
7467.44 1813
7468.25 1847
7469.07 1914
7469.88 1874
7470.70 1841
7471.51 1694
7472.33 1788
7473.15 1960
7473.96 1961
7474.78 1897
7475.59 1841
7476.41 1823
7477.23 1882
7478.04 1859
7478.86 1794
7479.67 1813
7480.49 1824
7481.31 1772
7482.12 1722
7482.94 1802
7483.76 1773
7484.57 1640
7485.39 1729
7486.21 1771
7487.02 1623
7487.84 1640
7488.66 1716
7489.47 1785
7490.29 1669
7491.11 1691
7491.92 1679
7492.74 1698
7493.56 1600
7494.38 1603
7495.19 1610
7496.01 1667
7496.83 1669
7497.64 1594
7498.46 1646
7499.28 1618
7500.10 1613
7500.91 1632
7501.73 1692
7502.55 1628
7503.37 1539
7504.18 1694
7505.00 1681
7505.82 1626
7506.64 1566
7507.46 1675
7508.27 1704
7509.09 1617
7509.91 1632
7510.73 1671
7511.55 1693
7512.36 1610
7513.18 1602
7514.00 1645
7514.82 1663
7515.64 1638
7516.45 1622
7517.27 1559
7518.09 1701
7518.91 1690
7519.73 1658
7520.55 1647
7521.37 1612
7522.18 1618
7523.00 1600
7523.82 1527
7524.64 1628
7525.46 1662
7526.28 1654
7527.10 1636
7527.92 1597
7528.74 1570
7529.55 1636
7530.37 1717
7531.19 1577
7532.01 1500
7532.83 1646
7533.65 1674
7534.47 1669
7535.29 1687
7536.11 1680
7536.93 1672
7537.75 1611
7538.57 1706
7539.39 1705
7540.21 1667
7541.03 1724
7541.84 1653
7542.66 1678
7543.48 1709
7544.30 1731
7545.12 1744
7545.94 1812
7546.76 1789
7547.58 1786
7548.40 1874
7549.22 1816
7550.04 1885
7550.86 1868
7551.68 1795
7552.51 1812
7553.33 1882
7554.15 1784
7554.97 1734
7555.79 1828
7556.61 1809
7557.43 1887
7558.25 1789
7559.07 1718
7559.89 1866
7560.71 1836
7561.53 1974
7562.35 1855
7563.17 1961
7563.99 1947
7564.81 1921
7565.64 1881
7566.46 1873
7567.28 1846
7568.10 1825
7568.92 1838
7569.74 1874
7570.56 1758
7571.38 1787
7572.21 1849
7573.03 1834
7573.85 1781
7574.67 1898
7575.49 1924
7576.31 1945
7577.13 1858
7577.96 1877
7578.78 1890
7579.60 1965
7580.42 1861
7581.24 1846
7582.07 1911
7582.89 1773
7583.71 1737
7584.53 1627
7585.35 1705
7586.18 1832
7587.00 1933
7587.82 1842
7588.64 1835
7589.46 1948
7590.29 1959
7591.11 2060
7591.93 2100
7592.75 2142
7593.58 2303
7594.40 2259
7595.22 2239
7596.04 2221
7596.87 2202
7597.69 2067
7598.51 2129
7599.34 2100
7600.16 2103
7600.98 2064
7601.80 2092
7602.63 2104
7603.45 2144
7604.27 2211
7605.10 2249
7605.92 2319
7606.74 2438
7607.57 2609
7608.39 2764
7609.21 2922
7610.04 2954
7610.86 3030
7611.68 3013
7612.51 2851
7613.33 2760
7614.15 2693
7614.98 2587
7615.80 2536
7616.62 2448
7617.45 2364
7618.27 2362
7619.10 2443
7619.92 2563
7620.74 2609
7621.57 2640
7622.39 2797
7623.22 2828
7624.04 2757
7624.86 2784
7625.69 2617
7626.51 2602
7627.34 2445
7628.16 2460
7628.99 2280
7629.81 2327
7630.64 2300
7631.46 2376
7632.28 2605
7633.11 2816
7633.93 2909
7634.76 3118
7635.58 3561
7636.41 3585
7637.23 3444
7638.06 3571
7638.88 3419
7639.71 3108
7640.53 3040
7641.36 2722
7642.18 2493
7643.01 2299
7643.83 2102
7644.66 2037
7645.48 1911
7646.31 1787
7647.14 1855
7647.96 1847
7648.79 1704
7649.61 1710
7650.44 1783
7651.26 1833
7652.09 1752
7652.91 1753
7653.74 1694
7654.57 1738
7655.39 1668
7656.22 1642
7657.04 1677
7657.87 1699
7658.70 1650
7659.52 1594
7660.35 1607
7661.17 1592
7662.00 1641
7662.83 1704
7663.65 1699
7664.48 1691
7665.31 1654
7666.13 1662
7666.96 1557
7667.79 1600
7668.61 1642
7669.44 1680
7670.27 1664
7671.09 1643
7671.92 1594
7672.75 1575
7673.57 1527
7674.40 1528
7675.23 1580
7676.05 1655
7676.88 1522
7677.71 1602
7678.53 1610
7679.36 1545
7680.19 1477
7681.02 1536
7681.84 1569
7682.67 1603
7683.50 1570
7684.33 1541
7685.15 1655
7685.98 1735
7686.81 1616
7687.64 1661
7688.46 1642
7689.29 1539
7690.12 1686
7690.95 1656
7691.77 1706
7692.60 1708
7693.43 1742
7694.26 1738
7695.09 1724
7695.91 1677
7696.74 1732
7697.57 1652
7698.40 1646
7699.23 1576
7700.06 1643
7700.88 1745
7701.71 1728
7702.54 1870
7703.37 1803
7704.20 1740
7705.03 1741
7705.85 1792
7706.68 1714
7707.51 1626
7708.34 1629
7709.17 1632
7710.00 1724
7710.83 1596
7711.66 1667
7712.48 1605
7713.31 1640
7714.14 1592
7714.97 1564
7715.80 1480
7716.63 1546
7717.46 1641
7718.29 1571
7719.12 1619
7719.95 1492
7720.78 1456
7721.61 1497
7722.44 1563
7723.27 1491
7724.09 1456
7724.92 1516
7725.75 1449
7726.58 1430
7727.41 1407
7728.24 1391
7729.07 1400
7729.90 1473
7730.73 1421
7731.56 1415
7732.39 1456
7733.22 1548
7734.05 1381
7734.88 1416
7735.71 1391
7736.54 1382
7737.37 1476
7738.20 1429
7739.03 1396
7739.86 1427
7740.70 1469
7741.53 1438
7742.36 1386
7743.19 1456
7744.02 1405
7744.85 1520
7745.68 1555
7746.51 1506
7747.34 1463
7748.17 1406
7749.00 1475
7749.83 1657
7750.66 1613
7751.50 1701
7752.33 1858
7753.16 1698
7753.99 1747
7754.82 1731
7755.65 1647
7756.48 1671
7757.31 1601
7758.15 1420
7758.98 1600
7759.81 1557
7760.64 1447
7761.47 1460
7762.30 1423
7763.13 1507
7763.97 1435
7764.80 1348
7765.63 1322
7766.46 1426
7767.29 1523
7768.13 1451
7768.96 1434
7769.79 1410
7770.62 1404
7771.45 1421
7772.29 1413
7773.12 1405
7773.95 1444
7774.78 1508
7775.62 1449
7776.45 1417
7777.28 1437
7778.11 1513
7778.95 1509
7779.78 1441
7780.61 1485
7781.44 1491
7782.28 1428
7783.11 1433
7783.94 1420
7784.77 1433
7785.61 1508
7786.44 1488
7787.27 1498
7788.11 1417
7788.94 1439
7789.77 1482
7790.61 1549
7791.44 1495
7792.27 1479
7793.10 1513
7793.94 1558
7794.77 1570
7795.60 1468
7796.44 1485
7797.27 1504
7798.11 1469
7798.94 1537
7799.77 1517
7800.61 1492
7801.44 1503
7802.27 1666
7803.11 1619
7803.94 1729
7804.78 1763
7805.61 1671
7806.44 1717
7807.28 1740
7808.11 1711
7808.95 1636
7809.78 1659
7810.61 1618
7811.45 1674
7812.28 1707
7813.12 1770
7813.95 1768
7814.79 1735
7815.62 1824
7816.45 1917
7817.29 1874
7818.12 1858
7818.96 2001
7819.79 2122
7820.63 2288
7821.46 2291
7822.30 2387
7823.13 2249
7823.97 2152
7824.80 2118
7825.64 2151
7826.47 1992
7827.31 2041
7828.14 1929
7828.98 1942
7829.81 2120
7830.65 2131
7831.48 2312
7832.32 2271
7833.15 2268
7833.99 2261
7834.83 2215
7835.66 2146
7836.50 2231
7837.33 2139
7838.17 2087
7839.00 2094
7839.84 2138
7840.68 2201
7841.51 2154
7842.35 2100
7843.18 2079
7844.02 2070
7844.86 2057
7845.69 2025
7846.53 2094
7847.36 1978
7848.20 1797
7849.04 1842
7849.87 1797
7850.71 1811
7851.55 1824
7852.38 1874
7853.22 1817
7854.05 1730
7854.89 1798
7855.73 1754
7856.56 1753
7857.40 1809
7858.24 1774
7859.08 1839
7859.91 1862
7860.75 1841
7861.59 1928
7862.42 1938
7863.26 1899
7864.10 2014
7864.93 2019
7865.77 2079
7866.61 2026
7867.45 1942
7868.28 1892
7869.12 1868
7869.96 1810
7870.80 1801
7871.63 1816
7872.47 1893
7873.31 1905
7874.15 1870
7874.98 1871
7875.82 1890
7876.66 1983
7877.50 1868
7878.33 1857
7879.17 2047
7880.01 2116
7880.85 2192
7881.69 2279
7882.52 2247
7883.36 2428
7884.20 2342
7885.04 2295
7885.88 2214
7886.71 2037
7887.55 1952
7888.39 1893
7889.23 1967
7890.07 1948
7890.91 1941
7891.75 1917
7892.58 2009
7893.42 1950
7894.26 2070
7895.10 2221
7895.94 2220
7896.78 2242
7897.62 2155
7898.46 2177
7899.29 2133
7900.13 2104
7900.97 2015
7901.81 2084
7902.65 2105
7903.49 2108
7904.33 2271
7905.17 2158
7906.01 2056
7906.85 2138
7907.69 2215
7908.53 2114
7909.37 1838
7910.21 1881
7911.04 1804
7911.88 1810
7912.72 1829
7913.56 1857
7914.40 1771
7915.24 1683
7916.08 1784
7916.92 1774
7917.76 1855
7918.60 1975
7919.44 2072
7920.28 2205
7921.12 2338
7921.96 2285
7922.80 2273
7923.64 2389
7924.48 2297
7925.32 2227
7926.16 2103
7927.01 1979
7927.85 1935
7928.69 1867
7929.53 1659
7930.37 1747
7931.21 1750
7932.05 1598
7932.89 1609
7933.73 1584
7934.57 1595
7935.41 1565
7936.25 1706
7937.09 1619
7937.93 1564
7938.78 1553
7939.62 1562
7940.46 1623
7941.30 1655
7942.14 1572
7942.98 1582
7943.82 1582
7944.66 1675
7945.51 1646
7946.35 1589
7947.19 1633
7948.03 1620
7948.87 1571
7949.71 1639
7950.56 1751
7951.40 1792
7952.24 1736
7953.08 1682
7953.92 1683
7954.76 1550
7955.61 1712
7956.45 1811
7957.29 1779
7958.13 1729
7958.97 1775
7959.82 1825
7960.66 1861
7961.50 1854
7962.34 1841
7963.19 1904
7964.03 1852
7964.87 1924
7965.71 1937
7966.56 2068
7967.40 1942
7968.24 1929
7969.08 1913
7969.93 2070
7970.77 2348
7971.61 2387
7972.45 2441
7973.30 2478
7974.14 2613
7974.98 2546
7975.83 2214
7976.67 2041
7977.51 1945
7978.36 1945
7979.20 1873
7980.04 1755
7980.89 1728
7981.73 1727
7982.57 1703
7983.42 1643
7984.26 1674
7985.10 1701
7985.95 1707
7986.79 1655
7987.63 1704
7988.48 1597
7989.32 1676
7990.16 1592
7991.01 1627
7991.85 1684
7992.70 1622
7993.54 1551
7994.38 1547
7995.23 1580
7996.07 1600
7996.92 1501
7997.76 1451
7998.60 1452
7999.45 1465
8000.29 1428
8001.14 1551
8001.98 1475
8002.83 1383
8003.67 1402
8004.52 1445
8005.36 1409
8006.20 1445
8007.05 1425
8007.89 1471
8008.74 1294
8009.58 1336
8010.43 1391
8011.27 1361
8012.12 1432
8012.96 1456
8013.81 1397
8014.65 1304
8015.50 1309
8016.34 1407
8017.19 1475
8018.03 1400
8018.88 1414
8019.72 1392
8020.57 1285
8021.42 1382
8022.26 1358
8023.11 1355
8023.95 1345
8024.80 1354
8025.64 1397
8026.49 1308
8027.33 1283
8028.18 1317
8029.03 1293
8029.87 1253
8030.72 1254
8031.56 1273
8032.41 1317
8033.26 1366
8034.10 1424
8034.95 1381
8035.79 1285
8036.64 1305
8037.49 1341
8038.33 1359
8039.18 1378
8040.03 1333
8040.87 1348
8041.72 1336
8042.57 1327
8043.41 1331
8044.26 1319
8045.11 1333
8045.95 1388
8046.80 1390
8047.65 1334
8048.49 1382
8049.34 1406
8050.19 1376
8051.03 1343
8051.88 1356
8052.73 1403
8053.58 1313
8054.42 1349
8055.27 1341
8056.12 1339
8056.96 1405
8057.81 1391
8058.66 1343
8059.51 1330
8060.35 1336
8061.20 1316
8062.05 1238
8062.90 1309
8063.74 1246
8064.59 1291
8065.44 1230
8066.29 1305
8067.14 1267
8067.98 1270
8068.83 1254
8069.68 1333
8070.53 1294
8071.38 1194
8072.22 1284
8073.07 1329
8073.92 1332
8074.77 1349
8075.62 1221
8076.46 1235
8077.31 1211
8078.16 1225
8079.01 1241
8079.86 1188
8080.71 1271
8081.56 1201
8082.40 1254
8083.25 1246
8084.10 1119
8084.95 1222
8085.80 1271
8086.65 1243
8087.50 1270
8088.35 1252
8089.19 1254
8090.04 1299
8090.89 1218
8091.74 1318
8092.59 1290
8093.44 1241
8094.29 1231
8095.14 1236
8095.99 1227
8096.84 1283
8097.69 1186
8098.54 1176
8099.39 1203
8100.24 1244
8101.09 1170
8101.94 1226
8102.79 1221
8103.63 1179
8104.48 1237
8105.33 1221
8106.18 1250
8107.03 1217
8107.88 1244
8108.73 1175
8109.58 1253
8110.43 1270
8111.28 1264
8112.14 1264
8112.99 1253
8113.84 1217
8114.69 1239
8115.54 1251
8116.39 1257
8117.24 1321
8118.09 1346
8118.94 1312
8119.79 1235
8120.64 1246
8121.49 1262
8122.34 1285
8123.19 1380
8124.04 1381
8124.89 1359
8125.74 1354
8126.60 1377
8127.45 1288
8128.30 1321
8129.15 1255
8130.00 1304
8130.85 1283
8131.70 1260
8132.55 1225
8133.40 1257
8134.26 1292
8135.11 1322
8135.96 1225
8136.81 1379
8137.66 1397
8138.51 1315
8139.37 1309
8140.22 1354
8141.07 1308
8141.92 1314
8142.77 1375
8143.62 1321
8144.48 1443
8145.33 1392
8146.18 1370
8147.03 1375
8147.88 1318
8148.74 1381
8149.59 1377
8150.44 1411
8151.29 1494
8152.15 1459
8153.00 1496
8153.85 1486
8154.70 1537
8155.56 1524
8156.41 1528
8157.26 1532
8158.11 1696
8158.97 1866
8159.82 1956
8160.67 1934
8161.52 1875
8162.38 1769
8163.23 1714
8164.08 1614
8164.94 1536
8165.79 1572
8166.64 1462
8167.49 1361
8168.35 1332
8169.20 1419
8170.05 1471
8170.91 1456
8171.76 1369
8172.61 1346
8173.47 1355
8174.32 1344
8175.17 1376
8176.03 1372
8176.88 1291
8177.74 1371
8178.59 1343
8179.44 1255
8180.30 1345
8181.15 1286
8182.00 1241
8182.86 1306
8183.71 1307
8184.57 1249
8185.42 1151
8186.27 1131
8187.13 1206
8187.98 1216
8188.84 1190
8189.69 1199
8190.55 1172
8191.40 1240
8192.25 1197
8193.11 1226
8193.96 1234
8194.82 1140
8195.67 1189
8196.53 1146
8197.38 1228
8198.24 1253
8199.09 1185
8199.95 1165
8200.80 1258
8201.66 1198
8202.51 1255
8203.37 1169
8204.22 1192
8205.08 1225
8205.93 1176
8206.79 1195
8207.64 1152
8208.50 1101
8209.35 1171
8210.21 1223
8211.06 1150
8211.92 1188
8212.77 1171
8213.63 1158
8214.48 1180
8215.34 1260
8216.20 1210
8217.05 1124
8217.91 1197
8218.76 1137
8219.62 1250
8220.48 1214
8221.33 1183
8222.19 1213
8223.04 1169
8223.90 1235
8224.76 1238
8225.61 1229
8226.47 1219
8227.32 1252
8228.18 1329
8229.04 1290
8229.89 1344
8230.75 1317
8231.61 1233
8232.46 1249
8233.32 1350
8234.18 1289
8235.03 1250
8235.89 1255
8236.75 1177
8237.60 1151
8238.46 1200
8239.32 1236
8240.17 1203
8241.03 1204
8241.89 1110
8242.74 1106
8243.60 1108
8244.46 1214
8245.32 1172
8246.17 1222
8247.03 1234
8247.89 1195
8248.74 1165
8249.60 1156
8250.46 1111
8251.32 1223
8252.17 1249
8253.03 1191
8253.89 1163
8254.75 1186
8255.60 1238
8256.46 1226
8257.32 1313
8258.18 1306
8259.04 1359
8259.89 1260
8260.75 1253
8261.61 1282
8262.47 1294
8263.33 1292
8264.18 1251
8265.04 1209
8265.90 1183
8266.76 1134
8267.62 1198
8268.48 1222
8269.33 1187
8270.19 1273
8271.05 1226
8271.91 1154
8272.77 1138
8273.63 1210
8274.49 1199
8275.34 1154
8276.20 1248
8277.06 1218
8277.92 1220
8278.78 1260
8279.64 1222
8280.50 1189
8281.36 1235
8282.22 1217
8283.08 1229
8283.93 1220
8284.79 1091
8285.65 1193
8286.51 1201
8287.37 1215
8288.23 1223
8289.09 1249
8289.95 1239
8290.81 1272
8291.67 1367
8292.53 1278
8293.39 1269
8294.25 1337
8295.11 1264
8295.97 1244
8296.83 1242
8297.69 1322
8298.55 1330
8299.41 1408
8300.27 1354
8301.13 1297
8301.99 1218
8302.85 1275
8303.71 1258
8304.57 1324
8305.43 1287
8306.29 1248
8307.15 1279
8308.01 1323
8308.87 1329
8309.73 1270
8310.59 1277
8311.45 1276
8312.31 1240
8313.17 1288
8314.03 1322
8314.90 1240
8315.76 1285
8316.62 1300
8317.48 1292
8318.34 1263
8319.20 1350
8320.06 1283
8320.92 1347
8321.78 1418
8322.64 1335
8323.51 1411
8324.37 1361
8325.23 1271
8326.09 1316
8326.95 1331
8327.81 1263
8328.67 1252
8329.54 1234
8330.40 1224
8331.26 1338
8332.12 1268
8332.98 1298
8333.84 1314
8334.71 1275
8335.57 1267
8336.43 1295
8337.29 1271
8338.15 1325
8339.02 1337
8339.88 1307
8340.74 1309
8341.60 1288
8342.46 1349
8343.33 1405
8344.19 1374
8345.05 1387
8345.91 1461
8346.78 1350
8347.64 1320
8348.50 1395
8349.36 1487
8350.23 1417
8351.09 1463
8351.95 1453
8352.81 1441
8353.68 1373
8354.54 1418
8355.40 1454
8356.27 1331
8357.13 1337
8357.99 1383
8358.86 1451
8359.72 1382
8360.58 1379
8361.44 1380
8362.31 1555
8363.17 1459
8364.03 1407
8364.90 1415
8365.76 1541
8366.63 1402
8367.49 1467
8368.35 1489
8369.22 1467
8370.08 1459
8370.94 1432
8371.81 1472
8372.67 1454
8373.53 1554
8374.40 1536
8375.26 1496
8376.13 1556
8376.99 1558
8377.85 1584
8378.72 1553
8379.58 1546
8380.45 1592
8381.31 1539
8382.18 1567
8383.04 1625
8383.90 1627
8384.77 1529
8385.63 1652
8386.50 1601
8387.36 1725
8388.23 1787
8389.09 1744
8389.96 1725
8390.82 1757
8391.69 1776
8392.55 1748
8393.42 1721
8394.28 1746
8395.15 1773
8396.01 1768
8396.88 1666
8397.74 1722
8398.61 1801
8399.47 1809
8400.34 1883
8401.20 1778
8402.07 1758
8402.93 1853
8403.80 1919
8404.66 1951
8405.53 1968
8406.39 1915
8407.26 1970
8408.12 1925
8408.99 1958
8409.86 2001
8410.72 2002
8411.59 1993
8412.45 1927
8413.32 1932
8414.19 1988
8415.05 2080
8415.92 2105
8416.78 2071
8417.65 2024
8418.52 2130
8419.38 2241
8420.25 2064
8421.11 2220
8421.98 2150
8422.85 2204
8423.71 2199
8424.58 2217
8425.45 2283
8426.31 2346
8427.18 2418
8428.05 2457
8428.91 2486
8429.78 2545
8430.65 2735
8431.51 2661
8432.38 2706
8433.25 2689
8434.11 2701
8434.98 2813
8435.85 2833
8436.72 2866
8437.58 2868
8438.45 2846
8439.32 2887
8440.18 2960
8441.05 2974
8441.92 3158
8442.79 3235
8443.65 3327
8444.52 3431
8445.39 3641
8446.26 3741
8447.12 3665
8447.99 3954
8448.86 4126
8449.73 4013
8450.60 3925
8451.46 3781
8452.33 3792
8453.20 3738
8454.07 3883
8454.94 3993
8455.80 4084
8456.67 4265
8457.54 4725
8458.41 5261
8459.28 5796
8460.14 6619
8461.01 7145
8461.88 7703
8462.75 7949
8463.62 7688
8464.49 7377
8465.36 6877
8466.22 6311
8467.09 5937
8467.96 5557
8468.83 5259
8469.70 4974
8470.57 4999
8471.44 5647
8472.31 6689
8473.17 7977
8474.04 9399
8474.91 11213
8475.78 12179
8476.65 12141
8477.52 11786
8478.39 10555
8479.26 9094
8480.13 7943
8481.00 6472
8481.87 5373
8482.74 4708
8483.61 3992
8484.48 3711
8485.34 3408
8486.21 3100
8487.08 2976
8487.95 2978
8488.82 2879
8489.69 2780
8490.56 2811
8491.43 2792
8492.30 2955
8493.17 2739
8494.04 2594
8494.91 2643
8495.78 2553
8496.65 2403
8497.52 2382
8498.39 2371
8499.26 2421
8500.13 2429
8501.01 2430
8501.88 2448
8502.75 2568
8503.62 2711
8504.49 2722
8505.36 2602
8506.23 2512
8507.10 2448
8507.97 2339
8508.84 2413
8509.71 2511
8510.58 2402
8511.45 2576
8512.32 2527
8513.20 2593
8514.07 2778
8514.94 2667
8515.81 2632
8516.68 2757
8517.55 2642
8518.42 2632
8519.29 2582
8520.17 2490
8521.04 2385
8521.91 2435
8522.78 2509
8523.65 2542
8524.52 2413
8525.39 2445
8526.27 2549
8527.14 2449
8528.01 2388
8528.88 2538
8529.75 2612
8530.63 2595
8531.50 2638
8532.37 2638
8533.24 2687
8534.11 2702
8534.99 2728
8535.86 2827
8536.73 2712
8537.60 2890
8538.47 2963
8539.35 2888
8540.22 2935
8541.09 2859
8541.96 2817
8542.84 2868
8543.71 2790
8544.58 2790
8545.46 2750
8546.33 2664
8547.20 2726
8548.07 2723
8548.95 2656
8549.82 2736
8550.69 2713
8551.57 2640
8552.44 2694
8553.31 2647
8554.18 2681
8555.06 2679
8555.93 2618
8556.80 2722
8557.68 2807
8558.55 2857
8559.42 2940
8560.30 2857
8561.17 2794
8562.04 2935
8562.92 2706
8563.79 2608
8564.67 2566
8565.54 2462
8566.41 2364
8567.29 2282
8568.16 2186
8569.03 2185
8569.91 2149
8570.78 2077
8571.66 2135
8572.53 2164
8573.40 2107
8574.28 2059
8575.15 2059
8576.03 2015
8576.90 2048
8577.78 2028
8578.65 2039
8579.52 1939
8580.40 1963
8581.27 1950
8582.15 1968
8583.02 1923
8583.90 1880
8584.77 1851
8585.65 1877
8586.52 1891
8587.40 1878
8588.27 1876
8589.15 1786
8590.02 1883
8590.90 1872
8591.77 1855
8592.65 1809
8593.52 1813
8594.40 1933
8595.27 1940
8596.15 1847
8597.02 1827
8597.90 1798
8598.77 1795
8599.65 1894
8600.52 1895
8601.40 1819
8602.28 1837
8603.15 1913
8604.03 1961
8604.90 1928
8605.78 1935
8606.65 2022
8607.53 1949
8608.41 1845
8609.28 2005
8610.16 1945
8611.03 1822
8611.91 1856
8612.79 1816
8613.66 1853
8614.54 1916
8615.41 2043
8616.29 2068
8617.17 1943
8618.04 2048
8618.92 1983
8619.80 1937
8620.67 2064
8621.55 2003
8622.43 2020
8623.30 2099
8624.18 2060
8625.06 2045
8625.93 2015
8626.81 1994
8627.69 1966
8628.56 1990
8629.44 2135
8630.32 2132
8631.20 2180
8632.07 2234
8632.95 2227
8633.83 2264
8634.70 2282
8635.58 2385
8636.46 2442
8637.34 2367
8638.21 2130
8639.09 2244
8639.97 2289
8640.85 2366
8641.72 2300
8642.60 2307
8643.48 2311
8644.36 2432
8645.23 2382
8646.11 2375
8646.99 2446
8647.87 2674
8648.75 2679
8649.62 2782
8650.50 2746
8651.38 2772
8652.26 2682
8653.14 2661
8654.01 2735
8654.89 2690
8655.77 2887
8656.65 2879
8657.53 2863
8658.41 2709
8659.29 2850
8660.16 2889
8661.04 2846
8661.92 2843
8662.80 2847
8663.68 2813
8664.56 2830
8665.44 2865
8666.31 2807
8667.19 2757
8668.07 2948
8668.95 2926
8669.83 2826
8670.71 2833
8671.59 2961
8672.47 2943
8673.35 2801
8674.23 3082
8675.11 3371
8675.99 3461
8676.86 3909
8677.74 4166
8678.62 4520
8679.50 4863
8680.38 4995
8681.26 5166
8682.14 5013
8683.02 4782
8683.90 4516
8684.78 4252
8685.66 3866
8686.54 3723
8687.42 3609
8688.30 3464
8689.18 3392
8690.06 3464
8690.94 3530
8691.82 3658
8692.70 4032
8693.58 4340
8694.46 4892
8695.34 6050
8696.22 7230
8697.10 8300
8697.98 9146
8698.86 9345
8699.74 9270
8700.62 8544
8701.51 7654
8702.39 6657
8703.27 5582
8704.15 4703
8705.03 4065
8705.91 3670
8706.79 3322
8707.67 3052
8708.55 2815
8709.43 2613
8710.31 2481
8711.20 2476
8712.08 2451
8712.96 2312
8713.84 2248
8714.72 2225
8715.60 2178
8716.48 2150
8717.36 2076
8718.25 2101
8719.13 2013
8720.01 2009
8720.89 2011
8721.77 2008
8722.65 1987
8723.54 2077
8724.42 2112
8725.30 2234
8726.18 2262
8727.06 2297
8727.95 2122
8728.83 2064
8729.71 2145
8730.59 2090
8731.47 1962
8732.36 1977
8733.24 2078
8734.12 2075
8735.00 2109
8735.89 2098
8736.77 2070
8737.65 2096
8738.53 2058
8739.42 2040
8740.30 2053
8741.18 2025
8742.06 1991
8742.95 1870
8743.83 1799
8744.71 1814
8745.59 1941
8746.48 1900
8747.36 1900
8748.24 1846
8749.13 1815
8750.01 1831
8750.89 1836
8751.78 1846
8752.66 1823
8753.54 1922
8754.43 1892
8755.31 1883
8756.19 1853
8757.08 1831
8757.96 1978
8758.84 1967
8759.73 2060
8760.61 2033
8761.49 2105
8762.38 2156
8763.26 2157
8764.15 2210
8765.03 2337
8765.91 2177
8766.80 2156
8767.68 2114
8768.57 2054
8769.45 1991
8770.33 1993
8771.22 2018
8772.10 1860
8772.99 1904
8773.87 1945
8774.75 2012
8775.64 2063
8776.52 1881
8777.41 1828
8778.29 1934
8779.18 1905
8780.06 1911
8780.95 1903
8781.83 1796
8782.72 1714
8783.60 1735
8784.49 1738
8785.37 1741
8786.26 1693
8787.14 1746
8788.03 1693
8788.91 1631
8789.80 1564
8790.68 1617
8791.57 1578
8792.45 1568
8793.34 1607
8794.22 1675
8795.11 1598
8795.99 1587
8796.88 1579
8797.76 1659
8798.65 1682
8799.53 1653
8800.42 1679
8801.31 1699
8802.19 1621
8803.08 1660
8803.96 1626
8804.85 1570
8805.74 1488
8806.62 1473
8807.51 1513
8808.39 1502
8809.28 1505
8810.17 1553
8811.05 1583
8811.94 1458
8812.82 1432
8813.71 1400
8814.60 1470
8815.48 1483
8816.37 1435
8817.26 1397
8818.14 1401
8819.03 1390
8819.92 1341
8820.80 1338
8821.69 1374
8822.58 1354
8823.46 1347
8824.35 1339
8825.24 1390
8826.12 1416
8827.01 1416
8827.90 1340
8828.78 1360
8829.67 1328
8830.56 1356
8831.45 1430
8832.33 1443
8833.22 1357
8834.11 1377
8835.00 1397
8835.88 1307
8836.77 1243
8837.66 1300
8838.55 1381
8839.43 1350
8840.32 1339
8841.21 1295
8842.10 1306
8842.98 1300
8843.87 1449
8844.76 1394
8845.65 1363
8846.54 1333
8847.42 1327
8848.31 1364
8849.20 1273
8850.09 1264
8850.98 1263
8851.86 1256
8852.75 1230
8853.64 1294
8854.53 1379
8855.42 1260
8856.31 1221
8857.19 1246
8858.08 1275
8858.97 1241
8859.86 1208
8860.75 1219
8861.64 1201
8862.53 1238
8863.42 1203
8864.30 1213
8865.19 1250
8866.08 1230
8866.97 1164
8867.86 1254
8868.75 1173
8869.64 1185
8870.53 1206
8871.42 1279
8872.31 1199
8873.20 1208
8874.08 1146
8874.97 1121
8875.86 1190
8876.75 1130
8877.64 1093
8878.53 1067
8879.42 1182
8880.31 1145
8881.20 1162
8882.09 1219
8882.98 1055
8883.87 1096
8884.76 1150
8885.65 1096
8886.54 1180
8887.43 1126
8888.32 1155
8889.21 1099
8890.10 1093
8890.99 1089
8891.88 1081
8892.77 1184
8893.66 1188
8894.55 1118
8895.44 1108
8896.33 1140
8897.22 1122
8898.11 1056
8899.00 1096
8899.90 1085
8900.79 1117
8901.68 1114
8902.57 1091
8903.46 1028
8904.35 1145
8905.24 1096
8906.13 1053
8907.02 1100
8907.91 1091
8908.80 1098
8909.70 1088
8910.59 1091
8911.48 1107
8912.37 1059
8913.26 1074
8914.15 1070
8915.04 1100
8915.93 1077
8916.83 1116
8917.72 1095
8918.61 1048
8919.50 1065
8920.39 1118
8921.28 1139
8922.18 1036
8923.07 1071
8923.96 1066
8924.85 1044
8925.74 1054
8926.64 1031
8927.53 1073
8928.42 1016
8929.31 1037
8930.20 1027
8931.10 1076
8931.99 1079
8932.88 1050
8933.77 1009
8934.67 1050
8935.56 1111
8936.45 1057
8937.34 1046
8938.24 1036
8939.13 1049
8940.02 972
8940.91 999
8941.81 1039
8942.70 1079
8943.59 990
8944.49 1068
8945.38 1104
8946.27 1048
8947.16 1073
8948.06 1022
8948.95 1000
8949.84 1043
8950.74 1050
8951.63 994
8952.52 983
8953.42 1025
8954.31 1016
8955.20 1051
8956.10 1031
8956.99 1023
8957.88 1071
8958.78 1061
8959.67 981
8960.56 1023
8961.46 988
8962.35 1014
8963.25 1040
8964.14 1064
8965.03 1090
8965.93 1030
8966.82 1014
8967.72 949
8968.61 1004
8969.50 1021
8970.40 1039
8971.29 1085
8972.19 1086
8973.08 989
8973.98 1020
8974.87 1084
8975.76 1138
8976.66 1076
8977.55 1017
8978.45 1059
8979.34 1104
8980.24 1114
8981.13 1021
8982.03 1034
8982.92 1079
8983.82 1069
8984.71 1099
8985.61 1039
8986.50 1050
8987.40 1038
8988.29 1041
8989.19 1038
8990.08 1006
8990.98 935
8991.87 974
8992.77 1050
8993.66 962
8994.56 922
8995.45 999
8996.35 1023
8997.24 998
8998.14 987
8999.04 985
8999.93 957
9000.83 983
9001.72 971
9002.62 932
9003.51 978
9004.41 936
9005.31 966
9006.20 936
9007.10 932
9007.99 984
9008.89 965
9009.79 973
9010.68 957
9011.58 976
9012.48 968
9013.37 938
9014.27 1015
9015.16 923
9016.06 940
9016.96 1010
9017.85 980
9018.75 992
9019.65 951
9020.54 978
9021.44 1004
9022.34 974
9023.23 922
9024.13 984
9025.03 960
9025.93 1039
9026.82 973
9027.72 932
9028.62 927
9029.51 973
9030.41 900
9031.31 955
9032.21 922
9033.10 927
9034.00 950
9034.90 948
9035.79 996
9036.69 956
9037.59 975
9038.49 978
9039.38 939
9040.28 937
9041.18 929
9042.08 899
9042.98 997
9043.87 957
9044.77 948
9045.67 916
9046.57 930
9047.47 958
9048.36 934
9049.26 997
9050.16 931
9051.06 943
9051.96 962
9052.85 957
9053.75 911
9054.65 966
9055.55 954
9056.45 899
9057.35 925
9058.25 1027
9059.14 955
9060.04 1027
9060.94 978
9061.84 1016
9062.74 1004
9063.64 1033
9064.54 1057
9065.44 1002
9066.33 1044
9067.23 1033
9068.13 1055
9069.03 998
9069.93 982
9070.83 1018
9071.73 977
9072.63 1017
9073.53 913
9074.43 972
9075.33 979
9076.23 1000
9077.13 1036
9078.03 1006
9078.92 988
9079.82 970
9080.72 1013
9081.62 989
9082.52 983
9083.42 957
9084.32 940
9085.22 973
9086.12 1018
9087.02 953
9087.92 1002
9088.82 962
9089.72 901
9090.62 922
9091.52 979
9092.42 927
9093.32 931
9094.22 961
9095.12 1040
9096.03 977
9096.93 1015
9097.83 954
9098.73 989
9099.63 948
9100.53 959
9101.43 1059
9102.33 1049
9103.23 1041
9104.13 983
9105.03 1007
9105.93 1021
9106.83 909
9107.74 996
9108.64 972
9109.54 993
9110.44 966
9111.34 982
9112.24 993
9113.14 935
9114.04 1003
9114.94 947
9115.85 996
9116.75 961
9117.65 901
9118.55 949
9119.45 997
9120.35 950
9121.26 921
9122.16 923
9123.06 967
9123.96 923
9124.86 948
9125.77 923
9126.67 903
9127.57 933
9128.47 944
9129.37 883
9130.28 917
9131.18 957
9132.08 993
9132.98 1017
9133.88 1035
9134.79 989
9135.69 921
9136.59 885
9137.49 940
9138.40 895
9139.30 953
9140.20 996
9141.10 930
9142.01 963
9142.91 923
9143.81 928
9144.72 955
9145.62 924
9146.52 998
9147.42 969
9148.33 966
9149.23 958
9150.13 957
9151.04 980
9151.94 935
9152.84 945
9153.75 944
9154.65 905
9155.55 877
9156.46 942
9157.36 922
9158.26 952
9159.17 990
9160.07 983
9160.97 974
9161.88 971
9162.78 966
9163.69 919
9164.59 895
9165.49 967
9166.40 1005
9167.30 1002
9168.21 1000
9169.11 965
9170.01 954
9170.92 975
9171.82 997
9172.73 921
9173.63 925
9174.53 898
9175.44 902
9176.34 947
9177.25 908
9178.15 1032
9179.06 918
9179.96 965
9180.87 937
9181.77 936
9182.68 1010
9183.58 947
9184.49 977
9185.39 935
9186.30 1010
9187.20 1020
9188.11 972
9189.01 969
9189.92 913
9190.82 960
9191.73 1013
9192.63 975
9193.54 1009
9194.44 1015
9195.35 968
9196.25 942
9197.16 987
9198.06 1003
9198.97 1063
9199.87 1007
9200.78 943
9201.69 1023
9202.59 1056
9203.50 1018
9204.40 1029
9205.31 1019
9206.21 1010
9207.12 1056
9208.03 1027
9208.93 995
9209.84 994
9210.74 922
9211.65 992
9212.56 1034
9213.46 963
9214.37 1005
9215.28 961
9216.18 1010
9217.09 1018
9218.00 995
9218.90 1026
9219.81 1057
9220.72 1039
9221.62 1056
9222.53 1112
9223.44 1187
9224.34 1232
9225.25 1166
9226.16 1084
9227.06 1105
9227.97 1047
9228.88 992
9229.78 1011
9230.69 961
9231.60 917
9232.51 961
9233.41 977
9234.32 962
9235.23 879
9236.13 938
9237.04 987
9237.95 948
9238.86 923
9239.76 928
9240.67 949
9241.58 980
9242.49 928
9243.39 987
9244.30 995
9245.21 952
9246.12 954
9247.03 972
9247.93 889
9248.84 957
9249.75 949
9250.66 936
9251.57 950
9252.47 886
9253.38 1004
9254.29 979
9255.20 898
9256.11 891
9257.02 905
9257.92 930
9258.83 896
9259.74 932
9260.65 911
9261.56 889
9262.47 957
9263.38 905
9264.28 921
9265.19 895
9266.10 933
9267.01 980
9267.92 1017
9268.83 887
9269.74 935
9270.65 914
9271.56 913
9272.47 890
9273.37 885
9274.28 887
9275.19 975
9276.10 906
9277.01 911
9277.92 936
9278.83 943
9279.74 969
9280.65 926
9281.56 962
9282.47 939
9283.38 951
9284.29 916
9285.20 923
9286.11 943
9287.02 912
9287.93 910
9288.84 896
9289.75 929
9290.66 923
9291.57 989
9292.48 973
9293.39 1028
9294.30 989
9295.21 920
9296.12 929
9297.03 965
9297.94 946
9298.85 1045
9299.76 957
9300.67 950
9301.58 1029
9302.49 1060
9303.40 1051
9304.31 1014
9305.23 946
9306.14 1017
9307.05 997
9307.96 1060
9308.87 1034
9309.78 994
9310.69 1008
9311.60 1102
9312.51 1148
9313.42 1127
9314.34 1156
9315.25 1085
9316.16 1140
9317.07 1142
9317.98 1052
9318.89 1090
9319.80 1106
9320.72 1090
9321.63 1033
9322.54 1021
9323.45 964
9324.36 1005
9325.27 953
9326.19 975
9327.10 994
9328.01 997
9328.92 993
9329.83 1011
9330.74 986
9331.66 994
9332.57 947
9333.48 943
9334.39 983
9335.31 1054
9336.22 1022
9337.13 1045
9338.04 1075
9338.96 1030
9339.87 1002
9340.78 987
9341.69 978
9342.61 1024
9343.52 935
9344.43 934
9345.34 905
9346.26 1000
9347.17 975
9348.08 959
9348.99 891
9349.91 953
9350.82 1002
9351.73 946
9352.65 965
9353.56 967
9354.47 955
9355.39 977
9356.30 982
9357.21 1019
9358.13 952
9359.04 991
9359.95 975
9360.87 992
9361.78 953
9362.69 1013
9363.61 980
9364.52 908
9365.43 933
9366.35 921
9367.26 945
9368.18 998
9369.09 960
9370.00 951
9370.92 992
9371.83 975
9372.75 989
9373.66 958
9374.57 945
9375.49 980
9376.40 1023
9377.32 1056
9378.23 967
9379.15 1010
9380.06 1033
9380.97 971
9381.89 1036
9382.80 999
9383.72 982
9384.63 956
9385.55 962
9386.46 943
9387.38 999
9388.29 1018
9389.21 1060
9390.12 1081
9391.04 1035
9391.95 1048
9392.87 1069
9393.78 1123
9394.70 1094
9395.61 1121
9396.53 1149
9397.44 1157
9398.36 1145
9399.27 1130
9400.19 1182
9401.10 1202
9402.02 1263
9402.94 1257
9403.85 1170
9404.77 1201
9405.68 1128
9406.60 1129
9407.51 1098
9408.43 1069
9409.35 1022
9410.26 1086
9411.18 1045
9412.09 998
9413.01 997
9413.93 972
9414.84 1010
9415.76 1115
9416.67 1120
9417.59 1010
9418.51 1051
9419.42 1128
9420.34 1091
9421.26 1029
9422.17 1049
9423.09 1048
9424.01 992
9424.92 998
9425.84 1113
9426.76 1104
9427.67 1077
9428.59 1053
9429.51 1034
9430.42 1106
9431.34 1059
9432.26 1114
9433.17 1067
9434.09 1031
9435.01 1002
9435.93 1044
9436.84 1093
9437.76 1070
9438.68 1045
9439.59 1148
9440.51 1152
9441.43 1163
9442.35 1099
9443.26 1118
9444.18 1083
9445.10 1107
9446.02 1116
9446.93 1140
9447.85 1220
9448.77 1098
9449.69 1121
9450.61 1162
9451.52 1183
9452.44 1238
9453.36 1226
9454.28 1189
9455.20 1243
9456.11 1327
9457.03 1327
9457.95 1439
9458.87 1450
9459.79 1494
9460.71 1429
9461.62 1438
9462.54 1434
9463.46 1357
9464.38 1308
9465.30 1261
9466.22 1114
9467.14 1146
9468.05 1151
9468.97 1145
9469.89 1202
9470.81 1149
9471.73 1107
9472.65 1045
9473.57 1108
9474.49 1118
9475.41 1142
9476.32 1116
9477.24 1156
9478.16 1142
9479.08 1164
9480.00 1196
9480.92 1143
9481.84 1180
9482.76 1110
9483.68 1150
9484.60 1134
9485.52 1144
9486.44 1227
9487.36 1228
9488.28 1280
9489.20 1293
9490.12 1267
9491.04 1254
9491.96 1265
9492.88 1171
9493.80 1198
9494.72 1217
9495.64 1196
9496.56 1199
9497.48 1198
9498.40 1187
9499.32 1098
9500.24 1080
9501.16 1086
9502.08 1068
9503.00 1113
9503.92 1094
9504.84 1181
9505.76 1125
9506.68 1142
9507.60 1154
9508.52 1186
9509.44 1218
9510.36 1237
9511.28 1155
9512.21 1276
9513.13 1188
9514.05 1195
9514.97 1210
9515.89 1248
9516.81 1342
9517.73 1262
9518.65 1274
9519.57 1314
9520.50 1354
9521.42 1307
9522.34 1403
9523.26 1411
9524.18 1288
9525.10 1325
9526.02 1258
9526.95 1262
9527.87 1308
9528.79 1334
9529.71 1308
9530.63 1366
9531.55 1332
9532.48 1479
9533.40 1484
9534.32 1501
9535.24 1633
9536.16 1682
9537.09 1857
9538.01 1897
9538.93 2005
9539.85 2036
9540.77 2001
9541.70 1933
9542.62 1840
9543.54 1689
9544.46 1605
9545.39 1532
9546.31 1540
9547.23 1530
9548.15 1471
9549.08 1487
9550.00 1458
9550.92 1349
9551.85 1359
9552.77 1357
9553.69 1318
9554.61 1291
9555.54 1306
9556.46 1257
9557.38 1222
9558.31 1301
9559.23 1297
9560.15 1297
9561.08 1348
9562.00 1373
9562.92 1413
9563.85 1345
9564.77 1320
9565.69 1434
9566.62 1367
9567.54 1422
9568.46 1358
9569.39 1331
9570.31 1296
9571.23 1238
9572.16 1260
9573.08 1299
9574.01 1381
9574.93 1270
9575.85 1286
9576.78 1273
9577.70 1274
9578.63 1337
9579.55 1354
9580.47 1286
9581.40 1227
9582.32 1263
9583.25 1332
9584.17 1296
9585.10 1401
9586.02 1263
9586.94 1280
9587.87 1299
9588.79 1329
9589.72 1287
9590.64 1332
9591.57 1287
9592.49 1329
9593.42 1460
9594.34 1440
9595.27 1442
9596.19 1494
9597.12 1453
9598.04 1404
9598.97 1316
9599.89 1402
9600.82 1369
9601.74 1346
9602.67 1355
9603.59 1380
9604.52 1427
9605.44 1443
9606.37 1453
9607.29 1552
9608.22 1479
9609.15 1473
9610.07 1564
9611.00 1600
9611.92 1631
9612.85 1542
9613.77 1631
9614.70 1553
9615.63 1584
9616.55 1601
9617.48 1566
9618.40 1611
9619.33 1612
9620.26 1669
9621.18 1688
9622.11 1613
9623.03 1719
9623.96 1681
9624.89 1727
9625.81 1593
9626.74 1685
9627.67 1786
9628.59 1715
9629.52 1697
9630.45 1749
9631.37 1805
9632.30 1735
9633.23 1820
9634.15 1867
9635.08 1841
9636.01 1804
9636.93 1914
9637.86 1850
9638.79 1989
9639.71 1909
9640.64 2027
9641.57 2033
9642.50 2053
9643.42 2052
9644.35 2046
9645.28 1959
9646.21 2028
9647.13 2084
9648.06 2047
9648.99 2054
9649.92 2075
9650.84 2212
9651.77 2308
9652.70 2460
9653.63 2508
9654.55 2492
9655.48 2494
9656.41 2390
9657.34 2552
9658.26 2407
9659.19 2435
9660.12 2487
9661.05 2464
9661.98 2376
9662.91 2415
9663.83 2392
9664.76 2325
9665.69 2354
9666.62 2310
9667.55 2367
9668.48 2403
9669.40 2306
9670.33 2340
9671.26 2318
9672.19 2451
9673.12 2483
9674.05 2463
9674.98 2484
9675.90 2477
9676.83 2646
9677.76 2665
9678.69 2583
9679.62 2526
9680.55 2530
9681.48 2640
9682.41 2576
9683.34 2594
9684.27 2737
9685.19 2649
9686.12 2807
9687.05 2822
9687.98 2910
9688.91 2966
9689.84 3040
9690.77 2966
9691.70 2978
9692.63 2932
9693.56 2969
9694.49 3010
9695.42 2982
9696.35 2975
9697.28 2912
9698.21 3118
9699.14 3166
9700.07 3338
9701.00 3490
9701.93 3748
9702.86 3980
9703.79 4112
9704.72 4334
9705.65 4500
9706.58 4393
9707.51 4349
9708.44 4181
9709.37 3989
9710.30 3732
9711.23 3539
9712.16 3272
9713.09 3197
9714.02 3178
9714.95 3151
9715.88 3065
9716.82 3167
9717.75 3135
9718.68 3174
9719.61 3406
9720.54 3502
9721.47 3560
9722.40 3480
9723.33 3415
9724.26 3513
9725.19 3244
9726.13 3089
9727.06 3013
9727.99 2948
9728.92 2826
9729.85 2685
9730.78 2711
9731.71 2668
9732.64 2634
9733.58 2740
9734.51 2687
9735.44 2651
9736.37 2845
9737.30 2900
9738.23 2904
9739.17 2900
9740.10 2839
9741.03 2828
9741.96 2812
9742.89 2747
9743.83 2657
9744.76 2593
9745.69 2477
9746.62 2474
9747.55 2495
9748.49 2349
9749.42 2287
9750.35 2311
9751.28 2371
9752.22 2267
9753.15 2347
9754.08 2345
9755.01 2282
9755.95 2286
9756.88 2236
9757.81 2234
9758.75 2211
9759.68 2125
9760.61 2084
9761.54 2231
9762.48 2307
9763.41 2269
9764.34 2237
9765.28 2144
9766.21 2139
9767.14 2141
9768.08 2167
9769.01 2243
9769.94 2337
9770.88 2384
9771.81 2243
9772.74 2259
9773.68 2270
9774.61 2229
9775.54 2163
9776.48 2245
9777.41 2235
9778.34 2207
9779.28 2291
9780.21 2265
9781.14 2456
9782.08 2386
9783.01 2469
9783.95 2552
9784.88 2578
9785.81 2590
9786.75 2594
9787.68 2573
9788.62 2718
9789.55 2710
9790.49 2588
9791.42 2535
9792.35 2539
9793.29 2485
9794.22 2397
9795.16 2384
9796.09 2231
9797.03 2172
9797.96 2069
9798.90 2037
9799.83 2184
9800.77 2133
9801.70 2154
9802.64 2199
9803.57 2343
9804.51 2390
9805.44 2267
9806.38 2362
9807.31 2352
9808.25 2141
9809.18 2071
9810.12 2015
9811.05 1902
9811.99 1902
9812.92 1865
9813.86 1830
9814.79 1774
9815.73 1784
9816.66 1834
9817.60 1818
9818.54 1753
9819.47 1718
9820.41 1724
9821.34 1722
9822.28 1715
9823.21 1639
9824.15 1665
9825.09 1730
9826.02 1752
9826.96 1742
9827.89 1666
9828.83 1628
9829.77 1581
9830.70 1551
9831.64 1562
9832.57 1585
9833.51 1651
9834.45 1628
9835.38 1656
9836.32 1619
9837.26 1597
9838.19 1567
9839.13 1622
9840.07 1633
9841.00 1501
9841.94 1492
9842.88 1420
9843.81 1493
9844.75 1561
9845.69 1550
9846.62 1457
9847.56 1505
9848.50 1549
9849.44 1599
9850.37 1592
9851.31 1614
9852.25 1579
9853.18 1541
9854.12 1525
9855.06 1556
9856.00 1564
9856.93 1582
9857.87 1547
9858.81 1602
9859.75 1536
9860.68 1573
9861.62 1626
9862.56 1599
9863.50 1642
9864.44 1615
9865.37 1635
9866.31 1626
9867.25 1552
9868.19 1569
9869.13 1489
9870.06 1516
9871.00 1459
9871.94 1482
9872.88 1512
9873.82 1424
9874.75 1416
9875.69 1467
9876.63 1489
9877.57 1491
9878.51 1462
9879.45 1483
9880.39 1479
9881.32 1399
9882.26 1454
9883.20 1409
9884.14 1411
9885.08 1492
9886.02 1366
9886.96 1413
9887.90 1362
9888.83 1435
9889.77 1391
9890.71 1369
9891.65 1399
9892.59 1396
9893.53 1355
9894.47 1352
9895.41 1374
9896.35 1291
9897.29 1239
9898.23 1279
9899.17 1320
9900.11 1320
9901.05 1299
9901.99 1372
9902.92 1257
9903.86 1239
9904.80 1233
9905.74 1243
9906.68 1253
9907.62 1312
9908.56 1221
9909.50 1229
9910.44 1247
9911.38 1271
9912.32 1309
9913.26 1271
9914.20 1248
9915.14 1246
9916.08 1348
9917.02 1369
9917.97 1353
9918.91 1323
9919.85 1331
9920.79 1306
9921.73 1316
9922.67 1304
9923.61 1277
9924.55 1282
9925.49 1361
9926.43 1281
9927.37 1224
9928.31 1331
9929.25 1426
9930.19 1505
9931.13 1643
9932.08 1774
9933.02 1891
9933.96 1940
9934.90 1899
9935.84 1878
9936.78 1746
9937.72 1716
9938.66 1666
9939.61 1581
9940.55 1499
9941.49 1384
9942.43 1432
9943.37 1317
9944.31 1238
9945.26 1134
9946.20 1241
9947.14 1205
9948.08 1200
9949.02 1265
9949.96 1246
9950.91 1195
9951.85 1243
9952.79 1125
9953.73 1146
9954.67 1234
9955.62 1198
9956.56 1138
9957.50 1196
9958.44 1193
9959.39 1203
9960.33 1258
9961.27 1272
9962.21 1224
9963.16 1194
9964.10 1173
9965.04 1161
9965.98 1163
9966.93 1170
9967.87 1169
9968.81 1179
9969.75 1102
9970.70 1200
9971.64 1152
9972.58 1131
9973.53 1118
9974.47 1187
9975.41 1144
9976.36 1130
9977.30 1164
9978.24 1193
9979.18 1205
9980.13 1088
9981.07 1069
9982.01 1081
9982.96 1124
9983.90 1082
9984.85 1082
9985.79 1018
9986.73 1045
9987.68 1041
9988.62 1078
9989.56 1015
9990.51 1077
9991.45 1053
9992.40 983
9993.34 1019
9994.28 1046
9995.23 1046
9996.17 1040
9997.12 1094
9998.06 1071
9999.00 1057
9999.95 1064
10000.89 1135
10001.84 1083
10002.78 1083
10003.73 1051
10004.67 1034
10005.61 1092
10006.56 1036
10007.50 1017
10008.45 1055
10009.39 1042
10010.34 1076
10011.28 1048
10012.23 1051
10013.17 1066
10014.12 1043
10015.06 1040
10016.01 983
10016.95 996
10017.90 1027
10018.84 1054
10019.79 1009
10020.73 992
10021.68 989
10022.62 989
10023.57 1094
10024.51 1105
10025.46 1009
10026.41 996
10027.35 972
10028.30 1016
10029.24 983
10030.19 958
10031.13 958
10032.08 977
10033.03 1031
10033.97 1092
10034.92 1026
10035.86 1015
10036.81 1021
10037.76 1042
10038.70 1064
10039.65 1049
10040.59 1006
10041.54 1055
10042.49 1023
10043.43 940
10044.38 967
10045.33 987
10046.27 954
10047.22 992
10048.16 975
10049.11 945
10050.06 933
10051.00 935
10051.95 915
10052.90 888
10053.84 974
10054.79 1007
10055.74 1019
10056.69 901
10057.63 913
10058.58 968
10059.53 966
10060.47 948
10061.42 918
10062.37 945
10063.32 975
10064.26 938
10065.21 957
10066.16 962
10067.10 958
10068.05 1046
10069.00 1009
10069.95 924
10070.89 936
10071.84 936
10072.79 950
10073.74 1010
10074.69 913
10075.63 915
10076.58 938
10077.53 948
10078.48 947
10079.43 920
10080.37 985
10081.32 954
10082.27 855
10083.22 924
10084.17 999
10085.11 911
10086.06 953
10087.01 921
10087.96 983
10088.91 946
10089.86 924
10090.81 824
10091.75 848
10092.70 909
10093.65 933
10094.60 971
10095.55 941
10096.50 901
10097.45 882
10098.40 883
10099.34 897
10100.29 898
10101.24 877
10102.19 900
10103.14 899
10104.09 902
10105.04 927
10105.99 926
10106.94 932
10107.89 924
10108.84 943
10109.79 956
10110.73 988
10111.68 939
10112.63 924
10113.58 937
10114.53 937
10115.48 913
10116.43 961
10117.38 940
10118.33 941
10119.28 907
10120.23 907
10121.18 929
10122.13 911
10123.08 979
10124.03 878
10124.98 889
10125.93 886
10126.88 968
10127.83 959
10128.78 958
10129.73 919
10130.68 911
10131.64 923
10132.59 912
10133.54 929
10134.49 835
10135.44 937
10136.39 944
10137.34 886
10138.29 917
10139.24 959
10140.19 957
10141.14 979
10142.09 1013
10143.04 966
10144.00 929
10144.95 970
10145.90 1006
10146.85 987
10147.80 1015
10148.75 959
10149.70 972
10150.65 919
10151.61 922
10152.56 921
10153.51 968
10154.46 1018
10155.41 954
10156.36 922
10157.31 942
10158.27 975
10159.22 991
10160.17 1005
10161.12 1018
10162.07 1019
10163.03 1012
10163.98 1046
10164.93 1054
10165.88 993
10166.83 1015
10167.79 1014
10168.74 1008
10169.69 1016
10170.64 1007
10171.60 978
10172.55 969
10173.50 950
10174.45 1009
10175.41 1054
10176.36 1070
10177.31 1080
10178.26 1088
10179.22 1031
10180.17 1039
10181.12 1034
10182.07 1010
10183.03 1030
10183.98 1088
10184.93 1000
10185.89 1028
10186.84 1047
10187.79 1132
10188.75 1134
10189.70 1165
10190.65 1194
10191.60 1192
10192.56 1201
10193.51 1159
10194.47 1135
10195.42 1101
10196.37 1141
10197.33 1181
10198.28 1168
10199.23 1200
10200.19 1149
10201.14 1132
10202.09 1112
10203.05 1086
10204.00 1172
10204.96 1172
10205.91 1186
10206.86 1274
10207.82 1237
10208.77 1215
10209.73 1296
10210.68 1364
10211.63 1428
10212.59 1362
10213.54 1370
10214.50 1331
10215.45 1283
10216.41 1309
10217.36 1360
10218.32 1314
10219.27 1273
10220.22 1133
10221.18 1152
10222.13 1204
10223.09 1247
10224.04 1117
10225.00 1089
10225.95 1122
10226.91 1225
10227.86 1216
10228.82 1235
10229.77 1209
10230.73 1090
10231.68 1095
10232.64 1162
10233.59 1111
10234.55 1109
10235.50 1150
10236.46 1217
10237.42 1212
10238.37 1185
10239.33 1238
10240.28 1301
10241.24 1455
10242.19 1436
10243.15 1368
10244.10 1418
10245.06 1396
10246.02 1337
10246.97 1352
10247.93 1192
10248.88 1175
10249.84 1104
10250.80 1066
10251.75 1021
10252.71 968
10253.66 960
10254.62 951
10255.58 971
10256.53 1035
10257.49 988
10258.45 986
10259.40 1024
10260.36 961
10261.32 1022
10262.27 989
10263.23 939
10264.19 923
10265.14 1006
10266.10 942
10267.06 934
10268.01 862
10268.97 935
10269.93 940
10270.88 961
10271.84 979
10272.80 948
10273.76 927
10274.71 975
10275.67 939
10276.63 888
10277.58 934
10278.54 889
10279.50 899
10280.46 914
10281.41 926
10282.37 913
10283.33 931
10284.29 917
10285.24 909
10286.20 917
10287.16 904
10288.12 916
10289.08 875
10290.03 912
10290.99 937
10291.95 876
10292.91 875
10293.87 1035
10294.82 1055
10295.78 956
10296.74 965
10297.70 952
10298.66 876
10299.61 981
10300.57 909
10301.53 909
10302.49 1005
10303.45 977
10304.41 932
10305.37 947
10306.32 921
10307.28 930
10308.24 978
10309.20 927
10310.16 942
10311.12 963
10312.08 1001
10313.04 988
10314.00 893
10314.95 932
10315.91 921
10316.87 968
10317.83 988
10318.79 985
10319.75 981
10320.71 951
10321.67 992
10322.63 955
10323.59 944
10324.55 969
10325.51 934
10326.47 927
10327.43 935
10328.39 916
10329.35 921
10330.31 998
10331.27 932
10332.23 982
10333.19 1064
10334.15 1103
10335.11 1088
10336.07 1063
10337.03 1138
10337.99 1124
10338.95 1058
10339.91 1056
10340.87 1041
10341.83 992
10342.79 1016
10343.75 995
10344.71 937
10345.67 842
10346.63 882
10347.59 894
10348.55 921
10349.51 902
10350.47 859
10351.43 877
10352.39 873
10353.35 902
10354.31 860
10355.28 872
10356.24 876
10357.20 869
10358.16 855
10359.12 861
10360.08 888
10361.04 870
10362.00 824
10362.96 771
10363.93 805
10364.89 833
10365.85 855
10366.81 874
10367.77 856
10368.73 833
10369.69 867
10370.66 837
10371.62 856
10372.58 828
10373.54 836
10374.50 860
10375.47 866
10376.43 873
10377.39 822
10378.35 866
10379.31 858
10380.28 842
10381.24 844
10382.20 755
10383.16 828
10384.12 842
10385.09 828
10386.05 845
10387.01 847
10387.97 877
10388.94 877
10389.90 855
10390.86 890
10391.82 813
10392.79 860
10393.75 870
10394.71 825
10395.68 863
10396.64 854
10397.60 843
10398.56 814
10399.53 911
10400.49 888
10401.45 924
10402.42 904
10403.38 907
10404.34 923
10405.31 932
10406.27 878
10407.23 856
10408.20 882
10409.16 875
10410.12 886
10411.09 881
10412.05 884
10413.01 900
10413.98 920
10414.94 954
10415.90 955
10416.87 919
10417.83 971
10418.80 954
10419.76 986
10420.72 1031
10421.69 1043
10422.65 1096
10423.62 1204
10424.58 1330
10425.54 1310
10426.51 1281
10427.47 1300
10428.44 1229
10429.40 1118
10430.37 1121
10431.33 1117
10432.30 1066
10433.26 982
10434.22 964
10435.19 920
10436.15 945
10437.12 865
10438.08 889
10439.05 838
10440.01 810
10440.98 859
10441.94 897
10442.91 887
10443.87 856
10444.84 817
10445.80 836
10446.77 855
10447.73 872
10448.70 873
10449.66 866
10450.63 831
10451.59 833
10452.56 872
10453.53 846
10454.49 808
10455.46 837
10456.42 814
10457.39 819
10458.35 803
10459.32 804
10460.29 784
10461.25 773
10462.22 783
10463.18 790
10464.15 806
10465.12 781
10466.08 791
10467.05 803
10468.01 785
10468.98 855
10469.95 817
10470.91 847
10471.88 775
10472.85 767
10473.81 805
10474.78 788
10475.74 806
10476.71 818
10477.68 841
10478.64 756
10479.61 816
10480.58 792
10481.54 795
10482.51 790
10483.48 828
10484.45 830
10485.41 828
10486.38 847
10487.35 829
10488.31 844
10489.28 823
10490.25 822
10491.22 828
10492.18 861
10493.15 843
10494.12 872
10495.08 830
10496.05 796
10497.02 808
10497.99 858
10498.95 816
10499.92 806
10500.89 801
10501.86 837
10502.83 832
10503.79 832
10504.76 804
10505.73 828
10506.70 878
10507.67 849
10508.63 856
10509.60 845
10510.57 812
10511.54 854
10512.51 847
10513.47 849
10514.44 893
10515.41 894
10516.38 821
10517.35 824
10518.32 893
10519.28 898
10520.25 850
10521.22 861
10522.19 844
10523.16 833
10524.13 915
10525.10 882
10526.07 860
10527.03 846
10528.00 814
10528.97 846
10529.94 831
10530.91 869
10531.88 825
10532.85 856
10533.82 803
10534.79 798
10535.76 826
10536.73 844
10537.70 837
10538.67 833
10539.63 868
10540.60 861
10541.57 827
10542.54 878
10543.51 911
10544.48 897
10545.45 863
10546.42 920
10547.39 904
10548.36 864
10549.33 880
10550.30 872
10551.27 878
10552.24 928
10553.21 931
10554.18 896
10555.15 955
10556.12 831
10557.09 935
10558.06 923
10559.03 935
10560.00 902
10560.97 941
10561.95 971
10562.92 1075
10563.89 1153
10564.86 1177
10565.83 1292
10566.80 1315
10567.77 1301
10568.74 1271
10569.71 1205
10570.68 1250
10571.65 1128
10572.62 1085
10573.59 1077
10574.57 1058
10575.54 975
10576.51 967
10577.48 935
10578.45 878
10579.42 874
10580.39 920
10581.36 857
10582.34 872
10583.31 883
10584.28 883
10585.25 849
10586.22 837
10587.19 860
10588.17 834
10589.14 864
10590.11 851
10591.08 891
10592.05 976
10593.02 912
10594.00 988
10594.97 971
10595.94 989
10596.91 1008
10597.89 982
10598.86 906
10599.83 933
10600.80 932
10601.77 892
10602.75 921
10603.72 896
10604.69 936
10605.66 951
10606.64 866
10607.61 857
10608.58 902
10609.55 829
10610.53 841
10611.50 831
10612.47 829
10613.45 847
10614.42 851
10615.39 851
10616.36 845
10617.34 895
10618.31 893
10619.28 830
10620.26 845
10621.23 797
10622.20 905
10623.18 884
10624.15 867
10625.12 845
10626.10 867
10627.07 879
10628.04 894
10629.02 923
10629.99 942
10630.97 926
10631.94 902
10632.91 850
10633.89 901
10634.86 881
10635.83 921
10636.81 946
10637.78 898
10638.76 938
10639.73 990
10640.70 999
10641.68 1027
10642.65 1046
10643.63 1140
10644.60 1146
10645.58 1228
10646.55 1225
10647.53 1165
10648.50 1189
10649.47 1147
10650.45 1075
10651.42 1030
10652.40 1043
10653.37 990
10654.35 933
10655.32 948
10656.30 892
10657.27 879
10658.25 886
10659.22 878
10660.20 864
10661.17 832
10662.15 840
10663.12 847
10664.10 818
10665.07 823
10666.05 885
10667.02 901
10668.00 821
10668.97 827
10669.95 813
10670.93 822
10671.90 837
10672.88 814
10673.85 819
10674.83 767
10675.80 797
10676.78 843
10677.76 828
10678.73 812
10679.71 779
10680.68 836
10681.66 840
10682.63 825
10683.61 817
10684.59 820
10685.56 883
10686.54 982
10687.52 890
10688.49 929
10689.47 887
10690.44 884
10691.42 861
10692.40 807
10693.37 865
10694.35 878
10695.33 808
10696.30 761
10697.28 825
10698.26 793
10699.23 779
10700.21 763
10701.19 760
10702.17 771
10703.14 773
10704.12 834
10705.10 832
10706.07 807
10707.05 799
10708.03 806
10709.01 765
10709.98 796
10710.96 787
10711.94 779
10712.91 796
10713.89 816
10714.87 826
10715.85 821
10716.83 832
10717.80 836
10718.78 732
10719.76 776
10720.74 847
10721.71 807
10722.69 802
10723.67 843
10724.65 878
10725.63 825
10726.60 820
10727.58 751
10728.56 801
10729.54 848
10730.52 801
10731.49 747
10732.47 780
10733.45 834
10734.43 768
10735.41 701
10736.39 773
10737.37 827
10738.34 796
10739.32 786
10740.30 811
10741.28 756
10742.26 803
10743.24 801
10744.22 759
10745.20 746
10746.17 739
10747.15 770
10748.13 781
10749.11 775
10750.09 772
10751.07 802
10752.05 826
10753.03 755
10754.01 776
10754.99 775
10755.97 790
10756.95 789
10757.93 765
10758.91 788
10759.88 825
10760.86 788
10761.84 782
10762.82 748
10763.80 755
10764.78 791
10765.76 809
10766.74 806
10767.72 774
10768.70 771
10769.68 799
10770.66 804
10771.64 781
10772.62 773
10773.60 873
10774.58 781
10775.56 769
10776.54 738
10777.52 760
10778.51 865
10779.49 729
10780.47 798
10781.45 823
10782.43 858
10783.41 808
10784.39 892
10785.37 918
10786.35 893
10787.33 910
10788.31 899
10789.29 858
10790.27 861
10791.26 866
10792.24 839
10793.22 876
10794.20 853
10795.18 829
10796.16 823
10797.14 766
10798.12 855
10799.10 803
10800.09 827
10801.07 755
10802.05 848
10803.03 895
10804.01 779
10804.99 802
10805.98 826
10806.96 870
10807.94 803
10808.92 802
10809.90 826
10810.89 813
10811.87 806
10812.85 863
10813.83 834
10814.81 876
10815.80 818
10816.78 753
10817.76 702
10818.74 784
10819.72 863
10820.71 757
10821.69 777
10822.67 810
10823.65 836
10824.64 871
10825.62 794
10826.60 846
10827.58 810
10828.57 890
10829.55 871
10830.53 856
10831.52 835
10832.50 908
10833.48 876
10834.46 837
10835.45 804
10836.43 843
10837.41 911
10838.40 899
10839.38 791
10840.36 795
10841.35 878
10842.33 919
10843.31 971
10844.30 884
10845.28 843
10846.26 865
10847.25 950
10848.23 858
10849.21 885
10850.20 918
10851.18 974
10852.17 959
10853.15 921
10854.13 898
10855.12 940
10856.10 900
10857.09 959
10858.07 912
10859.05 849
10860.04 943
10861.02 950
10862.01 979
10862.99 979
10863.97 960
10864.96 946
10865.94 977
10866.93 998
10867.91 883
10868.90 947
10869.88 985
10870.87 939
10871.85 1033
10872.84 1015
10873.82 968
10874.81 948
10875.79 947
10876.78 1019
10877.76 1018
10878.75 960
10879.73 1027
10880.72 1020
10881.70 1050
10882.69 1079
10883.67 1080
10884.66 1068
10885.64 1126
10886.63 1055
10887.61 1076
10888.60 1031
10889.58 1108
10890.57 1085
10891.55 1142
10892.54 1125
10893.53 1132
10894.51 1106
10895.50 1101
10896.48 1181
10897.47 1174
10898.45 1230
10899.44 1183
10900.43 1168
10901.41 1164
10902.40 1180
10903.38 1130
10904.37 1135
10905.36 1169
10906.34 1142
10907.33 1194
10908.32 1197
10909.30 1161
10910.29 1210
10911.28 1269
10912.26 1183
10913.25 1163
10914.24 1235
10915.22 1330
10916.21 1292
10917.20 1281
10918.18 1274
10919.17 1233
10920.16 1306
10921.14 1428
10922.13 1430
10923.12 1386
10924.10 1476
10925.09 1422
10926.08 1344
10927.07 1346
10928.05 1331
10929.04 1321
10930.03 1342
10931.01 1388
10932.00 1411
10932.99 1387
10933.98 1372
10934.96 1423
10935.95 1432
10936.94 1425
10937.93 1437
10938.92 1483
10939.90 1439
10940.89 1475
10941.88 1539
10942.87 1487
10943.85 1474
10944.84 1569
10945.83 1610
10946.82 1597
10947.81 1571
10948.79 1658
10949.78 1556
10950.77 1599
10951.76 1646
10952.75 1659
10953.74 1625
10954.72 1674
10955.71 1704
10956.70 1722
10957.69 1853
10958.68 1793
10959.67 1969
10960.66 2072
10961.65 2153
10962.63 2372
10963.62 2315
10964.61 2456
10965.60 2491
10966.59 2525
10967.58 2434
10968.57 2394
10969.56 2246
10970.55 2195
10971.54 2195
10972.52 2032
10973.51 2025
10974.50 1978
10975.49 1941
10976.48 1839
10977.47 1932
10978.46 1871
10979.45 1738
10980.44 1721
10981.43 1719
10982.42 1787
10983.41 1836
10984.40 1814
10985.39 1808
10986.38 1803
10987.37 1926
10988.36 1930
10989.35 2025
10990.34 1985
10991.33 1929
10992.32 2053
10993.31 2043
10994.30 1974
10995.29 1978
10996.28 2041
10997.27 2095
10998.26 2280
10999.25 2277
11000.24 2444
11001.23 2598
11002.22 2678
11003.21 3016
11004.20 3290
11005.20 3502
11006.19 3558
11007.18 3651
11008.17 3609
11009.16 3413
11010.15 3241
11011.14 2987
11012.13 2781
11013.12 2600
11014.11 2274
11015.10 2186
11016.10 1995
11017.09 1934
11018.08 1917
11019.07 1787
11020.06 1706
11021.05 1608
11022.04 1591
11023.04 1573
11024.03 1521
11025.02 1485
11026.01 1566
11027.00 1488
11027.99 1398
11028.99 1458
11029.98 1456
11030.97 1490
11031.96 1457
11032.95 1409
11033.95 1452
11034.94 1441
11035.93 1403
11036.92 1453
11037.91 1417
11038.91 1339
11039.90 1377
11040.89 1462
11041.88 1363
11042.88 1340
11043.87 1386
11044.86 1295
11045.85 1267
11046.85 1251
11047.84 1304
11048.83 1347
11049.82 1281
11050.82 1226
11051.81 1257
11052.80 1231
11053.80 1250
11054.79 1229
11055.78 1158
11056.77 1206
11057.77 1213
11058.76 1178
11059.75 1210
11060.75 1147
11061.74 1150
11062.73 1148
11063.73 1168
11064.72 1158
11065.71 1146
11066.71 1199
11067.70 1204
11068.69 1238
11069.69 1183
11070.68 1142
11071.68 1149
11072.67 1135
11073.66 1155
11074.66 1166
11075.65 1108
11076.65 1237
11077.64 1195
11078.63 1168
11079.63 1175
11080.62 1150
11081.62 1241
11082.61 1243
11083.60 1196
11084.60 1177
11085.59 1237
11086.59 1160
11087.58 1201
11088.58 1201
11089.57 1181
11090.57 1238
11091.56 1155
11092.55 1141
11093.55 1097
11094.54 1096
11095.54 1118
11096.53 1155
11097.53 1084
11098.52 1101
11099.52 1083
11100.51 1142
11101.51 1132
11102.50 1083
11103.50 1075
11104.49 1085
11105.49 1184
11106.48 1219
11107.48 1130
11108.48 1096
11109.47 1092
11110.47 1077
11111.46 1025
11112.46 1081
11113.45 1176
11114.45 1090
11115.44 1059
11116.44 1089
11117.44 1085
11118.43 1047
11119.43 1031
11120.42 1073
11121.42 1033
11122.42 1026
11123.41 1012
11124.41 1082
11125.40 1027
11126.40 1012
11127.40 1097
11128.39 1129
11129.39 1099
11130.38 1071
11131.38 1050
11132.38 1010
11133.37 1127
11134.37 1101
11135.37 1145
11136.36 1127
11137.36 1094
11138.36 1088
11139.35 1055
11140.35 1057
11141.35 1018
11142.34 934
11143.34 992
11144.34 1001
11145.34 973
11146.33 971
11147.33 988
11148.33 957
11149.32 1015
11150.32 1059
11151.32 1031
11152.32 986
11153.31 946
11154.31 940
11155.31 951
11156.31 928
11157.30 952
11158.30 988
11159.30 944
11160.30 939
11161.29 887
11162.29 895
11163.29 932
11164.29 940
11165.29 931
11166.28 931
11167.28 909
11168.28 888
11169.28 876
11170.28 886
11171.27 885
11172.27 898
11173.27 878
11174.27 895
11175.27 914
11176.27 929
11177.26 915
11178.26 907
11179.26 941
11180.26 957
11181.26 934
11182.26 949
11183.26 882
11184.26 929
11185.25 867
11186.25 858
11187.25 918
11188.25 923
11189.25 899
11190.25 884
11191.25 846
11192.25 898
11193.25 885
11194.25 907
11195.24 979
11196.24 1013
11197.24 901
11198.24 909
11199.24 927
11200.24 970
11201.24 915
11202.24 886
11203.24 938
11204.24 1018
11205.24 948
11206.24 891
11207.24 932
11208.24 906
11209.24 918
11210.24 874
11211.24 873
11212.24 935
11213.24 904
11214.24 909
11215.24 902
11216.24 915
11217.24 895
11218.24 932
11219.24 919
11220.24 858
11221.24 906
11222.24 922
11223.24 890
11224.24 876
11225.24 853
11226.24 861
11227.25 888
11228.25 856
11229.25 871
11230.25 931
11231.25 865
11232.25 860
11233.25 844
11234.25 868
11235.25 837
11236.25 852
11237.25 910
11238.26 887
11239.26 897
11240.26 926
11241.26 921
11242.26 897
11243.26 887
11244.26 918
11245.27 910
11246.27 833
11247.27 910
11248.27 853
11249.27 833
11250.27 871
11251.28 904
11252.28 869
11253.28 869
11254.28 859
11255.28 840
11256.29 870
11257.29 885
11258.29 816
11259.29 894
11260.29 812
11261.30 864
11262.30 914
11263.30 920
11264.30 946
11265.31 842
11266.31 888
11267.31 909
11268.31 844
11269.32 879
11270.32 906
11271.32 890
11272.32 843
11273.33 858
11274.33 961
11275.33 849
11276.33 899
11277.34 873
11278.34 943
11279.34 955
11280.35 972
11281.35 949
11282.35 962
11283.36 1001
11284.36 1036
11285.36 1032
11286.37 940
11287.37 967
11288.37 1022
11289.38 1057
11290.38 998
11291.38 940
11292.39 923
11293.39 931
11294.39 950
11295.40 909
11296.40 922
11297.41 918
11298.41 902
11299.41 980
11300.42 924
11301.42 885
11302.43 932
11303.43 937
11304.43 956
11305.44 914
11306.44 895
11307.45 906
11308.45 931
11309.46 839
11310.46 946
11311.46 945
11312.47 952
11313.47 919
11314.48 938
11315.48 990
11316.49 990
11317.49 1105
11318.50 1096
11319.50 1088
11320.51 1119
11321.51 1119
11322.52 1096
11323.52 1038
11324.53 1009
11325.53 936
11326.54 941
11327.54 915
11328.55 862
11329.55 876
11330.56 886
11331.56 920
11332.57 900
11333.57 888
11334.58 868
11335.58 877
11336.59 894
11337.60 897
11338.60 838
11339.61 806
11340.61 884
11341.62 896
11342.62 943
11343.63 924
11344.64 933
11345.64 1003
11346.65 1051
11347.65 1059
11348.66 997
11349.67 1012
11350.67 1045
11351.68 957
11352.69 933
11353.69 870
11354.70 859
11355.71 861
11356.71 863
11357.72 819
11358.72 876
11359.73 784
11360.74 809
11361.74 837
11362.75 828
11363.76 794
11364.76 804
11365.77 819
11366.78 824
11367.79 802
11368.79 813
11369.80 783
11370.81 816
11371.81 793
11372.82 794
11373.83 803
11374.84 822
11375.84 833
11376.85 788
11377.86 763
11378.87 767
11379.87 810
11380.88 812
11381.89 773
11382.90 756
11383.90 788
11384.91 778
11385.92 777
11386.93 718
11387.93 784
11388.94 826
11389.95 800
11390.96 746
11391.97 776
11392.97 772
11393.98 789
11394.99 770
11396.00 760
11397.01 768
11398.02 800
11399.02 784
11400.03 746
11401.04 768
11402.05 747
11403.06 789
11404.07 806
11405.08 794
11406.08 791
11407.09 790
11408.10 781
11409.11 807
11410.12 798
11411.13 749
11412.14 797
11413.15 767
11414.15 755
11415.16 743
11416.17 733
11417.18 809
11418.19 832
11419.20 768
11420.21 833
11421.22 776
11422.23 782
11423.24 780
11424.25 757
11425.26 753
11426.27 754
11427.28 731
11428.29 746
11429.30 784
11430.31 761
11431.32 730
11432.32 753
11433.33 728
11434.34 744
11435.35 783
11436.36 718
11437.37 727
11438.38 723
11439.39 775
11440.41 787
11441.42 760
11442.43 755
11443.44 732
11444.45 704
11445.46 677
11446.47 718
11447.48 758
11448.49 774
11449.50 748
11450.51 741
11451.52 709
11452.53 726
11453.54 706
11454.55 743
11455.56 740
11456.57 768
11457.59 728
11458.60 705
11459.61 720
11460.62 669
11461.63 764
11462.64 771
11463.65 735
11464.66 704
11465.67 710
11466.69 733
11467.70 762
11468.71 782
11469.72 792
11470.73 726
11471.74 735
11472.75 789
11473.77 752
11474.78 726
11475.79 719
11476.80 731
11477.81 703
11478.83 735
11479.84 721
11480.85 787
11481.86 782
11482.87 778
11483.89 805
11484.90 841
11485.91 797
11486.92 742
11487.93 758
11488.95 724
11489.96 748
11490.97 754
11491.98 757
11493.00 712
11494.01 721
11495.02 732
11496.03 718
11497.05 730
11498.06 712
11499.07 705
11500.09 658
11501.10 660
11502.11 727
11503.12 720
11504.14 744
11505.15 735
11506.16 716
11507.18 724
11508.19 711
11509.20 723
11510.22 725
11511.23 715
11512.24 690
11513.26 726
11514.27 699
11515.28 671
11516.30 678
11517.31 702
11518.32 768
11519.34 717
11520.35 621
11521.37 691
11522.38 704
11523.39 701
11524.41 711
11525.42 708
11526.44 668
11527.45 730
11528.46 738
11529.48 691
11530.49 701
11531.51 675
11532.52 707
11533.53 654
11534.55 683
11535.56 759
11536.58 730
11537.59 676
11538.61 629
11539.62 697
11540.64 721
11541.65 638
11542.67 683
11543.68 684
11544.69 669
11545.71 689
11546.72 747
11547.74 743
11548.75 764
11549.77 718
11550.78 721
11551.80 704
11552.81 750
11553.83 728
11554.85 714
11555.86 699
11556.88 749
11557.89 765
11558.91 735
11559.92 771
11560.94 737
11561.95 714
11562.97 756
11563.98 759
11565.00 731
11566.02 770
11567.03 742
11568.05 751
11569.06 757
11570.08 734
11571.10 718
11572.11 730
11573.13 693
11574.14 715
11575.16 745
11576.18 738
11577.19 765
11578.21 796
11579.22 743
11580.24 760
11581.26 772
11582.27 797
11583.29 824
11584.31 798
11585.32 801
11586.34 821
11587.36 860
11588.37 836
11589.39 866
11590.41 852
11591.42 830
11592.44 855
11593.46 814
11594.47 889
11595.49 842
11596.51 835
11597.53 849
11598.54 917
11599.56 999
11600.58 994
11601.59 995
11602.61 1050
11603.63 1172
11604.65 1284
11605.66 1235
11606.68 1194
11607.70 1332
11608.72 1254
11609.74 1136
11610.75 1091
11611.77 1061
11612.79 1014
11613.81 913
11614.82 971
11615.84 872
11616.86 788
11617.88 812
11618.90 796
11619.91 736
11620.93 777
11621.95 796
11622.97 764
11623.99 779
11625.01 750
11626.02 721
11627.04 715
11628.06 786
11629.08 754
11630.10 734
11631.12 717
11632.14 750
11633.15 720
11634.17 704
11635.19 723
11636.21 746
11637.23 739
11638.25 707
11639.27 732
11640.29 749
11641.30 763
11642.32 708
11643.34 714
11644.36 687
11645.38 746
11646.40 749
11647.42 699
11648.44 694
11649.46 725
11650.48 666
11651.50 672
11652.52 700
11653.54 742
11654.56 722
11655.58 681
11656.60 711
11657.62 668
11658.64 665
11659.66 766
11660.68 720
11661.70 725
11662.72 716
11663.74 774
11664.76 727
11665.78 754
11666.80 729
11667.82 670
11668.84 711
11669.86 692
11670.88 688
11671.90 714
11672.92 704
11673.94 683
11674.96 672
11675.98 728
11677.00 730
11678.02 740
11679.04 728
11680.06 680
11681.08 705
11682.10 749
11683.12 734
11684.15 720
11685.17 736
11686.19 706
11687.21 730
11688.23 723
11689.25 744
11690.27 720
11691.29 697
11692.31 732
11693.34 662
11694.36 705
11695.38 742
11696.40 721
11697.42 708
11698.44 699
11699.46 727
11700.49 680
11701.51 734
11702.53 753
11703.55 696
11704.57 706
11705.60 756
11706.62 723
11707.64 695
11708.66 711
11709.68 717
11710.71 689
11711.73 711
11712.75 677
11713.77 661
11714.79 645
11715.82 737
11716.84 701
11717.86 760
11718.88 726
11719.91 720
11720.93 711
11721.95 644
11722.97 663
11724.00 677
11725.02 748
11726.04 698
11727.07 674
11728.09 704
11729.11 664
11730.13 691
11731.16 742
11732.18 722
11733.20 687
11734.23 683
11735.25 747
11736.27 768
11737.30 733
11738.32 729
11739.34 722
11740.37 696
11741.39 772
11742.41 701
11743.44 734
11744.46 737
11745.48 724
11746.51 659
11747.53 698
11748.55 748
11749.58 768
11750.60 753
11751.63 676
11752.65 689
11753.67 691
11754.70 728
11755.72 754
11756.75 770
11757.77 686
11758.79 721
11759.82 718
11760.84 714
11761.87 690
11762.89 679
11763.92 722
11764.94 727
11765.97 730
11766.99 740
11768.01 715
11769.04 703
11770.06 730
11771.09 722
11772.11 696
11773.14 715
11774.16 720
11775.19 701
11776.21 778
11777.24 755
11778.26 673
11779.29 679
11780.31 737
11781.34 753
11782.36 735
11783.39 723
11784.41 729
11785.44 705
11786.46 704
11787.49 719
11788.52 789
11789.54 789
11790.57 713
11791.59 728
11792.62 773
11793.64 788
11794.67 792
11795.70 758
11796.72 807
11797.75 785
11798.77 834
11799.80 791
11800.83 829
11801.85 770
11802.88 773
11803.90 839
11804.93 809
11805.96 798
11806.98 780
11808.01 777
11809.04 780
11810.06 770
11811.09 790
11812.11 792
11813.14 788
11814.17 810
11815.19 839
11816.22 838
11817.25 857
11818.27 829
11819.30 820
11820.33 820
11821.36 831
11822.38 806
11823.41 780
11824.44 780
11825.46 831
11826.49 750
11827.52 806
11828.54 817
11829.57 831
11830.60 854
11831.63 835
11832.65 876
11833.68 831
11834.71 831
11835.74 817
11836.76 806
11837.79 809
11838.82 841
11839.85 905
11840.88 878
11841.90 852
11842.93 872
11843.96 867
11844.99 865
11846.01 870
11847.04 864
11848.07 879
11849.10 835
11850.13 855
11851.16 929
11852.18 900
11853.21 898
11854.24 916
11855.27 872
11856.30 915
11857.33 1007
11858.35 962
11859.38 995
11860.41 901
11861.44 950
11862.47 913
11863.50 894
11864.53 920
11865.56 905
11866.58 946
11867.61 995
11868.64 932
11869.67 933
11870.70 984
11871.73 979
11872.76 1032
11873.79 1032
11874.82 1089
11875.85 1030
11876.88 960
11877.91 1026
11878.93 1005
11879.96 965
11880.99 1036
11882.02 1093
11883.05 1083
11884.08 1114
11885.11 1050
11886.14 1089
11887.17 1068
11888.20 1104
11889.23 1148
11890.26 1190
11891.29 1189
11892.32 1155
11893.35 1151
11894.38 1213
11895.41 1192
11896.44 1243
11897.47 1168
11898.50 1200
11899.53 1177
11900.56 1254
11901.59 1260
11902.62 1215
11903.65 1342
11904.69 1327
11905.72 1462
11906.75 1516
11907.78 1548
11908.81 1543
11909.84 1505
11910.87 1577
11911.90 1458
11912.93 1449
11913.96 1403
11914.99 1387
11916.02 1382
11917.06 1407
11918.09 1401
11919.12 1346
11920.15 1322
11921.18 1391
11922.21 1369
11923.24 1327
11924.27 1325
11925.31 1356
11926.34 1390
11927.37 1354
11928.40 1287
11929.43 1407
11930.46 1450
11931.50 1621
11932.53 1661
11933.56 1699
11934.59 1821
11935.62 1949
11936.65 2058
11937.69 2168
11938.72 2219
11939.75 2228
11940.78 2158
11941.81 2200
11942.85 2054
11943.88 1953
11944.91 1814
11945.94 1641
11946.98 1575
11948.01 1481
11949.04 1417
11950.07 1323
11951.11 1325
11952.14 1203
11953.17 1223
11954.20 1241
11955.24 1174
11956.27 1144
11957.30 1137
11958.34 1059
11959.37 1076
11960.40 1100
11961.43 1120
11962.47 1137
11963.50 1047
11964.53 1111
11965.57 1178
11966.60 1151
11967.63 1112
11968.67 1089
11969.70 1046
11970.73 1099
11971.77 1082
11972.80 1083
11973.83 1119
11974.87 1085
11975.90 1123
11976.94 1055
11977.97 1031
11979.00 1028
11980.04 1048
11981.07 1028
11982.10 1082
11983.14 1079
11984.17 1041
11985.21 1014
11986.24 1013
11987.27 1017
11988.31 1013
11989.34 1065
11990.38 1030
11991.41 1004
11992.45 1035
11993.48 1012
11994.51 1060
11995.55 1110
11996.58 1044
11997.62 1080
11998.65 1056
11999.69 1072
12000.72 1117
12001.76 1140
12002.79 1112
12003.83 1061
12004.86 1025
12005.90 1001
12006.93 1061
12007.97 1106
12009.00 1099
12010.04 1083
12011.07 1093
12012.11 1144
12013.14 1145
12014.18 1135
12015.21 1116
12016.25 1164
12017.28 1188
12018.32 1155
12019.35 1132
12020.39 1170
12021.43 1168
12022.46 1124
12023.50 1126
12024.53 1201
12025.57 1230
12026.60 1201
12027.64 1201
12028.68 1188
12029.71 1183
12030.75 1234
12031.78 1180
12032.82 1166
12033.86 1118
12034.89 1162
12035.93 1182
12036.97 1154
12038.00 1120
12039.04 1094
12040.07 1157
12041.11 1110
12042.15 1075
12043.18 1093
12044.22 1058
12045.26 1048
12046.29 1033
12047.33 1015
12048.37 1085
12049.40 1054
12050.44 1072
12051.48 1020
12052.52 1064
12053.55 1008
12054.59 1014
12055.63 1027
12056.66 1070
12057.70 1062
12058.74 1064
12059.78 1083
12060.81 1031
12061.85 1039
12062.89 1063
12063.92 1114
12064.96 1089
12066.00 1017
12067.04 1046
12068.07 1069
12069.11 1063
12070.15 1088
12071.19 1010
12072.23 1032
12073.26 1040
12074.30 1043
12075.34 1074
12076.38 1134
12077.42 1188
12078.45 1088
12079.49 1059
12080.53 1068
12081.57 1093
12082.61 1082
12083.64 1163
12084.68 1100
12085.72 1110
12086.76 1039
12087.80 1133
12088.84 1075
12089.88 1110
12090.91 1116
12091.95 1139
12092.99 1196
12094.03 1132
12095.07 1106
12096.11 1083
12097.15 1127
12098.19 1214
12099.22 1232
12100.26 1180
12101.30 1220
12102.34 1206
12103.38 1258
12104.42 1242
12105.46 1305
12106.50 1345
12107.54 1441
12108.58 1445
12109.62 1493
12110.66 1512
12111.70 1518
12112.74 1449
12113.77 1443
12114.81 1457
12115.85 1373
12116.89 1224
12117.93 1192
12118.97 1194
12120.01 1071
12121.05 1055
12122.09 1053
12123.13 1054
12124.17 1058
12125.21 1036
12126.25 932
12127.29 923
12128.33 889
12129.37 920
12130.41 905
12131.45 879
12132.50 902
12133.54 868
12134.58 892
12135.62 911
12136.66 932
12137.70 898
12138.74 899
12139.78 837
12140.82 847
12141.86 865
12142.90 875
12143.94 854
12144.98 847
12146.02 875
12147.07 818
12148.11 796
12149.15 888
12150.19 857
12151.23 881
12152.27 830
12153.31 873
12154.35 829
12155.40 787
12156.44 853
12157.48 857
12158.52 806
12159.56 800
12160.60 733
12161.64 802
12162.69 767
12163.73 807
12164.77 799
12165.81 810
12166.85 833
12167.90 837
12168.94 833
12169.98 802
12171.02 833
12172.06 846
12173.11 792
12174.15 818
12175.19 816
12176.23 804
12177.27 819
12178.32 832
12179.36 823
12180.40 842
12181.44 875
12182.49 823
12183.53 853
12184.57 859
12185.61 855
12186.66 876
12187.70 827
12188.74 828
12189.79 840
12190.83 905
12191.87 824
12192.91 853
12193.96 790
12195.00 871
12196.04 871
12197.09 865
12198.13 787
12199.17 726
12200.22 830
12201.26 868
12202.30 818
12203.35 869
12204.39 875
12205.43 890
12206.48 885
12207.52 850
12208.57 879
12209.61 856
12210.65 867
12211.70 806
12212.74 794
12213.78 818
12214.83 847
12215.87 857
12216.92 806
12217.96 833
12219.00 866
12220.05 859
12221.09 858
12222.14 857
12223.18 800
12224.23 833
12225.27 847
12226.31 832
12227.36 790
12228.40 819
12229.45 816
12230.49 829
12231.54 801
12232.58 818
12233.63 869
12234.67 821
12235.72 844
12236.76 804
12237.81 870
12238.85 869
12239.90 834
12240.94 801
12241.99 797
12243.03 837
12244.08 802
12245.12 757
12246.17 777
12247.21 801
12248.26 727
12249.30 785
12250.35 798
12251.39 768
12252.44 715
12253.49 765
12254.53 799
12255.58 751
12256.62 757
12257.67 845
12258.71 820
12259.76 814
12260.81 812
12261.85 800
12262.90 813
12263.94 774
12264.99 759
12266.04 748
12267.08 782
12268.13 721
12269.17 741
12270.22 759
12271.27 698
12272.31 721
12273.36 750
12274.41 719
12275.45 733
12276.50 698
12277.55 685
12278.59 727
12279.64 735
12280.69 727
12281.73 753
12282.78 706
12283.83 699
12284.87 705
12285.92 748
12286.97 740
12288.01 724
12289.06 797
12290.11 765
12291.16 764
12292.20 743
12293.25 714
12294.30 697
12295.35 778
12296.39 793
12297.44 750
12298.49 714
12299.54 766
12300.58 695
12301.63 679
12302.68 747
12303.73 750
12304.77 728
12305.82 682
12306.87 730
12307.92 681
12308.97 697
12310.01 707
12311.06 703
12312.11 665
12313.16 754
12314.21 728
12315.25 679
12316.30 748
12317.35 752
12318.40 768
12319.45 705
12320.50 744
12321.54 745
12322.59 711
12323.64 692
12324.69 691
12325.74 674
12326.79 713
12327.84 764
12328.89 708
12329.93 696
12330.98 693
12332.03 671
12333.08 724
12334.13 730
12335.18 688
12336.23 747
12337.28 735
12338.33 721
12339.38 673
12340.43 677
12341.47 726
12342.52 706
12343.57 707
12344.62 711
12345.67 697
12346.72 697
12347.77 724
12348.82 692
12349.87 695
12350.92 663
12351.97 694
12353.02 749
12354.07 737
12355.12 689
12356.17 737
12357.22 749
12358.27 697
12359.32 692
12360.37 684
12361.42 685
12362.47 725
12363.52 744
12364.57 716
12365.62 710
12366.67 715
12367.72 747
12368.77 761
12369.82 701
12370.87 723
12371.93 749
12372.98 750
12374.03 703
12375.08 780
12376.13 727
12377.18 740
12378.23 696
12379.28 709
12380.33 771
12381.38 744
12382.43 732
12383.49 745
12384.54 780
12385.59 761
12386.64 722
12387.69 810
12388.74 758
12389.79 769
12390.84 739
12391.90 787
12392.95 811
12394.00 754
12395.05 744
12396.10 760
12397.15 752
12398.21 805
12399.26 725
12400.31 770
12401.36 772
12402.41 771
12403.47 790
12404.52 733
12405.57 800
12406.62 754
12407.67 763
12408.73 820
12409.78 827
12410.83 797
12411.88 803
12412.94 776
12413.99 784
12415.04 783
12416.09 808
12417.15 811
12418.20 843
12419.25 774
12420.30 745
12421.36 764
12422.41 787
12423.46 811
12424.52 790
12425.57 793
12426.62 777
12427.67 751
12428.73 789
12429.78 805
12430.83 783
12431.89 827
12432.94 767
12433.99 803
12435.05 781
12436.10 788
12437.15 819
12438.21 855
12439.26 811
12440.31 838
12441.37 816
12442.42 792
12443.47 761
12444.53 827
12445.58 846
12446.64 834
12447.69 821
12448.74 797
12449.80 817
12450.85 795
12451.91 793
12452.96 818
12454.01 773
12455.07 820
12456.12 814
12457.18 843
12458.23 778
12459.29 809
12460.34 857
12461.39 845
12462.45 810
12463.50 813
12464.56 824
12465.61 849
12466.67 871
12467.72 797
12468.78 853
12469.83 849
12470.89 856
12471.94 851
12473.00 836
12474.05 840
12475.11 889
12476.16 874
12477.22 842
12478.27 894
12479.33 873
12480.38 908
12481.44 979
12482.49 998
12483.55 946
12484.60 976
12485.66 964
12486.71 1021
12487.77 1098
12488.83 1059
12489.88 1094
12490.94 1154
12491.99 1178
12493.05 1194
12494.10 1240
12495.16 1328
12496.22 1452
12497.27 1410
12498.33 1551
12499.38 1727
12500.44 1909
12501.50 1928
12502.55 1948
12503.61 1999
12504.67 2016
12505.72 1980
12506.78 1809
12507.83 1739
12508.89 1627
12509.95 1416
12511.00 1344
12512.06 1327
12513.12 1280
12514.17 1166
12515.23 1081
12516.29 1053
12517.34 1017
12518.40 1004
12519.46 1017
12520.52 951
12521.57 968
12522.63 924
12523.69 929
12524.74 951
12525.80 942
12526.86 883
12527.92 953
12528.97 949
12530.03 881
12531.09 944
12532.15 997
12533.20 986
12534.26 865
12535.32 917
12536.38 937
12537.43 961
12538.49 896
12539.55 883
12540.61 851
12541.66 843
12542.72 851
12543.78 865
12544.84 827
12545.90 843
12546.95 871
12548.01 884
12549.07 784
12550.13 727
12551.19 791
12552.25 831
12553.30 806
12554.36 827
12555.42 779
12556.48 826
12557.54 797
12558.60 828
12559.65 840
12560.71 859
12561.77 877
12562.83 879
12563.89 877
12564.95 872
12566.01 880
12567.07 908
12568.13 906
12569.18 898
12570.24 891
12571.30 964
12572.36 925
12573.42 917
12574.48 949
12575.54 953
12576.60 957
12577.66 1056
12578.72 1055
12579.78 1098
12580.84 1023
12581.90 1118
12582.96 1196
12584.02 1103
12585.07 1174
12586.13 1145
12587.19 1125
12588.25 1037
12589.31 1047
12590.37 1065
12591.43 1075
12592.49 1057
12593.55 1055
12594.61 1010
12595.67 1084
12596.73 1040
12597.79 1038
12598.86 1007
12599.92 1016
12600.98 1039
12602.04 942
12603.10 944
12604.16 967
12605.22 920
12606.28 945
12607.34 878
12608.40 871
12609.46 865
12610.52 842
12611.58 914
12612.64 841
12613.70 859
12614.76 836
12615.83 868
12616.89 906
12617.95 848
12619.01 893
12620.07 804
12621.13 814
12622.19 853
12623.25 913
12624.32 863
12625.38 888
12626.44 817
12627.50 788
12628.56 809
12629.62 836
12630.68 801
12631.75 785
12632.81 762
12633.87 754
12634.93 822
12635.99 800
12637.05 804
12638.12 832
12639.18 790
12640.24 749
12641.30 754
12642.36 739
12643.43 717
12644.49 790
12645.55 804
12646.61 785
12647.68 723
12648.74 729
12649.80 764
12650.86 816
12651.93 823
12652.99 818
12654.05 841
12655.11 784
12656.18 762
12657.24 798
12658.30 817
12659.36 854
12660.43 875
12661.49 846
12662.55 836
12663.62 850
12664.68 818
12665.74 842
12666.81 872
12667.87 858
12668.93 881
12670.00 820
12671.06 824
12672.12 879
12673.19 815
12674.25 797
12675.31 841
12676.38 831
12677.44 835
12678.50 876
12679.57 807
12680.63 808
12681.69 806
12682.76 847
12683.82 789
12684.89 768
12685.95 844
12687.01 826
12688.08 824
12689.14 829
12690.21 837
12691.27 836
12692.33 869
12693.40 862
12694.46 837
12695.53 840
12696.59 814
12697.66 874
12698.72 805
12699.79 807
12700.85 829
12701.91 856
12702.98 828
12704.04 789
12705.11 808
12706.17 786
12707.24 850
12708.30 845
12709.37 830
12710.43 869
12711.50 800
12712.56 847
12713.63 821
12714.69 800
12715.76 849
12716.82 838
12717.89 833
12718.95 757
12720.02 777
12721.09 817
12722.15 787
12723.22 870
12724.28 796
12725.35 794
12726.41 780
12727.48 776
12728.54 778
12729.61 787
12730.68 750
12731.74 803
12732.81 809
12733.87 801
12734.94 796
12736.01 778
12737.07 756
12738.14 763
12739.20 793
12740.27 781
12741.34 836
12742.40 805
12743.47 775
12744.54 804
12745.60 741
12746.67 789
12747.74 781
12748.80 765
12749.87 743
12750.94 741
12752.00 755
12753.07 776
12754.14 749
12755.20 700
12756.27 671
12757.34 729
12758.40 716
12759.47 665
12760.54 702
12761.60 699
12762.67 694
12763.74 704
12764.81 708
12765.87 698
12766.94 740
12768.01 661
12769.08 679
12770.14 690
12771.21 711
12772.28 648
12773.35 702
12774.41 675
12775.48 663
12776.55 639
12777.62 692
12778.68 735
12779.75 656
12780.82 669
12781.89 703
12782.96 717
12784.02 737
12785.09 722
12786.16 638
12787.23 688
12788.30 686
12789.37 681
12790.43 679
12791.50 748
12792.57 668
12793.64 725
12794.71 673
12795.78 697
12796.84 677
12797.91 690
12798.98 701
12800.05 703
12801.12 704
12802.19 685
12803.26 688
12804.33 686
12805.40 645
12806.46 627
12807.53 669
12808.60 685
12809.67 653
12810.74 705
12811.81 691
12812.88 672
12813.95 719
12815.02 736
12816.09 764
12817.16 686
12818.23 680
12819.30 704
12820.37 726
12821.44 703
12822.50 697
12823.57 719
12824.64 720
12825.71 760
12826.78 724
12827.85 675
12828.92 718
12829.99 779
12831.06 788
12832.13 688
12833.20 657
12834.27 694
12835.34 708
12836.41 724
12837.49 689
12838.56 669
12839.63 688
12840.70 661
12841.77 659
12842.84 664
12843.91 670
12844.98 688
12846.05 651
12847.12 686
12848.19 662
12849.26 648
12850.33 639
12851.40 646
12852.47 656
12853.55 620
12854.62 585
12855.69 622
12856.76 629
12857.83 625
12858.90 604
12859.97 631
12861.04 624
12862.11 602
12863.19 619
12864.26 650
12865.33 603
12866.40 590
12867.47 602
12868.54 596
12869.62 588
12870.69 607
12871.76 607
12872.83 622
12873.90 604
12874.97 650
12876.05 600
12877.12 589
12878.19 629
12879.26 592
12880.33 588
12881.41 575
12882.48 585
12883.55 613
12884.62 625
12885.70 584
12886.77 579
12887.84 566
12888.91 578
12889.98 572
12891.06 572
12892.13 541
12893.20 605
12894.28 616
12895.35 583
12896.42 560
12897.49 597
12898.57 593
12899.64 601
12900.71 584
12901.79 597
12902.86 561
12903.93 589
12905.00 613
12906.08 644
12907.15 610
12908.22 564
12909.30 604
12910.37 581
12911.44 541
12912.52 546
12913.59 572
12914.66 562
12915.74 622
12916.81 616
12917.89 616
12918.96 604
12920.03 573
12921.11 599
12922.18 598
12923.25 615
12924.33 628
12925.40 600
12926.48 574
12927.55 589
12928.62 618
12929.70 616
12930.77 562
12931.85 626
12932.92 619
12934.00 538
12935.07 555
12936.14 610
12937.22 600
12938.29 590
12939.37 596
12940.44 615
12941.52 597
12942.59 602
12943.67 630
12944.74 620
12945.82 617
12946.89 629
12947.97 610
12949.04 631
12950.12 626
12951.19 591
12952.27 606
12953.34 587
12954.42 617
12955.49 609
12956.57 630
12957.64 581
12958.72 570
12959.79 559
12960.87 542
12961.94 562
12963.02 583
12964.10 591
12965.17 615
12966.25 616
12967.32 586
12968.40 636
12969.47 595
12970.55 608
12971.63 625
12972.70 637
12973.78 605
12974.85 581
12975.93 617
12977.01 608
12978.08 582
12979.16 572
12980.23 565
12981.31 591
12982.39 588
12983.46 576
12984.54 631
12985.62 649
12986.69 630
12987.77 553
12988.85 620
12989.92 640
12991.00 643
12992.08 618
12993.15 625
12994.23 614
12995.31 654
12996.38 625
12997.46 595
12998.54 612
12999.61 627
13000.69 645
13001.77 586
13002.85 577
13003.92 627
13005.00 654
13006.08 726
13007.16 669
13008.23 631
13009.31 622
13010.39 637
13011.47 638
13012.54 673
13013.62 655
13014.70 680
13015.78 610
13016.85 611
13017.93 690
13019.01 658
13020.09 657
13021.17 622
13022.24 613
13023.32 615
13024.40 679
13025.48 656
13026.56 667
13027.63 671
13028.71 682
13029.79 624
13030.87 636
13031.95 654
13033.03 655
13034.10 668
13035.18 671
13036.26 702
13037.34 659
13038.42 652
13039.50 665
13040.58 662
13041.66 691
13042.73 663
13043.81 660
13044.89 699
13045.97 705
13047.05 682
13048.13 673
13049.21 652
13050.29 648
13051.37 689
13052.45 679
13053.53 677
13054.60 665
13055.68 644
13056.76 665
13057.84 638
13058.92 627
13060.00 666
13061.08 677
13062.16 686
13063.24 651
13064.32 627
13065.40 631
13066.48 640
13067.56 663
13068.64 716
13069.72 687
13070.80 607
13071.88 644
13072.96 630
13074.04 606
13075.12 652
13076.20 631
13077.28 676
13078.36 679
13079.44 618
13080.52 671
13081.60 644
13082.68 638
13083.76 622
13084.84 643
13085.93 641
13087.01 678
13088.09 636
13089.17 660
13090.25 626
13091.33 624
13092.41 647
13093.49 632
13094.57 642
13095.65 655
13096.73 649
13097.82 645
13098.90 598
13099.98 606
13101.06 602
13102.14 593
13103.22 579
13104.30 623
13105.38 610
13106.47 622
13107.55 611
13108.63 594
13109.71 621
13110.79 579
13111.87 620
13112.96 593
13114.04 622
13115.12 630
13116.20 596
13117.28 648
13118.37 608
13119.45 598
13120.53 646
13121.61 623
13122.69 621
13123.78 620
13124.86 584
13125.94 605
13127.02 652
13128.11 619
13129.19 629
13130.27 654
13131.35 658
13132.44 653
13133.52 616
13134.60 652
13135.68 658
13136.77 615
13137.85 616
13138.93 631
13140.01 592
13141.10 577
13142.18 647
13143.26 642
13144.35 650
13145.43 647
13146.51 642
13147.60 696
13148.68 686
13149.76 652
13150.85 640
13151.93 635
13153.01 617
13154.10 634
13155.18 663
13156.26 641
13157.35 602
13158.43 614
13159.51 583
13160.60 588
13161.68 652
13162.77 646
13163.85 695
13164.93 644
13166.02 607
13167.10 584
13168.19 624
13169.27 647
13170.35 692
13171.44 688
13172.52 680
13173.61 638
13174.69 658
13175.78 668
13176.86 633
13177.94 610
13179.03 634
13180.11 625
13181.20 642
13182.28 653
13183.37 613
13184.45 599
13185.54 625
13186.62 664
13187.71 661
13188.79 692
13189.88 623
13190.96 695
13192.05 668
13193.13 601
13194.22 620
13195.30 593
13196.39 601
13197.47 634
13198.56 624
13199.64 645
13200.73 698
13201.81 667
13202.90 635
13203.98 636
13205.07 658
13206.16 688
13207.24 705
13208.33 649
13209.41 669
13210.50 653
13211.58 676
13212.67 655
13213.76 680
13214.84 666
13215.93 643
13217.01 664
13218.10 660
13219.19 701
13220.27 705
13221.36 659
13222.45 642
13223.53 696
13224.62 742
13225.70 713
13226.79 651
13227.88 640
13228.96 626
13230.05 682
13231.14 637
13232.22 688
13233.31 724
13234.40 655
13235.48 685
13236.57 716
13237.66 705
13238.74 716
13239.83 709
13240.92 751
13242.01 763
13243.09 675
13244.18 652
13245.27 699
13246.35 714
13247.44 703
13248.53 706
13249.62 716
13250.70 730
13251.79 695
13252.88 676
13253.97 656
13255.05 683
13256.14 699
13257.23 724
13258.32 730
13259.41 685
13260.49 686
13261.58 719
13262.67 699
13263.76 733
13264.85 754
13265.93 750
13267.02 761
13268.11 796
13269.20 730
13270.29 791
13271.37 792
13272.46 820
13273.55 788
13274.64 753
13275.73 879
13276.82 811
13277.91 769
13278.99 822
13280.08 792
13281.17 831
13282.26 869
13283.35 814
13284.44 803
13285.53 836
13286.62 800
13287.70 845
13288.79 824
13289.88 814
13290.97 866
13292.06 835
13293.15 835
13294.24 787
13295.33 881
13296.42 848
13297.51 848
13298.60 861
13299.69 892
13300.78 896
13301.87 878
13302.95 909
13304.04 942
13305.13 928
13306.22 926
13307.31 941
13308.40 904
13309.49 900
13310.58 923
13311.67 916
13312.76 1008
13313.85 990
13314.94 960
13316.03 1025
13317.12 989
13318.21 955
13319.30 957
13320.39 969
13321.48 970
13322.58 981
13323.67 1026
13324.76 971
13325.85 1012
13326.94 1002
13328.03 1007
13329.12 989
13330.21 1019
13331.30 951
13332.39 955
13333.48 953
13334.57 1036
13335.66 1007
13336.75 997
13337.85 1035
13338.94 966
13340.03 1015
13341.12 1010
13342.21 999
13343.30 1072
13344.39 1055
13345.48 1031
13346.58 1070
13347.67 1066
13348.76 1043
13349.85 1054
13350.94 1012
13352.03 1088
13353.12 1071
13354.22 1035
13355.31 996
13356.40 1071
13357.49 1083
13358.58 1085
13359.68 1022
13360.77 1027
13361.86 1044
13362.95 1124
13364.04 1089
13365.14 1146
13366.23 1137
13367.32 1097
13368.41 1155
13369.51 1214
13370.60 1180
13371.69 1223
13372.78 1281
13373.87 1341
13374.97 1292
13376.06 1290
13377.15 1327
13378.25 1380
13379.34 1312
13380.43 1285
13381.52 1224
13382.62 1223
13383.71 1102
13384.80 1092
13385.90 1154
13386.99 1097
13388.08 1098
13389.17 1104
13390.27 1052
13391.36 1000
13392.45 983
13393.55 993
13394.64 917
13395.73 869
13396.83 907
13397.92 927
13399.02 952
13400.11 906
13401.20 890
13402.30 975
13403.39 990
13404.48 924
13405.58 942
13406.67 984
13407.77 996
13408.86 926
13409.95 934
13411.05 927
13412.14 941
13413.24 952
13414.33 913
13415.42 894
13416.52 913
13417.61 927
13418.71 890
13419.80 876
13420.90 873
13421.99 962
13423.08 962
13424.18 961
13425.27 939
13426.37 960
13427.46 919
13428.56 984
13429.65 929
13430.75 915
13431.84 974
13432.94 900
13434.03 917
13435.13 979
13436.22 888
13437.32 928
13438.41 927
13439.51 965
13440.60 966
13441.70 947
13442.79 987
13443.89 978
13444.98 930
13446.08 963
13447.18 947
13448.27 965
13449.37 1046
13450.46 1010
13451.56 977
13452.65 966
13453.75 1017
13454.85 980
13455.94 991
13457.04 1008
13458.13 1039
13459.23 1043
13460.33 1027
13461.42 1010
13462.52 1064
13463.61 1079
13464.71 1007
13465.81 1073
13466.90 1132
13468.00 1109
13469.10 1122
13470.19 1198
13471.29 1113
13472.38 1117
13473.48 1137
13474.58 1134
13475.67 1117
13476.77 1171
13477.87 1058
13478.96 1084
13480.06 1101
13481.16 1100
13482.26 1083
13483.35 1115
13484.45 1071
13485.55 1151
13486.64 1089
13487.74 1134
13488.84 1139
13489.94 1110
13491.03 1117
13492.13 1155
13493.23 1148
13494.32 1192
13495.42 1215
13496.52 1140
13497.62 1142
13498.72 1205
13499.81 1217
13500.91 1224
13502.01 1246
13503.11 1258
13504.20 1305
13505.30 1308
13506.40 1381
13507.50 1425
13508.60 1401
13509.69 1353
13510.79 1393
13511.89 1393
13512.99 1334
13514.09 1417
13515.18 1362
13516.28 1293
13517.38 1274
13518.48 1280
13519.58 1258
13520.68 1209
13521.78 1088
13522.87 1110
13523.97 1118
13525.07 1086
13526.17 1002
13527.27 992
13528.37 1025
13529.47 1054
13530.57 989
13531.66 983
13532.76 948
13533.86 933
13534.96 906
13536.06 877
13537.16 904
13538.26 915
13539.36 932
13540.46 901
13541.56 932
13542.66 927
13543.76 900
13544.86 848
13545.96 873
13547.05 945
13548.15 927
13549.25 909
13550.35 844
13551.45 893
13552.55 906
13553.65 881
13554.75 864
13555.85 867
13556.95 856
13558.05 848
13559.15 829
13560.25 887
13561.35 850
13562.45 909
13563.55 843
13564.65 860
13565.75 873
13566.85 840
13567.96 852
13569.06 825
13570.16 817
13571.26 880
13572.36 841
13573.46 871
13574.56 870
13575.66 863
13576.76 860
13577.86 864
13578.96 843
13580.06 804
13581.16 802
13582.27 830
13583.37 869
13584.47 862
13585.57 848
13586.67 815
13587.77 850
13588.87 852
13589.97 891
13591.08 886
13592.18 863
13593.28 836
13594.38 849
13595.48 809
13596.58 788
13597.68 773
13598.79 816
13599.89 805
13600.99 845
13602.09 843
13603.19 840
13604.30 851
13605.40 842
13606.50 919
13607.60 885
13608.70 871
13609.81 862
13610.91 857
13612.01 859
13613.11 865
13614.21 857
13615.32 859
13616.42 851
13617.52 801
13618.62 758
13619.73 780
13620.83 818
13621.93 830
13623.03 832
13624.14 856
13625.24 852
13626.34 808
13627.45 810
13628.55 883
13629.65 854
13630.75 793
13631.86 835
13632.96 828
13634.06 799
13635.17 791
13636.27 819
13637.37 853
13638.48 834
13639.58 816
13640.68 844
13641.79 859
13642.89 837
13643.99 838
13645.10 813
13646.20 842
13647.30 846
13648.41 815
13649.51 845
13650.62 825
13651.72 870
13652.82 837
13653.93 800
13655.03 795
13656.14 821
13657.24 832
13658.34 836
13659.45 814
13660.55 848
13661.66 872
13662.76 841
13663.87 808
13664.97 819
13666.07 862
13667.18 877
13668.28 830
13669.39 789
13670.49 827
13671.60 804
13672.70 843
13673.81 807
13674.91 789
13676.02 784
13677.12 852
13678.23 854
13679.33 801
13680.44 792
13681.54 855
13682.65 835
13683.75 864
13684.86 843
13685.96 815
13687.07 818
13688.17 832
13689.28 819
13690.38 846
13691.49 849
13692.59 830
13693.70 818
13694.80 866
13695.91 861
13697.02 875
13698.12 901
13699.23 855
13700.33 870
13701.44 914
13702.55 843
13703.65 855
13704.76 859
13705.86 909
13706.97 876
13708.08 886
13709.18 903
13710.29 890
13711.39 913
13712.50 887
13713.61 947
13714.71 948
13715.82 940
13716.93 955
13718.03 910
13719.14 892
13720.25 934
13721.35 874
13722.46 921
13723.57 1005
13724.67 1054
13725.78 1043
13726.89 982
13727.99 973
13729.10 1002
13730.21 991
13731.31 1026
13732.42 1081
13733.53 1087
13734.64 1085
13735.74 1105
13736.85 1084
13737.96 1139
13739.07 1087
13740.17 1133
13741.28 1124
13742.39 1085
13743.50 1124
13744.60 1124
13745.71 1175
13746.82 1098
13747.93 1114
13749.03 1114
13750.14 1151
13751.25 1138
13752.36 1146
13753.47 1168
13754.57 1119
13755.68 1144
13756.79 1225
13757.90 1213
13759.01 1231
13760.11 1275
13761.22 1343
13762.33 1297
13763.44 1284
13764.55 1308
13765.66 1301
13766.76 1434
13767.87 1377
13768.98 1415
13770.09 1496
13771.20 1564
13772.31 1611
13773.42 1640
13774.53 1646
13775.63 1744
13776.74 1801
13777.85 1844
13778.96 1937
13780.07 1946
13781.18 1950
13782.29 1950
13783.40 1930
13784.51 1906
13785.62 1920
13786.73 1829
13787.83 1671
13788.94 1565
13790.05 1593
13791.16 1550
13792.27 1442
13793.38 1484
13794.49 1413
13795.60 1310
13796.71 1257
13797.82 1221
13798.93 1170
13800.04 1158
13801.15 1201
13802.26 1214
13803.37 1151
13804.48 1154
13805.59 1061
13806.70 1070
13807.81 1088
13808.92 1135
13810.03 1167
13811.14 1054
13812.25 1063
13813.36 1052
13814.47 965
13815.58 1010
13816.69 1013
13817.80 997
13818.91 1020
13820.03 1048
13821.14 1007
13822.25 1025
13823.36 1027
13824.47 984
13825.58 999
13826.69 1023
13827.80 1020
13828.91 969
13830.02 925
13831.13 900
13832.25 943
13833.36 951
13834.47 943
13835.58 949
13836.69 912
13837.80 941
13838.91 914
13840.02 938
13841.14 962
13842.25 980
13843.36 911
13844.47 937
13845.58 929
13846.69 879
13847.81 900
13848.92 913
13850.03 1004
13851.14 988
13852.25 967
13853.37 954
13854.48 974
13855.59 920
13856.70 968
13857.81 1004
13858.93 976
13860.04 927
13861.15 933
13862.26 1031
13863.38 1093
13864.49 1005
13865.60 1059
13866.71 1074
13867.83 1088
13868.94 1022
13870.05 1071
13871.16 1068
13872.28 1034
13873.39 1108
13874.50 1123
13875.61 1124
13876.73 1129
13877.84 1124
13878.95 1106
13880.07 1102
13881.18 1125
13882.29 1107
13883.41 982
13884.52 1089
13885.63 1026
13886.75 1002
13887.86 1019
13888.97 965
13890.09 938
13891.20 1003
13892.31 929
13893.43 908
13894.54 951
13895.65 967
13896.77 932
13897.88 996
13899.00 959
13900.11 996
13901.22 976
13902.34 969
13903.45 976
13904.57 1068
13905.68 1005
13906.79 966
13907.91 964
13909.02 1011
13910.14 939
13911.25 950
13912.37 966
13913.48 957
13914.59 966
13915.71 928
13916.82 902
13917.94 875
13919.05 870
13920.17 916
13921.28 895
13922.40 867
13923.51 881
13924.63 890
13925.74 881
13926.86 850
13927.97 896
13929.09 918
13930.20 917
13931.32 924
13932.43 869
13933.55 806
13934.66 875
13935.78 861
13936.89 872
13938.01 840
13939.12 851
13940.24 855
13941.35 890
13942.47 854
13943.59 832
13944.70 885
13945.82 913
13946.93 875
13948.05 831
13949.16 790
13950.28 834
13951.40 875
13952.51 848
13953.63 906
13954.74 910
13955.86 841
13956.98 833
13958.09 843
13959.21 874
13960.33 797
13961.44 837
13962.56 885
13963.67 852
13964.79 833
13965.91 890
13967.02 848
13968.14 834
13969.26 853
13970.37 883
13971.49 878
13972.61 878
13973.72 880
13974.84 889
13975.96 860
13977.08 880
13978.19 872
13979.31 919
13980.43 898
13981.54 862
13982.66 838
13983.78 875
13984.90 893
13986.01 954
13987.13 941
13988.25 870
13989.37 892
13990.48 885
13991.60 901
13992.72 910
13993.84 898
13994.95 871
13996.07 894
13997.19 960
13998.31 920
13999.42 909
14000.54 878
14001.66 874
14002.78 891
14003.90 908
14005.01 908
14006.13 859
14007.25 887
14008.37 906
14009.49 919
14010.61 927
14011.72 953
14012.84 1003
14013.96 974
14015.08 906
14016.20 880
14017.32 944
14018.43 970
14019.55 974
14020.67 1015
14021.79 1021
14022.91 1015
14024.03 937
14025.15 952
14026.27 999
14027.39 968
14028.50 1012
14029.62 1046
14030.74 1035
14031.86 1039
14032.98 1048
14034.10 1033
14035.22 1115
14036.34 1041
14037.46 1010
14038.58 1010
14039.70 1007
14040.82 980
14041.94 926
14043.06 942
14044.18 933
14045.30 957
14046.41 919
14047.53 906
14048.65 946
14049.77 924
14050.89 855
14052.01 894
14053.13 935
14054.25 932
14055.37 940
14056.49 920
14057.61 915
14058.74 915
14059.86 971
14060.98 940
14062.10 924
14063.22 928
14064.34 915
14065.46 965
14066.58 968
14067.70 1003
14068.82 973
14069.94 904
14071.06 953
14072.18 964
14073.30 906
14074.42 945
14075.54 953
14076.66 944
14077.79 1016
14078.91 958
14080.03 955
14081.15 982
14082.27 986
14083.39 1091
14084.51 1038
14085.63 1012
14086.76 992
14087.88 1099
14089.00 1089
14090.12 1065
14091.24 1086
14092.36 1118
14093.48 1208
14094.61 1192
14095.73 1150
14096.85 1104
14097.97 1149
14099.09 1152
14100.22 1206
14101.34 1178
14102.46 1211
14103.58 1217
14104.70 1324
14105.83 1302
14106.95 1348
14108.07 1373
14109.19 1311
14110.31 1262
14111.44 1229
14112.56 1225
14113.68 1241
14114.80 1206
14115.93 1084
14117.05 1080
14118.17 1051
14119.29 1101
14120.42 1005
14121.54 950
14122.66 947
14123.79 985
14124.91 966
14126.03 957
14127.15 943
14128.28 898
14129.40 896
14130.52 961
14131.65 946
14132.77 856
14133.89 870
14135.02 866
14136.14 903
14137.26 916
14138.39 868
14139.51 872
14140.63 879
14141.76 889
14142.88 861
14144.00 841
14145.13 880
14146.25 836
14147.38 850
14148.50 818
14149.62 840
14150.75 794
14151.87 788
14152.99 827
14154.12 752
14155.24 857
14156.37 823
14157.49 802
14158.62 776
14159.74 854
14160.86 851
14161.99 748
14163.11 759
14164.24 794
14165.36 785
14166.49 781
14167.61 800
14168.74 795
14169.86 838
14170.99 760
14172.11 804
14173.23 760
14174.36 803
14175.48 810
14176.61 805
14177.73 829
14178.86 758
14179.98 742
14181.11 780
14182.23 775
14183.36 768
14184.49 743
14185.61 785
14186.74 815
14187.86 809
14188.99 746
14190.11 777
14191.24 815
14192.36 781
14193.49 778
14194.61 750
14195.74 736
14196.87 710
14197.99 700
14199.12 731
14200.24 723
14201.37 761
14202.50 811
14203.62 740
14204.75 750
14205.87 758
14207.00 765
14208.13 765
14209.25 747
14210.38 737
14211.50 762
14212.63 754
14213.76 696
14214.88 677
14216.01 744
14217.14 757
14218.26 745
14219.39 735
14220.52 701
14221.64 692
14222.77 664
14223.90 650
14225.02 683
14226.15 666
14227.28 724
14228.41 700
14229.53 714
14230.66 734
14231.79 674
14232.91 660
14234.04 686
14235.17 656
14236.30 681
14237.42 672
14238.55 706
14239.68 695
14240.81 642
14241.93 690
14243.06 689
14244.19 704
14245.32 718
14246.44 665
14247.57 679
14248.70 675
14249.83 712
14250.95 670
14252.08 658
14253.21 721
14254.34 724
14255.47 694
14256.59 701
14257.72 720
14258.85 672
14259.98 669
14261.11 689
14262.24 661
14263.36 664
14264.49 663
14265.62 616
14266.75 629
14267.88 658
14269.01 614
14270.14 631
14271.26 650
14272.39 664
14273.52 622
14274.65 630
14275.78 614
14276.91 640
14278.04 660
14279.17 625
14280.30 622
14281.42 614
14282.55 630
14283.68 611
14284.81 653
14285.94 592
14287.07 628
14288.20 604
14289.33 605
14290.46 677
14291.59 626
14292.72 624
14293.85 624
14294.98 661
14296.11 664
14297.24 642
14298.37 584
14299.50 610
14300.63 620
14301.76 658
14302.89 670
14304.02 590
14305.15 607
14306.28 590
14307.41 617
14308.54 595
14309.67 600
14310.80 593
14311.93 608
14313.06 605
14314.19 593
14315.32 526
14316.45 563
14317.58 585
14318.71 608
14319.84 535
14320.97 540
14322.10 553
14323.23 593
14324.36 562
14325.49 525
14326.63 534
14327.76 575
14328.89 599
14330.02 546
14331.15 586
14332.28 626
14333.41 569
14334.54 562
14335.67 593
14336.81 558
14337.94 577
14339.07 560
14340.20 521
14341.33 562
14342.46 607
14343.59 581
14344.73 536
14345.86 530
14346.99 549
14348.12 615
14349.25 615
14350.38 530
14351.52 555
14352.65 555
14353.78 581
14354.91 555
14356.04 508
14357.18 537
14358.31 554
14359.44 547
14360.57 568
14361.71 561
14362.84 552
14363.97 563
14365.10 566
14366.24 526
14367.37 571
14368.50 591
14369.63 599
14370.77 548
14371.90 573
14373.03 534
14374.16 537
14375.30 529
14376.43 605
14377.56 498
14378.70 528
14379.83 540
14380.96 559
14382.09 522
14383.23 563
14384.36 556
14385.49 600
14386.63 572
14387.76 544
14388.89 564
14390.03 575
14391.16 552
14392.29 522
14393.43 550
14394.56 585
14395.70 562
14396.83 548
14397.96 559
14399.10 547
14400.23 565
14401.36 603
14402.50 579
14403.63 563
14404.77 562
14405.90 588
14407.03 522
14408.17 540
14409.30 598
14410.44 577
14411.57 620
14412.71 582
14413.84 530
14414.97 591
14416.11 587
14417.24 528
14418.38 551
14419.51 563
14420.65 599
14421.78 573
14422.92 555
14424.05 547
14425.19 551
14426.32 545
14427.46 575
14428.59 550
14429.73 563
14430.86 570
14432.00 568
14433.13 594
14434.27 599
14435.40 613
14436.54 596
14437.67 610
14438.81 583
14439.94 601
14441.08 593
14442.21 572
14443.35 528
14444.48 593
14445.62 595
14446.76 571
14447.89 572
14449.03 586
14450.16 526
14451.30 549
14452.43 653
14453.57 651
14454.71 626
14455.84 578
14456.98 595
14458.11 625
14459.25 608
14460.39 594
14461.52 639
14462.66 625
14463.80 624
14464.93 638
14466.07 642
14467.20 649
14468.34 598
14469.48 602
14470.61 660
14471.75 655
14472.89 647
14474.02 633
14475.16 647
14476.30 648
14477.43 678
14478.57 671
14479.71 624
14480.85 635
14481.98 606
14483.12 587
14484.26 652
14485.39 618
14486.53 691
14487.67 654
14488.81 674
14489.94 626
14491.08 628
14492.22 656
14493.36 674
14494.49 658
14495.63 617
14496.77 577
14497.91 586
14499.04 613
14500.18 608
14501.32 650
14502.46 616
14503.59 612
14504.73 602
14505.87 568
14507.01 519
14508.15 559
14509.28 557
14510.42 565
14511.56 576
14512.70 585
14513.84 580
14514.98 568
14516.11 561
14517.25 549
14518.39 477
14519.53 504
14520.67 592
14521.81 567
14522.95 581
14524.08 596
14525.22 578
14526.36 590
14527.50 541
14528.64 570
14529.78 557
14530.92 605
14532.06 574
14533.20 546
14534.33 548
14535.47 532
14536.61 572
14537.75 573
14538.89 584
14540.03 515
14541.17 519
14542.31 602
14543.45 558
14544.59 559
14545.73 553
14546.87 592
14548.01 554
14549.15 569
14550.29 505
14551.43 551
14552.57 607
14553.71 535
14554.85 527
14555.99 551
14557.13 588
14558.27 552
14559.41 563
14560.55 532
14561.69 563
14562.83 554
14563.97 553
14565.11 559
14566.25 561
14567.39 556
14568.53 598
14569.67 557
14570.81 542
14571.95 572
14573.09 544
14574.23 558
14575.37 569
14576.51 623
14577.65 572
14578.79 568
14579.94 591
14581.08 582
14582.22 595
14583.36 598
14584.50 615
14585.64 611
14586.78 569
14587.92 586
14589.06 614
14590.21 601
14591.35 564
14592.49 584
14593.63 610
14594.77 639
14595.91 635
14597.05 679
14598.20 653
14599.34 599
14600.48 617
14601.62 659
14602.76 673
14603.90 638
14605.05 615
14606.19 662
14607.33 647
14608.47 691
14609.61 675
14610.76 650
14611.90 654
14613.04 660
14614.18 672
14615.32 672
14616.47 695
14617.61 722
14618.75 681
14619.89 679
14621.04 667
14622.18 685
14623.32 675
14624.46 633
14625.61 661
14626.75 668
14627.89 662
14629.04 699
14630.18 698
14631.32 733
14632.46 720
14633.61 724
14634.75 784
14635.89 758
14637.04 746
14638.18 756
14639.32 797
14640.47 801
14641.61 819
14642.75 867
14643.90 801
14645.04 801
14646.18 821
14647.33 778
14648.47 741
14649.61 684
14650.76 752
14651.90 746
14653.05 783
14654.19 675
14655.33 692
14656.48 737
14657.62 738
14658.76 732
14659.91 640
14661.05 642
14662.20 617
14663.34 611
14664.49 621
14665.63 679
14666.77 619
14667.92 585
14669.06 613
14670.21 603
14671.35 597
14672.50 569
14673.64 536
14674.79 620
14675.93 584
14677.07 583
14678.22 558
14679.36 576
14680.51 572
14681.65 568
14682.80 597
14683.94 583
14685.09 579
14686.23 593
14687.38 575
14688.52 559
14689.67 589
14690.81 572
14691.96 547
14693.10 541
14694.25 526
14695.40 589
14696.54 598
14697.69 584
14698.83 545
14699.98 555
14701.12 514
14702.27 515
14703.41 535
14704.56 557
14705.71 568
14706.85 536
14708.00 541
14709.14 531
14710.29 527
14711.44 516
14712.58 521
14713.73 577
14714.87 534
14716.02 559
14717.17 528
14718.31 534
14719.46 512
14720.61 593
14721.75 544
14722.90 511
14724.05 536
14725.19 493
14726.34 524
14727.49 535
14728.63 573
14729.78 522
14730.93 502
14732.07 501
14733.22 506
14734.37 540
14735.51 551
14736.66 563
14737.81 525
14738.95 481
14740.10 516
14741.25 548
14742.40 550
14743.54 564
14744.69 521
14745.84 512
14746.99 512
14748.13 524
14749.28 496
14750.43 529
14751.58 527
14752.72 538
14753.87 522
14755.02 517
14756.17 477
14757.31 511
14758.46 527
14759.61 525
14760.76 508
14761.91 507
14763.05 547
14764.20 531
14765.35 497
14766.50 487
14767.65 520
14768.80 603
14769.94 557
14771.09 541
14772.24 533
14773.39 500
14774.54 514
14775.69 491
14776.83 543
14777.98 551
14779.13 509
14780.28 539
14781.43 542
14782.58 528
14783.73 550
14784.88 541
14786.03 564
14787.17 561
14788.32 528
14789.47 568
14790.62 533
14791.77 527
14792.92 533
14794.07 581
14795.22 569
14796.37 527
14797.52 548
14798.67 578
14799.82 588
14800.97 543
14802.12 521
14803.26 570
14804.41 564
14805.56 576
14806.71 604
14807.86 531
14809.01 549
14810.16 563
14811.31 540
14812.46 520
14813.61 545
14814.76 590
14815.91 542
14817.06 552
14818.21 552
14819.36 541
14820.51 527
14821.66 545
14822.82 503
14823.97 556
14825.12 518
14826.27 501
14827.42 503
14828.57 504
14829.72 513
14830.87 564
14832.02 537
14833.17 486
14834.32 487
14835.47 462
14836.62 484
14837.77 476
14838.93 489
14840.08 475
14841.23 454
14842.38 435
14843.53 458
14844.68 470
14845.83 470
14846.98 437
14848.14 479
14849.29 441
14850.44 465
14851.59 483
14852.74 448
14853.89 502
14855.04 488
14856.20 463
14857.35 431
14858.50 441
14859.65 487
14860.80 489
14861.96 453
14863.11 467
14864.26 460
14865.41 447
14866.56 437
14867.72 450
14868.87 421
14870.02 481
14871.17 474
14872.32 438
14873.48 418
14874.63 438
14875.78 446
14876.93 438
14878.09 427
14879.24 424
14880.39 415
14881.54 428
14882.70 422
14883.85 431
14885.00 385
14886.16 396
14887.31 462
14888.46 449
14889.61 454
14890.77 454
14891.92 458
14893.07 454
14894.23 425
14895.38 476
14896.53 431
14897.69 443
14898.84 448
14899.99 471
14901.15 427
14902.30 465
14903.45 476
14904.61 455
14905.76 457
14906.91 416
14908.07 465
14909.22 470
14910.38 447
14911.53 459
14912.68 463
14913.84 458
14914.99 477
14916.15 439
14917.30 472
14918.45 463
14919.61 456
14920.76 450
14921.92 443
14923.07 415
14924.22 444
14925.38 488
14926.53 415
14927.69 472
14928.84 427
14930.00 418
14931.15 414
14932.31 465
14933.46 443
14934.62 442
14935.77 406
14936.93 478
14938.08 481
14939.24 468
14940.39 421
14941.55 408
14942.70 451
14943.86 461
14945.01 469
14946.17 443
14947.32 443
14948.48 442
14949.63 471
14950.79 440
14951.94 438
14953.10 438
14954.25 483
14955.41 435
14956.56 492
14957.72 434
14958.88 448
14960.03 461
14961.19 495
14962.34 480
14963.50 442
14964.65 447
14965.81 454
14966.97 465
14968.12 454
14969.28 424
14970.43 475
14971.59 449
14972.75 455
14973.90 458
14975.06 432
14976.22 434
14977.37 445
14978.53 418
14979.69 449
14980.84 431
14982.00 476
14983.16 424
14984.31 445
14985.47 432
14986.63 477
14987.78 442
14988.94 413
14990.10 448
14991.25 428
14992.41 430
14993.57 421
14994.72 445
14995.88 427
14997.04 431
14998.20 449
14999.35 411
15000.51 409
15001.67 460
15002.82 398
15003.98 407
15005.14 397
15006.30 436
15007.45 399
15008.61 451
15009.77 450
15010.93 416
15012.09 412
15013.24 406
15014.40 421
15015.56 405
15016.72 422
15017.87 411
15019.03 412
15020.19 435
15021.35 454
15022.51 430
15023.67 460
15024.82 442
15025.98 450
15027.14 368
15028.30 411
15029.46 449
15030.62 400
15031.77 404
15032.93 390
15034.09 419
15035.25 401
15036.41 382
15037.57 371
15038.73 406
15039.88 405
15041.04 388
15042.20 430
15043.36 452
15044.52 436
15045.68 386
15046.84 398
15048.00 389
15049.16 388
15050.32 375
15051.47 358
15052.63 406
15053.79 368
15054.95 382
15056.11 400
15057.27 373
15058.43 379
15059.59 389
15060.75 377
15061.91 396
15063.07 423
15064.23 407
15065.39 401
15066.55 400
15067.71 402
15068.87 411
15070.03 372
15071.19 381
15072.35 363
15073.51 385
15074.67 376
15075.83 379
15076.99 423
15078.15 389
15079.31 397
15080.47 437
15081.63 424
15082.79 381
15083.95 395
15085.11 422
15086.27 402
15087.43 409
15088.59 435
15089.76 394
15090.92 383
15092.08 374
15093.24 390
15094.40 414
15095.56 376
15096.72 372
15097.88 361
15099.04 390
15100.20 378
15101.37 360
15102.53 393
15103.69 406
15104.85 390
15106.01 401
15107.17 391
15108.33 369
15109.50 364
15110.66 400
15111.82 378
15112.98 385
15114.14 378
15115.30 384
15116.47 407
15117.63 420
15118.79 403
15119.95 374
15121.11 431
15122.27 415
15123.44 398
15124.60 382
15125.76 395
15126.92 424
15128.09 403
15129.25 356
15130.41 421
15131.57 390
15132.73 402
15133.90 412
15135.06 386
15136.22 431
15137.38 416
15138.55 428
15139.71 410
15140.87 368
15142.04 426
15143.20 459
15144.36 438
15145.52 401
15146.69 409
15147.85 451
15149.01 423
15150.18 411
15151.34 394
15152.50 431
15153.67 400
15154.83 413
15155.99 417
15157.16 409
15158.32 396
15159.48 404
15160.65 465
15161.81 430
15162.97 416
15164.14 414
15165.30 398
15166.46 368
15167.63 414
15168.79 402
15169.95 421
15171.12 439
15172.28 422
15173.45 424
15174.61 434
15175.77 424
15176.94 405
15178.10 422
15179.27 413
15180.43 449
15181.60 429
15182.76 415
15183.92 392
15185.09 442
15186.25 398
15187.42 442
15188.58 439
15189.75 440
15190.91 445
15192.08 396
15193.24 443
15194.41 471
15195.57 449
15196.74 461
15197.90 470
15199.07 443
15200.23 443
15201.40 432
15202.56 446
15203.73 409
15204.89 454
15206.06 453
15207.22 483
15208.39 489
15209.55 467
15210.72 432
15211.88 487
15213.05 483
15214.21 478
15215.38 489
15216.54 479
15217.71 469
15218.88 480
15220.04 492
15221.21 516
15222.37 456
15223.54 492
15224.71 516
15225.87 489
15227.04 505
15228.20 527
15229.37 539
15230.54 504
15231.70 514
15232.87 519
15234.03 514
15235.20 542
15236.37 546
15237.53 548
15238.70 565
15239.87 539
15241.03 540
15242.20 512
15243.37 541
15244.53 541
15245.70 592
15246.87 537
15248.03 576
15249.20 525
15250.37 528
15251.53 497
15252.70 482
15253.87 529
15255.04 517
15256.20 495
15257.37 470
15258.54 432
15259.70 460
15260.87 495
15262.04 498
15263.21 496
15264.37 485
15265.54 456
15266.71 485
15267.88 507
15269.04 438
15270.21 410
15271.38 438
15272.55 491
15273.72 473
15274.88 434
15276.05 436
15277.22 451
15278.39 450
15279.56 422
15280.72 431
15281.89 431
15283.06 487
15284.23 454
15285.40 466
15286.56 439
15287.73 415
15288.90 439
15290.07 472
15291.24 432
15292.41 401
15293.58 461
15294.74 476
15295.91 444
15297.08 432
15298.25 468
15299.42 416
15300.59 426
15301.76 430
15302.93 438
15304.09 430
15305.26 422
15306.43 430
15307.60 431
15308.77 392
15309.94 478
15311.11 451
15312.28 415
15313.45 459
15314.62 471
15315.79 428
15316.96 440
15318.13 418
15319.30 430
15320.46 423
15321.63 422
15322.80 448
15323.97 450
15325.14 383
15326.31 436
15327.48 448
15328.65 435
15329.82 453
15330.99 399
15332.16 427
15333.33 399
15334.50 438
15335.67 400
15336.84 427
15338.01 454
15339.18 477
15340.36 467
15341.53 427
15342.70 412
15343.87 432
15345.04 452
15346.21 449
15347.38 440
15348.55 450
15349.72 480
15350.89 461
15352.06 426
15353.23 429
15354.40 465
15355.57 449
15356.75 445
15357.92 398
15359.09 445
15360.26 433
15361.43 432
15362.60 417
15363.77 430
15364.94 454
15366.11 453
15367.29 438
15368.46 439
15369.63 466
15370.80 437
15371.97 459
15373.14 468
15374.32 438
15375.49 429
15376.66 432
15377.83 463
15379.00 415
15380.17 452
15381.35 448
15382.52 458
15383.69 425
15384.86 404
15386.03 421
15387.21 428
15388.38 458
15389.55 442
15390.72 464
15391.90 458
15393.07 458
15394.24 466
15395.41 449
15396.59 463
15397.76 471
15398.93 442
15400.10 502
15401.28 449
15402.45 485
15403.62 480
15404.79 481
15405.97 438
15407.14 463
15408.31 482
15409.49 471
15410.66 445
15411.83 426
15413.01 446
15414.18 413
15415.35 442
15416.53 418
15417.70 423
15418.87 423
15420.05 432
15421.22 396
15422.39 441
15423.57 418
15424.74 444
15425.91 414
15427.09 415
15428.26 477
15429.43 407
15430.61 424
15431.78 417
15432.96 412
15434.13 441
15435.30 415
15436.48 395
15437.65 441
15438.83 439
15440.00 436
15441.17 385
15442.35 427
15443.52 403
15444.70 399
15445.87 429
15447.05 392
15448.22 416
15449.40 373
15450.57 410
15451.75 421
15452.92 413
15454.09 403
15455.27 426
15456.44 487
15457.62 405
15458.79 438
15459.97 430
15461.14 400
15462.32 409
15463.49 398
15464.67 427
15465.84 430
15467.02 426
15468.19 428
15469.37 405
15470.55 389
15471.72 399
15472.90 406
15474.07 404
15475.25 422
15476.42 423
15477.60 437
15478.77 408
15479.95 381
15481.13 382
15482.30 433
15483.48 392
15484.65 402
15485.83 428
15487.00 414
15488.18 447
15489.36 409
15490.53 411
15491.71 404
15492.89 394
15494.06 406
15495.24 383
15496.41 381
15497.59 451
15498.77 439
15499.94 381
15501.12 397
15502.30 393
15503.47 432
15504.65 419
15505.83 405
15507.00 389
15508.18 401
15509.36 393
15510.53 392
15511.71 428
15512.89 474
15514.06 451
15515.24 446
15516.42 392
15517.60 372
15518.77 455
15519.95 448
15521.13 413
15522.30 417
15523.48 448
15524.66 438
15525.84 457
15527.01 400
15528.19 450
15529.37 397
15530.55 459
15531.73 444
15532.90 446
15534.08 437
15535.26 454
15536.44 428
15537.61 448
15538.79 416
15539.97 424
15541.15 429
15542.33 433
15543.50 402
15544.68 427
15545.86 446
15547.04 421
15548.22 428
15549.40 437
15550.57 436
15551.75 442
15552.93 476
15554.11 448
15555.29 433
15556.47 438
15557.65 429
15558.82 467
15560.00 452
15561.18 484
15562.36 453
15563.54 438
15564.72 441
15565.90 434
15567.08 441
15568.26 454
15569.43 466
15570.61 434
15571.79 464
15572.97 486
15574.15 467
15575.33 463
15576.51 464
15577.69 430
15578.87 450
15580.05 510
15581.23 495
15582.41 487
15583.59 450
15584.77 442
15585.95 472
15587.13 471
15588.31 449
15589.49 453
15590.67 474
15591.85 440
15593.03 461
15594.21 490
15595.39 484
15596.57 489
15597.75 496
15598.93 483
15600.11 477
15601.29 505
15602.47 497
15603.65 481
15604.83 470
15606.01 480
15607.19 490
15608.37 507
15609.55 527
15610.73 480
15611.91 549
15613.09 545
15614.27 553
15615.45 524
15616.64 509
15617.82 508
15619.00 542
15620.18 545
15621.36 538
15622.54 559
15623.72 600
15624.90 573
15626.08 577
15627.27 547
15628.45 547
15629.63 589
15630.81 519
15631.99 520
15633.17 517
15634.35 515
15635.54 558
15636.72 559
15637.90 555
15639.08 582
15640.26 564
15641.45 588
15642.63 631
15643.81 582
15644.99 616
15646.17 593
15647.36 590
15648.54 580
15649.72 631
15650.90 664
15652.08 610
15653.27 612
15654.45 616
15655.63 635
15656.81 613
15658.00 617
15659.18 627
15660.36 662
15661.54 704
15662.73 687
15663.91 683
15665.09 687
15666.27 626
15667.46 681
15668.64 691
15669.82 668
15671.01 618
15672.19 586
15673.37 641
15674.56 644
15675.74 641
15676.92 668
15678.10 667
15679.29 678
15680.47 599
15681.65 635
15682.84 657
15684.02 660
15685.21 624
15686.39 629
15687.57 623
15688.76 637
15689.94 647
15691.12 638
15692.31 553
15693.49 590
15694.67 592
15695.86 626
15697.04 601
15698.23 599
15699.41 621
15700.59 585
15701.78 608
15702.96 616
15704.15 593
15705.33 607
15706.52 620
15707.70 598
15708.88 638
15710.07 646
15711.25 650
15712.44 606
15713.62 618
15714.81 699
15715.99 680
15717.18 628
15718.36 597
15719.55 635
15720.73 650
15721.92 655
15723.10 655
15724.29 659
15725.47 643
15726.66 676
15727.84 670
15729.03 694
15730.21 686
15731.40 655
15732.58 698
15733.77 636
15734.95 677
15736.14 702
15737.32 677
15738.51 619
15739.69 695
15740.88 661
15742.07 622
15743.25 630
15744.44 623
15745.62 611
15746.81 666
15747.99 642
15749.18 688
15750.37 692
15751.55 713
15752.74 664
15753.93 706
15755.11 718
15756.30 663
15757.48 678
15758.67 667
15759.86 692
15761.04 735
15762.23 712
15763.42 698
15764.60 733
15765.79 744
15766.98 743
15768.16 705
15769.35 721
15770.54 683
15771.72 676
15772.91 668
15774.10 671
15775.28 680
15776.47 632
15777.66 646
15778.84 689
15780.03 665
15781.22 647
15782.41 653
15783.59 674
15784.78 672
15785.97 653
15787.15 647
15788.34 668
15789.53 641
15790.72 615
15791.90 643
15793.09 642
15794.28 637
15795.47 641
15796.65 624
15797.84 607
15799.03 664
15800.22 596
15801.41 601
15802.59 623
15803.78 599
15804.97 571
15806.16 594
15807.35 619
15808.53 601
15809.72 589
15810.91 607
15812.10 615
15813.29 579
15814.48 554
15815.66 555
15816.85 536
15818.04 533
15819.23 540
15820.42 594
15821.61 523
15822.80 533
15823.98 522
15825.17 528
15826.36 515
15827.55 561
15828.74 580
15829.93 532
15831.12 522
15832.31 534
15833.50 514
15834.69 574
15835.87 565
15837.06 525
15838.25 546
15839.44 539
15840.63 552
15841.82 558
15843.01 506
15844.20 490
15845.39 495
15846.58 490
15847.77 557
15848.96 536
15850.15 539
15851.34 550
15852.53 516
15853.72 538
15854.91 573
15856.10 528
15857.29 550
15858.48 527
15859.67 512
15860.86 533
15862.05 520
15863.24 566
15864.43 578
15865.62 496
15866.81 517
15868.00 527
15869.19 536
15870.38 557
15871.57 552
15872.76 515
15873.95 517
15875.14 526
15876.33 522
15877.52 522
15878.72 583
15879.91 552
15881.10 555
15882.29 553
15883.48 572
15884.67 551
15885.86 563
15887.05 548
15888.24 524
15889.43 550
15890.63 577
15891.82 547
15893.01 489
15894.20 505
15895.39 524
15896.58 563
15897.77 558
15898.97 556
15900.16 559
15901.35 593
15902.54 566
15903.73 607
15904.92 570
15906.12 585
15907.31 572
15908.50 605
15909.69 582
15910.88 562
15912.08 607
15913.27 620
15914.46 607
15915.65 612
15916.85 633
15918.04 621
15919.23 623
15920.42 606
15921.61 608
15922.81 592
15924.00 646
15925.19 653
15926.38 639
15927.58 663
15928.77 659
15929.96 610
15931.16 639
15932.35 633
15933.54 645
15934.73 678
15935.93 628
15937.12 644
15938.31 629
15939.51 619
15940.70 648
15941.89 678
15943.09 642
15944.28 612
15945.47 635
15946.67 651
15947.86 633
15949.05 556
15950.25 590
15951.44 637
15952.63 578
15953.83 526
15955.02 554
15956.21 532
15957.41 515
15958.60 526
15959.80 528
15960.99 496
15962.18 550
15963.38 565
15964.57 524
15965.77 479
15966.96 471
15968.15 561
15969.35 559
15970.54 536
15971.74 467
15972.93 508
15974.13 553
15975.32 513
15976.51 455
15977.71 429
15978.90 451
15980.10 491
15981.29 493
15982.49 463
15983.68 489
15984.88 477
15986.07 493
15987.27 496
15988.46 444
15989.66 439
15990.85 471
15992.05 483
15993.24 434
15994.44 459
15995.63 481
15996.83 506
15998.02 447
15999.22 429
16000.41 462
16001.61 459
16002.80 467
16004.00 461
16005.20 466
16006.39 448
16007.59 448
16008.78 443
16009.98 404
16011.17 431
16012.37 418
16013.57 420
16014.76 452
16015.96 420
16017.15 435
16018.35 444
16019.55 424
16020.74 409
16021.94 398
16023.13 421
16024.33 418
16025.53 412
16026.72 432
16027.92 393
16029.12 442
16030.31 437
16031.51 414
16032.71 400
16033.90 404
16035.10 432
16036.30 413
16037.49 433
16038.69 431
16039.89 401
16041.08 413
16042.28 427
16043.48 416
16044.67 438
16045.87 427
16047.07 411
16048.27 410
16049.46 421
16050.66 450
16051.86 417
16053.06 390
16054.25 418
16055.45 419
16056.65 439
16057.84 420
16059.04 423
16060.24 440
16061.44 400
16062.64 381
16063.83 396
16065.03 435
16066.23 445
16067.43 418
16068.62 377
16069.82 420
16071.02 402
16072.22 395
16073.42 406
16074.62 400
16075.81 379
16077.01 368
16078.21 437
16079.41 406
16080.61 412
16081.81 382
16083.00 428
16084.20 397
16085.40 428
16086.60 387
16087.80 391
16089.00 388
16090.20 387
16091.39 394
16092.59 399
16093.79 412
16094.99 414
16096.19 425
16097.39 388
16098.59 433
16099.79 389
16100.99 361
16102.19 363
16103.38 404
16104.58 387
16105.78 389
16106.98 359
16108.18 374
16109.38 386
16110.58 367
16111.78 357
16112.98 371
16114.18 400
16115.38 409
16116.58 400
16117.78 351
16118.98 407
16120.18 374
16121.38 397
16122.58 392
16123.78 357
16124.98 374
16126.18 376
16127.38 365
16128.58 382
16129.78 365
16130.98 396
16132.18 394
16133.38 387
16134.58 408
16135.78 408
16136.98 384
16138.18 378
16139.38 349
16140.58 396
16141.78 376
16142.98 355
16144.19 371
16145.39 364
16146.59 369
16147.79 350
16148.99 344
16150.19 374
16151.39 372
16152.59 379
16153.79 374
16154.99 364
16156.20 348
16157.40 393
16158.60 397
16159.80 424
16161.00 400
16162.20 396
16163.40 394
16164.61 341
16165.81 393
16167.01 364
16168.21 382
16169.41 353
16170.61 379
16171.82 379
16173.02 381
16174.22 384
16175.42 357
16176.62 392
16177.82 361
16179.03 393
16180.23 384
16181.43 365
16182.63 350
16183.84 372
16185.04 378
16186.24 384
16187.44 353
16188.65 382
16189.85 413
16191.05 405
16192.25 375
16193.46 364
16194.66 369
16195.86 337
16197.06 389
16198.27 380
16199.47 369
16200.67 384
16201.87 387
16203.08 394
16204.28 370
16205.48 391
16206.69 358
16207.89 378
16209.09 405
16210.30 422
16211.50 402
16212.70 373
16213.91 401
16215.11 393
16216.31 381
16217.52 392
16218.72 400
16219.92 400
16221.13 374
16222.33 451
16223.53 422
16224.74 423
16225.94 385
16227.15 395
16228.35 379
16229.55 378
16230.76 418
16231.96 415
16233.17 406
16234.37 380
16235.57 418
16236.78 396
16237.98 401
16239.19 417
16240.39 430
16241.60 399
16242.80 388
16244.00 434
16245.21 406
16246.41 384
16247.62 402
16248.82 408
16250.03 390
16251.23 435
16252.44 415
16253.64 392
16254.85 375
16256.05 393
16257.26 431
16258.46 405
16259.67 444
16260.87 424
16262.08 451
16263.28 435
16264.49 400
16265.69 446
16266.90 422
16268.10 403
16269.31 424
16270.51 422
16271.72 396
16272.93 444
16274.13 418
16275.34 414
16276.54 459
16277.75 424
16278.95 458
16280.16 411
16281.37 430
16282.57 442
16283.78 455
16284.98 448
16286.19 464
16287.40 423
16288.60 485
16289.81 466
16291.01 434
16292.22 417
16293.43 424
16294.63 438
16295.84 471
16297.05 440
16298.25 434
16299.46 483
16300.67 453
16301.87 488
16303.08 507
16304.29 502
16305.49 478
16306.70 473
16307.91 478
16309.11 477
16310.32 465
16311.53 520
16312.73 501
16313.94 496
16315.15 469
16316.36 480
16317.56 500
16318.77 518
16319.98 457
16321.19 457
16322.39 490
16323.60 473
16324.81 457
16326.02 482
16327.22 483
16328.43 444
16329.64 495
16330.85 485
16332.05 433
16333.26 469
16334.47 463
16335.68 480
16336.88 459
16338.09 455
16339.30 460
16340.51 472
16341.72 444
16342.93 390
16344.13 377
16345.34 388
16346.55 421
16347.76 394
16348.97 396
16350.18 389
16351.38 408
16352.59 415
16353.80 390
16355.01 394
16356.22 424
16357.43 435
16358.64 419
16359.84 417
16361.05 383
16362.26 418
16363.47 413
16364.68 363
16365.89 372
16367.10 361
16368.31 372
16369.52 348
16370.73 352
16371.93 372
16373.14 411
16374.35 426
16375.56 396
16376.77 359
16377.98 376
16379.19 365
16380.40 390
16381.61 371
16382.82 355
16384.03 361
16385.24 351
16386.45 362
16387.66 348
16388.87 379
16390.08 352
16391.29 379
16392.50 359
16393.71 348
16394.92 398
16396.13 351
16397.34 372
16398.55 391
16399.76 362
16400.97 354
16402.18 371
16403.39 370
16404.60 355
16405.81 333
16407.02 373
16408.23 354
16409.44 386
16410.65 374
16411.86 363
16413.08 337
16414.29 361
16415.50 360
16416.71 348
16417.92 384
16419.13 398
16420.34 391
16421.55 379
16422.76 350
16423.97 362
16425.19 347
16426.40 360
16427.61 367
16428.82 306
16430.03 364
16431.24 396
16432.45 391
16433.67 382
16434.88 356
16436.09 347
16437.30 345
16438.51 377
16439.72 391
16440.94 381
16442.15 360
16443.36 372
16444.57 358
16445.78 373
16446.99 395
16448.21 394
16449.42 407
16450.63 354
16451.84 353
16453.06 365
16454.27 371
16455.48 358
16456.69 378
16457.90 342
16459.12 356
16460.33 359
16461.54 354
16462.75 359
16463.97 337
16465.18 341
16466.39 333
16467.61 333
16468.82 358
16470.03 371
16471.24 359
16472.46 349
16473.67 336
16474.88 375
16476.10 372
16477.31 335
16478.52 332
16479.74 333
16480.95 317
16482.16 351
16483.38 320
16484.59 351
16485.80 350
16487.02 350
16488.23 334
16489.44 341
16490.66 321
16491.87 323
16493.08 368
16494.30 343
16495.51 336
16496.73 368
16497.94 373
16499.15 322
16500.37 318
16501.58 357
16502.80 350
16504.01 313
16505.22 361
16506.44 341
16507.65 330
16508.87 348
16510.08 345
16511.30 329
16512.51 321
16513.72 373
16514.94 337
16516.15 321
16517.37 354
16518.58 371
16519.80 345
16521.01 351
16522.23 320
16523.44 321
16524.66 324
16525.87 315
16527.09 331
16528.30 352
16529.52 356
16530.73 360
16531.95 341
16533.16 349
16534.38 339
16535.59 341
16536.81 291
16538.02 308
16539.24 322
16540.45 320
16541.67 338
16542.89 321
16544.10 369
16545.32 333
16546.53 308
16547.75 346
16548.96 383
16550.18 357
16551.40 350
16552.61 358
16553.83 355
16555.04 355
16556.26 340
16557.48 336
16558.69 329
16559.91 323
16561.12 318
16562.34 315
16563.56 373
16564.77 346
16565.99 370
16567.21 406
16568.42 343
16569.64 314
16570.86 318
16572.07 343
16573.29 353
16574.51 306
16575.72 360
16576.94 323
16578.16 347
16579.37 345
16580.59 318
16581.81 359
16583.02 388
16584.24 363
16585.46 409
16586.68 350
16587.89 359
16589.11 371
16590.33 399
16591.54 345
16592.76 344
16593.98 354
16595.20 373
16596.41 331
16597.63 304
16598.85 342
16600.07 366
16601.29 317
16602.50 349
16603.72 316
16604.94 334
16606.16 359
16607.37 346
16608.59 352
16609.81 328
16611.03 344
16612.25 383
16613.46 346
16614.68 323
16615.90 327
16617.12 351
16618.34 359
16619.56 354
16620.77 329
16621.99 336
16623.21 331
16624.43 325
16625.65 333
16626.87 291
16628.09 291
16629.30 346
16630.52 320
16631.74 297
16632.96 297
16634.18 348
16635.40 338
16636.62 338
16637.84 317
16639.06 317
16640.28 356
16641.49 327
16642.71 314
16643.93 292
16645.15 340
16646.37 332
16647.59 309
16648.81 297
16650.03 309
16651.25 333
16652.47 327
16653.69 282
16654.91 306
16656.13 294
16657.35 318
16658.57 363
16659.79 318
16661.01 328
16662.23 309
16663.45 321
16664.67 329
16665.89 307
16667.11 300
16668.33 283
16669.55 323
16670.77 346
16671.99 334
16673.21 299
16674.43 316
16675.65 274
16676.87 362
16678.09 318
16679.31 314
16680.53 361
16681.75 314
16682.97 332
16684.19 329
16685.42 313
16686.64 323
16687.86 319
16689.08 332
16690.30 317
16691.52 291
16692.74 296
16693.96 326
16695.18 331
16696.40 333
16697.63 280
16698.85 315
16700.07 308
16701.29 285
16702.51 294
16703.73 332
16704.95 330
16706.18 315
16707.40 329
16708.62 285
16709.84 278
16711.06 319
16712.28 327
16713.51 303
16714.73 329
16715.95 311
16717.17 343
16718.39 302
16719.62 316
16720.84 307
16722.06 319
16723.28 357
16724.50 345
16725.73 305
16726.95 334
16728.17 320
16729.39 328
16730.62 294
16731.84 314
16733.06 334
16734.28 337
16735.51 339
16736.73 304
16737.95 303
16739.18 345
16740.40 331
16741.62 343
16742.84 305
16744.07 303
16745.29 347
16746.51 307
16747.74 298
16748.96 267
16750.18 319
16751.41 333
16752.63 286
16753.85 310
16755.08 340
16756.30 340
16757.52 343
16758.75 331
16759.97 325
16761.19 316
16762.42 338
16763.64 334
16764.86 315
16766.09 317
16767.31 351
16768.54 353
16769.76 315
16770.98 328
16772.21 298
16773.43 331
16774.66 304
16775.88 336
16777.10 347
16778.33 315
16779.55 301
16780.78 337
16782.00 304
16783.22 308
16784.45 298
16785.67 296
16786.90 301
16788.12 308
16789.35 323
16790.57 347
16791.80 333
16793.02 306
16794.25 315
16795.47 329
16796.70 323
16797.92 320
16799.15 320
16800.37 345
16801.60 313
16802.82 307
16804.05 288
16805.27 285
16806.50 311
16807.72 321
16808.95 317
16810.17 299
16811.40 306
16812.62 331
16813.85 356
16815.07 349
16816.30 362
16817.53 309
16818.75 315
16819.98 329
16821.20 336
16822.43 308
16823.65 327
16824.88 329
16826.11 301
16827.33 293
16828.56 334
16829.78 320
16831.01 351
16832.24 316
16833.46 378
16834.69 358
16835.92 350
16837.14 330
16838.37 318
16839.60 335
16840.82 355
16842.05 359
16843.27 344
16844.50 334
16845.73 323
16846.96 333
16848.18 337
16849.41 332
16850.64 371
16851.86 386
16853.09 328
16854.32 356
16855.54 354
16856.77 335
16858.00 369
16859.22 383
16860.45 342
16861.68 296
16862.91 328
16864.13 370
16865.36 350
16866.59 372
16867.82 386
16869.04 390
16870.27 355
16871.50 365
16872.73 380
16873.95 354
16875.18 407
16876.41 393
16877.64 389
16878.87 401
16880.09 367
16881.32 437
16882.55 402
16883.78 376
16885.01 366
16886.23 398
16887.46 396
16888.69 419
16889.92 391
16891.15 407
16892.38 393
16893.60 419
16894.83 439
16896.06 391
16897.29 396
16898.52 435
16899.75 412
16900.98 424
16902.20 399
16903.43 434
16904.66 435
16905.89 425
16907.12 408
16908.35 369
16909.58 381
16910.81 379
16912.04 387
16913.26 373
16914.49 370
16915.72 408
16916.95 408
16918.18 390
16919.41 360
16920.64 360
16921.87 373
16923.10 393
16924.33 394
16925.56 385
16926.79 376
16928.02 365
16929.25 381
16930.48 334
16931.71 341
16932.94 328
16934.17 365
16935.40 330
16936.63 357
16937.86 367
16939.09 343
16940.32 334
16941.55 320
16942.78 339
16944.01 325
16945.24 338
16946.47 358
16947.70 315
16948.93 324
16950.16 373
16951.39 327
16952.62 342
16953.85 316
16955.08 323
16956.31 314
16957.54 289
16958.77 339
16960.01 344
16961.24 330
16962.47 320
16963.70 345
16964.93 319
16966.16 317
16967.39 307
16968.62 340
16969.85 344
16971.08 355
16972.32 334
16973.55 320
16974.78 312
16976.01 333
16977.24 319
16978.47 347
16979.70 339
16980.94 335
16982.17 327
16983.40 341
16984.63 313
16985.86 278
16987.10 299
16988.33 340
16989.56 329
16990.79 290
16992.02 323
16993.26 303
16994.49 318
16995.72 354
16996.95 340
16998.18 340
16999.42 320
17000.65 312
17001.88 354
17003.11 348
17004.35 293
17005.58 333
17006.81 309
17008.04 336
17009.28 355
17010.51 358
17011.74 312
17012.97 326
17014.21 339
17015.44 329
17016.67 354
17017.91 348
17019.14 323
17020.37 308
17021.60 343
17022.84 358
17024.07 358
17025.30 298
17026.54 313
17027.77 328
17029.00 344
17030.24 342
17031.47 332
17032.70 346
17033.94 319
17035.17 327
17036.41 317
17037.64 345
17038.87 344
17040.11 355
17041.34 343
17042.57 298
17043.81 303
17045.04 288
17046.28 300
17047.51 319
17048.74 317
17049.98 344
17051.21 345
17052.45 291
17053.68 271
17054.92 319
17056.15 328
17057.38 348
17058.62 339
17059.85 308
17061.09 325
17062.32 315
17063.56 318
17064.79 311
17066.03 313
17067.26 311
17068.50 323
17069.73 302
17070.97 295
17072.20 300
17073.44 338
17074.67 334
17075.91 302
17077.14 311
17078.38 302
17079.61 330
17080.85 303
17082.08 287
17083.32 272
17084.55 334
17085.79 320
17087.02 298
17088.26 308
17089.49 307
17090.73 334
17091.97 288
17093.20 334
17094.44 336
17095.67 280
17096.91 293
17098.14 309
17099.38 286
17100.62 320
17101.85 311
17103.09 288
17104.32 283
17105.56 315
17106.80 288
17108.03 268
17109.27 299
17110.51 301
17111.74 296
17112.98 278
17114.21 313
17115.45 310
17116.69 305
17117.92 332
17119.16 282
17120.40 288
17121.63 309
17122.87 293
17124.11 325
17125.34 290
17126.58 298
17127.82 298
17129.06 311
17130.29 323
17131.53 284
17132.77 327
17134.00 338
17135.24 288
17136.48 261
17137.72 336
17138.95 284
17140.19 268
17141.43 279
17142.67 296
17143.90 286
17145.14 286
17146.38 294
17147.62 316
17148.85 296
17150.09 277
17151.33 283
17152.57 300
17153.80 289
17155.04 304
17156.28 303
17157.52 299
17158.76 312
17159.99 303
17161.23 315
17162.47 307
17163.71 304
17164.95 301
17166.19 312
17167.42 326
17168.66 290
17169.90 297
17171.14 281
17172.38 305
17173.62 305
17174.86 314
17176.09 295
17177.33 322
17178.57 306
17179.81 270
17181.05 302
17182.29 294
17183.53 312
17184.77 303
17186.01 269
17187.24 267
17188.48 317
17189.72 306
17190.96 273
17192.20 285
17193.44 286
17194.68 278
17195.92 322
17197.16 318
17198.40 256
17199.64 300
17200.88 287
17202.12 284
17203.36 315
17204.60 313
17205.84 304
17207.08 303
17208.32 292
17209.56 282
17210.80 282
17212.04 308
17213.28 296
17214.52 290
17215.76 280
17217.00 269
17218.24 316
17219.48 309
17220.72 299
17221.96 259
17223.20 297
17224.44 294
17225.68 292
17226.92 258
17228.16 260
17229.40 259
17230.64 332
17231.88 308
17233.12 318
17234.36 308
17235.60 279
17236.85 286
17238.09 260
17239.33 272
17240.57 282
17241.81 297
17243.05 267
17244.29 307
17245.53 287
17246.77 284
17248.02 294
17249.26 286
17250.50 263
17251.74 299
17252.98 302
17254.22 308
17255.46 280
17256.71 273
17257.95 295
17259.19 271
17260.43 237
17261.67 265
17262.91 292
17264.16 285
17265.40 299
17266.64 291
17267.88 298
17269.12 268
17270.37 305
17271.61 267
17272.85 277
17274.09 261
17275.34 261
17276.58 272
17277.82 270
17279.06 289
17280.30 291
17281.55 279
17282.79 272
17284.03 271
17285.27 279
17286.52 292
17287.76 281
17289.00 286
17290.25 281
17291.49 275
17292.73 268
17293.97 283
17295.22 288
17296.46 278
17297.70 290
17298.95 281
17300.19 277
17301.43 245
17302.68 281
17303.92 261
17305.16 282
17306.41 287
17307.65 282
17308.89 306
17310.14 287
17311.38 268
17312.62 284
17313.87 300
17315.11 277
17316.36 244
17317.60 274
17318.84 284
17320.09 278
17321.33 286
17322.58 279
17323.82 255
17325.06 256
17326.31 286
17327.55 261
17328.80 297
17330.04 274
17331.28 246
17332.53 260
17333.77 268
17335.02 251
17336.26 271
17337.51 271
17338.75 257
17340.00 254
17341.24 276
17342.48 265
17343.73 263
17344.97 267
17346.22 272
17347.46 268
17348.71 276
17349.95 270
17351.20 262
17352.44 265
17353.69 258
17354.93 270
17356.18 267
17357.42 269
17358.67 278
17359.92 299
17361.16 282
17362.41 271
17363.65 275
17364.90 278
17366.14 229
17367.39 272
17368.63 266
17369.88 272
17371.13 260
17372.37 251
17373.62 279
17374.86 297
17376.11 282
17377.35 271
17378.60 290
17379.85 272
17381.09 256
17382.34 303
17383.59 270
17384.83 266
17386.08 263
17387.32 257
17388.57 246
17389.82 259
17391.06 257
17392.31 286
17393.56 274
17394.80 272
17396.05 227
17397.30 257
17398.54 255
17399.79 259
17401.04 286
17402.28 291
17403.53 276
17404.78 276
17406.02 308
17407.27 287
17408.52 262
17409.77 266
17411.01 274
17412.26 267
17413.51 273
17414.75 256
17416.00 244
17417.25 275
17418.50 290
17419.74 273
17420.99 283
17422.24 272
17423.49 267
17424.73 286
17425.98 273
17427.23 257
17428.48 267
17429.73 267
17430.97 291
17432.22 262
17433.47 263
17434.72 262
17435.97 301
17437.21 247
17438.46 268
17439.71 300
17440.96 291
17442.21 267
17443.45 264
17444.70 240
17445.95 289
17447.20 296
17448.45 295
17449.70 297
17450.95 282
17452.19 277
17453.44 271
17454.69 265
17455.94 285
17457.19 272
17458.44 249
17459.69 250
17460.94 265
17462.19 278
17463.43 226
17464.68 268
17465.93 278
17467.18 261
17468.43 245
17469.68 273
17470.93 302
17472.18 278
17473.43 277
17474.68 259
17475.93 245
17477.18 289
17478.43 293
17479.68 304
17480.93 291
17482.18 270
17483.43 274
17484.68 271
17485.93 277
17487.17 252
17488.42 281
17489.67 286
17490.92 260
17492.18 257
17493.43 282
17494.68 271
17495.93 277
17497.18 286
17498.43 264
17499.68 276
17500.93 283
17502.18 286
17503.43 279
17504.68 269
17505.93 270
17507.18 282
17508.43 241
17509.68 251
17510.93 253
17512.18 284
17513.43 288
17514.68 247
17515.94 252
17517.19 268
17518.44 269
17519.69 264
17520.94 264
17522.19 262
17523.44 276
17524.69 296
17525.94 295
17527.20 275
17528.45 284
17529.70 254
17530.95 269
17532.20 272
17533.45 251
17534.70 247
17535.96 290
17537.21 292
17538.46 268
17539.71 265
17540.96 279
17542.22 273
17543.47 280
17544.72 293
17545.97 311
17547.22 263
17548.48 270
17549.73 282
17550.98 276
17552.23 274
17553.48 257
17554.74 265
17555.99 261
17557.24 251
17558.49 297
17559.75 312
17561.00 300
17562.25 278
17563.50 279
17564.76 267
17566.01 260
17567.26 264
17568.52 308
17569.77 257
17571.02 259
17572.27 274
17573.53 240
17574.78 258
17576.03 280
17577.29 274
17578.54 268
17579.79 300
17581.05 281
17582.30 288
17583.55 260
17584.81 305
17586.06 251
17587.31 265
17588.57 269
17589.82 240
17591.07 297
17592.33 311
17593.58 230
17594.83 235
17596.09 294
17597.34 314
17598.60 262
17599.85 261
17601.10 290
17602.36 268
17603.61 278
17604.87 267
17606.12 260
17607.37 252
17608.63 272
17609.88 267
17611.14 286
17612.39 258
17613.65 281
17614.90 277
17616.16 289
17617.41 285
17618.66 271
17619.92 279
17621.17 264
17622.43 303
17623.68 241
17624.94 254
17626.19 259
17627.45 255
17628.70 272
17629.96 251
17631.21 273
17632.47 240
17633.72 254
17634.98 275
17636.23 263
17637.49 279
17638.74 264
17640.00 284
17641.26 256
17642.51 253
17643.77 270
17645.02 271
17646.28 269
17647.53 258
17648.79 267
17650.04 280
17651.30 273
17652.56 279
17653.81 284
17655.07 258
17656.32 264
17657.58 310
17658.84 279
17660.09 258
17661.35 248
17662.60 300
17663.86 290
17665.12 264
17666.37 255
17667.63 283
17668.89 295
17670.14 254
17671.40 239
17672.66 249
17673.91 279
17675.17 274
17676.43 286
17677.68 298
17678.94 262
17680.20 246
17681.45 272
17682.71 279
17683.97 275
17685.22 285
17686.48 292
17687.74 288
17688.99 246
17690.25 274
17691.51 244
17692.77 278
17694.02 265
17695.28 248
17696.54 268
17697.80 281
17699.05 266
17700.31 260
17701.57 273
17702.83 238
17704.08 261
17705.34 268
17706.60 253
17707.86 249
17709.11 261
17710.37 257
17711.63 244
17712.89 228
17714.15 233
17715.40 253
17716.66 252
17717.92 269
17719.18 243
17720.44 253
17721.70 259
17722.95 256
17724.21 248
17725.47 259
17726.73 269
17727.99 274
17729.25 276
17730.51 274
17731.76 296
17733.02 277
17734.28 288
17735.54 243
17736.80 256
17738.06 273
17739.32 264
17740.58 264
17741.83 235
17743.09 230
17744.35 260
17745.61 260
17746.87 246
17748.13 227
17749.39 277
17750.65 280
17751.91 298
17753.17 276
17754.43 271
17755.69 271
17756.95 262
17758.21 252
17759.47 271
17760.73 281
17761.98 256
17763.24 261
17764.50 241
17765.76 236
17767.02 252
17768.28 273
17769.54 236
17770.80 266
17772.06 292
17773.32 268
17774.58 277
17775.84 273
17777.11 265
17778.37 275
17779.63 255
17780.89 264
17782.15 256
17783.41 285
17784.67 298
17785.93 268
17787.19 256
17788.45 258
17789.71 254
17790.97 252
17792.23 260
17793.49 260
17794.75 261
17796.01 249
17797.28 254
17798.54 243
17799.80 252
17801.06 237
17802.32 267
17803.58 263
17804.84 221
17806.10 233
17807.37 261
17808.63 273
17809.89 268
17811.15 272
17812.41 277
17813.67 288
17814.93 279
17816.20 261
17817.46 230
17818.72 268
17819.98 265
17821.24 276
17822.50 233
17823.77 247
17825.03 244
17826.29 267
17827.55 266
17828.81 259
17830.08 231
17831.34 231
17832.60 275
17833.86 263
17835.13 245
17836.39 276
17837.65 275
17838.91 251
17840.18 233
17841.44 277
17842.70 278
17843.96 246
17845.23 213
17846.49 248
17847.75 250
17849.01 238
17850.28 240
17851.54 257
17852.80 248
17854.07 282
17855.33 268
17856.59 240
17857.86 256
17859.12 231
17860.38 265
17861.65 257
17862.91 228
17864.17 258
17865.44 262
17866.70 242
17867.96 251
17869.23 248
17870.49 239
17871.75 239
17873.02 234
17874.28 221
17875.54 256
17876.81 262
17878.07 260
17879.34 261
17880.60 271
17881.86 279
17883.13 267
17884.39 260
17885.66 262
17886.92 248
17888.18 217
17889.45 254
17890.71 252
17891.98 266
17893.24 252
17894.51 249
17895.77 271
17897.04 259
17898.30 245
17899.56 236
17900.83 263
17902.09 273
17903.36 365
17904.62 266
17905.89 253
17907.15 239
17908.42 258
17909.68 245
17910.95 219
17912.21 271
17913.48 240
17914.74 238
17916.01 223
17917.27 232
17918.54 287
17919.80 261
17921.07 294
17922.34 267
17923.60 265
17924.87 229
17926.13 239
17927.40 263
17928.66 232
17929.93 257
17931.19 272
17932.46 259
17933.73 241
17934.99 221
17936.26 269
17937.52 241
17938.79 256
17940.06 263
17941.32 245
17942.59 234
17943.85 240
17945.12 266
17946.39 238
17947.65 265
17948.92 245
17950.19 268
17951.45 251
17952.72 259
17953.99 281
17955.25 248
17956.52 251
17957.79 241
17959.05 216
17960.32 251
17961.59 253
17962.85 239
17964.12 266
17965.39 262
17966.65 262
17967.92 248
17969.19 257
17970.45 266
17971.72 251
17972.99 261
17974.26 268
17975.52 261
17976.79 264
17978.06 241
17979.33 234
17980.59 238
17981.86 222
17983.13 237
17984.40 238
17985.66 247
17986.93 256
17988.20 243
17989.47 211
17990.73 253
17992.00 224
17993.27 225
17994.54 225
17995.81 287
17997.07 257
17998.34 238
17999.61 260
18000.88 256
18002.15 238
18003.42 264
18004.68 230
18005.95 240
18007.22 261
18008.49 258
18009.76 242
18011.03 248
18012.30 255
18013.56 250
18014.83 253
18016.10 241
18017.37 262
18018.64 267
18019.91 223
18021.18 230
18022.45 251
18023.71 264
18024.98 249
18026.25 287
18027.52 254
18028.79 230
18030.06 278
18031.33 244
18032.60 217
18033.87 256
18035.14 270
18036.41 262
18037.68 253
18038.95 229
18040.22 237
18041.49 268
18042.76 297
18044.02 276
18045.29 251
18046.56 238
18047.83 251
18049.10 244
18050.37 266
18051.64 288
18052.91 252
18054.18 248
18055.45 266
18056.72 267
18057.99 278
18059.27 248
18060.54 267
18061.81 257
18063.08 245
18064.35 257
18065.62 261
18066.89 257
18068.16 235
18069.43 252
18070.70 246
18071.97 248
18073.24 291
18074.51 244
18075.78 235
18077.05 252
18078.32 252
18079.60 244
18080.87 249
18082.14 225
18083.41 250
18084.68 236
18085.95 254
18087.22 253
18088.49 255
18089.77 251
18091.04 246
18092.31 267
18093.58 246
18094.85 299
18096.12 253
18097.39 241
18098.67 255
18099.94 230
18101.21 240
18102.48 257
18103.75 271
18105.02 246
18106.30 246
18107.57 261
18108.84 270
18110.11 272
18111.38 250
18112.66 258
18113.93 240
18115.20 246
18116.47 255
18117.75 249
18119.02 246
18120.29 261
18121.56 283
18122.84 260
18124.11 256
18125.38 259
18126.65 247
18127.93 262
18129.20 245
18130.47 229
18131.74 268
18133.02 281
18134.29 237
18135.56 261
18136.84 277
18138.11 262
18139.38 259
18140.66 267
18141.93 247
18143.20 276
18144.48 278
18145.75 235
18147.02 252
18148.30 252
18149.57 266
18150.84 276
18152.12 263
18153.39 257
18154.66 233
18155.94 277
18157.21 266
18158.48 264
18159.76 271
18161.03 245
18162.31 251
18163.58 267
18164.85 260
18166.13 264
18167.40 259
18168.68 279
18169.95 276
18171.22 256
18172.50 254
18173.77 263
18175.05 227
18176.32 214
18177.60 259
18178.87 277
18180.15 239
18181.42 228
18182.69 242
18183.97 278
18185.24 262
18186.52 260
18187.79 265
18189.07 262
18190.34 250
18191.62 236
18192.89 271
18194.17 274
18195.44 256
18196.72 232
18197.99 239
18199.27 279
18200.54 269
18201.82 256
18203.09 263
18204.37 252
18205.65 236
18206.92 273
18208.20 239
18209.47 241
18210.75 262
18212.02 261
18213.30 279
18214.57 263
18215.85 270
18217.13 254
18218.40 275
18219.68 270
18220.95 260
18222.23 222
18223.51 244
18224.78 271
18226.06 238
18227.33 257
18228.61 238
18229.89 254
18231.16 241
18232.44 250
18233.72 243
18234.99 235
18236.27 272
18237.55 229
18238.82 220
18240.10 242
18241.38 260
18242.65 277
18243.93 276
18245.21 237
18246.48 233
18247.76 272
18249.04 286
18250.31 259
18251.59 252
18252.87 257
18254.15 254
18255.42 265
18256.70 264
18257.98 257
18259.25 238
18260.53 263
18261.81 255
18263.09 251
18264.36 219
18265.64 241
18266.92 234
18268.20 253
18269.47 277
18270.75 273
18272.03 267
18273.31 263
18274.59 244
18275.86 238
18277.14 263
18278.42 256
18279.70 265
18280.98 246
18282.25 249
18283.53 249
18284.81 246
18286.09 227
18287.37 216
18288.64 229
18289.92 258
18291.20 248
18292.48 251
18293.76 281
18295.04 270
18296.32 263
18297.59 232
18298.87 236
18300.15 244
18301.43 236
18302.71 241
18303.99 254
18305.27 249
18306.55 259
18307.83 259
18309.10 265
18310.38 229
18311.66 255
18312.94 263
18314.22 232
18315.50 257
18316.78 250
18318.06 268
18319.34 249
18320.62 251
18321.90 232
18323.18 280
18324.46 262
18325.74 245
18327.02 228
18328.30 258
18329.58 260
18330.86 257
18332.14 267
18333.41 231
18334.69 239
18335.97 229
18337.25 242
18338.54 294
18339.82 267
18341.10 273
18342.38 233
18343.66 225
18344.94 260
18346.22 243
18347.50 263
18348.78 258
18350.06 263
18351.34 265
18352.62 271
18353.90 251
18355.18 252
18356.46 278
18357.74 261
18359.02 267
18360.30 255
18361.58 263
18362.87 239
18364.15 238
18365.43 243
18366.71 249
18367.99 246
18369.27 234
18370.55 243
18371.83 271
18373.11 247
18374.40 245
18375.68 236
18376.96 245
18378.24 262
18379.52 292
18380.80 242
18382.08 241
18383.37 263
18384.65 237
18385.93 292
18387.21 245
18388.49 246
18389.78 266
18391.06 254
18392.34 234
18393.62 237
18394.90 240
18396.19 234
18397.47 231
18398.75 256
18400.03 246
18401.31 219
18402.60 258
18403.88 253
18405.16 245
18406.44 228
18407.73 275
18409.01 277
18410.29 246
18411.57 259
18412.86 241
18414.14 271
18415.42 263
18416.71 233
18417.99 238
18419.27 261
18420.55 249
18421.84 270
18423.12 267
18424.40 275
18425.69 284
18426.97 274
18428.25 276
18429.54 269
18430.82 259
18432.10 265
18433.39 276
18434.67 272
18435.95 247
18437.24 262
18438.52 282
18439.80 243
18441.09 223
18442.37 219
18443.66 268
18444.94 279
18446.22 256
18447.51 255
18448.79 255
18450.08 256
18451.36 260
18452.64 242
18453.93 245
18455.21 249
18456.50 242
18457.78 240
18459.06 198
18460.35 262
18461.63 228
18462.92 272
18464.20 246
18465.49 289
18466.77 250
18468.06 248
18469.34 253
18470.63 252
18471.91 257
18473.19 238
18474.48 246
18475.76 265
18477.05 250
18478.33 244
18479.62 233
18480.90 257
18482.19 284
18483.47 269
18484.76 259
18486.05 230
18487.33 247
18488.62 230
18489.90 237
18491.19 264
18492.47 255
18493.76 278
18495.04 231
18496.33 280
18497.61 269
18498.90 259
18500.19 249
18501.47 253
18502.76 285
18504.04 236
18505.33 244
18506.62 239
18507.90 241
18509.19 238
18510.47 251
18511.76 271
18513.05 255
18514.33 232
18515.62 271
18516.90 256
18518.19 275
18519.48 245
18520.76 238
18522.05 243
18523.34 266
18524.62 257
18525.91 257
18527.20 239
18528.48 244
18529.77 255
18531.06 210
18532.34 247
18533.63 268
18534.92 276
18536.21 231
18537.49 244
18538.78 252
18540.07 286
18541.35 266
18542.64 278
18543.93 248
18545.22 242
18546.50 252
18547.79 224
18549.08 221
18550.37 235
18551.65 249
18552.94 238
18554.23 264
18555.52 235
18556.80 245
18558.09 234
18559.38 264
18560.67 268
18561.95 239
18563.24 208
18564.53 248
18565.82 262
18567.11 269
18568.39 245
18569.68 260
18570.97 249
18572.26 264
18573.55 260
18574.84 224
18576.12 249
18577.41 269
18578.70 259
18579.99 247
18581.28 259
18582.57 245
18583.86 284
18585.14 264
18586.43 265
18587.72 234
18589.01 275
18590.30 306
18591.59 258
18592.88 256
18594.17 278
18595.46 284
18596.74 283
18598.03 281
18599.32 314
18600.61 273
18601.90 263
18603.19 285
18604.48 267
18605.77 281
18607.06 281
18608.35 306
18609.64 295
18610.93 256
18612.22 264
18613.51 272
18614.80 255
18616.09 259
18617.38 297
18618.67 316
18619.96 306
18621.25 262
18622.54 289
18623.83 299
18625.12 290
18626.41 289
18627.70 279
18628.99 295
18630.28 258
18631.57 275
18632.86 271
18634.15 282
18635.44 258
18636.73 291
18638.02 271
18639.31 270
18640.60 243
18641.89 294
18643.18 291
18644.47 279
18645.76 269
18647.06 252
18648.35 285
18649.64 281
18650.93 261
18652.22 235
18653.51 287
18654.80 276
18656.09 275
18657.38 272
18658.68 264
18659.97 273
18661.26 278
18662.55 281
18663.84 255
18665.13 262
18666.42 290
18667.72 304
18669.01 241
18670.30 290
18671.59 244
18672.88 274
18674.17 259
18675.47 248
18676.76 239
18678.05 254
18679.34 265
18680.63 264
18681.93 245
18683.22 254
18684.51 267
18685.80 253
18687.09 255
18688.39 248
18689.68 261
18690.97 197
18692.26 247
18693.56 241
18694.85 263
18696.14 233
18697.43 240
18698.73 240
18700.02 222
18701.31 228
18702.60 239
18703.90 301
18705.19 260
18706.48 266
18707.78 274
18709.07 289
18710.36 279
18711.66 249
18712.95 239
18714.24 237
18715.54 269
18716.83 300
18718.12 275
18719.42 277
18720.71 241
18722.00 251
18723.30 257
18724.59 239
18725.88 240
18727.18 258
18728.47 247
18729.76 225
18731.06 265
18732.35 269
18733.65 271
18734.94 229
18736.23 271
18737.53 249
18738.82 268
18740.12 258
18741.41 262
18742.70 266
18744.00 236
18745.29 221
18746.59 268
18747.88 233
18749.18 217
18750.47 257
18751.76 223
18753.06 265
18754.35 242
18755.65 251
18756.94 238
18758.24 223
18759.53 239
18760.83 266
18762.12 231
18763.42 262
18764.71 270
18766.01 251
18767.30 278
18768.60 236
18769.89 282
18771.19 237
18772.48 259
18773.78 263
18775.07 268
18776.37 263
18777.66 240
18778.96 238
18780.25 266
18781.55 250
18782.85 249
18784.14 267
18785.44 264
18786.73 252
18788.03 241
18789.32 262
18790.62 243
18791.92 261
18793.21 252
18794.51 249
18795.80 246
18797.10 239
18798.40 228
18799.69 235
18800.99 250
18802.28 238
18803.58 275
18804.88 265
18806.17 256
18807.47 243
18808.77 232
18810.06 227
18811.36 243
18812.66 237
18813.95 245
18815.25 258
18816.55 237
18817.84 248
18819.14 252
18820.44 248
18821.73 237
18823.03 244
18824.33 232
18825.62 234
18826.92 237
18828.22 287
18829.52 258
18830.81 248
18832.11 266
18833.41 253
18834.71 268
18836.00 234
18837.30 217
18838.60 251
18839.90 259
18841.19 252
18842.49 241
18843.79 222
18845.09 211
18846.38 240
18847.68 233
18848.98 196
18850.28 232
18851.58 239
18852.87 251
18854.17 256
18855.47 243
18856.77 228
18858.07 241
18859.36 268
18860.66 235
18861.96 217
18863.26 225
18864.56 262
18865.86 266
18867.15 248
18868.45 234
18869.75 239
18871.05 235
18872.35 261
18873.65 258
18874.95 265
18876.24 260
18877.54 243
18878.84 229
18880.14 245
18881.44 261
18882.74 226
18884.04 241
18885.34 234
18886.64 244
18887.94 246
18889.24 256
18890.53 262
18891.83 236
18893.13 186
18894.43 227
18895.73 238
18897.03 249
18898.33 226
18899.63 232
18900.93 241
18902.23 241
18903.53 231
18904.83 229
18906.13 225
18907.43 221
18908.73 271
18910.03 249
18911.33 263
18912.63 230
18913.93 251
18915.23 223
18916.53 250
18917.83 235
18919.13 258
18920.43 252
18921.73 273
18923.03 267
18924.33 221
18925.63 227
18926.93 248
18928.23 242
18929.53 226
18930.84 224
18932.14 214
18933.44 246
18934.74 210
18936.04 244
18937.34 227
18938.64 219
18939.94 241
18941.24 242
18942.54 220
18943.84 226
18945.15 223
18946.45 214
18947.75 241
18949.05 242
18950.35 219
18951.65 211
18952.95 240
18954.26 211
18955.56 248
18956.86 223
18958.16 219
18959.46 226
18960.76 235
18962.07 239
18963.37 232
18964.67 232
18965.97 219
18967.27 250
18968.57 220
18969.88 227
18971.18 233
18972.48 218
18973.78 202
18975.09 243
18976.39 248
18977.69 238
18978.99 252
18980.29 240
18981.60 255
18982.90 219
18984.20 237
18985.50 227
18986.81 266
18988.11 208
18989.41 248
18990.72 242
18992.02 249
18993.32 206
18994.62 233
18995.93 239
18997.23 219
18998.53 253
18999.84 245
19001.14 246
19002.44 262
19003.75 258
19005.05 223
19006.35 254
19007.66 227
19008.96 250
19010.26 226
19011.57 222
19012.87 234
19014.17 251
19015.48 264
19016.78 238
19018.08 216
19019.39 234
19020.69 251
19021.99 247
19023.30 205
19024.60 219
19025.91 223
19027.21 227
19028.51 231
19029.82 247
19031.12 234
19032.43 233
19033.73 239
19035.04 264
19036.34 250
19037.64 230
19038.95 255
19040.25 256
19041.56 206
19042.86 216
19044.17 244
19045.47 246
19046.78 258
19048.08 264
19049.39 218
19050.69 227
19052.00 257
19053.30 254
19054.61 227
19055.91 232
19057.22 233
19058.52 261
19059.83 231
19061.13 252
19062.44 230
19063.74 255
19065.05 240
19066.35 209
19067.66 222
19068.96 221
19070.27 262
19071.57 239
19072.88 224
19074.18 247
19075.49 277
19076.80 266
19078.10 245
19079.41 234
19080.71 215
19082.02 249
19083.33 274
19084.63 228
19085.94 216
19087.24 234
19088.55 245
19089.86 258
19091.16 206
19092.47 222
19093.77 233
19095.08 234
19096.39 238
19097.69 219
19099.00 227
19100.31 228
19101.61 232
19102.92 244
19104.23 236
19105.53 214
19106.84 227
19108.15 252
19109.45 242
19110.76 244
19112.07 237
19113.37 247
19114.68 239
19115.99 217
19117.30 220
19118.60 232
19119.91 257
19121.22 222
19122.52 234
19123.83 244
19125.14 223
19126.45 251
19127.75 239
19129.06 216
19130.37 236
19131.68 226
19132.98 242
19134.29 243
19135.60 227
19136.91 223
19138.22 247
19139.52 216
19140.83 244
19142.14 233
19143.45 230
19144.76 220
19146.06 249
19147.37 259
19148.68 246
19149.99 214
19151.30 225
19152.60 239
19153.91 270
19155.22 229
19156.53 246
19157.84 236
19159.15 182
19160.46 212
19161.76 237
19163.07 228
19164.38 230
19165.69 236
19167.00 208
19168.31 230
19169.62 214
19170.93 243
19172.23 239
19173.54 231
19174.85 210
19176.16 237
19177.47 236
19178.78 248
19180.09 216
19181.40 237
19182.71 255
19184.02 229
19185.33 234
19186.64 209
19187.95 221
19189.26 228
19190.57 260
19191.87 214
19193.18 228
19194.49 231
19195.80 244
19197.11 232
19198.42 221
19199.73 235
19201.04 254
19202.35 215
19203.66 248
19204.97 235
19206.28 260
19207.59 256
19208.90 251
19210.21 233
19211.53 254
19212.84 216
19214.15 240
19215.46 237
19216.77 211
19218.08 262
19219.39 269
19220.70 238
19222.01 231
19223.32 227
19224.63 262
19225.94 251
19227.25 235
19228.56 211
19229.87 236
19231.19 249
19232.50 248
19233.81 236
19235.12 223
19236.43 240
19237.74 251
19239.05 221
19240.36 239
19241.68 228
19242.99 237
19244.30 252
19245.61 247
19246.92 193
19248.23 202
19249.54 242
19250.86 239
19252.17 255
19253.48 241
19254.79 223
19256.10 239
19257.42 241
19258.73 211
19260.04 239
19261.35 209
19262.66 199
19263.98 212
19265.29 215
19266.60 233
19267.91 212
19269.22 212
19270.54 240
19271.85 208
19273.16 216
19274.47 237
19275.79 216
19277.10 218
19278.41 209
19279.72 219
19281.04 235
19282.35 209
19283.66 209
19284.98 225
19286.29 218
19287.60 183
19288.91 232
19290.23 238
19291.54 237
19292.85 219
19294.17 202
19295.48 196
19296.79 222
19298.11 228
19299.42 198
19300.73 190
19302.05 238
19303.36 259
19304.67 229
19305.99 239
19307.30 233
19308.61 233
19309.93 238
19311.24 207
19312.56 234
19313.87 240
19315.18 252
19316.50 226
19317.81 217
19319.13 215
19320.44 234
19321.75 267
19323.07 242
19324.38 208
19325.70 212
19327.01 224
19328.32 227
19329.64 222
19330.95 244
19332.27 236
19333.58 253
19334.90 233
19336.21 213
19337.53 209
19338.84 215
19340.16 232
19341.47 232
19342.79 228
19344.10 217
19345.42 236
19346.73 233
19348.05 221
19349.36 200
19350.68 257
19351.99 240
19353.31 233
19354.62 209
19355.94 195
19357.25 215
19358.57 260
19359.88 247
19361.20 230
19362.51 241
19363.83 224
19365.14 241
19366.46 213
19367.78 220
19369.09 226
19370.41 224
19371.72 227
19373.04 196
19374.35 224
19375.67 227
19376.99 230
19378.30 225
19379.62 221
19380.93 232
19382.25 233
19383.57 230
19384.88 231
19386.20 233
19387.52 213
19388.83 218
19390.15 226
19391.47 230
19392.78 188
19394.10 232
19395.42 246
19396.73 252
19398.05 216
19399.37 228
19400.68 229
19402.00 217
19403.32 235
19404.63 235
19405.95 232
19407.27 213
19408.58 247
19409.90 237
19411.22 226
19412.54 222
19413.85 239
19415.17 252
19416.49 254
19417.80 219
19419.12 194
19420.44 234
19421.76 229
19423.07 234
19424.39 240
19425.71 229
19427.03 235
19428.35 248
19429.66 214
19430.98 221
19432.30 221
19433.62 202
19434.93 218
19436.25 224
19437.57 242
19438.89 241
19440.21 216
19441.53 238
19442.84 233
19444.16 240
19445.48 258
19446.80 229
19448.12 190
19449.44 222
19450.75 250
19452.07 229
19453.39 245
19454.71 229
19456.03 244
19457.35 210
19458.67 204
19459.98 235
19461.30 223
19462.62 210
19463.94 220
19465.26 230
19466.58 208
19467.90 211
19469.22 237
19470.54 227
19471.86 205
19473.18 217
19474.49 216
19475.81 216
19477.13 242
19478.45 213
19479.77 210
19481.09 222
19482.41 219
19483.73 219
19485.05 188
19486.37 217
19487.69 240
19489.01 233
19490.33 248
19491.65 233
19492.97 236
19494.29 242
19495.61 224
19496.93 235
19498.25 208
19499.57 204
19500.89 219
19502.21 204
19503.53 220
19504.85 240
19506.17 241
19507.49 213
19508.81 226
19510.13 208
19511.45 217
19512.77 224
19514.09 236
19515.42 232
19516.74 224
19518.06 234
19519.38 208
19520.70 229
19522.02 200
19523.34 229
19524.66 248
19525.98 272
19527.30 243
19528.62 224
19529.95 249
19531.27 234
19532.59 216
19533.91 211
19535.23 253
19536.55 224
19537.87 230
19539.20 230
19540.52 225
19541.84 212
19543.16 184
19544.48 223
19545.80 246
19547.13 233
19548.45 207
19549.77 204
19551.09 234
19552.41 227
19553.74 227
19555.06 213
19556.38 243
19557.70 206
19559.02 212
19560.35 216
19561.67 227
19562.99 233
19564.31 237
19565.64 218
19566.96 212
19568.28 242
19569.60 209
19570.93 212
19572.25 216
19573.57 216
19574.89 218
19576.22 204
19577.54 207
19578.86 203
19580.18 205
19581.51 237
19582.83 233
19584.15 248
19585.48 224
19586.80 221
19588.12 240
19589.45 240
19590.77 197
19592.09 212
19593.42 234
19594.74 220
19596.06 211
19597.39 207
19598.71 218
19600.03 215
19601.36 225
19602.68 219
19604.00 223
19605.33 235
19606.65 237
19607.98 228
19609.30 223
19610.62 249
19611.95 225
19613.27 259
19614.60 204
19615.92 209
19617.24 236
19618.57 214
19619.89 216
19621.22 216
19622.54 205
19623.87 199
19625.19 175
19626.51 244
19627.84 202
19629.16 216
19630.49 231
19631.81 247
19633.14 230
19634.46 187
19635.79 205
19637.11 225
19638.44 200
19639.76 211
19641.09 209
19642.41 204
19643.74 195
19645.06 213
19646.39 240
19647.71 220
19649.04 195
19650.36 227
19651.69 218
19653.01 204
19654.34 221
19655.66 213
19656.99 231
19658.32 201
19659.64 237
19660.97 221
19662.29 239
19663.62 216
19664.94 253
19666.27 235
19667.60 246
19668.92 238
19670.25 218
19671.57 229
19672.90 237
19674.23 263
19675.55 218
19676.88 203
19678.20 201
19679.53 220
19680.86 227
19682.18 226
19683.51 228
19684.84 228
19686.16 216
19687.49 215
19688.82 235
19690.14 232
19691.47 224
19692.80 217
19694.12 206
19695.45 209
19696.78 223
19698.10 231
19699.43 271
19700.76 245
19702.08 222
19703.41 228
19704.74 238
19706.07 260
19707.39 225
19708.72 220
19710.05 218
19711.37 221
19712.70 218
19714.03 219
19715.36 240
19716.68 210
19718.01 195
19719.34 210
19720.67 225
19721.99 211
19723.32 217
19724.65 202
19725.98 221
19727.31 216
19728.63 227
19729.96 213
19731.29 218
19732.62 234
19733.95 218
19735.27 220
19736.60 208
19737.93 217
19739.26 215
19740.59 188
19741.92 223
19743.24 238
19744.57 247
19745.90 198
19747.23 198
19748.56 224
19749.89 220
19751.22 202
19752.54 207
19753.87 233
19755.20 218
19756.53 226
19757.86 197
19759.19 218
19760.52 236
19761.85 232
19763.18 228
19764.50 226
19765.83 250
19767.16 249
19768.49 230
19769.82 220
19771.15 224
19772.48 210
19773.81 233
19775.14 216
19776.47 224
19777.80 215
19779.13 200
19780.46 208
19781.79 198
19783.12 184
19784.45 249
19785.78 240
19787.11 208
19788.44 206
19789.77 214
19791.10 225
19792.43 229
19793.76 227
19795.09 224
19796.42 206
19797.75 223
19799.08 233
19800.41 210
19801.74 212
19803.07 215
19804.40 226
19805.73 230
19807.06 196
19808.39 225
19809.72 231
19811.05 205
19812.38 221
19813.71 187
19815.05 219
19816.38 235
19817.71 231
19819.04 199
19820.37 193
19821.70 242
19823.03 223
19824.36 235
19825.69 225
19827.03 224
19828.36 229
19829.69 219
19831.02 200
19832.35 211
19833.68 226
19835.01 219
19836.35 231
19837.68 207
19839.01 204
19840.34 210
19841.67 218
19843.00 200
19844.34 211
19845.67 217
19847.00 205
19848.33 219
19849.66 231
19851.00 193
19852.33 221
19853.66 223
19854.99 197
19856.32 200
19857.66 216
19858.99 212
19860.32 218
19861.65 221
19862.99 230
19864.32 222
19865.65 224
19866.98 205
19868.32 210
19869.65 212
19870.98 232
19872.31 223
19873.65 213
19874.98 237
19876.31 196
19877.65 201
19878.98 215
19880.31 224
19881.65 209
19882.98 216
19884.31 234
19885.64 206
19886.98 200
19888.31 204
19889.64 185
19890.98 214
19892.31 226
19893.64 201
19894.98 221
19896.31 248
19897.65 215
19898.98 221
19900.31 188
19901.65 185
19902.98 199
19904.31 205
19905.65 220
19906.98 225
19908.32 209
19909.65 230
19910.98 216
19912.32 224
19913.65 189
19914.99 189
19916.32 204
19917.66 218
19918.99 228
19920.32 223
19921.66 234
19922.99 249
19924.33 210
19925.66 207
19927.00 219
19928.33 217
19929.67 201
19931.00 185
19932.34 191
19933.67 206
19935.01 223
19936.34 206
19937.68 218
19939.01 209
19940.35 184
19941.68 220
19943.02 239
19944.35 214
19945.69 220
19947.02 199
19948.36 249
19949.69 237
19951.03 212
19952.36 202
19953.70 222
19955.03 214
19956.37 204
19957.71 207
19959.04 231
19960.38 190
19961.71 206
19963.05 211
19964.38 217
19965.72 219
19967.06 237
19968.39 232
19969.73 217
19971.06 216
19972.40 226
19973.74 235
19975.07 213
19976.41 206
19977.75 226
19979.08 210
19980.42 221
19981.75 227
19983.09 215
19984.43 231
19985.76 228
19987.10 238
19988.44 224
19989.77 244
19991.11 223
19992.45 204
19993.78 228
19995.12 240
19996.46 227
19997.80 228
19999.13 203
20000.47 207
20001.81 232
20003.14 252
20004.48 240
20005.82 224
20007.16 195
20008.49 216
20009.83 194
20011.17 205
20012.51 209
20013.84 252
20015.18 224
20016.52 218
20017.86 206
20019.19 217
20020.53 207
20021.87 202
20023.21 233
20024.55 239
20025.88 239
20027.22 221
20028.56 215
20029.90 205
20031.24 220
20032.57 234
20033.91 244
20035.25 238
20036.59 226
20037.93 247
20039.26 213
20040.60 202
20041.94 237
20043.28 255
20044.62 224
20045.96 206
20047.30 217
20048.63 215
20049.97 195
20051.31 184
20052.65 241
20053.99 215
20055.33 240
20056.67 245
20058.01 241
20059.35 252
20060.69 222
20062.02 233
20063.36 235
20064.70 244
20066.04 226
20067.38 198
20068.72 226
20070.06 220
20071.40 224
20072.74 215
20074.08 221
20075.42 241
20076.76 237
20078.10 226
20079.44 223
20080.78 208
20082.12 259
20083.46 265
20084.80 216
20086.14 220
20087.48 215
20088.82 239
20090.16 228
20091.50 224
20092.84 199
20094.18 183
20095.52 219
20096.86 261
20098.20 219
20099.54 194
20100.88 222
20102.22 235
20103.56 248
20104.90 219
20106.24 209
20107.58 219
20108.92 233
20110.26 229
20111.60 192
20112.95 215
20114.29 222
20115.63 233
20116.97 204
20118.31 196
20119.65 223
20120.99 215
20122.33 208
20123.67 225
20125.02 215
20126.36 203
20127.70 192
20129.04 211
20130.38 208
20131.72 198
20133.06 217
20134.41 218
20135.75 228
