# Supplementary material for: MALDI-TOF MS typing enables the classification of brewing yeasts of the genus Saccharomyces to major beer styles
Source: PLoS One. 2017 Aug 9;12(8):e0181694. doi: 10.1371/journal.pone.0181694 (PMC5549903; doi:10.1371/journal.pone.0181694)
Supplement: S10 File — The directory includes 90 raw files and was zipped to “.zip”; the folder has three strains with 30 spectra per strain; S1 Text explains the raw files with an example and Table 1 represents the yeast strains used within the experiment. (ZIP) [file pone.0181694.s013.zip › 28-30/30336-192-OG-Alt-Alt-YPG-18h-E-E_2015-08-07__0_E10_1.dat]

2000.64 1565
2001.06 1560
2001.49 1549
2001.91 1491
2002.33 1551
2002.75 1557
2003.17 1688
2003.60 1579
2004.02 1576
2004.44 1318
2004.86 1445
2005.28 1490
2005.70 1528
2006.13 1439
2006.55 1443
2006.97 1444
2007.39 1387
2007.82 1532
2008.24 1335
2008.66 1413
2009.08 1592
2009.51 1624
2009.93 1411
2010.35 1484
2010.77 1460
2011.20 1476
2011.62 1490
2012.04 1421
2012.46 1285
2012.89 1364
2013.31 1298
2013.73 1240
2014.15 1438
2014.58 1430
2015.00 1376
2015.42 1507
2015.85 1378
2016.27 1193
2016.69 1306
2017.12 1377
2017.54 1494
2017.96 1501
2018.39 1484
2018.81 1530
2019.23 1531
2019.66 1712
2020.08 1718
2020.50 1635
2020.93 1674
2021.35 1685
2021.78 1652
2022.20 1652
2022.62 1663
2023.05 1600
2023.47 1611
2023.89 1590
2024.32 1599
2024.74 1290
2025.17 1266
2025.59 1313
2026.01 1293
2026.44 1250
2026.86 1270
2027.29 1307
2027.71 1473
2028.14 1448
2028.56 1411
2028.99 1370
2029.41 1182
2029.83 1272
2030.26 1344
2030.68 1343
2031.11 1368
2031.53 1312
2031.96 1207
2032.38 1195
2032.81 1460
2033.23 1453
2033.66 1447
2034.08 1321
2034.51 1184
2034.93 1436
2035.36 1408
2035.78 1286
2036.21 1421
2036.63 1517
2037.06 1477
2037.48 1448
2037.91 1446
2038.33 1407
2038.76 1389
2039.19 1558
2039.61 1676
2040.04 1546
2040.46 1707
2040.89 1611
2041.31 1448
2041.74 1489
2042.17 1523
2042.59 1627
2043.02 1634
2043.44 1658
2043.87 1568
2044.30 1474
2044.72 1475
2045.15 1538
2045.57 1300
2046.00 1395
2046.43 1485
2046.85 1549
2047.28 1560
2047.71 1440
2048.13 1676
2048.56 1434
2048.99 1406
2049.41 1598
2049.84 1452
2050.27 1486
2050.69 1313
2051.12 1362
2051.55 1393
2051.97 1487
2052.40 1332
2052.83 1298
2053.25 1325
2053.68 1468
2054.11 1507
2054.54 1324
2054.96 1329
2055.39 1565
2055.82 1284
2056.24 1324
2056.67 1310
2057.10 1237
2057.53 1174
2057.95 1298
2058.38 1448
2058.81 1493
2059.24 1402
2059.66 1480
2060.09 1461
2060.52 1350
2060.95 1430
2061.38 1418
2061.80 1564
2062.23 1472
2062.66 1389
2063.09 1555
2063.52 1547
2063.94 1500
2064.37 1506
2064.80 1622
2065.23 1542
2065.66 1457
2066.09 1582
2066.51 1591
2066.94 1796
2067.37 1674
2067.80 1749
2068.23 1518
2068.66 1515
2069.08 1598
2069.51 1664
2069.94 1668
2070.37 1621
2070.80 1695
2071.23 1568
2071.66 1376
2072.09 1446
2072.52 1627
2072.94 1487
2073.37 1496
2073.80 1528
2074.23 1325
2074.66 1372
2075.09 1585
2075.52 1405
2075.95 1449
2076.38 1595
2076.81 1613
2077.24 1579
2077.67 1424
2078.10 1437
2078.53 1544
2078.96 1631
2079.39 1529
2079.82 1621
2080.25 1505
2080.68 1595
2081.11 1795
2081.54 1776
2081.97 1663
2082.40 1759
2082.83 1664
2083.26 1559
2083.69 1533
2084.12 1409
2084.55 1403
2084.98 1477
2085.41 1413
2085.84 1325
2086.27 1435
2086.70 1397
2087.13 1338
2087.56 1458
2087.99 1548
2088.42 1467
2088.85 1374
2089.28 1571
2089.71 1587
2090.14 1515
2090.57 1493
2091.01 1463
2091.44 1518
2091.87 1315
2092.30 1448
2092.73 1458
2093.16 1508
2093.59 1447
2094.02 1296
2094.45 1407
2094.89 1231
2095.32 1333
2095.75 1407
2096.18 1361
2096.61 1433
2097.04 1265
2097.47 1324
2097.91 1440
2098.34 1390
2098.77 1495
2099.20 1370
2099.63 1426
2100.07 1415
2100.50 1233
2100.93 1336
2101.36 1270
2101.79 1157
2102.23 1206
2102.66 1266
2103.09 1362
2103.52 1464
2103.95 1308
2104.39 1316
2104.82 1307
2105.25 1390
2105.68 1430
2106.12 1447
2106.55 1449
2106.98 1313
2107.41 1442
2107.85 1479
2108.28 1451
2108.71 1349
2109.14 1501
2109.58 1483
2110.01 1528
2110.44 1473
2110.88 1430
2111.31 1505
2111.74 1512
2112.18 1211
2112.61 1335
2113.04 1469
2113.48 1203
2113.91 1423
2114.34 1419
2114.78 1371
2115.21 1350
2115.64 1450
2116.08 1422
2116.51 1453
2116.94 1341
2117.38 1343
2117.81 1174
2118.24 1125
2118.68 1360
2119.11 1316
2119.55 1287
2119.98 1334
2120.41 1327
2120.85 1452
2121.28 1357
2121.72 1434
2122.15 1320
2122.58 1352
2123.02 1369
2123.45 1383
2123.89 1286
2124.32 1377
2124.75 1164
2125.19 1213
2125.62 1222
2126.06 1322
2126.49 1254
2126.93 1251
2127.36 1236
2127.80 1202
2128.23 1236
2128.67 1449
2129.10 1249
2129.54 1361
2129.97 1314
2130.41 1509
2130.84 1502
2131.28 1542
2131.71 1592
2132.15 1604
2132.58 1576
2133.02 1728
2133.45 1590
2133.89 1608
2134.32 1521
2134.76 1628
2135.19 1676
2135.63 1519
2136.06 1574
2136.50 1635
2136.94 1535
2137.37 1465
2137.81 1466
2138.24 1606
2138.68 1577
2139.12 1592
2139.55 1746
2139.99 1560
2140.42 1557
2140.86 1655
2141.30 1558
2141.73 1538
2142.17 1455
2142.60 1429
2143.04 1323
2143.48 1479
2143.91 1398
2144.35 1344
2144.79 1477
2145.22 1476
2145.66 1452
2146.09 1453
2146.53 1223
2146.97 1310
2147.40 1434
2147.84 1460
2148.28 1517
2148.72 1621
2149.15 1779
2149.59 1887
2150.03 1844
2150.46 1886
2150.90 2060
2151.34 2209
2151.77 2206
2152.21 2034
2152.65 2104
2153.09 2282
2153.52 2077
2153.96 2077
2154.40 1955
2154.84 1883
2155.27 1773
2155.71 1596
2156.15 1654
2156.59 1596
2157.02 1499
2157.46 1365
2157.90 1573
2158.34 1517
2158.78 1490
2159.21 1357
2159.65 1335
2160.09 1490
2160.53 1567
2160.97 1292
2161.40 1352
2161.84 1562
2162.28 1456
2162.72 1561
2163.16 1391
2163.59 1406
2164.03 1416
2164.47 1455
2164.91 1394
2165.35 1421
2165.79 1409
2166.23 1524
2166.66 1624
2167.10 1490
2167.54 1457
2167.98 1476
2168.42 1526
2168.86 1372
2169.30 1369
2169.74 1399
2170.18 1405
2170.61 1598
2171.05 1447
2171.49 1465
2171.93 1447
2172.37 1607
2172.81 1921
2173.25 1759
2173.69 1745
2174.13 1839
2174.57 1930
2175.01 2063
2175.45 2089
2175.89 2143
2176.33 2402
2176.77 2466
2177.21 2010
2177.65 2004
2178.09 2161
2178.53 2055
2178.97 1920
2179.41 1876
2179.85 1644
2180.29 1793
2180.73 1727
2181.17 1629
2181.61 1664
2182.05 1492
2182.49 1518
2182.93 1466
2183.37 1653
2183.81 1632
2184.25 1443
2184.69 1275
2185.13 1317
2185.57 1497
2186.01 1507
2186.45 1353
2186.89 1449
2187.33 1447
2187.77 1428
2188.21 1616
2188.65 1630
2189.10 1540
2189.54 1519
2189.98 1643
2190.42 1607
2190.86 1590
2191.30 1645
2191.74 1481
2192.18 1541
2192.62 1639
2193.07 1506
2193.51 1715
2193.95 1620
2194.39 1471
2194.83 1560
2195.27 1604
2195.71 1704
2196.16 1736
2196.60 1624
2197.04 1722
2197.48 1653
2197.92 1490
2198.37 1570
2198.81 1614
2199.25 1628
2199.69 1589
2200.13 1477
2200.58 1512
2201.02 1504
2201.46 1439
2201.90 1368
2202.34 1438
2202.79 1533
2203.23 1596
2203.67 1337
2204.11 1455
2204.56 1477
2205.00 1420
2205.44 1511
2205.88 1571
2206.33 1441
2206.77 1305
2207.21 1509
2207.65 1381
2208.10 1432
2208.54 1541
2208.98 1334
2209.43 1502
2209.87 1403
2210.31 1365
2210.76 1594
2211.20 1779
2211.64 1641
2212.09 1584
2212.53 1582
2212.97 1439
2213.42 1496
2213.86 1472
2214.30 1688
2214.75 1522
2215.19 1454
2215.63 1381
2216.08 1593
2216.52 1404
2216.96 1436
2217.41 1342
2217.85 1478
2218.30 1532
2218.74 1460
2219.18 1302
2219.63 1464
2220.07 1365
2220.52 1276
2220.96 1189
2221.40 1283
2221.85 1355
2222.29 1309
2222.74 1512
2223.18 1554
2223.63 1530
2224.07 1511
2224.51 1524
2224.96 1550
2225.40 1547
2225.85 1526
2226.29 1499
2226.74 1809
2227.18 1824
2227.63 1465
2228.07 1680
2228.52 1677
2228.96 1750
2229.41 1595
2229.85 1610
2230.30 1691
2230.74 1699
2231.19 1698
2231.63 1709
2232.08 1632
2232.52 1676
2232.97 1650
2233.41 1630
2233.86 1807
2234.30 1770
2234.75 1668
2235.20 1691
2235.64 1792
2236.09 1708
2236.53 1648
2236.98 1760
2237.42 1697
2237.87 1590
2238.32 1522
2238.76 1637
2239.21 1688
2239.65 1609
2240.10 1597
2240.55 1610
2240.99 1494
2241.44 1729
2241.88 1499
2242.33 1315
2242.78 1393
2243.22 1450
2243.67 1352
2244.12 1222
2244.56 1238
2245.01 1319
2245.46 1435
2245.90 1400
2246.35 1355
2246.80 1426
2247.24 1294
2247.69 1333
2248.14 1372
2248.58 1423
2249.03 1220
2249.48 1299
2249.92 1328
2250.37 1225
2250.82 1387
2251.27 1400
2251.71 1402
2252.16 1216
2252.61 1195
2253.05 1254
2253.50 1379
2253.95 1374
2254.40 1250
2254.84 1273
2255.29 1396
2255.74 1407
2256.19 1202
2256.64 1281
2257.08 1295
2257.53 1444
2257.98 1360
2258.43 1415
2258.87 1257
2259.32 1212
2259.77 1435
2260.22 1362
2260.67 1296
2261.11 1370
2261.56 1387
2262.01 1345
2262.46 1275
2262.91 1482
2263.36 1364
2263.80 1503
2264.25 1356
2264.70 1443
2265.15 1527
2265.60 1630
2266.05 1701
2266.50 1642
2266.94 1690
2267.39 1573
2267.84 1654
2268.29 1609
2268.74 1582
2269.19 1512
2269.64 1612
2270.09 1725
2270.54 1745
2270.99 1706
2271.43 1962
2271.88 1876
2272.33 1822
2272.78 1744
2273.23 1662
2273.68 1763
2274.13 1697
2274.58 1715
2275.03 1673
2275.48 1475
2275.93 1550
2276.38 1624
2276.83 1596
2277.28 1448
2277.73 1230
2278.18 1252
2278.63 1368
2279.08 1484
2279.53 1550
2279.98 1474
2280.43 1566
2280.88 1645
2281.33 1597
2281.78 1478
2282.23 1502
2282.68 1398
2283.13 1461
2283.58 1431
2284.03 1395
2284.48 1543
2284.93 1485
2285.38 1541
2285.83 1618
2286.28 1330
2286.73 1388
2287.18 1437
2287.63 1413
2288.08 1610
2288.54 1735
2288.99 1787
2289.44 1872
2289.89 2066
2290.34 2023
2290.79 2296
2291.24 2462
2291.69 2504
2292.14 2790
2292.60 2757
2293.05 2949
2293.50 2959
2293.95 2946
2294.40 2886
2294.85 2845
2295.30 2664
2295.76 2615
2296.21 2394
2296.66 2200
2297.11 2123
2297.56 2093
2298.01 1862
2298.47 1850
2298.92 1708
2299.37 1820
2299.82 1564
2300.27 1392
2300.73 1505
2301.18 1458
2301.63 1468
2302.08 1386
2302.53 1291
2302.99 1397
2303.44 1310
2303.89 1470
2304.34 1331
2304.80 1282
2305.25 1401
2305.70 1382
2306.15 1383
2306.61 1543
2307.06 1262
2307.51 1481
2307.96 1558
2308.42 1593
2308.87 1596
2309.32 1562
2309.78 1491
2310.23 1826
2310.68 1626
2311.14 1585
2311.59 1807
2312.04 1702
2312.49 1664
2312.95 1783
2313.40 1801
2313.85 1729
2314.31 1719
2314.76 1536
2315.22 1472
2315.67 1525
2316.12 1525
2316.58 1425
2317.03 1531
2317.48 1481
2317.94 1599
2318.39 1518
2318.84 1551
2319.30 1576
2319.75 1637
2320.21 1569
2320.66 1723
2321.11 1592
2321.57 1481
2322.02 1437
2322.48 1482
2322.93 1386
2323.39 1312
2323.84 1631
2324.29 1687
2324.75 1571
2325.20 1497
2325.66 1750
2326.11 1689
2326.57 1742
2327.02 1863
2327.48 1755
2327.93 1894
2328.39 1854
2328.84 1787
2329.30 1771
2329.75 1690
2330.21 1735
2330.66 1831
2331.12 1830
2331.57 1973
2332.03 1961
2332.48 1885
2332.94 1599
2333.39 1644
2333.85 1733
2334.30 1718
2334.76 1718
2335.21 1586
2335.67 1639
2336.12 1480
2336.58 1607
2337.03 1388
2337.49 1306
2337.95 1329
2338.40 1399
2338.86 1520
2339.31 1541
2339.77 1613
2340.23 1452
2340.68 1528
2341.14 1556
2341.59 1469
2342.05 1599
2342.51 1527
2342.96 1601
2343.42 1398
2343.87 1515
2344.33 1545
2344.79 1620
2345.24 1669
2345.70 1649
2346.16 1606
2346.61 1723
2347.07 1631
2347.53 1735
2347.98 1807
2348.44 1725
2348.90 1839
2349.35 1512
2349.81 1470
2350.27 1419
2350.72 1292
2351.18 1262
2351.64 1570
2352.10 1600
2352.55 1350
2353.01 1296
2353.47 1493
2353.92 1435
2354.38 1446
2354.84 1435
2355.30 1430
2355.75 1364
2356.21 1341
2356.67 1351
2357.13 1256
2357.58 1221
2358.04 1218
2358.50 1270
2358.96 1425
2359.41 1445
2359.87 1332
2360.33 1525
2360.79 1385
2361.25 1412
2361.70 1477
2362.16 1472
2362.62 1403
2363.08 1348
2363.54 1471
2363.99 1458
2364.45 1370
2364.91 1471
2365.37 1552
2365.83 1381
2366.29 1489
2366.75 1450
2367.20 1494
2367.66 1538
2368.12 1513
2368.58 1428
2369.04 1411
2369.50 1554
2369.96 1513
2370.42 1472
2370.87 1540
2371.33 1553
2371.79 1550
2372.25 1392
2372.71 1557
2373.17 1404
2373.63 1482
2374.09 1404
2374.55 1443
2375.01 1406
2375.47 1473
2375.92 1490
2376.38 1611
2376.84 1799
2377.30 1740
2377.76 1668
2378.22 1557
2378.68 1561
2379.14 1550
2379.60 1553
2380.06 1421
2380.52 1522
2380.98 1581
2381.44 1581
2381.90 1402
2382.36 1617
2382.82 1627
2383.28 1624
2383.74 1617
2384.20 1548
2384.66 1553
2385.12 1455
2385.58 1458
2386.04 1389
2386.50 1299
2386.96 1326
2387.42 1296
2387.88 1268
2388.35 1401
2388.81 1340
2389.27 1239
2389.73 1301
2390.19 1315
2390.65 1423
2391.11 1503
2391.57 1326
2392.03 1358
2392.49 1431
2392.95 1442
2393.42 1563
2393.88 1448
2394.34 1489
2394.80 1477
2395.26 1425
2395.72 1342
2396.18 1184
2396.64 1427
2397.11 1378
2397.57 1314
2398.03 1398
2398.49 1422
2398.95 1262
2399.41 1372
2399.88 1282
2400.34 1158
2400.80 1268
2401.26 1347
2401.72 1375
2402.18 1370
2402.65 1306
2403.11 1374
2403.57 1469
2404.03 1465
2404.49 1443
2404.96 1502
2405.42 1465
2405.88 1474
2406.34 1443
2406.81 1497
2407.27 1427
2407.73 1361
2408.19 1339
2408.66 1503
2409.12 1289
2409.58 1400
2410.04 1463
2410.51 1367
2410.97 1299
2411.43 1267
2411.90 1252
2412.36 1344
2412.82 1360
2413.28 1384
2413.75 1286
2414.21 1241
2414.67 1389
2415.14 1459
2415.60 1463
2416.06 1361
2416.53 1479
2416.99 1486
2417.45 1602
2417.92 1585
2418.38 1653
2418.84 1572
2419.31 1644
2419.77 1702
2420.23 1717
2420.70 1599
2421.16 1724
2421.63 1826
2422.09 1813
2422.55 1568
2423.02 1660
2423.48 1683
2423.95 1636
2424.41 1505
2424.87 1538
2425.34 1573
2425.80 1481
2426.27 1536
2426.73 1463
2427.20 1300
2427.66 1368
2428.12 1379
2428.59 1337
2429.05 1318
2429.52 1266
2429.98 1507
2430.45 1539
2430.91 1415
2431.38 1463
2431.84 1415
2432.31 1311
2432.77 1325
2433.24 1285
2433.70 1482
2434.17 1494
2434.63 1429
2435.10 1425
2435.56 1565
2436.03 1692
2436.49 1459
2436.96 1413
2437.42 1492
2437.89 1447
2438.35 1432
2438.82 1381
2439.28 1453
2439.75 1646
2440.21 1681
2440.68 1687
2441.15 1588
2441.61 1875
2442.08 1671
2442.54 1707
2443.01 1776
2443.48 1822
2443.94 1674
2444.41 1545
2444.87 1679
2445.34 1584
2445.81 1662
2446.27 1524
2446.74 1318
2447.20 1420
2447.67 1450
2448.14 1391
2448.60 1303
2449.07 1358
2449.54 1230
2450.00 1176
2450.47 1199
2450.94 1229
2451.40 1350
2451.87 1406
2452.34 1366
2452.80 1340
2453.27 1430
2453.74 1516
2454.20 1429
2454.67 1398
2455.14 1271
2455.60 1402
2456.07 1357
2456.54 1305
2457.01 1285
2457.47 1251
2457.94 1485
2458.41 1398
2458.87 1378
2459.34 1260
2459.81 1255
2460.28 1484
2460.74 1540
2461.21 1509
2461.68 1461
2462.15 1342
2462.62 1318
2463.08 1297
2463.55 1338
2464.02 1401
2464.49 1380
2464.95 1425
2465.42 1389
2465.89 1261
2466.36 1323
2466.83 1381
2467.29 1346
2467.76 1412
2468.23 1464
2468.70 1343
2469.17 1307
2469.64 1496
2470.10 1332
2470.57 1319
2471.04 1185
2471.51 1282
2471.98 1324
2472.45 1256
2472.92 1241
2473.39 1262
2473.85 1179
2474.32 1339
2474.79 1308
2475.26 1195
2475.73 1374
2476.20 1370
2476.67 1348
2477.14 1154
2477.61 1181
2478.08 1334
2478.54 1324
2479.01 1356
2479.48 1263
2479.95 1294
2480.42 1377
2480.89 1331
2481.36 1334
2481.83 1390
2482.30 1273
2482.77 1279
2483.24 1242
2483.71 1381
2484.18 1256
2484.65 1237
2485.12 1345
2485.59 1336
2486.06 1281
2486.53 1254
2487.00 1382
2487.47 1546
2487.94 1434
2488.41 1567
2488.88 1677
2489.35 1626
2489.82 1496
2490.29 1486
2490.76 1541
2491.23 1539
2491.70 1498
2492.17 1471
2492.64 1491
2493.11 1477
2493.58 1511
2494.05 1450
2494.52 1393
2495.00 1483
2495.47 1583
2495.94 1486
2496.41 1544
2496.88 1484
2497.35 1334
2497.82 1340
2498.29 1411
2498.76 1327
2499.23 1309
2499.71 1516
2500.18 1503
2500.65 1207
2501.12 1328
2501.59 1355
2502.06 1205
2502.53 1391
2503.01 1443
2503.48 1301
2503.95 1236
2504.42 1294
2504.89 1275
2505.36 1259
2505.84 1205
2506.31 1516
2506.78 1455
2507.25 1332
2507.72 1392
2508.20 1401
2508.67 1489
2509.14 1615
2509.61 1593
2510.08 1488
2510.56 1696
2511.03 1672
2511.50 1470
2511.97 1413
2512.45 1537
2512.92 1791
2513.39 1714
2513.86 1571
2514.34 1695
2514.81 1743
2515.28 1638
2515.75 1592
2516.23 1592
2516.70 1518
2517.17 1465
2517.65 1527
2518.12 1567
2518.59 1511
2519.07 1302
2519.54 1368
2520.01 1402
2520.48 1400
2520.96 1328
2521.43 1299
2521.90 1361
2522.38 1356
2522.85 1263
2523.32 1259
2523.80 1324
2524.27 1233
2524.75 1327
2525.22 1343
2525.69 1262
2526.17 1210
2526.64 1290
2527.11 1419
2527.59 1495
2528.06 1361
2528.54 1433
2529.01 1414
2529.48 1387
2529.96 1360
2530.43 1303
2530.91 1233
2531.38 1321
2531.85 1207
2532.33 1292
2532.80 1418
2533.28 1414
2533.75 1298
2534.23 1401
2534.70 1468
2535.18 1421
2535.65 1278
2536.12 1231
2536.60 1285
2537.07 1377
2537.55 1373
2538.02 1374
2538.50 1368
2538.97 1527
2539.45 1366
2539.92 1286
2540.40 1295
2540.87 1327
2541.35 1190
2541.82 1130
2542.30 1161
2542.77 1229
2543.25 1278
2543.73 1353
2544.20 1282
2544.68 1360
2545.15 1332
2545.63 1246
2546.10 1416
2546.58 1554
2547.05 1530
2547.53 1642
2548.01 1760
2548.48 1973
2548.96 1943
2549.43 1914
2549.91 2028
2550.39 2062
2550.86 2138
2551.34 2088
2551.81 1801
2552.29 1967
2552.77 1869
2553.24 2007
2553.72 2016
2554.20 1884
2554.67 1910
2555.15 1770
2555.62 1906
2556.10 1791
2556.58 1803
2557.05 2044
2557.53 1818
2558.01 1845
2558.48 1870
2558.96 1806
2559.44 1626
2559.91 1590
2560.39 1536
2560.87 1490
2561.35 1387
2561.82 1218
2562.30 1277
2562.78 1507
2563.25 1440
2563.73 1388
2564.21 1255
2564.69 1398
2565.16 1414
2565.64 1227
2566.12 1368
2566.60 1306
2567.07 1272
2567.55 1061
2568.03 1152
2568.51 1242
2568.98 1180
2569.46 1204
2569.94 1121
2570.42 1108
2570.90 1240
2571.37 1216
2571.85 1289
2572.33 1321
2572.81 1379
2573.29 1296
2573.76 1182
2574.24 1173
2574.72 1291
2575.20 1290
2575.68 1150
2576.16 1329
2576.63 1414
2577.11 1359
2577.59 1146
2578.07 1172
2578.55 1261
2579.03 1397
2579.51 1239
2579.98 1268
2580.46 1167
2580.94 1274
2581.42 1299
2581.90 1380
2582.38 1421
2582.86 1365
2583.34 1393
2583.82 1395
2584.30 1431
2584.77 1311
2585.25 1544
2585.73 1435
2586.21 1365
2586.69 1353
2587.17 1343
2587.65 1305
2588.13 1288
2588.61 1373
2589.09 1437
2589.57 1271
2590.05 1244
2590.53 1288
2591.01 1256
2591.49 1334
2591.97 1328
2592.45 1407
2592.93 1428
2593.41 1514
2593.89 1489
2594.37 1316
2594.85 1290
2595.33 1371
2595.81 1497
2596.29 1592
2596.77 1361
2597.25 1466
2597.73 1419
2598.21 1291
2598.69 1376
2599.17 1346
2599.65 1290
2600.13 1256
2600.61 1420
2601.09 1380
2601.57 1251
2602.06 1462
2602.54 1410
2603.02 1354
2603.50 1248
2603.98 1254
2604.46 1266
2604.94 1330
2605.42 1313
2605.90 1197
2606.38 1261
2606.87 1284
2607.35 1211
2607.83 1362
2608.31 1392
2608.79 1283
2609.27 1216
2609.75 1417
2610.24 1365
2610.72 1278
2611.20 1298
2611.68 1353
2612.16 1380
2612.64 1563
2613.13 1474
2613.61 1495
2614.09 1514
2614.57 1339
2615.05 1212
2615.54 1326
2616.02 1343
2616.50 1420
2616.98 1308
2617.46 1283
2617.95 1328
2618.43 1212
2618.91 1206
2619.39 1383
2619.88 1399
2620.36 1409
2620.84 1540
2621.32 1539
2621.81 1465
2622.29 1360
2622.77 1460
2623.26 1253
2623.74 1417
2624.22 1356
2624.70 1478
2625.19 1395
2625.67 1306
2626.15 1312
2626.64 1255
2627.12 1203
2627.60 1303
2628.09 1427
2628.57 1444
2629.05 1399
2629.54 1322
2630.02 1243
2630.50 1317
2630.99 1176
2631.47 1291
2631.95 1243
2632.44 1223
2632.92 1321
2633.40 1288
2633.89 1443
2634.37 1394
2634.85 1280
2635.34 1297
2635.82 1360
2636.31 1317
2636.79 1362
2637.27 1411
2637.76 1227
2638.24 1315
2638.73 1309
2639.21 1352
2639.70 1327
2640.18 1229
2640.66 1390
2641.15 1404
2641.63 1269
2642.12 1441
2642.60 1555
2643.09 1458
2643.57 1553
2644.06 1376
2644.54 1279
2645.03 1327
2645.51 1229
2646.00 1202
2646.48 1314
2646.97 1287
2647.45 1247
2647.94 1207
2648.42 1319
2648.91 1274
2649.39 1301
2649.88 1341
2650.36 1248
2650.85 1334
2651.33 1290
2651.82 1374
2652.30 1454
2652.79 1354
2653.27 1394
2653.76 1324
2654.24 1311
2654.73 1233
2655.22 1283
2655.70 1297
2656.19 1364
2656.67 1346
2657.16 1256
2657.65 1257
2658.13 1272
2658.62 1255
2659.10 1234
2659.59 1229
2660.08 1221
2660.56 1218
2661.05 1261
2661.53 1202
2662.02 1145
2662.51 1145
2662.99 1127
2663.48 1358
2663.97 1246
2664.45 1201
2664.94 1305
2665.43 1333
2665.91 1235
2666.40 1276
2666.89 1184
2667.37 1179
2667.86 1360
2668.35 1434
2668.83 1223
2669.32 1445
2669.81 1376
2670.29 1177
2670.78 1370
2671.27 1335
2671.76 1413
2672.24 1450
2672.73 1417
2673.22 1408
2673.71 1385
2674.19 1433
2674.68 1687
2675.17 1690
2675.66 1473
2676.14 1530
2676.63 1441
2677.12 1571
2677.61 1483
2678.09 1607
2678.58 1629
2679.07 1572
2679.56 1682
2680.05 1847
2680.53 1774
2681.02 1604
2681.51 1535
2682.00 1448
2682.49 1474
2682.97 1497
2683.46 1526
2683.95 1554
2684.44 1521
2684.93 1477
2685.42 1646
2685.91 1590
2686.39 1580
2686.88 1598
2687.37 1476
2687.86 1591
2688.35 1595
2688.84 1470
2689.33 1266
2689.81 1385
2690.30 1430
2690.79 1391
2691.28 1440
2691.77 1294
2692.26 1314
2692.75 1326
2693.24 1355
2693.73 1447
2694.22 1208
2694.71 1263
2695.20 1262
2695.68 1184
2696.17 1081
2696.66 1205
2697.15 1148
2697.64 1093
2698.13 1392
2698.62 1326
2699.11 1309
2699.60 1263
2700.09 1237
2700.58 1207
2701.07 1188
2701.56 1171
2702.05 1348
2702.54 1405
2703.03 1339
2703.52 1235
2704.01 1312
2704.50 1278
2704.99 1342
2705.48 1267
2705.97 1330
2706.46 1482
2706.95 1342
2707.44 1215
2707.93 1385
2708.42 1421
2708.92 1457
2709.41 1337
2709.90 1318
2710.39 1472
2710.88 1330
2711.37 1250
2711.86 1222
2712.35 1292
2712.84 1341
2713.33 1313
2713.82 1299
2714.31 1364
2714.81 1341
2715.30 1195
2715.79 1254
2716.28 1323
2716.77 1387
2717.26 1458
2717.75 1313
2718.24 1194
2718.74 1161
2719.23 1347
2719.72 1502
2720.21 1370
2720.70 1294
2721.19 1274
2721.69 1249
2722.18 1376
2722.67 1425
2723.16 1427
2723.65 1209
2724.15 1319
2724.64 1356
2725.13 1269
2725.62 1295
2726.11 1457
2726.61 1368
2727.10 1240
2727.59 1139
2728.08 1232
2728.58 1243
2729.07 1171
2729.56 1175
2730.05 1039
2730.55 1192
2731.04 1181
2731.53 1315
2732.02 1212
2732.52 1263
2733.01 1138
2733.50 1193
2733.99 1296
2734.49 1193
2734.98 1188
2735.47 1189
2735.97 1140
2736.46 1267
2736.95 1260
2737.45 1301
2737.94 1352
2738.43 1406
2738.93 1462
2739.42 1402
2739.91 1274
2740.41 1320
2740.90 1357
2741.39 1337
2741.89 1391
2742.38 1384
2742.87 1238
2743.37 1313
2743.86 1230
2744.36 1240
2744.85 1190
2745.34 1207
2745.84 1131
2746.33 1171
2746.82 1247
2747.32 1283
2747.81 1037
2748.31 1095
2748.80 1037
2749.30 1280
2749.79 1332
2750.28 1200
2750.78 1183
2751.27 1184
2751.77 1182
2752.26 1162
2752.76 1212
2753.25 1262
2753.75 1398
2754.24 1216
2754.74 1254
2755.23 1196
2755.72 1186
2756.22 1179
2756.71 1262
2757.21 1261
2757.70 1173
2758.20 1301
2758.69 1485
2759.19 1425
2759.69 1431
2760.18 1380
2760.68 1341
2761.17 1283
2761.67 1280
2762.16 1382
2762.66 1301
2763.15 1260
2763.65 1400
2764.14 1182
2764.64 1172
2765.14 1174
2765.63 1242
2766.13 1310
2766.62 1284
2767.12 1267
2767.61 1225
2768.11 1300
2768.61 1196
2769.10 1178
2769.60 1156
2770.09 1203
2770.59 1244
2771.09 1111
2771.58 1292
2772.08 1250
2772.58 1275
2773.07 1349
2773.57 1363
2774.06 1300
2774.56 1223
2775.06 1359
2775.55 1589
2776.05 1613
2776.55 1565
2777.04 1441
2777.54 1515
2778.04 1517
2778.54 1412
2779.03 1459
2779.53 1545
2780.03 1538
2780.52 1427
2781.02 1472
2781.52 1386
2782.01 1412
2782.51 1348
2783.01 1332
2783.51 1566
2784.00 1440
2784.50 1318
2785.00 1392
2785.50 1477
2785.99 1330
2786.49 1257
2786.99 1323
2787.49 1343
2787.98 1389
2788.48 1309
2788.98 1301
2789.48 1296
2789.98 1304
2790.47 1312
2790.97 1215
2791.47 1245
2791.97 1176
2792.47 1251
2792.96 1278
2793.46 1201
2793.96 1206
2794.46 1322
2794.96 1146
2795.46 1195
2795.95 1425
2796.45 1413
2796.95 1456
2797.45 1523
2797.95 1329
2798.45 1526
2798.95 1494
2799.44 1586
2799.94 1661
2800.44 1664
2800.94 1587
2801.44 1692
2801.94 1525
2802.44 1553
2802.94 1446
2803.44 1499
2803.93 1569
2804.43 1669
2804.93 1567
2805.43 1473
2805.93 1653
2806.43 1644
2806.93 1805
2807.43 2195
2807.93 2237
2808.43 2292
2808.93 2339
2809.43 2491
2809.93 2425
2810.43 2522
2810.93 2490
2811.43 2444
2811.93 2395
2812.43 2300
2812.93 2364
2813.43 2026
2813.93 1678
2814.43 1817
2814.93 1698
2815.43 1487
2815.93 1439
2816.43 1236
2816.93 1389
2817.43 1331
2817.93 1465
2818.43 1548
2818.93 1532
2819.43 1407
2819.93 1341
2820.43 1269
2820.93 1370
2821.43 1528
2821.93 1690
2822.43 1582
2822.94 1471
2823.44 1409
2823.94 1386
2824.44 1459
2824.94 1461
2825.44 1449
2825.94 1428
2826.44 1403
2826.94 1302
2827.44 1333
2827.95 1387
2828.45 1489
2828.95 1440
2829.45 1308
2829.95 1366
2830.45 1329
2830.95 1304
2831.46 1187
2831.96 1276
2832.46 1247
2832.96 1185
2833.46 1289
2833.97 1289
2834.47 1268
2834.97 1264
2835.47 1167
2835.97 1288
2836.47 1265
2836.98 1318
2837.48 1319
2837.98 1244
2838.48 1240
2838.99 1211
2839.49 1316
2839.99 1333
2840.49 1285
2841.00 1285
2841.50 1470
2842.00 1427
2842.50 1383
2843.01 1431
2843.51 1420
2844.01 1563
2844.51 1463
2845.02 1374
2845.52 1218
2846.02 1397
2846.52 1411
2847.03 1476
2847.53 1416
2848.03 1350
2848.54 1577
2849.04 1587
2849.54 1430
2850.05 1440
2850.55 1583
2851.05 1579
2851.56 1514
2852.06 1523
2852.56 1406
2853.07 1393
2853.57 1325
2854.07 1329
2854.58 1401
2855.08 1299
2855.59 1231
2856.09 1321
2856.59 1364
2857.10 1182
2857.60 1301
2858.10 1242
2858.61 1314
2859.11 1228
2859.62 1202
2860.12 1279
2860.63 1377
2861.13 1344
2861.63 1302
2862.14 1330
2862.64 1172
2863.15 1231
2863.65 1249
2864.16 1252
2864.66 1150
2865.16 1118
2865.67 1114
2866.17 1178
2866.68 1225
2867.18 1217
2867.69 1269
2868.19 1288
2868.70 1267
2869.20 1242
2869.71 1248
2870.21 1395
2870.72 1346
2871.22 1385
2871.73 1299
2872.23 1404
2872.74 1436
2873.24 1344
2873.75 1541
2874.25 1481
2874.76 1456
2875.27 1445
2875.77 1380
2876.28 1455
2876.78 1359
2877.29 1286
2877.79 1367
2878.30 1167
2878.81 1223
2879.31 1269
2879.82 1330
2880.32 1289
2880.83 1314
2881.33 1281
2881.84 1265
2882.35 1379
2882.85 1435
2883.36 1556
2883.87 1380
2884.37 1505
2884.88 1571
2885.38 1413
2885.89 1362
2886.40 1388
2886.90 1377
2887.41 1311
2887.92 1520
2888.42 1498
2888.93 1494
2889.44 1647
2889.94 1611
2890.45 1292
2890.96 1300
2891.46 1494
2891.97 1534
2892.48 1611
2892.98 1480
2893.49 1407
2894.00 1526
2894.51 1511
2895.01 1454
2895.52 1273
2896.03 1299
2896.54 1446
2897.04 1598
2897.55 1588
2898.06 1495
2898.57 1472
2899.07 1514
2899.58 1515
2900.09 1464
2900.60 1489
2901.10 1567
2901.61 1542
2902.12 1429
2902.63 1427
2903.13 1559
2903.64 1528
2904.15 1648
2904.66 1618
2905.17 1737
2905.68 1536
2906.18 1498
2906.69 1575
2907.20 1581
2907.71 1599
2908.22 1545
2908.72 1436
2909.23 1473
2909.74 1350
2910.25 1347
2910.76 1337
2911.27 1238
2911.78 1145
2912.28 1147
2912.79 1206
2913.30 1285
2913.81 1352
2914.32 1286
2914.83 1288
2915.34 1500
2915.85 1458
2916.36 1323
2916.87 1333
2917.37 1327
2917.88 1368
2918.39 1416
2918.90 1386
2919.41 1316
2919.92 1325
2920.43 1421
2920.94 1385
2921.45 1316
2921.96 1126
2922.47 1336
2922.98 1335
2923.49 1480
2924.00 1437
2924.51 1491
2925.02 1571
2925.53 1683
2926.04 1501
2926.55 1673
2927.06 1615
2927.57 1643
2928.08 1780
2928.59 1694
2929.10 1590
2929.61 1591
2930.12 1476
2930.63 1470
2931.14 1353
2931.65 1217
2932.16 1343
2932.67 1433
2933.18 1237
2933.69 1360
2934.20 1477
2934.71 1331
2935.22 1345
2935.73 1332
2936.24 1447
2936.76 1587
2937.27 1518
2937.78 1488
2938.29 1380
2938.80 1399
2939.31 1340
2939.82 1483
2940.33 1627
2940.84 1465
2941.36 1304
2941.87 1316
2942.38 1398
2942.89 1491
2943.40 1557
2943.91 1566
2944.42 1640
2944.94 1768
2945.45 1759
2945.96 1742
2946.47 1742
2946.98 1918
2947.49 2076
2948.01 2211
2948.52 2209
2949.03 2131
2949.54 2162
2950.05 2324
2950.57 2001
2951.08 1968
2951.59 1654
2952.10 1600
2952.61 1773
2953.13 1360
2953.64 1401
2954.15 1494
2954.66 1558
2955.18 1537
2955.69 1349
2956.20 1278
2956.71 1295
2957.23 1424
2957.74 1300
2958.25 1384
2958.76 1263
2959.28 1248
2959.79 1348
2960.30 1425
2960.82 1396
2961.33 1364
2961.84 1470
2962.36 1471
2962.87 1421
2963.38 1416
2963.89 1402
2964.41 1595
2964.92 1454
2965.43 1303
2965.95 1341
2966.46 1378
2966.97 1358
2967.49 1376
2968.00 1225
2968.52 1316
2969.03 1274
2969.54 1165
2970.06 1299
2970.57 1297
2971.08 1343
2971.60 1330
2972.11 1416
2972.63 1318
2973.14 1393
2973.65 1381
2974.17 1466
2974.68 1407
2975.20 1319
2975.71 1549
2976.23 1493
2976.74 1486
2977.25 1457
2977.77 1390
2978.28 1442
2978.80 1257
2979.31 1426
2979.83 1447
2980.34 1438
2980.86 1426
2981.37 1422
2981.89 1375
2982.40 1266
2982.91 1441
2983.43 1552
2983.94 1458
2984.46 1468
2984.97 1386
2985.49 1732
2986.00 1619
2986.52 1707
2987.04 1547
2987.55 1696
2988.07 1436
2988.58 1481
2989.10 1526
2989.61 1690
2990.13 1834
2990.64 1843
2991.16 1711
2991.67 1601
2992.19 1782
2992.71 1793
2993.22 1807
2993.74 1968
2994.25 1894
2994.77 1882
2995.28 2057
2995.80 2123
2996.32 1971
2996.83 1892
2997.35 2059
2997.87 2066
2998.38 2046
2998.90 2150
2999.41 2422
2999.93 2520
3000.45 2276
3000.96 2141
3001.48 2240
3002.00 2319
3002.51 2347
3003.03 2264
3003.55 2376
3004.06 2520
3004.58 2840
3005.10 2894
3005.61 3288
3006.13 3379
3006.65 3827
3007.16 3816
3007.68 3762
3008.20 3600
3008.71 3441
3009.23 3255
3009.75 2916
3010.27 2610
3010.78 2548
3011.30 2160
3011.82 2110
3012.34 1783
3012.85 1776
3013.37 1729
3013.89 1677
3014.41 1802
3014.92 1618
3015.44 1546
3015.96 1572
3016.48 1626
3016.99 1626
3017.51 1703
3018.03 1724
3018.55 1677
3019.07 1632
3019.58 1710
3020.10 1674
3020.62 1706
3021.14 1740
3021.66 1711
3022.17 1562
3022.69 1580
3023.21 1639
3023.73 1816
3024.25 1656
3024.77 1649
3025.28 1703
3025.80 1646
3026.32 1582
3026.84 1720
3027.36 1739
3027.88 1612
3028.40 1633
3028.92 1671
3029.43 1519
3029.95 1456
3030.47 1494
3030.99 1540
3031.51 1363
3032.03 1441
3032.55 1648
3033.07 1657
3033.59 1698
3034.11 1704
3034.63 1622
3035.15 1567
3035.66 1631
3036.18 1546
3036.70 1632
3037.22 1479
3037.74 1386
3038.26 1616
3038.78 1593
3039.30 1630
3039.82 1550
3040.34 1550
3040.86 1478
3041.38 1567
3041.90 1486
3042.42 1458
3042.94 1239
3043.46 1301
3043.98 1343
3044.50 1211
3045.02 1368
3045.54 1474
3046.06 1370
3046.58 1429
3047.10 1444
3047.62 1382
3048.14 1449
3048.66 1309
3049.18 1461
3049.71 1573
3050.23 1361
3050.75 1471
3051.27 1416
3051.79 1336
3052.31 1321
3052.83 1230
3053.35 1192
3053.87 1343
3054.39 1293
3054.91 1452
3055.43 1455
3055.96 1448
3056.48 1467
3057.00 1354
3057.52 1288
3058.04 1257
3058.56 1289
3059.08 1316
3059.61 1214
3060.13 1307
3060.65 1385
3061.17 1243
3061.69 1245
3062.21 1229
3062.73 1260
3063.26 1262
3063.78 1298
3064.30 1310
3064.82 1356
3065.34 1386
3065.87 1346
3066.39 1522
3066.91 1421
3067.43 1511
3067.95 1615
3068.48 1504
3069.00 1344
3069.52 1409
3070.04 1470
3070.57 1295
3071.09 1338
3071.61 1434
3072.13 1368
3072.66 1334
3073.18 1336
3073.70 1313
3074.22 1213
3074.75 1249
3075.27 1505
3075.79 1387
3076.32 1386
3076.84 1436
3077.36 1358
3077.88 1493
3078.41 1574
3078.93 1663
3079.45 1579
3079.98 1685
3080.50 1555
3081.02 1669
3081.55 1734
3082.07 1684
3082.59 1867
3083.12 1893
3083.64 1911
3084.16 1830
3084.69 1766
3085.21 1842
3085.73 1956
3086.26 1818
3086.78 1535
3087.31 1721
3087.83 1734
3088.35 1507
3088.88 1590
3089.40 1449
3089.93 1565
3090.45 1558
3090.97 1426
3091.50 1489
3092.02 1595
3092.55 1673
3093.07 1637
3093.60 1718
3094.12 1683
3094.64 1724
3095.17 1601
3095.69 1706
3096.22 1776
3096.74 1768
3097.27 1696
3097.79 1734
3098.32 1814
3098.84 1895
3099.37 1940
3099.89 1863
3100.42 1844
3100.94 2238
3101.47 2485
3101.99 3016
3102.52 3284
3103.04 3459
3103.57 4186
3104.09 4766
3104.62 5127
3105.14 5336
3105.67 4919
3106.19 5505
3106.72 5234
3107.24 4766
3107.77 4267
3108.29 3688
3108.82 3499
3109.35 3056
3109.87 2565
3110.40 2544
3110.92 2203
3111.45 2127
3111.98 2294
3112.50 2473
3113.03 2325
3113.55 2072
3114.08 2184
3114.61 2004
3115.13 2088
3115.66 1927
3116.18 1827
3116.71 1722
3117.24 1639
3117.76 1761
3118.29 1657
3118.82 1592
3119.34 1577
3119.87 1654
3120.40 1646
3120.92 1675
3121.45 1668
3121.98 1686
3122.50 1534
3123.03 1726
3123.56 1714
3124.08 1587
3124.61 1603
3125.14 1574
3125.66 1556
3126.19 1652
3126.72 1516
3127.25 1551
3127.77 1515
3128.30 1438
3128.83 1538
3129.36 1547
3129.88 1527
3130.41 1464
3130.94 1372
3131.46 1280
3131.99 1531
3132.52 1532
3133.05 1340
3133.58 1418
3134.10 1322
3134.63 1271
3135.16 1233
3135.69 1167
3136.21 1202
3136.74 1462
3137.27 1475
3137.80 1472
3138.33 1456
3138.86 1406
3139.38 1453
3139.91 1463
3140.44 1435
3140.97 1586
3141.50 1383
3142.03 1287
3142.55 1404
3143.08 1457
3143.61 1329
3144.14 1403
3144.67 1412
3145.20 1362
3145.73 1391
3146.25 1381
3146.78 1465
3147.31 1515
3147.84 1491
3148.37 1675
3148.90 1612
3149.43 1764
3149.96 1714
3150.49 1747
3151.02 1775
3151.54 1907
3152.07 2024
3152.60 1733
3153.13 1812
3153.66 1540
3154.19 1591
3154.72 1654
3155.25 1526
3155.78 1442
3156.31 1547
3156.84 1422
3157.37 1724
3157.90 1717
3158.43 1669
3158.96 1585
3159.49 1624
3160.02 1983
3160.55 1904
3161.08 1817
3161.61 1722
3162.14 1781
3162.67 1871
3163.20 1851
3163.73 1599
3164.26 1604
3164.79 1658
3165.32 1587
3165.85 1711
3166.38 1558
3166.91 1467
3167.44 1545
3167.97 1500
3168.50 1389
3169.03 1363
3169.57 1497
3170.10 1515
3170.63 1443
3171.16 1498
3171.69 1260
3172.22 1352
3172.75 1422
3173.28 1391
3173.81 1278
3174.34 1423
3174.88 1431
3175.41 1378
3175.94 1411
3176.47 1620
3177.00 1504
3177.53 1591
3178.06 1694
3178.60 1602
3179.13 1574
3179.66 1452
3180.19 1452
3180.72 1386
3181.25 1415
3181.79 1454
3182.32 1550
3182.85 1265
3183.38 1215
3183.91 1423
3184.44 1385
3184.98 1252
3185.51 1378
3186.04 1400
3186.57 1372
3187.11 1404
3187.64 1369
3188.17 1213
3188.70 1270
3189.24 1311
3189.77 1458
3190.30 1271
3190.83 1284
3191.37 1328
3191.90 1366
3192.43 1387
3192.96 1425
3193.50 1394
3194.03 1327
3194.56 1283
3195.09 1286
3195.63 1279
3196.16 1387
3196.69 1321
3197.23 1268
3197.76 1247
3198.29 1413
3198.83 1352
3199.36 1345
3199.89 1334
3200.43 1127
3200.96 1554
3201.49 1527
3202.03 1402
3202.56 1425
3203.09 1550
3203.63 1518
3204.16 1621
3204.69 1522
3205.23 1630
3205.76 1685
3206.30 1707
3206.83 1575
3207.36 1551
3207.90 1618
3208.43 1574
3208.97 1634
3209.50 1681
3210.03 1940
3210.57 1931
3211.10 1905
3211.64 2068
3212.17 1958
3212.70 1947
3213.24 2112
3213.77 2136
3214.31 2157
3214.84 2103
3215.38 2071
3215.91 2022
3216.45 1968
3216.98 1961
3217.52 1915
3218.05 1738
3218.59 1648
3219.12 1637
3219.66 1650
3220.19 1542
3220.73 1487
3221.26 1455
3221.80 1703
3222.33 1814
3222.87 1659
3223.40 1599
3223.94 1778
3224.47 1776
3225.01 1748
3225.54 1841
3226.08 1879
3226.61 2067
3227.15 2176
3227.69 1869
3228.22 1847
3228.76 1785
3229.29 1764
3229.83 1707
3230.36 1653
3230.90 1824
3231.44 1586
3231.97 1462
3232.51 1709
3233.04 1596
3233.58 1530
3234.12 1532
3234.65 1630
3235.19 1748
3235.72 1758
3236.26 1681
3236.80 1692
3237.33 1768
3237.87 1846
3238.41 1718
3238.94 1703
3239.48 1809
3240.02 1794
3240.55 1892
3241.09 1910
3241.63 1899
3242.16 1925
3242.70 1840
3243.24 1750
3243.77 1841
3244.31 1883
3244.85 1972
3245.39 1747
3245.92 1802
3246.46 1821
3247.00 1759
3247.53 1660
3248.07 1743
3248.61 1756
3249.15 1711
3249.68 1753
3250.22 1714
3250.76 1797
3251.30 1767
3251.83 1991
3252.37 1775
3252.91 1647
3253.45 1754
3253.98 1827
3254.52 1794
3255.06 1785
3255.60 1845
3256.14 1991
3256.67 1934
3257.21 1982
3257.75 1960
3258.29 1871
3258.83 2042
3259.37 2088
3259.90 2236
3260.44 2238
3260.98 2417
3261.52 2488
3262.06 2687
3262.60 2954
3263.13 2973
3263.67 3096
3264.21 3352
3264.75 3463
3265.29 4372
3265.83 5094
3266.37 5440
3266.91 6177
3267.44 5977
3267.98 7002
3268.52 6879
3269.06 7204
3269.60 7245
3270.14 7524
3270.68 7168
3271.22 6526
3271.76 5884
3272.30 5039
3272.84 4603
3273.38 3879
3273.91 3394
3274.45 2856
3274.99 2763
3275.53 2634
3276.07 2452
3276.61 2205
3277.15 2146
3277.69 2231
3278.23 2320
3278.77 2340
3279.31 2434
3279.85 2550
3280.39 2544
3280.93 2478
3281.47 2271
3282.01 2360
3282.55 2237
3283.09 2204
3283.63 2115
3284.17 2198
3284.71 2271
3285.25 2346
3285.79 2432
3286.33 2501
3286.87 2414
3287.42 2428
3287.96 2472
3288.50 2513
3289.04 2726
3289.58 2580
3290.12 2657
3290.66 2576
3291.20 2501
3291.74 2462
3292.28 2494
3292.82 2553
3293.36 2652
3293.91 2638
3294.45 2888
3294.99 2861
3295.53 3045
3296.07 3126
3296.61 3538
3297.15 3493
3297.69 3595
3298.24 3862
3298.78 3849
3299.32 3685
3299.86 3650
3300.40 3528
3300.94 3101
3301.49 2771
3302.03 2874
3302.57 2650
3303.11 2606
3303.65 2580
3304.19 2426
3304.74 2316
3305.28 2379
3305.82 2256
3306.36 2144
3306.90 2334
3307.45 2467
3307.99 2245
3308.53 2031
3309.07 2070
3309.62 1975
3310.16 1990
3310.70 1910
3311.24 2271
3311.79 2095
3312.33 2016
3312.87 2020
3313.41 1931
3313.96 1944
3314.50 2024
3315.04 2276
3315.59 2320
3316.13 2145
3316.67 2131
3317.21 2242
3317.76 2324
3318.30 2443
3318.84 2757
3319.39 2619
3319.93 2702
3320.47 2948
3321.02 3017
3321.56 3041
3322.10 3201
3322.65 3165
3323.19 2964
3323.73 2931
3324.28 2988
3324.82 3142
3325.36 3140
3325.91 3091
3326.45 2980
3327.00 2907
3327.54 2740
3328.08 2835
3328.63 2748
3329.17 2594
3329.72 2632
3330.26 2630
3330.80 2716
3331.35 2883
3331.89 3347
3332.44 4063
3332.98 5071
3333.53 6396
3334.07 8183
3334.61 10011
3335.16 12857
3335.70 15257
3336.25 18159
3336.79 20806
3337.34 23208
3337.88 23886
3338.43 24544
3338.97 25434
3339.52 24853
3340.06 23693
3340.61 21876
3341.15 18942
3341.70 15786
3342.24 13347
3342.79 10949
3343.33 8917
3343.88 7188
3344.42 5786
3344.97 5073
3345.51 4375
3346.06 3867
3346.60 3642
3347.15 3338
3347.69 3087
3348.24 2916
3348.78 2726
3349.33 2757
3349.88 2922
3350.42 2936
3350.97 2886
3351.51 3088
3352.06 3117
3352.61 3374
3353.15 3252
3353.70 3328
3354.24 3412
3354.79 3310
3355.34 3285
3355.88 3443
3356.43 3309
3356.97 3069
3357.52 2745
3358.07 2497
3358.61 2458
3359.16 2313
3359.71 2226
3360.25 2154
3360.80 2236
3361.35 2122
3361.89 2113
3362.44 2007
3362.99 2273
3363.53 2298
3364.08 2159
3364.63 2281
3365.17 2291
3365.72 2258
3366.27 2315
3366.81 2423
3367.36 2517
3367.91 2592
3368.46 2313
3369.00 2246
3369.55 2201
3370.10 2145
3370.64 2069
3371.19 2083
3371.74 2036
3372.29 2304
3372.83 2388
3373.38 2452
3373.93 2370
3374.48 2517
3375.03 2722
3375.57 2694
3376.12 2900
3376.67 2920
3377.22 2854
3377.76 2668
3378.31 2462
3378.86 2596
3379.41 2522
3379.96 2313
3380.50 2204
3381.05 2071
3381.60 2221
3382.15 2056
3382.70 1993
3383.25 2093
3383.79 2105
3384.34 2019
3384.89 2123
3385.44 2001
3385.99 1953
3386.54 1962
3387.09 1997
3387.64 2073
3388.18 2035
3388.73 1906
3389.28 1900
3389.83 1941
3390.38 1727
3390.93 1568
3391.48 1739
3392.03 1824
3392.58 1785
3393.13 1637
3393.67 1596
3394.22 1642
3394.77 1528
3395.32 1556
3395.87 1646
3396.42 1580
3396.97 1748
3397.52 1695
3398.07 1556
3398.62 1520
3399.17 1442
3399.72 1539
3400.27 1500
3400.82 1396
3401.37 1475
3401.92 1428
3402.47 1360
3403.02 1602
3403.57 1548
3404.12 1565
3404.67 1378
3405.22 1388
3405.77 1331
3406.32 1349
3406.87 1335
3407.42 1384
3407.97 1502
3408.52 1412
3409.07 1595
3409.62 1505
3410.17 1463
3410.72 1474
3411.27 1497
3411.82 1537
3412.38 1543
3412.93 1809
3413.48 1621
3414.03 1517
3414.58 1583
3415.13 1684
3415.68 1678
3416.23 1670
3416.78 1625
3417.33 1561
3417.89 1519
3418.44 1542
3418.99 1523
3419.54 1447
3420.09 1764
3420.64 1637
3421.19 1550
3421.74 1596
3422.30 1583
3422.85 1723
3423.40 1587
3423.95 1527
3424.50 1650
3425.05 1669
3425.61 1560
3426.16 1679
3426.71 1713
3427.26 1772
3427.81 1756
3428.37 1661
3428.92 1649
3429.47 1526
3430.02 1556
3430.58 1590
3431.13 1348
3431.68 1385
3432.23 1400
3432.78 1563
3433.34 1552
3433.89 1507
3434.44 1404
3434.99 1514
3435.55 1527
3436.10 1412
3436.65 1350
3437.21 1350
3437.76 1487
3438.31 1494
3438.86 1417
3439.42 1492
3439.97 1465
3440.52 1648
3441.08 1549
3441.63 1336
3442.18 1475
3442.74 1429
3443.29 1481
3443.84 1626
3444.40 1499
3444.95 1478
3445.50 1592
3446.06 1569
3446.61 1453
3447.16 1385
3447.72 1374
3448.27 1277
3448.82 1276
3449.38 1339
3449.93 1315
3450.48 1357
3451.04 1429
3451.59 1353
3452.15 1239
3452.70 1159
3453.25 1240
3453.81 1249
3454.36 1380
3454.92 1333
3455.47 1265
3456.03 1374
3456.58 1370
3457.13 1403
3457.69 1319
3458.24 1301
3458.80 1256
3459.35 1292
3459.91 1467
3460.46 1397
3461.02 1359
3461.57 1407
3462.13 1359
3462.68 1307
3463.24 1448
3463.79 1445
3464.34 1308
3464.90 1509
3465.46 1403
3466.01 1418
3466.57 1395
3467.12 1477
3467.68 1508
3468.23 1433
3468.79 1353
3469.34 1374
3469.90 1423
3470.45 1300
3471.01 1311
3471.56 1354
3472.12 1598
3472.67 1516
3473.23 1397
3473.79 1361
3474.34 1512
3474.90 1580
3475.45 1569
3476.01 1380
3476.56 1571
3477.12 1600
3477.68 1605
3478.23 1536
3478.79 1680
3479.35 1592
3479.90 1694
3480.46 1762
3481.01 1757
3481.57 1782
3482.13 1761
3482.68 1790
3483.24 1794
3483.80 1746
3484.35 2035
3484.91 1736
3485.47 1887
3486.02 1843
3486.58 1754
3487.14 1918
3487.69 1828
3488.25 1750
3488.81 1782
3489.36 1900
3489.92 2003
3490.48 2347
3491.03 2809
3491.59 3022
3492.15 3570
3492.71 3955
3493.26 4264
3493.82 4452
3494.38 4671
3494.94 4610
3495.49 4609
3496.05 4549
3496.61 4346
3497.17 4002
3497.72 3904
3498.28 4104
3498.84 4235
3499.40 4041
3499.95 4552
3500.51 5054
3501.07 5068
3501.63 5064
3502.19 5103
3502.74 5146
3503.30 5127
3503.86 4523
3504.42 4201
3504.98 3795
3505.53 3682
3506.09 3828
3506.65 3521
3507.21 3221
3507.77 3236
3508.33 3356
3508.88 3197
3509.44 3111
3510.00 3122
3510.56 2708
3511.12 2699
3511.68 2660
3512.24 2482
3512.80 2175
3513.35 1971
3513.91 2033
3514.47 1932
3515.03 2066
3515.59 2013
3516.15 2008
3516.71 1904
3517.27 1587
3517.83 1646
3518.39 1595
3518.95 1670
3519.50 1577
3520.06 1556
3520.62 1625
3521.18 1627
3521.74 1635
3522.30 1617
3522.86 1572
3523.42 1708
3523.98 1600
3524.54 1656
3525.10 1783
3525.66 1765
3526.22 1757
3526.78 1764
3527.34 1599
3527.90 1502
3528.46 1411
3529.02 1412
3529.58 1456
3530.14 1495
3530.70 1307
3531.26 1373
3531.82 1461
3532.38 1474
3532.94 1341
3533.50 1240
3534.06 1427
3534.62 1458
3535.18 1548
3535.75 1432
3536.31 1411
3536.87 1480
3537.43 1386
3537.99 1270
3538.55 1431
3539.11 1382
3539.67 1424
3540.23 1563
3540.79 1483
3541.35 1624
3541.92 1576
3542.48 1493
3543.04 1429
3543.60 1381
3544.16 1403
3544.72 1616
3545.28 1794
3545.84 1661
3546.41 1556
3546.97 1533
3547.53 1527
3548.09 1474
3548.65 1421
3549.21 1512
3549.78 1302
3550.34 1227
3550.90 1171
3551.46 1102
3552.02 1251
3552.59 1279
3553.15 1183
3553.71 1191
3554.27 1393
3554.83 1369
3555.40 1216
3555.96 1264
3556.52 1307
3557.08 1127
3557.65 1055
3558.21 1234
3558.77 1239
3559.33 1153
3559.90 1173
3560.46 1283
3561.02 1259
3561.58 1367
3562.15 1245
3562.71 1233
3563.27 1308
3563.83 1186
3564.40 1387
3564.96 1387
3565.52 1311
3566.09 1233
3566.65 1236
3567.21 1324
3567.78 1217
3568.34 1191
3568.90 1178
3569.47 1287
3570.03 1312
3570.59 1231
3571.16 1217
3571.72 1207
3572.28 1174
3572.85 1187
3573.41 1155
3573.97 1275
3574.54 1149
3575.10 1172
3575.66 1158
3576.23 1200
3576.79 1128
3577.36 1323
3577.92 1295
3578.48 1213
3579.05 1371
3579.61 1334
3580.18 1329
3580.74 1319
3581.31 1251
3581.87 1241
3582.43 1263
3583.00 1170
3583.56 1341
3584.13 1243
3584.69 1371
3585.26 1411
3585.82 1345
3586.39 1343
3586.95 1249
3587.52 1289
3588.08 1249
3588.64 1171
3589.21 1306
3589.77 1325
3590.34 1361
3590.90 1110
3591.47 1153
3592.03 1304
3592.60 1351
3593.17 1293
3593.73 1177
3594.30 1157
3594.86 1291
3595.43 1129
3595.99 1097
3596.56 1125
3597.12 1250
3597.69 1216
3598.25 1236
3598.82 1242
3599.39 1265
3599.95 1382
3600.52 1357
3601.08 1171
3601.65 1228
3602.21 1095
3602.78 1217
3603.35 1423
3603.91 1183
3604.48 1183
3605.04 1244
3605.61 1070
3606.18 1177
3606.74 1051
3607.31 1017
3607.88 1055
3608.44 926
3609.01 1035
3609.57 1090
3610.14 1052
3610.71 918
3611.27 1055
3611.84 1003
3612.41 1060
3612.97 1010
3613.54 1041
3614.11 1030
3614.68 1070
3615.24 1132
3615.81 1161
3616.38 1333
3616.94 1211
3617.51 1199
3618.08 1322
3618.64 1400
3619.21 1597
3619.78 1794
3620.35 1892
3620.91 1964
3621.48 1910
3622.05 1740
3622.62 1751
3623.18 1476
3623.75 1542
3624.32 1489
3624.89 1322
3625.45 1392
3626.02 1206
3626.59 1260
3627.16 1071
3627.73 1054
3628.29 1009
3628.86 1038
3629.43 1101
3630.00 1064
3630.57 1153
3631.13 1102
3631.70 1104
3632.27 1020
3632.84 1127
3633.41 1203
3633.98 1040
3634.54 1249
3635.11 1096
3635.68 989
3636.25 925
3636.82 1172
3637.39 1125
3637.96 1100
3638.52 1121
3639.09 1124
3639.66 1162
3640.23 1196
3640.80 1300
3641.37 1469
3641.94 1635
3642.51 1576
3643.08 1561
3643.65 1668
3644.21 1776
3644.78 1623
3645.35 1680
3645.92 1620
3646.49 1513
3647.06 1558
3647.63 1494
3648.20 1451
3648.77 1328
3649.34 1301
3649.91 1247
3650.48 1216
3651.05 1245
3651.62 1321
3652.19 1249
3652.76 1353
3653.33 1391
3653.90 1211
3654.47 1194
3655.04 1284
3655.61 1430
3656.18 1486
3656.75 1467
3657.32 1548
3657.89 1413
3658.46 1544
3659.03 1525
3659.60 1716
3660.17 1630
3660.74 1603
3661.31 1486
3661.88 1534
3662.45 1616
3663.02 1647
3663.59 1624
3664.16 1656
3664.74 1526
3665.31 1403
3665.88 1495
3666.45 1587
3667.02 1511
3667.59 1555
3668.16 1731
3668.73 1709
3669.30 1511
3669.87 1551
3670.45 1440
3671.02 1448
3671.59 1484
3672.16 1429
3672.73 1408
3673.30 1444
3673.87 1291
3674.45 1357
3675.02 1232
3675.59 1351
3676.16 1559
3676.73 1367
3677.30 1483
3677.88 1372
3678.45 1717
3679.02 1658
3679.59 1394
3680.16 1504
3680.74 1353
3681.31 1510
3681.88 1244
3682.45 1277
3683.02 1323
3683.60 1246
3684.17 1222
3684.74 1141
3685.31 1208
3685.89 1183
3686.46 1150
3687.03 1161
3687.60 1313
3688.18 1200
3688.75 1401
3689.32 1428
3689.89 1600
3690.47 1563
3691.04 1622
3691.61 1635
3692.19 1728
3692.76 1637
3693.33 1561
3693.91 1589
3694.48 1378
3695.05 1438
3695.62 1514
3696.20 1395
3696.77 1364
3697.34 1237
3697.92 1236
3698.49 1295
3699.06 1255
3699.64 1158
3700.21 1272
3700.79 1292
3701.36 1332
3701.93 1283
3702.51 1386
3703.08 1350
3703.65 1376
3704.23 1498
3704.80 1363
3705.38 1344
3705.95 1402
3706.52 1234
3707.10 1372
3707.67 1372
3708.25 1340
3708.82 1319
3709.39 1278
3709.97 1298
3710.54 1227
3711.12 1264
3711.69 1129
3712.27 1210
3712.84 1392
3713.42 1446
3713.99 1387
3714.57 1360
3715.14 1362
3715.71 1313
3716.29 1254
3716.86 1249
3717.44 1169
3718.01 1183
3718.59 1245
3719.16 1210
3719.74 1161
3720.31 1038
3720.89 1245
3721.47 1164
3722.04 1121
3722.62 941
3723.19 1063
3723.77 1019
3724.34 1085
3724.92 1049
3725.49 979
3726.07 1056
3726.64 1158
3727.22 1064
3727.80 1032
3728.37 984
3728.95 1154
3729.52 1099
3730.10 1145
3730.67 1185
3731.25 1238
3731.83 1131
3732.40 1144
3732.98 1258
3733.55 1124
3734.13 1248
3734.71 1187
3735.28 1374
3735.86 1274
3736.44 1227
3737.01 1363
3737.59 1298
3738.17 1171
3738.74 1156
3739.32 1232
3739.90 1147
3740.47 1112
3741.05 1108
3741.63 1240
3742.20 1055
3742.78 1059
3743.36 1034
3743.93 988
3744.51 1104
3745.09 1151
3745.66 1076
3746.24 1124
3746.82 1080
3747.40 1197
3747.97 1077
3748.55 1026
3749.13 983
3749.70 1077
3750.28 1116
3750.86 1150
3751.44 1108
3752.02 891
3752.59 975
3753.17 1049
3753.75 1069
3754.33 977
3754.90 1021
3755.48 1021
3756.06 1045
3756.64 1012
3757.22 1049
3757.79 942
3758.37 1102
3758.95 1020
3759.53 1017
3760.11 981
3760.68 1011
3761.26 1106
3761.84 1039
3762.42 1020
3763.00 1020
3763.58 1051
3764.15 1034
3764.73 1020
3765.31 1052
3765.89 1003
3766.47 1044
3767.05 1129
3767.63 1081
3768.21 1093
3768.78 1164
3769.36 1118
3769.94 1172
3770.52 1061
3771.10 1121
3771.68 942
3772.26 1059
3772.84 932
3773.42 926
3774.00 989
3774.58 1054
3775.15 1133
3775.73 1041
3776.31 1133
3776.89 1099
3777.47 1004
3778.05 993
3778.63 973
3779.21 1079
3779.79 1063
3780.37 1090
3780.95 1039
3781.53 1037
3782.11 1095
3782.69 1062
3783.27 1021
3783.85 1005
3784.43 987
3785.01 1063
3785.59 942
3786.17 1002
3786.75 1093
3787.33 1074
3787.91 1090
3788.49 1125
3789.07 1129
3789.65 1071
3790.23 1131
3790.81 1173
3791.39 1004
3791.98 998
3792.56 988
3793.14 1034
3793.72 963
3794.30 1032
3794.88 944
3795.46 958
3796.04 1013
3796.62 1003
3797.20 997
3797.78 963
3798.37 1041
3798.95 1008
3799.53 951
3800.11 907
3800.69 923
3801.27 956
3801.85 1009
3802.43 1023
3803.02 1072
3803.60 1082
3804.18 1118
3804.76 1087
3805.34 1061
3805.92 1051
3806.51 1137
3807.09 1152
3807.67 1104
3808.25 1156
3808.83 1153
3809.42 1087
3810.00 1300
3810.58 1288
3811.16 1350
3811.74 1159
3812.33 1205
3812.91 1262
3813.49 1079
3814.07 1222
3814.66 1132
3815.24 1073
3815.82 1106
3816.40 1143
3816.99 1174
3817.57 1048
3818.15 1084
3818.73 1119
3819.32 1124
3819.90 1122
3820.48 1112
3821.06 996
3821.65 1139
3822.23 1109
3822.81 1078
3823.40 998
3823.98 988
3824.56 1069
3825.15 1012
3825.73 978
3826.31 957
3826.90 975
3827.48 1012
3828.06 961
3828.65 960
3829.23 985
3829.81 979
3830.40 1034
3830.98 1011
3831.56 1014
3832.15 1000
3832.73 1167
3833.32 858
3833.90 891
3834.48 876
3835.07 892
3835.65 1008
3836.23 1116
3836.82 949
3837.40 986
3837.99 993
3838.57 904
3839.16 937
3839.74 1068
3840.32 1054
3840.91 998
3841.49 1057
3842.08 978
3842.66 1084
3843.25 1042
3843.83 1028
3844.42 1015
3845.00 1028
3845.59 981
3846.17 872
3846.76 858
3847.34 1000
3847.92 943
3848.51 1057
3849.09 1061
3849.68 1060
3850.27 1021
3850.85 960
3851.44 989
3852.02 1008
3852.61 1043
3853.19 1138
3853.78 1026
3854.36 966
3854.95 959
3855.53 1044
3856.12 971
3856.70 969
3857.29 1032
3857.88 1127
3858.46 1111
3859.05 1203
3859.63 1100
3860.22 1168
3860.80 1238
3861.39 1279
3861.98 1336
3862.56 1312
3863.15 1439
3863.73 1517
3864.32 1528
3864.91 1451
3865.49 1347
3866.08 1562
3866.67 1630
3867.25 1535
3867.84 1393
3868.43 1477
3869.01 1258
3869.60 1235
3870.19 1192
3870.77 1146
3871.36 1220
3871.95 1247
3872.53 1129
3873.12 1138
3873.71 1018
3874.29 1096
3874.88 1192
3875.47 1205
3876.05 1214
3876.64 1248
3877.23 1156
3877.82 1250
3878.40 1184
3878.99 1319
3879.58 1292
3880.16 1074
3880.75 1164
3881.34 1120
3881.93 1131
3882.51 1143
3883.10 1083
3883.69 1072
3884.28 999
3884.87 963
3885.45 1043
3886.04 1111
3886.63 1045
3887.22 986
3887.80 1011
3888.39 988
3888.98 1087
3889.57 999
3890.16 1079
3890.74 1174
3891.33 1087
3891.92 1291
3892.51 1286
3893.10 1150
3893.69 1227
3894.27 1134
3894.86 1250
3895.45 1280
3896.04 1139
3896.63 1168
3897.22 1161
3897.81 1074
3898.40 951
3898.98 1149
3899.57 1142
3900.16 1111
3900.75 1079
3901.34 1159
3901.93 1191
3902.52 1151
3903.11 1059
3903.70 1167
3904.29 1207
3904.87 1228
3905.46 1070
3906.05 1152
3906.64 1272
3907.23 1220
3907.82 1133
3908.41 1201
3909.00 1200
3909.59 1077
3910.18 1221
3910.77 1238
3911.36 1196
3911.95 1027
3912.54 987
3913.13 992
3913.72 1125
3914.31 1019
3914.90 1015
3915.49 1052
3916.08 961
3916.67 1059
3917.26 988
3917.85 1025
3918.44 1026
3919.03 1051
3919.62 1013
3920.21 1029
3920.80 1019
3921.39 1120
3921.98 1176
3922.57 1098
3923.16 1152
3923.75 1136
3924.34 996
3924.94 995
3925.53 1118
3926.12 1035
3926.71 996
3927.30 1033
3927.89 925
3928.48 949
3929.07 934
3929.66 879
3930.25 934
3930.85 948
3931.44 914
3932.03 907
3932.62 1017
3933.21 839
3933.80 815
3934.39 894
3934.99 871
3935.58 869
3936.17 788
3936.76 922
3937.35 773
3937.94 847
3938.54 884
3939.13 720
3939.72 773
3940.31 801
3940.90 950
3941.49 880
3942.09 912
3942.68 864
3943.27 892
3943.86 1034
3944.46 1009
3945.05 1032
3945.64 920
3946.23 939
3946.82 804
3947.42 846
3948.01 892
3948.60 1006
3949.20 1022
3949.79 1066
3950.38 882
3950.97 1074
3951.57 921
3952.16 902
3952.75 915
3953.34 962
3953.94 1022
3954.53 987
3955.12 987
3955.72 818
3956.31 863
3956.90 939
3957.50 988
3958.09 949
3958.68 887
3959.28 956
3959.87 1102
3960.46 1041
3961.06 1049
3961.65 1042
3962.24 1000
3962.84 1180
3963.43 1130
3964.02 1080
3964.62 928
3965.21 904
3965.81 961
3966.40 1011
3966.99 1059
3967.59 1153
3968.18 1121
3968.78 1108
3969.37 1145
3969.96 925
3970.56 1005
3971.15 1072
3971.75 1016
3972.34 1016
3972.94 984
3973.53 924
3974.12 950
3974.72 973
3975.31 995
3975.91 963
3976.50 957
3977.10 1127
3977.69 1108
3978.29 1168
3978.88 1117
3979.48 1034
3980.07 1023
3980.67 1142
3981.26 1089
3981.86 1030
3982.45 964
3983.05 1069
3983.64 1019
3984.24 1106
3984.83 1036
3985.43 907
3986.02 936
3986.62 1050
3987.21 1087
3987.81 1118
3988.40 1181
3989.00 1129
3989.60 1126
3990.19 1025
3990.79 1030
3991.38 1018
3991.98 862
3992.57 927
3993.17 1087
3993.77 1093
3994.36 1019
3994.96 966
3995.55 1023
3996.15 1128
3996.75 1151
3997.34 1123
3997.94 995
3998.54 1040
3999.13 997
3999.73 1005
4000.32 1032
4000.92 1068
4001.52 1154
4002.11 1160
4002.71 1034
4003.31 1197
4003.90 1042
4004.50 1044
4005.10 949
4005.69 1026
4006.29 970
4006.89 970
4007.49 1120
4008.08 1126
4008.68 1063
4009.28 1093
4009.87 1154
4010.47 1111
4011.07 1114
4011.67 1106
4012.26 1098
4012.86 1117
4013.46 1113
4014.05 1149
4014.65 980
4015.25 1135
4015.85 1062
4016.44 1116
4017.04 1161
4017.64 1180
4018.24 1200
4018.84 1144
4019.43 1102
4020.03 977
4020.63 1053
4021.23 949
4021.83 1039
4022.42 1128
4023.02 1086
4023.62 1126
4024.22 1062
4024.82 1185
4025.41 1159
4026.01 1170
4026.61 1118
4027.21 1174
4027.81 1242
4028.41 1256
4029.01 1355
4029.60 1370
4030.20 1421
4030.80 1442
4031.40 1464
4032.00 1535
4032.60 1587
4033.20 1498
4033.80 1353
4034.39 1452
4034.99 1466
4035.59 1320
4036.19 1414
4036.79 1272
4037.39 1325
4037.99 1210
4038.59 1116
4039.19 1055
4039.79 909
4040.39 993
4040.99 1015
4041.59 1038
4042.18 908
4042.78 891
4043.38 1051
4043.98 991
4044.58 932
4045.18 933
4045.78 1046
4046.38 1019
4046.98 987
4047.58 988
4048.18 1020
4048.78 1007
4049.38 1059
4049.98 1028
4050.58 889
4051.18 1041
4051.78 965
4052.38 1021
4052.98 1107
4053.58 1109
4054.19 1036
4054.79 973
4055.39 989
4055.99 1044
4056.59 1072
4057.19 975
4057.79 924
4058.39 989
4058.99 1011
4059.59 932
4060.19 925
4060.79 819
4061.39 849
4061.99 824
4062.60 929
4063.20 1017
4063.80 951
4064.40 788
4065.00 914
4065.60 990
4066.20 955
4066.80 840
4067.41 781
4068.01 881
4068.61 830
4069.21 841
4069.81 959
4070.41 895
4071.02 898
4071.62 941
4072.22 928
4072.82 847
4073.42 841
4074.02 967
4074.63 845
4075.23 889
4075.83 889
4076.43 874
4077.03 940
4077.64 922
4078.24 920
4078.84 848
4079.44 868
4080.05 881
4080.65 1015
4081.25 946
4081.85 906
4082.46 947
4083.06 924
4083.66 889
4084.26 855
4084.87 845
4085.47 945
4086.07 972
4086.67 981
4087.28 874
4087.88 706
4088.48 816
4089.09 772
4089.69 802
4090.29 810
4090.90 847
4091.50 797
4092.10 834
4092.71 861
4093.31 811
4093.91 847
4094.52 847
4095.12 869
4095.72 861
4096.33 1004
4096.93 888
4097.53 835
4098.14 820
4098.74 1025
4099.34 836
4099.95 942
4100.55 1016
4101.16 971
4101.76 1049
4102.36 869
4102.97 964
4103.57 984
4104.18 971
4104.78 950
4105.38 868
4105.99 824
4106.59 971
4107.20 890
4107.80 777
4108.41 782
4109.01 898
4109.62 892
4110.22 901
4110.82 813
4111.43 856
4112.03 868
4112.64 789
4113.24 719
4113.85 773
4114.45 852
4115.06 838
4115.66 779
4116.27 1025
4116.87 969
4117.48 778
4118.08 956
4118.69 967
4119.29 927
4119.90 974
4120.50 863
4121.11 874
4121.72 838
4122.32 925
4122.93 942
4123.53 853
4124.14 989
4124.74 1004
4125.35 963
4125.95 970
4126.56 991
4127.17 975
4127.77 944
4128.38 924
4128.98 892
4129.59 881
4130.20 903
4130.80 869
4131.41 912
4132.01 942
4132.62 919
4133.23 938
4133.83 909
4134.44 945
4135.05 996
4135.65 1026
4136.26 1026
4136.87 911
4137.47 1148
4138.08 1117
4138.69 969
4139.29 1128
4139.90 1029
4140.51 959
4141.11 1078
4141.72 1168
4142.33 1062
4142.93 1217
4143.54 1103
4144.15 1107
4144.75 972
4145.36 1004
4145.97 1126
4146.58 1111
4147.18 1004
4147.79 1049
4148.40 994
4149.01 1006
4149.61 875
4150.22 847
4150.83 948
4151.44 985
4152.04 949
4152.65 1018
4153.26 833
4153.87 835
4154.47 895
4155.08 791
4155.69 892
4156.30 889
4156.91 978
4157.51 848
4158.12 871
4158.73 920
4159.34 810
4159.95 800
4160.56 808
4161.16 826
4161.77 856
4162.38 914
4162.99 843
4163.60 991
4164.21 828
4164.81 834
4165.42 1007
4166.03 1100
4166.64 1095
4167.25 992
4167.86 1129
4168.47 1118
4169.08 1093
4169.69 1044
4170.29 1066
4170.90 1055
4171.51 982
4172.12 933
4172.73 857
4173.34 1005
4173.95 954
4174.56 935
4175.17 941
4175.78 890
4176.39 793
4177.00 820
4177.61 750
4178.22 837
4178.82 1054
4179.43 946
4180.04 871
4180.65 897
4181.26 977
4181.87 892
4182.48 1024
4183.09 940
4183.70 982
4184.31 944
4184.92 847
4185.53 854
4186.14 859
4186.75 897
4187.36 904
4187.97 865
4188.58 928
4189.19 878
4189.81 912
4190.42 898
4191.03 897
4191.64 841
4192.25 860
4192.86 947
4193.47 898
4194.08 1045
4194.69 1192
4195.30 1067
4195.91 1042
4196.52 1064
4197.13 1087
4197.74 1050
4198.36 1156
4198.97 1173
4199.58 1086
4200.19 1084
4200.80 1046
4201.41 971
4202.02 909
4202.63 908
4203.25 969
4203.86 997
4204.47 903
4205.08 898
4205.69 813
4206.30 837
4206.92 875
4207.53 911
4208.14 912
4208.75 907
4209.36 946
4209.97 892
4210.59 932
4211.20 921
4211.81 895
4212.42 930
4213.03 959
4213.65 954
4214.26 1001
4214.87 998
4215.48 925
4216.10 885
4216.71 1008
4217.32 1031
4217.93 1121
4218.55 1143
4219.16 1097
4219.77 1118
4220.38 1097
4221.00 1267
4221.61 1200
4222.22 1150
4222.83 1266
4223.45 1361
4224.06 1444
4224.67 1467
4225.29 1336
4225.90 1353
4226.51 1464
4227.13 1519
4227.74 1554
4228.35 1722
4228.96 1913
4229.58 1893
4230.19 1855
4230.80 1779
4231.42 2034
4232.03 2078
4232.65 2150
4233.26 2094
4233.87 2105
4234.49 2145
4235.10 2207
4235.71 2222
4236.33 2395
4236.94 2768
4237.56 2549
4238.17 2599
4238.78 2790
4239.40 2459
4240.01 2337
4240.63 1960
4241.24 2033
4241.85 1796
4242.47 1695
4243.08 1515
4243.70 1408
4244.31 1388
4244.93 1264
4245.54 1465
4246.15 1263
4246.77 1102
4247.38 1234
4248.00 1170
4248.61 1171
4249.23 1103
4249.84 1143
4250.46 1296
4251.07 1218
4251.69 1320
4252.30 1206
4252.92 1124
4253.53 1166
4254.15 1145
4254.76 1121
4255.38 1122
4255.99 978
4256.61 1147
4257.22 1157
4257.84 1194
4258.45 1173
4259.07 1139
4259.69 1048
4260.30 1056
4260.92 999
4261.53 976
4262.15 995
4262.76 882
4263.38 975
4263.99 1076
4264.61 946
4265.23 1037
4265.84 1110
4266.46 1043
4267.07 1017
4267.69 1041
4268.31 1029
4268.92 975
4269.54 987
4270.16 1034
4270.77 1009
4271.39 1029
4272.00 1056
4272.62 1045
4273.24 928
4273.85 1016
4274.47 956
4275.09 962
4275.70 1012
4276.32 1127
4276.94 1020
4277.55 934
4278.17 1017
4278.79 1100
4279.40 1050
4280.02 1045
4280.64 960
4281.26 968
4281.87 1001
4282.49 913
4283.11 944
4283.72 897
4284.34 953
4284.96 972
4285.58 804
4286.19 775
4286.81 870
4287.43 969
4288.05 955
4288.66 930
4289.28 928
4289.90 879
4290.52 819
4291.13 815
4291.75 877
4292.37 886
4292.99 905
4293.61 826
4294.22 936
4294.84 946
4295.46 924
4296.08 896
4296.70 898
4297.31 857
4297.93 987
4298.55 959
4299.17 874
4299.79 891
4300.41 943
4301.03 930
4301.64 881
4302.26 870
4302.88 768
4303.50 984
4304.12 882
4304.74 952
4305.36 867
4305.97 920
4306.59 930
4307.21 876
4307.83 863
4308.45 809
4309.07 894
4309.69 908
4310.31 914
4310.93 916
4311.55 815
4312.17 797
4312.78 881
4313.40 854
4314.02 823
4314.64 1009
4315.26 820
4315.88 918
4316.50 910
4317.12 805
4317.74 831
4318.36 801
4318.98 987
4319.60 912
4320.22 910
4320.84 908
4321.46 1007
4322.08 871
4322.70 1027
4323.32 1007
4323.94 961
4324.56 980
4325.18 982
4325.80 1025
4326.42 1015
4327.04 1021
4327.66 1006
4328.28 975
4328.90 1021
4329.52 999
4330.14 1169
4330.76 1064
4331.39 1058
4332.01 1040
4332.63 1053
4333.25 993
4333.87 1011
4334.49 1125
4335.11 1063
4335.73 1100
4336.35 1088
4336.97 1182
4337.59 1506
4338.22 1470
4338.84 1710
4339.46 1883
4340.08 1851
4340.70 1779
4341.32 1697
4341.94 1826
4342.57 1651
4343.19 1663
4343.81 1724
4344.43 1662
4345.05 1663
4345.67 1835
4346.29 1991
4346.92 2232
4347.54 2348
4348.16 2642
4348.78 2599
4349.40 2562
4350.03 2708
4350.65 2677
4351.27 2482
4351.89 2121
4352.51 1969
4353.14 1828
4353.76 1569
4354.38 1297
4355.00 1325
4355.63 1403
4356.25 1357
4356.87 1181
4357.49 1084
4358.12 1155
4358.74 1163
4359.36 1076
4359.98 1088
4360.61 1086
4361.23 1216
4361.85 1084
4362.48 1010
4363.10 1090
4363.72 1170
4364.34 1201
4364.97 1081
4365.59 1019
4366.21 1108
4366.84 1058
4367.46 1077
4368.08 1156
4368.71 1090
4369.33 1093
4369.95 955
4370.58 1011
4371.20 990
4371.82 898
4372.45 967
4373.07 993
4373.70 848
4374.32 786
4374.94 898
4375.57 914
4376.19 947
4376.81 853
4377.44 881
4378.06 919
4378.69 961
4379.31 1054
4379.94 973
4380.56 907
4381.18 868
4381.81 934
4382.43 982
4383.06 848
4383.68 842
4384.31 894
4384.93 873
4385.55 801
4386.18 920
4386.80 849
4387.43 826
4388.05 832
4388.68 765
4389.30 707
4389.93 823
4390.55 750
4391.18 665
4391.80 766
4392.43 675
4393.05 762
4393.68 760
4394.30 858
4394.93 856
4395.55 803
4396.18 797
4396.80 924
4397.43 913
4398.05 876
4398.68 924
4399.31 891
4399.93 813
4400.56 896
4401.18 925
4401.81 878
4402.43 735
4403.06 840
4403.69 838
4404.31 737
4404.94 747
4405.56 851
4406.19 751
4406.82 764
4407.44 860
4408.07 860
4408.69 807
4409.32 865
4409.95 869
4410.57 845
4411.20 884
4411.83 912
4412.45 828
4413.08 770
4413.71 888
4414.33 811
4414.96 899
4415.59 812
4416.21 844
4416.84 858
4417.47 888
4418.09 825
4418.72 868
4419.35 882
4419.97 886
4420.60 967
4421.23 910
4421.85 841
4422.48 866
4423.11 789
4423.74 831
4424.36 779
4424.99 806
4425.62 775
4426.25 749
4426.87 764
4427.50 770
4428.13 705
4428.76 768
4429.38 761
4430.01 764
4430.64 758
4431.27 790
4431.89 837
4432.52 763
4433.15 782
4433.78 811
4434.41 812
4435.03 717
4435.66 693
4436.29 770
4436.92 861
4437.55 879
4438.18 866
4438.80 705
4439.43 879
4440.06 850
4440.69 782
4441.32 816
4441.95 753
4442.57 743
4443.20 740
4443.83 802
4444.46 733
4445.09 709
4445.72 699
4446.35 837
4446.98 801
4447.61 753
4448.23 811
4448.86 820
4449.49 805
4450.12 828
4450.75 785
4451.38 818
4452.01 873
4452.64 864
4453.27 946
4453.90 903
4454.53 894
4455.16 849
4455.79 962
4456.42 938
4457.05 947
4457.67 901
4458.30 998
4458.93 1061
4459.56 936
4460.19 860
4460.82 831
4461.45 760
4462.08 892
4462.71 794
4463.34 853
4463.97 752
4464.60 624
4465.23 701
4465.86 823
4466.49 766
4467.13 735
4467.76 858
4468.39 812
4469.02 863
4469.65 765
4470.28 713
4470.91 747
4471.54 837
4472.17 707
4472.80 764
4473.43 717
4474.06 710
4474.69 801
4475.32 731
4475.95 747
4476.59 826
4477.22 763
4477.85 763
4478.48 798
4479.11 698
4479.74 749
4480.37 668
4481.00 746
4481.64 778
4482.27 783
4482.90 819
4483.53 861
4484.16 831
4484.79 885
4485.42 882
4486.06 861
4486.69 757
4487.32 750
4487.95 774
4488.58 767
4489.22 791
4489.85 837
4490.48 945
4491.11 862
4491.74 756
4492.38 826
4493.01 801
4493.64 746
4494.27 741
4494.90 902
4495.54 824
4496.17 908
4496.80 917
4497.43 880
4498.07 841
4498.70 812
4499.33 818
4499.96 868
4500.60 951
4501.23 1066
4501.86 1198
4502.50 1117
4503.13 1191
4503.76 1235
4504.39 1153
4505.03 985
4505.66 991
4506.29 1066
4506.93 1116
4507.56 946
4508.19 938
4508.83 1013
4509.46 937
4510.09 735
4510.73 827
4511.36 842
4511.99 989
4512.63 943
4513.26 854
4513.89 833
4514.53 889
4515.16 861
4515.80 925
4516.43 916
4517.06 827
4517.70 857
4518.33 779
4518.97 960
4519.60 929
4520.23 981
4520.87 670
4521.50 760
4522.14 882
4522.77 847
4523.40 849
4524.04 862
4524.67 806
4525.31 748
4525.94 982
4526.58 838
4527.21 775
4527.85 817
4528.48 884
4529.12 994
4529.75 958
4530.38 1016
4531.02 1114
4531.65 1165
4532.29 1290
4532.92 1301
4533.56 1271
4534.19 1427
4534.83 1388
4535.46 1482
4536.10 1436
4536.74 1207
4537.37 1203
4538.01 1364
4538.64 1148
4539.28 1050
4539.91 974
4540.55 897
4541.18 950
4541.82 993
4542.45 882
4543.09 912
4543.73 756
4544.36 844
4545.00 856
4545.63 779
4546.27 760
4546.91 742
4547.54 720
4548.18 736
4548.81 750
4549.45 833
4550.09 970
4550.72 838
4551.36 830
4551.99 877
4552.63 902
4553.27 882
4553.90 810
4554.54 852
4555.18 767
4555.81 825
4556.45 766
4557.09 852
4557.72 871
4558.36 735
4559.00 676
4559.63 807
4560.27 710
4560.91 703
4561.54 749
4562.18 754
4562.82 777
4563.46 747
4564.09 843
4564.73 819
4565.37 881
4566.00 747
4566.64 804
4567.28 825
4567.92 800
4568.55 779
4569.19 738
4569.83 883
4570.47 796
4571.10 730
4571.74 855
4572.38 830
4573.02 805
4573.66 698
4574.29 646
4574.93 728
4575.57 778
4576.21 770
4576.85 896
4577.48 850
4578.12 745
4578.76 845
4579.40 799
4580.04 818
4580.67 780
4581.31 772
4581.95 770
4582.59 815
4583.23 781
4583.87 875
4584.51 847
4585.14 773
4585.78 781
4586.42 1005
4587.06 823
4587.70 756
4588.34 791
4588.98 916
4589.62 944
4590.26 825
4590.89 1029
4591.53 1067
4592.17 1155
4592.81 1146
4593.45 1280
4594.09 1335
4594.73 1261
4595.37 1268
4596.01 1020
4596.65 1029
4597.29 906
4597.93 891
4598.57 961
4599.21 993
4599.85 1049
4600.49 931
4601.12 875
4601.76 918
4602.40 1067
4603.04 952
4603.68 1008
4604.32 1037
4604.96 899
4605.60 877
4606.24 1028
4606.88 1050
4607.52 980
4608.17 962
4608.81 1016
4609.45 960
4610.09 1012
4610.73 1001
4611.37 886
4612.01 1001
4612.65 973
4613.29 959
4613.93 985
4614.57 934
4615.21 979
4615.85 915
4616.49 947
4617.13 1091
4617.77 967
4618.41 936
4619.06 918
4619.70 899
4620.34 947
4620.98 873
4621.62 887
4622.26 991
4622.90 889
4623.54 953
4624.19 815
4624.83 740
4625.47 691
4626.11 852
4626.75 913
4627.39 925
4628.03 880
4628.68 759
4629.32 829
4629.96 816
4630.60 881
4631.24 826
4631.89 699
4632.53 714
4633.17 729
4633.81 879
4634.45 773
4635.10 767
4635.74 794
4636.38 841
4637.02 952
4637.66 963
4638.31 1016
4638.95 926
4639.59 970
4640.23 1035
4640.88 1123
4641.52 1058
4642.16 1107
4642.80 1174
4643.45 1084
4644.09 956
4644.73 874
4645.38 1056
4646.02 995
4646.66 868
4647.30 904
4647.95 926
4648.59 884
4649.23 923
4649.88 911
4650.52 824
4651.16 870
4651.81 891
4652.45 740
4653.09 898
4653.74 843
4654.38 714
4655.02 924
4655.67 922
4656.31 778
4656.95 717
4657.60 815
4658.24 837
4658.89 713
4659.53 729
4660.17 822
4660.82 726
4661.46 707
4662.10 811
4662.75 729
4663.39 769
4664.04 741
4664.68 829
4665.33 720
4665.97 825
4666.61 803
4667.26 692
4667.90 742
4668.55 751
4669.19 739
4669.84 756
4670.48 676
4671.12 772
4671.77 723
4672.41 873
4673.06 903
4673.70 876
4674.35 892
4674.99 764
4675.64 821
4676.28 868
4676.93 836
4677.57 835
4678.22 755
4678.86 787
4679.51 697
4680.15 714
4680.80 688
4681.44 722
4682.09 741
4682.74 756
4683.38 766
4684.03 750
4684.67 856
4685.32 792
4685.96 837
4686.61 816
4687.25 745
4687.90 754
4688.55 810
4689.19 840
4689.84 814
4690.48 860
4691.13 776
4691.78 773
4692.42 730
4693.07 787
4693.71 837
4694.36 670
4695.01 817
4695.65 735
4696.30 721
4696.95 774
4697.59 790
4698.24 844
4698.89 822
4699.53 857
4700.18 925
4700.83 947
4701.47 994
4702.12 1093
4702.77 914
4703.41 915
4704.06 932
4704.71 886
4705.35 914
4706.00 834
4706.65 804
4707.29 756
4707.94 753
4708.59 756
4709.24 855
4709.88 810
4710.53 926
4711.18 842
4711.83 789
4712.47 763
4713.12 793
4713.77 792
4714.42 841
4715.06 836
4715.71 878
4716.36 825
4717.01 787
4717.65 790
4718.30 855
4718.95 782
4719.60 708
4720.25 806
4720.89 772
4721.54 757
4722.19 794
4722.84 831
4723.49 923
4724.13 867
4724.78 920
4725.43 888
4726.08 910
4726.73 914
4727.38 843
4728.03 888
4728.67 936
4729.32 1042
4729.97 965
4730.62 1036
4731.27 981
4731.92 991
4732.57 983
4733.22 928
4733.86 908
4734.51 779
4735.16 770
4735.81 740
4736.46 837
4737.11 867
4737.76 890
4738.41 781
4739.06 774
4739.71 935
4740.36 877
4741.01 828
4741.65 786
4742.30 855
4742.95 866
4743.60 908
4744.25 868
4744.90 965
4745.55 969
4746.20 985
4746.85 955
4747.50 777
4748.15 918
4748.80 953
4749.45 1023
4750.10 960
4750.75 896
4751.40 929
4752.05 1026
4752.70 1114
4753.35 1060
4754.00 1082
4754.65 1109
4755.30 1186
4755.95 1109
4756.61 1077
4757.26 1108
4757.91 1081
4758.56 957
4759.21 894
4759.86 881
4760.51 830
4761.16 844
4761.81 868
4762.46 917
4763.11 813
4763.76 834
4764.41 857
4765.07 861
4765.72 870
4766.37 962
4767.02 1075
4767.67 1179
4768.32 1223
4768.97 1294
4769.62 1288
4770.28 1188
4770.93 1178
4771.58 1074
4772.23 1027
4772.88 1065
4773.53 917
4774.19 876
4774.84 883
4775.49 832
4776.14 695
4776.79 767
4777.44 805
4778.10 839
4778.75 728
4779.40 814
4780.05 961
4780.70 887
4781.36 919
4782.01 785
4782.66 957
4783.31 870
4783.97 943
4784.62 933
4785.27 1006
4785.92 956
4786.58 983
4787.23 871
4787.88 811
4788.53 889
4789.19 702
4789.84 740
4790.49 759
4791.15 766
4791.80 834
4792.45 786
4793.10 804
4793.76 796
4794.41 805
4795.06 821
4795.72 894
4796.37 809
4797.02 806
4797.68 773
4798.33 784
4798.98 821
4799.64 851
4800.29 848
4800.94 891
4801.60 818
4802.25 781
4802.90 824
4803.56 835
4804.21 779
4804.87 803
4805.52 825
4806.17 902
4806.83 868
4807.48 829
4808.14 773
4808.79 761
4809.44 762
4810.10 754
4810.75 757
4811.41 889
4812.06 844
4812.71 728
4813.37 790
4814.02 763
4814.68 794
4815.33 832
4815.99 946
4816.64 866
4817.30 764
4817.95 787
4818.61 871
4819.26 863
4819.92 946
4820.57 989
4821.23 1000
4821.88 931
4822.53 960
4823.19 1033
4823.85 943
4824.50 823
4825.16 919
4825.81 957
4826.47 1098
4827.12 1236
4827.78 1116
4828.43 1261
4829.09 1068
4829.74 950
4830.40 1115
4831.05 972
4831.71 942
4832.37 1039
4833.02 1113
4833.68 1092
4834.33 1086
4834.99 1129
4835.64 1244
4836.30 1201
4836.96 1138
4837.61 1219
4838.27 1408
4838.92 1238
4839.58 1253
4840.24 1209
4840.89 1341
4841.55 1364
4842.21 1293
4842.86 1271
4843.52 1269
4844.18 1263
4844.83 1383
4845.49 1355
4846.14 1420
4846.80 1475
4847.46 1488
4848.11 1522
4848.77 1588
4849.43 1512
4850.09 1583
4850.74 1802
4851.40 2152
4852.06 2387
4852.71 2230
4853.37 2276
4854.03 2115
4854.68 2189
4855.34 2214
4856.00 2113
4856.66 2117
4857.31 2065
4857.97 1962
4858.63 1869
4859.29 2171
4859.94 1950
4860.60 1967
4861.26 2173
4861.92 2247
4862.57 2147
4863.23 2116
4863.89 2035
4864.55 2012
4865.21 1959
4865.86 1933
4866.52 1887
4867.18 1885
4867.84 2056
4868.50 2170
4869.15 2147
4869.81 2121
4870.47 1878
4871.13 1952
4871.79 1995
4872.45 1881
4873.10 1756
4873.76 1680
4874.42 1622
4875.08 1660
4875.74 1638
4876.40 1524
4877.06 1595
4877.71 1556
4878.37 1529
4879.03 1394
4879.69 1411
4880.35 1436
4881.01 1474
4881.67 1550
4882.33 1416
4882.99 1366
4883.65 1314
4884.30 1251
4884.96 1290
4885.62 1277
4886.28 1074
4886.94 1221
4887.60 1197
4888.26 1203
4888.92 1289
4889.58 1218
4890.24 1296
4890.90 1292
4891.56 1247
4892.22 1307
4892.88 1362
4893.54 1335
4894.20 1325
4894.86 1266
4895.52 1229
4896.18 1233
4896.84 1120
4897.50 1155
4898.16 1158
4898.82 1120
4899.48 1046
4900.14 1084
4900.80 1122
4901.46 1093
4902.12 925
4902.78 990
4903.44 1017
4904.10 1026
4904.76 950
4905.42 923
4906.08 976
4906.74 994
4907.40 928
4908.06 932
4908.73 932
4909.39 845
4910.05 924
4910.71 949
4911.37 891
4912.03 893
4912.69 965
4913.35 965
4914.01 916
4914.68 1049
4915.34 891
4916.00 904
4916.66 915
4917.32 861
4917.98 858
4918.64 822
4919.31 879
4919.97 882
4920.63 842
4921.29 902
4921.95 732
4922.61 807
4923.28 835
4923.94 799
4924.60 932
4925.26 935
4925.92 973
4926.59 941
4927.25 955
4927.91 866
4928.57 888
4929.23 914
4929.90 994
4930.56 916
4931.22 962
4931.88 1084
4932.55 978
4933.21 1000
4933.87 899
4934.53 914
4935.20 837
4935.86 775
4936.52 834
4937.18 868
4937.85 874
4938.51 950
4939.17 875
4939.84 999
4940.50 915
4941.16 884
4941.82 883
4942.49 840
4943.15 892
4943.81 824
4944.48 911
4945.14 788
4945.80 765
4946.47 801
4947.13 791
4947.79 790
4948.46 874
4949.12 790
4949.79 791
4950.45 730
4951.11 747
4951.78 810
4952.44 738
4953.10 786
4953.77 818
4954.43 728
4955.10 793
4955.76 848
4956.42 737
4957.09 713
4957.75 782
4958.42 843
4959.08 744
4959.74 734
4960.41 741
4961.07 962
4961.74 810
4962.40 835
4963.07 869
4963.73 802
4964.40 808
4965.06 914
4965.73 795
4966.39 925
4967.05 857
4967.72 856
4968.38 920
4969.05 844
4969.71 859
4970.38 871
4971.04 809
4971.71 806
4972.37 759
4973.04 763
4973.70 777
4974.37 822
4975.04 682
4975.70 709
4976.37 803
4977.03 773
4977.70 712
4978.36 775
4979.03 841
4979.69 811
4980.36 801
4981.03 753
4981.69 754
4982.36 773
4983.02 794
4983.69 666
4984.35 679
4985.02 700
4985.69 769
4986.35 767
4987.02 798
4987.68 742
4988.35 693
4989.02 745
4989.68 719
4990.35 690
4991.02 741
4991.68 655
4992.35 668
4993.02 682
4993.68 717
4994.35 619
4995.02 667
4995.68 755
4996.35 728
4997.02 780
4997.68 799
4998.35 763
4999.02 737
4999.68 706
5000.35 708
5001.02 857
5001.68 759
5002.35 729
5003.02 804
5003.69 661
5004.35 759
5005.02 794
5005.69 712
5006.35 566
5007.02 637
5007.69 732
5008.36 681
5009.02 775
5009.69 749
5010.36 621
5011.03 703
5011.70 707
5012.36 751
5013.03 779
5013.70 676
5014.37 676
5015.04 722
5015.70 781
5016.37 722
5017.04 779
5017.71 763
5018.38 705
5019.04 813
5019.71 857
5020.38 920
5021.05 950
5021.72 803
5022.39 755
5023.05 898
5023.72 959
5024.39 969
5025.06 913
5025.73 876
5026.40 919
5027.07 960
5027.74 999
5028.40 955
5029.07 879
5029.74 845
5030.41 837
5031.08 750
5031.75 721
5032.42 760
5033.09 751
5033.76 803
5034.43 873
5035.10 700
5035.76 673
5036.43 650
5037.10 700
5037.77 652
5038.44 628
5039.11 729
5039.78 705
5040.45 633
5041.12 695
5041.79 719
5042.46 649
5043.13 763
5043.80 754
5044.47 765
5045.14 720
5045.81 731
5046.48 621
5047.15 748
5047.82 724
5048.49 737
5049.16 695
5049.83 648
5050.50 774
5051.17 734
5051.84 541
5052.51 701
5053.18 711
5053.85 653
5054.52 782
5055.20 704
5055.87 795
5056.54 646
5057.21 705
5057.88 711
5058.55 620
5059.22 633
5059.89 665
5060.56 712
5061.23 657
5061.90 676
5062.58 540
5063.25 646
5063.92 599
5064.59 604
5065.26 628
5065.93 605
5066.60 731
5067.27 689
5067.95 677
5068.62 641
5069.29 690
5069.96 742
5070.63 680
5071.30 660
5071.98 633
5072.65 637
5073.32 686
5073.99 641
5074.66 607
5075.34 672
5076.01 662
5076.68 667
5077.35 664
5078.02 663
5078.70 692
5079.37 644
5080.04 713
5080.71 760
5081.39 781
5082.06 813
5082.73 754
5083.40 663
5084.08 666
5084.75 693
5085.42 694
5086.09 676
5086.77 688
5087.44 842
5088.11 794
5088.79 724
5089.46 646
5090.13 713
5090.80 806
5091.48 889
5092.15 868
5092.82 818
5093.50 950
5094.17 896
5094.84 737
5095.52 858
5096.19 873
5096.86 863
5097.54 763
5098.21 687
5098.88 673
5099.56 659
5100.23 675
5100.90 650
5101.58 726
5102.25 665
5102.93 700
5103.60 705
5104.27 642
5104.95 688
5105.62 797
5106.30 751
5106.97 716
5107.64 776
5108.32 725
5108.99 844
5109.67 724
5110.34 768
5111.02 808
5111.69 713
5112.36 693
5113.04 721
5113.71 799
5114.39 755
5115.06 795
5115.74 698
5116.41 664
5117.09 726
5117.76 840
5118.44 718
5119.11 679
5119.79 683
5120.46 655
5121.14 748
5121.81 779
5122.49 720
5123.16 785
5123.84 766
5124.51 743
5125.19 764
5125.86 726
5126.54 716
5127.21 703
5127.89 745
5128.56 787
5129.24 710
5129.92 719
5130.59 733
5131.27 655
5131.94 594
5132.62 654
5133.29 706
5133.97 724
5134.65 736
5135.32 719
5136.00 786
5136.67 691
5137.35 684
5138.03 601
5138.70 721
5139.38 685
5140.05 628
5140.73 733
5141.41 757
5142.08 682
5142.76 702
5143.44 718
5144.11 725
5144.79 708
5145.47 710
5146.14 672
5146.82 639
5147.50 633
5148.17 627
5148.85 673
5149.53 645
5150.20 628
5150.88 623
5151.56 552
5152.24 606
5152.91 603
5153.59 619
5154.27 624
5154.94 702
5155.62 621
5156.30 586
5156.98 548
5157.65 686
5158.33 684
5159.01 691
5159.69 634
5160.36 596
5161.04 667
5161.72 679
5162.40 642
5163.07 639
5163.75 674
5164.43 671
5165.11 653
5165.79 765
5166.46 734
5167.14 760
5167.82 794
5168.50 843
5169.18 739
5169.86 784
5170.53 785
5171.21 800
5171.89 652
5172.57 747
5173.25 774
5173.93 736
5174.60 741
5175.28 627
5175.96 580
5176.64 670
5177.32 637
5178.00 656
5178.68 689
5179.36 684
5180.03 758
5180.71 779
5181.39 637
5182.07 658
5182.75 650
5183.43 595
5184.11 558
5184.79 592
5185.47 612
5186.15 597
5186.83 694
5187.51 634
5188.18 666
5188.86 627
5189.54 601
5190.22 675
5190.90 693
5191.58 651
5192.26 613
5192.94 668
5193.62 692
5194.30 700
5194.98 604
5195.66 659
5196.34 671
5197.02 568
5197.70 578
5198.38 583
5199.06 560
5199.74 640
5200.42 617
5201.10 573
5201.78 548
5202.46 662
5203.14 681
5203.82 610
5204.50 559
5205.19 656
5205.87 671
5206.55 668
5207.23 619
5207.91 575
5208.59 537
5209.27 649
5209.95 690
5210.63 797
5211.31 790
5211.99 812
5212.67 809
5213.36 847
5214.04 718
5214.72 696
5215.40 746
5216.08 757
5216.76 675
5217.44 758
5218.12 712
5218.81 694
5219.49 718
5220.17 743
5220.85 802
5221.53 646
5222.21 616
5222.90 709
5223.58 717
5224.26 622
5224.94 618
5225.62 667
5226.30 692
5226.99 688
5227.67 696
5228.35 680
5229.03 717
5229.71 692
5230.40 509
5231.08 581
5231.76 633
5232.44 599
5233.13 624
5233.81 612
5234.49 602
5235.17 659
5235.86 585
5236.54 600
5237.22 656
5237.90 723
5238.59 650
5239.27 624
5239.95 653
5240.64 624
5241.32 697
5242.00 650
5242.68 754
5243.37 737
5244.05 668
5244.73 693
5245.42 603
5246.10 553
5246.78 694
5247.47 650
5248.15 675
5248.83 734
5249.52 743
5250.20 900
5250.88 844
5251.57 822
5252.25 858
5252.93 901
5253.62 881
5254.30 912
5254.99 882
5255.67 754
5256.35 792
5257.04 690
5257.72 616
5258.41 633
5259.09 644
5259.77 671
5260.46 717
5261.14 680
5261.83 656
5262.51 634
5263.20 623
5263.88 776
5264.56 750
5265.25 781
5265.93 666
5266.62 598
5267.30 612
5267.99 747
5268.67 655
5269.36 696
5270.04 716
5270.73 660
5271.41 675
5272.10 672
5272.78 648
5273.47 644
5274.15 610
5274.84 700
5275.52 609
5276.21 680
5276.89 641
5277.58 601
5278.26 777
5278.95 734
5279.63 698
5280.32 651
5281.00 706
5281.69 635
5282.38 695
5283.06 799
5283.75 777
5284.43 816
5285.12 874
5285.80 875
5286.49 851
5287.18 747
5287.86 729
5288.55 745
5289.23 709
5289.92 633
5290.61 729
5291.29 682
5291.98 653
5292.66 617
5293.35 651
5294.04 681
5294.72 774
5295.41 775
5296.10 720
5296.78 624
5297.47 715
5298.16 705
5298.84 673
5299.53 707
5300.22 759
5300.90 759
5301.59 685
5302.28 675
5302.96 647
5303.65 631
5304.34 647
5305.03 587
5305.71 679
5306.40 684
5307.09 644
5307.77 595
5308.46 585
5309.15 693
5309.84 794
5310.52 715
5311.21 744
5311.90 711
5312.59 793
5313.27 692
5313.96 766
5314.65 748
5315.34 733
5316.02 624
5316.71 681
5317.40 725
5318.09 668
5318.78 688
5319.46 803
5320.15 785
5320.84 829
5321.53 847
5322.22 911
5322.90 967
5323.59 986
5324.28 876
5324.97 801
5325.66 878
5326.35 853
5327.04 798
5327.72 837
5328.41 703
5329.10 644
5329.79 697
5330.48 665
5331.17 840
5331.86 698
5332.54 726
5333.23 729
5333.92 769
5334.61 661
5335.30 674
5335.99 714
5336.68 711
5337.37 670
5338.06 683
5338.75 756
5339.44 688
5340.12 797
5340.81 727
5341.50 741
5342.19 700
5342.88 708
5343.57 758
5344.26 764
5344.95 741
5345.64 777
5346.33 836
5347.02 847
5347.71 847
5348.40 760
5349.09 777
5349.78 888
5350.47 985
5351.16 956
5351.85 1012
5352.54 991
5353.23 1080
5353.92 1016
5354.61 897
5355.30 955
5355.99 943
5356.68 883
5357.37 719
5358.06 812
5358.75 719
5359.44 787
5360.14 759
5360.83 704
5361.52 691
5362.21 790
5362.90 717
5363.59 689
5364.28 728
5364.97 698
5365.66 758
5366.35 660
5367.04 695
5367.74 636
5368.43 609
5369.12 609
5369.81 657
5370.50 637
5371.19 638
5371.88 608
5372.57 752
5373.27 680
5373.96 584
5374.65 582
5375.34 557
5376.03 606
5376.72 686
5377.42 641
5378.11 536
5378.80 613
5379.49 611
5380.18 659
5380.88 603
5381.57 682
5382.26 659
5382.95 604
5383.64 699
5384.34 556
5385.03 609
5385.72 600
5386.41 580
5387.11 592
5387.80 597
5388.49 519
5389.18 593
5389.88 642
5390.57 601
5391.26 619
5391.95 682
5392.65 673
5393.34 693
5394.03 695
5394.72 691
5395.42 608
5396.11 624
5396.80 661
5397.50 686
5398.19 652
5398.88 639
5399.58 574
5400.27 569
5400.96 572
5401.66 615
5402.35 566
5403.04 528
5403.74 567
5404.43 585
5405.12 619
5405.82 600
5406.51 544
5407.20 614
5407.90 637
5408.59 598
5409.28 620
5409.98 625
5410.67 577
5411.37 590
5412.06 581
5412.75 519
5413.45 516
5414.14 562
5414.84 706
5415.53 666
5416.23 730
5416.92 603
5417.61 598
5418.31 662
5419.00 707
5419.70 680
5420.39 627
5421.09 708
5421.78 626
5422.48 635
5423.17 662
5423.87 517
5424.56 570
5425.25 599
5425.95 688
5426.64 690
5427.34 695
5428.03 707
5428.73 725
5429.42 638
5430.12 583
5430.82 684
5431.51 628
5432.21 605
5432.90 739
5433.60 720
5434.29 669
5434.99 698
5435.68 687
5436.38 675
5437.07 786
5437.77 672
5438.47 597
5439.16 673
5439.86 766
5440.55 733
5441.25 779
5441.94 827
5442.64 726
5443.34 706
5444.03 678
5444.73 722
5445.42 895
5446.12 874
5446.82 872
5447.51 918
5448.21 1065
5448.91 955
5449.60 1045
5450.30 1041
5450.99 1102
5451.69 1061
5452.39 999
5453.08 973
5453.78 1051
5454.48 1050
5455.17 954
5455.87 938
5456.57 900
5457.27 838
5457.96 758
5458.66 709
5459.36 771
5460.05 713
5460.75 837
5461.45 847
5462.14 780
5462.84 831
5463.54 891
5464.24 934
5464.93 895
5465.63 1013
5466.33 1037
5467.03 1054
5467.72 1058
5468.42 1090
5469.12 1106
5469.82 1068
5470.51 1076
5471.21 905
5471.91 864
5472.61 998
5473.31 1043
5474.00 956
5474.70 883
5475.40 896
5476.10 940
5476.80 813
5477.49 828
5478.19 915
5478.89 1024
5479.59 1027
5480.29 1185
5480.99 1132
5481.68 1284
5482.38 1357
5483.08 1403
5483.78 1426
5484.48 1309
5485.18 1296
5485.88 1291
5486.57 1155
5487.27 1116
5487.97 1197
5488.67 1091
5489.37 1005
5490.07 1102
5490.77 1149
5491.47 1206
5492.17 1065
5492.87 984
5493.56 1041
5494.26 1122
5494.96 1190
5495.66 1145
5496.36 1184
5497.06 1320
5497.76 1113
5498.46 1219
5499.16 1382
5499.86 1373
5500.56 1553
5501.26 1681
5501.96 1958
5502.66 2211
5503.36 2500
5504.06 2290
5504.76 2158
5505.46 2166
5506.16 1974
5506.86 1760
5507.56 1564
5508.26 1379
5508.96 1237
5509.66 1303
5510.36 1212
5511.06 1202
5511.76 1128
5512.46 1117
5513.16 1146
5513.86 1178
5514.56 1021
5515.26 1142
5515.96 961
5516.66 1006
5517.36 1029
5518.07 964
5518.77 984
5519.47 985
5520.17 979
5520.87 942
5521.57 1050
5522.27 991
5522.97 878
5523.67 896
5524.37 916
5525.08 964
5525.78 870
5526.48 835
5527.18 803
5527.88 769
5528.58 888
5529.28 884
5529.99 799
5530.69 799
5531.39 840
5532.09 783
5532.79 740
5533.49 716
5534.20 760
5534.90 669
5535.60 761
5536.30 748
5537.00 690
5537.70 694
5538.41 666
5539.11 727
5539.81 702
5540.51 804
5541.22 762
5541.92 706
5542.62 690
5543.32 670
5544.02 601
5544.73 665
5545.43 741
5546.13 760
5546.84 668
5547.54 781
5548.24 791
5548.94 796
5549.65 773
5550.35 751
5551.05 743
5551.75 864
5552.46 779
5553.16 761
5553.86 774
5554.57 696
5555.27 707
5555.97 668
5556.68 696
5557.38 786
5558.08 757
5558.79 600
5559.49 695
5560.19 718
5560.90 725
5561.60 598
5562.30 659
5563.01 776
5563.71 723
5564.41 684
5565.12 702
5565.82 707
5566.53 620
5567.23 683
5567.93 714
5568.64 735
5569.34 636
5570.05 722
5570.75 702
5571.45 611
5572.16 648
5572.86 765
5573.57 675
5574.27 550
5574.98 700
5575.68 614
5576.38 712
5577.09 754
5577.79 744
5578.50 705
5579.20 707
5579.91 717
5580.61 671
5581.32 634
5582.02 669
5582.73 736
5583.43 655
5584.14 634
5584.84 573
5585.55 587
5586.25 688
5586.96 698
5587.66 577
5588.37 615
5589.07 594
5589.78 615
5590.48 710
5591.19 587
5591.89 620
5592.60 685
5593.31 641
5594.01 633
5594.72 609
5595.42 662
5596.13 677
5596.83 642
5597.54 702
5598.25 719
5598.95 646
5599.66 607
5600.36 661
5601.07 648
5601.78 546
5602.48 571
5603.19 570
5603.89 604
5604.60 539
5605.31 564
5606.01 645
5606.72 609
5607.43 667
5608.13 616
5608.84 595
5609.54 575
5610.25 537
5610.96 505
5611.66 670
5612.37 661
5613.08 637
5613.79 536
5614.49 586
5615.20 574
5615.91 611
5616.61 590
5617.32 636
5618.03 700
5618.73 685
5619.44 642
5620.15 628
5620.86 588
5621.56 535
5622.27 669
5622.98 612
5623.69 536
5624.39 567
5625.10 625
5625.81 587
5626.52 590
5627.22 599
5627.93 532
5628.64 564
5629.35 596
5630.05 564
5630.76 638
5631.47 661
5632.18 643
5632.89 579
5633.59 559
5634.30 589
5635.01 600
5635.72 586
5636.43 633
5637.14 664
5637.84 518
5638.55 575
5639.26 554
5639.97 667
5640.68 593
5641.39 618
5642.10 672
5642.80 646
5643.51 712
5644.22 710
5644.93 681
5645.64 732
5646.35 661
5647.06 671
5647.77 694
5648.47 710
5649.18 689
5649.89 673
5650.60 654
5651.31 737
5652.02 687
5652.73 723
5653.44 726
5654.15 710
5654.86 662
5655.57 617
5656.28 626
5656.99 553
5657.70 664
5658.41 789
5659.12 881
5659.83 867
5660.54 967
5661.24 880
5661.95 889
5662.66 771
5663.37 803
5664.08 751
5664.79 670
5665.50 697
5666.21 662
5666.93 662
5667.64 672
5668.35 670
5669.06 590
5669.77 657
5670.48 715
5671.19 689
5671.90 808
5672.61 797
5673.32 815
5674.03 790
5674.74 801
5675.45 845
5676.16 831
5676.87 834
5677.58 784
5678.29 720
5679.01 707
5679.72 650
5680.43 636
5681.14 629
5681.85 664
5682.56 650
5683.27 631
5683.98 633
5684.69 614
5685.41 670
5686.12 651
5686.83 609
5687.54 633
5688.25 736
5688.96 659
5689.67 611
5690.39 568
5691.10 591
5691.81 673
5692.52 632
5693.23 577
5693.95 569
5694.66 570
5695.37 570
5696.08 556
5696.79 594
5697.51 647
5698.22 617
5698.93 560
5699.64 591
5700.35 537
5701.07 568
5701.78 539
5702.49 503
5703.20 514
5703.92 591
5704.63 534
5705.34 590
5706.05 560
5706.77 564
5707.48 523
5708.19 599
5708.90 480
5709.62 455
5710.33 498
5711.04 544
5711.76 538
5712.47 588
5713.18 541
5713.90 637
5714.61 696
5715.32 634
5716.04 562
5716.75 563
5717.46 572
5718.18 567
5718.89 529
5719.60 469
5720.32 527
5721.03 559
5721.74 583
5722.46 566
5723.17 554
5723.88 550
5724.60 536
5725.31 583
5726.03 561
5726.74 560
5727.45 567
5728.17 539
5728.88 590
5729.60 645
5730.31 628
5731.02 636
5731.74 651
5732.45 627
5733.17 739
5733.88 657
5734.60 564
5735.31 566
5736.02 591
5736.74 513
5737.45 564
5738.17 601
5738.88 568
5739.60 563
5740.31 584
5741.03 594
5741.74 555
5742.46 514
5743.17 503
5743.89 572
5744.60 542
5745.32 557
5746.03 492
5746.75 514
5747.46 544
5748.18 547
5748.89 551
5749.61 665
5750.32 549
5751.04 547
5751.76 572
5752.47 611
5753.19 585
5753.90 548
5754.62 553
5755.33 616
5756.05 584
5756.77 777
5757.48 750
5758.20 728
5758.91 723
5759.63 607
5760.34 630
5761.06 580
5761.78 606
5762.49 708
5763.21 622
5763.93 561
5764.64 597
5765.36 578
5766.07 639
5766.79 614
5767.51 558
5768.22 539
5768.94 685
5769.66 718
5770.37 633
5771.09 615
5771.81 641
5772.52 661
5773.24 588
5773.96 552
5774.67 613
5775.39 532
5776.11 604
5776.83 615
5777.54 636
5778.26 524
5778.98 668
5779.69 682
5780.41 536
5781.13 553
5781.85 633
5782.56 649
5783.28 610
5784.00 602
5784.72 627
5785.43 632
5786.15 624
5786.87 579
5787.59 585
5788.30 650
5789.02 626
5789.74 627
5790.46 653
5791.18 610
5791.89 593
5792.61 685
5793.33 620
5794.05 686
5794.77 647
5795.48 775
5796.20 778
5796.92 714
5797.64 673
5798.36 704
5799.08 762
5799.80 839
5800.51 933
5801.23 1027
5801.95 1091
5802.67 1283
5803.39 1277
5804.11 1324
5804.83 1277
5805.54 1264
5806.26 1163
5806.98 1079
5807.70 993
5808.42 1057
5809.14 880
5809.86 735
5810.58 735
5811.30 756
5812.02 686
5812.74 622
5813.45 656
5814.17 619
5814.89 701
5815.61 772
5816.33 786
5817.05 757
5817.77 638
5818.49 682
5819.21 696
5819.93 716
5820.65 670
5821.37 693
5822.09 793
5822.81 818
5823.53 745
5824.25 678
5824.97 681
5825.69 622
5826.41 672
5827.13 626
5827.85 609
5828.57 687
5829.29 664
5830.01 658
5830.73 715
5831.45 611
5832.17 612
5832.89 509
5833.61 630
5834.33 619
5835.06 680
5835.78 613
5836.50 654
5837.22 624
5837.94 679
5838.66 674
5839.38 586
5840.10 705
5840.82 637
5841.54 614
5842.26 680
5842.99 606
5843.71 614
5844.43 590
5845.15 651
5845.87 688
5846.59 614
5847.31 620
5848.04 574
5848.76 596
5849.48 559
5850.20 597
5850.92 582
5851.64 566
5852.36 544
5853.09 585
5853.81 568
5854.53 607
5855.25 555
5855.97 533
5856.70 561
5857.42 569
5858.14 543
5858.86 566
5859.58 540
5860.31 567
5861.03 579
5861.75 685
5862.47 632
5863.20 577
5863.92 578
5864.64 533
5865.36 563
5866.09 560
5866.81 656
5867.53 671
5868.25 648
5868.98 627
5869.70 604
5870.42 520
5871.15 508
5871.87 584
5872.59 588
5873.31 514
5874.04 539
5874.76 627
5875.48 616
5876.21 567
5876.93 597
5877.65 579
5878.38 576
5879.10 531
5879.82 498
5880.55 529
5881.27 577
5881.99 599
5882.72 606
5883.44 608
5884.17 608
5884.89 605
5885.61 640
5886.34 624
5887.06 611
5887.78 654
5888.51 640
5889.23 611
5889.96 687
5890.68 593
5891.41 562
5892.13 592
5892.85 611
5893.58 579
5894.30 599
5895.03 588
5895.75 574
5896.48 618
5897.20 679
5897.92 603
5898.65 602
5899.37 608
5900.10 551
5900.82 617
5901.55 590
5902.27 628
5903.00 608
5903.72 615
5904.45 638
5905.17 654
5905.90 646
5906.62 639
5907.35 633
5908.07 575
5908.80 606
5909.52 621
5910.25 623
5910.97 674
5911.70 625
5912.43 533
5913.15 619
5913.88 629
5914.60 598
5915.33 579
5916.05 565
5916.78 696
5917.50 737
5918.23 675
5918.96 763
5919.68 718
5920.41 720
5921.13 698
5921.86 720
5922.59 604
5923.31 659
5924.04 654
5924.76 708
5925.49 600
5926.22 595
5926.94 708
5927.67 689
5928.40 689
5929.12 711
5929.85 696
5930.58 796
5931.30 843
5932.03 799
5932.76 738
5933.48 726
5934.21 763
5934.94 845
5935.66 867
5936.39 868
5937.12 712
5937.84 771
5938.57 885
5939.30 975
5940.02 870
5940.75 894
5941.48 857
5942.21 835
5942.93 900
5943.66 919
5944.39 964
5945.12 920
5945.84 846
5946.57 1007
5947.30 932
5948.03 873
5948.75 965
5949.48 1013
5950.21 1073
5950.94 1197
5951.67 1128
5952.39 1092
5953.12 1241
5953.85 1308
5954.58 1490
5955.31 1436
5956.03 1455
5956.76 1375
5957.49 1408
5958.22 1425
5958.95 1335
5959.67 1469
5960.40 1386
5961.13 1358
5961.86 1383
5962.59 1329
5963.32 1346
5964.05 1382
5964.77 1494
5965.50 1503
5966.23 1642
5966.96 1591
5967.69 1886
5968.42 2013
5969.15 2102
5969.88 2260
5970.61 2316
5971.33 2358
5972.06 2476
5972.79 2329
5973.52 2091
5974.25 1968
5974.98 1840
5975.71 1705
5976.44 1636
5977.17 1822
5977.90 1703
5978.63 1621
5979.36 1714
5980.09 1727
5980.82 1679
5981.55 1838
5982.28 1927
5983.01 1882
5983.74 1965
5984.46 1982
5985.19 2021
5985.92 1938
5986.65 1957
5987.38 1950
5988.11 1993
5988.85 2009
5989.58 1901
5990.31 2045
5991.04 2043
5991.77 1972
5992.50 1887
5993.23 1973
5993.96 1896
5994.69 1966
5995.42 2041
5996.15 2136
5996.88 2005
5997.61 2031
5998.34 2123
5999.07 2267
5999.80 2239
6000.53 2381
6001.26 2343
6002.00 2276
6002.73 2079
6003.46 2148
6004.19 2141
6004.92 2341
6005.65 2230
6006.38 2103
6007.11 2116
6007.84 2220
6008.58 2181
6009.31 2325
6010.04 2388
6010.77 2700
6011.50 3211
6012.23 3611
6012.96 4023
6013.70 4800
6014.43 5506
6015.16 6195
6015.89 6605
6016.62 7062
6017.36 7032
6018.09 6799
6018.82 6541
6019.55 6016
6020.28 5424
6021.02 4777
6021.75 4053
6022.48 3580
6023.21 3188
6023.94 2707
6024.68 2316
6025.41 2007
6026.14 1871
6026.87 1658
6027.61 1624
6028.34 1729
6029.07 1582
6029.80 1517
6030.54 1501
6031.27 1451
6032.00 1470
6032.73 1358
6033.47 1280
6034.20 1287
6034.93 1330
6035.67 1389
6036.40 1239
6037.13 1272
6037.87 1254
6038.60 1329
6039.33 1357
6040.07 1386
6040.80 1293
6041.53 1373
6042.27 1527
6043.00 1531
6043.73 1479
6044.47 1493
6045.20 1512
6045.93 1547
6046.67 1624
6047.40 1529
6048.13 1501
6048.87 1572
6049.60 1576
6050.34 1771
6051.07 1724
6051.80 1684
6052.54 1794
6053.27 1934
6054.01 1960
6054.74 2177
6055.47 2421
6056.21 2348
6056.94 2277
6057.68 2137
6058.41 2201
6059.15 1986
6059.88 1940
6060.61 1716
6061.35 1550
6062.08 1604
6062.82 1670
6063.55 1640
6064.29 1566
6065.02 1446
6065.76 1438
6066.49 1460
6067.23 1347
6067.96 1423
6068.70 1520
6069.43 1438
6070.17 1310
6070.90 1408
6071.64 1478
6072.37 1396
6073.11 1358
6073.84 1353
6074.58 1335
6075.31 1127
6076.05 1160
6076.78 1279
6077.52 1275
6078.26 1225
6078.99 1154
6079.73 1117
6080.46 1108
6081.20 1050
6081.93 1084
6082.67 1088
6083.41 1167
6084.14 1159
6084.88 1091
6085.61 1097
6086.35 1075
6087.09 1139
6087.82 1077
6088.56 983
6089.30 1048
6090.03 1030
6090.77 1053
6091.50 1128
6092.24 1140
6092.98 1105
6093.71 1124
6094.45 1100
6095.19 1157
6095.92 1068
6096.66 1102
6097.40 1103
6098.13 1126
6098.87 1092
6099.61 1043
6100.34 1050
6101.08 1030
6101.82 970
6102.56 877
6103.29 962
6104.03 916
6104.77 967
6105.50 895
6106.24 900
6106.98 927
6107.72 968
6108.45 1044
6109.19 1025
6109.93 961
6110.67 900
6111.40 993
6112.14 1015
6112.88 988
6113.62 947
6114.35 1058
6115.09 1026
6115.83 1042
6116.57 1021
6117.31 983
6118.04 1031
6118.78 984
6119.52 959
6120.26 995
6121.00 991
6121.73 1012
6122.47 932
6123.21 865
6123.95 964
6124.69 1015
6125.43 1002
6126.16 1026
6126.90 1070
6127.64 1058
6128.38 1093
6129.12 1110
6129.86 1002
6130.60 1158
6131.33 1175
6132.07 1219
6132.81 1161
6133.55 1103
6134.29 1124
6135.03 1171
6135.77 1157
6136.51 1101
6137.25 1160
6137.99 1160
6138.73 1121
6139.46 1117
6140.20 1093
6140.94 986
6141.68 1052
6142.42 1074
6143.16 1070
6143.90 988
6144.64 1005
6145.38 1124
6146.12 1079
6146.86 1066
6147.60 1072
6148.34 1097
6149.08 1080
6149.82 1117
6150.56 1104
6151.30 1128
6152.04 1141
6152.78 1044
6153.52 1085
6154.26 1130
6155.00 1173
6155.74 1165
6156.48 1206
6157.22 1250
6157.96 1150
6158.70 1309
6159.44 1354
6160.18 1313
6160.92 1353
6161.66 1362
6162.40 1309
6163.15 1330
6163.89 1499
6164.63 1399
6165.37 1344
6166.11 1417
6166.85 1588
6167.59 1678
6168.33 1662
6169.07 1708
6169.81 1821
6170.55 1931
6171.30 1859
6172.04 1845
6172.78 1864
6173.52 1835
6174.26 1881
6175.00 1865
6175.74 1721
6176.49 1708
6177.23 1680
6177.97 1586
6178.71 1568
6179.45 1613
6180.19 1499
6180.94 1565
6181.68 1584
6182.42 1611
6183.16 1778
6183.90 1736
6184.65 1726
6185.39 1696
6186.13 1817
6186.87 1768
6187.61 1650
6188.36 1771
6189.10 1792
6189.84 1924
6190.58 1971
6191.33 1925
6192.07 1848
6192.81 1934
6193.55 1991
6194.30 1954
6195.04 2102
6195.78 2123
6196.52 2123
6197.27 2152
6198.01 2387
6198.75 2556
6199.49 2324
6200.24 2351
6200.98 2222
6201.72 2341
6202.47 2325
6203.21 2249
6203.95 2307
6204.70 2349
6205.44 2688
6206.18 2748
6206.93 3264
6207.67 3892
6208.41 4799
6209.16 6053
6209.90 7302
6210.64 9023
6211.39 10614
6212.13 11537
6212.87 11709
6213.62 11829
6214.36 11399
6215.11 10715
6215.85 9726
6216.59 8152
6217.34 6623
6218.08 5608
6218.83 4605
6219.57 3938
6220.31 3161
6221.06 2766
6221.80 2518
6222.55 2298
6223.29 2165
6224.04 2276
6224.78 2295
6225.52 2654
6226.27 2496
6227.01 2553
6227.76 2758
6228.50 2822
6229.25 2675
6229.99 2537
6230.74 2337
6231.48 2146
6232.23 1995
6232.97 1815
6233.72 1776
6234.46 1559
6235.21 1609
6235.95 1526
6236.70 1507
6237.44 1548
6238.19 1577
6238.93 1533
6239.68 1459
6240.42 1490
6241.17 1528
6241.91 1613
6242.66 1628
6243.40 1691
6244.15 1599
6244.90 1641
6245.64 1634
6246.39 1645
6247.13 1705
6247.88 1713
6248.62 1871
6249.37 2103
6250.12 2291
6250.86 2396
6251.61 2458
6252.35 2515
6253.10 2576
6253.85 2528
6254.59 2523
6255.34 2221
6256.09 2065
6256.83 1877
6257.58 1845
6258.32 1779
6259.07 1798
6259.82 1793
6260.56 1728
6261.31 1604
6262.06 1709
6262.80 1708
6263.55 1692
6264.30 1690
6265.04 1735
6265.79 1718
6266.54 1666
6267.29 1585
6268.03 1642
6268.78 1533
6269.53 1552
6270.27 1558
6271.02 1552
6271.77 1487
6272.52 1477
6273.26 1527
6274.01 1624
6274.76 1478
6275.50 1538
6276.25 1733
6277.00 1552
6277.75 1542
6278.49 1692
6279.24 1803
6279.99 1687
6280.74 1769
6281.49 1657
6282.23 1663
6282.98 1552
6283.73 1597
6284.48 1614
6285.23 1484
6285.97 1413
6286.72 1412
6287.47 1285
6288.22 1382
6288.97 1340
6289.71 1389
6290.46 1323
6291.21 1338
6291.96 1467
6292.71 1508
6293.46 1359
6294.21 1401
6294.95 1407
6295.70 1351
6296.45 1258
6297.20 1228
6297.95 1080
6298.70 1162
6299.45 1257
6300.20 1225
6300.94 1302
6301.69 1272
6302.44 1201
6303.19 1168
6303.94 1255
6304.69 1189
6305.44 1178
6306.19 1169
6306.94 1269
6307.69 1205
6308.44 1220
6309.19 1130
6309.94 1126
6310.69 1154
6311.43 1141
6312.18 1104
6312.93 1226
6313.68 1275
6314.43 1248
6315.18 1371
6315.93 1367
6316.68 1380
6317.43 1393
6318.18 1417
6318.93 1381
6319.68 1409
6320.43 1445
6321.18 1437
6321.93 1375
6322.68 1371
6323.43 1286
6324.18 1212
6324.94 1333
6325.69 1102
6326.44 1168
6327.19 1106
6327.94 1077
6328.69 1039
6329.44 1119
6330.19 1128
6330.94 1025
6331.69 1090
6332.44 968
6333.19 953
6333.94 923
6334.69 862
6335.45 907
6336.20 934
6336.95 1003
6337.70 962
6338.45 977
6339.20 953
6339.95 930
6340.70 921
6341.46 905
6342.21 871
6342.96 834
6343.71 844
6344.46 814
6345.21 836
6345.96 905
6346.72 927
6347.47 1028
6348.22 1062
6348.97 1026
6349.72 997
6350.48 991
6351.23 975
6351.98 1004
6352.73 930
6353.48 1059
6354.24 1010
6354.99 939
6355.74 949
6356.49 1065
6357.24 1044
6358.00 986
6358.75 1019
6359.50 1023
6360.25 1014
6361.01 1052
6361.76 1008
6362.51 905
6363.26 882
6364.02 929
6364.77 941
6365.52 995
6366.28 964
6367.03 919
6367.78 920
6368.53 883
6369.29 827
6370.04 829
6370.79 887
6371.55 935
6372.30 974
6373.05 996
6373.81 922
6374.56 901
6375.31 976
6376.07 865
6376.82 881
6377.57 945
6378.33 935
6379.08 937
6379.83 914
6380.59 929
6381.34 820
6382.10 880
6382.85 894
6383.60 827
6384.36 892
6385.11 1003
6385.87 889
6386.62 929
6387.37 927
6388.13 874
6388.88 876
6389.64 860
6390.39 920
6391.14 881
6391.90 895
6392.65 840
6393.41 875
6394.16 906
6394.92 948
6395.67 867
6396.43 930
6397.18 873
6397.94 795
6398.69 783
6399.45 834
6400.20 864
6400.96 721
6401.71 783
6402.47 806
6403.22 764
6403.98 839
6404.73 919
6405.49 884
6406.24 743
6407.00 784
6407.75 890
6408.51 869
6409.26 925
6410.02 864
6410.77 869
6411.53 877
6412.28 914
6413.04 921
6413.80 822
6414.55 888
6415.31 791
6416.06 856
6416.82 852
6417.57 808
6418.33 925
6419.09 836
6419.84 773
6420.60 886
6421.35 852
6422.11 842
6422.87 819
6423.62 859
6424.38 819
6425.14 810
6425.89 909
6426.65 836
6427.40 717
6428.16 776
6428.92 775
6429.67 806
6430.43 822
6431.19 793
6431.94 792
6432.70 758
6433.46 778
6434.22 780
6434.97 892
6435.73 781
6436.49 848
6437.24 825
6438.00 864
6438.76 822
6439.51 878
6440.27 918
6441.03 914
6441.79 891
6442.54 800
6443.30 864
6444.06 905
6444.82 850
6445.57 938
6446.33 893
6447.09 895
6447.85 869
6448.60 837
6449.36 837
6450.12 896
6450.88 879
6451.64 862
6452.39 892
6453.15 947
6453.91 852
6454.67 856
6455.43 765
6456.18 862
6456.94 867
6457.70 835
6458.46 858
6459.22 980
6459.98 960
6460.73 850
6461.49 902
6462.25 966
6463.01 987
6463.77 1059
6464.53 1007
6465.29 908
6466.04 830
6466.80 979
6467.56 978
6468.32 985
6469.08 1054
6469.84 1007
6470.60 935
6471.36 1038
6472.12 1088
6472.87 1054
6473.63 1062
6474.39 957
6475.15 1032
6475.91 1186
6476.67 1162
6477.43 1158
6478.19 1189
6478.95 1306
6479.71 1217
6480.47 1239
6481.23 1188
6481.99 1191
6482.75 1221
6483.51 1304
6484.27 1353
6485.03 1244
6485.79 1329
6486.55 1259
6487.31 1276
6488.07 1342
6488.83 1341
6489.59 1401
6490.35 1459
6491.11 1510
6491.87 1546
6492.63 1630
6493.39 1591
6494.15 1834
6494.91 1767
6495.67 1818
6496.43 1852
6497.19 1978
6497.95 2098
6498.71 2030
6499.47 1909
6500.23 2058
6500.99 2143
6501.76 1966
6502.52 1978
6503.28 2027
6504.04 1975
6504.80 1972
6505.56 2052
6506.32 2079
6507.08 1915
6507.84 1989
6508.61 1972
6509.37 2230
6510.13 2284
6510.89 2275
6511.65 2300
6512.41 2419
6513.17 2376
6513.94 2540
6514.70 2657
6515.46 2583
6516.22 2552
6516.98 2473
6517.74 2396
6518.51 2522
6519.27 2542
6520.03 2701
6520.79 2687
6521.55 2714
6522.32 2742
6523.08 2987
6523.84 3032
6524.60 3120
6525.36 3500
6526.13 3442
6526.89 3527
6527.65 3737
6528.41 3960
6529.18 4192
6529.94 4372
6530.70 4531
6531.46 4677
6532.23 4805
6532.99 4786
6533.75 5310
6534.51 5506
6535.28 6578
6536.04 7761
6536.80 9636
6537.57 11896
6538.33 14189
6539.09 15975
6539.85 17406
6540.62 18233
6541.38 17655
6542.14 16620
6542.91 14766
6543.67 12324
6544.43 10383
6545.20 8438
6545.96 6648
6546.72 5400
6547.49 4426
6548.25 3845
6549.02 3392
6549.78 2829
6550.54 2565
6551.31 2403
6552.07 2295
6552.83 2272
6553.60 2188
6554.36 2268
6555.13 2222
6555.89 2191
6556.65 2153
6557.42 2019
6558.18 1847
6558.95 1679
6559.71 1681
6560.47 1607
6561.24 1533
6562.00 1541
6562.77 1694
6563.53 1787
6564.30 1894
6565.06 2048
6565.83 2117
6566.59 2157
6567.36 2185
6568.12 2091
6568.88 2359
6569.65 2259
6570.41 2230
6571.18 2041
6571.94 2009
6572.71 2143
6573.47 2206
6574.24 2184
6575.00 2147
6575.77 2327
6576.53 2383
6577.30 2495
6578.07 2731
6578.83 2783
6579.60 2824
6580.36 2753
6581.13 2644
6581.89 2640
6582.66 2751
6583.42 2747
6584.19 2679
6584.96 2674
6585.72 2704
6586.49 2521
6587.25 2344
6588.02 2474
6588.78 2403
6589.55 2302
6590.32 2355
6591.08 2290
6591.85 2396
6592.61 2640
6593.38 2693
6594.15 2734
6594.91 2961
6595.68 3185
6596.45 3402
6597.21 3625
6597.98 3845
6598.75 3743
6599.51 3582
6600.28 3749
6601.05 3342
6601.81 3095
6602.58 2773
6603.35 2496
6604.11 2433
6604.88 2398
6605.65 2311
6606.41 2125
6607.18 2055
6607.95 1805
6608.71 1652
6609.48 1746
6610.25 1934
6611.02 1865
6611.78 1857
6612.55 1798
6613.32 1720
6614.09 1763
6614.85 1731
6615.62 1780
6616.39 1829
6617.16 1755
6617.92 1637
6618.69 1657
6619.46 1659
6620.23 1644
6620.99 1581
6621.76 1564
6622.53 1460
6623.30 1465
6624.07 1523
6624.83 1566
6625.60 1628
6626.37 1506
6627.14 1605
6627.91 1462
6628.67 1455
6629.44 1429
6630.21 1389
6630.98 1370
6631.75 1466
6632.52 1453
6633.29 1435
6634.05 1491
6634.82 1573
6635.59 1655
6636.36 1821
6637.13 1930
6637.90 1811
6638.67 1938
6639.43 1880
6640.20 1925
6640.97 1722
6641.74 1630
6642.51 1664
6643.28 1602
6644.05 1453
6644.82 1454
6645.59 1431
6646.36 1274
6647.13 1331
6647.90 1257
6648.66 1268
6649.43 1361
6650.20 1265
6650.97 1355
6651.74 1383
6652.51 1466
6653.28 1377
6654.05 1437
6654.82 1254
6655.59 1354
6656.36 1376
6657.13 1296
6657.90 1382
6658.67 1366
6659.44 1371
6660.21 1375
6660.98 1392
6661.75 1295
6662.52 1295
6663.29 1381
6664.06 1265
6664.83 1218
6665.60 1315
6666.37 1256
6667.14 1264
6667.91 1273
6668.69 1181
6669.46 1163
6670.23 1268
6671.00 1280
6671.77 1220
6672.54 1140
6673.31 1219
6674.08 1229
6674.85 1277
6675.62 1317
6676.39 1388
6677.16 1237
6677.94 1227
6678.71 1192
6679.48 1358
6680.25 1374
6681.02 1362
6681.79 1453
6682.56 1479
6683.33 1508
6684.11 1499
6684.88 1625
6685.65 1612
6686.42 1667
6687.19 1811
6687.96 1863
6688.74 1822
6689.51 1796
6690.28 1750
6691.05 1637
6691.82 1645
6692.60 1598
6693.37 1487
6694.14 1435
6694.91 1253
6695.68 1305
6696.46 1289
6697.23 1246
6698.00 1279
6698.77 1230
6699.55 1071
6700.32 1085
6701.09 1265
6701.86 1199
6702.64 1154
6703.41 1204
6704.18 1192
6704.95 1192
6705.73 1283
6706.50 1231
6707.27 1229
6708.04 1227
6708.82 1263
6709.59 1199
6710.36 1319
6711.14 1301
6711.91 1286
6712.68 1191
6713.46 1235
6714.23 1253
6715.00 1133
6715.78 1132
6716.55 1126
6717.32 1050
6718.10 1055
6718.87 1080
6719.64 1030
6720.42 1040
6721.19 918
6721.96 989
6722.74 1011
6723.51 956
6724.28 1045
6725.06 1096
6725.83 1046
6726.61 1070
6727.38 1062
6728.15 964
6728.93 981
6729.70 1013
6730.48 968
6731.25 1016
6732.02 986
6732.80 1008
6733.57 940
6734.35 1005
6735.12 1069
6735.90 1113
6736.67 1060
6737.45 1019
6738.22 1091
6738.99 1011
6739.77 1070
6740.54 1093
6741.32 993
6742.09 1014
6742.87 1027
6743.64 1137
6744.42 1206
6745.19 1137
6745.97 1039
6746.74 1080
6747.52 1084
6748.29 1203
6749.07 1125
6749.84 1194
6750.62 1224
6751.40 1232
6752.17 1249
6752.95 1389
6753.72 1456
6754.50 1555
6755.27 1603
6756.05 1584
6756.82 1603
6757.60 1576
6758.38 1575
6759.15 1296
6759.93 1228
6760.70 1210
6761.48 1120
6762.25 1109
6763.03 1023
6763.81 1111
6764.58 1100
6765.36 1166
6766.14 1129
6766.91 1058
6767.69 1102
6768.46 1125
6769.24 1064
6770.02 1074
6770.79 1098
6771.57 1074
6772.35 1017
6773.12 1038
6773.90 1039
6774.68 963
6775.45 1094
6776.23 1150
6777.01 1096
6777.78 982
6778.56 889
6779.34 884
6780.11 904
6780.89 950
6781.67 1100
6782.45 978
6783.22 938
6784.00 884
6784.78 827
6785.56 883
6786.33 958
6787.11 972
6787.89 898
6788.66 884
6789.44 935
6790.22 928
6791.00 836
6791.78 910
6792.55 909
6793.33 846
6794.11 905
6794.89 886
6795.66 831
6796.44 850
6797.22 816
6798.00 873
6798.78 959
6799.55 853
6800.33 963
6801.11 910
6801.89 942
6802.67 877
6803.45 873
6804.22 970
6805.00 941
6805.78 943
6806.56 923
6807.34 1001
6808.12 976
6808.90 902
6809.67 888
6810.45 949
6811.23 877
6812.01 867
6812.79 911
6813.57 848
6814.35 940
6815.13 836
6815.91 921
6816.68 890
6817.46 944
6818.24 895
6819.02 941
6819.80 912
6820.58 989
6821.36 954
6822.14 918
6822.92 891
6823.70 837
6824.48 893
6825.26 986
6826.04 896
6826.82 977
6827.60 962
6828.38 976
6829.16 926
6829.94 989
6830.72 965
6831.50 986
6832.28 1010
6833.06 1000
6833.84 920
6834.62 938
6835.40 887
6836.18 1006
6836.96 958
6837.74 935
6838.52 897
6839.30 866
6840.08 855
6840.86 931
6841.64 940
6842.42 1015
6843.20 920
6843.98 994
6844.76 1007
6845.54 921
6846.32 929
6847.10 1023
6847.89 981
6848.67 991
6849.45 1180
6850.23 1465
6851.01 1589
6851.79 1750
6852.57 1895
6853.35 2072
6854.13 2411
6854.92 2568
6855.70 2585
6856.48 2403
6857.26 2023
6858.04 1844
6858.82 1776
6859.60 1642
6860.39 1525
6861.17 1382
6861.95 1227
6862.73 1212
6863.51 1157
6864.29 1241
6865.08 1228
6865.86 1140
6866.64 1122
6867.42 1218
6868.20 1281
6868.99 1395
6869.77 1277
6870.55 1339
6871.33 1424
6872.12 1360
6872.90 1366
6873.68 1262
6874.46 1260
6875.24 1211
6876.03 1102
6876.81 1073
6877.59 1072
6878.38 1076
6879.16 1105
6879.94 1126
6880.72 1292
6881.51 1300
6882.29 1225
6883.07 1255
6883.85 1333
6884.64 1305
6885.42 1397
6886.20 1492
6886.99 1613
6887.77 1776
6888.55 1830
6889.34 2012
6890.12 2314
6890.90 2480
6891.69 2448
6892.47 2480
6893.25 2369
6894.04 2152
6894.82 2180
6895.60 1664
6896.39 1625
6897.17 1452
6897.96 1410
6898.74 1449
6899.52 1339
6900.31 1409
6901.09 1339
6901.88 1277
6902.66 1328
6903.44 1382
6904.23 1268
6905.01 1333
6905.80 1445
6906.58 1437
6907.36 1452
6908.15 1384
6908.93 1404
6909.72 1340
6910.50 1247
6911.29 1234
6912.07 1198
6912.86 1257
6913.64 1179
6914.42 1204
6915.21 1263
6915.99 1313
6916.78 1275
6917.56 1204
6918.35 1187
6919.13 1118
6919.92 1159
6920.70 1079
6921.49 1172
6922.27 1254
6923.06 1170
6923.84 1215
6924.63 1167
6925.42 1097
6926.20 1184
6926.99 1225
6927.77 1129
6928.56 1227
6929.34 1263
6930.13 1218
6930.91 1287
6931.70 1256
6932.48 1358
6933.27 1256
6934.06 1326
6934.84 1360
6935.63 1335
6936.41 1413
6937.20 1443
6937.99 1405
6938.77 1378
6939.56 1408
6940.34 1459
6941.13 1449
6941.92 1221
6942.70 1356
6943.49 1504
6944.28 1576
6945.06 1530
6945.85 1554
6946.64 1542
6947.42 1719
6948.21 1651
6949.00 1745
6949.78 1747
6950.57 1846
6951.36 1682
6952.14 1501
6952.93 1561
6953.72 1542
6954.50 1594
6955.29 1630
6956.08 1599
6956.86 1669
6957.65 1732
6958.44 1848
6959.23 1810
6960.01 1876
6960.80 1916
6961.59 1922
6962.38 1893
6963.16 1831
6963.95 1895
6964.74 1815
6965.53 1788
6966.31 1891
6967.10 1839
6967.89 1874
6968.68 1820
6969.46 1835
6970.25 1971
6971.04 1988
6971.83 2083
6972.62 2047
6973.40 2061
6974.19 2128
6974.98 2103
6975.77 2181
6976.56 2107
6977.34 2224
6978.13 2225
6978.92 2391
6979.71 2348
6980.50 2273
6981.29 2403
6982.08 2553
6982.86 2734
6983.65 3069
6984.44 3389
6985.23 3932
6986.02 4539
6986.81 5358
6987.60 6433
6988.39 7566
6989.17 8293
6989.96 8820
6990.75 8568
6991.54 8206
6992.33 7537
6993.12 6627
6993.91 5633
6994.70 4948
6995.49 4352
6996.28 3758
6997.07 3470
6997.86 3500
6998.64 3745
6999.43 4189
7000.22 4936
7001.01 5733
7001.80 6568
7002.59 7343
7003.38 8295
7004.17 8637
7004.96 8599
7005.75 7927
7006.54 7554
7007.33 6285
7008.12 5292
7008.91 4395
7009.70 3692
7010.49 3098
7011.28 2733
7012.07 2444
7012.86 2434
7013.65 2299
7014.44 2328
7015.23 2250
7016.02 2362
7016.81 2421
7017.61 2406
7018.40 2366
7019.19 2356
7019.98 2308
7020.77 2278
7021.56 2205
7022.35 2021
7023.14 1953
7023.93 1864
7024.72 1804
7025.51 1677
7026.30 1594
7027.10 1630
7027.89 1760
7028.68 1761
7029.47 1708
7030.26 1665
7031.05 1709
7031.84 1847
7032.63 1847
7033.43 1614
7034.22 1630
7035.01 1540
7035.80 1486
7036.59 1550
7037.38 1452
7038.18 1460
7038.97 1386
7039.76 1452
7040.55 1596
7041.34 1512
7042.13 1509
7042.93 1539
7043.72 1704
7044.51 1683
7045.30 1580
7046.09 1552
7046.89 1628
7047.68 1519
7048.47 1493
7049.26 1553
7050.06 1508
7050.85 1606
7051.64 1512
7052.43 1773
7053.23 1798
7054.02 1840
7054.81 1849
7055.60 1788
7056.40 1677
7057.19 1698
7057.98 1532
7058.77 1512
7059.57 1318
7060.36 1383
7061.15 1462
7061.95 1497
7062.74 1451
7063.53 1408
7064.33 1387
7065.12 1348
7065.91 1407
7066.71 1413
7067.50 1480
7068.29 1441
7069.09 1390
7069.88 1432
7070.67 1455
7071.47 1297
7072.26 1317
7073.05 1422
7073.85 1400
7074.64 1363
7075.44 1337
7076.23 1269
7077.02 1214
7077.82 1222
7078.61 1293
7079.41 1232
7080.20 1199
7080.99 1230
7081.79 1182
7082.58 1266
7083.38 1268
7084.17 1240
7084.96 1312
7085.76 1170
7086.55 1127
7087.35 1191
7088.14 1277
7088.94 1308
7089.73 1241
7090.53 1270
7091.32 1372
7092.12 1400
7092.91 1369
7093.71 1268
7094.50 1209
7095.29 1211
7096.09 1148
7096.88 1129
7097.68 1154
7098.48 1062
7099.27 943
7100.07 929
7100.86 943
7101.66 1053
7102.45 985
7103.25 963
7104.04 919
7104.84 996
7105.63 922
7106.43 993
7107.22 1014
7108.02 827
7108.82 934
7109.61 881
7110.41 786
7111.20 826
7112.00 830
7112.79 816
7113.59 812
7114.39 838
7115.18 837
7115.98 779
7116.77 763
7117.57 853
7118.37 906
7119.16 855
7119.96 778
7120.76 902
7121.55 842
7122.35 738
7123.15 734
7123.94 859
7124.74 857
7125.53 804
7126.33 796
7127.13 775
7127.93 756
7128.72 759
7129.52 776
7130.32 866
7131.11 861
7131.91 829
7132.71 913
7133.50 950
7134.30 870
7135.10 944
7135.90 963
7136.69 959
7137.49 884
7138.29 851
7139.08 764
7139.88 784
7140.68 861
7141.48 814
7142.27 851
7143.07 838
7143.87 874
7144.67 814
7145.46 832
7146.26 854
7147.06 835
7147.86 829
7148.66 831
7149.45 892
7150.25 896
7151.05 851
7151.85 783
7152.65 758
7153.44 770
7154.24 778
7155.04 792
7155.84 756
7156.64 793
7157.44 853
7158.23 808
7159.03 765
7159.83 748
7160.63 768
7161.43 829
7162.23 867
7163.03 853
7163.83 764
7164.62 755
7165.42 757
7166.22 722
7167.02 715
7167.82 788
7168.62 787
7169.42 788
7170.22 750
7171.02 664
7171.82 775
7172.61 782
7173.41 809
7174.21 792
7175.01 738
7175.81 737
7176.61 802
7177.41 766
7178.21 824
7179.01 747
7179.81 687
7180.61 691
7181.41 793
7182.21 724
7183.01 696
7183.81 713
7184.61 831
7185.41 801
7186.21 905
7187.01 894
7187.81 860
7188.61 732
7189.41 709
7190.21 772
7191.01 781
7191.81 699
7192.61 648
7193.41 623
7194.21 644
7195.01 593
7195.81 598
7196.61 598
7197.41 546
7198.21 599
7199.01 634
7199.82 694
7200.62 710
7201.42 618
7202.22 631
7203.02 595
7203.82 642
7204.62 647
7205.42 717
7206.22 726
7207.02 667
7207.83 594
7208.63 599
7209.43 657
7210.23 668
7211.03 774
7211.83 699
7212.63 574
7213.44 614
7214.24 618
7215.04 619
7215.84 705
7216.64 669
7217.44 669
7218.25 697
7219.05 582
7219.85 578
7220.65 605
7221.45 568
7222.26 658
7223.06 657
7223.86 619
7224.66 631
7225.46 707
7226.27 623
7227.07 668
7227.87 615
7228.67 667
7229.48 650
7230.28 664
7231.08 705
7231.88 735
7232.69 735
7233.49 657
7234.29 652
7235.09 651
7235.90 722
7236.70 675
7237.50 745
7238.30 815
7239.11 745
7239.91 753
7240.71 801
7241.52 769
7242.32 878
7243.12 933
7243.93 851
7244.73 870
7245.53 879
7246.34 816
7247.14 793
7247.94 680
7248.75 721
7249.55 684
7250.35 687
7251.16 677
7251.96 722
7252.76 689
7253.57 775
7254.37 808
7255.18 806
7255.98 757
7256.78 751
7257.59 761
7258.39 692
7259.20 762
7260.00 733
7260.80 782
7261.61 810
7262.41 772
7263.22 736
7264.02 764
7264.83 821
7265.63 772
7266.43 821
7267.24 783
7268.04 766
7268.85 764
7269.65 782
7270.46 873
7271.26 859
7272.07 767
7272.87 875
7273.68 820
7274.48 788
7275.29 895
7276.09 800
7276.90 825
7277.70 848
7278.51 774
7279.31 794
7280.12 911
7280.92 888
7281.73 944
7282.53 916
7283.34 1054
7284.14 1213
7284.95 1468
7285.76 1639
7286.56 1747
7287.37 2010
7288.17 2294
7288.98 2402
7289.78 2330
7290.59 2093
7291.40 1861
7292.20 1724
7293.01 1544
7293.81 1240
7294.62 1150
7295.43 1097
7296.23 984
7297.04 935
7297.84 930
7298.65 870
7299.46 1036
7300.26 993
7301.07 947
7301.88 927
7302.68 888
7303.49 993
7304.30 899
7305.10 926
7305.91 951
7306.72 915
7307.52 931
7308.33 989
7309.14 1004
7309.94 1062
7310.75 1031
7311.56 1107
7312.36 1248
7313.17 1196
7313.98 1289
7314.79 1330
7315.59 1302
7316.40 1290
7317.21 1282
7318.01 1323
7318.82 1322
7319.63 1318
7320.44 1522
7321.24 1719
7322.05 1840
7322.86 1911
7323.67 2003
7324.47 2023
7325.28 2036
7326.09 1981
7326.90 1915
7327.71 1718
7328.51 1650
7329.32 1434
7330.13 1318
7330.94 1187
7331.75 1136
7332.55 993
7333.36 999
7334.17 1037
7334.98 987
7335.79 917
7336.60 1025
7337.40 1012
7338.21 924
7339.02 900
7339.83 888
7340.64 936
7341.45 842
7342.26 944
7343.06 957
7343.87 1023
7344.68 1005
7345.49 917
7346.30 904
7347.11 964
7347.92 1018
7348.73 882
7349.54 912
7350.34 832
7351.15 921
7351.96 920
7352.77 940
7353.58 853
7354.39 927
7355.20 940
7356.01 920
7356.82 892
7357.63 767
7358.44 791
7359.25 868
7360.06 878
7360.87 863
7361.68 926
7362.49 866
7363.30 842
7364.11 908
7364.92 961
7365.73 936
7366.54 900
7367.35 875
7368.16 972
7368.97 968
7369.78 911
7370.59 902
7371.40 969
7372.21 859
7373.02 876
7373.83 901
7374.64 1030
7375.45 1027
7376.26 955
7377.07 939
7377.88 970
7378.69 932
7379.50 1044
7380.31 1091
7381.12 1212
7381.94 1245
7382.75 1389
7383.56 1488
7384.37 1627
7385.18 1732
7385.99 1664
7386.80 1608
7387.61 1410
7388.42 1348
7389.23 1257
7390.05 1248
7390.86 1146
7391.67 1045
7392.48 947
7393.29 880
7394.10 896
7394.92 906
7395.73 860
7396.54 888
7397.35 888
7398.16 863
7398.97 851
7399.79 920
7400.60 988
7401.41 1057
7402.22 1080
7403.03 1181
7403.85 1358
7404.66 1322
7405.47 1320
7406.28 1316
7407.09 1220
7407.91 1311
7408.72 1121
7409.53 1102
7410.34 1040
7411.16 989
7411.97 922
7412.78 1010
7413.59 964
7414.41 932
7415.22 864
7416.03 871
7416.84 896
7417.66 793
7418.47 709
7419.28 694
7420.10 763
7420.91 760
7421.72 737
7422.54 710
7423.35 737
7424.16 676
7424.97 730
7425.79 762
7426.60 788
7427.41 662
7428.23 736
7429.04 768
7429.86 711
7430.67 676
7431.48 684
7432.30 720
7433.11 696
7433.92 675
7434.74 618
7435.55 675
7436.36 687
7437.18 705
7437.99 726
7438.81 691
7439.62 678
7440.43 749
7441.25 789
7442.06 797
7442.88 751
7443.69 750
7444.51 740
7445.32 659
7446.13 627
7446.95 597
7447.76 673
7448.58 727
7449.39 714
7450.21 657
7451.02 724
7451.84 661
7452.65 637
7453.47 685
7454.28 654
7455.10 653
7455.91 690
7456.73 689
7457.54 648
7458.36 612
7459.17 610
7459.99 619
7460.80 636
7461.62 677
7462.43 679
7463.25 676
7464.06 619
7464.88 658
7465.69 645
7466.51 645
7467.32 591
7468.14 627
7468.96 600
7469.77 610
7470.59 677
7471.40 637
7472.22 658
7473.03 652
7473.85 679
7474.67 639
7475.48 690
7476.30 630
7477.11 651
7477.93 639
7478.75 659
7479.56 566
7480.38 548
7481.20 555
7482.01 600
7482.83 716
7483.65 673
7484.46 567
7485.28 570
7486.09 650
7486.91 557
7487.73 593
7488.54 578
7489.36 603
7490.18 581
7491.00 586
7491.81 505
7492.63 571
7493.45 557
7494.26 632
7495.08 599
7495.90 566
7496.71 563
7497.53 577
7498.35 643
7499.17 584
7499.98 551
7500.80 545
7501.62 580
7502.44 591
7503.25 525
7504.07 548
7504.89 557
7505.71 548
7506.52 521
7507.34 490
7508.16 554
7508.98 563
7509.80 631
7510.61 580
7511.43 554
7512.25 571
7513.07 533
7513.89 509
7514.70 543
7515.52 527
7516.34 537
7517.16 565
7517.98 550
7518.79 480
7519.61 502
7520.43 482
7521.25 514
7522.07 555
7522.89 547
7523.71 417
7524.52 555
7525.34 522
7526.16 469
7526.98 562
7527.80 467
7528.62 597
7529.44 557
7530.26 557
7531.08 572
7531.89 576
7532.71 589
7533.53 559
7534.35 479
7535.17 542
7535.99 556
7536.81 565
7537.63 608
7538.45 570
7539.27 515
7540.09 483
7540.91 454
7541.73 473
7542.55 510
7543.37 528
7544.19 519
7545.01 530
7545.83 560
7546.65 582
7547.47 545
7548.29 598
7549.11 597
7549.93 602
7550.75 562
7551.57 529
7552.39 511
7553.21 551
7554.03 562
7554.85 467
7555.67 485
7556.49 454
7557.31 475
7558.13 497
7558.95 531
7559.77 540
7560.59 509
7561.41 572
7562.23 532
7563.05 547
7563.87 572
7564.69 534
7565.52 519
7566.34 556
7567.16 484
7567.98 461
7568.80 490
7569.62 510
7570.44 571
7571.26 523
7572.08 535
7572.91 596
7573.73 541
7574.55 526
7575.37 547
7576.19 569
7577.01 577
7577.83 496
7578.66 492
7579.48 510
7580.30 515
7581.12 474
7581.94 478
7582.77 479
7583.59 471
7584.41 474
7585.23 498
7586.05 491
7586.88 525
7587.70 496
7588.52 604
7589.34 596
7590.16 529
7590.99 506
7591.81 537
7592.63 539
7593.45 540
7594.28 521
7595.10 537
7595.92 575
7596.74 589
7597.57 501
7598.39 547
7599.21 550
7600.03 513
7600.86 536
7601.68 552
7602.50 478
7603.33 575
7604.15 555
7604.97 606
7605.80 590
7606.62 654
7607.44 619
7608.26 652
7609.09 647
7609.91 666
7610.73 591
7611.56 602
7612.38 592
7613.21 599
7614.03 621
7614.85 658
7615.68 617
7616.50 620
7617.32 575
7618.15 645
7618.97 622
7619.80 575
7620.62 580
7621.44 656
7622.27 680
7623.09 643
7623.92 568
7624.74 595
7625.56 552
7626.39 569
7627.21 536
7628.04 563
7628.86 597
7629.68 585
7630.51 581
7631.33 610
7632.16 647
7632.98 672
7633.81 739
7634.63 699
7635.46 695
7636.28 722
7637.11 679
7637.93 578
7638.76 611
7639.58 638
7640.41 582
7641.23 564
7642.06 585
7642.88 517
7643.71 518
7644.53 586
7645.36 491
7646.18 497
7647.01 505
7647.83 446
7648.66 531
7649.48 513
7650.31 474
7651.14 504
7651.96 545
7652.79 509
7653.61 585
7654.44 476
7655.26 586
7656.09 550
7656.92 508
7657.74 501
7658.57 432
7659.39 478
7660.22 535
7661.05 521
7661.87 485
7662.70 514
7663.52 524
7664.35 546
7665.18 511
7666.00 495
7666.83 596
7667.66 506
7668.48 510
7669.31 499
7670.14 481
7670.96 488
7671.79 464
7672.62 464
7673.44 462
7674.27 461
7675.10 483
7675.92 509
7676.75 432
7677.58 428
7678.40 476
7679.23 513
7680.06 483
7680.89 490
7681.71 490
7682.54 430
7683.37 449
7684.19 406
7685.02 452
7685.85 415
7686.68 464
7687.50 428
7688.33 412
7689.16 437
7689.99 530
7690.81 522
7691.64 457
7692.47 534
7693.30 509
7694.13 531
7694.95 571
7695.78 490
7696.61 408
7697.44 455
7698.27 460
7699.09 526
7699.92 449
7700.75 524
7701.58 518
7702.41 450
7703.24 521
7704.06 507
7704.89 517
7705.72 521
7706.55 571
7707.38 502
7708.21 450
7709.04 532
7709.86 546
7710.69 529
7711.52 474
7712.35 411
7713.18 450
7714.01 457
7714.84 435
7715.67 448
7716.50 534
7717.32 500
7718.15 524
7718.98 475
7719.81 426
7720.64 534
7721.47 510
7722.30 419
7723.13 449
7723.96 494
7724.79 495
7725.62 477
7726.45 472
7727.28 452
7728.11 549
7728.94 475
7729.77 530
7730.60 473
7731.43 463
7732.26 450
7733.09 503
7733.92 567
7734.75 501
7735.58 549
7736.41 450
7737.24 436
7738.07 459
7738.90 440
7739.73 468
7740.56 485
7741.39 471
7742.22 491
7743.05 475
7743.88 514
7744.71 560
7745.54 471
7746.37 478
7747.20 486
7748.03 512
7748.87 570
7749.70 612
7750.53 697
7751.36 646
7752.19 735
7753.02 759
7753.85 704
7754.68 611
7755.51 597
7756.34 605
7757.18 583
7758.01 580
7758.84 471
7759.67 545
7760.50 524
7761.33 526
7762.16 580
7763.00 492
7763.83 511
7764.66 511
7765.49 563
7766.32 496
7767.16 526
7767.99 575
7768.82 538
7769.65 500
7770.48 486
7771.31 558
7772.15 550
7772.98 542
7773.81 532
7774.64 481
7775.48 452
7776.31 526
7777.14 479
7777.97 514
7778.81 521
7779.64 551
7780.47 535
7781.30 586
7782.14 527
7782.97 502
7783.80 507
7784.63 502
7785.47 525
7786.30 556
7787.13 507
7787.97 551
7788.80 550
7789.63 597
7790.46 523
7791.30 553
7792.13 578
7792.96 517
7793.80 502
7794.63 522
7795.46 530
7796.30 483
7797.13 524
7797.96 544
7798.80 470
7799.63 453
7800.46 505
7801.30 564
7802.13 628
7802.97 557
7803.80 433
7804.63 542
7805.47 542
7806.30 560
7807.13 550
7807.97 579
7808.80 604
7809.64 580
7810.47 543
7811.31 535
7812.14 599
7812.97 555
7813.81 549
7814.64 558
7815.48 645
7816.31 659
7817.15 730
7817.98 779
7818.82 800
7819.65 743
7820.48 808
7821.32 834
7822.15 856
7822.99 765
7823.82 811
7824.66 784
7825.49 719
7826.33 630
7827.16 685
7828.00 692
7828.83 567
7829.67 672
7830.50 775
7831.34 751
7832.17 729
7833.01 726
7833.85 631
7834.68 720
7835.52 798
7836.35 692
7837.19 718
7838.02 738
7838.86 704
7839.69 709
7840.53 674
7841.37 637
7842.20 640
7843.04 651
7843.87 741
7844.71 646
7845.55 629
7846.38 629
7847.22 709
7848.05 683
7848.89 631
7849.73 561
7850.56 685
7851.40 673
7852.24 650
7853.07 593
7853.91 595
7854.74 570
7855.58 568
7856.42 566
7857.25 611
7858.09 582
7858.93 618
7859.76 588
7860.60 593
7861.44 731
7862.28 652
7863.11 621
7863.95 521
7864.79 523
7865.62 575
7866.46 553
7867.30 531
7868.14 533
7868.97 562
7869.81 563
7870.65 570
7871.48 617
7872.32 578
7873.16 577
7874.00 597
7874.83 544
7875.67 612
7876.51 579
7877.35 620
7878.19 605
7879.02 565
7879.86 578
7880.70 659
7881.54 738
7882.37 698
7883.21 644
7884.05 667
7884.89 671
7885.73 607
7886.57 596
7887.40 566
7888.24 520
7889.08 494
7889.92 574
7890.76 665
7891.60 615
7892.43 596
7893.27 647
7894.11 719
7894.95 646
7895.79 735
7896.63 686
7897.47 618
7898.30 672
7899.14 702
7899.98 685
7900.82 669
7901.66 660
7902.50 725
7903.34 743
7904.18 743
7905.02 714
7905.86 693
7906.70 638
7907.54 695
7908.37 630
7909.21 682
7910.05 607
7910.89 579
7911.73 498
7912.57 623
7913.41 607
7914.25 670
7915.09 630
7915.93 652
7916.77 605
7917.61 662
7918.45 761
7919.29 874
7920.13 855
7920.97 855
7921.81 907
7922.65 934
7923.49 917
7924.33 893
7925.17 888
7926.01 744
7926.85 676
7927.69 678
7928.53 710
7929.37 653
7930.21 561
7931.05 511
7931.90 509
7932.74 517
7933.58 541
7934.42 542
7935.26 473
7936.10 520
7936.94 486
7937.78 537
7938.62 516
7939.46 531
7940.30 535
7941.14 517
7941.99 485
7942.83 419
7943.67 447
7944.51 482
7945.35 492
7946.19 534
7947.03 554
7947.88 535
7948.72 535
7949.56 535
7950.40 537
7951.24 504
7952.08 517
7952.93 562
7953.77 612
7954.61 528
7955.45 525
7956.29 534
7957.13 579
7957.98 538
7958.82 492
7959.66 519
7960.50 606
7961.35 564
7962.19 478
7963.03 507
7963.87 573
7964.71 492
7965.56 542
7966.40 550
7967.24 477
7968.08 512
7968.93 572
7969.77 576
7970.61 611
7971.45 608
7972.30 587
7973.14 607
7973.98 562
7974.83 518
7975.67 537
7976.51 525
7977.36 543
7978.20 489
7979.04 476
7979.88 485
7980.73 548
7981.57 517
7982.41 471
7983.26 421
7984.10 529
7984.94 531
7985.79 445
7986.63 473
7987.47 518
7988.32 519
7989.16 492
7990.01 483
7990.85 481
7991.69 543
7992.54 444
7993.38 409
7994.23 439
7995.07 497
7995.91 467
7996.76 438
7997.60 441
7998.45 403
7999.29 424
8000.13 485
8000.98 489
8001.82 430
8002.67 417
8003.51 490
8004.36 489
8005.20 433
8006.04 386
8006.89 430
8007.73 435
8008.58 467
8009.42 477
8010.27 469
8011.11 446
8011.96 460
8012.80 462
8013.65 483
8014.49 406
8015.34 497
8016.18 460
8017.03 451
8017.87 455
8018.72 413
8019.56 429
8020.41 408
8021.25 464
8022.10 421
8022.95 435
8023.79 438
8024.64 423
8025.48 461
8026.33 435
8027.17 417
8028.02 441
8028.86 447
8029.71 433
8030.56 412
8031.40 344
8032.25 410
8033.09 469
8033.94 399
8034.79 394
8035.63 426
8036.48 418
8037.32 371
8038.17 456
8039.02 430
8039.86 480
8040.71 484
8041.56 439
8042.40 405
8043.25 352
8044.10 430
8044.94 436
8045.79 505
8046.64 444
8047.48 366
8048.33 385
8049.18 419
8050.02 428
8050.87 423
8051.72 411
8052.56 514
8053.41 452
8054.26 459
8055.11 477
8055.95 492
8056.80 455
8057.65 461
8058.49 464
8059.34 520
8060.19 474
8061.04 393
8061.88 454
8062.73 416
8063.58 370
8064.43 421
8065.27 473
8066.12 449
8066.97 411
8067.82 438
8068.67 414
8069.51 439
8070.36 415
8071.21 398
8072.06 443
8072.91 474
8073.75 402
8074.60 362
8075.45 424
8076.30 415
8077.15 371
8078.00 358
8078.84 404
8079.69 426
8080.54 370
8081.39 357
8082.24 370
8083.09 373
8083.94 407
8084.78 396
8085.63 419
8086.48 458
8087.33 401
8088.18 389
8089.03 342
8089.88 379
8090.73 426
8091.58 426
8092.42 411
8093.27 378
8094.12 339
8094.97 416
8095.82 415
8096.67 344
8097.52 366
8098.37 375
8099.22 425
8100.07 386
8100.92 417
8101.77 414
8102.62 418
8103.47 413
8104.32 456
8105.17 406
8106.02 351
8106.87 379
8107.72 369
8108.57 387
8109.42 402
8110.27 406
8111.12 391
8111.97 377
8112.82 372
8113.67 377
8114.52 378
8115.37 364
8116.22 453
8117.07 419
8117.92 397
8118.77 410
8119.62 448
8120.47 393
8121.32 397
8122.17 446
8123.02 559
8123.87 482
8124.72 505
8125.57 438
8126.43 464
8127.28 464
8128.13 437
8128.98 451
8129.83 417
8130.68 445
8131.53 485
8132.38 432
8133.23 400
8134.09 433
8134.94 442
8135.79 446
8136.64 471
8137.49 464
8138.34 432
8139.19 442
8140.05 412
8140.90 471
8141.75 502
8142.60 478
8143.45 472
8144.30 457
8145.16 518
8146.01 512
8146.86 521
8147.71 526
8148.56 509
8149.42 428
8150.27 448
8151.12 444
8151.97 525
8152.83 532
8153.68 493
8154.53 484
8155.38 475
8156.24 502
8157.09 500
8157.94 567
8158.79 632
8159.65 556
8160.50 535
8161.35 581
8162.20 523
8163.06 582
8163.91 544
8164.76 471
8165.62 502
8166.47 446
8167.32 451
8168.17 482
8169.03 396
8169.88 368
8170.73 447
8171.59 488
8172.44 435
8173.29 449
8174.15 488
8175.00 536
8175.85 434
8176.71 449
8177.56 552
8178.42 561
8179.27 464
8180.12 441
8180.98 453
8181.83 414
8182.68 364
8183.54 417
8184.39 475
8185.25 404
8186.10 430
8186.95 411
8187.81 439
8188.66 410
8189.52 399
8190.37 439
8191.22 384
8192.08 360
8192.93 392
8193.79 359
8194.64 372
8195.50 408
8196.35 401
8197.21 455
8198.06 445
8198.92 376
8199.77 373
8200.63 403
8201.48 412
8202.33 405
8203.19 401
8204.04 464
8204.90 403
8205.75 411
8206.61 373
8207.47 430
8208.32 446
8209.18 443
8210.03 454
8210.89 489
8211.74 399
8212.60 404
8213.45 455
8214.31 482
8215.16 438
8216.02 408
8216.87 383
8217.73 496
8218.59 445
8219.44 422
8220.30 540
8221.15 539
8222.01 444
8222.87 473
8223.72 506
8224.58 520
8225.43 577
8226.29 547
8227.15 520
8228.00 538
8228.86 539
8229.71 540
8230.57 481
8231.43 461
8232.28 484
8233.14 478
8234.00 459
8234.85 460
8235.71 483
8236.57 479
8237.42 448
8238.28 399
8239.14 429
8239.99 419
8240.85 405
8241.71 383
8242.56 409
8243.42 424
8244.28 448
8245.14 401
8245.99 448
8246.85 396
8247.71 430
8248.56 403
8249.42 424
8250.28 422
8251.14 382
8251.99 420
8252.85 406
8253.71 448
8254.57 436
8255.42 416
8256.28 435
8257.14 443
8258.00 393
8258.86 406
8259.71 391
8260.57 396
8261.43 367
8262.29 366
8263.15 440
8264.00 368
8264.86 411
8265.72 442
8266.58 405
8267.44 381
8268.29 387
8269.15 397
8270.01 377
8270.87 403
8271.73 433
8272.59 402
8273.45 385
8274.30 361
8275.16 442
8276.02 424
8276.88 393
8277.74 438
8278.60 412
8279.46 437
8280.32 407
8281.18 335
8282.03 373
8282.89 355
8283.75 413
8284.61 405
8285.47 419
8286.33 342
8287.19 373
8288.05 436
8288.91 464
8289.77 459
8290.63 432
8291.49 448
8292.35 424
8293.21 428
8294.07 463
8294.93 478
8295.78 444
8296.64 402
8297.50 387
8298.36 422
8299.22 426
8300.08 415
8300.94 419
8301.80 385
8302.66 391
8303.52 410
8304.38 420
8305.25 424
8306.11 427
8306.97 434
8307.83 452
8308.69 465
8309.55 487
8310.41 459
8311.27 445
8312.13 461
8312.99 454
8313.85 484
8314.71 456
8315.57 464
8316.43 360
8317.29 356
8318.15 478
8319.02 498
8319.88 493
8320.74 498
8321.60 481
8322.46 439
8323.32 455
8324.18 412
8325.04 445
8325.90 411
8326.77 489
8327.63 427
8328.49 425
8329.35 440
8330.21 457
8331.07 434
8331.93 456
8332.80 393
8333.66 422
8334.52 409
8335.38 460
8336.24 473
8337.11 408
8337.97 434
8338.83 476
8339.69 486
8340.55 406
8341.42 413
8342.28 398
8343.14 468
8344.00 494
8344.86 475
8345.73 507
8346.59 424
8347.45 473
8348.31 524
8349.18 509
8350.04 437
8350.90 439
8351.76 417
8352.63 406
8353.49 448
8354.35 488
8355.22 469
8356.08 425
8356.94 468
8357.80 483
8358.67 477
8359.53 440
8360.39 454
8361.26 444
8362.12 460
8362.98 521
8363.85 499
8364.71 544
8365.57 564
8366.44 486
8367.30 440
8368.16 446
8369.03 425
8369.89 446
8370.75 435
8371.62 476
8372.48 517
8373.35 518
8374.21 495
8375.07 475
8375.94 480
8376.80 437
8377.67 456
8378.53 441
8379.39 485
8380.26 513
8381.12 453
8381.99 467
8382.85 471
8383.71 511
8384.58 504
8385.44 567
8386.31 496
8387.17 459
8388.04 545
8388.90 497
8389.77 486
8390.63 520
8391.50 524
8392.36 567
8393.22 534
8394.09 570
8394.95 564
8395.82 582
8396.68 586
8397.55 544
8398.41 577
8399.28 548
8400.14 588
8401.01 589
8401.88 530
8402.74 519
8403.61 595
8404.47 670
8405.34 646
8406.20 591
8407.07 547
8407.93 541
8408.80 544
8409.66 591
8410.53 559
8411.40 595
8412.26 621
8413.13 674
8413.99 548
8414.86 586
8415.73 628
8416.59 722
8417.46 690
8418.32 693
8419.19 693
8420.06 698
8420.92 656
8421.79 577
8422.65 638
8423.52 637
8424.39 714
8425.25 710
8426.12 700
8426.99 762
8427.85 696
8428.72 806
8429.59 842
8430.45 789
8431.32 827
8432.19 887
8433.05 851
8433.92 838
8434.79 914
8435.65 754
8436.52 812
8437.39 913
8438.26 834
8439.12 821
8439.99 858
8440.86 931
8441.73 1007
8442.59 988
8443.46 1023
8444.33 1069
8445.19 1064
8446.06 1090
8446.93 1179
8447.80 1211
8448.67 1165
8449.53 1151
8450.40 1129
8451.27 1086
8452.14 1102
8453.00 1139
8453.87 1236
8454.74 1272
8455.61 1315
8456.48 1467
8457.34 1614
8458.21 1808
8459.08 2085
8459.95 2382
8460.82 2450
8461.69 2568
8462.55 2396
8463.42 2191
8464.29 2069
8465.16 1967
8466.03 1808
8466.90 1713
8467.77 1590
8468.63 1553
8469.50 1658
8470.37 1982
8471.24 2438
8472.11 3090
8472.98 3491
8473.85 3993
8474.72 4607
8475.58 4520
8476.45 4316
8477.32 3979
8478.19 3323
8479.06 2753
8479.93 2257
8480.80 1855
8481.67 1698
8482.54 1462
8483.41 1256
8484.28 1046
8485.15 969
8486.02 945
8486.89 884
8487.76 909
8488.63 941
8489.50 927
8490.37 917
8491.24 890
8492.11 857
8492.98 856
8493.85 870
8494.72 866
8495.59 856
8496.46 795
8497.33 800
8498.20 670
8499.07 829
8499.94 831
8500.81 872
8501.68 806
8502.55 876
8503.42 860
8504.29 816
8505.16 843
8506.03 758
8506.90 730
8507.77 734
8508.64 779
8509.51 818
8510.38 875
8511.25 858
8512.13 827
8513.00 854
8513.87 871
8514.74 944
8515.61 897
8516.48 876
8517.35 798
8518.22 740
8519.09 753
8519.97 812
8520.84 807
8521.71 824
8522.58 789
8523.45 687
8524.32 716
8525.19 785
8526.07 756
8526.94 655
8527.81 673
8528.68 761
8529.55 823
8530.43 815
8531.30 813
8532.17 831
8533.04 832
8533.91 857
8534.79 908
8535.66 910
8536.53 793
8537.40 866
8538.27 811
8539.15 804
8540.02 833
8540.89 852
8541.76 928
8542.64 782
8543.51 757
8544.38 818
8545.25 815
8546.13 673
8547.00 732
8547.87 834
8548.74 798
8549.62 803
8550.49 830
8551.36 818
8552.24 803
8553.11 812
8553.98 794
8554.86 766
8555.73 741
8556.60 789
8557.48 830
8558.35 891
8559.22 855
8560.10 826
8560.97 744
8561.84 758
8562.72 755
8563.59 772
8564.46 637
8565.34 639
8566.21 583
8567.08 668
8567.96 628
8568.83 611
8569.71 612
8570.58 648
8571.45 650
8572.33 575
8573.20 571
8574.08 545
8574.95 642
8575.82 679
8576.70 583
8577.57 562
8578.45 627
8579.32 619
8580.20 590
8581.07 594
8581.94 596
8582.82 561
8583.69 546
8584.57 550
8585.44 572
8586.32 613
8587.19 661
8588.07 645
8588.94 593
8589.82 579
8590.69 571
8591.57 623
8592.44 583
8593.32 590
8594.19 548
8595.07 563
8595.94 584
8596.82 592
8597.69 628
8598.57 604
8599.44 545
8600.32 549
8601.19 565
8602.07 563
8602.95 574
8603.82 576
8604.70 619
8605.57 622
8606.45 629
8607.32 604
8608.20 549
8609.08 549
8609.95 562
8610.83 570
8611.70 567
8612.58 528
8613.46 609
8614.33 621
8615.21 577
8616.08 598
8616.96 603
8617.84 618
8618.71 602
8619.59 643
8620.47 626
8621.34 615
8622.22 592
8623.10 648
8623.97 673
8624.85 686
8625.73 676
8626.60 683
8627.48 647
8628.36 671
8629.23 663
8630.11 618
8630.99 737
8631.87 715
8632.74 688
8633.62 791
8634.50 748
8635.37 673
8636.25 699
8637.13 711
8638.01 732
8638.88 727
8639.76 700
8640.64 726
8641.52 743
8642.39 703
8643.27 749
8644.15 750
8645.03 826
8645.90 764
8646.78 797
8647.66 851
8648.54 829
8649.42 828
8650.29 807
8651.17 797
8652.05 782
8652.93 725
8653.81 810
8654.68 835
8655.56 771
8656.44 826
8657.32 813
8658.20 842
8659.08 928
8659.95 831
8660.83 857
8661.71 878
8662.59 897
8663.47 895
8664.35 928
8665.23 922
8666.10 911
8666.98 961
8667.86 831
8668.74 814
8669.62 848
8670.50 870
8671.38 873
8672.26 913
8673.14 943
8674.02 1200
8674.90 1314
8675.77 1432
8676.65 1586
8677.53 1714
8678.41 1896
8679.29 1996
8680.17 1999
8681.05 1989
8681.93 1804
8682.81 1626
8683.69 1614
8684.57 1385
8685.45 1225
8686.33 1133
8687.21 1101
8688.09 1051
8688.97 975
8689.85 1022
8690.73 1127
8691.61 1273
8692.49 1406
8693.37 1643
8694.25 1913
8695.13 2237
8696.01 2573
8696.89 2850
8697.77 2822
8698.65 2764
8699.53 2532
8700.41 2334
8701.29 1994
8702.17 1532
8703.05 1299
8703.94 1193
8704.82 1034
8705.70 1049
8706.58 846
8707.46 775
8708.34 818
8709.22 767
8710.10 709
8710.98 782
8711.86 719
8712.75 687
8713.63 659
8714.51 698
8715.39 641
8716.27 684
8717.15 659
8718.03 649
8718.91 668
8719.80 644
8720.68 614
8721.56 677
8722.44 663
8723.32 661
8724.20 675
8725.09 700
8725.97 684
8726.85 693
8727.73 658
8728.61 582
8729.50 666
8730.38 580
8731.26 656
8732.14 643
8733.02 738
8733.91 742
8734.79 695
8735.67 671
8736.55 734
8737.44 666
8738.32 687
8739.20 623
8740.08 602
8740.97 631
8741.85 554
8742.73 546
8743.61 535
8744.50 576
8745.38 642
8746.26 587
8747.15 621
8748.03 564
8748.91 612
8749.79 653
8750.68 645
8751.56 640
8752.44 560
8753.33 601
8754.21 656
8755.09 634
8755.98 648
8756.86 675
8757.74 650
8758.63 626
8759.51 630
8760.39 615
8761.28 579
8762.16 593
8763.05 657
8763.93 652
8764.81 671
8765.70 602
8766.58 613
8767.46 654
8768.35 624
8769.23 580
8770.12 636
8771.00 619
8771.89 621
8772.77 632
8773.65 570
8774.54 597
8775.42 602
8776.31 617
8777.19 618
8778.08 635
8778.96 586
8779.84 571
8780.73 635
8781.61 537
8782.50 534
8783.38 548
8784.27 536
8785.15 556
8786.04 522
8786.92 481
8787.81 545
8788.69 512
8789.58 469
8790.46 522
8791.35 503
8792.23 531
8793.12 515
8794.00 528
8794.89 495
8795.77 507
8796.66 548
8797.55 479
8798.43 543
8799.32 496
8800.20 532
8801.09 542
8801.97 460
8802.86 454
8803.74 488
8804.63 511
8805.52 512
8806.40 522
8807.29 485
8808.17 483
8809.06 445
8809.95 474
8810.83 490
8811.72 473
8812.60 515
8813.49 485
8814.38 471
8815.26 468
8816.15 428
8817.04 413
8817.92 467
8818.81 471
8819.70 433
8820.58 464
8821.47 456
8822.36 487
8823.24 497
8824.13 530
8825.02 494
8825.90 472
8826.79 469
8827.68 465
8828.56 441
8829.45 509
8830.34 473
8831.23 423
8832.11 460
8833.00 472
8833.89 424
8834.77 397
8835.66 388
8836.55 431
8837.44 461
8838.32 452
8839.21 440
8840.10 423
8840.99 396
8841.88 384
8842.76 391
8843.65 429
8844.54 473
8845.43 436
8846.31 405
8847.20 409
8848.09 431
8848.98 446
8849.87 418
8850.75 422
8851.64 429
8852.53 396
8853.42 417
8854.31 400
8855.20 372
8856.08 361
8856.97 402
8857.86 445
8858.75 434
8859.64 388
8860.53 440
8861.42 378
8862.30 376
8863.19 429
8864.08 431
8864.97 435
8865.86 414
8866.75 434
8867.64 433
8868.53 450
8869.42 411
8870.30 404
8871.19 401
8872.08 394
8872.97 407
8873.86 353
8874.75 301
8875.64 379
8876.53 362
8877.42 352
8878.31 352
8879.20 356
8880.09 371
8880.98 383
8881.87 364
8882.76 348
8883.65 400
8884.54 387
8885.43 385
8886.32 416
8887.21 382
8888.10 378
8888.99 418
8889.88 364
8890.77 363
8891.66 381
8892.55 417
8893.44 331
8894.33 354
8895.22 404
8896.11 374
8897.00 366
8897.89 364
8898.78 429
8899.67 419
8900.56 332
8901.45 344
8902.34 332
8903.23 324
8904.12 362
8905.02 360
8905.91 350
8906.80 329
8907.69 382
8908.58 323
8909.47 408
8910.36 355
8911.25 331
8912.14 381
8913.04 354
8913.93 398
8914.82 399
8915.71 355
8916.60 388
8917.49 393
8918.38 450
8919.28 397
8920.17 369
8921.06 387
8921.95 422
8922.84 370
8923.73 344
8924.63 360
8925.52 401
8926.41 356
8927.30 369
8928.19 361
8929.09 376
8929.98 354
8930.87 322
8931.76 296
8932.65 360
8933.55 318
8934.44 312
8935.33 367
8936.22 319
8937.12 350
8938.01 370
8938.90 395
8939.79 375
8940.69 331
8941.58 365
8942.47 353
8943.37 378
8944.26 356
8945.15 384
8946.04 342
8946.94 343
8947.83 400
8948.72 367
8949.62 322
8950.51 325
8951.40 314
8952.30 340
8953.19 375
8954.08 357
8954.98 373
8955.87 360
8956.76 332
8957.66 323
8958.55 310
8959.44 343
8960.34 406
8961.23 400
8962.12 335
8963.02 319
8963.91 288
8964.81 310
8965.70 386
8966.59 374
8967.49 324
8968.38 343
8969.28 353
8970.17 344
8971.06 342
8971.96 428
8972.85 404
8973.75 369
8974.64 365
8975.54 304
8976.43 389
8977.32 366
8978.22 388
8979.11 299
8980.01 347
8980.90 351
8981.80 445
8982.69 385
8983.59 344
8984.48 360
8985.38 422
8986.27 372
8987.17 361
8988.06 364
8988.96 346
8989.85 344
8990.75 328
8991.64 351
8992.54 316
8993.43 324
8994.33 352
8995.22 287
8996.12 275
8997.01 331
8997.91 327
8998.81 338
8999.70 285
9000.60 272
9001.49 299
9002.39 343
9003.28 340
9004.18 328
9005.08 342
9005.97 362
9006.87 364
9007.76 339
9008.66 306
9009.56 279
9010.45 301
9011.35 304
9012.24 388
9013.14 370
9014.04 301
9014.93 304
9015.83 299
9016.73 299
9017.62 317
9018.52 302
9019.42 295
9020.31 358
9021.21 329
9022.11 381
9023.00 282
9023.90 319
9024.80 330
9025.69 334
9026.59 321
9027.49 301
9028.38 332
9029.28 294
9030.18 322
9031.08 337
9031.97 321
9032.87 340
9033.77 370
9034.66 303
9035.56 298
9036.46 307
9037.36 307
9038.25 300
9039.15 286
9040.05 280
9040.95 357
9041.85 328
9042.74 355
9043.64 333
9044.54 296
9045.44 281
9046.33 322
9047.23 310
9048.13 259
9049.03 313
9049.93 321
9050.82 303
9051.72 324
9052.62 262
9053.52 317
9054.42 345
9055.32 326
9056.21 302
9057.11 338
9058.01 347
9058.91 277
9059.81 301
9060.71 351
9061.61 381
9062.50 327
9063.40 330
9064.30 345
9065.20 366
9066.10 405
9067.00 394
9067.90 359
9068.80 357
9069.70 412
9070.60 325
9071.49 329
9072.39 341
9073.29 359
9074.19 351
9075.09 335
9075.99 301
9076.89 296
9077.79 350
9078.69 329
9079.59 356
9080.49 262
9081.39 256
9082.29 330
9083.19 338
9084.09 355
9084.99 365
9085.89 345
9086.79 268
9087.69 329
9088.59 346
9089.49 335
9090.39 296
9091.29 354
9092.19 372
9093.09 381
9093.99 340
9094.89 315
9095.79 311
9096.69 377
9097.59 370
9098.49 371
9099.39 348
9100.29 353
9101.19 321
9102.09 303
9102.99 318
9103.90 359
9104.80 365
9105.70 315
9106.60 355
9107.50 329
9108.40 264
9109.30 329
9110.20 367
9111.10 308
9112.00 304
9112.91 333
9113.81 333
9114.71 328
9115.61 336
9116.51 332
9117.41 330
9118.31 315
9119.22 295
9120.12 299
9121.02 304
9121.92 356
9122.82 277
9123.72 305
9124.63 318
9125.53 321
9126.43 255
9127.33 333
9128.23 330
9129.14 326
9130.04 327
9130.94 305
9131.84 291
9132.74 288
9133.65 292
9134.55 308
9135.45 343
9136.35 338
9137.26 310
9138.16 318
9139.06 359
9139.96 347
9140.87 319
9141.77 377
9142.67 351
9143.57 327
9144.48 274
9145.38 328
9146.28 346
9147.19 318
9148.09 312
9148.99 355
9149.90 314
9150.80 322
9151.70 302
9152.60 294
9153.51 362
9154.41 333
9155.31 353
9156.22 333
9157.12 286
9158.02 296
9158.93 282
9159.83 294
9160.74 367
9161.64 329
9162.54 338
9163.45 353
9164.35 274
9165.25 255
9166.16 277
9167.06 348
9167.97 333
9168.87 318
9169.77 270
9170.68 274
9171.58 298
9172.49 271
9173.39 285
9174.30 312
9175.20 312
9176.10 315
9177.01 265
9177.91 276
9178.82 283
9179.72 333
9180.63 295
9181.53 292
9182.44 307
9183.34 323
9184.25 298
9185.15 308
9186.05 260
9186.96 323
9187.86 344
9188.77 294
9189.67 262
9190.58 314
9191.48 302
9192.39 262
9193.30 286
9194.20 297
9195.11 312
9196.01 345
9196.92 302
9197.82 355
9198.73 330
9199.63 310
9200.54 357
9201.44 345
9202.35 331
9203.26 366
9204.16 338
9205.07 364
9205.97 335
9206.88 331
9207.78 330
9208.69 362
9209.60 355
9210.50 359
9211.41 298
9212.32 316
9213.22 322
9214.13 323
9215.03 313
9215.94 293
9216.85 276
9217.75 289
9218.66 347
9219.57 310
9220.47 334
9221.38 348
9222.29 325
9223.19 371
9224.10 386
9225.01 366
9225.91 301
9226.82 388
9227.73 329
9228.63 295
9229.54 297
9230.45 308
9231.36 304
9232.26 329
9233.17 367
9234.08 322
9234.98 274
9235.89 254
9236.80 321
9237.71 354
9238.61 360
9239.52 329
9240.43 301
9241.34 359
9242.24 298
9243.15 304
9244.06 308
9244.97 311
9245.87 302
9246.78 279
9247.69 278
9248.60 286
9249.51 355
9250.41 364
9251.32 287
9252.23 271
9253.14 317
9254.05 307
9254.96 283
9255.86 302
9256.77 316
9257.68 312
9258.59 352
9259.50 322
9260.41 278
9261.31 292
9262.22 332
9263.13 305
9264.04 270
9264.95 325
9265.86 295
9266.77 299
9267.68 268
9268.58 304
9269.49 296
9270.40 278
9271.31 325
9272.22 291
9273.13 236
9274.04 290
9274.95 301
9275.86 329
9276.77 275
9277.68 309
9278.59 287
9279.50 288
9280.40 258
9281.31 267
9282.22 296
9283.13 311
9284.04 321
9284.95 288
9285.86 270
9286.77 310
9287.68 332
9288.59 331
9289.50 265
9290.41 280
9291.32 332
9292.23 323
9293.14 262
9294.05 289
9294.96 285
9295.87 310
9296.78 342
9297.69 301
9298.60 309
9299.52 276
9300.43 306
9301.34 347
9302.25 315
9303.16 343
9304.07 316
9304.98 349
9305.89 351
9306.80 295
9307.71 307
9308.62 341
9309.53 373
9310.44 319
9311.36 314
9312.27 348
9313.18 404
9314.09 321
9315.00 368
9315.91 340
9316.82 349
9317.73 359
9318.64 307
9319.56 306
9320.47 334
9321.38 327
9322.29 324
9323.20 325
9324.11 336
9325.03 384
9325.94 371
9326.85 338
9327.76 319
9328.67 262
9329.59 317
9330.50 327
9331.41 352
9332.32 312
9333.23 310
9334.15 297
9335.06 293
9335.97 328
9336.88 300
9337.79 300
9338.71 342
9339.62 267
9340.53 313
9341.44 324
9342.36 340
9343.27 312
9344.18 298
9345.09 306
9346.01 298
9346.92 318
9347.83 314
9348.75 298
9349.66 284
9350.57 251
9351.48 340
9352.40 350
9353.31 301
9354.22 324
9355.14 294
9356.05 337
9356.96 339
9357.88 337
9358.79 345
9359.70 302
9360.62 276
9361.53 304
9362.44 339
9363.36 316
9364.27 297
9365.19 325
9366.10 336
9367.01 321
9367.93 345
9368.84 355
9369.75 340
9370.67 308
9371.58 314
9372.50 331
9373.41 294
9374.32 348
9375.24 353
9376.15 312
9377.07 357
9377.98 334
9378.90 335
9379.81 313
9380.72 321
9381.64 315
9382.55 327
9383.47 349
9384.38 332
9385.30 325
9386.21 283
9387.13 331
9388.04 337
9388.96 362
9389.87 344
9390.79 338
9391.70 299
9392.62 265
9393.53 331
9394.45 351
9395.36 365
9396.28 356
9397.19 385
9398.11 346
9399.02 367
9399.94 361
9400.85 364
9401.77 352
9402.68 334
9403.60 348
9404.52 363
9405.43 327
9406.35 370
9407.26 351
9408.18 362
9409.09 343
9410.01 312
9410.93 350
9411.84 293
9412.76 302
9413.67 336
9414.59 304
9415.51 375
9416.42 391
9417.34 339
9418.26 335
9419.17 368
9420.09 367
9421.00 410
9421.92 335
9422.84 345
9423.75 391
9424.67 355
9425.59 330
9426.50 313
9427.42 344
9428.34 357
9429.25 361
9430.17 398
9431.09 348
9432.00 355
9432.92 399
9433.84 374
9434.76 400
9435.67 403
9436.59 364
9437.51 381
9438.42 401
9439.34 344
9440.26 344
9441.18 385
9442.09 446
9443.01 402
9443.93 335
9444.85 331
9445.76 385
9446.68 347
9447.60 399
9448.52 377
9449.43 403
9450.35 376
9451.27 367
9452.19 386
9453.11 378
9454.02 454
9454.94 488
9455.86 536
9456.78 551
9457.70 630
9458.62 596
9459.53 645
9460.45 570
9461.37 568
9462.29 505
9463.21 479
9464.13 432
9465.04 453
9465.96 441
9466.88 412
9467.80 389
9468.72 388
9469.64 402
9470.56 408
9471.48 436
9472.39 443
9473.31 406
9474.23 410
9475.15 377
9476.07 379
9476.99 392
9477.91 350
9478.83 385
9479.75 357
9480.67 380
9481.59 409
9482.51 396
9483.42 384
9484.34 390
9485.26 425
9486.18 434
9487.10 442
9488.02 415
9488.94 479
9489.86 460
9490.78 402
9491.70 391
9492.62 429
9493.54 428
9494.46 403
9495.38 407
9496.30 417
9497.22 395
9498.14 386
9499.06 367
9499.98 379
9500.90 380
9501.82 361
9502.74 352
9503.66 381
9504.58 380
9505.50 346
9506.43 400
9507.35 371
9508.27 355
9509.19 371
9510.11 357
9511.03 411
9511.95 469
9512.87 427
9513.79 403
9514.71 412
9515.63 422
9516.55 486
9517.48 460
9518.40 389
9519.32 439
9520.24 487
9521.16 448
9522.08 477
9523.00 476
9523.92 441
9524.85 475
9525.77 488
9526.69 488
9527.61 488
9528.53 445
9529.45 451
9530.38 485
9531.30 482
9532.22 510
9533.14 539
9534.06 650
9534.98 735
9535.91 810
9536.83 867
9537.75 823
9538.67 839
9539.60 828
9540.52 787
9541.44 752
9542.36 713
9543.28 663
9544.21 635
9545.13 559
9546.05 509
9546.97 469
9547.90 492
9548.82 489
9549.74 446
9550.66 461
9551.59 519
9552.51 454
9553.43 484
9554.36 437
9555.28 408
9556.20 417
9557.13 486
9558.05 434
9558.97 509
9559.89 461
9560.82 472
9561.74 476
9562.66 439
9563.59 453
9564.51 471
9565.43 483
9566.36 506
9567.28 455
9568.20 455
9569.13 469
9570.05 433
9570.98 475
9571.90 457
9572.82 481
9573.75 441
9574.67 443
9575.60 499
9576.52 445
9577.44 431
9578.37 420
9579.29 446
9580.22 413
9581.14 396
9582.06 366
9582.99 379
9583.91 451
9584.84 427
9585.76 424
9586.69 402
9587.61 365
9588.53 398
9589.46 418
9590.38 453
9591.31 447
9592.23 455
9593.16 414
9594.08 361
9595.01 439
9595.93 438
9596.86 466
9597.78 397
9598.71 470
9599.63 516
9600.56 464
9601.48 495
9602.41 413
9603.33 467
9604.26 403
9605.18 450
9606.11 504
9607.03 440
9607.96 502
9608.89 529
9609.81 500
9610.74 494
9611.66 541
9612.59 550
9613.51 535
9614.44 526
9615.37 508
9616.29 468
9617.22 518
9618.14 551
9619.07 555
9620.00 474
9620.92 500
9621.85 532
9622.77 510
9623.70 551
9624.63 547
9625.55 540
9626.48 498
9627.41 515
9628.33 523
9629.26 540
9630.19 580
9631.11 589
9632.04 613
9632.97 562
9633.89 529
9634.82 606
9635.75 599
9636.67 641
9637.60 540
9638.53 624
9639.45 654
9640.38 658
9641.31 598
9642.23 613
9643.16 632
9644.09 724
9645.02 658
9645.94 595
9646.87 674
9647.80 656
9648.73 679
9649.65 749
9650.58 743
9651.51 793
9652.44 786
9653.36 797
9654.29 831
9655.22 806
9656.15 712
9657.08 840
9658.00 878
9658.93 846
9659.86 780
9660.79 810
9661.72 760
9662.64 822
9663.57 804
9664.50 791
9665.43 771
9666.36 758
9667.28 793
9668.21 749
9669.14 790
9670.07 764
9671.00 804
9671.93 791
9672.86 833
9673.78 875
9674.71 852
9675.64 893
9676.57 853
9677.50 862
9678.43 878
9679.36 837
9680.29 823
9681.21 911
9682.14 912
9683.07 914
9684.00 931
9684.93 948
9685.86 1008
9686.79 996
9687.72 1048
9688.65 1052
9689.58 1003
9690.51 1064
9691.44 1065
9692.37 1036
9693.30 1029
9694.23 1120
9695.16 1145
9696.09 1132
9697.02 1107
9697.94 1078
9698.87 1136
9699.80 1216
9700.73 1365
9701.66 1471
9702.59 1626
9703.52 1694
9704.45 1690
9705.39 1753
9706.32 1625
9707.25 1605
9708.18 1587
9709.11 1439
9710.04 1315
9710.97 1293
9711.90 1247
9712.83 1163
9713.76 1188
9714.69 1163
9715.62 1269
9716.55 1359
9717.48 1300
9718.41 1324
9719.34 1325
9720.27 1377
9721.21 1336
9722.14 1359
9723.07 1382
9724.00 1238
9724.93 1104
9725.86 1072
9726.79 1065
9727.72 1027
9728.65 959
9729.59 927
9730.52 931
9731.45 920
9732.38 961
9733.31 1055
9734.24 1035
9735.17 1048
9736.11 1140
9737.04 1211
9737.97 1135
9738.90 1125
9739.83 1076
9740.77 1095
9741.70 1061
9742.63 1006
9743.56 947
9744.49 910
9745.43 925
9746.36 866
9747.29 824
9748.22 803
9749.15 835
9750.09 757
9751.02 753
9751.95 778
9752.88 765
9753.82 750
9754.75 744
9755.68 775
9756.61 715
9757.55 729
9758.48 731
9759.41 690
9760.35 685
9761.28 658
9762.21 704
9763.14 804
9764.08 720
9765.01 709
9765.94 689
9766.88 778
9767.81 800
9768.74 748
9769.68 716
9770.61 714
9771.54 680
9772.48 685
9773.41 833
9774.34 744
9775.28 652
9776.21 642
9777.14 697
9778.08 646
9779.01 689
9779.94 686
9780.88 705
9781.81 743
9782.75 803
9783.68 860
9784.61 830
9785.55 862
9786.48 781
9787.42 773
9788.35 808
9789.28 772
9790.22 750
9791.15 752
9792.09 705
9793.02 689
9793.96 654
9794.89 604
9795.83 619
9796.76 599
9797.69 632
9798.63 609
9799.56 581
9800.50 637
9801.43 601
9802.37 632
9803.30 652
9804.24 669
9805.17 654
9806.11 600
9807.04 647
9807.98 618
9808.91 564
9809.85 623
9810.78 656
9811.72 560
9812.65 480
9813.59 561
9814.53 531
9815.46 532
9816.40 555
9817.33 531
9818.27 529
9819.20 479
9820.14 472
9821.07 516
9822.01 546
9822.95 578
9823.88 528
9824.82 499
9825.75 481
9826.69 555
9827.63 545
9828.56 475
9829.50 459
9830.43 519
9831.37 489
9832.31 490
9833.24 469
9834.18 386
9835.12 466
9836.05 484
9836.99 455
9837.93 458
9838.86 440
9839.80 460
9840.73 497
9841.67 504
9842.61 467
9843.55 488
9844.48 505
9845.42 488
9846.36 436
9847.29 493
9848.23 499
9849.17 511
9850.10 543
9851.04 501
9851.98 493
9852.92 499
9853.85 516
9854.79 495
9855.73 449
9856.67 420
9857.60 499
9858.54 500
9859.48 466
9860.42 500
9861.35 487
9862.29 510
9863.23 489
9864.17 526
9865.10 464
9866.04 494
9866.98 470
9867.92 509
9868.86 436
9869.79 406
9870.73 433
9871.67 499
9872.61 495
9873.55 506
9874.48 491
9875.42 500
9876.36 467
9877.30 454
9878.24 424
9879.18 400
9880.12 466
9881.05 468
9881.99 480
9882.93 471
9883.87 476
9884.81 454
9885.75 459
9886.69 446
9887.63 438
9888.56 434
9889.50 512
9890.44 520
9891.38 434
9892.32 368
9893.26 382
9894.20 397
9895.14 466
9896.08 448
9897.02 465
9897.96 437
9898.90 394
9899.84 380
9900.77 417
9901.71 424
9902.65 386
9903.59 358
9904.53 434
9905.47 385
9906.41 397
9907.35 416
9908.29 461
9909.23 394
9910.17 357
9911.11 383
9912.05 452
9912.99 431
9913.93 384
9914.87 425
9915.81 465
9916.75 431
9917.69 423
9918.63 354
9919.57 377
9920.52 423
9921.46 433
9922.40 387
9923.34 363
9924.28 364
9925.22 350
9926.16 369
9927.10 443
9928.04 522
9928.98 563
9929.92 538
9930.86 615
9931.80 661
9932.75 649
9933.69 630
9934.63 564
9935.57 582
9936.51 586
9937.45 547
9938.39 515
9939.33 459
9940.28 409
9941.22 357
9942.16 416
9943.10 402
9944.04 394
9944.98 425
9945.92 408
9946.87 392
9947.81 388
9948.75 396
9949.69 424
9950.63 406
9951.58 368
9952.52 369
9953.46 375
9954.40 386
9955.34 407
9956.29 335
9957.23 408
9958.17 384
9959.11 365
9960.06 379
9961.00 369
9961.94 354
9962.88 376
9963.83 371
9964.77 373
9965.71 397
9966.65 378
9967.60 334
9968.54 335
9969.48 364
9970.42 368
9971.37 334
9972.31 353
9973.25 358
9974.20 429
9975.14 330
9976.08 365
9977.03 340
9977.97 297
9978.91 338
9979.86 324
9980.80 316
9981.74 324
9982.69 387
9983.63 333
9984.57 312
9985.52 369
9986.46 346
9987.40 340
9988.35 358
9989.29 309
9990.23 329
9991.18 318
9992.12 360
9993.07 344
9994.01 401
9994.95 380
9995.90 353
9996.84 357
9997.79 321
9998.73 341
9999.67 365
10000.62 360
10001.56 365
10002.51 326
10003.45 304
10004.40 348
10005.34 359
10006.29 340
10007.23 344
10008.17 317
10009.12 353
10010.06 347
10011.01 310
10011.95 354
10012.90 359
10013.84 322
10014.79 370
10015.73 347
10016.68 352
10017.62 320
10018.57 339
10019.51 317
10020.46 363
10021.40 359
10022.35 330
10023.29 333
10024.24 337
10025.19 348
10026.13 313
10027.08 378
10028.02 319
10028.97 332
10029.91 362
10030.86 344
10031.80 326
10032.75 291
10033.70 343
10034.64 383
10035.59 333
10036.53 338
10037.48 366
10038.43 353
10039.37 327
10040.32 313
10041.26 321
10042.21 347
10043.16 281
10044.10 277
10045.05 337
10046.00 336
10046.94 334
10047.89 326
10048.84 347
10049.78 334
10050.73 360
10051.68 338
10052.62 307
10053.57 280
10054.52 324
10055.46 309
10056.41 342
10057.36 317
10058.30 290
10059.25 292
10060.20 292
10061.15 290
10062.09 285
10063.04 309
10063.99 343
10064.93 313
10065.88 294
10066.83 316
10067.78 284
10068.72 310
10069.67 271
10070.62 289
10071.57 275
10072.51 289
10073.46 295
10074.41 331
10075.36 321
10076.31 337
10077.25 315
10078.20 307
10079.15 303
10080.10 269
10081.05 300
10081.99 279
10082.94 299
10083.89 271
10084.84 262
10085.79 261
10086.74 261
10087.68 285
10088.63 289
10089.58 272
10090.53 306
10091.48 317
10092.43 284
10093.37 296
10094.32 307
10095.27 320
10096.22 341
10097.17 290
10098.12 268
10099.07 284
10100.02 287
10100.97 294
10101.91 288
10102.86 287
10103.81 313
10104.76 263
10105.71 291
10106.66 295
10107.61 339
10108.56 294
10109.51 265
10110.46 250
10111.41 282
10112.36 286
10113.31 293
10114.26 298
10115.21 277
10116.16 294
10117.11 267
10118.06 258
10119.01 232
10119.96 266
10120.91 300
10121.86 371
10122.81 328
10123.76 310
10124.71 276
10125.66 258
10126.61 312
10127.56 306
10128.51 357
10129.46 349
10130.41 315
10131.36 285
10132.31 264
10133.26 260
10134.21 284
10135.16 287
10136.11 331
10137.06 305
10138.01 293
10138.96 322
10139.91 334
10140.86 332
10141.82 316
10142.77 307
10143.72 285
10144.67 317
10145.62 327
10146.57 318
10147.52 316
10148.47 308
10149.42 309
10150.38 366
10151.33 298
10152.28 328
10153.23 314
10154.18 276
10155.13 285
10156.09 296
10157.04 276
10157.99 311
10158.94 284
10159.89 312
10160.84 301
10161.80 318
10162.75 281
10163.70 257
10164.65 283
10165.60 280
10166.56 289
10167.51 312
10168.46 300
10169.41 295
10170.36 291
10171.32 359
10172.27 340
10173.22 354
10174.17 332
10175.13 301
10176.08 340
10177.03 304
10177.98 302
10178.94 333
10179.89 305
10180.84 367
10181.80 381
10182.75 396
10183.70 359
10184.65 328
10185.61 306
10186.56 295
10187.51 274
10188.47 324
10189.42 348
10190.37 364
10191.33 343
10192.28 334
10193.23 319
10194.19 370
10195.14 342
10196.09 359
10197.05 327
10198.00 351
10198.95 376
10199.91 333
10200.86 378
10201.82 342
10202.77 321
10203.72 320
10204.68 370
10205.63 368
10206.58 319
10207.54 336
10208.49 401
10209.45 421
10210.40 448
10211.36 391
10212.31 380
10213.26 418
10214.22 364
10215.17 366
10216.13 322
10217.08 322
10218.04 377
10218.99 399
10219.94 356
10220.90 314
10221.85 332
10222.81 318
10223.76 303
10224.72 367
10225.67 374
10226.63 348
10227.58 357
10228.54 335
10229.49 359
10230.45 321
10231.40 308
10232.36 346
10233.31 333
10234.27 335
10235.22 309
10236.18 349
10237.14 397
10238.09 412
10239.05 427
10240.00 372
10240.96 383
10241.91 346
10242.87 364
10243.82 361
10244.78 372
10245.74 347
10246.69 341
10247.65 327
10248.60 325
10249.56 316
10250.52 310
10251.47 320
10252.43 326
10253.38 312
10254.34 322
10255.30 332
10256.25 314
10257.21 289
10258.17 288
10259.12 318
10260.08 324
10261.04 314
10261.99 359
10262.95 290
10263.91 254
10264.86 256
10265.82 259
10266.78 270
10267.73 310
10268.69 307
10269.65 271
10270.60 279
10271.56 288
10272.52 252
10273.47 318
10274.43 347
10275.39 357
10276.35 311
10277.30 276
10278.26 262
10279.22 303
10280.18 308
10281.13 293
10282.09 267
10283.05 300
10284.01 318
10284.96 325
10285.92 315
10286.88 257
10287.84 355
10288.79 290
10289.75 242
10290.71 234
10291.67 282
10292.63 318
10293.58 300
10294.54 270
10295.50 316
10296.46 316
10297.42 292
10298.38 285
10299.33 256
10300.29 275
10301.25 250
10302.21 253
10303.17 294
10304.13 293
10305.08 302
10306.04 242
10307.00 236
10307.96 255
10308.92 244
10309.88 282
10310.84 321
10311.80 336
10312.75 294
10313.71 300
10314.67 255
10315.63 279
10316.59 316
10317.55 303
10318.51 291
10319.47 293
10320.43 287
10321.39 277
10322.35 290
10323.31 332
10324.27 306
10325.23 310
10326.18 280
10327.14 287
10328.10 336
10329.06 308
10330.02 301
10330.98 294
10331.94 330
10332.90 372
10333.86 367
10334.82 419
10335.78 362
10336.74 340
10337.70 337
10338.66 335
10339.62 339
10340.58 320
10341.54 322
10342.50 278
10343.46 309
10344.43 333
10345.39 316
10346.35 293
10347.31 276
10348.27 313
10349.23 293
10350.19 321
10351.15 344
10352.11 295
10353.07 294
10354.03 298
10354.99 291
10355.95 268
10356.91 283
10357.88 286
10358.84 248
10359.80 273
10360.76 273
10361.72 254
10362.68 286
10363.64 288
10364.60 295
10365.57 308
10366.53 304
10367.49 319
10368.45 287
10369.41 308
10370.37 305
10371.34 310
10372.30 258
10373.26 295
10374.22 285
10375.18 258
10376.14 249
10377.11 271
10378.07 291
10379.03 223
10379.99 222
10380.95 269
10381.92 289
10382.88 253
10383.84 283
10384.80 295
10385.77 306
10386.73 337
10387.69 293
10388.65 308
10389.62 334
10390.58 268
10391.54 238
10392.50 268
10393.47 299
10394.43 269
10395.39 266
10396.35 286
10397.32 263
10398.28 283
10399.24 254
10400.21 268
10401.17 283
10402.13 275
10403.10 315
10404.06 269
10405.02 289
10405.99 254
10406.95 239
10407.91 300
10408.88 314
10409.84 293
10410.80 311
10411.77 253
10412.73 291
10413.69 288
10414.66 285
10415.62 265
10416.58 320
10417.55 305
10418.51 256
10419.48 290
10420.44 309
10421.40 304
10422.37 390
10423.33 394
10424.30 395
10425.26 338
10426.23 396
10427.19 389
10428.15 432
10429.12 345
10430.08 319
10431.05 329
10432.01 290
10432.98 324
10433.94 287
10434.91 260
10435.87 232
10436.83 289
10437.80 272
10438.76 211
10439.73 241
10440.69 217
10441.66 205
10442.62 257
10443.59 276
10444.55 268
10445.52 241
10446.48 248
10447.45 255
10448.41 251
10449.38 234
10450.35 201
10451.31 204
10452.28 266
10453.24 240
10454.21 268
10455.17 233
10456.14 240
10457.10 289
10458.07 249
10459.04 273
10460.00 288
10460.97 253
10461.93 235
10462.90 258
10463.87 282
10464.83 222
10465.80 229
10466.76 243
10467.73 234
10468.70 274
10469.66 207
10470.63 251
10471.59 258
10472.56 229
10473.53 236
10474.49 243
10475.46 250
10476.43 226
10477.39 246
10478.36 267
10479.33 255
10480.29 277
10481.26 231
10482.23 225
10483.19 271
10484.16 266
10485.13 254
10486.09 261
10487.06 218
10488.03 238
10489.00 250
10489.96 240
10490.93 240
10491.90 220
10492.87 265
10493.83 239
10494.80 236
10495.77 212
10496.73 184
10497.70 206
10498.67 216
10499.64 239
10500.61 251
10501.57 235
10502.54 224
10503.51 172
10504.48 232
10505.44 226
10506.41 256
10507.38 270
10508.35 249
10509.32 244
10510.28 281
10511.25 239
10512.22 213
10513.19 275
10514.16 287
10515.13 264
10516.09 223
10517.06 266
10518.03 295
10519.00 249
10519.97 235
10520.94 196
10521.91 249
10522.87 255
10523.84 254
10524.81 272
10525.78 228
10526.75 240
10527.72 277
10528.69 241
10529.66 288
10530.63 245
10531.59 218
10532.56 190
10533.53 243
10534.50 292
10535.47 226
10536.44 239
10537.41 213
10538.38 255
10539.35 274
10540.32 223
10541.29 222
10542.26 235
10543.23 288
10544.20 280
10545.17 278
10546.14 276
10547.11 280
10548.08 266
10549.05 310
10550.02 292
10550.99 271
10551.96 250
10552.93 270
10553.90 270
10554.87 211
10555.84 219
10556.81 233
10557.78 270
10558.75 270
10559.72 294
10560.69 298
10561.66 318
10562.63 318
10563.60 334
10564.57 358
10565.54 333
10566.51 374
10567.48 335
10568.45 337
10569.42 306
10570.40 286
10571.37 297
10572.34 323
10573.31 345
10574.28 279
10575.25 246
10576.22 294
10577.19 280
10578.16 290
10579.14 269
10580.11 290
10581.08 328
10582.05 294
10583.02 271
10583.99 268
10584.96 227
10585.94 267
10586.91 270
10587.88 269
10588.85 257
10589.82 280
10590.79 280
10591.77 221
10592.74 284
10593.71 226
10594.68 268
10595.65 304
10596.63 272
10597.60 276
10598.57 309
10599.54 312
10600.52 291
10601.49 247
10602.46 285
10603.43 247
10604.41 288
10605.38 274
10606.35 309
10607.32 253
10608.30 252
10609.27 299
10610.24 269
10611.21 275
10612.19 270
10613.16 221
10614.13 256
10615.11 254
10616.08 254
10617.05 247
10618.02 224
10619.00 248
10619.97 291
10620.94 253
10621.92 235
10622.89 239
10623.86 276
10624.84 307
10625.81 292
10626.78 349
10627.76 333
10628.73 289
10629.71 305
10630.68 282
10631.65 265
10632.63 281
10633.60 299
10634.57 291
10635.55 311
10636.52 289
10637.50 270
10638.47 257
10639.44 341
10640.42 326
10641.39 361
10642.37 391
10643.34 376
10644.31 374
10645.29 427
10646.26 468
10647.24 423
10648.21 417
10649.19 431
10650.16 385
10651.14 347
10652.11 320
10653.09 278
10654.06 293
10655.04 291
10656.01 297
10656.98 282
10657.96 311
10658.93 278
10659.91 271
10660.88 262
10661.86 258
10662.84 252
10663.81 269
10664.79 285
10665.76 228
10666.74 251
10667.71 298
10668.69 278
10669.66 238
10670.64 252
10671.61 270
10672.59 242
10673.56 263
10674.54 241
10675.52 257
10676.49 289
10677.47 271
10678.44 281
10679.42 222
10680.40 254
10681.37 261
10682.35 275
10683.32 261
10684.30 278
10685.28 260
10686.25 287
10687.23 305
10688.20 278
10689.18 291
10690.16 262
10691.13 252
10692.11 290
10693.09 224
10694.06 250
10695.04 236
10696.02 261
10696.99 270
10697.97 266
10698.95 225
10699.92 242
10700.90 246
10701.88 219
10702.85 216
10703.83 233
10704.81 217
10705.79 222
10706.76 236
10707.74 222
10708.72 266
10709.70 232
10710.67 241
10711.65 246
10712.63 231
10713.60 245
10714.58 218
10715.56 211
10716.54 213
10717.52 240
10718.49 266
10719.47 268
10720.45 282
10721.43 251
10722.40 207
10723.38 247
10724.36 226
10725.34 226
10726.32 230
10727.29 244
10728.27 265
10729.25 230
10730.23 226
10731.21 217
10732.19 231
10733.16 274
10734.14 249
10735.12 254
10736.10 246
10737.08 280
10738.06 230
10739.03 266
10740.01 262
10740.99 223
10741.97 228
10742.95 213
10743.93 226
10744.91 265
10745.89 208
10746.87 214
10747.84 229
10748.82 241
10749.80 258
10750.78 234
10751.76 203
10752.74 252
10753.72 232
10754.70 245
10755.68 229
10756.66 224
10757.64 211
10758.62 212
10759.60 219
10760.58 219
10761.56 252
10762.54 274
10763.52 242
10764.50 241
10765.48 235
10766.45 242
10767.43 221
10768.41 195
10769.39 217
10770.38 215
10771.36 269
10772.34 286
10773.32 216
10774.30 235
10775.28 198
10776.26 219
10777.24 237
10778.22 237
10779.20 251
10780.18 221
10781.16 207
10782.14 190
10783.12 208
10784.10 207
10785.08 206
10786.06 204
10787.04 235
10788.02 244
10789.00 248
10789.99 247
10790.97 230
10791.95 254
10792.93 212
10793.91 184
10794.89 214
10795.87 200
10796.85 252
10797.84 233
10798.82 265
10799.80 240
10800.78 243
10801.76 242
10802.74 242
10803.72 242
10804.71 269
10805.69 227
10806.67 226
10807.65 231
10808.63 245
10809.61 251
10810.60 237
10811.58 208
10812.56 213
10813.54 213
10814.52 205
10815.51 223
10816.49 219
10817.47 250
10818.45 241
10819.44 248
10820.42 248
10821.40 265
10822.38 262
10823.37 241
10824.35 246
10825.33 224
10826.31 248
10827.30 291
10828.28 280
10829.26 260
10830.24 242
10831.23 227
10832.21 217
10833.19 223
10834.18 218
10835.16 195
10836.14 248
10837.13 302
10838.11 252
10839.09 205
10840.07 209
10841.06 250
10842.04 244
10843.02 240
10844.01 234
10844.99 241
10845.98 227
10846.96 215
10847.94 210
10848.93 236
10849.91 220
10850.89 210
10851.88 270
10852.86 243
10853.84 270
10854.83 268
10855.81 228
10856.80 230
10857.78 234
10858.77 234
10859.75 226
10860.73 250
10861.72 234
10862.70 243
10863.69 251
10864.67 234
10865.66 276
10866.64 285
10867.62 285
10868.61 241
10869.59 267
10870.58 263
10871.56 288
10872.55 225
10873.53 226
10874.52 271
10875.50 261
10876.49 273
10877.47 219
10878.46 241
10879.44 276
10880.43 278
10881.41 257
10882.40 259
10883.38 236
10884.37 267
10885.35 284
10886.34 284
10887.32 247
10888.31 266
10889.29 273
10890.28 291
10891.27 315
10892.25 301
10893.24 275
10894.22 311
10895.21 342
10896.19 311
10897.18 344
10898.17 287
10899.15 275
10900.14 274
10901.12 301
10902.11 330
10903.10 303
10904.08 298
10905.07 339
10906.05 351
10907.04 293
10908.03 289
10909.01 321
10910.00 283
10910.99 301
10911.97 339
10912.96 276
10913.95 289
10914.93 309
10915.92 349
10916.91 357
10917.89 330
10918.88 356
10919.87 352
10920.85 375
10921.84 355
10922.83 361
10923.81 335
10924.80 390
10925.79 377
10926.78 371
10927.76 373
10928.75 335
10929.74 386
10930.73 401
10931.71 356
10932.70 359
10933.69 325
10934.68 309
10935.66 363
10936.65 389
10937.64 338
10938.63 326
10939.61 335
10940.60 375
10941.59 421
10942.58 350
10943.57 350
10944.55 391
10945.54 402
10946.53 389
10947.52 411
10948.51 412
10949.49 393
10950.48 410
10951.47 405
10952.46 397
10953.45 422
10954.44 468
10955.42 467
10956.41 465
10957.40 468
10958.39 494
10959.38 486
10960.37 498
10961.36 578
10962.34 657
10963.33 689
10964.32 681
10965.31 656
10966.30 642
10967.29 579
10968.28 626
10969.27 595
10970.26 526
10971.25 533
10972.24 473
10973.22 487
10974.21 474
10975.20 441
10976.19 466
10977.18 489
10978.17 476
10979.16 480
10980.15 530
10981.14 524
10982.13 484
10983.12 558
10984.11 545
10985.10 492
10986.09 500
10987.08 472
10988.07 486
10989.06 490
10990.05 501
10991.04 506
10992.03 495
10993.02 494
10994.01 536
10995.00 518
10995.99 569
10996.98 663
10997.97 609
10998.96 633
10999.95 764
11000.94 835
11001.93 891
11002.92 908
11003.92 970
11004.91 1046
11005.90 1141
11006.89 1135
11007.88 966
11008.87 938
11009.86 831
11010.85 789
11011.84 735
11012.83 572
11013.82 549
11014.82 484
11015.81 540
11016.80 477
11017.79 518
11018.78 489
11019.77 442
11020.76 496
11021.76 491
11022.75 476
11023.74 433
11024.73 411
11025.72 471
11026.71 413
11027.70 371
11028.70 393
11029.69 427
11030.68 396
11031.67 430
11032.66 405
11033.66 425
11034.65 429
11035.64 406
11036.63 383
11037.62 347
11038.62 354
11039.61 336
11040.60 347
11041.59 387
11042.59 387
11043.58 398
11044.57 375
11045.56 343
11046.56 370
11047.55 355
11048.54 372
11049.53 374
11050.53 371
11051.52 350
11052.51 324
11053.51 275
11054.50 323
11055.49 332
11056.49 339
11057.48 333
11058.47 309
11059.46 356
11060.46 330
11061.45 324
11062.44 260
11063.44 327
11064.43 306
11065.42 299
11066.42 307
11067.41 309
11068.41 300
11069.40 324
11070.39 333
11071.39 341
11072.38 289
11073.37 305
11074.37 344
11075.36 288
11076.36 268
11077.35 289
11078.34 321
11079.34 308
11080.33 318
11081.33 346
11082.32 312
11083.31 317
11084.31 293
11085.30 320
11086.30 351
11087.29 355
11088.29 306
11089.28 326
11090.28 341
11091.27 287
11092.27 301
11093.26 298
11094.25 255
11095.25 298
11096.24 316
11097.24 348
11098.23 308
11099.23 303
11100.22 275
11101.22 271
11102.21 306
11103.21 295
11104.20 297
11105.20 301
11106.20 310
11107.19 295
11108.19 305
11109.18 306
11110.18 324
11111.17 299
11112.17 289
11113.16 239
11114.16 222
11115.15 264
11116.15 271
11117.15 294
11118.14 307
11119.14 296
11120.13 317
11121.13 304
11122.13 233
11123.12 309
11124.12 303
11125.11 238
11126.11 234
11127.11 320
11128.10 261
11129.10 211
11130.10 297
11131.09 277
11132.09 264
11133.09 291
11134.08 301
11135.08 266
11136.07 324
11137.07 272
11138.07 284
11139.07 278
11140.06 314
11141.06 277
11142.06 248
11143.05 300
11144.05 304
11145.05 307
11146.04 282
11147.04 310
11148.04 320
11149.04 287
11150.03 265
11151.03 266
11152.03 316
11153.02 251
11154.02 300
11155.02 305
11156.02 285
11157.01 255
11158.01 277
11159.01 270
11160.01 226
11161.01 254
11162.00 215
11163.00 225
11164.00 277
11165.00 249
11165.99 250
11166.99 244
11167.99 257
11168.99 280
11169.99 248
11170.99 230
11171.98 270
11172.98 270
11173.98 268
11174.98 297
11175.98 249
11176.98 268
11177.97 274
11178.97 286
11179.97 248
11180.97 259
11181.97 234
11182.97 270
11183.97 285
11184.96 281
11185.96 246
11186.96 265
11187.96 243
11188.96 214
11189.96 230
11190.96 246
11191.96 229
11192.96 231
11193.96 229
11194.96 243
11195.96 263
11196.95 260
11197.95 264
11198.95 249
11199.95 249
11200.95 253
11201.95 293
11202.95 276
11203.95 264
11204.95 270
11205.95 279
11206.95 255
11207.95 247
11208.95 229
11209.95 252
11210.95 217
11211.95 220
11212.95 205
11213.95 222
11214.95 254
11215.95 241
11216.95 263
11217.95 256
11218.95 261
11219.95 234
11220.95 260
11221.95 242
11222.95 221
11223.95 246
11224.95 240
11225.96 238
11226.96 272
11227.96 258
11228.96 229
11229.96 230
11230.96 255
11231.96 275
11232.96 273
11233.96 271
11234.96 234
11235.96 258
11236.97 215
11237.97 217
11238.97 231
11239.97 251
11240.97 225
11241.97 263
11242.97 259
11243.98 230
11244.98 249
11245.98 239
11246.98 246
11247.98 230
11248.98 243
11249.98 225
11250.99 228
11251.99 238
11252.99 259
11253.99 228
11254.99 273
11256.00 239
11257.00 269
11258.00 220
11259.00 211
11260.00 230
11261.01 218
11262.01 258
11263.01 243
11264.01 241
11265.02 204
11266.02 247
11267.02 268
11268.02 266
11269.03 252
11270.03 263
11271.03 292
11272.03 230
11273.04 251
11274.04 234
11275.04 278
11276.05 269
11277.05 248
11278.05 231
11279.05 276
11280.06 272
11281.06 266
11282.06 232
11283.07 324
11284.07 271
11285.07 297
11286.08 249
11287.08 234
11288.08 248
11289.09 263
11290.09 285
11291.09 279
11292.10 248
11293.10 246
11294.11 293
11295.11 264
11296.11 246
11297.12 249
11298.12 274
11299.13 254
11300.13 225
11301.13 275
11302.14 290
11303.14 261
11304.15 269
11305.15 249
11306.15 279
11307.16 295
11308.16 257
11309.17 272
11310.17 280
11311.18 253
11312.18 296
11313.18 342
11314.19 330
11315.19 313
11316.20 319
11317.20 331
11318.21 381
11319.21 341
11320.22 339
11321.22 324
11322.23 354
11323.23 274
11324.24 284
11325.24 288
11326.25 314
11327.25 305
11328.26 286
11329.26 272
11330.27 256
11331.27 272
11332.28 314
11333.29 255
11334.29 286
11335.30 316
11336.30 277
11337.31 276
11338.31 259
11339.32 302
11340.33 286
11341.33 301
11342.34 315
11343.34 292
11344.35 301
11345.35 345
11346.36 326
11347.37 338
11348.37 366
11349.38 320
11350.39 275
11351.39 293
11352.40 267
11353.40 269
11354.41 269
11355.42 236
11356.42 246
11357.43 260
11358.44 268
11359.44 260
11360.45 260
11361.46 205
11362.46 215
11363.47 237
11364.48 226
11365.48 235
11366.49 209
11367.50 254
11368.50 231
11369.51 264
11370.52 255
11371.53 232
11372.53 235
11373.54 227
11374.55 226
11375.56 250
11376.56 242
11377.57 233
11378.58 259
11379.59 238
11380.59 218
11381.60 243
11382.61 249
11383.62 215
11384.62 213
11385.63 232
11386.64 232
11387.65 209
11388.65 244
11389.66 235
11390.67 246
11391.68 210
11392.69 260
11393.69 260
11394.70 255
11395.71 258
11396.72 257
11397.73 226
11398.74 222
11399.74 244
11400.75 250
11401.76 222
11402.77 274
11403.78 249
11404.79 206
11405.80 211
11406.80 215
11407.81 258
11408.82 259
11409.83 214
11410.84 232
11411.85 208
11412.86 247
11413.87 276
11414.88 196
11415.89 191
11416.89 233
11417.90 217
11418.91 226
11419.92 234
11420.93 268
11421.94 241
11422.95 221
11423.96 186
11424.97 188
11425.98 202
11426.99 212
11428.00 256
11429.01 250
11430.02 239
11431.03 216
11432.04 232
11433.05 238
11434.06 219
11435.07 245
11436.08 228
11437.09 233
11438.10 247
11439.11 236
11440.12 219
11441.13 239
11442.14 237
11443.15 265
11444.16 209
11445.17 233
11446.18 242
11447.19 240
11448.20 235
11449.21 237
11450.22 222
11451.23 195
11452.24 181
11453.25 209
11454.27 243
11455.28 218
11456.29 224
11457.30 236
11458.31 239
11459.32 194
11460.33 220
11461.34 223
11462.35 195
11463.36 196
11464.38 219
11465.39 226
11466.40 194
11467.41 208
11468.42 228
11469.43 233
11470.44 200
11471.46 193
11472.47 227
11473.48 222
11474.49 189
11475.50 205
11476.52 198
11477.53 204
11478.54 228
11479.55 209
11480.56 223
11481.57 229
11482.59 215
11483.60 258
11484.61 214
11485.62 180
11486.64 226
11487.65 230
11488.66 233
11489.67 235
11490.69 201
11491.70 202
11492.71 177
11493.72 233
11494.74 223
11495.75 232
11496.76 245
11497.77 244
11498.79 238
11499.80 219
11500.81 200
11501.83 218
11502.84 213
11503.85 175
11504.86 184
11505.88 214
11506.89 211
11507.90 196
11508.92 221
11509.93 230
11510.94 220
11511.96 201
11512.97 201
11513.98 264
11515.00 230
11516.01 254
11517.02 236
11518.04 231
11519.05 240
11520.07 207
11521.08 173
11522.09 230
11523.11 194
11524.12 185
11525.13 187
11526.15 209
11527.16 257
11528.18 210
11529.19 187
11530.21 221
11531.22 231
11532.23 260
11533.25 253
11534.26 229
11535.28 229
11536.29 267
11537.31 220
11538.32 260
11539.34 245
11540.35 246
11541.36 207
11542.38 257
11543.39 274
11544.41 206
11545.42 185
11546.44 224
11547.45 253
11548.47 266
11549.48 267
11550.50 246
11551.51 247
11552.53 238
11553.54 233
11554.56 227
11555.57 233
11556.59 240
11557.61 236
11558.62 243
11559.64 223
11560.65 216
11561.67 234
11562.68 255
11563.70 272
11564.71 246
11565.73 254
11566.75 231
11567.76 223
11568.78 229
11569.79 225
11570.81 235
11571.83 243
11572.84 240
11573.86 243
11574.87 234
11575.89 279
11576.91 293
11577.92 284
11578.94 279
11579.96 309
11580.97 272
11581.99 268
11583.00 279
11584.02 328
11585.04 361
11586.05 285
11587.07 334
11588.09 320
11589.10 330
11590.12 322
11591.14 322
11592.16 275
11593.17 280
11594.19 331
11595.21 391
11596.22 356
11597.24 434
11598.26 417
11599.28 452
11600.29 444
11601.31 504
11602.33 624
11603.34 684
11604.36 665
11605.38 621
11606.40 644
11607.41 603
11608.43 563
11609.45 523
11610.47 488
11611.49 458
11612.50 437
11613.52 394
11614.54 359
11615.56 343
11616.58 333
11617.59 298
11618.61 296
11619.63 305
11620.65 299
11621.67 307
11622.68 315
11623.70 280
11624.72 221
11625.74 231
11626.76 237
11627.78 233
11628.79 242
11629.81 267
11630.83 250
11631.85 230
11632.87 285
11633.89 277
11634.91 244
11635.93 244
11636.94 275
11637.96 220
11638.98 239
11640.00 264
11641.02 250
11642.04 234
11643.06 213
11644.08 247
11645.10 256
11646.12 250
11647.14 238
11648.16 230
11649.17 202
11650.19 207
11651.21 235
11652.23 221
11653.25 204
11654.27 213
11655.29 219
11656.31 260
11657.33 236
11658.35 250
11659.37 221
11660.39 195
11661.41 220
11662.43 226
11663.45 257
11664.47 257
11665.49 198
11666.51 266
11667.53 244
11668.55 216
11669.57 220
11670.59 199
11671.61 220
11672.63 229
11673.65 205
11674.67 190
11675.70 240
11676.72 240
11677.74 225
11678.76 275
11679.78 244
11680.80 213
11681.82 212
11682.84 247
11683.86 278
11684.88 254
11685.90 217
11686.92 273
11687.95 247
11688.97 228
11689.99 249
11691.01 214
11692.03 212
11693.05 222
11694.07 218
11695.10 254
11696.12 283
11697.14 249
11698.16 230
11699.18 220
11700.20 256
11701.22 208
11702.25 212
11703.27 188
11704.29 196
11705.31 204
11706.33 230
11707.36 254
11708.38 217
11709.40 182
11710.42 202
11711.44 211
11712.47 195
11713.49 178
11714.51 177
11715.53 207
11716.56 201
11717.58 200
11718.60 208
11719.62 181
11720.65 179
11721.67 226
11722.69 190
11723.71 193
11724.74 171
11725.76 174
11726.78 217
11727.80 224
11728.83 210
11729.85 221
11730.87 238
11731.90 261
11732.92 241
11733.94 206
11734.97 195
11735.99 211
11737.01 202
11738.04 188
11739.06 199
11740.08 217
11741.11 204
11742.13 241
11743.15 233
11744.18 223
11745.20 200
11746.22 243
11747.25 257
11748.27 194
11749.30 203
11750.32 235
11751.34 218
11752.37 213
11753.39 227
11754.42 215
11755.44 186
11756.46 229
11757.49 212
11758.51 230
11759.54 268
11760.56 223
11761.58 239
11762.61 224
11763.63 216
11764.66 208
11765.68 185
11766.71 165
11767.73 215
11768.76 227
11769.78 193
11770.81 228
11771.83 186
11772.86 230
11773.88 265
11774.91 205
11775.93 197
11776.96 217
11777.98 221
11779.01 244
11780.03 221
11781.06 224
11782.08 197
11783.11 265
11784.13 226
11785.16 212
11786.18 210
11787.21 183
11788.23 191
11789.26 206
11790.28 231
11791.31 205
11792.34 195
11793.36 198
11794.39 188
11795.41 200
11796.44 217
11797.47 170
11798.49 217
11799.52 243
11800.54 191
11801.57 192
11802.60 241
11803.62 182
11804.65 219
11805.67 226
11806.70 179
11807.73 198
11808.75 228
11809.78 207
11810.81 166
11811.83 199
11812.86 218
11813.89 220
11814.91 185
11815.94 197
11816.97 199
11817.99 212
11819.02 185
11820.05 241
11821.07 251
11822.10 239
11823.13 216
11824.16 209
11825.18 187
11826.21 191
11827.24 238
11828.26 263
11829.29 228
11830.32 204
11831.35 222
11832.37 222
11833.40 230
11834.43 254
11835.46 245
11836.48 240
11837.51 227
11838.54 226
11839.57 240
11840.59 205
11841.62 206
11842.65 215
11843.68 253
11844.71 231
11845.73 220
11846.76 239
11847.79 217
11848.82 222
11849.85 241
11850.88 284
11851.90 268
11852.93 258
11853.96 256
11854.99 241
11856.02 227
11857.05 242
11858.07 279
11859.10 221
11860.13 234
11861.16 235
11862.19 251
11863.22 232
11864.25 224
11865.28 235
11866.30 254
11867.33 267
11868.36 261
11869.39 232
11870.42 237
11871.45 238
11872.48 258
11873.51 243
11874.54 255
11875.57 255
11876.60 274
11877.63 270
11878.65 271
11879.68 276
11880.71 280
11881.74 249
11882.77 242
11883.80 244
11884.83 260
11885.86 275
11886.89 296
11887.92 264
11888.95 274
11889.98 293
11891.01 336
11892.04 300
11893.07 287
11894.10 281
11895.13 290
11896.16 269
11897.19 321
11898.22 311
11899.25 278
11900.28 304
11901.31 354
11902.34 400
11903.38 365
11904.41 398
11905.44 427
11906.47 425
11907.50 466
11908.53 440
11909.56 403
11910.59 363
11911.62 411
11912.65 372
11913.68 389
11914.71 386
11915.75 384
11916.78 384
11917.81 331
11918.84 324
11919.87 347
11920.90 355
11921.93 377
11922.96 335
11924.00 355
11925.03 341
11926.06 323
11927.09 311
11928.12 351
11929.15 423
11930.18 416
11931.22 443
11932.25 435
11933.28 481
11934.31 552
11935.34 610
11936.38 605
11937.41 655
11938.44 667
11939.47 637
11940.50 631
11941.54 583
11942.57 506
11943.60 452
11944.63 460
11945.67 438
11946.70 436
11947.73 348
11948.76 367
11949.80 335
11950.83 298
11951.86 312
11952.89 323
11953.93 304
11954.96 318
11955.99 303
11957.02 300
11958.06 305
11959.09 294
11960.12 280
11961.16 279
11962.19 283
11963.22 272
11964.26 325
11965.29 300
11966.32 280
11967.36 282
11968.39 284
11969.42 272
11970.46 261
11971.49 303
11972.52 266
11973.56 279
11974.59 302
11975.62 255
11976.66 279
11977.69 270
11978.73 330
11979.76 288
11980.79 301
11981.83 305
11982.86 271
11983.89 267
11984.93 307
11985.96 298
11987.00 312
11988.03 293
11989.07 317
11990.10 285
11991.13 264
11992.17 271
11993.20 286
11994.24 272
11995.27 300
11996.31 311
11997.34 286
11998.38 269
11999.41 271
12000.45 307
12001.48 286
12002.51 299
12003.55 247
12004.58 242
12005.62 275
12006.65 282
12007.69 255
12008.72 241
12009.76 274
12010.80 273
12011.83 269
12012.87 256
12013.90 298
12014.94 280
12015.97 280
12017.01 279
12018.04 282
12019.08 269
12020.11 291
12021.15 324
12022.19 337
12023.22 302
12024.26 323
12025.29 262
12026.33 275
12027.36 272
12028.40 335
12029.44 273
12030.47 289
12031.51 317
12032.54 309
12033.58 310
12034.62 279
12035.65 336
12036.69 295
12037.73 295
12038.76 295
12039.80 345
12040.84 317
12041.87 314
12042.91 270
12043.94 245
12044.98 278
12046.02 263
12047.06 288
12048.09 275
12049.13 300
12050.17 330
12051.20 342
12052.24 297
12053.28 282
12054.31 294
12055.35 328
12056.39 295
12057.43 270
12058.46 282
12059.50 295
12060.54 303
12061.57 263
12062.61 314
12063.65 297
12064.69 286
12065.72 316
12066.76 336
12067.80 310
12068.84 319
12069.88 328
12070.91 319
12071.95 300
12072.99 304
12074.03 326
12075.06 323
12076.10 273
12077.14 297
12078.18 326
12079.22 336
12080.26 275
12081.29 268
12082.33 294
12083.37 296
12084.41 348
12085.45 343
12086.49 309
12087.52 332
12088.56 336
12089.60 352
12090.64 318
12091.68 326
12092.72 342
12093.76 348
12094.79 408
12095.83 379
12096.87 380
12097.91 364
12098.95 366
12099.99 398
12101.03 380
12102.07 384
12103.11 417
12104.15 480
12105.19 526
12106.22 492
12107.26 475
12108.30 536
12109.34 486
12110.38 536
12111.42 536
12112.46 479
12113.50 470
12114.54 399
12115.58 393
12116.62 406
12117.66 410
12118.70 358
12119.74 303
12120.78 319
12121.82 282
12122.86 284
12123.90 315
12124.94 317
12125.98 268
12127.02 296
12128.06 297
12129.10 265
12130.14 262
12131.18 252
12132.22 266
12133.26 263
12134.30 223
12135.34 238
12136.38 316
12137.42 248
12138.47 254
12139.51 239
12140.55 242
12141.59 230
12142.63 237
12143.67 230
12144.71 219
12145.75 218
12146.79 209
12147.83 246
12148.87 243
12149.92 256
12150.96 266
12152.00 254
12153.04 244
12154.08 263
12155.12 223
12156.16 221
12157.21 198
12158.25 241
12159.29 229
12160.33 212
12161.37 234
12162.41 223
12163.46 229
12164.50 243
12165.54 239
12166.58 209
12167.62 210
12168.67 205
12169.71 181
12170.75 198
12171.79 245
12172.83 208
12173.88 216
12174.92 226
12175.96 234
12177.00 222
12178.05 241
12179.09 214
12180.13 226
12181.17 207
12182.22 222
12183.26 271
12184.30 228
12185.34 232
12186.39 196
12187.43 196
12188.47 243
12189.51 266
12190.56 266
12191.60 248
12192.64 220
12193.69 239
12194.73 210
12195.77 251
12196.82 254
12197.86 213
12198.90 191
12199.95 229
12200.99 228
12202.03 243
12203.08 252
12204.12 244
12205.16 256
12206.21 271
12207.25 230
12208.29 270
12209.34 241
12210.38 239
12211.43 231
12212.47 203
12213.51 189
12214.56 208
12215.60 246
12216.65 278
12217.69 235
12218.73 214
12219.78 195
12220.82 214
12221.87 235
12222.91 213
12223.96 221
12225.00 226
12226.04 222
12227.09 224
12228.13 232
12229.18 220
12230.22 234
12231.27 263
12232.31 239
12233.36 226
12234.40 222
12235.45 265
12236.49 280
12237.54 226
12238.58 210
12239.63 233
12240.67 246
12241.72 225
12242.76 200
12243.81 196
12244.85 222
12245.90 223
12246.94 192
12247.99 210
12249.03 213
12250.08 241
12251.12 229
12252.17 223
12253.22 246
12254.26 235
12255.31 202
12256.35 205
12257.40 188
12258.44 195
12259.49 225
12260.54 260
12261.58 233
12262.63 246
12263.67 203
12264.72 219
12265.77 223
12266.81 240
12267.86 222
12268.91 232
12269.95 210
12271.00 187
12272.04 173
12273.09 174
12274.14 187
12275.18 216
12276.23 203
12277.28 193
12278.32 235
12279.37 215
12280.42 208
12281.46 198
12282.51 167
12283.56 194
12284.61 181
12285.65 189
12286.70 181
12287.75 179
12288.79 194
12289.84 220
12290.89 193
12291.94 216
12292.98 199
12294.03 186
12295.08 199
12296.13 156
12297.17 181
12298.22 231
12299.27 216
12300.32 194
12301.36 201
12302.41 146
12303.46 170
12304.51 211
12305.55 207
12306.60 210
12307.65 197
12308.70 226
12309.75 258
12310.79 223
12311.84 238
12312.89 236
12313.94 261
12314.99 212
12316.04 197
12317.08 222
12318.13 186
12319.18 208
12320.23 204
12321.28 195
12322.33 230
12323.37 190
12324.42 210
12325.47 180
12326.52 198
12327.57 171
12328.62 188
12329.67 210
12330.72 185
12331.77 212
12332.81 218
12333.86 183
12334.91 204
12335.96 218
12337.01 156
12338.06 181
12339.11 197
12340.16 202
12341.21 193
12342.26 213
12343.31 166
12344.36 163
12345.41 197
12346.46 205
12347.51 222
12348.56 187
12349.61 210
12350.65 176
12351.70 149
12352.75 177
12353.80 230
12354.85 195
12355.90 203
12356.95 220
12358.00 210
12359.05 213
12360.11 215
12361.16 204
12362.21 220
12363.26 201
12364.31 194
12365.36 173
12366.41 197
12367.46 178
12368.51 178
12369.56 204
12370.61 181
12371.66 188
12372.71 201
12373.76 196
12374.81 232
12375.86 227
12376.91 219
12377.97 196
12379.02 183
12380.07 193
12381.12 223
12382.17 189
12383.22 183
12384.27 181
12385.32 210
12386.37 169
12387.43 187
12388.48 193
12389.53 207
12390.58 193
12391.63 221
12392.68 180
12393.74 166
12394.79 170
12395.84 192
12396.89 199
12397.94 225
12398.99 184
12400.05 234
12401.10 207
12402.15 207
12403.20 186
12404.25 175
12405.31 204
12406.36 200
12407.41 185
12408.46 180
12409.51 180
12410.57 183
12411.62 212
12412.67 205
12413.72 217
12414.78 237
12415.83 237
12416.88 208
12417.93 208
12418.99 198
12420.04 190
12421.09 197
12422.15 218
12423.20 197
12424.25 222
12425.30 241
12426.36 191
12427.41 191
12428.46 213
12429.52 215
12430.57 208
12431.62 208
12432.68 207
12433.73 188
12434.78 197
12435.84 221
12436.89 210
12437.94 194
12439.00 187
12440.05 198
12441.10 188
12442.16 218
12443.21 239
12444.27 216
12445.32 232
12446.37 206
12447.43 221
12448.48 179
12449.54 217
12450.59 226
12451.64 243
12452.70 234
12453.75 218
12454.81 199
12455.86 207
12456.91 223
12457.97 211
12459.02 229
12460.08 217
12461.13 215
12462.19 231
12463.24 205
12464.30 205
12465.35 215
12466.41 208
12467.46 229
12468.52 218
12469.57 239
12470.63 224
12471.68 223
12472.73 241
12473.79 188
12474.85 218
12475.90 248
12476.96 219
12478.01 256
12479.07 231
12480.12 226
12481.18 245
12482.23 241
12483.29 261
12484.34 249
12485.40 319
12486.45 337
12487.51 306
12488.57 293
12489.62 321
12490.68 337
12491.73 333
12492.79 428
12493.84 447
12494.90 467
12495.96 492
12497.01 540
12498.07 606
12499.12 713
12500.18 756
12501.24 815
12502.29 788
12503.35 682
12504.41 692
12505.46 598
12506.52 579
12507.57 505
12508.63 457
12509.69 375
12510.74 373
12511.80 399
12512.86 298
12513.91 278
12514.97 285
12516.03 299
12517.08 282
12518.14 237
12519.20 256
12520.26 297
12521.31 296
12522.37 313
12523.43 301
12524.48 297
12525.54 229
12526.60 218
12527.66 238
12528.71 254
12529.77 264
12530.83 257
12531.89 259
12532.94 277
12534.00 227
12535.06 242
12536.12 291
12537.17 240
12538.23 240
12539.29 264
12540.35 252
12541.41 241
12542.46 237
12543.52 251
12544.58 237
12545.64 224
12546.70 223
12547.75 216
12548.81 244
12549.87 210
12550.93 248
12551.99 249
12553.05 201
12554.10 267
12555.16 247
12556.22 226
12557.28 225
12558.34 226
12559.40 259
12560.46 254
12561.51 203
12562.57 232
12563.63 250
12564.69 246
12565.75 220
12566.81 213
12567.87 258
12568.93 265
12569.99 218
12571.04 234
12572.10 252
12573.16 258
12574.22 293
12575.28 273
12576.34 281
12577.40 341
12578.46 287
12579.52 336
12580.58 305
12581.64 319
12582.70 342
12583.76 351
12584.82 304
12585.88 306
12586.94 286
12588.00 351
12589.06 344
12590.12 291
12591.18 257
12592.24 293
12593.30 271
12594.36 277
12595.42 281
12596.48 253
12597.54 302
12598.60 286
12599.66 258
12600.72 229
12601.78 224
12602.84 277
12603.90 273
12604.96 254
12606.02 244
12607.08 253
12608.14 260
12609.20 236
12610.27 232
12611.33 212
12612.39 215
12613.45 251
12614.51 269
12615.57 243
12616.63 208
12617.69 220
12618.75 231
12619.81 215
12620.88 232
12621.94 192
12623.00 221
12624.06 216
12625.12 229
12626.18 180
12627.24 227
12628.31 254
12629.37 255
12630.43 229
12631.49 199
12632.55 190
12633.61 222
12634.68 248
12635.74 193
12636.80 186
12637.86 213
12638.92 223
12639.99 216
12641.05 184
12642.11 167
12643.17 213
12644.23 204
12645.30 196
12646.36 193
12647.42 213
12648.48 192
12649.55 204
12650.61 202
12651.67 169
12652.73 182
12653.80 197
12654.86 221
12655.92 188
12656.99 207
12658.05 196
12659.11 224
12660.17 187
12661.24 187
12662.30 197
12663.36 193
12664.43 210
12665.49 160
12666.55 194
12667.62 197
12668.68 200
12669.74 172
12670.81 194
12671.87 198
12672.93 183
12674.00 186
12675.06 194
12676.12 229
12677.19 198
12678.25 207
12679.31 168
12680.38 178
12681.44 185
12682.51 174
12683.57 173
12684.63 200
12685.70 197
12686.76 174
12687.83 240
12688.89 218
12689.95 184
12691.02 171
12692.08 168
12693.15 204
12694.21 204
12695.28 204
12696.34 215
12697.40 201
12698.47 180
12699.53 198
12700.60 194
12701.66 184
12702.73 187
12703.79 211
12704.86 207
12705.92 191
12706.99 246
12708.05 234
12709.12 195
12710.18 237
12711.25 198
12712.31 172
12713.38 167
12714.44 171
12715.51 218
12716.57 195
12717.64 184
12718.70 177
12719.77 153
12720.83 142
12721.90 157
12722.97 208
12724.03 176
12725.10 204
12726.16 203
12727.23 212
12728.29 183
12729.36 173
12730.43 182
12731.49 228
12732.56 194
12733.62 160
12734.69 161
12735.76 156
12736.82 207
12737.89 195
12738.95 213
12740.02 187
12741.09 183
12742.15 177
12743.22 187
12744.29 204
12745.35 199
12746.42 202
12747.49 178
12748.55 186
12749.62 201
12750.69 191
12751.75 188
12752.82 190
12753.89 173
12754.95 163
12756.02 170
12757.09 200
12758.15 167
12759.22 142
12760.29 177
12761.36 184
12762.42 186
12763.49 168
12764.56 169
12765.62 163
12766.69 169
12767.76 163
12768.83 169
12769.89 148
12770.96 167
12772.03 192
12773.10 165
12774.17 172
12775.23 166
12776.30 173
12777.37 129
12778.44 143
12779.50 141
12780.57 147
12781.64 164
12782.71 171
12783.78 174
12784.84 146
12785.91 145
12786.98 176
12788.05 163
12789.12 160
12790.19 159
12791.25 144
12792.32 167
12793.39 178
12794.46 156
12795.53 147
12796.60 185
12797.67 170
12798.73 185
12799.80 149
12800.87 137
12801.94 172
12803.01 204
12804.08 178
12805.15 177
12806.22 167
12807.29 171
12808.36 148
12809.42 177
12810.49 164
12811.56 126
12812.63 129
12813.70 144
12814.77 172
12815.84 139
12816.91 147
12817.98 140
12819.05 153
12820.12 163
12821.19 172
12822.26 152
12823.33 141
12824.40 184
12825.47 179
12826.54 171
12827.61 188
12828.68 167
12829.75 181
12830.82 145
12831.89 160
12832.96 155
12834.03 132
12835.10 179
12836.17 212
12837.24 186
12838.31 149
12839.38 151
12840.45 155
12841.52 126
12842.59 154
12843.66 193
12844.73 128
12845.80 150
12846.87 193
12847.95 189
12849.02 170
12850.09 156
12851.16 121
12852.23 138
12853.30 155
12854.37 147
12855.44 135
12856.51 148
12857.58 190
12858.66 165
12859.73 154
12860.80 122
12861.87 162
12862.94 148
12864.01 143
12865.08 138
12866.16 143
12867.23 156
12868.30 124
12869.37 154
12870.44 149
12871.51 159
12872.59 138
12873.66 152
12874.73 123
12875.80 151
12876.87 159
12877.95 131
12879.02 152
12880.09 144
12881.16 155
12882.23 151
12883.31 164
12884.38 146
12885.45 133
12886.52 145
12887.60 136
12888.67 178
12889.74 122
12890.81 109
12891.89 122
12892.96 114
12894.03 128
12895.11 147
12896.18 157
12897.25 146
12898.32 129
12899.40 141
12900.47 121
12901.54 142
12902.62 135
12903.69 153
12904.76 138
12905.84 142
12906.91 132
12907.98 152
12909.06 123
12910.13 133
12911.20 130
12912.28 120
12913.35 140
12914.42 120
12915.50 135
12916.57 154
12917.64 127
12918.72 136
12919.79 164
12920.87 161
12921.94 136
12923.01 165
12924.09 145
12925.16 122
12926.24 143
12927.31 139
12928.38 127
12929.46 133
12930.53 122
12931.61 139
12932.68 134
12933.76 117
12934.83 147
12935.90 130
12936.98 129
12938.05 126
12939.13 128
12940.20 160
12941.28 142
12942.35 164
12943.43 139
12944.50 175
12945.58 156
12946.65 136
12947.73 168
12948.80 130
12949.88 144
12950.95 174
12952.03 169
12953.10 141
12954.18 139
12955.25 125
12956.33 130
12957.40 152
12958.48 140
12959.55 123
12960.63 137
12961.70 173
12962.78 171
12963.86 163
12964.93 144
12966.01 151
12967.08 142
12968.16 149
12969.24 169
12970.31 174
12971.39 184
12972.46 127
12973.54 112
12974.62 154
12975.69 149
12976.77 132
12977.84 104
12978.92 162
12980.00 150
12981.07 144
12982.15 158
12983.23 160
12984.30 148
12985.38 152
12986.46 153
12987.53 165
12988.61 165
12989.69 155
12990.76 168
12991.84 142
12992.92 169
12993.99 183
12995.07 152
12996.15 131
12997.22 163
12998.30 130
12999.38 162
13000.45 152
13001.53 136
13002.61 121
13003.69 165
13004.76 182
13005.84 152
13006.92 178
13008.00 148
13009.07 178
13010.15 141
13011.23 125
13012.31 150
13013.38 152
13014.46 157
13015.54 139
13016.62 128
13017.70 156
13018.77 182
13019.85 150
13020.93 184
13022.01 178
13023.09 176
13024.16 146
13025.24 144
13026.32 177
13027.40 177
13028.48 146
13029.56 127
13030.63 148
13031.71 158
13032.79 137
13033.87 132
13034.95 143
13036.03 158
13037.11 175
13038.18 170
13039.26 175
13040.34 175
13041.42 168
13042.50 166
13043.58 134
13044.66 136
13045.74 155
13046.82 134
13047.89 136
13048.97 111
13050.05 166
13051.13 192
13052.21 145
13053.29 147
13054.37 142
13055.45 174
13056.53 170
13057.61 176
13058.69 168
13059.77 183
13060.85 165
13061.93 178
13063.01 168
13064.09 144
13065.17 151
13066.25 139
13067.33 157
13068.41 154
13069.49 140
13070.57 148
13071.65 136
13072.73 143
13073.81 160
13074.89 138
13075.97 162
13077.05 172
13078.13 153
13079.21 144
13080.29 166
13081.37 146
13082.45 154
13083.53 205
13084.61 186
13085.69 170
13086.77 185
13087.85 172
13088.94 119
13090.02 130
13091.10 146
13092.18 157
13093.26 162
13094.34 163
13095.42 131
13096.50 142
13097.58 148
13098.66 153
13099.75 155
13100.83 143
13101.91 144
13102.99 135
13104.07 126
13105.15 142
13106.23 141
13107.32 147
13108.40 156
13109.48 177
13110.56 148
13111.64 144
13112.72 158
13113.81 165
13114.89 154
13115.97 160
13117.05 134
13118.13 145
13119.22 147
13120.30 156
13121.38 148
13122.46 151
13123.55 161
13124.63 178
13125.71 134
13126.79 137
13127.88 143
13128.96 131
13130.04 138
13131.12 184
13132.21 148
13133.29 134
13134.37 127
13135.45 129
13136.54 156
13137.62 169
13138.70 149
13139.79 142
13140.87 162
13141.95 142
13143.03 154
13144.12 147
13145.20 183
13146.28 149
13147.37 167
13148.45 146
13149.53 201
13150.62 163
13151.70 140
13152.78 154
13153.87 142
13154.95 138
13156.03 138
13157.12 155
13158.20 163
13159.29 146
13160.37 146
13161.45 166
13162.54 150
13163.62 168
13164.71 157
13165.79 128
13166.87 176
13167.96 152
13169.04 131
13170.13 171
13171.21 106
13172.29 159
13173.38 151
13174.46 139
13175.55 176
13176.63 150
13177.72 155
13178.80 160
13179.89 157
13180.97 148
13182.06 166
13183.14 155
13184.22 152
13185.31 132
13186.39 148
13187.48 126
13188.56 159
13189.65 165
13190.73 158
13191.82 164
13192.90 139
13193.99 149
13195.07 141
13196.16 143
13197.25 190
13198.33 157
13199.42 142
13200.50 142
13201.59 143
13202.67 161
13203.76 147
13204.84 159
13205.93 154
13207.02 141
13208.10 142
13209.19 154
13210.27 140
13211.36 163
13212.44 133
13213.53 148
13214.62 145
13215.70 135
13216.79 154
13217.88 144
13218.96 138
13220.05 152
13221.13 160
13222.22 170
13223.31 128
13224.39 142
13225.48 162
13226.57 163
13227.65 159
13228.74 139
13229.83 152
13230.91 160
13232.00 140
13233.09 119
13234.17 163
13235.26 182
13236.35 181
13237.43 169
13238.52 169
13239.61 159
13240.70 168
13241.78 194
13242.87 176
13243.96 152
13245.04 152
13246.13 147
13247.22 158
13248.31 165
13249.39 185
13250.48 160
13251.57 160
13252.66 189
13253.74 164
13254.83 165
13255.92 145
13257.01 167
13258.10 164
13259.18 163
13260.27 131
13261.36 180
13262.45 187
13263.54 191
13264.62 174
13265.71 166
13266.80 170
13267.89 163
13268.98 167
13270.06 169
13271.15 165
13272.24 171
13273.33 209
13274.42 178
13275.51 190
13276.60 193
13277.68 175
13278.77 182
13279.86 165
13280.95 171
13282.04 161
13283.13 157
13284.22 170
13285.31 156
13286.39 186
13287.48 156
13288.57 186
13289.66 185
13290.75 205
13291.84 180
13292.93 198
13294.02 209
13295.11 187
13296.20 195
13297.29 173
13298.38 146
13299.47 204
13300.56 184
13301.65 169
13302.73 176
13303.82 191
13304.91 171
13306.00 175
13307.09 168
13308.18 188
13309.27 205
13310.36 178
13311.45 204
13312.54 204
13313.63 228
13314.72 197
13315.81 217
13316.90 219
13318.00 221
13319.09 221
13320.18 238
13321.27 230
13322.36 222
13323.45 212
13324.54 193
13325.63 164
13326.72 221
13327.81 226
13328.90 229
13329.99 219
13331.08 251
13332.17 208
13333.26 194
13334.35 226
13335.45 200
13336.54 216
13337.63 176
13338.72 214
13339.81 230
13340.90 224
13341.99 191
13343.08 207
13344.18 262
13345.27 207
13346.36 223
13347.45 252
13348.54 206
13349.63 215
13350.72 234
13351.82 215
13352.91 209
13354.00 221
13355.09 209
13356.18 232
13357.28 235
13358.37 275
13359.46 279
13360.55 244
13361.64 257
13362.74 224
13363.83 246
13364.92 293
13366.01 258
13367.10 262
13368.20 257
13369.29 289
13370.38 261
13371.47 274
13372.57 294
13373.66 327
13374.75 287
13375.84 356
13376.94 310
13378.03 283
13379.12 302
13380.22 267
13381.31 256
13382.40 211
13383.49 234
13384.59 260
13385.68 219
13386.77 283
13387.87 243
13388.96 208
13390.05 208
13391.15 212
13392.24 210
13393.33 246
13394.43 225
13395.52 215
13396.61 223
13397.71 215
13398.80 200
13399.90 231
13400.99 198
13402.08 222
13403.18 197
13404.27 228
13405.36 217
13406.46 209
13407.55 213
13408.65 223
13409.74 197
13410.83 176
13411.93 208
13413.02 219
13414.12 195
13415.21 181
13416.31 218
13417.40 209
13418.49 216
13419.59 215
13420.68 198
13421.78 226
13422.87 200
13423.97 206
13425.06 194
13426.16 203
13427.25 211
13428.35 231
13429.44 218
13430.54 227
13431.63 210
13432.73 225
13433.82 183
13434.92 215
13436.01 218
13437.11 216
13438.20 230
13439.30 204
13440.39 190
13441.49 213
13442.58 207
13443.68 229
13444.77 216
13445.87 196
13446.96 191
13448.06 225
13449.16 215
13450.25 207
13451.35 235
13452.44 226
13453.54 236
13454.64 267
13455.73 246
13456.83 216
13457.92 224
13459.02 243
13460.12 238
13461.21 223
13462.31 242
13463.40 275
13464.50 239
13465.60 278
13466.69 265
13467.79 209
13468.89 258
13469.98 249
13471.08 258
13472.18 286
13473.27 233
13474.37 251
13475.47 239
13476.56 220
13477.66 248
13478.76 264
13479.85 292
13480.95 284
13482.05 252
13483.14 203
13484.24 231
13485.34 251
13486.44 244
13487.53 255
13488.63 258
13489.73 236
13490.83 253
13491.92 273
13493.02 305
13494.12 258
13495.21 270
13496.31 277
13497.41 279
13498.51 295
13499.61 260
13500.70 297
13501.80 306
13502.90 299
13504.00 323
13505.10 303
13506.19 352
13507.29 337
13508.39 328
13509.49 302
13510.59 309
13511.68 375
13512.78 344
13513.88 332
13514.98 347
13516.08 293
13517.18 300
13518.27 323
13519.37 319
13520.47 268
13521.57 248
13522.67 280
13523.77 285
13524.87 246
13525.96 234
13527.06 246
13528.16 253
13529.26 267
13530.36 225
13531.46 214
13532.56 226
13533.66 235
13534.76 216
13535.86 200
13536.96 203
13538.05 203
13539.15 196
13540.25 188
13541.35 224
13542.45 207
13543.55 207
13544.65 170
13545.75 204
13546.85 220
13547.95 193
13549.05 207
13550.15 189
13551.25 212
13552.35 202
13553.45 223
13554.55 191
13555.65 196
13556.75 238
13557.85 185
13558.95 188
13560.05 182
13561.15 182
13562.25 199
13563.35 201
13564.45 175
13565.55 213
13566.65 225
13567.75 190
13568.85 210
13569.95 172
13571.05 182
13572.16 179
13573.26 197
13574.36 175
13575.46 157
13576.56 174
13577.66 164
13578.76 183
13579.86 180
13580.96 197
13582.06 181
13583.16 196
13584.27 182
13585.37 179
13586.47 174
13587.57 198
13588.67 208
13589.77 209
13590.87 195
13591.98 190
13593.08 184
13594.18 191
13595.28 196
13596.38 203
13597.48 172
13598.59 176
13599.69 181
13600.79 170
13601.89 181
13602.99 161
13604.10 200
13605.20 199
13606.30 218
13607.40 218
13608.50 209
13609.61 189
13610.71 190
13611.81 181
13612.91 183
13614.02 246
13615.12 266
13616.22 196
13617.32 173
13618.43 202
13619.53 185
13620.63 182
13621.73 185
13622.84 196
13623.94 218
13625.04 154
13626.14 206
13627.25 189
13628.35 179
13629.45 185
13630.56 182
13631.66 202
13632.76 216
13633.87 198
13634.97 195
13636.07 186
13637.18 184
13638.28 191
13639.38 171
13640.49 184
13641.59 188
13642.69 189
13643.80 194
13644.90 192
13646.00 171
13647.11 159
13648.21 158
13649.32 163
13650.42 162
13651.52 178
13652.63 221
13653.73 176
13654.84 168
13655.94 176
13657.04 206
13658.15 192
13659.25 188
13660.36 153
13661.46 187
13662.57 196
13663.67 180
13664.77 185
13665.88 182
13666.98 196
13668.09 211
13669.19 190
13670.30 191
13671.40 176
13672.51 150
13673.61 174
13674.72 204
13675.82 172
13676.93 162
13678.03 178
13679.14 187
13680.24 146
13681.35 155
13682.45 187
13683.56 193
13684.66 174
13685.77 141
13686.87 176
13687.98 201
13689.08 176
13690.19 176
13691.29 210
13692.40 172
13693.51 194
13694.61 198
13695.72 168
13696.82 176
13697.93 179
13699.03 166
13700.14 193
13701.25 187
13702.35 167
13703.46 197
13704.56 202
13705.67 187
13706.78 186
13707.88 236
13708.99 233
13710.10 207
13711.20 218
13712.31 198
13713.41 188
13714.52 205
13715.63 211
13716.73 170
13717.84 209
13718.95 214
13720.05 207
13721.16 214
13722.27 200
13723.37 194
13724.48 216
13725.59 197
13726.70 207
13727.80 205
13728.91 239
13730.02 211
13731.12 213
13732.23 260
13733.34 217
13734.45 231
13735.55 209
13736.66 233
13737.77 249
13738.87 249
13739.98 249
13741.09 223
13742.20 210
13743.31 239
13744.41 216
13745.52 254
13746.63 279
13747.74 279
13748.84 257
13749.95 253
13751.06 267
13752.17 245
13753.28 295
13754.38 254
13755.49 242
13756.60 289
13757.71 287
13758.82 311
13759.93 285
13761.03 294
13762.14 306
13763.25 308
13764.36 311
13765.47 297
13766.58 329
13767.68 359
13768.79 346
13769.90 386
13771.01 435
13772.12 376
13773.23 440
13774.34 445
13775.45 414
13776.56 462
13777.66 471
13778.77 551
13779.88 541
13780.99 567
13782.10 523
13783.21 480
13784.32 467
13785.43 441
13786.54 413
13787.65 395
13788.76 434
13789.87 347
13790.98 312
13792.09 305
13793.20 343
13794.31 302
13795.42 287
13796.52 242
13797.63 309
13798.74 280
13799.85 307
13800.96 267
13802.07 267
13803.18 271
13804.29 270
13805.40 270
13806.51 261
13807.63 278
13808.74 257
13809.85 194
13810.96 249
13812.07 272
13813.18 270
13814.29 211
13815.40 215
13816.51 207
13817.62 242
13818.73 264
13819.84 273
13820.95 233
13822.06 244
13823.17 262
13824.28 253
13825.40 224
13826.51 220
13827.62 222
13828.73 233
13829.84 224
13830.95 215
13832.06 241
13833.17 203
13834.28 212
13835.40 202
13836.51 182
13837.62 201
13838.73 235
13839.84 202
13840.95 210
13842.06 181
13843.18 215
13844.29 196
13845.40 227
13846.51 202
13847.62 216
13848.74 208
13849.85 205
13850.96 217
13852.07 251
13853.18 216
13854.30 233
13855.41 217
13856.52 244
13857.63 225
13858.74 208
13859.86 203
13860.97 198
13862.08 212
13863.19 244
13864.31 272
13865.42 241
13866.53 202
13867.64 243
13868.76 252
13869.87 282
13870.98 222
13872.10 244
13873.21 256
13874.32 282
13875.43 234
13876.55 254
13877.66 252
13878.77 262
13879.89 221
13881.00 225
13882.11 242
13883.23 236
13884.34 245
13885.45 214
13886.57 202
13887.68 210
13888.79 230
13889.91 225
13891.02 232
13892.13 228
13893.25 210
13894.36 201
13895.48 237
13896.59 200
13897.70 225
13898.82 243
13899.93 218
13901.05 208
13902.16 229
13903.27 220
13904.39 237
13905.50 198
13906.62 244
13907.73 183
13908.85 230
13909.96 213
13911.07 232
13912.19 219
13913.30 188
13914.42 210
13915.53 210
13916.65 219
13917.76 215
13918.88 213
13919.99 193
13921.11 209
13922.22 198
13923.34 186
13924.45 190
13925.57 201
13926.68 167
13927.80 184
13928.91 183
13930.03 155
13931.14 162
13932.26 160
13933.37 198
13934.49 204
13935.60 193
13936.72 203
13937.83 185
13938.95 178
13940.06 199
13941.18 164
13942.30 155
13943.41 183
13944.53 188
13945.64 199
13946.76 180
13947.87 184
13948.99 176
13950.11 202
13951.22 185
13952.34 160
13953.45 150
13954.57 176
13955.69 175
13956.80 165
13957.92 211
13959.04 181
13960.15 161
13961.27 183
13962.39 185
13963.50 159
13964.62 163
13965.73 183
13966.85 198
13967.97 164
13969.08 178
13970.20 192
13971.32 180
13972.44 149
13973.55 188
13974.67 196
13975.79 182
13976.90 175
13978.02 224
13979.14 212
13980.25 174
13981.37 187
13982.49 195
13983.61 196
13984.72 190
13985.84 193
13986.96 230
13988.08 181
13989.19 158
13990.31 182
13991.43 183
13992.55 176
13993.66 192
13994.78 212
13995.90 191
13997.02 225
13998.14 200
13999.25 189
14000.37 204
14001.49 176
14002.61 200
14003.73 187
14004.84 198
14005.96 204
14007.08 210
14008.20 198
14009.32 181
14010.44 209
14011.55 213
14012.67 192
14013.79 212
14014.91 206
14016.03 202
14017.15 208
14018.27 186
14019.38 189
14020.50 195
14021.62 209
14022.74 192
14023.86 206
14024.98 213
14026.10 215
14027.22 236
14028.34 221
14029.46 216
14030.57 207
14031.69 243
14032.81 246
14033.93 224
14035.05 206
14036.17 226
14037.29 203
14038.41 195
14039.53 160
14040.65 171
14041.77 194
14042.89 181
14044.01 169
14045.13 161
14046.25 162
14047.37 194
14048.49 190
14049.61 183
14050.73 183
14051.85 176
14052.97 195
14054.09 211
14055.21 189
14056.33 167
14057.45 198
14058.57 170
14059.69 176
14060.81 187
14061.93 150
14063.05 181
14064.17 199
14065.29 167
14066.41 187
14067.53 178
14068.65 184
14069.78 172
14070.90 192
14072.02 199
14073.14 212
14074.26 195
14075.38 168
14076.50 155
14077.62 154
14078.74 190
14079.86 214
14080.99 190
14082.11 184
14083.23 199
14084.35 197
14085.47 232
14086.59 214
14087.71 196
14088.84 213
14089.96 211
14091.08 204
14092.20 234
14093.32 206
14094.44 202
14095.57 218
14096.69 210
14097.81 235
14098.93 237
14100.05 242
14101.18 236
14102.30 242
14103.42 211
14104.54 235
14105.66 237
14106.79 274
14107.91 269
14109.03 266
14110.15 241
14111.28 232
14112.40 225
14113.52 224
14114.64 226
14115.77 206
14116.89 220
14118.01 214
14119.13 174
14120.26 189
14121.38 185
14122.50 206
14123.63 186
14124.75 217
14125.87 175
14126.99 160
14128.12 193
14129.24 168
14130.36 158
14131.49 167
14132.61 180
14133.73 185
14134.86 188
14135.98 195
14137.10 169
14138.23 186
14139.35 177
14140.47 185
14141.60 171
14142.72 188
14143.85 184
14144.97 170
14146.09 173
14147.22 192
14148.34 169
14149.47 178
14150.59 199
14151.71 179
14152.84 155
14153.96 178
14155.09 155
14156.21 163
14157.33 178
14158.46 169
14159.58 159
14160.71 153
14161.83 170
14162.96 190
14164.08 171
14165.21 192
14166.33 216
14167.45 168
14168.58 157
14169.70 144
14170.83 183
14171.95 178
14173.08 201
14174.20 192
14175.33 187
14176.45 178
14177.58 155
14178.70 170
14179.83 172
14180.95 175
14182.08 160
14183.20 150
14184.33 122
14185.46 184
14186.58 151
14187.71 164
14188.83 136
14189.96 154
14191.08 175
14192.21 153
14193.33 147
14194.46 154
14195.59 160
14196.71 161
14197.84 162
14198.96 175
14200.09 167
14201.22 152
14202.34 150
14203.47 155
14204.59 166
14205.72 143
14206.85 152
14207.97 130
14209.10 138
14210.23 159
14211.35 145
14212.48 146
14213.61 156
14214.73 162
14215.86 152
14216.99 164
14218.11 179
14219.24 143
14220.37 135
14221.49 133
14222.62 150
14223.75 140
14224.87 124
14226.00 161
14227.13 140
14228.25 159
14229.38 135
14230.51 135
14231.64 139
14232.76 131
14233.89 125
14235.02 112
14236.14 147
14237.27 166
14238.40 156
14239.53 158
14240.66 150
14241.78 146
14242.91 152
14244.04 177
14245.17 151
14246.29 154
14247.42 129
14248.55 170
14249.68 149
14250.81 147
14251.93 160
14253.06 136
14254.19 134
14255.32 142
14256.45 135
14257.57 122
14258.70 132
14259.83 167
14260.96 146
14262.09 140
14263.22 117
14264.34 130
14265.47 148
14266.60 125
14267.73 127
14268.86 130
14269.99 134
14271.12 114
14272.25 130
14273.37 126
14274.50 128
14275.63 118
14276.76 147
14277.89 144
14279.02 137
14280.15 113
14281.28 112
14282.41 130
14283.54 125
14284.67 130
14285.80 131
14286.92 120
14288.05 157
14289.18 156
14290.31 115
14291.44 110
14292.57 113
14293.70 115
14294.83 113
14295.96 146
14297.09 160
14298.22 158
14299.35 151
14300.48 143
14301.61 146
14302.74 135
14303.87 126
14305.00 150
14306.13 127
14307.26 123
14308.39 104
14309.52 123
14310.65 147
14311.78 136
14312.91 122
14314.04 113
14315.18 108
14316.31 142
14317.44 128
14318.57 146
14319.70 125
14320.83 138
14321.96 138
14323.09 144
14324.22 132
14325.35 139
14326.48 153
14327.61 112
14328.75 122
14329.88 128
14331.01 123
14332.14 147
14333.27 114
14334.40 148
14335.53 105
14336.66 126
14337.80 116
14338.93 103
14340.06 107
14341.19 107
14342.32 127
14343.45 122
14344.59 124
14345.72 123
14346.85 128
14347.98 133
14349.11 124
14350.24 109
14351.38 123
14352.51 112
14353.64 110
14354.77 96
14355.91 118
14357.04 119
14358.17 126
14359.30 113
14360.43 129
14361.57 114
14362.70 131
14363.83 105
14364.96 131
14366.10 143
14367.23 133
14368.36 134
14369.49 117
14370.63 110
14371.76 122
14372.89 106
14374.03 134
14375.16 140
14376.29 146
14377.42 110
14378.56 130
14379.69 133
14380.82 121
14381.96 112
14383.09 122
14384.22 133
14385.36 113
14386.49 122
14387.62 152
14388.76 136
14389.89 119
14391.02 96
14392.16 115
14393.29 143
14394.43 154
14395.56 132
14396.69 117
14397.83 130
14398.96 141
14400.09 149
14401.23 140
14402.36 128
14403.50 123
14404.63 135
14405.76 117
14406.90 117
14408.03 115
14409.17 129
14410.30 129
14411.44 94
14412.57 123
14413.70 133
14414.84 152
14415.97 139
14417.11 122
14418.24 128
14419.38 133
14420.51 145
14421.65 126
14422.78 110
14423.92 119
14425.05 103
14426.19 121
14427.32 117
14428.46 104
14429.59 129
14430.73 112
14431.86 117
14433.00 123
14434.13 125
14435.27 143
14436.40 159
14437.54 132
14438.67 128
14439.81 117
14440.95 135
14442.08 123
14443.22 145
14444.35 125
14445.49 122
14446.62 141
14447.76 148
14448.90 125
14450.03 119
14451.17 137
14452.30 138
14453.44 133
14454.58 150
14455.71 127
14456.85 110
14457.98 136
14459.12 139
14460.26 145
14461.39 155
14462.53 130
14463.67 150
14464.80 136
14465.94 111
14467.07 141
14468.21 164
14469.35 151
14470.48 167
14471.62 151
14472.76 159
14473.90 148
14475.03 154
14476.17 188
14477.31 168
14478.44 168
14479.58 164
14480.72 174
14481.85 160
14482.99 184
14484.13 149
14485.27 159
14486.40 185
14487.54 194
14488.68 182
14489.82 158
14490.95 169
14492.09 165
14493.23 172
14494.37 134
14495.50 179
14496.64 134
14497.78 140
14498.92 132
14500.05 101
14501.19 135
14502.33 146
14503.47 146
14504.61 106
14505.74 137
14506.88 133
14508.02 141
14509.16 138
14510.30 144
14511.44 116
14512.57 156
14513.71 149
14514.85 153
14515.99 118
14517.13 152
14518.27 128
14519.41 119
14520.54 104
14521.68 116
14522.82 130
14523.96 125
14525.10 128
14526.24 160
14527.38 144
14528.52 110
14529.65 111
14530.79 98
14531.93 113
14533.07 130
14534.21 139
14535.35 103
14536.49 129
14537.63 89
14538.77 129
14539.91 145
14541.05 158
14542.19 120
14543.33 122
14544.47 135
14545.61 148
14546.75 106
14547.89 103
14549.02 128
14550.16 119
14551.30 153
14552.44 150
14553.58 112
14554.72 113
14555.86 131
14557.00 130
14558.14 140
14559.29 127
14560.43 121
14561.57 109
14562.71 141
14563.85 116
14564.99 136
14566.13 124
14567.27 128
14568.41 135
14569.55 164
14570.69 149
14571.83 113
14572.97 101
14574.11 117
14575.25 130
14576.39 142
14577.53 135
14578.68 120
14579.82 124
14580.96 158
14582.10 148
14583.24 127
14584.38 137
14585.52 151
14586.66 146
14587.80 123
14588.95 134
14590.09 145
14591.23 120
14592.37 138
14593.51 131
14594.65 141
14595.79 143
14596.94 136
14598.08 108
14599.22 141
14600.36 139
14601.50 133
14602.65 158
14603.79 142
14604.93 157
14606.07 120
14607.21 139
14608.36 156
14609.50 171
14610.64 173
14611.78 174
14612.92 149
14614.07 124
14615.21 162
14616.35 140
14617.49 177
14618.64 161
14619.78 160
14620.92 138
14622.06 138
14623.21 141
14624.35 133
14625.49 152
14626.64 159
14627.78 159
14628.92 192
14630.06 172
14631.21 145
14632.35 179
14633.49 178
14634.64 161
14635.78 161
14636.92 229
14638.07 210
14639.21 192
14640.35 194
14641.50 195
14642.64 190
14643.78 216
14644.93 188
14646.07 214
14647.21 168
14648.36 173
14649.50 186
14650.65 199
14651.79 151
14652.93 160
14654.08 161
14655.22 167
14656.37 138
14657.51 149
14658.65 139
14659.80 140
14660.94 155
14662.09 148
14663.23 124
14664.37 138
14665.52 175
14666.66 154
14667.81 109
14668.95 140
14670.10 179
14671.24 151
14672.39 140
14673.53 145
14674.68 126
14675.82 161
14676.97 153
14678.11 147
14679.25 130
14680.40 153
14681.54 146
14682.69 125
14683.83 125
14684.98 131
14686.13 131
14687.27 136
14688.42 119
14689.56 112
14690.71 132
14691.85 143
14693.00 152
14694.14 144
14695.29 131
14696.43 126
14697.58 143
14698.72 148
14699.87 124
14701.02 135
14702.16 147
14703.31 137
14704.45 104
14705.60 125
14706.75 120
14707.89 109
14709.04 110
14710.18 140
14711.33 111
14712.48 145
14713.62 133
14714.77 113
14715.92 108
14717.06 122
14718.21 111
14719.35 105
14720.50 126
14721.65 115
14722.79 156
14723.94 151
14725.09 132
14726.23 119
14727.38 118
14728.53 137
14729.67 124
14730.82 107
14731.97 117
14733.12 121
14734.26 103
14735.41 120
14736.56 103
14737.70 119
14738.85 146
14740.00 120
14741.15 128
14742.29 122
14743.44 123
14744.59 124
14745.74 117
14746.88 128
14748.03 106
14749.18 112
14750.33 127
14751.47 119
14752.62 120
14753.77 122
14754.92 122
14756.07 122
14757.21 158
14758.36 137
14759.51 130
14760.66 137
14761.81 129
14762.95 133
14764.10 138
14765.25 137
14766.40 131
14767.55 139
14768.70 135
14769.84 136
14770.99 113
14772.14 126
14773.29 145
14774.44 140
14775.59 111
14776.74 127
14777.88 145
14779.03 150
14780.18 146
14781.33 135
14782.48 116
14783.63 146
14784.78 156
14785.93 131
14787.08 147
14788.22 101
14789.37 123
14790.52 124
14791.67 119
14792.82 136
14793.97 141
14795.12 172
14796.27 152
14797.42 133
14798.57 120
14799.72 157
14800.87 166
14802.02 165
14803.17 111
14804.32 124
14805.47 163
14806.62 158
14807.77 127
14808.92 117
14810.07 150
14811.22 145
14812.37 118
14813.52 119
14814.67 142
14815.82 125
14816.97 168
14818.12 136
14819.27 147
14820.42 141
14821.57 145
14822.72 152
14823.87 103
14825.02 124
14826.17 124
14827.32 136
14828.47 124
14829.62 109
14830.78 112
14831.93 105
14833.08 128
14834.23 103
14835.38 118
14836.53 102
14837.68 124
14838.83 113
14839.98 100
14841.13 96
14842.29 120
14843.44 127
14844.59 108
14845.74 95
14846.89 93
14848.04 132
14849.19 99
14850.35 99
14851.50 106
14852.65 115
14853.80 97
14854.95 120
14856.10 115
14857.26 113
14858.41 103
14859.56 105
14860.71 111
14861.86 100
14863.02 118
14864.17 95
14865.32 110
14866.47 108
14867.63 117
14868.78 100
14869.93 103
14871.08 91
14872.23 82
14873.39 106
14874.54 112
14875.69 114
14876.84 107
14878.00 122
14879.15 116
14880.30 110
14881.46 96
14882.61 90
14883.76 92
14884.91 103
14886.07 106
14887.22 93
14888.37 139
14889.53 95
14890.68 97
14891.83 97
14892.99 104
14894.14 106
14895.29 93
14896.45 108
14897.60 125
14898.75 108
14899.91 86
14901.06 116
14902.21 120
14903.37 106
14904.52 89
14905.67 75
14906.83 105
14907.98 121
14909.14 120
14910.29 102
14911.44 97
14912.60 100
14913.75 123
14914.91 127
14916.06 86
14917.21 98
14918.37 79
14919.52 112
14920.68 116
14921.83 97
14922.99 95
14924.14 97
14925.30 78
14926.45 101
14927.60 93
14928.76 110
14929.91 125
14931.07 109
14932.22 97
14933.38 94
14934.53 104
14935.69 102
14936.84 79
14938.00 86
14939.15 104
14940.31 120
14941.46 111
14942.62 103
14943.77 88
14944.93 127
14946.08 94
14947.24 118
14948.39 111
14949.55 93
14950.71 113
14951.86 107
14953.02 106
14954.17 91
14955.33 88
14956.48 100
14957.64 98
14958.80 97
14959.95 119
14961.11 94
14962.26 101
14963.42 87
14964.57 123
14965.73 120
14966.89 115
14968.04 129
14969.20 122
14970.36 86
14971.51 93
14972.67 104
14973.82 101
14974.98 93
14976.14 90
14977.29 79
14978.45 136
14979.61 98
14980.76 84
14981.92 113
14983.08 80
14984.23 82
14985.39 84
14986.55 72
14987.70 85
14988.86 104
14990.02 114
14991.18 93
14992.33 119
14993.49 123
14994.65 92
14995.80 113
14996.96 86
14998.12 85
14999.28 96
15000.43 108
15001.59 129
15002.75 103
15003.91 92
15005.06 94
15006.22 110
15007.38 100
15008.54 86
15009.69 103
15010.85 90
15012.01 87
15013.17 100
15014.33 100
15015.48 92
15016.64 97
15017.80 112
15018.96 89
15020.12 87
15021.27 89
15022.43 83
15023.59 96
15024.75 109
15025.91 99
15027.07 97
15028.23 85
15029.38 91
15030.54 88
15031.70 90
15032.86 95
15034.02 104
15035.18 82
15036.34 90
15037.49 101
15038.65 94
15039.81 91
15040.97 71
15042.13 98
15043.29 72
15044.45 83
15045.61 90
15046.77 91
15047.93 76
15049.09 75
15050.24 83
15051.40 99
15052.56 82
15053.72 89
15054.88 95
15056.04 80
15057.20 69
15058.36 83
15059.52 86
15060.68 87
15061.84 76
15063.00 108
15064.16 95
15065.32 115
15066.48 116
15067.64 82
15068.80 104
15069.96 95
15071.12 108
15072.28 76
15073.44 93
15074.60 82
15075.76 106
15076.92 101
15078.08 110
15079.24 84
15080.40 82
15081.56 79
15082.72 80
15083.89 99
15085.05 82
15086.21 80
15087.37 83
15088.53 114
15089.69 83
15090.85 100
15092.01 105
15093.17 109
15094.33 92
15095.49 85
15096.66 79
15097.82 113
15098.98 85
15100.14 81
15101.30 81
15102.46 89
15103.62 95
15104.78 81
15105.95 101
15107.11 79
15108.27 89
15109.43 92
15110.59 97
15111.75 113
15112.92 82
15114.08 81
15115.24 97
15116.40 95
15117.56 95
15118.73 85
15119.89 84
15121.05 80
15122.21 76
15123.37 93
15124.54 73
15125.70 89
15126.86 80
15128.02 84
15129.19 89
15130.35 82
15131.51 81
15132.67 88
15133.84 81
15135.00 92
15136.16 83
15137.32 115
15138.49 90
15139.65 74
15140.81 87
15141.97 119
15143.14 99
15144.30 70
15145.46 86
15146.63 68
15147.79 90
15148.95 68
15150.12 89
15151.28 91
15152.44 98
15153.61 90
15154.77 80
15155.93 112
15157.10 92
15158.26 98
15159.42 81
15160.59 104
15161.75 133
15162.91 107
15164.08 89
15165.24 108
15166.41 105
15167.57 88
15168.73 92
15169.90 90
15171.06 86
15172.23 92
15173.39 117
15174.55 86
15175.72 77
15176.88 99
15178.05 75
15179.21 87
15180.38 89
15181.54 92
15182.70 86
15183.87 111
15185.03 98
15186.20 88
15187.36 83
15188.53 77
15189.69 96
15190.86 93
15192.02 90
15193.19 74
15194.35 65
15195.52 84
15196.68 83
15197.85 86
15199.01 102
15200.18 83
15201.34 85
15202.51 101
15203.67 78
15204.84 87
15206.00 93
15207.17 91
15208.33 84
15209.50 89
15210.66 84
15211.83 108
15213.00 109
15214.16 120
15215.33 95
15216.49 91
15217.66 82
15218.82 89
15219.99 90
15221.16 74
15222.32 92
15223.49 89
15224.65 86
15225.82 95
15226.99 110
15228.15 106
15229.32 93
15230.49 112
15231.65 103
15232.82 94
15233.98 86
15235.15 101
15236.32 107
15237.48 93
15238.65 88
15239.82 95
15240.98 89
15242.15 100
15243.32 91
15244.48 97
15245.65 88
15246.82 99
15247.98 73
15249.15 92
15250.32 76
15251.49 87
15252.65 111
15253.82 79
15254.99 88
15256.16 106
15257.32 96
15258.49 67
15259.66 105
15260.82 114
15261.99 95
15263.16 95
15264.33 75
15265.49 87
15266.66 87
15267.83 87
15269.00 106
15270.17 104
15271.33 86
15272.50 73
15273.67 90
15274.84 102
15276.01 83
15277.17 78
15278.34 101
15279.51 96
15280.68 90
15281.85 107
15283.01 117
15284.18 81
15285.35 95
15286.52 82
15287.69 84
15288.86 91
15290.03 79
15291.19 80
15292.36 89
15293.53 87
15294.70 96
15295.87 91
15297.04 72
15298.21 62
15299.38 73
15300.54 92
15301.71 98
15302.88 71
15304.05 77
15305.22 82
15306.39 82
15307.56 102
15308.73 90
15309.90 98
15311.07 85
15312.24 72
15313.41 93
15314.58 67
15315.75 67
15316.92 76
15318.09 69
15319.25 70
15320.42 102
15321.59 112
15322.76 84
15323.93 70
15325.10 83
15326.27 79
15327.44 97
15328.61 70
15329.78 80
15330.95 84
15332.12 81
15333.29 77
15334.46 81
15335.64 78
15336.81 72
15337.98 74
15339.15 86
15340.32 85
15341.49 99
15342.66 80
15343.83 89
15345.00 102
15346.17 86
15347.34 71
15348.51 77
15349.68 78
15350.85 85
15352.02 98
15353.20 88
15354.37 65
15355.54 96
15356.71 105
15357.88 89
15359.05 89
15360.22 89
15361.39 118
15362.57 82
15363.74 101
15364.91 72
15366.08 94
15367.25 85
15368.42 62
15369.59 84
15370.77 88
15371.94 84
15373.11 89
15374.28 82
15375.45 94
15376.63 87
15377.80 97
15378.97 87
15380.14 83
15381.31 64
15382.49 85
15383.66 72
15384.83 66
15386.00 70
15387.17 66
15388.35 72
15389.52 82
15390.69 84
15391.86 80
15393.04 94
15394.21 83
15395.38 78
15396.55 79
15397.73 70
15398.90 88
15400.07 96
15401.25 84
15402.42 78
15403.59 115
15404.76 79
15405.94 78
15407.11 104
15408.28 85
15409.46 82
15410.63 85
15411.80 94
15412.98 108
15414.15 89
15415.32 92
15416.50 71
15417.67 80
15418.84 61
15420.02 68
15421.19 73
15422.36 81
15423.54 73
15424.71 87
15425.89 86
15427.06 91
15428.23 80
15429.41 66
15430.58 71
15431.76 78
15432.93 67
15434.10 69
15435.28 106
15436.45 84
15437.63 80
15438.80 79
15439.97 82
15441.15 86
15442.32 91
15443.50 77
15444.67 76
15445.85 87
15447.02 80
15448.20 70
15449.37 72
15450.55 75
15451.72 73
15452.89 69
15454.07 64
15455.24 76
15456.42 74
15457.59 93
15458.77 99
15459.94 96
15461.12 64
15462.30 77
15463.47 78
15464.65 77
15465.82 83
15467.00 98
15468.17 87
15469.35 83
15470.52 91
15471.70 65
15472.87 84
15474.05 100
15475.22 78
15476.40 73
15477.58 80
15478.75 80
15479.93 89
15481.10 78
15482.28 102
15483.46 98
15484.63 102
15485.81 74
15486.98 66
15488.16 80
15489.34 86
15490.51 88
15491.69 69
15492.87 67
15494.04 100
15495.22 90
15496.39 87
15497.57 89
15498.75 90
15499.92 72
15501.10 70
15502.28 65
15503.45 81
15504.63 66
15505.81 67
15506.98 88
15508.16 79
15509.34 68
15510.52 77
15511.69 75
15512.87 71
15514.05 86
15515.22 82
15516.40 88
15517.58 94
15518.76 72
15519.93 91
15521.11 92
15522.29 80
15523.47 94
15524.64 89
15525.82 98
15527.00 71
15528.18 84
15529.35 71
15530.53 79
15531.71 96
15532.89 69
15534.07 85
15535.24 82
15536.42 94
15537.60 84
15538.78 64
15539.96 88
15541.13 66
15542.31 90
15543.49 80
15544.67 106
15545.85 92
15547.03 80
15548.20 92
15549.38 91
15550.56 90
15551.74 80
15552.92 107
15554.10 78
15555.28 84
15556.45 89
15557.63 95
15558.81 97
15559.99 92
15561.17 81
15562.35 91
15563.53 79
15564.71 103
15565.89 101
15567.07 106
15568.24 83
15569.42 76
15570.60 82
15571.78 98
15572.96 106
15574.14 87
15575.32 85
15576.50 84
15577.68 94
15578.86 92
15580.04 102
15581.22 98
15582.40 85
15583.58 99
15584.76 106
15585.94 99
15587.12 105
15588.30 92
15589.48 87
15590.66 75
15591.84 91
15593.02 97
15594.20 114
15595.38 86
15596.56 87
15597.74 98
15598.92 79
15600.10 93
15601.28 88
15602.46 72
15603.64 77
15604.82 109
15606.00 92
15607.18 82
15608.36 100
15609.55 96
15610.73 112
15611.91 112
15613.09 109
15614.27 97
15615.45 83
15616.63 114
15617.81 89
15618.99 106
15620.17 103
15621.36 127
15622.54 122
15623.72 87
15624.90 109
15626.08 93
15627.26 125
15628.44 115
15629.63 115
15630.81 98
15631.99 108
15633.17 120
15634.35 85
15635.53 80
15636.72 121
15637.90 121
15639.08 120
15640.26 93
15641.44 93
15642.63 119
15643.81 122
15644.99 120
15646.17 131
15647.35 139
15648.54 148
15649.72 119
15650.90 128
15652.08 123
15653.27 92
15654.45 126
15655.63 123
15656.81 121
15658.00 123
15659.18 109
15660.36 115
15661.54 138
15662.73 128
15663.91 135
15665.09 141
15666.28 114
15667.46 110
15668.64 96
15669.82 133
15671.01 127
15672.19 132
15673.37 98
15674.56 118
15675.74 137
15676.92 142
15678.11 118
15679.29 108
15680.47 116
15681.66 121
15682.84 129
15684.03 114
15685.21 121
15686.39 132
15687.58 155
15688.76 112
15689.94 107
15691.13 96
15692.31 142
15693.50 109
15694.68 93
15695.86 95
15697.05 122
15698.23 97
15699.42 110
15700.60 109
15701.78 88
15702.97 102
15704.15 110
15705.34 120
15706.52 126
15707.71 112
15708.89 137
15710.08 101
15711.26 98
15712.45 108
15713.63 112
15714.81 108
15716.00 126
15717.18 124
15718.37 95
15719.55 105
15720.74 107
15721.92 108
15723.11 105
15724.29 85
15725.48 106
15726.66 123
15727.85 126
15729.04 111
15730.22 115
15731.41 109
15732.59 120
15733.78 121
15734.96 121
15736.15 117
15737.33 120
15738.52 144
15739.71 99
15740.89 92
15742.08 129
15743.26 123
15744.45 128
15745.63 124
15746.82 108
15748.01 123
15749.19 117
15750.38 126
15751.56 100
15752.75 118
15753.94 115
15755.12 132
15756.31 150
15757.50 115
15758.68 132
15759.87 134
15761.06 123
15762.24 122
15763.43 142
15764.62 120
15765.80 137
15766.99 126
15768.18 156
15769.36 146
15770.55 144
15771.74 133
15772.92 119
15774.11 119
15775.30 100
15776.48 122
15777.67 126
15778.86 116
15780.05 124
15781.23 107
15782.42 127
15783.61 114
15784.80 105
15785.98 129
15787.17 142
15788.36 124
15789.55 120
15790.73 125
15791.92 125
15793.11 129
15794.30 108
15795.48 122
15796.67 93
15797.86 110
15799.05 117
15800.24 107
15801.42 125
15802.61 113
15803.80 101
15804.99 82
15806.18 110
15807.37 125
15808.55 104
15809.74 103
15810.93 113
15812.12 101
15813.31 79
15814.50 98
15815.68 104
15816.87 89
15818.06 84
15819.25 72
15820.44 86
15821.63 104
15822.82 102
15824.01 107
15825.19 87
15826.38 88
15827.57 84
15828.76 78
15829.95 91
15831.14 114
15832.33 95
15833.52 78
15834.71 87
15835.90 89
15837.09 109
15838.28 82
15839.47 77
15840.66 76
15841.84 103
15843.03 91
15844.22 83
15845.41 93
15846.60 64
15847.79 95
15848.98 78
15850.17 90
15851.36 93
15852.55 118
15853.74 110
15854.93 88
15856.12 103
15857.31 98
15858.50 94
15859.69 97
15860.88 117
15862.07 89
15863.26 100
15864.46 76
15865.65 68
15866.84 90
15868.03 78
15869.22 91
15870.41 70
15871.60 68
15872.79 75
15873.98 109
15875.17 108
15876.36 112
15877.55 99
15878.74 77
15879.94 92
15881.13 112
15882.32 95
15883.51 58
15884.70 77
15885.89 100
15887.08 102
15888.27 87
15889.46 72
15890.66 85
15891.85 73
15893.04 108
15894.23 112
15895.42 106
15896.61 111
15897.81 99
15899.00 100
15900.19 102
15901.38 81
15902.57 99
15903.76 109
15904.96 105
15906.15 110
15907.34 122
15908.53 113
15909.72 113
15910.92 118
15912.11 75
15913.30 106
15914.49 83
15915.69 104
15916.88 107
15918.07 91
15919.26 100
15920.46 110
15921.65 107
15922.84 109
15924.03 116
15925.23 107
15926.42 101
15927.61 104
15928.81 80
15930.00 114
15931.19 114
15932.38 102
15933.58 94
15934.77 107
15935.96 107
15937.16 79
15938.35 110
15939.54 96
15940.74 97
15941.93 123
15943.12 105
15944.32 138
15945.51 130
15946.70 119
15947.90 126
15949.09 143
15950.28 102
15951.48 107
15952.67 100
15953.87 76
15955.06 104
15956.25 125
15957.45 102
15958.64 102
15959.84 105
15961.03 81
15962.22 94
15963.42 87
15964.61 112
15965.81 100
15967.00 90
15968.19 89
15969.39 80
15970.58 88
15971.78 99
15972.97 77
15974.17 79
15975.36 70
15976.56 69
15977.75 85
15978.95 68
15980.14 101
15981.34 75
15982.53 78
15983.72 104
15984.92 70
15986.11 89
15987.31 96
15988.50 87
15989.70 89
15990.90 89
15992.09 74
15993.29 77
15994.48 96
15995.68 82
15996.87 98
15998.07 87
15999.26 79
16000.46 54
16001.65 87
16002.85 81
16004.05 81
16005.24 77
16006.44 72
16007.63 86
16008.83 72
16010.02 67
16011.22 82
16012.42 85
16013.61 96
16014.81 97
16016.00 101
16017.20 68
16018.40 90
16019.59 68
16020.79 74
16021.99 88
16023.18 72
16024.38 76
16025.58 85
16026.77 67
16027.97 86
16029.16 91
16030.36 77
16031.56 74
16032.76 70
16033.95 80
16035.15 66
16036.35 83
16037.54 96
16038.74 116
16039.94 90
16041.13 84
16042.33 67
16043.53 86
16044.73 89
16045.92 79
16047.12 96
16048.32 95
16049.51 69
16050.71 90
16051.91 88
16053.11 90
16054.30 74
16055.50 87
16056.70 83
16057.90 76
16059.10 98
16060.29 91
16061.49 79
16062.69 92
16063.89 92
16065.08 82
16066.28 61
16067.48 64
16068.68 64
16069.88 94
16071.07 74
16072.27 76
16073.47 93
16074.67 78
16075.87 92
16077.07 73
16078.26 64
16079.46 78
16080.66 64
16081.86 72
16083.06 86
16084.26 86
16085.46 93
16086.66 85
16087.85 67
16089.05 82
16090.25 83
16091.45 85
16092.65 79
16093.85 74
16095.05 74
16096.25 83
16097.45 64
16098.65 53
16099.84 75
16101.04 81
16102.24 84
16103.44 97
16104.64 69
16105.84 78
16107.04 77
16108.24 83
16109.44 66
16110.64 78
16111.84 86
16113.04 83
16114.24 66
16115.44 80
16116.64 88
16117.84 74
16119.04 84
16120.24 77
16121.44 82
16122.64 66
16123.84 78
16125.04 88
16126.24 82
16127.44 77
16128.64 90
16129.84 73
16131.04 53
16132.24 66
16133.44 62
16134.64 60
16135.84 77
16137.04 74
16138.25 79
16139.45 72
16140.65 79
16141.85 75
16143.05 67
16144.25 83
16145.45 106
16146.65 99
16147.85 69
16149.05 55
16150.25 76
16151.46 77
16152.66 99
16153.86 81
16155.06 78
16156.26 83
16157.46 65
16158.66 88
16159.87 79
16161.07 65
16162.27 77
16163.47 59
16164.67 64
16165.87 72
16167.08 67
16168.28 68
16169.48 76
16170.68 65
16171.88 69
16173.09 68
16174.29 81
16175.49 70
16176.69 78
16177.89 66
16179.10 94
16180.30 106
16181.50 75
16182.70 60
16183.91 83
16185.11 91
16186.31 82
16187.51 93
16188.72 91
16189.92 68
16191.12 99
16192.32 75
16193.53 73
16194.73 69
16195.93 89
16197.13 71
16198.34 63
16199.54 85
16200.74 77
16201.95 78
16203.15 71
16204.35 77
16205.56 77
16206.76 84
16207.96 95
16209.17 81
16210.37 79
16211.57 65
16212.78 77
16213.98 88
16215.18 87
16216.39 95
16217.59 96
16218.79 75
16220.00 63
16221.20 93
16222.41 63
16223.61 96
16224.81 82
16226.02 89
16227.22 81
16228.43 71
16229.63 82
16230.83 89
16232.04 85
16233.24 83
16234.45 76
16235.65 99
16236.86 79
16238.06 65
16239.26 88
16240.47 65
16241.67 80
16242.88 79
16244.08 95
16245.29 81
16246.49 96
16247.70 76
16248.90 67
16250.11 83
16251.31 95
16252.52 86
16253.72 90
16254.93 96
16256.13 77
16257.34 88
16258.54 91
16259.75 80
16260.95 102
16262.16 78
16263.36 78
16264.57 66
16265.77 89
16266.98 92
16268.19 87
16269.39 84
16270.60 93
16271.80 95
16273.01 94
16274.21 87
16275.42 86
16276.63 84
16277.83 93
16279.04 86
16280.24 88
16281.45 82
16282.66 101
16283.86 78
16285.07 87
16286.27 99
16287.48 81
16288.69 93
16289.89 86
16291.10 78
16292.31 62
16293.51 70
16294.72 97
16295.93 97
16297.13 99
16298.34 78
16299.55 100
16300.75 77
16301.96 98
16303.17 86
16304.37 114
16305.58 87
16306.79 110
16307.99 106
16309.20 90
16310.41 136
16311.62 101
16312.82 88
16314.03 101
16315.24 107
16316.44 100
16317.65 124
16318.86 97
16320.07 84
16321.27 97
16322.48 112
16323.69 120
16324.90 127
16326.10 85
16327.31 94
16328.52 86
16329.73 100
16330.94 83
16332.14 97
16333.35 100
16334.56 81
16335.77 101
16336.98 70
16338.18 105
16339.39 91
16340.60 76
16341.81 72
16343.02 108
16344.23 74
16345.43 82
16346.64 71
16347.85 80
16349.06 85
16350.27 95
16351.48 80
16352.69 69
16353.89 92
16355.10 79
16356.31 78
16357.52 85
16358.73 82
16359.94 82
16361.15 87
16362.36 83
16363.57 86
16364.77 64
16365.98 83
16367.19 94
16368.40 76
16369.61 82
16370.82 71
16372.03 75
16373.24 70
16374.45 68
16375.66 66
16376.87 87
16378.08 82
16379.29 95
16380.50 92
16381.71 67
16382.92 69
16384.13 116
16385.34 70
16386.55 94
16387.76 79
16388.97 81
16390.18 72
16391.39 76
16392.60 75
16393.81 85
16395.02 100
16396.23 69
16397.44 65
16398.65 83
16399.86 81
16401.07 89
16402.28 73
16403.49 44
16404.70 56
16405.91 69
16407.12 79
16408.33 63
16409.54 68
16410.76 47
16411.97 61
16413.18 80
16414.39 79
16415.60 83
16416.81 81
16418.02 74
16419.23 68
16420.44 81
16421.66 58
16422.87 83
16424.08 70
16425.29 76
16426.50 72
16427.71 76
16428.92 61
16430.14 69
16431.35 69
16432.56 76
16433.77 78
16434.98 73
16436.19 87
16437.41 75
16438.62 82
16439.83 73
16441.04 71
16442.25 49
16443.47 78
16444.68 65
16445.89 54
16447.10 66
16448.31 75
16449.53 60
16450.74 52
16451.95 59
16453.16 55
16454.38 75
16455.59 68
16456.80 78
16458.01 71
16459.23 50
16460.44 68
16461.65 74
16462.86 65
16464.08 68
16465.29 70
16466.50 66
16467.72 76
16468.93 73
16470.14 92
16471.35 80
16472.57 54
16473.78 68
16474.99 62
16476.21 54
16477.42 84
16478.63 85
16479.85 97
16481.06 75
16482.27 69
16483.49 45
16484.70 72
16485.92 71
16487.13 80
16488.34 67
16489.56 78
16490.77 58
16491.98 70
16493.20 56
16494.41 71
16495.63 79
16496.84 48
16498.05 69
16499.27 68
16500.48 78
16501.70 83
16502.91 67
16504.13 81
16505.34 74
16506.55 63
16507.77 88
16508.98 85
16510.20 60
16511.41 66
16512.63 73
16513.84 68
16515.06 63
16516.27 79
16517.49 84
16518.70 85
16519.92 57
16521.13 83
16522.35 82
16523.56 62
16524.78 44
16525.99 67
16527.21 55
16528.42 64
16529.64 99
16530.85 85
16532.07 60
16533.28 50
16534.50 53
16535.71 60
16536.93 75
16538.14 91
16539.36 87
16540.58 80
16541.79 63
16543.01 77
16544.22 76
16545.44 69
16546.65 51
16547.87 68
16549.09 70
16550.30 66
16551.52 64
16552.73 56
16553.95 58
16555.17 63
16556.38 63
16557.60 46
16558.82 52
16560.03 68
16561.25 74
16562.46 60
16563.68 66
16564.90 75
16566.11 80
16567.33 54
16568.55 51
16569.76 60
16570.98 68
16572.20 78
16573.41 74
16574.63 71
16575.85 93
16577.07 67
16578.28 66
16579.50 80
16580.72 63
16581.93 73
16583.15 80
16584.37 86
16585.59 66
16586.80 62
16588.02 58
16589.24 73
16590.46 83
16591.67 79
16592.89 72
16594.11 84
16595.33 79
16596.54 63
16597.76 88
16598.98 82
16600.20 77
16601.41 92
16602.63 71
16603.85 57
16605.07 95
16606.29 57
16607.50 60
16608.72 64
16609.94 67
16611.16 76
16612.38 88
16613.60 70
16614.81 59
16616.03 82
16617.25 60
16618.47 69
16619.69 79
16620.91 60
16622.13 60
16623.34 76
16624.56 70
16625.78 77
16627.00 69
16628.22 62
16629.44 82
16630.66 53
16631.88 58
16633.10 54
16634.31 89
16635.53 72
16636.75 71
16637.97 82
16639.19 65
16640.41 67
16641.63 89
16642.85 80
16644.07 77
16645.29 56
16646.51 68
16647.73 78
16648.95 74
16650.17 51
16651.39 80
16652.61 82
16653.83 75
16655.05 61
16656.27 74
16657.49 76
16658.71 74
16659.93 74
16661.15 67
16662.37 85
16663.59 73
16664.81 58
16666.03 72
16667.25 60
16668.47 64
16669.69 79
16670.91 65
16672.13 63
16673.35 67
16674.57 96
16675.79 108
16677.01 69
16678.23 51
16679.45 63
16680.67 72
16681.89 81
16683.12 70
16684.34 67
16685.56 55
16686.78 53
16688.00 63
16689.22 65
16690.44 73
16691.66 85
16692.88 95
16694.11 64
16695.33 72
16696.55 76
16697.77 87
16698.99 66
16700.21 79
16701.43 59
16702.66 64
16703.88 80
16705.10 56
16706.32 52
16707.54 77
16708.77 75
16709.99 77
16711.21 58
16712.43 59
16713.65 72
16714.87 76
16716.10 82
16717.32 75
16718.54 52
16719.76 62
16720.99 77
16722.21 70
16723.43 77
16724.65 66
16725.88 79
16727.10 88
16728.32 90
16729.54 72
16730.77 75
16731.99 52
16733.21 66
16734.43 54
16735.66 71
16736.88 82
16738.10 74
16739.33 67
16740.55 65
16741.77 64
16742.99 68
16744.22 49
16745.44 68
16746.66 45
16747.89 60
16749.11 71
16750.33 56
16751.56 63
16752.78 74
16754.00 73
16755.23 64
16756.45 69
16757.68 76
16758.90 69
16760.12 69
16761.35 68
16762.57 64
16763.79 57
16765.02 63
16766.24 61
16767.47 66
16768.69 52
16769.91 39
16771.14 58
16772.36 71
16773.59 59
16774.81 75
16776.04 71
16777.26 68
16778.48 56
16779.71 65
16780.93 58
16782.16 62
16783.38 67
16784.61 66
16785.83 73
16787.06 60
16788.28 67
16789.51 63
16790.73 71
16791.96 69
16793.18 47
16794.41 52
16795.63 74
16796.86 84
16798.08 65
16799.31 60
16800.53 56
16801.76 71
16802.98 72
16804.21 64
16805.43 67
16806.66 67
16807.88 76
16809.11 68
16810.33 62
16811.56 67
16812.79 96
16814.01 78
16815.24 66
16816.46 45
16817.69 75
16818.91 91
16820.14 82
16821.37 59
16822.59 86
16823.82 65
16825.04 76
16826.27 62
16827.50 58
16828.72 62
16829.95 82
16831.18 81
16832.40 66
16833.63 73
16834.86 61
16836.08 55
16837.31 58
16838.53 67
16839.76 61
16840.99 78
16842.21 76
16843.44 71
16844.67 58
16845.90 54
16847.12 71
16848.35 58
16849.58 69
16850.80 67
16852.03 55
16853.26 76
16854.48 62
16855.71 74
16856.94 71
16858.17 62
16859.39 75
16860.62 69
16861.85 55
16863.08 69
16864.30 66
16865.53 75
16866.76 92
16867.99 78
16869.21 62
16870.44 71
16871.67 76
16872.90 60
16874.13 72
16875.35 84
16876.58 60
16877.81 66
16879.04 68
16880.27 75
16881.49 62
16882.72 56
16883.95 82
16885.18 90
16886.41 77
16887.64 74
16888.86 74
16890.09 86
16891.32 78
16892.55 82
16893.78 71
16895.01 65
16896.24 68
16897.46 69
16898.69 70
16899.92 82
16901.15 97
16902.38 87
16903.61 62
16904.84 82
16906.07 84
16907.30 94
16908.53 82
16909.75 77
16910.98 73
16912.21 80
16913.44 82
16914.67 73
16915.90 85
16917.13 57
16918.36 72
16919.59 89
16920.82 78
16922.05 78
16923.28 50
16924.51 85
16925.74 70
16926.97 85
16928.20 63
16929.43 69
16930.66 96
16931.89 83
16933.12 72
16934.35 69
16935.58 91
16936.81 93
16938.04 69
16939.27 77
16940.50 65
16941.73 97
16942.96 95
16944.19 80
16945.42 79
16946.65 60
16947.88 63
16949.11 64
16950.34 74
16951.57 50
16952.80 75
16954.04 65
16955.27 58
16956.50 63
16957.73 65
16958.96 57
16960.19 45
16961.42 72
16962.65 60
16963.88 59
16965.11 53
16966.35 53
16967.58 59
16968.81 45
16970.04 62
16971.27 79
16972.50 73
16973.73 65
16974.97 62
16976.20 67
16977.43 47
16978.66 87
16979.89 67
16981.12 49
16982.36 68
16983.59 69
16984.82 52
16986.05 59
16987.28 63
16988.52 60
16989.75 62
16990.98 60
16992.21 66
16993.45 57
16994.68 52
16995.91 56
16997.14 80
16998.37 49
16999.61 59
17000.84 70
17002.07 74
17003.31 80
17004.54 64
17005.77 76
17007.00 69
17008.24 64
17009.47 74
17010.70 85
17011.93 65
17013.17 65
17014.40 71
17015.63 65
17016.87 74
17018.10 61
17019.33 66
17020.57 77
17021.80 72
17023.03 73
17024.27 67
17025.50 61
17026.73 57
17027.97 54
17029.20 43
17030.43 52
17031.67 58
17032.90 51
17034.14 53
17035.37 70
17036.60 78
17037.84 78
17039.07 44
17040.30 62
17041.54 67
17042.77 72
17044.01 71
17045.24 59
17046.47 79
17047.71 65
17048.94 77
17050.18 61
17051.41 63
17052.65 54
17053.88 66
17055.12 56
17056.35 60
17057.58 50
17058.82 59
17060.05 67
17061.29 64
17062.52 45
17063.76 53
17064.99 51
17066.23 67
17067.46 70
17068.70 50
17069.93 51
17071.17 78
17072.40 64
17073.64 48
17074.87 63
17076.11 81
17077.34 71
17078.58 67
17079.81 54
17081.05 54
17082.29 74
17083.52 71
17084.76 72
17085.99 78
17087.23 59
17088.46 75
17089.70 75
17090.94 64
17092.17 55
17093.41 58
17094.64 54
17095.88 44
17097.12 55
17098.35 66
17099.59 57
17100.82 46
17102.06 61
17103.30 69
17104.53 73
17105.77 68
17107.00 68
17108.24 51
17109.48 57
17110.71 48
17111.95 46
17113.19 47
17114.42 52
17115.66 55
17116.90 43
17118.13 52
17119.37 47
17120.61 64
17121.85 71
17123.08 58
17124.32 71
17125.56 59
17126.79 52
17128.03 44
17129.27 39
17130.50 67
17131.74 47
17132.98 51
17134.22 55
17135.45 61
17136.69 38
17137.93 36
17139.17 52
17140.40 75
17141.64 74
17142.88 67
17144.12 72
17145.36 52
17146.59 61
17147.83 70
17149.07 65
17150.31 46
17151.54 49
17152.78 76
17154.02 55
17155.26 44
17156.50 46
17157.74 63
17158.97 60
17160.21 79
17161.45 64
17162.69 69
17163.93 59
17165.17 48
17166.40 60
17167.64 51
17168.88 79
17170.12 46
17171.36 68
17172.60 76
17173.84 66
17175.08 61
17176.31 64
17177.55 55
17178.79 74
17180.03 87
17181.27 70
17182.51 54
17183.75 52
17184.99 60
17186.23 60
17187.47 62
17188.71 42
17189.94 53
17191.18 57
17192.42 56
17193.66 58
17194.90 47
17196.14 46
17197.38 70
17198.62 57
17199.86 46
17201.10 65
17202.34 50
17203.58 38
17204.82 61
17206.06 76
17207.30 46
17208.54 68
17209.78 68
17211.02 74
17212.26 43
17213.50 56
17214.74 44
17215.98 70
17217.22 48
17218.46 54
17219.70 51
17220.94 55
17222.18 47
17223.43 61
17224.67 44
17225.91 51
17227.15 56
17228.39 60
17229.63 49
17230.87 43
17232.11 67
17233.35 50
17234.59 65
17235.83 62
17237.08 58
17238.32 63
17239.56 52
17240.80 62
17242.04 50
17243.28 55
17244.52 60
17245.76 64
17247.01 92
17248.25 68
17249.49 79
17250.73 51
17251.97 49
17253.21 44
17254.46 55
17255.70 53
17256.94 47
17258.18 77
17259.42 68
17260.66 65
17261.91 54
17263.15 56
17264.39 83
17265.63 65
17266.87 66
17268.12 55
17269.36 47
17270.60 50
17271.84 46
17273.09 58
17274.33 72
17275.57 47
17276.81 54
17278.06 80
17279.30 63
17280.54 44
17281.78 37
17283.03 57
17284.27 76
17285.51 46
17286.76 54
17288.00 55
17289.24 46
17290.48 36
17291.73 51
17292.97 58
17294.21 56
17295.46 64
17296.70 79
17297.94 67
17299.19 70
17300.43 52
17301.67 65
17302.92 54
17304.16 44
17305.40 59
17306.65 61
17307.89 67
17309.14 60
17310.38 63
17311.62 73
17312.87 49
17314.11 53
17315.35 53
17316.60 78
17317.84 66
17319.09 56
17320.33 50
17321.58 66
17322.82 59
17324.06 64
17325.31 58
17326.55 61
17327.80 54
17329.04 67
17330.29 56
17331.53 56
17332.77 50
17334.02 47
17335.26 60
17336.51 54
17337.75 52
17339.00 63
17340.24 56
17341.49 53
17342.73 36
17343.98 33
17345.22 43
17346.47 61
17347.71 69
17348.96 55
17350.20 59
17351.45 56
17352.69 78
17353.94 48
17355.18 80
17356.43 59
17357.68 54
17358.92 56
17360.17 54
17361.41 67
17362.66 58
17363.90 43
17365.15 40
17366.39 43
17367.64 49
17368.89 55
17370.13 48
17371.38 63
17372.62 55
17373.87 58
17375.12 50
17376.36 40
17377.61 74
17378.85 57
17380.10 60
17381.35 53
17382.59 66
17383.84 56
17385.09 48
17386.33 69
17387.58 67
17388.83 69
17390.07 65
17391.32 66
17392.57 60
17393.81 55
17395.06 44
17396.31 36
17397.55 42
17398.80 44
17400.05 67
17401.29 42
17402.54 50
17403.79 58
17405.04 59
17406.28 74
17407.53 36
17408.78 45
17410.02 51
17411.27 49
17412.52 60
17413.77 63
17415.01 49
17416.26 54
17417.51 35
17418.76 48
17420.00 46
17421.25 60
17422.50 57
17423.75 43
17425.00 60
17426.24 48
17427.49 50
17428.74 55
17429.99 47
17431.24 44
17432.48 53
17433.73 49
17434.98 60
17436.23 75
17437.48 54
17438.73 34
17439.97 66
17441.22 44
17442.47 54
17443.72 63
17444.97 56
17446.22 55
17447.47 61
17448.71 51
17449.96 57
17451.21 45
17452.46 69
17453.71 71
17454.96 55
17456.21 57
17457.46 47
17458.71 52
17459.95 56
17461.20 48
17462.45 59
17463.70 39
17464.95 75
17466.20 83
17467.45 74
17468.70 67
17469.95 61
17471.20 56
17472.45 66
17473.70 56
17474.95 62
17476.20 48
17477.45 38
17478.70 44
17479.95 48
17481.20 58
17482.45 45
17483.70 61
17484.95 64
17486.20 56
17487.45 48
17488.70 53
17489.95 40
17491.20 50
17492.45 57
17493.70 52
17494.95 37
17496.20 59
17497.45 52
17498.70 55
17499.95 59
17501.20 68
17502.45 60
17503.70 59
17504.95 74
17506.20 67
17507.46 50
17508.71 53
17509.96 52
17511.21 34
17512.46 53
17513.71 58
17514.96 70
17516.21 59
17517.46 56
17518.71 48
17519.97 53
17521.22 49
17522.47 50
17523.72 52
17524.97 54
17526.22 57
17527.47 40
17528.73 49
17529.98 61
17531.23 51
17532.48 52
17533.73 54
17534.99 69
17536.24 54
17537.49 50
17538.74 65
17539.99 58
17541.25 55
17542.50 48
17543.75 65
17545.00 41
17546.25 75
17547.51 60
17548.76 69
17550.01 84
17551.26 48
17552.52 63
17553.77 60
17555.02 69
17556.27 53
17557.53 60
17558.78 66
17560.03 62
17561.28 72
17562.54 46
17563.79 56
17565.04 52
17566.30 84
17567.55 57
17568.80 62
17570.05 54
17571.31 53
17572.56 59
17573.81 64
17575.07 57
17576.32 63
17577.57 70
17578.83 56
17580.08 63
17581.33 84
17582.59 64
17583.84 64
17585.10 77
17586.35 59
17587.60 73
17588.86 50
17590.11 49
17591.36 57
17592.62 47
17593.87 57
17595.13 61
17596.38 49
17597.63 69
17598.89 57
17600.14 66
17601.40 53
17602.65 66
17603.90 45
17605.16 63
17606.41 71
17607.67 51
17608.92 53
17610.18 40
17611.43 55
17612.69 62
17613.94 63
17615.20 54
17616.45 67
17617.71 67
17618.96 75
17620.21 57
17621.47 52
17622.72 56
17623.98 63
17625.23 48
17626.49 62
17627.75 60
17629.00 53
17630.26 67
17631.51 43
17632.77 52
17634.02 40
17635.28 57
17636.53 84
17637.79 70
17639.04 63
17640.30 55
17641.55 64
17642.81 59
17644.07 50
17645.32 54
17646.58 60
17647.83 58
17649.09 61
17650.35 55
17651.60 41
17652.86 32
17654.11 58
17655.37 42
17656.63 40
17657.88 60
17659.14 53
17660.39 64
17661.65 53
17662.91 56
17664.16 58
17665.42 63
17666.68 49
17667.93 63
17669.19 64
17670.45 52
17671.70 45
17672.96 62
17674.22 46
17675.47 48
17676.73 59
17677.99 59
17679.24 48
17680.50 49
17681.76 53
17683.02 72
17684.27 65
17685.53 53
17686.79 52
17688.05 39
17689.30 58
17690.56 76
17691.82 73
17693.07 41
17694.33 54
17695.59 65
17696.85 39
17698.11 35
17699.36 46
17700.62 54
17701.88 62
17703.14 60
17704.39 41
17705.65 40
17706.91 61
17708.17 52
17709.43 51
17710.68 46
17711.94 48
17713.20 56
17714.46 45
17715.72 46
17716.98 33
17718.23 68
17719.49 36
17720.75 48
17722.01 47
17723.27 62
17724.53 64
17725.79 46
17727.04 54
17728.30 50
17729.56 77
17730.82 55
17732.08 55
17733.34 48
17734.60 60
17735.86 78
17737.12 49
17738.37 43
17739.63 38
17740.89 53
17742.15 59
17743.41 59
17744.67 53
17745.93 46
17747.19 49
17748.45 54
17749.71 64
17750.97 58
17752.23 71
17753.49 66
17754.75 63
17756.01 59
17757.27 40
17758.53 45
17759.79 55
17761.05 56
17762.31 33
17763.57 34
17764.83 72
17766.09 49
17767.35 49
17768.61 43
17769.87 46
17771.13 58
17772.39 47
17773.65 54
17774.91 52
17776.17 43
17777.43 61
17778.69 45
17779.95 50
17781.21 54
17782.47 69
17783.73 68
17784.99 48
17786.25 54
17787.51 26
17788.78 56
17790.04 82
17791.30 79
17792.56 40
17793.82 52
17795.08 43
17796.34 67
17797.60 69
17798.86 53
17800.13 42
17801.39 58
17802.65 66
17803.91 65
17805.17 48
17806.43 46
17807.69 64
17808.96 57
17810.22 61
17811.48 41
17812.74 50
17814.00 65
17815.26 56
17816.53 50
17817.79 51
17819.05 53
17820.31 71
17821.57 42
17822.84 52
17824.10 53
17825.36 45
17826.62 62
17827.89 53
17829.15 36
17830.41 46
17831.67 66
17832.93 52
17834.20 41
17835.46 45
17836.72 62
17837.99 67
17839.25 69
17840.51 51
17841.77 40
17843.04 55
17844.30 52
17845.56 57
17846.82 48
17848.09 53
17849.35 41
17850.61 59
17851.88 46
17853.14 56
17854.40 57
17855.67 54
17856.93 60
17858.19 67
17859.46 49
17860.72 37
17861.98 48
17863.25 43
17864.51 52
17865.77 60
17867.04 51
17868.30 60
17869.57 65
17870.83 53
17872.09 48
17873.36 54
17874.62 60
17875.89 65
17877.15 72
17878.41 72
17879.68 40
17880.94 50
17882.21 62
17883.47 57
17884.73 56
17886.00 64
17887.26 47
17888.53 55
17889.79 59
17891.06 47
17892.32 54
17893.59 59
17894.85 63
17896.12 69
17897.38 57
17898.65 56
17899.91 56
17901.17 56
17902.44 50
17903.70 36
17904.97 61
17906.23 57
17907.50 68
17908.77 42
17910.03 47
17911.30 62
17912.56 68
17913.83 50
17915.09 46
17916.36 63
17917.62 54
17918.89 60
17920.15 57
17921.42 58
17922.68 64
17923.95 68
17925.22 58
17926.48 50
17927.75 53
17929.01 60
17930.28 39
17931.55 44
17932.81 50
17934.08 51
17935.34 63
17936.61 55
17937.88 53
17939.14 55
17940.41 55
17941.68 37
17942.94 50
17944.21 38
17945.47 61
17946.74 52
17948.01 55
17949.27 49
17950.54 67
17951.81 52
17953.07 57
17954.34 48
17955.61 74
17956.87 63
17958.14 33
17959.41 46
17960.68 66
17961.94 57
17963.21 58
17964.48 72
17965.74 47
17967.01 49
17968.28 46
17969.55 55
17970.81 40
17972.08 49
17973.35 68
17974.62 69
17975.88 47
17977.15 43
17978.42 60
17979.69 79
17980.95 60
17982.22 42
17983.49 45
17984.76 46
17986.03 50
17987.29 65
17988.56 54
17989.83 51
17991.10 54
17992.37 49
17993.63 49
17994.90 61
17996.17 58
17997.44 56
17998.71 57
17999.98 50
18001.24 53
18002.51 54
18003.78 46
18005.05 45
18006.32 51
18007.59 34
18008.86 52
18010.12 65
18011.39 55
18012.66 53
18013.93 51
18015.20 43
18016.47 62
18017.74 70
18019.01 46
18020.28 66
18021.54 70
18022.81 55
18024.08 51
18025.35 36
18026.62 47
18027.89 47
18029.16 63
18030.43 53
18031.70 42
18032.97 47
18034.24 37
18035.51 59
18036.78 39
18038.05 56
18039.32 49
18040.59 44
18041.86 49
18043.13 56
18044.40 60
18045.67 78
18046.94 68
18048.21 62
18049.48 74
18050.75 71
18052.02 54
18053.29 56
18054.56 71
18055.83 59
18057.10 67
18058.37 56
18059.64 51
18060.91 33
18062.18 62
18063.45 77
18064.72 45
18065.99 46
18067.26 45
18068.54 65
18069.81 61
18071.08 56
18072.35 54
18073.62 54
18074.89 46
18076.16 57
18077.43 67
18078.70 57
18079.97 53
18081.25 57
18082.52 53
18083.79 55
18085.06 54
18086.33 45
18087.60 69
18088.87 48
18090.15 60
18091.42 44
18092.69 64
18093.96 68
18095.23 62
18096.50 44
18097.78 57
18099.05 51
18100.32 58
18101.59 48
18102.86 43
18104.14 73
18105.41 65
18106.68 60
18107.95 53
18109.23 47
18110.50 73
18111.77 54
18113.04 48
18114.31 57
18115.59 47
18116.86 54
18118.13 64
18119.40 42
18120.68 42
18121.95 36
18123.22 43
18124.50 51
18125.77 45
18127.04 62
18128.31 43
18129.59 56
18130.86 66
18132.13 48
18133.41 61
18134.68 47
18135.95 46
18137.23 63
18138.50 50
18139.77 51
18141.05 52
18142.32 53
18143.59 47
18144.87 45
18146.14 53
18147.41 48
18148.69 53
18149.96 71
18151.23 63
18152.51 54
18153.78 41
18155.06 45
18156.33 52
18157.60 43
18158.88 53
18160.15 55
18161.43 64
18162.70 59
18163.97 44
18165.25 45
18166.52 47
18167.80 45
18169.07 45
18170.35 46
18171.62 64
18172.90 43
18174.17 39
18175.44 43
18176.72 64
18177.99 49
18179.27 51
18180.54 43
18181.82 55
18183.09 66
18184.37 51
18185.64 43
18186.92 53
18188.19 51
18189.47 43
18190.74 47
18192.02 57
18193.29 60
18194.57 58
18195.84 72
18197.12 58
18198.39 56
18199.67 66
18200.95 63
18202.22 43
18203.50 42
18204.77 43
18206.05 49
18207.32 55
18208.60 60
18209.88 51
18211.15 56
18212.43 56
18213.70 55
18214.98 62
18216.26 52
18217.53 35
18218.81 48
18220.08 56
18221.36 61
18222.64 56
18223.91 54
18225.19 48
18226.47 61
18227.74 67
18229.02 60
18230.29 45
18231.57 36
18232.85 49
18234.12 51
18235.40 51
18236.68 43
18237.95 48
18239.23 45
18240.51 53
18241.79 38
18243.06 40
18244.34 55
18245.62 38
18246.89 35
18248.17 41
18249.45 50
18250.73 59
18252.00 61
18253.28 39
18254.56 43
18255.83 43
18257.11 44
18258.39 62
18259.67 42
18260.94 45
18262.22 32
18263.50 59
18264.78 57
18266.06 43
18267.33 50
18268.61 47
18269.89 40
18271.17 40
18272.45 53
18273.72 64
18275.00 46
18276.28 65
18277.56 42
18278.84 52
18280.11 57
18281.39 45
18282.67 49
18283.95 38
18285.23 61
18286.51 58
18287.78 62
18289.06 70
18290.34 64
18291.62 54
18292.90 54
18294.18 46
18295.46 51
18296.74 59
18298.01 39
18299.29 44
18300.57 46
18301.85 42
18303.13 45
18304.41 45
18305.69 62
18306.97 66
18308.25 66
18309.53 49
18310.81 62
18312.09 65
18313.37 73
18314.64 60
18315.92 58
18317.20 59
18318.48 53
18319.76 73
18321.04 54
18322.32 58
18323.60 42
18324.88 54
18326.16 61
18327.44 44
18328.72 74
18330.00 44
18331.28 56
18332.56 43
18333.84 42
18335.12 54
18336.40 65
18337.68 74
18338.96 54
18340.24 65
18341.52 59
18342.80 49
18344.09 60
18345.37 59
18346.65 38
18347.93 60
18349.21 48
18350.49 58
18351.77 54
18353.05 49
18354.33 56
18355.61 54
18356.89 36
18358.17 41
18359.46 62
18360.74 64
18362.02 47
18363.30 61
18364.58 67
18365.86 51
18367.14 48
18368.42 46
18369.71 60
18370.99 65
18372.27 77
18373.55 78
18374.83 51
18376.11 51
18377.39 62
18378.68 53
18379.96 48
18381.24 41
18382.52 59
18383.80 59
18385.09 41
18386.37 60
18387.65 65
18388.93 51
18390.21 60
18391.50 46
18392.78 35
18394.06 42
18395.34 42
18396.63 50
18397.91 51
18399.19 67
18400.47 66
18401.76 64
18403.04 57
18404.32 47
18405.60 57
18406.89 61
18408.17 60
18409.45 65
18410.73 41
18412.02 61
18413.30 58
18414.58 41
18415.87 57
18417.15 51
18418.43 51
18419.72 52
18421.00 56
18422.28 57
18423.57 53
18424.85 63
18426.13 54
18427.42 42
18428.70 52
18429.98 47
18431.27 45
18432.55 48
18433.83 46
18435.12 37
18436.40 59
18437.68 75
18438.97 48
18440.25 48
18441.54 46
18442.82 38
18444.10 46
18445.39 56
18446.67 41
18447.96 35
18449.24 52
18450.53 40
18451.81 54
18453.09 63
18454.38 52
18455.66 48
18456.95 36
18458.23 52
18459.52 37
18460.80 33
18462.09 72
18463.37 52
18464.65 39
18465.94 47
18467.22 42
18468.51 49
18469.79 38
18471.08 39
18472.36 55
18473.65 60
18474.93 72
18476.22 50
18477.50 49
18478.79 59
18480.08 61
18481.36 52
18482.65 63
18483.93 47
18485.22 48
18486.50 58
18487.79 56
18489.07 61
18490.36 50
18491.64 47
18492.93 59
18494.22 56
18495.50 42
18496.79 52
18498.07 46
18499.36 42
18500.65 55
18501.93 55
18503.22 54
18504.50 64
18505.79 79
18507.08 52
18508.36 44
18509.65 35
18510.94 47
18512.22 50
18513.51 50
18514.80 53
18516.08 51
18517.37 61
18518.65 58
18519.94 49
18521.23 55
18522.51 58
18523.80 65
18525.09 58
18526.38 63
18527.66 48
18528.95 61
18530.24 46
18531.52 44
18532.81 32
18534.10 55
18535.39 52
18536.67 44
18537.96 50
18539.25 42
18540.53 57
18541.82 51
18543.11 48
18544.40 43
18545.68 50
18546.97 51
18548.26 80
18549.55 66
18550.84 60
18552.12 58
18553.41 54
18554.70 54
18555.99 47
18557.27 55
18558.56 65
18559.85 67
18561.14 46
18562.43 58
18563.72 44
18565.00 52
18566.29 80
18567.58 44
18568.87 58
18570.16 35
18571.45 54
18572.73 47
18574.02 47
18575.31 45
18576.60 44
18577.89 48
18579.18 42
18580.47 69
18581.75 44
18583.04 46
18584.33 62
18585.62 49
18586.91 57
18588.20 42
18589.49 60
18590.78 48
18592.07 57
18593.36 56
18594.65 55
18595.93 55
18597.22 46
18598.51 56
18599.80 40
18601.09 59
18602.38 44
18603.67 72
18604.96 48
18606.25 58
18607.54 69
18608.83 57
18610.12 48
18611.41 54
18612.70 44
18613.99 45
18615.28 54
18616.57 54
18617.86 55
18619.15 67
18620.44 70
18621.73 59
18623.02 78
18624.31 49
18625.60 93
18626.89 86
18628.18 95
18629.47 73
18630.76 66
18632.05 50
18633.34 50
18634.64 62
18635.93 49
18637.22 69
18638.51 40
18639.80 71
18641.09 47
18642.38 51
18643.67 65
18644.96 76
18646.25 65
18647.54 59
18648.84 72
18650.13 77
18651.42 57
18652.71 52
18654.00 53
18655.29 48
18656.58 61
18657.88 49
18659.17 48
18660.46 59
18661.75 43
18663.04 68
18664.33 56
18665.63 45
18666.92 65
18668.21 53
18669.50 66
18670.79 48
18672.08 37
18673.38 50
18674.67 42
18675.96 43
18677.25 55
18678.55 57
18679.84 42
18681.13 66
18682.42 67
18683.71 55
18685.01 49
18686.30 62
18687.59 54
18688.88 64
18690.18 57
18691.47 53
18692.76 52
18694.06 55
18695.35 50
18696.64 49
18697.93 67
18699.23 51
18700.52 53
18701.81 54
18703.11 58
18704.40 59
18705.69 50
18706.99 53
18708.28 52
18709.57 38
18710.86 47
18712.16 44
18713.45 47
18714.75 53
18716.04 55
18717.33 52
18718.63 51
18719.92 61
18721.21 52
18722.51 70
18723.80 58
18725.09 58
18726.39 68
18727.68 65
18728.98 47
18730.27 48
18731.56 54
18732.86 58
18734.15 54
18735.45 59
18736.74 52
18738.04 44
18739.33 55
18740.62 65
18741.92 74
18743.21 71
18744.51 94
18745.80 70
18747.10 43
18748.39 48
18749.69 50
18750.98 37
18752.27 64
18753.57 45
18754.86 41
18756.16 53
18757.45 36
18758.75 62
18760.04 59
18761.34 33
18762.63 40
18763.93 58
18765.23 51
18766.52 54
18767.82 40
18769.11 43
18770.41 51
18771.70 37
18773.00 40
18774.29 47
18775.59 48
18776.88 74
18778.18 55
18779.48 49
18780.77 49
18782.07 39
18783.36 45
18784.66 40
18785.95 46
18787.25 52
18788.55 58
18789.84 54
18791.14 60
18792.43 62
18793.73 68
18795.03 55
18796.32 43
18797.62 43
18798.92 36
18800.21 36
18801.51 53
18802.81 54
18804.10 44
18805.40 57
18806.70 37
18807.99 35
18809.29 34
18810.59 63
18811.88 44
18813.18 50
18814.48 47
18815.77 45
18817.07 46
18818.37 53
18819.66 48
18820.96 47
18822.26 43
18823.56 44
18824.85 61
18826.15 39
18827.45 63
18828.75 50
18830.04 48
18831.34 38
18832.64 39
18833.94 67
18835.23 58
18836.53 52
18837.83 55
18839.13 43
18840.42 52
18841.72 53
18843.02 69
18844.32 70
18845.62 54
18846.91 50
18848.21 59
18849.51 36
18850.81 53
18852.11 48
18853.40 54
18854.70 50
18856.00 49
18857.30 61
18858.60 55
18859.90 50
18861.20 51
18862.49 36
18863.79 45
18865.09 46
18866.39 54
18867.69 58
18868.99 60
18870.29 39
18871.59 46
18872.88 46
18874.18 45
18875.48 39
18876.78 44
18878.08 49
18879.38 54
18880.68 49
18881.98 44
18883.28 52
18884.58 44
18885.88 45
18887.18 38
18888.47 51
18889.77 45
18891.07 47
18892.37 37
18893.67 41
18894.97 36
18896.27 52
18897.57 49
18898.87 50
18900.17 41
18901.47 42
18902.77 40
18904.07 37
18905.37 28
18906.67 39
18907.97 49
18909.27 48
18910.57 50
18911.87 42
18913.17 40
18914.47 53
18915.77 45
18917.07 49
18918.38 41
18919.68 48
18920.98 62
18922.28 52
18923.58 49
18924.88 54
18926.18 72
18927.48 74
18928.78 59
18930.08 49
18931.38 42
18932.68 43
18933.98 29
18935.29 65
18936.59 58
18937.89 53
18939.19 53
18940.49 45
18941.79 39
18943.09 68
18944.39 56
18945.70 46
18947.00 68
18948.30 41
18949.60 49
18950.90 50
18952.20 51
18953.51 48
18954.81 42
18956.11 53
18957.41 68
18958.71 47
18960.02 36
18961.32 48
18962.62 40
18963.92 38
18965.22 44
18966.53 43
18967.83 60
18969.13 46
18970.43 56
18971.73 39
18973.04 44
18974.34 49
18975.64 56
18976.94 53
18978.25 38
18979.55 49
18980.85 41
18982.16 39
18983.46 45
18984.76 35
18986.06 54
18987.37 24
18988.67 54
18989.97 46
18991.28 56
18992.58 65
18993.88 57
18995.18 46
18996.49 38
18997.79 41
18999.09 52
19000.40 60
19001.70 62
19003.00 50
19004.31 66
19005.61 55
19006.92 51
19008.22 44
19009.52 69
19010.83 42
19012.13 35
19013.43 50
19014.74 39
19016.04 35
19017.35 51
19018.65 53
19019.95 48
19021.26 46
19022.56 36
19023.87 47
19025.17 64
19026.47 44
19027.78 50
19029.08 38
19030.39 83
19031.69 48
19033.00 44
19034.30 55
19035.61 41
19036.91 44
19038.21 54
19039.52 51
19040.82 42
19042.13 32
19043.43 34
19044.74 40
19046.04 52
19047.35 52
19048.65 54
19049.96 61
19051.26 49
19052.57 50
19053.87 46
19055.18 54
19056.48 47
19057.79 64
19059.09 53
19060.40 41
19061.71 51
19063.01 56
19064.32 47
19065.62 46
19066.93 35
19068.23 50
19069.54 45
19070.85 43
19072.15 32
19073.46 53
19074.76 35
19076.07 31
19077.37 43
19078.68 24
19079.99 40
19081.29 41
19082.60 41
19083.91 53
19085.21 41
19086.52 47
19087.82 46
19089.13 45
19090.44 44
19091.74 44
19093.05 49
19094.36 54
19095.66 39
19096.97 54
19098.28 59
19099.58 46
19100.89 60
19102.20 48
19103.50 36
19104.81 49
19106.12 47
19107.42 47
19108.73 60
19110.04 48
19111.35 40
19112.65 33
19113.96 39
19115.27 57
19116.58 69
19117.88 42
19119.19 55
19120.50 46
19121.81 51
19123.11 56
19124.42 32
19125.73 40
19127.04 46
19128.34 50
19129.65 43
19130.96 36
19132.27 31
19133.57 33
19134.88 51
19136.19 67
19137.50 43
19138.81 50
19140.12 57
19141.42 58
19142.73 32
19144.04 31
19145.35 43
19146.66 45
19147.97 57
19149.27 47
19150.58 43
19151.89 40
19153.20 53
19154.51 50
19155.82 42
19157.13 31
19158.43 51
19159.74 60
19161.05 34
19162.36 47
19163.67 35
19164.98 36
19166.29 61
19167.60 65
19168.91 46
19170.22 43
19171.52 38
19172.83 41
19174.14 55
19175.45 66
19176.76 45
19178.07 62
19179.38 50
19180.69 49
19182.00 35
19183.31 47
19184.62 51
19185.93 45
19187.24 53
19188.55 28
19189.86 36
19191.17 51
19192.48 43
19193.79 57
19195.10 64
19196.41 58
19197.72 61
19199.03 49
19200.34 54
19201.65 44
19202.96 56
19204.27 63
19205.58 42
19206.89 44
19208.20 50
19209.51 44
19210.82 59
19212.13 44
19213.44 45
19214.75 46
19216.06 42
19217.38 42
19218.69 47
19220.00 66
19221.31 39
19222.62 56
19223.93 39
19225.24 37
19226.55 42
19227.86 59
19229.17 49
19230.49 35
19231.80 27
19233.11 48
19234.42 51
19235.73 44
19237.04 45
19238.35 51
19239.67 60
19240.98 38
19242.29 35
19243.60 26
19244.91 46
19246.22 27
19247.54 36
19248.85 30
19250.16 30
19251.47 54
19252.78 49
19254.10 42
19255.41 40
19256.72 44
19258.03 57
19259.34 54
19260.66 49
19261.97 40
19263.28 33
19264.59 54
19265.91 47
19267.22 35
19268.53 39
19269.84 44
19271.16 33
19272.47 53
19273.78 56
19275.10 37
19276.41 45
19277.72 59
19279.03 53
19280.35 39
19281.66 56
19282.97 58
19284.29 53
19285.60 49
19286.91 48
19288.23 59
19289.54 68
19290.85 44
19292.17 39
19293.48 39
19294.79 43
19296.11 45
19297.42 38
19298.73 48
19300.05 54
19301.36 49
19302.67 34
19303.99 34
19305.30 41
19306.62 52
19307.93 52
19309.24 56
19310.56 37
19311.87 35
19313.19 42
19314.50 50
19315.81 47
19317.13 41
19318.44 33
19319.76 44
19321.07 48
19322.39 44
19323.70 43
19325.01 56
19326.33 35
19327.64 31
19328.96 60
19330.27 64
19331.59 46
19332.90 36
19334.22 51
19335.53 39
19336.85 44
19338.16 65
19339.48 44
19340.79 46
19342.11 31
19343.42 38
19344.74 55
19346.05 57
19347.37 42
19348.68 38
19350.00 36
19351.31 48
19352.63 48
19353.94 50
19355.26 47
19356.58 40
19357.89 49
19359.21 56
19360.52 44
19361.84 42
19363.15 40
19364.47 53
19365.79 53
19367.10 46
19368.42 25
19369.73 46
19371.05 45
19372.37 54
19373.68 49
19375.00 41
19376.31 36
19377.63 46
19378.95 44
19380.26 44
19381.58 52
19382.90 47
19384.21 48
19385.53 61
19386.85 57
19388.16 51
19389.48 52
19390.80 39
19392.11 40
19393.43 50
19394.75 34
19396.06 46
19397.38 36
19398.70 40
19400.01 66
19401.33 36
19402.65 49
19403.97 44
19405.28 42
19406.60 41
19407.92 49
19409.23 38
19410.55 33
19411.87 43
19413.19 51
19414.50 45
19415.82 48
19417.14 54
19418.46 37
19419.77 35
19421.09 46
19422.41 59
19423.73 67
19425.05 47
19426.36 42
19427.68 40
19429.00 42
19430.32 37
19431.64 34
19432.95 54
19434.27 61
19435.59 52
19436.91 54
19438.23 40
19439.55 34
19440.86 50
19442.18 67
19443.50 58
19444.82 50
19446.14 50
19447.46 46
19448.78 37
19450.09 50
19451.41 37
19452.73 37
19454.05 40
19455.37 44
19456.69 61
19458.01 50
19459.33 44
19460.65 35
19461.97 48
19463.28 41
19464.60 34
19465.92 40
19467.24 48
19468.56 41
19469.88 33
19471.20 52
19472.52 52
19473.84 50
19475.16 41
19476.48 37
19477.80 32
19479.12 38
19480.44 62
19481.76 65
19483.08 43
19484.40 49
19485.72 48
19487.04 57
19488.36 43
19489.68 29
19491.00 40
19492.32 54
19493.64 43
19494.96 51
19496.28 45
19497.60 48
19498.92 58
19500.24 53
19501.56 39
19502.88 44
19504.20 39
19505.52 50
19506.84 70
19508.16 45
19509.49 41
19510.81 50
19512.13 44
19513.45 42
19514.77 31
19516.09 44
19517.41 40
19518.73 31
19520.05 36
19521.37 35
19522.70 50
19524.02 51
19525.34 49
19526.66 42
19527.98 44
19529.30 70
19530.62 65
19531.95 46
19533.27 52
19534.59 48
19535.91 47
19537.23 40
19538.55 49
19539.88 49
19541.20 59
19542.52 44
19543.84 42
19545.16 54
19546.49 43
19547.81 44
19549.13 47
19550.45 48
19551.77 51
19553.10 41
19554.42 52
19555.74 42
19557.06 62
19558.39 51
19559.71 32
19561.03 40
19562.35 37
19563.68 47
19565.00 40
19566.32 57
19567.64 39
19568.97 44
19570.29 43
19571.61 48
19572.94 41
19574.26 39
19575.58 49
19576.90 54
19578.23 39
19579.55 46
19580.87 40
19582.20 46
19583.52 41
19584.84 37
19586.17 52
19587.49 31
19588.81 29
19590.14 35
19591.46 45
19592.78 51
19594.11 40
19595.43 39
19596.76 27
19598.08 32
19599.40 29
19600.73 47
19602.05 29
19603.37 50
19604.70 39
19606.02 29
19607.35 43
19608.67 41
19610.00 51
19611.32 55
19612.64 46
19613.97 40
19615.29 49
19616.62 48
19617.94 43
19619.27 52
19620.59 37
19621.92 46
19623.24 55
19624.56 47
19625.89 35
19627.21 17
19628.54 54
19629.86 58
19631.19 59
19632.51 36
19633.84 43
19635.16 49
19636.49 38
19637.81 41
19639.14 37
19640.46 41
19641.79 53
19643.11 72
19644.44 55
19645.77 51
19647.09 41
19648.42 36
19649.74 30
19651.07 50
19652.39 38
19653.72 45
19655.04 37
19656.37 31
19657.70 40
19659.02 57
19660.35 30
19661.67 60
19663.00 57
19664.33 46
19665.65 30
19666.98 57
19668.30 55
19669.63 65
19670.96 42
19672.28 33
19673.61 45
19674.94 45
19676.26 41
19677.59 30
19678.92 41
19680.24 46
19681.57 48
19682.90 40
19684.22 39
19685.55 48
19686.88 46
19688.20 67
19689.53 44
19690.86 32
19692.18 46
19693.51 34
19694.84 47
19696.16 57
19697.49 49
19698.82 43
19700.15 35
19701.47 45
19702.80 34
19704.13 36
19705.46 39
19706.78 39
19708.11 32
19709.44 62
19710.77 44
19712.09 37
19713.42 34
19714.75 44
19716.08 44
19717.40 37
19718.73 36
19720.06 50
19721.39 44
19722.72 42
19724.04 41
19725.37 54
19726.70 46
19728.03 45
19729.36 41
19730.68 32
19732.01 45
19733.34 55
19734.67 51
19736.00 37
19737.33 40
19738.66 51
19739.98 65
19741.31 57
19742.64 47
19743.97 41
19745.30 41
19746.63 35
19747.96 32
19749.29 37
19750.61 48
19751.94 45
19753.27 35
19754.60 43
19755.93 31
19757.26 52
19758.59 23
19759.92 41
19761.25 40
19762.58 51
19763.91 47
19765.24 48
19766.57 39
19767.89 53
19769.22 46
19770.55 41
19771.88 27
19773.21 41
19774.54 36
19775.87 46
19777.20 55
19778.53 40
19779.86 31
19781.19 40
19782.52 48
19783.85 42
19785.18 50
19786.51 37
19787.84 32
19789.17 31
19790.50 33
19791.83 48
19793.16 26
19794.49 35
19795.83 41
19797.16 35
19798.49 39
19799.82 33
19801.15 42
19802.48 41
19803.81 46
19805.14 36
19806.47 55
19807.80 46
19809.13 39
19810.46 39
19811.79 47
19813.13 43
19814.46 43
19815.79 41
19817.12 27
19818.45 43
19819.78 47
19821.11 29
19822.44 34
19823.78 40
19825.11 53
19826.44 39
19827.77 27
19829.10 51
19830.43 62
19831.77 44
19833.10 45
19834.43 43
19835.76 36
19837.09 43
19838.42 40
19839.76 46
19841.09 30
19842.42 41
19843.75 37
19845.08 26
19846.42 34
19847.75 32
19849.08 43
19850.41 47
19851.75 41
19853.08 43
19854.41 30
19855.74 42
19857.08 40
19858.41 41
19859.74 58
19861.07 46
19862.41 25
19863.74 52
19865.07 35
19866.41 55
19867.74 51
19869.07 46
19870.40 51
19871.74 44
19873.07 32
19874.40 42
19875.74 49
19877.07 45
19878.40 24
19879.74 35
19881.07 52
19882.40 45
19883.74 48
19885.07 47
19886.40 35
19887.74 35
19889.07 45
19890.40 57
19891.74 44
19893.07 52
19894.41 47
19895.74 35
19897.07 35
19898.41 46
19899.74 39
19901.08 49
19902.41 48
19903.74 43
19905.08 48
19906.41 37
19907.75 44
19909.08 37
19910.41 38
19911.75 38
19913.08 37
19914.42 43
19915.75 32
19917.09 43
19918.42 46
19919.76 34
19921.09 31
19922.43 40
19923.76 55
19925.10 55
19926.43 57
19927.77 55
19929.10 42
19930.44 46
19931.77 35
19933.11 56
19934.44 54
19935.78 38
19937.11 28
19938.45 38
19939.78 30
19941.12 34
19942.45 31
19943.79 38
19945.12 33
19946.46 36
19947.79 44
19949.13 47
19950.47 48
19951.80 47
19953.14 30
19954.47 41
19955.81 40
19957.15 32
19958.48 33
19959.82 45
19961.15 47
19962.49 53
19963.83 41
19965.16 36
19966.50 49
19967.83 43
19969.17 60
19970.51 48
19971.84 38
19973.18 36
19974.52 41
19975.85 47
19977.19 40
19978.53 38
19979.86 40
19981.20 49
19982.54 49
19983.87 39
19985.21 55
19986.55 36
19987.88 44
19989.22 39
19990.56 48
19991.89 51
19993.23 47
19994.57 36
19995.91 44
19997.24 37
19998.58 39
19999.92 46
20001.26 38
20002.59 45
20003.93 34
20005.27 46
20006.61 41
20007.94 47
20009.28 44
20010.62 53
20011.96 50
20013.29 36
20014.63 40
20015.97 30
20017.31 44
20018.65 44
20019.98 44
20021.32 40
20022.66 27
20024.00 51
20025.34 39
20026.67 37
20028.01 37
20029.35 46
20030.69 49
20032.03 43
20033.37 58
20034.71 51
20036.04 52
20037.38 39
20038.72 41
20040.06 62
20041.40 59
20042.74 58
20044.08 32
20045.42 42
20046.75 40
20048.09 47
20049.43 32
20050.77 18
20052.11 39
20053.45 52
20054.79 53
20056.13 47
20057.47 42
20058.81 58
20060.15 60
20061.49 47
20062.82 35
20064.16 32
20065.50 38
20066.84 48
20068.18 32
20069.52 36
20070.86 47
20072.20 37
20073.54 49
20074.88 35
20076.22 31
20077.56 45
20078.90 52
20080.24 52
20081.58 44
20082.92 36
20084.26 39
20085.60 48
20086.94 30
20088.28 40
20089.62 50
20090.96 38
20092.30 44
20093.64 54
20094.99 41
20096.33 50
20097.67 41
20099.01 45
20100.35 46
20101.69 44
20103.03 49
20104.37 59
20105.71 38
20107.05 41
20108.39 37
20109.73 48
20111.08 57
20112.42 53
20113.76 50
20115.10 47
20116.44 49
20117.78 37
20119.12 27
20120.46 31
20121.81 49
20123.15 48
20124.49 37
20125.83 38
20127.17 42
20128.51 39
20129.86 48
20131.20 48
20132.54 44
20133.88 53
20135.22 53
20136.56 47
20137.91 47
20139.25 45
