# Supplementary material for: MALDI-TOF MS typing enables the classification of brewing yeasts of the genus Saccharomyces to major beer styles
Source: PLoS One. 2017 Aug 9;12(8):e0181694. doi: 10.1371/journal.pone.0181694 (PMC5549903; doi:10.1371/journal.pone.0181694)
Supplement: S10 File — The directory includes 90 raw files and was zipped to “.zip”; the folder has three strains with 30 spectra per strain; S1 Text explains the raw files with an example and Table 1 represents the yeast strains used within the experiment. (ZIP) [file pone.0181694.s013.zip › 28-30/30336-192-OG-Alt-Alt-YPG-18h-E-E_2015-08-07__0_E11_1.dat]

2000.64 1523
2001.06 1624
2001.49 1735
2001.91 1563
2002.33 1575
2002.75 1698
2003.17 1806
2003.60 1559
2004.02 1558
2004.44 1630
2004.86 1551
2005.28 1514
2005.70 1490
2006.13 1671
2006.55 1623
2006.97 1411
2007.39 1482
2007.82 1638
2008.24 1652
2008.66 1481
2009.08 1490
2009.51 1743
2009.93 1623
2010.35 1509
2010.77 1319
2011.20 1652
2011.62 1515
2012.04 1584
2012.46 1534
2012.89 1466
2013.31 1472
2013.73 1393
2014.15 1450
2014.58 1414
2015.00 1591
2015.42 1356
2015.85 1331
2016.27 1448
2016.69 1388
2017.12 1521
2017.54 1613
2017.96 1581
2018.39 1559
2018.81 1602
2019.23 1437
2019.66 1453
2020.08 1622
2020.50 1619
2020.93 1495
2021.35 1632
2021.78 1611
2022.20 1637
2022.62 1338
2023.05 1543
2023.47 1560
2023.89 1451
2024.32 1560
2024.74 1750
2025.17 1588
2025.59 1490
2026.01 1262
2026.44 1332
2026.86 1413
2027.29 1461
2027.71 1489
2028.14 1419
2028.56 1416
2028.99 1335
2029.41 1428
2029.83 1340
2030.26 1446
2030.68 1329
2031.11 1458
2031.53 1421
2031.96 1313
2032.38 1402
2032.81 1344
2033.23 1436
2033.66 1522
2034.08 1430
2034.51 1522
2034.93 1816
2035.36 1688
2035.78 1664
2036.21 1539
2036.63 1526
2037.06 1590
2037.48 1511
2037.91 1457
2038.33 1533
2038.76 1626
2039.19 1582
2039.61 1749
2040.04 1599
2040.46 1659
2040.89 1639
2041.31 1810
2041.74 1614
2042.17 1395
2042.59 1574
2043.02 1678
2043.44 1724
2043.87 1489
2044.30 1590
2044.72 1553
2045.15 1541
2045.57 1502
2046.00 1492
2046.43 1542
2046.85 1609
2047.28 1433
2047.71 1425
2048.13 1534
2048.56 1678
2048.99 1557
2049.41 1438
2049.84 1405
2050.27 1503
2050.69 1436
2051.12 1415
2051.55 1488
2051.97 1437
2052.40 1456
2052.83 1376
2053.25 1417
2053.68 1429
2054.11 1384
2054.54 1317
2054.96 1311
2055.39 1423
2055.82 1409
2056.24 1400
2056.67 1530
2057.10 1540
2057.53 1411
2057.95 1639
2058.38 1411
2058.81 1246
2059.24 1405
2059.66 1544
2060.09 1624
2060.52 1325
2060.95 1504
2061.38 1557
2061.80 1542
2062.23 1617
2062.66 1459
2063.09 1528
2063.52 1543
2063.94 1680
2064.37 1610
2064.80 1679
2065.23 1848
2065.66 1620
2066.09 1724
2066.51 1652
2066.94 1739
2067.37 1573
2067.80 1639
2068.23 1890
2068.66 1835
2069.08 1769
2069.51 1572
2069.94 1632
2070.37 1718
2070.80 1490
2071.23 1389
2071.66 1531
2072.09 1575
2072.52 1504
2072.94 1557
2073.37 1627
2073.80 1466
2074.23 1593
2074.66 1696
2075.09 1580
2075.52 1762
2075.95 1697
2076.38 1546
2076.81 1502
2077.24 1690
2077.67 1762
2078.10 1623
2078.53 1603
2078.96 1637
2079.39 1741
2079.82 1714
2080.25 1693
2080.68 1572
2081.11 1767
2081.54 1863
2081.97 1602
2082.40 1701
2082.83 1733
2083.26 1593
2083.69 1550
2084.12 1478
2084.55 1513
2084.98 1519
2085.41 1574
2085.84 1561
2086.27 1520
2086.70 1538
2087.13 1497
2087.56 1669
2087.99 1581
2088.42 1679
2088.85 1519
2089.28 1482
2089.71 1515
2090.14 1519
2090.57 1354
2091.01 1382
2091.44 1335
2091.87 1472
2092.30 1241
2092.73 1482
2093.16 1625
2093.59 1600
2094.02 1570
2094.45 1408
2094.89 1463
2095.32 1548
2095.75 1480
2096.18 1491
2096.61 1440
2097.04 1285
2097.47 1205
2097.91 1372
2098.34 1424
2098.77 1384
2099.20 1284
2099.63 1244
2100.07 1333
2100.50 1333
2100.93 1437
2101.36 1344
2101.79 1408
2102.23 1390
2102.66 1247
2103.09 1195
2103.52 1376
2103.95 1348
2104.39 1345
2104.82 1415
2105.25 1349
2105.68 1388
2106.12 1403
2106.55 1535
2106.98 1493
2107.41 1377
2107.85 1430
2108.28 1660
2108.71 1588
2109.14 1443
2109.58 1545
2110.01 1475
2110.44 1386
2110.88 1398
2111.31 1376
2111.74 1543
2112.18 1728
2112.61 1518
2113.04 1361
2113.48 1368
2113.91 1546
2114.34 1411
2114.78 1585
2115.21 1676
2115.64 1494
2116.08 1495
2116.51 1486
2116.94 1337
2117.38 1311
2117.81 1400
2118.24 1240
2118.68 1352
2119.11 1283
2119.55 1413
2119.98 1405
2120.41 1266
2120.85 1317
2121.28 1418
2121.72 1448
2122.15 1466
2122.58 1385
2123.02 1491
2123.45 1423
2123.89 1402
2124.32 1391
2124.75 1389
2125.19 1511
2125.62 1431
2126.06 1342
2126.49 1530
2126.93 1420
2127.36 1318
2127.80 1346
2128.23 1452
2128.67 1464
2129.10 1393
2129.54 1264
2129.97 1508
2130.41 1516
2130.84 1634
2131.28 1599
2131.71 1778
2132.15 1739
2132.58 1679
2133.02 1559
2133.45 1752
2133.89 1857
2134.32 1536
2134.76 1547
2135.19 1485
2135.63 1600
2136.06 1640
2136.50 1561
2136.94 1573
2137.37 1781
2137.81 1630
2138.24 1699
2138.68 1729
2139.12 1542
2139.55 1602
2139.99 1790
2140.42 1578
2140.86 1502
2141.30 1469
2141.73 1490
2142.17 1467
2142.60 1392
2143.04 1374
2143.48 1554
2143.91 1544
2144.35 1570
2144.79 1587
2145.22 1430
2145.66 1447
2146.09 1314
2146.53 1364
2146.97 1351
2147.40 1450
2147.84 1582
2148.28 1623
2148.72 1607
2149.15 1730
2149.59 1912
2150.03 2070
2150.46 2078
2150.90 2102
2151.34 2179
2151.77 2334
2152.21 2179
2152.65 2411
2153.09 2212
2153.52 1854
2153.96 2038
2154.40 2068
2154.84 2028
2155.27 1936
2155.71 1599
2156.15 1568
2156.59 1681
2157.02 1821
2157.46 1638
2157.90 1503
2158.34 1556
2158.78 1691
2159.21 1636
2159.65 1504
2160.09 1637
2160.53 1610
2160.97 1591
2161.40 1641
2161.84 1700
2162.28 1577
2162.72 1610
2163.16 1546
2163.59 1423
2164.03 1476
2164.47 1492
2164.91 1425
2165.35 1341
2165.79 1444
2166.23 1564
2166.66 1700
2167.10 1469
2167.54 1418
2167.98 1484
2168.42 1366
2168.86 1524
2169.30 1616
2169.74 1503
2170.18 1622
2170.61 1479
2171.05 1614
2171.49 1695
2171.93 1794
2172.37 1760
2172.81 1770
2173.25 1729
2173.69 1731
2174.13 1896
2174.57 1858
2175.01 1818
2175.45 2166
2175.89 2322
2176.33 2101
2176.77 2021
2177.21 2018
2177.65 2297
2178.09 2291
2178.53 2025
2178.97 2121
2179.41 1947
2179.85 1861
2180.29 1858
2180.73 1678
2181.17 1721
2181.61 1685
2182.05 1619
2182.49 1736
2182.93 1382
2183.37 1387
2183.81 1520
2184.25 1638
2184.69 1602
2185.13 1679
2185.57 1542
2186.01 1587
2186.45 1522
2186.89 1453
2187.33 1536
2187.77 1623
2188.21 1632
2188.65 1867
2189.10 1899
2189.54 1759
2189.98 1511
2190.42 1574
2190.86 1676
2191.30 1836
2191.74 1867
2192.18 1866
2192.62 1513
2193.07 1517
2193.51 1670
2193.95 1746
2194.39 1682
2194.83 1748
2195.27 1592
2195.71 1667
2196.16 1640
2196.60 1605
2197.04 1690
2197.48 1700
2197.92 1691
2198.37 1623
2198.81 1524
2199.25 1619
2199.69 1661
2200.13 1609
2200.58 1533
2201.02 1562
2201.46 1385
2201.90 1536
2202.34 1556
2202.79 1700
2203.23 1572
2203.67 1553
2204.11 1517
2204.56 1423
2205.00 1746
2205.44 1668
2205.88 1589
2206.33 1516
2206.77 1536
2207.21 1588
2207.65 1643
2208.10 1674
2208.54 1770
2208.98 1604
2209.43 1564
2209.87 1682
2210.31 1678
2210.76 1676
2211.20 1642
2211.64 1762
2212.09 1626
2212.53 1647
2212.97 1698
2213.42 1697
2213.86 1911
2214.30 1779
2214.75 1741
2215.19 1590
2215.63 1717
2216.08 1708
2216.52 1480
2216.96 1444
2217.41 1512
2217.85 1428
2218.30 1606
2218.74 1568
2219.18 1651
2219.63 1480
2220.07 1265
2220.52 1531
2220.96 1647
2221.40 1685
2221.85 1504
2222.29 1607
2222.74 1468
2223.18 1529
2223.63 1474
2224.07 1581
2224.51 1741
2224.96 1530
2225.40 1678
2225.85 1716
2226.29 1803
2226.74 1891
2227.18 1700
2227.63 1599
2228.07 1581
2228.52 1790
2228.96 1867
2229.41 1729
2229.85 1773
2230.30 1942
2230.74 1864
2231.19 1713
2231.63 1520
2232.08 1707
2232.52 1739
2232.97 2047
2233.41 1778
2233.86 1636
2234.30 1714
2234.75 1758
2235.20 1642
2235.64 1721
2236.09 1839
2236.53 1642
2236.98 1573
2237.42 1557
2237.87 1815
2238.32 1724
2238.76 1814
2239.21 1886
2239.65 1789
2240.10 1673
2240.55 1557
2240.99 1565
2241.44 1615
2241.88 1666
2242.33 1563
2242.78 1610
2243.22 1558
2243.67 1557
2244.12 1474
2244.56 1404
2245.01 1370
2245.46 1369
2245.90 1617
2246.35 1487
2246.80 1314
2247.24 1362
2247.69 1411
2248.14 1461
2248.58 1540
2249.03 1380
2249.48 1354
2249.92 1392
2250.37 1415
2250.82 1515
2251.27 1416
2251.71 1483
2252.16 1530
2252.61 1375
2253.05 1394
2253.50 1386
2253.95 1443
2254.40 1336
2254.84 1442
2255.29 1475
2255.74 1509
2256.19 1364
2256.64 1344
2257.08 1394
2257.53 1468
2257.98 1409
2258.43 1348
2258.87 1449
2259.32 1588
2259.77 1465
2260.22 1430
2260.67 1414
2261.11 1504
2261.56 1590
2262.01 1453
2262.46 1690
2262.91 1614
2263.36 1622
2263.80 1726
2264.25 1894
2264.70 1748
2265.15 1777
2265.60 1749
2266.05 1729
2266.50 1652
2266.94 1826
2267.39 1827
2267.84 1941
2268.29 1839
2268.74 1853
2269.19 1616
2269.64 1726
2270.09 1886
2270.54 1942
2270.99 1836
2271.43 1823
2271.88 1684
2272.33 1712
2272.78 1846
2273.23 1823
2273.68 1774
2274.13 1793
2274.58 1702
2275.03 1669
2275.48 1544
2275.93 1622
2276.38 1623
2276.83 1617
2277.28 1648
2277.73 1643
2278.18 1576
2278.63 1517
2279.08 1441
2279.53 1634
2279.98 1638
2280.43 1693
2280.88 1499
2281.33 1466
2281.78 1589
2282.23 1450
2282.68 1673
2283.13 1610
2283.58 1445
2284.03 1500
2284.48 1405
2284.93 1486
2285.38 1594
2285.83 1691
2286.28 1659
2286.73 1531
2287.18 1534
2287.63 1598
2288.08 1661
2288.54 1769
2288.99 1883
2289.44 2013
2289.89 2367
2290.34 2441
2290.79 2639
2291.24 2843
2291.69 3025
2292.14 3113
2292.60 3263
2293.05 3367
2293.50 3243
2293.95 3149
2294.40 2679
2294.85 2525
2295.30 2506
2295.76 2422
2296.21 2332
2296.66 2167
2297.11 2064
2297.56 1928
2298.01 1939
2298.47 1910
2298.92 1822
2299.37 1666
2299.82 1657
2300.27 1689
2300.73 1624
2301.18 1448
2301.63 1417
2302.08 1470
2302.53 1418
2302.99 1406
2303.44 1311
2303.89 1459
2304.34 1625
2304.80 1518
2305.25 1598
2305.70 1621
2306.15 1419
2306.61 1502
2307.06 1560
2307.51 1709
2307.96 1541
2308.42 1629
2308.87 1656
2309.32 1745
2309.78 1705
2310.23 1725
2310.68 1826
2311.14 1935
2311.59 2033
2312.04 2044
2312.49 1956
2312.95 1925
2313.40 1775
2313.85 1637
2314.31 1642
2314.76 1603
2315.22 1573
2315.67 1785
2316.12 1633
2316.58 1495
2317.03 1713
2317.48 1761
2317.94 1653
2318.39 1719
2318.84 1635
2319.30 1766
2319.75 1569
2320.21 1585
2320.66 1683
2321.11 1728
2321.57 1664
2322.02 1733
2322.48 1699
2322.93 1851
2323.39 1683
2323.84 1681
2324.29 1483
2324.75 1611
2325.20 1768
2325.66 1774
2326.11 1819
2326.57 1810
2327.02 2044
2327.48 1935
2327.93 1832
2328.39 2157
2328.84 1971
2329.30 2141
2329.75 2319
2330.21 2423
2330.66 2663
2331.12 2378
2331.57 2210
2332.03 2100
2332.48 1969
2332.94 1856
2333.39 1804
2333.85 1894
2334.30 1879
2334.76 1719
2335.21 1490
2335.67 1633
2336.12 1662
2336.58 1542
2337.03 1541
2337.49 1507
2337.95 1605
2338.40 1633
2338.86 1684
2339.31 1649
2339.77 1695
2340.23 1757
2340.68 1821
2341.14 1735
2341.59 1702
2342.05 1923
2342.51 1733
2342.96 1732
2343.42 1692
2343.87 1577
2344.33 1671
2344.79 1696
2345.24 1779
2345.70 1677
2346.16 1738
2346.61 1634
2347.07 1757
2347.53 1567
2347.98 1597
2348.44 1731
2348.90 1943
2349.35 1641
2349.81 1678
2350.27 1660
2350.72 1554
2351.18 1493
2351.64 1513
2352.10 1596
2352.55 1745
2353.01 1658
2353.47 1554
2353.92 1526
2354.38 1587
2354.84 1576
2355.30 1465
2355.75 1573
2356.21 1633
2356.67 1523
2357.13 1461
2357.58 1492
2358.04 1490
2358.50 1554
2358.96 1613
2359.41 1523
2359.87 1480
2360.33 1574
2360.79 1486
2361.25 1707
2361.70 1881
2362.16 1785
2362.62 1625
2363.08 1562
2363.54 1571
2363.99 1606
2364.45 1568
2364.91 1666
2365.37 1598
2365.83 1633
2366.29 1734
2366.75 1468
2367.20 1658
2367.66 1717
2368.12 1759
2368.58 1828
2369.04 1751
2369.50 1751
2369.96 1698
2370.42 1602
2370.87 1520
2371.33 1565
2371.79 1615
2372.25 1735
2372.71 1724
2373.17 1578
2373.63 1505
2374.09 1718
2374.55 1751
2375.01 1674
2375.47 1756
2375.92 1741
2376.38 1719
2376.84 1849
2377.30 1889
2377.76 1719
2378.22 1623
2378.68 1608
2379.14 1734
2379.60 1630
2380.06 1544
2380.52 1515
2380.98 1738
2381.44 1775
2381.90 1669
2382.36 1674
2382.82 1557
2383.28 1693
2383.74 1779
2384.20 1594
2384.66 1493
2385.12 1586
2385.58 1751
2386.04 1736
2386.50 1535
2386.96 1621
2387.42 1642
2387.88 1457
2388.35 1468
2388.81 1577
2389.27 1493
2389.73 1558
2390.19 1609
2390.65 1621
2391.11 1507
2391.57 1537
2392.03 1563
2392.49 1616
2392.95 1613
2393.42 1543
2393.88 1558
2394.34 1659
2394.80 1550
2395.26 1573
2395.72 1643
2396.18 1624
2396.64 1643
2397.11 1507
2397.57 1422
2398.03 1490
2398.49 1605
2398.95 1570
2399.41 1464
2399.88 1404
2400.34 1323
2400.80 1379
2401.26 1534
2401.72 1484
2402.18 1291
2402.65 1331
2403.11 1395
2403.57 1378
2404.03 1408
2404.49 1388
2404.96 1361
2405.42 1425
2405.88 1438
2406.34 1474
2406.81 1568
2407.27 1471
2407.73 1633
2408.19 1646
2408.66 1583
2409.12 1551
2409.58 1591
2410.04 1515
2410.51 1440
2410.97 1473
2411.43 1546
2411.90 1409
2412.36 1380
2412.82 1491
2413.28 1532
2413.75 1465
2414.21 1476
2414.67 1490
2415.14 1483
2415.60 1466
2416.06 1497
2416.53 1450
2416.99 1479
2417.45 1728
2417.92 1773
2418.38 1757
2418.84 1758
2419.31 1856
2419.77 2108
2420.23 2150
2420.70 1987
2421.16 1815
2421.63 2007
2422.09 1840
2422.55 1941
2423.02 1984
2423.48 1923
2423.95 1618
2424.41 1672
2424.87 1663
2425.34 1649
2425.80 1684
2426.27 1353
2426.73 1469
2427.20 1640
2427.66 1629
2428.12 1614
2428.59 1467
2429.05 1405
2429.52 1496
2429.98 1616
2430.45 1544
2430.91 1561
2431.38 1695
2431.84 1546
2432.31 1528
2432.77 1561
2433.24 1595
2433.70 1762
2434.17 1748
2434.63 1703
2435.10 1677
2435.56 1600
2436.03 1668
2436.49 1727
2436.96 1713
2437.42 1680
2437.89 1633
2438.35 1603
2438.82 1726
2439.28 1824
2439.75 1893
2440.21 1727
2440.68 1813
2441.15 1887
2441.61 1714
2442.08 1875
2442.54 1959
2443.01 1910
2443.48 1775
2443.94 1809
2444.41 1875
2444.87 1928
2445.34 1682
2445.81 1693
2446.27 1569
2446.74 1371
2447.20 1444
2447.67 1459
2448.14 1473
2448.60 1347
2449.07 1411
2449.54 1394
2450.00 1516
2450.47 1535
2450.94 1437
2451.40 1543
2451.87 1582
2452.34 1460
2452.80 1551
2453.27 1743
2453.74 1502
2454.20 1429
2454.67 1537
2455.14 1377
2455.60 1448
2456.07 1565
2456.54 1529
2457.01 1581
2457.47 1625
2457.94 1564
2458.41 1677
2458.87 1569
2459.34 1628
2459.81 1502
2460.28 1654
2460.74 1504
2461.21 1441
2461.68 1387
2462.15 1305
2462.62 1474
2463.08 1640
2463.55 1404
2464.02 1342
2464.49 1448
2464.95 1426
2465.42 1463
2465.89 1529
2466.36 1300
2466.83 1399
2467.29 1435
2467.76 1577
2468.23 1441
2468.70 1439
2469.17 1557
2469.64 1545
2470.10 1402
2470.57 1502
2471.04 1504
2471.51 1522
2471.98 1405
2472.45 1442
2472.92 1443
2473.39 1261
2473.85 1347
2474.32 1492
2474.79 1448
2475.26 1453
2475.73 1321
2476.20 1371
2476.67 1402
2477.14 1398
2477.61 1389
2478.08 1314
2478.54 1268
2479.01 1467
2479.48 1449
2479.95 1396
2480.42 1489
2480.89 1385
2481.36 1563
2481.83 1563
2482.30 1418
2482.77 1392
2483.24 1495
2483.71 1670
2484.18 1549
2484.65 1431
2485.12 1382
2485.59 1401
2486.06 1407
2486.53 1255
2487.00 1482
2487.47 1391
2487.94 1558
2488.41 1467
2488.88 1457
2489.35 1617
2489.82 1516
2490.29 1452
2490.76 1477
2491.23 1504
2491.70 1622
2492.17 1591
2492.64 1513
2493.11 1519
2493.58 1591
2494.05 1498
2494.52 1432
2495.00 1718
2495.47 1753
2495.94 1692
2496.41 1599
2496.88 1671
2497.35 1655
2497.82 1545
2498.29 1531
2498.76 1627
2499.23 1786
2499.71 1517
2500.18 1421
2500.65 1515
2501.12 1464
2501.59 1364
2502.06 1441
2502.53 1567
2503.01 1350
2503.48 1266
2503.95 1339
2504.42 1392
2504.89 1439
2505.36 1524
2505.84 1488
2506.31 1452
2506.78 1506
2507.25 1513
2507.72 1608
2508.20 1733
2508.67 1743
2509.14 1523
2509.61 1660
2510.08 1756
2510.56 1752
2511.03 1957
2511.50 1809
2511.97 1682
2512.45 1769
2512.92 1675
2513.39 1787
2513.86 1824
2514.34 1819
2514.81 1867
2515.28 1808
2515.75 1681
2516.23 1678
2516.70 1601
2517.17 1425
2517.65 1512
2518.12 1484
2518.59 1521
2519.07 1629
2519.54 1517
2520.01 1568
2520.48 1525
2520.96 1471
2521.43 1503
2521.90 1340
2522.38 1388
2522.85 1666
2523.32 1596
2523.80 1458
2524.27 1459
2524.75 1503
2525.22 1595
2525.69 1549
2526.17 1509
2526.64 1413
2527.11 1453
2527.59 1445
2528.06 1505
2528.54 1389
2529.01 1362
2529.48 1340
2529.96 1256
2530.43 1299
2530.91 1494
2531.38 1592
2531.85 1537
2532.33 1501
2532.80 1418
2533.28 1459
2533.75 1467
2534.23 1558
2534.70 1769
2535.18 1577
2535.65 1532
2536.12 1637
2536.60 1463
2537.07 1370
2537.55 1456
2538.02 1426
2538.50 1585
2538.97 1507
2539.45 1543
2539.92 1536
2540.40 1501
2540.87 1403
2541.35 1610
2541.82 1575
2542.30 1510
2542.77 1547
2543.25 1637
2543.73 1586
2544.20 1343
2544.68 1448
2545.15 1732
2545.63 1695
2546.10 1688
2546.58 1806
2547.05 1725
2547.53 1921
2548.01 1834
2548.48 2013
2548.96 2090
2549.43 2045
2549.91 2318
2550.39 2085
2550.86 2057
2551.34 2141
2551.81 2186
2552.29 2180
2552.77 2310
2553.24 2192
2553.72 2166
2554.20 2049
2554.67 2165
2555.15 2134
2555.62 2060
2556.10 2060
2556.58 1957
2557.05 1995
2557.53 1829
2558.01 1764
2558.48 1896
2558.96 1861
2559.44 1749
2559.91 1873
2560.39 1740
2560.87 1633
2561.35 1606
2561.82 1512
2562.30 1665
2562.78 1594
2563.25 1494
2563.73 1499
2564.21 1477
2564.69 1385
2565.16 1440
2565.64 1478
2566.12 1517
2566.60 1375
2567.07 1247
2567.55 1455
2568.03 1312
2568.51 1285
2568.98 1367
2569.46 1231
2569.94 1370
2570.42 1398
2570.90 1311
2571.37 1440
2571.85 1475
2572.33 1430
2572.81 1292
2573.29 1381
2573.76 1556
2574.24 1369
2574.72 1377
2575.20 1575
2575.68 1498
2576.16 1496
2576.63 1435
2577.11 1562
2577.59 1419
2578.07 1266
2578.55 1329
2579.03 1363
2579.51 1424
2579.98 1413
2580.46 1397
2580.94 1401
2581.42 1396
2581.90 1417
2582.38 1449
2582.86 1384
2583.34 1439
2583.82 1346
2584.30 1343
2584.77 1556
2585.25 1585
2585.73 1371
2586.21 1516
2586.69 1491
2587.17 1555
2587.65 1394
2588.13 1311
2588.61 1468
2589.09 1464
2589.57 1642
2590.05 1568
2590.53 1669
2591.01 1455
2591.49 1493
2591.97 1445
2592.45 1536
2592.93 1668
2593.41 1720
2593.89 1642
2594.37 1704
2594.85 1559
2595.33 1534
2595.81 1506
2596.29 1628
2596.77 1610
2597.25 1675
2597.73 1688
2598.21 1603
2598.69 1598
2599.17 1519
2599.65 1524
2600.13 1485
2600.61 1380
2601.09 1487
2601.57 1474
2602.06 1444
2602.54 1454
2603.02 1437
2603.50 1325
2603.98 1152
2604.46 1283
2604.94 1443
2605.42 1541
2605.90 1313
2606.38 1313
2606.87 1491
2607.35 1444
2607.83 1475
2608.31 1454
2608.79 1658
2609.27 1546
2609.75 1402
2610.24 1567
2610.72 1600
2611.20 1492
2611.68 1705
2612.16 1691
2612.64 1436
2613.13 1401
2613.61 1565
2614.09 1469
2614.57 1480
2615.05 1354
2615.54 1361
2616.02 1584
2616.50 1452
2616.98 1397
2617.46 1570
2617.95 1699
2618.43 1536
2618.91 1517
2619.39 1610
2619.88 1575
2620.36 1463
2620.84 1609
2621.32 1726
2621.81 1739
2622.29 1779
2622.77 1663
2623.26 1639
2623.74 1558
2624.22 1485
2624.70 1477
2625.19 1654
2625.67 1617
2626.15 1426
2626.64 1394
2627.12 1581
2627.60 1603
2628.09 1385
2628.57 1460
2629.05 1567
2629.54 1451
2630.02 1549
2630.50 1587
2630.99 1567
2631.47 1517
2631.95 1449
2632.44 1468
2632.92 1590
2633.40 1449
2633.89 1430
2634.37 1483
2634.85 1505
2635.34 1697
2635.82 1531
2636.31 1651
2636.79 1629
2637.27 1490
2637.76 1608
2638.24 1428
2638.73 1447
2639.21 1486
2639.70 1455
2640.18 1321
2640.66 1524
2641.15 1495
2641.63 1593
2642.12 1732
2642.60 1490
2643.09 1514
2643.57 1548
2644.06 1517
2644.54 1645
2645.03 1699
2645.51 1563
2646.00 1412
2646.48 1372
2646.97 1555
2647.45 1648
2647.94 1465
2648.42 1362
2648.91 1495
2649.39 1415
2649.88 1585
2650.36 1534
2650.85 1628
2651.33 1664
2651.82 1586
2652.30 1548
2652.79 1531
2653.27 1466
2653.76 1517
2654.24 1466
2654.73 1467
2655.22 1614
2655.70 1372
2656.19 1508
2656.67 1524
2657.16 1517
2657.65 1607
2658.13 1583
2658.62 1360
2659.10 1433
2659.59 1486
2660.08 1343
2660.56 1356
2661.05 1306
2661.53 1381
2662.02 1489
2662.51 1471
2662.99 1390
2663.48 1290
2663.97 1471
2664.45 1463
2664.94 1340
2665.43 1457
2665.91 1476
2666.40 1493
2666.89 1567
2667.37 1471
2667.86 1401
2668.35 1393
2668.83 1499
2669.32 1543
2669.81 1478
2670.29 1458
2670.78 1463
2671.27 1388
2671.76 1465
2672.24 1414
2672.73 1361
2673.22 1489
2673.71 1546
2674.19 1702
2674.68 1717
2675.17 1641
2675.66 1734
2676.14 1708
2676.63 1728
2677.12 1789
2677.61 1848
2678.09 1850
2678.58 1894
2679.07 1825
2679.56 1745
2680.05 1678
2680.53 1763
2681.02 1733
2681.51 1733
2682.00 1618
2682.49 1567
2682.97 1717
2683.46 1822
2683.95 1778
2684.44 1825
2684.93 1836
2685.42 1737
2685.91 1566
2686.39 1663
2686.88 1722
2687.37 1698
2687.86 1604
2688.35 1443
2688.84 1408
2689.33 1427
2689.81 1434
2690.30 1562
2690.79 1547
2691.28 1626
2691.77 1410
2692.26 1377
2692.75 1417
2693.24 1410
2693.73 1438
2694.22 1504
2694.71 1609
2695.20 1466
2695.68 1475
2696.17 1414
2696.66 1429
2697.15 1457
2697.64 1452
2698.13 1500
2698.62 1490
2699.11 1502
2699.60 1391
2700.09 1469
2700.58 1423
2701.07 1508
2701.56 1519
2702.05 1534
2702.54 1536
2703.03 1644
2703.52 1707
2704.01 1686
2704.50 1571
2704.99 1573
2705.48 1538
2705.97 1543
2706.46 1634
2706.95 1548
2707.44 1549
2707.93 1545
2708.42 1407
2708.92 1522
2709.41 1411
2709.90 1393
2710.39 1332
2710.88 1458
2711.37 1461
2711.86 1471
2712.35 1586
2712.84 1542
2713.33 1523
2713.82 1682
2714.31 1702
2714.81 1579
2715.30 1549
2715.79 1456
2716.28 1512
2716.77 1401
2717.26 1369
2717.75 1402
2718.24 1558
2718.74 1547
2719.23 1375
2719.72 1440
2720.21 1491
2720.70 1475
2721.19 1307
2721.69 1532
2722.18 1696
2722.67 1703
2723.16 1586
2723.65 1579
2724.15 1607
2724.64 1534
2725.13 1497
2725.62 1500
2726.11 1507
2726.61 1385
2727.10 1531
2727.59 1494
2728.08 1386
2728.58 1387
2729.07 1534
2729.56 1588
2730.05 1479
2730.55 1512
2731.04 1506
2731.53 1385
2732.02 1428
2732.52 1346
2733.01 1416
2733.50 1423
2733.99 1390
2734.49 1438
2734.98 1508
2735.47 1467
2735.97 1455
2736.46 1565
2736.95 1449
2737.45 1442
2737.94 1447
2738.43 1497
2738.93 1692
2739.42 1506
2739.91 1593
2740.41 1509
2740.90 1648
2741.39 1631
2741.89 1563
2742.38 1463
2742.87 1226
2743.37 1431
2743.86 1364
2744.36 1294
2744.85 1381
2745.34 1418
2745.84 1357
2746.33 1367
2746.82 1320
2747.32 1307
2747.81 1360
2748.31 1459
2748.80 1550
2749.30 1525
2749.79 1529
2750.28 1451
2750.78 1564
2751.27 1677
2751.77 1564
2752.26 1475
2752.76 1417
2753.25 1512
2753.75 1429
2754.24 1393
2754.74 1436
2755.23 1490
2755.72 1672
2756.22 1480
2756.71 1402
2757.21 1537
2757.70 1650
2758.20 1586
2758.69 1522
2759.19 1643
2759.69 1632
2760.18 1418
2760.68 1483
2761.17 1347
2761.67 1405
2762.16 1383
2762.66 1376
2763.15 1449
2763.65 1518
2764.14 1603
2764.64 1532
2765.14 1440
2765.63 1379
2766.13 1410
2766.62 1349
2767.12 1358
2767.61 1369
2768.11 1442
2768.61 1418
2769.10 1322
2769.60 1359
2770.09 1449
2770.59 1436
2771.09 1528
2771.58 1518
2772.08 1433
2772.58 1368
2773.07 1341
2773.57 1400
2774.06 1592
2774.56 1602
2775.06 1637
2775.55 1555
2776.05 1625
2776.55 1497
2777.04 1629
2777.54 1799
2778.04 1569
2778.54 1609
2779.03 1636
2779.53 1715
2780.03 1834
2780.52 1569
2781.02 1587
2781.52 1509
2782.01 1422
2782.51 1541
2783.01 1628
2783.51 1651
2784.00 1580
2784.50 1614
2785.00 1597
2785.50 1460
2785.99 1487
2786.49 1431
2786.99 1517
2787.49 1564
2787.98 1486
2788.48 1508
2788.98 1502
2789.48 1601
2789.98 1480
2790.47 1496
2790.97 1347
2791.47 1453
2791.97 1464
2792.47 1410
2792.96 1491
2793.46 1540
2793.96 1590
2794.46 1414
2794.96 1394
2795.46 1479
2795.95 1644
2796.45 1530
2796.95 1646
2797.45 1648
2797.95 1651
2798.45 1658
2798.95 1848
2799.44 1910
2799.94 1669
2800.44 1789
2800.94 1886
2801.44 1751
2801.94 1685
2802.44 1793
2802.94 1734
2803.44 1567
2803.93 1708
2804.43 1722
2804.93 1700
2805.43 1785
2805.93 1932
2806.43 2233
2806.93 2273
2807.43 2345
2807.93 2601
2808.43 2578
2808.93 2703
2809.43 2585
2809.93 2612
2810.43 2733
2810.93 2523
2811.43 2370
2811.93 2410
2812.43 2041
2812.93 1976
2813.43 1830
2813.93 1651
2814.43 1609
2814.93 1623
2815.43 1487
2815.93 1606
2816.43 1686
2816.93 1787
2817.43 1802
2817.93 1636
2818.43 1674
2818.93 1653
2819.43 1706
2819.93 1702
2820.43 1735
2820.93 1634
2821.43 1782
2821.93 1800
2822.43 1809
2822.94 1804
2823.44 1779
2823.94 1825
2824.44 1598
2824.94 1504
2825.44 1544
2825.94 1500
2826.44 1501
2826.94 1516
2827.44 1542
2827.95 1471
2828.45 1500
2828.95 1397
2829.45 1445
2829.95 1440
2830.45 1386
2830.95 1245
2831.46 1404
2831.96 1507
2832.46 1310
2832.96 1448
2833.46 1302
2833.97 1237
2834.47 1392
2834.97 1352
2835.47 1434
2835.97 1430
2836.47 1477
2836.98 1528
2837.48 1524
2837.98 1427
2838.48 1343
2838.99 1287
2839.49 1479
2839.99 1496
2840.49 1465
2841.00 1568
2841.50 1456
2842.00 1557
2842.50 1680
2843.01 1519
2843.51 1492
2844.01 1545
2844.51 1473
2845.02 1475
2845.52 1612
2846.02 1644
2846.52 1715
2847.03 1659
2847.53 1538
2848.03 1665
2848.54 1692
2849.04 1842
2849.54 1812
2850.05 1666
2850.55 1757
2851.05 1654
2851.56 1623
2852.06 1562
2852.56 1460
2853.07 1361
2853.57 1482
2854.07 1608
2854.58 1554
2855.08 1535
2855.59 1480
2856.09 1375
2856.59 1437
2857.10 1463
2857.60 1468
2858.10 1411
2858.61 1468
2859.11 1491
2859.62 1452
2860.12 1578
2860.63 1452
2861.13 1557
2861.63 1515
2862.14 1523
2862.64 1472
2863.15 1421
2863.65 1254
2864.16 1270
2864.66 1379
2865.16 1359
2865.67 1358
2866.17 1355
2866.68 1363
2867.18 1330
2867.69 1349
2868.19 1405
2868.70 1321
2869.20 1306
2869.71 1547
2870.21 1537
2870.72 1466
2871.22 1587
2871.73 1651
2872.23 1616
2872.74 1496
2873.24 1520
2873.75 1437
2874.25 1307
2874.76 1428
2875.27 1449
2875.77 1485
2876.28 1489
2876.78 1531
2877.29 1500
2877.79 1350
2878.30 1438
2878.81 1613
2879.31 1520
2879.82 1579
2880.32 1493
2880.83 1634
2881.33 1771
2881.84 1642
2882.35 1569
2882.85 1682
2883.36 1554
2883.87 1610
2884.37 1577
2884.88 1555
2885.38 1677
2885.89 1626
2886.40 1676
2886.90 1570
2887.41 1763
2887.92 1936
2888.42 1691
2888.93 1739
2889.44 1729
2889.94 1662
2890.45 1782
2890.96 1864
2891.46 1614
2891.97 1599
2892.48 1648
2892.98 1519
2893.49 1472
2894.00 1546
2894.51 1699
2895.01 1766
2895.52 1668
2896.03 1814
2896.54 1892
2897.04 1818
2897.55 1885
2898.06 1816
2898.57 1829
2899.07 1799
2899.58 1707
2900.09 1901
2900.60 1927
2901.10 1762
2901.61 1632
2902.12 1815
2902.63 1622
2903.13 1803
2903.64 1702
2904.15 1763
2904.66 1784
2905.17 1827
2905.68 1797
2906.18 1782
2906.69 1796
2907.20 1694
2907.71 1706
2908.22 1602
2908.72 1645
2909.23 1442
2909.74 1554
2910.25 1613
2910.76 1519
2911.27 1413
2911.78 1417
2912.28 1598
2912.79 1586
2913.30 1512
2913.81 1555
2914.32 1486
2914.83 1680
2915.34 1662
2915.85 1678
2916.36 1611
2916.87 1616
2917.37 1605
2917.88 1575
2918.39 1556
2918.90 1475
2919.41 1469
2919.92 1568
2920.43 1593
2920.94 1616
2921.45 1452
2921.96 1568
2922.47 1557
2922.98 1668
2923.49 1724
2924.00 1578
2924.51 1654
2925.02 1710
2925.53 1921
2926.04 2102
2926.55 1933
2927.06 1643
2927.57 1793
2928.08 1903
2928.59 1829
2929.10 1927
2929.61 1771
2930.12 1612
2930.63 1617
2931.14 1425
2931.65 1452
2932.16 1558
2932.67 1577
2933.18 1618
2933.69 1518
2934.20 1497
2934.71 1500
2935.22 1456
2935.73 1388
2936.24 1496
2936.76 1526
2937.27 1532
2937.78 1600
2938.29 1781
2938.80 1669
2939.31 1651
2939.82 1649
2940.33 1736
2940.84 1627
2941.36 1442
2941.87 1483
2942.38 1417
2942.89 1599
2943.40 1692
2943.91 1882
2944.42 1740
2944.94 1885
2945.45 1965
2945.96 1978
2946.47 2101
2946.98 2188
2947.49 2324
2948.01 2492
2948.52 2523
2949.03 2496
2949.54 2342
2950.05 2113
2950.57 1943
2951.08 1967
2951.59 1914
2952.10 1858
2952.61 1659
2953.13 1628
2953.64 1529
2954.15 1450
2954.66 1413
2955.18 1581
2955.69 1400
2956.20 1502
2956.71 1443
2957.23 1420
2957.74 1484
2958.25 1562
2958.76 1438
2959.28 1382
2959.79 1538
2960.30 1521
2960.82 1607
2961.33 1614
2961.84 1637
2962.36 1834
2962.87 1721
2963.38 1717
2963.89 1604
2964.41 1825
2964.92 1760
2965.43 1683
2965.95 1499
2966.46 1609
2966.97 1417
2967.49 1381
2968.00 1605
2968.52 1365
2969.03 1367
2969.54 1368
2970.06 1478
2970.57 1520
2971.08 1548
2971.60 1515
2972.11 1638
2972.63 1495
2973.14 1548
2973.65 1579
2974.17 1658
2974.68 1528
2975.20 1623
2975.71 1543
2976.23 1808
2976.74 1790
2977.25 1768
2977.77 1567
2978.28 1463
2978.80 1274
2979.31 1343
2979.83 1515
2980.34 1525
2980.86 1422
2981.37 1399
2981.89 1452
2982.40 1646
2982.91 1701
2983.43 1759
2983.94 1735
2984.46 1677
2984.97 1767
2985.49 1805
2986.00 1733
2986.52 1854
2987.04 1811
2987.55 1785
2988.07 1807
2988.58 1916
2989.10 1896
2989.61 1991
2990.13 1976
2990.64 2058
2991.16 2128
2991.67 2123
2992.19 2258
2992.71 2030
2993.22 1998
2993.74 2226
2994.25 2263
2994.77 2202
2995.28 2227
2995.80 2352
2996.32 2412
2996.83 2293
2997.35 2414
2997.87 2536
2998.38 2448
2998.90 2458
2999.41 2716
2999.93 2606
3000.45 2657
3000.96 2397
3001.48 2397
3002.00 2430
3002.51 2585
3003.03 2776
3003.55 2841
3004.06 2824
3004.58 3096
3005.10 3374
3005.61 3801
3006.13 3827
3006.65 4098
3007.16 4164
3007.68 3968
3008.20 3568
3008.71 3551
3009.23 3292
3009.75 2955
3010.27 2587
3010.78 2422
3011.30 2271
3011.82 2001
3012.34 1803
3012.85 1954
3013.37 1967
3013.89 1905
3014.41 1809
3014.92 2009
3015.44 1928
3015.96 1829
3016.48 2065
3016.99 2023
3017.51 1912
3018.03 1924
3018.55 2020
3019.07 2190
3019.58 1815
3020.10 1917
3020.62 1899
3021.14 1882
3021.66 1857
3022.17 1835
3022.69 1992
3023.21 2048
3023.73 2047
3024.25 1942
3024.77 1806
3025.28 2002
3025.80 1977
3026.32 1780
3026.84 2000
3027.36 1818
3027.88 1765
3028.40 1692
3028.92 1709
3029.43 1800
3029.95 1780
3030.47 1682
3030.99 1783
3031.51 1677
3032.03 1878
3032.55 1728
3033.07 1730
3033.59 1973
3034.11 2123
3034.63 1984
3035.15 1830
3035.66 1744
3036.18 1861
3036.70 2012
3037.22 1837
3037.74 2014
3038.26 1830
3038.78 1829
3039.30 1767
3039.82 1802
3040.34 1708
3040.86 1673
3041.38 1868
3041.90 1700
3042.42 1684
3042.94 1719
3043.46 1677
3043.98 1599
3044.50 1438
3045.02 1596
3045.54 1694
3046.06 1713
3046.58 1711
3047.10 1718
3047.62 1710
3048.14 1696
3048.66 1792
3049.18 1731
3049.71 1741
3050.23 1751
3050.75 1801
3051.27 1639
3051.79 1580
3052.31 1790
3052.83 1619
3053.35 1592
3053.87 1528
3054.39 1623
3054.91 1638
3055.43 1706
3055.96 1643
3056.48 1431
3057.00 1609
3057.52 1684
3058.04 1510
3058.56 1387
3059.08 1441
3059.61 1490
3060.13 1326
3060.65 1462
3061.17 1610
3061.69 1777
3062.21 1586
3062.73 1611
3063.26 1677
3063.78 1798
3064.30 1655
3064.82 1625
3065.34 1674
3065.87 1666
3066.39 1652
3066.91 1743
3067.43 1819
3067.95 1718
3068.48 1800
3069.00 1759
3069.52 1708
3070.04 1746
3070.57 1722
3071.09 1659
3071.61 1573
3072.13 1607
3072.66 1725
3073.18 1591
3073.70 1693
3074.22 1476
3074.75 1561
3075.27 1721
3075.79 1647
3076.32 1655
3076.84 1790
3077.36 1728
3077.88 1749
3078.41 1747
3078.93 1675
3079.45 1839
3079.98 2143
3080.50 2117
3081.02 2200
3081.55 2244
3082.07 2171
3082.59 2111
3083.12 2132
3083.64 2148
3084.16 2152
3084.69 2228
3085.21 2089
3085.73 2011
3086.26 2046
3086.78 1996
3087.31 1966
3087.83 1956
3088.35 2000
3088.88 1989
3089.40 1879
3089.93 1875
3090.45 2047
3090.97 1770
3091.50 1846
3092.02 1858
3092.55 1778
3093.07 1901
3093.60 1801
3094.12 1896
3094.64 1884
3095.17 1923
3095.69 2071
3096.22 2122
3096.74 2138
3097.27 2035
3097.79 2026
3098.32 2090
3098.84 2130
3099.37 2195
3099.89 2119
3100.42 2398
3100.94 2832
3101.47 3284
3101.99 3743
3102.52 4487
3103.04 4908
3103.57 5559
3104.09 5991
3104.62 6568
3105.14 7000
3105.67 6799
3106.19 6453
3106.72 5886
3107.24 5218
3107.77 4588
3108.29 3876
3108.82 3212
3109.35 3064
3109.87 2807
3110.40 2625
3110.92 2643
3111.45 2810
3111.98 2670
3112.50 2717
3113.03 2801
3113.55 2631
3114.08 2519
3114.61 2489
3115.13 2413
3115.66 2243
3116.18 2143
3116.71 1956
3117.24 1968
3117.76 1846
3118.29 1932
3118.82 1839
3119.34 1679
3119.87 1804
3120.40 1955
3120.92 1815
3121.45 1798
3121.98 1981
3122.50 1929
3123.03 2146
3123.56 2002
3124.08 2036
3124.61 2035
3125.14 1991
3125.66 1933
3126.19 1929
3126.72 1817
3127.25 1739
3127.77 1832
3128.30 1766
3128.83 1857
3129.36 1891
3129.88 1784
3130.41 1830
3130.94 1723
3131.46 1863
3131.99 1810
3132.52 1711
3133.05 1709
3133.58 1587
3134.10 1481
3134.63 1480
3135.16 1603
3135.69 1626
3136.21 1729
3136.74 1717
3137.27 1684
3137.80 1698
3138.33 1759
3138.86 1693
3139.38 1596
3139.91 1781
3140.44 1636
3140.97 1593
3141.50 1630
3142.03 1697
3142.55 1486
3143.08 1497
3143.61 1425
3144.14 1605
3144.67 1676
3145.20 1657
3145.73 1648
3146.25 1708
3146.78 1669
3147.31 1735
3147.84 1703
3148.37 1994
3148.90 1837
3149.43 1944
3149.96 1988
3150.49 2301
3151.02 2124
3151.54 2135
3152.07 2139
3152.60 2048
3153.13 1984
3153.66 1956
3154.19 1937
3154.72 1874
3155.25 1899
3155.78 1967
3156.31 2014
3156.84 1999
3157.37 2147
3157.90 1859
3158.43 2091
3158.96 2323
3159.49 2146
3160.02 2192
3160.55 1991
3161.08 1999
3161.61 1992
3162.14 1922
3162.67 1997
3163.20 1932
3163.73 2077
3164.26 1831
3164.79 1900
3165.32 1778
3165.85 1843
3166.38 1661
3166.91 1581
3167.44 1499
3167.97 1477
3168.50 1570
3169.03 1590
3169.57 1529
3170.10 1536
3170.63 1560
3171.16 1612
3171.69 1589
3172.22 1549
3172.75 1643
3173.28 1580
3173.81 1611
3174.34 1845
3174.88 1739
3175.41 1596
3175.94 1670
3176.47 1797
3177.00 1793
3177.53 1753
3178.06 2044
3178.60 1886
3179.13 1735
3179.66 1788
3180.19 1698
3180.72 1770
3181.25 1737
3181.79 1712
3182.32 1581
3182.85 1634
3183.38 1648
3183.91 1513
3184.44 1508
3184.98 1597
3185.51 1535
3186.04 1710
3186.57 1821
3187.11 1646
3187.64 1720
3188.17 1726
3188.70 1447
3189.24 1607
3189.77 1550
3190.30 1712
3190.83 1594
3191.37 1791
3191.90 1479
3192.43 1491
3192.96 1646
3193.50 1533
3194.03 1636
3194.56 1502
3195.09 1681
3195.63 1616
3196.16 1403
3196.69 1527
3197.23 1576
3197.76 1574
3198.29 1715
3198.83 1740
3199.36 1595
3199.89 1747
3200.43 1667
3200.96 1870
3201.49 1743
3202.03 1717
3202.56 1652
3203.09 1792
3203.63 1830
3204.16 1719
3204.69 1803
3205.23 1835
3205.76 1926
3206.30 1858
3206.83 1754
3207.36 1784
3207.90 1950
3208.43 2024
3208.97 2101
3209.50 2232
3210.03 2087
3210.57 2222
3211.10 2350
3211.64 2402
3212.17 2384
3212.70 2523
3213.24 2601
3213.77 2510
3214.31 2514
3214.84 2350
3215.38 2205
3215.91 2104
3216.45 2078
3216.98 2127
3217.52 1929
3218.05 1936
3218.59 1903
3219.12 1863
3219.66 1952
3220.19 1913
3220.73 1915
3221.26 2089
3221.80 2113
3222.33 2007
3222.87 1923
3223.40 1935
3223.94 2010
3224.47 2218
3225.01 2107
3225.54 2027
3226.08 2137
3226.61 2221
3227.15 2226
3227.69 2119
3228.22 2023
3228.76 1962
3229.29 1966
3229.83 1961
3230.36 2031
3230.90 1954
3231.44 1797
3231.97 1836
3232.51 2144
3233.04 1845
3233.58 1758
3234.12 2018
3234.65 1996
3235.19 2000
3235.72 1883
3236.26 1978
3236.80 2075
3237.33 1993
3237.87 1775
3238.41 1890
3238.94 2020
3239.48 2177
3240.02 2324
3240.55 2283
3241.09 2127
3241.63 2232
3242.16 2089
3242.70 2236
3243.24 2128
3243.77 2058
3244.31 2000
3244.85 2156
3245.39 2051
3245.92 2090
3246.46 2028
3247.00 2011
3247.53 2157
3248.07 1959
3248.61 2187
3249.15 2145
3249.68 2089
3250.22 2135
3250.76 2204
3251.30 2121
3251.83 2104
3252.37 2095
3252.91 2092
3253.45 2125
3253.98 2036
3254.52 2094
3255.06 2358
3255.60 2472
3256.14 2111
3256.67 2056
3257.21 2241
3257.75 2264
3258.29 2226
3258.83 2408
3259.37 2567
3259.90 2542
3260.44 2897
3260.98 3009
3261.52 3003
3262.06 3144
3262.60 3572
3263.13 3648
3263.67 3745
3264.21 4185
3264.75 4717
3265.29 5155
3265.83 5880
3266.37 6578
3266.91 6993
3267.44 7989
3267.98 8085
3268.52 8619
3269.06 8217
3269.60 8327
3270.14 7967
3270.68 7288
3271.22 6681
3271.76 5453
3272.30 4859
3272.84 4230
3273.38 3382
3273.91 3284
3274.45 2889
3274.99 2806
3275.53 2794
3276.07 2588
3276.61 2558
3277.15 2685
3277.69 2616
3278.23 2695
3278.77 2718
3279.31 2657
3279.85 2732
3280.39 2561
3280.93 2715
3281.47 2811
3282.01 3019
3282.55 2717
3283.09 2805
3283.63 2722
3284.17 2804
3284.71 2603
3285.25 2605
3285.79 2489
3286.33 2752
3286.87 3142
3287.42 3048
3287.96 2950
3288.50 3133
3289.04 3112
3289.58 2932
3290.12 2874
3290.66 3115
3291.20 2886
3291.74 3062
3292.28 2902
3292.82 3106
3293.36 3173
3293.91 3343
3294.45 3537
3294.99 3663
3295.53 3928
3296.07 3992
3296.61 4186
3297.15 4536
3297.69 4512
3298.24 4359
3298.78 4531
3299.32 4480
3299.86 3816
3300.40 3617
3300.94 3558
3301.49 3379
3302.03 3111
3302.57 2903
3303.11 2960
3303.65 2794
3304.19 2755
3304.74 2680
3305.28 2624
3305.82 2695
3306.36 2682
3306.90 2552
3307.45 2601
3307.99 2694
3308.53 2345
3309.07 2311
3309.62 2417
3310.16 2520
3310.70 2472
3311.24 2463
3311.79 2587
3312.33 2524
3312.87 2481
3313.41 2298
3313.96 2492
3314.50 2619
3315.04 2544
3315.59 2717
3316.13 2885
3316.67 2713
3317.21 2572
3317.76 2743
3318.30 3012
3318.84 3060
3319.39 3350
3319.93 3427
3320.47 3537
3321.02 3517
3321.56 3613
3322.10 3345
3322.65 3641
3323.19 3747
3323.73 3604
3324.28 3492
3324.82 3669
3325.36 3425
3325.91 3617
3326.45 3507
3327.00 3256
3327.54 3171
3328.08 3184
3328.63 3156
3329.17 3062
3329.72 3023
3330.26 2967
3330.80 3175
3331.35 3490
3331.89 3909
3332.44 4678
3332.98 5870
3333.53 7756
3334.07 9574
3334.61 12237
3335.16 14174
3335.70 16425
3336.25 18505
3336.79 20265
3337.34 21107
3337.88 22030
3338.43 22446
3338.97 22176
3339.52 20979
3340.06 20028
3340.61 18035
3341.15 15905
3341.70 12883
3342.24 10236
3342.79 8223
3343.33 7028
3343.88 5819
3344.42 4948
3344.97 4439
3345.51 3899
3346.06 3650
3346.60 3533
3347.15 3436
3347.69 3064
3348.24 3026
3348.78 2893
3349.33 3036
3349.88 3118
3350.42 3242
3350.97 3378
3351.51 3638
3352.06 3645
3352.61 3509
3353.15 3714
3353.70 3544
3354.24 3594
3354.79 3640
3355.34 3403
3355.88 3147
3356.43 3252
3356.97 3081
3357.52 2934
3358.07 2823
3358.61 2502
3359.16 2623
3359.71 2634
3360.25 2460
3360.80 2474
3361.35 2345
3361.89 2395
3362.44 2512
3362.99 2610
3363.53 2591
3364.08 2431
3364.63 2642
3365.17 2579
3365.72 2724
3366.27 2692
3366.81 2697
3367.36 2465
3367.91 2621
3368.46 2577
3369.00 2564
3369.55 2568
3370.10 2651
3370.64 2696
3371.19 2786
3371.74 2890
3372.29 3004
3372.83 3142
3373.38 3286
3373.93 3416
3374.48 3738
3375.03 3824
3375.57 4002
3376.12 3825
3376.67 3877
3377.22 3686
3377.76 3631
3378.31 3285
3378.86 3058
3379.41 2847
3379.96 2835
3380.50 2747
3381.05 2397
3381.60 2414
3382.15 2686
3382.70 2452
3383.25 2410
3383.79 2375
3384.34 2441
3384.89 2657
3385.44 2432
3385.99 2445
3386.54 2352
3387.09 2427
3387.64 2313
3388.18 2188
3388.73 2233
3389.28 2227
3389.83 2101
3390.38 2034
3390.93 1904
3391.48 1884
3392.03 1993
3392.58 1894
3393.13 1845
3393.67 1811
3394.22 1776
3394.77 1771
3395.32 1832
3395.87 1928
3396.42 1845
3396.97 1833
3397.52 1728
3398.07 1777
3398.62 1765
3399.17 1824
3399.72 1783
3400.27 1749
3400.82 1874
3401.37 1728
3401.92 1624
3402.47 1817
3403.02 1873
3403.57 1803
3404.12 1766
3404.67 1719
3405.22 1750
3405.77 1800
3406.32 1655
3406.87 1860
3407.42 1703
3407.97 1733
3408.52 1834
3409.07 1702
3409.62 1744
3410.17 1799
3410.72 1842
3411.27 1821
3411.82 2013
3412.38 2237
3412.93 2272
3413.48 2372
3414.03 2276
3414.58 2323
3415.13 2337
3415.68 2254
3416.23 2095
3416.78 2144
3417.33 2068
3417.89 1939
3418.44 1842
3418.99 1824
3419.54 1892
3420.09 1865
3420.64 1919
3421.19 1916
3421.74 1829
3422.30 1732
3422.85 1808
3423.40 1983
3423.95 2003
3424.50 2100
3425.05 2132
3425.61 2056
3426.16 2184
3426.71 2077
3427.26 2073
3427.81 2210
3428.37 2054
3428.92 1930
3429.47 1867
3430.02 1846
3430.58 1752
3431.13 1883
3431.68 1758
3432.23 1741
3432.78 1583
3433.34 1499
3433.89 1637
3434.44 1763
3434.99 1673
3435.55 1723
3436.10 1817
3436.65 1749
3437.21 1617
3437.76 1577
3438.31 1745
3438.86 1798
3439.42 1789
3439.97 1811
3440.52 1747
3441.08 1797
3441.63 1831
3442.18 1889
3442.74 1921
3443.29 1779
3443.84 1791
3444.40 1913
3444.95 1772
3445.50 1777
3446.06 1737
3446.61 1621
3447.16 1646
3447.72 1626
3448.27 1517
3448.82 1562
3449.38 1710
3449.93 1590
3450.48 1447
3451.04 1479
3451.59 1473
3452.15 1507
3452.70 1495
3453.25 1618
3453.81 1540
3454.36 1552
3454.92 1375
3455.47 1681
3456.03 1661
3456.58 1626
3457.13 1502
3457.69 1536
3458.24 1506
3458.80 1570
3459.35 1660
3459.91 1694
3460.46 1592
3461.02 1633
3461.57 1721
3462.13 1814
3462.68 1621
3463.24 1766
3463.79 1681
3464.34 1832
3464.90 1910
3465.46 1693
3466.01 1604
3466.57 1830
3467.12 1800
3467.68 1907
3468.23 1902
3468.79 1894
3469.34 1704
3469.90 1682
3470.45 1743
3471.01 1699
3471.56 1694
3472.12 1821
3472.67 1825
3473.23 1673
3473.79 1767
3474.34 1950
3474.90 1900
3475.45 1773
3476.01 1847
3476.56 1814
3477.12 1772
3477.68 1641
3478.23 1803
3478.79 1914
3479.35 2043
3479.90 1864
3480.46 1910
3481.01 2151
3481.57 2176
3482.13 2118
3482.68 2093
3483.24 2048
3483.80 2155
3484.35 2140
3484.91 2160
3485.47 2208
3486.02 2094
3486.58 2065
3487.14 2144
3487.69 2176
3488.25 2216
3488.81 2224
3489.36 2633
3489.92 2736
3490.48 2912
3491.03 3676
3491.59 3995
3492.15 4048
3492.71 4471
3493.26 4946
3493.82 4998
3494.38 5066
3494.94 5097
3495.49 4838
3496.05 4668
3496.61 4366
3497.17 4203
3497.72 4367
3498.28 4442
3498.84 4474
3499.40 5139
3499.95 5159
3500.51 5461
3501.07 5965
3501.63 5947
3502.19 5596
3502.74 5364
3503.30 5047
3503.86 4642
3504.42 3977
3504.98 3878
3505.53 3833
3506.09 3764
3506.65 3928
3507.21 3741
3507.77 3639
3508.33 3650
3508.88 3694
3509.44 3527
3510.00 3319
3510.56 3017
3511.12 3003
3511.68 3021
3512.24 2743
3512.80 2650
3513.35 2443
3513.91 2422
3514.47 2331
3515.03 2167
3515.59 2122
3516.15 1969
3516.71 1947
3517.27 1840
3517.83 1975
3518.39 1727
3518.95 1972
3519.50 2057
3520.06 2265
3520.62 2130
3521.18 2056
3521.74 1900
3522.30 2057
3522.86 1942
3523.42 2012
3523.98 1922
3524.54 1966
3525.10 1900
3525.66 1935
3526.22 1799
3526.78 1846
3527.34 1907
3527.90 1819
3528.46 1721
3529.02 1714
3529.58 1777
3530.14 1564
3530.70 1686
3531.26 1564
3531.82 1643
3532.38 1640
3532.94 1459
3533.50 1637
3534.06 1674
3534.62 1580
3535.18 1715
3535.75 1757
3536.31 1632
3536.87 1623
3537.43 1812
3537.99 1812
3538.55 1754
3539.11 1876
3539.67 1861
3540.23 1883
3540.79 1800
3541.35 1747
3541.92 1850
3542.48 1756
3543.04 1775
3543.60 1818
3544.16 1770
3544.72 1676
3545.28 1778
3545.84 1752
3546.41 1590
3546.97 1659
3547.53 1684
3548.09 1541
3548.65 1715
3549.21 1760
3549.78 1508
3550.34 1413
3550.90 1572
3551.46 1578
3552.02 1504
3552.59 1506
3553.15 1366
3553.71 1308
3554.27 1450
3554.83 1410
3555.40 1393
3555.96 1381
3556.52 1376
3557.08 1389
3557.65 1349
3558.21 1374
3558.77 1499
3559.33 1518
3559.90 1538
3560.46 1588
3561.02 1575
3561.58 1722
3562.15 1725
3562.71 1572
3563.27 1449
3563.83 1544
3564.40 1454
3564.96 1489
3565.52 1676
3566.09 1553
3566.65 1481
3567.21 1424
3567.78 1606
3568.34 1697
3568.90 1500
3569.47 1460
3570.03 1493
3570.59 1600
3571.16 1588
3571.72 1411
3572.28 1361
3572.85 1536
3573.41 1448
3573.97 1409
3574.54 1403
3575.10 1508
3575.66 1529
3576.23 1551
3576.79 1460
3577.36 1567
3577.92 1580
3578.48 1578
3579.05 1669
3579.61 1566
3580.18 1563
3580.74 1569
3581.31 1593
3581.87 1549
3582.43 1495
3583.00 1364
3583.56 1396
3584.13 1370
3584.69 1400
3585.26 1466
3585.82 1519
3586.39 1371
3586.95 1378
3587.52 1413
3588.08 1387
3588.64 1374
3589.21 1446
3589.77 1345
3590.34 1488
3590.90 1430
3591.47 1400
3592.03 1538
3592.60 1534
3593.17 1414
3593.73 1508
3594.30 1461
3594.86 1462
3595.43 1504
3595.99 1540
3596.56 1392
3597.12 1496
3597.69 1553
3598.25 1415
3598.82 1500
3599.39 1549
3599.95 1422
3600.52 1428
3601.08 1417
3601.65 1380
3602.21 1315
3602.78 1337
3603.35 1423
3603.91 1357
3604.48 1222
3605.04 1305
3605.61 1333
3606.18 1293
3606.74 1407
3607.31 1293
3607.88 1295
3608.44 1344
3609.01 1351
3609.57 1197
3610.14 1197
3610.71 1203
3611.27 1253
3611.84 1188
3612.41 1269
3612.97 1146
3613.54 1257
3614.11 1194
3614.68 1185
3615.24 1299
3615.81 1470
3616.38 1589
3616.94 1429
3617.51 1516
3618.08 1764
3618.64 1880
3619.21 2091
3619.78 2002
3620.35 2011
3620.91 2105
3621.48 2038
3622.05 1923
3622.62 1840
3623.18 1795
3623.75 1761
3624.32 1559
3624.89 1408
3625.45 1403
3626.02 1381
3626.59 1288
3627.16 1361
3627.73 1365
3628.29 1295
3628.86 1329
3629.43 1216
3630.00 1316
3630.57 1333
3631.13 1387
3631.70 1363
3632.27 1334
3632.84 1292
3633.41 1301
3633.98 1213
3634.54 1347
3635.11 1298
3635.68 1341
3636.25 1342
3636.82 1217
3637.39 1433
3637.96 1480
3638.52 1491
3639.09 1469
3639.66 1489
3640.23 1576
3640.80 1661
3641.37 1817
3641.94 1810
3642.51 1841
3643.08 1929
3643.65 2030
3644.21 1859
3644.78 2047
3645.35 1860
3645.92 1927
3646.49 1826
3647.06 1661
3647.63 1722
3648.20 1655
3648.77 1581
3649.34 1565
3649.91 1525
3650.48 1502
3651.05 1562
3651.62 1546
3652.19 1616
3652.76 1612
3653.33 1636
3653.90 1782
3654.47 1653
3655.04 1658
3655.61 1619
3656.18 1462
3656.75 1628
3657.32 1831
3657.89 1756
3658.46 1915
3659.03 1766
3659.60 1771
3660.17 1901
3660.74 2024
3661.31 2054
3661.88 2061
3662.45 2004
3663.02 1986
3663.59 1880
3664.16 1873
3664.74 1971
3665.31 1985
3665.88 1871
3666.45 1786
3667.02 1922
3667.59 1969
3668.16 2033
3668.73 1827
3669.30 1760
3669.87 1740
3670.45 1678
3671.02 1788
3671.59 1739
3672.16 1742
3672.73 1603
3673.30 1659
3673.87 1613
3674.45 1779
3675.02 1836
3675.59 1751
3676.16 1566
3676.73 1568
3677.30 1579
3677.88 1771
3678.45 1755
3679.02 1695
3679.59 1673
3680.16 1643
3680.74 1474
3681.31 1615
3681.88 1609
3682.45 1624
3683.02 1499
3683.60 1406
3684.17 1364
3684.74 1269
3685.31 1422
3685.89 1396
3686.46 1301
3687.03 1363
3687.60 1456
3688.18 1659
3688.75 1614
3689.32 1719
3689.89 1562
3690.47 1863
3691.04 1967
3691.61 1863
3692.19 2070
3692.76 2023
3693.33 1908
3693.91 1867
3694.48 1886
3695.05 1785
3695.62 1584
3696.20 1457
3696.77 1671
3697.34 1606
3697.92 1555
3698.49 1505
3699.06 1576
3699.64 1540
3700.21 1509
3700.79 1586
3701.36 1547
3701.93 1523
3702.51 1521
3703.08 1402
3703.65 1482
3704.23 1473
3704.80 1646
3705.38 1692
3705.95 1555
3706.52 1569
3707.10 1482
3707.67 1584
3708.25 1454
3708.82 1591
3709.39 1496
3709.97 1564
3710.54 1590
3711.12 1660
3711.69 1648
3712.27 1527
3712.84 1568
3713.42 1601
3713.99 1489
3714.57 1382
3715.14 1512
3715.71 1455
3716.29 1429
3716.86 1388
3717.44 1346
3718.01 1418
3718.59 1363
3719.16 1332
3719.74 1346
3720.31 1401
3720.89 1309
3721.47 1314
3722.04 1386
3722.62 1412
3723.19 1307
3723.77 1311
3724.34 1389
3724.92 1404
3725.49 1369
3726.07 1298
3726.64 1334
3727.22 1343
3727.80 1382
3728.37 1360
3728.95 1398
3729.52 1357
3730.10 1553
3730.67 1393
3731.25 1398
3731.83 1498
3732.40 1671
3732.98 1544
3733.55 1646
3734.13 1648
3734.71 1644
3735.28 1482
3735.86 1447
3736.44 1523
3737.01 1535
3737.59 1424
3738.17 1357
3738.74 1496
3739.32 1393
3739.90 1437
3740.47 1370
3741.05 1315
3741.63 1312
3742.20 1276
3742.78 1146
3743.36 1275
3743.93 1359
3744.51 1376
3745.09 1508
3745.66 1407
3746.24 1369
3746.82 1474
3747.40 1300
3747.97 1338
3748.55 1341
3749.13 1362
3749.70 1371
3750.28 1314
3750.86 1302
3751.44 1315
3752.02 1441
3752.59 1288
3753.17 1348
3753.75 1241
3754.33 1227
3754.90 1240
3755.48 1264
3756.06 1333
3756.64 1228
3757.22 1247
3757.79 1194
3758.37 1139
3758.95 1260
3759.53 1344
3760.11 1285
3760.68 1371
3761.26 1318
3761.84 1213
3762.42 1303
3763.00 1336
3763.58 1319
3764.15 1363
3764.73 1365
3765.31 1455
3765.89 1355
3766.47 1307
3767.05 1142
3767.63 1239
3768.21 1342
3768.78 1367
3769.36 1340
3769.94 1372
3770.52 1365
3771.10 1321
3771.68 1319
3772.26 1214
3772.84 1227
3773.42 1278
3774.00 1332
3774.58 1359
3775.15 1271
3775.73 1175
3776.31 1156
3776.89 1224
3777.47 1217
3778.05 1135
3778.63 1190
3779.21 1214
3779.79 1154
3780.37 1260
3780.95 1272
3781.53 1220
3782.11 1177
3782.69 1219
3783.27 1237
3783.85 1231
3784.43 1352
3785.01 1318
3785.59 1383
3786.17 1326
3786.75 1300
3787.33 1359
3787.91 1286
3788.49 1362
3789.07 1278
3789.65 1317
3790.23 1164
3790.81 1144
3791.39 1254
3791.98 1289
3792.56 1177
3793.14 1079
3793.72 1104
3794.30 1219
3794.88 1381
3795.46 1313
3796.04 1270
3796.62 1315
3797.20 1244
3797.78 1102
3798.37 1203
3798.95 1193
3799.53 1130
3800.11 1221
3800.69 1240
3801.27 1269
3801.85 1221
3802.43 1312
3803.02 1135
3803.60 1216
3804.18 1164
3804.76 1280
3805.34 1356
3805.92 1270
3806.51 1288
3807.09 1418
3807.67 1351
3808.25 1346
3808.83 1350
3809.42 1350
3810.00 1485
3810.58 1564
3811.16 1544
3811.74 1472
3812.33 1330
3812.91 1476
3813.49 1621
3814.07 1299
3814.66 1314
3815.24 1397
3815.82 1400
3816.40 1446
3816.99 1573
3817.57 1419
3818.15 1362
3818.73 1341
3819.32 1270
3819.90 1365
3820.48 1284
3821.06 1309
3821.65 1330
3822.23 1204
3822.81 1327
3823.40 1219
3823.98 1074
3824.56 1151
3825.15 1099
3825.73 1066
3826.31 1137
3826.90 1134
3827.48 1115
3828.06 1132
3828.65 1162
3829.23 1191
3829.81 1130
3830.40 1266
3830.98 1261
3831.56 1218
3832.15 1235
3832.73 1255
3833.32 1193
3833.90 1249
3834.48 1151
3835.07 1291
3835.65 1158
3836.23 1194
3836.82 1234
3837.40 1161
3837.99 1198
3838.57 1125
3839.16 1153
3839.74 1131
3840.32 1113
3840.91 1009
3841.49 1033
3842.08 1164
3842.66 1125
3843.25 1068
3843.83 1145
3844.42 1160
3845.00 1092
3845.59 1017
3846.17 1041
3846.76 1063
3847.34 1051
3847.92 1077
3848.51 1169
3849.09 1187
3849.68 1164
3850.27 1068
3850.85 1233
3851.44 1118
3852.02 1194
3852.61 1314
3853.19 1156
3853.78 1211
3854.36 1193
3854.95 1203
3855.53 1211
3856.12 1188
3856.70 1202
3857.29 1210
3857.88 1265
3858.46 1203
3859.05 1392
3859.63 1466
3860.22 1488
3860.80 1408
3861.39 1423
3861.98 1568
3862.56 1690
3863.15 1659
3863.73 1789
3864.32 1784
3864.91 1871
3865.49 1755
3866.08 1745
3866.67 1721
3867.25 1781
3867.84 1819
3868.43 1697
3869.01 1452
3869.60 1444
3870.19 1483
3870.77 1338
3871.36 1363
3871.95 1488
3872.53 1361
3873.12 1264
3873.71 1250
3874.29 1355
3874.88 1398
3875.47 1404
3876.05 1458
3876.64 1480
3877.23 1359
3877.82 1483
3878.40 1473
3878.99 1553
3879.58 1453
3880.16 1419
3880.75 1380
3881.34 1279
3881.93 1190
3882.51 1257
3883.10 1386
3883.69 1230
3884.28 1234
3884.87 1249
3885.45 1333
3886.04 1216
3886.63 1263
3887.22 1199
3887.80 1193
3888.39 1243
3888.98 1326
3889.57 1395
3890.16 1514
3890.74 1395
3891.33 1339
3891.92 1334
3892.51 1555
3893.10 1394
3893.69 1525
3894.27 1641
3894.86 1532
3895.45 1402
3896.04 1384
3896.63 1373
3897.22 1336
3897.81 1201
3898.40 1265
3898.98 1288
3899.57 1294
3900.16 1247
3900.75 1337
3901.34 1270
3901.93 1262
3902.52 1375
3903.11 1390
3903.70 1409
3904.29 1376
3904.87 1310
3905.46 1391
3906.05 1388
3906.64 1440
3907.23 1341
3907.82 1394
3908.41 1445
3909.00 1432
3909.59 1545
3910.18 1457
3910.77 1398
3911.36 1233
3911.95 1343
3912.54 1407
3913.13 1299
3913.72 1292
3914.31 1276
3914.90 1310
3915.49 1217
3916.08 1227
3916.67 1232
3917.26 1164
3917.85 1144
3918.44 1215
3919.03 1257
3919.62 1254
3920.21 1057
3920.80 1145
3921.39 1204
3921.98 1422
3922.57 1356
3923.16 1393
3923.75 1251
3924.34 1185
3924.94 1294
3925.53 1191
3926.12 1250
3926.71 1182
3927.30 1179
3927.89 1144
3928.48 1152
3929.07 1112
3929.66 1024
3930.25 1152
3930.85 1155
3931.44 1047
3932.03 1054
3932.62 1068
3933.21 1221
3933.80 1170
3934.39 1103
3934.99 1163
3935.58 1115
3936.17 1050
3936.76 1040
3937.35 1118
3937.94 1127
3938.54 1072
3939.13 1066
3939.72 1031
3940.31 1049
3940.90 1097
3941.49 1068
3942.09 1196
3942.68 1201
3943.27 1153
3943.86 1301
3944.46 1212
3945.05 1162
3945.64 1423
3946.23 1231
3946.82 1180
3947.42 1330
3948.01 1371
3948.60 1131
3949.20 1032
3949.79 1231
3950.38 1038
3950.97 1060
3951.57 1218
3952.16 1190
3952.75 1190
3953.34 1158
3953.94 1107
3954.53 1187
3955.12 1111
3955.72 1137
3956.31 1109
3956.90 1121
3957.50 1106
3958.09 1239
3958.68 1191
3959.28 1318
3959.87 1303
3960.46 1258
3961.06 1192
3961.65 1415
3962.24 1352
3962.84 1221
3963.43 1199
3964.02 1138
3964.62 1189
3965.21 1272
3965.81 1197
3966.40 1333
3966.99 1273
3967.59 1150
3968.18 1265
3968.78 1311
3969.37 1360
3969.96 1367
3970.56 1266
3971.15 1344
3971.75 1339
3972.34 1210
3972.94 1101
3973.53 1116
3974.12 1159
3974.72 1080
3975.31 1241
3975.91 1158
3976.50 1036
3977.10 1223
3977.69 1259
3978.29 1206
3978.88 1359
3979.48 1422
3980.07 1451
3980.67 1344
3981.26 1366
3981.86 1343
3982.45 1238
3983.05 1301
3983.64 1483
3984.24 1248
3984.83 1188
3985.43 1306
3986.02 1284
3986.62 1301
3987.21 1314
3987.81 1337
3988.40 1502
3989.00 1431
3989.60 1220
3990.19 1093
3990.79 1241
3991.38 1187
3991.98 1354
3992.57 1205
3993.17 1252
3993.77 1131
3994.36 1120
3994.96 1281
3995.55 1305
3996.15 1200
3996.75 1263
3997.34 1276
3997.94 1306
3998.54 1229
3999.13 1333
3999.73 1341
4000.32 1367
4000.92 1380
4001.52 1484
4002.11 1253
4002.71 1282
4003.31 1256
4003.90 1202
4004.50 1304
4005.10 1241
4005.69 1279
4006.29 1321
4006.89 1423
4007.49 1416
4008.08 1349
4008.68 1471
4009.28 1569
4009.87 1507
4010.47 1408
4011.07 1316
4011.67 1244
4012.26 1135
4012.86 1381
4013.46 1329
4014.05 1370
4014.65 1204
4015.25 1187
4015.85 1298
4016.44 1303
4017.04 1376
4017.64 1314
4018.24 1291
4018.84 1290
4019.43 1161
4020.03 1131
4020.63 1174
4021.23 1194
4021.83 1235
4022.42 1275
4023.02 1266
4023.62 1345
4024.22 1297
4024.82 1378
4025.41 1248
4026.01 1275
4026.61 1486
4027.21 1510
4027.81 1592
4028.41 1751
4029.01 1582
4029.60 1659
4030.20 1623
4030.80 1761
4031.40 1575
4032.00 1641
4032.60 1779
4033.20 1608
4033.80 1561
4034.39 1466
4034.99 1557
4035.59 1525
4036.19 1604
4036.79 1514
4037.39 1501
4037.99 1445
4038.59 1361
4039.19 1341
4039.79 1260
4040.39 1242
4040.99 1293
4041.59 1148
4042.18 1164
4042.78 1162
4043.38 1201
4043.98 1266
4044.58 1297
4045.18 1321
4045.78 1361
4046.38 1038
4046.98 1195
4047.58 1149
4048.18 1142
4048.78 1086
4049.38 1095
4049.98 1018
4050.58 1197
4051.18 1254
4051.78 1258
4052.38 1236
4052.98 1232
4053.58 1244
4054.19 1138
4054.79 1099
4055.39 1212
4055.99 1217
4056.59 1246
4057.19 1223
4057.79 1113
4058.39 1193
4058.99 1114
4059.59 1182
4060.19 1135
4060.79 1161
4061.39 1103
4061.99 980
4062.60 963
4063.20 1053
4063.80 997
4064.40 1134
4065.00 1061
4065.60 1130
4066.20 1102
4066.80 1090
4067.41 991
4068.01 1127
4068.61 1244
4069.21 1072
4069.81 1094
4070.41 1184
4071.02 1101
4071.62 1142
4072.22 1131
4072.82 1194
4073.42 1088
4074.02 1125
4074.63 1148
4075.23 1230
4075.83 1233
4076.43 1241
4077.03 1135
4077.64 1228
4078.24 1161
4078.84 1228
4079.44 1043
4080.05 1096
4080.65 1174
4081.25 1176
4081.85 1108
4082.46 1126
4083.06 1063
4083.66 1039
4084.26 1122
4084.87 995
4085.47 1023
4086.07 1081
4086.67 1190
4087.28 1056
4087.88 1176
4088.48 1111
4089.09 1134
4089.69 1236
4090.29 1131
4090.90 1182
4091.50 1269
4092.10 1129
4092.71 1049
4093.31 1097
4093.91 1070
4094.52 1128
4095.12 1153
4095.72 1121
4096.33 991
4096.93 1086
4097.53 1204
4098.14 1183
4098.74 1149
4099.34 1081
4099.95 1093
4100.55 960
4101.16 1073
4101.76 1088
4102.36 1079
4102.97 1001
4103.57 929
4104.18 1015
4104.78 1080
4105.38 977
4105.99 1035
4106.59 986
4107.20 994
4107.80 947
4108.41 1081
4109.01 1084
4109.62 1106
4110.22 1064
4110.82 1144
4111.43 1113
4112.03 1037
4112.64 1082
4113.24 1093
4113.85 1138
4114.45 1046
4115.06 1116
4115.66 1097
4116.27 1075
4116.87 1082
4117.48 1087
4118.08 1256
4118.69 1101
4119.29 1078
4119.90 1072
4120.50 1144
4121.11 1036
4121.72 1093
4122.32 1173
4122.93 1149
4123.53 1038
4124.14 1059
4124.74 1052
4125.35 1012
4125.95 1157
4126.56 1133
4127.17 1049
4127.77 1083
4128.38 1199
4128.98 1065
4129.59 1068
4130.20 1048
4130.80 1111
4131.41 1128
4132.01 1070
4132.62 947
4133.23 996
4133.83 984
4134.44 1078
4135.05 1187
4135.65 1135
4136.26 1137
4136.87 1242
4137.47 1189
4138.08 1368
4138.69 1341
4139.29 1252
4139.90 1375
4140.51 1388
4141.11 1413
4141.72 1254
4142.33 1313
4142.93 1298
4143.54 1454
4144.15 1450
4144.75 1226
4145.36 1268
4145.97 1425
4146.58 1321
4147.18 1330
4147.79 1126
4148.40 1134
4149.01 1109
4149.61 1158
4150.22 1110
4150.83 1135
4151.44 1148
4152.04 1070
4152.65 985
4153.26 1118
4153.87 1118
4154.47 1201
4155.08 1090
4155.69 1008
4156.30 1121
4156.91 1025
4157.51 1086
4158.12 1067
4158.73 1112
4159.34 1074
4159.95 1100
4160.56 1083
4161.16 1134
4161.77 1106
4162.38 1069
4162.99 1240
4163.60 1277
4164.21 1149
4164.81 1244
4165.42 1254
4166.03 1314
4166.64 1229
4167.25 1290
4167.86 1380
4168.47 1436
4169.08 1363
4169.69 1159
4170.29 1239
4170.90 1281
4171.51 1141
4172.12 1164
4172.73 1127
4173.34 1063
4173.95 1190
4174.56 1221
4175.17 1228
4175.78 1260
4176.39 1246
4177.00 1225
4177.61 1282
4178.22 1279
4178.82 1157
4179.43 1195
4180.04 1228
4180.65 1105
4181.26 1116
4181.87 1212
4182.48 1166
4183.09 1112
4183.70 956
4184.31 1155
4184.92 1153
4185.53 1217
4186.14 1108
4186.75 1110
4187.36 1062
4187.97 1080
4188.58 1117
4189.19 1224
4189.81 1084
4190.42 1121
4191.03 1141
4191.64 1147
4192.25 1215
4192.86 1206
4193.47 1167
4194.08 1252
4194.69 1224
4195.30 1329
4195.91 1457
4196.52 1324
4197.13 1289
4197.74 1274
4198.36 1322
4198.97 1194
4199.58 1280
4200.19 1281
4200.80 1245
4201.41 1261
4202.02 1215
4202.63 1155
4203.25 1037
4203.86 1132
4204.47 1151
4205.08 1154
4205.69 1073
4206.30 1175
4206.92 1114
4207.53 1224
4208.14 1204
4208.75 1155
4209.36 1069
4209.97 1189
4210.59 1070
4211.20 1035
4211.81 1116
4212.42 1191
4213.03 1149
4213.65 1161
4214.26 1116
4214.87 1165
4215.48 1246
4216.10 1248
4216.71 1203
4217.32 1308
4217.93 1386
4218.55 1396
4219.16 1235
4219.77 1257
4220.38 1301
4221.00 1321
4221.61 1471
4222.22 1588
4222.83 1634
4223.45 1704
4224.06 1694
4224.67 1753
4225.29 1706
4225.90 1750
4226.51 1965
4227.13 2075
4227.74 2001
4228.35 1866
4228.96 1909
4229.58 2034
4230.19 2292
4230.80 2297
4231.42 2259
4232.03 2191
4232.65 2321
4233.26 2257
4233.87 2459
4234.49 2519
4235.10 2713
4235.71 3155
4236.33 3444
4236.94 3464
4237.56 3482
4238.17 3249
4238.78 3018
4239.40 3063
4240.01 2792
4240.63 2455
4241.24 2079
4241.85 1882
4242.47 1747
4243.08 1761
4243.70 1660
4244.31 1756
4244.93 1748
4245.54 1487
4246.15 1642
4246.77 1539
4247.38 1650
4248.00 1648
4248.61 1782
4249.23 1571
4249.84 1486
4250.46 1506
4251.07 1412
4251.69 1459
4252.30 1331
4252.92 1422
4253.53 1342
4254.15 1297
4254.76 1412
4255.38 1466
4255.99 1428
4256.61 1438
4257.22 1381
4257.84 1260
4258.45 1328
4259.07 1345
4259.69 1304
4260.30 1246
4260.92 1245
4261.53 1294
4262.15 1205
4262.76 1128
4263.38 1188
4263.99 1230
4264.61 1292
4265.23 1313
4265.84 1331
4266.46 1361
4267.07 1388
4267.69 1382
4268.31 1320
4268.92 1349
4269.54 1378
4270.16 1299
4270.77 1289
4271.39 1388
4272.00 1308
4272.62 1296
4273.24 1282
4273.85 1283
4274.47 1255
4275.09 1292
4275.70 1211
4276.32 1314
4276.94 1204
4277.55 1217
4278.17 1070
4278.79 1269
4279.40 1406
4280.02 1105
4280.64 1119
4281.26 1245
4281.87 1277
4282.49 1107
4283.11 958
4283.72 967
4284.34 1022
4284.96 950
4285.58 1060
4286.19 1100
4286.81 1239
4287.43 1158
4288.05 1067
4288.66 1057
4289.28 1069
4289.90 1187
4290.52 1191
4291.13 1080
4291.75 1195
4292.37 1108
4292.99 1117
4293.61 1122
4294.22 1138
4294.84 1121
4295.46 1176
4296.08 1091
4296.70 1131
4297.31 1192
4297.93 1008
4298.55 1015
4299.17 1116
4299.79 1122
4300.41 959
4301.03 955
4301.64 1073
4302.26 1090
4302.88 954
4303.50 1125
4304.12 1292
4304.74 1231
4305.36 1187
4305.97 1118
4306.59 1144
4307.21 1191
4307.83 1110
4308.45 1059
4309.07 1048
4309.69 1041
4310.31 1194
4310.93 1097
4311.55 1122
4312.17 1147
4312.78 1086
4313.40 1104
4314.02 1106
4314.64 1202
4315.26 1056
4315.88 1113
4316.50 1146
4317.12 1117
4317.74 1163
4318.36 1094
4318.98 1124
4319.60 1250
4320.22 1239
4320.84 1074
4321.46 1116
4322.08 1123
4322.70 1139
4323.32 1154
4323.94 1187
4324.56 1114
4325.18 1262
4325.80 1290
4326.42 1474
4327.04 1304
4327.66 1385
4328.28 1364
4328.90 1330
4329.52 1460
4330.14 1241
4330.76 1169
4331.39 1233
4332.01 1181
4332.63 1119
4333.25 1203
4333.87 1206
4334.49 1418
4335.11 1546
4335.73 1529
4336.35 1515
4336.97 1758
4337.59 1827
4338.22 1885
4338.84 2039
4339.46 1954
4340.08 2102
4340.70 2108
4341.32 1762
4341.94 1966
4342.57 1868
4343.19 1809
4343.81 1899
4344.43 1940
4345.05 2064
4345.67 2273
4346.29 2550
4346.92 2911
4347.54 3222
4348.16 3418
4348.78 3352
4349.40 3200
4350.03 3284
4350.65 2919
4351.27 2684
4351.89 2372
4352.51 2188
4353.14 2021
4353.76 1818
4354.38 1469
4355.00 1339
4355.63 1408
4356.25 1462
4356.87 1546
4357.49 1495
4358.12 1443
4358.74 1315
4359.36 1413
4359.98 1451
4360.61 1455
4361.23 1323
4361.85 1329
4362.48 1485
4363.10 1394
4363.72 1490
4364.34 1423
4364.97 1278
4365.59 1422
4366.21 1550
4366.84 1407
4367.46 1432
4368.08 1226
4368.71 1207
4369.33 1168
4369.95 1106
4370.58 1171
4371.20 1169
4371.82 1155
4372.45 1165
4373.07 1068
4373.70 1139
4374.32 1095
4374.94 1005
4375.57 1027
4376.19 1105
4376.81 1013
4377.44 998
4378.06 1193
4378.69 1037
4379.31 1150
4379.94 1221
4380.56 1406
4381.18 1280
4381.81 1081
4382.43 1199
4383.06 1108
4383.68 1048
4384.31 941
4384.93 1021
4385.55 1120
4386.18 1165
4386.80 1148
4387.43 1086
4388.05 1013
4388.68 1058
4389.30 1021
4389.93 1068
4390.55 1036
4391.18 1023
4391.80 1106
4392.43 1048
4393.05 957
4393.68 1028
4394.30 1027
4394.93 944
4395.55 988
4396.18 1051
4396.80 970
4397.43 1057
4398.05 1088
4398.68 1046
4399.31 1157
4399.93 1103
4400.56 1015
4401.18 1093
4401.81 1043
4402.43 1175
4403.06 1080
4403.69 1026
4404.31 991
4404.94 1016
4405.56 993
4406.19 1067
4406.82 1081
4407.44 1003
4408.07 1064
4408.69 1091
4409.32 960
4409.95 1036
4410.57 1033
4411.20 1029
4411.83 1014
4412.45 1082
4413.08 1121
4413.71 1075
4414.33 1026
4414.96 1082
4415.59 1148
4416.21 1118
4416.84 1050
4417.47 1011
4418.09 1010
4418.72 993
4419.35 1120
4419.97 1011
4420.60 936
4421.23 1075
4421.85 999
4422.48 962
4423.11 982
4423.74 1065
4424.36 1035
4424.99 987
4425.62 942
4426.25 998
4426.87 921
4427.50 955
4428.13 1035
4428.76 919
4429.38 928
4430.01 953
4430.64 936
4431.27 1042
4431.89 947
4432.52 1014
4433.15 929
4433.78 938
4434.41 844
4435.03 969
4435.66 1117
4436.29 1049
4436.92 1093
4437.55 1060
4438.18 1205
4438.80 1154
4439.43 1180
4440.06 1011
4440.69 1029
4441.32 1007
4441.95 982
4442.57 1001
4443.20 1016
4443.83 1039
4444.46 951
4445.09 986
4445.72 1058
4446.35 1044
4446.98 1023
4447.61 985
4448.23 1066
4448.86 1036
4449.49 999
4450.12 1051
4450.75 1054
4451.38 1095
4452.01 1063
4452.64 1129
4453.27 1159
4453.90 1109
4454.53 1129
4455.16 1122
4455.79 1111
4456.42 1069
4457.05 1320
4457.67 1141
4458.30 1227
4458.93 1225
4459.56 977
4460.19 1022
4460.82 1145
4461.45 1048
4462.08 1038
4462.71 1079
4463.34 1089
4463.97 1261
4464.60 982
4465.23 969
4465.86 965
4466.49 938
4467.13 1035
4467.76 1030
4468.39 970
4469.02 903
4469.65 937
4470.28 967
4470.91 1033
4471.54 1046
4472.17 994
4472.80 906
4473.43 988
4474.06 1048
4474.69 1003
4475.32 903
4475.95 947
4476.59 938
4477.22 860
4477.85 879
4478.48 928
4479.11 866
4479.74 954
4480.37 976
4481.00 958
4481.64 933
4482.27 876
4482.90 1024
4483.53 1106
4484.16 1089
4484.79 1007
4485.42 989
4486.06 966
4486.69 1004
4487.32 1148
4487.95 1158
4488.58 1016
4489.22 1113
4489.85 1048
4490.48 1188
4491.11 1132
4491.74 1079
4492.38 1080
4493.01 1260
4493.64 1202
4494.27 1177
4494.90 1256
4495.54 1067
4496.17 1115
4496.80 1047
4497.43 1041
4498.07 955
4498.70 955
4499.33 1203
4499.96 1210
4500.60 1144
4501.23 1163
4501.86 1332
4502.50 1314
4503.13 1397
4503.76 1429
4504.39 1430
4505.03 1479
4505.66 1273
4506.29 1263
4506.93 1337
4507.56 1309
4508.19 1256
4508.83 1150
4509.46 1145
4510.09 1104
4510.73 1106
4511.36 1084
4511.99 1099
4512.63 941
4513.26 1142
4513.89 1063
4514.53 1138
4515.16 1009
4515.80 1031
4516.43 1087
4517.06 1008
4517.70 1031
4518.33 1032
4518.97 1031
4519.60 1047
4520.23 1006
4520.87 965
4521.50 1058
4522.14 1026
4522.77 990
4523.40 1071
4524.04 923
4524.67 941
4525.31 935
4525.94 1033
4526.58 1069
4527.21 1027
4527.85 1089
4528.48 1153
4529.12 1152
4529.75 1302
4530.38 1224
4531.02 1272
4531.65 1299
4532.29 1497
4532.92 1791
4533.56 1717
4534.19 1754
4534.83 1637
4535.46 1632
4536.10 1470
4536.74 1389
4537.37 1367
4538.01 1354
4538.64 1316
4539.28 983
4539.91 943
4540.55 1067
4541.18 1102
4541.82 1058
4542.45 1037
4543.09 894
4543.73 986
4544.36 1062
4545.00 971
4545.63 970
4546.27 1017
4546.91 964
4547.54 1018
4548.18 1087
4548.81 1049
4549.45 962
4550.09 1099
4550.72 1151
4551.36 1028
4551.99 1060
4552.63 1025
4553.27 923
4553.90 1011
4554.54 1051
4555.18 957
4555.81 1042
4556.45 1064
4557.09 970
4557.72 913
4558.36 915
4559.00 870
4559.63 911
4560.27 834
4560.91 946
4561.54 1084
4562.18 1060
4562.82 1077
4563.46 1139
4564.09 1036
4564.73 1066
4565.37 995
4566.00 955
4566.64 1003
4567.28 1088
4567.92 985
4568.55 939
4569.19 941
4569.83 1075
4570.47 968
4571.10 1024
4571.74 1102
4572.38 977
4573.02 908
4573.66 963
4574.29 1021
4574.93 1054
4575.57 919
4576.21 933
4576.85 938
4577.48 904
4578.12 844
4578.76 1039
4579.40 924
4580.04 898
4580.67 1022
4581.31 991
4581.95 939
4582.59 963
4583.23 1027
4583.87 1111
4584.51 1126
4585.14 1062
4585.78 1017
4586.42 973
4587.06 1054
4587.70 1110
4588.34 1125
4588.98 1089
4589.62 1040
4590.26 1161
4590.89 1259
4591.53 1254
4592.17 1374
4592.81 1575
4593.45 1550
4594.09 1469
4594.73 1528
4595.37 1352
4596.01 1288
4596.65 1179
4597.29 1128
4597.93 1116
4598.57 1037
4599.21 897
4599.85 949
4600.49 1121
4601.12 1060
4601.76 1185
4602.40 1232
4603.04 1140
4603.68 1152
4604.32 1255
4604.96 1205
4605.60 1229
4606.24 1373
4606.88 1255
4607.52 1134
4608.17 1201
4608.81 1164
4609.45 1070
4610.09 1122
4610.73 1197
4611.37 1224
4612.01 1077
4612.65 1091
4613.29 1154
4613.93 1097
4614.57 1102
4615.21 1173
4615.85 1151
4616.49 1104
4617.13 1148
4617.77 1097
4618.41 1083
4619.06 1037
4619.70 1068
4620.34 1120
4620.98 1075
4621.62 994
4622.26 1017
4622.90 1011
4623.54 1025
4624.19 1151
4624.83 1183
4625.47 1205
4626.11 1085
4626.75 998
4627.39 1040
4628.03 989
4628.68 1013
4629.32 1027
4629.96 1060
4630.60 1035
4631.24 1007
4631.89 943
4632.53 977
4633.17 1101
4633.81 1069
4634.45 1009
4635.10 981
4635.74 1022
4636.38 971
4637.02 1163
4637.66 1395
4638.31 1253
4638.95 1199
4639.59 1318
4640.23 1326
4640.88 1327
4641.52 1466
4642.16 1384
4642.80 1214
4643.45 1187
4644.09 1145
4644.73 1061
4645.38 1084
4646.02 1132
4646.66 1085
4647.30 1059
4647.95 1128
4648.59 1092
4649.23 1171
4649.88 1019
4650.52 1015
4651.16 1223
4651.81 1095
4652.45 1166
4653.09 1093
4653.74 1116
4654.38 1101
4655.02 1044
4655.67 1118
4656.31 1013
4656.95 1108
4657.60 942
4658.24 1004
4658.89 1055
4659.53 970
4660.17 944
4660.82 951
4661.46 1036
4662.10 861
4662.75 1030
4663.39 971
4664.04 965
4664.68 921
4665.33 943
4665.97 840
4666.61 933
4667.26 887
4667.90 869
4668.55 973
4669.19 1047
4669.84 1056
4670.48 938
4671.12 979
4671.77 997
4672.41 1004
4673.06 1030
4673.70 1017
4674.35 1006
4674.99 1016
4675.64 1151
4676.28 1190
4676.93 1061
4677.57 1019
4678.22 989
4678.86 1033
4679.51 889
4680.15 921
4680.80 844
4681.44 996
4682.09 1012
4682.74 970
4683.38 1118
4684.03 1110
4684.67 957
4685.32 1137
4685.96 1126
4686.61 942
4687.25 957
4687.90 888
4688.55 916
4689.19 1036
4689.84 994
4690.48 938
4691.13 1010
4691.78 1055
4692.42 1001
4693.07 952
4693.71 1003
4694.36 994
4695.01 1043
4695.65 966
4696.30 974
4696.95 1072
4697.59 1157
4698.24 1080
4698.89 1043
4699.53 1065
4700.18 977
4700.83 1137
4701.47 1114
4702.12 1176
4702.77 1195
4703.41 1216
4704.06 1052
4704.71 1013
4705.35 1007
4706.00 1018
4706.65 927
4707.29 1031
4707.94 1001
4708.59 1077
4709.24 903
4709.88 900
4710.53 1048
4711.18 1088
4711.83 1001
4712.47 885
4713.12 995
4713.77 1184
4714.42 997
4715.06 956
4715.71 995
4716.36 1029
4717.01 967
4717.65 1042
4718.30 1110
4718.95 1115
4719.60 1033
4720.25 944
4720.89 1034
4721.54 1030
4722.19 1007
4722.84 1014
4723.49 1123
4724.13 1083
4724.78 1123
4725.43 1018
4726.08 1115
4726.73 1107
4727.38 1195
4728.03 1222
4728.67 1236
4729.32 1146
4729.97 1170
4730.62 1058
4731.27 1048
4731.92 1022
4732.57 1088
4733.22 970
4733.86 960
4734.51 986
4735.16 903
4735.81 840
4736.46 952
4737.11 879
4737.76 890
4738.41 1036
4739.06 1154
4739.71 1152
4740.36 1055
4741.01 1165
4741.65 1085
4742.30 1080
4742.95 1100
4743.60 1093
4744.25 1203
4744.90 1145
4745.55 1098
4746.20 1112
4746.85 1108
4747.50 990
4748.15 1010
4748.80 1078
4749.45 1072
4750.10 1059
4750.75 1096
4751.40 1115
4752.05 1216
4752.70 1374
4753.35 1219
4754.00 1295
4754.65 1402
4755.30 1302
4755.95 1212
4756.61 1267
4757.26 1146
4757.91 1183
4758.56 1140
4759.21 1109
4759.86 1081
4760.51 932
4761.16 1007
4761.81 1112
4762.46 1019
4763.11 1093
4763.76 1098
4764.41 1175
4765.07 1152
4765.72 1123
4766.37 1345
4767.02 1227
4767.67 1276
4768.32 1511
4768.97 1385
4769.62 1435
4770.28 1358
4770.93 1304
4771.58 1217
4772.23 1079
4772.88 1220
4773.53 1079
4774.19 1041
4774.84 1001
4775.49 1098
4776.14 1050
4776.79 1014
4777.44 1145
4778.10 1173
4778.75 1197
4779.40 1117
4780.05 1128
4780.70 1149
4781.36 1168
4782.01 1092
4782.66 1160
4783.31 1156
4783.97 1107
4784.62 1079
4785.27 1104
4785.92 1066
4786.58 1003
4787.23 1007
4787.88 1019
4788.53 1061
4789.19 982
4789.84 941
4790.49 1137
4791.15 1120
4791.80 1003
4792.45 937
4793.10 966
4793.76 1075
4794.41 1037
4795.06 1053
4795.72 946
4796.37 1106
4797.02 1085
4797.68 1055
4798.33 1034
4798.98 966
4799.64 920
4800.29 964
4800.94 937
4801.60 1019
4802.25 873
4802.90 918
4803.56 1121
4804.21 1127
4804.87 1052
4805.52 1078
4806.17 1073
4806.83 1008
4807.48 972
4808.14 998
4808.79 1081
4809.44 1005
4810.10 1047
4810.75 990
4811.41 1005
4812.06 922
4812.71 1018
4813.37 1054
4814.02 1065
4814.68 1075
4815.33 1105
4815.99 1150
4816.64 1033
4817.30 1028
4817.95 1119
4818.61 1152
4819.26 1158
4819.92 1207
4820.57 1383
4821.23 1260
4821.88 1159
4822.53 1248
4823.19 1164
4823.85 1166
4824.50 1358
4825.16 1319
4825.81 1409
4826.47 1441
4827.12 1421
4827.78 1340
4828.43 1312
4829.09 1260
4829.74 1454
4830.40 1286
4831.05 1257
4831.71 1176
4832.37 1312
4833.02 1397
4833.68 1408
4834.33 1236
4834.99 1339
4835.64 1374
4836.30 1381
4836.96 1398
4837.61 1536
4838.27 1650
4838.92 1557
4839.58 1562
4840.24 1525
4840.89 1709
4841.55 1793
4842.21 1666
4842.86 1592
4843.52 1581
4844.18 1776
4844.83 1688
4845.49 1624
4846.14 1745
4846.80 1826
4847.46 1905
4848.11 1937
4848.77 2001
4849.43 2082
4850.09 2290
4850.74 2443
4851.40 2424
4852.06 2548
4852.71 2607
4853.37 2466
4854.03 2482
4854.68 2532
4855.34 2345
4856.00 2208
4856.66 2181
4857.31 2299
4857.97 2363
4858.63 2361
4859.29 2362
4859.94 2452
4860.60 2432
4861.26 2503
4861.92 2483
4862.57 2342
4863.23 2374
4863.89 2362
4864.55 2274
4865.21 2337
4865.86 2337
4866.52 2526
4867.18 2587
4867.84 2420
4868.50 2412
4869.15 2567
4869.81 2518
4870.47 2389
4871.13 2332
4871.79 2228
4872.45 2057
4873.10 2159
4873.76 2060
4874.42 1849
4875.08 1781
4875.74 1764
4876.40 1910
4877.06 1828
4877.71 1909
4878.37 1970
4879.03 1767
4879.69 1868
4880.35 1828
4881.01 1794
4881.67 1970
4882.33 1868
4882.99 1880
4883.65 1716
4884.30 1715
4884.96 1614
4885.62 1542
4886.28 1536
4886.94 1596
4887.60 1573
4888.26 1499
4888.92 1538
4889.58 1565
4890.24 1636
4890.90 1632
4891.56 1700
4892.22 1663
4892.88 1624
4893.54 1481
4894.20 1663
4894.86 1492
4895.52 1403
4896.18 1367
4896.84 1464
4897.50 1452
4898.16 1356
4898.82 1282
4899.48 1209
4900.14 1151
4900.80 1353
4901.46 1378
4902.12 1410
4902.78 1156
4903.44 1169
4904.10 1258
4904.76 1252
4905.42 1207
4906.08 1140
4906.74 1241
4907.40 1374
4908.06 1227
4908.73 1219
4909.39 1211
4910.05 1181
4910.71 1210
4911.37 1101
4912.03 1165
4912.69 1174
4913.35 1272
4914.01 1173
4914.68 1072
4915.34 1027
4916.00 1011
4916.66 1163
4917.32 1129
4917.98 1049
4918.64 997
4919.31 1072
4919.97 1179
4920.63 1114
4921.29 1127
4921.95 1137
4922.61 1078
4923.28 1015
4923.94 1090
4924.60 1109
4925.26 1040
4925.92 1061
4926.59 1097
4927.25 1109
4927.91 1202
4928.57 1182
4929.23 1195
4929.90 1061
4930.56 1070
4931.22 1142
4931.88 1270
4932.55 1194
4933.21 1163
4933.87 1112
4934.53 1058
4935.20 1030
4935.86 1160
4936.52 1159
4937.18 1069
4937.85 1108
4938.51 938
4939.17 1165
4939.84 1117
4940.50 1122
4941.16 1043
4941.82 950
4942.49 929
4943.15 949
4943.81 1035
4944.48 1124
4945.14 1076
4945.80 1070
4946.47 989
4947.13 1097
4947.79 963
4948.46 947
4949.12 964
4949.79 959
4950.45 911
4951.11 985
4951.78 934
4952.44 1074
4953.10 954
4953.77 913
4954.43 956
4955.10 972
4955.76 1003
4956.42 1008
4957.09 920
4957.75 930
4958.42 862
4959.08 852
4959.74 883
4960.41 1063
4961.07 1012
4961.74 994
4962.40 921
4963.07 1000
4963.73 1045
4964.40 1142
4965.06 1113
4965.73 1126
4966.39 1198
4967.05 1126
4967.72 1062
4968.38 1312
4969.05 983
4969.71 1025
4970.38 956
4971.04 937
4971.71 1135
4972.37 1097
4973.04 1111
4973.70 1061
4974.37 1034
4975.04 1070
4975.70 982
4976.37 975
4977.03 998
4977.70 978
4978.36 952
4979.03 943
4979.69 1041
4980.36 968
4981.03 928
4981.69 1008
4982.36 867
4983.02 871
4983.69 868
4984.35 866
4985.02 961
4985.69 969
4986.35 1087
4987.02 981
4987.68 898
4988.35 934
4989.02 928
4989.68 878
4990.35 911
4991.02 973
4991.68 979
4992.35 906
4993.02 892
4993.68 917
4994.35 968
4995.02 910
4995.68 868
4996.35 973
4997.02 876
4997.68 880
4998.35 900
4999.02 879
4999.68 976
5000.35 937
5001.02 915
5001.68 852
5002.35 833
5003.02 882
5003.69 912
5004.35 867
5005.02 874
5005.69 881
5006.35 905
5007.02 942
5007.69 938
5008.36 859
5009.02 873
5009.69 882
5010.36 958
5011.03 903
5011.70 902
5012.36 843
5013.03 928
5013.70 937
5014.37 915
5015.04 941
5015.70 992
5016.37 881
5017.04 843
5017.71 848
5018.38 944
5019.04 1004
5019.71 1048
5020.38 934
5021.05 944
5021.72 1102
5022.39 1023
5023.05 1113
5023.72 1208
5024.39 1177
5025.06 1295
5025.73 1239
5026.40 1133
5027.07 1122
5027.74 1082
5028.40 971
5029.07 918
5029.74 1000
5030.41 1016
5031.08 1065
5031.75 855
5032.42 927
5033.09 952
5033.76 935
5034.43 933
5035.10 857
5035.76 894
5036.43 924
5037.10 904
5037.77 881
5038.44 948
5039.11 984
5039.78 857
5040.45 895
5041.12 908
5041.79 963
5042.46 917
5043.13 828
5043.80 858
5044.47 875
5045.14 912
5045.81 830
5046.48 912
5047.15 899
5047.82 871
5048.49 879
5049.16 902
5049.83 841
5050.50 866
5051.17 840
5051.84 818
5052.51 819
5053.18 853
5053.85 829
5054.52 858
5055.20 855
5055.87 859
5056.54 821
5057.21 776
5057.88 812
5058.55 823
5059.22 807
5059.89 864
5060.56 781
5061.23 785
5061.90 754
5062.58 864
5063.25 838
5063.92 749
5064.59 869
5065.26 888
5065.93 869
5066.60 823
5067.27 853
5067.95 819
5068.62 778
5069.29 830
5069.96 762
5070.63 793
5071.30 816
5071.98 835
5072.65 837
5073.32 830
5073.99 796
5074.66 805
5075.34 872
5076.01 947
5076.68 887
5077.35 817
5078.02 896
5078.70 844
5079.37 873
5080.04 868
5080.71 990
5081.39 997
5082.06 789
5082.73 865
5083.40 905
5084.08 863
5084.75 988
5085.42 968
5086.09 794
5086.77 842
5087.44 877
5088.11 871
5088.79 879
5089.46 976
5090.13 865
5090.80 988
5091.48 994
5092.15 1064
5092.82 1027
5093.50 908
5094.17 1094
5094.84 1057
5095.52 1052
5096.19 1050
5096.86 1004
5097.54 928
5098.21 988
5098.88 881
5099.56 817
5100.23 911
5100.90 801
5101.58 845
5102.25 899
5102.93 868
5103.60 982
5104.27 930
5104.95 900
5105.62 864
5106.30 894
5106.97 1033
5107.64 957
5108.32 888
5108.99 841
5109.67 918
5110.34 953
5111.02 929
5111.69 850
5112.36 832
5113.04 900
5113.71 813
5114.39 875
5115.06 933
5115.74 800
5116.41 925
5117.09 897
5117.76 843
5118.44 941
5119.11 922
5119.79 999
5120.46 977
5121.14 1007
5121.81 1024
5122.49 937
5123.16 900
5123.84 833
5124.51 901
5125.19 1002
5125.86 939
5126.54 892
5127.21 830
5127.89 834
5128.56 823
5129.24 834
5129.92 949
5130.59 916
5131.27 927
5131.94 847
5132.62 786
5133.29 869
5133.97 839
5134.65 880
5135.32 890
5136.00 912
5136.67 823
5137.35 858
5138.03 896
5138.70 821
5139.38 793
5140.05 919
5140.73 864
5141.41 848
5142.08 861
5142.76 860
5143.44 830
5144.11 898
5144.79 899
5145.47 922
5146.14 953
5146.82 862
5147.50 762
5148.17 802
5148.85 757
5149.53 808
5150.20 843
5150.88 838
5151.56 925
5152.24 891
5152.91 852
5153.59 799
5154.27 763
5154.94 805
5155.62 831
5156.30 803
5156.98 768
5157.65 807
5158.33 823
5159.01 890
5159.69 931
5160.36 831
5161.04 795
5161.72 901
5162.40 870
5163.07 853
5163.75 905
5164.43 820
5165.11 886
5165.79 934
5166.46 886
5167.14 1010
5167.82 1028
5168.50 1038
5169.18 1094
5169.86 1060
5170.53 997
5171.21 879
5171.89 882
5172.57 967
5173.25 857
5173.93 808
5174.60 870
5175.28 814
5175.96 840
5176.64 904
5177.32 860
5178.00 808
5178.68 774
5179.36 895
5180.03 840
5180.71 885
5181.39 947
5182.07 955
5182.75 916
5183.43 834
5184.11 837
5184.79 858
5185.47 910
5186.15 860
5186.83 790
5187.51 785
5188.18 822
5188.86 816
5189.54 823
5190.22 756
5190.90 721
5191.58 673
5192.26 763
5192.94 807
5193.62 803
5194.30 836
5194.98 845
5195.66 806
5196.34 770
5197.02 718
5197.70 857
5198.38 773
5199.06 831
5199.74 829
5200.42 783
5201.10 820
5201.78 881
5202.46 843
5203.14 798
5203.82 899
5204.50 901
5205.19 933
5205.87 891
5206.55 957
5207.23 978
5207.91 906
5208.59 846
5209.27 869
5209.95 922
5210.63 960
5211.31 862
5211.99 845
5212.67 906
5213.36 994
5214.04 965
5214.72 943
5215.40 840
5216.08 744
5216.76 842
5217.44 782
5218.12 877
5218.81 867
5219.49 906
5220.17 879
5220.85 854
5221.53 920
5222.21 889
5222.90 855
5223.58 879
5224.26 900
5224.94 963
5225.62 903
5226.30 974
5226.99 1024
5227.67 946
5228.35 784
5229.03 843
5229.71 883
5230.40 899
5231.08 824
5231.76 783
5232.44 901
5233.13 880
5233.81 835
5234.49 797
5235.17 893
5235.86 908
5236.54 911
5237.22 833
5237.90 845
5238.59 833
5239.27 874
5239.95 898
5240.64 860
5241.32 838
5242.00 886
5242.68 876
5243.37 908
5244.05 812
5244.73 727
5245.42 785
5246.10 902
5246.78 916
5247.47 911
5248.15 929
5248.83 1083
5249.52 1150
5250.20 1004
5250.88 1060
5251.57 1078
5252.25 1048
5252.93 917
5253.62 789
5254.30 987
5254.99 922
5255.67 987
5256.35 935
5257.04 852
5257.72 805
5258.41 754
5259.09 849
5259.77 941
5260.46 895
5261.14 872
5261.83 939
5262.51 862
5263.20 1006
5263.88 944
5264.56 882
5265.25 869
5265.93 919
5266.62 832
5267.30 847
5267.99 932
5268.67 923
5269.36 893
5270.04 939
5270.73 963
5271.41 919
5272.10 920
5272.78 881
5273.47 993
5274.15 830
5274.84 900
5275.52 854
5276.21 871
5276.89 919
5277.58 850
5278.26 942
5278.95 902
5279.63 956
5280.32 945
5281.00 995
5281.69 1043
5282.38 1062
5283.06 1160
5283.75 1107
5284.43 1082
5285.12 1018
5285.80 1010
5286.49 1010
5287.18 1046
5287.86 1102
5288.55 930
5289.23 881
5289.92 836
5290.61 838
5291.29 894
5291.98 937
5292.66 785
5293.35 766
5294.04 937
5294.72 869
5295.41 917
5296.10 886
5296.78 987
5297.47 890
5298.16 777
5298.84 812
5299.53 906
5300.22 966
5300.90 958
5301.59 816
5302.28 772
5302.96 811
5303.65 903
5304.34 1082
5305.03 966
5305.71 917
5306.40 894
5307.09 835
5307.77 833
5308.46 771
5309.15 939
5309.84 892
5310.52 835
5311.21 845
5311.90 861
5312.59 872
5313.27 894
5313.96 919
5314.65 951
5315.34 883
5316.02 917
5316.71 954
5317.40 923
5318.09 847
5318.78 914
5319.46 882
5320.15 976
5320.84 1124
5321.53 1140
5322.22 1155
5322.90 1130
5323.59 1105
5324.28 1178
5324.97 1095
5325.66 1104
5326.35 1005
5327.04 908
5327.72 963
5328.41 887
5329.10 856
5329.79 839
5330.48 892
5331.17 903
5331.86 1067
5332.54 1115
5333.23 894
5333.92 839
5334.61 895
5335.30 948
5335.99 759
5336.68 943
5337.37 933
5338.06 893
5338.75 983
5339.44 807
5340.12 833
5340.81 892
5341.50 862
5342.19 912
5342.88 948
5343.57 1007
5344.26 917
5344.95 976
5345.64 881
5346.33 904
5347.02 1037
5347.71 1011
5348.40 986
5349.09 991
5349.78 1072
5350.47 1181
5351.16 1239
5351.85 1238
5352.54 1149
5353.23 1205
5353.92 1245
5354.61 1158
5355.30 1137
5355.99 1055
5356.68 1029
5357.37 1066
5358.06 958
5358.75 972
5359.44 875
5360.14 909
5360.83 886
5361.52 856
5362.21 938
5362.90 985
5363.59 924
5364.28 937
5364.97 907
5365.66 884
5366.35 813
5367.04 847
5367.74 745
5368.43 796
5369.12 850
5369.81 890
5370.50 822
5371.19 835
5371.88 878
5372.57 849
5373.27 900
5373.96 778
5374.65 808
5375.34 703
5376.03 782
5376.72 786
5377.42 755
5378.11 714
5378.80 781
5379.49 759
5380.18 761
5380.88 824
5381.57 777
5382.26 683
5382.95 810
5383.64 869
5384.34 842
5385.03 732
5385.72 790
5386.41 851
5387.11 684
5387.80 746
5388.49 770
5389.18 858
5389.88 851
5390.57 810
5391.26 881
5391.95 787
5392.65 837
5393.34 854
5394.03 850
5394.72 838
5395.42 793
5396.11 824
5396.80 850
5397.50 842
5398.19 934
5398.88 900
5399.58 873
5400.27 772
5400.96 822
5401.66 808
5402.35 789
5403.04 782
5403.74 791
5404.43 822
5405.12 808
5405.82 825
5406.51 895
5407.20 857
5407.90 768
5408.59 787
5409.28 818
5409.98 867
5410.67 845
5411.37 735
5412.06 753
5412.75 851
5413.45 879
5414.14 887
5414.84 847
5415.53 832
5416.23 879
5416.92 893
5417.61 851
5418.31 804
5419.00 872
5419.70 863
5420.39 847
5421.09 816
5421.78 821
5422.48 880
5423.17 833
5423.87 833
5424.56 820
5425.25 929
5425.95 798
5426.64 793
5427.34 849
5428.03 791
5428.73 875
5429.42 897
5430.12 831
5430.82 772
5431.51 830
5432.21 833
5432.90 905
5433.60 876
5434.29 824
5434.99 887
5435.68 838
5436.38 884
5437.07 930
5437.77 921
5438.47 1015
5439.16 999
5439.86 1000
5440.55 990
5441.25 940
5441.94 945
5442.64 992
5443.34 1054
5444.03 1023
5444.73 1019
5445.42 1079
5446.12 1138
5446.82 1126
5447.51 1315
5448.21 1290
5448.91 1211
5449.60 1385
5450.30 1299
5450.99 1365
5451.69 1424
5452.39 1476
5453.08 1224
5453.78 1268
5454.48 1143
5455.17 1061
5455.87 938
5456.57 1023
5457.27 1080
5457.96 994
5458.66 985
5459.36 1038
5460.05 1010
5460.75 1017
5461.45 1129
5462.14 1123
5462.84 1291
5463.54 1170
5464.24 1277
5464.93 1318
5465.63 1298
5466.33 1338
5467.03 1323
5467.72 1326
5468.42 1352
5469.12 1270
5469.82 1266
5470.51 1230
5471.21 1193
5471.91 1130
5472.61 1153
5473.31 1038
5474.00 1090
5474.70 1245
5475.40 1238
5476.10 1093
5476.80 1225
5477.49 1222
5478.19 1138
5478.89 1265
5479.59 1408
5480.29 1523
5480.99 1610
5481.68 1459
5482.38 1736
5483.08 1943
5483.78 1956
5484.48 1766
5485.18 1755
5485.88 1591
5486.57 1428
5487.27 1294
5487.97 1386
5488.67 1491
5489.37 1315
5490.07 1399
5490.77 1382
5491.47 1301
5492.17 1193
5492.87 1395
5493.56 1542
5494.26 1609
5494.96 1539
5495.66 1450
5496.36 1527
5497.06 1575
5497.76 1642
5498.46 1616
5499.16 1703
5499.86 1909
5500.56 2328
5501.26 2782
5501.96 2804
5502.66 2779
5503.36 2910
5504.06 2972
5504.76 2756
5505.46 2571
5506.16 2373
5506.86 2081
5507.56 1877
5508.26 1685
5508.96 1640
5509.66 1448
5510.36 1360
5511.06 1461
5511.76 1464
5512.46 1507
5513.16 1525
5513.86 1525
5514.56 1497
5515.26 1345
5515.96 1340
5516.66 1305
5517.36 1376
5518.07 1455
5518.77 1357
5519.47 1220
5520.17 1209
5520.87 1252
5521.57 1213
5522.27 1226
5522.97 1240
5523.67 1318
5524.37 1243
5525.08 1213
5525.78 1158
5526.48 1142
5527.18 1029
5527.88 1112
5528.58 1020
5529.28 1101
5529.99 1076
5530.69 985
5531.39 911
5532.09 940
5532.79 1027
5533.49 966
5534.20 1038
5534.90 1038
5535.60 1017
5536.30 1003
5537.00 978
5537.70 963
5538.41 1024
5539.11 975
5539.81 995
5540.51 927
5541.22 915
5541.92 972
5542.62 968
5543.32 1030
5544.02 950
5544.73 916
5545.43 892
5546.13 848
5546.84 991
5547.54 946
5548.24 976
5548.94 1031
5549.65 1091
5550.35 995
5551.05 979
5551.75 983
5552.46 954
5553.16 992
5553.86 846
5554.57 922
5555.27 898
5555.97 814
5556.68 883
5557.38 924
5558.08 894
5558.79 917
5559.49 918
5560.19 934
5560.90 849
5561.60 853
5562.30 891
5563.01 1017
5563.71 889
5564.41 891
5565.12 905
5565.82 925
5566.53 1047
5567.23 912
5567.93 926
5568.64 909
5569.34 884
5570.05 926
5570.75 880
5571.45 899
5572.16 887
5572.86 859
5573.57 814
5574.27 904
5574.98 1016
5575.68 951
5576.38 935
5577.09 932
5577.79 911
5578.50 783
5579.20 891
5579.91 838
5580.61 929
5581.32 840
5582.02 867
5582.73 932
5583.43 813
5584.14 824
5584.84 795
5585.55 852
5586.25 940
5586.96 928
5587.66 940
5588.37 980
5589.07 783
5589.78 803
5590.48 849
5591.19 856
5591.89 898
5592.60 791
5593.31 796
5594.01 841
5594.72 819
5595.42 788
5596.13 826
5596.83 862
5597.54 855
5598.25 815
5598.95 790
5599.66 908
5600.36 847
5601.07 821
5601.78 899
5602.48 780
5603.19 816
5603.89 835
5604.60 784
5605.31 831
5606.01 770
5606.72 709
5607.43 758
5608.13 825
5608.84 802
5609.54 852
5610.25 720
5610.96 747
5611.66 804
5612.37 759
5613.08 742
5613.79 754
5614.49 757
5615.20 862
5615.91 810
5616.61 845
5617.32 804
5618.03 761
5618.73 807
5619.44 896
5620.15 893
5620.86 755
5621.56 820
5622.27 829
5622.98 910
5623.69 864
5624.39 807
5625.10 854
5625.81 806
5626.52 851
5627.22 774
5627.93 714
5628.64 831
5629.35 908
5630.05 812
5630.76 832
5631.47 732
5632.18 774
5632.89 815
5633.59 854
5634.30 927
5635.01 740
5635.72 770
5636.43 798
5637.14 896
5637.84 860
5638.55 884
5639.26 894
5639.97 868
5640.68 931
5641.39 907
5642.10 797
5642.80 773
5643.51 893
5644.22 886
5644.93 864
5645.64 924
5646.35 947
5647.06 925
5647.77 893
5648.47 902
5649.18 871
5649.89 815
5650.60 930
5651.31 849
5652.02 710
5652.73 812
5653.44 835
5654.15 883
5654.86 859
5655.57 824
5656.28 967
5656.99 1027
5657.70 933
5658.41 1054
5659.12 1041
5659.83 1146
5660.54 1042
5661.24 1082
5661.95 1090
5662.66 975
5663.37 1053
5664.08 984
5664.79 959
5665.50 879
5666.21 878
5666.93 800
5667.64 892
5668.35 860
5669.06 818
5669.77 814
5670.48 933
5671.19 993
5671.90 965
5672.61 1043
5673.32 1096
5674.03 1179
5674.74 1007
5675.45 1029
5676.16 1034
5676.87 1038
5677.58 965
5678.29 943
5679.01 842
5679.72 864
5680.43 855
5681.14 795
5681.85 869
5682.56 886
5683.27 916
5683.98 914
5684.69 813
5685.41 840
5686.12 830
5686.83 823
5687.54 901
5688.25 883
5688.96 885
5689.67 876
5690.39 923
5691.10 948
5691.81 927
5692.52 785
5693.23 838
5693.95 784
5694.66 800
5695.37 760
5696.08 770
5696.79 753
5697.51 784
5698.22 791
5698.93 802
5699.64 786
5700.35 738
5701.07 772
5701.78 759
5702.49 707
5703.20 781
5703.92 813
5704.63 795
5705.34 724
5706.05 744
5706.77 757
5707.48 792
5708.19 652
5708.90 646
5709.62 659
5710.33 718
5711.04 747
5711.76 752
5712.47 804
5713.18 689
5713.90 757
5714.61 853
5715.32 867
5716.04 784
5716.75 707
5717.46 737
5718.18 688
5718.89 732
5719.60 720
5720.32 714
5721.03 653
5721.74 671
5722.46 716
5723.17 755
5723.88 793
5724.60 692
5725.31 692
5726.03 832
5726.74 924
5727.45 838
5728.17 819
5728.88 820
5729.60 830
5730.31 896
5731.02 819
5731.74 856
5732.45 844
5733.17 810
5733.88 820
5734.60 793
5735.31 804
5736.02 790
5736.74 689
5737.45 692
5738.17 709
5738.88 698
5739.60 681
5740.31 728
5741.03 761
5741.74 651
5742.46 673
5743.17 723
5743.89 809
5744.60 739
5745.32 689
5746.03 684
5746.75 619
5747.46 730
5748.18 748
5748.89 683
5749.61 743
5750.32 773
5751.04 759
5751.76 837
5752.47 831
5753.19 803
5753.90 837
5754.62 851
5755.33 894
5756.05 889
5756.77 854
5757.48 873
5758.20 931
5758.91 824
5759.63 813
5760.34 844
5761.06 881
5761.78 765
5762.49 859
5763.21 803
5763.93 724
5764.64 677
5765.36 720
5766.07 756
5766.79 705
5767.51 655
5768.22 658
5768.94 704
5769.66 676
5770.37 734
5771.09 772
5771.81 738
5772.52 771
5773.24 745
5773.96 694
5774.67 774
5775.39 773
5776.11 804
5776.83 765
5777.54 761
5778.26 804
5778.98 835
5779.69 784
5780.41 702
5781.13 749
5781.85 662
5782.56 733
5783.28 726
5784.00 790
5784.72 755
5785.43 733
5786.15 701
5786.87 785
5787.59 717
5788.30 772
5789.02 930
5789.74 756
5790.46 757
5791.18 754
5791.89 847
5792.61 885
5793.33 779
5794.05 827
5794.77 879
5795.48 836
5796.20 778
5796.92 933
5797.64 911
5798.36 1021
5799.08 1124
5799.80 1078
5800.51 1177
5801.23 1410
5801.95 1583
5802.67 1653
5803.39 1730
5804.11 1524
5804.83 1406
5805.54 1246
5806.26 1300
5806.98 996
5807.70 938
5808.42 1046
5809.14 1085
5809.86 974
5810.58 893
5811.30 1032
5812.02 964
5812.74 861
5813.45 847
5814.17 874
5814.89 918
5815.61 910
5816.33 948
5817.05 906
5817.77 948
5818.49 905
5819.21 975
5819.93 917
5820.65 898
5821.37 835
5822.09 899
5822.81 885
5823.53 839
5824.25 806
5824.97 824
5825.69 792
5826.41 778
5827.13 785
5827.85 818
5828.57 751
5829.29 751
5830.01 706
5830.73 774
5831.45 810
5832.17 907
5832.89 832
5833.61 768
5834.33 821
5835.06 847
5835.78 795
5836.50 756
5837.22 854
5837.94 790
5838.66 852
5839.38 842
5840.10 817
5840.82 817
5841.54 864
5842.26 837
5842.99 845
5843.71 839
5844.43 775
5845.15 763
5845.87 792
5846.59 817
5847.31 791
5848.04 790
5848.76 792
5849.48 774
5850.20 702
5850.92 722
5851.64 802
5852.36 761
5853.09 752
5853.81 756
5854.53 766
5855.25 696
5855.97 830
5856.70 815
5857.42 762
5858.14 773
5858.86 805
5859.58 769
5860.31 829
5861.03 694
5861.75 794
5862.47 856
5863.20 820
5863.92 710
5864.64 764
5865.36 790
5866.09 698
5866.81 662
5867.53 771
5868.25 764
5868.98 773
5869.70 831
5870.42 860
5871.15 821
5871.87 816
5872.59 844
5873.31 860
5874.04 902
5874.76 837
5875.48 881
5876.21 857
5876.93 892
5877.65 868
5878.38 740
5879.10 797
5879.82 775
5880.55 858
5881.27 848
5881.99 838
5882.72 874
5883.44 841
5884.17 823
5884.89 938
5885.61 888
5886.34 846
5887.06 812
5887.78 840
5888.51 826
5889.23 815
5889.96 865
5890.68 744
5891.41 762
5892.13 800
5892.85 808
5893.58 833
5894.30 804
5895.03 839
5895.75 884
5896.48 804
5897.20 881
5897.92 792
5898.65 813
5899.37 817
5900.10 846
5900.82 918
5901.55 832
5902.27 929
5903.00 908
5903.72 819
5904.45 865
5905.17 850
5905.90 863
5906.62 807
5907.35 840
5908.07 899
5908.80 869
5909.52 805
5910.25 836
5910.97 848
5911.70 904
5912.43 812
5913.15 877
5913.88 869
5914.60 863
5915.33 939
5916.05 924
5916.78 867
5917.50 841
5918.23 820
5918.96 884
5919.68 892
5920.41 861
5921.13 814
5921.86 800
5922.59 916
5923.31 872
5924.04 897
5924.76 792
5925.49 920
5926.22 936
5926.94 972
5927.67 891
5928.40 897
5929.12 960
5929.85 970
5930.58 984
5931.30 992
5932.03 947
5932.76 964
5933.48 1023
5934.21 1041
5934.94 1093
5935.66 1062
5936.39 1125
5937.12 1165
5937.84 1086
5938.57 1113
5939.30 1100
5940.02 1112
5940.75 1127
5941.48 1207
5942.21 1314
5942.93 1395
5943.66 1206
5944.39 1245
5945.12 1291
5945.84 1203
5946.57 1221
5947.30 1278
5948.03 1296
5948.75 1282
5949.48 1344
5950.21 1418
5950.94 1602
5951.67 1582
5952.39 1632
5953.12 1628
5953.85 1774
5954.58 1810
5955.31 1827
5956.03 1813
5956.76 1803
5957.49 1788
5958.22 1729
5958.95 1738
5959.67 1650
5960.40 1661
5961.13 1796
5961.86 1820
5962.59 1689
5963.32 1838
5964.05 1814
5964.77 1967
5965.50 2057
5966.23 2356
5966.96 2454
5967.69 2677
5968.42 2849
5969.15 3068
5969.88 3044
5970.61 2968
5971.33 2843
5972.06 2844
5972.79 2666
5973.52 2418
5974.25 2238
5974.98 2307
5975.71 2270
5976.44 2151
5977.17 2038
5977.90 2177
5978.63 2112
5979.36 2112
5980.09 2223
5980.82 2266
5981.55 2283
5982.28 2386
5983.01 2446
5983.74 2560
5984.46 2650
5985.19 2641
5985.92 2504
5986.65 2507
5987.38 2569
5988.11 2480
5988.85 2547
5989.58 2523
5990.31 2544
5991.04 2527
5991.77 2559
5992.50 2372
5993.23 2473
5993.96 2500
5994.69 2485
5995.42 2747
5996.15 2546
5996.88 2464
5997.61 2415
5998.34 2697
5999.07 2676
5999.80 2561
6000.53 2608
6001.26 2688
6002.00 2580
6002.73 2753
6003.46 2636
6004.19 2503
6004.92 2447
6005.65 2362
6006.38 2536
6007.11 2430
6007.84 2518
6008.58 2609
6009.31 2981
6010.04 3206
6010.77 3619
6011.50 3901
6012.23 4557
6012.96 5368
6013.70 5812
6014.43 6501
6015.16 7261
6015.89 7609
6016.62 7769
6017.36 7267
6018.09 7107
6018.82 6599
6019.55 6040
6020.28 4882
6021.02 4240
6021.75 3575
6022.48 3171
6023.21 2921
6023.94 2502
6024.68 2366
6025.41 2082
6026.14 2056
6026.87 2052
6027.61 1952
6028.34 1999
6029.07 1889
6029.80 1949
6030.54 1881
6031.27 1819
6032.00 1762
6032.73 1907
6033.47 1777
6034.20 1747
6034.93 1851
6035.67 1695
6036.40 1627
6037.13 1627
6037.87 1658
6038.60 1679
6039.33 1670
6040.07 1727
6040.80 1813
6041.53 1851
6042.27 1827
6043.00 1966
6043.73 1752
6044.47 1893
6045.20 1928
6045.93 1961
6046.67 2007
6047.40 2039
6048.13 1932
6048.87 2049
6049.60 2082
6050.34 2185
6051.07 2213
6051.80 2436
6052.54 2585
6053.27 2659
6054.01 2685
6054.74 2884
6055.47 3014
6056.21 2912
6056.94 2897
6057.68 2874
6058.41 2772
6059.15 2542
6059.88 2143
6060.61 2040
6061.35 2012
6062.08 2024
6062.82 2014
6063.55 1821
6064.29 2026
6065.02 1979
6065.76 1918
6066.49 1862
6067.23 1718
6067.96 1744
6068.70 1948
6069.43 1891
6070.17 1783
6070.90 1765
6071.64 1787
6072.37 1678
6073.11 1695
6073.84 1690
6074.58 1643
6075.31 1623
6076.05 1632
6076.78 1579
6077.52 1574
6078.26 1526
6078.99 1689
6079.73 1566
6080.46 1581
6081.20 1552
6081.93 1586
6082.67 1514
6083.41 1488
6084.14 1559
6084.88 1517
6085.61 1492
6086.35 1448
6087.09 1454
6087.82 1620
6088.56 1539
6089.30 1410
6090.03 1459
6090.77 1486
6091.50 1524
6092.24 1542
6092.98 1483
6093.71 1498
6094.45 1366
6095.19 1441
6095.92 1407
6096.66 1541
6097.40 1381
6098.13 1440
6098.87 1397
6099.61 1343
6100.34 1347
6101.08 1349
6101.82 1355
6102.56 1252
6103.29 1377
6104.03 1389
6104.77 1361
6105.50 1303
6106.24 1261
6106.98 1324
6107.72 1328
6108.45 1332
6109.19 1324
6109.93 1279
6110.67 1359
6111.40 1378
6112.14 1411
6112.88 1326
6113.62 1395
6114.35 1360
6115.09 1317
6115.83 1379
6116.57 1412
6117.31 1329
6118.04 1313
6118.78 1328
6119.52 1374
6120.26 1365
6121.00 1429
6121.73 1458
6122.47 1353
6123.21 1396
6123.95 1471
6124.69 1426
6125.43 1333
6126.16 1443
6126.90 1439
6127.64 1476
6128.38 1429
6129.12 1390
6129.86 1481
6130.60 1377
6131.33 1404
6132.07 1549
6132.81 1507
6133.55 1561
6134.29 1475
6135.03 1348
6135.77 1298
6136.51 1396
6137.25 1388
6137.99 1487
6138.73 1507
6139.46 1495
6140.20 1458
6140.94 1526
6141.68 1539
6142.42 1487
6143.16 1382
6143.90 1456
6144.64 1434
6145.38 1420
6146.12 1488
6146.86 1460
6147.60 1506
6148.34 1500
6149.08 1455
6149.82 1484
6150.56 1579
6151.30 1513
6152.04 1547
6152.78 1654
6153.52 1572
6154.26 1559
6155.00 1662
6155.74 1677
6156.48 1662
6157.22 1643
6157.96 1593
6158.70 1564
6159.44 1662
6160.18 1809
6160.92 1710
6161.66 1750
6162.40 1838
6163.15 1755
6163.89 1818
6164.63 1942
6165.37 2014
6166.11 2089
6166.85 2222
6167.59 2370
6168.33 2413
6169.07 2378
6169.81 2441
6170.55 2579
6171.30 2715
6172.04 2552
6172.78 2467
6173.52 2483
6174.26 2301
6175.00 2236
6175.74 2204
6176.49 2269
6177.23 2045
6177.97 2052
6178.71 2253
6179.45 2106
6180.19 2088
6180.94 2288
6181.68 2288
6182.42 2281
6183.16 2194
6183.90 2293
6184.65 2232
6185.39 2287
6186.13 2211
6186.87 2301
6187.61 2361
6188.36 2209
6189.10 2299
6189.84 2451
6190.58 2497
6191.33 2529
6192.07 2534
6192.81 2721
6193.55 2697
6194.30 2850
6195.04 3025
6195.78 2891
6196.52 2951
6197.27 3141
6198.01 3054
6198.75 3013
6199.49 3060
6200.24 2977
6200.98 3016
6201.72 2828
6202.47 2883
6203.21 2853
6203.95 2902
6204.70 3204
6205.44 3462
6206.18 4022
6206.93 4849
6207.67 5990
6208.41 7391
6209.16 9095
6209.90 10909
6210.64 12578
6211.39 13626
6212.13 14207
6212.87 14302
6213.62 13669
6214.36 12416
6215.11 11023
6215.85 9446
6216.59 7722
6217.34 6533
6218.08 5602
6218.83 4415
6219.57 3702
6220.31 3409
6221.06 3228
6221.80 3071
6222.55 2800
6223.29 2935
6224.04 2916
6224.78 3120
6225.52 3116
6226.27 3363
6227.01 3597
6227.76 3542
6228.50 3324
6229.25 3214
6229.99 3079
6230.74 2771
6231.48 2587
6232.23 2662
6232.97 2258
6233.72 2236
6234.46 2078
6235.21 1991
6235.95 1941
6236.70 1947
6237.44 2005
6238.19 2106
6238.93 2169
6239.68 2104
6240.42 2154
6241.17 2102
6241.91 2147
6242.66 2121
6243.40 2139
6244.15 2304
6244.90 2113
6245.64 2256
6246.39 2273
6247.13 2489
6247.88 2789
6248.62 2893
6249.37 2985
6250.12 3269
6250.86 3496
6251.61 3322
6252.35 3204
6253.10 3118
6253.85 2917
6254.59 2830
6255.34 2656
6256.09 2584
6256.83 2411
6257.58 2350
6258.32 2310
6259.07 2205
6259.82 2352
6260.56 2322
6261.31 2302
6262.06 2247
6262.80 2063
6263.55 2083
6264.30 2132
6265.04 2258
6265.79 2190
6266.54 2157
6267.29 2017
6268.03 2069
6268.78 2007
6269.53 2132
6270.27 2121
6271.02 1971
6271.77 1946
6272.52 1993
6273.26 1927
6274.01 1829
6274.76 1915
6275.50 2020
6276.25 2043
6277.00 1994
6277.75 2100
6278.49 2223
6279.24 2253
6279.99 2240
6280.74 2252
6281.49 2109
6282.23 2128
6282.98 2109
6283.73 1985
6284.48 1786
6285.23 1914
6285.97 1918
6286.72 1773
6287.47 1800
6288.22 1856
6288.97 1869
6289.71 1775
6290.46 1954
6291.21 1944
6291.96 1849
6292.71 1926
6293.46 1777
6294.21 1684
6294.95 1696
6295.70 1634
6296.45 1562
6297.20 1541
6297.95 1574
6298.70 1567
6299.45 1636
6300.20 1681
6300.94 1478
6301.69 1555
6302.44 1570
6303.19 1718
6303.94 1632
6304.69 1576
6305.44 1452
6306.19 1502
6306.94 1602
6307.69 1519
6308.44 1542
6309.19 1548
6309.94 1551
6310.69 1589
6311.43 1584
6312.18 1527
6312.93 1481
6313.68 1518
6314.43 1513
6315.18 1609
6315.93 1729
6316.68 1831
6317.43 1751
6318.18 1639
6318.93 1799
6319.68 1703
6320.43 1798
6321.18 1814
6321.93 1800
6322.68 1653
6323.43 1643
6324.18 1534
6324.94 1532
6325.69 1476
6326.44 1401
6327.19 1444
6327.94 1299
6328.69 1298
6329.44 1219
6330.19 1401
6330.94 1305
6331.69 1215
6332.44 1309
6333.19 1331
6333.94 1354
6334.69 1303
6335.45 1145
6336.20 1202
6336.95 1214
6337.70 1173
6338.45 1301
6339.20 1384
6339.95 1296
6340.70 1292
6341.46 1250
6342.21 1291
6342.96 1262
6343.71 1231
6344.46 1299
6345.21 1235
6345.96 1243
6346.72 1240
6347.47 1188
6348.22 1167
6348.97 1229
6349.72 1235
6350.48 1225
6351.23 1208
6351.98 1314
6352.73 1297
6353.48 1340
6354.24 1383
6354.99 1398
6355.74 1344
6356.49 1304
6357.24 1322
6358.00 1336
6358.75 1360
6359.50 1332
6360.25 1347
6361.01 1343
6361.76 1256
6362.51 1110
6363.26 1176
6364.02 1272
6364.77 1127
6365.52 1100
6366.28 1059
6367.03 1120
6367.78 1123
6368.53 1204
6369.29 1179
6370.04 1146
6370.79 1183
6371.55 1157
6372.30 1130
6373.05 1050
6373.81 1012
6374.56 1087
6375.31 1175
6376.07 1172
6376.82 1093
6377.57 1040
6378.33 1079
6379.08 1192
6379.83 1181
6380.59 1210
6381.34 1148
6382.10 1173
6382.85 1242
6383.60 1189
6384.36 1155
6385.11 1248
6385.87 1137
6386.62 1137
6387.37 1046
6388.13 1045
6388.88 1063
6389.64 1020
6390.39 1148
6391.14 1126
6391.90 1144
6392.65 1212
6393.41 1115
6394.16 1137
6394.92 1070
6395.67 1201
6396.43 1181
6397.18 1132
6397.94 1202
6398.69 1048
6399.45 1039
6400.20 1080
6400.96 1080
6401.71 1012
6402.47 1019
6403.22 1116
6403.98 1113
6404.73 1006
6405.49 947
6406.24 1013
6407.00 1000
6407.75 1054
6408.51 964
6409.26 922
6410.02 1084
6410.77 1142
6411.53 1077
6412.28 1080
6413.04 1134
6413.80 1130
6414.55 1140
6415.31 1226
6416.06 1155
6416.82 1101
6417.57 1191
6418.33 1119
6419.09 1076
6419.84 1202
6420.60 1100
6421.35 1098
6422.11 1086
6422.87 1114
6423.62 1079
6424.38 1071
6425.14 1184
6425.89 986
6426.65 1086
6427.40 1134
6428.16 1148
6428.92 1063
6429.67 1123
6430.43 1067
6431.19 1060
6431.94 1016
6432.70 1043
6433.46 1026
6434.22 1096
6434.97 1163
6435.73 1126
6436.49 1096
6437.24 1060
6438.00 1178
6438.76 1239
6439.51 1211
6440.27 1272
6441.03 1180
6441.79 1201
6442.54 1167
6443.30 1143
6444.06 1120
6444.82 1124
6445.57 1173
6446.33 1148
6447.09 1128
6447.85 1315
6448.60 1190
6449.36 1156
6450.12 1156
6450.88 1189
6451.64 1338
6452.39 1193
6453.15 1100
6453.91 1165
6454.67 1201
6455.43 1206
6456.18 1194
6456.94 1205
6457.70 1252
6458.46 1219
6459.22 1293
6459.98 1444
6460.73 1243
6461.49 1318
6462.25 1357
6463.01 1295
6463.77 1227
6464.53 1224
6465.29 1247
6466.04 1388
6466.80 1430
6467.56 1436
6468.32 1399
6469.08 1379
6469.84 1471
6470.60 1438
6471.36 1439
6472.12 1445
6472.87 1562
6473.63 1484
6474.39 1513
6475.15 1573
6475.91 1479
6476.67 1558
6477.43 1514
6478.19 1531
6478.95 1583
6479.71 1637
6480.47 1576
6481.23 1664
6481.99 1592
6482.75 1711
6483.51 1623
6484.27 1786
6485.03 1675
6485.79 1732
6486.55 1694
6487.31 1653
6488.07 1796
6488.83 1941
6489.59 1873
6490.35 1838
6491.11 1938
6491.87 1962
6492.63 2015
6493.39 2162
6494.15 2319
6494.91 2417
6495.67 2529
6496.43 2548
6497.19 2775
6497.95 2800
6498.71 2559
6499.47 2618
6500.23 2542
6500.99 2527
6501.76 2473
6502.52 2534
6503.28 2457
6504.04 2477
6504.80 2650
6505.56 2658
6506.32 2770
6507.08 2734
6507.84 2789
6508.61 2816
6509.37 2847
6510.13 3001
6510.89 3021
6511.65 3083
6512.41 3045
6513.17 3061
6513.94 3199
6514.70 3284
6515.46 3208
6516.22 3157
6516.98 3065
6517.74 3299
6518.51 3268
6519.27 3252
6520.03 3427
6520.79 3561
6521.55 3521
6522.32 3635
6523.08 3888
6523.84 4023
6524.60 4136
6525.36 4255
6526.13 4410
6526.89 4565
6527.65 4779
6528.41 4947
6529.18 5367
6529.94 5322
6530.70 5484
6531.46 5604
6532.23 5720
6532.99 6002
6533.75 6451
6534.51 7250
6535.28 8766
6536.04 10648
6536.80 13171
6537.57 15455
6538.33 16954
6539.09 18318
6539.85 18566
6540.62 17980
6541.38 17219
6542.14 15637
6542.91 13050
6543.67 10712
6544.43 8329
6545.20 6714
6545.96 5488
6546.72 4494
6547.49 3949
6548.25 3584
6549.02 3339
6549.78 3196
6550.54 2994
6551.31 2878
6552.07 2800
6552.83 2755
6553.60 2788
6554.36 2602
6555.13 2619
6555.89 2723
6556.65 2607
6557.42 2519
6558.18 2430
6558.95 2205
6559.71 2209
6560.47 2291
6561.24 2314
6562.00 2275
6562.77 2433
6563.53 2393
6564.30 2601
6565.06 2669
6565.83 2631
6566.59 2896
6567.36 2781
6568.12 2948
6568.88 3020
6569.65 2860
6570.41 2865
6571.18 2772
6571.94 2712
6572.71 2844
6573.47 2986
6574.24 2988
6575.00 3415
6575.77 3438
6576.53 3670
6577.30 3782
6578.07 3734
6578.83 3782
6579.60 3719
6580.36 3678
6581.13 3926
6581.89 3688
6582.66 3584
6583.42 3627
6584.19 3529
6584.96 3347
6585.72 3177
6586.49 3318
6587.25 3240
6588.02 3145
6588.78 2931
6589.55 2875
6590.32 3024
6591.08 3015
6591.85 3124
6592.61 3330
6593.38 3461
6594.15 3694
6594.91 4067
6595.68 4330
6596.45 4615
6597.21 4705
6597.98 4729
6598.75 4670
6599.51 4485
6600.28 4283
6601.05 3861
6601.81 3538
6602.58 3229
6603.35 2922
6604.11 2889
6604.88 2751
6605.65 2597
6606.41 2587
6607.18 2548
6607.95 2314
6608.71 2357
6609.48 2429
6610.25 2386
6611.02 2388
6611.78 2338
6612.55 2461
6613.32 2388
6614.09 2344
6614.85 2294
6615.62 2182
6616.39 2155
6617.16 2230
6617.92 2098
6618.69 2015
6619.46 2114
6620.23 1989
6620.99 2067
6621.76 2162
6622.53 2184
6623.30 2093
6624.07 1910
6624.83 1997
6625.60 2087
6626.37 1994
6627.14 1979
6627.91 1999
6628.67 2123
6629.44 1987
6630.21 2005
6630.98 1907
6631.75 1820
6632.52 2001
6633.29 2078
6634.05 2384
6634.82 2252
6635.59 2388
6636.36 2473
6637.13 2534
6637.90 2471
6638.67 2380
6639.43 2348
6640.20 2191
6640.97 2110
6641.74 1977
6642.51 1978
6643.28 1853
6644.05 1908
6644.82 1805
6645.59 1823
6646.36 1823
6647.13 1731
6647.90 1728
6648.66 1741
6649.43 1746
6650.20 1722
6650.97 1845
6651.74 1769
6652.51 1829
6653.28 1838
6654.05 1779
6654.82 1774
6655.59 1799
6656.36 1833
6657.13 1787
6657.90 1781
6658.67 1710
6659.44 1927
6660.21 1837
6660.98 1586
6661.75 1761
6662.52 1784
6663.29 1774
6664.06 1699
6664.83 1688
6665.60 1543
6666.37 1699
6667.14 1641
6667.91 1693
6668.69 1603
6669.46 1738
6670.23 1683
6671.00 1668
6671.77 1682
6672.54 1714
6673.31 1663
6674.08 1522
6674.85 1735
6675.62 1643
6676.39 1610
6677.16 1597
6677.94 1693
6678.71 1742
6679.48 1718
6680.25 1716
6681.02 1767
6681.79 1697
6682.56 1778
6683.33 1881
6684.11 1890
6684.88 2146
6685.65 2147
6686.42 2177
6687.19 2210
6687.96 2307
6688.74 2238
6689.51 2202
6690.28 2046
6691.05 2037
6691.82 2021
6692.60 1881
6693.37 1770
6694.14 1666
6694.91 1590
6695.68 1678
6696.46 1551
6697.23 1523
6698.00 1514
6698.77 1491
6699.55 1607
6700.32 1566
6701.09 1534
6701.86 1613
6702.64 1622
6703.41 1558
6704.18 1596
6704.95 1678
6705.73 1527
6706.50 1446
6707.27 1490
6708.04 1519
6708.82 1675
6709.59 1523
6710.36 1499
6711.14 1617
6711.91 1644
6712.68 1434
6713.46 1473
6714.23 1480
6715.00 1422
6715.78 1460
6716.55 1412
6717.32 1316
6718.10 1277
6718.87 1350
6719.64 1373
6720.42 1310
6721.19 1359
6721.96 1375
6722.74 1320
6723.51 1270
6724.28 1317
6725.06 1432
6725.83 1414
6726.61 1395
6727.38 1443
6728.15 1365
6728.93 1332
6729.70 1329
6730.48 1287
6731.25 1344
6732.02 1266
6732.80 1287
6733.57 1372
6734.35 1437
6735.12 1421
6735.90 1365
6736.67 1402
6737.45 1533
6738.22 1619
6738.99 1485
6739.77 1389
6740.54 1389
6741.32 1414
6742.09 1553
6742.87 1498
6743.64 1438
6744.42 1546
6745.19 1450
6745.97 1452
6746.74 1429
6747.52 1497
6748.29 1555
6749.07 1469
6749.84 1572
6750.62 1497
6751.40 1598
6752.17 1665
6752.95 1686
6753.72 1862
6754.50 2060
6755.27 2167
6756.05 2139
6756.82 2008
6757.60 1980
6758.38 1861
6759.15 1768
6759.93 1594
6760.70 1448
6761.48 1379
6762.25 1372
6763.03 1371
6763.81 1338
6764.58 1411
6765.36 1459
6766.14 1510
6766.91 1374
6767.69 1471
6768.46 1563
6769.24 1472
6770.02 1478
6770.79 1420
6771.57 1405
6772.35 1346
6773.12 1416
6773.90 1396
6774.68 1360
6775.45 1259
6776.23 1256
6777.01 1346
6777.78 1319
6778.56 1310
6779.34 1393
6780.11 1412
6780.89 1281
6781.67 1196
6782.45 1303
6783.22 1324
6784.00 1247
6784.78 1219
6785.56 1236
6786.33 1233
6787.11 1238
6787.89 1189
6788.66 1212
6789.44 1200
6790.22 1212
6791.00 1230
6791.78 1265
6792.55 1225
6793.33 1264
6794.11 1196
6794.89 1170
6795.66 1189
6796.44 1224
6797.22 1154
6798.00 1088
6798.78 1116
6799.55 1202
6800.33 1230
6801.11 1104
6801.89 1104
6802.67 1110
6803.45 1151
6804.22 1169
6805.00 1177
6805.78 1198
6806.56 1181
6807.34 1279
6808.12 1327
6808.90 1255
6809.67 1201
6810.45 1199
6811.23 1240
6812.01 1114
6812.79 1020
6813.57 1128
6814.35 1166
6815.13 1194
6815.91 1150
6816.68 1133
6817.46 1177
6818.24 1188
6819.02 1196
6819.80 1103
6820.58 1162
6821.36 1258
6822.14 1218
6822.92 1211
6823.70 1258
6824.48 1289
6825.26 1287
6826.04 1221
6826.82 1235
6827.60 1251
6828.38 1287
6829.16 1232
6829.94 1232
6830.72 1281
6831.50 1189
6832.28 1191
6833.06 1215
6833.84 1296
6834.62 1227
6835.40 1207
6836.18 1202
6836.96 1339
6837.74 1249
6838.52 1299
6839.30 1344
6840.08 1274
6840.86 1233
6841.64 1207
6842.42 1241
6843.20 1221
6843.98 1285
6844.76 1214
6845.54 1236
6846.32 1179
6847.10 1177
6847.89 1271
6848.67 1235
6849.45 1547
6850.23 1674
6851.01 2001
6851.79 2468
6852.57 2628
6853.35 2654
6854.13 2918
6854.92 2937
6855.70 2811
6856.48 2446
6857.26 2264
6858.04 2013
6858.82 1967
6859.60 1792
6860.39 1627
6861.17 1571
6861.95 1505
6862.73 1417
6863.51 1475
6864.29 1337
6865.08 1398
6865.86 1414
6866.64 1469
6867.42 1573
6868.20 1760
6868.99 1707
6869.77 1692
6870.55 1688
6871.33 1629
6872.12 1685
6872.90 1662
6873.68 1680
6874.46 1534
6875.24 1484
6876.03 1440
6876.81 1387
6877.59 1422
6878.38 1398
6879.16 1406
6879.94 1549
6880.72 1744
6881.51 1602
6882.29 1574
6883.07 1647
6883.85 1732
6884.64 1625
6885.42 1774
6886.20 1893
6886.99 2108
6887.77 2351
6888.55 2774
6889.34 3094
6890.12 3340
6890.90 3252
6891.69 3205
6892.47 3021
6893.25 2788
6894.04 2445
6894.82 2290
6895.60 1902
6896.39 1875
6897.17 1748
6897.96 1718
6898.74 1801
6899.52 1807
6900.31 1871
6901.09 1754
6901.88 1882
6902.66 1878
6903.44 1796
6904.23 1870
6905.01 1926
6905.80 1821
6906.58 1780
6907.36 1862
6908.15 1762
6908.93 1710
6909.72 1732
6910.50 1707
6911.29 1708
6912.07 1772
6912.86 1646
6913.64 1578
6914.42 1552
6915.21 1595
6915.99 1490
6916.78 1594
6917.56 1526
6918.35 1546
6919.13 1537
6919.92 1523
6920.70 1500
6921.49 1601
6922.27 1601
6923.06 1599
6923.84 1622
6924.63 1645
6925.42 1506
6926.20 1462
6926.99 1574
6927.77 1612
6928.56 1624
6929.34 1651
6930.13 1710
6930.91 1576
6931.70 1518
6932.48 1696
6933.27 1767
6934.06 1905
6934.84 1763
6935.63 1866
6936.41 1940
6937.20 1850
6937.99 1838
6938.77 1986
6939.56 1905
6940.34 1694
6941.13 1800
6941.92 1890
6942.70 1930
6943.49 1879
6944.28 1934
6945.06 2041
6945.85 2044
6946.64 2275
6947.42 2218
6948.21 2264
6949.00 2138
6949.78 2063
6950.57 2111
6951.36 2139
6952.14 2075
6952.93 2047
6953.72 2068
6954.50 2075
6955.29 2134
6956.08 2216
6956.86 2131
6957.65 2229
6958.44 2351
6959.23 2425
6960.01 2527
6960.80 2514
6961.59 2473
6962.38 2578
6963.16 2548
6963.95 2419
6964.74 2426
6965.53 2297
6966.31 2320
6967.10 2335
6967.89 2497
6968.68 2585
6969.46 2580
6970.25 2645
6971.04 2747
6971.83 2788
6972.62 2875
6973.40 2868
6974.19 2950
6974.98 2944
6975.77 2900
6976.56 2829
6977.34 2755
6978.13 2879
6978.92 3030
6979.71 3016
6980.50 2952
6981.29 3077
6982.08 3301
6982.86 3603
6983.65 4091
6984.44 4917
6985.23 5932
6986.02 6957
6986.81 8121
6987.60 9243
6988.39 9758
6989.17 9565
6989.96 9220
6990.75 9185
6991.54 8310
6992.33 7368
6993.12 6486
6993.91 5473
6994.70 4764
6995.49 4223
6996.28 4008
6997.07 4246
6997.86 4490
6998.64 4918
6999.43 5642
7000.22 6979
7001.01 7955
7001.80 8940
7002.59 9594
7003.38 10045
7004.17 9847
7004.96 8901
7005.75 7862
7006.54 7067
7007.33 5810
7008.12 5013
7008.91 4278
7009.70 3538
7010.49 3030
7011.28 2817
7012.07 2802
7012.86 2780
7013.65 2690
7014.44 2840
7015.23 2631
7016.02 2742
7016.81 2832
7017.61 2954
7018.40 2760
7019.19 2690
7019.98 2493
7020.77 2351
7021.56 2244
7022.35 2198
7023.14 2197
7023.93 2181
7024.72 2114
7025.51 2191
7026.30 2171
7027.10 2303
7027.89 2315
7028.68 2331
7029.47 2432
7030.26 2444
7031.05 2447
7031.84 2284
7032.63 2119
7033.43 2077
7034.22 1976
7035.01 1928
7035.80 1929
7036.59 1878
7037.38 1858
7038.18 2051
7038.97 2048
7039.76 2019
7040.55 2170
7041.34 2156
7042.13 2230
7042.93 2283
7043.72 2148
7044.51 2205
7045.30 2171
7046.09 2091
7046.89 2029
7047.68 1934
7048.47 1968
7049.26 1913
7050.06 2106
7050.85 2119
7051.64 2015
7052.43 2275
7053.23 2444
7054.02 2388
7054.81 2251
7055.60 2211
7056.40 2149
7057.19 1978
7057.98 1980
7058.77 1882
7059.57 1796
7060.36 1822
7061.15 1809
7061.95 1755
7062.74 1674
7063.53 1698
7064.33 1722
7065.12 1852
7065.91 1937
7066.71 1921
7067.50 1921
7068.29 1772
7069.09 1746
7069.88 1883
7070.67 1838
7071.47 1773
7072.26 1766
7073.05 1635
7073.85 1698
7074.64 1654
7075.44 1734
7076.23 1735
7077.02 1706
7077.82 1686
7078.61 1597
7079.41 1572
7080.20 1664
7080.99 1728
7081.79 1667
7082.58 1563
7083.38 1458
7084.17 1503
7084.96 1524
7085.76 1496
7086.55 1354
7087.35 1449
7088.14 1534
7088.94 1567
7089.73 1498
7090.53 1578
7091.32 1689
7092.12 1625
7092.91 1643
7093.71 1584
7094.50 1506
7095.29 1367
7096.09 1369
7096.88 1402
7097.68 1403
7098.48 1348
7099.27 1323
7100.07 1248
7100.86 1279
7101.66 1229
7102.45 1300
7103.25 1174
7104.04 1155
7104.84 1249
7105.63 1239
7106.43 1265
7107.22 1147
7108.02 1064
7108.82 1084
7109.61 1144
7110.41 1060
7111.20 1041
7112.00 1125
7112.79 1033
7113.59 1083
7114.39 1060
7115.18 1147
7115.98 1087
7116.77 1095
7117.57 1137
7118.37 1117
7119.16 1130
7119.96 1062
7120.76 1052
7121.55 1064
7122.35 1138
7123.15 1044
7123.94 1013
7124.74 1105
7125.53 1065
7126.33 1076
7127.13 1030
7127.93 1057
7128.72 1053
7129.52 1060
7130.32 1137
7131.11 1130
7131.91 1145
7132.71 1080
7133.50 1079
7134.30 1115
7135.10 1153
7135.90 1168
7136.69 1122
7137.49 1031
7138.29 1024
7139.08 1063
7139.88 1008
7140.68 983
7141.48 999
7142.27 1077
7143.07 1082
7143.87 1050
7144.67 1068
7145.46 1090
7146.26 1078
7147.06 1128
7147.86 1090
7148.66 1083
7149.45 967
7150.25 1064
7151.05 1090
7151.85 1009
7152.65 1067
7153.44 1078
7154.24 1014
7155.04 993
7155.84 950
7156.64 994
7157.44 976
7158.23 981
7159.03 990
7159.83 1056
7160.63 1072
7161.43 1057
7162.23 1046
7163.03 1002
7163.83 963
7164.62 924
7165.42 991
7166.22 949
7167.02 954
7167.82 982
7168.62 966
7169.42 892
7170.22 948
7171.02 981
7171.82 981
7172.61 1003
7173.41 1012
7174.21 1014
7175.01 991
7175.81 1027
7176.61 1008
7177.41 1017
7178.21 916
7179.01 932
7179.81 936
7180.61 880
7181.41 911
7182.21 961
7183.01 1022
7183.81 1110
7184.61 1042
7185.41 1026
7186.21 1086
7187.01 1113
7187.81 1094
7188.61 1025
7189.41 1007
7190.21 968
7191.01 931
7191.81 903
7192.61 864
7193.41 801
7194.21 842
7195.01 855
7195.81 825
7196.61 824
7197.41 847
7198.21 873
7199.01 908
7199.82 903
7200.62 848
7201.42 869
7202.22 899
7203.02 813
7203.82 851
7204.62 827
7205.42 874
7206.22 848
7207.02 779
7207.83 865
7208.63 930
7209.43 857
7210.23 784
7211.03 819
7211.83 909
7212.63 891
7213.44 832
7214.24 818
7215.04 824
7215.84 851
7216.64 869
7217.44 829
7218.25 796
7219.05 798
7219.85 848
7220.65 827
7221.45 815
7222.26 896
7223.06 875
7223.86 785
7224.66 872
7225.46 876
7226.27 892
7227.07 864
7227.87 877
7228.67 908
7229.48 838
7230.28 918
7231.08 906
7231.88 894
7232.69 859
7233.49 808
7234.29 869
7235.09 919
7235.90 901
7236.70 975
7237.50 862
7238.30 841
7239.11 941
7239.91 978
7240.71 1056
7241.52 1061
7242.32 980
7243.12 968
7243.93 1047
7244.73 1035
7245.53 1040
7246.34 991
7247.14 996
7247.94 906
7248.75 888
7249.55 958
7250.35 1025
7251.16 994
7251.96 893
7252.76 874
7253.57 872
7254.37 930
7255.18 1002
7255.98 983
7256.78 974
7257.59 925
7258.39 978
7259.20 939
7260.00 934
7260.80 907
7261.61 957
7262.41 986
7263.22 900
7264.02 851
7264.83 950
7265.63 1008
7266.43 1027
7267.24 1041
7268.04 1051
7268.85 1099
7269.65 1130
7270.46 1152
7271.26 1175
7272.07 1057
7272.87 1111
7273.68 1157
7274.48 1145
7275.29 1159
7276.09 1173
7276.90 1165
7277.70 1136
7278.51 1158
7279.31 1187
7280.12 1182
7280.92 1190
7281.73 1265
7282.53 1396
7283.34 1591
7284.14 1791
7284.95 1986
7285.76 2317
7286.56 2574
7287.37 2913
7288.17 2849
7288.98 2820
7289.78 2678
7290.59 2377
7291.40 2037
7292.20 1830
7293.01 1683
7293.81 1438
7294.62 1316
7295.43 1358
7296.23 1271
7297.04 1136
7297.84 1153
7298.65 1147
7299.46 1153
7300.26 1192
7301.07 1221
7301.88 1201
7302.68 1132
7303.49 1143
7304.30 1189
7305.10 1243
7305.91 1216
7306.72 1302
7307.52 1327
7308.33 1280
7309.14 1334
7309.94 1376
7310.75 1484
7311.56 1524
7312.36 1530
7313.17 1476
7313.98 1658
7314.79 1596
7315.59 1538
7316.40 1599
7317.21 1684
7318.01 1808
7318.82 1765
7319.63 1869
7320.44 2137
7321.24 2221
7322.05 2217
7322.86 2404
7323.67 2586
7324.47 2350
7325.28 2439
7326.09 2244
7326.90 1995
7327.71 1776
7328.51 1787
7329.32 1598
7330.13 1432
7330.94 1400
7331.75 1345
7332.55 1318
7333.36 1141
7334.17 1112
7334.98 1202
7335.79 1155
7336.60 1158
7337.40 1314
7338.21 1275
7339.02 1217
7339.83 1283
7340.64 1152
7341.45 1200
7342.26 1281
7343.06 1223
7343.87 1202
7344.68 1250
7345.49 1309
7346.30 1266
7347.11 1214
7347.92 1223
7348.73 1174
7349.54 1223
7350.34 1218
7351.15 1177
7351.96 1135
7352.77 1137
7353.58 1174
7354.39 1170
7355.20 1163
7356.01 1111
7356.82 1040
7357.63 1093
7358.44 1020
7359.25 1105
7360.06 1169
7360.87 1140
7361.68 1148
7362.49 1222
7363.30 1211
7364.11 1303
7364.92 1303
7365.73 1346
7366.54 1281
7367.35 1167
7368.16 1212
7368.97 1332
7369.78 1247
7370.59 1221
7371.40 1232
7372.21 1197
7373.02 1256
7373.83 1198
7374.64 1250
7375.45 1135
7376.26 1244
7377.07 1239
7377.88 1291
7378.69 1211
7379.50 1389
7380.31 1649
7381.12 1681
7381.94 1806
7382.75 1860
7383.56 2050
7384.37 2035
7385.18 1938
7385.99 1934
7386.80 1830
7387.61 1615
7388.42 1563
7389.23 1569
7390.05 1454
7390.86 1197
7391.67 1149
7392.48 1211
7393.29 1290
7394.10 1283
7394.92 1140
7395.73 1107
7396.54 1068
7397.35 1170
7398.16 1313
7398.97 1411
7399.79 1278
7400.60 1437
7401.41 1625
7402.22 1579
7403.03 1599
7403.85 1612
7404.66 1621
7405.47 1606
7406.28 1491
7407.09 1352
7407.91 1361
7408.72 1338
7409.53 1447
7410.34 1312
7411.16 1241
7411.97 1142
7412.78 1170
7413.59 1134
7414.41 1150
7415.22 1110
7416.03 908
7416.84 911
7417.66 975
7418.47 1006
7419.28 1017
7420.10 1037
7420.91 977
7421.72 931
7422.54 1014
7423.35 948
7424.16 979
7424.97 901
7425.79 962
7426.60 962
7427.41 933
7428.23 820
7429.04 998
7429.86 931
7430.67 940
7431.48 860
7432.30 902
7433.11 940
7433.92 880
7434.74 845
7435.55 900
7436.36 872
7437.18 893
7437.99 900
7438.81 869
7439.62 880
7440.43 938
7441.25 879
7442.06 901
7442.88 884
7443.69 907
7444.51 939
7445.32 946
7446.13 923
7446.95 900
7447.76 847
7448.58 871
7449.39 859
7450.21 833
7451.02 841
7451.84 818
7452.65 848
7453.47 875
7454.28 802
7455.10 781
7455.91 778
7456.73 817
7457.54 873
7458.36 786
7459.17 870
7459.99 842
7460.80 866
7461.62 820
7462.43 842
7463.25 835
7464.06 856
7464.88 766
7465.69 827
7466.51 798
7467.32 796
7468.14 782
7468.96 765
7469.77 808
7470.59 842
7471.40 899
7472.22 959
7473.03 890
7473.85 816
7474.67 790
7475.48 768
7476.30 772
7477.11 786
7477.93 773
7478.75 777
7479.56 776
7480.38 801
7481.20 816
7482.01 762
7482.83 769
7483.65 726
7484.46 740
7485.28 717
7486.09 780
7486.91 739
7487.73 727
7488.54 690
7489.36 763
7490.18 760
7491.00 783
7491.81 707
7492.63 703
7493.45 637
7494.26 676
7495.08 757
7495.90 745
7496.71 765
7497.53 755
7498.35 730
7499.17 709
7499.98 783
7500.80 790
7501.62 795
7502.44 683
7503.25 680
7504.07 646
7504.89 693
7505.71 694
7506.52 675
7507.34 673
7508.16 719
7508.98 752
7509.80 672
7510.61 703
7511.43 733
7512.25 730
7513.07 814
7513.89 727
7514.70 654
7515.52 666
7516.34 643
7517.16 684
7517.98 674
7518.79 715
7519.61 722
7520.43 701
7521.25 690
7522.07 729
7522.89 722
7523.71 748
7524.52 664
7525.34 690
7526.16 719
7526.98 655
7527.80 758
7528.62 640
7529.44 649
7530.26 657
7531.08 742
7531.89 713
7532.71 710
7533.53 722
7534.35 740
7535.17 676
7535.99 675
7536.81 691
7537.63 712
7538.45 720
7539.27 682
7540.09 756
7540.91 697
7541.73 694
7542.55 714
7543.37 734
7544.19 708
7545.01 653
7545.83 667
7546.65 725
7547.47 771
7548.29 768
7549.11 705
7549.93 608
7550.75 612
7551.57 643
7552.39 654
7553.21 638
7554.03 694
7554.85 666
7555.67 627
7556.49 690
7557.31 699
7558.13 704
7558.95 651
7559.77 736
7560.59 694
7561.41 715
7562.23 673
7563.05 645
7563.87 718
7564.69 675
7565.52 633
7566.34 635
7567.16 630
7567.98 615
7568.80 632
7569.62 601
7570.44 625
7571.26 675
7572.08 764
7572.91 659
7573.73 612
7574.55 657
7575.37 709
7576.19 662
7577.01 672
7577.83 693
7578.66 676
7579.48 712
7580.30 691
7581.12 648
7581.94 533
7582.77 544
7583.59 651
7584.41 665
7585.23 673
7586.05 641
7586.88 657
7587.70 662
7588.52 624
7589.34 637
7590.16 673
7590.99 678
7591.81 724
7592.63 687
7593.45 679
7594.28 676
7595.10 687
7595.92 680
7596.74 663
7597.57 663
7598.39 692
7599.21 646
7600.03 690
7600.86 636
7601.68 714
7602.50 687
7603.33 743
7604.15 695
7604.97 779
7605.80 722
7606.62 790
7607.44 844
7608.26 813
7609.09 893
7609.91 805
7610.73 756
7611.56 773
7612.38 727
7613.21 726
7614.03 795
7614.85 709
7615.68 682
7616.50 746
7617.32 704
7618.15 751
7618.97 836
7619.80 785
7620.62 729
7621.44 784
7622.27 868
7623.09 857
7623.92 758
7624.74 691
7625.56 767
7626.39 804
7627.21 763
7628.04 721
7628.86 789
7629.68 764
7630.51 734
7631.33 782
7632.16 780
7632.98 890
7633.81 845
7634.63 813
7635.46 844
7636.28 857
7637.11 837
7637.93 828
7638.76 860
7639.58 718
7640.41 767
7641.23 687
7642.06 703
7642.88 672
7643.71 600
7644.53 636
7645.36 733
7646.18 652
7647.01 689
7647.83 658
7648.66 665
7649.48 627
7650.31 705
7651.14 641
7651.96 657
7652.79 657
7653.61 700
7654.44 627
7655.26 630
7656.09 652
7656.92 590
7657.74 582
7658.57 600
7659.39 632
7660.22 638
7661.05 629
7661.87 673
7662.70 669
7663.52 639
7664.35 680
7665.18 652
7666.00 658
7666.83 572
7667.66 559
7668.48 587
7669.31 657
7670.14 640
7670.96 649
7671.79 625
7672.62 575
7673.44 660
7674.27 617
7675.10 647
7675.92 656
7676.75 662
7677.58 633
7678.40 627
7679.23 595
7680.06 616
7680.89 584
7681.71 676
7682.54 643
7683.37 619
7684.19 589
7685.02 582
7685.85 568
7686.68 558
7687.50 628
7688.33 603
7689.16 710
7689.99 600
7690.81 563
7691.64 648
7692.47 615
7693.30 585
7694.13 627
7694.95 608
7695.78 655
7696.61 581
7697.44 636
7698.27 607
7699.09 640
7699.92 675
7700.75 603
7701.58 631
7702.41 630
7703.24 558
7704.06 654
7704.89 697
7705.72 631
7706.55 665
7707.38 644
7708.21 685
7709.04 642
7709.86 603
7710.69 560
7711.52 644
7712.35 662
7713.18 580
7714.01 578
7714.84 699
7715.67 654
7716.50 627
7717.32 686
7718.15 614
7718.98 596
7719.81 689
7720.64 635
7721.47 617
7722.30 590
7723.13 641
7723.96 675
7724.79 618
7725.62 555
7726.45 674
7727.28 590
7728.11 608
7728.94 644
7729.77 670
7730.60 624
7731.43 654
7732.26 660
7733.09 590
7733.92 603
7734.75 584
7735.58 625
7736.41 598
7737.24 655
7738.07 641
7738.90 612
7739.73 637
7740.56 651
7741.39 678
7742.22 643
7743.05 680
7743.88 603
7744.71 627
7745.54 703
7746.37 655
7747.20 662
7748.03 720
7748.87 770
7749.70 819
7750.53 888
7751.36 793
7752.19 830
7753.02 795
7753.85 789
7754.68 702
7755.51 669
7756.34 671
7757.18 685
7758.01 631
7758.84 569
7759.67 640
7760.50 610
7761.33 614
7762.16 662
7763.00 701
7763.83 699
7764.66 680
7765.49 755
7766.32 681
7767.16 685
7767.99 666
7768.82 596
7769.65 701
7770.48 671
7771.31 688
7772.15 671
7772.98 621
7773.81 679
7774.64 682
7775.48 654
7776.31 726
7777.14 693
7777.97 644
7778.81 701
7779.64 678
7780.47 624
7781.30 647
7782.14 650
7782.97 615
7783.80 584
7784.63 548
7785.47 652
7786.30 652
7787.13 616
7787.97 671
7788.80 618
7789.63 650
7790.46 662
7791.30 664
7792.13 607
7792.96 683
7793.80 692
7794.63 720
7795.46 625
7796.30 659
7797.13 706
7797.96 613
7798.80 659
7799.63 715
7800.46 718
7801.30 770
7802.13 822
7802.97 781
7803.80 768
7804.63 719
7805.47 660
7806.30 730
7807.13 725
7807.97 699
7808.80 695
7809.64 788
7810.47 758
7811.31 768
7812.14 757
7812.97 747
7813.81 776
7814.64 832
7815.48 872
7816.31 887
7817.15 1004
7817.98 989
7818.82 1091
7819.65 1098
7820.48 1071
7821.32 966
7822.15 965
7822.99 932
7823.82 872
7824.66 857
7825.49 820
7826.33 858
7827.16 871
7828.00 801
7828.83 867
7829.67 916
7830.50 872
7831.34 809
7832.17 844
7833.01 841
7833.85 847
7834.68 822
7835.52 863
7836.35 907
7837.19 940
7838.02 876
7838.86 846
7839.69 887
7840.53 902
7841.37 905
7842.20 931
7843.04 887
7843.87 841
7844.71 846
7845.55 937
7846.38 912
7847.22 866
7848.05 849
7848.89 758
7849.73 709
7850.56 719
7851.40 709
7852.24 722
7853.07 775
7853.91 726
7854.74 761
7855.58 848
7856.42 725
7857.25 696
7858.09 821
7858.93 813
7859.76 708
7860.60 768
7861.44 697
7862.28 731
7863.11 732
7863.95 803
7864.79 763
7865.62 692
7866.46 711
7867.30 699
7868.14 755
7868.97 796
7869.81 775
7870.65 807
7871.48 687
7872.32 729
7873.16 746
7874.00 711
7874.83 743
7875.67 804
7876.51 827
7877.35 713
7878.19 855
7879.02 807
7879.86 828
7880.70 942
7881.54 844
7882.37 858
7883.21 840
7884.05 905
7884.89 797
7885.73 823
7886.57 767
7887.40 800
7888.24 815
7889.08 759
7889.92 669
7890.76 747
7891.60 785
7892.43 879
7893.27 837
7894.11 855
7894.95 934
7895.79 852
7896.63 797
7897.47 823
7898.30 802
7899.14 787
7899.98 772
7900.82 866
7901.66 916
7902.50 919
7903.34 860
7904.18 828
7905.02 861
7905.86 807
7906.70 841
7907.54 843
7908.37 822
7909.21 842
7910.05 779
7910.89 767
7911.73 774
7912.57 761
7913.41 837
7914.25 787
7915.09 833
7915.93 853
7916.77 937
7917.61 926
7918.45 991
7919.29 1020
7920.13 1066
7920.97 1102
7921.81 1163
7922.65 1130
7923.49 1037
7924.33 925
7925.17 847
7926.01 801
7926.85 789
7927.69 808
7928.53 765
7929.37 703
7930.21 628
7931.05 628
7931.90 617
7932.74 710
7933.58 708
7934.42 635
7935.26 706
7936.10 676
7936.94 690
7937.78 633
7938.62 639
7939.46 626
7940.30 614
7941.14 641
7941.99 585
7942.83 643
7943.67 705
7944.51 710
7945.35 640
7946.19 678
7947.03 630
7947.88 708
7948.72 685
7949.56 700
7950.40 681
7951.24 670
7952.08 643
7952.93 676
7953.77 658
7954.61 727
7955.45 629
7956.29 666
7957.13 702
7957.98 682
7958.82 693
7959.66 667
7960.50 748
7961.35 758
7962.19 741
7963.03 645
7963.87 732
7964.71 733
7965.56 681
7966.40 692
7967.24 707
7968.08 707
7968.93 691
7969.77 715
7970.61 727
7971.45 778
7972.30 738
7973.14 711
7973.98 698
7974.83 672
7975.67 695
7976.51 681
7977.36 727
7978.20 651
7979.04 624
7979.88 624
7980.73 643
7981.57 714
7982.41 662
7983.26 722
7984.10 721
7984.94 675
7985.79 660
7986.63 658
7987.47 673
7988.32 626
7989.16 620
7990.01 639
7990.85 629
7991.69 650
7992.54 647
7993.38 569
7994.23 579
7995.07 572
7995.91 610
7996.76 633
7997.60 633
7998.45 668
7999.29 630
8000.13 612
8000.98 629
8001.82 630
8002.67 641
8003.51 644
8004.36 618
8005.20 652
8006.04 604
8006.89 561
8007.73 527
8008.58 583
8009.42 669
8010.27 598
8011.11 563
8011.96 595
8012.80 605
8013.65 502
8014.49 542
8015.34 564
8016.18 589
8017.03 583
8017.87 581
8018.72 590
8019.56 551
8020.41 570
8021.25 623
8022.10 592
8022.95 558
8023.79 590
8024.64 483
8025.48 540
8026.33 568
8027.17 591
8028.02 571
8028.86 581
8029.71 554
8030.56 539
8031.40 524
8032.25 550
8033.09 565
8033.94 592
8034.79 537
8035.63 626
8036.48 609
8037.32 577
8038.17 572
8039.02 548
8039.86 619
8040.71 557
8041.56 576
8042.40 542
8043.25 524
8044.10 545
8044.94 538
8045.79 533
8046.64 559
8047.48 541
8048.33 587
8049.18 607
8050.02 621
8050.87 521
8051.72 593
8052.56 632
8053.41 588
8054.26 590
8055.11 510
8055.95 472
8056.80 518
8057.65 528
8058.49 610
8059.34 497
8060.19 558
8061.04 515
8061.88 489
8062.73 512
8063.58 544
8064.43 619
8065.27 595
8066.12 519
8066.97 511
8067.82 561
8068.67 635
8069.51 554
8070.36 503
8071.21 490
8072.06 478
8072.91 529
8073.75 549
8074.60 563
8075.45 579
8076.30 480
8077.15 526
8078.00 519
8078.84 495
8079.69 504
8080.54 489
8081.39 544
8082.24 594
8083.09 583
8083.94 575
8084.78 537
8085.63 506
8086.48 489
8087.33 635
8088.18 622
8089.03 541
8089.88 530
8090.73 472
8091.58 546
8092.42 558
8093.27 593
8094.12 582
8094.97 503
8095.82 501
8096.67 546
8097.52 488
8098.37 558
8099.22 550
8100.07 498
8100.92 544
8101.77 534
8102.62 538
8103.47 528
8104.32 534
8105.17 573
8106.02 541
8106.87 608
8107.72 523
8108.57 565
8109.42 559
8110.27 570
8111.12 560
8111.97 492
8112.82 499
8113.67 541
8114.52 551
8115.37 488
8116.22 540
8117.07 539
8117.92 529
8118.77 563
8119.62 644
8120.47 647
8121.32 585
8122.17 633
8123.02 610
8123.87 537
8124.72 581
8125.57 583
8126.43 584
8127.28 606
8128.13 517
8128.98 524
8129.83 525
8130.68 500
8131.53 553
8132.38 593
8133.23 524
8134.09 501
8134.94 588
8135.79 534
8136.64 564
8137.49 600
8138.34 601
8139.19 563
8140.05 593
8140.90 615
8141.75 599
8142.60 558
8143.45 579
8144.30 631
8145.16 626
8146.01 656
8146.86 622
8147.71 648
8148.56 688
8149.42 619
8150.27 650
8151.12 657
8151.97 600
8152.83 639
8153.68 654
8154.53 660
8155.38 665
8156.24 738
8157.09 677
8157.94 735
8158.79 751
8159.65 707
8160.50 780
8161.35 761
8162.20 682
8163.06 672
8163.91 581
8164.76 588
8165.62 622
8166.47 633
8167.32 569
8168.17 616
8169.03 640
8169.88 623
8170.73 577
8171.59 548
8172.44 628
8173.29 605
8174.15 635
8175.00 596
8175.85 529
8176.71 580
8177.56 592
8178.42 574
8179.27 533
8180.12 601
8180.98 583
8181.83 562
8182.68 537
8183.54 532
8184.39 519
8185.25 548
8186.10 521
8186.95 496
8187.81 568
8188.66 573
8189.52 562
8190.37 572
8191.22 564
8192.08 525
8192.93 508
8193.79 492
8194.64 505
8195.50 565
8196.35 507
8197.21 528
8198.06 560
8198.92 588
8199.77 559
8200.63 599
8201.48 569
8202.33 523
8203.19 549
8204.04 512
8204.90 536
8205.75 553
8206.61 549
8207.47 580
8208.32 551
8209.18 552
8210.03 462
8210.89 493
8211.74 558
8212.60 541
8213.45 603
8214.31 577
8215.16 584
8216.02 515
8216.87 497
8217.73 537
8218.59 548
8219.44 587
8220.30 608
8221.15 566
8222.01 507
8222.87 492
8223.72 587
8224.58 719
8225.43 664
8226.29 733
8227.15 734
8228.00 675
8228.86 585
8229.71 694
8230.57 608
8231.43 525
8232.28 536
8233.14 537
8234.00 529
8234.85 655
8235.71 543
8236.57 585
8237.42 546
8238.28 508
8239.14 528
8239.99 524
8240.85 538
8241.71 569
8242.56 564
8243.42 579
8244.28 553
8245.14 547
8245.99 594
8246.85 574
8247.71 587
8248.56 496
8249.42 528
8250.28 548
8251.14 546
8251.99 536
8252.85 574
8253.71 614
8254.57 602
8255.42 571
8256.28 555
8257.14 531
8258.00 569
8258.86 557
8259.71 547
8260.57 590
8261.43 527
8262.29 494
8263.15 528
8264.00 540
8264.86 559
8265.72 486
8266.58 508
8267.44 510
8268.29 536
8269.15 524
8270.01 555
8270.87 598
8271.73 524
8272.59 532
8273.45 482
8274.30 561
8275.16 537
8276.02 500
8276.88 544
8277.74 600
8278.60 539
8279.46 493
8280.32 529
8281.18 538
8282.03 524
8282.89 530
8283.75 549
8284.61 545
8285.47 552
8286.33 550
8287.19 565
8288.05 485
8288.91 583
8289.77 605
8290.63 607
8291.49 596
8292.35 624
8293.21 552
8294.07 509
8294.93 558
8295.78 506
8296.64 530
8297.50 581
8298.36 601
8299.22 562
8300.08 594
8300.94 598
8301.80 552
8302.66 630
8303.52 568
8304.38 594
8305.25 611
8306.11 573
8306.97 556
8307.83 659
8308.69 633
8309.55 585
8310.41 630
8311.27 539
8312.13 580
8312.99 549
8313.85 619
8314.71 516
8315.57 545
8316.43 517
8317.29 526
8318.15 578
8319.02 574
8319.88 619
8320.74 624
8321.60 539
8322.46 646
8323.32 633
8324.18 582
8325.04 559
8325.90 590
8326.77 575
8327.63 550
8328.49 543
8329.35 575
8330.21 582
8331.07 561
8331.93 578
8332.80 578
8333.66 560
8334.52 600
8335.38 593
8336.24 621
8337.11 565
8337.97 593
8338.83 589
8339.69 628
8340.55 584
8341.42 559
8342.28 588
8343.14 684
8344.00 613
8344.86 552
8345.73 582
8346.59 669
8347.45 626
8348.31 579
8349.18 581
8350.04 592
8350.90 602
8351.76 559
8352.63 613
8353.49 583
8354.35 603
8355.22 605
8356.08 536
8356.94 621
8357.80 632
8358.67 632
8359.53 634
8360.39 647
8361.26 647
8362.12 607
8362.98 523
8363.85 606
8364.71 592
8365.57 615
8366.44 565
8367.30 611
8368.16 632
8369.03 619
8369.89 639
8370.75 687
8371.62 599
8372.48 607
8373.35 614
8374.21 586
8375.07 561
8375.94 596
8376.80 612
8377.67 629
8378.53 677
8379.39 678
8380.26 645
8381.12 709
8381.99 655
8382.85 633
8383.71 631
8384.58 645
8385.44 695
8386.31 693
8387.17 682
8388.04 669
8388.90 696
8389.77 748
8390.63 720
8391.50 672
8392.36 722
8393.22 726
8394.09 710
8394.95 654
8395.82 602
8396.68 735
8397.55 713
8398.41 723
8399.28 743
8400.14 740
8401.01 723
8401.88 770
8402.74 761
8403.61 802
8404.47 801
8405.34 702
8406.20 737
8407.07 769
8407.93 718
8408.80 833
8409.66 791
8410.53 854
8411.40 764
8412.26 727
8413.13 808
8413.99 812
8414.86 794
8415.73 796
8416.59 859
8417.46 846
8418.32 848
8419.19 775
8420.06 827
8420.92 858
8421.79 878
8422.65 902
8423.52 928
8424.39 860
8425.25 916
8426.12 985
8426.99 958
8427.85 980
8428.72 1015
8429.59 1037
8430.45 1028
8431.32 1079
8432.19 1074
8433.05 1028
8433.92 1008
8434.79 987
8435.65 1108
8436.52 1027
8437.39 1024
8438.26 1093
8439.12 1172
8439.99 1210
8440.86 1294
8441.73 1362
8442.59 1329
8443.46 1391
8444.33 1371
8445.19 1409
8446.06 1541
8446.93 1477
8447.80 1506
8448.67 1492
8449.53 1373
8450.40 1466
8451.27 1460
8452.14 1518
8453.00 1576
8453.87 1614
8454.74 1684
8455.61 1851
8456.48 2107
8457.34 2265
8458.21 2612
8459.08 2875
8459.95 2864
8460.82 3150
8461.69 2897
8462.55 2663
8463.42 2558
8464.29 2355
8465.16 2130
8466.03 1938
8466.90 1699
8467.77 1709
8468.63 1852
8469.50 2196
8470.37 2690
8471.24 3370
8472.11 4246
8472.98 4791
8473.85 5168
8474.72 5181
8475.58 4642
8476.45 4194
8477.32 3642
8478.19 3127
8479.06 2524
8479.93 2060
8480.80 1757
8481.67 1609
8482.54 1440
8483.41 1279
8484.28 1167
8485.15 1089
8486.02 1160
8486.89 1172
8487.76 1138
8488.63 1118
8489.50 1060
8490.37 1104
8491.24 1141
8492.11 1076
8492.98 1013
8493.85 1005
8494.72 1039
8495.59 959
8496.46 995
8497.33 1127
8498.20 1044
8499.07 1072
8499.94 1103
8500.81 1148
8501.68 1118
8502.55 1093
8503.42 1071
8504.29 969
8505.16 1017
8506.03 985
8506.90 1082
8507.77 1133
8508.64 1167
8509.51 1120
8510.38 1158
8511.25 1318
8512.13 1241
8513.00 1216
8513.87 1218
8514.74 1268
8515.61 1178
8516.48 1149
8517.35 1024
8518.22 996
8519.09 1007
8519.97 1009
8520.84 943
8521.71 985
8522.58 1008
8523.45 938
8524.32 980
8525.19 993
8526.07 1015
8526.94 1016
8527.81 952
8528.68 1078
8529.55 1011
8530.43 1031
8531.30 1052
8532.17 1057
8533.04 1096
8533.91 1092
8534.79 1151
8535.66 1303
8536.53 1183
8537.40 1113
8538.27 1132
8539.15 1190
8540.02 1163
8540.89 1166
8541.76 1072
8542.64 1053
8543.51 1052
8544.38 1106
8545.25 1084
8546.13 1100
8547.00 1052
8547.87 1064
8548.74 1114
8549.62 1143
8550.49 1155
8551.36 1118
8552.24 1170
8553.11 1147
8553.98 1118
8554.86 1048
8555.73 1126
8556.60 1204
8557.48 1204
8558.35 1118
8559.22 1095
8560.10 1068
8560.97 1040
8561.84 1022
8562.72 929
8563.59 930
8564.46 886
8565.34 903
8566.21 870
8567.08 859
8567.96 800
8568.83 871
8569.71 929
8570.58 971
8571.45 856
8572.33 847
8573.20 837
8574.08 900
8574.95 859
8575.82 793
8576.70 850
8577.57 842
8578.45 881
8579.32 810
8580.20 783
8581.07 723
8581.94 810
8582.82 803
8583.69 766
8584.57 798
8585.44 812
8586.32 844
8587.19 804
8588.07 798
8588.94 804
8589.82 806
8590.69 851
8591.57 816
8592.44 761
8593.32 826
8594.19 841
8595.07 815
8595.94 827
8596.82 726
8597.69 773
8598.57 785
8599.44 836
8600.32 818
8601.19 739
8602.07 750
8602.95 810
8603.82 839
8604.70 794
8605.57 758
8606.45 906
8607.32 808
8608.20 754
8609.08 846
8609.95 866
8610.83 773
8611.70 825
8612.58 795
8613.46 826
8614.33 873
8615.21 820
8616.08 787
8616.96 756
8617.84 810
8618.71 824
8619.59 817
8620.47 809
8621.34 901
8622.22 894
8623.10 870
8623.97 881
8624.85 928
8625.73 927
8626.60 942
8627.48 955
8628.36 950
8629.23 1025
8630.11 995
8630.99 991
8631.87 921
8632.74 949
8633.62 949
8634.50 869
8635.37 888
8636.25 965
8637.13 983
8638.01 1020
8638.88 996
8639.76 996
8640.64 996
8641.52 985
8642.39 1002
8643.27 977
8644.15 1038
8645.03 1030
8645.90 1039
8646.78 1029
8647.66 1045
8648.54 1009
8649.42 1113
8650.29 1091
8651.17 1080
8652.05 1098
8652.93 1040
8653.81 1125
8654.68 1147
8655.56 1219
8656.44 1164
8657.32 1179
8658.20 1123
8659.08 1131
8659.95 1126
8660.83 1120
8661.71 1168
8662.59 1160
8663.47 1166
8664.35 1079
8665.23 1141
8666.10 1104
8666.98 1190
8667.86 1199
8668.74 1253
8669.62 1102
8670.50 1124
8671.38 1341
8672.26 1346
8673.14 1434
8674.02 1631
8674.90 1800
8675.77 2024
8676.65 2128
8677.53 2270
8678.41 2423
8679.29 2301
8680.17 2119
8681.05 2066
8681.93 1900
8682.81 1871
8683.69 1561
8684.57 1485
8685.45 1461
8686.33 1393
8687.21 1279
8688.09 1303
8688.97 1356
8689.85 1390
8690.73 1452
8691.61 1749
8692.49 2037
8693.37 2526
8694.25 2949
8695.13 3171
8696.01 3417
8696.89 3491
8697.77 3302
8698.65 2979
8699.53 2736
8700.41 2298
8701.29 1831
8702.17 1696
8703.05 1479
8703.94 1284
8704.82 1340
8705.70 1207
8706.58 1083
8707.46 1056
8708.34 1026
8709.22 1007
8710.10 1021
8710.98 951
8711.86 1006
8712.75 971
8713.63 999
8714.51 1022
8715.39 919
8716.27 903
8717.15 855
8718.03 896
8718.91 926
8719.80 938
8720.68 860
8721.56 840
8722.44 836
8723.32 902
8724.20 871
8725.09 889
8725.97 880
8726.85 822
8727.73 793
8728.61 871
8729.50 966
8730.38 903
8731.26 928
8732.14 945
8733.02 1033
8733.91 1027
8734.79 1105
8735.67 1056
8736.55 956
8737.44 966
8738.32 938
8739.20 907
8740.08 908
8740.97 901
8741.85 892
8742.73 802
8743.61 797
8744.50 788
8745.38 789
8746.26 825
8747.15 833
8748.03 774
8748.91 794
8749.79 759
8750.68 740
8751.56 771
8752.44 820
8753.33 917
8754.21 771
8755.09 779
8755.98 821
8756.86 847
8757.74 877
8758.63 843
8759.51 790
8760.39 856
8761.28 755
8762.16 869
8763.05 804
8763.93 842
8764.81 831
8765.70 878
8766.58 833
8767.46 834
8768.35 894
8769.23 843
8770.12 822
8771.00 803
8771.89 841
8772.77 852
8773.65 900
8774.54 891
8775.42 809
8776.31 855
8777.19 849
8778.08 825
8778.96 819
8779.84 797
8780.73 722
8781.61 673
8782.50 772
8783.38 730
8784.27 715
8785.15 702
8786.04 713
8786.92 737
8787.81 777
8788.69 711
8789.58 693
8790.46 671
8791.35 646
8792.23 706
8793.12 689
8794.00 672
8794.89 663
8795.77 663
8796.66 715
8797.55 658
8798.43 647
8799.32 702
8800.20 675
8801.09 686
8801.97 675
8802.86 685
8803.74 677
8804.63 632
8805.52 671
8806.40 691
8807.29 668
8808.17 715
8809.06 750
8809.95 712
8810.83 632
8811.72 668
8812.60 628
8813.49 628
8814.38 615
8815.26 627
8816.15 604
8817.04 636
8817.92 644
8818.81 652
8819.70 655
8820.58 674
8821.47 661
8822.36 566
8823.24 590
8824.13 572
8825.02 641
8825.90 690
8826.79 638
8827.68 546
8828.56 612
8829.45 655
8830.34 650
8831.23 570
8832.11 584
8833.00 643
8833.89 574
8834.77 551
8835.66 571
8836.55 620
8837.44 628
8838.32 566
8839.21 557
8840.10 532
8840.99 609
8841.88 610
8842.76 599
8843.65 496
8844.54 592
8845.43 607
8846.31 547
8847.20 549
8848.09 543
8848.98 548
8849.87 578
8850.75 568
8851.64 621
8852.53 534
8853.42 519
8854.31 526
8855.20 521
8856.08 561
8856.97 512
8857.86 525
8858.75 528
8859.64 536
8860.53 556
8861.42 500
8862.30 495
8863.19 497
8864.08 506
8864.97 544
8865.86 591
8866.75 604
8867.64 597
8868.53 574
8869.42 533
8870.30 507
8871.19 610
8872.08 609
8872.97 530
8873.86 535
8874.75 500
8875.64 552
8876.53 533
8877.42 513
8878.31 538
8879.20 552
8880.09 542
8880.98 523
8881.87 477
8882.76 509
8883.65 578
8884.54 532
8885.43 511
8886.32 452
8887.21 501
8888.10 536
8888.99 537
8889.88 515
8890.77 440
8891.66 510
8892.55 512
8893.44 509
8894.33 530
8895.22 469
8896.11 441
8897.00 516
8897.89 557
8898.78 503
8899.67 496
8900.56 463
8901.45 542
8902.34 533
8903.23 485
8904.12 449
8905.02 494
8905.91 526
8906.80 516
8907.69 475
8908.58 566
8909.47 547
8910.36 457
8911.25 481
8912.14 552
8913.04 520
8913.93 495
8914.82 453
8915.71 514
8916.60 553
8917.49 518
8918.38 500
8919.28 550
8920.17 493
8921.06 516
8921.95 508
8922.84 495
8923.73 450
8924.63 489
8925.52 464
8926.41 454
8927.30 476
8928.19 433
8929.09 471
8929.98 502
8930.87 463
8931.76 480
8932.65 521
8933.55 522
8934.44 533
8935.33 470
8936.22 525
8937.12 519
8938.01 476
8938.90 477
8939.79 456
8940.69 429
8941.58 475
8942.47 527
8943.37 521
8944.26 497
8945.15 561
8946.04 464
8946.94 483
8947.83 473
8948.72 522
8949.62 467
8950.51 459
8951.40 438
8952.30 452
8953.19 498
8954.08 436
8954.98 465
8955.87 439
8956.76 511
8957.66 445
8958.55 447
8959.44 489
8960.34 468
8961.23 481
8962.12 480
8963.02 444
8963.91 466
8964.81 491
8965.70 464
8966.59 459
8967.49 457
8968.38 449
8969.28 517
8970.17 502
8971.06 525
8971.96 534
8972.85 500
8973.75 478
8974.64 536
8975.54 516
8976.43 441
8977.32 460
8978.22 522
8979.11 543
8980.01 517
8980.90 522
8981.80 535
8982.69 485
8983.59 483
8984.48 435
8985.38 457
8986.27 480
8987.17 450
8988.06 458
8988.96 481
8989.85 440
8990.75 429
8991.64 476
8992.54 508
8993.43 515
8994.33 448
8995.22 431
8996.12 466
8997.01 491
8997.91 415
8998.81 431
8999.70 398
9000.60 453
9001.49 431
9002.39 452
9003.28 444
9004.18 422
9005.08 465
9005.97 440
9006.87 485
9007.76 485
9008.66 416
9009.56 418
9010.45 468
9011.35 433
9012.24 426
9013.14 411
9014.04 442
9014.93 459
9015.83 453
9016.73 476
9017.62 442
9018.52 398
9019.42 445
9020.31 409
9021.21 450
9022.11 441
9023.00 466
9023.90 425
9024.80 455
9025.69 441
9026.59 473
9027.49 450
9028.38 375
9029.28 463
9030.18 465
9031.08 429
9031.97 469
9032.87 434
9033.77 384
9034.66 408
9035.56 400
9036.46 392
9037.36 373
9038.25 354
9039.15 372
9040.05 438
9040.95 425
9041.85 480
9042.74 504
9043.64 453
9044.54 432
9045.44 428
9046.33 430
9047.23 425
9048.13 432
9049.03 376
9049.93 348
9050.82 383
9051.72 404
9052.62 366
9053.52 411
9054.42 445
9055.32 505
9056.21 489
9057.11 488
9058.01 423
9058.91 427
9059.81 442
9060.71 443
9061.61 386
9062.50 440
9063.40 446
9064.30 453
9065.20 489
9066.10 398
9067.00 484
9067.90 449
9068.80 403
9069.70 421
9070.60 456
9071.49 429
9072.39 447
9073.29 426
9074.19 414
9075.09 459
9075.99 494
9076.89 396
9077.79 403
9078.69 472
9079.59 489
9080.49 476
9081.39 458
9082.29 482
9083.19 466
9084.09 407
9084.99 434
9085.89 417
9086.79 460
9087.69 451
9088.59 492
9089.49 477
9090.39 384
9091.29 459
9092.19 466
9093.09 421
9093.99 468
9094.89 537
9095.79 479
9096.69 460
9097.59 463
9098.49 445
9099.39 417
9100.29 428
9101.19 444
9102.09 466
9102.99 447
9103.90 509
9104.80 448
9105.70 510
9106.60 420
9107.50 441
9108.40 422
9109.30 428
9110.20 458
9111.10 441
9112.00 433
9112.91 440
9113.81 456
9114.71 428
9115.61 507
9116.51 436
9117.41 387
9118.31 423
9119.22 436
9120.12 425
9121.02 431
9121.92 401
9122.82 417
9123.72 444
9124.63 470
9125.53 405
9126.43 435
9127.33 471
9128.23 458
9129.14 386
9130.04 404
9130.94 444
9131.84 457
9132.74 431
9133.65 417
9134.55 409
9135.45 410
9136.35 381
9137.26 410
9138.16 427
9139.06 491
9139.96 477
9140.87 450
9141.77 429
9142.67 465
9143.57 452
9144.48 444
9145.38 426
9146.28 445
9147.19 456
9148.09 461
9148.99 457
9149.90 423
9150.80 410
9151.70 444
9152.60 455
9153.51 430
9154.41 457
9155.31 415
9156.22 406
9157.12 425
9158.02 423
9158.93 382
9159.83 377
9160.74 406
9161.64 398
9162.54 429
9163.45 404
9164.35 445
9165.25 388
9166.16 458
9167.06 423
9167.97 382
9168.87 387
9169.77 427
9170.68 441
9171.58 404
9172.49 421
9173.39 407
9174.30 423
9175.20 441
9176.10 415
9177.01 430
9177.91 495
9178.82 471
9179.72 487
9180.63 427
9181.53 413
9182.44 366
9183.34 415
9184.25 451
9185.15 477
9186.05 506
9186.96 435
9187.86 428
9188.77 429
9189.67 361
9190.58 429
9191.48 449
9192.39 419
9193.30 426
9194.20 418
9195.11 395
9196.01 409
9196.92 425
9197.82 431
9198.73 430
9199.63 452
9200.54 411
9201.44 402
9202.35 469
9203.26 409
9204.16 464
9205.07 486
9205.97 420
9206.88 463
9207.78 485
9208.69 423
9209.60 446
9210.50 450
9211.41 408
9212.32 353
9213.22 444
9214.13 445
9215.03 386
9215.94 376
9216.85 428
9217.75 462
9218.66 475
9219.57 453
9220.47 474
9221.38 508
9222.29 428
9223.19 484
9224.10 466
9225.01 431
9225.91 413
9226.82 434
9227.73 416
9228.63 412
9229.54 440
9230.45 446
9231.36 450
9232.26 413
9233.17 387
9234.08 406
9234.98 421
9235.89 458
9236.80 450
9237.71 472
9238.61 448
9239.52 458
9240.43 442
9241.34 442
9242.24 347
9243.15 412
9244.06 435
9244.97 443
9245.87 445
9246.78 401
9247.69 427
9248.60 426
9249.51 456
9250.41 469
9251.32 399
9252.23 412
9253.14 442
9254.05 429
9254.96 402
9255.86 386
9256.77 450
9257.68 446
9258.59 422
9259.50 471
9260.41 432
9261.31 445
9262.22 436
9263.13 470
9264.04 444
9264.95 439
9265.86 385
9266.77 403
9267.68 437
9268.58 424
9269.49 377
9270.40 383
9271.31 427
9272.22 457
9273.13 415
9274.04 421
9274.95 416
9275.86 386
9276.77 390
9277.68 450
9278.59 417
9279.50 392
9280.40 376
9281.31 376
9282.22 408
9283.13 392
9284.04 398
9284.95 409
9285.86 396
9286.77 413
9287.68 419
9288.59 433
9289.50 413
9290.41 394
9291.32 414
9292.23 418
9293.14 439
9294.05 415
9294.96 406
9295.87 380
9296.78 444
9297.69 386
9298.60 431
9299.52 459
9300.43 454
9301.34 476
9302.25 496
9303.16 470
9304.07 451
9304.98 455
9305.89 475
9306.80 428
9307.71 393
9308.62 468
9309.53 508
9310.44 443
9311.36 451
9312.27 562
9313.18 597
9314.09 492
9315.00 472
9315.91 461
9316.82 475
9317.73 423
9318.64 419
9319.56 425
9320.47 459
9321.38 458
9322.29 476
9323.20 422
9324.11 436
9325.03 417
9325.94 513
9326.85 488
9327.76 421
9328.67 404
9329.59 463
9330.50 529
9331.41 452
9332.32 407
9333.23 412
9334.15 421
9335.06 434
9335.97 448
9336.88 436
9337.79 423
9338.71 460
9339.62 481
9340.53 460
9341.44 454
9342.36 422
9343.27 471
9344.18 444
9345.09 446
9346.01 514
9346.92 420
9347.83 435
9348.75 468
9349.66 510
9350.57 443
9351.48 426
9352.40 472
9353.31 509
9354.22 472
9355.14 422
9356.05 375
9356.96 422
9357.88 377
9358.79 416
9359.70 421
9360.62 449
9361.53 432
9362.44 446
9363.36 462
9364.27 420
9365.19 432
9366.10 481
9367.01 419
9367.93 405
9368.84 457
9369.75 464
9370.67 424
9371.58 444
9372.50 448
9373.41 440
9374.32 441
9375.24 426
9376.15 432
9377.07 470
9377.98 455
9378.90 453
9379.81 442
9380.72 437
9381.64 429
9382.55 446
9383.47 417
9384.38 431
9385.30 430
9386.21 479
9387.13 478
9388.04 493
9388.96 428
9389.87 471
9390.79 507
9391.70 502
9392.62 486
9393.53 474
9394.45 478
9395.36 511
9396.28 556
9397.19 512
9398.11 479
9399.02 442
9399.94 470
9400.85 456
9401.77 414
9402.68 507
9403.60 469
9404.52 504
9405.43 470
9406.35 460
9407.26 495
9408.18 495
9409.09 455
9410.01 478
9410.93 457
9411.84 477
9412.76 474
9413.67 484
9414.59 415
9415.51 428
9416.42 515
9417.34 508
9418.26 473
9419.17 437
9420.09 432
9421.00 494
9421.92 446
9422.84 445
9423.75 425
9424.67 468
9425.59 463
9426.50 467
9427.42 494
9428.34 504
9429.25 479
9430.17 421
9431.09 427
9432.00 502
9432.92 460
9433.84 442
9434.76 472
9435.67 526
9436.59 519
9437.51 482
9438.42 527
9439.34 543
9440.26 536
9441.18 548
9442.09 533
9443.01 529
9443.93 500
9444.85 509
9445.76 530
9446.68 526
9447.60 552
9448.52 524
9449.43 585
9450.35 540
9451.27 592
9452.19 590
9453.11 637
9454.02 624
9454.94 694
9455.86 672
9456.78 794
9457.70 802
9458.62 694
9459.53 746
9460.45 641
9461.37 619
9462.29 639
9463.21 580
9464.13 533
9465.04 531
9465.96 543
9466.88 568
9467.80 550
9468.72 530
9469.64 469
9470.56 519
9471.48 497
9472.39 537
9473.31 534
9474.23 517
9475.15 514
9476.07 460
9476.99 504
9477.91 521
9478.83 505
9479.75 496
9480.67 491
9481.59 505
9482.51 571
9483.42 546
9484.34 532
9485.26 553
9486.18 563
9487.10 582
9488.02 558
9488.94 512
9489.86 543
9490.78 576
9491.70 535
9492.62 520
9493.54 578
9494.46 588
9495.38 604
9496.30 581
9497.22 540
9498.14 520
9499.06 516
9499.98 551
9500.90 473
9501.82 521
9502.74 468
9503.66 518
9504.58 565
9505.50 565
9506.43 542
9507.35 593
9508.27 585
9509.19 590
9510.11 540
9511.03 586
9511.95 571
9512.87 630
9513.79 577
9514.71 505
9515.63 575
9516.55 605
9517.48 575
9518.40 559
9519.32 636
9520.24 667
9521.16 622
9522.08 649
9523.00 575
9523.92 600
9524.85 614
9525.77 606
9526.69 611
9527.61 542
9528.53 569
9529.45 711
9530.38 672
9531.30 663
9532.22 725
9533.14 776
9534.06 769
9534.98 883
9535.91 1013
9536.83 1042
9537.75 1017
9538.67 911
9539.60 921
9540.52 872
9541.44 863
9542.36 817
9543.28 779
9544.21 749
9545.13 752
9546.05 658
9546.97 671
9547.90 723
9548.82 698
9549.74 618
9550.66 596
9551.59 664
9552.51 649
9553.43 573
9554.36 664
9555.28 580
9556.20 590
9557.13 691
9558.05 588
9558.97 666
9559.89 676
9560.82 622
9561.74 626
9562.66 669
9563.59 661
9564.51 682
9565.43 671
9566.36 680
9567.28 635
9568.20 670
9569.13 626
9570.05 593
9570.98 665
9571.90 637
9572.82 610
9573.75 646
9574.67 653
9575.60 631
9576.52 625
9577.44 570
9578.37 608
9579.29 586
9580.22 565
9581.14 635
9582.06 669
9582.99 662
9583.91 596
9584.84 603
9585.76 617
9586.69 608
9587.61 611
9588.53 599
9589.46 608
9590.38 586
9591.31 599
9592.23 638
9593.16 633
9594.08 642
9595.01 637
9595.93 618
9596.86 637
9597.78 656
9598.71 701
9599.63 646
9600.56 665
9601.48 682
9602.41 679
9603.33 664
9604.26 697
9605.18 706
9606.11 661
9607.03 715
9607.96 631
9608.89 682
9609.81 754
9610.74 698
9611.66 659
9612.59 689
9613.51 746
9614.44 716
9615.37 743
9616.29 782
9617.22 722
9618.14 694
9619.07 715
9620.00 748
9620.92 735
9621.85 739
9622.77 731
9623.70 819
9624.63 773
9625.55 739
9626.48 736
9627.41 705
9628.33 799
9629.26 780
9630.19 742
9631.11 733
9632.04 733
9632.97 827
9633.89 839
9634.82 789
9635.75 793
9636.67 813
9637.60 893
9638.53 944
9639.45 930
9640.38 916
9641.31 846
9642.23 917
9643.16 859
9644.09 917
9645.02 874
9645.94 927
9646.87 985
9647.80 973
9648.73 983
9649.65 1023
9650.58 1042
9651.51 1109
9652.44 1080
9653.36 1094
9654.29 1094
9655.22 1129
9656.15 1078
9657.08 1096
9658.00 1100
9658.93 1004
9659.86 1040
9660.79 1041
9661.72 1032
9662.64 985
9663.57 1055
9664.50 1115
9665.43 1109
9666.36 1097
9667.28 1059
9668.21 1063
9669.14 1101
9670.07 1109
9671.00 1139
9671.93 1177
9672.86 1204
9673.78 1199
9674.71 1198
9675.64 1188
9676.57 1206
9677.50 1159
9678.43 1179
9679.36 1234
9680.29 1221
9681.21 1238
9682.14 1145
9683.07 1220
9684.00 1372
9684.93 1385
9685.86 1345
9686.79 1392
9687.72 1386
9688.65 1444
9689.58 1466
9690.51 1484
9691.44 1364
9692.37 1397
9693.30 1384
9694.23 1419
9695.16 1345
9696.09 1323
9697.02 1478
9697.94 1465
9698.87 1695
9699.80 1801
9700.73 1937
9701.66 2058
9702.59 2124
9703.52 2214
9704.45 2203
9705.39 2147
9706.32 1983
9707.25 1778
9708.18 1657
9709.11 1589
9710.04 1518
9710.97 1526
9711.90 1496
9712.83 1488
9713.76 1423
9714.69 1516
9715.62 1559
9716.55 1563
9717.48 1713
9718.41 1744
9719.34 1786
9720.27 1696
9721.21 1625
9722.14 1602
9723.07 1482
9724.00 1432
9724.93 1350
9725.86 1372
9726.79 1354
9727.72 1223
9728.65 1207
9729.59 1223
9730.52 1208
9731.45 1268
9732.38 1249
9733.31 1291
9734.24 1298
9735.17 1432
9736.11 1384
9737.04 1426
9737.97 1373
9738.90 1318
9739.83 1277
9740.77 1239
9741.70 1281
9742.63 1274
9743.56 1142
9744.49 1124
9745.43 1059
9746.36 1070
9747.29 1152
9748.22 1074
9749.15 1035
9750.09 1003
9751.02 991
9751.95 1061
9752.88 1097
9753.82 997
9754.75 1000
9755.68 986
9756.61 915
9757.55 939
9758.48 956
9759.41 888
9760.35 858
9761.28 896
9762.21 901
9763.14 961
9764.08 975
9765.01 905
9765.94 966
9766.88 1008
9767.81 1025
9768.74 982
9769.68 842
9770.61 900
9771.54 943
9772.48 894
9773.41 914
9774.34 897
9775.28 935
9776.21 969
9777.14 953
9778.08 944
9779.01 916
9779.94 961
9780.88 972
9781.81 958
9782.75 1034
9783.68 1016
9784.61 1035
9785.55 909
9786.48 985
9787.42 948
9788.35 911
9789.28 932
9790.22 883
9791.15 938
9792.09 874
9793.02 847
9793.96 840
9794.89 863
9795.83 808
9796.76 798
9797.69 791
9798.63 788
9799.56 768
9800.50 795
9801.43 785
9802.37 831
9803.30 830
9804.24 786
9805.17 745
9806.11 784
9807.04 750
9807.98 789
9808.91 772
9809.85 656
9810.78 691
9811.72 681
9812.65 722
9813.59 767
9814.53 763
9815.46 706
9816.40 716
9817.33 833
9818.27 707
9819.20 754
9820.14 763
9821.07 700
9822.01 726
9822.95 672
9823.88 692
9824.82 638
9825.75 661
9826.69 683
9827.63 633
9828.56 644
9829.50 628
9830.43 689
9831.37 676
9832.31 617
9833.24 596
9834.18 687
9835.12 649
9836.05 669
9836.99 674
9837.93 609
9838.86 653
9839.80 639
9840.73 657
9841.67 579
9842.61 562
9843.55 660
9844.48 704
9845.42 667
9846.36 648
9847.29 677
9848.23 688
9849.17 666
9850.10 679
9851.04 663
9851.98 611
9852.92 644
9853.85 684
9854.79 622
9855.73 652
9856.67 618
9857.60 717
9858.54 676
9859.48 626
9860.42 644
9861.35 686
9862.29 703
9863.23 673
9864.17 657
9865.10 636
9866.04 609
9866.98 664
9867.92 628
9868.86 668
9869.79 631
9870.73 528
9871.67 607
9872.61 613
9873.55 547
9874.48 591
9875.42 544
9876.36 629
9877.30 659
9878.24 584
9879.18 615
9880.12 610
9881.05 633
9881.99 578
9882.93 584
9883.87 588
9884.81 582
9885.75 582
9886.69 588
9887.63 544
9888.56 553
9889.50 563
9890.44 576
9891.38 541
9892.32 528
9893.26 556
9894.20 574
9895.14 567
9896.08 564
9897.02 529
9897.96 542
9898.90 554
9899.84 573
9900.77 503
9901.71 482
9902.65 471
9903.59 502
9904.53 541
9905.47 500
9906.41 549
9907.35 616
9908.29 548
9909.23 500
9910.17 540
9911.11 554
9912.05 551
9912.99 514
9913.93 551
9914.87 528
9915.81 525
9916.75 509
9917.69 531
9918.63 482
9919.57 531
9920.52 521
9921.46 545
9922.40 542
9923.34 527
9924.28 598
9925.22 618
9926.16 601
9927.10 641
9928.04 627
9928.98 691
9929.92 689
9930.86 737
9931.80 766
9932.75 758
9933.69 800
9934.63 741
9935.57 668
9936.51 650
9937.45 640
9938.39 666
9939.33 586
9940.28 583
9941.22 591
9942.16 586
9943.10 520
9944.04 497
9944.98 497
9945.92 534
9946.87 503
9947.81 549
9948.75 505
9949.69 543
9950.63 476
9951.58 510
9952.52 456
9953.46 467
9954.40 456
9955.34 544
9956.29 551
9957.23 520
9958.17 465
9959.11 458
9960.06 466
9961.00 519
9961.94 522
9962.88 503
9963.83 480
9964.77 510
9965.71 478
9966.65 484
9967.60 553
9968.54 541
9969.48 518
9970.42 571
9971.37 526
9972.31 498
9973.25 502
9974.20 438
9975.14 455
9976.08 427
9977.03 478
9977.97 504
9978.91 477
9979.86 478
9980.80 448
9981.74 459
9982.69 460
9983.63 476
9984.57 549
9985.52 468
9986.46 456
9987.40 420
9988.35 398
9989.29 447
9990.23 475
9991.18 474
9992.12 482
9993.07 468
9994.01 451
9994.95 431
9995.90 452
9996.84 468
9997.79 516
9998.73 472
9999.67 490
10000.62 438
10001.56 450
10002.51 459
10003.45 453
10004.40 482
10005.34 491
10006.29 455
10007.23 450
10008.17 471
10009.12 475
10010.06 496
10011.01 475
10011.95 487
10012.90 495
10013.84 484
10014.79 497
10015.73 462
10016.68 438
10017.62 487
10018.57 446
10019.51 438
10020.46 386
10021.40 422
10022.35 475
10023.29 421
10024.24 421
10025.19 478
10026.13 477
10027.08 501
10028.02 509
10028.97 458
10029.91 435
10030.86 471
10031.80 510
10032.75 462
10033.70 431
10034.64 496
10035.59 468
10036.53 463
10037.48 422
10038.43 409
10039.37 440
10040.32 389
10041.26 408
10042.21 477
10043.16 428
10044.10 467
10045.05 499
10046.00 420
10046.94 454
10047.89 489
10048.84 458
10049.78 462
10050.73 434
10051.68 397
10052.62 417
10053.57 398
10054.52 422
10055.46 382
10056.41 389
10057.36 409
10058.30 467
10059.25 448
10060.20 463
10061.15 437
10062.09 461
10063.04 443
10063.99 480
10064.93 445
10065.88 449
10066.83 468
10067.78 443
10068.72 499
10069.67 442
10070.62 429
10071.57 408
10072.51 396
10073.46 363
10074.41 378
10075.36 409
10076.31 441
10077.25 407
10078.20 439
10079.15 468
10080.10 435
10081.05 373
10081.99 434
10082.94 412
10083.89 387
10084.84 437
10085.79 454
10086.74 429
10087.68 430
10088.63 412
10089.58 415
10090.53 443
10091.48 421
10092.43 385
10093.37 378
10094.32 363
10095.27 361
10096.22 397
10097.17 434
10098.12 388
10099.07 395
10100.02 444
10100.97 435
10101.91 463
10102.86 369
10103.81 380
10104.76 367
10105.71 368
10106.66 392
10107.61 416
10108.56 393
10109.51 374
10110.46 424
10111.41 376
10112.36 381
10113.31 389
10114.26 378
10115.21 417
10116.16 424
10117.11 385
10118.06 370
10119.01 408
10119.96 356
10120.91 414
10121.86 382
10122.81 383
10123.76 383
10124.71 385
10125.66 406
10126.61 427
10127.56 365
10128.51 426
10129.46 410
10130.41 450
10131.36 456
10132.31 418
10133.26 400
10134.21 405
10135.16 429
10136.11 353
10137.06 431
10138.01 419
10138.96 399
10139.91 399
10140.86 423
10141.82 396
10142.77 382
10143.72 382
10144.67 381
10145.62 344
10146.57 385
10147.52 375
10148.47 378
10149.42 380
10150.38 347
10151.33 390
10152.28 429
10153.23 363
10154.18 327
10155.13 379
10156.09 425
10157.04 397
10157.99 395
10158.94 397
10159.89 390
10160.84 382
10161.80 356
10162.75 414
10163.70 410
10164.65 443
10165.60 416
10166.56 420
10167.51 431
10168.46 407
10169.41 416
10170.36 422
10171.32 416
10172.27 440
10173.22 448
10174.17 426
10175.13 400
10176.08 360
10177.03 398
10177.98 415
10178.94 386
10179.89 396
10180.84 408
10181.80 447
10182.75 435
10183.70 413
10184.65 447
10185.61 422
10186.56 450
10187.51 397
10188.47 439
10189.42 430
10190.37 426
10191.33 480
10192.28 441
10193.23 472
10194.19 453
10195.14 430
10196.09 473
10197.05 472
10198.00 509
10198.95 486
10199.91 447
10200.86 437
10201.82 474
10202.77 442
10203.72 459
10204.68 445
10205.63 461
10206.58 451
10207.54 517
10208.49 534
10209.45 568
10210.40 567
10211.36 538
10212.31 519
10213.26 503
10214.22 506
10215.17 473
10216.13 438
10217.08 442
10218.04 447
10218.99 489
10219.94 437
10220.90 411
10221.85 439
10222.81 438
10223.76 407
10224.72 428
10225.67 439
10226.63 465
10227.58 393
10228.54 385
10229.49 379
10230.45 442
10231.40 417
10232.36 415
10233.31 395
10234.27 410
10235.22 426
10236.18 437
10237.14 532
10238.09 504
10239.05 547
10240.00 544
10240.96 483
10241.91 468
10242.87 490
10243.82 519
10244.78 434
10245.74 380
10246.69 394
10247.65 451
10248.60 443
10249.56 444
10250.52 363
10251.47 403
10252.43 398
10253.38 445
10254.34 410
10255.30 427
10256.25 449
10257.21 429
10258.17 395
10259.12 385
10260.08 385
10261.04 416
10261.99 415
10262.95 363
10263.91 354
10264.86 362
10265.82 400
10266.78 373
10267.73 400
10268.69 397
10269.65 456
10270.60 425
10271.56 390
10272.52 377
10273.47 379
10274.43 363
10275.39 400
10276.35 396
10277.30 345
10278.26 359
10279.22 397
10280.18 388
10281.13 421
10282.09 389
10283.05 407
10284.01 398
10284.96 377
10285.92 397
10286.88 367
10287.84 378
10288.79 427
10289.75 409
10290.71 373
10291.67 379
10292.63 392
10293.58 424
10294.54 399
10295.50 388
10296.46 429
10297.42 409
10298.38 414
10299.33 417
10300.29 420
10301.25 437
10302.21 367
10303.17 428
10304.13 400
10305.08 374
10306.04 386
10307.00 391
10307.96 386
10308.92 389
10309.88 386
10310.84 378
10311.80 384
10312.75 381
10313.71 421
10314.67 423
10315.63 427
10316.59 376
10317.55 385
10318.51 386
10319.47 386
10320.43 407
10321.39 363
10322.35 409
10323.31 377
10324.27 425
10325.23 412
10326.18 440
10327.14 442
10328.10 397
10329.06 428
10330.02 432
10330.98 436
10331.94 444
10332.90 468
10333.86 488
10334.82 513
10335.78 502
10336.74 476
10337.70 433
10338.66 441
10339.62 428
10340.58 428
10341.54 442
10342.50 399
10343.46 423
10344.43 398
10345.39 395
10346.35 411
10347.31 415
10348.27 401
10349.23 373
10350.19 383
10351.15 419
10352.11 400
10353.07 371
10354.03 376
10354.99 392
10355.95 423
10356.91 366
10357.88 413
10358.84 410
10359.80 368
10360.76 374
10361.72 340
10362.68 357
10363.64 326
10364.60 314
10365.57 340
10366.53 315
10367.49 349
10368.45 399
10369.41 417
10370.37 342
10371.34 354
10372.30 350
10373.26 360
10374.22 338
10375.18 365
10376.14 363
10377.11 378
10378.07 370
10379.03 359
10379.99 341
10380.95 398
10381.92 368
10382.88 366
10383.84 342
10384.80 341
10385.77 343
10386.73 371
10387.69 410
10388.65 376
10389.62 338
10390.58 355
10391.54 376
10392.50 350
10393.47 343
10394.43 380
10395.39 403
10396.35 387
10397.32 360
10398.28 364
10399.24 370
10400.21 324
10401.17 334
10402.13 370
10403.10 332
10404.06 326
10405.02 355
10405.99 368
10406.95 353
10407.91 357
10408.88 404
10409.84 376
10410.80 360
10411.77 385
10412.73 398
10413.69 402
10414.66 422
10415.62 405
10416.58 409
10417.55 408
10418.51 442
10419.48 418
10420.44 425
10421.40 466
10422.37 492
10423.33 554
10424.30 507
10425.26 473
10426.23 418
10427.19 439
10428.15 415
10429.12 357
10430.08 368
10431.05 400
10432.01 322
10432.98 375
10433.94 393
10434.91 392
10435.87 420
10436.83 375
10437.80 352
10438.76 379
10439.73 355
10440.69 336
10441.66 285
10442.62 390
10443.59 375
10444.55 384
10445.52 406
10446.48 393
10447.45 335
10448.41 325
10449.38 363
10450.35 376
10451.31 317
10452.28 323
10453.24 312
10454.21 338
10455.17 315
10456.14 328
10457.10 387
10458.07 341
10459.04 325
10460.00 292
10460.97 337
10461.93 368
10462.90 335
10463.87 339
10464.83 301
10465.80 359
10466.76 350
10467.73 327
10468.70 327
10469.66 331
10470.63 349
10471.59 352
10472.56 363
10473.53 307
10474.49 315
10475.46 359
10476.43 346
10477.39 330
10478.36 313
10479.33 337
10480.29 342
10481.26 259
10482.23 321
10483.19 337
10484.16 334
10485.13 343
10486.09 351
10487.06 329
10488.03 333
10489.00 377
10489.96 381
10490.93 349
10491.90 334
10492.87 324
10493.83 338
10494.80 345
10495.77 341
10496.73 391
10497.70 331
10498.67 339
10499.64 326
10500.61 350
10501.57 348
10502.54 390
10503.51 342
10504.48 336
10505.44 323
10506.41 347
10507.38 355
10508.35 340
10509.32 352
10510.28 340
10511.25 378
10512.22 365
10513.19 327
10514.16 337
10515.13 355
10516.09 351
10517.06 281
10518.03 294
10519.00 297
10519.97 344
10520.94 401
10521.91 328
10522.87 359
10523.84 339
10524.81 345
10525.78 352
10526.75 306
10527.72 320
10528.69 297
10529.66 335
10530.63 372
10531.59 305
10532.56 357
10533.53 342
10534.50 348
10535.47 357
10536.44 365
10537.41 344
10538.38 307
10539.35 278
10540.32 339
10541.29 329
10542.26 291
10543.23 309
10544.20 315
10545.17 316
10546.14 307
10547.11 389
10548.08 417
10549.05 375
10550.02 347
10550.99 331
10551.96 341
10552.93 351
10553.90 339
10554.87 380
10555.84 352
10556.81 369
10557.78 404
10558.75 351
10559.72 348
10560.69 400
10561.66 426
10562.63 461
10563.60 463
10564.57 520
10565.54 506
10566.51 464
10567.48 541
10568.45 504
10569.42 495
10570.40 438
10571.37 408
10572.34 429
10573.31 360
10574.28 369
10575.25 398
10576.22 416
10577.19 383
10578.16 366
10579.14 350
10580.11 376
10581.08 384
10582.05 377
10583.02 364
10583.99 388
10584.96 342
10585.94 402
10586.91 352
10587.88 330
10588.85 337
10589.82 368
10590.79 396
10591.77 359
10592.74 399
10593.71 356
10594.68 388
10595.65 381
10596.63 407
10597.60 366
10598.57 408
10599.54 429
10600.52 405
10601.49 346
10602.46 374
10603.43 356
10604.41 370
10605.38 365
10606.35 399
10607.32 397
10608.30 388
10609.27 379
10610.24 333
10611.21 333
10612.19 324
10613.16 339
10614.13 332
10615.11 384
10616.08 348
10617.05 327
10618.02 356
10619.00 368
10619.97 372
10620.94 353
10621.92 323
10622.89 341
10623.86 339
10624.84 334
10625.81 398
10626.78 405
10627.76 439
10628.73 416
10629.71 372
10630.68 393
10631.65 379
10632.63 387
10633.60 366
10634.57 367
10635.55 371
10636.52 365
10637.50 426
10638.47 425
10639.44 524
10640.42 525
10641.39 525
10642.37 507
10643.34 535
10644.31 524
10645.29 581
10646.26 514
10647.24 476
10648.21 480
10649.19 430
10650.16 416
10651.14 450
10652.11 424
10653.09 399
10654.06 400
10655.04 415
10656.01 368
10656.98 384
10657.96 436
10658.93 372
10659.91 360
10660.88 339
10661.86 354
10662.84 391
10663.81 353
10664.79 335
10665.76 359
10666.74 378
10667.71 367
10668.69 313
10669.66 404
10670.64 395
10671.61 424
10672.59 418
10673.56 353
10674.54 330
10675.52 336
10676.49 329
10677.47 338
10678.44 349
10679.42 319
10680.40 343
10681.37 336
10682.35 381
10683.32 398
10684.30 377
10685.28 408
10686.25 422
10687.23 357
10688.20 376
10689.18 429
10690.16 339
10691.13 325
10692.11 346
10693.09 311
10694.06 295
10695.04 327
10696.02 320
10696.99 331
10697.97 389
10698.95 371
10699.92 327
10700.90 364
10701.88 349
10702.85 329
10703.83 353
10704.81 338
10705.79 356
10706.76 309
10707.74 339
10708.72 338
10709.70 326
10710.67 324
10711.65 388
10712.63 348
10713.60 371
10714.58 362
10715.56 339
10716.54 357
10717.52 344
10718.49 336
10719.47 344
10720.45 348
10721.43 346
10722.40 355
10723.38 360
10724.36 305
10725.34 313
10726.32 362
10727.29 333
10728.27 337
10729.25 332
10730.23 367
10731.21 372
10732.19 359
10733.16 328
10734.14 367
10735.12 336
10736.10 324
10737.08 298
10738.06 324
10739.03 335
10740.01 389
10740.99 354
10741.97 340
10742.95 300
10743.93 319
10744.91 344
10745.89 317
10746.87 289
10747.84 360
10748.82 342
10749.80 301
10750.78 344
10751.76 329
10752.74 320
10753.72 272
10754.70 272
10755.68 272
10756.66 296
10757.64 360
10758.62 321
10759.60 309
10760.58 330
10761.56 322
10762.54 338
10763.52 321
10764.50 307
10765.48 303
10766.45 324
10767.43 311
10768.41 282
10769.39 304
10770.38 330
10771.36 340
10772.34 284
10773.32 290
10774.30 337
10775.28 352
10776.26 333
10777.24 337
10778.22 321
10779.20 302
10780.18 343
10781.16 331
10782.14 315
10783.12 326
10784.10 361
10785.08 312
10786.06 305
10787.04 325
10788.02 332
10789.00 342
10789.99 310
10790.97 325
10791.95 323
10792.93 320
10793.91 405
10794.89 376
10795.87 340
10796.85 336
10797.84 365
10798.82 313
10799.80 310
10800.78 307
10801.76 336
10802.74 303
10803.72 337
10804.71 302
10805.69 322
10806.67 327
10807.65 364
10808.63 373
10809.61 321
10810.60 341
10811.58 335
10812.56 332
10813.54 322
10814.52 345
10815.51 323
10816.49 327
10817.47 340
10818.45 354
10819.44 363
10820.42 368
10821.40 348
10822.38 341
10823.37 306
10824.35 336
10825.33 334
10826.31 385
10827.30 335
10828.28 338
10829.26 333
10830.24 358
10831.23 353
10832.21 322
10833.19 319
10834.18 318
10835.16 352
10836.14 326
10837.13 316
10838.11 295
10839.09 357
10840.07 349
10841.06 331
10842.04 325
10843.02 327
10844.01 348
10844.99 306
10845.98 375
10846.96 332
10847.94 325
10848.93 332
10849.91 344
10850.89 344
10851.88 360
10852.86 363
10853.84 360
10854.83 386
10855.81 354
10856.80 330
10857.78 361
10858.77 382
10859.75 339
10860.73 400
10861.72 392
10862.70 331
10863.69 333
10864.67 359
10865.66 376
10866.64 421
10867.62 407
10868.61 398
10869.59 383
10870.58 392
10871.56 410
10872.55 382
10873.53 372
10874.52 401
10875.50 382
10876.49 382
10877.47 405
10878.46 361
10879.44 391
10880.43 468
10881.41 429
10882.40 424
10883.38 407
10884.37 436
10885.35 455
10886.34 412
10887.32 412
10888.31 393
10889.29 432
10890.28 451
10891.27 463
10892.25 452
10893.24 460
10894.22 453
10895.21 443
10896.19 444
10897.18 435
10898.17 438
10899.15 453
10900.14 432
10901.12 460
10902.11 433
10903.10 403
10904.08 459
10905.07 478
10906.05 465
10907.04 488
10908.03 449
10909.01 438
10910.00 448
10910.99 439
10911.97 448
10912.96 463
10913.95 483
10914.93 441
10915.92 460
10916.91 439
10917.89 476
10918.88 482
10919.87 508
10920.85 481
10921.84 559
10922.83 564
10923.81 502
10924.80 531
10925.79 461
10926.78 512
10927.76 515
10928.75 455
10929.74 558
10930.73 502
10931.71 498
10932.70 529
10933.69 546
10934.68 527
10935.66 515
10936.65 501
10937.64 509
10938.63 537
10939.61 567
10940.60 561
10941.59 522
10942.58 555
10943.57 605
10944.55 526
10945.54 578
10946.53 554
10947.52 613
10948.51 618
10949.49 604
10950.48 605
10951.47 544
10952.46 595
10953.45 602
10954.44 601
10955.42 605
10956.41 648
10957.40 720
10958.39 803
10959.38 750
10960.37 831
10961.36 870
10962.34 894
10963.33 916
10964.32 910
10965.31 903
10966.30 904
10967.29 838
10968.28 819
10969.27 721
10970.26 730
10971.25 597
10972.24 624
10973.22 678
10974.21 705
10975.20 728
10976.19 641
10977.18 642
10978.17 717
10979.16 677
10980.15 686
10981.14 725
10982.13 647
10983.12 668
10984.11 695
10985.10 754
10986.09 718
10987.08 691
10988.07 722
10989.06 670
10990.05 691
10991.04 717
10992.03 668
10993.02 679
10994.01 772
10995.00 760
10995.99 792
10996.98 843
10997.97 931
10998.96 997
10999.95 1068
11000.94 1181
11001.93 1264
11002.92 1329
11003.92 1352
11004.91 1389
11005.90 1405
11006.89 1317
11007.88 1196
11008.87 1177
11009.86 1032
11010.85 921
11011.84 834
11012.83 760
11013.82 726
11014.82 735
11015.81 757
11016.80 665
11017.79 603
11018.78 670
11019.77 698
11020.76 597
11021.76 661
11022.75 640
11023.74 675
11024.73 605
11025.72 587
11026.71 577
11027.70 514
11028.70 547
11029.69 575
11030.68 566
11031.67 572
11032.66 568
11033.66 608
11034.65 571
11035.64 551
11036.63 558
11037.62 522
11038.62 516
11039.61 531
11040.60 639
11041.59 617
11042.59 526
11043.58 535
11044.57 543
11045.56 531
11046.56 586
11047.55 528
11048.54 503
11049.53 467
11050.53 454
11051.52 447
11052.51 451
11053.51 502
11054.50 518
11055.49 487
11056.49 494
11057.48 445
11058.47 493
11059.46 496
11060.46 463
11061.45 453
11062.44 462
11063.44 487
11064.43 477
11065.42 416
11066.42 430
11067.41 466
11068.41 457
11069.40 463
11070.39 471
11071.39 487
11072.38 473
11073.37 521
11074.37 540
11075.36 510
11076.36 494
11077.35 462
11078.34 474
11079.34 492
11080.33 522
11081.33 455
11082.32 429
11083.31 472
11084.31 481
11085.30 454
11086.30 451
11087.29 484
11088.29 463
11089.28 418
11090.28 490
11091.27 428
11092.27 426
11093.26 458
11094.25 438
11095.25 444
11096.24 472
11097.24 492
11098.23 424
11099.23 426
11100.22 443
11101.22 432
11102.21 426
11103.21 418
11104.20 423
11105.20 466
11106.20 428
11107.19 427
11108.19 485
11109.18 454
11110.18 454
11111.17 456
11112.17 436
11113.16 422
11114.16 393
11115.15 411
11116.15 421
11117.15 464
11118.14 387
11119.14 423
11120.13 442
11121.13 423
11122.13 431
11123.12 399
11124.12 439
11125.11 461
11126.11 409
11127.11 427
11128.10 450
11129.10 399
11130.10 427
11131.09 385
11132.09 404
11133.09 408
11134.08 422
11135.08 439
11136.07 423
11137.07 373
11138.07 390
11139.07 366
11140.06 389
11141.06 425
11142.06 399
11143.05 377
11144.05 405
11145.05 394
11146.04 407
11147.04 410
11148.04 400
11149.04 415
11150.03 404
11151.03 381
11152.03 402
11153.02 403
11154.02 343
11155.02 376
11156.02 373
11157.01 438
11158.01 396
11159.01 378
11160.01 414
11161.01 386
11162.00 396
11163.00 399
11164.00 374
11165.00 369
11165.99 365
11166.99 367
11167.99 355
11168.99 323
11169.99 364
11170.99 326
11171.98 363
11172.98 370
11173.98 372
11174.98 397
11175.98 381
11176.98 421
11177.97 360
11178.97 385
11179.97 364
11180.97 338
11181.97 310
11182.97 331
11183.97 347
11184.96 392
11185.96 366
11186.96 363
11187.96 352
11188.96 318
11189.96 369
11190.96 352
11191.96 417
11192.96 400
11193.96 345
11194.96 355
11195.96 381
11196.95 359
11197.95 382
11198.95 325
11199.95 331
11200.95 358
11201.95 405
11202.95 347
11203.95 354
11204.95 323
11205.95 336
11206.95 353
11207.95 343
11208.95 344
11209.95 365
11210.95 342
11211.95 339
11212.95 380
11213.95 337
11214.95 347
11215.95 366
11216.95 351
11217.95 344
11218.95 342
11219.95 371
11220.95 366
11221.95 367
11222.95 335
11223.95 334
11224.95 335
11225.96 332
11226.96 334
11227.96 348
11228.96 370
11229.96 366
11230.96 410
11231.96 368
11232.96 359
11233.96 328
11234.96 357
11235.96 410
11236.97 356
11237.97 351
11238.97 353
11239.97 343
11240.97 348
11241.97 343
11242.97 331
11243.98 369
11244.98 375
11245.98 366
11246.98 327
11247.98 408
11248.98 343
11249.98 304
11250.99 372
11251.99 329
11252.99 323
11253.99 312
11254.99 371
11256.00 351
11257.00 354
11258.00 379
11259.00 388
11260.00 328
11261.01 356
11262.01 355
11263.01 385
11264.01 321
11265.02 352
11266.02 376
11267.02 349
11268.02 344
11269.03 332
11270.03 299
11271.03 354
11272.03 377
11273.04 380
11274.04 397
11275.04 368
11276.05 326
11277.05 331
11278.05 351
11279.05 343
11280.06 340
11281.06 365
11282.06 367
11283.07 381
11284.07 390
11285.07 407
11286.08 375
11287.08 395
11288.08 368
11289.09 396
11290.09 377
11291.09 413
11292.10 369
11293.10 337
11294.11 330
11295.11 402
11296.11 415
11297.12 385
11298.12 342
11299.13 341
11300.13 338
11301.13 359
11302.14 356
11303.14 354
11304.15 347
11305.15 390
11306.15 407
11307.16 395
11308.16 409
11309.17 370
11310.17 355
11311.18 394
11312.18 369
11313.18 395
11314.19 445
11315.19 433
11316.20 466
11317.20 443
11318.21 438
11319.21 430
11320.22 439
11321.22 490
11322.23 436
11323.23 407
11324.24 399
11325.24 426
11326.25 385
11327.25 411
11328.26 378
11329.26 321
11330.27 361
11331.27 337
11332.28 358
11333.29 401
11334.29 424
11335.30 420
11336.30 413
11337.31 349
11338.31 360
11339.32 375
11340.33 342
11341.33 426
11342.34 458
11343.34 448
11344.35 429
11345.35 410
11346.36 462
11347.37 429
11348.37 448
11349.38 430
11350.39 430
11351.39 449
11352.40 400
11353.40 367
11354.41 340
11355.42 347
11356.42 361
11357.43 374
11358.44 341
11359.44 322
11360.45 320
11361.46 291
11362.46 309
11363.47 342
11364.48 363
11365.48 326
11366.49 364
11367.50 374
11368.50 315
11369.51 309
11370.52 364
11371.53 370
11372.53 332
11373.54 314
11374.55 353
11375.56 300
11376.56 318
11377.57 302
11378.58 287
11379.59 315
11380.59 277
11381.60 328
11382.61 351
11383.62 337
11384.62 363
11385.63 332
11386.64 306
11387.65 304
11388.65 340
11389.66 288
11390.67 350
11391.68 354
11392.69 280
11393.69 324
11394.70 321
11395.71 364
11396.72 329
11397.73 297
11398.74 304
11399.74 355
11400.75 340
11401.76 257
11402.77 288
11403.78 312
11404.79 311
11405.80 299
11406.80 298
11407.81 255
11408.82 338
11409.83 315
11410.84 308
11411.85 285
11412.86 274
11413.87 250
11414.88 262
11415.89 297
11416.89 330
11417.90 340
11418.91 297
11419.92 331
11420.93 326
11421.94 334
11422.95 284
11423.96 321
11424.97 315
11425.98 336
11426.99 332
11428.00 307
11429.01 285
11430.02 309
11431.03 344
11432.04 322
11433.05 304
11434.06 257
11435.07 300
11436.08 353
11437.09 327
11438.10 327
11439.11 329
11440.12 318
11441.13 309
11442.14 307
11443.15 321
11444.16 304
11445.17 343
11446.18 344
11447.19 333
11448.20 330
11449.21 326
11450.22 307
11451.23 306
11452.24 333
11453.25 253
11454.27 279
11455.28 291
11456.29 321
11457.30 324
11458.31 284
11459.32 319
11460.33 312
11461.34 324
11462.35 302
11463.36 282
11464.38 307
11465.39 371
11466.40 351
11467.41 324
11468.42 340
11469.43 314
11470.44 288
11471.46 265
11472.47 306
11473.48 312
11474.49 333
11475.50 312
11476.52 361
11477.53 356
11478.54 337
11479.55 321
11480.56 320
11481.57 306
11482.59 266
11483.60 294
11484.61 305
11485.62 297
11486.64 297
11487.65 275
11488.66 276
11489.67 311
11490.69 337
11491.70 334
11492.71 301
11493.72 294
11494.74 270
11495.75 303
11496.76 293
11497.77 282
11498.79 300
11499.80 352
11500.81 301
11501.83 317
11502.84 336
11503.85 308
11504.86 332
11505.88 332
11506.89 289
11507.90 346
11508.92 336
11509.93 327
11510.94 319
11511.96 334
11512.97 314
11513.98 336
11515.00 303
11516.01 320
11517.02 344
11518.04 294
11519.05 325
11520.07 327
11521.08 282
11522.09 340
11523.11 353
11524.12 320
11525.13 264
11526.15 251
11527.16 295
11528.18 297
11529.19 318
11530.21 339
11531.22 359
11532.23 330
11533.25 305
11534.26 260
11535.28 269
11536.29 321
11537.31 301
11538.32 319
11539.34 326
11540.35 325
11541.36 326
11542.38 327
11543.39 304
11544.41 264
11545.42 323
11546.44 325
11547.45 318
11548.47 289
11549.48 283
11550.50 339
11551.51 327
11552.53 290
11553.54 298
11554.56 336
11555.57 357
11556.59 339
11557.61 284
11558.62 322
11559.64 326
11560.65 325
11561.67 341
11562.68 325
11563.70 356
11564.71 348
11565.73 364
11566.75 376
11567.76 318
11568.78 346
11569.79 380
11570.81 337
11571.83 344
11572.84 332
11573.86 327
11574.87 356
11575.89 363
11576.91 340
11577.92 329
11578.94 355
11579.96 395
11580.97 338
11581.99 412
11583.00 428
11584.02 396
11585.04 379
11586.05 399
11587.07 448
11588.09 410
11589.10 393
11590.12 398
11591.14 382
11592.16 396
11593.17 410
11594.19 417
11595.21 434
11596.22 471
11597.24 570
11598.26 583
11599.28 570
11600.29 619
11601.31 671
11602.33 720
11603.34 688
11604.36 701
11605.38 667
11606.40 640
11607.41 677
11608.43 659
11609.45 568
11610.47 568
11611.49 485
11612.50 462
11613.52 397
11614.54 387
11615.56 400
11616.58 383
11617.59 387
11618.61 366
11619.63 398
11620.65 361
11621.67 352
11622.68 371
11623.70 350
11624.72 334
11625.74 338
11626.76 363
11627.78 341
11628.79 331
11629.81 327
11630.83 308
11631.85 375
11632.87 360
11633.89 337
11634.91 306
11635.93 355
11636.94 326
11637.96 325
11638.98 340
11640.00 319
11641.02 351
11642.04 366
11643.06 353
11644.08 340
11645.10 333
11646.12 309
11647.14 285
11648.16 311
11649.17 295
11650.19 331
11651.21 318
11652.23 333
11653.25 283
11654.27 309
11655.29 325
11656.31 307
11657.33 316
11658.35 330
11659.37 331
11660.39 291
11661.41 347
11662.43 302
11663.45 293
11664.47 312
11665.49 319
11666.51 311
11667.53 303
11668.55 311
11669.57 290
11670.59 322
11671.61 358
11672.63 325
11673.65 339
11674.67 378
11675.70 353
11676.72 340
11677.74 363
11678.76 378
11679.78 379
11680.80 334
11681.82 336
11682.84 335
11683.86 323
11684.88 358
11685.90 368
11686.92 313
11687.95 270
11688.97 323
11689.99 317
11691.01 335
11692.03 362
11693.05 391
11694.07 370
11695.10 352
11696.12 365
11697.14 333
11698.16 334
11699.18 344
11700.20 306
11701.22 299
11702.25 309
11703.27 328
11704.29 306
11705.31 285
11706.33 308
11707.36 336
11708.38 311
11709.40 286
11710.42 303
11711.44 310
11712.47 298
11713.49 281
11714.51 283
11715.53 297
11716.56 342
11717.58 298
11718.60 342
11719.62 308
11720.65 296
11721.67 291
11722.69 330
11723.71 279
11724.74 319
11725.76 295
11726.78 324
11727.80 293
11728.83 321
11729.85 289
11730.87 263
11731.90 274
11732.92 317
11733.94 286
11734.97 292
11735.99 319
11737.01 308
11738.04 283
11739.06 332
11740.08 309
11741.11 306
11742.13 316
11743.15 312
11744.18 336
11745.20 279
11746.22 317
11747.25 342
11748.27 350
11749.30 319
11750.32 364
11751.34 337
11752.37 295
11753.39 318
11754.42 303
11755.44 310
11756.46 345
11757.49 316
11758.51 322
11759.54 273
11760.56 304
11761.58 289
11762.61 299
11763.63 336
11764.66 285
11765.68 326
11766.71 344
11767.73 343
11768.76 313
11769.78 301
11770.81 340
11771.83 311
11772.86 305
11773.88 336
11774.91 332
11775.93 300
11776.96 313
11777.98 348
11779.01 342
11780.03 322
11781.06 311
11782.08 292
11783.11 295
11784.13 321
11785.16 346
11786.18 309
11787.21 308
11788.23 292
11789.26 271
11790.28 331
11791.31 313
11792.34 308
11793.36 294
11794.39 289
11795.41 297
11796.44 340
11797.47 319
11798.49 324
11799.52 368
11800.54 328
11801.57 338
11802.60 330
11803.62 361
11804.65 354
11805.67 281
11806.70 298
11807.73 318
11808.75 336
11809.78 318
11810.81 289
11811.83 320
11812.86 315
11813.89 307
11814.91 282
11815.94 319
11816.97 323
11817.99 308
11819.02 325
11820.05 332
11821.07 296
11822.10 317
11823.13 305
11824.16 314
11825.18 323
11826.21 318
11827.24 340
11828.26 317
11829.29 339
11830.32 361
11831.35 302
11832.37 333
11833.40 321
11834.43 335
11835.46 321
11836.48 377
11837.51 327
11838.54 302
11839.57 301
11840.59 324
11841.62 332
11842.65 342
11843.68 380
11844.71 370
11845.73 337
11846.76 342
11847.79 318
11848.82 332
11849.85 366
11850.88 348
11851.90 364
11852.93 319
11853.96 386
11854.99 377
11856.02 345
11857.05 327
11858.07 379
11859.10 352
11860.13 338
11861.16 364
11862.19 372
11863.22 405
11864.25 394
11865.28 356
11866.30 373
11867.33 361
11868.36 356
11869.39 359
11870.42 327
11871.45 380
11872.48 404
11873.51 401
11874.54 387
11875.57 447
11876.60 386
11877.63 407
11878.65 402
11879.68 368
11880.71 430
11881.74 434
11882.77 427
11883.80 440
11884.83 423
11885.86 402
11886.89 412
11887.92 423
11888.95 448
11889.98 424
11891.01 534
11892.04 475
11893.07 438
11894.10 423
11895.13 455
11896.16 508
11897.19 468
11898.22 403
11899.25 428
11900.28 490
11901.31 456
11902.34 528
11903.38 571
11904.41 611
11905.44 638
11906.47 587
11907.50 569
11908.53 556
11909.56 581
11910.59 554
11911.62 481
11912.65 517
11913.68 550
11914.71 551
11915.75 526
11916.78 500
11917.81 484
11918.84 515
11919.87 471
11920.90 454
11921.93 497
11922.96 486
11924.00 488
11925.03 450
11926.06 513
11927.09 538
11928.12 559
11929.15 534
11930.18 569
11931.22 633
11932.25 695
11933.28 663
11934.31 687
11935.34 866
11936.38 824
11937.41 831
11938.44 822
11939.47 754
11940.50 755
11941.54 708
11942.57 628
11943.60 580
11944.63 584
11945.67 516
11946.70 493
11947.73 499
11948.76 500
11949.80 506
11950.83 471
11951.86 452
11952.89 460
11953.93 477
11954.96 534
11955.99 454
11957.02 506
11958.06 460
11959.09 394
11960.12 388
11961.16 412
11962.19 411
11963.22 390
11964.26 458
11965.29 489
11966.32 469
11967.36 419
11968.39 429
11969.42 475
11970.46 448
11971.49 447
11972.52 432
11973.56 482
11974.59 439
11975.62 440
11976.66 434
11977.69 442
11978.73 439
11979.76 438
11980.79 399
11981.83 413
11982.86 447
11983.89 411
11984.93 378
11985.96 406
11987.00 448
11988.03 418
11989.07 428
11990.10 415
11991.13 379
11992.17 395
11993.20 430
11994.24 421
11995.27 373
11996.31 375
11997.34 440
11998.38 382
11999.41 392
12000.45 403
12001.48 418
12002.51 443
12003.55 438
12004.58 397
12005.62 455
12006.65 419
12007.69 377
12008.72 399
12009.76 454
12010.80 399
12011.83 367
12012.87 424
12013.90 411
12014.94 423
12015.97 438
12017.01 511
12018.04 464
12019.08 430
12020.11 429
12021.15 428
12022.19 476
12023.22 441
12024.26 470
12025.29 441
12026.33 367
12027.36 429
12028.40 389
12029.44 402
12030.47 467
12031.51 444
12032.54 428
12033.58 443
12034.62 426
12035.65 408
12036.69 419
12037.73 405
12038.76 429
12039.80 423
12040.84 385
12041.87 454
12042.91 447
12043.94 439
12044.98 453
12046.02 424
12047.06 392
12048.09 462
12049.13 416
12050.17 434
12051.20 424
12052.24 442
12053.28 438
12054.31 455
12055.35 475
12056.39 462
12057.43 455
12058.46 423
12059.50 450
12060.54 466
12061.57 429
12062.61 453
12063.65 467
12064.69 446
12065.72 436
12066.76 438
12067.80 521
12068.84 488
12069.88 498
12070.91 438
12071.95 432
12072.99 467
12074.03 494
12075.06 452
12076.10 445
12077.14 469
12078.18 448
12079.22 447
12080.26 481
12081.29 495
12082.33 506
12083.37 461
12084.41 433
12085.45 459
12086.49 504
12087.52 528
12088.56 537
12089.60 539
12090.64 499
12091.68 472
12092.72 494
12093.76 507
12094.79 496
12095.83 556
12096.87 528
12097.91 500
12098.95 542
12099.99 549
12101.03 512
12102.07 579
12103.11 605
12104.15 610
12105.19 615
12106.22 643
12107.26 660
12108.30 652
12109.34 653
12110.38 656
12111.42 643
12112.46 614
12113.50 590
12114.54 526
12115.58 506
12116.62 460
12117.66 456
12118.70 450
12119.74 443
12120.78 453
12121.82 432
12122.86 458
12123.90 405
12124.94 400
12125.98 352
12127.02 350
12128.06 399
12129.10 402
12130.14 398
12131.18 388
12132.22 378
12133.26 343
12134.30 379
12135.34 341
12136.38 378
12137.42 370
12138.47 349
12139.51 379
12140.55 381
12141.59 334
12142.63 333
12143.67 376
12144.71 382
12145.75 375
12146.79 389
12147.83 367
12148.87 354
12149.92 344
12150.96 350
12152.00 382
12153.04 356
12154.08 323
12155.12 346
12156.16 328
12157.21 313
12158.25 373
12159.29 396
12160.33 344
12161.37 381
12162.41 334
12163.46 326
12164.50 344
12165.54 359
12166.58 327
12167.62 371
12168.67 350
12169.71 349
12170.75 363
12171.79 384
12172.83 339
12173.88 342
12174.92 345
12175.96 357
12177.00 355
12178.05 349
12179.09 329
12180.13 343
12181.17 339
12182.22 342
12183.26 361
12184.30 369
12185.34 386
12186.39 350
12187.43 357
12188.47 390
12189.51 364
12190.56 324
12191.60 317
12192.64 323
12193.69 349
12194.73 336
12195.77 308
12196.82 344
12197.86 380
12198.90 406
12199.95 360
12200.99 390
12202.03 384
12203.08 325
12204.12 362
12205.16 337
12206.21 357
12207.25 359
12208.29 319
12209.34 304
12210.38 332
12211.43 340
12212.47 363
12213.51 389
12214.56 376
12215.60 305
12216.65 278
12217.69 357
12218.73 394
12219.78 341
12220.82 316
12221.87 332
12222.91 331
12223.96 323
12225.00 331
12226.04 311
12227.09 304
12228.13 332
12229.18 306
12230.22 349
12231.27 382
12232.31 333
12233.36 356
12234.40 415
12235.45 341
12236.49 339
12237.54 296
12238.58 374
12239.63 418
12240.67 331
12241.72 330
12242.76 303
12243.81 316
12244.85 338
12245.90 297
12246.94 334
12247.99 371
12249.03 360
12250.08 315
12251.12 326
12252.17 307
12253.22 309
12254.26 367
12255.31 309
12256.35 326
12257.40 384
12258.44 392
12259.49 326
12260.54 309
12261.58 295
12262.63 298
12263.67 329
12264.72 306
12265.77 279
12266.81 282
12267.86 281
12268.91 298
12269.95 319
12271.00 280
12272.04 274
12273.09 304
12274.14 281
12275.18 339
12276.23 312
12277.28 302
12278.32 282
12279.37 320
12280.42 275
12281.46 248
12282.51 272
12283.56 305
12284.61 324
12285.65 307
12286.70 291
12287.75 295
12288.79 303
12289.84 342
12290.89 303
12291.94 295
12292.98 311
12294.03 274
12295.08 290
12296.13 327
12297.17 275
12298.22 283
12299.27 287
12300.32 316
12301.36 270
12302.41 295
12303.46 295
12304.51 301
12305.55 307
12306.60 340
12307.65 325
12308.70 345
12309.75 334
12310.79 316
12311.84 336
12312.89 356
12313.94 329
12314.99 355
12316.04 319
12317.08 254
12318.13 290
12319.18 304
12320.23 318
12321.28 276
12322.33 295
12323.37 297
12324.42 288
12325.47 283
12326.52 292
12327.57 301
12328.62 300
12329.67 285
12330.72 290
12331.77 331
12332.81 287
12333.86 282
12334.91 288
12335.96 280
12337.01 268
12338.06 277
12339.11 277
12340.16 261
12341.21 263
12342.26 266
12343.31 277
12344.36 293
12345.41 284
12346.46 301
12347.51 314
12348.56 265
12349.61 288
12350.65 329
12351.70 295
12352.75 290
12353.80 290
12354.85 306
12355.90 277
12356.95 232
12358.00 294
12359.05 346
12360.11 267
12361.16 278
12362.21 250
12363.26 361
12364.31 307
12365.36 328
12366.41 317
12367.46 284
12368.51 292
12369.56 296
12370.61 282
12371.66 263
12372.71 314
12373.76 356
12374.81 315
12375.86 272
12376.91 311
12377.97 269
12379.02 295
12380.07 293
12381.12 287
12382.17 271
12383.22 269
12384.27 307
12385.32 293
12386.37 306
12387.43 330
12388.48 372
12389.53 296
12390.58 271
12391.63 298
12392.68 330
12393.74 371
12394.79 330
12395.84 275
12396.89 305
12397.94 317
12398.99 319
12400.05 325
12401.10 325
12402.15 298
12403.20 359
12404.25 363
12405.31 303
12406.36 308
12407.41 309
12408.46 341
12409.51 315
12410.57 329
12411.62 304
12412.67 330
12413.72 359
12414.78 319
12415.83 321
12416.88 342
12417.93 353
12418.99 328
12420.04 339
12421.09 358
12422.15 314
12423.20 292
12424.25 348
12425.30 353
12426.36 329
12427.41 281
12428.46 339
12429.52 327
12430.57 311
12431.62 352
12432.68 303
12433.73 352
12434.78 312
12435.84 353
12436.89 340
12437.94 311
12439.00 354
12440.05 320
12441.10 296
12442.16 320
12443.21 308
12444.27 325
12445.32 323
12446.37 338
12447.43 351
12448.48 327
12449.54 332
12450.59 311
12451.64 283
12452.70 337
12453.75 306
12454.81 361
12455.86 352
12456.91 309
12457.97 311
12459.02 340
12460.08 348
12461.13 303
12462.19 308
12463.24 332
12464.30 335
12465.35 353
12466.41 357
12467.46 341
12468.52 341
12469.57 331
12470.63 325
12471.68 351
12472.73 311
12473.79 314
12474.85 360
12475.90 378
12476.96 371
12478.01 404
12479.07 418
12480.12 415
12481.18 391
12482.23 371
12483.29 372
12484.34 362
12485.40 432
12486.45 412
12487.51 414
12488.57 431
12489.62 480
12490.68 479
12491.73 500
12492.79 535
12493.84 606
12494.90 719
12495.96 753
12497.01 795
12498.07 802
12499.12 922
12500.18 952
12501.24 878
12502.29 852
12503.35 780
12504.41 724
12505.46 685
12506.52 676
12507.57 598
12508.63 516
12509.69 516
12510.74 545
12511.80 482
12512.86 445
12513.91 427
12514.97 426
12516.03 440
12517.08 403
12518.14 369
12519.20 408
12520.26 387
12521.31 375
12522.37 361
12523.43 362
12524.48 392
12525.54 332
12526.60 301
12527.66 377
12528.71 393
12529.77 392
12530.83 375
12531.89 375
12532.94 378
12534.00 376
12535.06 379
12536.12 379
12537.17 355
12538.23 315
12539.29 395
12540.35 398
12541.41 383
12542.46 373
12543.52 355
12544.58 350
12545.64 366
12546.70 345
12547.75 325
12548.81 334
12549.87 348
12550.93 314
12551.99 296
12553.05 318
12554.10 325
12555.16 354
12556.22 315
12557.28 366
12558.34 366
12559.40 355
12560.46 332
12561.51 379
12562.57 344
12563.63 379
12564.69 357
12565.75 337
12566.81 371
12567.87 379
12568.93 370
12569.99 372
12571.04 410
12572.10 427
12573.16 407
12574.22 430
12575.28 435
12576.34 394
12577.40 396
12578.46 482
12579.52 476
12580.58 454
12581.64 473
12582.70 517
12583.76 470
12584.82 429
12585.88 445
12586.94 430
12588.00 455
12589.06 424
12590.12 356
12591.18 362
12592.24 419
12593.30 390
12594.36 398
12595.42 384
12596.48 373
12597.54 406
12598.60 441
12599.66 398
12600.72 405
12601.78 416
12602.84 375
12603.90 404
12604.96 379
12606.02 419
12607.08 348
12608.14 364
12609.20 343
12610.27 319
12611.33 317
12612.39 348
12613.45 352
12614.51 376
12615.57 325
12616.63 346
12617.69 334
12618.75 370
12619.81 337
12620.88 326
12621.94 353
12623.00 364
12624.06 398
12625.12 355
12626.18 310
12627.24 325
12628.31 301
12629.37 328
12630.43 318
12631.49 316
12632.55 295
12633.61 264
12634.68 334
12635.74 302
12636.80 268
12637.86 290
12638.92 310
12639.99 310
12641.05 323
12642.11 298
12643.17 299
12644.23 320
12645.30 320
12646.36 332
12647.42 326
12648.48 334
12649.55 311
12650.61 335
12651.67 309
12652.73 316
12653.80 330
12654.86 324
12655.92 284
12656.99 331
12658.05 336
12659.11 365
12660.17 332
12661.24 318
12662.30 337
12663.36 335
12664.43 313
12665.49 315
12666.55 299
12667.62 295
12668.68 324
12669.74 296
12670.81 322
12671.87 303
12672.93 305
12674.00 317
12675.06 318
12676.12 322
12677.19 291
12678.25 273
12679.31 275
12680.38 275
12681.44 274
12682.51 287
12683.57 275
12684.63 324
12685.70 296
12686.76 283
12687.83 281
12688.89 331
12689.95 306
12691.02 273
12692.08 270
12693.15 297
12694.21 286
12695.28 322
12696.34 322
12697.40 295
12698.47 272
12699.53 272
12700.60 269
12701.66 282
12702.73 296
12703.79 272
12704.86 278
12705.92 245
12706.99 249
12708.05 282
12709.12 305
12710.18 278
12711.25 300
12712.31 256
12713.38 267
12714.44 296
12715.51 254
12716.57 262
12717.64 278
12718.70 269
12719.77 258
12720.83 254
12721.90 288
12722.97 284
12724.03 244
12725.10 287
12726.16 284
12727.23 290
12728.29 279
12729.36 296
12730.43 295
12731.49 289
12732.56 296
12733.62 277
12734.69 255
12735.76 254
12736.82 289
12737.89 277
12738.95 270
12740.02 277
12741.09 280
12742.15 272
12743.22 295
12744.29 300
12745.35 261
12746.42 264
12747.49 245
12748.55 253
12749.62 283
12750.69 245
12751.75 240
12752.82 256
12753.89 273
12754.95 283
12756.02 280
12757.09 286
12758.15 285
12759.22 275
12760.29 211
12761.36 268
12762.42 260
12763.49 231
12764.56 289
12765.62 263
12766.69 246
12767.76 236
12768.83 232
12769.89 243
12770.96 273
12772.03 223
12773.10 260
12774.17 267
12775.23 224
12776.30 222
12777.37 247
12778.44 235
12779.50 268
12780.57 263
12781.64 263
12782.71 285
12783.78 212
12784.84 251
12785.91 262
12786.98 263
12788.05 229
12789.12 264
12790.19 233
12791.25 237
12792.32 213
12793.39 242
12794.46 275
12795.53 236
12796.60 236
12797.67 250
12798.73 255
12799.80 253
12800.87 231
12801.94 226
12803.01 249
12804.08 246
12805.15 278
12806.22 233
12807.29 207
12808.36 250
12809.42 225
12810.49 217
12811.56 250
12812.63 266
12813.70 302
12814.77 268
12815.84 246
12816.91 260
12817.98 248
12819.05 292
12820.12 317
12821.19 293
12822.26 253
12823.33 319
12824.40 249
12825.47 260
12826.54 260
12827.61 263
12828.68 253
12829.75 261
12830.82 215
12831.89 219
12832.96 257
12834.03 248
12835.10 229
12836.17 232
12837.24 257
12838.31 264
12839.38 225
12840.45 252
12841.52 234
12842.59 244
12843.66 238
12844.73 237
12845.80 255
12846.87 242
12847.95 235
12849.02 200
12850.09 210
12851.16 239
12852.23 271
12853.30 224
12854.37 216
12855.44 231
12856.51 215
12857.58 247
12858.66 205
12859.73 222
12860.80 208
12861.87 207
12862.94 239
12864.01 263
12865.08 229
12866.16 232
12867.23 218
12868.30 240
12869.37 208
12870.44 225
12871.51 227
12872.59 221
12873.66 223
12874.73 205
12875.80 203
12876.87 194
12877.95 217
12879.02 222
12880.09 212
12881.16 214
12882.23 218
12883.31 209
12884.38 222
12885.45 218
12886.52 187
12887.60 222
12888.67 224
12889.74 240
12890.81 251
12891.89 228
12892.96 220
12894.03 221
12895.11 218
12896.18 198
12897.25 196
12898.32 208
12899.40 204
12900.47 234
12901.54 206
12902.62 235
12903.69 239
12904.76 207
12905.84 209
12906.91 224
12907.98 253
12909.06 225
12910.13 218
12911.20 233
12912.28 225
12913.35 199
12914.42 251
12915.50 261
12916.57 207
12917.64 236
12918.72 213
12919.79 206
12920.87 214
12921.94 252
12923.01 233
12924.09 222
12925.16 217
12926.24 234
12927.31 215
12928.38 247
12929.46 248
12930.53 200
12931.61 225
12932.68 191
12933.76 227
12934.83 237
12935.90 212
12936.98 237
12938.05 209
12939.13 239
12940.20 187
12941.28 227
12942.35 220
12943.43 212
12944.50 231
12945.58 217
12946.65 214
12947.73 220
12948.80 200
12949.88 240
12950.95 222
12952.03 191
12953.10 221
12954.18 209
12955.25 225
12956.33 179
12957.40 209
12958.48 224
12959.55 223
12960.63 251
12961.70 202
12962.78 198
12963.86 221
12964.93 264
12966.01 241
12967.08 213
12968.16 242
12969.24 233
12970.31 223
12971.39 209
12972.46 200
12973.54 210
12974.62 199
12975.69 207
12976.77 226
12977.84 215
12978.92 273
12980.00 249
12981.07 241
12982.15 225
12983.23 223
12984.30 273
12985.38 223
12986.46 226
12987.53 235
12988.61 235
12989.69 249
12990.76 238
12991.84 229
12992.92 232
12993.99 230
12995.07 203
12996.15 214
12997.22 216
12998.30 241
12999.38 228
13000.45 237
13001.53 234
13002.61 216
13003.69 218
13004.76 217
13005.84 209
13006.92 240
13008.00 259
13009.07 238
13010.15 215
13011.23 234
13012.31 260
13013.38 208
13014.46 222
13015.54 229
13016.62 253
13017.70 217
13018.77 222
13019.85 227
13020.93 240
13022.01 224
13023.09 240
13024.16 231
13025.24 204
13026.32 204
13027.40 245
13028.48 248
13029.56 242
13030.63 253
13031.71 258
13032.79 226
13033.87 225
13034.95 239
13036.03 238
13037.11 262
13038.18 205
13039.26 242
13040.34 227
13041.42 217
13042.50 243
13043.58 240
13044.66 260
13045.74 230
13046.82 246
13047.89 233
13048.97 213
13050.05 252
13051.13 227
13052.21 246
13053.29 269
13054.37 249
13055.45 262
13056.53 252
13057.61 238
13058.69 221
13059.77 231
13060.85 243
13061.93 226
13063.01 231
13064.09 259
13065.17 295
13066.25 240
13067.33 237
13068.41 272
13069.49 258
13070.57 229
13071.65 254
13072.73 260
13073.81 208
13074.89 198
13075.97 253
13077.05 242
13078.13 223
13079.21 254
13080.29 265
13081.37 239
13082.45 199
13083.53 223
13084.61 228
13085.69 260
13086.77 238
13087.85 216
13088.94 204
13090.02 216
13091.10 256
13092.18 212
13093.26 194
13094.34 192
13095.42 229
13096.50 227
13097.58 221
13098.66 189
13099.75 217
13100.83 222
13101.91 249
13102.99 228
13104.07 243
13105.15 258
13106.23 202
13107.32 253
13108.40 240
13109.48 198
13110.56 234
13111.64 248
13112.72 201
13113.81 219
13114.89 232
13115.97 246
13117.05 242
13118.13 217
13119.22 201
13120.30 208
13121.38 204
13122.46 201
13123.55 241
13124.63 253
13125.71 209
13126.79 207
13127.88 246
13128.96 240
13130.04 228
13131.12 222
13132.21 232
13133.29 215
13134.37 222
13135.45 224
13136.54 221
13137.62 275
13138.70 265
13139.79 273
13140.87 217
13141.95 213
13143.03 208
13144.12 190
13145.20 208
13146.28 243
13147.37 225
13148.45 219
13149.53 238
13150.62 232
13151.70 212
13152.78 209
13153.87 176
13154.95 195
13156.03 207
13157.12 227
13158.20 237
13159.29 212
13160.37 210
13161.45 208
13162.54 237
13163.62 230
13164.71 222
13165.79 212
13166.87 257
13167.96 200
13169.04 236
13170.13 248
13171.21 239
13172.29 259
13173.38 228
13174.46 228
13175.55 233
13176.63 234
13177.72 253
13178.80 219
13179.89 237
13180.97 222
13182.06 238
13183.14 253
13184.22 231
13185.31 277
13186.39 248
13187.48 246
13188.56 231
13189.65 204
13190.73 235
13191.82 244
13192.90 204
13193.99 229
13195.07 227
13196.16 239
13197.25 277
13198.33 278
13199.42 259
13200.50 256
13201.59 251
13202.67 263
13203.76 221
13204.84 200
13205.93 213
13207.02 270
13208.10 221
13209.19 232
13210.27 248
13211.36 246
13212.44 248
13213.53 239
13214.62 258
13215.70 234
13216.79 234
13217.88 247
13218.96 234
13220.05 249
13221.13 258
13222.22 272
13223.31 255
13224.39 246
13225.48 212
13226.57 221
13227.65 240
13228.74 246
13229.83 233
13230.91 215
13232.00 229
13233.09 267
13234.17 264
13235.26 254
13236.35 240
13237.43 240
13238.52 282
13239.61 280
13240.70 216
13241.78 262
13242.87 239
13243.96 239
13245.04 246
13246.13 263
13247.22 244
13248.31 263
13249.39 259
13250.48 274
13251.57 268
13252.66 247
13253.74 276
13254.83 248
13255.92 259
13257.01 283
13258.10 249
13259.18 261
13260.27 262
13261.36 263
13262.45 277
13263.54 270
13264.62 242
13265.71 203
13266.80 250
13267.89 280
13268.98 272
13270.06 317
13271.15 273
13272.24 261
13273.33 279
13274.42 267
13275.51 262
13276.60 304
13277.68 295
13278.77 290
13279.86 261
13280.95 344
13282.04 295
13283.13 255
13284.22 255
13285.31 287
13286.39 308
13287.48 312
13288.57 288
13289.66 307
13290.75 280
13291.84 265
13292.93 284
13294.02 301
13295.11 304
13296.20 283
13297.29 333
13298.38 319
13299.47 252
13300.56 267
13301.65 297
13302.73 311
13303.82 289
13304.91 339
13306.00 301
13307.09 347
13308.18 317
13309.27 329
13310.36 325
13311.45 328
13312.54 347
13313.63 330
13314.72 355
13315.81 329
13316.90 338
13318.00 354
13319.09 332
13320.18 329
13321.27 315
13322.36 321
13323.45 326
13324.54 327
13325.63 330
13326.72 327
13327.81 337
13328.90 361
13329.99 348
13331.08 305
13332.17 326
13333.26 312
13334.35 350
13335.45 327
13336.54 380
13337.63 361
13338.72 326
13339.81 346
13340.90 376
13341.99 388
13343.08 352
13344.18 369
13345.27 354
13346.36 354
13347.45 361
13348.54 358
13349.63 374
13350.72 358
13351.82 339
13352.91 352
13354.00 325
13355.09 323
13356.18 343
13357.28 376
13358.37 404
13359.46 359
13360.55 355
13361.64 395
13362.74 395
13363.83 403
13364.92 381
13366.01 393
13367.10 416
13368.20 408
13369.29 385
13370.38 467
13371.47 419
13372.57 460
13373.66 465
13374.75 445
13375.84 429
13376.94 442
13378.03 426
13379.12 405
13380.22 402
13381.31 408
13382.40 396
13383.49 377
13384.59 345
13385.68 362
13386.77 334
13387.87 321
13388.96 321
13390.05 305
13391.15 371
13392.24 344
13393.33 356
13394.43 345
13395.52 318
13396.61 332
13397.71 335
13398.80 305
13399.90 295
13400.99 336
13402.08 295
13403.18 342
13404.27 294
13405.36 288
13406.46 298
13407.55 319
13408.65 322
13409.74 302
13410.83 343
13411.93 336
13413.02 321
13414.12 326
13415.21 325
13416.31 342
13417.40 280
13418.49 285
13419.59 320
13420.68 336
13421.78 316
13422.87 334
13423.97 348
13425.06 348
13426.16 321
13427.25 333
13428.35 354
13429.44 300
13430.54 343
13431.63 323
13432.73 296
13433.82 329
13434.92 320
13436.01 327
13437.11 325
13438.20 330
13439.30 332
13440.39 306
13441.49 312
13442.58 332
13443.68 308
13444.77 375
13445.87 330
13446.96 285
13448.06 322
13449.16 320
13450.25 327
13451.35 308
13452.44 326
13453.54 334
13454.64 376
13455.73 396
13456.83 366
13457.92 325
13459.02 357
13460.12 387
13461.21 372
13462.31 366
13463.40 344
13464.50 403
13465.60 398
13466.69 388
13467.79 383
13468.89 368
13469.98 389
13471.08 402
13472.18 415
13473.27 398
13474.37 406
13475.47 412
13476.56 392
13477.66 384
13478.76 387
13479.85 407
13480.95 382
13482.05 377
13483.14 333
13484.24 396
13485.34 366
13486.44 431
13487.53 443
13488.63 409
13489.73 386
13490.83 437
13491.92 391
13493.02 382
13494.12 406
13495.21 451
13496.31 440
13497.41 423
13498.51 395
13499.61 455
13500.70 461
13501.80 458
13502.90 464
13504.00 505
13505.10 481
13506.19 482
13507.29 532
13508.39 514
13509.49 521
13510.59 486
13511.68 472
13512.78 474
13513.88 441
13514.98 448
13516.08 435
13517.18 380
13518.27 390
13519.37 328
13520.47 373
13521.57 361
13522.67 349
13523.77 361
13524.87 368
13525.96 348
13527.06 338
13528.16 339
13529.26 308
13530.36 323
13531.46 311
13532.56 351
13533.66 356
13534.76 340
13535.86 355
13536.96 343
13538.05 371
13539.15 367
13540.25 381
13541.35 341
13542.45 337
13543.55 303
13544.65 307
13545.75 302
13546.85 297
13547.95 323
13549.05 296
13550.15 298
13551.25 272
13552.35 312
13553.45 311
13554.55 322
13555.65 331
13556.75 305
13557.85 285
13558.95 294
13560.05 294
13561.15 292
13562.25 289
13563.35 325
13564.45 279
13565.55 302
13566.65 276
13567.75 290
13568.85 300
13569.95 260
13571.05 302
13572.16 279
13573.26 327
13574.36 315
13575.46 296
13576.56 355
13577.66 312
13578.76 309
13579.86 299
13580.96 297
13582.06 314
13583.16 306
13584.27 311
13585.37 322
13586.47 293
13587.57 322
13588.67 299
13589.77 304
13590.87 330
13591.98 338
13593.08 283
13594.18 262
13595.28 315
13596.38 284
13597.48 269
13598.59 286
13599.69 286
13600.79 309
13601.89 298
13602.99 277
13604.10 332
13605.20 261
13606.30 309
13607.40 284
13608.50 289
13609.61 246
13610.71 285
13611.81 283
13612.91 295
13614.02 309
13615.12 292
13616.22 327
13617.32 334
13618.43 330
13619.53 288
13620.63 321
13621.73 291
13622.84 296
13623.94 294
13625.04 312
13626.14 316
13627.25 325
13628.35 276
13629.45 303
13630.56 274
13631.66 298
13632.76 302
13633.87 291
13634.97 270
13636.07 267
13637.18 308
13638.28 282
13639.38 294
13640.49 270
13641.59 307
13642.69 290
13643.80 323
13644.90 333
13646.00 272
13647.11 279
13648.21 240
13649.32 266
13650.42 273
13651.52 282
13652.63 253
13653.73 234
13654.84 260
13655.94 318
13657.04 279
13658.15 266
13659.25 252
13660.36 300
13661.46 309
13662.57 281
13663.67 290
13664.77 285
13665.88 267
13666.98 280
13668.09 283
13669.19 310
13670.30 287
13671.40 277
13672.51 283
13673.61 263
13674.72 248
13675.82 276
13676.93 274
13678.03 274
13679.14 302
13680.24 278
13681.35 273
13682.45 298
13683.56 308
13684.66 290
13685.77 330
13686.87 306
13687.98 257
13689.08 302
13690.19 303
13691.29 301
13692.40 288
13693.51 299
13694.61 297
13695.72 291
13696.82 329
13697.93 306
13699.03 277
13700.14 275
13701.25 312
13702.35 317
13703.46 287
13704.56 284
13705.67 296
13706.78 300
13707.88 285
13708.99 289
13710.10 303
13711.20 305
13712.31 304
13713.41 304
13714.52 355
13715.63 306
13716.73 292
13717.84 336
13718.95 290
13720.05 315
13721.16 337
13722.27 326
13723.37 319
13724.48 287
13725.59 303
13726.70 329
13727.80 353
13728.91 354
13730.02 327
13731.12 356
13732.23 395
13733.34 386
13734.45 379
13735.55 356
13736.66 351
13737.77 357
13738.87 390
13739.98 370
13741.09 327
13742.20 357
13743.31 360
13744.41 381
13745.52 386
13746.63 411
13747.74 366
13748.84 376
13749.95 359
13751.06 394
13752.17 401
13753.28 402
13754.38 378
13755.49 396
13756.60 368
13757.71 397
13758.82 432
13759.93 473
13761.03 472
13762.14 436
13763.25 468
13764.36 485
13765.47 466
13766.58 488
13767.68 547
13768.79 516
13769.90 565
13771.01 553
13772.12 597
13773.23 659
13774.34 668
13775.45 751
13776.56 757
13777.66 753
13778.77 765
13779.88 754
13780.99 785
13782.10 741
13783.21 657
13784.32 623
13785.43 638
13786.54 616
13787.65 543
13788.76 514
13789.87 472
13790.98 454
13792.09 435
13793.20 393
13794.31 404
13795.42 380
13796.52 403
13797.63 398
13798.74 391
13799.85 380
13800.96 383
13802.07 406
13803.18 397
13804.29 348
13805.40 402
13806.51 361
13807.63 394
13808.74 385
13809.85 385
13810.96 382
13812.07 374
13813.18 396
13814.29 372
13815.40 398
13816.51 364
13817.62 386
13818.73 331
13819.84 310
13820.95 346
13822.06 365
13823.17 361
13824.28 383
13825.40 380
13826.51 340
13827.62 369
13828.73 345
13829.84 365
13830.95 350
13832.06 336
13833.17 357
13834.28 333
13835.40 323
13836.51 344
13837.62 329
13838.73 360
13839.84 384
13840.95 339
13842.06 300
13843.18 324
13844.29 311
13845.40 350
13846.51 340
13847.62 345
13848.74 329
13849.85 327
13850.96 353
13852.07 344
13853.18 368
13854.30 341
13855.41 340
13856.52 327
13857.63 349
13858.74 338
13859.86 330
13860.97 336
13862.08 327
13863.19 355
13864.31 387
13865.42 414
13866.53 386
13867.64 370
13868.76 390
13869.87 415
13870.98 406
13872.10 405
13873.21 411
13874.32 398
13875.43 403
13876.55 387
13877.66 342
13878.77 340
13879.89 383
13881.00 392
13882.11 391
13883.23 375
13884.34 388
13885.45 347
13886.57 316
13887.68 351
13888.79 365
13889.91 317
13891.02 340
13892.13 360
13893.25 378
13894.36 363
13895.48 376
13896.59 377
13897.70 349
13898.82 323
13899.93 342
13901.05 328
13902.16 296
13903.27 322
13904.39 326
13905.50 368
13906.62 341
13907.73 307
13908.85 311
13909.96 351
13911.07 337
13912.19 342
13913.30 325
13914.42 360
13915.53 360
13916.65 343
13917.76 314
13918.88 310
13919.99 292
13921.11 330
13922.22 285
13923.34 272
13924.45 334
13925.57 310
13926.68 324
13927.80 315
13928.91 301
13930.03 304
13931.14 346
13932.26 306
13933.37 300
13934.49 248
13935.60 304
13936.72 319
13937.83 324
13938.95 287
13940.06 309
13941.18 279
13942.30 296
13943.41 282
13944.53 291
13945.64 281
13946.76 285
13947.87 275
13948.99 296
13950.11 306
13951.22 236
13952.34 310
13953.45 314
13954.57 298
13955.69 337
13956.80 275
13957.92 248
13959.04 253
13960.15 269
13961.27 321
13962.39 318
13963.50 291
13964.62 273
13965.73 290
13966.85 304
13967.97 287
13969.08 284
13970.20 310
13971.32 300
13972.44 293
13973.55 309
13974.67 289
13975.79 254
13976.90 294
13978.02 289
13979.14 307
13980.25 272
13981.37 299
13982.49 318
13983.61 322
13984.72 294
13985.84 259
13986.96 277
13988.08 286
13989.19 293
13990.31 280
13991.43 281
13992.55 291
13993.66 298
13994.78 260
13995.90 297
13997.02 272
13998.14 324
13999.25 313
14000.37 277
14001.49 307
14002.61 282
14003.73 298
14004.84 312
14005.96 315
14007.08 236
14008.20 290
14009.32 309
14010.44 304
14011.55 327
14012.67 337
14013.79 325
14014.91 291
14016.03 302
14017.15 326
14018.27 313
14019.38 294
14020.50 282
14021.62 347
14022.74 311
14023.86 325
14024.98 293
14026.10 333
14027.22 354
14028.34 359
14029.46 356
14030.57 337
14031.69 344
14032.81 326
14033.93 320
14035.05 331
14036.17 316
14037.29 275
14038.41 287
14039.53 311
14040.65 296
14041.77 260
14042.89 284
14044.01 314
14045.13 300
14046.25 307
14047.37 297
14048.49 298
14049.61 282
14050.73 295
14051.85 289
14052.97 295
14054.09 271
14055.21 285
14056.33 292
14057.45 277
14058.57 265
14059.69 279
14060.81 298
14061.93 287
14063.05 299
14064.17 301
14065.29 300
14066.41 285
14067.53 284
14068.65 282
14069.78 285
14070.90 321
14072.02 276
14073.14 306
14074.26 299
14075.38 292
14076.50 289
14077.62 286
14078.74 298
14079.86 326
14080.99 338
14082.11 307
14083.23 318
14084.35 308
14085.47 300
14086.59 281
14087.71 283
14088.84 324
14089.96 267
14091.08 315
14092.20 285
14093.32 314
14094.44 330
14095.57 341
14096.69 321
14097.81 347
14098.93 358
14100.05 358
14101.18 325
14102.30 390
14103.42 411
14104.54 404
14105.66 363
14106.79 352
14107.91 360
14109.03 344
14110.15 331
14111.28 309
14112.40 343
14113.52 336
14114.64 340
14115.77 316
14116.89 312
14118.01 296
14119.13 313
14120.26 313
14121.38 300
14122.50 269
14123.63 276
14124.75 285
14125.87 259
14126.99 265
14128.12 253
14129.24 234
14130.36 261
14131.49 285
14132.61 260
14133.73 271
14134.86 301
14135.98 282
14137.10 290
14138.23 283
14139.35 250
14140.47 249
14141.60 226
14142.72 239
14143.85 239
14144.97 253
14146.09 275
14147.22 256
14148.34 292
14149.47 263
14150.59 259
14151.71 273
14152.84 294
14153.96 295
14155.09 278
14156.21 253
14157.33 236
14158.46 240
14159.58 235
14160.71 238
14161.83 244
14162.96 217
14164.08 253
14165.21 245
14166.33 246
14167.45 263
14168.58 275
14169.70 258
14170.83 264
14171.95 256
14173.08 259
14174.20 271
14175.33 287
14176.45 239
14177.58 269
14178.70 239
14179.83 262
14180.95 284
14182.08 268
14183.20 238
14184.33 283
14185.46 258
14186.58 232
14187.71 236
14188.83 229
14189.96 245
14191.08 233
14192.21 215
14193.33 259
14194.46 225
14195.59 217
14196.71 250
14197.84 199
14198.96 231
14200.09 241
14201.22 247
14202.34 219
14203.47 220
14204.59 258
14205.72 246
14206.85 274
14207.97 262
14209.10 240
14210.23 239
14211.35 212
14212.48 212
14213.61 254
14214.73 221
14215.86 255
14216.99 241
14218.11 258
14219.24 257
14220.37 241
14221.49 235
14222.62 213
14223.75 263
14224.87 253
14226.00 208
14227.13 233
14228.25 247
14229.38 235
14230.51 222
14231.64 195
14232.76 222
14233.89 275
14235.02 267
14236.14 236
14237.27 230
14238.40 256
14239.53 258
14240.66 216
14241.78 233
14242.91 233
14244.04 231
14245.17 218
14246.29 216
14247.42 217
14248.55 219
14249.68 227
14250.81 240
14251.93 240
14253.06 231
14254.19 207
14255.32 226
14256.45 235
14257.57 229
14258.70 213
14259.83 220
14260.96 248
14262.09 248
14263.22 229
14264.34 224
14265.47 202
14266.60 221
14267.73 242
14268.86 222
14269.99 222
14271.12 223
14272.25 217
14273.37 240
14274.50 204
14275.63 207
14276.76 202
14277.89 183
14279.02 209
14280.15 201
14281.28 196
14282.41 202
14283.54 212
14284.67 227
14285.80 212
14286.92 260
14288.05 252
14289.18 234
14290.31 217
14291.44 201
14292.57 202
14293.70 198
14294.83 200
14295.96 252
14297.09 189
14298.22 206
14299.35 188
14300.48 196
14301.61 207
14302.74 217
14303.87 204
14305.00 216
14306.13 248
14307.26 241
14308.39 249
14309.52 208
14310.65 210
14311.78 242
14312.91 228
14314.04 239
14315.18 210
14316.31 210
14317.44 206
14318.57 201
14319.70 168
14320.83 213
14321.96 219
14323.09 228
14324.22 184
14325.35 209
14326.48 188
14327.61 198
14328.75 201
14329.88 215
14331.01 177
14332.14 204
14333.27 213
14334.40 207
14335.53 225
14336.66 205
14337.80 213
14338.93 202
14340.06 185
14341.19 183
14342.32 164
14343.45 154
14344.59 216
14345.72 205
14346.85 211
14347.98 231
14349.11 182
14350.24 180
14351.38 194
14352.51 188
14353.64 182
14354.77 193
14355.91 204
14357.04 207
14358.17 160
14359.30 180
14360.43 208
14361.57 196
14362.70 209
14363.83 194
14364.96 196
14366.10 181
14367.23 182
14368.36 185
14369.49 195
14370.63 180
14371.76 171
14372.89 203
14374.03 199
14375.16 178
14376.29 161
14377.42 193
14378.56 180
14379.69 192
14380.82 192
14381.96 195
14383.09 180
14384.22 200
14385.36 197
14386.49 208
14387.62 237
14388.76 209
14389.89 202
14391.02 195
14392.16 210
14393.29 202
14394.43 196
14395.56 181
14396.69 208
14397.83 212
14398.96 183
14400.09 203
14401.23 186
14402.36 190
14403.50 191
14404.63 197
14405.76 181
14406.90 181
14408.03 184
14409.17 210
14410.30 185
14411.44 186
14412.57 239
14413.70 211
14414.84 191
14415.97 188
14417.11 216
14418.24 212
14419.38 204
14420.51 199
14421.65 205
14422.78 222
14423.92 193
14425.05 186
14426.19 189
14427.32 184
14428.46 195
14429.59 217
14430.73 218
14431.86 202
14433.00 231
14434.13 215
14435.27 211
14436.40 202
14437.54 222
14438.67 188
14439.81 237
14440.95 223
14442.08 200
14443.22 250
14444.35 228
14445.49 232
14446.62 206
14447.76 218
14448.90 235
14450.03 195
14451.17 215
14452.30 203
14453.44 213
14454.58 181
14455.71 209
14456.85 220
14457.98 192
14459.12 181
14460.26 188
14461.39 227
14462.53 256
14463.67 231
14464.80 218
14465.94 234
14467.07 212
14468.21 229
14469.35 266
14470.48 223
14471.62 227
14472.76 268
14473.90 249
14475.03 207
14476.17 211
14477.31 242
14478.44 254
14479.58 234
14480.72 247
14481.85 243
14482.99 262
14484.13 230
14485.27 245
14486.40 248
14487.54 266
14488.68 276
14489.82 249
14490.95 257
14492.09 208
14493.23 229
14494.37 205
14495.50 197
14496.64 204
14497.78 237
14498.92 215
14500.05 219
14501.19 197
14502.33 216
14503.47 223
14504.61 202
14505.74 198
14506.88 192
14508.02 203
14509.16 235
14510.30 223
14511.44 195
14512.57 202
14513.71 204
14514.85 205
14515.99 190
14517.13 228
14518.27 228
14519.41 221
14520.54 188
14521.68 216
14522.82 205
14523.96 216
14525.10 209
14526.24 194
14527.38 166
14528.52 200
14529.65 224
14530.79 183
14531.93 179
14533.07 178
14534.21 199
14535.35 235
14536.49 196
14537.63 179
14538.77 197
14539.91 237
14541.05 211
14542.19 193
14543.33 212
14544.47 220
14545.61 191
14546.75 181
14547.89 190
14549.02 185
14550.16 191
14551.30 184
14552.44 180
14553.58 188
14554.72 185
14555.86 198
14557.00 193
14558.14 205
14559.29 191
14560.43 199
14561.57 230
14562.71 187
14563.85 216
14564.99 204
14566.13 182
14567.27 233
14568.41 212
14569.55 216
14570.69 206
14571.83 202
14572.97 188
14574.11 224
14575.25 215
14576.39 201
14577.53 223
14578.68 209
14579.82 215
14580.96 210
14582.10 189
14583.24 215
14584.38 227
14585.52 246
14586.66 222
14587.80 224
14588.95 222
14590.09 202
14591.23 191
14592.37 213
14593.51 207
14594.65 230
14595.79 225
14596.94 201
14598.08 219
14599.22 216
14600.36 189
14601.50 183
14602.65 197
14603.79 246
14604.93 215
14606.07 207
14607.21 240
14608.36 206
14609.50 207
14610.64 223
14611.78 222
14612.92 208
14614.07 208
14615.21 227
14616.35 246
14617.49 226
14618.64 234
14619.78 252
14620.92 239
14622.06 256
14623.21 272
14624.35 258
14625.49 256
14626.64 260
14627.78 257
14628.92 292
14630.06 249
14631.21 251
14632.35 261
14633.49 296
14634.64 286
14635.78 280
14636.92 341
14638.07 307
14639.21 303
14640.35 288
14641.50 291
14642.64 317
14643.78 294
14644.93 294
14646.07 293
14647.21 268
14648.36 275
14649.50 289
14650.65 261
14651.79 241
14652.93 244
14654.08 208
14655.22 221
14656.37 241
14657.51 223
14658.65 216
14659.80 225
14660.94 226
14662.09 223
14663.23 215
14664.37 212
14665.52 214
14666.66 221
14667.81 224
14668.95 221
14670.10 234
14671.24 210
14672.39 206
14673.53 211
14674.68 214
14675.82 221
14676.97 208
14678.11 214
14679.25 234
14680.40 282
14681.54 220
14682.69 257
14683.83 234
14684.98 239
14686.13 204
14687.27 234
14688.42 190
14689.56 186
14690.71 191
14691.85 187
14693.00 184
14694.14 197
14695.29 265
14696.43 201
14697.58 205
14698.72 167
14699.87 197
14701.02 202
14702.16 228
14703.31 176
14704.45 168
14705.60 190
14706.75 177
14707.89 160
14709.04 174
14710.18 184
14711.33 195
14712.48 243
14713.62 203
14714.77 179
14715.92 184
14717.06 188
14718.21 182
14719.35 163
14720.50 176
14721.65 221
14722.79 187
14723.94 200
14725.09 178
14726.23 168
14727.38 216
14728.53 173
14729.67 175
14730.82 182
14731.97 192
14733.12 193
14734.26 216
14735.41 196
14736.56 203
14737.70 227
14738.85 197
14740.00 211
14741.15 194
14742.29 214
14743.44 192
14744.59 184
14745.74 167
14746.88 176
14748.03 200
14749.18 193
14750.33 172
14751.47 174
14752.62 162
14753.77 172
14754.92 173
14756.07 195
14757.21 163
14758.36 204
14759.51 195
14760.66 230
14761.81 189
14762.95 155
14764.10 232
14765.25 197
14766.40 186
14767.55 175
14768.70 183
14769.84 189
14770.99 225
14772.14 180
14773.29 201
14774.44 201
14775.59 224
14776.74 178
14777.88 201
14779.03 196
14780.18 186
14781.33 204
14782.48 208
14783.63 214
14784.78 170
14785.93 169
14787.08 211
14788.22 207
14789.37 193
14790.52 203
14791.67 199
14792.82 230
14793.97 208
14795.12 202
14796.27 228
14797.42 211
14798.57 214
14799.72 174
14800.87 196
14802.02 203
14803.17 219
14804.32 221
14805.47 181
14806.62 202
14807.77 202
14808.92 181
14810.07 171
14811.22 176
14812.37 216
14813.52 209
14814.67 199
14815.82 199
14816.97 220
14818.12 188
14819.27 207
14820.42 198
14821.57 228
14822.72 214
14823.87 223
14825.02 182
14826.17 191
14827.32 216
14828.47 215
14829.62 176
14830.78 175
14831.93 170
14833.08 188
14834.23 171
14835.38 179
14836.53 188
14837.68 202
14838.83 202
14839.98 186
14841.13 184
14842.29 172
14843.44 165
14844.59 165
14845.74 158
14846.89 165
14848.04 141
14849.19 177
14850.35 195
14851.50 183
14852.65 145
14853.80 159
14854.95 153
14856.10 170
14857.26 150
14858.41 136
14859.56 140
14860.71 165
14861.86 186
14863.02 159
14864.17 166
14865.32 167
14866.47 144
14867.63 170
14868.78 189
14869.93 177
14871.08 159
14872.23 155
14873.39 147
14874.54 167
14875.69 146
14876.84 161
14878.00 155
14879.15 148
14880.30 153
14881.46 166
14882.61 167
14883.76 161
14884.91 164
14886.07 146
14887.22 159
14888.37 151
14889.53 155
14890.68 143
14891.83 149
14892.99 137
14894.14 145
14895.29 176
14896.45 200
14897.60 169
14898.75 164
14899.91 183
14901.06 163
14902.21 161
14903.37 153
14904.52 155
14905.67 163
14906.83 154
14907.98 163
14909.14 168
14910.29 186
14911.44 186
14912.60 161
14913.75 140
14914.91 181
14916.06 159
14917.21 192
14918.37 173
14919.52 165
14920.68 170
14921.83 168
14922.99 156
14924.14 151
14925.30 139
14926.45 158
14927.60 162
14928.76 187
14929.91 167
14931.07 163
14932.22 142
14933.38 160
14934.53 180
14935.69 199
14936.84 157
14938.00 170
14939.15 162
14940.31 150
14941.46 150
14942.62 168
14943.77 165
14944.93 166
14946.08 149
14947.24 160
14948.39 177
14949.55 183
14950.71 158
14951.86 159
14953.02 167
14954.17 149
14955.33 180
14956.48 178
14957.64 166
14958.80 151
14959.95 171
14961.11 176
14962.26 159
14963.42 146
14964.57 175
14965.73 177
14966.89 141
14968.04 136
14969.20 157
14970.36 154
14971.51 165
14972.67 178
14973.82 140
14974.98 167
14976.14 144
14977.29 161
14978.45 148
14979.61 139
14980.76 159
14981.92 158
14983.08 152
14984.23 131
14985.39 150
14986.55 150
14987.70 164
14988.86 178
14990.02 148
14991.18 164
14992.33 176
14993.49 160
14994.65 184
14995.80 169
14996.96 174
14998.12 169
14999.28 185
15000.43 182
15001.59 143
15002.75 150
15003.91 158
15005.06 170
15006.22 131
15007.38 155
15008.54 139
15009.69 159
15010.85 140
15012.01 134
15013.17 146
15014.33 153
15015.48 156
15016.64 140
15017.80 159
15018.96 154
15020.12 140
15021.27 133
15022.43 133
15023.59 152
15024.75 162
15025.91 142
15027.07 141
15028.23 152
15029.38 166
15030.54 146
15031.70 137
15032.86 130
15034.02 140
15035.18 120
15036.34 132
15037.49 129
15038.65 124
15039.81 141
15040.97 135
15042.13 131
15043.29 130
15044.45 133
15045.61 140
15046.77 151
15047.93 144
15049.09 149
15050.24 144
15051.40 162
15052.56 169
15053.72 159
15054.88 141
15056.04 141
15057.20 156
15058.36 160
15059.52 157
15060.68 144
15061.84 145
15063.00 149
15064.16 156
15065.32 138
15066.48 135
15067.64 147
15068.80 157
15069.96 150
15071.12 129
15072.28 117
15073.44 132
15074.60 133
15075.76 136
15076.92 148
15078.08 119
15079.24 132
15080.40 131
15081.56 143
15082.72 123
15083.89 126
15085.05 142
15086.21 165
15087.37 139
15088.53 149
15089.69 122
15090.85 157
15092.01 138
15093.17 119
15094.33 145
15095.49 132
15096.66 129
15097.82 144
15098.98 145
15100.14 139
15101.30 154
15102.46 144
15103.62 138
15104.78 130
15105.95 126
15107.11 139
15108.27 153
15109.43 147
15110.59 141
15111.75 131
15112.92 141
15114.08 147
15115.24 122
15116.40 116
15117.56 146
15118.73 135
15119.89 152
15121.05 146
15122.21 130
15123.37 146
15124.54 114
15125.70 130
15126.86 112
15128.02 120
15129.19 145
15130.35 160
15131.51 146
15132.67 128
15133.84 131
15135.00 132
15136.16 136
15137.32 128
15138.49 129
15139.65 148
15140.81 155
15141.97 116
15143.14 133
15144.30 128
15145.46 112
15146.63 135
15147.79 123
15148.95 160
15150.12 141
15151.28 153
15152.44 149
15153.61 126
15154.77 155
15155.93 158
15157.10 185
15158.26 150
15159.42 134
15160.59 146
15161.75 165
15162.91 149
15164.08 132
15165.24 145
15166.41 133
15167.57 138
15168.73 151
15169.90 135
15171.06 132
15172.23 158
15173.39 149
15174.55 136
15175.72 136
15176.88 153
15178.05 169
15179.21 138
15180.38 128
15181.54 134
15182.70 128
15183.87 136
15185.03 160
15186.20 128
15187.36 111
15188.53 162
15189.69 156
15190.86 137
15192.02 126
15193.19 124
15194.35 156
15195.52 147
15196.68 134
15197.85 144
15199.01 161
15200.18 178
15201.34 143
15202.51 131
15203.67 133
15204.84 144
15206.00 165
15207.17 161
15208.33 147
15209.50 148
15210.66 141
15211.83 133
15213.00 142
15214.16 147
15215.33 133
15216.49 149
15217.66 162
15218.82 126
15219.99 153
15221.16 150
15222.32 153
15223.49 151
15224.65 134
15225.82 155
15226.99 145
15228.15 177
15229.32 145
15230.49 157
15231.65 146
15232.82 166
15233.98 191
15235.15 184
15236.32 149
15237.48 158
15238.65 163
15239.82 180
15240.98 162
15242.15 138
15243.32 143
15244.48 176
15245.65 154
15246.82 146
15247.98 167
15249.15 170
15250.32 170
15251.49 149
15252.65 146
15253.82 137
15254.99 151
15256.16 131
15257.32 130
15258.49 136
15259.66 107
15260.82 141
15261.99 164
15263.16 162
15264.33 169
15265.49 133
15266.66 127
15267.83 166
15269.00 138
15270.17 146
15271.33 167
15272.50 132
15273.67 140
15274.84 164
15276.01 140
15277.17 127
15278.34 99
15279.51 116
15280.68 111
15281.85 139
15283.01 148
15284.18 128
15285.35 131
15286.52 119
15287.69 138
15288.86 133
15290.03 130
15291.19 117
15292.36 141
15293.53 127
15294.70 116
15295.87 121
15297.04 136
15298.21 124
15299.38 140
15300.54 151
15301.71 144
15302.88 133
15304.05 133
15305.22 152
15306.39 169
15307.56 147
15308.73 145
15309.90 156
15311.07 161
15312.24 129
15313.41 133
15314.58 171
15315.75 135
15316.92 165
15318.09 146
15319.25 119
15320.42 162
15321.59 155
15322.76 162
15323.93 151
15325.10 144
15326.27 123
15327.44 132
15328.61 148
15329.78 157
15330.95 134
15332.12 111
15333.29 134
15334.46 146
15335.64 129
15336.81 114
15337.98 153
15339.15 175
15340.32 173
15341.49 141
15342.66 130
15343.83 134
15345.00 129
15346.17 113
15347.34 117
15348.51 150
15349.68 145
15350.85 144
15352.02 115
15353.20 128
15354.37 148
15355.54 150
15356.71 148
15357.88 122
15359.05 121
15360.22 146
15361.39 118
15362.57 129
15363.74 133
15364.91 135
15366.08 160
15367.25 159
15368.42 142
15369.59 111
15370.77 137
15371.94 126
15373.11 123
15374.28 115
15375.45 149
15376.63 146
15377.80 125
15378.97 138
15380.14 153
15381.31 131
15382.49 138
15383.66 155
15384.83 119
15386.00 127
15387.17 141
15388.35 120
15389.52 151
15390.69 144
15391.86 123
15393.04 146
15394.21 125
15395.38 128
15396.55 145
15397.73 126
15398.90 136
15400.07 115
15401.25 131
15402.42 142
15403.59 144
15404.76 112
15405.94 140
15407.11 139
15408.28 163
15409.46 144
15410.63 150
15411.80 151
15412.98 134
15414.15 143
15415.32 149
15416.50 155
15417.67 146
15418.84 139
15420.02 163
15421.19 141
15422.36 152
15423.54 145
15424.71 115
15425.89 135
15427.06 137
15428.23 147
15429.41 138
15430.58 128
15431.76 136
15432.93 148
15434.10 157
15435.28 133
15436.45 137
15437.63 166
15438.80 147
15439.97 135
15441.15 126
15442.32 140
15443.50 138
15444.67 130
15445.85 118
15447.02 129
15448.20 110
15449.37 136
15450.55 158
15451.72 156
15452.89 127
15454.07 119
15455.24 113
15456.42 127
15457.59 134
15458.77 154
15459.94 136
15461.12 121
15462.30 128
15463.47 113
15464.65 136
15465.82 137
15467.00 164
15468.17 163
15469.35 132
15470.52 154
15471.70 129
15472.87 109
15474.05 133
15475.22 157
15476.40 154
15477.58 129
15478.75 143
15479.93 147
15481.10 135
15482.28 124
15483.46 115
15484.63 131
15485.81 146
15486.98 140
15488.16 124
15489.34 127
15490.51 146
15491.69 126
15492.87 144
15494.04 131
15495.22 116
15496.39 128
15497.57 108
15498.75 122
15499.92 132
15501.10 124
15502.28 134
15503.45 156
15504.63 167
15505.81 124
15506.98 146
15508.16 139
15509.34 126
15510.52 126
15511.69 120
15512.87 125
15514.05 139
15515.22 139
15516.40 95
15517.58 108
15518.76 123
15519.93 132
15521.11 136
15522.29 141
15523.47 143
15524.64 141
15525.82 134
15527.00 154
15528.18 137
15529.35 138
15530.53 92
15531.71 118
15532.89 152
15534.07 148
15535.24 122
15536.42 120
15537.60 127
15538.78 100
15539.96 107
15541.13 117
15542.31 144
15543.49 149
15544.67 114
15545.85 128
15547.03 137
15548.20 123
15549.38 129
15550.56 130
15551.74 120
15552.92 134
15554.10 139
15555.28 151
15556.45 122
15557.63 141
15558.81 104
15559.99 120
15561.17 138
15562.35 139
15563.53 149
15564.71 133
15565.89 147
15567.07 152
15568.24 156
15569.42 164
15570.60 141
15571.78 125
15572.96 135
15574.14 149
15575.32 157
15576.50 140
15577.68 144
15578.86 148
15580.04 129
15581.22 136
15582.40 149
15583.58 134
15584.76 156
15585.94 142
15587.12 153
15588.30 161
15589.48 149
15590.66 156
15591.84 159
15593.02 163
15594.20 150
15595.38 136
15596.56 171
15597.74 182
15598.92 143
15600.10 162
15601.28 168
15602.46 164
15603.64 173
15604.82 183
15606.00 170
15607.18 160
15608.36 163
15609.55 173
15610.73 145
15611.91 152
15613.09 146
15614.27 162
15615.45 164
15616.63 169
15617.81 163
15618.99 164
15620.17 179
15621.36 178
15622.54 140
15623.72 138
15624.90 155
15626.08 167
15627.26 177
15628.44 169
15629.63 158
15630.81 165
15631.99 143
15633.17 146
15634.35 177
15635.53 163
15636.72 201
15637.90 188
15639.08 155
15640.26 151
15641.44 154
15642.63 197
15643.81 185
15644.99 179
15646.17 182
15647.35 191
15648.54 183
15649.72 164
15650.90 165
15652.08 174
15653.27 166
15654.45 169
15655.63 163
15656.81 205
15658.00 203
15659.18 202
15660.36 182
15661.54 199
15662.73 155
15663.91 137
15665.09 158
15666.28 169
15667.46 187
15668.64 197
15669.82 184
15671.01 201
15672.19 176
15673.37 162
15674.56 193
15675.74 204
15676.92 191
15678.11 169
15679.29 167
15680.47 187
15681.66 191
15682.84 166
15684.03 168
15685.21 168
15686.39 188
15687.58 160
15688.76 182
15689.94 153
15691.13 181
15692.31 184
15693.50 200
15694.68 175
15695.86 170
15697.05 206
15698.23 189
15699.42 199
15700.60 167
15701.78 148
15702.97 134
15704.15 159
15705.34 181
15706.52 165
15707.71 177
15708.89 168
15710.08 160
15711.26 176
15712.45 205
15713.63 201
15714.81 181
15716.00 187
15717.18 177
15718.37 184
15719.55 180
15720.74 173
15721.92 184
15723.11 181
15724.29 214
15725.48 184
15726.66 188
15727.85 163
15729.04 156
15730.22 194
15731.41 158
15732.59 152
15733.78 177
15734.96 189
15736.15 189
15737.33 185
15738.52 174
15739.71 141
15740.89 185
15742.08 179
15743.26 182
15744.45 198
15745.63 199
15746.82 197
15748.01 181
15749.19 170
15750.38 191
15751.56 188
15752.75 195
15753.94 168
15755.12 175
15756.31 205
15757.50 216
15758.68 201
15759.87 197
15761.06 182
15762.24 246
15763.43 190
15764.62 156
15765.80 157
15766.99 193
15768.18 226
15769.36 202
15770.55 176
15771.74 189
15772.92 199
15774.11 191
15775.30 178
15776.48 159
15777.67 178
15778.86 181
15780.05 192
15781.23 192
15782.42 182
15783.61 186
15784.80 178
15785.98 187
15787.17 168
15788.36 182
15789.55 182
15790.73 209
15791.92 201
15793.11 154
15794.30 150
15795.48 172
15796.67 161
15797.86 168
15799.05 183
15800.24 165
15801.42 148
15802.61 159
15803.80 188
15804.99 154
15806.18 158
15807.37 198
15808.55 165
15809.74 147
15810.93 171
15812.12 151
15813.31 165
15814.50 138
15815.68 155
15816.87 141
15818.06 139
15819.25 138
15820.44 151
15821.63 142
15822.82 134
15824.01 154
15825.19 171
15826.38 153
15827.57 137
15828.76 164
15829.95 151
15831.14 150
15832.33 138
15833.52 167
15834.71 150
15835.90 169
15837.09 150
15838.28 125
15839.47 133
15840.66 138
15841.84 162
15843.03 160
15844.22 135
15845.41 158
15846.60 170
15847.79 167
15848.98 142
15850.17 118
15851.36 144
15852.55 162
15853.74 168
15854.93 158
15856.12 150
15857.31 147
15858.50 126
15859.69 167
15860.88 170
15862.07 138
15863.26 139
15864.46 160
15865.65 140
15866.84 146
15868.03 155
15869.22 151
15870.41 146
15871.60 162
15872.79 158
15873.98 164
15875.17 175
15876.36 181
15877.55 165
15878.74 173
15879.94 150
15881.13 157
15882.32 164
15883.51 158
15884.70 176
15885.89 136
15887.08 144
15888.27 184
15889.46 160
15890.66 154
15891.85 161
15893.04 139
15894.23 157
15895.42 165
15896.61 165
15897.81 185
15899.00 175
15900.19 163
15901.38 153
15902.57 150
15903.76 161
15904.96 156
15906.15 156
15907.34 178
15908.53 166
15909.72 149
15910.92 153
15912.11 174
15913.30 180
15914.49 143
15915.69 164
15916.88 176
15918.07 165
15919.26 159
15920.46 156
15921.65 143
15922.84 166
15924.03 178
15925.23 163
15926.42 169
15927.61 161
15928.81 153
15930.00 151
15931.19 164
15932.38 147
15933.58 179
15934.77 176
15935.96 184
15937.16 156
15938.35 173
15939.54 155
15940.74 142
15941.93 145
15943.12 146
15944.32 174
15945.51 161
15946.70 165
15947.90 147
15949.09 139
15950.28 179
15951.48 168
15952.67 147
15953.87 175
15955.06 143
15956.25 147
15957.45 151
15958.64 139
15959.84 155
15961.03 139
15962.22 125
15963.42 134
15964.61 138
15965.81 116
15967.00 136
15968.19 154
15969.39 173
15970.58 143
15971.78 152
15972.97 130
15974.17 162
15975.36 117
15976.56 134
15977.75 151
15978.95 161
15980.14 137
15981.34 154
15982.53 129
15983.72 119
15984.92 117
15986.11 145
15987.31 134
15988.50 128
15989.70 120
15990.90 102
15992.09 147
15993.29 153
15994.48 154
15995.68 130
15996.87 137
15998.07 160
15999.26 110
16000.46 114
16001.65 136
16002.85 156
16004.05 129
16005.24 165
16006.44 151
16007.63 117
16008.83 128
16010.02 116
16011.22 129
16012.42 130
16013.61 141
16014.81 145
16016.00 142
16017.20 131
16018.40 136
16019.59 133
16020.79 126
16021.99 115
16023.18 140
16024.38 114
16025.58 124
16026.77 131
16027.97 135
16029.16 125
16030.36 128
16031.56 132
16032.76 121
16033.95 136
16035.15 112
16036.35 131
16037.54 112
16038.74 120
16039.94 124
16041.13 140
16042.33 144
16043.53 145
16044.73 111
16045.92 135
16047.12 121
16048.32 139
16049.51 121
16050.71 131
16051.91 116
16053.11 126
16054.30 138
16055.50 124
16056.70 124
16057.90 130
16059.10 123
16060.29 146
16061.49 124
16062.69 155
16063.89 157
16065.08 159
16066.28 145
16067.48 149
16068.68 115
16069.88 113
16071.07 134
16072.27 115
16073.47 121
16074.67 110
16075.87 115
16077.07 103
16078.26 105
16079.46 131
16080.66 118
16081.86 141
16083.06 112
16084.26 132
16085.46 145
16086.66 128
16087.85 113
16089.05 120
16090.25 113
16091.45 112
16092.65 129
16093.85 111
16095.05 106
16096.25 126
16097.45 131
16098.65 117
16099.84 104
16101.04 93
16102.24 130
16103.44 168
16104.64 118
16105.84 121
16107.04 98
16108.24 137
16109.44 137
16110.64 138
16111.84 104
16113.04 118
16114.24 112
16115.44 126
16116.64 105
16117.84 120
16119.04 120
16120.24 134
16121.44 122
16122.64 123
16123.84 146
16125.04 147
16126.24 130
16127.44 134
16128.64 141
16129.84 142
16131.04 122
16132.24 109
16133.44 136
16134.64 133
16135.84 137
16137.04 123
16138.25 125
16139.45 112
16140.65 139
16141.85 134
16143.05 139
16144.25 126
16145.45 119
16146.65 134
16147.85 104
16149.05 106
16150.25 122
16151.46 123
16152.66 124
16153.86 134
16155.06 108
16156.26 127
16157.46 125
16158.66 127
16159.87 133
16161.07 141
16162.27 121
16163.47 116
16164.67 117
16165.87 117
16167.08 136
16168.28 150
16169.48 113
16170.68 136
16171.88 115
16173.09 137
16174.29 142
16175.49 139
16176.69 113
16177.89 128
16179.10 118
16180.30 147
16181.50 132
16182.70 117
16183.91 121
16185.11 128
16186.31 117
16187.51 145
16188.72 114
16189.92 131
16191.12 118
16192.32 115
16193.53 114
16194.73 124
16195.93 126
16197.13 121
16198.34 140
16199.54 155
16200.74 134
16201.95 106
16203.15 123
16204.35 110
16205.56 127
16206.76 135
16207.96 130
16209.17 124
16210.37 115
16211.57 95
16212.78 100
16213.98 117
16215.18 115
16216.39 106
16217.59 133
16218.79 107
16220.00 119
16221.20 116
16222.41 119
16223.61 119
16224.81 135
16226.02 136
16227.22 124
16228.43 124
16229.63 104
16230.83 117
16232.04 135
16233.24 134
16234.45 106
16235.65 118
16236.86 123
16238.06 160
16239.26 164
16240.47 139
16241.67 147
16242.88 132
16244.08 127
16245.29 129
16246.49 141
16247.70 131
16248.90 133
16250.11 152
16251.31 158
16252.52 139
16253.72 135
16254.93 137
16256.13 125
16257.34 125
16258.54 168
16259.75 173
16260.95 165
16262.16 144
16263.36 146
16264.57 138
16265.77 122
16266.98 137
16268.19 121
16269.39 144
16270.60 128
16271.80 168
16273.01 138
16274.21 156
16275.42 144
16276.63 152
16277.83 177
16279.04 147
16280.24 163
16281.45 135
16282.66 134
16283.86 119
16285.07 127
16286.27 161
16287.48 171
16288.69 163
16289.89 155
16291.10 154
16292.31 148
16293.51 149
16294.72 176
16295.93 157
16297.13 148
16298.34 169
16299.55 140
16300.75 143
16301.96 164
16303.17 155
16304.37 129
16305.58 145
16306.79 144
16307.99 131
16309.20 152
16310.41 168
16311.62 150
16312.82 145
16314.03 154
16315.24 142
16316.44 153
16317.65 170
16318.86 128
16320.07 137
16321.27 144
16322.48 151
16323.69 122
16324.90 145
16326.10 163
16327.31 136
16328.52 130
16329.73 127
16330.94 133
16332.14 135
16333.35 134
16334.56 149
16335.77 145
16336.98 157
16338.18 126
16339.39 119
16340.60 127
16341.81 129
16343.02 143
16344.23 143
16345.43 162
16346.64 154
16347.85 166
16349.06 151
16350.27 152
16351.48 145
16352.69 144
16353.89 135
16355.10 118
16356.31 114
16357.52 131
16358.73 119
16359.94 120
16361.15 116
16362.36 133
16363.57 137
16364.77 110
16365.98 113
16367.19 126
16368.40 133
16369.61 135
16370.82 122
16372.03 122
16373.24 140
16374.45 112
16375.66 112
16376.87 129
16378.08 126
16379.29 124
16380.50 145
16381.71 112
16382.92 135
16384.13 144
16385.34 125
16386.55 110
16387.76 118
16388.97 103
16390.18 119
16391.39 115
16392.60 141
16393.81 112
16395.02 115
16396.23 119
16397.44 109
16398.65 126
16399.86 118
16401.07 124
16402.28 104
16403.49 119
16404.70 110
16405.91 104
16407.12 117
16408.33 120
16409.54 126
16410.76 135
16411.97 114
16413.18 118
16414.39 110
16415.60 127
16416.81 107
16418.02 132
16419.23 148
16420.44 127
16421.66 121
16422.87 116
16424.08 116
16425.29 136
16426.50 113
16427.71 116
16428.92 126
16430.14 122
16431.35 133
16432.56 132
16433.77 130
16434.98 118
16436.19 114
16437.41 86
16438.62 95
16439.83 114
16441.04 139
16442.25 121
16443.47 120
16444.68 119
16445.89 123
16447.10 148
16448.31 133
16449.53 106
16450.74 106
16451.95 124
16453.16 116
16454.38 128
16455.59 135
16456.80 118
16458.01 111
16459.23 133
16460.44 120
16461.65 106
16462.86 105
16464.08 118
16465.29 113
16466.50 119
16467.72 107
16468.93 120
16470.14 121
16471.35 120
16472.57 116
16473.78 137
16474.99 125
16476.21 113
16477.42 97
16478.63 126
16479.85 118
16481.06 95
16482.27 116
16483.49 125
16484.70 109
16485.92 119
16487.13 127
16488.34 137
16489.56 147
16490.77 117
16491.98 106
16493.20 116
16494.41 106
16495.63 106
16496.84 112
16498.05 101
16499.27 111
16500.48 125
16501.70 98
16502.91 101
16504.13 115
16505.34 117
16506.55 128
16507.77 115
16508.98 107
16510.20 111
16511.41 133
16512.63 105
16513.84 106
16515.06 89
16516.27 122
16517.49 105
16518.70 104
16519.92 106
16521.13 104
16522.35 154
16523.56 132
16524.78 129
16525.99 107
16527.21 113
16528.42 131
16529.64 123
16530.85 100
16532.07 119
16533.28 114
16534.50 103
16535.71 92
16536.93 127
16538.14 116
16539.36 125
16540.58 113
16541.79 95
16543.01 135
16544.22 116
16545.44 115
16546.65 115
16547.87 131
16549.09 122
16550.30 94
16551.52 95
16552.73 108
16553.95 110
16555.17 135
16556.38 100
16557.60 109
16558.82 110
16560.03 96
16561.25 126
16562.46 125
16563.68 108
16564.90 98
16566.11 130
16567.33 110
16568.55 120
16569.76 118
16570.98 135
16572.20 86
16573.41 98
16574.63 109
16575.85 115
16577.07 131
16578.28 115
16579.50 118
16580.72 102
16581.93 119
16583.15 120
16584.37 104
16585.59 111
16586.80 120
16588.02 104
16589.24 95
16590.46 124
16591.67 114
16592.89 93
16594.11 100
16595.33 140
16596.54 129
16597.76 108
16598.98 111
16600.20 92
16601.41 117
16602.63 115
16603.85 97
16605.07 128
16606.29 107
16607.50 89
16608.72 116
16609.94 127
16611.16 145
16612.38 117
16613.60 121
16614.81 102
16616.03 95
16617.25 113
16618.47 132
16619.69 88
16620.91 99
16622.13 121
16623.34 140
16624.56 103
16625.78 116
16627.00 113
16628.22 130
16629.44 151
16630.66 102
16631.88 126
16633.10 106
16634.31 115
16635.53 125
16636.75 129
16637.97 104
16639.19 104
16640.41 113
16641.63 133
16642.85 112
16644.07 138
16645.29 114
16646.51 99
16647.73 114
16648.95 121
16650.17 136
16651.39 104
16652.61 100
16653.83 127
16655.05 120
16656.27 88
16657.49 118
16658.71 84
16659.93 118
16661.15 128
16662.37 126
16663.59 118
16664.81 113
16666.03 114
16667.25 92
16668.47 114
16669.69 124
16670.91 94
16672.13 110
16673.35 108
16674.57 126
16675.79 114
16677.01 108
16678.23 114
16679.45 122
16680.67 115
16681.89 112
16683.12 116
16684.34 127
16685.56 109
16686.78 104
16688.00 106
16689.22 129
16690.44 125
16691.66 164
16692.88 125
16694.11 96
16695.33 87
16696.55 99
16697.77 115
16698.99 117
16700.21 118
16701.43 106
16702.66 123
16703.88 124
16705.10 105
16706.32 93
16707.54 89
16708.77 113
16709.99 109
16711.21 130
16712.43 94
16713.65 108
16714.87 109
16716.10 103
16717.32 114
16718.54 115
16719.76 133
16720.99 127
16722.21 113
16723.43 81
16724.65 106
16725.88 103
16727.10 94
16728.32 100
16729.54 90
16730.77 96
16731.99 116
16733.21 117
16734.43 104
16735.66 120
16736.88 132
16738.10 115
16739.33 88
16740.55 121
16741.77 109
16742.99 109
16744.22 111
16745.44 99
16746.66 109
16747.89 104
16749.11 124
16750.33 123
16751.56 105
16752.78 95
16754.00 104
16755.23 112
16756.45 105
16757.68 128
16758.90 124
16760.12 117
16761.35 92
16762.57 113
16763.79 126
16765.02 101
16766.24 123
16767.47 147
16768.69 116
16769.91 118
16771.14 119
16772.36 127
16773.59 107
16774.81 103
16776.04 109
16777.26 109
16778.48 96
16779.71 98
16780.93 100
16782.16 117
16783.38 95
16784.61 111
16785.83 92
16787.06 104
16788.28 127
16789.51 130
16790.73 91
16791.96 119
16793.18 117
16794.41 102
16795.63 156
16796.86 137
16798.08 107
16799.31 92
16800.53 91
16801.76 110
16802.98 127
16804.21 94
16805.43 99
16806.66 115
16807.88 108
16809.11 102
16810.33 117
16811.56 82
16812.79 104
16814.01 118
16815.24 102
16816.46 109
16817.69 76
16818.91 115
16820.14 114
16821.37 114
16822.59 75
16823.82 106
16825.04 110
16826.27 143
16827.50 124
16828.72 102
16829.95 90
16831.18 128
16832.40 109
16833.63 103
16834.86 97
16836.08 100
16837.31 118
16838.53 122
16839.76 120
16840.99 93
16842.21 102
16843.44 107
16844.67 105
16845.90 109
16847.12 127
16848.35 118
16849.58 123
16850.80 118
16852.03 113
16853.26 112
16854.48 116
16855.71 120
16856.94 119
16858.17 132
16859.39 148
16860.62 132
16861.85 134
16863.08 90
16864.30 112
16865.53 106
16866.76 91
16867.99 110
16869.21 106
16870.44 121
16871.67 135
16872.90 124
16874.13 135
16875.35 160
16876.58 126
16877.81 136
16879.04 143
16880.27 127
16881.49 145
16882.72 134
16883.95 120
16885.18 127
16886.41 145
16887.64 129
16888.86 122
16890.09 117
16891.32 137
16892.55 126
16893.78 137
16895.01 131
16896.24 141
16897.46 127
16898.69 103
16899.92 117
16901.15 131
16902.38 118
16903.61 123
16904.84 143
16906.07 123
16907.30 128
16908.53 124
16909.75 112
16910.98 121
16912.21 138
16913.44 119
16914.67 108
16915.90 102
16917.13 111
16918.36 110
16919.59 128
16920.82 111
16922.05 113
16923.28 128
16924.51 109
16925.74 111
16926.97 111
16928.20 110
16929.43 103
16930.66 123
16931.89 124
16933.12 119
16934.35 116
16935.58 109
16936.81 118
16938.04 106
16939.27 102
16940.50 104
16941.73 101
16942.96 104
16944.19 122
16945.42 107
16946.65 106
16947.88 90
16949.11 90
16950.34 87
16951.57 111
16952.80 96
16954.04 146
16955.27 109
16956.50 95
16957.73 142
16958.96 107
16960.19 112
16961.42 93
16962.65 92
16963.88 94
16965.11 99
16966.35 100
16967.58 124
16968.81 113
16970.04 105
16971.27 117
16972.50 118
16973.73 95
16974.97 104
16976.20 100
16977.43 97
16978.66 103
16979.89 99
16981.12 118
16982.36 90
16983.59 112
16984.82 99
16986.05 109
16987.28 105
16988.52 106
16989.75 114
16990.98 94
16992.21 84
16993.45 96
16994.68 99
16995.91 112
16997.14 111
16998.37 125
16999.61 113
17000.84 101
17002.07 101
17003.31 119
17004.54 102
17005.77 102
17007.00 109
17008.24 98
17009.47 129
17010.70 117
17011.93 133
17013.17 109
17014.40 98
17015.63 107
17016.87 101
17018.10 113
17019.33 107
17020.57 95
17021.80 111
17023.03 123
17024.27 113
17025.50 84
17026.73 113
17027.97 120
17029.20 79
17030.43 96
17031.67 85
17032.90 100
17034.14 95
17035.37 90
17036.60 113
17037.84 85
17039.07 78
17040.30 119
17041.54 102
17042.77 108
17044.01 92
17045.24 96
17046.47 99
17047.71 133
17048.94 131
17050.18 99
17051.41 96
17052.65 90
17053.88 120
17055.12 97
17056.35 93
17057.58 106
17058.82 118
17060.05 143
17061.29 118
17062.52 95
17063.76 102
17064.99 99
17066.23 111
17067.46 105
17068.70 99
17069.93 118
17071.17 118
17072.40 100
17073.64 88
17074.87 84
17076.11 75
17077.34 83
17078.58 94
17079.81 89
17081.05 84
17082.29 112
17083.52 86
17084.76 89
17085.99 107
17087.23 88
17088.46 73
17089.70 111
17090.94 107
17092.17 90
17093.41 108
17094.64 105
17095.88 110
17097.12 115
17098.35 83
17099.59 100
17100.82 95
17102.06 90
17103.30 102
17104.53 110
17105.77 108
17107.00 96
17108.24 111
17109.48 101
17110.71 112
17111.95 78
17113.19 101
17114.42 104
17115.66 85
17116.90 81
17118.13 81
17119.37 83
17120.61 110
17121.85 90
17123.08 94
17124.32 92
17125.56 107
17126.79 83
17128.03 83
17129.27 97
17130.50 120
17131.74 93
17132.98 107
17134.22 106
17135.45 98
17136.69 80
17137.93 79
17139.17 96
17140.40 104
17141.64 97
17142.88 106
17144.12 91
17145.36 92
17146.59 102
17147.83 99
17149.07 93
17150.31 102
17151.54 90
17152.78 95
17154.02 93
17155.26 99
17156.50 103
17157.74 113
17158.97 126
17160.21 121
17161.45 105
17162.69 103
17163.93 99
17165.17 108
17166.40 102
17167.64 113
17168.88 109
17170.12 83
17171.36 85
17172.60 103
17173.84 100
17175.08 105
17176.31 101
17177.55 91
17178.79 111
17180.03 91
17181.27 104
17182.51 92
17183.75 97
17184.99 85
17186.23 82
17187.47 101
17188.71 106
17189.94 103
17191.18 74
17192.42 92
17193.66 96
17194.90 115
17196.14 86
17197.38 61
17198.62 77
17199.86 99
17201.10 100
17202.34 83
17203.58 92
17204.82 92
17206.06 88
17207.30 77
17208.54 69
17209.78 85
17211.02 104
17212.26 126
17213.50 105
17214.74 89
17215.98 108
17217.22 112
17218.46 117
17219.70 99
17220.94 109
17222.18 87
17223.43 82
17224.67 91
17225.91 92
17227.15 84
17228.39 126
17229.63 102
17230.87 103
17232.11 97
17233.35 87
17234.59 88
17235.83 86
17237.08 96
17238.32 99
17239.56 85
17240.80 92
17242.04 106
17243.28 90
17244.52 95
17245.76 99
17247.01 103
17248.25 98
17249.49 77
17250.73 86
17251.97 86
17253.21 98
17254.46 93
17255.70 100
17256.94 104
17258.18 104
17259.42 111
17260.66 84
17261.91 96
17263.15 104
17264.39 93
17265.63 98
17266.87 101
17268.12 94
17269.36 99
17270.60 94
17271.84 100
17273.09 81
17274.33 87
17275.57 92
17276.81 112
17278.06 83
17279.30 99
17280.54 101
17281.78 112
17283.03 97
17284.27 101
17285.51 93
17286.76 106
17288.00 102
17289.24 90
17290.48 77
17291.73 79
17292.97 93
17294.21 108
17295.46 96
17296.70 71
17297.94 92
17299.19 100
17300.43 104
17301.67 89
17302.92 118
17304.16 102
17305.40 86
17306.65 65
17307.89 109
17309.14 123
17310.38 85
17311.62 66
17312.87 76
17314.11 86
17315.35 91
17316.60 113
17317.84 113
17319.09 75
17320.33 103
17321.58 113
17322.82 93
17324.06 100
17325.31 102
17326.55 94
17327.80 90
17329.04 91
17330.29 93
17331.53 96
17332.77 87
17334.02 76
17335.26 91
17336.51 78
17337.75 81
17339.00 97
17340.24 116
17341.49 79
17342.73 90
17343.98 90
17345.22 78
17346.47 93
17347.71 79
17348.96 109
17350.20 110
17351.45 97
17352.69 105
17353.94 127
17355.18 96
17356.43 82
17357.68 102
17358.92 86
17360.17 90
17361.41 90
17362.66 106
17363.90 88
17365.15 73
17366.39 106
17367.64 105
17368.89 102
17370.13 89
17371.38 90
17372.62 89
17373.87 91
17375.12 84
17376.36 107
17377.61 101
17378.85 84
17380.10 88
17381.35 105
17382.59 86
17383.84 75
17385.09 76
17386.33 78
17387.58 100
17388.83 76
17390.07 80
17391.32 98
17392.57 100
17393.81 115
17395.06 95
17396.31 68
17397.55 74
17398.80 98
17400.05 100
17401.29 87
17402.54 91
17403.79 84
17405.04 84
17406.28 78
17407.53 103
17408.78 94
17410.02 101
17411.27 113
17412.52 87
17413.77 77
17415.01 82
17416.26 92
17417.51 100
17418.76 92
17420.00 115
17421.25 93
17422.50 104
17423.75 102
17425.00 98
17426.24 97
17427.49 94
17428.74 97
17429.99 125
17431.24 77
17432.48 94
17433.73 92
17434.98 85
17436.23 89
17437.48 99
17438.73 117
17439.97 106
17441.22 102
17442.47 110
17443.72 90
17444.97 96
17446.22 103
17447.47 66
17448.71 91
17449.96 97
17451.21 97
17452.46 97
17453.71 81
17454.96 122
17456.21 85
17457.46 101
17458.71 100
17459.95 80
17461.20 74
17462.45 77
17463.70 100
17464.95 98
17466.20 89
17467.45 82
17468.70 89
17469.95 101
17471.20 71
17472.45 71
17473.70 94
17474.95 91
17476.20 86
17477.45 100
17478.70 89
17479.95 92
17481.20 110
17482.45 102
17483.70 88
17484.95 105
17486.20 87
17487.45 95
17488.70 95
17489.95 83
17491.20 83
17492.45 88
17493.70 94
17494.95 104
17496.20 115
17497.45 115
17498.70 85
17499.95 101
17501.20 90
17502.45 89
17503.70 110
17504.95 88
17506.20 102
17507.46 100
17508.71 88
17509.96 107
17511.21 85
17512.46 79
17513.71 95
17514.96 91
17516.21 87
17517.46 80
17518.71 106
17519.97 124
17521.22 86
17522.47 110
17523.72 77
17524.97 106
17526.22 112
17527.47 81
17528.73 75
17529.98 104
17531.23 115
17532.48 103
17533.73 84
17534.99 91
17536.24 113
17537.49 101
17538.74 99
17539.99 82
17541.25 97
17542.50 113
17543.75 94
17545.00 93
17546.25 95
17547.51 123
17548.76 110
17550.01 104
17551.26 95
17552.52 98
17553.77 95
17555.02 120
17556.27 122
17557.53 105
17558.78 99
17560.03 105
17561.28 105
17562.54 102
17563.79 94
17565.04 86
17566.30 84
17567.55 93
17568.80 102
17570.05 74
17571.31 100
17572.56 115
17573.81 108
17575.07 95
17576.32 99
17577.57 110
17578.83 86
17580.08 93
17581.33 95
17582.59 102
17583.84 99
17585.10 104
17586.35 107
17587.60 87
17588.86 88
17590.11 102
17591.36 125
17592.62 88
17593.87 89
17595.13 79
17596.38 108
17597.63 89
17598.89 87
17600.14 104
17601.40 99
17602.65 97
17603.90 97
17605.16 82
17606.41 111
17607.67 94
17608.92 115
17610.18 99
17611.43 89
17612.69 115
17613.94 91
17615.20 94
17616.45 85
17617.71 83
17618.96 83
17620.21 68
17621.47 84
17622.72 120
17623.98 91
17625.23 88
17626.49 96
17627.75 101
17629.00 105
17630.26 107
17631.51 123
17632.77 100
17634.02 84
17635.28 99
17636.53 104
17637.79 90
17639.04 85
17640.30 91
17641.55 75
17642.81 94
17644.07 86
17645.32 100
17646.58 94
17647.83 109
17649.09 94
17650.35 100
17651.60 113
17652.86 103
17654.11 96
17655.37 70
17656.63 73
17657.88 92
17659.14 98
17660.39 105
17661.65 89
17662.91 78
17664.16 68
17665.42 97
17666.68 106
17667.93 102
17669.19 100
17670.45 76
17671.70 96
17672.96 113
17674.22 104
17675.47 109
17676.73 86
17677.99 118
17679.24 89
17680.50 85
17681.76 86
17683.02 95
17684.27 90
17685.53 83
17686.79 97
17688.05 108
17689.30 103
17690.56 88
17691.82 85
17693.07 73
17694.33 111
17695.59 87
17696.85 90
17698.11 81
17699.36 80
17700.62 89
17701.88 83
17703.14 87
17704.39 99
17705.65 76
17706.91 76
17708.17 82
17709.43 83
17710.68 110
17711.94 92
17713.20 69
17714.46 103
17715.72 86
17716.98 74
17718.23 97
17719.49 103
17720.75 85
17722.01 64
17723.27 92
17724.53 91
17725.79 74
17727.04 58
17728.30 67
17729.56 93
17730.82 106
17732.08 96
17733.34 92
17734.60 107
17735.86 92
17737.12 105
17738.37 76
17739.63 88
17740.89 82
17742.15 90
17743.41 82
17744.67 81
17745.93 90
17747.19 103
17748.45 96
17749.71 109
17750.97 91
17752.23 78
17753.49 83
17754.75 86
17756.01 85
17757.27 94
17758.53 109
17759.79 92
17761.05 83
17762.31 93
17763.57 94
17764.83 90
17766.09 101
17767.35 84
17768.61 79
17769.87 89
17771.13 86
17772.39 93
17773.65 124
17774.91 110
17776.17 102
17777.43 86
17778.69 89
17779.95 88
17781.21 62
17782.47 79
17783.73 68
17784.99 112
17786.25 85
17787.51 72
17788.78 97
17790.04 92
17791.30 78
17792.56 100
17793.82 83
17795.08 78
17796.34 69
17797.60 82
17798.86 73
17800.13 97
17801.39 86
17802.65 80
17803.91 107
17805.17 81
17806.43 71
17807.69 96
17808.96 96
17810.22 80
17811.48 80
17812.74 95
17814.00 84
17815.26 91
17816.53 94
17817.79 99
17819.05 98
17820.31 78
17821.57 95
17822.84 102
17824.10 124
17825.36 76
17826.62 89
17827.89 85
17829.15 93
17830.41 75
17831.67 77
17832.93 79
17834.20 94
17835.46 68
17836.72 87
17837.99 68
17839.25 80
17840.51 101
17841.77 108
17843.04 94
17844.30 94
17845.56 90
17846.82 88
17848.09 101
17849.35 107
17850.61 95
17851.88 90
17853.14 85
17854.40 83
17855.67 88
17856.93 83
17858.19 84
17859.46 87
17860.72 85
17861.98 101
17863.25 99
17864.51 73
17865.77 86
17867.04 99
17868.30 66
17869.57 86
17870.83 71
17872.09 92
17873.36 83
17874.62 81
17875.89 73
17877.15 95
17878.41 79
17879.68 74
17880.94 69
17882.21 76
17883.47 97
17884.73 60
17886.00 76
17887.26 86
17888.53 96
17889.79 67
17891.06 62
17892.32 84
17893.59 113
17894.85 101
17896.12 78
17897.38 78
17898.65 94
17899.91 100
17901.17 87
17902.44 83
17903.70 70
17904.97 64
17906.23 67
17907.50 69
17908.77 81
17910.03 92
17911.30 108
17912.56 99
17913.83 89
17915.09 87
17916.36 71
17917.62 72
17918.89 86
17920.15 80
17921.42 71
17922.68 77
17923.95 76
17925.22 67
17926.48 81
17927.75 104
17929.01 91
17930.28 96
17931.55 95
17932.81 72
17934.08 74
17935.34 91
17936.61 82
17937.88 78
17939.14 79
17940.41 113
17941.68 73
17942.94 77
17944.21 89
17945.47 93
17946.74 80
17948.01 82
17949.27 94
17950.54 92
17951.81 87
17953.07 67
17954.34 110
17955.61 76
17956.87 89
17958.14 138
17959.41 113
17960.68 73
17961.94 63
17963.21 85
17964.48 113
17965.74 109
17967.01 121
17968.28 121
17969.55 84
17970.81 89
17972.08 110
17973.35 89
17974.62 85
17975.88 72
17977.15 98
17978.42 96
17979.69 99
17980.95 96
17982.22 99
17983.49 90
17984.76 82
17986.03 101
17987.29 85
17988.56 93
17989.83 98
17991.10 99
17992.37 79
17993.63 88
17994.90 81
17996.17 79
17997.44 88
17998.71 101
17999.98 95
18001.24 84
18002.51 88
18003.78 81
18005.05 80
18006.32 92
18007.59 92
18008.86 82
18010.12 78
18011.39 98
18012.66 96
18013.93 88
18015.20 64
18016.47 95
18017.74 75
18019.01 90
18020.28 99
18021.54 83
18022.81 96
18024.08 89
18025.35 84
18026.62 89
18027.89 92
18029.16 89
18030.43 95
18031.70 93
18032.97 87
18034.24 90
18035.51 86
18036.78 81
18038.05 81
18039.32 94
18040.59 99
18041.86 80
18043.13 78
18044.40 71
18045.67 77
18046.94 85
18048.21 83
18049.48 89
18050.75 67
18052.02 94
18053.29 108
18054.56 94
18055.83 86
18057.10 83
18058.37 135
18059.64 97
18060.91 99
18062.18 95
18063.45 66
18064.72 82
18065.99 95
18067.26 99
18068.54 86
18069.81 83
18071.08 88
18072.35 81
18073.62 79
18074.89 84
18076.16 81
18077.43 75
18078.70 107
18079.97 88
18081.25 91
18082.52 88
18083.79 89
18085.06 95
18086.33 98
18087.60 124
18088.87 86
18090.15 102
18091.42 105
18092.69 102
18093.96 99
18095.23 111
18096.50 97
18097.78 99
18099.05 104
18100.32 99
18101.59 103
18102.86 98
18104.14 100
18105.41 82
18106.68 95
18107.95 108
18109.23 80
18110.50 83
18111.77 88
18113.04 81
18114.31 95
18115.59 85
18116.86 80
18118.13 93
18119.40 90
18120.68 79
18121.95 90
18123.22 97
18124.50 97
18125.77 99
18127.04 104
18128.31 117
18129.59 76
18130.86 91
18132.13 97
18133.41 102
18134.68 86
18135.95 86
18137.23 95
18138.50 87
18139.77 80
18141.05 86
18142.32 118
18143.59 108
18144.87 97
18146.14 91
18147.41 81
18148.69 97
18149.96 88
18151.23 84
18152.51 96
18153.78 87
18155.06 95
18156.33 105
18157.60 82
18158.88 87
18160.15 95
18161.43 99
18162.70 87
18163.97 82
18165.25 99
18166.52 76
18167.80 92
18169.07 117
18170.35 100
18171.62 107
18172.90 108
18174.17 89
18175.44 86
18176.72 74
18177.99 91
18179.27 97
18180.54 93
18181.82 106
18183.09 111
18184.37 90
18185.64 92
18186.92 90
18188.19 96
18189.47 96
18190.74 102
18192.02 80
18193.29 84
18194.57 87
18195.84 92
18197.12 119
18198.39 98
18199.67 97
18200.95 97
18202.22 85
18203.50 64
18204.77 75
18206.05 94
18207.32 103
18208.60 86
18209.88 85
18211.15 83
18212.43 115
18213.70 117
18214.98 82
18216.26 86
18217.53 86
18218.81 104
18220.08 81
18221.36 78
18222.64 84
18223.91 91
18225.19 94
18226.47 89
18227.74 81
18229.02 73
18230.29 81
18231.57 83
18232.85 70
18234.12 77
18235.40 95
18236.68 89
18237.95 94
18239.23 87
18240.51 88
18241.79 80
18243.06 85
18244.34 83
18245.62 115
18246.89 93
18248.17 94
18249.45 90
18250.73 73
18252.00 80
18253.28 109
18254.56 100
18255.83 103
18257.11 105
18258.39 84
18259.67 84
18260.94 111
18262.22 91
18263.50 76
18264.78 90
18266.06 76
18267.33 85
18268.61 84
18269.89 79
18271.17 106
18272.45 80
18273.72 88
18275.00 97
18276.28 94
18277.56 100
18278.84 113
18280.11 93
18281.39 105
18282.67 87
18283.95 93
18285.23 131
18286.51 99
18287.78 88
18289.06 100
18290.34 102
18291.62 108
18292.90 94
18294.18 76
18295.46 117
18296.74 97
18298.01 128
18299.29 98
18300.57 90
18301.85 100
18303.13 103
18304.41 87
18305.69 100
18306.97 92
18308.25 87
18309.53 84
18310.81 70
18312.09 83
18313.37 98
18314.64 108
18315.92 95
18317.20 94
18318.48 117
18319.76 116
18321.04 79
18322.32 99
18323.60 92
18324.88 83
18326.16 94
18327.44 84
18328.72 75
18330.00 76
18331.28 76
18332.56 92
18333.84 80
18335.12 59
18336.40 81
18337.68 87
18338.96 89
18340.24 99
18341.52 90
18342.80 99
18344.09 99
18345.37 95
18346.65 78
18347.93 85
18349.21 94
18350.49 107
18351.77 90
18353.05 100
18354.33 84
18355.61 93
18356.89 104
18358.17 110
18359.46 102
18360.74 86
18362.02 103
18363.30 92
18364.58 89
18365.86 74
18367.14 82
18368.42 83
18369.71 95
18370.99 93
18372.27 87
18373.55 112
18374.83 75
18376.11 97
18377.39 98
18378.68 104
18379.96 121
18381.24 96
18382.52 81
18383.80 77
18385.09 81
18386.37 101
18387.65 80
18388.93 93
18390.21 104
18391.50 87
18392.78 60
18394.06 73
18395.34 75
18396.63 81
18397.91 86
18399.19 84
18400.47 83
18401.76 78
18403.04 105
18404.32 78
18405.60 69
18406.89 82
18408.17 86
18409.45 98
18410.73 65
18412.02 82
18413.30 92
18414.58 63
18415.87 93
18417.15 85
18418.43 91
18419.72 89
18421.00 87
18422.28 77
18423.57 95
18424.85 71
18426.13 92
18427.42 95
18428.70 93
18429.98 76
18431.27 90
18432.55 76
18433.83 87
18435.12 82
18436.40 81
18437.68 108
18438.97 113
18440.25 116
18441.54 103
18442.82 84
18444.10 91
18445.39 109
18446.67 104
18447.96 92
18449.24 110
18450.53 98
18451.81 80
18453.09 89
18454.38 105
18455.66 82
18456.95 85
18458.23 84
18459.52 62
18460.80 90
18462.09 105
18463.37 102
18464.65 93
18465.94 89
18467.22 91
18468.51 97
18469.79 93
18471.08 81
18472.36 90
18473.65 119
18474.93 100
18476.22 92
18477.50 72
18478.79 99
18480.08 83
18481.36 86
18482.65 84
18483.93 73
18485.22 104
18486.50 87
18487.79 95
18489.07 89
18490.36 85
18491.64 103
18492.93 106
18494.22 104
18495.50 100
18496.79 65
18498.07 103
18499.36 107
18500.65 109
18501.93 107
18503.22 88
18504.50 135
18505.79 120
18507.08 77
18508.36 69
18509.65 89
18510.94 87
18512.22 99
18513.51 96
18514.80 80
18516.08 82
18517.37 86
18518.65 96
18519.94 82
18521.23 97
18522.51 102
18523.80 80
18525.09 65
18526.38 86
18527.66 73
18528.95 87
18530.24 99
18531.52 116
18532.81 97
18534.10 96
18535.39 86
18536.67 95
18537.96 86
18539.25 75
18540.53 98
18541.82 98
18543.11 84
18544.40 98
18545.68 88
18546.97 107
18548.26 82
18549.55 79
18550.84 90
18552.12 109
18553.41 97
18554.70 93
18555.99 85
18557.27 74
18558.56 77
18559.85 95
18561.14 73
18562.43 100
18563.72 104
18565.00 105
18566.29 89
18567.58 98
18568.87 95
18570.16 84
18571.45 77
18572.73 75
18574.02 75
18575.31 94
18576.60 84
18577.89 95
18579.18 118
18580.47 94
18581.75 96
18583.04 85
18584.33 105
18585.62 105
18586.91 88
18588.20 108
18589.49 123
18590.78 111
18592.07 99
18593.36 89
18594.65 80
18595.93 78
18597.22 86
18598.51 77
18599.80 81
18601.09 110
18602.38 115
18603.67 124
18604.96 89
18606.25 107
18607.54 102
18608.83 83
18610.12 100
18611.41 113
18612.70 96
18613.99 106
18615.28 101
18616.57 81
18617.86 96
18619.15 81
18620.44 103
18621.73 93
18623.02 86
18624.31 95
18625.60 101
18626.89 108
18628.18 96
18629.47 116
18630.76 116
18632.05 88
18633.34 83
18634.64 113
18635.93 93
18637.22 74
18638.51 94
18639.80 108
18641.09 104
18642.38 88
18643.67 98
18644.96 86
18646.25 119
18647.54 86
18648.84 68
18650.13 99
18651.42 112
18652.71 98
18654.00 95
18655.29 85
18656.58 74
18657.88 99
18659.17 90
18660.46 113
18661.75 86
18663.04 90
18664.33 93
18665.63 102
18666.92 94
18668.21 87
18669.50 90
18670.79 100
18672.08 99
18673.38 104
18674.67 82
18675.96 95
18677.25 90
18678.55 87
18679.84 84
18681.13 108
18682.42 101
18683.71 87
18685.01 77
18686.30 76
18687.59 89
18688.88 87
18690.18 91
18691.47 74
18692.76 71
18694.06 80
18695.35 110
18696.64 79
18697.93 65
18699.23 77
18700.52 93
18701.81 79
18703.11 97
18704.40 108
18705.69 75
18706.99 114
18708.28 98
18709.57 83
18710.86 77
18712.16 97
18713.45 84
18714.75 99
18716.04 89
18717.33 80
18718.63 77
18719.92 84
18721.21 74
18722.51 63
18723.80 82
18725.09 83
18726.39 84
18727.68 88
18728.98 92
18730.27 89
18731.56 104
18732.86 95
18734.15 130
18735.45 79
18736.74 96
18738.04 98
18739.33 84
18740.62 83
18741.92 65
18743.21 91
18744.51 77
18745.80 71
18747.10 82
18748.39 88
18749.69 97
18750.98 99
18752.27 79
18753.57 82
18754.86 81
18756.16 97
18757.45 91
18758.75 103
18760.04 84
18761.34 75
18762.63 102
18763.93 95
18765.23 101
18766.52 81
18767.82 79
18769.11 116
18770.41 86
18771.70 80
18773.00 93
18774.29 74
18775.59 77
18776.88 87
18778.18 100
18779.48 89
18780.77 78
18782.07 69
18783.36 93
18784.66 75
18785.95 72
18787.25 78
18788.55 101
18789.84 97
18791.14 82
18792.43 95
18793.73 102
18795.03 85
18796.32 89
18797.62 83
18798.92 76
18800.21 89
18801.51 94
18802.81 83
18804.10 88
18805.40 90
18806.70 82
18807.99 74
18809.29 115
18810.59 100
18811.88 84
18813.18 84
18814.48 82
18815.77 80
18817.07 84
18818.37 95
18819.66 87
18820.96 90
18822.26 88
18823.56 62
18824.85 59
18826.15 99
18827.45 86
18828.75 83
18830.04 72
18831.34 81
18832.64 103
18833.94 85
18835.23 84
18836.53 93
18837.83 82
18839.13 87
18840.42 72
18841.72 71
18843.02 70
18844.32 88
18845.62 87
18846.91 76
18848.21 81
18849.51 83
18850.81 82
18852.11 86
18853.40 72
18854.70 86
18856.00 80
18857.30 85
18858.60 80
18859.90 70
18861.20 79
18862.49 89
18863.79 78
18865.09 82
18866.39 76
18867.69 81
18868.99 70
18870.29 74
18871.59 76
18872.88 67
18874.18 80
18875.48 94
18876.78 73
18878.08 66
18879.38 77
18880.68 100
18881.98 73
18883.28 93
18884.58 78
18885.88 97
18887.18 92
18888.47 81
18889.77 71
18891.07 72
18892.37 91
18893.67 91
18894.97 75
18896.27 80
18897.57 95
18898.87 96
18900.17 67
18901.47 67
18902.77 97
18904.07 100
18905.37 92
18906.67 87
18907.97 80
18909.27 100
18910.57 111
18911.87 66
18913.17 74
18914.47 66
18915.77 85
18917.07 97
18918.38 77
18919.68 83
18920.98 93
18922.28 79
18923.58 76
18924.88 85
18926.18 79
18927.48 75
18928.78 77
18930.08 75
18931.38 72
18932.68 79
18933.98 98
18935.29 85
18936.59 86
18937.89 86
18939.19 89
18940.49 82
18941.79 64
18943.09 78
18944.39 68
18945.70 82
18947.00 79
18948.30 76
18949.60 70
18950.90 93
18952.20 64
18953.51 75
18954.81 84
18956.11 82
18957.41 108
18958.71 106
18960.02 77
18961.32 91
18962.62 83
18963.92 79
18965.22 69
18966.53 77
18967.83 93
18969.13 78
18970.43 88
18971.73 86
18973.04 89
18974.34 100
18975.64 93
18976.94 77
18978.25 85
18979.55 70
18980.85 69
18982.16 89
18983.46 78
18984.76 99
18986.06 98
18987.37 85
18988.67 63
18989.97 53
18991.28 75
18992.58 80
18993.88 76
18995.18 85
18996.49 80
18997.79 82
18999.09 97
19000.40 76
19001.70 90
19003.00 90
19004.31 98
19005.61 85
19006.92 91
19008.22 76
19009.52 82
19010.83 99
19012.13 104
19013.43 86
19014.74 70
19016.04 60
19017.35 86
19018.65 85
19019.95 93
19021.26 86
19022.56 88
19023.87 85
19025.17 100
19026.47 75
19027.78 66
19029.08 94
19030.39 74
19031.69 79
19033.00 80
19034.30 98
19035.61 86
19036.91 86
19038.21 64
19039.52 71
19040.82 78
19042.13 81
19043.43 86
19044.74 78
19046.04 83
19047.35 88
19048.65 69
19049.96 87
19051.26 90
19052.57 87
19053.87 96
19055.18 64
19056.48 100
19057.79 93
19059.09 74
19060.40 68
19061.71 97
19063.01 86
19064.32 65
19065.62 78
19066.93 68
19068.23 81
19069.54 70
19070.85 67
19072.15 74
19073.46 101
19074.76 68
19076.07 87
19077.37 86
19078.68 100
19079.99 78
19081.29 79
19082.60 86
19083.91 95
19085.21 78
19086.52 74
19087.82 81
19089.13 81
19090.44 63
19091.74 67
19093.05 82
19094.36 77
19095.66 95
19096.97 89
19098.28 70
19099.58 74
19100.89 56
19102.20 63
19103.50 87
19104.81 79
19106.12 80
19107.42 77
19108.73 77
19110.04 93
19111.35 81
19112.65 110
19113.96 124
19115.27 85
19116.58 71
19117.88 89
19119.19 105
19120.50 96
19121.81 80
19123.11 74
19124.42 82
19125.73 86
19127.04 90
19128.34 77
19129.65 71
19130.96 88
19132.27 80
19133.57 83
19134.88 71
19136.19 72
19137.50 76
19138.81 92
19140.12 91
19141.42 92
19142.73 93
19144.04 68
19145.35 67
19146.66 90
19147.97 55
19149.27 77
19150.58 83
19151.89 68
19153.20 89
19154.51 94
19155.82 72
19157.13 84
19158.43 79
19159.74 94
19161.05 76
19162.36 71
19163.67 89
19164.98 77
19166.29 83
19167.60 83
19168.91 76
19170.22 66
19171.52 62
19172.83 86
19174.14 102
19175.45 60
19176.76 64
19178.07 65
19179.38 80
19180.69 91
19182.00 90
19183.31 83
19184.62 79
19185.93 75
19187.24 70
19188.55 64
19189.86 63
19191.17 60
19192.48 90
19193.79 74
19195.10 84
19196.41 83
19197.72 102
19199.03 99
19200.34 90
19201.65 69
19202.96 80
19204.27 92
19205.58 82
19206.89 94
19208.20 82
19209.51 71
19210.82 66
19212.13 86
19213.44 86
19214.75 69
19216.06 73
19217.38 85
19218.69 88
19220.00 71
19221.31 79
19222.62 104
19223.93 102
19225.24 71
19226.55 78
19227.86 72
19229.17 64
19230.49 76
19231.80 91
19233.11 73
19234.42 73
19235.73 79
19237.04 82
19238.35 67
19239.67 81
19240.98 88
19242.29 62
19243.60 87
19244.91 70
19246.22 85
19247.54 63
19248.85 52
19250.16 69
19251.47 68
19252.78 98
19254.10 79
19255.41 67
19256.72 79
19258.03 78
19259.34 70
19260.66 77
19261.97 78
19263.28 87
19264.59 67
19265.91 69
19267.22 77
19268.53 70
19269.84 77
19271.16 84
19272.47 81
19273.78 68
19275.10 81
19276.41 100
19277.72 92
19279.03 80
19280.35 82
19281.66 56
19282.97 79
19284.29 84
19285.60 73
19286.91 66
19288.23 73
19289.54 78
19290.85 84
19292.17 69
19293.48 71
19294.79 80
19296.11 70
19297.42 73
19298.73 74
19300.05 60
19301.36 91
19302.67 77
19303.99 69
19305.30 80
19306.62 69
19307.93 61
19309.24 76
19310.56 69
19311.87 76
19313.19 75
19314.50 74
19315.81 82
19317.13 70
19318.44 70
19319.76 70
19321.07 69
19322.39 73
19323.70 90
19325.01 97
19326.33 103
19327.64 87
19328.96 64
19330.27 76
19331.59 60
19332.90 59
19334.22 74
19335.53 84
19336.85 91
19338.16 82
19339.48 92
19340.79 73
19342.11 85
19343.42 70
19344.74 63
19346.05 77
19347.37 87
19348.68 68
19350.00 96
19351.31 78
19352.63 49
19353.94 82
19355.26 99
19356.58 67
19357.89 62
19359.21 70
19360.52 81
19361.84 78
19363.15 93
19364.47 82
19365.79 87
19367.10 66
19368.42 78
19369.73 90
19371.05 84
19372.37 56
19373.68 91
19375.00 76
19376.31 74
19377.63 68
19378.95 66
19380.26 78
19381.58 74
19382.90 85
19384.21 73
19385.53 75
19386.85 69
19388.16 78
19389.48 85
19390.80 76
19392.11 96
19393.43 92
19394.75 82
19396.06 87
19397.38 62
19398.70 45
19400.01 73
19401.33 96
19402.65 84
19403.97 87
19405.28 84
19406.60 92
19407.92 76
19409.23 92
19410.55 77
19411.87 87
19413.19 98
19414.50 57
19415.82 81
19417.14 78
19418.46 107
19419.77 89
19421.09 62
19422.41 62
19423.73 79
19425.05 91
19426.36 84
19427.68 74
19429.00 68
19430.32 61
19431.64 66
19432.95 83
19434.27 81
19435.59 80
19436.91 93
19438.23 77
19439.55 81
19440.86 77
19442.18 83
19443.50 70
19444.82 72
19446.14 71
19447.46 85
19448.78 84
19450.09 73
19451.41 72
19452.73 73
19454.05 81
19455.37 94
19456.69 86
19458.01 89
19459.33 88
19460.65 102
19461.97 89
19463.28 67
19464.60 76
19465.92 69
19467.24 81
19468.56 65
19469.88 84
19471.20 82
19472.52 87
19473.84 66
19475.16 74
19476.48 62
19477.80 82
19479.12 88
19480.44 74
19481.76 68
19483.08 68
19484.40 61
19485.72 104
19487.04 88
19488.36 92
19489.68 76
19491.00 63
19492.32 58
19493.64 82
19494.96 75
19496.28 101
19497.60 91
19498.92 72
19500.24 61
19501.56 86
19502.88 87
19504.20 76
19505.52 73
19506.84 54
19508.16 63
19509.49 53
19510.81 50
19512.13 50
19513.45 81
19514.77 67
19516.09 83
19517.41 73
19518.73 82
19520.05 79
19521.37 85
19522.70 89
19524.02 89
19525.34 76
19526.66 68
19527.98 67
19529.30 74
19530.62 81
19531.95 60
19533.27 66
19534.59 64
19535.91 72
19537.23 72
19538.55 52
19539.88 69
19541.20 83
19542.52 84
19543.84 77
19545.16 83
19546.49 82
19547.81 78
19549.13 66
19550.45 59
19551.77 61
19553.10 76
19554.42 69
19555.74 79
19557.06 71
19558.39 70
19559.71 77
19561.03 73
19562.35 82
19563.68 89
19565.00 73
19566.32 77
19567.64 78
19568.97 101
19570.29 59
19571.61 78
19572.94 70
19574.26 72
19575.58 59
19576.90 72
19578.23 69
19579.55 82
19580.87 65
19582.20 54
19583.52 66
19584.84 85
19586.17 105
19587.49 105
19588.81 90
19590.14 77
19591.46 81
19592.78 59
19594.11 74
19595.43 91
19596.76 90
19598.08 80
19599.40 75
19600.73 85
19602.05 94
19603.37 82
19604.70 69
19606.02 75
19607.35 60
19608.67 88
19610.00 89
19611.32 81
19612.64 71
19613.97 68
19615.29 72
19616.62 64
19617.94 69
19619.27 73
19620.59 65
19621.92 61
19623.24 60
19624.56 66
19625.89 85
19627.21 88
19628.54 91
19629.86 73
19631.19 78
19632.51 80
19633.84 80
19635.16 66
19636.49 63
19637.81 84
19639.14 85
19640.46 80
19641.79 65
19643.11 71
19644.44 78
19645.77 78
19647.09 71
19648.42 76
19649.74 58
19651.07 69
19652.39 66
19653.72 70
19655.04 86
19656.37 78
19657.70 67
19659.02 106
19660.35 77
19661.67 74
19663.00 63
19664.33 69
19665.65 65
19666.98 85
19668.30 76
19669.63 64
19670.96 76
19672.28 76
19673.61 85
19674.94 84
19676.26 86
19677.59 88
19678.92 67
19680.24 88
19681.57 63
19682.90 86
19684.22 68
19685.55 97
19686.88 91
19688.20 83
19689.53 85
19690.86 63
19692.18 70
19693.51 81
19694.84 77
19696.16 79
19697.49 104
19698.82 91
19700.15 90
19701.47 75
19702.80 71
19704.13 72
19705.46 65
19706.78 95
19708.11 72
19709.44 78
19710.77 72
19712.09 88
19713.42 79
19714.75 76
19716.08 75
19717.40 92
19718.73 83
19720.06 59
19721.39 87
19722.72 103
19724.04 79
19725.37 78
19726.70 67
19728.03 77
19729.36 70
19730.68 82
19732.01 84
19733.34 74
19734.67 59
19736.00 47
19737.33 69
19738.66 67
19739.98 81
19741.31 74
19742.64 72
19743.97 67
19745.30 63
19746.63 55
19747.96 70
19749.29 75
19750.61 68
19751.94 86
19753.27 68
19754.60 66
19755.93 71
19757.26 68
19758.59 67
19759.92 67
19761.25 78
19762.58 64
19763.91 75
19765.24 74
19766.57 64
19767.89 66
19769.22 81
19770.55 91
19771.88 95
19773.21 87
19774.54 80
19775.87 84
19777.20 68
19778.53 65
19779.86 65
19781.19 71
19782.52 62
19783.85 82
19785.18 70
19786.51 80
19787.84 88
19789.17 84
19790.50 69
19791.83 70
19793.16 73
19794.49 67
19795.83 58
19797.16 64
19798.49 71
19799.82 75
19801.15 80
19802.48 55
19803.81 75
19805.14 82
19806.47 71
19807.80 74
19809.13 78
19810.46 65
19811.79 83
19813.13 85
19814.46 71
19815.79 81
19817.12 68
19818.45 53
19819.78 63
19821.11 80
19822.44 63
19823.78 80
19825.11 68
19826.44 68
19827.77 58
19829.10 76
19830.43 61
19831.77 71
19833.10 58
19834.43 61
19835.76 72
19837.09 96
19838.42 94
19839.76 61
19841.09 54
19842.42 79
19843.75 73
19845.08 82
19846.42 91
19847.75 63
19849.08 65
19850.41 89
19851.75 83
19853.08 62
19854.41 61
19855.74 79
19857.08 66
19858.41 80
19859.74 74
19861.07 75
19862.41 55
19863.74 51
19865.07 76
19866.41 71
19867.74 82
19869.07 76
19870.40 60
19871.74 71
19873.07 64
19874.40 69
19875.74 67
19877.07 74
19878.40 66
19879.74 96
19881.07 82
19882.40 68
19883.74 82
19885.07 85
19886.40 64
19887.74 56
19889.07 75
19890.40 97
19891.74 84
19893.07 89
19894.41 73
19895.74 69
19897.07 88
19898.41 73
19899.74 73
19901.08 66
19902.41 58
19903.74 68
19905.08 91
19906.41 73
19907.75 76
19909.08 80
19910.41 75
19911.75 84
19913.08 64
19914.42 66
19915.75 68
19917.09 78
19918.42 73
19919.76 66
19921.09 62
19922.43 76
19923.76 57
19925.10 71
19926.43 77
19927.77 72
19929.10 99
19930.44 73
19931.77 76
19933.11 63
19934.44 70
19935.78 62
19937.11 82
19938.45 66
19939.78 82
19941.12 65
19942.45 68
19943.79 61
19945.12 76
19946.46 69
19947.79 74
19949.13 59
19950.47 59
19951.80 95
19953.14 66
19954.47 80
19955.81 64
19957.15 68
19958.48 59
19959.82 70
19961.15 75
19962.49 71
19963.83 68
19965.16 78
19966.50 78
19967.83 80
19969.17 62
19970.51 85
19971.84 73
19973.18 61
19974.52 82
19975.85 68
19977.19 80
19978.53 63
19979.86 93
19981.20 77
19982.54 75
19983.87 70
19985.21 79
19986.55 77
19987.88 66
19989.22 78
19990.56 55
19991.89 81
19993.23 62
19994.57 59
19995.91 62
19997.24 75
19998.58 70
19999.92 78
20001.26 79
20002.59 58
20003.93 91
20005.27 86
20006.61 87
20007.94 81
20009.28 79
20010.62 71
20011.96 81
20013.29 73
20014.63 73
20015.97 68
20017.31 78
20018.65 86
20019.98 57
20021.32 48
20022.66 80
20024.00 89
20025.34 93
20026.67 63
20028.01 60
20029.35 87
20030.69 84
20032.03 75
20033.37 66
20034.71 55
20036.04 52
20037.38 64
20038.72 72
20040.06 41
20041.40 53
20042.74 58
20044.08 63
20045.42 72
20046.75 76
20048.09 69
20049.43 51
20050.77 52
20052.11 65
20053.45 66
20054.79 89
20056.13 75
20057.47 63
20058.81 60
20060.15 78
20061.49 68
20062.82 79
20064.16 72
20065.50 84
20066.84 88
20068.18 80
20069.52 99
20070.86 81
20072.20 68
20073.54 70
20074.88 102
20076.22 77
20077.56 77
20078.90 78
20080.24 85
20081.58 64
20082.92 54
20084.26 82
20085.60 74
20086.94 60
20088.28 67
20089.62 68
20090.96 95
20092.30 91
20093.64 82
20094.99 64
20096.33 57
20097.67 71
20099.01 78
20100.35 64
20101.69 45
20103.03 70
20104.37 67
20105.71 63
20107.05 70
20108.39 62
20109.73 75
20111.08 68
20112.42 67
20113.76 77
20115.10 84
20116.44 83
20117.78 59
20119.12 62
20120.46 77
20121.81 81
20123.15 81
20124.49 63
20125.83 52
20127.17 60
20128.51 93
20129.86 66
20131.20 62
20132.54 68
20133.88 79
20135.22 73
20136.56 65
20137.91 66
20139.25 64
