# Supplementary material for: MALDI-TOF MS typing enables the classification of brewing yeasts of the genus Saccharomyces to major beer styles
Source: PLoS One. 2017 Aug 9;12(8):e0181694. doi: 10.1371/journal.pone.0181694 (PMC5549903; doi:10.1371/journal.pone.0181694)
Supplement: S10 File — The directory includes 90 raw files and was zipped to “.zip”; the folder has three strains with 30 spectra per strain; S1 Text explains the raw files with an example and Table 1 represents the yeast strains used within the experiment. (ZIP) [file pone.0181694.s013.zip › 28-30/30332a-998-OG-Koe-Koe-YPG-18h-E-E_2015-08-10__0_E2_1.dat]

2000.98 204
2001.40 225
2001.82 243
2002.25 202
2002.67 154
2003.09 175
2003.51 178
2003.93 121
2004.35 195
2004.78 186
2005.20 174
2005.62 143
2006.04 135
2006.47 176
2006.89 161
2007.31 202
2007.73 121
2008.16 206
2008.58 209
2009.00 223
2009.42 207
2009.85 195
2010.27 161
2010.69 133
2011.11 195
2011.54 216
2011.96 150
2012.38 126
2012.80 117
2013.23 144
2013.65 142
2014.07 173
2014.50 192
2014.92 167
2015.34 100
2015.77 118
2016.19 137
2016.61 136
2017.04 155
2017.46 185
2017.88 176
2018.31 128
2018.73 179
2019.15 177
2019.58 156
2020.00 187
2020.42 137
2020.85 152
2021.27 238
2021.70 173
2022.12 123
2022.54 127
2022.97 153
2023.39 137
2023.82 153
2024.24 193
2024.66 215
2025.09 200
2025.51 133
2025.94 146
2026.36 197
2026.79 187
2027.21 161
2027.63 169
2028.06 210
2028.48 218
2028.91 161
2029.33 165
2029.76 148
2030.18 128
2030.61 181
2031.03 147
2031.46 171
2031.88 165
2032.31 141
2032.73 120
2033.16 130
2033.58 141
2034.01 149
2034.43 158
2034.86 153
2035.28 146
2035.71 104
2036.13 125
2036.56 195
2036.98 142
2037.41 152
2037.84 203
2038.26 205
2038.69 136
2039.11 145
2039.54 201
2039.96 241
2040.39 172
2040.82 171
2041.24 144
2041.67 176
2042.09 163
2042.52 123
2042.95 144
2043.37 168
2043.80 205
2044.22 134
2044.65 192
2045.08 195
2045.50 143
2045.93 171
2046.36 137
2046.78 139
2047.21 183
2047.64 200
2048.06 135
2048.49 119
2048.92 126
2049.34 166
2049.77 152
2050.20 161
2050.62 187
2051.05 192
2051.48 145
2051.90 117
2052.33 169
2052.76 190
2053.18 178
2053.61 197
2054.04 136
2054.47 152
2054.89 127
2055.32 196
2055.75 170
2056.18 157
2056.60 210
2057.03 206
2057.46 195
2057.89 158
2058.31 128
2058.74 150
2059.17 196
2059.60 158
2060.03 190
2060.45 189
2060.88 178
2061.31 167
2061.74 170
2062.17 153
2062.59 151
2063.02 174
2063.45 145
2063.88 127
2064.31 157
2064.73 154
2065.16 159
2065.59 236
2066.02 142
2066.45 201
2066.88 184
2067.31 205
2067.73 174
2068.16 148
2068.59 175
2069.02 164
2069.45 147
2069.88 194
2070.31 151
2070.74 153
2071.17 158
2071.59 157
2072.02 136
2072.45 155
2072.88 139
2073.31 135
2073.74 177
2074.17 216
2074.60 149
2075.03 170
2075.46 144
2075.89 104
2076.32 137
2076.75 169
2077.18 169
2077.61 250
2078.04 199
2078.47 184
2078.89 216
2079.32 178
2079.75 225
2080.18 210
2080.61 146
2081.04 130
2081.47 167
2081.90 216
2082.34 160
2082.77 184
2083.20 147
2083.63 158
2084.06 152
2084.49 165
2084.92 176
2085.35 194
2085.78 189
2086.21 148
2086.64 177
2087.07 235
2087.50 207
2087.93 143
2088.36 204
2088.79 171
2089.22 195
2089.65 170
2090.09 149
2090.52 171
2090.95 177
2091.38 212
2091.81 176
2092.24 133
2092.67 151
2093.10 170
2093.54 150
2093.97 170
2094.40 187
2094.83 210
2095.26 163
2095.69 122
2096.12 161
2096.56 165
2096.99 150
2097.42 171
2097.85 187
2098.28 165
2098.71 183
2099.15 130
2099.58 124
2100.01 124
2100.44 186
2100.87 135
2101.31 86
2101.74 118
2102.17 142
2102.60 122
2103.04 163
2103.47 174
2103.90 171
2104.33 171
2104.77 127
2105.20 142
2105.63 137
2106.06 138
2106.50 185
2106.93 123
2107.36 158
2107.79 169
2108.23 139
2108.66 158
2109.09 176
2109.53 177
2109.96 134
2110.39 137
2110.82 167
2111.26 162
2111.69 135
2112.12 142
2112.56 137
2112.99 140
2113.42 194
2113.86 136
2114.29 99
2114.72 147
2115.16 181
2115.59 198
2116.03 220
2116.46 161
2116.89 128
2117.33 164
2117.76 116
2118.19 167
2118.63 158
2119.06 146
2119.50 206
2119.93 147
2120.36 153
2120.80 130
2121.23 164
2121.67 158
2122.10 136
2122.54 152
2122.97 180
2123.40 200
2123.84 151
2124.27 159
2124.71 153
2125.14 141
2125.58 142
2126.01 142
2126.45 131
2126.88 166
2127.32 199
2127.75 150
2128.19 172
2128.62 191
2129.06 103
2129.49 137
2129.93 136
2130.36 132
2130.80 166
2131.23 155
2131.67 188
2132.10 201
2132.54 190
2132.97 195
2133.41 156
2133.84 153
2134.28 170
2134.71 152
2135.15 138
2135.59 172
2136.02 168
2136.46 197
2136.89 184
2137.33 163
2137.76 161
2138.20 142
2138.64 183
2139.07 213
2139.51 225
2139.94 177
2140.38 186
2140.82 190
2141.25 178
2141.69 132
2142.13 137
2142.56 134
2143.00 190
2143.43 154
2143.87 207
2144.31 187
2144.74 155
2145.18 162
2145.62 206
2146.05 158
2146.49 119
2146.93 163
2147.36 163
2147.80 163
2148.24 165
2148.68 181
2149.11 172
2149.55 249
2149.99 210
2150.42 162
2150.86 208
2151.30 240
2151.74 258
2152.17 167
2152.61 187
2153.05 215
2153.49 261
2153.92 185
2154.36 232
2154.80 178
2155.24 141
2155.67 158
2156.11 162
2156.55 160
2156.99 168
2157.42 191
2157.86 149
2158.30 138
2158.74 100
2159.18 183
2159.61 148
2160.05 220
2160.49 214
2160.93 190
2161.37 161
2161.81 182
2162.24 184
2162.68 138
2163.12 161
2163.56 190
2164.00 151
2164.44 152
2164.87 198
2165.31 175
2165.75 210
2166.19 184
2166.63 179
2167.07 156
2167.51 132
2167.95 133
2168.39 185
2168.82 117
2169.26 183
2169.70 171
2170.14 232
2170.58 245
2171.02 175
2171.46 194
2171.90 191
2172.34 156
2172.78 114
2173.22 122
2173.66 119
2174.10 141
2174.54 163
2174.98 171
2175.42 187
2175.85 190
2176.29 121
2176.73 131
2177.17 175
2177.61 154
2178.05 170
2178.49 176
2178.93 226
2179.37 165
2179.81 185
2180.25 222
2180.69 160
2181.14 155
2181.58 152
2182.02 136
2182.46 159
2182.90 207
2183.34 211
2183.78 200
2184.22 225
2184.66 179
2185.10 149
2185.54 161
2185.98 128
2186.42 159
2186.86 168
2187.30 170
2187.74 112
2188.19 172
2188.63 122
2189.07 162
2189.51 196
2189.95 137
2190.39 157
2190.83 199
2191.27 159
2191.72 220
2192.16 192
2192.60 160
2193.04 206
2193.48 202
2193.92 214
2194.36 201
2194.81 171
2195.25 216
2195.69 224
2196.13 190
2196.57 201
2197.01 191
2197.46 140
2197.90 217
2198.34 193
2198.78 216
2199.22 232
2199.67 255
2200.11 193
2200.55 161
2200.99 156
2201.44 145
2201.88 157
2202.32 177
2202.76 165
2203.21 158
2203.65 162
2204.09 143
2204.53 195
2204.98 137
2205.42 174
2205.86 181
2206.30 168
2206.75 154
2207.19 136
2207.63 146
2208.08 131
2208.52 149
2208.96 179
2209.41 141
2209.85 132
2210.29 167
2210.73 158
2211.18 179
2211.62 217
2212.06 163
2212.51 149
2212.95 151
2213.40 167
2213.84 226
2214.28 190
2214.73 188
2215.17 167
2215.61 207
2216.06 236
2216.50 161
2216.95 172
2217.39 152
2217.83 173
2218.28 194
2218.72 241
2219.17 100
2219.61 176
2220.05 166
2220.50 189
2220.94 181
2221.39 170
2221.83 161
2222.28 172
2222.72 165
2223.16 163
2223.61 168
2224.05 155
2224.50 153
2224.94 152
2225.39 217
2225.83 157
2226.28 174
2226.72 195
2227.17 213
2227.61 207
2228.06 151
2228.50 231
2228.95 210
2229.39 169
2229.84 229
2230.28 179
2230.73 198
2231.17 195
2231.62 195
2232.06 295
2232.51 263
2232.95 207
2233.40 233
2233.85 199
2234.29 191
2234.74 177
2235.18 196
2235.63 231
2236.07 219
2236.52 188
2236.97 202
2237.41 212
2237.86 230
2238.30 177
2238.75 163
2239.20 173
2239.64 168
2240.09 231
2240.53 225
2240.98 182
2241.43 162
2241.87 185
2242.32 134
2242.77 135
2243.21 116
2243.66 130
2244.11 168
2244.55 154
2245.00 183
2245.45 177
2245.89 147
2246.34 117
2246.79 128
2247.23 107
2247.68 155
2248.13 164
2248.57 183
2249.02 176
2249.47 176
2249.92 181
2250.36 164
2250.81 145
2251.26 150
2251.70 211
2252.15 217
2252.60 159
2253.05 167
2253.49 152
2253.94 155
2254.39 186
2254.84 226
2255.28 220
2255.73 184
2256.18 190
2256.63 159
2257.08 170
2257.52 153
2257.97 191
2258.42 164
2258.87 155
2259.32 177
2259.76 183
2260.21 120
2260.66 147
2261.11 166
2261.56 149
2262.01 194
2262.45 185
2262.90 183
2263.35 191
2263.80 194
2264.25 175
2264.70 170
2265.15 222
2265.59 217
2266.04 187
2266.49 204
2266.94 183
2267.39 182
2267.84 167
2268.29 213
2268.74 193
2269.19 210
2269.63 205
2270.08 250
2270.53 215
2270.98 169
2271.43 203
2271.88 186
2272.33 224
2272.78 200
2273.23 190
2273.68 186
2274.13 163
2274.58 215
2275.03 200
2275.48 175
2275.93 139
2276.38 150
2276.83 164
2277.28 154
2277.73 154
2278.18 118
2278.63 156
2279.08 170
2279.53 151
2279.98 175
2280.43 189
2280.88 209
2281.33 162
2281.78 181
2282.23 168
2282.68 151
2283.13 187
2283.58 224
2284.03 224
2284.48 177
2284.93 283
2285.38 257
2285.83 158
2286.28 234
2286.73 161
2287.19 180
2287.64 213
2288.09 225
2288.54 248
2288.99 213
2289.44 185
2289.89 217
2290.34 254
2290.79 239
2291.25 319
2291.70 307
2292.15 253
2292.60 345
2293.05 318
2293.50 339
2293.95 338
2294.41 297
2294.86 269
2295.31 252
2295.76 314
2296.21 309
2296.66 262
2297.12 274
2297.57 238
2298.02 212
2298.47 165
2298.92 219
2299.38 218
2299.83 214
2300.28 180
2300.73 185
2301.18 180
2301.64 215
2302.09 171
2302.54 191
2302.99 218
2303.45 171
2303.90 196
2304.35 194
2304.80 249
2305.26 236
2305.71 197
2306.16 193
2306.61 281
2307.07 206
2307.52 211
2307.97 180
2308.43 195
2308.88 158
2309.33 218
2309.79 265
2310.24 274
2310.69 250
2311.15 210
2311.60 161
2312.05 172
2312.51 248
2312.96 259
2313.41 238
2313.87 236
2314.32 226
2314.77 183
2315.23 192
2315.68 157
2316.13 178
2316.59 166
2317.04 163
2317.49 155
2317.95 155
2318.40 169
2318.86 233
2319.31 172
2319.76 164
2320.22 186
2320.67 158
2321.13 173
2321.58 160
2322.04 165
2322.49 229
2322.94 216
2323.40 211
2323.85 136
2324.31 162
2324.76 147
2325.22 195
2325.67 220
2326.13 171
2326.58 184
2327.04 187
2327.49 241
2327.95 215
2328.40 233
2328.86 200
2329.31 170
2329.77 207
2330.22 245
2330.68 215
2331.13 189
2331.59 215
2332.04 213
2332.50 208
2332.95 221
2333.41 206
2333.86 184
2334.32 258
2334.77 219
2335.23 196
2335.69 231
2336.14 248
2336.60 231
2337.05 157
2337.51 192
2337.96 214
2338.42 171
2338.88 207
2339.33 239
2339.79 221
2340.24 206
2340.70 220
2341.16 219
2341.61 204
2342.07 304
2342.52 199
2342.98 213
2343.44 201
2343.89 227
2344.35 221
2344.81 217
2345.26 235
2345.72 221
2346.18 222
2346.63 257
2347.09 224
2347.55 218
2348.00 178
2348.46 181
2348.92 212
2349.37 240
2349.83 208
2350.29 214
2350.75 241
2351.20 245
2351.66 228
2352.12 230
2352.57 148
2353.03 219
2353.49 164
2353.95 208
2354.40 197
2354.86 184
2355.32 229
2355.78 179
2356.23 206
2356.69 167
2357.15 146
2357.61 171
2358.07 158
2358.52 186
2358.98 170
2359.44 152
2359.90 192
2360.36 207
2360.81 195
2361.27 220
2361.73 218
2362.19 211
2362.65 225
2363.10 215
2363.56 183
2364.02 167
2364.48 196
2364.94 212
2365.40 278
2365.86 204
2366.31 175
2366.77 187
2367.23 184
2367.69 182
2368.15 165
2368.61 189
2369.07 205
2369.53 200
2369.98 251
2370.44 238
2370.90 254
2371.36 269
2371.82 185
2372.28 224
2372.74 179
2373.20 183
2373.66 159
2374.12 191
2374.58 189
2375.04 233
2375.50 167
2375.95 207
2376.41 176
2376.87 169
2377.33 208
2377.79 195
2378.25 228
2378.71 200
2379.17 204
2379.63 224
2380.09 235
2380.55 201
2381.01 166
2381.47 177
2381.93 213
2382.39 250
2382.85 216
2383.31 158
2383.77 222
2384.23 167
2384.69 193
2385.15 192
2385.62 186
2386.08 204
2386.54 170
2387.00 193
2387.46 199
2387.92 203
2388.38 158
2388.84 192
2389.30 157
2389.76 138
2390.22 148
2390.68 225
2391.14 215
2391.61 161
2392.07 206
2392.53 158
2392.99 254
2393.45 206
2393.91 187
2394.37 213
2394.83 204
2395.30 176
2395.76 218
2396.22 190
2396.68 208
2397.14 223
2397.60 196
2398.07 157
2398.53 183
2398.99 176
2399.45 197
2399.91 197
2400.37 190
2400.84 183
2401.30 177
2401.76 195
2402.22 224
2402.68 191
2403.15 177
2403.61 209
2404.07 193
2404.53 214
2405.00 155
2405.46 165
2405.92 229
2406.38 203
2406.85 195
2407.31 238
2407.77 211
2408.23 210
2408.70 166
2409.16 189
2409.62 189
2410.08 212
2410.55 177
2411.01 183
2411.47 146
2411.94 159
2412.40 173
2412.86 174
2413.33 154
2413.79 194
2414.25 224
2414.72 160
2415.18 148
2415.64 166
2416.11 165
2416.57 144
2417.03 175
2417.50 180
2417.96 228
2418.42 213
2418.89 222
2419.35 299
2419.81 207
2420.28 171
2420.74 212
2421.21 227
2421.67 318
2422.13 266
2422.60 246
2423.06 188
2423.53 247
2423.99 236
2424.45 212
2424.92 181
2425.38 195
2425.85 205
2426.31 181
2426.78 190
2427.24 185
2427.71 207
2428.17 252
2428.63 193
2429.10 216
2429.56 227
2430.03 203
2430.49 186
2430.96 200
2431.42 209
2431.89 144
2432.35 190
2432.82 243
2433.28 238
2433.75 211
2434.21 151
2434.68 172
2435.14 203
2435.61 200
2436.07 191
2436.54 244
2437.01 213
2437.47 175
2437.94 176
2438.40 207
2438.87 177
2439.33 197
2439.80 268
2440.26 232
2440.73 189
2441.20 192
2441.66 228
2442.13 184
2442.59 149
2443.06 161
2443.53 206
2443.99 274
2444.46 210
2444.92 202
2445.39 188
2445.86 249
2446.32 227
2446.79 170
2447.26 199
2447.72 163
2448.19 174
2448.66 153
2449.12 151
2449.59 224
2450.05 180
2450.52 151
2450.99 154
2451.46 139
2451.92 191
2452.39 136
2452.86 110
2453.32 123
2453.79 150
2454.26 177
2454.72 166
2455.19 165
2455.66 159
2456.13 187
2456.59 199
2457.06 194
2457.53 181
2458.00 171
2458.46 189
2458.93 178
2459.40 155
2459.87 133
2460.33 139
2460.80 191
2461.27 221
2461.74 197
2462.20 215
2462.67 156
2463.14 160
2463.61 143
2464.08 187
2464.54 226
2465.01 199
2465.48 154
2465.95 161
2466.42 205
2466.88 263
2467.35 178
2467.82 125
2468.29 159
2468.76 126
2469.23 171
2469.70 192
2470.16 197
2470.63 166
2471.10 171
2471.57 185
2472.04 255
2472.51 192
2472.98 206
2473.44 203
2473.91 169
2474.38 172
2474.85 149
2475.32 120
2475.79 153
2476.26 194
2476.73 226
2477.20 165
2477.67 164
2478.14 233
2478.61 163
2479.08 257
2479.54 178
2480.01 247
2480.48 269
2480.95 218
2481.42 164
2481.89 188
2482.36 245
2482.83 257
2483.30 170
2483.77 184
2484.24 242
2484.71 287
2485.18 145
2485.65 174
2486.12 251
2486.59 214
2487.06 225
2487.53 188
2488.00 183
2488.47 198
2488.94 187
2489.41 214
2489.88 151
2490.35 152
2490.83 215
2491.30 207
2491.77 239
2492.24 213
2492.71 170
2493.18 170
2493.65 165
2494.12 120
2494.59 153
2495.06 221
2495.53 180
2496.00 176
2496.48 191
2496.95 207
2497.42 173
2497.89 165
2498.36 174
2498.83 157
2499.30 180
2499.77 178
2500.25 154
2500.72 166
2501.19 164
2501.66 144
2502.13 119
2502.60 147
2503.07 154
2503.55 132
2504.02 164
2504.49 155
2504.96 185
2505.43 166
2505.91 165
2506.38 193
2506.85 179
2507.32 216
2507.79 225
2508.27 202
2508.74 166
2509.21 240
2509.68 226
2510.16 302
2510.63 215
2511.10 196
2511.57 190
2512.05 238
2512.52 265
2512.99 247
2513.46 212
2513.94 220
2514.41 302
2514.88 210
2515.35 243
2515.83 211
2516.30 237
2516.77 203
2517.25 172
2517.72 183
2518.19 230
2518.67 268
2519.14 219
2519.61 226
2520.09 210
2520.56 182
2521.03 194
2521.51 166
2521.98 182
2522.45 249
2522.93 219
2523.40 192
2523.87 178
2524.35 234
2524.82 191
2525.29 196
2525.77 174
2526.24 203
2526.72 128
2527.19 132
2527.66 185
2528.14 182
2528.61 201
2529.09 219
2529.56 205
2530.03 251
2530.51 211
2530.98 169
2531.46 196
2531.93 191
2532.41 222
2532.88 158
2533.36 163
2533.83 207
2534.31 217
2534.78 172
2535.25 188
2535.73 212
2536.20 168
2536.68 170
2537.15 225
2537.63 152
2538.10 185
2538.58 192
2539.05 196
2539.53 157
2540.00 252
2540.48 247
2540.95 216
2541.43 219
2541.91 202
2542.38 184
2542.86 187
2543.33 180
2543.81 170
2544.28 183
2544.76 145
2545.23 171
2545.71 200
2546.19 188
2546.66 143
2547.14 157
2547.61 196
2548.09 209
2548.56 230
2549.04 222
2549.52 259
2549.99 286
2550.47 261
2550.95 259
2551.42 255
2551.90 250
2552.37 267
2552.85 235
2553.33 209
2553.80 213
2554.28 263
2554.76 235
2555.23 265
2555.71 221
2556.19 202
2556.66 256
2557.14 262
2557.62 230
2558.09 272
2558.57 248
2559.05 229
2559.52 340
2560.00 237
2560.48 223
2560.96 165
2561.43 224
2561.91 192
2562.39 169
2562.86 193
2563.34 242
2563.82 187
2564.30 204
2564.77 220
2565.25 190
2565.73 209
2566.21 221
2566.68 217
2567.16 158
2567.64 179
2568.12 134
2568.60 184
2569.07 164
2569.55 124
2570.03 117
2570.51 189
2570.99 172
2571.46 202
2571.94 217
2572.42 186
2572.90 183
2573.38 168
2573.85 169
2574.33 147
2574.81 198
2575.29 217
2575.77 185
2576.25 248
2576.73 267
2577.20 171
2577.68 193
2578.16 171
2578.64 144
2579.12 209
2579.60 210
2580.08 176
2580.56 165
2581.04 197
2581.51 155
2581.99 236
2582.47 212
2582.95 181
2583.43 198
2583.91 234
2584.39 162
2584.87 145
2585.35 186
2585.83 150
2586.31 144
2586.79 215
2587.27 320
2587.75 219
2588.23 192
2588.71 167
2589.18 207
2589.66 197
2590.14 197
2590.62 177
2591.10 188
2591.58 208
2592.06 206
2592.54 178
2593.02 143
2593.50 145
2593.98 175
2594.47 201
2594.95 205
2595.43 205
2595.91 187
2596.39 191
2596.87 192
2597.35 164
2597.83 253
2598.31 258
2598.79 225
2599.27 150
2599.75 168
2600.23 194
2600.71 220
2601.19 220
2601.67 203
2602.16 193
2602.64 277
2603.12 254
2603.60 232
2604.08 218
2604.56 232
2605.04 196
2605.52 193
2606.00 164
2606.49 162
2606.97 154
2607.45 121
2607.93 199
2608.41 187
2608.89 174
2609.37 145
2609.86 153
2610.34 231
2610.82 196
2611.30 147
2611.78 162
2612.27 190
2612.75 190
2613.23 150
2613.71 182
2614.19 206
2614.68 198
2615.16 173
2615.64 118
2616.12 198
2616.60 205
2617.09 150
2617.57 162
2618.05 188
2618.53 157
2619.02 165
2619.50 141
2619.98 162
2620.46 189
2620.95 219
2621.43 181
2621.91 197
2622.40 162
2622.88 183
2623.36 257
2623.84 200
2624.33 210
2624.81 250
2625.29 202
2625.78 182
2626.26 157
2626.74 177
2627.23 170
2627.71 208
2628.19 193
2628.68 183
2629.16 147
2629.64 150
2630.13 160
2630.61 167
2631.09 227
2631.58 257
2632.06 255
2632.54 224
2633.03 223
2633.51 190
2634.00 178
2634.48 172
2634.96 218
2635.45 194
2635.93 197
2636.42 169
2636.90 180
2637.38 147
2637.87 141
2638.35 170
2638.84 126
2639.32 166
2639.81 180
2640.29 180
2640.78 179
2641.26 205
2641.74 194
2642.23 192
2642.71 222
2643.20 177
2643.68 146
2644.17 180
2644.65 152
2645.14 175
2645.62 205
2646.11 206
2646.59 167
2647.08 176
2647.56 177
2648.05 176
2648.53 118
2649.02 146
2649.50 145
2649.99 188
2650.48 184
2650.96 239
2651.45 175
2651.93 142
2652.42 194
2652.90 222
2653.39 133
2653.87 141
2654.36 144
2654.85 173
2655.33 173
2655.82 194
2656.30 156
2656.79 122
2657.28 107
2657.76 191
2658.25 217
2658.73 194
2659.22 158
2659.71 156
2660.19 198
2660.68 256
2661.17 190
2661.65 199
2662.14 157
2662.62 157
2663.11 158
2663.60 173
2664.08 157
2664.57 161
2665.06 176
2665.55 191
2666.03 191
2666.52 164
2667.01 125
2667.49 183
2667.98 238
2668.47 170
2668.95 185
2669.44 197
2669.93 189
2670.42 200
2670.90 265
2671.39 261
2671.88 179
2672.36 197
2672.85 220
2673.34 175
2673.83 168
2674.31 212
2674.80 252
2675.29 243
2675.78 222
2676.27 279
2676.75 263
2677.24 267
2677.73 252
2678.22 227
2678.71 182
2679.19 193
2679.68 169
2680.17 208
2680.66 199
2681.15 187
2681.63 233
2682.12 186
2682.61 195
2683.10 220
2683.59 222
2684.08 213
2684.56 284
2685.05 158
2685.54 227
2686.03 214
2686.52 233
2687.01 238
2687.50 209
2687.99 209
2688.47 209
2688.96 248
2689.45 239
2689.94 197
2690.43 163
2690.92 195
2691.41 151
2691.90 169
2692.39 146
2692.88 165
2693.37 191
2693.85 173
2694.34 182
2694.83 182
2695.32 210
2695.81 196
2696.30 205
2696.79 194
2697.28 213
2697.77 157
2698.26 204
2698.75 250
2699.24 189
2699.73 190
2700.22 196
2700.71 202
2701.20 200
2701.69 214
2702.18 213
2702.67 271
2703.16 272
2703.65 238
2704.14 259
2704.63 240
2705.12 230
2705.61 255
2706.10 245
2706.59 193
2707.08 223
2707.58 220
2708.07 206
2708.56 193
2709.05 267
2709.54 224
2710.03 220
2710.52 215
2711.01 177
2711.50 175
2711.99 197
2712.48 148
2712.98 154
2713.47 154
2713.96 187
2714.45 171
2714.94 217
2715.43 161
2715.92 136
2716.41 123
2716.91 170
2717.40 144
2717.89 189
2718.38 245
2718.87 206
2719.36 166
2719.86 192
2720.35 228
2720.84 214
2721.33 165
2721.82 118
2722.31 164
2722.81 137
2723.30 150
2723.79 160
2724.28 186
2724.77 205
2725.27 204
2725.76 173
2726.25 198
2726.74 182
2727.24 198
2727.73 206
2728.22 155
2728.71 185
2729.21 172
2729.70 220
2730.19 198
2730.68 212
2731.18 207
2731.67 201
2732.16 190
2732.66 148
2733.15 169
2733.64 165
2734.13 211
2734.63 195
2735.12 224
2735.61 154
2736.11 148
2736.60 151
2737.09 155
2737.59 160
2738.08 189
2738.57 137
2739.07 165
2739.56 133
2740.05 194
2740.55 161
2741.04 198
2741.54 192
2742.03 228
2742.52 199
2743.02 201
2743.51 168
2744.00 183
2744.50 170
2744.99 170
2745.49 188
2745.98 154
2746.47 169
2746.97 175
2747.46 199
2747.96 191
2748.45 193
2748.95 186
2749.44 206
2749.93 157
2750.43 173
2750.92 157
2751.42 215
2751.91 166
2752.41 132
2752.90 180
2753.40 131
2753.89 117
2754.39 173
2754.88 199
2755.38 205
2755.87 149
2756.37 206
2756.86 185
2757.36 207
2757.85 203
2758.35 217
2758.84 178
2759.34 178
2759.83 151
2760.33 178
2760.82 163
2761.32 195
2761.81 183
2762.31 245
2762.81 215
2763.30 213
2763.80 187
2764.29 238
2764.79 225
2765.28 189
2765.78 157
2766.28 200
2766.77 179
2767.27 201
2767.76 186
2768.26 188
2768.76 251
2769.25 159
2769.75 145
2770.25 173
2770.74 224
2771.24 185
2771.73 158
2772.23 158
2772.73 163
2773.22 178
2773.72 127
2774.22 153
2774.71 170
2775.21 180
2775.71 194
2776.20 208
2776.70 219
2777.20 248
2777.69 262
2778.19 206
2778.69 182
2779.19 167
2779.68 191
2780.18 207
2780.68 194
2781.17 192
2781.67 238
2782.17 231
2782.67 176
2783.16 208
2783.66 207
2784.16 225
2784.66 170
2785.15 155
2785.65 147
2786.15 171
2786.65 191
2787.15 169
2787.64 191
2788.14 185
2788.64 181
2789.14 169
2789.63 194
2790.13 176
2790.63 149
2791.13 180
2791.63 199
2792.13 172
2792.62 202
2793.12 213
2793.62 167
2794.12 176
2794.62 196
2795.12 178
2795.61 265
2796.11 272
2796.61 254
2797.11 275
2797.61 272
2798.11 266
2798.61 257
2799.11 274
2799.60 304
2800.10 259
2800.60 265
2801.10 252
2801.60 298
2802.10 295
2802.60 243
2803.10 232
2803.60 219
2804.10 182
2804.60 237
2805.10 249
2805.59 205
2806.09 167
2806.59 220
2807.09 252
2807.59 264
2808.09 224
2808.59 306
2809.09 339
2809.59 241
2810.09 301
2810.59 318
2811.09 350
2811.59 281
2812.09 326
2812.59 330
2813.09 251
2813.59 210
2814.09 280
2814.59 313
2815.09 241
2815.59 253
2816.09 180
2816.59 200
2817.09 214
2817.59 234
2818.09 253
2818.60 228
2819.10 257
2819.60 278
2820.10 217
2820.60 211
2821.10 187
2821.60 232
2822.10 194
2822.60 193
2823.10 210
2823.60 218
2824.10 196
2824.61 158
2825.11 223
2825.61 194
2826.11 198
2826.61 158
2827.11 245
2827.61 211
2828.12 192
2828.62 208
2829.12 188
2829.62 239
2830.12 187
2830.62 180
2831.12 181
2831.63 217
2832.13 185
2832.63 194
2833.13 182
2833.63 154
2834.14 172
2834.64 197
2835.14 161
2835.64 178
2836.14 194
2836.65 243
2837.15 196
2837.65 196
2838.15 175
2838.66 180
2839.16 335
2839.66 245
2840.16 221
2840.67 242
2841.17 196
2841.67 180
2842.17 211
2842.68 212
2843.18 204
2843.68 204
2844.18 187
2844.69 199
2845.19 178
2845.69 237
2846.20 180
2846.70 201
2847.20 236
2847.71 203
2848.21 168
2848.71 200
2849.22 197
2849.72 229
2850.22 148
2850.73 137
2851.23 136
2851.73 175
2852.24 191
2852.74 203
2853.24 234
2853.75 155
2854.25 200
2854.75 189
2855.26 193
2855.76 189
2856.27 247
2856.77 206
2857.27 225
2857.78 243
2858.28 228
2858.79 185
2859.29 145
2859.80 162
2860.30 211
2860.80 165
2861.31 205
2861.81 232
2862.32 195
2862.82 155
2863.33 161
2863.83 172
2864.34 152
2864.84 187
2865.34 192
2865.85 184
2866.35 157
2866.86 188
2867.36 217
2867.87 163
2868.37 173
2868.88 184
2869.38 173
2869.89 162
2870.39 148
2870.90 178
2871.41 189
2871.91 187
2872.42 243
2872.92 192
2873.43 196
2873.93 193
2874.44 230
2874.94 197
2875.45 178
2875.95 248
2876.46 237
2876.97 262
2877.47 224
2877.98 185
2878.48 221
2878.99 208
2879.50 187
2880.00 164
2880.51 235
2881.01 277
2881.52 289
2882.03 216
2882.53 185
2883.04 190
2883.54 247
2884.05 332
2884.56 272
2885.06 254
2885.57 289
2886.08 255
2886.58 257
2887.09 287
2887.60 240
2888.10 326
2888.61 210
2889.12 201
2889.62 260
2890.13 318
2890.64 332
2891.15 262
2891.65 207
2892.16 249
2892.67 182
2893.17 212
2893.68 179
2894.19 180
2894.70 171
2895.20 191
2895.71 169
2896.22 198
2896.73 228
2897.23 218
2897.74 225
2898.25 217
2898.76 189
2899.26 177
2899.77 166
2900.28 204
2900.79 220
2901.29 233
2901.80 259
2902.31 206
2902.82 221
2903.33 254
2903.83 296
2904.34 245
2904.85 253
2905.36 226
2905.87 276
2906.38 219
2906.88 190
2907.39 187
2907.90 240
2908.41 210
2908.92 199
2909.43 234
2909.94 184
2910.44 233
2910.95 222
2911.46 189
2911.97 171
2912.48 222
2912.99 219
2913.50 229
2914.01 219
2914.52 182
2915.02 195
2915.53 184
2916.04 277
2916.55 214
2917.06 237
2917.57 217
2918.08 195
2918.59 271
2919.10 202
2919.61 175
2920.12 221
2920.63 257
2921.14 223
2921.65 191
2922.16 203
2922.67 192
2923.18 183
2923.69 244
2924.20 279
2924.71 248
2925.22 224
2925.73 283
2926.24 257
2926.75 244
2927.26 239
2927.77 268
2928.28 331
2928.79 303
2929.30 319
2929.81 266
2930.32 315
2930.83 289
2931.34 242
2931.85 242
2932.36 219
2932.87 206
2933.38 206
2933.89 197
2934.40 189
2934.91 193
2935.42 164
2935.94 160
2936.45 153
2936.96 171
2937.47 185
2937.98 164
2938.49 169
2939.00 215
2939.51 224
2940.02 219
2940.54 217
2941.05 208
2941.56 208
2942.07 171
2942.58 155
2943.09 188
2943.61 209
2944.12 255
2944.63 202
2945.14 257
2945.65 193
2946.16 205
2946.68 196
2947.19 168
2947.70 175
2948.21 191
2948.72 240
2949.24 216
2949.75 214
2950.26 219
2950.77 282
2951.28 263
2951.80 228
2952.31 208
2952.82 236
2953.33 255
2953.85 259
2954.36 197
2954.87 190
2955.38 191
2955.90 173
2956.41 204
2956.92 223
2957.43 182
2957.95 164
2958.46 151
2958.97 209
2959.49 203
2960.00 222
2960.51 195
2961.03 237
2961.54 221
2962.05 200
2962.57 190
2963.08 235
2963.59 174
2964.11 180
2964.62 210
2965.13 250
2965.65 216
2966.16 212
2966.67 172
2967.19 186
2967.70 206
2968.21 166
2968.73 154
2969.24 152
2969.76 158
2970.27 153
2970.78 170
2971.30 212
2971.81 233
2972.33 184
2972.84 220
2973.35 184
2973.87 190
2974.38 196
2974.90 190
2975.41 218
2975.92 159
2976.44 213
2976.95 198
2977.47 161
2977.98 194
2978.50 229
2979.01 223
2979.53 202
2980.04 178
2980.56 181
2981.07 232
2981.59 193
2982.10 208
2982.62 180
2983.13 242
2983.65 201
2984.16 177
2984.68 233
2985.19 204
2985.71 177
2986.22 199
2986.74 194
2987.25 160
2987.77 207
2988.28 236
2988.80 194
2989.31 195
2989.83 237
2990.35 200
2990.86 191
2991.38 271
2991.89 204
2992.41 181
2992.92 196
2993.44 177
2993.96 159
2994.47 251
2994.99 255
2995.50 225
2996.02 200
2996.54 178
2997.05 199
2997.57 212
2998.09 262
2998.60 265
2999.12 256
2999.64 239
3000.15 228
3000.67 272
3001.18 208
3001.70 219
3002.22 265
3002.73 215
3003.25 197
3003.77 243
3004.29 257
3004.80 224
3005.32 227
3005.84 275
3006.35 243
3006.87 234
3007.39 188
3007.90 193
3008.42 224
3008.94 227
3009.46 234
3009.97 172
3010.49 201
3011.01 199
3011.53 196
3012.04 236
3012.56 195
3013.08 183
3013.60 213
3014.11 170
3014.63 196
3015.15 226
3015.67 228
3016.18 203
3016.70 208
3017.22 255
3017.74 206
3018.26 230
3018.77 203
3019.29 257
3019.81 179
3020.33 228
3020.85 259
3021.37 252
3021.88 251
3022.40 307
3022.92 252
3023.44 285
3023.96 246
3024.48 238
3025.00 219
3025.51 187
3026.03 197
3026.55 188
3027.07 241
3027.59 279
3028.11 262
3028.63 251
3029.15 219
3029.67 211
3030.18 208
3030.70 203
3031.22 208
3031.74 213
3032.26 193
3032.78 205
3033.30 267
3033.82 208
3034.34 234
3034.86 193
3035.38 252
3035.90 244
3036.42 292
3036.94 231
3037.46 197
3037.98 191
3038.50 213
3039.02 278
3039.54 282
3040.06 242
3040.58 217
3041.10 191
3041.62 228
3042.14 212
3042.66 240
3043.18 217
3043.70 231
3044.22 248
3044.74 226
3045.26 201
3045.78 170
3046.30 154
3046.82 163
3047.34 182
3047.86 175
3048.38 134
3048.90 132
3049.42 177
3049.94 150
3050.46 200
3050.98 205
3051.50 221
3052.03 177
3052.55 229
3053.07 243
3053.59 209
3054.11 205
3054.63 189
3055.15 157
3055.67 161
3056.19 179
3056.72 181
3057.24 232
3057.76 219
3058.28 197
3058.80 188
3059.32 162
3059.84 157
3060.37 175
3060.89 149
3061.41 188
3061.93 203
3062.45 204
3062.98 213
3063.50 232
3064.02 198
3064.54 198
3065.06 189
3065.59 236
3066.11 236
3066.63 197
3067.15 197
3067.67 208
3068.20 207
3068.72 169
3069.24 209
3069.76 177
3070.29 199
3070.81 228
3071.33 168
3071.85 195
3072.38 198
3072.90 209
3073.42 242
3073.95 200
3074.47 237
3074.99 220
3075.51 200
3076.04 221
3076.56 227
3077.08 203
3077.61 192
3078.13 185
3078.65 156
3079.18 135
3079.70 196
3080.22 210
3080.75 216
3081.27 208
3081.79 219
3082.32 207
3082.84 256
3083.36 184
3083.89 205
3084.41 198
3084.93 272
3085.46 241
3085.98 262
3086.51 196
3087.03 154
3087.55 201
3088.08 195
3088.60 258
3089.13 214
3089.65 225
3090.17 210
3090.70 240
3091.22 216
3091.75 188
3092.27 182
3092.80 208
3093.32 194
3093.85 235
3094.37 176
3094.89 220
3095.42 223
3095.94 173
3096.47 248
3096.99 266
3097.52 238
3098.04 252
3098.57 242
3099.09 283
3099.62 284
3100.14 237
3100.67 219
3101.19 284
3101.72 271
3102.24 277
3102.77 365
3103.29 362
3103.82 368
3104.34 377
3104.87 314
3105.40 322
3105.92 392
3106.45 386
3106.97 454
3107.50 410
3108.02 328
3108.55 288
3109.08 344
3109.60 302
3110.13 309
3110.65 318
3111.18 224
3111.70 268
3112.23 263
3112.76 244
3113.28 242
3113.81 235
3114.34 208
3114.86 242
3115.39 264
3115.91 221
3116.44 194
3116.97 240
3117.49 262
3118.02 221
3118.55 200
3119.07 177
3119.60 216
3120.13 251
3120.65 260
3121.18 218
3121.71 198
3122.23 198
3122.76 177
3123.29 164
3123.82 236
3124.34 242
3124.87 254
3125.40 217
3125.92 168
3126.45 224
3126.98 238
3127.51 186
3128.03 235
3128.56 225
3129.09 215
3129.62 213
3130.14 177
3130.67 221
3131.20 191
3131.73 229
3132.25 184
3132.78 202
3133.31 221
3133.84 167
3134.37 197
3134.89 211
3135.42 229
3135.95 185
3136.48 162
3137.01 220
3137.53 215
3138.06 169
3138.59 166
3139.12 162
3139.65 178
3140.18 171
3140.70 203
3141.23 188
3141.76 214
3142.29 198
3142.82 220
3143.35 155
3143.88 234
3144.40 200
3144.93 212
3145.46 199
3145.99 223
3146.52 217
3147.05 235
3147.58 254
3148.11 217
3148.64 208
3149.17 207
3149.70 233
3150.22 222
3150.75 247
3151.28 217
3151.81 201
3152.34 207
3152.87 219
3153.40 212
3153.93 214
3154.46 201
3154.99 187
3155.52 244
3156.05 251
3156.58 213
3157.11 238
3157.64 198
3158.17 203
3158.70 199
3159.23 209
3159.76 220
3160.29 191
3160.82 164
3161.35 205
3161.88 208
3162.41 156
3162.94 244
3163.47 198
3164.00 155
3164.53 183
3165.06 239
3165.59 239
3166.12 209
3166.65 210
3167.18 147
3167.72 190
3168.25 168
3168.78 181
3169.31 187
3169.84 192
3170.37 144
3170.90 185
3171.43 161
3171.96 160
3172.49 165
3173.03 155
3173.56 167
3174.09 195
3174.62 188
3175.15 174
3175.68 249
3176.21 217
3176.74 212
3177.28 170
3177.81 200
3178.34 236
3178.87 222
3179.40 199
3179.93 218
3180.47 207
3181.00 221
3181.53 230
3182.06 173
3182.59 184
3183.13 179
3183.66 200
3184.19 171
3184.72 222
3185.25 215
3185.79 229
3186.32 178
3186.85 160
3187.38 181
3187.92 175
3188.45 181
3188.98 145
3189.51 166
3190.05 214
3190.58 223
3191.11 223
3191.64 139
3192.18 185
3192.71 186
3193.24 132
3193.78 152
3194.31 179
3194.84 209
3195.38 189
3195.91 183
3196.44 185
3196.97 187
3197.51 205
3198.04 218
3198.57 187
3199.11 176
3199.64 197
3200.17 164
3200.71 175
3201.24 228
3201.78 245
3202.31 204
3202.84 187
3203.38 257
3203.91 238
3204.44 327
3204.98 302
3205.51 249
3206.05 217
3206.58 197
3207.11 209
3207.65 213
3208.18 183
3208.72 166
3209.25 201
3209.78 238
3210.32 281
3210.85 262
3211.39 234
3211.92 204
3212.46 289
3212.99 283
3213.53 213
3214.06 246
3214.59 244
3215.13 241
3215.66 221
3216.20 197
3216.73 173
3217.27 217
3217.80 161
3218.34 198
3218.87 166
3219.41 236
3219.94 245
3220.48 213
3221.01 198
3221.55 224
3222.08 233
3222.62 235
3223.16 242
3223.69 146
3224.23 141
3224.76 165
3225.30 194
3225.83 161
3226.37 182
3226.90 209
3227.44 235
3227.98 191
3228.51 261
3229.05 232
3229.58 210
3230.12 205
3230.66 200
3231.19 205
3231.73 233
3232.26 184
3232.80 205
3233.34 252
3233.87 230
3234.41 200
3234.95 241
3235.48 182
3236.02 195
3236.55 166
3237.09 180
3237.63 231
3238.16 240
3238.70 260
3239.24 240
3239.77 244
3240.31 229
3240.85 212
3241.38 169
3241.92 173
3242.46 205
3243.00 256
3243.53 282
3244.07 291
3244.61 227
3245.14 230
3245.68 235
3246.22 169
3246.76 208
3247.29 213
3247.83 235
3248.37 243
3248.91 188
3249.44 183
3249.98 217
3250.52 235
3251.06 194
3251.59 261
3252.13 296
3252.67 236
3253.21 205
3253.75 215
3254.28 215
3254.82 232
3255.36 225
3255.90 186
3256.44 221
3256.97 235
3257.51 278
3258.05 286
3258.59 251
3259.13 303
3259.67 261
3260.20 225
3260.74 219
3261.28 201
3261.82 272
3262.36 311
3262.90 274
3263.44 270
3263.97 290
3264.51 282
3265.05 294
3265.59 321
3266.13 377
3266.67 315
3267.21 392
3267.75 472
3268.29 428
3268.83 297
3269.36 417
3269.90 383
3270.44 326
3270.98 345
3271.52 305
3272.06 345
3272.60 249
3273.14 256
3273.68 256
3274.22 289
3274.76 319
3275.30 303
3275.84 266
3276.38 291
3276.92 269
3277.46 271
3278.00 299
3278.54 362
3279.08 302
3279.62 264
3280.16 332
3280.70 329
3281.24 259
3281.78 280
3282.32 268
3282.86 253
3283.40 232
3283.94 238
3284.48 258
3285.02 311
3285.56 344
3286.10 356
3286.64 319
3287.18 307
3287.72 320
3288.26 299
3288.81 277
3289.35 354
3289.89 310
3290.43 283
3290.97 359
3291.51 351
3292.05 256
3292.59 332
3293.13 403
3293.67 408
3294.22 412
3294.76 411
3295.30 394
3295.84 397
3296.38 460
3296.92 480
3297.46 440
3298.01 416
3298.55 542
3299.09 559
3299.63 529
3300.17 515
3300.71 439
3301.26 401
3301.80 360
3302.34 500
3302.88 445
3303.42 319
3303.97 315
3304.51 372
3305.05 339
3305.59 312
3306.13 348
3306.68 301
3307.22 352
3307.76 327
3308.30 321
3308.85 303
3309.39 413
3309.93 291
3310.47 318
3311.02 280
3311.56 293
3312.10 258
3312.64 293
3313.19 314
3313.73 271
3314.27 321
3314.82 294
3315.36 290
3315.90 341
3316.45 339
3316.99 309
3317.53 346
3318.07 344
3318.62 385
3319.16 412
3319.70 397
3320.25 448
3320.79 453
3321.34 448
3321.88 573
3322.42 509
3322.97 455
3323.51 479
3324.05 459
3324.60 522
3325.14 536
3325.68 473
3326.23 458
3326.77 548
3327.32 620
3327.86 489
3328.40 460
3328.95 473
3329.49 441
3330.04 469
3330.58 565
3331.13 504
3331.67 478
3332.21 531
3332.76 522
3333.30 680
3333.85 951
3334.39 996
3334.94 1193
3335.48 1385
3336.03 1555
3336.57 1864
3337.12 1999
3337.66 2154
3338.21 2291
3338.75 2593
3339.30 2546
3339.84 2311
3340.39 2196
3340.93 1856
3341.48 1627
3342.02 1271
3342.57 1160
3343.11 959
3343.66 771
3344.20 645
3344.75 538
3345.29 504
3345.84 434
3346.38 503
3346.93 469
3347.47 457
3348.02 397
3348.57 384
3349.11 454
3349.66 434
3350.20 471
3350.75 433
3351.30 382
3351.84 450
3352.39 495
3352.93 526
3353.48 439
3354.03 424
3354.57 491
3355.12 500
3355.66 404
3356.21 399
3356.76 420
3357.30 375
3357.85 403
3358.40 408
3358.94 370
3359.49 289
3360.04 357
3360.58 450
3361.13 380
3361.68 360
3362.22 347
3362.77 342
3363.32 351
3363.86 358
3364.41 333
3364.96 378
3365.50 345
3366.05 402
3366.60 403
3367.15 411
3367.69 376
3368.24 308
3368.79 401
3369.34 382
3369.88 333
3370.43 355
3370.98 351
3371.53 378
3372.07 373
3372.62 325
3373.17 327
3373.72 364
3374.26 328
3374.81 363
3375.36 367
3375.91 431
3376.46 457
3377.00 488
3377.55 429
3378.10 407
3378.65 378
3379.20 428
3379.74 448
3380.29 397
3380.84 346
3381.39 306
3381.94 309
3382.49 313
3383.04 255
3383.58 277
3384.13 281
3384.68 284
3385.23 245
3385.78 327
3386.33 304
3386.88 242
3387.43 299
3387.97 328
3388.52 288
3389.07 302
3389.62 260
3390.17 272
3390.72 317
3391.27 295
3391.82 270
3392.37 313
3392.92 258
3393.47 259
3394.01 224
3394.56 246
3395.11 265
3395.66 252
3396.21 282
3396.76 227
3397.31 169
3397.86 209
3398.41 188
3398.96 206
3399.51 209
3400.06 193
3400.61 191
3401.16 215
3401.71 223
3402.26 241
3402.81 228
3403.36 193
3403.91 188
3404.46 208
3405.01 202
3405.56 221
3406.11 199
3406.66 203
3407.21 206
3407.76 205
3408.32 191
3408.87 199
3409.42 216
3409.97 200
3410.52 200
3411.07 185
3411.62 206
3412.17 247
3412.72 254
3413.27 234
3413.82 230
3414.37 273
3414.93 303
3415.48 344
3416.03 249
3416.58 206
3417.13 235
3417.68 205
3418.23 218
3418.78 202
3419.34 175
3419.89 258
3420.44 169
3420.99 241
3421.54 247
3422.09 302
3422.65 254
3423.20 171
3423.75 155
3424.30 168
3424.85 236
3425.40 217
3425.96 188
3426.51 206
3427.06 214
3427.61 243
3428.17 215
3428.72 164
3429.27 204
3429.82 201
3430.37 180
3430.93 228
3431.48 288
3432.03 202
3432.58 230
3433.14 322
3433.69 233
3434.24 245
3434.79 247
3435.35 188
3435.90 202
3436.45 205
3437.01 222
3437.56 237
3438.11 216
3438.66 190
3439.22 194
3439.77 228
3440.32 235
3440.88 254
3441.43 276
3441.98 236
3442.54 217
3443.09 228
3443.64 164
3444.20 190
3444.75 216
3445.30 231
3445.86 233
3446.41 254
3446.97 199
3447.52 197
3448.07 182
3448.63 204
3449.18 208
3449.73 248
3450.29 226
3450.84 218
3451.40 214
3451.95 213
3452.50 189
3453.06 199
3453.61 195
3454.17 192
3454.72 209
3455.28 182
3455.83 225
3456.38 176
3456.94 195
3457.49 174
3458.05 200
3458.60 262
3459.16 238
3459.71 218
3460.27 218
3460.82 184
3461.38 146
3461.93 187
3462.49 203
3463.04 204
3463.60 150
3464.15 273
3464.71 220
3465.26 182
3465.82 162
3466.37 162
3466.93 171
3467.48 177
3468.04 200
3468.59 204
3469.15 180
3469.70 230
3470.26 219
3470.82 232
3471.37 262
3471.93 179
3472.48 222
3473.04 201
3473.59 201
3474.15 174
3474.71 244
3475.26 219
3475.82 274
3476.37 236
3476.93 198
3477.49 160
3478.04 151
3478.60 267
3479.16 219
3479.71 207
3480.27 199
3480.82 259
3481.38 246
3481.94 213
3482.49 214
3483.05 209
3483.61 216
3484.16 218
3484.72 231
3485.28 218
3485.83 191
3486.39 268
3486.95 240
3487.50 212
3488.06 248
3488.62 263
3489.18 284
3489.73 299
3490.29 283
3490.85 288
3491.40 286
3491.96 325
3492.52 300
3493.08 351
3493.63 403
3494.19 336
3494.75 394
3495.31 427
3495.86 376
3496.42 386
3496.98 371
3497.54 351
3498.09 362
3498.65 311
3499.21 299
3499.77 299
3500.33 390
3500.88 427
3501.44 337
3502.00 412
3502.56 371
3503.12 402
3503.67 456
3504.23 488
3504.79 371
3505.35 428
3505.91 489
3506.47 437
3507.03 383
3507.58 421
3508.14 459
3508.70 438
3509.26 397
3509.82 305
3510.38 274
3510.94 331
3511.49 285
3512.05 338
3512.61 333
3513.17 320
3513.73 271
3514.29 319
3514.85 254
3515.41 213
3515.97 160
3516.53 196
3517.09 281
3517.64 273
3518.20 164
3518.76 205
3519.32 235
3519.88 275
3520.44 276
3521.00 227
3521.56 208
3522.12 172
3522.68 238
3523.24 321
3523.80 300
3524.36 274
3524.92 262
3525.48 272
3526.04 231
3526.60 182
3527.16 240
3527.72 265
3528.28 236
3528.84 214
3529.40 208
3529.96 200
3530.52 257
3531.08 248
3531.64 216
3532.20 225
3532.76 251
3533.32 193
3533.89 206
3534.45 193
3535.01 161
3535.57 221
3536.13 245
3536.69 253
3537.25 211
3537.81 191
3538.37 188
3538.93 219
3539.49 201
3540.06 219
3540.62 232
3541.18 226
3541.74 224
3542.30 204
3542.86 190
3543.42 236
3543.98 199
3544.55 157
3545.11 152
3545.67 205
3546.23 197
3546.79 193
3547.35 206
3547.92 243
3548.48 170
3549.04 177
3549.60 184
3550.16 204
3550.72 229
3551.29 202
3551.85 167
3552.41 171
3552.97 189
3553.54 214
3554.10 206
3554.66 141
3555.22 174
3555.78 193
3556.35 197
3556.91 178
3557.47 163
3558.03 177
3558.60 169
3559.16 204
3559.72 157
3560.29 219
3560.85 187
3561.41 233
3561.97 258
3562.54 214
3563.10 256
3563.66 203
3564.23 217
3564.79 239
3565.35 230
3565.91 186
3566.48 228
3567.04 168
3567.60 185
3568.17 278
3568.73 231
3569.29 184
3569.86 188
3570.42 210
3570.99 174
3571.55 167
3572.11 236
3572.68 191
3573.24 151
3573.80 148
3574.37 204
3574.93 198
3575.50 223
3576.06 215
3576.62 183
3577.19 179
3577.75 219
3578.32 209
3578.88 197
3579.44 181
3580.01 182
3580.57 160
3581.14 221
3581.70 215
3582.27 243
3582.83 185
3583.40 189
3583.96 155
3584.52 145
3585.09 165
3585.65 205
3586.22 281
3586.78 203
3587.35 188
3587.91 187
3588.48 145
3589.04 171
3589.61 220
3590.17 208
3590.74 168
3591.30 165
3591.87 221
3592.43 220
3593.00 190
3593.56 195
3594.13 209
3594.70 178
3595.26 159
3595.83 224
3596.39 212
3596.96 158
3597.52 207
3598.09 194
3598.65 229
3599.22 210
3599.79 182
3600.35 205
3600.92 150
3601.48 157
3602.05 230
3602.62 201
3603.18 203
3603.75 222
3604.32 220
3604.88 227
3605.45 211
3606.01 206
3606.58 191
3607.15 166
3607.71 150
3608.28 173
3608.85 189
3609.41 216
3609.98 193
3610.55 159
3611.11 157
3611.68 167
3612.25 185
3612.81 176
3613.38 205
3613.95 165
3614.51 145
3615.08 184
3615.65 223
3616.22 209
3616.78 235
3617.35 246
3617.92 260
3618.48 298
3619.05 319
3619.62 346
3620.19 363
3620.75 362
3621.32 394
3621.89 444
3622.46 419
3623.02 324
3623.59 315
3624.16 260
3624.73 313
3625.30 275
3625.86 254
3626.43 232
3627.00 182
3627.57 248
3628.14 254
3628.70 241
3629.27 209
3629.84 212
3630.41 191
3630.98 158
3631.55 178
3632.11 166
3632.68 201
3633.25 194
3633.82 190
3634.39 158
3634.96 179
3635.52 197
3636.09 176
3636.66 164
3637.23 142
3637.80 148
3638.37 190
3638.94 177
3639.51 162
3640.08 159
3640.64 180
3641.21 222
3641.78 185
3642.35 173
3642.92 200
3643.49 170
3644.06 182
3644.63 188
3645.20 225
3645.77 253
3646.34 182
3646.91 234
3647.48 207
3648.05 243
3648.62 255
3649.19 295
3649.76 249
3650.33 229
3650.90 220
3651.47 189
3652.03 206
3652.60 200
3653.17 228
3653.75 234
3654.32 188
3654.89 186
3655.46 235
3656.03 179
3656.60 205
3657.17 255
3657.74 214
3658.31 197
3658.88 287
3659.45 276
3660.02 273
3660.59 253
3661.16 219
3661.73 217
3662.30 253
3662.87 262
3663.44 232
3664.01 198
3664.59 184
3665.16 165
3665.73 255
3666.30 239
3666.87 197
3667.44 179
3668.01 152
3668.58 118
3669.15 181
3669.73 198
3670.30 218
3670.87 201
3671.44 153
3672.01 199
3672.58 179
3673.15 177
3673.73 255
3674.30 225
3674.87 205
3675.44 165
3676.01 191
3676.58 162
3677.16 216
3677.73 191
3678.30 187
3678.87 190
3679.44 198
3680.02 187
3680.59 212
3681.16 173
3681.73 167
3682.31 189
3682.88 187
3683.45 228
3684.02 240
3684.60 187
3685.17 161
3685.74 181
3686.31 171
3686.89 206
3687.46 235
3688.03 243
3688.60 190
3689.18 211
3689.75 249
3690.32 221
3690.90 195
3691.47 203
3692.04 326
3692.61 208
3693.19 209
3693.76 261
3694.33 240
3694.91 229
3695.48 243
3696.05 191
3696.63 167
3697.20 168
3697.77 186
3698.35 172
3698.92 217
3699.50 185
3700.07 190
3700.64 180
3701.22 194
3701.79 130
3702.36 179
3702.94 210
3703.51 208
3704.09 210
3704.66 187
3705.23 235
3705.81 211
3706.38 196
3706.96 209
3707.53 201
3708.11 172
3708.68 196
3709.25 257
3709.83 207
3710.40 174
3710.98 196
3711.55 248
3712.13 219
3712.70 207
3713.28 191
3713.85 186
3714.43 180
3715.00 169
3715.58 165
3716.15 197
3716.73 226
3717.30 152
3717.88 154
3718.45 169
3719.03 167
3719.60 171
3720.18 188
3720.75 192
3721.33 190
3721.90 193
3722.48 189
3723.05 191
3723.63 206
3724.20 179
3724.78 211
3725.36 199
3725.93 108
3726.51 159
3727.08 172
3727.66 138
3728.23 139
3728.81 178
3729.39 191
3729.96 182
3730.54 191
3731.11 161
3731.69 198
3732.27 252
3732.84 294
3733.42 301
3734.00 261
3734.57 218
3735.15 260
3735.72 213
3736.30 182
3736.88 217
3737.45 186
3738.03 202
3738.61 209
3739.18 223
3739.76 215
3740.34 175
3740.92 206
3741.49 173
3742.07 168
3742.65 197
3743.22 175
3743.80 156
3744.38 198
3744.95 198
3745.53 242
3746.11 202
3746.69 196
3747.26 171
3747.84 214
3748.42 188
3749.00 224
3749.57 215
3750.15 214
3750.73 256
3751.31 241
3751.88 238
3752.46 184
3753.04 157
3753.62 167
3754.19 204
3754.77 148
3755.35 114
3755.93 135
3756.51 171
3757.08 146
3757.66 164
3758.24 157
3758.82 165
3759.40 149
3759.98 144
3760.55 213
3761.13 184
3761.71 192
3762.29 212
3762.87 188
3763.45 183
3764.03 232
3764.60 196
3765.18 195
3765.76 197
3766.34 190
3766.92 190
3767.50 200
3768.08 151
3768.66 177
3769.24 264
3769.81 182
3770.39 162
3770.97 175
3771.55 154
3772.13 154
3772.71 180
3773.29 160
3773.87 156
3774.45 162
3775.03 166
3775.61 190
3776.19 165
3776.77 157
3777.35 171
3777.93 193
3778.51 158
3779.09 154
3779.67 148
3780.25 140
3780.83 154
3781.41 181
3781.99 164
3782.57 201
3783.15 175
3783.73 196
3784.31 150
3784.89 182
3785.47 190
3786.05 177
3786.63 131
3787.21 116
3787.79 149
3788.37 153
3788.95 135
3789.53 151
3790.11 149
3790.69 155
3791.27 164
3791.85 151
3792.43 160
3793.01 171
3793.59 155
3794.18 191
3794.76 139
3795.34 183
3795.92 177
3796.50 165
3797.08 235
3797.66 212
3798.24 145
3798.83 166
3799.41 190
3799.99 147
3800.57 123
3801.15 134
3801.73 108
3802.31 179
3802.90 161
3803.48 202
3804.06 185
3804.64 146
3805.22 124
3805.80 166
3806.39 169
3806.97 156
3807.55 142
3808.13 153
3808.71 172
3809.30 159
3809.88 154
3810.46 212
3811.04 191
3811.63 201
3812.21 162
3812.79 171
3813.37 203
3813.95 169
3814.54 154
3815.12 140
3815.70 176
3816.29 150
3816.87 158
3817.45 180
3818.03 148
3818.62 170
3819.20 169
3819.78 162
3820.36 144
3820.95 121
3821.53 122
3822.11 171
3822.70 170
3823.28 122
3823.86 139
3824.45 127
3825.03 186
3825.61 176
3826.20 171
3826.78 219
3827.36 140
3827.95 153
3828.53 138
3829.11 147
3829.70 191
3830.28 167
3830.87 176
3831.45 194
3832.03 174
3832.62 138
3833.20 175
3833.79 168
3834.37 106
3834.95 142
3835.54 173
3836.12 184
3836.71 208
3837.29 141
3837.87 194
3838.46 169
3839.04 178
3839.63 183
3840.21 154
3840.80 149
3841.38 181
3841.97 168
3842.55 177
3843.13 183
3843.72 130
3844.30 169
3844.89 183
3845.47 146
3846.06 173
3846.64 161
3847.23 144
3847.81 164
3848.40 150
3848.98 126
3849.57 167
3850.15 198
3850.74 167
3851.33 148
3851.91 188
3852.50 170
3853.08 183
3853.67 207
3854.25 153
3854.84 143
3855.42 122
3856.01 166
3856.60 215
3857.18 141
3857.77 165
3858.35 173
3858.94 173
3859.52 186
3860.11 229
3860.70 214
3861.28 237
3861.87 243
3862.45 346
3863.04 293
3863.63 308
3864.21 324
3864.80 353
3865.39 287
3865.97 220
3866.56 208
3867.15 222
3867.73 276
3868.32 237
3868.91 245
3869.49 262
3870.08 219
3870.67 209
3871.25 204
3871.84 146
3872.43 193
3873.01 193
3873.60 205
3874.19 149
3874.77 149
3875.36 148
3875.95 150
3876.54 196
3877.12 140
3877.71 138
3878.30 208
3878.89 188
3879.47 151
3880.06 134
3880.65 162
3881.24 173
3881.82 173
3882.41 150
3883.00 177
3883.59 170
3884.17 157
3884.76 205
3885.35 204
3885.94 161
3886.53 136
3887.11 175
3887.70 184
3888.29 151
3888.88 172
3889.47 212
3890.05 252
3890.64 180
3891.23 180
3891.82 153
3892.41 179
3893.00 165
3893.59 158
3894.17 161
3894.76 206
3895.35 219
3895.94 203
3896.53 193
3897.12 171
3897.71 152
3898.30 174
3898.88 173
3899.47 146
3900.06 204
3900.65 196
3901.24 215
3901.83 202
3902.42 177
3903.01 190
3903.60 206
3904.19 191
3904.78 203
3905.37 190
3905.95 152
3906.54 181
3907.13 149
3907.72 117
3908.31 136
3908.90 156
3909.49 135
3910.08 156
3910.67 175
3911.26 147
3911.85 166
3912.44 164
3913.03 150
3913.62 145
3914.21 130
3914.80 135
3915.39 175
3915.98 120
3916.57 140
3917.16 129
3917.75 129
3918.34 165
3918.93 177
3919.52 121
3920.12 169
3920.71 159
3921.30 117
3921.89 146
3922.48 221
3923.07 179
3923.66 146
3924.25 116
3924.84 141
3925.43 139
3926.02 166
3926.61 166
3927.20 158
3927.80 150
3928.39 194
3928.98 140
3929.57 159
3930.16 158
3930.75 132
3931.34 192
3931.94 203
3932.53 167
3933.12 151
3933.71 172
3934.30 175
3934.89 162
3935.48 161
3936.08 155
3936.67 179
3937.26 168
3937.85 141
3938.44 138
3939.04 143
3939.63 131
3940.22 131
3940.81 158
3941.40 132
3942.00 176
3942.59 165
3943.18 147
3943.77 128
3944.37 135
3944.96 157
3945.55 156
3946.14 141
3946.74 165
3947.33 153
3947.92 173
3948.51 134
3949.11 146
3949.70 142
3950.29 134
3950.88 123
3951.48 156
3952.07 165
3952.66 150
3953.26 104
3953.85 127
3954.44 163
3955.04 127
3955.63 160
3956.22 170
3956.82 144
3957.41 196
3958.00 165
3958.60 130
3959.19 92
3959.78 114
3960.38 160
3960.97 140
3961.56 150
3962.16 141
3962.75 110
3963.34 131
3963.94 131
3964.53 124
3965.13 171
3965.72 129
3966.31 126
3966.91 164
3967.50 122
3968.10 178
3968.69 161
3969.28 180
3969.88 143
3970.47 99
3971.07 155
3971.66 138
3972.26 166
3972.85 172
3973.45 171
3974.04 147
3974.63 184
3975.23 145
3975.82 125
3976.42 137
3977.01 142
3977.61 155
3978.20 144
3978.80 164
3979.39 189
3979.99 144
3980.58 151
3981.18 148
3981.77 153
3982.37 147
3982.96 146
3983.56 129
3984.15 164
3984.75 136
3985.35 150
3985.94 149
3986.54 186
3987.13 180
3987.73 168
3988.32 141
3988.92 151
3989.51 143
3990.11 134
3990.71 161
3991.30 147
3991.90 136
3992.49 119
3993.09 160
3993.69 135
3994.28 134
3994.88 142
3995.47 115
3996.07 163
3996.67 193
3997.26 180
3997.86 162
3998.46 199
3999.05 178
3999.65 177
4000.25 137
4000.84 197
4001.44 158
4002.04 168
4002.63 246
4003.23 193
4003.83 201
4004.42 182
4005.02 151
4005.62 192
4006.21 160
4006.81 188
4007.41 169
4008.01 140
4008.60 123
4009.20 148
4009.80 174
4010.39 195
4010.99 200
4011.59 167
4012.19 165
4012.78 170
4013.38 199
4013.98 204
4014.58 191
4015.17 177
4015.77 206
4016.37 219
4016.97 224
4017.57 161
4018.16 178
4018.76 206
4019.36 208
4019.96 216
4020.56 185
4021.15 196
4021.75 227
4022.35 178
4022.95 159
4023.55 184
4024.14 173
4024.74 169
4025.34 162
4025.94 166
4026.54 235
4027.14 214
4027.74 146
4028.33 185
4028.93 200
4029.53 153
4030.13 138
4030.73 111
4031.33 192
4031.93 184
4032.53 181
4033.12 211
4033.72 209
4034.32 202
4034.92 176
4035.52 203
4036.12 271
4036.72 202
4037.32 182
4037.92 172
4038.52 137
4039.12 154
4039.72 205
4040.32 158
4040.92 127
4041.52 119
4042.12 152
4042.71 113
4043.31 145
4043.91 160
4044.51 146
4045.11 177
4045.71 209
4046.31 146
4046.91 115
4047.51 204
4048.11 179
4048.71 192
4049.31 182
4049.91 186
4050.52 168
4051.12 176
4051.72 143
4052.32 178
4052.92 194
4053.52 173
4054.12 163
4054.72 143
4055.32 209
4055.92 153
4056.52 141
4057.12 154
4057.72 165
4058.32 204
4058.92 169
4059.52 162
4060.13 163
4060.73 136
4061.33 138
4061.93 148
4062.53 145
4063.13 140
4063.73 152
4064.33 140
4064.94 155
4065.54 170
4066.14 131
4066.74 138
4067.34 137
4067.94 141
4068.54 133
4069.15 131
4069.75 117
4070.35 139
4070.95 132
4071.55 114
4072.16 121
4072.76 135
4073.36 122
4073.96 94
4074.56 97
4075.17 129
4075.77 137
4076.37 134
4076.97 134
4077.57 141
4078.18 130
4078.78 148
4079.38 136
4079.98 190
4080.59 129
4081.19 133
4081.79 120
4082.39 162
4083.00 155
4083.60 118
4084.20 156
4084.81 141
4085.41 129
4086.01 106
4086.61 114
4087.22 116
4087.82 131
4088.42 129
4089.03 115
4089.63 118
4090.23 151
4090.84 115
4091.44 139
4092.04 124
4092.65 148
4093.25 141
4093.85 103
4094.46 122
4095.06 147
4095.66 141
4096.27 142
4096.87 140
4097.48 160
4098.08 157
4098.68 165
4099.29 169
4099.89 114
4100.49 135
4101.10 136
4101.70 128
4102.31 160
4102.91 138
4103.52 107
4104.12 114
4104.72 132
4105.33 114
4105.93 118
4106.54 131
4107.14 142
4107.75 114
4108.35 121
4108.96 150
4109.56 126
4110.16 134
4110.77 191
4111.37 143
4111.98 115
4112.58 113
4113.19 141
4113.79 130
4114.40 121
4115.00 139
4115.61 139
4116.21 160
4116.82 162
4117.42 140
4118.03 186
4118.64 178
4119.24 151
4119.85 131
4120.45 125
4121.06 126
4121.66 149
4122.27 159
4122.87 152
4123.48 107
4124.09 69
4124.69 150
4125.30 164
4125.90 140
4126.51 134
4127.11 114
4127.72 127
4128.33 134
4128.93 165
4129.54 139
4130.14 187
4130.75 157
4131.36 129
4131.96 117
4132.57 141
4133.18 146
4133.78 134
4134.39 179
4135.00 181
4135.60 160
4136.21 152
4136.82 134
4137.42 139
4138.03 143
4138.64 125
4139.24 139
4139.85 178
4140.46 131
4141.06 166
4141.67 155
4142.28 186
4142.88 167
4143.49 147
4144.10 142
4144.71 172
4145.31 167
4145.92 126
4146.53 134
4147.14 124
4147.74 106
4148.35 129
4148.96 124
4149.57 109
4150.17 148
4150.78 112
4151.39 126
4152.00 137
4152.60 123
4153.21 91
4153.82 124
4154.43 180
4155.04 159
4155.64 141
4156.25 190
4156.86 159
4157.47 133
4158.08 140
4158.69 137
4159.29 111
4159.90 101
4160.51 129
4161.12 101
4161.73 116
4162.34 121
4162.94 141
4163.55 121
4164.16 164
4164.77 146
4165.38 104
4165.99 101
4166.60 132
4167.21 152
4167.81 185
4168.42 189
4169.03 190
4169.64 143
4170.25 149
4170.86 138
4171.47 129
4172.08 159
4172.69 158
4173.30 160
4173.91 168
4174.52 148
4175.13 153
4175.74 144
4176.34 112
4176.95 130
4177.56 112
4178.17 188
4178.78 168
4179.39 147
4180.00 152
4180.61 141
4181.22 183
4181.83 129
4182.44 142
4183.05 113
4183.66 104
4184.27 138
4184.88 135
4185.49 96
4186.10 126
4186.71 128
4187.32 156
4187.93 134
4188.55 116
4189.16 131
4189.77 157
4190.38 120
4190.99 138
4191.60 123
4192.21 92
4192.82 115
4193.43 124
4194.04 155
4194.65 178
4195.26 168
4195.87 157
4196.49 147
4197.10 162
4197.71 223
4198.32 178
4198.93 149
4199.54 176
4200.15 165
4200.76 155
4201.38 183
4201.99 130
4202.60 133
4203.21 111
4203.82 138
4204.43 143
4205.04 131
4205.66 113
4206.27 161
4206.88 157
4207.49 154
4208.10 134
4208.72 134
4209.33 150
4209.94 134
4210.55 148
4211.16 176
4211.78 228
4212.39 202
4213.00 118
4213.61 140
4214.22 141
4214.84 141
4215.45 168
4216.06 154
4216.67 178
4217.29 168
4217.90 158
4218.51 155
4219.13 212
4219.74 162
4220.35 151
4220.96 219
4221.58 192
4222.19 176
4222.80 236
4223.42 235
4224.03 230
4224.64 240
4225.25 246
4225.87 202
4226.48 196
4227.09 196
4227.71 229
4228.32 223
4228.93 203
4229.55 197
4230.16 287
4230.77 262
4231.39 226
4232.00 225
4232.62 187
4233.23 172
4233.84 177
4234.46 163
4235.07 228
4235.68 159
4236.30 172
4236.91 209
4237.53 203
4238.14 210
4238.75 187
4239.37 217
4239.98 211
4240.60 189
4241.21 188
4241.83 142
4242.44 135
4243.05 151
4243.67 172
4244.28 173
4244.90 163
4245.51 161
4246.13 160
4246.74 160
4247.36 154
4247.97 137
4248.59 125
4249.20 132
4249.82 152
4250.43 182
4251.05 169
4251.66 134
4252.28 172
4252.89 188
4253.51 205
4254.12 165
4254.74 148
4255.35 167
4255.97 177
4256.58 152
4257.20 186
4257.81 215
4258.43 164
4259.05 154
4259.66 189
4260.28 208
4260.89 227
4261.51 200
4262.12 159
4262.74 139
4263.36 116
4263.97 135
4264.59 155
4265.20 147
4265.82 115
4266.44 179
4267.05 152
4267.67 160
4268.28 161
4268.90 138
4269.52 138
4270.13 127
4270.75 172
4271.37 161
4271.98 188
4272.60 159
4273.22 138
4273.83 152
4274.45 183
4275.07 151
4275.68 159
4276.30 165
4276.92 171
4277.53 139
4278.15 116
4278.77 145
4279.38 162
4280.00 147
4280.62 151
4281.24 166
4281.85 202
4282.47 109
4283.09 146
4283.70 106
4284.32 121
4284.94 121
4285.56 141
4286.17 132
4286.79 120
4287.41 182
4288.03 128
4288.65 128
4289.26 138
4289.88 154
4290.50 135
4291.12 144
4291.73 131
4292.35 123
4292.97 126
4293.59 115
4294.21 99
4294.83 140
4295.44 123
4296.06 116
4296.68 127
4297.30 118
4297.92 163
4298.54 152
4299.15 140
4299.77 128
4300.39 139
4301.01 160
4301.63 125
4302.25 110
4302.87 116
4303.48 109
4304.10 96
4304.72 139
4305.34 151
4305.96 174
4306.58 145
4307.20 153
4307.82 173
4308.44 117
4309.06 112
4309.67 114
4310.29 146
4310.91 165
4311.53 178
4312.15 154
4312.77 120
4313.39 157
4314.01 164
4314.63 171
4315.25 179
4315.87 144
4316.49 147
4317.11 113
4317.73 115
4318.35 113
4318.97 161
4319.59 166
4320.21 143
4320.83 133
4321.45 153
4322.07 161
4322.69 167
4323.31 173
4323.93 155
4324.55 152
4325.17 148
4325.79 163
4326.41 168
4327.03 201
4327.65 194
4328.27 164
4328.89 155
4329.51 168
4330.13 181
4330.76 179
4331.38 188
4332.00 122
4332.62 145
4333.24 159
4333.86 127
4334.48 134
4335.10 129
4335.72 161
4336.34 140
4336.97 191
4337.59 184
4338.21 166
4338.83 148
4339.45 159
4340.07 152
4340.69 194
4341.31 215
4341.94 172
4342.56 199
4343.18 181
4343.80 218
4344.42 221
4345.04 185
4345.67 213
4346.29 239
4346.91 202
4347.53 204
4348.15 171
4348.78 202
4349.40 266
4350.02 269
4350.64 195
4351.26 257
4351.89 210
4352.51 246
4353.13 281
4353.75 213
4354.38 168
4355.00 192
4355.62 212
4356.24 141
4356.87 139
4357.49 145
4358.11 177
4358.74 181
4359.36 160
4359.98 149
4360.60 139
4361.23 133
4361.85 124
4362.47 154
4363.10 161
4363.72 199
4364.34 184
4364.97 176
4365.59 126
4366.21 149
4366.83 197
4367.46 228
4368.08 154
4368.71 110
4369.33 134
4369.95 170
4370.58 145
4371.20 151
4371.82 155
4372.45 107
4373.07 150
4373.69 142
4374.32 167
4374.94 193
4375.57 147
4376.19 154
4376.81 148
4377.44 156
4378.06 162
4378.69 130
4379.31 119
4379.94 138
4380.56 151
4381.18 159
4381.81 165
4382.43 122
4383.06 152
4383.68 178
4384.31 175
4384.93 145
4385.56 171
4386.18 178
4386.81 169
4387.43 164
4388.05 163
4388.68 161
4389.30 126
4389.93 183
4390.55 203
4391.18 159
4391.81 136
4392.43 139
4393.06 131
4393.68 96
4394.31 114
4394.93 122
4395.56 166
4396.18 165
4396.81 138
4397.43 153
4398.06 135
4398.68 172
4399.31 134
4399.94 121
4400.56 156
4401.19 149
4401.81 137
4402.44 137
4403.06 145
4403.69 111
4404.32 179
4404.94 155
4405.57 148
4406.20 144
4406.82 171
4407.45 151
4408.07 133
4408.70 107
4409.33 123
4409.95 99
4410.58 121
4411.21 175
4411.83 156
4412.46 156
4413.09 167
4413.71 164
4414.34 128
4414.97 138
4415.59 155
4416.22 143
4416.85 164
4417.47 112
4418.10 128
4418.73 123
4419.35 148
4419.98 146
4420.61 139
4421.24 129
4421.86 137
4422.49 132
4423.12 120
4423.75 108
4424.37 151
4425.00 130
4425.63 105
4426.26 139
4426.88 137
4427.51 154
4428.14 131
4428.77 123
4429.39 100
4430.02 157
4430.65 126
4431.28 122
4431.91 127
4432.53 130
4433.16 143
4433.79 152
4434.42 89
4435.05 118
4435.67 100
4436.30 134
4436.93 116
4437.56 100
4438.19 117
4438.82 126
4439.44 114
4440.07 176
4440.70 163
4441.33 116
4441.96 133
4442.59 126
4443.22 96
4443.85 109
4444.47 99
4445.10 105
4445.73 137
4446.36 131
4446.99 123
4447.62 115
4448.25 110
4448.88 117
4449.51 125
4450.14 77
4450.77 98
4451.39 128
4452.02 184
4452.65 156
4453.28 188
4453.91 174
4454.54 126
4455.17 165
4455.80 173
4456.43 131
4457.06 135
4457.69 133
4458.32 139
4458.95 136
4459.58 135
4460.21 120
4460.84 137
4461.47 141
4462.10 196
4462.73 127
4463.36 94
4463.99 123
4464.62 123
4465.25 142
4465.88 142
4466.51 125
4467.14 132
4467.77 107
4468.40 134
4469.03 110
4469.67 84
4470.30 94
4470.93 117
4471.56 91
4472.19 126
4472.82 129
4473.45 116
4474.08 124
4474.71 83
4475.34 143
4475.97 150
4476.61 170
4477.24 128
4477.87 101
4478.50 100
4479.13 91
4479.76 123
4480.39 114
4481.02 130
4481.66 113
4482.29 131
4482.92 122
4483.55 119
4484.18 165
4484.81 150
4485.45 117
4486.08 111
4486.71 108
4487.34 129
4487.97 158
4488.61 153
4489.24 163
4489.87 196
4490.50 149
4491.13 149
4491.77 118
4492.40 154
4493.03 161
4493.66 124
4494.30 159
4494.93 164
4495.56 121
4496.19 113
4496.83 119
4497.46 119
4498.09 125
4498.72 183
4499.36 93
4499.99 139
4500.62 154
4501.25 142
4501.89 111
4502.52 117
4503.15 138
4503.79 122
4504.42 123
4505.05 148
4505.69 150
4506.32 137
4506.95 133
4507.59 139
4508.22 181
4508.85 135
4509.49 124
4510.12 134
4510.75 160
4511.39 107
4512.02 125
4512.65 155
4513.29 124
4513.92 102
4514.56 151
4515.19 120
4515.82 134
4516.46 135
4517.09 105
4517.73 191
4518.36 165
4518.99 108
4519.63 119
4520.26 158
4520.90 113
4521.53 124
4522.16 124
4522.80 122
4523.43 158
4524.07 135
4524.70 146
4525.34 148
4525.97 159
4526.61 156
4527.24 183
4527.88 172
4528.51 156
4529.15 206
4529.78 210
4530.42 161
4531.05 225
4531.69 275
4532.32 309
4532.96 285
4533.59 227
4534.23 264
4534.86 319
4535.50 344
4536.13 257
4536.77 285
4537.40 296
4538.04 279
4538.67 191
4539.31 206
4539.94 251
4540.58 198
4541.22 163
4541.85 162
4542.49 167
4543.12 151
4543.76 151
4544.40 151
4545.03 150
4545.67 173
4546.30 174
4546.94 138
4547.58 131
4548.21 143
4548.85 156
4549.48 174
4550.12 193
4550.76 166
4551.39 176
4552.03 174
4552.67 171
4553.30 175
4553.94 135
4554.58 139
4555.21 134
4555.85 159
4556.49 185
4557.12 155
4557.76 164
4558.40 106
4559.03 131
4559.67 138
4560.31 128
4560.94 146
4561.58 171
4562.22 126
4562.86 141
4563.49 168
4564.13 136
4564.77 161
4565.41 167
4566.04 145
4566.68 155
4567.32 149
4567.96 127
4568.59 110
4569.23 115
4569.87 150
4570.51 189
4571.14 145
4571.78 146
4572.42 166
4573.06 134
4573.70 135
4574.33 114
4574.97 194
4575.61 144
4576.25 136
4576.89 160
4577.52 170
4578.16 123
4578.80 147
4579.44 105
4580.08 143
4580.72 143
4581.35 147
4581.99 125
4582.63 113
4583.27 101
4583.91 112
4584.55 109
4585.19 113
4585.83 115
4586.46 126
4587.10 106
4587.74 144
4588.38 146
4589.02 161
4589.66 144
4590.30 129
4590.94 151
4591.58 154
4592.22 190
4592.85 141
4593.49 126
4594.13 106
4594.77 86
4595.41 124
4596.05 158
4596.69 134
4597.33 165
4597.97 176
4598.61 133
4599.25 153
4599.89 134
4600.53 162
4601.17 135
4601.81 158
4602.45 159
4603.09 130
4603.73 155
4604.37 122
4605.01 100
4605.65 104
4606.29 129
4606.93 135
4607.57 139
4608.21 183
4608.85 166
4609.49 129
4610.13 142
4610.77 104
4611.41 149
4612.05 142
4612.70 130
4613.34 168
4613.98 118
4614.62 118
4615.26 167
4615.90 144
4616.54 141
4617.18 90
4617.82 136
4618.46 209
4619.10 189
4619.75 161
4620.39 160
4621.03 97
4621.67 134
4622.31 118
4622.95 112
4623.59 157
4624.24 160
4624.88 128
4625.52 151
4626.16 109
4626.80 156
4627.44 141
4628.09 154
4628.73 115
4629.37 138
4630.01 153
4630.65 116
4631.29 118
4631.94 131
4632.58 118
4633.22 161
4633.86 181
4634.51 134
4635.15 122
4635.79 124
4636.43 115
4637.07 136
4637.72 151
4638.36 153
4639.00 205
4639.64 140
4640.29 145
4640.93 139
4641.57 150
4642.21 162
4642.86 144
4643.50 120
4644.14 110
4644.79 143
4645.43 112
4646.07 142
4646.72 133
4647.36 149
4648.00 143
4648.64 129
4649.29 118
4649.93 117
4650.57 109
4651.22 133
4651.86 137
4652.50 138
4653.15 182
4653.79 162
4654.44 125
4655.08 166
4655.72 200
4656.37 156
4657.01 127
4657.65 134
4658.30 121
4658.94 133
4659.59 118
4660.23 157
4660.87 155
4661.52 147
4662.16 120
4662.81 98
4663.45 143
4664.09 97
4664.74 95
4665.38 137
4666.03 133
4666.67 133
4667.32 136
4667.96 155
4668.61 137
4669.25 122
4669.89 146
4670.54 115
4671.18 109
4671.83 100
4672.47 120
4673.12 142
4673.76 119
4674.41 89
4675.05 111
4675.70 126
4676.34 134
4676.99 153
4677.63 107
4678.28 135
4678.92 133
4679.57 92
4680.22 105
4680.86 119
4681.51 98
4682.15 140
4682.80 120
4683.44 86
4684.09 115
4684.73 113
4685.38 129
4686.03 98
4686.67 112
4687.32 123
4687.96 155
4688.61 136
4689.25 152
4689.90 152
4690.55 155
4691.19 146
4691.84 125
4692.49 157
4693.13 138
4693.78 106
4694.42 118
4695.07 112
4695.72 140
4696.36 129
4697.01 130
4697.66 136
4698.30 109
4698.95 130
4699.60 94
4700.24 116
4700.89 108
4701.54 172
4702.18 136
4702.83 110
4703.48 96
4704.12 115
4704.77 116
4705.42 124
4706.07 119
4706.71 84
4707.36 114
4708.01 119
4708.66 143
4709.30 166
4709.95 162
4710.60 107
4711.24 90
4711.89 124
4712.54 102
4713.19 113
4713.84 127
4714.48 122
4715.13 98
4715.78 97
4716.43 90
4717.07 83
4717.72 122
4718.37 123
4719.02 126
4719.67 156
4720.31 119
4720.96 123
4721.61 108
4722.26 112
4722.91 123
4723.56 141
4724.20 138
4724.85 140
4725.50 144
4726.15 158
4726.80 151
4727.45 137
4728.10 111
4728.74 143
4729.39 134
4730.04 101
4730.69 87
4731.34 127
4731.99 112
4732.64 93
4733.29 162
4733.94 163
4734.58 104
4735.23 114
4735.88 102
4736.53 96
4737.18 126
4737.83 159
4738.48 155
4739.13 120
4739.78 121
4740.43 104
4741.08 90
4741.73 128
4742.38 128
4743.03 116
4743.68 150
4744.33 152
4744.98 143
4745.63 135
4746.28 110
4746.93 105
4747.58 158
4748.23 151
4748.88 126
4749.53 146
4750.18 149
4750.83 116
4751.48 127
4752.13 117
4752.78 139
4753.43 141
4754.08 132
4754.73 149
4755.38 151
4756.03 154
4756.68 144
4757.33 120
4757.98 113
4758.63 127
4759.28 115
4759.93 142
4760.59 134
4761.24 117
4761.89 94
4762.54 109
4763.19 122
4763.84 156
4764.49 153
4765.14 142
4765.79 155
4766.45 168
4767.10 149
4767.75 166
4768.40 94
4769.05 100
4769.70 146
4770.35 115
4771.01 141
4771.66 136
4772.31 153
4772.96 138
4773.61 101
4774.26 101
4774.92 122
4775.57 138
4776.22 126
4776.87 161
4777.52 126
4778.18 128
4778.83 128
4779.48 143
4780.13 143
4780.79 110
4781.44 136
4782.09 128
4782.74 136
4783.40 120
4784.05 129
4784.70 117
4785.35 99
4786.01 135
4786.66 129
4787.31 124
4787.96 143
4788.62 126
4789.27 116
4789.92 129
4790.58 144
4791.23 184
4791.88 129
4792.53 119
4793.19 112
4793.84 80
4794.49 105
4795.15 105
4795.80 118
4796.45 128
4797.11 114
4797.76 104
4798.41 132
4799.07 151
4799.72 123
4800.37 131
4801.03 130
4801.68 109
4802.34 107
4802.99 165
4803.64 111
4804.30 101
4804.95 150
4805.61 146
4806.26 127
4806.91 146
4807.57 165
4808.22 128
4808.88 133
4809.53 141
4810.18 131
4810.84 183
4811.49 174
4812.15 167
4812.80 156
4813.46 105
4814.11 118
4814.77 151
4815.42 152
4816.07 124
4816.73 93
4817.38 129
4818.04 126
4818.69 132
4819.35 90
4820.00 136
4820.66 183
4821.31 153
4821.97 155
4822.62 125
4823.28 153
4823.93 146
4824.59 135
4825.24 145
4825.90 152
4826.56 177
4827.21 172
4827.87 126
4828.52 154
4829.18 131
4829.83 159
4830.49 143
4831.14 125
4831.80 154
4832.46 141
4833.11 209
4833.77 206
4834.42 145
4835.08 149
4835.74 162
4836.39 180
4837.05 120
4837.70 131
4838.36 124
4839.02 180
4839.67 159
4840.33 163
4840.99 168
4841.64 146
4842.30 161
4842.96 193
4843.61 178
4844.27 139
4844.92 156
4845.58 171
4846.24 134
4846.90 161
4847.55 159
4848.21 135
4848.87 161
4849.52 110
4850.18 106
4850.84 144
4851.49 166
4852.15 139
4852.81 171
4853.47 155
4854.12 169
4854.78 120
4855.44 137
4856.09 143
4856.75 155
4857.41 129
4858.07 133
4858.72 165
4859.38 131
4860.04 160
4860.70 213
4861.36 168
4862.01 177
4862.67 178
4863.33 127
4863.99 147
4864.64 189
4865.30 183
4865.96 172
4866.62 149
4867.28 149
4867.94 138
4868.59 164
4869.25 101
4869.91 101
4870.57 112
4871.23 128
4871.89 152
4872.54 105
4873.20 115
4873.86 126
4874.52 149
4875.18 171
4875.84 218
4876.50 196
4877.16 117
4877.81 149
4878.47 166
4879.13 181
4879.79 138
4880.45 117
4881.11 124
4881.77 118
4882.43 165
4883.09 144
4883.75 121
4884.41 186
4885.06 154
4885.72 139
4886.38 128
4887.04 133
4887.70 121
4888.36 156
4889.02 139
4889.68 132
4890.34 108
4891.00 103
4891.66 111
4892.32 104
4892.98 129
4893.64 151
4894.30 135
4894.96 130
4895.62 129
4896.28 127
4896.94 116
4897.60 116
4898.26 118
4898.92 101
4899.58 124
4900.24 111
4900.90 135
4901.56 115
4902.22 130
4902.88 136
4903.54 96
4904.21 89
4904.87 103
4905.53 134
4906.19 92
4906.85 114
4907.51 138
4908.17 122
4908.83 118
4909.49 104
4910.15 104
4910.81 114
4911.48 121
4912.14 95
4912.80 108
4913.46 133
4914.12 118
4914.78 149
4915.44 114
4916.11 125
4916.77 153
4917.43 149
4918.09 111
4918.75 105
4919.41 90
4920.07 129
4920.74 139
4921.40 137
4922.06 109
4922.72 103
4923.38 104
4924.05 96
4924.71 82
4925.37 117
4926.03 128
4926.69 109
4927.36 89
4928.02 108
4928.68 99
4929.34 66
4930.01 86
4930.67 113
4931.33 100
4931.99 81
4932.66 83
4933.32 120
4933.98 142
4934.64 99
4935.31 106
4935.97 104
4936.63 74
4937.30 103
4937.96 126
4938.62 101
4939.28 129
4939.95 104
4940.61 90
4941.27 126
4941.94 129
4942.60 128
4943.26 131
4943.93 121
4944.59 146
4945.25 148
4945.92 107
4946.58 103
4947.24 114
4947.91 114
4948.57 72
4949.23 89
4949.90 67
4950.56 101
4951.23 142
4951.89 105
4952.55 138
4953.22 137
4953.88 124
4954.55 132
4955.21 96
4955.87 95
4956.54 116
4957.20 104
4957.87 110
4958.53 139
4959.20 123
4959.86 111
4960.52 75
4961.19 89
4961.85 106
4962.52 101
4963.18 114
4963.85 169
4964.51 126
4965.18 110
4965.84 102
4966.51 133
4967.17 86
4967.84 100
4968.50 100
4969.17 105
4969.83 96
4970.50 85
4971.16 108
4971.83 95
4972.49 113
4973.16 150
4973.82 134
4974.49 101
4975.15 106
4975.82 101
4976.48 103
4977.15 87
4977.82 93
4978.48 126
4979.15 103
4979.81 125
4980.48 147
4981.14 74
4981.81 98
4982.48 106
4983.14 84
4983.81 81
4984.47 141
4985.14 157
4985.81 174
4986.47 136
4987.14 123
4987.81 129
4988.47 145
4989.14 119
4989.80 112
4990.47 126
4991.14 127
4991.80 121
4992.47 133
4993.14 133
4993.80 118
4994.47 105
4995.14 101
4995.80 113
4996.47 103
4997.14 115
4997.80 142
4998.47 111
4999.14 100
4999.81 90
5000.47 102
5001.14 104
5001.81 98
5002.47 121
5003.14 111
5003.81 96
5004.48 127
5005.14 100
5005.81 101
5006.48 170
5007.15 139
5007.81 121
5008.48 116
5009.15 103
5009.82 105
5010.49 125
5011.15 92
5011.82 87
5012.49 103
5013.16 128
5013.83 119
5014.49 109
5015.16 107
5015.83 133
5016.50 149
5017.17 109
5017.83 106
5018.50 146
5019.17 140
5019.84 121
5020.51 128
5021.18 120
5021.84 127
5022.51 157
5023.18 164
5023.85 173
5024.52 231
5025.19 198
5025.86 224
5026.53 200
5027.19 165
5027.86 156
5028.53 190
5029.20 157
5029.87 142
5030.54 187
5031.21 143
5031.88 127
5032.55 124
5033.22 97
5033.89 99
5034.56 99
5035.23 126
5035.89 133
5036.56 122
5037.23 91
5037.90 116
5038.57 109
5039.24 107
5039.91 115
5040.58 126
5041.25 116
5041.92 127
5042.59 122
5043.26 151
5043.93 119
5044.60 127
5045.27 160
5045.94 138
5046.61 82
5047.28 109
5047.95 92
5048.62 124
5049.29 102
5049.96 106
5050.63 111
5051.31 82
5051.98 95
5052.65 150
5053.32 128
5053.99 143
5054.66 129
5055.33 93
5056.00 100
5056.67 86
5057.34 101
5058.01 66
5058.68 84
5059.35 117
5060.03 115
5060.70 75
5061.37 86
5062.04 101
5062.71 120
5063.38 102
5064.05 104
5064.72 137
5065.40 137
5066.07 113
5066.74 116
5067.41 136
5068.08 110
5068.75 128
5069.43 135
5070.10 85
5070.77 113
5071.44 128
5072.11 144
5072.79 118
5073.46 114
5074.13 116
5074.80 98
5075.47 109
5076.15 138
5076.82 129
5077.49 131
5078.16 116
5078.83 119
5079.51 130
5080.18 121
5080.85 134
5081.52 141
5082.20 141
5082.87 138
5083.54 120
5084.22 91
5084.89 119
5085.56 135
5086.23 104
5086.91 100
5087.58 124
5088.25 120
5088.93 144
5089.60 102
5090.27 90
5090.94 139
5091.62 114
5092.29 114
5092.96 98
5093.64 98
5094.31 110
5094.98 102
5095.66 89
5096.33 87
5097.00 131
5097.68 144
5098.35 124
5099.03 101
5099.70 120
5100.37 132
5101.05 154
5101.72 139
5102.39 139
5103.07 129
5103.74 98
5104.42 106
5105.09 77
5105.77 82
5106.44 75
5107.11 108
5107.79 113
5108.46 122
5109.14 132
5109.81 101
5110.49 129
5111.16 194
5111.83 148
5112.51 91
5113.18 116
5113.86 96
5114.53 81
5115.21 81
5115.88 98
5116.56 120
5117.23 120
5117.91 104
5118.58 88
5119.26 104
5119.93 115
5120.61 116
5121.28 112
5121.96 159
5122.63 117
5123.31 132
5123.98 120
5124.66 121
5125.33 117
5126.01 99
5126.69 143
5127.36 112
5128.04 113
5128.71 117
5129.39 144
5130.06 113
5130.74 148
5131.42 153
5132.09 130
5132.77 111
5133.44 121
5134.12 127
5134.79 130
5135.47 137
5136.15 130
5136.82 101
5137.50 87
5138.18 113
5138.85 92
5139.53 98
5140.20 96
5140.88 145
5141.56 108
5142.23 113
5142.91 110
5143.59 132
5144.26 96
5144.94 87
5145.62 89
5146.29 96
5146.97 136
5147.65 119
5148.33 116
5149.00 110
5149.68 82
5150.36 86
5151.03 157
5151.71 142
5152.39 130
5153.06 182
5153.74 109
5154.42 126
5155.10 125
5155.77 122
5156.45 109
5157.13 90
5157.81 105
5158.48 136
5159.16 119
5159.84 92
5160.52 101
5161.20 112
5161.87 99
5162.55 116
5163.23 120
5163.91 113
5164.58 90
5165.26 75
5165.94 73
5166.62 137
5167.30 120
5167.98 99
5168.65 136
5169.33 117
5170.01 57
5170.69 89
5171.37 83
5172.05 108
5172.72 123
5173.40 103
5174.08 108
5174.76 101
5175.44 116
5176.12 99
5176.80 93
5177.48 85
5178.15 88
5178.83 107
5179.51 112
5180.19 103
5180.87 81
5181.55 98
5182.23 88
5182.91 118
5183.59 109
5184.27 119
5184.95 98
5185.63 107
5186.30 91
5186.98 86
5187.66 119
5188.34 101
5189.02 107
5189.70 114
5190.38 95
5191.06 96
5191.74 101
5192.42 107
5193.10 100
5193.78 81
5194.46 93
5195.14 119
5195.82 134
5196.50 99
5197.18 130
5197.86 104
5198.54 108
5199.22 79
5199.90 81
5200.58 110
5201.26 113
5201.94 107
5202.62 78
5203.31 100
5203.99 83
5204.67 77
5205.35 105
5206.03 126
5206.71 117
5207.39 106
5208.07 81
5208.75 89
5209.43 141
5210.11 176
5210.79 131
5211.48 143
5212.16 113
5212.84 95
5213.52 97
5214.20 113
5214.88 147
5215.56 108
5216.24 106
5216.93 113
5217.61 100
5218.29 108
5218.97 86
5219.65 77
5220.33 111
5221.02 128
5221.70 116
5222.38 122
5223.06 86
5223.74 114
5224.42 124
5225.11 123
5225.79 99
5226.47 106
5227.15 90
5227.83 86
5228.52 89
5229.20 134
5229.88 110
5230.56 93
5231.25 118
5231.93 99
5232.61 111
5233.29 102
5233.98 93
5234.66 91
5235.34 82
5236.02 102
5236.71 123
5237.39 116
5238.07 115
5238.76 155
5239.44 165
5240.12 104
5240.80 111
5241.49 104
5242.17 116
5242.85 102
5243.54 94
5244.22 115
5244.90 112
5245.59 126
5246.27 119
5246.95 104
5247.64 83
5248.32 115
5249.00 144
5249.69 139
5250.37 137
5251.05 125
5251.74 118
5252.42 114
5253.11 127
5253.79 104
5254.47 127
5255.16 115
5255.84 125
5256.53 158
5257.21 102
5257.89 117
5258.58 141
5259.26 112
5259.95 128
5260.63 100
5261.32 96
5262.00 93
5262.68 124
5263.37 99
5264.05 78
5264.74 95
5265.42 89
5266.11 88
5266.79 84
5267.48 89
5268.16 95
5268.85 116
5269.53 108
5270.22 119
5270.90 130
5271.59 96
5272.27 81
5272.96 133
5273.64 121
5274.33 117
5275.01 90
5275.70 105
5276.38 120
5277.07 91
5277.75 113
5278.44 104
5279.12 105
5279.81 115
5280.49 146
5281.18 128
5281.87 119
5282.55 107
5283.24 114
5283.92 115
5284.61 116
5285.30 117
5285.98 128
5286.67 118
5287.35 102
5288.04 117
5288.73 82
5289.41 115
5290.10 142
5290.78 111
5291.47 113
5292.16 133
5292.84 110
5293.53 121
5294.22 152
5294.90 132
5295.59 133
5296.28 152
5296.96 107
5297.65 87
5298.34 110
5299.02 98
5299.71 124
5300.40 140
5301.08 117
5301.77 108
5302.46 91
5303.14 159
5303.83 137
5304.52 100
5305.21 99
5305.89 103
5306.58 103
5307.27 73
5307.96 86
5308.64 102
5309.33 173
5310.02 138
5310.71 105
5311.39 135
5312.08 136
5312.77 106
5313.46 100
5314.14 119
5314.83 132
5315.52 117
5316.21 129
5316.89 124
5317.58 114
5318.27 125
5318.96 120
5319.65 103
5320.34 122
5321.02 105
5321.71 114
5322.40 112
5323.09 111
5323.78 113
5324.47 131
5325.15 189
5325.84 149
5326.53 150
5327.22 134
5327.91 125
5328.60 123
5329.29 128
5329.97 132
5330.66 128
5331.35 115
5332.04 121
5332.73 87
5333.42 88
5334.11 116
5334.80 147
5335.49 142
5336.18 126
5336.87 157
5337.55 144
5338.24 159
5338.93 109
5339.62 116
5340.31 125
5341.00 130
5341.69 113
5342.38 174
5343.07 146
5343.76 122
5344.45 123
5345.14 130
5345.83 114
5346.52 94
5347.21 103
5347.90 179
5348.59 169
5349.28 117
5349.97 139
5350.66 144
5351.35 171
5352.04 144
5352.73 192
5353.42 154
5354.11 162
5354.80 220
5355.49 199
5356.18 192
5356.87 186
5357.56 177
5358.25 181
5358.94 157
5359.64 136
5360.33 139
5361.02 125
5361.71 117
5362.40 116
5363.09 98
5363.78 95
5364.47 114
5365.16 119
5365.85 134
5366.55 113
5367.24 106
5367.93 96
5368.62 100
5369.31 108
5370.00 102
5370.69 106
5371.38 144
5372.08 118
5372.77 102
5373.46 101
5374.15 91
5374.84 110
5375.53 98
5376.23 108
5376.92 96
5377.61 84
5378.30 113
5378.99 109
5379.69 96
5380.38 119
5381.07 127
5381.76 120
5382.45 115
5383.15 79
5383.84 103
5384.53 129
5385.22 124
5385.92 100
5386.61 112
5387.30 137
5387.99 154
5388.69 121
5389.38 120
5390.07 140
5390.76 114
5391.46 144
5392.15 138
5392.84 165
5393.54 126
5394.23 125
5394.92 116
5395.61 116
5396.31 115
5397.00 124
5397.69 137
5398.39 90
5399.08 109
5399.77 89
5400.47 132
5401.16 126
5401.85 59
5402.55 82
5403.24 130
5403.93 121
5404.63 108
5405.32 105
5406.02 125
5406.71 167
5407.40 97
5408.10 87
5408.79 69
5409.48 75
5410.18 106
5410.87 124
5411.57 119
5412.26 115
5412.95 152
5413.65 137
5414.34 104
5415.04 89
5415.73 95
5416.43 98
5417.12 150
5417.82 125
5418.51 116
5419.20 118
5419.90 95
5420.59 100
5421.29 109
5421.98 144
5422.68 115
5423.37 106
5424.07 134
5424.76 133
5425.46 145
5426.15 94
5426.85 100
5427.54 101
5428.24 77
5428.93 91
5429.63 104
5430.32 109
5431.02 107
5431.71 118
5432.41 129
5433.10 92
5433.80 82
5434.50 134
5435.19 105
5435.89 105
5436.58 87
5437.28 122
5437.97 87
5438.67 91
5439.37 109
5440.06 142
5440.76 164
5441.45 176
5442.15 133
5442.85 100
5443.54 112
5444.24 124
5444.93 166
5445.63 114
5446.33 135
5447.02 122
5447.72 123
5448.42 112
5449.11 129
5449.81 140
5450.51 160
5451.20 121
5451.90 146
5452.60 117
5453.29 106
5453.99 142
5454.69 143
5455.38 139
5456.08 122
5456.78 124
5457.47 137
5458.17 143
5458.87 142
5459.57 94
5460.26 79
5460.96 114
5461.66 110
5462.35 136
5463.05 131
5463.75 123
5464.45 128
5465.14 162
5465.84 165
5466.54 138
5467.24 173
5467.93 192
5468.63 154
5469.33 177
5470.03 148
5470.73 125
5471.42 110
5472.12 132
5472.82 136
5473.52 159
5474.22 149
5474.91 124
5475.61 129
5476.31 121
5477.01 145
5477.71 157
5478.40 153
5479.10 155
5479.80 156
5480.50 128
5481.20 125
5481.90 118
5482.60 132
5483.29 119
5483.99 112
5484.69 143
5485.39 121
5486.09 125
5486.79 169
5487.49 186
5488.19 140
5488.89 142
5489.58 123
5490.28 137
5490.98 147
5491.68 170
5492.38 160
5493.08 124
5493.78 130
5494.48 113
5495.18 125
5495.88 80
5496.58 121
5497.28 127
5497.98 152
5498.68 101
5499.38 106
5500.08 193
5500.78 210
5501.48 199
5502.18 194
5502.88 198
5503.58 240
5504.28 277
5504.98 202
5505.68 159
5506.38 165
5507.08 197
5507.78 149
5508.48 160
5509.18 132
5509.88 176
5510.58 175
5511.28 187
5511.98 174
5512.68 173
5513.38 116
5514.08 103
5514.78 138
5515.48 112
5516.18 123
5516.88 140
5517.58 128
5518.28 100
5518.99 118
5519.69 145
5520.39 140
5521.09 158
5521.79 158
5522.49 122
5523.19 131
5523.89 146
5524.59 139
5525.30 120
5526.00 119
5526.70 126
5527.40 167
5528.10 158
5528.80 119
5529.50 90
5530.21 93
5530.91 124
5531.61 130
5532.31 121
5533.01 157
5533.72 145
5534.42 94
5535.12 100
5535.82 109
5536.52 116
5537.23 137
5537.93 140
5538.63 119
5539.33 131
5540.03 125
5540.74 97
5541.44 111
5542.14 118
5542.84 122
5543.55 128
5544.25 96
5544.95 114
5545.65 117
5546.36 147
5547.06 108
5547.76 132
5548.47 145
5549.17 121
5549.87 128
5550.57 147
5551.28 95
5551.98 131
5552.68 127
5553.39 97
5554.09 116
5554.79 124
5555.50 116
5556.20 96
5556.90 99
5557.61 122
5558.31 127
5559.01 93
5559.72 129
5560.42 144
5561.12 137
5561.83 119
5562.53 113
5563.23 114
5563.94 149
5564.64 107
5565.35 121
5566.05 100
5566.75 133
5567.46 137
5568.16 163
5568.87 124
5569.57 136
5570.27 111
5570.98 105
5571.68 109
5572.39 121
5573.09 126
5573.80 97
5574.50 126
5575.21 168
5575.91 156
5576.61 144
5577.32 104
5578.02 124
5578.73 143
5579.43 117
5580.14 80
5580.84 119
5581.55 130
5582.25 124
5582.96 129
5583.66 96
5584.37 100
5585.07 104
5585.78 81
5586.48 105
5587.19 92
5587.89 64
5588.60 46
5589.30 65
5590.01 84
5590.72 83
5591.42 169
5592.13 177
5592.83 115
5593.54 100
5594.24 88
5594.95 143
5595.66 125
5596.36 64
5597.07 76
5597.77 113
5598.48 103
5599.18 84
5599.89 103
5600.60 118
5601.30 133
5602.01 131
5602.72 137
5603.42 134
5604.13 90
5604.83 129
5605.54 132
5606.25 127
5606.95 110
5607.66 77
5608.37 89
5609.07 115
5609.78 89
5610.49 88
5611.19 98
5611.90 94
5612.61 82
5613.31 86
5614.02 95
5614.73 96
5615.44 107
5616.14 102
5616.85 118
5617.56 117
5618.26 124
5618.97 131
5619.68 112
5620.39 132
5621.09 89
5621.80 76
5622.51 92
5623.22 90
5623.92 99
5624.63 108
5625.34 115
5626.05 92
5626.75 81
5627.46 77
5628.17 118
5628.88 110
5629.59 150
5630.29 105
5631.00 105
5631.71 111
5632.42 92
5633.13 90
5633.83 103
5634.54 103
5635.25 112
5635.96 104
5636.67 77
5637.38 87
5638.08 106
5638.79 143
5639.50 103
5640.21 91
5640.92 91
5641.63 90
5642.34 100
5643.05 103
5643.75 85
5644.46 104
5645.17 102
5645.88 126
5646.59 101
5647.30 105
5648.01 113
5648.72 88
5649.43 95
5650.14 105
5650.85 92
5651.55 101
5652.26 114
5652.97 100
5653.68 141
5654.39 134
5655.10 87
5655.81 96
5656.52 104
5657.23 93
5657.94 114
5658.65 113
5659.36 106
5660.07 114
5660.78 121
5661.49 94
5662.20 81
5662.91 120
5663.62 114
5664.33 93
5665.04 148
5665.75 142
5666.46 115
5667.17 121
5667.88 93
5668.59 97
5669.30 126
5670.01 110
5670.72 124
5671.43 87
5672.14 78
5672.85 97
5673.57 87
5674.28 119
5674.99 141
5675.70 110
5676.41 109
5677.12 108
5677.83 93
5678.54 96
5679.25 104
5679.96 113
5680.68 111
5681.39 107
5682.10 95
5682.81 103
5683.52 128
5684.23 132
5684.94 142
5685.65 89
5686.37 111
5687.08 113
5687.79 122
5688.50 77
5689.21 96
5689.92 151
5690.64 139
5691.35 75
5692.06 147
5692.77 108
5693.48 91
5694.20 96
5694.91 81
5695.62 87
5696.33 88
5697.04 76
5697.76 83
5698.47 111
5699.18 128
5699.89 110
5700.61 86
5701.32 108
5702.03 104
5702.74 119
5703.46 98
5704.17 97
5704.88 91
5705.59 103
5706.31 85
5707.02 109
5707.73 90
5708.45 105
5709.16 111
5709.87 68
5710.58 61
5711.30 71
5712.01 65
5712.72 94
5713.44 83
5714.15 75
5714.86 65
5715.58 136
5716.29 120
5717.00 110
5717.72 85
5718.43 93
5719.14 78
5719.86 93
5720.57 116
5721.28 70
5722.00 83
5722.71 99
5723.43 104
5724.14 138
5724.85 103
5725.57 125
5726.28 124
5727.00 74
5727.71 93
5728.42 115
5729.14 97
5729.85 141
5730.57 125
5731.28 108
5732.00 111
5732.71 113
5733.42 102
5734.14 90
5734.85 99
5735.57 102
5736.28 85
5737.00 112
5737.71 102
5738.43 98
5739.14 112
5739.86 140
5740.57 129
5741.29 93
5742.00 123
5742.72 138
5743.43 145
5744.15 140
5744.86 106
5745.58 145
5746.29 138
5747.01 121
5747.72 122
5748.44 98
5749.15 91
5749.87 132
5750.58 125
5751.30 109
5752.02 127
5752.73 130
5753.45 100
5754.16 124
5754.88 134
5755.59 118
5756.31 129
5757.03 164
5757.74 135
5758.46 139
5759.17 141
5759.89 143
5760.61 112
5761.32 131
5762.04 149
5762.76 143
5763.47 113
5764.19 95
5764.90 78
5765.62 101
5766.34 95
5767.05 134
5767.77 92
5768.49 93
5769.20 95
5769.92 134
5770.64 135
5771.35 136
5772.07 123
5772.79 110
5773.51 126
5774.22 138
5774.94 89
5775.66 119
5776.37 154
5777.09 144
5777.81 144
5778.53 122
5779.24 101
5779.96 88
5780.68 111
5781.39 123
5782.11 110
5782.83 99
5783.55 100
5784.26 134
5784.98 133
5785.70 123
5786.42 118
5787.14 159
5787.85 180
5788.57 158
5789.29 115
5790.01 97
5790.73 83
5791.44 107
5792.16 143
5792.88 142
5793.60 105
5794.32 126
5795.03 102
5795.75 101
5796.47 141
5797.19 127
5797.91 109
5798.63 144
5799.35 160
5800.06 185
5800.78 166
5801.50 190
5802.22 207
5802.94 177
5803.66 174
5804.38 176
5805.10 205
5805.81 221
5806.53 227
5807.25 202
5807.97 194
5808.69 148
5809.41 148
5810.13 137
5810.85 123
5811.57 126
5812.29 148
5813.01 155
5813.73 156
5814.45 117
5815.17 115
5815.88 105
5816.60 119
5817.32 127
5818.04 150
5818.76 164
5819.48 153
5820.20 118
5820.92 127
5821.64 103
5822.36 107
5823.08 152
5823.80 130
5824.52 81
5825.24 100
5825.96 128
5826.68 183
5827.40 131
5828.12 91
5828.84 100
5829.57 120
5830.29 115
5831.01 132
5831.73 90
5832.45 99
5833.17 110
5833.89 117
5834.61 121
5835.33 135
5836.05 127
5836.77 114
5837.49 130
5838.21 117
5838.94 133
5839.66 144
5840.38 152
5841.10 109
5841.82 102
5842.54 98
5843.26 111
5843.98 159
5844.70 111
5845.43 99
5846.15 132
5846.87 102
5847.59 150
5848.31 132
5849.03 105
5849.76 139
5850.48 132
5851.20 122
5851.92 127
5852.64 114
5853.36 110
5854.09 93
5854.81 140
5855.53 138
5856.25 122
5856.97 120
5857.70 132
5858.42 104
5859.14 127
5859.86 153
5860.59 132
5861.31 112
5862.03 94
5862.75 90
5863.48 112
5864.20 120
5864.92 101
5865.64 126
5866.37 122
5867.09 121
5867.81 146
5868.54 119
5869.26 99
5869.98 130
5870.70 116
5871.43 108
5872.15 145
5872.87 145
5873.60 123
5874.32 118
5875.04 107
5875.77 95
5876.49 127
5877.21 128
5877.94 102
5878.66 73
5879.38 72
5880.11 142
5880.83 145
5881.55 126
5882.28 88
5883.00 99
5883.73 143
5884.45 144
5885.17 124
5885.90 117
5886.62 115
5887.34 139
5888.07 132
5888.79 112
5889.52 105
5890.24 99
5890.97 98
5891.69 84
5892.41 107
5893.14 109
5893.86 143
5894.59 119
5895.31 96
5896.04 85
5896.76 150
5897.49 151
5898.21 92
5898.93 121
5899.66 119
5900.38 101
5901.11 107
5901.83 113
5902.56 129
5903.28 109
5904.01 125
5904.73 112
5905.46 104
5906.18 132
5906.91 98
5907.64 117
5908.36 104
5909.09 111
5909.81 112
5910.54 118
5911.26 121
5911.99 110
5912.71 98
5913.44 105
5914.16 126
5914.89 119
5915.62 101
5916.34 124
5917.07 135
5917.79 134
5918.52 127
5919.25 130
5919.97 116
5920.70 125
5921.42 96
5922.15 105
5922.88 131
5923.60 122
5924.33 131
5925.05 120
5925.78 132
5926.51 116
5927.23 122
5927.96 110
5928.69 94
5929.41 133
5930.14 147
5930.87 174
5931.59 139
5932.32 114
5933.05 128
5933.77 123
5934.50 158
5935.23 129
5935.95 118
5936.68 138
5937.41 106
5938.14 109
5938.86 108
5939.59 153
5940.32 159
5941.04 164
5941.77 143
5942.50 156
5943.23 130
5943.95 171
5944.68 167
5945.41 130
5946.14 136
5946.87 133
5947.59 147
5948.32 125
5949.05 189
5949.78 155
5950.50 147
5951.23 126
5951.96 161
5952.69 172
5953.42 135
5954.14 153
5954.87 154
5955.60 125
5956.33 159
5957.06 155
5957.79 176
5958.51 179
5959.24 156
5959.97 162
5960.70 194
5961.43 166
5962.16 154
5962.88 153
5963.61 167
5964.34 164
5965.07 167
5965.80 205
5966.53 161
5967.26 151
5967.99 169
5968.72 252
5969.44 251
5970.17 226
5970.90 240
5971.63 210
5972.36 204
5973.09 213
5973.82 216
5974.55 158
5975.28 176
5976.01 189
5976.74 215
5977.47 181
5978.20 160
5978.93 157
5979.66 196
5980.39 240
5981.12 225
5981.85 236
5982.58 231
5983.31 207
5984.04 196
5984.77 217
5985.50 218
5986.23 198
5986.96 161
5987.69 202
5988.42 198
5989.15 202
5989.88 190
5990.61 189
5991.34 177
5992.07 184
5992.80 243
5993.53 258
5994.26 261
5994.99 193
5995.72 222
5996.45 243
5997.18 210
5997.91 216
5998.64 242
5999.37 211
6000.11 196
6000.84 216
6001.57 246
6002.30 204
6003.03 225
6003.76 245
6004.49 213
6005.22 162
6005.95 203
6006.69 195
6007.42 196
6008.15 169
6008.88 215
6009.61 213
6010.34 205
6011.07 218
6011.81 220
6012.54 263
6013.27 336
6014.00 308
6014.73 328
6015.46 314
6016.20 329
6016.93 371
6017.66 272
6018.39 249
6019.12 275
6019.86 280
6020.59 266
6021.32 230
6022.05 224
6022.79 214
6023.52 177
6024.25 190
6024.98 157
6025.72 163
6026.45 196
6027.18 231
6027.91 214
6028.65 187
6029.38 197
6030.11 198
6030.84 206
6031.58 168
6032.31 196
6033.04 234
6033.78 182
6034.51 220
6035.24 193
6035.98 181
6036.71 196
6037.44 172
6038.17 154
6038.91 182
6039.64 197
6040.37 214
6041.11 184
6041.84 172
6042.58 175
6043.31 212
6044.04 184
6044.78 183
6045.51 203
6046.24 167
6046.98 142
6047.71 185
6048.44 184
6049.18 225
6049.91 202
6050.65 222
6051.38 198
6052.11 143
6052.85 163
6053.58 208
6054.32 157
6055.05 161
6055.79 189
6056.52 147
6057.25 217
6057.99 188
6058.72 218
6059.46 207
6060.19 188
6060.93 219
6061.66 230
6062.40 193
6063.13 202
6063.87 201
6064.60 204
6065.34 201
6066.07 159
6066.81 222
6067.54 242
6068.28 191
6069.01 185
6069.75 194
6070.48 178
6071.22 186
6071.95 149
6072.69 201
6073.42 165
6074.16 160
6074.89 224
6075.63 222
6076.36 197
6077.10 188
6077.84 171
6078.57 122
6079.31 189
6080.04 191
6080.78 165
6081.51 164
6082.25 142
6082.99 167
6083.72 155
6084.46 152
6085.20 144
6085.93 154
6086.67 154
6087.40 196
6088.14 147
6088.88 133
6089.61 174
6090.35 174
6091.09 166
6091.82 163
6092.56 152
6093.30 159
6094.03 189
6094.77 193
6095.51 206
6096.24 205
6096.98 222
6097.72 194
6098.45 150
6099.19 141
6099.93 150
6100.66 181
6101.40 147
6102.14 140
6102.87 140
6103.61 184
6104.35 195
6105.09 174
6105.82 157
6106.56 196
6107.30 166
6108.04 146
6108.77 149
6109.51 164
6110.25 146
6110.99 161
6111.72 176
6112.46 159
6113.20 180
6113.94 159
6114.68 159
6115.41 168
6116.15 125
6116.89 135
6117.63 167
6118.37 191
6119.10 161
6119.84 168
6120.58 166
6121.32 138
6122.06 159
6122.80 184
6123.53 162
6124.27 176
6125.01 164
6125.75 179
6126.49 128
6127.23 180
6127.97 202
6128.70 163
6129.44 130
6130.18 187
6130.92 214
6131.66 148
6132.40 164
6133.14 166
6133.88 183
6134.62 171
6135.35 177
6136.09 184
6136.83 152
6137.57 176
6138.31 202
6139.05 190
6139.79 230
6140.53 169
6141.27 171
6142.01 167
6142.75 174
6143.49 168
6144.23 187
6144.97 161
6145.71 197
6146.45 205
6147.19 184
6147.93 235
6148.67 207
6149.41 217
6150.15 191
6150.89 198
6151.63 215
6152.37 196
6153.11 216
6153.85 215
6154.59 183
6155.33 196
6156.07 210
6156.81 200
6157.55 243
6158.29 280
6159.03 226
6159.77 248
6160.51 219
6161.25 216
6161.99 220
6162.73 234
6163.47 225
6164.22 268
6164.96 254
6165.70 283
6166.44 227
6167.18 252
6167.92 244
6168.66 306
6169.40 296
6170.14 319
6170.89 318
6171.63 274
6172.37 363
6173.11 296
6173.85 298
6174.59 320
6175.33 287
6176.08 311
6176.82 311
6177.56 277
6178.30 271
6179.04 304
6179.78 265
6180.53 248
6181.27 296
6182.01 290
6182.75 305
6183.49 284
6184.24 239
6184.98 317
6185.72 288
6186.46 262
6187.20 315
6187.95 297
6188.69 329
6189.43 326
6190.17 250
6190.92 258
6191.66 332
6192.40 321
6193.14 293
6193.89 351
6194.63 374
6195.37 372
6196.12 321
6196.86 384
6197.60 375
6198.34 360
6199.09 352
6199.83 291
6200.57 334
6201.32 405
6202.06 382
6202.80 365
6203.55 383
6204.29 406
6205.03 397
6205.78 398
6206.52 479
6207.26 573
6208.01 538
6208.75 583
6209.49 799
6210.24 858
6210.98 825
6211.72 896
6212.47 930
6213.21 970
6213.96 1130
6214.70 1175
6215.44 951
6216.19 900
6216.93 881
6217.68 720
6218.42 624
6219.16 513
6219.91 498
6220.65 411
6221.40 430
6222.14 397
6222.89 352
6223.63 318
6224.37 347
6225.12 319
6225.86 291
6226.61 287
6227.35 348
6228.10 326
6228.84 331
6229.59 329
6230.33 358
6231.08 356
6231.82 310
6232.57 278
6233.31 273
6234.06 257
6234.80 228
6235.55 242
6236.29 201
6237.04 252
6237.78 230
6238.53 262
6239.27 240
6240.02 247
6240.76 217
6241.51 244
6242.26 273
6243.00 226
6243.75 228
6244.49 259
6245.24 271
6245.98 261
6246.73 228
6247.48 215
6248.22 234
6248.97 267
6249.71 273
6250.46 274
6251.21 299
6251.95 289
6252.70 308
6253.44 272
6254.19 287
6254.94 279
6255.68 251
6256.43 259
6257.18 245
6257.92 225
6258.67 262
6259.42 223
6260.16 207
6260.91 247
6261.66 239
6262.40 232
6263.15 222
6263.90 234
6264.64 234
6265.39 223
6266.14 266
6266.88 232
6267.63 253
6268.38 282
6269.13 263
6269.87 255
6270.62 208
6271.37 248
6272.11 251
6272.86 223
6273.61 211
6274.36 248
6275.10 226
6275.85 249
6276.60 252
6277.35 218
6278.10 198
6278.84 221
6279.59 211
6280.34 232
6281.09 232
6281.83 253
6282.58 247
6283.33 255
6284.08 257
6284.83 243
6285.57 245
6286.32 279
6287.07 204
6287.82 179
6288.57 195
6289.32 222
6290.06 212
6290.81 221
6291.56 205
6292.31 187
6293.06 161
6293.81 191
6294.56 220
6295.30 198
6296.05 170
6296.80 181
6297.55 194
6298.30 141
6299.05 178
6299.80 174
6300.55 200
6301.30 230
6302.05 204
6302.79 211
6303.54 200
6304.29 227
6305.04 203
6305.79 218
6306.54 191
6307.29 172
6308.04 151
6308.79 162
6309.54 176
6310.29 191
6311.04 181
6311.79 170
6312.54 185
6313.29 175
6314.04 190
6314.79 178
6315.54 174
6316.29 168
6317.04 184
6317.79 167
6318.54 195
6319.29 171
6320.04 191
6320.79 219
6321.54 204
6322.29 149
6323.04 175
6323.79 170
6324.54 164
6325.29 164
6326.04 152
6326.79 149
6327.54 149
6328.29 178
6329.04 160
6329.79 157
6330.55 190
6331.30 192
6332.05 141
6332.80 119
6333.55 145
6334.30 144
6335.05 147
6335.80 146
6336.55 176
6337.30 176
6338.06 161
6338.81 151
6339.56 175
6340.31 156
6341.06 174
6341.81 168
6342.56 180
6343.32 188
6344.07 186
6344.82 141
6345.57 130
6346.32 147
6347.07 149
6347.83 182
6348.58 171
6349.33 139
6350.08 126
6350.83 143
6351.59 139
6352.34 168
6353.09 150
6353.84 178
6354.60 180
6355.35 127
6356.10 147
6356.85 170
6357.61 179
6358.36 142
6359.11 153
6359.86 200
6360.62 224
6361.37 198
6362.12 156
6362.87 162
6363.63 167
6364.38 155
6365.13 163
6365.88 184
6366.64 172
6367.39 164
6368.14 169
6368.90 189
6369.65 148
6370.40 141
6371.16 135
6371.91 153
6372.66 191
6373.42 165
6374.17 132
6374.92 132
6375.68 168
6376.43 153
6377.18 135
6377.94 140
6378.69 144
6379.45 125
6380.20 119
6380.95 150
6381.71 131
6382.46 135
6383.21 168
6383.97 148
6384.72 175
6385.48 152
6386.23 151
6386.98 169
6387.74 202
6388.49 187
6389.25 171
6390.00 162
6390.76 146
6391.51 150
6392.27 138
6393.02 146
6393.77 151
6394.53 153
6395.28 147
6396.04 148
6396.79 133
6397.55 125
6398.30 116
6399.06 108
6399.81 127
6400.57 133
6401.32 149
6402.08 160
6402.83 158
6403.59 121
6404.34 162
6405.10 114
6405.85 139
6406.61 129
6407.36 142
6408.12 143
6408.88 122
6409.63 134
6410.39 136
6411.14 103
6411.90 158
6412.65 154
6413.41 130
6414.16 151
6414.92 146
6415.68 146
6416.43 145
6417.19 142
6417.94 146
6418.70 161
6419.46 173
6420.21 149
6420.97 162
6421.73 154
6422.48 167
6423.24 147
6423.99 160
6424.75 184
6425.51 179
6426.26 141
6427.02 152
6427.78 158
6428.53 139
6429.29 174
6430.05 197
6430.80 185
6431.56 201
6432.32 153
6433.07 156
6433.83 168
6434.59 153
6435.34 135
6436.10 140
6436.86 117
6437.62 162
6438.37 167
6439.13 190
6439.89 206
6440.65 169
6441.40 147
6442.16 165
6442.92 180
6443.68 169
6444.43 166
6445.19 148
6445.95 167
6446.71 169
6447.46 183
6448.22 161
6448.98 164
6449.74 169
6450.49 169
6451.25 163
6452.01 166
6452.77 177
6453.53 171
6454.29 165
6455.04 157
6455.80 175
6456.56 160
6457.32 176
6458.08 145
6458.84 138
6459.59 148
6460.35 171
6461.11 191
6461.87 172
6462.63 167
6463.39 175
6464.15 166
6464.90 172
6465.66 194
6466.42 167
6467.18 191
6467.94 184
6468.70 186
6469.46 186
6470.22 191
6470.98 197
6471.73 203
6472.49 171
6473.25 186
6474.01 199
6474.77 224
6475.53 206
6476.29 195
6477.05 185
6477.81 207
6478.57 222
6479.33 190
6480.09 195
6480.85 183
6481.61 192
6482.37 199
6483.13 204
6483.89 190
6484.65 198
6485.41 264
6486.17 271
6486.93 227
6487.69 227
6488.45 241
6489.21 218
6489.97 215
6490.73 245
6491.49 251
6492.25 212
6493.01 236
6493.77 221
6494.53 238
6495.29 256
6496.05 263
6496.81 265
6497.57 250
6498.33 287
6499.10 261
6499.86 331
6500.62 297
6501.38 326
6502.14 335
6502.90 303
6503.66 237
6504.42 235
6505.18 292
6505.94 248
6506.71 310
6507.47 347
6508.23 304
6508.99 294
6509.75 279
6510.51 310
6511.27 375
6512.04 313
6512.80 302
6513.56 322
6514.32 363
6515.08 373
6515.84 391
6516.61 309
6517.37 359
6518.13 328
6518.89 368
6519.65 350
6520.42 386
6521.18 392
6521.94 366
6522.70 351
6523.46 375
6524.23 360
6524.99 374
6525.75 415
6526.51 377
6527.28 413
6528.04 389
6528.80 439
6529.56 437
6530.33 392
6531.09 376
6531.85 402
6532.61 423
6533.38 387
6534.14 463
6534.90 523
6535.67 578
6536.43 704
6537.19 717
6537.95 765
6538.72 851
6539.48 976
6540.24 1184
6541.01 1179
6541.77 1107
6542.53 1035
6543.30 1000
6544.06 854
6544.82 727
6545.59 563
6546.35 536
6547.11 508
6547.88 470
6548.64 379
6549.41 330
6550.17 349
6550.93 338
6551.70 344
6552.46 301
6553.22 284
6553.99 260
6554.75 249
6555.52 285
6556.28 305
6557.05 318
6557.81 329
6558.57 299
6559.34 248
6560.10 274
6560.87 236
6561.63 252
6562.40 272
6563.16 288
6563.92 290
6564.69 351
6565.45 301
6566.22 279
6566.98 288
6567.75 277
6568.51 333
6569.28 341
6570.04 308
6570.81 299
6571.57 277
6572.34 299
6573.10 313
6573.87 320
6574.63 315
6575.40 321
6576.16 343
6576.93 296
6577.69 313
6578.46 380
6579.23 350
6579.99 359
6580.76 354
6581.52 431
6582.29 355
6583.05 386
6583.82 371
6584.59 376
6585.35 346
6586.12 321
6586.88 300
6587.65 286
6588.41 324
6589.18 287
6589.95 307
6590.71 346
6591.48 292
6592.25 327
6593.01 351
6593.78 321
6594.54 328
6595.31 315
6596.08 376
6596.84 347
6597.61 388
6598.38 402
6599.14 310
6599.91 289
6600.68 354
6601.44 321
6602.21 354
6602.98 319
6603.74 317
6604.51 277
6605.28 288
6606.05 291
6606.81 235
6607.58 285
6608.35 303
6609.11 275
6609.88 246
6610.65 282
6611.42 270
6612.18 234
6612.95 259
6613.72 275
6614.49 267
6615.25 266
6616.02 231
6616.79 258
6617.56 251
6618.32 285
6619.09 269
6619.86 235
6620.63 214
6621.40 250
6622.16 278
6622.93 257
6623.70 229
6624.47 197
6625.24 213
6626.00 255
6626.77 213
6627.54 194
6628.31 197
6629.08 253
6629.85 213
6630.61 219
6631.38 231
6632.15 206
6632.92 213
6633.69 196
6634.46 225
6635.23 221
6635.99 216
6636.76 200
6637.53 204
6638.30 245
6639.07 267
6639.84 269
6640.61 248
6641.38 213
6642.15 255
6642.92 237
6643.68 219
6644.45 216
6645.22 252
6645.99 228
6646.76 215
6647.53 187
6648.30 231
6649.07 229
6649.84 209
6650.61 265
6651.38 247
6652.15 190
6652.92 200
6653.69 220
6654.46 197
6655.23 184
6656.00 207
6656.77 180
6657.54 200
6658.31 225
6659.08 215
6659.85 223
6660.62 148
6661.39 169
6662.16 176
6662.93 180
6663.70 192
6664.47 173
6665.24 172
6666.01 169
6666.78 157
6667.55 163
6668.32 156
6669.09 156
6669.86 164
6670.64 148
6671.41 148
6672.18 161
6672.95 204
6673.72 173
6674.49 197
6675.26 196
6676.03 196
6676.80 195
6677.57 185
6678.35 175
6679.12 168
6679.89 176
6680.66 178
6681.43 176
6682.20 172
6682.97 167
6683.75 128
6684.52 121
6685.29 163
6686.06 143
6686.83 162
6687.60 169
6688.38 191
6689.15 183
6689.92 200
6690.69 186
6691.46 171
6692.24 171
6693.01 186
6693.78 222
6694.55 194
6695.32 184
6696.10 163
6696.87 137
6697.64 144
6698.41 164
6699.19 172
6699.96 164
6700.73 156
6701.50 154
6702.28 166
6703.05 135
6703.82 135
6704.59 146
6705.37 171
6706.14 130
6706.91 132
6707.69 166
6708.46 168
6709.23 153
6710.00 156
6710.78 159
6711.55 140
6712.32 186
6713.10 194
6713.87 144
6714.64 159
6715.42 163
6716.19 138
6716.96 143
6717.74 142
6718.51 130
6719.28 138
6720.06 108
6720.83 147
6721.61 127
6722.38 147
6723.15 135
6723.93 172
6724.70 155
6725.47 132
6726.25 125
6727.02 167
6727.80 154
6728.57 128
6729.35 136
6730.12 135
6730.89 126
6731.67 124
6732.44 140
6733.22 156
6733.99 156
6734.77 151
6735.54 177
6736.31 163
6737.09 158
6737.86 150
6738.64 115
6739.41 140
6740.19 135
6740.96 122
6741.74 150
6742.51 142
6743.29 156
6744.06 131
6744.84 169
6745.61 176
6746.39 138
6747.16 165
6747.94 153
6748.71 171
6749.49 205
6750.26 178
6751.04 150
6751.82 151
6752.59 221
6753.37 226
6754.14 169
6754.92 182
6755.69 129
6756.47 163
6757.25 168
6758.02 130
6758.80 136
6759.57 164
6760.35 140
6761.12 142
6761.90 152
6762.68 148
6763.45 136
6764.23 118
6765.01 124
6765.78 143
6766.56 139
6767.33 144
6768.11 162
6768.89 168
6769.66 182
6770.44 148
6771.22 122
6771.99 159
6772.77 144
6773.55 143
6774.32 136
6775.10 137
6775.88 162
6776.65 125
6777.43 133
6778.21 115
6778.99 139
6779.76 144
6780.54 163
6781.32 154
6782.09 124
6782.87 142
6783.65 169
6784.43 156
6785.20 135
6785.98 146
6786.76 149
6787.54 150
6788.31 112
6789.09 132
6789.87 132
6790.65 165
6791.42 171
6792.20 155
6792.98 138
6793.76 130
6794.54 144
6795.31 148
6796.09 107
6796.87 109
6797.65 112
6798.43 144
6799.20 132
6799.98 128
6800.76 147
6801.54 131
6802.32 131
6803.10 125
6803.87 173
6804.65 156
6805.43 159
6806.21 135
6806.99 138
6807.77 118
6808.55 187
6809.32 162
6810.10 102
6810.88 92
6811.66 105
6812.44 135
6813.22 144
6814.00 132
6814.78 155
6815.56 127
6816.34 136
6817.11 130
6817.89 115
6818.67 106
6819.45 113
6820.23 153
6821.01 135
6821.79 153
6822.57 180
6823.35 143
6824.13 132
6824.91 148
6825.69 139
6826.47 168
6827.25 123
6828.03 130
6828.81 134
6829.59 124
6830.37 158
6831.15 160
6831.93 138
6832.71 147
6833.49 156
6834.27 135
6835.05 142
6835.83 138
6836.61 130
6837.39 147
6838.17 138
6838.95 166
6839.73 152
6840.51 113
6841.29 104
6842.07 130
6842.85 136
6843.63 134
6844.42 153
6845.20 130
6845.98 153
6846.76 139
6847.54 176
6848.32 161
6849.10 176
6849.88 147
6850.66 170
6851.44 206
6852.23 194
6853.01 171
6853.79 161
6854.57 191
6855.35 207
6856.13 214
6856.91 253
6857.70 249
6858.48 225
6859.26 231
6860.04 186
6860.82 162
6861.60 190
6862.39 178
6863.17 167
6863.95 165
6864.73 151
6865.51 154
6866.30 181
6867.08 156
6867.86 156
6868.64 147
6869.42 148
6870.21 159
6870.99 148
6871.77 141
6872.55 171
6873.34 194
6874.12 220
6874.90 179
6875.68 169
6876.47 156
6877.25 166
6878.03 153
6878.81 142
6879.60 129
6880.38 141
6881.16 180
6881.95 203
6882.73 169
6883.51 147
6884.29 190
6885.08 167
6885.86 155
6886.64 155
6887.43 168
6888.21 167
6888.99 186
6889.78 249
6890.56 266
6891.34 259
6892.13 226
6892.91 236
6893.69 219
6894.48 188
6895.26 209
6896.05 184
6896.83 191
6897.61 190
6898.40 188
6899.18 209
6899.97 188
6900.75 211
6901.53 152
6902.32 167
6903.10 184
6903.89 199
6904.67 214
6905.45 198
6906.24 188
6907.02 201
6907.81 216
6908.59 192
6909.38 217
6910.16 204
6910.95 185
6911.73 183
6912.51 209
6913.30 210
6914.08 218
6914.87 204
6915.65 216
6916.44 135
6917.22 173
6918.01 162
6918.79 151
6919.58 187
6920.36 178
6921.15 167
6921.93 236
6922.72 183
6923.50 168
6924.29 226
6925.08 177
6925.86 164
6926.65 181
6927.43 199
6928.22 194
6929.00 177
6929.79 159
6930.57 183
6931.36 181
6932.15 206
6932.93 195
6933.72 217
6934.50 222
6935.29 245
6936.08 229
6936.86 192
6937.65 188
6938.43 231
6939.22 243
6940.01 218
6940.79 210
6941.58 224
6942.37 216
6943.15 239
6943.94 233
6944.72 219
6945.51 257
6946.30 297
6947.08 276
6947.87 221
6948.66 271
6949.44 277
6950.23 304
6951.02 260
6951.80 215
6952.59 256
6953.38 272
6954.17 249
6954.95 241
6955.74 230
6956.53 256
6957.31 251
6958.10 250
6958.89 285
6959.68 262
6960.46 269
6961.25 302
6962.04 290
6962.83 303
6963.61 271
6964.40 293
6965.19 289
6965.98 319
6966.76 333
6967.55 288
6968.34 303
6969.13 333
6969.92 306
6970.70 308
6971.49 283
6972.28 278
6973.07 332
6973.86 347
6974.64 342
6975.43 361
6976.22 365
6977.01 380
6977.80 344
6978.59 269
6979.37 305
6980.16 315
6980.95 371
6981.74 366
6982.53 324
6983.32 313
6984.11 405
6984.90 386
6985.68 478
6986.47 576
6987.26 614
6988.05 547
6988.84 648
6989.63 766
6990.42 718
6991.21 726
6992.00 693
6992.79 685
6993.57 616
6994.36 544
6995.15 556
6995.94 374
6996.73 420
6997.52 420
6998.31 418
6999.10 473
6999.89 486
7000.68 437
7001.47 497
7002.26 589
7003.05 650
7003.84 608
7004.63 632
7005.42 702
7006.21 656
7007.00 633
7007.79 602
7008.58 484
7009.37 389
7010.16 350
7010.95 342
7011.74 367
7012.53 322
7013.32 311
7014.11 305
7014.90 319
7015.69 316
7016.48 329
7017.27 313
7018.06 254
7018.85 331
7019.65 302
7020.44 285
7021.23 289
7022.02 262
7022.81 241
7023.60 255
7024.39 183
7025.18 177
7025.97 215
7026.76 270
7027.56 271
7028.35 270
7029.14 261
7029.93 248
7030.72 274
7031.51 305
7032.30 237
7033.09 223
7033.89 212
7034.68 232
7035.47 226
7036.26 203
7037.05 209
7037.84 212
7038.64 240
7039.43 261
7040.22 247
7041.01 238
7041.80 236
7042.60 209
7043.39 269
7044.18 240
7044.97 215
7045.76 234
7046.56 218
7047.35 226
7048.14 226
7048.93 231
7049.73 224
7050.52 255
7051.31 257
7052.10 239
7052.90 261
7053.69 241
7054.48 245
7055.27 273
7056.07 262
7056.86 219
7057.65 213
7058.45 232
7059.24 268
7060.03 232
7060.83 283
7061.62 217
7062.41 233
7063.20 250
7064.00 228
7064.79 230
7065.58 204
7066.38 196
7067.17 224
7067.96 208
7068.76 179
7069.55 215
7070.35 235
7071.14 249
7071.93 217
7072.73 237
7073.52 192
7074.31 219
7075.11 232
7075.90 244
7076.70 213
7077.49 183
7078.28 203
7079.08 223
7079.87 211
7080.67 191
7081.46 223
7082.25 192
7083.05 176
7083.84 186
7084.64 160
7085.43 159
7086.23 193
7087.02 176
7087.82 163
7088.61 192
7089.41 211
7090.20 212
7090.99 260
7091.79 281
7092.58 215
7093.38 232
7094.17 194
7094.97 206
7095.76 204
7096.56 165
7097.35 161
7098.15 168
7098.94 175
7099.74 154
7100.54 158
7101.33 153
7102.13 135
7102.92 149
7103.72 194
7104.51 159
7105.31 117
7106.10 137
7106.90 113
7107.70 116
7108.49 119
7109.29 151
7110.08 174
7110.88 158
7111.67 146
7112.47 153
7113.27 167
7114.06 143
7114.86 151
7115.65 149
7116.45 179
7117.25 162
7118.04 183
7118.84 170
7119.64 142
7120.43 158
7121.23 120
7122.03 168
7122.82 173
7123.62 146
7124.41 103
7125.21 120
7126.01 157
7126.81 154
7127.60 176
7128.40 143
7129.20 136
7129.99 111
7130.79 130
7131.59 149
7132.38 131
7133.18 156
7133.98 182
7134.78 152
7135.57 125
7136.37 152
7137.17 149
7137.96 148
7138.76 152
7139.56 161
7140.36 171
7141.15 165
7141.95 144
7142.75 126
7143.55 133
7144.35 150
7145.14 159
7145.94 137
7146.74 158
7147.54 146
7148.33 112
7149.13 135
7149.93 162
7150.73 156
7151.53 188
7152.33 156
7153.12 153
7153.92 112
7154.72 116
7155.52 119
7156.32 110
7157.12 146
7157.91 192
7158.71 153
7159.51 153
7160.31 152
7161.11 125
7161.91 131
7162.71 111
7163.50 178
7164.30 169
7165.10 165
7165.90 141
7166.70 143
7167.50 126
7168.30 120
7169.10 140
7169.90 174
7170.70 140
7171.50 128
7172.29 121
7173.09 101
7173.89 107
7174.69 119
7175.49 136
7176.29 114
7177.09 137
7177.89 145
7178.69 112
7179.49 117
7180.29 132
7181.09 141
7181.89 110
7182.69 112
7183.49 136
7184.29 131
7185.09 127
7185.89 125
7186.69 111
7187.49 92
7188.29 91
7189.09 118
7189.89 140
7190.69 98
7191.49 87
7192.29 101
7193.09 119
7193.89 109
7194.69 80
7195.49 109
7196.29 124
7197.10 115
7197.90 130
7198.70 131
7199.50 120
7200.30 121
7201.10 114
7201.90 100
7202.70 84
7203.50 108
7204.30 91
7205.11 90
7205.91 95
7206.71 132
7207.51 130
7208.31 119
7209.11 104
7209.91 120
7210.71 142
7211.52 122
7212.32 116
7213.12 120
7213.92 124
7214.72 105
7215.52 113
7216.33 93
7217.13 90
7217.93 82
7218.73 106
7219.53 107
7220.34 130
7221.14 134
7221.94 97
7222.74 121
7223.54 114
7224.35 117
7225.15 116
7225.95 136
7226.75 119
7227.56 92
7228.36 113
7229.16 108
7229.96 124
7230.77 120
7231.57 114
7232.37 109
7233.17 122
7233.98 139
7234.78 119
7235.58 115
7236.38 111
7237.19 130
7237.99 121
7238.79 117
7239.60 120
7240.40 116
7241.20 148
7242.01 127
7242.81 146
7243.61 144
7244.42 106
7245.22 125
7246.02 114
7246.83 133
7247.63 124
7248.43 115
7249.24 123
7250.04 118
7250.84 134
7251.65 179
7252.45 157
7253.26 163
7254.06 186
7254.86 174
7255.67 167
7256.47 141
7257.28 136
7258.08 139
7258.88 158
7259.69 127
7260.49 147
7261.30 155
7262.10 155
7262.90 151
7263.71 147
7264.51 133
7265.32 117
7266.12 144
7266.93 131
7267.73 132
7268.54 135
7269.34 147
7270.15 162
7270.95 179
7271.76 156
7272.56 145
7273.37 154
7274.17 145
7274.98 157
7275.78 174
7276.59 166
7277.39 158
7278.20 150
7279.00 124
7279.81 151
7280.61 186
7281.42 185
7282.22 185
7283.03 170
7283.83 199
7284.64 239
7285.45 213
7286.25 264
7287.06 306
7287.86 276
7288.67 273
7289.47 301
7290.28 305
7291.09 282
7291.89 254
7292.70 221
7293.50 247
7294.31 225
7295.12 209
7295.92 189
7296.73 181
7297.53 219
7298.34 211
7299.15 163
7299.95 166
7300.76 203
7301.57 199
7302.37 182
7303.18 155
7303.99 175
7304.79 160
7305.60 167
7306.41 158
7307.21 163
7308.02 164
7308.83 165
7309.63 192
7310.44 177
7311.25 196
7312.06 207
7312.86 181
7313.67 253
7314.48 247
7315.28 214
7316.09 219
7316.90 232
7317.71 231
7318.51 215
7319.32 205
7320.13 222
7320.94 255
7321.74 221
7322.55 260
7323.36 273
7324.17 256
7324.97 265
7325.78 281
7326.59 261
7327.40 247
7328.21 201
7329.01 238
7329.82 210
7330.63 205
7331.44 202
7332.25 138
7333.06 184
7333.86 196
7334.67 162
7335.48 154
7336.29 166
7337.10 185
7337.91 155
7338.71 160
7339.52 139
7340.33 170
7341.14 179
7341.95 172
7342.76 168
7343.57 173
7344.38 205
7345.18 185
7345.99 160
7346.80 141
7347.61 182
7348.42 181
7349.23 196
7350.04 181
7350.85 174
7351.66 165
7352.47 180
7353.28 180
7354.09 168
7354.89 174
7355.70 183
7356.51 148
7357.32 168
7358.13 191
7358.94 188
7359.75 177
7360.56 176
7361.37 153
7362.18 193
7362.99 170
7363.80 164
7364.61 153
7365.42 171
7366.23 197
7367.04 185
7367.85 168
7368.66 191
7369.47 185
7370.28 169
7371.09 176
7371.90 182
7372.71 194
7373.52 195
7374.33 184
7375.15 155
7375.96 170
7376.77 168
7377.58 184
7378.39 157
7379.20 176
7380.01 145
7380.82 181
7381.63 231
7382.44 243
7383.25 233
7384.06 227
7384.88 229
7385.69 201
7386.50 238
7387.31 249
7388.12 199
7388.93 180
7389.74 151
7390.55 155
7391.37 193
7392.18 162
7392.99 166
7393.80 158
7394.61 181
7395.42 142
7396.24 141
7397.05 143
7397.86 153
7398.67 155
7399.48 147
7400.30 155
7401.11 179
7401.92 222
7402.73 204
7403.54 226
7404.36 205
7405.17 190
7405.98 206
7406.79 233
7407.60 177
7408.42 187
7409.23 194
7410.04 172
7410.85 163
7411.67 166
7412.48 194
7413.29 159
7414.11 159
7414.92 192
7415.73 130
7416.54 104
7417.36 146
7418.17 139
7418.98 135
7419.80 147
7420.61 147
7421.42 153
7422.23 112
7423.05 128
7423.86 154
7424.67 132
7425.49 109
7426.30 128
7427.11 158
7427.93 137
7428.74 151
7429.56 132
7430.37 125
7431.18 125
7432.00 112
7432.81 147
7433.62 114
7434.44 96
7435.25 130
7436.07 115
7436.88 122
7437.69 123
7438.51 115
7439.32 152
7440.14 121
7440.95 134
7441.76 136
7442.58 132
7443.39 119
7444.21 105
7445.02 125
7445.84 144
7446.65 170
7447.46 142
7448.28 118
7449.09 126
7449.91 178
7450.72 150
7451.54 89
7452.35 113
7453.17 137
7453.98 167
7454.80 171
7455.61 141
7456.43 129
7457.24 148
7458.06 137
7458.87 122
7459.69 122
7460.50 126
7461.32 158
7462.13 111
7462.95 128
7463.77 127
7464.58 112
7465.40 115
7466.21 108
7467.03 117
7467.84 99
7468.66 112
7469.47 122
7470.29 138
7471.11 97
7471.92 98
7472.74 104
7473.55 134
7474.37 117
7475.19 114
7476.00 119
7476.82 148
7477.63 97
7478.45 90
7479.27 109
7480.08 148
7480.90 112
7481.72 86
7482.53 94
7483.35 117
7484.17 123
7484.98 108
7485.80 115
7486.62 87
7487.43 102
7488.25 114
7489.07 111
7489.88 108
7490.70 106
7491.52 97
7492.33 88
7493.15 102
7493.97 82
7494.78 84
7495.60 107
7496.42 114
7497.24 105
7498.05 79
7498.87 94
7499.69 115
7500.51 102
7501.32 79
7502.14 71
7502.96 93
7503.78 86
7504.59 70
7505.41 82
7506.23 85
7507.05 124
7507.86 97
7508.68 105
7509.50 104
7510.32 105
7511.14 93
7511.95 68
7512.77 88
7513.59 101
7514.41 101
7515.23 91
7516.05 81
7516.86 82
7517.68 97
7518.50 118
7519.32 114
7520.14 119
7520.96 102
7521.78 103
7522.59 98
7523.41 88
7524.23 118
7525.05 102
7525.87 84
7526.69 98
7527.51 63
7528.33 93
7529.14 89
7529.96 111
7530.78 157
7531.60 101
7532.42 116
7533.24 93
7534.06 123
7534.88 92
7535.70 106
7536.52 110
7537.34 92
7538.16 97
7538.98 100
7539.80 82
7540.62 80
7541.44 82
7542.25 117
7543.07 86
7543.89 85
7544.71 91
7545.53 91
7546.35 84
7547.17 89
7547.99 110
7548.81 91
7549.63 98
7550.45 83
7551.27 86
7552.09 98
7552.92 98
7553.74 107
7554.56 79
7555.38 85
7556.20 120
7557.02 112
7557.84 95
7558.66 86
7559.48 101
7560.30 86
7561.12 86
7561.94 92
7562.76 80
7563.58 79
7564.40 89
7565.23 97
7566.05 105
7566.87 96
7567.69 89
7568.51 104
7569.33 84
7570.15 87
7570.97 83
7571.79 89
7572.62 74
7573.44 97
7574.26 84
7575.08 89
7575.90 83
7576.72 111
7577.55 110
7578.37 87
7579.19 83
7580.01 75
7580.83 85
7581.65 96
7582.48 57
7583.30 93
7584.12 86
7584.94 87
7585.76 84
7586.59 88
7587.41 92
7588.23 84
7589.05 74
7589.88 76
7590.70 75
7591.52 83
7592.34 95
7593.16 99
7593.99 103
7594.81 101
7595.63 90
7596.46 92
7597.28 95
7598.10 84
7598.92 87
7599.75 81
7600.57 101
7601.39 88
7602.22 78
7603.04 70
7603.86 74
7604.68 105
7605.51 107
7606.33 79
7607.15 74
7607.98 81
7608.80 83
7609.62 117
7610.45 110
7611.27 87
7612.09 84
7612.92 69
7613.74 88
7614.57 72
7615.39 103
7616.21 100
7617.04 113
7617.86 119
7618.68 102
7619.51 113
7620.33 100
7621.16 88
7621.98 92
7622.80 94
7623.63 70
7624.45 84
7625.28 80
7626.10 103
7626.93 130
7627.75 106
7628.57 101
7629.40 125
7630.22 108
7631.05 83
7631.87 73
7632.70 90
7633.52 105
7634.35 108
7635.17 103
7636.00 85
7636.82 98
7637.65 92
7638.47 106
7639.30 79
7640.12 72
7640.95 112
7641.77 94
7642.60 91
7643.42 85
7644.25 104
7645.07 86
7645.90 86
7646.72 75
7647.55 84
7648.37 100
7649.20 81
7650.02 60
7650.85 79
7651.68 79
7652.50 77
7653.33 83
7654.15 113
7654.98 129
7655.81 97
7656.63 78
7657.46 74
7658.28 99
7659.11 44
7659.94 68
7660.76 74
7661.59 78
7662.41 72
7663.24 79
7664.07 83
7664.89 87
7665.72 69
7666.55 95
7667.37 68
7668.20 105
7669.03 92
7669.85 82
7670.68 92
7671.51 76
7672.33 68
7673.16 77
7673.99 93
7674.81 87
7675.64 69
7676.47 82
7677.29 96
7678.12 106
7678.95 82
7679.78 109
7680.60 95
7681.43 97
7682.26 73
7683.08 76
7683.91 72
7684.74 87
7685.57 92
7686.39 80
7687.22 82
7688.05 79
7688.88 94
7689.70 87
7690.53 82
7691.36 74
7692.19 95
7693.02 81
7693.84 81
7694.67 79
7695.50 88
7696.33 67
7697.16 100
7697.98 108
7698.81 102
7699.64 97
7700.47 77
7701.30 106
7702.13 98
7702.95 97
7703.78 83
7704.61 94
7705.44 90
7706.27 90
7707.10 73
7707.93 87
7708.75 81
7709.58 84
7710.41 99
7711.24 98
7712.07 106
7712.90 108
7713.73 101
7714.56 107
7715.39 90
7716.22 108
7717.04 122
7717.87 94
7718.70 82
7719.53 93
7720.36 91
7721.19 72
7722.02 81
7722.85 91
7723.68 104
7724.51 61
7725.34 79
7726.17 81
7727.00 73
7727.83 108
7728.66 111
7729.49 82
7730.32 97
7731.15 84
7731.98 95
7732.81 90
7733.64 101
7734.47 108
7735.30 107
7736.13 89
7736.96 85
7737.79 78
7738.62 76
7739.45 86
7740.28 86
7741.11 85
7741.94 105
7742.77 90
7743.60 96
7744.43 96
7745.26 99
7746.09 77
7746.93 91
7747.76 100
7748.59 98
7749.42 105
7750.25 101
7751.08 109
7751.91 114
7752.74 119
7753.57 93
7754.40 111
7755.24 92
7756.07 102
7756.90 108
7757.73 80
7758.56 102
7759.39 97
7760.22 86
7761.06 103
7761.89 76
7762.72 70
7763.55 65
7764.38 93
7765.21 80
7766.05 87
7766.88 107
7767.71 84
7768.54 87
7769.37 111
7770.21 112
7771.04 111
7771.87 94
7772.70 83
7773.53 70
7774.37 81
7775.20 102
7776.03 110
7776.86 108
7777.70 82
7778.53 93
7779.36 75
7780.19 113
7781.03 92
7781.86 90
7782.69 91
7783.52 91
7784.36 84
7785.19 98
7786.02 89
7786.86 104
7787.69 111
7788.52 106
7789.36 102
7790.19 95
7791.02 91
7791.85 110
7792.69 117
7793.52 106
7794.35 111
7795.19 97
7796.02 129
7796.86 99
7797.69 87
7798.52 74
7799.36 110
7800.19 101
7801.02 102
7801.86 103
7802.69 90
7803.52 117
7804.36 103
7805.19 74
7806.03 85
7806.86 87
7807.69 103
7808.53 98
7809.36 109
7810.20 82
7811.03 103
7811.87 107
7812.70 83
7813.53 100
7814.37 79
7815.20 90
7816.04 112
7816.87 129
7817.71 118
7818.54 105
7819.38 107
7820.21 103
7821.05 123
7821.88 107
7822.72 112
7823.55 97
7824.39 78
7825.22 95
7826.06 89
7826.89 92
7827.73 97
7828.56 77
7829.40 84
7830.23 94
7831.07 77
7831.90 88
7832.74 76
7833.57 59
7834.41 73
7835.24 99
7836.08 84
7836.91 92
7837.75 88
7838.59 116
7839.42 92
7840.26 90
7841.09 95
7841.93 94
7842.77 81
7843.60 85
7844.44 73
7845.27 93
7846.11 100
7846.95 97
7847.78 82
7848.62 79
7849.45 71
7850.29 90
7851.13 96
7851.96 77
7852.80 79
7853.64 102
7854.47 101
7855.31 127
7856.15 84
7856.98 68
7857.82 90
7858.66 110
7859.49 114
7860.33 124
7861.17 89
7862.00 76
7862.84 91
7863.68 89
7864.52 98
7865.35 113
7866.19 88
7867.03 88
7867.86 80
7868.70 83
7869.54 77
7870.38 98
7871.21 66
7872.05 88
7872.89 68
7873.73 87
7874.56 82
7875.40 92
7876.24 75
7877.08 75
7877.92 80
7878.75 78
7879.59 88
7880.43 123
7881.27 112
7882.10 106
7882.94 86
7883.78 111
7884.62 109
7885.46 102
7886.30 102
7887.13 104
7887.97 109
7888.81 118
7889.65 94
7890.49 83
7891.33 93
7892.16 99
7893.00 78
7893.84 75
7894.68 100
7895.52 70
7896.36 95
7897.20 88
7898.04 76
7898.88 95
7899.71 100
7900.55 103
7901.39 74
7902.23 87
7903.07 131
7903.91 126
7904.75 98
7905.59 74
7906.43 120
7907.27 98
7908.11 107
7908.95 81
7909.79 87
7910.62 79
7911.46 80
7912.30 86
7913.14 93
7913.98 76
7914.82 77
7915.66 96
7916.50 105
7917.34 110
7918.18 100
7919.02 81
7919.86 87
7920.70 94
7921.54 120
7922.38 76
7923.22 86
7924.06 75
7924.90 82
7925.74 98
7926.58 80
7927.43 76
7928.27 97
7929.11 95
7929.95 103
7930.79 95
7931.63 100
7932.47 94
7933.31 104
7934.15 66
7934.99 95
7935.83 99
7936.67 98
7937.51 95
7938.36 79
7939.20 80
7940.04 69
7940.88 49
7941.72 52
7942.56 67
7943.40 57
7944.24 66
7945.09 73
7945.93 109
7946.77 107
7947.61 82
7948.45 87
7949.29 72
7950.13 79
7950.98 92
7951.82 77
7952.66 69
7953.50 77
7954.34 92
7955.19 83
7956.03 88
7956.87 79
7957.71 90
7958.55 77
7959.40 64
7960.24 69
7961.08 85
7961.92 67
7962.76 73
7963.61 86
7964.45 83
7965.29 67
7966.13 96
7966.98 107
7967.82 81
7968.66 98
7969.50 85
7970.35 65
7971.19 83
7972.03 104
7972.88 93
7973.72 86
7974.56 82
7975.40 77
7976.25 88
7977.09 95
7977.93 91
7978.78 77
7979.62 102
7980.46 84
7981.31 64
7982.15 81
7982.99 92
7983.84 73
7984.68 72
7985.52 86
7986.37 63
7987.21 81
7988.06 96
7988.90 109
7989.74 94
7990.59 76
7991.43 68
7992.27 63
7993.12 84
7993.96 83
7994.81 76
7995.65 64
7996.49 60
7997.34 65
7998.18 71
7999.03 75
7999.87 89
8000.72 107
8001.56 89
8002.40 63
8003.25 86
8004.09 91
8004.94 84
8005.78 66
8006.63 71
8007.47 80
8008.32 86
8009.16 76
8010.01 70
8010.85 74
8011.70 67
8012.54 70
8013.39 83
8014.23 78
8015.08 53
8015.92 58
8016.77 81
8017.61 91
8018.46 60
8019.30 52
8020.15 60
8020.99 92
8021.84 68
8022.68 67
8023.53 67
8024.38 81
8025.22 68
8026.07 58
8026.91 55
8027.76 83
8028.60 72
8029.45 72
8030.30 67
8031.14 88
8031.99 97
8032.83 103
8033.68 76
8034.53 63
8035.37 61
8036.22 65
8037.06 62
8037.91 97
8038.76 73
8039.60 57
8040.45 58
8041.30 66
8042.14 58
8042.99 53
8043.84 62
8044.68 69
8045.53 71
8046.38 69
8047.22 62
8048.07 63
8048.92 72
8049.76 86
8050.61 76
8051.46 72
8052.30 87
8053.15 86
8054.00 84
8054.85 79
8055.69 93
8056.54 67
8057.39 77
8058.24 102
8059.08 84
8059.93 71
8060.78 71
8061.63 70
8062.47 74
8063.32 75
8064.17 61
8065.02 70
8065.86 77
8066.71 64
8067.56 94
8068.41 77
8069.26 61
8070.10 55
8070.95 81
8071.80 83
8072.65 76
8073.50 62
8074.34 69
8075.19 80
8076.04 78
8076.89 84
8077.74 95
8078.59 73
8079.43 77
8080.28 62
8081.13 53
8081.98 73
8082.83 91
8083.68 82
8084.53 74
8085.37 69
8086.22 68
8087.07 79
8087.92 101
8088.77 76
8089.62 105
8090.47 137
8091.32 87
8092.17 71
8093.02 69
8093.87 64
8094.71 86
8095.56 82
8096.41 66
8097.26 81
8098.11 74
8098.96 51
8099.81 63
8100.66 85
8101.51 70
8102.36 72
8103.21 78
8104.06 81
8104.91 66
8105.76 64
8106.61 66
8107.46 62
8108.31 107
8109.16 81
8110.01 88
8110.86 69
8111.71 73
8112.56 65
8113.41 72
8114.26 68
8115.11 96
8115.96 71
8116.81 75
8117.66 68
8118.51 60
8119.36 65
8120.21 64
8121.06 90
8121.92 87
8122.77 68
8123.62 77
8124.47 92
8125.32 70
8126.17 87
8127.02 72
8127.87 95
8128.72 85
8129.57 72
8130.43 77
8131.28 80
8132.13 82
8132.98 86
8133.83 90
8134.68 78
8135.53 71
8136.38 59
8137.24 75
8138.09 84
8138.94 75
8139.79 55
8140.64 66
8141.49 87
8142.35 72
8143.20 82
8144.05 61
8144.90 86
8145.75 81
8146.61 94
8147.46 77
8148.31 52
8149.16 44
8150.01 70
8150.87 82
8151.72 58
8152.57 67
8153.42 62
8154.28 70
8155.13 78
8155.98 93
8156.83 81
8157.69 97
8158.54 75
8159.39 62
8160.24 62
8161.10 67
8161.95 64
8162.80 80
8163.66 60
8164.51 57
8165.36 62
8166.21 79
8167.07 70
8167.92 62
8168.77 61
8169.63 93
8170.48 67
8171.33 65
8172.19 85
8173.04 75
8173.89 100
8174.75 84
8175.60 52
8176.46 69
8177.31 69
8178.16 64
8179.02 55
8179.87 78
8180.72 70
8181.58 69
8182.43 66
8183.29 54
8184.14 67
8184.99 66
8185.85 77
8186.70 77
8187.56 90
8188.41 67
8189.26 75
8190.12 72
8190.97 70
8191.83 81
8192.68 78
8193.54 110
8194.39 79
8195.25 76
8196.10 81
8196.95 88
8197.81 74
8198.66 88
8199.52 71
8200.37 63
8201.23 83
8202.08 75
8202.94 75
8203.79 83
8204.65 55
8205.50 59
8206.36 60
8207.21 60
8208.07 75
8208.92 71
8209.78 81
8210.64 82
8211.49 87
8212.35 84
8213.20 73
8214.06 43
8214.91 67
8215.77 88
8216.62 96
8217.48 102
8218.34 76
8219.19 75
8220.05 85
8220.90 80
8221.76 92
8222.61 88
8223.47 62
8224.33 57
8225.18 71
8226.04 75
8226.90 83
8227.75 81
8228.61 61
8229.46 89
8230.32 88
8231.18 69
8232.03 90
8232.89 62
8233.75 74
8234.60 94
8235.46 61
8236.32 71
8237.17 73
8238.03 54
8238.89 79
8239.74 76
8240.60 80
8241.46 92
8242.32 83
8243.17 81
8244.03 68
8244.89 68
8245.74 78
8246.60 74
8247.46 97
8248.32 60
8249.17 78
8250.03 92
8250.89 68
8251.75 61
8252.60 71
8253.46 72
8254.32 60
8255.18 64
8256.03 78
8256.89 66
8257.75 103
8258.61 93
8259.47 60
8260.32 71
8261.18 78
8262.04 96
8262.90 78
8263.76 57
8264.61 68
8265.47 93
8266.33 53
8267.19 54
8268.05 75
8268.91 64
8269.76 101
8270.62 77
8271.48 74
8272.34 89
8273.20 80
8274.06 72
8274.92 77
8275.77 47
8276.63 80
8277.49 64
8278.35 46
8279.21 72
8280.07 83
8280.93 71
8281.79 102
8282.65 77
8283.51 82
8284.36 74
8285.22 63
8286.08 72
8286.94 77
8287.80 80
8288.66 116
8289.52 85
8290.38 68
8291.24 54
8292.10 49
8292.96 71
8293.82 93
8294.68 84
8295.54 85
8296.40 79
8297.26 73
8298.12 68
8298.98 76
8299.84 73
8300.70 71
8301.56 69
8302.42 85
8303.28 78
8304.14 64
8305.00 53
8305.86 49
8306.72 64
8307.58 86
8308.44 86
8309.30 75
8310.16 73
8311.02 58
8311.88 74
8312.74 77
8313.60 61
8314.46 58
8315.33 71
8316.19 76
8317.05 75
8317.91 50
8318.77 71
8319.63 70
8320.49 69
8321.35 80
8322.21 79
8323.08 55
8323.94 63
8324.80 59
8325.66 63
8326.52 97
8327.38 77
8328.24 100
8329.10 74
8329.97 76
8330.83 77
8331.69 81
8332.55 78
8333.41 88
8334.28 65
8335.14 67
8336.00 56
8336.86 64
8337.72 68
8338.58 69
8339.45 68
8340.31 71
8341.17 79
8342.03 82
8342.90 69
8343.76 66
8344.62 78
8345.48 78
8346.35 96
8347.21 92
8348.07 79
8348.93 80
8349.80 48
8350.66 57
8351.52 57
8352.38 72
8353.25 68
8354.11 64
8354.97 66
8355.83 83
8356.70 80
8357.56 79
8358.42 89
8359.29 80
8360.15 78
8361.01 58
8361.88 61
8362.74 81
8363.60 88
8364.47 91
8365.33 99
8366.19 67
8367.06 63
8367.92 86
8368.78 74
8369.65 74
8370.51 81
8371.38 69
8372.24 74
8373.10 69
8373.97 72
8374.83 72
8375.69 70
8376.56 73
8377.42 98
8378.29 75
8379.15 84
8380.01 96
8380.88 133
8381.74 100
8382.61 65
8383.47 100
8384.34 87
8385.20 89
8386.07 78
8386.93 59
8387.79 71
8388.66 113
8389.52 103
8390.39 109
8391.25 88
8392.12 103
8392.98 102
8393.85 89
8394.71 76
8395.58 93
8396.44 99
8397.31 78
8398.17 78
8399.04 82
8399.90 86
8400.77 110
8401.63 91
8402.50 91
8403.36 90
8404.23 125
8405.10 115
8405.96 113
8406.83 119
8407.69 111
8408.56 94
8409.42 118
8410.29 104
8411.15 110
8412.02 99
8412.89 95
8413.75 79
8414.62 87
8415.48 108
8416.35 94
8417.22 92
8418.08 133
8418.95 117
8419.82 115
8420.68 103
8421.55 100
8422.41 106
8423.28 127
8424.15 108
8425.01 125
8425.88 105
8426.75 88
8427.61 107
8428.48 105
8429.35 130
8430.21 137
8431.08 107
8431.95 109
8432.81 110
8433.68 135
8434.55 117
8435.41 144
8436.28 132
8437.15 114
8438.02 120
8438.88 139
8439.75 152
8440.62 142
8441.49 130
8442.35 138
8443.22 118
8444.09 139
8444.96 129
8445.82 154
8446.69 137
8447.56 132
8448.43 127
8449.29 155
8450.16 118
8451.03 143
8451.90 131
8452.77 125
8453.63 148
8454.50 141
8455.37 143
8456.24 163
8457.11 178
8457.97 203
8458.84 161
8459.71 188
8460.58 207
8461.45 195
8462.32 196
8463.18 219
8464.05 252
8464.92 213
8465.79 204
8466.66 179
8467.53 174
8468.40 181
8469.26 192
8470.13 172
8471.00 192
8471.87 174
8472.74 219
8473.61 261
8474.48 279
8475.35 331
8476.22 328
8477.09 284
8477.95 245
8478.82 221
8479.69 235
8480.56 192
8481.43 130
8482.30 154
8483.17 129
8484.04 149
8484.91 164
8485.78 160
8486.65 130
8487.52 105
8488.39 100
8489.26 136
8490.13 147
8491.00 132
8491.87 136
8492.74 136
8493.61 124
8494.48 102
8495.35 111
8496.22 121
8497.09 130
8497.96 108
8498.83 114
8499.70 127
8500.57 112
8501.44 120
8502.31 123
8503.18 134
8504.05 117
8504.92 125
8505.79 100
8506.66 89
8507.53 116
8508.41 119
8509.28 122
8510.15 120
8511.02 120
8511.89 134
8512.76 144
8513.63 116
8514.50 135
8515.37 143
8516.24 135
8517.12 123
8517.99 114
8518.86 133
8519.73 119
8520.60 126
8521.47 126
8522.34 131
8523.22 123
8524.09 124
8524.96 117
8525.83 143
8526.70 135
8527.57 112
8528.45 141
8529.32 168
8530.19 120
8531.06 100
8531.93 117
8532.81 123
8533.68 129
8534.55 132
8535.42 114
8536.29 126
8537.17 141
8538.04 133
8538.91 125
8539.78 120
8540.66 120
8541.53 154
8542.40 137
8543.27 144
8544.15 139
8545.02 124
8545.89 135
8546.76 146
8547.64 142
8548.51 114
8549.38 115
8550.26 113
8551.13 165
8552.00 127
8552.87 98
8553.75 112
8554.62 127
8555.49 132
8556.37 130
8557.24 131
8558.11 112
8558.99 147
8559.86 129
8560.73 123
8561.61 126
8562.48 140
8563.36 98
8564.23 112
8565.10 118
8565.98 89
8566.85 96
8567.72 99
8568.60 99
8569.47 114
8570.35 133
8571.22 101
8572.09 93
8572.97 98
8573.84 115
8574.72 133
8575.59 92
8576.46 96
8577.34 100
8578.21 108
8579.09 99
8579.96 100
8580.84 108
8581.71 113
8582.59 109
8583.46 138
8584.34 128
8585.21 90
8586.08 102
8586.96 117
8587.83 124
8588.71 115
8589.58 100
8590.46 119
8591.33 126
8592.21 129
8593.08 103
8593.96 128
8594.83 111
8595.71 136
8596.59 110
8597.46 119
8598.34 135
8599.21 118
8600.09 126
8600.96 90
8601.84 86
8602.71 94
8603.59 132
8604.46 130
8605.34 99
8606.22 104
8607.09 104
8607.97 111
8608.84 114
8609.72 129
8610.60 152
8611.47 119
8612.35 112
8613.22 114
8614.10 99
8614.98 101
8615.85 135
8616.73 113
8617.61 122
8618.48 98
8619.36 96
8620.24 103
8621.11 102
8621.99 107
8622.87 111
8623.74 129
8624.62 108
8625.50 96
8626.37 97
8627.25 122
8628.13 132
8629.00 113
8629.88 109
8630.76 109
8631.63 156
8632.51 114
8633.39 109
8634.27 126
8635.14 109
8636.02 123
8636.90 111
8637.77 129
8638.65 142
8639.53 132
8640.41 144
8641.28 124
8642.16 175
8643.04 150
8643.92 135
8644.80 135
8645.67 136
8646.55 140
8647.43 123
8648.31 152
8649.19 143
8650.06 133
8650.94 133
8651.82 126
8652.70 145
8653.58 153
8654.45 155
8655.33 150
8656.21 179
8657.09 163
8657.97 156
8658.85 186
8659.72 140
8660.60 124
8661.48 164
8662.36 151
8663.24 157
8664.12 154
8665.00 155
8665.88 167
8666.75 194
8667.63 142
8668.51 142
8669.39 127
8670.27 130
8671.15 217
8672.03 210
8672.91 175
8673.79 173
8674.67 186
8675.55 196
8676.42 191
8677.30 212
8678.18 186
8679.06 208
8679.94 238
8680.82 216
8681.70 204
8682.58 216
8683.46 207
8684.34 187
8685.22 188
8686.10 173
8686.98 153
8687.86 191
8688.74 183
8689.62 179
8690.50 157
8691.38 150
8692.26 178
8693.14 193
8694.02 221
8694.90 234
8695.78 269
8696.66 299
8697.54 300
8698.42 305
8699.30 326
8700.18 264
8701.07 285
8701.95 234
8702.83 180
8703.71 178
8704.59 194
8705.47 167
8706.35 160
8707.23 164
8708.11 138
8708.99 141
8709.87 125
8710.75 129
8711.64 141
8712.52 127
8713.40 146
8714.28 149
8715.16 128
8716.04 120
8716.92 123
8717.81 132
8718.69 120
8719.57 96
8720.45 99
8721.33 103
8722.21 107
8723.10 131
8723.98 124
8724.86 134
8725.74 122
8726.62 115
8727.50 147
8728.39 145
8729.27 117
8730.15 121
8731.03 124
8731.91 146
8732.80 125
8733.68 112
8734.56 133
8735.44 129
8736.33 139
8737.21 153
8738.09 132
8738.97 136
8739.86 135
8740.74 116
8741.62 123
8742.50 136
8743.39 142
8744.27 124
8745.15 108
8746.04 113
8746.92 124
8747.80 106
8748.68 107
8749.57 110
8750.45 124
8751.33 117
8752.22 113
8753.10 113
8753.98 135
8754.87 126
8755.75 122
8756.63 103
8757.52 143
8758.40 123
8759.28 122
8760.17 135
8761.05 143
8761.94 139
8762.82 138
8763.70 126
8764.59 141
8765.47 135
8766.36 121
8767.24 117
8768.12 105
8769.01 126
8769.89 138
8770.78 122
8771.66 152
8772.54 109
8773.43 133
8774.31 118
8775.20 143
8776.08 128
8776.97 125
8777.85 106
8778.73 125
8779.62 115
8780.50 94
8781.39 116
8782.27 100
8783.16 132
8784.04 107
8784.93 98
8785.81 103
8786.70 112
8787.58 133
8788.47 115
8789.35 111
8790.24 115
8791.12 101
8792.01 99
8792.89 98
8793.78 102
8794.66 127
8795.55 117
8796.44 112
8797.32 95
8798.21 99
8799.09 113
8799.98 105
8800.86 120
8801.75 113
8802.63 92
8803.52 104
8804.41 97
8805.29 113
8806.18 117
8807.06 81
8807.95 81
8808.84 89
8809.72 80
8810.61 93
8811.49 97
8812.38 130
8813.27 109
8814.15 65
8815.04 85
8815.93 111
8816.81 107
8817.70 104
8818.59 98
8819.47 94
8820.36 91
8821.25 107
8822.13 80
8823.02 81
8823.91 74
8824.79 81
8825.68 111
8826.57 76
8827.45 94
8828.34 80
8829.23 100
8830.12 78
8831.00 65
8831.89 89
8832.78 89
8833.66 98
8834.55 91
8835.44 74
8836.33 94
8837.21 93
8838.10 97
8838.99 99
8839.88 97
8840.76 86
8841.65 85
8842.54 79
8843.43 87
8844.32 87
8845.20 72
8846.09 68
8846.98 80
8847.87 60
8848.76 69
8849.64 90
8850.53 77
8851.42 94
8852.31 87
8853.20 96
8854.09 87
8854.97 77
8855.86 74
8856.75 61
8857.64 102
8858.53 72
8859.42 71
8860.30 64
8861.19 77
8862.08 81
8862.97 67
8863.86 76
8864.75 73
8865.64 76
8866.53 80
8867.42 75
8868.30 99
8869.19 91
8870.08 70
8870.97 59
8871.86 60
8872.75 83
8873.64 81
8874.53 61
8875.42 66
8876.31 64
8877.20 48
8878.09 87
8878.98 99
8879.87 76
8880.76 64
8881.65 87
8882.54 71
8883.43 80
8884.32 63
8885.21 73
8886.10 62
8886.99 65
8887.88 66
8888.77 65
8889.66 88
8890.55 81
8891.44 69
8892.33 62
8893.22 76
8894.11 104
8895.00 100
8895.89 66
8896.78 64
8897.67 62
8898.56 54
8899.45 72
8900.34 69
8901.23 52
8902.12 59
8903.01 85
8903.90 80
8904.79 72
8905.69 58
8906.58 70
8907.47 90
8908.36 89
8909.25 50
8910.14 65
8911.03 93
8911.92 80
8912.82 71
8913.71 70
8914.60 67
8915.49 80
8916.38 70
8917.27 74
8918.16 63
8919.06 75
8919.95 70
8920.84 52
8921.73 67
8922.62 62
8923.51 64
8924.41 73
8925.30 57
8926.19 54
8927.08 63
8927.97 83
8928.87 53
8929.76 42
8930.65 66
8931.54 57
8932.43 55
8933.33 67
8934.22 62
8935.11 74
8936.00 54
8936.90 74
8937.79 79
8938.68 64
8939.57 54
8940.47 68
8941.36 59
8942.25 68
8943.15 69
8944.04 66
8944.93 64
8945.82 64
8946.72 66
8947.61 68
8948.50 74
8949.40 91
8950.29 85
8951.18 59
8952.08 64
8952.97 66
8953.86 57
8954.76 77
8955.65 64
8956.54 52
8957.44 41
8958.33 65
8959.22 57
8960.12 62
8961.01 66
8961.91 64
8962.80 58
8963.69 70
8964.59 52
8965.48 64
8966.37 51
8967.27 72
8968.16 69
8969.06 59
8969.95 68
8970.85 63
8971.74 47
8972.63 45
8973.53 52
8974.42 65
8975.32 48
8976.21 57
8977.11 60
8978.00 67
8978.90 58
8979.79 44
8980.68 73
8981.58 72
8982.47 67
8983.37 68
8984.26 54
8985.16 56
8986.05 44
8986.95 58
8987.84 55
8988.74 41
8989.63 46
8990.53 65
8991.42 65
8992.32 53
8993.22 44
8994.11 48
8995.01 55
8995.90 60
8996.80 89
8997.69 59
8998.59 64
8999.48 64
9000.38 58
9001.28 50
9002.17 41
9003.07 41
9003.96 46
9004.86 72
9005.75 64
9006.65 77
9007.55 61
9008.44 54
9009.34 55
9010.23 52
9011.13 60
9012.03 71
9012.92 67
9013.82 65
9014.72 47
9015.61 59
9016.51 79
9017.41 71
9018.30 73
9019.20 64
9020.10 53
9020.99 66
9021.89 58
9022.79 65
9023.68 65
9024.58 56
9025.48 53
9026.37 90
9027.27 97
9028.17 41
9029.06 52
9029.96 56
9030.86 78
9031.76 40
9032.65 54
9033.55 63
9034.45 82
9035.35 68
9036.24 64
9037.14 51
9038.04 45
9038.94 49
9039.83 71
9040.73 46
9041.63 51
9042.53 54
9043.42 64
9044.32 61
9045.22 61
9046.12 64
9047.02 59
9047.91 60
9048.81 58
9049.71 55
9050.61 65
9051.51 52
9052.41 55
9053.30 49
9054.20 54
9055.10 67
9056.00 68
9056.90 56
9057.80 62
9058.69 53
9059.59 62
9060.49 67
9061.39 56
9062.29 56
9063.19 59
9064.09 43
9064.99 49
9065.88 37
9066.78 47
9067.68 54
9068.58 64
9069.48 74
9070.38 61
9071.28 78
9072.18 64
9073.08 59
9073.98 73
9074.88 51
9075.78 71
9076.68 85
9077.58 74
9078.47 75
9079.37 70
9080.27 72
9081.17 80
9082.07 70
9082.97 64
9083.87 56
9084.77 45
9085.67 72
9086.57 60
9087.47 57
9088.37 74
9089.27 69
9090.17 56
9091.07 41
9091.97 56
9092.87 78
9093.77 100
9094.67 71
9095.58 79
9096.48 57
9097.38 63
9098.28 52
9099.18 57
9100.08 59
9100.98 52
9101.88 59
9102.78 65
9103.68 56
9104.58 38
9105.48 41
9106.38 63
9107.28 60
9108.19 52
9109.09 74
9109.99 66
9110.89 56
9111.79 40
9112.69 42
9113.59 51
9114.49 50
9115.40 49
9116.30 86
9117.20 59
9118.10 75
9119.00 64
9119.90 62
9120.81 43
9121.71 41
9122.61 52
9123.51 73
9124.41 61
9125.31 61
9126.22 52
9127.12 57
9128.02 53
9128.92 71
9129.82 64
9130.73 61
9131.63 53
9132.53 49
9133.43 59
9134.34 66
9135.24 69
9136.14 56
9137.04 73
9137.95 51
9138.85 50
9139.75 74
9140.65 69
9141.56 64
9142.46 46
9143.36 36
9144.26 52
9145.17 65
9146.07 77
9146.97 75
9147.88 73
9148.78 54
9149.68 65
9150.59 65
9151.49 55
9152.39 51
9153.29 73
9154.20 59
9155.10 60
9156.01 39
9156.91 55
9157.81 62
9158.72 46
9159.62 46
9160.52 47
9161.43 65
9162.33 55
9163.23 53
9164.14 76
9165.04 51
9165.95 61
9166.85 64
9167.75 68
9168.66 63
9169.56 53
9170.47 37
9171.37 77
9172.27 65
9173.18 66
9174.08 44
9174.99 62
9175.89 62
9176.80 75
9177.70 49
9178.60 60
9179.51 63
9180.41 49
9181.32 64
9182.22 52
9183.13 58
9184.03 63
9184.94 48
9185.84 61
9186.75 65
9187.65 71
9188.56 70
9189.46 76
9190.37 68
9191.27 63
9192.18 72
9193.08 60
9193.99 74
9194.89 59
9195.80 48
9196.71 65
9197.61 51
9198.52 79
9199.42 55
9200.33 69
9201.23 65
9202.14 72
9203.04 49
9203.95 64
9204.86 77
9205.76 67
9206.67 53
9207.57 59
9208.48 77
9209.39 82
9210.29 56
9211.20 71
9212.10 65
9213.01 49
9213.92 46
9214.82 55
9215.73 55
9216.64 71
9217.54 70
9218.45 63
9219.36 76
9220.26 70
9221.17 64
9222.08 49
9222.98 51
9223.89 49
9224.80 56
9225.70 57
9226.61 48
9227.52 72
9228.42 46
9229.33 67
9230.24 55
9231.14 78
9232.05 46
9232.96 52
9233.87 66
9234.77 59
9235.68 45
9236.59 40
9237.50 51
9238.40 61
9239.31 58
9240.22 45
9241.13 40
9242.03 62
9242.94 53
9243.85 54
9244.76 67
9245.66 75
9246.57 65
9247.48 55
9248.39 46
9249.30 38
9250.20 57
9251.11 62
9252.02 62
9252.93 42
9253.84 50
9254.75 65
9255.65 53
9256.56 58
9257.47 49
9258.38 52
9259.29 55
9260.20 58
9261.10 47
9262.01 62
9262.92 71
9263.83 61
9264.74 54
9265.65 40
9266.56 71
9267.47 71
9268.37 69
9269.28 62
9270.19 67
9271.10 57
9272.01 63
9272.92 57
9273.83 65
9274.74 59
9275.65 55
9276.56 61
9277.47 61
9278.38 45
9279.29 65
9280.20 59
9281.11 64
9282.01 53
9282.92 42
9283.83 52
9284.74 91
9285.65 62
9286.56 63
9287.47 60
9288.38 46
9289.29 78
9290.20 69
9291.11 38
9292.02 67
9292.93 60
9293.84 47
9294.75 48
9295.66 43
9296.57 59
9297.49 78
9298.40 77
9299.31 69
9300.22 57
9301.13 49
9302.04 48
9302.95 41
9303.86 43
9304.77 60
9305.68 56
9306.59 64
9307.50 51
9308.41 62
9309.32 79
9310.24 61
9311.15 85
9312.06 41
9312.97 67
9313.88 52
9314.79 73
9315.70 75
9316.61 70
9317.53 68
9318.44 75
9319.35 63
9320.26 53
9321.17 43
9322.08 53
9322.99 49
9323.91 69
9324.82 57
9325.73 51
9326.64 47
9327.55 73
9328.46 61
9329.38 62
9330.29 53
9331.20 57
9332.11 66
9333.03 58
9333.94 71
9334.85 48
9335.76 37
9336.67 43
9337.59 60
9338.50 42
9339.41 48
9340.32 64
9341.24 65
9342.15 54
9343.06 85
9343.97 59
9344.89 44
9345.80 60
9346.71 56
9347.63 66
9348.54 57
9349.45 89
9350.36 66
9351.28 68
9352.19 60
9353.10 49
9354.02 65
9354.93 60
9355.84 58
9356.76 57
9357.67 48
9358.58 45
9359.50 67
9360.41 69
9361.32 73
9362.24 68
9363.15 82
9364.06 88
9364.98 55
9365.89 60
9366.81 53
9367.72 53
9368.63 71
9369.55 84
9370.46 57
9371.38 55
9372.29 73
9373.20 51
9374.12 51
9375.03 75
9375.95 67
9376.86 59
9377.77 60
9378.69 62
9379.60 61
9380.52 68
9381.43 78
9382.35 59
9383.26 58
9384.18 59
9385.09 56
9386.01 61
9386.92 56
9387.83 86
9388.75 66
9389.66 70
9390.58 82
9391.49 72
9392.41 61
9393.32 79
9394.24 64
9395.16 85
9396.07 64
9396.99 75
9397.90 92
9398.82 67
9399.73 69
9400.65 68
9401.56 60
9402.48 61
9403.39 52
9404.31 67
9405.22 60
9406.14 55
9407.06 60
9407.97 45
9408.89 71
9409.80 50
9410.72 74
9411.64 76
9412.55 61
9413.47 57
9414.38 80
9415.30 78
9416.22 78
9417.13 51
9418.05 50
9418.97 56
9419.88 60
9420.80 58
9421.71 55
9422.63 56
9423.55 59
9424.46 64
9425.38 78
9426.30 75
9427.21 50
9428.13 70
9429.05 73
9429.96 87
9430.88 69
9431.80 70
9432.72 82
9433.63 82
9434.55 60
9435.47 71
9436.38 81
9437.30 59
9438.22 62
9439.14 75
9440.05 103
9440.97 55
9441.89 62
9442.81 42
9443.72 43
9444.64 59
9445.56 85
9446.48 67
9447.39 93
9448.31 70
9449.23 80
9450.15 90
9451.07 61
9451.98 65
9452.90 63
9453.82 73
9454.74 76
9455.66 55
9456.57 54
9457.49 53
9458.41 78
9459.33 64
9460.25 100
9461.16 80
9462.08 71
9463.00 60
9463.92 81
9464.84 80
9465.76 72
9466.68 82
9467.59 88
9468.51 78
9469.43 59
9470.35 66
9471.27 80
9472.19 64
9473.11 82
9474.03 79
9474.95 76
9475.87 71
9476.78 61
9477.70 69
9478.62 67
9479.54 62
9480.46 80
9481.38 74
9482.30 64
9483.22 79
9484.14 81
9485.06 67
9485.98 68
9486.90 62
9487.82 72
9488.74 79
9489.66 80
9490.58 69
9491.50 53
9492.42 58
9493.34 60
9494.26 57
9495.18 78
9496.10 98
9497.02 83
9497.94 67
9498.86 86
9499.78 67
9500.70 71
9501.62 67
9502.54 66
9503.46 64
9504.38 71
9505.30 69
9506.22 57
9507.14 65
9508.06 78
9508.98 98
9509.90 61
9510.82 74
9511.75 74
9512.67 89
9513.59 94
9514.51 70
9515.43 63
9516.35 81
9517.27 66
9518.19 71
9519.11 73
9520.03 93
9520.96 79
9521.88 88
9522.80 67
9523.72 87
9524.64 91
9525.56 60
9526.48 73
9527.41 56
9528.33 64
9529.25 66
9530.17 81
9531.09 77
9532.02 75
9532.94 62
9533.86 56
9534.78 64
9535.70 75
9536.63 78
9537.55 100
9538.47 75
9539.39 101
9540.31 117
9541.24 85
9542.16 76
9543.08 101
9544.00 106
9544.93 73
9545.85 84
9546.77 96
9547.69 94
9548.62 53
9549.54 59
9550.46 79
9551.38 74
9552.31 120
9553.23 86
9554.15 76
9555.08 79
9556.00 83
9556.92 81
9557.84 59
9558.77 72
9559.69 72
9560.61 63
9561.54 86
9562.46 79
9563.38 67
9564.31 73
9565.23 100
9566.15 73
9567.08 92
9568.00 81
9568.93 63
9569.85 88
9570.77 73
9571.70 69
9572.62 66
9573.54 78
9574.47 76
9575.39 67
9576.32 69
9577.24 58
9578.16 79
9579.09 77
9580.01 76
9580.94 91
9581.86 58
9582.78 54
9583.71 59
9584.63 76
9585.56 76
9586.48 58
9587.41 73
9588.33 83
9589.26 62
9590.18 61
9591.11 72
9592.03 63
9592.96 64
9593.88 61
9594.80 55
9595.73 77
9596.65 83
9597.58 91
9598.50 95
9599.43 72
9600.35 63
9601.28 87
9602.21 89
9603.13 72
9604.06 85
9604.98 95
9605.91 107
9606.83 113
9607.76 93
9608.68 73
9609.61 78
9610.53 74
9611.46 84
9612.39 73
9613.31 78
9614.24 77
9615.16 112
9616.09 108
9617.02 84
9617.94 106
9618.87 88
9619.79 80
9620.72 102
9621.65 93
9622.57 84
9623.50 83
9624.42 78
9625.35 98
9626.28 72
9627.20 48
9628.13 79
9629.06 105
9629.98 111
9630.91 80
9631.84 109
9632.76 105
9633.69 77
9634.62 109
9635.54 112
9636.47 100
9637.40 97
9638.32 110
9639.25 93
9640.18 110
9641.11 122
9642.03 107
9642.96 88
9643.89 92
9644.81 94
9645.74 104
9646.67 113
9647.60 118
9648.52 88
9649.45 108
9650.38 131
9651.31 121
9652.23 102
9653.16 109
9654.09 109
9655.02 117
9655.95 144
9656.87 100
9657.80 96
9658.73 102
9659.66 143
9660.58 105
9661.51 98
9662.44 108
9663.37 113
9664.30 97
9665.23 103
9666.15 106
9667.08 92
9668.01 87
9668.94 75
9669.87 105
9670.80 104
9671.73 99
9672.65 113
9673.58 81
9674.51 104
9675.44 128
9676.37 88
9677.30 97
9678.23 92
9679.16 94
9680.08 124
9681.01 125
9681.94 76
9682.87 81
9683.80 116
9684.73 125
9685.66 121
9686.59 111
9687.52 93
9688.45 87
9689.38 97
9690.31 74
9691.24 88
9692.17 101
9693.09 78
9694.02 87
9694.95 122
9695.88 102
9696.81 89
9697.74 90
9698.67 97
9699.60 128
9700.53 105
9701.46 80
9702.39 81
9703.32 96
9704.25 98
9705.18 107
9706.11 90
9707.04 97
9707.97 102
9708.91 103
9709.84 77
9710.77 93
9711.70 92
9712.63 99
9713.56 80
9714.49 88
9715.42 93
9716.35 97
9717.28 95
9718.21 80
9719.14 112
9720.07 99
9721.00 89
9721.93 84
9722.87 99
9723.80 85
9724.73 88
9725.66 76
9726.59 106
9727.52 102
9728.45 94
9729.38 92
9730.32 83
9731.25 66
9732.18 67
9733.11 95
9734.04 101
9734.97 87
9735.91 93
9736.84 98
9737.77 92
9738.70 87
9739.63 99
9740.56 106
9741.50 105
9742.43 97
9743.36 85
9744.29 73
9745.22 69
9746.16 89
9747.09 91
9748.02 105
9748.95 86
9749.89 87
9750.82 93
9751.75 76
9752.68 65
9753.62 81
9754.55 92
9755.48 80
9756.41 64
9757.35 90
9758.28 94
9759.21 93
9760.14 66
9761.08 80
9762.01 76
9762.94 89
9763.88 88
9764.81 86
9765.74 63
9766.68 96
9767.61 97
9768.54 92
9769.48 104
9770.41 68
9771.34 84
9772.28 82
9773.21 92
9774.14 79
9775.08 59
9776.01 75
9776.94 84
9777.88 115
9778.81 81
9779.74 61
9780.68 71
9781.61 88
9782.55 73
9783.48 62
9784.41 73
9785.35 96
9786.28 74
9787.22 82
9788.15 110
9789.08 70
9790.02 89
9790.95 80
9791.89 59
9792.82 87
9793.76 60
9794.69 69
9795.63 92
9796.56 92
9797.49 50
9798.43 74
9799.36 74
9800.30 77
9801.23 98
9802.17 94
9803.10 80
9804.04 87
9804.97 74
9805.91 85
9806.84 63
9807.78 90
9808.71 91
9809.65 84
9810.58 70
9811.52 78
9812.45 99
9813.39 80
9814.33 61
9815.26 65
9816.20 70
9817.13 71
9818.07 68
9819.00 92
9819.94 79
9820.87 64
9821.81 58
9822.75 73
9823.68 72
9824.62 59
9825.55 48
9826.49 71
9827.43 71
9828.36 75
9829.30 58
9830.23 70
9831.17 86
9832.11 56
9833.04 38
9833.98 62
9834.92 54
9835.85 62
9836.79 78
9837.73 72
9838.66 69
9839.60 63
9840.54 59
9841.47 58
9842.41 52
9843.35 58
9844.28 82
9845.22 70
9846.16 64
9847.09 68
9848.03 71
9848.97 81
9849.90 70
9850.84 80
9851.78 66
9852.72 103
9853.65 86
9854.59 56
9855.53 61
9856.47 63
9857.40 76
9858.34 75
9859.28 78
9860.22 58
9861.15 77
9862.09 71
9863.03 41
9863.97 51
9864.90 60
9865.84 69
9866.78 94
9867.72 73
9868.66 51
9869.59 82
9870.53 72
9871.47 68
9872.41 73
9873.35 95
9874.29 74
9875.22 74
9876.16 60
9877.10 61
9878.04 55
9878.98 88
9879.92 90
9880.85 75
9881.79 62
9882.73 57
9883.67 56
9884.61 61
9885.55 67
9886.49 72
9887.43 95
9888.37 91
9889.30 80
9890.24 66
9891.18 82
9892.12 51
9893.06 62
9894.00 56
9894.94 64
9895.88 69
9896.82 63
9897.76 59
9898.70 70
9899.64 50
9900.58 64
9901.52 59
9902.45 57
9903.39 62
9904.33 59
9905.27 63
9906.21 64
9907.15 68
9908.09 62
9909.03 71
9909.97 89
9910.91 62
9911.85 74
9912.79 93
9913.73 60
9914.67 72
9915.61 65
9916.55 81
9917.49 84
9918.44 80
9919.38 50
9920.32 49
9921.26 55
9922.20 76
9923.14 87
9924.08 65
9925.02 83
9925.96 104
9926.90 97
9927.84 80
9928.78 85
9929.72 76
9930.66 82
9931.61 88
9932.55 97
9933.49 85
9934.43 90
9935.37 89
9936.31 97
9937.25 81
9938.19 64
9939.14 84
9940.08 73
9941.02 48
9941.96 56
9942.90 65
9943.84 63
9944.78 89
9945.73 92
9946.67 73
9947.61 67
9948.55 52
9949.49 46
9950.44 66
9951.38 67
9952.32 65
9953.26 63
9954.20 71
9955.15 68
9956.09 58
9957.03 45
9957.97 41
9958.91 70
9959.86 60
9960.80 68
9961.74 115
9962.68 58
9963.63 55
9964.57 62
9965.51 72
9966.45 68
9967.40 63
9968.34 93
9969.28 92
9970.23 89
9971.17 74
9972.11 70
9973.05 61
9974.00 54
9974.94 64
9975.88 42
9976.83 69
9977.77 64
9978.71 78
9979.66 63
9980.60 69
9981.54 77
9982.49 58
9983.43 51
9984.37 60
9985.32 59
9986.26 61
9987.20 67
9988.15 57
9989.09 62
9990.04 54
9990.98 67
9991.92 79
9992.87 66
9993.81 41
9994.76 48
9995.70 60
9996.64 59
9997.59 67
9998.53 77
9999.48 74
10000.42 71
10001.36 62
10002.31 48
10003.25 74
10004.20 72
10005.14 41
10006.09 50
10007.03 65
10007.98 59
10008.92 41
10009.87 54
10010.81 60
10011.76 37
10012.70 64
10013.64 78
10014.59 52
10015.53 75
10016.48 76
10017.43 75
10018.37 50
10019.32 48
10020.26 45
10021.21 60
10022.15 63
10023.10 73
10024.04 58
10024.99 56
10025.93 73
10026.88 73
10027.82 57
10028.77 61
10029.72 60
10030.66 55
10031.61 72
10032.55 57
10033.50 60
10034.44 45
10035.39 52
10036.34 56
10037.28 58
10038.23 86
10039.17 68
10040.12 64
10041.07 78
10042.01 70
10042.96 59
10043.91 64
10044.85 68
10045.80 72
10046.74 67
10047.69 60
10048.64 54
10049.58 50
10050.53 73
10051.48 50
10052.42 50
10053.37 41
10054.32 59
10055.27 54
10056.21 47
10057.16 64
10058.11 51
10059.05 49
10060.00 78
10060.95 51
10061.89 51
10062.84 62
10063.79 47
10064.74 63
10065.68 60
10066.63 57
10067.58 54
10068.53 42
10069.47 47
10070.42 44
10071.37 55
10072.32 59
10073.26 59
10074.21 73
10075.16 54
10076.11 48
10077.06 70
10078.00 71
10078.95 54
10079.90 43
10080.85 39
10081.80 54
10082.74 60
10083.69 61
10084.64 45
10085.59 53
10086.54 72
10087.49 50
10088.43 63
10089.38 42
10090.33 62
10091.28 52
10092.23 47
10093.18 45
10094.13 62
10095.07 67
10096.02 43
10096.97 41
10097.92 43
10098.87 49
10099.82 49
10100.77 44
10101.72 66
10102.67 69
10103.61 52
10104.56 48
10105.51 51
10106.46 56
10107.41 66
10108.36 56
10109.31 53
10110.26 66
10111.21 45
10112.16 56
10113.11 44
10114.06 58
10115.01 50
10115.96 45
10116.91 53
10117.86 50
10118.81 55
10119.76 50
10120.71 46
10121.66 46
10122.61 68
10123.56 54
10124.51 40
10125.46 44
10126.41 61
10127.36 58
10128.31 59
10129.26 58
10130.21 56
10131.16 59
10132.11 53
10133.06 75
10134.01 41
10134.96 54
10135.91 64
10136.86 49
10137.81 46
10138.76 49
10139.72 49
10140.67 56
10141.62 47
10142.57 65
10143.52 63
10144.47 56
10145.42 45
10146.37 49
10147.32 60
10148.28 46
10149.23 52
10150.18 54
10151.13 84
10152.08 55
10153.03 53
10153.98 61
10154.94 65
10155.89 53
10156.84 48
10157.79 48
10158.74 52
10159.69 62
10160.65 54
10161.60 45
10162.55 65
10163.50 58
10164.45 63
10165.41 69
10166.36 77
10167.31 55
10168.26 39
10169.21 50
10170.17 52
10171.12 41
10172.07 64
10173.02 52
10173.98 55
10174.93 57
10175.88 51
10176.83 67
10177.79 64
10178.74 47
10179.69 62
10180.64 52
10181.60 60
10182.55 59
10183.50 42
10184.46 54
10185.41 51
10186.36 62
10187.32 60
10188.27 60
10189.22 48
10190.18 55
10191.13 54
10192.08 39
10193.03 64
10193.99 52
10194.94 60
10195.90 66
10196.85 53
10197.80 60
10198.76 62
10199.71 61
10200.66 57
10201.62 49
10202.57 53
10203.52 37
10204.48 69
10205.43 56
10206.39 45
10207.34 64
10208.29 58
10209.25 46
10210.20 65
10211.16 63
10212.11 67
10213.07 76
10214.02 52
10214.97 48
10215.93 55
10216.88 67
10217.84 52
10218.79 72
10219.75 83
10220.70 71
10221.66 62
10222.61 56
10223.57 65
10224.52 47
10225.48 61
10226.43 65
10227.39 50
10228.34 52
10229.30 68
10230.25 69
10231.21 58
10232.16 67
10233.12 70
10234.07 81
10235.03 72
10235.98 59
10236.94 61
10237.89 69
10238.85 61
10239.80 79
10240.76 98
10241.72 70
10242.67 71
10243.63 66
10244.58 58
10245.54 81
10246.49 84
10247.45 82
10248.41 75
10249.36 68
10250.32 58
10251.27 39
10252.23 51
10253.19 52
10254.14 44
10255.10 42
10256.06 56
10257.01 66
10257.97 67
10258.92 37
10259.88 45
10260.84 62
10261.79 54
10262.75 53
10263.71 47
10264.66 62
10265.62 50
10266.58 39
10267.53 70
10268.49 50
10269.45 45
10270.41 46
10271.36 71
10272.32 51
10273.28 38
10274.23 49
10275.19 61
10276.15 82
10277.11 46
10278.06 55
10279.02 48
10279.98 43
10280.94 42
10281.89 36
10282.85 54
10283.81 58
10284.77 65
10285.72 39
10286.68 34
10287.64 56
10288.60 55
10289.55 56
10290.51 48
10291.47 49
10292.43 42
10293.39 49
10294.34 70
10295.30 62
10296.26 49
10297.22 50
10298.18 58
10299.14 45
10300.09 39
10301.05 51
10302.01 37
10302.97 76
10303.93 68
10304.89 47
10305.85 54
10306.80 78
10307.76 74
10308.72 54
10309.68 50
10310.64 60
10311.60 51
10312.56 43
10313.52 59
10314.47 50
10315.43 48
10316.39 66
10317.35 48
10318.31 43
10319.27 43
10320.23 61
10321.19 60
10322.15 57
10323.11 55
10324.07 74
10325.03 59
10325.99 59
10326.95 71
10327.91 49
10328.87 48
10329.83 40
10330.79 43
10331.75 58
10332.71 65
10333.67 47
10334.63 52
10335.59 77
10336.55 70
10337.51 55
10338.47 61
10339.43 62
10340.39 62
10341.35 44
10342.31 53
10343.27 47
10344.23 53
10345.19 65
10346.15 53
10347.11 39
10348.07 46
10349.03 39
10349.99 43
10350.95 60
10351.91 51
10352.87 82
10353.83 65
10354.79 39
10355.76 64
10356.72 78
10357.68 53
10358.64 50
10359.60 53
10360.56 52
10361.52 52
10362.48 40
10363.45 44
10364.41 37
10365.37 51
10366.33 49
10367.29 38
10368.25 89
10369.21 80
10370.18 59
10371.14 70
10372.10 53
10373.06 33
10374.02 44
10374.98 67
10375.95 44
10376.91 48
10377.87 44
10378.83 48
10379.79 53
10380.76 66
10381.72 49
10382.68 59
10383.64 40
10384.61 44
10385.57 46
10386.53 57
10387.49 69
10388.46 53
10389.42 60
10390.38 58
10391.34 42
10392.31 45
10393.27 59
10394.23 61
10395.19 59
10396.16 43
10397.12 51
10398.08 51
10399.05 57
10400.01 62
10400.97 76
10401.93 93
10402.90 75
10403.86 72
10404.82 47
10405.79 49
10406.75 33
10407.71 42
10408.68 48
10409.64 48
10410.60 52
10411.57 59
10412.53 57
10413.50 49
10414.46 76
10415.42 49
10416.39 70
10417.35 40
10418.31 63
10419.28 76
10420.24 40
10421.21 55
10422.17 51
10423.13 57
10424.10 55
10425.06 60
10426.03 63
10426.99 57
10427.96 70
10428.92 83
10429.88 70
10430.85 73
10431.81 62
10432.78 60
10433.74 67
10434.71 62
10435.67 55
10436.64 59
10437.60 51
10438.57 34
10439.53 41
10440.50 55
10441.46 58
10442.43 63
10443.39 63
10444.36 61
10445.32 51
10446.29 46
10447.25 57
10448.22 56
10449.18 46
10450.15 49
10451.11 95
10452.08 62
10453.04 49
10454.01 61
10454.97 55
10455.94 45
10456.91 53
10457.87 56
10458.84 47
10459.80 43
10460.77 35
10461.73 62
10462.70 65
10463.67 56
10464.63 55
10465.60 50
10466.56 68
10467.53 68
10468.50 51
10469.46 43
10470.43 73
10471.40 83
10472.36 53
10473.33 57
10474.30 50
10475.26 36
10476.23 60
10477.19 49
10478.16 53
10479.13 58
10480.09 72
10481.06 60
10482.03 39
10483.00 53
10483.96 45
10484.93 41
10485.90 43
10486.86 49
10487.83 56
10488.80 49
10489.76 44
10490.73 55
10491.70 52
10492.67 59
10493.63 43
10494.60 47
10495.57 68
10496.54 51
10497.50 76
10498.47 71
10499.44 47
10500.41 52
10501.37 47
10502.34 47
10503.31 37
10504.28 55
10505.25 59
10506.21 38
10507.18 57
10508.15 56
10509.12 73
10510.09 55
10511.05 51
10512.02 61
10512.99 72
10513.96 44
10514.93 43
10515.90 42
10516.86 60
10517.83 66
10518.80 40
10519.77 46
10520.74 46
10521.71 45
10522.68 38
10523.64 46
10524.61 52
10525.58 55
10526.55 47
10527.52 60
10528.49 50
10529.46 60
10530.43 50
10531.40 52
10532.36 49
10533.33 57
10534.30 65
10535.27 86
10536.24 83
10537.21 49
10538.18 41
10539.15 67
10540.12 63
10541.09 36
10542.06 51
10543.03 54
10544.00 61
10544.97 37
10545.94 56
10546.91 49
10547.88 47
10548.85 35
10549.82 59
10550.79 51
10551.76 60
10552.73 101
10553.70 52
10554.67 42
10555.64 60
10556.61 46
10557.58 61
10558.55 53
10559.52 52
10560.49 34
10561.46 53
10562.43 67
10563.40 55
10564.37 48
10565.34 53
10566.31 45
10567.28 73
10568.25 58
10569.23 48
10570.20 56
10571.17 64
10572.14 54
10573.11 47
10574.08 52
10575.05 60
10576.02 52
10576.99 61
10577.96 48
10578.94 48
10579.91 45
10580.88 41
10581.85 55
10582.82 52
10583.79 53
10584.76 55
10585.74 51
10586.71 49
10587.68 42
10588.65 39
10589.62 47
10590.60 63
10591.57 48
10592.54 51
10593.51 60
10594.48 43
10595.45 39
10596.43 68
10597.40 55
10598.37 52
10599.34 57
10600.32 72
10601.29 52
10602.26 47
10603.23 51
10604.21 57
10605.18 55
10606.15 48
10607.12 45
10608.10 51
10609.07 52
10610.04 78
10611.01 66
10611.99 58
10612.96 64
10613.93 61
10614.91 51
10615.88 53
10616.85 48
10617.82 75
10618.80 78
10619.77 71
10620.74 62
10621.72 52
10622.69 53
10623.66 44
10624.64 60
10625.61 44
10626.58 52
10627.56 57
10628.53 62
10629.51 66
10630.48 55
10631.45 42
10632.43 54
10633.40 52
10634.37 52
10635.35 61
10636.32 57
10637.30 59
10638.27 46
10639.24 62
10640.22 59
10641.19 49
10642.17 67
10643.14 68
10644.11 78
10645.09 69
10646.06 73
10647.04 57
10648.01 54
10648.99 29
10649.96 44
10650.94 66
10651.91 54
10652.89 58
10653.86 53
10654.83 55
10655.81 58
10656.78 55
10657.76 61
10658.73 65
10659.71 66
10660.68 66
10661.66 59
10662.63 60
10663.61 68
10664.59 49
10665.56 53
10666.54 63
10667.51 52
10668.49 41
10669.46 46
10670.44 60
10671.41 46
10672.39 57
10673.36 51
10674.34 58
10675.32 49
10676.29 75
10677.27 72
10678.24 61
10679.22 52
10680.19 52
10681.17 59
10682.15 59
10683.12 37
10684.10 49
10685.08 50
10686.05 44
10687.03 42
10688.00 75
10688.98 60
10689.96 71
10690.93 54
10691.91 65
10692.89 60
10693.86 44
10694.84 30
10695.82 45
10696.79 35
10697.77 50
10698.75 64
10699.72 57
10700.70 60
10701.68 48
10702.65 38
10703.63 40
10704.61 39
10705.59 50
10706.56 45
10707.54 50
10708.52 42
10709.49 60
10710.47 52
10711.45 59
10712.43 54
10713.40 47
10714.38 54
10715.36 44
10716.34 50
10717.31 63
10718.29 60
10719.27 48
10720.25 51
10721.22 75
10722.20 50
10723.18 48
10724.16 56
10725.14 61
10726.11 57
10727.09 55
10728.07 57
10729.05 76
10730.03 64
10731.01 59
10731.98 46
10732.96 43
10733.94 62
10734.92 37
10735.90 51
10736.88 67
10737.85 50
10738.83 56
10739.81 49
10740.79 45
10741.77 46
10742.75 46
10743.73 46
10744.71 56
10745.69 58
10746.66 44
10747.64 41
10748.62 53
10749.60 72
10750.58 49
10751.56 51
10752.54 53
10753.52 54
10754.50 61
10755.48 61
10756.46 61
10757.44 51
10758.42 56
10759.39 64
10760.37 50
10761.35 50
10762.33 60
10763.31 62
10764.29 71
10765.27 68
10766.25 48
10767.23 60
10768.21 67
10769.19 90
10770.17 49
10771.15 64
10772.13 62
10773.11 35
10774.09 39
10775.07 37
10776.05 50
10777.03 67
10778.02 70
10779.00 43
10779.98 71
10780.96 53
10781.94 47
10782.92 62
10783.90 56
10784.88 66
10785.86 59
10786.84 49
10787.82 57
10788.80 45
10789.78 52
10790.76 64
10791.75 72
10792.73 49
10793.71 44
10794.69 42
10795.67 50
10796.65 59
10797.63 73
10798.61 57
10799.60 72
10800.58 48
10801.56 46
10802.54 71
10803.52 66
10804.50 55
10805.49 65
10806.47 56
10807.45 53
10808.43 51
10809.41 37
10810.39 33
10811.38 39
10812.36 46
10813.34 51
10814.32 60
10815.30 77
10816.29 52
10817.27 56
10818.25 60
10819.23 71
10820.22 54
10821.20 60
10822.18 41
10823.16 45
10824.15 44
10825.13 40
10826.11 48
10827.09 65
10828.08 55
10829.06 58
10830.04 74
10831.02 50
10832.01 59
10832.99 54
10833.97 41
10834.96 66
10835.94 69
10836.92 62
10837.91 51
10838.89 46
10839.87 41
10840.85 56
10841.84 33
10842.82 49
10843.81 64
10844.79 58
10845.77 55
10846.76 60
10847.74 50
10848.72 36
10849.71 42
10850.69 45
10851.67 58
10852.66 38
10853.64 57
10854.63 87
10855.61 62
10856.59 49
10857.58 54
10858.56 58
10859.55 58
10860.53 49
10861.51 46
10862.50 37
10863.48 72
10864.47 66
10865.45 69
10866.44 67
10867.42 59
10868.41 59
10869.39 61
10870.37 48
10871.36 36
10872.34 71
10873.33 53
10874.31 63
10875.30 54
10876.28 68
10877.27 61
10878.25 43
10879.24 73
10880.22 60
10881.21 67
10882.19 73
10883.18 79
10884.16 72
10885.15 65
10886.13 80
10887.12 60
10888.11 66
10889.09 59
10890.08 61
10891.06 41
10892.05 60
10893.03 74
10894.02 67
10895.00 45
10895.99 72
10896.98 64
10897.96 54
10898.95 62
10899.93 64
10900.92 65
10901.91 64
10902.89 70
10903.88 79
10904.86 81
10905.85 86
10906.84 68
10907.82 64
10908.81 67
10909.80 62
10910.78 59
10911.77 67
10912.76 56
10913.74 73
10914.73 62
10915.72 60
10916.70 91
10917.69 75
10918.68 83
10919.66 63
10920.65 65
10921.64 75
10922.62 95
10923.61 96
10924.60 73
10925.58 55
10926.57 57
10927.56 80
10928.55 66
10929.53 64
10930.52 55
10931.51 66
10932.50 65
10933.48 75
10934.47 73
10935.46 67
10936.45 73
10937.43 72
10938.42 67
10939.41 66
10940.40 80
10941.38 86
10942.37 99
10943.36 100
10944.35 79
10945.34 81
10946.32 86
10947.31 101
10948.30 90
10949.29 75
10950.28 57
10951.27 75
10952.25 72
10953.24 55
10954.23 72
10955.22 96
10956.21 77
10957.20 83
10958.18 87
10959.17 76
10960.16 86
10961.15 84
10962.14 85
10963.13 84
10964.12 85
10965.11 94
10966.10 104
10967.08 72
10968.07 94
10969.06 103
10970.05 78
10971.04 99
10972.03 77
10973.02 72
10974.01 92
10975.00 69
10975.99 68
10976.98 88
10977.97 91
10978.96 76
10979.95 91
10980.94 69
10981.92 74
10982.91 77
10983.90 79
10984.89 79
10985.88 80
10986.87 63
10987.86 81
10988.85 96
10989.84 104
10990.83 84
10991.82 85
10992.81 93
10993.80 94
10994.79 91
10995.78 100
10996.78 84
10997.77 92
10998.76 96
10999.75 90
11000.74 92
11001.73 114
11002.72 123
11003.71 111
11004.70 85
11005.69 99
11006.68 125
11007.67 124
11008.66 127
11009.65 96
11010.64 115
11011.64 88
11012.63 85
11013.62 95
11014.61 63
11015.60 86
11016.59 108
11017.58 87
11018.57 56
11019.57 77
11020.56 83
11021.55 67
11022.54 66
11023.53 66
11024.52 76
11025.51 75
11026.51 60
11027.50 70
11028.49 82
11029.48 66
11030.47 73
11031.47 82
11032.46 77
11033.45 63
11034.44 69
11035.43 66
11036.43 69
11037.42 58
11038.41 61
11039.40 66
11040.39 55
11041.39 57
11042.38 52
11043.37 59
11044.36 48
11045.36 64
11046.35 67
11047.34 55
11048.34 73
11049.33 67
11050.32 48
11051.31 74
11052.31 59
11053.30 56
11054.29 63
11055.29 76
11056.28 68
11057.27 55
11058.26 65
11059.26 60
11060.25 59
11061.24 60
11062.24 50
11063.23 60
11064.22 54
11065.22 51
11066.21 63
11067.20 61
11068.20 55
11069.19 62
11070.19 63
11071.18 62
11072.17 65
11073.17 64
11074.16 65
11075.15 71
11076.15 54
11077.14 50
11078.14 63
11079.13 56
11080.12 57
11081.12 68
11082.11 67
11083.11 71
11084.10 59
11085.10 55
11086.09 82
11087.08 58
11088.08 74
11089.07 81
11090.07 89
11091.06 87
11092.06 66
11093.05 63
11094.05 78
11095.04 44
11096.04 64
11097.03 70
11098.03 65
11099.02 61
11100.02 64
11101.01 39
11102.01 57
11103.00 41
11104.00 54
11104.99 40
11105.99 66
11106.98 71
11107.98 72
11108.97 51
11109.97 47
11110.96 50
11111.96 58
11112.95 58
11113.95 57
11114.95 50
11115.94 51
11116.94 75
11117.93 60
11118.93 51
11119.93 64
11120.92 57
11121.92 68
11122.91 69
11123.91 63
11124.91 61
11125.90 55
11126.90 64
11127.89 55
11128.89 58
11129.89 76
11130.88 69
11131.88 64
11132.88 62
11133.87 64
11134.87 65
11135.87 66
11136.86 56
11137.86 51
11138.86 53
11139.85 36
11140.85 49
11141.85 59
11142.84 55
11143.84 28
11144.84 34
11145.83 55
11146.83 47
11147.83 40
11148.83 45
11149.82 52
11150.82 66
11151.82 50
11152.82 50
11153.81 63
11154.81 57
11155.81 49
11156.80 39
11157.80 44
11158.80 43
11159.80 48
11160.80 43
11161.79 62
11162.79 53
11163.79 45
11164.79 66
11165.78 76
11166.78 45
11167.78 48
11168.78 49
11169.78 32
11170.78 43
11171.77 47
11172.77 56
11173.77 55
11174.77 54
11175.77 44
11176.77 34
11177.76 41
11178.76 62
11179.76 58
11180.76 58
11181.76 48
11182.76 49
11183.76 55
11184.75 53
11185.75 50
11186.75 31
11187.75 49
11188.75 36
11189.75 41
11190.75 56
11191.75 54
11192.75 55
11193.75 63
11194.75 52
11195.74 57
11196.74 55
11197.74 63
11198.74 54
11199.74 42
11200.74 48
11201.74 43
11202.74 59
11203.74 38
11204.74 44
11205.74 35
11206.74 49
11207.74 37
11208.74 48
11209.74 51
11210.74 61
11211.74 54
11212.74 54
11213.74 58
11214.74 56
11215.74 53
11216.74 66
11217.74 52
11218.74 37
11219.74 47
11220.74 58
11221.74 62
11222.74 53
11223.74 41
11224.74 43
11225.74 51
11226.74 38
11227.75 41
11228.75 47
11229.75 63
11230.75 58
11231.75 48
11232.75 40
11233.75 49
11234.75 70
11235.75 56
11236.75 38
11237.76 39
11238.76 59
11239.76 63
11240.76 45
11241.76 39
11242.76 50
11243.76 36
11244.76 38
11245.77 65
11246.77 54
11247.77 51
11248.77 47
11249.77 44
11250.77 62
11251.78 64
11252.78 61
11253.78 59
11254.78 54
11255.78 41
11256.79 50
11257.79 46
11258.79 72
11259.79 76
11260.79 53
11261.80 56
11262.80 56
11263.80 54
11264.80 57
11265.81 55
11266.81 57
11267.81 55
11268.81 55
11269.82 66
11270.82 70
11271.82 54
11272.82 66
11273.83 52
11274.83 44
11275.83 51
11276.84 41
11277.84 63
11278.84 74
11279.85 68
11280.85 65
11281.85 46
11282.85 63
11283.86 60
11284.86 51
11285.86 54
11286.87 51
11287.87 55
11288.87 62
11289.88 59
11290.88 65
11291.89 75
11292.89 54
11293.89 46
11294.90 49
11295.90 55
11296.90 38
11297.91 53
11298.91 69
11299.92 65
11300.92 57
11301.92 37
11302.93 59
11303.93 49
11304.94 38
11305.94 50
11306.94 62
11307.95 59
11308.95 49
11309.96 53
11310.96 35
11311.97 41
11312.97 54
11313.98 49
11314.98 47
11315.98 47
11316.99 53
11317.99 85
11319.00 62
11320.00 62
11321.01 62
11322.01 66
11323.02 73
11324.02 55
11325.03 55
11326.03 61
11327.04 72
11328.04 41
11329.05 56
11330.05 44
11331.06 33
11332.07 73
11333.07 50
11334.08 63
11335.08 51
11336.09 37
11337.09 74
11338.10 34
11339.10 47
11340.11 65
11341.12 58
11342.12 74
11343.13 61
11344.13 56
11345.14 53
11346.15 68
11347.15 74
11348.16 61
11349.16 54
11350.17 49
11351.18 51
11352.18 53
11353.19 49
11354.20 70
11355.20 58
11356.21 45
11357.21 46
11358.22 44
11359.23 47
11360.23 44
11361.24 48
11362.25 47
11363.25 63
11364.26 69
11365.27 45
11366.28 41
11367.28 46
11368.29 47
11369.30 63
11370.30 49
11371.31 38
11372.32 49
11373.32 35
11374.33 57
11375.34 60
11376.35 55
11377.35 43
11378.36 60
11379.37 59
11380.38 39
11381.38 53
11382.39 47
11383.40 74
11384.41 65
11385.41 62
11386.42 49
11387.43 60
11388.44 52
11389.45 49
11390.45 54
11391.46 43
11392.47 37
11393.48 42
11394.49 45
11395.49 59
11396.50 50
11397.51 54
11398.52 57
11399.53 51
11400.54 47
11401.55 42
11402.55 61
11403.56 52
11404.57 50
11405.58 47
11406.59 49
11407.60 49
11408.61 56
11409.61 45
11410.62 52
11411.63 64
11412.64 54
11413.65 54
11414.66 63
11415.67 54
11416.68 46
11417.69 60
11418.70 51
11419.71 59
11420.71 48
11421.72 50
11422.73 80
11423.74 62
11424.75 38
11425.76 41
11426.77 47
11427.78 56
11428.79 66
11429.80 37
11430.81 54
11431.82 45
11432.83 59
11433.84 43
11434.85 46
11435.86 49
11436.87 58
11437.88 51
11438.89 67
11439.90 63
11440.91 43
11441.92 57
11442.93 61
11443.94 52
11444.95 40
11445.96 47
11446.97 68
11447.98 73
11448.99 47
11450.00 44
11451.01 63
11452.03 70
11453.04 37
11454.05 55
11455.06 42
11456.07 48
11457.08 37
11458.09 85
11459.10 72
11460.11 60
11461.12 56
11462.14 50
11463.15 49
11464.16 44
11465.17 49
11466.18 65
11467.19 65
11468.20 62
11469.21 66
11470.23 58
11471.24 48
11472.25 50
11473.26 61
11474.27 68
11475.28 55
11476.30 68
11477.31 64
11478.32 78
11479.33 50
11480.34 46
11481.36 35
11482.37 70
11483.38 73
11484.39 61
11485.40 48
11486.42 68
11487.43 43
11488.44 59
11489.45 51
11490.47 55
11491.48 66
11492.49 48
11493.50 54
11494.52 66
11495.53 67
11496.54 44
11497.55 43
11498.57 42
11499.58 50
11500.59 46
11501.61 46
11502.62 55
11503.63 60
11504.64 62
11505.66 61
11506.67 53
11507.68 45
11508.70 67
11509.71 61
11510.72 45
11511.74 43
11512.75 53
11513.76 49
11514.78 72
11515.79 55
11516.80 63
11517.82 75
11518.83 72
11519.84 52
11520.86 53
11521.87 60
11522.89 63
11523.90 69
11524.91 70
11525.93 64
11526.94 56
11527.96 53
11528.97 59
11529.98 62
11531.00 65
11532.01 51
11533.03 57
11534.04 51
11535.06 54
11536.07 56
11537.08 64
11538.10 58
11539.11 59
11540.13 54
11541.14 71
11542.16 61
11543.17 58
11544.19 67
11545.20 58
11546.22 71
11547.23 59
11548.25 68
11549.26 61
11550.28 67
11551.29 70
11552.31 78
11553.32 68
11554.34 68
11555.35 52
11556.37 53
11557.38 60
11558.40 59
11559.41 74
11560.43 72
11561.45 76
11562.46 61
11563.48 61
11564.49 70
11565.51 65
11566.52 70
11567.54 60
11568.56 80
11569.57 81
11570.59 89
11571.60 64
11572.62 63
11573.64 67
11574.65 84
11575.67 79
11576.68 71
11577.70 69
11578.72 74
11579.73 65
11580.75 90
11581.77 64
11582.78 76
11583.80 78
11584.82 78
11585.83 73
11586.85 74
11587.87 86
11588.88 96
11589.90 76
11590.92 82
11591.93 85
11592.95 114
11593.97 96
11594.98 90
11596.00 77
11597.02 81
11598.03 93
11599.05 101
11600.07 132
11601.09 126
11602.10 134
11603.12 140
11604.14 128
11605.16 153
11606.17 159
11607.19 146
11608.21 127
11609.23 106
11610.24 114
11611.26 134
11612.28 92
11613.30 124
11614.32 100
11615.33 86
11616.35 83
11617.37 85
11618.39 67
11619.41 61
11620.42 79
11621.44 104
11622.46 78
11623.48 74
11624.50 79
11625.51 77
11626.53 68
11627.55 65
11628.57 87
11629.59 94
11630.61 70
11631.63 73
11632.64 68
11633.66 58
11634.68 63
11635.70 81
11636.72 94
11637.74 82
11638.76 78
11639.78 74
11640.80 80
11641.81 72
11642.83 81
11643.85 68
11644.87 63
11645.89 70
11646.91 62
11647.93 59
11648.95 57
11649.97 57
11650.99 65
11652.01 67
11653.03 63
11654.05 67
11655.07 75
11656.09 78
11657.11 76
11658.13 69
11659.15 82
11660.17 66
11661.19 61
11662.21 59
11663.23 75
11664.25 56
11665.27 45
11666.29 46
11667.31 65
11668.33 68
11669.35 53
11670.37 46
11671.39 62
11672.41 52
11673.43 61
11674.45 61
11675.47 65
11676.49 51
11677.51 62
11678.53 63
11679.55 71
11680.57 60
11681.59 49
11682.61 83
11683.64 64
11684.66 62
11685.68 65
11686.70 96
11687.72 102
11688.74 58
11689.76 56
11690.78 85
11691.80 81
11692.83 61
11693.85 65
11694.87 41
11695.89 62
11696.91 72
11697.93 80
11698.95 65
11699.98 70
11701.00 57
11702.02 74
11703.04 72
11704.06 68
11705.08 66
11706.11 54
11707.13 70
11708.15 75
11709.17 65
11710.19 70
11711.22 74
11712.24 62
11713.26 51
11714.28 61
11715.31 62
11716.33 73
11717.35 74
11718.37 75
11719.40 72
11720.42 81
11721.44 61
11722.46 51
11723.49 47
11724.51 65
11725.53 64
11726.55 85
11727.58 57
11728.60 36
11729.62 39
11730.65 46
11731.67 47
11732.69 55
11733.71 48
11734.74 51
11735.76 83
11736.78 57
11737.81 71
11738.83 46
11739.85 57
11740.88 60
11741.90 57
11742.92 59
11743.95 42
11744.97 72
11746.00 67
11747.02 54
11748.04 54
11749.07 64
11750.09 75
11751.11 68
11752.14 67
11753.16 60
11754.19 49
11755.21 49
11756.23 44
11757.26 46
11758.28 56
11759.31 69
11760.33 63
11761.36 56
11762.38 57
11763.40 45
11764.43 52
11765.45 57
11766.48 52
11767.50 78
11768.53 79
11769.55 65
11770.58 56
11771.60 58
11772.63 67
11773.65 53
11774.68 45
11775.70 51
11776.73 59
11777.75 67
11778.78 58
11779.80 53
11780.83 54
11781.85 50
11782.88 68
11783.90 56
11784.93 74
11785.95 58
11786.98 56
11788.00 48
11789.03 51
11790.05 50
11791.08 48
11792.11 36
11793.13 49
11794.16 52
11795.18 51
11796.21 44
11797.23 45
11798.26 38
11799.29 49
11800.31 50
11801.34 59
11802.36 49
11803.39 51
11804.42 86
11805.44 68
11806.47 49
11807.50 51
11808.52 47
11809.55 47
11810.57 43
11811.60 25
11812.63 41
11813.65 36
11814.68 44
11815.71 50
11816.73 53
11817.76 58
11818.79 49
11819.81 44
11820.84 59
11821.87 68
11822.90 49
11823.92 42
11824.95 50
11825.98 65
11827.00 49
11828.03 44
11829.06 60
11830.09 47
11831.11 61
11832.14 64
11833.17 61
11834.20 45
11835.22 40
11836.25 66
11837.28 81
11838.31 85
11839.33 49
11840.36 42
11841.39 38
11842.42 47
11843.45 46
11844.47 43
11845.50 51
11846.53 41
11847.56 51
11848.59 63
11849.61 51
11850.64 47
11851.67 48
11852.70 36
11853.73 59
11854.75 41
11855.78 43
11856.81 52
11857.84 64
11858.87 65
11859.90 41
11860.93 53
11861.95 53
11862.98 49
11864.01 47
11865.04 69
11866.07 55
11867.10 63
11868.13 50
11869.16 61
11870.19 60
11871.21 57
11872.24 56
11873.27 48
11874.30 66
11875.33 69
11876.36 50
11877.39 47
11878.42 67
11879.45 61
11880.48 56
11881.51 62
11882.54 72
11883.57 68
11884.60 47
11885.63 56
11886.66 57
11887.69 72
11888.72 52
11889.75 64
11890.78 63
11891.81 58
11892.84 61
11893.87 69
11894.90 63
11895.93 64
11896.96 68
11897.99 57
11899.02 61
11900.05 71
11901.08 66
11902.11 55
11903.14 60
11904.17 66
11905.20 58
11906.23 74
11907.26 83
11908.29 74
11909.32 73
11910.35 52
11911.38 57
11912.42 64
11913.45 72
11914.48 76
11915.51 66
11916.54 59
11917.57 70
11918.60 62
11919.63 54
11920.66 74
11921.70 56
11922.73 60
11923.76 88
11924.79 63
11925.82 57
11926.85 65
11927.88 75
11928.92 56
11929.95 68
11930.98 60
11932.01 73
11933.04 77
11934.07 58
11935.11 58
11936.14 62
11937.17 84
11938.20 69
11939.23 113
11940.27 86
11941.30 69
11942.33 55
11943.36 82
11944.40 54
11945.43 63
11946.46 63
11947.49 66
11948.53 55
11949.56 77
11950.59 64
11951.62 57
11952.66 52
11953.69 67
11954.72 51
11955.75 48
11956.79 40
11957.82 64
11958.85 51
11959.88 54
11960.92 64
11961.95 51
11962.98 63
11964.02 55
11965.05 68
11966.08 46
11967.12 53
11968.15 71
11969.18 92
11970.22 58
11971.25 69
11972.28 66
11973.32 67
11974.35 59
11975.38 60
11976.42 54
11977.45 55
11978.49 58
11979.52 53
11980.55 55
11981.59 66
11982.62 58
11983.66 52
11984.69 70
11985.72 61
11986.76 72
11987.79 54
11988.83 61
11989.86 58
11990.89 60
11991.93 56
11992.96 71
11994.00 61
11995.03 61
11996.07 51
11997.10 59
11998.14 65
11999.17 45
12000.20 55
12001.24 60
12002.27 68
12003.31 48
12004.34 41
12005.38 72
12006.41 65
12007.45 64
12008.48 46
12009.52 68
12010.55 64
12011.59 55
12012.62 49
12013.66 61
12014.70 58
12015.73 74
12016.77 59
12017.80 53
12018.84 55
12019.87 72
12020.91 64
12021.94 52
12022.98 49
12024.02 52
12025.05 51
12026.09 54
12027.12 51
12028.16 52
12029.19 48
12030.23 49
12031.27 47
12032.30 55
12033.34 67
12034.37 72
12035.41 71
12036.45 64
12037.48 62
12038.52 59
12039.56 48
12040.59 64
12041.63 58
12042.67 59
12043.70 50
12044.74 72
12045.78 70
12046.81 88
12047.85 71
12048.89 74
12049.92 46
12050.96 59
12052.00 57
12053.03 47
12054.07 52
12055.11 58
12056.14 56
12057.18 58
12058.22 62
12059.26 42
12060.29 71
12061.33 62
12062.37 57
12063.41 50
12064.44 57
12065.48 76
12066.52 62
12067.56 48
12068.59 42
12069.63 50
12070.67 51
12071.71 77
12072.74 71
12073.78 56
12074.82 41
12075.86 66
12076.90 51
12077.93 74
12078.97 54
12080.01 79
12081.05 60
12082.09 54
12083.13 50
12084.16 53
12085.20 53
12086.24 55
12087.28 53
12088.32 72
12089.36 68
12090.39 70
12091.43 64
12092.47 54
12093.51 71
12094.55 73
12095.59 85
12096.63 66
12097.67 56
12098.70 66
12099.74 76
12100.78 71
12101.82 73
12102.86 73
12103.90 74
12104.94 73
12105.98 37
12107.02 43
12108.06 46
12109.10 60
12110.14 49
12111.18 62
12112.22 67
12113.25 65
12114.29 75
12115.33 59
12116.37 40
12117.41 44
12118.45 73
12119.49 65
12120.53 54
12121.57 41
12122.61 46
12123.65 49
12124.69 40
12125.73 48
12126.77 64
12127.81 57
12128.85 43
12129.89 45
12130.93 45
12131.97 46
12133.02 51
12134.06 53
12135.10 39
12136.14 34
12137.18 50
12138.22 67
12139.26 57
12140.30 58
12141.34 44
12142.38 56
12143.42 60
12144.46 60
12145.50 54
12146.54 54
12147.59 51
12148.63 47
12149.67 44
12150.71 54
12151.75 74
12152.79 63
12153.83 52
12154.87 40
12155.92 63
12156.96 36
12158.00 48
12159.04 36
12160.08 50
12161.12 52
12162.17 53
12163.21 40
12164.25 53
12165.29 38
12166.33 41
12167.37 42
12168.42 52
12169.46 50
12170.50 55
12171.54 53
12172.58 57
12173.63 63
12174.67 40
12175.71 54
12176.75 58
12177.80 46
12178.84 56
12179.88 54
12180.92 65
12181.97 71
12183.01 43
12184.05 54
12185.09 59
12186.14 58
12187.18 46
12188.22 36
12189.26 55
12190.31 60
12191.35 53
12192.39 43
12193.44 39
12194.48 56
12195.52 64
12196.57 46
12197.61 58
12198.65 69
12199.70 46
12200.74 51
12201.78 43
12202.83 46
12203.87 44
12204.91 41
12205.96 39
12207.00 48
12208.04 43
12209.09 46
12210.13 54
12211.17 37
12212.22 54
12213.26 52
12214.31 71
12215.35 43
12216.39 52
12217.44 57
12218.48 57
12219.53 57
12220.57 57
12221.61 48
12222.66 52
12223.70 49
12224.75 40
12225.79 62
12226.84 53
12227.88 74
12228.93 48
12229.97 56
12231.01 35
12232.06 52
12233.10 62
12234.15 35
12235.19 47
12236.24 49
12237.28 51
12238.33 44
12239.37 44
12240.42 48
12241.46 60
12242.51 64
12243.55 46
12244.60 64
12245.64 64
12246.69 72
12247.74 48
12248.78 43
12249.83 48
12250.87 47
12251.92 50
12252.96 29
12254.01 38
12255.05 39
12256.10 38
12257.15 44
12258.19 52
12259.24 44
12260.28 35
12261.33 52
12262.37 65
12263.42 44
12264.47 49
12265.51 34
12266.56 35
12267.61 49
12268.65 55
12269.70 42
12270.74 52
12271.79 50
12272.84 39
12273.88 45
12274.93 66
12275.98 53
12277.02 45
12278.07 55
12279.12 48
12280.16 40
12281.21 36
12282.26 37
12283.30 40
12284.35 48
12285.40 66
12286.44 52
12287.49 49
12288.54 44
12289.59 42
12290.63 37
12291.68 77
12292.73 59
12293.77 51
12294.82 47
12295.87 55
12296.92 37
12297.96 56
12299.01 60
12300.06 37
12301.11 44
12302.15 52
12303.20 53
12304.25 68
12305.30 52
12306.35 48
12307.39 51
12308.44 48
12309.49 46
12310.54 51
12311.59 43
12312.63 50
12313.68 50
12314.73 56
12315.78 57
12316.83 41
12317.88 40
12318.92 46
12319.97 46
12321.02 55
12322.07 52
12323.12 45
12324.17 51
12325.21 51
12326.26 39
12327.31 44
12328.36 46
12329.41 52
12330.46 62
12331.51 53
12332.56 50
12333.61 56
12334.65 49
12335.70 44
12336.75 55
12337.80 41
12338.85 31
12339.90 34
12340.95 54
12342.00 55
12343.05 54
12344.10 40
12345.15 59
12346.20 49
12347.25 50
12348.30 48
12349.35 42
12350.40 42
12351.45 46
12352.50 42
12353.55 45
12354.60 42
12355.65 50
12356.70 52
12357.75 55
12358.80 53
12359.85 42
12360.90 44
12361.95 44
12363.00 53
12364.05 48
12365.10 45
12366.15 40
12367.20 61
12368.25 43
12369.30 53
12370.35 52
12371.40 62
12372.45 51
12373.50 45
12374.55 56
12375.60 48
12376.65 57
12377.70 74
12378.76 62
12379.81 63
12380.86 60
12381.91 47
12382.96 44
12384.01 64
12385.06 56
12386.11 56
12387.17 53
12388.22 49
12389.27 52
12390.32 41
12391.37 56
12392.42 51
12393.47 46
12394.53 42
12395.58 48
12396.63 46
12397.68 47
12398.73 41
12399.78 38
12400.84 54
12401.89 46
12402.94 47
12403.99 57
12405.04 57
12406.10 54
12407.15 52
12408.20 48
12409.25 41
12410.31 49
12411.36 39
12412.41 38
12413.46 33
12414.51 43
12415.57 50
12416.62 33
12417.67 52
12418.72 57
12419.78 61
12420.83 39
12421.88 27
12422.94 40
12423.99 49
12425.04 51
12426.09 37
12427.15 42
12428.20 58
12429.25 55
12430.31 70
12431.36 42
12432.41 56
12433.47 52
12434.52 49
12435.57 49
12436.63 52
12437.68 46
12438.73 46
12439.79 60
12440.84 51
12441.89 52
12442.95 47
12444.00 67
12445.06 55
12446.11 54
12447.16 52
12448.22 50
12449.27 60
12450.33 52
12451.38 23
12452.43 36
12453.49 51
12454.54 54
12455.60 43
12456.65 38
12457.70 42
12458.76 50
12459.81 56
12460.87 59
12461.92 44
12462.98 45
12464.03 47
12465.09 45
12466.14 45
12467.19 55
12468.25 47
12469.30 46
12470.36 62
12471.41 45
12472.47 35
12473.52 40
12474.58 45
12475.63 49
12476.69 63
12477.74 61
12478.80 72
12479.85 41
12480.91 30
12481.97 43
12483.02 52
12484.08 44
12485.13 59
12486.19 48
12487.24 62
12488.30 46
12489.35 55
12490.41 39
12491.47 54
12492.52 69
12493.58 57
12494.63 54
12495.69 58
12496.74 50
12497.80 44
12498.86 62
12499.91 44
12500.97 63
12502.03 67
12503.08 77
12504.14 72
12505.19 61
12506.25 56
12507.31 64
12508.36 62
12509.42 64
12510.48 56
12511.53 53
12512.59 50
12513.65 65
12514.70 46
12515.76 36
12516.82 44
12517.87 50
12518.93 37
12519.99 47
12521.04 54
12522.10 42
12523.16 49
12524.22 48
12525.27 49
12526.33 58
12527.39 38
12528.44 40
12529.50 45
12530.56 70
12531.62 55
12532.67 46
12533.73 42
12534.79 34
12535.85 47
12536.90 50
12537.96 59
12539.02 57
12540.08 47
12541.14 68
12542.19 64
12543.25 53
12544.31 45
12545.37 45
12546.43 51
12547.48 39
12548.54 47
12549.60 52
12550.66 64
12551.72 51
12552.77 48
12553.83 46
12554.89 28
12555.95 46
12557.01 43
12558.07 54
12559.13 46
12560.18 43
12561.24 46
12562.30 45
12563.36 38
12564.42 52
12565.48 54
12566.54 71
12567.60 58
12568.65 64
12569.71 81
12570.77 35
12571.83 50
12572.89 54
12573.95 44
12575.01 61
12576.07 55
12577.13 58
12578.19 59
12579.25 48
12580.31 55
12581.37 55
12582.43 52
12583.49 47
12584.55 53
12585.60 43
12586.66 53
12587.72 52
12588.78 46
12589.84 45
12590.90 35
12591.96 40
12593.02 45
12594.08 41
12595.14 57
12596.20 61
12597.26 66
12598.32 64
12599.39 48
12600.45 52
12601.51 38
12602.57 57
12603.63 53
12604.69 84
12605.75 51
12606.81 44
12607.87 53
12608.93 49
12609.99 46
12611.05 56
12612.11 59
12613.17 70
12614.23 52
12615.30 69
12616.36 60
12617.42 62
12618.48 57
12619.54 40
12620.60 48
12621.66 41
12622.72 65
12623.78 64
12624.85 58
12625.91 68
12626.97 56
12628.03 46
12629.09 52
12630.15 44
12631.22 53
12632.28 43
12633.34 41
12634.40 51
12635.46 41
12636.52 46
12637.59 58
12638.65 40
12639.71 42
12640.77 42
12641.83 44
12642.90 49
12643.96 49
12645.02 67
12646.08 45
12647.14 47
12648.21 40
12649.27 35
12650.33 32
12651.39 42
12652.46 60
12653.52 43
12654.58 50
12655.65 46
12656.71 51
12657.77 57
12658.83 48
12659.90 48
12660.96 67
12662.02 51
12663.09 41
12664.15 42
12665.21 53
12666.27 49
12667.34 57
12668.40 61
12669.46 66
12670.53 66
12671.59 45
12672.65 36
12673.72 40
12674.78 60
12675.84 56
12676.91 71
12677.97 66
12679.04 65
12680.10 76
12681.16 48
12682.23 56
12683.29 63
12684.35 55
12685.42 61
12686.48 42
12687.55 38
12688.61 49
12689.67 51
12690.74 44
12691.80 38
12692.87 48
12693.93 36
12695.00 59
12696.06 55
12697.12 63
12698.19 40
12699.25 71
12700.32 69
12701.38 64
12702.45 65
12703.51 47
12704.58 47
12705.64 49
12706.71 59
12707.77 35
12708.84 50
12709.90 45
12710.97 50
12712.03 45
12713.10 62
12714.16 37
12715.23 40
12716.29 66
12717.36 61
12718.42 44
12719.49 42
12720.55 50
12721.62 57
12722.68 47
12723.75 41
12724.81 51
12725.88 49
12726.95 61
12728.01 45
12729.08 55
12730.14 40
12731.21 48
12732.28 36
12733.34 42
12734.41 49
12735.47 43
12736.54 54
12737.61 47
12738.67 44
12739.74 60
12740.80 56
12741.87 38
12742.94 42
12744.00 50
12745.07 46
12746.14 50
12747.20 41
12748.27 38
12749.34 46
12750.40 43
12751.47 42
12752.54 42
12753.60 39
12754.67 45
12755.74 49
12756.80 51
12757.87 48
12758.94 42
12760.00 39
12761.07 50
12762.14 46
12763.21 62
12764.27 68
12765.34 62
12766.41 45
12767.47 49
12768.54 45
12769.61 42
12770.68 46
12771.74 42
12772.81 55
12773.88 42
12774.95 48
12776.02 46
12777.08 49
12778.15 45
12779.22 45
12780.29 47
12781.35 36
12782.42 44
12783.49 50
12784.56 44
12785.63 52
12786.70 48
12787.76 52
12788.83 50
12789.90 54
12790.97 62
12792.04 39
12793.11 49
12794.17 34
12795.24 63
12796.31 47
12797.38 41
12798.45 45
12799.52 50
12800.59 38
12801.65 55
12802.72 56
12803.79 46
12804.86 30
12805.93 39
12807.00 37
12808.07 46
12809.14 42
12810.21 49
12811.28 33
12812.34 47
12813.41 63
12814.48 49
12815.55 35
12816.62 41
12817.69 60
12818.76 46
12819.83 28
12820.90 30
12821.97 28
12823.04 44
12824.11 56
12825.18 42
12826.25 46
12827.32 43
12828.39 50
12829.46 63
12830.53 30
12831.60 38
12832.67 47
12833.74 55
12834.81 47
12835.88 34
12836.95 39
12838.02 50
12839.09 57
12840.16 55
12841.23 35
12842.30 35
12843.37 39
12844.44 47
12845.51 41
12846.58 36
12847.66 36
12848.73 49
12849.80 50
12850.87 35
12851.94 28
12853.01 43
12854.08 36
12855.15 29
12856.22 35
12857.29 44
12858.36 43
12859.44 28
12860.51 24
12861.58 31
12862.65 47
12863.72 50
12864.79 33
12865.86 40
12866.94 43
12868.01 43
12869.08 41
12870.15 47
12871.22 39
12872.29 39
12873.37 36
12874.44 45
12875.51 42
12876.58 34
12877.65 44
12878.73 45
12879.80 49
12880.87 34
12881.94 45
12883.01 35
12884.09 36
12885.16 49
12886.23 56
12887.30 44
12888.38 52
12889.45 55
12890.52 46
12891.59 34
12892.67 31
12893.74 41
12894.81 38
12895.88 48
12896.96 41
12898.03 29
12899.10 39
12900.18 43
12901.25 34
12902.32 31
12903.39 32
12904.47 39
12905.54 38
12906.61 32
12907.69 39
12908.76 32
12909.83 51
12910.91 35
12911.98 45
12913.05 34
12914.13 34
12915.20 56
12916.28 40
12917.35 42
12918.42 52
12919.50 43
12920.57 40
12921.64 34
12922.72 33
12923.79 31
12924.87 50
12925.94 39
12927.01 47
12928.09 59
12929.16 48
12930.24 35
12931.31 42
12932.38 47
12933.46 35
12934.53 48
12935.61 51
12936.68 47
12937.76 38
12938.83 54
12939.91 37
12940.98 38
12942.05 45
12943.13 39
12944.20 52
12945.28 51
12946.35 53
12947.43 44
12948.50 38
12949.58 50
12950.65 47
12951.73 50
12952.80 44
12953.88 45
12954.95 45
12956.03 33
12957.10 37
12958.18 42
12959.26 36
12960.33 33
12961.41 36
12962.48 29
12963.56 44
12964.63 30
12965.71 43
12966.78 50
12967.86 29
12968.94 40
12970.01 39
12971.09 32
12972.16 36
12973.24 31
12974.32 51
12975.39 30
12976.47 41
12977.54 41
12978.62 36
12979.70 45
12980.77 51
12981.85 43
12982.93 53
12984.00 37
12985.08 44
12986.15 30
12987.23 37
12988.31 33
12989.38 23
12990.46 24
12991.54 41
12992.61 32
12993.69 32
12994.77 41
12995.85 35
12996.92 47
12998.00 40
12999.08 38
13000.15 53
13001.23 41
13002.31 35
13003.38 32
13004.46 40
13005.54 50
13006.62 52
13007.69 28
13008.77 39
13009.85 43
13010.93 23
13012.00 40
13013.08 45
13014.16 41
13015.24 61
13016.32 52
13017.39 56
13018.47 41
13019.55 35
13020.63 43
13021.70 39
13022.78 39
13023.86 37
13024.94 38
13026.02 55
13027.10 36
13028.17 31
13029.25 43
13030.33 28
13031.41 27
13032.49 28
13033.57 39
13034.64 34
13035.72 33
13036.80 49
13037.88 43
13038.96 35
13040.04 43
13041.12 43
13042.19 32
13043.27 35
13044.35 48
13045.43 47
13046.51 45
13047.59 45
13048.67 39
13049.75 56
13050.83 68
13051.91 54
13052.99 37
13054.06 52
13055.14 53
13056.22 58
13057.30 36
13058.38 42
13059.46 39
13060.54 32
13061.62 28
13062.70 58
13063.78 39
13064.86 29
13065.94 50
13067.02 33
13068.10 37
13069.18 43
13070.26 47
13071.34 33
13072.42 37
13073.50 50
13074.58 37
13075.66 37
13076.74 40
13077.82 43
13078.90 49
13079.98 53
13081.06 44
13082.14 32
13083.22 43
13084.30 52
13085.38 58
13086.47 39
13087.55 37
13088.63 43
13089.71 37
13090.79 50
13091.87 42
13092.95 32
13094.03 45
13095.11 31
13096.19 30
13097.27 28
13098.36 35
13099.44 40
13100.52 46
13101.60 28
13102.68 33
13103.76 36
13104.84 30
13105.93 35
13107.01 44
13108.09 30
13109.17 30
13110.25 43
13111.33 37
13112.42 34
13113.50 49
13114.58 36
13115.66 30
13116.74 40
13117.82 42
13118.91 38
13119.99 38
13121.07 46
13122.15 59
13123.23 53
13124.32 42
13125.40 53
13126.48 29
13127.56 37
13128.65 48
13129.73 34
13130.81 32
13131.89 54
13132.98 52
13134.06 40
13135.14 28
13136.22 38
13137.31 46
13138.39 42
13139.47 53
13140.56 38
13141.64 40
13142.72 40
13143.81 32
13144.89 31
13145.97 44
13147.05 30
13148.14 28
13149.22 50
13150.30 41
13151.39 35
13152.47 47
13153.55 47
13154.64 41
13155.72 34
13156.81 44
13157.89 38
13158.97 36
13160.06 48
13161.14 32
13162.22 25
13163.31 28
13164.39 43
13165.48 39
13166.56 42
13167.64 34
13168.73 36
13169.81 40
13170.90 37
13171.98 22
13173.06 28
13174.15 32
13175.23 27
13176.32 45
13177.40 51
13178.49 37
13179.57 22
13180.66 29
13181.74 38
13182.82 30
13183.91 31
13184.99 38
13186.08 34
13187.16 46
13188.25 35
13189.33 41
13190.42 49
13191.50 25
13192.59 43
13193.67 39
13194.76 42
13195.84 34
13196.93 38
13198.01 42
13199.10 29
13200.19 26
13201.27 37
13202.36 51
13203.44 45
13204.53 62
13205.61 78
13206.70 31
13207.78 44
13208.87 35
13209.96 40
13211.04 49
13212.13 20
13213.21 35
13214.30 37
13215.38 35
13216.47 45
13217.56 42
13218.64 44
13219.73 30
13220.82 19
13221.90 42
13222.99 45
13224.07 42
13225.16 49
13226.25 51
13227.33 40
13228.42 34
13229.51 34
13230.59 33
13231.68 31
13232.77 37
13233.85 39
13234.94 38
13236.03 32
13237.11 42
13238.20 46
13239.29 37
13240.38 34
13241.46 38
13242.55 36
13243.64 26
13244.72 39
13245.81 38
13246.90 41
13247.99 51
13249.07 45
13250.16 41
13251.25 39
13252.34 54
13253.42 28
13254.51 27
13255.60 44
13256.69 36
13257.77 34
13258.86 38
13259.95 32
13261.04 32
13262.13 40
13263.21 39
13264.30 35
13265.39 38
13266.48 27
13267.57 29
13268.65 40
13269.74 34
13270.83 32
13271.92 34
13273.01 37
13274.10 36
13275.18 39
13276.27 28
13277.36 38
13278.45 46
13279.54 46
13280.63 29
13281.72 32
13282.80 48
13283.89 53
13284.98 68
13286.07 41
13287.16 30
13288.25 45
13289.34 36
13290.43 30
13291.52 33
13292.61 40
13293.69 30
13294.78 31
13295.87 42
13296.96 44
13298.05 21
13299.14 29
13300.23 41
13301.32 41
13302.41 40
13303.50 41
13304.59 47
13305.68 28
13306.77 41
13307.86 54
13308.95 32
13310.04 41
13311.13 39
13312.22 35
13313.31 39
13314.40 54
13315.49 43
13316.58 50
13317.67 35
13318.76 51
13319.85 53
13320.94 77
13322.03 42
13323.12 37
13324.21 42
13325.30 57
13326.39 53
13327.48 39
13328.57 37
13329.66 70
13330.75 56
13331.85 40
13332.94 38
13334.03 48
13335.12 38
13336.21 36
13337.30 29
13338.39 26
13339.48 43
13340.57 57
13341.66 52
13342.76 35
13343.85 58
13344.94 50
13346.03 50
13347.12 40
13348.21 54
13349.30 60
13350.40 54
13351.49 64
13352.58 47
13353.67 42
13354.76 37
13355.85 34
13356.95 36
13358.04 33
13359.13 35
13360.22 37
13361.31 56
13362.41 34
13363.50 39
13364.59 49
13365.68 59
13366.77 52
13367.87 67
13368.96 50
13370.05 39
13371.14 61
13372.24 51
13373.33 46
13374.42 52
13375.51 39
13376.61 50
13377.70 59
13378.79 43
13379.88 58
13380.98 59
13382.07 56
13383.16 56
13384.26 54
13385.35 55
13386.44 45
13387.54 36
13388.63 47
13389.72 58
13390.81 51
13391.91 42
13393.00 48
13394.09 44
13395.19 32
13396.28 37
13397.37 42
13398.47 40
13399.56 39
13400.66 38
13401.75 37
13402.84 32
13403.94 43
13405.03 33
13406.12 48
13407.22 32
13408.31 53
13409.41 66
13410.50 44
13411.59 34
13412.69 53
13413.78 44
13414.88 39
13415.97 50
13417.07 43
13418.16 31
13419.25 34
13420.35 44
13421.44 40
13422.54 38
13423.63 28
13424.73 36
13425.82 31
13426.92 53
13428.01 53
13429.11 40
13430.20 28
13431.29 26
13432.39 42
13433.48 55
13434.58 55
13435.67 38
13436.77 57
13437.86 41
13438.96 30
13440.06 38
13441.15 35
13442.25 36
13443.34 43
13444.44 38
13445.53 32
13446.63 36
13447.72 53
13448.82 51
13449.91 50
13451.01 53
13452.11 32
13453.20 43
13454.30 30
13455.39 46
13456.49 42
13457.59 41
13458.68 40
13459.78 53
13460.87 32
13461.97 40
13463.07 46
13464.16 47
13465.26 40
13466.35 29
13467.45 40
13468.55 36
13469.64 26
13470.74 40
13471.84 48
13472.93 31
13474.03 46
13475.13 48
13476.22 50
13477.32 38
13478.42 44
13479.51 45
13480.61 48
13481.71 35
13482.80 63
13483.90 47
13485.00 58
13486.10 48
13487.19 39
13488.29 28
13489.39 44
13490.48 41
13491.58 38
13492.68 37
13493.78 33
13494.87 40
13495.97 41
13497.07 54
13498.17 35
13499.26 32
13500.36 50
13501.46 35
13502.56 59
13503.65 34
13504.75 34
13505.85 33
13506.95 53
13508.05 47
13509.14 48
13510.24 36
13511.34 38
13512.44 27
13513.54 51
13514.64 57
13515.73 42
13516.83 40
13517.93 36
13519.03 49
13520.13 41
13521.23 42
13522.32 33
13523.42 35
13524.52 27
13525.62 35
13526.72 44
13527.82 50
13528.92 39
13530.02 61
13531.12 31
13532.21 49
13533.31 35
13534.41 32
13535.51 44
13536.61 46
13537.71 35
13538.81 36
13539.91 44
13541.01 45
13542.11 56
13543.21 35
13544.31 41
13545.41 43
13546.50 48
13547.60 52
13548.70 34
13549.80 40
13550.90 38
13552.00 41
13553.10 32
13554.20 37
13555.30 20
13556.40 38
13557.50 37
13558.60 38
13559.70 45
13560.80 51
13561.90 30
13563.00 34
13564.10 33
13565.20 47
13566.30 36
13567.41 54
13568.51 43
13569.61 52
13570.71 33
13571.81 25
13572.91 39
13574.01 37
13575.11 37
13576.21 38
13577.31 42
13578.41 28
13579.51 48
13580.61 48
13581.71 43
13582.82 42
13583.92 52
13585.02 47
13586.12 51
13587.22 31
13588.32 26
13589.42 41
13590.52 56
13591.63 49
13592.73 59
13593.83 39
13594.93 44
13596.03 50
13597.13 34
13598.24 67
13599.34 56
13600.44 42
13601.54 38
13602.64 43
13603.74 49
13604.85 61
13605.95 47
13607.05 31
13608.15 29
13609.25 38
13610.36 51
13611.46 37
13612.56 34
13613.66 38
13614.77 41
13615.87 35
13616.97 33
13618.07 32
13619.18 51
13620.28 53
13621.38 56
13622.48 41
13623.59 49
13624.69 54
13625.79 50
13626.89 42
13628.00 48
13629.10 38
13630.20 57
13631.31 44
13632.41 26
13633.51 41
13634.62 44
13635.72 43
13636.82 29
13637.93 35
13639.03 29
13640.13 36
13641.24 36
13642.34 42
13643.44 38
13644.55 45
13645.65 48
13646.75 49
13647.86 39
13648.96 38
13650.06 38
13651.17 43
13652.27 44
13653.38 45
13654.48 42
13655.58 43
13656.69 41
13657.79 45
13658.90 52
13660.00 46
13661.10 37
13662.21 39
13663.31 40
13664.42 38
13665.52 41
13666.63 34
13667.73 40
13668.84 51
13669.94 33
13671.04 36
13672.15 37
13673.25 48
13674.36 48
13675.46 45
13676.57 41
13677.67 31
13678.78 44
13679.88 47
13680.99 48
13682.09 37
13683.20 32
13684.30 45
13685.41 36
13686.51 35
13687.62 41
13688.72 43
13689.83 48
13690.94 53
13692.04 46
13693.15 38
13694.25 38
13695.36 41
13696.46 35
13697.57 30
13698.67 46
13699.78 36
13700.89 44
13701.99 52
13703.10 60
13704.20 58
13705.31 53
13706.42 58
13707.52 46
13708.63 38
13709.73 41
13710.84 35
13711.95 42
13713.05 45
13714.16 35
13715.27 47
13716.37 66
13717.48 52
13718.59 48
13719.69 31
13720.80 37
13721.91 37
13723.01 49
13724.12 34
13725.23 48
13726.33 52
13727.44 53
13728.55 36
13729.65 31
13730.76 48
13731.87 45
13732.98 48
13734.08 49
13735.19 40
13736.30 47
13737.40 40
13738.51 53
13739.62 43
13740.73 50
13741.83 38
13742.94 42
13744.05 50
13745.16 52
13746.26 69
13747.37 59
13748.48 57
13749.59 39
13750.70 28
13751.80 43
13752.91 35
13754.02 48
13755.13 43
13756.24 58
13757.34 53
13758.45 55
13759.56 43
13760.67 35
13761.78 41
13762.88 49
13763.99 57
13765.10 49
13766.21 56
13767.32 48
13768.43 57
13769.54 48
13770.64 78
13771.75 57
13772.86 56
13773.97 63
13775.08 59
13776.19 72
13777.30 54
13778.41 57
13779.52 54
13780.62 60
13781.73 64
13782.84 51
13783.95 50
13785.06 57
13786.17 53
13787.28 76
13788.39 62
13789.50 35
13790.61 41
13791.72 47
13792.83 56
13793.94 53
13795.05 56
13796.16 59
13797.27 54
13798.38 55
13799.49 43
13800.60 45
13801.71 34
13802.82 34
13803.93 49
13805.04 60
13806.15 80
13807.26 70
13808.37 63
13809.48 61
13810.59 59
13811.70 61
13812.81 51
13813.92 51
13815.03 57
13816.14 47
13817.25 41
13818.36 59
13819.47 54
13820.58 31
13821.69 44
13822.80 49
13823.91 63
13825.02 46
13826.13 45
13827.25 52
13828.36 51
13829.47 56
13830.58 59
13831.69 57
13832.80 49
13833.91 69
13835.02 68
13836.13 44
13837.25 45
13838.36 46
13839.47 45
13840.58 48
13841.69 43
13842.80 41
13843.91 43
13845.03 54
13846.14 47
13847.25 37
13848.36 30
13849.47 38
13850.59 50
13851.70 65
13852.81 56
13853.92 53
13855.03 53
13856.15 64
13857.26 38
13858.37 41
13859.48 66
13860.59 40
13861.71 50
13862.82 56
13863.93 62
13865.04 39
13866.16 44
13867.27 45
13868.38 49
13869.49 52
13870.61 52
13871.72 69
13872.83 53
13873.95 65
13875.06 41
13876.17 58
13877.28 47
13878.40 54
13879.51 66
13880.62 52
13881.74 48
13882.85 50
13883.96 73
13885.08 49
13886.19 37
13887.30 41
13888.42 46
13889.53 43
13890.64 47
13891.76 50
13892.87 41
13893.98 47
13895.10 62
13896.21 53
13897.33 42
13898.44 44
13899.55 48
13900.67 58
13901.78 42
13902.89 53
13904.01 50
13905.12 45
13906.24 47
13907.35 50
13908.47 41
13909.58 53
13910.69 71
13911.81 58
13912.92 61
13914.04 51
13915.15 40
13916.27 48
13917.38 38
13918.50 51
13919.61 56
13920.72 60
13921.84 51
13922.95 45
13924.07 44
13925.18 49
13926.30 52
13927.41 36
13928.53 47
13929.64 52
13930.76 36
13931.87 37
13932.99 37
13934.10 53
13935.22 42
13936.34 32
13937.45 40
13938.57 45
13939.68 47
13940.80 42
13941.91 40
13943.03 58
13944.14 53
13945.26 36
13946.38 34
13947.49 45
13948.61 32
13949.72 51
13950.84 53
13951.95 47
13953.07 45
13954.19 48
13955.30 33
13956.42 37
13957.53 60
13958.65 51
13959.77 45
13960.88 35
13962.00 33
13963.12 40
13964.23 42
13965.35 35
13966.47 42
13967.58 47
13968.70 64
13969.82 63
13970.93 43
13972.05 37
13973.17 39
13974.28 44
13975.40 55
13976.52 48
13977.63 33
13978.75 42
13979.87 41
13980.99 52
13982.10 51
13983.22 44
13984.34 35
13985.45 50
13986.57 53
13987.69 42
13988.81 34
13989.92 40
13991.04 43
13992.16 48
13993.28 44
13994.39 50
13995.51 51
13996.63 54
13997.75 52
13998.87 43
13999.98 51
14001.10 50
14002.22 53
14003.34 47
14004.46 44
14005.57 38
14006.69 49
14007.81 47
14008.93 45
14010.05 56
14011.16 52
14012.28 52
14013.40 41
14014.52 51
14015.64 58
14016.76 53
14017.88 42
14018.99 48
14020.11 39
14021.23 38
14022.35 52
14023.47 47
14024.59 40
14025.71 28
14026.83 44
14027.94 39
14029.06 48
14030.18 53
14031.30 46
14032.42 36
14033.54 52
14034.66 56
14035.78 51
14036.90 38
14038.02 45
14039.14 44
14040.26 33
14041.38 37
14042.50 36
14043.62 45
14044.74 33
14045.86 42
14046.97 30
14048.09 43
14049.21 44
14050.33 50
14051.45 39
14052.57 38
14053.69 42
14054.81 53
14055.93 36
14057.05 44
14058.17 35
14059.30 36
14060.42 41
14061.54 45
14062.66 50
14063.78 44
14064.90 40
14066.02 34
14067.14 43
14068.26 47
14069.38 51
14070.50 43
14071.62 37
14072.74 34
14073.86 28
14074.98 31
14076.10 32
14077.23 63
14078.35 43
14079.47 47
14080.59 60
14081.71 46
14082.83 33
14083.95 37
14085.07 38
14086.19 42
14087.32 55
14088.44 57
14089.56 50
14090.68 41
14091.80 43
14092.92 30
14094.05 34
14095.17 48
14096.29 56
14097.41 41
14098.53 46
14099.65 50
14100.78 40
14101.90 52
14103.02 56
14104.14 54
14105.26 56
14106.39 48
14107.51 45
14108.63 41
14109.75 41
14110.88 49
14112.00 35
14113.12 43
14114.24 45
14115.37 44
14116.49 49
14117.61 54
14118.73 34
14119.86 33
14120.98 35
14122.10 39
14123.22 35
14124.35 30
14125.47 43
14126.59 43
14127.72 30
14128.84 33
14129.96 39
14131.09 51
14132.21 42
14133.33 44
14134.45 50
14135.58 57
14136.70 54
14137.82 45
14138.95 41
14140.07 57
14141.20 45
14142.32 40
14143.44 39
14144.57 34
14145.69 31
14146.81 42
14147.94 42
14149.06 37
14150.19 34
14151.31 59
14152.43 43
14153.56 42
14154.68 32
14155.81 32
14156.93 34
14158.05 40
14159.18 34
14160.30 39
14161.43 28
14162.55 32
14163.68 42
14164.80 42
14165.92 47
14167.05 30
14168.17 46
14169.30 29
14170.42 41
14171.55 33
14172.67 42
14173.80 38
14174.92 51
14176.05 51
14177.17 42
14178.30 51
14179.42 39
14180.55 36
14181.67 39
14182.80 26
14183.92 38
14185.05 48
14186.17 51
14187.30 45
14188.42 43
14189.55 42
14190.67 38
14191.80 49
14192.93 42
14194.05 40
14195.18 32
14196.30 33
14197.43 31
14198.55 42
14199.68 46
14200.81 40
14201.93 49
14203.06 37
14204.18 43
14205.31 44
14206.44 31
14207.56 43
14208.69 31
14209.82 38
14210.94 37
14212.07 38
14213.19 44
14214.32 40
14215.45 57
14216.57 59
14217.70 40
14218.83 35
14219.95 48
14221.08 46
14222.21 33
14223.33 34
14224.46 51
14225.59 36
14226.71 34
14227.84 40
14228.97 35
14230.10 38
14231.22 31
14232.35 30
14233.48 41
14234.60 42
14235.73 65
14236.86 46
14237.99 35
14239.11 30
14240.24 39
14241.37 48
14242.50 24
14243.62 45
14244.75 39
14245.88 37
14247.01 29
14248.13 33
14249.26 45
14250.39 43
14251.52 43
14252.65 39
14253.77 31
14254.90 51
14256.03 41
14257.16 39
14258.29 44
14259.42 39
14260.54 27
14261.67 39
14262.80 25
14263.93 33
14265.06 36
14266.19 35
14267.31 33
14268.44 31
14269.57 51
14270.70 39
14271.83 35
14272.96 27
14274.09 39
14275.22 31
14276.34 31
14277.47 32
14278.60 30
14279.73 29
14280.86 36
14281.99 39
14283.12 32
14284.25 33
14285.38 33
14286.51 31
14287.64 30
14288.76 29
14289.89 27
14291.02 26
14292.15 30
14293.28 36
14294.41 25
14295.54 33
14296.67 32
14297.80 35
14298.93 45
14300.06 29
14301.19 36
14302.32 31
14303.45 31
14304.58 34
14305.71 35
14306.84 35
14307.97 44
14309.10 47
14310.23 41
14311.36 32
14312.49 38
14313.62 27
14314.75 28
14315.88 42
14317.01 47
14318.15 25
14319.28 34
14320.41 44
14321.54 56
14322.67 30
14323.80 34
14324.93 36
14326.06 40
14327.19 37
14328.32 35
14329.45 41
14330.58 39
14331.72 42
14332.85 28
14333.98 28
14335.11 46
14336.24 33
14337.37 29
14338.50 20
14339.63 38
14340.77 38
14341.90 28
14343.03 24
14344.16 28
14345.29 34
14346.42 31
14347.56 42
14348.69 43
14349.82 49
14350.95 32
14352.08 51
14353.21 42
14354.35 39
14355.48 39
14356.61 25
14357.74 36
14358.88 27
14360.01 34
14361.14 45
14362.27 33
14363.40 29
14364.54 33
14365.67 26
14366.80 37
14367.93 35
14369.07 37
14370.20 30
14371.33 25
14372.46 33
14373.60 23
14374.73 28
14375.86 26
14377.00 26
14378.13 41
14379.26 31
14380.39 39
14381.53 32
14382.66 30
14383.79 39
14384.93 43
14386.06 35
14387.19 24
14388.33 39
14389.46 32
14390.59 36
14391.73 25
14392.86 40
14393.99 34
14395.13 32
14396.26 21
14397.40 39
14398.53 30
14399.66 31
14400.80 38
14401.93 43
14403.06 44
14404.20 35
14405.33 32
14406.47 19
14407.60 22
14408.74 33
14409.87 36
14411.00 36
14412.14 31
14413.27 36
14414.41 40
14415.54 37
14416.68 33
14417.81 26
14418.94 31
14420.08 28
14421.21 34
14422.35 26
14423.48 23
14424.62 26
14425.75 29
14426.89 35
14428.02 31
14429.16 38
14430.29 26
14431.43 46
14432.56 43
14433.70 38
14434.83 28
14435.97 43
14437.10 38
14438.24 23
14439.37 31
14440.51 26
14441.64 50
14442.78 38
14443.92 29
14445.05 34
14446.19 32
14447.32 25
14448.46 34
14449.59 33
14450.73 29
14451.87 29
14453.00 37
14454.14 34
14455.27 28
14456.41 39
14457.55 25
14458.68 31
14459.82 41
14460.95 38
14462.09 33
14463.23 44
14464.36 45
14465.50 35
14466.64 30
14467.77 45
14468.91 35
14470.05 40
14471.18 38
14472.32 35
14473.46 32
14474.59 30
14475.73 29
14476.87 34
14478.00 35
14479.14 35
14480.28 39
14481.41 39
14482.55 42
14483.69 27
14484.83 47
14485.96 41
14487.10 37
14488.24 44
14489.37 30
14490.51 27
14491.65 34
14492.79 37
14493.92 38
14495.06 34
14496.20 21
14497.34 26
14498.47 28
14499.61 35
14500.75 26
14501.89 17
14503.03 34
14504.16 39
14505.30 38
14506.44 31
14507.58 27
14508.72 27
14509.85 23
14510.99 27
14512.13 29
14513.27 45
14514.41 27
14515.55 29
14516.68 38
14517.82 27
14518.96 42
14520.10 41
14521.24 29
14522.38 18
14523.51 27
14524.65 23
14525.79 22
14526.93 28
14528.07 23
14529.21 29
14530.35 24
14531.49 19
14532.63 31
14533.76 35
14534.90 34
14536.04 45
14537.18 28
14538.32 29
14539.46 32
14540.60 30
14541.74 24
14542.88 27
14544.02 32
14545.16 33
14546.30 23
14547.44 24
14548.58 19
14549.72 30
14550.86 45
14552.00 38
14553.14 53
14554.28 31
14555.42 39
14556.56 42
14557.70 23
14558.84 34
14559.98 36
14561.12 45
14562.26 31
14563.40 36
14564.54 31
14565.68 25
14566.82 26
14567.96 32
14569.10 44
14570.24 51
14571.38 32
14572.52 39
14573.66 37
14574.80 31
14575.94 36
14577.08 53
14578.22 49
14579.36 33
14580.51 36
14581.65 33
14582.79 38
14583.93 35
14585.07 50
14586.21 41
14587.35 16
14588.49 17
14589.63 31
14590.78 30
14591.92 36
14593.06 37
14594.20 34
14595.34 42
14596.48 39
14597.62 34
14598.77 37
14599.91 31
14601.05 38
14602.19 33
14603.33 44
14604.48 34
14605.62 30
14606.76 33
14607.90 37
14609.04 38
14610.19 37
14611.33 49
14612.47 52
14613.61 34
14614.75 29
14615.90 25
14617.04 40
14618.18 40
14619.32 27
14620.47 29
14621.61 35
14622.75 44
14623.89 38
14625.04 23
14626.18 47
14627.32 48
14628.46 39
14629.61 36
14630.75 41
14631.89 47
14633.04 25
14634.18 28
14635.32 25
14636.47 31
14637.61 42
14638.75 47
14639.89 41
14641.04 49
14642.18 36
14643.32 42
14644.47 40
14645.61 41
14646.76 36
14647.90 36
14649.04 37
14650.19 34
14651.33 28
14652.47 31
14653.62 44
14654.76 49
14655.90 47
14657.05 32
14658.19 41
14659.34 34
14660.48 44
14661.62 35
14662.77 38
14663.91 35
14665.06 42
14666.20 54
14667.35 38
14668.49 24
14669.63 35
14670.78 32
14671.92 34
14673.07 23
14674.21 35
14675.36 40
14676.50 38
14677.65 42
14678.79 31
14679.94 40
14681.08 40
14682.23 31
14683.37 26
14684.52 23
14685.66 40
14686.81 41
14687.95 38
14689.10 19
14690.24 30
14691.39 48
14692.53 40
14693.68 29
14694.82 21
14695.97 18
14697.11 32
14698.26 49
14699.41 32
14700.55 29
14701.70 26
14702.84 34
14703.99 32
14705.13 28
14706.28 33
14707.43 20
14708.57 31
14709.72 34
14710.86 26
14712.01 29
14713.16 33
14714.30 46
14715.45 28
14716.59 43
14717.74 35
14718.89 30
14720.03 37
14721.18 35
14722.33 34
14723.47 27
14724.62 40
14725.77 46
14726.91 43
14728.06 35
14729.21 20
14730.35 23
14731.50 43
14732.65 35
14733.79 34
14734.94 30
14736.09 29
14737.23 22
14738.38 33
14739.53 43
14740.68 32
14741.82 36
14742.97 30
14744.12 28
14745.26 31
14746.41 34
14747.56 34
14748.71 36
14749.85 30
14751.00 26
14752.15 32
14753.30 34
14754.45 36
14755.59 39
14756.74 49
14757.89 37
14759.04 36
14760.18 27
14761.33 39
14762.48 32
14763.63 28
14764.78 37
14765.92 36
14767.07 46
14768.22 29
14769.37 25
14770.52 23
14771.67 26
14772.81 25
14773.96 28
14775.11 26
14776.26 32
14777.41 26
14778.56 24
14779.71 16
14780.86 26
14782.00 44
14783.15 40
14784.30 33
14785.45 23
14786.60 30
14787.75 38
14788.90 32
14790.05 36
14791.20 42
14792.35 43
14793.49 37
14794.64 28
14795.79 40
14796.94 41
14798.09 28
14799.24 39
14800.39 40
14801.54 22
14802.69 28
14803.84 24
14804.99 26
14806.14 34
14807.29 39
14808.44 28
14809.59 21
14810.74 27
14811.89 31
14813.04 39
14814.19 29
14815.34 45
14816.49 46
14817.64 38
14818.79 38
14819.94 28
14821.09 27
14822.24 34
14823.39 25
14824.54 36
14825.69 36
14826.84 40
14827.99 40
14829.14 42
14830.29 37
14831.44 28
14832.60 42
14833.75 35
14834.90 36
14836.05 37
14837.20 42
14838.35 30
14839.50 34
14840.65 30
14841.80 41
14842.95 38
14844.11 47
14845.26 36
14846.41 35
14847.56 31
14848.71 34
14849.86 28
14851.01 33
14852.17 31
14853.32 35
14854.47 53
14855.62 36
14856.77 41
14857.92 28
14859.08 36
14860.23 34
14861.38 33
14862.53 25
14863.68 34
14864.84 54
14865.99 32
14867.14 32
14868.29 29
14869.44 35
14870.60 36
14871.75 29
14872.90 42
14874.05 28
14875.21 29
14876.36 36
14877.51 31
14878.66 30
14879.82 29
14880.97 30
14882.12 34
14883.27 19
14884.43 31
14885.58 30
14886.73 24
14887.89 29
14889.04 31
14890.19 14
14891.34 28
14892.50 36
14893.65 26
14894.80 30
14895.96 35
14897.11 38
14898.26 25
14899.42 32
14900.57 26
14901.72 34
14902.88 29
14904.03 26
14905.18 25
14906.34 35
14907.49 34
14908.65 26
14909.80 33
14910.95 29
14912.11 20
14913.26 36
14914.41 31
14915.57 40
14916.72 38
14917.88 25
14919.03 46
14920.18 25
14921.34 23
14922.49 26
14923.65 18
14924.80 29
14925.96 26
14927.11 22
14928.27 44
14929.42 44
14930.57 26
14931.73 42
14932.88 31
14934.04 38
14935.19 36
14936.35 26
14937.50 37
14938.66 26
14939.81 14
14940.97 23
14942.12 21
14943.28 29
14944.43 29
14945.59 32
14946.74 38
14947.90 30
14949.05 34
14950.21 35
14951.36 37
14952.52 31
14953.68 44
14954.83 30
14955.99 33
14957.14 50
14958.30 23
14959.45 21
14960.61 29
14961.77 38
14962.92 35
14964.08 32
14965.23 44
14966.39 37
14967.54 32
14968.70 24
14969.86 24
14971.01 24
14972.17 34
14973.33 29
14974.48 22
14975.64 29
14976.79 23
14977.95 29
14979.11 24
14980.26 32
14981.42 30
14982.58 28
14983.73 38
14984.89 32
14986.05 24
14987.20 27
14988.36 20
14989.52 35
14990.67 32
14991.83 32
14992.99 30
14994.15 21
14995.30 20
14996.46 30
14997.62 30
14998.77 57
14999.93 55
15001.09 28
15002.25 34
15003.40 20
15004.56 26
15005.72 25
15006.88 34
15008.03 40
15009.19 31
15010.35 27
15011.51 34
15012.66 23
15013.82 31
15014.98 35
15016.14 32
15017.30 21
15018.45 25
15019.61 28
15020.77 19
15021.93 28
15023.09 29
15024.24 38
15025.40 28
15026.56 22
15027.72 25
15028.88 27
15030.04 28
15031.19 26
15032.35 21
15033.51 25
15034.67 25
15035.83 24
15036.99 22
15038.15 37
15039.30 29
15040.46 32
15041.62 37
15042.78 22
15043.94 33
15045.10 20
15046.26 19
15047.42 20
15048.58 11
15049.74 21
15050.90 26
15052.05 24
15053.21 30
15054.37 35
15055.53 36
15056.69 34
15057.85 23
15059.01 26
15060.17 32
15061.33 34
15062.49 24
15063.65 25
15064.81 30
15065.97 26
15067.13 15
15068.29 21
15069.45 25
15070.61 26
15071.77 26
15072.93 29
15074.09 27
15075.25 20
15076.41 22
15077.57 27
15078.73 33
15079.89 29
15081.05 14
15082.21 14
15083.37 28
15084.53 32
15085.69 33
15086.85 30
15088.01 22
15089.18 23
15090.34 16
15091.50 12
15092.66 24
15093.82 37
15094.98 18
15096.14 29
15097.30 22
15098.46 22
15099.62 21
15100.78 30
15101.95 20
15103.11 27
15104.27 23
15105.43 26
15106.59 30
15107.75 27
15108.91 26
15110.08 41
15111.24 44
15112.40 33
15113.56 25
15114.72 37
15115.88 31
15117.05 31
15118.21 32
15119.37 33
15120.53 26
15121.69 18
15122.86 29
15124.02 21
15125.18 32
15126.34 24
15127.50 22
15128.67 28
15129.83 27
15130.99 34
15132.15 27
15133.32 28
15134.48 26
15135.64 19
15136.80 20
15137.97 26
15139.13 19
15140.29 29
15141.45 23
15142.62 19
15143.78 23
15144.94 22
15146.11 16
15147.27 34
15148.43 33
15149.59 40
15150.76 25
15151.92 29
15153.08 34
15154.25 23
15155.41 27
15156.57 23
15157.74 22
15158.90 18
15160.06 23
15161.23 29
15162.39 27
15163.55 29
15164.72 25
15165.88 31
15167.05 37
15168.21 24
15169.37 25
15170.54 21
15171.70 24
15172.86 35
15174.03 30
15175.19 21
15176.36 29
15177.52 28
15178.69 35
15179.85 29
15181.01 26
15182.18 29
15183.34 38
15184.51 26
15185.67 23
15186.84 23
15188.00 28
15189.16 23
15190.33 23
15191.49 29
15192.66 27
15193.82 15
15194.99 21
15196.15 35
15197.32 31
15198.48 35
15199.65 27
15200.81 18
15201.98 19
15203.14 18
15204.31 45
15205.47 26
15206.64 20
15207.80 25
15208.97 21
15210.13 33
15211.30 34
15212.47 56
15213.63 21
15214.80 23
15215.96 33
15217.13 25
15218.29 22
15219.46 23
15220.62 26
15221.79 25
15222.96 33
15224.12 29
15225.29 25
15226.45 27
15227.62 28
15228.79 24
15229.95 16
15231.12 21
15232.29 23
15233.45 22
15234.62 31
15235.78 16
15236.95 25
15238.12 33
15239.28 31
15240.45 30
15241.62 32
15242.78 35
15243.95 26
15245.12 26
15246.28 30
15247.45 34
15248.62 27
15249.78 26
15250.95 21
15252.12 25
15253.28 29
15254.45 28
15255.62 23
15256.79 35
15257.95 23
15259.12 26
15260.29 22
15261.46 27
15262.62 24
15263.79 32
15264.96 24
15266.13 22
15267.29 15
15268.46 18
15269.63 24
15270.80 39
15271.96 25
15273.13 16
15274.30 15
15275.47 26
15276.64 28
15277.80 20
15278.97 26
15280.14 26
15281.31 29
15282.48 20
15283.64 18
15284.81 26
15285.98 25
15287.15 26
15288.32 31
15289.49 36
15290.65 25
15291.82 35
15292.99 29
15294.16 43
15295.33 36
15296.50 45
15297.67 38
15298.83 18
15300.00 25
15301.17 31
15302.34 42
15303.51 43
15304.68 42
15305.85 30
15307.02 24
15308.19 24
15309.36 33
15310.52 30
15311.69 33
15312.86 31
15314.03 27
15315.20 34
15316.37 18
15317.54 17
15318.71 28
15319.88 30
15321.05 27
15322.22 40
15323.39 34
15324.56 22
15325.73 35
15326.90 30
15328.07 25
15329.24 28
15330.41 42
15331.58 36
15332.75 23
15333.92 33
15335.09 33
15336.26 25
15337.43 31
15338.60 40
15339.77 27
15340.94 25
15342.11 29
15343.28 16
15344.45 30
15345.62 46
15346.79 30
15347.96 48
15349.13 27
15350.31 27
15351.48 27
15352.65 20
15353.82 18
15354.99 30
15356.16 38
15357.33 32
15358.50 34
15359.67 27
15360.84 29
15362.02 36
15363.19 31
15364.36 31
15365.53 25
15366.70 33
15367.87 38
15369.04 32
15370.21 28
15371.39 24
15372.56 36
15373.73 31
15374.90 25
15376.07 29
15377.24 21
15378.42 12
15379.59 25
15380.76 45
15381.93 26
15383.10 27
15384.28 28
15385.45 29
15386.62 21
15387.79 20
15388.97 21
15390.14 32
15391.31 16
15392.48 28
15393.65 36
15394.83 26
15396.00 23
15397.17 23
15398.34 25
15399.52 26
15400.69 20
15401.86 21
15403.04 25
15404.21 27
15405.38 19
15406.55 19
15407.73 22
15408.90 29
15410.07 34
15411.25 23
15412.42 34
15413.59 26
15414.77 39
15415.94 25
15417.11 29
15418.29 14
15419.46 23
15420.63 42
15421.81 18
15422.98 38
15424.15 21
15425.33 30
15426.50 40
15427.67 31
15428.85 20
15430.02 28
15431.20 33
15432.37 28
15433.54 12
15434.72 26
15435.89 26
15437.07 23
15438.24 14
15439.41 17
15440.59 26
15441.76 23
15442.94 29
15444.11 31
15445.29 36
15446.46 29
15447.63 29
15448.81 38
15449.98 28
15451.16 29
15452.33 31
15453.51 26
15454.68 22
15455.86 26
15457.03 24
15458.21 25
15459.38 25
15460.56 20
15461.73 16
15462.91 33
15464.08 35
15465.26 18
15466.43 24
15467.61 32
15468.78 14
15469.96 15
15471.13 32
15472.31 25
15473.48 38
15474.66 30
15475.83 24
15477.01 12
15478.19 14
15479.36 19
15480.54 30
15481.71 30
15482.89 29
15484.06 18
15485.24 34
15486.42 25
15487.59 26
15488.77 37
15489.94 30
15491.12 24
15492.30 23
15493.47 40
15494.65 21
15495.83 27
15497.00 25
15498.18 24
15499.36 25
15500.53 30
15501.71 25
15502.88 26
15504.06 29
15505.24 36
15506.41 27
15507.59 34
15508.77 30
15509.95 18
15511.12 18
15512.30 34
15513.48 36
15514.65 28
15515.83 32
15517.01 29
15518.18 35
15519.36 28
15520.54 30
15521.72 30
15522.89 19
15524.07 19
15525.25 21
15526.43 31
15527.60 37
15528.78 25
15529.96 21
15531.14 27
15532.31 28
15533.49 14
15534.67 17
15535.85 30
15537.03 35
15538.20 26
15539.38 16
15540.56 21
15541.74 36
15542.92 33
15544.09 31
15545.27 28
15546.45 18
15547.63 28
15548.81 29
15549.98 17
15551.16 41
15552.34 35
15553.52 33
15554.70 27
15555.88 26
15557.06 19
15558.23 32
15559.41 34
15560.59 34
15561.77 23
15562.95 12
15564.13 27
15565.31 33
15566.49 22
15567.67 26
15568.84 22
15570.02 25
15571.20 34
15572.38 16
15573.56 24
15574.74 23
15575.92 32
15577.10 32
15578.28 24
15579.46 26
15580.64 27
15581.82 37
15583.00 41
15584.18 23
15585.36 38
15586.54 31
15587.72 31
15588.90 25
15590.08 27
15591.26 44
15592.44 43
15593.62 32
15594.80 28
15595.98 33
15597.16 33
15598.34 34
15599.52 37
15600.70 23
15601.88 19
15603.06 20
15604.24 18
15605.42 28
15606.60 40
15607.78 20
15608.96 30
15610.14 34
15611.32 20
15612.50 27
15613.68 29
15614.86 34
15616.05 30
15617.23 25
15618.41 38
15619.59 23
15620.77 25
15621.95 33
15623.13 30
15624.31 35
15625.49 24
15626.68 30
15627.86 35
15629.04 37
15630.22 33
15631.40 33
15632.58 29
15633.76 34
15634.95 27
15636.13 37
15637.31 32
15638.49 27
15639.67 19
15640.85 23
15642.04 28
15643.22 28
15644.40 34
15645.58 24
15646.76 38
15647.95 27
15649.13 24
15650.31 39
15651.49 33
15652.67 27
15653.86 27
15655.04 27
15656.22 21
15657.40 36
15658.59 39
15659.77 37
15660.95 22
15662.13 35
15663.32 54
15664.50 30
15665.68 26
15666.87 31
15668.05 30
15669.23 27
15670.41 28
15671.60 26
15672.78 24
15673.96 17
15675.15 22
15676.33 36
15677.51 40
15678.70 26
15679.88 36
15681.06 37
15682.25 37
15683.43 46
15684.61 31
15685.80 27
15686.98 31
15688.16 25
15689.35 29
15690.53 21
15691.72 21
15692.90 36
15694.08 28
15695.27 41
15696.45 21
15697.63 35
15698.82 26
15700.00 33
15701.19 26
15702.37 27
15703.56 31
15704.74 32
15705.92 30
15707.11 23
15708.29 27
15709.48 29
15710.66 27
15711.85 25
15713.03 32
15714.21 16
15715.40 27
15716.58 33
15717.77 26
15718.95 30
15720.14 32
15721.32 40
15722.51 68
15723.69 32
15724.88 25
15726.06 38
15727.25 35
15728.43 20
15729.62 31
15730.80 29
15731.99 17
15733.17 27
15734.36 30
15735.55 29
15736.73 23
15737.92 37
15739.10 24
15740.29 33
15741.47 24
15742.66 29
15743.84 27
15745.03 30
15746.22 30
15747.40 30
15748.59 24
15749.77 19
15750.96 27
15752.15 32
15753.33 33
15754.52 38
15755.70 31
15756.89 38
15758.08 27
15759.26 31
15760.45 35
15761.64 27
15762.82 32
15764.01 22
15765.20 36
15766.38 62
15767.57 45
15768.76 26
15769.94 27
15771.13 33
15772.32 34
15773.50 46
15774.69 35
15775.88 27
15777.06 33
15778.25 28
15779.44 24
15780.62 39
15781.81 32
15783.00 35
15784.19 35
15785.37 29
15786.56 41
15787.75 48
15788.94 40
15790.12 39
15791.31 45
15792.50 27
15793.69 35
15794.87 35
15796.06 28
15797.25 25
15798.44 35
15799.62 36
15800.81 55
15802.00 37
15803.19 38
15804.38 37
15805.56 38
15806.75 39
15807.94 27
15809.13 25
15810.32 37
15811.50 40
15812.69 32
15813.88 27
15815.07 18
15816.26 45
15817.45 44
15818.64 34
15819.82 19
15821.01 37
15822.20 33
15823.39 27
15824.58 29
15825.77 25
15826.96 28
15828.15 20
15829.33 22
15830.52 22
15831.71 25
15832.90 34
15834.09 43
15835.28 37
15836.47 19
15837.66 25
15838.85 39
15840.04 26
15841.23 15
15842.42 30
15843.61 38
15844.79 31
15845.98 27
15847.17 31
15848.36 26
15849.55 25
15850.74 24
15851.93 21
15853.12 23
15854.31 35
15855.50 35
15856.69 36
15857.88 29
15859.07 22
15860.26 26
15861.45 19
15862.64 24
15863.83 36
15865.02 32
15866.21 17
15867.40 25
15868.60 24
15869.79 34
15870.98 19
15872.17 23
15873.36 30
15874.55 25
15875.74 38
15876.93 22
15878.12 29
15879.31 31
15880.50 30
15881.69 28
15882.88 37
15884.07 20
15885.27 18
15886.46 18
15887.65 20
15888.84 27
15890.03 21
15891.22 19
15892.41 22
15893.60 30
15894.80 27
15895.99 25
15897.18 40
15898.37 34
15899.56 48
15900.75 27
15901.95 22
15903.14 27
15904.33 26
15905.52 28
15906.71 28
15907.90 36
15909.10 35
15910.29 46
15911.48 36
15912.67 24
15913.86 31
15915.06 28
15916.25 28
15917.44 21
15918.63 39
15919.83 35
15921.02 32
15922.21 30
15923.40 18
15924.60 25
15925.79 24
15926.98 18
15928.17 19
15929.37 21
15930.56 25
15931.75 19
15932.94 29
15934.14 22
15935.33 29
15936.52 34
15937.72 33
15938.91 34
15940.10 23
15941.30 20
15942.49 22
15943.68 21
15944.88 36
15946.07 25
15947.26 32
15948.46 28
15949.65 27
15950.84 15
15952.04 17
15953.23 30
15954.42 35
15955.62 21
15956.81 16
15958.01 33
15959.20 26
15960.39 20
15961.59 16
15962.78 18
15963.97 26
15965.17 26
15966.36 26
15967.56 21
15968.75 22
15969.95 32
15971.14 21
15972.33 28
15973.53 32
15974.72 38
15975.92 36
15977.11 15
15978.31 19
15979.50 16
15980.70 20
15981.89 31
15983.09 27
15984.28 15
15985.47 37
15986.67 27
15987.86 24
15989.06 19
15990.25 20
15991.45 15
15992.64 36
15993.84 35
15995.03 26
15996.23 25
15997.43 29
15998.62 34
15999.82 29
16001.01 20
16002.21 31
16003.40 35
16004.60 17
16005.79 18
16006.99 26
16008.18 40
16009.38 34
16010.58 23
16011.77 22
16012.97 25
16014.16 28
16015.36 27
16016.56 23
16017.75 30
16018.95 20
16020.14 20
16021.34 20
16022.54 24
16023.73 31
16024.93 25
16026.13 27
16027.32 14
16028.52 20
16029.71 13
16030.91 24
16032.11 30
16033.30 27
16034.50 22
16035.70 29
16036.89 41
16038.09 28
16039.29 28
16040.49 32
16041.68 34
16042.88 36
16044.08 20
16045.27 29
16046.47 20
16047.67 21
16048.86 37
16050.06 29
16051.26 36
16052.46 21
16053.65 32
16054.85 29
16056.05 23
16057.25 16
16058.44 19
16059.64 17
16060.84 26
16062.04 14
16063.23 11
16064.43 22
16065.63 29
16066.83 31
16068.03 18
16069.22 23
16070.42 24
16071.62 23
16072.82 14
16074.02 23
16075.21 21
16076.41 22
16077.61 19
16078.81 20
16080.01 14
16081.21 12
16082.40 25
16083.60 20
16084.80 27
16086.00 46
16087.20 31
16088.40 35
16089.60 28
16090.79 31
16091.99 19
16093.19 25
16094.39 24
16095.59 17
16096.79 24
16097.99 28
16099.19 32
16100.39 22
16101.59 26
16102.78 24
16103.98 23
16105.18 20
16106.38 17
16107.58 26
16108.78 19
16109.98 19
16111.18 26
16112.38 22
16113.58 20
16114.78 18
16115.98 15
16117.18 28
16118.38 30
16119.58 26
16120.78 22
16121.98 26
16123.18 23
16124.38 21
16125.58 30
16126.78 20
16127.98 22
16129.18 28
16130.38 22
16131.58 26
16132.78 33
16133.98 23
16135.18 22
16136.38 21
16137.58 19
16138.78 17
16139.98 27
16141.18 21
16142.38 23
16143.58 19
16144.79 17
16145.99 19
16147.19 34
16148.39 26
16149.59 20
16150.79 28
16151.99 24
16153.19 16
16154.39 18
16155.59 20
16156.80 29
16158.00 15
16159.20 17
16160.40 27
16161.60 25
16162.80 18
16164.00 24
16165.21 30
16166.41 22
16167.61 21
16168.81 25
16170.01 20
16171.21 15
16172.42 20
16173.62 31
16174.82 29
16176.02 29
16177.22 44
16178.43 21
16179.63 30
16180.83 27
16182.03 25
16183.23 25
16184.44 31
16185.64 32
16186.84 19
16188.04 31
16189.25 36
16190.45 29
16191.65 25
16192.85 24
16194.06 20
16195.26 19
16196.46 21
16197.66 22
16198.87 30
16200.07 23
16201.27 24
16202.48 25
16203.68 28
16204.88 21
16206.09 23
16207.29 18
16208.49 29
16209.69 35
16210.90 36
16212.10 12
16213.30 23
16214.51 23
16215.71 21
16216.91 28
16218.12 25
16219.32 32
16220.53 32
16221.73 19
16222.93 24
16224.14 27
16225.34 19
16226.54 33
16227.75 26
16228.95 18
16230.16 15
16231.36 19
16232.56 22
16233.77 19
16234.97 19
16236.18 27
16237.38 38
16238.59 28
16239.79 17
16240.99 13
16242.20 28
16243.40 39
16244.61 23
16245.81 26
16247.02 34
16248.22 26
16249.43 31
16250.63 30
16251.84 25
16253.04 21
16254.24 47
16255.45 24
16256.65 22
16257.86 21
16259.06 36
16260.27 17
16261.48 22
16262.68 32
16263.89 37
16265.09 23
16266.30 27
16267.50 26
16268.71 15
16269.91 10
16271.12 15
16272.32 25
16273.53 24
16274.73 19
16275.94 16
16277.15 20
16278.35 15
16279.56 28
16280.76 14
16281.97 22
16283.18 29
16284.38 32
16285.59 22
16286.79 27
16288.00 22
16289.21 29
16290.41 30
16291.62 29
16292.82 20
16294.03 28
16295.24 24
16296.44 19
16297.65 13
16298.86 24
16300.06 27
16301.27 17
16302.48 30
16303.68 26
16304.89 25
16306.10 19
16307.30 29
16308.51 34
16309.72 19
16310.92 25
16312.13 28
16313.34 24
16314.55 23
16315.75 19
16316.96 22
16318.17 24
16319.37 21
16320.58 21
16321.79 16
16323.00 22
16324.20 18
16325.41 30
16326.62 24
16327.83 31
16329.03 22
16330.24 18
16331.45 27
16332.66 23
16333.87 29
16335.07 26
16336.28 28
16337.49 24
16338.70 24
16339.90 35
16341.11 26
16342.32 26
16343.53 19
16344.74 23
16345.95 20
16347.15 46
16348.36 30
16349.57 19
16350.78 31
16351.99 37
16353.20 25
16354.40 17
16355.61 24
16356.82 25
16358.03 32
16359.24 41
16360.45 35
16361.66 24
16362.87 21
16364.08 16
16365.28 16
16366.49 12
16367.70 31
16368.91 31
16370.12 21
16371.33 17
16372.54 19
16373.75 21
16374.96 26
16376.17 24
16377.38 31
16378.59 27
16379.80 31
16381.01 23
16382.21 33
16383.42 24
16384.63 20
16385.84 25
16387.05 23
16388.26 28
16389.47 21
16390.68 30
16391.89 29
16393.10 28
16394.31 35
16395.52 26
16396.73 23
16397.94 21
16399.15 32
16400.36 22
16401.57 23
16402.79 19
16404.00 16
16405.21 24
16406.42 13
16407.63 21
16408.84 20
16410.05 22
16411.26 14
16412.47 22
16413.68 29
16414.89 23
16416.10 18
16417.31 33
16418.52 36
16419.74 13
16420.95 27
16422.16 20
16423.37 24
16424.58 44
16425.79 32
16427.00 25
16428.21 16
16429.42 29
16430.64 18
16431.85 16
16433.06 22
16434.27 17
16435.48 16
16436.69 21
16437.91 16
16439.12 17
16440.33 22
16441.54 27
16442.75 11
16443.96 22
16445.18 14
16446.39 15
16447.60 15
16448.81 11
16450.02 13
16451.24 19
16452.45 27
16453.66 23
16454.87 25
16456.09 15
16457.30 18
16458.51 23
16459.72 22
16460.94 20
16462.15 17
16463.36 20
16464.57 27
16465.79 29
16467.00 23
16468.21 14
16469.43 20
16470.64 29
16471.85 18
16473.06 17
16474.28 31
16475.49 28
16476.70 21
16477.92 24
16479.13 22
16480.34 23
16481.56 17
16482.77 31
16483.98 23
16485.20 21
16486.41 26
16487.62 21
16488.84 17
16490.05 20
16491.26 24
16492.48 24
16493.69 34
16494.91 25
16496.12 21
16497.33 16
16498.55 17
16499.76 23
16500.97 25
16502.19 28
16503.40 23
16504.62 23
16505.83 25
16507.05 25
16508.26 19
16509.47 21
16510.69 17
16511.90 25
16513.12 26
16514.33 25
16515.55 16
16516.76 26
16517.98 19
16519.19 17
16520.41 14
16521.62 19
16522.83 29
16524.05 19
16525.26 33
16526.48 24
16527.69 28
16528.91 21
16530.12 20
16531.34 16
16532.55 23
16533.77 20
16534.99 14
16536.20 21
16537.42 19
16538.63 17
16539.85 22
16541.06 29
16542.28 22
16543.49 28
16544.71 19
16545.92 21
16547.14 18
16548.36 14
16549.57 18
16550.79 21
16552.00 27
16553.22 21
16554.44 24
16555.65 30
16556.87 17
16558.08 17
16559.30 9
16560.52 16
16561.73 31
16562.95 16
16564.17 22
16565.38 25
16566.60 22
16567.81 33
16569.03 17
16570.25 14
16571.46 13
16572.68 17
16573.90 19
16575.11 16
16576.33 15
16577.55 26
16578.76 25
16579.98 26
16581.20 43
16582.42 31
16583.63 20
16584.85 28
16586.07 21
16587.28 35
16588.50 15
16589.72 19
16590.94 21
16592.15 32
16593.37 18
16594.59 12
16595.81 26
16597.02 28
16598.24 25
16599.46 24
16600.68 23
16601.89 20
16603.11 19
16604.33 25
16605.55 19
16606.77 19
16607.98 19
16609.20 16
16610.42 21
16611.64 20
16612.86 22
16614.07 19
16615.29 31
16616.51 20
16617.73 17
16618.95 14
16620.17 23
16621.38 18
16622.60 24
16623.82 28
16625.04 24
16626.26 27
16627.48 17
16628.70 16
16629.91 16
16631.13 22
16632.35 25
16633.57 17
16634.79 30
16636.01 22
16637.23 30
16638.45 27
16639.67 15
16640.89 11
16642.10 19
16643.32 19
16644.54 13
16645.76 26
16646.98 25
16648.20 20
16649.42 16
16650.64 14
16651.86 15
16653.08 27
16654.30 26
16655.52 21
16656.74 14
16657.96 26
16659.18 18
16660.40 25
16661.62 21
16662.84 19
16664.06 17
16665.28 21
16666.50 11
16667.72 15
16668.94 15
16670.16 10
16671.38 21
16672.60 20
16673.82 23
16675.04 29
16676.26 27
16677.48 32
16678.70 25
16679.92 10
16681.14 12
16682.36 15
16683.58 19
16684.80 19
16686.03 20
16687.25 21
16688.47 19
16689.69 21
16690.91 18
16692.13 28
16693.35 24
16694.57 26
16695.79 18
16697.02 11
16698.24 20
16699.46 23
16700.68 25
16701.90 22
16703.12 14
16704.34 32
16705.57 19
16706.79 20
16708.01 20
16709.23 20
16710.45 19
16711.67 17
16712.90 18
16714.12 21
16715.34 33
16716.56 22
16717.78 28
16719.01 32
16720.23 17
16721.45 30
16722.67 19
16723.89 18
16725.12 26
16726.34 25
16727.56 18
16728.78 22
16730.01 26
16731.23 26
16732.45 20
16733.67 26
16734.90 13
16736.12 12
16737.34 23
16738.56 19
16739.79 17
16741.01 14
16742.23 27
16743.46 33
16744.68 22
16745.90 20
16747.12 32
16748.35 24
16749.57 17
16750.79 33
16752.02 19
16753.24 26
16754.46 26
16755.69 23
16756.91 18
16758.13 24
16759.36 41
16760.58 19
16761.80 23
16763.03 23
16764.25 38
16765.48 29
16766.70 25
16767.92 20
16769.15 15
16770.37 29
16771.60 24
16772.82 18
16774.04 20
16775.27 30
16776.49 20
16777.72 26
16778.94 22
16780.16 20
16781.39 30
16782.61 25
16783.84 21
16785.06 23
16786.29 22
16787.51 16
16788.74 26
16789.96 25
16791.18 25
16792.41 20
16793.63 27
16794.86 11
16796.08 9
16797.31 19
16798.53 15
16799.76 30
16800.98 19
16802.21 22
16803.43 27
16804.66 21
16805.88 29
16807.11 25
16808.33 31
16809.56 29
16810.79 21
16812.01 30
16813.24 21
16814.46 22
16815.69 28
16816.91 18
16818.14 17
16819.36 15
16820.59 24
16821.82 28
16823.04 25
16824.27 24
16825.49 18
16826.72 19
16827.95 13
16829.17 29
16830.40 18
16831.62 29
16832.85 24
16834.08 23
16835.30 26
16836.53 23
16837.76 21
16838.98 15
16840.21 31
16841.44 24
16842.66 19
16843.89 22
16845.11 23
16846.34 19
16847.57 16
16848.80 23
16850.02 17
16851.25 17
16852.48 16
16853.70 20
16854.93 16
16856.16 13
16857.38 23
16858.61 25
16859.84 26
16861.07 17
16862.29 19
16863.52 17
16864.75 27
16865.97 21
16867.20 22
16868.43 10
16869.66 19
16870.89 24
16872.11 26
16873.34 41
16874.57 30
16875.80 34
16877.02 21
16878.25 16
16879.48 17
16880.71 23
16881.94 23
16883.16 18
16884.39 23
16885.62 31
16886.85 18
16888.08 19
16889.30 17
16890.53 25
16891.76 21
16892.99 18
16894.22 17
16895.45 16
16896.67 20
16897.90 27
16899.13 25
16900.36 15
16901.59 12
16902.82 18
16904.05 21
16905.28 14
16906.50 17
16907.73 25
16908.96 26
16910.19 33
16911.42 17
16912.65 19
16913.88 21
16915.11 12
16916.34 28
16917.57 26
16918.80 11
16920.03 15
16921.26 25
16922.48 24
16923.71 22
16924.94 24
16926.17 25
16927.40 32
16928.63 30
16929.86 16
16931.09 20
16932.32 17
16933.55 23
16934.78 22
16936.01 18
16937.24 21
16938.47 14
16939.70 12
16940.93 23
16942.16 19
16943.39 16
16944.62 20
16945.85 13
16947.08 14
16948.31 14
16949.54 16
16950.78 15
16952.01 18
16953.24 18
16954.47 31
16955.70 18
16956.93 20
16958.16 25
16959.39 24
16960.62 17
16961.85 18
16963.08 22
16964.31 19
16965.54 22
16966.78 22
16968.01 24
16969.24 14
16970.47 22
16971.70 21
16972.93 22
16974.16 16
16975.39 17
16976.63 20
16977.86 18
16979.09 15
16980.32 16
16981.55 27
16982.78 24
16984.02 17
16985.25 28
16986.48 25
16987.71 15
16988.94 10
16990.18 20
16991.41 29
16992.64 17
16993.87 19
16995.10 30
16996.34 27
16997.57 20
16998.80 28
17000.03 19
17001.26 18
17002.50 28
17003.73 24
17004.96 13
17006.19 26
17007.43 24
17008.66 21
17009.89 33
17011.12 28
17012.36 20
17013.59 22
17014.82 23
17016.06 23
17017.29 18
17018.52 25
17019.76 29
17020.99 21
17022.22 20
17023.45 24
17024.69 23
17025.92 24
17027.15 20
17028.39 19
17029.62 24
17030.85 31
17032.09 27
17033.32 27
17034.55 25
17035.79 20
17037.02 24
17038.26 23
17039.49 21
17040.72 29
17041.96 23
17043.19 21
17044.43 19
17045.66 10
17046.89 17
17048.13 24
17049.36 23
17050.60 32
17051.83 23
17053.06 17
17054.30 27
17055.53 27
17056.77 12
17058.00 13
17059.24 18
17060.47 26
17061.70 18
17062.94 27
17064.17 28
17065.41 17
17066.64 19
17067.88 32
17069.11 32
17070.35 27
17071.58 21
17072.82 13
17074.05 23
17075.29 16
17076.52 19
17077.76 17
17078.99 11
17080.23 21
17081.46 15
17082.70 13
17083.93 20
17085.17 21
17086.41 26
17087.64 28
17088.88 16
17090.11 28
17091.35 24
17092.58 16
17093.82 18
17095.05 29
17096.29 36
17097.53 20
17098.76 26
17100.00 16
17101.23 33
17102.47 32
17103.71 20
17104.94 17
17106.18 15
17107.41 22
17108.65 27
17109.89 23
17111.12 16
17112.36 16
17113.60 26
17114.83 26
17116.07 23
17117.31 28
17118.54 37
17119.78 31
17121.02 26
17122.25 26
17123.49 19
17124.73 22
17125.96 26
17127.20 23
17128.44 18
17129.67 14
17130.91 25
17132.15 16
17133.39 17
17134.62 20
17135.86 29
17137.10 23
17138.33 23
17139.57 24
17140.81 31
17142.05 58
17143.28 22
17144.52 21
17145.76 20
17147.00 29
17148.23 21
17149.47 13
17150.71 15
17151.95 25
17153.19 25
17154.42 26
17155.66 28
17156.90 17
17158.14 17
17159.38 23
17160.61 29
17161.85 17
17163.09 21
17164.33 26
17165.57 23
17166.81 14
17168.04 8
17169.28 14
17170.52 13
17171.76 15
17173.00 13
17174.24 12
17175.47 24
17176.71 20
17177.95 31
17179.19 31
17180.43 14
17181.67 19
17182.91 21
17184.15 17
17185.39 27
17186.62 15
17187.86 23
17189.10 19
17190.34 13
17191.58 23
17192.82 27
17194.06 22
17195.30 24
17196.54 20
17197.78 21
17199.02 24
17200.26 17
17201.50 18
17202.74 25
17203.98 20
17205.22 24
17206.46 23
17207.70 15
17208.94 11
17210.18 15
17211.42 22
17212.66 12
17213.90 17
17215.14 28
17216.38 26
17217.62 25
17218.86 15
17220.10 25
17221.34 21
17222.58 23
17223.82 12
17225.06 16
17226.30 16
17227.54 21
17228.78 10
17230.02 17
17231.26 11
17232.50 17
17233.74 35
17234.98 29
17236.22 18
17237.47 12
17238.71 19
17239.95 18
17241.19 20
17242.43 24
17243.67 17
17244.91 24
17246.15 12
17247.39 16
17248.64 22
17249.88 31
17251.12 22
17252.36 21
17253.60 36
17254.84 21
17256.08 19
17257.33 17
17258.57 12
17259.81 19
17261.05 26
17262.29 30
17263.54 17
17264.78 18
17266.02 26
17267.26 35
17268.50 19
17269.75 10
17270.99 12
17272.23 13
17273.47 8
17274.71 26
17275.96 22
17277.20 20
17278.44 16
17279.68 23
17280.93 17
17282.17 19
17283.41 22
17284.65 17
17285.90 21
17287.14 22
17288.38 20
17289.62 19
17290.87 13
17292.11 14
17293.35 7
17294.60 14
17295.84 24
17297.08 20
17298.33 18
17299.57 18
17300.81 13
17302.05 12
17303.30 18
17304.54 18
17305.78 20
17307.03 25
17308.27 19
17309.52 11
17310.76 14
17312.00 19
17313.25 23
17314.49 10
17315.73 15
17316.98 18
17318.22 27
17319.47 16
17320.71 19
17321.95 21
17323.20 21
17324.44 17
17325.69 12
17326.93 23
17328.17 15
17329.42 27
17330.66 25
17331.91 19
17333.15 11
17334.40 19
17335.64 23
17336.88 17
17338.13 15
17339.37 17
17340.62 22
17341.86 19
17343.11 16
17344.35 25
17345.60 31
17346.84 24
17348.09 14
17349.33 15
17350.58 17
17351.82 19
17353.07 27
17354.31 15
17355.56 18
17356.80 14
17358.05 14
17359.29 20
17360.54 19
17361.78 29
17363.03 26
17364.27 9
17365.52 11
17366.77 18
17368.01 30
17369.26 20
17370.50 16
17371.75 21
17372.99 25
17374.24 26
17375.49 19
17376.73 15
17377.98 16
17379.22 27
17380.47 19
17381.72 34
17382.96 32
17384.21 23
17385.45 13
17386.70 13
17387.95 16
17389.19 20
17390.44 25
17391.69 19
17392.93 25
17394.18 23
17395.43 17
17396.67 23
17397.92 24
17399.17 12
17400.41 31
17401.66 36
17402.91 29
17404.15 25
17405.40 11
17406.65 17
17407.89 16
17409.14 22
17410.39 16
17411.64 20
17412.88 16
17414.13 23
17415.38 22
17416.63 19
17417.87 25
17419.12 16
17420.37 17
17421.62 25
17422.86 17
17424.11 17
17425.36 15
17426.61 15
17427.85 13
17429.10 19
17430.35 21
17431.60 28
17432.85 28
17434.09 14
17435.34 22
17436.59 15
17437.84 19
17439.09 20
17440.33 26
17441.58 20
17442.83 14
17444.08 16
17445.33 24
17446.58 29
17447.82 30
17449.07 22
17450.32 7
17451.57 17
17452.82 19
17454.07 17
17455.32 18
17456.57 11
17457.81 25
17459.06 21
17460.31 23
17461.56 29
17462.81 16
17464.06 24
17465.31 34
17466.56 18
17467.81 27
17469.06 23
17470.30 22
17471.55 25
17472.80 21
17474.05 25
17475.30 21
17476.55 18
17477.80 36
17479.05 29
17480.30 21
17481.55 25
17482.80 20
17484.05 15
17485.30 18
17486.55 12
17487.80 15
17489.05 19
17490.30 15
17491.55 29
17492.80 22
17494.05 27
17495.30 19
17496.55 15
17497.80 21
17499.05 27
17500.30 21
17501.55 21
17502.80 19
17504.05 8
17505.30 18
17506.55 20
17507.80 25
17509.06 15
17510.31 18
17511.56 17
17512.81 16
17514.06 24
17515.31 16
17516.56 20
17517.81 11
17519.06 10
17520.31 16
17521.56 16
17522.82 19
17524.07 12
17525.32 13
17526.57 22
17527.82 16
17529.07 20
17530.32 14
17531.58 16
17532.83 12
17534.08 25
17535.33 24
17536.58 13
17537.83 12
17539.09 24
17540.34 25
17541.59 23
17542.84 18
17544.09 15
17545.35 27
17546.60 23
17547.85 15
17549.10 10
17550.35 15
17551.61 16
17552.86 21
17554.11 22
17555.36 28
17556.62 38
17557.87 16
17559.12 17
17560.37 24
17561.63 35
17562.88 21
17564.13 26
17565.38 22
17566.64 21
17567.89 23
17569.14 17
17570.39 23
17571.65 23
17572.90 9
17574.15 19
17575.41 18
17576.66 24
17577.91 18
17579.17 21
17580.42 26
17581.67 21
17582.93 17
17584.18 21
17585.43 31
17586.69 13
17587.94 18
17589.19 24
17590.45 16
17591.70 23
17592.95 18
17594.21 18
17595.46 29
17596.72 23
17597.97 13
17599.22 16
17600.48 17
17601.73 28
17602.99 18
17604.24 18
17605.49 26
17606.75 18
17608.00 25
17609.26 26
17610.51 15
17611.76 17
17613.02 22
17614.27 30
17615.53 21
17616.78 18
17618.04 11
17619.29 17
17620.55 28
17621.80 26
17623.06 27
17624.31 26
17625.57 23
17626.82 13
17628.08 16
17629.33 17
17630.59 29
17631.84 32
17633.10 31
17634.35 12
17635.61 25
17636.86 28
17638.12 13
17639.37 24
17640.63 14
17641.88 22
17643.14 26
17644.39 12
17645.65 15
17646.91 11
17648.16 16
17649.42 19
17650.67 10
17651.93 17
17653.18 12
17654.44 18
17655.70 14
17656.95 9
17658.21 15
17659.46 22
17660.72 27
17661.98 21
17663.23 25
17664.49 20
17665.75 22
17667.00 24
17668.26 30
17669.51 17
17670.77 21
17672.03 21
17673.28 14
17674.54 11
17675.80 23
17677.05 24
17678.31 20
17679.57 21
17680.82 36
17682.08 31
17683.34 19
17684.60 21
17685.85 16
17687.11 15
17688.37 15
17689.62 17
17690.88 12
17692.14 14
17693.40 16
17694.65 20
17695.91 19
17697.17 12
17698.42 15
17699.68 27
17700.94 23
17702.20 14
17703.46 17
17704.71 17
17705.97 19
17707.23 25
17708.49 25
17709.74 25
17711.00 11
17712.26 20
17713.52 19
17714.78 10
17716.03 12
17717.29 25
17718.55 21
17719.81 21
17721.07 11
17722.33 25
17723.58 21
17724.84 17
17726.10 11
17727.36 17
17728.62 20
17729.88 29
17731.13 21
17732.39 14
17733.65 8
17734.91 13
17736.17 16
17737.43 17
17738.69 11
17739.95 13
17741.21 20
17742.46 19
17743.72 11
17744.98 18
17746.24 35
17747.50 19
17748.76 13
17750.02 17
17751.28 21
17752.54 23
17753.80 30
17755.06 16
17756.32 19
17757.58 6
17758.84 14
17760.10 14
17761.36 19
17762.61 21
17763.87 19
17765.13 20
17766.39 27
17767.65 9
17768.91 15
17770.17 8
17771.43 12
17772.69 12
17773.95 17
17775.21 19
17776.48 21
17777.74 21
17779.00 20
17780.26 16
17781.52 18
17782.78 25
17784.04 24
17785.30 12
17786.56 19
17787.82 18
17789.08 15
17790.34 20
17791.60 21
17792.86 26
17794.12 18
17795.38 26
17796.65 13
17797.91 17
17799.17 24
17800.43 19
17801.69 18
17802.95 17
17804.21 25
17805.47 12
17806.73 13
17808.00 16
17809.26 13
17810.52 19
17811.78 25
17813.04 17
17814.30 29
17815.56 22
17816.83 28
17818.09 34
17819.35 19
17820.61 12
17821.87 15
17823.14 18
17824.40 17
17825.66 22
17826.92 31
17828.18 32
17829.45 17
17830.71 22
17831.97 24
17833.23 12
17834.49 18
17835.76 14
17837.02 18
17838.28 15
17839.54 16
17840.81 17
17842.07 16
17843.33 10
17844.59 12
17845.86 20
17847.12 15
17848.38 23
17849.65 18
17850.91 25
17852.17 18
17853.43 17
17854.70 17
17855.96 23
17857.22 24
17858.49 14
17859.75 18
17861.01 20
17862.28 14
17863.54 16
17864.80 22
17866.07 16
17867.33 19
17868.59 11
17869.86 13
17871.12 23
17872.38 16
17873.65 29
17874.91 28
17876.18 23
17877.44 27
17878.70 20
17879.97 14
17881.23 23
17882.50 21
17883.76 14
17885.02 17
17886.29 22
17887.55 20
17888.82 14
17890.08 23
17891.35 23
17892.61 18
17893.87 19
17895.14 27
17896.40 17
17897.67 18
17898.93 18
17900.20 16
17901.46 13
17902.73 19
17903.99 16
17905.26 15
17906.52 21
17907.79 20
17909.05 17
17910.32 19
17911.58 26
17912.85 25
17914.11 19
17915.38 23
17916.64 17
17917.91 17
17919.17 14
17920.44 13
17921.70 14
17922.97 6
17924.23 20
17925.50 9
17926.76 13
17928.03 21
17929.30 14
17930.56 18
17931.83 28
17933.09 33
17934.36 17
17935.62 20
17936.89 25
17938.16 19
17939.42 24
17940.69 20
17941.96 24
17943.22 17
17944.49 19
17945.75 16
17947.02 21
17948.29 19
17949.55 28
17950.82 16
17952.09 19
17953.35 22
17954.62 26
17955.89 13
17957.15 12
17958.42 19
17959.69 23
17960.95 22
17962.22 13
17963.49 15
17964.75 26
17966.02 29
17967.29 28
17968.55 19
17969.82 28
17971.09 17
17972.36 29
17973.62 16
17974.89 20
17976.16 22
17977.42 19
17978.69 16
17979.96 14
17981.23 13
17982.49 24
17983.76 33
17985.03 25
17986.30 23
17987.57 26
17988.83 18
17990.10 27
17991.37 16
17992.64 11
17993.90 17
17995.17 26
17996.44 17
17997.71 10
17998.98 15
18000.25 28
18001.51 19
18002.78 20
18004.05 20
18005.32 19
18006.59 18
18007.86 17
18009.12 18
18010.39 15
18011.66 17
18012.93 20
18014.20 17
18015.47 27
18016.74 19
18018.00 12
18019.27 16
18020.54 15
18021.81 18
18023.08 19
18024.35 26
18025.62 14
18026.89 22
18028.16 20
18029.43 17
18030.69 22
18031.96 16
18033.23 14
18034.50 22
18035.77 18
18037.04 24
18038.31 33
18039.58 16
18040.85 14
18042.12 31
18043.39 21
18044.66 19
18045.93 19
18047.20 13
18048.47 19
18049.74 15
18051.01 19
18052.28 22
18053.55 22
18054.82 17
18056.09 24
18057.36 13
18058.63 24
18059.90 25
18061.17 23
18062.44 16
18063.71 18
18064.98 17
18066.25 27
18067.52 26
18068.79 10
18070.06 22
18071.33 22
18072.61 19
18073.88 20
18075.15 18
18076.42 24
18077.69 11
18078.96 22
18080.23 18
18081.50 23
18082.77 16
18084.04 18
18085.32 27
18086.59 20
18087.86 15
18089.13 21
18090.40 22
18091.67 16
18092.94 19
18094.22 19
18095.49 13
18096.76 11
18098.03 15
18099.30 18
18100.57 9
18101.85 27
18103.12 23
18104.39 17
18105.66 11
18106.93 15
18108.20 20
18109.48 20
18110.75 26
18112.02 27
18113.29 18
18114.57 16
18115.84 17
18117.11 12
18118.38 24
18119.65 28
18120.93 22
18122.20 16
18123.47 22
18124.74 23
18126.02 24
18127.29 21
18128.56 14
18129.84 21
18131.11 28
18132.38 15
18133.65 13
18134.93 12
18136.20 25
18137.47 17
18138.75 22
18140.02 15
18141.29 15
18142.57 18
18143.84 19
18145.11 18
18146.39 22
18147.66 31
18148.93 32
18150.21 19
18151.48 25
18152.75 18
18154.03 25
18155.30 23
18156.57 17
18157.85 20
18159.12 9
18160.40 20
18161.67 13
18162.94 15
18164.22 15
18165.49 15
18166.77 20
18168.04 20
18169.31 19
18170.59 25
18171.86 25
18173.14 19
18174.41 22
18175.68 22
18176.96 22
18178.23 21
18179.51 13
18180.78 13
18182.06 15
18183.33 30
18184.61 18
18185.88 24
18187.16 13
18188.43 15
18189.71 24
18190.98 27
18192.26 28
18193.53 23
18194.81 16
18196.08 21
18197.36 23
18198.63 19
18199.91 19
18201.18 22
18202.46 16
18203.73 19
18205.01 23
18206.28 19
18207.56 19
18208.83 15
18210.11 14
18211.39 16
18212.66 25
18213.94 14
18215.21 13
18216.49 15
18217.76 26
18219.04 18
18220.32 12
18221.59 19
18222.87 14
18224.14 16
18225.42 25
18226.70 23
18227.97 18
18229.25 11
18230.53 19
18231.80 26
18233.08 20
18234.35 17
18235.63 17
18236.91 19
18238.18 19
18239.46 20
18240.74 10
18242.01 19
18243.29 15
18244.57 14
18245.84 22
18247.12 24
18248.40 19
18249.68 12
18250.95 17
18252.23 11
18253.51 14
18254.78 23
18256.06 13
18257.34 20
18258.62 29
18259.89 23
18261.17 10
18262.45 12
18263.72 15
18265.00 22
18266.28 15
18267.56 22
18268.84 19
18270.11 7
18271.39 24
18272.67 27
18273.95 21
18275.22 19
18276.50 17
18277.78 14
18279.06 20
18280.34 17
18281.61 20
18282.89 20
18284.17 17
18285.45 20
18286.73 15
18288.01 24
18289.28 18
18290.56 21
18291.84 18
18293.12 11
18294.40 11
18295.68 13
18296.95 13
18298.23 27
18299.51 17
18300.79 22
18302.07 20
18303.35 15
18304.63 17
18305.91 21
18307.19 15
18308.46 27
18309.74 27
18311.02 22
18312.30 18
18313.58 25
18314.86 27
18316.14 19
18317.42 13
18318.70 15
18319.98 20
18321.26 19
18322.54 15
18323.82 10
18325.10 17
18326.38 13
18327.66 13
18328.94 14
18330.22 16
18331.50 17
18332.77 13
18334.05 19
18335.33 15
18336.61 18
18337.90 10
18339.18 12
18340.46 18
18341.74 19
18343.02 15
18344.30 26
18345.58 20
18346.86 25
18348.14 12
18349.42 25
18350.70 23
18351.98 19
18353.26 16
18354.54 25
18355.82 21
18357.10 17
18358.38 14
18359.66 10
18360.94 17
18362.22 16
18363.51 13
18364.79 10
18366.07 14
18367.35 15
18368.63 13
18369.91 24
18371.19 27
18372.47 24
18373.76 21
18375.04 9
18376.32 8
18377.60 11
18378.88 18
18380.16 17
18381.44 19
18382.73 22
18384.01 18
18385.29 24
18386.57 13
18387.85 20
18389.13 22
18390.42 27
18391.70 19
18392.98 13
18394.26 23
18395.54 19
18396.83 11
18398.11 27
18399.39 21
18400.67 10
18401.96 12
18403.24 14
18404.52 14
18405.80 15
18407.09 18
18408.37 31
18409.65 19
18410.93 24
18412.22 24
18413.50 18
18414.78 14
18416.06 20
18417.35 21
18418.63 18
18419.91 18
18421.20 18
18422.48 25
18423.76 17
18425.05 11
18426.33 14
18427.61 20
18428.89 17
18430.18 24
18431.46 22
18432.74 19
18434.03 12
18435.31 22
18436.60 20
18437.88 32
18439.16 19
18440.45 23
18441.73 15
18443.01 16
18444.30 24
18445.58 21
18446.87 19
18448.15 19
18449.43 21
18450.72 23
18452.00 19
18453.29 20
18454.57 19
18455.85 25
18457.14 21
18458.42 17
18459.71 24
18460.99 13
18462.28 20
18463.56 21
18464.84 21
18466.13 28
18467.41 23
18468.70 26
18469.98 25
18471.27 23
18472.55 15
18473.84 18
18475.12 22
18476.41 22
18477.69 8
18478.98 11
18480.26 19
18481.55 23
18482.83 19
18484.12 22
18485.40 22
18486.69 19
18487.97 10
18489.26 18
18490.54 20
18491.83 17
18493.11 19
18494.40 15
18495.69 17
18496.97 21
18498.26 9
18499.54 18
18500.83 16
18502.11 19
18503.40 17
18504.69 15
18505.97 12
18507.26 18
18508.54 14
18509.83 8
18511.12 14
18512.40 29
18513.69 20
18514.98 19
18516.26 21
18517.55 20
18518.83 34
18520.12 26
18521.41 23
18522.69 20
18523.98 20
18525.27 21
18526.55 31
18527.84 13
18529.13 9
18530.41 16
18531.70 30
18532.99 34
18534.27 14
18535.56 12
18536.85 25
18538.14 27
18539.42 15
18540.71 14
18542.00 25
18543.28 23
18544.57 10
18545.86 13
18547.15 26
18548.43 17
18549.72 17
18551.01 18
18552.30 17
18553.58 17
18554.87 13
18556.16 21
18557.45 15
18558.73 13
18560.02 18
18561.31 23
18562.60 11
18563.89 19
18565.17 21
18566.46 28
18567.75 17
18569.04 14
18570.33 16
18571.62 18
18572.90 22
18574.19 18
18575.48 16
18576.77 12
18578.06 21
18579.35 16
18580.63 12
18581.92 14
18583.21 22
18584.50 25
18585.79 19
18587.08 17
18588.37 23
18589.66 21
18590.94 20
18592.23 29
18593.52 13
18594.81 19
18596.10 26
18597.39 24
18598.68 21
18599.97 24
18601.26 19
18602.55 15
18603.84 17
18605.13 16
18606.41 26
18607.70 20
18608.99 17
18610.28 15
18611.57 11
18612.86 23
18614.15 27
18615.44 17
18616.73 16
18618.02 18
18619.31 17
18620.60 16
18621.89 15
18623.18 31
18624.47 31
18625.76 20
18627.05 30
18628.34 23
18629.63 20
18630.92 26
18632.21 22
18633.50 24
18634.79 24
18636.08 20
18637.37 20
18638.67 18
18639.96 17
18641.25 21
18642.54 22
18643.83 25
18645.12 16
18646.41 12
18647.70 23
18648.99 12
18650.28 21
18651.57 23
18652.86 17
18654.16 36
18655.45 14
18656.74 17
18658.03 19
18659.32 20
18660.61 17
18661.90 11
18663.19 20
18664.49 13
18665.78 17
18667.07 21
18668.36 13
18669.65 22
18670.94 16
18672.24 19
18673.53 18
18674.82 13
18676.11 14
18677.40 28
18678.70 16
18679.99 16
18681.28 23
18682.57 21
18683.86 11
18685.16 12
18686.45 20
18687.74 25
18689.03 18
18690.33 20
18691.62 13
18692.91 8
18694.20 18
18695.50 16
18696.79 22
18698.08 13
18699.37 20
18700.67 21
18701.96 18
18703.25 12
18704.54 22
18705.84 30
18707.13 18
18708.42 19
18709.72 17
18711.01 26
18712.30 35
18713.60 17
18714.89 22
18716.18 20
18717.48 18
18718.77 23
18720.06 22
18721.36 13
18722.65 15
18723.94 24
18725.24 12
18726.53 19
18727.82 16
18729.12 25
18730.41 24
18731.70 23
18733.00 21
18734.29 20
18735.59 15
18736.88 17
18738.17 22
18739.47 17
18740.76 21
18742.06 22
18743.35 30
18744.64 21
18745.94 18
18747.23 14
18748.53 21
18749.82 24
18751.12 19
18752.41 13
18753.71 19
18755.00 23
18756.30 14
18757.59 17
18758.88 17
18760.18 21
18761.47 23
18762.77 25
18764.06 25
18765.36 12
18766.65 15
18767.95 13
18769.24 18
18770.54 24
18771.83 17
18773.13 12
18774.43 20
18775.72 17
18777.02 18
18778.31 17
18779.61 19
18780.90 21
18782.20 16
18783.49 15
18784.79 19
18786.08 15
18787.38 19
18788.68 17
18789.97 18
18791.27 18
18792.56 16
18793.86 19
18795.16 10
18796.45 17
18797.75 26
18799.04 18
18800.34 16
18801.64 16
18802.93 17
18804.23 23
18805.53 20
18806.82 10
18808.12 14
18809.41 22
18810.71 16
18812.01 15
18813.30 12
18814.60 28
18815.90 25
18817.19 18
18818.49 14
18819.79 14
18821.09 17
18822.38 23
18823.68 12
18824.98 14
18826.27 26
18827.57 25
18828.87 20
18830.16 18
18831.46 24
18832.76 21
18834.06 16
18835.35 23
18836.65 13
18837.95 18
18839.25 15
18840.54 15
18841.84 24
18843.14 15
18844.44 18
18845.73 26
18847.03 20
18848.33 16
18849.63 19
18850.93 22
18852.22 26
18853.52 21
18854.82 26
18856.12 29
18857.42 21
18858.71 21
18860.01 19
18861.31 17
18862.61 16
18863.91 24
18865.21 34
18866.50 32
18867.80 21
18869.10 32
18870.40 32
18871.70 23
18873.00 19
18874.30 20
18875.60 16
18876.89 17
18878.19 15
18879.49 17
18880.79 18
18882.09 19
18883.39 24
18884.69 10
18885.99 13
18887.29 8
18888.59 13
18889.88 11
18891.18 14
18892.48 18
18893.78 23
18895.08 22
18896.38 28
18897.68 20
18898.98 13
18900.28 14
18901.58 13
18902.88 24
18904.18 17
18905.48 19
18906.78 17
18908.08 17
18909.38 18
18910.68 23
18911.98 17
18913.28 19
18914.58 19
18915.88 19
18917.18 23
18918.48 19
18919.78 26
18921.08 19
18922.38 15
18923.68 7
18924.98 19
18926.28 19
18927.58 20
18928.88 15
18930.18 14
18931.49 10
18932.79 22
18934.09 19
18935.39 26
18936.69 11
18937.99 13
18939.29 14
18940.59 17
18941.89 16
18943.19 28
18944.49 21
18945.80 17
18947.10 10
18948.40 17
18949.70 14
18951.00 16
18952.30 19
18953.60 21
18954.91 16
18956.21 19
18957.51 14
18958.81 15
18960.11 18
18961.41 14
18962.72 10
18964.02 20
18965.32 17
18966.62 20
18967.92 23
18969.23 9
18970.53 18
18971.83 10
18973.13 12
18974.43 24
18975.74 23
18977.04 31
18978.34 22
18979.64 17
18980.95 9
18982.25 17
18983.55 13
18984.85 9
18986.16 18
18987.46 27
18988.76 19
18990.06 24
18991.37 21
18992.67 22
18993.97 23
18995.28 12
18996.58 14
18997.88 19
18999.18 11
19000.49 18
19001.79 27
19003.09 24
19004.40 12
19005.70 20
19007.00 27
19008.31 20
19009.61 25
19010.91 17
19012.22 23
19013.52 25
19014.82 15
19016.13 10
19017.43 18
19018.74 19
19020.04 24
19021.34 22
19022.65 19
19023.95 17
19025.25 20
19026.56 25
19027.86 22
19029.17 11
19030.47 15
19031.77 20
19033.08 20
19034.38 23
19035.69 18
19036.99 12
19038.30 17
19039.60 19
19040.91 22
19042.21 13
19043.51 16
19044.82 20
19046.12 22
19047.43 26
19048.73 19
19050.04 20
19051.34 25
19052.65 21
19053.95 24
19055.26 22
19056.56 32
19057.87 26
19059.17 19
19060.48 12
19061.78 20
19063.09 15
19064.39 24
19065.70 20
19067.00 8
19068.31 21
19069.62 23
19070.92 19
19072.23 15
19073.53 14
19074.84 14
19076.14 32
19077.45 19
19078.75 20
19080.06 19
19081.37 20
19082.67 24
19083.98 19
19085.28 16
19086.59 14
19087.90 15
19089.20 19
19090.51 15
19091.82 13
19093.12 18
19094.43 21
19095.73 20
19097.04 19
19098.35 18
19099.65 9
19100.96 11
19102.27 16
19103.57 18
19104.88 14
19106.19 12
19107.49 21
19108.80 24
19110.11 15
19111.41 13
19112.72 12
19114.03 16
19115.33 11
19116.64 14
19117.95 27
19119.26 13
19120.56 17
19121.87 17
19123.18 25
19124.49 20
19125.79 16
19127.10 22
19128.41 15
19129.72 32
19131.02 23
19132.33 27
19133.64 17
19134.95 13
19136.25 25
19137.56 21
19138.87 27
19140.18 15
19141.49 16
19142.79 12
19144.10 22
19145.41 19
19146.72 10
19148.03 19
19149.33 14
19150.64 25
19151.95 16
19153.26 16
19154.57 16
19155.88 19
19157.18 18
19158.49 20
19159.80 38
19161.11 25
19162.42 27
19163.73 14
19165.04 18
19166.34 14
19167.65 17
19168.96 25
19170.27 21
19171.58 26
19172.89 22
19174.20 15
19175.51 18
19176.82 25
19178.13 29
19179.43 21
19180.74 21
19182.05 27
19183.36 18
19184.67 17
19185.98 17
19187.29 22
19188.60 21
19189.91 19
19191.22 17
19192.53 20
19193.84 16
19195.15 17
19196.46 10
19197.77 15
19199.08 20
19200.39 15
19201.70 14
19203.01 16
19204.32 17
19205.63 23
19206.94 20
19208.25 18
19209.56 14
19210.87 18
19212.18 16
19213.49 40
19214.80 28
19216.11 24
19217.42 16
19218.73 32
19220.04 16
19221.35 17
19222.66 23
19223.98 15
19225.29 19
19226.60 24
19227.91 42
19229.22 25
19230.53 19
19231.84 14
19233.15 19
19234.46 25
19235.77 21
19237.09 21
19238.40 21
19239.71 22
19241.02 14
19242.33 14
19243.64 21
19244.95 14
19246.27 12
19247.58 18
19248.89 17
19250.20 15
19251.51 17
19252.82 16
19254.14 20
19255.45 29
19256.76 20
19258.07 9
19259.38 24
19260.70 24
19262.01 23
19263.32 13
19264.63 18
19265.94 15
19267.26 15
19268.57 18
19269.88 14
19271.19 10
19272.51 11
19273.82 16
19275.13 18
19276.44 18
19277.76 17
19279.07 18
19280.38 13
19281.69 22
19283.01 18
19284.32 11
19285.63 14
19286.94 16
19288.26 21
19289.57 25
19290.88 25
19292.20 28
19293.51 17
19294.82 13
19296.14 24
19297.45 15
19298.76 14
19300.08 17
19301.39 10
19302.70 15
19304.02 14
19305.33 20
19306.64 15
19307.96 14
19309.27 13
19310.59 11
19311.90 16
19313.21 15
19314.53 16
19315.84 18
19317.15 10
19318.47 18
19319.78 15
19321.10 18
19322.41 20
19323.72 10
19325.04 24
19326.35 22
19327.67 18
19328.98 11
19330.30 13
19331.61 14
19332.93 22
19334.24 15
19335.55 16
19336.87 23
19338.18 24
19339.50 21
19340.81 24
19342.13 25
19343.44 12
19344.76 21
19346.07 19
19347.39 20
19348.70 23
19350.02 15
19351.33 20
19352.65 17
19353.96 14
19355.28 13
19356.59 22
19357.91 24
19359.22 17
19360.54 12
19361.86 13
19363.17 15
19364.49 15
19365.80 20
19367.12 11
19368.43 22
19369.75 19
19371.06 28
19372.38 18
19373.70 18
19375.01 16
19376.33 24
19377.64 15
19378.96 10
19380.28 17
19381.59 35
19382.91 18
19384.23 20
19385.54 18
19386.86 20
19388.17 11
19389.49 15
19390.81 12
19392.12 9
19393.44 18
19394.76 24
19396.07 22
19397.39 20
19398.71 16
19400.02 20
19401.34 15
19402.66 12
19403.97 19
19405.29 18
19406.61 14
19407.93 22
19409.24 13
19410.56 10
19411.88 12
19413.19 20
19414.51 12
19415.83 19
19417.15 19
19418.46 22
19419.78 26
19421.10 25
19422.42 12
19423.73 12
19425.05 23
19426.37 23
19427.69 12
19429.00 24
19430.32 15
19431.64 10
19432.96 16
19434.28 20
19435.59 24
19436.91 17
19438.23 22
19439.55 23
19440.87 21
19442.18 10
19443.50 22
19444.82 12
19446.14 14
19447.46 12
19448.78 11
19450.09 19
19451.41 17
19452.73 14
19454.05 30
19455.37 31
19456.69 13
19458.01 12
19459.33 21
19460.64 24
19461.96 15
19463.28 20
19464.60 13
19465.92 22
19467.24 21
19468.56 11
19469.88 9
19471.20 20
19472.52 18
19473.83 15
19475.15 10
19476.47 16
19477.79 12
19479.11 18
19480.43 9
19481.75 17
19483.07 22
19484.39 16
19485.71 16
19487.03 14
19488.35 18
19489.67 14
19490.99 21
19492.31 11
19493.63 20
19494.95 19
19496.27 24
19497.59 20
19498.91 17
19500.23 19
19501.55 16
19502.87 22
19504.19 25
19505.51 19
19506.83 14
19508.15 14
19509.47 13
19510.79 15
19512.11 12
19513.43 24
19514.75 23
19516.08 18
19517.40 21
19518.72 13
19520.04 14
19521.36 11
19522.68 14
19524.00 18
19525.32 16
19526.64 16
19527.96 11
19529.29 11
19530.61 5
19531.93 9
19533.25 27
19534.57 21
19535.89 20
19537.21 13
19538.53 19
19539.86 21
19541.18 15
19542.50 22
19543.82 22
19545.14 13
19546.46 9
19547.79 10
19549.11 11
19550.43 14
19551.75 9
19553.07 14
19554.40 13
19555.72 21
19557.04 25
19558.36 18
19559.68 15
19561.01 14
19562.33 9
19563.65 15
19564.97 28
19566.30 10
19567.62 21
19568.94 17
19570.26 16
19571.59 11
19572.91 11
19574.23 20
19575.55 15
19576.88 14
19578.20 15
19579.52 13
19580.85 18
19582.17 18
19583.49 16
19584.82 23
19586.14 14
19587.46 17
19588.78 23
19590.11 18
19591.43 13
19592.75 20
19594.08 15
19595.40 12
19596.72 25
19598.05 15
19599.37 20
19600.70 10
19602.02 15
19603.34 13
19604.67 16
19605.99 10
19607.31 12
19608.64 19
19609.96 17
19611.29 14
19612.61 20
19613.93 21
19615.26 13
19616.58 13
19617.91 11
19619.23 20
19620.55 17
19621.88 30
19623.20 17
19624.53 26
19625.85 17
19627.18 14
19628.50 16
19629.83 19
19631.15 14
19632.48 21
19633.80 18
19635.12 17
19636.45 15
19637.77 15
19639.10 15
19640.42 20
19641.75 22
19643.07 19
19644.40 27
19645.72 13
19647.05 16
19648.37 14
19649.70 15
19651.03 11
19652.35 13
19653.68 20
19655.00 23
19656.33 27
19657.65 23
19658.98 16
19660.30 25
19661.63 18
19662.96 28
19664.28 14
19665.61 21
19666.93 24
19668.26 18
19669.58 13
19670.91 13
19672.24 15
19673.56 12
19674.89 17
19676.21 8
19677.54 24
19678.87 13
19680.19 18
19681.52 11
19682.85 12
19684.17 22
19685.50 21
19686.83 18
19688.15 31
19689.48 23
19690.81 14
19692.13 28
19693.46 18
19694.79 13
19696.11 13
19697.44 19
19698.77 16
19700.09 15
19701.42 9
19702.75 18
19704.07 12
19705.40 17
19706.73 31
19708.06 18
19709.38 20
19710.71 21
19712.04 27
19713.37 19
19714.69 16
19716.02 32
19717.35 23
19718.68 9
19720.00 16
19721.33 20
19722.66 29
19723.99 20
19725.31 12
19726.64 11
19727.97 18
19729.30 39
19730.63 21
19731.95 21
19733.28 25
19734.61 21
19735.94 18
19737.27 15
19738.59 13
19739.92 29
19741.25 25
19742.58 21
19743.91 21
19745.24 16
19746.57 21
19747.89 18
19749.22 11
19750.55 14
19751.88 27
19753.21 18
19754.54 14
19755.87 14
19757.20 22
19758.52 18
19759.85 15
19761.18 16
19762.51 13
19763.84 17
19765.17 12
19766.50 13
19767.83 17
19769.16 17
19770.49 15
19771.82 25
19773.15 18
19774.47 26
19775.80 25
19777.13 20
19778.46 23
19779.79 14
19781.12 10
19782.45 17
19783.78 17
19785.11 24
19786.44 15
19787.77 10
19789.10 17
19790.43 18
19791.76 16
19793.09 16
19794.42 12
19795.75 10
19797.08 15
19798.41 8
19799.74 11
19801.07 14
19802.40 21
19803.73 24
19805.07 14
19806.40 14
19807.73 17
19809.06 17
19810.39 12
19811.72 20
19813.05 9
19814.38 12
19815.71 10
19817.04 13
19818.37 12
19819.70 18
19821.03 15
19822.37 24
19823.70 20
19825.03 17
19826.36 10
19827.69 26
19829.02 20
19830.35 7
19831.68 18
19833.02 10
19834.35 10
19835.68 14
19837.01 14
19838.34 8
19839.67 13
19841.01 12
19842.34 27
19843.67 21
19845.00 16
19846.33 11
19847.67 17
19849.00 13
19850.33 28
19851.66 24
19852.99 17
19854.33 13
19855.66 17
19856.99 26
19858.32 12
19859.65 17
19860.99 13
19862.32 18
19863.65 16
19864.98 21
19866.32 6
19867.65 20
19868.98 11
19870.32 18
19871.65 20
19872.98 14
19874.31 15
19875.65 9
19876.98 14
19878.31 10
19879.65 16
19880.98 9
19882.31 12
19883.64 13
19884.98 12
19886.31 16
19887.64 17
19888.98 14
19890.31 17
19891.64 15
19892.98 15
19894.31 22
19895.65 19
19896.98 18
19898.31 12
19899.65 9
19900.98 17
19902.31 18
19903.65 16
19904.98 21
19906.32 22
19907.65 14
19908.98 15
19910.32 24
19911.65 15
19912.99 12
19914.32 20
19915.65 11
19916.99 23
19918.32 19
19919.66 12
19920.99 8
19922.33 14
19923.66 10
19924.99 17
19926.33 8
19927.66 11
19929.00 7
19930.33 14
19931.67 15
19933.00 9
19934.34 16
19935.67 14
19937.01 20
19938.34 15
19939.68 20
19941.01 19
19942.35 19
19943.68 22
19945.02 18
19946.35 18
19947.69 21
19949.02 20
19950.36 22
19951.70 11
19953.03 11
19954.37 10
19955.70 16
19957.04 23
19958.37 14
19959.71 12
19961.04 13
19962.38 21
19963.72 35
19965.05 11
19966.39 12
19967.72 17
19969.06 14
19970.40 16
19971.73 12
19973.07 21
19974.40 27
19975.74 17
19977.08 18
19978.41 22
19979.75 11
19981.09 12
19982.42 12
19983.76 22
19985.10 13
19986.43 20
19987.77 22
19989.11 14
19990.44 18
19991.78 16
19993.12 17
19994.45 21
19995.79 11
19997.13 14
19998.46 11
19999.80 23
20001.14 17
20002.48 6
20003.81 11
20005.15 21
20006.49 20
20007.82 16
20009.16 13
20010.50 18
20011.84 17
20013.17 14
20014.51 12
20015.85 10
20017.19 14
20018.52 14
20019.86 22
20021.20 9
20022.54 18
20023.88 15
20025.21 11
20026.55 8
20027.89 14
20029.23 14
20030.57 20
20031.90 15
20033.24 14
20034.58 21
20035.92 17
20037.26 15
20038.60 14
20039.93 10
20041.27 10
20042.61 17
20043.95 21
20045.29 14
20046.63 17
20047.97 26
20049.30 13
20050.64 19
20051.98 14
20053.32 11
20054.66 19
20056.00 15
20057.34 16
20058.68 11
20060.02 14
20061.35 19
20062.69 10
20064.03 23
20065.37 14
20066.71 11
20068.05 21
20069.39 20
20070.73 15
20072.07 11
20073.41 8
20074.75 12
20076.09 14
20077.43 21
20078.77 14
20080.11 19
20081.45 13
20082.79 15
20084.13 12
20085.47 14
20086.81 17
20088.15 24
20089.49 11
20090.83 20
20092.17 18
20093.51 19
20094.85 20
20096.19 21
20097.53 11
20098.87 13
20100.21 27
20101.55 14
20102.89 22
20104.23 16
20105.57 14
20106.91 15
20108.25 18
20109.59 24
20110.93 24
20112.27 15
20113.62 20
20114.96 21
20116.30 19
20117.64 14
20118.98 15
20120.32 11
20121.66 9
20123.00 13
20124.34 8
20125.69 15
20127.03 13
20128.37 27
20129.71 17
20131.05 13
20132.39 12
20133.73 20
20135.08 22
20136.42 17
20137.76 45
20139.10 16
20140.44 23
