# Supplementary material for: MALDI-TOF MS typing enables the classification of brewing yeasts of the genus Saccharomyces to major beer styles
Source: PLoS One. 2017 Aug 9;12(8):e0181694. doi: 10.1371/journal.pone.0181694 (PMC5549903; doi:10.1371/journal.pone.0181694)
Supplement: S10 File — The directory includes 90 raw files and was zipped to “.zip”; the folder has three strains with 30 spectra per strain; S1 Text explains the raw files with an example and Table 1 represents the yeast strains used within the experiment. (ZIP) [file pone.0181694.s013.zip › 28-30/30336-192-OG-Alt-Alt-YPG-18h-E-E_2015-08-18__0_A11_1.dat]

1999.93 1640
2000.35 1579
2000.77 1520
2001.19 1504
2001.61 1598
2002.03 1504
2002.46 1734
2002.88 1497
2003.30 1632
2003.72 1636
2004.14 1646
2004.57 1620
2004.99 1687
2005.41 1592
2005.83 1602
2006.25 1603
2006.68 1426
2007.10 1570
2007.52 1588
2007.94 1713
2008.37 1754
2008.79 1674
2009.21 1555
2009.63 1521
2010.06 1549
2010.48 1564
2010.90 1615
2011.32 1700
2011.75 1776
2012.17 1642
2012.59 1617
2013.02 1563
2013.44 1513
2013.86 1569
2014.29 1474
2014.71 1492
2015.13 1451
2015.55 1407
2015.98 1424
2016.40 1392
2016.82 1427
2017.25 1468
2017.67 1427
2018.10 1446
2018.52 1310
2018.94 1388
2019.37 1533
2019.79 1621
2020.21 1585
2020.64 1609
2021.06 1550
2021.48 1538
2021.91 1643
2022.33 1667
2022.76 1706
2023.18 1672
2023.60 1541
2024.03 1529
2024.45 1610
2024.88 1546
2025.30 1478
2025.73 1574
2026.15 1573
2026.57 1428
2027.00 1338
2027.42 1386
2027.85 1589
2028.27 1486
2028.70 1466
2029.12 1341
2029.55 1438
2029.97 1378
2030.40 1326
2030.82 1395
2031.24 1388
2031.67 1364
2032.09 1357
2032.52 1503
2032.94 1438
2033.37 1426
2033.79 1540
2034.22 1383
2034.65 1405
2035.07 1355
2035.50 1494
2035.92 1455
2036.35 1506
2036.77 1394
2037.20 1371
2037.62 1424
2038.05 1577
2038.47 1528
2038.90 1474
2039.33 1371
2039.75 1467
2040.18 1516
2040.60 1461
2041.03 1489
2041.45 1603
2041.88 1483
2042.31 1441
2042.73 1531
2043.16 1631
2043.58 1614
2044.01 1623
2044.44 1495
2044.86 1400
2045.29 1494
2045.72 1542
2046.14 1457
2046.57 1421
2047.00 1469
2047.42 1277
2047.85 1389
2048.28 1554
2048.70 1484
2049.13 1383
2049.56 1460
2049.98 1620
2050.41 1563
2050.84 1567
2051.26 1449
2051.69 1366
2052.12 1531
2052.54 1475
2052.97 1437
2053.40 1499
2053.83 1600
2054.25 1520
2054.68 1380
2055.11 1506
2055.53 1575
2055.96 1600
2056.39 1531
2056.82 1567
2057.24 1563
2057.67 1338
2058.10 1405
2058.53 1371
2058.96 1409
2059.38 1595
2059.81 1379
2060.24 1493
2060.67 1523
2061.10 1476
2061.52 1552
2061.95 1469
2062.38 1642
2062.81 1401
2063.24 1598
2063.66 1609
2064.09 1433
2064.52 1413
2064.95 1645
2065.38 1722
2065.81 1614
2066.23 1646
2066.66 1489
2067.09 1577
2067.52 1640
2067.95 1604
2068.38 1703
2068.81 1778
2069.23 1687
2069.66 1650
2070.09 1671
2070.52 1640
2070.95 1572
2071.38 1450
2071.81 1447
2072.24 1481
2072.67 1381
2073.10 1555
2073.53 1457
2073.95 1435
2074.38 1510
2074.81 1559
2075.24 1429
2075.67 1435
2076.10 1487
2076.53 1450
2076.96 1696
2077.39 1706
2077.82 1578
2078.25 1630
2078.68 1668
2079.11 1655
2079.54 1684
2079.97 1621
2080.40 1592
2080.83 1692
2081.26 1786
2081.69 1761
2082.12 1744
2082.55 1712
2082.98 1689
2083.41 1660
2083.84 1677
2084.27 1693
2084.70 1596
2085.13 1411
2085.56 1558
2085.99 1697
2086.42 1665
2086.85 1472
2087.29 1463
2087.72 1606
2088.15 1556
2088.58 1723
2089.01 1511
2089.44 1443
2089.87 1370
2090.30 1471
2090.73 1580
2091.16 1526
2091.59 1494
2092.03 1455
2092.46 1383
2092.89 1311
2093.32 1317
2093.75 1440
2094.18 1537
2094.61 1501
2095.05 1425
2095.48 1397
2095.91 1550
2096.34 1553
2096.77 1555
2097.20 1570
2097.63 1387
2098.07 1381
2098.50 1442
2098.93 1323
2099.36 1449
2099.79 1433
2100.23 1292
2100.66 1336
2101.09 1343
2101.52 1327
2101.95 1327
2102.39 1343
2102.82 1342
2103.25 1362
2103.68 1360
2104.12 1410
2104.55 1482
2104.98 1472
2105.41 1481
2105.85 1527
2106.28 1513
2106.71 1315
2107.14 1230
2107.58 1527
2108.01 1578
2108.44 1584
2108.88 1401
2109.31 1493
2109.74 1580
2110.18 1619
2110.61 1507
2111.04 1580
2111.47 1540
2111.91 1326
2112.34 1421
2112.77 1498
2113.21 1501
2113.64 1342
2114.07 1407
2114.51 1482
2114.94 1521
2115.37 1392
2115.81 1412
2116.24 1344
2116.68 1382
2117.11 1297
2117.54 1195
2117.98 1473
2118.41 1505
2118.85 1477
2119.28 1503
2119.71 1449
2120.15 1314
2120.58 1213
2121.02 1354
2121.45 1617
2121.88 1438
2122.32 1302
2122.75 1421
2123.19 1467
2123.62 1574
2124.06 1533
2124.49 1508
2124.92 1489
2125.36 1473
2125.79 1421
2126.23 1343
2126.66 1374
2127.10 1396
2127.53 1425
2127.97 1351
2128.40 1362
2128.84 1356
2129.27 1380
2129.71 1341
2130.14 1401
2130.58 1382
2131.01 1238
2131.45 1439
2131.88 1428
2132.32 1499
2132.75 1604
2133.19 1616
2133.63 1564
2134.06 1588
2134.50 1599
2134.93 1568
2135.37 1498
2135.80 1611
2136.24 1646
2136.67 1575
2137.11 1514
2137.55 1740
2137.98 1745
2138.42 1722
2138.85 1570
2139.29 1656
2139.73 1591
2140.16 1628
2140.60 1523
2141.03 1465
2141.47 1575
2141.91 1613
2142.34 1627
2142.78 1550
2143.22 1624
2143.65 1375
2144.09 1421
2144.53 1466
2144.96 1521
2145.40 1458
2145.84 1309
2146.27 1377
2146.71 1373
2147.15 1424
2147.58 1319
2148.02 1336
2148.46 1407
2148.89 1468
2149.33 1526
2149.77 1703
2150.21 1709
2150.64 1768
2151.08 2031
2151.52 1890
2151.95 1842
2152.39 1829
2152.83 1822
2153.27 1920
2153.70 1903
2154.14 1908
2154.58 1900
2155.02 1772
2155.45 1815
2155.89 1768
2156.33 1667
2156.77 1721
2157.21 1586
2157.64 1579
2158.08 1548
2158.52 1503
2158.96 1573
2159.40 1503
2159.83 1479
2160.27 1540
2160.71 1466
2161.15 1475
2161.59 1499
2162.02 1528
2162.46 1561
2162.90 1604
2163.34 1538
2163.78 1633
2164.22 1607
2164.66 1541
2165.09 1490
2165.53 1440
2165.97 1543
2166.41 1501
2166.85 1466
2167.29 1545
2167.73 1556
2168.17 1575
2168.60 1519
2169.04 1484
2169.48 1504
2169.92 1391
2170.36 1490
2170.80 1457
2171.24 1563
2171.68 1630
2172.12 1505
2172.56 1455
2173.00 1700
2173.44 1503
2173.88 1508
2174.32 1649
2174.76 1694
2175.20 1715
2175.64 1615
2176.07 1639
2176.51 1754
2176.95 1787
2177.39 1833
2177.83 1750
2178.27 1645
2178.71 1699
2179.15 1619
2179.59 1624
2180.03 1801
2180.47 1753
2180.92 1606
2181.36 1545
2181.80 1683
2182.24 1666
2182.68 1662
2183.12 1870
2183.56 1622
2184.00 1498
2184.44 1547
2184.88 1536
2185.32 1374
2185.76 1343
2186.20 1397
2186.64 1402
2187.08 1454
2187.52 1487
2187.97 1417
2188.41 1497
2188.85 1606
2189.29 1670
2189.73 1751
2190.17 1605
2190.61 1600
2191.05 1504
2191.49 1731
2191.94 1859
2192.38 1671
2192.82 1605
2193.26 1703
2193.70 1666
2194.14 1779
2194.58 1678
2195.03 1484
2195.47 1500
2195.91 1784
2196.35 1542
2196.79 1540
2197.24 1493
2197.68 1572
2198.12 1687
2198.56 1616
2199.00 1744
2199.45 1729
2199.89 1712
2200.33 1603
2200.77 1669
2201.21 1422
2201.66 1457
2202.10 1462
2202.54 1548
2202.98 1668
2203.43 1690
2203.87 1729
2204.31 1520
2204.75 1598
2205.20 1608
2205.64 1548
2206.08 1562
2206.53 1640
2206.97 1616
2207.41 1643
2207.85 1765
2208.30 1679
2208.74 1473
2209.18 1624
2209.63 1786
2210.07 1789
2210.51 1579
2210.96 1584
2211.40 1441
2211.84 1636
2212.29 1602
2212.73 1621
2213.17 1672
2213.62 1672
2214.06 1668
2214.50 1671
2214.95 1690
2215.39 1603
2215.84 1541
2216.28 1525
2216.72 1547
2217.17 1639
2217.61 1461
2218.05 1415
2218.50 1506
2218.94 1547
2219.39 1571
2219.83 1552
2220.28 1543
2220.72 1466
2221.16 1378
2221.61 1542
2222.05 1453
2222.50 1442
2222.94 1568
2223.39 1610
2223.83 1718
2224.28 1625
2224.72 1630
2225.16 1650
2225.61 1501
2226.05 1709
2226.50 1744
2226.94 1695
2227.39 1672
2227.83 1698
2228.28 1775
2228.72 1820
2229.17 1787
2229.61 1856
2230.06 1985
2230.50 1813
2230.95 1692
2231.40 1781
2231.84 1739
2232.29 1666
2232.73 1631
2233.18 1727
2233.62 1819
2234.07 1690
2234.51 1854
2234.96 1756
2235.41 1679
2235.85 1753
2236.30 1796
2236.74 1631
2237.19 1618
2237.63 1710
2238.08 1683
2238.53 1952
2238.97 1709
2239.42 1694
2239.86 1680
2240.31 1676
2240.76 1699
2241.20 1601
2241.65 1470
2242.10 1650
2242.54 1431
2242.99 1371
2243.44 1474
2243.88 1544
2244.33 1587
2244.78 1411
2245.22 1255
2245.67 1296
2246.12 1385
2246.56 1378
2247.01 1335
2247.46 1307
2247.90 1455
2248.35 1419
2248.80 1446
2249.24 1431
2249.69 1360
2250.14 1465
2250.59 1526
2251.03 1551
2251.48 1448
2251.93 1518
2252.38 1444
2252.82 1459
2253.27 1408
2253.72 1477
2254.17 1543
2254.61 1489
2255.06 1420
2255.51 1375
2255.96 1367
2256.40 1575
2256.85 1587
2257.30 1437
2257.75 1404
2258.20 1414
2258.64 1420
2259.09 1598
2259.54 1518
2259.99 1406
2260.44 1323
2260.88 1401
2261.33 1526
2261.78 1502
2262.23 1428
2262.68 1509
2263.13 1496
2263.58 1597
2264.02 1700
2264.47 1629
2264.92 1670
2265.37 1698
2265.82 1850
2266.27 1878
2266.72 1856
2267.17 1747
2267.61 1737
2268.06 1788
2268.51 1829
2268.96 1836
2269.41 1969
2269.86 1878
2270.31 1993
2270.76 1998
2271.21 1756
2271.66 1676
2272.11 1832
2272.56 1676
2273.00 1748
2273.45 1816
2273.90 1737
2274.35 1668
2274.80 1638
2275.25 1644
2275.70 1595
2276.15 1482
2276.60 1632
2277.05 1512
2277.50 1555
2277.95 1580
2278.40 1493
2278.85 1597
2279.30 1584
2279.75 1566
2280.20 1634
2280.65 1519
2281.10 1559
2281.55 1570
2282.00 1665
2282.45 1587
2282.90 1479
2283.35 1593
2283.81 1691
2284.26 1738
2284.71 1684
2285.16 1638
2285.61 1650
2286.06 1366
2286.51 1607
2286.96 1469
2287.41 1535
2287.86 1590
2288.31 1454
2288.76 1496
2289.22 1617
2289.67 1834
2290.12 1936
2290.57 1901
2291.02 2205
2291.47 2255
2291.92 2348
2292.37 2556
2292.83 2434
2293.28 2412
2293.73 2465
2294.18 2462
2294.63 2311
2295.08 2413
2295.53 2247
2295.99 2293
2296.44 2324
2296.89 1988
2297.34 2128
2297.79 2066
2298.25 2059
2298.70 2075
2299.15 1901
2299.60 1959
2300.05 1757
2300.51 1660
2300.96 1611
2301.41 1701
2301.86 1480
2302.32 1672
2302.77 1559
2303.22 1440
2303.67 1458
2304.13 1503
2304.58 1590
2305.03 1569
2305.48 1589
2305.94 1615
2306.39 1500
2306.84 1534
2307.29 1651
2307.75 1558
2308.20 1631
2308.65 1628
2309.11 1619
2309.56 1721
2310.01 1809
2310.47 1790
2310.92 1815
2311.37 1675
2311.83 1681
2312.28 1860
2312.73 1914
2313.19 1817
2313.64 1769
2314.09 1759
2314.55 1906
2315.00 1841
2315.45 1736
2315.91 1821
2316.36 1751
2316.81 1623
2317.27 1577
2317.72 1594
2318.18 1631
2318.63 1645
2319.08 1568
2319.54 1593
2319.99 1589
2320.45 1503
2320.90 1498
2321.35 1545
2321.81 1608
2322.26 1667
2322.72 1641
2323.17 1552
2323.63 1610
2324.08 1607
2324.54 1689
2324.99 1628
2325.44 1561
2325.90 1688
2326.35 1692
2326.81 1637
2327.26 1544
2327.72 1538
2328.17 1870
2328.63 1784
2329.08 1916
2329.54 1926
2329.99 1871
2330.45 1746
2330.90 1800
2331.36 1860
2331.81 1930
2332.27 1949
2332.72 1866
2333.18 2053
2333.64 2031
2334.09 1998
2334.55 1869
2335.00 1819
2335.46 1754
2335.91 1732
2336.37 1755
2336.82 1580
2337.28 1615
2337.74 1565
2338.19 1554
2338.65 1578
2339.10 1743
2339.56 1807
2340.02 1551
2340.47 1553
2340.93 1654
2341.38 1672
2341.84 1722
2342.30 1797
2342.75 1728
2343.21 1804
2343.67 1846
2344.12 2011
2344.58 1887
2345.04 1898
2345.49 1797
2345.95 1757
2346.41 1849
2346.86 1660
2347.32 1715
2347.78 1814
2348.23 1827
2348.69 1738
2349.15 2029
2349.60 1827
2350.06 1749
2350.52 1841
2350.97 1722
2351.43 1760
2351.89 1791
2352.35 1778
2352.80 1801
2353.26 1738
2353.72 1657
2354.18 1599
2354.63 1536
2355.09 1502
2355.55 1550
2356.01 1510
2356.46 1521
2356.92 1544
2357.38 1626
2357.84 1593
2358.29 1640
2358.75 1675
2359.21 1596
2359.67 1694
2360.13 1752
2360.58 1548
2361.04 1658
2361.50 1676
2361.96 1842
2362.42 1765
2362.88 1726
2363.33 1779
2363.79 1679
2364.25 1696
2364.71 1686
2365.17 1697
2365.63 1718
2366.08 1600
2366.54 1599
2367.00 1697
2367.46 1858
2367.92 1750
2368.38 1645
2368.84 1813
2369.30 1842
2369.75 1746
2370.21 1574
2370.67 1612
2371.13 1703
2371.59 1801
2372.05 1694
2372.51 1568
2372.97 1602
2373.43 1553
2373.89 1541
2374.35 1627
2374.81 1709
2375.27 1594
2375.72 1587
2376.18 1561
2376.64 1668
2377.10 1645
2377.56 1659
2378.02 1668
2378.48 1699
2378.94 1764
2379.40 1818
2379.86 1687
2380.32 1645
2380.78 1703
2381.24 1539
2381.70 1805
2382.16 1859
2382.62 1836
2383.08 1703
2383.54 1674
2384.00 1646
2384.46 1623
2384.92 1676
2385.39 1664
2385.85 1700
2386.31 1693
2386.77 1497
2387.23 1545
2387.69 1635
2388.15 1748
2388.61 1617
2389.07 1449
2389.53 1380
2389.99 1475
2390.45 1502
2390.91 1473
2391.38 1726
2391.84 1660
2392.30 1536
2392.76 1500
2393.22 1680
2393.68 1451
2394.14 1508
2394.60 1408
2395.06 1501
2395.53 1590
2395.99 1652
2396.45 1646
2396.91 1622
2397.37 1548
2397.83 1422
2398.30 1685
2398.76 1647
2399.22 1675
2399.68 1498
2400.14 1419
2400.61 1463
2401.07 1445
2401.53 1517
2401.99 1549
2402.45 1520
2402.92 1447
2403.38 1415
2403.84 1404
2404.30 1497
2404.76 1515
2405.23 1453
2405.69 1421
2406.15 1373
2406.61 1408
2407.08 1405
2407.54 1365
2408.00 1417
2408.46 1586
2408.93 1615
2409.39 1701
2409.85 1555
2410.32 1453
2410.78 1511
2411.24 1556
2411.70 1543
2412.17 1574
2412.63 1462
2413.09 1438
2413.56 1578
2414.02 1482
2414.48 1518
2414.95 1524
2415.41 1649
2415.87 1673
2416.34 1447
2416.80 1623
2417.26 1775
2417.73 1764
2418.19 1668
2418.65 1699
2419.12 1691
2419.58 1753
2420.05 1913
2420.51 1976
2420.97 2011
2421.44 1940
2421.90 1908
2422.37 1838
2422.83 1969
2423.29 1921
2423.76 1755
2424.22 1783
2424.69 1720
2425.15 1728
2425.62 1598
2426.08 1518
2426.54 1623
2427.01 1566
2427.47 1752
2427.94 1750
2428.40 1509
2428.87 1540
2429.33 1663
2429.80 1534
2430.26 1676
2430.73 1582
2431.19 1485
2431.66 1550
2432.12 1616
2432.59 1632
2433.05 1577
2433.52 1432
2433.98 1668
2434.45 1631
2434.91 1494
2435.38 1416
2435.84 1590
2436.31 1606
2436.77 1545
2437.24 1504
2437.70 1701
2438.17 1703
2438.63 1869
2439.10 1734
2439.57 1734
2440.03 1685
2440.50 1657
2440.96 1908
2441.43 1862
2441.89 1969
2442.36 2056
2442.83 1997
2443.29 2125
2443.76 2115
2444.22 1930
2444.69 1874
2445.16 1816
2445.62 1703
2446.09 1758
2446.56 1896
2447.02 1757
2447.49 1636
2447.96 1560
2448.42 1573
2448.89 1557
2449.35 1663
2449.82 1528
2450.29 1421
2450.75 1498
2451.22 1502
2451.69 1437
2452.16 1344
2452.62 1425
2453.09 1562
2453.56 1430
2454.02 1319
2454.49 1568
2454.96 1556
2455.42 1418
2455.89 1472
2456.36 1718
2456.83 1587
2457.29 1545
2457.76 1537
2458.23 1579
2458.70 1485
2459.16 1558
2459.63 1643
2460.10 1508
2460.57 1492
2461.03 1558
2461.50 1522
2461.97 1559
2462.44 1423
2462.91 1546
2463.37 1622
2463.84 1507
2464.31 1605
2464.78 1502
2465.25 1387
2465.71 1531
2466.18 1531
2466.65 1406
2467.12 1437
2467.59 1576
2468.06 1621
2468.52 1581
2468.99 1511
2469.46 1611
2469.93 1522
2470.40 1475
2470.87 1554
2471.34 1493
2471.80 1537
2472.27 1487
2472.74 1474
2473.21 1354
2473.68 1567
2474.15 1495
2474.62 1448
2475.09 1310
2475.56 1363
2476.02 1410
2476.49 1382
2476.96 1500
2477.43 1473
2477.90 1423
2478.37 1428
2478.84 1574
2479.31 1525
2479.78 1481
2480.25 1633
2480.72 1509
2481.19 1547
2481.66 1665
2482.13 1625
2482.60 1744
2483.07 1637
2483.54 1583
2484.01 1546
2484.48 1421
2484.95 1562
2485.42 1688
2485.89 1486
2486.36 1424
2486.83 1517
2487.30 1716
2487.77 1719
2488.24 1638
2488.71 1606
2489.18 1531
2489.65 1550
2490.12 1643
2490.59 1581
2491.06 1638
2491.53 1778
2492.00 1662
2492.47 1628
2492.94 1677
2493.41 1668
2493.88 1442
2494.36 1741
2494.83 1662
2495.30 1628
2495.77 1610
2496.24 1647
2496.71 1633
2497.18 1505
2497.65 1604
2498.12 1590
2498.60 1603
2499.07 1602
2499.54 1679
2500.01 1691
2500.48 1521
2500.95 1432
2501.42 1433
2501.90 1507
2502.37 1474
2502.84 1457
2503.31 1479
2503.78 1464
2504.25 1459
2504.73 1484
2505.20 1538
2505.67 1508
2506.14 1576
2506.61 1564
2507.09 1531
2507.56 1579
2508.03 1592
2508.50 1694
2508.97 1721
2509.45 1728
2509.92 1758
2510.39 1817
2510.86 1826
2511.34 1843
2511.81 1852
2512.28 1857
2512.75 1952
2513.23 1854
2513.70 1772
2514.17 1728
2514.65 1797
2515.12 1835
2515.59 1867
2516.06 1706
2516.54 1889
2517.01 1866
2517.48 1680
2517.96 1629
2518.43 1613
2518.90 1451
2519.38 1554
2519.85 1565
2520.32 1586
2520.80 1646
2521.27 1517
2521.74 1656
2522.22 1766
2522.69 1828
2523.16 1601
2523.64 1510
2524.11 1540
2524.58 1585
2525.06 1572
2525.53 1662
2526.01 1713
2526.48 1707
2526.95 1712
2527.43 1648
2527.90 1560
2528.38 1472
2528.85 1494
2529.32 1520
2529.80 1590
2530.27 1505
2530.75 1526
2531.22 1539
2531.70 1589
2532.17 1637
2532.64 1492
2533.12 1421
2533.59 1444
2534.07 1498
2534.54 1493
2535.02 1459
2535.49 1603
2535.97 1579
2536.44 1349
2536.92 1529
2537.39 1533
2537.87 1499
2538.34 1444
2538.82 1531
2539.29 1673
2539.77 1582
2540.24 1347
2540.72 1555
2541.19 1544
2541.67 1551
2542.14 1638
2542.62 1547
2543.09 1515
2543.57 1500
2544.04 1593
2544.52 1576
2545.00 1458
2545.47 1503
2545.95 1669
2546.42 1627
2546.90 1609
2547.37 1690
2547.85 1733
2548.33 1945
2548.80 1955
2549.28 1965
2549.75 1855
2550.23 1898
2550.71 2034
2551.18 2028
2551.66 2090
2552.14 2077
2552.61 2076
2553.09 1998
2553.57 2116
2554.04 2018
2554.52 1899
2554.99 1931
2555.47 2180
2555.95 2031
2556.42 2027
2556.90 2182
2557.38 2234
2557.86 2035
2558.33 1771
2558.81 1879
2559.29 1938
2559.76 1795
2560.24 1686
2560.72 1855
2561.19 1903
2561.67 1869
2562.15 1633
2562.63 1668
2563.10 1553
2563.58 1562
2564.06 1551
2564.54 1479
2565.01 1389
2565.49 1407
2565.97 1467
2566.45 1512
2566.92 1391
2567.40 1483
2567.88 1433
2568.36 1472
2568.83 1525
2569.31 1482
2569.79 1484
2570.27 1390
2570.75 1469
2571.22 1447
2571.70 1430
2572.18 1377
2572.66 1397
2573.14 1389
2573.62 1435
2574.09 1407
2574.57 1375
2575.05 1518
2575.53 1464
2576.01 1608
2576.49 1554
2576.97 1549
2577.44 1593
2577.92 1578
2578.40 1692
2578.88 1651
2579.36 1421
2579.84 1442
2580.32 1445
2580.80 1450
2581.27 1443
2581.75 1471
2582.23 1480
2582.71 1420
2583.19 1513
2583.67 1454
2584.15 1560
2584.63 1593
2585.11 1600
2585.59 1542
2586.07 1411
2586.55 1406
2587.03 1500
2587.51 1656
2587.99 1636
2588.47 1566
2588.94 1526
2589.42 1529
2589.90 1397
2590.38 1435
2590.86 1526
2591.34 1465
2591.82 1652
2592.30 1810
2592.78 1692
2593.26 1582
2593.74 1651
2594.22 1733
2594.71 1676
2595.19 1640
2595.67 1593
2596.15 1587
2596.63 1635
2597.11 1608
2597.59 1735
2598.07 1549
2598.55 1721
2599.03 1678
2599.51 1640
2599.99 1555
2600.47 1548
2600.95 1668
2601.43 1480
2601.91 1546
2602.40 1587
2602.88 1444
2603.36 1396
2603.84 1598
2604.32 1588
2604.80 1528
2605.28 1525
2605.76 1495
2606.24 1547
2606.73 1611
2607.21 1587
2607.69 1524
2608.17 1557
2608.65 1630
2609.13 1621
2609.62 1586
2610.10 1690
2610.58 1770
2611.06 1703
2611.54 1729
2612.02 1640
2612.51 1620
2612.99 1632
2613.47 1643
2613.95 1752
2614.43 1642
2614.92 1541
2615.40 1473
2615.88 1576
2616.36 1518
2616.85 1492
2617.33 1550
2617.81 1693
2618.29 1364
2618.78 1578
2619.26 1551
2619.74 1612
2620.22 1575
2620.71 1705
2621.19 1482
2621.67 1545
2622.15 1594
2622.64 1511
2623.12 1544
2623.60 1523
2624.09 1614
2624.57 1706
2625.05 1614
2625.53 1530
2626.02 1529
2626.50 1494
2626.98 1551
2627.47 1570
2627.95 1490
2628.43 1593
2628.92 1548
2629.40 1396
2629.88 1385
2630.37 1426
2630.85 1537
2631.34 1480
2631.82 1442
2632.30 1351
2632.79 1398
2633.27 1494
2633.75 1478
2634.24 1510
2634.72 1595
2635.21 1547
2635.69 1575
2636.17 1630
2636.66 1613
2637.14 1567
2637.63 1545
2638.11 1599
2638.60 1418
2639.08 1413
2639.56 1460
2640.05 1404
2640.53 1411
2641.02 1472
2641.50 1625
2641.99 1557
2642.47 1639
2642.96 1695
2643.44 1690
2643.93 1658
2644.41 1653
2644.90 1610
2645.38 1598
2645.87 1595
2646.35 1520
2646.84 1512
2647.32 1544
2647.81 1597
2648.29 1469
2648.78 1490
2649.26 1445
2649.75 1527
2650.23 1556
2650.72 1575
2651.20 1499
2651.69 1579
2652.17 1440
2652.66 1542
2653.15 1569
2653.63 1539
2654.12 1620
2654.60 1493
2655.09 1468
2655.57 1539
2656.06 1425
2656.55 1437
2657.03 1489
2657.52 1483
2658.00 1412
2658.49 1395
2658.98 1531
2659.46 1538
2659.95 1545
2660.44 1624
2660.92 1537
2661.41 1624
2661.90 1517
2662.38 1554
2662.87 1521
2663.35 1540
2663.84 1515
2664.33 1577
2664.81 1567
2665.30 1433
2665.79 1462
2666.28 1455
2666.76 1471
2667.25 1598
2667.74 1475
2668.22 1559
2668.71 1423
2669.20 1511
2669.68 1586
2670.17 1410
2670.66 1489
2671.15 1586
2671.63 1505
2672.12 1552
2672.61 1741
2673.10 1703
2673.58 1601
2674.07 1701
2674.56 1717
2675.05 1673
2675.53 1649
2676.02 1712
2676.51 1746
2677.00 1754
2677.49 1830
2677.97 1910
2678.46 2030
2678.95 1860
2679.44 1682
2679.93 1646
2680.41 1845
2680.90 1963
2681.39 2015
2681.88 1860
2682.37 1932
2682.85 1950
2683.34 1710
2683.83 1896
2684.32 2018
2684.81 2083
2685.30 1885
2685.79 1983
2686.27 1987
2686.76 2003
2687.25 2043
2687.74 1981
2688.23 1769
2688.72 1727
2689.21 1686
2689.70 1874
2690.19 1707
2690.67 1709
2691.16 1621
2691.65 1576
2692.14 1599
2692.63 1578
2693.12 1515
2693.61 1698
2694.10 1669
2694.59 1600
2695.08 1554
2695.57 1544
2696.06 1565
2696.55 1544
2697.04 1598
2697.53 1664
2698.02 1632
2698.51 1507
2699.00 1576
2699.49 1511
2699.98 1584
2700.47 1639
2700.96 1547
2701.45 1599
2701.94 1680
2702.43 1452
2702.92 1499
2703.41 1665
2703.90 1679
2704.39 1635
2704.88 1526
2705.37 1702
2705.86 1742
2706.35 1670
2706.84 1667
2707.33 1738
2707.82 1754
2708.31 1683
2708.80 1680
2709.29 1545
2709.78 1342
2710.27 1491
2710.77 1423
2711.26 1470
2711.75 1597
2712.24 1528
2712.73 1516
2713.22 1536
2713.71 1476
2714.20 1421
2714.69 1517
2715.19 1549
2715.68 1698
2716.17 1579
2716.66 1585
2717.15 1488
2717.64 1385
2718.13 1549
2718.63 1560
2719.12 1638
2719.61 1578
2720.10 1449
2720.59 1467
2721.08 1486
2721.58 1445
2722.07 1686
2722.56 1703
2723.05 1660
2723.54 1558
2724.04 1648
2724.53 1708
2725.02 1564
2725.51 1609
2726.01 1567
2726.50 1463
2726.99 1520
2727.48 1599
2727.98 1631
2728.47 1422
2728.96 1570
2729.45 1614
2729.95 1475
2730.44 1396
2730.93 1521
2731.42 1432
2731.92 1459
2732.41 1424
2732.90 1461
2733.40 1371
2733.89 1453
2734.38 1465
2734.87 1462
2735.37 1438
2735.86 1518
2736.35 1552
2736.85 1447
2737.34 1427
2737.83 1545
2738.33 1521
2738.82 1438
2739.31 1529
2739.81 1663
2740.30 1631
2740.79 1548
2741.29 1473
2741.78 1493
2742.28 1596
2742.77 1622
2743.26 1621
2743.76 1662
2744.25 1560
2744.75 1453
2745.24 1360
2745.73 1493
2746.23 1554
2746.72 1508
2747.22 1415
2747.71 1545
2748.20 1489
2748.70 1356
2749.19 1487
2749.69 1452
2750.18 1454
2750.68 1450
2751.17 1362
2751.67 1413
2752.16 1395
2752.66 1372
2753.15 1404
2753.64 1361
2754.14 1446
2754.63 1377
2755.13 1364
2755.62 1327
2756.12 1452
2756.61 1539
2757.11 1460
2757.60 1549
2758.10 1582
2758.59 1554
2759.09 1467
2759.59 1617
2760.08 1593
2760.58 1521
2761.07 1500
2761.57 1618
2762.06 1556
2762.56 1453
2763.05 1502
2763.55 1423
2764.05 1472
2764.54 1543
2765.04 1455
2765.53 1416
2766.03 1477
2766.52 1502
2767.02 1445
2767.52 1432
2768.01 1444
2768.51 1511
2769.00 1307
2769.50 1512
2770.00 1496
2770.49 1503
2770.99 1559
2771.49 1590
2771.98 1620
2772.48 1568
2772.98 1458
2773.47 1490
2773.97 1452
2774.47 1548
2774.96 1574
2775.46 1779
2775.96 1726
2776.45 1665
2776.95 1531
2777.45 1594
2777.94 1636
2778.44 1750
2778.94 1911
2779.43 1785
2779.93 1702
2780.43 1627
2780.93 1625
2781.42 1741
2781.92 1792
2782.42 1649
2782.92 1649
2783.41 1629
2783.91 1635
2784.41 1511
2784.91 1411
2785.40 1390
2785.90 1641
2786.40 1790
2786.90 1660
2787.39 1496
2787.89 1632
2788.39 1659
2788.89 1513
2789.39 1500
2789.88 1499
2790.38 1512
2790.88 1615
2791.38 1572
2791.88 1651
2792.37 1617
2792.87 1528
2793.37 1564
2793.87 1571
2794.37 1666
2794.87 1679
2795.37 1600
2795.86 1684
2796.36 1755
2796.86 1869
2797.36 1566
2797.86 1762
2798.36 1977
2798.86 2129
2799.35 1900
2799.85 1935
2800.35 2153
2800.85 2003
2801.35 2144
2801.85 2092
2802.35 2052
2802.85 2128
2803.35 1901
2803.85 1856
2804.35 1860
2804.85 1874
2805.34 1848
2805.84 1754
2806.34 1772
2806.84 1836
2807.34 1940
2807.84 2109
2808.34 2318
2808.84 2208
2809.34 2258
2809.84 2267
2810.34 2462
2810.84 2527
2811.34 2413
2811.84 2653
2812.34 2604
2812.84 2409
2813.34 2419
2813.84 2361
2814.34 2058
2814.84 2001
2815.34 1768
2815.84 1782
2816.34 1635
2816.84 1525
2817.34 1600
2817.84 1713
2818.35 1605
2818.85 1599
2819.35 1715
2819.85 1886
2820.35 1914
2820.85 1827
2821.35 1793
2821.85 1880
2822.35 1948
2822.85 1910
2823.35 1961
2823.85 1881
2824.36 1832
2824.86 1617
2825.36 1694
2825.86 1684
2826.36 1672
2826.86 1708
2827.36 1517
2827.86 1609
2828.37 1677
2828.87 1814
2829.37 1841
2829.87 1679
2830.37 1668
2830.87 1722
2831.38 1736
2831.88 1601
2832.38 1488
2832.88 1439
2833.38 1512
2833.88 1616
2834.39 1609
2834.89 1517
2835.39 1522
2835.89 1545
2836.40 1541
2836.90 1563
2837.40 1423
2837.90 1677
2838.40 1818
2838.91 1691
2839.41 1613
2839.91 1666
2840.41 1713
2840.92 1763
2841.42 1649
2841.92 1549
2842.42 1553
2842.93 1710
2843.43 1554
2843.93 1546
2844.44 1568
2844.94 1497
2845.44 1460
2845.94 1516
2846.45 1531
2846.95 1612
2847.45 1799
2847.96 1727
2848.46 1740
2848.96 1741
2849.47 1801
2849.97 1874
2850.47 1906
2850.98 1849
2851.48 1868
2851.98 1769
2852.49 1874
2852.99 1764
2853.50 1750
2854.00 1548
2854.50 1715
2855.01 1580
2855.51 1638
2856.01 1545
2856.52 1525
2857.02 1429
2857.53 1613
2858.03 1572
2858.53 1599
2859.04 1531
2859.54 1585
2860.05 1632
2860.55 1736
2861.06 1614
2861.56 1615
2862.06 1483
2862.57 1446
2863.07 1662
2863.58 1751
2864.08 1619
2864.59 1396
2865.09 1461
2865.60 1417
2866.10 1356
2866.61 1385
2867.11 1472
2867.62 1547
2868.12 1589
2868.63 1573
2869.13 1591
2869.64 1475
2870.14 1463
2870.65 1440
2871.15 1623
2871.66 1614
2872.16 1511
2872.67 1470
2873.17 1522
2873.68 1619
2874.18 1593
2874.69 1473
2875.20 1446
2875.70 1502
2876.21 1549
2876.71 1388
2877.22 1669
2877.72 1681
2878.23 1499
2878.74 1560
2879.24 1524
2879.75 1549
2880.25 1628
2880.76 1723
2881.27 1662
2881.77 1905
2882.28 1867
2882.79 1817
2883.29 1636
2883.80 1872
2884.30 1882
2884.81 1827
2885.32 1847
2885.82 1899
2886.33 1880
2886.84 1881
2887.34 1944
2887.85 1887
2888.36 1995
2888.86 2158
2889.37 2138
2889.88 1951
2890.38 1928
2890.89 2019
2891.40 2006
2891.91 1950
2892.41 1882
2892.92 1823
2893.43 1666
2893.93 1602
2894.44 1676
2894.95 1721
2895.46 1690
2895.96 1710
2896.47 1579
2896.98 1603
2897.49 1682
2897.99 1677
2898.50 1841
2899.01 1800
2899.52 1790
2900.03 1764
2900.53 1732
2901.04 1899
2901.55 1851
2902.06 1674
2902.56 1835
2903.07 1916
2903.58 1839
2904.09 1868
2904.60 1761
2905.11 1688
2905.61 1818
2906.12 1955
2906.63 1825
2907.14 1724
2907.65 1800
2908.16 1766
2908.66 1726
2909.17 1627
2909.68 1683
2910.19 1635
2910.70 1586
2911.21 1543
2911.72 1620
2912.23 1548
2912.73 1575
2913.24 1681
2913.75 1663
2914.26 1824
2914.77 1706
2915.28 1587
2915.79 1691
2916.30 1555
2916.81 1585
2917.32 1642
2917.83 1733
2918.33 1677
2918.84 1581
2919.35 1509
2919.86 1647
2920.37 1563
2920.88 1543
2921.39 1484
2921.90 1570
2922.41 1628
2922.92 1762
2923.43 1677
2923.94 1809
2924.45 1753
2924.96 1875
2925.47 1849
2925.98 1892
2926.49 2076
2927.00 2075
2927.51 2174
2928.02 2181
2928.53 2236
2929.04 2168
2929.55 2137
2930.06 2195
2930.57 2131
2931.08 1855
2931.59 1948
2932.11 1844
2932.62 1738
2933.13 1816
2933.64 1704
2934.15 1701
2934.66 1713
2935.17 1716
2935.68 1652
2936.19 1682
2936.70 1746
2937.21 1836
2937.72 1724
2938.24 1773
2938.75 1835
2939.26 1846
2939.77 1716
2940.28 1610
2940.79 1592
2941.30 1748
2941.81 1712
2942.33 1824
2942.84 1978
2943.35 1685
2943.86 1822
2944.37 1928
2944.88 1959
2945.40 2018
2945.91 2046
2946.42 2188
2946.93 2333
2947.44 2352
2947.96 2421
2948.47 2599
2948.98 2698
2949.49 2715
2950.00 2778
2950.52 2653
2951.03 2486
2951.54 2293
2952.05 2097
2952.57 2135
2953.08 2073
2953.59 2085
2954.10 1952
2954.62 1804
2955.13 1846
2955.64 1757
2956.15 1624
2956.67 1734
2957.18 1702
2957.69 1546
2958.20 1706
2958.72 1704
2959.23 1550
2959.74 1669
2960.26 1633
2960.77 1731
2961.28 1872
2961.80 1657
2962.31 1550
2962.82 1825
2963.34 1764
2963.85 1759
2964.36 1900
2964.88 1933
2965.39 1959
2965.90 1904
2966.42 1762
2966.93 1977
2967.44 1793
2967.96 1728
2968.47 1802
2968.98 1710
2969.50 1708
2970.01 1667
2970.53 1614
2971.04 1588
2971.55 1645
2972.07 1511
2972.58 1608
2973.10 1642
2973.61 1561
2974.12 1674
2974.64 1739
2975.15 1576
2975.67 1634
2976.18 1668
2976.70 1681
2977.21 1765
2977.73 1735
2978.24 1834
2978.75 1679
2979.27 1593
2979.78 1750
2980.30 1635
2980.81 1731
2981.33 1798
2981.84 1862
2982.36 1811
2982.87 1732
2983.39 1642
2983.90 1751
2984.42 1721
2984.93 1819
2985.45 1793
2985.96 1825
2986.48 1855
2987.00 1749
2987.51 1812
2988.03 1949
2988.54 2216
2989.06 2161
2989.57 2075
2990.09 2092
2990.60 2045
2991.12 2107
2991.64 2249
2992.15 2260
2992.67 2115
2993.18 2126
2993.70 2145
2994.21 2147
2994.73 2141
2995.25 2403
2995.76 2117
2996.28 2177
2996.80 2378
2997.31 2254
2997.83 2340
2998.34 2423
2998.86 2275
2999.38 2543
2999.89 2449
3000.41 2563
3000.93 2552
3001.44 2522
3001.96 2559
3002.48 2543
3002.99 2471
3003.51 2443
3004.03 2695
3004.54 2856
3005.06 2889
3005.58 3116
3006.09 3434
3006.61 3740
3007.13 3828
3007.65 3849
3008.16 4087
3008.68 3703
3009.20 3885
3009.71 3722
3010.23 3371
3010.75 3130
3011.27 2845
3011.78 2700
3012.30 2401
3012.82 2270
3013.34 2221
3013.85 1915
3014.37 1869
3014.89 1850
3015.41 1825
3015.93 1825
3016.44 1949
3016.96 2046
3017.48 1967
3018.00 1926
3018.52 1978
3019.03 2071
3019.55 1928
3020.07 1951
3020.59 2028
3021.11 1802
3021.63 2018
3022.14 2128
3022.66 2106
3023.18 1834
3023.70 1915
3024.22 1898
3024.74 2102
3025.25 2120
3025.77 2104
3026.29 2104
3026.81 2109
3027.33 2155
3027.85 2025
3028.37 2002
3028.89 1980
3029.41 2082
3029.92 2118
3030.44 1856
3030.96 1855
3031.48 1799
3032.00 1791
3032.52 1739
3033.04 1872
3033.56 1826
3034.08 1929
3034.60 1885
3035.12 1765
3035.64 1958
3036.16 1943
3036.68 1758
3037.20 1804
3037.72 2007
3038.24 1834
3038.76 1778
3039.28 1875
3039.80 1936
3040.32 1799
3040.84 1812
3041.36 1880
3041.88 1778
3042.40 1842
3042.92 1668
3043.44 1569
3043.96 1701
3044.48 1740
3045.00 1601
3045.52 1599
3046.04 1538
3046.56 1671
3047.08 1755
3047.60 1746
3048.12 1720
3048.64 1687
3049.16 1771
3049.68 1807
3050.20 1762
3050.72 1756
3051.24 1747
3051.77 1709
3052.29 1688
3052.81 1764
3053.33 1696
3053.85 1753
3054.37 1709
3054.89 1684
3055.41 1753
3055.93 1677
3056.46 1608
3056.98 1549
3057.50 1794
3058.02 1627
3058.54 1610
3059.06 1722
3059.58 1510
3060.11 1523
3060.63 1564
3061.15 1516
3061.67 1483
3062.19 1495
3062.71 1733
3063.24 1581
3063.76 1752
3064.28 1781
3064.80 1749
3065.32 1795
3065.85 1799
3066.37 1818
3066.89 1694
3067.41 1767
3067.94 1893
3068.46 1846
3068.98 1707
3069.50 1807
3070.03 1937
3070.55 1842
3071.07 1949
3071.59 1818
3072.12 1839
3072.64 1754
3073.16 1760
3073.68 1666
3074.21 1703
3074.73 1731
3075.25 1832
3075.78 1710
3076.30 1615
3076.82 1884
3077.34 1831
3077.87 1891
3078.39 1967
3078.91 2010
3079.44 1898
3079.96 2022
3080.48 2141
3081.01 2076
3081.53 1978
3082.05 2202
3082.58 1972
3083.10 1949
3083.63 2313
3084.15 2215
3084.67 2052
3085.20 2123
3085.72 2135
3086.24 2095
3086.77 2125
3087.29 2210
3087.82 2049
3088.34 2177
3088.86 1990
3089.39 1961
3089.91 2019
3090.44 1838
3090.96 1892
3091.49 1953
3092.01 1936
3092.53 2054
3093.06 2004
3093.58 1899
3094.11 1959
3094.63 1963
3095.16 1988
3095.68 1972
3096.21 2117
3096.73 2251
3097.26 2146
3097.78 2246
3098.31 2001
3098.83 2238
3099.36 2193
3099.88 2320
3100.41 2430
3100.93 2640
3101.46 2657
3101.98 2980
3102.51 3273
3103.03 3739
3103.56 4209
3104.08 4651
3104.61 5127
3105.13 5334
3105.66 5604
3106.18 5842
3106.71 5985
3107.24 5916
3107.76 5942
3108.29 5202
3108.81 4425
3109.34 4077
3109.86 3546
3110.39 2985
3110.92 2546
3111.44 2426
3111.97 2408
3112.49 2358
3113.02 2272
3113.55 2367
3114.07 2451
3114.60 2224
3115.12 2187
3115.65 2003
3116.18 2078
3116.70 1976
3117.23 1903
3117.76 2015
3118.28 1936
3118.81 1850
3119.34 1892
3119.86 1867
3120.39 1980
3120.92 1909
3121.44 1838
3121.97 1950
3122.50 2055
3123.02 2041
3123.55 2167
3124.08 2271
3124.61 2287
3125.13 2190
3125.66 2082
3126.19 2029
3126.72 1918
3127.24 1908
3127.77 1921
3128.30 1839
3128.82 1929
3129.35 1908
3129.88 1972
3130.41 1796
3130.93 1918
3131.46 1836
3131.99 1837
3132.52 1861
3133.05 1730
3133.57 1897
3134.10 1759
3134.63 1704
3135.16 1662
3135.69 1720
3136.21 1764
3136.74 1617
3137.27 1643
3137.80 1613
3138.33 1683
3138.85 1835
3139.38 1681
3139.91 1675
3140.44 1692
3140.97 1638
3141.50 1731
3142.03 1770
3142.55 1757
3143.08 1837
3143.61 1721
3144.14 1710
3144.67 1737
3145.20 1584
3145.73 1681
3146.26 1592
3146.79 1659
3147.31 1803
3147.84 1772
3148.37 1804
3148.90 1848
3149.43 2000
3149.96 2151
3150.49 2036
3151.02 2151
3151.55 1951
3152.08 2000
3152.61 2209
3153.14 2051
3153.67 1928
3154.20 1868
3154.73 1959
3155.25 1944
3155.78 1906
3156.31 1935
3156.84 1833
3157.37 1893
3157.90 1699
3158.43 1672
3158.96 1994
3159.49 1861
3160.02 1907
3160.55 1911
3161.08 1843
3161.61 1894
3162.14 1803
3162.68 1816
3163.21 1771
3163.74 1869
3164.27 1931
3164.80 1801
3165.33 1866
3165.86 1745
3166.39 1676
3166.92 1622
3167.45 1568
3167.98 1698
3168.51 1639
3169.04 1499
3169.57 1548
3170.10 1737
3170.64 1650
3171.17 1770
3171.70 1748
3172.23 1797
3172.76 1608
3173.29 1584
3173.82 1610
3174.35 1656
3174.88 1678
3175.42 1554
3175.95 1479
3176.48 1649
3177.01 1717
3177.54 1854
3178.07 1792
3178.61 1723
3179.14 1881
3179.67 1789
3180.20 1867
3180.73 1814
3181.26 1708
3181.80 1817
3182.33 1859
3182.86 1735
3183.39 1674
3183.92 1653
3184.46 1686
3184.99 1571
3185.52 1557
3186.05 1644
3186.59 1593
3187.12 1672
3187.65 1635
3188.18 1646
3188.72 1555
3189.25 1428
3189.78 1789
3190.31 1701
3190.85 1817
3191.38 1724
3191.91 1770
3192.44 1595
3192.98 1635
3193.51 1524
3194.04 1548
3194.58 1647
3195.11 1723
3195.64 1651
3196.17 1815
3196.71 1655
3197.24 1708
3197.77 1721
3198.31 1651
3198.84 1575
3199.37 1688
3199.91 1670
3200.44 1682
3200.98 1724
3201.51 1651
3202.04 1683
3202.58 1945
3203.11 2020
3203.64 1884
3204.18 1933
3204.71 1743
3205.24 1833
3205.78 1919
3206.31 1941
3206.85 1956
3207.38 2008
3207.91 1965
3208.45 1864
3208.98 1767
3209.52 1882
3210.05 2020
3210.59 1934
3211.12 2107
3211.65 2194
3212.19 2188
3212.72 2256
3213.26 2234
3213.79 2317
3214.33 2228
3214.86 2310
3215.40 2464
3215.93 2286
3216.47 2314
3217.00 2243
3217.54 2233
3218.07 2329
3218.61 2219
3219.14 2083
3219.68 2008
3220.21 1960
3220.75 2012
3221.28 2141
3221.82 2161
3222.35 2265
3222.89 2143
3223.42 2090
3223.96 2109
3224.49 2120
3225.03 2021
3225.57 2057
3226.10 1963
3226.64 1852
3227.17 1811
3227.71 2038
3228.24 2150
3228.78 2138
3229.32 1959
3229.85 1989
3230.39 1965
3230.92 2013
3231.46 1974
3232.00 2041
3232.53 2086
3233.07 1781
3233.60 1713
3234.14 1809
3234.68 1839
3235.21 1926
3235.75 2044
3236.29 2008
3236.82 1932
3237.36 2065
3237.90 2185
3238.43 2215
3238.97 2202
3239.51 2097
3240.04 2154
3240.58 2341
3241.12 2259
3241.65 2265
3242.19 2212
3242.73 2404
3243.26 2167
3243.80 2343
3244.34 2219
3244.88 2124
3245.41 2100
3245.95 1953
3246.49 1923
3247.02 2159
3247.56 2071
3248.10 1979
3248.64 1897
3249.17 2009
3249.71 1974
3250.25 1901
3250.79 1934
3251.33 1998
3251.86 2159
3252.40 2149
3252.94 2173
3253.48 2142
3254.01 2088
3254.55 1942
3255.09 2150
3255.63 2239
3256.17 2181
3256.70 2118
3257.24 2120
3257.78 2324
3258.32 2306
3258.86 2295
3259.40 2489
3259.93 2443
3260.47 2590
3261.01 2378
3261.55 2486
3262.09 2964
3262.63 3067
3263.17 3223
3263.70 3057
3264.24 2887
3264.78 3104
3265.32 3376
3265.86 3702
3266.40 4000
3266.94 4263
3267.48 4652
3268.02 4885
3268.56 4759
3269.09 5000
3269.63 5237
3270.17 5318
3270.71 5020
3271.25 4897
3271.79 4636
3272.33 4399
3272.87 3727
3273.41 3603
3273.95 3159
3274.49 2823
3275.03 2828
3275.57 2556
3276.11 2531
3276.65 2465
3277.19 2464
3277.73 2478
3278.27 2294
3278.81 2455
3279.35 2506
3279.89 2509
3280.43 2468
3280.97 2532
3281.51 2624
3282.05 2641
3282.59 2561
3283.13 2573
3283.67 2612
3284.21 2631
3284.75 2670
3285.29 2605
3285.83 2550
3286.37 2533
3286.91 2641
3287.45 2623
3287.99 2588
3288.53 2825
3289.08 2720
3289.62 2829
3290.16 2776
3290.70 2606
3291.24 2804
3291.78 3000
3292.32 3073
3292.86 3109
3293.40 3122
3293.95 2796
3294.49 3076
3295.03 3427
3295.57 3570
3296.11 3616
3296.65 3722
3297.19 3934
3297.73 3992
3298.28 4450
3298.82 4518
3299.36 4515
3299.90 4600
3300.44 3984
3300.99 4017
3301.53 3959
3302.07 3506
3302.61 3164
3303.15 3213
3303.69 3141
3304.24 3042
3304.78 3087
3305.32 2806
3305.86 2702
3306.41 2629
3306.95 2591
3307.49 2496
3308.03 2464
3308.58 2602
3309.12 2665
3309.66 2594
3310.20 2515
3310.75 2476
3311.29 2424
3311.83 2477
3312.37 2600
3312.92 2609
3313.46 2464
3314.00 2533
3314.54 2767
3315.09 2682
3315.63 2538
3316.17 2538
3316.72 2680
3317.26 2563
3317.80 2800
3318.35 2971
3318.89 2918
3319.43 2878
3319.98 3238
3320.52 3298
3321.06 3327
3321.61 3226
3322.15 3323
3322.69 3535
3323.24 3605
3323.78 3658
3324.33 3524
3324.87 3570
3325.41 3744
3325.96 3491
3326.50 3460
3327.04 3537
3327.59 3321
3328.13 3423
3328.68 3492
3329.22 3461
3329.76 3222
3330.31 3208
3330.85 3109
3331.40 3056
3331.94 3612
3332.49 3830
3333.03 4236
3333.58 4797
3334.12 5751
3334.66 7180
3335.21 8155
3335.75 10279
3336.30 12238
3336.84 14337
3337.39 16164
3337.93 17900
3338.48 19484
3339.02 20391
3339.57 20491
3340.11 20447
3340.66 19338
3341.20 17629
3341.75 15889
3342.29 13462
3342.84 11442
3343.38 8917
3343.93 7506
3344.47 6094
3345.02 5171
3345.57 4807
3346.11 4346
3346.66 3798
3347.20 3316
3347.75 3072
3348.29 3103
3348.84 3191
3349.38 3104
3349.93 2951
3350.48 2957
3351.02 2908
3351.57 2960
3352.11 3014
3352.66 2962
3353.21 2888
3353.75 2989
3354.30 3084
3354.84 2909
3355.39 2961
3355.94 2909
3356.48 2976
3357.03 2879
3357.58 2918
3358.12 2714
3358.67 2652
3359.22 2661
3359.76 2706
3360.31 2649
3360.86 2559
3361.40 2627
3361.95 2663
3362.50 2549
3363.04 2483
3363.59 2617
3364.14 2577
3364.68 2759
3365.23 2774
3365.78 2665
3366.33 2592
3366.87 2588
3367.42 2618
3367.97 2550
3368.51 2488
3369.06 2617
3369.61 2750
3370.16 2473
3370.70 2471
3371.25 2612
3371.80 2622
3372.35 2800
3372.90 2892
3373.44 3026
3373.99 3292
3374.54 3225
3375.09 3492
3375.63 3535
3376.18 3589
3376.73 3907
3377.28 4056
3377.83 3664
3378.37 3715
3378.92 3717
3379.47 3400
3380.02 3378
3380.57 3110
3381.12 3055
3381.66 2780
3382.21 2469
3382.76 2398
3383.31 2446
3383.86 2254
3384.41 2217
3384.96 2104
3385.50 2138
3386.05 2085
3386.60 2028
3387.15 1972
3387.70 1993
3388.25 1937
3388.80 2085
3389.35 2018
3389.90 2129
3390.44 2210
3390.99 1974
3391.54 1976
3392.09 1937
3392.64 1943
3393.19 1999
3393.74 1983
3394.29 1978
3394.84 2062
3395.39 2032
3395.94 2043
3396.49 1981
3397.04 1893
3397.59 1955
3398.14 1962
3398.69 2045
3399.24 2190
3399.79 1963
3400.34 2003
3400.89 1929
3401.44 1971
3401.99 1866
3402.54 2044
3403.09 1968
3403.64 2009
3404.19 2062
3404.74 1882
3405.29 1893
3405.84 1821
3406.39 1825
3406.94 1881
3407.49 1958
3408.04 1834
3408.59 1792
3409.14 1849
3409.69 2054
3410.24 2006
3410.79 1984
3411.34 2054
3411.89 1902
3412.45 1890
3413.00 2161
3413.55 2291
3414.10 2240
3414.65 2209
3415.20 2337
3415.75 2320
3416.30 2330
3416.85 2476
3417.41 2236
3417.96 2161
3418.51 2332
3419.06 2180
3419.61 2018
3420.16 2035
3420.71 1896
3421.27 1830
3421.82 1731
3422.37 1855
3422.92 1878
3423.47 1847
3424.02 1761
3424.58 1873
3425.13 1904
3425.68 1971
3426.23 2028
3426.78 2051
3427.34 2160
3427.89 2158
3428.44 2095
3428.99 2067
3429.55 1979
3430.10 2002
3430.65 1836
3431.20 1917
3431.76 1839
3432.31 1781
3432.86 1850
3433.41 1674
3433.97 1834
3434.52 1803
3435.07 1699
3435.62 1760
3436.18 1762
3436.73 1887
3437.28 1724
3437.84 1674
3438.39 1844
3438.94 1881
3439.49 1772
3440.05 1825
3440.60 1730
3441.15 1712
3441.71 1826
3442.26 1906
3442.81 1874
3443.37 1865
3443.92 1848
3444.47 1742
3445.03 1834
3445.58 2032
3446.13 1972
3446.69 1831
3447.24 1749
3447.80 1779
3448.35 1826
3448.90 1575
3449.46 1783
3450.01 1800
3450.57 1577
3451.12 1551
3451.67 1753
3452.23 1688
3452.78 1517
3453.34 1594
3453.89 1647
3454.44 1577
3455.00 1604
3455.55 1614
3456.11 1654
3456.66 1538
3457.22 1541
3457.77 1596
3458.33 1489
3458.88 1543
3459.43 1595
3459.99 1603
3460.54 1683
3461.10 1740
3461.65 1794
3462.21 1692
3462.76 1745
3463.32 1824
3463.87 1724
3464.43 1687
3464.98 1807
3465.54 1791
3466.09 1712
3466.65 1917
3467.21 1835
3467.76 1830
3468.32 1770
3468.87 1713
3469.43 1668
3469.98 1712
3470.54 1680
3471.09 1684
3471.65 1850
3472.20 1956
3472.76 1837
3473.32 1754
3473.87 1933
3474.43 1837
3474.98 1984
3475.54 1911
3476.10 1940
3476.65 1875
3477.21 1975
3477.76 1972
3478.32 1915
3478.88 1959
3479.43 1819
3479.99 1926
3480.55 1938
3481.10 1910
3481.66 1948
3482.22 2351
3482.77 2275
3483.33 2210
3483.89 2162
3484.44 2039
3485.00 2190
3485.56 2403
3486.11 2277
3486.67 2310
3487.23 2123
3487.78 2186
3488.34 2277
3488.90 2339
3489.45 2342
3490.01 2497
3490.57 2546
3491.13 2671
3491.68 3106
3492.24 3214
3492.80 3679
3493.35 3622
3493.91 4231
3494.47 4369
3495.03 4628
3495.58 5063
3496.14 4934
3496.70 4644
3497.26 4642
3497.82 4544
3498.37 4373
3498.93 4244
3499.49 4515
3500.05 4291
3500.61 4353
3501.16 4738
3501.72 4964
3502.28 5108
3502.84 5282
3503.40 5340
3503.95 5250
3504.51 5204
3505.07 5135
3505.63 4820
3506.19 4822
3506.75 4895
3507.30 5028
3507.86 5165
3508.42 5300
3508.98 5022
3509.54 4957
3510.10 4796
3510.66 4704
3511.22 4225
3511.77 3808
3512.33 3715
3512.89 3506
3513.45 3322
3514.01 3080
3514.57 2820
3515.13 2534
3515.69 2405
3516.25 2298
3516.81 2402
3517.37 2373
3517.92 2174
3518.48 2165
3519.04 2087
3519.60 2099
3520.16 2005
3520.72 2162
3521.28 2181
3521.84 2165
3522.40 2234
3522.96 2144
3523.52 2133
3524.08 2053
3524.64 2044
3525.20 2075
3525.76 2147
3526.32 2200
3526.88 2005
3527.44 1976
3528.00 1989
3528.56 2178
3529.12 2037
3529.68 2103
3530.24 2117
3530.80 1928
3531.36 1880
3531.92 1816
3532.48 1987
3533.04 1885
3533.60 1945
3534.17 2075
3534.73 2063
3535.29 2003
3535.85 1935
3536.41 1837
3536.97 1979
3537.53 1940
3538.09 1890
3538.65 1995
3539.21 2170
3539.77 1993
3540.34 2172
3540.90 2007
3541.46 2205
3542.02 2059
3542.58 1983
3543.14 2017
3543.70 1972
3544.26 2113
3544.83 2081
3545.39 2018
3545.95 2018
3546.51 2079
3547.07 2058
3547.63 1972
3548.20 2041
3548.76 2192
3549.32 1969
3549.88 2077
3550.44 2122
3551.01 1876
3551.57 1732
3552.13 1758
3552.69 1786
3553.25 1774
3553.82 1801
3554.38 1704
3554.94 1649
3555.50 1577
3556.07 1603
3556.63 1665
3557.19 1639
3557.75 1670
3558.32 1667
3558.88 1649
3559.44 1617
3560.00 1507
3560.57 1624
3561.13 1620
3561.69 1523
3562.26 1807
3562.82 1788
3563.38 1580
3563.94 1659
3564.51 1646
3565.07 1655
3565.63 1624
3566.20 1664
3566.76 1668
3567.32 1609
3567.89 1714
3568.45 1746
3569.01 1516
3569.58 1577
3570.14 1637
3570.70 1670
3571.27 1531
3571.83 1561
3572.39 1528
3572.96 1455
3573.52 1540
3574.09 1616
3574.65 1623
3575.21 1589
3575.78 1698
3576.34 1743
3576.91 1630
3577.47 1602
3578.03 1722
3578.60 1745
3579.16 1731
3579.73 1738
3580.29 1825
3580.86 1724
3581.42 1770
3581.98 1762
3582.55 1657
3583.11 1631
3583.68 1595
3584.24 1539
3584.81 1680
3585.37 1692
3585.94 1721
3586.50 1678
3587.07 1648
3587.63 1474
3588.20 1538
3588.76 1502
3589.33 1519
3589.89 1525
3590.46 1464
3591.02 1491
3591.59 1555
3592.15 1613
3592.72 1638
3593.28 1809
3593.85 1689
3594.41 1595
3594.98 1625
3595.54 1575
3596.11 1588
3596.68 1530
3597.24 1500
3597.81 1588
3598.37 1564
3598.94 1514
3599.50 1520
3600.07 1606
3600.64 1647
3601.20 1577
3601.77 1622
3602.33 1499
3602.90 1555
3603.47 1660
3604.03 1618
3604.60 1406
3605.16 1394
3605.73 1525
3606.30 1594
3606.86 1641
3607.43 1466
3608.00 1534
3608.56 1478
3609.13 1489
3609.70 1522
3610.26 1403
3610.83 1445
3611.40 1498
3611.96 1388
3612.53 1377
3613.10 1442
3613.66 1403
3614.23 1423
3614.80 1305
3615.36 1351
3615.93 1504
3616.50 1635
3617.07 1761
3617.63 1736
3618.20 1896
3618.77 1940
3619.34 2137
3619.90 2397
3620.47 2559
3621.04 2646
3621.61 2615
3622.17 2634
3622.74 2463
3623.31 2451
3623.88 2294
3624.44 2274
3625.01 2091
3625.58 2040
3626.15 1819
3626.72 1784
3627.28 1617
3627.85 1587
3628.42 1633
3628.99 1495
3629.56 1539
3630.12 1393
3630.69 1414
3631.26 1371
3631.83 1423
3632.40 1488
3632.97 1425
3633.53 1485
3634.10 1472
3634.67 1540
3635.24 1427
3635.81 1416
3636.38 1455
3636.95 1445
3637.52 1551
3638.08 1549
3638.65 1439
3639.22 1380
3639.79 1545
3640.36 1807
3640.93 1777
3641.50 1797
3642.07 1916
3642.64 2000
3643.21 2084
3643.78 2131
3644.34 2155
3644.91 2336
3645.48 2394
3646.05 2155
3646.62 2227
3647.19 2163
3647.76 2111
3648.33 1829
3648.90 1903
3649.47 1908
3650.04 1785
3650.61 1819
3651.18 1802
3651.75 1811
3652.32 1787
3652.89 1762
3653.46 1766
3654.03 1665
3654.60 1719
3655.17 1874
3655.74 1767
3656.31 1876
3656.88 1960
3657.45 2136
3658.02 1779
3658.59 1864
3659.16 2172
3659.73 2102
3660.30 2066
3660.87 2107
3661.45 2102
3662.02 2180
3662.59 2296
3663.16 2371
3663.73 2166
3664.30 2196
3664.87 1979
3665.44 2148
3666.01 2241
3666.58 1947
3667.15 2030
3667.73 2015
3668.30 2012
3668.87 2067
3669.44 1846
3670.01 1789
3670.58 1824
3671.15 1911
3671.73 1708
3672.30 1713
3672.87 1689
3673.44 1682
3674.01 1726
3674.58 1888
3675.16 1765
3675.73 1696
3676.30 1819
3676.87 1843
3677.44 1892
3678.01 1932
3678.59 1898
3679.16 1891
3679.73 1841
3680.30 1580
3680.88 1527
3681.45 1617
3682.02 1683
3682.59 1836
3683.16 1821
3683.74 1770
3684.31 1711
3684.88 1768
3685.45 1571
3686.03 1497
3686.60 1673
3687.17 1542
3687.74 1549
3688.32 1644
3688.89 1650
3689.46 1773
3690.04 1903
3690.61 2086
3691.18 1997
3691.76 2061
3692.33 2031
3692.90 2281
3693.47 2316
3694.05 2224
3694.62 2176
3695.19 2069
3695.77 1948
3696.34 1836
3696.91 1913
3697.49 1885
3698.06 1726
3698.64 1695
3699.21 1724
3699.78 1701
3700.36 1865
3700.93 1750
3701.50 1812
3702.08 1729
3702.65 1660
3703.23 1673
3703.80 1684
3704.37 1675
3704.95 1763
3705.52 1808
3706.10 1561
3706.67 1546
3707.24 1505
3707.82 1700
3708.39 1733
3708.97 1674
3709.54 1818
3710.12 1688
3710.69 1672
3711.27 1690
3711.84 1642
3712.41 1674
3712.99 1643
3713.56 1821
3714.14 1730
3714.71 1677
3715.29 1651
3715.86 1681
3716.44 1935
3717.01 1856
3717.59 1617
3718.16 1509
3718.74 1614
3719.31 1656
3719.89 1495
3720.46 1534
3721.04 1523
3721.61 1579
3722.19 1575
3722.77 1607
3723.34 1613
3723.92 1622
3724.49 1643
3725.07 1667
3725.64 1495
3726.22 1569
3726.79 1466
3727.37 1523
3727.95 1440
3728.52 1391
3729.10 1454
3729.67 1568
3730.25 1511
3730.83 1564
3731.40 1555
3731.98 1632
3732.56 1703
3733.13 1891
3733.71 1893
3734.28 1855
3734.86 1896
3735.44 1945
3736.01 1996
3736.59 1968
3737.17 1988
3737.74 1959
3738.32 2007
3738.90 1725
3739.47 1626
3740.05 1665
3740.63 1743
3741.20 1664
3741.78 1596
3742.36 1558
3742.93 1534
3743.51 1324
3744.09 1284
3744.67 1395
3745.24 1413
3745.82 1433
3746.40 1463
3746.97 1407
3747.55 1415
3748.13 1497
3748.71 1581
3749.28 1522
3749.86 1570
3750.44 1541
3751.02 1608
3751.59 1484
3752.17 1478
3752.75 1466
3753.33 1471
3753.91 1400
3754.48 1406
3755.06 1454
3755.64 1443
3756.22 1373
3756.80 1256
3757.37 1307
3757.95 1393
3758.53 1374
3759.11 1379
3759.69 1451
3760.27 1430
3760.84 1385
3761.42 1376
3762.00 1469
3762.58 1456
3763.16 1307
3763.74 1431
3764.31 1555
3764.89 1400
3765.47 1543
3766.05 1596
3766.63 1526
3767.21 1333
3767.79 1388
3768.37 1386
3768.95 1416
3769.52 1428
3770.10 1435
3770.68 1458
3771.26 1359
3771.84 1386
3772.42 1376
3773.00 1415
3773.58 1432
3774.16 1587
3774.74 1490
3775.32 1302
3775.90 1495
3776.48 1418
3777.06 1454
3777.64 1570
3778.22 1421
3778.80 1489
3779.38 1346
3779.96 1488
3780.54 1436
3781.12 1369
3781.70 1444
3782.28 1523
3782.86 1503
3783.44 1357
3784.02 1525
3784.60 1449
3785.18 1551
3785.76 1484
3786.34 1432
3786.92 1477
3787.50 1536
3788.08 1424
3788.66 1438
3789.24 1413
3789.82 1423
3790.40 1362
3790.98 1378
3791.56 1375
3792.14 1468
3792.72 1484
3793.30 1451
3793.89 1400
3794.47 1447
3795.05 1484
3795.63 1411
3796.21 1464
3796.79 1412
3797.37 1585
3797.95 1407
3798.53 1248
3799.12 1281
3799.70 1392
3800.28 1390
3800.86 1375
3801.44 1353
3802.02 1539
3802.60 1460
3803.19 1419
3803.77 1571
3804.35 1642
3804.93 1610
3805.51 1587
3806.10 1580
3806.68 1606
3807.26 1459
3807.84 1525
3808.42 1569
3809.01 1534
3809.59 1433
3810.17 1555
3810.75 1572
3811.33 1658
3811.92 1610
3812.50 1720
3813.08 1572
3813.66 1659
3814.25 1703
3814.83 1620
3815.41 1554
3815.99 1591
3816.58 1607
3817.16 1733
3817.74 1769
3818.32 1769
3818.91 1558
3819.49 1476
3820.07 1547
3820.66 1676
3821.24 1582
3821.82 1499
3822.41 1351
3822.99 1405
3823.57 1369
3824.16 1517
3824.74 1417
3825.32 1403
3825.91 1292
3826.49 1276
3827.07 1249
3827.66 1313
3828.24 1403
3828.82 1305
3829.41 1353
3829.99 1469
3830.57 1418
3831.16 1384
3831.74 1348
3832.33 1328
3832.91 1340
3833.49 1376
3834.08 1387
3834.66 1331
3835.25 1409
3835.83 1577
3836.41 1435
3837.00 1380
3837.58 1342
3838.17 1397
3838.75 1354
3839.34 1538
3839.92 1358
3840.50 1320
3841.09 1368
3841.67 1331
3842.26 1326
3842.84 1318
3843.43 1293
3844.01 1300
3844.60 1273
3845.18 1389
3845.77 1313
3846.35 1357
3846.94 1393
3847.52 1335
3848.11 1304
3848.69 1367
3849.28 1403
3849.86 1322
3850.45 1341
3851.03 1398
3851.62 1403
3852.20 1380
3852.79 1356
3853.37 1282
3853.96 1346
3854.55 1365
3855.13 1320
3855.72 1366
3856.30 1499
3856.89 1400
3857.47 1316
3858.06 1422
3858.65 1490
3859.23 1485
3859.82 1580
3860.40 1714
3860.99 1700
3861.58 1888
3862.16 1804
3862.75 1967
3863.33 2154
3863.92 2331
3864.51 2251
3865.09 2206
3865.68 2173
3866.27 2106
3866.85 2208
3867.44 2322
3868.03 2160
3868.61 1938
3869.20 2000
3869.79 1830
3870.37 1613
3870.96 1581
3871.55 1686
3872.13 1642
3872.72 1548
3873.31 1604
3873.89 1613
3874.48 1612
3875.07 1634
3875.66 1756
3876.24 1676
3876.83 1665
3877.42 1567
3878.00 1616
3878.59 1541
3879.18 1641
3879.77 1788
3880.35 1747
3880.94 1685
3881.53 1578
3882.12 1582
3882.70 1531
3883.29 1507
3883.88 1435
3884.47 1413
3885.06 1451
3885.64 1378
3886.23 1391
3886.82 1290
3887.41 1376
3888.00 1367
3888.58 1472
3889.17 1451
3889.76 1512
3890.35 1533
3890.94 1680
3891.53 1632
3892.11 1565
3892.70 1710
3893.29 1725
3893.88 1656
3894.47 1762
3895.06 1768
3895.65 1748
3896.23 1713
3896.82 1618
3897.41 1595
3898.00 1486
3898.59 1432
3899.18 1571
3899.77 1671
3900.36 1560
3900.95 1472
3901.53 1465
3902.12 1418
3902.71 1620
3903.30 1485
3903.89 1524
3904.48 1564
3905.07 1553
3905.66 1485
3906.25 1523
3906.84 1551
3907.43 1643
3908.02 1548
3908.61 1545
3909.20 1550
3909.79 1588
3910.38 1463
3910.97 1462
3911.56 1443
3912.15 1452
3912.74 1532
3913.33 1514
3913.92 1401
3914.51 1380
3915.10 1539
3915.69 1546
3916.28 1367
3916.87 1379
3917.46 1319
3918.05 1328
3918.64 1393
3919.23 1469
3919.82 1406
3920.41 1333
3921.00 1365
3921.59 1631
3922.18 1495
3922.77 1425
3923.36 1580
3923.95 1489
3924.55 1500
3925.14 1421
3925.73 1345
3926.32 1384
3926.91 1432
3927.50 1315
3928.09 1381
3928.68 1437
3929.27 1269
3929.87 1277
3930.46 1268
3931.05 1207
3931.64 1295
3932.23 1304
3932.82 1368
3933.41 1275
3934.01 1303
3934.60 1288
3935.19 1287
3935.78 1466
3936.37 1252
3936.96 1307
3937.56 1301
3938.15 1187
3938.74 1319
3939.33 1347
3939.92 1300
3940.52 1324
3941.11 1311
3941.70 1302
3942.29 1287
3942.88 1245
3943.48 1245
3944.07 1307
3944.66 1306
3945.25 1338
3945.85 1354
3946.44 1307
3947.03 1286
3947.62 1408
3948.22 1260
3948.81 1326
3949.40 1338
3949.99 1369
3950.59 1339
3951.18 1332
3951.77 1310
3952.37 1266
3952.96 1251
3953.55 1286
3954.15 1298
3954.74 1259
3955.33 1320
3955.93 1283
3956.52 1326
3957.11 1304
3957.71 1306
3958.30 1260
3958.89 1295
3959.49 1311
3960.08 1377
3960.67 1250
3961.27 1341
3961.86 1355
3962.45 1405
3963.05 1286
3963.64 1357
3964.23 1398
3964.83 1307
3965.42 1494
3966.02 1472
3966.61 1412
3967.20 1395
3967.80 1398
3968.39 1428
3968.99 1346
3969.58 1444
3970.18 1503
3970.77 1497
3971.36 1445
3971.96 1367
3972.55 1418
3973.15 1395
3973.74 1359
3974.34 1297
3974.93 1357
3975.53 1444
3976.12 1252
3976.72 1072
3977.31 1300
3977.91 1391
3978.50 1396
3979.10 1349
3979.69 1307
3980.29 1389
3980.88 1457
3981.48 1357
3982.07 1338
3982.67 1315
3983.26 1356
3983.86 1266
3984.45 1286
3985.05 1299
3985.64 1418
3986.24 1602
3986.83 1557
3987.43 1379
3988.03 1249
3988.62 1359
3989.22 1309
3989.81 1319
3990.41 1449
3991.00 1384
3991.60 1263
3992.20 1370
3992.79 1462
3993.39 1391
3993.98 1274
3994.58 1331
3995.18 1296
3995.77 1296
3996.37 1332
3996.97 1367
3997.56 1479
3998.16 1389
3998.75 1423
3999.35 1657
3999.95 1627
4000.54 1434
4001.14 1425
4001.74 1404
4002.33 1502
4002.93 1472
4003.53 1535
4004.12 1433
4004.72 1352
4005.32 1448
4005.92 1468
4006.51 1488
4007.11 1402
4007.71 1428
4008.30 1498
4008.90 1459
4009.50 1369
4010.10 1395
4010.69 1479
4011.29 1416
4011.89 1514
4012.49 1522
4013.08 1430
4013.68 1465
4014.28 1448
4014.88 1334
4015.47 1487
4016.07 1384
4016.67 1446
4017.27 1416
4017.86 1525
4018.46 1615
4019.06 1618
4019.66 1562
4020.26 1493
4020.85 1534
4021.45 1698
4022.05 1530
4022.65 1539
4023.25 1505
4023.85 1435
4024.44 1528
4025.04 1646
4025.64 1517
4026.24 1449
4026.84 1525
4027.44 1355
4028.03 1418
4028.63 1328
4029.23 1412
4029.83 1473
4030.43 1510
4031.03 1496
4031.63 1640
4032.23 1603
4032.83 1483
4033.42 1609
4034.02 1714
4034.62 1492
4035.22 1561
4035.82 1417
4036.42 1596
4037.02 1526
4037.62 1488
4038.22 1528
4038.82 1447
4039.42 1395
4040.02 1495
4040.62 1381
4041.22 1259
4041.82 1335
4042.41 1339
4043.01 1362
4043.61 1262
4044.21 1305
4044.81 1307
4045.41 1372
4046.01 1115
4046.61 1214
4047.21 1157
4047.81 1153
4048.41 1250
4049.01 1280
4049.61 1322
4050.21 1252
4050.82 1224
4051.42 1305
4052.02 1433
4052.62 1437
4053.22 1476
4053.82 1429
4054.42 1357
4055.02 1371
4055.62 1344
4056.22 1311
4056.82 1322
4057.42 1328
4058.02 1323
4058.62 1270
4059.22 1281
4059.83 1272
4060.43 1360
4061.03 1300
4061.63 1254
4062.23 1251
4062.83 1215
4063.43 1237
4064.03 1125
4064.63 1281
4065.24 1202
4065.84 1134
4066.44 1225
4067.04 1134
4067.64 1224
4068.24 1186
4068.85 1214
4069.45 1138
4070.05 1189
4070.65 1165
4071.25 1065
4071.85 1120
4072.46 1144
4073.06 1278
4073.66 1057
4074.26 1069
4074.86 1123
4075.47 1225
4076.07 1156
4076.67 1209
4077.27 1209
4077.88 1143
4078.48 1192
4079.08 1271
4079.68 1393
4080.29 1278
4080.89 1137
4081.49 1181
4082.09 1217
4082.70 1190
4083.30 1262
4083.90 1227
4084.50 1135
4085.11 1250
4085.71 1172
4086.31 1146
4086.92 1217
4087.52 1217
4088.12 1218
4088.72 1219
4089.33 1189
4089.93 1204
4090.53 1234
4091.14 1180
4091.74 1175
4092.34 1064
4092.95 1108
4093.55 1147
4094.16 1251
4094.76 1304
4095.36 1363
4095.97 1258
4096.57 1190
4097.17 1195
4097.78 1345
4098.38 1163
4098.98 1170
4099.59 1258
4100.19 1141
4100.80 1267
4101.40 1178
4102.00 1150
4102.61 1202
4103.21 1114
4103.82 1130
4104.42 1148
4105.03 1081
4105.63 1191
4106.23 1191
4106.84 1121
4107.44 1065
4108.05 1183
4108.65 1210
4109.26 1215
4109.86 1121
4110.47 1120
4111.07 1239
4111.68 1253
4112.28 1181
4112.89 1177
4113.49 1134
4114.10 1242
4114.70 1136
4115.31 1220
4115.91 1177
4116.52 1092
4117.12 1254
4117.73 1264
4118.33 1140
4118.94 1053
4119.54 1186
4120.15 1363
4120.75 1323
4121.36 1321
4121.97 1240
4122.57 1165
4123.18 1222
4123.78 1205
4124.39 1204
4124.99 1206
4125.60 1200
4126.21 1192
4126.81 1293
4127.42 1310
4128.02 1191
4128.63 1348
4129.24 1282
4129.84 1197
4130.45 1108
4131.05 1079
4131.66 1145
4132.27 1218
4132.87 1214
4133.48 1063
4134.09 1122
4134.69 1165
4135.30 1210
4135.91 1162
4136.51 1203
4137.12 1273
4137.73 1327
4138.33 1389
4138.94 1276
4139.55 1260
4140.15 1274
4140.76 1264
4141.37 1360
4141.97 1294
4142.58 1418
4143.19 1474
4143.80 1481
4144.40 1556
4145.01 1523
4145.62 1457
4146.22 1418
4146.83 1355
4147.44 1346
4148.05 1311
4148.65 1276
4149.26 1308
4149.87 1270
4150.48 1300
4151.09 1394
4151.69 1224
4152.30 1343
4152.91 1215
4153.52 1241
4154.12 1222
4154.73 1288
4155.34 1165
4155.95 1159
4156.56 1320
4157.16 1179
4157.77 1174
4158.38 1119
4158.99 1135
4159.60 1180
4160.21 1259
4160.81 1146
4161.42 1270
4162.03 1165
4162.64 1189
4163.25 1152
4163.86 1205
4164.47 1206
4165.08 1317
4165.68 1237
4166.29 1163
4166.90 1378
4167.51 1387
4168.12 1403
4168.73 1491
4169.34 1498
4169.95 1435
4170.56 1426
4171.16 1404
4171.77 1387
4172.38 1433
4172.99 1298
4173.60 1376
4174.21 1364
4174.82 1284
4175.43 1200
4176.04 1234
4176.65 1209
4177.26 1228
4177.87 1335
4178.48 1359
4179.09 1387
4179.70 1383
4180.31 1317
4180.92 1341
4181.53 1364
4182.14 1393
4182.75 1356
4183.36 1463
4183.97 1420
4184.58 1362
4185.19 1374
4185.80 1251
4186.41 1304
4187.02 1303
4187.63 1251
4188.24 1254
4188.85 1295
4189.46 1223
4190.07 1113
4190.68 1240
4191.29 1230
4191.90 1250
4192.51 1201
4193.13 1155
4193.74 1217
4194.35 1418
4194.96 1481
4195.57 1390
4196.18 1452
4196.79 1548
4197.40 1588
4198.01 1598
4198.62 1594
4199.24 1514
4199.85 1620
4200.46 1621
4201.07 1548
4201.68 1424
4202.29 1372
4202.90 1354
4203.52 1586
4204.13 1482
4204.74 1331
4205.35 1178
4205.96 1227
4206.57 1218
4207.19 1236
4207.80 1393
4208.41 1452
4209.02 1416
4209.63 1344
4210.25 1444
4210.86 1400
4211.47 1456
4212.08 1367
4212.69 1338
4213.31 1475
4213.92 1334
4214.53 1364
4215.14 1415
4215.76 1504
4216.37 1407
4216.98 1446
4217.59 1420
4218.21 1448
4218.82 1541
4219.43 1556
4220.04 1596
4220.66 1623
4221.27 1653
4221.88 1661
4222.50 1803
4223.11 1906
4223.72 1887
4224.33 2013
4224.95 2047
4225.56 2091
4226.17 2080
4226.79 2153
4227.40 2208
4228.01 2337
4228.63 2329
4229.24 2377
4229.85 2294
4230.47 2261
4231.08 2564
4231.69 2466
4232.31 2340
4232.92 2420
4233.54 2642
4234.15 2784
4234.76 2860
4235.38 2811
4235.99 2696
4236.61 2788
4237.22 2923
4237.83 3118
4238.45 3218
4239.06 3150
4239.68 3150
4240.29 3093
4240.90 2993
4241.52 2634
4242.13 2332
4242.75 2105
4243.36 1945
4243.98 1793
4244.59 1671
4245.21 1676
4245.82 1712
4246.43 1691
4247.05 1660
4247.66 1665
4248.28 1779
4248.89 1527
4249.51 1709
4250.12 1774
4250.74 1588
4251.35 1646
4251.97 1612
4252.58 1572
4253.20 1466
4253.81 1678
4254.43 1618
4255.04 1632
4255.66 1778
4256.28 1571
4256.89 1647
4257.51 1634
4258.12 1437
4258.74 1479
4259.35 1477
4259.97 1556
4260.58 1567
4261.20 1516
4261.82 1393
4262.43 1450
4263.05 1414
4263.66 1479
4264.28 1403
4264.90 1376
4265.51 1435
4266.13 1491
4266.74 1477
4267.36 1424
4267.98 1542
4268.59 1436
4269.21 1556
4269.82 1461
4270.44 1426
4271.06 1359
4271.67 1444
4272.29 1462
4272.91 1326
4273.52 1357
4274.14 1335
4274.76 1409
4275.37 1358
4275.99 1391
4276.61 1379
4277.22 1377
4277.84 1358
4278.46 1382
4279.08 1512
4279.69 1315
4280.31 1561
4280.93 1571
4281.54 1477
4282.16 1417
4282.78 1326
4283.40 1320
4284.01 1177
4284.63 1240
4285.25 1142
4285.87 1180
4286.48 1274
4287.10 1336
4287.72 1244
4288.34 1201
4288.95 1166
4289.57 1326
4290.19 1340
4290.81 1320
4291.43 1289
4292.04 1345
4292.66 1244
4293.28 1405
4293.90 1391
4294.52 1260
4295.13 1366
4295.75 1272
4296.37 1173
4296.99 1178
4297.61 1264
4298.23 1202
4298.84 1177
4299.46 1242
4300.08 1273
4300.70 1255
4301.32 1262
4301.94 1197
4302.56 1246
4303.17 1300
4303.79 1223
4304.41 1279
4305.03 1239
4305.65 1260
4306.27 1412
4306.89 1267
4307.51 1224
4308.13 1204
4308.75 1314
4309.36 1281
4309.98 1378
4310.60 1126
4311.22 1201
4311.84 1297
4312.46 1127
4313.08 1204
4313.70 1223
4314.32 1275
4314.94 1255
4315.56 1220
4316.18 1127
4316.80 1080
4317.42 1265
4318.04 1241
4318.66 1314
4319.28 1250
4319.90 1220
4320.52 1125
4321.14 1163
4321.76 1348
4322.38 1295
4323.00 1385
4323.62 1338
4324.24 1323
4324.86 1379
4325.48 1285
4326.10 1316
4326.72 1293
4327.34 1415
4327.96 1439
4328.58 1334
4329.20 1308
4329.82 1327
4330.44 1315
4331.07 1388
4331.69 1378
4332.31 1352
4332.93 1336
4333.55 1282
4334.17 1294
4334.79 1395
4335.41 1394
4336.03 1405
4336.65 1534
4337.28 1442
4337.90 1572
4338.52 1607
4339.14 1586
4339.76 1633
4340.38 1627
4341.00 1736
4341.63 1669
4342.25 1652
4342.87 1702
4343.49 1782
4344.11 1649
4344.73 1687
4345.36 1753
4345.98 1826
4346.60 2070
4347.22 2076
4347.84 2164
4348.47 2407
4349.09 2547
4349.71 2577
4350.33 2564
4350.95 2698
4351.58 2617
4352.20 2360
4352.82 2293
4353.44 2206
4354.07 1944
4354.69 1745
4355.31 1632
4355.93 1650
4356.56 1583
4357.18 1595
4357.80 1488
4358.42 1366
4359.05 1383
4359.67 1421
4360.29 1373
4360.92 1425
4361.54 1333
4362.16 1348
4362.78 1324
4363.41 1272
4364.03 1406
4364.65 1353
4365.28 1399
4365.90 1428
4366.52 1420
4367.15 1381
4367.77 1225
4368.39 1224
4369.02 1316
4369.64 1377
4370.26 1293
4370.89 1349
4371.51 1395
4372.14 1287
4372.76 1368
4373.38 1284
4374.01 1203
4374.63 1193
4375.25 1202
4375.88 1357
4376.50 1183
4377.13 1273
4377.75 1281
4378.37 1268
4379.00 1243
4379.62 1241
4380.25 1293
4380.87 1405
4381.50 1347
4382.12 1304
4382.75 1325
4383.37 1404
4383.99 1479
4384.62 1463
4385.24 1546
4385.87 1453
4386.49 1274
4387.12 1154
4387.74 1212
4388.37 1232
4388.99 1180
4389.62 1166
4390.24 1180
4390.87 1131
4391.49 1203
4392.12 1169
4392.74 1188
4393.37 1216
4393.99 1126
4394.62 1118
4395.24 1184
4395.87 1209
4396.49 1289
4397.12 1193
4397.75 1173
4398.37 1241
4399.00 1387
4399.62 1268
4400.25 1288
4400.87 1322
4401.50 1272
4402.13 1241
4402.75 1251
4403.38 1216
4404.00 1250
4404.63 1264
4405.26 1175
4405.88 1180
4406.51 1271
4407.13 1244
4407.76 1195
4408.39 1246
4409.01 1183
4409.64 1229
4410.27 1103
4410.89 1211
4411.52 1310
4412.15 1298
4412.77 1286
4413.40 1302
4414.03 1240
4414.65 1233
4415.28 1146
4415.91 1333
4416.53 1266
4417.16 1137
4417.79 1118
4418.41 1266
4419.04 1221
4419.67 1119
4420.30 1221
4420.92 1216
4421.55 1233
4422.18 1064
4422.80 1170
4423.43 1233
4424.06 1167
4424.69 1220
4425.31 1165
4425.94 1216
4426.57 1115
4427.20 1182
4427.82 1104
4428.45 1014
4429.08 1036
4429.71 1056
4430.34 1056
4430.96 1076
4431.59 1034
4432.22 1087
4432.85 1131
4433.48 1059
4434.10 1013
4434.73 1137
4435.36 1110
4435.99 1013
4436.62 1111
4437.25 1191
4437.87 1185
4438.50 1122
4439.13 1065
4439.76 1025
4440.39 1109
4441.02 1240
4441.64 1156
4442.27 990
4442.90 1111
4443.53 1133
4444.16 1114
4444.79 1128
4445.42 1092
4446.05 1031
4446.68 1137
4447.30 1241
4447.93 1145
4448.56 1063
4449.19 1083
4449.82 1221
4450.45 1086
4451.08 1050
4451.71 1118
4452.34 1100
4452.97 1296
4453.60 1313
4454.23 1123
4454.86 1217
4455.49 1231
4456.12 1150
4456.75 1161
4457.38 1187
4458.01 1194
4458.64 1211
4459.27 1212
4459.90 1183
4460.53 1265
4461.16 1213
4461.79 1259
4462.42 1192
4463.05 1183
4463.68 1281
4464.31 1198
4464.94 1035
4465.57 1055
4466.20 992
4466.83 979
4467.46 1071
4468.09 1111
4468.72 1013
4469.35 992
4469.98 995
4470.61 968
4471.24 1072
4471.87 1118
4472.50 1120
4473.13 1115
4473.77 1062
4474.40 1077
4475.03 1099
4475.66 1069
4476.29 1211
4476.92 1223
4477.55 1129
4478.18 1060
4478.82 1042
4479.45 1038
4480.08 1138
4480.71 974
4481.34 1094
4481.97 1094
4482.60 1026
4483.24 1236
4483.87 1195
4484.50 1183
4485.13 1160
4485.76 1219
4486.39 1168
4487.03 1180
4487.66 1040
4488.29 1091
4488.92 1019
4489.55 1049
4490.19 1235
4490.82 1174
4491.45 1106
4492.08 1153
4492.71 1264
4493.35 1197
4493.98 1268
4494.61 1189
4495.24 1226
4495.88 1221
4496.51 1329
4497.14 1180
4497.77 1212
4498.41 1180
4499.04 1236
4499.67 1222
4500.31 1242
4500.94 1250
4501.57 1331
4502.20 1216
4502.84 1219
4503.47 1338
4504.10 1358
4504.74 1326
4505.37 1360
4506.00 1381
4506.64 1457
4507.27 1337
4507.90 1409
4508.54 1460
4509.17 1288
4509.80 1256
4510.44 1264
4511.07 1323
4511.70 1240
4512.34 1217
4512.97 1269
4513.60 1243
4514.24 1172
4514.87 1120
4515.51 1133
4516.14 1216
4516.77 1209
4517.41 1211
4518.04 1194
4518.68 1140
4519.31 1217
4519.94 1075
4520.58 1035
4521.21 1171
4521.85 1150
4522.48 1149
4523.12 1169
4523.75 1209
4524.39 1079
4525.02 1135
4525.65 1193
4526.29 1212
4526.92 1254
4527.56 1246
4528.19 1277
4528.83 1332
4529.46 1442
4530.10 1492
4530.73 1576
4531.37 1578
4532.00 1644
4532.64 1892
4533.27 2247
4533.91 2170
4534.54 2334
4535.18 2433
4535.81 2560
4536.45 2499
4537.09 2405
4537.72 2242
4538.36 1982
4538.99 1773
4539.63 1675
4540.26 1795
4540.90 1681
4541.53 1484
4542.17 1328
4542.81 1354
4543.44 1274
4544.08 1236
4544.71 1050
4545.35 1213
4545.99 1155
4546.62 1147
4547.26 1218
4547.89 1199
4548.53 1213
4549.17 1257
4549.80 1287
4550.44 1336
4551.08 1321
4551.71 1259
4552.35 1299
4552.98 1329
4553.62 1310
4554.26 1231
4554.89 1197
4555.53 1308
4556.17 1319
4556.80 1168
4557.44 1246
4558.08 1290
4558.72 1181
4559.35 1149
4559.99 1205
4560.63 1210
4561.26 1118
4561.90 1219
4562.54 1102
4563.17 1112
4563.81 1107
4564.45 1146
4565.09 1109
4565.72 1165
4566.36 1218
4567.00 1097
4567.64 1145
4568.27 1201
4568.91 1212
4569.55 1241
4570.19 1302
4570.82 1226
4571.46 1317
4572.10 1376
4572.74 1373
4573.38 1257
4574.01 1165
4574.65 1268
4575.29 1283
4575.93 1191
4576.57 1201
4577.20 1149
4577.84 1277
4578.48 1158
4579.12 1238
4579.76 1266
4580.40 1134
4581.04 1136
4581.67 1261
4582.31 1229
4582.95 1257
4583.59 1174
4584.23 1127
4584.87 1168
4585.51 1193
4586.14 1170
4586.78 1122
4587.42 1138
4588.06 1169
4588.70 1130
4589.34 1144
4589.98 1311
4590.62 1398
4591.26 1335
4591.90 1324
4592.54 1244
4593.17 1403
4593.81 1476
4594.45 1435
4595.09 1380
4595.73 1506
4596.37 1475
4597.01 1346
4597.65 1297
4598.29 1197
4598.93 1168
4599.57 1248
4600.21 1145
4600.85 1198
4601.49 1204
4602.13 1137
4602.77 1117
4603.41 1127
4604.05 1111
4604.69 1257
4605.33 1128
4605.97 1175
4606.61 1158
4607.25 1212
4607.89 1238
4608.53 1180
4609.17 1306
4609.81 1321
4610.45 1283
4611.09 1311
4611.73 1289
4612.38 1264
4613.02 1345
4613.66 1226
4614.30 1250
4614.94 1200
4615.58 1294
4616.22 1296
4616.86 1400
4617.50 1290
4618.14 1317
4618.78 1313
4619.43 1294
4620.07 1250
4620.71 1062
4621.35 1011
4621.99 1177
4622.63 1183
4623.27 1184
4623.91 1213
4624.56 1291
4625.20 1288
4625.84 1246
4626.48 1133
4627.12 1097
4627.76 1211
4628.41 1246
4629.05 1194
4629.69 1152
4630.33 1184
4630.97 1188
4631.62 1190
4632.26 1161
4632.90 1099
4633.54 1069
4634.18 1058
4634.83 1053
4635.47 1035
4636.11 1200
4636.75 1109
4637.40 1244
4638.04 1311
4638.68 1239
4639.32 1256
4639.97 1267
4640.61 1436
4641.25 1496
4641.89 1336
4642.54 1324
4643.18 1404
4643.82 1337
4644.46 1288
4645.11 1378
4645.75 1364
4646.39 1211
4647.04 1189
4647.68 1214
4648.32 1003
4648.97 1136
4649.61 1184
4650.25 1191
4650.90 1213
4651.54 1292
4652.18 1324
4652.83 1187
4653.47 1212
4654.11 1166
4654.76 1171
4655.40 1259
4656.04 1123
4656.69 1128
4657.33 1189
4657.98 1217
4658.62 1167
4659.26 1163
4659.91 1156
4660.55 1070
4661.20 1083
4661.84 1099
4662.48 1115
4663.13 1093
4663.77 1115
4664.42 1093
4665.06 1034
4665.71 1073
4666.35 1114
4666.99 1132
4667.64 1114
4668.28 1055
4668.93 1089
4669.57 1007
4670.22 1087
4670.86 1026
4671.51 1027
4672.15 952
4672.80 1060
4673.44 1079
4674.09 1085
4674.73 1064
4675.38 1204
4676.02 1159
4676.67 1010
4677.31 968
4677.96 1183
4678.60 1178
4679.25 1061
4679.89 1053
4680.54 1115
4681.18 1200
4681.83 1199
4682.47 1199
4683.12 1170
4683.77 1077
4684.41 1106
4685.06 1179
4685.70 1115
4686.35 1159
4686.99 1111
4687.64 1185
4688.29 1222
4688.93 1166
4689.58 1237
4690.22 1136
4690.87 1146
4691.52 1181
4692.16 1147
4692.81 1107
4693.45 1106
4694.10 1095
4694.75 1230
4695.39 1158
4696.04 1026
4696.69 1214
4697.33 1122
4697.98 1093
4698.63 1182
4699.27 1162
4699.92 1155
4700.57 1296
4701.21 1363
4701.86 1334
4702.51 1280
4703.15 1250
4703.80 1301
4704.45 1212
4705.10 1158
4705.74 1141
4706.39 1076
4707.04 1054
4707.68 1019
4708.33 1063
4708.98 1127
4709.63 1125
4710.27 1207
4710.92 1140
4711.57 1213
4712.22 1187
4712.86 1172
4713.51 1224
4714.16 1197
4714.81 1088
4715.45 1142
4716.10 1186
4716.75 1178
4717.40 1228
4718.05 1153
4718.69 1123
4719.34 1109
4719.99 1155
4720.64 1208
4721.29 1233
4721.94 1211
4722.58 1164
4723.23 1145
4723.88 1286
4724.53 1280
4725.18 1168
4725.83 1226
4726.47 1109
4727.12 1265
4727.77 1268
4728.42 1223
4729.07 1443
4729.72 1326
4730.37 1296
4731.02 1367
4731.66 1298
4732.31 1181
4732.96 1271
4733.61 1231
4734.26 1087
4734.91 1170
4735.56 1109
4736.21 1192
4736.86 1099
4737.51 1035
4738.16 1134
4738.81 1103
4739.45 1258
4740.10 1188
4740.75 1209
4741.40 1245
4742.05 1216
4742.70 1282
4743.35 1307
4744.00 1259
4744.65 1243
4745.30 1282
4745.95 1386
4746.60 1312
4747.25 1305
4747.90 1268
4748.55 1238
4749.20 1229
4749.85 1189
4750.50 1266
4751.15 1276
4751.80 1226
4752.45 1356
4753.10 1265
4753.75 1353
4754.40 1401
4755.05 1411
4755.71 1278
4756.36 1380
4757.01 1494
4757.66 1518
4758.31 1354
4758.96 1330
4759.61 1397
4760.26 1355
4760.91 1189
4761.56 1046
4762.21 1156
4762.86 1199
4763.52 1292
4764.17 1226
4764.82 1125
4765.47 1150
4766.12 1246
4766.77 1215
4767.42 1330
4768.07 1316
4768.73 1413
4769.38 1483
4770.03 1426
4770.68 1485
4771.33 1499
4771.98 1365
4772.64 1383
4773.29 1311
4773.94 1264
4774.59 1291
4775.24 1259
4775.89 1242
4776.55 1189
4777.20 1059
4777.85 1059
4778.50 1133
4779.15 1204
4779.81 1194
4780.46 1158
4781.11 1203
4781.76 1259
4782.42 1118
4783.07 1139
4783.72 1166
4784.37 1140
4785.03 1246
4785.68 1315
4786.33 1242
4786.98 1160
4787.64 1222
4788.29 1347
4788.94 1367
4789.60 1172
4790.25 1122
4790.90 1087
4791.55 1070
4792.21 1053
4792.86 1117
4793.51 1120
4794.17 1129
4794.82 1211
4795.47 1233
4796.13 1283
4796.78 1179
4797.43 1174
4798.09 1150
4798.74 1145
4799.39 1216
4800.05 1091
4800.70 1132
4801.36 1054
4802.01 1068
4802.66 1126
4803.32 1222
4803.97 1172
4804.62 1141
4805.28 1114
4805.93 1174
4806.59 1117
4807.24 1148
4807.89 1140
4808.55 1070
4809.20 1063
4809.86 1123
4810.51 1323
4811.17 1156
4811.82 1126
4812.47 1204
4813.13 1055
4813.78 1162
4814.44 1201
4815.09 1180
4815.75 1252
4816.40 1196
4817.06 1246
4817.71 1253
4818.37 1220
4819.02 1206
4819.68 1235
4820.33 1314
4820.99 1344
4821.64 1407
4822.30 1361
4822.95 1439
4823.61 1404
4824.26 1318
4824.92 1422
4825.57 1594
4826.23 1495
4826.88 1377
4827.54 1466
4828.19 1537
4828.85 1464
4829.51 1441
4830.16 1532
4830.82 1449
4831.47 1495
4832.13 1419
4832.78 1354
4833.44 1503
4834.10 1541
4834.75 1363
4835.41 1444
4836.06 1435
4836.72 1528
4837.38 1475
4838.03 1546
4838.69 1660
4839.34 1697
4840.00 1685
4840.66 1658
4841.31 1670
4841.97 1731
4842.63 1914
4843.28 1733
4843.94 1787
4844.60 1766
4845.25 1703
4845.91 1642
4846.57 1579
4847.22 1726
4847.88 1561
4848.54 1736
4849.19 1804
4849.85 1897
4850.51 2037
4851.17 2086
4851.82 2176
4852.48 2303
4853.14 2294
4853.79 2350
4854.45 2525
4855.11 2372
4855.77 2293
4856.42 2163
4857.08 2104
4857.74 2088
4858.40 2005
4859.05 2035
4859.71 2184
4860.37 2062
4861.03 2006
4861.68 2175
4862.34 2230
4863.00 2216
4863.66 2191
4864.32 2136
4864.97 2192
4865.63 2265
4866.29 2206
4866.95 2127
4867.61 2157
4868.26 1986
4868.92 2091
4869.58 2045
4870.24 1990
4870.90 2095
4871.56 2067
4872.21 2089
4872.87 2049
4873.53 1859
4874.19 1763
4874.85 1752
4875.51 1926
4876.17 1877
4876.83 1682
4877.48 1670
4878.14 1740
4878.80 1820
4879.46 1598
4880.12 1636
4880.78 1824
4881.44 1616
4882.10 1549
4882.76 1417
4883.42 1440
4884.08 1498
4884.73 1539
4885.39 1529
4886.05 1625
4886.71 1593
4887.37 1539
4888.03 1529
4888.69 1400
4889.35 1526
4890.01 1450
4890.67 1629
4891.33 1617
4891.99 1464
4892.65 1513
4893.31 1598
4893.97 1539
4894.63 1554
4895.29 1683
4895.95 1405
4896.61 1320
4897.27 1434
4897.93 1348
4898.59 1428
4899.25 1465
4899.91 1401
4900.57 1344
4901.23 1482
4901.89 1379
4902.55 1386
4903.21 1316
4903.88 1328
4904.54 1441
4905.20 1511
4905.86 1379
4906.52 1350
4907.18 1382
4907.84 1327
4908.50 1364
4909.16 1209
4909.82 1304
4910.48 1265
4911.15 1341
4911.81 1312
4912.47 1141
4913.13 1220
4913.79 1228
4914.45 1243
4915.11 1236
4915.77 1186
4916.44 1106
4917.10 1233
4917.76 1295
4918.42 1174
4919.08 1166
4919.74 1169
4920.41 1161
4921.07 1178
4921.73 1230
4922.39 1131
4923.05 1037
4923.72 1036
4924.38 1188
4925.04 1122
4925.70 1063
4926.36 1233
4927.03 1181
4927.69 1180
4928.35 1057
4929.01 1209
4929.67 1145
4930.34 1030
4931.00 1232
4931.66 1221
4932.32 1146
4932.99 1199
4933.65 1176
4934.31 1188
4934.98 1160
4935.64 1079
4936.30 1172
4936.96 1133
4937.63 1119
4938.29 1122
4938.95 1039
4939.62 1058
4940.28 1072
4940.94 1054
4941.61 1050
4942.27 1087
4942.93 1047
4943.60 1065
4944.26 1084
4944.92 1061
4945.59 1137
4946.25 1133
4946.91 1194
4947.58 1182
4948.24 1130
4948.90 1047
4949.57 1103
4950.23 1153
4950.89 1080
4951.56 1005
4952.22 917
4952.89 982
4953.55 1009
4954.21 940
4954.88 1060
4955.54 1001
4956.21 1068
4956.87 1092
4957.53 1049
4958.20 1096
4958.86 978
4959.53 1068
4960.19 1031
4960.86 1002
4961.52 993
4962.19 1058
4962.85 1072
4963.52 1171
4964.18 1055
4964.84 1073
4965.51 1081
4966.17 1122
4966.84 1051
4967.50 1202
4968.17 1113
4968.83 1135
4969.50 1185
4970.16 1179
4970.83 1056
4971.49 1169
4972.16 1151
4972.82 1087
4973.49 1042
4974.16 984
4974.82 979
4975.49 960
4976.15 1035
4976.82 1079
4977.48 1100
4978.15 1076
4978.81 942
4979.48 1038
4980.15 1017
4980.81 1018
4981.48 1025
4982.14 1007
4982.81 1076
4983.48 1101
4984.14 1034
4984.81 998
4985.47 1022
4986.14 1070
4986.81 1003
4987.47 1036
4988.14 1038
4988.80 997
4989.47 1035
4990.14 998
4990.80 950
4991.47 1002
4992.14 1025
4992.80 963
4993.47 1021
4994.14 943
4994.80 981
4995.47 1048
4996.14 1036
4996.80 984
4997.47 1008
4998.14 990
4998.81 983
4999.47 1009
5000.14 919
5000.81 1016
5001.47 1010
5002.14 972
5002.81 984
5003.48 1075
5004.14 1047
5004.81 1062
5005.48 972
5006.15 1035
5006.81 986
5007.48 1026
5008.15 981
5008.82 952
5009.48 920
5010.15 928
5010.82 903
5011.49 964
5012.16 1003
5012.82 992
5013.49 1039
5014.16 1036
5014.83 1008
5015.50 1006
5016.16 1002
5016.83 968
5017.50 1074
5018.17 1079
5018.84 991
5019.50 986
5020.17 966
5020.84 915
5021.51 1008
5022.18 1120
5022.85 1162
5023.52 1287
5024.19 1355
5024.85 1366
5025.52 1334
5026.19 1416
5026.86 1319
5027.53 1407
5028.20 1371
5028.87 1414
5029.54 1386
5030.21 1286
5030.87 1265
5031.54 1152
5032.21 1061
5032.88 1056
5033.55 1024
5034.22 1116
5034.89 1122
5035.56 1051
5036.23 1040
5036.90 1014
5037.57 951
5038.24 1012
5038.91 961
5039.58 938
5040.25 990
5040.92 1031
5041.59 1001
5042.26 1002
5042.93 915
5043.60 1003
5044.27 938
5044.94 994
5045.61 1019
5046.28 926
5046.95 986
5047.62 989
5048.29 1047
5048.96 1142
5049.63 1016
5050.30 987
5050.97 1025
5051.64 1027
5052.31 957
5052.98 1035
5053.65 1100
5054.32 1006
5054.99 1072
5055.66 1035
5056.34 930
5057.01 935
5057.68 986
5058.35 960
5059.02 909
5059.69 902
5060.36 980
5061.03 918
5061.70 961
5062.38 970
5063.05 1016
5063.72 946
5064.39 944
5065.06 1068
5065.73 995
5066.40 1021
5067.08 1062
5067.75 1063
5068.42 1019
5069.09 1059
5069.76 958
5070.43 1043
5071.11 1032
5071.78 1099
5072.45 999
5073.12 1006
5073.79 1030
5074.47 1028
5075.14 985
5075.81 1007
5076.48 990
5077.15 929
5077.83 937
5078.50 931
5079.17 1017
5079.84 999
5080.52 1119
5081.19 1033
5081.86 1005
5082.53 1000
5083.21 1020
5083.88 937
5084.55 983
5085.22 1001
5085.90 1023
5086.57 1012
5087.24 1081
5087.92 1000
5088.59 1027
5089.26 958
5089.93 1067
5090.61 1159
5091.28 994
5091.95 1030
5092.63 1094
5093.30 1032
5093.97 1109
5094.65 1149
5095.32 1153
5095.99 1216
5096.67 1194
5097.34 1196
5098.02 1088
5098.69 1028
5099.36 1067
5100.04 1071
5100.71 1097
5101.38 1004
5102.06 996
5102.73 1109
5103.41 990
5104.08 947
5104.75 838
5105.43 948
5106.10 998
5106.78 1020
5107.45 1003
5108.12 999
5108.80 972
5109.47 991
5110.15 942
5110.82 928
5111.50 934
5112.17 971
5112.85 975
5113.52 994
5114.20 1077
5114.87 1055
5115.54 962
5116.22 918
5116.89 1017
5117.57 979
5118.24 979
5118.92 1070
5119.59 958
5120.27 993
5120.94 1083
5121.62 1081
5122.30 1096
5122.97 1139
5123.65 1094
5124.32 1016
5125.00 1011
5125.67 943
5126.35 1004
5127.02 983
5127.70 985
5128.37 944
5129.05 994
5129.73 1030
5130.40 966
5131.08 996
5131.75 932
5132.43 1038
5133.10 1031
5133.78 993
5134.46 955
5135.13 951
5135.81 908
5136.49 908
5137.16 936
5137.84 988
5138.51 959
5139.19 988
5139.87 1038
5140.54 1018
5141.22 961
5141.90 980
5142.57 976
5143.25 1119
5143.93 1158
5144.60 1035
5145.28 1078
5145.96 1049
5146.63 1001
5147.31 1054
5147.99 977
5148.66 928
5149.34 848
5150.02 910
5150.69 949
5151.37 950
5152.05 934
5152.73 891
5153.40 956
5154.08 943
5154.76 916
5155.44 884
5156.11 891
5156.79 974
5157.47 963
5158.15 1004
5158.82 986
5159.50 998
5160.18 1031
5160.86 954
5161.53 955
5162.21 948
5162.89 1025
5163.57 1023
5164.25 1026
5164.92 1010
5165.60 858
5166.28 915
5166.96 975
5167.64 911
5168.31 1016
5168.99 965
5169.67 1019
5170.35 964
5171.03 964
5171.71 1096
5172.39 1119
5173.06 942
5173.74 977
5174.42 965
5175.10 993
5175.78 854
5176.46 883
5177.14 976
5177.82 982
5178.49 883
5179.17 951
5179.85 1030
5180.53 993
5181.21 938
5181.89 980
5182.57 897
5183.25 869
5183.93 966
5184.61 1004
5185.29 1023
5185.97 935
5186.64 876
5187.32 920
5188.00 878
5188.68 929
5189.36 968
5190.04 842
5190.72 933
5191.40 858
5192.08 863
5192.76 879
5193.44 832
5194.12 817
5194.80 878
5195.48 869
5196.16 903
5196.84 939
5197.52 956
5198.20 897
5198.88 910
5199.56 899
5200.24 960
5200.92 829
5201.60 839
5202.28 920
5202.96 921
5203.65 864
5204.33 874
5205.01 896
5205.69 864
5206.37 898
5207.05 989
5207.73 988
5208.41 1039
5209.09 831
5209.77 975
5210.45 939
5211.13 898
5211.82 937
5212.50 921
5213.18 957
5213.86 983
5214.54 967
5215.22 1050
5215.90 1061
5216.58 1043
5217.27 1076
5217.95 978
5218.63 944
5219.31 992
5219.99 1029
5220.67 987
5221.36 928
5222.04 955
5222.72 1043
5223.40 1039
5224.08 997
5224.77 996
5225.45 971
5226.13 970
5226.81 1022
5227.49 840
5228.18 931
5228.86 973
5229.54 924
5230.22 931
5230.91 940
5231.59 923
5232.27 889
5232.95 908
5233.63 986
5234.32 930
5235.00 941
5235.68 856
5236.37 879
5237.05 860
5237.73 889
5238.41 1012
5239.10 921
5239.78 984
5240.46 1003
5241.15 1060
5241.83 986
5242.51 921
5243.20 1003
5243.88 994
5244.56 1035
5245.24 978
5245.93 952
5246.61 959
5247.29 1040
5247.98 874
5248.66 1026
5249.35 934
5250.03 904
5250.71 1015
5251.40 1060
5252.08 1011
5252.76 971
5253.45 1133
5254.13 1063
5254.82 985
5255.50 1053
5256.18 976
5256.87 1105
5257.55 975
5258.24 927
5258.92 938
5259.60 1009
5260.29 1087
5260.97 1072
5261.66 966
5262.34 882
5263.03 1001
5263.71 991
5264.40 1013
5265.08 1132
5265.76 1015
5266.45 1008
5267.13 983
5267.82 965
5268.50 1044
5269.19 1026
5269.87 1040
5270.56 1064
5271.24 951
5271.93 919
5272.61 987
5273.30 1062
5273.98 1019
5274.67 964
5275.35 978
5276.04 939
5276.72 898
5277.41 898
5278.10 844
5278.78 862
5279.47 974
5280.15 1026
5280.84 1047
5281.52 1015
5282.21 1095
5282.89 925
5283.58 1167
5284.27 1178
5284.95 1226
5285.64 1158
5286.32 1189
5287.01 1189
5287.70 1100
5288.38 1089
5289.07 1082
5289.75 984
5290.44 981
5291.13 971
5291.81 937
5292.50 933
5293.19 986
5293.87 1096
5294.56 1035
5295.25 950
5295.93 883
5296.62 932
5297.31 1006
5297.99 1119
5298.68 1025
5299.37 957
5300.05 924
5300.74 957
5301.43 990
5302.11 1035
5302.80 994
5303.49 1005
5304.18 1072
5304.86 1035
5305.55 1028
5306.24 1037
5306.92 966
5307.61 1055
5308.30 1014
5308.99 1027
5309.67 997
5310.36 984
5311.05 1076
5311.74 1057
5312.42 974
5313.11 1027
5313.80 978
5314.49 970
5315.18 1038
5315.86 894
5316.55 972
5317.24 1054
5317.93 977
5318.62 920
5319.30 909
5319.99 1007
5320.68 1088
5321.37 1101
5322.06 1218
5322.74 1073
5323.43 1057
5324.12 1006
5324.81 1110
5325.50 1008
5326.19 1134
5326.88 1100
5327.56 1188
5328.25 1081
5328.94 1005
5329.63 1039
5330.32 1008
5331.01 889
5331.70 978
5332.39 984
5333.07 1043
5333.76 1044
5334.45 1092
5335.14 1154
5335.83 1031
5336.52 989
5337.21 1092
5337.90 1029
5338.59 1061
5339.28 1077
5339.97 1045
5340.66 1000
5341.35 1006
5342.04 936
5342.73 980
5343.42 1005
5344.10 966
5344.79 1032
5345.48 1098
5346.17 1131
5346.86 1075
5347.55 1077
5348.24 1163
5348.93 1147
5349.62 1302
5350.31 1253
5351.00 1296
5351.69 1436
5352.39 1324
5353.08 1460
5353.77 1501
5354.46 1569
5355.15 1518
5355.84 1542
5356.53 1706
5357.22 1623
5357.91 1603
5358.60 1260
5359.29 1332
5359.98 1172
5360.67 1094
5361.36 1137
5362.05 1118
5362.74 1086
5363.44 1035
5364.13 1012
5364.82 1096
5365.51 1056
5366.20 978
5366.89 955
5367.58 953
5368.27 974
5368.96 1024
5369.66 1112
5370.35 1016
5371.04 925
5371.73 919
5372.42 933
5373.11 1024
5373.81 882
5374.50 904
5375.19 987
5375.88 1050
5376.57 962
5377.26 980
5377.96 878
5378.65 941
5379.34 949
5380.03 923
5380.72 900
5381.42 928
5382.11 887
5382.80 967
5383.49 926
5384.18 874
5384.88 1026
5385.57 972
5386.26 940
5386.95 919
5387.65 932
5388.34 990
5389.03 996
5389.72 1097
5390.42 1099
5391.11 942
5391.80 1036
5392.50 1129
5393.19 1055
5393.88 1074
5394.57 1023
5395.27 1030
5395.96 1039
5396.65 1094
5397.35 994
5398.04 1026
5398.73 1008
5399.43 1010
5400.12 961
5400.81 945
5401.51 914
5402.20 898
5402.89 967
5403.59 925
5404.28 949
5404.97 1011
5405.67 1052
5406.36 982
5407.06 1019
5407.75 962
5408.44 946
5409.14 970
5409.83 1054
5410.53 932
5411.22 925
5411.91 1034
5412.61 995
5413.30 986
5414.00 934
5414.69 1027
5415.38 1039
5416.08 972
5416.77 957
5417.47 905
5418.16 1018
5418.86 941
5419.55 890
5420.25 965
5420.94 989
5421.64 993
5422.33 1039
5423.03 1000
5423.72 933
5424.41 942
5425.11 971
5425.80 1005
5426.50 1012
5427.19 1019
5427.89 910
5428.59 1005
5429.28 1078
5429.98 1159
5430.67 1106
5431.37 966
5432.06 962
5432.76 935
5433.45 1002
5434.15 978
5434.84 917
5435.54 996
5436.23 1012
5436.93 992
5437.63 977
5438.32 975
5439.02 1031
5439.71 1109
5440.41 1152
5441.11 1128
5441.80 976
5442.50 1165
5443.19 1133
5443.89 1296
5444.59 1138
5445.28 1093
5445.98 1103
5446.68 1054
5447.37 1210
5448.07 1190
5448.76 1224
5449.46 1274
5450.16 1378
5450.85 1462
5451.55 1422
5452.25 1407
5452.94 1401
5453.64 1382
5454.34 1380
5455.03 1358
5455.73 1344
5456.43 1251
5457.13 1255
5457.82 1244
5458.52 1216
5459.22 1259
5459.91 1161
5460.61 1080
5461.31 971
5462.01 1111
5462.70 1157
5463.40 1152
5464.10 1268
5464.80 1277
5465.49 1237
5466.19 1359
5466.89 1330
5467.59 1392
5468.28 1334
5468.98 1323
5469.68 1389
5470.38 1359
5471.07 1378
5471.77 1270
5472.47 1306
5473.17 1223
5473.87 1164
5474.56 1187
5475.26 1184
5475.96 1239
5476.66 1173
5477.36 1329
5478.06 1351
5478.75 1297
5479.45 1395
5480.15 1346
5480.85 1326
5481.55 1372
5482.25 1470
5482.95 1571
5483.64 1619
5484.34 1733
5485.04 1793
5485.74 1777
5486.44 1676
5487.14 1585
5487.84 1572
5488.54 1603
5489.23 1451
5489.93 1349
5490.63 1363
5491.33 1376
5492.03 1467
5492.73 1441
5493.43 1477
5494.13 1310
5494.83 1338
5495.53 1354
5496.23 1409
5496.93 1375
5497.63 1549
5498.33 1637
5499.03 1651
5499.73 1716
5500.43 1723
5501.13 1807
5501.83 1939
5502.53 2190
5503.23 2391
5503.93 2407
5504.63 2792
5505.33 2843
5506.03 2721
5506.73 2567
5507.43 2220
5508.13 2282
5508.83 2075
5509.53 1885
5510.23 1676
5510.93 1555
5511.63 1557
5512.33 1390
5513.03 1461
5513.73 1432
5514.43 1447
5515.13 1459
5515.83 1376
5516.53 1338
5517.23 1336
5517.93 1389
5518.64 1377
5519.34 1339
5520.04 1315
5520.74 1391
5521.44 1405
5522.14 1385
5522.84 1408
5523.54 1335
5524.24 1324
5524.95 1344
5525.65 1501
5526.35 1388
5527.05 1217
5527.75 1276
5528.45 1205
5529.15 1215
5529.86 1226
5530.56 1150
5531.26 1161
5531.96 1184
5532.66 1119
5533.36 1118
5534.07 1134
5534.77 1032
5535.47 1096
5536.17 1043
5536.87 1032
5537.58 1061
5538.28 1102
5538.98 1083
5539.68 1173
5540.39 1164
5541.09 1072
5541.79 1119
5542.49 1026
5543.20 1065
5543.90 1004
5544.60 1099
5545.30 1074
5546.01 1070
5546.71 1053
5547.41 1004
5548.11 1051
5548.82 1099
5549.52 1085
5550.22 1032
5550.93 1124
5551.63 1040
5552.33 1095
5553.03 1159
5553.74 1096
5554.44 1019
5555.14 1025
5555.85 1024
5556.55 970
5557.25 978
5557.96 1015
5558.66 1052
5559.36 1067
5560.07 992
5560.77 1011
5561.48 998
5562.18 955
5562.88 1057
5563.59 1013
5564.29 1014
5564.99 989
5565.70 925
5566.40 954
5567.11 981
5567.81 987
5568.51 942
5569.22 1008
5569.92 1060
5570.63 1073
5571.33 1036
5572.04 1086
5572.74 958
5573.44 987
5574.15 990
5574.85 993
5575.56 933
5576.26 901
5576.97 1037
5577.67 1065
5578.38 1026
5579.08 979
5579.79 977
5580.49 1079
5581.20 942
5581.90 1066
5582.61 1000
5583.31 1048
5584.02 1037
5584.72 1035
5585.43 934
5586.13 825
5586.84 862
5587.54 925
5588.25 953
5588.95 929
5589.66 1008
5590.36 969
5591.07 949
5591.77 848
5592.48 881
5593.19 892
5593.89 918
5594.60 990
5595.30 956
5596.01 958
5596.71 992
5597.42 1125
5598.13 1013
5598.83 974
5599.54 1012
5600.24 980
5600.95 1043
5601.66 968
5602.36 1029
5603.07 1010
5603.78 901
5604.48 956
5605.19 997
5605.89 864
5606.60 956
5607.31 957
5608.01 837
5608.72 828
5609.43 838
5610.13 937
5610.84 854
5611.55 860
5612.25 887
5612.96 960
5613.67 901
5614.38 873
5615.08 877
5615.79 949
5616.50 930
5617.20 918
5617.91 911
5618.62 948
5619.33 1002
5620.03 1029
5620.74 953
5621.45 978
5622.15 940
5622.86 942
5623.57 1052
5624.28 991
5624.99 979
5625.69 991
5626.40 922
5627.11 941
5627.82 876
5628.52 926
5629.23 882
5629.94 952
5630.65 858
5631.36 916
5632.06 868
5632.77 897
5633.48 974
5634.19 1000
5634.90 899
5635.61 906
5636.31 861
5637.02 949
5637.73 920
5638.44 882
5639.15 869
5639.86 936
5640.56 939
5641.27 968
5641.98 871
5642.69 880
5643.40 931
5644.11 951
5644.82 1004
5645.53 936
5646.24 905
5646.94 876
5647.65 935
5648.36 991
5649.07 1068
5649.78 1019
5650.49 906
5651.20 936
5651.91 930
5652.62 942
5653.33 889
5654.04 924
5654.75 828
5655.46 880
5656.17 935
5656.88 924
5657.59 907
5658.30 890
5659.01 1006
5659.71 1063
5660.42 1080
5661.13 1048
5661.84 1114
5662.55 1111
5663.26 1098
5663.97 1128
5664.69 1027
5665.40 1002
5666.11 1100
5666.82 1042
5667.53 955
5668.24 849
5668.95 932
5669.66 1030
5670.37 1099
5671.08 986
5671.79 1038
5672.50 1072
5673.21 1016
5673.92 1078
5674.63 1052
5675.34 1120
5676.05 1184
5676.76 1177
5677.48 1175
5678.19 1032
5678.90 1049
5679.61 970
5680.32 1016
5681.03 995
5681.74 951
5682.45 937
5683.16 1020
5683.88 960
5684.59 948
5685.30 956
5686.01 1015
5686.72 1033
5687.43 1117
5688.15 993
5688.86 934
5689.57 954
5690.28 999
5690.99 996
5691.70 1006
5692.42 1014
5693.13 1050
5693.84 1100
5694.55 869
5695.26 886
5695.98 842
5696.69 860
5697.40 904
5698.11 996
5698.82 849
5699.54 933
5700.25 974
5700.96 954
5701.67 874
5702.39 844
5703.10 826
5703.81 893
5704.52 896
5705.24 848
5705.95 854
5706.66 968
5707.38 938
5708.09 948
5708.80 869
5709.51 961
5710.23 902
5710.94 915
5711.65 891
5712.37 867
5713.08 894
5713.79 866
5714.51 881
5715.22 939
5715.93 943
5716.65 858
5717.36 915
5718.07 854
5718.79 928
5719.50 922
5720.21 958
5720.93 942
5721.64 918
5722.36 963
5723.07 866
5723.78 879
5724.50 912
5725.21 908
5725.92 973
5726.64 983
5727.35 868
5728.07 978
5728.78 928
5729.50 915
5730.21 1046
5730.92 1109
5731.64 1043
5732.35 1086
5733.07 1051
5733.78 1080
5734.50 1085
5735.21 1111
5735.93 1050
5736.64 1005
5737.35 998
5738.07 960
5738.78 906
5739.50 897
5740.21 874
5740.93 976
5741.64 985
5742.36 1036
5743.07 951
5743.79 893
5744.50 922
5745.22 886
5745.93 922
5746.65 911
5747.37 919
5748.08 839
5748.80 879
5749.51 874
5750.23 899
5750.94 891
5751.66 906
5752.37 1005
5753.09 1017
5753.81 940
5754.52 961
5755.24 987
5755.95 1085
5756.67 1214
5757.38 1216
5758.10 1211
5758.82 1244
5759.53 1132
5760.25 1115
5760.96 1192
5761.68 1110
5762.40 1079
5763.11 1003
5763.83 1097
5764.55 989
5765.26 925
5765.98 1011
5766.70 919
5767.41 927
5768.13 985
5768.85 963
5769.56 946
5770.28 1025
5771.00 1006
5771.71 1005
5772.43 1003
5773.15 1072
5773.86 1078
5774.58 1006
5775.30 981
5776.01 1045
5776.73 1026
5777.45 968
5778.17 958
5778.88 1001
5779.60 946
5780.32 985
5781.04 993
5781.75 1060
5782.47 957
5783.19 953
5783.91 1073
5784.62 1071
5785.34 1066
5786.06 1122
5786.78 1129
5787.49 1116
5788.21 1047
5788.93 1060
5789.65 1083
5790.37 1048
5791.08 1147
5791.80 1037
5792.52 1037
5793.24 1082
5793.96 1075
5794.68 1085
5795.39 1170
5796.11 1186
5796.83 1279
5797.55 1281
5798.27 1323
5798.99 1300
5799.70 1318
5800.42 1307
5801.14 1506
5801.86 1637
5802.58 1926
5803.30 2130
5804.02 2275
5804.74 2238
5805.45 2357
5806.17 2245
5806.89 2137
5807.61 2198
5808.33 1894
5809.05 1736
5809.77 1486
5810.49 1412
5811.21 1347
5811.93 1270
5812.65 1271
5813.37 1301
5814.09 1258
5814.81 1226
5815.52 1118
5816.24 1254
5816.96 1252
5817.68 1223
5818.40 1245
5819.12 1210
5819.84 1256
5820.56 1219
5821.28 1241
5822.00 1262
5822.72 1129
5823.44 1344
5824.16 1215
5824.88 1172
5825.60 1155
5826.32 1145
5827.04 1158
5827.76 1087
5828.48 1032
5829.21 1046
5829.93 1085
5830.65 1092
5831.37 1026
5832.09 1089
5832.81 1077
5833.53 1099
5834.25 1126
5834.97 1099
5835.69 1012
5836.41 1041
5837.13 1002
5837.85 983
5838.57 1007
5839.30 1009
5840.02 1082
5840.74 1091
5841.46 1154
5842.18 1133
5842.90 1172
5843.62 1186
5844.34 1053
5845.07 1110
5845.79 975
5846.51 1064
5847.23 1176
5847.95 1035
5848.67 1068
5849.39 984
5850.12 961
5850.84 961
5851.56 894
5852.28 1009
5853.00 1013
5853.73 974
5854.45 965
5855.17 891
5855.89 949
5856.61 964
5857.34 955
5858.06 1033
5858.78 1088
5859.50 1004
5860.23 1053
5860.95 1078
5861.67 951
5862.39 1028
5863.11 1060
5863.84 1028
5864.56 1011
5865.28 1063
5866.01 1023
5866.73 1012
5867.45 869
5868.17 958
5868.90 1031
5869.62 946
5870.34 924
5871.07 981
5871.79 963
5872.51 1018
5873.23 949
5873.96 1004
5874.68 1011
5875.40 959
5876.13 968
5876.85 1055
5877.57 1092
5878.30 1111
5879.02 1015
5879.74 911
5880.47 1024
5881.19 1051
5881.92 941
5882.64 1057
5883.36 1051
5884.09 1055
5884.81 1049
5885.53 1070
5886.26 1093
5886.98 1025
5887.71 1057
5888.43 1089
5889.15 1032
5889.88 1083
5890.60 1142
5891.33 1040
5892.05 977
5892.78 1016
5893.50 953
5894.23 980
5894.95 983
5895.67 991
5896.40 1028
5897.12 1027
5897.85 1037
5898.57 1066
5899.30 989
5900.02 1046
5900.75 1104
5901.47 1117
5902.20 1003
5902.92 1119
5903.65 1079
5904.37 985
5905.10 1055
5905.82 1066
5906.55 1167
5907.27 1032
5908.00 1109
5908.72 1078
5909.45 1120
5910.17 1216
5910.90 1183
5911.62 1085
5912.35 1053
5913.08 1032
5913.80 1138
5914.53 1214
5915.25 1124
5915.98 1066
5916.70 1068
5917.43 1075
5918.16 1185
5918.88 1126
5919.61 1151
5920.33 1183
5921.06 1187
5921.79 1181
5922.51 1115
5923.24 1154
5923.97 1271
5924.69 1183
5925.42 1170
5926.14 1147
5926.87 1172
5927.60 1198
5928.32 1320
5929.05 1369
5929.78 1251
5930.50 1341
5931.23 1193
5931.96 1217
5932.68 1296
5933.41 1300
5934.14 1374
5934.86 1393
5935.59 1407
5936.32 1378
5937.05 1413
5937.77 1412
5938.50 1452
5939.23 1337
5939.95 1455
5940.68 1480
5941.41 1478
5942.14 1533
5942.86 1605
5943.59 1555
5944.32 1569
5945.05 1593
5945.77 1502
5946.50 1695
5947.23 1659
5947.96 1645
5948.68 1638
5949.41 1721
5950.14 1659
5950.87 1759
5951.60 1729
5952.32 1921
5953.05 1923
5953.78 1968
5954.51 2051
5955.24 2027
5955.96 1966
5956.69 2160
5957.42 2059
5958.15 2003
5958.88 2115
5959.61 2152
5960.33 2065
5961.06 1946
5961.79 2028
5962.52 2014
5963.25 2127
5963.98 2086
5964.71 2173
5965.44 2265
5966.16 2246
5966.89 2205
5967.62 2228
5968.35 2407
5969.08 2479
5969.81 2654
5970.54 2770
5971.27 2956
5972.00 2992
5972.73 2981
5973.46 3027
5974.18 2945
5974.91 2878
5975.64 2525
5976.37 2470
5977.10 2676
5977.83 2737
5978.56 2538
5979.29 2570
5980.02 2598
5980.75 2580
5981.48 2569
5982.21 2570
5982.94 2723
5983.67 2738
5984.40 2652
5985.13 2793
5985.86 2883
5986.59 2836
5987.32 2918
5988.05 2912
5988.78 3029
5989.51 2917
5990.24 2990
5990.97 2882
5991.70 3010
5992.43 3113
5993.16 3062
5993.89 3071
5994.62 3068
5995.35 2958
5996.09 3007
5996.82 3174
5997.55 3245
5998.28 3227
5999.01 3123
5999.74 3062
6000.47 3334
6001.20 3367
6001.93 3507
6002.66 3463
6003.39 3364
6004.13 3383
6004.86 3402
6005.59 3306
6006.32 3277
6007.05 3160
6007.78 3136
6008.51 3191
6009.25 3217
6009.98 3291
6010.71 3211
6011.44 3336
6012.17 3653
6012.90 4048
6013.64 4734
6014.37 5556
6015.10 6201
6015.83 7098
6016.56 7997
6017.29 8639
6018.03 9120
6018.76 9280
6019.49 9327
6020.22 9029
6020.96 8175
6021.69 7343
6022.42 6357
6023.15 5832
6023.88 4904
6024.62 4143
6025.35 3637
6026.08 3377
6026.81 3066
6027.55 2810
6028.28 2702
6029.01 2445
6029.75 2518
6030.48 2422
6031.21 2346
6031.94 2419
6032.68 2237
6033.41 2302
6034.14 2268
6034.88 2164
6035.61 2206
6036.34 2196
6037.07 2051
6037.81 2026
6038.54 2037
6039.27 1903
6040.01 2037
6040.74 1996
6041.47 2123
6042.21 2215
6042.94 2228
6043.68 2328
6044.41 2220
6045.14 2187
6045.88 2196
6046.61 2350
6047.34 2301
6048.08 2220
6048.81 2211
6049.55 2402
6050.28 2382
6051.01 2424
6051.75 2308
6052.48 2350
6053.22 2623
6053.95 2787
6054.68 2749
6055.42 2805
6056.15 2964
6056.89 3129
6057.62 3131
6058.36 3057
6059.09 3249
6059.83 3050
6060.56 2873
6061.29 2639
6062.03 2763
6062.76 2557
6063.50 2411
6064.23 2414
6064.97 2388
6065.70 2383
6066.44 2208
6067.17 2308
6067.91 2310
6068.64 2370
6069.38 2242
6070.11 2286
6070.85 2307
6071.58 2309
6072.32 2280
6073.06 2334
6073.79 2193
6074.53 2158
6075.26 2123
6076.00 2017
6076.73 2000
6077.47 2037
6078.20 2080
6078.94 1988
6079.68 1980
6080.41 2042
6081.15 1958
6081.88 1939
6082.62 1942
6083.35 1975
6084.09 1963
6084.83 1830
6085.56 1914
6086.30 1904
6087.04 1882
6087.77 1885
6088.51 1975
6089.24 1897
6089.98 1782
6090.72 1857
6091.45 1931
6092.19 1806
6092.93 1875
6093.66 1914
6094.40 1798
6095.14 1735
6095.87 1738
6096.61 1904
6097.35 1884
6098.08 1829
6098.82 1737
6099.56 1818
6100.29 1674
6101.03 1764
6101.77 1741
6102.51 1736
6103.24 1705
6103.98 1626
6104.72 1727
6105.46 1664
6106.19 1744
6106.93 1802
6107.67 1718
6108.41 1673
6109.14 1645
6109.88 1597
6110.62 1615
6111.36 1624
6112.09 1575
6112.83 1624
6113.57 1681
6114.31 1609
6115.04 1673
6115.78 1737
6116.52 1665
6117.26 1658
6118.00 1763
6118.73 1779
6119.47 1800
6120.21 1804
6120.95 1754
6121.69 1656
6122.43 1680
6123.16 1703
6123.90 1643
6124.64 1795
6125.38 1803
6126.12 1759
6126.86 1845
6127.60 1760
6128.33 1801
6129.07 1786
6129.81 1824
6130.55 1808
6131.29 1939
6132.03 1765
6132.77 1798
6133.51 1783
6134.25 1687
6134.98 1877
6135.72 1935
6136.46 1847
6137.20 1876
6137.94 2035
6138.68 1847
6139.42 1928
6140.16 1965
6140.90 1873
6141.64 1915
6142.38 2013
6143.12 1872
6143.86 1956
6144.60 2023
6145.34 1983
6146.08 1956
6146.82 1838
6147.56 1865
6148.30 1896
6149.04 1941
6149.78 1931
6150.52 1881
6151.26 1923
6152.00 1945
6152.74 2075
6153.48 2123
6154.22 1923
6154.96 1940
6155.70 1976
6156.44 2164
6157.18 2173
6157.92 2094
6158.66 2094
6159.40 2136
6160.14 2290
6160.88 2272
6161.62 2237
6162.36 2154
6163.10 2246
6163.85 2252
6164.59 2202
6165.33 2338
6166.07 2490
6166.81 2396
6167.55 2447
6168.29 2745
6169.03 2853
6169.77 2802
6170.51 2977
6171.26 3170
6172.00 3425
6172.74 3156
6173.48 3290
6174.22 3257
6174.96 3224
6175.70 3116
6176.45 3004
6177.19 3021
6177.93 2821
6178.67 2794
6179.41 3021
6180.16 2772
6180.90 2672
6181.64 2788
6182.38 2918
6183.12 2900
6183.87 2815
6184.61 2886
6185.35 2896
6186.09 2790
6186.83 2837
6187.58 3069
6188.32 3061
6189.06 2994
6189.80 2886
6190.55 3050
6191.29 3134
6192.03 3001
6192.77 3194
6193.52 3141
6194.26 3159
6195.00 3338
6195.74 3497
6196.49 3593
6197.23 3545
6197.97 3667
6198.72 3792
6199.46 3665
6200.20 3878
6200.94 3771
6201.69 3723
6202.43 3802
6203.17 3841
6203.92 3785
6204.66 3663
6205.40 3720
6206.15 3946
6206.89 4274
6207.63 4577
6208.38 5378
6209.12 6248
6209.87 7361
6210.61 8879
6211.35 10663
6212.10 12583
6212.84 14177
6213.58 15525
6214.33 16305
6215.07 16008
6215.82 15316
6216.56 13976
6217.30 12672
6218.05 10827
6218.79 8763
6219.54 7393
6220.28 6223
6221.02 5267
6221.77 4279
6222.51 3898
6223.26 3503
6224.00 3250
6224.75 3105
6225.49 3063
6226.24 3104
6226.98 2975
6227.73 3050
6228.47 3049
6229.21 2986
6229.96 2929
6230.70 2899
6231.45 2625
6232.19 2609
6232.94 2321
6233.68 2346
6234.43 2133
6235.17 2060
6235.92 2054
6236.67 2056
6237.41 2114
6238.16 2252
6238.90 2117
6239.65 1996
6240.39 2165
6241.14 2213
6241.88 2234
6242.63 2158
6243.37 2210
6244.12 2278
6244.87 2252
6245.61 2284
6246.36 2303
6247.10 2559
6247.85 2654
6248.59 2610
6249.34 2691
6250.09 2917
6250.83 3319
6251.58 3395
6252.33 3617
6253.07 3587
6253.82 3826
6254.56 3700
6255.31 3403
6256.06 3312
6256.80 3056
6257.55 2835
6258.30 2597
6259.04 2560
6259.79 2570
6260.54 2392
6261.28 2493
6262.03 2518
6262.78 2434
6263.52 2471
6264.27 2555
6265.02 2449
6265.76 2342
6266.51 2141
6267.26 2338
6268.01 2359
6268.75 2413
6269.50 2325
6270.25 2369
6270.99 2484
6271.74 2379
6272.49 2459
6273.24 2502
6273.98 2349
6274.73 2379
6275.48 2337
6276.23 2378
6276.97 2332
6277.72 2365
6278.47 2361
6279.22 2417
6279.96 2424
6280.71 2313
6281.46 2422
6282.21 2467
6282.96 2345
6283.70 2330
6284.45 2244
6285.20 2272
6285.95 2268
6286.70 2173
6287.45 2141
6288.19 2133
6288.94 2139
6289.69 2181
6290.44 2094
6291.19 2159
6291.94 2116
6292.68 2067
6293.43 2042
6294.18 2058
6294.93 2072
6295.68 2058
6296.43 1827
6297.18 1730
6297.93 1808
6298.67 1692
6299.42 1712
6300.17 1657
6300.92 1710
6301.67 1769
6302.42 1756
6303.17 1703
6303.92 1665
6304.67 1704
6305.42 1671
6306.17 1786
6306.92 1803
6307.67 1784
6308.41 1863
6309.16 1681
6309.91 1776
6310.66 1763
6311.41 1681
6312.16 1606
6312.91 1677
6313.66 1723
6314.41 1674
6315.16 1782
6315.91 1706
6316.66 1703
6317.41 1680
6318.16 1718
6318.91 1763
6319.66 1801
6320.41 1914
6321.16 1811
6321.91 1711
6322.66 1645
6323.41 1758
6324.16 1641
6324.92 1674
6325.67 1642
6326.42 1648
6327.17 1572
6327.92 1603
6328.67 1453
6329.42 1554
6330.17 1470
6330.92 1509
6331.67 1488
6332.42 1400
6333.17 1405
6333.92 1467
6334.68 1412
6335.43 1529
6336.18 1536
6336.93 1494
6337.68 1457
6338.43 1479
6339.18 1455
6339.93 1391
6340.69 1407
6341.44 1413
6342.19 1440
6342.94 1424
6343.69 1566
6344.44 1475
6345.20 1404
6345.95 1416
6346.70 1427
6347.45 1372
6348.20 1447
6348.95 1547
6349.71 1457
6350.46 1468
6351.21 1315
6351.96 1455
6352.71 1396
6353.47 1415
6354.22 1494
6354.97 1555
6355.72 1607
6356.48 1600
6357.23 1668
6357.98 1627
6358.73 1643
6359.49 1678
6360.24 1664
6360.99 1632
6361.74 1770
6362.50 1567
6363.25 1563
6364.00 1535
6364.76 1554
6365.51 1464
6366.26 1346
6367.01 1453
6367.77 1508
6368.52 1493
6369.27 1447
6370.03 1428
6370.78 1422
6371.53 1391
6372.29 1327
6373.04 1437
6373.79 1379
6374.55 1457
6375.30 1423
6376.05 1385
6376.81 1274
6377.56 1330
6378.31 1329
6379.07 1360
6379.82 1400
6380.58 1353
6381.33 1262
6382.08 1361
6382.84 1397
6383.59 1324
6384.35 1380
6385.10 1371
6385.85 1292
6386.61 1348
6387.36 1351
6388.12 1281
6388.87 1275
6389.62 1314
6390.38 1377
6391.13 1311
6391.89 1394
6392.64 1369
6393.40 1341
6394.15 1290
6394.91 1352
6395.66 1486
6396.42 1319
6397.17 1326
6397.93 1320
6398.68 1433
6399.44 1371
6400.19 1308
6400.95 1253
6401.70 1273
6402.46 1377
6403.21 1381
6403.97 1250
6404.72 1312
6405.48 1351
6406.23 1398
6406.99 1251
6407.74 1278
6408.50 1320
6409.25 1259
6410.01 1311
6410.76 1454
6411.52 1263
6412.28 1357
6413.03 1315
6413.79 1271
6414.54 1334
6415.30 1315
6416.05 1313
6416.81 1276
6417.57 1279
6418.32 1295
6419.08 1317
6419.83 1288
6420.59 1246
6421.35 1335
6422.10 1220
6422.86 1314
6423.62 1363
6424.37 1334
6425.13 1355
6425.89 1304
6426.64 1337
6427.40 1325
6428.15 1377
6428.91 1362
6429.67 1411
6430.42 1385
6431.18 1326
6431.94 1416
6432.70 1401
6433.45 1268
6434.21 1329
6434.97 1357
6435.72 1428
6436.48 1357
6437.24 1291
6437.99 1375
6438.75 1366
6439.51 1369
6440.27 1341
6441.02 1323
6441.78 1374
6442.54 1350
6443.30 1313
6444.05 1429
6444.81 1410
6445.57 1422
6446.33 1409
6447.08 1359
6447.84 1354
6448.60 1349
6449.36 1391
6450.12 1388
6450.87 1412
6451.63 1489
6452.39 1445
6453.15 1416
6453.91 1427
6454.66 1422
6455.42 1413
6456.18 1397
6456.94 1418
6457.70 1407
6458.46 1440
6459.21 1465
6459.97 1441
6460.73 1485
6461.49 1507
6462.25 1597
6463.01 1542
6463.77 1585
6464.52 1557
6465.28 1560
6466.04 1577
6466.80 1557
6467.56 1582
6468.32 1599
6469.08 1647
6469.84 1625
6470.60 1614
6471.36 1620
6472.11 1548
6472.87 1612
6473.63 1617
6474.39 1627
6475.15 1783
6475.91 1714
6476.67 1721
6477.43 1760
6478.19 1831
6478.95 1732
6479.71 1754
6480.47 1824
6481.23 1869
6481.99 1872
6482.75 1989
6483.51 1919
6484.27 1860
6485.03 1841
6485.79 1913
6486.55 2071
6487.31 2069
6488.07 1997
6488.83 2020
6489.59 2060
6490.35 2037
6491.11 2160
6491.87 2189
6492.63 2320
6493.39 2302
6494.15 2230
6494.91 2171
6495.67 2418
6496.43 2430
6497.19 2412
6497.95 2612
6498.71 2662
6499.48 2647
6500.24 2628
6501.00 2696
6501.76 2828
6502.52 2765
6503.28 2644
6504.04 2712
6504.80 2795
6505.56 2707
6506.32 2768
6507.09 2639
6507.85 2712
6508.61 2674
6509.37 2694
6510.13 2836
6510.89 2812
6511.65 2859
6512.42 3013
6513.18 2960
6513.94 3184
6514.70 3211
6515.46 3335
6516.22 3315
6516.99 3442
6517.75 3253
6518.51 3437
6519.27 3485
6520.03 3275
6520.80 3283
6521.56 3317
6522.32 3274
6523.08 3438
6523.84 3629
6524.61 3590
6525.37 3565
6526.13 3866
6526.89 4103
6527.66 4211
6528.42 4455
6529.18 4702
6529.94 4916
6530.71 5177
6531.47 5582
6532.23 5917
6533.00 6018
6533.76 6092
6534.52 5994
6535.28 6059
6536.05 6267
6536.81 6706
6537.57 7410
6538.34 8729
6539.10 10084
6539.86 11183
6540.63 12472
6541.39 13647
6542.15 13646
6542.92 13237
6543.68 12595
6544.44 10872
6545.21 9526
6545.97 7874
6546.73 6717
6547.50 5492
6548.26 4751
6549.02 4165
6549.79 3764
6550.55 3528
6551.31 3331
6552.08 3152
6552.84 2932
6553.61 2998
6554.37 3010
6555.13 2921
6555.90 2880
6556.66 2831
6557.43 2814
6558.19 2766
6558.96 2854
6559.72 2712
6560.48 2725
6561.25 2602
6562.01 2562
6562.78 2455
6563.54 2558
6564.31 2509
6565.07 2598
6565.84 2580
6566.60 2678
6567.37 2895
6568.13 2881
6568.90 2891
6569.66 2850
6570.43 3018
6571.19 2901
6571.96 3051
6572.72 3098
6573.49 2988
6574.25 2958
6575.02 2960
6575.78 3121
6576.55 3229
6577.31 3364
6578.08 3603
6578.84 3580
6579.61 3813
6580.37 3905
6581.14 3730
6581.91 3820
6582.67 3885
6583.44 3852
6584.20 3849
6584.97 3652
6585.73 3911
6586.50 3768
6587.27 3576
6588.03 3544
6588.80 3528
6589.56 3351
6590.33 3253
6591.10 3415
6591.86 3530
6592.63 3505
6593.39 3340
6594.16 3547
6594.93 3756
6595.69 4016
6596.46 4194
6597.23 4704
6597.99 4904
6598.76 5180
6599.53 5269
6600.29 5229
6601.06 5148
6601.83 5067
6602.59 4945
6603.36 4363
6604.13 4056
6604.89 3824
6605.66 3507
6606.43 3117
6607.20 2996
6607.96 2842
6608.73 2819
6609.50 2807
6610.26 2660
6611.03 2625
6611.80 2483
6612.57 2473
6613.33 2571
6614.10 2596
6614.87 2621
6615.64 2557
6616.40 2497
6617.17 2436
6617.94 2413
6618.71 2346
6619.48 2429
6620.24 2394
6621.01 2229
6621.78 2183
6622.55 2264
6623.32 2312
6624.08 2256
6624.85 2361
6625.62 2264
6626.39 2162
6627.16 2197
6627.92 2124
6628.69 2100
6629.46 2080
6630.23 2213
6631.00 2118
6631.77 2086
6632.54 2164
6633.30 2225
6634.07 2259
6634.84 2329
6635.61 2339
6636.38 2552
6637.15 2582
6637.92 2668
6638.69 2680
6639.45 2887
6640.22 3012
6640.99 2845
6641.76 2593
6642.53 2536
6643.30 2419
6644.07 2349
6644.84 2286
6645.61 2148
6646.38 2111
6647.15 2029
6647.92 2037
6648.69 2026
6649.46 1982
6650.22 1876
6650.99 1922
6651.76 1886
6652.53 1968
6653.30 1995
6654.07 2122
6654.84 2012
6655.61 2148
6656.38 2135
6657.15 2011
6657.92 2111
6658.69 2110
6659.46 2177
6660.23 1977
6661.00 1944
6661.77 1970
6662.54 1984
6663.31 1904
6664.09 1869
6664.86 1846
6665.63 1891
6666.40 1934
6667.17 1788
6667.94 1771
6668.71 1759
6669.48 1820
6670.25 1805
6671.02 1642
6671.79 1730
6672.56 1709
6673.33 1784
6674.10 1917
6674.88 1957
6675.65 1761
6676.42 1807
6677.19 1890
6677.96 1934
6678.73 1967
6679.50 1894
6680.27 1769
6681.05 1850
6681.82 1903
6682.59 1836
6683.36 1847
6684.13 1911
6684.90 1939
6685.67 1852
6686.45 1971
6687.22 2079
6687.99 2120
6688.76 2214
6689.53 2190
6690.31 2257
6691.08 2149
6691.85 2274
6692.62 2091
6693.39 2035
6694.17 1939
6694.94 1903
6695.71 1837
6696.48 1804
6697.25 1832
6698.03 1781
6698.80 1705
6699.57 1613
6700.34 1632
6701.12 1626
6701.89 1665
6702.66 1730
6703.43 1647
6704.21 1593
6704.98 1777
6705.75 1678
6706.53 1547
6707.30 1565
6708.07 1650
6708.84 1660
6709.62 1571
6710.39 1620
6711.16 1679
6711.94 1705
6712.71 1690
6713.48 1690
6714.26 1599
6715.03 1650
6715.80 1580
6716.58 1526
6717.35 1526
6718.12 1420
6718.90 1434
6719.67 1555
6720.45 1507
6721.22 1557
6721.99 1442
6722.77 1407
6723.54 1518
6724.31 1547
6725.09 1535
6725.86 1586
6726.64 1541
6727.41 1514
6728.18 1495
6728.96 1484
6729.73 1497
6730.51 1454
6731.28 1515
6732.06 1475
6732.83 1440
6733.60 1501
6734.38 1496
6735.15 1485
6735.93 1506
6736.70 1470
6737.48 1511
6738.25 1443
6739.03 1443
6739.80 1525
6740.58 1546
6741.35 1513
6742.13 1516
6742.90 1586
6743.68 1581
6744.45 1599
6745.23 1562
6746.00 1537
6746.78 1486
6747.55 1538
6748.33 1622
6749.10 1747
6749.88 1642
6750.65 1635
6751.43 1635
6752.20 1609
6752.98 1709
6753.75 1759
6754.53 1680
6755.31 1896
6756.08 1931
6756.86 1987
6757.63 2032
6758.41 1882
6759.19 1955
6759.96 1989
6760.74 1826
6761.51 1724
6762.29 1659
6763.07 1593
6763.84 1576
6764.62 1575
6765.39 1504
6766.17 1519
6766.95 1486
6767.72 1538
6768.50 1564
6769.28 1461
6770.05 1508
6770.83 1484
6771.61 1622
6772.38 1494
6773.16 1464
6773.94 1474
6774.71 1459
6775.49 1484
6776.27 1498
6777.04 1440
6777.82 1329
6778.60 1424
6779.37 1390
6780.15 1442
6780.93 1441
6781.71 1399
6782.48 1382
6783.26 1322
6784.04 1439
6784.81 1474
6785.59 1469
6786.37 1439
6787.15 1384
6787.92 1428
6788.70 1453
6789.48 1419
6790.26 1331
6791.04 1366
6791.81 1291
6792.59 1319
6793.37 1335
6794.15 1345
6794.92 1272
6795.70 1250
6796.48 1233
6797.26 1258
6798.04 1345
6798.81 1431
6799.59 1413
6800.37 1324
6801.15 1280
6801.93 1464
6802.71 1352
6803.48 1406
6804.26 1366
6805.04 1329
6805.82 1312
6806.60 1281
6807.38 1357
6808.16 1308
6808.94 1318
6809.71 1407
6810.49 1368
6811.27 1303
6812.05 1334
6812.83 1278
6813.61 1239
6814.39 1244
6815.17 1300
6815.95 1321
6816.73 1249
6817.50 1268
6818.28 1301
6819.06 1263
6819.84 1315
6820.62 1286
6821.40 1228
6822.18 1253
6822.96 1290
6823.74 1319
6824.52 1356
6825.30 1328
6826.08 1425
6826.86 1407
6827.64 1314
6828.42 1311
6829.20 1358
6829.98 1326
6830.76 1421
6831.54 1417
6832.32 1414
6833.10 1343
6833.88 1380
6834.66 1420
6835.44 1454
6836.22 1272
6837.00 1338
6837.78 1337
6838.56 1356
6839.34 1304
6840.12 1299
6840.90 1392
6841.68 1433
6842.46 1381
6843.24 1400
6844.03 1390
6844.81 1337
6845.59 1373
6846.37 1387
6847.15 1438
6847.93 1356
6848.71 1378
6849.49 1466
6850.27 1509
6851.05 1632
6851.84 1758
6852.62 1851
6853.40 2028
6854.18 2400
6854.96 2565
6855.74 2711
6856.52 2843
6857.30 2867
6858.09 2802
6858.87 2670
6859.65 2430
6860.43 2082
6861.21 1962
6861.99 1800
6862.78 1691
6863.56 1612
6864.34 1605
6865.12 1560
6865.90 1514
6866.69 1445
6867.47 1504
6868.25 1469
6869.03 1483
6869.82 1427
6870.60 1393
6871.38 1517
6872.16 1492
6872.94 1534
6873.73 1497
6874.51 1562
6875.29 1506
6876.07 1476
6876.86 1552
6877.64 1552
6878.42 1383
6879.21 1468
6879.99 1431
6880.77 1461
6881.55 1552
6882.34 1593
6883.12 1607
6883.90 1788
6884.69 1683
6885.47 1671
6886.25 1759
6887.04 1778
6887.82 1771
6888.60 1816
6889.39 1993
6890.17 2157
6890.95 2232
6891.74 2535
6892.52 2592
6893.30 2747
6894.09 2771
6894.87 2781
6895.65 2526
6896.44 2226
6897.22 2130
6898.01 2055
6898.79 1920
6899.57 1896
6900.36 1816
6901.14 1828
6901.93 1797
6902.71 1852
6903.49 1830
6904.28 1898
6905.06 1813
6905.85 1896
6906.63 1883
6907.42 1960
6908.20 1893
6908.98 1776
6909.77 1878
6910.55 1960
6911.34 1939
6912.12 1729
6912.91 1837
6913.69 1850
6914.48 1857
6915.26 1738
6916.05 1819
6916.83 1754
6917.62 1797
6918.40 1822
6919.19 1739
6919.97 1798
6920.76 1785
6921.54 1769
6922.33 1775
6923.11 1814
6923.90 1800
6924.68 1813
6925.47 1862
6926.25 1606
6927.04 1749
6927.82 1827
6928.61 1865
6929.40 1866
6930.18 1839
6930.97 1817
6931.75 1830
6932.54 1881
6933.32 1873
6934.11 1944
6934.90 1986
6935.68 2028
6936.47 2064
6937.25 2031
6938.04 1998
6938.83 2123
6939.61 2280
6940.40 2046
6941.19 2070
6941.97 1997
6942.76 2122
6943.54 2080
6944.33 2021
6945.12 2115
6945.90 2202
6946.69 2326
6947.48 2369
6948.26 2349
6949.05 2442
6949.84 2437
6950.62 2554
6951.41 2402
6952.20 2340
6952.99 2344
6953.77 2391
6954.56 2419
6955.35 2448
6956.13 2449
6956.92 2446
6957.71 2529
6958.50 2514
6959.28 2569
6960.07 2569
6960.86 2723
6961.64 2786
6962.43 2763
6963.22 2846
6964.01 2850
6964.80 2805
6965.58 2802
6966.37 2756
6967.16 2738
6967.95 2933
6968.73 2933
6969.52 2781
6970.31 2792
6971.10 2880
6971.89 3055
6972.67 3073
6973.46 3153
6974.25 3119
6975.04 3308
6975.83 3343
6976.62 3226
6977.40 3334
6978.19 3185
6978.98 3235
6979.77 3209
6980.56 3470
6981.35 3490
6982.13 3538
6982.92 3668
6983.71 3735
6984.50 3940
6985.29 4280
6986.08 4654
6986.87 5430
6987.66 6289
6988.45 7228
6989.23 8302
6990.02 9256
6990.81 9744
6991.60 9748
6992.39 9634
6993.18 9114
6993.97 8110
6994.76 7129
6995.55 6298
6996.34 5560
6997.13 5162
6997.92 4780
6998.71 4548
6999.50 4643
7000.29 5027
7001.07 5551
7001.86 6227
7002.65 7042
7003.44 7984
7004.23 8692
7005.02 9475
7005.81 9507
7006.60 9180
7007.39 8670
7008.18 7610
7008.97 6407
7009.76 5630
7010.55 4865
7011.34 4167
7012.14 3796
7012.93 3299
7013.72 3074
7014.51 3009
7015.30 2908
7016.09 2877
7016.88 2838
7017.67 2817
7018.46 2902
7019.25 2897
7020.04 2783
7020.83 2725
7021.62 2763
7022.41 2634
7023.20 2540
7024.00 2453
7024.79 2472
7025.58 2430
7026.37 2410
7027.16 2370
7027.95 2490
7028.74 2548
7029.53 2623
7030.32 2589
7031.12 2503
7031.91 2557
7032.70 2519
7033.49 2587
7034.28 2432
7035.07 2365
7035.87 2394
7036.66 2323
7037.45 2134
7038.24 2278
7039.03 2308
7039.82 2420
7040.62 2429
7041.41 2520
7042.20 2467
7042.99 2440
7043.78 2423
7044.58 2514
7045.37 2602
7046.16 2606
7046.95 2505
7047.75 2397
7048.54 2340
7049.33 2314
7050.12 2358
7050.92 2437
7051.71 2379
7052.50 2352
7053.29 2428
7054.09 2628
7054.88 2695
7055.67 2669
7056.46 2714
7057.26 2455
7058.05 2463
7058.84 2420
7059.64 2177
7060.43 2192
7061.22 2230
7062.02 2145
7062.81 2212
7063.60 2150
7064.39 2124
7065.19 2172
7065.98 2271
7066.77 2360
7067.57 2230
7068.36 2176
7069.16 2179
7069.95 2198
7070.74 2125
7071.54 2102
7072.33 2069
7073.12 2114
7073.92 2000
7074.71 1950
7075.51 1935
7076.30 1885
7077.09 1969
7077.89 1859
7078.68 1800
7079.48 1925
7080.27 1915
7081.06 1883
7081.86 1904
7082.65 1855
7083.45 1906
7084.24 1861
7085.04 1755
7085.83 1827
7086.62 1875
7087.42 1863
7088.21 1846
7089.01 1884
7089.80 2091
7090.60 2075
7091.39 2174
7092.19 2228
7092.98 2323
7093.78 2257
7094.57 2290
7095.37 2214
7096.16 2008
7096.96 1874
7097.75 1889
7098.55 1746
7099.34 1649
7100.14 1682
7100.93 1602
7101.73 1635
7102.52 1515
7103.32 1416
7104.11 1425
7104.91 1407
7105.71 1520
7106.50 1538
7107.30 1381
7108.09 1364
7108.89 1372
7109.68 1385
7110.48 1313
7111.28 1300
7112.07 1324
7112.87 1346
7113.66 1285
7114.46 1330
7115.26 1356
7116.05 1296
7116.85 1299
7117.65 1379
7118.44 1369
7119.24 1309
7120.03 1306
7120.83 1323
7121.63 1318
7122.42 1357
7123.22 1347
7124.02 1224
7124.81 1300
7125.61 1245
7126.41 1265
7127.20 1270
7128.00 1206
7128.80 1189
7129.59 1280
7130.39 1284
7131.19 1272
7131.99 1296
7132.78 1258
7133.58 1282
7134.38 1228
7135.17 1323
7135.97 1288
7136.77 1300
7137.57 1238
7138.36 1212
7139.16 1205
7139.96 1202
7140.76 1284
7141.55 1288
7142.35 1255
7143.15 1293
7143.95 1285
7144.74 1237
7145.54 1325
7146.34 1245
7147.14 1221
7147.94 1260
7148.73 1251
7149.53 1177
7150.33 1194
7151.13 1297
7151.93 1333
7152.72 1247
7153.52 1217
7154.32 1269
7155.12 1219
7155.92 1336
7156.72 1265
7157.51 1198
7158.31 1179
7159.11 1212
7159.91 1288
7160.71 1202
7161.51 1217
7162.31 1272
7163.11 1219
7163.90 1165
7164.70 1223
7165.50 1283
7166.30 1207
7167.10 1209
7167.90 1219
7168.70 1094
7169.50 1017
7170.30 1084
7171.10 1126
7171.90 1105
7172.69 1136
7173.49 1139
7174.29 1155
7175.09 1158
7175.89 1132
7176.69 1169
7177.49 1197
7178.29 1143
7179.09 1093
7179.89 1085
7180.69 1103
7181.49 1133
7182.29 1145
7183.09 1108
7183.89 1088
7184.69 1110
7185.49 1216
7186.29 1176
7187.09 1360
7187.89 1330
7188.69 1249
7189.49 1226
7190.29 1216
7191.09 1214
7191.89 1151
7192.69 1128
7193.49 1101
7194.29 1152
7195.09 1082
7195.89 1032
7196.70 945
7197.50 1014
7198.30 996
7199.10 1007
7199.90 1017
7200.70 1039
7201.50 1059
7202.30 960
7203.10 967
7203.90 984
7204.70 1077
7205.51 1060
7206.31 1050
7207.11 1011
7207.91 991
7208.71 997
7209.51 977
7210.31 970
7211.12 979
7211.92 976
7212.72 956
7213.52 984
7214.32 1030
7215.12 1123
7215.92 1081
7216.73 1006
7217.53 975
7218.33 1034
7219.13 1019
7219.93 1119
7220.74 1054
7221.54 1015
7222.34 989
7223.14 1037
7223.94 1069
7224.75 992
7225.55 1001
7226.35 1003
7227.15 1120
7227.96 1045
7228.76 993
7229.56 1044
7230.36 934
7231.17 993
7231.97 1085
7232.77 1134
7233.57 1027
7234.38 1049
7235.18 1046
7235.98 1039
7236.79 1056
7237.59 992
7238.39 994
7239.19 1021
7240.00 1058
7240.80 1168
7241.60 1172
7242.41 1106
7243.21 1082
7244.01 1156
7244.82 1196
7245.62 1208
7246.42 1113
7247.23 1221
7248.03 1133
7248.83 1125
7249.64 1061
7250.44 1140
7251.25 1110
7252.05 1123
7252.85 1209
7253.66 1149
7254.46 1140
7255.27 1179
7256.07 1185
7256.87 1152
7257.68 1107
7258.48 1123
7259.29 1143
7260.09 1159
7260.89 1264
7261.70 1158
7262.50 1183
7263.31 1240
7264.11 1181
7264.92 1307
7265.72 1305
7266.53 1300
7267.33 1329
7268.13 1226
7268.94 1170
7269.74 1277
7270.55 1406
7271.35 1371
7272.16 1374
7272.96 1395
7273.77 1455
7274.57 1413
7275.38 1491
7276.18 1438
7276.99 1434
7277.79 1447
7278.60 1441
7279.40 1456
7280.21 1446
7281.01 1441
7281.82 1589
7282.63 1638
7283.43 1621
7284.24 1727
7285.04 1909
7285.85 2285
7286.65 2473
7287.46 2864
7288.27 3142
7289.07 3441
7289.88 4035
7290.68 3887
7291.49 3764
7292.29 3480
7293.10 3301
7293.91 2935
7294.71 2626
7295.52 2215
7296.33 1988
7297.13 1839
7297.94 1724
7298.74 1722
7299.55 1745
7300.36 1724
7301.16 1621
7301.97 1593
7302.78 1565
7303.58 1506
7304.39 1641
7305.20 1624
7306.00 1518
7306.81 1565
7307.62 1668
7308.42 1668
7309.23 1651
7310.04 1701
7310.84 1743
7311.65 1759
7312.46 1775
7313.27 1897
7314.07 1998
7314.88 1953
7315.69 2076
7316.50 2108
7317.30 2016
7318.11 2007
7318.92 2115
7319.72 2026
7320.53 2081
7321.34 2163
7322.15 2279
7322.96 2437
7323.76 2687
7324.57 2926
7325.38 2979
7326.19 3002
7326.99 3009
7327.80 2948
7328.61 2893
7329.42 2765
7330.23 2539
7331.03 2286
7331.84 2100
7332.65 1941
7333.46 1774
7334.27 1536
7335.08 1536
7335.88 1512
7336.69 1548
7337.50 1530
7338.31 1579
7339.12 1483
7339.93 1473
7340.74 1543
7341.54 1614
7342.35 1603
7343.16 1549
7343.97 1504
7344.78 1569
7345.59 1489
7346.40 1491
7347.21 1524
7348.02 1563
7348.82 1530
7349.63 1502
7350.44 1473
7351.25 1550
7352.06 1582
7352.87 1602
7353.68 1564
7354.49 1514
7355.30 1540
7356.11 1596
7356.92 1446
7357.73 1463
7358.54 1497
7359.35 1522
7360.16 1522
7360.97 1497
7361.78 1514
7362.59 1502
7363.40 1493
7364.21 1543
7365.02 1598
7365.83 1672
7366.64 1696
7367.45 1577
7368.26 1571
7369.07 1528
7369.88 1594
7370.69 1625
7371.50 1665
7372.31 1685
7373.12 1597
7373.93 1532
7374.74 1539
7375.55 1508
7376.36 1621
7377.17 1548
7377.98 1600
7378.79 1594
7379.60 1569
7380.42 1618
7381.23 1678
7382.04 1926
7382.85 1893
7383.66 1929
7384.47 2201
7385.28 2334
7386.09 2508
7386.90 2388
7387.71 2367
7388.53 2361
7389.34 2243
7390.15 2251
7390.96 1940
7391.77 1845
7392.58 1814
7393.39 1583
7394.21 1529
7395.02 1421
7395.83 1464
7396.64 1505
7397.45 1419
7398.27 1376
7399.08 1409
7399.89 1427
7400.70 1498
7401.51 1562
7402.33 1693
7403.14 1690
7403.95 1690
7404.76 1860
7405.57 1975
7406.39 2016
7407.20 2016
7408.01 2033
7408.82 1906
7409.64 1811
7410.45 1657
7411.26 1678
7412.07 1701
7412.89 1652
7413.70 1568
7414.51 1541
7415.32 1471
7416.14 1386
7416.95 1304
7417.76 1299
7418.58 1230
7419.39 1297
7420.20 1247
7421.02 1226
7421.83 1187
7422.64 1185
7423.45 1159
7424.27 1227
7425.08 1170
7425.89 1221
7426.71 1258
7427.52 1163
7428.33 1141
7429.15 1177
7429.96 1218
7430.78 1137
7431.59 1140
7432.40 1135
7433.22 1100
7434.03 1133
7434.84 1160
7435.66 1126
7436.47 1149
7437.29 1110
7438.10 1141
7438.91 1102
7439.73 1082
7440.54 1105
7441.36 1062
7442.17 1102
7442.99 1127
7443.80 1146
7444.61 1168
7445.43 1227
7446.24 1203
7447.06 1143
7447.87 1165
7448.69 1147
7449.50 1095
7450.32 1123
7451.13 1055
7451.95 1033
7452.76 1054
7453.58 1110
7454.39 1115
7455.21 1023
7456.02 1059
7456.84 1030
7457.65 1056
7458.47 1126
7459.28 1068
7460.10 1044
7460.91 1110
7461.73 1074
7462.54 1042
7463.36 1081
7464.17 998
7464.99 1007
7465.80 1013
7466.62 1119
7467.44 997
7468.25 936
7469.07 1064
7469.88 1062
7470.70 1112
7471.51 1020
7472.33 1052
7473.15 1035
7473.96 1020
7474.78 1072
7475.59 1057
7476.41 1135
7477.23 1045
7478.04 1115
7478.86 1068
7479.67 1018
7480.49 1002
7481.31 1049
7482.12 957
7482.94 952
7483.76 943
7484.57 946
7485.39 915
7486.21 923
7487.02 920
7487.84 924
7488.66 977
7489.47 1051
7490.29 917
7491.11 918
7491.92 903
7492.74 869
7493.56 882
7494.38 928
7495.19 874
7496.01 865
7496.83 835
7497.64 835
7498.46 931
7499.28 841
7500.10 899
7500.91 850
7501.73 845
7502.55 876
7503.37 881
7504.18 903
7505.00 900
7505.82 959
7506.64 860
7507.46 845
7508.27 849
7509.09 914
7509.91 897
7510.73 857
7511.55 927
7512.36 898
7513.18 878
7514.00 887
7514.82 901
7515.64 894
7516.45 894
7517.27 876
7518.09 912
7518.91 909
7519.73 869
7520.55 876
7521.37 856
7522.18 815
7523.00 856
7523.82 845
7524.64 869
7525.46 843
7526.28 857
7527.10 835
7527.92 841
7528.74 853
7529.55 913
7530.37 903
7531.19 831
7532.01 848
7532.83 827
7533.65 886
7534.47 933
7535.29 953
7536.11 920
7536.93 835
7537.75 825
7538.57 872
7539.39 870
7540.21 918
7541.03 843
7541.84 869
7542.66 831
7543.48 924
7544.30 905
7545.12 950
7545.94 911
7546.76 916
7547.58 882
7548.40 897
7549.22 807
7550.04 874
7550.86 851
7551.68 875
7552.51 904
7553.33 868
7554.15 887
7554.97 818
7555.79 852
7556.61 831
7557.43 832
7558.25 904
7559.07 890
7559.89 899
7560.71 917
7561.53 882
7562.35 815
7563.17 852
7563.99 938
7564.81 899
7565.64 865
7566.46 848
7567.28 819
7568.10 909
7568.92 776
7569.74 822
7570.56 805
7571.38 947
7572.21 943
7573.03 919
7573.85 845
7574.67 795
7575.49 859
7576.31 920
7577.13 882
7577.96 939
7578.78 869
7579.60 844
7580.42 842
7581.24 822
7582.07 808
7582.89 837
7583.71 791
7584.53 834
7585.35 895
7586.18 865
7587.00 868
7587.82 885
7588.64 808
7589.46 891
7590.29 870
7591.11 809
7591.93 934
7592.75 941
7593.58 931
7594.40 940
7595.22 958
7596.04 983
7596.87 916
7597.69 872
7598.51 860
7599.34 958
7600.16 962
7600.98 915
7601.80 880
7602.63 868
7603.45 832
7604.27 966
7605.10 928
7605.92 919
7606.74 1006
7607.57 1146
7608.39 1145
7609.21 1102
7610.04 1197
7610.86 1233
7611.68 1167
7612.51 1146
7613.33 1077
7614.15 1096
7614.98 1079
7615.80 1096
7616.62 1031
7617.45 912
7618.27 953
7619.10 946
7619.92 1085
7620.74 1075
7621.57 1045
7622.39 1067
7623.22 1163
7624.04 1130
7624.86 1105
7625.69 1105
7626.51 1143
7627.34 1057
7628.16 1044
7628.99 1004
7629.81 1009
7630.64 1043
7631.46 959
7632.28 994
7633.11 1016
7633.93 1067
7634.76 1243
7635.58 1307
7636.41 1202
7637.23 1197
7638.06 1265
7638.88 1279
7639.71 1208
7640.53 1137
7641.36 1041
7642.18 1097
7643.01 1014
7643.83 980
7644.66 919
7645.48 947
7646.31 911
7647.14 864
7647.96 854
7648.79 882
7649.61 830
7650.44 785
7651.26 768
7652.09 839
7652.91 789
7653.74 853
7654.57 851
7655.39 776
7656.22 798
7657.04 807
7657.87 787
7658.70 779
7659.52 763
7660.35 762
7661.17 790
7662.00 837
7662.83 820
7663.65 779
7664.48 873
7665.31 837
7666.13 871
7666.96 799
7667.79 802
7668.61 842
7669.44 877
7670.27 837
7671.09 784
7671.92 797
7672.75 788
7673.57 789
7674.40 783
7675.23 798
7676.05 870
7676.88 849
7677.71 862
7678.53 846
7679.36 788
7680.19 747
7681.02 772
7681.84 781
7682.67 816
7683.50 803
7684.33 779
7685.15 768
7685.98 737
7686.81 721
7687.64 714
7688.46 724
7689.29 742
7690.12 789
7690.95 805
7691.77 829
7692.60 811
7693.43 827
7694.26 805
7695.09 785
7695.91 793
7696.74 760
7697.57 830
7698.40 765
7699.23 763
7700.06 776
7700.88 679
7701.71 816
7702.54 794
7703.37 772
7704.20 718
7705.03 713
7705.85 729
7706.68 751
7707.51 774
7708.34 810
7709.17 798
7710.00 748
7710.83 724
7711.66 716
7712.48 727
7713.31 802
7714.14 693
7714.97 790
7715.80 734
7716.63 762
7717.46 790
7718.29 770
7719.12 758
7719.95 802
7720.78 820
7721.61 777
7722.44 807
7723.27 830
7724.09 804
7724.92 789
7725.75 748
7726.58 763
7727.41 798
7728.24 764
7729.07 735
7729.90 795
7730.73 755
7731.56 792
7732.39 878
7733.22 850
7734.05 872
7734.88 824
7735.71 814
7736.54 815
7737.37 808
7738.20 834
7739.03 830
7739.86 809
7740.70 813
7741.53 844
7742.36 871
7743.19 794
7744.02 773
7744.85 751
7745.68 809
7746.51 845
7747.34 828
7748.17 861
7749.00 900
7749.83 927
7750.66 1053
7751.50 1087
7752.33 1202
7753.16 1213
7753.99 1267
7754.82 1229
7755.65 1112
7756.48 1083
7757.31 997
7758.15 1028
7758.98 1027
7759.81 984
7760.64 884
7761.47 838
7762.30 865
7763.13 763
7763.97 804
7764.80 840
7765.63 774
7766.46 757
7767.29 786
7768.13 810
7768.96 792
7769.79 806
7770.62 850
7771.45 802
7772.29 714
7773.12 673
7773.95 763
7774.78 770
7775.62 763
7776.45 756
7777.28 766
7778.11 829
7778.95 750
7779.78 767
7780.61 813
7781.44 770
7782.28 767
7783.11 805
7783.94 835
7784.77 839
7785.61 885
7786.44 823
7787.27 809
7788.11 789
7788.94 756
7789.77 800
7790.61 841
7791.44 832
7792.27 822
7793.10 843
7793.94 791
7794.77 762
7795.60 800
7796.44 802
7797.27 744
7798.11 722
7798.94 757
7799.77 731
7800.61 767
7801.44 760
7802.27 744
7803.11 827
7803.94 850
7804.78 857
7805.61 879
7806.44 798
7807.28 805
7808.11 864
7808.95 862
7809.78 894
7810.61 901
7811.45 842
7812.28 839
7813.12 837
7813.95 854
7814.79 913
7815.62 971
7816.45 1003
7817.29 935
7818.12 878
7818.96 969
7819.79 1032
7820.63 1156
7821.46 1181
7822.30 1220
7823.13 1156
7823.97 1086
7824.80 1032
7825.64 989
7826.47 969
7827.31 935
7828.14 957
7828.98 1063
7829.81 1033
7830.65 961
7831.48 1006
7832.32 995
7833.15 983
7833.99 933
7834.83 1022
7835.66 1025
7836.50 930
7837.33 943
7838.17 991
7839.00 1017
7839.84 983
7840.68 1006
7841.51 954
7842.35 934
7843.18 953
7844.02 910
7844.86 921
7845.69 939
7846.53 964
7847.36 990
7848.20 937
7849.04 935
7849.87 937
7850.71 909
7851.55 945
7852.38 896
7853.22 852
7854.05 926
7854.89 859
7855.73 934
7856.56 800
7857.40 716
7858.24 834
7859.08 874
7859.91 916
7860.75 896
7861.59 783
7862.42 829
7863.26 870
7864.10 854
7864.93 866
7865.77 832
7866.61 815
7867.45 848
7868.28 933
7869.12 895
7869.96 887
7870.80 891
7871.63 869
7872.47 837
7873.31 895
7874.15 853
7874.98 962
7875.82 852
7876.66 825
7877.50 811
7878.33 829
7879.17 864
7880.01 865
7880.85 897
7881.69 931
7882.52 993
7883.36 948
7884.20 870
7885.04 911
7885.88 889
7886.71 917
7887.55 920
7888.39 911
7889.23 808
7890.07 823
7890.91 856
7891.75 846
7892.58 872
7893.42 945
7894.26 946
7895.10 901
7895.94 951
7896.78 984
7897.62 882
7898.46 903
7899.29 947
7900.13 902
7900.97 872
7901.81 914
7902.65 968
7903.49 876
7904.33 936
7905.17 891
7906.01 957
7906.85 967
7907.69 931
7908.53 918
7909.37 921
7910.21 872
7911.04 934
7911.88 938
7912.72 913
7913.56 903
7914.40 920
7915.24 901
7916.08 919
7916.92 922
7917.76 951
7918.60 905
7919.44 911
7920.28 980
7921.12 1106
7921.96 1161
7922.80 1268
7923.64 1309
7924.48 1306
7925.32 1297
7926.16 1240
7927.01 1120
7927.85 1097
7928.69 1089
7929.53 1016
7930.37 932
7931.21 877
7932.05 890
7932.89 864
7933.73 792
7934.57 791
7935.41 788
7936.25 829
7937.09 797
7937.93 754
7938.78 807
7939.62 788
7940.46 817
7941.30 828
7942.14 836
7942.98 735
7943.82 780
7944.66 715
7945.51 802
7946.35 899
7947.19 815
7948.03 890
7948.87 866
7949.71 885
7950.56 803
7951.40 806
7952.24 837
7953.08 806
7953.92 879
7954.76 833
7955.61 790
7956.45 831
7957.29 830
7958.13 758
7958.97 794
7959.82 823
7960.66 831
7961.50 803
7962.34 788
7963.19 840
7964.03 806
7964.87 849
7965.71 795
7966.56 684
7967.40 805
7968.24 789
7969.08 715
7969.93 746
7970.77 846
7971.61 839
7972.45 892
7973.30 946
7974.14 918
7974.98 813
7975.83 777
7976.67 796
7977.51 772
7978.36 756
7979.20 750
7980.04 716
7980.89 737
7981.73 748
7982.57 728
7983.42 793
7984.26 739
7985.10 740
7985.95 706
7986.79 713
7987.63 791
7988.48 763
7989.32 716
7990.16 659
7991.01 737
7991.85 754
7992.70 766
7993.54 728
7994.38 732
7995.23 717
7996.07 682
7996.92 703
7997.76 661
7998.60 726
7999.45 655
8000.29 665
8001.14 711
8001.98 688
8002.83 608
8003.67 639
8004.52 670
8005.36 672
8006.20 677
8007.05 686
8007.89 719
8008.74 666
8009.58 690
8010.43 696
8011.27 675
8012.12 663
8012.96 616
8013.81 627
8014.65 717
8015.50 621
8016.34 623
8017.19 617
8018.03 686
8018.88 722
8019.72 692
8020.57 617
8021.42 659
8022.26 654
8023.11 628
8023.95 568
8024.80 629
8025.64 684
8026.49 718
8027.33 753
8028.18 614
8029.03 654
8029.87 666
8030.72 651
8031.56 630
8032.41 638
8033.26 633
8034.10 613
8034.95 588
8035.79 555
8036.64 592
8037.49 599
8038.33 723
8039.18 699
8040.03 673
8040.87 589
8041.72 621
8042.57 718
8043.41 723
8044.26 691
8045.11 604
8045.95 603
8046.80 672
8047.65 692
8048.49 640
8049.34 626
8050.19 684
8051.03 681
8051.88 686
8052.73 714
8053.58 645
8054.42 668
8055.27 688
8056.12 743
8056.96 662
8057.81 664
8058.66 680
8059.51 615
8060.35 536
8061.20 645
8062.05 622
8062.90 647
8063.74 603
8064.59 678
8065.44 659
8066.29 693
8067.14 645
8067.98 678
8068.83 705
8069.68 625
8070.53 621
8071.38 593
8072.22 609
8073.07 680
8073.92 632
8074.77 645
8075.62 607
8076.46 559
8077.31 635
8078.16 719
8079.01 682
8079.86 631
8080.71 649
8081.56 632
8082.40 622
8083.25 613
8084.10 637
8084.95 611
8085.80 628
8086.65 620
8087.50 580
8088.35 591
8089.19 612
8090.04 609
8090.89 583
8091.74 655
8092.59 645
8093.44 618
8094.29 593
8095.14 565
8095.99 577
8096.84 586
8097.69 648
8098.54 616
8099.39 550
8100.24 573
8101.09 591
8101.94 633
8102.79 632
8103.63 656
8104.48 643
8105.33 692
8106.18 648
8107.03 599
8107.88 611
8108.73 603
8109.58 631
8110.43 651
8111.28 739
8112.14 646
8112.99 601
8113.84 528
8114.69 541
8115.54 628
8116.39 624
8117.24 582
8118.09 609
8118.94 681
8119.79 690
8120.64 664
8121.49 668
8122.34 599
8123.19 640
8124.04 614
8124.89 684
8125.74 662
8126.60 690
8127.45 640
8128.30 650
8129.15 639
8130.00 640
8130.85 674
8131.70 671
8132.55 654
8133.40 704
8134.26 646
8135.11 665
8135.96 714
8136.81 701
8137.66 651
8138.51 671
8139.37 668
8140.22 710
8141.07 662
8141.92 661
8142.77 635
8143.62 606
8144.48 678
8145.33 699
8146.18 678
8147.03 669
8147.88 698
8148.74 686
8149.59 689
8150.44 718
8151.29 714
8152.15 689
8153.00 681
8153.85 673
8154.70 712
8155.56 651
8156.41 694
8157.26 697
8158.11 683
8158.97 786
8159.82 778
8160.67 714
8161.52 723
8162.38 780
8163.23 731
8164.08 698
8164.94 699
8165.79 690
8166.64 732
8167.49 710
8168.35 631
8169.20 673
8170.05 694
8170.91 650
8171.76 679
8172.61 624
8173.47 608
8174.32 637
8175.17 641
8176.03 673
8176.88 661
8177.74 676
8178.59 654
8179.44 700
8180.30 597
8181.15 637
8182.00 639
8182.86 650
8183.71 693
8184.57 675
8185.42 676
8186.27 712
8187.13 563
8187.98 596
8188.84 674
8189.69 622
8190.55 635
8191.40 623
8192.25 628
8193.11 603
8193.96 641
8194.82 634
8195.67 669
8196.53 676
8197.38 625
8198.24 619
8199.09 675
8199.95 655
8200.80 630
8201.66 656
8202.51 657
8203.37 587
8204.22 623
8205.08 662
8205.93 655
8206.79 663
8207.64 636
8208.50 574
8209.35 626
8210.21 699
8211.06 614
8211.92 590
8212.77 597
8213.63 623
8214.48 624
8215.34 677
8216.20 660
8217.05 639
8217.91 672
8218.76 570
8219.62 601
8220.48 610
8221.33 658
8222.19 683
8223.04 667
8223.90 697
8224.76 737
8225.61 686
8226.47 681
8227.32 725
8228.18 664
8229.04 647
8229.89 715
8230.75 742
8231.61 720
8232.46 677
8233.32 658
8234.18 630
8235.03 722
8235.89 716
8236.75 696
8237.60 700
8238.46 643
8239.32 632
8240.17 686
8241.03 610
8241.89 600
8242.74 622
8243.60 649
8244.46 639
8245.32 653
8246.17 646
8247.03 649
8247.89 639
8248.74 627
8249.60 624
8250.46 594
8251.32 633
8252.17 624
8253.03 606
8253.89 607
8254.75 652
8255.60 609
8256.46 686
8257.32 642
8258.18 647
8259.04 727
8259.89 607
8260.75 596
8261.61 578
8262.47 624
8263.33 575
8264.18 578
8265.04 616
8265.90 591
8266.76 594
8267.62 606
8268.48 554
8269.33 604
8270.19 619
8271.05 624
8271.91 636
8272.77 602
8273.63 570
8274.49 632
8275.34 616
8276.20 610
8277.06 586
8277.92 579
8278.78 578
8279.64 539
8280.50 637
8281.36 701
8282.22 665
8283.08 643
8283.93 602
8284.79 612
8285.65 609
8286.51 613
8287.37 591
8288.23 579
8289.09 607
8289.95 615
8290.81 586
8291.67 587
8292.53 584
8293.39 671
8294.25 677
8295.11 674
8295.97 643
8296.83 616
8297.69 690
8298.55 628
8299.41 598
8300.27 589
8301.13 591
8301.99 558
8302.85 584
8303.71 623
8304.57 711
8305.43 679
8306.29 646
8307.15 695
8308.01 643
8308.87 630
8309.73 723
8310.59 720
8311.45 626
8312.31 638
8313.17 669
8314.03 711
8314.90 653
8315.76 632
8316.62 695
8317.48 723
8318.34 625
8319.20 636
8320.06 670
8320.92 768
8321.78 775
8322.64 745
8323.51 688
8324.37 678
8325.23 655
8326.09 734
8326.95 706
8327.81 663
8328.67 619
8329.54 662
8330.40 609
8331.26 557
8332.12 584
8332.98 654
8333.84 614
8334.71 703
8335.57 661
8336.43 648
8337.29 605
8338.15 630
8339.02 636
8339.88 666
8340.74 658
8341.60 637
8342.46 637
8343.33 626
8344.19 577
8345.05 592
8345.91 648
8346.78 671
8347.64 659
8348.50 695
8349.36 682
8350.23 695
8351.09 658
8351.95 672
8352.81 686
8353.68 711
8354.54 664
8355.40 711
8356.27 701
8357.13 681
8357.99 696
8358.86 688
8359.72 724
8360.58 659
8361.44 702
8362.31 785
8363.17 736
8364.03 729
8364.90 750
8365.76 731
8366.63 677
8367.49 698
8368.35 671
8369.22 721
8370.08 772
8370.94 721
8371.81 799
8372.67 725
8373.53 795
8374.40 779
8375.26 739
8376.13 717
8376.99 754
8377.85 824
8378.72 821
8379.58 752
8380.45 773
8381.31 796
8382.18 841
8383.04 786
8383.90 783
8384.77 750
8385.63 814
8386.50 874
8387.36 840
8388.23 795
8389.09 785
8389.96 798
8390.82 894
8391.69 878
8392.55 825
8393.42 822
8394.28 920
8395.15 849
8396.01 848
8396.88 859
8397.74 904
8398.61 939
8399.47 1007
8400.34 948
8401.20 797
8402.07 835
8402.93 955
8403.80 938
8404.66 925
8405.53 933
8406.39 975
8407.26 964
8408.12 837
8408.99 950
8409.86 1018
8410.72 941
8411.59 934
8412.45 926
8413.32 1051
8414.19 997
8415.05 958
8415.92 1011
8416.78 1043
8417.65 1001
8418.52 1007
8419.38 1018
8420.25 1028
8421.11 980
8421.98 1050
8422.85 1145
8423.71 1183
8424.58 1166
8425.45 1057
8426.31 1141
8427.18 1158
8428.05 1189
8428.91 1179
8429.78 1173
8430.65 1288
8431.51 1269
8432.38 1318
8433.25 1362
8434.11 1332
8434.98 1383
8435.85 1313
8436.72 1331
8437.58 1368
8438.45 1377
8439.32 1444
8440.18 1345
8441.05 1303
8441.92 1458
8442.79 1445
8443.65 1432
8444.52 1546
8445.39 1662
8446.26 1715
8447.12 1713
8447.99 1852
8448.86 1822
8449.73 1782
8450.60 1708
8451.46 1801
8452.33 1823
8453.20 1754
8454.07 1821
8454.94 1807
8455.80 1840
8456.67 2003
8457.54 2078
8458.41 2238
8459.28 2584
8460.14 2947
8461.01 3099
8461.88 3329
8462.75 3551
8463.62 3596
8464.49 3532
8465.36 3415
8466.22 3166
8467.09 2842
8467.96 2756
8468.83 2599
8469.70 2489
8470.57 2432
8471.44 2766
8472.31 2980
8473.17 3633
8474.04 4208
8474.91 4844
8475.78 5573
8476.65 5649
8477.52 5871
8478.39 5463
8479.26 4756
8480.13 4254
8481.00 3655
8481.87 2923
8482.74 2543
8483.61 2215
8484.48 1905
8485.34 1820
8486.21 1769
8487.08 1557
8487.95 1507
8488.82 1501
8489.69 1414
8490.56 1452
8491.43 1419
8492.30 1421
8493.17 1397
8494.04 1388
8494.91 1316
8495.78 1280
8496.65 1325
8497.52 1335
8498.39 1359
8499.26 1295
8500.13 1330
8501.01 1307
8501.88 1324
8502.75 1322
8503.62 1356
8504.49 1394
8505.36 1371
8506.23 1340
8507.10 1283
8507.97 1275
8508.84 1243
8509.71 1275
8510.58 1251
8511.45 1312
8512.32 1468
8513.20 1530
8514.07 1576
8514.94 1578
8515.81 1527
8516.68 1520
8517.55 1379
8518.42 1401
8519.29 1462
8520.17 1325
8521.04 1377
8521.91 1322
8522.78 1264
8523.65 1239
8524.52 1263
8525.39 1299
8526.27 1291
8527.14 1360
8528.01 1304
8528.88 1295
8529.75 1354
8530.63 1357
8531.50 1396
8532.37 1325
8533.24 1312
8534.11 1411
8534.99 1416
8535.86 1495
8536.73 1391
8537.60 1520
8538.47 1529
8539.35 1486
8540.22 1468
8541.09 1495
8541.96 1543
8542.84 1546
8543.71 1432
8544.58 1442
8545.46 1409
8546.33 1375
8547.20 1343
8548.07 1410
8548.95 1323
8549.82 1341
8550.69 1365
8551.57 1416
8552.44 1502
8553.31 1435
8554.18 1423
8555.06 1365
8555.93 1349
8556.80 1358
8557.68 1432
8558.55 1378
8559.42 1452
8560.30 1430
8561.17 1382
8562.04 1352
8562.92 1390
8563.79 1294
8564.67 1223
8565.54 1174
8566.41 1165
8567.29 1101
8568.16 981
8569.03 1119
8569.91 1059
8570.78 1070
8571.66 1001
8572.53 1016
8573.40 1040
8574.28 993
8575.15 1020
8576.03 1131
8576.90 1119
8577.78 1071
8578.65 1036
8579.52 1024
8580.40 1027
8581.27 1007
8582.15 912
8583.02 1003
8583.90 940
8584.77 958
8585.65 925
8586.52 899
8587.40 880
8588.27 947
8589.15 935
8590.02 944
8590.90 960
8591.77 1022
8592.65 1024
8593.52 941
8594.40 997
8595.27 1031
8596.15 964
8597.02 968
8597.90 944
8598.77 984
8599.65 947
8600.52 944
8601.40 993
8602.28 995
8603.15 1015
8604.03 949
8604.90 895
8605.78 987
8606.65 1004
8607.53 952
8608.41 967
8609.28 1013
8610.16 932
8611.03 1003
8611.91 963
8612.79 1008
8613.66 1000
8614.54 1004
8615.41 987
8616.29 969
8617.17 941
8618.04 938
8618.92 954
8619.80 998
8620.67 955
8621.55 1083
8622.43 1034
8623.30 1028
8624.18 1015
8625.06 1014
8625.93 1113
8626.81 1015
8627.69 927
8628.56 1052
8629.44 1001
8630.32 978
8631.20 957
8632.07 1008
8632.95 1070
8633.83 1020
8634.70 1055
8635.58 1091
8636.46 1113
8637.34 1082
8638.21 1042
8639.09 985
8639.97 1016
8640.85 1015
8641.72 1025
8642.60 1061
8643.48 1079
8644.36 1083
8645.23 1103
8646.11 1044
8646.99 1152
8647.87 1111
8648.75 1176
8649.62 1172
8650.50 1202
8651.38 1138
8652.26 1205
8653.14 1169
8654.01 1162
8654.89 1253
8655.77 1206
8656.65 1148
8657.53 1218
8658.41 1133
8659.29 1129
8660.16 1139
8661.04 1045
8661.92 1136
8662.80 1074
8663.68 1199
8664.56 1134
8665.44 1195
8666.31 1268
8667.19 1258
8668.07 1228
8668.95 1164
8669.83 1239
8670.71 1240
8671.59 1168
8672.47 1146
8673.35 1155
8674.23 1250
8675.11 1310
8675.99 1317
8676.86 1421
8677.74 1513
8678.62 1637
8679.50 1744
8680.38 1867
8681.26 1929
8682.14 1838
8683.02 1822
8683.90 1801
8684.78 1826
8685.66 1648
8686.54 1469
8687.42 1438
8688.30 1399
8689.18 1315
8690.06 1236
8690.94 1379
8691.82 1344
8692.70 1461
8693.58 1509
8694.46 1639
8695.34 1861
8696.22 2216
8697.10 2595
8697.98 2777
8698.86 2836
8699.74 2754
8700.62 2645
8701.51 2506
8702.39 2246
8703.27 2033
8704.15 1757
8705.03 1528
8705.91 1364
8706.79 1245
8707.67 1222
8708.55 1205
8709.43 1155
8710.31 1110
8711.20 1016
8712.08 1020
8712.96 1005
8713.84 964
8714.72 1018
8715.60 986
8716.48 989
8717.36 962
8718.25 916
8719.13 925
8720.01 1007
8720.89 924
8721.77 854
8722.65 931
8723.54 931
8724.42 876
8725.30 944
8726.18 885
8727.06 911
8727.95 952
8728.83 913
8729.71 903
8730.59 915
8731.47 918
8732.36 924
8733.24 963
8734.12 1022
8735.00 1052
8735.89 1082
8736.77 1060
8737.65 1068
8738.53 1049
8739.42 986
8740.30 974
8741.18 1017
8742.06 977
8742.95 901
8743.83 923
8744.71 953
8745.59 933
8746.48 897
8747.36 904
8748.24 872
8749.13 864
8750.01 854
8750.89 857
8751.78 901
8752.66 935
8753.54 875
8754.43 891
8755.31 975
8756.19 967
8757.08 996
8757.96 946
8758.84 985
8759.73 979
8760.61 983
8761.49 998
8762.38 1085
8763.26 1121
8764.15 1210
8765.03 1072
8765.91 1116
8766.80 1149
8767.68 1032
8768.57 1015
8769.45 1042
8770.33 1004
8771.22 1037
8772.10 951
8772.99 936
8773.87 972
8774.75 939
8775.64 947
8776.52 957
8777.41 990
8778.29 948
8779.18 897
8780.06 1000
8780.95 962
8781.83 930
8782.72 936
8783.60 914
8784.49 895
8785.37 794
8786.26 817
8787.14 845
8788.03 798
8788.91 773
8789.80 789
8790.68 832
8791.57 858
8792.45 803
8793.34 825
8794.22 911
8795.11 959
8795.99 934
8796.88 987
8797.76 1036
8798.65 1043
8799.53 1058
8800.42 1050
8801.31 1018
8802.19 1003
8803.08 946
8803.96 889
8804.85 766
8805.74 833
8806.62 803
8807.51 795
8808.39 793
8809.28 796
8810.17 837
8811.05 802
8811.94 747
8812.82 837
8813.71 795
8814.60 787
8815.48 804
8816.37 762
8817.26 706
8818.14 675
8819.03 661
8819.92 717
8820.80 699
8821.69 765
8822.58 746
8823.46 758
8824.35 797
8825.24 754
8826.12 762
8827.01 760
8827.90 700
8828.78 750
8829.67 665
8830.56 624
8831.45 696
8832.33 732
8833.22 769
8834.11 783
8835.00 745
8835.88 724
8836.77 696
8837.66 711
8838.55 661
8839.43 692
8840.32 626
8841.21 673
8842.10 706
8842.98 715
8843.87 704
8844.76 706
8845.65 682
8846.54 721
8847.42 711
8848.31 758
8849.20 700
8850.09 635
8850.98 677
8851.86 761
8852.75 719
8853.64 671
8854.53 692
8855.42 642
8856.31 635
8857.19 655
8858.08 670
8858.97 650
8859.86 647
8860.75 678
8861.64 710
8862.53 684
8863.42 648
8864.30 647
8865.19 620
8866.08 692
8866.97 650
8867.86 631
8868.75 691
8869.64 670
8870.53 594
8871.42 625
8872.31 640
8873.20 604
8874.08 634
8874.97 627
8875.86 614
8876.75 646
8877.64 651
8878.53 583
8879.42 604
8880.31 623
8881.20 555
8882.09 580
8882.98 560
8883.87 529
8884.76 545
8885.65 582
8886.54 657
8887.43 622
8888.32 576
8889.21 609
8890.10 618
8890.99 578
8891.88 606
8892.77 609
8893.66 548
8894.55 564
8895.44 533
8896.33 604
8897.22 577
8898.11 601
8899.00 581
8899.90 558
8900.79 582
8901.68 527
8902.57 529
8903.46 533
8904.35 536
8905.24 530
8906.13 548
8907.02 595
8907.91 571
8908.80 560
8909.70 566
8910.59 559
8911.48 541
8912.37 522
8913.26 615
8914.15 562
8915.04 542
8915.93 507
8916.83 540
8917.72 582
8918.61 576
8919.50 591
8920.39 568
8921.28 551
8922.18 522
8923.07 613
8923.96 520
8924.85 528
8925.74 568
8926.64 583
8927.53 631
8928.42 600
8929.31 561
8930.20 498
8931.10 526
8931.99 530
8932.88 570
8933.77 572
8934.67 551
8935.56 596
8936.45 576
8937.34 525
8938.24 517
8939.13 545
8940.02 582
8940.91 535
8941.81 492
8942.70 526
8943.59 451
8944.49 517
8945.38 551
8946.27 555
8947.16 526
8948.06 512
8948.95 533
8949.84 523
8950.74 531
8951.63 536
8952.52 562
8953.42 531
8954.31 498
8955.20 516
8956.10 500
8956.99 531
8957.88 508
8958.78 531
8959.67 555
8960.56 529
8961.46 545
8962.35 513
8963.25 440
8964.14 478
8965.03 519
8965.93 552
8966.82 533
8967.72 476
8968.61 515
8969.50 501
8970.40 499
8971.29 490
8972.19 483
8973.08 556
8973.98 526
8974.87 524
8975.76 500
8976.66 535
8977.55 516
8978.45 477
8979.34 486
8980.24 506
8981.13 491
8982.03 491
8982.92 475
8983.82 484
8984.71 465
8985.61 515
8986.50 542
8987.40 518
8988.29 506
8989.19 561
8990.08 535
8990.98 499
8991.87 488
8992.77 498
8993.66 496
8994.56 497
8995.45 493
8996.35 491
8997.24 517
8998.14 492
8999.04 516
8999.93 532
9000.83 484
9001.72 479
9002.62 525
9003.51 536
9004.41 456
9005.31 537
9006.20 458
9007.10 536
9007.99 480
9008.89 538
9009.79 533
9010.68 520
9011.58 488
9012.48 452
9013.37 457
9014.27 453
9015.16 484
9016.06 465
9016.96 453
9017.85 509
9018.75 519
9019.65 504
9020.54 499
9021.44 484
9022.34 432
9023.23 459
9024.13 505
9025.03 532
9025.93 515
9026.82 462
9027.72 492
9028.62 495
9029.51 524
9030.41 486
9031.31 502
9032.21 507
9033.10 470
9034.00 467
9034.90 479
9035.79 451
9036.69 496
9037.59 515
9038.49 497
9039.38 505
9040.28 455
9041.18 455
9042.08 471
9042.98 487
9043.87 492
9044.77 447
9045.67 469
9046.57 465
9047.47 474
9048.36 445
9049.26 487
9050.16 445
9051.06 489
9051.96 450
9052.85 525
9053.75 467
9054.65 417
9055.55 460
9056.45 436
9057.35 462
9058.25 502
9059.14 488
9060.04 472
9060.94 475
9061.84 483
9062.74 458
9063.64 460
9064.54 499
9065.44 496
9066.33 479
9067.23 455
9068.13 458
9069.03 481
9069.93 478
9070.83 459
9071.73 482
9072.63 517
9073.53 526
9074.43 480
9075.33 460
9076.23 412
9077.13 429
9078.03 478
9078.92 450
9079.82 505
9080.72 500
9081.62 498
9082.52 466
9083.42 476
9084.32 474
9085.22 488
9086.12 491
9087.02 499
9087.92 515
9088.82 447
9089.72 430
9090.62 472
9091.52 496
9092.42 481
9093.32 500
9094.22 551
9095.12 486
9096.03 496
9096.93 481
9097.83 521
9098.73 460
9099.63 481
9100.53 486
9101.43 471
9102.33 447
9103.23 484
9104.13 453
9105.03 487
9105.93 477
9106.83 484
9107.74 487
9108.64 428
9109.54 438
9110.44 497
9111.34 505
9112.24 477
9113.14 456
9114.04 487
9114.94 423
9115.85 491
9116.75 498
9117.65 495
9118.55 479
9119.45 417
9120.35 457
9121.26 443
9122.16 442
9123.06 469
9123.96 483
9124.86 477
9125.77 467
9126.67 433
9127.57 494
9128.47 502
9129.37 435
9130.28 421
9131.18 540
9132.08 457
9132.98 482
9133.88 469
9134.79 457
9135.69 436
9136.59 481
9137.49 493
9138.40 458
9139.30 438
9140.20 461
9141.10 467
9142.01 511
9142.91 472
9143.81 404
9144.72 479
9145.62 481
9146.52 522
9147.42 487
9148.33 473
9149.23 441
9150.13 411
9151.04 509
9151.94 531
9152.84 494
9153.75 475
9154.65 451
9155.55 476
9156.46 482
9157.36 442
9158.26 435
9159.17 489
9160.07 444
9160.97 434
9161.88 418
9162.78 486
9163.69 486
9164.59 444
9165.49 426
9166.40 445
9167.30 479
9168.21 413
9169.11 453
9170.01 432
9170.92 459
9171.82 469
9172.73 473
9173.63 447
9174.53 441
9175.44 410
9176.34 419
9177.25 398
9178.15 385
9179.06 436
9179.96 486
9180.87 430
9181.77 408
9182.68 431
9183.58 470
9184.49 464
9185.39 454
9186.30 557
9187.20 486
9188.11 477
9189.01 446
9189.92 460
9190.82 440
9191.73 452
9192.63 424
9193.54 418
9194.44 459
9195.35 458
9196.25 466
9197.16 435
9198.06 424
9198.97 420
9199.87 464
9200.78 473
9201.69 415
9202.59 449
9203.50 487
9204.40 475
9205.31 486
9206.21 523
9207.12 526
9208.03 513
9208.93 493
9209.84 474
9210.74 508
9211.65 525
9212.56 470
9213.46 462
9214.37 486
9215.28 462
9216.18 476
9217.09 502
9218.00 440
9218.90 485
9219.81 489
9220.72 474
9221.62 499
9222.53 453
9223.44 510
9224.34 509
9225.25 504
9226.16 497
9227.06 492
9227.97 534
9228.88 463
9229.78 418
9230.69 413
9231.60 454
9232.51 482
9233.41 462
9234.32 425
9235.23 446
9236.13 443
9237.04 460
9237.95 437
9238.86 476
9239.76 493
9240.67 472
9241.58 435
9242.49 419
9243.39 442
9244.30 443
9245.21 448
9246.12 466
9247.03 428
9247.93 449
9248.84 528
9249.75 486
9250.66 405
9251.57 414
9252.47 370
9253.38 415
9254.29 442
9255.20 433
9256.11 413
9257.02 420
9257.92 430
9258.83 445
9259.74 440
9260.65 411
9261.56 481
9262.47 492
9263.38 446
9264.28 454
9265.19 474
9266.10 415
9267.01 389
9267.92 419
9268.83 455
9269.74 458
9270.65 475
9271.56 486
9272.47 476
9273.37 475
9274.28 509
9275.19 455
9276.10 416
9277.01 434
9277.92 445
9278.83 474
9279.74 448
9280.65 414
9281.56 442
9282.47 454
9283.38 476
9284.29 477
9285.20 483
9286.11 409
9287.02 444
9287.93 457
9288.84 454
9289.75 472
9290.66 461
9291.57 492
9292.48 458
9293.39 428
9294.30 479
9295.21 491
9296.12 476
9297.03 444
9297.94 468
9298.85 473
9299.76 457
9300.67 480
9301.58 458
9302.49 410
9303.40 515
9304.31 466
9305.23 406
9306.14 418
9307.05 474
9307.96 506
9308.87 459
9309.78 454
9310.69 476
9311.60 466
9312.51 524
9313.42 526
9314.34 518
9315.25 493
9316.16 499
9317.07 520
9317.98 489
9318.89 487
9319.80 476
9320.72 537
9321.63 527
9322.54 490
9323.45 473
9324.36 499
9325.27 466
9326.19 465
9327.10 491
9328.01 455
9328.92 464
9329.83 450
9330.74 476
9331.66 487
9332.57 428
9333.48 441
9334.39 432
9335.31 434
9336.22 448
9337.13 472
9338.04 458
9338.96 435
9339.87 397
9340.78 437
9341.69 505
9342.61 472
9343.52 444
9344.43 445
9345.34 474
9346.26 471
9347.17 476
9348.08 525
9348.99 441
9349.91 441
9350.82 438
9351.73 489
9352.65 498
9353.56 483
9354.47 497
9355.39 491
9356.30 510
9357.21 497
9358.13 506
9359.04 479
9359.95 478
9360.87 472
9361.78 488
9362.69 463
9363.61 507
9364.52 530
9365.43 495
9366.35 436
9367.26 530
9368.18 480
9369.09 455
9370.00 477
9370.92 488
9371.83 490
9372.75 512
9373.66 523
9374.57 439
9375.49 467
9376.40 503
9377.32 486
9378.23 503
9379.15 452
9380.06 517
9380.97 493
9381.89 474
9382.80 444
9383.72 479
9384.63 553
9385.55 499
9386.46 479
9387.38 482
9388.29 484
9389.21 525
9390.12 567
9391.04 525
9391.95 544
9392.87 533
9393.78 546
9394.70 540
9395.61 576
9396.53 563
9397.44 578
9398.36 557
9399.27 647
9400.19 614
9401.10 555
9402.02 582
9402.94 568
9403.85 575
9404.77 599
9405.68 528
9406.60 528
9407.51 529
9408.43 552
9409.35 572
9410.26 634
9411.18 578
9412.09 503
9413.01 481
9413.93 470
9414.84 495
9415.76 616
9416.67 538
9417.59 526
9418.51 516
9419.42 511
9420.34 487
9421.26 526
9422.17 534
9423.09 554
9424.01 531
9424.92 537
9425.84 518
9426.76 563
9427.67 573
9428.59 531
9429.51 518
9430.42 543
9431.34 580
9432.26 562
9433.17 575
9434.09 562
9435.01 552
9435.93 575
9436.84 561
9437.76 551
9438.68 565
9439.59 582
9440.51 569
9441.43 580
9442.35 608
9443.26 581
9444.18 593
9445.10 619
9446.02 546
9446.93 552
9447.85 577
9448.77 614
9449.69 647
9450.61 652
9451.52 624
9452.44 601
9453.36 552
9454.28 602
9455.20 672
9456.11 714
9457.03 700
9457.95 803
9458.87 845
9459.79 849
9460.71 806
9461.62 785
9462.54 769
9463.46 753
9464.38 752
9465.30 718
9466.22 661
9467.14 627
9468.05 604
9468.97 609
9469.89 642
9470.81 592
9471.73 570
9472.65 657
9473.57 632
9474.49 609
9475.41 643
9476.32 584
9477.24 569
9478.16 574
9479.08 594
9480.00 565
9480.92 577
9481.84 581
9482.76 596
9483.68 631
9484.60 587
9485.52 636
9486.44 627
9487.36 646
9488.28 646
9489.20 615
9490.12 635
9491.04 643
9491.96 639
9492.88 656
9493.80 630
9494.72 637
9495.64 572
9496.56 637
9497.48 634
9498.40 592
9499.32 608
9500.24 599
9501.16 599
9502.08 597
9503.00 583
9503.92 613
9504.84 611
9505.76 621
9506.68 593
9507.60 616
9508.52 622
9509.44 649
9510.36 622
9511.28 629
9512.21 622
9513.13 678
9514.05 647
9514.97 662
9515.89 612
9516.81 610
9517.73 630
9518.65 620
9519.57 622
9520.50 613
9521.42 601
9522.34 662
9523.26 634
9524.18 648
9525.10 703
9526.02 683
9526.95 747
9527.87 685
9528.79 692
9529.71 679
9530.63 747
9531.55 685
9532.48 711
9533.40 711
9534.32 777
9535.24 742
9536.16 963
9537.09 1032
9538.01 1053
9538.93 1064
9539.85 1100
9540.77 1055
9541.70 1027
9542.62 1018
9543.54 949
9544.46 930
9545.39 858
9546.31 788
9547.23 803
9548.15 814
9549.08 713
9550.00 672
9550.92 676
9551.85 668
9552.77 679
9553.69 651
9554.61 711
9555.54 707
9556.46 674
9557.38 705
9558.31 762
9559.23 737
9560.15 706
9561.08 694
9562.00 695
9562.92 748
9563.85 755
9564.77 717
9565.69 766
9566.62 756
9567.54 738
9568.46 704
9569.39 707
9570.31 691
9571.23 681
9572.16 633
9573.08 676
9574.01 734
9574.93 746
9575.85 659
9576.78 678
9577.70 662
9578.63 725
9579.55 694
9580.47 702
9581.40 683
9582.32 713
9583.25 678
9584.17 685
9585.10 728
9586.02 746
9586.94 682
9587.87 662
9588.79 697
9589.72 719
9590.64 689
9591.57 752
9592.49 704
9593.42 719
9594.34 642
9595.27 648
9596.19 674
9597.12 674
9598.04 712
9598.97 688
9599.89 733
9600.82 770
9601.74 719
9602.67 752
9603.59 742
9604.52 753
9605.44 775
9606.37 759
9607.29 751
9608.22 816
9609.15 755
9610.07 807
9611.00 802
9611.92 818
9612.85 761
9613.77 750
9614.70 715
9615.63 772
9616.55 797
9617.48 891
9618.40 937
9619.33 849
9620.26 836
9621.18 827
9622.11 810
9623.03 814
9623.96 795
9624.89 811
9625.81 840
9626.74 921
9627.67 932
9628.59 891
9629.52 875
9630.45 827
9631.37 881
9632.30 938
9633.23 947
9634.15 918
9635.08 904
9636.01 916
9636.93 1008
9637.86 1039
9638.79 978
9639.71 996
9640.64 946
9641.57 948
9642.50 973
9643.42 1015
9644.35 983
9645.28 1000
9646.21 995
9647.13 1085
9648.06 1041
9648.99 1070
9649.92 1075
9650.84 1070
9651.77 1037
9652.70 1138
9653.63 1246
9654.55 1266
9655.48 1315
9656.41 1385
9657.34 1449
9658.26 1330
9659.19 1346
9660.12 1332
9661.05 1213
9661.98 1186
9662.91 1238
9663.83 1121
9664.76 1069
9665.69 1074
9666.62 999
9667.55 1083
9668.48 1147
9669.40 1168
9670.33 1160
9671.26 1175
9672.19 1179
9673.12 1230
9674.05 1257
9674.98 1193
9675.90 1152
9676.83 1225
9677.76 1301
9678.69 1235
9679.62 1264
9680.55 1246
9681.48 1207
9682.41 1228
9683.34 1228
9684.27 1281
9685.19 1292
9686.12 1239
9687.05 1311
9687.98 1365
9688.91 1414
9689.84 1358
9690.77 1259
9691.70 1299
9692.63 1350
9693.56 1369
9694.49 1496
9695.42 1416
9696.35 1386
9697.28 1486
9698.21 1409
9699.14 1535
9700.07 1536
9701.00 1521
9701.93 1644
9702.86 1758
9703.79 1891
9704.72 1956
9705.65 2127
9706.58 2066
9707.51 2023
9708.44 1927
9709.37 1841
9710.30 1707
9711.23 1633
9712.16 1501
9713.09 1448
9714.02 1355
9714.95 1345
9715.88 1409
9716.82 1462
9717.75 1387
9718.68 1433
9719.61 1532
9720.54 1645
9721.47 1586
9722.40 1662
9723.33 1556
9724.26 1503
9725.19 1470
9726.13 1482
9727.06 1342
9727.99 1333
9728.92 1278
9729.85 1258
9730.78 1163
9731.71 1189
9732.64 1222
9733.58 1140
9734.51 1174
9735.44 1221
9736.37 1189
9737.30 1255
9738.23 1245
9739.17 1319
9740.10 1378
9741.03 1266
9741.96 1298
9742.89 1207
9743.83 1229
9744.76 1162
9745.69 1108
9746.62 1080
9747.55 1082
9748.49 1072
9749.42 1027
9750.35 1047
9751.28 1071
9752.22 1054
9753.15 1002
9754.08 1001
9755.01 1020
9755.95 1010
9756.88 983
9757.81 943
9758.75 986
9759.68 971
9760.61 988
9761.54 981
9762.48 977
9763.41 987
9764.34 1003
9765.28 1067
9766.21 981
9767.14 905
9768.08 892
9769.01 946
9769.94 969
9770.88 988
9771.81 1018
9772.74 1010
9773.68 1015
9774.61 938
9775.54 965
9776.48 947
9777.41 907
9778.34 973
9779.28 1042
9780.21 1051
9781.14 1019
9782.08 1078
9783.01 1097
9783.95 1135
9784.88 1067
9785.81 1119
9786.75 1093
9787.68 1138
9788.62 1163
9789.55 1157
9790.49 1195
9791.42 1125
9792.35 1079
9793.29 996
9794.22 1029
9795.16 983
9796.09 911
9797.03 850
9797.96 859
9798.90 859
9799.83 852
9800.77 825
9801.70 870
9802.64 929
9803.57 930
9804.51 999
9805.44 897
9806.38 909
9807.31 906
9808.25 826
9809.18 914
9810.12 891
9811.05 801
9811.99 854
9812.92 774
9813.86 738
9814.79 810
9815.73 869
9816.66 690
9817.60 715
9818.54 794
9819.47 789
9820.41 837
9821.34 805
9822.28 732
9823.21 790
9824.15 803
9825.09 796
9826.02 754
9826.96 717
9827.89 651
9828.83 673
9829.77 638
9830.70 648
9831.64 683
9832.57 714
9833.51 680
9834.45 762
9835.38 719
9836.32 695
9837.26 675
9838.19 733
9839.13 694
9840.07 680
9841.00 696
9841.94 700
9842.88 658
9843.81 705
9844.75 697
9845.69 675
9846.62 703
9847.56 682
9848.50 716
9849.44 727
9850.37 673
9851.31 633
9852.25 661
9853.18 654
9854.12 750
9855.06 784
9856.00 744
9856.93 730
9857.87 706
9858.81 685
9859.75 683
9860.68 709
9861.62 708
9862.56 711
9863.50 752
9864.44 679
9865.37 684
9866.31 671
9867.25 686
9868.19 636
9869.13 671
9870.06 630
9871.00 668
9871.94 633
9872.88 642
9873.82 683
9874.75 684
9875.69 648
9876.63 623
9877.57 622
9878.51 622
9879.45 593
9880.39 606
9881.32 594
9882.26 609
9883.20 630
9884.14 597
9885.08 613
9886.02 627
9886.96 606
9887.90 582
9888.83 590
9889.77 632
9890.71 631
9891.65 618
9892.59 661
9893.53 575
9894.47 571
9895.41 673
9896.35 586
9897.29 536
9898.23 575
9899.17 606
9900.11 612
9901.05 580
9901.99 534
9902.92 561
9903.86 597
9904.80 575
9905.74 586
9906.68 574
9907.62 577
9908.56 530
9909.50 547
9910.44 527
9911.38 581
9912.32 562
9913.26 552
9914.20 558
9915.14 534
9916.08 530
9917.02 533
9917.97 602
9918.91 555
9919.85 580
9920.79 591
9921.73 566
9922.67 563
9923.61 541
9924.55 498
9925.49 540
9926.43 630
9927.37 622
9928.31 572
9929.25 592
9930.19 619
9931.13 665
9932.08 681
9933.02 766
9933.96 835
9934.90 825
9935.84 889
9936.78 803
9937.72 795
9938.66 788
9939.61 710
9940.55 693
9941.49 597
9942.43 578
9943.37 574
9944.31 569
9945.26 549
9946.20 504
9947.14 494
9948.08 523
9949.02 528
9949.96 565
9950.91 585
9951.85 567
9952.79 599
9953.73 562
9954.67 544
9955.62 551
9956.56 576
9957.50 480
9958.44 473
9959.39 480
9960.33 513
9961.27 512
9962.21 533
9963.16 497
9964.10 484
9965.04 527
9965.98 521
9966.93 475
9967.87 465
9968.81 448
9969.75 470
9970.70 587
9971.64 482
9972.58 525
9973.53 533
9974.47 545
9975.41 516
9976.36 455
9977.30 467
9978.24 461
9979.18 505
9980.13 520
9981.07 488
9982.01 496
9982.96 462
9983.90 476
9984.85 518
9985.79 463
9986.73 459
9987.68 498
9988.62 473
9989.56 437
9990.51 448
9991.45 473
9992.40 468
9993.34 479
9994.28 480
9995.23 486
9996.17 493
9997.12 491
9998.06 459
9999.00 503
9999.95 482
10000.89 536
10001.84 511
10002.78 489
10003.73 519
10004.67 445
10005.61 461
10006.56 466
10007.50 518
10008.45 477
10009.39 499
10010.34 450
10011.28 502
10012.23 496
10013.17 480
10014.12 493
10015.06 439
10016.01 458
10016.95 511
10017.90 479
10018.84 474
10019.79 443
10020.73 478
10021.68 470
10022.62 463
10023.57 478
10024.51 477
10025.46 465
10026.41 439
10027.35 445
10028.30 460
10029.24 480
10030.19 477
10031.13 427
10032.08 463
10033.03 468
10033.97 495
10034.92 505
10035.86 492
10036.81 521
10037.76 491
10038.70 511
10039.65 456
10040.59 456
10041.54 467
10042.49 424
10043.43 423
10044.38 445
10045.33 447
10046.27 484
10047.22 429
10048.16 474
10049.11 468
10050.06 473
10051.00 417
10051.95 429
10052.90 463
10053.84 437
10054.79 398
10055.74 432
10056.69 403
10057.63 409
10058.58 453
10059.53 438
10060.47 449
10061.42 431
10062.37 433
10063.32 459
10064.26 451
10065.21 434
10066.16 413
10067.10 396
10068.05 446
10069.00 442
10069.95 467
10070.89 447
10071.84 382
10072.79 406
10073.74 465
10074.69 471
10075.63 463
10076.58 432
10077.53 397
10078.48 412
10079.43 460
10080.37 447
10081.32 383
10082.27 414
10083.22 413
10084.17 410
10085.11 402
10086.06 405
10087.01 419
10087.96 456
10088.91 470
10089.86 383
10090.81 394
10091.75 399
10092.70 437
10093.65 410
10094.60 419
10095.55 401
10096.50 392
10097.45 439
10098.40 428
10099.34 462
10100.29 414
10101.24 414
10102.19 441
10103.14 441
10104.09 431
10105.04 417
10105.99 442
10106.94 429
10107.89 391
10108.84 456
10109.79 424
10110.73 430
10111.68 483
10112.63 456
10113.58 450
10114.53 447
10115.48 431
10116.43 428
10117.38 394
10118.33 443
10119.28 428
10120.23 400
10121.18 416
10122.13 415
10123.08 431
10124.03 444
10124.98 360
10125.93 406
10126.88 429
10127.83 454
10128.78 445
10129.73 449
10130.68 485
10131.64 448
10132.59 359
10133.54 389
10134.49 427
10135.44 425
10136.39 385
10137.34 366
10138.29 447
10139.24 457
10140.19 446
10141.14 439
10142.09 395
10143.04 388
10144.00 384
10144.95 397
10145.90 430
10146.85 432
10147.80 465
10148.75 410
10149.70 443
10150.65 411
10151.61 395
10152.56 408
10153.51 405
10154.46 457
10155.41 466
10156.36 430
10157.31 413
10158.27 454
10159.22 468
10160.17 432
10161.12 392
10162.07 427
10163.03 409
10163.98 420
10164.93 445
10165.88 438
10166.83 418
10167.79 412
10168.74 429
10169.69 426
10170.64 426
10171.60 429
10172.55 458
10173.50 444
10174.45 451
10175.41 501
10176.36 487
10177.31 474
10178.26 474
10179.22 464
10180.17 461
10181.12 434
10182.07 460
10183.03 429
10183.98 446
10184.93 449
10185.89 502
10186.84 506
10187.79 461
10188.75 475
10189.70 571
10190.65 518
10191.60 494
10192.56 458
10193.51 510
10194.47 487
10195.42 524
10196.37 487
10197.33 489
10198.28 482
10199.23 505
10200.19 504
10201.14 508
10202.09 503
10203.05 510
10204.00 459
10204.96 505
10205.91 490
10206.86 496
10207.82 510
10208.77 561
10209.73 493
10210.68 548
10211.63 539
10212.59 559
10213.54 566
10214.50 537
10215.45 547
10216.41 554
10217.36 550
10218.32 498
10219.27 527
10220.22 487
10221.18 479
10222.13 501
10223.09 460
10224.04 440
10225.00 467
10225.95 506
10226.91 473
10227.86 455
10228.82 450
10229.77 455
10230.73 492
10231.68 460
10232.64 415
10233.59 467
10234.55 547
10235.50 542
10236.46 514
10237.42 498
10238.37 494
10239.33 539
10240.28 513
10241.24 553
10242.19 548
10243.15 580
10244.10 581
10245.06 601
10246.02 584
10246.97 590
10247.93 545
10248.88 542
10249.84 474
10250.80 463
10251.75 432
10252.71 437
10253.66 475
10254.62 467
10255.58 452
10256.53 416
10257.49 494
10258.45 513
10259.40 425
10260.36 410
10261.32 424
10262.27 430
10263.23 424
10264.19 382
10265.14 318
10266.10 404
10267.06 402
10268.01 415
10268.97 466
10269.93 423
10270.88 414
10271.84 414
10272.80 377
10273.76 440
10274.71 366
10275.67 404
10276.63 429
10277.58 441
10278.54 410
10279.50 375
10280.46 440
10281.41 433
10282.37 392
10283.33 449
10284.29 484
10285.24 380
10286.20 358
10287.16 402
10288.12 431
10289.08 440
10290.03 438
10290.99 420
10291.95 363
10292.91 395
10293.87 419
10294.82 439
10295.78 379
10296.74 379
10297.70 420
10298.66 401
10299.61 404
10300.57 407
10301.53 432
10302.49 450
10303.45 432
10304.41 446
10305.37 385
10306.32 411
10307.28 377
10308.24 423
10309.20 372
10310.16 360
10311.12 378
10312.08 408
10313.04 404
10314.00 360
10314.95 380
10315.91 403
10316.87 390
10317.83 394
10318.79 377
10319.75 398
10320.71 399
10321.67 432
10322.63 405
10323.59 419
10324.55 401
10325.51 413
10326.47 421
10327.43 426
10328.39 394
10329.35 451
10330.31 469
10331.27 438
10332.23 388
10333.19 436
10334.15 444
10335.11 435
10336.07 459
10337.03 443
10337.99 455
10338.95 427
10339.91 426
10340.87 417
10341.83 413
10342.79 435
10343.75 465
10344.71 450
10345.67 451
10346.63 408
10347.59 404
10348.55 396
10349.51 402
10350.47 347
10351.43 382
10352.39 376
10353.35 379
10354.31 376
10355.28 413
10356.24 436
10357.20 416
10358.16 397
10359.12 388
10360.08 359
10361.04 368
10362.00 378
10362.96 368
10363.93 375
10364.89 374
10365.85 394
10366.81 412
10367.77 418
10368.73 349
10369.69 381
10370.66 368
10371.62 397
10372.58 441
10373.54 423
10374.50 413
10375.47 369
10376.43 381
10377.39 390
10378.35 395
10379.31 375
10380.28 392
10381.24 397
10382.20 395
10383.16 399
10384.12 393
10385.09 363
10386.05 367
10387.01 367
10387.97 325
10388.94 367
10389.90 388
10390.86 371
10391.82 376
10392.79 384
10393.75 374
10394.71 372
10395.68 382
10396.64 403
10397.60 363
10398.56 359
10399.53 400
10400.49 396
10401.45 372
10402.42 406
10403.38 401
10404.34 364
10405.31 408
10406.27 447
10407.23 402
10408.20 442
10409.16 418
10410.12 426
10411.09 384
10412.05 410
10413.01 415
10413.98 377
10414.94 362
10415.90 396
10416.87 424
10417.83 432
10418.80 384
10419.76 395
10420.72 461
10421.69 472
10422.65 461
10423.62 498
10424.58 520
10425.54 488
10426.51 495
10427.47 517
10428.44 515
10429.40 483
10430.37 507
10431.33 502
10432.30 494
10433.26 406
10434.22 432
10435.19 405
10436.15 403
10437.12 430
10438.08 386
10439.05 379
10440.01 380
10440.98 383
10441.94 381
10442.91 367
10443.87 391
10444.84 371
10445.80 394
10446.77 392
10447.73 330
10448.70 359
10449.66 358
10450.63 306
10451.59 352
10452.56 393
10453.53 375
10454.49 353
10455.46 371
10456.42 373
10457.39 351
10458.35 356
10459.32 335
10460.29 364
10461.25 361
10462.22 358
10463.18 359
10464.15 332
10465.12 370
10466.08 369
10467.05 326
10468.01 334
10468.98 361
10469.95 369
10470.91 368
10471.88 357
10472.85 403
10473.81 359
10474.78 357
10475.74 350
10476.71 304
10477.68 334
10478.64 364
10479.61 371
10480.58 310
10481.54 354
10482.51 361
10483.48 401
10484.45 358
10485.41 397
10486.38 392
10487.35 388
10488.31 378
10489.28 364
10490.25 388
10491.22 361
10492.18 365
10493.15 383
10494.12 356
10495.08 375
10496.05 349
10497.02 364
10497.99 357
10498.95 356
10499.92 363
10500.89 347
10501.86 345
10502.83 380
10503.79 411
10504.76 377
10505.73 338
10506.70 344
10507.67 324
10508.63 356
10509.60 363
10510.57 391
10511.54 425
10512.51 358
10513.47 343
10514.44 350
10515.41 401
10516.38 364
10517.35 389
10518.32 379
10519.28 382
10520.25 335
10521.22 316
10522.19 356
10523.16 359
10524.13 395
10525.10 372
10526.07 351
10527.03 367
10528.00 308
10528.97 329
10529.94 368
10530.91 384
10531.88 419
10532.85 386
10533.82 352
10534.79 367
10535.76 357
10536.73 356
10537.70 372
10538.67 383
10539.63 406
10540.60 369
10541.57 357
10542.54 382
10543.51 427
10544.48 374
10545.45 375
10546.42 393
10547.39 374
10548.36 408
10549.33 405
10550.30 407
10551.27 409
10552.24 429
10553.21 406
10554.18 387
10555.15 424
10556.12 402
10557.09 389
10558.06 406
10559.03 424
10560.00 409
10560.97 397
10561.95 400
10562.92 477
10563.89 472
10564.86 462
10565.83 556
10566.80 541
10567.77 575
10568.74 604
10569.71 515
10570.68 524
10571.65 493
10572.62 467
10573.59 528
10574.57 434
10575.54 397
10576.51 391
10577.48 403
10578.45 413
10579.42 425
10580.39 383
10581.36 395
10582.34 392
10583.31 418
10584.28 379
10585.25 368
10586.22 408
10587.19 389
10588.17 374
10589.14 358
10590.11 366
10591.08 402
10592.05 393
10593.02 377
10594.00 375
10594.97 346
10595.94 424
10596.91 346
10597.89 388
10598.86 441
10599.83 424
10600.80 439
10601.77 427
10602.75 332
10603.72 379
10604.69 376
10605.66 383
10606.64 379
10607.61 373
10608.58 389
10609.55 408
10610.53 418
10611.50 413
10612.47 418
10613.45 404
10614.42 394
10615.39 367
10616.36 381
10617.34 350
10618.31 363
10619.28 365
10620.26 391
10621.23 397
10622.20 399
10623.18 417
10624.15 375
10625.12 377
10626.10 381
10627.07 348
10628.04 389
10629.02 407
10629.99 348
10630.97 391
10631.94 384
10632.91 393
10633.89 407
10634.86 459
10635.83 421
10636.81 380
10637.78 405
10638.76 436
10639.73 392
10640.70 408
10641.68 441
10642.65 451
10643.63 507
10644.60 521
10645.58 545
10646.55 523
10647.53 511
10648.50 478
10649.47 517
10650.45 492
10651.42 516
10652.40 425
10653.37 448
10654.35 404
10655.32 392
10656.30 423
10657.27 458
10658.25 396
10659.22 337
10660.20 396
10661.17 400
10662.15 394
10663.12 399
10664.10 433
10665.07 404
10666.05 341
10667.02 374
10668.00 344
10668.97 378
10669.95 384
10670.93 369
10671.90 353
10672.88 408
10673.85 382
10674.83 339
10675.80 388
10676.78 428
10677.76 365
10678.73 382
10679.71 390
10680.68 388
10681.66 344
10682.63 357
10683.61 353
10684.59 378
10685.56 369
10686.54 375
10687.52 368
10688.49 388
10689.47 404
10690.44 379
10691.42 367
10692.40 334
10693.37 374
10694.35 359
10695.33 369
10696.30 368
10697.28 386
10698.26 384
10699.23 404
10700.21 333
10701.19 307
10702.17 346
10703.14 340
10704.12 365
10705.10 347
10706.07 339
10707.05 306
10708.03 370
10709.01 320
10709.98 366
10710.96 371
10711.94 345
10712.91 378
10713.89 384
10714.87 360
10715.85 403
10716.83 337
10717.80 327
10718.78 359
10719.76 392
10720.74 410
10721.71 366
10722.69 359
10723.67 364
10724.65 366
10725.63 352
10726.60 388
10727.58 372
10728.56 370
10729.54 346
10730.52 377
10731.49 353
10732.47 321
10733.45 310
10734.43 358
10735.41 365
10736.39 341
10737.37 347
10738.34 323
10739.32 348
10740.30 361
10741.28 348
10742.26 332
10743.24 361
10744.22 348
10745.20 350
10746.17 353
10747.15 329
10748.13 362
10749.11 305
10750.09 372
10751.07 358
10752.05 298
10753.03 354
10754.01 361
10754.99 320
10755.97 319
10756.95 368
10757.93 394
10758.91 392
10759.88 393
10760.86 350
10761.84 338
10762.82 324
10763.80 382
10764.78 383
10765.76 319
10766.74 322
10767.72 341
10768.70 351
10769.68 329
10770.66 336
10771.64 317
10772.62 335
10773.60 346
10774.58 322
10775.56 336
10776.54 332
10777.52 376
10778.51 372
10779.49 367
10780.47 350
10781.45 336
10782.43 347
10783.41 335
10784.39 352
10785.37 337
10786.35 333
10787.33 395
10788.31 367
10789.29 353
10790.27 357
10791.26 337
10792.24 335
10793.22 348
10794.20 345
10795.18 362
10796.16 348
10797.14 339
10798.12 384
10799.10 344
10800.09 339
10801.07 321
10802.05 370
10803.03 355
10804.01 309
10804.99 318
10805.98 372
10806.96 397
10807.94 345
10808.92 329
10809.90 389
10810.89 371
10811.87 359
10812.85 349
10813.83 355
10814.81 370
10815.80 370
10816.78 340
10817.76 368
10818.74 379
10819.72 372
10820.71 382
10821.69 385
10822.67 357
10823.65 381
10824.64 368
10825.62 357
10826.60 329
10827.58 356
10828.57 393
10829.55 343
10830.53 372
10831.52 400
10832.50 373
10833.48 410
10834.46 393
10835.45 384
10836.43 360
10837.41 378
10838.40 417
10839.38 391
10840.36 356
10841.35 388
10842.33 366
10843.31 400
10844.30 358
10845.28 314
10846.26 374
10847.25 383
10848.23 424
10849.21 402
10850.20 384
10851.18 365
10852.17 417
10853.15 400
10854.13 440
10855.12 408
10856.10 407
10857.09 450
10858.07 430
10859.05 382
10860.04 370
10861.02 407
10862.01 421
10862.99 450
10863.97 406
10864.96 412
10865.94 418
10866.93 359
10867.91 392
10868.90 367
10869.88 404
10870.87 427
10871.85 411
10872.84 412
10873.82 434
10874.81 455
10875.79 459
10876.78 416
10877.76 430
10878.75 483
10879.73 400
10880.72 450
10881.70 438
10882.69 374
10883.67 421
10884.66 426
10885.64 441
10886.63 473
10887.61 433
10888.60 448
10889.58 454
10890.57 412
10891.55 429
10892.54 435
10893.53 444
10894.51 490
10895.50 490
10896.48 506
10897.47 494
10898.45 493
10899.44 529
10900.43 489
10901.41 474
10902.40 495
10903.38 522
10904.37 497
10905.36 492
10906.34 494
10907.33 524
10908.32 495
10909.30 471
10910.29 504
10911.28 478
10912.26 443
10913.25 482
10914.24 474
10915.22 507
10916.21 506
10917.20 500
10918.18 529
10919.17 524
10920.16 537
10921.14 497
10922.13 509
10923.12 502
10924.10 571
10925.09 563
10926.08 562
10927.07 569
10928.05 523
10929.04 573
10930.03 582
10931.01 563
10932.00 553
10932.99 521
10933.98 557
10934.96 606
10935.95 559
10936.94 593
10937.93 603
10938.92 579
10939.90 544
10940.89 559
10941.88 602
10942.87 528
10943.85 535
10944.84 585
10945.83 641
10946.82 676
10947.81 641
10948.79 693
10949.78 717
10950.77 660
10951.76 672
10952.75 594
10953.74 632
10954.72 670
10955.71 652
10956.70 659
10957.69 762
10958.68 724
10959.67 742
10960.66 768
10961.65 754
10962.63 821
10963.62 881
10964.61 952
10965.60 965
10966.59 896
10967.58 908
10968.57 1027
10969.56 925
10970.55 830
10971.54 823
10972.52 806
10973.51 780
10974.50 715
10975.49 730
10976.48 739
10977.47 700
10978.46 664
10979.45 690
10980.44 689
10981.43 661
10982.42 713
10983.41 789
10984.40 745
10985.39 701
10986.38 695
10987.37 720
10988.36 733
10989.35 796
10990.34 756
10991.33 714
10992.32 740
10993.31 772
10994.30 713
10995.29 737
10996.28 726
10997.27 731
10998.26 762
10999.25 817
11000.24 844
11001.23 881
11002.22 1002
11003.21 1089
11004.20 1141
11005.20 1299
11006.19 1282
11007.18 1346
11008.17 1374
11009.16 1298
11010.15 1223
11011.14 1081
11012.13 1039
11013.12 994
11014.11 944
11015.10 801
11016.10 807
11017.09 780
11018.08 684
11019.07 720
11020.06 659
11021.05 677
11022.04 671
11023.04 720
11024.03 623
11025.02 642
11026.01 583
11027.00 558
11027.99 587
11028.99 599
11029.98 604
11030.97 590
11031.96 572
11032.95 564
11033.95 575
11034.94 580
11035.93 589
11036.92 571
11037.91 496
11038.91 549
11039.90 564
11040.89 548
11041.88 591
11042.88 582
11043.87 580
11044.86 560
11045.85 539
11046.85 531
11047.84 553
11048.83 565
11049.82 556
11050.82 542
11051.81 560
11052.80 530
11053.80 546
11054.79 543
11055.78 492
11056.77 470
11057.77 454
11058.76 456
11059.75 488
11060.75 502
11061.74 469
11062.73 525
11063.73 513
11064.72 477
11065.71 532
11066.71 502
11067.70 495
11068.69 498
11069.69 506
11070.68 530
11071.68 497
11072.67 475
11073.66 544
11074.66 557
11075.65 519
11076.65 508
11077.64 534
11078.63 524
11079.63 522
11080.62 522
11081.62 569
11082.61 536
11083.60 510
11084.60 510
11085.59 512
11086.59 489
11087.58 488
11088.58 498
11089.57 495
11090.57 495
11091.56 508
11092.55 493
11093.55 475
11094.54 499
11095.54 512
11096.53 510
11097.53 511
11098.52 492
11099.52 540
11100.51 452
11101.51 476
11102.50 466
11103.50 475
11104.49 482
11105.49 459
11106.48 442
11107.48 484
11108.48 473
11109.47 439
11110.47 442
11111.46 435
11112.46 423
11113.45 444
11114.45 438
11115.44 401
11116.44 400
11117.44 463
11118.43 474
11119.43 430
11120.42 408
11121.42 479
11122.42 509
11123.41 455
11124.41 428
11125.40 422
11126.40 437
11127.40 466
11128.39 478
11129.39 443
11130.38 450
11131.38 404
11132.38 393
11133.37 436
11134.37 454
11135.37 429
11136.36 423
11137.36 445
11138.36 425
11139.35 418
11140.35 457
11141.35 360
11142.34 436
11143.34 462
11144.34 422
11145.34 397
11146.33 373
11147.33 387
11148.33 374
11149.32 374
11150.32 424
11151.32 474
11152.32 406
11153.31 439
11154.31 389
11155.31 403
11156.31 392
11157.30 405
11158.30 374
11159.30 370
11160.30 392
11161.29 416
11162.29 409
11163.29 410
11164.29 404
11165.29 407
11166.28 368
11167.28 391
11168.28 344
11169.28 367
11170.28 375
11171.27 373
11172.27 392
11173.27 341
11174.27 412
11175.27 403
11176.27 398
11177.26 399
11178.26 411
11179.26 400
11180.26 377
11181.26 408
11182.26 388
11183.26 386
11184.26 376
11185.25 423
11186.25 442
11187.25 394
11188.25 401
11189.25 372
11190.25 378
11191.25 356
11192.25 367
11193.25 383
11194.25 411
11195.24 387
11196.24 427
11197.24 389
11198.24 403
11199.24 403
11200.24 387
11201.24 383
11202.24 378
11203.24 396
11204.24 391
11205.24 383
11206.24 381
11207.24 398
11208.24 378
11209.24 319
11210.24 400
11211.24 375
11212.24 334
11213.24 384
11214.24 371
11215.24 398
11216.24 411
11217.24 387
11218.24 387
11219.24 358
11220.24 344
11221.24 360
11222.24 373
11223.24 376
11224.24 367
11225.24 390
11226.24 386
11227.25 344
11228.25 367
11229.25 402
11230.25 388
11231.25 368
11232.25 343
11233.25 395
11234.25 370
11235.25 386
11236.25 354
11237.25 367
11238.26 368
11239.26 376
11240.26 352
11241.26 380
11242.26 389
11243.26 365
11244.26 380
11245.27 361
11246.27 383
11247.27 426
11248.27 384
11249.27 408
11250.27 351
11251.28 373
11252.28 364
11253.28 344
11254.28 336
11255.28 339
11256.29 323
11257.29 349
11258.29 372
11259.29 379
11260.29 357
11261.30 354
11262.30 354
11263.30 378
11264.30 411
11265.31 376
11266.31 402
11267.31 342
11268.31 311
11269.32 355
11270.32 366
11271.32 370
11272.32 384
11273.33 378
11274.33 401
11275.33 413
11276.33 389
11277.34 394
11278.34 363
11279.34 388
11280.35 402
11281.35 405
11282.35 400
11283.36 425
11284.36 455
11285.36 445
11286.37 393
11287.37 431
11288.37 397
11289.38 430
11290.38 477
11291.38 380
11292.39 369
11293.39 359
11294.39 399
11295.40 413
11296.40 392
11297.41 365
11298.41 387
11299.41 374
11300.42 377
11301.42 344
11302.43 361
11303.43 395
11304.43 382
11305.44 362
11306.44 358
11307.45 347
11308.45 400
11309.46 385
11310.46 349
11311.46 375
11312.47 401
11313.47 397
11314.48 394
11315.48 402
11316.49 406
11317.49 467
11318.50 432
11319.50 447
11320.51 423
11321.51 452
11322.52 480
11323.52 403
11324.53 405
11325.53 410
11326.54 431
11327.54 407
11328.55 377
11329.55 406
11330.56 404
11331.56 398
11332.57 408
11333.57 406
11334.58 323
11335.58 387
11336.59 407
11337.60 407
11338.60 358
11339.61 330
11340.61 367
11341.62 335
11342.62 364
11343.63 408
11344.64 445
11345.64 430
11346.65 442
11347.65 431
11348.66 415
11349.67 455
11350.67 436
11351.68 439
11352.69 426
11353.69 381
11354.70 435
11355.71 411
11356.71 402
11357.72 370
11358.72 371
11359.73 390
11360.74 380
11361.74 357
11362.75 295
11363.76 379
11364.76 364
11365.77 383
11366.78 370
11367.79 342
11368.79 415
11369.80 409
11370.81 366
11371.81 330
11372.82 333
11373.83 342
11374.84 350
11375.84 362
11376.85 320
11377.86 347
11378.87 406
11379.87 389
11380.88 332
11381.89 350
11382.90 324
11383.90 363
11384.91 336
11385.92 319
11386.93 338
11387.93 327
11388.94 381
11389.95 339
11390.96 343
11391.97 365
11392.97 389
11393.98 358
11394.99 354
11396.00 381
11397.01 360
11398.02 390
11399.02 375
11400.03 372
11401.04 359
11402.05 348
11403.06 377
11404.07 375
11405.08 364
11406.08 326
11407.09 370
11408.10 343
11409.11 291
11410.12 341
11411.13 389
11412.14 375
11413.15 388
11414.15 350
11415.16 316
11416.17 333
11417.18 353
11418.19 317
11419.20 327
11420.21 329
11421.22 333
11422.23 347
11423.24 360
11424.25 367
11425.26 363
11426.27 427
11427.28 342
11428.29 314
11429.30 335
11430.31 357
11431.32 368
11432.32 365
11433.33 347
11434.34 341
11435.35 373
11436.36 364
11437.37 362
11438.38 368
11439.39 388
11440.41 322
11441.42 352
11442.43 339
11443.44 359
11444.45 407
11445.46 358
11446.47 332
11447.48 384
11448.49 391
11449.50 347
11450.51 328
11451.52 384
11452.53 351
11453.54 344
11454.55 338
11455.56 318
11456.57 380
11457.59 357
11458.60 385
11459.61 353
11460.62 305
11461.63 363
11462.64 350
11463.65 361
11464.66 349
11465.67 367
11466.69 401
11467.70 363
11468.71 351
11469.72 307
11470.73 346
11471.74 350
11472.75 356
11473.77 333
11474.78 360
11475.79 317
11476.80 349
11477.81 378
11478.83 374
11479.84 339
11480.85 378
11481.86 355
11482.87 364
11483.89 327
11484.90 407
11485.91 386
11486.92 368
11487.93 361
11488.95 339
11489.96 327
11490.97 359
11491.98 378
11493.00 370
11494.01 367
11495.02 393
11496.03 384
11497.05 353
11498.06 402
11499.07 390
11500.09 388
11501.10 357
11502.11 364
11503.12 341
11504.14 383
11505.15 387
11506.16 426
11507.18 392
11508.19 392
11509.20 380
11510.22 375
11511.23 400
11512.24 371
11513.26 364
11514.27 367
11515.28 388
11516.30 351
11517.31 335
11518.32 362
11519.34 367
11520.35 398
11521.37 355
11522.38 435
11523.39 396
11524.41 382
11525.42 364
11526.44 362
11527.45 401
11528.46 371
11529.48 398
11530.49 384
11531.51 337
11532.52 372
11533.53 368
11534.55 389
11535.56 421
11536.58 383
11537.59 383
11538.61 398
11539.62 396
11540.64 386
11541.65 405
11542.67 391
11543.68 405
11544.69 412
11545.71 427
11546.72 407
11547.74 380
11548.75 412
11549.77 406
11550.78 448
11551.80 402
11552.81 424
11553.83 415
11554.85 403
11555.86 434
11556.88 439
11557.89 428
11558.91 428
11559.92 423
11560.94 394
11561.95 442
11562.97 431
11563.98 475
11565.00 444
11566.02 454
11567.03 476
11568.05 460
11569.06 503
11570.08 494
11571.10 483
11572.11 486
11573.13 466
11574.14 468
11575.16 505
11576.18 472
11577.19 522
11578.21 466
11579.22 469
11580.24 507
11581.26 518
11582.27 506
11583.29 588
11584.31 554
11585.32 567
11586.34 569
11587.36 572
11588.37 642
11589.39 605
11590.41 647
11591.42 629
11592.44 661
11593.46 597
11594.47 666
11595.49 665
11596.51 650
11597.53 659
11598.54 680
11599.56 750
11600.58 806
11601.59 893
11602.61 962
11603.63 1119
11604.65 1236
11605.66 1329
11606.68 1375
11607.70 1391
11608.72 1429
11609.74 1385
11610.75 1149
11611.77 1125
11612.79 1019
11613.81 862
11614.82 799
11615.84 731
11616.86 668
11617.88 666
11618.90 584
11619.91 567
11620.93 575
11621.95 606
11622.97 591
11623.99 557
11625.01 501
11626.02 523
11627.04 502
11628.06 503
11629.08 559
11630.10 519
11631.12 491
11632.14 442
11633.15 452
11634.17 501
11635.19 463
11636.21 476
11637.23 434
11638.25 401
11639.27 428
11640.29 441
11641.30 433
11642.32 439
11643.34 405
11644.36 453
11645.38 481
11646.40 476
11647.42 501
11648.44 474
11649.46 472
11650.48 438
11651.50 468
11652.52 408
11653.54 406
11654.56 422
11655.58 426
11656.60 440
11657.62 403
11658.64 420
11659.66 422
11660.68 380
11661.70 415
11662.72 395
11663.74 431
11664.76 430
11665.78 393
11666.80 386
11667.82 451
11668.84 451
11669.86 466
11670.88 433
11671.90 416
11672.92 392
11673.94 385
11674.96 411
11675.98 409
11677.00 477
11678.02 450
11679.04 443
11680.06 478
11681.08 447
11682.10 451
11683.12 397
11684.15 438
11685.17 433
11686.19 447
11687.21 437
11688.23 511
11689.25 477
11690.27 471
11691.29 435
11692.31 439
11693.34 457
11694.36 441
11695.38 441
11696.40 402
11697.42 412
11698.44 412
11699.46 393
11700.49 392
11701.51 435
11702.53 443
11703.55 452
11704.57 434
11705.60 437
11706.62 416
11707.64 435
11708.66 441
11709.68 422
11710.71 397
11711.73 392
11712.75 382
11713.77 428
11714.79 385
11715.82 394
11716.84 417
11717.86 414
11718.88 464
11719.91 461
11720.93 452
11721.95 377
11722.97 419
11724.00 396
11725.02 397
11726.04 377
11727.07 369
11728.09 401
11729.11 371
11730.13 414
11731.16 381
11732.18 383
11733.20 343
11734.23 356
11735.25 328
11736.27 368
11737.30 373
11738.32 371
11739.34 327
11740.37 396
11741.39 353
11742.41 373
11743.44 391
11744.46 358
11745.48 348
11746.51 357
11747.53 334
11748.55 321
11749.58 340
11750.60 344
11751.63 360
11752.65 332
11753.67 348
11754.70 378
11755.72 374
11756.75 373
11757.77 397
11758.79 422
11759.82 351
11760.84 375
11761.87 368
11762.89 395
11763.92 369
11764.94 384
11765.97 346
11766.99 317
11768.01 339
11769.04 343
11770.06 334
11771.09 342
11772.11 340
11773.14 403
11774.16 375
11775.19 364
11776.21 337
11777.24 367
11778.26 366
11779.29 363
11780.31 391
11781.34 364
11782.36 339
11783.39 351
11784.41 357
11785.44 333
11786.46 363
11787.49 384
11788.52 362
11789.54 350
11790.57 329
11791.59 378
11792.62 349
11793.64 346
11794.67 310
11795.70 372
11796.72 352
11797.75 374
11798.77 382
11799.80 397
11800.83 351
11801.85 437
11802.88 382
11803.90 298
11804.93 318
11805.96 352
11806.98 355
11808.01 327
11809.04 357
11810.06 322
11811.09 355
11812.11 359
11813.14 358
11814.17 369
11815.19 362
11816.22 347
11817.25 353
11818.27 337
11819.30 301
11820.33 401
11821.36 359
11822.38 343
11823.41 349
11824.44 407
11825.46 371
11826.49 363
11827.52 314
11828.54 334
11829.57 335
11830.60 338
11831.63 344
11832.65 351
11833.68 389
11834.71 360
11835.74 342
11836.76 388
11837.79 346
11838.82 375
11839.85 397
11840.88 367
11841.90 334
11842.93 349
11843.96 375
11844.99 383
11846.01 357
11847.04 390
11848.07 391
11849.10 356
11850.13 325
11851.16 328
11852.18 329
11853.21 317
11854.24 376
11855.27 344
11856.30 304
11857.33 362
11858.35 376
11859.38 367
11860.41 365
11861.44 360
11862.47 373
11863.50 394
11864.53 446
11865.56 421
11866.58 382
11867.61 352
11868.64 413
11869.67 396
11870.70 361
11871.73 376
11872.76 391
11873.79 377
11874.82 391
11875.85 408
11876.88 378
11877.91 367
11878.93 382
11879.96 413
11880.99 398
11882.02 381
11883.05 419
11884.08 373
11885.11 362
11886.14 404
11887.17 429
11888.20 425
11889.23 392
11890.26 402
11891.29 424
11892.32 433
11893.35 426
11894.38 428
11895.41 417
11896.44 445
11897.47 444
11898.50 442
11899.53 408
11900.56 413
11901.59 401
11902.62 413
11903.65 497
11904.69 502
11905.72 521
11906.75 472
11907.78 470
11908.81 514
11909.84 574
11910.87 485
11911.90 515
11912.93 532
11913.96 533
11914.99 501
11916.02 418
11917.06 452
11918.09 448
11919.12 448
11920.15 505
11921.18 484
11922.21 500
11923.24 511
11924.27 476
11925.31 495
11926.34 433
11927.37 444
11928.40 436
11929.43 508
11930.46 535
11931.50 535
11932.53 553
11933.56 528
11934.59 592
11935.62 674
11936.65 677
11937.69 669
11938.72 686
11939.75 735
11940.78 674
11941.81 674
11942.85 665
11943.88 623
11944.91 623
11945.94 602
11946.98 547
11948.01 491
11949.04 478
11950.07 476
11951.11 484
11952.14 503
11953.17 457
11954.20 463
11955.24 398
11956.27 445
11957.30 390
11958.34 388
11959.37 365
11960.40 428
11961.43 407
11962.47 387
11963.50 445
11964.53 411
11965.57 388
11966.60 411
11967.63 431
11968.67 379
11969.70 412
11970.73 410
11971.77 426
11972.80 442
11973.83 415
11974.87 421
11975.90 400
11976.94 369
11977.97 377
11979.00 362
11980.04 444
11981.07 445
11982.10 462
11983.14 402
11984.17 373
11985.21 387
11986.24 397
11987.27 381
11988.31 395
11989.34 373
11990.38 449
11991.41 428
11992.45 399
11993.48 384
11994.51 442
11995.55 431
11996.58 385
11997.62 394
11998.65 405
11999.69 415
12000.72 409
12001.76 450
12002.79 394
12003.83 387
12004.86 402
12005.90 405
12006.93 440
12007.97 360
12009.00 429
12010.04 447
12011.07 407
12012.11 446
12013.14 435
12014.18 420
12015.21 406
12016.25 434
12017.28 442
12018.32 428
12019.35 413
12020.39 402
12021.43 468
12022.46 499
12023.50 411
12024.53 487
12025.57 481
12026.60 394
12027.64 408
12028.68 429
12029.71 492
12030.75 482
12031.78 458
12032.82 462
12033.86 441
12034.89 426
12035.93 461
12036.97 390
12038.00 434
12039.04 499
12040.07 440
12041.11 414
12042.15 414
12043.18 437
12044.22 471
12045.26 463
12046.29 390
12047.33 400
12048.37 417
12049.40 389
12050.44 421
12051.48 477
12052.52 427
12053.55 386
12054.59 421
12055.63 461
12056.66 375
12057.70 390
12058.74 406
12059.78 392
12060.81 387
12061.85 422
12062.89 417
12063.92 449
12064.96 466
12066.00 467
12067.04 460
12068.07 441
12069.11 455
12070.15 460
12071.19 442
12072.23 427
12073.26 439
12074.30 429
12075.34 447
12076.38 427
12077.42 369
12078.45 424
12079.49 435
12080.53 426
12081.57 409
12082.61 418
12083.64 467
12084.68 434
12085.72 394
12086.76 416
12087.80 460
12088.84 421
12089.88 415
12090.91 433
12091.95 455
12092.99 447
12094.03 451
12095.07 474
12096.11 462
12097.15 447
12098.19 412
12099.22 448
12100.26 472
12101.30 480
12102.34 447
12103.38 469
12104.42 476
12105.46 496
12106.50 527
12107.54 583
12108.58 546
12109.62 560
12110.66 559
12111.70 602
12112.74 609
12113.77 584
12114.81 556
12115.85 547
12116.89 491
12117.93 482
12118.97 438
12120.01 479
12121.05 451
12122.09 408
12123.13 401
12124.17 409
12125.21 405
12126.25 408
12127.29 408
12128.33 390
12129.37 395
12130.41 387
12131.45 376
12132.50 374
12133.54 366
12134.58 388
12135.62 393
12136.66 389
12137.70 363
12138.74 369
12139.78 390
12140.82 363
12141.86 386
12142.90 355
12143.94 335
12144.98 376
12146.02 364
12147.07 368
12148.11 359
12149.15 351
12150.19 350
12151.23 342
12152.27 399
12153.31 382
12154.35 352
12155.40 321
12156.44 345
12157.48 337
12158.52 376
12159.56 433
12160.60 373
12161.64 364
12162.69 369
12163.73 342
12164.77 408
12165.81 372
12166.85 377
12167.90 360
12168.94 331
12169.98 398
12171.02 359
12172.06 343
12173.11 346
12174.15 394
12175.19 335
12176.23 375
12177.27 355
12178.32 356
12179.36 367
12180.40 329
12181.44 401
12182.49 349
12183.53 349
12184.57 332
12185.61 335
12186.66 339
12187.70 352
12188.74 329
12189.79 352
12190.83 375
12191.87 344
12192.91 366
12193.96 337
12195.00 415
12196.04 379
12197.09 323
12198.13 311
12199.17 322
12200.22 343
12201.26 383
12202.30 347
12203.35 340
12204.39 402
12205.43 355
12206.48 377
12207.52 361
12208.57 349
12209.61 337
12210.65 360
12211.70 366
12212.74 340
12213.78 361
12214.83 351
12215.87 353
12216.92 332
12217.96 338
12219.00 334
12220.05 351
12221.09 377
12222.14 343
12223.18 300
12224.23 335
12225.27 361
12226.31 372
12227.36 333
12228.40 330
12229.45 349
12230.49 362
12231.54 369
12232.58 325
12233.63 340
12234.67 324
12235.72 339
12236.76 311
12237.81 349
12238.85 334
12239.90 321
12240.94 346
12241.99 342
12243.03 366
12244.08 319
12245.12 322
12246.17 344
12247.21 317
12248.26 320
12249.30 316
12250.35 341
12251.39 337
12252.44 330
12253.49 317
12254.53 328
12255.58 329
12256.62 353
12257.67 353
12258.71 310
12259.76 333
12260.81 327
12261.85 333
12262.90 347
12263.94 326
12264.99 348
12266.04 307
12267.08 329
12268.13 319
12269.17 326
12270.22 313
12271.27 319
12272.31 291
12273.36 308
12274.41 294
12275.45 320
12276.50 319
12277.55 299
12278.59 317
12279.64 299
12280.69 315
12281.73 308
12282.78 335
12283.83 322
12284.87 335
12285.92 341
12286.97 355
12288.01 358
12289.06 336
12290.11 310
12291.16 316
12292.20 285
12293.25 295
12294.30 300
12295.35 319
12296.39 270
12297.44 284
12298.49 322
12299.54 300
12300.58 280
12301.63 289
12302.68 317
12303.73 326
12304.77 302
12305.82 303
12306.87 326
12307.92 321
12308.97 320
12310.01 291
12311.06 293
12312.11 330
12313.16 366
12314.21 351
12315.25 297
12316.30 313
12317.35 288
12318.40 295
12319.45 298
12320.50 311
12321.54 333
12322.59 324
12323.64 262
12324.69 237
12325.74 274
12326.79 297
12327.84 338
12328.89 313
12329.93 269
12330.98 305
12332.03 308
12333.08 297
12334.13 272
12335.18 322
12336.23 281
12337.28 312
12338.33 307
12339.38 272
12340.43 311
12341.47 317
12342.52 324
12343.57 328
12344.62 320
12345.67 334
12346.72 283
12347.77 296
12348.82 292
12349.87 256
12350.92 265
12351.97 327
12353.02 276
12354.07 280
12355.12 304
12356.17 318
12357.22 336
12358.27 310
12359.32 257
12360.37 287
12361.42 308
12362.47 286
12363.52 276
12364.57 273
12365.62 341
12366.67 341
12367.72 305
12368.77 294
12369.82 341
12370.87 351
12371.93 326
12372.98 304
12374.03 266
12375.08 272
12376.13 297
12377.18 335
12378.23 293
12379.28 299
12380.33 328
12381.38 320
12382.43 296
12383.49 300
12384.54 322
12385.59 320
12386.64 313
12387.69 346
12388.74 325
12389.79 291
12390.84 324
12391.90 321
12392.95 290
12394.00 302
12395.05 350
12396.10 348
12397.15 317
12398.21 293
12399.26 363
12400.31 303
12401.36 364
12402.41 311
12403.47 326
12404.52 320
12405.57 358
12406.62 346
12407.67 299
12408.73 312
12409.78 284
12410.83 330
12411.88 353
12412.94 314
12413.99 362
12415.04 344
12416.09 346
12417.15 301
12418.20 337
12419.25 336
12420.30 295
12421.36 328
12422.41 361
12423.46 291
12424.52 301
12425.57 324
12426.62 347
12427.67 354
12428.73 300
12429.78 296
12430.83 354
12431.89 357
12432.94 301
12433.99 283
12435.05 300
12436.10 327
12437.15 325
12438.21 333
12439.26 321
12440.31 329
12441.37 328
12442.42 331
12443.47 377
12444.53 330
12445.58 320
12446.64 360
12447.69 364
12448.74 317
12449.80 336
12450.85 346
12451.91 360
12452.96 335
12454.01 341
12455.07 362
12456.12 338
12457.18 324
12458.23 311
12459.29 347
12460.34 307
12461.39 344
12462.45 326
12463.50 329
12464.56 350
12465.61 321
12466.67 336
12467.72 348
12468.78 345
12469.83 386
12470.89 398
12471.94 355
12473.00 365
12474.05 407
12475.11 408
12476.16 400
12477.22 354
12478.27 365
12479.33 354
12480.38 396
12481.44 374
12482.49 392
12483.55 402
12484.60 405
12485.66 409
12486.71 434
12487.77 451
12488.83 421
12489.88 454
12490.94 440
12491.99 470
12493.05 478
12494.10 492
12495.16 485
12496.22 586
12497.27 640
12498.33 654
12499.38 747
12500.44 844
12501.50 956
12502.55 1001
12503.61 1007
12504.67 961
12505.72 910
12506.78 883
12507.83 844
12508.89 705
12509.95 622
12511.00 642
12512.06 630
12513.12 545
12514.17 534
12515.23 448
12516.29 462
12517.34 488
12518.40 459
12519.46 453
12520.52 454
12521.57 467
12522.63 477
12523.69 459
12524.74 438
12525.80 410
12526.86 419
12527.92 394
12528.97 381
12530.03 408
12531.09 368
12532.15 393
12533.20 372
12534.26 365
12535.32 378
12536.38 434
12537.43 432
12538.49 416
12539.55 403
12540.61 382
12541.66 376
12542.72 391
12543.78 382
12544.84 380
12545.90 380
12546.95 370
12548.01 387
12549.07 373
12550.13 389
12551.19 386
12552.25 385
12553.30 391
12554.36 377
12555.42 391
12556.48 389
12557.54 389
12558.60 326
12559.65 387
12560.71 356
12561.77 367
12562.83 399
12563.89 433
12564.95 400
12566.01 411
12567.07 427
12568.13 392
12569.18 365
12570.24 380
12571.30 439
12572.36 406
12573.42 380
12574.48 416
12575.54 462
12576.60 457
12577.66 487
12578.72 492
12579.78 535
12580.84 492
12581.90 524
12582.96 534
12584.02 552
12585.07 562
12586.13 546
12587.19 559
12588.25 511
12589.31 491
12590.37 470
12591.43 493
12592.49 439
12593.55 441
12594.61 468
12595.67 482
12596.73 461
12597.79 478
12598.86 461
12599.92 465
12600.98 446
12602.04 437
12603.10 432
12604.16 463
12605.22 436
12606.28 411
12607.34 420
12608.40 396
12609.46 442
12610.52 392
12611.58 389
12612.64 373
12613.70 407
12614.76 402
12615.83 401
12616.89 408
12617.95 349
12619.01 383
12620.07 391
12621.13 415
12622.19 384
12623.25 370
12624.32 416
12625.38 370
12626.44 394
12627.50 389
12628.56 375
12629.62 349
12630.68 361
12631.75 393
12632.81 378
12633.87 388
12634.93 379
12635.99 359
12637.05 379
12638.12 362
12639.18 407
12640.24 356
12641.30 307
12642.36 312
12643.43 364
12644.49 347
12645.55 340
12646.61 337
12647.68 387
12648.74 348
12649.80 328
12650.86 344
12651.93 415
12652.99 364
12654.05 361
12655.11 368
12656.18 366
12657.24 331
12658.30 344
12659.36 347
12660.43 349
12661.49 340
12662.55 382
12663.62 369
12664.68 355
12665.74 389
12666.81 376
12667.87 391
12668.93 390
12670.00 385
12671.06 365
12672.12 356
12673.19 386
12674.25 359
12675.31 374
12676.38 357
12677.44 345
12678.50 364
12679.57 407
12680.63 376
12681.69 363
12682.76 340
12683.82 356
12684.89 377
12685.95 353
12687.01 402
12688.08 358
12689.14 347
12690.21 344
12691.27 376
12692.33 389
12693.40 349
12694.46 357
12695.53 370
12696.59 347
12697.66 337
12698.72 387
12699.79 393
12700.85 326
12701.91 365
12702.98 356
12704.04 384
12705.11 364
12706.17 395
12707.24 398
12708.30 400
12709.37 381
12710.43 343
12711.50 394
12712.56 379
12713.63 376
12714.69 357
12715.76 368
12716.82 380
12717.89 357
12718.95 350
12720.02 347
12721.09 301
12722.15 328
12723.22 346
12724.28 353
12725.35 351
12726.41 351
12727.48 406
12728.54 315
12729.61 349
12730.68 350
12731.74 324
12732.81 330
12733.87 376
12734.94 354
12736.01 351
12737.07 312
12738.14 342
12739.20 372
12740.27 378
12741.34 329
12742.40 331
12743.47 332
12744.54 378
12745.60 369
12746.67 307
12747.74 369
12748.80 336
12749.87 314
12750.94 353
12752.00 302
12753.07 317
12754.14 323
12755.20 311
12756.27 306
12757.34 292
12758.40 307
12759.47 341
12760.54 298
12761.60 276
12762.67 270
12763.74 309
12764.81 310
12765.87 298
12766.94 329
12768.01 300
12769.08 284
12770.14 325
12771.21 304
12772.28 299
12773.35 317
12774.41 316
12775.48 315
12776.55 309
12777.62 308
12778.68 282
12779.75 293
12780.82 287
12781.89 274
12782.96 297
12784.02 293
12785.09 256
12786.16 290
12787.23 299
12788.30 272
12789.37 327
12790.43 301
12791.50 282
12792.57 299
12793.64 312
12794.71 319
12795.78 311
12796.84 296
12797.91 273
12798.98 293
12800.05 292
12801.12 299
12802.19 303
12803.26 281
12804.33 286
12805.40 298
12806.46 290
12807.53 270
12808.60 277
12809.67 265
12810.74 294
12811.81 287
12812.88 287
12813.95 301
12815.02 288
12816.09 296
12817.16 293
12818.23 318
12819.30 302
12820.37 289
12821.44 312
12822.50 315
12823.57 295
12824.64 300
12825.71 324
12826.78 300
12827.85 280
12828.92 270
12829.99 261
12831.06 306
12832.13 263
12833.20 289
12834.27 271
12835.34 273
12836.41 282
12837.49 268
12838.56 269
12839.63 259
12840.70 293
12841.77 280
12842.84 279
12843.91 263
12844.98 287
12846.05 268
12847.12 282
12848.19 269
12849.26 281
12850.33 223
12851.40 266
12852.47 288
12853.55 266
12854.62 287
12855.69 304
12856.76 298
12857.83 239
12858.90 248
12859.97 281
12861.04 247
12862.11 303
12863.19 292
12864.26 222
12865.33 255
12866.40 266
12867.47 290
12868.54 256
12869.62 271
12870.69 263
12871.76 265
12872.83 222
12873.90 258
12874.97 272
12876.05 244
12877.12 256
12878.19 285
12879.26 238
12880.33 259
12881.41 271
12882.48 279
12883.55 249
12884.62 266
12885.70 262
12886.77 275
12887.84 258
12888.91 266
12889.98 252
12891.06 292
12892.13 251
12893.20 265
12894.28 248
12895.35 270
12896.42 264
12897.49 231
12898.57 246
12899.64 258
12900.71 262
12901.79 263
12902.86 266
12903.93 261
12905.00 259
12906.08 246
12907.15 242
12908.22 265
12909.30 265
12910.37 273
12911.44 252
12912.52 244
12913.59 250
12914.66 275
12915.74 259
12916.81 230
12917.89 228
12918.96 256
12920.03 259
12921.11 264
12922.18 263
12923.25 285
12924.33 259
12925.40 253
12926.48 234
12927.55 235
12928.62 294
12929.70 222
12930.77 239
12931.85 220
12932.92 200
12934.00 244
12935.07 319
12936.14 284
12937.22 209
12938.29 231
12939.37 224
12940.44 265
12941.52 255
12942.59 251
12943.67 241
12944.74 254
12945.82 283
12946.89 273
12947.97 255
12949.04 247
12950.12 268
12951.19 246
12952.27 255
12953.34 245
12954.42 222
12955.49 264
12956.57 264
12957.64 271
12958.72 267
12959.79 256
12960.87 282
12961.94 249
12963.02 273
12964.10 255
12965.17 286
12966.25 279
12967.32 265
12968.40 240
12969.47 261
12970.55 287
12971.63 243
12972.70 259
12973.78 265
12974.85 227
12975.93 268
12977.01 242
12978.08 243
12979.16 292
12980.23 297
12981.31 246
12982.39 238
12983.46 274
12984.54 278
12985.62 261
12986.69 273
12987.77 297
12988.85 268
12989.92 269
12991.00 257
12992.08 279
12993.15 297
12994.23 247
12995.31 263
12996.38 267
12997.46 240
12998.54 249
12999.61 315
13000.69 249
13001.77 246
13002.85 269
13003.92 265
13005.00 295
13006.08 289
13007.16 273
13008.23 234
13009.31 248
13010.39 269
13011.47 264
13012.54 253
13013.62 268
13014.70 259
13015.78 300
13016.85 289
13017.93 279
13019.01 243
13020.09 284
13021.17 263
13022.24 280
13023.32 270
13024.40 293
13025.48 283
13026.56 328
13027.63 269
13028.71 285
13029.79 272
13030.87 268
13031.95 274
13033.03 309
13034.10 317
13035.18 312
13036.26 277
13037.34 314
13038.42 298
13039.50 270
13040.58 285
13041.66 312
13042.73 322
13043.81 266
13044.89 292
13045.97 291
13047.05 289
13048.13 308
13049.21 283
13050.29 294
13051.37 297
13052.45 278
13053.53 307
13054.60 330
13055.68 289
13056.76 265
13057.84 236
13058.92 280
13060.00 304
13061.08 310
13062.16 284
13063.24 303
13064.32 314
13065.40 282
13066.48 270
13067.56 278
13068.64 300
13069.72 307
13070.80 311
13071.88 290
13072.96 257
13074.04 296
13075.12 364
13076.20 300
13077.28 268
13078.36 280
13079.44 323
13080.52 295
13081.60 266
13082.68 265
13083.76 298
13084.84 309
13085.93 280
13087.01 259
13088.09 276
13089.17 307
13090.25 274
13091.33 291
13092.41 261
13093.49 272
13094.57 269
13095.65 280
13096.73 298
13097.82 275
13098.90 264
13099.98 260
13101.06 250
13102.14 225
13103.22 232
13104.30 268
13105.38 260
13106.47 253
13107.55 257
13108.63 284
13109.71 287
13110.79 273
13111.87 280
13112.96 249
13114.04 271
13115.12 285
13116.20 264
13117.28 238
13118.37 255
13119.45 278
13120.53 279
13121.61 282
13122.69 264
13123.78 225
13124.86 249
13125.94 224
13127.02 226
13128.11 222
13129.19 248
13130.27 228
13131.35 249
13132.44 231
13133.52 260
13134.60 252
13135.68 291
13136.77 291
13137.85 285
13138.93 272
13140.01 275
13141.10 259
13142.18 240
13143.26 235
13144.35 235
13145.43 240
13146.51 220
13147.60 257
13148.68 264
13149.76 263
13150.85 228
13151.93 251
13153.01 267
13154.10 272
13155.18 269
13156.26 242
13157.35 273
13158.43 275
13159.51 204
13160.60 241
13161.68 245
13162.77 252
13163.85 252
13164.93 299
13166.02 297
13167.10 279
13168.19 276
13169.27 307
13170.35 266
13171.44 241
13172.52 247
13173.61 284
13174.69 299
13175.78 275
13176.86 290
13177.94 310
13179.03 283
13180.11 278
13181.20 255
13182.28 249
13183.37 273
13184.45 237
13185.54 249
13186.62 268
13187.71 289
13188.79 296
13189.88 269
13190.96 243
13192.05 255
13193.13 282
13194.22 262
13195.30 278
13196.39 325
13197.47 250
13198.56 255
13199.64 304
13200.73 259
13201.81 260
13202.90 275
13203.98 245
13205.07 242
13206.16 266
13207.24 253
13208.33 265
13209.41 293
13210.50 252
13211.58 268
13212.67 271
13213.76 263
13214.84 315
13215.93 281
13217.01 276
13218.10 282
13219.19 268
13220.27 293
13221.36 256
13222.45 299
13223.53 271
13224.62 270
13225.70 295
13226.79 268
13227.88 240
13228.96 279
13230.05 245
13231.14 238
13232.22 263
13233.31 278
13234.40 304
13235.48 318
13236.57 288
13237.66 281
13238.74 244
13239.83 315
13240.92 322
13242.01 318
13243.09 291
13244.18 344
13245.27 291
13246.35 256
13247.44 252
13248.53 267
13249.62 273
13250.70 290
13251.79 270
13252.88 255
13253.97 283
13255.05 289
13256.14 256
13257.23 260
13258.32 265
13259.41 295
13260.49 281
13261.58 307
13262.67 271
13263.76 269
13264.85 271
13265.93 295
13267.02 306
13268.11 306
13269.20 298
13270.29 283
13271.37 316
13272.46 321
13273.55 349
13274.64 336
13275.73 285
13276.82 292
13277.91 262
13278.99 268
13280.08 314
13281.17 274
13282.26 266
13283.35 272
13284.44 268
13285.53 303
13286.62 327
13287.70 323
13288.79 342
13289.88 335
13290.97 328
13292.06 338
13293.15 334
13294.24 364
13295.33 347
13296.42 341
13297.51 337
13298.60 302
13299.69 324
13300.78 318
13301.87 295
13302.95 336
13304.04 275
13305.13 313
13306.22 351
13307.31 375
13308.40 368
13309.49 335
13310.58 352
13311.67 323
13312.76 363
13313.85 370
13314.94 329
13316.03 380
13317.12 373
13318.21 365
13319.30 353
13320.39 323
13321.48 322
13322.58 336
13323.67 371
13324.76 383
13325.85 344
13326.94 375
13328.03 356
13329.12 350
13330.21 338
13331.30 331
13332.39 343
13333.48 379
13334.57 357
13335.66 367
13336.75 334
13337.85 343
13338.94 361
13340.03 376
13341.12 348
13342.21 344
13343.30 312
13344.39 355
13345.48 374
13346.58 378
13347.67 344
13348.76 369
13349.85 342
13350.94 376
13352.03 328
13353.12 350
13354.22 423
13355.31 450
13356.40 411
13357.49 397
13358.58 405
13359.68 356
13360.77 371
13361.86 360
13362.95 357
13364.04 384
13365.14 347
13366.23 373
13367.32 369
13368.41 376
13369.51 411
13370.60 420
13371.69 377
13372.78 412
13373.87 426
13374.97 442
13376.06 414
13377.15 467
13378.25 466
13379.34 444
13380.43 477
13381.52 448
13382.62 458
13383.71 437
13384.80 423
13385.90 399
13386.99 339
13388.08 314
13389.17 310
13390.27 330
13391.36 357
13392.45 335
13393.55 343
13394.64 383
13395.73 349
13396.83 329
13397.92 333
13399.02 342
13400.11 326
13401.20 388
13402.30 354
13403.39 366
13404.48 349
13405.58 338
13406.67 337
13407.77 307
13408.86 307
13409.95 355
13411.05 315
13412.14 339
13413.24 339
13414.33 312
13415.42 340
13416.52 336
13417.61 328
13418.71 332
13419.80 320
13420.90 324
13421.99 339
13423.08 303
13424.18 335
13425.27 339
13426.37 324
13427.46 344
13428.56 321
13429.65 299
13430.75 333
13431.84 378
13432.94 356
13434.03 362
13435.13 329
13436.22 336
13437.32 368
13438.41 386
13439.51 377
13440.60 332
13441.70 334
13442.79 314
13443.89 335
13444.98 350
13446.08 340
13447.18 344
13448.27 339
13449.37 344
13450.46 350
13451.56 357
13452.65 350
13453.75 388
13454.85 358
13455.94 366
13457.04 336
13458.13 366
13459.23 372
13460.33 365
13461.42 313
13462.52 357
13463.61 372
13464.71 387
13465.81 402
13466.90 402
13468.00 362
13469.10 431
13470.19 402
13471.29 391
13472.38 419
13473.48 369
13474.58 424
13475.67 373
13476.77 390
13477.87 393
13478.96 400
13480.06 362
13481.16 381
13482.26 407
13483.35 388
13484.45 369
13485.55 404
13486.64 398
13487.74 391
13488.84 405
13489.94 396
13491.03 414
13492.13 423
13493.23 366
13494.32 401
13495.42 449
13496.52 456
13497.62 410
13498.72 409
13499.81 435
13500.91 413
13502.01 437
13503.11 489
13504.20 505
13505.30 469
13506.40 480
13507.50 460
13508.60 472
13509.69 495
13510.79 521
13511.89 540
13512.99 512
13514.09 517
13515.18 492
13516.28 482
13517.38 472
13518.48 457
13519.58 434
13520.68 412
13521.78 401
13522.87 394
13523.97 371
13525.07 342
13526.17 407
13527.27 377
13528.37 412
13529.47 405
13530.57 405
13531.66 396
13532.76 367
13533.86 382
13534.96 397
13536.06 374
13537.16 347
13538.26 350
13539.36 384
13540.46 361
13541.56 333
13542.66 332
13543.76 358
13544.86 343
13545.96 342
13547.05 367
13548.15 326
13549.25 288
13550.35 342
13551.45 327
13552.55 361
13553.65 335
13554.75 330
13555.85 342
13556.95 356
13558.05 317
13559.15 327
13560.25 389
13561.35 370
13562.45 347
13563.55 330
13564.65 317
13565.75 361
13566.85 351
13567.96 380
13569.06 352
13570.16 306
13571.26 322
13572.36 340
13573.46 331
13574.56 282
13575.66 312
13576.76 339
13577.86 335
13578.96 333
13580.06 364
13581.16 356
13582.27 324
13583.37 317
13584.47 335
13585.57 329
13586.67 311
13587.77 344
13588.87 339
13589.97 315
13591.08 359
13592.18 333
13593.28 328
13594.38 285
13595.48 313
13596.58 277
13597.68 327
13598.79 333
13599.89 347
13600.99 324
13602.09 318
13603.19 341
13604.30 340
13605.40 311
13606.50 289
13607.60 336
13608.70 326
13609.81 348
13610.91 357
13612.01 308
13613.11 303
13614.21 352
13615.32 321
13616.42 300
13617.52 327
13618.62 356
13619.73 298
13620.83 357
13621.93 373
13623.03 300
13624.14 298
13625.24 301
13626.34 296
13627.45 304
13628.55 297
13629.65 331
13630.75 320
13631.86 319
13632.96 329
13634.06 288
13635.17 302
13636.27 305
13637.37 306
13638.48 325
13639.58 309
13640.68 335
13641.79 313
13642.89 295
13643.99 314
13645.10 303
13646.20 288
13647.30 301
13648.41 269
13649.51 282
13650.62 313
13651.72 301
13652.82 290
13653.93 276
13655.03 283
13656.14 323
13657.24 286
13658.34 312
13659.45 277
13660.55 275
13661.66 284
13662.76 311
13663.87 309
13664.97 276
13666.07 278
13667.18 330
13668.28 253
13669.39 294
13670.49 330
13671.60 273
13672.70 269
13673.81 258
13674.91 277
13676.02 316
13677.12 281
13678.23 274
13679.33 281
13680.44 291
13681.54 330
13682.65 291
13683.75 305
13684.86 264
13685.96 328
13687.07 263
13688.17 244
13689.28 261
13690.38 254
13691.49 290
13692.59 278
13693.70 314
13694.80 330
13695.91 303
13697.02 297
13698.12 300
13699.23 266
13700.33 311
13701.44 303
13702.55 289
13703.65 280
13704.76 275
13705.86 279
13706.97 313
13708.08 327
13709.18 274
13710.29 310
13711.39 317
13712.50 302
13713.61 349
13714.71 309
13715.82 315
13716.93 335
13718.03 322
13719.14 298
13720.25 292
13721.35 320
13722.46 317
13723.57 311
13724.67 362
13725.78 372
13726.89 366
13727.99 343
13729.10 315
13730.21 327
13731.31 348
13732.42 361
13733.53 349
13734.64 337
13735.74 329
13736.85 337
13737.96 336
13739.07 341
13740.17 362
13741.28 341
13742.39 388
13743.50 358
13744.60 389
13745.71 402
13746.82 393
13747.93 345
13749.03 368
13750.14 351
13751.25 365
13752.36 376
13753.47 367
13754.57 420
13755.68 405
13756.79 448
13757.90 435
13759.01 452
13760.11 423
13761.22 453
13762.33 437
13763.44 421
13764.55 437
13765.66 432
13766.76 424
13767.87 462
13768.98 448
13770.09 462
13771.20 490
13772.31 462
13773.42 509
13774.53 534
13775.63 535
13776.74 535
13777.85 609
13778.96 636
13780.07 637
13781.18 676
13782.29 630
13783.40 596
13784.51 614
13785.62 653
13786.73 594
13787.83 545
13788.94 512
13790.05 508
13791.16 480
13792.27 487
13793.38 447
13794.49 368
13795.60 448
13796.71 407
13797.82 423
13798.93 425
13800.04 384
13801.15 371
13802.26 397
13803.37 403
13804.48 421
13805.59 411
13806.70 373
13807.81 373
13808.92 352
13810.03 352
13811.14 356
13812.25 370
13813.36 373
13814.47 363
13815.58 381
13816.69 348
13817.80 358
13818.91 375
13820.03 397
13821.14 358
13822.25 386
13823.36 366
13824.47 368
13825.58 348
13826.69 333
13827.80 353
13828.91 310
13830.02 333
13831.13 362
13832.25 347
13833.36 347
13834.47 341
13835.58 352
13836.69 330
13837.80 333
13838.91 344
13840.02 301
13841.14 367
13842.25 323
13843.36 361
13844.47 341
13845.58 345
13846.69 328
13847.81 350
13848.92 340
13850.03 304
13851.14 298
13852.25 326
13853.37 318
13854.48 313
13855.59 343
13856.70 331
13857.81 313
13858.93 339
13860.04 400
13861.15 378
13862.26 365
13863.38 339
13864.49 352
13865.60 350
13866.71 367
13867.83 323
13868.94 362
13870.05 357
13871.16 386
13872.28 328
13873.39 376
13874.50 361
13875.61 376
13876.73 374
13877.84 369
13878.95 377
13880.07 393
13881.18 342
13882.29 364
13883.41 360
13884.52 329
13885.63 348
13886.75 345
13887.86 310
13888.97 344
13890.09 335
13891.20 349
13892.31 340
13893.43 350
13894.54 340
13895.65 312
13896.77 363
13897.88 351
13899.00 311
13900.11 335
13901.22 336
13902.34 316
13903.45 373
13904.57 306
13905.68 317
13906.79 328
13907.91 327
13909.02 335
13910.14 316
13911.25 339
13912.37 342
13913.48 352
13914.59 327
13915.71 326
13916.82 336
13917.94 354
13919.05 291
13920.17 291
13921.28 302
13922.40 312
13923.51 307
13924.63 328
13925.74 282
13926.86 340
13927.97 323
13929.09 310
13930.20 265
13931.32 312
13932.43 287
13933.55 282
13934.66 289
13935.78 321
13936.89 341
13938.01 346
13939.12 312
13940.24 333
13941.35 295
13942.47 310
13943.59 294
13944.70 324
13945.82 325
13946.93 319
13948.05 319
13949.16 287
13950.28 322
13951.40 306
13952.51 321
13953.63 312
13954.74 316
13955.86 307
13956.98 323
13958.09 318
13959.21 319
13960.33 346
13961.44 317
13962.56 350
13963.67 317
13964.79 300
13965.91 321
13967.02 286
13968.14 291
13969.26 284
13970.37 284
13971.49 271
13972.61 301
13973.72 284
13974.84 316
13975.96 277
13977.08 312
13978.19 284
13979.31 327
13980.43 300
13981.54 283
13982.66 304
13983.78 309
13984.90 332
13986.01 319
13987.13 290
13988.25 316
13989.37 328
13990.48 312
13991.60 314
13992.72 314
13993.84 318
13994.95 297
13996.07 314
13997.19 330
13998.31 293
13999.42 322
14000.54 276
14001.66 274
14002.78 272
14003.90 290
14005.01 290
14006.13 322
14007.25 300
14008.37 264
14009.49 254
14010.61 263
14011.72 331
14012.84 296
14013.96 273
14015.08 279
14016.20 287
14017.32 296
14018.43 349
14019.55 289
14020.67 360
14021.79 334
14022.91 302
14024.03 315
14025.15 312
14026.27 313
14027.39 340
14028.50 345
14029.62 347
14030.74 321
14031.86 321
14032.98 342
14034.10 385
14035.22 325
14036.34 315
14037.46 341
14038.58 361
14039.70 288
14040.82 266
14041.94 313
14043.06 330
14044.18 301
14045.30 249
14046.41 297
14047.53 293
14048.65 318
14049.77 293
14050.89 249
14052.01 287
14053.13 298
14054.25 308
14055.37 314
14056.49 276
14057.61 295
14058.74 257
14059.86 320
14060.98 277
14062.10 320
14063.22 245
14064.34 269
14065.46 297
14066.58 261
14067.70 299
14068.82 340
14069.94 307
14071.06 319
14072.18 256
14073.30 279
14074.42 313
14075.54 297
14076.66 303
14077.79 310
14078.91 302
14080.03 362
14081.15 340
14082.27 308
14083.39 266
14084.51 319
14085.63 341
14086.76 320
14087.88 319
14089.00 310
14090.12 313
14091.24 362
14092.36 338
14093.48 344
14094.61 324
14095.73 316
14096.85 342
14097.97 379
14099.09 366
14100.22 324
14101.34 358
14102.46 367
14103.58 358
14104.70 376
14105.83 391
14106.95 404
14108.07 354
14109.19 375
14110.31 380
14111.44 362
14112.56 393
14113.68 327
14114.80 294
14115.93 314
14117.05 329
14118.17 329
14119.29 311
14120.42 290
14121.54 297
14122.66 329
14123.79 319
14124.91 284
14126.03 269
14127.15 295
14128.28 314
14129.40 301
14130.52 251
14131.65 254
14132.77 269
14133.89 272
14135.02 260
14136.14 267
14137.26 274
14138.39 275
14139.51 280
14140.63 290
14141.76 256
14142.88 245
14144.00 265
14145.13 269
14146.25 272
14147.38 289
14148.50 280
14149.62 275
14150.75 267
14151.87 245
14152.99 251
14154.12 265
14155.24 272
14156.37 267
14157.49 297
14158.62 270
14159.74 270
14160.86 269
14161.99 250
14163.11 274
14164.24 264
14165.36 292
14166.49 281
14167.61 262
14168.74 297
14169.86 264
14170.99 276
14172.11 262
14173.23 265
14174.36 242
14175.48 250
14176.61 236
14177.73 277
14178.86 257
14179.98 280
14181.11 266
14182.23 248
14183.36 272
14184.49 280
14185.61 283
14186.74 248
14187.86 263
14188.99 254
14190.11 226
14191.24 242
14192.36 246
14193.49 242
14194.61 242
14195.74 241
14196.87 292
14197.99 245
14199.12 255
14200.24 244
14201.37 259
14202.50 273
14203.62 312
14204.75 251
14205.87 234
14207.00 228
14208.13 230
14209.25 235
14210.38 245
14211.50 259
14212.63 241
14213.76 251
14214.88 233
14216.01 233
14217.14 252
14218.26 216
14219.39 211
14220.52 233
14221.64 215
14222.77 237
14223.90 224
14225.02 265
14226.15 250
14227.28 232
14228.41 202
14229.53 216
14230.66 235
14231.79 245
14232.91 245
14234.04 211
14235.17 224
14236.30 255
14237.42 260
14238.55 251
14239.68 235
14240.81 236
14241.93 279
14243.06 238
14244.19 221
14245.32 233
14246.44 268
14247.57 239
14248.70 217
14249.83 236
14250.95 257
14252.08 214
14253.21 229
14254.34 213
14255.47 224
14256.59 199
14257.72 220
14258.85 213
14259.98 235
14261.11 222
14262.24 208
14263.36 217
14264.49 211
14265.62 223
14266.75 212
14267.88 249
14269.01 229
14270.14 241
14271.26 206
14272.39 206
14273.52 190
14274.65 223
14275.78 236
14276.91 197
14278.04 242
14279.17 239
14280.30 223
14281.42 293
14282.55 248
14283.68 220
14284.81 211
14285.94 222
14287.07 210
14288.20 239
14289.33 197
14290.46 217
14291.59 192
14292.72 211
14293.85 229
14294.98 221
14296.11 212
14297.24 247
14298.37 258
14299.50 208
14300.63 185
14301.76 213
14302.89 227
14304.02 190
14305.15 206
14306.28 222
14307.41 218
14308.54 208
14309.67 194
14310.80 208
14311.93 203
14313.06 224
14314.19 217
14315.32 210
14316.45 239
14317.58 243
14318.71 206
14319.84 205
14320.97 184
14322.10 201
14323.23 220
14324.36 199
14325.49 209
14326.63 198
14327.76 233
14328.89 228
14330.02 192
14331.15 183
14332.28 208
14333.41 201
14334.54 204
14335.67 192
14336.81 225
14337.94 188
14339.07 198
14340.20 201
14341.33 189
14342.46 173
14343.59 176
14344.73 221
14345.86 199
14346.99 170
14348.12 176
14349.25 187
14350.38 227
14351.52 225
14352.65 172
14353.78 195
14354.91 176
14356.04 199
14357.18 170
14358.31 191
14359.44 170
14360.57 226
14361.71 189
14362.84 215
14363.97 184
14365.10 218
14366.24 209
14367.37 195
14368.50 189
14369.63 184
14370.77 162
14371.90 190
14373.03 210
14374.16 202
14375.30 192
14376.43 169
14377.56 174
14378.70 229
14379.83 207
14380.96 181
14382.09 236
14383.23 198
14384.36 196
14385.49 173
14386.63 163
14387.76 188
14388.89 186
14390.03 193
14391.16 197
14392.29 211
14393.43 195
14394.56 193
14395.70 209
14396.83 232
14397.96 191
14399.10 224
14400.23 213
14401.36 199
14402.50 177
14403.63 199
14404.77 168
14405.90 185
14407.03 201
14408.17 194
14409.30 204
14410.44 230
14411.57 192
14412.71 206
14413.84 167
14414.97 168
14416.11 179
14417.24 198
14418.38 176
14419.51 211
14420.65 192
14421.78 182
14422.92 187
14424.05 184
14425.19 189
14426.32 190
14427.46 185
14428.59 193
14429.73 172
14430.86 187
14432.00 177
14433.13 208
14434.27 204
14435.40 218
14436.54 182
14437.67 181
14438.81 192
14439.94 200
14441.08 199
14442.21 224
14443.35 199
14444.48 212
14445.62 187
14446.76 154
14447.89 199
14449.03 211
14450.16 249
14451.30 241
14452.43 208
14453.57 204
14454.71 195
14455.84 202
14456.98 232
14458.11 214
14459.25 184
14460.39 199
14461.52 177
14462.66 220
14463.80 196
14464.93 204
14466.07 217
14467.20 191
14468.34 204
14469.48 205
14470.61 231
14471.75 220
14472.89 218
14474.02 197
14475.16 192
14476.30 213
14477.43 216
14478.57 201
14479.71 203
14480.85 218
14481.98 211
14483.12 211
14484.26 233
14485.39 227
14486.53 206
14487.67 219
14488.81 247
14489.94 214
14491.08 233
14492.22 224
14493.36 226
14494.49 201
14495.63 196
14496.77 197
14497.91 191
14499.04 200
14500.18 178
14501.32 184
14502.46 201
14503.59 200
14504.73 198
14505.87 170
14507.01 192
14508.15 205
14509.28 219
14510.42 213
14511.56 222
14512.70 200
14513.84 171
14514.98 164
14516.11 185
14517.25 182
14518.39 198
14519.53 195
14520.67 169
14521.81 197
14522.95 222
14524.08 218
14525.22 189
14526.36 215
14527.50 226
14528.64 201
14529.78 176
14530.92 190
14532.06 188
14533.20 196
14534.33 195
14535.47 205
14536.61 180
14537.75 161
14538.89 201
14540.03 172
14541.17 182
14542.31 163
14543.45 196
14544.59 193
14545.73 173
14546.87 176
14548.01 196
14549.15 171
14550.29 220
14551.43 179
14552.57 190
14553.71 191
14554.85 178
14555.99 194
14557.13 178
14558.27 177
14559.41 168
14560.55 197
14561.69 170
14562.83 179
14563.97 196
14565.11 187
14566.25 193
14567.39 213
14568.53 176
14569.67 177
14570.81 164
14571.95 204
14573.09 203
14574.23 193
14575.37 196
14576.51 203
14577.65 186
14578.79 210
14579.94 215
14581.08 223
14582.22 201
14583.36 191
14584.50 220
14585.64 222
14586.78 205
14587.92 204
14589.06 208
14590.21 207
14591.35 215
14592.49 207
14593.63 212
14594.77 226
14595.91 194
14597.05 209
14598.20 201
14599.34 222
14600.48 226
14601.62 200
14602.76 199
14603.90 207
14605.05 190
14606.19 230
14607.33 239
14608.47 183
14609.61 176
14610.76 221
14611.90 220
14613.04 187
14614.18 200
14615.32 187
14616.47 223
14617.61 174
14618.75 236
14619.89 204
14621.04 199
14622.18 195
14623.32 207
14624.46 184
14625.61 219
14626.75 210
14627.89 237
14629.04 247
14630.18 225
14631.32 201
14632.46 222
14633.61 240
14634.75 220
14635.89 224
14637.04 275
14638.18 253
14639.32 239
14640.47 245
14641.61 266
14642.75 235
14643.90 253
14645.04 241
14646.18 263
14647.33 247
14648.47 246
14649.61 251
14650.76 233
14651.90 232
14653.05 215
14654.19 229
14655.33 196
14656.48 194
14657.62 197
14658.76 220
14659.91 248
14661.05 191
14662.20 213
14663.34 209
14664.49 201
14665.63 239
14666.77 201
14667.92 200
14669.06 204
14670.21 213
14671.35 210
14672.50 196
14673.64 213
14674.79 203
14675.93 215
14677.07 191
14678.22 198
14679.36 226
14680.51 216
14681.65 194
14682.80 208
14683.94 209
14685.09 194
14686.23 183
14687.38 179
14688.52 176
14689.67 199
14690.81 204
14691.96 189
14693.10 197
14694.25 158
14695.40 180
14696.54 202
14697.69 175
14698.83 170
14699.98 142
14701.12 184
14702.27 215
14703.41 174
14704.56 157
14705.71 175
14706.85 183
14708.00 189
14709.14 182
14710.29 181
14711.44 195
14712.58 202
14713.73 188
14714.87 188
14716.02 168
14717.17 195
14718.31 187
14719.46 205
14720.61 173
14721.75 201
14722.90 190
14724.05 194
14725.19 170
14726.34 247
14727.49 199
14728.63 197
14729.78 193
14730.93 178
14732.07 197
14733.22 179
14734.37 182
14735.51 193
14736.66 178
14737.81 198
14738.95 174
14740.10 203
14741.25 180
14742.40 167
14743.54 179
14744.69 185
14745.84 181
14746.99 196
14748.13 184
14749.28 181
14750.43 203
14751.58 249
14752.72 171
14753.87 220
14755.02 233
14756.17 231
14757.31 183
14758.46 205
14759.61 192
14760.76 189
14761.91 192
14763.05 213
14764.20 224
14765.35 230
14766.50 183
14767.65 202
14768.80 196
14769.94 222
14771.09 199
14772.24 203
14773.39 177
14774.54 183
14775.69 205
14776.83 185
14777.98 175
14779.13 195
14780.28 191
14781.43 229
14782.58 232
14783.73 221
14784.88 195
14786.03 196
14787.17 197
14788.32 215
14789.47 204
14790.62 183
14791.77 212
14792.92 180
14794.07 178
14795.22 176
14796.37 185
14797.52 216
14798.67 206
14799.82 231
14800.97 232
14802.12 242
14803.26 210
14804.41 223
14805.56 227
14806.71 224
14807.86 220
14809.01 226
14810.16 194
14811.31 211
14812.46 193
14813.61 196
14814.76 186
14815.91 208
14817.06 239
14818.21 248
14819.36 231
14820.51 251
14821.66 251
14822.82 240
14823.97 211
14825.12 207
14826.27 170
14827.42 165
14828.57 212
14829.72 216
14830.87 183
14832.02 205
14833.17 219
14834.32 178
14835.47 197
14836.62 185
14837.77 190
14838.93 180
14840.08 193
14841.23 168
14842.38 156
14843.53 176
14844.68 175
14845.83 191
14846.98 187
14848.14 187
14849.29 200
14850.44 178
14851.59 169
14852.74 157
14853.89 173
14855.04 172
14856.20 177
14857.35 165
14858.50 172
14859.65 193
14860.80 185
14861.96 156
14863.11 166
14864.26 152
14865.41 184
14866.56 184
14867.72 150
14868.87 159
14870.02 174
14871.17 171
14872.32 166
14873.48 184
14874.63 186
14875.78 193
14876.93 162
14878.09 171
14879.24 171
14880.39 192
14881.54 189
14882.70 178
14883.85 141
14885.00 154
14886.16 168
14887.31 173
14888.46 201
14889.61 182
14890.77 177
14891.92 169
14893.07 155
14894.23 164
14895.38 174
14896.53 147
14897.69 156
14898.84 204
14899.99 184
14901.15 176
14902.30 157
14903.45 165
14904.61 181
14905.76 170
14906.91 183
14908.07 145
14909.22 174
14910.38 172
14911.53 168
14912.68 191
14913.84 160
14914.99 165
14916.15 175
14917.30 162
14918.45 168
14919.61 174
14920.76 178
14921.92 167
14923.07 191
14924.22 169
14925.38 160
14926.53 180
14927.69 134
14928.84 146
14930.00 144
14931.15 166
14932.31 167
14933.46 164
14934.62 206
14935.77 170
14936.93 169
14938.08 113
14939.24 173
14940.39 160
14941.55 162
14942.70 157
14943.86 155
14945.01 192
14946.17 165
14947.32 144
14948.48 167
14949.63 168
14950.79 153
14951.94 158
14953.10 151
14954.25 146
14955.41 167
14956.56 150
14957.72 132
14958.88 157
14960.03 176
14961.19 183
14962.34 184
14963.50 183
14964.65 179
14965.81 179
14966.97 181
14968.12 165
14969.28 145
14970.43 152
14971.59 157
14972.75 162
14973.90 136
14975.06 161
14976.22 170
14977.37 163
14978.53 160
14979.69 176
14980.84 156
14982.00 151
14983.16 125
14984.31 156
14985.47 147
14986.63 182
14987.78 148
14988.94 188
14990.10 149
14991.25 185
14992.41 173
14993.57 171
14994.72 139
14995.88 141
14997.04 166
14998.20 163
14999.35 161
15000.51 200
15001.67 192
15002.82 186
15003.98 146
15005.14 176
15006.30 145
15007.45 148
15008.61 150
15009.77 132
15010.93 154
15012.09 179
15013.24 184
15014.40 168
15015.56 147
15016.72 180
15017.87 197
15019.03 165
15020.19 164
15021.35 153
15022.51 133
15023.67 140
15024.82 148
15025.98 145
15027.14 142
15028.30 164
15029.46 145
15030.62 148
15031.77 127
15032.93 152
15034.09 143
15035.25 139
15036.41 143
15037.57 140
15038.73 123
15039.88 160
15041.04 144
15042.20 131
15043.36 134
15044.52 144
15045.68 151
15046.84 120
15048.00 135
15049.16 161
15050.32 118
15051.47 146
15052.63 152
15053.79 153
15054.95 155
15056.11 161
15057.27 150
15058.43 174
15059.59 159
15060.75 130
15061.91 148
15063.07 142
15064.23 144
15065.39 124
15066.55 133
15067.71 156
15068.87 154
15070.03 135
15071.19 129
15072.35 146
15073.51 148
15074.67 159
15075.83 132
15076.99 166
15078.15 139
15079.31 148
15080.47 146
15081.63 141
15082.79 138
15083.95 136
15085.11 138
15086.27 140
15087.43 142
15088.59 163
15089.76 155
15090.92 123
15092.08 165
15093.24 134
15094.40 135
15095.56 139
15096.72 150
15097.88 145
15099.04 141
15100.20 155
15101.37 130
15102.53 128
15103.69 164
15104.85 145
15106.01 145
15107.17 140
15108.33 126
15109.50 144
15110.66 164
15111.82 139
15112.98 153
15114.14 143
15115.30 141
15116.47 141
15117.63 129
15118.79 133
15119.95 152
15121.11 156
15122.27 173
15123.44 176
15124.60 154
15125.76 129
15126.92 152
15128.09 162
15129.25 137
15130.41 136
15131.57 118
15132.73 142
15133.90 133
15135.06 151
15136.22 144
15137.38 169
15138.55 171
15139.71 154
15140.87 157
15142.04 150
15143.20 146
15144.36 144
15145.52 162
15146.69 154
15147.85 128
15149.01 133
15150.18 143
15151.34 139
15152.50 159
15153.67 140
15154.83 157
15155.99 125
15157.16 154
15158.32 133
15159.48 154
15160.65 155
15161.81 142
15162.97 146
15164.14 152
15165.30 156
15166.46 120
15167.63 128
15168.79 173
15169.95 144
15171.12 126
15172.28 181
15173.45 162
15174.61 161
15175.77 137
15176.94 149
15178.10 140
15179.27 131
15180.43 160
15181.60 148
15182.76 166
15183.92 136
15185.09 135
15186.25 159
15187.42 171
15188.58 165
15189.75 140
15190.91 151
15192.08 146
15193.24 170
15194.41 140
15195.57 171
15196.74 158
15197.90 154
15199.07 160
15200.23 144
15201.40 144
15202.56 178
15203.73 145
15204.89 188
15206.06 162
15207.22 150
15208.39 158
15209.55 156
15210.72 165
15211.88 140
15213.05 168
15214.21 152
15215.38 155
15216.54 167
15217.71 162
15218.88 182
15220.04 169
15221.21 152
15222.37 155
15223.54 162
15224.71 165
15225.87 180
15227.04 147
15228.20 158
15229.37 161
15230.54 157
15231.70 168
15232.87 171
15234.03 186
15235.20 151
15236.37 190
15237.53 158
15238.70 185
15239.87 181
15241.03 183
15242.20 157
15243.37 147
15244.53 177
15245.70 174
15246.87 146
15248.03 183
15249.20 173
15250.37 148
15251.53 184
15252.70 132
15253.87 151
15255.04 147
15256.20 142
15257.37 174
15258.54 153
15259.70 148
15260.87 134
15262.04 144
15263.21 152
15264.37 156
15265.54 143
15266.71 136
15267.88 170
15269.04 153
15270.21 145
15271.38 118
15272.55 127
15273.72 138
15274.88 153
15276.05 159
15277.22 123
15278.39 127
15279.56 160
15280.72 183
15281.89 170
15283.06 163
15284.23 178
15285.40 153
15286.56 142
15287.73 167
15288.90 163
15290.07 167
15291.24 127
15292.41 148
15293.58 140
15294.74 136
15295.91 170
15297.08 162
15298.25 121
15299.42 158
15300.59 169
15301.76 168
15302.93 156
15304.09 149
15305.26 158
15306.43 142
15307.60 145
15308.77 144
15309.94 160
15311.11 145
15312.28 161
15313.45 141
15314.62 123
15315.79 154
15316.96 134
15318.13 146
15319.30 129
15320.46 132
15321.63 129
15322.80 163
15323.97 172
15325.14 199
15326.31 170
15327.48 160
15328.65 169
15329.82 167
15330.99 147
15332.16 165
15333.33 123
15334.50 123
15335.67 104
15336.84 130
15338.01 135
15339.18 140
15340.36 170
15341.53 153
15342.70 157
15343.87 145
15345.04 138
15346.21 152
15347.38 148
15348.55 177
15349.72 144
15350.89 142
15352.06 153
15353.23 160
15354.40 154
15355.57 148
15356.75 154
15357.92 138
15359.09 137
15360.26 159
15361.43 156
15362.60 134
15363.77 145
15364.94 138
15366.11 158
15367.29 145
15368.46 167
15369.63 182
15370.80 135
15371.97 155
15373.14 125
15374.32 153
15375.49 182
15376.66 140
15377.83 144
15379.00 158
15380.17 154
15381.35 162
15382.52 158
15383.69 147
15384.86 147
15386.03 144
15387.21 173
15388.38 144
15389.55 159
15390.72 138
15391.90 150
15393.07 130
15394.24 165
15395.41 130
15396.59 176
15397.76 144
15398.93 153
15400.10 140
15401.28 178
15402.45 164
15403.62 157
15404.79 142
15405.97 133
15407.14 146
15408.31 161
15409.49 185
15410.66 180
15411.83 170
15413.01 166
15414.18 141
15415.35 157
15416.53 140
15417.70 149
15418.87 132
15420.05 108
15421.22 130
15422.39 157
15423.57 152
15424.74 168
15425.91 145
15427.09 122
15428.26 141
15429.43 116
15430.61 128
15431.78 153
15432.96 137
15434.13 155
15435.30 152
15436.48 163
15437.65 160
15438.83 151
15440.00 135
15441.17 141
15442.35 169
15443.52 134
15444.70 124
15445.87 146
15447.05 125
15448.22 147
15449.40 156
15450.57 156
15451.75 149
15452.92 135
15454.09 152
15455.27 145
15456.44 159
15457.62 155
15458.79 145
15459.97 151
15461.14 158
15462.32 123
15463.49 140
15464.67 154
15465.84 137
15467.02 147
15468.19 185
15469.37 152
15470.55 126
15471.72 124
15472.90 124
15474.07 137
15475.25 132
15476.42 157
15477.60 143
15478.77 140
15479.95 149
15481.13 140
15482.30 155
15483.48 125
15484.65 142
15485.83 156
15487.00 142
15488.18 127
15489.36 128
15490.53 162
15491.71 161
15492.89 164
15494.06 142
15495.24 141
15496.41 171
15497.59 140
15498.77 162
15499.94 140
15501.12 151
15502.30 115
15503.47 146
15504.65 156
15505.83 142
15507.00 164
15508.18 157
15509.36 152
15510.53 139
15511.71 130
15512.89 109
15514.06 124
15515.24 140
15516.42 147
15517.60 143
15518.77 154
15519.95 162
15521.13 150
15522.30 140
15523.48 151
15524.66 131
15525.84 136
15527.01 141
15528.19 159
15529.37 160
15530.55 145
15531.73 147
15532.90 142
15534.08 157
15535.26 150
15536.44 151
15537.61 159
15538.79 164
15539.97 136
15541.15 123
15542.33 134
15543.50 174
15544.68 141
15545.86 158
15547.04 160
15548.22 141
15549.40 141
15550.57 139
15551.75 164
15552.93 150
15554.11 163
15555.29 188
15556.47 170
15557.65 155
15558.82 179
15560.00 182
15561.18 170
15562.36 143
15563.54 139
15564.72 183
15565.90 173
15567.08 158
15568.26 140
15569.43 152
15570.61 151
15571.79 147
15572.97 158
15574.15 161
15575.33 154
15576.51 166
15577.69 176
15578.87 162
15580.05 177
15581.23 182
15582.41 190
15583.59 150
15584.77 144
15585.95 173
15587.13 179
15588.31 135
15589.49 162
15590.67 153
15591.85 151
15593.03 179
15594.21 150
15595.39 139
15596.57 170
15597.75 184
15598.93 188
15600.11 143
15601.29 129
15602.47 139
15603.65 169
15604.83 194
15606.01 122
15607.19 144
15608.37 163
15609.55 175
15610.73 160
15611.91 181
15613.09 153
15614.27 191
15615.45 176
15616.64 163
15617.82 169
15619.00 176
15620.18 152
15621.36 180
15622.54 206
15623.72 204
15624.90 218
15626.08 170
15627.27 205
15628.45 174
15629.63 195
15630.81 202
15631.99 176
15633.17 179
15634.35 182
15635.54 187
15636.72 165
15637.90 171
15639.08 168
15640.26 194
15641.45 191
15642.63 199
15643.81 204
15644.99 202
15646.17 202
15647.36 218
15648.54 196
15649.72 179
15650.90 203
15652.08 203
15653.27 205
15654.45 194
15655.63 227
15656.81 238
15658.00 194
15659.18 201
15660.36 223
15661.54 191
15662.73 195
15663.91 200
15665.09 201
15666.27 221
15667.46 213
15668.64 233
15669.82 208
15671.01 223
15672.19 240
15673.37 235
15674.56 228
15675.74 230
15676.92 222
15678.10 230
15679.29 221
15680.47 214
15681.65 203
15682.84 225
15684.02 194
15685.21 195
15686.39 203
15687.57 185
15688.76 185
15689.94 189
15691.12 192
15692.31 203
15693.49 183
15694.67 197
15695.86 174
15697.04 181
15698.23 187
15699.41 187
15700.59 187
15701.78 176
15702.96 170
15704.15 193
15705.33 193
15706.52 223
15707.70 208
15708.88 195
15710.07 196
15711.25 187
15712.44 171
15713.62 220
15714.81 196
15715.99 209
15717.18 219
15718.36 180
15719.55 175
15720.73 198
15721.92 223
15723.10 258
15724.29 195
15725.47 199
15726.66 187
15727.84 206
15729.03 219
15730.21 207
15731.40 237
15732.58 223
15733.77 188
15734.95 225
15736.14 224
15737.32 191
15738.51 206
15739.69 202
15740.88 200
15742.07 206
15743.25 189
15744.44 175
15745.62 180
15746.81 198
15747.99 223
15749.18 189
15750.37 195
15751.55 234
15752.74 224
15753.93 203
15755.11 201
15756.30 235
15757.48 215
15758.67 206
15759.86 206
15761.04 181
15762.23 205
15763.42 252
15764.60 240
15765.79 218
15766.98 215
15768.16 221
15769.35 217
15770.54 209
15771.72 221
15772.91 203
15774.10 194
15775.28 197
15776.47 181
15777.66 193
15778.84 181
15780.03 186
15781.22 217
15782.41 209
15783.59 201
15784.78 163
15785.97 188
15787.15 200
15788.34 179
15789.53 183
15790.72 210
15791.90 211
15793.09 192
15794.28 208
15795.47 214
15796.65 225
15797.84 186
15799.03 211
15800.22 189
15801.41 165
15802.59 196
15803.78 194
15804.97 181
15806.16 189
15807.35 162
15808.53 155
15809.72 179
15810.91 188
15812.10 150
15813.29 135
15814.48 159
15815.66 207
15816.85 189
15818.04 188
15819.23 190
15820.42 188
15821.61 165
15822.80 155
15823.98 185
15825.17 157
15826.36 159
15827.55 196
15828.74 166
15829.93 208
15831.12 206
15832.31 178
15833.50 218
15834.69 179
15835.87 187
15837.06 193
15838.25 186
15839.44 170
15840.63 175
15841.82 144
15843.01 199
15844.20 182
15845.39 176
15846.58 151
15847.77 134
15848.96 138
15850.15 185
15851.34 164
15852.53 147
15853.72 156
15854.91 178
15856.10 200
15857.29 181
15858.48 146
15859.67 194
15860.86 192
15862.05 169
15863.24 156
15864.43 172
15865.62 200
15866.81 169
15868.00 155
15869.19 145
15870.38 166
15871.57 169
15872.76 189
15873.95 158
15875.14 161
15876.33 166
15877.52 175
15878.72 176
15879.91 126
15881.10 138
15882.29 199
15883.48 179
15884.67 175
15885.86 175
15887.05 181
15888.24 207
15889.43 167
15890.63 199
15891.82 159
15893.01 185
15894.20 186
15895.39 160
15896.58 149
15897.77 160
15898.97 147
15900.16 178
15901.35 179
15902.54 150
15903.73 161
15904.92 170
15906.12 185
15907.31 172
15908.50 189
15909.69 184
15910.88 189
15912.08 171
15913.27 160
15914.46 168
15915.65 198
15916.85 188
15918.04 163
15919.23 147
15920.42 181
15921.61 158
15922.81 189
15924.00 191
15925.19 187
15926.38 195
15927.58 162
15928.77 175
15929.96 151
15931.16 163
15932.35 157
15933.54 204
15934.73 188
15935.93 168
15937.12 175
15938.31 157
15939.51 158
15940.70 142
15941.89 178
15943.09 193
15944.28 153
15945.47 148
15946.67 152
15947.86 182
15949.05 181
15950.25 158
15951.44 187
15952.63 181
15953.83 165
15955.02 159
15956.21 158
15957.41 165
15958.60 137
15959.80 169
15960.99 117
15962.18 132
15963.38 135
15964.57 141
15965.77 143
15966.96 159
15968.15 170
15969.35 157
15970.54 162
15971.74 152
15972.93 165
15974.13 163
15975.32 166
15976.51 129
15977.71 151
15978.90 152
15980.10 163
15981.29 148
15982.49 143
15983.68 130
15984.88 155
15986.07 163
15987.27 144
15988.46 153
15989.66 132
15990.85 130
15992.05 141
15993.24 148
15994.44 131
15995.63 157
15996.83 133
15998.02 149
15999.22 125
16000.41 128
16001.61 126
16002.80 143
16004.00 145
16005.20 161
16006.39 138
16007.59 133
16008.78 129
16009.98 135
16011.17 121
16012.37 166
16013.57 166
16014.76 142
16015.96 144
16017.15 140
16018.35 146
16019.55 141
16020.74 144
16021.94 146
16023.13 132
16024.33 138
16025.53 152
16026.72 160
16027.92 135
16029.12 169
16030.31 161
16031.51 154
16032.71 153
16033.90 142
16035.10 148
16036.30 153
16037.49 141
16038.69 155
16039.89 119
16041.08 138
16042.28 167
16043.48 148
16044.67 148
16045.87 145
16047.07 147
16048.27 149
16049.46 130
16050.66 149
16051.86 165
16053.06 141
16054.25 143
16055.45 151
16056.65 134
16057.84 148
16059.04 144
16060.24 154
16061.44 135
16062.64 131
16063.83 151
16065.03 145
16066.23 149
16067.43 132
16068.62 136
16069.82 150
16071.02 151
16072.22 146
16073.42 126
16074.62 149
16075.81 163
16077.01 131
16078.21 136
16079.41 133
16080.61 157
16081.81 142
16083.00 136
16084.20 137
16085.40 137
16086.60 156
16087.80 135
16089.00 131
16090.20 143
16091.39 137
16092.59 167
16093.79 150
16094.99 127
16096.19 147
16097.39 171
16098.59 161
16099.79 120
16100.99 125
16102.19 139
16103.38 146
16104.58 144
16105.78 141
16106.98 112
16108.18 157
16109.38 160
16110.58 128
16111.78 154
16112.98 137
16114.18 171
16115.38 145
16116.58 131
16117.78 127
16118.98 109
16120.18 142
16121.38 127
16122.58 131
16123.78 124
16124.98 154
16126.18 137
16127.38 139
16128.58 155
16129.78 117
16130.98 145
16132.18 129
16133.38 124
16134.58 119
16135.78 129
16136.98 138
16138.18 140
16139.38 155
16140.58 118
16141.78 150
16142.98 142
16144.19 141
16145.39 139
16146.59 131
16147.79 113
16148.99 149
16150.19 117
16151.39 125
16152.59 129
16153.79 133
16154.99 144
16156.20 128
16157.40 126
16158.60 118
16159.80 120
16161.00 119
16162.20 129
16163.40 147
16164.61 149
16165.81 113
16167.01 115
16168.21 115
16169.41 128
16170.61 106
16171.82 133
16173.02 130
16174.22 122
16175.42 129
16176.62 103
16177.82 144
16179.03 155
16180.23 141
16181.43 133
16182.63 149
16183.84 127
16185.04 149
16186.24 150
16187.44 126
16188.65 140
16189.85 130
16191.05 149
16192.25 165
16193.46 126
16194.66 144
16195.86 156
16197.06 117
16198.27 117
16199.47 116
16200.67 165
16201.87 113
16203.08 116
16204.28 127
16205.48 129
16206.69 111
16207.89 131
16209.09 112
16210.30 118
16211.50 113
16212.70 140
16213.91 156
16215.11 129
16216.31 142
16217.52 133
16218.72 135
16219.92 131
16221.13 126
16222.33 140
16223.53 142
16224.74 142
16225.94 123
16227.15 104
16228.35 139
16229.55 148
16230.76 141
16231.96 127
16233.17 138
16234.37 119
16235.57 120
16236.78 144
16237.98 142
16239.19 135
16240.39 103
16241.60 130
16242.80 148
16244.00 150
16245.21 167
16246.41 160
16247.62 155
16248.82 166
16250.03 157
16251.23 141
16252.44 135
16253.64 140
16254.85 124
16256.05 129
16257.26 134
16258.46 130
16259.67 137
16260.87 130
16262.08 141
16263.28 163
16264.49 150
16265.69 128
16266.90 116
16268.10 140
16269.31 161
16270.51 139
16271.72 142
16272.93 131
16274.13 129
16275.34 132
16276.54 156
16277.75 134
16278.95 141
16280.16 131
16281.37 133
16282.57 161
16283.78 151
16284.98 113
16286.19 150
16287.40 164
16288.60 176
16289.81 145
16291.01 141
16292.22 150
16293.43 188
16294.63 165
16295.84 165
16297.05 168
16298.25 173
16299.46 131
16300.67 162
16301.87 159
16303.08 151
16304.29 172
16305.49 161
16306.70 159
16307.91 156
16309.11 136
16310.32 142
16311.53 142
16312.73 156
16313.94 140
16315.15 168
16316.36 184
16317.56 147
16318.77 165
16319.98 181
16321.19 138
16322.39 153
16323.60 138
16324.81 144
16326.02 175
16327.22 160
16328.43 180
16329.64 152
16330.85 159
16332.05 162
16333.26 144
16334.47 133
16335.68 159
16336.88 147
16338.09 150
16339.30 162
16340.51 149
16341.72 173
16342.93 140
16344.13 163
16345.34 155
16346.55 139
16347.76 165
16348.97 167
16350.18 141
16351.38 137
16352.59 130
16353.80 151
16355.01 140
16356.22 142
16357.43 136
16358.64 144
16359.84 136
16361.05 130
16362.26 151
16363.47 138
16364.68 141
16365.89 143
16367.10 149
16368.31 146
16369.52 134
16370.73 138
16371.93 151
16373.14 138
16374.35 140
16375.56 137
16376.77 141
16377.98 137
16379.19 135
16380.40 130
16381.61 142
16382.82 172
16384.03 127
16385.24 139
16386.45 142
16387.66 157
16388.87 130
16390.08 149
16391.29 124
16392.50 148
16393.71 147
16394.92 143
16396.13 133
16397.34 126
16398.55 140
16399.76 134
16400.97 139
16402.18 132
16403.39 127
16404.60 135
16405.81 124
16407.02 132
16408.23 146
16409.44 129
16410.65 120
16411.86 110
16413.08 119
16414.29 139
16415.50 125
16416.71 138
16417.92 146
16419.13 121
16420.34 149
16421.55 145
16422.76 131
16423.97 118
16425.19 132
16426.40 146
16427.61 131
16428.82 113
16430.03 111
16431.24 124
16432.45 113
16433.67 125
16434.88 135
16436.09 161
16437.30 142
16438.51 124
16439.72 128
16440.94 126
16442.15 131
16443.36 127
16444.57 122
16445.78 121
16446.99 124
16448.21 149
16449.42 138
16450.63 123
16451.84 131
16453.06 121
16454.27 100
16455.48 117
16456.69 108
16457.90 133
16459.12 127
16460.33 109
16461.54 115
16462.75 137
16463.97 151
16465.18 125
16466.39 131
16467.61 140
16468.82 132
16470.03 122
16471.24 117
16472.46 127
16473.67 132
16474.88 132
16476.10 108
16477.31 102
16478.52 113
16479.74 107
16480.95 106
16482.16 113
16483.38 111
16484.59 103
16485.80 124
16487.02 127
16488.23 125
16489.44 130
16490.66 120
16491.87 144
16493.08 128
16494.30 110
16495.51 133
16496.73 122
16497.94 123
16499.15 128
16500.37 102
16501.58 109
16502.80 122
16504.01 123
16505.22 124
16506.44 122
16507.65 126
16508.87 132
16510.08 107
16511.30 111
16512.51 110
16513.72 110
16514.94 100
16516.15 133
16517.37 127
16518.58 119
16519.80 111
16521.01 105
16522.23 119
16523.44 119
16524.66 109
16525.87 97
16527.09 112
16528.30 107
16529.52 104
16530.73 132
16531.95 109
16533.16 110
16534.38 115
16535.59 136
16536.81 137
16538.02 131
16539.24 84
16540.45 114
16541.67 141
16542.89 118
16544.10 91
16545.32 117
16546.53 107
16547.75 128
16548.96 97
16550.18 122
16551.40 124
16552.61 108
16553.83 103
16555.04 115
16556.26 111
16557.48 111
16558.69 132
16559.91 93
16561.12 112
16562.34 120
16563.56 122
16564.77 111
16565.99 113
16567.21 123
16568.42 106
16569.64 126
16570.86 135
16572.07 110
16573.29 121
16574.51 116
16575.72 104
16576.94 127
16578.16 132
16579.37 123
16580.59 129
16581.81 119
16583.02 107
16584.24 122
16585.46 135
16586.68 156
16587.89 143
16589.11 125
16590.33 104
16591.54 133
16592.76 122
16593.98 120
16595.20 116
16596.41 125
16597.63 73
16598.85 93
16600.07 111
16601.29 123
16602.50 103
16603.72 115
16604.94 111
16606.16 110
16607.37 111
16608.59 96
16609.81 110
16611.03 110
16612.25 124
16613.46 105
16614.68 108
16615.90 112
16617.12 98
16618.34 123
16619.56 120
16620.77 100
16621.99 112
16623.21 107
16624.43 116
16625.65 98
16626.87 113
16628.09 115
16629.30 101
16630.52 140
16631.74 109
16632.96 120
16634.18 122
16635.40 110
16636.62 110
16637.84 117
16639.06 133
16640.28 128
16641.49 126
16642.71 103
16643.93 103
16645.15 140
16646.37 106
16647.59 96
16648.81 112
16650.03 96
16651.25 114
16652.47 109
16653.69 107
16654.91 116
16656.13 117
16657.35 114
16658.57 116
16659.79 93
16661.01 106
16662.23 128
16663.45 106
16664.67 118
16665.89 127
16667.11 128
16668.33 127
16669.55 103
16670.77 102
16671.99 123
16673.21 144
16674.43 103
16675.65 115
16676.87 106
16678.09 132
16679.31 166
16680.53 110
16681.75 124
16682.97 144
16684.19 122
16685.42 113
16686.64 106
16687.86 104
16689.08 110
16690.30 156
16691.52 120
16692.74 122
16693.96 123
16695.18 113
16696.40 124
16697.63 124
16698.85 124
16700.07 106
16701.29 119
16702.51 124
16703.73 129
16704.95 121
16706.18 110
16707.40 108
16708.62 112
16709.84 103
16711.06 113
16712.28 95
16713.51 127
16714.73 117
16715.95 132
16717.17 143
16718.39 104
16719.62 132
16720.84 104
16722.06 119
16723.28 94
16724.50 93
16725.73 98
16726.95 112
16728.17 105
16729.39 111
16730.62 104
16731.84 116
16733.06 106
16734.28 103
16735.51 96
16736.73 95
16737.95 114
16739.18 122
16740.40 107
16741.62 127
16742.84 117
16744.07 122
16745.29 126
16746.51 91
16747.74 84
16748.96 104
16750.18 106
16751.41 103
16752.63 96
16753.85 103
16755.08 94
16756.30 98
16757.52 99
16758.75 97
16759.97 124
16761.19 114
16762.42 102
16763.64 93
16764.86 100
16766.09 112
16767.31 94
16768.54 79
16769.76 93
16770.98 117
16772.21 87
16773.43 100
16774.66 108
16775.88 113
16777.10 136
16778.33 105
16779.55 110
16780.78 101
16782.00 114
16783.22 117
16784.45 115
16785.67 97
16786.90 107
16788.12 97
16789.35 98
16790.57 120
16791.80 107
16793.02 130
16794.25 138
16795.47 104
16796.70 96
16797.92 114
16799.15 109
16800.37 119
16801.60 100
16802.82 99
16804.05 129
16805.27 123
16806.50 124
16807.72 112
16808.95 112
16810.17 108
16811.40 101
16812.62 122
16813.85 103
16815.07 108
16816.30 99
16817.53 111
16818.75 107
16819.98 114
16821.20 101
16822.43 116
16823.65 91
16824.88 125
16826.11 104
16827.33 138
16828.56 127
16829.78 117
16831.01 106
16832.24 119
16833.46 125
16834.69 116
16835.92 119
16837.14 119
16838.37 115
16839.60 93
16840.82 125
16842.05 112
16843.27 129
16844.50 101
16845.73 117
16846.96 114
16848.18 108
16849.41 105
16850.64 116
16851.86 129
16853.09 113
16854.32 120
16855.54 125
16856.77 119
16858.00 87
16859.22 120
16860.45 127
16861.68 125
16862.91 114
16864.13 135
16865.36 128
16866.59 121
16867.82 104
16869.04 90
16870.27 120
16871.50 118
16872.73 124
16873.95 118
16875.18 112
16876.41 107
16877.64 105
16878.87 108
16880.09 115
16881.32 100
16882.55 117
16883.78 128
16885.01 120
16886.23 119
16887.46 115
16888.69 119
16889.92 134
16891.15 118
16892.38 156
16893.60 120
16894.83 146
16896.06 104
16897.29 136
16898.52 144
16899.75 127
16900.98 119
16902.20 121
16903.43 123
16904.66 126
16905.89 140
16907.12 116
16908.35 149
16909.58 120
16910.81 125
16912.04 116
16913.26 119
16914.49 119
16915.72 104
16916.95 116
16918.18 125
16919.41 127
16920.64 112
16921.87 123
16923.10 125
16924.33 119
16925.56 109
16926.79 128
16928.02 131
16929.25 118
16930.48 114
16931.71 140
16932.94 129
16934.17 99
16935.40 102
16936.63 103
16937.86 129
16939.09 109
16940.32 124
16941.55 125
16942.78 110
16944.01 120
16945.24 117
16946.47 111
16947.70 124
16948.93 96
16950.16 109
16951.39 111
16952.62 122
16953.85 120
16955.08 91
16956.31 103
16957.54 103
16958.77 121
16960.01 131
16961.24 113
16962.47 110
16963.70 145
16964.93 119
16966.16 113
16967.39 93
16968.62 124
16969.85 108
16971.08 115
16972.32 101
16973.55 116
16974.78 136
16976.01 118
16977.24 112
16978.47 92
16979.70 111
16980.94 129
16982.17 114
16983.40 110
16984.63 100
16985.86 120
16987.10 109
16988.33 89
16989.56 96
16990.79 116
16992.02 135
16993.26 108
16994.49 91
16995.72 93
16996.95 81
16998.18 110
16999.42 102
17000.65 104
17001.88 105
17003.11 115
17004.35 128
17005.58 113
17006.81 102
17008.04 113
17009.28 100
17010.51 144
17011.74 128
17012.97 112
17014.21 93
17015.44 108
17016.67 105
17017.91 97
17019.14 117
17020.37 128
17021.60 114
17022.84 114
17024.07 97
17025.30 107
17026.54 114
17027.77 78
17029.00 93
17030.24 126
17031.47 109
17032.70 137
17033.94 143
17035.17 130
17036.41 98
17037.64 100
17038.87 109
17040.11 78
17041.34 93
17042.57 120
17043.81 93
17045.04 86
17046.28 92
17047.51 118
17048.74 128
17049.98 110
17051.21 106
17052.45 121
17053.68 100
17054.92 117
17056.15 105
17057.38 134
17058.62 116
17059.85 104
17061.09 106
17062.32 108
17063.56 110
17064.79 117
17066.03 104
17067.26 114
17068.50 128
17069.73 102
17070.97 111
17072.20 102
17073.44 82
17074.67 103
17075.91 94
17077.14 106
17078.38 82
17079.61 94
17080.85 96
17082.08 113
17083.32 109
17084.55 101
17085.79 104
17087.02 100
17088.26 102
17089.49 152
17090.73 108
17091.97 91
17093.20 91
17094.44 114
17095.67 89
17096.91 91
17098.14 97
17099.38 98
17100.62 127
17101.85 99
17103.09 94
17104.32 92
17105.56 90
17106.80 95
17108.03 90
17109.27 107
17110.51 89
17111.74 112
17112.98 105
17114.21 107
17115.45 114
17116.69 104
17117.92 93
17119.16 115
17120.40 90
17121.63 94
17122.87 107
17124.11 115
17125.34 115
17126.58 105
17127.82 98
17129.06 110
17130.29 90
17131.53 103
17132.77 115
17134.00 108
17135.24 116
17136.48 99
17137.72 82
17138.95 109
17140.19 115
17141.43 120
17142.67 117
17143.90 103
17145.14 122
17146.38 124
17147.62 96
17148.85 88
17150.09 100
17151.33 110
17152.57 89
17153.80 72
17155.04 91
17156.28 92
17157.52 109
17158.76 94
17159.99 84
17161.23 92
17162.47 95
17163.71 97
17164.95 110
17166.19 89
17167.42 88
17168.66 107
17169.90 97
17171.14 97
17172.38 79
17173.62 85
17174.86 91
17176.09 94
17177.33 100
17178.57 87
17179.81 80
17181.05 89
17182.29 109
17183.53 90
17184.77 105
17186.01 83
17187.24 101
17188.48 109
17189.72 76
17190.96 91
17192.20 73
17193.44 95
17194.68 113
17195.92 116
17197.16 96
17198.40 88
17199.64 102
17200.88 107
17202.12 95
17203.36 87
17204.60 85
17205.84 90
17207.08 112
17208.32 108
17209.56 78
17210.80 82
17212.04 77
17213.28 92
17214.52 90
17215.76 118
17217.00 95
17218.24 106
17219.48 111
17220.72 110
17221.96 135
17223.20 91
17224.44 105
17225.68 119
17226.92 91
17228.16 121
17229.40 114
17230.64 98
17231.88 115
17233.12 111
17234.36 109
17235.60 107
17236.85 91
17238.09 100
17239.33 97
17240.57 103
17241.81 89
17243.05 112
17244.29 93
17245.53 82
17246.77 84
17248.02 105
17249.26 98
17250.50 75
17251.74 138
17252.98 94
17254.22 92
17255.46 115
17256.71 112
17257.95 99
17259.19 90
17260.43 91
17261.67 96
17262.91 105
17264.16 105
17265.40 106
17266.64 98
17267.88 97
17269.12 97
17270.37 107
17271.61 93
17272.85 85
17274.09 84
17275.34 93
17276.58 92
17277.82 103
17279.06 97
17280.30 91
17281.55 105
17282.79 93
17284.03 86
17285.27 100
17286.52 103
17287.76 108
17289.00 116
17290.25 110
17291.49 99
17292.73 81
17293.97 72
17295.22 101
17296.46 86
17297.70 94
17298.95 100
17300.19 89
17301.43 114
17302.68 105
17303.92 82
17305.16 105
17306.41 104
17307.65 114
17308.89 96
17310.14 91
17311.38 68
17312.62 109
17313.87 92
17315.11 83
17316.36 93
17317.60 92
17318.84 97
17320.09 83
17321.33 92
17322.58 85
17323.82 107
17325.06 128
17326.31 113
17327.55 85
17328.80 95
17330.04 79
17331.28 104
17332.53 94
17333.77 95
17335.02 100
17336.26 93
17337.51 93
17338.75 78
17340.00 108
17341.24 120
17342.48 116
17343.73 110
17344.97 90
17346.22 98
17347.46 97
17348.71 94
17349.95 95
17351.20 80
17352.44 101
17353.69 90
17354.93 97
17356.18 83
17357.42 106
17358.67 106
17359.92 78
17361.16 86
17362.41 82
17363.65 99
17364.90 98
17366.14 100
17367.39 91
17368.63 96
17369.88 104
17371.13 101
17372.37 82
17373.62 79
17374.86 83
17376.11 95
17377.35 112
17378.60 103
17379.85 104
17381.09 94
17382.34 101
17383.59 93
17384.83 96
17386.08 83
17387.32 86
17388.57 118
17389.82 106
17391.06 115
17392.31 80
17393.56 94
17394.80 82
17396.05 89
17397.30 101
17398.54 119
17399.79 70
17401.04 99
17402.28 95
17403.53 73
17404.78 83
17406.02 84
17407.27 82
17408.52 92
17409.77 91
17411.01 87
17412.26 99
17413.51 94
17414.75 105
17416.00 100
17417.25 92
17418.50 91
17419.74 79
17420.99 95
17422.24 103
17423.49 97
17424.73 98
17425.98 104
17427.23 96
17428.48 68
17429.73 94
17430.97 95
17432.22 86
17433.47 81
17434.72 87
17435.97 106
17437.21 124
17438.46 110
17439.71 99
17440.96 90
17442.21 98
17443.45 99
17444.70 67
17445.95 93
17447.20 85
17448.45 89
17449.70 97
17450.95 91
17452.19 111
17453.44 100
17454.69 95
17455.94 86
17457.19 122
17458.44 122
17459.69 91
17460.94 90
17462.19 87
17463.43 92
17464.68 91
17465.93 93
17467.18 100
17468.43 94
17469.68 80
17470.93 89
17472.18 88
17473.43 82
17474.68 104
17475.93 92
17477.18 99
17478.43 131
17479.68 94
17480.93 94
17482.18 125
17483.43 119
17484.68 103
17485.93 100
17487.17 93
17488.42 93
17489.67 84
17490.92 83
17492.18 84
17493.43 86
17494.68 72
17495.93 93
17497.18 87
17498.43 111
17499.68 110
17500.93 107
17502.18 86
17503.43 70
17504.68 87
17505.93 106
17507.18 110
17508.43 114
17509.68 101
17510.93 116
17512.18 114
17513.43 86
17514.68 80
17515.94 80
17517.19 80
17518.44 81
17519.69 91
17520.94 107
17522.19 105
17523.44 107
17524.69 93
17525.94 98
17527.20 92
17528.45 106
17529.70 109
17530.95 93
17532.20 83
17533.45 96
17534.70 106
17535.96 81
17537.21 77
17538.46 113
17539.71 96
17540.96 97
17542.22 105
17543.47 80
17544.72 87
17545.97 102
17547.22 103
17548.48 87
17549.73 97
17550.98 117
17552.23 138
17553.48 106
17554.74 113
17555.99 90
17557.24 117
17558.49 94
17559.75 77
17561.00 97
17562.25 111
17563.50 106
17564.76 106
17566.01 103
17567.26 101
17568.52 107
17569.77 92
17571.02 85
17572.27 91
17573.53 86
17574.78 111
17576.03 94
17577.29 94
17578.54 76
17579.79 80
17581.05 89
17582.30 95
17583.55 96
17584.81 80
17586.06 104
17587.31 78
17588.57 106
17589.82 97
17591.07 83
17592.33 91
17593.58 98
17594.83 111
17596.09 96
17597.34 81
17598.60 113
17599.85 93
17601.10 82
17602.36 119
17603.61 85
17604.87 81
17606.12 91
17607.37 93
17608.63 113
17609.88 81
17611.14 85
17612.39 112
17613.65 118
17614.90 103
17616.16 91
17617.41 88
17618.66 91
17619.92 89
17621.17 100
17622.43 75
17623.68 80
17624.94 111
17626.19 109
17627.45 91
17628.70 103
17629.96 113
17631.21 112
17632.47 85
17633.72 75
17634.98 92
17636.23 78
17637.49 94
17638.74 89
17640.00 97
17641.26 91
17642.51 100
17643.77 90
17645.02 86
17646.28 86
17647.53 77
17648.79 99
17650.04 97
17651.30 108
17652.56 98
17653.81 93
17655.07 72
17656.32 57
17657.58 87
17658.84 97
17660.09 98
17661.35 121
17662.60 99
17663.86 110
17665.12 93
17666.37 83
17667.63 100
17668.89 88
17670.14 113
17671.40 83
17672.66 85
17673.91 88
17675.17 109
17676.43 91
17677.68 93
17678.94 99
17680.20 86
17681.45 94
17682.71 110
17683.97 101
17685.22 89
17686.48 69
17687.74 84
17688.99 93
17690.25 94
17691.51 86
17692.77 80
17694.02 75
17695.28 106
17696.54 87
17697.80 74
17699.05 101
17700.31 102
17701.57 111
17702.83 73
17704.08 87
17705.34 89
17706.60 79
17707.86 66
17709.11 76
17710.37 91
17711.63 88
17712.89 99
17714.15 120
17715.40 102
17716.66 96
17717.92 93
17719.18 102
17720.44 90
17721.70 87
17722.95 93
17724.21 77
17725.47 84
17726.73 96
17727.99 66
17729.25 88
17730.51 91
17731.76 86
17733.02 104
17734.28 99
17735.54 111
17736.80 113
17738.06 93
17739.32 99
17740.58 81
17741.83 84
17743.09 85
17744.35 83
17745.61 81
17746.87 83
17748.13 90
17749.39 101
17750.65 85
17751.91 78
17753.17 85
17754.43 99
17755.69 102
17756.95 87
17758.21 103
17759.47 78
17760.73 80
17761.98 112
17763.24 92
17764.50 89
17765.76 102
17767.02 103
17768.28 73
17769.54 84
17770.80 101
17772.06 84
17773.32 89
17774.58 90
17775.84 68
17777.11 108
17778.37 97
17779.63 91
17780.89 88
17782.15 111
17783.41 86
17784.67 76
17785.93 89
17787.19 83
17788.45 70
17789.71 104
17790.97 81
17792.23 94
17793.49 94
17794.75 108
17796.01 109
17797.28 79
17798.54 85
17799.80 100
17801.06 100
17802.32 95
17803.58 91
17804.84 92
17806.10 87
17807.37 86
17808.63 75
17809.89 100
17811.15 83
17812.41 98
17813.67 88
17814.93 98
17816.20 106
17817.46 99
17818.72 84
17819.98 97
17821.24 87
17822.50 66
17823.77 87
17825.03 77
17826.29 90
17827.55 76
17828.81 113
17830.08 114
17831.34 98
17832.60 81
17833.86 92
17835.13 100
17836.39 90
17837.65 92
17838.91 85
17840.18 85
17841.44 87
17842.70 92
17843.96 72
17845.23 83
17846.49 98
17847.75 88
17849.01 75
17850.28 87
17851.54 101
17852.80 102
17854.07 95
17855.33 68
17856.59 92
17857.86 104
17859.12 62
17860.38 68
17861.65 68
17862.91 76
17864.17 89
17865.44 72
17866.70 90
17867.96 75
17869.23 88
17870.49 91
17871.75 67
17873.02 71
17874.28 99
17875.54 92
17876.81 75
17878.07 90
17879.34 79
17880.60 81
17881.86 83
17883.13 88
17884.39 102
17885.66 95
17886.92 94
17888.18 86
17889.45 85
17890.71 70
17891.98 96
17893.24 111
17894.51 119
17895.77 73
17897.04 69
17898.30 100
17899.56 107
17900.83 89
17902.09 73
17903.36 88
17904.62 81
17905.89 105
17907.15 68
17908.42 73
17909.68 75
17910.95 70
17912.21 87
17913.48 76
17914.74 77
17916.01 96
17917.27 113
17918.54 79
17919.80 80
17921.07 89
17922.34 90
17923.60 92
17924.87 73
17926.13 79
17927.40 108
17928.66 88
17929.93 79
17931.19 80
17932.46 85
17933.73 86
17934.99 79
17936.26 108
17937.52 105
17938.79 94
17940.06 84
17941.32 79
17942.59 95
17943.85 86
17945.12 88
17946.39 75
17947.65 106
17948.92 99
17950.19 77
17951.45 97
17952.72 88
17953.99 69
17955.25 90
17956.52 88
17957.79 89
17959.05 84
17960.32 116
17961.59 109
17962.85 68
17964.12 88
17965.39 89
17966.65 84
17967.92 72
17969.19 77
17970.45 85
17971.72 93
17972.99 106
17974.26 81
17975.52 77
17976.79 98
17978.06 92
17979.33 92
17980.59 78
17981.86 91
17983.13 95
17984.40 85
17985.66 73
17986.93 72
17988.20 81
17989.47 92
17990.73 89
17992.00 108
17993.27 80
17994.54 90
17995.81 85
17997.07 77
17998.34 94
17999.61 90
18000.88 89
18002.15 102
18003.42 97
18004.68 91
18005.95 69
18007.22 93
18008.49 80
18009.76 78
18011.03 79
18012.30 94
18013.56 100
18014.83 86
18016.10 95
18017.37 99
18018.64 78
18019.91 75
18021.18 80
18022.45 93
18023.71 67
18024.98 81
18026.25 75
18027.52 92
18028.79 108
18030.06 108
18031.33 95
18032.60 74
18033.87 106
18035.14 78
18036.41 95
18037.68 85
18038.95 98
18040.22 101
18041.49 90
18042.76 92
18044.02 92
18045.29 104
18046.56 91
18047.83 98
18049.10 86
18050.37 86
18051.64 99
18052.91 70
18054.18 98
18055.45 94
18056.72 75
18057.99 67
18059.27 106
18060.54 92
18061.81 96
18063.08 90
18064.35 89
18065.62 92
18066.89 97
18068.16 110
18069.43 82
18070.70 86
18071.97 58
18073.24 81
18074.51 87
18075.78 92
18077.05 96
18078.32 93
18079.60 79
18080.87 69
18082.14 73
18083.41 69
18084.68 103
18085.95 99
18087.22 90
18088.49 88
18089.77 98
18091.04 105
18092.31 92
18093.58 95
18094.85 95
18096.12 89
18097.39 89
18098.67 100
18099.94 79
18101.21 97
18102.48 95
18103.75 93
18105.02 88
18106.30 90
18107.57 95
18108.84 83
18110.11 87
18111.38 65
18112.66 72
18113.93 88
18115.20 89
18116.47 96
18117.75 93
18119.02 81
18120.29 90
18121.56 104
18122.84 88
18124.11 107
18125.38 102
18126.65 109
18127.93 99
18129.20 87
18130.47 104
18131.74 92
18133.02 90
18134.29 99
18135.56 85
18136.84 96
18138.11 110
18139.38 81
18140.66 85
18141.93 89
18143.20 106
18144.48 104
18145.75 97
18147.02 94
18148.30 98
18149.57 96
18150.84 90
18152.12 98
18153.39 94
18154.66 83
18155.94 99
18157.21 90
18158.48 111
18159.76 98
18161.03 95
18162.31 103
18163.58 63
18164.85 92
18166.13 71
18167.40 74
18168.68 91
18169.95 78
18171.22 80
18172.50 107
18173.77 90
18175.05 115
18176.32 83
18177.60 76
18178.87 102
18180.15 91
18181.42 78
18182.69 88
18183.97 74
18185.24 70
18186.52 65
18187.79 82
18189.07 83
18190.34 74
18191.62 73
18192.89 94
18194.17 89
18195.44 88
18196.72 89
18197.99 80
18199.27 91
18200.54 111
18201.82 72
18203.09 83
18204.37 77
18205.65 66
18206.92 89
18208.20 90
18209.47 88
18210.75 96
18212.02 107
18213.30 92
18214.57 88
18215.85 107
18217.13 102
18218.40 115
18219.68 91
18220.95 85
18222.23 102
18223.51 92
18224.78 97
18226.06 78
18227.33 75
18228.61 89
18229.89 76
18231.16 103
18232.44 91
18233.72 89
18234.99 90
18236.27 95
18237.55 89
18238.82 84
18240.10 72
18241.38 76
18242.65 88
18243.93 69
18245.21 82
18246.48 103
18247.76 79
18249.04 90
18250.31 77
18251.59 97
18252.87 94
18254.15 98
18255.42 84
18256.70 76
18257.98 116
18259.25 100
18260.53 72
18261.81 84
18263.09 82
18264.36 82
18265.64 84
18266.92 73
18268.20 84
18269.47 80
18270.75 83
18272.03 96
18273.31 103
18274.59 78
18275.86 78
18277.14 86
18278.42 73
18279.70 94
18280.98 82
18282.25 67
18283.53 89
18284.81 80
18286.09 92
18287.37 80
18288.64 61
18289.92 90
18291.20 89
18292.48 85
18293.76 81
18295.04 83
18296.32 75
18297.59 83
18298.87 99
18300.15 99
18301.43 82
18302.71 88
18303.99 95
18305.27 83
18306.55 99
18307.83 99
18309.10 72
18310.38 82
18311.66 89
18312.94 84
18314.22 88
18315.50 84
18316.78 78
18318.06 92
18319.34 97
18320.62 126
18321.90 113
18323.18 96
18324.46 81
18325.74 100
18327.02 78
18328.30 93
18329.58 97
18330.86 89
18332.14 83
18333.41 85
18334.69 91
18335.97 94
18337.25 87
18338.54 98
18339.82 102
18341.10 82
18342.38 66
18343.66 115
18344.94 114
18346.22 84
18347.50 93
18348.78 80
18350.06 62
18351.34 81
18352.62 74
18353.90 65
18355.18 77
18356.46 83
18357.74 93
18359.02 87
18360.30 77
18361.58 83
18362.87 69
18364.15 84
18365.43 71
18366.71 96
18367.99 92
18369.27 82
18370.55 84
18371.83 100
18373.11 91
18374.40 75
18375.68 99
18376.96 88
18378.24 82
18379.52 82
18380.80 124
18382.08 98
18383.37 80
18384.65 57
18385.93 92
18387.21 96
18388.49 93
18389.78 93
18391.06 87
18392.34 92
18393.62 82
18394.90 84
18396.19 79
18397.47 81
18398.75 90
18400.03 78
18401.31 106
18402.60 96
18403.88 81
18405.16 66
18406.44 92
18407.73 77
18409.01 87
18410.29 65
18411.57 64
18412.86 89
18414.14 96
18415.42 87
18416.71 84
18417.99 89
18419.27 106
18420.55 86
18421.84 93
18423.12 98
18424.40 92
18425.69 95
18426.97 91
18428.25 74
18429.54 76
18430.82 70
18432.10 82
18433.39 87
18434.67 67
18435.95 67
18437.24 100
18438.52 95
18439.80 77
18441.09 97
18442.37 99
18443.66 74
18444.94 92
18446.22 83
18447.51 87
18448.79 85
18450.08 84
18451.36 82
18452.64 78
18453.93 79
18455.21 83
18456.50 71
18457.78 63
18459.06 83
18460.35 111
18461.63 83
18462.92 91
18464.20 66
18465.49 83
18466.77 81
18468.06 79
18469.34 95
18470.63 82
18471.91 98
18473.19 80
18474.48 76
18475.76 82
18477.05 101
18478.33 81
18479.62 88
18480.90 72
18482.19 75
18483.47 95
18484.76 95
18486.05 112
18487.33 87
18488.62 96
18489.90 82
18491.19 119
18492.47 88
18493.76 96
18495.04 85
18496.33 85
18497.61 93
18498.90 70
18500.19 79
18501.47 73
18502.76 81
18504.04 86
18505.33 94
18506.62 94
18507.90 79
18509.19 91
18510.47 82
18511.76 87
18513.05 85
18514.33 85
18515.62 88
18516.90 75
18518.19 84
18519.48 90
18520.76 92
18522.05 93
18523.34 77
18524.62 99
18525.91 88
18527.20 78
18528.48 78
18529.77 79
18531.06 90
18532.34 101
18533.63 90
18534.92 82
18536.21 72
18537.49 93
18538.78 69
18540.07 62
18541.35 84
18542.64 87
18543.93 86
18545.22 87
18546.50 73
18547.79 80
18549.08 85
18550.37 78
18551.65 71
18552.94 105
18554.23 110
18555.52 85
18556.80 87
18558.09 77
18559.38 69
18560.67 84
18561.95 90
18563.24 79
18564.53 80
18565.82 97
18567.11 70
18568.39 84
18569.68 94
18570.97 66
18572.26 81
18573.55 104
18574.84 87
18576.12 79
18577.41 72
18578.70 95
18579.99 89
18581.28 92
18582.57 86
18583.86 82
18585.14 120
18586.43 100
18587.72 95
18589.01 105
18590.30 79
18591.59 86
18592.88 91
18594.17 93
18595.46 98
18596.74 76
18598.03 101
18599.32 107
18600.61 95
18601.90 98
18603.19 92
18604.48 106
18605.77 110
18607.06 84
18608.35 81
18609.64 101
18610.93 92
18612.22 95
18613.51 76
18614.80 88
18616.09 90
18617.38 92
18618.67 93
18619.96 76
18621.25 96
18622.54 83
18623.83 106
18625.12 113
18626.41 97
18627.70 94
18628.99 108
18630.28 108
18631.57 88
18632.86 90
18634.15 93
18635.44 94
18636.73 81
18638.02 73
18639.31 87
18640.60 118
18641.89 111
18643.18 94
18644.47 91
18645.76 94
18647.06 93
18648.35 83
18649.64 96
18650.93 89
18652.22 74
18653.51 89
18654.80 78
18656.09 74
18657.38 97
18658.68 100
18659.97 76
18661.26 88
18662.55 80
18663.84 79
18665.13 82
18666.42 78
18667.72 84
18669.01 181
18670.30 120
18671.59 89
18672.88 102
18674.17 87
18675.47 95
18676.76 86
18678.05 92
18679.34 77
18680.63 109
18681.93 77
18683.22 73
18684.51 100
18685.80 95
18687.09 80
18688.39 82
18689.68 76
18690.97 70
18692.26 95
18693.56 81
18694.85 90
18696.14 70
18697.43 86
18698.73 81
18700.02 66
18701.31 85
18702.60 79
18703.90 90
18705.19 81
18706.48 95
18707.78 95
18709.07 95
18710.36 100
18711.66 101
18712.95 72
18714.24 78
18715.54 85
18716.83 108
18718.12 82
18719.42 89
18720.71 91
18722.00 78
18723.30 86
18724.59 96
18725.88 63
18727.18 84
18728.47 79
18729.76 66
18731.06 75
18732.35 88
18733.65 98
18734.94 85
18736.23 73
18737.53 82
18738.82 91
18740.12 93
18741.41 88
18742.70 86
18744.00 67
18745.29 67
18746.59 88
18747.88 68
18749.18 87
18750.47 85
18751.76 87
18753.06 85
18754.35 91
18755.65 86
18756.94 61
18758.24 75
18759.53 84
18760.83 78
18762.12 91
18763.42 112
18764.71 94
18766.01 96
18767.30 99
18768.60 62
18769.89 77
18771.19 114
18772.48 102
18773.78 103
18775.07 86
18776.37 88
18777.66 97
18778.96 102
18780.25 97
18781.55 83
18782.85 68
18784.14 88
18785.44 80
18786.73 84
18788.03 95
18789.32 93
18790.62 72
18791.92 72
18793.21 85
18794.51 65
18795.80 75
18797.10 71
18798.40 75
18799.69 88
18800.99 100
18802.28 107
18803.58 77
18804.88 81
18806.17 84
18807.47 87
18808.77 100
18810.06 79
18811.36 78
18812.66 84
18813.95 105
18815.25 76
18816.55 71
18817.84 85
18819.14 83
18820.44 90
18821.73 104
18823.03 91
18824.33 77
18825.62 98
18826.92 88
18828.22 86
18829.52 84
18830.81 80
18832.11 105
18833.41 92
18834.71 96
18836.00 88
18837.30 99
18838.60 98
18839.90 82
18841.19 90
18842.49 110
18843.79 89
18845.09 76
18846.38 105
18847.68 66
18848.98 102
18850.28 89
18851.58 79
18852.87 75
18854.17 70
18855.47 76
18856.77 67
18858.07 101
18859.36 90
18860.66 75
18861.96 87
18863.26 95
18864.56 95
18865.86 95
18867.15 72
18868.45 82
18869.75 74
18871.05 96
18872.35 91
18873.65 63
18874.95 49
18876.24 70
18877.54 92
18878.84 88
18880.14 91
18881.44 78
18882.74 72
18884.04 66
18885.34 87
18886.64 74
18887.94 54
18889.24 65
18890.53 80
18891.83 84
18893.13 62
18894.43 89
18895.73 91
18897.03 64
18898.33 89
18899.63 85
18900.93 88
18902.23 81
18903.53 78
18904.83 78
18906.13 86
18907.43 105
18908.73 98
18910.03 80
18911.33 80
18912.63 63
18913.93 67
18915.23 61
18916.53 51
18917.83 82
18919.13 94
18920.43 81
18921.73 81
18923.03 103
18924.33 104
18925.63 81
18926.93 79
18928.23 91
18929.53 89
18930.84 72
18932.14 85
18933.44 81
18934.74 82
18936.04 65
18937.34 81
18938.64 96
18939.94 146
18941.24 92
18942.54 81
18943.84 114
18945.15 83
18946.45 75
18947.75 87
18949.05 84
18950.35 82
18951.65 92
18952.95 97
18954.26 79
18955.56 62
18956.86 80
18958.16 69
18959.46 47
18960.76 69
18962.07 84
18963.37 68
18964.67 79
18965.97 96
18967.27 79
18968.57 84
18969.88 76
18971.18 83
18972.48 86
18973.78 78
18975.09 100
18976.39 76
18977.69 97
18978.99 72
18980.29 76
18981.60 89
18982.90 80
18984.20 94
18985.50 75
18986.81 68
18988.11 82
18989.41 80
18990.72 91
18992.02 98
18993.32 79
18994.62 70
18995.93 81
18997.23 74
18998.53 79
18999.84 89
19001.14 88
19002.44 86
19003.75 85
19005.05 103
19006.35 70
19007.66 77
19008.96 92
19010.26 71
19011.57 66
19012.87 84
19014.17 89
19015.48 79
19016.78 69
19018.08 76
19019.39 81
19020.69 95
19021.99 90
19023.30 72
19024.60 88
19025.91 93
19027.21 110
19028.51 90
19029.82 79
19031.12 91
19032.43 96
19033.73 124
19035.04 102
19036.34 80
19037.64 59
19038.95 89
19040.25 85
19041.56 75
19042.86 79
19044.17 91
19045.47 87
19046.78 78
19048.08 76
19049.39 84
19050.69 99
19052.00 86
19053.30 67
19054.61 73
19055.91 86
19057.22 87
19058.52 78
19059.83 70
19061.13 68
19062.44 74
19063.74 89
19065.05 80
19066.35 64
19067.66 72
19068.96 63
19070.27 88
19071.57 76
19072.88 77
19074.18 82
19075.49 55
19076.80 64
19078.10 65
19079.41 76
19080.71 85
19082.02 86
19083.33 83
19084.63 78
19085.94 77
19087.24 73
19088.55 76
19089.86 76
19091.16 106
19092.47 109
19093.77 77
19095.08 78
19096.39 90
19097.69 87
19099.00 96
19100.31 83
19101.61 70
19102.92 90
19104.23 82
19105.53 69
19106.84 74
19108.15 68
19109.45 65
19110.76 71
19112.07 92
19113.37 77
19114.68 74
19115.99 90
19117.30 75
19118.60 91
19119.91 79
19121.22 77
19122.52 66
19123.83 95
19125.14 87
19126.45 68
19127.75 81
19129.06 85
19130.37 67
19131.68 66
19132.98 108
19134.29 94
19135.60 80
19136.91 58
19138.22 75
19139.52 71
19140.83 62
19142.14 44
19143.45 62
19144.76 74
19146.06 71
19147.37 78
19148.68 70
19149.99 72
19151.30 86
19152.60 92
19153.91 85
19155.22 64
19156.53 73
19157.84 72
19159.15 90
19160.46 99
19161.76 75
19163.07 91
19164.38 100
19165.69 79
19167.00 79
19168.31 66
19169.62 89
19170.93 101
19172.23 113
19173.54 86
19174.85 77
19176.16 84
19177.47 79
19178.78 74
19180.09 73
19181.40 74
19182.71 73
19184.02 58
19185.33 65
19186.64 68
19187.95 85
19189.26 90
19190.57 91
19191.87 79
19193.18 71
19194.49 101
19195.80 91
19197.11 94
19198.42 69
19199.73 68
19201.04 87
19202.35 87
19203.66 75
19204.97 90
19206.28 74
19207.59 74
19208.90 74
19210.21 66
19211.53 86
19212.84 74
19214.15 62
19215.46 85
19216.77 104
19218.08 86
19219.39 76
19220.70 62
19222.01 74
19223.32 65
19224.63 83
19225.94 60
19227.25 74
19228.56 75
19229.87 69
19231.19 80
19232.50 70
19233.81 73
19235.12 76
19236.43 81
19237.74 66
19239.05 66
19240.36 76
19241.68 64
19242.99 87
19244.30 83
19245.61 71
19246.92 83
19248.23 69
19249.54 77
19250.86 83
19252.17 101
19253.48 70
19254.79 74
19256.10 65
19257.42 65
19258.73 61
19260.04 59
19261.35 86
19262.66 85
19263.98 69
19265.29 73
19266.60 79
19267.91 58
19269.22 53
19270.54 78
19271.85 62
19273.16 77
19274.47 76
19275.79 89
19277.10 80
19278.41 58
19279.72 72
19281.04 120
19282.35 77
19283.66 87
19284.98 55
19286.29 72
19287.60 62
19288.91 79
19290.23 67
19291.54 81
19292.85 56
19294.17 75
19295.48 97
19296.79 68
19298.11 81
19299.42 91
19300.73 99
19302.05 92
19303.36 78
19304.67 66
19305.99 65
19307.30 88
19308.61 65
19309.93 75
19311.24 57
19312.56 92
19313.87 80
19315.18 73
19316.50 74
19317.81 68
19319.13 78
19320.44 72
19321.75 59
19323.07 60
19324.38 75
19325.70 86
19327.01 77
19328.32 61
19329.64 77
19330.95 85
19332.27 99
19333.58 92
19334.90 89
19336.21 75
19337.53 70
19338.84 76
19340.16 77
19341.47 79
19342.79 45
19344.10 88
19345.42 87
19346.73 87
19348.05 69
19349.36 61
19350.68 81
19351.99 83
19353.31 59
19354.62 82
19355.94 85
19357.25 87
19358.57 78
19359.88 79
19361.20 74
19362.51 66
19363.83 60
19365.14 67
19366.46 71
19367.78 72
19369.09 77
19370.41 74
19371.72 74
19373.04 79
19374.35 82
19375.67 73
19376.99 75
19378.30 80
19379.62 76
19380.93 96
19382.25 85
19383.57 74
19384.88 81
19386.20 86
19387.52 80
19388.83 88
19390.15 69
19391.47 62
19392.78 79
19394.10 81
19395.42 81
19396.73 68
19398.05 66
19399.37 66
19400.68 71
19402.00 59
19403.32 72
19404.63 96
19405.95 66
19407.27 71
19408.58 76
19409.90 56
19411.22 63
19412.54 72
19413.85 75
19415.17 76
19416.49 71
19417.80 65
19419.12 72
19420.44 90
19421.76 64
19423.07 68
19424.39 72
19425.71 83
19427.03 93
19428.35 75
19429.66 89
19430.98 94
19432.30 105
19433.62 101
19434.93 106
19436.25 71
19437.57 81
19438.89 81
19440.21 89
19441.53 69
19442.84 77
19444.16 82
19445.48 64
19446.80 78
19448.12 95
19449.44 96
19450.75 70
19452.07 92
19453.39 85
19454.71 71
19456.03 89
19457.35 73
19458.67 101
19459.98 79
19461.30 67
19462.62 87
19463.94 90
19465.26 68
19466.58 76
19467.90 97
19469.22 99
19470.54 83
19471.86 64
19473.18 79
19474.49 83
19475.81 85
19477.13 101
19478.45 92
19479.77 80
19481.09 93
19482.41 85
19483.73 76
19485.05 61
19486.37 77
19487.69 75
19489.01 82
19490.33 73
19491.65 78
19492.97 77
19494.29 62
19495.61 77
19496.93 70
19498.25 81
19499.57 84
19500.89 67
19502.21 80
19503.53 65
19504.85 67
19506.17 76
19507.49 76
19508.81 82
19510.13 68
19511.45 94
19512.77 78
19514.09 79
19515.42 95
19516.74 91
19518.06 95
19519.38 84
19520.70 78
19522.02 83
19523.34 74
19524.66 60
19525.98 63
19527.30 86
19528.62 67
19529.95 90
19531.27 86
19532.59 89
19533.91 65
19535.23 62
19536.55 104
19537.87 84
19539.20 77
19540.52 76
19541.84 76
19543.16 63
19544.48 73
19545.80 65
19547.13 89
19548.45 80
19549.77 72
19551.09 67
19552.41 87
19553.74 125
19555.06 90
19556.38 77
19557.70 62
19559.02 110
19560.35 77
19561.67 84
19562.99 80
19564.31 71
19565.64 68
19566.96 62
19568.28 84
19569.60 72
19570.93 74
19572.25 65
19573.57 68
19574.89 67
19576.22 82
19577.54 102
19578.86 87
19580.18 103
19581.51 92
19582.83 74
19584.15 71
19585.48 72
19586.80 82
19588.12 76
19589.45 72
19590.77 77
19592.09 88
19593.42 85
19594.74 61
19596.06 72
19597.39 73
19598.71 85
19600.03 80
19601.36 69
19602.68 68
19604.00 88
19605.33 86
19606.65 70
19607.98 84
19609.30 80
19610.62 84
19611.95 76
19613.27 85
19614.60 66
19615.92 85
19617.24 95
19618.57 96
19619.89 69
19621.22 69
19622.54 79
19623.87 84
19625.19 94
19626.51 72
19627.84 82
19629.16 79
19630.49 83
19631.81 70
19633.14 58
19634.46 78
19635.79 73
19637.11 99
19638.44 87
19639.76 105
19641.09 71
19642.41 61
19643.74 80
19645.06 49
19646.39 85
19647.71 82
19649.04 83
19650.36 75
19651.69 78
19653.01 86
19654.34 81
19655.66 73
19656.99 96
19658.32 85
19659.64 67
19660.97 70
19662.29 68
19663.62 67
19664.94 66
19666.27 65
19667.60 71
19668.92 78
19670.25 85
19671.57 86
19672.90 72
19674.23 79
19675.55 69
19676.88 81
19678.20 59
19679.53 74
19680.86 70
19682.18 81
19683.51 83
19684.84 70
19686.16 69
19687.49 61
19688.82 82
19690.14 89
19691.47 72
19692.80 77
19694.12 63
19695.45 68
19696.78 66
19698.10 89
19699.43 87
19700.76 74
19702.08 90
19703.41 77
19704.74 89
19706.07 100
19707.39 100
19708.72 77
19710.05 68
19711.37 58
19712.70 75
19714.03 74
19715.36 76
19716.68 54
19718.01 63
19719.34 61
19720.67 78
19721.99 76
19723.32 88
19724.65 77
19725.98 65
19727.31 90
19728.63 56
19729.96 79
19731.29 88
19732.62 61
19733.95 73
19735.27 81
19736.60 60
19737.93 65
19739.26 76
19740.59 62
19741.92 55
19743.24 71
19744.57 61
19745.90 58
19747.23 60
19748.56 51
19749.89 69
19751.22 77
19752.54 86
19753.87 57
19755.20 68
19756.53 62
19757.86 53
19759.19 69
19760.52 53
19761.85 64
19763.18 63
19764.50 63
19765.83 77
19767.16 61
19768.49 76
19769.82 69
19771.15 79
19772.48 62
19773.81 65
19775.14 64
19776.47 63
19777.80 73
19779.13 76
19780.46 94
19781.79 68
19783.12 74
19784.45 56
19785.78 82
19787.11 86
19788.44 70
19789.77 63
19791.10 82
19792.43 92
19793.76 81
19795.09 65
19796.42 73
19797.75 83
19799.08 85
19800.41 94
19801.74 67
19803.07 74
19804.40 73
19805.73 83
19807.06 79
19808.39 70
19809.72 76
19811.05 94
19812.38 85
19813.71 83
19815.05 56
19816.38 60
19817.71 84
19819.04 91
19820.37 84
19821.70 85
19823.03 75
19824.36 61
19825.69 80
19827.03 79
19828.36 47
19829.69 68
19831.02 83
19832.35 89
19833.68 58
19835.01 77
19836.35 60
19837.68 87
19839.01 62
19840.34 81
19841.67 93
19843.00 81
19844.34 87
19845.67 98
19847.00 90
19848.33 82
19849.66 88
19851.00 81
19852.33 79
19853.66 79
19854.99 91
19856.32 83
19857.66 53
19858.99 59
19860.32 70
19861.65 69
19862.99 87
19864.32 84
19865.65 77
19866.98 78
19868.32 98
19869.65 95
19870.98 88
19872.31 73
19873.65 69
19874.98 90
19876.31 73
19877.65 101
19878.98 81
19880.31 73
19881.65 62
19882.98 75
19884.31 89
19885.64 79
19886.98 86
19888.31 87
19889.64 72
19890.98 73
19892.31 88
19893.64 71
19894.98 73
19896.31 66
19897.65 75
19898.98 84
19900.31 62
19901.65 67
19902.98 70
19904.31 73
19905.65 75
19906.98 92
19908.32 66
19909.65 66
19910.98 73
19912.32 83
19913.65 77
19914.99 92
19916.32 74
19917.66 83
19918.99 69
19920.32 72
19921.66 68
19922.99 70
19924.33 60
19925.66 75
19927.00 72
19928.33 82
19929.67 74
19931.00 93
19932.34 103
19933.67 85
19935.01 61
19936.34 69
19937.68 41
19939.01 69
19940.35 57
19941.68 59
19943.02 58
19944.35 65
19945.69 72
19947.02 70
19948.36 82
19949.69 81
19951.03 67
19952.36 63
19953.70 71
19955.03 82
19956.37 62
19957.71 53
19959.04 70
19960.38 84
19961.71 72
19963.05 83
19964.38 62
19965.72 68
19967.06 68
19968.39 75
19969.73 77
19971.06 78
19972.40 86
19973.74 56
19975.07 58
19976.41 55
19977.75 72
19979.08 81
19980.42 77
19981.75 71
19983.09 59
19984.43 65
19985.76 53
19987.10 73
19988.44 69
19989.77 74
19991.11 73
19992.45 77
19993.78 65
19995.12 57
19996.46 92
19997.80 62
19999.13 67
20000.47 69
20001.81 60
20003.14 65
20004.48 58
20005.82 66
20007.16 86
20008.49 64
20009.83 75
20011.17 69
20012.51 81
20013.84 64
20015.18 67
20016.52 79
20017.86 66
20019.19 58
20020.53 74
20021.87 67
20023.21 67
20024.55 85
20025.88 78
20027.22 90
20028.56 70
20029.90 61
20031.24 62
20032.57 81
20033.91 84
20035.25 62
20036.59 76
20037.93 73
20039.26 50
20040.60 55
20041.94 61
20043.28 81
20044.62 75
20045.96 63
20047.30 84
20048.63 72
20049.97 54
20051.31 53
20052.65 91
20053.99 85
20055.33 62
20056.67 81
20058.01 63
20059.35 70
20060.69 89
20062.02 72
20063.36 65
20064.70 60
20066.04 78
20067.38 74
20068.72 71
20070.06 61
20071.40 60
20072.74 85
20074.08 73
20075.42 66
20076.76 83
20078.10 71
20079.44 75
20080.78 64
20082.12 86
20083.46 61
20084.80 61
20086.14 83
20087.48 75
20088.82 82
20090.16 51
20091.50 66
20092.84 54
20094.18 70
20095.52 65
20096.86 71
20098.20 61
20099.54 66
20100.88 82
20102.22 56
20103.56 69
20104.90 73
20106.24 60
20107.58 88
20108.92 83
20110.26 56
20111.60 78
20112.95 83
20114.29 77
20115.63 63
20116.97 71
20118.31 65
20119.65 68
20120.99 83
20122.33 79
20123.67 72
20125.02 60
20126.36 53
20127.70 75
20129.04 70
20130.38 71
20131.72 62
20133.06 61
20134.41 60
20135.75 70
