# Supplementary material for: MALDI-TOF MS typing enables the classification of brewing yeasts of the genus Saccharomyces to major beer styles
Source: PLoS One. 2017 Aug 9;12(8):e0181694. doi: 10.1371/journal.pone.0181694 (PMC5549903; doi:10.1371/journal.pone.0181694)
Supplement: S10 File — The directory includes 90 raw files and was zipped to “.zip”; the folder has three strains with 30 spectra per strain; S1 Text explains the raw files with an example and Table 1 represents the yeast strains used within the experiment. (ZIP) [file pone.0181694.s013.zip › 28-30/30336-192-OG-Alt-Alt-YPG-18h-E-E_2015-08-20__0_A4_1.dat]

1998.76 1468
1999.18 1665
1999.60 1763
2000.02 1723
2000.44 1711
2000.87 1853
2001.29 2025
2001.71 1843
2002.13 1738
2002.55 2027
2002.97 2061
2003.40 1896
2003.82 1781
2004.24 1653
2004.66 1693
2005.08 1723
2005.50 1580
2005.93 1645
2006.35 1679
2006.77 1751
2007.19 1884
2007.62 1741
2008.04 1916
2008.46 1710
2008.88 1649
2009.30 1810
2009.73 1770
2010.15 1897
2010.57 1855
2010.99 1876
2011.42 1907
2011.84 1733
2012.26 1817
2012.68 1771
2013.11 1773
2013.53 1684
2013.95 1740
2014.38 1787
2014.80 1824
2015.22 1673
2015.64 1612
2016.07 1665
2016.49 1569
2016.91 1613
2017.34 1668
2017.76 1717
2018.18 1770
2018.61 1659
2019.03 1605
2019.45 1772
2019.88 1802
2020.30 1793
2020.72 1762
2021.15 1870
2021.57 2018
2021.99 1788
2022.42 1752
2022.84 1740
2023.27 1784
2023.69 1625
2024.11 1619
2024.54 1708
2024.96 1697
2025.39 1617
2025.81 1625
2026.23 1657
2026.66 1485
2027.08 1479
2027.51 1519
2027.93 1538
2028.36 1669
2028.78 1626
2029.20 1458
2029.63 1672
2030.05 1792
2030.48 1698
2030.90 1693
2031.33 1660
2031.75 1651
2032.18 1480
2032.60 1506
2033.03 1600
2033.45 1606
2033.88 1669
2034.30 1726
2034.73 1731
2035.15 1631
2035.58 1624
2036.00 1618
2036.43 1550
2036.85 1624
2037.28 1761
2037.70 1654
2038.13 1770
2038.55 1750
2038.98 1739
2039.40 1714
2039.83 1747
2040.25 2019
2040.68 1953
2041.11 1810
2041.53 1773
2041.96 1962
2042.38 1913
2042.81 1900
2043.23 1893
2043.66 1983
2044.09 1868
2044.51 1845
2044.94 1646
2045.37 1656
2045.79 1539
2046.22 1594
2046.64 1780
2047.07 1857
2047.50 1655
2047.92 1580
2048.35 1776
2048.78 1652
2049.20 1694
2049.63 1656
2050.06 1683
2050.48 1741
2050.91 1671
2051.34 1773
2051.76 1587
2052.19 1638
2052.62 1505
2053.04 1720
2053.47 1769
2053.90 1554
2054.32 1490
2054.75 1596
2055.18 1574
2055.61 1593
2056.03 1503
2056.46 1587
2056.89 1525
2057.31 1526
2057.74 1665
2058.17 1543
2058.60 1536
2059.02 1737
2059.45 1626
2059.88 1714
2060.31 1688
2060.73 1778
2061.16 1803
2061.59 1734
2062.02 1573
2062.45 1571
2062.87 1757
2063.30 1819
2063.73 1803
2064.16 1943
2064.59 1961
2065.01 2067
2065.44 2080
2065.87 2172
2066.30 2263
2066.73 2407
2067.16 2293
2067.58 2538
2068.01 2397
2068.44 2250
2068.87 2200
2069.30 2050
2069.73 2041
2070.16 1995
2070.58 1954
2071.01 1830
2071.44 1664
2071.87 1648
2072.30 1657
2072.73 1729
2073.16 1690
2073.59 1673
2074.02 1641
2074.45 1616
2074.87 1648
2075.30 1539
2075.73 1596
2076.16 1735
2076.59 1718
2077.02 1712
2077.45 1856
2077.88 1858
2078.31 1852
2078.74 1857
2079.17 1776
2079.60 1727
2080.03 1745
2080.46 1892
2080.89 1833
2081.32 1766
2081.75 2062
2082.18 1951
2082.61 1725
2083.04 1836
2083.47 1866
2083.90 1770
2084.33 1793
2084.76 1800
2085.19 1895
2085.62 2005
2086.05 1785
2086.48 1658
2086.91 1896
2087.34 1738
2087.77 1607
2088.20 1585
2088.63 1628
2089.06 1705
2089.49 1536
2089.92 1601
2090.35 1550
2090.79 1519
2091.22 1592
2091.65 1566
2092.08 1693
2092.51 1590
2092.94 1689
2093.37 1607
2093.80 1594
2094.23 1729
2094.66 1843
2095.10 1757
2095.53 1782
2095.96 1618
2096.39 1542
2096.82 1627
2097.25 1646
2097.68 1637
2098.12 1605
2098.55 1498
2098.98 1561
2099.41 1517
2099.84 1602
2100.27 1568
2100.71 1518
2101.14 1560
2101.57 1508
2102.00 1641
2102.43 1529
2102.87 1672
2103.30 1563
2103.73 1522
2104.16 1569
2104.60 1561
2105.03 1664
2105.46 1424
2105.89 1480
2106.32 1668
2106.76 1619
2107.19 1636
2107.62 1621
2108.05 1871
2108.49 1727
2108.92 1841
2109.35 1673
2109.79 1699
2110.22 1691
2110.65 1600
2111.08 1518
2111.52 1638
2111.95 1588
2112.38 1631
2112.82 1462
2113.25 1476
2113.68 1648
2114.12 1476
2114.55 1524
2114.98 1583
2115.42 1590
2115.85 1553
2116.28 1559
2116.72 1520
2117.15 1421
2117.58 1319
2118.02 1417
2118.45 1413
2118.88 1362
2119.32 1514
2119.75 1679
2120.19 1521
2120.62 1519
2121.05 1434
2121.49 1504
2121.92 1460
2122.36 1508
2122.79 1504
2123.22 1459
2123.66 1450
2124.09 1472
2124.53 1627
2124.96 1719
2125.40 1567
2125.83 1629
2126.26 1549
2126.70 1557
2127.13 1544
2127.57 1487
2128.00 1496
2128.44 1559
2128.87 1501
2129.31 1424
2129.74 1531
2130.18 1542
2130.61 1586
2131.05 1615
2131.48 1560
2131.92 1493
2132.35 1643
2132.79 1753
2133.22 1631
2133.66 1784
2134.09 1892
2134.53 1804
2134.96 1782
2135.40 1867
2135.83 1829
2136.27 1966
2136.70 1826
2137.14 1779
2137.58 1888
2138.01 1988
2138.45 2023
2138.88 2093
2139.32 2030
2139.75 1825
2140.19 1753
2140.63 1817
2141.06 1915
2141.50 1715
2141.93 1501
2142.37 1537
2142.81 1576
2143.24 1690
2143.68 1675
2144.12 1775
2144.55 1680
2144.99 1584
2145.43 1577
2145.86 1342
2146.30 1630
2146.73 1650
2147.17 1766
2147.61 1757
2148.04 1758
2148.48 2011
2148.92 1997
2149.35 2032
2149.79 2161
2150.23 2179
2150.67 2083
2151.10 2184
2151.54 2398
2151.98 2494
2152.41 2487
2152.85 2420
2153.29 2320
2153.73 2343
2154.16 2261
2154.60 2033
2155.04 2087
2155.48 1997
2155.91 1954
2156.35 1871
2156.79 1812
2157.23 1867
2157.66 1812
2158.10 1905
2158.54 1678
2158.98 1812
2159.41 1851
2159.85 1838
2160.29 1747
2160.73 1741
2161.17 1659
2161.60 1742
2162.04 1647
2162.48 1485
2162.92 1626
2163.36 1741
2163.80 1953
2164.23 1690
2164.67 1790
2165.11 1828
2165.55 1893
2165.99 1901
2166.43 1902
2166.86 1798
2167.30 1679
2167.74 1706
2168.18 1910
2168.62 1868
2169.06 1852
2169.50 1723
2169.94 1840
2170.38 1681
2170.81 1918
2171.25 1814
2171.69 1858
2172.13 2013
2172.57 2192
2173.01 2007
2173.45 2014
2173.89 2359
2174.33 2407
2174.77 2229
2175.21 2342
2175.65 2466
2176.09 2441
2176.53 2350
2176.96 2220
2177.40 2227
2177.84 2420
2178.28 2478
2178.72 2211
2179.16 2220
2179.60 2160
2180.04 2081
2180.48 1963
2180.92 1967
2181.36 2037
2181.80 1960
2182.24 1808
2182.68 1834
2183.12 1784
2183.56 1701
2184.01 1546
2184.45 1592
2184.89 1740
2185.33 1802
2185.77 1812
2186.21 1864
2186.65 1588
2187.09 1696
2187.53 1846
2187.97 1859
2188.41 1778
2188.85 1871
2189.29 1936
2189.73 1913
2190.17 2037
2190.62 1953
2191.06 2026
2191.50 2090
2191.94 2009
2192.38 2055
2192.82 1991
2193.26 1970
2193.70 1918
2194.15 1951
2194.59 2036
2195.03 1954
2195.47 2022
2195.91 2112
2196.35 2030
2196.79 2082
2197.24 2050
2197.68 2108
2198.12 1992
2198.56 2022
2199.00 2048
2199.45 1881
2199.89 1866
2200.33 1926
2200.77 1891
2201.21 2003
2201.66 1884
2202.10 1817
2202.54 1942
2202.98 1847
2203.42 1881
2203.87 1973
2204.31 2019
2204.75 1870
2205.19 1801
2205.64 1734
2206.08 1725
2206.52 1707
2206.96 1842
2207.41 1818
2207.85 1786
2208.29 1780
2208.74 1930
2209.18 1979
2209.62 1889
2210.06 1850
2210.51 2095
2210.95 1973
2211.39 1896
2211.84 1910
2212.28 1753
2212.72 1896
2213.17 1936
2213.61 1940
2214.05 1932
2214.50 1910
2214.94 1784
2215.38 1810
2215.83 1770
2216.27 1764
2216.71 1757
2217.16 1779
2217.60 1627
2218.05 1721
2218.49 1756
2218.93 1534
2219.38 1779
2219.82 1640
2220.26 1665
2220.71 1785
2221.15 1691
2221.60 1624
2222.04 1628
2222.49 1766
2222.93 1732
2223.37 1649
2223.82 1764
2224.26 1699
2224.71 1669
2225.15 1721
2225.60 1875
2226.04 1749
2226.49 1732
2226.93 1910
2227.37 2002
2227.82 2114
2228.26 2132
2228.71 1936
2229.15 1880
2229.60 2143
2230.04 1998
2230.49 2082
2230.93 2025
2231.38 1886
2231.82 1952
2232.27 1900
2232.71 1835
2233.16 1914
2233.61 2078
2234.05 1991
2234.50 1925
2234.94 2077
2235.39 2023
2235.83 1894
2236.28 1875
2236.72 1909
2237.17 1814
2237.61 1818
2238.06 1818
2238.51 1754
2238.95 1883
2239.40 1975
2239.84 1720
2240.29 1855
2240.74 1883
2241.18 1929
2241.63 1724
2242.07 1849
2242.52 1706
2242.97 1619
2243.41 1765
2243.86 1691
2244.31 1628
2244.75 1628
2245.20 1626
2245.65 1633
2246.09 1768
2246.54 1662
2246.99 1543
2247.43 1512
2247.88 1673
2248.33 1549
2248.77 1495
2249.22 1524
2249.67 1522
2250.11 1614
2250.56 1514
2251.01 1547
2251.45 1480
2251.90 1492
2252.35 1650
2252.80 1664
2253.24 1648
2253.69 1648
2254.14 1534
2254.59 1692
2255.03 1792
2255.48 1766
2255.93 1673
2256.38 1658
2256.82 1620
2257.27 1569
2257.72 1683
2258.17 1719
2258.61 1706
2259.06 1554
2259.51 1599
2259.96 1718
2260.41 1539
2260.85 1695
2261.30 1932
2261.75 1995
2262.20 1792
2262.65 1843
2263.09 2000
2263.54 1896
2263.99 1858
2264.44 2050
2264.89 1911
2265.34 2150
2265.79 2352
2266.23 2217
2266.68 1981
2267.13 2035
2267.58 1974
2268.03 2016
2268.48 2243
2268.93 2074
2269.38 2109
2269.82 2135
2270.27 2260
2270.72 2174
2271.17 2105
2271.62 2117
2272.07 2128
2272.52 2208
2272.97 2063
2273.42 2191
2273.87 1962
2274.32 1903
2274.77 1881
2275.21 1786
2275.66 1724
2276.11 1845
2276.56 1570
2277.01 1599
2277.46 1665
2277.91 1706
2278.36 1852
2278.81 1844
2279.26 1784
2279.71 1781
2280.16 1848
2280.61 1787
2281.06 1854
2281.51 1783
2281.96 1794
2282.41 1884
2282.86 1949
2283.31 1742
2283.76 1872
2284.21 1881
2284.66 2094
2285.11 1923
2285.56 2021
2286.02 1872
2286.47 1714
2286.92 1640
2287.37 1785
2287.82 1857
2288.27 1699
2288.72 1861
2289.17 1867
2289.62 2174
2290.07 2290
2290.52 2363
2290.97 2430
2291.42 2660
2291.88 3019
2292.33 2949
2292.78 2964
2293.23 3176
2293.68 3403
2294.13 3308
2294.58 3267
2295.04 3232
2295.49 2972
2295.94 2944
2296.39 2756
2296.84 2683
2297.29 2759
2297.74 2447
2298.20 2405
2298.65 2303
2299.10 2262
2299.55 2217
2300.00 2171
2300.46 2101
2300.91 1876
2301.36 1973
2301.81 2125
2302.26 1783
2302.72 1724
2303.17 1766
2303.62 1832
2304.07 1771
2304.53 1695
2304.98 1791
2305.43 1832
2305.88 1938
2306.33 1818
2306.79 1684
2307.24 1913
2307.69 2052
2308.15 2093
2308.60 1997
2309.05 2015
2309.50 1883
2309.96 2092
2310.41 2214
2310.86 2315
2311.32 2167
2311.77 1964
2312.22 2243
2312.68 2092
2313.13 2157
2313.58 2113
2314.03 2083
2314.49 1923
2314.94 2026
2315.39 2077
2315.85 1983
2316.30 2014
2316.76 1969
2317.21 1981
2317.66 1889
2318.12 1844
2318.57 1899
2319.02 1959
2319.48 2034
2319.93 1969
2320.39 1822
2320.84 1835
2321.29 1885
2321.75 1909
2322.20 1700
2322.66 1938
2323.11 1941
2323.56 1989
2324.02 1957
2324.47 1769
2324.93 1760
2325.38 1993
2325.84 2059
2326.29 2293
2326.74 2215
2327.20 2026
2327.65 1880
2328.11 1885
2328.56 2168
2329.02 2362
2329.47 2190
2329.93 2370
2330.38 2667
2330.84 2546
2331.29 2571
2331.75 2404
2332.20 2373
2332.66 2411
2333.11 2353
2333.57 2275
2334.02 2146
2334.48 2071
2334.93 2007
2335.39 2012
2335.84 1884
2336.30 1981
2336.76 1928
2337.21 1894
2337.67 1798
2338.12 1855
2338.58 1840
2339.03 1854
2339.49 1985
2339.95 1861
2340.40 1896
2340.86 1962
2341.31 2034
2341.77 1984
2342.23 2048
2342.68 2119
2343.14 2209
2343.59 2249
2344.05 2233
2344.51 2192
2344.96 2042
2345.42 1976
2345.88 2114
2346.33 2246
2346.79 2044
2347.24 1890
2347.70 1928
2348.16 2041
2348.61 2035
2349.07 2129
2349.53 1950
2349.99 2191
2350.44 2132
2350.90 1907
2351.36 1924
2351.81 1803
2352.27 1793
2352.73 1907
2353.18 1953
2353.64 1894
2354.10 1838
2354.56 1725
2355.01 1848
2355.47 1729
2355.93 1613
2356.38 1660
2356.84 1874
2357.30 1798
2357.76 1758
2358.22 1731
2358.67 1783
2359.13 1778
2359.59 1720
2360.05 1866
2360.50 1900
2360.96 1726
2361.42 1908
2361.88 1862
2362.34 1718
2362.79 1858
2363.25 1880
2363.71 1972
2364.17 1975
2364.63 1932
2365.08 1846
2365.54 2106
2366.00 1995
2366.46 2024
2366.92 1882
2367.38 2110
2367.84 2024
2368.29 2235
2368.75 2157
2369.21 2286
2369.67 2008
2370.13 2099
2370.59 2116
2371.05 1930
2371.50 1868
2371.96 1941
2372.42 1810
2372.88 1961
2373.34 1896
2373.80 1882
2374.26 1975
2374.72 1834
2375.18 1837
2375.64 1830
2376.10 1810
2376.56 1781
2377.02 1799
2377.47 1792
2377.93 1809
2378.39 1822
2378.85 1819
2379.31 1703
2379.77 1916
2380.23 2048
2380.69 1937
2381.15 2010
2381.61 2010
2382.07 2004
2382.53 1936
2382.99 2025
2383.45 2005
2383.91 1856
2384.37 1841
2384.83 1852
2385.29 1932
2385.75 2052
2386.21 1883
2386.67 1854
2387.13 1792
2387.59 1686
2388.05 1837
2388.52 1953
2388.98 1848
2389.44 1688
2389.90 1673
2390.36 1621
2390.82 1879
2391.28 1789
2391.74 1762
2392.20 1811
2392.66 1737
2393.12 1665
2393.58 1716
2394.05 1831
2394.51 1797
2394.97 1726
2395.43 1627
2395.89 1729
2396.35 1742
2396.81 1629
2397.27 1744
2397.74 1764
2398.20 1669
2398.66 1740
2399.12 1744
2399.58 1728
2400.04 1654
2400.50 1650
2400.97 1706
2401.43 1848
2401.89 1801
2402.35 1707
2402.81 1503
2403.28 1663
2403.74 1552
2404.20 1565
2404.66 1488
2405.12 1600
2405.59 1778
2406.05 1607
2406.51 1761
2406.97 1871
2407.44 1692
2407.90 1605
2408.36 1702
2408.82 1779
2409.29 1798
2409.75 1707
2410.21 1721
2410.67 1638
2411.14 1639
2411.60 1558
2412.06 1623
2412.52 1587
2412.99 1604
2413.45 1673
2413.91 1674
2414.38 1647
2414.84 1801
2415.30 1743
2415.77 1866
2416.23 1940
2416.69 2076
2417.16 2038
2417.62 1849
2418.08 1807
2418.55 1970
2419.01 2124
2419.47 2078
2419.94 2131
2420.40 2201
2420.86 2098
2421.33 2146
2421.79 2240
2422.25 2125
2422.72 2197
2423.18 1996
2423.65 2039
2424.11 2060
2424.57 2142
2425.04 2174
2425.50 2063
2425.97 2172
2426.43 2043
2426.90 1908
2427.36 2016
2427.82 1996
2428.29 1906
2428.75 1947
2429.22 1768
2429.68 1957
2430.15 1841
2430.61 1793
2431.08 1857
2431.54 1886
2432.00 1796
2432.47 1836
2432.93 1893
2433.40 1867
2433.86 1794
2434.33 1983
2434.79 1836
2435.26 1997
2435.72 1973
2436.19 1950
2436.65 2007
2437.12 2014
2437.58 2103
2438.05 2063
2438.52 2094
2438.98 2086
2439.45 2149
2439.91 2196
2440.38 2301
2440.84 2467
2441.31 2357
2441.77 2688
2442.24 2534
2442.71 2469
2443.17 2534
2443.64 2638
2444.10 2383
2444.57 2332
2445.03 2245
2445.50 2281
2445.97 2198
2446.43 2067
2446.90 1935
2447.37 1913
2447.83 1766
2448.30 1829
2448.76 1708
2449.23 1775
2449.70 1859
2450.16 1891
2450.63 1669
2451.10 1835
2451.56 1710
2452.03 1728
2452.50 1646
2452.96 1666
2453.43 1535
2453.90 1729
2454.36 1595
2454.83 1667
2455.30 1767
2455.76 1859
2456.23 1873
2456.70 1689
2457.17 1783
2457.63 1795
2458.10 1925
2458.57 1861
2459.03 1733
2459.50 1921
2459.97 1871
2460.44 1652
2460.90 1668
2461.37 1839
2461.84 1789
2462.31 1685
2462.77 1746
2463.24 1761
2463.71 1817
2464.18 1764
2464.65 1753
2465.11 1676
2465.58 1750
2466.05 1810
2466.52 1704
2466.99 1753
2467.45 1594
2467.92 1643
2468.39 1748
2468.86 1734
2469.33 1767
2469.79 1803
2470.26 1750
2470.73 1877
2471.20 1729
2471.67 1723
2472.14 1732
2472.61 1545
2473.07 1729
2473.54 1667
2474.01 1528
2474.48 1604
2474.95 1638
2475.42 1574
2475.89 1707
2476.36 1700
2476.82 1741
2477.29 1670
2477.76 1647
2478.23 1744
2478.70 1672
2479.17 1604
2479.64 1697
2480.11 1767
2480.58 1632
2481.05 1745
2481.52 1791
2481.99 1818
2482.46 1965
2482.93 1944
2483.40 1620
2483.87 1724
2484.33 1686
2484.80 1838
2485.27 1775
2485.74 1750
2486.21 1656
2486.68 1693
2487.15 1892
2487.62 1804
2488.09 1830
2488.56 1781
2489.03 1901
2489.50 1792
2489.97 1925
2490.44 1930
2490.92 1759
2491.39 1813
2491.86 1746
2492.33 1785
2492.80 1760
2493.27 1587
2493.74 1836
2494.21 1794
2494.68 1832
2495.15 1690
2495.62 1786
2496.09 2054
2496.56 1985
2497.03 1843
2497.50 1755
2497.98 1874
2498.45 2022
2498.92 1882
2499.39 1924
2499.86 1710
2500.33 1776
2500.80 1722
2501.27 1584
2501.75 1633
2502.22 1515
2502.69 1591
2503.16 1352
2503.63 1532
2504.10 1588
2504.57 1711
2505.05 1881
2505.52 1664
2505.99 1812
2506.46 1602
2506.93 1785
2507.40 1962
2507.88 1730
2508.35 1687
2508.82 1643
2509.29 2011
2509.76 1941
2510.24 1970
2510.71 1995
2511.18 2007
2511.65 1899
2512.13 1948
2512.60 1973
2513.07 1946
2513.54 2012
2514.02 2176
2514.49 2010
2514.96 1911
2515.43 2127
2515.91 1845
2516.38 1870
2516.85 1910
2517.32 1824
2517.80 1896
2518.27 1789
2518.74 1776
2519.22 1615
2519.69 1743
2520.16 1733
2520.64 1835
2521.11 1707
2521.58 1812
2522.06 1646
2522.53 1755
2523.00 1721
2523.48 1544
2523.95 1681
2524.42 1752
2524.90 1787
2525.37 1780
2525.84 1785
2526.32 1803
2526.79 1751
2527.26 1681
2527.74 1715
2528.21 1755
2528.69 1733
2529.16 1754
2529.63 1740
2530.11 1731
2530.58 1694
2531.06 1846
2531.53 1729
2532.00 1692
2532.48 1875
2532.95 1877
2533.43 1928
2533.90 1938
2534.38 1859
2534.85 1872
2535.32 2000
2535.80 1850
2536.27 1871
2536.75 1995
2537.22 1748
2537.70 1829
2538.17 1849
2538.65 1926
2539.12 1808
2539.60 1752
2540.07 1829
2540.55 1823
2541.02 1943
2541.50 1708
2541.97 1947
2542.45 1805
2542.92 1795
2543.40 1825
2543.87 1862
2544.35 1739
2544.82 1701
2545.30 1915
2545.78 1833
2546.25 1781
2546.73 1859
2547.20 1915
2547.68 2034
2548.15 1954
2548.63 1902
2549.10 2011
2549.58 2191
2550.06 2161
2550.53 2135
2551.01 2078
2551.48 2188
2551.96 2142
2552.44 2255
2552.91 2213
2553.39 2162
2553.87 2254
2554.34 2270
2554.82 2220
2555.29 2180
2555.77 2363
2556.25 2457
2556.72 2356
2557.20 2095
2557.68 2257
2558.15 2488
2558.63 2150
2559.11 2125
2559.58 2129
2560.06 2194
2560.54 2078
2561.01 1950
2561.49 1992
2561.97 1832
2562.45 1732
2562.92 1833
2563.40 1864
2563.88 1729
2564.35 1785
2564.83 1730
2565.31 1711
2565.79 1590
2566.26 1510
2566.74 1498
2567.22 1664
2567.70 1607
2568.17 1558
2568.65 1805
2569.13 1673
2569.61 1746
2570.08 1789
2570.56 1593
2571.04 1658
2571.52 1732
2572.00 1748
2572.47 1677
2572.95 1715
2573.43 1722
2573.91 1786
2574.39 1796
2574.86 1794
2575.34 2008
2575.82 1834
2576.30 1771
2576.78 1638
2577.26 1671
2577.73 1807
2578.21 1819
2578.69 1646
2579.17 1684
2579.65 1565
2580.13 1646
2580.61 1625
2581.08 1631
2581.56 1778
2582.04 1703
2582.52 1737
2583.00 1821
2583.48 1743
2583.96 1625
2584.44 1593
2584.92 1782
2585.40 1852
2585.87 1747
2586.35 1655
2586.83 1694
2587.31 1921
2587.79 1851
2588.27 1835
2588.75 1825
2589.23 1825
2589.71 1752
2590.19 1899
2590.67 1911
2591.15 1692
2591.63 1781
2592.11 1760
2592.59 1777
2593.07 1772
2593.55 1834
2594.03 1770
2594.51 1748
2594.99 1953
2595.47 1887
2595.95 2037
2596.43 1952
2596.91 1846
2597.39 1742
2597.87 1738
2598.35 1752
2598.83 1749
2599.31 1725
2599.79 1800
2600.27 1693
2600.75 1719
2601.23 1747
2601.71 1810
2602.20 1876
2602.68 1648
2603.16 1646
2603.64 1804
2604.12 1822
2604.60 1946
2605.08 1818
2605.56 1817
2606.04 1909
2606.52 1792
2607.00 1686
2607.49 1759
2607.97 1877
2608.45 1913
2608.93 1726
2609.41 1855
2609.89 1867
2610.37 1865
2610.86 1743
2611.34 1935
2611.82 1908
2612.30 1973
2612.78 1749
2613.26 1922
2613.75 1834
2614.23 1887
2614.71 1727
2615.19 1687
2615.67 1762
2616.16 1804
2616.64 1667
2617.12 1675
2617.60 1555
2618.08 1662
2618.57 1535
2619.05 1649
2619.53 1757
2620.01 1820
2620.50 1863
2620.98 1707
2621.46 1747
2621.94 1847
2622.43 1777
2622.91 1795
2623.39 1884
2623.87 1796
2624.36 1910
2624.84 1742
2625.32 1825
2625.81 1814
2626.29 1691
2626.77 1786
2627.25 1742
2627.74 1735
2628.22 1655
2628.70 1695
2629.19 1731
2629.67 1765
2630.15 1731
2630.64 1641
2631.12 1687
2631.60 1744
2632.09 1620
2632.57 1682
2633.05 1629
2633.54 1699
2634.02 1683
2634.51 1764
2634.99 1649
2635.47 1701
2635.96 1650
2636.44 1614
2636.93 1678
2637.41 1699
2637.89 1731
2638.38 1609
2638.86 1518
2639.35 1668
2639.83 1762
2640.31 1841
2640.80 1847
2641.28 1747
2641.77 1977
2642.25 1957
2642.74 2036
2643.22 2008
2643.71 2046
2644.19 1805
2644.67 1795
2645.16 1852
2645.64 1829
2646.13 1868
2646.61 1863
2647.10 1755
2647.58 1647
2648.07 1633
2648.55 1771
2649.04 1751
2649.52 1792
2650.01 1862
2650.49 1834
2650.98 1778
2651.46 1865
2651.95 1869
2652.43 1740
2652.92 1646
2653.41 1759
2653.89 1852
2654.38 1848
2654.86 1777
2655.35 1742
2655.83 1720
2656.32 1774
2656.81 1750
2657.29 1709
2657.78 1891
2658.26 1830
2658.75 1761
2659.23 1811
2659.72 1773
2660.21 1634
2660.69 1730
2661.18 1698
2661.67 1765
2662.15 1684
2662.64 1679
2663.12 1831
2663.61 1814
2664.10 1629
2664.58 1633
2665.07 1561
2665.56 1597
2666.04 1698
2666.53 1650
2667.02 1748
2667.50 1722
2667.99 1667
2668.48 1714
2668.96 1771
2669.45 1621
2669.94 1862
2670.42 1871
2670.91 1981
2671.40 1863
2671.89 1890
2672.37 1657
2672.86 1757
2673.35 1778
2673.83 1884
2674.32 1946
2674.81 2051
2675.30 2081
2675.78 2054
2676.27 2162
2676.76 2211
2677.25 2298
2677.74 2240
2678.22 2142
2678.71 2137
2679.20 2320
2679.69 2437
2680.17 2277
2680.66 2498
2681.15 2362
2681.64 2293
2682.13 2344
2682.61 2440
2683.10 2519
2683.59 2384
2684.08 2357
2684.57 2275
2685.06 2334
2685.54 2416
2686.03 2412
2686.52 2167
2687.01 2268
2687.50 2089
2687.99 2073
2688.48 2047
2688.96 2044
2689.45 2001
2689.94 2034
2690.43 1867
2690.92 1721
2691.41 1853
2691.90 1822
2692.39 1874
2692.88 1723
2693.36 1927
2693.85 2013
2694.34 1756
2694.83 1737
2695.32 1720
2695.81 1728
2696.30 1702
2696.79 1720
2697.28 1715
2697.77 1662
2698.26 1851
2698.75 1852
2699.24 1773
2699.73 1817
2700.22 1924
2700.71 1886
2701.20 1893
2701.69 1970
2702.18 2004
2702.67 1979
2703.16 1936
2703.65 1960
2704.14 2142
2704.63 2013
2705.12 2060
2705.61 1986
2706.10 1942
2706.59 2105
2707.08 2094
2707.57 1890
2708.06 1859
2708.55 1834
2709.04 1864
2709.53 1882
2710.02 1852
2710.51 1736
2711.00 1747
2711.49 1651
2711.98 1683
2712.47 1744
2712.97 1707
2713.46 1632
2713.95 1679
2714.44 1672
2714.93 1696
2715.42 1759
2715.91 1845
2716.40 1760
2716.89 1681
2717.39 1795
2717.88 1779
2718.37 1716
2718.86 1596
2719.35 1739
2719.84 1687
2720.33 1755
2720.83 1869
2721.32 1799
2721.81 1802
2722.30 1765
2722.79 1861
2723.28 1828
2723.78 1711
2724.27 1927
2724.76 1863
2725.25 1838
2725.74 1881
2726.24 1761
2726.73 1800
2727.22 1908
2727.71 1866
2728.20 1819
2728.70 1472
2729.19 1617
2729.68 1687
2730.17 1627
2730.67 1636
2731.16 1654
2731.65 1600
2732.14 1727
2732.64 1785
2733.13 1766
2733.62 1679
2734.12 1622
2734.61 1774
2735.10 1783
2735.59 1797
2736.09 1861
2736.58 1774
2737.07 1604
2737.57 1764
2738.06 1936
2738.55 1810
2739.05 1671
2739.54 1752
2740.03 1915
2740.53 1845
2741.02 1813
2741.51 1811
2742.01 1705
2742.50 1733
2742.99 1760
2743.49 1648
2743.98 1674
2744.47 1627
2744.97 1712
2745.46 1745
2745.96 1616
2746.45 1666
2746.94 1530
2747.44 1786
2747.93 1713
2748.43 1706
2748.92 1816
2749.41 1729
2749.91 1768
2750.40 1687
2750.90 1618
2751.39 1819
2751.89 1672
2752.38 1677
2752.87 1750
2753.37 1823
2753.86 1662
2754.36 1764
2754.85 1731
2755.35 1734
2755.84 1864
2756.34 1922
2756.83 1879
2757.33 1840
2757.82 1841
2758.32 2023
2758.81 1818
2759.31 1651
2759.80 1896
2760.30 1916
2760.79 1904
2761.29 1779
2761.78 1919
2762.28 1713
2762.77 1764
2763.27 1752
2763.76 1709
2764.26 1861
2764.76 1692
2765.25 1668
2765.75 1591
2766.24 1728
2766.74 1768
2767.23 1691
2767.73 1726
2768.23 1573
2768.72 1526
2769.22 1486
2769.71 1592
2770.21 1657
2770.71 1798
2771.20 1752
2771.70 1720
2772.19 1715
2772.69 1903
2773.19 1836
2773.68 1762
2774.18 1769
2774.68 1871
2775.17 2089
2775.67 2183
2776.17 2064
2776.66 2016
2777.16 1902
2777.66 1830
2778.15 2008
2778.65 2004
2779.15 1895
2779.64 2007
2780.14 2071
2780.64 2032
2781.13 1972
2781.63 2085
2782.13 2034
2782.63 1865
2783.12 1746
2783.62 1917
2784.12 2007
2784.61 1933
2785.11 1924
2785.61 1980
2786.11 1885
2786.60 1714
2787.10 1703
2787.60 1869
2788.10 1812
2788.59 1856
2789.09 1720
2789.59 1730
2790.09 1622
2790.59 1770
2791.08 1789
2791.58 1697
2792.08 1839
2792.58 1741
2793.08 1789
2793.57 1902
2794.07 1921
2794.57 1919
2795.07 1881
2795.57 1930
2796.07 1880
2796.56 1986
2797.06 2103
2797.56 2195
2798.06 2201
2798.56 2470
2799.06 2409
2799.56 2347
2800.05 2530
2800.55 2494
2801.05 2341
2801.55 2275
2802.05 2096
2802.55 2135
2803.05 2213
2803.55 2042
2804.05 2169
2804.54 2170
2805.04 2072
2805.54 2099
2806.04 2257
2806.54 2300
2807.04 2327
2807.54 2606
2808.04 2584
2808.54 2693
2809.04 2909
2809.54 2732
2810.04 2881
2810.54 2837
2811.04 2914
2811.54 2973
2812.04 2987
2812.54 2525
2813.04 2463
2813.54 2491
2814.04 2310
2814.54 2232
2815.04 2201
2815.54 2205
2816.04 2102
2816.54 2071
2817.04 1979
2817.54 2168
2818.04 2119
2818.54 2148
2819.04 2158
2819.54 1987
2820.04 2092
2820.54 2099
2821.04 2123
2821.54 2236
2822.04 2317
2822.54 2347
2823.04 2356
2823.54 2233
2824.04 2202
2824.55 2097
2825.05 2055
2825.55 2071
2826.05 2039
2826.55 2057
2827.05 2006
2827.55 1833
2828.05 1974
2828.55 1980
2829.06 1809
2829.56 1827
2830.06 1919
2830.56 1877
2831.06 1818
2831.56 2045
2832.06 1859
2832.57 1670
2833.07 1950
2833.57 1930
2834.07 1938
2834.57 1871
2835.07 2045
2835.58 2012
2836.08 1952
2836.58 2039
2837.08 1758
2837.58 1926
2838.09 1968
2838.59 1908
2839.09 1883
2839.59 1953
2840.10 2074
2840.60 1894
2841.10 2007
2841.60 1945
2842.11 2081
2842.61 1943
2843.11 2081
2843.61 1832
2844.12 1954
2844.62 2114
2845.12 2022
2845.62 1964
2846.13 1936
2846.63 1906
2847.13 1969
2847.64 2119
2848.14 2168
2848.64 2082
2849.14 2074
2849.65 2107
2850.15 1980
2850.65 1961
2851.16 2147
2851.66 2172
2852.16 2071
2852.67 2013
2853.17 2046
2853.67 1902
2854.18 1882
2854.68 1894
2855.18 1954
2855.69 1864
2856.19 1724
2856.70 1651
2857.20 1629
2857.70 1808
2858.21 1953
2858.71 1720
2859.22 1771
2859.72 1946
2860.22 1828
2860.73 1913
2861.23 1947
2861.74 1816
2862.24 2026
2862.74 1807
2863.25 1943
2863.75 1934
2864.26 1779
2864.76 2022
2865.27 1893
2865.77 1715
2866.28 1754
2866.78 1824
2867.28 1738
2867.79 1562
2868.29 1695
2868.80 1719
2869.30 1666
2869.81 1534
2870.31 1700
2870.82 1900
2871.32 1755
2871.83 1724
2872.33 1636
2872.84 1795
2873.34 1867
2873.85 1696
2874.36 1878
2874.86 1748
2875.37 1932
2875.87 1930
2876.38 1782
2876.88 1844
2877.39 1884
2877.89 1894
2878.40 2066
2878.90 2048
2879.41 1987
2879.92 1970
2880.42 2126
2880.93 2134
2881.43 2030
2881.94 1944
2882.45 1983
2882.95 2163
2883.46 2181
2883.96 2164
2884.47 2167
2884.98 2294
2885.48 2389
2885.99 2391
2886.50 2384
2887.00 2344
2887.51 2287
2888.02 2502
2888.52 2473
2889.03 2279
2889.53 2330
2890.04 2367
2890.55 2390
2891.06 2215
2891.56 2328
2892.07 2213
2892.58 2263
2893.08 2140
2893.59 2140
2894.10 2070
2894.60 1866
2895.11 1999
2895.62 2402
2896.13 2221
2896.63 2263
2897.14 2209
2897.65 2280
2898.15 2382
2898.66 2259
2899.17 2363
2899.68 2463
2900.18 2400
2900.69 2443
2901.20 2314
2901.71 2318
2902.22 2329
2902.72 2367
2903.23 2394
2903.74 2486
2904.25 2551
2904.75 2444
2905.26 2432
2905.77 2621
2906.28 2520
2906.79 2324
2907.30 2224
2907.80 2247
2908.31 2093
2908.82 2145
2909.33 2219
2909.84 2233
2910.35 2119
2910.85 1988
2911.36 1976
2911.87 2036
2912.38 1892
2912.89 2013
2913.40 1829
2913.91 1764
2914.41 1818
2914.92 1748
2915.43 1877
2915.94 1822
2916.45 1791
2916.96 1802
2917.47 1945
2917.98 1967
2918.49 1882
2919.00 1881
2919.51 1851
2920.01 1842
2920.52 1915
2921.03 1986
2921.54 2064
2922.05 1958
2922.56 2004
2923.07 1897
2923.58 1934
2924.09 2060
2924.60 2212
2925.11 2265
2925.62 2419
2926.13 2591
2926.64 2400
2927.15 2404
2927.66 2340
2928.17 2428
2928.68 2570
2929.19 2521
2929.70 2529
2930.21 2591
2930.72 2418
2931.23 2208
2931.74 2109
2932.25 2069
2932.76 2009
2933.27 1942
2933.78 1963
2934.29 2097
2934.80 1934
2935.31 1739
2935.83 1810
2936.34 2022
2936.85 2129
2937.36 1829
2937.87 1917
2938.38 2200
2938.89 1850
2939.40 1836
2939.91 1896
2940.42 1829
2940.94 1865
2941.45 1974
2941.96 1993
2942.47 2073
2942.98 2204
2943.49 2130
2944.00 2234
2944.51 2406
2945.03 2672
2945.54 2820
2946.05 3051
2946.56 2970
2947.07 3287
2947.58 3375
2948.10 3782
2948.61 3726
2949.12 3508
2949.63 3617
2950.14 3336
2950.66 3239
2951.17 2972
2951.68 2909
2952.19 2654
2952.70 2360
2953.22 2320
2953.73 2293
2954.24 2090
2954.75 2018
2955.26 2064
2955.78 2103
2956.29 1916
2956.80 2024
2957.31 1971
2957.83 1946
2958.34 1950
2958.85 1865
2959.37 2023
2959.88 2127
2960.39 2157
2960.90 2077
2961.42 2016
2961.93 2122
2962.44 2122
2962.96 2079
2963.47 2301
2963.98 2306
2964.50 2434
2965.01 2345
2965.52 2152
2966.04 2346
2966.55 2241
2967.06 2238
2967.58 2103
2968.09 2098
2968.60 2121
2969.12 2195
2969.63 2107
2970.14 2059
2970.66 2178
2971.17 2145
2971.68 1839
2972.20 2009
2972.71 2031
2973.23 2016
2973.74 2171
2974.25 2061
2974.77 2107
2975.28 2042
2975.80 2006
2976.31 2173
2976.83 2106
2977.34 2083
2977.85 2069
2978.37 2062
2978.88 2114
2979.40 2054
2979.91 2135
2980.43 2139
2980.94 2017
2981.46 2053
2981.97 2058
2982.48 2007
2983.00 1962
2983.51 1998
2984.03 2113
2984.54 2281
2985.06 2232
2985.57 2218
2986.09 2219
2986.60 2455
2987.12 2347
2987.63 2329
2988.15 2536
2988.67 2800
2989.18 2751
2989.70 2481
2990.21 2550
2990.73 2462
2991.24 2378
2991.76 2539
2992.27 2490
2992.79 2436
2993.30 2539
2993.82 2452
2994.34 2557
2994.85 2624
2995.37 2482
2995.88 2521
2996.40 2626
2996.92 2792
2997.43 2847
2997.95 3021
2998.46 3148
2998.98 3112
2999.50 3064
3000.01 3265
3000.53 3329
3001.05 3325
3001.56 3192
3002.08 3653
3002.59 3744
3003.11 3786
3003.63 4152
3004.14 4612
3004.66 4670
3005.18 4871
3005.69 5286
3006.21 5443
3006.73 5512
3007.24 5967
3007.76 5582
3008.28 5511
3008.80 5502
3009.31 5067
3009.83 4933
3010.35 4249
3010.86 3797
3011.38 3297
3011.90 2850
3012.42 2745
3012.93 2733
3013.45 2646
3013.97 2416
3014.49 2367
3015.00 2444
3015.52 2461
3016.04 2546
3016.56 2442
3017.07 2433
3017.59 2457
3018.11 2652
3018.63 2444
3019.15 2498
3019.66 2508
3020.18 2460
3020.70 2494
3021.22 2425
3021.74 2479
3022.25 2347
3022.77 2605
3023.29 2403
3023.81 2554
3024.33 2630
3024.85 2336
3025.36 2433
3025.88 2493
3026.40 2460
3026.92 2574
3027.44 2519
3027.96 2376
3028.48 2235
3028.99 2390
3029.51 2325
3030.03 2275
3030.55 2247
3031.07 2226
3031.59 2253
3032.11 2345
3032.63 2222
3033.15 2211
3033.66 2324
3034.18 2285
3034.70 2128
3035.22 2318
3035.74 2315
3036.26 2389
3036.78 2383
3037.30 2431
3037.82 2405
3038.34 2210
3038.86 1999
3039.38 2054
3039.90 2288
3040.42 2127
3040.94 2276
3041.46 2188
3041.98 2223
3042.50 2026
3043.02 1918
3043.54 2136
3044.06 2244
3044.58 2117
3045.10 2161
3045.62 2053
3046.14 1962
3046.66 2163
3047.18 2221
3047.70 2145
3048.22 2139
3048.74 2184
3049.26 2174
3049.78 2087
3050.30 1950
3050.82 1912
3051.34 2059
3051.86 2038
3052.38 1979
3052.90 2018
3053.43 2013
3053.95 1982
3054.47 1983
3054.99 1881
3055.51 1914
3056.03 2014
3056.55 1986
3057.07 1953
3057.59 1918
3058.12 1898
3058.64 2071
3059.16 1983
3059.68 2029
3060.20 1866
3060.72 1907
3061.24 1902
3061.77 2024
3062.29 1887
3062.81 2070
3063.33 2118
3063.85 2055
3064.37 2027
3064.90 2250
3065.42 2068
3065.94 2119
3066.46 2160
3066.98 2284
3067.51 2332
3068.03 2377
3068.55 2368
3069.07 2248
3069.59 2459
3070.12 2471
3070.64 2296
3071.16 2222
3071.68 2158
3072.21 2069
3072.73 2168
3073.25 2245
3073.77 2211
3074.30 2292
3074.82 2190
3075.34 2201
3075.86 2236
3076.39 2296
3076.91 2334
3077.43 2249
3077.96 2087
3078.48 2133
3079.00 2273
3079.52 2439
3080.05 2691
3080.57 2813
3081.09 2754
3081.62 2924
3082.14 3071
3082.66 3034
3083.19 3062
3083.71 2861
3084.23 2819
3084.76 2881
3085.28 2796
3085.80 2854
3086.33 2765
3086.85 2681
3087.38 2730
3087.90 2665
3088.42 2547
3088.95 2672
3089.47 2570
3090.00 2803
3090.52 2475
3091.04 2438
3091.57 2546
3092.09 2373
3092.62 2478
3093.14 2538
3093.66 2577
3094.19 2699
3094.71 2729
3095.24 2647
3095.76 2658
3096.29 2812
3096.81 2940
3097.34 2989
3097.86 3085
3098.38 3127
3098.91 3138
3099.43 3409
3099.96 3805
3100.48 4312
3101.01 5030
3101.53 5510
3102.06 6326
3102.58 7375
3103.11 8041
3103.63 8835
3104.16 10040
3104.68 10311
3105.21 10446
3105.73 10448
3106.26 10062
3106.79 9211
3107.31 8203
3107.84 7697
3108.36 6771
3108.89 5724
3109.41 4972
3109.94 4242
3110.46 3862
3110.99 3620
3111.52 3535
3112.04 3405
3112.57 3257
3113.09 3364
3113.62 3314
3114.15 3197
3114.67 3159
3115.20 3138
3115.72 3034
3116.25 2826
3116.78 2739
3117.30 2624
3117.83 2468
3118.35 2406
3118.88 2606
3119.41 2598
3119.93 2531
3120.46 2528
3120.99 2685
3121.51 2560
3122.04 2821
3122.57 2806
3123.09 2782
3123.62 2661
3124.15 2594
3124.67 2759
3125.20 2745
3125.73 2911
3126.26 2755
3126.78 2427
3127.31 2322
3127.84 2368
3128.36 2357
3128.89 2346
3129.42 2207
3129.95 2349
3130.47 2295
3131.00 2404
3131.53 2361
3132.06 2233
3132.58 2203
3133.11 2343
3133.64 2397
3134.17 2374
3134.69 2420
3135.22 2329
3135.75 2418
3136.28 2372
3136.81 2091
3137.33 2147
3137.86 2258
3138.39 2225
3138.92 2222
3139.45 2282
3139.97 2444
3140.50 2209
3141.03 2277
3141.56 2058
3142.09 2194
3142.62 2113
3143.14 2137
3143.67 2265
3144.20 2311
3144.73 2396
3145.26 2430
3145.79 2363
3146.32 2334
3146.84 2408
3147.37 2523
3147.90 2640
3148.43 2748
3148.96 2782
3149.49 2764
3150.02 2815
3150.55 2816
3151.08 2924
3151.61 2921
3152.13 2944
3152.66 2718
3153.19 2682
3153.72 2646
3154.25 2659
3154.78 2535
3155.31 2438
3155.84 2412
3156.37 2220
3156.90 2391
3157.43 2513
3157.96 2601
3158.49 2812
3159.02 2789
3159.55 2572
3160.08 2622
3160.61 2465
3161.14 2315
3161.67 2434
3162.20 2257
3162.73 2286
3163.26 2230
3163.79 2010
3164.32 2024
3164.85 2084
3165.38 2087
3165.91 2065
3166.44 2246
3166.97 2207
3167.50 1908
3168.03 2133
3168.56 2113
3169.09 2070
3169.62 2182
3170.15 2091
3170.69 2139
3171.22 2043
3171.75 1951
3172.28 1996
3172.81 2132
3173.34 2135
3173.87 2134
3174.40 2083
3174.93 2123
3175.46 2276
3176.00 2270
3176.53 2143
3177.06 2268
3177.59 2230
3178.12 2436
3178.65 2375
3179.18 2231
3179.72 2284
3180.25 2341
3180.78 2290
3181.31 2280
3181.84 2332
3182.37 2265
3182.91 2228
3183.44 2036
3183.97 2067
3184.50 2030
3185.03 2118
3185.56 2272
3186.10 2096
3186.63 2242
3187.16 2341
3187.69 2176
3188.23 2069
3188.76 2217
3189.29 2096
3189.82 1997
3190.36 2064
3190.89 2130
3191.42 2243
3191.95 2027
3192.49 2096
3193.02 2099
3193.55 2058
3194.08 2015
3194.62 2129
3195.15 2008
3195.68 2021
3196.21 2019
3196.75 2076
3197.28 2127
3197.81 1925
3198.35 2023
3198.88 2200
3199.41 2279
3199.95 2191
3200.48 2170
3201.01 1991
3201.55 2048
3202.08 2270
3202.61 2365
3203.15 2295
3203.68 2403
3204.21 2368
3204.75 2427
3205.28 2550
3205.81 2436
3206.35 2571
3206.88 2583
3207.42 2461
3207.95 2279
3208.48 2578
3209.02 2677
3209.55 2618
3210.09 2514
3210.62 2626
3211.15 2844
3211.69 2932
3212.22 3027
3212.76 3029
3213.29 3085
3213.83 3394
3214.36 3252
3214.89 2942
3215.43 3008
3215.96 3006
3216.50 2972
3217.03 2835
3217.57 2593
3218.10 2571
3218.64 2571
3219.17 2760
3219.71 2800
3220.24 2681
3220.78 2790
3221.31 2849
3221.85 2623
3222.38 2622
3222.92 2569
3223.45 2506
3223.99 2581
3224.52 2614
3225.06 2674
3225.59 2740
3226.13 2722
3226.66 2827
3227.20 2721
3227.73 2509
3228.27 2607
3228.81 2466
3229.34 2589
3229.88 2594
3230.41 2365
3230.95 2539
3231.48 2469
3232.02 2471
3232.56 2560
3233.09 2605
3233.63 2537
3234.16 2454
3234.70 2632
3235.24 2555
3235.77 2534
3236.31 2799
3236.85 2775
3237.38 2761
3237.92 2767
3238.45 2987
3238.99 3146
3239.53 3039
3240.06 3218
3240.60 3008
3241.14 2852
3241.67 2939
3242.21 3032
3242.75 2841
3243.28 2849
3243.82 2622
3244.36 2787
3244.90 2893
3245.43 2653
3245.97 2695
3246.51 2718
3247.04 2602
3247.58 2528
3248.12 2542
3248.66 2818
3249.19 2898
3249.73 3061
3250.27 2836
3250.81 3008
3251.34 2919
3251.88 2899
3252.42 2748
3252.96 2851
3253.49 2972
3254.03 2868
3254.57 2828
3255.11 2792
3255.64 2762
3256.18 2884
3256.72 3025
3257.26 3018
3257.80 3375
3258.33 3466
3258.87 3341
3259.41 3571
3259.95 3894
3260.49 3975
3261.03 4165
3261.56 4369
3262.10 4596
3262.64 5078
3263.18 5678
3263.72 6159
3264.26 6381
3264.79 6880
3265.33 7409
3265.87 7472
3266.41 7978
3266.95 8639
3267.49 8808
3268.03 8897
3268.57 9493
3269.10 9138
3269.64 9034
3270.18 8528
3270.72 8329
3271.26 7239
3271.80 6143
3272.34 5883
3272.88 5112
3273.42 4562
3273.96 4322
3274.50 3874
3275.04 3646
3275.58 3302
3276.12 3299
3276.66 3485
3277.19 3521
3277.73 3405
3278.27 3515
3278.81 3443
3279.35 3406
3279.89 3567
3280.43 3617
3280.97 3397
3281.51 3353
3282.05 3410
3282.59 3466
3283.13 3431
3283.67 3553
3284.21 3529
3284.75 3369
3285.29 3340
3285.83 3396
3286.38 3439
3286.92 3703
3287.46 3667
3288.00 3842
3288.54 3799
3289.08 3619
3289.62 3752
3290.16 3968
3290.70 3821
3291.24 3678
3291.78 3533
3292.32 3813
3292.86 3853
3293.40 3915
3293.95 4035
3294.49 4401
3295.03 4626
3295.57 4782
3296.11 5035
3296.65 5682
3297.19 5792
3297.73 5718
3298.28 5583
3298.82 5768
3299.36 5608
3299.90 5191
3300.44 4835
3300.98 4345
3301.52 4356
3302.07 4123
3302.61 4065
3303.15 3903
3303.69 3610
3304.23 3452
3304.77 3359
3305.32 3290
3305.86 3303
3306.40 3506
3306.94 3320
3307.49 3315
3308.03 3276
3308.57 3153
3309.11 3369
3309.65 3221
3310.20 3274
3310.74 3271
3311.28 3217
3311.82 3232
3312.37 3399
3312.91 3180
3313.45 3061
3313.99 3078
3314.54 3257
3315.08 3134
3315.62 3213
3316.17 3461
3316.71 3490
3317.25 3570
3317.79 3621
3318.34 3826
3318.88 3704
3319.42 3613
3319.97 3734
3320.51 3588
3321.05 3956
3321.60 3964
3322.14 3934
3322.68 3795
3323.23 3769
3323.77 4115
3324.31 4021
3324.86 3806
3325.40 3872
3325.94 3935
3326.49 4003
3327.03 3810
3327.58 3747
3328.12 3703
3328.66 3666
3329.21 3780
3329.75 3664
3330.29 3648
3330.84 3983
3331.38 4320
3331.93 4743
3332.47 5592
3333.02 6659
3333.56 7644
3334.10 9010
3334.65 10715
3335.19 12694
3335.74 14900
3336.28 16861
3336.83 18736
3337.37 20833
3337.92 21652
3338.46 21906
3339.00 21697
3339.55 20328
3340.09 19194
3340.64 17177
3341.18 14953
3341.73 12513
3342.27 10767
3342.82 9117
3343.36 7707
3343.91 6226
3344.45 5389
3345.00 5093
3345.54 4644
3346.09 4240
3346.64 3985
3347.18 3786
3347.73 3918
3348.27 3791
3348.82 3827
3349.36 3722
3349.91 3708
3350.45 3826
3351.00 3975
3351.55 3845
3352.09 4028
3352.64 4139
3353.18 4060
3353.73 4180
3354.27 4180
3354.82 3844
3355.37 3559
3355.91 3470
3356.46 3492
3357.00 3668
3357.55 3499
3358.10 3364
3358.64 3306
3359.19 3038
3359.74 3082
3360.28 2922
3360.83 2844
3361.38 2943
3361.92 2825
3362.47 2943
3363.02 2963
3363.56 2910
3364.11 2932
3364.66 2825
3365.20 3145
3365.75 3164
3366.30 3008
3366.84 3118
3367.39 3087
3367.94 2972
3368.48 3135
3369.03 3049
3369.58 3143
3370.13 3204
3370.67 3055
3371.22 3093
3371.77 3111
3372.32 3248
3372.86 3423
3373.41 3487
3373.96 3701
3374.51 3860
3375.05 3877
3375.60 3757
3376.15 3856
3376.70 3814
3377.24 3414
3377.79 3441
3378.34 3389
3378.89 3223
3379.44 3009
3379.98 3033
3380.53 2978
3381.08 2802
3381.63 2745
3382.18 2683
3382.73 2727
3383.27 2620
3383.82 2448
3384.37 2537
3384.92 2578
3385.47 2403
3386.02 2516
3386.56 2374
3387.11 2372
3387.66 2443
3388.21 2350
3388.76 2339
3389.31 2313
3389.86 2391
3390.41 2374
3390.95 2269
3391.50 2252
3392.05 2213
3392.60 2273
3393.15 2354
3393.70 2299
3394.25 2327
3394.80 2324
3395.35 2244
3395.90 2389
3396.45 2373
3397.00 2333
3397.55 2352
3398.10 2281
3398.64 2232
3399.19 2345
3399.74 2263
3400.29 2231
3400.84 2463
3401.39 2223
3401.94 2230
3402.49 2310
3403.04 2165
3403.59 2113
3404.14 2280
3404.69 2317
3405.24 2335
3405.79 2255
3406.34 2316
3406.89 2511
3407.44 2253
3407.99 2245
3408.54 2274
3409.09 2262
3409.65 2132
3410.20 2123
3410.75 2364
3411.30 2422
3411.85 2333
3412.40 2346
3412.95 2467
3413.50 2574
3414.05 2464
3414.60 2518
3415.15 2863
3415.70 2712
3416.25 2688
3416.81 2506
3417.36 2401
3417.91 2271
3418.46 2348
3419.01 2328
3419.56 2206
3420.11 2379
3420.66 2454
3421.22 2503
3421.77 2210
3422.32 2276
3422.87 2473
3423.42 2462
3423.97 2540
3424.52 2534
3425.08 2842
3425.63 2672
3426.18 2653
3426.73 2657
3427.28 2906
3427.84 2862
3428.39 2558
3428.94 2526
3429.49 2539
3430.04 2304
3430.60 2280
3431.15 2189
3431.70 2349
3432.25 2250
3432.80 2284
3433.36 2301
3433.91 2181
3434.46 2124
3435.01 2292
3435.57 2207
3436.12 2279
3436.67 2290
3437.22 2256
3437.78 2407
3438.33 2324
3438.88 2296
3439.44 2320
3439.99 2308
3440.54 2350
3441.09 2358
3441.65 2485
3442.20 2513
3442.75 2262
3443.31 2246
3443.86 2389
3444.41 2437
3444.97 2402
3445.52 2215
3446.07 2223
3446.63 2134
3447.18 2209
3447.73 2257
3448.29 2141
3448.84 2238
3449.40 2115
3449.95 2057
3450.50 2151
3451.06 2096
3451.61 2029
3452.16 2095
3452.72 2075
3453.27 1892
3453.83 2086
3454.38 2008
3454.93 2001
3455.49 2202
3456.04 2159
3456.60 1972
3457.15 1947
3457.71 2174
3458.26 2219
3458.81 1998
3459.37 2027
3459.92 2243
3460.48 2373
3461.03 2124
3461.59 2250
3462.14 2227
3462.70 2134
3463.25 2163
3463.81 2187
3464.36 2316
3464.92 2360
3465.47 2279
3466.03 2304
3466.58 2151
3467.14 2288
3467.69 2411
3468.25 2241
3468.80 2216
3469.36 2223
3469.91 2309
3470.47 2326
3471.02 2318
3471.58 2487
3472.13 2338
3472.69 2414
3473.24 2437
3473.80 2472
3474.36 2274
3474.91 2517
3475.47 2619
3476.02 2505
3476.58 2520
3477.13 2552
3477.69 2417
3478.25 2346
3478.80 2672
3479.36 2770
3479.91 2959
3480.47 2879
3481.03 2844
3481.58 3095
3482.14 3111
3482.70 2900
3483.25 3071
3483.81 2951
3484.37 3113
3484.92 3281
3485.48 3039
3486.04 2951
3486.59 3070
3487.15 3258
3487.71 3209
3488.26 3389
3488.82 3916
3489.38 4010
3489.93 4250
3490.49 4987
3491.05 5459
3491.60 6046
3492.16 6593
3492.72 6665
3493.27 7071
3493.83 7185
3494.39 7327
3494.95 7390
3495.50 7356
3496.06 6938
3496.62 6747
3497.18 6395
3497.73 6841
3498.29 7005
3498.85 6731
3499.41 7022
3499.96 7437
3500.52 7752
3501.08 8302
3501.64 8882
3502.20 9094
3502.75 8720
3503.31 8692
3503.87 8704
3504.43 8663
3504.99 9077
3505.54 9241
3506.10 9005
3506.66 9118
3507.22 9257
3507.78 9566
3508.34 8953
3508.89 8450
3509.45 8077
3510.01 7219
3510.57 6680
3511.13 6156
3511.69 5624
3512.25 4713
3512.80 4465
3513.36 4321
3513.92 3920
3514.48 3730
3515.04 3457
3515.60 3220
3516.16 2793
3516.72 2864
3517.28 2947
3517.83 3032
3518.39 2809
3518.95 2883
3519.51 2789
3520.07 2821
3520.63 2949
3521.19 3178
3521.75 2923
3522.31 2907
3522.87 2689
3523.43 2504
3523.99 2702
3524.55 2816
3525.11 2936
3525.67 2805
3526.23 2677
3526.79 2648
3527.35 2708
3527.91 2791
3528.47 2908
3529.03 2707
3529.59 2824
3530.15 2675
3530.71 2522
3531.27 2518
3531.83 2637
3532.39 2623
3532.95 2702
3533.51 2403
3534.07 2712
3534.63 2764
3535.19 2711
3535.75 2661
3536.31 2784
3536.87 2697
3537.43 2706
3537.99 2722
3538.55 2849
3539.12 2800
3539.68 2709
3540.24 2622
3540.80 2576
3541.36 2693
3541.92 2836
3542.48 2904
3543.04 2978
3543.60 3107
3544.16 3228
3544.73 2999
3545.29 2897
3545.85 2813
3546.41 2862
3546.97 2565
3547.53 2603
3548.09 2676
3548.66 2536
3549.22 2501
3549.78 2567
3550.34 2360
3550.90 2244
3551.46 2187
3552.03 2331
3552.59 2234
3553.15 2219
3553.71 2099
3554.27 2080
3554.84 2216
3555.40 2147
3555.96 2338
3556.52 2202
3557.09 2111
3557.65 2023
3558.21 2017
3558.77 2092
3559.33 1971
3559.90 1933
3560.46 2118
3561.02 2074
3561.58 2093
3562.15 1972
3562.71 2069
3563.27 2186
3563.84 2154
3564.40 2087
3564.96 2092
3565.52 2251
3566.09 2116
3566.65 2285
3567.21 2187
3567.78 2171
3568.34 2190
3568.90 2171
3569.47 2240
3570.03 2203
3570.59 2193
3571.16 1980
3571.72 2083
3572.28 2213
3572.85 2095
3573.41 2110
3573.97 2074
3574.54 2201
3575.10 2271
3575.66 2261
3576.23 2414
3576.79 2256
3577.36 2510
3577.92 2360
3578.48 2523
3579.05 2526
3579.61 2604
3580.18 2612
3580.74 2592
3581.30 2544
3581.87 2355
3582.43 2211
3583.00 2380
3583.56 2321
3584.13 2193
3584.69 2084
3585.25 2167
3585.82 2130
3586.38 1944
3586.95 1903
3587.51 1989
3588.08 1852
3588.64 2046
3589.21 2048
3589.77 1982
3590.34 1906
3590.90 1943
3591.47 2026
3592.03 2111
3592.60 2003
3593.16 2112
3593.73 1987
3594.29 2054
3594.86 1912
3595.42 1883
3595.99 1814
3596.55 1994
3597.12 1907
3597.68 1820
3598.25 1799
3598.82 1790
3599.38 1894
3599.95 2047
3600.51 2020
3601.08 1826
3601.64 1936
3602.21 1997
3602.78 1939
3603.34 1872
3603.91 1922
3604.47 2163
3605.04 2099
3605.61 1920
3606.17 1942
3606.74 1872
3607.30 1880
3607.87 1887
3608.44 1763
3609.00 1826
3609.57 1735
3610.14 1777
3610.70 1767
3611.27 1855
3611.84 1813
3612.40 1853
3612.97 1806
3613.54 1786
3614.10 1925
3614.67 1957
3615.24 2166
3615.80 2240
3616.37 2231
3616.94 2289
3617.50 2578
3618.07 2789
3618.64 2850
3619.21 2959
3619.77 3089
3620.34 3312
3620.91 3258
3621.47 3353
3622.04 3336
3622.61 3216
3623.18 2873
3623.74 2825
3624.31 2593
3624.88 2454
3625.45 2313
3626.01 2340
3626.58 2215
3627.15 2004
3627.72 1988
3628.29 2036
3628.85 1868
3629.42 1822
3629.99 1723
3630.56 1880
3631.13 1908
3631.69 2107
3632.26 2053
3632.83 1933
3633.40 2140
3633.97 2207
3634.54 2067
3635.10 2099
3635.67 2157
3636.24 2262
3636.81 2073
3637.38 2317
3637.95 2132
3638.52 2452
3639.08 2622
3639.65 2873
3640.22 3238
3640.79 3458
3641.36 3697
3641.93 3852
3642.50 4055
3643.07 4074
3643.64 3788
3644.20 3803
3644.77 3809
3645.34 3723
3645.91 3403
3646.48 3284
3647.05 3023
3647.62 3125
3648.19 3014
3648.76 2695
3649.33 2670
3649.90 2554
3650.47 2641
3651.04 2585
3651.61 2658
3652.18 2602
3652.75 2666
3653.32 2560
3653.89 2678
3654.46 2906
3655.03 2869
3655.60 2826
3656.17 2990
3656.74 2956
3657.31 2888
3657.88 2984
3658.45 3057
3659.02 3168
3659.59 3330
3660.16 3504
3660.73 3209
3661.30 3322
3661.87 3588
3662.44 3497
3663.01 3463
3663.58 3613
3664.15 3551
3664.72 3207
3665.29 3053
3665.86 2934
3666.43 2828
3667.01 2980
3667.58 2760
3668.15 2629
3668.72 2767
3669.29 2732
3669.86 2877
3670.43 2796
3671.00 2587
3671.57 2470
3672.15 2413
3672.72 2398
3673.29 2522
3673.86 2417
3674.43 2531
3675.00 2598
3675.57 2394
3676.15 2410
3676.72 2833
3677.29 2851
3677.86 2895
3678.43 2757
3679.00 2626
3679.58 2564
3680.15 2387
3680.72 2479
3681.29 2532
3681.86 2513
3682.44 2369
3683.01 2362
3683.58 2376
3684.15 2268
3684.73 2280
3685.30 2069
3685.87 2149
3686.44 2324
3687.02 2454
3687.59 2579
3688.16 2525
3688.73 2837
3689.31 3002
3689.88 3023
3690.45 3361
3691.02 3413
3691.60 3429
3692.17 3353
3692.74 3591
3693.32 3288
3693.89 3083
3694.46 3159
3695.03 3086
3695.61 2922
3696.18 2772
3696.75 2664
3697.33 2481
3697.90 2647
3698.47 2505
3699.05 2377
3699.62 2631
3700.19 2594
3700.77 2642
3701.34 2528
3701.91 2694
3702.49 2632
3703.06 2524
3703.64 2467
3704.21 2455
3704.78 2388
3705.36 2382
3705.93 2123
3706.51 2163
3707.08 2227
3707.65 2360
3708.23 2235
3708.80 2248
3709.38 2368
3709.95 2071
3710.52 2043
3711.10 2174
3711.67 2249
3712.25 2316
3712.82 2165
3713.40 2027
3713.97 2239
3714.55 2276
3715.12 2261
3715.69 2148
3716.27 2184
3716.84 2342
3717.42 2367
3717.99 2343
3718.57 2228
3719.14 2244
3719.72 2348
3720.29 2346
3720.87 2365
3721.44 2301
3722.02 2418
3722.59 2310
3723.17 2168
3723.75 2129
3724.32 2202
3724.90 2206
3725.47 2285
3726.05 2034
3726.62 2043
3727.20 1934
3727.77 1874
3728.35 1793
3728.92 1918
3729.50 2155
3730.08 2209
3730.65 2151
3731.23 2074
3731.80 2320
3732.38 2263
3732.96 2157
3733.53 2264
3734.11 2171
3734.68 2243
3735.26 2286
3735.84 2421
3736.41 2345
3736.99 2186
3737.57 2218
3738.14 2341
3738.72 2111
3739.30 2021
3739.87 1875
3740.45 1883
3741.03 1959
3741.60 1951
3742.18 1843
3742.76 1774
3743.33 1990
3743.91 1938
3744.49 1900
3745.06 1737
3745.64 1851
3746.22 1898
3746.79 1845
3747.37 1885
3747.95 2108
3748.53 2025
3749.10 2083
3749.68 2140
3750.26 2148
3750.83 2072
3751.41 1891
3751.99 1940
3752.57 2018
3753.14 1998
3753.72 2063
3754.30 2049
3754.88 2026
3755.46 1721
3756.03 1773
3756.61 1810
3757.19 1807
3757.77 1799
3758.35 1744
3758.92 1851
3759.50 1907
3760.08 1929
3760.66 1831
3761.24 1812
3761.81 1827
3762.39 1778
3762.97 1819
3763.55 1982
3764.13 1866
3764.71 1964
3765.28 2005
3765.86 1972
3766.44 1988
3767.02 2055
3767.60 2001
3768.18 1887
3768.76 1788
3769.34 1866
3769.91 2010
3770.49 2059
3771.07 1888
3771.65 2116
3772.23 2152
3772.81 2050
3773.39 1866
3773.97 1861
3774.55 1875
3775.13 1901
3775.71 1870
3776.28 1849
3776.86 1873
3777.44 1827
3778.02 1955
3778.60 1986
3779.18 1778
3779.76 1723
3780.34 1770
3780.92 1899
3781.50 1934
3782.08 1752
3782.66 1919
3783.24 1859
3783.82 1789
3784.40 1772
3784.98 1671
3785.56 1785
3786.14 1794
3786.72 1780
3787.30 1789
3787.88 1787
3788.46 1744
3789.04 1916
3789.62 1918
3790.20 1944
3790.78 2144
3791.36 2053
3791.94 1984
3792.53 1931
3793.11 1978
3793.69 1928
3794.27 1904
3794.85 2069
3795.43 2038
3796.01 2036
3796.59 1877
3797.17 2014
3797.75 1968
3798.33 1922
3798.91 2070
3799.50 2049
3800.08 2103
3800.66 2271
3801.24 2159
3801.82 2123
3802.40 2417
3802.98 2503
3803.57 2466
3804.15 2543
3804.73 2679
3805.31 2382
3805.89 2428
3806.47 2452
3807.05 2530
3807.64 2253
3808.22 2368
3808.80 2585
3809.38 2433
3809.96 2605
3810.55 2650
3811.13 2572
3811.71 2489
3812.29 2614
3812.87 2685
3813.46 2779
3814.04 2726
3814.62 2881
3815.20 3037
3815.79 2787
3816.37 2992
3816.95 3276
3817.53 3088
3818.12 3053
3818.70 2848
3819.28 2848
3819.86 2534
3820.45 2400
3821.03 2258
3821.61 2304
3822.20 2181
3822.78 2076
3823.36 1973
3823.94 2039
3824.53 1957
3825.11 1971
3825.69 1929
3826.28 1947
3826.86 2042
3827.44 1993
3828.03 1887
3828.61 1890
3829.19 1787
3829.78 1922
3830.36 1964
3830.94 1940
3831.53 1976
3832.11 1754
3832.69 1834
3833.28 1921
3833.86 1888
3834.45 1936
3835.03 1984
3835.61 1952
3836.20 1899
3836.78 1967
3837.37 1720
3837.95 1539
3838.53 1708
3839.12 1785
3839.70 1875
3840.29 1602
3840.87 1560
3841.46 1629
3842.04 1773
3842.62 1670
3843.21 1739
3843.79 1754
3844.38 1697
3844.96 1637
3845.55 1652
3846.13 1776
3846.72 1798
3847.30 1693
3847.89 1574
3848.47 1744
3849.06 1667
3849.64 1616
3850.23 1647
3850.81 1597
3851.40 1578
3851.98 1575
3852.57 1555
3853.15 1843
3853.74 1791
3854.32 1829
3854.91 1725
3855.49 1656
3856.08 1699
3856.66 1610
3857.25 1725
3857.84 1855
3858.42 1964
3859.01 1998
3859.59 2041
3860.18 2024
3860.76 2297
3861.35 2280
3861.94 2343
3862.52 2663
3863.11 2786
3863.69 2964
3864.28 2897
3864.87 3059
3865.45 3146
3866.04 3098
3866.62 2872
3867.21 2650
3867.80 2607
3868.38 2493
3868.97 2580
3869.56 2344
3870.14 2224
3870.73 2147
3871.32 2104
3871.90 2126
3872.49 2075
3873.08 1981
3873.66 1995
3874.25 2177
3874.84 2176
3875.42 2289
3876.01 2189
3876.60 2270
3877.19 2177
3877.77 2173
3878.36 2117
3878.95 2050
3879.53 2042
3880.12 2045
3880.71 1914
3881.30 1805
3881.88 1918
3882.47 1874
3883.06 1728
3883.65 1796
3884.23 1729
3884.82 1733
3885.41 1798
3886.00 1749
3886.58 1734
3887.17 1815
3887.76 1699
3888.35 1725
3888.94 1862
3889.52 1969
3890.11 1822
3890.70 1833
3891.29 1925
3891.88 2020
3892.46 2141
3893.05 2183
3893.64 2114
3894.23 2064
3894.82 2233
3895.41 2268
3895.99 2164
3896.58 1942
3897.17 1829
3897.76 1845
3898.35 1808
3898.94 1934
3899.53 1943
3900.12 1858
3900.70 1839
3901.29 1808
3901.88 1915
3902.47 1878
3903.06 1755
3903.65 1778
3904.24 1724
3904.83 1779
3905.42 1897
3906.01 1887
3906.60 1934
3907.18 2014
3907.77 1940
3908.36 2041
3908.95 1941
3909.54 1975
3910.13 1865
3910.72 2027
3911.31 2025
3911.90 2001
3912.49 1872
3913.08 1764
3913.67 1784
3914.26 1812
3914.85 1811
3915.44 1913
3916.03 1857
3916.62 1913
3917.21 1838
3917.80 1767
3918.39 1760
3918.98 1728
3919.57 1821
3920.16 1840
3920.75 1796
3921.34 1820
3921.93 1737
3922.52 1759
3923.11 1850
3923.70 1742
3924.30 1732
3924.89 1767
3925.48 1722
3926.07 1665
3926.66 1699
3927.25 1662
3927.84 1542
3928.43 1673
3929.02 1608
3929.61 1528
3930.20 1528
3930.80 1633
3931.39 1602
3931.98 1564
3932.57 1600
3933.16 1619
3933.75 1609
3934.34 1549
3934.93 1506
3935.53 1517
3936.12 1561
3936.71 1529
3937.30 1526
3937.89 1551
3938.48 1475
3939.08 1454
3939.67 1621
3940.26 1564
3940.85 1558
3941.44 1542
3942.04 1601
3942.63 1501
3943.22 1449
3943.81 1617
3944.40 1678
3945.00 1638
3945.59 1700
3946.18 1637
3946.77 1643
3947.36 1475
3947.96 1543
3948.55 1541
3949.14 1707
3949.73 1562
3950.33 1622
3950.92 1559
3951.51 1553
3952.11 1472
3952.70 1466
3953.29 1594
3953.88 1656
3954.48 1627
3955.07 1702
3955.66 1621
3956.26 1530
3956.85 1649
3957.44 1687
3958.04 1787
3958.63 1690
3959.22 1733
3959.81 1721
3960.41 1666
3961.00 1765
3961.60 1764
3962.19 1797
3962.78 1666
3963.38 1509
3963.97 1701
3964.56 1692
3965.16 1607
3965.75 1743
3966.34 1689
3966.94 1635
3967.53 1725
3968.13 1678
3968.72 1860
3969.31 1800
3969.91 1782
3970.50 1797
3971.10 1695
3971.69 1505
3972.28 1585
3972.88 1565
3973.47 1517
3974.07 1615
3974.66 1689
3975.26 1720
3975.85 1687
3976.45 1833
3977.04 1783
3977.63 1746
3978.23 1886
3978.82 1855
3979.42 1893
3980.01 1898
3980.61 1908
3981.20 1705
3981.80 1763
3982.39 1768
3982.99 1690
3983.58 1696
3984.18 1673
3984.77 1811
3985.37 1634
3985.96 1548
3986.56 1689
3987.16 1688
3987.75 1701
3988.35 1634
3988.94 1661
3989.54 1811
3990.13 1818
3990.73 1719
3991.32 1724
3991.92 1734
3992.52 1756
3993.11 1688
3993.71 1644
3994.30 1859
3994.90 1698
3995.50 1685
3996.09 1765
3996.69 1893
3997.28 1841
3997.88 1698
3998.48 1677
3999.07 1807
3999.67 1783
4000.26 1757
4000.86 1591
4001.46 1753
4002.05 1696
4002.65 1737
4003.25 1758
4003.84 1659
4004.44 1690
4005.04 1629
4005.63 1754
4006.23 1736
4006.83 1735
4007.42 1878
4008.02 1804
4008.62 1819
4009.21 1762
4009.81 1942
4010.41 1935
4011.01 1896
4011.60 1825
4012.20 1843
4012.80 1953
4013.40 1942
4013.99 2015
4014.59 1825
4015.19 1895
4015.78 1940
4016.38 1878
4016.98 1923
4017.58 2023
4018.18 2027
4018.77 1986
4019.37 2297
4019.97 2130
4020.57 2003
4021.16 1830
4021.76 2036
4022.36 1885
4022.96 1780
4023.56 1962
4024.15 1871
4024.75 1829
4025.35 1872
4025.95 1765
4026.55 1778
4027.15 1787
4027.74 1856
4028.34 1725
4028.94 1901
4029.54 1730
4030.14 1816
4030.74 1859
4031.34 1724
4031.93 1886
4032.53 1842
4033.13 1805
4033.73 1844
4034.33 1816
4034.93 1858
4035.53 1882
4036.13 1736
4036.73 1652
4037.32 1819
4037.92 1926
4038.52 1600
4039.12 1501
4039.72 1641
4040.32 1743
4040.92 1578
4041.52 1635
4042.12 1530
4042.72 1487
4043.32 1588
4043.92 1657
4044.52 1620
4045.12 1546
4045.72 1682
4046.32 1643
4046.92 1587
4047.52 1591
4048.12 1502
4048.72 1592
4049.32 1677
4049.92 1628
4050.52 1775
4051.12 1745
4051.72 1848
4052.32 1699
4052.92 1646
4053.52 1633
4054.12 1738
4054.72 1680
4055.32 1536
4055.92 1623
4056.52 1630
4057.12 1533
4057.72 1522
4058.32 1609
4058.92 1754
4059.52 1654
4060.12 1635
4060.72 1593
4061.33 1587
4061.93 1561
4062.53 1474
4063.13 1430
4063.73 1505
4064.33 1511
4064.93 1390
4065.53 1498
4066.13 1531
4066.74 1445
4067.34 1389
4067.94 1439
4068.54 1417
4069.14 1504
4069.74 1473
4070.34 1504
4070.95 1434
4071.55 1516
4072.15 1534
4072.75 1444
4073.35 1531
4073.95 1543
4074.56 1613
4075.16 1577
4075.76 1473
4076.36 1564
4076.96 1594
4077.57 1793
4078.17 1648
4078.77 1495
4079.37 1576
4079.97 1518
4080.58 1420
4081.18 1398
4081.78 1619
4082.38 1481
4082.99 1389
4083.59 1550
4084.19 1469
4084.79 1425
4085.40 1458
4086.00 1508
4086.60 1538
4087.21 1430
4087.81 1332
4088.41 1413
4089.01 1458
4089.62 1434
4090.22 1535
4090.82 1509
4091.43 1563
4092.03 1486
4092.63 1468
4093.24 1392
4093.84 1469
4094.44 1393
4095.05 1458
4095.65 1508
4096.25 1614
4096.86 1539
4097.46 1562
4098.06 1563
4098.67 1453
4099.27 1437
4099.87 1579
4100.48 1400
4101.08 1528
4101.69 1521
4102.29 1413
4102.89 1512
4103.50 1464
4104.10 1345
4104.71 1348
4105.31 1399
4105.91 1394
4106.52 1481
4107.12 1479
4107.73 1522
4108.33 1515
4108.94 1470
4109.54 1378
4110.14 1355
4110.75 1417
4111.35 1390
4111.96 1459
4112.56 1433
4113.17 1504
4113.77 1470
4114.38 1396
4114.98 1560
4115.59 1592
4116.19 1565
4116.80 1465
4117.40 1430
4118.01 1476
4118.61 1391
4119.22 1408
4119.82 1467
4120.43 1477
4121.03 1644
4121.64 1562
4122.24 1462
4122.85 1558
4123.46 1553
4124.06 1538
4124.67 1547
4125.27 1511
4125.88 1464
4126.48 1478
4127.09 1580
4127.69 1446
4128.30 1508
4128.91 1684
4129.51 1656
4130.12 1475
4130.72 1442
4131.33 1585
4131.94 1575
4132.54 1516
4133.15 1577
4133.76 1542
4134.36 1617
4134.97 1664
4135.57 1740
4136.18 1679
4136.79 1660
4137.39 1724
4138.00 1754
4138.61 1905
4139.21 1823
4139.82 1779
4140.43 1867
4141.03 1829
4141.64 1856
4142.25 1973
4142.85 2036
4143.46 1977
4144.07 2054
4144.67 1976
4145.28 2033
4145.89 2053
4146.50 1979
4147.10 1767
4147.71 1783
4148.32 1702
4148.93 1845
4149.53 1737
4150.14 1639
4150.75 1617
4151.36 1463
4151.96 1480
4152.57 1638
4153.18 1565
4153.79 1356
4154.39 1337
4155.00 1347
4155.61 1399
4156.22 1486
4156.82 1477
4157.43 1617
4158.04 1532
4158.65 1421
4159.26 1465
4159.87 1478
4160.47 1515
4161.08 1477
4161.69 1562
4162.30 1529
4162.91 1478
4163.52 1521
4164.12 1682
4164.73 1886
4165.34 1826
4165.95 1774
4166.56 1776
4167.17 1833
4167.78 1856
4168.38 2136
4168.99 1878
4169.60 1937
4170.21 1810
4170.82 1704
4171.43 1845
4172.04 1732
4172.65 1664
4173.26 1641
4173.86 1781
4174.47 1664
4175.08 1572
4175.69 1729
4176.30 1673
4176.91 1659
4177.52 1766
4178.13 1625
4178.74 1598
4179.35 1566
4179.96 1691
4180.57 1819
4181.18 1628
4181.79 1631
4182.40 1679
4183.01 1727
4183.62 1678
4184.23 1635
4184.84 1520
4185.45 1488
4186.06 1512
4186.67 1558
4187.28 1610
4187.89 1557
4188.50 1449
4189.11 1571
4189.72 1517
4190.33 1552
4190.94 1645
4191.55 1693
4192.16 1625
4192.77 1676
4193.38 1896
4193.99 1887
4194.60 1957
4195.21 2067
4195.82 2084
4196.44 2257
4197.05 2150
4197.66 2003
4198.27 2100
4198.88 2082
4199.49 1942
4200.10 1805
4200.71 1819
4201.32 1856
4201.94 1786
4202.55 1832
4203.16 1721
4203.77 1726
4204.38 1688
4204.99 1778
4205.60 1749
4206.21 1697
4206.83 1736
4207.44 1709
4208.05 1595
4208.66 1678
4209.27 1623
4209.89 1812
4210.50 1791
4211.11 1762
4211.72 1712
4212.33 1852
4212.94 1883
4213.56 1761
4214.17 1759
4214.78 1866
4215.39 1945
4216.01 1852
4216.62 1962
4217.23 1944
4217.84 1993
4218.46 2073
4219.07 2194
4219.68 2308
4220.29 2418
4220.91 2406
4221.52 2480
4222.13 2711
4222.74 2822
4223.36 2858
4223.97 3060
4224.58 3312
4225.19 3208
4225.81 3178
4226.42 3402
4227.03 3614
4227.65 3905
4228.26 4002
4228.87 3864
4229.49 4127
4230.10 3931
4230.71 4204
4231.33 4313
4231.94 4437
4232.55 4682
4233.17 4913
4233.78 4644
4234.39 4956
4235.01 5205
4235.62 5531
4236.23 5545
4236.85 5607
4237.46 5902
4238.08 5373
4238.69 4911
4239.30 4867
4239.92 4394
4240.53 3985
4241.15 3320
4241.76 3169
4242.37 2889
4242.99 2742
4243.60 2717
4244.22 2579
4244.83 2410
4245.45 2403
4246.06 2507
4246.67 2400
4247.29 2544
4247.90 2518
4248.52 2451
4249.13 2525
4249.75 2541
4250.36 2368
4250.98 2299
4251.59 2407
4252.21 2424
4252.82 2389
4253.44 2264
4254.05 2321
4254.67 2132
4255.28 2150
4255.90 2087
4256.51 2068
4257.13 2243
4257.74 2109
4258.36 2122
4258.97 2089
4259.59 1999
4260.20 2072
4260.82 1970
4261.44 2057
4262.05 1930
4262.67 1808
4263.28 1829
4263.90 1807
4264.51 1936
4265.13 1993
4265.75 2151
4266.36 2003
4266.98 2064
4267.59 2044
4268.21 1906
4268.83 1906
4269.44 1940
4270.06 1850
4270.67 1825
4271.29 2060
4271.91 2082
4272.52 1967
4273.14 1879
4273.76 1960
4274.37 1883
4274.99 1879
4275.61 2192
4276.22 2185
4276.84 1992
4277.46 2203
4278.07 2240
4278.69 2283
4279.31 2155
4279.92 2102
4280.54 2112
4281.16 2052
4281.77 2100
4282.39 1928
4283.01 1728
4283.63 1808
4284.24 1851
4284.86 1822
4285.48 1718
4286.09 1761
4286.71 1732
4287.33 1722
4287.95 1643
4288.56 1657
4289.18 1732
4289.80 1728
4290.42 1784
4291.03 1651
4291.65 1643
4292.27 1774
4292.89 1890
4293.51 1599
4294.12 1549
4294.74 1663
4295.36 1719
4295.98 1642
4296.60 1628
4297.21 1570
4297.83 1667
4298.45 1734
4299.07 1610
4299.69 1667
4300.31 1696
4300.92 1610
4301.54 1778
4302.16 1678
4302.78 1717
4303.40 1688
4304.02 1569
4304.63 1604
4305.25 1664
4305.87 1738
4306.49 1626
4307.11 1692
4307.73 1671
4308.35 1611
4308.97 1756
4309.59 1808
4310.20 1746
4310.82 1750
4311.44 1767
4312.06 1705
4312.68 1824
4313.30 1790
4313.92 1641
4314.54 1711
4315.16 1891
4315.78 1749
4316.40 1748
4317.02 1798
4317.64 1730
4318.26 1761
4318.88 1796
4319.50 1687
4320.12 1680
4320.74 1689
4321.36 1662
4321.98 1658
4322.60 1688
4323.22 1796
4323.84 1743
4324.46 1855
4325.08 1834
4325.70 1850
4326.32 1891
4326.94 1749
4327.56 1629
4328.18 1712
4328.80 1755
4329.42 1869
4330.04 1731
4330.66 1847
4331.28 1764
4331.90 1772
4332.52 1883
4333.14 1795
4333.76 1825
4334.38 1825
4335.00 1864
4335.63 1856
4336.25 1839
4336.87 1934
4337.49 1953
4338.11 2072
4338.73 2134
4339.35 2286
4339.97 2212
4340.59 2200
4341.22 2214
4341.84 2221
4342.46 2225
4343.08 2378
4343.70 2466
4344.32 2576
4344.94 2808
4345.57 2971
4346.19 3299
4346.81 3759
4347.43 3845
4348.05 4080
4348.67 4232
4349.30 4079
4349.92 3856
4350.54 3806
4351.16 3554
4351.78 3074
4352.41 2795
4353.03 2370
4353.65 2199
4354.27 2055
4354.90 1918
4355.52 1888
4356.14 2008
4356.76 1902
4357.38 1755
4358.01 1883
4358.63 1889
4359.25 1931
4359.87 1914
4360.50 1950
4361.12 1953
4361.74 1881
4362.37 1834
4362.99 1958
4363.61 1922
4364.23 1722
4364.86 1840
4365.48 1799
4366.10 1808
4366.73 1745
4367.35 1755
4367.97 1733
4368.60 1803
4369.22 1728
4369.84 1641
4370.47 1566
4371.09 1574
4371.71 1768
4372.34 1603
4372.96 1457
4373.58 1437
4374.21 1604
4374.83 1491
4375.46 1581
4376.08 1667
4376.70 1568
4377.33 1794
4377.95 1889
4378.57 1851
4379.20 1637
4379.82 1677
4380.45 1799
4381.07 1728
4381.70 1776
4382.32 1913
4382.94 1869
4383.57 1873
4384.19 1916
4384.82 1883
4385.44 1812
4386.07 1652
4386.69 1785
4387.32 1711
4387.94 1586
4388.56 1606
4389.19 1504
4389.81 1513
4390.44 1493
4391.06 1554
4391.69 1562
4392.31 1555
4392.94 1571
4393.56 1521
4394.19 1555
4394.81 1569
4395.44 1710
4396.06 1754
4396.69 1614
4397.31 1663
4397.94 1756
4398.57 1818
4399.19 1816
4399.82 1650
4400.44 1665
4401.07 1632
4401.69 1731
4402.32 1629
4402.94 1651
4403.57 1479
4404.20 1614
4404.82 1702
4405.45 1536
4406.07 1679
4406.70 1606
4407.33 1631
4407.95 1487
4408.58 1510
4409.20 1607
4409.83 1609
4410.46 1429
4411.08 1574
4411.71 1543
4412.34 1516
4412.96 1600
4413.59 1583
4414.21 1583
4414.84 1479
4415.47 1496
4416.09 1464
4416.72 1453
4417.35 1448
4417.97 1492
4418.60 1494
4419.23 1449
4419.86 1418
4420.48 1538
4421.11 1438
4421.74 1633
4422.36 1542
4422.99 1500
4423.62 1437
4424.25 1432
4424.87 1517
4425.50 1618
4426.13 1513
4426.75 1354
4427.38 1420
4428.01 1367
4428.64 1419
4429.26 1353
4429.89 1353
4430.52 1362
4431.15 1304
4431.78 1284
4432.40 1395
4433.03 1349
4433.66 1386
4434.29 1437
4434.91 1462
4435.54 1425
4436.17 1374
4436.80 1380
4437.43 1443
4438.06 1443
4438.68 1440
4439.31 1500
4439.94 1615
4440.57 1404
4441.20 1445
4441.83 1491
4442.45 1547
4443.08 1488
4443.71 1391
4444.34 1477
4444.97 1546
4445.60 1407
4446.23 1546
4446.86 1481
4447.48 1496
4448.11 1418
4448.74 1390
4449.37 1553
4450.00 1553
4450.63 1419
4451.26 1483
4451.89 1535
4452.52 1495
4453.15 1498
4453.78 1504
4454.40 1630
4455.03 1555
4455.66 1568
4456.29 1452
4456.92 1647
4457.55 1784
4458.18 1707
4458.81 1681
4459.44 1705
4460.07 1507
4460.70 1486
4461.33 1503
4461.96 1480
4462.59 1349
4463.22 1489
4463.85 1355
4464.48 1315
4465.11 1384
4465.74 1219
4466.37 1298
4467.00 1363
4467.63 1396
4468.26 1344
4468.89 1330
4469.52 1318
4470.15 1259
4470.78 1259
4471.41 1386
4472.04 1407
4472.68 1336
4473.31 1383
4473.94 1370
4474.57 1328
4475.20 1368
4475.83 1334
4476.46 1275
4477.09 1260
4477.72 1241
4478.35 1335
4478.98 1356
4479.62 1278
4480.25 1288
4480.88 1356
4481.51 1462
4482.14 1476
4482.77 1310
4483.40 1449
4484.04 1460
4484.67 1473
4485.30 1474
4485.93 1412
4486.56 1517
4487.19 1553
4487.82 1532
4488.46 1376
4489.09 1478
4489.72 1443
4490.35 1448
4490.98 1511
4491.62 1563
4492.25 1447
4492.88 1437
4493.51 1375
4494.14 1553
4494.78 1504
4495.41 1395
4496.04 1475
4496.67 1504
4497.31 1479
4497.94 1588
4498.57 1540
4499.20 1575
4499.84 1718
4500.47 1772
4501.10 1653
4501.73 1795
4502.37 1838
4503.00 1842
4503.63 1677
4504.27 1705
4504.90 1749
4505.53 1778
4506.16 1670
4506.80 1584
4507.43 1548
4508.06 1562
4508.70 1463
4509.33 1587
4509.96 1547
4510.60 1625
4511.23 1453
4511.86 1466
4512.50 1649
4513.13 1591
4513.76 1478
4514.40 1455
4515.03 1565
4515.66 1586
4516.30 1498
4516.93 1474
4517.57 1346
4518.20 1382
4518.83 1537
4519.47 1470
4520.10 1391
4520.74 1444
4521.37 1470
4522.00 1512
4522.64 1297
4523.27 1415
4523.91 1360
4524.54 1389
4525.18 1500
4525.81 1419
4526.44 1541
4527.08 1551
4527.71 1629
4528.35 1659
4528.98 1707
4529.62 1945
4530.25 2098
4530.89 2208
4531.52 2412
4532.16 2521
4532.79 2668
4533.43 2732
4534.06 2850
4534.70 2864
4535.33 2789
4535.97 2674
4536.60 2476
4537.24 2264
4537.87 2251
4538.51 1953
4539.14 1950
4539.78 1748
4540.41 1602
4541.05 1673
4541.68 1675
4542.32 1535
4542.96 1484
4543.59 1453
4544.23 1345
4544.86 1441
4545.50 1329
4546.13 1369
4546.77 1455
4547.41 1536
4548.04 1460
4548.68 1593
4549.31 1590
4549.95 1584
4550.59 1696
4551.22 1600
4551.86 1629
4552.50 1744
4553.13 1494
4553.77 1708
4554.40 1492
4555.04 1444
4555.68 1482
4556.31 1474
4556.95 1415
4557.59 1453
4558.22 1451
4558.86 1504
4559.50 1373
4560.13 1343
4560.77 1403
4561.41 1320
4562.04 1426
4562.68 1341
4563.32 1371
4563.96 1329
4564.59 1488
4565.23 1531
4565.87 1415
4566.50 1381
4567.14 1342
4567.78 1234
4568.42 1454
4569.05 1439
4569.69 1447
4570.33 1515
4570.97 1454
4571.60 1448
4572.24 1493
4572.88 1435
4573.52 1540
4574.16 1484
4574.79 1443
4575.43 1398
4576.07 1427
4576.71 1268
4577.34 1420
4577.98 1499
4578.62 1435
4579.26 1484
4579.90 1376
4580.54 1449
4581.17 1513
4581.81 1409
4582.45 1430
4583.09 1430
4583.73 1371
4584.37 1436
4585.00 1458
4585.64 1664
4586.28 1649
4586.92 1616
4587.56 1742
4588.20 1708
4588.84 1668
4589.48 1715
4590.11 1914
4590.75 1938
4591.39 1885
4592.03 2016
4592.67 2211
4593.31 2063
4593.95 2035
4594.59 1968
4595.23 1819
4595.87 1786
4596.51 1752
4597.15 1632
4597.79 1541
4598.42 1679
4599.06 1609
4599.70 1515
4600.34 1525
4600.98 1490
4601.62 1552
4602.26 1540
4602.90 1422
4603.54 1534
4604.18 1624
4604.82 1571
4605.46 1613
4606.10 1646
4606.74 1581
4607.38 1666
4608.02 1683
4608.66 1564
4609.30 1694
4609.94 1749
4610.58 1756
4611.22 1651
4611.86 1637
4612.50 1582
4613.15 1669
4613.79 1587
4614.43 1568
4615.07 1631
4615.71 1511
4616.35 1418
4616.99 1445
4617.63 1453
4618.27 1372
4618.91 1488
4619.55 1378
4620.19 1499
4620.83 1549
4621.48 1418
4622.12 1355
4622.76 1376
4623.40 1433
4624.04 1480
4624.68 1363
4625.32 1442
4625.96 1434
4626.61 1406
4627.25 1351
4627.89 1320
4628.53 1335
4629.17 1310
4629.81 1290
4630.46 1204
4631.10 1245
4631.74 1338
4632.38 1291
4633.02 1378
4633.66 1463
4634.31 1406
4634.95 1481
4635.59 1412
4636.23 1333
4636.88 1356
4637.52 1503
4638.16 1609
4638.80 1575
4639.44 1537
4640.09 1594
4640.73 1684
4641.37 1764
4642.01 1682
4642.66 1622
4643.30 1512
4643.94 1647
4644.58 1619
4645.23 1533
4645.87 1437
4646.51 1536
4647.16 1555
4647.80 1508
4648.44 1448
4649.08 1483
4649.73 1549
4650.37 1528
4651.01 1393
4651.66 1478
4652.30 1587
4652.94 1541
4653.59 1546
4654.23 1540
4654.87 1647
4655.52 1592
4656.16 1542
4656.80 1503
4657.45 1442
4658.09 1554
4658.74 1537
4659.38 1469
4660.02 1533
4660.67 1356
4661.31 1403
4661.95 1401
4662.60 1466
4663.24 1300
4663.89 1295
4664.53 1352
4665.17 1332
4665.82 1374
4666.46 1350
4667.11 1312
4667.75 1298
4668.40 1257
4669.04 1370
4669.68 1394
4670.33 1303
4670.97 1355
4671.62 1388
4672.26 1404
4672.91 1320
4673.55 1349
4674.20 1268
4674.84 1341
4675.49 1449
4676.13 1503
4676.78 1524
4677.42 1466
4678.07 1414
4678.71 1385
4679.36 1365
4680.00 1354
4680.65 1399
4681.29 1315
4681.94 1424
4682.58 1504
4683.23 1410
4683.87 1395
4684.52 1407
4685.16 1422
4685.81 1563
4686.46 1481
4687.10 1436
4687.75 1389
4688.39 1371
4689.04 1422
4689.68 1380
4690.33 1402
4690.98 1543
4691.62 1482
4692.27 1416
4692.91 1442
4693.56 1400
4694.21 1438
4694.85 1471
4695.50 1617
4696.15 1526
4696.79 1732
4697.44 1811
4698.08 1764
4698.73 1766
4699.38 1762
4700.02 1734
4700.67 1862
4701.32 1991
4701.96 1803
4702.61 1643
4703.26 1734
4703.90 1805
4704.55 1762
4705.20 1469
4705.84 1582
4706.49 1504
4707.14 1375
4707.79 1462
4708.43 1508
4709.08 1537
4709.73 1555
4710.37 1516
4711.02 1658
4711.67 1708
4712.32 1614
4712.96 1528
4713.61 1447
4714.26 1541
4714.91 1500
4715.55 1475
4716.20 1525
4716.85 1517
4717.50 1520
4718.14 1393
4718.79 1511
4719.44 1400
4720.09 1399
4720.74 1464
4721.38 1485
4722.03 1550
4722.68 1446
4723.33 1404
4723.98 1525
4724.62 1703
4725.27 1672
4725.92 1679
4726.57 1775
4727.22 1945
4727.87 1945
4728.52 1888
4729.16 1824
4729.81 1717
4730.46 1659
4731.11 1641
4731.76 1707
4732.41 1585
4733.06 1544
4733.70 1568
4734.35 1536
4735.00 1528
4735.65 1544
4736.30 1493
4736.95 1500
4737.60 1512
4738.25 1545
4738.90 1614
4739.55 1586
4740.20 1542
4740.84 1584
4741.49 1611
4742.14 1581
4742.79 1577
4743.44 1654
4744.09 1544
4744.74 1660
4745.39 1712
4746.04 1562
4746.69 1503
4747.34 1750
4747.99 1601
4748.64 1497
4749.29 1566
4749.94 1650
4750.59 1854
4751.24 1710
4751.89 1594
4752.54 1716
4753.19 1767
4753.84 1810
4754.49 1879
4755.14 1832
4755.79 1803
4756.44 1873
4757.09 1714
4757.74 1748
4758.39 1752
4759.04 1663
4759.70 1584
4760.35 1622
4761.00 1495
4761.65 1462
4762.30 1507
4762.95 1719
4763.60 1688
4764.25 1501
4764.90 1560
4765.55 1747
4766.20 1825
4766.86 1849
4767.51 1843
4768.16 2043
4768.81 2063
4769.46 1971
4770.11 1780
4770.76 1812
4771.41 1774
4772.07 1702
4772.72 1627
4773.37 1676
4774.02 1602
4774.67 1459
4775.32 1385
4775.98 1437
4776.63 1424
4777.28 1358
4777.93 1427
4778.58 1492
4779.24 1511
4779.89 1612
4780.54 1753
4781.19 1546
4781.84 1661
4782.50 1683
4783.15 1626
4783.80 1623
4784.45 1626
4785.10 1553
4785.76 1690
4786.41 1563
4787.06 1450
4787.71 1548
4788.37 1473
4789.02 1483
4789.67 1553
4790.33 1468
4790.98 1446
4791.63 1496
4792.28 1416
4792.94 1549
4793.59 1551
4794.24 1593
4794.90 1494
4795.55 1429
4796.20 1475
4796.86 1476
4797.51 1445
4798.16 1430
4798.81 1449
4799.47 1476
4800.12 1399
4800.78 1518
4801.43 1464
4802.08 1423
4802.74 1524
4803.39 1387
4804.04 1419
4804.70 1445
4805.35 1460
4806.00 1548
4806.66 1464
4807.31 1618
4807.97 1492
4808.62 1465
4809.27 1370
4809.93 1378
4810.58 1451
4811.24 1393
4811.89 1572
4812.54 1444
4813.20 1402
4813.85 1443
4814.51 1608
4815.16 1558
4815.82 1549
4816.47 1521
4817.13 1565
4817.78 1523
4818.44 1560
4819.09 1678
4819.74 1741
4820.40 1845
4821.05 1949
4821.71 1947
4822.36 1953
4823.02 1814
4823.67 1898
4824.33 1977
4824.98 2164
4825.64 2229
4826.29 2032
4826.95 2086
4827.60 2192
4828.26 2189
4828.92 2169
4829.57 2257
4830.23 1915
4830.88 1968
4831.54 1905
4832.19 1847
4832.85 1898
4833.50 1995
4834.16 2099
4834.82 2041
4835.47 2140
4836.13 2137
4836.78 2290
4837.44 2342
4838.10 2239
4838.75 2271
4839.41 2410
4840.06 2568
4840.72 2361
4841.38 2357
4842.03 2549
4842.69 2601
4843.34 2389
4844.00 2386
4844.66 2430
4845.31 2590
4845.97 2493
4846.63 2507
4847.28 2797
4847.94 2985
4848.60 3445
4849.25 3362
4849.91 3390
4850.57 3612
4851.22 3903
4851.88 3710
4852.54 3963
4853.20 3644
4853.85 3704
4854.51 3500
4855.17 3393
4855.82 3189
4856.48 3086
4857.14 2949
4857.80 3048
4858.45 2946
4859.11 3056
4859.77 3310
4860.43 3505
4861.08 3193
4861.74 3158
4862.40 3139
4863.06 3031
4863.71 3107
4864.37 3067
4865.03 2855
4865.69 2695
4866.34 2953
4867.00 2831
4867.66 3004
4868.32 3061
4868.98 3087
4869.63 3058
4870.29 2900
4870.95 2815
4871.61 2647
4872.27 2577
4872.93 2469
4873.58 2441
4874.24 2346
4874.90 2295
4875.56 2369
4876.22 2414
4876.88 2373
4877.54 2477
4878.19 2361
4878.85 2336
4879.51 2285
4880.17 2286
4880.83 2225
4881.49 2168
4882.15 2122
4882.81 2180
4883.47 2037
4884.13 2074
4884.78 2108
4885.44 2191
4886.10 1961
4886.76 2148
4887.42 2173
4888.08 2425
4888.74 2333
4889.40 2532
4890.06 2391
4890.72 2552
4891.38 2601
4892.04 2633
4892.70 2592
4893.36 2700
4894.02 2503
4894.68 2367
4895.34 2474
4896.00 2464
4896.66 2383
4897.32 2252
4897.98 2206
4898.64 2337
4899.30 2510
4899.96 2378
4900.62 2392
4901.28 2447
4901.94 2322
4902.60 2464
4903.26 2253
4903.92 2342
4904.58 2246
4905.24 2069
4905.90 2124
4906.56 2250
4907.22 2016
4907.88 1917
4908.54 1953
4909.20 1957
4909.87 1910
4910.53 1897
4911.19 1893
4911.85 1894
4912.51 1796
4913.17 1701
4913.83 1652
4914.49 1629
4915.15 1809
4915.81 1858
4916.48 1761
4917.14 1632
4917.80 1593
4918.46 1532
4919.12 1577
4919.78 1662
4920.44 1568
4921.11 1700
4921.77 1670
4922.43 1645
4923.09 1653
4923.75 1587
4924.41 1765
4925.08 1691
4925.74 1694
4926.40 1626
4927.06 1549
4927.72 1707
4928.39 1715
4929.05 1553
4929.71 1659
4930.37 1739
4931.04 1642
4931.70 1598
4932.36 1638
4933.02 1789
4933.69 1774
4934.35 1637
4935.01 1622
4935.67 1573
4936.34 1636
4937.00 1696
4937.66 1719
4938.32 1718
4938.99 1713
4939.65 1725
4940.31 1720
4940.98 1788
4941.64 1783
4942.30 1640
4942.96 1513
4943.63 1576
4944.29 1615
4944.95 1625
4945.62 1488
4946.28 1535
4946.94 1447
4947.61 1473
4948.27 1463
4948.93 1453
4949.60 1484
4950.26 1418
4950.92 1452
4951.59 1372
4952.25 1450
4952.92 1468
4953.58 1440
4954.24 1377
4954.91 1387
4955.57 1413
4956.24 1400
4956.90 1422
4957.56 1393
4958.23 1409
4958.89 1426
4959.56 1390
4960.22 1360
4960.88 1424
4961.55 1381
4962.21 1576
4962.88 1543
4963.54 1493
4964.21 1739
4964.87 1848
4965.54 1732
4966.20 1680
4966.86 1800
4967.53 1697
4968.19 1745
4968.86 1654
4969.52 1654
4970.19 1483
4970.85 1551
4971.52 1485
4972.18 1485
4972.85 1583
4973.51 1567
4974.18 1616
4974.84 1527
4975.51 1455
4976.17 1547
4976.84 1404
4977.51 1448
4978.17 1501
4978.84 1456
4979.50 1433
4980.17 1384
4980.83 1398
4981.50 1446
4982.16 1484
4982.83 1438
4983.50 1366
4984.16 1408
4984.83 1364
4985.49 1365
4986.16 1499
4986.83 1475
4987.49 1581
4988.16 1399
4988.82 1338
4989.49 1379
4990.16 1394
4990.82 1245
4991.49 1309
4992.16 1228
4992.82 1368
4993.49 1333
4994.16 1265
4994.82 1336
4995.49 1392
4996.15 1369
4996.82 1260
4997.49 1319
4998.16 1187
4998.82 1243
4999.49 1203
5000.16 1192
5000.82 1234
5001.49 1127
5002.16 1253
5002.82 1220
5003.49 1239
5004.16 1291
5004.83 1283
5005.49 1251
5006.16 1244
5006.83 1260
5007.49 1365
5008.16 1261
5008.83 1337
5009.50 1300
5010.16 1327
5010.83 1351
5011.50 1243
5012.17 1292
5012.84 1288
5013.50 1232
5014.17 1398
5014.84 1290
5015.51 1272
5016.17 1351
5016.84 1472
5017.51 1347
5018.18 1297
5018.85 1435
5019.52 1351
5020.18 1496
5020.85 1446
5021.52 1494
5022.19 1561
5022.86 1646
5023.53 1688
5024.19 1799
5024.86 1687
5025.53 1677
5026.20 1771
5026.87 1617
5027.54 1613
5028.21 1554
5028.88 1399
5029.54 1385
5030.21 1310
5030.88 1379
5031.55 1294
5032.22 1384
5032.89 1350
5033.56 1250
5034.23 1361
5034.90 1209
5035.57 1258
5036.24 1267
5036.90 1201
5037.57 1065
5038.24 1063
5038.91 1180
5039.58 1284
5040.25 1177
5040.92 1263
5041.59 1230
5042.26 1235
5042.93 1183
5043.60 1168
5044.27 1302
5044.94 1228
5045.61 1144
5046.28 1273
5046.95 1327
5047.62 1332
5048.29 1291
5048.96 1236
5049.63 1302
5050.30 1256
5050.97 1246
5051.64 1285
5052.31 1236
5052.98 1271
5053.65 1262
5054.32 1135
5054.99 1168
5055.66 1219
5056.34 1277
5057.01 1182
5057.68 1092
5058.35 1214
5059.02 1166
5059.69 1176
5060.36 1177
5061.03 1142
5061.70 1270
5062.37 1223
5063.04 1231
5063.72 1177
5064.39 1117
5065.06 1133
5065.73 1128
5066.40 1071
5067.07 1077
5067.74 1148
5068.42 1228
5069.09 1199
5069.76 1171
5070.43 1103
5071.10 1202
5071.77 1209
5072.44 1232
5073.12 1174
5073.79 1199
5074.46 1108
5075.13 1144
5075.80 1263
5076.48 1143
5077.15 1216
5077.82 1338
5078.49 1255
5079.16 1250
5079.84 1255
5080.51 1185
5081.18 1257
5081.85 1268
5082.53 1298
5083.20 1369
5083.87 1328
5084.54 1333
5085.22 1258
5085.89 1280
5086.56 1310
5087.23 1245
5087.91 1277
5088.58 1310
5089.25 1280
5089.93 1283
5090.60 1282
5091.27 1312
5091.94 1278
5092.62 1352
5093.29 1417
5093.96 1489
5094.64 1467
5095.31 1379
5095.98 1308
5096.66 1363
5097.33 1322
5098.00 1328
5098.68 1249
5099.35 1271
5100.02 1381
5100.70 1287
5101.37 1202
5102.04 1147
5102.72 1271
5103.39 1296
5104.07 1243
5104.74 1231
5105.41 1239
5106.09 1292
5106.76 1314
5107.44 1258
5108.11 1346
5108.78 1314
5109.46 1288
5110.13 1223
5110.81 1177
5111.48 1287
5112.16 1313
5112.83 1203
5113.50 1235
5114.18 1210
5114.85 1227
5115.53 1338
5116.20 1348
5116.88 1365
5117.55 1349
5118.23 1454
5118.90 1436
5119.58 1541
5120.25 1700
5120.93 1550
5121.60 1555
5122.28 1480
5122.95 1465
5123.63 1509
5124.30 1507
5124.98 1425
5125.65 1341
5126.33 1299
5127.00 1357
5127.68 1288
5128.35 1366
5129.03 1324
5129.70 1248
5130.38 1395
5131.06 1258
5131.73 1318
5132.41 1225
5133.08 1200
5133.76 1235
5134.43 1328
5135.11 1283
5135.79 1227
5136.46 1353
5137.14 1383
5137.81 1365
5138.49 1414
5139.17 1326
5139.84 1340
5140.52 1408
5141.20 1566
5141.87 1489
5142.55 1450
5143.22 1513
5143.90 1348
5144.58 1346
5145.25 1389
5145.93 1249
5146.61 1229
5147.28 1195
5147.96 1186
5148.64 1124
5149.31 1200
5149.99 1135
5150.67 1113
5151.34 1100
5152.02 1171
5152.70 1160
5153.38 1069
5154.05 1234
5154.73 1195
5155.41 1108
5156.08 1175
5156.76 1163
5157.44 1142
5158.12 1201
5158.79 1138
5159.47 1126
5160.15 1210
5160.83 1155
5161.50 1139
5162.18 1168
5162.86 1217
5163.54 1361
5164.22 1245
5164.89 1217
5165.57 1200
5166.25 1350
5166.93 1309
5167.61 1225
5168.28 1281
5168.96 1252
5169.64 1243
5170.32 1198
5171.00 1189
5171.67 1302
5172.35 1245
5173.03 1190
5173.71 1158
5174.39 1139
5175.07 1094
5175.74 1218
5176.42 1158
5177.10 1191
5177.78 1276
5178.46 1165
5179.14 1151
5179.82 1191
5180.50 1170
5181.17 1206
5181.85 1195
5182.53 1189
5183.21 1141
5183.89 1135
5184.57 1185
5185.25 1230
5185.93 1169
5186.61 1230
5187.29 1098
5187.97 1139
5188.65 1183
5189.33 1101
5190.00 1066
5190.68 1053
5191.36 1047
5192.04 1001
5192.72 1004
5193.40 1073
5194.08 1132
5194.76 1031
5195.44 1099
5196.12 1127
5196.80 1050
5197.48 1108
5198.16 1084
5198.84 1133
5199.52 1125
5200.20 1089
5200.88 1068
5201.56 1132
5202.24 1113
5202.92 1116
5203.60 1111
5204.28 1072
5204.96 1128
5205.65 1234
5206.33 1170
5207.01 1264
5207.69 1206
5208.37 1305
5209.05 1327
5209.73 1323
5210.41 1329
5211.09 1495
5211.77 1500
5212.45 1421
5213.13 1419
5213.82 1430
5214.50 1337
5215.18 1366
5215.86 1339
5216.54 1240
5217.22 1248
5217.90 1266
5218.58 1438
5219.27 1378
5219.95 1314
5220.63 1290
5221.31 1270
5221.99 1227
5222.67 1292
5223.35 1226
5224.04 1169
5224.72 1347
5225.40 1434
5226.08 1312
5226.76 1206
5227.45 1302
5228.13 1144
5228.81 1040
5229.49 1086
5230.17 1269
5230.86 1266
5231.54 1210
5232.22 1172
5232.90 1235
5233.58 1250
5234.27 1399
5234.95 1190
5235.63 1209
5236.31 1176
5237.00 1196
5237.68 1230
5238.36 1270
5239.05 1307
5239.73 1289
5240.41 1311
5241.09 1246
5241.78 1217
5242.46 1200
5243.14 1179
5243.83 1158
5244.51 1175
5245.19 1177
5245.87 1185
5246.56 1154
5247.24 1310
5247.92 1251
5248.61 1270
5249.29 1287
5249.97 1241
5250.66 1269
5251.34 1340
5252.03 1313
5252.71 1336
5253.39 1239
5254.08 1211
5254.76 1173
5255.44 1173
5256.13 1198
5256.81 1156
5257.50 1102
5258.18 1091
5258.86 1143
5259.55 1105
5260.23 1076
5260.92 1154
5261.60 1215
5262.28 1124
5262.97 1172
5263.65 1264
5264.34 1210
5265.02 1273
5265.71 1102
5266.39 1144
5267.07 1238
5267.76 1220
5268.44 1199
5269.13 1228
5269.81 1187
5270.50 1195
5271.18 1121
5271.87 1225
5272.55 1102
5273.24 1211
5273.92 1269
5274.61 1306
5275.29 1252
5275.98 1211
5276.66 1185
5277.35 1284
5278.03 1320
5278.72 1237
5279.40 1330
5280.09 1383
5280.77 1354
5281.46 1567
5282.15 1488
5282.83 1658
5283.52 1702
5284.20 1655
5284.89 1630
5285.57 1413
5286.26 1436
5286.95 1435
5287.63 1399
5288.32 1300
5289.00 1311
5289.69 1251
5290.38 1158
5291.06 1234
5291.75 1278
5292.43 1195
5293.12 1172
5293.81 1174
5294.49 1167
5295.18 1200
5295.87 1160
5296.55 1257
5297.24 1291
5297.92 1268
5298.61 1168
5299.30 1355
5299.98 1388
5300.67 1273
5301.36 1171
5302.04 1296
5302.73 1368
5303.42 1337
5304.11 1296
5304.79 1364
5305.48 1370
5306.17 1327
5306.85 1343
5307.54 1213
5308.23 1274
5308.92 1312
5309.60 1304
5310.29 1319
5310.98 1348
5311.66 1266
5312.35 1233
5313.04 1206
5313.73 1234
5314.41 1254
5315.10 1196
5315.79 1134
5316.48 1244
5317.17 1296
5317.85 1297
5318.54 1278
5319.23 1502
5319.92 1393
5320.61 1468
5321.29 1491
5321.98 1533
5322.67 1609
5323.36 1655
5324.05 1483
5324.73 1507
5325.42 1318
5326.11 1337
5326.80 1345
5327.49 1240
5328.18 1232
5328.87 1300
5329.55 1284
5330.24 1290
5330.93 1254
5331.62 1179
5332.31 1198
5333.00 1361
5333.69 1281
5334.38 1157
5335.06 1349
5335.75 1320
5336.44 1273
5337.13 1204
5337.82 1391
5338.51 1363
5339.20 1436
5339.89 1405
5340.58 1394
5341.27 1412
5341.96 1446
5342.65 1259
5343.33 1276
5344.02 1508
5344.71 1457
5345.40 1517
5346.09 1464
5346.78 1466
5347.47 1472
5348.16 1532
5348.85 1695
5349.54 1770
5350.23 1849
5350.92 2016
5351.61 2283
5352.30 2317
5352.99 2325
5353.68 2369
5354.37 2257
5355.06 2122
5355.75 2061
5356.44 1836
5357.13 1966
5357.82 1712
5358.51 1509
5359.21 1488
5359.90 1423
5360.59 1397
5361.28 1375
5361.97 1398
5362.66 1283
5363.35 1426
5364.04 1345
5364.73 1226
5365.42 1315
5366.11 1320
5366.80 1348
5367.49 1260
5368.19 1182
5368.88 1158
5369.57 1133
5370.26 1176
5370.95 1101
5371.64 1182
5372.33 1202
5373.02 1064
5373.72 1065
5374.41 1123
5375.10 1083
5375.79 1023
5376.48 1092
5377.17 1154
5377.87 1147
5378.56 1175
5379.25 1097
5379.94 1079
5380.63 1109
5381.33 1068
5382.02 1084
5382.71 1116
5383.40 1047
5384.09 1031
5384.79 1171
5385.48 1097
5386.17 1138
5386.86 1092
5387.55 1058
5388.25 1221
5388.94 1190
5389.63 1243
5390.32 1283
5391.02 1282
5391.71 1400
5392.40 1233
5393.09 1358
5393.79 1323
5394.48 1193
5395.17 1211
5395.87 1372
5396.56 1193
5397.25 1128
5397.95 1164
5398.64 1229
5399.33 1132
5400.02 1140
5400.72 1141
5401.41 1111
5402.10 1092
5402.80 1040
5403.49 1173
5404.18 1197
5404.88 1270
5405.57 1144
5406.26 1150
5406.96 1273
5407.65 1168
5408.35 1231
5409.04 1242
5409.73 1204
5410.43 1244
5411.12 1121
5411.81 1187
5412.51 1209
5413.20 1054
5413.90 1110
5414.59 1173
5415.28 1116
5415.98 1198
5416.67 1125
5417.37 1140
5418.06 1129
5418.76 1124
5419.45 1179
5420.14 1120
5420.84 1224
5421.53 1196
5422.23 1281
5422.92 1302
5423.62 1331
5424.31 1306
5425.01 1310
5425.70 1287
5426.40 1280
5427.09 1246
5427.79 1229
5428.48 1167
5429.18 1162
5429.87 1193
5430.57 1157
5431.26 1126
5431.96 1311
5432.65 1337
5433.35 1300
5434.04 1260
5434.74 1314
5435.43 1293
5436.13 1394
5436.82 1393
5437.52 1395
5438.22 1510
5438.91 1520
5439.61 1625
5440.30 1498
5441.00 1320
5441.69 1362
5442.39 1434
5443.09 1487
5443.78 1355
5444.48 1473
5445.17 1470
5445.87 1527
5446.57 1592
5447.26 1732
5447.96 1679
5448.66 1666
5449.35 1813
5450.05 1897
5450.74 1840
5451.44 1952
5452.14 1771
5452.83 1764
5453.53 1805
5454.23 1569
5454.92 1515
5455.62 1495
5456.32 1432
5457.01 1323
5457.71 1403
5458.41 1578
5459.10 1531
5459.80 1414
5460.50 1593
5461.20 1494
5461.89 1466
5462.59 1624
5463.29 1690
5463.98 1676
5464.68 1596
5465.38 1677
5466.08 1559
5466.77 1681
5467.47 1698
5468.17 1731
5468.87 1595
5469.56 1515
5470.26 1582
5470.96 1754
5471.66 1637
5472.35 1555
5473.05 1580
5473.75 1662
5474.45 1673
5475.15 1776
5475.84 1831
5476.54 1852
5477.24 1905
5477.94 1857
5478.64 1915
5479.34 2109
5480.03 2402
5480.73 2503
5481.43 2642
5482.13 2795
5482.83 2637
5483.53 2897
5484.22 2766
5484.92 2484
5485.62 2371
5486.32 2360
5487.02 2177
5487.72 2151
5488.42 2199
5489.11 2138
5489.81 2165
5490.51 2177
5491.21 2157
5491.91 2111
5492.61 2187
5493.31 2342
5494.01 2293
5494.71 2192
5495.41 2351
5496.11 2503
5496.81 2500
5497.50 2522
5498.20 2930
5498.90 3119
5499.60 3466
5500.30 3420
5501.00 3837
5501.70 4395
5502.40 4638
5503.10 4794
5503.80 4614
5504.50 4469
5505.20 3714
5505.90 3300
5506.60 3118
5507.30 2698
5508.00 2507
5508.70 2482
5509.40 2221
5510.10 2275
5510.80 2226
5511.50 2079
5512.20 2105
5512.90 2004
5513.60 2025
5514.30 2234
5515.00 1979
5515.70 1998
5516.40 1965
5517.11 1836
5517.81 1824
5518.51 1968
5519.21 2013
5519.91 1875
5520.61 1801
5521.31 1793
5522.01 1834
5522.71 1758
5523.41 1755
5524.11 1946
5524.82 1691
5525.52 1701
5526.22 1699
5526.92 1585
5527.62 1620
5528.32 1674
5529.02 1544
5529.72 1546
5530.43 1489
5531.13 1392
5531.83 1303
5532.53 1289
5533.23 1418
5533.93 1515
5534.64 1429
5535.34 1418
5536.04 1431
5536.74 1406
5537.44 1341
5538.15 1449
5538.85 1537
5539.55 1411
5540.25 1443
5540.95 1426
5541.66 1339
5542.36 1369
5543.06 1371
5543.76 1317
5544.47 1395
5545.17 1325
5545.87 1375
5546.57 1410
5547.28 1372
5547.98 1410
5548.68 1331
5549.38 1390
5550.09 1366
5550.79 1390
5551.49 1490
5552.19 1425
5552.90 1266
5553.60 1251
5554.30 1316
5555.01 1221
5555.71 1365
5556.41 1374
5557.12 1273
5557.82 1336
5558.52 1293
5559.23 1249
5559.93 1410
5560.63 1362
5561.34 1328
5562.04 1333
5562.74 1447
5563.45 1366
5564.15 1327
5564.85 1375
5565.56 1400
5566.26 1483
5566.96 1403
5567.67 1350
5568.37 1370
5569.08 1351
5569.78 1328
5570.48 1321
5571.19 1287
5571.89 1291
5572.60 1382
5573.30 1326
5574.01 1316
5574.71 1414
5575.41 1266
5576.12 1274
5576.82 1421
5577.53 1418
5578.23 1509
5578.94 1445
5579.64 1298
5580.35 1490
5581.05 1394
5581.76 1288
5582.46 1334
5583.16 1250
5583.87 1233
5584.57 1259
5585.28 1221
5585.98 1202
5586.69 1183
5587.39 1236
5588.10 1320
5588.81 1252
5589.51 1164
5590.22 1248
5590.92 1233
5591.63 1246
5592.33 1162
5593.04 1175
5593.74 1254
5594.45 1279
5595.15 1227
5595.86 1178
5596.57 1089
5597.27 1271
5597.98 1289
5598.68 1235
5599.39 1197
5600.09 1255
5600.80 1253
5601.51 1092
5602.21 1117
5602.92 1073
5603.62 1175
5604.33 1166
5605.04 1155
5605.74 1151
5606.45 1174
5607.16 1172
5607.86 1160
5608.57 1166
5609.27 1231
5609.98 1236
5610.69 1203
5611.39 1233
5612.10 1176
5612.81 1253
5613.51 1231
5614.22 1135
5614.93 1118
5615.64 1136
5616.34 1233
5617.05 1173
5617.76 1199
5618.46 1153
5619.17 1131
5619.88 1176
5620.58 1120
5621.29 1072
5622.00 1157
5622.71 1235
5623.41 1172
5624.12 1084
5624.83 1116
5625.54 1054
5626.24 1142
5626.95 1052
5627.66 1039
5628.37 1117
5629.07 1147
5629.78 1093
5630.49 1046
5631.20 1115
5631.91 1171
5632.61 1231
5633.32 1157
5634.03 1097
5634.74 1091
5635.45 1073
5636.15 1146
5636.86 1165
5637.57 1111
5638.28 1191
5638.99 1242
5639.70 1198
5640.40 1286
5641.11 1233
5641.82 1229
5642.53 1195
5643.24 1276
5643.95 1359
5644.66 1272
5645.36 1258
5646.07 1206
5646.78 1201
5647.49 1106
5648.20 1206
5648.91 1209
5649.62 1235
5650.33 1215
5651.04 1158
5651.75 1054
5652.45 1131
5653.16 1173
5653.87 1190
5654.58 1262
5655.29 1335
5656.00 1273
5656.71 1331
5657.42 1313
5658.13 1383
5658.84 1345
5659.55 1367
5660.26 1444
5660.97 1511
5661.68 1333
5662.39 1301
5663.10 1305
5663.81 1322
5664.52 1274
5665.23 1266
5665.94 1260
5666.65 1180
5667.36 1323
5668.07 1372
5668.78 1387
5669.49 1500
5670.20 1516
5670.91 1557
5671.62 1601
5672.33 1599
5673.04 1626
5673.75 1540
5674.46 1530
5675.17 1592
5675.88 1437
5676.59 1332
5677.31 1289
5678.02 1274
5678.73 1152
5679.44 1073
5680.15 1197
5680.86 1197
5681.57 1214
5682.28 1158
5682.99 1228
5683.70 1269
5684.42 1203
5685.13 1278
5685.84 1339
5686.55 1400
5687.26 1372
5687.97 1300
5688.68 1225
5689.39 1215
5690.11 1219
5690.82 1209
5691.53 1238
5692.24 1152
5692.95 1094
5693.67 1096
5694.38 1198
5695.09 1076
5695.80 1032
5696.51 1165
5697.22 1057
5697.94 1037
5698.65 1098
5699.36 1200
5700.07 1059
5700.79 1078
5701.50 1070
5702.21 1089
5702.92 1157
5703.63 1061
5704.35 1015
5705.06 1058
5705.77 1046
5706.48 989
5707.20 1025
5707.91 1063
5708.62 1100
5709.34 1103
5710.05 1090
5710.76 1200
5711.47 1104
5712.19 1087
5712.90 1163
5713.61 1102
5714.33 1066
5715.04 1140
5715.75 1139
5716.47 1047
5717.18 1068
5717.89 1167
5718.61 1158
5719.32 1126
5720.03 1113
5720.75 1182
5721.46 1136
5722.17 1071
5722.89 1089
5723.60 1105
5724.31 1284
5725.03 1247
5725.74 1339
5726.46 1359
5727.17 1285
5727.88 1447
5728.60 1520
5729.31 1558
5730.03 1646
5730.74 1675
5731.45 1688
5732.17 1556
5732.88 1537
5733.60 1423
5734.31 1278
5735.03 1305
5735.74 1234
5736.45 1164
5737.17 1275
5737.88 1266
5738.60 1209
5739.31 1133
5740.03 1100
5740.74 1087
5741.46 1132
5742.17 1096
5742.89 1146
5743.60 1044
5744.32 1105
5745.03 1227
5745.75 1220
5746.46 1048
5747.18 1117
5747.89 1145
5748.61 1185
5749.32 1292
5750.04 1268
5750.75 1190
5751.47 1193
5752.18 1225
5752.90 1252
5753.62 1346
5754.33 1402
5755.05 1397
5755.76 1333
5756.48 1366
5757.19 1379
5757.91 1468
5758.63 1489
5759.34 1416
5760.06 1371
5760.77 1364
5761.49 1266
5762.21 1365
5762.92 1214
5763.64 1193
5764.35 1195
5765.07 1180
5765.79 1113
5766.50 1173
5767.22 1189
5767.94 1201
5768.65 1243
5769.37 1238
5770.08 1220
5770.80 1340
5771.52 1347
5772.23 1167
5772.95 1197
5773.67 1166
5774.39 1152
5775.10 1194
5775.82 1156
5776.54 1195
5777.25 1215
5777.97 1238
5778.69 1218
5779.40 1310
5780.12 1363
5780.84 1318
5781.56 1210
5782.27 1198
5782.99 1242
5783.71 1249
5784.43 1270
5785.14 1198
5785.86 1215
5786.58 1289
5787.30 1300
5788.01 1246
5788.73 1291
5789.45 1254
5790.17 1478
5790.88 1427
5791.60 1405
5792.32 1463
5793.04 1439
5793.76 1476
5794.47 1481
5795.19 1470
5795.91 1481
5796.63 1642
5797.35 1736
5798.07 1872
5798.78 2236
5799.50 2466
5800.22 3028
5800.94 3413
5801.66 3457
5802.38 3488
5803.10 3674
5803.81 3427
5804.53 3109
5805.25 2954
5805.97 2646
5806.69 2337
5807.41 2042
5808.13 1840
5808.85 1830
5809.56 1732
5810.28 1713
5811.00 1667
5811.72 1604
5812.44 1582
5813.16 1643
5813.88 1642
5814.60 1649
5815.32 1726
5816.04 1795
5816.76 1707
5817.48 1667
5818.20 1704
5818.92 1617
5819.64 1574
5820.36 1631
5821.08 1555
5821.80 1518
5822.51 1580
5823.23 1484
5823.95 1407
5824.67 1468
5825.39 1405
5826.11 1451
5826.83 1385
5827.55 1378
5828.28 1366
5829.00 1292
5829.72 1415
5830.44 1310
5831.16 1345
5831.88 1284
5832.60 1354
5833.32 1322
5834.04 1322
5834.76 1221
5835.48 1293
5836.20 1320
5836.92 1270
5837.64 1235
5838.36 1231
5839.08 1283
5839.80 1391
5840.53 1343
5841.25 1236
5841.97 1262
5842.69 1336
5843.41 1346
5844.13 1231
5844.85 1288
5845.57 1291
5846.29 1232
5847.02 1191
5847.74 1190
5848.46 1196
5849.18 1219
5849.90 1170
5850.62 1079
5851.34 1137
5852.07 1184
5852.79 1213
5853.51 1250
5854.23 1134
5854.95 1115
5855.68 1157
5856.40 1180
5857.12 1177
5857.84 1206
5858.56 1117
5859.29 1132
5860.01 1274
5860.73 1119
5861.45 1121
5862.17 1126
5862.90 1186
5863.62 1162
5864.34 1160
5865.06 1147
5865.79 1117
5866.51 1119
5867.23 1193
5867.95 1054
5868.68 1155
5869.40 1140
5870.12 1174
5870.84 1211
5871.57 1214
5872.29 1185
5873.01 1153
5873.74 1135
5874.46 1209
5875.18 1285
5875.91 1192
5876.63 1147
5877.35 1245
5878.08 1174
5878.80 1263
5879.52 1269
5880.25 1294
5880.97 1144
5881.69 1255
5882.42 1301
5883.14 1235
5883.86 1217
5884.59 1283
5885.31 1236
5886.03 1220
5886.76 1322
5887.48 1267
5888.21 1316
5888.93 1255
5889.65 1278
5890.38 1371
5891.10 1396
5891.83 1329
5892.55 1287
5893.27 1168
5894.00 1172
5894.72 1240
5895.45 1132
5896.17 1147
5896.90 1151
5897.62 1276
5898.35 1183
5899.07 1095
5899.79 1039
5900.52 1210
5901.24 1223
5901.97 1279
5902.69 1233
5903.42 1240
5904.14 1298
5904.87 1288
5905.59 1176
5906.32 1176
5907.04 1233
5907.77 1059
5908.49 1098
5909.22 1234
5909.94 1188
5910.67 1218
5911.39 1340
5912.12 1361
5912.84 1320
5913.57 1255
5914.30 1377
5915.02 1170
5915.75 1287
5916.47 1362
5917.20 1325
5917.92 1218
5918.65 1238
5919.38 1311
5920.10 1203
5920.83 1211
5921.55 1255
5922.28 1265
5923.01 1236
5923.73 1287
5924.46 1333
5925.18 1399
5925.91 1364
5926.64 1427
5927.36 1415
5928.09 1453
5928.81 1532
5929.54 1589
5930.27 1487
5930.99 1460
5931.72 1416
5932.45 1393
5933.17 1501
5933.90 1557
5934.63 1484
5935.35 1572
5936.08 1612
5936.81 1640
5937.53 1682
5938.26 1702
5938.99 1755
5939.72 1792
5940.44 1796
5941.17 1683
5941.90 1701
5942.62 1815
5943.35 1848
5944.08 1912
5944.81 1780
5945.53 1913
5946.26 1917
5946.99 1812
5947.72 1876
5948.44 1915
5949.17 2057
5949.90 2110
5950.63 2114
5951.35 2135
5952.08 2419
5952.81 2416
5953.54 2455
5954.27 2556
5954.99 2710
5955.72 2609
5956.45 2600
5957.18 2472
5957.91 2425
5958.64 2496
5959.36 2487
5960.09 2416
5960.82 2499
5961.55 2544
5962.28 2517
5963.01 2687
5963.73 2669
5964.46 2652
5965.19 2897
5965.92 3286
5966.65 3425
5967.38 3794
5968.11 4007
5968.83 4025
5969.56 3795
5970.29 3681
5971.02 3606
5971.75 3523
5972.48 3404
5973.21 3289
5973.94 3272
5974.67 3299
5975.40 3118
5976.13 2928
5976.86 3145
5977.58 3069
5978.31 2933
5979.04 3050
5979.77 3109
5980.50 3260
5981.23 3405
5981.96 3401
5982.69 3479
5983.42 3472
5984.15 3733
5984.88 3659
5985.61 3671
5986.34 3628
5987.07 3805
5987.80 3758
5988.53 3649
5989.26 3498
5989.99 3543
5990.72 3673
5991.45 3481
5992.18 3559
5992.91 3607
5993.64 3619
5994.37 3623
5995.10 3668
5995.83 3712
5996.56 3885
5997.29 4067
5998.03 3882
5998.76 3925
5999.49 4152
6000.22 4101
6000.95 4328
6001.68 4207
6002.41 4143
6003.14 3954
6003.87 4021
6004.60 4034
6005.33 3904
6006.07 3885
6006.80 3839
6007.53 3990
6008.26 4104
6008.99 4506
6009.72 4863
6010.45 5612
6011.18 6428
6011.92 7624
6012.65 8700
6013.38 9440
6014.11 10601
6014.84 11488
6015.57 12193
6016.31 12484
6017.04 12119
6017.77 11634
6018.50 11037
6019.23 9780
6019.96 8796
6020.70 7776
6021.43 6632
6022.16 5544
6022.89 4949
6023.63 4474
6024.36 4026
6025.09 3645
6025.82 3435
6026.55 3203
6027.29 3063
6028.02 3178
6028.75 2978
6029.48 2894
6030.22 2870
6030.95 2774
6031.68 2701
6032.42 2522
6033.15 2547
6033.88 2515
6034.61 2446
6035.35 2400
6036.08 2292
6036.81 2258
6037.55 2280
6038.28 2241
6039.01 2357
6039.74 2419
6040.48 2365
6041.21 2491
6041.94 2643
6042.68 2654
6043.41 2723
6044.14 2695
6044.88 2688
6045.61 2668
6046.35 2660
6047.08 2567
6047.81 2556
6048.55 2776
6049.28 2801
6050.01 2827
6050.75 2860
6051.48 3009
6052.22 3269
6052.95 3370
6053.68 3511
6054.42 3600
6055.15 3549
6055.89 3480
6056.62 3306
6057.35 3213
6058.09 3208
6058.82 2992
6059.56 2978
6060.29 2898
6061.03 2807
6061.76 2702
6062.50 2768
6063.23 2747
6063.96 2707
6064.70 2757
6065.43 2825
6066.17 2687
6066.90 2677
6067.64 2483
6068.37 2651
6069.11 2597
6069.84 2422
6070.58 2338
6071.31 2510
6072.05 2481
6072.78 2412
6073.52 2425
6074.25 2389
6074.99 2410
6075.72 2364
6076.46 2239
6077.20 2172
6077.93 2276
6078.67 2280
6079.40 2198
6080.14 2212
6080.87 2259
6081.61 2326
6082.35 2239
6083.08 2254
6083.82 2195
6084.55 2181
6085.29 2100
6086.02 2043
6086.76 1972
6087.50 2052
6088.23 2115
6088.97 2131
6089.71 2189
6090.44 2023
6091.18 1927
6091.91 2101
6092.65 2115
6093.39 2059
6094.12 2144
6094.86 2066
6095.60 2248
6096.33 2046
6097.07 1919
6097.81 1974
6098.54 1973
6099.28 1919
6100.02 1907
6100.75 1982
6101.49 2002
6102.23 1890
6102.96 1887
6103.70 1810
6104.44 1831
6105.18 1854
6105.91 1809
6106.65 1766
6107.39 1786
6108.12 1869
6108.86 1825
6109.60 2047
6110.34 1895
6111.07 1841
6111.81 1740
6112.55 1769
6113.29 1922
6114.03 1889
6114.76 1943
6115.50 1978
6116.24 2012
6116.98 1950
6117.71 2019
6118.45 1972
6119.19 1884
6119.93 1962
6120.67 2051
6121.40 1990
6122.14 1945
6122.88 1995
6123.62 1980
6124.36 1990
6125.10 1897
6125.83 1984
6126.57 2032
6127.31 2165
6128.05 2086
6128.79 2090
6129.53 2042
6130.27 2140
6131.00 2054
6131.74 2070
6132.48 2156
6133.22 2064
6133.96 2195
6134.70 2132
6135.44 2114
6136.18 2192
6136.92 2166
6137.65 2258
6138.39 2178
6139.13 2220
6139.87 2264
6140.61 2303
6141.35 2409
6142.09 2290
6142.83 2460
6143.57 2293
6144.31 2275
6145.05 2373
6145.79 2338
6146.53 2221
6147.27 2115
6148.01 2162
6148.75 2181
6149.49 2260
6150.23 2245
6150.97 2326
6151.71 2350
6152.45 2272
6153.19 2217
6153.93 2321
6154.67 2479
6155.41 2599
6156.15 2457
6156.89 2369
6157.63 2321
6158.37 2416
6159.11 2568
6159.85 2464
6160.59 2379
6161.33 2515
6162.07 2626
6162.81 2741
6163.55 2760
6164.29 2863
6165.03 3085
6165.77 3256
6166.51 3366
6167.26 3596
6168.00 3785
6168.74 3880
6169.48 4035
6170.22 3912
6170.96 3891
6171.70 3875
6172.44 3936
6173.18 3907
6173.93 3685
6174.67 3571
6175.41 3454
6176.15 3450
6176.89 3324
6177.63 3385
6178.37 3256
6179.12 3245
6179.86 3411
6180.60 3299
6181.34 3377
6182.08 3262
6182.82 3407
6183.57 3491
6184.31 3556
6185.05 3505
6185.79 3501
6186.53 3750
6187.28 3825
6188.02 3804
6188.76 4010
6189.50 3950
6190.25 4099
6190.99 4145
6191.73 4119
6192.47 4175
6193.21 4270
6193.96 4585
6194.70 4647
6195.44 4653
6196.19 4957
6196.93 4920
6197.67 4951
6198.41 4850
6199.16 4957
6199.90 4736
6200.64 4650
6201.38 4748
6202.13 4894
6202.87 4834
6203.61 5051
6204.36 5772
6205.10 6419
6205.84 7229
6206.59 8766
6207.33 10693
6208.07 13008
6208.82 15657
6209.56 18580
6210.30 21236
6211.05 23359
6211.79 24645
6212.53 24933
6213.28 23599
6214.02 21352
6214.77 18720
6215.51 16241
6216.25 13606
6217.00 10830
6217.74 9362
6218.48 7828
6219.23 6621
6219.97 5817
6220.72 5302
6221.46 4689
6222.21 4636
6222.95 4549
6223.69 4404
6224.44 4377
6225.18 4424
6225.93 4337
6226.67 4399
6227.42 4290
6228.16 4004
6228.91 3814
6229.65 3739
6230.39 3488
6231.14 3221
6231.88 2853
6232.63 2817
6233.37 2646
6234.12 2650
6234.86 2586
6235.61 2699
6236.35 2743
6237.10 2661
6237.84 2925
6238.59 2726
6239.33 2784
6240.08 2864
6240.82 2980
6241.57 2997
6242.32 3038
6243.06 3078
6243.81 3213
6244.55 3273
6245.30 3384
6246.04 3576
6246.79 3899
6247.53 4151
6248.28 4309
6249.03 4572
6249.77 4770
6250.52 5152
6251.26 4954
6252.01 4840
6252.76 4471
6253.50 4377
6254.25 4148
6254.99 3974
6255.74 3620
6256.49 3566
6257.23 3420
6257.98 3329
6258.73 3422
6259.47 3416
6260.22 3343
6260.97 3269
6261.71 3325
6262.46 3343
6263.21 3315
6263.95 3281
6264.70 3251
6265.45 3227
6266.19 3076
6266.94 2934
6267.69 3155
6268.43 3209
6269.18 3203
6269.93 3299
6270.67 3216
6271.42 3227
6272.17 3153
6272.92 3086
6273.66 2970
6274.41 3087
6275.16 3111
6275.91 3055
6276.65 3078
6277.40 3174
6278.15 3365
6278.90 3305
6279.64 3352
6280.39 3236
6281.14 3216
6281.89 3023
6282.63 2928
6283.38 2939
6284.13 2727
6284.88 2676
6285.63 2606
6286.37 2754
6287.12 2748
6287.87 2863
6288.62 2923
6289.37 2806
6290.11 2833
6290.86 2874
6291.61 2914
6292.36 2708
6293.11 2656
6293.86 2592
6294.60 2435
6295.35 2515
6296.10 2438
6296.85 2311
6297.60 2265
6298.35 2243
6299.10 2371
6299.85 2405
6300.59 2320
6301.34 2222
6302.09 2236
6302.84 2240
6303.59 2249
6304.34 2227
6305.09 2339
6305.84 2431
6306.59 2321
6307.34 2301
6308.09 2419
6308.84 2295
6309.58 2328
6310.33 2323
6311.08 2291
6311.83 2277
6312.58 2313
6313.33 2405
6314.08 2291
6314.83 2322
6315.58 2403
6316.33 2418
6317.08 2478
6317.83 2480
6318.58 2567
6319.33 2455
6320.08 2375
6320.83 2468
6321.58 2341
6322.33 2232
6323.08 2296
6323.83 2182
6324.58 2187
6325.33 2171
6326.08 2130
6326.83 1895
6327.58 2013
6328.33 2031
6329.09 2030
6329.84 2172
6330.59 2087
6331.34 1933
6332.09 2015
6332.84 1933
6333.59 1852
6334.34 1855
6335.09 1890
6335.84 1980
6336.59 1907
6337.34 1986
6338.10 1999
6338.85 1917
6339.60 1890
6340.35 1976
6341.10 1947
6341.85 1875
6342.60 1897
6343.36 1976
6344.11 1770
6344.86 1807
6345.61 1964
6346.36 1861
6347.11 1943
6347.86 1939
6348.62 1929
6349.37 1979
6350.12 2020
6350.87 1932
6351.62 2028
6352.38 2013
6353.13 2084
6353.88 2082
6354.63 2188
6355.38 2274
6356.14 2232
6356.89 2329
6357.64 2257
6358.39 2291
6359.15 2175
6359.90 2131
6360.65 2115
6361.40 2102
6362.16 2106
6362.91 2040
6363.66 1991
6364.41 1914
6365.17 1998
6365.92 1945
6366.67 1993
6367.42 1952
6368.18 1939
6368.93 1974
6369.68 2006
6370.44 2078
6371.19 2074
6371.94 2015
6372.70 1911
6373.45 1942
6374.20 1951
6374.96 1927
6375.71 1862
6376.46 1820
6377.22 1771
6377.97 1795
6378.72 1632
6379.48 1614
6380.23 1761
6380.98 1731
6381.74 1944
6382.49 1947
6383.24 1914
6384.00 1862
6384.75 1829
6385.51 1841
6386.26 1759
6387.01 1754
6387.77 1681
6388.52 1622
6389.28 1673
6390.03 1642
6390.79 1663
6391.54 1649
6392.29 1782
6393.05 1766
6393.80 1777
6394.56 1709
6395.31 1746
6396.07 1779
6396.82 1819
6397.58 1680
6398.33 1728
6399.08 1766
6399.84 1651
6400.59 1634
6401.35 1642
6402.10 1615
6402.86 1647
6403.61 1627
6404.37 1558
6405.12 1506
6405.88 1658
6406.63 1604
6407.39 1597
6408.15 1722
6408.90 1695
6409.66 1708
6410.41 1771
6411.17 1608
6411.92 1666
6412.68 1688
6413.43 1591
6414.19 1678
6414.94 1599
6415.70 1616
6416.46 1605
6417.21 1591
6417.97 1647
6418.72 1647
6419.48 1605
6420.24 1666
6420.99 1640
6421.75 1430
6422.50 1481
6423.26 1553
6424.02 1618
6424.77 1480
6425.53 1528
6426.28 1562
6427.04 1544
6427.80 1662
6428.55 1712
6429.31 1572
6430.07 1543
6430.82 1679
6431.58 1560
6432.34 1473
6433.09 1571
6433.85 1606
6434.61 1700
6435.36 1511
6436.12 1483
6436.88 1505
6437.64 1639
6438.39 1686
6439.15 1586
6439.91 1572
6440.66 1723
6441.42 1725
6442.18 1772
6442.94 1638
6443.69 1723
6444.45 1847
6445.21 1653
6445.97 1727
6446.72 1668
6447.48 1715
6448.24 1744
6449.00 1743
6449.75 1782
6450.51 1693
6451.27 1675
6452.03 1592
6452.79 1580
6453.54 1682
6454.30 1714
6455.06 1748
6455.82 1731
6456.58 1675
6457.33 1745
6458.09 1760
6458.85 1686
6459.61 1605
6460.37 1743
6461.12 1821
6461.88 1880
6462.64 1859
6463.40 1870
6464.16 1734
6464.92 1815
6465.68 1877
6466.44 1824
6467.19 1975
6467.95 2004
6468.71 2077
6469.47 2051
6470.23 2129
6470.99 2140
6471.75 2050
6472.51 1927
6473.27 1986
6474.02 2094
6474.78 2090
6475.54 2028
6476.30 2013
6477.06 2149
6477.82 2217
6478.58 2054
6479.34 2156
6480.10 2230
6480.86 2229
6481.62 2349
6482.38 2244
6483.14 2200
6483.90 2470
6484.66 2295
6485.42 2329
6486.18 2413
6486.94 2552
6487.70 2516
6488.46 2520
6489.22 2659
6489.98 2708
6490.74 2692
6491.50 2823
6492.26 2723
6493.02 2808
6493.78 3038
6494.54 3210
6495.30 3423
6496.06 3473
6496.82 3539
6497.58 3584
6498.34 3564
6499.10 3518
6499.86 3491
6500.62 3576
6501.38 3731
6502.14 3564
6502.91 3486
6503.67 3482
6504.43 3485
6505.19 3516
6505.95 3398
6506.71 3451
6507.47 3704
6508.23 3825
6508.99 3937
6509.76 3913
6510.52 4121
6511.28 4227
6512.04 4196
6512.80 4290
6513.56 4265
6514.32 4321
6515.09 4290
6515.85 4307
6516.61 4267
6517.37 4183
6518.13 4307
6518.89 4439
6519.66 4398
6520.42 4598
6521.18 4650
6521.94 4632
6522.70 5153
6523.47 5439
6524.23 5625
6524.99 6047
6525.75 6331
6526.51 6810
6527.28 7347
6528.04 7974
6528.80 8442
6529.56 8681
6530.33 8671
6531.09 8910
6531.85 8999
6532.61 9088
6533.38 9639
6534.14 10365
6534.90 11577
6535.66 13405
6536.43 15470
6537.19 17501
6537.95 19593
6538.72 21095
6539.48 21396
6540.24 20651
6541.01 18780
6541.77 16495
6542.53 14517
6543.29 12094
6544.06 10137
6544.82 8548
6545.58 7294
6546.35 6082
6547.11 5343
6547.87 5061
6548.64 4606
6549.40 4337
6550.17 4144
6550.93 4053
6551.69 3926
6552.46 3875
6553.22 3751
6553.98 3728
6554.75 3696
6555.51 3617
6556.28 3457
6557.04 3425
6557.80 3382
6558.57 3300
6559.33 3291
6560.10 3146
6560.86 3252
6561.63 3254
6562.39 3370
6563.15 3326
6563.92 3568
6564.68 3755
6565.45 3863
6566.21 3884
6566.98 3782
6567.74 4072
6568.51 4113
6569.27 3867
6570.04 3751
6570.80 3874
6571.57 3907
6572.33 4023
6573.09 4046
6573.86 4081
6574.63 4324
6575.39 4477
6576.16 4640
6576.92 4963
6577.69 4990
6578.45 5123
6579.22 4877
6579.98 4898
6580.75 5095
6581.51 5133
6582.28 5371
6583.04 5410
6583.81 5189
6584.57 5183
6585.34 4985
6586.11 4924
6586.87 4688
6587.64 4496
6588.40 4604
6589.17 4608
6589.94 4591
6590.70 4865
6591.47 5233
6592.23 5533
6593.00 5662
6593.77 5993
6594.53 6768
6595.30 7255
6596.06 7868
6596.83 7668
6597.60 7949
6598.36 8029
6599.13 7616
6599.90 7011
6600.66 6622
6601.43 5893
6602.20 5457
6602.96 4875
6603.73 4530
6604.50 4417
6605.26 3993
6606.03 3792
6606.80 3819
6607.56 3608
6608.33 3639
6609.10 3512
6609.87 3620
6610.63 3417
6611.40 3260
6612.17 3360
6612.93 3398
6613.70 3275
6614.47 3148
6615.24 3127
6616.00 3167
6616.77 3091
6617.54 3158
6618.31 2978
6619.07 2990
6619.84 2985
6620.61 3049
6621.38 3062
6622.15 3018
6622.91 2962
6623.68 3109
6624.45 3012
6625.22 2952
6625.99 2897
6626.75 2890
6627.52 2875
6628.29 2835
6629.06 2731
6629.83 2841
6630.59 2914
6631.36 3022
6632.13 3150
6632.90 3130
6633.67 3365
6634.44 3753
6635.21 3764
6635.97 3760
6636.74 3886
6637.51 3756
6638.28 3915
6639.05 3742
6639.82 3372
6640.59 3402
6641.36 3386
6642.12 3067
6642.89 2945
6643.66 2854
6644.43 2808
6645.20 2837
6645.97 2602
6646.74 2709
6647.51 2636
6648.28 2607
6649.05 2636
6649.82 2673
6650.59 2676
6651.36 2778
6652.13 2864
6652.89 2858
6653.66 2800
6654.43 2756
6655.20 2826
6655.97 2826
6656.74 2853
6657.51 2883
6658.28 2950
6659.05 2853
6659.82 2823
6660.59 2698
6661.36 2557
6662.13 2613
6662.90 2464
6663.67 2509
6664.44 2537
6665.21 2523
6665.98 2398
6666.76 2527
6667.53 2521
6668.30 2470
6669.07 2513
6669.84 2575
6670.61 2495
6671.38 2594
6672.15 2598
6672.92 2596
6673.69 2574
6674.46 2638
6675.23 2675
6676.00 2585
6676.77 2512
6677.55 2575
6678.32 2498
6679.09 2558
6679.86 2604
6680.63 2653
6681.40 2747
6682.17 2831
6682.94 2921
6683.72 3098
6684.49 3279
6685.26 3275
6686.03 3233
6686.80 3347
6687.57 3437
6688.34 3447
6689.12 3394
6689.89 3339
6690.66 3146
6691.43 3083
6692.20 2877
6692.98 2717
6693.75 2637
6694.52 2576
6695.29 2561
6696.06 2486
6696.84 2516
6697.61 2511
6698.38 2437
6699.15 2409
6699.92 2459
6700.70 2390
6701.47 2500
6702.24 2502
6703.01 2466
6703.79 2493
6704.56 2430
6705.33 2397
6706.11 2382
6706.88 2295
6707.65 2367
6708.42 2364
6709.20 2425
6709.97 2259
6710.74 2277
6711.52 2259
6712.29 2441
6713.06 2323
6713.83 2296
6714.61 2171
6715.38 2186
6716.15 2136
6716.93 2090
6717.70 2095
6718.47 2089
6719.25 2199
6720.02 2098
6720.79 2144
6721.57 2183
6722.34 2118
6723.12 2165
6723.89 2177
6724.66 2244
6725.44 2139
6726.21 2197
6726.98 1993
6727.76 2127
6728.53 2158
6729.31 2124
6730.08 2167
6730.85 2161
6731.63 2070
6732.40 2136
6733.18 2258
6733.95 2161
6734.73 2174
6735.50 1990
6736.27 2074
6737.05 2206
6737.82 2065
6738.60 2169
6739.37 2278
6740.15 2104
6740.92 2140
6741.70 2214
6742.47 2240
6743.25 2197
6744.02 2202
6744.80 2290
6745.57 2247
6746.35 2300
6747.12 2385
6747.90 2422
6748.67 2455
6749.45 2511
6750.22 2352
6751.00 2545
6751.77 2639
6752.55 2678
6753.32 2902
6754.10 2984
6754.87 2883
6755.65 3041
6756.43 3058
6757.20 2761
6757.98 2558
6758.75 2423
6759.53 2396
6760.30 2328
6761.08 2241
6761.86 2307
6762.63 2240
6763.41 2185
6764.18 2134
6764.96 2013
6765.74 2152
6766.51 2222
6767.29 1967
6768.06 2004
6768.84 2043
6769.62 2073
6770.39 2118
6771.17 2045
6771.95 2112
6772.72 1888
6773.50 2062
6774.28 2070
6775.05 1988
6775.83 2008
6776.61 1888
6777.38 1953
6778.16 1964
6778.94 2169
6779.71 2227
6780.49 2109
6781.27 2185
6782.05 2135
6782.82 1971
6783.60 2056
6784.38 1939
6785.15 1979
6785.93 1821
6786.71 1849
6787.49 2013
6788.26 1826
6789.04 1844
6789.82 1854
6790.60 1854
6791.37 1823
6792.15 1804
6792.93 1728
6793.71 1751
6794.48 1752
6795.26 1666
6796.04 1688
6796.82 1681
6797.60 1781
6798.37 1909
6799.15 1958
6799.93 1868
6800.71 1824
6801.49 1835
6802.26 1926
6803.04 1796
6803.82 1843
6804.60 1914
6805.38 1970
6806.16 1914
6806.93 1785
6807.71 1980
6808.49 1951
6809.27 1928
6810.05 1733
6810.83 1744
6811.61 1918
6812.39 1878
6813.16 1738
6813.94 1807
6814.72 1915
6815.50 1907
6816.28 1939
6817.06 1811
6817.84 1725
6818.62 1815
6819.40 1786
6820.18 1889
6820.96 1868
6821.73 1787
6822.51 1784
6823.29 1837
6824.07 1814
6824.85 1852
6825.63 1787
6826.41 1969
6827.19 1843
6827.97 1803
6828.75 1901
6829.53 1826
6830.31 1945
6831.09 2014
6831.87 1903
6832.65 1978
6833.43 1866
6834.21 1917
6834.99 1964
6835.77 1917
6836.55 1964
6837.33 1930
6838.11 1891
6838.89 2009
6839.67 1929
6840.45 1948
6841.23 1959
6842.01 1857
6842.79 1857
6843.57 1796
6844.35 1795
6845.14 1888
6845.92 1847
6846.70 2069
6847.48 2210
6848.26 2374
6849.04 2546
6849.82 2748
6850.60 3242
6851.38 3729
6852.16 4193
6852.94 4586
6853.73 4666
6854.51 4572
6855.29 4320
6856.07 4068
6856.85 3720
6857.63 3418
6858.41 2980
6859.20 2712
6859.98 2478
6860.76 2371
6861.54 2179
6862.32 2114
6863.10 2028
6863.89 2051
6864.67 2093
6865.45 2128
6866.23 2151
6867.01 2148
6867.79 2317
6868.58 2301
6869.36 2192
6870.14 2173
6870.92 2102
6871.71 2121
6872.49 2057
6873.27 2158
6874.05 2061
6874.83 2052
6875.62 1892
6876.40 2081
6877.18 2206
6877.96 2168
6878.75 2114
6879.53 2053
6880.31 2317
6881.10 2311
6881.88 2296
6882.66 2370
6883.44 2367
6884.23 2414
6885.01 2659
6885.79 2785
6886.58 3173
6887.36 3489
6888.14 3876
6888.92 3813
6889.71 4130
6890.49 4062
6891.27 4017
6892.06 3781
6892.84 3430
6893.62 3175
6894.41 2963
6895.19 2762
6895.98 2715
6896.76 2627
6897.54 2591
6898.33 2417
6899.11 2450
6899.89 2516
6900.68 2550
6901.46 2524
6902.25 2603
6903.03 2540
6903.81 2661
6904.60 2687
6905.38 2599
6906.17 2468
6906.95 2447
6907.73 2479
6908.52 2506
6909.30 2471
6910.09 2361
6910.87 2494
6911.66 2482
6912.44 2402
6913.23 2214
6914.01 2286
6914.79 2372
6915.58 2309
6916.36 2138
6917.15 2198
6917.93 2244
6918.72 2244
6919.50 2133
6920.29 2180
6921.07 2160
6921.86 2311
6922.64 2299
6923.43 2224
6924.21 2412
6925.00 2471
6925.78 2344
6926.57 2297
6927.36 2303
6928.14 2304
6928.93 2255
6929.71 2296
6930.50 2446
6931.28 2381
6932.07 2401
6932.85 2517
6933.64 2427
6934.43 2458
6935.21 2565
6936.00 2520
6936.78 2465
6937.57 2475
6938.36 2506
6939.14 2438
6939.93 2548
6940.71 2578
6941.50 2533
6942.29 2525
6943.07 2635
6943.86 2828
6944.64 2797
6945.43 2845
6946.22 2979
6947.00 3009
6947.79 2980
6948.58 3044
6949.36 2944
6950.15 3021
6950.94 3165
6951.72 3043
6952.51 3052
6953.30 2918
6954.08 2942
6954.87 3017
6955.66 3125
6956.45 3210
6957.23 3142
6958.02 3079
6958.81 3275
6959.59 3466
6960.38 3286
6961.17 3331
6961.96 3385
6962.74 3322
6963.53 3290
6964.32 3445
6965.11 3410
6965.89 3226
6966.68 3397
6967.47 3337
6968.26 3363
6969.04 3526
6969.83 3658
6970.62 3669
6971.41 3960
6972.20 4025
6972.98 3916
6973.77 4004
6974.56 4005
6975.35 3895
6976.14 4062
6976.92 4001
6977.71 4054
6978.50 4181
6979.29 4218
6980.08 4497
6980.87 4775
6981.65 5236
6982.44 5610
6983.23 6249
6984.02 7416
6984.81 8589
6985.60 9717
6986.39 11179
6987.17 12583
6987.96 13418
6988.75 13789
6989.54 13459
6990.33 12188
6991.12 11089
6991.91 9822
6992.70 8720
6993.49 7779
6994.28 7046
6995.06 6601
6995.85 6141
6996.64 6304
6997.43 6673
6998.22 7469
6999.01 8831
6999.80 10078
7000.59 11537
7001.38 12735
7002.17 13258
7002.96 13113
7003.75 12851
7004.54 11921
7005.33 10545
7006.12 9348
7006.91 7693
7007.70 6786
7008.49 5792
7009.28 4825
7010.07 4390
7010.86 4311
7011.65 4105
7012.44 4137
7013.23 4048
7014.02 3913
7014.81 3953
7015.60 3997
7016.39 3784
7017.18 3661
7017.97 3540
7018.76 3539
7019.55 3443
7020.34 3251
7021.13 3303
7021.92 3166
7022.71 2994
7023.51 3084
7024.30 3103
7025.09 3217
7025.88 3142
7026.67 3108
7027.46 3144
7028.25 3317
7029.04 3150
7029.83 3065
7030.63 2969
7031.42 3004
7032.21 2837
7033.00 2886
7033.79 2691
7034.58 2707
7035.37 2712
7036.16 2779
7036.96 2885
7037.75 2910
7038.54 2860
7039.33 2929
7040.12 3129
7040.92 3133
7041.71 3042
7042.50 3087
7043.29 3202
7044.08 3176
7044.87 3159
7045.67 3151
7046.46 3068
7047.25 2992
7048.04 3123
7048.84 3141
7049.63 3335
7050.42 3397
7051.21 3594
7052.00 3657
7052.80 3669
7053.59 3664
7054.38 3503
7055.18 3275
7055.97 3116
7056.76 2902
7057.55 2679
7058.35 2760
7059.14 2790
7059.93 2793
7060.72 2818
7061.52 2657
7062.31 2618
7063.10 2625
7063.90 2727
7064.69 2720
7065.48 2774
7066.28 2682
7067.07 2702
7067.86 2712
7068.66 2670
7069.45 2649
7070.24 2757
7071.04 2746
7071.83 2666
7072.62 2535
7073.42 2476
7074.21 2558
7075.00 2348
7075.80 2396
7076.59 2306
7077.39 2306
7078.18 2377
7078.97 2396
7079.77 2396
7080.56 2292
7081.36 2323
7082.15 2316
7082.94 2365
7083.74 2339
7084.53 2333
7085.33 2335
7086.12 2427
7086.92 2456
7087.71 2522
7088.50 2680
7089.30 2868
7090.09 2900
7090.89 2796
7091.68 2867
7092.48 2747
7093.27 2540
7094.07 2448
7094.86 2260
7095.66 2091
7096.45 2007
7097.25 2039
7098.04 1948
7098.84 1965
7099.63 1952
7100.43 1811
7101.22 1800
7102.02 1796
7102.81 1811
7103.61 1762
7104.40 1792
7105.20 1818
7105.99 1805
7106.79 1753
7107.59 1747
7108.38 1738
7109.18 1744
7109.97 1706
7110.77 1672
7111.56 1539
7112.36 1495
7113.16 1625
7113.95 1729
7114.75 1683
7115.54 1594
7116.34 1624
7117.14 1667
7117.93 1746
7118.73 1577
7119.52 1671
7120.32 1583
7121.12 1673
7121.91 1676
7122.71 1647
7123.51 1574
7124.30 1544
7125.10 1605
7125.90 1611
7126.69 1689
7127.49 1718
7128.29 1658
7129.08 1612
7129.88 1756
7130.68 1782
7131.47 1695
7132.27 1687
7133.07 1761
7133.86 1725
7134.66 1615
7135.46 1564
7136.26 1631
7137.05 1684
7137.85 1656
7138.65 1595
7139.44 1616
7140.24 1647
7141.04 1571
7141.84 1617
7142.63 1632
7143.43 1648
7144.23 1710
7145.03 1738
7145.83 1634
7146.62 1640
7147.42 1843
7148.22 1937
7149.02 1717
7149.81 1708
7150.61 1614
7151.41 1577
7152.21 1584
7153.01 1572
7153.80 1600
7154.60 1574
7155.40 1609
7156.20 1551
7157.00 1598
7157.80 1579
7158.59 1506
7159.39 1620
7160.19 1622
7160.99 1626
7161.79 1635
7162.59 1469
7163.39 1498
7164.18 1619
7164.98 1581
7165.78 1505
7166.58 1444
7167.38 1509
7168.18 1378
7168.98 1390
7169.78 1486
7170.58 1452
7171.38 1464
7172.17 1570
7172.97 1584
7173.77 1493
7174.57 1497
7175.37 1465
7176.17 1431
7176.97 1415
7177.77 1395
7178.57 1600
7179.37 1502
7180.17 1468
7180.97 1545
7181.77 1569
7182.57 1566
7183.37 1718
7184.17 1782
7184.97 1859
7185.77 1803
7186.57 1693
7187.37 1596
7188.17 1686
7188.97 1612
7189.77 1507
7190.57 1570
7191.37 1457
7192.17 1350
7192.97 1338
7193.77 1324
7194.57 1378
7195.37 1302
7196.17 1273
7196.97 1398
7197.77 1322
7198.57 1322
7199.37 1358
7200.17 1246
7200.97 1313
7201.77 1300
7202.58 1276
7203.38 1316
7204.18 1294
7204.98 1344
7205.78 1354
7206.58 1310
7207.38 1292
7208.18 1301
7208.98 1313
7209.79 1279
7210.59 1231
7211.39 1190
7212.19 1229
7212.99 1286
7213.79 1229
7214.59 1269
7215.40 1332
7216.20 1287
7217.00 1307
7217.80 1247
7218.60 1241
7219.40 1312
7220.21 1310
7221.01 1300
7221.81 1356
7222.61 1270
7223.41 1408
7224.22 1338
7225.02 1376
7225.82 1414
7226.62 1305
7227.43 1370
7228.23 1327
7229.03 1384
7229.83 1361
7230.63 1401
7231.44 1403
7232.24 1475
7233.04 1368
7233.84 1424
7234.65 1347
7235.45 1437
7236.25 1402
7237.06 1462
7237.86 1406
7238.66 1404
7239.46 1421
7240.27 1545
7241.07 1650
7241.87 1510
7242.68 1509
7243.48 1481
7244.28 1527
7245.09 1506
7245.89 1554
7246.69 1497
7247.50 1514
7248.30 1582
7249.10 1547
7249.91 1558
7250.71 1593
7251.51 1639
7252.32 1644
7253.12 1573
7253.92 1520
7254.73 1507
7255.53 1594
7256.34 1670
7257.14 1634
7257.94 1569
7258.75 1622
7259.55 1696
7260.36 1593
7261.16 1776
7261.96 1672
7262.77 1739
7263.57 1758
7264.38 1703
7265.18 1718
7265.99 1794
7266.79 1854
7267.59 1932
7268.40 1902
7269.20 2009
7270.01 2003
7270.81 2125
7271.62 2207
7272.42 2198
7273.23 2109
7274.03 2184
7274.84 2056
7275.64 2002
7276.45 2118
7277.25 2139
7278.06 2172
7278.86 2257
7279.67 2475
7280.47 2769
7281.28 2941
7282.08 3341
7282.89 3822
7283.69 4477
7284.50 5345
7285.30 6228
7286.11 6884
7286.92 7501
7287.72 7365
7288.53 7194
7289.33 6589
7290.14 5829
7290.94 5081
7291.75 4371
7292.56 3819
7293.36 3372
7294.17 2920
7294.97 2644
7295.78 2573
7296.59 2447
7297.39 2299
7298.20 2364
7299.00 2342
7299.81 2298
7300.62 2205
7301.42 2237
7302.23 2195
7303.04 2238
7303.84 2240
7304.65 2326
7305.46 2314
7306.26 2339
7307.07 2433
7307.88 2427
7308.68 2377
7309.49 2518
7310.30 2787
7311.10 2756
7311.91 2950
7312.72 3149
7313.52 3004
7314.33 2981
7315.14 3066
7315.95 3027
7316.75 2981
7317.56 3227
7318.37 3329
7319.18 3493
7319.98 3746
7320.79 4131
7321.60 4459
7322.40 4844
7323.21 4978
7324.02 5029
7324.83 4834
7325.64 4559
7326.44 4413
7327.25 3888
7328.06 3579
7328.87 3281
7329.67 2944
7330.48 2527
7331.29 2402
7332.10 2278
7332.91 2096
7333.71 2146
7334.52 2234
7335.33 2247
7336.14 2081
7336.95 2180
7337.76 2245
7338.56 2288
7339.37 2167
7340.18 2110
7340.99 2202
7341.80 2173
7342.61 2066
7343.42 2153
7344.22 2238
7345.03 2125
7345.84 2096
7346.65 2121
7347.46 2073
7348.27 2122
7349.08 2130
7349.89 2121
7350.70 2084
7351.51 2026
7352.31 1956
7353.12 1945
7353.93 2124
7354.74 2094
7355.55 1985
7356.36 2012
7357.17 2145
7357.98 2108
7358.79 2167
7359.60 2202
7360.41 2153
7361.22 2195
7362.03 2224
7362.84 2205
7363.65 2297
7364.46 2237
7365.27 2217
7366.08 2267
7366.89 2249
7367.70 2207
7368.51 2247
7369.32 2270
7370.13 2345
7370.94 2214
7371.75 2275
7372.56 2384
7373.37 2259
7374.18 2310
7374.99 2328
7375.80 2386
7376.61 2459
7377.42 2538
7378.23 2661
7379.04 2854
7379.85 2993
7380.66 3273
7381.48 3639
7382.29 3889
7383.10 4007
7383.91 4242
7384.72 4091
7385.53 3967
7386.34 3793
7387.15 3414
7387.96 3213
7388.77 2892
7389.59 2660
7390.40 2405
7391.21 2244
7392.02 2177
7392.83 2310
7393.64 2183
7394.45 2110
7395.27 2090
7396.08 2058
7396.89 2147
7397.70 2312
7398.51 2468
7399.32 2586
7400.14 2793
7400.95 2918
7401.76 3286
7402.57 3271
7403.38 3390
7404.20 3430
7405.01 3214
7405.82 3033
7406.63 2933
7407.44 2764
7408.26 2706
7409.07 2522
7409.88 2327
7410.69 2378
7411.51 2362
7412.32 2210
7413.13 2104
7413.94 1870
7414.76 1767
7415.57 1778
7416.38 1804
7417.19 1706
7418.01 1655
7418.82 1741
7419.63 1722
7420.45 1849
7421.26 1752
7422.07 1629
7422.88 1541
7423.70 1537
7424.51 1608
7425.32 1532
7426.14 1567
7426.95 1649
7427.76 1613
7428.58 1556
7429.39 1494
7430.20 1484
7431.02 1524
7431.83 1617
7432.64 1659
7433.46 1538
7434.27 1596
7435.09 1513
7435.90 1470
7436.71 1505
7437.53 1557
7438.34 1593
7439.16 1660
7439.97 1497
7440.78 1572
7441.60 1482
7442.41 1542
7443.23 1529
7444.04 1573
7444.85 1635
7445.67 1536
7446.48 1477
7447.30 1456
7448.11 1470
7448.93 1546
7449.74 1602
7450.56 1624
7451.37 1609
7452.18 1542
7453.00 1584
7453.81 1515
7454.63 1546
7455.44 1482
7456.26 1464
7457.07 1559
7457.89 1467
7458.70 1520
7459.52 1452
7460.33 1349
7461.15 1491
7461.96 1398
7462.78 1397
7463.59 1445
7464.41 1460
7465.23 1370
7466.04 1353
7466.86 1397
7467.67 1440
7468.49 1452
7469.30 1458
7470.12 1521
7470.93 1515
7471.75 1487
7472.57 1471
7473.38 1404
7474.20 1419
7475.01 1452
7475.83 1515
7476.65 1392
7477.46 1397
7478.28 1401
7479.09 1354
7479.91 1369
7480.73 1289
7481.54 1309
7482.36 1255
7483.18 1318
7483.99 1311
7484.81 1270
7485.62 1366
7486.44 1329
7487.26 1226
7488.07 1266
7488.89 1313
7489.71 1398
7490.52 1278
7491.34 1244
7492.16 1149
7492.98 1293
7493.79 1278
7494.61 1242
7495.43 1212
7496.24 1132
7497.06 1135
7497.88 1111
7498.70 1247
7499.51 1319
7500.33 1229
7501.15 1275
7501.96 1270
7502.78 1237
7503.60 1215
7504.42 1274
7505.23 1277
7506.05 1278
7506.87 1176
7507.69 1247
7508.51 1310
7509.32 1219
7510.14 1149
7510.96 1112
7511.78 1183
7512.59 1187
7513.41 1096
7514.23 1153
7515.05 1222
7515.87 1260
7516.69 1176
7517.50 1194
7518.32 1211
7519.14 1159
7519.96 1178
7520.78 1190
7521.60 1201
7522.41 1185
7523.23 1204
7524.05 1178
7524.87 1137
7525.69 1180
7526.51 1144
7527.33 1155
7528.14 1195
7528.96 1156
7529.78 1202
7530.60 1270
7531.42 1209
7532.24 1191
7533.06 1285
7533.88 1222
7534.70 1136
7535.52 1199
7536.34 1136
7537.16 1216
7537.97 1160
7538.79 1182
7539.61 1221
7540.43 1263
7541.25 1210
7542.07 1291
7542.89 1241
7543.71 1299
7544.53 1266
7545.35 1340
7546.17 1357
7546.99 1404
7547.81 1299
7548.63 1322
7549.45 1336
7550.27 1284
7551.09 1216
7551.91 1218
7552.73 1256
7553.55 1280
7554.37 1134
7555.19 1193
7556.01 1203
7556.83 1294
7557.65 1261
7558.47 1225
7559.29 1296
7560.11 1305
7560.93 1381
7561.76 1309
7562.58 1306
7563.40 1273
7564.22 1287
7565.04 1271
7565.86 1290
7566.68 1257
7567.50 1202
7568.32 1232
7569.14 1259
7569.96 1321
7570.79 1326
7571.61 1321
7572.43 1354
7573.25 1292
7574.07 1257
7574.89 1283
7575.71 1310
7576.54 1293
7577.36 1296
7578.18 1295
7579.00 1257
7579.82 1291
7580.64 1272
7581.46 1273
7582.29 1246
7583.11 1279
7583.93 1339
7584.75 1386
7585.57 1438
7586.40 1344
7587.22 1306
7588.04 1441
7588.86 1553
7589.68 1497
7590.51 1533
7591.33 1606
7592.15 1619
7592.97 1694
7593.80 1598
7594.62 1453
7595.44 1430
7596.26 1473
7597.09 1612
7597.91 1674
7598.73 1525
7599.55 1463
7600.38 1476
7601.20 1660
7602.02 1728
7602.85 1846
7603.67 2084
7604.49 2242
7605.31 2431
7606.14 2432
7606.96 2393
7607.78 2502
7608.61 2461
7609.43 2382
7610.25 2241
7611.08 2025
7611.90 1918
7612.72 1828
7613.55 1719
7614.37 1601
7615.19 1582
7616.02 1762
7616.84 1652
7617.67 1637
7618.49 1657
7619.31 1763
7620.14 1688
7620.96 1743
7621.78 1737
7622.61 1689
7623.43 1651
7624.26 1640
7625.08 1703
7625.91 1612
7626.73 1626
7627.55 1738
7628.38 1752
7629.20 1796
7630.03 1933
7630.85 2084
7631.68 2311
7632.50 2610
7633.32 2680
7634.15 2741
7634.97 2622
7635.80 2726
7636.62 2398
7637.45 2127
7638.27 2034
7639.10 1860
7639.92 1678
7640.75 1591
7641.57 1611
7642.40 1417
7643.22 1313
7644.05 1249
7644.87 1423
7645.70 1372
7646.52 1377
7647.35 1388
7648.17 1285
7649.00 1335
7649.82 1258
7650.65 1285
7651.48 1216
7652.30 1201
7653.13 1266
7653.95 1257
7654.78 1173
7655.60 1155
7656.43 1203
7657.26 1234
7658.08 1207
7658.91 1149
7659.73 1114
7660.56 1080
7661.39 1208
7662.21 1149
7663.04 1064
7663.86 1080
7664.69 1074
7665.52 1117
7666.34 1182
7667.17 1198
7668.00 1105
7668.82 1133
7669.65 1186
7670.48 1234
7671.30 1110
7672.13 1168
7672.96 1226
7673.78 1188
7674.61 1080
7675.44 1034
7676.26 1137
7677.09 1074
7677.92 1078
7678.74 994
7679.57 1036
7680.40 1051
7681.22 1118
7682.05 1146
7682.88 1064
7683.71 1111
7684.53 1131
7685.36 1174
7686.19 1131
7687.02 1185
7687.84 1260
7688.67 1188
7689.50 1173
7690.33 1086
7691.15 1166
7691.98 1085
7692.81 1171
7693.64 1196
7694.47 1147
7695.29 1088
7696.12 1110
7696.95 1132
7697.78 1128
7698.61 1113
7699.43 1136
7700.26 1150
7701.09 1105
7701.92 1139
7702.75 1209
7703.57 1169
7704.40 1081
7705.23 1172
7706.06 1097
7706.89 1108
7707.72 1206
7708.55 1112
7709.37 1134
7710.20 1103
7711.03 1165
7711.86 1053
7712.69 1027
7713.52 1030
7714.35 1050
7715.18 1012
7716.01 1019
7716.83 1090
7717.66 1037
7718.49 1021
7719.32 1012
7720.15 1124
7720.98 1110
7721.81 1023
7722.64 1026
7723.47 1007
7724.30 1053
7725.13 1041
7725.96 1016
7726.79 1007
7727.62 926
7728.45 950
7729.28 1029
7730.11 978
7730.94 1049
7731.77 1032
7732.60 1058
7733.42 1007
7734.25 1044
7735.09 1080
7735.92 1101
7736.75 1104
7737.58 1049
7738.41 1052
7739.24 1057
7740.07 1010
7740.90 990
7741.73 1001
7742.56 962
7743.39 1024
7744.22 1141
7745.05 1063
7745.88 1225
7746.71 1450
7747.54 1545
7748.37 1590
7749.20 1629
7750.03 1723
7750.86 1794
7751.70 1678
7752.53 1631
7753.36 1566
7754.19 1408
7755.02 1324
7755.85 1146
7756.68 1125
7757.51 1108
7758.34 1140
7759.18 1132
7760.01 1163
7760.84 1092
7761.67 1149
7762.50 1134
7763.33 1100
7764.16 1044
7765.00 1035
7765.83 1080
7766.66 1071
7767.49 1029
7768.32 1062
7769.16 986
7769.99 1056
7770.82 1102
7771.65 1057
7772.48 945
7773.32 1020
7774.15 1116
7774.98 1088
7775.81 971
7776.64 1038
7777.48 1032
7778.31 1003
7779.14 1020
7779.97 1067
7780.81 1008
7781.64 977
7782.47 1013
7783.30 1018
7784.14 1051
7784.97 1059
7785.80 1096
7786.64 1161
7787.47 1068
7788.30 1068
7789.13 1080
7789.97 1166
7790.80 1064
7791.63 1019
7792.47 998
7793.30 1026
7794.13 1029
7794.97 1047
7795.80 1040
7796.63 1045
7797.47 1071
7798.30 998
7799.13 1081
7799.97 989
7800.80 1038
7801.63 1125
7802.47 1151
7803.30 1140
7804.13 1136
7804.97 1133
7805.80 1099
7806.64 1104
7807.47 1100
7808.30 1079
7809.14 1111
7809.97 1149
7810.81 1078
7811.64 1200
7812.47 1191
7813.31 1182
7814.14 1263
7814.98 1273
7815.81 1460
7816.65 1481
7817.48 1510
7818.32 1639
7819.15 1614
7819.98 1678
7820.82 1559
7821.65 1393
7822.49 1494
7823.32 1411
7824.16 1390
7824.99 1297
7825.83 1290
7826.66 1390
7827.50 1399
7828.33 1419
7829.17 1423
7830.00 1400
7830.84 1373
7831.67 1240
7832.51 1329
7833.34 1332
7834.18 1376
7835.02 1268
7835.85 1304
7836.69 1336
7837.52 1274
7838.36 1305
7839.19 1235
7840.03 1160
7840.86 1293
7841.70 1270
7842.54 1216
7843.37 1203
7844.21 1207
7845.04 1180
7845.88 1173
7846.72 1157
7847.55 1135
7848.39 1099
7849.22 1121
7850.06 1052
7850.90 1125
7851.73 1134
7852.57 1097
7853.41 1144
7854.24 1177
7855.08 1105
7855.92 1149
7856.75 1141
7857.59 1152
7858.43 1134
7859.26 1105
7860.10 1096
7860.94 1052
7861.77 1115
7862.61 1210
7863.45 1112
7864.28 1113
7865.12 1079
7865.96 1105
7866.79 1092
7867.63 1047
7868.47 1077
7869.31 1090
7870.14 1107
7870.98 1092
7871.82 1105
7872.66 1085
7873.49 1071
7874.33 1088
7875.17 1208
7876.01 1170
7876.84 1178
7877.68 1175
7878.52 1187
7879.36 1141
7880.19 1180
7881.03 1185
7881.87 1157
7882.71 1137
7883.55 1109
7884.38 1097
7885.22 1066
7886.06 1119
7886.90 1138
7887.74 1129
7888.57 1100
7889.41 1107
7890.25 1160
7891.09 1143
7891.93 1137
7892.77 1176
7893.61 1149
7894.44 1153
7895.28 1170
7896.12 1134
7896.96 1168
7897.80 1229
7898.64 1284
7899.48 1196
7900.32 1196
7901.15 1164
7901.99 1178
7902.83 1235
7903.67 1231
7904.51 1223
7905.35 1224
7906.19 1208
7907.03 1139
7907.87 1160
7908.71 1103
7909.55 1099
7910.39 1174
7911.22 1204
7912.06 1138
7912.90 1192
7913.74 1202
7914.58 1162
7915.42 1290
7916.26 1385
7917.10 1487
7917.94 1532
7918.78 1651
7919.62 1802
7920.46 1751
7921.30 1714
7922.14 1657
7922.98 1727
7923.82 1684
7924.66 1530
7925.50 1412
7926.34 1297
7927.18 1252
7928.02 1253
7928.86 1189
7929.70 1111
7930.55 1115
7931.39 1021
7932.23 1064
7933.07 1026
7933.91 1034
7934.75 977
7935.59 1061
7936.43 1023
7937.27 966
7938.11 1024
7938.95 1068
7939.79 1055
7940.63 964
7941.48 936
7942.32 972
7943.16 1027
7944.00 994
7944.84 966
7945.68 946
7946.52 1026
7947.36 1044
7948.21 1031
7949.05 1031
7949.89 956
7950.73 981
7951.57 985
7952.41 987
7953.26 1014
7954.10 1084
7954.94 1130
7955.78 1090
7956.62 1134
7957.47 1045
7958.31 1109
7959.15 1088
7959.99 1105
7960.83 1082
7961.68 1073
7962.52 1057
7963.36 1024
7964.20 1043
7965.04 1027
7965.89 974
7966.73 1022
7967.57 1125
7968.41 1154
7969.26 1166
7970.10 1161
7970.94 1169
7971.78 1107
7972.63 1086
7973.47 1042
7974.31 994
7975.16 977
7976.00 1008
7976.84 948
7977.68 892
7978.53 941
7979.37 990
7980.21 1031
7981.06 1051
7981.90 983
7982.74 981
7983.59 961
7984.43 894
7985.27 917
7986.12 973
7986.96 928
7987.80 938
7988.65 975
7989.49 941
7990.34 927
7991.18 942
7992.02 982
7992.87 919
7993.71 896
7994.55 859
7995.40 934
7996.24 960
7997.09 989
7997.93 990
7998.77 968
7999.62 926
8000.46 833
8001.31 919
8002.15 875
8003.00 879
8003.84 866
8004.68 851
8005.53 917
8006.37 916
8007.22 915
8008.06 937
8008.91 884
8009.75 847
8010.60 942
8011.44 939
8012.29 897
8013.13 873
8013.98 830
8014.82 767
8015.67 897
8016.51 880
8017.36 808
8018.20 749
8019.05 794
8019.89 809
8020.74 810
8021.58 882
8022.43 810
8023.27 825
8024.12 832
8024.96 799
8025.81 879
8026.66 862
8027.50 846
8028.35 747
8029.19 817
8030.04 823
8030.88 809
8031.73 882
8032.58 841
8033.42 789
8034.27 793
8035.11 807
8035.96 876
8036.81 898
8037.65 881
8038.50 837
8039.35 872
8040.19 853
8041.04 943
8041.88 861
8042.73 881
8043.58 868
8044.42 796
8045.27 867
8046.12 897
8046.96 869
8047.81 923
8048.66 938
8049.50 1014
8050.35 958
8051.20 888
8052.04 904
8052.89 964
8053.74 940
8054.59 828
8055.43 878
8056.28 985
8057.13 875
8057.97 805
8058.82 783
8059.67 847
8060.52 864
8061.36 821
8062.21 872
8063.06 861
8063.91 807
8064.75 799
8065.60 878
8066.45 841
8067.30 790
8068.15 785
8068.99 802
8069.84 840
8070.69 843
8071.54 878
8072.38 875
8073.23 761
8074.08 770
8074.93 791
8075.78 863
8076.63 846
8077.47 837
8078.32 843
8079.17 811
8080.02 808
8080.87 818
8081.72 828
8082.56 765
8083.41 759
8084.26 789
8085.11 781
8085.96 826
8086.81 827
8087.66 760
8088.51 854
8089.35 819
8090.20 866
8091.05 852
8091.90 774
8092.75 786
8093.60 864
8094.45 868
8095.30 842
8096.15 824
8097.00 814
8097.85 768
8098.70 732
8099.55 863
8100.39 841
8101.24 833
8102.09 795
8102.94 770
8103.79 887
8104.64 822
8105.49 817
8106.34 833
8107.19 891
8108.04 848
8108.89 841
8109.74 913
8110.59 812
8111.44 851
8112.29 854
8113.14 811
8113.99 769
8114.84 769
8115.69 810
8116.54 825
8117.39 820
8118.24 906
8119.09 867
8119.95 949
8120.80 879
8121.65 856
8122.50 893
8123.35 872
8124.20 944
8125.05 834
8125.90 920
8126.75 940
8127.60 876
8128.45 947
8129.30 868
8130.15 834
8131.01 872
8131.86 924
8132.71 808
8133.56 878
8134.41 909
8135.26 961
8136.11 890
8136.96 834
8137.82 888
8138.67 886
8139.52 892
8140.37 904
8141.22 943
8142.07 922
8142.93 967
8143.78 974
8144.63 1000
8145.48 1003
8146.33 971
8147.19 952
8148.04 997
8148.89 1025
8149.74 1062
8150.59 1000
8151.45 938
8152.30 980
8153.15 1007
8154.00 1081
8154.85 1370
8155.71 1236
8156.56 1187
8157.41 1351
8158.26 1397
8159.12 1280
8159.97 1177
8160.82 1164
8161.68 944
8162.53 936
8163.38 940
8164.23 907
8165.09 991
8165.94 912
8166.79 865
8167.65 903
8168.50 947
8169.35 901
8170.20 903
8171.06 901
8171.91 869
8172.76 822
8173.62 949
8174.47 879
8175.32 907
8176.18 953
8177.03 909
8177.89 830
8178.74 876
8179.59 865
8180.45 820
8181.30 853
8182.15 842
8183.01 819
8183.86 790
8184.72 772
8185.57 828
8186.42 799
8187.28 847
8188.13 849
8188.99 774
8189.84 854
8190.69 810
8191.55 794
8192.40 780
8193.26 748
8194.11 808
8194.97 809
8195.82 825
8196.68 795
8197.53 785
8198.38 822
8199.24 772
8200.09 761
8200.95 815
8201.80 810
8202.66 852
8203.51 791
8204.37 808
8205.22 788
8206.08 772
8206.93 750
8207.79 807
8208.64 845
8209.50 855
8210.35 814
8211.21 842
8212.06 771
8212.92 844
8213.78 842
8214.63 785
8215.49 785
8216.34 797
8217.20 889
8218.05 740
8218.91 898
8219.76 882
8220.62 838
8221.48 881
8222.33 931
8223.19 985
8224.04 893
8224.90 942
8225.76 946
8226.61 984
8227.47 1028
8228.32 988
8229.18 976
8230.04 1012
8230.89 819
8231.75 812
8232.61 857
8233.46 821
8234.32 790
8235.18 806
8236.03 770
8236.89 760
8237.75 818
8238.60 742
8239.46 761
8240.32 768
8241.17 751
8242.03 819
8242.89 880
8243.74 833
8244.60 808
8245.46 792
8246.31 780
8247.17 806
8248.03 795
8248.89 836
8249.74 791
8250.60 858
8251.46 797
8252.32 826
8253.17 773
8254.03 768
8254.89 864
8255.75 785
8256.60 760
8257.46 805
8258.32 807
8259.18 849
8260.04 823
8260.89 775
8261.75 747
8262.61 792
8263.47 756
8264.33 723
8265.18 726
8266.04 692
8266.90 753
8267.76 749
8268.62 770
8269.47 698
8270.33 834
8271.19 763
8272.05 757
8272.91 701
8273.77 698
8274.63 816
8275.48 809
8276.34 780
8277.20 719
8278.06 781
8278.92 810
8279.78 803
8280.64 756
8281.50 817
8282.36 816
8283.21 758
8284.07 716
8284.93 828
8285.79 851
8286.65 848
8287.51 835
8288.37 809
8289.23 760
8290.09 779
8290.95 780
8291.81 785
8292.67 761
8293.53 774
8294.39 816
8295.25 722
8296.11 724
8296.97 820
8297.82 821
8298.68 856
8299.54 800
8300.40 872
8301.26 864
8302.12 823
8302.98 834
8303.84 813
8304.71 797
8305.57 812
8306.43 845
8307.29 828
8308.15 836
8309.01 810
8309.87 813
8310.73 781
8311.59 776
8312.45 842
8313.31 872
8314.17 856
8315.03 815
8315.89 779
8316.75 879
8317.61 938
8318.47 866
8319.33 842
8320.20 894
8321.06 866
8321.92 799
8322.78 817
8323.64 784
8324.50 773
8325.36 808
8326.22 912
8327.09 838
8327.95 788
8328.81 772
8329.67 853
8330.53 871
8331.39 767
8332.25 745
8333.12 817
8333.98 859
8334.84 883
8335.70 854
8336.56 873
8337.42 856
8338.29 784
8339.15 816
8340.01 858
8340.87 809
8341.73 831
8342.60 886
8343.46 794
8344.32 791
8345.18 856
8346.05 876
8346.91 864
8347.77 837
8348.63 790
8349.50 853
8350.36 839
8351.22 855
8352.08 887
8352.95 793
8353.81 831
8354.67 821
8355.53 901
8356.40 860
8357.26 838
8358.12 895
8358.99 956
8359.85 912
8360.71 882
8361.58 923
8362.44 855
8363.30 917
8364.17 926
8365.03 982
8365.89 915
8366.76 896
8367.62 931
8368.48 936
8369.35 959
8370.21 907
8371.07 947
8371.94 933
8372.80 886
8373.66 975
8374.53 949
8375.39 1012
8376.26 945
8377.12 967
8377.98 1002
8378.85 980
8379.71 964
8380.58 1027
8381.44 1016
8382.30 1025
8383.17 1002
8384.03 1100
8384.90 1080
8385.76 1083
8386.63 1096
8387.49 1159
8388.35 1112
8389.22 1165
8390.08 1124
8390.95 1092
8391.81 1115
8392.68 1199
8393.54 1156
8394.41 1148
8395.27 1070
8396.14 1101
8397.00 1157
8397.87 1201
8398.73 1130
8399.60 1221
8400.46 1234
8401.33 1215
8402.19 1225
8403.06 1297
8403.92 1205
8404.79 1217
8405.65 1269
8406.52 1231
8407.39 1259
8408.25 1237
8409.12 1300
8409.98 1292
8410.85 1259
8411.71 1251
8412.58 1255
8413.44 1365
8414.31 1393
8415.18 1402
8416.04 1448
8416.91 1456
8417.77 1484
8418.64 1460
8419.51 1360
8420.37 1396
8421.24 1439
8422.11 1562
8422.97 1545
8423.84 1525
8424.70 1557
8425.57 1668
8426.44 1710
8427.30 1776
8428.17 1727
8429.04 1750
8429.90 1805
8430.77 1734
8431.64 1760
8432.50 1802
8433.37 1723
8434.24 1835
8435.10 1865
8435.97 1885
8436.84 1927
8437.71 2041
8438.57 2025
8439.44 2038
8440.31 2078
8441.17 2274
8442.04 2359
8442.91 2489
8443.78 2536
8444.64 2555
8445.51 2574
8446.38 2489
8447.25 2466
8448.11 2598
8448.98 2598
8449.85 2567
8450.72 2596
8451.58 2619
8452.45 2808
8453.32 2929
8454.19 3409
8455.06 3758
8455.92 4168
8456.79 4797
8457.66 5514
8458.53 6043
8459.40 6113
8460.27 6057
8461.13 5670
8462.00 5175
8462.87 4750
8463.74 4377
8464.61 4080
8465.48 3966
8466.34 3955
8467.21 3964
8468.08 4351
8468.95 5180
8469.82 6215
8470.69 7488
8471.56 8730
8472.42 9487
8473.29 9504
8474.16 9144
8475.03 8698
8475.90 7641
8476.77 6486
8477.64 5248
8478.51 4413
8479.38 3703
8480.25 3307
8481.12 2818
8481.99 2634
8482.85 2333
8483.72 2172
8484.59 2038
8485.46 2032
8486.33 2026
8487.20 2044
8488.07 2001
8488.94 1945
8489.81 1969
8490.68 1898
8491.55 1807
8492.42 1811
8493.29 1832
8494.16 1768
8495.03 1626
8495.90 1643
8496.77 1775
8497.64 1796
8498.51 1713
8499.38 1823
8500.25 1801
8501.12 1791
8501.99 1801
8502.86 1722
8503.73 1640
8504.60 1721
8505.47 1715
8506.34 1730
8507.22 1808
8508.09 1838
8508.96 1938
8509.83 1973
8510.70 2029
8511.57 2128
8512.44 2009
8513.31 1930
8514.18 1919
8515.05 1883
8515.92 1740
8516.80 1698
8517.67 1660
8518.54 1689
8519.41 1768
8520.28 1741
8521.15 1708
8522.02 1726
8522.89 1736
8523.77 1679
8524.64 1732
8525.51 1752
8526.38 1743
8527.25 1822
8528.12 1816
8529.00 1872
8529.87 1916
8530.74 1924
8531.61 1960
8532.48 1948
8533.36 1929
8534.23 1962
8535.10 2017
8535.97 1974
8536.84 2004
8537.72 2093
8538.59 2033
8539.46 1967
8540.33 1926
8541.21 1934
8542.08 1943
8542.95 1910
8543.82 1883
8544.70 1983
8545.57 1967
8546.44 1919
8547.31 1870
8548.19 1974
8549.06 1923
8549.93 1990
8550.80 1940
8551.68 1922
8552.55 2036
8553.42 2017
8554.30 2077
8555.17 2197
8556.04 2217
8556.92 2118
8557.79 2184
8558.66 2102
8559.54 2063
8560.41 1814
8561.28 1799
8562.16 1620
8563.03 1595
8563.90 1652
8564.78 1525
8565.65 1477
8566.52 1461
8567.40 1488
8568.27 1389
8569.15 1402
8570.02 1395
8570.89 1388
8571.77 1375
8572.64 1355
8573.51 1309
8574.39 1373
8575.26 1392
8576.14 1394
8577.01 1243
8577.89 1352
8578.76 1294
8579.63 1227
8580.51 1184
8581.38 1262
8582.26 1275
8583.13 1326
8584.01 1347
8584.88 1288
8585.76 1259
8586.63 1305
8587.51 1353
8588.38 1367
8589.26 1226
8590.13 1229
8591.00 1321
8591.88 1216
8592.75 1194
8593.63 1268
8594.51 1209
8595.38 1174
8596.26 1247
8597.13 1310
8598.01 1269
8598.88 1228
8599.76 1293
8600.63 1411
8601.51 1265
8602.38 1243
8603.26 1274
8604.13 1286
8605.01 1293
8605.89 1377
8606.76 1368
8607.64 1272
8608.51 1221
8609.39 1324
8610.26 1352
8611.14 1312
8612.02 1317
8612.89 1217
8613.77 1281
8614.65 1355
8615.52 1358
8616.40 1253
8617.27 1340
8618.15 1310
8619.03 1351
8619.90 1419
8620.78 1373
8621.66 1391
8622.53 1293
8623.41 1334
8624.29 1445
8625.16 1528
8626.04 1497
8626.92 1488
8627.79 1493
8628.67 1415
8629.55 1559
8630.42 1456
8631.30 1371
8632.18 1415
8633.05 1484
8633.93 1384
8634.81 1384
8635.69 1454
8636.56 1416
8637.44 1334
8638.32 1298
8639.20 1309
8640.07 1385
8640.95 1334
8641.83 1399
8642.71 1456
8643.58 1408
8644.46 1511
8645.34 1458
8646.22 1495
8647.09 1498
8647.97 1439
8648.85 1440
8649.73 1501
8650.61 1523
8651.48 1518
8652.36 1503
8653.24 1486
8654.12 1479
8655.00 1429
8655.87 1384
8656.75 1434
8657.63 1442
8658.51 1483
8659.39 1419
8660.27 1449
8661.14 1428
8662.02 1476
8662.90 1503
8663.78 1559
8664.66 1460
8665.54 1463
8666.42 1485
8667.30 1470
8668.17 1424
8669.05 1468
8669.93 1506
8670.81 1507
8671.69 1509
8672.57 1583
8673.45 1720
8674.33 1792
8675.21 1871
8676.09 1934
8676.97 2099
8677.84 2114
8678.72 2020
8679.60 1954
8680.48 1910
8681.36 1823
8682.24 1813
8683.12 1737
8684.00 1663
8684.88 1639
8685.76 1641
8686.64 1665
8687.52 1609
8688.40 1664
8689.28 1818
8690.16 2022
8691.04 2429
8691.92 2799
8692.80 3162
8693.68 3670
8694.56 4085
8695.44 4007
8696.32 3952
8697.20 3635
8698.08 3327
8698.96 2916
8699.84 2554
8700.72 2237
8701.60 2072
8702.48 1852
8703.37 1669
8704.25 1590
8705.13 1595
8706.01 1525
8706.89 1386
8707.77 1323
8708.65 1443
8709.53 1343
8710.41 1330
8711.29 1251
8712.17 1195
8713.06 1178
8713.94 1171
8714.82 1232
8715.70 1123
8716.58 1101
8717.46 1138
8718.34 1206
8719.22 1155
8720.11 1160
8720.99 1230
8721.87 1153
8722.75 1214
8723.63 1186
8724.51 1184
8725.40 1187
8726.28 1196
8727.16 1182
8728.04 1190
8728.92 1197
8729.81 1274
8730.69 1300
8731.57 1280
8732.45 1243
8733.33 1182
8734.22 1216
8735.10 1261
8735.98 1216
8736.86 1165
8737.75 1157
8738.63 1132
8739.51 1099
8740.39 1171
8741.28 1185
8742.16 1128
8743.04 1138
8743.92 1175
8744.81 1147
8745.69 1118
8746.57 1140
8747.46 1145
8748.34 1221
8749.22 1186
8750.10 1147
8750.99 1108
8751.87 1160
8752.75 1194
8753.64 1185
8754.52 1227
8755.40 1220
8756.29 1284
8757.17 1382
8758.05 1477
8758.94 1495
8759.82 1552
8760.70 1494
8761.59 1531
8762.47 1547
8763.35 1468
8764.24 1471
8765.12 1364
8766.01 1306
8766.89 1306
8767.77 1335
8768.66 1374
8769.54 1313
8770.43 1271
8771.31 1355
8772.19 1285
8773.08 1240
8773.96 1247
8774.85 1260
8775.73 1297
8776.62 1208
8777.50 1159
8778.38 1190
8779.27 1217
8780.15 1211
8781.04 1148
8781.92 1119
8782.81 1045
8783.69 1040
8784.58 994
8785.46 1045
8786.35 1120
8787.23 1052
8788.12 1105
8789.00 1079
8789.89 1129
8790.77 1225
8791.66 1253
8792.54 1383
8793.43 1404
8794.31 1450
8795.20 1376
8796.08 1411
8796.97 1282
8797.85 1304
8798.74 1241
8799.62 1220
8800.51 1059
8801.40 1057
8802.28 1111
8803.17 1135
8804.05 966
8804.94 991
8805.82 979
8806.71 1004
8807.60 1070
8808.48 1098
8809.37 1044
8810.25 993
8811.14 970
8812.03 996
8812.91 1004
8813.80 924
8814.69 917
8815.57 909
8816.46 930
8817.34 911
8818.23 919
8819.12 956
8820.00 933
8820.89 962
8821.78 980
8822.66 1012
8823.55 949
8824.44 936
8825.32 936
8826.21 934
8827.10 898
8827.99 972
8828.87 946
8829.76 894
8830.65 928
8831.53 909
8832.42 874
8833.31 970
8834.20 910
8835.08 893
8835.97 943
8836.86 928
8837.74 965
8838.63 919
8839.52 878
8840.41 897
8841.30 879
8842.18 853
8843.07 915
8843.96 893
8844.85 899
8845.73 851
8846.62 839
8847.51 878
8848.40 908
8849.29 920
8850.17 865
8851.06 842
8851.95 839
8852.84 852
8853.73 878
8854.61 830
8855.50 852
8856.39 866
8857.28 873
8858.17 908
8859.06 920
8859.95 873
8860.83 850
8861.72 813
8862.61 847
8863.50 781
8864.39 807
8865.28 821
8866.17 855
8867.06 787
8867.94 853
8868.83 795
8869.72 807
8870.61 823
8871.50 774
8872.39 761
8873.28 730
8874.17 769
8875.06 762
8875.95 718
8876.84 759
8877.73 707
8878.62 763
8879.51 742
8880.40 756
8881.28 717
8882.17 693
8883.06 748
8883.95 766
8884.84 786
8885.73 775
8886.62 783
8887.51 790
8888.40 757
8889.29 755
8890.18 711
8891.07 735
8891.96 729
8892.85 783
8893.74 704
8894.63 743
8895.53 749
8896.42 696
8897.31 669
8898.20 712
8899.09 691
8899.98 802
8900.87 834
8901.76 739
8902.65 714
8903.54 701
8904.43 724
8905.32 715
8906.21 715
8907.10 682
8907.99 719
8908.89 707
8909.78 760
8910.67 689
8911.56 713
8912.45 722
8913.34 700
8914.23 672
8915.12 687
8916.02 714
8916.91 678
8917.80 682
8918.69 686
8919.58 666
8920.47 741
8921.36 687
8922.26 691
8923.15 664
8924.04 666
8924.93 671
8925.82 655
8926.72 697
8927.61 720
8928.50 684
8929.39 678
8930.28 651
8931.18 729
8932.07 688
8932.96 648
8933.85 630
8934.75 663
8935.64 691
8936.53 712
8937.42 683
8938.31 621
8939.21 712
8940.10 679
8940.99 714
8941.89 689
8942.78 607
8943.67 630
8944.56 653
8945.46 679
8946.35 647
8947.24 649
8948.14 652
8949.03 611
8949.92 579
8950.81 666
8951.71 725
8952.60 637
8953.49 636
8954.39 598
8955.28 679
8956.17 686
8957.07 650
8957.96 634
8958.85 608
8959.75 673
8960.64 713
8961.54 695
8962.43 617
8963.32 656
8964.22 691
8965.11 736
8966.00 744
8966.90 723
8967.79 660
8968.69 667
8969.58 760
8970.47 690
8971.37 698
8972.26 690
8973.16 737
8974.05 659
8974.95 635
8975.84 627
8976.73 654
8977.63 619
8978.52 668
8979.42 639
8980.31 640
8981.21 666
8982.10 689
8983.00 736
8983.89 696
8984.79 703
8985.68 694
8986.58 637
8987.47 639
8988.37 633
8989.26 660
8990.16 668
8991.05 694
8991.95 643
8992.84 618
8993.74 573
8994.63 542
8995.53 608
8996.42 633
8997.32 624
8998.21 645
8999.11 687
9000.01 659
9000.90 594
9001.80 614
9002.69 638
9003.59 674
9004.48 638
9005.38 572
9006.28 580
9007.17 594
9008.07 626
9008.96 607
9009.86 650
9010.76 658
9011.65 620
9012.55 576
9013.45 579
9014.34 578
9015.24 579
9016.13 570
9017.03 599
9017.93 576
9018.82 618
9019.72 613
9020.62 591
9021.51 635
9022.41 644
9023.31 667
9024.20 594
9025.10 625
9026.00 592
9026.89 589
9027.79 544
9028.69 572
9029.59 568
9030.48 552
9031.38 549
9032.28 606
9033.17 590
9034.07 540
9034.97 605
9035.87 610
9036.76 587
9037.66 556
9038.56 638
9039.46 647
9040.35 661
9041.25 618
9042.15 621
9043.05 568
9043.94 557
9044.84 550
9045.74 636
9046.64 581
9047.54 581
9048.43 579
9049.33 571
9050.23 578
9051.13 656
9052.03 630
9052.92 550
9053.82 609
9054.72 594
9055.62 641
9056.52 568
9057.42 643
9058.32 579
9059.21 575
9060.11 606
9061.01 532
9061.91 622
9062.81 631
9063.71 653
9064.61 576
9065.50 608
9066.40 576
9067.30 601
9068.20 667
9069.10 594
9070.00 602
9070.90 628
9071.80 591
9072.70 612
9073.60 597
9074.50 599
9075.40 604
9076.29 648
9077.19 619
9078.09 648
9078.99 616
9079.89 603
9080.79 620
9081.69 623
9082.59 595
9083.49 554
9084.39 594
9085.29 562
9086.19 627
9087.09 569
9087.99 554
9088.89 592
9089.79 600
9090.69 576
9091.59 627
9092.49 670
9093.39 659
9094.29 639
9095.19 574
9096.09 617
9096.99 572
9097.89 560
9098.79 566
9099.69 543
9100.60 613
9101.50 601
9102.40 579
9103.30 640
9104.20 613
9105.10 567
9106.00 654
9106.90 591
9107.80 567
9108.70 516
9109.60 557
9110.50 585
9111.41 606
9112.31 527
9113.21 587
9114.11 638
9115.01 599
9115.91 557
9116.81 555
9117.72 581
9118.62 613
9119.52 530
9120.42 606
9121.32 549
9122.22 516
9123.12 557
9124.03 530
9124.93 567
9125.83 591
9126.73 567
9127.63 581
9128.54 589
9129.44 588
9130.34 583
9131.24 581
9132.14 590
9133.05 569
9133.95 597
9134.85 583
9135.75 661
9136.66 634
9137.56 580
9138.46 649
9139.36 546
9140.27 548
9141.17 558
9142.07 603
9142.97 564
9143.88 636
9144.78 615
9145.68 595
9146.59 580
9147.49 625
9148.39 660
9149.29 575
9150.20 554
9151.10 553
9152.00 576
9152.91 589
9153.81 555
9154.71 534
9155.62 574
9156.52 572
9157.42 583
9158.33 580
9159.23 520
9160.13 549
9161.04 526
9161.94 604
9162.84 613
9163.75 582
9164.65 594
9165.56 606
9166.46 519
9167.36 549
9168.27 491
9169.17 586
9170.08 576
9170.98 629
9171.88 558
9172.79 548
9173.69 597
9174.60 586
9175.50 587
9176.41 593
9177.31 605
9178.21 600
9179.12 573
9180.02 549
9180.93 565
9181.83 625
9182.74 592
9183.64 558
9184.55 556
9185.45 554
9186.36 590
9187.26 579
9188.17 545
9189.07 559
9189.98 548
9190.88 542
9191.79 601
9192.69 530
9193.60 549
9194.50 589
9195.41 585
9196.31 592
9197.22 595
9198.12 602
9199.03 595
9199.93 623
9200.84 636
9201.75 663
9202.65 733
9203.56 668
9204.46 648
9205.37 591
9206.27 675
9207.18 599
9208.09 611
9208.99 580
9209.90 598
9210.80 576
9211.71 599
9212.62 580
9213.52 595
9214.43 615
9215.34 616
9216.24 615
9217.15 621
9218.05 663
9218.96 734
9219.87 711
9220.77 728
9221.68 668
9222.59 679
9223.49 663
9224.40 695
9225.31 672
9226.21 610
9227.12 645
9228.03 633
9228.93 626
9229.84 602
9230.75 613
9231.66 583
9232.56 586
9233.47 569
9234.38 563
9235.28 570
9236.19 577
9237.10 581
9238.01 508
9238.91 535
9239.82 531
9240.73 540
9241.64 546
9242.54 500
9243.45 521
9244.36 593
9245.27 577
9246.18 550
9247.08 521
9247.99 504
9248.90 491
9249.81 535
9250.71 582
9251.62 582
9252.53 607
9253.44 519
9254.35 526
9255.26 526
9256.16 517
9257.07 603
9257.98 593
9258.89 493
9259.80 585
9260.71 526
9261.61 527
9262.52 588
9263.43 603
9264.34 548
9265.25 487
9266.16 514
9267.07 562
9267.98 540
9268.88 539
9269.79 563
9270.70 526
9271.61 484
9272.52 516
9273.43 572
9274.34 567
9275.25 554
9276.16 552
9277.07 547
9277.98 593
9278.89 521
9279.80 566
9280.70 528
9281.61 491
9282.52 545
9283.43 591
9284.34 595
9285.25 519
9286.16 572
9287.07 564
9287.98 646
9288.89 499
9289.80 531
9290.71 534
9291.62 621
9292.53 530
9293.44 534
9294.35 562
9295.26 561
9296.17 581
9297.08 565
9297.99 605
9298.90 585
9299.81 603
9300.73 680
9301.64 639
9302.55 619
9303.46 622
9304.37 644
9305.28 538
9306.19 538
9307.10 602
9308.01 616
9308.92 708
9309.83 614
9310.74 615
9311.65 596
9312.57 660
9313.48 627
9314.39 604
9315.30 611
9316.21 619
9317.12 624
9318.03 603
9318.94 663
9319.86 652
9320.77 672
9321.68 638
9322.59 588
9323.50 621
9324.41 598
9325.33 598
9326.24 599
9327.15 602
9328.06 565
9328.97 562
9329.88 580
9330.80 632
9331.71 627
9332.62 584
9333.53 505
9334.44 529
9335.36 538
9336.27 565
9337.18 573
9338.09 575
9339.01 551
9339.92 627
9340.83 609
9341.74 608
9342.66 576
9343.57 624
9344.48 584
9345.39 562
9346.31 607
9347.22 583
9348.13 557
9349.05 588
9349.96 608
9350.87 607
9351.78 611
9352.70 601
9353.61 516
9354.52 621
9355.44 625
9356.35 571
9357.26 572
9358.18 578
9359.09 576
9360.00 641
9360.92 567
9361.83 590
9362.74 581
9363.66 619
9364.57 583
9365.48 596
9366.40 633
9367.31 608
9368.23 587
9369.14 561
9370.05 625
9370.97 614
9371.88 599
9372.80 580
9373.71 598
9374.62 660
9375.54 599
9376.45 638
9377.37 640
9378.28 598
9379.19 628
9380.11 644
9381.02 693
9381.94 630
9382.85 691
9383.77 669
9384.68 679
9385.60 626
9386.51 655
9387.43 676
9388.34 698
9389.26 686
9390.17 718
9391.09 770
9392.00 736
9392.91 786
9393.83 775
9394.75 823
9395.66 817
9396.58 813
9397.49 817
9398.41 845
9399.32 800
9400.24 805
9401.15 764
9402.07 737
9402.98 741
9403.90 745
9404.81 736
9405.73 659
9406.65 699
9407.56 685
9408.48 686
9409.39 706
9410.31 686
9411.22 709
9412.14 691
9413.06 745
9413.97 653
9414.89 691
9415.80 678
9416.72 667
9417.64 586
9418.55 687
9419.47 702
9420.39 676
9421.30 671
9422.22 679
9423.14 638
9424.05 672
9424.97 644
9425.88 656
9426.80 744
9427.72 665
9428.64 671
9429.55 689
9430.47 681
9431.39 751
9432.30 750
9433.22 714
9434.14 716
9435.05 736
9435.97 783
9436.89 790
9437.81 706
9438.72 744
9439.64 775
9440.56 810
9441.47 802
9442.39 806
9443.31 738
9444.23 762
9445.14 759
9446.06 805
9446.98 734
9447.90 767
9448.81 766
9449.73 842
9450.65 877
9451.57 879
9452.49 977
9453.40 1071
9454.32 1090
9455.24 1211
9456.16 1188
9457.08 1155
9457.99 1121
9458.91 1165
9459.83 1061
9460.75 1004
9461.67 889
9462.59 839
9463.50 809
9464.42 859
9465.34 788
9466.26 746
9467.18 719
9468.10 689
9469.02 674
9469.94 751
9470.85 737
9471.77 733
9472.69 725
9473.61 810
9474.53 771
9475.45 791
9476.37 717
9477.29 725
9478.21 783
9479.13 718
9480.04 814
9480.96 792
9481.88 783
9482.80 827
9483.72 879
9484.64 791
9485.56 806
9486.48 842
9487.40 781
9488.32 790
9489.24 794
9490.16 830
9491.08 787
9492.00 721
9492.92 726
9493.84 786
9494.76 752
9495.68 762
9496.60 789
9497.52 845
9498.44 732
9499.36 767
9500.28 777
9501.20 772
9502.12 778
9503.04 794
9503.96 838
9504.88 758
9505.80 764
9506.72 798
9507.64 704
9508.56 750
9509.48 782
9510.41 818
9511.33 805
9512.25 782
9513.17 748
9514.09 788
9515.01 801
9515.93 840
9516.85 838
9517.77 857
9518.69 888
9519.61 863
9520.54 847
9521.46 889
9522.38 842
9523.30 844
9524.22 875
9525.14 908
9526.06 926
9526.99 903
9527.91 916
9528.83 938
9529.75 897
9530.67 1022
9531.59 1101
9532.52 1229
9533.44 1351
9534.36 1508
9535.28 1480
9536.20 1447
9537.13 1487
9538.05 1367
9538.97 1325
9539.89 1187
9540.81 1111
9541.74 1117
9542.66 1046
9543.58 942
9544.50 934
9545.43 1004
9546.35 938
9547.27 940
9548.19 849
9549.12 895
9550.04 811
9550.96 864
9551.88 848
9552.81 862
9553.73 909
9554.65 852
9555.58 835
9556.50 836
9557.42 861
9558.34 848
9559.27 813
9560.19 818
9561.11 926
9562.04 885
9562.96 818
9563.88 837
9564.81 852
9565.73 813
9566.65 773
9567.58 790
9568.50 755
9569.43 797
9570.35 842
9571.27 800
9572.20 801
9573.12 859
9574.04 908
9574.97 805
9575.89 794
9576.82 854
9577.74 817
9578.66 852
9579.59 768
9580.51 766
9581.44 737
9582.36 793
9583.28 775
9584.21 753
9585.13 806
9586.06 831
9586.98 808
9587.91 821
9588.83 824
9589.76 790
9590.68 805
9591.60 855
9592.53 815
9593.45 855
9594.38 874
9595.30 882
9596.23 869
9597.15 850
9598.08 816
9599.00 852
9599.93 923
9600.85 904
9601.78 899
9602.70 950
9603.63 973
9604.55 975
9605.48 920
9606.41 962
9607.33 973
9608.26 949
9609.18 994
9610.11 1010
9611.03 1000
9611.96 1043
9612.88 1037
9613.81 985
9614.74 1030
9615.66 1015
9616.59 989
9617.51 997
9618.44 1050
9619.37 1021
9620.29 1056
9621.22 1076
9622.14 1053
9623.07 1031
9624.00 1014
9624.92 1077
9625.85 1064
9626.78 1042
9627.70 1127
9628.63 1166
9629.55 1110
9630.48 1104
9631.41 1132
9632.33 1198
9633.26 1221
9634.19 1212
9635.11 1250
9636.04 1212
9636.97 1253
9637.90 1435
9638.82 1352
9639.75 1390
9640.68 1336
9641.60 1357
9642.53 1425
9643.46 1461
9644.38 1404
9645.31 1435
9646.24 1523
9647.17 1580
9648.09 1727
9649.02 1720
9649.95 1828
9650.88 1885
9651.80 1991
9652.73 1968
9653.66 1967
9654.59 1896
9655.51 1867
9656.44 1804
9657.37 1765
9658.30 1614
9659.23 1581
9660.15 1638
9661.08 1526
9662.01 1474
9662.94 1530
9663.87 1520
9664.80 1508
9665.72 1506
9666.65 1493
9667.58 1599
9668.51 1579
9669.44 1508
9670.37 1574
9671.29 1569
9672.22 1632
9673.15 1633
9674.08 1603
9675.01 1650
9675.94 1673
9676.87 1658
9677.79 1652
9678.72 1610
9679.65 1681
9680.58 1774
9681.51 1888
9682.44 1903
9683.37 1907
9684.30 1931
9685.23 1945
9686.16 1895
9687.09 1939
9688.01 1976
9688.94 2029
9689.87 2004
9690.80 2025
9691.73 2005
9692.66 2058
9693.59 2158
9694.52 2163
9695.45 2231
9696.38 2350
9697.31 2560
9698.24 2801
9699.17 3051
9700.10 3167
9701.03 3332
9701.96 3383
9702.89 3423
9703.82 3379
9704.75 3073
9705.68 2794
9706.61 2545
9707.54 2372
9708.47 2148
9709.40 2169
9710.33 2035
9711.26 1921
9712.19 1987
9713.12 2053
9714.05 2054
9714.98 2078
9715.92 2312
9716.85 2242
9717.78 2146
9718.71 2161
9719.64 2090
9720.57 2138
9721.50 2008
9722.43 1896
9723.36 1820
9724.29 1743
9725.22 1819
9726.16 1684
9727.09 1689
9728.02 1616
9728.95 1658
9729.88 1727
9730.81 1642
9731.74 1680
9732.67 1762
9733.61 1869
9734.54 1809
9735.47 1859
9736.40 1842
9737.33 1841
9738.26 1723
9739.20 1767
9740.13 1698
9741.06 1665
9741.99 1610
9742.92 1566
9743.86 1556
9744.79 1410
9745.72 1448
9746.65 1432
9747.58 1437
9748.52 1417
9749.45 1376
9750.38 1498
9751.31 1504
9752.25 1433
9753.18 1426
9754.11 1383
9755.04 1341
9755.98 1350
9756.91 1383
9757.84 1358
9758.77 1445
9759.71 1460
9760.64 1405
9761.57 1348
9762.51 1367
9763.44 1505
9764.37 1434
9765.30 1392
9766.24 1397
9767.17 1451
9768.10 1409
9769.04 1461
9769.97 1515
9770.90 1474
9771.84 1506
9772.77 1558
9773.70 1573
9774.64 1515
9775.57 1502
9776.50 1617
9777.44 1608
9778.37 1681
9779.31 1688
9780.24 1840
9781.17 1882
9782.11 1831
9783.04 1877
9783.97 1868
9784.91 2036
9785.84 1861
9786.78 1913
9787.71 1795
9788.64 1813
9789.58 1663
9790.51 1604
9791.45 1546
9792.38 1461
9793.32 1479
9794.25 1464
9795.19 1460
9796.12 1412
9797.05 1517
9797.99 1498
9798.92 1583
9799.86 1616
9800.79 1591
9801.73 1551
9802.66 1476
9803.60 1431
9804.53 1434
9805.47 1442
9806.40 1359
9807.34 1367
9808.27 1229
9809.21 1171
9810.14 1164
9811.08 1205
9812.01 1111
9812.95 1109
9813.88 1048
9814.82 1134
9815.75 1176
9816.69 1110
9817.63 1111
9818.56 1134
9819.50 1024
9820.43 1134
9821.37 1151
9822.30 1211
9823.24 1122
9824.18 1095
9825.11 1023
9826.05 1071
9826.98 1075
9827.92 1015
9828.86 942
9829.79 969
9830.73 995
9831.66 999
9832.60 975
9833.54 1027
9834.47 1022
9835.41 1017
9836.35 1074
9837.28 1066
9838.22 1075
9839.16 1071
9840.09 1038
9841.03 1079
9841.97 1111
9842.90 1132
9843.84 1128
9844.78 1086
9845.71 1053
9846.65 1110
9847.59 1047
9848.52 1125
9849.46 1018
9850.40 1045
9851.34 1105
9852.27 1165
9853.21 1087
9854.15 1121
9855.08 1118
9856.02 1114
9856.96 1143
9857.90 1111
9858.83 1133
9859.77 1079
9860.71 1060
9861.65 1127
9862.58 1160
9863.52 1141
9864.46 1078
9865.40 1054
9866.34 1034
9867.27 1093
9868.21 1054
9869.15 1087
9870.09 995
9871.03 956
9871.96 1015
9872.90 999
9873.84 1012
9874.78 1028
9875.72 1044
9876.66 1045
9877.59 988
9878.53 970
9879.47 991
9880.41 956
9881.35 969
9882.29 904
9883.23 877
9884.16 919
9885.10 974
9886.04 989
9886.98 947
9887.92 959
9888.86 919
9889.80 913
9890.74 947
9891.68 893
9892.61 932
9893.55 975
9894.49 871
9895.43 881
9896.37 921
9897.31 847
9898.25 874
9899.19 914
9900.13 932
9901.07 905
9902.01 924
9902.95 867
9903.89 884
9904.83 822
9905.77 812
9906.71 860
9907.65 862
9908.59 909
9909.53 933
9910.47 916
9911.41 888
9912.35 899
9913.29 915
9914.23 978
9915.17 867
9916.11 890
9917.05 922
9917.99 860
9918.93 841
9919.87 875
9920.81 908
9921.75 889
9922.69 923
9923.63 917
9924.57 1049
9925.51 1055
9926.45 1168
9927.39 1347
9928.33 1449
9929.28 1548
9930.22 1585
9931.16 1565
9932.10 1479
9933.04 1480
9933.98 1342
9934.92 1270
9935.86 1193
9936.80 1142
9937.74 1101
9938.69 1044
9939.63 958
9940.57 991
9941.51 941
9942.45 850
9943.39 947
9944.34 905
9945.28 850
9946.22 874
9947.16 841
9948.10 831
9949.04 818
9949.99 860
9950.93 919
9951.87 810
9952.81 771
9953.75 851
9954.70 835
9955.64 843
9956.58 842
9957.52 847
9958.46 778
9959.41 778
9960.35 737
9961.29 696
9962.23 707
9963.18 685
9964.12 692
9965.06 727
9966.00 800
9966.95 793
9967.89 734
9968.83 737
9969.77 719
9970.72 712
9971.66 803
9972.60 757
9973.55 768
9974.49 721
9975.43 674
9976.38 720
9977.32 716
9978.26 724
9979.21 690
9980.15 757
9981.09 691
9982.04 698
9982.98 708
9983.92 691
9984.87 692
9985.81 723
9986.75 709
9987.70 695
9988.64 648
9989.58 647
9990.53 679
9991.47 680
9992.42 719
9993.36 646
9994.30 645
9995.25 694
9996.19 642
9997.14 670
9998.08 682
9999.02 703
9999.97 693
10000.91 717
10001.86 763
10002.80 758
10003.75 745
10004.69 709
10005.63 741
10006.58 761
10007.52 698
10008.47 716
10009.41 685
10010.36 728
10011.30 757
10012.25 703
10013.19 707
10014.14 718
10015.08 703
10016.03 670
10016.97 695
10017.92 721
10018.86 769
10019.81 688
10020.75 685
10021.70 663
10022.64 657
10023.59 754
10024.53 711
10025.48 644
10026.42 680
10027.37 718
10028.32 715
10029.26 672
10030.21 647
10031.15 686
10032.10 706
10033.04 651
10033.99 621
10034.94 660
10035.88 695
10036.83 685
10037.77 629
10038.72 609
10039.67 708
10040.61 751
10041.56 595
10042.50 663
10043.45 641
10044.40 635
10045.34 697
10046.29 648
10047.24 601
10048.18 619
10049.13 641
10050.08 666
10051.02 681
10051.97 644
10052.92 679
10053.86 622
10054.81 581
10055.76 592
10056.70 644
10057.65 685
10058.60 665
10059.54 688
10060.49 651
10061.44 610
10062.39 615
10063.33 627
10064.28 658
10065.23 655
10066.17 629
10067.12 676
10068.07 590
10069.02 553
10069.96 650
10070.91 628
10071.86 587
10072.81 535
10073.76 616
10074.70 647
10075.65 586
10076.60 595
10077.55 605
10078.49 610
10079.44 618
10080.39 631
10081.34 668
10082.29 564
10083.23 591
10084.18 614
10085.13 626
10086.08 578
10087.03 560
10087.98 634
10088.92 600
10089.87 580
10090.82 570
10091.77 553
10092.72 562
10093.67 619
10094.62 576
10095.56 586
10096.51 651
10097.46 585
10098.41 556
10099.36 590
10100.31 576
10101.26 640
10102.21 594
10103.16 597
10104.11 581
10105.05 571
10106.00 579
10106.95 632
10107.90 623
10108.85 550
10109.80 643
10110.75 567
10111.70 618
10112.65 617
10113.60 605
10114.55 550
10115.50 563
10116.45 594
10117.40 612
10118.35 557
10119.30 512
10120.25 519
10121.20 545
10122.15 560
10123.10 543
10124.05 598
10125.00 628
10125.95 589
10126.90 580
10127.85 524
10128.80 572
10129.75 581
10130.70 625
10131.65 569
10132.60 561
10133.55 538
10134.50 563
10135.45 605
10136.40 545
10137.35 556
10138.30 595
10139.26 620
10140.21 612
10141.16 569
10142.11 524
10143.06 566
10144.01 584
10144.96 578
10145.91 602
10146.86 565
10147.81 593
10148.77 599
10149.72 596
10150.67 555
10151.62 566
10152.57 584
10153.52 548
10154.47 564
10155.43 592
10156.38 639
10157.33 631
10158.28 644
10159.23 624
10160.18 647
10161.14 606
10162.09 637
10163.04 637
10163.99 605
10164.94 601
10165.90 599
10166.85 627
10167.80 699
10168.75 680
10169.70 643
10170.66 664
10171.61 670
10172.56 624
10173.51 590
10174.47 630
10175.42 620
10176.37 609
10177.32 600
10178.28 627
10179.23 706
10180.18 704
10181.14 682
10182.09 681
10183.04 670
10183.99 645
10184.95 685
10185.90 719
10186.85 669
10187.81 666
10188.76 652
10189.71 718
10190.67 721
10191.62 712
10192.57 719
10193.53 683
10194.48 680
10195.43 665
10196.39 605
10197.34 660
10198.29 660
10199.25 680
10200.20 704
10201.15 709
10202.11 740
10203.06 700
10204.02 668
10204.97 706
10205.92 675
10206.88 711
10207.83 844
10208.79 894
10209.74 835
10210.69 836
10211.65 824
10212.60 804
10213.56 762
10214.51 780
10215.46 777
10216.42 713
10217.37 731
10218.33 737
10219.28 726
10220.24 689
10221.19 703
10222.15 673
10223.10 714
10224.06 670
10225.01 662
10225.97 705
10226.92 713
10227.88 670
10228.83 706
10229.79 700
10230.74 688
10231.70 782
10232.65 764
10233.61 714
10234.56 784
10235.52 874
10236.47 902
10237.43 1015
10238.38 1068
10239.34 1020
10240.29 954
10241.25 983
10242.21 953
10243.16 919
10244.12 835
10245.07 836
10246.03 764
10246.98 652
10247.94 632
10248.90 629
10249.85 635
10250.81 613
10251.76 635
10252.72 623
10253.68 622
10254.63 605
10255.59 622
10256.55 685
10257.50 652
10258.46 620
10259.41 629
10260.37 610
10261.33 602
10262.28 593
10263.24 575
10264.20 596
10265.15 584
10266.11 539
10267.07 566
10268.02 585
10268.98 642
10269.94 568
10270.90 601
10271.85 577
10272.81 563
10273.77 563
10274.72 568
10275.68 595
10276.64 611
10277.60 606
10278.55 614
10279.51 535
10280.47 540
10281.43 594
10282.38 562
10283.34 533
10284.30 582
10285.26 606
10286.21 584
10287.17 566
10288.13 581
10289.09 549
10290.04 521
10291.00 586
10291.96 603
10292.92 531
10293.88 538
10294.83 591
10295.79 579
10296.75 532
10297.71 515
10298.67 573
10299.63 569
10300.58 574
10301.54 579
10302.50 524
10303.46 569
10304.42 591
10305.38 649
10306.34 597
10307.29 547
10308.25 572
10309.21 591
10310.17 542
10311.13 576
10312.09 554
10313.05 626
10314.01 596
10314.97 576
10315.92 588
10316.88 661
10317.84 598
10318.80 586
10319.76 553
10320.72 600
10321.68 654
10322.64 597
10323.60 565
10324.56 530
10325.52 627
10326.48 616
10327.44 624
10328.40 631
10329.36 602
10330.32 617
10331.28 599
10332.24 622
10333.20 665
10334.16 651
10335.12 665
10336.08 630
10337.04 636
10338.00 657
10338.96 555
10339.92 591
10340.88 529
10341.84 535
10342.80 556
10343.76 554
10344.72 539
10345.68 564
10346.64 541
10347.60 519
10348.56 559
10349.52 539
10350.48 527
10351.44 552
10352.40 586
10353.36 570
10354.32 557
10355.29 510
10356.25 515
10357.21 602
10358.17 543
10359.13 573
10360.09 542
10361.05 546
10362.01 476
10362.97 497
10363.94 556
10364.90 634
10365.86 593
10366.82 541
10367.78 462
10368.74 527
10369.70 581
10370.67 506
10371.63 539
10372.59 497
10373.55 529
10374.51 524
10375.47 516
10376.44 502
10377.40 504
10378.36 512
10379.32 514
10380.28 547
10381.25 512
10382.21 466
10383.17 482
10384.13 513
10385.10 499
10386.06 514
10387.02 515
10387.98 550
10388.95 597
10389.91 554
10390.87 516
10391.83 554
10392.80 560
10393.76 539
10394.72 523
10395.68 517
10396.65 588
10397.61 553
10398.57 541
10399.54 539
10400.50 513
10401.46 560
10402.43 622
10403.39 559
10404.35 572
10405.31 570
10406.28 591
10407.24 574
10408.20 608
10409.17 563
10410.13 559
10411.10 640
10412.06 584
10413.02 656
10413.99 595
10414.95 618
10415.91 687
10416.88 703
10417.84 814
10418.80 815
10419.77 915
10420.73 954
10421.70 953
10422.66 973
10423.63 843
10424.59 861
10425.55 783
10426.52 649
10427.48 653
10428.45 646
10429.41 614
10430.37 541
10431.34 507
10432.30 540
10433.27 507
10434.23 562
10435.20 557
10436.16 535
10437.13 560
10438.09 511
10439.06 527
10440.02 512
10440.99 535
10441.95 523
10442.92 509
10443.88 434
10444.85 460
10445.81 513
10446.78 514
10447.74 479
10448.71 469
10449.67 516
10450.64 496
10451.60 518
10452.57 471
10453.53 462
10454.50 460
10455.47 494
10456.43 541
10457.40 519
10458.36 481
10459.33 475
10460.29 510
10461.26 478
10462.23 505
10463.19 484
10464.16 507
10465.12 484
10466.09 494
10467.06 465
10468.02 469
10468.99 466
10469.95 461
10470.92 468
10471.89 489
10472.85 509
10473.82 486
10474.79 550
10475.75 524
10476.72 460
10477.69 519
10478.65 509
10479.62 533
10480.59 521
10481.55 481
10482.52 535
10483.49 468
10484.45 465
10485.42 493
10486.39 489
10487.35 462
10488.32 464
10489.29 518
10490.26 538
10491.22 510
10492.19 479
10493.16 478
10494.13 504
10495.09 538
10496.06 540
10497.03 508
10497.99 514
10498.96 498
10499.93 548
10500.90 519
10501.87 516
10502.83 502
10503.80 573
10504.77 554
10505.74 543
10506.70 546
10507.67 540
10508.64 527
10509.61 594
10510.58 546
10511.55 549
10512.51 538
10513.48 513
10514.45 558
10515.42 513
10516.39 539
10517.36 485
10518.32 506
10519.29 513
10520.26 530
10521.23 526
10522.20 543
10523.17 506
10524.14 484
10525.10 539
10526.07 557
10527.04 531
10528.01 527
10528.98 548
10529.95 500
10530.92 490
10531.89 507
10532.86 525
10533.83 505
10534.79 485
10535.76 497
10536.73 529
10537.70 484
10538.67 517
10539.64 495
10540.61 563
10541.58 550
10542.55 510
10543.52 518
10544.49 547
10545.46 531
10546.43 544
10547.40 482
10548.37 502
10549.34 562
10550.31 515
10551.28 518
10552.25 520
10553.22 535
10554.19 562
10555.16 538
10556.13 634
10557.10 617
10558.07 573
10559.04 639
10560.01 673
10560.98 697
10561.95 801
10562.92 792
10563.89 839
10564.86 776
10565.83 727
10566.81 762
10567.78 715
10568.75 672
10569.72 612
10570.69 623
10571.66 559
10572.63 519
10573.60 562
10574.57 553
10575.54 514
10576.51 528
10577.49 493
10578.46 520
10579.43 557
10580.40 583
10581.37 598
10582.34 590
10583.31 564
10584.29 522
10585.26 519
10586.23 589
10587.20 551
10588.17 529
10589.14 597
10590.12 597
10591.09 579
10592.06 584
10593.03 581
10594.00 550
10594.98 566
10595.95 548
10596.92 587
10597.89 598
10598.86 573
10599.84 573
10600.81 571
10601.78 569
10602.75 535
10603.73 550
10604.70 598
10605.67 584
10606.64 528
10607.62 547
10608.59 513
10609.56 548
10610.53 520
10611.51 534
10612.48 486
10613.45 537
10614.43 496
10615.40 464
10616.37 502
10617.34 495
10618.32 563
10619.29 514
10620.26 553
10621.24 511
10622.21 551
10623.18 580
10624.16 531
10625.13 514
10626.10 541
10627.08 551
10628.05 567
10629.02 503
10630.00 526
10630.97 536
10631.95 567
10632.92 542
10633.89 535
10634.87 532
10635.84 556
10636.81 588
10637.79 629
10638.76 705
10639.74 774
10640.71 786
10641.69 761
10642.66 807
10643.63 804
10644.61 751
10645.58 729
10646.56 680
10647.53 574
10648.51 571
10649.48 549
10650.45 500
10651.43 561
10652.40 525
10653.38 528
10654.35 558
10655.33 564
10656.30 538
10657.28 500
10658.25 455
10659.23 455
10660.20 459
10661.18 494
10662.15 482
10663.13 496
10664.10 506
10665.08 493
10666.05 491
10667.03 445
10668.00 491
10668.98 502
10669.96 507
10670.93 430
10671.91 463
10672.88 505
10673.86 471
10674.83 472
10675.81 510
10676.79 519
10677.76 583
10678.74 530
10679.71 527
10680.69 557
10681.66 557
10682.64 533
10683.62 515
10684.59 539
10685.57 507
10686.55 515
10687.52 537
10688.50 512
10689.47 466
10690.45 507
10691.43 512
10692.40 511
10693.38 485
10694.36 455
10695.33 480
10696.31 466
10697.29 494
10698.26 480
10699.24 479
10700.22 491
10701.19 483
10702.17 500
10703.15 445
10704.13 413
10705.10 442
10706.08 466
10707.06 434
10708.03 472
10709.01 457
10709.99 501
10710.97 493
10711.94 508
10712.92 466
10713.90 462
10714.88 454
10715.85 461
10716.83 442
10717.81 408
10718.79 456
10719.76 467
10720.74 434
10721.72 468
10722.70 482
10723.68 471
10724.65 448
10725.63 373
10726.61 379
10727.59 467
10728.57 490
10729.54 429
10730.52 426
10731.50 427
10732.48 452
10733.46 472
10734.44 409
10735.41 424
10736.39 452
10737.37 452
10738.35 477
10739.33 449
10740.31 421
10741.29 406
10742.26 457
10743.24 451
10744.22 478
10745.20 425
10746.18 423
10747.16 420
10748.14 415
10749.12 455
10750.10 440
10751.08 443
10752.05 396
10753.03 392
10754.01 452
10754.99 424
10755.97 404
10756.95 438
10757.93 443
10758.91 431
10759.89 451
10760.87 414
10761.85 409
10762.83 406
10763.81 428
10764.79 466
10765.77 425
10766.75 383
10767.73 424
10768.71 447
10769.69 428
10770.67 460
10771.65 450
10772.63 484
10773.61 453
10774.59 479
10775.57 476
10776.55 438
10777.53 416
10778.51 442
10779.49 416
10780.47 429
10781.45 454
10782.43 460
10783.41 447
10784.39 430
10785.38 439
10786.36 474
10787.34 474
10788.32 409
10789.30 420
10790.28 410
10791.26 477
10792.24 444
10793.22 440
10794.20 494
10795.19 454
10796.17 493
10797.15 477
10798.13 444
10799.11 447
10800.09 470
10801.07 458
10802.05 448
10803.04 439
10804.02 424
10805.00 472
10805.98 459
10806.96 433
10807.94 443
10808.93 428
10809.91 418
10810.89 421
10811.87 465
10812.85 453
10813.84 433
10814.82 411
10815.80 423
10816.78 451
10817.77 505
10818.75 502
10819.73 442
10820.71 464
10821.69 480
10822.68 481
10823.66 456
10824.64 478
10825.62 381
10826.61 434
10827.59 482
10828.57 496
10829.56 441
10830.54 465
10831.52 491
10832.50 548
10833.49 494
10834.47 440
10835.45 461
10836.44 474
10837.42 488
10838.40 486
10839.39 488
10840.37 452
10841.35 474
10842.34 510
10843.32 446
10844.30 420
10845.29 503
10846.27 484
10847.25 476
10848.24 458
10849.22 473
10850.20 481
10851.19 486
10852.17 524
10853.16 502
10854.14 517
10855.12 556
10856.11 531
10857.09 504
10858.08 515
10859.06 510
10860.04 514
10861.03 504
10862.01 544
10863.00 537
10863.98 551
10864.96 530
10865.95 527
10866.93 476
10867.92 540
10868.90 537
10869.89 558
10870.87 573
10871.86 502
10872.84 527
10873.83 561
10874.81 576
10875.80 592
10876.78 593
10877.77 569
10878.75 566
10879.74 583
10880.72 551
10881.71 518
10882.69 594
10883.68 570
10884.66 561
10885.65 544
10886.63 582
10887.62 599
10888.60 659
10889.59 682
10890.57 650
10891.56 618
10892.55 641
10893.53 603
10894.52 604
10895.50 596
10896.49 670
10897.47 633
10898.46 653
10899.45 675
10900.43 661
10901.42 630
10902.40 620
10903.39 616
10904.38 669
10905.36 645
10906.35 659
10907.34 656
10908.32 669
10909.31 674
10910.29 637
10911.28 611
10912.27 707
10913.25 671
10914.24 689
10915.23 723
10916.21 694
10917.20 730
10918.19 702
10919.17 795
10920.16 735
10921.15 785
10922.14 718
10923.12 755
10924.11 741
10925.10 779
10926.08 771
10927.07 725
10928.06 773
10929.05 773
10930.03 765
10931.02 779
10932.01 766
10933.00 771
10933.98 748
10934.97 759
10935.96 782
10936.95 860
10937.93 812
10938.92 799
10939.91 775
10940.90 803
10941.88 814
10942.87 920
10943.86 950
10944.85 977
10945.84 914
10946.82 886
10947.81 899
10948.80 951
10949.79 924
10950.78 959
10951.77 1021
10952.75 996
10953.74 1034
10954.73 1099
10955.72 1166
10956.71 1156
10957.70 1276
10958.69 1410
10959.67 1551
10960.66 1515
10961.65 1515
10962.64 1530
10963.63 1487
10964.62 1361
10965.61 1274
10966.60 1275
10967.58 1255
10968.57 1181
10969.56 1097
10970.55 1098
10971.54 1120
10972.53 1032
10973.52 1001
10974.51 1024
10975.50 1028
10976.49 1026
10977.48 1064
10978.47 1120
10979.46 1066
10980.45 1035
10981.44 1071
10982.43 1110
10983.42 1107
10984.41 1131
10985.40 1131
10986.38 1185
10987.37 1104
10988.36 1089
10989.35 1142
10990.34 1137
10991.34 1127
10992.33 1152
10993.32 1169
10994.31 1261
10995.30 1309
10996.29 1481
10997.28 1697
10998.27 1814
10999.26 1899
11000.25 2052
11001.24 2251
11002.23 2284
11003.22 2255
11004.21 2203
11005.20 2168
11006.19 2013
11007.18 1878
11008.17 1592
11009.16 1460
11010.16 1307
11011.15 1198
11012.14 1184
11013.13 1118
11014.12 1017
11015.11 1066
11016.10 1103
11017.09 1013
11018.08 974
11019.08 974
11020.07 955
11021.06 931
11022.05 887
11023.04 928
11024.03 941
11025.03 880
11026.02 862
11027.01 874
11028.00 875
11028.99 847
11029.98 747
11030.98 754
11031.97 785
11032.96 797
11033.95 799
11034.94 844
11035.94 801
11036.93 774
11037.92 820
11038.91 800
11039.91 783
11040.90 839
11041.89 813
11042.88 811
11043.87 785
11044.87 768
11045.86 739
11046.85 729
11047.85 710
11048.84 724
11049.83 712
11050.82 724
11051.82 674
11052.81 660
11053.80 674
11054.80 662
11055.79 709
11056.78 677
11057.77 656
11058.77 671
11059.76 702
11060.75 686
11061.75 666
11062.74 659
11063.73 636
11064.73 630
11065.72 640
11066.71 676
11067.71 636
11068.70 598
11069.70 678
11070.69 699
11071.68 634
11072.68 723
11073.67 690
11074.66 689
11075.66 706
11076.65 694
11077.65 636
11078.64 647
11079.63 676
11080.63 719
11081.62 689
11082.62 698
11083.61 671
11084.61 682
11085.60 689
11086.59 735
11087.59 574
11088.58 670
11089.58 672
11090.57 675
11091.57 654
11092.56 655
11093.56 658
11094.55 662
11095.55 615
11096.54 575
11097.54 648
11098.53 614
11099.53 628
11100.52 616
11101.52 632
11102.51 620
11103.51 621
11104.50 656
11105.50 654
11106.49 644
11107.49 591
11108.48 635
11109.48 590
11110.47 564
11111.47 592
11112.46 638
11113.46 645
11114.46 564
11115.45 570
11116.45 603
11117.44 603
11118.44 613
11119.43 597
11120.43 559
11121.43 607
11122.42 602
11123.42 618
11124.41 636
11125.41 621
11126.41 594
11127.40 549
11128.40 576
11129.40 561
11130.39 584
11131.39 587
11132.39 643
11133.38 629
11134.38 571
11135.37 585
11136.37 565
11137.37 581
11138.37 534
11139.36 538
11140.36 553
11141.36 606
11142.35 582
11143.35 599
11144.35 529
11145.34 535
11146.34 601
11147.34 633
11148.33 580
11149.33 606
11150.33 565
11151.33 590
11152.32 603
11153.32 616
11154.32 561
11155.32 575
11156.31 577
11157.31 557
11158.31 559
11159.31 582
11160.30 494
11161.30 543
11162.30 516
11163.30 534
11164.30 526
11165.29 555
11166.29 550
11167.29 534
11168.29 511
11169.29 573
11170.28 559
11171.28 570
11172.28 511
11173.28 513
11174.28 579
11175.28 569
11176.27 539
11177.27 506
11178.27 575
11179.27 556
11180.27 529
11181.27 540
11182.27 556
11183.26 539
11184.26 500
11185.26 454
11186.26 467
11187.26 510
11188.26 527
11189.26 535
11190.26 507
11191.26 497
11192.26 468
11193.25 502
11194.25 516
11195.25 505
11196.25 550
11197.25 496
11198.25 501
11199.25 481
11200.25 453
11201.25 470
11202.25 496
11203.25 498
11204.25 501
11205.25 470
11206.25 478
11207.25 485
11208.25 476
11209.25 439
11210.25 485
11211.25 472
11212.25 457
11213.25 498
11214.25 497
11215.25 492
11216.25 497
11217.25 484
11218.25 522
11219.25 487
11220.25 435
11221.25 471
11222.25 497
11223.25 507
11224.25 472
11225.25 499
11226.25 460
11227.25 488
11228.25 452
11229.26 455
11230.26 469
11231.26 493
11232.26 451
11233.26 562
11234.26 531
11235.26 506
11236.26 558
11237.26 511
11238.27 487
11239.27 445
11240.27 477
11241.27 469
11242.27 540
11243.27 469
11244.27 483
11245.27 489
11246.28 521
11247.28 473
11248.28 456
11249.28 460
11250.28 461
11251.28 497
11252.29 505
11253.29 468
11254.29 445
11255.29 482
11256.29 463
11257.30 494
11258.30 490
11259.30 502
11260.30 489
11261.31 492
11262.31 484
11263.31 438
11264.31 478
11265.31 499
11266.32 508
11267.32 465
11268.32 493
11269.32 498
11270.33 503
11271.33 546
11272.33 530
11273.34 515
11274.34 547
11275.34 525
11276.34 530
11277.35 557
11278.35 580
11279.35 586
11280.36 579
11281.36 588
11282.36 522
11283.37 592
11284.37 582
11285.37 557
11286.38 529
11287.38 570
11288.38 537
11289.39 541
11290.39 555
11291.39 497
11292.40 471
11293.40 509
11294.40 573
11295.41 537
11296.41 513
11297.42 520
11298.42 514
11299.42 509
11300.43 511
11301.43 555
11302.44 559
11303.44 522
11304.44 529
11305.45 494
11306.45 502
11307.46 535
11308.46 576
11309.47 550
11310.47 611
11311.47 622
11312.48 632
11313.48 641
11314.49 677
11315.49 701
11316.50 663
11317.50 699
11318.51 663
11319.51 639
11320.52 633
11321.52 577
11322.53 568
11323.53 539
11324.54 580
11325.54 545
11326.55 549
11327.55 537
11328.56 532
11329.56 543
11330.57 531
11331.57 522
11332.58 536
11333.58 577
11334.59 487
11335.60 526
11336.60 517
11337.61 539
11338.61 626
11339.62 602
11340.62 600
11341.63 611
11342.64 659
11343.64 611
11344.65 639
11345.65 654
11346.66 616
11347.67 598
11348.67 601
11349.68 587
11350.68 543
11351.69 578
11352.70 527
11353.70 528
11354.71 519
11355.72 483
11356.72 479
11357.73 482
11358.74 560
11359.74 474
11360.75 466
11361.76 475
11362.76 485
11363.77 506
11364.78 491
11365.78 502
11366.79 469
11367.80 459
11368.80 462
11369.81 431
11370.82 413
11371.83 455
11372.83 427
11373.84 469
11374.85 407
11375.85 426
11376.86 416
11377.87 446
11378.88 451
11379.88 440
11380.89 427
11381.90 440
11382.91 450
11383.92 432
11384.92 499
11385.93 482
11386.94 472
11387.95 432
11388.95 477
11389.96 432
11390.97 452
11391.98 447
11392.99 443
11393.99 419
11395.00 425
11396.01 455
11397.02 474
11398.03 436
11399.04 464
11400.04 406
11401.05 461
11402.06 463
11403.07 434
11404.08 441
11405.09 417
11406.10 456
11407.11 435
11408.11 432
11409.12 411
11410.13 406
11411.14 425
11412.15 487
11413.16 428
11414.17 405
11415.18 402
11416.19 438
11417.19 460
11418.20 472
11419.21 458
11420.22 496
11421.23 474
11422.24 432
11423.25 454
11424.26 467
11425.27 474
11426.28 506
11427.29 454
11428.30 414
11429.31 471
11430.32 454
11431.33 486
11432.34 503
11433.35 459
11434.36 472
11435.37 398
11436.38 450
11437.39 461
11438.40 501
11439.41 449
11440.42 427
11441.43 475
11442.44 473
11443.45 425
11444.46 407
11445.47 420
11446.48 412
11447.49 451
11448.50 429
11449.51 443
11450.52 417
11451.53 369
11452.54 440
11453.56 428
11454.57 441
11455.58 503
11456.59 466
11457.60 473
11458.61 434
11459.62 467
11460.63 478
11461.64 453
11462.65 462
11463.67 483
11464.68 510
11465.69 471
11466.70 461
11467.71 499
11468.72 458
11469.73 517
11470.75 477
11471.76 492
11472.77 445
11473.78 420
11474.79 452
11475.80 428
11476.82 486
11477.83 493
11478.84 471
11479.85 456
11480.86 435
11481.88 438
11482.89 467
11483.90 472
11484.91 426
11485.92 462
11486.94 473
11487.95 464
11488.96 485
11489.97 450
11490.99 447
11492.00 480
11493.01 498
11494.02 475
11495.04 475
11496.05 474
11497.06 473
11498.08 486
11499.09 472
11500.10 455
11501.11 453
11502.13 457
11503.14 462
11504.15 452
11505.17 437
11506.18 475
11507.19 463
11508.21 457
11509.22 532
11510.23 498
11511.25 474
11512.26 517
11513.27 494
11514.29 485
11515.30 473
11516.31 464
11517.33 465
11518.34 451
11519.35 492
11520.37 506
11521.38 425
11522.40 468
11523.41 477
11524.42 518
11525.44 506
11526.45 520
11527.47 471
11528.48 482
11529.49 504
11530.51 498
11531.52 465
11532.54 474
11533.55 508
11534.56 475
11535.58 534
11536.59 480
11537.61 536
11538.62 530
11539.64 443
11540.65 478
11541.67 491
11542.68 484
11543.70 476
11544.71 465
11545.73 507
11546.74 529
11547.76 485
11548.77 478
11549.79 420
11550.80 490
11551.82 504
11552.83 515
11553.85 564
11554.86 538
11555.88 533
11556.89 496
11557.91 531
11558.92 557
11559.94 562
11560.95 602
11561.97 554
11562.99 591
11564.00 591
11565.02 566
11566.03 544
11567.05 559
11568.06 638
11569.08 631
11570.10 614
11571.11 637
11572.13 640
11573.14 622
11574.16 608
11575.18 644
11576.19 642
11577.21 689
11578.23 690
11579.24 761
11580.26 751
11581.27 769
11582.29 814
11583.31 800
11584.32 810
11585.34 922
11586.36 878
11587.37 908
11588.39 843
11589.41 912
11590.42 956
11591.44 920
11592.46 930
11593.48 959
11594.49 1131
11595.51 1220
11596.53 1302
11597.54 1531
11598.56 1666
11599.58 1718
11600.60 1909
11601.61 1998
11602.63 2016
11603.65 1990
11604.67 1902
11605.68 1793
11606.70 1598
11607.72 1463
11608.74 1323
11609.75 1190
11610.77 1049
11611.79 986
11612.81 936
11613.82 900
11614.84 826
11615.86 824
11616.88 817
11617.90 761
11618.91 703
11619.93 763
11620.95 752
11621.97 723
11622.99 678
11624.01 667
11625.02 709
11626.04 678
11627.06 627
11628.08 649
11629.10 618
11630.12 597
11631.14 585
11632.15 593
11633.17 594
11634.19 546
11635.21 594
11636.23 607
11637.25 555
11638.27 645
11639.29 606
11640.31 583
11641.32 593
11642.34 618
11643.36 567
11644.38 598
11645.40 631
11646.42 510
11647.44 482
11648.46 520
11649.48 510
11650.50 476
11651.52 513
11652.54 485
11653.56 482
11654.58 454
11655.60 488
11656.62 459
11657.64 476
11658.66 521
11659.68 498
11660.70 482
11661.72 484
11662.74 481
11663.76 506
11664.78 534
11665.80 551
11666.82 545
11667.84 519
11668.86 541
11669.88 461
11670.90 533
11671.92 514
11672.94 529
11673.96 559
11674.98 583
11676.00 558
11677.02 592
11678.04 557
11679.06 509
11680.08 536
11681.10 616
11682.12 606
11683.15 528
11684.17 594
11685.19 554
11686.21 580
11687.23 516
11688.25 554
11689.27 562
11690.29 546
11691.31 493
11692.34 534
11693.36 533
11694.38 542
11695.40 541
11696.42 559
11697.44 507
11698.46 545
11699.49 588
11700.51 545
11701.53 525
11702.55 442
11703.57 506
11704.60 510
11705.62 493
11706.64 527
11707.66 491
11708.68 471
11709.71 501
11710.73 505
11711.75 485
11712.77 493
11713.79 492
11714.82 516
11715.84 453
11716.86 410
11717.88 471
11718.91 470
11719.93 430
11720.95 431
11721.97 448
11723.00 498
11724.02 462
11725.04 442
11726.06 465
11727.09 510
11728.11 509
11729.13 430
11730.16 468
11731.18 488
11732.20 479
11733.23 429
11734.25 448
11735.27 477
11736.30 463
11737.32 451
11738.34 445
11739.37 487
11740.39 498
11741.41 435
11742.44 506
11743.46 503
11744.48 465
11745.51 451
11746.53 470
11747.55 476
11748.58 463
11749.60 451
11750.63 435
11751.65 454
11752.67 415
11753.70 472
11754.72 475
11755.75 476
11756.77 405
11757.79 474
11758.82 475
11759.84 444
11760.87 440
11761.89 438
11762.92 423
11763.94 459
11764.96 462
11765.99 491
11767.01 456
11768.04 455
11769.06 482
11770.09 458
11771.11 407
11772.14 414
11773.16 480
11774.19 450
11775.21 447
11776.24 459
11777.26 422
11778.29 434
11779.31 476
11780.34 464
11781.36 431
11782.39 428
11783.41 387
11784.44 381
11785.46 447
11786.49 477
11787.52 439
11788.54 489
11789.57 472
11790.59 474
11791.62 427
11792.64 434
11793.67 407
11794.69 391
11795.72 461
11796.75 436
11797.77 400
11798.80 398
11799.82 408
11800.85 426
11801.88 399
11802.90 409
11803.93 405
11804.96 449
11805.98 394
11807.01 450
11808.03 445
11809.06 406
11810.09 386
11811.11 432
11812.14 470
11813.17 393
11814.19 399
11815.22 390
11816.25 445
11817.27 447
11818.30 426
11819.33 467
11820.35 448
11821.38 411
11822.41 426
11823.44 457
11824.46 427
11825.49 374
11826.52 384
11827.54 400
11828.57 437
11829.60 437
11830.63 463
11831.65 446
11832.68 420
11833.71 450
11834.74 467
11835.76 395
11836.79 402
11837.82 476
11838.85 442
11839.87 471
11840.90 404
11841.93 453
11842.96 449
11843.99 373
11845.01 462
11846.04 461
11847.07 448
11848.10 516
11849.13 411
11850.15 447
11851.18 499
11852.21 444
11853.24 432
11854.27 436
11855.30 435
11856.33 467
11857.35 465
11858.38 474
11859.41 465
11860.44 474
11861.47 483
11862.50 441
11863.53 490
11864.55 478
11865.58 479
11866.61 493
11867.64 447
11868.67 483
11869.70 511
11870.73 494
11871.76 498
11872.79 496
11873.82 504
11874.85 502
11875.88 497
11876.90 520
11877.93 492
11878.96 485
11879.99 472
11881.02 535
11882.05 487
11883.08 538
11884.11 564
11885.14 549
11886.17 499
11887.20 501
11888.23 526
11889.26 505
11890.29 538
11891.32 528
11892.35 542
11893.38 542
11894.41 572
11895.44 599
11896.47 554
11897.50 548
11898.53 580
11899.56 622
11900.59 655
11901.62 729
11902.65 670
11903.68 781
11904.71 748
11905.75 723
11906.78 682
11907.81 685
11908.84 631
11909.87 646
11910.90 671
11911.93 666
11912.96 594
11913.99 633
11915.02 604
11916.05 594
11917.09 586
11918.12 634
11919.15 678
11920.18 634
11921.21 639
11922.24 648
11923.27 624
11924.30 621
11925.34 645
11926.37 667
11927.40 692
11928.43 725
11929.46 793
11930.49 857
11931.53 971
11932.56 995
11933.59 1012
11934.62 1030
11935.65 1001
11936.69 993
11937.72 955
11938.75 874
11939.78 790
11940.81 766
11941.85 743
11942.88 723
11943.91 674
11944.94 639
11945.98 686
11947.01 651
11948.04 612
11949.07 602
11950.11 535
11951.14 542
11952.17 535
11953.20 550
11954.24 602
11955.27 579
11956.30 544
11957.34 532
11958.37 487
11959.40 522
11960.43 522
11961.47 534
11962.50 523
11963.53 497
11964.57 485
11965.60 576
11966.63 532
11967.67 522
11968.70 531
11969.73 477
11970.77 467
11971.80 546
11972.83 471
11973.87 516
11974.90 517
11975.93 488
11976.97 551
11978.00 539
11979.04 507
11980.07 497
11981.10 488
11982.14 482
11983.17 526
11984.21 512
11985.24 492
11986.27 505
11987.31 467
11988.34 461
11989.38 466
11990.41 487
11991.45 464
11992.48 444
11993.51 498
11994.55 526
11995.58 483
11996.62 507
11997.65 563
11998.69 513
11999.72 501
12000.76 515
12001.79 500
12002.83 536
12003.86 533
12004.90 538
12005.93 573
12006.97 578
12008.00 537
12009.04 474
12010.07 497
12011.11 540
12012.14 517
12013.18 527
12014.21 562
12015.25 590
12016.28 560
12017.32 563
12018.35 572
12019.39 627
12020.43 597
12021.46 562
12022.50 592
12023.53 583
12024.57 573
12025.60 622
12026.64 581
12027.68 595
12028.71 574
12029.75 550
12030.78 547
12031.82 548
12032.86 579
12033.89 604
12034.93 591
12035.97 586
12037.00 507
12038.04 513
12039.07 564
12040.11 532
12041.15 539
12042.18 486
12043.22 494
12044.26 536
12045.29 517
12046.33 533
12047.37 515
12048.40 494
12049.44 530
12050.48 532
12051.52 528
12052.55 518
12053.59 476
12054.63 502
12055.66 542
12056.70 523
12057.74 505
12058.78 534
12059.81 510
12060.85 520
12061.89 518
12062.92 565
12063.96 565
12065.00 554
12066.04 494
12067.07 506
12068.11 513
12069.15 512
12070.19 496
12071.23 547
12072.26 514
12073.30 477
12074.34 480
12075.38 557
12076.42 554
12077.45 455
12078.49 541
12079.53 488
12080.57 492
12081.61 486
12082.64 511
12083.68 529
12084.72 594
12085.76 495
12086.80 504
12087.84 457
12088.88 465
12089.91 534
12090.95 541
12091.99 495
12093.03 530
12094.07 547
12095.11 540
12096.15 593
12097.19 547
12098.22 541
12099.26 560
12100.30 563
12101.34 609
12102.38 612
12103.42 609
12104.46 678
12105.50 709
12106.54 646
12107.58 613
12108.62 543
12109.66 613
12110.70 610
12111.74 564
12112.78 499
12113.81 513
12114.85 552
12115.89 540
12116.93 511
12117.97 493
12119.01 507
12120.05 480
12121.09 481
12122.13 436
12123.17 442
12124.21 513
12125.25 500
12126.29 412
12127.33 373
12128.37 428
12129.42 462
12130.46 407
12131.50 408
12132.54 433
12133.58 436
12134.62 442
12135.66 424
12136.70 439
12137.74 421
12138.78 480
12139.82 446
12140.86 427
12141.90 430
12142.94 441
12143.98 382
12145.03 419
12146.07 438
12147.11 404
12148.15 391
12149.19 346
12150.23 376
12151.27 369
12152.31 430
12153.35 422
12154.40 404
12155.44 432
12156.48 465
12157.52 434
12158.56 409
12159.60 360
12160.65 396
12161.69 358
12162.73 346
12163.77 379
12164.81 393
12165.85 378
12166.90 380
12167.94 450
12168.98 381
12170.02 406
12171.06 360
12172.11 374
12173.15 387
12174.19 399
12175.23 388
12176.28 387
12177.32 385
12178.36 408
12179.40 363
12180.45 410
12181.49 415
12182.53 408
12183.57 427
12184.62 404
12185.66 371
12186.70 358
12187.74 415
12188.79 391
12189.83 411
12190.87 431
12191.92 421
12192.96 414
12194.00 409
12195.05 395
12196.09 362
12197.13 417
12198.18 404
12199.22 398
12200.26 404
12201.31 377
12202.35 377
12203.39 404
12204.44 432
12205.48 381
12206.52 376
12207.57 440
12208.61 385
12209.65 374
12210.70 379
12211.74 374
12212.79 395
12213.83 399
12214.87 398
12215.92 358
12216.96 364
12218.01 401
12219.05 456
12220.09 378
12221.14 395
12222.18 395
12223.23 408
12224.27 397
12225.32 370
12226.36 409
12227.41 457
12228.45 423
12229.49 435
12230.54 454
12231.58 409
12232.63 413
12233.67 479
12234.72 465
12235.76 387
12236.81 390
12237.85 388
12238.90 388
12239.94 383
12240.99 434
12242.03 424
12243.08 447
12244.12 415
12245.17 439
12246.21 423
12247.26 390
12248.31 416
12249.35 418
12250.40 389
12251.44 357
12252.49 411
12253.53 399
12254.58 399
12255.62 393
12256.67 412
12257.72 414
12258.76 410
12259.81 428
12260.85 422
12261.90 448
12262.95 402
12263.99 388
12265.04 381
12266.08 411
12267.13 349
12268.18 331
12269.22 382
12270.27 391
12271.32 364
12272.36 409
12273.41 417
12274.46 397
12275.50 420
12276.55 399
12277.60 371
12278.64 351
12279.69 379
12280.74 355
12281.78 346
12282.83 370
12283.88 397
12284.92 422
12285.97 384
12287.02 365
12288.07 376
12289.11 448
12290.16 382
12291.21 354
12292.25 336
12293.30 317
12294.35 327
12295.40 368
12296.44 369
12297.49 370
12298.54 376
12299.59 381
12300.63 371
12301.68 332
12302.73 343
12303.78 379
12304.83 388
12305.87 358
12306.92 373
12307.97 404
12309.02 420
12310.07 344
12311.11 356
12312.16 394
12313.21 355
12314.26 323
12315.31 325
12316.35 376
12317.40 355
12318.45 332
12319.50 374
12320.55 341
12321.60 364
12322.65 348
12323.69 351
12324.74 384
12325.79 365
12326.84 358
12327.89 350
12328.94 395
12329.99 364
12331.04 364
12332.09 372
12333.13 391
12334.18 364
12335.23 366
12336.28 355
12337.33 353
12338.38 375
12339.43 388
12340.48 388
12341.53 372
12342.58 338
12343.63 352
12344.68 324
12345.73 336
12346.78 368
12347.83 377
12348.88 343
12349.93 333
12350.98 341
12352.03 303
12353.07 299
12354.12 353
12355.17 387
12356.22 405
12357.28 348
12358.33 347
12359.38 371
12360.43 374
12361.48 314
12362.53 364
12363.58 351
12364.63 346
12365.68 370
12366.73 379
12367.78 358
12368.83 346
12369.88 399
12370.93 363
12371.98 352
12373.03 314
12374.08 327
12375.13 400
12376.18 372
12377.24 382
12378.29 379
12379.34 376
12380.39 366
12381.44 350
12382.49 351
12383.54 346
12384.59 342
12385.64 386
12386.70 394
12387.75 390
12388.80 400
12389.85 400
12390.90 407
12391.95 358
12393.00 321
12394.06 392
12395.11 379
12396.16 390
12397.21 347
12398.26 397
12399.32 379
12400.37 376
12401.42 385
12402.47 408
12403.52 393
12404.58 417
12405.63 376
12406.68 401
12407.73 359
12408.78 406
12409.84 423
12410.89 413
12411.94 386
12412.99 391
12414.05 384
12415.10 381
12416.15 423
12417.20 382
12418.26 393
12419.31 375
12420.36 407
12421.42 400
12422.47 385
12423.52 359
12424.57 394
12425.63 448
12426.68 417
12427.73 408
12428.79 408
12429.84 381
12430.89 406
12431.95 404
12433.00 406
12434.05 394
12435.11 404
12436.16 382
12437.21 405
12438.27 369
12439.32 371
12440.37 414
12441.43 414
12442.48 396
12443.54 402
12444.59 407
12445.64 429
12446.70 453
12447.75 425
12448.80 447
12449.86 437
12450.91 427
12451.97 436
12453.02 404
12454.08 394
12455.13 408
12456.18 423
12457.24 405
12458.29 433
12459.35 467
12460.40 450
12461.46 424
12462.51 432
12463.57 449
12464.62 424
12465.67 466
12466.73 432
12467.78 450
12468.84 471
12469.89 493
12470.95 441
12472.00 480
12473.06 505
12474.11 498
12475.17 524
12476.22 563
12477.28 565
12478.33 551
12479.39 603
12480.45 588
12481.50 569
12482.56 586
12483.61 627
12484.67 607
12485.72 651
12486.78 665
12487.83 689
12488.89 738
12489.95 751
12491.00 860
12492.06 937
12493.11 1079
12494.17 1213
12495.22 1301
12496.28 1415
12497.34 1420
12498.39 1421
12499.45 1356
12500.50 1332
12501.56 1333
12502.62 1258
12503.67 1166
12504.73 1033
12505.79 888
12506.84 785
12507.90 801
12508.96 730
12510.01 671
12511.07 681
12512.13 678
12513.18 642
12514.24 580
12515.30 593
12516.35 608
12517.41 589
12518.47 588
12519.52 565
12520.58 540
12521.64 547
12522.70 539
12523.75 538
12524.81 553
12525.87 535
12526.92 570
12527.98 539
12529.04 532
12530.10 508
12531.15 527
12532.21 511
12533.27 533
12534.33 529
12535.38 511
12536.44 543
12537.50 500
12538.56 522
12539.62 481
12540.67 490
12541.73 419
12542.79 477
12543.85 478
12544.91 441
12545.96 414
12547.02 470
12548.08 483
12549.14 493
12550.20 472
12551.25 478
12552.31 443
12553.37 455
12554.43 480
12555.49 474
12556.55 436
12557.61 438
12558.66 499
12559.72 463
12560.78 438
12561.84 500
12562.90 505
12563.96 530
12565.02 501
12566.08 525
12567.14 549
12568.19 549
12569.25 509
12570.31 565
12571.37 617
12572.43 587
12573.49 630
12574.55 615
12575.61 621
12576.67 677
12577.73 715
12578.79 739
12579.85 691
12580.91 652
12581.97 712
12583.03 684
12584.09 601
12585.15 616
12586.20 592
12587.26 631
12588.32 601
12589.38 631
12590.44 617
12591.50 570
12592.56 628
12593.62 635
12594.69 622
12595.75 550
12596.81 593
12597.87 556
12598.93 561
12599.99 586
12601.05 509
12602.11 507
12603.17 510
12604.23 506
12605.29 495
12606.35 510
12607.41 493
12608.47 488
12609.53 475
12610.59 493
12611.65 493
12612.71 579
12613.78 501
12614.84 482
12615.90 479
12616.96 511
12618.02 457
12619.08 476
12620.14 456
12621.20 471
12622.27 513
12623.33 450
12624.39 429
12625.45 434
12626.51 473
12627.57 468
12628.63 436
12629.70 444
12630.76 386
12631.82 434
12632.88 481
12633.94 446
12635.00 435
12636.07 407
12637.13 404
12638.19 421
12639.25 381
12640.31 401
12641.38 445
12642.44 395
12643.50 387
12644.56 440
12645.63 480
12646.69 447
12647.75 449
12648.81 454
12649.88 455
12650.94 464
12652.00 486
12653.06 502
12654.13 468
12655.19 476
12656.25 444
12657.31 479
12658.38 450
12659.44 456
12660.50 537
12661.57 521
12662.63 435
12663.69 467
12664.76 470
12665.82 434
12666.88 452
12667.95 438
12669.01 494
12670.07 449
12671.14 433
12672.20 514
12673.26 446
12674.33 433
12675.39 454
12676.45 451
12677.52 427
12678.58 418
12679.64 401
12680.71 444
12681.77 459
12682.84 448
12683.90 429
12684.96 443
12686.03 478
12687.09 443
12688.16 423
12689.22 451
12690.28 426
12691.35 424
12692.41 426
12693.48 437
12694.54 496
12695.61 493
12696.67 478
12697.74 452
12698.80 440
12699.86 473
12700.93 468
12701.99 472
12703.06 468
12704.12 490
12705.19 446
12706.25 435
12707.32 445
12708.38 447
12709.45 432
12710.51 469
12711.58 449
12712.64 461
12713.71 423
12714.77 412
12715.84 427
12716.90 422
12717.97 425
12719.03 419
12720.10 412
12721.17 413
12722.23 419
12723.30 445
12724.36 424
12725.43 408
12726.49 387
12727.56 404
12728.63 382
12729.69 382
12730.76 382
12731.82 385
12732.89 374
12733.96 425
12735.02 410
12736.09 378
12737.15 418
12738.22 446
12739.29 397
12740.35 404
12741.42 389
12742.49 403
12743.55 410
12744.62 443
12745.68 394
12746.75 421
12747.82 415
12748.88 398
12749.95 388
12751.02 355
12752.09 373
12753.15 349
12754.22 313
12755.29 401
12756.35 371
12757.42 325
12758.49 338
12759.55 356
12760.62 347
12761.69 358
12762.76 367
12763.82 340
12764.89 348
12765.96 340
12767.03 336
12768.09 370
12769.16 323
12770.23 354
12771.30 347
12772.36 343
12773.43 346
12774.50 371
12775.57 345
12776.63 356
12777.70 326
12778.77 313
12779.84 305
12780.91 317
12781.97 331
12783.04 358
12784.11 364
12785.18 341
12786.25 328
12787.31 344
12788.38 375
12789.45 400
12790.52 341
12791.59 376
12792.66 381
12793.73 338
12794.79 320
12795.86 356
12796.93 366
12798.00 323
12799.07 325
12800.14 349
12801.21 309
12802.28 314
12803.34 349
12804.41 406
12805.48 394
12806.55 349
12807.62 324
12808.69 374
12809.76 336
12810.83 339
12811.90 354
12812.97 357
12814.04 397
12815.11 342
12816.18 356
12817.25 408
12818.31 384
12819.38 410
12820.45 382
12821.52 340
12822.59 351
12823.66 354
12824.73 340
12825.80 328
12826.87 308
12827.94 362
12829.01 343
12830.08 328
12831.15 311
12832.22 319
12833.29 316
12834.36 328
12835.43 364
12836.50 294
12837.57 330
12838.65 321
12839.72 321
12840.79 332
12841.86 346
12842.93 305
12844.00 355
12845.07 378
12846.14 331
12847.21 307
12848.28 310
12849.35 344
12850.42 326
12851.49 313
12852.57 334
12853.64 303
12854.71 308
12855.78 313
12856.85 325
12857.92 321
12858.99 336
12860.06 311
12861.13 297
12862.21 301
12863.28 278
12864.35 301
12865.42 314
12866.49 304
12867.56 300
12868.64 339
12869.71 295
12870.78 280
12871.85 297
12872.92 312
12874.00 326
12875.07 277
12876.14 296
12877.21 283
12878.28 279
12879.36 327
12880.43 308
12881.50 291
12882.57 302
12883.64 351
12884.72 316
12885.79 344
12886.86 316
12887.93 328
12889.01 321
12890.08 299
12891.15 263
12892.22 291
12893.30 284
12894.37 303
12895.44 318
12896.52 281
12897.59 270
12898.66 298
12899.73 301
12900.81 318
12901.88 307
12902.95 271
12904.03 306
12905.10 296
12906.17 275
12907.25 304
12908.32 301
12909.39 331
12910.47 314
12911.54 311
12912.61 275
12913.69 312
12914.76 311
12915.83 321
12916.91 290
12917.98 289
12919.06 291
12920.13 271
12921.20 277
12922.28 287
12923.35 333
12924.43 317
12925.50 316
12926.57 281
12927.65 294
12928.72 339
12929.80 289
12930.87 293
12931.95 315
12933.02 305
12934.09 331
12935.17 303
12936.24 292
12937.32 332
12938.39 302
12939.47 313
12940.54 321
12941.62 280
12942.69 306
12943.77 325
12944.84 307
12945.92 334
12946.99 299
12948.07 305
12949.14 301
12950.22 332
12951.29 298
12952.37 277
12953.44 288
12954.52 311
12955.59 307
12956.67 314
12957.74 306
12958.82 311
12959.89 336
12960.97 300
12962.04 299
12963.12 320
12964.20 287
12965.27 263
12966.35 320
12967.42 324
12968.50 320
12969.58 299
12970.65 291
12971.73 360
12972.80 351
12973.88 325
12974.96 330
12976.03 355
12977.11 290
12978.18 305
12979.26 346
12980.34 322
12981.41 310
12982.49 324
12983.57 322
12984.64 340
12985.72 310
12986.80 302
12987.87 334
12988.95 363
12990.03 328
12991.10 317
12992.18 325
12993.26 315
12994.33 278
12995.41 328
12996.49 327
12997.56 334
12998.64 307
12999.72 343
13000.80 306
13001.87 374
13002.95 351
13004.03 336
13005.11 346
13006.18 301
13007.26 336
13008.34 320
13009.42 348
13010.49 354
13011.57 307
13012.65 326
13013.73 334
13014.80 357
13015.88 368
13016.96 364
13018.04 343
13019.12 360
13020.19 394
13021.27 408
13022.35 389
13023.43 375
13024.51 331
13025.58 367
13026.66 377
13027.74 362
13028.82 346
13029.90 353
13030.98 322
13032.05 342
13033.13 404
13034.21 336
13035.29 341
13036.37 380
13037.45 409
13038.53 333
13039.61 357
13040.68 367
13041.76 370
13042.84 369
13043.92 358
13045.00 381
13046.08 356
13047.16 348
13048.24 398
13049.32 356
13050.40 375
13051.48 393
13052.55 355
13053.63 408
13054.71 415
13055.79 353
13056.87 331
13057.95 356
13059.03 382
13060.11 342
13061.19 353
13062.27 380
13063.35 347
13064.43 383
13065.51 366
13066.59 357
13067.67 388
13068.75 372
13069.83 328
13070.91 336
13071.99 370
13073.07 336
13074.15 363
13075.23 367
13076.31 373
13077.39 346
13078.47 369
13079.55 376
13080.63 381
13081.71 344
13082.79 358
13083.88 359
13084.96 376
13086.04 384
13087.12 309
13088.20 337
13089.28 358
13090.36 366
13091.44 321
13092.52 330
13093.60 320
13094.68 335
13095.77 321
13096.85 372
13097.93 340
13099.01 347
13100.09 294
13101.17 291
13102.25 326
13103.34 331
13104.42 309
13105.50 315
13106.58 306
13107.66 289
13108.74 287
13109.82 296
13110.91 352
13111.99 330
13113.07 345
13114.15 330
13115.23 294
13116.32 323
13117.40 337
13118.48 295
13119.56 282
13120.64 301
13121.73 298
13122.81 319
13123.89 307
13124.97 298
13126.06 307
13127.14 317
13128.22 290
13129.30 341
13130.39 310
13131.47 298
13132.55 329
13133.63 308
13134.72 325
13135.80 307
13136.88 336
13137.97 318
13139.05 300
13140.13 286
13141.21 324
13142.30 293
13143.38 309
13144.46 300
13145.55 290
13146.63 305
13147.71 316
13148.80 316
13149.88 294
13150.96 355
13152.05 337
13153.13 363
13154.21 307
13155.30 290
13156.38 276
13157.47 339
13158.55 315
13159.63 288
13160.72 324
13161.80 306
13162.88 312
13163.97 318
13165.05 338
13166.14 313
13167.22 328
13168.31 311
13169.39 309
13170.47 300
13171.56 301
13172.64 329
13173.73 320
13174.81 283
13175.90 320
13176.98 355
13178.06 320
13179.15 266
13180.23 289
13181.32 313
13182.40 318
13183.49 342
13184.57 287
13185.66 305
13186.74 300
13187.83 331
13188.91 278
13190.00 319
13191.08 300
13192.17 315
13193.25 313
13194.34 318
13195.42 306
13196.51 347
13197.59 399
13198.68 333
13199.77 311
13200.85 348
13201.94 376
13203.02 308
13204.11 293
13205.19 317
13206.28 286
13207.36 285
13208.45 295
13209.54 357
13210.62 322
13211.71 326
13212.79 323
13213.88 318
13214.97 307
13216.05 307
13217.14 301
13218.22 336
13219.31 305
13220.40 330
13221.48 325
13222.57 311
13223.66 314
13224.74 310
13225.83 327
13226.92 305
13228.00 354
13229.09 330
13230.18 319
13231.26 317
13232.35 334
13233.44 327
13234.52 350
13235.61 352
13236.70 338
13237.78 337
13238.87 330
13239.96 319
13241.05 348
13242.13 309
13243.22 291
13244.31 353
13245.39 336
13246.48 322
13247.57 277
13248.66 320
13249.74 348
13250.83 379
13251.92 327
13253.01 342
13254.10 313
13255.18 332
13256.27 374
13257.36 327
13258.45 299
13259.53 335
13260.62 360
13261.71 328
13262.80 336
13263.89 395
13264.97 339
13266.06 335
13267.15 329
13268.24 309
13269.33 298
13270.42 347
13271.50 370
13272.59 377
13273.68 347
13274.77 363
13275.86 360
13276.95 370
13278.04 410
13279.12 395
13280.21 347
13281.30 357
13282.39 352
13283.48 366
13284.57 366
13285.66 334
13286.75 351
13287.84 401
13288.93 384
13290.01 388
13291.10 348
13292.19 370
13293.28 373
13294.37 374
13295.46 384
13296.55 435
13297.64 429
13298.73 409
13299.82 442
13300.91 420
13302.00 404
13303.09 393
13304.18 394
13305.27 400
13306.36 369
13307.45 411
13308.54 404
13309.63 394
13310.72 451
13311.81 464
13312.90 454
13313.99 471
13315.08 445
13316.17 507
13317.26 466
13318.35 456
13319.44 447
13320.53 430
13321.62 490
13322.71 421
13323.80 418
13324.89 427
13325.98 413
13327.07 438
13328.16 429
13329.25 440
13330.35 430
13331.44 432
13332.53 427
13333.62 459
13334.71 470
13335.80 436
13336.89 499
13337.98 529
13339.07 467
13340.16 454
13341.26 434
13342.35 494
13343.44 477
13344.53 438
13345.62 443
13346.71 435
13347.80 442
13348.90 450
13349.99 468
13351.08 490
13352.17 450
13353.26 466
13354.36 520
13355.45 489
13356.54 470
13357.63 450
13358.72 511
13359.81 537
13360.91 528
13362.00 490
13363.09 540
13364.18 541
13365.28 582
13366.37 583
13367.46 591
13368.55 593
13369.65 600
13370.74 611
13371.83 542
13372.92 527
13374.02 538
13375.11 564
13376.20 531
13377.29 524
13378.39 549
13379.48 532
13380.57 493
13381.67 488
13382.76 482
13383.85 497
13384.94 487
13386.04 473
13387.13 458
13388.22 436
13389.32 409
13390.41 494
13391.50 473
13392.60 445
13393.69 443
13394.78 441
13395.88 454
13396.97 422
13398.06 410
13399.16 417
13400.25 410
13401.35 425
13402.44 433
13403.53 425
13404.63 383
13405.72 427
13406.82 453
13407.91 428
13409.00 412
13410.10 422
13411.19 389
13412.29 426
13413.38 425
13414.47 393
13415.57 447
13416.66 441
13417.76 382
13418.85 357
13419.95 394
13421.04 450
13422.14 401
13423.23 383
13424.33 441
13425.42 428
13426.51 423
13427.61 422
13428.70 407
13429.80 402
13430.89 416
13431.99 407
13433.08 420
13434.18 390
13435.27 392
13436.37 373
13437.46 405
13438.56 381
13439.66 409
13440.75 419
13441.85 410
13442.94 459
13444.04 422
13445.13 418
13446.23 446
13447.32 434
13448.42 443
13449.52 464
13450.61 427
13451.71 406
13452.80 435
13453.90 459
13454.99 380
13456.09 428
13457.19 468
13458.28 456
13459.38 502
13460.48 489
13461.57 471
13462.67 492
13463.76 479
13464.86 495
13465.96 487
13467.05 480
13468.15 566
13469.25 516
13470.34 502
13471.44 506
13472.54 515
13473.63 543
13474.73 530
13475.83 480
13476.92 524
13478.02 496
13479.12 513
13480.21 486
13481.31 532
13482.41 548
13483.50 498
13484.60 542
13485.70 544
13486.80 481
13487.89 492
13488.99 519
13490.09 512
13491.19 541
13492.28 533
13493.38 530
13494.48 557
13495.58 560
13496.67 558
13497.77 600
13498.87 649
13499.97 660
13501.06 632
13502.16 615
13503.26 609
13504.36 623
13505.46 642
13506.55 671
13507.65 637
13508.75 681
13509.85 664
13510.95 625
13512.05 616
13513.14 602
13514.24 602
13515.34 529
13516.44 568
13517.54 485
13518.64 486
13519.73 473
13520.83 471
13521.93 495
13523.03 519
13524.13 519
13525.23 480
13526.33 436
13527.43 418
13528.53 441
13529.62 421
13530.72 443
13531.82 440
13532.92 443
13534.02 482
13535.12 439
13536.22 442
13537.32 397
13538.42 402
13539.52 413
13540.62 466
13541.72 430
13542.82 443
13543.92 366
13545.01 392
13546.11 438
13547.21 433
13548.31 405
13549.41 430
13550.51 452
13551.61 380
13552.71 393
13553.81 375
13554.91 462
13556.01 404
13557.11 384
13558.21 368
13559.31 391
13560.41 422
13561.51 396
13562.61 378
13563.72 360
13564.82 387
13565.92 381
13567.02 384
13568.12 416
13569.22 379
13570.32 386
13571.42 421
13572.52 383
13573.62 364
13574.72 381
13575.82 375
13576.92 369
13578.02 410
13579.13 408
13580.23 366
13581.33 392
13582.43 407
13583.53 367
13584.63 382
13585.73 404
13586.83 392
13587.94 391
13589.04 414
13590.14 405
13591.24 386
13592.34 466
13593.44 390
13594.54 345
13595.65 352
13596.75 360
13597.85 380
13598.95 429
13600.05 396
13601.16 394
13602.26 344
13603.36 379
13604.46 399
13605.56 373
13606.67 373
13607.77 376
13608.87 397
13609.97 376
13611.07 413
13612.18 391
13613.28 430
13614.38 382
13615.48 400
13616.59 360
13617.69 382
13618.79 454
13619.89 411
13621.00 422
13622.10 368
13623.20 377
13624.31 413
13625.41 380
13626.51 363
13627.61 385
13628.72 354
13629.82 408
13630.92 369
13632.03 408
13633.13 369
13634.23 357
13635.34 379
13636.44 337
13637.54 382
13638.65 440
13639.75 395
13640.85 371
13641.96 385
13643.06 381
13644.16 355
13645.27 349
13646.37 409
13647.48 370
13648.58 388
13649.68 384
13650.79 374
13651.89 332
13653.00 353
13654.10 388
13655.20 393
13656.31 391
13657.41 350
13658.52 353
13659.62 354
13660.72 355
13661.83 352
13662.93 371
13664.04 360
13665.14 360
13666.25 345
13667.35 344
13668.46 389
13669.56 371
13670.67 398
13671.77 372
13672.88 357
13673.98 358
13675.09 364
13676.19 342
13677.30 354
13678.40 354
13679.51 355
13680.61 328
13681.72 330
13682.82 341
13683.93 326
13685.03 365
13686.14 353
13687.24 394
13688.35 334
13689.45 378
13690.56 397
13691.66 369
13692.77 384
13693.88 371
13694.98 381
13696.09 409
13697.19 387
13698.30 409
13699.40 377
13700.51 397
13701.62 387
13702.72 365
13703.83 393
13704.93 391
13706.04 409
13707.15 379
13708.25 404
13709.36 388
13710.47 402
13711.57 425
13712.68 459
13713.79 401
13714.89 423
13716.00 407
13717.11 378
13718.21 390
13719.32 437
13720.43 413
13721.53 399
13722.64 460
13723.75 423
13724.85 441
13725.96 458
13727.07 458
13728.17 400
13729.28 502
13730.39 470
13731.50 482
13732.60 455
13733.71 488
13734.82 461
13735.92 473
13737.03 435
13738.14 481
13739.25 503
13740.35 460
13741.46 456
13742.57 487
13743.68 546
13744.79 516
13745.89 496
13747.00 495
13748.11 524
13749.22 517
13750.32 516
13751.43 490
13752.54 526
13753.65 484
13754.76 497
13755.87 578
13756.97 575
13758.08 545
13759.19 601
13760.30 657
13761.41 625
13762.52 628
13763.62 615
13764.73 649
13765.84 697
13766.95 716
13768.06 728
13769.17 786
13770.28 888
13771.38 858
13772.49 834
13773.60 899
13774.71 943
13775.82 893
13776.93 981
13778.04 1000
13779.15 907
13780.26 902
13781.37 854
13782.48 813
13783.58 775
13784.69 699
13785.80 731
13786.91 678
13788.02 669
13789.13 659
13790.24 653
13791.35 621
13792.46 564
13793.57 582
13794.68 561
13795.79 579
13796.90 564
13798.01 586
13799.12 580
13800.23 541
13801.34 522
13802.45 538
13803.56 505
13804.67 447
13805.78 540
13806.89 542
13808.00 505
13809.11 482
13810.22 478
13811.33 478
13812.44 509
13813.55 455
13814.66 488
13815.77 499
13816.88 509
13818.00 482
13819.11 456
13820.22 486
13821.33 466
13822.44 452
13823.55 456
13824.66 466
13825.77 443
13826.88 475
13827.99 471
13829.10 472
13830.22 473
13831.33 438
13832.44 484
13833.55 450
13834.66 429
13835.77 440
13836.88 454
13838.00 432
13839.11 385
13840.22 415
13841.33 426
13842.44 432
13843.55 428
13844.67 415
13845.78 438
13846.89 403
13848.00 427
13849.11 408
13850.23 457
13851.34 481
13852.45 447
13853.56 460
13854.67 445
13855.79 475
13856.90 431
13858.01 451
13859.12 454
13860.24 479
13861.35 513
13862.46 494
13863.57 444
13864.69 477
13865.80 470
13866.91 536
13868.02 470
13869.14 480
13870.25 467
13871.36 497
13872.47 471
13873.59 473
13874.70 484
13875.81 475
13876.93 455
13878.04 458
13879.15 485
13880.27 420
13881.38 446
13882.49 432
13883.61 483
13884.72 484
13885.83 417
13886.95 414
13888.06 435
13889.17 435
13890.29 421
13891.40 430
13892.51 437
13893.63 444
13894.74 446
13895.86 458
13896.97 439
13898.08 448
13899.20 470
13900.31 426
13901.43 418
13902.54 405
13903.65 420
13904.77 380
13905.88 392
13907.00 419
13908.11 423
13909.23 471
13910.34 421
13911.45 385
13912.57 383
13913.68 397
13914.80 444
13915.91 438
13917.03 405
13918.14 446
13919.26 460
13920.37 417
13921.49 376
13922.60 355
13923.72 385
13924.83 405
13925.95 430
13927.06 391
13928.18 418
13929.29 385
13930.41 380
13931.52 414
13932.64 378
13933.75 400
13934.87 376
13935.98 395
13937.10 379
13938.21 405
13939.33 424
13940.45 417
13941.56 379
13942.68 398
13943.79 397
13944.91 371
13946.03 427
13947.14 385
13948.26 365
13949.37 379
13950.49 389
13951.60 383
13952.72 375
13953.84 388
13954.95 379
13956.07 385
13957.19 374
13958.30 360
13959.42 362
13960.54 373
13961.65 370
13962.77 359
13963.88 358
13965.00 368
13966.12 362
13967.23 372
13968.35 395
13969.47 413
13970.59 384
13971.70 379
13972.82 354
13973.94 390
13975.05 337
13976.17 438
13977.29 365
13978.40 349
13979.52 376
13980.64 395
13981.76 342
13982.87 355
13983.99 373
13985.11 389
13986.23 376
13987.34 364
13988.46 383
13989.58 395
13990.70 381
13991.81 348
13992.93 378
13994.05 364
13995.17 379
13996.29 359
13997.40 391
13998.52 393
13999.64 415
14000.76 412
14001.88 436
14002.99 396
14004.11 410
14005.23 421
14006.35 465
14007.47 423
14008.58 389
14009.70 413
14010.82 429
14011.94 380
14013.06 386
14014.18 401
14015.30 410
14016.41 410
14017.53 422
14018.65 435
14019.77 431
14020.89 435
14022.01 440
14023.13 417
14024.25 410
14025.37 441
14026.48 488
14027.60 455
14028.72 444
14029.84 419
14030.96 420
14032.08 458
14033.20 422
14034.32 428
14035.44 421
14036.56 391
14037.68 408
14038.80 428
14039.92 401
14041.04 389
14042.16 411
14043.28 382
14044.40 394
14045.52 376
14046.64 410
14047.76 402
14048.88 392
14050.00 396
14051.12 392
14052.24 443
14053.36 396
14054.48 352
14055.60 361
14056.72 418
14057.84 418
14058.96 396
14060.08 410
14061.20 357
14062.32 407
14063.44 402
14064.56 406
14065.68 419
14066.80 409
14067.92 392
14069.04 387
14070.16 427
14071.28 384
14072.41 388
14073.53 381
14074.65 435
14075.77 426
14076.89 420
14078.01 412
14079.13 412
14080.25 445
14081.37 492
14082.50 512
14083.62 477
14084.74 438
14085.86 453
14086.98 464
14088.10 460
14089.23 455
14090.35 495
14091.47 468
14092.59 488
14093.71 503
14094.83 512
14095.96 530
14097.08 537
14098.20 580
14099.32 568
14100.44 537
14101.57 556
14102.69 494
14103.81 619
14104.93 517
14106.05 530
14107.18 548
14108.30 506
14109.42 470
14110.54 494
14111.67 445
14112.79 447
14113.91 439
14115.03 422
14116.16 402
14117.28 397
14118.40 379
14119.53 354
14120.65 413
14121.77 393
14122.89 430
14124.02 407
14125.14 378
14126.26 366
14127.39 379
14128.51 355
14129.63 367
14130.76 366
14131.88 375
14133.00 364
14134.13 321
14135.25 403
14136.37 362
14137.50 353
14138.62 322
14139.74 347
14140.87 362
14141.99 355
14143.11 349
14144.24 367
14145.36 350
14146.49 327
14147.61 319
14148.73 339
14149.86 371
14150.98 338
14152.11 360
14153.23 350
14154.35 298
14155.48 315
14156.60 357
14157.73 360
14158.85 316
14159.98 316
14161.10 337
14162.23 363
14163.35 325
14164.47 334
14165.60 338
14166.72 301
14167.85 332
14168.97 363
14170.10 346
14171.22 366
14172.35 321
14173.47 341
14174.60 311
14175.72 316
14176.85 297
14177.97 349
14179.10 312
14180.22 311
14181.35 330
14182.47 293
14183.60 278
14184.72 332
14185.85 308
14186.98 340
14188.10 326
14189.23 339
14190.35 332
14191.48 303
14192.60 337
14193.73 347
14194.86 338
14195.98 300
14197.11 301
14198.23 343
14199.36 307
14200.49 337
14201.61 339
14202.74 327
14203.86 278
14204.99 307
14206.12 294
14207.24 273
14208.37 326
14209.50 339
14210.62 245
14211.75 272
14212.87 299
14214.00 280
14215.13 290
14216.25 288
14217.38 296
14218.51 287
14219.63 269
14220.76 271
14221.89 287
14223.02 271
14224.14 301
14225.27 304
14226.40 310
14227.52 272
14228.65 277
14229.78 274
14230.91 278
14232.03 289
14233.16 258
14234.29 262
14235.41 322
14236.54 326
14237.67 265
14238.80 268
14239.92 303
14241.05 311
14242.18 261
14243.31 265
14244.44 295
14245.56 313
14246.69 285
14247.82 254
14248.95 267
14250.08 284
14251.20 267
14252.33 284
14253.46 303
14254.59 277
14255.72 295
14256.84 302
14257.97 279
14259.10 228
14260.23 269
14261.36 290
14262.49 304
14263.62 316
14264.74 279
14265.87 321
14267.00 321
14268.13 292
14269.26 284
14270.39 299
14271.52 258
14272.65 293
14273.77 286
14274.90 338
14276.03 278
14277.16 288
14278.29 290
14279.42 281
14280.55 285
14281.68 261
14282.81 268
14283.94 277
14285.07 272
14286.20 256
14287.33 269
14288.45 263
14289.58 260
14290.71 265
14291.84 265
14292.97 262
14294.10 278
14295.23 240
14296.36 253
14297.49 255
14298.62 301
14299.75 269
14300.88 252
14302.01 249
14303.14 224
14304.27 226
14305.40 265
14306.53 242
14307.66 247
14308.79 249
14309.92 240
14311.05 252
14312.19 275
14313.32 299
14314.45 240
14315.58 247
14316.71 229
14317.84 232
14318.97 242
14320.10 239
14321.23 258
14322.36 229
14323.49 241
14324.62 270
14325.75 268
14326.89 252
14328.02 265
14329.15 252
14330.28 275
14331.41 265
14332.54 271
14333.67 279
14334.80 238
14335.94 251
14337.07 269
14338.20 270
14339.33 248
14340.46 224
14341.59 227
14342.73 255
14343.86 233
14344.99 260
14346.12 252
14347.25 238
14348.38 235
14349.52 227
14350.65 239
14351.78 228
14352.91 241
14354.04 254
14355.18 267
14356.31 224
14357.44 234
14358.57 249
14359.71 240
14360.84 234
14361.97 228
14363.10 276
14364.24 272
14365.37 234
14366.50 219
14367.63 252
14368.77 263
14369.90 228
14371.03 259
14372.16 246
14373.30 236
14374.43 230
14375.56 220
14376.70 249
14377.83 229
14378.96 258
14380.10 249
14381.23 225
14382.36 208
14383.50 237
14384.63 238
14385.76 217
14386.90 210
14388.03 256
14389.16 253
14390.30 232
14391.43 260
14392.56 218
14393.70 226
14394.83 248
14395.97 282
14397.10 242
14398.23 249
14399.37 238
14400.50 248
14401.63 226
14402.77 244
14403.90 197
14405.04 231
14406.17 217
14407.31 219
14408.44 230
14409.57 266
14410.71 270
14411.84 260
14412.98 246
14414.11 224
14415.25 222
14416.38 248
14417.52 214
14418.65 216
14419.79 238
14420.92 265
14422.05 242
14423.19 220
14424.32 228
14425.46 255
14426.59 235
14427.73 242
14428.86 214
14430.00 217
14431.14 237
14432.27 206
14433.41 225
14434.54 241
14435.68 233
14436.81 247
14437.95 265
14439.08 223
14440.22 239
14441.35 229
14442.49 245
14443.63 220
14444.76 253
14445.90 240
14447.03 278
14448.17 281
14449.30 265
14450.44 226
14451.58 237
14452.71 225
14453.85 260
14454.98 225
14456.12 259
14457.26 277
14458.39 243
14459.53 233
14460.67 241
14461.80 239
14462.94 204
14464.08 222
14465.21 239
14466.35 239
14467.48 232
14468.62 241
14469.76 254
14470.90 271
14472.03 258
14473.17 272
14474.31 243
14475.44 303
14476.58 295
14477.72 265
14478.85 271
14479.99 258
14481.13 269
14482.27 268
14483.40 259
14484.54 276
14485.68 265
14486.81 225
14487.95 274
14489.09 287
14490.23 256
14491.36 244
14492.50 261
14493.64 232
14494.78 236
14495.92 236
14497.05 237
14498.19 214
14499.33 219
14500.47 209
14501.60 220
14502.74 231
14503.88 230
14505.02 229
14506.16 223
14507.30 254
14508.43 226
14509.57 242
14510.71 226
14511.85 198
14512.99 217
14514.13 246
14515.26 247
14516.40 253
14517.54 264
14518.68 235
14519.82 222
14520.96 214
14522.10 231
14523.23 190
14524.37 225
14525.51 225
14526.65 253
14527.79 252
14528.93 245
14530.07 224
14531.21 226
14532.35 227
14533.49 206
14534.63 268
14535.76 205
14536.90 237
14538.04 219
14539.18 225
14540.32 190
14541.46 234
14542.60 234
14543.74 187
14544.88 206
14546.02 195
14547.16 232
14548.30 245
14549.44 251
14550.58 226
14551.72 254
14552.86 210
14554.00 231
14555.14 216
14556.28 219
14557.42 227
14558.56 221
14559.70 217
14560.84 214
14561.98 228
14563.12 248
14564.26 204
14565.40 235
14566.54 247
14567.68 239
14568.82 243
14569.96 230
14571.11 227
14572.25 209
14573.39 222
14574.53 261
14575.67 228
14576.81 253
14577.95 269
14579.09 267
14580.23 256
14581.37 226
14582.52 211
14583.66 249
14584.80 270
14585.94 257
14587.08 213
14588.22 259
14589.36 238
14590.50 233
14591.65 245
14592.79 258
14593.93 272
14595.07 267
14596.21 272
14597.35 275
14598.50 245
14599.64 278
14600.78 247
14601.92 254
14603.06 249
14604.21 224
14605.35 263
14606.49 259
14607.63 277
14608.77 231
14609.92 252
14611.06 292
14612.20 274
14613.34 278
14614.49 247
14615.63 279
14616.77 250
14617.91 252
14619.06 260
14620.20 263
14621.34 266
14622.48 296
14623.63 293
14624.77 280
14625.91 294
14627.06 328
14628.20 286
14629.34 260
14630.48 286
14631.63 291
14632.77 294
14633.91 285
14635.06 317
14636.20 317
14637.34 325
14638.49 320
14639.63 305
14640.77 342
14641.92 327
14643.06 294
14644.20 276
14645.35 311
14646.49 281
14647.64 286
14648.78 261
14649.92 288
14651.07 261
14652.21 256
14653.35 315
14654.50 277
14655.64 263
14656.79 251
14657.93 260
14659.07 296
14660.22 297
14661.36 222
14662.51 255
14663.65 254
14664.80 252
14665.94 267
14667.09 272
14668.23 242
14669.37 243
14670.52 254
14671.66 270
14672.81 254
14673.95 240
14675.10 276
14676.24 244
14677.39 250
14678.53 248
14679.68 277
14680.82 226
14681.97 214
14683.11 255
14684.26 229
14685.40 216
14686.55 222
14687.69 230
14688.84 219
14689.98 234
14691.13 226
14692.27 206
14693.42 213
14694.57 232
14695.71 210
14696.86 246
14698.00 229
14699.15 250
14700.29 232
14701.44 221
14702.59 230
14703.73 214
14704.88 225
14706.02 238
14707.17 241
14708.32 228
14709.46 237
14710.61 202
14711.75 223
14712.90 254
14714.05 249
14715.19 229
14716.34 202
14717.49 241
14718.63 250
14719.78 215
14720.93 246
14722.07 266
14723.22 233
14724.37 225
14725.51 217
14726.66 209
14727.81 192
14728.95 196
14730.10 206
14731.25 217
14732.39 211
14733.54 270
14734.69 232
14735.84 211
14736.98 201
14738.13 206
14739.28 199
14740.42 223
14741.57 209
14742.72 209
14743.87 241
14745.01 243
14746.16 225
14747.31 236
14748.46 236
14749.61 222
14750.75 239
14751.90 203
14753.05 217
14754.20 233
14755.34 253
14756.49 225
14757.64 211
14758.79 199
14759.94 213
14761.08 269
14762.23 223
14763.38 237
14764.53 208
14765.68 244
14766.83 240
14767.97 226
14769.12 228
14770.27 234
14771.42 272
14772.57 266
14773.72 226
14774.87 251
14776.01 267
14777.16 255
14778.31 271
14779.46 238
14780.61 260
14781.76 257
14782.91 276
14784.06 265
14785.21 231
14786.36 224
14787.50 248
14788.65 285
14789.80 252
14790.95 248
14792.10 223
14793.25 283
14794.40 278
14795.55 287
14796.70 270
14797.85 303
14799.00 294
14800.15 293
14801.30 276
14802.45 306
14803.60 273
14804.75 257
14805.90 275
14807.05 311
14808.20 260
14809.35 263
14810.50 235
14811.65 225
14812.80 258
14813.95 266
14815.10 287
14816.25 271
14817.40 289
14818.55 305
14819.70 293
14820.85 292
14822.00 267
14823.15 253
14824.30 260
14825.45 275
14826.60 248
14827.75 246
14828.91 271
14830.06 219
14831.21 236
14832.36 229
14833.51 219
14834.66 202
14835.81 201
14836.96 220
14838.11 226
14839.26 226
14840.42 232
14841.57 245
14842.72 233
14843.87 219
14845.02 186
14846.17 225
14847.32 220
14848.48 225
14849.63 217
14850.78 239
14851.93 213
14853.08 209
14854.23 204
14855.39 171
14856.54 201
14857.69 209
14858.84 214
14859.99 207
14861.15 201
14862.30 197
14863.45 201
14864.60 204
14865.75 221
14866.91 197
14868.06 192
14869.21 174
14870.36 204
14871.52 222
14872.67 181
14873.82 213
14874.97 183
14876.13 162
14877.28 137
14878.43 191
14879.59 175
14880.74 177
14881.89 167
14883.04 165
14884.20 176
14885.35 187
14886.50 192
14887.66 177
14888.81 231
14889.96 198
14891.12 163
14892.27 133
14893.42 195
14894.58 194
14895.73 198
14896.88 199
14898.04 213
14899.19 163
14900.34 186
14901.50 221
14902.65 207
14903.80 218
14904.96 198
14906.11 172
14907.27 197
14908.42 194
14909.57 184
14910.73 204
14911.88 196
14913.04 200
14914.19 167
14915.34 182
14916.50 207
14917.65 200
14918.81 191
14919.96 199
14921.11 190
14922.27 205
14923.42 209
14924.58 200
14925.73 209
14926.89 187
14928.04 183
14929.20 170
14930.35 176
14931.51 180
14932.66 189
14933.82 195
14934.97 204
14936.13 179
14937.28 187
14938.44 182
14939.59 200
14940.75 197
14941.90 192
14943.06 199
14944.21 211
14945.37 199
14946.52 180
14947.68 195
14948.83 193
14949.99 204
14951.14 187
14952.30 188
14953.46 155
14954.61 198
14955.77 196
14956.92 177
14958.08 189
14959.24 195
14960.39 198
14961.55 216
14962.70 177
14963.86 181
14965.02 190
14966.17 186
14967.33 191
14968.48 179
14969.64 206
14970.80 174
14971.95 221
14973.11 167
14974.27 181
14975.42 181
14976.58 183
14977.74 205
14978.89 187
14980.05 198
14981.21 201
14982.36 178
14983.52 201
14984.68 193
14985.83 207
14986.99 187
14988.15 164
14989.30 196
14990.46 185
14991.62 184
14992.77 164
14993.93 180
14995.09 199
14996.25 153
14997.40 170
14998.56 183
14999.72 174
15000.88 190
15002.03 200
15003.19 184
15004.35 166
15005.51 205
15006.66 198
15007.82 156
15008.98 169
15010.14 159
15011.30 210
15012.45 167
15013.61 184
15014.77 152
15015.93 152
15017.09 184
15018.24 154
15019.40 153
15020.56 158
15021.72 194
15022.88 154
15024.04 143
15025.19 147
15026.35 194
15027.51 149
15028.67 177
15029.83 170
15030.99 191
15032.15 166
15033.30 206
15034.46 168
15035.62 154
15036.78 173
15037.94 176
15039.10 183
15040.26 142
15041.42 182
15042.58 175
15043.73 164
15044.89 165
15046.05 157
15047.21 179
15048.37 150
15049.53 166
15050.69 153
15051.85 161
15053.01 181
15054.17 209
15055.33 177
15056.49 143
15057.65 165
15058.81 165
15059.97 168
15061.13 183
15062.29 155
15063.45 174
15064.61 169
15065.77 158
15066.93 174
15068.09 158
15069.25 179
15070.41 143
15071.57 182
15072.73 178
15073.89 182
15075.05 204
15076.21 151
15077.37 144
15078.53 155
15079.69 151
15080.85 140
15082.01 180
15083.17 168
15084.33 143
15085.49 150
15086.65 178
15087.82 184
15088.98 166
15090.14 159
15091.30 165
15092.46 183
15093.62 179
15094.78 142
15095.94 169
15097.10 181
15098.27 187
15099.43 143
15100.59 170
15101.75 151
15102.91 166
15104.07 185
15105.23 164
15106.40 177
15107.56 171
15108.72 149
15109.88 178
15111.04 198
15112.20 166
15113.37 185
15114.53 204
15115.69 162
15116.85 166
15118.01 162
15119.18 152
15120.34 170
15121.50 144
15122.66 162
15123.82 147
15124.99 171
15126.15 164
15127.31 179
15128.47 179
15129.64 169
15130.80 218
15131.96 161
15133.12 170
15134.29 157
15135.45 171
15136.61 173
15137.77 144
15138.94 148
15140.10 165
15141.26 165
15142.43 173
15143.59 160
15144.75 133
15145.92 161
15147.08 156
15148.24 180
15149.41 142
15150.57 160
15151.73 165
15152.90 185
15154.06 184
15155.22 172
15156.39 145
15157.55 153
15158.71 178
15159.88 154
15161.04 164
15162.20 155
15163.37 177
15164.53 182
15165.70 161
15166.86 160
15168.02 147
15169.19 139
15170.35 176
15171.52 145
15172.68 153
15173.84 173
15175.01 200
15176.17 161
15177.34 182
15178.50 169
15179.66 168
15180.83 188
15181.99 169
15183.16 167
15184.32 181
15185.49 175
15186.65 154
15187.82 150
15188.98 161
15190.15 174
15191.31 179
15192.48 205
15193.64 157
15194.81 204
15195.97 161
15197.14 197
15198.30 161
15199.47 175
15200.63 183
15201.80 165
15202.96 184
15204.13 179
15205.29 179
15206.46 136
15207.62 173
15208.79 183
15209.96 219
15211.12 173
15212.29 188
15213.45 190
15214.62 166
15215.78 193
15216.95 215
15218.12 215
15219.28 165
15220.45 174
15221.61 186
15222.78 193
15223.95 203
15225.11 197
15226.28 217
15227.44 182
15228.61 202
15229.78 196
15230.94 210
15232.11 195
15233.28 200
15234.44 185
15235.61 194
15236.78 211
15237.94 201
15239.11 187
15240.28 192
15241.44 176
15242.61 178
15243.78 219
15244.94 201
15246.11 195
15247.28 209
15248.44 199
15249.61 201
15250.78 204
15251.95 171
15253.11 196
15254.28 220
15255.45 202
15256.61 206
15257.78 187
15258.95 166
15260.12 153
15261.28 178
15262.45 155
15263.62 158
15264.79 164
15265.95 173
15267.12 174
15268.29 172
15269.46 168
15270.63 166
15271.79 175
15272.96 136
15274.13 163
15275.30 165
15276.47 149
15277.63 139
15278.80 191
15279.97 159
15281.14 164
15282.31 174
15283.48 175
15284.64 171
15285.81 142
15286.98 141
15288.15 148
15289.32 158
15290.49 155
15291.66 163
15292.82 186
15293.99 165
15295.16 177
15296.33 169
15297.50 174
15298.67 175
15299.84 159
15301.01 162
15302.18 149
15303.35 178
15304.51 198
15305.68 158
15306.85 166
15308.02 147
15309.19 148
15310.36 161
15311.53 187
15312.70 163
15313.87 167
15315.04 162
15316.21 140
15317.38 183
15318.55 139
15319.72 179
15320.89 147
15322.06 185
15323.23 159
15324.40 162
15325.57 163
15326.74 172
15327.91 139
15329.08 145
15330.25 170
15331.42 181
15332.59 182
15333.76 157
15334.93 169
15336.10 156
15337.27 179
15338.44 143
15339.61 186
15340.78 148
15341.95 150
15343.12 148
15344.29 168
15345.47 179
15346.64 156
15347.81 159
15348.98 183
15350.15 159
15351.32 179
15352.49 201
15353.66 172
15354.83 165
15356.00 163
15357.18 184
15358.35 170
15359.52 181
15360.69 166
15361.86 195
15363.03 173
15364.20 162
15365.38 189
15366.55 162
15367.72 157
15368.89 155
15370.06 176
15371.23 170
15372.41 158
15373.58 153
15374.75 178
15375.92 167
15377.09 160
15378.26 147
15379.44 179
15380.61 198
15381.78 207
15382.95 170
15384.13 156
15385.30 135
15386.47 159
15387.64 155
15388.82 154
15389.99 156
15391.16 135
15392.33 174
15393.51 162
15394.68 172
15395.85 142
15397.02 172
15398.20 163
15399.37 212
15400.54 145
15401.71 157
15402.89 197
15404.06 176
15405.23 188
15406.41 174
15407.58 180
15408.75 181
15409.93 197
15411.10 148
15412.27 151
15413.45 160
15414.62 171
15415.79 145
15416.97 145
15418.14 134
15419.31 158
15420.49 167
15421.66 153
15422.84 168
15424.01 152
15425.18 181
15426.36 193
15427.53 183
15428.70 135
15429.88 163
15431.05 162
15432.23 187
15433.40 131
15434.57 175
15435.75 157
15436.92 165
15438.10 138
15439.27 147
15440.45 155
15441.62 184
15442.80 139
15443.97 172
15445.14 169
15446.32 133
15447.49 168
15448.67 163
15449.84 178
15451.02 146
15452.19 168
15453.37 177
15454.54 166
15455.72 163
15456.89 159
15458.07 205
15459.24 196
15460.42 165
15461.59 188
15462.77 165
15463.94 156
15465.12 141
15466.29 145
15467.47 150
15468.65 144
15469.82 182
15471.00 175
15472.17 177
15473.35 173
15474.52 155
15475.70 160
15476.88 145
15478.05 163
15479.23 156
15480.40 175
15481.58 168
15482.76 158
15483.93 131
15485.11 143
15486.28 137
15487.46 156
15488.64 148
15489.81 177
15490.99 138
15492.16 162
15493.34 139
15494.52 153
15495.69 126
15496.87 182
15498.05 172
15499.22 177
15500.40 163
15501.58 142
15502.75 161
15503.93 169
15505.11 187
15506.28 162
15507.46 139
15508.64 155
15509.82 180
15510.99 163
15512.17 168
15513.35 155
15514.52 161
15515.70 143
15516.88 153
15518.06 163
15519.23 142
15520.41 139
15521.59 149
15522.77 181
15523.94 166
15525.12 182
15526.30 163
15527.48 170
15528.65 179
15529.83 177
15531.01 185
15532.19 182
15533.37 173
15534.54 162
15535.72 158
15536.90 150
15538.08 163
15539.26 166
15540.44 177
15541.61 172
15542.79 176
15543.97 176
15545.15 175
15546.33 152
15547.51 164
15548.68 178
15549.86 165
15551.04 164
15552.22 180
15553.40 202
15554.58 157
15555.76 175
15556.93 158
15558.11 164
15559.29 151
15560.47 163
15561.65 167
15562.83 140
15564.01 150
15565.19 200
15566.37 193
15567.55 164
15568.73 159
15569.91 167
15571.08 176
15572.26 151
15573.44 158
15574.62 165
15575.80 174
15576.98 162
15578.16 169
15579.34 167
15580.52 185
15581.70 173
15582.88 190
15584.06 189
15585.24 196
15586.42 204
15587.60 212
15588.78 215
15589.96 190
15591.14 165
15592.32 178
15593.50 196
15594.68 199
15595.86 202
15597.04 184
15598.22 171
15599.40 171
15600.58 192
15601.76 180
15602.95 182
15604.13 196
15605.31 179
15606.49 185
15607.67 163
15608.85 205
15610.03 185
15611.21 190
15612.39 178
15613.57 205
15614.75 223
15615.93 162
15617.12 168
15618.30 192
15619.48 201
15620.66 239
15621.84 197
15623.02 200
15624.20 189
15625.38 234
15626.57 197
15627.75 196
15628.93 218
15630.11 209
15631.29 226
15632.47 235
15633.66 220
15634.84 217
15636.02 246
15637.20 212
15638.38 230
15639.57 193
15640.75 235
15641.93 224
15643.11 203
15644.29 224
15645.48 227
15646.66 255
15647.84 231
15649.02 230
15650.21 238
15651.39 226
15652.57 234
15653.75 249
15654.94 221
15656.12 248
15657.30 260
15658.48 240
15659.67 251
15660.85 222
15662.03 235
15663.22 244
15664.40 220
15665.58 195
15666.76 233
15667.95 224
15669.13 249
15670.31 226
15671.50 269
15672.68 259
15673.86 237
15675.05 214
15676.23 244
15677.41 205
15678.60 234
15679.78 233
15680.96 240
15682.15 222
15683.33 186
15684.51 207
15685.70 230
15686.88 228
15688.07 225
15689.25 209
15690.43 225
15691.62 223
15692.80 217
15693.99 228
15695.17 227
15696.35 229
15697.54 228
15698.72 205
15699.91 191
15701.09 201
15702.28 203
15703.46 219
15704.64 216
15705.83 215
15707.01 239
15708.20 210
15709.38 215
15710.57 216
15711.75 253
15712.94 284
15714.12 248
15715.31 214
15716.49 229
15717.68 240
15718.86 267
15720.05 255
15721.23 216
15722.42 224
15723.60 244
15724.79 240
15725.97 226
15727.16 232
15728.34 189
15729.53 206
15730.71 209
15731.90 241
15733.08 209
15734.27 179
15735.46 214
15736.64 236
15737.83 218
15739.01 184
15740.20 226
15741.39 243
15742.57 230
15743.76 220
15744.94 211
15746.13 275
15747.31 236
15748.50 231
15749.69 216
15750.87 242
15752.06 262
15753.25 251
15754.43 238
15755.62 236
15756.81 259
15757.99 264
15759.18 221
15760.36 221
15761.55 231
15762.74 253
15763.92 242
15765.11 232
15766.30 256
15767.49 220
15768.67 245
15769.86 207
15771.05 221
15772.23 207
15773.42 208
15774.61 233
15775.79 200
15776.98 224
15778.17 222
15779.36 242
15780.54 251
15781.73 209
15782.92 219
15784.11 203
15785.29 257
15786.48 216
15787.67 232
15788.86 206
15790.04 202
15791.23 229
15792.42 226
15793.61 218
15794.79 216
15795.98 248
15797.17 213
15798.36 193
15799.55 195
15800.73 210
15801.92 175
15803.11 182
15804.30 216
15805.49 185
15806.68 200
15807.86 188
15809.05 176
15810.24 182
15811.43 218
15812.62 208
15813.81 238
15815.00 206
15816.18 189
15817.37 190
15818.56 224
15819.75 200
15820.94 205
15822.13 225
15823.32 202
15824.51 180
15825.70 184
15826.88 189
15828.07 191
15829.26 198
15830.45 227
15831.64 220
15832.83 157
15834.02 171
15835.21 213
15836.40 214
15837.59 189
15838.78 168
15839.97 204
15841.16 223
15842.35 200
15843.54 222
15844.73 194
15845.92 206
15847.11 203
15848.30 182
15849.49 186
15850.68 166
15851.87 182
15853.06 170
15854.25 190
15855.44 173
15856.63 166
15857.82 189
15859.01 193
15860.20 204
15861.39 186
15862.58 182
15863.77 182
15864.96 191
15866.15 207
15867.34 202
15868.53 165
15869.72 198
15870.91 200
15872.10 206
15873.29 192
15874.48 165
15875.68 188
15876.87 188
15878.06 201
15879.25 216
15880.44 214
15881.63 207
15882.82 199
15884.01 200
15885.20 174
15886.40 184
15887.59 198
15888.78 226
15889.97 199
15891.16 190
15892.35 194
15893.54 175
15894.74 192
15895.93 186
15897.12 187
15898.31 214
15899.50 220
15900.70 198
15901.89 184
15903.08 212
15904.27 224
15905.46 248
15906.66 191
15907.85 187
15909.04 211
15910.23 201
15911.42 196
15912.62 201
15913.81 215
15915.00 213
15916.19 224
15917.39 208
15918.58 222
15919.77 228
15920.96 216
15922.16 209
15923.35 200
15924.54 217
15925.73 244
15926.93 197
15928.12 197
15929.31 200
15930.51 184
15931.70 213
15932.89 192
15934.09 224
15935.28 245
15936.47 194
15937.67 220
15938.86 209
15940.05 181
15941.25 209
15942.44 233
15943.63 199
15944.83 169
15946.02 171
15947.21 175
15948.41 194
15949.60 197
15950.79 177
15951.99 184
15953.18 208
15954.38 188
15955.57 190
15956.76 157
15957.96 153
15959.15 184
15960.35 162
15961.54 182
15962.73 204
15963.93 160
15965.12 169
15966.32 184
15967.51 204
15968.71 186
15969.90 205
15971.09 166
15972.29 182
15973.48 201
15974.68 189
15975.87 158
15977.07 180
15978.26 178
15979.46 160
15980.65 189
15981.85 153
15983.04 176
15984.24 184
15985.43 172
15986.63 148
15987.82 155
15989.02 185
15990.21 177
15991.41 167
15992.60 162
15993.80 176
15994.99 166
15996.19 160
15997.39 165
15998.58 184
15999.78 162
16000.97 139
16002.17 146
16003.36 169
16004.56 203
16005.76 192
16006.95 160
16008.15 182
16009.34 173
16010.54 183
16011.73 148
16012.93 170
16014.13 167
16015.32 171
16016.52 179
16017.72 180
16018.91 179
16020.11 178
16021.30 187
16022.50 179
16023.70 159
16024.89 160
16026.09 198
16027.29 188
16028.48 194
16029.68 145
16030.88 169
16032.07 184
16033.27 163
16034.47 165
16035.67 149
16036.86 166
16038.06 167
16039.26 162
16040.45 154
16041.65 163
16042.85 143
16044.04 151
16045.24 150
16046.44 165
16047.64 173
16048.83 209
16050.03 178
16051.23 128
16052.43 178
16053.62 173
16054.82 156
16056.02 145
16057.22 176
16058.42 155
16059.61 193
16060.81 166
16062.01 142
16063.21 130
16064.41 181
16065.60 189
16066.80 168
16068.00 124
16069.20 164
16070.40 146
16071.59 171
16072.79 126
16073.99 131
16075.19 134
16076.39 162
16077.59 124
16078.78 148
16079.98 169
16081.18 160
16082.38 175
16083.58 149
16084.78 144
16085.98 167
16087.18 168
16088.37 153
16089.57 140
16090.77 149
16091.97 178
16093.17 159
16094.37 149
16095.57 144
16096.77 193
16097.97 171
16099.17 154
16100.37 143
16101.57 139
16102.77 158
16103.96 154
16105.16 170
16106.36 133
16107.56 157
16108.76 154
16109.96 143
16111.16 136
16112.36 164
16113.56 143
16114.76 159
16115.96 154
16117.16 143
16118.36 144
16119.56 143
16120.76 158
16121.96 152
16123.16 124
16124.36 156
16125.56 154
16126.76 159
16127.96 155
16129.16 143
16130.37 145
16131.57 153
16132.77 143
16133.97 144
16135.17 172
16136.37 150
16137.57 122
16138.77 167
16139.97 146
16141.17 160
16142.37 154
16143.57 133
16144.77 143
16145.98 155
16147.18 172
16148.38 143
16149.58 155
16150.78 150
16151.98 149
16153.18 156
16154.38 158
16155.59 162
16156.79 147
16157.99 154
16159.19 157
16160.39 152
16161.59 186
16162.80 154
16164.00 143
16165.20 162
16166.40 168
16167.60 156
16168.80 191
16170.01 150
16171.21 164
16172.41 161
16173.61 150
16174.81 174
16176.02 158
16177.22 157
16178.42 150
16179.62 156
16180.83 184
16182.03 163
16183.23 161
16184.43 147
16185.64 158
16186.84 165
16188.04 183
16189.24 160
16190.45 170
16191.65 150
16192.85 122
16194.06 150
16195.26 161
16196.46 191
16197.66 199
16198.87 182
16200.07 162
16201.27 170
16202.48 127
16203.68 165
16204.88 155
16206.09 176
16207.29 189
16208.49 163
16209.70 181
16210.90 188
16212.10 205
16213.31 145
16214.51 153
16215.71 146
16216.92 170
16218.12 180
16219.33 170
16220.53 161
16221.73 160
16222.94 163
16224.14 177
16225.35 177
16226.55 175
16227.75 153
16228.96 168
16230.16 184
16231.37 144
16232.57 167
16233.77 208
16234.98 185
16236.18 185
16237.39 178
16238.59 206
16239.80 206
16241.00 149
16242.21 173
16243.41 169
16244.62 190
16245.82 179
16247.03 163
16248.23 168
16249.44 175
16250.64 188
16251.85 201
16253.05 180
16254.26 217
16255.46 209
16256.67 183
16257.87 157
16259.08 176
16260.28 193
16261.49 200
16262.69 168
16263.90 165
16265.10 180
16266.31 193
16267.51 178
16268.72 197
16269.93 188
16271.13 198
16272.34 215
16273.54 213
16274.75 205
16275.96 203
16277.16 211
16278.37 211
16279.57 200
16280.78 184
16281.99 160
16283.19 210
16284.40 192
16285.60 217
16286.81 172
16288.02 163
16289.22 182
16290.43 193
16291.64 169
16292.84 191
16294.05 203
16295.26 198
16296.46 196
16297.67 191
16298.88 231
16300.08 217
16301.29 211
16302.50 219
16303.70 192
16304.91 228
16306.12 191
16307.32 219
16308.53 211
16309.74 230
16310.95 233
16312.15 238
16313.36 227
16314.57 215
16315.78 222
16316.98 264
16318.19 239
16319.40 163
16320.61 205
16321.81 225
16323.02 213
16324.23 203
16325.44 208
16326.64 212
16327.85 210
16329.06 174
16330.27 167
16331.48 169
16332.68 177
16333.89 220
16335.10 190
16336.31 175
16337.52 162
16338.72 171
16339.93 173
16341.14 188
16342.35 192
16343.56 168
16344.77 206
16345.98 175
16347.18 176
16348.39 177
16349.60 161
16350.81 203
16352.02 215
16353.23 181
16354.44 157
16355.65 162
16356.85 170
16358.06 176
16359.27 154
16360.48 150
16361.69 157
16362.90 172
16364.11 164
16365.32 142
16366.53 165
16367.74 167
16368.95 181
16370.16 187
16371.36 193
16372.57 187
16373.78 167
16374.99 180
16376.20 166
16377.41 175
16378.62 170
16379.83 205
16381.04 193
16382.25 160
16383.46 164
16384.67 147
16385.88 159
16387.09 133
16388.30 139
16389.51 128
16390.72 145
16391.93 179
16393.14 156
16394.35 159
16395.56 168
16396.77 172
16397.98 190
16399.19 156
16400.41 160
16401.62 153
16402.83 152
16404.04 181
16405.25 182
16406.46 151
16407.67 150
16408.88 151
16410.09 151
16411.30 125
16412.51 162
16413.72 152
16414.94 152
16416.15 142
16417.36 140
16418.57 173
16419.78 168
16420.99 163
16422.20 135
16423.41 152
16424.63 174
16425.84 156
16427.05 155
16428.26 181
16429.47 151
16430.68 177
16431.90 146
16433.11 149
16434.32 139
16435.53 152
16436.74 173
16437.95 158
16439.17 173
16440.38 172
16441.59 150
16442.80 152
16444.01 138
16445.23 132
16446.44 154
16447.65 164
16448.86 152
16450.08 130
16451.29 152
16452.50 178
16453.71 161
16454.93 166
16456.14 158
16457.35 160
16458.56 139
16459.78 160
16460.99 152
16462.20 158
16463.42 131
16464.63 156
16465.84 153
16467.05 146
16468.27 139
16469.48 158
16470.69 137
16471.91 132
16473.12 152
16474.33 142
16475.55 123
16476.76 138
16477.97 146
16479.19 151
16480.40 152
16481.61 153
16482.83 149
16484.04 139
16485.25 151
16486.47 143
16487.68 122
16488.90 129
16490.11 131
16491.32 142
16492.54 140
16493.75 127
16494.97 112
16496.18 144
16497.39 132
16498.61 134
16499.82 142
16501.04 143
16502.25 143
16503.47 137
16504.68 129
16505.89 133
16507.11 137
16508.32 135
16509.54 156
16510.75 150
16511.97 159
16513.18 142
16514.40 148
16515.61 137
16516.83 129
16518.04 138
16519.26 149
16520.47 142
16521.69 138
16522.90 117
16524.12 138
16525.33 145
16526.55 145
16527.76 142
16528.98 138
16530.19 135
16531.41 145
16532.62 133
16533.84 121
16535.05 140
16536.27 144
16537.49 138
16538.70 109
16539.92 125
16541.13 122
16542.35 135
16543.56 127
16544.78 146
16546.00 142
16547.21 123
16548.43 127
16549.64 145
16550.86 128
16552.08 122
16553.29 155
16554.51 138
16555.73 145
16556.94 144
16558.16 120
16559.37 123
16560.59 138
16561.81 140
16563.02 133
16564.24 127
16565.46 135
16566.67 149
16567.89 177
16569.11 134
16570.32 112
16571.54 132
16572.76 153
16573.98 128
16575.19 125
16576.41 142
16577.63 124
16578.84 144
16580.06 134
16581.28 128
16582.50 139
16583.71 145
16584.93 129
16586.15 113
16587.36 119
16588.58 118
16589.80 128
16591.02 129
16592.24 119
16593.45 158
16594.67 140
16595.89 149
16597.11 136
16598.32 121
16599.54 126
16600.76 115
16601.98 101
16603.20 129
16604.41 130
16605.63 136
16606.85 136
16608.07 128
16609.29 121
16610.51 121
16611.72 126
16612.94 119
16614.16 125
16615.38 124
16616.60 120
16617.82 152
16619.03 149
16620.25 132
16621.47 117
16622.69 101
16623.91 119
16625.13 122
16626.35 145
16627.57 142
16628.79 99
16630.00 109
16631.22 140
16632.44 148
16633.66 116
16634.88 104
16636.10 120
16637.32 108
16638.54 126
16639.76 128
16640.98 132
16642.20 138
16643.42 110
16644.64 106
16645.86 125
16647.08 111
16648.30 132
16649.51 119
16650.73 136
16651.95 121
16653.17 125
16654.39 106
16655.61 121
16656.83 138
16658.05 133
16659.27 120
16660.49 151
16661.71 131
16662.93 111
16664.16 100
16665.38 120
16666.60 117
16667.82 111
16669.04 115
16670.26 112
16671.48 105
16672.70 135
16673.92 123
16675.14 120
16676.36 121
16677.58 145
16678.80 162
16680.02 160
16681.24 127
16682.46 130
16683.69 134
16684.91 115
16686.13 102
16687.35 125
16688.57 143
16689.79 118
16691.01 131
16692.23 122
16693.46 107
16694.68 107
16695.90 142
16697.12 116
16698.34 118
16699.56 125
16700.78 128
16702.01 134
16703.23 114
16704.45 126
16705.67 135
16706.89 121
16708.12 122
16709.34 127
16710.56 128
16711.78 143
16713.00 133
16714.23 107
16715.45 129
16716.67 125
16717.89 129
16719.11 111
16720.34 136
16721.56 117
16722.78 121
16724.00 123
16725.23 132
16726.45 131
16727.67 135
16728.89 127
16730.12 148
16731.34 113
16732.56 143
16733.79 156
16735.01 118
16736.23 129
16737.45 107
16738.68 137
16739.90 129
16741.12 146
16742.35 128
16743.57 139
16744.79 133
16746.02 149
16747.24 163
16748.46 137
16749.69 137
16750.91 112
16752.13 124
16753.36 134
16754.58 124
16755.80 148
16757.03 138
16758.25 116
16759.48 105
16760.70 114
16761.92 120
16763.15 106
16764.37 113
16765.60 118
16766.82 135
16768.04 124
16769.27 160
16770.49 181
16771.72 161
16772.94 142
16774.16 140
16775.39 120
16776.61 133
16777.84 132
16779.06 128
16780.29 138
16781.51 133
16782.74 130
16783.96 138
16785.19 139
16786.41 107
16787.64 111
16788.86 127
16790.09 116
16791.31 111
16792.54 111
16793.76 137
16794.99 121
16796.21 153
16797.44 137
16798.66 149
16799.89 146
16801.11 132
16802.34 122
16803.56 133
16804.79 129
16806.01 118
16807.24 158
16808.46 139
16809.69 116
16810.92 143
16812.14 134
16813.37 123
16814.59 125
16815.82 133
16817.04 157
16818.27 110
16819.50 144
16820.72 130
16821.95 136
16823.17 134
16824.40 123
16825.63 123
16826.85 123
16828.08 129
16829.31 109
16830.53 125
16831.76 116
16832.99 128
16834.21 136
16835.44 159
16836.67 123
16837.89 118
16839.12 159
16840.35 140
16841.57 132
16842.80 152
16844.03 134
16845.25 154
16846.48 135
16847.71 115
16848.93 133
16850.16 152
16851.39 128
16852.62 108
16853.84 109
16855.07 134
16856.30 142
16857.52 131
16858.75 132
16859.98 148
16861.21 151
16862.43 147
16863.66 127
16864.89 126
16866.12 154
16867.35 156
16868.57 125
16869.80 125
16871.03 139
16872.26 144
16873.48 161
16874.71 144
16875.94 158
16877.17 153
16878.40 167
16879.63 166
16880.85 150
16882.08 155
16883.31 155
16884.54 140
16885.77 162
16887.00 174
16888.22 185
16889.45 159
16890.68 148
16891.91 147
16893.14 134
16894.37 129
16895.60 171
16896.82 131
16898.05 134
16899.28 144
16900.51 126
16901.74 133
16902.97 151
16904.20 125
16905.43 133
16906.66 138
16907.89 147
16909.12 142
16910.34 150
16911.57 137
16912.80 159
16914.03 142
16915.26 121
16916.49 139
16917.72 134
16918.95 142
16920.18 155
16921.41 137
16922.64 135
16923.87 159
16925.10 148
16926.33 149
16927.56 115
16928.79 143
16930.02 137
16931.25 157
16932.48 129
16933.71 132
16934.94 138
16936.17 147
16937.40 149
16938.63 136
16939.86 136
16941.09 142
16942.32 178
16943.55 156
16944.78 138
16946.01 162
16947.24 127
16948.48 148
16949.71 144
16950.94 131
16952.17 126
16953.40 129
16954.63 116
16955.86 146
16957.09 125
16958.32 126
16959.55 124
16960.79 140
16962.02 140
16963.25 121
16964.48 139
16965.71 127
16966.94 131
16968.17 138
16969.40 127
16970.64 135
16971.87 148
16973.10 115
16974.33 144
16975.56 131
16976.79 142
16978.03 131
16979.26 112
16980.49 123
16981.72 126
16982.95 134
16984.19 137
16985.42 120
16986.65 121
16987.88 145
16989.11 162
16990.35 128
16991.58 109
16992.81 108
16994.04 136
16995.28 149
16996.51 109
16997.74 117
16998.97 122
17000.21 138
17001.44 115
17002.67 128
17003.90 126
17005.14 134
17006.37 130
17007.60 135
17008.84 123
17010.07 152
17011.30 148
17012.53 159
17013.77 120
17015.00 129
17016.23 129
17017.47 142
17018.70 109
17019.93 125
17021.17 143
17022.40 143
17023.63 145
17024.87 161
17026.10 129
17027.33 163
17028.57 151
17029.80 138
17031.04 126
17032.27 134
17033.50 119
17034.74 123
17035.97 133
17037.20 109
17038.44 138
17039.67 139
17040.91 128
17042.14 129
17043.37 124
17044.61 145
17045.84 124
17047.08 130
17048.31 135
17049.55 119
17050.78 127
17052.02 121
17053.25 114
17054.48 109
17055.72 102
17056.95 102
17058.19 120
17059.42 138
17060.66 125
17061.89 139
17063.13 127
17064.36 133
17065.60 115
17066.83 125
17068.07 115
17069.30 128
17070.54 125
17071.77 138
17073.01 133
17074.24 118
17075.48 129
17076.71 125
17077.95 127
17079.19 131
17080.42 149
17081.66 122
17082.89 116
17084.13 114
17085.36 145
17086.60 127
17087.83 110
17089.07 110
17090.31 102
17091.54 106
17092.78 120
17094.01 117
17095.25 136
17096.49 121
17097.72 146
17098.96 120
17100.19 122
17101.43 123
17102.67 119
17103.90 137
17105.14 140
17106.38 125
17107.61 147
17108.85 135
17110.09 115
17111.32 129
17112.56 131
17113.80 111
17115.03 138
17116.27 128
17117.51 137
17118.74 122
17119.98 122
17121.22 118
17122.45 131
17123.69 119
17124.93 126
17126.17 119
17127.40 131
17128.64 124
17129.88 137
17131.12 134
17132.35 115
17133.59 117
17134.83 153
17136.07 126
17137.30 107
17138.54 128
17139.78 107
17141.02 112
17142.25 135
17143.49 106
17144.73 115
17145.97 122
17147.20 135
17148.44 128
17149.68 122
17150.92 145
17152.16 140
17153.40 125
17154.63 114
17155.87 115
17157.11 121
17158.35 122
17159.59 126
17160.83 121
17162.06 94
17163.30 119
17164.54 141
17165.78 114
17167.02 114
17168.26 120
17169.50 137
17170.73 122
17171.97 119
17173.21 116
17174.45 112
17175.69 146
17176.93 120
17178.17 131
17179.41 122
17180.65 112
17181.89 135
17183.12 118
17184.36 104
17185.60 89
17186.84 138
17188.08 121
17189.32 118
17190.56 112
17191.80 106
17193.04 131
17194.28 149
17195.52 131
17196.76 118
17198.00 116
17199.24 91
17200.48 131
17201.72 130
17202.96 111
17204.20 123
17205.44 124
17206.68 127
17207.92 113
17209.16 121
17210.40 95
17211.64 121
17212.88 116
17214.12 119
17215.36 108
17216.60 111
17217.84 137
17219.08 125
17220.32 113
17221.56 105
17222.80 109
17224.04 108
17225.29 119
17226.53 117
17227.77 113
17229.01 107
17230.25 110
17231.49 110
17232.73 123
17233.97 114
17235.21 127
17236.45 126
17237.70 110
17238.94 111
17240.18 118
17241.42 108
17242.66 104
17243.90 130
17245.14 127
17246.39 128
17247.63 116
17248.87 105
17250.11 108
17251.35 98
17252.59 115
17253.84 114
17255.08 106
17256.32 122
17257.56 115
17258.80 114
17260.05 104
17261.29 123
17262.53 128
17263.77 115
17265.01 117
17266.26 105
17267.50 111
17268.74 87
17269.98 86
17271.23 117
17272.47 108
17273.71 122
17274.95 103
17276.20 89
17277.44 104
17278.68 132
17279.92 106
17281.17 126
17282.41 121
17283.65 138
17284.90 98
17286.14 115
17287.38 129
17288.62 129
17289.87 114
17291.11 107
17292.35 101
17293.60 113
17294.84 112
17296.08 127
17297.33 97
17298.57 109
17299.81 126
17301.06 130
17302.30 100
17303.54 99
17304.79 115
17306.03 115
17307.28 98
17308.52 138
17309.76 107
17311.01 122
17312.25 119
17313.49 125
17314.74 119
17315.98 116
17317.23 94
17318.47 104
17319.72 126
17320.96 89
17322.20 96
17323.45 116
17324.69 112
17325.94 100
17327.18 97
17328.43 101
17329.67 108
17330.91 127
17332.16 127
17333.40 119
17334.65 123
17335.89 115
17337.14 113
17338.38 121
17339.63 121
17340.87 128
17342.12 120
17343.36 125
17344.61 112
17345.85 91
17347.10 97
17348.34 123
17349.59 96
17350.83 104
17352.08 122
17353.33 126
17354.57 126
17355.82 96
17357.06 104
17358.31 131
17359.55 118
17360.80 108
17362.04 112
17363.29 111
17364.54 104
17365.78 107
17367.03 116
17368.27 122
17369.52 100
17370.77 98
17372.01 83
17373.26 111
17374.50 110
17375.75 125
17377.00 126
17378.24 124
17379.49 105
17380.74 122
17381.98 113
17383.23 103
17384.47 122
17385.72 117
17386.97 97
17388.21 120
17389.46 130
17390.71 115
17391.95 105
17393.20 126
17394.45 133
17395.70 114
17396.94 116
17398.19 102
17399.44 118
17400.68 117
17401.93 122
17403.18 111
17404.42 110
17405.67 118
17406.92 117
17408.17 121
17409.41 118
17410.66 107
17411.91 107
17413.16 127
17414.40 137
17415.65 117
17416.90 110
17418.15 110
17419.40 130
17420.64 129
17421.89 130
17423.14 120
17424.39 124
17425.63 116
17426.88 120
17428.13 114
17429.38 109
17430.63 116
17431.88 109
17433.12 112
17434.37 97
17435.62 119
17436.87 106
17438.12 110
17439.37 112
17440.61 108
17441.86 139
17443.11 122
17444.36 98
17445.61 98
17446.86 119
17448.11 103
17449.36 117
17450.60 104
17451.85 104
17453.10 138
17454.35 133
17455.60 121
17456.85 90
17458.10 105
17459.35 136
17460.60 113
17461.85 102
17463.10 104
17464.34 139
17465.59 98
17466.84 131
17468.09 136
17469.34 117
17470.59 126
17471.84 106
17473.09 117
17474.34 118
17475.59 127
17476.84 116
17478.09 117
17479.34 99
17480.59 117
17481.84 114
17483.09 135
17484.34 134
17485.59 104
17486.84 112
17488.09 119
17489.34 109
17490.59 106
17491.84 125
17493.09 148
17494.34 106
17495.59 116
17496.84 127
17498.10 115
17499.35 107
17500.60 113
17501.85 117
17503.10 118
17504.35 131
17505.60 116
17506.85 111
17508.10 113
17509.35 128
17510.60 147
17511.86 132
17513.11 124
17514.36 109
17515.61 95
17516.86 127
17518.11 101
17519.36 111
17520.61 116
17521.87 101
17523.12 114
17524.37 121
17525.62 106
17526.87 97
17528.12 119
17529.38 128
17530.63 121
17531.88 113
17533.13 117
17534.38 116
17535.63 101
17536.89 104
17538.14 103
17539.39 126
17540.64 122
17541.89 113
17543.15 130
17544.40 123
17545.65 107
17546.90 115
17548.16 135
17549.41 122
17550.66 131
17551.91 124
17553.17 112
17554.42 117
17555.67 119
17556.92 110
17558.18 98
17559.43 94
17560.68 95
17561.94 111
17563.19 96
17564.44 108
17565.69 106
17566.95 116
17568.20 100
17569.45 130
17570.71 107
17571.96 101
17573.21 99
17574.47 125
17575.72 108
17576.97 102
17578.23 124
17579.48 129
17580.73 136
17581.99 101
17583.24 115
17584.50 130
17585.75 118
17587.00 126
17588.26 116
17589.51 112
17590.76 124
17592.02 102
17593.27 130
17594.53 129
17595.78 135
17597.04 115
17598.29 126
17599.54 111
17600.80 115
17602.05 100
17603.31 115
17604.56 106
17605.82 112
17607.07 141
17608.32 119
17609.58 96
17610.83 122
17612.09 112
17613.34 129
17614.60 118
17615.85 121
17617.11 141
17618.36 123
17619.62 103
17620.87 99
17622.13 111
17623.38 131
17624.64 122
17625.89 106
17627.15 110
17628.40 90
17629.66 124
17630.91 105
17632.17 118
17633.43 143
17634.68 136
17635.94 140
17637.19 98
17638.45 111
17639.70 123
17640.96 105
17642.21 102
17643.47 106
17644.73 98
17645.98 128
17647.24 115
17648.49 90
17649.75 104
17651.01 105
17652.26 120
17653.52 130
17654.77 93
17656.03 103
17657.29 116
17658.54 105
17659.80 142
17661.06 92
17662.31 123
17663.57 143
17664.83 124
17666.08 110
17667.34 92
17668.60 115
17669.85 118
17671.11 110
17672.37 115
17673.62 107
17674.88 111
17676.14 95
17677.39 122
17678.65 123
17679.91 106
17681.17 113
17682.42 108
17683.68 108
17684.94 91
17686.19 95
17687.45 119
17688.71 107
17689.97 107
17691.22 113
17692.48 110
17693.74 115
17695.00 108
17696.26 111
17697.51 107
17698.77 122
17700.03 130
17701.29 122
17702.54 119
17703.80 111
17705.06 123
17706.32 129
17707.58 103
17708.83 109
17710.09 112
17711.35 107
17712.61 131
17713.87 116
17715.13 117
17716.38 109
17717.64 84
17718.90 116
17720.16 104
17721.42 111
17722.68 93
17723.94 103
17725.19 95
17726.45 107
17727.71 108
17728.97 110
17730.23 91
17731.49 111
17732.75 90
17734.01 106
17735.27 103
17736.53 91
17737.78 114
17739.04 91
17740.30 106
17741.56 113
17742.82 120
17744.08 89
17745.34 97
17746.60 91
17747.86 108
17749.12 99
17750.38 76
17751.64 89
17752.90 89
17754.16 107
17755.42 77
17756.68 127
17757.94 100
17759.20 89
17760.46 113
17761.72 107
17762.98 136
17764.24 111
17765.50 113
17766.76 122
17768.02 117
17769.28 100
17770.54 110
17771.80 125
17773.06 100
17774.32 114
17775.58 96
17776.84 125
17778.10 98
17779.36 88
17780.62 111
17781.88 104
17783.15 107
17784.41 82
17785.67 99
17786.93 117
17788.19 95
17789.45 117
17790.71 125
17791.97 115
17793.23 97
17794.49 98
17795.76 104
17797.02 94
17798.28 109
17799.54 106
17800.80 96
17802.06 89
17803.32 99
17804.59 104
17805.85 113
17807.11 92
17808.37 100
17809.63 96
17810.89 125
17812.16 84
17813.42 84
17814.68 95
17815.94 112
17817.20 103
17818.47 143
17819.73 113
17820.99 104
17822.25 96
17823.51 122
17824.78 112
17826.04 84
17827.30 135
17828.56 132
17829.83 123
17831.09 108
17832.35 122
17833.61 113
17834.88 129
17836.14 122
17837.40 126
17838.67 93
17839.93 109
17841.19 118
17842.45 105
17843.72 90
17844.98 108
17846.24 121
17847.51 102
17848.77 95
17850.03 104
17851.30 97
17852.56 118
17853.82 132
17855.09 119
17856.35 107
17857.61 96
17858.88 105
17860.14 81
17861.40 134
17862.67 106
17863.93 102
17865.19 93
17866.46 90
17867.72 130
17868.99 120
17870.25 106
17871.51 95
17872.78 93
17874.04 105
17875.31 99
17876.57 113
17877.83 117
17879.10 108
17880.36 102
17881.63 88
17882.89 87
17884.15 111
17885.42 96
17886.68 109
17887.95 102
17889.21 109
17890.48 133
17891.74 107
17893.01 108
17894.27 99
17895.54 119
17896.80 104
17898.07 104
17899.33 110
17900.60 84
17901.86 96
17903.13 117
17904.39 100
17905.66 85
17906.92 80
17908.19 107
17909.45 96
17910.72 99
17911.98 106
17913.25 108
17914.51 148
17915.78 99
17917.05 97
17918.31 102
17919.58 118
17920.84 129
17922.11 105
17923.37 81
17924.64 86
17925.91 99
17927.17 120
17928.44 108
17929.70 99
17930.97 123
17932.24 113
17933.50 96
17934.77 107
17936.03 113
17937.30 108
17938.57 96
17939.83 93
17941.10 99
17942.37 102
17943.63 115
17944.90 122
17946.17 121
17947.43 99
17948.70 108
17949.97 94
17951.23 105
17952.50 96
17953.77 100
17955.03 115
17956.30 103
17957.57 99
17958.83 106
17960.10 106
17961.37 130
17962.64 115
17963.90 94
17965.17 104
17966.44 91
17967.70 101
17968.97 118
17970.24 114
17971.51 102
17972.77 109
17974.04 91
17975.31 130
17976.58 105
17977.85 109
17979.11 117
17980.38 145
17981.65 137
17982.92 106
17984.18 94
17985.45 109
17986.72 90
17987.99 109
17989.26 102
17990.52 101
17991.79 105
17993.06 99
17994.33 95
17995.60 79
17996.87 103
17998.13 108
17999.40 127
18000.67 103
18001.94 100
18003.21 116
18004.48 114
18005.75 110
18007.02 78
18008.28 93
18009.55 96
18010.82 81
18012.09 115
18013.36 80
18014.63 88
18015.90 110
18017.17 130
18018.44 111
18019.71 104
18020.97 93
18022.24 107
18023.51 95
18024.78 90
18026.05 103
18027.32 101
18028.59 101
18029.86 112
18031.13 104
18032.40 99
18033.67 73
18034.94 103
18036.21 90
18037.48 104
18038.75 96
18040.02 119
18041.29 94
18042.56 101
18043.83 94
18045.10 99
18046.37 109
18047.64 127
18048.91 118
18050.18 92
18051.45 116
18052.72 105
18053.99 104
18055.26 93
18056.53 106
18057.80 87
18059.07 100
18060.34 120
18061.61 101
18062.88 104
18064.16 85
18065.43 99
18066.70 105
18067.97 97
18069.24 125
18070.51 124
18071.78 108
18073.05 107
18074.32 85
18075.59 96
18076.87 109
18078.14 127
18079.41 102
18080.68 95
18081.95 96
18083.22 108
18084.49 107
18085.77 104
18087.04 96
18088.31 95
18089.58 115
18090.85 104
18092.12 105
18093.40 118
18094.67 122
18095.94 144
18097.21 126
18098.48 118
18099.76 113
18101.03 119
18102.30 125
18103.57 93
18104.84 99
18106.12 99
18107.39 123
18108.66 126
18109.93 115
18111.21 102
18112.48 99
18113.75 128
18115.02 131
18116.30 121
18117.57 124
18118.84 102
18120.11 104
18121.39 93
18122.66 126
18123.93 113
18125.21 112
18126.48 127
18127.75 112
18129.02 103
18130.30 97
18131.57 116
18132.84 123
18134.12 99
18135.39 109
18136.66 88
18137.94 104
18139.21 108
18140.48 125
18141.76 121
18143.03 104
18144.31 114
18145.58 125
18146.85 134
18148.13 101
18149.40 129
18150.67 97
18151.95 104
18153.22 109
18154.50 110
18155.77 121
18157.04 108
18158.32 106
18159.59 109
18160.87 121
18162.14 103
18163.41 104
18164.69 120
18165.96 142
18167.24 116
18168.51 128
18169.79 124
18171.06 121
18172.34 129
18173.61 103
18174.89 105
18176.16 113
18177.43 109
18178.71 108
18179.98 105
18181.26 100
18182.53 115
18183.81 123
18185.08 88
18186.36 106
18187.63 99
18188.91 124
18190.18 112
18191.46 100
18192.74 101
18194.01 108
18195.29 110
18196.56 121
18197.84 110
18199.11 99
18200.39 98
18201.66 103
18202.94 102
18204.22 86
18205.49 97
18206.77 99
18208.04 82
18209.32 81
18210.59 104
18211.87 120
18213.15 103
18214.42 103
18215.70 96
18216.97 112
18218.25 113
18219.53 92
18220.80 97
18222.08 89
18223.36 107
18224.63 96
18225.91 115
18227.19 104
18228.46 97
18229.74 110
18231.02 111
18232.29 126
18233.57 98
18234.85 104
18236.12 98
18237.40 118
18238.68 111
18239.95 99
18241.23 121
18242.51 107
18243.78 109
18245.06 121
18246.34 104
18247.62 117
18248.89 90
18250.17 112
18251.45 109
18252.73 105
18254.00 106
18255.28 108
18256.56 116
18257.84 142
18259.11 118
18260.39 109
18261.67 99
18262.95 99
18264.22 115
18265.50 116
18266.78 112
18268.06 120
18269.34 99
18270.61 96
18271.89 87
18273.17 121
18274.45 115
18275.73 109
18277.01 102
18278.28 100
18279.56 119
18280.84 125
18282.12 120
18283.40 119
18284.68 102
18285.95 102
18287.23 98
18288.51 112
18289.79 116
18291.07 101
18292.35 85
18293.63 117
18294.91 89
18296.19 112
18297.46 115
18298.74 128
18300.02 108
18301.30 104
18302.58 106
18303.86 95
18305.14 99
18306.42 103
18307.70 109
18308.98 106
18310.26 90
18311.54 119
18312.82 102
18314.10 89
18315.37 94
18316.65 100
18317.93 113
18319.21 94
18320.49 116
18321.77 112
18323.05 99
18324.33 109
18325.61 113
18326.89 107
18328.17 129
18329.45 94
18330.73 100
18332.01 93
18333.29 86
18334.57 110
18335.86 108
18337.14 110
18338.42 109
18339.70 129
18340.98 113
18342.26 109
18343.54 84
18344.82 93
18346.10 89
18347.38 123
18348.66 116
18349.94 93
18351.22 110
18352.50 114
18353.78 117
18355.07 99
18356.35 104
18357.63 108
18358.91 116
18360.19 124
18361.47 129
18362.75 100
18364.03 86
18365.32 82
18366.60 104
18367.88 94
18369.16 92
18370.44 96
18371.72 92
18373.00 96
18374.29 105
18375.57 105
18376.85 113
18378.13 99
18379.41 125
18380.70 92
18381.98 125
18383.26 97
18384.54 109
18385.82 122
18387.11 122
18388.39 106
18389.67 115
18390.95 104
18392.23 90
18393.52 87
18394.80 90
18396.08 101
18397.36 112
18398.65 99
18399.93 78
18401.21 100
18402.50 100
18403.78 100
18405.06 105
18406.34 107
18407.63 108
18408.91 111
18410.19 103
18411.48 100
18412.76 100
18414.04 102
18415.32 103
18416.61 96
18417.89 107
18419.17 87
18420.46 89
18421.74 108
18423.02 89
18424.31 98
18425.59 93
18426.87 102
18428.16 103
18429.44 92
18430.73 124
18432.01 104
18433.29 87
18434.58 89
18435.86 91
18437.14 92
18438.43 99
18439.71 112
18441.00 88
18442.28 91
18443.56 120
18444.85 102
18446.13 102
18447.42 114
18448.70 101
18449.99 115
18451.27 95
18452.56 89
18453.84 110
18455.12 96
18456.41 109
18457.69 103
18458.98 108
18460.26 99
18461.55 110
18462.83 125
18464.12 99
18465.40 110
18466.69 98
18467.97 95
18469.26 106
18470.54 118
18471.83 98
18473.11 102
18474.40 106
18475.68 87
18476.97 102
18478.25 96
18479.54 88
18480.82 108
18482.11 104
18483.40 99
18484.68 87
18485.97 124
18487.25 112
18488.54 88
18489.82 86
18491.11 109
18492.39 95
18493.68 119
18494.97 101
18496.25 116
18497.54 117
18498.82 110
18500.11 109
18501.40 123
18502.68 113
18503.97 126
18505.26 111
18506.54 115
18507.83 118
18509.11 113
18510.40 125
18511.69 102
18512.97 109
18514.26 99
18515.55 90
18516.83 109
18518.12 110
18519.41 90
18520.69 99
18521.98 103
18523.27 127
18524.56 134
18525.84 102
18527.13 104
18528.42 122
18529.70 81
18530.99 95
18532.28 92
18533.57 87
18534.85 98
18536.14 91
18537.43 116
18538.71 92
18540.00 85
18541.29 119
18542.58 121
18543.86 109
18545.15 82
18546.44 97
18547.73 113
18549.02 88
18550.30 120
18551.59 125
18552.88 105
18554.17 90
18555.46 105
18556.74 132
18558.03 108
18559.32 129
18560.61 91
18561.90 97
18563.18 102
18564.47 107
18565.76 89
18567.05 109
18568.34 100
18569.63 104
18570.92 87
18572.20 78
18573.49 106
18574.78 95
18576.07 105
18577.36 93
18578.65 97
18579.94 103
18581.23 96
18582.51 129
18583.80 106
18585.09 94
18586.38 113
18587.67 101
18588.96 99
18590.25 127
18591.54 101
18592.83 109
18594.12 123
18595.41 118
18596.70 135
18597.99 116
18599.28 130
18600.57 122
18601.85 121
18603.14 127
18604.43 102
18605.72 142
18607.01 121
18608.30 101
18609.59 127
18610.88 116
18612.17 97
18613.46 107
18614.75 95
18616.04 112
18617.33 118
18618.62 120
18619.91 108
18621.20 114
18622.50 101
18623.79 88
18625.08 99
18626.37 111
18627.66 112
18628.95 123
18630.24 123
18631.53 117
18632.82 115
18634.11 118
18635.40 120
18636.69 108
18637.98 118
18639.27 120
18640.57 127
18641.86 83
18643.15 85
18644.44 120
18645.73 95
18647.02 108
18648.31 99
18649.60 96
18650.89 118
18652.19 94
18653.48 105
18654.77 112
18656.06 121
18657.35 104
18658.64 101
18659.94 101
18661.23 103
18662.52 111
18663.81 91
18665.10 112
18666.39 104
18667.69 105
18668.98 104
18670.27 110
18671.56 101
18672.85 101
18674.15 79
18675.44 97
18676.73 108
18678.02 100
18679.32 110
18680.61 99
18681.90 94
18683.19 100
18684.49 102
18685.78 109
18687.07 107
18688.36 103
18689.66 96
18690.95 101
18692.24 100
18693.53 110
18694.83 87
18696.12 111
18697.41 96
18698.71 91
18700.00 102
18701.29 79
18702.59 100
18703.88 114
18705.17 100
18706.47 103
18707.76 106
18709.05 113
18710.35 99
18711.64 90
18712.93 105
18714.23 94
18715.52 107
18716.81 132
18718.11 86
18719.40 104
18720.70 103
18721.99 88
18723.28 109
18724.58 112
18725.87 106
18727.16 105
18728.46 105
18729.75 124
18731.05 82
18732.34 95
18733.64 112
18734.93 103
18736.22 111
18737.52 96
18738.81 98
18740.11 79
18741.40 105
18742.70 92
18743.99 84
18745.29 99
18746.58 106
18747.87 107
18749.17 89
18750.46 86
18751.76 106
18753.05 112
18754.35 102
18755.64 110
18756.94 88
18758.23 100
18759.53 101
18760.82 104
18762.12 91
18763.42 99
18764.71 99
18766.01 108
18767.30 78
18768.60 91
18769.89 96
18771.19 96
18772.48 102
18773.78 91
18775.07 103
18776.37 88
18777.67 91
18778.96 94
18780.26 91
18781.55 86
18782.85 85
18784.15 115
18785.44 102
18786.74 94
18788.03 127
18789.33 105
18790.63 104
18791.92 100
18793.22 102
18794.52 109
18795.81 94
18797.11 110
18798.40 108
18799.70 98
18801.00 98
18802.29 103
18803.59 104
18804.89 80
18806.18 79
18807.48 91
18808.78 93
18810.07 83
18811.37 90
18812.67 88
18813.97 113
18815.26 120
18816.56 106
18817.86 96
18819.15 87
18820.45 97
18821.75 88
18823.05 93
18824.34 82
18825.64 83
18826.94 86
18828.24 81
18829.53 114
18830.83 87
18832.13 100
18833.43 104
18834.72 96
18836.02 103
18837.32 109
18838.62 102
18839.92 85
18841.21 91
18842.51 109
18843.81 85
18845.11 87
18846.41 97
18847.70 98
18849.00 96
18850.30 99
18851.60 112
18852.90 106
18854.20 92
18855.49 94
18856.79 107
18858.09 100
18859.39 72
18860.69 74
18861.99 81
18863.29 105
18864.58 85
18865.88 104
18867.18 95
18868.48 88
18869.78 101
18871.08 110
18872.38 88
18873.68 98
18874.98 89
18876.28 88
18877.57 95
18878.87 114
18880.17 97
18881.47 101
18882.77 96
18884.07 108
18885.37 115
18886.67 101
18887.97 86
18889.27 87
18890.57 87
18891.87 87
18893.17 93
18894.47 104
18895.77 100
18897.07 99
18898.37 75
18899.67 105
18900.97 98
18902.27 92
18903.57 117
18904.87 101
18906.17 77
18907.47 106
18908.77 103
18910.07 96
18911.37 74
18912.67 78
18913.97 85
18915.27 76
18916.57 81
18917.87 98
18919.17 113
18920.47 103
18921.78 102
18923.08 100
18924.38 84
18925.68 81
18926.98 112
18928.28 92
18929.58 87
18930.88 91
18932.18 101
18933.48 107
18934.79 117
18936.09 89
18937.39 113
18938.69 112
18939.99 94
18941.29 105
18942.59 86
18943.90 88
18945.20 94
18946.50 93
18947.80 95
18949.10 86
18950.40 98
18951.71 102
18953.01 92
18954.31 86
18955.61 83
18956.91 89
18958.21 96
18959.52 98
18960.82 90
18962.12 104
18963.42 108
18964.73 112
18966.03 70
18967.33 96
18968.63 86
18969.93 82
18971.24 91
18972.54 90
18973.84 75
18975.14 82
18976.45 113
18977.75 105
18979.05 83
18980.36 79
18981.66 83
18982.96 97
18984.26 79
18985.57 89
18986.87 97
18988.17 104
18989.48 85
18990.78 90
18992.08 83
18993.39 91
18994.69 81
18995.99 111
18997.30 105
18998.60 78
18999.90 89
19001.21 97
19002.51 109
19003.81 92
19005.12 92
19006.42 87
19007.72 120
19009.03 111
19010.33 97
19011.64 99
19012.94 74
19014.24 88
19015.55 95
19016.85 83
19018.16 73
19019.46 114
19020.76 105
19022.07 91
19023.37 101
19024.68 92
19025.98 115
19027.29 98
19028.59 82
19029.89 93
19031.20 97
19032.50 90
19033.81 101
19035.11 84
19036.42 100
19037.72 92
19039.03 111
19040.33 89
19041.64 81
19042.94 82
19044.25 83
19045.55 79
19046.86 106
19048.16 99
19049.47 91
19050.77 86
19052.08 71
19053.38 89
19054.69 87
19055.99 74
19057.30 97
19058.60 82
19059.91 74
19061.22 81
19062.52 87
19063.83 86
19065.13 82
19066.44 80
19067.74 65
19069.05 108
19070.36 88
19071.66 87
19072.97 89
19074.27 115
19075.58 94
19076.89 91
19078.19 86
19079.50 83
19080.80 94
19082.11 93
19083.42 88
19084.72 105
19086.03 115
19087.34 95
19088.64 95
19089.95 91
19091.26 87
19092.56 104
19093.87 100
19095.18 91
19096.48 98
19097.79 110
19099.10 90
19100.40 102
19101.71 102
19103.02 90
19104.32 100
19105.63 104
19106.94 94
19108.25 102
19109.55 119
19110.86 81
19112.17 83
19113.48 77
19114.78 79
19116.09 85
19117.40 88
19118.71 91
19120.01 91
19121.32 97
19122.63 109
19123.94 121
19125.24 112
19126.55 130
19127.86 105
19129.17 107
19130.47 90
19131.78 67
19133.09 110
19134.40 94
19135.71 60
19137.02 86
19138.32 87
19139.63 85
19140.94 110
19142.25 95
19143.56 81
19144.87 94
19146.17 93
19147.48 89
19148.79 118
19150.10 83
19151.41 86
19152.72 106
19154.03 103
19155.33 94
19156.64 98
19157.95 95
19159.26 114
19160.57 81
19161.88 97
19163.19 102
19164.50 81
19165.81 99
19167.12 92
19168.42 91
19169.73 110
19171.04 108
19172.35 107
19173.66 80
19174.97 95
19176.28 96
19177.59 102
19178.90 90
19180.21 90
19181.52 87
19182.83 89
19184.14 109
19185.45 96
19186.76 87
19188.07 116
19189.38 96
19190.69 96
19192.00 76
19193.31 91
19194.62 103
19195.93 118
19197.24 106
19198.55 77
19199.86 96
19201.17 109
19202.48 98
19203.79 88
19205.10 91
19206.41 114
19207.72 126
19209.03 80
19210.34 91
19211.66 102
19212.97 101
19214.28 113
19215.59 67
19216.90 75
19218.21 99
19219.52 86
19220.83 89
19222.14 87
19223.45 106
19224.77 102
19226.08 97
19227.39 80
19228.70 96
19230.01 99
19231.32 98
19232.63 100
19233.94 87
19235.26 83
19236.57 103
19237.88 84
19239.19 104
19240.50 91
19241.81 95
19243.13 93
19244.44 81
19245.75 92
19247.06 98
19248.37 88
19249.69 108
19251.00 97
19252.31 77
19253.62 83
19254.93 79
19256.25 98
19257.56 97
19258.87 96
19260.18 77
19261.50 81
19262.81 65
19264.12 66
19265.43 95
19266.75 84
19268.06 92
19269.37 109
19270.68 86
19272.00 106
19273.31 94
19274.62 77
19275.94 75
19277.25 79
19278.56 84
19279.88 86
19281.19 86
19282.50 75
19283.81 102
19285.13 99
19286.44 80
19287.75 84
19289.07 73
19290.38 79
19291.70 81
19293.01 78
19294.32 87
19295.64 64
19296.95 77
19298.26 109
19299.58 79
19300.89 58
19302.20 60
19303.52 76
19304.83 84
19306.15 95
19307.46 71
19308.77 85
19310.09 92
19311.40 88
19312.72 91
19314.03 79
19315.35 73
19316.66 94
19317.97 80
19319.29 84
19320.60 74
19321.92 86
19323.23 99
19324.55 75
19325.86 87
19327.18 95
19328.49 121
19329.81 85
19331.12 97
19332.44 57
19333.75 89
19335.07 89
19336.38 99
19337.70 95
19339.01 71
19340.33 95
19341.64 92
19342.96 88
19344.27 60
19345.59 79
19346.90 88
19348.22 91
19349.53 91
19350.85 92
19352.16 101
19353.48 97
19354.79 83
19356.11 91
19357.43 95
19358.74 98
19360.06 84
19361.37 74
19362.69 72
19364.01 74
19365.32 86
19366.64 106
19367.95 104
19369.27 80
19370.59 98
19371.90 119
19373.22 98
19374.53 94
19375.85 100
19377.17 91
19378.48 102
19379.80 110
19381.12 86
19382.43 77
19383.75 91
19385.07 96
19386.38 95
19387.70 83
19389.02 90
19390.33 92
19391.65 85
19392.97 81
19394.28 87
19395.60 63
19396.92 89
19398.24 105
19399.55 97
19400.87 90
19402.19 93
19403.50 92
19404.82 88
19406.14 85
19407.46 73
19408.77 90
19410.09 103
19411.41 74
19412.73 79
19414.04 78
19415.36 94
19416.68 94
19418.00 82
19419.32 93
19420.63 73
19421.95 76
19423.27 82
19424.59 93
19425.91 82
19427.22 89
19428.54 106
19429.86 82
19431.18 100
19432.50 92
19433.82 91
19435.13 79
19436.45 87
19437.77 86
19439.09 88
19440.41 83
19441.73 89
19443.04 72
19444.36 80
19445.68 86
19447.00 90
19448.32 88
19449.64 99
19450.96 96
19452.28 90
19453.60 96
19454.91 104
19456.23 85
19457.55 103
19458.87 84
19460.19 104
19461.51 92
19462.83 80
19464.15 86
19465.47 101
19466.79 90
19468.11 89
19469.43 125
19470.75 102
19472.07 92
19473.39 107
19474.71 98
19476.03 80
19477.35 87
19478.67 103
19479.99 78
19481.30 88
19482.62 87
19483.94 84
19485.27 83
19486.59 85
19487.91 85
19489.23 99
19490.55 115
19491.87 101
19493.19 83
19494.51 95
19495.83 85
19497.15 100
19498.47 87
19499.79 99
19501.11 83
19502.43 84
19503.75 108
19505.07 86
19506.39 84
19507.71 88
19509.03 75
19510.36 77
19511.68 103
19513.00 93
19514.32 92
19515.64 83
19516.96 58
19518.28 80
19519.60 81
19520.92 76
19522.25 81
19523.57 100
19524.89 91
19526.21 90
19527.53 75
19528.85 87
19530.17 67
19531.50 82
19532.82 73
19534.14 96
19535.46 81
19536.78 91
19538.11 86
19539.43 89
19540.75 88
19542.07 78
19543.39 83
19544.72 85
19546.04 93
19547.36 73
19548.68 76
19550.00 72
19551.33 103
19552.65 95
19553.97 86
19555.29 63
19556.62 75
19557.94 95
19559.26 101
19560.58 70
19561.91 82
19563.23 90
19564.55 91
19565.88 85
19567.20 77
19568.52 89
19569.84 92
19571.17 86
19572.49 71
19573.81 94
19575.14 72
19576.46 104
19577.78 80
19579.11 76
19580.43 71
19581.75 81
19583.08 86
19584.40 84
19585.72 88
19587.05 73
19588.37 95
19589.69 79
19591.02 97
19592.34 75
19593.67 87
19594.99 83
19596.31 98
19597.64 98
19598.96 70
19600.28 90
19601.61 72
19602.93 96
19604.26 80
19605.58 88
19606.91 97
19608.23 81
19609.55 80
19610.88 90
19612.20 86
19613.53 123
19614.85 87
19616.18 75
19617.50 92
19618.83 96
19620.15 88
19621.47 83
19622.80 102
19624.12 81
19625.45 86
19626.77 88
19628.10 93
19629.42 89
19630.75 84
19632.07 83
19633.40 92
19634.72 82
19636.05 99
19637.37 87
19638.70 71
19640.03 81
19641.35 80
19642.68 114
19644.00 84
19645.33 68
19646.65 103
19647.98 91
19649.30 85
19650.63 72
19651.96 70
19653.28 112
19654.61 81
19655.93 85
19657.26 79
19658.58 94
19659.91 77
19661.24 86
19662.56 80
19663.89 88
19665.22 67
19666.54 105
19667.87 78
19669.19 98
19670.52 96
19671.85 98
19673.17 93
19674.50 69
19675.83 93
19677.15 89
19678.48 52
19679.81 65
19681.13 75
19682.46 90
19683.79 83
19685.11 67
19686.44 67
19687.77 103
19689.09 84
19690.42 85
19691.75 69
19693.08 83
19694.40 76
19695.73 102
19697.06 95
19698.39 95
19699.71 85
19701.04 98
19702.37 101
19703.69 89
19705.02 97
19706.35 92
19707.68 82
19709.01 98
19710.33 78
19711.66 88
19712.99 90
19714.32 84
19715.64 83
19716.97 82
19718.30 91
19719.63 72
19720.96 92
19722.28 78
19723.61 88
19724.94 86
19726.27 108
19727.60 86
19728.93 73
19730.25 72
19731.58 98
19732.91 90
19734.24 66
19735.57 89
19736.90 89
19738.23 88
19739.55 87
19740.88 79
19742.21 89
19743.54 84
19744.87 82
19746.20 77
19747.53 94
19748.86 84
19750.19 90
19751.51 93
19752.84 101
19754.17 72
19755.50 76
19756.83 95
19758.16 73
19759.49 69
19760.82 72
19762.15 85
19763.48 94
19764.81 90
19766.14 83
19767.47 83
19768.80 67
19770.13 58
19771.46 64
19772.79 78
19774.12 84
19775.45 102
19776.78 84
19778.11 76
19779.44 78
19780.77 85
19782.10 84
19783.43 70
19784.76 77
19786.09 57
19787.42 96
19788.75 97
19790.08 76
19791.41 75
19792.74 78
19794.07 85
19795.40 75
19796.73 77
19798.06 77
19799.39 66
19800.72 92
19802.05 71
19803.39 87
19804.72 84
19806.05 78
19807.38 82
19808.71 71
19810.04 85
19811.37 87
19812.70 74
19814.03 82
19815.37 74
19816.70 66
19818.03 86
19819.36 70
19820.69 82
19822.02 91
19823.35 78
19824.69 86
19826.02 98
19827.35 88
19828.68 92
19830.01 78
19831.34 76
19832.68 76
19834.01 91
19835.34 79
19836.67 89
19838.00 86
19839.34 98
19840.67 95
19842.00 103
19843.33 76
19844.67 68
19846.00 106
19847.33 71
19848.66 80
19849.99 95
19851.33 80
19852.66 87
19853.99 88
19855.32 84
19856.66 90
19857.99 97
19859.32 87
19860.66 78
19861.99 84
19863.32 83
19864.65 80
19865.99 91
19867.32 86
19868.65 81
19869.99 86
19871.32 111
19872.65 90
19873.99 94
19875.32 96
19876.65 81
19877.99 84
19879.32 78
19880.65 89
19881.99 93
19883.32 83
19884.65 77
19885.99 94
19887.32 89
19888.66 94
19889.99 66
19891.32 91
19892.66 132
19893.99 84
19895.32 89
19896.66 76
19897.99 73
19899.33 64
19900.66 93
19902.00 71
19903.33 58
19904.66 76
19906.00 93
19907.33 72
19908.67 77
19910.00 89
19911.34 95
19912.67 82
19914.01 56
19915.34 65
19916.67 80
19918.01 84
19919.34 78
19920.68 81
19922.01 80
19923.35 88
19924.68 80
19926.02 88
19927.35 66
19928.69 67
19930.02 76
19931.36 86
19932.69 81
19934.03 69
19935.37 83
19936.70 102
19938.04 76
19939.37 65
19940.71 84
19942.04 90
19943.38 75
19944.71 77
19946.05 72
19947.39 62
19948.72 59
19950.06 80
19951.39 79
19952.73 90
19954.06 87
19955.40 70
19956.74 88
19958.07 94
19959.41 68
19960.74 91
19962.08 88
19963.42 68
19964.75 79
19966.09 83
19967.43 91
19968.76 94
19970.10 86
19971.44 90
19972.77 78
19974.11 95
19975.45 94
19976.78 72
19978.12 73
19979.46 81
19980.79 100
19982.13 93
19983.47 79
19984.80 87
19986.14 85
19987.48 89
19988.82 99
19990.15 117
19991.49 71
19992.83 79
19994.16 75
19995.50 83
19996.84 72
19998.18 75
19999.51 82
20000.85 73
20002.19 88
20003.53 87
20004.86 89
20006.20 76
20007.54 59
20008.88 82
20010.22 89
20011.55 84
20012.89 72
20014.23 81
20015.57 71
20016.91 62
20018.24 92
20019.58 82
20020.92 98
20022.26 96
20023.60 93
20024.93 90
20026.27 77
20027.61 82
20028.95 85
20030.29 82
20031.63 103
20032.97 84
20034.30 74
20035.64 76
20036.98 80
20038.32 86
20039.66 104
20041.00 85
20042.34 95
20043.68 94
20045.01 84
20046.35 87
20047.69 87
20049.03 91
20050.37 87
20051.71 79
20053.05 64
20054.39 77
20055.73 77
20057.07 97
20058.41 109
20059.75 103
20061.09 88
20062.43 89
20063.77 84
20065.11 88
20066.45 79
20067.79 83
20069.12 91
20070.46 97
20071.80 93
20073.14 67
20074.48 83
20075.82 91
20077.16 60
20078.50 78
20079.85 94
20081.19 88
20082.53 93
20083.87 91
20085.21 81
20086.55 72
20087.89 85
20089.23 97
20090.57 84
20091.91 93
20093.25 91
20094.59 94
20095.93 73
20097.27 69
20098.61 73
20099.95 91
20101.29 84
20102.64 88
20103.98 72
20105.32 79
20106.66 79
20108.00 74
20109.34 103
20110.68 90
20112.02 69
20113.36 91
20114.71 94
20116.05 70
20117.39 68
20118.73 85
20120.07 84
20121.41 65
20122.75 92
20124.10 78
20125.44 74
20126.78 76
20128.12 67
20129.46 105
