# Supplementary material for: MALDI-TOF MS typing enables the classification of brewing yeasts of the genus Saccharomyces to major beer styles
Source: PLoS One. 2017 Aug 9;12(8):e0181694. doi: 10.1371/journal.pone.0181694 (PMC5549903; doi:10.1371/journal.pone.0181694)
Supplement: S10 File — The directory includes 90 raw files and was zipped to “.zip”; the folder has three strains with 30 spectra per strain; S1 Text explains the raw files with an example and Table 1 represents the yeast strains used within the experiment. (ZIP) [file pone.0181694.s013.zip › 28-30/30336-192-OG-Alt-Alt-YPG-18h-E-E_2015-08-10__0_E12_1.dat]

2000.98 3370
2001.40 3411
2001.82 3256
2002.25 3364
2002.67 3167
2003.09 3204
2003.51 3320
2003.93 3249
2004.35 3228
2004.78 3053
2005.20 2874
2005.62 3075
2006.04 2891
2006.47 3056
2006.89 2926
2007.31 2824
2007.73 3043
2008.16 3070
2008.58 3120
2009.00 2977
2009.42 2927
2009.85 3106
2010.27 3159
2010.69 3171
2011.11 3230
2011.54 3159
2011.96 3171
2012.38 3010
2012.80 2972
2013.23 2932
2013.65 3083
2014.07 3235
2014.50 3115
2014.92 2920
2015.34 3060
2015.77 2988
2016.19 2960
2016.61 3165
2017.04 3114
2017.46 2840
2017.88 3099
2018.31 3106
2018.73 3130
2019.15 3579
2019.58 3293
2020.00 3053
2020.42 3183
2020.85 3052
2021.27 3300
2021.70 3166
2022.12 3187
2022.54 3245
2022.97 2806
2023.39 3126
2023.82 2980
2024.24 3168
2024.66 3364
2025.09 3271
2025.51 2821
2025.94 2891
2026.36 2934
2026.79 3167
2027.21 3107
2027.63 3162
2028.06 3148
2028.48 2975
2028.91 2893
2029.33 2909
2029.76 2721
2030.18 2974
2030.61 3066
2031.03 2823
2031.46 2817
2031.88 2752
2032.31 2903
2032.73 3043
2033.16 3049
2033.58 2913
2034.01 2904
2034.43 2905
2034.86 2867
2035.28 2811
2035.71 2971
2036.13 2954
2036.56 2995
2036.98 3049
2037.41 2962
2037.84 2882
2038.26 2780
2038.69 2883
2039.11 2991
2039.54 2977
2039.96 3166
2040.39 3173
2040.82 3142
2041.24 3257
2041.67 3278
2042.09 3067
2042.52 3236
2042.95 3059
2043.37 3287
2043.80 3273
2044.22 3181
2044.65 3159
2045.08 2969
2045.50 2995
2045.93 3142
2046.36 2873
2046.78 3045
2047.21 2905
2047.64 3230
2048.06 3173
2048.49 3304
2048.92 3172
2049.34 3082
2049.77 3148
2050.20 3036
2050.62 3074
2051.05 3117
2051.48 3082
2051.90 3070
2052.33 3007
2052.76 2908
2053.18 3069
2053.61 2990
2054.04 2984
2054.47 3196
2054.89 2961
2055.32 2952
2055.75 3157
2056.18 2899
2056.60 2727
2057.03 2948
2057.46 3263
2057.89 2871
2058.31 3088
2058.74 3248
2059.17 3310
2059.60 3328
2060.03 3199
2060.45 3157
2060.88 3258
2061.31 3173
2061.74 3189
2062.17 3095
2062.59 3096
2063.02 3015
2063.45 2964
2063.88 3054
2064.31 3166
2064.73 3113
2065.16 3077
2065.59 3014
2066.02 3079
2066.45 3290
2066.88 3071
2067.31 3154
2067.73 3313
2068.16 3262
2068.59 3344
2069.02 3123
2069.45 3028
2069.88 3222
2070.31 3256
2070.74 3423
2071.17 3089
2071.59 3021
2072.02 3413
2072.45 3232
2072.88 3269
2073.31 3350
2073.74 3136
2074.17 2968
2074.60 3125
2075.03 3291
2075.46 3390
2075.89 3414
2076.32 3359
2076.75 3255
2077.18 3168
2077.61 3052
2078.04 3185
2078.47 2995
2078.89 2932
2079.32 3021
2079.75 3304
2080.18 3460
2080.61 3137
2081.04 3382
2081.47 3392
2081.90 3302
2082.34 3307
2082.77 3388
2083.20 3280
2083.63 3403
2084.06 3280
2084.49 3308
2084.92 3266
2085.35 3341
2085.78 3157
2086.21 3075
2086.64 3186
2087.07 3126
2087.50 3325
2087.93 2982
2088.36 2967
2088.79 3243
2089.22 3323
2089.65 3147
2090.09 3095
2090.52 3201
2090.95 2877
2091.38 2891
2091.81 2914
2092.24 3131
2092.67 3099
2093.10 3003
2093.54 3054
2093.97 3393
2094.40 3039
2094.83 2941
2095.26 3059
2095.69 3115
2096.12 3245
2096.56 3038
2096.99 3043
2097.42 3065
2097.85 3069
2098.28 2968
2098.71 3086
2099.15 3080
2099.58 3222
2100.01 2947
2100.44 2713
2100.87 3020
2101.31 3187
2101.74 2698
2102.17 2903
2102.60 2910
2103.04 3089
2103.47 3044
2103.90 2991
2104.33 2871
2104.77 3020
2105.20 2996
2105.63 2821
2106.06 2929
2106.50 2932
2106.93 2988
2107.36 3194
2107.79 3097
2108.23 2985
2108.66 2885
2109.09 2959
2109.53 3038
2109.96 2971
2110.39 2823
2110.82 2717
2111.26 3103
2111.69 3140
2112.12 3221
2112.56 2886
2112.99 3036
2113.42 3132
2113.86 3019
2114.29 3085
2114.72 2995
2115.16 3145
2115.59 2920
2116.03 2941
2116.46 3115
2116.89 3135
2117.33 3021
2117.76 2983
2118.19 2959
2118.63 2979
2119.06 3090
2119.50 3104
2119.93 2959
2120.36 3195
2120.80 3173
2121.23 3040
2121.67 2980
2122.10 2947
2122.54 3093
2122.97 3035
2123.40 3146
2123.84 2896
2124.27 2865
2124.71 2820
2125.14 2720
2125.58 2811
2126.01 3115
2126.45 2937
2126.88 3069
2127.32 2908
2127.75 3087
2128.19 3020
2128.62 2686
2129.06 2924
2129.49 3056
2129.93 3064
2130.36 3213
2130.80 3275
2131.23 3470
2131.67 3267
2132.10 3320
2132.54 3326
2132.97 3454
2133.41 3273
2133.84 3209
2134.28 3153
2134.71 2956
2135.15 3103
2135.59 3421
2136.02 3309
2136.46 3358
2136.89 3317
2137.33 3330
2137.76 3586
2138.20 3370
2138.64 3177
2139.07 3349
2139.51 3366
2139.94 3448
2140.38 3207
2140.82 3138
2141.25 3109
2141.69 3297
2142.13 3258
2142.56 3095
2143.00 3163
2143.43 3111
2143.87 3284
2144.31 3186
2144.74 3022
2145.18 3013
2145.62 2951
2146.05 2971
2146.49 3187
2146.93 2940
2147.36 3185
2147.80 2928
2148.24 2967
2148.68 3022
2149.11 2969
2149.55 3304
2149.99 3251
2150.42 3224
2150.86 3411
2151.30 3533
2151.74 3758
2152.17 3751
2152.61 3761
2153.05 3647
2153.49 3427
2153.92 3545
2154.36 3370
2154.80 3857
2155.24 3548
2155.67 3403
2156.11 3312
2156.55 3485
2156.99 3388
2157.42 3365
2157.86 3563
2158.30 3472
2158.74 3114
2159.18 3049
2159.61 2971
2160.05 2932
2160.49 3114
2160.93 3086
2161.37 3023
2161.81 2933
2162.24 2915
2162.68 2962
2163.12 3065
2163.56 3064
2164.00 3073
2164.44 3018
2164.87 2950
2165.31 2779
2165.75 3017
2166.19 3245
2166.63 3037
2167.07 2967
2167.51 3085
2167.95 2991
2168.39 3097
2168.82 2964
2169.26 2824
2169.70 2994
2170.14 2948
2170.58 3120
2171.02 3359
2171.46 3012
2171.90 3011
2172.34 3381
2172.78 3328
2173.22 3148
2173.66 3232
2174.10 3184
2174.54 3409
2174.98 3339
2175.42 3241
2175.85 3158
2176.29 3490
2176.73 3555
2177.17 3585
2177.61 3392
2178.05 3315
2178.49 3199
2178.93 3368
2179.37 3345
2179.81 3029
2180.25 2999
2180.69 3134
2181.14 3284
2181.58 3330
2182.02 3254
2182.46 3061
2182.90 3136
2183.34 3274
2183.78 3143
2184.22 2929
2184.66 3213
2185.10 3009
2185.54 2904
2185.98 3065
2186.42 3054
2186.86 3254
2187.30 3005
2187.74 3166
2188.19 3398
2188.63 3108
2189.07 2996
2189.51 3028
2189.95 3174
2190.39 3123
2190.83 3117
2191.27 3312
2191.72 3501
2192.16 3231
2192.60 3263
2193.04 3370
2193.48 3396
2193.92 3281
2194.36 3120
2194.81 3249
2195.25 3335
2195.69 3129
2196.13 3156
2196.57 3093
2197.01 3186
2197.46 3457
2197.90 3346
2198.34 3417
2198.78 3127
2199.22 3110
2199.67 3208
2200.11 3262
2200.55 3159
2200.99 3227
2201.44 3136
2201.88 3055
2202.32 2959
2202.76 3200
2203.21 3352
2203.65 3249
2204.09 3205
2204.53 3215
2204.98 3111
2205.42 3039
2205.86 3127
2206.30 3013
2206.75 3007
2207.19 3233
2207.63 3312
2208.08 3180
2208.52 3309
2208.96 3360
2209.41 3272
2209.85 3241
2210.29 3230
2210.73 3090
2211.18 2967
2211.62 3316
2212.06 3228
2212.51 3447
2212.95 3373
2213.40 3327
2213.84 3223
2214.28 3254
2214.73 3262
2215.17 3280
2215.61 3162
2216.06 3248
2216.50 3512
2216.95 3186
2217.39 3289
2217.83 3334
2218.28 3165
2218.72 3169
2219.17 3078
2219.61 3190
2220.05 3087
2220.50 3040
2220.94 3137
2221.39 3322
2221.83 3295
2222.28 3249
2222.72 3248
2223.16 3196
2223.61 3286
2224.05 3266
2224.50 3115
2224.94 3136
2225.39 3369
2225.83 3272
2226.28 3413
2226.72 3297
2227.17 3309
2227.61 3438
2228.06 3422
2228.50 3466
2228.95 3406
2229.39 3342
2229.84 3289
2230.28 3382
2230.73 3369
2231.17 3380
2231.62 3192
2232.06 3206
2232.51 3440
2232.95 3507
2233.40 3507
2233.85 3509
2234.29 3611
2234.74 3735
2235.18 3548
2235.63 3481
2236.07 3521
2236.52 3435
2236.97 3382
2237.41 3252
2237.86 3399
2238.30 3315
2238.75 3356
2239.20 3617
2239.64 3293
2240.09 3294
2240.53 3517
2240.98 3441
2241.43 3498
2241.87 3379
2242.32 3142
2242.77 3322
2243.21 3219
2243.66 3216
2244.11 3218
2244.55 3029
2245.00 3015
2245.45 2982
2245.89 2924
2246.34 3082
2246.79 3140
2247.23 3146
2247.68 3083
2248.13 2952
2248.57 3039
2249.02 3288
2249.47 3068
2249.92 2846
2250.36 2990
2250.81 3421
2251.26 3181
2251.70 3207
2252.15 2962
2252.60 3177
2253.05 3252
2253.49 3135
2253.94 3194
2254.39 3214
2254.84 3036
2255.28 3116
2255.73 3152
2256.18 3008
2256.63 2832
2257.08 2990
2257.52 3012
2257.97 3134
2258.42 3164
2258.87 3025
2259.32 3101
2259.76 2933
2260.21 2894
2260.66 3037
2261.11 2978
2261.56 3348
2262.01 3065
2262.45 2854
2262.90 3049
2263.35 3282
2263.80 3289
2264.25 3219
2264.70 3513
2265.15 3612
2265.59 3405
2266.04 3479
2266.49 3499
2266.94 3353
2267.39 3444
2267.84 3457
2268.29 3627
2268.74 3645
2269.19 3518
2269.63 3441
2270.08 3330
2270.53 3520
2270.98 3254
2271.43 3177
2271.88 3488
2272.33 3529
2272.78 3530
2273.23 3400
2273.68 3244
2274.13 3290
2274.58 3452
2275.03 3388
2275.48 3221
2275.93 3193
2276.38 2987
2276.83 3056
2277.28 3254
2277.73 3282
2278.18 2952
2278.63 3165
2279.08 3463
2279.53 3217
2279.98 3125
2280.43 3196
2280.88 3281
2281.33 3265
2281.78 3161
2282.23 3188
2282.68 3352
2283.13 3120
2283.58 3085
2284.03 3250
2284.48 3190
2284.93 3001
2285.38 3127
2285.83 3365
2286.28 3326
2286.73 3218
2287.19 3092
2287.64 2965
2288.09 3180
2288.54 3141
2288.99 3469
2289.44 3291
2289.89 3325
2290.34 3752
2290.79 3855
2291.25 4018
2291.70 4142
2292.15 4295
2292.60 4488
2293.05 4564
2293.50 4512
2293.95 4504
2294.41 4566
2294.86 4470
2295.31 4564
2295.76 4264
2296.21 4162
2296.66 4203
2297.12 4036
2297.57 3874
2298.02 3830
2298.47 3694
2298.92 3511
2299.38 3418
2299.83 3475
2300.28 3590
2300.73 3338
2301.18 3136
2301.64 3207
2302.09 3184
2302.54 3427
2302.99 3235
2303.45 3294
2303.90 3181
2304.35 3176
2304.80 3303
2305.26 3238
2305.71 3310
2306.16 3219
2306.61 3616
2307.07 3414
2307.52 3598
2307.97 3583
2308.43 3523
2308.88 3795
2309.33 3615
2309.79 3624
2310.24 3720
2310.69 3495
2311.15 3574
2311.60 3651
2312.05 3527
2312.51 3544
2312.96 3611
2313.41 3726
2313.87 3741
2314.32 3699
2314.77 3465
2315.23 3422
2315.68 3416
2316.13 3174
2316.59 3654
2317.04 3508
2317.49 3409
2317.95 3329
2318.40 3691
2318.86 3407
2319.31 3141
2319.76 3401
2320.22 3266
2320.67 3167
2321.13 3209
2321.58 3351
2322.04 3375
2322.49 3337
2322.94 3259
2323.40 3226
2323.85 3266
2324.31 3413
2324.76 3299
2325.22 3459
2325.67 3543
2326.13 3111
2326.58 3481
2327.04 3390
2327.49 3586
2327.95 3688
2328.40 3467
2328.86 3565
2329.31 3631
2329.77 3609
2330.22 3760
2330.68 3771
2331.13 3639
2331.59 3589
2332.04 3677
2332.50 3808
2332.95 3912
2333.41 3774
2333.86 3548
2334.32 3579
2334.77 3603
2335.23 3569
2335.69 3543
2336.14 3461
2336.60 3379
2337.05 3342
2337.51 3482
2337.96 3495
2338.42 3452
2338.88 3370
2339.33 3434
2339.79 3311
2340.24 3480
2340.70 3387
2341.16 3246
2341.61 3523
2342.07 3699
2342.52 3677
2342.98 3423
2343.44 3736
2343.89 3740
2344.35 3676
2344.81 3753
2345.26 3659
2345.72 3632
2346.18 3575
2346.63 3566
2347.09 3712
2347.55 3589
2348.00 3684
2348.46 3901
2348.92 3642
2349.37 3622
2349.83 3338
2350.29 3414
2350.75 3438
2351.20 3433
2351.66 3548
2352.12 3306
2352.57 3187
2353.03 3194
2353.49 3514
2353.95 3223
2354.40 3305
2354.86 3319
2355.32 3308
2355.78 3308
2356.23 3222
2356.69 3302
2357.15 3150
2357.61 3243
2358.07 3067
2358.52 2961
2358.98 3160
2359.44 3337
2359.90 3172
2360.36 3321
2360.81 3313
2361.27 3171
2361.73 3223
2362.19 3382
2362.65 3397
2363.10 3272
2363.56 3302
2364.02 3217
2364.48 3321
2364.94 3509
2365.40 3368
2365.86 3061
2366.31 3170
2366.77 3208
2367.23 3440
2367.69 3465
2368.15 3476
2368.61 3508
2369.07 3557
2369.53 3502
2369.98 3288
2370.44 3220
2370.90 3527
2371.36 3431
2371.82 3489
2372.28 3525
2372.74 3254
2373.20 3337
2373.66 3361
2374.12 3446
2374.58 3271
2375.04 3288
2375.50 3062
2375.95 3277
2376.41 3188
2376.87 3221
2377.33 3547
2377.79 3527
2378.25 3543
2378.71 3334
2379.17 3410
2379.63 3400
2380.09 3457
2380.55 3353
2381.01 3329
2381.47 3500
2381.93 3411
2382.39 3395
2382.85 3718
2383.31 3477
2383.77 3495
2384.23 3503
2384.69 3560
2385.15 3326
2385.62 3411
2386.08 3311
2386.54 3304
2387.00 3257
2387.46 3246
2387.92 3441
2388.38 3254
2388.84 3316
2389.30 3351
2389.76 3066
2390.22 3412
2390.68 3428
2391.14 3365
2391.61 3377
2392.07 3340
2392.53 3245
2392.99 3286
2393.45 3389
2393.91 3318
2394.37 3324
2394.83 2978
2395.30 2986
2395.76 3096
2396.22 3030
2396.68 3255
2397.14 3236
2397.60 3185
2398.07 3107
2398.53 3122
2398.99 3211
2399.45 3303
2399.91 3158
2400.37 3006
2400.84 3118
2401.30 3039
2401.76 3192
2402.22 3003
2402.68 3262
2403.15 3298
2403.61 3167
2404.07 2979
2404.53 3103
2405.00 3212
2405.46 3089
2405.92 3416
2406.38 3494
2406.85 3186
2407.31 3149
2407.77 3369
2408.23 3225
2408.70 3316
2409.16 3317
2409.62 3514
2410.08 3478
2410.55 3315
2411.01 3292
2411.47 3291
2411.94 3401
2412.40 3216
2412.86 3226
2413.33 3124
2413.79 3176
2414.25 3298
2414.72 3101
2415.18 3232
2415.64 3255
2416.11 3135
2416.57 3254
2417.03 3424
2417.50 3306
2417.96 3339
2418.42 3421
2418.89 3761
2419.35 3537
2419.81 3677
2420.28 3842
2420.74 3539
2421.21 3584
2421.67 3814
2422.13 4024
2422.60 4041
2423.06 3862
2423.53 3834
2423.99 3765
2424.45 3644
2424.92 3505
2425.38 3471
2425.85 3504
2426.31 3582
2426.78 3460
2427.24 3602
2427.71 3150
2428.17 3399
2428.63 3300
2429.10 3149
2429.56 3169
2430.03 3362
2430.49 3437
2430.96 3493
2431.42 3371
2431.89 3296
2432.35 3205
2432.82 3165
2433.28 3157
2433.75 3173
2434.21 3419
2434.68 3388
2435.14 3512
2435.61 3293
2436.07 3368
2436.54 3334
2437.01 3275
2437.47 3385
2437.94 3289
2438.40 3367
2438.87 3485
2439.33 3450
2439.80 3541
2440.26 3474
2440.73 3626
2441.20 3713
2441.66 3668
2442.13 3787
2442.59 3612
2443.06 3769
2443.53 3615
2443.99 3668
2444.46 3631
2444.92 3601
2445.39 3514
2445.86 3541
2446.32 3419
2446.79 3419
2447.26 3409
2447.72 3307
2448.19 3227
2448.66 3232
2449.12 3271
2449.59 3263
2450.05 3054
2450.52 2939
2450.99 3052
2451.46 3108
2451.92 3190
2452.39 3319
2452.86 3483
2453.32 3278
2453.79 3310
2454.26 3241
2454.72 3242
2455.19 3208
2455.66 3194
2456.13 3154
2456.59 3269
2457.06 3019
2457.53 2888
2458.00 3169
2458.46 3393
2458.93 3252
2459.40 3226
2459.87 3336
2460.33 3252
2460.80 3323
2461.27 3290
2461.74 3211
2462.20 3192
2462.67 3394
2463.14 3198
2463.61 3016
2464.08 2893
2464.54 3062
2465.01 3133
2465.48 3247
2465.95 3113
2466.42 3145
2466.88 3087
2467.35 3139
2467.82 3240
2468.29 3354
2468.76 3287
2469.23 3311
2469.70 3312
2470.16 3445
2470.63 3397
2471.10 3433
2471.57 3086
2472.04 3420
2472.51 3375
2472.98 3161
2473.44 3065
2473.91 2916
2474.38 3144
2474.85 3154
2475.32 3106
2475.79 3039
2476.26 2849
2476.73 2993
2477.20 3217
2477.67 2999
2478.14 2950
2478.61 2914
2479.08 3037
2479.54 3213
2480.01 3184
2480.48 3194
2480.95 3305
2481.42 3337
2481.89 3184
2482.36 3327
2482.83 3387
2483.30 3114
2483.77 2972
2484.24 3246
2484.71 3385
2485.18 2988
2485.65 3137
2486.12 3285
2486.59 3185
2487.06 3250
2487.53 3188
2488.00 3223
2488.47 3310
2488.94 3325
2489.41 3517
2489.88 3322
2490.35 3243
2490.83 3149
2491.30 3249
2491.77 3348
2492.24 3407
2492.71 3382
2493.18 3207
2493.65 3027
2494.12 3275
2494.59 3287
2495.06 3422
2495.53 3389
2496.00 3393
2496.48 3203
2496.95 3271
2497.42 3322
2497.89 3465
2498.36 3313
2498.83 3404
2499.30 3396
2499.77 3618
2500.25 3267
2500.72 3141
2501.19 2972
2501.66 2970
2502.13 3051
2502.60 2911
2503.07 2895
2503.55 3294
2504.02 3275
2504.49 3027
2504.96 3084
2505.43 3079
2505.91 3144
2506.38 3126
2506.85 3148
2507.32 3376
2507.79 3239
2508.27 3331
2508.74 3350
2509.21 3341
2509.68 3434
2510.16 3309
2510.63 3542
2511.10 3523
2511.57 3799
2512.05 3427
2512.52 3669
2512.99 3595
2513.46 3620
2513.94 3534
2514.41 3514
2514.88 3539
2515.35 3365
2515.83 3638
2516.30 3455
2516.77 3440
2517.25 3473
2517.72 3271
2518.19 3207
2518.67 3333
2519.14 3536
2519.61 3358
2520.09 3455
2520.56 3368
2521.03 3307
2521.51 3125
2521.98 3153
2522.45 3144
2522.93 3159
2523.40 3246
2523.87 3170
2524.35 3145
2524.82 3114
2525.29 3255
2525.77 3114
2526.24 3423
2526.72 3656
2527.19 3396
2527.66 3376
2528.14 3167
2528.61 3194
2529.09 3163
2529.56 3168
2530.03 3242
2530.51 3337
2530.98 3342
2531.46 3340
2531.93 3190
2532.41 3252
2532.88 3412
2533.36 3539
2533.83 3639
2534.31 3571
2534.78 3633
2535.25 3338
2535.73 3440
2536.20 3442
2536.68 3452
2537.15 3237
2537.63 3165
2538.10 3228
2538.58 3220
2539.05 3295
2539.53 3263
2540.00 3299
2540.48 3394
2540.95 3472
2541.43 3237
2541.91 3062
2542.38 3415
2542.86 3370
2543.33 3291
2543.81 3386
2544.28 3280
2544.76 3126
2545.23 3152
2545.71 3225
2546.19 3517
2546.66 3347
2547.14 3297
2547.61 3544
2548.09 3598
2548.56 3672
2549.04 3725
2549.52 3774
2549.99 3883
2550.47 4077
2550.95 3831
2551.42 3766
2551.90 3999
2552.37 3913
2552.85 4296
2553.33 4124
2553.80 4084
2554.28 4075
2554.76 3849
2555.23 4246
2555.71 4131
2556.19 4000
2556.66 3996
2557.14 4175
2557.62 3913
2558.09 4020
2558.57 4234
2559.05 3926
2559.52 3878
2560.00 3909
2560.48 3656
2560.96 3751
2561.43 3520
2561.91 3335
2562.39 3340
2562.86 3454
2563.34 3188
2563.82 3248
2564.30 3335
2564.77 3288
2565.25 3140
2565.73 3217
2566.21 3130
2566.68 3137
2567.16 2988
2567.64 3034
2568.12 3247
2568.60 3279
2569.07 3193
2569.55 3208
2570.03 2944
2570.51 2986
2570.99 3257
2571.46 3250
2571.94 3180
2572.42 3338
2572.90 3126
2573.38 3020
2573.85 3354
2574.33 3444
2574.81 3217
2575.29 3110
2575.77 3340
2576.25 3350
2576.73 3265
2577.20 3118
2577.68 3167
2578.16 3401
2578.64 3166
2579.12 3167
2579.60 3102
2580.08 3227
2580.56 3259
2581.04 3471
2581.51 3423
2581.99 3214
2582.47 3021
2582.95 2993
2583.43 3164
2583.91 3356
2584.39 3199
2584.87 3203
2585.35 3365
2585.83 3432
2586.31 3182
2586.79 3321
2587.27 3422
2587.75 3341
2588.23 3284
2588.71 3185
2589.18 3383
2589.66 3551
2590.14 3294
2590.62 3351
2591.10 3457
2591.58 3214
2592.06 3084
2592.54 3085
2593.02 3365
2593.50 3579
2593.98 3409
2594.47 3433
2594.95 3286
2595.43 3461
2595.91 3471
2596.39 3518
2596.87 3539
2597.35 3354
2597.83 3285
2598.31 3336
2598.79 3336
2599.27 3291
2599.75 3385
2600.23 3264
2600.71 3358
2601.19 3408
2601.67 3092
2602.16 3075
2602.64 3024
2603.12 3004
2603.60 3049
2604.08 3160
2604.56 3043
2605.04 3394
2605.52 3284
2606.00 3022
2606.49 3084
2606.97 3160
2607.45 2929
2607.93 2866
2608.41 2939
2608.89 3121
2609.37 3172
2609.86 3097
2610.34 3180
2610.82 3142
2611.30 3355
2611.78 3521
2612.27 3293
2612.75 3235
2613.23 3498
2613.71 3463
2614.19 3282
2614.68 3235
2615.16 3203
2615.64 3252
2616.12 3189
2616.60 3106
2617.09 3111
2617.57 3240
2618.05 3149
2618.53 3151
2619.02 3130
2619.50 3034
2619.98 3294
2620.46 3154
2620.95 3085
2621.43 3206
2621.91 3342
2622.40 3318
2622.88 3551
2623.36 3409
2623.84 3423
2624.33 3160
2624.81 3268
2625.29 3244
2625.78 3270
2626.26 3232
2626.74 3370
2627.23 3289
2627.71 3062
2628.19 3059
2628.68 3192
2629.16 3454
2629.64 3119
2630.13 3155
2630.61 3454
2631.09 3308
2631.58 3536
2632.06 3080
2632.54 3051
2633.03 3304
2633.51 3530
2634.00 3210
2634.48 3163
2634.96 3395
2635.45 3556
2635.93 3438
2636.42 3306
2636.90 3313
2637.38 3169
2637.87 3140
2638.35 3242
2638.84 3411
2639.32 3255
2639.81 3029
2640.29 3166
2640.78 3339
2641.26 3348
2641.74 3317
2642.23 3408
2642.71 3331
2643.20 3282
2643.68 3520
2644.17 3231
2644.65 3486
2645.14 3416
2645.62 3467
2646.11 3352
2646.59 3549
2647.08 3507
2647.56 3324
2648.05 3334
2648.53 3351
2649.02 3348
2649.50 3156
2649.99 3351
2650.48 3466
2650.96 3240
2651.45 3303
2651.93 3252
2652.42 2984
2652.90 3150
2653.39 3322
2653.87 3315
2654.36 2946
2654.85 3105
2655.33 2992
2655.82 2880
2656.30 3097
2656.79 3122
2657.28 2761
2657.76 2773
2658.25 3103
2658.73 3106
2659.22 3244
2659.71 3106
2660.19 3030
2660.68 3264
2661.17 3336
2661.65 3208
2662.14 3283
2662.62 3399
2663.11 3352
2663.60 3353
2664.08 3197
2664.57 3115
2665.06 3397
2665.55 3462
2666.03 3342
2666.52 3283
2667.01 3200
2667.49 3269
2667.98 3070
2668.47 3339
2668.95 3536
2669.44 3445
2669.93 3385
2670.42 3395
2670.90 3201
2671.39 3218
2671.88 3271
2672.36 3285
2672.85 3248
2673.34 3531
2673.83 3485
2674.31 3410
2674.80 3533
2675.29 3601
2675.78 3531
2676.27 3587
2676.75 3552
2677.24 3607
2677.73 3365
2678.22 3775
2678.71 3611
2679.19 3625
2679.68 3949
2680.17 3849
2680.66 3687
2681.15 3468
2681.63 3577
2682.12 3551
2682.61 3812
2683.10 3939
2683.59 3593
2684.08 3450
2684.56 3369
2685.05 3746
2685.54 3811
2686.03 3414
2686.52 3662
2687.01 3727
2687.50 3667
2687.99 3537
2688.47 3688
2688.96 3451
2689.45 3521
2689.94 3382
2690.43 3229
2690.92 3482
2691.41 3368
2691.90 3389
2692.39 3389
2692.88 3248
2693.37 3399
2693.85 3416
2694.34 3327
2694.83 3184
2695.32 3397
2695.81 3311
2696.30 3336
2696.79 3263
2697.28 3290
2697.77 3608
2698.26 3525
2698.75 3436
2699.24 3503
2699.73 3719
2700.22 3408
2700.71 3313
2701.20 3175
2701.69 3522
2702.18 3662
2702.67 3553
2703.16 3655
2703.65 3398
2704.14 3387
2704.63 3442
2705.12 3452
2705.61 3429
2706.10 3534
2706.59 3666
2707.08 3471
2707.58 3281
2708.07 3346
2708.56 3480
2709.05 3321
2709.54 3257
2710.03 3191
2710.52 3241
2711.01 3275
2711.50 3170
2711.99 3216
2712.48 3176
2712.98 3522
2713.47 3448
2713.96 3399
2714.45 3240
2714.94 3230
2715.43 3283
2715.92 3355
2716.41 3455
2716.91 3404
2717.40 3570
2717.89 3255
2718.38 3354
2718.87 3303
2719.36 3298
2719.86 3201
2720.35 3358
2720.84 3313
2721.33 3541
2721.82 3628
2722.31 3387
2722.81 3549
2723.30 3345
2723.79 3306
2724.28 3397
2724.77 3406
2725.27 3554
2725.76 3430
2726.25 3408
2726.74 3504
2727.24 3243
2727.73 3273
2728.22 3268
2728.71 3256
2729.21 3195
2729.70 3283
2730.19 3111
2730.68 3107
2731.18 3194
2731.67 3308
2732.16 3290
2732.66 3172
2733.15 3277
2733.64 3365
2734.13 3410
2734.63 3266
2735.12 3165
2735.61 3302
2736.11 3337
2736.60 3189
2737.09 3261
2737.59 3266
2738.08 3333
2738.57 3270
2739.07 3129
2739.56 3093
2740.05 3146
2740.55 3360
2741.04 3510
2741.54 3358
2742.03 3359
2742.52 3063
2743.02 3067
2743.51 3125
2744.00 3135
2744.50 3037
2744.99 3095
2745.49 3192
2745.98 2982
2746.47 2915
2746.97 3038
2747.46 3064
2747.96 2956
2748.45 3005
2748.95 3078
2749.44 3095
2749.93 2997
2750.43 3020
2750.92 3012
2751.42 3311
2751.91 3172
2752.41 3031
2752.90 2941
2753.40 3204
2753.89 3188
2754.39 3111
2754.88 3299
2755.38 3118
2755.87 3300
2756.37 3378
2756.86 3474
2757.36 3455
2757.85 3210
2758.35 3061
2758.84 3295
2759.34 3284
2759.83 3167
2760.33 3068
2760.82 3389
2761.32 3354
2761.81 3289
2762.31 3046
2762.81 3297
2763.30 3358
2763.80 3108
2764.29 3094
2764.79 3161
2765.28 2969
2765.78 3057
2766.28 3118
2766.77 2862
2767.27 3060
2767.76 3063
2768.26 3289
2768.76 3215
2769.25 3095
2769.75 3027
2770.25 3178
2770.74 3135
2771.24 3269
2771.73 3221
2772.23 3196
2772.73 3160
2773.22 3139
2773.72 3174
2774.22 3128
2774.71 3395
2775.21 3206
2775.71 3177
2776.20 3130
2776.70 3315
2777.20 3336
2777.69 3423
2778.19 3423
2778.69 3417
2779.19 3509
2779.68 3506
2780.18 3676
2780.68 3494
2781.17 3281
2781.67 3431
2782.17 3200
2782.67 3121
2783.16 2990
2783.66 3080
2784.16 3159
2784.66 3097
2785.15 3070
2785.65 3213
2786.15 3105
2786.65 3093
2787.15 3170
2787.64 3154
2788.14 3462
2788.64 3458
2789.14 3387
2789.63 3367
2790.13 3101
2790.63 3077
2791.13 3026
2791.63 3226
2792.13 3406
2792.62 3236
2793.12 3213
2793.62 3143
2794.12 3089
2794.62 3055
2795.12 3256
2795.61 3380
2796.11 3411
2796.61 3595
2797.11 3487
2797.61 3391
2798.11 3543
2798.61 3922
2799.11 3783
2799.60 3971
2800.10 3916
2800.60 3879
2801.10 4016
2801.60 3687
2802.10 3899
2802.60 3781
2803.10 3742
2803.60 3805
2804.10 3597
2804.60 3426
2805.10 3411
2805.59 3432
2806.09 3740
2806.59 3738
2807.09 3721
2807.59 3848
2808.09 3890
2808.59 4002
2809.09 4345
2809.59 4267
2810.09 4540
2810.59 4559
2811.09 4368
2811.59 4445
2812.09 4424
2812.59 4295
2813.09 4085
2813.59 3902
2814.09 3943
2814.59 3817
2815.09 3571
2815.59 3242
2816.09 3551
2816.59 3643
2817.09 3598
2817.59 3372
2818.09 3589
2818.60 3603
2819.10 3519
2819.60 3356
2820.10 3435
2820.60 3222
2821.10 3227
2821.60 3612
2822.10 3553
2822.60 3415
2823.10 3600
2823.60 3569
2824.10 3566
2824.61 3557
2825.11 3697
2825.61 3548
2826.11 3469
2826.61 3451
2827.11 3191
2827.61 3313
2828.12 3589
2828.62 3555
2829.12 3322
2829.62 3448
2830.12 3384
2830.62 3490
2831.12 3498
2831.63 3200
2832.13 3116
2832.63 3117
2833.13 3111
2833.63 3262
2834.14 3217
2834.64 3111
2835.14 3126
2835.64 3245
2836.14 3230
2836.65 3212
2837.15 3254
2837.65 3370
2838.15 3382
2838.66 3587
2839.16 3557
2839.66 3394
2840.16 3338
2840.67 3496
2841.17 3358
2841.67 3261
2842.17 3349
2842.68 3444
2843.18 3646
2843.68 3669
2844.18 3540
2844.69 3481
2845.19 3518
2845.69 3365
2846.20 3240
2846.70 3365
2847.20 3379
2847.71 3513
2848.21 3729
2848.71 3661
2849.22 3636
2849.72 3579
2850.22 3672
2850.73 3551
2851.23 3829
2851.73 3657
2852.24 3744
2852.74 3731
2853.24 3551
2853.75 3514
2854.25 3513
2854.75 3387
2855.26 3323
2855.76 3263
2856.27 3285
2856.77 3183
2857.27 3249
2857.78 3232
2858.28 3322
2858.79 3364
2859.29 3229
2859.80 3231
2860.30 3207
2860.80 3141
2861.31 3387
2861.81 3242
2862.32 3120
2862.82 3138
2863.33 3349
2863.83 2951
2864.34 3196
2864.84 3279
2865.34 3145
2865.85 3291
2866.35 3253
2866.86 3265
2867.36 3192
2867.87 3192
2868.37 3259
2868.88 2809
2869.38 2840
2869.89 3100
2870.39 3323
2870.90 3054
2871.41 3175
2871.91 3143
2872.42 3052
2872.92 3241
2873.43 3166
2873.93 3055
2874.44 3167
2874.94 3338
2875.45 3326
2875.95 3235
2876.46 3039
2876.97 3319
2877.47 3579
2877.98 3538
2878.48 3387
2878.99 3212
2879.50 3266
2880.00 3469
2880.51 3233
2881.01 3388
2881.52 3305
2882.03 3203
2882.53 3366
2883.04 3429
2883.54 3453
2884.05 3352
2884.56 3594
2885.06 3505
2885.57 3450
2886.08 3666
2886.58 3522
2887.09 3565
2887.60 3728
2888.10 3502
2888.61 3709
2889.12 3729
2889.62 3741
2890.13 3611
2890.64 3628
2891.15 3677
2891.65 3586
2892.16 3765
2892.67 3480
2893.17 3295
2893.68 3379
2894.19 3359
2894.70 3223
2895.20 3449
2895.71 3622
2896.22 3517
2896.73 3471
2897.23 3565
2897.74 3396
2898.25 3369
2898.76 3315
2899.26 3631
2899.77 3588
2900.28 3627
2900.79 3454
2901.29 3584
2901.80 3652
2902.31 3548
2902.82 3640
2903.33 3474
2903.83 3698
2904.34 3602
2904.85 3533
2905.36 3569
2905.87 3775
2906.38 3613
2906.88 3604
2907.39 3456
2907.90 3640
2908.41 3844
2908.92 3409
2909.43 3452
2909.94 3415
2910.44 3409
2910.95 3345
2911.46 3204
2911.97 3253
2912.48 3506
2912.99 3275
2913.50 3122
2914.01 3229
2914.52 3463
2915.02 3586
2915.53 3375
2916.04 3353
2916.55 3357
2917.06 3571
2917.57 3606
2918.08 3506
2918.59 3576
2919.10 3401
2919.61 3312
2920.12 3229
2920.63 3372
2921.14 3425
2921.65 3384
2922.16 3558
2922.67 3498
2923.18 3760
2923.69 3385
2924.20 3589
2924.71 3760
2925.22 3905
2925.73 3982
2926.24 3964
2926.75 4062
2927.26 3965
2927.77 3887
2928.28 4136
2928.79 4114
2929.30 4070
2929.81 4099
2930.32 4199
2930.83 3584
2931.34 3674
2931.85 3491
2932.36 3489
2932.87 3491
2933.38 3548
2933.89 3315
2934.40 3367
2934.91 3276
2935.42 3197
2935.94 3343
2936.45 3362
2936.96 3386
2937.47 3559
2937.98 3500
2938.49 3409
2939.00 3642
2939.51 3580
2940.02 3712
2940.54 3531
2941.05 3661
2941.56 3462
2942.07 3457
2942.58 3567
2943.09 3510
2943.61 3654
2944.12 3644
2944.63 3469
2945.14 3344
2945.65 3422
2946.16 3665
2946.68 3787
2947.19 3962
2947.70 3839
2948.21 3844
2948.72 3903
2949.24 3872
2949.75 3995
2950.26 3873
2950.77 3854
2951.28 3982
2951.80 3825
2952.31 3787
2952.82 3719
2953.33 3738
2953.85 3513
2954.36 3361
2954.87 3434
2955.38 3207
2955.90 3299
2956.41 3452
2956.92 3504
2957.43 3448
2957.95 3266
2958.46 3355
2958.97 3306
2959.49 3269
2960.00 3141
2960.51 3258
2961.03 3356
2961.54 3372
2962.05 3214
2962.57 3571
2963.08 3662
2963.59 3697
2964.11 3813
2964.62 3487
2965.13 3492
2965.65 3384
2966.16 3386
2966.67 3508
2967.19 3638
2967.70 3402
2968.21 3566
2968.73 3755
2969.24 3340
2969.76 3353
2970.27 3343
2970.78 3524
2971.30 3329
2971.81 3261
2972.33 3335
2972.84 3178
2973.35 3229
2973.87 3177
2974.38 3109
2974.90 3223
2975.41 3302
2975.92 3211
2976.44 3238
2976.95 3157
2977.47 3232
2977.98 3359
2978.50 3299
2979.01 3209
2979.53 3213
2980.04 3139
2980.56 3098
2981.07 3123
2981.59 3337
2982.10 3177
2982.62 3411
2983.13 3422
2983.65 3412
2984.16 3399
2984.68 3238
2985.19 3465
2985.71 3326
2986.22 3277
2986.74 3494
2987.25 3459
2987.77 3452
2988.28 3639
2988.80 3349
2989.31 3518
2989.83 3791
2990.35 3608
2990.86 3679
2991.38 3499
2991.89 3493
2992.41 3579
2992.92 3526
2993.44 3668
2993.96 3667
2994.47 3670
2994.99 3790
2995.50 3743
2996.02 3738
2996.54 3730
2997.05 3777
2997.57 3990
2998.09 3878
2998.60 4153
2999.12 4196
2999.64 4097
3000.15 4037
3000.67 4082
3001.18 3914
3001.70 3812
3002.22 3598
3002.73 3863
3003.25 3767
3003.77 3670
3004.29 3649
3004.80 3520
3005.32 3757
3005.84 3411
3006.35 3370
3006.87 3543
3007.39 3646
3007.90 3679
3008.42 3465
3008.94 3359
3009.46 3348
3009.97 3268
3010.49 3225
3011.01 3099
3011.53 3085
3012.04 3175
3012.56 3362
3013.08 3530
3013.60 3311
3014.11 3215
3014.63 3235
3015.15 3234
3015.67 3392
3016.18 3350
3016.70 3446
3017.22 3277
3017.74 3473
3018.26 3555
3018.77 3457
3019.29 3446
3019.81 3472
3020.33 3498
3020.85 3424
3021.37 3481
3021.88 3609
3022.40 3432
3022.92 3460
3023.44 3553
3023.96 3466
3024.48 3552
3025.00 3600
3025.51 3449
3026.03 3397
3026.55 3325
3027.07 3345
3027.59 3339
3028.11 3264
3028.63 3365
3029.15 3443
3029.67 3503
3030.18 3413
3030.70 3537
3031.22 3448
3031.74 3441
3032.26 3312
3032.78 3248
3033.30 3533
3033.82 3518
3034.34 3590
3034.86 3535
3035.38 3511
3035.90 3404
3036.42 3503
3036.94 3481
3037.46 3362
3037.98 3593
3038.50 3750
3039.02 3629
3039.54 3326
3040.06 3302
3040.58 3297
3041.10 3269
3041.62 3362
3042.14 3454
3042.66 3673
3043.18 3586
3043.70 3585
3044.22 3565
3044.74 3206
3045.26 3184
3045.78 3161
3046.30 3052
3046.82 3383
3047.34 3436
3047.86 3276
3048.38 3238
3048.90 3226
3049.42 3295
3049.94 3054
3050.46 3322
3050.98 3398
3051.50 3396
3052.03 3477
3052.55 3431
3053.07 3229
3053.59 3287
3054.11 3026
3054.63 3319
3055.15 3338
3055.67 3554
3056.19 3138
3056.72 3267
3057.24 3008
3057.76 3290
3058.28 3248
3058.80 3303
3059.32 3239
3059.84 3223
3060.37 3187
3060.89 3277
3061.41 3293
3061.93 3421
3062.45 3502
3062.98 3443
3063.50 3296
3064.02 3278
3064.54 3235
3065.06 3352
3065.59 3252
3066.11 3519
3066.63 3435
3067.15 3439
3067.67 3503
3068.20 3410
3068.72 3422
3069.24 3414
3069.76 3416
3070.29 3564
3070.81 3299
3071.33 3321
3071.85 3554
3072.38 3324
3072.90 3239
3073.42 3446
3073.95 3610
3074.47 3552
3074.99 3505
3075.51 3430
3076.04 3468
3076.56 3429
3077.08 3479
3077.61 3264
3078.13 3417
3078.65 3574
3079.18 3505
3079.70 3321
3080.22 3545
3080.75 3635
3081.27 3673
3081.79 3571
3082.32 3613
3082.84 3580
3083.36 3604
3083.89 3662
3084.41 3784
3084.93 3770
3085.46 3648
3085.98 3536
3086.51 3804
3087.03 3754
3087.55 3769
3088.08 3718
3088.60 3524
3089.13 3481
3089.65 3607
3090.17 3452
3090.70 3558
3091.22 3677
3091.75 3726
3092.27 3707
3092.80 3716
3093.32 3735
3093.85 3560
3094.37 3410
3094.89 3568
3095.42 3536
3095.94 3639
3096.47 3737
3096.99 3741
3097.52 3750
3098.04 3620
3098.57 3724
3099.09 3834
3099.62 4052
3100.14 3743
3100.67 3919
3101.19 3887
3101.72 4132
3102.24 4156
3102.77 4259
3103.29 4362
3103.82 4725
3104.34 5027
3104.87 5341
3105.40 5427
3105.92 5619
3106.45 5773
3106.97 5744
3107.50 5370
3108.02 5541
3108.55 5236
3109.08 4968
3109.60 4701
3110.13 4739
3110.65 4739
3111.18 4430
3111.70 4274
3112.23 4289
3112.76 4189
3113.28 4538
3113.81 4863
3114.34 4750
3114.86 4677
3115.39 4455
3115.91 4417
3116.44 4342
3116.97 4119
3117.49 4129
3118.02 3882
3118.55 3993
3119.07 3876
3119.60 3716
3120.13 3609
3120.65 3897
3121.18 3930
3121.71 3778
3122.23 3871
3122.76 3643
3123.29 3751
3123.82 3664
3124.34 3693
3124.87 3867
3125.40 4045
3125.92 3987
3126.45 3975
3126.98 4005
3127.51 3976
3128.03 3683
3128.56 3687
3129.09 3894
3129.62 3719
3130.14 3710
3130.67 3890
3131.20 3918
3131.73 3737
3132.25 3420
3132.78 3581
3133.31 3574
3133.84 3516
3134.37 3588
3134.89 3694
3135.42 3446
3135.95 3470
3136.48 3429
3137.01 3411
3137.53 3431
3138.06 3219
3138.59 3397
3139.12 3554
3139.65 3391
3140.18 3368
3140.70 3510
3141.23 3451
3141.76 3444
3142.29 3404
3142.82 3335
3143.35 3380
3143.88 3278
3144.40 3304
3144.93 3290
3145.46 3375
3145.99 3407
3146.52 3604
3147.05 3548
3147.58 3400
3148.11 3488
3148.64 3670
3149.17 4034
3149.70 3870
3150.22 3838
3150.75 3670
3151.28 3877
3151.81 4126
3152.34 3834
3152.87 4009
3153.40 4169
3153.93 3780
3154.46 3773
3154.99 3715
3155.52 3609
3156.05 3696
3156.58 3599
3157.11 3450
3157.64 3647
3158.17 3584
3158.70 3524
3159.23 3489
3159.76 3494
3160.29 3596
3160.82 3638
3161.35 3511
3161.88 3595
3162.41 3640
3162.94 3473
3163.47 3598
3164.00 3619
3164.53 3297
3165.06 3191
3165.59 3202
3166.12 3250
3166.65 3101
3167.18 3193
3167.72 3292
3168.25 3263
3168.78 3606
3169.31 3521
3169.84 3596
3170.37 3499
3170.90 3434
3171.43 3334
3171.96 3352
3172.49 3344
3173.03 3345
3173.56 3322
3174.09 3292
3174.62 3282
3175.15 3338
3175.68 3336
3176.21 3349
3176.74 3257
3177.28 3205
3177.81 3475
3178.34 3496
3178.87 3410
3179.40 3313
3179.93 3406
3180.47 3306
3181.00 3446
3181.53 3374
3182.06 3450
3182.59 3294
3183.13 3582
3183.66 3334
3184.19 3432
3184.72 3468
3185.25 3463
3185.79 3426
3186.32 3254
3186.85 3150
3187.38 3340
3187.92 3246
3188.45 3403
3188.98 3392
3189.51 3360
3190.05 3303
3190.58 3462
3191.11 3353
3191.64 3306
3192.18 3550
3192.71 3531
3193.24 3293
3193.78 3372
3194.31 3269
3194.84 3234
3195.38 3162
3195.91 3554
3196.44 3289
3196.97 3420
3197.51 3304
3198.04 3198
3198.57 3216
3199.11 3309
3199.64 3537
3200.17 3513
3200.71 3543
3201.24 3390
3201.78 3524
3202.31 3605
3202.84 3655
3203.38 3495
3203.91 3431
3204.44 3823
3204.98 3652
3205.51 3533
3206.05 3804
3206.58 3702
3207.11 3818
3207.65 3540
3208.18 3753
3208.72 3900
3209.25 3695
3209.78 3594
3210.32 3782
3210.85 3788
3211.39 3966
3211.92 3793
3212.46 3842
3212.99 3872
3213.53 3645
3214.06 3753
3214.59 3791
3215.13 4014
3215.66 4205
3216.20 3902
3216.73 3672
3217.27 3710
3217.80 3933
3218.34 3735
3218.87 3779
3219.41 3717
3219.94 3710
3220.48 3736
3221.01 3905
3221.55 3867
3222.08 3884
3222.62 3868
3223.16 3887
3223.69 3914
3224.23 3785
3224.76 3818
3225.30 3943
3225.83 3782
3226.37 3577
3226.90 3758
3227.44 3636
3227.98 3850
3228.51 4089
3229.05 3895
3229.58 3707
3230.12 3938
3230.66 3941
3231.19 4092
3231.73 3943
3232.26 3542
3232.80 3740
3233.34 3683
3233.87 3460
3234.41 3700
3234.95 3813
3235.48 4143
3236.02 3874
3236.55 3724
3237.09 3960
3237.63 3922
3238.16 3741
3238.70 3817
3239.24 4115
3239.77 4029
3240.31 4020
3240.85 4124
3241.38 4350
3241.92 4257
3242.46 4240
3243.00 3998
3243.53 4012
3244.07 3978
3244.61 3944
3245.14 4045
3245.68 3824
3246.22 3822
3246.76 3575
3247.29 3647
3247.83 4049
3248.37 4193
3248.91 4026
3249.44 4079
3249.98 3949
3250.52 3993
3251.06 4014
3251.59 3858
3252.13 3726
3252.67 3861
3253.21 3859
3253.75 3831
3254.28 4237
3254.82 4008
3255.36 4162
3255.90 4274
3256.44 4416
3256.97 4116
3257.51 3936
3258.05 4174
3258.59 4278
3259.13 4033
3259.67 4289
3260.20 4327
3260.74 4311
3261.28 4348
3261.82 4674
3262.36 4681
3262.90 4848
3263.44 4978
3263.97 4861
3264.51 5068
3265.05 5282
3265.59 5450
3266.13 5486
3266.67 5748
3267.21 5994
3267.75 6494
3268.29 6394
3268.83 6366
3269.36 6572
3269.90 7169
3270.44 7075
3270.98 6833
3271.52 6975
3272.06 6560
3272.60 6113
3273.14 5500
3273.68 5197
3274.22 5047
3274.76 4958
3275.30 4828
3275.84 4594
3276.38 4717
3276.92 4516
3277.46 4581
3278.00 4388
3278.54 4475
3279.08 4546
3279.62 4598
3280.16 4591
3280.70 4529
3281.24 4848
3281.78 5100
3282.32 4782
3282.86 5171
3283.40 4833
3283.94 4679
3284.48 4902
3285.02 5130
3285.56 5011
3286.10 4958
3286.64 4868
3287.18 4778
3287.72 4828
3288.26 5015
3288.81 5226
3289.35 5403
3289.89 5190
3290.43 5233
3290.97 5269
3291.51 5600
3292.05 5585
3292.59 5380
3293.13 5298
3293.67 5314
3294.22 5137
3294.76 5538
3295.30 5619
3295.84 5793
3296.38 6020
3296.92 6074
3297.46 6372
3298.01 6343
3298.55 6371
3299.09 6353
3299.63 6096
3300.17 5767
3300.71 5716
3301.26 5696
3301.80 5387
3302.34 5488
3302.88 5404
3303.42 5259
3303.97 5298
3304.51 5017
3305.05 5044
3305.59 5103
3306.13 4967
3306.68 4900
3307.22 5119
3307.76 5007
3308.30 5053
3308.85 4767
3309.39 4677
3309.93 4979
3310.47 4974
3311.02 4949
3311.56 4891
3312.10 4819
3312.64 4808
3313.19 4677
3313.73 4611
3314.27 4635
3314.82 4912
3315.36 4973
3315.90 4914
3316.45 4793
3316.99 4930
3317.53 5279
3318.07 4884
3318.62 5079
3319.16 5130
3319.70 5283
3320.25 5423
3320.79 5642
3321.34 5689
3321.88 5777
3322.42 6033
3322.97 6110
3323.51 6287
3324.05 6369
3324.60 6466
3325.14 6620
3325.68 6516
3326.23 6312
3326.77 6113
3327.32 6365
3327.86 6582
3328.40 6217
3328.95 5866
3329.49 5956
3330.04 5543
3330.58 5690
3331.13 5484
3331.67 5943
3332.21 5995
3332.76 6075
3333.30 6916
3333.85 7422
3334.39 8204
3334.94 9443
3335.48 10253
3336.03 12188
3336.57 13715
3337.12 15491
3337.66 17032
3338.21 18369
3338.75 20141
3339.30 20191
3339.84 20131
3340.39 19692
3340.93 19028
3341.48 17487
3342.02 15301
3342.57 13573
3343.11 11877
3343.66 10585
3344.20 9561
3344.75 7921
3345.29 7419
3345.84 6745
3346.38 6140
3346.93 6216
3347.47 5826
3348.02 5692
3348.57 5705
3349.11 6009
3349.66 6047
3350.20 5975
3350.75 6151
3351.30 6517
3351.84 6973
3352.39 7148
3352.93 7568
3353.48 7687
3354.03 7826
3354.57 8296
3355.12 8263
3355.66 8005
3356.21 8029
3356.76 7610
3357.30 7195
3357.85 6795
3358.40 6499
3358.94 6065
3359.49 5947
3360.04 5634
3360.58 5320
3361.13 5489
3361.68 5139
3362.22 5187
3362.77 5088
3363.32 5025
3363.86 4819
3364.41 5017
3364.96 5010
3365.50 5334
3366.05 5318
3366.60 5384
3367.15 5441
3367.69 5531
3368.24 5422
3368.79 5512
3369.34 5568
3369.88 5675
3370.43 5644
3370.98 5585
3371.53 5530
3372.07 5714
3372.62 5555
3373.17 5576
3373.72 5685
3374.26 6089
3374.81 6198
3375.36 5981
3375.91 6457
3376.46 6659
3377.00 6552
3377.55 6395
3378.10 6514
3378.65 6295
3379.20 6078
3379.74 6123
3380.29 5566
3380.84 5787
3381.39 5397
3381.94 5337
3382.49 5512
3383.04 5427
3383.58 5149
3384.13 5305
3384.68 5772
3385.23 5512
3385.78 5730
3386.33 5898
3386.88 5730
3387.43 5477
3387.97 5522
3388.52 5887
3389.07 5599
3389.62 5198
3390.17 4967
3390.72 4844
3391.27 4521
3391.82 4717
3392.37 4746
3392.92 4568
3393.47 4624
3394.01 4412
3394.56 4357
3395.11 4551
3395.66 4452
3396.21 4458
3396.76 4225
3397.31 4218
3397.86 3911
3398.41 3958
3398.96 4038
3399.51 4058
3400.06 3932
3400.61 3890
3401.16 4099
3401.71 4005
3402.26 3627
3402.81 3852
3403.36 3954
3403.91 3928
3404.46 3856
3405.01 3677
3405.56 3717
3406.11 3759
3406.66 3797
3407.21 3853
3407.76 3652
3408.32 3652
3408.87 3855
3409.42 3646
3409.97 3714
3410.52 3848
3411.07 3770
3411.62 3954
3412.17 4167
3412.72 4231
3413.27 4218
3413.82 4153
3414.37 3938
3414.93 4112
3415.48 4063
3416.03 4209
3416.58 4226
3417.13 4187
3417.68 3977
3418.23 4036
3418.78 4094
3419.34 4008
3419.89 3770
3420.44 3792
3420.99 3722
3421.54 3864
3422.09 3707
3422.65 3644
3423.20 3684
3423.75 3748
3424.30 3833
3424.85 3662
3425.40 3775
3425.96 3756
3426.51 3655
3427.06 3754
3427.61 3646
3428.17 3684
3428.72 3744
3429.27 3683
3429.82 3706
3430.37 3749
3430.93 3634
3431.48 3675
3432.03 3726
3432.58 3523
3433.14 3310
3433.69 3482
3434.24 3672
3434.79 3615
3435.35 3513
3435.90 3469
3436.45 3231
3437.01 3477
3437.56 3610
3438.11 3639
3438.66 3574
3439.22 3649
3439.77 3435
3440.32 3214
3440.88 3485
3441.43 3593
3441.98 3434
3442.54 3529
3443.09 3703
3443.64 3882
3444.20 3577
3444.75 3509
3445.30 3688
3445.86 3702
3446.41 3779
3446.97 3602
3447.52 3511
3448.07 3597
3448.63 3484
3449.18 3224
3449.73 3465
3450.29 3345
3450.84 3350
3451.40 3433
3451.95 3608
3452.50 3536
3453.06 3279
3453.61 3324
3454.17 3411
3454.72 3345
3455.28 3278
3455.83 3250
3456.38 3363
3456.94 3287
3457.49 3279
3458.05 3227
3458.60 3167
3459.16 3349
3459.71 3484
3460.27 3530
3460.82 3340
3461.38 3380
3461.93 3647
3462.49 3548
3463.04 3613
3463.60 3595
3464.15 3531
3464.71 3487
3465.26 3429
3465.82 3572
3466.37 3576
3466.93 3383
3467.48 3422
3468.04 3374
3468.59 3414
3469.15 3474
3469.70 3422
3470.26 3443
3470.82 3588
3471.37 3793
3471.93 3605
3472.48 3555
3473.04 3794
3473.59 3822
3474.15 3812
3474.71 3403
3475.26 3427
3475.82 3541
3476.37 3731
3476.93 3636
3477.49 3652
3478.04 3629
3478.60 3441
3479.16 3349
3479.71 3493
3480.27 3844
3480.82 3761
3481.38 3754
3481.94 3697
3482.49 3945
3483.05 3807
3483.61 4041
3484.16 3765
3484.72 3784
3485.28 3990
3485.83 3887
3486.39 3682
3486.95 3699
3487.50 3666
3488.06 3678
3488.62 3841
3489.18 3814
3489.73 3885
3490.29 4104
3490.85 4231
3491.40 4411
3491.96 4294
3492.52 4766
3493.08 5129
3493.63 5143
3494.19 5122
3494.75 5073
3495.31 5120
3495.86 5199
3496.42 5471
3496.98 5466
3497.54 5283
3498.09 5098
3498.65 5113
3499.21 5274
3499.77 5179
3500.33 5245
3500.88 5661
3501.44 6046
3502.00 5877
3502.56 5789
3503.12 6146
3503.67 6361
3504.23 6239
3504.79 6055
3505.35 6083
3505.91 6142
3506.47 6057
3507.03 5957
3507.58 6031
3508.14 6156
3508.70 6298
3509.26 6357
3509.82 6066
3510.38 5756
3510.94 5639
3511.49 5205
3512.05 5451
3512.61 5109
3513.17 4798
3513.73 4549
3514.29 4553
3514.85 4277
3515.41 4030
3515.97 4121
3516.53 4009
3517.09 3941
3517.64 3906
3518.20 3865
3518.76 3851
3519.32 3858
3519.88 3756
3520.44 3705
3521.00 3955
3521.56 3964
3522.12 4049
3522.68 3915
3523.24 3971
3523.80 4003
3524.36 4013
3524.92 3846
3525.48 4149
3526.04 4189
3526.60 3845
3527.16 3667
3527.72 3686
3528.28 3831
3528.84 3692
3529.40 3763
3529.96 3853
3530.52 3662
3531.08 3618
3531.64 3504
3532.20 3553
3532.76 3494
3533.32 3421
3533.89 3503
3534.45 3473
3535.01 3135
3535.57 3506
3536.13 3437
3536.69 3307
3537.25 3461
3537.81 3556
3538.37 3426
3538.93 3415
3539.49 3561
3540.06 3689
3540.62 3960
3541.18 3909
3541.74 3666
3542.30 3587
3542.86 3642
3543.42 3649
3543.98 3669
3544.55 3773
3545.11 3646
3545.67 3729
3546.23 3696
3546.79 3808
3547.35 3653
3547.92 3652
3548.48 3523
3549.04 3447
3549.60 3378
3550.16 3213
3550.72 3176
3551.29 3400
3551.85 3142
3552.41 3176
3552.97 3200
3553.54 3131
3554.10 3264
3554.66 3236
3555.22 3224
3555.78 3203
3556.35 3286
3556.91 3080
3557.47 3108
3558.03 3333
3558.60 3239
3559.16 3340
3559.72 3168
3560.29 3256
3560.85 3163
3561.41 3175
3561.97 2987
3562.54 3081
3563.10 3255
3563.66 3322
3564.23 3368
3564.79 3606
3565.35 3406
3565.91 3325
3566.48 3240
3567.04 3192
3567.60 3008
3568.17 3122
3568.73 3228
3569.29 3131
3569.86 3120
3570.42 3192
3570.99 2976
3571.55 3132
3572.11 3073
3572.68 3215
3573.24 3120
3573.80 2926
3574.37 2897
3574.93 3105
3575.50 3176
3576.06 3156
3576.62 3062
3577.19 3279
3577.75 3332
3578.32 3393
3578.88 3248
3579.44 3293
3580.01 3362
3580.57 3475
3581.14 3157
3581.70 2934
3582.27 3106
3582.83 3312
3583.40 3300
3583.96 3088
3584.52 3177
3585.09 3205
3585.65 3037
3586.22 3152
3586.78 3192
3587.35 3216
3587.91 3110
3588.48 3320
3589.04 3227
3589.61 3088
3590.17 3204
3590.74 3146
3591.30 3193
3591.87 3009
3592.43 2926
3593.00 2922
3593.56 2950
3594.13 3078
3594.70 3071
3595.26 3151
3595.83 3112
3596.39 2974
3596.96 3154
3597.52 3059
3598.09 3129
3598.65 2989
3599.22 3039
3599.79 3125
3600.35 3155
3600.92 3119
3601.48 2942
3602.05 2931
3602.62 3145
3603.18 3368
3603.75 3096
3604.32 3024
3604.88 3081
3605.45 3017
3606.01 2947
3606.58 3279
3607.15 3200
3607.71 3186
3608.28 3284
3608.85 2860
3609.41 2997
3609.98 3036
3610.55 2882
3611.11 2917
3611.68 3022
3612.25 2774
3612.81 2897
3613.38 3137
3613.95 2938
3614.51 2882
3615.08 3001
3615.65 3245
3616.22 3037
3616.78 3135
3617.35 3420
3617.92 3428
3618.48 3635
3619.05 3915
3619.62 3833
3620.19 3971
3620.75 4293
3621.32 4726
3621.89 4684
3622.46 4516
3623.02 4432
3623.59 4225
3624.16 4039
3624.73 3900
3625.30 3681
3625.86 3437
3626.43 3230
3627.00 3056
3627.57 3204
3628.14 3053
3628.70 3053
3629.27 3051
3629.84 3022
3630.41 2930
3630.98 3058
3631.55 3093
3632.11 3002
3632.68 3042
3633.25 3232
3633.82 2992
3634.39 2960
3634.96 3058
3635.52 3087
3636.09 3158
3636.66 3099
3637.23 3141
3637.80 2970
3638.37 2937
3638.94 2928
3639.51 3147
3640.08 3286
3640.64 3194
3641.21 3336
3641.78 3336
3642.35 3610
3642.92 3213
3643.49 3274
3644.06 3590
3644.63 3607
3645.20 3641
3645.77 3697
3646.34 3788
3646.91 3439
3647.48 3382
3648.05 3585
3648.62 3592
3649.19 3494
3649.76 3432
3650.33 3139
3650.90 3364
3651.47 3360
3652.03 3275
3652.60 3309
3653.17 3194
3653.75 3279
3654.32 3379
3654.89 3310
3655.46 3205
3656.03 3406
3656.60 3692
3657.17 3521
3657.74 3373
3658.31 3733
3658.88 3755
3659.45 3617
3660.02 3528
3660.59 3683
3661.16 3736
3661.73 3631
3662.30 3561
3662.87 3715
3663.44 3480
3664.01 3606
3664.59 3430
3665.16 3500
3665.73 3500
3666.30 3390
3666.87 3399
3667.44 3320
3668.01 3393
3668.58 3495
3669.15 3218
3669.73 3415
3670.30 3249
3670.87 3233
3671.44 3134
3672.01 3151
3672.58 3454
3673.15 3358
3673.73 3436
3674.30 3345
3674.87 3398
3675.44 3386
3676.01 3241
3676.58 3246
3677.16 3269
3677.73 3439
3678.30 3229
3678.87 3359
3679.44 3340
3680.02 3338
3680.59 3304
3681.16 3375
3681.73 3331
3682.31 3330
3682.88 3201
3683.45 3319
3684.02 3321
3684.60 3164
3685.17 3248
3685.74 3090
3686.31 3053
3686.89 3305
3687.46 3207
3688.03 3184
3688.60 3083
3689.18 3243
3689.75 3470
3690.32 3446
3690.90 3271
3691.47 3503
3692.04 3526
3692.61 3419
3693.19 3501
3693.76 3503
3694.33 3398
3694.91 3355
3695.48 3393
3696.05 3447
3696.63 3116
3697.20 3289
3697.77 3455
3698.35 3299
3698.92 3253
3699.50 3304
3700.07 3282
3700.64 3328
3701.22 3192
3701.79 3321
3702.36 3341
3702.94 3026
3703.51 3183
3704.09 3245
3704.66 3407
3705.23 3276
3705.81 3139
3706.38 3181
3706.96 3154
3707.53 3226
3708.11 3272
3708.68 3144
3709.25 2821
3709.83 3089
3710.40 3251
3710.98 3245
3711.55 3174
3712.13 3195
3712.70 3261
3713.28 3134
3713.85 3027
3714.43 3116
3715.00 3223
3715.58 3321
3716.15 3366
3716.73 3139
3717.30 3192
3717.88 3171
3718.45 2992
3719.03 2855
3719.60 3086
3720.18 3190
3720.75 3439
3721.33 3243
3721.90 3020
3722.48 3034
3723.05 3020
3723.63 3357
3724.20 3023
3724.78 3106
3725.36 3052
3725.93 3017
3726.51 3036
3727.08 2809
3727.66 3022
3728.23 3054
3728.81 3215
3729.39 2916
3729.96 3219
3730.54 3129
3731.11 3268
3731.69 3178
3732.27 3138
3732.84 3206
3733.42 3264
3734.00 3418
3734.57 3209
3735.15 3460
3735.72 3597
3736.30 3585
3736.88 3414
3737.45 3210
3738.03 3315
3738.61 3328
3739.18 3372
3739.76 3331
3740.34 3168
3740.92 3047
3741.49 3058
3742.07 3073
3742.65 3245
3743.22 3057
3743.80 2985
3744.38 2804
3744.95 2743
3745.53 2881
3746.11 3121
3746.69 3001
3747.26 3161
3747.84 3453
3748.42 3147
3749.00 3325
3749.57 3022
3750.15 3224
3750.73 3341
3751.31 3268
3751.88 3310
3752.46 3325
3753.04 3045
3753.62 2926
3754.19 3057
3754.77 3065
3755.35 3192
3755.93 2956
3756.51 2996
3757.08 3136
3757.66 2916
3758.24 2779
3758.82 2773
3759.40 2888
3759.98 2817
3760.55 2855
3761.13 2987
3761.71 2889
3762.29 2867
3762.87 2988
3763.45 3023
3764.03 3114
3764.60 3032
3765.18 2926
3765.76 3123
3766.34 3235
3766.92 3075
3767.50 3013
3768.08 3180
3768.66 3035
3769.24 2906
3769.81 3000
3770.39 2947
3770.97 3018
3771.55 3082
3772.13 2983
3772.71 3019
3773.29 2926
3773.87 2754
3774.45 2926
3775.03 3061
3775.61 2769
3776.19 2930
3776.77 2918
3777.35 2934
3777.93 2876
3778.51 3045
3779.09 2841
3779.67 2661
3780.25 2741
3780.83 3026
3781.41 2929
3781.99 2961
3782.57 2982
3783.15 2806
3783.73 2889
3784.31 2780
3784.89 2678
3785.47 2672
3786.05 2699
3786.63 2826
3787.21 2824
3787.79 2891
3788.37 2880
3788.95 2739
3789.53 2816
3790.11 2957
3790.69 2861
3791.27 2972
3791.85 2790
3792.43 2779
3793.01 2750
3793.59 2750
3794.18 2844
3794.76 2902
3795.34 2808
3795.92 2774
3796.50 2930
3797.08 3010
3797.66 3089
3798.24 2887
3798.83 2761
3799.41 2881
3799.99 2771
3800.57 2544
3801.15 2778
3801.73 2846
3802.31 2813
3802.90 2692
3803.48 2719
3804.06 2858
3804.64 2988
3805.22 2742
3805.80 2939
3806.39 3025
3806.97 2913
3807.55 2765
3808.13 2980
3808.71 2944
3809.30 2745
3809.88 2968
3810.46 2978
3811.04 3063
3811.63 3036
3812.21 2994
3812.79 2890
3813.37 3061
3813.95 3210
3814.54 3285
3815.12 3027
3815.70 3082
3816.29 2993
3816.87 3128
3817.45 3012
3818.03 3047
3818.62 2950
3819.20 3125
3819.78 3003
3820.36 2743
3820.95 2757
3821.53 2784
3822.11 2707
3822.70 2987
3823.28 2976
3823.86 2891
3824.45 3094
3825.03 2827
3825.61 2938
3826.20 2870
3826.78 2858
3827.36 2789
3827.95 2735
3828.53 2853
3829.11 2690
3829.70 2829
3830.28 2655
3830.87 2780
3831.45 2743
3832.03 2762
3832.62 2736
3833.20 2666
3833.79 2697
3834.37 2729
3834.95 2647
3835.54 2626
3836.12 2551
3836.71 2713
3837.29 2638
3837.87 2696
3838.46 2743
3839.04 2745
3839.63 2630
3840.21 2688
3840.80 2733
3841.38 2914
3841.97 2932
3842.55 2629
3843.13 2728
3843.72 2862
3844.30 2699
3844.89 2688
3845.47 2843
3846.06 2833
3846.64 2712
3847.23 2775
3847.81 2610
3848.40 2779
3848.98 2833
3849.57 2799
3850.15 2828
3850.74 2790
3851.33 2609
3851.91 2735
3852.50 2628
3853.08 2646
3853.67 2737
3854.25 2752
3854.84 2758
3855.42 2897
3856.01 2753
3856.60 2727
3857.18 2790
3857.77 2820
3858.35 2963
3858.94 3016
3859.52 3090
3860.11 3060
3860.70 3207
3861.28 3300
3861.87 3434
3862.45 3393
3863.04 3740
3863.63 3728
3864.21 3713
3864.80 3913
3865.39 3973
3865.97 3916
3866.56 3788
3867.15 3961
3867.73 3692
3868.32 3509
3868.91 3565
3869.49 3354
3870.08 3239
3870.67 3094
3871.25 2981
3871.84 2806
3872.43 2821
3873.01 2782
3873.60 2935
3874.19 2835
3874.77 2989
3875.36 2893
3875.95 2985
3876.54 2910
3877.12 3012
3877.71 3013
3878.30 2953
3878.89 3019
3879.47 3032
3880.06 2891
3880.65 2883
3881.24 2883
3881.82 2874
3882.41 2812
3883.00 2804
3883.59 3102
3884.17 2801
3884.76 2810
3885.35 2728
3885.94 2662
3886.53 2938
3887.11 2860
3887.70 2843
3888.29 2715
3888.88 2929
3889.47 2875
3890.05 2657
3890.64 2862
3891.23 3020
3891.82 3119
3892.41 3123
3893.00 3097
3893.59 3151
3894.17 3201
3894.76 3177
3895.35 3195
3895.94 3017
3896.53 3019
3897.12 2968
3897.71 3017
3898.30 3076
3898.88 3025
3899.47 3026
3900.06 3001
3900.65 3133
3901.24 3154
3901.83 3037
3902.42 2894
3903.01 3005
3903.60 3242
3904.19 3084
3904.78 3155
3905.37 3170
3905.95 3102
3906.54 3038
3907.13 3043
3907.72 3098
3908.31 3214
3908.90 2915
3909.49 2773
3910.08 2863
3910.67 2841
3911.26 2811
3911.85 2764
3912.44 2832
3913.03 2739
3913.62 2722
3914.21 2673
3914.80 2618
3915.39 2741
3915.98 2803
3916.57 2676
3917.16 2709
3917.75 2715
3918.34 2661
3918.93 2680
3919.52 2689
3920.12 2563
3920.71 2651
3921.30 2728
3921.89 2670
3922.48 2767
3923.07 2840
3923.66 2944
3924.25 2815
3924.84 2793
3925.43 2654
3926.02 2746
3926.61 2975
3927.20 2777
3927.80 2721
3928.39 2792
3928.98 2850
3929.57 2870
3930.16 2550
3930.75 2618
3931.34 2626
3931.94 2592
3932.53 2409
3933.12 2541
3933.71 2603
3934.30 2652
3934.89 2682
3935.48 2651
3936.08 2482
3936.67 2593
3937.26 2634
3937.85 2588
3938.44 2620
3939.04 2606
3939.63 2587
3940.22 2728
3940.81 2745
3941.40 2653
3942.00 2847
3942.59 2856
3943.18 2565
3943.77 2501
3944.37 2692
3944.96 2790
3945.55 2609
3946.14 2666
3946.74 2755
3947.33 2735
3947.92 2458
3948.51 2638
3949.11 2683
3949.70 2674
3950.29 2577
3950.88 2548
3951.48 2788
3952.07 2688
3952.66 2523
3953.26 2635
3953.85 2604
3954.44 2732
3955.04 2576
3955.63 2666
3956.22 2791
3956.82 2812
3957.41 2660
3958.00 2815
3958.60 2576
3959.19 2452
3959.78 2494
3960.38 2540
3960.97 2437
3961.56 2497
3962.16 2587
3962.75 2562
3963.34 2761
3963.94 2660
3964.53 2600
3965.13 2673
3965.72 2568
3966.31 2553
3966.91 2531
3967.50 2768
3968.10 2717
3968.69 2531
3969.28 2575
3969.88 2559
3970.47 2637
3971.07 2639
3971.66 2636
3972.26 2557
3972.85 2607
3973.45 2641
3974.04 2437
3974.63 2480
3975.23 2608
3975.82 2750
3976.42 2621
3977.01 2450
3977.61 2495
3978.20 2689
3978.80 2817
3979.39 2726
3979.99 2675
3980.58 2766
3981.18 2717
3981.77 2490
3982.37 2675
3982.96 2608
3983.56 2880
3984.15 2648
3984.75 2727
3985.35 2655
3985.94 2614
3986.54 2714
3987.13 2835
3987.73 2985
3988.32 2992
3988.92 2839
3989.51 2570
3990.11 2631
3990.71 2759
3991.30 2669
3991.90 2580
3992.49 2658
3993.09 2659
3993.69 2729
3994.28 2729
3994.88 2690
3995.47 2867
3996.07 2739
3996.67 2651
3997.26 2790
3997.86 2747
3998.46 2681
3999.05 2544
3999.65 2544
4000.25 2788
4000.84 2736
4001.44 2537
4002.04 2623
4002.63 2814
4003.23 2844
4003.83 2807
4004.42 2585
4005.02 2767
4005.62 2806
4006.21 2769
4006.81 2773
4007.41 2716
4008.01 2848
4008.60 2908
4009.20 2795
4009.80 2688
4010.39 2774
4010.99 2798
4011.59 2883
4012.19 2879
4012.78 2841
4013.38 2836
4013.98 2901
4014.58 2626
4015.17 2673
4015.77 2785
4016.37 2782
4016.97 2511
4017.57 2725
4018.16 2906
4018.76 2654
4019.36 2766
4019.96 2708
4020.56 2825
4021.15 2787
4021.75 2709
4022.35 2804
4022.95 2906
4023.55 2891
4024.14 2765
4024.74 2725
4025.34 2515
4025.94 2615
4026.54 2788
4027.14 2644
4027.74 2692
4028.33 2834
4028.93 2824
4029.53 2990
4030.13 2900
4030.73 2872
4031.33 3004
4031.93 2938
4032.53 3116
4033.12 2978
4033.72 2944
4034.32 3022
4034.92 3009
4035.52 2792
4036.12 2829
4036.72 2938
4037.32 2818
4037.92 2821
4038.52 2655
4039.12 2557
4039.72 2472
4040.32 2481
4040.92 2503
4041.52 2508
4042.12 2455
4042.71 2534
4043.31 2586
4043.91 2438
4044.51 2594
4045.11 2580
4045.71 2650
4046.31 2668
4046.91 2688
4047.51 2730
4048.11 2611
4048.71 2549
4049.31 2624
4049.91 2713
4050.52 2873
4051.12 2889
4051.72 2891
4052.32 2676
4052.92 2663
4053.52 2681
4054.12 2682
4054.72 2823
4055.32 2773
4055.92 2767
4056.52 2790
4057.12 2950
4057.72 2725
4058.32 2730
4058.92 2812
4059.52 2753
4060.13 2664
4060.73 2491
4061.33 2558
4061.93 2612
4062.53 2438
4063.13 2553
4063.73 2408
4064.33 2455
4064.94 2541
4065.54 2515
4066.14 2476
4066.74 2597
4067.34 2633
4067.94 2535
4068.54 2457
4069.15 2335
4069.75 2570
4070.35 2467
4070.95 2560
4071.55 2612
4072.16 2633
4072.76 2571
4073.36 2541
4073.96 2419
4074.56 2359
4075.17 2518
4075.77 2553
4076.37 2468
4076.97 2620
4077.57 2525
4078.18 2360
4078.78 2548
4079.38 2550
4079.98 2472
4080.59 2276
4081.19 2340
4081.79 2336
4082.39 2358
4083.00 2380
4083.60 2359
4084.20 2405
4084.81 2541
4085.41 2429
4086.01 2535
4086.61 2446
4087.22 2482
4087.82 2569
4088.42 2342
4089.03 2335
4089.63 2317
4090.23 2456
4090.84 2449
4091.44 2437
4092.04 2419
4092.65 2562
4093.25 2556
4093.85 2477
4094.46 2572
4095.06 2565
4095.66 2564
4096.27 2530
4096.87 2720
4097.48 2506
4098.08 2405
4098.68 2488
4099.29 2541
4099.89 2522
4100.49 2518
4101.10 2492
4101.70 2429
4102.31 2421
4102.91 2480
4103.52 2486
4104.12 2369
4104.72 2398
4105.33 2481
4105.93 2583
4106.54 2487
4107.14 2320
4107.75 2509
4108.35 2550
4108.96 2471
4109.56 2415
4110.16 2376
4110.77 2524
4111.37 2416
4111.98 2489
4112.58 2421
4113.19 2570
4113.79 2485
4114.40 2542
4115.00 2522
4115.61 2514
4116.21 2537
4116.82 2301
4117.42 2297
4118.03 2404
4118.64 2458
4119.24 2473
4119.85 2434
4120.45 2342
4121.06 2419
4121.66 2460
4122.27 2335
4122.87 2458
4123.48 2442
4124.09 2533
4124.69 2492
4125.30 2688
4125.90 2526
4126.51 2407
4127.11 2400
4127.72 2518
4128.33 2785
4128.93 2497
4129.54 2334
4130.14 2484
4130.75 2578
4131.36 2679
4131.96 2552
4132.57 2570
4133.18 2560
4133.78 2515
4134.39 2483
4135.00 2410
4135.60 2438
4136.21 2556
4136.82 2509
4137.42 2705
4138.03 2816
4138.64 2604
4139.24 2484
4139.85 2437
4140.46 2764
4141.06 2661
4141.67 2834
4142.28 2801
4142.88 2781
4143.49 2652
4144.10 2729
4144.71 2776
4145.31 2808
4145.92 2694
4146.53 2731
4147.14 2818
4147.74 2717
4148.35 2845
4148.96 2652
4149.57 2458
4150.17 2396
4150.78 2379
4151.39 2455
4152.00 2551
4152.60 2496
4153.21 2413
4153.82 2300
4154.43 2361
4155.04 2375
4155.64 2347
4156.25 2257
4156.86 2348
4157.47 2418
4158.08 2273
4158.69 2406
4159.29 2456
4159.90 2499
4160.51 2355
4161.12 2241
4161.73 2365
4162.34 2426
4162.94 2406
4163.55 2441
4164.16 2489
4164.77 2494
4165.38 2313
4165.99 2494
4166.60 2645
4167.21 2368
4167.81 2460
4168.42 2588
4169.03 2621
4169.64 2766
4170.25 2767
4170.86 2659
4171.47 2385
4172.08 2369
4172.69 2560
4173.30 2497
4173.91 2500
4174.52 2645
4175.13 2688
4175.74 2623
4176.34 2572
4176.95 2473
4177.56 2449
4178.17 2695
4178.78 2610
4179.39 2600
4180.00 2511
4180.61 2478
4181.22 2759
4181.83 2716
4182.44 2436
4183.05 2584
4183.66 2381
4184.27 2493
4184.88 2496
4185.49 2516
4186.10 2701
4186.71 2498
4187.32 2535
4187.93 2585
4188.55 2419
4189.16 2583
4189.77 2583
4190.38 2657
4190.99 2505
4191.60 2367
4192.21 2423
4192.82 2433
4193.43 2552
4194.04 2343
4194.65 2454
4195.26 2494
4195.87 2700
4196.49 2758
4197.10 2673
4197.71 2777
4198.32 2752
4198.93 2655
4199.54 2787
4200.15 2519
4200.76 2675
4201.38 2748
4201.99 2624
4202.60 2613
4203.21 2608
4203.82 2430
4204.43 2478
4205.04 2462
4205.66 2518
4206.27 2446
4206.88 2600
4207.49 2716
4208.10 2490
4208.72 2589
4209.33 2374
4209.94 2517
4210.55 2552
4211.16 2582
4211.78 2531
4212.39 2527
4213.00 2654
4213.61 2760
4214.22 2480
4214.84 2547
4215.45 2630
4216.06 2732
4216.67 2741
4217.29 2650
4217.90 2623
4218.51 2587
4219.13 2763
4219.74 2731
4220.35 2736
4220.96 2712
4221.58 3018
4222.19 3063
4222.80 3142
4223.42 3101
4224.03 3215
4224.64 3105
4225.25 3248
4225.87 3370
4226.48 3230
4227.09 3376
4227.71 3445
4228.32 3423
4228.93 3600
4229.55 3815
4230.16 3614
4230.77 3614
4231.39 3584
4232.00 3597
4232.62 3596
4233.23 3391
4233.84 3761
4234.46 3604
4235.07 3696
4235.68 3834
4236.30 3914
4236.91 4068
4237.53 3990
4238.14 3974
4238.75 4117
4239.37 4005
4239.98 3899
4240.60 3923
4241.21 3685
4241.83 3466
4242.44 3432
4243.05 3333
4243.67 3406
4244.28 3327
4244.90 3282
4245.51 3149
4246.13 3138
4246.74 3116
4247.36 2942
4247.97 2985
4248.59 3037
4249.20 3040
4249.82 3016
4250.43 2811
4251.05 2907
4251.66 3088
4252.28 3071
4252.89 3055
4253.51 2974
4254.12 2819
4254.74 3142
4255.35 3028
4255.97 2875
4256.58 3038
4257.20 3064
4257.81 2923
4258.43 2759
4259.05 2875
4259.66 2915
4260.28 2838
4260.89 2768
4261.51 2852
4262.12 2901
4262.74 2770
4263.36 2705
4263.97 2616
4264.59 2696
4265.20 2692
4265.82 2505
4266.44 2638
4267.05 2932
4267.67 2811
4268.28 2722
4268.90 2727
4269.52 3044
4270.13 2900
4270.75 2791
4271.37 2683
4271.98 2917
4272.60 2845
4273.22 2813
4273.83 2876
4274.45 2805
4275.07 2760
4275.68 2658
4276.30 2741
4276.92 2744
4277.53 2583
4278.15 2664
4278.77 2927
4279.38 2839
4280.00 3096
4280.62 2872
4281.24 2966
4281.85 2791
4282.47 2747
4283.09 2768
4283.70 2801
4284.32 2654
4284.94 2521
4285.56 2676
4286.17 2410
4286.79 2479
4287.41 2636
4288.03 2617
4288.65 2367
4289.26 2589
4289.88 2626
4290.50 2725
4291.12 2619
4291.73 2588
4292.35 2514
4292.97 2435
4293.59 2485
4294.21 2539
4294.83 2437
4295.44 2444
4296.06 2591
4296.68 2582
4297.30 2621
4297.92 2646
4298.54 2595
4299.15 2578
4299.77 2580
4300.39 2469
4301.01 2503
4301.63 2392
4302.25 2416
4302.87 2361
4303.48 2597
4304.10 2444
4304.72 2587
4305.34 2693
4305.96 2546
4306.58 2364
4307.20 2387
4307.82 2644
4308.44 2671
4309.06 2446
4309.67 2459
4310.29 2388
4310.91 2341
4311.53 2502
4312.15 2432
4312.77 2318
4313.39 2442
4314.01 2594
4314.63 2557
4315.25 2435
4315.87 2365
4316.49 2429
4317.11 2530
4317.73 2643
4318.35 2524
4318.97 2515
4319.59 2611
4320.21 2419
4320.83 2484
4321.45 2528
4322.07 2487
4322.69 2368
4323.31 2457
4323.93 2598
4324.55 2593
4325.17 2601
4325.79 2567
4326.41 2812
4327.03 2549
4327.65 2586
4328.27 2560
4328.89 2478
4329.51 2637
4330.13 2674
4330.76 2687
4331.38 2686
4332.00 2602
4332.62 2594
4333.24 2614
4333.86 2550
4334.48 2505
4335.10 2618
4335.72 2630
4336.34 2587
4336.97 2641
4337.59 2791
4338.21 2743
4338.83 2778
4339.45 2736
4340.07 2709
4340.69 2762
4341.31 2611
4341.94 2828
4342.56 2791
4343.18 2730
4343.80 2894
4344.42 2924
4345.04 2944
4345.67 2759
4346.29 3038
4346.91 3207
4347.53 3550
4348.15 4027
4348.78 3992
4349.40 4068
4350.02 4140
4350.64 4220
4351.26 4195
4351.89 3991
4352.51 3610
4353.13 3529
4353.75 3435
4354.38 3072
4355.00 3181
4355.62 2827
4356.24 2747
4356.87 2714
4357.49 2841
4358.11 2853
4358.74 2718
4359.36 2686
4359.98 2733
4360.60 2788
4361.23 2700
4361.85 2622
4362.47 2672
4363.10 2674
4363.72 2929
4364.34 2836
4364.97 2645
4365.59 2660
4366.21 2885
4366.83 2687
4367.46 2777
4368.08 2739
4368.71 2670
4369.33 2730
4369.95 2711
4370.58 2701
4371.20 2557
4371.82 2629
4372.45 2701
4373.07 2646
4373.69 2655
4374.32 2684
4374.94 2662
4375.57 2609
4376.19 2617
4376.81 2554
4377.44 2575
4378.06 2586
4378.69 2564
4379.31 2578
4379.94 2451
4380.56 2509
4381.18 2538
4381.81 2544
4382.43 2540
4383.06 2514
4383.68 2502
4384.31 2397
4384.93 2466
4385.56 2568
4386.18 2587
4386.81 2425
4387.43 2424
4388.05 2302
4388.68 2453
4389.30 2565
4389.93 2527
4390.55 2437
4391.18 2473
4391.81 2555
4392.43 2300
4393.06 2320
4393.68 2373
4394.31 2489
4394.93 2447
4395.56 2365
4396.18 2454
4396.81 2427
4397.43 2448
4398.06 2443
4398.68 2360
4399.31 2427
4399.94 2257
4400.56 2549
4401.19 2518
4401.81 2504
4402.44 2253
4403.06 2504
4403.69 2489
4404.32 2492
4404.94 2412
4405.57 2410
4406.20 2605
4406.82 2440
4407.45 2374
4408.07 2365
4408.70 2470
4409.33 2435
4409.95 2477
4410.58 2359
4411.21 2300
4411.83 2320
4412.46 2209
4413.09 2352
4413.71 2395
4414.34 2317
4414.97 2429
4415.59 2378
4416.22 2564
4416.85 2597
4417.47 2341
4418.10 2481
4418.73 2321
4419.35 2599
4419.98 2529
4420.61 2345
4421.24 2290
4421.86 2284
4422.49 2528
4423.12 2294
4423.75 2385
4424.37 2393
4425.00 2364
4425.63 2289
4426.26 2478
4426.88 2310
4427.51 2403
4428.14 2368
4428.77 2307
4429.39 2347
4430.02 2168
4430.65 2125
4431.28 2248
4431.91 2311
4432.53 2273
4433.16 2205
4433.79 2259
4434.42 2254
4435.05 2174
4435.67 2199
4436.30 2342
4436.93 2294
4437.56 2247
4438.19 2237
4438.82 2292
4439.44 2122
4440.07 2256
4440.70 2151
4441.33 2270
4441.96 2230
4442.59 2111
4443.22 2308
4443.85 2297
4444.47 2409
4445.10 2316
4445.73 2101
4446.36 2156
4446.99 2309
4447.62 2348
4448.25 2222
4448.88 2174
4449.51 2159
4450.14 2317
4450.77 2305
4451.39 2230
4452.02 2211
4452.65 2344
4453.28 2289
4453.91 2263
4454.54 2313
4455.17 2286
4455.80 2321
4456.43 2400
4457.06 2676
4457.69 2300
4458.32 2167
4458.95 2374
4459.58 2393
4460.21 2313
4460.84 2377
4461.47 2297
4462.10 2284
4462.73 2325
4463.36 2235
4463.99 2102
4464.62 2278
4465.25 2478
4465.88 2279
4466.51 2330
4467.14 2269
4467.77 2209
4468.40 2230
4469.03 2256
4469.67 2191
4470.30 2308
4470.93 2397
4471.56 2179
4472.19 2005
4472.82 2158
4473.45 2326
4474.08 2272
4474.71 2383
4475.34 2208
4475.97 2191
4476.61 2302
4477.24 2274
4477.87 2307
4478.50 2249
4479.13 2086
4479.76 2139
4480.39 2314
4481.02 2171
4481.66 2166
4482.29 2301
4482.92 2303
4483.55 2258
4484.18 2242
4484.81 2321
4485.45 2343
4486.08 2154
4486.71 2203
4487.34 2189
4487.97 2197
4488.61 2284
4489.24 2277
4489.87 2223
4490.50 2214
4491.13 2269
4491.77 2202
4492.40 2349
4493.03 2448
4493.66 2287
4494.30 2387
4494.93 2553
4495.56 2326
4496.19 2351
4496.83 2203
4497.46 2292
4498.09 2331
4498.72 2315
4499.36 2271
4499.99 2187
4500.62 2273
4501.25 2404
4501.89 2308
4502.52 2367
4503.15 2468
4503.79 2412
4504.42 2384
4505.05 2546
4505.69 2515
4506.32 2346
4506.95 2559
4507.59 2643
4508.22 2497
4508.85 2396
4509.49 2408
4510.12 2406
4510.75 2365
4511.39 2220
4512.02 2305
4512.65 2276
4513.29 2420
4513.92 2340
4514.56 2354
4515.19 2357
4515.82 2343
4516.46 2323
4517.09 2238
4517.73 2419
4518.36 2306
4518.99 2370
4519.63 2458
4520.26 2410
4520.90 2302
4521.53 2398
4522.16 2401
4522.80 2323
4523.43 2291
4524.07 2321
4524.70 2274
4525.34 2336
4525.97 2335
4526.61 2281
4527.24 2437
4527.88 2570
4528.51 2477
4529.15 2461
4529.78 2671
4530.42 2852
4531.05 3011
4531.69 3262
4532.32 3049
4532.96 3277
4533.59 3358
4534.23 3559
4534.86 3698
4535.50 3773
4536.13 3686
4536.77 3664
4537.40 3612
4538.04 3487
4538.67 3345
4539.31 3030
4539.94 3011
4540.58 2864
4541.22 2486
4541.85 2452
4542.49 2500
4543.12 2310
4543.76 2293
4544.40 2198
4545.03 2386
4545.67 2283
4546.30 2287
4546.94 2346
4547.58 2500
4548.21 2492
4548.85 2297
4549.48 2405
4550.12 2424
4550.76 2392
4551.39 2616
4552.03 2654
4552.67 2457
4553.30 2410
4553.94 2397
4554.58 2415
4555.21 2400
4555.85 2436
4556.49 2430
4557.12 2479
4557.76 2433
4558.40 2461
4559.03 2357
4559.67 2512
4560.31 2397
4560.94 2422
4561.58 2337
4562.22 2613
4562.86 2402
4563.49 2253
4564.13 2455
4564.77 2431
4565.41 2280
4566.04 2402
4566.68 2582
4567.32 2331
4567.96 2361
4568.59 2509
4569.23 2619
4569.87 2516
4570.51 2601
4571.14 2689
4571.78 2542
4572.42 2607
4573.06 2358
4573.70 2402
4574.33 2594
4574.97 2689
4575.61 2654
4576.25 2558
4576.89 2474
4577.52 2497
4578.16 2386
4578.80 2255
4579.44 2396
4580.08 2425
4580.72 2282
4581.35 2311
4581.99 2382
4582.63 2343
4583.27 2449
4583.91 2289
4584.55 2364
4585.19 2184
4585.83 2378
4586.46 2626
4587.10 2573
4587.74 2422
4588.38 2444
4589.02 2316
4589.66 2413
4590.30 2543
4590.94 2307
4591.58 2598
4592.22 2378
4592.85 2423
4593.49 2478
4594.13 2473
4594.77 2572
4595.41 2574
4596.05 2608
4596.69 2494
4597.33 2481
4597.97 2401
4598.61 2421
4599.25 2243
4599.89 2455
4600.53 2523
4601.17 2298
4601.81 2253
4602.45 2141
4603.09 2269
4603.73 2262
4604.37 2537
4605.01 2616
4605.65 2514
4606.29 2442
4606.93 2363
4607.57 2445
4608.21 2395
4608.85 2573
4609.49 2708
4610.13 2731
4610.77 2602
4611.41 2508
4612.05 2496
4612.70 2365
4613.34 2514
4613.98 2481
4614.62 2575
4615.26 2572
4615.90 2488
4616.54 2535
4617.18 2439
4617.82 2405
4618.46 2299
4619.10 2473
4619.75 2400
4620.39 2320
4621.03 2429
4621.67 2286
4622.31 2175
4622.95 2234
4623.59 2315
4624.24 2356
4624.88 2226
4625.52 2279
4626.16 2272
4626.80 2137
4627.44 2180
4628.09 2232
4628.73 2307
4629.37 2108
4630.01 2261
4630.65 2253
4631.29 2177
4631.94 2138
4632.58 2217
4633.22 2258
4633.86 2238
4634.51 2129
4635.15 2225
4635.79 2168
4636.43 2404
4637.07 2445
4637.72 2279
4638.36 2333
4639.00 2493
4639.64 2547
4640.29 2436
4640.93 2352
4641.57 2559
4642.21 2447
4642.86 2436
4643.50 2504
4644.14 2499
4644.79 2510
4645.43 2389
4646.07 2439
4646.72 2313
4647.36 2310
4648.00 2412
4648.64 2324
4649.29 2186
4649.93 2300
4650.57 2304
4651.22 2384
4651.86 2300
4652.50 2406
4653.15 2486
4653.79 2308
4654.44 2395
4655.08 2251
4655.72 2344
4656.37 2275
4657.01 2233
4657.65 2310
4658.30 2151
4658.94 2212
4659.59 2357
4660.23 2438
4660.87 2340
4661.52 2198
4662.16 2130
4662.81 2256
4663.45 2264
4664.09 2121
4664.74 2285
4665.38 2257
4666.03 2207
4666.67 2386
4667.32 2491
4667.96 2262
4668.61 2247
4669.25 2370
4669.89 2260
4670.54 2079
4671.18 2156
4671.83 2218
4672.47 2281
4673.12 2388
4673.76 2145
4674.41 2181
4675.05 2274
4675.70 2209
4676.34 2182
4676.99 2203
4677.63 2081
4678.28 2191
4678.92 2232
4679.57 2199
4680.22 2314
4680.86 2309
4681.51 2306
4682.15 2112
4682.80 2242
4683.44 2203
4684.09 2322
4684.73 2152
4685.38 2354
4686.03 2367
4686.67 2357
4687.32 2428
4687.96 2254
4688.61 2171
4689.25 2144
4689.90 2206
4690.55 2277
4691.19 2186
4691.84 2140
4692.49 2122
4693.13 2145
4693.78 2154
4694.42 2273
4695.07 2243
4695.72 2164
4696.36 2315
4697.01 2242
4697.66 2405
4698.30 2325
4698.95 2269
4699.60 2415
4700.24 2521
4700.89 2360
4701.54 2432
4702.18 2447
4702.83 2511
4703.48 2505
4704.12 2466
4704.77 2271
4705.42 2546
4706.07 2495
4706.71 2281
4707.36 2251
4708.01 2177
4708.66 2243
4709.30 2423
4709.95 2126
4710.60 2340
4711.24 2090
4711.89 2246
4712.54 2430
4713.19 2280
4713.84 2309
4714.48 2303
4715.13 2271
4715.78 2471
4716.43 2157
4717.07 2196
4717.72 2296
4718.37 2325
4719.02 2306
4719.67 2342
4720.31 2322
4720.96 2189
4721.61 2143
4722.26 2338
4722.91 2388
4723.56 2457
4724.20 2340
4724.85 2308
4725.50 2508
4726.15 2589
4726.80 2515
4727.45 2511
4728.10 2682
4728.74 2423
4729.39 2409
4730.04 2380
4730.69 2294
4731.34 2336
4731.99 2469
4732.64 2279
4733.29 2221
4733.94 2142
4734.58 2408
4735.23 2440
4735.88 2415
4736.53 2360
4737.18 2067
4737.83 2260
4738.48 2224
4739.13 2253
4739.78 2386
4740.43 2325
4741.08 2230
4741.73 2238
4742.38 2160
4743.03 2278
4743.68 2366
4744.33 2404
4744.98 2392
4745.63 2338
4746.28 2287
4746.93 2288
4747.58 2318
4748.23 2309
4748.88 2433
4749.53 2469
4750.18 2473
4750.83 2374
4751.48 2333
4752.13 2389
4752.78 2464
4753.43 2402
4754.08 2331
4754.73 2589
4755.38 2520
4756.03 2495
4756.68 2455
4757.33 2388
4757.98 2453
4758.63 2436
4759.28 2465
4759.93 2308
4760.59 2376
4761.24 2384
4761.89 2425
4762.54 2412
4763.19 2271
4763.84 2323
4764.49 2259
4765.14 2343
4765.79 2390
4766.45 2310
4767.10 2218
4767.75 2398
4768.40 2661
4769.05 2417
4769.70 2362
4770.35 2467
4771.01 2398
4771.66 2402
4772.31 2417
4772.96 2308
4773.61 2467
4774.26 2516
4774.92 2354
4775.57 2362
4776.22 2254
4776.87 2167
4777.52 2238
4778.18 2422
4778.83 2247
4779.48 2103
4780.13 2178
4780.79 2275
4781.44 2264
4782.09 2291
4782.74 2278
4783.40 2305
4784.05 2264
4784.70 2461
4785.35 2283
4786.01 2309
4786.66 2211
4787.31 2311
4787.96 2258
4788.62 2159
4789.27 2123
4789.92 2201
4790.58 2129
4791.23 2019
4791.88 2159
4792.53 2122
4793.19 2172
4793.84 2359
4794.49 2321
4795.15 2253
4795.80 2281
4796.45 2253
4797.11 2296
4797.76 2146
4798.41 2270
4799.07 2320
4799.72 2208
4800.37 2336
4801.03 2215
4801.68 2225
4802.34 2081
4802.99 2244
4803.64 2144
4804.30 2255
4804.95 2149
4805.61 2243
4806.26 2308
4806.91 2271
4807.57 2212
4808.22 2199
4808.88 2322
4809.53 2174
4810.18 2260
4810.84 2199
4811.49 2246
4812.15 2178
4812.80 2242
4813.46 2317
4814.11 2050
4814.77 2084
4815.42 2288
4816.07 2240
4816.73 2029
4817.38 2150
4818.04 2161
4818.69 2267
4819.35 2289
4820.00 2374
4820.66 2215
4821.31 2163
4821.97 2207
4822.62 2255
4823.28 2348
4823.93 2259
4824.59 2259
4825.24 2198
4825.90 2342
4826.56 2386
4827.21 2460
4827.87 2490
4828.52 2546
4829.18 2549
4829.83 2504
4830.49 2384
4831.14 2515
4831.80 2351
4832.46 2365
4833.11 2363
4833.77 2370
4834.42 2424
4835.08 2439
4835.74 2404
4836.39 2380
4837.05 2331
4837.70 2231
4838.36 2305
4839.02 2476
4839.67 2521
4840.33 2539
4840.99 2555
4841.64 2494
4842.30 2364
4842.96 2620
4843.61 2643
4844.27 2664
4844.92 2570
4845.58 2448
4846.24 2562
4846.90 2505
4847.55 2374
4848.21 2416
4848.87 2574
4849.52 2647
4850.18 2534
4850.84 2644
4851.49 2432
4852.15 2615
4852.81 2709
4853.47 2799
4854.12 2833
4854.78 2738
4855.44 2710
4856.09 2885
4856.75 2911
4857.41 2691
4858.07 2651
4858.72 2653
4859.38 2859
4860.04 2866
4860.70 2645
4861.36 2774
4862.01 2862
4862.67 2822
4863.33 2589
4863.99 2748
4864.64 2813
4865.30 2732
4865.96 2683
4866.62 2726
4867.28 2825
4867.94 2869
4868.59 2859
4869.25 2930
4869.91 2781
4870.57 2727
4871.23 2492
4871.89 2532
4872.54 2647
4873.20 2552
4873.86 2288
4874.52 2627
4875.18 2534
4875.84 2534
4876.50 2616
4877.16 2567
4877.81 2585
4878.47 2481
4879.13 2514
4879.79 2517
4880.45 2550
4881.11 2525
4881.77 2604
4882.43 2454
4883.09 2398
4883.75 2438
4884.41 2475
4885.06 2317
4885.72 2434
4886.38 2337
4887.04 2302
4887.70 2471
4888.36 2429
4889.02 2383
4889.68 2446
4890.34 2436
4891.00 2259
4891.66 2432
4892.32 2453
4892.98 2364
4893.64 2466
4894.30 2412
4894.96 2452
4895.62 2291
4896.28 2446
4896.94 2446
4897.60 2357
4898.26 2286
4898.92 2270
4899.58 2331
4900.24 2364
4900.90 2358
4901.56 2290
4902.22 2389
4902.88 2462
4903.54 2473
4904.21 2316
4904.87 2410
4905.53 2377
4906.19 2338
4906.85 2182
4907.51 2285
4908.17 2409
4908.83 2296
4909.49 2363
4910.15 2379
4910.81 2304
4911.48 2288
4912.14 2242
4912.80 2369
4913.46 2354
4914.12 2373
4914.78 2383
4915.44 2182
4916.11 2076
4916.77 2223
4917.43 2151
4918.09 2177
4918.75 2147
4919.41 2286
4920.07 2273
4920.74 2196
4921.40 2087
4922.06 2198
4922.72 2150
4923.38 2300
4924.05 2089
4924.71 2092
4925.37 2223
4926.03 2274
4926.69 2310
4927.36 2252
4928.02 2107
4928.68 2186
4929.34 2211
4930.01 2103
4930.67 2278
4931.33 2255
4931.99 2203
4932.66 2055
4933.32 2150
4933.98 2331
4934.64 2334
4935.31 2118
4935.97 2198
4936.63 2062
4937.30 2016
4937.96 2064
4938.62 1976
4939.28 2125
4939.95 2199
4940.61 2111
4941.27 2057
4941.94 2149
4942.60 2229
4943.26 2175
4943.93 2240
4944.59 2141
4945.25 2091
4945.92 2081
4946.58 2083
4947.24 2184
4947.91 2081
4948.57 2110
4949.23 2093
4949.90 2167
4950.56 2254
4951.23 2142
4951.89 2150
4952.55 2033
4953.22 2128
4953.88 2125
4954.55 2064
4955.21 2077
4955.87 2032
4956.54 2020
4957.20 2052
4957.87 2099
4958.53 2075
4959.20 2008
4959.86 2158
4960.52 1970
4961.19 1921
4961.85 1963
4962.52 1857
4963.18 1868
4963.85 2007
4964.51 2058
4965.18 2241
4965.84 2318
4966.51 2051
4967.17 2138
4967.84 2177
4968.50 2101
4969.17 2029
4969.83 2121
4970.50 2064
4971.16 2132
4971.83 2056
4972.49 2054
4973.16 2167
4973.82 2091
4974.49 1998
4975.15 2116
4975.82 2078
4976.48 2060
4977.15 2094
4977.82 2252
4978.48 2172
4979.15 2038
4979.81 2201
4980.48 2155
4981.14 2214
4981.81 2251
4982.48 2032
4983.14 1944
4983.81 2061
4984.47 1951
4985.14 2050
4985.81 2125
4986.47 2117
4987.14 2057
4987.81 2042
4988.47 2164
4989.14 2248
4989.80 2103
4990.47 2116
4991.14 2158
4991.80 2176
4992.47 2110
4993.14 2141
4993.80 2150
4994.47 2249
4995.14 2017
4995.80 1985
4996.47 1967
4997.14 1896
4997.80 1933
4998.47 1892
4999.14 2010
4999.81 2140
5000.47 1944
5001.14 2174
5001.81 2107
5002.47 2062
5003.14 2126
5003.81 2035
5004.48 2095
5005.14 2105
5005.81 2020
5006.48 2031
5007.15 2065
5007.81 2065
5008.48 2014
5009.15 2056
5009.82 2053
5010.49 2161
5011.15 2199
5011.82 2104
5012.49 2121
5013.16 2188
5013.83 2149
5014.49 2188
5015.16 2277
5015.83 2001
5016.50 2034
5017.17 2080
5017.83 2118
5018.50 2080
5019.17 1901
5019.84 1927
5020.51 2316
5021.18 2353
5021.84 2265
5022.51 2404
5023.18 2298
5023.85 2372
5024.52 2472
5025.19 2734
5025.86 2669
5026.53 2646
5027.19 2808
5027.86 2699
5028.53 2641
5029.20 2582
5029.87 2567
5030.54 2601
5031.21 2392
5031.88 2452
5032.55 2409
5033.22 2216
5033.89 2121
5034.56 2012
5035.23 2047
5035.89 2086
5036.56 2014
5037.23 2072
5037.90 2109
5038.57 2143
5039.24 2098
5039.91 2154
5040.58 2200
5041.25 2069
5041.92 2066
5042.59 2028
5043.26 2205
5043.93 2240
5044.60 2048
5045.27 1896
5045.94 2007
5046.61 2103
5047.28 2216
5047.95 2232
5048.62 2246
5049.29 2174
5049.96 2105
5050.63 2259
5051.31 2280
5051.98 2152
5052.65 2071
5053.32 2127
5053.99 2055
5054.66 2173
5055.33 2083
5056.00 2166
5056.67 2056
5057.34 2123
5058.01 2067
5058.68 2047
5059.35 2042
5060.03 1955
5060.70 2050
5061.37 2141
5062.04 2042
5062.71 2094
5063.38 2089
5064.05 2109
5064.72 2027
5065.40 2058
5066.07 1991
5066.74 2060
5067.41 2150
5068.08 2128
5068.75 2072
5069.43 2041
5070.10 1978
5070.77 2025
5071.44 2128
5072.11 2010
5072.79 2072
5073.46 2023
5074.13 1811
5074.80 1983
5075.47 1981
5076.15 2104
5076.82 2037
5077.49 2145
5078.16 2098
5078.83 2093
5079.51 1988
5080.18 2019
5080.85 2036
5081.52 2041
5082.20 2018
5082.87 2136
5083.54 2074
5084.22 2138
5084.89 2141
5085.56 2186
5086.23 2168
5086.91 2002
5087.58 2089
5088.25 2102
5088.93 2184
5089.60 2206
5090.27 2142
5090.94 2247
5091.62 2188
5092.29 2162
5092.96 2290
5093.64 2309
5094.31 2255
5094.98 2279
5095.66 2117
5096.33 2234
5097.00 2261
5097.68 2228
5098.35 2243
5099.03 2249
5099.70 2226
5100.37 2156
5101.05 2106
5101.72 1917
5102.39 2037
5103.07 2114
5103.74 2192
5104.42 2117
5105.09 2106
5105.77 2124
5106.44 2080
5107.11 2148
5107.79 2119
5108.46 2094
5109.14 1974
5109.81 2009
5110.49 2177
5111.16 2148
5111.83 1990
5112.51 2062
5113.18 1991
5113.86 2039
5114.53 1992
5115.21 2132
5115.88 2217
5116.56 2111
5117.23 2112
5117.91 2022
5118.58 1969
5119.26 2078
5119.93 2067
5120.61 2100
5121.28 2153
5121.96 2046
5122.63 2184
5123.31 2311
5123.98 2197
5124.66 2172
5125.33 2100
5126.01 2153
5126.69 2147
5127.36 2150
5128.04 2234
5128.71 2287
5129.39 2131
5130.06 2035
5130.74 2160
5131.42 2167
5132.09 2195
5132.77 2103
5133.44 2120
5134.12 2108
5134.79 2133
5135.47 2150
5136.15 2143
5136.82 2072
5137.50 2029
5138.18 2134
5138.85 2141
5139.53 2191
5140.20 2079
5140.88 2246
5141.56 2203
5142.23 2118
5142.91 2047
5143.59 2142
5144.26 2194
5144.94 1988
5145.62 2067
5146.29 2076
5146.97 2210
5147.65 2183
5148.33 2126
5149.00 2072
5149.68 1943
5150.36 1959
5151.03 1931
5151.71 1930
5152.39 1968
5153.06 2100
5153.74 2061
5154.42 2037
5155.10 2070
5155.77 1993
5156.45 1978
5157.13 1913
5157.81 1835
5158.48 2002
5159.16 1930
5159.84 1945
5160.52 2036
5161.20 2033
5161.87 2099
5162.55 2056
5163.23 1973
5163.91 2033
5164.58 1859
5165.26 1941
5165.94 1992
5166.62 2014
5167.30 2053
5167.98 1934
5168.65 2002
5169.33 2021
5170.01 1943
5170.69 2000
5171.37 1970
5172.05 2006
5172.72 2135
5173.40 2071
5174.08 1908
5174.76 1983
5175.44 2078
5176.12 2085
5176.80 2054
5177.48 2002
5178.15 2000
5178.83 2145
5179.51 2085
5180.19 2086
5180.87 1995
5181.55 1836
5182.23 1955
5182.91 1998
5183.59 2130
5184.27 2068
5184.95 1934
5185.63 2003
5186.30 2048
5186.98 2042
5187.66 1883
5188.34 1803
5189.02 1851
5189.70 1991
5190.38 1825
5191.06 1937
5191.74 2043
5192.42 1900
5193.10 1960
5193.78 2005
5194.46 2021
5195.14 1990
5195.82 1945
5196.50 1946
5197.18 1807
5197.86 1871
5198.54 1922
5199.22 1906
5199.90 1844
5200.58 1868
5201.26 1799
5201.94 1783
5202.62 1827
5203.31 1968
5203.99 1905
5204.67 1914
5205.35 2053
5206.03 2021
5206.71 1999
5207.39 2039
5208.07 1954
5208.75 1972
5209.43 2021
5210.11 2113
5210.79 2150
5211.48 2128
5212.16 2148
5212.84 2115
5213.52 2224
5214.20 2106
5214.88 1991
5215.56 2059
5216.24 2130
5216.93 1944
5217.61 1902
5218.29 1932
5218.97 2048
5219.65 1849
5220.33 1951
5221.02 1962
5221.70 1880
5222.38 1896
5223.06 2076
5223.74 2161
5224.42 2078
5225.11 1982
5225.79 1982
5226.47 1885
5227.15 2047
5227.83 2047
5228.52 1860
5229.20 1985
5229.88 1907
5230.56 1985
5231.25 2031
5231.93 2035
5232.61 2076
5233.29 2052
5233.98 1894
5234.66 1822
5235.34 1778
5236.02 1923
5236.71 1946
5237.39 1922
5238.07 1959
5238.76 2078
5239.44 2017
5240.12 2023
5240.80 1971
5241.49 1910
5242.17 1932
5242.85 1978
5243.54 2022
5244.22 2046
5244.90 1918
5245.59 1973
5246.27 1999
5246.95 1909
5247.64 2002
5248.32 1945
5249.00 1967
5249.69 2059
5250.37 1925
5251.05 2086
5251.74 2107
5252.42 1936
5253.11 2099
5253.79 2136
5254.47 2112
5255.16 2226
5255.84 2113
5256.53 2088
5257.21 2081
5257.89 1992
5258.58 2214
5259.26 2084
5259.95 1987
5260.63 1964
5261.32 2056
5262.00 1955
5262.68 1814
5263.37 1849
5264.05 2040
5264.74 2111
5265.42 1998
5266.11 1984
5266.79 1954
5267.48 1951
5268.16 2066
5268.85 2047
5269.53 1887
5270.22 1968
5270.90 1936
5271.59 2045
5272.27 2094
5272.96 2020
5273.64 2125
5274.33 1993
5275.01 2012
5275.70 2006
5276.38 1980
5277.07 2051
5277.75 1970
5278.44 2125
5279.12 1927
5279.81 1951
5280.49 1980
5281.18 2047
5281.87 2105
5282.55 2011
5283.24 2014
5283.92 2151
5284.61 2082
5285.30 2074
5285.98 2161
5286.67 2131
5287.35 2224
5288.04 2066
5288.73 2032
5289.41 1924
5290.10 2074
5290.78 2058
5291.47 2002
5292.16 1896
5292.84 1945
5293.53 2057
5294.22 1978
5294.90 1966
5295.59 2027
5296.28 1950
5296.96 2050
5297.65 2069
5298.34 1990
5299.02 2058
5299.71 2089
5300.40 2103
5301.08 1982
5301.77 2006
5302.46 1990
5303.14 2002
5303.83 2131
5304.52 2038
5305.21 2225
5305.89 2219
5306.58 2139
5307.27 2071
5307.96 2014
5308.64 2044
5309.33 1981
5310.02 2013
5310.71 1970
5311.39 1968
5312.08 1936
5312.77 1940
5313.46 1984
5314.14 2021
5314.83 2009
5315.52 2062
5316.21 2053
5316.89 2148
5317.58 2028
5318.27 2154
5318.96 2135
5319.65 2180
5320.34 2100
5321.02 2175
5321.71 2262
5322.40 2107
5323.09 2141
5323.78 2160
5324.47 2208
5325.15 2228
5325.84 2131
5326.53 2197
5327.22 2075
5327.91 2071
5328.60 2098
5329.29 2097
5329.97 2124
5330.66 2007
5331.35 2048
5332.04 2010
5332.73 1846
5333.42 2046
5334.11 1919
5334.80 1950
5335.49 2005
5336.18 2090
5336.87 1914
5337.55 2060
5338.24 2036
5338.93 2049
5339.62 2081
5340.31 2096
5341.00 2121
5341.69 2103
5342.38 2124
5343.07 2120
5343.76 2010
5344.45 2016
5345.14 2137
5345.83 2099
5346.52 2145
5347.21 2117
5347.90 2110
5348.59 2174
5349.28 2238
5349.97 2312
5350.66 2169
5351.35 2340
5352.04 2421
5352.73 2243
5353.42 2302
5354.11 2352
5354.80 2269
5355.49 2349
5356.18 2369
5356.87 2435
5357.56 2534
5358.25 2409
5358.94 2390
5359.64 2284
5360.33 2118
5361.02 2070
5361.71 2096
5362.40 2127
5363.09 2078
5363.78 2146
5364.47 2069
5365.16 1857
5365.85 1995
5366.55 1870
5367.24 1901
5367.93 2041
5368.62 2076
5369.31 2002
5370.00 2035
5370.69 2091
5371.38 2100
5372.08 2111
5372.77 1935
5373.46 1850
5374.15 1773
5374.84 1904
5375.53 1875
5376.23 1801
5376.92 1805
5377.61 1909
5378.30 1879
5378.99 1880
5379.69 1893
5380.38 1915
5381.07 1833
5381.76 2053
5382.45 1924
5383.15 1762
5383.84 1834
5384.53 1930
5385.22 1901
5385.92 1879
5386.61 1839
5387.30 1957
5387.99 1875
5388.69 1895
5389.38 1861
5390.07 1905
5390.76 1912
5391.46 2052
5392.15 2017
5392.84 1962
5393.54 1959
5394.23 1961
5394.92 1823
5395.61 1859
5396.31 1935
5397.00 2124
5397.69 2079
5398.39 2093
5399.08 1995
5399.77 1822
5400.47 1901
5401.16 2071
5401.85 1947
5402.55 1896
5403.24 2015
5403.93 2050
5404.63 1814
5405.32 1846
5406.02 1857
5406.71 1967
5407.40 2032
5408.10 1892
5408.79 2047
5409.48 2057
5410.18 2022
5410.87 1984
5411.57 2053
5412.26 2155
5412.95 2089
5413.65 1987
5414.34 2035
5415.04 1983
5415.73 1991
5416.43 2064
5417.12 1932
5417.82 1952
5418.51 2107
5419.20 1980
5419.90 1900
5420.59 1861
5421.29 1936
5421.98 1934
5422.68 1945
5423.37 1860
5424.07 2007
5424.76 2020
5425.46 1975
5426.15 1937
5426.85 2031
5427.54 2014
5428.24 2041
5428.93 2067
5429.63 2010
5430.32 1944
5431.02 2025
5431.71 1936
5432.41 1980
5433.10 1799
5433.80 1830
5434.50 1940
5435.19 1878
5435.89 2063
5436.58 1965
5437.28 1956
5437.97 2038
5438.67 2083
5439.37 2140
5440.06 2105
5440.76 2121
5441.45 2106
5442.15 2103
5442.85 2082
5443.54 2176
5444.24 2072
5444.93 2053
5445.63 2274
5446.33 2206
5447.02 2148
5447.72 2058
5448.42 2165
5449.11 2229
5449.81 2335
5450.51 2387
5451.20 2437
5451.90 2537
5452.60 2709
5453.29 2609
5453.99 2510
5454.69 2546
5455.38 2303
5456.08 2320
5456.78 2415
5457.47 2414
5458.17 2368
5458.87 2332
5459.57 2278
5460.26 2163
5460.96 2162
5461.66 2307
5462.35 2378
5463.05 2240
5463.75 2280
5464.45 2323
5465.14 2330
5465.84 2452
5466.54 2578
5467.24 2523
5467.93 2561
5468.63 2590
5469.33 2516
5470.03 2530
5470.73 2479
5471.42 2486
5472.12 2462
5472.82 2374
5473.52 2258
5474.22 2208
5474.91 2307
5475.61 2343
5476.31 2241
5477.01 2369
5477.71 2337
5478.40 2495
5479.10 2483
5479.80 2366
5480.50 2426
5481.20 2413
5481.90 2362
5482.60 2499
5483.29 2754
5483.99 2672
5484.69 2603
5485.39 2768
5486.09 2635
5486.79 2613
5487.49 2707
5488.19 2561
5488.89 2640
5489.58 2709
5490.28 2822
5490.98 2645
5491.68 2405
5492.38 2408
5493.08 2562
5493.78 2703
5494.48 2657
5495.18 2634
5495.88 2613
5496.58 2642
5497.28 2652
5497.98 2729
5498.68 2889
5499.38 2841
5500.08 2768
5500.78 2963
5501.48 2957
5502.18 3123
5502.88 3247
5503.58 3255
5504.28 3249
5504.98 3395
5505.68 3394
5506.38 3564
5507.08 3317
5507.78 3072
5508.48 2922
5509.18 3096
5509.88 3002
5510.58 2729
5511.28 2835
5511.98 2723
5512.68 2810
5513.38 2792
5514.08 2797
5514.78 2693
5515.48 2526
5516.18 2573
5516.88 2692
5517.58 2540
5518.28 2598
5518.99 2622
5519.69 2527
5520.39 2453
5521.09 2434
5521.79 2632
5522.49 2585
5523.19 2620
5523.89 2606
5524.59 2581
5525.30 2472
5526.00 2500
5526.70 2358
5527.40 2423
5528.10 2302
5528.80 2367
5529.50 2203
5530.21 2074
5530.91 2115
5531.61 2273
5532.31 2283
5533.01 2184
5533.72 2199
5534.42 2213
5535.12 2043
5535.82 2040
5536.52 2062
5537.23 2063
5537.93 2146
5538.63 2118
5539.33 2051
5540.03 1997
5540.74 2042
5541.44 2131
5542.14 2169
5542.84 2070
5543.55 2201
5544.25 2121
5544.95 2141
5545.65 1987
5546.36 2021
5547.06 2163
5547.76 2120
5548.47 2067
5549.17 2274
5549.87 2201
5550.57 2116
5551.28 2069
5551.98 1926
5552.68 1950
5553.39 1953
5554.09 2069
5554.79 2146
5555.50 2065
5556.20 2010
5556.90 2015
5557.61 2001
5558.31 1981
5559.01 2037
5559.72 2023
5560.42 1906
5561.12 1877
5561.83 2106
5562.53 2056
5563.23 1953
5563.94 1943
5564.64 1920
5565.35 1971
5566.05 1967
5566.75 1924
5567.46 2049
5568.16 2052
5568.87 2083
5569.57 1968
5570.27 2015
5570.98 2001
5571.68 2050
5572.39 2072
5573.09 1990
5573.80 1977
5574.50 1949
5575.21 1983
5575.91 1996
5576.61 2055
5577.32 2065
5578.02 2004
5578.73 1872
5579.43 1911
5580.14 1998
5580.84 2032
5581.55 2086
5582.25 2117
5582.96 2089
5583.66 1871
5584.37 2059
5585.07 1997
5585.78 2189
5586.48 2079
5587.19 1985
5587.89 1943
5588.60 1866
5589.30 1858
5590.01 1773
5590.72 1840
5591.42 1883
5592.13 1976
5592.83 1983
5593.54 1796
5594.24 1944
5594.95 1894
5595.66 1780
5596.36 1863
5597.07 1856
5597.77 1906
5598.48 1969
5599.18 1830
5599.89 1855
5600.60 1742
5601.30 1841
5602.01 1870
5602.72 1676
5603.42 1787
5604.13 1876
5604.83 1977
5605.54 1856
5606.25 1830
5606.95 1844
5607.66 1928
5608.37 1833
5609.07 1708
5609.78 1839
5610.49 1942
5611.19 1782
5611.90 1764
5612.61 1685
5613.31 1744
5614.02 1835
5614.73 1808
5615.44 1753
5616.14 1846
5616.85 1921
5617.56 1908
5618.26 1881
5618.97 1834
5619.68 1951
5620.39 1846
5621.09 1757
5621.80 1850
5622.51 2011
5623.22 1890
5623.92 1867
5624.63 1804
5625.34 1938
5626.05 1864
5626.75 1663
5627.46 1752
5628.17 1801
5628.88 1828
5629.59 1853
5630.29 1885
5631.00 1825
5631.71 1785
5632.42 1810
5633.13 1905
5633.83 1812
5634.54 1916
5635.25 1918
5635.96 1833
5636.67 1896
5637.38 1746
5638.08 1795
5638.79 1735
5639.50 1783
5640.21 1732
5640.92 1792
5641.63 1852
5642.34 1862
5643.05 1827
5643.75 1777
5644.46 1936
5645.17 1954
5645.88 1998
5646.59 1849
5647.30 1742
5648.01 1898
5648.72 1965
5649.43 1727
5650.14 1645
5650.85 1822
5651.55 1905
5652.26 1886
5652.97 1787
5653.68 1837
5654.39 1808
5655.10 1914
5655.81 1869
5656.52 1735
5657.23 1769
5657.94 1846
5658.65 1936
5659.36 1822
5660.07 1968
5660.78 1964
5661.49 1957
5662.20 1999
5662.91 1945
5663.62 1906
5664.33 1833
5665.04 1834
5665.75 1943
5666.46 1857
5667.17 1846
5667.88 1835
5668.59 2017
5669.30 2075
5670.01 1817
5670.72 1941
5671.43 2118
5672.14 2052
5672.85 1990
5673.57 1928
5674.28 1926
5674.99 2108
5675.70 2125
5676.41 2067
5677.12 1871
5677.83 1934
5678.54 1949
5679.25 2048
5679.96 1851
5680.68 1761
5681.39 1862
5682.10 1780
5682.81 1875
5683.52 1849
5684.23 1770
5684.94 1878
5685.65 1949
5686.37 1969
5687.08 1969
5687.79 1984
5688.50 1838
5689.21 1847
5689.92 1871
5690.64 1900
5691.35 1843
5692.06 1878
5692.77 2002
5693.48 1798
5694.20 1726
5694.91 1909
5695.62 1935
5696.33 1799
5697.04 1790
5697.76 1736
5698.47 1749
5699.18 1763
5699.89 1879
5700.61 1854
5701.32 1934
5702.03 1765
5702.74 1625
5703.46 1756
5704.17 1783
5704.88 1815
5705.59 1730
5706.31 1663
5707.02 1740
5707.73 1804
5708.45 1621
5709.16 1733
5709.87 1676
5710.58 1794
5711.30 1799
5712.01 1772
5712.72 1853
5713.44 1794
5714.15 1685
5714.86 1783
5715.58 1845
5716.29 1824
5717.00 1754
5717.72 1859
5718.43 1838
5719.14 1793
5719.86 1792
5720.57 1746
5721.28 1843
5722.00 1875
5722.71 1696
5723.43 1782
5724.14 1846
5724.85 1696
5725.57 1643
5726.28 1788
5727.00 1795
5727.71 1811
5728.42 1828
5729.14 1765
5729.85 1850
5730.57 1836
5731.28 1864
5732.00 1787
5732.71 1797
5733.42 1963
5734.14 1849
5734.85 1761
5735.57 1945
5736.28 1856
5737.00 1871
5737.71 1756
5738.43 1832
5739.14 1868
5739.86 1816
5740.57 1770
5741.29 1674
5742.00 1603
5742.72 1686
5743.43 1686
5744.15 1788
5744.86 1821
5745.58 1811
5746.29 1830
5747.01 1881
5747.72 1814
5748.44 1746
5749.15 1734
5749.87 1939
5750.58 1741
5751.30 1679
5752.02 1750
5752.73 1836
5753.45 1828
5754.16 1920
5754.88 1849
5755.59 1861
5756.31 1937
5757.03 1992
5757.74 1952
5758.46 1836
5759.17 1891
5759.89 1923
5760.61 1983
5761.32 1961
5762.04 1898
5762.76 1984
5763.47 1993
5764.19 1917
5764.90 1818
5765.62 1940
5766.34 1675
5767.05 1701
5767.77 1727
5768.49 1796
5769.20 1720
5769.92 1813
5770.64 1763
5771.35 1886
5772.07 1755
5772.79 1785
5773.51 1753
5774.22 1759
5774.94 1741
5775.66 1903
5776.37 1926
5777.09 1714
5777.81 1832
5778.53 1808
5779.24 1884
5779.96 1749
5780.68 1881
5781.39 1863
5782.11 1788
5782.83 1892
5783.55 1891
5784.26 1855
5784.98 1867
5785.70 1887
5786.42 1839
5787.14 1811
5787.85 1857
5788.57 1887
5789.29 1784
5790.01 1929
5790.73 1963
5791.44 1856
5792.16 2014
5792.88 1965
5793.60 2013
5794.32 1920
5795.03 1878
5795.75 2033
5796.47 1964
5797.19 1994
5797.91 1933
5798.63 2015
5799.35 1990
5800.06 2197
5800.78 2246
5801.50 2128
5802.22 2368
5802.94 2393
5803.66 2433
5804.38 2526
5805.10 2620
5805.81 2462
5806.53 2457
5807.25 2393
5807.97 2232
5808.69 2391
5809.41 2325
5810.13 2300
5810.85 2191
5811.57 2155
5812.29 2030
5813.01 2054
5813.73 2129
5814.45 1987
5815.17 1888
5815.88 1895
5816.60 2049
5817.32 2063
5818.04 2100
5818.76 2069
5819.48 2035
5820.20 2061
5820.92 2175
5821.64 2232
5822.36 2130
5823.08 2050
5823.80 1998
5824.52 2153
5825.24 1975
5825.96 1864
5826.68 2026
5827.40 2036
5828.12 2128
5828.84 1966
5829.57 1877
5830.29 1862
5831.01 2005
5831.73 1879
5832.45 1959
5833.17 1896
5833.89 1955
5834.61 2003
5835.33 1985
5836.05 1985
5836.77 1795
5837.49 1815
5838.21 1884
5838.94 1972
5839.66 1922
5840.38 1937
5841.10 1947
5841.82 1914
5842.54 1838
5843.26 1904
5843.98 1936
5844.70 1862
5845.43 1883
5846.15 1885
5846.87 1934
5847.59 1986
5848.31 1900
5849.03 1888
5849.76 1838
5850.48 1756
5851.20 1928
5851.92 1919
5852.64 1793
5853.36 1822
5854.09 1804
5854.81 1826
5855.53 1836
5856.25 1884
5856.97 1936
5857.70 1820
5858.42 1741
5859.14 1845
5859.86 1888
5860.59 1898
5861.31 1853
5862.03 1947
5862.75 1992
5863.48 1923
5864.20 1873
5864.92 1973
5865.64 1930
5866.37 1908
5867.09 1810
5867.81 1801
5868.54 1819
5869.26 1921
5869.98 1851
5870.70 1853
5871.43 1811
5872.15 1843
5872.87 1767
5873.60 1909
5874.32 1897
5875.04 1807
5875.77 1825
5876.49 1757
5877.21 1749
5877.94 1855
5878.66 1871
5879.38 1908
5880.11 1847
5880.83 1791
5881.55 1850
5882.28 1879
5883.00 1821
5883.73 1886
5884.45 1865
5885.17 1860
5885.90 1832
5886.62 1879
5887.34 1912
5888.07 1898
5888.79 1743
5889.52 1690
5890.24 1806
5890.97 1921
5891.69 1939
5892.41 1957
5893.14 1835
5893.86 1789
5894.59 1935
5895.31 1979
5896.04 1901
5896.76 1826
5897.49 1902
5898.21 1823
5898.93 1983
5899.66 1897
5900.38 1773
5901.11 1749
5901.83 1841
5902.56 1841
5903.28 1869
5904.01 1864
5904.73 1869
5905.46 1844
5906.18 1866
5906.91 1964
5907.64 1870
5908.36 1946
5909.09 1946
5909.81 1853
5910.54 1737
5911.26 1807
5911.99 1859
5912.71 1828
5913.44 1811
5914.16 2045
5914.89 2088
5915.62 1861
5916.34 1945
5917.07 1871
5917.79 1918
5918.52 1937
5919.25 1937
5919.97 2021
5920.70 1864
5921.42 1859
5922.15 1894
5922.88 1941
5923.60 1857
5924.33 2040
5925.05 1963
5925.78 1987
5926.51 2068
5927.23 2021
5927.96 1922
5928.69 1983
5929.41 2176
5930.14 2167
5930.87 2064
5931.59 2014
5932.32 2123
5933.05 2070
5933.77 1972
5934.50 1960
5935.23 1980
5935.95 2089
5936.68 2062
5937.41 2090
5938.14 2046
5938.86 2070
5939.59 2082
5940.32 2121
5941.04 2133
5941.77 2183
5942.50 2198
5943.23 2111
5943.95 2246
5944.68 2361
5945.41 2273
5946.14 2404
5946.87 2218
5947.59 2288
5948.32 2122
5949.05 2284
5949.78 2522
5950.50 2477
5951.23 2276
5951.96 2207
5952.69 2222
5953.42 2299
5954.14 2367
5954.87 2478
5955.60 2367
5956.33 2565
5957.06 2518
5957.79 2530
5958.51 2550
5959.24 2574
5959.97 2561
5960.70 2509
5961.43 2592
5962.16 2595
5962.88 2656
5963.61 2694
5964.34 2565
5965.07 2616
5965.80 2594
5966.53 2511
5967.26 2686
5967.99 2780
5968.72 2823
5969.44 2978
5970.17 2897
5970.90 2881
5971.63 2881
5972.36 2965
5973.09 2966
5973.82 2889
5974.55 2899
5975.28 2764
5976.01 2828
5976.74 2935
5977.47 2797
5978.20 2735
5978.93 2787
5979.66 2882
5980.39 2814
5981.12 2814
5981.85 2859
5982.58 2708
5983.31 2846
5984.04 2842
5984.77 2747
5985.50 2826
5986.23 2791
5986.96 2866
5987.69 2759
5988.42 2756
5989.15 2909
5989.88 2834
5990.61 2720
5991.34 2758
5992.07 2922
5992.80 3000
5993.53 2898
5994.26 2788
5994.99 2746
5995.72 2972
5996.45 2820
5997.18 2786
5997.91 2737
5998.64 2677
5999.37 2765
6000.11 2806
6000.84 2713
6001.57 2798
6002.30 2924
6003.03 2960
6003.76 2912
6004.49 2956
6005.22 2904
6005.95 2751
6006.69 2664
6007.42 2644
6008.15 2819
6008.88 2752
6009.61 2761
6010.34 2917
6011.07 3026
6011.81 3012
6012.54 3126
6013.27 3179
6014.00 3309
6014.73 3455
6015.46 3357
6016.20 3553
6016.93 3480
6017.66 3446
6018.39 3415
6019.12 3291
6019.86 3123
6020.59 3201
6021.32 3064
6022.05 3171
6022.79 2919
6023.52 2729
6024.25 2776
6024.98 2658
6025.72 2563
6026.45 2700
6027.18 2675
6027.91 2725
6028.65 2600
6029.38 2627
6030.11 2678
6030.84 2791
6031.58 2588
6032.31 2596
6033.04 2516
6033.78 2535
6034.51 2622
6035.24 2622
6035.98 2599
6036.71 2604
6037.44 2525
6038.17 2426
6038.91 2448
6039.64 2514
6040.37 2456
6041.11 2632
6041.84 2554
6042.58 2611
6043.31 2554
6044.04 2517
6044.78 2600
6045.51 2626
6046.24 2634
6046.98 2833
6047.71 2764
6048.44 2710
6049.18 2745
6049.91 2624
6050.65 2551
6051.38 2792
6052.11 2640
6052.85 2670
6053.58 2745
6054.32 2857
6055.05 2951
6055.79 2717
6056.52 2735
6057.25 2657
6057.99 2762
6058.72 2836
6059.46 2654
6060.19 2492
6060.93 2682
6061.66 2782
6062.40 2785
6063.13 2803
6063.87 2749
6064.60 2568
6065.34 2699
6066.07 2818
6066.81 2681
6067.54 2636
6068.28 2685
6069.01 2749
6069.75 2557
6070.48 2620
6071.22 2544
6071.95 2602
6072.69 2539
6073.42 2607
6074.16 2443
6074.89 2549
6075.63 2555
6076.36 2570
6077.10 2604
6077.84 2677
6078.57 2618
6079.31 2537
6080.04 2488
6080.78 2609
6081.51 2530
6082.25 2515
6082.99 2500
6083.72 2532
6084.46 2642
6085.20 2508
6085.93 2580
6086.67 2572
6087.40 2581
6088.14 2518
6088.88 2623
6089.61 2516
6090.35 2570
6091.09 2448
6091.82 2362
6092.56 2508
6093.30 2547
6094.03 2446
6094.77 2547
6095.51 2410
6096.24 2423
6096.98 2571
6097.72 2555
6098.45 2526
6099.19 2589
6099.93 2615
6100.66 2611
6101.40 2540
6102.14 2625
6102.87 2741
6103.61 2544
6104.35 2651
6105.09 2549
6105.82 2593
6106.56 2643
6107.30 2509
6108.04 2608
6108.77 2628
6109.51 2429
6110.25 2503
6110.99 2514
6111.72 2596
6112.46 2512
6113.20 2422
6113.94 2614
6114.68 2619
6115.41 2496
6116.15 2455
6116.89 2549
6117.63 2667
6118.37 2733
6119.10 2843
6119.84 2783
6120.58 2575
6121.32 2753
6122.06 2674
6122.80 2491
6123.53 2656
6124.27 2864
6125.01 2919
6125.75 2776
6126.49 2731
6127.23 2692
6127.97 2764
6128.70 2802
6129.44 2746
6130.18 2772
6130.92 2879
6131.66 2945
6132.40 2905
6133.14 2860
6133.88 2876
6134.62 2772
6135.35 2721
6136.09 2678
6136.83 2790
6137.57 2875
6138.31 2875
6139.05 2718
6139.79 2837
6140.53 2968
6141.27 3085
6142.01 2944
6142.75 3044
6143.49 2909
6144.23 2990
6144.97 2977
6145.71 3088
6146.45 2952
6147.19 2912
6147.93 2970
6148.67 2923
6149.41 2851
6150.15 2882
6150.89 3052
6151.63 3147
6152.37 3054
6153.11 3034
6153.85 3176
6154.59 3240
6155.33 3237
6156.07 3414
6156.81 3302
6157.55 3313
6158.29 3302
6159.03 3369
6159.77 3310
6160.51 3377
6161.25 3376
6161.99 3197
6162.73 3247
6163.47 3315
6164.22 3397
6164.96 3584
6165.70 3592
6166.44 3660
6167.18 3719
6167.92 3836
6168.66 3878
6169.40 3865
6170.14 3972
6170.89 4119
6171.63 4165
6172.37 4332
6173.11 4256
6173.85 4280
6174.59 4166
6175.33 4274
6176.08 4271
6176.82 4255
6177.56 4062
6178.30 4040
6179.04 3972
6179.78 3873
6180.53 3943
6181.27 4121
6182.01 3957
6182.75 3918
6183.49 4100
6184.24 4099
6184.98 4115
6185.72 4191
6186.46 4244
6187.20 4408
6187.95 4296
6188.69 4373
6189.43 4235
6190.17 4339
6190.92 4413
6191.66 4490
6192.40 4477
6193.14 4478
6193.89 4697
6194.63 4548
6195.37 4538
6196.12 4571
6196.86 4657
6197.60 4682
6198.34 4785
6199.09 4845
6199.83 4934
6200.57 4926
6201.32 4935
6202.06 4899
6202.80 4797
6203.55 5025
6204.29 5052
6205.03 5065
6205.78 4896
6206.52 5019
6207.26 5204
6208.01 5561
6208.75 6197
6209.49 6977
6210.24 7687
6210.98 8651
6211.72 9212
6212.47 9849
6213.21 10763
6213.96 11168
6214.70 11515
6215.44 11527
6216.19 10941
6216.93 10016
6217.68 9160
6218.42 8149
6219.16 7215
6219.91 6685
6220.65 6089
6221.40 5433
6222.14 5263
6222.89 5123
6223.63 4796
6224.37 4868
6225.12 5159
6225.86 5431
6226.61 5515
6227.35 5678
6228.10 5842
6228.84 6148
6229.59 6193
6230.33 6207
6231.08 6106
6231.82 5964
6232.57 5742
6233.31 5418
6234.06 5122
6234.80 4690
6235.55 4547
6236.29 4307
6237.04 4158
6237.78 4281
6238.53 4076
6239.27 3972
6240.02 4120
6240.76 4079
6241.51 4087
6242.26 4220
6243.00 4278
6243.75 4398
6244.49 4369
6245.24 4523
6245.98 4314
6246.73 4626
6247.48 4630
6248.22 4517
6248.97 4528
6249.71 4601
6250.46 4543
6251.21 4891
6251.95 4743
6252.70 4574
6253.44 4779
6254.19 4748
6254.94 4981
6255.68 4693
6256.43 4480
6257.18 4333
6257.92 4366
6258.67 4215
6259.42 4087
6260.16 4207
6260.91 4195
6261.66 4331
6262.40 4146
6263.15 4060
6263.90 4159
6264.64 4095
6265.39 4067
6266.14 3999
6266.88 4061
6267.63 4087
6268.38 4085
6269.13 3987
6269.87 3981
6270.62 3860
6271.37 3779
6272.11 3802
6272.86 3943
6273.61 3615
6274.36 3674
6275.10 3847
6275.85 3822
6276.60 3686
6277.35 3725
6278.10 3573
6278.84 3462
6279.59 3623
6280.34 3781
6281.09 3687
6281.83 3784
6282.58 3714
6283.33 3678
6284.08 3525
6284.83 3555
6285.57 3544
6286.32 3488
6287.07 3521
6287.82 3427
6288.57 3534
6289.32 3459
6290.06 3400
6290.81 3548
6291.56 3470
6292.31 3502
6293.06 3482
6293.81 3350
6294.56 3343
6295.30 3301
6296.05 3195
6296.80 3223
6297.55 3075
6298.30 3147
6299.05 3242
6299.80 3053
6300.55 2972
6301.30 3131
6302.05 3162
6302.79 2959
6303.54 2996
6304.29 3008
6305.04 3055
6305.79 3006
6306.54 2981
6307.29 2983
6308.04 2988
6308.79 3037
6309.54 2981
6310.29 2836
6311.04 2914
6311.79 3003
6312.54 3015
6313.29 2834
6314.04 2845
6314.79 2843
6315.54 2924
6316.29 2997
6317.04 3016
6317.79 3115
6318.54 3112
6319.29 2910
6320.04 3067
6320.79 3165
6321.54 2950
6322.29 2990
6323.04 3027
6323.79 2954
6324.54 2806
6325.29 2905
6326.04 2806
6326.79 2764
6327.54 2733
6328.29 2661
6329.04 2559
6329.79 2682
6330.55 2601
6331.30 2698
6332.05 2714
6332.80 2512
6333.55 2523
6334.30 2539
6335.05 2572
6335.80 2602
6336.55 2463
6337.30 2600
6338.06 2598
6338.81 2658
6339.56 2573
6340.31 2543
6341.06 2493
6341.81 2594
6342.56 2502
6343.32 2358
6344.07 2534
6344.82 2525
6345.57 2468
6346.32 2470
6347.07 2417
6347.83 2507
6348.58 2526
6349.33 2512
6350.08 2452
6350.83 2395
6351.59 2481
6352.34 2609
6353.09 2582
6353.84 2488
6354.60 2558
6355.35 2560
6356.10 2508
6356.85 2516
6357.61 2632
6358.36 2615
6359.11 2585
6359.86 2649
6360.62 2627
6361.37 2446
6362.12 2491
6362.87 2577
6363.63 2471
6364.38 2542
6365.13 2457
6365.88 2514
6366.64 2489
6367.39 2347
6368.14 2527
6368.90 2358
6369.65 2507
6370.40 2453
6371.16 2578
6371.91 2580
6372.66 2407
6373.42 2444
6374.17 2581
6374.92 2420
6375.68 2345
6376.43 2445
6377.18 2397
6377.94 2527
6378.69 2527
6379.45 2317
6380.20 2415
6380.95 2425
6381.71 2479
6382.46 2592
6383.21 2384
6383.97 2401
6384.72 2383
6385.48 2440
6386.23 2626
6386.98 2430
6387.74 2453
6388.49 2283
6389.25 2363
6390.00 2239
6390.76 2271
6391.51 2443
6392.27 2310
6393.02 2340
6393.77 2292
6394.53 2207
6395.28 2392
6396.04 2433
6396.79 2418
6397.55 2262
6398.30 2498
6399.06 2440
6399.81 2354
6400.57 2224
6401.32 2380
6402.08 2386
6402.83 2516
6403.59 2458
6404.34 2210
6405.10 2209
6405.85 2279
6406.61 2249
6407.36 2238
6408.12 2279
6408.88 2227
6409.63 2293
6410.39 2349
6411.14 2358
6411.90 2364
6412.65 2378
6413.41 2394
6414.16 2367
6414.92 2300
6415.68 2406
6416.43 2374
6417.19 2292
6417.94 2274
6418.70 2348
6419.46 2357
6420.21 2392
6420.97 2410
6421.73 2397
6422.48 2388
6423.24 2350
6423.99 2370
6424.75 2291
6425.51 2387
6426.26 2356
6427.02 2353
6427.78 2453
6428.53 2437
6429.29 2379
6430.05 2539
6430.80 2453
6431.56 2478
6432.32 2465
6433.07 2514
6433.83 2531
6434.59 2359
6435.34 2384
6436.10 2474
6436.86 2674
6437.62 2493
6438.37 2510
6439.13 2519
6439.89 2608
6440.65 2469
6441.40 2581
6442.16 2542
6442.92 2520
6443.68 2524
6444.43 2478
6445.19 2492
6445.95 2619
6446.71 2425
6447.46 2410
6448.22 2527
6448.98 2748
6449.74 2686
6450.49 2539
6451.25 2507
6452.01 2442
6452.77 2491
6453.53 2500
6454.29 2640
6455.04 2669
6455.80 2688
6456.56 2627
6457.32 2588
6458.08 2698
6458.84 2690
6459.59 2671
6460.35 2638
6461.11 2663
6461.87 2629
6462.63 2671
6463.39 2837
6464.15 2709
6464.90 2785
6465.66 2794
6466.42 2779
6467.18 2781
6467.94 2901
6468.70 2980
6469.46 2792
6470.22 2814
6470.98 2853
6471.73 2829
6472.49 3010
6473.25 3044
6474.01 2947
6474.77 3132
6475.53 3148
6476.29 3131
6477.05 3149
6477.81 3118
6478.57 3066
6479.33 3216
6480.09 3160
6480.85 3182
6481.61 3240
6482.37 3272
6483.13 3195
6483.89 3268
6484.65 3223
6485.41 3360
6486.17 3403
6486.93 3328
6487.69 3348
6488.45 3315
6489.21 3262
6489.97 3271
6490.73 3397
6491.49 3397
6492.25 3456
6493.01 3496
6493.77 3655
6494.53 3504
6495.29 3588
6496.05 3878
6496.81 3852
6497.57 3879
6498.33 4074
6499.10 4111
6499.86 4136
6500.62 4319
6501.38 4362
6502.14 4386
6502.90 4312
6503.66 4191
6504.42 4159
6505.18 4128
6505.94 4242
6506.71 4299
6507.47 4263
6508.23 4383
6508.99 4244
6509.75 4274
6510.51 4350
6511.27 4549
6512.04 4497
6512.80 4674
6513.56 4806
6514.32 5000
6515.08 5071
6515.84 4863
6516.61 4907
6517.37 4836
6518.13 5050
6518.89 5139
6519.65 5116
6520.42 5092
6521.18 5009
6521.94 5165
6522.70 5131
6523.46 5170
6524.23 5404
6524.99 5542
6525.75 5456
6526.51 5561
6527.28 5794
6528.04 5866
6528.80 6045
6529.56 6136
6530.33 5964
6531.09 5988
6531.85 5852
6532.61 5903
6533.38 5950
6534.14 5921
6534.90 6462
6535.67 6754
6536.43 7261
6537.19 8091
6537.95 9293
6538.72 10324
6539.48 11196
6540.24 12776
6541.01 14157
6541.77 14853
6542.53 14802
6543.30 14066
6544.06 13336
6544.82 12065
6545.59 10680
6546.35 9168
6547.11 7846
6547.88 6939
6548.64 6022
6549.41 5537
6550.17 5236
6550.93 4919
6551.70 4755
6552.46 4605
6553.22 4592
6553.99 4597
6554.75 4476
6555.52 4307
6556.28 4443
6557.05 4527
6557.81 4497
6558.57 4340
6559.34 4158
6560.10 4210
6560.87 4209
6561.63 4291
6562.40 4454
6563.16 4334
6563.92 4175
6564.69 4198
6565.45 4426
6566.22 4526
6566.98 4414
6567.75 4727
6568.51 4714
6569.28 4686
6570.04 4800
6570.81 4640
6571.57 4691
6572.34 4796
6573.10 4709
6573.87 4648
6574.63 4555
6575.40 4960
6576.16 5080
6576.93 5124
6577.69 5457
6578.46 5798
6579.23 5865
6579.99 5826
6580.76 6034
6581.52 6168
6582.29 5817
6583.05 5924
6583.82 5877
6584.59 5630
6585.35 5458
6586.12 5528
6586.88 5458
6587.65 5291
6588.41 5206
6589.18 5048
6589.95 4974
6590.71 4910
6591.48 4866
6592.25 4957
6593.01 4866
6593.78 4803
6594.54 5110
6595.31 5084
6596.08 5228
6596.84 5299
6597.61 5198
6598.38 5129
6599.14 5321
6599.91 5224
6600.68 5084
6601.44 4997
6602.21 4894
6602.98 4751
6603.74 4540
6604.51 4364
6605.28 4318
6606.05 4298
6606.81 4228
6607.58 4145
6608.35 4331
6609.11 4135
6609.88 4071
6610.65 4096
6611.42 4139
6612.18 4033
6612.95 4254
6613.72 4250
6614.49 4023
6615.25 3997
6616.02 4106
6616.79 4222
6617.56 3991
6618.32 4076
6619.09 4020
6619.86 3839
6620.63 3865
6621.40 3775
6622.16 3930
6622.93 3790
6623.70 3692
6624.47 3609
6625.24 3695
6626.00 3681
6626.77 3672
6627.54 3752
6628.31 3758
6629.08 3754
6629.85 3463
6630.61 3582
6631.38 3449
6632.15 3509
6632.92 3559
6633.69 3525
6634.46 3609
6635.23 3603
6635.99 3602
6636.76 3566
6637.53 3739
6638.30 3806
6639.07 4027
6639.84 4061
6640.61 3891
6641.38 3891
6642.15 3775
6642.92 3601
6643.68 3521
6644.45 3519
6645.22 3434
6645.99 3420
6646.76 3394
6647.53 3370
6648.30 3330
6649.07 3132
6649.84 3403
6650.61 3302
6651.38 3287
6652.15 3295
6652.92 3302
6653.69 3328
6654.46 3322
6655.23 3345
6656.00 3243
6656.77 3254
6657.54 3245
6658.31 3217
6659.08 3186
6659.85 3015
6660.62 2937
6661.39 3105
6662.16 3224
6662.93 3175
6663.70 2956
6664.47 2900
6665.24 2901
6666.01 2908
6666.78 2973
6667.55 2858
6668.32 3138
6669.09 3149
6669.86 3135
6670.64 2917
6671.41 2871
6672.18 2855
6672.95 2914
6673.72 2828
6674.49 2761
6675.26 2813
6676.03 2933
6676.80 2830
6677.57 2929
6678.35 2950
6679.12 3037
6679.89 2980
6680.66 2972
6681.43 2872
6682.20 2890
6682.97 2849
6683.75 2960
6684.52 2917
6685.29 2968
6686.06 3037
6686.83 3007
6687.60 3152
6688.38 3028
6689.15 3041
6689.92 3204
6690.69 3083
6691.46 3015
6692.24 3087
6693.01 3061
6693.78 3001
6694.55 2999
6695.32 2928
6696.10 3004
6696.87 2841
6697.64 2849
6698.41 2663
6699.19 2731
6699.96 2654
6700.73 2647
6701.50 2655
6702.28 2619
6703.05 2867
6703.82 2756
6704.59 2647
6705.37 2700
6706.14 2634
6706.91 2637
6707.69 2698
6708.46 2757
6709.23 2718
6710.00 2724
6710.78 2697
6711.55 2676
6712.32 2630
6713.10 2697
6713.87 2697
6714.64 2718
6715.42 2528
6716.19 2620
6716.96 2638
6717.74 2460
6718.51 2535
6719.28 2543
6720.06 2575
6720.83 2550
6721.61 2513
6722.38 2501
6723.15 2506
6723.93 2580
6724.70 2416
6725.47 2461
6726.25 2472
6727.02 2428
6727.80 2443
6728.57 2362
6729.35 2421
6730.12 2445
6730.89 2350
6731.67 2316
6732.44 2355
6733.22 2367
6733.99 2397
6734.77 2427
6735.54 2427
6736.31 2337
6737.09 2339
6737.86 2601
6738.64 2435
6739.41 2384
6740.19 2434
6740.96 2452
6741.74 2371
6742.51 2441
6743.29 2455
6744.06 2527
6744.84 2549
6745.61 2386
6746.39 2381
6747.16 2453
6747.94 2361
6748.71 2523
6749.49 2646
6750.26 2452
6751.04 2469
6751.82 2497
6752.59 2452
6753.37 2503
6754.14 2529
6754.92 2778
6755.69 2734
6756.47 2600
6757.25 2641
6758.02 2682
6758.80 2524
6759.57 2588
6760.35 2498
6761.12 2488
6761.90 2458
6762.68 2292
6763.45 2506
6764.23 2532
6765.01 2475
6765.78 2539
6766.56 2489
6767.33 2430
6768.11 2478
6768.89 2425
6769.66 2368
6770.44 2371
6771.22 2361
6771.99 2203
6772.77 2197
6773.55 2413
6774.32 2350
6775.10 2325
6775.88 2356
6776.65 2327
6777.43 2404
6778.21 2380
6778.99 2255
6779.76 2453
6780.54 2533
6781.32 2503
6782.09 2456
6782.87 2374
6783.65 2288
6784.43 2511
6785.20 2595
6785.98 2493
6786.76 2321
6787.54 2290
6788.31 2383
6789.09 2374
6789.87 2352
6790.65 2362
6791.42 2335
6792.20 2370
6792.98 2202
6793.76 2136
6794.54 2244
6795.31 2195
6796.09 2249
6796.87 2308
6797.65 2194
6798.43 2226
6799.20 2377
6799.98 2235
6800.76 2316
6801.54 2143
6802.32 2259
6803.10 2172
6803.87 2178
6804.65 2248
6805.43 2392
6806.21 2354
6806.99 2253
6807.77 2291
6808.55 2285
6809.32 2414
6810.10 2265
6810.88 2235
6811.66 2307
6812.44 2468
6813.22 2395
6814.00 2270
6814.78 2265
6815.56 2362
6816.34 2415
6817.11 2427
6817.89 2436
6818.67 2274
6819.45 2284
6820.23 2287
6821.01 2274
6821.79 2306
6822.57 2267
6823.35 2247
6824.13 2314
6824.91 2337
6825.69 2306
6826.47 2460
6827.25 2468
6828.03 2481
6828.81 2322
6829.59 2343
6830.37 2453
6831.15 2260
6831.93 2390
6832.71 2352
6833.49 2464
6834.27 2324
6835.05 2308
6835.83 2317
6836.61 2175
6837.39 2199
6838.17 2283
6838.95 2434
6839.73 2358
6840.51 2365
6841.29 2395
6842.07 2404
6842.85 2367
6843.63 2294
6844.42 2365
6845.20 2366
6845.98 2390
6846.76 2315
6847.54 2407
6848.32 2455
6849.10 2415
6849.88 2520
6850.66 2530
6851.44 2689
6852.23 2654
6853.01 2670
6853.79 2817
6854.57 2992
6855.35 3073
6856.13 3165
6856.91 3027
6857.70 2945
6858.48 2946
6859.26 3002
6860.04 2924
6860.82 2856
6861.60 2788
6862.39 2754
6863.17 2683
6863.95 2555
6864.73 2550
6865.51 2507
6866.30 2518
6867.08 2601
6867.86 2738
6868.64 2662
6869.42 2721
6870.21 2798
6870.99 2982
6871.77 3080
6872.55 3007
6873.34 2988
6874.12 3090
6874.90 2894
6875.68 2760
6876.47 2838
6877.25 2749
6878.03 2701
6878.81 2569
6879.60 2657
6880.38 2792
6881.16 2811
6881.95 2823
6882.73 2802
6883.51 2851
6884.29 2955
6885.08 2909
6885.86 3002
6886.64 2863
6887.43 2877
6888.21 3055
6888.99 3196
6889.78 3378
6890.56 3513
6891.34 3618
6892.13 3634
6892.91 3618
6893.69 3712
6894.48 3588
6895.26 3455
6896.05 3392
6896.83 3268
6897.61 3140
6898.40 2981
6899.18 2872
6899.97 3096
6900.75 3102
6901.53 3113
6902.32 3074
6903.10 3073
6903.89 3057
6904.67 2930
6905.45 3137
6906.24 3108
6907.02 3135
6907.81 3084
6908.59 3167
6909.38 3061
6910.16 2965
6910.95 3089
6911.73 3071
6912.51 3099
6913.30 3181
6914.08 3076
6914.87 3034
6915.65 3079
6916.44 3125
6917.22 2991
6918.01 2970
6918.79 3022
6919.58 3003
6920.36 3019
6921.15 2905
6921.93 2836
6922.72 2967
6923.50 3038
6924.29 3163
6925.08 3200
6925.86 3187
6926.65 3243
6927.43 3055
6928.22 3184
6929.00 3104
6929.79 3087
6930.57 3037
6931.36 3116
6932.15 3322
6932.93 3228
6933.72 3309
6934.50 3272
6935.29 3387
6936.08 3079
6936.86 3046
6937.65 3261
6938.43 3296
6939.22 3456
6940.01 3264
6940.79 3357
6941.58 3533
6942.37 3372
6943.15 3369
6943.94 3508
6944.72 3433
6945.51 3423
6946.30 3584
6947.08 3629
6947.87 3643
6948.66 3647
6949.44 3685
6950.23 3743
6951.02 3874
6951.80 3863
6952.59 3786
6953.38 3816
6954.17 3809
6954.95 3839
6955.74 3751
6956.53 3747
6957.31 3838
6958.10 3973
6958.89 3987
6959.68 3912
6960.46 4171
6961.25 4251
6962.04 3971
6962.83 4185
6963.61 4081
6964.40 4186
6965.19 4159
6965.98 4318
6966.76 4222
6967.55 4071
6968.34 4248
6969.13 4196
6969.92 4243
6970.70 4140
6971.49 4236
6972.28 4259
6973.07 4313
6973.86 4409
6974.64 4576
6975.43 4582
6976.22 4548
6977.01 4510
6977.80 4644
6978.59 4648
6979.37 4529
6980.16 4693
6980.95 4660
6981.74 4708
6982.53 4719
6983.32 4795
6984.11 4908
6984.90 5181
6985.68 5529
6986.47 5951
6987.26 6434
6988.05 6760
6988.84 7442
6989.63 7818
6990.42 8452
6991.21 8776
6992.00 8593
6992.79 8257
6993.57 7961
6994.36 7467
6995.15 6871
6995.94 6412
6996.73 6344
6997.52 5856
6998.31 5365
6999.10 5680
6999.89 5710
7000.68 6036
7001.47 6480
7002.26 6715
7003.05 7741
7003.84 8200
7004.63 8500
7005.42 8580
7006.21 8892
7007.00 8782
7007.79 8441
7008.58 7730
7009.37 6766
7010.16 6320
7010.95 5778
7011.74 5287
7012.53 4891
7013.32 4512
7014.11 4304
7014.90 4373
7015.69 4304
7016.48 4423
7017.27 4649
7018.06 4562
7018.85 4680
7019.65 4819
7020.44 4791
7021.23 4686
7022.02 4651
7022.81 4597
7023.60 4457
7024.39 4311
7025.18 4127
7025.97 4078
7026.76 4211
7027.56 4086
7028.35 4017
7029.14 4043
7029.93 4070
7030.72 3981
7031.51 4031
7032.30 4113
7033.09 3850
7033.89 3929
7034.68 3849
7035.47 3681
7036.26 3685
7037.05 3641
7037.84 3704
7038.64 3538
7039.43 3545
7040.22 3734
7041.01 3812
7041.80 3969
7042.60 3824
7043.39 3905
7044.18 3840
7044.97 3966
7045.76 3835
7046.56 3910
7047.35 3881
7048.14 3731
7048.93 3610
7049.73 3651
7050.52 3427
7051.31 3540
7052.10 3479
7052.90 3514
7053.69 3542
7054.48 3695
7055.27 3792
7056.07 3711
7056.86 3710
7057.65 3731
7058.45 3709
7059.24 3656
7060.03 3638
7060.83 3456
7061.62 3551
7062.41 3491
7063.20 3394
7064.00 3328
7064.79 3425
7065.58 3247
7066.38 3402
7067.17 3286
7067.96 3159
7068.76 3252
7069.55 3235
7070.35 3312
7071.14 3207
7071.93 3210
7072.73 3135
7073.52 3041
7074.31 3133
7075.11 3169
7075.90 3259
7076.70 3160
7077.49 3136
7078.28 2989
7079.08 3138
7079.87 3087
7080.67 2936
7081.46 2969
7082.25 3029
7083.05 3046
7083.84 3005
7084.64 3060
7085.43 2889
7086.23 2994
7087.02 3025
7087.82 2869
7088.61 2852
7089.41 2893
7090.20 3021
7090.99 3055
7091.79 3051
7092.58 3079
7093.38 3218
7094.17 3135
7094.97 3111
7095.76 3048
7096.56 2920
7097.35 2872
7098.15 2841
7098.94 2808
7099.74 2683
7100.54 2597
7101.33 2607
7102.13 2570
7102.92 2456
7103.72 2501
7104.51 2425
7105.31 2403
7106.10 2506
7106.90 2506
7107.70 2457
7108.49 2468
7109.29 2396
7110.08 2371
7110.88 2450
7111.67 2309
7112.47 2340
7113.27 2498
7114.06 2375
7114.86 2365
7115.65 2294
7116.45 2360
7117.25 2402
7118.04 2286
7118.84 2282
7119.64 2188
7120.43 2168
7121.23 2229
7122.03 2254
7122.82 2253
7123.62 2202
7124.41 2093
7125.21 2184
7126.01 2142
7126.81 2129
7127.60 2076
7128.40 2233
7129.20 2351
7129.99 2321
7130.79 2179
7131.59 2257
7132.38 2316
7133.18 2262
7133.98 2224
7134.78 2321
7135.57 2270
7136.37 2288
7137.17 2180
7137.96 2082
7138.76 2125
7139.56 2173
7140.36 2175
7141.15 2247
7141.95 2219
7142.75 2125
7143.55 2084
7144.35 2146
7145.14 2214
7145.94 2190
7146.74 2098
7147.54 2099
7148.33 2129
7149.13 2157
7149.93 2114
7150.73 2082
7151.53 2081
7152.33 2093
7153.12 2179
7153.92 2194
7154.72 2174
7155.52 2155
7156.32 2176
7157.12 2127
7157.91 2200
7158.71 2038
7159.51 2000
7160.31 2101
7161.11 2164
7161.91 2106
7162.71 2062
7163.50 2007
7164.30 2035
7165.10 2006
7165.90 1949
7166.70 2093
7167.50 2080
7168.30 2073
7169.10 2070
7169.90 2094
7170.70 2132
7171.50 2137
7172.29 2085
7173.09 2039
7173.89 2106
7174.69 2041
7175.49 1982
7176.29 1986
7177.09 1973
7177.89 2002
7178.69 1982
7179.49 1905
7180.29 1939
7181.09 2052
7181.89 2102
7182.69 1943
7183.49 1976
7184.29 2008
7185.09 2151
7185.89 2138
7186.69 2031
7187.49 1992
7188.29 2104
7189.09 2147
7189.89 2052
7190.69 2000
7191.49 2017
7192.29 2063
7193.09 2075
7193.89 1970
7194.69 1915
7195.49 2041
7196.29 1922
7197.10 1898
7197.90 1708
7198.70 1792
7199.50 1950
7200.30 1885
7201.10 1956
7201.90 1903
7202.70 1990
7203.50 2051
7204.30 1896
7205.11 1845
7205.91 1935
7206.71 1882
7207.51 1907
7208.31 1928
7209.11 2004
7209.91 2015
7210.71 1894
7211.52 1845
7212.32 1849
7213.12 1806
7213.92 1915
7214.72 1925
7215.52 1834
7216.33 1827
7217.13 1848
7217.93 1878
7218.73 1863
7219.53 1871
7220.34 1822
7221.14 1933
7221.94 1857
7222.74 1797
7223.54 1789
7224.35 1943
7225.15 1793
7225.95 1833
7226.75 1873
7227.56 1846
7228.36 1984
7229.16 1916
7229.96 1913
7230.77 1927
7231.57 1909
7232.37 1972
7233.17 1922
7233.98 1975
7234.78 1950
7235.58 1983
7236.38 1962
7237.19 1873
7237.99 1986
7238.79 1924
7239.60 1994
7240.40 2128
7241.20 2064
7242.01 2050
7242.81 2081
7243.61 2147
7244.42 2024
7245.22 2114
7246.02 2169
7246.83 2144
7247.63 2212
7248.43 2246
7249.24 2247
7250.04 2098
7250.84 2073
7251.65 2080
7252.45 2075
7253.26 2107
7254.06 1986
7254.86 2067
7255.67 2087
7256.47 2155
7257.28 2202
7258.08 2084
7258.88 2035
7259.69 2034
7260.49 1986
7261.30 1995
7262.10 2201
7262.90 2098
7263.71 2306
7264.51 2147
7265.32 2147
7266.12 2140
7266.93 2156
7267.73 2192
7268.54 2321
7269.34 2220
7270.15 2276
7270.95 2350
7271.76 2376
7272.56 2340
7273.37 2311
7274.17 2319
7274.98 2338
7275.78 2489
7276.59 2513
7277.39 2531
7278.20 2509
7279.00 2624
7279.81 2544
7280.61 2365
7281.42 2344
7282.22 2359
7283.03 2486
7283.83 2683
7284.64 2714
7285.45 2962
7286.25 3083
7287.06 3390
7287.86 3609
7288.67 3814
7289.47 4365
7290.28 4366
7291.09 4265
7291.89 4109
7292.70 3953
7293.50 3569
7294.31 3255
7295.12 3181
7295.92 2949
7296.73 2794
7297.53 2724
7298.34 2707
7299.15 2431
7299.95 2317
7300.76 2425
7301.57 2472
7302.37 2367
7303.18 2420
7303.99 2323
7304.79 2394
7305.60 2610
7306.41 2544
7307.21 2519
7308.02 2417
7308.83 2585
7309.63 2607
7310.44 2457
7311.25 2589
7312.06 2763
7312.86 2890
7313.67 2844
7314.48 2914
7315.28 3043
7316.09 2998
7316.90 3084
7317.71 3059
7318.51 3003
7319.32 2923
7320.13 2962
7320.94 2852
7321.74 2979
7322.55 2912
7323.36 3018
7324.17 3184
7324.97 3288
7325.78 3279
7326.59 3338
7327.40 3257
7328.21 3254
7329.01 3220
7329.82 2967
7330.63 2972
7331.44 3076
7332.25 2742
7333.06 2670
7333.86 2574
7334.67 2527
7335.48 2440
7336.29 2524
7337.10 2468
7337.91 2510
7338.71 2553
7339.52 2664
7340.33 2618
7341.14 2602
7341.95 2615
7342.76 2557
7343.57 2744
7344.38 2777
7345.18 2563
7345.99 2503
7346.80 2539
7347.61 2345
7348.42 2504
7349.23 2727
7350.04 2587
7350.85 2491
7351.66 2562
7352.47 2498
7353.28 2526
7354.09 2580
7354.89 2483
7355.70 2594
7356.51 2668
7357.32 2572
7358.13 2521
7358.94 2530
7359.75 2524
7360.56 2589
7361.37 2532
7362.18 2496
7362.99 2548
7363.80 2482
7364.61 2479
7365.42 2517
7366.23 2485
7367.04 2416
7367.85 2442
7368.66 2556
7369.47 2737
7370.28 2649
7371.09 2561
7371.90 2432
7372.71 2511
7373.52 2527
7374.33 2454
7375.15 2415
7375.96 2410
7376.77 2401
7377.58 2383
7378.39 2472
7379.20 2551
7380.01 2551
7380.82 2580
7381.63 2643
7382.44 2726
7383.25 2726
7384.06 2723
7384.88 2993
7385.69 3080
7386.50 3054
7387.31 3141
7388.12 2959
7388.93 2792
7389.74 2813
7390.55 2683
7391.37 2779
7392.18 2627
7392.99 2470
7393.80 2400
7394.61 2376
7395.42 2439
7396.24 2496
7397.05 2430
7397.86 2371
7398.67 2351
7399.48 2396
7400.30 2429
7401.11 2561
7401.92 2565
7402.73 2637
7403.54 2687
7404.36 2828
7405.17 2882
7405.98 2950
7406.79 2889
7407.60 2857
7408.42 2821
7409.23 2839
7410.04 2748
7410.85 2575
7411.67 2502
7412.48 2541
7413.29 2462
7414.11 2395
7414.92 2414
7415.73 2362
7416.54 2333
7417.36 2238
7418.17 2197
7418.98 2086
7419.80 2078
7420.61 2200
7421.42 2032
7422.23 2139
7423.05 2260
7423.86 2284
7424.67 2269
7425.49 2222
7426.30 2140
7427.11 2118
7427.93 2068
7428.74 2109
7429.56 2087
7430.37 1979
7431.18 1994
7432.00 2018
7432.81 1965
7433.62 1968
7434.44 1950
7435.25 1986
7436.07 2060
7436.88 1908
7437.69 1991
7438.51 1852
7439.32 1951
7440.14 2025
7440.95 1905
7441.76 2006
7442.58 1933
7443.39 1867
7444.21 1944
7445.02 2010
7445.84 2104
7446.65 2098
7447.46 1998
7448.28 1981
7449.09 1986
7449.91 1913
7450.72 2059
7451.54 2055
7452.35 1870
7453.17 1804
7453.98 1804
7454.80 1909
7455.61 1919
7456.43 1914
7457.24 1858
7458.06 1748
7458.87 1943
7459.69 1936
7460.50 1811
7461.32 1863
7462.13 1827
7462.95 1932
7463.77 1996
7464.58 1890
7465.40 1924
7466.21 1907
7467.03 1841
7467.84 1921
7468.66 1875
7469.47 1788
7470.29 1735
7471.11 1692
7471.92 1791
7472.74 1745
7473.55 1795
7474.37 1896
7475.19 1783
7476.00 1860
7476.82 1857
7477.63 1888
7478.45 1782
7479.27 1708
7480.08 1687
7480.90 1698
7481.72 1805
7482.53 1826
7483.35 1786
7484.17 1883
7484.98 1750
7485.80 1846
7486.62 1757
7487.43 1733
7488.25 1644
7489.07 1542
7489.88 1679
7490.70 1720
7491.52 1667
7492.33 1733
7493.15 1771
7493.97 1756
7494.78 1588
7495.60 1607
7496.42 1651
7497.24 1663
7498.05 1593
7498.87 1610
7499.69 1665
7500.51 1624
7501.32 1651
7502.14 1579
7502.96 1675
7503.78 1688
7504.59 1604
7505.41 1694
7506.23 1601
7507.05 1550
7507.86 1622
7508.68 1635
7509.50 1607
7510.32 1609
7511.14 1663
7511.95 1597
7512.77 1691
7513.59 1761
7514.41 1685
7515.23 1717
7516.05 1524
7516.86 1651
7517.68 1759
7518.50 1567
7519.32 1563
7520.14 1559
7520.96 1607
7521.78 1742
7522.59 1718
7523.41 1636
7524.23 1616
7525.05 1603
7525.87 1554
7526.69 1505
7527.51 1481
7528.33 1534
7529.14 1610
7529.96 1490
7530.78 1575
7531.60 1454
7532.42 1481
7533.24 1613
7534.06 1531
7534.88 1571
7535.70 1660
7536.52 1608
7537.34 1645
7538.16 1604
7538.98 1693
7539.80 1687
7540.62 1548
7541.44 1604
7542.25 1491
7543.07 1491
7543.89 1558
7544.71 1478
7545.53 1533
7546.35 1522
7547.17 1560
7547.99 1591
7548.81 1640
7549.63 1576
7550.45 1579
7551.27 1604
7552.09 1543
7552.92 1549
7553.74 1559
7554.56 1500
7555.38 1567
7556.20 1604
7557.02 1580
7557.84 1589
7558.66 1570
7559.48 1570
7560.30 1459
7561.12 1472
7561.94 1546
7562.76 1606
7563.58 1573
7564.40 1478
7565.23 1644
7566.05 1596
7566.87 1502
7567.69 1516
7568.51 1597
7569.33 1596
7570.15 1567
7570.97 1433
7571.79 1538
7572.62 1538
7573.44 1548
7574.26 1574
7575.08 1511
7575.90 1546
7576.72 1663
7577.55 1605
7578.37 1509
7579.19 1499
7580.01 1577
7580.83 1572
7581.65 1587
7582.48 1496
7583.30 1432
7584.12 1531
7584.94 1522
7585.76 1533
7586.59 1573
7587.41 1625
7588.23 1585
7589.05 1751
7589.88 1618
7590.70 1543
7591.52 1555
7592.34 1640
7593.16 1684
7593.99 1662
7594.81 1631
7595.63 1563
7596.46 1625
7597.28 1685
7598.10 1616
7598.92 1581
7599.75 1665
7600.57 1686
7601.39 1698
7602.22 1547
7603.04 1627
7603.86 1642
7604.68 1585
7605.51 1502
7606.33 1577
7607.15 1733
7607.98 1608
7608.80 1609
7609.62 1611
7610.45 1686
7611.27 1815
7612.09 1728
7612.92 1606
7613.74 1650
7614.57 1599
7615.39 1540
7616.21 1624
7617.04 1652
7617.86 1607
7618.68 1562
7619.51 1577
7620.33 1677
7621.16 1699
7621.98 1712
7622.80 1692
7623.63 1715
7624.45 1642
7625.28 1719
7626.10 1641
7626.93 1707
7627.75 1613
7628.57 1586
7629.40 1567
7630.22 1582
7631.05 1619
7631.87 1612
7632.70 1724
7633.52 1672
7634.35 1627
7635.17 1739
7636.00 1769
7636.82 1692
7637.65 1668
7638.47 1748
7639.30 1723
7640.12 1671
7640.95 1721
7641.77 1651
7642.60 1555
7643.42 1550
7644.25 1531
7645.07 1494
7645.90 1494
7646.72 1547
7647.55 1607
7648.37 1482
7649.20 1512
7650.02 1531
7650.85 1493
7651.68 1546
7652.50 1517
7653.33 1514
7654.15 1552
7654.98 1525
7655.81 1567
7656.63 1523
7657.46 1385
7658.28 1407
7659.11 1362
7659.94 1424
7660.76 1401
7661.59 1335
7662.41 1453
7663.24 1513
7664.07 1557
7664.89 1517
7665.72 1501
7666.55 1493
7667.37 1416
7668.20 1497
7669.03 1497
7669.85 1414
7670.68 1388
7671.51 1449
7672.33 1457
7673.16 1403
7673.99 1346
7674.81 1494
7675.64 1454
7676.47 1442
7677.29 1326
7678.12 1357
7678.95 1393
7679.78 1468
7680.60 1476
7681.43 1391
7682.26 1333
7683.08 1374
7683.91 1392
7684.74 1362
7685.57 1426
7686.39 1371
7687.22 1453
7688.05 1377
7688.88 1372
7689.70 1391
7690.53 1435
7691.36 1536
7692.19 1438
7693.02 1382
7693.84 1354
7694.67 1360
7695.50 1487
7696.33 1361
7697.16 1343
7697.98 1449
7698.81 1365
7699.64 1427
7700.47 1379
7701.30 1342
7702.13 1458
7702.95 1512
7703.78 1395
7704.61 1395
7705.44 1439
7706.27 1442
7707.10 1415
7707.93 1362
7708.75 1380
7709.58 1394
7710.41 1335
7711.24 1455
7712.07 1530
7712.90 1477
7713.73 1432
7714.56 1472
7715.39 1454
7716.22 1453
7717.04 1438
7717.87 1313
7718.70 1353
7719.53 1377
7720.36 1313
7721.19 1301
7722.02 1337
7722.85 1371
7723.68 1364
7724.51 1434
7725.34 1445
7726.17 1376
7727.00 1371
7727.83 1377
7728.66 1367
7729.49 1433
7730.32 1374
7731.15 1406
7731.98 1349
7732.81 1306
7733.64 1311
7734.47 1318
7735.30 1399
7736.13 1407
7736.96 1381
7737.79 1345
7738.62 1440
7739.45 1381
7740.28 1289
7741.11 1336
7741.94 1298
7742.77 1327
7743.60 1340
7744.43 1468
7745.26 1371
7746.09 1398
7746.93 1438
7747.76 1414
7748.59 1401
7749.42 1417
7750.25 1416
7751.08 1402
7751.91 1476
7752.74 1429
7753.57 1482
7754.40 1559
7755.24 1574
7756.07 1539
7756.90 1572
7757.73 1504
7758.56 1414
7759.39 1397
7760.22 1481
7761.06 1430
7761.89 1391
7762.72 1374
7763.55 1481
7764.38 1512
7765.21 1483
7766.05 1483
7766.88 1512
7767.71 1558
7768.54 1516
7769.37 1447
7770.21 1499
7771.04 1457
7771.87 1378
7772.70 1395
7773.53 1411
7774.37 1285
7775.20 1402
7776.03 1375
7776.86 1385
7777.70 1446
7778.53 1342
7779.36 1381
7780.19 1409
7781.03 1420
7781.86 1409
7782.69 1372
7783.52 1381
7784.36 1512
7785.19 1440
7786.02 1504
7786.86 1425
7787.69 1410
7788.52 1424
7789.36 1456
7790.19 1365
7791.02 1356
7791.85 1348
7792.69 1395
7793.52 1409
7794.35 1409
7795.19 1376
7796.02 1469
7796.86 1401
7797.69 1407
7798.52 1452
7799.36 1335
7800.19 1366
7801.02 1416
7801.86 1506
7802.69 1508
7803.52 1395
7804.36 1348
7805.19 1352
7806.03 1452
7806.86 1472
7807.69 1494
7808.53 1500
7809.36 1461
7810.20 1419
7811.03 1414
7811.87 1421
7812.70 1382
7813.53 1459
7814.37 1513
7815.20 1531
7816.04 1517
7816.87 1522
7817.71 1541
7818.54 1523
7819.38 1490
7820.21 1538
7821.05 1490
7821.88 1555
7822.72 1652
7823.55 1708
7824.39 1661
7825.22 1599
7826.06 1535
7826.89 1536
7827.73 1544
7828.56 1528
7829.40 1601
7830.23 1535
7831.07 1473
7831.90 1585
7832.74 1508
7833.57 1465
7834.41 1579
7835.24 1568
7836.08 1645
7836.91 1504
7837.75 1503
7838.59 1580
7839.42 1603
7840.26 1603
7841.09 1575
7841.93 1631
7842.77 1553
7843.60 1545
7844.44 1628
7845.27 1748
7846.11 1683
7846.95 1611
7847.78 1512
7848.62 1505
7849.45 1612
7850.29 1563
7851.13 1569
7851.96 1453
7852.80 1459
7853.64 1541
7854.47 1508
7855.31 1551
7856.15 1483
7856.98 1462
7857.82 1448
7858.66 1450
7859.49 1635
7860.33 1482
7861.17 1521
7862.00 1433
7862.84 1431
7863.68 1556
7864.52 1545
7865.35 1404
7866.19 1515
7867.03 1466
7867.86 1413
7868.70 1460
7869.54 1425
7870.38 1439
7871.21 1493
7872.05 1554
7872.89 1419
7873.73 1484
7874.56 1469
7875.40 1446
7876.24 1489
7877.08 1547
7877.92 1520
7878.75 1439
7879.59 1571
7880.43 1546
7881.27 1513
7882.10 1592
7882.94 1601
7883.78 1524
7884.62 1526
7885.46 1511
7886.30 1474
7887.13 1571
7887.97 1625
7888.81 1540
7889.65 1486
7890.49 1500
7891.33 1485
7892.16 1592
7893.00 1491
7893.84 1452
7894.68 1503
7895.52 1541
7896.36 1585
7897.20 1620
7898.04 1563
7898.88 1588
7899.71 1520
7900.55 1473
7901.39 1465
7902.23 1471
7903.07 1537
7903.91 1543
7904.75 1661
7905.59 1564
7906.43 1561
7907.27 1503
7908.11 1578
7908.95 1528
7909.79 1477
7910.62 1418
7911.46 1539
7912.30 1520
7913.14 1497
7913.98 1386
7914.82 1428
7915.66 1346
7916.50 1382
7917.34 1446
7918.18 1497
7919.02 1449
7919.86 1520
7920.70 1521
7921.54 1380
7922.38 1449
7923.22 1427
7924.06 1481
7924.90 1596
7925.74 1443
7926.58 1419
7927.43 1457
7928.27 1435
7929.11 1426
7929.95 1407
7930.79 1431
7931.63 1483
7932.47 1344
7933.31 1293
7934.15 1348
7934.99 1410
7935.83 1398
7936.67 1356
7937.51 1330
7938.36 1482
7939.20 1445
7940.04 1419
7940.88 1312
7941.72 1291
7942.56 1377
7943.40 1304
7944.24 1326
7945.09 1373
7945.93 1350
7946.77 1330
7947.61 1331
7948.45 1325
7949.29 1376
7950.13 1354
7950.98 1339
7951.82 1350
7952.66 1350
7953.50 1359
7954.34 1388
7955.19 1457
7956.03 1328
7956.87 1381
7957.71 1384
7958.55 1373
7959.40 1362
7960.24 1390
7961.08 1270
7961.92 1419
7962.76 1430
7963.61 1397
7964.45 1370
7965.29 1421
7966.13 1312
7966.98 1369
7967.82 1395
7968.66 1402
7969.50 1337
7970.35 1405
7971.19 1391
7972.03 1424
7972.88 1382
7973.72 1365
7974.56 1370
7975.40 1279
7976.25 1366
7977.09 1425
7977.93 1339
7978.78 1374
7979.62 1352
7980.46 1311
7981.31 1479
7982.15 1436
7982.99 1372
7983.84 1394
7984.68 1324
7985.52 1319
7986.37 1330
7987.21 1344
7988.06 1261
7988.90 1413
7989.74 1383
7990.59 1319
7991.43 1310
7992.27 1271
7993.12 1343
7993.96 1406
7994.81 1349
7995.65 1269
7996.49 1249
7997.34 1245
7998.18 1242
7999.03 1286
7999.87 1358
8000.72 1255
8001.56 1230
8002.40 1305
8003.25 1205
8004.09 1241
8004.94 1286
8005.78 1261
8006.63 1208
8007.47 1249
8008.32 1129
8009.16 1196
8010.01 1277
8010.85 1272
8011.70 1199
8012.54 1151
8013.39 1248
8014.23 1290
8015.08 1235
8015.92 1267
8016.77 1200
8017.61 1216
8018.46 1237
8019.30 1241
8020.15 1217
8020.99 1145
8021.84 1200
8022.68 1147
8023.53 1184
8024.38 1210
8025.22 1162
8026.07 1153
8026.91 1158
8027.76 1126
8028.60 1164
8029.45 1197
8030.30 1091
8031.14 1162
8031.99 1153
8032.83 1208
8033.68 1190
8034.53 1203
8035.37 1234
8036.22 1188
8037.06 1199
8037.91 1333
8038.76 1240
8039.60 1191
8040.45 1163
8041.30 1232
8042.14 1193
8042.99 1211
8043.84 1180
8044.68 1149
8045.53 1175
8046.38 1145
8047.22 1221
8048.07 1139
8048.92 1136
8049.76 1139
8050.61 1234
8051.46 1201
8052.30 1106
8053.15 1165
8054.00 1235
8054.85 1151
8055.69 1174
8056.54 1184
8057.39 1204
8058.24 1184
8059.08 1164
8059.93 1164
8060.78 1211
8061.63 1261
8062.47 1197
8063.32 1119
8064.17 1129
8065.02 1127
8065.86 1127
8066.71 1172
8067.56 1132
8068.41 1186
8069.26 1156
8070.10 1270
8070.95 1134
8071.80 1231
8072.65 1214
8073.50 1225
8074.34 1174
8075.19 1157
8076.04 1166
8076.89 1025
8077.74 1099
8078.59 1352
8079.43 1221
8080.28 1133
8081.13 1147
8081.98 1104
8082.83 1145
8083.68 1198
8084.53 1164
8085.37 1143
8086.22 1197
8087.07 1220
8087.92 1117
8088.77 1152
8089.62 1116
8090.47 1133
8091.32 1165
8092.17 1205
8093.02 1183
8093.87 1116
8094.71 1168
8095.56 1214
8096.41 1092
8097.26 1073
8098.11 1190
8098.96 1202
8099.81 1125
8100.66 1146
8101.51 1115
8102.36 1164
8103.21 1179
8104.06 1068
8104.91 1166
8105.76 1137
8106.61 1095
8107.46 1112
8108.31 1185
8109.16 1234
8110.01 1190
8110.86 1155
8111.71 1133
8112.56 1184
8113.41 1169
8114.26 1117
8115.11 1149
8115.96 1110
8116.81 1119
8117.66 1240
8118.51 1128
8119.36 1101
8120.21 1152
8121.06 1152
8121.92 1144
8122.77 1159
8123.62 1112
8124.47 1161
8125.32 1231
8126.17 1220
8127.02 1220
8127.87 1205
8128.72 1180
8129.57 1130
8130.43 1223
8131.28 1268
8132.13 1201
8132.98 1110
8133.83 1172
8134.68 1230
8135.53 1135
8136.38 1084
8137.24 1146
8138.09 1202
8138.94 1163
8139.79 1120
8140.64 1183
8141.49 1191
8142.35 1191
8143.20 1127
8144.05 1252
8144.90 1278
8145.75 1194
8146.61 1205
8147.46 1206
8148.31 1163
8149.16 1211
8150.01 1254
8150.87 1168
8151.72 1182
8152.57 1199
8153.42 1204
8154.28 1270
8155.13 1239
8155.98 1206
8156.83 1238
8157.69 1213
8158.54 1219
8159.39 1265
8160.24 1195
8161.10 1282
8161.95 1314
8162.80 1283
8163.66 1252
8164.51 1236
8165.36 1269
8166.21 1180
8167.07 1183
8167.92 1233
8168.77 1332
8169.63 1163
8170.48 1215
8171.33 1272
8172.19 1155
8173.04 1120
8173.89 1210
8174.75 1196
8175.60 1125
8176.46 1210
8177.31 1191
8178.16 1152
8179.02 1186
8179.87 1181
8180.72 1168
8181.58 1260
8182.43 1255
8183.29 1214
8184.14 1235
8184.99 1151
8185.85 1223
8186.70 1164
8187.56 1165
8188.41 1082
8189.26 1124
8190.12 1118
8190.97 1228
8191.83 1147
8192.68 1172
8193.54 1131
8194.39 1205
8195.25 1141
8196.10 1139
8196.95 1145
8197.81 1134
8198.66 1204
8199.52 1182
8200.37 1162
8201.23 1171
8202.08 1107
8202.94 1184
8203.79 1276
8204.65 1180
8205.50 1113
8206.36 1184
8207.21 1200
8208.07 1143
8208.92 1183
8209.78 1108
8210.64 1194
8211.49 1200
8212.35 1143
8213.20 1198
8214.06 1134
8214.91 1266
8215.77 1187
8216.62 1145
8217.48 1208
8218.34 1222
8219.19 1126
8220.05 1113
8220.90 1139
8221.76 1212
8222.61 1255
8223.47 1254
8224.33 1215
8225.18 1273
8226.04 1191
8226.90 1216
8227.75 1227
8228.61 1294
8229.46 1251
8230.32 1212
8231.18 1198
8232.03 1215
8232.89 1128
8233.75 1156
8234.60 1170
8235.46 1155
8236.32 1176
8237.17 1170
8238.03 1211
8238.89 1134
8239.74 1155
8240.60 1228
8241.46 1257
8242.32 1118
8243.17 1281
8244.03 1130
8244.89 1147
8245.74 1166
8246.60 1185
8247.46 1202
8248.32 1223
8249.17 1213
8250.03 1196
8250.89 1106
8251.75 1144
8252.60 1185
8253.46 1179
8254.32 1222
8255.18 1168
8256.03 1193
8256.89 1136
8257.75 1069
8258.61 1157
8259.47 1175
8260.32 1137
8261.18 1109
8262.04 1144
8262.90 1240
8263.76 1252
8264.61 1132
8265.47 1166
8266.33 1181
8267.19 1196
8268.05 1158
8268.91 1131
8269.76 1149
8270.62 1171
8271.48 1116
8272.34 1167
8273.20 1171
8274.06 1171
8274.92 1147
8275.77 1184
8276.63 1058
8277.49 1208
8278.35 1110
8279.21 1093
8280.07 1131
8280.93 1167
8281.79 1168
8282.65 1154
8283.51 1148
8284.36 1075
8285.22 1173
8286.08 1206
8286.94 1118
8287.80 1167
8288.66 1230
8289.52 1206
8290.38 1201
8291.24 1211
8292.10 1262
8292.96 1155
8293.82 1178
8294.68 1164
8295.54 1188
8296.40 1201
8297.26 1144
8298.12 1121
8298.98 1262
8299.84 1203
8300.70 1243
8301.56 1244
8302.42 1207
8303.28 1143
8304.14 1257
8305.00 1166
8305.86 1218
8306.72 1186
8307.58 1185
8308.44 1219
8309.30 1189
8310.16 1173
8311.02 1163
8311.88 1189
8312.74 1205
8313.60 1211
8314.46 1295
8315.33 1247
8316.19 1170
8317.05 1192
8317.91 1156
8318.77 1177
8319.63 1212
8320.49 1300
8321.35 1244
8322.21 1153
8323.08 1237
8323.94 1282
8324.80 1230
8325.66 1211
8326.52 1226
8327.38 1247
8328.24 1293
8329.10 1246
8329.97 1287
8330.83 1380
8331.69 1276
8332.55 1285
8333.41 1428
8334.28 1310
8335.14 1267
8336.00 1285
8336.86 1321
8337.72 1233
8338.58 1265
8339.45 1274
8340.31 1179
8341.17 1212
8342.03 1338
8342.90 1308
8343.76 1199
8344.62 1227
8345.48 1232
8346.35 1270
8347.21 1271
8348.07 1277
8348.93 1269
8349.80 1198
8350.66 1146
8351.52 1317
8352.38 1269
8353.25 1234
8354.11 1227
8354.97 1156
8355.83 1195
8356.70 1187
8357.56 1236
8358.42 1272
8359.29 1244
8360.15 1220
8361.01 1207
8361.88 1350
8362.74 1297
8363.60 1356
8364.47 1320
8365.33 1299
8366.19 1315
8367.06 1392
8367.92 1351
8368.78 1205
8369.65 1367
8370.51 1359
8371.38 1404
8372.24 1500
8373.10 1338
8373.97 1343
8374.83 1385
8375.69 1337
8376.56 1349
8377.42 1361
8378.29 1356
8379.15 1312
8380.01 1362
8380.88 1326
8381.74 1499
8382.61 1585
8383.47 1462
8384.34 1498
8385.20 1441
8386.07 1419
8386.93 1432
8387.79 1504
8388.66 1555
8389.52 1444
8390.39 1481
8391.25 1469
8392.12 1568
8392.98 1523
8393.85 1499
8394.71 1455
8395.58 1507
8396.44 1545
8397.31 1520
8398.17 1506
8399.04 1596
8399.90 1620
8400.77 1547
8401.63 1548
8402.50 1523
8403.36 1571
8404.23 1587
8405.10 1587
8405.96 1525
8406.83 1713
8407.69 1731
8408.56 1713
8409.42 1580
8410.29 1613
8411.15 1659
8412.02 1555
8412.89 1629
8413.75 1675
8414.62 1841
8415.48 1767
8416.35 1628
8417.22 1691
8418.08 1765
8418.95 1655
8419.82 1801
8420.68 1835
8421.55 1828
8422.41 1763
8423.28 1801
8424.15 1865
8425.01 1763
8425.88 1701
8426.75 1832
8427.61 1989
8428.48 1983
8429.35 1899
8430.21 1864
8431.08 2008
8431.95 1942
8432.81 2153
8433.68 2123
8434.55 2052
8435.41 1976
8436.28 2015
8437.15 1978
8438.02 2091
8438.88 2130
8439.75 2143
8440.62 2184
8441.49 2104
8442.35 2224
8443.22 2333
8444.09 2342
8444.96 2367
8445.82 2393
8446.69 2373
8447.56 2438
8448.43 2423
8449.29 2455
8450.16 2446
8451.03 2445
8451.90 2408
8452.77 2457
8453.63 2510
8454.50 2443
8455.37 2633
8456.24 2715
8457.11 2727
8457.97 2929
8458.84 3181
8459.71 3555
8460.58 3676
8461.45 3829
8462.32 4005
8463.18 3979
8464.05 3848
8464.92 3707
8465.79 3730
8466.66 3521
8467.53 3332
8468.40 3095
8469.26 2968
8470.13 2922
8471.00 3212
8471.87 3443
8472.74 3809
8473.61 4455
8474.48 4846
8475.35 5379
8476.22 5845
8477.09 5942
8477.95 5707
8478.82 5497
8479.69 4923
8480.56 4306
8481.43 3829
8482.30 3482
8483.17 2942
8484.04 2633
8484.91 2655
8485.78 2578
8486.65 2261
8487.52 2250
8488.39 2352
8489.26 2353
8490.13 2272
8491.00 2414
8491.87 2388
8492.74 2331
8493.61 2287
8494.48 2358
8495.35 2396
8496.22 2350
8497.09 2335
8497.96 2353
8498.83 2317
8499.70 2394
8500.57 2442
8501.44 2391
8502.31 2352
8503.18 2436
8504.05 2319
8504.92 2367
8505.79 2363
8506.66 2243
8507.53 2252
8508.41 2243
8509.28 2358
8510.15 2356
8511.02 2428
8511.89 2627
8512.76 2582
8513.63 2759
8514.50 2753
8515.37 2847
8516.24 2846
8517.12 2771
8517.99 2726
8518.86 2495
8519.73 2509
8520.60 2412
8521.47 2380
8522.34 2393
8523.22 2148
8524.09 2179
8524.96 2254
8525.83 2295
8526.70 2165
8527.57 2116
8528.45 2256
8529.32 2319
8530.19 2200
8531.06 2246
8531.93 2287
8532.81 2372
8533.68 2213
8534.55 2316
8535.42 2376
8536.29 2420
8537.17 2440
8538.04 2436
8538.91 2375
8539.78 2395
8540.66 2459
8541.53 2442
8542.40 2372
8543.27 2455
8544.15 2407
8545.02 2330
8545.89 2313
8546.76 2318
8547.64 2282
8548.51 2257
8549.38 2271
8550.26 2323
8551.13 2345
8552.00 2299
8552.87 2397
8553.75 2406
8554.62 2296
8555.49 2310
8556.37 2331
8557.24 2377
8558.11 2319
8558.99 2380
8559.86 2278
8560.73 2387
8561.61 2318
8562.48 2268
8563.36 2191
8564.23 2182
8565.10 2053
8565.98 2064
8566.85 1972
8567.72 1999
8568.60 1995
8569.47 1872
8570.35 1851
8571.22 1937
8572.09 1881
8572.97 1949
8573.84 1912
8574.72 2014
8575.59 1913
8576.46 1925
8577.34 1834
8578.21 1876
8579.09 1938
8579.96 1873
8580.84 1835
8581.71 1915
8582.59 1960
8583.46 1817
8584.34 1787
8585.21 1809
8586.08 1889
8586.96 1746
8587.83 1715
8588.71 1808
8589.58 1885
8590.46 1920
8591.33 1873
8592.21 1892
8593.08 1908
8593.96 1802
8594.83 1928
8595.71 1889
8596.59 1745
8597.46 1776
8598.34 1860
8599.21 1831
8600.09 1796
8600.96 1774
8601.84 1910
8602.71 1815
8603.59 1787
8604.46 1820
8605.34 1802
8606.22 1810
8607.09 1786
8607.97 1706
8608.84 1783
8609.72 1827
8610.60 1853
8611.47 1798
8612.35 1853
8613.22 1841
8614.10 1832
8614.98 1862
8615.85 1889
8616.73 1907
8617.61 1844
8618.48 1880
8619.36 1928
8620.24 1856
8621.11 1915
8621.99 1959
8622.87 1737
8623.74 1725
8624.62 1835
8625.50 1808
8626.37 1852
8627.25 1892
8628.13 1929
8629.00 1897
8629.88 2050
8630.76 2075
8631.63 1964
8632.51 1940
8633.39 2044
8634.27 2060
8635.14 2017
8636.02 1976
8636.90 1919
8637.77 1872
8638.65 1909
8639.53 1851
8640.41 1856
8641.28 1871
8642.16 1980
8643.04 1897
8643.92 1829
8644.80 1854
8645.67 1850
8646.55 2007
8647.43 2039
8648.31 1957
8649.19 2001
8650.06 1939
8650.94 2016
8651.82 2069
8652.70 2056
8653.58 2009
8654.45 2094
8655.33 2059
8656.21 2112
8657.09 2042
8657.97 2150
8658.85 2162
8659.72 2267
8660.60 2097
8661.48 2033
8662.36 2084
8663.24 2078
8664.12 2027
8665.00 2114
8665.88 2202
8666.75 2090
8667.63 2113
8668.51 2123
8669.39 2230
8670.27 2122
8671.15 2081
8672.03 2138
8672.91 2089
8673.79 2081
8674.67 2227
8675.55 2226
8676.42 2191
8677.30 2333
8678.18 2453
8679.06 2402
8679.94 2387
8680.82 2366
8681.70 2387
8682.58 2454
8683.46 2466
8684.34 2389
8685.22 2334
8686.10 2308
8686.98 2316
8687.86 2287
8688.74 2289
8689.62 2249
8690.50 2186
8691.38 2133
8692.26 2322
8693.14 2547
8694.02 2693
8694.90 2913
8695.78 3196
8696.66 3664
8697.54 3787
8698.42 4205
8699.30 4461
8700.18 4266
8701.07 3990
8701.95 3649
8702.83 3506
8703.71 3149
8704.59 2882
8705.47 2554
8706.35 2359
8707.23 2189
8708.11 2106
8708.99 1899
8709.87 1840
8710.75 1995
8711.64 1860
8712.52 1880
8713.40 1857
8714.28 1826
8715.16 1801
8716.04 1933
8716.92 1885
8717.81 1743
8718.69 1651
8719.57 1701
8720.45 1812
8721.33 1734
8722.21 1710
8723.10 1682
8723.98 1740
8724.86 1683
8725.74 1743
8726.62 1706
8727.50 1826
8728.39 1757
8729.27 1750
8730.15 1841
8731.03 1821
8731.91 1742
8732.80 1798
8733.68 1811
8734.56 1772
8735.44 1872
8736.33 1912
8737.21 1916
8738.09 1936
8738.97 1899
8739.86 1928
8740.74 1818
8741.62 1804
8742.50 1631
8743.39 1685
8744.27 1644
8745.15 1634
8746.04 1526
8746.92 1547
8747.80 1689
8748.68 1559
8749.57 1559
8750.45 1643
8751.33 1573
8752.22 1694
8753.10 1646
8753.98 1539
8754.87 1591
8755.75 1686
8756.63 1640
8757.52 1613
8758.40 1653
8759.28 1688
8760.17 1674
8761.05 1647
8761.94 1627
8762.82 1720
8763.70 1737
8764.59 1665
8765.47 1590
8766.36 1574
8767.24 1628
8768.12 1605
8769.01 1578
8769.89 1623
8770.78 1636
8771.66 1636
8772.54 1677
8773.43 1673
8774.31 1660
8775.20 1669
8776.08 1642
8776.97 1523
8777.85 1596
8778.73 1621
8779.62 1555
8780.50 1614
8781.39 1512
8782.27 1465
8783.16 1485
8784.04 1483
8784.93 1460
8785.81 1497
8786.70 1413
8787.58 1521
8788.47 1341
8789.35 1383
8790.24 1397
8791.12 1398
8792.01 1398
8792.89 1438
8793.78 1450
8794.66 1454
8795.55 1426
8796.44 1377
8797.32 1366
8798.21 1367
8799.09 1394
8799.98 1390
8800.86 1386
8801.75 1425
8802.63 1384
8803.52 1287
8804.41 1392
8805.29 1347
8806.18 1372
8807.06 1314
8807.95 1430
8808.84 1459
8809.72 1425
8810.61 1365
8811.49 1284
8812.38 1370
8813.27 1472
8814.15 1542
8815.04 1319
8815.93 1288
8816.81 1314
8817.70 1349
8818.59 1260
8819.47 1284
8820.36 1328
8821.25 1436
8822.13 1420
8823.02 1349
8823.91 1310
8824.79 1241
8825.68 1240
8826.57 1295
8827.45 1327
8828.34 1273
8829.23 1297
8830.12 1283
8831.00 1280
8831.89 1205
8832.78 1204
8833.66 1277
8834.55 1327
8835.44 1301
8836.33 1229
8837.21 1207
8838.10 1244
8838.99 1254
8839.88 1250
8840.76 1292
8841.65 1267
8842.54 1131
8843.43 1222
8844.32 1265
8845.20 1330
8846.09 1313
8846.98 1346
8847.87 1307
8848.76 1304
8849.64 1290
8850.53 1211
8851.42 1192
8852.31 1258
8853.20 1144
8854.09 1199
8854.97 1252
8855.86 1268
8856.75 1257
8857.64 1266
8858.53 1227
8859.42 1159
8860.30 1241
8861.19 1225
8862.08 1134
8862.97 1170
8863.86 1178
8864.75 1176
8865.64 1198
8866.53 1282
8867.42 1203
8868.30 1119
8869.19 1184
8870.08 1174
8870.97 1108
8871.86 1136
8872.75 1300
8873.64 1232
8874.53 1204
8875.42 1198
8876.31 1184
8877.20 1123
8878.09 1107
8878.98 1199
8879.87 1145
8880.76 1093
8881.65 1173
8882.54 1133
8883.43 1086
8884.32 1130
8885.21 1045
8886.10 1134
8886.99 1134
8887.88 1138
8888.77 1060
8889.66 1137
8890.55 1168
8891.44 1035
8892.33 1042
8893.22 1134
8894.11 1175
8895.00 1080
8895.89 1075
8896.78 1092
8897.67 1075
8898.56 1102
8899.45 1107
8900.34 1156
8901.23 1094
8902.12 1086
8903.01 1204
8903.90 1198
8904.79 1112
8905.69 1029
8906.58 1045
8907.47 1087
8908.36 1011
8909.25 1056
8910.14 1032
8911.03 1044
8911.92 1038
8912.82 1051
8913.71 1011
8914.60 1141
8915.49 1072
8916.38 1083
8917.27 1069
8918.16 1136
8919.06 1117
8919.95 1068
8920.84 1173
8921.73 1132
8922.62 1135
8923.51 1066
8924.41 1095
8925.30 1046
8926.19 1092
8927.08 1059
8927.97 992
8928.87 1058
8929.76 1029
8930.65 1005
8931.54 1042
8932.43 999
8933.33 1088
8934.22 1009
8935.11 982
8936.00 1053
8936.90 1030
8937.79 1057
8938.68 1065
8939.57 1023
8940.47 952
8941.36 987
8942.25 1001
8943.15 1070
8944.04 1127
8944.93 1116
8945.82 1006
8946.72 989
8947.61 1004
8948.50 1025
8949.40 1036
8950.29 1027
8951.18 1057
8952.08 975
8952.97 988
8953.86 979
8954.76 977
8955.65 915
8956.54 993
8957.44 1035
8958.33 1064
8959.22 972
8960.12 983
8961.01 999
8961.91 1017
8962.80 996
8963.69 952
8964.59 941
8965.48 943
8966.37 973
8967.27 949
8968.16 941
8969.06 1053
8969.95 978
8970.85 1024
8971.74 975
8972.63 998
8973.53 976
8974.42 1027
8975.32 984
8976.21 915
8977.11 983
8978.00 988
8978.90 1045
8979.79 993
8980.68 1049
8981.58 1010
8982.47 986
8983.37 981
8984.26 1023
8985.16 1018
8986.05 1061
8986.95 984
8987.84 958
8988.74 935
8989.63 912
8990.53 966
8991.42 1017
8992.32 990
8993.22 1032
8994.11 1042
8995.01 961
8995.90 1006
8996.80 1000
8997.69 976
8998.59 958
8999.48 1010
9000.38 1075
9001.28 954
9002.17 906
9003.07 919
9003.96 892
9004.86 904
9005.75 925
9006.65 931
9007.55 1007
9008.44 972
9009.34 952
9010.23 981
9011.13 1027
9012.03 927
9012.92 880
9013.82 893
9014.72 909
9015.61 903
9016.51 952
9017.41 1020
9018.30 957
9019.20 886
9020.10 921
9020.99 998
9021.89 935
9022.79 862
9023.68 894
9024.58 1025
9025.48 1010
9026.37 969
9027.27 967
9028.17 934
9029.06 1029
9029.96 958
9030.86 905
9031.76 946
9032.65 1002
9033.55 971
9034.45 928
9035.35 912
9036.24 1018
9037.14 991
9038.04 905
9038.94 922
9039.83 911
9040.73 901
9041.63 923
9042.53 911
9043.42 851
9044.32 877
9045.22 947
9046.12 914
9047.02 832
9047.91 842
9048.81 961
9049.71 944
9050.61 1029
9051.51 913
9052.41 865
9053.30 920
9054.20 905
9055.10 865
9056.00 895
9056.90 948
9057.80 960
9058.69 960
9059.59 990
9060.49 914
9061.39 895
9062.29 907
9063.19 960
9064.09 991
9064.99 933
9065.88 1008
9066.78 948
9067.68 929
9068.58 997
9069.48 990
9070.38 947
9071.28 904
9072.18 1002
9073.08 916
9073.98 938
9074.88 967
9075.78 945
9076.68 985
9077.58 883
9078.47 926
9079.37 914
9080.27 881
9081.17 996
9082.07 968
9082.97 952
9083.87 912
9084.77 917
9085.67 964
9086.57 986
9087.47 933
9088.37 983
9089.27 984
9090.17 964
9091.07 884
9091.97 985
9092.87 912
9093.77 935
9094.67 970
9095.58 967
9096.48 909
9097.38 904
9098.28 922
9099.18 953
9100.08 932
9100.98 887
9101.88 997
9102.78 931
9103.68 930
9104.58 951
9105.48 951
9106.38 900
9107.28 840
9108.19 902
9109.09 859
9109.99 873
9110.89 926
9111.79 880
9112.69 912
9113.59 912
9114.49 907
9115.40 859
9116.30 844
9117.20 855
9118.10 978
9119.00 920
9119.90 925
9120.81 921
9121.71 877
9122.61 918
9123.51 830
9124.41 922
9125.31 980
9126.22 881
9127.12 908
9128.02 948
9128.92 921
9129.82 876
9130.73 928
9131.63 945
9132.53 969
9133.43 952
9134.34 853
9135.24 956
9136.14 903
9137.04 897
9137.95 928
9138.85 851
9139.75 874
9140.65 864
9141.56 889
9142.46 891
9143.36 854
9144.26 826
9145.17 935
9146.07 908
9146.97 922
9147.88 922
9148.78 974
9149.68 907
9150.59 910
9151.49 943
9152.39 905
9153.29 926
9154.20 911
9155.10 891
9156.01 863
9156.91 926
9157.81 887
9158.72 913
9159.62 906
9160.52 917
9161.43 1008
9162.33 924
9163.23 909
9164.14 894
9165.04 882
9165.95 944
9166.85 878
9167.75 844
9168.66 948
9169.56 918
9170.47 918
9171.37 851
9172.27 909
9173.18 977
9174.08 909
9174.99 839
9175.89 868
9176.80 969
9177.70 922
9178.60 830
9179.51 862
9180.41 842
9181.32 892
9182.22 926
9183.13 893
9184.03 873
9184.94 906
9185.84 891
9186.75 898
9187.65 976
9188.56 987
9189.46 874
9190.37 847
9191.27 939
9192.18 915
9193.08 893
9193.99 895
9194.89 877
9195.80 906
9196.71 971
9197.61 959
9198.52 926
9199.42 928
9200.33 851
9201.23 955
9202.14 981
9203.04 875
9203.95 877
9204.86 951
9205.76 978
9206.67 1009
9207.57 1031
9208.48 1051
9209.39 1023
9210.29 957
9211.20 1033
9212.10 948
9213.01 877
9213.92 894
9214.82 875
9215.73 887
9216.64 912
9217.54 933
9218.45 925
9219.36 936
9220.26 913
9221.17 1043
9222.08 991
9222.98 1004
9223.89 1033
9224.80 976
9225.70 1003
9226.61 904
9227.52 933
9228.42 986
9229.33 936
9230.24 927
9231.14 983
9232.05 977
9232.96 885
9233.87 889
9234.77 957
9235.68 969
9236.59 932
9237.50 924
9238.40 899
9239.31 829
9240.22 863
9241.13 990
9242.03 924
9242.94 895
9243.85 884
9244.76 932
9245.66 890
9246.57 1003
9247.48 914
9248.39 950
9249.30 935
9250.20 969
9251.11 957
9252.02 914
9252.93 981
9253.84 883
9254.75 884
9255.65 861
9256.56 917
9257.47 890
9258.38 908
9259.29 865
9260.20 898
9261.10 915
9262.01 898
9262.92 875
9263.83 928
9264.74 962
9265.65 900
9266.56 840
9267.47 845
9268.37 858
9269.28 911
9270.19 908
9271.10 836
9272.01 855
9272.92 896
9273.83 861
9274.74 863
9275.65 850
9276.56 839
9277.47 863
9278.38 852
9279.29 829
9280.20 850
9281.11 908
9282.01 945
9282.92 949
9283.83 849
9284.74 923
9285.65 846
9286.56 939
9287.47 1017
9288.38 940
9289.29 963
9290.20 962
9291.11 954
9292.02 892
9292.93 920
9293.84 862
9294.75 981
9295.66 884
9296.57 885
9297.49 888
9298.40 818
9299.31 847
9300.22 906
9301.13 869
9302.04 887
9302.95 869
9303.86 894
9304.77 986
9305.68 860
9306.59 890
9307.50 881
9308.41 947
9309.32 894
9310.24 926
9311.15 962
9312.06 911
9312.97 889
9313.88 933
9314.79 876
9315.70 868
9316.61 970
9317.53 909
9318.44 932
9319.35 1003
9320.26 927
9321.17 943
9322.08 999
9322.99 919
9323.91 960
9324.82 976
9325.73 945
9326.64 974
9327.55 987
9328.46 911
9329.38 935
9330.29 980
9331.20 971
9332.11 959
9333.03 916
9333.94 947
9334.85 879
9335.76 890
9336.67 917
9337.59 912
9338.50 936
9339.41 914
9340.32 923
9341.24 944
9342.15 861
9343.06 886
9343.97 925
9344.89 877
9345.80 925
9346.71 994
9347.63 929
9348.54 893
9349.45 871
9350.36 893
9351.28 800
9352.19 861
9353.10 830
9354.02 885
9354.93 905
9355.84 864
9356.76 913
9357.67 935
9358.58 907
9359.50 920
9360.41 811
9361.32 931
9362.24 884
9363.15 922
9364.06 925
9364.98 994
9365.89 908
9366.81 902
9367.72 917
9368.63 883
9369.55 899
9370.46 835
9371.38 985
9372.29 997
9373.20 868
9374.12 846
9375.03 949
9375.95 917
9376.86 978
9377.77 966
9378.69 1048
9379.60 995
9380.52 1036
9381.43 972
9382.35 922
9383.26 910
9384.18 890
9385.09 916
9386.01 988
9386.92 958
9387.83 969
9388.75 1006
9389.66 965
9390.58 983
9391.49 976
9392.41 1010
9393.32 946
9394.24 943
9395.16 953
9396.07 1018
9396.99 1022
9397.90 941
9398.82 1019
9399.73 1079
9400.65 1017
9401.56 968
9402.48 965
9403.39 1073
9404.31 1106
9405.22 1063
9406.14 1051
9407.06 1001
9407.97 1046
9408.89 1023
9409.80 969
9410.72 1012
9411.64 1055
9412.55 1012
9413.47 964
9414.38 1037
9415.30 1004
9416.22 1022
9417.13 980
9418.05 946
9418.97 1013
9419.88 929
9420.80 989
9421.71 956
9422.63 987
9423.55 1015
9424.46 880
9425.38 955
9426.30 994
9427.21 983
9428.13 972
9429.05 966
9429.96 969
9430.88 982
9431.80 998
9432.72 998
9433.63 1022
9434.55 1005
9435.47 1048
9436.38 1007
9437.30 947
9438.22 1033
9439.14 967
9440.05 977
9440.97 1055
9441.89 1043
9442.81 1007
9443.72 1108
9444.64 1053
9445.56 1104
9446.48 1135
9447.39 1043
9448.31 1109
9449.23 1098
9450.15 1045
9451.07 1032
9451.98 1005
9452.90 1065
9453.82 988
9454.74 1055
9455.66 1087
9456.57 1183
9457.49 1212
9458.41 1253
9459.33 1200
9460.25 1165
9461.16 1282
9462.08 1252
9463.00 1150
9463.92 1107
9464.84 1107
9465.76 1145
9466.68 1093
9467.59 1040
9468.51 1054
9469.43 1052
9470.35 1112
9471.27 1115
9472.19 986
9473.11 1030
9474.03 1012
9474.95 1071
9475.87 1093
9476.78 1040
9477.70 1081
9478.62 1086
9479.54 1054
9480.46 1131
9481.38 1085
9482.30 1099
9483.22 989
9484.14 1034
9485.06 1044
9485.98 1041
9486.90 1083
9487.82 1055
9488.74 1127
9489.66 1078
9490.58 1130
9491.50 1136
9492.42 1104
9493.34 1124
9494.26 1073
9495.18 1082
9496.10 1118
9497.02 1099
9497.94 1133
9498.86 1116
9499.78 1040
9500.70 1029
9501.62 1088
9502.54 1025
9503.46 995
9504.38 994
9505.30 1062
9506.22 1117
9507.14 1113
9508.06 1030
9508.98 1002
9509.90 1111
9510.82 1115
9511.75 1142
9512.67 1046
9513.59 1070
9514.51 1089
9515.43 1074
9516.35 1121
9517.27 1131
9518.19 1126
9519.11 1188
9520.03 1097
9520.96 1046
9521.88 1064
9522.80 1136
9523.72 1126
9524.64 1142
9525.56 1154
9526.48 1089
9527.41 1118
9528.33 1164
9529.25 1074
9530.17 1066
9531.09 1054
9532.02 1055
9532.94 1133
9533.86 1132
9534.78 1153
9535.70 1216
9536.63 1223
9537.55 1218
9538.47 1172
9539.39 1192
9540.31 1330
9541.24 1206
9542.16 1153
9543.08 1110
9544.00 1122
9544.93 1146
9545.85 1164
9546.77 1186
9547.69 1156
9548.62 1183
9549.54 1164
9550.46 1138
9551.38 1157
9552.31 1133
9553.23 1167
9554.15 1111
9555.08 1097
9556.00 1152
9556.92 1023
9557.84 1097
9558.77 1168
9559.69 1097
9560.61 1104
9561.54 1089
9562.46 1099
9563.38 1191
9564.31 1146
9565.23 1144
9566.15 1201
9567.08 1208
9568.00 1136
9568.93 1140
9569.85 1177
9570.77 1205
9571.70 1134
9572.62 1117
9573.54 1109
9574.47 1062
9575.39 1092
9576.32 1174
9577.24 1096
9578.16 1124
9579.09 1070
9580.01 1199
9580.94 1223
9581.86 1130
9582.78 1205
9583.71 1170
9584.63 1152
9585.56 1197
9586.48 1134
9587.41 1121
9588.33 1117
9589.26 1092
9590.18 1120
9591.11 1169
9592.03 1118
9592.96 1174
9593.88 1131
9594.80 1165
9595.73 1100
9596.65 1132
9597.58 1204
9598.50 1186
9599.43 1199
9600.35 1205
9601.28 1208
9602.21 1157
9603.13 1135
9604.06 1165
9604.98 1212
9605.91 1198
9606.83 1210
9607.76 1207
9608.68 1153
9609.61 1126
9610.53 1107
9611.46 1117
9612.39 1160
9613.31 1160
9614.24 1212
9615.16 1216
9616.09 1189
9617.02 1186
9617.94 1216
9618.87 1210
9619.79 1228
9620.72 1162
9621.65 1223
9622.57 1228
9623.50 1330
9624.42 1303
9625.35 1200
9626.28 1141
9627.20 1149
9628.13 1209
9629.06 1267
9629.98 1224
9630.91 1215
9631.84 1280
9632.76 1335
9633.69 1352
9634.62 1287
9635.54 1272
9636.47 1302
9637.40 1287
9638.32 1357
9639.25 1337
9640.18 1327
9641.11 1389
9642.03 1343
9642.96 1399
9643.89 1396
9644.81 1423
9645.74 1374
9646.67 1430
9647.60 1361
9648.52 1453
9649.45 1363
9650.38 1345
9651.31 1461
9652.23 1482
9653.16 1523
9654.09 1408
9655.02 1447
9655.95 1424
9656.87 1477
9657.80 1482
9658.73 1479
9659.66 1534
9660.58 1488
9661.51 1370
9662.44 1388
9663.37 1504
9664.30 1472
9665.23 1389
9666.15 1372
9667.08 1367
9668.01 1311
9668.94 1388
9669.87 1424
9670.80 1416
9671.73 1425
9672.65 1471
9673.58 1443
9674.51 1387
9675.44 1499
9676.37 1536
9677.30 1544
9678.23 1443
9679.16 1469
9680.08 1511
9681.01 1509
9681.94 1394
9682.87 1509
9683.80 1466
9684.73 1514
9685.66 1524
9686.59 1543
9687.52 1594
9688.45 1509
9689.38 1574
9690.31 1515
9691.24 1496
9692.17 1552
9693.09 1515
9694.02 1490
9694.95 1519
9695.88 1460
9696.81 1532
9697.74 1570
9698.67 1472
9699.60 1577
9700.53 1617
9701.46 1521
9702.39 1558
9703.32 1639
9704.25 1745
9705.18 1820
9706.11 1807
9707.04 1824
9707.97 2056
9708.91 1903
9709.84 1712
9710.77 1731
9711.70 1682
9712.63 1582
9713.56 1566
9714.49 1581
9715.42 1562
9716.35 1464
9717.28 1512
9718.21 1517
9719.14 1468
9720.07 1565
9721.00 1561
9721.93 1486
9722.87 1476
9723.80 1557
9724.73 1522
9725.66 1443
9726.59 1406
9727.52 1443
9728.45 1471
9729.38 1456
9730.32 1473
9731.25 1450
9732.18 1382
9733.11 1366
9734.04 1469
9734.97 1532
9735.91 1529
9736.84 1511
9737.77 1462
9738.70 1549
9739.63 1526
9740.56 1435
9741.50 1485
9742.43 1488
9743.36 1522
9744.29 1532
9745.22 1422
9746.16 1424
9747.09 1426
9748.02 1325
9748.95 1348
9749.89 1364
9750.82 1364
9751.75 1237
9752.68 1281
9753.62 1362
9754.55 1332
9755.48 1371
9756.41 1345
9757.35 1254
9758.28 1255
9759.21 1310
9760.14 1307
9761.08 1305
9762.01 1205
9762.94 1282
9763.88 1270
9764.81 1305
9765.74 1309
9766.68 1284
9767.61 1361
9768.54 1306
9769.48 1333
9770.41 1336
9771.34 1362
9772.28 1306
9773.21 1363
9774.14 1287
9775.08 1309
9776.01 1301
9776.94 1376
9777.88 1357
9778.81 1323
9779.74 1335
9780.68 1339
9781.61 1396
9782.55 1313
9783.48 1364
9784.41 1402
9785.35 1417
9786.28 1418
9787.22 1259
9788.15 1347
9789.08 1379
9790.02 1349
9790.95 1368
9791.89 1386
9792.82 1277
9793.76 1336
9794.69 1377
9795.63 1338
9796.56 1253
9797.49 1215
9798.43 1273
9799.36 1302
9800.30 1326
9801.23 1196
9802.17 1314
9803.10 1290
9804.04 1266
9804.97 1181
9805.91 1283
9806.84 1305
9807.78 1244
9808.71 1251
9809.65 1263
9810.58 1232
9811.52 1251
9812.45 1198
9813.39 1211
9814.33 1204
9815.26 1221
9816.20 1239
9817.13 1238
9818.07 1256
9819.00 1162
9819.94 1193
9820.87 1245
9821.81 1229
9822.75 1189
9823.68 1097
9824.62 1218
9825.55 1227
9826.49 1194
9827.43 1235
9828.36 1228
9829.30 1186
9830.23 1153
9831.17 1096
9832.11 1074
9833.04 1107
9833.98 1121
9834.92 1166
9835.85 1222
9836.79 1118
9837.73 1180
9838.66 1237
9839.60 1170
9840.54 1103
9841.47 1112
9842.41 1066
9843.35 1121
9844.28 1143
9845.22 1203
9846.16 1144
9847.09 1134
9848.03 1095
9848.97 1166
9849.90 1072
9850.84 1136
9851.78 1209
9852.72 1119
9853.65 1150
9854.59 1144
9855.53 1072
9856.47 1086
9857.40 1169
9858.34 1093
9859.28 1138
9860.22 1144
9861.15 1012
9862.09 1148
9863.03 1145
9863.97 1133
9864.90 1155
9865.84 1151
9866.78 1072
9867.72 1102
9868.66 1119
9869.59 1131
9870.53 1143
9871.47 1013
9872.41 1021
9873.35 1089
9874.29 1099
9875.22 1062
9876.16 1100
9877.10 1121
9878.04 1059
9878.98 1029
9879.92 1052
9880.85 1028
9881.79 1122
9882.73 1013
9883.67 1012
9884.61 1065
9885.55 1087
9886.49 1141
9887.43 1000
9888.37 1000
9889.30 1055
9890.24 1043
9891.18 1022
9892.12 1020
9893.06 1047
9894.00 1126
9894.94 1111
9895.88 1063
9896.82 1065
9897.76 1041
9898.70 1066
9899.64 1077
9900.58 1157
9901.52 992
9902.45 1087
9903.39 1033
9904.33 1094
9905.27 1052
9906.21 1087
9907.15 1068
9908.09 944
9909.03 978
9909.97 1013
9910.91 1054
9911.85 991
9912.79 1006
9913.73 1035
9914.67 1115
9915.61 1106
9916.55 1054
9917.49 990
9918.44 1042
9919.38 1046
9920.32 1083
9921.26 1115
9922.20 1051
9923.14 1032
9924.08 1016
9925.02 1062
9925.96 1038
9926.90 1029
9927.84 1041
9928.78 1005
9929.72 1002
9930.66 1011
9931.61 1191
9932.55 1247
9933.49 1258
9934.43 1325
9935.37 1329
9936.31 1331
9937.25 1295
9938.19 1189
9939.14 1127
9940.08 1138
9941.02 1151
9941.96 1088
9942.90 1039
9943.84 934
9944.78 971
9945.73 994
9946.67 1101
9947.61 1022
9948.55 1018
9949.49 986
9950.44 978
9951.38 1032
9952.32 1108
9953.26 1019
9954.20 1041
9955.15 1057
9956.09 1061
9957.03 995
9957.97 1008
9958.91 1001
9959.86 1094
9960.80 1020
9961.74 1044
9962.68 971
9963.63 967
9964.57 1019
9965.51 1025
9966.45 953
9967.40 969
9968.34 1020
9969.28 983
9970.23 1047
9971.17 951
9972.11 977
9973.05 896
9974.00 991
9974.94 1029
9975.88 947
9976.83 971
9977.77 973
9978.71 962
9979.66 939
9980.60 951
9981.54 1011
9982.49 1009
9983.43 985
9984.37 884
9985.32 881
9986.26 952
9987.20 911
9988.15 901
9989.09 965
9990.04 954
9990.98 969
9991.92 978
9992.87 931
9993.81 947
9994.76 891
9995.70 971
9996.64 964
9997.59 909
9998.53 888
9999.48 894
10000.42 911
10001.36 869
10002.31 911
10003.25 918
10004.20 890
10005.14 904
10006.09 950
10007.03 887
10007.98 878
10008.92 914
10009.87 889
10010.81 987
10011.76 982
10012.70 943
10013.64 970
10014.59 933
10015.53 925
10016.48 997
10017.43 974
10018.37 931
10019.32 869
10020.26 944
10021.21 946
10022.15 880
10023.10 928
10024.04 884
10024.99 873
10025.93 987
10026.88 995
10027.82 952
10028.77 868
10029.72 910
10030.66 934
10031.61 925
10032.55 811
10033.50 821
10034.44 891
10035.39 879
10036.34 896
10037.28 908
10038.23 889
10039.17 871
10040.12 873
10041.07 904
10042.01 853
10042.96 828
10043.91 854
10044.85 879
10045.80 885
10046.74 932
10047.69 896
10048.64 833
10049.58 834
10050.53 862
10051.48 929
10052.42 886
10053.37 860
10054.32 885
10055.27 842
10056.21 835
10057.16 841
10058.11 855
10059.05 850
10060.00 821
10060.95 927
10061.89 978
10062.84 901
10063.79 907
10064.74 895
10065.68 855
10066.63 889
10067.58 807
10068.53 796
10069.47 846
10070.42 831
10071.37 787
10072.32 855
10073.26 795
10074.21 900
10075.16 905
10076.11 849
10077.06 915
10078.00 874
10078.95 887
10079.90 957
10080.85 872
10081.80 940
10082.74 918
10083.69 862
10084.64 809
10085.59 836
10086.54 826
10087.49 887
10088.43 833
10089.38 917
10090.33 876
10091.28 904
10092.23 845
10093.18 800
10094.13 853
10095.07 886
10096.02 841
10096.97 879
10097.92 859
10098.87 897
10099.82 872
10100.77 835
10101.72 886
10102.67 874
10103.61 859
10104.56 895
10105.51 847
10106.46 885
10107.41 839
10108.36 856
10109.31 929
10110.26 845
10111.21 815
10112.16 798
10113.11 845
10114.06 809
10115.01 842
10115.96 921
10116.91 853
10117.86 796
10118.81 861
10119.76 800
10120.71 846
10121.66 868
10122.61 843
10123.56 918
10124.51 837
10125.46 851
10126.41 817
10127.36 835
10128.31 823
10129.26 818
10130.21 810
10131.16 795
10132.11 850
10133.06 793
10134.01 819
10134.96 809
10135.91 835
10136.86 805
10137.81 820
10138.76 860
10139.72 832
10140.67 807
10141.62 828
10142.57 735
10143.52 827
10144.47 822
10145.42 809
10146.37 836
10147.32 807
10148.28 787
10149.23 803
10150.18 864
10151.13 838
10152.08 814
10153.03 879
10153.98 852
10154.94 790
10155.89 803
10156.84 797
10157.79 853
10158.74 877
10159.69 823
10160.65 803
10161.60 807
10162.55 792
10163.50 828
10164.45 812
10165.41 764
10166.36 785
10167.31 793
10168.26 853
10169.21 911
10170.17 834
10171.12 857
10172.07 881
10173.02 963
10173.98 814
10174.93 889
10175.88 858
10176.83 840
10177.79 834
10178.74 882
10179.69 857
10180.64 840
10181.60 820
10182.55 824
10183.50 862
10184.46 821
10185.41 813
10186.36 864
10187.32 841
10188.27 780
10189.22 849
10190.18 840
10191.13 875
10192.08 903
10193.03 898
10193.99 886
10194.94 962
10195.90 918
10196.85 854
10197.80 815
10198.76 819
10199.71 892
10200.66 944
10201.62 897
10202.57 871
10203.52 894
10204.48 861
10205.43 836
10206.39 837
10207.34 904
10208.29 917
10209.25 921
10210.20 1009
10211.16 917
10212.11 964
10213.07 980
10214.02 915
10214.97 876
10215.93 935
10216.88 931
10217.84 900
10218.79 885
10219.75 934
10220.70 912
10221.66 913
10222.61 836
10223.57 892
10224.52 953
10225.48 948
10226.43 939
10227.39 904
10228.34 915
10229.30 882
10230.25 840
10231.21 903
10232.16 906
10233.12 856
10234.07 874
10235.03 896
10235.98 890
10236.94 786
10237.89 836
10238.85 912
10239.80 940
10240.76 902
10241.72 900
10242.67 905
10243.63 891
10244.58 913
10245.54 916
10246.49 949
10247.45 898
10248.41 893
10249.36 904
10250.32 885
10251.27 842
10252.23 890
10253.19 838
10254.14 811
10255.10 841
10256.06 804
10257.01 861
10257.97 870
10258.92 852
10259.88 881
10260.84 955
10261.79 866
10262.75 882
10263.71 803
10264.66 844
10265.62 809
10266.58 817
10267.53 857
10268.49 832
10269.45 799
10270.41 874
10271.36 817
10272.32 837
10273.28 948
10274.23 856
10275.19 837
10276.15 831
10277.11 773
10278.06 782
10279.02 794
10279.98 757
10280.94 829
10281.89 854
10282.85 834
10283.81 799
10284.77 787
10285.72 838
10286.68 836
10287.64 807
10288.60 809
10289.55 823
10290.51 748
10291.47 794
10292.43 781
10293.39 857
10294.34 836
10295.30 773
10296.26 814
10297.22 804
10298.18 803
10299.14 777
10300.09 788
10301.05 820
10302.01 816
10302.97 767
10303.93 764
10304.89 813
10305.85 815
10306.80 888
10307.76 832
10308.72 804
10309.68 795
10310.64 791
10311.60 778
10312.56 768
10313.52 802
10314.47 778
10315.43 829
10316.39 829
10317.35 745
10318.31 774
10319.27 835
10320.23 842
10321.19 857
10322.15 756
10323.11 796
10324.07 797
10325.03 764
10325.99 784
10326.95 834
10327.91 813
10328.87 783
10329.83 780
10330.79 769
10331.75 820
10332.71 820
10333.67 804
10334.63 793
10335.59 796
10336.55 845
10337.51 892
10338.47 904
10339.43 854
10340.39 891
10341.35 798
10342.31 786
10343.27 838
10344.23 724
10345.19 766
10346.15 822
10347.11 832
10348.07 744
10349.03 806
10349.99 797
10350.95 801
10351.91 813
10352.87 750
10353.83 833
10354.79 783
10355.76 785
10356.72 809
10357.68 841
10358.64 802
10359.60 785
10360.56 758
10361.52 734
10362.48 763
10363.45 769
10364.41 760
10365.37 826
10366.33 750
10367.29 766
10368.25 759
10369.21 797
10370.18 757
10371.14 772
10372.10 796
10373.06 809
10374.02 750
10374.98 779
10375.95 743
10376.91 811
10377.87 754
10378.83 765
10379.79 801
10380.76 782
10381.72 734
10382.68 755
10383.64 763
10384.61 764
10385.57 770
10386.53 839
10387.49 753
10388.46 716
10389.42 744
10390.38 755
10391.34 829
10392.31 829
10393.27 775
10394.23 738
10395.19 785
10396.16 766
10397.12 745
10398.08 768
10399.05 779
10400.01 763
10400.97 808
10401.93 846
10402.90 842
10403.86 779
10404.82 790
10405.79 777
10406.75 809
10407.71 795
10408.68 788
10409.64 738
10410.60 757
10411.57 813
10412.53 758
10413.50 817
10414.46 837
10415.42 753
10416.39 790
10417.35 727
10418.31 808
10419.28 835
10420.24 786
10421.21 742
10422.17 845
10423.13 894
10424.10 928
10425.06 869
10426.03 903
10426.99 943
10427.96 967
10428.92 934
10429.88 886
10430.85 856
10431.81 887
10432.78 829
10433.74 840
10434.71 757
10435.67 816
10436.64 798
10437.60 726
10438.57 779
10439.53 778
10440.50 792
10441.46 882
10442.43 774
10443.39 833
10444.36 830
10445.32 810
10446.29 756
10447.25 785
10448.22 769
10449.18 759
10450.15 786
10451.11 757
10452.08 787
10453.04 787
10454.01 830
10454.97 822
10455.94 791
10456.91 809
10457.87 906
10458.84 830
10459.80 755
10460.77 779
10461.73 778
10462.70 858
10463.67 783
10464.63 733
10465.60 773
10466.56 785
10467.53 793
10468.50 752
10469.46 738
10470.43 780
10471.40 766
10472.36 754
10473.33 760
10474.30 767
10475.26 816
10476.23 795
10477.19 763
10478.16 780
10479.13 752
10480.09 723
10481.06 788
10482.03 720
10483.00 727
10483.96 779
10484.93 712
10485.90 793
10486.86 734
10487.83 750
10488.80 774
10489.76 815
10490.73 795
10491.70 706
10492.67 682
10493.63 785
10494.60 754
10495.57 680
10496.54 716
10497.50 684
10498.47 780
10499.44 805
10500.41 718
10501.37 752
10502.34 768
10503.31 817
10504.28 780
10505.25 775
10506.21 851
10507.18 825
10508.15 794
10509.12 779
10510.09 743
10511.05 743
10512.02 713
10512.99 793
10513.96 790
10514.93 745
10515.90 778
10516.86 777
10517.83 778
10518.80 752
10519.77 726
10520.74 756
10521.71 764
10522.68 862
10523.64 797
10524.61 809
10525.58 745
10526.55 753
10527.52 796
10528.49 751
10529.46 806
10530.43 818
10531.40 793
10532.36 806
10533.33 719
10534.30 801
10535.27 820
10536.24 784
10537.21 789
10538.18 818
10539.15 796
10540.12 769
10541.09 807
10542.06 826
10543.03 834
10544.00 760
10544.97 747
10545.94 756
10546.91 705
10547.88 773
10548.85 773
10549.82 772
10550.79 766
10551.76 797
10552.73 789
10553.70 803
10554.67 773
10555.64 782
10556.61 795
10557.58 771
10558.55 746
10559.52 814
10560.49 777
10561.46 828
10562.43 803
10563.40 822
10564.37 768
10565.34 834
10566.31 810
10567.28 846
10568.25 827
10569.23 861
10570.20 875
10571.17 869
10572.14 889
10573.11 815
10574.08 841
10575.05 856
10576.02 781
10576.99 773
10577.96 734
10578.94 766
10579.91 727
10580.88 810
10581.85 783
10582.82 762
10583.79 763
10584.76 777
10585.74 813
10586.71 807
10587.68 733
10588.65 812
10589.62 790
10590.60 838
10591.57 858
10592.54 787
10593.51 768
10594.48 786
10595.45 836
10596.43 818
10597.40 801
10598.37 831
10599.34 792
10600.32 761
10601.29 816
10602.26 806
10603.23 791
10604.21 808
10605.18 806
10606.15 747
10607.12 764
10608.10 752
10609.07 774
10610.04 757
10611.01 790
10611.99 823
10612.96 742
10613.93 759
10614.91 760
10615.88 797
10616.85 801
10617.82 806
10618.80 733
10619.77 755
10620.74 814
10621.72 812
10622.69 768
10623.66 755
10624.64 762
10625.61 804
10626.58 848
10627.56 872
10628.53 785
10629.51 757
10630.48 793
10631.45 781
10632.43 728
10633.40 730
10634.37 722
10635.35 712
10636.32 698
10637.30 761
10638.27 844
10639.24 839
10640.22 880
10641.19 843
10642.17 825
10643.14 917
10644.11 930
10645.09 920
10646.06 900
10647.04 839
10648.01 907
10648.99 943
10649.96 916
10650.94 822
10651.91 760
10652.89 766
10653.86 753
10654.83 811
10655.81 743
10656.78 721
10657.76 798
10658.73 777
10659.71 767
10660.68 739
10661.66 744
10662.63 729
10663.61 777
10664.59 808
10665.56 800
10666.54 837
10667.51 796
10668.49 763
10669.46 770
10670.44 821
10671.41 792
10672.39 797
10673.36 760
10674.34 711
10675.32 715
10676.29 766
10677.27 794
10678.24 779
10679.22 823
10680.19 736
10681.17 759
10682.15 825
10683.12 778
10684.10 822
10685.08 758
10686.05 777
10687.03 752
10688.00 792
10688.98 773
10689.96 752
10690.93 802
10691.91 773
10692.89 794
10693.86 825
10694.84 765
10695.82 820
10696.79 702
10697.77 794
10698.75 793
10699.72 756
10700.70 750
10701.68 763
10702.65 692
10703.63 699
10704.61 714
10705.59 711
10706.56 675
10707.54 682
10708.52 740
10709.49 712
10710.47 729
10711.45 750
10712.43 686
10713.40 718
10714.38 789
10715.36 762
10716.34 844
10717.31 829
10718.29 730
10719.27 713
10720.25 695
10721.22 720
10722.20 741
10723.18 793
10724.16 752
10725.14 746
10726.11 763
10727.09 702
10728.07 729
10729.05 776
10730.03 799
10731.01 739
10731.98 745
10732.96 702
10733.94 709
10734.92 781
10735.90 752
10736.88 761
10737.85 715
10738.83 743
10739.81 750
10740.79 731
10741.77 703
10742.75 746
10743.73 773
10744.71 821
10745.69 781
10746.66 728
10747.64 709
10748.62 695
10749.60 702
10750.58 751
10751.56 739
10752.54 736
10753.52 709
10754.50 736
10755.48 737
10756.46 785
10757.44 746
10758.42 727
10759.39 783
10760.37 754
10761.35 743
10762.33 784
10763.31 719
10764.29 684
10765.27 751
10766.25 725
10767.23 749
10768.21 703
10769.19 714
10770.17 728
10771.15 777
10772.13 751
10773.11 706
10774.09 740
10775.07 738
10776.05 733
10777.03 777
10778.02 791
10779.00 764
10779.98 744
10780.96 746
10781.94 764
10782.92 782
10783.90 779
10784.88 716
10785.86 736
10786.84 792
10787.82 735
10788.80 785
10789.78 766
10790.76 770
10791.75 708
10792.73 684
10793.71 700
10794.69 770
10795.67 743
10796.65 778
10797.63 735
10798.61 776
10799.60 772
10800.58 783
10801.56 686
10802.54 746
10803.52 824
10804.50 759
10805.49 749
10806.47 728
10807.45 782
10808.43 773
10809.41 770
10810.39 734
10811.38 802
10812.36 716
10813.34 800
10814.32 800
10815.30 804
10816.29 744
10817.27 713
10818.25 748
10819.23 751
10820.22 718
10821.20 781
10822.18 714
10823.16 711
10824.15 761
10825.13 851
10826.11 803
10827.09 773
10828.08 857
10829.06 823
10830.04 811
10831.02 826
10832.01 809
10832.99 824
10833.97 828
10834.96 882
10835.94 840
10836.92 868
10837.91 807
10838.89 785
10839.87 787
10840.85 771
10841.84 783
10842.82 774
10843.81 789
10844.79 867
10845.77 799
10846.76 780
10847.74 810
10848.72 878
10849.71 823
10850.69 825
10851.67 828
10852.66 886
10853.64 841
10854.63 876
10855.61 794
10856.59 868
10857.58 919
10858.56 793
10859.55 839
10860.53 829
10861.51 794
10862.50 848
10863.48 883
10864.47 886
10865.45 831
10866.44 831
10867.42 973
10868.41 822
10869.39 743
10870.37 855
10871.36 860
10872.34 877
10873.33 807
10874.31 832
10875.30 876
10876.28 832
10877.27 887
10878.25 874
10879.24 856
10880.22 852
10881.21 868
10882.19 881
10883.18 881
10884.16 905
10885.15 926
10886.13 944
10887.12 975
10888.11 890
10889.09 886
10890.08 899
10891.06 900
10892.05 885
10893.03 899
10894.02 923
10895.00 878
10895.99 956
10896.98 992
10897.96 966
10898.95 962
10899.93 980
10900.92 931
10901.91 910
10902.89 915
10903.88 1036
10904.86 936
10905.85 952
10906.84 897
10907.82 956
10908.81 961
10909.80 908
10910.78 920
10911.77 941
10912.76 961
10913.74 979
10914.73 1004
10915.72 1026
10916.70 1017
10917.69 1038
10918.68 938
10919.66 945
10920.65 1018
10921.64 1060
10922.62 948
10923.61 980
10924.60 1049
10925.58 1047
10926.57 1019
10927.56 1080
10928.55 1039
10929.53 980
10930.52 1034
10931.51 994
10932.50 1098
10933.48 1050
10934.47 1135
10935.46 1030
10936.45 1050
10937.43 1152
10938.42 970
10939.41 962
10940.40 995
10941.38 1069
10942.37 1088
10943.36 1066
10944.35 1032
10945.34 1036
10946.32 1079
10947.31 1069
10948.30 1159
10949.29 1146
10950.28 1136
10951.27 1178
10952.25 1212
10953.24 1188
10954.23 1195
10955.22 1140
10956.21 1154
10957.20 1228
10958.18 1205
10959.17 1207
10960.16 1212
10961.15 1234
10962.14 1192
10963.13 1292
10964.12 1305
10965.11 1432
10966.10 1457
10967.08 1345
10968.07 1373
10969.06 1362
10970.05 1352
10971.04 1299
10972.03 1264
10973.02 1288
10974.01 1227
10975.00 1164
10975.99 1265
10976.98 1273
10977.97 1304
10978.96 1299
10979.95 1272
10980.94 1321
10981.92 1340
10982.91 1311
10983.90 1220
10984.89 1202
10985.88 1210
10986.87 1165
10987.86 1172
10988.85 1286
10989.84 1180
10990.83 1286
10991.82 1202
10992.81 1227
10993.80 1245
10994.79 1321
10995.78 1302
10996.78 1265
10997.77 1247
10998.76 1314
10999.75 1349
11000.74 1284
11001.73 1412
11002.72 1498
11003.71 1506
11004.70 1551
11005.69 1749
11006.68 1632
11007.67 1697
11008.66 1722
11009.65 1644
11010.64 1611
11011.64 1603
11012.63 1418
11013.62 1417
11014.61 1369
11015.60 1263
11016.59 1293
11017.58 1234
11018.57 1282
11019.57 1248
11020.56 1307
11021.55 1268
11022.54 1198
11023.53 1177
11024.52 1215
11025.51 1264
11026.51 1264
11027.50 1138
11028.49 1206
11029.48 1220
11030.47 1195
11031.47 1164
11032.46 1113
11033.45 1113
11034.44 1231
11035.43 1213
11036.43 1133
11037.42 1133
11038.41 1071
11039.40 1068
11040.39 1141
11041.39 1153
11042.38 1121
11043.37 1086
11044.36 1095
11045.36 1022
11046.35 1050
11047.34 1054
11048.34 1130
11049.33 1114
11050.32 1000
11051.31 1074
11052.31 1029
11053.30 1011
11054.29 998
11055.29 1047
11056.28 1013
11057.27 962
11058.26 998
11059.26 1010
11060.25 956
11061.24 1018
11062.24 975
11063.23 961
11064.22 1030
11065.22 1083
11066.21 999
11067.20 1001
11068.20 989
11069.19 977
11070.19 980
11071.18 928
11072.17 960
11073.17 1007
11074.16 953
11075.15 967
11076.15 948
11077.14 991
11078.14 1042
11079.13 948
11080.12 997
11081.12 1012
11082.11 976
11083.11 980
11084.10 973
11085.10 947
11086.09 984
11087.08 1014
11088.08 996
11089.07 971
11090.07 939
11091.06 917
11092.06 949
11093.05 927
11094.05 879
11095.04 909
11096.04 971
11097.03 885
11098.03 919
11099.02 872
11100.02 929
11101.01 944
11102.01 910
11103.00 959
11104.00 931
11104.99 975
11105.99 906
11106.98 916
11107.98 920
11108.97 949
11109.97 889
11110.96 937
11111.96 906
11112.95 946
11113.95 868
11114.95 851
11115.94 881
11116.94 786
11117.93 853
11118.93 869
11119.93 898
11120.92 869
11121.92 888
11122.91 878
11123.91 840
11124.91 836
11125.90 798
11126.90 823
11127.89 836
11128.89 896
11129.89 867
11130.88 836
11131.88 835
11132.88 894
11133.87 850
11134.87 891
11135.87 868
11136.86 875
11137.86 826
11138.86 822
11139.85 832
11140.85 803
11141.85 871
11142.84 801
11143.84 791
11144.84 821
11145.83 790
11146.83 797
11147.83 808
11148.83 817
11149.82 802
11150.82 768
11151.82 791
11152.82 860
11153.81 842
11154.81 794
11155.81 770
11156.80 817
11157.80 837
11158.80 772
11159.80 763
11160.80 760
11161.79 757
11162.79 761
11163.79 766
11164.79 743
11165.78 716
11166.78 728
11167.78 777
11168.78 817
11169.78 719
11170.78 765
11171.77 797
11172.77 830
11173.77 800
11174.77 805
11175.77 779
11176.77 729
11177.76 764
11178.76 797
11179.76 822
11180.76 810
11181.76 791
11182.76 771
11183.76 747
11184.75 752
11185.75 791
11186.75 766
11187.75 787
11188.75 821
11189.75 809
11190.75 780
11191.75 788
11192.75 751
11193.75 837
11194.75 777
11195.74 827
11196.74 741
11197.74 779
11198.74 804
11199.74 755
11200.74 740
11201.74 780
11202.74 795
11203.74 797
11204.74 767
11205.74 797
11206.74 791
11207.74 760
11208.74 733
11209.74 824
11210.74 786
11211.74 771
11212.74 775
11213.74 771
11214.74 813
11215.74 854
11216.74 824
11217.74 778
11218.74 741
11219.74 775
11220.74 793
11221.74 806
11222.74 771
11223.74 767
11224.74 721
11225.74 715
11226.74 776
11227.75 761
11228.75 747
11229.75 694
11230.75 719
11231.75 722
11232.75 745
11233.75 809
11234.75 774
11235.75 769
11236.75 711
11237.76 766
11238.76 732
11239.76 719
11240.76 704
11241.76 727
11242.76 689
11243.76 776
11244.76 760
11245.77 746
11246.77 767
11247.77 714
11248.77 706
11249.77 739
11250.77 735
11251.78 712
11252.78 756
11253.78 766
11254.78 725
11255.78 686
11256.79 717
11257.79 706
11258.79 793
11259.79 774
11260.79 787
11261.80 703
11262.80 716
11263.80 719
11264.80 745
11265.81 719
11266.81 733
11267.81 799
11268.81 776
11269.82 767
11270.82 751
11271.82 716
11272.82 732
11273.83 725
11274.83 750
11275.83 795
11276.84 739
11277.84 768
11278.84 699
11279.85 712
11280.85 800
11281.85 776
11282.85 735
11283.86 723
11284.86 795
11285.86 763
11286.87 752
11287.87 807
11288.87 767
11289.88 730
11290.88 743
11291.89 775
11292.89 811
11293.89 717
11294.90 784
11295.90 762
11296.90 710
11297.91 782
11298.91 721
11299.92 713
11300.92 801
11301.92 774
11302.93 728
11303.93 723
11304.94 676
11305.94 759
11306.94 763
11307.95 795
11308.95 739
11309.96 758
11310.96 752
11311.97 744
11312.97 676
11313.98 722
11314.98 772
11315.98 751
11316.99 732
11317.99 793
11319.00 784
11320.00 796
11321.01 767
11322.01 833
11323.02 811
11324.02 813
11325.03 785
11326.03 833
11327.04 785
11328.04 740
11329.05 724
11330.05 742
11331.06 764
11332.07 777
11333.07 785
11334.08 754
11335.08 719
11336.09 773
11337.09 767
11338.10 825
11339.10 726
11340.11 741
11341.12 802
11342.12 799
11343.13 789
11344.13 740
11345.14 791
11346.15 753
11347.15 741
11348.16 752
11349.16 816
11350.17 763
11351.18 828
11352.18 785
11353.19 754
11354.20 776
11355.20 819
11356.21 760
11357.21 735
11358.22 754
11359.23 777
11360.23 732
11361.24 720
11362.25 729
11363.25 701
11364.26 674
11365.27 696
11366.28 742
11367.28 712
11368.29 704
11369.30 747
11370.30 700
11371.31 695
11372.32 730
11373.32 663
11374.33 729
11375.34 734
11376.35 747
11377.35 672
11378.36 708
11379.37 761
11380.38 771
11381.38 728
11382.39 747
11383.40 775
11384.41 682
11385.41 792
11386.42 637
11387.43 715
11388.44 711
11389.45 738
11390.45 743
11391.46 697
11392.47 687
11393.48 682
11394.49 723
11395.49 749
11396.50 793
11397.51 756
11398.52 767
11399.53 759
11400.54 697
11401.55 698
11402.55 665
11403.56 718
11404.57 765
11405.58 638
11406.59 643
11407.60 626
11408.61 707
11409.61 694
11410.62 641
11411.63 637
11412.64 663
11413.65 743
11414.66 730
11415.67 685
11416.68 643
11417.69 686
11418.70 669
11419.71 697
11420.71 650
11421.72 633
11422.73 714
11423.74 722
11424.75 662
11425.76 628
11426.77 709
11427.78 649
11428.79 696
11429.80 750
11430.81 733
11431.82 695
11432.83 711
11433.84 751
11434.85 726
11435.86 735
11436.87 722
11437.88 680
11438.89 688
11439.90 668
11440.91 716
11441.92 687
11442.93 673
11443.94 688
11444.95 684
11445.96 699
11446.97 699
11447.98 717
11448.99 715
11450.00 712
11451.01 667
11452.03 679
11453.04 706
11454.05 693
11455.06 726
11456.07 713
11457.08 713
11458.09 723
11459.10 706
11460.11 695
11461.12 703
11462.14 661
11463.15 726
11464.16 696
11465.17 669
11466.18 779
11467.19 730
11468.20 717
11469.21 732
11470.23 682
11471.24 706
11472.25 716
11473.26 730
11474.27 738
11475.28 726
11476.30 720
11477.31 663
11478.32 695
11479.33 732
11480.34 713
11481.36 726
11482.37 705
11483.38 754
11484.39 747
11485.40 699
11486.42 655
11487.43 731
11488.44 676
11489.45 685
11490.47 735
11491.48 722
11492.49 704
11493.50 672
11494.52 712
11495.53 687
11496.54 722
11497.55 683
11498.57 751
11499.58 702
11500.59 688
11501.61 743
11502.62 732
11503.63 730
11504.64 773
11505.66 698
11506.67 723
11507.68 751
11508.70 736
11509.71 722
11510.72 646
11511.74 741
11512.75 691
11513.76 702
11514.78 664
11515.79 683
11516.80 684
11517.82 720
11518.83 717
11519.84 665
11520.86 616
11521.87 752
11522.89 761
11523.90 705
11524.91 682
11525.93 752
11526.94 778
11527.96 721
11528.97 682
11529.98 738
11531.00 813
11532.01 693
11533.03 701
11534.04 658
11535.06 744
11536.07 713
11537.08 693
11538.10 724
11539.11 747
11540.13 716
11541.14 744
11542.16 774
11543.17 756
11544.19 724
11545.20 752
11546.22 739
11547.23 720
11548.25 754
11549.26 724
11550.28 719
11551.29 732
11552.31 757
11553.32 759
11554.34 780
11555.35 740
11556.37 777
11557.38 775
11558.40 831
11559.41 768
11560.43 780
11561.45 755
11562.46 775
11563.48 734
11564.49 746
11565.51 798
11566.52 783
11567.54 810
11568.56 789
11569.57 820
11570.59 830
11571.60 762
11572.62 746
11573.64 778
11574.65 781
11575.67 778
11576.68 822
11577.70 834
11578.72 824
11579.73 789
11580.75 807
11581.77 759
11582.78 795
11583.80 815
11584.82 825
11585.83 869
11586.85 892
11587.87 890
11588.88 956
11589.90 899
11590.92 933
11591.93 857
11592.95 889
11593.97 983
11594.98 934
11596.00 918
11597.02 900
11598.03 989
11599.05 994
11600.07 939
11601.09 1059
11602.10 1057
11603.12 1142
11604.14 1178
11605.16 1234
11606.17 1343
11607.19 1290
11608.21 1338
11609.23 1336
11610.24 1297
11611.26 1263
11612.28 1156
11613.30 1047
11614.32 1031
11615.33 991
11616.35 935
11617.37 901
11618.39 919
11619.41 937
11620.42 926
11621.44 870
11622.46 835
11623.48 922
11624.50 936
11625.51 904
11626.53 895
11627.55 793
11628.57 871
11629.59 846
11630.61 811
11631.63 844
11632.64 880
11633.66 864
11634.68 828
11635.70 816
11636.72 808
11637.74 850
11638.76 813
11639.78 785
11640.80 806
11641.81 780
11642.83 837
11643.85 801
11644.87 850
11645.89 852
11646.91 857
11647.93 833
11648.95 774
11649.97 809
11650.99 735
11652.01 772
11653.03 733
11654.05 715
11655.07 766
11656.09 740
11657.11 778
11658.13 730
11659.15 804
11660.17 781
11661.19 774
11662.21 738
11663.23 757
11664.25 775
11665.27 823
11666.29 781
11667.31 754
11668.33 746
11669.35 744
11670.37 787
11671.39 769
11672.41 724
11673.43 736
11674.45 840
11675.47 846
11676.49 781
11677.51 729
11678.53 770
11679.55 815
11680.57 821
11681.59 815
11682.61 833
11683.64 845
11684.66 876
11685.68 822
11686.70 837
11687.72 817
11688.74 852
11689.76 816
11690.78 812
11691.80 773
11692.83 745
11693.85 870
11694.87 803
11695.89 756
11696.91 741
11697.93 817
11698.95 792
11699.98 780
11701.00 709
11702.02 795
11703.04 816
11704.06 772
11705.08 752
11706.11 764
11707.13 776
11708.15 784
11709.17 783
11710.19 749
11711.22 764
11712.24 765
11713.26 706
11714.28 711
11715.31 701
11716.33 723
11717.35 769
11718.37 774
11719.40 763
11720.42 713
11721.44 703
11722.46 719
11723.49 731
11724.51 746
11725.53 719
11726.55 686
11727.58 685
11728.60 693
11729.62 715
11730.65 694
11731.67 749
11732.69 732
11733.71 760
11734.74 732
11735.76 744
11736.78 697
11737.81 703
11738.83 700
11739.85 815
11740.88 760
11741.90 713
11742.92 683
11743.95 683
11744.97 670
11746.00 685
11747.02 673
11748.04 751
11749.07 758
11750.09 700
11751.11 659
11752.14 666
11753.16 728
11754.19 746
11755.21 763
11756.23 756
11757.26 741
11758.28 765
11759.31 720
11760.33 828
11761.36 728
11762.38 735
11763.40 768
11764.43 689
11765.45 728
11766.48 722
11767.50 689
11768.53 727
11769.55 750
11770.58 727
11771.60 712
11772.63 677
11773.65 689
11774.68 701
11775.70 691
11776.73 708
11777.75 683
11778.78 713
11779.80 760
11780.83 743
11781.85 696
11782.88 684
11783.90 698
11784.93 719
11785.95 754
11786.98 724
11788.00 682
11789.03 688
11790.05 727
11791.08 757
11792.11 669
11793.13 688
11794.16 693
11795.18 662
11796.21 682
11797.23 711
11798.26 737
11799.29 677
11800.31 704
11801.34 762
11802.36 731
11803.39 735
11804.42 668
11805.44 726
11806.47 719
11807.50 678
11808.52 668
11809.55 701
11810.57 634
11811.60 689
11812.63 711
11813.65 739
11814.68 730
11815.71 708
11816.73 712
11817.76 730
11818.79 770
11819.81 692
11820.84 699
11821.87 694
11822.90 687
11823.92 642
11824.95 644
11825.98 698
11827.00 731
11828.03 678
11829.06 697
11830.09 755
11831.11 797
11832.14 795
11833.17 758
11834.20 732
11835.22 740
11836.25 744
11837.28 721
11838.31 798
11839.33 741
11840.36 698
11841.39 709
11842.42 735
11843.45 748
11844.47 682
11845.50 670
11846.53 741
11847.56 750
11848.59 667
11849.61 685
11850.64 688
11851.67 713
11852.70 722
11853.73 722
11854.75 743
11855.78 714
11856.81 753
11857.84 744
11858.87 758
11859.90 797
11860.93 845
11861.95 791
11862.98 782
11864.01 762
11865.04 757
11866.07 717
11867.10 742
11868.13 728
11869.16 717
11870.19 711
11871.21 755
11872.24 771
11873.27 766
11874.30 728
11875.33 732
11876.36 780
11877.39 836
11878.42 794
11879.45 770
11880.48 777
11881.51 785
11882.54 777
11883.57 742
11884.60 818
11885.63 769
11886.66 726
11887.69 737
11888.72 779
11889.75 840
11890.78 827
11891.81 823
11892.84 766
11893.87 807
11894.90 759
11895.93 755
11896.96 796
11897.99 854
11899.02 816
11900.05 798
11901.08 769
11902.11 878
11903.14 838
11904.17 818
11905.20 826
11906.23 839
11907.26 918
11908.29 867
11909.32 900
11910.35 855
11911.38 854
11912.42 852
11913.45 800
11914.48 876
11915.51 877
11916.54 819
11917.57 839
11918.60 869
11919.63 863
11920.66 796
11921.70 766
11922.73 779
11923.76 819
11924.79 888
11925.82 830
11926.85 855
11927.88 868
11928.92 887
11929.95 833
11930.98 856
11932.01 883
11933.04 870
11934.07 892
11935.11 908
11936.14 911
11937.17 927
11938.20 1051
11939.23 1032
11940.27 1031
11941.30 990
11942.33 1034
11943.36 979
11944.40 951
11945.43 905
11946.46 879
11947.49 907
11948.53 917
11949.56 924
11950.59 879
11951.62 866
11952.66 848
11953.69 843
11954.72 834
11955.75 793
11956.79 874
11957.82 846
11958.85 802
11959.88 800
11960.92 787
11961.95 810
11962.98 750
11964.02 850
11965.05 793
11966.08 724
11967.12 745
11968.15 783
11969.18 841
11970.22 868
11971.25 831
11972.28 841
11973.32 827
11974.35 758
11975.38 761
11976.42 844
11977.45 846
11978.49 806
11979.52 828
11980.55 842
11981.59 840
11982.62 824
11983.66 769
11984.69 857
11985.72 813
11986.76 797
11987.79 795
11988.83 795
11989.86 766
11990.89 700
11991.93 757
11992.96 790
11994.00 785
11995.03 777
11996.07 812
11997.10 817
11998.14 746
11999.17 745
12000.20 772
12001.24 773
12002.27 764
12003.31 750
12004.34 781
12005.38 800
12006.41 769
12007.45 777
12008.48 729
12009.52 752
12010.55 764
12011.59 787
12012.62 804
12013.66 814
12014.70 751
12015.73 760
12016.77 802
12017.80 818
12018.84 843
12019.87 790
12020.91 811
12021.94 759
12022.98 767
12024.02 737
12025.05 790
12026.09 811
12027.12 800
12028.16 775
12029.19 752
12030.23 787
12031.27 824
12032.30 805
12033.34 714
12034.37 716
12035.41 842
12036.45 808
12037.48 787
12038.52 761
12039.56 799
12040.59 807
12041.63 748
12042.67 792
12043.70 771
12044.74 770
12045.78 758
12046.81 762
12047.85 785
12048.89 762
12049.92 815
12050.96 756
12052.00 752
12053.03 781
12054.07 764
12055.11 663
12056.14 664
12057.18 716
12058.22 680
12059.26 728
12060.29 791
12061.33 738
12062.37 696
12063.41 667
12064.44 737
12065.48 764
12066.52 714
12067.56 799
12068.59 742
12069.63 743
12070.67 707
12071.71 737
12072.74 669
12073.78 700
12074.82 695
12075.86 716
12076.90 726
12077.93 695
12078.97 760
12080.01 714
12081.05 741
12082.09 764
12083.13 641
12084.16 695
12085.20 650
12086.24 687
12087.28 725
12088.32 714
12089.36 708
12090.39 683
12091.43 719
12092.47 730
12093.51 715
12094.55 735
12095.59 672
12096.63 732
12097.67 733
12098.70 727
12099.74 682
12100.78 654
12101.82 729
12102.86 779
12103.90 724
12104.94 693
12105.98 699
12107.02 737
12108.06 710
12109.10 733
12110.14 754
12111.18 726
12112.22 683
12113.25 705
12114.29 672
12115.33 733
12116.37 725
12117.41 709
12118.45 693
12119.49 630
12120.53 701
12121.57 687
12122.61 695
12123.65 661
12124.69 661
12125.73 657
12126.77 683
12127.81 644
12128.85 679
12129.89 712
12130.93 696
12131.97 711
12133.02 716
12134.06 642
12135.10 676
12136.14 723
12137.18 711
12138.22 670
12139.26 673
12140.30 591
12141.34 618
12142.38 662
12143.42 660
12144.46 656
12145.50 633
12146.54 699
12147.59 688
12148.63 636
12149.67 629
12150.71 678
12151.75 675
12152.79 660
12153.83 679
12154.87 640
12155.92 698
12156.96 751
12158.00 710
12159.04 730
12160.08 697
12161.12 660
12162.17 642
12163.21 615
12164.25 668
12165.29 629
12166.33 644
12167.37 682
12168.42 643
12169.46 700
12170.50 692
12171.54 670
12172.58 624
12173.63 666
12174.67 602
12175.71 655
12176.75 616
12177.80 668
12178.84 636
12179.88 629
12180.92 583
12181.97 623
12183.01 651
12184.05 622
12185.09 640
12186.14 666
12187.18 676
12188.22 585
12189.26 583
12190.31 623
12191.35 651
12192.39 640
12193.44 661
12194.48 597
12195.52 590
12196.57 615
12197.61 643
12198.65 608
12199.70 606
12200.74 591
12201.78 612
12202.83 539
12203.87 572
12204.91 664
12205.96 663
12207.00 682
12208.04 605
12209.09 657
12210.13 660
12211.17 616
12212.22 635
12213.26 635
12214.31 605
12215.35 639
12216.39 626
12217.44 649
12218.48 637
12219.53 570
12220.57 642
12221.61 630
12222.66 656
12223.70 590
12224.75 639
12225.79 626
12226.84 635
12227.88 604
12228.93 629
12229.97 641
12231.01 623
12232.06 674
12233.10 717
12234.15 629
12235.19 643
12236.24 690
12237.28 649
12238.33 643
12239.37 680
12240.42 656
12241.46 672
12242.51 636
12243.55 669
12244.60 675
12245.64 649
12246.69 664
12247.74 679
12248.78 684
12249.83 558
12250.87 621
12251.92 656
12252.96 597
12254.01 641
12255.05 618
12256.10 627
12257.15 604
12258.19 616
12259.24 580
12260.28 607
12261.33 654
12262.37 596
12263.42 622
12264.47 581
12265.51 548
12266.56 556
12267.61 587
12268.65 609
12269.70 622
12270.74 623
12271.79 594
12272.84 638
12273.88 552
12274.93 586
12275.98 636
12277.02 578
12278.07 615
12279.12 611
12280.16 598
12281.21 612
12282.26 600
12283.30 588
12284.35 609
12285.40 558
12286.44 566
12287.49 622
12288.54 544
12289.59 596
12290.63 588
12291.68 644
12292.73 624
12293.77 636
12294.82 608
12295.87 579
12296.92 585
12297.96 578
12299.01 623
12300.06 613
12301.11 615
12302.15 571
12303.20 614
12304.25 649
12305.30 588
12306.35 520
12307.39 575
12308.44 612
12309.49 614
12310.54 572
12311.59 548
12312.63 648
12313.68 595
12314.73 633
12315.78 645
12316.83 608
12317.88 639
12318.92 707
12319.97 611
12321.02 652
12322.07 702
12323.12 668
12324.17 627
12325.21 630
12326.26 610
12327.31 591
12328.36 646
12329.41 644
12330.46 609
12331.51 567
12332.56 655
12333.61 589
12334.65 586
12335.70 621
12336.75 625
12337.80 591
12338.85 623
12339.90 608
12340.95 605
12342.00 610
12343.05 681
12344.10 653
12345.15 622
12346.20 571
12347.25 615
12348.30 616
12349.35 546
12350.40 591
12351.45 573
12352.50 585
12353.55 580
12354.60 677
12355.65 564
12356.70 580
12357.75 636
12358.80 617
12359.85 642
12360.90 621
12361.95 610
12363.00 575
12364.05 575
12365.10 641
12366.15 638
12367.20 634
12368.25 631
12369.30 621
12370.35 673
12371.40 600
12372.45 597
12373.50 597
12374.55 618
12375.60 546
12376.65 582
12377.70 552
12378.76 633
12379.81 620
12380.86 599
12381.91 646
12382.96 538
12384.01 604
12385.06 602
12386.11 602
12387.17 586
12388.22 571
12389.27 626
12390.32 692
12391.37 610
12392.42 683
12393.47 650
12394.53 656
12395.58 644
12396.63 606
12397.68 563
12398.73 607
12399.78 669
12400.84 653
12401.89 605
12402.94 650
12403.99 673
12405.04 628
12406.10 649
12407.15 566
12408.20 603
12409.25 644
12410.31 665
12411.36 637
12412.41 621
12413.46 650
12414.51 660
12415.57 674
12416.62 617
12417.67 637
12418.72 646
12419.78 619
12420.83 650
12421.88 630
12422.94 631
12423.99 657
12425.04 640
12426.09 647
12427.15 644
12428.20 632
12429.25 657
12430.31 637
12431.36 623
12432.41 638
12433.47 688
12434.52 686
12435.57 681
12436.63 681
12437.68 683
12438.73 665
12439.79 658
12440.84 660
12441.89 687
12442.95 603
12444.00 671
12445.06 648
12446.11 605
12447.16 662
12448.22 679
12449.27 660
12450.33 701
12451.38 653
12452.43 648
12453.49 690
12454.54 647
12455.60 670
12456.65 554
12457.70 597
12458.76 650
12459.81 613
12460.87 614
12461.92 680
12462.98 602
12464.03 670
12465.09 664
12466.14 673
12467.19 727
12468.25 662
12469.30 655
12470.36 590
12471.41 664
12472.47 642
12473.52 684
12474.58 657
12475.63 641
12476.69 656
12477.74 656
12478.80 634
12479.85 667
12480.91 714
12481.97 723
12483.02 700
12484.08 667
12485.13 738
12486.19 727
12487.24 775
12488.30 757
12489.35 838
12490.41 778
12491.47 714
12492.52 714
12493.58 730
12494.63 785
12495.69 773
12496.74 858
12497.80 815
12498.86 827
12499.91 920
12500.97 1023
12502.03 1078
12503.08 1067
12504.14 1046
12505.19 1058
12506.25 1037
12507.31 1034
12508.36 898
12509.42 894
12510.48 832
12511.53 813
12512.59 748
12513.65 702
12514.70 682
12515.76 656
12516.82 719
12517.87 753
12518.93 744
12519.99 702
12521.04 725
12522.10 735
12523.16 689
12524.22 699
12525.27 708
12526.33 674
12527.39 641
12528.44 619
12529.50 688
12530.56 662
12531.62 674
12532.67 677
12533.73 682
12534.79 720
12535.85 668
12536.90 704
12537.96 697
12539.02 698
12540.08 746
12541.14 716
12542.19 713
12543.25 763
12544.31 724
12545.37 695
12546.43 670
12547.48 707
12548.54 731
12549.60 642
12550.66 643
12551.72 678
12552.77 665
12553.83 683
12554.89 710
12555.95 657
12557.01 696
12558.07 682
12559.13 656
12560.18 643
12561.24 628
12562.30 663
12563.36 649
12564.42 603
12565.48 641
12566.54 747
12567.60 757
12568.65 716
12569.71 632
12570.77 699
12571.83 673
12572.89 666
12573.95 681
12575.01 783
12576.07 709
12577.13 785
12578.19 746
12579.25 727
12580.31 792
12581.37 753
12582.43 827
12583.49 815
12584.55 851
12585.60 748
12586.66 744
12587.72 776
12588.78 827
12589.84 753
12590.90 681
12591.96 734
12593.02 745
12594.08 708
12595.14 724
12596.20 715
12597.26 722
12598.32 717
12599.39 649
12600.45 710
12601.51 706
12602.57 709
12603.63 648
12604.69 694
12605.75 661
12606.81 702
12607.87 706
12608.93 673
12609.99 694
12611.05 652
12612.11 702
12613.17 654
12614.23 664
12615.30 652
12616.36 669
12617.42 641
12618.48 690
12619.54 712
12620.60 637
12621.66 671
12622.72 633
12623.78 605
12624.85 636
12625.91 657
12626.97 640
12628.03 617
12629.09 643
12630.15 699
12631.22 706
12632.28 672
12633.34 649
12634.40 684
12635.46 647
12636.52 660
12637.59 634
12638.65 704
12639.71 646
12640.77 607
12641.83 639
12642.90 615
12643.96 556
12645.02 599
12646.08 620
12647.14 574
12648.21 586
12649.27 618
12650.33 604
12651.39 585
12652.46 636
12653.52 619
12654.58 633
12655.65 583
12656.71 614
12657.77 586
12658.83 598
12659.90 537
12660.96 569
12662.02 609
12663.09 650
12664.15 611
12665.21 569
12666.27 592
12667.34 622
12668.40 656
12669.46 576
12670.53 578
12671.59 564
12672.65 675
12673.72 642
12674.78 541
12675.84 556
12676.91 582
12677.97 710
12679.04 624
12680.10 612
12681.16 586
12682.23 640
12683.29 656
12684.35 647
12685.42 577
12686.48 605
12687.55 566
12688.61 544
12689.67 586
12690.74 585
12691.80 553
12692.87 631
12693.93 643
12695.00 616
12696.06 629
12697.12 624
12698.19 606
12699.25 590
12700.32 588
12701.38 600
12702.45 600
12703.51 563
12704.58 584
12705.64 518
12706.71 554
12707.77 580
12708.84 533
12709.90 582
12710.97 592
12712.03 559
12713.10 576
12714.16 575
12715.23 562
12716.29 534
12717.36 520
12718.42 576
12719.49 582
12720.55 575
12721.62 615
12722.68 570
12723.75 576
12724.81 506
12725.88 568
12726.95 582
12728.01 535
12729.08 608
12730.14 535
12731.21 529
12732.28 559
12733.34 600
12734.41 647
12735.47 570
12736.54 574
12737.61 533
12738.67 559
12739.74 549
12740.80 567
12741.87 591
12742.94 574
12744.00 607
12745.07 646
12746.14 610
12747.20 563
12748.27 542
12749.34 580
12750.40 532
12751.47 529
12752.54 552
12753.60 528
12754.67 555
12755.74 552
12756.80 540
12757.87 571
12758.94 563
12760.00 530
12761.07 559
12762.14 589
12763.21 547
12764.27 562
12765.34 513
12766.41 519
12767.47 508
12768.54 518
12769.61 555
12770.68 530
12771.74 513
12772.81 494
12773.88 508
12774.95 521
12776.02 505
12777.08 548
12778.15 586
12779.22 578
12780.29 535
12781.35 529
12782.42 530
12783.49 519
12784.56 518
12785.63 477
12786.70 489
12787.76 493
12788.83 518
12789.90 525
12790.97 559
12792.04 578
12793.11 548
12794.17 546
12795.24 474
12796.31 539
12797.38 552
12798.45 535
12799.52 509
12800.59 515
12801.65 524
12802.72 538
12803.79 533
12804.86 529
12805.93 509
12807.00 499
12808.07 512
12809.14 527
12810.21 506
12811.28 509
12812.34 500
12813.41 532
12814.48 560
12815.55 557
12816.62 544
12817.69 502
12818.76 497
12819.83 563
12820.90 510
12821.97 478
12823.04 550
12824.11 551
12825.18 548
12826.25 549
12827.32 486
12828.39 509
12829.46 561
12830.53 519
12831.60 513
12832.67 568
12833.74 539
12834.81 530
12835.88 498
12836.95 509
12838.02 583
12839.09 524
12840.16 546
12841.23 516
12842.30 488
12843.37 534
12844.44 498
12845.51 516
12846.58 493
12847.66 518
12848.73 551
12849.80 521
12850.87 497
12851.94 555
12853.01 535
12854.08 521
12855.15 504
12856.22 497
12857.29 532
12858.36 504
12859.44 453
12860.51 529
12861.58 509
12862.65 477
12863.72 445
12864.79 495
12865.86 500
12866.94 473
12868.01 459
12869.08 483
12870.15 505
12871.22 513
12872.29 515
12873.37 480
12874.44 456
12875.51 512
12876.58 496
12877.65 482
12878.73 471
12879.80 461
12880.87 470
12881.94 578
12883.01 464
12884.09 500
12885.16 502
12886.23 529
12887.30 543
12888.38 542
12889.45 458
12890.52 493
12891.59 460
12892.67 506
12893.74 520
12894.81 542
12895.88 524
12896.96 528
12898.03 505
12899.10 428
12900.18 485
12901.25 554
12902.32 487
12903.39 532
12904.47 542
12905.54 532
12906.61 475
12907.69 477
12908.76 528
12909.83 495
12910.91 501
12911.98 478
12913.05 494
12914.13 449
12915.20 466
12916.28 451
12917.35 499
12918.42 490
12919.50 470
12920.57 477
12921.64 472
12922.72 453
12923.79 470
12924.87 465
12925.94 442
12927.01 521
12928.09 493
12929.16 479
12930.24 483
12931.31 512
12932.38 486
12933.46 491
12934.53 538
12935.61 498
12936.68 506
12937.76 453
12938.83 481
12939.91 462
12940.98 528
12942.05 474
12943.13 512
12944.20 465
12945.28 475
12946.35 466
12947.43 467
12948.50 505
12949.58 545
12950.65 525
12951.73 516
12952.80 532
12953.88 473
12954.95 466
12956.03 452
12957.10 465
12958.18 455
12959.26 497
12960.33 514
12961.41 491
12962.48 496
12963.56 508
12964.63 479
12965.71 497
12966.78 534
12967.86 535
12968.94 483
12970.01 524
12971.09 526
12972.16 503
12973.24 528
12974.32 469
12975.39 519
12976.47 463
12977.54 513
12978.62 519
12979.70 503
12980.77 537
12981.85 578
12982.93 568
12984.00 525
12985.08 513
12986.15 495
12987.23 512
12988.31 444
12989.38 501
12990.46 481
12991.54 487
12992.61 499
12993.69 496
12994.77 470
12995.85 464
12996.92 465
12998.00 492
12999.08 511
13000.15 477
13001.23 491
13002.31 486
13003.38 473
13004.46 491
13005.54 489
13006.62 458
13007.69 512
13008.77 504
13009.85 511
13010.93 535
13012.00 468
13013.08 473
13014.16 522
13015.24 491
13016.32 493
13017.39 472
13018.47 511
13019.55 494
13020.63 483
13021.70 533
13022.78 500
13023.86 479
13024.94 444
13026.02 499
13027.10 505
13028.17 501
13029.25 486
13030.33 522
13031.41 500
13032.49 507
13033.57 492
13034.64 538
13035.72 484
13036.80 512
13037.88 491
13038.96 490
13040.04 513
13041.12 473
13042.19 468
13043.27 465
13044.35 441
13045.43 468
13046.51 460
13047.59 480
13048.67 498
13049.75 506
13050.83 523
13051.91 522
13052.99 490
13054.06 453
13055.14 511
13056.22 500
13057.30 504
13058.38 520
13059.46 566
13060.54 472
13061.62 512
13062.70 539
13063.78 493
13064.86 523
13065.94 512
13067.02 515
13068.10 503
13069.18 502
13070.26 517
13071.34 510
13072.42 504
13073.50 465
13074.58 475
13075.66 512
13076.74 446
13077.82 539
13078.90 515
13079.98 474
13081.06 450
13082.14 485
13083.22 509
13084.30 481
13085.38 531
13086.47 483
13087.55 441
13088.63 490
13089.71 475
13090.79 482
13091.87 446
13092.95 523
13094.03 506
13095.11 460
13096.19 482
13097.27 508
13098.36 500
13099.44 519
13100.52 481
13101.60 532
13102.68 516
13103.76 512
13104.84 503
13105.93 494
13107.01 529
13108.09 513
13109.17 478
13110.25 516
13111.33 532
13112.42 459
13113.50 500
13114.58 535
13115.66 473
13116.74 498
13117.82 476
13118.91 487
13119.99 507
13121.07 490
13122.15 524
13123.23 490
13124.32 520
13125.40 516
13126.48 588
13127.56 513
13128.65 501
13129.73 445
13130.81 533
13131.89 539
13132.98 533
13134.06 477
13135.14 499
13136.22 523
13137.31 486
13138.39 511
13139.47 499
13140.56 541
13141.64 496
13142.72 456
13143.81 443
13144.89 440
13145.97 480
13147.05 505
13148.14 474
13149.22 469
13150.30 463
13151.39 456
13152.47 519
13153.55 524
13154.64 525
13155.72 507
13156.81 462
13157.89 445
13158.97 507
13160.06 493
13161.14 485
13162.22 476
13163.31 533
13164.39 484
13165.48 443
13166.56 504
13167.64 486
13168.73 434
13169.81 422
13170.90 505
13171.98 415
13173.06 452
13174.15 504
13175.23 480
13176.32 466
13177.40 486
13178.49 469
13179.57 485
13180.66 433
13181.74 470
13182.82 499
13183.91 532
13184.99 491
13186.08 503
13187.16 525
13188.25 510
13189.33 522
13190.42 506
13191.50 473
13192.59 539
13193.67 518
13194.76 517
13195.84 472
13196.93 493
13198.01 524
13199.10 545
13200.19 510
13201.27 513
13202.36 497
13203.44 527
13204.53 520
13205.61 492
13206.70 467
13207.78 497
13208.87 506
13209.96 489
13211.04 430
13212.13 484
13213.21 519
13214.30 506
13215.38 471
13216.47 436
13217.56 491
13218.64 513
13219.73 479
13220.82 508
13221.90 476
13222.99 487
13224.07 493
13225.16 474
13226.25 502
13227.33 545
13228.42 502
13229.51 451
13230.59 507
13231.68 507
13232.77 524
13233.85 494
13234.94 532
13236.03 512
13237.11 496
13238.20 554
13239.29 472
13240.38 529
13241.46 510
13242.55 491
13243.64 530
13244.72 494
13245.81 509
13246.90 558
13247.99 483
13249.07 503
13250.16 510
13251.25 510
13252.34 488
13253.42 538
13254.51 559
13255.60 534
13256.69 538
13257.77 519
13258.86 558
13259.95 497
13261.04 541
13262.13 503
13263.21 499
13264.30 524
13265.39 526
13266.48 456
13267.57 517
13268.65 525
13269.74 486
13270.83 494
13271.92 506
13273.01 552
13274.10 502
13275.18 501
13276.27 489
13277.36 485
13278.45 510
13279.54 501
13280.63 506
13281.72 470
13282.80 506
13283.89 481
13284.98 518
13286.07 538
13287.16 510
13288.25 484
13289.34 530
13290.43 522
13291.52 561
13292.61 604
13293.69 554
13294.78 480
13295.87 504
13296.96 524
13298.05 526
13299.14 504
13300.23 521
13301.32 547
13302.41 548
13303.50 490
13304.59 566
13305.68 526
13306.77 527
13307.86 579
13308.95 598
13310.04 564
13311.13 578
13312.22 553
13313.31 563
13314.40 506
13315.49 562
13316.58 556
13317.67 526
13318.76 557
13319.85 563
13320.94 584
13322.03 551
13323.12 499
13324.21 611
13325.30 626
13326.39 527
13327.48 563
13328.57 578
13329.66 528
13330.75 545
13331.85 581
13332.94 564
13334.03 520
13335.12 527
13336.21 534
13337.30 536
13338.39 549
13339.48 542
13340.57 530
13341.66 512
13342.76 517
13343.85 500
13344.94 580
13346.03 592
13347.12 520
13348.21 568
13349.30 537
13350.40 607
13351.49 611
13352.58 575
13353.67 624
13354.76 613
13355.85 628
13356.95 609
13358.04 560
13359.13 584
13360.22 590
13361.31 576
13362.41 508
13363.50 583
13364.59 544
13365.68 584
13366.77 617
13367.87 598
13368.96 562
13370.05 626
13371.14 630
13372.24 606
13373.33 604
13374.42 562
13375.51 657
13376.61 582
13377.70 570
13378.79 590
13379.88 605
13380.98 571
13382.07 569
13383.16 567
13384.26 559
13385.35 605
13386.44 580
13387.54 575
13388.63 607
13389.72 580
13390.81 611
13391.91 613
13393.00 603
13394.09 521
13395.19 507
13396.28 561
13397.37 610
13398.47 632
13399.56 594
13400.66 589
13401.75 630
13402.84 603
13403.94 573
13405.03 554
13406.12 535
13407.22 560
13408.31 553
13409.41 604
13410.50 635
13411.59 587
13412.69 594
13413.78 590
13414.88 584
13415.97 544
13417.07 522
13418.16 542
13419.25 548
13420.35 588
13421.44 568
13422.54 577
13423.63 537
13424.73 546
13425.82 584
13426.92 581
13428.01 554
13429.11 509
13430.20 497
13431.29 503
13432.39 542
13433.48 573
13434.58 577
13435.67 592
13436.77 573
13437.86 525
13438.96 548
13440.06 578
13441.15 564
13442.25 578
13443.34 559
13444.44 619
13445.53 620
13446.63 581
13447.72 584
13448.82 579
13449.91 601
13451.01 592
13452.11 567
13453.20 547
13454.30 544
13455.39 588
13456.49 531
13457.59 554
13458.68 578
13459.78 599
13460.87 555
13461.97 549
13463.07 596
13464.16 567
13465.26 603
13466.35 606
13467.45 600
13468.55 569
13469.64 555
13470.74 583
13471.84 634
13472.93 601
13474.03 602
13475.13 549
13476.22 557
13477.32 575
13478.42 596
13479.51 609
13480.61 627
13481.71 614
13482.80 634
13483.90 591
13485.00 568
13486.10 576
13487.19 581
13488.29 535
13489.39 562
13490.48 581
13491.58 572
13492.68 605
13493.78 580
13494.87 551
13495.97 611
13497.07 626
13498.17 612
13499.26 616
13500.36 598
13501.46 624
13502.56 650
13503.65 688
13504.75 684
13505.85 629
13506.95 643
13508.05 630
13509.14 640
13510.24 673
13511.34 631
13512.44 559
13513.54 612
13514.64 614
13515.73 607
13516.83 630
13517.93 600
13519.03 620
13520.13 607
13521.23 624
13522.32 675
13523.42 612
13524.52 585
13525.62 538
13526.72 535
13527.82 547
13528.92 568
13530.02 574
13531.12 556
13532.21 603
13533.31 537
13534.41 568
13535.51 549
13536.61 589
13537.71 538
13538.81 549
13539.91 592
13541.01 603
13542.11 561
13543.21 587
13544.31 583
13545.41 587
13546.50 574
13547.60 622
13548.70 588
13549.80 586
13550.90 515
13552.00 535
13553.10 507
13554.20 551
13555.30 566
13556.40 550
13557.50 503
13558.60 498
13559.70 547
13560.80 558
13561.90 573
13563.00 606
13564.10 571
13565.20 572
13566.30 550
13567.41 591
13568.51 639
13569.61 545
13570.71 517
13571.81 555
13572.91 568
13574.01 537
13575.11 569
13576.21 538
13577.31 482
13578.41 539
13579.51 568
13580.61 550
13581.71 595
13582.82 540
13583.92 508
13585.02 532
13586.12 575
13587.22 560
13588.32 517
13589.42 515
13590.52 609
13591.63 558
13592.73 519
13593.83 585
13594.93 571
13596.03 560
13597.13 530
13598.24 531
13599.34 564
13600.44 528
13601.54 592
13602.64 561
13603.74 501
13604.85 533
13605.95 545
13607.05 634
13608.15 607
13609.25 560
13610.36 571
13611.46 553
13612.56 552
13613.66 557
13614.77 583
13615.87 592
13616.97 538
13618.07 630
13619.18 550
13620.28 584
13621.38 579
13622.48 561
13623.59 597
13624.69 534
13625.79 538
13626.89 574
13628.00 577
13629.10 565
13630.20 521
13631.31 577
13632.41 546
13633.51 544
13634.62 523
13635.72 557
13636.82 543
13637.93 565
13639.03 556
13640.13 537
13641.24 494
13642.34 537
13643.44 559
13644.55 591
13645.65 559
13646.75 542
13647.86 568
13648.96 535
13650.06 482
13651.17 567
13652.27 586
13653.38 597
13654.48 558
13655.58 536
13656.69 552
13657.79 553
13658.90 528
13660.00 516
13661.10 521
13662.21 594
13663.31 575
13664.42 562
13665.52 531
13666.63 563
13667.73 623
13668.84 568
13669.94 549
13671.04 554
13672.15 525
13673.25 571
13674.36 603
13675.46 583
13676.57 546
13677.67 542
13678.78 548
13679.88 582
13680.99 557
13682.09 554
13683.20 579
13684.30 603
13685.41 606
13686.51 562
13687.62 559
13688.72 639
13689.83 574
13690.94 568
13692.04 627
13693.15 542
13694.25 635
13695.36 585
13696.46 580
13697.57 587
13698.67 540
13699.78 600
13700.89 612
13701.99 604
13703.10 652
13704.20 601
13705.31 594
13706.42 612
13707.52 567
13708.63 563
13709.73 596
13710.84 614
13711.95 564
13713.05 568
13714.16 601
13715.27 614
13716.37 594
13717.48 607
13718.59 616
13719.69 677
13720.80 579
13721.91 559
13723.01 561
13724.12 611
13725.23 625
13726.33 662
13727.44 639
13728.55 652
13729.65 629
13730.76 620
13731.87 604
13732.98 658
13734.08 646
13735.19 625
13736.30 640
13737.40 611
13738.51 628
13739.62 715
13740.73 689
13741.83 625
13742.94 669
13744.05 650
13745.16 650
13746.26 689
13747.37 654
13748.48 611
13749.59 649
13750.70 698
13751.80 663
13752.91 614
13754.02 647
13755.13 757
13756.24 714
13757.34 697
13758.45 688
13759.56 670
13760.67 671
13761.78 660
13762.88 733
13763.99 718
13765.10 686
13766.21 652
13767.32 696
13768.43 715
13769.54 736
13770.64 694
13771.75 730
13772.86 738
13773.97 771
13775.08 792
13776.19 819
13777.30 870
13778.41 922
13779.52 901
13780.62 935
13781.73 891
13782.84 921
13783.95 910
13785.06 866
13786.17 869
13787.28 867
13788.39 818
13789.50 773
13790.61 713
13791.72 740
13792.83 685
13793.94 746
13795.05 717
13796.16 747
13797.27 779
13798.38 738
13799.49 727
13800.60 677
13801.71 657
13802.82 632
13803.93 684
13805.04 702
13806.15 669
13807.26 685
13808.37 688
13809.48 705
13810.59 668
13811.70 676
13812.81 733
13813.92 696
13815.03 619
13816.14 635
13817.25 658
13818.36 709
13819.47 677
13820.58 654
13821.69 668
13822.80 703
13823.91 683
13825.02 659
13826.13 705
13827.25 673
13828.36 674
13829.47 656
13830.58 638
13831.69 672
13832.80 687
13833.91 642
13835.02 596
13836.13 647
13837.25 653
13838.36 651
13839.47 667
13840.58 714
13841.69 613
13842.80 648
13843.91 683
13845.03 651
13846.14 611
13847.25 599
13848.36 655
13849.47 680
13850.59 688
13851.70 675
13852.81 613
13853.92 614
13855.03 638
13856.15 607
13857.26 583
13858.37 638
13859.48 698
13860.59 625
13861.71 660
13862.82 620
13863.93 628
13865.04 670
13866.16 606
13867.27 693
13868.38 696
13869.49 630
13870.61 649
13871.72 654
13872.83 676
13873.95 636
13875.06 608
13876.17 668
13877.28 705
13878.40 650
13879.51 636
13880.62 641
13881.74 661
13882.85 641
13883.96 592
13885.08 677
13886.19 620
13887.30 682
13888.42 611
13889.53 619
13890.64 612
13891.76 600
13892.87 610
13893.98 608
13895.10 623
13896.21 617
13897.33 631
13898.44 605
13899.55 635
13900.67 643
13901.78 576
13902.89 631
13904.01 645
13905.12 623
13906.24 653
13907.35 696
13908.47 638
13909.58 654
13910.69 650
13911.81 636
13912.92 665
13914.04 642
13915.15 642
13916.27 618
13917.38 606
13918.50 617
13919.61 616
13920.72 639
13921.84 591
13922.95 684
13924.07 629
13925.18 630
13926.30 630
13927.41 623
13928.53 681
13929.64 636
13930.76 641
13931.87 606
13932.99 650
13934.10 638
13935.22 665
13936.34 597
13937.45 612
13938.57 604
13939.68 600
13940.80 585
13941.91 542
13943.03 579
13944.14 560
13945.26 627
13946.38 582
13947.49 609
13948.61 591
13949.72 588
13950.84 648
13951.95 608
13953.07 588
13954.19 589
13955.30 584
13956.42 576
13957.53 585
13958.65 609
13959.77 606
13960.88 568
13962.00 617
13963.12 583
13964.23 572
13965.35 588
13966.47 614
13967.58 591
13968.70 592
13969.82 641
13970.93 577
13972.05 633
13973.17 579
13974.28 553
13975.40 587
13976.52 605
13977.63 612
13978.75 595
13979.87 542
13980.99 582
13982.10 587
13983.22 580
13984.34 586
13985.45 567
13986.57 587
13987.69 595
13988.81 627
13989.92 600
13991.04 616
13992.16 604
13993.28 576
13994.39 608
13995.51 589
13996.63 569
13997.75 575
13998.87 590
13999.98 562
14001.10 614
14002.22 638
14003.34 635
14004.46 613
14005.57 553
14006.69 597
14007.81 551
14008.93 608
14010.05 605
14011.16 594
14012.28 592
14013.40 571
14014.52 597
14015.64 612
14016.76 622
14017.88 619
14018.99 633
14020.11 588
14021.23 634
14022.35 631
14023.47 562
14024.59 603
14025.71 620
14026.83 676
14027.94 690
14029.06 656
14030.18 596
14031.30 659
14032.42 639
14033.54 642
14034.66 635
14035.78 661
14036.90 619
14038.02 575
14039.14 564
14040.26 585
14041.38 600
14042.50 557
14043.62 570
14044.74 534
14045.86 571
14046.97 541
14048.09 526
14049.21 608
14050.33 565
14051.45 558
14052.57 526
14053.69 567
14054.81 565
14055.93 592
14057.05 584
14058.17 592
14059.30 595
14060.42 573
14061.54 550
14062.66 616
14063.78 642
14064.90 655
14066.02 629
14067.14 673
14068.26 613
14069.38 612
14070.50 597
14071.62 600
14072.74 587
14073.86 571
14074.98 597
14076.10 620
14077.23 643
14078.35 626
14079.47 630
14080.59 596
14081.71 608
14082.83 604
14083.95 626
14085.07 558
14086.19 598
14087.32 563
14088.44 550
14089.56 548
14090.68 559
14091.80 616
14092.92 653
14094.05 603
14095.17 595
14096.29 628
14097.41 741
14098.53 653
14099.65 657
14100.78 620
14101.90 626
14103.02 720
14104.14 713
14105.26 740
14106.39 680
14107.51 686
14108.63 647
14109.75 685
14110.88 695
14112.00 660
14113.12 636
14114.24 701
14115.37 719
14116.49 604
14117.61 628
14118.73 596
14119.86 599
14120.98 547
14122.10 586
14123.22 621
14124.35 597
14125.47 629
14126.59 557
14127.72 582
14128.84 578
14129.96 539
14131.09 531
14132.21 591
14133.33 542
14134.45 569
14135.58 569
14136.70 555
14137.82 574
14138.95 572
14140.07 579
14141.20 566
14142.32 600
14143.44 539
14144.57 515
14145.69 561
14146.81 598
14147.94 594
14149.06 581
14150.19 536
14151.31 547
14152.43 615
14153.56 652
14154.68 582
14155.81 570
14156.93 580
14158.05 566
14159.18 561
14160.30 503
14161.43 456
14162.55 544
14163.68 545
14164.80 546
14165.92 517
14167.05 548
14168.17 546
14169.30 521
14170.42 531
14171.55 551
14172.67 618
14173.80 534
14174.92 501
14176.05 560
14177.17 555
14178.30 570
14179.42 575
14180.55 517
14181.67 495
14182.80 551
14183.92 555
14185.05 552
14186.17 524
14187.30 560
14188.42 516
14189.55 555
14190.67 573
14191.80 592
14192.93 528
14194.05 502
14195.18 520
14196.30 555
14197.43 523
14198.55 521
14199.68 571
14200.81 487
14201.93 445
14203.06 474
14204.18 464
14205.31 522
14206.44 486
14207.56 512
14208.69 512
14209.82 570
14210.94 559
14212.07 457
14213.19 482
14214.32 541
14215.45 525
14216.57 449
14217.70 497
14218.83 528
14219.95 551
14221.08 479
14222.21 501
14223.33 526
14224.46 507
14225.59 476
14226.71 488
14227.84 510
14228.97 489
14230.10 494
14231.22 455
14232.35 453
14233.48 509
14234.60 537
14235.73 504
14236.86 505
14237.99 536
14239.11 542
14240.24 473
14241.37 484
14242.50 517
14243.62 534
14244.75 513
14245.88 474
14247.01 473
14248.13 439
14249.26 445
14250.39 486
14251.52 511
14252.65 502
14253.77 481
14254.90 469
14256.03 510
14257.16 490
14258.29 496
14259.42 429
14260.54 510
14261.67 467
14262.80 446
14263.93 471
14265.06 486
14266.19 463
14267.31 477
14268.44 433
14269.57 496
14270.70 475
14271.83 518
14272.96 472
14274.09 417
14275.22 438
14276.34 460
14277.47 491
14278.60 473
14279.73 436
14280.86 425
14281.99 459
14283.12 464
14284.25 414
14285.38 477
14286.51 453
14287.64 465
14288.76 441
14289.89 460
14291.02 447
14292.15 416
14293.28 473
14294.41 432
14295.54 453
14296.67 458
14297.80 493
14298.93 475
14300.06 472
14301.19 415
14302.32 423
14303.45 453
14304.58 452
14305.71 519
14306.84 480
14307.97 430
14309.10 439
14310.23 461
14311.36 465
14312.49 438
14313.62 426
14314.75 416
14315.88 487
14317.01 432
14318.15 433
14319.28 420
14320.41 414
14321.54 453
14322.67 433
14323.80 448
14324.93 459
14326.06 457
14327.19 448
14328.32 429
14329.45 454
14330.58 471
14331.72 426
14332.85 482
14333.98 492
14335.11 445
14336.24 464
14337.37 443
14338.50 433
14339.63 455
14340.77 464
14341.90 497
14343.03 469
14344.16 462
14345.29 399
14346.42 425
14347.56 439
14348.69 443
14349.82 460
14350.95 475
14352.08 443
14353.21 452
14354.35 406
14355.48 412
14356.61 428
14357.74 396
14358.88 452
14360.01 474
14361.14 438
14362.27 471
14363.40 442
14364.54 388
14365.67 392
14366.80 473
14367.93 420
14369.07 448
14370.20 468
14371.33 422
14372.46 431
14373.60 425
14374.73 493
14375.86 425
14377.00 426
14378.13 424
14379.26 443
14380.39 422
14381.53 389
14382.66 384
14383.79 442
14384.93 471
14386.06 424
14387.19 425
14388.33 434
14389.46 420
14390.59 458
14391.73 461
14392.86 456
14393.99 437
14395.13 419
14396.26 451
14397.40 402
14398.53 445
14399.66 459
14400.80 446
14401.93 427
14403.06 430
14404.20 402
14405.33 434
14406.47 411
14407.60 450
14408.74 419
14409.87 424
14411.00 392
14412.14 404
14413.27 437
14414.41 416
14415.54 428
14416.68 456
14417.81 461
14418.94 435
14420.08 434
14421.21 427
14422.35 433
14423.48 413
14424.62 442
14425.75 459
14426.89 433
14428.02 432
14429.16 416
14430.29 385
14431.43 396
14432.56 435
14433.70 437
14434.83 416
14435.97 434
14437.10 471
14438.24 469
14439.37 397
14440.51 388
14441.64 421
14442.78 395
14443.92 458
14445.05 438
14446.19 421
14447.32 456
14448.46 416
14449.59 458
14450.73 448
14451.87 424
14453.00 421
14454.14 401
14455.27 363
14456.41 446
14457.55 470
14458.68 446
14459.82 411
14460.95 412
14462.09 439
14463.23 465
14464.36 454
14465.50 442
14466.64 451
14467.77 472
14468.91 419
14470.05 445
14471.18 455
14472.32 450
14473.46 437
14474.59 442
14475.73 528
14476.87 408
14478.00 417
14479.14 451
14480.28 450
14481.41 508
14482.55 496
14483.69 485
14484.83 503
14485.96 460
14487.10 510
14488.24 502
14489.37 447
14490.51 496
14491.65 460
14492.79 472
14493.92 441
14495.06 443
14496.20 441
14497.34 456
14498.47 454
14499.61 461
14500.75 431
14501.89 430
14503.03 419
14504.16 414
14505.30 471
14506.44 423
14507.58 448
14508.72 419
14509.85 481
14510.99 462
14512.13 390
14513.27 421
14514.41 404
14515.55 466
14516.68 425
14517.82 442
14518.96 458
14520.10 458
14521.24 437
14522.38 404
14523.51 403
14524.65 397
14525.79 401
14526.93 390
14528.07 401
14529.21 419
14530.35 436
14531.49 443
14532.63 461
14533.76 425
14534.90 417
14536.04 411
14537.18 432
14538.32 433
14539.46 406
14540.60 407
14541.74 424
14542.88 463
14544.02 414
14545.16 424
14546.30 432
14547.44 499
14548.58 465
14549.72 400
14550.86 389
14552.00 423
14553.14 431
14554.28 433
14555.42 458
14556.56 422
14557.70 463
14558.84 465
14559.98 449
14561.12 423
14562.26 425
14563.40 458
14564.54 421
14565.68 379
14566.82 411
14567.96 409
14569.10 458
14570.24 444
14571.38 419
14572.52 455
14573.66 423
14574.80 430
14575.94 448
14577.08 444
14578.22 420
14579.36 401
14580.51 422
14581.65 423
14582.79 415
14583.93 434
14585.07 446
14586.21 413
14587.35 438
14588.49 412
14589.63 440
14590.78 425
14591.92 424
14593.06 432
14594.20 427
14595.34 437
14596.48 469
14597.62 405
14598.77 399
14599.91 412
14601.05 453
14602.19 428
14603.33 471
14604.48 446
14605.62 439
14606.76 442
14607.90 430
14609.04 424
14610.19 437
14611.33 461
14612.47 453
14613.61 396
14614.75 460
14615.90 471
14617.04 429
14618.18 477
14619.32 433
14620.47 400
14621.61 465
14622.75 458
14623.89 456
14625.04 435
14626.18 440
14627.32 434
14628.46 498
14629.61 484
14630.75 429
14631.89 477
14633.04 465
14634.18 486
14635.32 461
14636.47 460
14637.61 437
14638.75 442
14639.89 453
14641.04 475
14642.18 483
14643.32 459
14644.47 508
14645.61 462
14646.76 453
14647.90 431
14649.04 435
14650.19 459
14651.33 457
14652.47 388
14653.62 416
14654.76 381
14655.90 414
14657.05 449
14658.19 429
14659.34 453
14660.48 451
14661.62 441
14662.77 415
14663.91 454
14665.06 442
14666.20 418
14667.35 428
14668.49 403
14669.63 372
14670.78 377
14671.92 399
14673.07 456
14674.21 398
14675.36 421
14676.50 414
14677.65 394
14678.79 417
14679.94 460
14681.08 404
14682.23 399
14683.37 417
14684.52 463
14685.66 407
14686.81 401
14687.95 431
14689.10 411
14690.24 441
14691.39 444
14692.53 397
14693.68 404
14694.82 400
14695.97 407
14697.11 418
14698.26 420
14699.41 394
14700.55 419
14701.70 442
14702.84 410
14703.99 434
14705.13 423
14706.28 409
14707.43 425
14708.57 435
14709.72 419
14710.86 437
14712.01 427
14713.16 440
14714.30 407
14715.45 397
14716.59 457
14717.74 467
14718.89 392
14720.03 390
14721.18 379
14722.33 401
14723.47 414
14724.62 365
14725.77 409
14726.91 417
14728.06 401
14729.21 371
14730.35 388
14731.50 392
14732.65 432
14733.79 381
14734.94 380
14736.09 411
14737.23 418
14738.38 403
14739.53 379
14740.68 403
14741.82 429
14742.97 413
14744.12 413
14745.26 411
14746.41 378
14747.56 417
14748.71 391
14749.85 359
14751.00 377
14752.15 383
14753.30 419
14754.45 416
14755.59 360
14756.74 385
14757.89 403
14759.04 415
14760.18 393
14761.33 379
14762.48 356
14763.63 403
14764.78 402
14765.92 366
14767.07 369
14768.22 389
14769.37 421
14770.52 399
14771.67 449
14772.81 395
14773.96 353
14775.11 415
14776.26 392
14777.41 372
14778.56 388
14779.71 434
14780.86 393
14782.00 383
14783.15 423
14784.30 393
14785.45 381
14786.60 398
14787.75 404
14788.90 380
14790.05 400
14791.20 399
14792.35 407
14793.49 380
14794.64 381
14795.79 441
14796.94 445
14798.09 399
14799.24 385
14800.39 450
14801.54 402
14802.69 428
14803.84 439
14804.99 417
14806.14 463
14807.29 381
14808.44 381
14809.59 407
14810.74 424
14811.89 417
14813.04 410
14814.19 428
14815.34 397
14816.49 366
14817.64 399
14818.79 416
14819.94 394
14821.09 364
14822.24 377
14823.39 350
14824.54 401
14825.69 385
14826.84 387
14827.99 400
14829.14 365
14830.29 396
14831.44 372
14832.60 388
14833.75 375
14834.90 371
14836.05 388
14837.20 394
14838.35 373
14839.50 354
14840.65 423
14841.80 427
14842.95 396
14844.11 348
14845.26 341
14846.41 359
14847.56 358
14848.71 359
14849.86 343
14851.01 410
14852.17 384
14853.32 399
14854.47 383
14855.62 363
14856.77 357
14857.92 401
14859.08 423
14860.23 333
14861.38 327
14862.53 351
14863.68 342
14864.84 403
14865.99 389
14867.14 325
14868.29 354
14869.44 395
14870.60 347
14871.75 413
14872.90 349
14874.05 362
14875.21 360
14876.36 413
14877.51 391
14878.66 339
14879.82 340
14880.97 370
14882.12 419
14883.27 373
14884.43 364
14885.58 364
14886.73 372
14887.89 367
14889.04 393
14890.19 341
14891.34 375
14892.50 334
14893.65 333
14894.80 361
14895.96 346
14897.11 336
14898.26 361
14899.42 362
14900.57 388
14901.72 345
14902.88 361
14904.03 378
14905.18 365
14906.34 362
14907.49 391
14908.65 422
14909.80 355
14910.95 339
14912.11 351
14913.26 372
14914.41 314
14915.57 332
14916.72 372
14917.88 365
14919.03 343
14920.18 350
14921.34 372
14922.49 344
14923.65 327
14924.80 352
14925.96 348
14927.11 336
14928.27 350
14929.42 382
14930.57 361
14931.73 353
14932.88 367
14934.04 322
14935.19 328
14936.35 344
14937.50 327
14938.66 367
14939.81 374
14940.97 340
14942.12 369
14943.28 341
14944.43 343
14945.59 348
14946.74 361
14947.90 368
14949.05 346
14950.21 318
14951.36 351
14952.52 369
14953.68 353
14954.83 322
14955.99 359
14957.14 399
14958.30 369
14959.45 369
14960.61 416
14961.77 342
14962.92 347
14964.08 366
14965.23 397
14966.39 375
14967.54 376
14968.70 395
14969.86 365
14971.01 340
14972.17 357
14973.33 327
14974.48 360
14975.64 369
14976.79 347
14977.95 307
14979.11 334
14980.26 340
14981.42 419
14982.58 385
14983.73 319
14984.89 329
14986.05 348
14987.20 337
14988.36 300
14989.52 323
14990.67 341
14991.83 375
14992.99 346
14994.15 331
14995.30 342
14996.46 353
14997.62 374
14998.77 383
14999.93 327
15001.09 308
15002.25 354
15003.40 342
15004.56 329
15005.72 338
15006.88 317
15008.03 348
15009.19 370
15010.35 362
15011.51 375
15012.66 371
15013.82 338
15014.98 314
15016.14 345
15017.30 326
15018.45 329
15019.61 343
15020.77 330
15021.93 301
15023.09 299
15024.24 333
15025.40 353
15026.56 353
15027.72 320
15028.88 337
15030.04 338
15031.19 343
15032.35 324
15033.51 336
15034.67 347
15035.83 377
15036.99 362
15038.15 337
15039.30 353
15040.46 315
15041.62 348
15042.78 341
15043.94 332
15045.10 309
15046.26 335
15047.42 343
15048.58 348
15049.74 278
15050.90 331
15052.05 307
15053.21 320
15054.37 317
15055.53 303
15056.69 335
15057.85 333
15059.01 373
15060.17 357
15061.33 347
15062.49 321
15063.65 309
15064.81 310
15065.97 368
15067.13 345
15068.29 308
15069.45 322
15070.61 322
15071.77 348
15072.93 343
15074.09 344
15075.25 329
15076.41 320
15077.57 299
15078.73 294
15079.89 312
15081.05 344
15082.21 331
15083.37 335
15084.53 295
15085.69 338
15086.85 356
15088.01 366
15089.18 370
15090.34 347
15091.50 346
15092.66 329
15093.82 335
15094.98 309
15096.14 340
15097.30 362
15098.46 385
15099.62 364
15100.78 331
15101.95 351
15103.11 342
15104.27 326
15105.43 331
15106.59 341
15107.75 331
15108.91 312
15110.08 321
15111.24 343
15112.40 295
15113.56 294
15114.72 339
15115.88 358
15117.05 331
15118.21 300
15119.37 314
15120.53 364
15121.69 310
15122.86 303
15124.02 319
15125.18 395
15126.34 309
15127.50 322
15128.67 348
15129.83 311
15130.99 354
15132.15 396
15133.32 348
15134.48 331
15135.64 320
15136.80 285
15137.97 323
15139.13 306
15140.29 331
15141.45 384
15142.62 354
15143.78 321
15144.94 319
15146.11 309
15147.27 314
15148.43 324
15149.59 370
15150.76 359
15151.92 316
15153.08 287
15154.25 286
15155.41 357
15156.57 358
15157.74 316
15158.90 307
15160.06 334
15161.23 374
15162.39 333
15163.55 295
15164.72 339
15165.88 317
15167.05 330
15168.21 309
15169.37 298
15170.54 296
15171.70 303
15172.86 298
15174.03 278
15175.19 320
15176.36 324
15177.52 307
15178.69 325
15179.85 357
15181.01 316
15182.18 330
15183.34 354
15184.51 328
15185.67 292
15186.84 312
15188.00 344
15189.16 313
15190.33 336
15191.49 349
15192.66 352
15193.82 349
15194.99 323
15196.15 326
15197.32 349
15198.48 357
15199.65 341
15200.81 326
15201.98 316
15203.14 346
15204.31 345
15205.47 328
15206.64 361
15207.80 353
15208.97 323
15210.13 311
15211.30 347
15212.47 342
15213.63 341
15214.80 327
15215.96 353
15217.13 325
15218.29 329
15219.46 340
15220.62 310
15221.79 358
15222.96 299
15224.12 346
15225.29 304
15226.45 303
15227.62 328
15228.79 333
15229.95 321
15231.12 317
15232.29 352
15233.45 334
15234.62 384
15235.78 351
15236.95 329
15238.12 302
15239.28 324
15240.45 351
15241.62 352
15242.78 312
15243.95 335
15245.12 336
15246.28 332
15247.45 365
15248.62 358
15249.78 361
15250.95 362
15252.12 361
15253.28 347
15254.45 340
15255.62 346
15256.79 345
15257.95 339
15259.12 339
15260.29 323
15261.46 318
15262.62 325
15263.79 325
15264.96 318
15266.13 320
15267.29 329
15268.46 325
15269.63 354
15270.80 367
15271.96 373
15273.13 378
15274.30 348
15275.47 318
15276.64 337
15277.80 381
15278.97 333
15280.14 318
15281.31 367
15282.48 348
15283.64 333
15284.81 382
15285.98 341
15287.15 379
15288.32 368
15289.49 306
15290.65 309
15291.82 333
15292.99 336
15294.16 338
15295.33 309
15296.50 357
15297.67 350
15298.83 334
15300.00 337
15301.17 327
15302.34 336
15303.51 348
15304.68 340
15305.85 337
15307.02 321
15308.19 318
15309.36 330
15310.52 364
15311.69 350
15312.86 313
15314.03 391
15315.20 316
15316.37 365
15317.54 363
15318.71 342
15319.88 355
15321.05 325
15322.22 310
15323.39 318
15324.56 333
15325.73 319
15326.90 359
15328.07 324
15329.24 310
15330.41 310
15331.58 303
15332.75 342
15333.92 317
15335.09 331
15336.26 308
15337.43 325
15338.60 336
15339.77 326
15340.94 293
15342.11 310
15343.28 285
15344.45 313
15345.62 329
15346.79 333
15347.96 342
15349.13 360
15350.31 324
15351.48 355
15352.65 303
15353.82 283
15354.99 305
15356.16 318
15357.33 347
15358.50 309
15359.67 326
15360.84 321
15362.02 307
15363.19 333
15364.36 267
15365.53 310
15366.70 339
15367.87 322
15369.04 325
15370.21 328
15371.39 334
15372.56 331
15373.73 293
15374.90 327
15376.07 311
15377.24 295
15378.42 332
15379.59 365
15380.76 337
15381.93 319
15383.10 360
15384.28 302
15385.45 299
15386.62 325
15387.79 312
15388.97 311
15390.14 299
15391.31 336
15392.48 337
15393.65 298
15394.83 298
15396.00 328
15397.17 339
15398.34 317
15399.52 353
15400.69 371
15401.86 341
15403.04 333
15404.21 325
15405.38 307
15406.55 330
15407.73 324
15408.90 314
15410.07 318
15411.25 331
15412.42 329
15413.59 348
15414.77 401
15415.94 300
15417.11 317
15418.29 325
15419.46 368
15420.63 324
15421.81 365
15422.98 325
15424.15 351
15425.33 323
15426.50 341
15427.67 314
15428.85 326
15430.02 336
15431.20 339
15432.37 304
15433.54 332
15434.72 301
15435.89 350
15437.07 321
15438.24 331
15439.41 311
15440.59 308
15441.76 337
15442.94 306
15444.11 342
15445.29 364
15446.46 319
15447.63 298
15448.81 336
15449.98 330
15451.16 296
15452.33 336
15453.51 287
15454.68 293
15455.86 327
15457.03 336
15458.21 303
15459.38 314
15460.56 305
15461.73 290
15462.91 313
15464.08 296
15465.26 286
15466.43 311
15467.61 336
15468.78 303
15469.96 318
15471.13 331
15472.31 326
15473.48 325
15474.66 368
15475.83 332
15477.01 307
15478.19 372
15479.36 362
15480.54 332
15481.71 324
15482.89 347
15484.06 361
15485.24 341
15486.42 366
15487.59 352
15488.77 341
15489.94 329
15491.12 344
15492.30 333
15493.47 308
15494.65 317
15495.83 303
15497.00 287
15498.18 359
15499.36 360
15500.53 326
15501.71 332
15502.88 341
15504.06 352
15505.24 319
15506.41 361
15507.59 338
15508.77 329
15509.95 376
15511.12 344
15512.30 329
15513.48 278
15514.65 325
15515.83 374
15517.01 325
15518.18 319
15519.36 316
15520.54 315
15521.72 346
15522.89 355
15524.07 347
15525.25 336
15526.43 340
15527.60 341
15528.78 317
15529.96 302
15531.14 356
15532.31 335
15533.49 298
15534.67 357
15535.85 336
15537.03 321
15538.20 303
15539.38 340
15540.56 341
15541.74 356
15542.92 343
15544.09 345
15545.27 359
15546.45 343
15547.63 313
15548.81 329
15549.98 347
15551.16 358
15552.34 378
15553.52 358
15554.70 354
15555.88 348
15557.06 357
15558.23 309
15559.41 323
15560.59 328
15561.77 339
15562.95 393
15564.13 348
15565.31 315
15566.49 315
15567.67 321
15568.84 330
15570.02 326
15571.20 299
15572.38 327
15573.56 346
15574.74 333
15575.92 362
15577.10 365
15578.28 317
15579.46 338
15580.64 351
15581.82 322
15583.00 293
15584.18 357
15585.36 405
15586.54 339
15587.72 388
15588.90 376
15590.08 364
15591.26 373
15592.44 299
15593.62 345
15594.80 382
15595.98 376
15597.16 340
15598.34 355
15599.52 382
15600.70 371
15601.88 332
15603.06 361
15604.24 401
15605.42 347
15606.60 329
15607.78 353
15608.96 319
15610.14 340
15611.32 388
15612.50 336
15613.68 365
15614.86 311
15616.05 361
15617.23 337
15618.41 351
15619.59 281
15620.77 334
15621.95 328
15623.13 315
15624.31 346
15625.49 362
15626.68 361
15627.86 331
15629.04 336
15630.22 367
15631.40 367
15632.58 380
15633.76 366
15634.95 373
15636.13 410
15637.31 406
15638.49 385
15639.67 417
15640.85 385
15642.04 358
15643.22 368
15644.40 400
15645.58 365
15646.76 366
15647.95 367
15649.13 385
15650.31 376
15651.49 372
15652.67 374
15653.86 395
15655.04 385
15656.22 352
15657.40 353
15658.59 390
15659.77 409
15660.95 414
15662.13 384
15663.32 360
15664.50 368
15665.68 389
15666.87 394
15668.05 407
15669.23 369
15670.41 358
15671.60 374
15672.78 358
15673.96 371
15675.15 422
15676.33 441
15677.51 401
15678.70 387
15679.88 378
15681.06 418
15682.25 430
15683.43 418
15684.61 377
15685.80 385
15686.98 406
15688.16 368
15689.35 363
15690.53 363
15691.72 371
15692.90 380
15694.08 396
15695.27 402
15696.45 381
15697.63 410
15698.82 443
15700.00 370
15701.19 345
15702.37 410
15703.56 394
15704.74 395
15705.92 387
15707.11 415
15708.29 425
15709.48 422
15710.66 378
15711.85 355
15713.03 377
15714.21 364
15715.40 401
15716.58 372
15717.77 383
15718.95 377
15720.14 391
15721.32 405
15722.51 424
15723.69 416
15724.88 387
15726.06 393
15727.25 395
15728.43 432
15729.62 415
15730.80 364
15731.99 379
15733.17 423
15734.36 400
15735.55 437
15736.73 404
15737.92 373
15739.10 438
15740.29 395
15741.47 412
15742.66 386
15743.84 398
15745.03 477
15746.22 396
15747.40 414
15748.59 411
15749.77 415
15750.96 446
15752.15 411
15753.33 396
15754.52 389
15755.70 366
15756.89 380
15758.08 411
15759.26 416
15760.45 395
15761.64 419
15762.82 430
15764.01 466
15765.20 408
15766.38 412
15767.57 435
15768.76 408
15769.94 420
15771.13 390
15772.32 401
15773.50 411
15774.69 380
15775.88 400
15777.06 464
15778.25 444
15779.44 392
15780.62 380
15781.81 413
15783.00 423
15784.19 368
15785.37 385
15786.56 379
15787.75 425
15788.94 391
15790.12 366
15791.31 364
15792.50 414
15793.69 387
15794.87 342
15796.06 351
15797.25 383
15798.44 397
15799.62 355
15800.81 390
15802.00 410
15803.19 375
15804.38 406
15805.56 347
15806.75 355
15807.94 391
15809.13 387
15810.32 403
15811.50 393
15812.69 384
15813.88 379
15815.07 383
15816.26 394
15817.45 379
15818.64 373
15819.82 344
15821.01 399
15822.20 369
15823.39 369
15824.58 385
15825.77 377
15826.96 335
15828.15 341
15829.33 386
15830.52 354
15831.71 338
15832.90 367
15834.09 354
15835.28 329
15836.47 365
15837.66 361
15838.85 394
15840.04 394
15841.23 341
15842.42 380
15843.61 347
15844.79 398
15845.98 367
15847.17 364
15848.36 390
15849.55 349
15850.74 366
15851.93 364
15853.12 392
15854.31 378
15855.50 324
15856.69 346
15857.88 336
15859.07 375
15860.26 366
15861.45 347
15862.64 329
15863.83 383
15865.02 365
15866.21 360
15867.40 370
15868.60 392
15869.79 394
15870.98 372
15872.17 322
15873.36 345
15874.55 343
15875.74 351
15876.93 428
15878.12 388
15879.31 317
15880.50 321
15881.69 343
15882.88 354
15884.07 311
15885.27 344
15886.46 387
15887.65 385
15888.84 340
15890.03 320
15891.22 369
15892.41 346
15893.60 352
15894.80 369
15895.99 337
15897.18 348
15898.37 351
15899.56 366
15900.75 371
15901.95 346
15903.14 334
15904.33 343
15905.52 373
15906.71 350
15907.90 349
15909.10 347
15910.29 346
15911.48 331
15912.67 349
15913.86 321
15915.06 380
15916.25 369
15917.44 370
15918.63 314
15919.83 376
15921.02 372
15922.21 373
15923.40 326
15924.60 360
15925.79 376
15926.98 370
15928.17 361
15929.37 356
15930.56 380
15931.75 331
15932.94 376
15934.14 368
15935.33 374
15936.52 382
15937.72 343
15938.91 386
15940.10 352
15941.30 363
15942.49 351
15943.68 361
15944.88 336
15946.07 337
15947.26 335
15948.46 363
15949.65 371
15950.84 372
15952.04 370
15953.23 434
15954.42 327
15955.62 359
15956.81 366
15958.01 343
15959.20 353
15960.39 394
15961.59 330
15962.78 366
15963.97 344
15965.17 334
15966.36 317
15967.56 350
15968.75 371
15969.95 326
15971.14 308
15972.33 326
15973.53 346
15974.72 361
15975.92 333
15977.11 343
15978.31 389
15979.50 378
15980.70 320
15981.89 344
15983.09 336
15984.28 350
15985.47 339
15986.67 355
15987.86 352
15989.06 314
15990.25 284
15991.45 302
15992.64 327
15993.84 351
15995.03 336
15996.23 345
15997.43 343
15998.62 301
15999.82 316
16001.01 305
16002.21 340
16003.40 316
16004.60 326
16005.79 327
16006.99 348
16008.18 360
16009.38 307
16010.58 281
16011.77 329
16012.97 335
16014.16 287
16015.36 294
16016.56 303
16017.75 341
16018.95 323
16020.14 303
16021.34 329
16022.54 330
16023.73 336
16024.93 336
16026.13 300
16027.32 290
16028.52 279
16029.71 308
16030.91 299
16032.11 330
16033.30 314
16034.50 326
16035.70 331
16036.89 324
16038.09 332
16039.29 312
16040.49 298
16041.68 325
16042.88 332
16044.08 302
16045.27 294
16046.47 353
16047.67 316
16048.86 302
16050.06 290
16051.26 285
16052.46 317
16053.65 288
16054.85 300
16056.05 308
16057.25 326
16058.44 324
16059.64 304
16060.84 318
16062.04 310
16063.23 338
16064.43 327
16065.63 290
16066.83 305
16068.03 317
16069.22 306
16070.42 294
16071.62 294
16072.82 331
16074.02 307
16075.21 373
16076.41 326
16077.61 306
16078.81 295
16080.01 304
16081.21 319
16082.40 329
16083.60 316
16084.80 302
16086.00 300
16087.20 295
16088.40 283
16089.60 303
16090.79 310
16091.99 319
16093.19 289
16094.39 303
16095.59 285
16096.79 288
16097.99 309
16099.19 303
16100.39 285
16101.59 334
16102.78 340
16103.98 343
16105.18 295
16106.38 343
16107.58 318
16108.78 324
16109.98 285
16111.18 312
16112.38 299
16113.58 306
16114.78 307
16115.98 324
16117.18 295
16118.38 316
16119.58 325
16120.78 304
16121.98 283
16123.18 299
16124.38 314
16125.58 328
16126.78 293
16127.98 281
16129.18 281
16130.38 316
16131.58 306
16132.78 294
16133.98 281
16135.18 271
16136.38 292
16137.58 302
16138.78 290
16139.98 279
16141.18 321
16142.38 285
16143.58 276
16144.79 279
16145.99 320
16147.19 298
16148.39 322
16149.59 284
16150.79 272
16151.99 303
16153.19 300
16154.39 284
16155.59 314
16156.80 319
16158.00 315
16159.20 330
16160.40 312
16161.60 295
16162.80 278
16164.00 327
16165.21 264
16166.41 272
16167.61 291
16168.81 288
16170.01 297
16171.21 326
16172.42 316
16173.62 274
16174.82 285
16176.02 288
16177.22 292
16178.43 299
16179.63 299
16180.83 280
16182.03 285
16183.23 282
16184.44 274
16185.64 305
16186.84 323
16188.04 313
16189.25 292
16190.45 290
16191.65 295
16192.85 295
16194.06 294
16195.26 312
16196.46 302
16197.66 343
16198.87 285
16200.07 302
16201.27 290
16202.48 325
16203.68 322
16204.88 286
16206.09 267
16207.29 280
16208.49 318
16209.69 326
16210.90 288
16212.10 275
16213.30 305
16214.51 302
16215.71 319
16216.91 318
16218.12 303
16219.32 293
16220.53 267
16221.73 287
16222.93 314
16224.14 336
16225.34 311
16226.54 268
16227.75 290
16228.95 348
16230.16 339
16231.36 342
16232.56 263
16233.77 287
16234.97 322
16236.18 317
16237.38 311
16238.59 324
16239.79 325
16240.99 315
16242.20 276
16243.40 304
16244.61 293
16245.81 294
16247.02 288
16248.22 276
16249.43 297
16250.63 313
16251.84 326
16253.04 347
16254.24 291
16255.45 273
16256.65 305
16257.86 310
16259.06 308
16260.27 299
16261.48 297
16262.68 343
16263.89 339
16265.09 313
16266.30 307
16267.50 287
16268.71 282
16269.91 294
16271.12 323
16272.32 285
16273.53 291
16274.73 319
16275.94 326
16277.15 287
16278.35 317
16279.56 333
16280.76 367
16281.97 358
16283.18 289
16284.38 302
16285.59 293
16286.79 301
16288.00 283
16289.21 327
16290.41 344
16291.62 308
16292.82 314
16294.03 296
16295.24 302
16296.44 327
16297.65 302
16298.86 301
16300.06 305
16301.27 311
16302.48 316
16303.68 329
16304.89 323
16306.10 340
16307.30 328
16308.51 367
16309.72 364
16310.92 335
16312.13 296
16313.34 304
16314.55 346
16315.75 328
16316.96 301
16318.17 295
16319.37 297
16320.58 309
16321.79 303
16323.00 312
16324.20 329
16325.41 320
16326.62 336
16327.83 287
16329.03 325
16330.24 341
16331.45 354
16332.66 341
16333.87 294
16335.07 300
16336.28 357
16337.49 321
16338.70 301
16339.90 311
16341.11 311
16342.32 324
16343.53 275
16344.74 306
16345.95 318
16347.15 325
16348.36 316
16349.57 308
16350.78 276
16351.99 295
16353.20 313
16354.40 317
16355.61 343
16356.82 276
16358.03 280
16359.24 313
16360.45 305
16361.66 282
16362.87 300
16364.08 297
16365.28 318
16366.49 328
16367.70 284
16368.91 284
16370.12 263
16371.33 272
16372.54 288
16373.75 283
16374.96 280
16376.17 292
16377.38 311
16378.59 298
16379.80 294
16381.01 332
16382.21 341
16383.42 300
16384.63 294
16385.84 279
16387.05 287
16388.26 338
16389.47 272
16390.68 302
16391.89 307
16393.10 282
16394.31 301
16395.52 280
16396.73 274
16397.94 302
16399.15 311
16400.36 318
16401.57 318
16402.79 291
16404.00 316
16405.21 310
16406.42 294
16407.63 285
16408.84 288
16410.05 281
16411.26 304
16412.47 278
16413.68 253
16414.89 307
16416.10 289
16417.31 249
16418.52 298
16419.74 276
16420.95 307
16422.16 282
16423.37 310
16424.58 280
16425.79 259
16427.00 284
16428.21 284
16429.42 295
16430.64 282
16431.85 275
16433.06 270
16434.27 274
16435.48 284
16436.69 263
16437.91 282
16439.12 268
16440.33 320
16441.54 305
16442.75 266
16443.96 253
16445.18 276
16446.39 262
16447.60 291
16448.81 271
16450.02 261
16451.24 268
16452.45 265
16453.66 273
16454.87 294
16456.09 278
16457.30 247
16458.51 272
16459.72 271
16460.94 282
16462.15 284
16463.36 306
16464.57 278
16465.79 312
16467.00 279
16468.21 245
16469.43 281
16470.64 289
16471.85 260
16473.06 283
16474.28 308
16475.49 309
16476.70 318
16477.92 313
16479.13 336
16480.34 293
16481.56 290
16482.77 282
16483.98 268
16485.20 286
16486.41 298
16487.62 311
16488.84 266
16490.05 307
16491.26 297
16492.48 284
16493.69 249
16494.91 241
16496.12 241
16497.33 312
16498.55 268
16499.76 248
16500.97 231
16502.19 248
16503.40 259
16504.62 282
16505.83 318
16507.05 282
16508.26 282
16509.47 323
16510.69 308
16511.90 247
16513.12 244
16514.33 278
16515.55 257
16516.76 261
16517.98 271
16519.19 334
16520.41 305
16521.62 270
16522.83 274
16524.05 229
16525.26 244
16526.48 280
16527.69 301
16528.91 277
16530.12 292
16531.34 260
16532.55 280
16533.77 274
16534.99 259
16536.20 296
16537.42 272
16538.63 259
16539.85 254
16541.06 272
16542.28 253
16543.49 294
16544.71 290
16545.92 230
16547.14 288
16548.36 256
16549.57 269
16550.79 271
16552.00 232
16553.22 234
16554.44 259
16555.65 247
16556.87 238
16558.08 244
16559.30 233
16560.52 245
16561.73 229
16562.95 296
16564.17 281
16565.38 257
16566.60 227
16567.81 248
16569.03 229
16570.25 268
16571.46 267
16572.68 259
16573.90 253
16575.11 264
16576.33 245
16577.55 283
16578.76 273
16579.98 253
16581.20 272
16582.42 294
16583.63 262
16584.85 272
16586.07 253
16587.28 268
16588.50 293
16589.72 281
16590.94 293
16592.15 299
16593.37 272
16594.59 255
16595.81 269
16597.02 258
16598.24 242
16599.46 220
16600.68 236
16601.89 272
16603.11 279
16604.33 272
16605.55 294
16606.77 263
16607.98 278
16609.20 277
16610.42 243
16611.64 270
16612.86 327
16614.07 281
16615.29 285
16616.51 262
16617.73 266
16618.95 254
16620.17 241
16621.38 269
16622.60 272
16623.82 292
16625.04 264
16626.26 248
16627.48 224
16628.70 226
16629.91 259
16631.13 259
16632.35 248
16633.57 254
16634.79 276
16636.01 266
16637.23 266
16638.45 267
16639.67 239
16640.89 279
16642.10 244
16643.32 273
16644.54 239
16645.76 259
16646.98 280
16648.20 291
16649.42 249
16650.64 262
16651.86 254
16653.08 271
16654.30 261
16655.52 222
16656.74 237
16657.96 249
16659.18 257
16660.40 247
16661.62 262
16662.84 252
16664.06 270
16665.28 245
16666.50 267
16667.72 246
16668.94 266
16670.16 264
16671.38 243
16672.60 267
16673.82 280
16675.04 281
16676.26 277
16677.48 259
16678.70 224
16679.92 260
16681.14 273
16682.36 237
16683.58 256
16684.80 241
16686.03 278
16687.25 218
16688.47 265
16689.69 248
16690.91 249
16692.13 290
16693.35 250
16694.57 239
16695.79 261
16697.02 276
16698.24 244
16699.46 248
16700.68 273
16701.90 273
16703.12 235
16704.34 205
16705.57 216
16706.79 220
16708.01 263
16709.23 286
16710.45 267
16711.67 220
16712.90 244
16714.12 266
16715.34 260
16716.56 288
16717.78 282
16719.01 286
16720.23 310
16721.45 291
16722.67 252
16723.89 227
16725.12 277
16726.34 248
16727.56 240
16728.78 266
16730.01 240
16731.23 242
16732.45 257
16733.67 236
16734.90 266
16736.12 275
16737.34 270
16738.56 251
16739.79 250
16741.01 266
16742.23 265
16743.46 272
16744.68 278
16745.90 289
16747.12 250
16748.35 250
16749.57 256
16750.79 283
16752.02 246
16753.24 266
16754.46 275
16755.69 289
16756.91 235
16758.13 269
16759.36 241
16760.58 236
16761.80 234
16763.03 302
16764.25 245
16765.48 235
16766.70 223
16767.92 240
16769.15 244
16770.37 232
16771.60 271
16772.82 249
16774.04 261
16775.27 264
16776.49 243
16777.72 249
16778.94 267
16780.16 285
16781.39 256
16782.61 254
16783.84 256
16785.06 228
16786.29 230
16787.51 249
16788.74 238
16789.96 251
16791.18 267
16792.41 277
16793.63 264
16794.86 268
16796.08 261
16797.31 274
16798.53 269
16799.76 236
16800.98 271
16802.21 271
16803.43 234
16804.66 255
16805.88 296
16807.11 280
16808.33 280
16809.56 245
16810.79 229
16812.01 238
16813.24 249
16814.46 254
16815.69 248
16816.91 263
16818.14 272
16819.36 270
16820.59 283
16821.82 270
16823.04 218
16824.27 250
16825.49 224
16826.72 247
16827.95 253
16829.17 247
16830.40 268
16831.62 246
16832.85 216
16834.08 251
16835.30 249
16836.53 267
16837.76 285
16838.98 237
16840.21 248
16841.44 231
16842.66 272
16843.89 258
16845.11 251
16846.34 264
16847.57 258
16848.80 260
16850.02 246
16851.25 254
16852.48 278
16853.70 242
16854.93 269
16856.16 254
16857.38 243
16858.61 238
16859.84 262
16861.07 273
16862.29 250
16863.52 227
16864.75 228
16865.97 235
16867.20 262
16868.43 250
16869.66 259
16870.89 288
16872.11 216
16873.34 246
16874.57 247
16875.80 268
16877.02 286
16878.25 279
16879.48 284
16880.71 225
16881.94 273
16883.16 276
16884.39 302
16885.62 268
16886.85 291
16888.08 250
16889.30 255
16890.53 243
16891.76 261
16892.99 307
16894.22 304
16895.45 302
16896.67 292
16897.90 271
16899.13 290
16900.36 252
16901.59 265
16902.82 283
16904.05 283
16905.28 263
16906.50 257
16907.73 280
16908.96 274
16910.19 262
16911.42 274
16912.65 270
16913.88 259
16915.11 260
16916.34 273
16917.57 252
16918.80 252
16920.03 286
16921.26 246
16922.48 265
16923.71 262
16924.94 261
16926.17 261
16927.40 279
16928.63 273
16929.86 294
16931.09 245
16932.32 241
16933.55 264
16934.78 267
16936.01 270
16937.24 270
16938.47 274
16939.70 224
16940.93 233
16942.16 255
16943.39 265
16944.62 239
16945.85 259
16947.08 282
16948.31 271
16949.54 268
16950.78 239
16952.01 267
16953.24 239
16954.47 263
16955.70 234
16956.93 243
16958.16 243
16959.39 261
16960.62 267
16961.85 232
16963.08 261
16964.31 285
16965.54 270
16966.78 242
16968.01 261
16969.24 303
16970.47 305
16971.70 271
16972.93 285
16974.16 322
16975.39 285
16976.63 242
16977.86 253
16979.09 265
16980.32 275
16981.55 253
16982.78 222
16984.02 249
16985.25 259
16986.48 293
16987.71 276
16988.94 253
16990.18 265
16991.41 238
16992.64 249
16993.87 258
16995.10 226
16996.34 203
16997.57 246
16998.80 269
17000.03 232
17001.26 230
17002.50 210
17003.73 260
17004.96 249
17006.19 234
17007.43 247
17008.66 297
17009.89 303
17011.12 277
17012.36 269
17013.59 247
17014.82 228
17016.06 258
17017.29 269
17018.52 230
17019.76 210
17020.99 234
17022.22 217
17023.45 260
17024.69 272
17025.92 294
17027.15 254
17028.39 214
17029.62 243
17030.85 234
17032.09 257
17033.32 241
17034.55 264
17035.79 252
17037.02 258
17038.26 225
17039.49 239
17040.72 269
17041.96 224
17043.19 230
17044.43 231
17045.66 256
17046.89 242
17048.13 225
17049.36 240
17050.60 253
17051.83 259
17053.06 225
17054.30 234
17055.53 232
17056.77 246
17058.00 242
17059.24 234
17060.47 236
17061.70 226
17062.94 212
17064.17 226
17065.41 220
17066.64 233
17067.88 258
17069.11 267
17070.35 258
17071.58 234
17072.82 261
17074.05 273
17075.29 242
17076.52 230
17077.76 241
17078.99 258
17080.23 262
17081.46 234
17082.70 247
17083.93 235
17085.17 239
17086.41 223
17087.64 260
17088.88 270
17090.11 234
17091.35 225
17092.58 241
17093.82 229
17095.05 231
17096.29 264
17097.53 241
17098.76 263
17100.00 273
17101.23 233
17102.47 258
17103.71 257
17104.94 246
17106.18 240
17107.41 221
17108.65 265
17109.89 240
17111.12 241
17112.36 222
17113.60 231
17114.83 231
17116.07 244
17117.31 221
17118.54 236
17119.78 252
17121.02 302
17122.25 233
17123.49 216
17124.73 210
17125.96 243
17127.20 303
17128.44 251
17129.67 231
17130.91 227
17132.15 210
17133.39 224
17134.62 249
17135.86 250
17137.10 252
17138.33 252
17139.57 222
17140.81 213
17142.05 205
17143.28 223
17144.52 222
17145.76 206
17147.00 253
17148.23 221
17149.47 222
17150.71 263
17151.95 271
17153.19 249
17154.42 264
17155.66 255
17156.90 240
17158.14 248
17159.38 253
17160.61 277
17161.85 280
17163.09 271
17164.33 248
17165.57 242
17166.81 216
17168.04 223
17169.28 228
17170.52 204
17171.76 214
17173.00 228
17174.24 241
17175.47 226
17176.71 251
17177.95 228
17179.19 235
17180.43 274
17181.67 297
17182.91 238
17184.15 222
17185.39 258
17186.62 251
17187.86 248
17189.10 223
17190.34 230
17191.58 223
17192.82 224
17194.06 262
17195.30 257
17196.54 254
17197.78 248
17199.02 212
17200.26 233
17201.50 216
17202.74 227
17203.98 213
17205.22 230
17206.46 241
17207.70 231
17208.94 235
17210.18 219
17211.42 222
17212.66 209
17213.90 238
17215.14 238
17216.38 210
17217.62 204
17218.86 198
17220.10 213
17221.34 223
17222.58 241
17223.82 223
17225.06 237
17226.30 253
17227.54 260
17228.78 216
17230.02 240
17231.26 234
17232.50 228
17233.74 224
17234.98 274
17236.22 249
17237.47 207
17238.71 207
17239.95 213
17241.19 250
17242.43 234
17243.67 248
17244.91 230
17246.15 216
17247.39 240
17248.64 229
17249.88 201
17251.12 222
17252.36 243
17253.60 236
17254.84 220
17256.08 238
17257.33 263
17258.57 266
17259.81 250
17261.05 234
17262.29 232
17263.54 227
17264.78 222
17266.02 227
17267.26 235
17268.50 234
17269.75 246
17270.99 234
17272.23 240
17273.47 213
17274.71 183
17275.96 242
17277.20 231
17278.44 204
17279.68 245
17280.93 282
17282.17 223
17283.41 209
17284.65 266
17285.90 249
17287.14 214
17288.38 223
17289.62 246
17290.87 245
17292.11 240
17293.35 242
17294.60 229
17295.84 228
17297.08 252
17298.33 230
17299.57 254
17300.81 241
17302.05 228
17303.30 238
17304.54 221
17305.78 249
17307.03 247
17308.27 230
17309.52 223
17310.76 215
17312.00 225
17313.25 238
17314.49 255
17315.73 245
17316.98 215
17318.22 204
17319.47 227
17320.71 240
17321.95 258
17323.20 228
17324.44 212
17325.69 242
17326.93 207
17328.17 238
17329.42 198
17330.66 232
17331.91 234
17333.15 240
17334.40 218
17335.64 208
17336.88 224
17338.13 260
17339.37 225
17340.62 221
17341.86 256
17343.11 259
17344.35 240
17345.60 230
17346.84 193
17348.09 197
17349.33 210
17350.58 226
17351.82 253
17353.07 223
17354.31 224
17355.56 211
17356.80 218
17358.05 209
17359.29 241
17360.54 229
17361.78 216
17363.03 230
17364.27 232
17365.52 238
17366.77 256
17368.01 221
17369.26 175
17370.50 213
17371.75 248
17372.99 224
17374.24 205
17375.49 218
17376.73 201
17377.98 221
17379.22 206
17380.47 226
17381.72 235
17382.96 226
17384.21 231
17385.45 207
17386.70 215
17387.95 232
17389.19 220
17390.44 239
17391.69 225
17392.93 226
17394.18 234
17395.43 238
17396.67 218
17397.92 203
17399.17 219
17400.41 213
17401.66 230
17402.91 226
17404.15 254
17405.40 242
17406.65 256
17407.89 249
17409.14 206
17410.39 211
17411.64 224
17412.88 258
17414.13 232
17415.38 226
17416.63 248
17417.87 223
17419.12 247
17420.37 220
17421.62 240
17422.86 234
17424.11 227
17425.36 201
17426.61 179
17427.85 235
17429.10 243
17430.35 219
17431.60 193
17432.85 208
17434.09 228
17435.34 208
17436.59 231
17437.84 220
17439.09 259
17440.33 235
17441.58 222
17442.83 216
17444.08 195
17445.33 216
17446.58 219
17447.82 225
17449.07 209
17450.32 240
17451.57 266
17452.82 230
17454.07 240
17455.32 246
17456.57 215
17457.81 200
17459.06 265
17460.31 212
17461.56 235
17462.81 228
17464.06 220
17465.31 257
17466.56 241
17467.81 212
17469.06 241
17470.30 213
17471.55 224
17472.80 224
17474.05 239
17475.30 232
17476.55 212
17477.80 203
17479.05 208
17480.30 192
17481.55 197
17482.80 204
17484.05 214
17485.30 216
17486.55 212
17487.80 237
17489.05 235
17490.30 238
17491.55 222
17492.80 216
17494.05 188
17495.30 237
17496.55 227
17497.80 211
17499.05 195
17500.30 218
17501.55 226
17502.80 214
17504.05 196
17505.30 239
17506.55 214
17507.80 242
17509.06 220
17510.31 177
17511.56 212
17512.81 214
17514.06 251
17515.31 253
17516.56 240
17517.81 200
17519.06 218
17520.31 219
17521.56 246
17522.82 219
17524.07 235
17525.32 236
17526.57 217
17527.82 224
17529.07 216
17530.32 219
17531.58 235
17532.83 227
17534.08 232
17535.33 238
17536.58 214
17537.83 260
17539.09 235
17540.34 251
17541.59 246
17542.84 233
17544.09 184
17545.35 219
17546.60 244
17547.85 265
17549.10 238
17550.35 190
17551.61 208
17552.86 209
17554.11 246
17555.36 221
17556.62 245
17557.87 223
17559.12 258
17560.37 254
17561.63 241
17562.88 207
17564.13 211
17565.38 253
17566.64 233
17567.89 218
17569.14 221
17570.39 214
17571.65 182
17572.90 213
17574.15 213
17575.41 227
17576.66 232
17577.91 234
17579.17 227
17580.42 194
17581.67 235
17582.93 228
17584.18 222
17585.43 231
17586.69 277
17587.94 212
17589.19 229
17590.45 206
17591.70 208
17592.95 210
17594.21 211
17595.46 223
17596.72 214
17597.97 229
17599.22 249
17600.48 217
17601.73 227
17602.99 240
17604.24 235
17605.49 218
17606.75 208
17608.00 226
17609.26 222
17610.51 195
17611.76 228
17613.02 249
17614.27 256
17615.53 233
17616.78 243
17618.04 195
17619.29 229
17620.55 235
17621.80 224
17623.06 232
17624.31 247
17625.57 249
17626.82 232
17628.08 244
17629.33 224
17630.59 232
17631.84 220
17633.10 233
17634.35 214
17635.61 230
17636.86 238
17638.12 227
17639.37 204
17640.63 230
17641.88 214
17643.14 218
17644.39 232
17645.65 200
17646.91 217
17648.16 227
17649.42 214
17650.67 234
17651.93 215
17653.18 223
17654.44 231
17655.70 210
17656.95 242
17658.21 210
17659.46 265
17660.72 269
17661.98 216
17663.23 208
17664.49 214
17665.75 196
17667.00 197
17668.26 231
17669.51 204
17670.77 225
17672.03 207
17673.28 208
17674.54 209
17675.80 226
17677.05 242
17678.31 236
17679.57 235
17680.82 247
17682.08 249
17683.34 228
17684.60 227
17685.85 228
17687.11 180
17688.37 210
17689.62 236
17690.88 238
17692.14 222
17693.40 224
17694.65 218
17695.91 238
17697.17 234
17698.42 203
17699.68 203
17700.94 235
17702.20 246
17703.46 215
17704.71 218
17705.97 226
17707.23 203
17708.49 205
17709.74 220
17711.00 220
17712.26 184
17713.52 201
17714.78 205
17716.03 223
17717.29 237
17718.55 227
17719.81 228
17721.07 201
17722.33 215
17723.58 204
17724.84 179
17726.10 201
17727.36 237
17728.62 219
17729.88 208
17731.13 212
17732.39 214
17733.65 202
17734.91 236
17736.17 188
17737.43 199
17738.69 214
17739.95 218
17741.21 231
17742.46 207
17743.72 256
17744.98 223
17746.24 262
17747.50 224
17748.76 233
17750.02 226
17751.28 214
17752.54 225
17753.80 244
17755.06 240
17756.32 217
17757.58 249
17758.84 232
17760.10 235
17761.36 217
17762.61 221
17763.87 231
17765.13 219
17766.39 212
17767.65 204
17768.91 238
17770.17 208
17771.43 206
17772.69 215
17773.95 255
17775.21 234
17776.48 243
17777.74 216
17779.00 194
17780.26 196
17781.52 201
17782.78 199
17784.04 177
17785.30 197
17786.56 172
17787.82 210
17789.08 243
17790.34 215
17791.60 226
17792.86 219
17794.12 211
17795.38 206
17796.65 216
17797.91 209
17799.17 210
17800.43 210
17801.69 218
17802.95 240
17804.21 204
17805.47 213
17806.73 238
17808.00 256
17809.26 211
17810.52 219
17811.78 218
17813.04 245
17814.30 218
17815.56 214
17816.83 192
17818.09 178
17819.35 192
17820.61 209
17821.87 230
17823.14 231
17824.40 249
17825.66 205
17826.92 192
17828.18 231
17829.45 226
17830.71 213
17831.97 215
17833.23 210
17834.49 248
17835.76 247
17837.02 222
17838.28 221
17839.54 227
17840.81 256
17842.07 237
17843.33 239
17844.59 218
17845.86 204
17847.12 207
17848.38 246
17849.65 233
17850.91 209
17852.17 192
17853.43 228
17854.70 246
17855.96 210
17857.22 214
17858.49 208
17859.75 226
17861.01 233
17862.28 214
17863.54 192
17864.80 216
17866.07 199
17867.33 197
17868.59 222
17869.86 204
17871.12 230
17872.38 231
17873.65 230
17874.91 225
17876.18 199
17877.44 189
17878.70 218
17879.97 233
17881.23 220
17882.50 233
17883.76 202
17885.02 197
17886.29 224
17887.55 220
17888.82 228
17890.08 223
17891.35 227
17892.61 198
17893.87 207
17895.14 215
17896.40 223
17897.67 213
17898.93 222
17900.20 193
17901.46 202
17902.73 188
17903.99 198
17905.26 232
17906.52 219
17907.79 206
17909.05 221
17910.32 228
17911.58 202
17912.85 232
17914.11 204
17915.38 205
17916.64 213
17917.91 194
17919.17 183
17920.44 153
17921.70 216
17922.97 213
17924.23 237
17925.50 247
17926.76 228
17928.03 233
17929.30 231
17930.56 244
17931.83 243
17933.09 233
17934.36 217
17935.62 243
17936.89 245
17938.16 227
17939.42 179
17940.69 234
17941.96 256
17943.22 221
17944.49 187
17945.75 192
17947.02 189
17948.29 208
17949.55 215
17950.82 220
17952.09 193
17953.35 224
17954.62 228
17955.89 233
17957.15 212
17958.42 226
17959.69 219
17960.95 258
17962.22 229
17963.49 197
17964.75 210
17966.02 202
17967.29 203
17968.55 217
17969.82 221
17971.09 209
17972.36 220
17973.62 210
17974.89 201
17976.16 232
17977.42 221
17978.69 163
17979.96 219
17981.23 225
17982.49 184
17983.76 219
17985.03 207
17986.30 191
17987.57 212
17988.83 237
17990.10 234
17991.37 228
17992.64 213
17993.90 211
17995.17 198
17996.44 207
17997.71 201
17998.98 204
18000.25 206
18001.51 191
18002.78 230
18004.05 213
18005.32 227
18006.59 204
18007.86 180
18009.12 197
18010.39 238
18011.66 209
18012.93 230
18014.20 208
18015.47 217
18016.74 233
18018.00 228
18019.27 217
18020.54 216
18021.81 210
18023.08 224
18024.35 197
18025.62 211
18026.89 258
18028.16 260
18029.43 252
18030.69 196
18031.96 218
18033.23 214
18034.50 216
18035.77 179
18037.04 201
18038.31 179
18039.58 216
18040.85 230
18042.12 242
18043.39 203
18044.66 158
18045.93 212
18047.20 202
18048.47 208
18049.74 204
18051.01 205
18052.28 205
18053.55 207
18054.82 204
18056.09 240
18057.36 234
18058.63 205
18059.90 186
18061.17 218
18062.44 227
18063.71 233
18064.98 217
18066.25 197
18067.52 201
18068.79 198
18070.06 199
18071.33 220
18072.61 223
18073.88 188
18075.15 217
18076.42 194
18077.69 218
18078.96 225
18080.23 213
18081.50 189
18082.77 189
18084.04 213
18085.32 182
18086.59 194
18087.86 229
18089.13 217
18090.40 203
18091.67 232
18092.94 227
18094.22 193
18095.49 221
18096.76 211
18098.03 188
18099.30 223
18100.57 205
18101.85 206
18103.12 201
18104.39 200
18105.66 236
18106.93 212
18108.20 203
18109.48 186
18110.75 227
18112.02 233
18113.29 191
18114.57 184
18115.84 208
18117.11 203
18118.38 195
18119.65 207
18120.93 211
18122.20 223
18123.47 202
18124.74 209
18126.02 222
18127.29 244
18128.56 222
18129.84 205
18131.11 213
18132.38 214
18133.65 209
18134.93 237
18136.20 207
18137.47 215
18138.75 177
18140.02 201
18141.29 217
18142.57 192
18143.84 211
18145.11 213
18146.39 226
18147.66 232
18148.93 211
18150.21 192
18151.48 226
18152.75 249
18154.03 229
18155.30 196
18156.57 233
18157.85 218
18159.12 201
18160.40 241
18161.67 233
18162.94 191
18164.22 201
18165.49 206
18166.77 189
18168.04 170
18169.31 217
18170.59 236
18171.86 191
18173.14 217
18174.41 224
18175.68 216
18176.96 203
18178.23 183
18179.51 225
18180.78 226
18182.06 208
18183.33 254
18184.61 252
18185.88 204
18187.16 213
18188.43 213
18189.71 220
18190.98 220
18192.26 212
18193.53 242
18194.81 244
18196.08 203
18197.36 213
18198.63 234
18199.91 202
18201.18 223
18202.46 189
18203.73 223
18205.01 199
18206.28 196
18207.56 223
18208.83 205
18210.11 202
18211.39 229
18212.66 213
18213.94 212
18215.21 202
18216.49 246
18217.76 243
18219.04 206
18220.32 199
18221.59 246
18222.87 224
18224.14 214
18225.42 230
18226.70 217
18227.97 207
18229.25 224
18230.53 220
18231.80 198
18233.08 197
18234.35 221
18235.63 227
18236.91 187
18238.18 201
18239.46 221
18240.74 236
18242.01 212
18243.29 190
18244.57 241
18245.84 255
18247.12 229
18248.40 185
18249.68 203
18250.95 228
18252.23 234
18253.51 196
18254.78 213
18256.06 202
18257.34 197
18258.62 188
18259.89 240
18261.17 194
18262.45 192
18263.72 223
18265.00 216
18266.28 169
18267.56 213
18268.84 217
18270.11 235
18271.39 192
18272.67 198
18273.95 197
18275.22 198
18276.50 196
18277.78 168
18279.06 227
18280.34 195
18281.61 214
18282.89 218
18284.17 211
18285.45 198
18286.73 226
18288.01 210
18289.28 218
18290.56 228
18291.84 256
18293.12 241
18294.40 204
18295.68 224
18296.95 204
18298.23 239
18299.51 252
18300.79 220
18302.07 202
18303.35 201
18304.63 199
18305.91 211
18307.19 214
18308.46 210
18309.74 185
18311.02 207
18312.30 235
18313.58 202
18314.86 194
18316.14 233
18317.42 235
18318.70 235
18319.98 204
18321.26 215
18322.54 200
18323.82 210
18325.10 200
18326.38 193
18327.66 208
18328.94 217
18330.22 226
18331.50 204
18332.77 197
18334.05 187
18335.33 205
18336.61 221
18337.90 224
18339.18 245
18340.46 220
18341.74 187
18343.02 263
18344.30 226
18345.58 193
18346.86 199
18348.14 216
18349.42 215
18350.70 241
18351.98 241
18353.26 219
18354.54 212
18355.82 220
18357.10 209
18358.38 215
18359.66 207
18360.94 176
18362.22 199
18363.51 203
18364.79 185
18366.07 200
18367.35 231
18368.63 222
18369.91 207
18371.19 201
18372.47 191
18373.76 222
18375.04 218
18376.32 220
18377.60 188
18378.88 215
18380.16 207
18381.44 215
18382.73 178
18384.01 209
18385.29 214
18386.57 186
18387.85 179
18389.13 208
18390.42 252
18391.70 232
18392.98 230
18394.26 225
18395.54 202
18396.83 230
18398.11 216
18399.39 205
18400.67 210
18401.96 202
18403.24 224
18404.52 205
18405.80 195
18407.09 226
18408.37 187
18409.65 203
18410.93 204
18412.22 227
18413.50 181
18414.78 191
18416.06 185
18417.35 201
18418.63 220
18419.91 218
18421.20 198
18422.48 192
18423.76 193
18425.05 175
18426.33 195
18427.61 220
18428.89 215
18430.18 221
18431.46 224
18432.74 167
18434.03 216
18435.31 186
18436.60 202
18437.88 166
18439.16 191
18440.45 226
18441.73 225
18443.01 254
18444.30 232
18445.58 188
18446.87 188
18448.15 225
18449.43 233
18450.72 188
18452.00 217
18453.29 217
18454.57 265
18455.85 220
18457.14 220
18458.42 212
18459.71 212
18460.99 231
18462.28 219
18463.56 202
18464.84 203
18466.13 210
18467.41 214
18468.70 217
18469.98 169
18471.27 185
18472.55 212
18473.84 195
18475.12 199
18476.41 181
18477.69 204
18478.98 203
18480.26 202
18481.55 206
18482.83 240
18484.12 207
18485.40 223
18486.69 195
18487.97 225
18489.26 225
18490.54 247
18491.83 215
18493.11 211
18494.40 243
18495.69 218
18496.97 250
18498.26 215
18499.54 193
18500.83 196
18502.11 234
18503.40 233
18504.69 206
18505.97 206
18507.26 227
18508.54 209
18509.83 204
18511.12 208
18512.40 197
18513.69 217
18514.98 202
18516.26 202
18517.55 185
18518.83 219
18520.12 211
18521.41 228
18522.69 231
18523.98 203
18525.27 239
18526.55 228
18527.84 208
18529.13 204
18530.41 177
18531.70 216
18532.99 201
18534.27 206
18535.56 197
18536.85 201
18538.14 217
18539.42 197
18540.71 180
18542.00 205
18543.28 243
18544.57 221
18545.86 232
18547.15 228
18548.43 229
18549.72 211
18551.01 195
18552.30 197
18553.58 233
18554.87 196
18556.16 183
18557.45 208
18558.73 212
18560.02 204
18561.31 217
18562.60 235
18563.89 241
18565.17 188
18566.46 206
18567.75 193
18569.04 226
18570.33 181
18571.62 195
18572.90 204
18574.19 225
18575.48 241
18576.77 229
18578.06 199
18579.35 216
18580.63 218
18581.92 186
18583.21 207
18584.50 208
18585.79 219
18587.08 219
18588.37 225
18589.66 197
18590.94 210
18592.23 202
18593.52 246
18594.81 235
18596.10 231
18597.39 229
18598.68 236
18599.97 231
18601.26 226
18602.55 243
18603.84 215
18605.13 201
18606.41 207
18607.70 245
18608.99 211
18610.28 236
18611.57 212
18612.86 238
18614.15 210
18615.44 200
18616.73 214
18618.02 236
18619.31 204
18620.60 222
18621.89 228
18623.18 217
18624.47 229
18625.76 219
18627.05 228
18628.34 239
18629.63 198
18630.92 189
18632.21 242
18633.50 219
18634.79 200
18636.08 246
18637.37 214
18638.67 209
18639.96 178
18641.25 206
18642.54 202
18643.83 203
18645.12 209
18646.41 254
18647.70 235
18648.99 228
18650.28 232
18651.57 241
18652.86 211
18654.16 208
18655.45 235
18656.74 228
18658.03 214
18659.32 235
18660.61 245
18661.90 202
18663.19 236
18664.49 211
18665.78 202
18667.07 195
18668.36 199
18669.65 201
18670.94 235
18672.24 237
18673.53 230
18674.82 212
18676.11 227
18677.40 234
18678.70 242
18679.99 221
18681.28 216
18682.57 202
18683.86 185
18685.16 213
18686.45 219
18687.74 200
18689.03 190
18690.33 196
18691.62 203
18692.91 184
18694.20 174
18695.50 175
18696.79 207
18698.08 209
18699.37 228
18700.67 230
18701.96 225
18703.25 217
18704.54 201
18705.84 246
18707.13 225
18708.42 186
18709.72 208
18711.01 217
18712.30 205
18713.60 255
18714.89 283
18716.18 216
18717.48 218
18718.77 187
18720.06 242
18721.36 208
18722.65 204
18723.94 194
18725.24 203
18726.53 205
18727.82 216
18729.12 197
18730.41 200
18731.70 221
18733.00 214
18734.29 243
18735.59 209
18736.88 199
18738.17 216
18739.47 231
18740.76 233
18742.06 197
18743.35 253
18744.64 237
18745.94 237
18747.23 210
18748.53 190
18749.82 210
18751.12 218
18752.41 186
18753.71 201
18755.00 190
18756.30 191
18757.59 187
18758.88 208
18760.18 209
18761.47 192
18762.77 225
18764.06 194
18765.36 187
18766.65 193
18767.95 189
18769.24 200
18770.54 208
18771.83 197
18773.13 182
18774.43 195
18775.72 182
18777.02 172
18778.31 227
18779.61 209
18780.90 213
18782.20 193
18783.49 216
18784.79 215
18786.08 214
18787.38 191
18788.68 212
18789.97 205
18791.27 213
18792.56 236
18793.86 219
18795.16 208
18796.45 180
18797.75 195
18799.04 194
18800.34 193
18801.64 222
18802.93 214
18804.23 202
18805.53 213
18806.82 211
18808.12 198
18809.41 191
18810.71 214
18812.01 208
18813.30 207
18814.60 208
18815.90 200
18817.19 218
18818.49 200
18819.79 172
18821.09 211
18822.38 198
18823.68 182
18824.98 185
18826.27 229
18827.57 211
18828.87 212
18830.16 206
18831.46 224
18832.76 201
18834.06 191
18835.35 181
18836.65 185
18837.95 224
18839.25 208
18840.54 191
18841.84 179
18843.14 215
18844.44 241
18845.73 232
18847.03 214
18848.33 196
18849.63 215
18850.93 226
18852.22 202
18853.52 202
18854.82 190
18856.12 197
18857.42 195
18858.71 197
18860.01 193
18861.31 222
18862.61 215
18863.91 194
18865.21 197
18866.50 236
18867.80 228
18869.10 177
18870.40 198
18871.70 199
18873.00 219
18874.30 211
18875.60 166
18876.89 183
18878.19 209
18879.49 211
18880.79 191
18882.09 211
18883.39 219
18884.69 206
18885.99 214
18887.29 214
18888.59 210
18889.88 187
18891.18 186
18892.48 220
18893.78 212
18895.08 214
18896.38 230
18897.68 227
18898.98 209
18900.28 222
18901.58 208
18902.88 211
18904.18 203
18905.48 223
18906.78 201
18908.08 202
18909.38 209
18910.68 197
18911.98 205
18913.28 210
18914.58 215
18915.88 209
18917.18 178
18918.48 218
18919.78 215
18921.08 194
18922.38 178
18923.68 233
18924.98 189
18926.28 193
18927.58 202
18928.88 189
18930.18 179
18931.49 192
18932.79 200
18934.09 215
18935.39 192
18936.69 210
18937.99 204
18939.29 192
18940.59 180
18941.89 217
18943.19 206
18944.49 196
18945.80 225
18947.10 187
18948.40 201
18949.70 213
18951.00 212
18952.30 221
18953.60 217
18954.91 174
18956.21 186
18957.51 191
18958.81 187
18960.11 173
18961.41 205
18962.72 205
18964.02 190
18965.32 173
18966.62 192
18967.92 187
18969.23 203
18970.53 191
18971.83 169
18973.13 170
18974.43 168
18975.74 168
18977.04 190
18978.34 178
18979.64 174
18980.95 209
18982.25 215
18983.55 216
18984.85 215
18986.16 217
18987.46 226
18988.76 210
18990.06 211
18991.37 184
18992.67 177
18993.97 205
18995.28 201
18996.58 188
18997.88 183
18999.18 210
19000.49 197
19001.79 219
19003.09 195
19004.40 186
19005.70 186
19007.00 205
19008.31 247
19009.61 191
19010.91 174
19012.22 195
19013.52 225
19014.82 181
19016.13 166
19017.43 175
19018.74 205
19020.04 179
19021.34 194
19022.65 211
19023.95 220
19025.25 205
19026.56 193
19027.86 204
19029.17 183
19030.47 208
19031.77 215
19033.08 204
19034.38 189
19035.69 240
19036.99 220
19038.30 214
19039.60 200
19040.91 233
19042.21 204
19043.51 210
19044.82 207
19046.12 179
19047.43 216
19048.73 207
19050.04 175
19051.34 196
19052.65 189
19053.95 165
19055.26 174
19056.56 189
19057.87 202
19059.17 186
19060.48 197
19061.78 203
19063.09 199
19064.39 181
19065.70 203
19067.00 213
19068.31 215
19069.62 205
19070.92 196
19072.23 208
19073.53 198
19074.84 186
19076.14 200
19077.45 216
19078.75 213
19080.06 202
19081.37 194
19082.67 176
19083.98 209
19085.28 198
19086.59 199
19087.90 209
19089.20 197
19090.51 172
19091.82 179
19093.12 212
19094.43 232
19095.73 215
19097.04 177
19098.35 231
19099.65 233
19100.96 177
19102.27 187
19103.57 209
19104.88 186
19106.19 204
19107.49 180
19108.80 209
19110.11 208
19111.41 179
19112.72 175
19114.03 195
19115.33 159
19116.64 171
19117.95 189
19119.26 208
19120.56 190
19121.87 209
19123.18 193
19124.49 168
19125.79 190
19127.10 165
19128.41 223
19129.72 175
19131.02 169
19132.33 150
19133.64 177
19134.95 200
19136.25 195
19137.56 206
19138.87 181
19140.18 163
19141.49 192
19142.79 194
19144.10 207
19145.41 220
19146.72 182
19148.03 204
19149.33 178
19150.64 195
19151.95 196
19153.26 216
19154.57 197
19155.88 197
19157.18 179
19158.49 174
19159.80 191
19161.11 208
19162.42 180
19163.73 194
19165.04 185
19166.34 196
19167.65 181
19168.96 195
19170.27 202
19171.58 192
19172.89 189
19174.20 165
19175.51 176
19176.82 191
19178.13 183
19179.43 185
19180.74 194
19182.05 175
19183.36 211
19184.67 205
19185.98 186
19187.29 185
19188.60 217
19189.91 232
19191.22 198
19192.53 186
19193.84 179
19195.15 182
19196.46 182
19197.77 199
19199.08 195
19200.39 206
19201.70 212
19203.01 214
19204.32 207
19205.63 170
19206.94 216
19208.25 212
19209.56 190
19210.87 189
19212.18 206
19213.49 207
19214.80 229
19216.11 195
19217.42 214
19218.73 175
19220.04 214
19221.35 219
19222.66 192
19223.98 201
19225.29 185
19226.60 216
19227.91 235
19229.22 203
19230.53 180
19231.84 174
19233.15 175
19234.46 186
19235.77 197
19237.09 192
19238.40 216
19239.71 196
19241.02 163
19242.33 192
19243.64 224
19244.95 222
19246.27 176
19247.58 195
19248.89 196
19250.20 191
19251.51 206
19252.82 226
19254.14 216
19255.45 211
19256.76 244
19258.07 224
19259.38 209
19260.70 188
19262.01 174
19263.32 205
19264.63 184
19265.94 169
19267.26 174
19268.57 180
19269.88 187
19271.19 199
19272.51 186
19273.82 201
19275.13 185
19276.44 181
19277.76 187
19279.07 209
19280.38 189
19281.69 211
19283.01 187
19284.32 183
19285.63 187
19286.94 205
19288.26 152
19289.57 159
19290.88 176
19292.20 211
19293.51 185
19294.82 201
19296.14 244
19297.45 201
19298.76 197
19300.08 182
19301.39 195
19302.70 168
19304.02 200
19305.33 215
19306.64 197
19307.96 198
19309.27 208
19310.59 195
19311.90 191
19313.21 190
19314.53 244
19315.84 226
19317.15 189
19318.47 185
19319.78 185
19321.10 206
19322.41 174
19323.72 204
19325.04 211
19326.35 185
19327.67 178
19328.98 198
19330.30 190
19331.61 219
19332.93 195
19334.24 155
19335.55 205
19336.87 207
19338.18 206
19339.50 194
19340.81 202
19342.13 157
19343.44 195
19344.76 189
19346.07 179
19347.39 202
19348.70 189
19350.02 175
19351.33 173
19352.65 185
19353.96 196
19355.28 210
19356.59 197
19357.91 160
19359.22 137
19360.54 189
19361.86 180
19363.17 187
19364.49 200
19365.80 185
19367.12 218
19368.43 211
19369.75 226
19371.06 195
19372.38 231
19373.70 197
19375.01 219
19376.33 191
19377.64 194
19378.96 207
19380.28 218
19381.59 204
19382.91 209
19384.23 194
19385.54 202
19386.86 193
19388.17 192
19389.49 214
19390.81 196
19392.12 207
19393.44 224
19394.76 213
19396.07 186
19397.39 235
19398.71 208
19400.02 184
19401.34 196
19402.66 199
19403.97 230
19405.29 211
19406.61 191
19407.93 171
19409.24 202
19410.56 209
19411.88 192
19413.19 189
19414.51 211
19415.83 162
19417.15 187
19418.46 202
19419.78 201
19421.10 162
19422.42 166
19423.73 187
19425.05 209
19426.37 168
19427.69 196
19429.00 231
19430.32 252
19431.64 206
19432.96 208
19434.28 182
19435.59 181
19436.91 180
19438.23 154
19439.55 216
19440.87 216
19442.18 188
19443.50 173
19444.82 191
19446.14 188
19447.46 201
19448.78 204
19450.09 177
19451.41 173
19452.73 192
19454.05 190
19455.37 209
19456.69 167
19458.01 181
19459.33 186
19460.64 190
19461.96 174
19463.28 170
19464.60 176
19465.92 164
19467.24 207
19468.56 202
19469.88 199
19471.20 210
19472.52 187
19473.83 201
19475.15 181
19476.47 203
19477.79 176
19479.11 190
19480.43 162
19481.75 228
19483.07 194
19484.39 196
19485.71 179
19487.03 177
19488.35 172
19489.67 179
19490.99 162
19492.31 219
19493.63 202
19494.95 224
19496.27 188
19497.59 179
19498.91 197
19500.23 246
19501.55 197
19502.87 196
19504.19 174
19505.51 171
19506.83 188
19508.15 195
19509.47 198
19510.79 199
19512.11 172
19513.43 173
19514.75 183
19516.08 200
19517.40 204
19518.72 195
19520.04 181
19521.36 189
19522.68 180
19524.00 198
19525.32 211
19526.64 176
19527.96 191
19529.29 185
19530.61 172
19531.93 192
19533.25 206
19534.57 151
19535.89 161
19537.21 186
19538.53 197
19539.86 178
19541.18 204
19542.50 156
19543.82 191
19545.14 195
19546.46 192
19547.79 192
19549.11 177
19550.43 188
19551.75 183
19553.07 171
19554.40 192
19555.72 177
19557.04 200
19558.36 200
19559.68 178
19561.01 176
19562.33 182
19563.65 196
19564.97 215
19566.30 205
19567.62 202
19568.94 176
19570.26 155
19571.59 174
19572.91 204
19574.23 171
19575.55 195
19576.88 198
19578.20 220
19579.52 170
19580.85 188
19582.17 204
19583.49 192
19584.82 183
19586.14 188
19587.46 202
19588.78 194
19590.11 201
19591.43 189
19592.75 222
19594.08 199
19595.40 201
19596.72 209
19598.05 218
19599.37 178
19600.70 184
19602.02 189
19603.34 203
19604.67 174
19605.99 204
19607.31 186
19608.64 214
19609.96 182
19611.29 163
19612.61 189
19613.93 188
19615.26 181
19616.58 192
19617.91 171
19619.23 168
19620.55 204
19621.88 193
19623.20 173
19624.53 157
19625.85 209
19627.18 209
19628.50 217
19629.83 211
19631.15 219
19632.48 193
19633.80 220
19635.12 196
19636.45 203
19637.77 195
19639.10 182
19640.42 188
19641.75 211
19643.07 185
19644.40 171
19645.72 192
19647.05 187
19648.37 201
19649.70 185
19651.03 211
19652.35 208
19653.68 183
19655.00 159
19656.33 197
19657.65 197
19658.98 192
19660.30 175
19661.63 204
19662.96 198
19664.28 148
19665.61 175
19666.93 169
19668.26 176
19669.58 162
19670.91 224
19672.24 194
19673.56 182
19674.89 172
19676.21 194
19677.54 209
19678.87 157
19680.19 179
19681.52 182
19682.85 208
19684.17 160
19685.50 161
19686.83 171
19688.15 173
19689.48 156
19690.81 196
19692.13 179
19693.46 161
19694.79 170
19696.11 180
19697.44 194
19698.77 175
19700.09 213
19701.42 201
19702.75 209
19704.07 173
19705.40 187
19706.73 170
19708.06 212
19709.38 195
19710.71 183
19712.04 182
19713.37 158
19714.69 187
19716.02 186
19717.35 178
19718.68 180
19720.00 198
19721.33 196
19722.66 192
19723.99 167
19725.31 221
19726.64 235
19727.97 207
19729.30 209
19730.63 202
19731.95 203
19733.28 187
19734.61 200
19735.94 185
19737.27 214
19738.59 176
19739.92 182
19741.25 178
19742.58 196
19743.91 152
19745.24 189
19746.57 173
19747.89 147
19749.22 182
19750.55 170
19751.88 201
19753.21 203
19754.54 189
19755.87 167
19757.20 154
19758.52 168
19759.85 182
19761.18 192
19762.51 214
19763.84 210
19765.17 190
19766.50 219
19767.83 201
19769.16 182
19770.49 204
19771.82 189
19773.15 208
19774.47 193
19775.80 178
19777.13 180
19778.46 193
19779.79 196
19781.12 189
19782.45 197
19783.78 147
19785.11 159
19786.44 173
19787.77 198
19789.10 232
19790.43 205
19791.76 139
19793.09 190
19794.42 188
19795.75 219
19797.08 203
19798.41 166
19799.74 203
19801.07 209
19802.40 204
19803.73 187
19805.07 188
19806.40 179
19807.73 197
19809.06 160
19810.39 188
19811.72 227
19813.05 190
19814.38 193
19815.71 165
19817.04 185
19818.37 203
19819.70 203
19821.03 190
19822.37 188
19823.70 147
19825.03 182
19826.36 188
19827.69 212
19829.02 172
19830.35 183
19831.68 173
19833.02 177
19834.35 168
19835.68 167
19837.01 171
19838.34 187
19839.67 192
19841.01 146
19842.34 189
19843.67 179
19845.00 194
19846.33 183
19847.67 187
19849.00 177
19850.33 208
19851.66 193
19852.99 183
19854.33 185
19855.66 181
19856.99 208
19858.32 219
19859.65 206
19860.99 158
19862.32 183
19863.65 204
19864.98 207
19866.32 169
19867.65 163
19868.98 175
19870.32 218
19871.65 191
19872.98 162
19874.31 149
19875.65 185
19876.98 189
19878.31 180
19879.65 164
19880.98 189
19882.31 229
19883.64 178
19884.98 180
19886.31 184
19887.64 194
19888.98 184
19890.31 178
19891.64 193
19892.98 194
19894.31 186
19895.65 212
19896.98 193
19898.31 205
19899.65 214
19900.98 199
19902.31 208
19903.65 157
19904.98 176
19906.32 162
19907.65 206
19908.98 176
19910.32 190
19911.65 210
19912.99 222
19914.32 176
19915.65 150
19916.99 149
19918.32 195
19919.66 216
19920.99 191
19922.33 173
19923.66 174
19924.99 206
19926.33 173
19927.66 176
19929.00 172
19930.33 190
19931.67 184
19933.00 215
19934.34 188
19935.67 176
19937.01 186
19938.34 212
19939.68 219
19941.01 163
19942.35 171
19943.68 180
19945.02 183
19946.35 156
19947.69 165
19949.02 181
19950.36 166
19951.70 182
19953.03 181
19954.37 195
19955.70 210
19957.04 182
19958.37 181
19959.71 164
19961.04 218
19962.38 223
19963.72 187
19965.05 171
19966.39 156
19967.72 191
19969.06 177
19970.40 172
19971.73 169
19973.07 167
19974.40 198
19975.74 185
19977.08 198
19978.41 177
19979.75 200
19981.09 208
19982.42 175
19983.76 166
19985.10 174
19986.43 173
19987.77 167
19989.11 214
19990.44 203
19991.78 191
19993.12 162
19994.45 163
19995.79 165
19997.13 192
19998.46 179
19999.80 167
20001.14 187
20002.48 213
20003.81 193
20005.15 196
20006.49 187
20007.82 183
20009.16 228
20010.50 203
20011.84 190
20013.17 167
20014.51 184
20015.85 194
20017.19 205
20018.52 180
20019.86 188
20021.20 182
20022.54 196
20023.88 207
20025.21 170
20026.55 195
20027.89 198
20029.23 214
20030.57 178
20031.90 162
20033.24 183
20034.58 181
20035.92 169
20037.26 188
20038.60 180
20039.93 186
20041.27 185
20042.61 191
20043.95 189
20045.29 174
20046.63 184
20047.97 195
20049.30 168
20050.64 169
20051.98 178
20053.32 217
20054.66 205
20056.00 172
20057.34 198
20058.68 181
20060.02 175
20061.35 189
20062.69 158
20064.03 178
20065.37 170
20066.71 198
20068.05 187
20069.39 144
20070.73 174
20072.07 191
20073.41 201
20074.75 162
20076.09 166
20077.43 191
20078.77 207
20080.11 183
20081.45 167
20082.79 194
20084.13 221
20085.47 190
20086.81 172
20088.15 161
20089.49 196
20090.83 210
20092.17 199
20093.51 179
20094.85 177
20096.19 203
20097.53 179
20098.87 180
20100.21 195
20101.55 220
20102.89 185
20104.23 182
20105.57 165
20106.91 171
20108.25 189
20109.59 194
20110.93 169
20112.27 179
20113.62 198
20114.96 188
20116.30 164
20117.64 154
20118.98 169
20120.32 161
20121.66 182
20123.00 184
20124.34 171
20125.69 187
20127.03 201
20128.37 187
20129.71 143
20131.05 212
20132.39 205
20133.73 192
20135.08 182
20136.42 175
20137.76 204
20139.10 221
20140.44 179
