# Supplementary material for: MALDI-TOF MS typing enables the classification of brewing yeasts of the genus Saccharomyces to major beer styles
Source: PLoS One. 2017 Aug 9;12(8):e0181694. doi: 10.1371/journal.pone.0181694 (PMC5549903; doi:10.1371/journal.pone.0181694)
Supplement: S10 File — The directory includes 90 raw files and was zipped to “.zip”; the folder has three strains with 30 spectra per strain; S1 Text explains the raw files with an example and Table 1 represents the yeast strains used within the experiment. (ZIP) [file pone.0181694.s013.zip › 28-30/30332n-552-OG-Koe-Koe-YPG-18h-E-E_2015-08-18__0_B2_1.dat]

1999.93 1049
2000.35 1248
2000.77 1307
2001.19 1325
2001.61 1161
2002.03 1197
2002.46 1368
2002.88 1335
2003.30 1257
2003.72 1221
2004.14 1186
2004.57 1005
2004.99 1019
2005.41 1136
2005.83 990
2006.25 899
2006.68 890
2007.10 1053
2007.52 965
2007.94 1007
2008.37 990
2008.79 884
2009.21 1019
2009.63 1071
2010.06 1031
2010.48 990
2010.90 947
2011.32 1060
2011.75 1061
2012.17 981
2012.59 932
2013.02 920
2013.44 973
2013.86 962
2014.29 833
2014.71 888
2015.13 881
2015.55 869
2015.98 895
2016.40 955
2016.82 980
2017.25 958
2017.67 858
2018.10 796
2018.52 947
2018.94 996
2019.37 915
2019.79 964
2020.21 999
2020.64 856
2021.06 866
2021.48 832
2021.91 940
2022.33 915
2022.76 912
2023.18 929
2023.60 910
2024.03 933
2024.45 839
2024.88 941
2025.30 846
2025.73 902
2026.15 930
2026.57 943
2027.00 885
2027.42 823
2027.85 892
2028.27 960
2028.70 929
2029.12 919
2029.55 1023
2029.97 949
2030.40 936
2030.82 977
2031.24 924
2031.67 838
2032.09 884
2032.52 952
2032.94 925
2033.37 902
2033.79 825
2034.22 915
2034.65 915
2035.07 884
2035.50 797
2035.92 948
2036.35 1131
2036.77 991
2037.20 1047
2037.62 963
2038.05 1010
2038.47 995
2038.90 929
2039.33 1131
2039.75 1114
2040.18 1036
2040.60 1018
2041.03 965
2041.45 924
2041.88 859
2042.31 868
2042.73 906
2043.16 895
2043.58 880
2044.01 945
2044.44 908
2044.86 951
2045.29 973
2045.72 1034
2046.14 1033
2046.57 1066
2047.00 974
2047.42 924
2047.85 899
2048.28 968
2048.70 1038
2049.13 887
2049.56 932
2049.98 973
2050.41 919
2050.84 852
2051.26 1066
2051.69 919
2052.12 898
2052.54 905
2052.97 1028
2053.40 912
2053.83 952
2054.25 1019
2054.68 981
2055.11 888
2055.53 932
2055.96 992
2056.39 1063
2056.82 968
2057.24 1051
2057.67 1126
2058.10 1023
2058.53 917
2058.96 954
2059.38 966
2059.81 970
2060.24 966
2060.67 931
2061.10 960
2061.52 965
2061.95 926
2062.38 899
2062.81 996
2063.24 1002
2063.66 928
2064.09 864
2064.52 800
2064.95 1019
2065.38 1132
2065.81 1104
2066.23 1162
2066.66 1113
2067.09 1292
2067.52 1316
2067.95 1375
2068.38 1409
2068.81 1432
2069.23 1457
2069.66 1140
2070.09 1227
2070.52 1065
2070.95 1089
2071.38 1058
2071.81 1018
2072.24 917
2072.67 936
2073.10 942
2073.53 1039
2073.95 981
2074.38 926
2074.81 1029
2075.24 1088
2075.67 1052
2076.10 1168
2076.53 1041
2076.96 1042
2077.39 1121
2077.82 1048
2078.25 1133
2078.68 968
2079.11 1056
2079.54 1149
2079.97 1137
2080.40 1063
2080.83 1093
2081.26 1266
2081.69 1194
2082.12 1242
2082.55 1157
2082.98 1122
2083.41 1239
2083.84 1096
2084.27 1155
2084.70 1224
2085.13 1133
2085.56 1148
2085.99 1326
2086.42 1039
2086.85 996
2087.29 1071
2087.72 1003
2088.15 1023
2088.58 974
2089.01 1040
2089.44 1106
2089.87 1041
2090.30 974
2090.73 938
2091.16 961
2091.59 987
2092.03 957
2092.46 946
2092.89 1017
2093.32 1060
2093.75 947
2094.18 910
2094.61 943
2095.05 968
2095.48 902
2095.91 1060
2096.34 1073
2096.77 958
2097.20 916
2097.63 998
2098.07 844
2098.50 913
2098.93 995
2099.36 1037
2099.79 858
2100.23 867
2100.66 917
2101.09 786
2101.52 859
2101.95 865
2102.39 1051
2102.82 924
2103.25 1066
2103.68 860
2104.12 802
2104.55 924
2104.98 870
2105.41 875
2105.85 805
2106.28 872
2106.71 958
2107.14 913
2107.58 904
2108.01 939
2108.44 923
2108.88 1058
2109.31 1165
2109.74 1025
2110.18 1047
2110.61 982
2111.04 979
2111.47 1013
2111.91 1038
2112.34 1043
2112.77 999
2113.21 985
2113.64 921
2114.07 897
2114.51 924
2114.94 944
2115.37 1092
2115.81 1067
2116.24 1023
2116.68 774
2117.11 844
2117.54 846
2117.98 801
2118.41 852
2118.85 831
2119.28 785
2119.71 814
2120.15 874
2120.58 865
2121.02 906
2121.45 946
2121.88 937
2122.32 871
2122.75 934
2123.19 965
2123.62 1006
2124.06 912
2124.49 1011
2124.92 908
2125.36 1038
2125.79 1065
2126.23 1064
2126.66 926
2127.10 1064
2127.53 986
2127.97 896
2128.40 971
2128.84 962
2129.27 927
2129.71 842
2130.14 992
2130.58 904
2131.01 893
2131.45 783
2131.88 913
2132.32 792
2132.75 931
2133.19 1127
2133.63 1091
2134.06 968
2134.50 987
2134.93 985
2135.37 997
2135.80 1022
2136.24 1010
2136.67 887
2137.11 971
2137.55 1006
2137.98 1019
2138.42 1012
2138.85 1009
2139.29 897
2139.73 823
2140.16 893
2140.60 1030
2141.03 931
2141.47 955
2141.91 922
2142.34 908
2142.78 833
2143.22 854
2143.65 887
2144.09 925
2144.53 919
2144.96 850
2145.40 800
2145.84 790
2146.27 845
2146.71 896
2147.15 903
2147.58 935
2148.02 1024
2148.46 882
2148.89 854
2149.33 951
2149.77 913
2150.21 904
2150.64 1004
2151.08 966
2151.52 916
2151.95 1010
2152.39 1055
2152.83 1032
2153.27 1015
2153.70 1025
2154.14 1048
2154.58 1053
2155.02 1050
2155.45 963
2155.89 1024
2156.33 936
2156.77 1002
2157.21 1006
2157.64 992
2158.08 1081
2158.52 1030
2158.96 895
2159.40 1068
2159.83 1034
2160.27 954
2160.71 880
2161.15 1025
2161.59 862
2162.02 1005
2162.46 1049
2162.90 962
2163.34 1038
2163.78 854
2164.22 855
2164.66 840
2165.09 874
2165.53 964
2165.97 909
2166.41 853
2166.85 1003
2167.29 1028
2167.73 945
2168.17 1032
2168.60 1030
2169.04 1032
2169.48 905
2169.92 1097
2170.36 1082
2170.80 850
2171.24 957
2171.68 1047
2172.12 1151
2172.56 1077
2173.00 1005
2173.44 1116
2173.88 1185
2174.32 1092
2174.76 1272
2175.20 1333
2175.64 1378
2176.07 1201
2176.51 1248
2176.95 1375
2177.39 1150
2177.83 1295
2178.27 1198
2178.71 1161
2179.15 1134
2179.59 1125
2180.03 1154
2180.47 1100
2180.92 1059
2181.36 944
2181.80 1055
2182.24 1075
2182.68 972
2183.12 996
2183.56 972
2184.00 952
2184.44 1045
2184.88 964
2185.32 894
2185.76 961
2186.20 916
2186.64 921
2187.08 1027
2187.52 970
2187.97 806
2188.41 908
2188.85 944
2189.29 920
2189.73 1050
2190.17 975
2190.61 950
2191.05 993
2191.49 962
2191.94 879
2192.38 909
2192.82 975
2193.26 962
2193.70 1025
2194.14 983
2194.58 1057
2195.03 1025
2195.47 1201
2195.91 1025
2196.35 898
2196.79 1038
2197.24 1000
2197.68 1024
2198.12 975
2198.56 1057
2199.00 919
2199.45 1038
2199.89 1069
2200.33 1060
2200.77 1052
2201.21 1009
2201.66 1000
2202.10 992
2202.54 1037
2202.98 980
2203.43 1026
2203.87 1024
2204.31 958
2204.75 911
2205.20 993
2205.64 954
2206.08 904
2206.53 912
2206.97 964
2207.41 983
2207.85 1037
2208.30 973
2208.74 1009
2209.18 981
2209.63 977
2210.07 1024
2210.51 969
2210.96 957
2211.40 956
2211.84 911
2212.29 881
2212.73 1067
2213.17 1105
2213.62 1159
2214.06 1073
2214.50 1053
2214.95 980
2215.39 937
2215.84 855
2216.28 920
2216.72 934
2217.17 933
2217.61 861
2218.05 880
2218.50 887
2218.94 839
2219.39 856
2219.83 827
2220.28 880
2220.72 986
2221.16 991
2221.61 894
2222.05 870
2222.50 912
2222.94 1029
2223.39 1023
2223.83 1076
2224.28 947
2224.72 1031
2225.16 985
2225.61 1000
2226.05 899
2226.50 919
2226.94 906
2227.39 1003
2227.83 1037
2228.28 1079
2228.72 848
2229.17 857
2229.61 872
2230.06 1086
2230.50 1091
2230.95 1080
2231.40 1083
2231.84 1004
2232.29 1074
2232.73 1008
2233.18 1058
2233.62 1058
2234.07 875
2234.51 1014
2234.96 1061
2235.41 1040
2235.85 1062
2236.30 1001
2236.74 941
2237.19 941
2237.63 849
2238.08 1003
2238.53 1088
2238.97 1034
2239.42 1059
2239.86 957
2240.31 961
2240.76 1029
2241.20 1013
2241.65 1144
2242.10 932
2242.54 968
2242.99 1019
2243.44 928
2243.88 881
2244.33 840
2244.78 874
2245.22 904
2245.67 994
2246.12 861
2246.56 894
2247.01 822
2247.46 865
2247.90 870
2248.35 808
2248.80 871
2249.24 876
2249.69 916
2250.14 966
2250.59 945
2251.03 942
2251.48 957
2251.93 1061
2252.38 897
2252.82 945
2253.27 1041
2253.72 937
2254.17 881
2254.61 835
2255.06 837
2255.51 862
2255.96 909
2256.40 865
2256.85 779
2257.30 903
2257.75 901
2258.20 947
2258.64 850
2259.09 794
2259.54 866
2259.99 990
2260.44 965
2260.88 927
2261.33 985
2261.78 1053
2262.23 1072
2262.68 957
2263.13 965
2263.58 965
2264.02 1138
2264.47 1197
2264.92 1256
2265.37 1282
2265.82 1190
2266.27 1155
2266.72 1280
2267.17 1187
2267.61 1136
2268.06 1162
2268.51 1235
2268.96 1109
2269.41 1141
2269.86 1067
2270.31 1094
2270.76 1171
2271.21 1138
2271.66 1010
2272.11 982
2272.56 877
2273.00 1063
2273.45 993
2273.90 965
2274.35 987
2274.80 961
2275.25 1074
2275.70 1104
2276.15 1025
2276.60 966
2277.05 988
2277.50 852
2277.95 908
2278.40 878
2278.85 914
2279.30 854
2279.75 917
2280.20 864
2280.65 926
2281.10 967
2281.55 1041
2282.00 960
2282.45 1013
2282.90 918
2283.35 1008
2283.81 1139
2284.26 1078
2284.71 1023
2285.16 944
2285.61 875
2286.06 839
2286.51 956
2286.96 999
2287.41 903
2287.86 858
2288.31 966
2288.76 1010
2289.22 939
2289.67 1011
2290.12 985
2290.57 1121
2291.02 1238
2291.47 1279
2291.92 1175
2292.37 1362
2292.83 1465
2293.28 1346
2293.73 1437
2294.18 1398
2294.63 1251
2295.08 1277
2295.53 1270
2295.99 1242
2296.44 1228
2296.89 1165
2297.34 1068
2297.79 1095
2298.25 1063
2298.70 1073
2299.15 977
2299.60 870
2300.05 973
2300.51 1021
2300.96 1088
2301.41 956
2301.86 938
2302.32 1102
2302.77 961
2303.22 937
2303.67 1033
2304.13 1036
2304.58 1040
2305.03 1065
2305.48 896
2305.94 895
2306.39 951
2306.84 892
2307.29 884
2307.75 973
2308.20 947
2308.65 1065
2309.11 978
2309.56 994
2310.01 913
2310.47 752
2310.92 803
2311.37 955
2311.83 845
2312.28 930
2312.73 981
2313.19 880
2313.64 939
2314.09 893
2314.55 918
2315.00 941
2315.45 1025
2315.91 844
2316.36 801
2316.81 904
2317.27 987
2317.72 1015
2318.18 923
2318.63 1024
2319.08 1081
2319.54 1054
2319.99 1030
2320.45 1068
2320.90 999
2321.35 1090
2321.81 1045
2322.26 1036
2322.72 983
2323.17 991
2323.63 984
2324.08 1103
2324.54 1074
2324.99 1183
2325.44 1192
2325.90 1181
2326.35 1170
2326.81 1318
2327.26 1343
2327.72 1447
2328.17 1276
2328.63 1194
2329.08 1183
2329.54 1211
2329.99 1094
2330.45 1306
2330.90 1257
2331.36 1243
2331.81 1367
2332.27 1131
2332.72 1193
2333.18 1090
2333.64 1134
2334.09 1131
2334.55 1074
2335.00 1090
2335.46 1068
2335.91 1017
2336.37 1007
2336.82 1072
2337.28 1067
2337.74 1052
2338.19 1082
2338.65 1186
2339.10 1084
2339.56 994
2340.02 1003
2340.47 1050
2340.93 1017
2341.38 1196
2341.84 1080
2342.30 1153
2342.75 1108
2343.21 1101
2343.67 1101
2344.12 1160
2344.58 1244
2345.04 1051
2345.49 1027
2345.95 1115
2346.41 1081
2346.86 1152
2347.32 1147
2347.78 1056
2348.23 1174
2348.69 1020
2349.15 1088
2349.60 1116
2350.06 1202
2350.52 1055
2350.97 1017
2351.43 946
2351.89 1009
2352.35 1081
2352.80 1032
2353.26 976
2353.72 1017
2354.18 969
2354.63 875
2355.09 983
2355.55 1081
2356.01 937
2356.46 964
2356.92 897
2357.38 1020
2357.84 928
2358.29 993
2358.75 887
2359.21 1007
2359.67 945
2360.13 1053
2360.58 963
2361.04 841
2361.50 909
2361.96 935
2362.42 871
2362.88 925
2363.33 1094
2363.79 956
2364.25 857
2364.71 974
2365.17 838
2365.63 987
2366.08 980
2366.54 1006
2367.00 1083
2367.46 966
2367.92 980
2368.38 1004
2368.84 971
2369.30 964
2369.75 950
2370.21 948
2370.67 1054
2371.13 1137
2371.59 1162
2372.05 1129
2372.51 1108
2372.97 1061
2373.43 1014
2373.89 1033
2374.35 1069
2374.81 968
2375.27 1064
2375.72 995
2376.18 1210
2376.64 1137
2377.10 1073
2377.56 1042
2378.02 1110
2378.48 1099
2378.94 891
2379.40 877
2379.86 930
2380.32 1006
2380.78 1113
2381.24 1045
2381.70 1016
2382.16 986
2382.62 1094
2383.08 1045
2383.54 919
2384.00 895
2384.46 994
2384.92 917
2385.39 937
2385.85 969
2386.31 874
2386.77 840
2387.23 885
2387.69 911
2388.15 915
2388.61 885
2389.07 971
2389.53 939
2389.99 954
2390.45 967
2390.91 1013
2391.38 1028
2391.84 1092
2392.30 922
2392.76 906
2393.22 903
2393.68 883
2394.14 979
2394.60 1000
2395.06 791
2395.53 993
2395.99 894
2396.45 894
2396.91 952
2397.37 844
2397.83 837
2398.30 865
2398.76 862
2399.22 838
2399.68 963
2400.14 843
2400.61 803
2401.07 899
2401.53 873
2401.99 814
2402.45 912
2402.92 870
2403.38 829
2403.84 807
2404.30 892
2404.76 892
2405.23 738
2405.69 772
2406.15 779
2406.61 781
2407.08 906
2407.54 949
2408.00 1014
2408.46 975
2408.93 842
2409.39 844
2409.85 840
2410.32 878
2410.78 832
2411.24 809
2411.70 858
2412.17 938
2412.63 910
2413.09 985
2413.56 929
2414.02 997
2414.48 877
2414.95 944
2415.41 932
2415.87 906
2416.34 971
2416.80 978
2417.26 1104
2417.73 1049
2418.19 1206
2418.65 1149
2419.12 1082
2419.58 1186
2420.05 1139
2420.51 1063
2420.97 1238
2421.44 1357
2421.90 1346
2422.37 1173
2422.83 1138
2423.29 1137
2423.76 1040
2424.22 1288
2424.69 1242
2425.15 1093
2425.62 1043
2426.08 1044
2426.54 1095
2427.01 1063
2427.47 1037
2427.94 1001
2428.40 1012
2428.87 1086
2429.33 978
2429.80 1005
2430.26 943
2430.73 1064
2431.19 1061
2431.66 964
2432.12 991
2432.59 923
2433.05 1010
2433.52 1024
2433.98 996
2434.45 976
2434.91 1080
2435.38 1171
2435.84 1167
2436.31 1008
2436.77 1053
2437.24 980
2437.70 900
2438.17 983
2438.63 1040
2439.10 1001
2439.57 1025
2440.03 1173
2440.50 1115
2440.96 980
2441.43 1024
2441.89 1152
2442.36 901
2442.83 1071
2443.29 1026
2443.76 1008
2444.22 987
2444.69 1025
2445.16 1114
2445.62 1142
2446.09 1048
2446.56 862
2447.02 947
2447.49 907
2447.96 874
2448.42 868
2448.89 849
2449.35 835
2449.82 853
2450.29 907
2450.75 856
2451.22 793
2451.69 827
2452.16 775
2452.62 930
2453.09 993
2453.56 988
2454.02 914
2454.49 901
2454.96 909
2455.42 885
2455.89 889
2456.36 822
2456.83 825
2457.29 859
2457.76 832
2458.23 877
2458.70 1055
2459.16 958
2459.63 1020
2460.10 1049
2460.57 1022
2461.03 840
2461.50 862
2461.97 1030
2462.44 972
2462.91 869
2463.37 940
2463.84 929
2464.31 849
2464.78 912
2465.25 950
2465.71 895
2466.18 920
2466.65 1017
2467.12 874
2467.59 972
2468.06 943
2468.52 900
2468.99 959
2469.46 947
2469.93 841
2470.40 899
2470.87 965
2471.34 963
2471.80 879
2472.27 896
2472.74 990
2473.21 873
2473.68 805
2474.15 933
2474.62 812
2475.09 764
2475.56 830
2476.02 791
2476.49 821
2476.96 908
2477.43 872
2477.90 770
2478.37 791
2478.84 831
2479.31 876
2479.78 817
2480.25 953
2480.72 893
2481.19 907
2481.66 884
2482.13 964
2482.60 984
2483.07 901
2483.54 950
2484.01 875
2484.48 1035
2484.95 912
2485.42 938
2485.89 933
2486.36 862
2486.83 859
2487.30 914
2487.77 919
2488.24 921
2488.71 885
2489.18 924
2489.65 1042
2490.12 905
2490.59 943
2491.06 1038
2491.53 909
2492.00 919
2492.47 858
2492.94 946
2493.41 948
2493.88 892
2494.36 1026
2494.83 1050
2495.30 957
2495.77 955
2496.24 918
2496.71 926
2497.18 911
2497.65 894
2498.12 963
2498.60 921
2499.07 890
2499.54 1038
2500.01 933
2500.48 873
2500.95 953
2501.42 900
2501.90 922
2502.37 799
2502.84 812
2503.31 937
2503.78 829
2504.25 745
2504.73 913
2505.20 813
2505.67 781
2506.14 805
2506.61 983
2507.09 842
2507.56 920
2508.03 1062
2508.50 987
2508.97 1042
2509.45 1123
2509.92 1133
2510.39 1058
2510.86 1083
2511.34 1095
2511.81 1080
2512.28 948
2512.75 929
2513.23 969
2513.70 950
2514.17 1075
2514.65 1149
2515.12 1097
2515.59 913
2516.06 989
2516.54 929
2517.01 940
2517.48 903
2517.96 849
2518.43 866
2518.90 823
2519.38 740
2519.85 934
2520.32 940
2520.80 977
2521.27 1021
2521.74 917
2522.22 950
2522.69 933
2523.16 905
2523.64 807
2524.11 828
2524.58 819
2525.06 862
2525.53 916
2526.01 773
2526.48 751
2526.95 886
2527.43 905
2527.90 930
2528.38 898
2528.85 824
2529.32 793
2529.80 852
2530.27 856
2530.75 934
2531.22 869
2531.70 777
2532.17 921
2532.64 916
2533.12 861
2533.59 892
2534.07 889
2534.54 904
2535.02 961
2535.49 801
2535.97 853
2536.44 851
2536.92 796
2537.39 870
2537.87 806
2538.34 873
2538.82 815
2539.29 744
2539.77 895
2540.24 949
2540.72 1027
2541.19 908
2541.67 1017
2542.14 1119
2542.62 992
2543.09 916
2543.57 905
2544.04 996
2544.52 910
2545.00 767
2545.47 993
2545.95 979
2546.42 908
2546.90 883
2547.37 930
2547.85 860
2548.33 1014
2548.80 974
2549.28 1009
2549.75 1136
2550.23 998
2550.71 998
2551.18 1116
2551.66 1096
2552.14 937
2552.61 906
2553.09 1041
2553.57 976
2554.04 1079
2554.52 954
2554.99 1108
2555.47 1019
2555.95 1037
2556.42 1122
2556.90 988
2557.38 1072
2557.86 1063
2558.33 1074
2558.81 1131
2559.29 1154
2559.76 1065
2560.24 1063
2560.72 1001
2561.19 841
2561.67 883
2562.15 942
2562.63 907
2563.10 957
2563.58 887
2564.06 936
2564.54 816
2565.01 843
2565.49 808
2565.97 829
2566.45 924
2566.92 836
2567.40 912
2567.88 795
2568.36 850
2568.83 783
2569.31 890
2569.79 862
2570.27 855
2570.75 806
2571.22 828
2571.70 777
2572.18 926
2572.66 934
2573.14 853
2573.62 939
2574.09 898
2574.57 802
2575.05 822
2575.53 784
2576.01 837
2576.49 848
2576.97 791
2577.44 864
2577.92 770
2578.40 726
2578.88 707
2579.36 883
2579.84 1003
2580.32 903
2580.80 927
2581.27 972
2581.75 829
2582.23 920
2582.71 926
2583.19 830
2583.67 832
2584.15 998
2584.63 848
2585.11 863
2585.59 955
2586.07 983
2586.55 922
2587.03 919
2587.51 952
2587.99 890
2588.47 927
2588.94 1058
2589.42 1010
2589.90 953
2590.38 882
2590.86 857
2591.34 766
2591.82 817
2592.30 812
2592.78 820
2593.26 913
2593.74 855
2594.22 842
2594.71 820
2595.19 843
2595.67 909
2596.15 810
2596.63 811
2597.11 808
2597.59 820
2598.07 977
2598.55 1021
2599.03 964
2599.51 909
2599.99 838
2600.47 837
2600.95 901
2601.43 800
2601.91 902
2602.40 861
2602.88 840
2603.36 956
2603.84 908
2604.32 909
2604.80 929
2605.28 972
2605.76 857
2606.24 763
2606.73 855
2607.21 926
2607.69 908
2608.17 836
2608.65 960
2609.13 975
2609.62 942
2610.10 930
2610.58 861
2611.06 882
2611.54 862
2612.02 950
2612.51 932
2612.99 1005
2613.47 977
2613.95 1040
2614.43 898
2614.92 865
2615.40 1021
2615.88 850
2616.36 949
2616.85 906
2617.33 883
2617.81 880
2618.29 879
2618.78 894
2619.26 823
2619.74 879
2620.22 848
2620.71 799
2621.19 870
2621.67 939
2622.15 780
2622.64 870
2623.12 987
2623.60 875
2624.09 915
2624.57 1054
2625.05 890
2625.53 814
2626.02 818
2626.50 818
2626.98 703
2627.47 860
2627.95 883
2628.43 945
2628.92 877
2629.40 867
2629.88 986
2630.37 837
2630.85 881
2631.34 849
2631.82 821
2632.30 809
2632.79 824
2633.27 882
2633.75 851
2634.24 881
2634.72 943
2635.21 889
2635.69 965
2636.17 977
2636.66 1000
2637.14 959
2637.63 901
2638.11 790
2638.60 882
2639.08 951
2639.56 923
2640.05 819
2640.53 761
2641.02 915
2641.50 839
2641.99 824
2642.47 915
2642.96 931
2643.44 895
2643.93 812
2644.41 898
2644.90 938
2645.38 896
2645.87 879
2646.35 1037
2646.84 971
2647.32 789
2647.81 798
2648.29 877
2648.78 848
2649.26 740
2649.75 721
2650.23 697
2650.72 704
2651.20 763
2651.69 840
2652.17 947
2652.66 977
2653.15 894
2653.63 812
2654.12 819
2654.60 717
2655.09 770
2655.57 881
2656.06 892
2656.55 909
2657.03 808
2657.52 827
2658.00 743
2658.49 835
2658.98 903
2659.46 908
2659.95 855
2660.44 929
2660.92 836
2661.41 833
2661.90 912
2662.38 808
2662.87 743
2663.35 697
2663.84 868
2664.33 902
2664.81 792
2665.30 892
2665.79 934
2666.28 857
2666.76 915
2667.25 849
2667.74 965
2668.22 834
2668.71 877
2669.20 955
2669.68 894
2670.17 903
2670.66 953
2671.15 948
2671.63 864
2672.12 940
2672.61 976
2673.10 1013
2673.58 1110
2674.07 1011
2674.56 1027
2675.05 952
2675.53 1179
2676.02 1164
2676.51 1073
2677.00 1191
2677.49 1147
2677.97 1044
2678.46 1115
2678.95 938
2679.44 995
2679.93 1017
2680.41 926
2680.90 994
2681.39 1037
2681.88 958
2682.37 975
2682.85 978
2683.34 927
2683.83 908
2684.32 883
2684.81 930
2685.30 955
2685.79 1058
2686.27 1034
2686.76 991
2687.25 1044
2687.74 961
2688.23 941
2688.72 1058
2689.21 983
2689.70 910
2690.19 987
2690.67 1027
2691.16 914
2691.65 828
2692.14 839
2692.63 884
2693.12 888
2693.61 921
2694.10 949
2694.59 1001
2695.08 973
2695.57 984
2696.06 996
2696.55 948
2697.04 886
2697.53 1014
2698.02 923
2698.51 980
2699.00 862
2699.49 958
2699.98 1013
2700.47 1119
2700.96 1004
2701.45 894
2701.94 898
2702.43 986
2702.92 989
2703.41 869
2703.90 920
2704.39 974
2704.88 979
2705.37 956
2705.86 826
2706.35 786
2706.84 796
2707.33 758
2707.82 906
2708.31 940
2708.80 823
2709.29 804
2709.78 796
2710.27 723
2710.77 807
2711.26 777
2711.75 775
2712.24 758
2712.73 744
2713.22 787
2713.71 763
2714.20 890
2714.69 790
2715.19 821
2715.68 789
2716.17 754
2716.66 736
2717.15 731
2717.64 763
2718.13 904
2718.63 887
2719.12 924
2719.61 864
2720.10 873
2720.59 924
2721.08 805
2721.58 926
2722.07 967
2722.56 893
2723.05 750
2723.54 915
2724.04 938
2724.53 915
2725.02 988
2725.51 979
2726.01 957
2726.50 937
2726.99 970
2727.48 887
2727.98 853
2728.47 949
2728.96 982
2729.45 842
2729.95 935
2730.44 796
2730.93 798
2731.42 901
2731.92 859
2732.41 864
2732.90 726
2733.40 880
2733.89 894
2734.38 884
2734.87 905
2735.37 832
2735.86 722
2736.35 830
2736.85 872
2737.34 980
2737.83 1045
2738.33 876
2738.82 910
2739.31 919
2739.81 976
2740.30 961
2740.79 953
2741.29 889
2741.78 796
2742.28 898
2742.77 1002
2743.26 879
2743.76 973
2744.25 951
2744.75 824
2745.24 849
2745.73 892
2746.23 737
2746.72 881
2747.22 887
2747.71 848
2748.20 759
2748.70 796
2749.19 837
2749.69 766
2750.18 806
2750.68 810
2751.17 976
2751.67 1006
2752.16 960
2752.66 874
2753.15 915
2753.64 937
2754.14 880
2754.63 903
2755.13 857
2755.62 840
2756.12 877
2756.61 849
2757.11 799
2757.60 765
2758.10 833
2758.59 823
2759.09 871
2759.59 924
2760.08 787
2760.58 798
2761.07 824
2761.57 923
2762.06 885
2762.56 833
2763.05 868
2763.55 899
2764.05 882
2764.54 891
2765.04 742
2765.53 806
2766.03 845
2766.52 792
2767.02 752
2767.52 715
2768.01 719
2768.51 777
2769.00 871
2769.50 842
2770.00 824
2770.49 776
2770.99 812
2771.49 730
2771.98 741
2772.48 728
2772.98 833
2773.47 946
2773.97 855
2774.47 794
2774.96 834
2775.46 768
2775.96 901
2776.45 794
2776.95 848
2777.45 884
2777.94 824
2778.44 854
2778.94 867
2779.43 834
2779.93 913
2780.43 870
2780.93 843
2781.42 949
2781.92 939
2782.42 818
2782.92 887
2783.41 938
2783.91 910
2784.41 976
2784.91 915
2785.40 828
2785.90 892
2786.40 911
2786.90 956
2787.39 841
2787.89 873
2788.39 945
2788.89 900
2789.39 826
2789.88 828
2790.38 903
2790.88 854
2791.38 801
2791.88 890
2792.37 859
2792.87 870
2793.37 876
2793.87 865
2794.37 740
2794.87 811
2795.37 956
2795.86 973
2796.36 937
2796.86 920
2797.36 1116
2797.86 1023
2798.36 1158
2798.86 1314
2799.35 1485
2799.85 1414
2800.35 1326
2800.85 1324
2801.35 1288
2801.85 1245
2802.35 1169
2802.85 1270
2803.35 1098
2803.85 962
2804.35 967
2804.85 1062
2805.34 943
2805.84 1027
2806.34 955
2806.84 995
2807.34 1089
2807.84 1170
2808.34 1153
2808.84 1073
2809.34 1170
2809.84 1208
2810.34 1258
2810.84 1275
2811.34 1290
2811.84 1383
2812.34 1187
2812.84 1325
2813.34 1173
2813.84 1061
2814.34 962
2814.84 906
2815.34 1021
2815.84 1009
2816.34 855
2816.84 911
2817.34 1037
2817.84 964
2818.35 899
2818.85 895
2819.35 944
2819.85 841
2820.35 945
2820.85 1024
2821.35 1131
2821.85 993
2822.35 980
2822.85 1051
2823.35 1049
2823.85 936
2824.36 951
2824.86 977
2825.36 993
2825.86 1043
2826.36 967
2826.86 1025
2827.36 856
2827.86 991
2828.37 1033
2828.87 895
2829.37 902
2829.87 795
2830.37 825
2830.87 879
2831.38 893
2831.88 979
2832.38 850
2832.88 808
2833.38 925
2833.88 980
2834.39 824
2834.89 1022
2835.39 922
2835.89 866
2836.40 946
2836.90 1069
2837.40 1018
2837.90 1010
2838.40 948
2838.91 929
2839.41 943
2839.91 1051
2840.41 979
2840.92 825
2841.42 920
2841.92 811
2842.42 859
2842.93 990
2843.43 898
2843.93 884
2844.44 977
2844.94 961
2845.44 864
2845.94 894
2846.45 857
2846.95 864
2847.45 857
2847.96 846
2848.46 972
2848.96 1012
2849.47 894
2849.97 815
2850.47 768
2850.98 910
2851.48 944
2851.98 885
2852.49 906
2852.99 892
2853.50 755
2854.00 940
2854.50 857
2855.01 885
2855.51 728
2856.01 826
2856.52 787
2857.02 893
2857.53 872
2858.03 837
2858.53 879
2859.04 984
2859.54 936
2860.05 970
2860.55 921
2861.06 907
2861.56 743
2862.06 797
2862.57 876
2863.07 921
2863.58 956
2864.08 762
2864.59 749
2865.09 738
2865.60 766
2866.10 868
2866.61 816
2867.11 792
2867.62 831
2868.12 851
2868.63 742
2869.13 854
2869.64 746
2870.14 742
2870.65 778
2871.15 941
2871.66 862
2872.16 942
2872.67 963
2873.17 908
2873.68 896
2874.18 787
2874.69 810
2875.20 862
2875.70 980
2876.21 843
2876.71 805
2877.22 829
2877.72 950
2878.23 911
2878.74 878
2879.24 973
2879.75 1004
2880.25 859
2880.76 978
2881.27 1067
2881.77 1069
2882.28 1069
2882.79 1017
2883.29 995
2883.80 1011
2884.30 1056
2884.81 1023
2885.32 1039
2885.82 1035
2886.33 1037
2886.84 942
2887.34 1024
2887.85 1036
2888.36 1041
2888.86 1030
2889.37 1103
2889.88 1182
2890.38 1141
2890.89 1236
2891.40 1133
2891.91 1203
2892.41 1334
2892.92 1186
2893.43 1062
2893.93 1082
2894.44 1062
2894.95 1139
2895.46 963
2895.96 971
2896.47 986
2896.98 1054
2897.49 1096
2897.99 1146
2898.50 1412
2899.01 1276
2899.52 1314
2900.03 1160
2900.53 1086
2901.04 1278
2901.55 1359
2902.06 1184
2902.56 1129
2903.07 1125
2903.58 1083
2904.09 1026
2904.60 974
2905.11 969
2905.61 1009
2906.12 944
2906.63 963
2907.14 1045
2907.65 1051
2908.16 1019
2908.66 951
2909.17 955
2909.68 1005
2910.19 992
2910.70 1090
2911.21 931
2911.72 907
2912.23 888
2912.73 899
2913.24 881
2913.75 912
2914.26 819
2914.77 921
2915.28 941
2915.79 921
2916.30 885
2916.81 946
2917.32 812
2917.83 857
2918.33 794
2918.84 845
2919.35 857
2919.86 847
2920.37 859
2920.88 890
2921.39 862
2921.90 820
2922.41 841
2922.92 936
2923.43 915
2923.94 895
2924.45 1112
2924.96 1060
2925.47 1136
2925.98 1281
2926.49 1356
2927.00 1391
2927.51 1327
2928.02 1549
2928.53 1428
2929.04 1317
2929.55 1324
2930.06 1248
2930.57 1155
2931.08 1120
2931.59 1171
2932.11 1012
2932.62 793
2933.13 920
2933.64 978
2934.15 845
2934.66 996
2935.17 959
2935.68 985
2936.19 935
2936.70 874
2937.21 793
2937.72 814
2938.24 989
2938.75 993
2939.26 1000
2939.77 983
2940.28 975
2940.79 1013
2941.30 954
2941.81 940
2942.33 1029
2942.84 986
2943.35 870
2943.86 932
2944.37 979
2944.88 985
2945.40 955
2945.91 965
2946.42 894
2946.93 884
2947.44 1036
2947.96 944
2948.47 936
2948.98 925
2949.49 849
2950.00 888
2950.52 954
2951.03 857
2951.54 958
2952.05 928
2952.57 858
2953.08 751
2953.59 924
2954.10 909
2954.62 920
2955.13 983
2955.64 930
2956.15 890
2956.67 845
2957.18 841
2957.69 846
2958.20 886
2958.72 923
2959.23 947
2959.74 975
2960.26 986
2960.77 883
2961.28 855
2961.80 871
2962.31 916
2962.82 1053
2963.34 976
2963.85 986
2964.36 1084
2964.88 992
2965.39 945
2965.90 1066
2966.42 939
2966.93 845
2967.44 982
2967.96 988
2968.47 937
2968.98 1044
2969.50 987
2970.01 920
2970.53 983
2971.04 912
2971.55 834
2972.07 809
2972.58 892
2973.10 867
2973.61 924
2974.12 907
2974.64 985
2975.15 859
2975.67 921
2976.18 1013
2976.70 964
2977.21 875
2977.73 801
2978.24 819
2978.75 818
2979.27 890
2979.78 920
2980.30 905
2980.81 865
2981.33 964
2981.84 882
2982.36 1024
2982.87 992
2983.39 998
2983.90 806
2984.42 788
2984.93 893
2985.45 944
2985.96 1027
2986.48 1102
2987.00 1013
2987.51 1233
2988.03 1122
2988.54 1105
2989.06 1187
2989.57 1192
2990.09 1078
2990.60 1106
2991.12 1245
2991.64 1149
2992.15 1187
2992.67 1315
2993.18 1292
2993.70 1091
2994.21 1034
2994.73 1070
2995.25 1067
2995.76 1144
2996.28 1306
2996.80 1363
2997.31 1407
2997.83 1502
2998.34 1493
2998.86 1442
2999.38 1396
2999.89 1505
3000.41 1535
3000.93 1544
3001.44 1565
3001.96 1605
3002.48 1567
3002.99 1650
3003.51 1509
3004.03 1688
3004.54 1981
3005.06 2287
3005.58 2532
3006.09 3006
3006.61 2940
3007.13 2995
3007.65 3326
3008.16 3356
3008.68 3222
3009.20 3038
3009.71 2672
3010.23 2556
3010.75 2267
3011.27 2001
3011.78 1875
3012.30 1678
3012.82 1463
3013.34 1316
3013.85 1215
3014.37 1360
3014.89 1369
3015.41 1352
3015.93 1210
3016.44 1179
3016.96 1326
3017.48 1286
3018.00 1317
3018.52 1276
3019.03 1055
3019.55 1236
3020.07 1259
3020.59 1153
3021.11 1171
3021.63 1329
3022.14 1285
3022.66 1241
3023.18 1093
3023.70 1193
3024.22 1202
3024.74 1154
3025.25 1194
3025.77 1202
3026.29 1192
3026.81 1264
3027.33 1417
3027.85 1339
3028.37 1379
3028.89 1308
3029.41 1227
3029.92 1071
3030.44 1194
3030.96 974
3031.48 1073
3032.00 1239
3032.52 1137
3033.04 1050
3033.56 1206
3034.08 1018
3034.60 978
3035.12 1173
3035.64 1059
3036.16 1092
3036.68 1041
3037.20 1047
3037.72 1014
3038.24 1006
3038.76 1151
3039.28 1185
3039.80 1080
3040.32 1046
3040.84 997
3041.36 983
3041.88 969
3042.40 877
3042.92 878
3043.44 918
3043.96 904
3044.48 981
3045.00 908
3045.52 927
3046.04 985
3046.56 1043
3047.08 988
3047.60 915
3048.12 962
3048.64 972
3049.16 986
3049.68 1073
3050.20 945
3050.72 932
3051.24 917
3051.77 899
3052.29 932
3052.81 958
3053.33 977
3053.85 855
3054.37 938
3054.89 1032
3055.41 1020
3055.93 913
3056.46 931
3056.98 917
3057.50 910
3058.02 802
3058.54 914
3059.06 939
3059.58 981
3060.11 955
3060.63 907
3061.15 1049
3061.67 1039
3062.19 1022
3062.71 827
3063.24 813
3063.76 883
3064.28 900
3064.80 964
3065.32 1089
3065.85 1023
3066.37 1199
3066.89 1085
3067.41 1113
3067.94 1142
3068.46 1172
3068.98 1068
3069.50 1000
3070.03 1102
3070.55 1083
3071.07 1072
3071.59 1087
3072.12 1144
3072.64 1172
3073.16 1007
3073.68 983
3074.21 1091
3074.73 1011
3075.25 979
3075.78 1015
3076.30 1160
3076.82 1086
3077.34 1099
3077.87 992
3078.39 1062
3078.91 1106
3079.44 1126
3079.96 1149
3080.48 1231
3081.01 1206
3081.53 1093
3082.05 1168
3082.58 1187
3083.10 1240
3083.63 1248
3084.15 1337
3084.67 1254
3085.20 1274
3085.72 1360
3086.24 1240
3086.77 1217
3087.29 1206
3087.82 1139
3088.34 1263
3088.86 1521
3089.39 1243
3089.91 1272
3090.44 1256
3090.96 1263
3091.49 1242
3092.01 1116
3092.53 1156
3093.06 1233
3093.58 1185
3094.11 1156
3094.63 1201
3095.16 1224
3095.68 1160
3096.21 1271
3096.73 1361
3097.26 1374
3097.78 1276
3098.31 1334
3098.83 1525
3099.36 1456
3099.88 1334
3100.41 1368
3100.93 1589
3101.46 1706
3101.98 2204
3102.51 2522
3103.03 2898
3103.56 3659
3104.08 4126
3104.61 4678
3105.13 5064
3105.66 5663
3106.18 5831
3106.71 6036
3107.24 5471
3107.76 4602
3108.29 4259
3108.81 3379
3109.34 2996
3109.86 2663
3110.39 2462
3110.92 2077
3111.44 1963
3111.97 1819
3112.49 1808
3113.02 1742
3113.55 1732
3114.07 1829
3114.60 1731
3115.12 1701
3115.65 1607
3116.18 1499
3116.70 1531
3117.23 1413
3117.76 1418
3118.28 1310
3118.81 1278
3119.34 1163
3119.86 1082
3120.39 1215
3120.92 1068
3121.44 1245
3121.97 1192
3122.50 1178
3123.02 1204
3123.55 1235
3124.08 1278
3124.61 1501
3125.13 1419
3125.66 1442
3126.19 1290
3126.72 1404
3127.24 1373
3127.77 1379
3128.30 1176
3128.82 1068
3129.35 1143
3129.88 1081
3130.41 1101
3130.93 1079
3131.46 1066
3131.99 978
3132.52 1050
3133.05 1013
3133.57 1042
3134.10 1075
3134.63 1063
3135.16 1095
3135.69 1013
3136.21 1006
3136.74 1062
3137.27 1083
3137.80 1100
3138.33 1041
3138.85 1260
3139.38 1207
3139.91 1336
3140.44 1275
3140.97 1131
3141.50 1112
3142.03 1151
3142.55 1026
3143.08 956
3143.61 1050
3144.14 1080
3144.67 1093
3145.20 1134
3145.73 1019
3146.26 1114
3146.79 1082
3147.31 1037
3147.84 1095
3148.37 1187
3148.90 1188
3149.43 1181
3149.96 1101
3150.49 1209
3151.02 1200
3151.55 1203
3152.08 1209
3152.61 1173
3153.14 1141
3153.67 1163
3154.20 1084
3154.73 1096
3155.25 1023
3155.78 1042
3156.31 1071
3156.84 1036
3157.37 1001
3157.90 1008
3158.43 1012
3158.96 1036
3159.49 1063
3160.02 1056
3160.55 1011
3161.08 1052
3161.61 1096
3162.14 1054
3162.68 926
3163.21 1013
3163.74 1098
3164.27 1072
3164.80 1009
3165.33 1010
3165.86 963
3166.39 976
3166.92 870
3167.45 900
3167.98 847
3168.51 871
3169.04 961
3169.57 866
3170.10 863
3170.64 973
3171.17 943
3171.70 918
3172.23 1038
3172.76 1013
3173.29 925
3173.82 989
3174.35 1042
3174.88 925
3175.42 1013
3175.95 1029
3176.48 1171
3177.01 1163
3177.54 1000
3178.07 1241
3178.61 1177
3179.14 1221
3179.67 1163
3180.20 1287
3180.73 1285
3181.26 1167
3181.80 1163
3182.33 1128
3182.86 1041
3183.39 1029
3183.92 1078
3184.46 1151
3184.99 961
3185.52 880
3186.05 941
3186.59 972
3187.12 1002
3187.65 824
3188.18 884
3188.72 899
3189.25 1023
3189.78 1107
3190.31 1074
3190.85 926
3191.38 914
3191.91 956
3192.44 909
3192.98 904
3193.51 958
3194.04 1061
3194.58 974
3195.11 891
3195.64 981
3196.17 1019
3196.71 962
3197.24 1134
3197.77 1048
3198.31 1038
3198.84 1017
3199.37 987
3199.91 955
3200.44 862
3200.98 990
3201.51 1034
3202.04 1005
3202.58 1000
3203.11 948
3203.64 953
3204.18 1007
3204.71 925
3205.24 919
3205.78 882
3206.31 937
3206.85 1087
3207.38 1087
3207.91 1006
3208.45 1014
3208.98 960
3209.52 899
3210.05 987
3210.59 894
3211.12 942
3211.65 951
3212.19 959
3212.72 1052
3213.26 1063
3213.79 1120
3214.33 1023
3214.86 1017
3215.40 980
3215.93 990
3216.47 1035
3217.00 1020
3217.54 999
3218.07 1017
3218.61 985
3219.14 1110
3219.68 1039
3220.21 987
3220.75 1101
3221.28 1086
3221.82 1040
3222.35 1085
3222.89 1135
3223.42 1178
3223.96 1062
3224.49 988
3225.03 1034
3225.57 1048
3226.10 1136
3226.64 987
3227.17 1067
3227.71 1059
3228.24 1058
3228.78 994
3229.32 1005
3229.85 1064
3230.39 1143
3230.92 1046
3231.46 1127
3232.00 1310
3232.53 1295
3233.07 1206
3233.60 1179
3234.14 1059
3234.68 1152
3235.21 1080
3235.75 1135
3236.29 1164
3236.82 984
3237.36 1117
3237.90 1244
3238.43 1134
3238.97 1296
3239.51 1317
3240.04 1254
3240.58 1398
3241.12 1279
3241.65 1365
3242.19 1225
3242.73 1174
3243.26 1358
3243.80 1272
3244.34 1232
3244.88 1339
3245.41 1434
3245.95 1412
3246.49 1319
3247.02 1298
3247.56 1360
3248.10 1363
3248.64 1273
3249.17 1316
3249.71 1332
3250.25 1217
3250.79 1314
3251.33 1361
3251.86 1252
3252.40 1356
3252.94 1361
3253.48 1185
3254.01 1270
3254.55 1332
3255.09 1386
3255.63 1424
3256.17 1441
3256.70 1417
3257.24 1626
3257.78 1574
3258.32 1449
3258.86 1563
3259.40 1621
3259.93 1584
3260.47 1624
3261.01 1764
3261.55 1886
3262.09 1992
3262.63 2152
3263.17 2256
3263.70 2356
3264.24 2629
3264.78 2768
3265.32 2802
3265.86 3168
3266.40 3373
3266.94 3691
3267.48 3941
3268.02 4122
3268.56 4096
3269.09 4401
3269.63 4526
3270.17 4706
3270.71 4374
3271.25 4304
3271.79 3966
3272.33 3525
3272.87 3008
3273.41 2579
3273.95 2256
3274.49 2151
3275.03 2021
3275.57 1971
3276.11 1852
3276.65 1651
3277.19 1657
3277.73 1593
3278.27 1615
3278.81 1600
3279.35 1583
3279.89 1611
3280.43 1723
3280.97 1815
3281.51 1615
3282.05 1486
3282.59 1651
3283.13 1674
3283.67 1740
3284.21 1709
3284.75 1659
3285.29 1732
3285.83 1736
3286.37 1743
3286.91 1597
3287.45 1584
3287.99 1674
3288.53 1707
3289.08 1781
3289.62 1704
3290.16 1731
3290.70 1786
3291.24 1907
3291.78 1817
3292.32 2055
3292.86 1840
3293.40 1774
3293.95 2022
3294.49 2111
3295.03 2080
3295.57 2347
3296.11 2588
3296.65 2690
3297.19 2731
3297.73 2829
3298.28 3231
3298.82 3195
3299.36 2947
3299.90 2978
3300.44 2737
3300.99 2390
3301.53 2426
3302.07 2296
3302.61 2249
3303.15 1981
3303.69 1877
3304.24 1809
3304.78 1701
3305.32 1702
3305.86 1750
3306.41 1576
3306.95 1548
3307.49 1653
3308.03 1604
3308.58 1735
3309.12 1608
3309.66 1469
3310.20 1601
3310.75 1515
3311.29 1377
3311.83 1521
3312.37 1525
3312.92 1399
3313.46 1545
3314.00 1614
3314.54 1450
3315.09 1537
3315.63 1669
3316.17 1778
3316.72 1871
3317.26 1761
3317.80 1722
3318.35 1828
3318.89 2084
3319.43 2122
3319.98 2026
3320.52 2016
3321.06 2149
3321.61 2275
3322.15 2263
3322.69 2243
3323.24 2526
3323.78 2357
3324.33 2270
3324.87 2351
3325.41 2214
3325.96 2286
3326.50 2202
3327.04 2274
3327.59 2300
3328.13 2142
3328.68 2152
3329.22 2262
3329.76 2174
3330.31 2130
3330.85 1998
3331.40 2046
3331.94 2372
3332.49 2494
3333.03 2790
3333.58 3187
3334.12 4198
3334.66 5610
3335.21 7101
3335.75 8638
3336.30 10615
3336.84 12412
3337.39 14245
3337.93 16163
3338.48 17779
3339.02 17745
3339.57 17913
3340.11 17319
3340.66 15963
3341.20 14304
3341.75 12712
3342.29 10551
3342.84 8945
3343.38 7100
3343.93 5782
3344.47 4744
3345.02 3947
3345.57 3415
3346.11 2835
3346.66 2651
3347.20 2328
3347.75 2119
3348.29 1980
3348.84 1887
3349.38 1889
3349.93 1986
3350.48 1928
3351.02 1933
3351.57 1925
3352.11 1811
3352.66 1748
3353.21 1682
3353.75 1740
3354.30 1742
3354.84 1666
3355.39 1785
3355.94 1982
3356.48 1975
3357.03 1780
3357.58 1845
3358.12 1818
3358.67 1796
3359.22 1830
3359.76 1636
3360.31 1706
3360.86 1672
3361.40 1564
3361.95 1513
3362.50 1448
3363.04 1578
3363.59 1675
3364.14 1563
3364.68 1602
3365.23 1566
3365.78 1668
3366.33 1676
3366.87 1770
3367.42 1783
3367.97 1845
3368.51 1733
3369.06 1688
3369.61 1608
3370.16 1714
3370.70 1688
3371.25 1618
3371.80 1754
3372.35 1772
3372.90 1711
3373.44 1859
3373.99 1873
3374.54 2065
3375.09 2054
3375.63 2176
3376.18 2397
3376.73 2577
3377.28 2672
3377.83 2633
3378.37 2485
3378.92 2253
3379.47 2111
3380.02 2034
3380.57 1994
3381.12 1885
3381.66 1692
3382.21 1605
3382.76 1525
3383.31 1465
3383.86 1393
3384.41 1360
3384.96 1385
3385.50 1461
3386.05 1343
3386.60 1361
3387.15 1333
3387.70 1362
3388.25 1360
3388.80 1342
3389.35 1315
3389.90 1323
3390.44 1239
3390.99 1332
3391.54 1335
3392.09 1247
3392.64 1273
3393.19 1286
3393.74 1148
3394.29 1188
3394.84 1312
3395.39 1297
3395.94 1221
3396.49 1219
3397.04 1216
3397.59 1301
3398.14 1198
3398.69 1231
3399.24 1162
3399.79 1109
3400.34 1225
3400.89 1306
3401.44 1174
3401.99 1066
3402.54 1107
3403.09 1037
3403.64 1170
3404.19 1156
3404.74 1219
3405.29 1166
3405.84 1135
3406.39 1141
3406.94 1138
3407.49 1084
3408.04 1039
3408.59 1075
3409.14 1060
3409.69 1063
3410.24 1138
3410.79 1321
3411.34 1366
3411.89 1270
3412.45 1226
3413.00 1468
3413.55 1327
3414.10 1372
3414.65 1535
3415.20 1473
3415.75 1528
3416.30 1507
3416.85 1462
3417.41 1500
3417.96 1377
3418.51 1363
3419.06 1335
3419.61 1308
3420.16 1315
3420.71 1191
3421.27 1207
3421.82 1197
3422.37 1152
3422.92 1131
3423.47 1181
3424.02 1219
3424.58 1242
3425.13 1409
3425.68 1334
3426.23 1371
3426.78 1439
3427.34 1434
3427.89 1402
3428.44 1427
3428.99 1366
3429.55 1276
3430.10 1245
3430.65 1166
3431.20 1154
3431.76 1175
3432.31 1042
3432.86 1185
3433.41 1121
3433.97 1154
3434.52 1129
3435.07 1195
3435.62 1052
3436.18 1065
3436.73 1097
3437.28 1131
3437.84 1011
3438.39 1025
3438.94 1057
3439.49 1115
3440.05 1018
3440.60 1006
3441.15 989
3441.71 1018
3442.26 992
3442.81 1006
3443.37 1089
3443.92 1244
3444.47 1148
3445.03 1190
3445.58 1044
3446.13 975
3446.69 997
3447.24 1071
3447.80 1061
3448.35 1100
3448.90 955
3449.46 1042
3450.01 971
3450.57 1019
3451.12 1059
3451.67 961
3452.23 921
3452.78 981
3453.34 953
3453.89 910
3454.44 867
3455.00 886
3455.55 1018
3456.11 919
3456.66 826
3457.22 997
3457.77 1002
3458.33 981
3458.88 925
3459.43 963
3459.99 1024
3460.54 1057
3461.10 1086
3461.65 1010
3462.21 999
3462.76 925
3463.32 981
3463.87 1002
3464.43 1029
3464.98 986
3465.54 1069
3466.09 994
3466.65 1019
3467.21 1095
3467.76 1047
3468.32 1079
3468.87 1128
3469.43 1150
3469.98 1194
3470.54 1131
3471.09 1094
3471.65 1090
3472.20 1102
3472.76 1213
3473.32 1127
3473.87 1178
3474.43 1088
3474.98 1209
3475.54 1154
3476.10 1188
3476.65 1151
3477.21 1161
3477.76 1156
3478.32 1143
3478.88 1211
3479.43 1268
3479.99 1261
3480.55 1322
3481.10 1378
3481.66 1485
3482.22 1353
3482.77 1365
3483.33 1327
3483.89 1304
3484.44 1326
3485.00 1432
3485.56 1356
3486.11 1325
3486.67 1380
3487.23 1366
3487.78 1366
3488.34 1355
3488.90 1391
3489.45 1368
3490.01 1545
3490.57 1670
3491.13 1839
3491.68 2119
3492.24 2385
3492.80 2446
3493.35 3038
3493.91 3517
3494.47 3859
3495.03 3719
3495.58 3722
3496.14 3832
3496.70 3870
3497.26 3290
3497.82 3117
3498.37 3034
3498.93 3106
3499.49 3153
3500.05 3210
3500.61 3321
3501.16 3595
3501.72 3709
3502.28 3929
3502.84 3969
3503.40 3748
3503.95 3758
3504.51 3654
3505.07 3301
3505.63 3245
3506.19 3161
3506.75 3038
3507.30 2899
3507.86 2947
3508.42 2978
3508.98 2807
3509.54 2612
3510.10 2589
3510.66 2507
3511.22 2320
3511.77 2272
3512.33 2088
3512.89 1982
3513.45 1838
3514.01 1634
3514.57 1591
3515.13 1552
3515.69 1589
3516.25 1426
3516.81 1514
3517.37 1461
3517.92 1339
3518.48 1423
3519.04 1313
3519.60 1246
3520.16 1383
3520.72 1525
3521.28 1545
3521.84 1433
3522.40 1436
3522.96 1481
3523.52 1481
3524.08 1625
3524.64 1574
3525.20 1536
3525.76 1672
3526.32 1532
3526.88 1666
3527.44 1733
3528.00 1584
3528.56 1583
3529.12 1534
3529.68 1412
3530.24 1421
3530.80 1351
3531.36 1241
3531.92 1242
3532.48 1251
3533.04 1184
3533.60 1128
3534.17 1076
3534.73 1113
3535.29 1121
3535.85 1199
3536.41 1073
3536.97 1047
3537.53 1134
3538.09 1150
3538.65 1148
3539.21 1166
3539.77 1114
3540.34 1106
3540.90 1178
3541.46 1207
3542.02 1260
3542.58 1317
3543.14 1262
3543.70 1291
3544.26 1272
3544.83 1409
3545.39 1396
3545.95 1439
3546.51 1672
3547.07 1584
3547.63 1378
3548.20 1419
3548.76 1295
3549.32 1213
3549.88 1286
3550.44 1289
3551.01 1221
3551.57 1069
3552.13 1155
3552.69 1188
3553.25 1095
3553.82 996
3554.38 1061
3554.94 1087
3555.50 929
3556.07 1044
3556.63 1066
3557.19 1064
3557.75 1000
3558.32 999
3558.88 983
3559.44 1030
3560.00 991
3560.57 1058
3561.13 1036
3561.69 945
3562.26 1102
3562.82 974
3563.38 1007
3563.94 1052
3564.51 1152
3565.07 1042
3565.63 1004
3566.20 1099
3566.76 1027
3567.32 1088
3567.89 1083
3568.45 939
3569.01 981
3569.58 993
3570.14 1067
3570.70 1142
3571.27 950
3571.83 899
3572.39 891
3572.96 898
3573.52 904
3574.09 975
3574.65 976
3575.21 936
3575.78 981
3576.34 965
3576.91 1005
3577.47 1023
3578.03 969
3578.60 980
3579.16 999
3579.73 1098
3580.29 1125
3580.86 1116
3581.42 933
3581.98 1001
3582.55 978
3583.11 976
3583.68 1004
3584.24 937
3584.81 916
3585.37 995
3585.94 879
3586.50 901
3587.07 939
3587.63 1019
3588.20 975
3588.76 1022
3589.33 892
3589.89 885
3590.46 997
3591.02 884
3591.59 909
3592.15 888
3592.72 938
3593.28 994
3593.85 900
3594.41 863
3594.98 933
3595.54 1000
3596.11 974
3596.68 973
3597.24 1028
3597.81 894
3598.37 928
3598.94 989
3599.50 1030
3600.07 997
3600.64 1024
3601.20 1119
3601.77 923
3602.33 825
3602.90 818
3603.47 836
3604.03 886
3604.60 976
3605.16 894
3605.73 970
3606.30 1034
3606.86 1004
3607.43 961
3608.00 981
3608.56 960
3609.13 941
3609.70 833
3610.26 792
3610.83 860
3611.40 734
3611.96 783
3612.53 850
3613.10 921
3613.66 814
3614.23 865
3614.80 911
3615.36 968
3615.93 938
3616.50 1038
3617.07 1157
3617.63 1363
3618.20 1503
3618.77 1651
3619.34 2088
3619.90 2092
3620.47 2089
3621.04 2260
3621.61 2450
3622.17 2222
3622.74 2347
3623.31 2290
3623.88 2051
3624.44 2042
3625.01 1744
3625.58 1561
3626.15 1319
3626.72 1270
3627.28 1182
3627.85 1143
3628.42 1062
3628.99 980
3629.56 970
3630.12 1041
3630.69 867
3631.26 908
3631.83 1005
3632.40 1024
3632.97 1043
3633.53 878
3634.10 890
3634.67 897
3635.24 942
3635.81 941
3636.38 937
3636.95 1017
3637.52 1033
3638.08 1042
3638.65 964
3639.22 1017
3639.79 1036
3640.36 1171
3640.93 1267
3641.50 1360
3642.07 1390
3642.64 1304
3643.21 1392
3643.78 1534
3644.34 1455
3644.91 1652
3645.48 1498
3646.05 1512
3646.62 1353
3647.19 1440
3647.76 1527
3648.33 1500
3648.90 1318
3649.47 1298
3650.04 1238
3650.61 1293
3651.18 1370
3651.75 1368
3652.32 1350
3652.89 1369
3653.46 1583
3654.03 1478
3654.60 1513
3655.17 1369
3655.74 1427
3656.31 1523
3656.88 1641
3657.45 1728
3658.02 1832
3658.59 1536
3659.16 1611
3659.73 1954
3660.30 2043
3660.87 1895
3661.45 1989
3662.02 2190
3662.59 2190
3663.16 2256
3663.73 2262
3664.30 2149
3664.87 1973
3665.44 2030
3666.01 1794
3666.58 1802
3667.15 1877
3667.73 1539
3668.30 1696
3668.87 1558
3669.44 1526
3670.01 1504
3670.58 1621
3671.15 1553
3671.73 1560
3672.30 1377
3672.87 1333
3673.44 1341
3674.01 1185
3674.58 1243
3675.16 1276
3675.73 1334
3676.30 1252
3676.87 1240
3677.44 1232
3678.01 1267
3678.59 1201
3679.16 1265
3679.73 1247
3680.30 1311
3680.88 1150
3681.45 1134
3682.02 1264
3682.59 1116
3683.16 1185
3683.74 1237
3684.31 1212
3684.88 1178
3685.45 1196
3686.03 1209
3686.60 1051
3687.17 994
3687.74 981
3688.32 1075
3688.89 1195
3689.46 1355
3690.04 1514
3690.61 1575
3691.18 1567
3691.76 1530
3692.33 1492
3692.90 1654
3693.47 1684
3694.05 1646
3694.62 1629
3695.19 1470
3695.77 1419
3696.34 1230
3696.91 1246
3697.49 1198
3698.06 1060
3698.64 1101
3699.21 1170
3699.78 1100
3700.36 1225
3700.93 1211
3701.50 1198
3702.08 1343
3702.65 1288
3703.23 1282
3703.80 1254
3704.37 1277
3704.95 1375
3705.52 1301
3706.10 1128
3706.67 1199
3707.24 1227
3707.82 1214
3708.39 1208
3708.97 1228
3709.54 1261
3710.12 1168
3710.69 1155
3711.27 1232
3711.84 1238
3712.41 1203
3712.99 1268
3713.56 1223
3714.14 1119
3714.71 1065
3715.29 1049
3715.86 1072
3716.44 1087
3717.01 996
3717.59 995
3718.16 1123
3718.74 1117
3719.31 1192
3719.89 1109
3720.46 1059
3721.04 1098
3721.61 985
3722.19 938
3722.77 954
3723.34 907
3723.92 1020
3724.49 1017
3725.07 920
3725.64 976
3726.22 980
3726.79 938
3727.37 918
3727.95 868
3728.52 946
3729.10 953
3729.67 931
3730.25 924
3730.83 1007
3731.40 889
3731.98 964
3732.56 1171
3733.13 1142
3733.71 1108
3734.28 1220
3734.86 1330
3735.44 1343
3736.01 1181
3736.59 1229
3737.17 1346
3737.74 1342
3738.32 1230
3738.90 1178
3739.47 1141
3740.05 1067
3740.63 1080
3741.20 1007
3741.78 966
3742.36 1004
3742.93 916
3743.51 888
3744.09 827
3744.67 827
3745.24 916
3745.82 823
3746.40 831
3746.97 793
3747.55 911
3748.13 907
3748.71 982
3749.28 903
3749.86 856
3750.44 901
3751.02 995
3751.59 1019
3752.17 892
3752.75 915
3753.33 903
3753.91 803
3754.48 846
3755.06 811
3755.64 842
3756.22 731
3756.80 806
3757.37 890
3757.95 847
3758.53 857
3759.11 823
3759.69 935
3760.27 920
3760.84 945
3761.42 940
3762.00 909
3762.58 955
3763.16 1020
3763.74 975
3764.31 1035
3764.89 989
3765.47 1004
3766.05 970
3766.63 845
3767.21 843
3767.79 892
3768.37 948
3768.95 852
3769.52 863
3770.10 877
3770.68 815
3771.26 863
3771.84 1060
3772.42 915
3773.00 962
3773.58 1079
3774.16 990
3774.74 917
3775.32 924
3775.90 897
3776.48 902
3777.06 949
3777.64 892
3778.22 770
3778.80 720
3779.38 862
3779.96 905
3780.54 830
3781.12 846
3781.70 823
3782.28 819
3782.86 782
3783.44 679
3784.02 773
3784.60 775
3785.18 692
3785.76 736
3786.34 777
3786.92 835
3787.50 813
3788.08 744
3788.66 756
3789.24 834
3789.82 897
3790.40 962
3790.98 960
3791.56 854
3792.14 817
3792.72 824
3793.30 825
3793.89 815
3794.47 829
3795.05 820
3795.63 829
3796.21 840
3796.79 801
3797.37 824
3797.95 803
3798.53 817
3799.12 839
3799.70 903
3800.28 915
3800.86 938
3801.44 969
3802.02 883
3802.60 970
3803.19 985
3803.77 965
3804.35 898
3804.93 881
3805.51 975
3806.10 930
3806.68 907
3807.26 863
3807.84 836
3808.42 932
3809.01 1055
3809.59 948
3810.17 983
3810.75 876
3811.33 864
3811.92 1009
3812.50 983
3813.08 950
3813.66 980
3814.25 1019
3814.83 1142
3815.41 1177
3815.99 1167
3816.58 1103
3817.16 1149
3817.74 1167
3818.32 1144
3818.91 1182
3819.49 1069
3820.07 961
3820.66 1078
3821.24 1011
3821.82 1015
3822.41 1033
3822.99 956
3823.57 917
3824.16 926
3824.74 794
3825.32 819
3825.91 887
3826.49 876
3827.07 915
3827.66 910
3828.24 796
3828.82 752
3829.41 833
3829.99 928
3830.57 744
3831.16 842
3831.74 892
3832.33 932
3832.91 934
3833.49 937
3834.08 832
3834.66 793
3835.25 934
3835.83 891
3836.41 844
3837.00 892
3837.58 870
3838.17 868
3838.75 916
3839.34 852
3839.92 871
3840.50 822
3841.09 763
3841.67 756
3842.26 738
3842.84 914
3843.43 899
3844.01 840
3844.60 910
3845.18 994
3845.77 854
3846.35 936
3846.94 779
3847.52 768
3848.11 841
3848.69 1006
3849.28 913
3849.86 911
3850.45 874
3851.03 828
3851.62 916
3852.20 898
3852.79 912
3853.37 843
3853.96 838
3854.55 896
3855.13 970
3855.72 878
3856.30 1046
3856.89 1072
3857.47 953
3858.06 957
3858.65 967
3859.23 1026
3859.82 1132
3860.40 1202
3860.99 1368
3861.58 1562
3862.16 1587
3862.75 1683
3863.33 1875
3863.92 1894
3864.51 2153
3865.09 2203
3865.68 2375
3866.27 2436
3866.85 2519
3867.44 2543
3868.03 2571
3868.61 2367
3869.20 2465
3869.79 2280
3870.37 1896
3870.96 1742
3871.55 1710
3872.13 1505
3872.72 1520
3873.31 1257
3873.89 1354
3874.48 1506
3875.07 1447
3875.66 1415
3876.24 1393
3876.83 1262
3877.42 1473
3878.00 1472
3878.59 1382
3879.18 1381
3879.77 1434
3880.35 1234
3880.94 1110
3881.53 1135
3882.12 1168
3882.70 1198
3883.29 1132
3883.88 1181
3884.47 964
3885.06 1067
3885.64 991
3886.23 942
3886.82 907
3887.41 916
3888.00 1031
3888.58 1089
3889.17 997
3889.76 1050
3890.35 1247
3890.94 1147
3891.53 1129
3892.11 1197
3892.70 1273
3893.29 1152
3893.88 1303
3894.47 1283
3895.06 1221
3895.65 1096
3896.23 1123
3896.82 1165
3897.41 1205
3898.00 1129
3898.59 1073
3899.18 1061
3899.77 1027
3900.36 991
3900.95 995
3901.53 946
3902.12 1018
3902.71 986
3903.30 1036
3903.89 985
3904.48 1038
3905.07 1134
3905.66 1084
3906.25 1041
3906.84 980
3907.43 994
3908.02 1008
3908.61 1000
3909.20 996
3909.79 1023
3910.38 1111
3910.97 1172
3911.56 1042
3912.15 971
3912.74 1060
3913.33 961
3913.92 847
3914.51 930
3915.10 979
3915.69 986
3916.28 948
3916.87 840
3917.46 938
3918.05 820
3918.64 828
3919.23 870
3919.82 927
3920.41 816
3921.00 848
3921.59 903
3922.18 879
3922.77 779
3923.36 799
3923.95 855
3924.55 861
3925.14 851
3925.73 845
3926.32 811
3926.91 850
3927.50 803
3928.09 840
3928.68 897
3929.27 832
3929.87 739
3930.46 752
3931.05 917
3931.64 900
3932.23 810
3932.82 836
3933.41 831
3934.01 755
3934.60 889
3935.19 819
3935.78 785
3936.37 791
3936.96 863
3937.56 784
3938.15 834
3938.74 869
3939.33 828
3939.92 810
3940.52 781
3941.11 769
3941.70 799
3942.29 802
3942.88 726
3943.48 765
3944.07 772
3944.66 786
3945.25 844
3945.85 829
3946.44 713
3947.03 809
3947.62 816
3948.22 724
3948.81 818
3949.40 775
3949.99 842
3950.59 707
3951.18 776
3951.77 768
3952.37 731
3952.96 801
3953.55 764
3954.15 820
3954.74 831
3955.33 871
3955.93 783
3956.52 795
3957.11 873
3957.71 876
3958.30 909
3958.89 854
3959.49 753
3960.08 896
3960.67 863
3961.27 870
3961.86 854
3962.45 913
3963.05 847
3963.64 824
3964.23 836
3964.83 883
3965.42 782
3966.02 739
3966.61 786
3967.20 874
3967.80 800
3968.39 789
3968.99 910
3969.58 914
3970.18 900
3970.77 802
3971.36 956
3971.96 957
3972.55 887
3973.15 1002
3973.74 949
3974.34 826
3974.93 805
3975.53 822
3976.12 908
3976.72 891
3977.31 929
3977.91 1029
3978.50 940
3979.10 998
3979.69 1048
3980.29 1075
3980.88 863
3981.48 1018
3982.07 999
3982.67 952
3983.26 880
3983.86 793
3984.45 794
3985.05 822
3985.64 855
3986.24 829
3986.83 924
3987.43 928
3988.03 871
3988.62 896
3989.22 937
3989.81 945
3990.41 755
3991.00 759
3991.60 811
3992.20 769
3992.79 780
3993.39 857
3993.98 982
3994.58 768
3995.18 755
3995.77 787
3996.37 860
3996.97 841
3997.56 954
3998.16 814
3998.75 794
3999.35 794
3999.95 729
4000.54 719
4001.14 737
4001.74 815
4002.33 842
4002.93 881
4003.53 815
4004.12 727
4004.72 782
4005.32 779
4005.92 778
4006.51 888
4007.11 965
4007.71 896
4008.30 996
4008.90 1007
4009.50 1018
4010.10 951
4010.69 897
4011.29 833
4011.89 849
4012.49 888
4013.08 880
4013.68 859
4014.28 891
4014.88 777
4015.47 880
4016.07 1000
4016.67 976
4017.27 894
4017.86 1010
4018.46 1035
4019.06 1050
4019.66 1078
4020.26 994
4020.85 961
4021.45 1022
4022.05 994
4022.65 898
4023.25 965
4023.85 869
4024.44 868
4025.04 871
4025.64 819
4026.24 893
4026.84 947
4027.44 998
4028.03 928
4028.63 872
4029.23 903
4029.83 1007
4030.43 971
4031.03 947
4031.63 924
4032.23 1027
4032.83 974
4033.42 975
4034.02 1074
4034.62 1012
4035.22 1039
4035.82 1163
4036.42 1152
4037.02 1105
4037.62 1001
4038.22 1068
4038.82 1111
4039.42 1141
4040.02 921
4040.62 969
4041.22 849
4041.82 873
4042.41 932
4043.01 877
4043.61 834
4044.21 816
4044.81 871
4045.41 739
4046.01 743
4046.61 831
4047.21 755
4047.81 765
4048.41 870
4049.01 833
4049.61 791
4050.21 876
4050.82 858
4051.42 789
4052.02 660
4052.62 746
4053.22 754
4053.82 837
4054.42 845
4055.02 810
4055.62 810
4056.22 810
4056.82 848
4057.42 869
4058.02 877
4058.62 866
4059.22 884
4059.83 746
4060.43 716
4061.03 720
4061.63 804
4062.23 708
4062.83 689
4063.43 665
4064.03 659
4064.63 633
4065.24 704
4065.84 673
4066.44 716
4067.04 681
4067.64 720
4068.24 678
4068.85 732
4069.45 736
4070.05 674
4070.65 613
4071.25 734
4071.85 763
4072.46 715
4073.06 673
4073.66 763
4074.26 701
4074.86 707
4075.47 711
4076.07 674
4076.67 666
4077.27 745
4077.88 792
4078.48 801
4079.08 840
4079.68 774
4080.29 768
4080.89 718
4081.49 861
4082.09 725
4082.70 676
4083.30 748
4083.90 755
4084.50 904
4085.11 766
4085.71 673
4086.31 683
4086.92 695
4087.52 752
4088.12 739
4088.72 697
4089.33 662
4089.93 735
4090.53 795
4091.14 764
4091.74 738
4092.34 696
4092.95 781
4093.55 789
4094.16 727
4094.76 727
4095.36 708
4095.97 663
4096.57 725
4097.17 690
4097.78 708
4098.38 741
4098.98 714
4099.59 809
4100.19 682
4100.80 570
4101.40 684
4102.00 695
4102.61 701
4103.21 615
4103.82 692
4104.42 688
4105.03 720
4105.63 694
4106.23 708
4106.84 648
4107.44 676
4108.05 688
4108.65 732
4109.26 707
4109.86 713
4110.47 760
4111.07 712
4111.68 722
4112.28 821
4112.89 713
4113.49 645
4114.10 607
4114.70 661
4115.31 691
4115.91 718
4116.52 677
4117.12 605
4117.73 610
4118.33 649
4118.94 774
4119.54 665
4120.15 692
4120.75 692
4121.36 693
4121.97 705
4122.57 747
4123.18 722
4123.78 710
4124.39 708
4124.99 663
4125.60 746
4126.21 747
4126.81 648
4127.42 779
4128.02 632
4128.63 669
4129.24 730
4129.84 739
4130.45 734
4131.05 779
4131.66 718
4132.27 685
4132.87 596
4133.48 655
4134.09 697
4134.69 720
4135.30 660
4135.91 709
4136.51 709
4137.12 686
4137.73 629
4138.33 786
4138.94 770
4139.55 830
4140.15 824
4140.76 763
4141.37 820
4141.97 835
4142.58 822
4143.19 845
4143.80 766
4144.40 731
4145.01 875
4145.62 894
4146.22 767
4146.83 725
4147.44 672
4148.05 753
4148.65 751
4149.26 661
4149.87 669
4150.48 706
4151.09 647
4151.69 619
4152.30 679
4152.91 732
4153.52 620
4154.12 663
4154.73 645
4155.34 648
4155.95 617
4156.56 688
4157.16 729
4157.77 714
4158.38 732
4158.99 671
4159.60 709
4160.21 658
4160.81 723
4161.42 749
4162.03 811
4162.64 738
4163.25 659
4163.86 676
4164.47 674
4165.08 857
4165.68 858
4166.29 665
4166.90 765
4167.51 952
4168.12 907
4168.73 911
4169.34 935
4169.95 919
4170.56 784
4171.16 684
4171.77 680
4172.38 704
4172.99 749
4173.60 813
4174.21 809
4174.82 875
4175.43 915
4176.04 815
4176.65 744
4177.26 762
4177.87 879
4178.48 834
4179.09 1037
4179.70 986
4180.31 876
4180.92 946
4181.53 809
4182.14 794
4182.75 804
4183.36 751
4183.97 908
4184.58 868
4185.19 760
4185.80 768
4186.41 766
4187.02 722
4187.63 741
4188.24 800
4188.85 625
4189.46 687
4190.07 741
4190.68 798
4191.29 786
4191.90 813
4192.51 809
4193.13 877
4193.74 849
4194.35 829
4194.96 996
4195.57 1020
4196.18 1052
4196.79 1146
4197.40 1137
4198.01 1123
4198.62 1102
4199.24 1071
4199.85 1043
4200.46 1022
4201.07 939
4201.68 837
4202.29 887
4202.90 858
4203.52 863
4204.13 740
4204.74 775
4205.35 800
4205.96 736
4206.57 772
4207.19 798
4207.80 835
4208.41 821
4209.02 871
4209.63 891
4210.25 842
4210.86 869
4211.47 845
4212.08 858
4212.69 921
4213.31 982
4213.92 878
4214.53 791
4215.14 845
4215.76 847
4216.37 863
4216.98 882
4217.59 835
4218.21 943
4218.82 967
4219.43 987
4220.04 1021
4220.66 976
4221.27 1034
4221.88 1029
4222.50 1094
4223.11 1205
4223.72 1335
4224.33 1385
4224.95 1440
4225.56 1525
4226.17 1505
4226.79 1612
4227.40 1604
4228.01 1647
4228.63 1665
4229.24 1685
4229.85 1702
4230.47 1711
4231.08 1763
4231.69 1565
4232.31 1667
4232.92 1507
4233.54 1499
4234.15 1709
4234.76 1855
4235.38 1975
4235.99 1874
4236.61 2029
4237.22 2272
4237.83 2517
4238.45 2383
4239.06 2202
4239.68 2232
4240.29 2284
4240.90 2007
4241.52 1821
4242.13 1495
4242.75 1336
4243.36 1381
4243.98 1282
4244.59 1153
4245.21 1088
4245.82 1183
4246.43 1221
4247.05 1051
4247.66 994
4248.28 1269
4248.89 1172
4249.51 1173
4250.12 1179
4250.74 1194
4251.35 1104
4251.97 1178
4252.58 1289
4253.20 1149
4253.81 1187
4254.43 1098
4255.04 1096
4255.66 954
4256.28 996
4256.89 1029
4257.51 969
4258.12 952
4258.74 1073
4259.35 1008
4259.97 1022
4260.58 930
4261.20 886
4261.82 827
4262.43 871
4263.05 945
4263.66 848
4264.28 875
4264.90 838
4265.51 1012
4266.13 1043
4266.74 974
4267.36 919
4267.98 932
4268.59 933
4269.21 1015
4269.82 945
4270.44 1058
4271.06 875
4271.67 1054
4272.29 994
4272.91 954
4273.52 981
4274.14 993
4274.76 1046
4275.37 1122
4275.99 1210
4276.61 1127
4277.22 1134
4277.84 1058
4278.46 1097
4279.08 1180
4279.69 1126
4280.31 1211
4280.93 1129
4281.54 996
4282.16 1012
4282.78 1000
4283.40 866
4284.01 927
4284.63 786
4285.25 817
4285.87 831
4286.48 926
4287.10 909
4287.72 907
4288.34 799
4288.95 767
4289.57 815
4290.19 836
4290.81 742
4291.43 764
4292.04 801
4292.66 788
4293.28 787
4293.90 763
4294.52 740
4295.13 798
4295.75 765
4296.37 730
4296.99 861
4297.61 784
4298.23 797
4298.84 848
4299.46 779
4300.08 701
4300.70 759
4301.32 821
4301.94 806
4302.56 831
4303.17 833
4303.79 770
4304.41 763
4305.03 778
4305.65 884
4306.27 735
4306.89 856
4307.51 846
4308.13 813
4308.75 749
4309.36 890
4309.98 914
4310.60 811
4311.22 777
4311.84 880
4312.46 801
4313.08 812
4313.70 884
4314.32 794
4314.94 846
4315.56 878
4316.18 809
4316.80 831
4317.42 835
4318.04 906
4318.66 858
4319.28 970
4319.90 980
4320.52 828
4321.14 947
4321.76 915
4322.38 958
4323.00 1016
4323.62 946
4324.24 970
4324.86 1007
4325.48 986
4326.10 1066
4326.72 1096
4327.34 1149
4327.96 1263
4328.58 1258
4329.20 1104
4329.82 980
4330.44 973
4331.07 1017
4331.69 959
4332.31 1001
4332.93 1008
4333.55 1015
4334.17 1009
4334.79 1009
4335.41 1041
4336.03 1129
4336.65 1099
4337.28 1255
4337.90 1442
4338.52 1513
4339.14 1714
4339.76 1755
4340.38 1906
4341.00 1751
4341.63 1876
4342.25 1851
4342.87 1792
4343.49 1725
4344.11 1537
4344.73 1393
4345.36 1474
4345.98 1551
4346.60 1693
4347.22 1988
4347.84 1982
4348.47 2294
4349.09 2691
4349.71 2563
4350.33 2705
4350.95 2681
4351.58 2511
4352.20 2303
4352.82 2071
4353.44 1823
4354.07 1640
4354.69 1424
4355.31 1356
4355.93 1218
4356.56 1078
4357.18 1117
4357.80 1137
4358.42 1135
4359.05 1196
4359.67 1154
4360.29 1110
4360.92 1031
4361.54 1190
4362.16 1282
4362.78 1178
4363.41 1085
4364.03 1052
4364.65 1072
4365.28 1153
4365.90 1081
4366.52 1171
4367.15 1134
4367.77 1227
4368.39 1160
4369.02 1070
4369.64 1118
4370.26 1099
4370.89 977
4371.51 912
4372.14 798
4372.76 826
4373.38 823
4374.01 894
4374.63 868
4375.25 821
4375.88 809
4376.50 915
4377.13 940
4377.75 947
4378.37 917
4379.00 951
4379.62 1036
4380.25 1048
4380.87 1102
4381.50 1175
4382.12 1185
4382.75 1135
4383.37 1199
4383.99 1225
4384.62 1099
4385.24 983
4385.87 1024
4386.49 899
4387.12 1037
4387.74 988
4388.37 989
4388.99 957
4389.62 905
4390.24 895
4390.87 936
4391.49 904
4392.12 937
4392.74 834
4393.37 824
4393.99 871
4394.62 836
4395.24 902
4395.87 954
4396.49 990
4397.12 980
4397.75 1028
4398.37 1063
4399.00 1114
4399.62 1083
4400.25 1087
4400.87 1051
4401.50 977
4402.13 982
4402.75 1163
4403.38 1048
4404.00 1016
4404.63 814
4405.26 867
4405.88 919
4406.51 858
4407.13 992
4407.76 951
4408.39 924
4409.01 882
4409.64 845
4410.27 857
4410.89 962
4411.52 950
4412.15 925
4412.77 957
4413.40 844
4414.03 898
4414.65 962
4415.28 972
4415.91 854
4416.53 875
4417.16 827
4417.79 843
4418.41 814
4419.04 807
4419.67 889
4420.30 803
4420.92 684
4421.55 717
4422.18 669
4422.80 673
4423.43 734
4424.06 725
4424.69 795
4425.31 750
4425.94 736
4426.57 692
4427.20 731
4427.82 693
4428.45 723
4429.08 721
4429.71 683
4430.34 693
4430.96 787
4431.59 727
4432.22 711
4432.85 693
4433.48 642
4434.10 723
4434.73 711
4435.36 692
4435.99 799
4436.62 794
4437.25 783
4437.87 770
4438.50 755
4439.13 682
4439.76 691
4440.39 706
4441.02 809
4441.64 714
4442.27 752
4442.90 735
4443.53 709
4444.16 651
4444.79 613
4445.42 674
4446.05 686
4446.68 701
4447.30 681
4447.93 683
4448.56 739
4449.19 697
4449.82 712
4450.45 777
4451.08 776
4451.71 804
4452.34 775
4452.97 775
4453.60 775
4454.23 837
4454.86 774
4455.49 793
4456.12 774
4456.75 843
4457.38 748
4458.01 868
4458.64 939
4459.27 899
4459.90 869
4460.53 941
4461.16 956
4461.79 885
4462.42 763
4463.05 742
4463.68 743
4464.31 720
4464.94 765
4465.57 811
4466.20 765
4466.83 660
4467.46 652
4468.09 615
4468.72 635
4469.35 671
4469.98 715
4470.61 683
4471.24 689
4471.87 694
4472.50 727
4473.13 747
4473.77 659
4474.40 655
4475.03 655
4475.66 576
4476.29 626
4476.92 724
4477.55 670
4478.18 635
4478.82 600
4479.45 663
4480.08 649
4480.71 641
4481.34 743
4481.97 767
4482.60 796
4483.24 753
4483.87 643
4484.50 785
4485.13 742
4485.76 800
4486.39 790
4487.03 785
4487.66 742
4488.29 798
4488.92 814
4489.55 788
4490.19 746
4490.82 820
4491.45 726
4492.08 802
4492.71 718
4493.35 701
4493.98 757
4494.61 819
4495.24 719
4495.88 741
4496.51 688
4497.14 740
4497.77 745
4498.41 769
4499.04 732
4499.67 679
4500.31 801
4500.94 781
4501.57 817
4502.20 856
4502.84 1051
4503.47 1021
4504.10 969
4504.74 944
4505.37 999
4506.00 1103
4506.64 1049
4507.27 1017
4507.90 922
4508.54 715
4509.17 775
4509.80 772
4510.44 805
4511.07 805
4511.70 813
4512.34 807
4512.97 768
4513.60 805
4514.24 810
4514.87 782
4515.51 748
4516.14 885
4516.77 863
4517.41 831
4518.04 874
4518.68 839
4519.31 736
4519.94 814
4520.58 785
4521.21 705
4521.85 709
4522.48 662
4523.12 648
4523.75 797
4524.39 766
4525.02 781
4525.65 740
4526.29 866
4526.92 856
4527.56 789
4528.19 902
4528.83 944
4529.46 915
4530.10 1063
4530.73 1247
4531.37 1489
4532.00 1710
4532.64 1761
4533.27 2015
4533.91 2312
4534.54 2429
4535.18 2427
4535.81 2401
4536.45 2312
4537.09 2364
4537.72 2109
4538.36 1889
4538.99 1640
4539.63 1352
4540.26 1382
4540.90 1146
4541.53 935
4542.17 818
4542.81 858
4543.44 820
4544.08 823
4544.71 879
4545.35 777
4545.99 740
4546.62 738
4547.26 725
4547.89 787
4548.53 801
4549.17 763
4549.80 729
4550.44 727
4551.08 716
4551.71 669
4552.35 737
4552.98 807
4553.62 792
4554.26 808
4554.89 700
4555.53 674
4556.17 719
4556.80 798
4557.44 773
4558.08 735
4558.72 875
4559.35 793
4559.99 686
4560.63 675
4561.26 706
4561.90 776
4562.54 847
4563.17 807
4563.81 762
4564.45 735
4565.09 752
4565.72 737
4566.36 807
4567.00 880
4567.64 729
4568.27 767
4568.91 853
4569.55 830
4570.19 845
4570.82 782
4571.46 812
4572.10 863
4572.74 828
4573.38 844
4574.01 772
4574.65 743
4575.29 824
4575.93 717
4576.57 743
4577.20 789
4577.84 806
4578.48 731
4579.12 822
4579.76 851
4580.40 767
4581.04 694
4581.67 682
4582.31 802
4582.95 847
4583.59 858
4584.23 767
4584.87 771
4585.51 733
4586.14 807
4586.78 821
4587.42 793
4588.06 784
4588.70 839
4589.34 845
4589.98 797
4590.62 846
4591.26 805
4591.90 833
4592.54 892
4593.17 1029
4593.81 1073
4594.45 1084
4595.09 1149
4595.73 1125
4596.37 1067
4597.01 1185
4597.65 1049
4598.29 851
4598.93 989
4599.57 850
4600.21 833
4600.85 872
4601.49 768
4602.13 825
4602.77 827
4603.41 903
4604.05 886
4604.69 850
4605.33 898
4605.97 832
4606.61 834
4607.25 1061
4607.89 1053
4608.53 954
4609.17 928
4609.81 994
4610.45 999
4611.09 871
4611.73 869
4612.38 908
4613.02 899
4613.66 899
4614.30 925
4614.94 864
4615.58 785
4616.22 867
4616.86 864
4617.50 795
4618.14 748
4618.78 768
4619.43 735
4620.07 767
4620.71 780
4621.35 800
4621.99 730
4622.63 806
4623.27 680
4623.91 670
4624.56 732
4625.20 951
4625.84 832
4626.48 747
4627.12 842
4627.76 781
4628.41 733
4629.05 749
4629.69 867
4630.33 884
4630.97 795
4631.62 688
4632.26 788
4632.90 811
4633.54 738
4634.18 748
4634.83 832
4635.47 796
4636.11 786
4636.75 828
4637.40 811
4638.04 852
4638.68 912
4639.32 823
4639.97 794
4640.61 946
4641.25 863
4641.89 828
4642.54 873
4643.18 901
4643.82 918
4644.46 943
4645.11 952
4645.75 964
4646.39 963
4647.04 861
4647.68 888
4648.32 898
4648.97 816
4649.61 833
4650.25 781
4650.90 820
4651.54 835
4652.18 823
4652.83 933
4653.47 967
4654.11 971
4654.76 1036
4655.40 972
4656.04 1030
4656.69 1163
4657.33 1004
4657.98 1001
4658.62 937
4659.26 914
4659.91 943
4660.55 816
4661.20 877
4661.84 844
4662.48 778
4663.13 812
4663.77 831
4664.42 811
4665.06 802
4665.71 700
4666.35 688
4666.99 641
4667.64 724
4668.28 735
4668.93 815
4669.57 787
4670.22 714
4670.86 707
4671.51 644
4672.15 678
4672.80 729
4673.44 726
4674.09 716
4674.73 682
4675.38 700
4676.02 760
4676.67 768
4677.31 892
4677.96 805
4678.60 804
4679.25 889
4679.89 901
4680.54 761
4681.18 829
4681.83 800
4682.47 744
4683.12 814
4683.77 810
4684.41 750
4685.06 794
4685.70 852
4686.35 841
4686.99 753
4687.64 735
4688.29 783
4688.93 760
4689.58 851
4690.22 720
4690.87 733
4691.52 843
4692.16 838
4692.81 694
4693.45 768
4694.10 741
4694.75 746
4695.39 667
4696.04 628
4696.69 709
4697.33 791
4697.98 829
4698.63 762
4699.27 794
4699.92 893
4700.57 914
4701.21 871
4701.86 992
4702.51 942
4703.15 894
4703.80 1121
4704.45 1079
4705.10 872
4705.74 920
4706.39 951
4707.04 838
4707.68 800
4708.33 660
4708.98 739
4709.63 714
4710.27 963
4710.92 809
4711.57 706
4712.22 817
4712.86 856
4713.51 865
4714.16 760
4714.81 863
4715.45 902
4716.10 744
4716.75 858
4717.40 775
4718.05 783
4718.69 759
4719.34 817
4719.99 796
4720.64 788
4721.29 842
4721.94 855
4722.58 853
4723.23 762
4723.88 889
4724.53 1030
4725.18 932
4725.83 827
4726.47 944
4727.12 913
4727.77 942
4728.42 941
4729.07 888
4729.72 966
4730.37 878
4731.02 880
4731.66 848
4732.31 849
4732.96 849
4733.61 819
4734.26 907
4734.91 843
4735.56 845
4736.21 766
4736.86 738
4737.51 795
4738.16 791
4738.81 696
4739.45 811
4740.10 768
4740.75 765
4741.40 855
4742.05 711
4742.70 736
4743.35 755
4744.00 855
4744.65 894
4745.30 884
4745.95 790
4746.60 828
4747.25 711
4747.90 742
4748.55 726
4749.20 807
4749.85 919
4750.50 903
4751.15 867
4751.80 857
4752.45 861
4753.10 868
4753.75 922
4754.40 776
4755.05 835
4755.71 817
4756.36 848
4757.01 812
4757.66 826
4758.31 840
4758.96 795
4759.61 832
4760.26 797
4760.91 754
4761.56 824
4762.21 837
4762.86 823
4763.52 932
4764.17 841
4764.82 819
4765.47 898
4766.12 917
4766.77 883
4767.42 781
4768.07 1056
4768.73 1284
4769.38 1200
4770.03 1168
4770.68 1279
4771.33 1197
4771.98 1124
4772.64 1032
4773.29 1058
4773.94 930
4774.59 816
4775.24 866
4775.89 768
4776.55 764
4777.20 781
4777.85 856
4778.50 840
4779.15 803
4779.81 839
4780.46 755
4781.11 803
4781.76 816
4782.42 895
4783.07 949
4783.72 973
4784.37 934
4785.03 909
4785.68 895
4786.33 987
4786.98 986
4787.64 789
4788.29 823
4788.94 811
4789.60 809
4790.25 731
4790.90 799
4791.55 758
4792.21 708
4792.86 746
4793.51 797
4794.17 769
4794.82 723
4795.47 764
4796.13 773
4796.78 657
4797.43 791
4798.09 847
4798.74 798
4799.39 803
4800.05 737
4800.70 747
4801.36 762
4802.01 726
4802.66 829
4803.32 801
4803.97 746
4804.62 754
4805.28 721
4805.93 767
4806.59 778
4807.24 817
4807.89 766
4808.55 772
4809.20 798
4809.86 818
4810.51 777
4811.17 719
4811.82 805
4812.47 807
4813.13 881
4813.78 834
4814.44 757
4815.09 792
4815.75 775
4816.40 827
4817.06 777
4817.71 760
4818.37 744
4819.02 786
4819.68 807
4820.33 873
4820.99 842
4821.64 877
4822.30 863
4822.95 935
4823.61 1032
4824.26 1023
4824.92 1079
4825.57 1057
4826.23 1010
4826.88 1129
4827.54 1117
4828.19 1120
4828.85 1097
4829.51 1069
4830.16 1063
4830.82 1098
4831.47 1166
4832.13 1177
4832.78 1084
4833.44 1078
4834.10 1091
4834.75 1026
4835.41 1123
4836.06 1111
4836.72 1172
4837.38 1205
4838.03 1271
4838.69 1326
4839.34 1323
4840.00 1328
4840.66 1417
4841.31 1497
4841.97 1517
4842.63 1663
4843.28 1539
4843.94 1475
4844.60 1443
4845.25 1409
4845.91 1344
4846.57 1329
4847.22 1334
4847.88 1298
4848.54 1261
4849.19 1300
4849.85 1263
4850.51 1375
4851.17 1417
4851.82 1250
4852.48 1272
4853.14 1271
4853.79 1405
4854.45 1325
4855.11 1340
4855.77 1225
4856.42 1390
4857.08 1380
4857.74 1410
4858.40 1399
4859.05 1527
4859.71 1652
4860.37 1649
4861.03 1633
4861.68 1825
4862.34 1760
4863.00 1820
4863.66 1681
4864.32 1671
4864.97 1540
4865.63 1439
4866.29 1456
4866.95 1447
4867.61 1469
4868.26 1498
4868.92 1685
4869.58 1683
4870.24 1405
4870.90 1600
4871.56 1490
4872.21 1414
4872.87 1330
4873.53 1374
4874.19 1500
4874.85 1420
4875.51 1272
4876.17 1237
4876.83 1331
4877.48 1305
4878.14 1346
4878.80 1376
4879.46 1356
4880.12 1330
4880.78 1339
4881.44 1343
4882.10 1354
4882.76 1471
4883.42 1362
4884.08 1275
4884.73 1139
4885.39 1266
4886.05 1224
4886.71 1108
4887.37 1030
4888.03 1036
4888.69 1117
4889.35 955
4890.01 1020
4890.67 1048
4891.33 1130
4891.99 1237
4892.65 1315
4893.31 1252
4893.97 1331
4894.63 1210
4895.29 1236
4895.95 1134
4896.61 1095
4897.27 1115
4897.93 1108
4898.59 1108
4899.25 1053
4899.91 1128
4900.57 1063
4901.23 1074
4901.89 1039
4902.55 995
4903.21 1193
4903.88 1116
4904.54 969
4905.20 977
4905.86 969
4906.52 958
4907.18 1005
4907.84 950
4908.50 1003
4909.16 930
4909.82 971
4910.48 1018
4911.15 835
4911.81 855
4912.47 923
4913.13 954
4913.79 946
4914.45 981
4915.11 857
4915.77 817
4916.44 865
4917.10 844
4917.76 837
4918.42 848
4919.08 845
4919.74 817
4920.41 698
4921.07 782
4921.73 846
4922.39 828
4923.05 847
4923.72 830
4924.38 832
4925.04 861
4925.70 777
4926.36 751
4927.03 792
4927.69 832
4928.35 840
4929.01 730
4929.67 768
4930.34 681
4931.00 850
4931.66 911
4932.32 976
4932.99 972
4933.65 907
4934.31 938
4934.98 911
4935.64 800
4936.30 798
4936.96 830
4937.63 854
4938.29 857
4938.95 833
4939.62 814
4940.28 778
4940.94 935
4941.61 841
4942.27 874
4942.93 839
4943.60 799
4944.26 861
4944.92 785
4945.59 859
4946.25 819
4946.91 838
4947.58 782
4948.24 740
4948.90 788
4949.57 736
4950.23 739
4950.89 657
4951.56 770
4952.22 765
4952.89 699
4953.55 727
4954.21 805
4954.88 808
4955.54 754
4956.21 784
4956.87 711
4957.53 732
4958.20 771
4958.86 751
4959.53 728
4960.19 736
4960.86 714
4961.52 684
4962.19 676
4962.85 607
4963.52 639
4964.18 678
4964.84 710
4965.51 753
4966.17 744
4966.84 888
4967.50 876
4968.17 874
4968.83 888
4969.50 837
4970.16 838
4970.83 737
4971.49 806
4972.16 748
4972.82 744
4973.49 621
4974.16 587
4974.82 714
4975.49 651
4976.15 594
4976.82 678
4977.48 673
4978.15 596
4978.81 701
4979.48 702
4980.15 720
4980.81 692
4981.48 715
4982.14 783
4982.81 841
4983.48 832
4984.14 810
4984.81 742
4985.47 753
4986.14 775
4986.81 816
4987.47 918
4988.14 902
4988.80 827
4989.47 912
4990.14 763
4990.80 786
4991.47 838
4992.14 821
4992.80 789
4993.47 729
4994.14 769
4994.80 762
4995.47 747
4996.14 722
4996.80 643
4997.47 676
4998.14 678
4998.81 654
4999.47 640
5000.14 792
5000.81 638
5001.47 627
5002.14 629
5002.81 557
5003.48 611
5004.14 672
5004.81 677
5005.48 710
5006.15 635
5006.81 699
5007.48 679
5008.15 748
5008.82 727
5009.48 786
5010.15 800
5010.82 734
5011.49 690
5012.16 713
5012.82 745
5013.49 795
5014.16 731
5014.83 638
5015.50 731
5016.16 778
5016.83 752
5017.50 718
5018.17 720
5018.84 767
5019.50 752
5020.17 839
5020.84 861
5021.51 811
5022.18 950
5022.85 1043
5023.52 1175
5024.19 1233
5024.85 1322
5025.52 1466
5026.19 1550
5026.86 1628
5027.53 1635
5028.20 1622
5028.87 1495
5029.54 1533
5030.21 1278
5030.87 1159
5031.54 1013
5032.21 920
5032.88 842
5033.55 751
5034.22 823
5034.89 833
5035.56 711
5036.23 653
5036.90 653
5037.57 716
5038.24 683
5038.91 700
5039.58 613
5040.25 676
5040.92 625
5041.59 802
5042.26 738
5042.93 636
5043.60 672
5044.27 640
5044.94 539
5045.61 584
5046.28 699
5046.95 555
5047.62 604
5048.29 565
5048.96 638
5049.63 680
5050.30 634
5050.97 595
5051.64 664
5052.31 636
5052.98 722
5053.65 671
5054.32 625
5054.99 705
5055.66 630
5056.34 616
5057.01 591
5057.68 618
5058.35 570
5059.02 559
5059.69 555
5060.36 588
5061.03 675
5061.70 664
5062.38 630
5063.05 676
5063.72 774
5064.39 667
5065.06 645
5065.73 687
5066.40 691
5067.08 695
5067.75 723
5068.42 645
5069.09 625
5069.76 639
5070.43 648
5071.11 612
5071.78 570
5072.45 631
5073.12 677
5073.79 595
5074.47 569
5075.14 591
5075.81 586
5076.48 621
5077.15 624
5077.83 638
5078.50 708
5079.17 638
5079.84 718
5080.52 620
5081.19 628
5081.86 721
5082.53 721
5083.21 646
5083.88 690
5084.55 639
5085.22 676
5085.90 704
5086.57 724
5087.24 604
5087.92 677
5088.59 679
5089.26 700
5089.93 664
5090.61 774
5091.28 670
5091.95 625
5092.63 668
5093.30 700
5093.97 736
5094.65 795
5095.32 648
5095.99 663
5096.67 728
5097.34 707
5098.02 767
5098.69 674
5099.36 714
5100.04 641
5100.71 667
5101.38 653
5102.06 739
5102.73 657
5103.41 703
5104.08 748
5104.75 680
5105.43 689
5106.10 714
5106.78 713
5107.45 740
5108.12 681
5108.80 678
5109.47 631
5110.15 687
5110.82 733
5111.50 655
5112.17 696
5112.85 717
5113.52 676
5114.20 625
5114.87 630
5115.54 641
5116.22 624
5116.89 656
5117.57 665
5118.24 659
5118.92 656
5119.59 690
5120.27 697
5120.94 724
5121.62 822
5122.30 762
5122.97 747
5123.65 741
5124.32 804
5125.00 817
5125.67 751
5126.35 761
5127.02 762
5127.70 747
5128.37 683
5129.05 660
5129.73 688
5130.40 728
5131.08 675
5131.75 606
5132.43 565
5133.10 570
5133.78 592
5134.46 562
5135.13 594
5135.81 615
5136.49 691
5137.16 667
5137.84 774
5138.51 695
5139.19 689
5139.87 629
5140.54 597
5141.22 579
5141.90 696
5142.57 625
5143.25 648
5143.93 620
5144.60 589
5145.28 702
5145.96 634
5146.63 581
5147.31 572
5147.99 518
5148.66 644
5149.34 666
5150.02 616
5150.69 578
5151.37 605
5152.05 621
5152.73 669
5153.40 586
5154.08 559
5154.76 631
5155.44 608
5156.11 501
5156.79 500
5157.47 590
5158.15 580
5158.82 605
5159.50 694
5160.18 607
5160.86 603
5161.53 666
5162.21 627
5162.89 566
5163.57 557
5164.25 528
5164.92 534
5165.60 677
5166.28 552
5166.96 659
5167.64 638
5168.31 619
5168.99 633
5169.67 656
5170.35 637
5171.03 628
5171.71 674
5172.39 597
5173.06 597
5173.74 676
5174.42 581
5175.10 628
5175.78 580
5176.46 539
5177.14 510
5177.82 575
5178.49 591
5179.17 573
5179.85 553
5180.53 556
5181.21 569
5181.89 636
5182.57 658
5183.25 561
5183.93 570
5184.61 555
5185.29 565
5185.97 568
5186.64 641
5187.32 599
5188.00 557
5188.68 549
5189.36 585
5190.04 564
5190.72 597
5191.40 524
5192.08 522
5192.76 467
5193.44 466
5194.12 558
5194.80 654
5195.48 536
5196.16 506
5196.84 564
5197.52 565
5198.20 473
5198.88 556
5199.56 597
5200.24 610
5200.92 493
5201.60 562
5202.28 562
5202.96 594
5203.65 541
5204.33 550
5205.01 575
5205.69 605
5206.37 583
5207.05 616
5207.73 562
5208.41 586
5209.09 595
5209.77 709
5210.45 704
5211.13 608
5211.82 672
5212.50 733
5213.18 757
5213.86 652
5214.54 673
5215.22 639
5215.90 719
5216.58 656
5217.27 731
5217.95 704
5218.63 715
5219.31 660
5219.99 654
5220.67 642
5221.36 659
5222.04 668
5222.72 750
5223.40 769
5224.08 702
5224.77 730
5225.45 780
5226.13 770
5226.81 616
5227.49 647
5228.18 648
5228.86 640
5229.54 613
5230.22 560
5230.91 679
5231.59 593
5232.27 717
5232.95 647
5233.63 574
5234.32 645
5235.00 682
5235.68 676
5236.37 614
5237.05 592
5237.73 618
5238.41 562
5239.10 603
5239.78 598
5240.46 610
5241.15 620
5241.83 705
5242.51 681
5243.20 648
5243.88 611
5244.56 652
5245.24 618
5245.93 586
5246.61 505
5247.29 535
5247.98 588
5248.66 544
5249.35 591
5250.03 592
5250.71 690
5251.40 741
5252.08 723
5252.76 628
5253.45 633
5254.13 737
5254.82 690
5255.50 681
5256.18 734
5256.87 741
5257.55 632
5258.24 606
5258.92 607
5259.60 655
5260.29 600
5260.97 680
5261.66 651
5262.34 619
5263.03 604
5263.71 645
5264.40 645
5265.08 626
5265.76 761
5266.45 662
5267.13 634
5267.82 662
5268.50 598
5269.19 607
5269.87 641
5270.56 768
5271.24 711
5271.93 564
5272.61 563
5273.30 646
5273.98 668
5274.67 647
5275.35 680
5276.04 697
5276.72 639
5277.41 676
5278.10 642
5278.78 648
5279.47 599
5280.15 634
5280.84 683
5281.52 814
5282.21 815
5282.89 836
5283.58 804
5284.27 881
5284.95 910
5285.64 813
5286.32 719
5287.01 754
5287.70 848
5288.38 740
5289.07 706
5289.75 667
5290.44 720
5291.13 709
5291.81 642
5292.50 666
5293.19 736
5293.87 770
5294.56 678
5295.25 661
5295.93 608
5296.62 664
5297.31 768
5297.99 719
5298.68 734
5299.37 702
5300.05 700
5300.74 653
5301.43 606
5302.11 677
5302.80 787
5303.49 681
5304.18 681
5304.86 662
5305.55 628
5306.24 753
5306.92 780
5307.61 727
5308.30 662
5308.99 713
5309.67 690
5310.36 691
5311.05 666
5311.74 737
5312.42 801
5313.11 794
5313.80 771
5314.49 646
5315.18 652
5315.86 681
5316.55 778
5317.24 705
5317.93 773
5318.62 645
5319.30 726
5319.99 742
5320.68 687
5321.37 778
5322.06 839
5322.74 843
5323.43 835
5324.12 864
5324.81 899
5325.50 900
5326.19 947
5326.88 794
5327.56 763
5328.25 785
5328.94 821
5329.63 731
5330.32 695
5331.01 695
5331.70 693
5332.39 721
5333.07 749
5333.76 660
5334.45 717
5335.14 715
5335.83 720
5336.52 814
5337.21 834
5337.90 805
5338.59 829
5339.28 777
5339.97 899
5340.66 866
5341.35 839
5342.04 861
5342.73 846
5343.42 852
5344.10 983
5344.79 995
5345.48 1014
5346.17 1032
5346.86 1054
5347.55 1005
5348.24 1026
5348.93 968
5349.62 1002
5350.31 1111
5351.00 1143
5351.69 1239
5352.39 1278
5353.08 1342
5353.77 1359
5354.46 1390
5355.15 1535
5355.84 1602
5356.53 1567
5357.22 1437
5357.91 1434
5358.60 1303
5359.29 1120
5359.98 976
5360.67 944
5361.36 828
5362.05 717
5362.74 715
5363.44 685
5364.13 694
5364.82 685
5365.51 776
5366.20 761
5366.89 736
5367.58 688
5368.27 634
5368.96 627
5369.66 658
5370.35 591
5371.04 623
5371.73 634
5372.42 636
5373.11 637
5373.81 677
5374.50 639
5375.19 637
5375.88 679
5376.57 646
5377.26 632
5377.96 587
5378.65 575
5379.34 630
5380.03 619
5380.72 632
5381.42 645
5382.11 677
5382.80 576
5383.49 628
5384.18 656
5384.88 623
5385.57 611
5386.26 609
5386.95 622
5387.65 610
5388.34 597
5389.03 620
5389.72 609
5390.42 615
5391.11 742
5391.80 648
5392.50 649
5393.19 751
5393.88 759
5394.57 653
5395.27 696
5395.96 699
5396.65 687
5397.35 630
5398.04 655
5398.73 637
5399.43 629
5400.12 631
5400.81 655
5401.51 615
5402.20 543
5402.89 658
5403.59 656
5404.28 666
5404.97 687
5405.67 618
5406.36 558
5407.06 615
5407.75 586
5408.44 567
5409.14 569
5409.83 648
5410.53 586
5411.22 645
5411.91 647
5412.61 604
5413.30 584
5414.00 550
5414.69 606
5415.38 579
5416.08 510
5416.77 506
5417.47 629
5418.16 649
5418.86 669
5419.55 649
5420.25 622
5420.94 610
5421.64 606
5422.33 669
5423.03 662
5423.72 677
5424.41 729
5425.11 693
5425.80 702
5426.50 713
5427.19 684
5427.89 661
5428.59 640
5429.28 768
5429.98 601
5430.67 659
5431.37 654
5432.06 610
5432.76 685
5433.45 666
5434.15 666
5434.84 671
5435.54 634
5436.23 614
5436.93 737
5437.63 827
5438.32 680
5439.02 736
5439.71 826
5440.41 862
5441.11 808
5441.80 751
5442.50 719
5443.19 768
5443.89 731
5444.59 699
5445.28 714
5445.98 773
5446.68 744
5447.37 750
5448.07 778
5448.76 801
5449.46 792
5450.16 875
5450.85 831
5451.55 853
5452.25 870
5452.94 842
5453.64 1056
5454.34 912
5455.03 902
5455.73 854
5456.43 928
5457.13 757
5457.82 749
5458.52 683
5459.22 750
5459.91 626
5460.61 752
5461.31 765
5462.01 762
5462.70 770
5463.40 740
5464.10 754
5464.80 858
5465.49 866
5466.19 850
5466.89 817
5467.59 952
5468.28 939
5468.98 783
5469.68 804
5470.38 785
5471.07 784
5471.77 835
5472.47 929
5473.17 963
5473.87 1001
5474.56 898
5475.26 917
5475.96 935
5476.66 930
5477.36 937
5478.06 818
5478.75 932
5479.45 997
5480.15 997
5480.85 918
5481.55 964
5482.25 1259
5482.95 1377
5483.64 1364
5484.34 1334
5485.04 1423
5485.74 1357
5486.44 1346
5487.14 1224
5487.84 1106
5488.54 1083
5489.23 1117
5489.93 1056
5490.63 979
5491.33 1082
5492.03 1093
5492.73 972
5493.43 1020
5494.13 1101
5494.83 1214
5495.53 1131
5496.23 978
5496.93 1269
5497.63 1152
5498.33 1224
5499.03 1254
5499.73 1177
5500.43 1275
5501.13 1506
5501.83 1587
5502.53 1815
5503.23 1901
5503.93 2051
5504.63 2339
5505.33 2362
5506.03 2086
5506.73 2132
5507.43 1960
5508.13 1712
5508.83 1402
5509.53 1332
5510.23 1304
5510.93 1163
5511.63 1131
5512.33 1156
5513.03 1162
5513.73 1101
5514.43 1081
5515.13 1044
5515.83 946
5516.53 1018
5517.23 1073
5517.93 1142
5518.64 1111
5519.34 973
5520.04 978
5520.74 976
5521.44 1032
5522.14 1009
5522.84 1041
5523.54 1060
5524.24 974
5524.95 882
5525.65 980
5526.35 952
5527.05 740
5527.75 779
5528.45 813
5529.15 747
5529.86 824
5530.56 833
5531.26 804
5531.96 747
5532.66 765
5533.36 709
5534.07 735
5534.77 726
5535.47 694
5536.17 808
5536.87 753
5537.58 737
5538.28 608
5538.98 695
5539.68 722
5540.39 761
5541.09 723
5541.79 672
5542.49 711
5543.20 746
5543.90 682
5544.60 759
5545.30 749
5546.01 657
5546.71 738
5547.41 677
5548.11 683
5548.82 640
5549.52 643
5550.22 660
5550.93 778
5551.63 688
5552.33 682
5553.03 698
5553.74 698
5554.44 682
5555.14 669
5555.85 639
5556.55 653
5557.25 705
5557.96 647
5558.66 675
5559.36 634
5560.07 670
5560.77 659
5561.48 727
5562.18 652
5562.88 581
5563.59 655
5564.29 664
5564.99 676
5565.70 689
5566.40 584
5567.11 584
5567.81 705
5568.51 726
5569.22 608
5569.92 593
5570.63 717
5571.33 725
5572.04 648
5572.74 711
5573.44 717
5574.15 806
5574.85 768
5575.56 706
5576.26 655
5576.97 696
5577.67 639
5578.38 585
5579.08 640
5579.79 663
5580.49 638
5581.20 618
5581.90 713
5582.61 717
5583.31 582
5584.02 691
5584.72 729
5585.43 672
5586.13 658
5586.84 598
5587.54 597
5588.25 673
5588.95 669
5589.66 718
5590.36 687
5591.07 683
5591.77 623
5592.48 551
5593.19 596
5593.89 610
5594.60 574
5595.30 593
5596.01 568
5596.71 607
5597.42 573
5598.13 608
5598.83 592
5599.54 604
5600.24 595
5600.95 625
5601.66 627
5602.36 605
5603.07 570
5603.78 535
5604.48 573
5605.19 621
5605.89 637
5606.60 656
5607.31 635
5608.01 607
5608.72 596
5609.43 694
5610.13 671
5610.84 618
5611.55 544
5612.25 539
5612.96 581
5613.67 641
5614.38 631
5615.08 610
5615.79 632
5616.50 643
5617.20 609
5617.91 560
5618.62 611
5619.33 620
5620.03 595
5620.74 618
5621.45 576
5622.15 613
5622.86 659
5623.57 562
5624.28 547
5624.99 565
5625.69 577
5626.40 555
5627.11 636
5627.82 642
5628.52 608
5629.23 565
5629.94 532
5630.65 562
5631.36 616
5632.06 639
5632.77 657
5633.48 636
5634.19 661
5634.90 659
5635.61 695
5636.31 623
5637.02 580
5637.73 580
5638.44 637
5639.15 667
5639.86 585
5640.56 569
5641.27 618
5641.98 691
5642.69 628
5643.40 632
5644.11 661
5644.82 736
5645.53 721
5646.24 633
5646.94 669
5647.65 611
5648.36 633
5649.07 594
5649.78 662
5650.49 598
5651.20 664
5651.91 656
5652.62 623
5653.33 651
5654.04 655
5654.75 723
5655.46 648
5656.17 632
5656.88 701
5657.59 654
5658.30 706
5659.01 769
5659.71 752
5660.42 689
5661.13 715
5661.84 797
5662.55 875
5663.26 872
5663.97 808
5664.69 794
5665.40 751
5666.11 685
5666.82 718
5667.53 640
5668.24 608
5668.95 651
5669.66 642
5670.37 619
5671.08 724
5671.79 743
5672.50 735
5673.21 697
5673.92 758
5674.63 771
5675.34 688
5676.05 683
5676.76 749
5677.48 728
5678.19 741
5678.90 689
5679.61 721
5680.32 646
5681.03 574
5681.74 635
5682.45 690
5683.16 621
5683.88 606
5684.59 693
5685.30 659
5686.01 664
5686.72 697
5687.43 603
5688.15 677
5688.86 702
5689.57 681
5690.28 746
5690.99 701
5691.70 709
5692.42 686
5693.13 673
5693.84 649
5694.55 599
5695.26 671
5695.98 647
5696.69 579
5697.40 571
5698.11 578
5698.82 578
5699.54 612
5700.25 646
5700.96 594
5701.67 602
5702.39 612
5703.10 552
5703.81 625
5704.52 631
5705.24 597
5705.95 531
5706.66 521
5707.38 546
5708.09 550
5708.80 543
5709.51 554
5710.23 517
5710.94 522
5711.65 623
5712.37 612
5713.08 621
5713.79 614
5714.51 525
5715.22 591
5715.93 625
5716.65 630
5717.36 608
5718.07 577
5718.79 610
5719.50 669
5720.21 679
5720.93 624
5721.64 646
5722.36 726
5723.07 664
5723.78 637
5724.50 690
5725.21 590
5725.92 638
5726.64 646
5727.35 580
5728.07 656
5728.78 710
5729.50 702
5730.21 633
5730.92 710
5731.64 769
5732.35 693
5733.07 724
5733.78 767
5734.50 822
5735.21 769
5735.93 733
5736.64 673
5737.35 684
5738.07 722
5738.78 695
5739.50 664
5740.21 680
5740.93 681
5741.64 786
5742.36 668
5743.07 598
5743.79 573
5744.50 595
5745.22 704
5745.93 751
5746.65 692
5747.37 664
5748.08 706
5748.80 824
5749.51 715
5750.23 749
5750.94 674
5751.66 636
5752.37 691
5753.09 806
5753.81 726
5754.52 704
5755.24 806
5755.95 846
5756.67 820
5757.38 814
5758.10 739
5758.82 827
5759.53 800
5760.25 774
5760.96 878
5761.68 893
5762.40 839
5763.11 817
5763.83 743
5764.55 751
5765.26 785
5765.98 714
5766.70 782
5767.41 819
5768.13 808
5768.85 763
5769.56 857
5770.28 852
5771.00 722
5771.71 821
5772.43 814
5773.15 772
5773.86 806
5774.58 812
5775.30 897
5776.01 1033
5776.73 923
5777.45 867
5778.17 869
5778.88 942
5779.60 1011
5780.32 959
5781.04 913
5781.75 986
5782.47 1113
5783.19 915
5783.91 932
5784.62 1105
5785.34 1039
5786.06 1041
5786.78 1038
5787.49 1011
5788.21 1045
5788.93 1101
5789.65 1075
5790.37 1122
5791.08 1007
5791.80 1085
5792.52 1118
5793.24 1128
5793.96 1250
5794.68 1347
5795.39 1449
5796.11 1415
5796.83 1665
5797.55 1592
5798.27 1598
5798.99 1907
5799.70 1891
5800.42 2221
5801.14 2696
5801.86 3369
5802.58 4195
5803.30 4736
5804.02 5173
5804.74 5876
5805.45 5671
5806.17 5538
5806.89 5022
5807.61 4302
5808.33 3718
5809.05 3122
5809.77 2728
5810.49 2400
5811.21 2203
5811.93 1954
5812.65 1874
5813.37 1820
5814.09 1706
5814.81 1711
5815.52 1743
5816.24 1779
5816.96 1883
5817.68 1755
5818.40 1882
5819.12 2034
5819.84 1874
5820.56 1873
5821.28 1789
5822.00 1707
5822.72 1652
5823.44 1826
5824.16 1626
5824.88 1619
5825.60 1433
5826.32 1572
5827.04 1342
5827.76 1274
5828.48 1276
5829.21 1141
5829.93 1156
5830.65 1269
5831.37 1081
5832.09 1068
5832.81 1110
5833.53 1085
5834.25 1091
5834.97 1154
5835.69 1092
5836.41 1134
5837.13 1206
5837.85 1143
5838.57 1094
5839.30 1033
5840.02 1046
5840.74 994
5841.46 1014
5842.18 1073
5842.90 1100
5843.62 1071
5844.34 967
5845.07 1022
5845.79 1012
5846.51 1020
5847.23 942
5847.95 1036
5848.67 985
5849.39 963
5850.12 863
5850.84 953
5851.56 855
5852.28 922
5853.00 857
5853.73 933
5854.45 826
5855.17 889
5855.89 867
5856.61 825
5857.34 954
5858.06 943
5858.78 803
5859.50 849
5860.23 927
5860.95 868
5861.67 991
5862.39 917
5863.11 887
5863.84 916
5864.56 927
5865.28 897
5866.01 871
5866.73 902
5867.45 845
5868.17 817
5868.90 805
5869.62 896
5870.34 905
5871.07 885
5871.79 865
5872.51 818
5873.23 856
5873.96 961
5874.68 968
5875.40 890
5876.13 909
5876.85 953
5877.57 845
5878.30 856
5879.02 843
5879.74 796
5880.47 835
5881.19 876
5881.92 804
5882.64 803
5883.36 872
5884.09 771
5884.81 773
5885.53 819
5886.26 890
5886.98 890
5887.71 928
5888.43 816
5889.15 827
5889.88 878
5890.60 863
5891.33 793
5892.05 849
5892.78 821
5893.50 763
5894.23 765
5894.95 817
5895.67 803
5896.40 707
5897.12 801
5897.85 751
5898.57 755
5899.30 737
5900.02 748
5900.75 701
5901.47 819
5902.20 753
5902.92 792
5903.65 750
5904.37 739
5905.10 789
5905.82 668
5906.55 690
5907.27 684
5908.00 788
5908.72 746
5909.45 753
5910.17 682
5910.90 691
5911.62 730
5912.35 689
5913.08 701
5913.80 756
5914.53 694
5915.25 707
5915.98 864
5916.70 772
5917.43 792
5918.16 764
5918.88 764
5919.61 774
5920.33 705
5921.06 742
5921.79 754
5922.51 850
5923.24 789
5923.97 783
5924.69 777
5925.42 748
5926.14 785
5926.87 773
5927.60 794
5928.32 781
5929.05 778
5929.78 852
5930.50 814
5931.23 844
5931.96 862
5932.68 862
5933.41 813
5934.14 801
5934.86 921
5935.59 1013
5936.32 912
5937.05 950
5937.77 1024
5938.50 899
5939.23 947
5939.95 900
5940.68 965
5941.41 961
5942.14 952
5942.86 889
5943.59 957
5944.32 943
5945.05 997
5945.77 978
5946.50 1079
5947.23 1031
5947.96 1068
5948.68 1055
5949.41 1095
5950.14 1139
5950.87 1177
5951.60 1139
5952.32 1157
5953.05 1186
5953.78 1264
5954.51 1290
5955.24 1521
5955.96 1370
5956.69 1520
5957.42 1516
5958.15 1445
5958.88 1504
5959.61 1400
5960.33 1494
5961.06 1477
5961.79 1414
5962.52 1308
5963.25 1406
5963.98 1465
5964.71 1407
5965.44 1503
5966.16 1479
5966.89 1503
5967.62 1510
5968.35 1683
5969.08 1838
5969.81 2000
5970.54 2053
5971.27 2183
5972.00 2234
5972.73 2171
5973.46 2085
5974.18 2101
5974.91 1946
5975.64 1762
5976.37 1791
5977.10 1794
5977.83 1736
5978.56 1629
5979.29 1654
5980.02 1739
5980.75 1717
5981.48 1636
5982.21 1750
5982.94 1740
5983.67 1818
5984.40 1757
5985.13 1805
5985.86 1826
5986.59 1762
5987.32 1866
5988.05 1785
5988.78 1993
5989.51 2077
5990.24 1980
5990.97 1876
5991.70 1986
5992.43 1921
5993.16 1978
5993.89 1921
5994.62 1839
5995.35 1936
5996.09 2016
5996.82 2035
5997.55 1942
5998.28 1910
5999.01 2061
5999.74 2163
6000.47 2212
6001.20 2260
6001.93 2305
6002.66 2269
6003.39 2207
6004.13 2135
6004.86 2090
6005.59 2053
6006.32 2100
6007.05 2113
6007.78 2068
6008.51 2029
6009.25 2089
6009.98 1990
6010.71 2182
6011.44 2363
6012.17 2648
6012.90 2968
6013.64 3176
6014.37 3855
6015.10 4367
6015.83 5085
6016.56 5645
6017.29 6283
6018.03 6726
6018.76 6692
6019.49 6646
6020.22 6167
6020.96 5617
6021.69 5199
6022.42 4432
6023.15 3768
6023.88 3240
6024.62 2873
6025.35 2482
6026.08 1985
6026.81 1879
6027.55 1756
6028.28 1720
6029.01 1743
6029.75 1594
6030.48 1553
6031.21 1582
6031.94 1505
6032.68 1585
6033.41 1526
6034.14 1467
6034.88 1515
6035.61 1486
6036.34 1440
6037.07 1350
6037.81 1510
6038.54 1412
6039.27 1336
6040.01 1379
6040.74 1455
6041.47 1496
6042.21 1532
6042.94 1592
6043.68 1481
6044.41 1561
6045.14 1539
6045.88 1569
6046.61 1564
6047.34 1650
6048.08 1680
6048.81 1720
6049.55 1783
6050.28 1689
6051.01 1697
6051.75 1693
6052.48 1697
6053.22 1925
6053.95 2133
6054.68 2018
6055.42 2216
6056.15 2354
6056.89 2499
6057.62 2601
6058.36 2615
6059.09 2540
6059.83 2386
6060.56 2085
6061.29 1971
6062.03 1767
6062.76 1837
6063.50 1732
6064.23 1762
6064.97 1635
6065.70 1707
6066.44 1572
6067.17 1589
6067.91 1626
6068.64 1601
6069.38 1551
6070.11 1463
6070.85 1482
6071.58 1561
6072.32 1574
6073.06 1642
6073.79 1538
6074.53 1464
6075.26 1420
6076.00 1448
6076.73 1351
6077.47 1217
6078.20 1285
6078.94 1272
6079.68 1402
6080.41 1328
6081.15 1250
6081.88 1301
6082.62 1331
6083.35 1324
6084.09 1360
6084.83 1345
6085.56 1267
6086.30 1234
6087.04 1131
6087.77 1156
6088.51 1158
6089.24 1237
6089.98 1150
6090.72 1153
6091.45 1121
6092.19 1199
6092.93 1224
6093.66 1211
6094.40 1159
6095.14 1205
6095.87 1173
6096.61 1152
6097.35 1095
6098.08 1156
6098.82 1143
6099.56 987
6100.29 989
6101.03 1111
6101.77 1040
6102.51 974
6103.24 1129
6103.98 1043
6104.72 1066
6105.46 1131
6106.19 1060
6106.93 962
6107.67 1083
6108.41 1108
6109.14 1065
6109.88 1100
6110.62 1070
6111.36 1071
6112.09 1107
6112.83 1107
6113.57 1092
6114.31 1117
6115.04 1158
6115.78 1130
6116.52 1061
6117.26 1127
6118.00 1159
6118.73 1187
6119.47 1212
6120.21 1154
6120.95 1242
6121.69 1286
6122.43 1115
6123.16 1020
6123.90 1096
6124.64 1108
6125.38 1122
6126.12 1055
6126.86 1179
6127.60 1156
6128.33 1211
6129.07 1168
6129.81 1140
6130.55 1245
6131.29 1174
6132.03 1163
6132.77 1091
6133.51 1128
6134.25 1172
6134.98 1243
6135.72 1224
6136.46 1238
6137.20 1210
6137.94 1204
6138.68 1283
6139.42 1117
6140.16 1190
6140.90 1269
6141.64 1347
6142.38 1289
6143.12 1227
6143.86 1381
6144.60 1362
6145.34 1222
6146.08 1372
6146.82 1286
6147.56 1286
6148.30 1354
6149.04 1335
6149.78 1299
6150.52 1267
6151.26 1274
6152.00 1237
6152.74 1256
6153.48 1193
6154.22 1216
6154.96 1257
6155.70 1263
6156.44 1304
6157.18 1207
6157.92 1181
6158.66 1355
6159.40 1320
6160.14 1326
6160.88 1312
6161.62 1281
6162.36 1340
6163.10 1361
6163.85 1381
6164.59 1355
6165.33 1363
6166.07 1487
6166.81 1538
6167.55 1725
6168.29 1749
6169.03 1774
6169.77 1882
6170.51 2013
6171.26 2002
6172.00 1916
6172.74 2080
6173.48 2075
6174.22 1886
6174.96 1857
6175.70 1821
6176.45 1729
6177.19 1760
6177.93 1842
6178.67 1752
6179.41 1671
6180.16 1707
6180.90 1760
6181.64 1724
6182.38 1726
6183.12 1698
6183.87 1815
6184.61 1839
6185.35 1915
6186.09 1822
6186.83 1770
6187.58 1807
6188.32 1813
6189.06 1901
6189.80 1913
6190.55 2011
6191.29 1962
6192.03 1963
6192.77 2017
6193.52 2130
6194.26 2213
6195.00 2203
6195.74 2168
6196.49 2186
6197.23 2318
6197.97 2509
6198.72 2404
6199.46 2385
6200.20 2352
6200.94 2376
6201.69 2458
6202.43 2435
6203.17 2328
6203.92 2356
6204.66 2504
6205.40 2562
6206.15 2601
6206.89 2728
6207.63 3059
6208.38 3589
6209.12 4627
6209.87 5255
6210.61 6406
6211.35 7791
6212.10 9284
6212.84 10422
6213.58 11313
6214.33 12052
6215.07 11849
6215.82 11387
6216.56 10633
6217.30 8954
6218.05 7451
6218.79 6382
6219.54 5419
6220.28 4445
6221.02 3748
6221.77 3069
6222.51 2765
6223.26 2511
6224.00 2232
6224.75 2118
6225.49 2034
6226.24 1916
6226.98 2025
6227.73 2030
6228.47 1874
6229.21 1995
6229.96 2041
6230.70 1778
6231.45 1739
6232.19 1614
6232.94 1522
6233.68 1500
6234.43 1292
6235.17 1370
6235.92 1370
6236.67 1387
6237.41 1382
6238.16 1422
6238.90 1386
6239.65 1456
6240.39 1393
6241.14 1346
6241.88 1359
6242.63 1423
6243.37 1443
6244.12 1467
6244.87 1471
6245.61 1585
6246.36 1542
6247.10 1582
6247.85 1788
6248.59 1756
6249.34 1826
6250.09 1976
6250.83 2142
6251.58 2190
6252.33 2485
6253.07 2502
6253.82 2606
6254.56 2483
6255.31 2182
6256.06 2228
6256.80 2009
6257.55 1930
6258.30 1823
6259.04 1781
6259.79 1724
6260.54 1617
6261.28 1584
6262.03 1615
6262.78 1565
6263.52 1598
6264.27 1616
6265.02 1684
6265.76 1716
6266.51 1665
6267.26 1581
6268.01 1689
6268.75 1644
6269.50 1597
6270.25 1533
6270.99 1701
6271.74 1688
6272.49 1622
6273.24 1724
6273.98 1777
6274.73 1652
6275.48 1741
6276.23 1783
6276.97 1686
6277.72 1728
6278.47 1710
6279.22 1694
6279.96 1711
6280.71 1805
6281.46 1896
6282.21 1867
6282.96 1885
6283.70 1819
6284.45 1723
6285.20 1797
6285.95 1671
6286.70 1617
6287.45 1539
6288.19 1494
6288.94 1511
6289.69 1482
6290.44 1571
6291.19 1469
6291.94 1492
6292.68 1591
6293.43 1533
6294.18 1582
6294.93 1479
6295.68 1418
6296.43 1445
6297.18 1375
6297.93 1388
6298.67 1283
6299.42 1251
6300.17 1279
6300.92 1243
6301.67 1163
6302.42 1214
6303.17 1156
6303.92 1157
6304.67 1230
6305.42 1156
6306.17 1176
6306.92 1192
6307.67 1249
6308.41 1188
6309.16 1208
6309.91 1192
6310.66 1148
6311.41 1133
6312.16 1225
6312.91 1222
6313.66 1110
6314.41 1181
6315.16 1245
6315.91 1162
6316.66 1194
6317.41 1140
6318.16 1178
6318.91 1122
6319.66 1196
6320.41 1226
6321.16 1143
6321.91 1167
6322.66 1306
6323.41 1176
6324.16 1156
6324.92 1124
6325.67 1110
6326.42 1191
6327.17 1113
6327.92 990
6328.67 907
6329.42 999
6330.17 1229
6330.92 1076
6331.67 1089
6332.42 1037
6333.17 995
6333.92 1032
6334.68 1023
6335.43 1055
6336.18 1066
6336.93 1063
6337.68 1112
6338.43 1097
6339.18 916
6339.93 885
6340.69 982
6341.44 1006
6342.19 1015
6342.94 1031
6343.69 1130
6344.44 1088
6345.20 1083
6345.95 1009
6346.70 1087
6347.45 1117
6348.20 1106
6348.95 1100
6349.71 1021
6350.46 1002
6351.21 1014
6351.96 1102
6352.71 1118
6353.47 1124
6354.22 1192
6354.97 1240
6355.72 1290
6356.48 1368
6357.23 1361
6357.98 1333
6358.73 1379
6359.49 1358
6360.24 1294
6360.99 1242
6361.74 1256
6362.50 1138
6363.25 1117
6364.00 1064
6364.76 1148
6365.51 1160
6366.26 1063
6367.01 991
6367.77 1103
6368.52 1112
6369.27 1077
6370.03 1045
6370.78 1087
6371.53 1063
6372.29 1064
6373.04 1103
6373.79 1051
6374.55 1094
6375.30 1037
6376.05 973
6376.81 981
6377.56 1020
6378.31 1040
6379.07 1112
6379.82 1052
6380.58 1054
6381.33 1051
6382.08 1030
6382.84 1121
6383.59 1041
6384.35 1025
6385.10 1077
6385.85 1145
6386.61 1055
6387.36 1022
6388.12 1047
6388.87 1025
6389.62 996
6390.38 960
6391.13 993
6391.89 891
6392.64 928
6393.40 1075
6394.15 1067
6394.91 1099
6395.66 953
6396.42 1007
6397.17 1037
6397.93 1001
6398.68 950
6399.44 899
6400.19 865
6400.95 918
6401.70 973
6402.46 881
6403.21 919
6403.97 872
6404.72 921
6405.48 866
6406.23 896
6406.99 859
6407.74 858
6408.50 829
6409.25 826
6410.01 779
6410.76 844
6411.52 875
6412.28 838
6413.03 866
6413.79 855
6414.54 834
6415.30 849
6416.05 826
6416.81 824
6417.57 864
6418.32 807
6419.08 864
6419.83 870
6420.59 855
6421.35 912
6422.10 861
6422.86 769
6423.62 837
6424.37 791
6425.13 756
6425.89 801
6426.64 826
6427.40 844
6428.15 932
6428.91 887
6429.67 903
6430.42 836
6431.18 848
6431.94 826
6432.70 777
6433.45 758
6434.21 795
6434.97 853
6435.72 830
6436.48 941
6437.24 881
6437.99 882
6438.75 874
6439.51 818
6440.27 851
6441.02 896
6441.78 867
6442.54 870
6443.30 838
6444.05 901
6444.81 932
6445.57 903
6446.33 904
6447.08 875
6447.84 860
6448.60 782
6449.36 775
6450.12 809
6450.87 857
6451.63 892
6452.39 793
6453.15 897
6453.91 856
6454.66 847
6455.42 839
6456.18 857
6456.94 890
6457.70 886
6458.46 909
6459.21 964
6459.97 901
6460.73 889
6461.49 958
6462.25 837
6463.01 969
6463.77 987
6464.52 976
6465.28 1039
6466.04 956
6466.80 901
6467.56 1057
6468.32 986
6469.08 952
6469.84 900
6470.60 981
6471.36 1028
6472.11 1138
6472.87 1086
6473.63 1073
6474.39 1065
6475.15 1065
6475.91 1034
6476.67 969
6477.43 1081
6478.19 1082
6478.95 1034
6479.71 1076
6480.47 1150
6481.23 1152
6481.99 1082
6482.75 1094
6483.51 1101
6484.27 1120
6485.03 1139
6485.79 1178
6486.55 1160
6487.31 1188
6488.07 1132
6488.83 1165
6489.59 1228
6490.35 1229
6491.11 1201
6491.87 1217
6492.63 1325
6493.39 1361
6494.15 1355
6494.91 1389
6495.67 1410
6496.43 1583
6497.19 1492
6497.95 1580
6498.71 1647
6499.48 1722
6500.24 1837
6501.00 1651
6501.76 1671
6502.52 1704
6503.28 1711
6504.04 1710
6504.80 1646
6505.56 1730
6506.32 1760
6507.09 1692
6507.85 1713
6508.61 1800
6509.37 1782
6510.13 1795
6510.89 1792
6511.65 1879
6512.42 1895
6513.18 2022
6513.94 2077
6514.70 2238
6515.46 2168
6516.22 2158
6516.99 2118
6517.75 2171
6518.51 2047
6519.27 2022
6520.03 2031
6520.80 2190
6521.56 2232
6522.32 2243
6523.08 2175
6523.84 2288
6524.61 2483
6525.37 2559
6526.13 2610
6526.89 2805
6527.66 2792
6528.42 2965
6529.18 3111
6529.94 3390
6530.71 3793
6531.47 3937
6532.23 4005
6533.00 4087
6533.76 4311
6534.52 4082
6535.28 4136
6536.05 4457
6536.81 4647
6537.57 5181
6538.34 6022
6539.10 7096
6539.86 7808
6540.63 8436
6541.39 9426
6542.15 9589
6542.92 9272
6543.68 8551
6544.44 7128
6545.21 6390
6545.97 5504
6546.73 4600
6547.50 3783
6548.26 3091
6549.02 2614
6549.79 2523
6550.55 2288
6551.31 2143
6552.08 2036
6552.84 1880
6553.61 1727
6554.37 1751
6555.13 1888
6555.90 1724
6556.66 1754
6557.43 1809
6558.19 1622
6558.96 1588
6559.72 1600
6560.48 1648
6561.25 1561
6562.01 1622
6562.78 1631
6563.54 1542
6564.31 1517
6565.07 1711
6565.84 1627
6566.60 1714
6567.37 1781
6568.13 1736
6568.90 1823
6569.66 1962
6570.43 1943
6571.19 1886
6571.96 1932
6572.72 1826
6573.49 1856
6574.25 1929
6575.02 1889
6575.78 1915
6576.55 2034
6577.31 2134
6578.08 2130
6578.84 2138
6579.61 2327
6580.37 2301
6581.14 2280
6581.91 2328
6582.67 2329
6583.44 2309
6584.20 2314
6584.97 2245
6585.73 2268
6586.50 2405
6587.27 2314
6588.03 2214
6588.80 2106
6589.56 2095
6590.33 2087
6591.10 2052
6591.86 2048
6592.63 1891
6593.39 2053
6594.16 2185
6594.93 2337
6595.69 2503
6596.46 2506
6597.23 2754
6597.99 3052
6598.76 3306
6599.53 3462
6600.29 3499
6601.06 3708
6601.83 3367
6602.59 3261
6603.36 3097
6604.13 2808
6604.89 2424
6605.66 2224
6606.43 2088
6607.20 1979
6607.96 1954
6608.73 1852
6609.50 1869
6610.26 1783
6611.03 1773
6611.80 1748
6612.57 1666
6613.33 1673
6614.10 1616
6614.87 1710
6615.64 1702
6616.40 1674
6617.17 1602
6617.94 1675
6618.71 1544
6619.48 1497
6620.24 1475
6621.01 1386
6621.78 1344
6622.55 1350
6623.32 1461
6624.08 1493
6624.85 1455
6625.62 1460
6626.39 1414
6627.16 1340
6627.92 1357
6628.69 1417
6629.46 1498
6630.23 1393
6631.00 1414
6631.77 1352
6632.54 1408
6633.30 1457
6634.07 1421
6634.84 1429
6635.61 1635
6636.38 1666
6637.15 1778
6637.92 1816
6638.69 1944
6639.45 1977
6640.22 2016
6640.99 1965
6641.76 1850
6642.53 1911
6643.30 1700
6644.07 1592
6644.84 1538
6645.61 1487
6646.38 1426
6647.15 1395
6647.92 1304
6648.69 1369
6649.46 1384
6650.22 1280
6650.99 1335
6651.76 1359
6652.53 1354
6653.30 1372
6654.07 1360
6654.84 1346
6655.61 1287
6656.38 1317
6657.15 1393
6657.92 1332
6658.69 1441
6659.46 1446
6660.23 1448
6661.00 1343
6661.77 1399
6662.54 1351
6663.31 1284
6664.09 1302
6664.86 1278
6665.63 1279
6666.40 1231
6667.17 1247
6667.94 1183
6668.71 1161
6669.48 1196
6670.25 1155
6671.02 1203
6671.79 1197
6672.56 1294
6673.33 1294
6674.10 1396
6674.88 1317
6675.65 1353
6676.42 1333
6677.19 1303
6677.96 1367
6678.73 1401
6679.50 1340
6680.27 1273
6681.05 1212
6681.82 1404
6682.59 1339
6683.36 1237
6684.13 1314
6684.90 1340
6685.67 1523
6686.45 1573
6687.22 1584
6687.99 1657
6688.76 1579
6689.53 1691
6690.31 1668
6691.08 1699
6691.85 1725
6692.62 1572
6693.39 1393
6694.17 1314
6694.94 1287
6695.71 1254
6696.48 1214
6697.25 1165
6698.03 1280
6698.80 1211
6699.57 1202
6700.34 1158
6701.12 1112
6701.89 1107
6702.66 1147
6703.43 1157
6704.21 1180
6704.98 1103
6705.75 1006
6706.53 1039
6707.30 1097
6708.07 1160
6708.84 1159
6709.62 1148
6710.39 1032
6711.16 1062
6711.94 1151
6712.71 1095
6713.48 1133
6714.26 1020
6715.03 1064
6715.80 1071
6716.58 1024
6717.35 1117
6718.12 1124
6718.90 1051
6719.67 1056
6720.45 953
6721.22 933
6721.99 1034
6722.77 1088
6723.54 1047
6724.31 1033
6725.09 985
6725.86 1123
6726.64 1179
6727.41 993
6728.18 1045
6728.96 1090
6729.73 1062
6730.51 1052
6731.28 1028
6732.06 1063
6732.83 1033
6733.60 1079
6734.38 1111
6735.15 1039
6735.93 1030
6736.70 1085
6737.48 1088
6738.25 1175
6739.03 1107
6739.80 1082
6740.58 983
6741.35 1190
6742.13 1112
6742.90 1082
6743.68 1102
6744.45 1106
6745.23 1026
6746.00 1072
6746.78 1120
6747.55 1241
6748.33 1258
6749.10 1085
6749.88 1193
6750.65 1245
6751.43 1202
6752.20 1204
6752.98 1210
6753.75 1356
6754.53 1417
6755.31 1485
6756.08 1483
6756.86 1463
6757.63 1681
6758.41 1660
6759.19 1610
6759.96 1555
6760.74 1355
6761.51 1336
6762.29 1219
6763.07 1138
6763.84 1195
6764.62 1197
6765.39 1198
6766.17 1068
6766.95 1041
6767.72 1056
6768.50 1007
6769.28 1112
6770.05 1137
6770.83 1119
6771.61 981
6772.38 1065
6773.16 1073
6773.94 1113
6774.71 1171
6775.49 1081
6776.27 1016
6777.04 983
6777.82 1090
6778.60 1015
6779.37 975
6780.15 958
6780.93 971
6781.71 1015
6782.48 1014
6783.26 1014
6784.04 960
6784.81 1005
6785.59 1074
6786.37 979
6787.15 1034
6787.92 1032
6788.70 1011
6789.48 968
6790.26 1063
6791.04 1105
6791.81 945
6792.59 858
6793.37 1002
6794.15 930
6794.92 922
6795.70 986
6796.48 953
6797.26 871
6798.04 845
6798.81 858
6799.59 852
6800.37 897
6801.15 872
6801.93 902
6802.71 954
6803.48 882
6804.26 913
6805.04 978
6805.82 927
6806.60 874
6807.38 893
6808.16 974
6808.94 1025
6809.71 977
6810.49 1000
6811.27 1055
6812.05 985
6812.83 1049
6813.61 963
6814.39 981
6815.17 948
6815.95 855
6816.73 916
6817.50 934
6818.28 923
6819.06 1001
6819.84 916
6820.62 929
6821.40 946
6822.18 916
6822.96 1002
6823.74 972
6824.52 908
6825.30 904
6826.08 873
6826.86 1044
6827.64 1024
6828.42 875
6829.20 875
6829.98 876
6830.76 845
6831.54 852
6832.32 942
6833.10 934
6833.88 972
6834.66 960
6835.44 933
6836.22 875
6837.00 893
6837.78 893
6838.56 890
6839.34 970
6840.12 972
6840.90 874
6841.68 891
6842.46 860
6843.24 930
6844.03 871
6844.81 809
6845.59 962
6846.37 829
6847.15 862
6847.93 924
6848.71 971
6849.49 959
6850.27 1149
6851.05 1120
6851.84 1155
6852.62 1366
6853.40 1586
6854.18 1712
6854.96 2050
6855.74 2169
6856.52 2144
6857.30 2177
6858.09 2058
6858.87 1897
6859.65 1775
6860.43 1641
6861.21 1512
6861.99 1376
6862.78 1181
6863.56 1100
6864.34 1091
6865.12 1097
6865.90 997
6866.69 982
6867.47 972
6868.25 960
6869.03 997
6869.82 1009
6870.60 1049
6871.38 1067
6872.16 1068
6872.94 1039
6873.73 948
6874.51 1021
6875.29 1091
6876.07 1120
6876.86 1039
6877.64 1075
6878.42 1102
6879.21 1054
6879.99 1065
6880.77 1127
6881.55 1043
6882.34 1084
6883.12 1208
6883.90 1163
6884.69 1171
6885.47 1242
6886.25 1367
6887.04 1263
6887.82 1207
6888.60 1433
6889.39 1600
6890.17 1652
6890.95 1909
6891.74 1932
6892.52 2149
6893.30 2439
6894.09 2320
6894.87 2085
6895.65 1913
6896.44 1662
6897.22 1466
6898.01 1395
6898.79 1399
6899.57 1410
6900.36 1298
6901.14 1373
6901.93 1182
6902.71 1339
6903.49 1237
6904.28 1280
6905.06 1268
6905.85 1253
6906.63 1342
6907.42 1392
6908.20 1314
6908.98 1315
6909.77 1222
6910.55 1331
6911.34 1268
6912.12 1223
6912.91 1200
6913.69 1172
6914.48 1192
6915.26 1182
6916.05 1145
6916.83 1130
6917.62 1119
6918.40 1119
6919.19 1056
6919.97 1048
6920.76 1179
6921.54 1200
6922.33 1189
6923.11 1160
6923.90 1063
6924.68 1073
6925.47 1153
6926.25 1045
6927.04 1019
6927.82 1091
6928.61 1058
6929.40 1031
6930.18 960
6930.97 969
6931.75 1173
6932.54 1219
6933.32 1201
6934.11 1251
6934.90 1290
6935.68 1212
6936.47 1265
6937.25 1363
6938.04 1324
6938.83 1400
6939.61 1321
6940.40 1220
6941.19 1208
6941.97 1206
6942.76 1235
6943.54 1250
6944.33 1333
6945.12 1372
6945.90 1466
6946.69 1468
6947.48 1492
6948.26 1503
6949.05 1689
6949.84 1675
6950.62 1584
6951.41 1648
6952.20 1566
6952.99 1493
6953.77 1671
6954.56 1664
6955.35 1660
6956.13 1598
6956.92 1777
6957.71 1716
6958.50 1548
6959.28 1666
6960.07 1704
6960.86 1606
6961.64 1750
6962.43 1766
6963.22 1793
6964.01 1618
6964.80 1695
6965.58 1748
6966.37 1850
6967.16 1777
6967.95 1738
6968.73 1662
6969.52 1627
6970.31 1828
6971.10 1740
6971.89 1729
6972.67 1913
6973.46 1929
6974.25 1912
6975.04 1958
6975.83 2030
6976.62 2058
6977.40 2055
6978.19 2023
6978.98 2032
6979.77 2110
6980.56 2064
6981.35 2106
6982.13 2272
6982.92 2280
6983.71 2332
6984.50 2330
6985.29 2590
6986.08 3004
6986.87 3506
6987.66 3840
6988.45 4358
6989.23 5331
6990.02 5662
6990.81 6229
6991.60 6270
6992.39 6025
6993.18 5618
6993.97 5288
6994.76 4577
6995.55 4063
6996.34 3597
6997.13 3297
6997.92 3027
6998.71 2933
6999.50 2920
7000.29 3084
7001.07 3322
7001.86 3871
7002.65 4404
7003.44 4817
7004.23 5343
7005.02 5626
7005.81 5704
7006.60 5601
7007.39 5219
7008.18 4757
7008.97 4145
7009.76 3499
7010.55 3197
7011.34 2619
7012.14 2406
7012.93 2202
7013.72 1962
7014.51 2025
7015.30 2014
7016.09 1988
7016.88 1966
7017.67 1955
7018.46 1881
7019.25 1891
7020.04 1896
7020.83 1630
7021.62 1581
7022.41 1636
7023.20 1580
7024.00 1490
7024.79 1417
7025.58 1362
7026.37 1392
7027.16 1487
7027.95 1467
7028.74 1617
7029.53 1613
7030.32 1529
7031.12 1649
7031.91 1625
7032.70 1750
7033.49 1616
7034.28 1722
7035.07 1475
7035.87 1445
7036.66 1412
7037.45 1500
7038.24 1442
7039.03 1420
7039.82 1416
7040.62 1525
7041.41 1545
7042.20 1540
7042.99 1535
7043.78 1588
7044.58 1636
7045.37 1656
7046.16 1634
7046.95 1570
7047.75 1465
7048.54 1439
7049.33 1417
7050.12 1504
7050.92 1477
7051.71 1536
7052.50 1519
7053.29 1608
7054.09 1755
7054.88 1852
7055.67 1825
7056.46 1634
7057.26 1681
7058.05 1721
7058.84 1614
7059.64 1459
7060.43 1442
7061.22 1472
7062.02 1373
7062.81 1375
7063.60 1315
7064.39 1372
7065.19 1383
7065.98 1403
7066.77 1382
7067.57 1381
7068.36 1388
7069.16 1380
7069.95 1429
7070.74 1451
7071.54 1324
7072.33 1383
7073.12 1380
7073.92 1300
7074.71 1310
7075.51 1284
7076.30 1351
7077.09 1376
7077.89 1314
7078.68 1254
7079.48 1237
7080.27 1232
7081.06 1177
7081.86 1188
7082.65 1255
7083.45 1209
7084.24 1238
7085.04 1279
7085.83 1195
7086.62 1192
7087.42 1296
7088.21 1338
7089.01 1395
7089.80 1391
7090.60 1474
7091.39 1667
7092.19 1741
7092.98 1858
7093.78 1790
7094.57 1712
7095.37 1689
7096.16 1531
7096.96 1427
7097.75 1358
7098.55 1255
7099.34 1169
7100.14 1182
7100.93 1079
7101.73 988
7102.52 1002
7103.32 1013
7104.11 989
7104.91 991
7105.71 1045
7106.50 958
7107.30 992
7108.09 950
7108.89 854
7109.68 882
7110.48 890
7111.28 863
7112.07 826
7112.87 852
7113.66 932
7114.46 882
7115.26 866
7116.05 818
7116.85 837
7117.65 920
7118.44 846
7119.24 815
7120.03 877
7120.83 886
7121.63 950
7122.42 882
7123.22 877
7124.02 872
7124.81 755
7125.61 767
7126.41 817
7127.20 872
7128.00 867
7128.80 868
7129.59 858
7130.39 841
7131.19 827
7131.99 884
7132.78 895
7133.58 881
7134.38 765
7135.17 855
7135.97 787
7136.77 770
7137.57 853
7138.36 798
7139.16 904
7139.96 865
7140.76 792
7141.55 789
7142.35 784
7143.15 881
7143.95 857
7144.74 774
7145.54 860
7146.34 871
7147.14 798
7147.94 825
7148.73 856
7149.53 785
7150.33 765
7151.13 808
7151.93 810
7152.72 812
7153.52 790
7154.32 816
7155.12 761
7155.92 797
7156.72 777
7157.51 794
7158.31 846
7159.11 887
7159.91 801
7160.71 813
7161.51 815
7162.31 809
7163.11 813
7163.90 773
7164.70 781
7165.50 756
7166.30 748
7167.10 748
7167.90 715
7168.70 729
7169.50 739
7170.30 849
7171.10 770
7171.90 742
7172.69 758
7173.49 782
7174.29 761
7175.09 773
7175.89 778
7176.69 624
7177.49 627
7178.29 633
7179.09 642
7179.89 683
7180.69 650
7181.49 656
7182.29 649
7183.09 641
7183.89 767
7184.69 753
7185.49 784
7186.29 853
7187.09 814
7187.89 792
7188.69 825
7189.49 824
7190.29 849
7191.09 827
7191.89 732
7192.69 741
7193.49 734
7194.29 691
7195.09 677
7195.89 661
7196.70 655
7197.50 717
7198.30 708
7199.10 685
7199.90 704
7200.70 795
7201.50 730
7202.30 676
7203.10 744
7203.90 771
7204.70 727
7205.51 694
7206.31 621
7207.11 695
7207.91 649
7208.71 614
7209.51 642
7210.31 683
7211.12 682
7211.92 629
7212.72 598
7213.52 636
7214.32 622
7215.12 629
7215.92 672
7216.73 625
7217.53 686
7218.33 690
7219.13 595
7219.93 703
7220.74 692
7221.54 646
7222.34 663
7223.14 747
7223.94 779
7224.75 765
7225.55 776
7226.35 721
7227.15 717
7227.96 687
7228.76 712
7229.56 682
7230.36 684
7231.17 723
7231.97 638
7232.77 692
7233.57 695
7234.38 635
7235.18 660
7235.98 698
7236.79 717
7237.59 668
7238.39 656
7239.19 670
7240.00 639
7240.80 664
7241.60 668
7242.41 796
7243.21 719
7244.01 785
7244.82 777
7245.62 803
7246.42 777
7247.23 741
7248.03 743
7248.83 774
7249.64 734
7250.44 737
7251.25 785
7252.05 750
7252.85 724
7253.66 625
7254.46 741
7255.27 754
7256.07 749
7256.87 773
7257.68 670
7258.48 694
7259.29 811
7260.09 798
7260.89 711
7261.70 794
7262.50 813
7263.31 798
7264.11 807
7264.92 811
7265.72 875
7266.53 869
7267.33 884
7268.13 824
7268.94 860
7269.74 854
7270.55 829
7271.35 872
7272.16 929
7272.96 911
7273.77 929
7274.57 960
7275.38 1010
7276.18 1050
7276.99 1004
7277.79 974
7278.60 990
7279.40 1026
7280.21 1054
7281.01 1033
7281.82 1060
7282.63 1099
7283.43 1217
7284.24 1182
7285.04 1371
7285.85 1460
7286.65 1708
7287.46 1782
7288.27 2087
7289.07 2398
7289.88 2371
7290.68 2332
7291.49 2271
7292.29 2189
7293.10 1950
7293.91 1812
7294.71 1679
7295.52 1450
7296.33 1394
7297.13 1349
7297.94 1334
7298.74 1170
7299.55 1157
7300.36 1121
7301.16 1151
7301.97 1179
7302.78 1217
7303.58 1224
7304.39 1376
7305.20 1254
7306.00 1265
7306.81 1228
7307.62 1291
7308.42 1341
7309.23 1391
7310.04 1462
7310.84 1505
7311.65 1436
7312.46 1487
7313.27 1718
7314.07 1861
7314.88 1814
7315.69 1842
7316.50 1975
7317.30 1920
7318.11 1877
7318.92 1899
7319.72 1855
7320.53 1879
7321.34 2002
7322.15 2156
7322.96 2429
7323.76 2818
7324.57 3062
7325.38 3244
7326.19 3218
7326.99 3250
7327.80 3287
7328.61 3083
7329.42 2764
7330.23 2504
7331.03 2063
7331.84 1765
7332.65 1706
7333.46 1525
7334.27 1553
7335.08 1376
7335.88 1186
7336.69 1258
7337.50 1232
7338.31 1301
7339.12 1300
7339.93 1245
7340.74 1241
7341.54 1241
7342.35 1215
7343.16 1242
7343.97 1260
7344.78 1232
7345.59 1246
7346.40 1221
7347.21 1254
7348.02 1208
7348.82 1210
7349.63 1304
7350.44 1242
7351.25 1183
7352.06 1254
7352.87 1289
7353.68 1310
7354.49 1289
7355.30 1279
7356.11 1290
7356.92 1245
7357.73 1138
7358.54 1109
7359.35 1115
7360.16 1143
7360.97 1143
7361.78 1087
7362.59 1166
7363.40 1260
7364.21 1252
7365.02 1271
7365.83 1189
7366.64 1252
7367.45 1169
7368.26 1153
7369.07 1199
7369.88 1326
7370.69 1285
7371.50 1232
7372.31 1189
7373.12 1211
7373.93 1291
7374.74 1219
7375.55 1215
7376.36 1338
7377.17 1253
7377.98 1233
7378.79 1259
7379.60 1263
7380.42 1324
7381.23 1303
7382.04 1529
7382.85 1531
7383.66 1575
7384.47 1768
7385.28 2006
7386.09 2158
7386.90 2125
7387.71 2148
7388.53 2001
7389.34 1869
7390.15 1707
7390.96 1601
7391.77 1547
7392.58 1426
7393.39 1297
7394.21 1307
7395.02 1348
7395.83 1224
7396.64 1270
7397.45 1285
7398.27 1283
7399.08 1204
7399.89 1289
7400.70 1315
7401.51 1394
7402.33 1582
7403.14 1611
7403.95 1603
7404.76 1745
7405.57 1879
7406.39 1979
7407.20 1818
7408.01 1743
7408.82 1715
7409.64 1619
7410.45 1507
7411.26 1496
7412.07 1473
7412.89 1394
7413.70 1375
7414.51 1291
7415.32 1304
7416.14 1301
7416.95 1095
7417.76 1055
7418.58 1068
7419.39 1080
7420.20 1029
7421.02 914
7421.83 875
7422.64 903
7423.45 868
7424.27 907
7425.08 1019
7425.89 958
7426.71 933
7427.52 905
7428.33 917
7429.15 896
7429.96 918
7430.78 897
7431.59 817
7432.40 840
7433.22 903
7434.03 859
7434.84 772
7435.66 737
7436.47 747
7437.29 802
7438.10 803
7438.91 871
7439.73 846
7440.54 777
7441.36 808
7442.17 795
7442.99 815
7443.80 816
7444.61 870
7445.43 851
7446.24 780
7447.06 821
7447.87 827
7448.69 744
7449.50 871
7450.32 842
7451.13 842
7451.95 766
7452.76 797
7453.58 818
7454.39 784
7455.21 740
7456.02 787
7456.84 855
7457.65 805
7458.47 799
7459.28 722
7460.10 705
7460.91 777
7461.73 804
7462.54 731
7463.36 754
7464.17 828
7464.99 826
7465.80 791
7466.62 814
7467.44 876
7468.25 848
7469.07 838
7469.88 848
7470.70 817
7471.51 847
7472.33 841
7473.15 788
7473.96 738
7474.78 746
7475.59 763
7476.41 800
7477.23 834
7478.04 822
7478.86 747
7479.67 745
7480.49 773
7481.31 725
7482.12 723
7482.94 696
7483.76 708
7484.57 620
7485.39 679
7486.21 668
7487.02 751
7487.84 721
7488.66 654
7489.47 629
7490.29 678
7491.11 642
7491.92 654
7492.74 592
7493.56 562
7494.38 590
7495.19 643
7496.01 625
7496.83 628
7497.64 659
7498.46 617
7499.28 628
7500.10 733
7500.91 650
7501.73 570
7502.55 602
7503.37 615
7504.18 589
7505.00 611
7505.82 550
7506.64 629
7507.46 629
7508.27 550
7509.09 603
7509.91 618
7510.73 592
7511.55 652
7512.36 589
7513.18 569
7514.00 548
7514.82 502
7515.64 512
7516.45 532
7517.27 559
7518.09 591
7518.91 570
7519.73 551
7520.55 558
7521.37 580
7522.18 585
7523.00 577
7523.82 502
7524.64 515
7525.46 598
7526.28 548
7527.10 600
7527.92 547
7528.74 601
7529.55 597
7530.37 533
7531.19 615
7532.01 592
7532.83 570
7533.65 536
7534.47 551
7535.29 564
7536.11 602
7536.93 558
7537.75 562
7538.57 531
7539.39 549
7540.21 499
7541.03 549
7541.84 563
7542.66 586
7543.48 555
7544.30 532
7545.12 584
7545.94 525
7546.76 493
7547.58 548
7548.40 602
7549.22 596
7550.04 566
7550.86 559
7551.68 583
7552.51 541
7553.33 586
7554.15 537
7554.97 522
7555.79 540
7556.61 478
7557.43 497
7558.25 567
7559.07 580
7559.89 607
7560.71 585
7561.53 553
7562.35 557
7563.17 536
7563.99 532
7564.81 528
7565.64 538
7566.46 525
7567.28 580
7568.10 540
7568.92 529
7569.74 541
7570.56 570
7571.38 573
7572.21 534
7573.03 551
7573.85 597
7574.67 560
7575.49 562
7576.31 550
7577.13 533
7577.96 489
7578.78 627
7579.60 531
7580.42 490
7581.24 481
7582.07 520
7582.89 510
7583.71 554
7584.53 580
7585.35 568
7586.18 563
7587.00 579
7587.82 502
7588.64 508
7589.46 628
7590.29 627
7591.11 598
7591.93 643
7592.75 634
7593.58 626
7594.40 589
7595.22 607
7596.04 605
7596.87 621
7597.69 596
7598.51 651
7599.34 567
7600.16 575
7600.98 571
7601.80 573
7602.63 555
7603.45 551
7604.27 520
7605.10 595
7605.92 585
7606.74 653
7607.57 603
7608.39 647
7609.21 752
7610.04 655
7610.86 749
7611.68 737
7612.51 707
7613.33 745
7614.15 661
7614.98 565
7615.80 654
7616.62 658
7617.45 661
7618.27 616
7619.10 586
7619.92 693
7620.74 709
7621.57 671
7622.39 762
7623.22 756
7624.04 731
7624.86 754
7625.69 771
7626.51 747
7627.34 729
7628.16 735
7628.99 690
7629.81 622
7630.64 750
7631.46 673
7632.28 667
7633.11 708
7633.93 773
7634.76 753
7635.58 775
7636.41 836
7637.23 965
7638.06 891
7638.88 773
7639.71 770
7640.53 745
7641.36 751
7642.18 611
7643.01 597
7643.83 601
7644.66 602
7645.48 579
7646.31 537
7647.14 559
7647.96 628
7648.79 518
7649.61 506
7650.44 471
7651.26 457
7652.09 558
7652.91 523
7653.74 489
7654.57 543
7655.39 580
7656.22 564
7657.04 523
7657.87 493
7658.70 470
7659.52 467
7660.35 516
7661.17 471
7662.00 512
7662.83 590
7663.65 561
7664.48 502
7665.31 558
7666.13 551
7666.96 539
7667.79 559
7668.61 495
7669.44 489
7670.27 483
7671.09 506
7671.92 510
7672.75 486
7673.57 479
7674.40 548
7675.23 514
7676.05 516
7676.88 533
7677.71 555
7678.53 509
7679.36 490
7680.19 536
7681.02 527
7681.84 526
7682.67 538
7683.50 519
7684.33 511
7685.15 453
7685.98 486
7686.81 493
7687.64 496
7688.46 507
7689.29 524
7690.12 504
7690.95 508
7691.77 516
7692.60 506
7693.43 501
7694.26 558
7695.09 549
7695.91 476
7696.74 497
7697.57 547
7698.40 491
7699.23 490
7700.06 547
7700.88 559
7701.71 565
7702.54 566
7703.37 543
7704.20 576
7705.03 554
7705.85 541
7706.68 512
7707.51 504
7708.34 516
7709.17 627
7710.00 567
7710.83 552
7711.66 544
7712.48 572
7713.31 540
7714.14 529
7714.97 537
7715.80 579
7716.63 568
7717.46 586
7718.29 523
7719.12 563
7719.95 512
7720.78 537
7721.61 540
7722.44 541
7723.27 506
7724.09 506
7724.92 516
7725.75 572
7726.58 512
7727.41 512
7728.24 534
7729.07 547
7729.90 543
7730.73 509
7731.56 556
7732.39 555
7733.22 513
7734.05 522
7734.88 519
7735.71 617
7736.54 613
7737.37 518
7738.20 509
7739.03 544
7739.86 593
7740.70 560
7741.53 596
7742.36 537
7743.19 561
7744.02 622
7744.85 605
7745.68 550
7746.51 552
7747.34 675
7748.17 645
7749.00 595
7749.83 698
7750.66 836
7751.50 860
7752.33 935
7753.16 1078
7753.99 969
7754.82 975
7755.65 874
7756.48 809
7757.31 737
7758.15 760
7758.98 715
7759.81 753
7760.64 695
7761.47 603
7762.30 628
7763.13 641
7763.97 607
7764.80 609
7765.63 576
7766.46 546
7767.29 565
7768.13 596
7768.96 621
7769.79 559
7770.62 525
7771.45 592
7772.29 508
7773.12 585
7773.95 590
7774.78 578
7775.62 558
7776.45 485
7777.28 544
7778.11 548
7778.95 508
7779.78 516
7780.61 560
7781.44 616
7782.28 608
7783.11 573
7783.94 502
7784.77 490
7785.61 487
7786.44 509
7787.27 556
7788.11 563
7788.94 546
7789.77 482
7790.61 528
7791.44 549
7792.27 603
7793.10 636
7793.94 563
7794.77 604
7795.60 571
7796.44 607
7797.27 576
7798.11 525
7798.94 533
7799.77 532
7800.61 517
7801.44 550
7802.27 560
7803.11 571
7803.94 574
7804.78 592
7805.61 679
7806.44 622
7807.28 648
7808.11 723
7808.95 691
7809.78 626
7810.61 583
7811.45 592
7812.28 647
7813.12 653
7813.95 632
7814.79 670
7815.62 662
7816.45 665
7817.29 650
7818.12 745
7818.96 845
7819.79 786
7820.63 789
7821.46 761
7822.30 754
7823.13 814
7823.97 783
7824.80 723
7825.64 762
7826.47 681
7827.31 674
7828.14 672
7828.98 751
7829.81 723
7830.65 790
7831.48 741
7832.32 744
7833.15 733
7833.99 749
7834.83 726
7835.66 713
7836.50 684
7837.33 648
7838.17 731
7839.00 753
7839.84 793
7840.68 720
7841.51 771
7842.35 750
7843.18 724
7844.02 705
7844.86 714
7845.69 734
7846.53 705
7847.36 680
7848.20 713
7849.04 695
7849.87 655
7850.71 714
7851.55 674
7852.38 611
7853.22 609
7854.05 640
7854.89 590
7855.73 630
7856.56 611
7857.40 611
7858.24 537
7859.08 616
7859.91 648
7860.75 661
7861.59 656
7862.42 683
7863.26 724
7864.10 732
7864.93 740
7865.77 684
7866.61 747
7867.45 644
7868.28 623
7869.12 669
7869.96 616
7870.80 606
7871.63 608
7872.47 644
7873.31 700
7874.15 709
7874.98 690
7875.82 600
7876.66 634
7877.50 656
7878.33 682
7879.17 683
7880.01 696
7880.85 757
7881.69 746
7882.52 815
7883.36 832
7884.20 819
7885.04 865
7885.88 780
7886.71 686
7887.55 728
7888.39 663
7889.23 623
7890.07 675
7890.91 756
7891.75 725
7892.58 742
7893.42 718
7894.26 677
7895.10 756
7895.94 767
7896.78 764
7897.62 784
7898.46 699
7899.29 756
7900.13 726
7900.97 671
7901.81 686
7902.65 692
7903.49 697
7904.33 723
7905.17 669
7906.01 641
7906.85 699
7907.69 758
7908.53 694
7909.37 666
7910.21 642
7911.04 670
7911.88 654
7912.72 739
7913.56 643
7914.40 575
7915.24 645
7916.08 661
7916.92 589
7917.76 629
7918.60 707
7919.44 682
7920.28 774
7921.12 839
7921.96 870
7922.80 914
7923.64 962
7924.48 954
7925.32 915
7926.16 852
7927.01 839
7927.85 795
7928.69 773
7929.53 633
7930.37 617
7931.21 596
7932.05 597
7932.89 547
7933.73 573
7934.57 572
7935.41 568
7936.25 554
7937.09 610
7937.93 584
7938.78 574
7939.62 616
7940.46 625
7941.30 560
7942.14 547
7942.98 549
7943.82 593
7944.66 596
7945.51 556
7946.35 505
7947.19 558
7948.03 601
7948.87 630
7949.71 630
7950.56 628
7951.40 613
7952.24 637
7953.08 615
7953.92 621
7954.76 566
7955.61 623
7956.45 586
7957.29 664
7958.13 619
7958.97 675
7959.82 623
7960.66 660
7961.50 665
7962.34 615
7963.19 562
7964.03 629
7964.87 601
7965.71 611
7966.56 639
7967.40 611
7968.24 607
7969.08 611
7969.93 635
7970.77 601
7971.61 625
7972.45 640
7973.30 667
7974.14 565
7974.98 688
7975.83 673
7976.67 674
7977.51 602
7978.36 608
7979.20 662
7980.04 525
7980.89 553
7981.73 490
7982.57 510
7983.42 502
7984.26 518
7985.10 559
7985.95 499
7986.79 469
7987.63 465
7988.48 516
7989.32 523
7990.16 503
7991.01 542
7991.85 522
7992.70 530
7993.54 558
7994.38 594
7995.23 567
7996.07 532
7996.92 477
7997.76 490
7998.60 526
7999.45 479
8000.29 553
8001.14 484
8001.98 598
8002.83 524
8003.67 510
8004.52 492
8005.36 523
8006.20 508
8007.05 457
8007.89 458
8008.74 486
8009.58 533
8010.43 489
8011.27 495
8012.12 423
8012.96 373
8013.81 420
8014.65 455
8015.50 453
8016.34 462
8017.19 441
8018.03 436
8018.88 393
8019.72 390
8020.57 447
8021.42 473
8022.26 396
8023.11 452
8023.95 460
8024.80 375
8025.64 383
8026.49 449
8027.33 390
8028.18 429
8029.03 442
8029.87 465
8030.72 440
8031.56 454
8032.41 452
8033.26 411
8034.10 413
8034.95 421
8035.79 418
8036.64 454
8037.49 517
8038.33 424
8039.18 422
8040.03 428
8040.87 391
8041.72 447
8042.57 473
8043.41 414
8044.26 472
8045.11 427
8045.95 407
8046.80 418
8047.65 464
8048.49 404
8049.34 370
8050.19 393
8051.03 447
8051.88 444
8052.73 398
8053.58 493
8054.42 424
8055.27 368
8056.12 377
8056.96 478
8057.81 458
8058.66 376
8059.51 372
8060.35 444
8061.20 423
8062.05 357
8062.90 394
8063.74 412
8064.59 399
8065.44 361
8066.29 364
8067.14 412
8067.98 432
8068.83 411
8069.68 437
8070.53 385
8071.38 382
8072.22 421
8073.07 445
8073.92 419
8074.77 384
8075.62 409
8076.46 432
8077.31 484
8078.16 434
8079.01 357
8079.86 352
8080.71 348
8081.56 400
8082.40 360
8083.25 367
8084.10 389
8084.95 388
8085.80 422
8086.65 465
8087.50 458
8088.35 373
8089.19 392
8090.04 375
8090.89 388
8091.74 412
8092.59 439
8093.44 429
8094.29 383
8095.14 374
8095.99 418
8096.84 403
8097.69 448
8098.54 432
8099.39 410
8100.24 343
8101.09 408
8101.94 441
8102.79 417
8103.63 408
8104.48 442
8105.33 427
8106.18 386
8107.03 423
8107.88 416
8108.73 422
8109.58 409
8110.43 375
8111.28 391
8112.14 364
8112.99 360
8113.84 441
8114.69 379
8115.54 352
8116.39 391
8117.24 365
8118.09 364
8118.94 429
8119.79 410
8120.64 381
8121.49 407
8122.34 457
8123.19 428
8124.04 455
8124.89 424
8125.74 377
8126.60 461
8127.45 461
8128.30 410
8129.15 392
8130.00 417
8130.85 470
8131.70 450
8132.55 428
8133.40 460
8134.26 428
8135.11 403
8135.96 438
8136.81 416
8137.66 398
8138.51 397
8139.37 414
8140.22 461
8141.07 449
8141.92 435
8142.77 453
8143.62 448
8144.48 396
8145.33 450
8146.18 456
8147.03 435
8147.88 398
8148.74 372
8149.59 444
8150.44 483
8151.29 438
8152.15 472
8153.00 463
8153.85 484
8154.70 491
8155.56 505
8156.41 510
8157.26 563
8158.11 579
8158.97 615
8159.82 673
8160.67 575
8161.52 542
8162.38 665
8163.23 610
8164.08 579
8164.94 504
8165.79 464
8166.64 465
8167.49 469
8168.35 450
8169.20 433
8170.05 499
8170.91 456
8171.76 438
8172.61 416
8173.47 421
8174.32 472
8175.17 515
8176.03 458
8176.88 402
8177.74 446
8178.59 431
8179.44 439
8180.30 393
8181.15 411
8182.00 404
8182.86 416
8183.71 437
8184.57 466
8185.42 425
8186.27 401
8187.13 392
8187.98 367
8188.84 353
8189.69 399
8190.55 364
8191.40 400
8192.25 372
8193.11 387
8193.96 362
8194.82 320
8195.67 348
8196.53 378
8197.38 364
8198.24 401
8199.09 372
8199.95 346
8200.80 347
8201.66 375
8202.51 339
8203.37 378
8204.22 357
8205.08 406
8205.93 376
8206.79 360
8207.64 379
8208.50 335
8209.35 420
8210.21 374
8211.06 385
8211.92 387
8212.77 396
8213.63 383
8214.48 373
8215.34 374
8216.20 387
8217.05 338
8217.91 384
8218.76 345
8219.62 402
8220.48 378
8221.33 363
8222.19 399
8223.04 430
8223.90 402
8224.76 407
8225.61 383
8226.47 440
8227.32 448
8228.18 474
8229.04 428
8229.89 397
8230.75 454
8231.61 467
8232.46 406
8233.32 411
8234.18 426
8235.03 411
8235.89 390
8236.75 437
8237.60 453
8238.46 374
8239.32 362
8240.17 401
8241.03 327
8241.89 332
8242.74 393
8243.60 361
8244.46 366
8245.32 327
8246.17 379
8247.03 402
8247.89 325
8248.74 319
8249.60 344
8250.46 338
8251.32 349
8252.17 390
8253.03 420
8253.89 363
8254.75 391
8255.60 371
8256.46 365
8257.32 398
8258.18 354
8259.04 333
8259.89 355
8260.75 376
8261.61 356
8262.47 402
8263.33 401
8264.18 377
8265.04 371
8265.90 391
8266.76 361
8267.62 346
8268.48 367
8269.33 348
8270.19 298
8271.05 338
8271.91 319
8272.77 384
8273.63 380
8274.49 339
8275.34 421
8276.20 414
8277.06 419
8277.92 418
8278.78 411
8279.64 352
8280.50 392
8281.36 378
8282.22 413
8283.08 427
8283.93 378
8284.79 395
8285.65 381
8286.51 415
8287.37 357
8288.23 369
8289.09 352
8289.95 363
8290.81 392
8291.67 461
8292.53 459
8293.39 447
8294.25 392
8295.11 402
8295.97 417
8296.83 422
8297.69 386
8298.55 438
8299.41 450
8300.27 480
8301.13 430
8301.99 454
8302.85 417
8303.71 409
8304.57 407
8305.43 448
8306.29 492
8307.15 445
8308.01 417
8308.87 431
8309.73 420
8310.59 425
8311.45 416
8312.31 435
8313.17 387
8314.03 402
8314.90 378
8315.76 400
8316.62 401
8317.48 389
8318.34 414
8319.20 426
8320.06 388
8320.92 435
8321.78 441
8322.64 396
8323.51 361
8324.37 366
8325.23 416
8326.09 456
8326.95 445
8327.81 430
8328.67 427
8329.54 411
8330.40 406
8331.26 443
8332.12 445
8332.98 443
8333.84 432
8334.71 444
8335.57 435
8336.43 360
8337.29 373
8338.15 423
8339.02 378
8339.88 405
8340.74 412
8341.60 366
8342.46 374
8343.33 406
8344.19 397
8345.05 363
8345.91 411
8346.78 387
8347.64 428
8348.50 382
8349.36 355
8350.23 366
8351.09 404
8351.95 452
8352.81 423
8353.68 371
8354.54 419
8355.40 389
8356.27 377
8357.13 351
8357.99 400
8358.86 438
8359.72 392
8360.58 386
8361.44 417
8362.31 400
8363.17 434
8364.03 469
8364.90 453
8365.76 424
8366.63 456
8367.49 443
8368.35 461
8369.22 468
8370.08 439
8370.94 390
8371.81 379
8372.67 439
8373.53 428
8374.40 419
8375.26 436
8376.13 445
8376.99 416
8377.85 437
8378.72 413
8379.58 414
8380.45 467
8381.31 470
8382.18 460
8383.04 439
8383.90 440
8384.77 439
8385.63 461
8386.50 461
8387.36 422
8388.23 472
8389.09 475
8389.96 507
8390.82 496
8391.69 440
8392.55 450
8393.42 499
8394.28 507
8395.15 399
8396.01 482
8396.88 470
8397.74 475
8398.61 503
8399.47 524
8400.34 449
8401.20 485
8402.07 506
8402.93 490
8403.80 500
8404.66 496
8405.53 544
8406.39 519
8407.26 542
8408.12 560
8408.99 546
8409.86 508
8410.72 571
8411.59 561
8412.45 528
8413.32 493
8414.19 557
8415.05 589
8415.92 582
8416.78 583
8417.65 624
8418.52 591
8419.38 591
8420.25 587
8421.11 648
8421.98 581
8422.85 542
8423.71 611
8424.58 588
8425.45 589
8426.31 592
8427.18 598
8428.05 601
8428.91 621
8429.78 675
8430.65 661
8431.51 719
8432.38 736
8433.25 751
8434.11 732
8434.98 767
8435.85 720
8436.72 795
8437.58 765
8438.45 764
8439.32 766
8440.18 799
8441.05 743
8441.92 854
8442.79 834
8443.65 829
8444.52 893
8445.39 949
8446.26 984
8447.12 920
8447.99 917
8448.86 999
8449.73 979
8450.60 1047
8451.46 1012
8452.33 984
8453.20 957
8454.07 998
8454.94 1007
8455.80 1054
8456.67 1054
8457.54 1149
8458.41 1259
8459.28 1387
8460.14 1582
8461.01 1772
8461.88 1907
8462.75 1907
8463.62 1874
8464.49 1778
8465.36 1653
8466.22 1566
8467.09 1415
8467.96 1382
8468.83 1325
8469.70 1325
8470.57 1337
8471.44 1426
8472.31 1639
8473.17 1887
8474.04 2405
8474.91 2671
8475.78 3008
8476.65 3082
8477.52 3060
8478.39 2977
8479.26 2603
8480.13 2131
8481.00 1807
8481.87 1503
8482.74 1321
8483.61 1159
8484.48 1027
8485.34 987
8486.21 927
8487.08 802
8487.95 762
8488.82 754
8489.69 752
8490.56 759
8491.43 774
8492.30 786
8493.17 741
8494.04 662
8494.91 674
8495.78 705
8496.65 730
8497.52 754
8498.39 703
8499.26 726
8500.13 771
8501.01 738
8501.88 716
8502.75 776
8503.62 716
8504.49 703
8505.36 706
8506.23 685
8507.10 735
8507.97 684
8508.84 631
8509.71 673
8510.58 715
8511.45 780
8512.32 877
8513.20 821
8514.07 863
8514.94 835
8515.81 847
8516.68 813
8517.55 846
8518.42 789
8519.29 720
8520.17 765
8521.04 778
8521.91 785
8522.78 721
8523.65 681
8524.52 659
8525.39 686
8526.27 661
8527.14 655
8528.01 652
8528.88 641
8529.75 692
8530.63 698
8531.50 686
8532.37 687
8533.24 733
8534.11 724
8534.99 700
8535.86 699
8536.73 741
8537.60 865
8538.47 760
8539.35 831
8540.22 823
8541.09 748
8541.96 733
8542.84 818
8543.71 809
8544.58 703
8545.46 723
8546.33 744
8547.20 742
8548.07 747
8548.95 711
8549.82 732
8550.69 766
8551.57 696
8552.44 739
8553.31 762
8554.18 766
8555.06 830
8555.93 746
8556.80 801
8557.68 813
8558.55 866
8559.42 827
8560.30 883
8561.17 809
8562.04 761
8562.92 766
8563.79 753
8564.67 673
8565.54 678
8566.41 666
8567.29 661
8568.16 613
8569.03 582
8569.91 601
8570.78 654
8571.66 634
8572.53 589
8573.40 565
8574.28 619
8575.15 574
8576.03 642
8576.90 621
8577.78 575
8578.65 598
8579.52 612
8580.40 600
8581.27 566
8582.15 577
8583.02 575
8583.90 556
8584.77 531
8585.65 546
8586.52 596
8587.40 587
8588.27 564
8589.15 582
8590.02 566
8590.90 569
8591.77 547
8592.65 561
8593.52 548
8594.40 530
8595.27 523
8596.15 493
8597.02 519
8597.90 473
8598.77 513
8599.65 547
8600.52 553
8601.40 528
8602.28 579
8603.15 549
8604.03 583
8604.90 524
8605.78 528
8606.65 575
8607.53 591
8608.41 560
8609.28 567
8610.16 550
8611.03 598
8611.91 555
8612.79 563
8613.66 560
8614.54 593
8615.41 596
8616.29 588
8617.17 574
8618.04 587
8618.92 565
8619.80 573
8620.67 553
8621.55 557
8622.43 570
8623.30 606
8624.18 586
8625.06 553
8625.93 595
8626.81 541
8627.69 600
8628.56 577
8629.44 629
8630.32 649
8631.20 699
8632.07 660
8632.95 647
8633.83 729
8634.70 677
8635.58 637
8636.46 673
8637.34 693
8638.21 687
8639.09 659
8639.97 702
8640.85 656
8641.72 680
8642.60 669
8643.48 755
8644.36 785
8645.23 774
8646.11 724
8646.99 783
8647.87 849
8648.75 782
8649.62 769
8650.50 835
8651.38 842
8652.26 812
8653.14 849
8654.01 916
8654.89 896
8655.77 913
8656.65 802
8657.53 817
8658.41 855
8659.29 878
8660.16 828
8661.04 806
8661.92 897
8662.80 923
8663.68 882
8664.56 863
8665.44 908
8666.31 918
8667.19 912
8668.07 991
8668.95 929
8669.83 878
8670.71 916
8671.59 942
8672.47 972
8673.35 922
8674.23 1002
8675.11 1092
8675.99 1247
8676.86 1331
8677.74 1464
8678.62 1694
8679.50 1832
8680.38 1784
8681.26 1878
8682.14 2006
8683.02 1831
8683.90 1651
8684.78 1522
8685.66 1457
8686.54 1282
8687.42 1174
8688.30 1065
8689.18 1040
8690.06 1101
8690.94 1120
8691.82 1034
8692.70 1070
8693.58 1321
8694.46 1456
8695.34 1700
8696.22 1941
8697.10 2172
8697.98 2361
8698.86 2357
8699.74 2643
8700.62 2264
8701.51 2118
8702.39 1853
8703.27 1585
8704.15 1457
8705.03 1222
8705.91 1068
8706.79 1052
8707.67 943
8708.55 874
8709.43 878
8710.31 837
8711.20 760
8712.08 776
8712.96 791
8713.84 839
8714.72 718
8715.60 753
8716.48 793
8717.36 772
8718.25 736
8719.13 730
8720.01 702
8720.89 694
8721.77 681
8722.65 690
8723.54 683
8724.42 674
8725.30 696
8726.18 707
8727.06 753
8727.95 703
8728.83 706
8729.71 694
8730.59 721
8731.47 697
8732.36 738
8733.24 703
8734.12 727
8735.00 804
8735.89 826
8736.77 824
8737.65 816
8738.53 818
8739.42 772
8740.30 708
8741.18 723
8742.06 740
8742.95 738
8743.83 713
8744.71 747
8745.59 775
8746.48 752
8747.36 756
8748.24 737
8749.13 679
8750.01 656
8750.89 722
8751.78 718
8752.66 734
8753.54 757
8754.43 719
8755.31 707
8756.19 744
8757.08 766
8757.96 729
8758.84 791
8759.73 767
8760.61 838
8761.49 903
8762.38 986
8763.26 1033
8764.15 1073
8765.03 1019
8765.91 1011
8766.80 1044
8767.68 1020
8768.57 944
8769.45 854
8770.33 839
8771.22 751
8772.10 744
8772.99 734
8773.87 796
8774.75 787
8775.64 770
8776.52 860
8777.41 827
8778.29 768
8779.18 721
8780.06 753
8780.95 728
8781.83 752
8782.72 760
8783.60 763
8784.49 740
8785.37 703
8786.26 754
8787.14 724
8788.03 654
8788.91 613
8789.80 767
8790.68 679
8791.57 619
8792.45 658
8793.34 685
8794.22 706
8795.11 741
8795.99 853
8796.88 951
8797.76 937
8798.65 918
8799.53 931
8800.42 874
8801.31 931
8802.19 831
8803.08 797
8803.96 745
8804.85 681
8805.74 738
8806.62 642
8807.51 711
8808.39 656
8809.28 652
8810.17 619
8811.05 643
8811.94 689
8812.82 648
8813.71 629
8814.60 574
8815.48 581
8816.37 584
8817.26 562
8818.14 526
8819.03 555
8819.92 566
8820.80 545
8821.69 542
8822.58 545
8823.46 530
8824.35 535
8825.24 602
8826.12 647
8827.01 586
8827.90 623
8828.78 512
8829.67 543
8830.56 574
8831.45 528
8832.33 537
8833.22 596
8834.11 551
8835.00 562
8835.88 517
8836.77 527
8837.66 555
8838.55 509
8839.43 479
8840.32 465
8841.21 515
8842.10 560
8842.98 500
8843.87 489
8844.76 538
8845.65 484
8846.54 449
8847.42 520
8848.31 515
8849.20 482
8850.09 520
8850.98 451
8851.86 531
8852.75 531
8853.64 455
8854.53 438
8855.42 473
8856.31 469
8857.19 448
8858.08 488
8858.97 485
8859.86 513
8860.75 538
8861.64 479
8862.53 451
8863.42 476
8864.30 425
8865.19 464
8866.08 495
8866.97 494
8867.86 496
8868.75 500
8869.64 522
8870.53 493
8871.42 422
8872.31 477
8873.20 429
8874.08 481
8874.97 493
8875.86 467
8876.75 439
8877.64 438
8878.53 482
8879.42 440
8880.31 454
8881.20 461
8882.09 415
8882.98 453
8883.87 443
8884.76 422
8885.65 444
8886.54 460
8887.43 484
8888.32 416
8889.21 413
8890.10 420
8890.99 420
8891.88 404
8892.77 388
8893.66 407
8894.55 410
8895.44 376
8896.33 383
8897.22 388
8898.11 432
8899.00 444
8899.90 407
8900.79 395
8901.68 381
8902.57 403
8903.46 400
8904.35 419
8905.24 336
8906.13 382
8907.02 463
8907.91 422
8908.80 381
8909.70 421
8910.59 409
8911.48 445
8912.37 352
8913.26 407
8914.15 432
8915.04 440
8915.93 417
8916.83 398
8917.72 401
8918.61 388
8919.50 414
8920.39 390
8921.28 388
8922.18 366
8923.07 422
8923.96 382
8924.85 389
8925.74 364
8926.64 362
8927.53 349
8928.42 392
8929.31 402
8930.20 386
8931.10 381
8931.99 377
8932.88 366
8933.77 341
8934.67 342
8935.56 393
8936.45 371
8937.34 331
8938.24 327
8939.13 353
8940.02 364
8940.91 372
8941.81 337
8942.70 351
8943.59 353
8944.49 388
8945.38 328
8946.27 379
8947.16 323
8948.06 352
8948.95 382
8949.84 404
8950.74 381
8951.63 340
8952.52 342
8953.42 366
8954.31 343
8955.20 340
8956.10 383
8956.99 353
8957.88 343
8958.78 337
8959.67 336
8960.56 337
8961.46 404
8962.35 342
8963.25 377
8964.14 346
8965.03 335
8965.93 356
8966.82 354
8967.72 350
8968.61 356
8969.50 395
8970.40 330
8971.29 327
8972.19 333
8973.08 337
8973.98 314
8974.87 409
8975.76 301
8976.66 333
8977.55 338
8978.45 377
8979.34 307
8980.24 360
8981.13 358
8982.03 341
8982.92 411
8983.82 365
8984.71 317
8985.61 309
8986.50 370
8987.40 366
8988.29 340
8989.19 305
8990.08 332
8990.98 323
8991.87 302
8992.77 316
8993.66 336
8994.56 342
8995.45 305
8996.35 338
8997.24 324
8998.14 312
8999.04 320
8999.93 344
9000.83 323
9001.72 311
9002.62 336
9003.51 305
9004.41 320
9005.31 310
9006.20 307
9007.10 350
9007.99 343
9008.89 346
9009.79 323
9010.68 322
9011.58 339
9012.48 314
9013.37 293
9014.27 298
9015.16 316
9016.06 309
9016.96 296
9017.85 317
9018.75 310
9019.65 284
9020.54 340
9021.44 290
9022.34 264
9023.23 310
9024.13 336
9025.03 303
9025.93 306
9026.82 340
9027.72 329
9028.62 291
9029.51 291
9030.41 314
9031.31 338
9032.21 317
9033.10 281
9034.00 302
9034.90 293
9035.79 316
9036.69 291
9037.59 283
9038.49 282
9039.38 257
9040.28 288
9041.18 362
9042.08 324
9042.98 288
9043.87 267
9044.77 338
9045.67 356
9046.57 323
9047.47 299
9048.36 286
9049.26 328
9050.16 337
9051.06 330
9051.96 296
9052.85 359
9053.75 391
9054.65 352
9055.55 325
9056.45 307
9057.35 371
9058.25 355
9059.14 320
9060.04 319
9060.94 366
9061.84 373
9062.74 320
9063.64 314
9064.54 310
9065.44 279
9066.33 305
9067.23 333
9068.13 318
9069.03 322
9069.93 341
9070.83 304
9071.73 330
9072.63 310
9073.53 304
9074.43 325
9075.33 302
9076.23 314
9077.13 340
9078.03 299
9078.92 300
9079.82 355
9080.72 315
9081.62 335
9082.52 287
9083.42 293
9084.32 307
9085.22 298
9086.12 306
9087.02 373
9087.92 361
9088.82 308
9089.72 302
9090.62 304
9091.52 332
9092.42 300
9093.32 322
9094.22 323
9095.12 346
9096.03 347
9096.93 357
9097.83 337
9098.73 332
9099.63 312
9100.53 342
9101.43 345
9102.33 313
9103.23 314
9104.13 333
9105.03 321
9105.93 279
9106.83 345
9107.74 314
9108.64 310
9109.54 246
9110.44 291
9111.34 309
9112.24 314
9113.14 298
9114.04 332
9114.94 341
9115.85 366
9116.75 325
9117.65 292
9118.55 277
9119.45 312
9120.35 297
9121.26 332
9122.16 285
9123.06 354
9123.96 299
9124.86 313
9125.77 335
9126.67 301
9127.57 359
9128.47 323
9129.37 330
9130.28 331
9131.18 374
9132.08 344
9132.98 316
9133.88 310
9134.79 292
9135.69 311
9136.59 339
9137.49 335
9138.40 315
9139.30 308
9140.20 317
9141.10 305
9142.01 289
9142.91 275
9143.81 281
9144.72 296
9145.62 308
9146.52 329
9147.42 344
9148.33 313
9149.23 353
9150.13 319
9151.04 328
9151.94 309
9152.84 281
9153.75 316
9154.65 293
9155.55 294
9156.46 301
9157.36 310
9158.26 294
9159.17 307
9160.07 273
9160.97 318
9161.88 301
9162.78 308
9163.69 320
9164.59 275
9165.49 282
9166.40 302
9167.30 336
9168.21 284
9169.11 279
9170.01 320
9170.92 309
9171.82 289
9172.73 280
9173.63 325
9174.53 296
9175.44 298
9176.34 352
9177.25 293
9178.15 307
9179.06 347
9179.96 346
9180.87 307
9181.77 244
9182.68 278
9183.58 287
9184.49 319
9185.39 300
9186.30 317
9187.20 309
9188.11 311
9189.01 311
9189.92 322
9190.82 352
9191.73 291
9192.63 342
9193.54 314
9194.44 278
9195.35 288
9196.25 332
9197.16 316
9198.06 296
9198.97 341
9199.87 337
9200.78 317
9201.69 315
9202.59 344
9203.50 365
9204.40 365
9205.31 358
9206.21 410
9207.12 354
9208.03 357
9208.93 397
9209.84 359
9210.74 369
9211.65 321
9212.56 387
9213.46 359
9214.37 307
9215.28 300
9216.18 336
9217.09 307
9218.00 335
9218.90 338
9219.81 338
9220.72 352
9221.62 417
9222.53 345
9223.44 364
9224.34 351
9225.25 323
9226.16 347
9227.06 317
9227.97 314
9228.88 349
9229.78 310
9230.69 308
9231.60 307
9232.51 311
9233.41 315
9234.32 258
9235.23 333
9236.13 284
9237.04 310
9237.95 287
9238.86 298
9239.76 300
9240.67 260
9241.58 264
9242.49 304
9243.39 307
9244.30 304
9245.21 290
9246.12 272
9247.03 238
9247.93 273
9248.84 324
9249.75 323
9250.66 303
9251.57 290
9252.47 268
9253.38 337
9254.29 292
9255.20 282
9256.11 237
9257.02 257
9257.92 297
9258.83 293
9259.74 289
9260.65 339
9261.56 308
9262.47 327
9263.38 296
9264.28 277
9265.19 281
9266.10 303
9267.01 313
9267.92 293
9268.83 254
9269.74 296
9270.65 292
9271.56 296
9272.47 315
9273.37 298
9274.28 321
9275.19 322
9276.10 277
9277.01 307
9277.92 345
9278.83 338
9279.74 339
9280.65 333
9281.56 338
9282.47 332
9283.38 284
9284.29 312
9285.20 323
9286.11 324
9287.02 311
9287.93 318
9288.84 320
9289.75 283
9290.66 253
9291.57 306
9292.48 363
9293.39 316
9294.30 334
9295.21 366
9296.12 322
9297.03 327
9297.94 338
9298.85 326
9299.76 303
9300.67 317
9301.58 329
9302.49 324
9303.40 406
9304.31 327
9305.23 341
9306.14 328
9307.05 345
9307.96 346
9308.87 346
9309.78 348
9310.69 343
9311.60 346
9312.51 334
9313.42 392
9314.34 458
9315.25 413
9316.16 367
9317.07 360
9317.98 394
9318.89 378
9319.80 356
9320.72 304
9321.63 356
9322.54 386
9323.45 327
9324.36 349
9325.27 344
9326.19 361
9327.10 359
9328.01 356
9328.92 302
9329.83 326
9330.74 330
9331.66 310
9332.57 336
9333.48 310
9334.39 322
9335.31 337
9336.22 335
9337.13 343
9338.04 305
9338.96 304
9339.87 307
9340.78 329
9341.69 374
9342.61 367
9343.52 277
9344.43 330
9345.34 269
9346.26 293
9347.17 339
9348.08 282
9348.99 299
9349.91 323
9350.82 349
9351.73 353
9352.65 321
9353.56 308
9354.47 313
9355.39 296
9356.30 309
9357.21 276
9358.13 319
9359.04 349
9359.95 312
9360.87 323
9361.78 253
9362.69 279
9363.61 328
9364.52 318
9365.43 357
9366.35 322
9367.26 286
9368.18 312
9369.09 302
9370.00 274
9370.92 309
9371.83 322
9372.75 266
9373.66 297
9374.57 324
9375.49 314
9376.40 295
9377.32 304
9378.23 379
9379.15 331
9380.06 270
9380.97 329
9381.89 328
9382.80 381
9383.72 349
9384.63 334
9385.55 339
9386.46 361
9387.38 331
9388.29 370
9389.21 338
9390.12 317
9391.04 330
9391.95 371
9392.87 363
9393.78 339
9394.70 394
9395.61 353
9396.53 355
9397.44 353
9398.36 356
9399.27 379
9400.19 391
9401.10 375
9402.02 368
9402.94 377
9403.85 352
9404.77 381
9405.68 379
9406.60 422
9407.51 370
9408.43 364
9409.35 363
9410.26 338
9411.18 335
9412.09 299
9413.01 341
9413.93 403
9414.84 383
9415.76 338
9416.67 345
9417.59 383
9418.51 386
9419.42 408
9420.34 345
9421.26 361
9422.17 350
9423.09 359
9424.01 342
9424.92 394
9425.84 366
9426.76 370
9427.67 396
9428.59 385
9429.51 417
9430.42 393
9431.34 361
9432.26 353
9433.17 355
9434.09 367
9435.01 343
9435.93 337
9436.84 337
9437.76 367
9438.68 364
9439.59 397
9440.51 424
9441.43 424
9442.35 429
9443.26 402
9444.18 439
9445.10 409
9446.02 352
9446.93 394
9447.85 394
9448.77 371
9449.69 338
9450.61 403
9451.52 373
9452.44 378
9453.36 405
9454.28 402
9455.20 375
9456.11 414
9457.03 521
9457.95 514
9458.87 536
9459.79 612
9460.71 525
9461.62 530
9462.54 547
9463.46 513
9464.38 482
9465.30 482
9466.22 428
9467.14 413
9468.05 483
9468.97 369
9469.89 368
9470.81 398
9471.73 372
9472.65 407
9473.57 390
9474.49 353
9475.41 390
9476.32 446
9477.24 398
9478.16 396
9479.08 377
9480.00 421
9480.92 408
9481.84 391
9482.76 354
9483.68 438
9484.60 455
9485.52 405
9486.44 432
9487.36 464
9488.28 443
9489.20 439
9490.12 415
9491.04 469
9491.96 406
9492.88 415
9493.80 464
9494.72 399
9495.64 387
9496.56 380
9497.48 459
9498.40 438
9499.32 398
9500.24 427
9501.16 440
9502.08 426
9503.00 432
9503.92 372
9504.84 384
9505.76 353
9506.68 391
9507.60 449
9508.52 455
9509.44 454
9510.36 424
9511.28 402
9512.21 386
9513.13 404
9514.05 450
9514.97 434
9515.89 458
9516.81 461
9517.73 441
9518.65 475
9519.57 430
9520.50 445
9521.42 530
9522.34 575
9523.26 524
9524.18 491
9525.10 486
9526.02 505
9526.95 511
9527.87 452
9528.79 520
9529.71 513
9530.63 435
9531.55 460
9532.48 455
9533.40 518
9534.32 591
9535.24 605
9536.16 663
9537.09 765
9538.01 841
9538.93 939
9539.85 929
9540.77 986
9541.70 850
9542.62 776
9543.54 750
9544.46 650
9545.39 585
9546.31 598
9547.23 576
9548.15 501
9549.08 509
9550.00 499
9550.92 494
9551.85 485
9552.77 493
9553.69 502
9554.61 437
9555.54 468
9556.46 461
9557.38 486
9558.31 450
9559.23 452
9560.15 496
9561.08 471
9562.00 450
9562.92 431
9563.85 509
9564.77 496
9565.69 579
9566.62 587
9567.54 472
9568.46 411
9569.39 469
9570.31 459
9571.23 483
9572.16 439
9573.08 424
9574.01 476
9574.93 495
9575.85 466
9576.78 446
9577.70 425
9578.63 412
9579.55 441
9580.47 382
9581.40 406
9582.32 471
9583.25 429
9584.17 447
9585.10 482
9586.02 414
9586.94 395
9587.87 446
9588.79 391
9589.72 393
9590.64 470
9591.57 413
9592.49 426
9593.42 457
9594.34 478
9595.27 446
9596.19 466
9597.12 449
9598.04 406
9598.97 418
9599.89 463
9600.82 449
9601.74 489
9602.67 448
9603.59 437
9604.52 460
9605.44 483
9606.37 484
9607.29 474
9608.22 429
9609.15 523
9610.07 493
9611.00 525
9611.92 461
9612.85 503
9613.77 546
9614.70 541
9615.63 586
9616.55 567
9617.48 550
9618.40 550
9619.33 519
9620.26 516
9621.18 559
9622.11 531
9623.03 565
9623.96 571
9624.89 551
9625.81 515
9626.74 490
9627.67 585
9628.59 592
9629.52 622
9630.45 613
9631.37 588
9632.30 567
9633.23 562
9634.15 585
9635.08 600
9636.01 649
9636.93 650
9637.86 648
9638.79 639
9639.71 600
9640.64 578
9641.57 681
9642.50 665
9643.42 736
9644.35 685
9645.28 647
9646.21 693
9647.13 681
9648.06 701
9648.99 680
9649.92 673
9650.84 687
9651.77 723
9652.70 833
9653.63 926
9654.55 960
9655.48 1091
9656.41 1027
9657.34 1002
9658.26 932
9659.19 837
9660.12 867
9661.05 825
9661.98 772
9662.91 744
9663.83 746
9664.76 795
9665.69 758
9666.62 721
9667.55 676
9668.48 736
9669.40 736
9670.33 785
9671.26 750
9672.19 791
9673.12 707
9674.05 707
9674.98 756
9675.90 719
9676.83 745
9677.76 809
9678.69 771
9679.62 807
9680.55 824
9681.48 827
9682.41 775
9683.34 835
9684.27 840
9685.19 803
9686.12 828
9687.05 842
9687.98 799
9688.91 819
9689.84 863
9690.77 885
9691.70 865
9692.63 878
9693.56 832
9694.49 843
9695.42 920
9696.35 942
9697.28 899
9698.21 937
9699.14 960
9700.07 960
9701.00 915
9701.93 949
9702.86 962
9703.79 910
9704.72 949
9705.65 942
9706.58 965
9707.51 991
9708.44 972
9709.37 866
9710.30 885
9711.23 880
9712.16 825
9713.09 816
9714.02 873
9714.95 887
9715.88 913
9716.82 919
9717.75 950
9718.68 981
9719.61 990
9720.54 1033
9721.47 1018
9722.40 1037
9723.33 1112
9724.26 1000
9725.19 970
9726.13 933
9727.06 837
9727.99 829
9728.92 803
9729.85 754
9730.78 815
9731.71 804
9732.64 755
9733.58 748
9734.51 759
9735.44 817
9736.37 837
9737.30 825
9738.23 793
9739.17 854
9740.10 860
9741.03 848
9741.96 809
9742.89 783
9743.83 788
9744.76 728
9745.69 664
9746.62 706
9747.55 692
9748.49 709
9749.42 677
9750.35 748
9751.28 696
9752.22 707
9753.15 702
9754.08 700
9755.01 624
9755.95 635
9756.88 619
9757.81 662
9758.75 588
9759.68 618
9760.61 644
9761.54 578
9762.48 623
9763.41 594
9764.34 572
9765.28 618
9766.21 625
9767.14 583
9768.08 596
9769.01 676
9769.94 676
9770.88 658
9771.81 656
9772.74 648
9773.68 627
9774.61 558
9775.54 609
9776.48 629
9777.41 646
9778.34 643
9779.28 617
9780.21 655
9781.14 684
9782.08 659
9783.01 741
9783.95 705
9784.88 697
9785.81 803
9786.75 757
9787.68 689
9788.62 672
9789.55 714
9790.49 675
9791.42 728
9792.35 657
9793.29 594
9794.22 566
9795.16 591
9796.09 603
9797.03 585
9797.96 558
9798.90 591
9799.83 602
9800.77 585
9801.70 573
9802.64 598
9803.57 637
9804.51 594
9805.44 534
9806.38 610
9807.31 567
9808.25 556
9809.18 582
9810.12 598
9811.05 542
9811.99 517
9812.92 501
9813.86 494
9814.79 516
9815.73 502
9816.66 475
9817.60 513
9818.54 521
9819.47 484
9820.41 518
9821.34 490
9822.28 475
9823.21 464
9824.15 488
9825.09 506
9826.02 449
9826.96 421
9827.89 491
9828.83 470
9829.77 475
9830.70 501
9831.64 493
9832.57 478
9833.51 475
9834.45 478
9835.38 469
9836.32 461
9837.26 509
9838.19 482
9839.13 411
9840.07 516
9841.00 465
9841.94 448
9842.88 449
9843.81 490
9844.75 474
9845.69 473
9846.62 488
9847.56 440
9848.50 466
9849.44 448
9850.37 482
9851.31 422
9852.25 400
9853.18 452
9854.12 461
9855.06 396
9856.00 469
9856.93 416
9857.87 426
9858.81 466
9859.75 419
9860.68 459
9861.62 478
9862.56 505
9863.50 538
9864.44 463
9865.37 494
9866.31 477
9867.25 507
9868.19 457
9869.13 432
9870.06 488
9871.00 476
9871.94 448
9872.88 481
9873.82 491
9874.75 446
9875.69 432
9876.63 428
9877.57 406
9878.51 429
9879.45 439
9880.39 428
9881.32 428
9882.26 390
9883.20 416
9884.14 418
9885.08 391
9886.02 427
9886.96 401
9887.90 457
9888.83 446
9889.77 375
9890.71 447
9891.65 406
9892.59 393
9893.53 404
9894.47 411
9895.41 394
9896.35 419
9897.29 395
9898.23 361
9899.17 367
9900.11 396
9901.05 436
9901.99 405
9902.92 385
9903.86 429
9904.80 377
9905.74 391
9906.68 376
9907.62 378
9908.56 415
9909.50 398
9910.44 394
9911.38 416
9912.32 434
9913.26 409
9914.20 416
9915.14 375
9916.08 384
9917.02 380
9917.97 393
9918.91 388
9919.85 423
9920.79 418
9921.73 366
9922.67 450
9923.61 427
9924.55 353
9925.49 404
9926.43 419
9927.37 425
9928.31 434
9929.25 454
9930.19 486
9931.13 548
9932.08 564
9933.02 619
9933.96 656
9934.90 597
9935.84 651
9936.78 641
9937.72 576
9938.66 535
9939.61 491
9940.55 488
9941.49 418
9942.43 385
9943.37 381
9944.31 426
9945.26 377
9946.20 406
9947.14 348
9948.08 345
9949.02 396
9949.96 378
9950.91 364
9951.85 329
9952.79 356
9953.73 382
9954.67 358
9955.62 358
9956.56 364
9957.50 356
9958.44 364
9959.39 386
9960.33 344
9961.27 328
9962.21 410
9963.16 366
9964.10 351
9965.04 419
9965.98 377
9966.93 357
9967.87 370
9968.81 379
9969.75 359
9970.70 338
9971.64 354
9972.58 363
9973.53 389
9974.47 364
9975.41 379
9976.36 389
9977.30 349
9978.24 324
9979.18 348
9980.13 340
9981.07 376
9982.01 323
9982.96 329
9983.90 342
9984.85 328
9985.79 326
9986.73 320
9987.68 327
9988.62 360
9989.56 325
9990.51 331
9991.45 322
9992.40 293
9993.34 340
9994.28 333
9995.23 322
9996.17 316
9997.12 292
9998.06 319
9999.00 301
9999.95 299
10000.89 302
10001.84 311
10002.78 296
10003.73 327
10004.67 347
10005.61 289
10006.56 304
10007.50 312
10008.45 299
10009.39 310
10010.34 365
10011.28 351
10012.23 330
10013.17 329
10014.12 337
10015.06 337
10016.01 306
10016.95 296
10017.90 312
10018.84 321
10019.79 308
10020.73 284
10021.68 307
10022.62 299
10023.57 314
10024.51 327
10025.46 328
10026.41 338
10027.35 304
10028.30 295
10029.24 254
10030.19 301
10031.13 330
10032.08 329
10033.03 327
10033.97 306
10034.92 273
10035.86 370
10036.81 354
10037.76 307
10038.70 312
10039.65 288
10040.59 290
10041.54 308
10042.49 346
10043.43 294
10044.38 292
10045.33 326
10046.27 346
10047.22 300
10048.16 285
10049.11 292
10050.06 300
10051.00 297
10051.95 289
10052.90 299
10053.84 304
10054.79 309
10055.74 296
10056.69 278
10057.63 322
10058.58 326
10059.53 350
10060.47 353
10061.42 321
10062.37 322
10063.32 298
10064.26 294
10065.21 307
10066.16 305
10067.10 317
10068.05 295
10069.00 297
10069.95 301
10070.89 272
10071.84 293
10072.79 301
10073.74 261
10074.69 290
10075.63 292
10076.58 299
10077.53 332
10078.48 316
10079.43 276
10080.37 271
10081.32 270
10082.27 305
10083.22 299
10084.17 269
10085.11 302
10086.06 302
10087.01 294
10087.96 280
10088.91 283
10089.86 277
10090.81 305
10091.75 325
10092.70 234
10093.65 292
10094.60 280
10095.55 281
10096.50 283
10097.45 317
10098.40 298
10099.34 293
10100.29 326
10101.24 284
10102.19 288
10103.14 277
10104.09 317
10105.04 318
10105.99 269
10106.94 236
10107.89 259
10108.84 269
10109.79 290
10110.73 296
10111.68 314
10112.63 287
10113.58 280
10114.53 271
10115.48 251
10116.43 270
10117.38 331
10118.33 346
10119.28 305
10120.23 303
10121.18 301
10122.13 333
10123.08 291
10124.03 262
10124.98 228
10125.93 322
10126.88 291
10127.83 350
10128.78 262
10129.73 310
10130.68 310
10131.64 267
10132.59 282
10133.54 276
10134.49 300
10135.44 330
10136.39 296
10137.34 275
10138.29 306
10139.24 289
10140.19 294
10141.14 298
10142.09 255
10143.04 308
10144.00 307
10144.95 296
10145.90 264
10146.85 284
10147.80 300
10148.75 342
10149.70 280
10150.65 267
10151.61 316
10152.56 307
10153.51 284
10154.46 281
10155.41 290
10156.36 318
10157.31 318
10158.27 286
10159.22 286
10160.17 322
10161.12 300
10162.07 282
10163.03 317
10163.98 265
10164.93 275
10165.88 266
10166.83 276
10167.79 259
10168.74 296
10169.69 299
10170.64 299
10171.60 290
10172.55 300
10173.50 293
10174.45 319
10175.41 327
10176.36 315
10177.31 320
10178.26 281
10179.22 300
10180.17 300
10181.12 325
10182.07 367
10183.03 353
10183.98 332
10184.93 325
10185.89 324
10186.84 349
10187.79 364
10188.75 376
10189.70 397
10190.65 381
10191.60 354
10192.56 319
10193.51 333
10194.47 359
10195.42 356
10196.37 355
10197.33 382
10198.28 378
10199.23 396
10200.19 381
10201.14 419
10202.09 390
10203.05 404
10204.00 410
10204.96 408
10205.91 419
10206.86 389
10207.82 404
10208.77 420
10209.73 432
10210.68 384
10211.63 435
10212.59 412
10213.54 479
10214.50 477
10215.45 463
10216.41 429
10217.36 425
10218.32 419
10219.27 408
10220.22 398
10221.18 357
10222.13 372
10223.09 344
10224.04 429
10225.00 343
10225.95 331
10226.91 370
10227.86 372
10228.82 402
10229.77 424
10230.73 417
10231.68 344
10232.64 349
10233.59 361
10234.55 378
10235.50 365
10236.46 330
10237.42 348
10238.37 384
10239.33 454
10240.28 443
10241.24 437
10242.19 472
10243.15 443
10244.10 459
10245.06 491
10246.02 423
10246.97 429
10247.93 430
10248.88 395
10249.84 359
10250.80 372
10251.75 389
10252.71 385
10253.66 306
10254.62 330
10255.58 277
10256.53 322
10257.49 324
10258.45 316
10259.40 307
10260.36 318
10261.32 295
10262.27 281
10263.23 252
10264.19 318
10265.14 282
10266.10 276
10267.06 322
10268.01 293
10268.97 270
10269.93 289
10270.88 299
10271.84 266
10272.80 276
10273.76 283
10274.71 321
10275.67 319
10276.63 312
10277.58 282
10278.54 314
10279.50 278
10280.46 281
10281.41 287
10282.37 321
10283.33 287
10284.29 266
10285.24 289
10286.20 272
10287.16 300
10288.12 318
10289.08 313
10290.03 320
10290.99 302
10291.95 299
10292.91 277
10293.87 295
10294.82 293
10295.78 268
10296.74 295
10297.70 250
10298.66 288
10299.61 338
10300.57 294
10301.53 332
10302.49 306
10303.45 331
10304.41 280
10305.37 263
10306.32 290
10307.28 308
10308.24 322
10309.20 287
10310.16 265
10311.12 350
10312.08 297
10313.04 271
10314.00 256
10314.95 301
10315.91 282
10316.87 283
10317.83 280
10318.79 267
10319.75 331
10320.71 300
10321.67 315
10322.63 320
10323.59 320
10324.55 290
10325.51 301
10326.47 256
10327.43 270
10328.39 234
10329.35 273
10330.31 298
10331.27 282
10332.23 319
10333.19 327
10334.15 320
10335.11 323
10336.07 322
10337.03 307
10337.99 340
10338.95 330
10339.91 290
10340.87 292
10341.83 298
10342.79 296
10343.75 305
10344.71 300
10345.67 257
10346.63 236
10347.59 248
10348.55 289
10349.51 261
10350.47 231
10351.43 260
10352.39 270
10353.35 314
10354.31 270
10355.28 243
10356.24 293
10357.20 235
10358.16 271
10359.12 303
10360.08 251
10361.04 253
10362.00 285
10362.96 228
10363.93 227
10364.89 232
10365.85 267
10366.81 255
10367.77 243
10368.73 234
10369.69 275
10370.66 272
10371.62 273
10372.58 270
10373.54 228
10374.50 256
10375.47 269
10376.43 263
10377.39 243
10378.35 220
10379.31 248
10380.28 262
10381.24 275
10382.20 247
10383.16 255
10384.12 239
10385.09 253
10386.05 274
10387.01 243
10387.97 259
10388.94 234
10389.90 250
10390.86 247
10391.82 285
10392.79 253
10393.75 261
10394.71 273
10395.68 218
10396.64 253
10397.60 261
10398.56 263
10399.53 253
10400.49 276
10401.45 279
10402.42 288
10403.38 260
10404.34 254
10405.31 259
10406.27 249
10407.23 250
10408.20 260
10409.16 261
10410.12 262
10411.09 315
10412.05 271
10413.01 284
10413.98 277
10414.94 239
10415.90 253
10416.87 259
10417.83 254
10418.80 258
10419.76 285
10420.72 324
10421.69 290
10422.65 326
10423.62 313
10424.58 365
10425.54 399
10426.51 401
10427.47 352
10428.44 326
10429.40 353
10430.37 349
10431.33 336
10432.30 309
10433.26 336
10434.22 283
10435.19 300
10436.15 263
10437.12 240
10438.08 247
10439.05 264
10440.01 283
10440.98 236
10441.94 250
10442.91 221
10443.87 239
10444.84 231
10445.80 241
10446.77 221
10447.73 257
10448.70 250
10449.66 265
10450.63 232
10451.59 241
10452.56 218
10453.53 225
10454.49 237
10455.46 258
10456.42 217
10457.39 212
10458.35 228
10459.32 259
10460.29 233
10461.25 234
10462.22 223
10463.18 244
10464.15 270
10465.12 242
10466.08 214
10467.05 246
10468.01 252
10468.98 226
10469.95 210
10470.91 196
10471.88 244
10472.85 255
10473.81 246
10474.78 217
10475.74 192
10476.71 237
10477.68 255
10478.64 253
10479.61 247
10480.58 249
10481.54 287
10482.51 245
10483.48 225
10484.45 244
10485.41 240
10486.38 250
10487.35 253
10488.31 225
10489.28 207
10490.25 217
10491.22 234
10492.18 244
10493.15 251
10494.12 237
10495.08 282
10496.05 235
10497.02 222
10497.99 211
10498.95 215
10499.92 212
10500.89 243
10501.86 279
10502.83 229
10503.79 262
10504.76 244
10505.73 231
10506.70 224
10507.67 240
10508.63 260
10509.60 231
10510.57 221
10511.54 265
10512.51 219
10513.47 258
10514.44 297
10515.41 239
10516.38 248
10517.35 229
10518.32 251
10519.28 255
10520.25 224
10521.22 212
10522.19 218
10523.16 244
10524.13 231
10525.10 256
10526.07 251
10527.03 283
10528.00 258
10528.97 238
10529.94 260
10530.91 244
10531.88 229
10532.85 221
10533.82 255
10534.79 295
10535.76 242
10536.73 252
10537.70 252
10538.67 235
10539.63 279
10540.60 245
10541.57 215
10542.54 259
10543.51 232
10544.48 236
10545.45 253
10546.42 249
10547.39 272
10548.36 237
10549.33 219
10550.30 239
10551.27 277
10552.24 250
10553.21 233
10554.18 292
10555.15 218
10556.12 247
10557.09 194
10558.06 182
10559.03 201
10560.00 232
10560.97 271
10561.95 251
10562.92 257
10563.89 314
10564.86 291
10565.83 304
10566.80 315
10567.77 320
10568.74 351
10569.71 329
10570.68 321
10571.65 277
10572.62 292
10573.59 286
10574.57 266
10575.54 278
10576.51 272
10577.48 262
10578.45 256
10579.42 210
10580.39 231
10581.36 242
10582.34 273
10583.31 283
10584.28 293
10585.25 262
10586.22 236
10587.19 243
10588.17 283
10589.14 252
10590.11 245
10591.08 249
10592.05 273
10593.02 275
10594.00 247
10594.97 239
10595.94 288
10596.91 265
10597.89 254
10598.86 257
10599.83 266
10600.80 301
10601.77 298
10602.75 262
10603.72 261
10604.69 263
10605.66 279
10606.64 248
10607.61 231
10608.58 286
10609.55 239
10610.53 248
10611.50 283
10612.47 256
10613.45 231
10614.42 286
10615.39 267
10616.36 246
10617.34 226
10618.31 255
10619.28 276
10620.26 260
10621.23 227
10622.20 239
10623.18 286
10624.15 299
10625.12 271
10626.10 277
10627.07 302
10628.04 231
10629.02 240
10629.99 271
10630.97 248
10631.94 304
10632.91 248
10633.89 280
10634.86 282
10635.83 231
10636.81 236
10637.78 241
10638.76 290
10639.73 277
10640.70 291
10641.68 307
10642.65 351
10643.63 391
10644.60 388
10645.58 440
10646.55 408
10647.53 388
10648.50 378
10649.47 378
10650.45 355
10651.42 336
10652.40 346
10653.37 329
10654.35 271
10655.32 264
10656.30 292
10657.27 260
10658.25 281
10659.22 319
10660.20 253
10661.17 239
10662.15 263
10663.12 254
10664.10 277
10665.07 228
10666.05 245
10667.02 258
10668.00 248
10668.97 262
10669.95 273
10670.93 264
10671.90 284
10672.88 259
10673.85 287
10674.83 294
10675.80 275
10676.78 260
10677.76 262
10678.73 276
10679.71 253
10680.68 251
10681.66 293
10682.63 272
10683.61 259
10684.59 224
10685.56 315
10686.54 275
10687.52 291
10688.49 295
10689.47 234
10690.44 273
10691.42 334
10692.40 305
10693.37 278
10694.35 277
10695.33 248
10696.30 264
10697.28 240
10698.26 214
10699.23 219
10700.21 241
10701.19 238
10702.17 230
10703.14 265
10704.12 256
10705.10 218
10706.07 238
10707.05 218
10708.03 236
10709.01 248
10709.98 233
10710.96 224
10711.94 203
10712.91 223
10713.89 196
10714.87 230
10715.85 220
10716.83 200
10717.80 220
10718.78 256
10719.76 246
10720.74 254
10721.71 262
10722.69 257
10723.67 248
10724.65 235
10725.63 242
10726.60 254
10727.58 242
10728.56 214
10729.54 225
10730.52 232
10731.49 251
10732.47 229
10733.45 201
10734.43 194
10735.41 237
10736.39 186
10737.37 228
10738.34 269
10739.32 215
10740.30 259
10741.28 238
10742.26 245
10743.24 242
10744.22 227
10745.20 206
10746.17 233
10747.15 204
10748.13 239
10749.11 209
10750.09 255
10751.07 255
10752.05 229
10753.03 222
10754.01 211
10754.99 248
10755.97 242
10756.95 212
10757.93 236
10758.91 254
10759.88 256
10760.86 265
10761.84 251
10762.82 240
10763.80 249
10764.78 263
10765.76 255
10766.74 232
10767.72 222
10768.70 219
10769.68 263
10770.66 244
10771.64 202
10772.62 234
10773.60 230
10774.58 193
10775.56 219
10776.54 219
10777.52 231
10778.51 282
10779.49 225
10780.47 229
10781.45 286
10782.43 212
10783.41 249
10784.39 213
10785.37 210
10786.35 278
10787.33 270
10788.31 264
10789.29 243
10790.27 243
10791.26 231
10792.24 278
10793.22 239
10794.20 218
10795.18 248
10796.16 215
10797.14 251
10798.12 244
10799.10 244
10800.09 248
10801.07 228
10802.05 213
10803.03 211
10804.01 261
10804.99 233
10805.98 246
10806.96 241
10807.94 228
10808.92 245
10809.90 200
10810.89 204
10811.87 221
10812.85 263
10813.83 252
10814.81 226
10815.80 215
10816.78 235
10817.76 269
10818.74 268
10819.72 288
10820.71 272
10821.69 272
10822.67 291
10823.65 274
10824.64 273
10825.62 231
10826.60 249
10827.58 255
10828.57 239
10829.55 205
10830.53 270
10831.52 218
10832.50 234
10833.48 248
10834.46 235
10835.45 219
10836.43 231
10837.41 230
10838.40 215
10839.38 211
10840.36 244
10841.35 286
10842.33 247
10843.31 290
10844.30 230
10845.28 232
10846.26 228
10847.25 236
10848.23 207
10849.21 221
10850.20 257
10851.18 281
10852.17 232
10853.15 221
10854.13 231
10855.12 253
10856.10 275
10857.09 229
10858.07 232
10859.05 251
10860.04 261
10861.02 263
10862.01 296
10862.99 252
10863.97 243
10864.96 285
10865.94 263
10866.93 242
10867.91 243
10868.90 233
10869.88 270
10870.87 285
10871.85 253
10872.84 271
10873.82 267
10874.81 251
10875.79 236
10876.78 280
10877.76 248
10878.75 281
10879.73 270
10880.72 261
10881.70 258
10882.69 239
10883.67 283
10884.66 278
10885.64 249
10886.63 272
10887.61 267
10888.60 268
10889.58 263
10890.57 268
10891.55 290
10892.54 322
10893.53 347
10894.51 281
10895.50 311
10896.48 335
10897.47 283
10898.45 337
10899.44 319
10900.43 323
10901.41 278
10902.40 341
10903.38 323
10904.37 308
10905.36 306
10906.34 330
10907.33 385
10908.32 341
10909.30 298
10910.29 359
10911.28 345
10912.26 322
10913.25 309
10914.24 348
10915.22 328
10916.21 304
10917.20 347
10918.18 345
10919.17 352
10920.16 323
10921.14 361
10922.13 387
10923.12 350
10924.10 363
10925.09 334
10926.08 364
10927.07 376
10928.05 395
10929.04 368
10930.03 370
10931.01 405
10932.00 379
10932.99 384
10933.98 352
10934.96 395
10935.95 360
10936.94 372
10937.93 410
10938.92 394
10939.90 430
10940.89 417
10941.88 381
10942.87 448
10943.85 393
10944.84 445
10945.83 449
10946.82 443
10947.81 504
10948.79 454
10949.78 477
10950.77 522
10951.76 527
10952.75 535
10953.74 450
10954.72 496
10955.71 501
10956.70 472
10957.69 491
10958.68 502
10959.67 505
10960.66 481
10961.65 554
10962.63 575
10963.62 620
10964.61 683
10965.60 663
10966.59 694
10967.58 656
10968.57 670
10969.56 638
10970.55 599
10971.54 523
10972.52 552
10973.51 523
10974.50 560
10975.49 544
10976.48 513
10977.47 460
10978.46 448
10979.45 472
10980.44 425
10981.43 434
10982.42 514
10983.41 487
10984.40 462
10985.39 489
10986.38 501
10987.37 521
10988.36 514
10989.35 508
10990.34 514
10991.33 567
10992.32 541
10993.31 546
10994.30 506
10995.29 491
10996.28 558
10997.27 560
10998.26 525
10999.25 562
11000.24 608
11001.23 629
11002.22 728
11003.21 806
11004.20 851
11005.20 979
11006.19 952
11007.18 927
11008.17 1001
11009.16 952
11010.15 961
11011.14 869
11012.13 730
11013.12 684
11014.11 637
11015.10 591
11016.10 527
11017.09 491
11018.08 469
11019.07 460
11020.06 432
11021.05 458
11022.04 436
11023.04 417
11024.03 435
11025.02 482
11026.01 434
11027.00 446
11027.99 397
11028.99 404
11029.98 430
11030.97 380
11031.96 380
11032.95 390
11033.95 437
11034.94 405
11035.93 463
11036.92 424
11037.91 426
11038.91 425
11039.90 386
11040.89 391
11041.88 370
11042.88 454
11043.87 461
11044.86 398
11045.85 386
11046.85 386
11047.84 444
11048.83 413
11049.82 405
11050.82 389
11051.81 353
11052.80 326
11053.80 337
11054.79 372
11055.78 362
11056.77 330
11057.77 341
11058.76 377
11059.75 332
11060.75 331
11061.74 350
11062.73 370
11063.73 351
11064.72 330
11065.71 323
11066.71 337
11067.70 377
11068.69 303
11069.69 345
11070.68 332
11071.68 351
11072.67 331
11073.66 303
11074.66 329
11075.65 396
11076.65 336
11077.64 314
11078.63 318
11079.63 327
11080.62 346
11081.62 416
11082.61 368
11083.60 338
11084.60 361
11085.59 329
11086.59 360
11087.58 349
11088.58 337
11089.57 354
11090.57 321
11091.56 360
11092.55 327
11093.55 313
11094.54 359
11095.54 333
11096.53 305
11097.53 327
11098.52 315
11099.52 310
11100.51 281
11101.51 303
11102.50 317
11103.50 297
11104.49 311
11105.49 307
11106.48 324
11107.48 312
11108.48 311
11109.47 309
11110.47 304
11111.46 340
11112.46 318
11113.45 276
11114.45 309
11115.44 312
11116.44 361
11117.44 323
11118.43 296
11119.43 271
11120.42 282
11121.42 286
11122.42 253
11123.41 322
11124.41 290
11125.40 312
11126.40 325
11127.40 324
11128.39 329
11129.39 337
11130.38 326
11131.38 292
11132.38 342
11133.37 343
11134.37 334
11135.37 347
11136.36 308
11137.36 358
11138.36 302
11139.35 315
11140.35 281
11141.35 309
11142.34 293
11143.34 306
11144.34 298
11145.34 260
11146.33 290
11147.33 303
11148.33 289
11149.32 293
11150.32 331
11151.32 299
11152.32 301
11153.31 289
11154.31 291
11155.31 313
11156.31 315
11157.30 297
11158.30 290
11159.30 284
11160.30 284
11161.29 307
11162.29 322
11163.29 281
11164.29 259
11165.29 275
11166.28 271
11167.28 307
11168.28 300
11169.28 280
11170.28 288
11171.27 278
11172.27 272
11173.27 291
11174.27 290
11175.27 310
11176.27 269
11177.26 278
11178.26 277
11179.26 290
11180.26 305
11181.26 300
11182.26 271
11183.26 290
11184.26 318
11185.25 306
11186.25 293
11187.25 270
11188.25 235
11189.25 280
11190.25 279
11191.25 281
11192.25 299
11193.25 330
11194.25 308
11195.24 318
11196.24 279
11197.24 295
11198.24 278
11199.24 303
11200.24 281
11201.24 269
11202.24 273
11203.24 302
11204.24 314
11205.24 310
11206.24 288
11207.24 291
11208.24 304
11209.24 284
11210.24 271
11211.24 279
11212.24 300
11213.24 332
11214.24 295
11215.24 295
11216.24 337
11217.24 297
11218.24 287
11219.24 273
11220.24 259
11221.24 276
11222.24 298
11223.24 249
11224.24 243
11225.24 286
11226.24 260
11227.25 252
11228.25 232
11229.25 247
11230.25 282
11231.25 251
11232.25 269
11233.25 259
11234.25 266
11235.25 249
11236.25 263
11237.25 259
11238.26 275
11239.26 293
11240.26 268
11241.26 266
11242.26 288
11243.26 293
11244.26 270
11245.27 226
11246.27 265
11247.27 257
11248.27 330
11249.27 293
11250.27 248
11251.28 264
11252.28 241
11253.28 244
11254.28 290
11255.28 300
11256.29 256
11257.29 289
11258.29 263
11259.29 264
11260.29 262
11261.30 277
11262.30 291
11263.30 226
11264.30 257
11265.31 263
11266.31 290
11267.31 291
11268.31 272
11269.32 275
11270.32 278
11271.32 259
11272.32 264
11273.33 300
11274.33 283
11275.33 261
11276.33 247
11277.34 272
11278.34 281
11279.34 265
11280.35 300
11281.35 302
11282.35 302
11283.36 298
11284.36 332
11285.36 313
11286.37 333
11287.37 340
11288.37 311
11289.38 288
11290.38 290
11291.38 292
11292.39 326
11293.39 278
11294.39 290
11295.40 283
11296.40 283
11297.41 288
11298.41 291
11299.41 271
11300.42 271
11301.42 279
11302.43 271
11303.43 253
11304.43 236
11305.44 285
11306.44 294
11307.45 309
11308.45 269
11309.46 297
11310.46 316
11311.46 289
11312.47 288
11313.47 270
11314.48 306
11315.48 300
11316.49 335
11317.49 350
11318.50 346
11319.50 339
11320.51 346
11321.51 324
11322.52 352
11323.52 326
11324.53 305
11325.53 324
11326.54 316
11327.54 245
11328.55 301
11329.55 271
11330.56 281
11331.56 248
11332.57 232
11333.57 253
11334.58 270
11335.58 268
11336.59 244
11337.60 260
11338.60 278
11339.61 289
11340.61 288
11341.62 283
11342.62 234
11343.63 258
11344.64 275
11345.64 332
11346.65 328
11347.65 316
11348.66 279
11349.67 276
11350.67 260
11351.68 291
11352.69 284
11353.69 311
11354.70 281
11355.71 292
11356.71 280
11357.72 294
11358.72 294
11359.73 294
11360.74 265
11361.74 256
11362.75 291
11363.76 277
11364.76 252
11365.77 241
11366.78 292
11367.79 290
11368.79 259
11369.80 275
11370.81 260
11371.81 291
11372.82 264
11373.83 295
11374.84 259
11375.84 233
11376.85 274
11377.86 295
11378.87 235
11379.87 249
11380.88 279
11381.89 284
11382.90 281
11383.90 267
11384.91 220
11385.92 250
11386.93 257
11387.93 266
11388.94 279
11389.95 278
11390.96 284
11391.97 240
11392.97 245
11393.98 255
11394.99 264
11396.00 331
11397.01 293
11398.02 308
11399.02 290
11400.03 299
11401.04 276
11402.05 297
11403.06 274
11404.07 231
11405.08 254
11406.08 303
11407.09 285
11408.10 287
11409.11 262
11410.12 269
11411.13 276
11412.14 277
11413.15 278
11414.15 276
11415.16 269
11416.17 266
11417.18 276
11418.19 276
11419.20 274
11420.21 273
11421.22 333
11422.23 287
11423.24 231
11424.25 271
11425.26 298
11426.27 247
11427.28 290
11428.29 299
11429.30 280
11430.31 303
11431.32 312
11432.32 318
11433.33 334
11434.34 330
11435.35 322
11436.36 324
11437.37 310
11438.38 311
11439.39 323
11440.41 302
11441.42 318
11442.43 301
11443.44 297
11444.45 296
11445.46 295
11446.47 301
11447.48 321
11448.49 301
11449.50 341
11450.51 333
11451.52 349
11452.53 306
11453.54 323
11454.55 283
11455.56 305
11456.57 273
11457.59 335
11458.60 332
11459.61 344
11460.62 327
11461.63 303
11462.64 305
11463.65 329
11464.66 325
11465.67 345
11466.69 333
11467.70 296
11468.71 361
11469.72 327
11470.73 301
11471.74 333
11472.75 312
11473.77 369
11474.78 366
11475.79 339
11476.80 334
11477.81 383
11478.83 346
11479.84 381
11480.85 341
11481.86 320
11482.87 366
11483.89 355
11484.90 324
11485.91 331
11486.92 326
11487.93 346
11488.95 345
11489.96 346
11490.97 375
11491.98 358
11493.00 362
11494.01 382
11495.02 406
11496.03 367
11497.05 356
11498.06 387
11499.07 344
11500.09 337
11501.10 389
11502.11 390
11503.12 375
11504.14 358
11505.15 368
11506.16 363
11507.18 361
11508.19 366
11509.20 358
11510.22 381
11511.23 397
11512.24 444
11513.26 386
11514.27 405
11515.28 392
11516.30 429
11517.31 391
11518.32 401
11519.34 414
11520.35 394
11521.37 381
11522.38 381
11523.39 464
11524.41 428
11525.42 401
11526.44 400
11527.45 439
11528.46 433
11529.48 463
11530.49 417
11531.51 408
11532.52 463
11533.53 448
11534.55 421
11535.56 408
11536.58 454
11537.59 466
11538.61 474
11539.62 472
11540.64 458
11541.65 480
11542.67 493
11543.68 450
11544.69 498
11545.71 488
11546.72 508
11547.74 507
11548.75 495
11549.77 478
11550.78 487
11551.80 554
11552.81 567
11553.83 512
11554.85 529
11555.86 560
11556.88 518
11557.89 585
11558.91 608
11559.92 634
11560.94 630
11561.95 649
11562.97 631
11563.98 597
11565.00 616
11566.02 624
11567.03 647
11568.05 637
11569.06 691
11570.08 718
11571.10 753
11572.11 746
11573.13 772
11574.14 686
11575.16 710
11576.18 720
11577.19 730
11578.21 754
11579.22 768
11580.24 739
11581.26 781
11582.27 816
11583.29 902
11584.31 877
11585.32 948
11586.34 1011
11587.36 1021
11588.37 1076
11589.39 1142
11590.41 1190
11591.42 1205
11592.44 1174
11593.46 1242
11594.47 1201
11595.49 1179
11596.51 1216
11597.53 1266
11598.54 1382
11599.56 1509
11600.58 1708
11601.59 1985
11602.61 2467
11603.63 2774
11604.65 3073
11605.66 3434
11606.68 3427
11607.70 3390
11608.72 3318
11609.74 3133
11610.75 2754
11611.77 2289
11612.79 2057
11613.81 1740
11614.82 1552
11615.84 1366
11616.86 1196
11617.88 1060
11618.90 1011
11619.91 987
11620.93 942
11621.95 857
11622.97 892
11623.99 877
11625.01 851
11626.02 794
11627.04 755
11628.06 753
11629.08 781
11630.10 732
11631.12 739
11632.14 715
11633.15 763
11634.17 712
11635.19 690
11636.21 704
11637.23 737
11638.25 711
11639.27 666
11640.29 725
11641.30 693
11642.32 747
11643.34 732
11644.36 721
11645.38 711
11646.40 657
11647.42 715
11648.44 648
11649.46 641
11650.48 623
11651.50 534
11652.52 580
11653.54 543
11654.56 501
11655.58 488
11656.60 513
11657.62 539
11658.64 511
11659.66 565
11660.68 515
11661.70 510
11662.72 520
11663.74 547
11664.76 575
11665.78 575
11666.80 607
11667.82 525
11668.84 540
11669.86 560
11670.88 579
11671.90 552
11672.92 556
11673.94 551
11674.96 558
11675.98 595
11677.00 565
11678.02 611
11679.04 584
11680.06 659
11681.08 654
11682.10 641
11683.12 638
11684.15 684
11685.17 676
11686.19 659
11687.21 603
11688.23 658
11689.25 686
11690.27 705
11691.29 661
11692.31 579
11693.34 586
11694.36 639
11695.38 601
11696.40 632
11697.42 643
11698.44 588
11699.46 581
11700.49 556
11701.51 548
11702.53 546
11703.55 638
11704.57 581
11705.60 576
11706.62 564
11707.64 553
11708.66 557
11709.68 571
11710.71 584
11711.73 491
11712.75 524
11713.77 506
11714.79 475
11715.82 488
11716.84 474
11717.86 482
11718.88 547
11719.91 563
11720.93 508
11721.95 499
11722.97 499
11724.00 453
11725.02 466
11726.04 472
11727.07 469
11728.09 453
11729.11 435
11730.13 426
11731.16 387
11732.18 412
11733.20 382
11734.23 396
11735.25 415
11736.27 476
11737.30 417
11738.32 433
11739.34 410
11740.37 421
11741.39 432
11742.41 402
11743.44 420
11744.46 427
11745.48 432
11746.51 407
11747.53 411
11748.55 401
11749.58 401
11750.60 448
11751.63 472
11752.65 406
11753.67 398
11754.70 399
11755.72 420
11756.75 371
11757.77 416
11758.79 458
11759.82 415
11760.84 405
11761.87 382
11762.89 340
11763.92 350
11764.94 356
11765.97 347
11766.99 370
11768.01 338
11769.04 383
11770.06 325
11771.09 313
11772.11 335
11773.14 353
11774.16 341
11775.19 342
11776.21 341
11777.24 348
11778.26 341
11779.29 345
11780.31 342
11781.34 316
11782.36 354
11783.39 375
11784.41 357
11785.44 337
11786.46 389
11787.49 326
11788.52 297
11789.54 338
11790.57 319
11791.59 330
11792.62 313
11793.64 298
11794.67 332
11795.70 334
11796.72 320
11797.75 339
11798.77 329
11799.80 320
11800.83 334
11801.85 324
11802.88 306
11803.90 337
11804.93 335
11805.96 339
11806.98 295
11808.01 250
11809.04 306
11810.06 267
11811.09 310
11812.11 367
11813.14 310
11814.17 320
11815.19 333
11816.22 290
11817.25 283
11818.27 313
11819.30 322
11820.33 345
11821.36 299
11822.38 282
11823.41 301
11824.44 303
11825.46 317
11826.49 284
11827.52 347
11828.54 303
11829.57 309
11830.60 299
11831.63 267
11832.65 297
11833.68 297
11834.71 322
11835.74 344
11836.76 290
11837.79 333
11838.82 329
11839.85 307
11840.88 316
11841.90 300
11842.93 287
11843.96 277
11844.99 334
11846.01 324
11847.04 310
11848.07 279
11849.10 289
11850.13 308
11851.16 297
11852.18 329
11853.21 316
11854.24 292
11855.27 285
11856.30 299
11857.33 310
11858.35 341
11859.38 260
11860.41 284
11861.44 280
11862.47 282
11863.50 298
11864.53 288
11865.56 336
11866.58 307
11867.61 294
11868.64 300
11869.67 306
11870.70 309
11871.73 287
11872.76 280
11873.79 308
11874.82 263
11875.85 311
11876.88 354
11877.91 321
11878.93 285
11879.96 308
11880.99 310
11882.02 320
11883.05 299
11884.08 297
11885.11 330
11886.14 348
11887.17 310
11888.20 363
11889.23 340
11890.26 335
11891.29 361
11892.32 303
11893.35 330
11894.38 348
11895.41 360
11896.44 333
11897.47 328
11898.50 352
11899.53 373
11900.56 358
11901.59 342
11902.62 364
11903.65 315
11904.69 381
11905.72 403
11906.75 416
11907.78 427
11908.81 425
11909.84 444
11910.87 445
11911.90 415
11912.93 409
11913.96 392
11914.99 414
11916.02 372
11917.06 328
11918.09 383
11919.12 409
11920.15 390
11921.18 384
11922.21 362
11923.24 341
11924.27 357
11925.31 373
11926.34 380
11927.37 366
11928.40 381
11929.43 405
11930.46 374
11931.50 339
11932.53 344
11933.56 451
11934.59 483
11935.62 444
11936.65 526
11937.69 500
11938.72 557
11939.75 599
11940.78 601
11941.81 618
11942.85 536
11943.88 505
11944.91 481
11945.94 427
11946.98 387
11948.01 362
11949.04 356
11950.07 358
11951.11 332
11952.14 338
11953.17 336
11954.20 333
11955.24 340
11956.27 317
11957.30 313
11958.34 291
11959.37 326
11960.40 300
11961.43 299
11962.47 308
11963.50 321
11964.53 315
11965.57 360
11966.60 312
11967.63 307
11968.67 300
11969.70 312
11970.73 308
11971.77 326
11972.80 292
11973.83 283
11974.87 290
11975.90 278
11976.94 318
11977.97 310
11979.00 305
11980.04 302
11981.07 303
11982.10 320
11983.14 316
11984.17 340
11985.21 309
11986.24 306
11987.27 297
11988.31 280
11989.34 290
11990.38 333
11991.41 291
11992.45 292
11993.48 288
11994.51 300
11995.55 288
11996.58 333
11997.62 308
11998.65 334
11999.69 342
12000.72 326
12001.76 334
12002.79 347
12003.83 329
12004.86 329
12005.90 395
12006.93 337
12007.97 325
12009.00 366
12010.04 348
12011.07 366
12012.11 351
12013.14 311
12014.18 366
12015.21 335
12016.25 344
12017.28 357
12018.32 363
12019.35 352
12020.39 304
12021.43 348
12022.46 357
12023.50 393
12024.53 361
12025.57 385
12026.60 356
12027.64 356
12028.68 356
12029.71 390
12030.75 359
12031.78 330
12032.82 361
12033.86 394
12034.89 384
12035.93 396
12036.97 358
12038.00 363
12039.04 369
12040.07 361
12041.11 338
12042.15 336
12043.18 343
12044.22 345
12045.26 334
12046.29 307
12047.33 330
12048.37 324
12049.40 353
12050.44 357
12051.48 345
12052.52 335
12053.55 331
12054.59 342
12055.63 337
12056.66 358
12057.70 382
12058.74 367
12059.78 384
12060.81 369
12061.85 383
12062.89 399
12063.92 413
12064.96 379
12066.00 416
12067.04 406
12068.07 430
12069.11 381
12070.15 370
12071.19 389
12072.23 385
12073.26 378
12074.30 378
12075.34 366
12076.38 392
12077.42 416
12078.45 409
12079.49 374
12080.53 369
12081.57 378
12082.61 347
12083.64 330
12084.68 322
12085.72 376
12086.76 403
12087.80 358
12088.84 383
12089.88 386
12090.91 380
12091.95 447
12092.99 431
12094.03 413
12095.07 397
12096.11 448
12097.15 430
12098.19 413
12099.22 439
12100.26 445
12101.30 442
12102.34 476
12103.38 450
12104.42 478
12105.46 526
12106.50 559
12107.54 542
12108.58 592
12109.62 597
12110.66 574
12111.70 619
12112.74 661
12113.77 591
12114.81 553
12115.85 564
12116.89 467
12117.93 455
12118.97 428
12120.01 379
12121.05 385
12122.09 416
12123.13 390
12124.17 343
12125.21 346
12126.25 349
12127.29 368
12128.33 341
12129.37 372
12130.41 345
12131.45 296
12132.50 295
12133.54 324
12134.58 344
12135.62 328
12136.66 325
12137.70 293
12138.74 294
12139.78 316
12140.82 305
12141.86 292
12142.90 304
12143.94 308
12144.98 270
12146.02 300
12147.07 311
12148.11 300
12149.15 337
12150.19 312
12151.23 298
12152.27 340
12153.31 311
12154.35 302
12155.40 318
12156.44 267
12157.48 269
12158.52 272
12159.56 297
12160.60 261
12161.64 264
12162.69 288
12163.73 270
12164.77 277
12165.81 302
12166.85 294
12167.90 295
12168.94 307
12169.98 319
12171.02 310
12172.06 283
12173.11 299
12174.15 266
12175.19 311
12176.23 294
12177.27 307
12178.32 315
12179.36 298
12180.40 312
12181.44 252
12182.49 274
12183.53 272
12184.57 280
12185.61 260
12186.66 268
12187.70 294
12188.74 266
12189.79 305
12190.83 312
12191.87 313
12192.91 284
12193.96 287
12195.00 289
12196.04 302
12197.09 277
12198.13 285
12199.17 255
12200.22 278
12201.26 298
12202.30 289
12203.35 293
12204.39 314
12205.43 274
12206.48 255
12207.52 300
12208.57 286
12209.61 293
12210.65 293
12211.70 274
12212.74 275
12213.78 286
12214.83 293
12215.87 270
12216.92 281
12217.96 277
12219.00 277
12220.05 291
12221.09 315
12222.14 303
12223.18 273
12224.23 264
12225.27 273
12226.31 260
12227.36 318
12228.40 274
12229.45 297
12230.49 319
12231.54 319
12232.58 290
12233.63 304
12234.67 245
12235.72 264
12236.76 361
12237.81 301
12238.85 325
12239.90 288
12240.94 276
12241.99 273
12243.03 253
12244.08 288
12245.12 268
12246.17 295
12247.21 245
12248.26 261
12249.30 297
12250.35 268
12251.39 272
12252.44 226
12253.49 250
12254.53 285
12255.58 303
12256.62 285
12257.67 262
12258.71 261
12259.76 247
12260.81 218
12261.85 247
12262.90 251
12263.94 252
12264.99 273
12266.04 256
12267.08 258
12268.13 253
12269.17 228
12270.22 236
12271.27 244
12272.31 268
12273.36 245
12274.41 258
12275.45 253
12276.50 269
12277.55 238
12278.59 244
12279.64 249
12280.69 258
12281.73 242
12282.78 216
12283.83 240
12284.87 232
12285.92 216
12286.97 241
12288.01 246
12289.06 255
12290.11 255
12291.16 252
12292.20 243
12293.25 267
12294.30 251
12295.35 226
12296.39 248
12297.44 242
12298.49 225
12299.54 233
12300.58 233
12301.63 264
12302.68 227
12303.73 223
12304.77 254
12305.82 206
12306.87 210
12307.92 244
12308.97 259
12310.01 232
12311.06 233
12312.11 200
12313.16 236
12314.21 218
12315.25 228
12316.30 221
12317.35 245
12318.40 298
12319.45 261
12320.50 204
12321.54 237
12322.59 262
12323.64 232
12324.69 222
12325.74 218
12326.79 246
12327.84 209
12328.89 251
12329.93 197
12330.98 191
12332.03 173
12333.08 205
12334.13 201
12335.18 236
12336.23 246
12337.28 262
12338.33 237
12339.38 217
12340.43 222
12341.47 215
12342.52 206
12343.57 209
12344.62 216
12345.67 238
12346.72 217
12347.77 223
12348.82 220
12349.87 213
12350.92 231
12351.97 232
12353.02 193
12354.07 214
12355.12 213
12356.17 245
12357.22 229
12358.27 209
12359.32 209
12360.37 242
12361.42 213
12362.47 210
12363.52 194
12364.57 250
12365.62 253
12366.67 205
12367.72 224
12368.77 217
12369.82 209
12370.87 227
12371.93 224
12372.98 198
12374.03 198
12375.08 221
12376.13 197
12377.18 205
12378.23 207
12379.28 221
12380.33 258
12381.38 221
12382.43 213
12383.49 242
12384.54 214
12385.59 226
12386.64 222
12387.69 231
12388.74 225
12389.79 234
12390.84 217
12391.90 227
12392.95 235
12394.00 245
12395.05 252
12396.10 220
12397.15 213
12398.21 195
12399.26 238
12400.31 270
12401.36 224
12402.41 229
12403.47 213
12404.52 194
12405.57 247
12406.62 250
12407.67 217
12408.73 238
12409.78 259
12410.83 198
12411.88 211
12412.94 241
12413.99 259
12415.04 278
12416.09 235
12417.15 247
12418.20 255
12419.25 256
12420.30 232
12421.36 237
12422.41 251
12423.46 261
12424.52 235
12425.57 252
12426.62 243
12427.67 240
12428.73 215
12429.78 222
12430.83 220
12431.89 225
12432.94 219
12433.99 223
12435.05 221
12436.10 241
12437.15 243
12438.21 226
12439.26 268
12440.31 257
12441.37 230
12442.42 180
12443.47 239
12444.53 248
12445.58 231
12446.64 227
12447.69 228
12448.74 242
12449.80 239
12450.85 243
12451.91 220
12452.96 225
12454.01 247
12455.07 259
12456.12 235
12457.18 256
12458.23 227
12459.29 231
12460.34 257
12461.39 269
12462.45 261
12463.50 231
12464.56 227
12465.61 258
12466.67 274
12467.72 229
12468.78 212
12469.83 250
12470.89 242
12471.94 234
12473.00 245
12474.05 277
12475.11 252
12476.16 273
12477.22 267
12478.27 232
12479.33 236
12480.38 283
12481.44 313
12482.49 316
12483.55 303
12484.60 284
12485.66 266
12486.71 312
12487.77 316
12488.83 263
12489.88 301
12490.94 319
12491.99 308
12493.05 290
12494.10 306
12495.16 339
12496.22 313
12497.27 400
12498.33 462
12499.38 476
12500.44 549
12501.50 610
12502.55 640
12503.61 629
12504.67 663
12505.72 589
12506.78 539
12507.83 497
12508.89 443
12509.95 391
12511.00 417
12512.06 389
12513.12 347
12514.17 349
12515.23 339
12516.29 318
12517.34 270
12518.40 283
12519.46 270
12520.52 301
12521.57 291
12522.63 277
12523.69 263
12524.74 277
12525.80 247
12526.86 263
12527.92 243
12528.97 227
12530.03 231
12531.09 267
12532.15 307
12533.20 283
12534.26 272
12535.32 263
12536.38 239
12537.43 269
12538.49 272
12539.55 267
12540.61 308
12541.66 321
12542.72 323
12543.78 267
12544.84 289
12545.90 282
12546.95 265
12548.01 253
12549.07 246
12550.13 278
12551.19 261
12552.25 239
12553.30 271
12554.36 290
12555.42 268
12556.48 239
12557.54 264
12558.60 275
12559.65 264
12560.71 278
12561.77 251
12562.83 271
12563.89 291
12564.95 278
12566.01 267
12567.07 281
12568.13 299
12569.18 303
12570.24 314
12571.30 308
12572.36 297
12573.42 294
12574.48 307
12575.54 346
12576.60 370
12577.66 364
12578.72 407
12579.78 441
12580.84 446
12581.90 446
12582.96 469
12584.02 462
12585.07 393
12586.13 441
12587.19 422
12588.25 376
12589.31 383
12590.37 370
12591.43 359
12592.49 339
12593.55 320
12594.61 279
12595.67 348
12596.73 343
12597.79 345
12598.86 295
12599.92 299
12600.98 340
12602.04 303
12603.10 298
12604.16 305
12605.22 299
12606.28 325
12607.34 295
12608.40 302
12609.46 259
12610.52 277
12611.58 324
12612.64 260
12613.70 288
12614.76 276
12615.83 294
12616.89 270
12617.95 270
12619.01 275
12620.07 285
12621.13 259
12622.19 286
12623.25 329
12624.32 350
12625.38 307
12626.44 261
12627.50 275
12628.56 277
12629.62 294
12630.68 245
12631.75 256
12632.81 252
12633.87 271
12634.93 250
12635.99 293
12637.05 260
12638.12 266
12639.18 250
12640.24 251
12641.30 264
12642.36 267
12643.43 267
12644.49 266
12645.55 272
12646.61 259
12647.68 281
12648.74 247
12649.80 254
12650.86 240
12651.93 242
12652.99 283
12654.05 313
12655.11 312
12656.18 309
12657.24 299
12658.30 309
12659.36 306
12660.43 307
12661.49 306
12662.55 299
12663.62 299
12664.68 322
12665.74 320
12666.81 286
12667.87 292
12668.93 295
12670.00 316
12671.06 286
12672.12 317
12673.19 285
12674.25 288
12675.31 302
12676.38 268
12677.44 276
12678.50 327
12679.57 311
12680.63 266
12681.69 256
12682.76 253
12683.82 262
12684.89 289
12685.95 272
12687.01 273
12688.08 273
12689.14 304
12690.21 298
12691.27 293
12692.33 310
12693.40 303
12694.46 301
12695.53 330
12696.59 278
12697.66 289
12698.72 294
12699.79 320
12700.85 338
12701.91 322
12702.98 355
12704.04 321
12705.11 341
12706.17 326
12707.24 405
12708.30 358
12709.37 307
12710.43 362
12711.50 332
12712.56 377
12713.63 371
12714.69 388
12715.76 393
12716.82 390
12717.89 392
12718.95 327
12720.02 325
12721.09 347
12722.15 316
12723.22 321
12724.28 315
12725.35 343
12726.41 302
12727.48 281
12728.54 311
12729.61 318
12730.68 301
12731.74 326
12732.81 314
12733.87 261
12734.94 302
12736.01 318
12737.07 302
12738.14 254
12739.20 289
12740.27 294
12741.34 282
12742.40 256
12743.47 283
12744.54 279
12745.60 294
12746.67 271
12747.74 299
12748.80 297
12749.87 314
12750.94 259
12752.00 297
12753.07 302
12754.14 270
12755.20 279
12756.27 265
12757.34 288
12758.40 243
12759.47 200
12760.54 219
12761.60 254
12762.67 243
12763.74 239
12764.81 239
12765.87 256
12766.94 230
12768.01 243
12769.08 211
12770.14 229
12771.21 224
12772.28 222
12773.35 241
12774.41 197
12775.48 210
12776.55 260
12777.62 233
12778.68 190
12779.75 212
12780.82 234
12781.89 263
12782.96 225
12784.02 217
12785.09 216
12786.16 216
12787.23 231
12788.30 206
12789.37 232
12790.43 229
12791.50 201
12792.57 226
12793.64 233
12794.71 203
12795.78 230
12796.84 257
12797.91 227
12798.98 201
12800.05 239
12801.12 232
12802.19 228
12803.26 223
12804.33 223
12805.40 273
12806.46 266
12807.53 211
12808.60 210
12809.67 225
12810.74 182
12811.81 214
12812.88 207
12813.95 226
12815.02 211
12816.09 212
12817.16 240
12818.23 218
12819.30 236
12820.37 250
12821.44 210
12822.50 211
12823.57 224
12824.64 239
12825.71 255
12826.78 211
12827.85 257
12828.92 219
12829.99 232
12831.06 221
12832.13 222
12833.20 215
12834.27 218
12835.34 188
12836.41 205
12837.49 196
12838.56 203
12839.63 214
12840.70 217
12841.77 208
12842.84 191
12843.91 191
12844.98 211
12846.05 210
12847.12 214
12848.19 192
12849.26 207
12850.33 214
12851.40 186
12852.47 190
12853.55 195
12854.62 206
12855.69 216
12856.76 241
12857.83 224
12858.90 188
12859.97 187
12861.04 192
12862.11 197
12863.19 189
12864.26 224
12865.33 215
12866.40 224
12867.47 210
12868.54 229
12869.62 238
12870.69 225
12871.76 193
12872.83 178
12873.90 165
12874.97 220
12876.05 216
12877.12 165
12878.19 174
12879.26 183
12880.33 190
12881.41 179
12882.48 195
12883.55 204
12884.62 196
12885.70 198
12886.77 194
12887.84 199
12888.91 207
12889.98 206
12891.06 160
12892.13 201
12893.20 168
12894.28 186
12895.35 219
12896.42 224
12897.49 181
12898.57 173
12899.64 169
12900.71 197
12901.79 211
12902.86 193
12903.93 214
12905.00 181
12906.08 187
12907.15 181
12908.22 177
12909.30 193
12910.37 199
12911.44 171
12912.52 156
12913.59 161
12914.66 202
12915.74 197
12916.81 149
12917.89 183
12918.96 172
12920.03 165
12921.11 178
12922.18 174
12923.25 162
12924.33 189
12925.40 203
12926.48 193
12927.55 193
12928.62 168
12929.70 152
12930.77 169
12931.85 165
12932.92 145
12934.00 143
12935.07 176
12936.14 173
12937.22 204
12938.29 172
12939.37 144
12940.44 173
12941.52 188
12942.59 163
12943.67 165
12944.74 196
12945.82 201
12946.89 162
12947.97 140
12949.04 172
12950.12 210
12951.19 175
12952.27 185
12953.34 163
12954.42 167
12955.49 171
12956.57 166
12957.64 192
12958.72 182
12959.79 212
12960.87 216
12961.94 149
12963.02 146
12964.10 177
12965.17 177
12966.25 172
12967.32 159
12968.40 166
12969.47 180
12970.55 180
12971.63 154
12972.70 135
12973.78 152
12974.85 151
12975.93 173
12977.01 188
12978.08 159
12979.16 198
12980.23 193
12981.31 176
12982.39 188
12983.46 181
12984.54 226
12985.62 191
12986.69 179
12987.77 158
12988.85 169
12989.92 153
12991.00 160
12992.08 144
12993.15 193
12994.23 188
12995.31 178
12996.38 176
12997.46 151
12998.54 181
12999.61 187
13000.69 190
13001.77 209
13002.85 178
13003.92 177
13005.00 222
13006.08 224
13007.16 184
13008.23 185
13009.31 186
13010.39 176
13011.47 194
13012.54 194
13013.62 213
13014.70 176
13015.78 180
13016.85 176
13017.93 177
13019.01 210
13020.09 178
13021.17 189
13022.24 191
13023.32 173
13024.40 180
13025.48 165
13026.56 186
13027.63 182
13028.71 188
13029.79 204
13030.87 208
13031.95 169
13033.03 200
13034.10 198
13035.18 217
13036.26 215
13037.34 225
13038.42 202
13039.50 220
13040.58 244
13041.66 204
13042.73 211
13043.81 222
13044.89 231
13045.97 257
13047.05 234
13048.13 210
13049.21 210
13050.29 224
13051.37 218
13052.45 208
13053.53 199
13054.60 204
13055.68 220
13056.76 252
13057.84 263
13058.92 252
13060.00 246
13061.08 217
13062.16 224
13063.24 222
13064.32 242
13065.40 256
13066.48 210
13067.56 235
13068.64 211
13069.72 200
13070.80 235
13071.88 241
13072.96 211
13074.04 213
13075.12 224
13076.20 228
13077.28 219
13078.36 217
13079.44 231
13080.52 185
13081.60 201
13082.68 203
13083.76 205
13084.84 184
13085.93 185
13087.01 190
13088.09 202
13089.17 186
13090.25 197
13091.33 211
13092.41 192
13093.49 226
13094.57 191
13095.65 204
13096.73 208
13097.82 198
13098.90 192
13099.98 203
13101.06 215
13102.14 200
13103.22 213
13104.30 197
13105.38 193
13106.47 184
13107.55 192
13108.63 192
13109.71 192
13110.79 210
13111.87 224
13112.96 194
13114.04 176
13115.12 199
13116.20 190
13117.28 151
13118.37 155
13119.45 193
13120.53 182
13121.61 192
13122.69 180
13123.78 170
13124.86 192
13125.94 176
13127.02 183
13128.11 178
13129.19 185
13130.27 160
13131.35 216
13132.44 183
13133.52 200
13134.60 191
13135.68 180
13136.77 197
13137.85 207
13138.93 218
13140.01 213
13141.10 206
13142.18 164
13143.26 167
13144.35 164
13145.43 175
13146.51 171
13147.60 191
13148.68 200
13149.76 194
13150.85 170
13151.93 168
13153.01 173
13154.10 167
13155.18 171
13156.26 166
13157.35 183
13158.43 194
13159.51 155
13160.60 175
13161.68 189
13162.77 209
13163.85 180
13164.93 152
13166.02 211
13167.10 179
13168.19 201
13169.27 190
13170.35 163
13171.44 159
13172.52 223
13173.61 190
13174.69 185
13175.78 173
13176.86 189
13177.94 172
13179.03 178
13180.11 173
13181.20 167
13182.28 183
13183.37 188
13184.45 186
13185.54 184
13186.62 162
13187.71 200
13188.79 230
13189.88 181
13190.96 182
13192.05 205
13193.13 183
13194.22 198
13195.30 201
13196.39 187
13197.47 214
13198.56 188
13199.64 191
13200.73 201
13201.81 182
13202.90 169
13203.98 204
13205.07 173
13206.16 217
13207.24 183
13208.33 175
13209.41 201
13210.50 190
13211.58 216
13212.67 168
13213.76 174
13214.84 189
13215.93 176
13217.01 179
13218.10 159
13219.19 176
13220.27 170
13221.36 162
13222.45 186
13223.53 177
13224.62 151
13225.70 176
13226.79 192
13227.88 168
13228.96 180
13230.05 168
13231.14 165
13232.22 178
13233.31 195
13234.40 205
13235.48 197
13236.57 173
13237.66 181
13238.74 157
13239.83 174
13240.92 167
13242.01 182
13243.09 178
13244.18 177
13245.27 214
13246.35 184
13247.44 170
13248.53 189
13249.62 191
13250.70 146
13251.79 165
13252.88 201
13253.97 200
13255.05 202
13256.14 177
13257.23 189
13258.32 183
13259.41 201
13260.49 196
13261.58 216
13262.67 208
13263.76 197
13264.85 189
13265.93 217
13267.02 196
13268.11 182
13269.20 208
13270.29 187
13271.37 177
13272.46 197
13273.55 203
13274.64 186
13275.73 182
13276.82 202
13277.91 203
13278.99 223
13280.08 197
13281.17 170
13282.26 184
13283.35 205
13284.44 176
13285.53 193
13286.62 184
13287.70 209
13288.79 211
13289.88 193
13290.97 216
13292.06 216
13293.15 197
13294.24 221
13295.33 238
13296.42 213
13297.51 195
13298.60 225
13299.69 205
13300.78 198
13301.87 208
13302.95 258
13304.04 212
13305.13 198
13306.22 241
13307.31 231
13308.40 207
13309.49 208
13310.58 234
13311.67 216
13312.76 210
13313.85 216
13314.94 229
13316.03 241
13317.12 269
13318.21 260
13319.30 273
13320.39 248
13321.48 237
13322.58 256
13323.67 272
13324.76 250
13325.85 245
13326.94 233
13328.03 230
13329.12 227
13330.21 240
13331.30 217
13332.39 229
13333.48 267
13334.57 224
13335.66 232
13336.75 225
13337.85 227
13338.94 243
13340.03 254
13341.12 244
13342.21 181
13343.30 254
13344.39 260
13345.48 262
13346.58 249
13347.67 245
13348.76 259
13349.85 238
13350.94 234
13352.03 215
13353.12 263
13354.22 222
13355.31 257
13356.40 230
13357.49 243
13358.58 241
13359.68 249
13360.77 232
13361.86 250
13362.95 284
13364.04 285
13365.14 256
13366.23 226
13367.32 241
13368.41 283
13369.51 290
13370.60 279
13371.69 295
13372.78 264
13373.87 267
13374.97 330
13376.06 314
13377.15 305
13378.25 333
13379.34 355
13380.43 307
13381.52 246
13382.62 250
13383.71 257
13384.80 225
13385.90 275
13386.99 277
13388.08 253
13389.17 259
13390.27 251
13391.36 215
13392.45 210
13393.55 227
13394.64 244
13395.73 221
13396.83 234
13397.92 232
13399.02 207
13400.11 177
13401.20 210
13402.30 210
13403.39 233
13404.48 185
13405.58 181
13406.67 216
13407.77 205
13408.86 222
13409.95 208
13411.05 225
13412.14 215
13413.24 208
13414.33 232
13415.42 226
13416.52 212
13417.61 208
13418.71 239
13419.80 221
13420.90 218
13421.99 209
13423.08 208
13424.18 196
13425.27 237
13426.37 220
13427.46 198
13428.56 222
13429.65 194
13430.75 223
13431.84 233
13432.94 218
13434.03 203
13435.13 237
13436.22 226
13437.32 235
13438.41 220
13439.51 227
13440.60 220
13441.70 255
13442.79 232
13443.89 205
13444.98 228
13446.08 259
13447.18 232
13448.27 231
13449.37 212
13450.46 228
13451.56 221
13452.65 256
13453.75 217
13454.85 224
13455.94 240
13457.04 237
13458.13 217
13459.23 211
13460.33 224
13461.42 249
13462.52 259
13463.61 212
13464.71 228
13465.81 258
13466.90 295
13468.00 246
13469.10 229
13470.19 270
13471.29 289
13472.38 238
13473.48 261
13474.58 266
13475.67 213
13476.77 245
13477.87 253
13478.96 234
13480.06 252
13481.16 249
13482.26 249
13483.35 244
13484.45 260
13485.55 254
13486.64 274
13487.74 261
13488.84 252
13489.94 254
13491.03 289
13492.13 280
13493.23 251
13494.32 277
13495.42 287
13496.52 276
13497.62 299
13498.72 310
13499.81 310
13500.91 320
13502.01 304
13503.11 289
13504.20 290
13505.30 320
13506.40 338
13507.50 340
13508.60 307
13509.69 301
13510.79 320
13511.89 351
13512.99 379
13514.09 330
13515.18 332
13516.28 314
13517.38 304
13518.48 284
13519.58 296
13520.68 278
13521.78 264
13522.87 260
13523.97 268
13525.07 269
13526.17 253
13527.27 220
13528.37 239
13529.47 273
13530.57 228
13531.66 218
13532.76 194
13533.86 241
13534.96 230
13536.06 235
13537.16 215
13538.26 207
13539.36 205
13540.46 195
13541.56 212
13542.66 232
13543.76 243
13544.86 237
13545.96 240
13547.05 242
13548.15 203
13549.25 210
13550.35 202
13551.45 208
13552.55 214
13553.65 212
13554.75 221
13555.85 202
13556.95 180
13558.05 228
13559.15 236
13560.25 230
13561.35 197
13562.45 174
13563.55 218
13564.65 192
13565.75 216
13566.85 226
13567.96 206
13569.06 193
13570.16 215
13571.26 209
13572.36 191
13573.46 216
13574.56 195
13575.66 243
13576.76 191
13577.86 202
13578.96 211
13580.06 194
13581.16 175
13582.27 191
13583.37 205
13584.47 183
13585.57 197
13586.67 190
13587.77 200
13588.87 162
13589.97 204
13591.08 212
13592.18 227
13593.28 231
13594.38 223
13595.48 197
13596.58 212
13597.68 181
13598.79 177
13599.89 202
13600.99 208
13602.09 191
13603.19 195
13604.30 189
13605.40 190
13606.50 195
13607.60 171
13608.70 217
13609.81 235
13610.91 174
13612.01 207
13613.11 209
13614.21 201
13615.32 209
13616.42 215
13617.52 211
13618.62 199
13619.73 197
13620.83 203
13621.93 205
13623.03 185
13624.14 213
13625.24 192
13626.34 196
13627.45 237
13628.55 214
13629.65 236
13630.75 225
13631.86 225
13632.96 227
13634.06 206
13635.17 203
13636.27 204
13637.37 208
13638.48 204
13639.58 198
13640.68 243
13641.79 215
13642.89 196
13643.99 249
13645.10 232
13646.20 211
13647.30 197
13648.41 194
13649.51 218
13650.62 201
13651.72 178
13652.82 200
13653.93 248
13655.03 201
13656.14 179
13657.24 214
13658.34 208
13659.45 187
13660.55 176
13661.66 154
13662.76 205
13663.87 215
13664.97 191
13666.07 174
13667.18 208
13668.28 218
13669.39 207
13670.49 233
13671.60 156
13672.70 182
13673.81 204
13674.91 219
13676.02 204
13677.12 222
13678.23 198
13679.33 194
13680.44 221
13681.54 198
13682.65 195
13683.75 220
13684.86 220
13685.96 194
13687.07 213
13688.17 179
13689.28 191
13690.38 203
13691.49 199
13692.59 200
13693.70 187
13694.80 204
13695.91 232
13697.02 193
13698.12 196
13699.23 212
13700.33 181
13701.44 206
13702.55 210
13703.65 206
13704.76 205
13705.86 183
13706.97 205
13708.08 202
13709.18 197
13710.29 198
13711.39 242
13712.50 221
13713.61 225
13714.71 208
13715.82 222
13716.93 230
13718.03 212
13719.14 200
13720.25 214
13721.35 244
13722.46 223
13723.57 263
13724.67 252
13725.78 238
13726.89 246
13727.99 233
13729.10 240
13730.21 228
13731.31 236
13732.42 250
13733.53 208
13734.64 235
13735.74 275
13736.85 260
13737.96 259
13739.07 218
13740.17 290
13741.28 267
13742.39 243
13743.50 271
13744.60 282
13745.71 290
13746.82 233
13747.93 248
13749.03 235
13750.14 262
13751.25 265
13752.36 284
13753.47 243
13754.57 272
13755.68 239
13756.79 306
13757.90 247
13759.01 302
13760.11 300
13761.22 285
13762.33 271
13763.44 288
13764.55 290
13765.66 331
13766.76 337
13767.87 289
13768.98 354
13770.09 372
13771.20 336
13772.31 370
13773.42 415
13774.53 376
13775.63 440
13776.74 453
13777.85 455
13778.96 452
13780.07 524
13781.18 503
13782.29 530
13783.40 511
13784.51 491
13785.62 442
13786.73 444
13787.83 408
13788.94 355
13790.05 357
13791.16 376
13792.27 358
13793.38 335
13794.49 319
13795.60 339
13796.71 242
13797.82 253
13798.93 268
13800.04 304
13801.15 282
13802.26 290
13803.37 275
13804.48 242
13805.59 275
13806.70 282
13807.81 298
13808.92 306
13810.03 266
13811.14 261
13812.25 258
13813.36 258
13814.47 255
13815.58 267
13816.69 255
13817.80 264
13818.91 239
13820.03 243
13821.14 272
13822.25 235
13823.36 230
13824.47 277
13825.58 295
13826.69 262
13827.80 258
13828.91 273
13830.02 239
13831.13 248
13832.25 239
13833.36 212
13834.47 233
13835.58 239
13836.69 268
13837.80 278
13838.91 253
13840.02 229
13841.14 242
13842.25 230
13843.36 276
13844.47 217
13845.58 199
13846.69 226
13847.81 222
13848.92 222
13850.03 247
13851.14 218
13852.25 218
13853.37 218
13854.48 266
13855.59 217
13856.70 257
13857.81 245
13858.93 235
13860.04 236
13861.15 280
13862.26 252
13863.38 233
13864.49 269
13865.60 265
13866.71 260
13867.83 218
13868.94 243
13870.05 229
13871.16 283
13872.28 274
13873.39 273
13874.50 250
13875.61 256
13876.73 250
13877.84 290
13878.95 277
13880.07 264
13881.18 262
13882.29 268
13883.41 265
13884.52 267
13885.63 268
13886.75 239
13887.86 285
13888.97 242
13890.09 214
13891.20 239
13892.31 273
13893.43 235
13894.54 235
13895.65 260
13896.77 253
13897.88 239
13899.00 266
13900.11 262
13901.22 266
13902.34 242
13903.45 252
13904.57 304
13905.68 262
13906.79 258
13907.91 297
13909.02 278
13910.14 246
13911.25 276
13912.37 258
13913.48 266
13914.59 287
13915.71 283
13916.82 239
13917.94 210
13919.05 237
13920.17 281
13921.28 251
13922.40 210
13923.51 235
13924.63 242
13925.74 205
13926.86 217
13927.97 201
13929.09 227
13930.20 235
13931.32 232
13932.43 245
13933.55 205
13934.66 224
13935.78 240
13936.89 210
13938.01 221
13939.12 214
13940.24 216
13941.35 221
13942.47 227
13943.59 223
13944.70 220
13945.82 259
13946.93 244
13948.05 207
13949.16 234
13950.28 203
13951.40 234
13952.51 217
13953.63 221
13954.74 220
13955.86 219
13956.98 236
13958.09 214
13959.21 224
13960.33 216
13961.44 244
13962.56 223
13963.67 236
13964.79 202
13965.91 214
13967.02 202
13968.14 196
13969.26 191
13970.37 222
13971.49 225
13972.61 221
13973.72 236
13974.84 245
13975.96 201
13977.08 238
13978.19 221
13979.31 195
13980.43 245
13981.54 248
13982.66 200
13983.78 230
13984.90 215
13986.01 225
13987.13 214
13988.25 251
13989.37 220
13990.48 232
13991.60 246
13992.72 211
13993.84 201
13994.95 211
13996.07 194
13997.19 207
13998.31 210
13999.42 205
14000.54 199
14001.66 188
14002.78 221
14003.90 246
14005.01 223
14006.13 211
14007.25 236
14008.37 213
14009.49 211
14010.61 205
14011.72 234
14012.84 216
14013.96 230
14015.08 225
14016.20 202
14017.32 219
14018.43 212
14019.55 241
14020.67 247
14021.79 220
14022.91 237
14024.03 246
14025.15 217
14026.27 248
14027.39 259
14028.50 285
14029.62 238
14030.74 249
14031.86 248
14032.98 231
14034.10 216
14035.22 241
14036.34 248
14037.46 237
14038.58 221
14039.70 202
14040.82 261
14041.94 245
14043.06 192
14044.18 211
14045.30 223
14046.41 212
14047.53 203
14048.65 237
14049.77 204
14050.89 193
14052.01 225
14053.13 242
14054.25 229
14055.37 160
14056.49 173
14057.61 186
14058.74 182
14059.86 200
14060.98 197
14062.10 222
14063.22 209
14064.34 187
14065.46 210
14066.58 199
14067.70 215
14068.82 208
14069.94 232
14071.06 209
14072.18 219
14073.30 217
14074.42 227
14075.54 214
14076.66 225
14077.79 199
14078.91 219
14080.03 219
14081.15 226
14082.27 216
14083.39 219
14084.51 197
14085.63 225
14086.76 224
14087.88 212
14089.00 212
14090.12 229
14091.24 252
14092.36 243
14093.48 250
14094.61 230
14095.73 246
14096.85 263
14097.97 241
14099.09 265
14100.22 281
14101.34 257
14102.46 257
14103.58 261
14104.70 246
14105.83 299
14106.95 274
14108.07 243
14109.19 265
14110.31 277
14111.44 280
14112.56 264
14113.68 234
14114.80 233
14115.93 209
14117.05 193
14118.17 219
14119.29 225
14120.42 211
14121.54 205
14122.66 201
14123.79 215
14124.91 186
14126.03 181
14127.15 189
14128.28 198
14129.40 170
14130.52 184
14131.65 172
14132.77 185
14133.89 197
14135.02 198
14136.14 207
14137.26 220
14138.39 196
14139.51 198
14140.63 211
14141.76 189
14142.88 177
14144.00 176
14145.13 173
14146.25 190
14147.38 171
14148.50 170
14149.62 197
14150.75 208
14151.87 188
14152.99 173
14154.12 210
14155.24 207
14156.37 192
14157.49 212
14158.62 193
14159.74 158
14160.86 187
14161.99 176
14163.11 199
14164.24 195
14165.36 190
14166.49 173
14167.61 142
14168.74 172
14169.86 187
14170.99 148
14172.11 157
14173.23 164
14174.36 170
14175.48 163
14176.61 184
14177.73 188
14178.86 180
14179.98 173
14181.11 219
14182.23 174
14183.36 162
14184.49 170
14185.61 186
14186.74 166
14187.86 148
14188.99 172
14190.11 181
14191.24 202
14192.36 186
14193.49 187
14194.61 171
14195.74 182
14196.87 175
14197.99 176
14199.12 181
14200.24 155
14201.37 155
14202.50 178
14203.62 149
14204.75 204
14205.87 171
14207.00 160
14208.13 137
14209.25 151
14210.38 164
14211.50 158
14212.63 184
14213.76 169
14214.88 171
14216.01 155
14217.14 178
14218.26 167
14219.39 147
14220.52 174
14221.64 144
14222.77 146
14223.90 142
14225.02 142
14226.15 150
14227.28 126
14228.41 106
14229.53 144
14230.66 151
14231.79 157
14232.91 146
14234.04 135
14235.17 154
14236.30 156
14237.42 153
14238.55 151
14239.68 169
14240.81 159
14241.93 158
14243.06 150
14244.19 136
14245.32 153
14246.44 148
14247.57 173
14248.70 200
14249.83 167
14250.95 132
14252.08 141
14253.21 150
14254.34 143
14255.47 148
14256.59 141
14257.72 145
14258.85 155
14259.98 137
14261.11 132
14262.24 140
14263.36 147
14264.49 156
14265.62 162
14266.75 160
14267.88 148
14269.01 148
14270.14 145
14271.26 139
14272.39 145
14273.52 133
14274.65 132
14275.78 155
14276.91 134
14278.04 156
14279.17 143
14280.30 156
14281.42 132
14282.55 139
14283.68 162
14284.81 164
14285.94 141
14287.07 136
14288.20 130
14289.33 152
14290.46 152
14291.59 136
14292.72 118
14293.85 156
14294.98 165
14296.11 150
14297.24 126
14298.37 144
14299.50 137
14300.63 146
14301.76 141
14302.89 137
14304.02 115
14305.15 136
14306.28 155
14307.41 142
14308.54 138
14309.67 132
14310.80 140
14311.93 167
14313.06 137
14314.19 111
14315.32 147
14316.45 163
14317.58 141
14318.71 131
14319.84 88
14320.97 114
14322.10 118
14323.23 139
14324.36 145
14325.49 129
14326.63 163
14327.76 139
14328.89 138
14330.02 151
14331.15 148
14332.28 134
14333.41 137
14334.54 133
14335.67 111
14336.81 121
14337.94 136
14339.07 131
14340.20 138
14341.33 154
14342.46 121
14343.59 129
14344.73 141
14345.86 144
14346.99 108
14348.12 117
14349.25 135
14350.38 144
14351.52 121
14352.65 132
14353.78 104
14354.91 99
14356.04 102
14357.18 123
14358.31 107
14359.44 102
14360.57 114
14361.71 120
14362.84 126
14363.97 111
14365.10 130
14366.24 118
14367.37 119
14368.50 109
14369.63 136
14370.77 120
14371.90 150
14373.03 143
14374.16 115
14375.30 110
14376.43 136
14377.56 141
14378.70 142
14379.83 135
14380.96 117
14382.09 106
14383.23 105
14384.36 118
14385.49 114
14386.63 120
14387.76 135
14388.89 168
14390.03 114
14391.16 129
14392.29 122
14393.43 132
14394.56 144
14395.70 128
14396.83 137
14397.96 123
14399.10 164
14400.23 153
14401.36 130
14402.50 143
14403.63 128
14404.77 114
14405.90 142
14407.03 151
14408.17 120
14409.30 138
14410.44 137
14411.57 131
14412.71 140
14413.84 116
14414.97 135
14416.11 128
14417.24 141
14418.38 108
14419.51 105
14420.65 115
14421.78 102
14422.92 126
14424.05 154
14425.19 155
14426.32 147
14427.46 125
14428.59 133
14429.73 144
14430.86 123
14432.00 147
14433.13 123
14434.27 137
14435.40 130
14436.54 125
14437.67 126
14438.81 125
14439.94 142
14441.08 141
14442.21 147
14443.35 124
14444.48 128
14445.62 147
14446.76 137
14447.89 143
14449.03 136
14450.16 135
14451.30 118
14452.43 124
14453.57 144
14454.71 147
14455.84 127
14456.98 125
14458.11 123
14459.25 112
14460.39 124
14461.52 131
14462.66 119
14463.80 161
14464.93 125
14466.07 109
14467.20 128
14468.34 131
14469.48 148
14470.61 132
14471.75 144
14472.89 120
14474.02 134
14475.16 117
14476.30 153
14477.43 122
14478.57 122
14479.71 133
14480.85 90
14481.98 138
14483.12 138
14484.26 105
14485.39 134
14486.53 135
14487.67 141
14488.81 133
14489.94 124
14491.08 90
14492.22 117
14493.36 117
14494.49 101
14495.63 115
14496.77 152
14497.91 134
14499.04 92
14500.18 130
14501.32 123
14502.46 151
14503.59 148
14504.73 134
14505.87 125
14507.01 121
14508.15 140
14509.28 137
14510.42 112
14511.56 125
14512.70 164
14513.84 161
14514.98 132
14516.11 97
14517.25 125
14518.39 131
14519.53 115
14520.67 121
14521.81 124
14522.95 104
14524.08 102
14525.22 114
14526.36 108
14527.50 114
14528.64 100
14529.78 100
14530.92 122
14532.06 124
14533.20 116
14534.33 107
14535.47 140
14536.61 120
14537.75 97
14538.89 100
14540.03 153
14541.17 165
14542.31 133
14543.45 112
14544.59 121
14545.73 142
14546.87 140
14548.01 138
14549.15 137
14550.29 115
14551.43 141
14552.57 142
14553.71 119
14554.85 134
14555.99 130
14557.13 138
14558.27 132
14559.41 148
14560.55 131
14561.69 133
14562.83 134
14563.97 135
14565.11 145
14566.25 149
14567.39 154
14568.53 120
14569.67 127
14570.81 147
14571.95 161
14573.09 151
14574.23 133
14575.37 117
14576.51 137
14577.65 142
14578.79 130
14579.94 153
14581.08 127
14582.22 118
14583.36 123
14584.50 127
14585.64 141
14586.78 132
14587.92 146
14589.06 164
14590.21 145
14591.35 166
14592.49 143
14593.63 153
14594.77 131
14595.91 120
14597.05 153
14598.20 159
14599.34 158
14600.48 156
14601.62 143
14602.76 153
14603.90 157
14605.05 168
14606.19 185
14607.33 187
14608.47 169
14609.61 166
14610.76 183
14611.90 200
14613.04 170
14614.18 188
14615.32 186
14616.47 169
14617.61 206
14618.75 175
14619.89 182
14621.04 185
14622.18 160
14623.32 188
14624.46 186
14625.61 211
14626.75 179
14627.89 199
14629.04 201
14630.18 186
14631.32 206
14632.46 204
14633.61 214
14634.75 237
14635.89 257
14637.04 225
14638.18 210
14639.32 225
14640.47 211
14641.61 221
14642.75 245
14643.90 243
14645.04 224
14646.18 289
14647.33 248
14648.47 245
14649.61 248
14650.76 224
14651.90 197
14653.05 216
14654.19 167
14655.33 190
14656.48 187
14657.62 183
14658.76 175
14659.91 132
14661.05 158
14662.20 127
14663.34 157
14664.49 160
14665.63 152
14666.77 148
14667.92 158
14669.06 171
14670.21 171
14671.35 193
14672.50 156
14673.64 137
14674.79 145
14675.93 155
14677.07 171
14678.22 161
14679.36 160
14680.51 166
14681.65 158
14682.80 162
14683.94 176
14685.09 146
14686.23 124
14687.38 140
14688.52 167
14689.67 135
14690.81 153
14691.96 122
14693.10 151
14694.25 138
14695.40 140
14696.54 133
14697.69 155
14698.83 126
14699.98 124
14701.12 138
14702.27 147
14703.41 130
14704.56 112
14705.71 131
14706.85 140
14708.00 162
14709.14 135
14710.29 169
14711.44 126
14712.58 124
14713.73 134
14714.87 151
14716.02 135
14717.17 121
14718.31 136
14719.46 146
14720.61 161
14721.75 137
14722.90 138
14724.05 124
14725.19 149
14726.34 129
14727.49 159
14728.63 164
14729.78 150
14730.93 123
14732.07 144
14733.22 166
14734.37 144
14735.51 125
14736.66 142
14737.81 134
14738.95 166
14740.10 133
14741.25 143
14742.40 143
14743.54 156
14744.69 152
14745.84 161
14746.99 189
14748.13 178
14749.28 170
14750.43 164
14751.58 170
14752.72 155
14753.87 183
14755.02 171
14756.17 142
14757.31 129
14758.46 146
14759.61 155
14760.76 172
14761.91 152
14763.05 162
14764.20 157
14765.35 155
14766.50 125
14767.65 167
14768.80 152
14769.94 168
14771.09 173
14772.24 188
14773.39 135
14774.54 136
14775.69 157
14776.83 160
14777.98 159
14779.13 172
14780.28 208
14781.43 191
14782.58 169
14783.73 171
14784.88 181
14786.03 201
14787.17 166
14788.32 168
14789.47 176
14790.62 210
14791.77 203
14792.92 180
14794.07 175
14795.22 201
14796.37 202
14797.52 204
14798.67 173
14799.82 221
14800.97 207
14802.12 172
14803.26 208
14804.41 223
14805.56 209
14806.71 224
14807.86 219
14809.01 230
14810.16 198
14811.31 220
14812.46 206
14813.61 173
14814.76 182
14815.91 205
14817.06 183
14818.21 179
14819.36 169
14820.51 179
14821.66 179
14822.82 166
14823.97 181
14825.12 179
14826.27 210
14827.42 205
14828.57 152
14829.72 169
14830.87 166
14832.02 187
14833.17 164
14834.32 138
14835.47 153
14836.62 143
14837.77 173
14838.93 151
14840.08 147
14841.23 149
14842.38 143
14843.53 124
14844.68 126
14845.83 133
14846.98 141
14848.14 192
14849.29 182
14850.44 159
14851.59 144
14852.74 141
14853.89 157
14855.04 128
14856.20 119
14857.35 140
14858.50 144
14859.65 157
14860.80 125
14861.96 115
14863.11 120
14864.26 139
14865.41 117
14866.56 114
14867.72 145
14868.87 153
14870.02 129
14871.17 118
14872.32 129
14873.48 137
14874.63 120
14875.78 126
14876.93 112
14878.09 142
14879.24 123
14880.39 139
14881.54 137
14882.70 126
14883.85 121
14885.00 127
14886.16 115
14887.31 116
14888.46 102
14889.61 110
14890.77 118
14891.92 107
14893.07 107
14894.23 116
14895.38 129
14896.53 133
14897.69 116
14898.84 132
14899.99 120
14901.15 107
14902.30 114
14903.45 132
14904.61 145
14905.76 148
14906.91 117
14908.07 103
14909.22 141
14910.38 132
14911.53 109
14912.68 121
14913.84 152
14914.99 149
14916.15 152
14917.30 108
14918.45 114
14919.61 114
14920.76 115
14921.92 131
14923.07 124
14924.22 128
14925.38 135
14926.53 121
14927.69 126
14928.84 130
14930.00 134
14931.15 151
14932.31 99
14933.46 134
14934.62 124
14935.77 140
14936.93 137
14938.08 141
14939.24 105
14940.39 126
14941.55 154
14942.70 126
14943.86 122
14945.01 106
14946.17 122
14947.32 128
14948.48 133
14949.63 107
14950.79 107
14951.94 145
14953.10 131
14954.25 114
14955.41 103
14956.56 121
14957.72 128
14958.88 148
14960.03 121
14961.19 113
14962.34 122
14963.50 135
14964.65 129
14965.81 120
14966.97 102
14968.12 147
14969.28 170
14970.43 113
14971.59 111
14972.75 113
14973.90 121
14975.06 136
14976.22 122
14977.37 94
14978.53 107
14979.69 123
14980.84 117
14982.00 112
14983.16 121
14984.31 104
14985.47 120
14986.63 123
14987.78 110
14988.94 115
14990.10 109
14991.25 113
14992.41 127
14993.57 100
14994.72 95
14995.88 119
14997.04 113
14998.20 105
14999.35 116
15000.51 107
15001.67 92
15002.82 117
15003.98 123
15005.14 93
15006.30 121
15007.45 105
15008.61 110
15009.77 101
15010.93 111
15012.09 99
15013.24 93
15014.40 120
15015.56 123
15016.72 97
15017.87 92
15019.03 97
15020.19 96
15021.35 96
15022.51 111
15023.67 100
15024.82 121
15025.98 93
15027.14 110
15028.30 69
15029.46 100
15030.62 106
15031.77 134
15032.93 94
15034.09 120
15035.25 114
15036.41 107
15037.57 107
15038.73 82
15039.88 105
15041.04 96
15042.20 95
15043.36 96
15044.52 99
15045.68 106
15046.84 108
15048.00 108
15049.16 98
15050.32 90
15051.47 105
15052.63 122
15053.79 98
15054.95 90
15056.11 97
15057.27 103
15058.43 102
15059.59 98
15060.75 85
15061.91 97
15063.07 92
15064.23 106
15065.39 70
15066.55 91
15067.71 100
15068.87 75
15070.03 80
15071.19 76
15072.35 111
15073.51 76
15074.67 87
15075.83 81
15076.99 119
15078.15 116
15079.31 88
15080.47 78
15081.63 75
15082.79 103
15083.95 107
15085.11 92
15086.27 61
15087.43 89
15088.59 72
15089.76 101
15090.92 109
15092.08 89
15093.24 119
15094.40 91
15095.56 95
15096.72 104
15097.88 101
15099.04 87
15100.20 105
15101.37 82
15102.53 80
15103.69 67
15104.85 135
15106.01 96
15107.17 74
15108.33 75
15109.50 81
15110.66 94
15111.82 98
15112.98 111
15114.14 97
15115.30 110
15116.47 113
15117.63 91
15118.79 93
15119.95 70
15121.11 83
15122.27 97
15123.44 82
15124.60 106
15125.76 90
15126.92 86
15128.09 97
15129.25 93
15130.41 104
15131.57 80
15132.73 74
15133.90 78
15135.06 107
15136.22 99
15137.38 84
15138.55 87
15139.71 95
15140.87 91
15142.04 84
15143.20 116
15144.36 99
15145.52 95
15146.69 88
15147.85 107
15149.01 97
15150.18 94
15151.34 82
15152.50 92
15153.67 92
15154.83 86
15155.99 74
15157.16 88
15158.32 78
15159.48 109
15160.65 82
15161.81 90
15162.97 100
15164.14 89
15165.30 74
15166.46 79
15167.63 71
15168.79 95
15169.95 107
15171.12 89
15172.28 67
15173.45 74
15174.61 96
15175.77 91
15176.94 95
15178.10 80
15179.27 103
15180.43 98
15181.60 100
15182.76 93
15183.92 100
15185.09 95
15186.25 115
15187.42 102
15188.58 128
15189.75 103
15190.91 102
15192.08 114
15193.24 97
15194.41 94
15195.57 119
15196.74 104
15197.90 110
15199.07 122
15200.23 98
15201.40 83
15202.56 107
15203.73 136
15204.89 105
15206.06 97
15207.22 98
15208.39 97
15209.55 115
15210.72 99
15211.88 92
15213.05 83
15214.21 105
15215.38 78
15216.54 91
15217.71 103
15218.88 112
15220.04 98
15221.21 109
15222.37 110
15223.54 111
15224.71 107
15225.87 97
15227.04 83
15228.20 97
15229.37 100
15230.54 131
15231.70 142
15232.87 109
15234.03 122
15235.20 126
15236.37 104
15237.53 101
15238.70 113
15239.87 115
15241.03 115
15242.20 108
15243.37 98
15244.53 108
15245.70 108
15246.87 114
15248.03 93
15249.20 106
15250.37 92
15251.53 98
15252.70 104
15253.87 92
15255.04 92
15256.20 85
15257.37 121
15258.54 113
15259.70 111
15260.87 99
15262.04 110
15263.21 71
15264.37 100
15265.54 89
15266.71 93
15267.88 95
15269.04 82
15270.21 98
15271.38 125
15272.55 72
15273.72 90
15274.88 87
15276.05 71
15277.22 104
15278.39 83
15279.56 97
15280.72 76
15281.89 101
15283.06 112
15284.23 111
15285.40 96
15286.56 79
15287.73 104
15288.90 89
15290.07 81
15291.24 84
15292.41 109
15293.58 107
15294.74 87
15295.91 104
15297.08 85
15298.25 80
15299.42 99
15300.59 96
15301.76 93
15302.93 111
15304.09 107
15305.26 97
15306.43 80
15307.60 82
15308.77 117
15309.94 97
15311.11 101
15312.28 83
15313.45 76
15314.62 86
15315.79 72
15316.96 86
15318.13 106
15319.30 79
15320.46 84
15321.63 91
15322.80 93
15323.97 89
15325.14 76
15326.31 106
15327.48 73
15328.65 112
15329.82 78
15330.99 86
15332.16 82
15333.33 86
15334.50 80
15335.67 84
15336.84 84
15338.01 92
15339.18 92
15340.36 109
15341.53 106
15342.70 100
15343.87 124
15345.04 127
15346.21 99
15347.38 108
15348.55 82
15349.72 82
15350.89 98
15352.06 108
15353.23 89
15354.40 95
15355.57 83
15356.75 107
15357.92 93
15359.09 104
15360.26 105
15361.43 124
15362.60 107
15363.77 119
15364.94 113
15366.11 95
15367.29 107
15368.46 95
15369.63 103
15370.80 85
15371.97 114
15373.14 89
15374.32 104
15375.49 86
15376.66 94
15377.83 82
15379.00 99
15380.17 114
15381.35 77
15382.52 99
15383.69 108
15384.86 105
15386.03 115
15387.21 87
15388.38 83
15389.55 100
15390.72 98
15391.90 96
15393.07 83
15394.24 95
15395.41 94
15396.59 96
15397.76 115
15398.93 126
15400.10 98
15401.28 93
15402.45 91
15403.62 77
15404.79 106
15405.97 95
15407.14 82
15408.31 84
15409.49 97
15410.66 87
15411.83 96
15413.01 96
15414.18 86
15415.35 75
15416.53 90
15417.70 87
15418.87 116
15420.05 93
15421.22 81
15422.39 106
15423.57 100
15424.74 85
15425.91 74
15427.09 73
15428.26 67
15429.43 82
15430.61 72
15431.78 82
15432.96 84
15434.13 107
15435.30 74
15436.48 78
15437.65 82
15438.83 98
15440.00 100
15441.17 110
15442.35 96
15443.52 81
15444.70 75
15445.87 76
15447.05 88
15448.22 97
15449.40 95
15450.57 79
15451.75 84
15452.92 77
15454.09 74
15455.27 80
15456.44 88
15457.62 108
15458.79 81
15459.97 102
15461.14 97
15462.32 86
15463.49 105
15464.67 68
15465.84 76
15467.02 106
15468.19 85
15469.37 83
15470.55 100
15471.72 71
15472.90 82
15474.07 85
15475.25 85
15476.42 101
15477.60 87
15478.77 99
15479.95 90
15481.13 99
15482.30 76
15483.48 90
15484.65 117
15485.83 67
15487.00 89
15488.18 98
15489.36 85
15490.53 100
15491.71 96
15492.89 70
15494.06 87
15495.24 90
15496.41 84
15497.59 91
15498.77 78
15499.94 102
15501.12 86
15502.30 92
15503.47 92
15504.65 79
15505.83 95
15507.00 95
15508.18 101
15509.36 82
15510.53 90
15511.71 96
15512.89 93
15514.06 99
15515.24 84
15516.42 101
15517.60 102
15518.77 86
15519.95 95
15521.13 78
15522.30 91
15523.48 95
15524.66 89
15525.84 108
15527.01 101
15528.19 89
15529.37 82
15530.55 86
15531.73 102
15532.90 92
15534.08 87
15535.26 86
15536.44 91
15537.61 114
15538.79 100
15539.97 93
15541.15 101
15542.33 111
15543.50 93
15544.68 102
15545.86 98
15547.04 88
15548.22 94
15549.40 96
15550.57 115
15551.75 111
15552.93 89
15554.11 87
15555.29 104
15556.47 82
15557.65 88
15558.82 118
15560.00 104
15561.18 78
15562.36 84
15563.54 85
15564.72 98
15565.90 88
15567.08 90
15568.26 93
15569.43 102
15570.61 111
15571.79 99
15572.97 100
15574.15 93
15575.33 105
15576.51 96
15577.69 86
15578.87 88
15580.05 104
15581.23 98
15582.41 110
15583.59 82
15584.77 94
15585.95 96
15587.13 99
15588.31 117
15589.49 106
15590.67 81
15591.85 95
15593.03 109
15594.21 99
15595.39 81
15596.57 83
15597.75 124
15598.93 90
15600.11 79
15601.29 94
15602.47 113
15603.65 115
15604.83 143
15606.01 108
15607.19 104
15608.37 96
15609.55 141
15610.73 104
15611.91 91
15613.09 111
15614.27 112
15615.45 128
15616.64 123
15617.82 109
15619.00 82
15620.18 96
15621.36 114
15622.54 105
15623.72 102
15624.90 120
15626.08 135
15627.27 134
15628.45 96
15629.63 83
15630.81 92
15631.99 123
15633.17 132
15634.35 137
15635.54 147
15636.72 113
15637.90 139
15639.08 133
15640.26 95
15641.45 98
15642.63 113
15643.81 136
15644.99 110
15646.17 120
15647.36 127
15648.54 120
15649.72 122
15650.90 128
15652.08 123
15653.27 129
15654.45 127
15655.63 125
15656.81 121
15658.00 136
15659.18 144
15660.36 136
15661.54 137
15662.73 133
15663.91 120
15665.09 126
15666.27 137
15667.46 127
15668.64 115
15669.82 133
15671.01 166
15672.19 140
15673.37 140
15674.56 141
15675.74 152
15676.92 150
15678.10 153
15679.29 139
15680.47 118
15681.65 124
15682.84 137
15684.02 127
15685.21 113
15686.39 121
15687.57 138
15688.76 154
15689.94 178
15691.12 119
15692.31 110
15693.49 149
15694.67 157
15695.86 129
15697.04 138
15698.23 158
15699.41 124
15700.59 130
15701.78 103
15702.96 133
15704.15 117
15705.33 160
15706.52 157
15707.70 135
15708.88 158
15710.07 132
15711.25 125
15712.44 128
15713.62 140
15714.81 146
15715.99 146
15717.18 130
15718.36 137
15719.55 127
15720.73 134
15721.92 144
15723.10 132
15724.29 138
15725.47 173
15726.66 165
15727.84 153
15729.03 141
15730.21 125
15731.40 147
15732.58 131
15733.77 153
15734.95 172
15736.14 150
15737.32 147
15738.51 144
15739.69 153
15740.88 144
15742.07 135
15743.25 146
15744.44 149
15745.62 163
15746.81 154
15747.99 140
15749.18 138
15750.37 137
15751.55 151
15752.74 181
15753.93 158
15755.11 167
15756.30 170
15757.48 166
15758.67 153
15759.86 163
15761.04 168
15762.23 171
15763.42 178
15764.60 180
15765.79 185
15766.98 182
15768.16 145
15769.35 154
15770.54 153
15771.72 157
15772.91 162
15774.10 153
15775.28 125
15776.47 148
15777.66 119
15778.84 125
15780.03 146
15781.22 155
15782.41 131
15783.59 140
15784.78 153
15785.97 146
15787.15 159
15788.34 122
15789.53 140
15790.72 131
15791.90 154
15793.09 179
15794.28 157
15795.47 129
15796.65 122
15797.84 115
15799.03 146
15800.22 112
15801.41 145
15802.59 153
15803.78 120
15804.97 143
15806.16 130
15807.35 117
15808.53 143
15809.72 139
15810.91 132
15812.10 104
15813.29 113
15814.48 108
15815.66 123
15816.85 124
15818.04 124
15819.23 114
15820.42 127
15821.61 116
15822.80 134
15823.98 105
15825.17 119
15826.36 143
15827.55 142
15828.74 111
15829.93 91
15831.12 98
15832.31 102
15833.50 119
15834.69 138
15835.87 117
15837.06 106
15838.25 114
15839.44 124
15840.63 100
15841.82 117
15843.01 119
15844.20 113
15845.39 146
15846.58 119
15847.77 109
15848.96 124
15850.15 89
15851.34 129
15852.53 125
15853.72 108
15854.91 118
15856.10 110
15857.29 116
15858.48 121
15859.67 104
15860.86 136
15862.05 123
15863.24 105
15864.43 93
15865.62 101
15866.81 118
15868.00 109
15869.19 91
15870.38 121
15871.57 98
15872.76 91
15873.95 86
15875.14 107
15876.33 119
15877.52 118
15878.72 101
15879.91 117
15881.10 99
15882.29 144
15883.48 105
15884.67 104
15885.86 81
15887.05 94
15888.24 118
15889.43 105
15890.63 111
15891.82 122
15893.01 133
15894.20 122
15895.39 107
15896.58 123
15897.77 109
15898.97 105
15900.16 118
15901.35 119
15902.54 120
15903.73 124
15904.92 125
15906.12 128
15907.31 122
15908.50 101
15909.69 122
15910.88 143
15912.08 135
15913.27 104
15914.46 133
15915.65 132
15916.85 143
15918.04 159
15919.23 148
15920.42 113
15921.61 113
15922.81 115
15924.00 127
15925.19 96
15926.38 116
15927.58 145
15928.77 121
15929.96 128
15931.16 130
15932.35 120
15933.54 128
15934.73 130
15935.93 115
15937.12 103
15938.31 150
15939.51 176
15940.70 138
15941.89 126
15943.09 107
15944.28 144
15945.47 120
15946.67 115
15947.86 112
15949.05 107
15950.25 144
15951.44 122
15952.63 111
15953.83 99
15955.02 120
15956.21 103
15957.41 90
15958.60 106
15959.80 90
15960.99 105
15962.18 122
15963.38 111
15964.57 93
15965.77 121
15966.96 128
15968.15 119
15969.35 113
15970.54 89
15971.74 90
15972.93 96
15974.13 125
15975.32 131
15976.51 83
15977.71 81
15978.90 91
15980.10 103
15981.29 80
15982.49 83
15983.68 106
15984.88 112
15986.07 117
15987.27 89
15988.46 83
15989.66 82
15990.85 120
15992.05 92
15993.24 93
15994.44 74
15995.63 78
15996.83 97
15998.02 120
15999.22 98
16000.41 77
16001.61 75
16002.80 116
16004.00 92
16005.20 120
16006.39 87
16007.59 101
16008.78 102
16009.98 92
16011.17 83
16012.37 79
16013.57 82
16014.76 82
16015.96 89
16017.15 104
16018.35 91
16019.55 91
16020.74 102
16021.94 72
16023.13 79
16024.33 98
16025.53 105
16026.72 87
16027.92 78
16029.12 79
16030.31 96
16031.51 96
16032.71 70
16033.90 96
16035.10 93
16036.30 92
16037.49 80
16038.69 69
16039.89 79
16041.08 122
16042.28 86
16043.48 99
16044.67 97
16045.87 90
16047.07 109
16048.27 84
16049.46 66
16050.66 87
16051.86 94
16053.06 83
16054.25 75
16055.45 83
16056.65 79
16057.84 77
16059.04 99
16060.24 92
16061.44 105
16062.64 92
16063.83 95
16065.03 83
16066.23 79
16067.43 73
16068.62 91
16069.82 93
16071.02 99
16072.22 82
16073.42 86
16074.62 72
16075.81 68
16077.01 81
16078.21 89
16079.41 94
16080.61 75
16081.81 77
16083.00 95
16084.20 74
16085.40 67
16086.60 70
16087.80 70
16089.00 61
16090.20 87
16091.39 77
16092.59 86
16093.79 90
16094.99 95
16096.19 80
16097.39 105
16098.59 82
16099.79 68
16100.99 67
16102.19 75
16103.38 67
16104.58 77
16105.78 80
16106.98 60
16108.18 85
16109.38 96
16110.58 80
16111.78 68
16112.98 72
16114.18 76
16115.38 85
16116.58 90
16117.78 86
16118.98 76
16120.18 91
16121.38 97
16122.58 100
16123.78 74
16124.98 87
16126.18 87
16127.38 74
16128.58 67
16129.78 75
16130.98 75
16132.18 70
16133.38 88
16134.58 77
16135.78 59
16136.98 89
16138.18 72
16139.38 72
16140.58 79
16141.78 78
16142.98 75
16144.19 83
16145.39 60
16146.59 87
16147.79 69
16148.99 87
16150.19 96
16151.39 71
16152.59 86
16153.79 59
16154.99 93
16156.20 83
16157.40 88
16158.60 91
16159.80 73
16161.00 84
16162.20 100
16163.40 78
16164.61 69
16165.81 77
16167.01 75
16168.21 78
16169.41 73
16170.61 73
16171.82 83
16173.02 85
16174.22 85
16175.42 83
16176.62 76
16177.82 98
16179.03 90
16180.23 93
16181.43 88
16182.63 76
16183.84 91
16185.04 89
16186.24 83
16187.44 66
16188.65 71
16189.85 71
16191.05 79
16192.25 77
16193.46 74
16194.66 83
16195.86 82
16197.06 78
16198.27 73
16199.47 79
16200.67 75
16201.87 71
16203.08 90
16204.28 70
16205.48 80
16206.69 76
16207.89 53
16209.09 58
16210.30 61
16211.50 86
16212.70 80
16213.91 62
16215.11 80
16216.31 78
16217.52 95
16218.72 77
16219.92 79
16221.13 81
16222.33 94
16223.53 105
16224.74 77
16225.94 75
16227.15 65
16228.35 85
16229.55 68
16230.76 80
16231.96 81
16233.17 92
16234.37 66
16235.57 66
16236.78 86
16237.98 87
16239.19 71
16240.39 105
16241.60 83
16242.80 78
16244.00 90
16245.21 78
16246.41 92
16247.62 91
16248.82 74
16250.03 102
16251.23 65
16252.44 90
16253.64 85
16254.85 96
16256.05 76
16257.26 95
16258.46 89
16259.67 92
16260.87 107
16262.08 79
16263.28 91
16264.49 76
16265.69 87
16266.90 96
16268.10 76
16269.31 86
16270.51 120
16271.72 79
16272.93 99
16274.13 76
16275.34 105
16276.54 91
16277.75 109
16278.95 89
16280.16 79
16281.37 81
16282.57 82
16283.78 95
16284.98 76
16286.19 82
16287.40 75
16288.60 86
16289.81 91
16291.01 76
16292.22 102
16293.43 90
16294.63 88
16295.84 78
16297.05 99
16298.25 116
16299.46 97
16300.67 91
16301.87 122
16303.08 124
16304.29 95
16305.49 88
16306.70 98
16307.91 88
16309.11 106
16310.32 116
16311.53 121
16312.73 117
16313.94 104
16315.15 111
16316.36 91
16317.56 84
16318.77 84
16319.98 104
16321.19 106
16322.39 113
16323.60 108
16324.81 93
16326.02 102
16327.22 100
16328.43 80
16329.64 89
16330.85 80
16332.05 91
16333.26 99
16334.47 95
16335.68 96
16336.88 94
16338.09 86
16339.30 105
16340.51 93
16341.72 66
16342.93 74
16344.13 80
16345.34 59
16346.55 78
16347.76 104
16348.97 71
16350.18 68
16351.38 59
16352.59 77
16353.80 56
16355.01 80
16356.22 72
16357.43 86
16358.64 104
16359.84 72
16361.05 57
16362.26 70
16363.47 74
16364.68 68
16365.89 67
16367.10 86
16368.31 78
16369.52 90
16370.73 65
16371.93 69
16373.14 70
16374.35 88
16375.56 86
16376.77 93
16377.98 90
16379.19 78
16380.40 79
16381.61 104
16382.82 78
16384.03 107
16385.24 83
16386.45 90
16387.66 89
16388.87 82
16390.08 75
16391.29 95
16392.50 67
16393.71 56
16394.92 76
16396.13 97
16397.34 76
16398.55 72
16399.76 67
16400.97 83
16402.18 84
16403.39 66
16404.60 79
16405.81 70
16407.02 69
16408.23 73
16409.44 78
16410.65 62
16411.86 81
16413.08 75
16414.29 72
16415.50 83
16416.71 67
16417.92 54
16419.13 55
16420.34 62
16421.55 72
16422.76 67
16423.97 96
16425.19 88
16426.40 61
16427.61 67
16428.82 68
16430.03 97
16431.24 67
16432.45 71
16433.67 61
16434.88 56
16436.09 79
16437.30 75
16438.51 85
16439.72 85
16440.94 58
16442.15 70
16443.36 71
16444.57 90
16445.78 92
16446.99 88
16448.21 64
16449.42 80
16450.63 72
16451.84 75
16453.06 92
16454.27 78
16455.48 75
16456.69 71
16457.90 77
16459.12 63
16460.33 66
16461.54 75
16462.75 71
16463.97 54
16465.18 61
16466.39 83
16467.61 79
16468.82 71
16470.03 64
16471.24 83
16472.46 49
16473.67 62
16474.88 82
16476.10 64
16477.31 74
16478.52 71
16479.74 74
16480.95 69
16482.16 69
16483.38 89
16484.59 76
16485.80 72
16487.02 76
16488.23 59
16489.44 69
16490.66 62
16491.87 77
16493.08 91
16494.30 83
16495.51 73
16496.73 73
16497.94 65
16499.15 74
16500.37 75
16501.58 68
16502.80 69
16504.01 54
16505.22 56
16506.44 67
16507.65 63
16508.87 57
16510.08 79
16511.30 54
16512.51 69
16513.72 68
16514.94 56
16516.15 78
16517.37 79
16518.58 79
16519.80 76
16521.01 83
16522.23 67
16523.44 58
16524.66 79
16525.87 62
16527.09 65
16528.30 83
16529.52 82
16530.73 71
16531.95 73
16533.16 70
16534.38 56
16535.59 80
16536.81 61
16538.02 81
16539.24 90
16540.45 53
16541.67 55
16542.89 76
16544.10 64
16545.32 53
16546.53 85
16547.75 77
16548.96 82
16550.18 78
16551.40 56
16552.61 57
16553.83 74
16555.04 65
16556.26 67
16557.48 67
16558.69 61
16559.91 76
16561.12 70
16562.34 92
16563.56 71
16564.77 70
16565.99 68
16567.21 69
16568.42 73
16569.64 67
16570.86 81
16572.07 72
16573.29 75
16574.51 62
16575.72 83
16576.94 75
16578.16 76
16579.37 81
16580.59 65
16581.81 71
16583.02 61
16584.24 82
16585.46 68
16586.68 65
16587.89 85
16589.11 86
16590.33 68
16591.54 77
16592.76 72
16593.98 78
16595.20 88
16596.41 89
16597.63 86
16598.85 68
16600.07 86
16601.29 81
16602.50 85
16603.72 87
16604.94 77
16606.16 100
16607.37 61
16608.59 64
16609.81 80
16611.03 77
16612.25 68
16613.46 75
16614.68 61
16615.90 68
16617.12 58
16618.34 67
16619.56 78
16620.77 79
16621.99 67
16623.21 65
16624.43 80
16625.65 66
16626.87 58
16628.09 72
16629.30 60
16630.52 74
16631.74 76
16632.96 88
16634.18 73
16635.40 68
16636.62 68
16637.84 77
16639.06 75
16640.28 63
16641.49 69
16642.71 67
16643.93 66
16645.15 49
16646.37 69
16647.59 96
16648.81 63
16650.03 59
16651.25 65
16652.47 78
16653.69 76
16654.91 72
16656.13 73
16657.35 75
16658.57 66
16659.79 72
16661.01 73
16662.23 69
16663.45 55
16664.67 73
16665.89 77
16667.11 56
16668.33 75
16669.55 69
16670.77 66
16671.99 76
16673.21 62
16674.43 76
16675.65 74
16676.87 74
16678.09 48
16679.31 57
16680.53 56
16681.75 66
16682.97 55
16684.19 74
16685.42 75
16686.64 76
16687.86 69
16689.08 64
16690.30 83
16691.52 72
16692.74 74
16693.96 64
16695.18 68
16696.40 53
16697.63 73
16698.85 74
16700.07 79
16701.29 71
16702.51 57
16703.73 57
16704.95 59
16706.18 63
16707.40 58
16708.62 77
16709.84 58
16711.06 84
16712.28 72
16713.51 64
16714.73 63
16715.95 79
16717.17 83
16718.39 70
16719.62 73
16720.84 60
16722.06 56
16723.28 74
16724.50 60
16725.73 90
16726.95 76
16728.17 70
16729.39 53
16730.62 50
16731.84 74
16733.06 55
16734.28 88
16735.51 82
16736.73 74
16737.95 68
16739.18 62
16740.40 51
16741.62 62
16742.84 93
16744.07 71
16745.29 78
16746.51 72
16747.74 60
16748.96 55
16750.18 70
16751.41 60
16752.63 60
16753.85 81
16755.08 55
16756.30 57
16757.52 61
16758.75 56
16759.97 54
16761.19 72
16762.42 69
16763.64 73
16764.86 87
16766.09 60
16767.31 60
16768.54 56
16769.76 58
16770.98 71
16772.21 77
16773.43 72
16774.66 71
16775.88 64
16777.10 84
16778.33 61
16779.55 56
16780.78 72
16782.00 63
16783.22 64
16784.45 65
16785.67 59
16786.90 66
16788.12 71
16789.35 60
16790.57 60
16791.80 57
16793.02 76
16794.25 66
16795.47 52
16796.70 55
16797.92 54
16799.15 60
16800.37 67
16801.60 54
16802.82 65
16804.05 66
16805.27 70
16806.50 58
16807.72 58
16808.95 88
16810.17 77
16811.40 69
16812.62 54
16813.85 62
16815.07 63
16816.30 76
16817.53 73
16818.75 81
16819.98 56
16821.20 57
16822.43 82
16823.65 82
16824.88 69
16826.11 88
16827.33 83
16828.56 63
16829.78 63
16831.01 86
16832.24 83
16833.46 50
16834.69 57
16835.92 68
16837.14 57
16838.37 77
16839.60 75
16840.82 59
16842.05 67
16843.27 83
16844.50 67
16845.73 73
16846.96 90
16848.18 73
16849.41 71
16850.64 78
16851.86 82
16853.09 65
16854.32 71
16855.54 73
16856.77 82
16858.00 74
16859.22 82
16860.45 62
16861.68 71
16862.91 70
16864.13 78
16865.36 77
16866.59 94
16867.82 67
16869.04 79
16870.27 67
16871.50 68
16872.73 90
16873.95 76
16875.18 87
16876.41 67
16877.64 67
16878.87 69
16880.09 69
16881.32 75
16882.55 79
16883.78 94
16885.01 77
16886.23 93
16887.46 97
16888.69 77
16889.92 102
16891.15 94
16892.38 107
16893.60 83
16894.83 70
16896.06 129
16897.29 102
16898.52 99
16899.75 107
16900.98 97
16902.20 88
16903.43 80
16904.66 88
16905.89 91
16907.12 93
16908.35 109
16909.58 96
16910.81 106
16912.04 84
16913.26 85
16914.49 92
16915.72 87
16916.95 76
16918.18 78
16919.41 75
16920.64 65
16921.87 74
16923.10 75
16924.33 75
16925.56 63
16926.79 76
16928.02 67
16929.25 76
16930.48 61
16931.71 68
16932.94 60
16934.17 75
16935.40 96
16936.63 80
16937.86 64
16939.09 67
16940.32 84
16941.55 86
16942.78 69
16944.01 73
16945.24 82
16946.47 79
16947.70 76
16948.93 54
16950.16 66
16951.39 74
16952.62 84
16953.85 57
16955.08 78
16956.31 81
16957.54 56
16958.77 92
16960.01 77
16961.24 91
16962.47 75
16963.70 74
16964.93 84
16966.16 59
16967.39 60
16968.62 60
16969.85 67
16971.08 73
16972.32 72
16973.55 63
16974.78 74
16976.01 73
16977.24 76
16978.47 65
16979.70 93
16980.94 77
16982.17 75
16983.40 68
16984.63 57
16985.86 79
16987.10 78
16988.33 100
16989.56 83
16990.79 70
16992.02 67
16993.26 68
16994.49 77
16995.72 50
16996.95 77
16998.18 74
16999.42 68
17000.65 75
17001.88 79
17003.11 63
17004.35 74
17005.58 95
17006.81 93
17008.04 81
17009.28 91
17010.51 73
17011.74 64
17012.97 76
17014.21 81
17015.44 88
17016.67 79
17017.91 63
17019.14 55
17020.37 67
17021.60 62
17022.84 60
17024.07 56
17025.30 69
17026.54 94
17027.77 72
17029.00 66
17030.24 65
17031.47 67
17032.70 59
17033.94 60
17035.17 87
17036.41 97
17037.64 76
17038.87 77
17040.11 65
17041.34 72
17042.57 64
17043.81 52
17045.04 56
17046.28 65
17047.51 103
17048.74 44
17049.98 70
17051.21 51
17052.45 75
17053.68 69
17054.92 58
17056.15 70
17057.38 61
17058.62 51
17059.85 65
17061.09 81
17062.32 70
17063.56 86
17064.79 74
17066.03 72
17067.26 76
17068.50 52
17069.73 66
17070.97 66
17072.20 61
17073.44 59
17074.67 59
17075.91 54
17077.14 53
17078.38 73
17079.61 69
17080.85 61
17082.08 68
17083.32 78
17084.55 62
17085.79 55
17087.02 61
17088.26 61
17089.49 60
17090.73 54
17091.97 60
17093.20 52
17094.44 50
17095.67 67
17096.91 68
17098.14 65
17099.38 55
17100.62 59
17101.85 72
17103.09 50
17104.32 56
17105.56 51
17106.80 41
17108.03 59
17109.27 62
17110.51 60
17111.74 61
17112.98 59
17114.21 64
17115.45 70
17116.69 63
17117.92 65
17119.16 57
17120.40 85
17121.63 73
17122.87 78
17124.11 64
17125.34 65
17126.58 68
17127.82 56
17129.06 56
17130.29 74
17131.53 64
17132.77 59
17134.00 70
17135.24 62
17136.48 59
17137.72 73
17138.95 61
17140.19 50
17141.43 52
17142.67 60
17143.90 74
17145.14 75
17146.38 59
17147.62 48
17148.85 74
17150.09 55
17151.33 59
17152.57 55
17153.80 69
17155.04 60
17156.28 38
17157.52 65
17158.76 67
17159.99 62
17161.23 77
17162.47 47
17163.71 45
17164.95 48
17166.19 52
17167.42 61
17168.66 59
17169.90 53
17171.14 54
17172.38 58
17173.62 59
17174.86 49
17176.09 47
17177.33 63
17178.57 64
17179.81 58
17181.05 65
17182.29 74
17183.53 71
17184.77 54
17186.01 60
17187.24 49
17188.48 68
17189.72 43
17190.96 58
17192.20 66
17193.44 60
17194.68 67
17195.92 65
17197.16 65
17198.40 68
17199.64 72
17200.88 51
17202.12 43
17203.36 67
17204.60 68
17205.84 56
17207.08 68
17208.32 73
17209.56 48
17210.80 42
17212.04 54
17213.28 55
17214.52 69
17215.76 56
17217.00 49
17218.24 55
17219.48 47
17220.72 64
17221.96 52
17223.20 57
17224.44 70
17225.68 52
17226.92 62
17228.16 68
17229.40 34
17230.64 57
17231.88 54
17233.12 67
17234.36 59
17235.60 61
17236.85 75
17238.09 49
17239.33 55
17240.57 67
17241.81 85
17243.05 47
17244.29 37
17245.53 61
17246.77 81
17248.02 38
17249.26 69
17250.50 66
17251.74 55
17252.98 47
17254.22 37
17255.46 57
17256.71 50
17257.95 59
17259.19 42
17260.43 65
17261.67 55
17262.91 50
17264.16 49
17265.40 56
17266.64 52
17267.88 55
17269.12 44
17270.37 55
17271.61 57
17272.85 60
17274.09 52
17275.34 55
17276.58 62
17277.82 53
17279.06 43
17280.30 43
17281.55 37
17282.79 53
17284.03 76
17285.27 54
17286.52 55
17287.76 89
17289.00 65
17290.25 54
17291.49 46
17292.73 56
17293.97 57
17295.22 58
17296.46 59
17297.70 50
17298.95 58
17300.19 74
17301.43 52
17302.68 39
17303.92 64
17305.16 62
17306.41 59
17307.65 70
17308.89 68
17310.14 56
17311.38 57
17312.62 63
17313.87 45
17315.11 56
17316.36 58
17317.60 58
17318.84 52
17320.09 47
17321.33 65
17322.58 43
17323.82 47
17325.06 54
17326.31 60
17327.55 59
17328.80 61
17330.04 51
17331.28 46
17332.53 49
17333.77 66
17335.02 68
17336.26 42
17337.51 46
17338.75 54
17340.00 47
17341.24 68
17342.48 50
17343.73 49
17344.97 54
17346.22 55
17347.46 57
17348.71 64
17349.95 67
17351.20 62
17352.44 56
17353.69 50
17354.93 55
17356.18 63
17357.42 63
17358.67 54
17359.92 65
17361.16 57
17362.41 57
17363.65 37
17364.90 56
17366.14 50
17367.39 54
17368.63 52
17369.88 64
17371.13 42
17372.37 54
17373.62 59
17374.86 47
17376.11 55
17377.35 56
17378.60 40
17379.85 42
17381.09 52
17382.34 54
17383.59 43
17384.83 66
17386.08 50
17387.32 51
17388.57 47
17389.82 39
17391.06 50
17392.31 49
17393.56 72
17394.80 42
17396.05 48
17397.30 53
17398.54 41
17399.79 39
17401.04 62
17402.28 70
17403.53 61
17404.78 54
17406.02 58
17407.27 52
17408.52 62
17409.77 56
17411.01 78
17412.26 58
17413.51 42
17414.75 51
17416.00 46
17417.25 58
17418.50 57
17419.74 47
17420.99 48
17422.24 55
17423.49 58
17424.73 53
17425.98 74
17427.23 57
17428.48 48
17429.73 58
17430.97 65
17432.22 57
17433.47 48
17434.72 73
17435.97 54
17437.21 51
17438.46 47
17439.71 66
17440.96 65
17442.21 57
17443.45 47
17444.70 72
17445.95 76
17447.20 75
17448.45 52
17449.70 35
17450.95 45
17452.19 64
17453.44 84
17454.69 58
17455.94 42
17457.19 51
17458.44 62
17459.69 61
17460.94 48
17462.19 40
17463.43 55
17464.68 57
17465.93 60
17467.18 60
17468.43 40
17469.68 66
17470.93 68
17472.18 55
17473.43 66
17474.68 53
17475.93 66
17477.18 50
17478.43 59
17479.68 51
17480.93 55
17482.18 42
17483.43 50
17484.68 63
17485.93 61
17487.17 62
17488.42 58
17489.67 62
17490.92 67
17492.18 57
17493.43 48
17494.68 55
17495.93 51
17497.18 53
17498.43 72
17499.68 54
17500.93 55
17502.18 44
17503.43 45
17504.68 64
17505.93 56
17507.18 55
17508.43 69
17509.68 61
17510.93 72
17512.18 52
17513.43 45
17514.68 41
17515.94 56
17517.19 61
17518.44 46
17519.69 38
17520.94 52
17522.19 62
17523.44 52
17524.69 52
17525.94 78
17527.20 57
17528.45 74
17529.70 61
17530.95 40
17532.20 76
17533.45 52
17534.70 58
17535.96 43
17537.21 58
17538.46 59
17539.71 63
17540.96 57
17542.22 64
17543.47 65
17544.72 69
17545.97 57
17547.22 67
17548.48 66
17549.73 66
17550.98 70
17552.23 75
17553.48 60
17554.74 56
17555.99 46
17557.24 66
17558.49 70
17559.75 54
17561.00 43
17562.25 55
17563.50 63
17564.76 77
17566.01 54
17567.26 57
17568.52 53
17569.77 73
17571.02 62
17572.27 46
17573.53 51
17574.78 49
17576.03 62
17577.29 84
17578.54 56
17579.79 57
17581.05 71
17582.30 69
17583.55 64
17584.81 62
17586.06 72
17587.31 79
17588.57 86
17589.82 61
17591.07 66
17592.33 75
17593.58 62
17594.83 61
17596.09 71
17597.34 75
17598.60 63
17599.85 63
17601.10 54
17602.36 55
17603.61 53
17604.87 50
17606.12 39
17607.37 64
17608.63 66
17609.88 85
17611.14 66
17612.39 57
17613.65 59
17614.90 70
17616.16 71
17617.41 59
17618.66 55
17619.92 59
17621.17 66
17622.43 51
17623.68 64
17624.94 60
17626.19 53
17627.45 69
17628.70 58
17629.96 48
17631.21 33
17632.47 39
17633.72 53
17634.98 56
17636.23 64
17637.49 55
17638.74 55
17640.00 49
17641.26 58
17642.51 39
17643.77 58
17645.02 62
17646.28 65
17647.53 66
17648.79 65
17650.04 69
17651.30 64
17652.56 74
17653.81 50
17655.07 62
17656.32 60
17657.58 71
17658.84 59
17660.09 57
17661.35 54
17662.60 72
17663.86 58
17665.12 51
17666.37 70
17667.63 70
17668.89 67
17670.14 54
17671.40 65
17672.66 62
17673.91 64
17675.17 63
17676.43 62
17677.68 89
17678.94 61
17680.20 57
17681.45 58
17682.71 59
17683.97 49
17685.22 61
17686.48 61
17687.74 55
17688.99 52
17690.25 76
17691.51 62
17692.77 47
17694.02 73
17695.28 80
17696.54 60
17697.80 46
17699.05 52
17700.31 58
17701.57 50
17702.83 61
17704.08 49
17705.34 54
17706.60 62
17707.86 57
17709.11 51
17710.37 39
17711.63 55
17712.89 74
17714.15 58
17715.40 63
17716.66 55
17717.92 62
17719.18 52
17720.44 46
17721.70 50
17722.95 55
17724.21 60
17725.47 59
17726.73 49
17727.99 56
17729.25 52
17730.51 76
17731.76 53
17733.02 51
17734.28 44
17735.54 63
17736.80 53
17738.06 68
17739.32 59
17740.58 51
17741.83 56
17743.09 52
17744.35 55
17745.61 50
17746.87 51
17748.13 47
17749.39 48
17750.65 50
17751.91 66
17753.17 61
17754.43 37
17755.69 49
17756.95 39
17758.21 44
17759.47 72
17760.73 63
17761.98 42
17763.24 52
17764.50 56
17765.76 71
17767.02 50
17768.28 57
17769.54 47
17770.80 70
17772.06 58
17773.32 52
17774.58 44
17775.84 69
17777.11 71
17778.37 58
17779.63 45
17780.89 42
17782.15 51
17783.41 74
17784.67 62
17785.93 58
17787.19 59
17788.45 64
17789.71 57
17790.97 37
17792.23 69
17793.49 84
17794.75 55
17796.01 73
17797.28 61
17798.54 43
17799.80 58
17801.06 52
17802.32 60
17803.58 44
17804.84 32
17806.10 55
17807.37 57
17808.63 64
17809.89 61
17811.15 72
17812.41 60
17813.67 37
17814.93 61
17816.20 59
17817.46 55
17818.72 50
17819.98 49
17821.24 34
17822.50 54
17823.77 65
17825.03 54
17826.29 50
17827.55 52
17828.81 52
17830.08 56
17831.34 55
17832.60 34
17833.86 44
17835.13 65
17836.39 56
17837.65 48
17838.91 54
17840.18 38
17841.44 53
17842.70 54
17843.96 54
17845.23 47
17846.49 55
17847.75 52
17849.01 53
17850.28 50
17851.54 48
17852.80 45
17854.07 51
17855.33 42
17856.59 61
17857.86 56
17859.12 39
17860.38 40
17861.65 43
17862.91 47
17864.17 37
17865.44 46
17866.70 34
17867.96 40
17869.23 45
17870.49 57
17871.75 49
17873.02 57
17874.28 42
17875.54 58
17876.81 55
17878.07 68
17879.34 80
17880.60 42
17881.86 43
17883.13 44
17884.39 50
17885.66 51
17886.92 60
17888.18 55
17889.45 47
17890.71 78
17891.98 42
17893.24 41
17894.51 43
17895.77 55
17897.04 50
17898.30 41
17899.56 44
17900.83 47
17902.09 53
17903.36 62
17904.62 51
17905.89 40
17907.15 45
17908.42 71
17909.68 62
17910.95 44
17912.21 53
17913.48 52
17914.74 59
17916.01 54
17917.27 61
17918.54 69
17919.80 46
17921.07 62
17922.34 45
17923.60 58
17924.87 66
17926.13 62
17927.40 55
17928.66 53
17929.93 52
17931.19 60
17932.46 54
17933.73 56
17934.99 65
17936.26 63
17937.52 55
17938.79 60
17940.06 45
17941.32 52
17942.59 45
17943.85 60
17945.12 47
17946.39 41
17947.65 64
17948.92 42
17950.19 61
17951.45 45
17952.72 51
17953.99 62
17955.25 52
17956.52 71
17957.79 50
17959.05 45
17960.32 56
17961.59 62
17962.85 60
17964.12 38
17965.39 60
17966.65 56
17967.92 56
17969.19 47
17970.45 52
17971.72 54
17972.99 42
17974.26 52
17975.52 46
17976.79 53
17978.06 42
17979.33 48
17980.59 41
17981.86 48
17983.13 54
17984.40 45
17985.66 55
17986.93 65
17988.20 50
17989.47 42
17990.73 53
17992.00 49
17993.27 47
17994.54 49
17995.81 50
17997.07 62
17998.34 65
17999.61 47
18000.88 51
18002.15 49
18003.42 40
18004.68 55
18005.95 40
18007.22 31
18008.49 38
18009.76 43
18011.03 49
18012.30 45
18013.56 68
18014.83 60
18016.10 49
18017.37 52
18018.64 45
18019.91 62
18021.18 40
18022.45 38
18023.71 48
18024.98 61
18026.25 59
18027.52 55
18028.79 64
18030.06 49
18031.33 56
18032.60 47
18033.87 37
18035.14 52
18036.41 37
18037.68 38
18038.95 35
18040.22 53
18041.49 56
18042.76 44
18044.02 68
18045.29 40
18046.56 53
18047.83 62
18049.10 55
18050.37 40
18051.64 33
18052.91 50
18054.18 50
18055.45 44
18056.72 44
18057.99 47
18059.27 44
18060.54 51
18061.81 54
18063.08 44
18064.35 52
18065.62 70
18066.89 70
18068.16 54
18069.43 54
18070.70 65
18071.97 65
18073.24 55
18074.51 77
18075.78 48
18077.05 61
18078.32 51
18079.60 66
18080.87 47
18082.14 64
18083.41 62
18084.68 51
18085.95 52
18087.22 57
18088.49 51
18089.77 60
18091.04 51
18092.31 48
18093.58 47
18094.85 50
18096.12 69
18097.39 42
18098.67 57
18099.94 44
18101.21 50
18102.48 48
18103.75 32
18105.02 57
18106.30 42
18107.57 45
18108.84 50
18110.11 52
18111.38 45
18112.66 53
18113.93 54
18115.20 63
18116.47 41
18117.75 48
18119.02 50
18120.29 41
18121.56 39
18122.84 46
18124.11 56
18125.38 56
18126.65 47
18127.93 39
18129.20 51
18130.47 69
18131.74 57
18133.02 46
18134.29 53
18135.56 52
18136.84 55
18138.11 56
18139.38 65
18140.66 40
18141.93 50
18143.20 56
18144.48 66
18145.75 45
18147.02 38
18148.30 67
18149.57 52
18150.84 55
18152.12 39
18153.39 70
18154.66 62
18155.94 58
18157.21 55
18158.48 35
18159.76 47
18161.03 56
18162.31 48
18163.58 47
18164.85 56
18166.13 55
18167.40 53
18168.68 43
18169.95 62
18171.22 45
18172.50 63
18173.77 58
18175.05 54
18176.32 40
18177.60 41
18178.87 50
18180.15 33
18181.42 50
18182.69 47
18183.97 58
18185.24 46
18186.52 41
18187.79 44
18189.07 53
18190.34 54
18191.62 53
18192.89 28
18194.17 36
18195.44 42
18196.72 39
18197.99 74
18199.27 51
18200.54 41
18201.82 63
18203.09 51
18204.37 63
18205.65 38
18206.92 45
18208.20 61
18209.47 52
18210.75 44
18212.02 42
18213.30 39
18214.57 36
18215.85 72
18217.13 51
18218.40 45
18219.68 62
18220.95 45
18222.23 50
18223.51 58
18224.78 42
18226.06 52
18227.33 50
18228.61 50
18229.89 61
18231.16 51
18232.44 50
18233.72 63
18234.99 70
18236.27 47
18237.55 57
18238.82 45
18240.10 54
18241.38 58
18242.65 57
18243.93 55
18245.21 50
18246.48 51
18247.76 63
18249.04 60
18250.31 49
18251.59 51
18252.87 59
18254.15 48
18255.42 42
18256.70 79
18257.98 64
18259.25 57
18260.53 50
18261.81 33
18263.09 47
18264.36 67
18265.64 62
18266.92 41
18268.20 45
18269.47 74
18270.75 75
18272.03 32
18273.31 47
18274.59 56
18275.86 61
18277.14 42
18278.42 51
18279.70 51
18280.98 45
18282.25 41
18283.53 49
18284.81 40
18286.09 49
18287.37 58
18288.64 41
18289.92 54
18291.20 56
18292.48 69
18293.76 58
18295.04 59
18296.32 45
18297.59 31
18298.87 51
18300.15 50
18301.43 53
18302.71 41
18303.99 44
18305.27 49
18306.55 51
18307.83 48
18309.10 48
18310.38 44
18311.66 50
18312.94 47
18314.22 47
18315.50 42
18316.78 43
18318.06 54
18319.34 33
18320.62 42
18321.90 41
18323.18 51
18324.46 39
18325.74 42
18327.02 57
18328.30 49
18329.58 45
18330.86 49
18332.14 44
18333.41 38
18334.69 55
18335.97 44
18337.25 43
18338.54 51
18339.82 48
18341.10 51
18342.38 35
18343.66 44
18344.94 44
18346.22 67
18347.50 50
18348.78 50
18350.06 51
18351.34 52
18352.62 54
18353.90 49
18355.18 53
18356.46 42
18357.74 56
18359.02 40
18360.30 60
18361.58 53
18362.87 34
18364.15 52
18365.43 51
18366.71 47
18367.99 46
18369.27 49
18370.55 58
18371.83 47
18373.11 53
18374.40 52
18375.68 56
18376.96 46
18378.24 47
18379.52 64
18380.80 55
18382.08 51
18383.37 44
18384.65 51
18385.93 52
18387.21 50
18388.49 63
18389.78 38
18391.06 43
18392.34 52
18393.62 58
18394.90 43
18396.19 47
18397.47 55
18398.75 53
18400.03 52
18401.31 54
18402.60 47
18403.88 47
18405.16 49
18406.44 31
18407.73 45
18409.01 55
18410.29 39
18411.57 38
18412.86 48
18414.14 46
18415.42 52
18416.71 43
18417.99 32
18419.27 41
18420.55 54
18421.84 55
18423.12 43
18424.40 41
18425.69 56
18426.97 59
18428.25 67
18429.54 55
18430.82 43
18432.10 45
18433.39 36
18434.67 35
18435.95 44
18437.24 54
18438.52 29
18439.80 50
18441.09 62
18442.37 48
18443.66 37
18444.94 40
18446.22 61
18447.51 48
18448.79 51
18450.08 55
18451.36 48
18452.64 49
18453.93 52
18455.21 43
18456.50 51
18457.78 53
18459.06 44
18460.35 40
18461.63 51
18462.92 47
18464.20 47
18465.49 53
18466.77 64
18468.06 64
18469.34 53
18470.63 51
18471.91 40
18473.19 59
18474.48 42
18475.76 42
18477.05 53
18478.33 49
18479.62 49
18480.90 52
18482.19 58
18483.47 38
18484.76 41
18486.05 41
18487.33 51
18488.62 54
18489.90 40
18491.19 43
18492.47 48
18493.76 40
18495.04 34
18496.33 38
18497.61 56
18498.90 57
18500.19 65
18501.47 46
18502.76 58
18504.04 53
18505.33 57
18506.62 54
18507.90 37
18509.19 33
18510.47 52
18511.76 56
18513.05 36
18514.33 32
18515.62 43
18516.90 37
18518.19 56
18519.48 49
18520.76 40
18522.05 47
18523.34 77
18524.62 50
18525.91 41
18527.20 40
18528.48 44
18529.77 60
18531.06 42
18532.34 43
18533.63 33
18534.92 55
18536.21 59
18537.49 43
18538.78 53
18540.07 53
18541.35 57
18542.64 54
18543.93 59
18545.22 38
18546.50 48
18547.79 57
18549.08 63
18550.37 47
18551.65 54
18552.94 51
18554.23 55
18555.52 58
18556.80 47
18558.09 49
18559.38 61
18560.67 57
18561.95 53
18563.24 54
18564.53 54
18565.82 71
18567.11 69
18568.39 63
18569.68 52
18570.97 44
18572.26 64
18573.55 67
18574.84 50
18576.12 57
18577.41 64
18578.70 52
18579.99 63
18581.28 39
18582.57 60
18583.86 52
18585.14 52
18586.43 66
18587.72 71
18589.01 63
18590.30 61
18591.59 74
18592.88 57
18594.17 53
18595.46 55
18596.74 59
18598.03 47
18599.32 58
18600.61 57
18601.90 55
18603.19 65
18604.48 59
18605.77 70
18607.06 66
18608.35 70
18609.64 64
18610.93 58
18612.22 61
18613.51 55
18614.80 67
18616.09 34
18617.38 56
18618.67 87
18619.96 65
18621.25 57
18622.54 66
18623.83 53
18625.12 63
18626.41 66
18627.70 55
18628.99 61
18630.28 63
18631.57 72
18632.86 68
18634.15 58
18635.44 51
18636.73 55
18638.02 47
18639.31 51
18640.60 53
18641.89 44
18643.18 48
18644.47 39
18645.76 42
18647.06 40
18648.35 38
18649.64 69
18650.93 68
18652.22 77
18653.51 68
18654.80 50
18656.09 51
18657.38 47
18658.68 57
18659.97 55
18661.26 52
18662.55 50
18663.84 53
18665.13 68
18666.42 54
18667.72 48
18669.01 56
18670.30 49
18671.59 61
18672.88 59
18674.17 49
18675.47 47
18676.76 70
18678.05 51
18679.34 57
18680.63 54
18681.93 41
18683.22 50
18684.51 52
18685.80 43
18687.09 65
18688.39 60
18689.68 64
18690.97 64
18692.26 69
18693.56 52
18694.85 73
18696.14 72
18697.43 65
18698.73 62
18700.02 58
18701.31 47
18702.60 54
18703.90 36
18705.19 36
18706.48 33
18707.78 59
18709.07 68
18710.36 62
18711.66 42
18712.95 46
18714.24 64
18715.54 70
18716.83 57
18718.12 54
18719.42 58
18720.71 55
18722.00 46
18723.30 50
18724.59 42
18725.88 60
18727.18 47
18728.47 33
18729.76 38
18731.06 46
18732.35 50
18733.65 55
18734.94 49
18736.23 30
18737.53 57
18738.82 79
18740.12 65
18741.41 34
18742.70 41
18744.00 46
18745.29 53
18746.59 49
18747.88 42
18749.18 54
18750.47 55
18751.76 65
18753.06 39
18754.35 39
18755.65 63
18756.94 59
18758.24 68
18759.53 38
18760.83 34
18762.12 46
18763.42 66
18764.71 66
18766.01 48
18767.30 44
18768.60 62
18769.89 59
18771.19 46
18772.48 42
18773.78 66
18775.07 49
18776.37 55
18777.66 42
18778.96 50
18780.25 60
18781.55 58
18782.85 66
18784.14 58
18785.44 50
18786.73 69
18788.03 63
18789.32 48
18790.62 35
18791.92 49
18793.21 53
18794.51 43
18795.80 36
18797.10 52
18798.40 48
18799.69 44
18800.99 79
18802.28 55
18803.58 33
18804.88 42
18806.17 54
18807.47 60
18808.77 61
18810.06 38
18811.36 72
18812.66 66
18813.95 43
18815.25 32
18816.55 79
18817.84 80
18819.14 54
18820.44 39
18821.73 54
18823.03 68
18824.33 47
18825.62 56
18826.92 49
18828.22 58
18829.52 64
18830.81 73
18832.11 46
18833.41 43
18834.71 40
18836.00 63
18837.30 49
18838.60 64
18839.90 62
18841.19 57
18842.49 50
18843.79 50
18845.09 44
18846.38 65
18847.68 50
18848.98 48
18850.28 44
18851.58 49
18852.87 53
18854.17 50
18855.47 41
18856.77 55
18858.07 44
18859.36 48
18860.66 43
18861.96 60
18863.26 64
18864.56 43
18865.86 54
18867.15 36
18868.45 62
18869.75 38
18871.05 53
18872.35 49
18873.65 50
18874.95 48
18876.24 56
18877.54 49
18878.84 39
18880.14 43
18881.44 46
18882.74 53
18884.04 48
18885.34 40
18886.64 47
18887.94 34
18889.24 53
18890.53 62
18891.83 44
18893.13 56
18894.43 43
18895.73 46
18897.03 50
18898.33 39
18899.63 39
18900.93 46
18902.23 64
18903.53 54
18904.83 59
18906.13 36
18907.43 53
18908.73 62
18910.03 60
18911.33 53
18912.63 58
18913.93 63
18915.23 55
18916.53 35
18917.83 53
18919.13 58
18920.43 52
18921.73 53
18923.03 63
18924.33 50
18925.63 27
18926.93 103
18928.23 118
18929.53 53
18930.84 56
18932.14 58
18933.44 46
18934.74 42
18936.04 46
18937.34 53
18938.64 72
18939.94 69
18941.24 76
18942.54 73
18943.84 67
18945.15 61
18946.45 63
18947.75 64
18949.05 51
18950.35 41
18951.65 43
18952.95 55
18954.26 46
18955.56 44
18956.86 43
18958.16 38
18959.46 45
18960.76 39
18962.07 37
18963.37 42
18964.67 51
18965.97 48
18967.27 45
18968.57 56
18969.88 47
18971.18 56
18972.48 55
18973.78 38
18975.09 46
18976.39 42
18977.69 52
18978.99 34
18980.29 44
18981.60 40
18982.90 56
18984.20 53
18985.50 42
18986.81 47
18988.11 41
18989.41 44
18990.72 56
18992.02 42
18993.32 49
18994.62 61
18995.93 61
18997.23 39
18998.53 32
18999.84 39
19001.14 49
19002.44 50
19003.75 44
19005.05 39
19006.35 34
19007.66 54
19008.96 46
19010.26 42
19011.57 40
19012.87 51
19014.17 39
19015.48 43
19016.78 50
19018.08 34
19019.39 52
19020.69 38
19021.99 39
19023.30 49
19024.60 42
19025.91 42
19027.21 56
19028.51 50
19029.82 42
19031.12 55
19032.43 53
19033.73 53
19035.04 50
19036.34 37
19037.64 57
19038.95 53
19040.25 50
19041.56 45
19042.86 41
19044.17 48
19045.47 52
19046.78 34
19048.08 41
19049.39 47
19050.69 57
19052.00 42
19053.30 38
19054.61 44
19055.91 43
19057.22 55
19058.52 35
19059.83 59
19061.13 58
19062.44 58
19063.74 51
19065.05 34
19066.35 48
19067.66 64
19068.96 52
19070.27 43
19071.57 36
19072.88 51
19074.18 50
19075.49 40
19076.80 45
19078.10 36
19079.41 58
19080.71 51
19082.02 45
19083.33 41
19084.63 55
19085.94 47
19087.24 60
19088.55 43
19089.86 40
19091.16 50
19092.47 67
19093.77 82
19095.08 50
19096.39 36
19097.69 51
19099.00 35
19100.31 62
19101.61 49
19102.92 38
19104.23 40
19105.53 43
19106.84 43
19108.15 40
19109.45 46
19110.76 53
19112.07 43
19113.37 32
19114.68 42
19115.99 56
19117.30 44
19118.60 48
19119.91 36
19121.22 47
19122.52 46
19123.83 41
19125.14 53
19126.45 51
19127.75 64
19129.06 52
19130.37 52
19131.68 45
19132.98 50
19134.29 44
19135.60 57
19136.91 47
19138.22 54
19139.52 32
19140.83 43
19142.14 54
19143.45 44
19144.76 32
19146.06 59
19147.37 49
19148.68 39
19149.99 35
19151.30 45
19152.60 42
19153.91 58
19155.22 32
19156.53 39
19157.84 51
19159.15 47
19160.46 48
19161.76 51
19163.07 55
19164.38 45
19165.69 62
19167.00 50
19168.31 56
19169.62 48
19170.93 43
19172.23 43
19173.54 42
19174.85 46
19176.16 50
19177.47 55
19178.78 63
19180.09 42
19181.40 36
19182.71 44
19184.02 41
19185.33 43
19186.64 44
19187.95 51
19189.26 37
19190.57 36
19191.87 33
19193.18 44
19194.49 42
19195.80 35
19197.11 40
19198.42 43
19199.73 57
19201.04 43
19202.35 39
19203.66 44
19204.97 53
19206.28 50
19207.59 53
19208.90 35
19210.21 42
19211.53 54
19212.84 41
19214.15 35
19215.46 48
19216.77 66
19218.08 43
19219.39 37
19220.70 49
19222.01 29
19223.32 33
19224.63 35
19225.94 40
19227.25 47
19228.56 60
19229.87 43
19231.19 41
19232.50 45
19233.81 44
19235.12 34
19236.43 40
19237.74 44
19239.05 40
19240.36 34
19241.68 44
19242.99 27
19244.30 54
19245.61 42
19246.92 41
19248.23 43
19249.54 40
19250.86 28
19252.17 43
19253.48 36
19254.79 51
19256.10 30
19257.42 40
19258.73 42
19260.04 38
19261.35 50
19262.66 39
19263.98 48
19265.29 45
19266.60 47
19267.91 43
19269.22 49
19270.54 60
19271.85 37
19273.16 34
19274.47 53
19275.79 53
19277.10 47
19278.41 30
19279.72 47
19281.04 43
19282.35 46
19283.66 60
19284.98 37
19286.29 40
19287.60 44
19288.91 50
19290.23 36
19291.54 43
19292.85 41
19294.17 43
19295.48 63
19296.79 47
19298.11 50
19299.42 54
19300.73 41
19302.05 64
19303.36 40
19304.67 46
19305.99 56
19307.30 56
19308.61 51
19309.93 51
19311.24 36
19312.56 37
19313.87 34
19315.18 44
19316.50 49
19317.81 49
19319.13 36
19320.44 39
19321.75 30
19323.07 44
19324.38 41
19325.70 36
19327.01 50
19328.32 52
19329.64 36
19330.95 55
19332.27 52
19333.58 40
19334.90 39
19336.21 37
19337.53 45
19338.84 45
19340.16 56
19341.47 47
19342.79 54
19344.10 51
19345.42 38
19346.73 33
19348.05 54
19349.36 55
19350.68 54
19351.99 43
19353.31 44
19354.62 51
19355.94 54
19357.25 47
19358.57 41
19359.88 37
19361.20 49
19362.51 51
19363.83 55
19365.14 54
19366.46 38
19367.78 44
19369.09 48
19370.41 39
19371.72 37
19373.04 46
19374.35 40
19375.67 44
19376.99 47
19378.30 32
19379.62 45
19380.93 42
19382.25 46
19383.57 51
19384.88 34
19386.20 42
19387.52 59
19388.83 40
19390.15 40
19391.47 32
19392.78 47
19394.10 49
19395.42 38
19396.73 52
19398.05 48
19399.37 40
19400.68 40
19402.00 61
19403.32 41
19404.63 46
19405.95 34
19407.27 50
19408.58 41
19409.90 37
19411.22 47
19412.54 52
19413.85 46
19415.17 44
19416.49 54
19417.80 58
19419.12 47
19420.44 45
19421.76 56
19423.07 54
19424.39 55
19425.71 44
19427.03 46
19428.35 36
19429.66 34
19430.98 42
19432.30 39
19433.62 53
19434.93 49
19436.25 37
19437.57 39
19438.89 41
19440.21 35
19441.53 46
19442.84 44
19444.16 49
19445.48 58
19446.80 55
19448.12 48
19449.44 45
19450.75 49
19452.07 44
19453.39 48
19454.71 56
19456.03 56
19457.35 60
19458.67 42
19459.98 56
19461.30 44
19462.62 46
19463.94 47
19465.26 45
19466.58 38
19467.90 42
19469.22 44
19470.54 58
19471.86 45
19473.18 37
19474.49 38
19475.81 44
19477.13 30
19478.45 43
19479.77 43
19481.09 40
19482.41 48
19483.73 42
19485.05 40
19486.37 45
19487.69 49
19489.01 54
19490.33 32
19491.65 43
19492.97 41
19494.29 40
19495.61 35
19496.93 41
19498.25 30
19499.57 41
19500.89 49
19502.21 53
19503.53 43
19504.85 42
19506.17 41
19507.49 44
19508.81 38
19510.13 30
19511.45 30
19512.77 40
19514.09 49
19515.42 60
19516.74 56
19518.06 30
19519.38 30
19520.70 50
19522.02 49
19523.34 45
19524.66 42
19525.98 51
19527.30 37
19528.62 42
19529.95 38
19531.27 48
19532.59 46
19533.91 40
19535.23 42
19536.55 48
19537.87 43
19539.20 41
19540.52 59
19541.84 44
19543.16 35
19544.48 46
19545.80 44
19547.13 26
19548.45 37
19549.77 42
19551.09 48
19552.41 45
19553.74 42
19555.06 54
19556.38 47
19557.70 58
19559.02 52
19560.35 48
19561.67 41
19562.99 36
19564.31 36
19565.64 39
19566.96 42
19568.28 44
19569.60 33
19570.93 33
19572.25 34
19573.57 46
19574.89 41
19576.22 32
19577.54 41
19578.86 45
19580.18 41
19581.51 47
19582.83 50
19584.15 53
19585.48 57
19586.80 46
19588.12 47
19589.45 40
19590.77 44
19592.09 49
19593.42 50
19594.74 37
19596.06 39
19597.39 40
19598.71 41
19600.03 53
19601.36 41
19602.68 52
19604.00 33
19605.33 27
19606.65 35
19607.98 46
19609.30 46
19610.62 47
19611.95 48
19613.27 43
19614.60 31
19615.92 44
19617.24 48
19618.57 50
19619.89 54
19621.22 52
19622.54 35
19623.87 29
19625.19 54
19626.51 48
19627.84 39
19629.16 42
19630.49 41
19631.81 37
19633.14 37
19634.46 41
19635.79 34
19637.11 50
19638.44 31
19639.76 47
19641.09 34
19642.41 42
19643.74 33
19645.06 34
19646.39 42
19647.71 39
19649.04 44
19650.36 40
19651.69 32
19653.01 42
19654.34 36
19655.66 38
19656.99 44
19658.32 52
19659.64 61
19660.97 49
19662.29 43
19663.62 40
19664.94 44
19666.27 40
19667.60 33
19668.92 29
19670.25 48
19671.57 46
19672.90 36
19674.23 36
19675.55 54
19676.88 41
19678.20 50
19679.53 52
19680.86 65
19682.18 48
19683.51 41
19684.84 51
19686.16 40
19687.49 39
19688.82 47
19690.14 47
19691.47 39
19692.80 49
19694.12 36
19695.45 41
19696.78 49
19698.10 52
19699.43 47
19700.76 62
19702.08 45
19703.41 37
19704.74 52
19706.07 44
19707.39 53
19708.72 42
19710.05 50
19711.37 45
19712.70 40
19714.03 44
19715.36 38
19716.68 42
19718.01 37
19719.34 36
19720.67 42
19721.99 58
19723.32 44
19724.65 58
19725.98 44
19727.31 48
19728.63 37
19729.96 48
19731.29 64
19732.62 54
19733.95 39
19735.27 36
19736.60 50
19737.93 36
19739.26 55
19740.59 51
19741.92 44
19743.24 35
19744.57 42
19745.90 43
19747.23 33
19748.56 39
19749.89 54
19751.22 44
19752.54 29
19753.87 45
19755.20 59
19756.53 51
19757.86 65
19759.19 40
19760.52 37
19761.85 28
19763.18 25
19764.50 41
19765.83 31
19767.16 31
19768.49 29
19769.82 47
19771.15 53
19772.48 45
19773.81 23
19775.14 45
19776.47 44
19777.80 28
19779.13 32
19780.46 25
19781.79 37
19783.12 41
19784.45 40
19785.78 35
19787.11 33
19788.44 39
19789.77 44
19791.10 37
19792.43 27
19793.76 52
19795.09 56
19796.42 32
19797.75 29
19799.08 38
19800.41 36
19801.74 38
19803.07 35
19804.40 40
19805.73 48
19807.06 60
19808.39 32
19809.72 37
19811.05 36
19812.38 39
19813.71 47
19815.05 34
19816.38 39
19817.71 32
19819.04 27
19820.37 50
19821.70 52
19823.03 38
19824.36 43
19825.69 59
19827.03 41
19828.36 28
19829.69 39
19831.02 32
19832.35 39
19833.68 33
19835.01 30
19836.35 35
19837.68 32
19839.01 38
19840.34 46
19841.67 41
19843.00 48
19844.34 50
19845.67 49
19847.00 32
19848.33 34
19849.66 40
19851.00 49
19852.33 42
19853.66 44
19854.99 37
19856.32 38
19857.66 42
19858.99 37
19860.32 39
19861.65 49
19862.99 43
19864.32 41
19865.65 36
19866.98 44
19868.32 35
19869.65 41
19870.98 30
19872.31 47
19873.65 56
19874.98 56
19876.31 46
19877.65 36
19878.98 45
19880.31 49
19881.65 46
19882.98 31
19884.31 26
19885.64 30
19886.98 24
19888.31 36
19889.64 51
19890.98 58
19892.31 44
19893.64 52
19894.98 46
19896.31 41
19897.65 30
19898.98 32
19900.31 32
19901.65 40
19902.98 36
19904.31 33
19905.65 41
19906.98 34
19908.32 24
19909.65 45
19910.98 38
19912.32 46
19913.65 42
19914.99 40
19916.32 49
19917.66 45
19918.99 35
19920.32 35
19921.66 42
19922.99 42
19924.33 40
19925.66 34
19927.00 28
19928.33 30
19929.67 33
19931.00 34
19932.34 44
19933.67 31
19935.01 41
19936.34 36
19937.68 35
19939.01 42
19940.35 34
19941.68 60
19943.02 46
19944.35 43
19945.69 30
19947.02 36
19948.36 49
19949.69 37
19951.03 38
19952.36 61
19953.70 46
19955.03 34
19956.37 40
19957.71 24
19959.04 56
19960.38 47
19961.71 35
19963.05 56
19964.38 50
19965.72 31
19967.06 32
19968.39 32
19969.73 40
19971.06 35
19972.40 37
19973.74 33
19975.07 35
19976.41 41
19977.75 31
19979.08 44
19980.42 48
19981.75 30
19983.09 23
19984.43 40
19985.76 35
19987.10 35
19988.44 40
19989.77 37
19991.11 62
19992.45 53
19993.78 32
19995.12 57
19996.46 30
19997.80 42
19999.13 36
20000.47 35
20001.81 43
20003.14 34
20004.48 30
20005.82 38
20007.16 33
20008.49 31
20009.83 32
20011.17 42
20012.51 32
20013.84 36
20015.18 44
20016.52 45
20017.86 28
20019.19 35
20020.53 43
20021.87 43
20023.21 36
20024.55 39
20025.88 44
20027.22 37
20028.56 51
20029.90 52
20031.24 50
20032.57 50
20033.91 45
20035.25 53
20036.59 39
20037.93 39
20039.26 35
20040.60 50
20041.94 39
20043.28 44
20044.62 39
20045.96 45
20047.30 48
20048.63 51
20049.97 51
20051.31 52
20052.65 46
20053.99 54
20055.33 40
20056.67 39
20058.01 49
20059.35 30
20060.69 36
20062.02 42
20063.36 35
20064.70 34
20066.04 38
20067.38 46
20068.72 54
20070.06 50
20071.40 49
20072.74 48
20074.08 44
20075.42 41
20076.76 24
20078.10 41
20079.44 51
20080.78 51
20082.12 43
20083.46 39
20084.80 30
20086.14 37
20087.48 41
20088.82 39
20090.16 31
20091.50 54
20092.84 50
20094.18 55
20095.52 33
20096.86 45
20098.20 60
20099.54 50
20100.88 40
20102.22 36
20103.56 35
20104.90 34
20106.24 36
20107.58 47
20108.92 50
20110.26 40
20111.60 36
20112.95 50
20114.29 59
20115.63 52
20116.97 31
20118.31 42
20119.65 48
20120.99 39
20122.33 45
20123.67 45
20125.02 55
20126.36 46
20127.70 54
20129.04 54
20130.38 47
20131.72 41
20133.06 41
20134.41 39
20135.75 43
