# Supplementary material for: MALDI-TOF MS typing enables the classification of brewing yeasts of the genus Saccharomyces to major beer styles
Source: PLoS One. 2017 Aug 9;12(8):e0181694. doi: 10.1371/journal.pone.0181694 (PMC5549903; doi:10.1371/journal.pone.0181694)
Supplement: S10 File — The directory includes 90 raw files and was zipped to “.zip”; the folder has three strains with 30 spectra per strain; S1 Text explains the raw files with an example and Table 1 represents the yeast strains used within the experiment. (ZIP) [file pone.0181694.s013.zip › 28-30/30332n-552-OG-Koe-Koe-YPG-18h-E-E_2015-08-13__0_B11_1.dat]

1999.93 2553
2000.35 2281
2000.77 2358
2001.19 2435
2001.61 2573
2002.03 2461
2002.46 2331
2002.88 2518
2003.30 2484
2003.72 2354
2004.14 2359
2004.57 2413
2004.99 2180
2005.41 2230
2005.83 2152
2006.25 2045
2006.68 2281
2007.10 2359
2007.52 2260
2007.94 2469
2008.37 2440
2008.79 2492
2009.21 2414
2009.63 2341
2010.06 2649
2010.48 2554
2010.90 2384
2011.32 2401
2011.75 2384
2012.17 2342
2012.59 2311
2013.02 2367
2013.44 2244
2013.86 2327
2014.29 2343
2014.71 2140
2015.13 2143
2015.55 2270
2015.98 2352
2016.40 2239
2016.82 2206
2017.25 2215
2017.67 2247
2018.10 2380
2018.52 2412
2018.94 2348
2019.37 2447
2019.79 2460
2020.21 2636
2020.64 2530
2021.06 2474
2021.48 2470
2021.91 2652
2022.33 2887
2022.76 2602
2023.18 2489
2023.60 2636
2024.03 2671
2024.45 2400
2024.88 2317
2025.30 2384
2025.73 2320
2026.15 2213
2026.57 2270
2027.00 2143
2027.42 2054
2027.85 2221
2028.27 2224
2028.70 2266
2029.12 2351
2029.55 2255
2029.97 2198
2030.40 2169
2030.82 2099
2031.24 2203
2031.67 2140
2032.09 2000
2032.52 2314
2032.94 2388
2033.37 2137
2033.79 2196
2034.22 2362
2034.65 2321
2035.07 2215
2035.50 2339
2035.92 2515
2036.35 2460
2036.77 2396
2037.20 2431
2037.62 2481
2038.05 2376
2038.47 2403
2038.90 2412
2039.33 2481
2039.75 2389
2040.18 2375
2040.60 2579
2041.03 2603
2041.45 2463
2041.88 2539
2042.31 2500
2042.73 2444
2043.16 2299
2043.58 2328
2044.01 2289
2044.44 2313
2044.86 2158
2045.29 2323
2045.72 2249
2046.14 2069
2046.57 2283
2047.00 2371
2047.42 2370
2047.85 2114
2048.28 2187
2048.70 2132
2049.13 2242
2049.56 2398
2049.98 2079
2050.41 2321
2050.84 2366
2051.26 2116
2051.69 2251
2052.12 2055
2052.54 2217
2052.97 2201
2053.40 2078
2053.83 2226
2054.25 2148
2054.68 2250
2055.11 2194
2055.53 2208
2055.96 2235
2056.39 2323
2056.82 2363
2057.24 2158
2057.67 2113
2058.10 2187
2058.53 2200
2058.96 2129
2059.38 2228
2059.81 2156
2060.24 2269
2060.67 2486
2061.10 2335
2061.52 2203
2061.95 2173
2062.38 2460
2062.81 2259
2063.24 2197
2063.66 2223
2064.09 2335
2064.52 2568
2064.95 2395
2065.38 2261
2065.81 2232
2066.23 2419
2066.66 2460
2067.09 2328
2067.52 2368
2067.95 2391
2068.38 2436
2068.81 2460
2069.23 2344
2069.66 2524
2070.09 2293
2070.52 2218
2070.95 2347
2071.38 2404
2071.81 2413
2072.24 2299
2072.67 2361
2073.10 2328
2073.53 2311
2073.95 2450
2074.38 2373
2074.81 2353
2075.24 2440
2075.67 2476
2076.10 2514
2076.53 2308
2076.96 2444
2077.39 2221
2077.82 2360
2078.25 2367
2078.68 2323
2079.11 2509
2079.54 2514
2079.97 2592
2080.40 2504
2080.83 2503
2081.26 2594
2081.69 2599
2082.12 2799
2082.55 2686
2082.98 2621
2083.41 2622
2083.84 2492
2084.27 2427
2084.70 2398
2085.13 2368
2085.56 2312
2085.99 2267
2086.42 2434
2086.85 2418
2087.29 2439
2087.72 2536
2088.15 2317
2088.58 2279
2089.01 2450
2089.44 2241
2089.87 2270
2090.30 2314
2090.73 2384
2091.16 2441
2091.59 2429
2092.03 2479
2092.46 2365
2092.89 2388
2093.32 2415
2093.75 2413
2094.18 2379
2094.61 2330
2095.05 2162
2095.48 2178
2095.91 2317
2096.34 2319
2096.77 2341
2097.20 2116
2097.63 2333
2098.07 2337
2098.50 2274
2098.93 2177
2099.36 2059
2099.79 2254
2100.23 2356
2100.66 2255
2101.09 2099
2101.52 2146
2101.95 2200
2102.39 2192
2102.82 2188
2103.25 2341
2103.68 2400
2104.12 2223
2104.55 2134
2104.98 1958
2105.41 2092
2105.85 2173
2106.28 2177
2106.71 2240
2107.14 2449
2107.58 2456
2108.01 2645
2108.44 2365
2108.88 2483
2109.31 2457
2109.74 2509
2110.18 2617
2110.61 2581
2111.04 2515
2111.47 2586
2111.91 2590
2112.34 2547
2112.77 2439
2113.21 2395
2113.64 2399
2114.07 2212
2114.51 2231
2114.94 2272
2115.37 2324
2115.81 2154
2116.24 2180
2116.68 2291
2117.11 2055
2117.54 2105
2117.98 2201
2118.41 2036
2118.85 2000
2119.28 1943
2119.71 1962
2120.15 2093
2120.58 1980
2121.02 2278
2121.45 2060
2121.88 2196
2122.32 2159
2122.75 2052
2123.19 2251
2123.62 2233
2124.06 2300
2124.49 2278
2124.92 2210
2125.36 2143
2125.79 2398
2126.23 2287
2126.66 2131
2127.10 2411
2127.53 2390
2127.97 2308
2128.40 2399
2128.84 2272
2129.27 2352
2129.71 2381
2130.14 2229
2130.58 2390
2131.01 2393
2131.45 2352
2131.88 2484
2132.32 2628
2132.75 2805
2133.19 2779
2133.63 2574
2134.06 2615
2134.50 2610
2134.93 2593
2135.37 2486
2135.80 2238
2136.24 2488
2136.67 2495
2137.11 2444
2137.55 2568
2137.98 2428
2138.42 2305
2138.85 2456
2139.29 2618
2139.73 2401
2140.16 2289
2140.60 2267
2141.03 2287
2141.47 2235
2141.91 2232
2142.34 2314
2142.78 2202
2143.22 2069
2143.65 2233
2144.09 2001
2144.53 2103
2144.96 2193
2145.40 2245
2145.84 2182
2146.27 2185
2146.71 1962
2147.15 2203
2147.58 2348
2148.02 2098
2148.46 2148
2148.89 2312
2149.33 2365
2149.77 2680
2150.21 2762
2150.64 2681
2151.08 2834
2151.52 3083
2151.95 3085
2152.39 3188
2152.83 3088
2153.27 3213
2153.70 3047
2154.14 2856
2154.58 2997
2155.02 2916
2155.45 2778
2155.89 2555
2156.33 2548
2156.77 2530
2157.21 2258
2157.64 2341
2158.08 2468
2158.52 2565
2158.96 2457
2159.40 2335
2159.83 2520
2160.27 2529
2160.71 2402
2161.15 2490
2161.59 2558
2162.02 2578
2162.46 2278
2162.90 2336
2163.34 2472
2163.78 2457
2164.22 2352
2164.66 2307
2165.09 2479
2165.53 2470
2165.97 2482
2166.41 2527
2166.85 2423
2167.29 2460
2167.73 2468
2168.17 2441
2168.60 2551
2169.04 2406
2169.48 2298
2169.92 2524
2170.36 2324
2170.80 2378
2171.24 2507
2171.68 2501
2172.12 2450
2172.56 2673
2173.00 2522
2173.44 2670
2173.88 2719
2174.32 2562
2174.76 2855
2175.20 2716
2175.64 2877
2176.07 3062
2176.51 2901
2176.95 2852
2177.39 2953
2177.83 3106
2178.27 3142
2178.71 2935
2179.15 3198
2179.59 3004
2180.03 2730
2180.47 2769
2180.92 2632
2181.36 2731
2181.80 2799
2182.24 2636
2182.68 2414
2183.12 2565
2183.56 2476
2184.00 2630
2184.44 2557
2184.88 2418
2185.32 2442
2185.76 2380
2186.20 2152
2186.64 2358
2187.08 2379
2187.52 2562
2187.97 2375
2188.41 2468
2188.85 2555
2189.29 2503
2189.73 2534
2190.17 2695
2190.61 2513
2191.05 2593
2191.49 2781
2191.94 2578
2192.38 2660
2192.82 2584
2193.26 2608
2193.70 2581
2194.14 2365
2194.58 2396
2195.03 2536
2195.47 2489
2195.91 2636
2196.35 2553
2196.79 2518
2197.24 2743
2197.68 2532
2198.12 2854
2198.56 2661
2199.00 2838
2199.45 2712
2199.89 2541
2200.33 2472
2200.77 2643
2201.21 2489
2201.66 2460
2202.10 2658
2202.54 2538
2202.98 2458
2203.43 2503
2203.87 2664
2204.31 2483
2204.75 2501
2205.20 2627
2205.64 2613
2206.08 2344
2206.53 2511
2206.97 2438
2207.41 2509
2207.85 2521
2208.30 2645
2208.74 2564
2209.18 2441
2209.63 2611
2210.07 2486
2210.51 2667
2210.96 2711
2211.40 2817
2211.84 2701
2212.29 2700
2212.73 2547
2213.17 2766
2213.62 2684
2214.06 2504
2214.50 2398
2214.95 2566
2215.39 2641
2215.84 2397
2216.28 2400
2216.72 2484
2217.17 2442
2217.61 2200
2218.05 2411
2218.50 2336
2218.94 2382
2219.39 2413
2219.83 2319
2220.28 2315
2220.72 2333
2221.16 2252
2221.61 2412
2222.05 2370
2222.50 2331
2222.94 2427
2223.39 2401
2223.83 2473
2224.28 2510
2224.72 2540
2225.16 2656
2225.61 2618
2226.05 2698
2226.50 2815
2226.94 2630
2227.39 3017
2227.83 2941
2228.28 2652
2228.72 2905
2229.17 2852
2229.61 2893
2230.06 2822
2230.50 2666
2230.95 2549
2231.40 2660
2231.84 2905
2232.29 2857
2232.73 2828
2233.18 2795
2233.62 3130
2234.07 3152
2234.51 3061
2234.96 2993
2235.41 2689
2235.85 2880
2236.30 2863
2236.74 2888
2237.19 2817
2237.63 2836
2238.08 2751
2238.53 2580
2238.97 2573
2239.42 2474
2239.86 2517
2240.31 2521
2240.76 2412
2241.20 2413
2241.65 2536
2242.10 2499
2242.54 2509
2242.99 2567
2243.44 2388
2243.88 2442
2244.33 2343
2244.78 2305
2245.22 2191
2245.67 2275
2246.12 2225
2246.56 2114
2247.01 2338
2247.46 2368
2247.90 2335
2248.35 2382
2248.80 2416
2249.24 2368
2249.69 2381
2250.14 2338
2250.59 2109
2251.03 2138
2251.48 2275
2251.93 2237
2252.38 2431
2252.82 2306
2253.27 2542
2253.72 2573
2254.17 2556
2254.61 2504
2255.06 2357
2255.51 2317
2255.96 2160
2256.40 2235
2256.85 2220
2257.30 2407
2257.75 2401
2258.20 2140
2258.64 2192
2259.09 2110
2259.54 2046
2259.99 2211
2260.44 2251
2260.88 2137
2261.33 2183
2261.78 2231
2262.23 2368
2262.68 2428
2263.13 2325
2263.58 2578
2264.02 2412
2264.47 2422
2264.92 2628
2265.37 2635
2265.82 2584
2266.27 2596
2266.72 2660
2267.17 2779
2267.61 2773
2268.06 2735
2268.51 2758
2268.96 2718
2269.41 2758
2269.86 2903
2270.31 2693
2270.76 2838
2271.21 3116
2271.66 2921
2272.11 2956
2272.56 3139
2273.00 3211
2273.45 3201
2273.90 2951
2274.35 3246
2274.80 3087
2275.25 2842
2275.70 2852
2276.15 2804
2276.60 2756
2277.05 2585
2277.50 2796
2277.95 2826
2278.40 2678
2278.85 2421
2279.30 2557
2279.75 2555
2280.20 2476
2280.65 2354
2281.10 2389
2281.55 2428
2282.00 2601
2282.45 2458
2282.90 2595
2283.35 2691
2283.81 2645
2284.26 2494
2284.71 2397
2285.16 2429
2285.61 2716
2286.06 2420
2286.51 2346
2286.96 2381
2287.41 2419
2287.86 2563
2288.31 2533
2288.76 2571
2289.22 2596
2289.67 2818
2290.12 3129
2290.57 3235
2291.02 3390
2291.47 3959
2291.92 4212
2292.37 4278
2292.83 4588
2293.28 4496
2293.73 4537
2294.18 4520
2294.63 4535
2295.08 4098
2295.53 3950
2295.99 3793
2296.44 3461
2296.89 3204
2297.34 3109
2297.79 2995
2298.25 3074
2298.70 2971
2299.15 2627
2299.60 2564
2300.05 2507
2300.51 2686
2300.96 2578
2301.41 2526
2301.86 2479
2302.32 2346
2302.77 2419
2303.22 2426
2303.67 2332
2304.13 2431
2304.58 2455
2305.03 2395
2305.48 2360
2305.94 2551
2306.39 2558
2306.84 2609
2307.29 2394
2307.75 2323
2308.20 2405
2308.65 2593
2309.11 2757
2309.56 2835
2310.01 2849
2310.47 2749
2310.92 2902
2311.37 2976
2311.83 2961
2312.28 3222
2312.73 3273
2313.19 3319
2313.64 3255
2314.09 3310
2314.55 3197
2315.00 3088
2315.45 3000
2315.91 2893
2316.36 2764
2316.81 2611
2317.27 2522
2317.72 2612
2318.18 2737
2318.63 2718
2319.08 2725
2319.54 2822
2319.99 2806
2320.45 2903
2320.90 2792
2321.35 2610
2321.81 2744
2322.26 3058
2322.72 2959
2323.17 2823
2323.63 2716
2324.08 2615
2324.54 2692
2324.99 2646
2325.44 2710
2325.90 2756
2326.35 2707
2326.81 2693
2327.26 2621
2327.72 2786
2328.17 2710
2328.63 2814
2329.08 2864
2329.54 2903
2329.99 2878
2330.45 2871
2330.90 3000
2331.36 2913
2331.81 2962
2332.27 3179
2332.72 3069
2333.18 2896
2333.64 2743
2334.09 2758
2334.55 2757
2335.00 2779
2335.46 2531
2335.91 2343
2336.37 2613
2336.82 2407
2337.28 2434
2337.74 2620
2338.19 2550
2338.65 2480
2339.10 2548
2339.56 2843
2340.02 2921
2340.47 2788
2340.93 2748
2341.38 2881
2341.84 2912
2342.30 3045
2342.75 2919
2343.21 2699
2343.67 2824
2344.12 2934
2344.58 2897
2345.04 2766
2345.49 2607
2345.95 2374
2346.41 2635
2346.86 2504
2347.32 2620
2347.78 2444
2348.23 2445
2348.69 2597
2349.15 2465
2349.60 2512
2350.06 2736
2350.52 2751
2350.97 2795
2351.43 2509
2351.89 2559
2352.35 2386
2352.80 2474
2353.26 2497
2353.72 2583
2354.18 2579
2354.63 2591
2355.09 2547
2355.55 2479
2356.01 2533
2356.46 2399
2356.92 2345
2357.38 2556
2357.84 2432
2358.29 2448
2358.75 2361
2359.21 2486
2359.67 2530
2360.13 2600
2360.58 2525
2361.04 2508
2361.50 2488
2361.96 2295
2362.42 2341
2362.88 2645
2363.33 2518
2363.79 2471
2364.25 2554
2364.71 2488
2365.17 2499
2365.63 2417
2366.08 2580
2366.54 2634
2367.00 2580
2367.46 2454
2367.92 2776
2368.38 2715
2368.84 2612
2369.30 2646
2369.75 2884
2370.21 2872
2370.67 2796
2371.13 2943
2371.59 3070
2372.05 3020
2372.51 2655
2372.97 2688
2373.43 2649
2373.89 2858
2374.35 2776
2374.81 2778
2375.27 2937
2375.72 3069
2376.18 2900
2376.64 2801
2377.10 2974
2377.56 2823
2378.02 2869
2378.48 2820
2378.94 2785
2379.40 2671
2379.86 2664
2380.32 2730
2380.78 2623
2381.24 2515
2381.70 2609
2382.16 2491
2382.62 2461
2383.08 2593
2383.54 2517
2384.00 2614
2384.46 2475
2384.92 2487
2385.39 2557
2385.85 2641
2386.31 2595
2386.77 2476
2387.23 2529
2387.69 2507
2388.15 2407
2388.61 2520
2389.07 2605
2389.53 2465
2389.99 2485
2390.45 2478
2390.91 2547
2391.38 2537
2391.84 2681
2392.30 2485
2392.76 2712
2393.22 2704
2393.68 2617
2394.14 2565
2394.60 2435
2395.06 2349
2395.53 2375
2395.99 2454
2396.45 2508
2396.91 2553
2397.37 2328
2397.83 2455
2398.30 2529
2398.76 2483
2399.22 2594
2399.68 2510
2400.14 2483
2400.61 2455
2401.07 2377
2401.53 2345
2401.99 2353
2402.45 2378
2402.92 2402
2403.38 2422
2403.84 2282
2404.30 2319
2404.76 2403
2405.23 2378
2405.69 2410
2406.15 2320
2406.61 2463
2407.08 2552
2407.54 2352
2408.00 2388
2408.46 2411
2408.93 2480
2409.39 2533
2409.85 2489
2410.32 2325
2410.78 2350
2411.24 2339
2411.70 2402
2412.17 2358
2412.63 2411
2413.09 2246
2413.56 2441
2414.02 2407
2414.48 2442
2414.95 2305
2415.41 2433
2415.87 2354
2416.34 2350
2416.80 2459
2417.26 2502
2417.73 2638
2418.19 2624
2418.65 2486
2419.12 2604
2419.58 2575
2420.05 2624
2420.51 2837
2420.97 2828
2421.44 2894
2421.90 2748
2422.37 2652
2422.83 2565
2423.29 2590
2423.76 2571
2424.22 2585
2424.69 2415
2425.15 2381
2425.62 2460
2426.08 2497
2426.54 2304
2427.01 2330
2427.47 2351
2427.94 2428
2428.40 2371
2428.87 2501
2429.33 2642
2429.80 2351
2430.26 2372
2430.73 2269
2431.19 2297
2431.66 2341
2432.12 2466
2432.59 2644
2433.05 2462
2433.52 2419
2433.98 2275
2434.45 2420
2434.91 2453
2435.38 2606
2435.84 2617
2436.31 2520
2436.77 2478
2437.24 2662
2437.70 2554
2438.17 2646
2438.63 2733
2439.10 2486
2439.57 2433
2440.03 2612
2440.50 2790
2440.96 2777
2441.43 2722
2441.89 2863
2442.36 2786
2442.83 2963
2443.29 3102
2443.76 2911
2444.22 2929
2444.69 2801
2445.16 2863
2445.62 2739
2446.09 2622
2446.56 2565
2447.02 2503
2447.49 2451
2447.96 2333
2448.42 2273
2448.89 2281
2449.35 2311
2449.82 2294
2450.29 2217
2450.75 2413
2451.22 2378
2451.69 2318
2452.16 2154
2452.62 2244
2453.09 2194
2453.56 2178
2454.02 2424
2454.49 2408
2454.96 2360
2455.42 2295
2455.89 2203
2456.36 2257
2456.83 2396
2457.29 2437
2457.76 2357
2458.23 2471
2458.70 2455
2459.16 2247
2459.63 2103
2460.10 2199
2460.57 2257
2461.03 2415
2461.50 2273
2461.97 2362
2462.44 2250
2462.91 2304
2463.37 2247
2463.84 2307
2464.31 2386
2464.78 2323
2465.25 2148
2465.71 2165
2466.18 2148
2466.65 2233
2467.12 2202
2467.59 2320
2468.06 2322
2468.52 2379
2468.99 2363
2469.46 2215
2469.93 2235
2470.40 2252
2470.87 2508
2471.34 2394
2471.80 2479
2472.27 2471
2472.74 2494
2473.21 2304
2473.68 2379
2474.15 2373
2474.62 2281
2475.09 2284
2475.56 2108
2476.02 2213
2476.49 2223
2476.96 2285
2477.43 2443
2477.90 2261
2478.37 2257
2478.84 2177
2479.31 2204
2479.78 2464
2480.25 2401
2480.72 2252
2481.19 2055
2481.66 2232
2482.13 2336
2482.60 2256
2483.07 2316
2483.54 2153
2484.01 2221
2484.48 2220
2484.95 2223
2485.42 2174
2485.89 2277
2486.36 2317
2486.83 2412
2487.30 2385
2487.77 2350
2488.24 2324
2488.71 2523
2489.18 2576
2489.65 2487
2490.12 2382
2490.59 2405
2491.06 2400
2491.53 2423
2492.00 2454
2492.47 2421
2492.94 2244
2493.41 2329
2493.88 2517
2494.36 2391
2494.83 2264
2495.30 2215
2495.77 2265
2496.24 2303
2496.71 2254
2497.18 2443
2497.65 2546
2498.12 2281
2498.60 2204
2499.07 2301
2499.54 2242
2500.01 2202
2500.48 2221
2500.95 2195
2501.42 2063
2501.90 2088
2502.37 2176
2502.84 2123
2503.31 2069
2503.78 2124
2504.25 2139
2504.73 2143
2505.20 1981
2505.67 2088
2506.14 2134
2506.61 2121
2507.09 2158
2507.56 2299
2508.03 2326
2508.50 2400
2508.97 2286
2509.45 2483
2509.92 2475
2510.39 2534
2510.86 2484
2511.34 2415
2511.81 2626
2512.28 2688
2512.75 2848
2513.23 2895
2513.70 2939
2514.17 2835
2514.65 3017
2515.12 2884
2515.59 2722
2516.06 2767
2516.54 2806
2517.01 2576
2517.48 2744
2517.96 2613
2518.43 2539
2518.90 2529
2519.38 2676
2519.85 2447
2520.32 2482
2520.80 2549
2521.27 2438
2521.74 2270
2522.22 2312
2522.69 2380
2523.16 2249
2523.64 2200
2524.11 2420
2524.58 2306
2525.06 2301
2525.53 2312
2526.01 2085
2526.48 2220
2526.95 2325
2527.43 2387
2527.90 2331
2528.38 2391
2528.85 2518
2529.32 2395
2529.80 2456
2530.27 2259
2530.75 2217
2531.22 2381
2531.70 2400
2532.17 2462
2532.64 2407
2533.12 2283
2533.59 2338
2534.07 2409
2534.54 2393
2535.02 2334
2535.49 2355
2535.97 2312
2536.44 2334
2536.92 2286
2537.39 2302
2537.87 2575
2538.34 2533
2538.82 2390
2539.29 2633
2539.77 2530
2540.24 2623
2540.72 2323
2541.19 2444
2541.67 2432
2542.14 2341
2542.62 2514
2543.09 2501
2543.57 2318
2544.04 2346
2544.52 2513
2545.00 2485
2545.47 2585
2545.95 2572
2546.42 2530
2546.90 2502
2547.37 2536
2547.85 2668
2548.33 2875
2548.80 2826
2549.28 2959
2549.75 3310
2550.23 3367
2550.71 3383
2551.18 3501
2551.66 3618
2552.14 3436
2552.61 3367
2553.09 3254
2553.57 3180
2554.04 3049
2554.52 3340
2554.99 3363
2555.47 3117
2555.95 3125
2556.42 3249
2556.90 3095
2557.38 2950
2557.86 3013
2558.33 2841
2558.81 2970
2559.29 2861
2559.76 2700
2560.24 2673
2560.72 2850
2561.19 2712
2561.67 2679
2562.15 2514
2562.63 2410
2563.10 2492
2563.58 2321
2564.06 2320
2564.54 2502
2565.01 2384
2565.49 2253
2565.97 2227
2566.45 2102
2566.92 2164
2567.40 2341
2567.88 2192
2568.36 2228
2568.83 2006
2569.31 2309
2569.79 2117
2570.27 2163
2570.75 2232
2571.22 2251
2571.70 2260
2572.18 2222
2572.66 2372
2573.14 2383
2573.62 2411
2574.09 2469
2574.57 2417
2575.05 2354
2575.53 2310
2576.01 2292
2576.49 2296
2576.97 2378
2577.44 2224
2577.92 2193
2578.40 2370
2578.88 2339
2579.36 2330
2579.84 2367
2580.32 2367
2580.80 2334
2581.27 2392
2581.75 2204
2582.23 2281
2582.71 2293
2583.19 2262
2583.67 2207
2584.15 2424
2584.63 2349
2585.11 2417
2585.59 2301
2586.07 2514
2586.55 2518
2587.03 2377
2587.51 2386
2587.99 2427
2588.47 2396
2588.94 2455
2589.42 2284
2589.90 2285
2590.38 2354
2590.86 2281
2591.34 2301
2591.82 2449
2592.30 2361
2592.78 2301
2593.26 2467
2593.74 2345
2594.22 2391
2594.71 2364
2595.19 2413
2595.67 2334
2596.15 2398
2596.63 2421
2597.11 2471
2597.59 2389
2598.07 2429
2598.55 2495
2599.03 2476
2599.51 2543
2599.99 2378
2600.47 2280
2600.95 2269
2601.43 2332
2601.91 2224
2602.40 2177
2602.88 1993
2603.36 2199
2603.84 2209
2604.32 2267
2604.80 2294
2605.28 2252
2605.76 2185
2606.24 2079
2606.73 2196
2607.21 2291
2607.69 2341
2608.17 2226
2608.65 2419
2609.13 2238
2609.62 2455
2610.10 2407
2610.58 2437
2611.06 2485
2611.54 2511
2612.02 2669
2612.51 2391
2612.99 2477
2613.47 2425
2613.95 2421
2614.43 2384
2614.92 2344
2615.40 2309
2615.88 2471
2616.36 2456
2616.85 2098
2617.33 2210
2617.81 2380
2618.29 2546
2618.78 2525
2619.26 2400
2619.74 2407
2620.22 2378
2620.71 2369
2621.19 2256
2621.67 2234
2622.15 2345
2622.64 2265
2623.12 2139
2623.60 2274
2624.09 2367
2624.57 2355
2625.05 2332
2625.53 2357
2626.02 2300
2626.50 2421
2626.98 2628
2627.47 2261
2627.95 2160
2628.43 2559
2628.92 2551
2629.40 2241
2629.88 2302
2630.37 2196
2630.85 2318
2631.34 2476
2631.82 2245
2632.30 2271
2632.79 2413
2633.27 2423
2633.75 2494
2634.24 2323
2634.72 2430
2635.21 2273
2635.69 2274
2636.17 2332
2636.66 2329
2637.14 2306
2637.63 2246
2638.11 2362
2638.60 2232
2639.08 2195
2639.56 2187
2640.05 2284
2640.53 2443
2641.02 2324
2641.50 2224
2641.99 2313
2642.47 2336
2642.96 2215
2643.44 2319
2643.93 2404
2644.41 2397
2644.90 2235
2645.38 2166
2645.87 2156
2646.35 2206
2646.84 2423
2647.32 2344
2647.81 2178
2648.29 2242
2648.78 2126
2649.26 2357
2649.75 2275
2650.23 2149
2650.72 2303
2651.20 2302
2651.69 2356
2652.17 2420
2652.66 2386
2653.15 2433
2653.63 2669
2654.12 2445
2654.60 2493
2655.09 2402
2655.57 2436
2656.06 2372
2656.55 2334
2657.03 2353
2657.52 2305
2658.00 2590
2658.49 2573
2658.98 2432
2659.46 2306
2659.95 2525
2660.44 2465
2660.92 2408
2661.41 2354
2661.90 2584
2662.38 2594
2662.87 2367
2663.35 2426
2663.84 2592
2664.33 2816
2664.81 2896
2665.30 2646
2665.79 2769
2666.28 2695
2666.76 2615
2667.25 2498
2667.74 2504
2668.22 2458
2668.71 2391
2669.20 2297
2669.68 2259
2670.17 2392
2670.66 2231
2671.15 2465
2671.63 2351
2672.12 2341
2672.61 2261
2673.10 2328
2673.58 2588
2674.07 2654
2674.56 2532
2675.05 2553
2675.53 2660
2676.02 2676
2676.51 2714
2677.00 2779
2677.49 2995
2677.97 2844
2678.46 3009
2678.95 2771
2679.44 2730
2679.93 2737
2680.41 2815
2680.90 2722
2681.39 2688
2681.88 2702
2682.37 2597
2682.85 2668
2683.34 2775
2683.83 2762
2684.32 2838
2684.81 2833
2685.30 2911
2685.79 2795
2686.27 2839
2686.76 2732
2687.25 2671
2687.74 2627
2688.23 2634
2688.72 2622
2689.21 2319
2689.70 2531
2690.19 2496
2690.67 2405
2691.16 2517
2691.65 2430
2692.14 2235
2692.63 2217
2693.12 2236
2693.61 2259
2694.10 2331
2694.59 2350
2695.08 2322
2695.57 2255
2696.06 2333
2696.55 2297
2697.04 2464
2697.53 2426
2698.02 2290
2698.51 2263
2699.00 2313
2699.49 2452
2699.98 2471
2700.47 2367
2700.96 2437
2701.45 2403
2701.94 2429
2702.43 2427
2702.92 2611
2703.41 2473
2703.90 2449
2704.39 2558
2704.88 2552
2705.37 2684
2705.86 2676
2706.35 2471
2706.84 2554
2707.33 2373
2707.82 2388
2708.31 2455
2708.80 2239
2709.29 2386
2709.78 2536
2710.27 2355
2710.77 2316
2711.26 2284
2711.75 2336
2712.24 2304
2712.73 2355
2713.22 2337
2713.71 2290
2714.20 2305
2714.69 2396
2715.19 2439
2715.68 2439
2716.17 2525
2716.66 2404
2717.15 2380
2717.64 2377
2718.13 2328
2718.63 2263
2719.12 2060
2719.61 2225
2720.10 2409
2720.59 2341
2721.08 2177
2721.58 2315
2722.07 2473
2722.56 2575
2723.05 2491
2723.54 2510
2724.04 2484
2724.53 2542
2725.02 2537
2725.51 2671
2726.01 2510
2726.50 2418
2726.99 2265
2727.48 2369
2727.98 2383
2728.47 2158
2728.96 2256
2729.45 2256
2729.95 2439
2730.44 2422
2730.93 2368
2731.42 2352
2731.92 2094
2732.41 2168
2732.90 2319
2733.40 2547
2733.89 2516
2734.38 2330
2734.87 2514
2735.37 2441
2735.86 2614
2736.35 2721
2736.85 2742
2737.34 2587
2737.83 2539
2738.33 2651
2738.82 2846
2739.31 2717
2739.81 2646
2740.30 2577
2740.79 2716
2741.29 2677
2741.78 2427
2742.28 2399
2742.77 2457
2743.26 2560
2743.76 2338
2744.25 2525
2744.75 2440
2745.24 2342
2745.73 2316
2746.23 2201
2746.72 2429
2747.22 2426
2747.71 2272
2748.20 2184
2748.70 2195
2749.19 2163
2749.69 2194
2750.18 2176
2750.68 2289
2751.17 2343
2751.67 2354
2752.16 2311
2752.66 2207
2753.15 2337
2753.64 2241
2754.14 2324
2754.63 2275
2755.13 2305
2755.62 2455
2756.12 2433
2756.61 2375
2757.11 2380
2757.60 2456
2758.10 2448
2758.59 2463
2759.09 2591
2759.59 2560
2760.08 2465
2760.58 2476
2761.07 2323
2761.57 2397
2762.06 2535
2762.56 2546
2763.05 2418
2763.55 2304
2764.05 2338
2764.54 2523
2765.04 2358
2765.53 2324
2766.03 2271
2766.52 2275
2767.02 2470
2767.52 2361
2768.01 2409
2768.51 2355
2769.00 2142
2769.50 2232
2770.00 2418
2770.49 2333
2770.99 2217
2771.49 2166
2771.98 2339
2772.48 2328
2772.98 2347
2773.47 2460
2773.97 2506
2774.47 2533
2774.96 2543
2775.46 2644
2775.96 2547
2776.45 2684
2776.95 2740
2777.45 2679
2777.94 2797
2778.44 2949
2778.94 2832
2779.43 2747
2779.93 2725
2780.43 2759
2780.93 2667
2781.42 2749
2781.92 2777
2782.42 2766
2782.92 2552
2783.41 2453
2783.91 2463
2784.41 2464
2784.91 2417
2785.40 2465
2785.90 2302
2786.40 2296
2786.90 2358
2787.39 2330
2787.89 2329
2788.39 2410
2788.89 2466
2789.39 2406
2789.88 2383
2790.38 2331
2790.88 2309
2791.38 2185
2791.88 2323
2792.37 2118
2792.87 2315
2793.37 2287
2793.87 2265
2794.37 2258
2794.87 2260
2795.37 2375
2795.86 2360
2796.36 2497
2796.86 2539
2797.36 2682
2797.86 2587
2798.36 2793
2798.86 2936
2799.35 2970
2799.85 3041
2800.35 3070
2800.85 3036
2801.35 3036
2801.85 2908
2802.35 2825
2802.85 2920
2803.35 2808
2803.85 2805
2804.35 2892
2804.85 2841
2805.34 2856
2805.84 2945
2806.34 3091
2806.84 3127
2807.34 3195
2807.84 3600
2808.34 3790
2808.84 3922
2809.34 3862
2809.84 3941
2810.34 4022
2810.84 4137
2811.34 4288
2811.84 4007
2812.34 3804
2812.84 3795
2813.34 3567
2813.84 3403
2814.34 3124
2814.84 2873
2815.34 2812
2815.84 2677
2816.34 2505
2816.84 2519
2817.34 2462
2817.84 2480
2818.35 2475
2818.85 2347
2819.35 2412
2819.85 2401
2820.35 2540
2820.85 2210
2821.35 2292
2821.85 2339
2822.35 2243
2822.85 2432
2823.35 2488
2823.85 2467
2824.36 2331
2824.86 2512
2825.36 2386
2825.86 2317
2826.36 2431
2826.86 2421
2827.36 2332
2827.86 2357
2828.37 2406
2828.87 2317
2829.37 2373
2829.87 2373
2830.37 2336
2830.87 2451
2831.38 2330
2831.88 2373
2832.38 2448
2832.88 2384
2833.38 2274
2833.88 2237
2834.39 2320
2834.89 2310
2835.39 2329
2835.89 2290
2836.40 2223
2836.90 2364
2837.40 2279
2837.90 2270
2838.40 2266
2838.91 2290
2839.41 2341
2839.91 2479
2840.41 2377
2840.92 2207
2841.42 2350
2841.92 2233
2842.42 2064
2842.93 2144
2843.43 2186
2843.93 2527
2844.44 2364
2844.94 2171
2845.44 2290
2845.94 2336
2846.45 2281
2846.95 2226
2847.45 2315
2847.96 2540
2848.46 2504
2848.96 2410
2849.47 2424
2849.97 2484
2850.47 2481
2850.98 2555
2851.48 2599
2851.98 2555
2852.49 2637
2852.99 2389
2853.50 2351
2854.00 2326
2854.50 2285
2855.01 2213
2855.51 2218
2856.01 2259
2856.52 2403
2857.02 2301
2857.53 2023
2858.03 2200
2858.53 2269
2859.04 2213
2859.54 2358
2860.05 2196
2860.55 2257
2861.06 2476
2861.56 2348
2862.06 2377
2862.57 2267
2863.07 2159
2863.58 2196
2864.08 2247
2864.59 2176
2865.09 2101
2865.60 2254
2866.10 2230
2866.61 2209
2867.11 2033
2867.62 2076
2868.12 2077
2868.63 2233
2869.13 2189
2869.64 2309
2870.14 2452
2870.65 2314
2871.15 2372
2871.66 2440
2872.16 2528
2872.67 2713
2873.17 2555
2873.68 2633
2874.18 2646
2874.69 2669
2875.20 2469
2875.70 2575
2876.21 2623
2876.71 2598
2877.22 2413
2877.72 2385
2878.23 2577
2878.74 2567
2879.24 2486
2879.75 2616
2880.25 2639
2880.76 2577
2881.27 2677
2881.77 2702
2882.28 2628
2882.79 2699
2883.29 2711
2883.80 2882
2884.30 2801
2884.81 2879
2885.32 3075
2885.82 2832
2886.33 2963
2886.84 3037
2887.34 2789
2887.85 3029
2888.36 3084
2888.86 3216
2889.37 3159
2889.88 3208
2890.38 3211
2890.89 3315
2891.40 3387
2891.91 3292
2892.41 2960
2892.92 2945
2893.43 2898
2893.93 2895
2894.44 2869
2894.95 2862
2895.46 2770
2895.96 2690
2896.47 2624
2896.98 2813
2897.49 2696
2897.99 2585
2898.50 2768
2899.01 2833
2899.52 2811
2900.03 2641
2900.53 2855
2901.04 2591
2901.55 2399
2902.06 2695
2902.56 2601
2903.07 2555
2903.58 2599
2904.09 2677
2904.60 2689
2905.11 2657
2905.61 2755
2906.12 2728
2906.63 2602
2907.14 2620
2907.65 2822
2908.16 2894
2908.66 2754
2909.17 2667
2909.68 2601
2910.19 2603
2910.70 2621
2911.21 2618
2911.72 2677
2912.23 2433
2912.73 2571
2913.24 2498
2913.75 2441
2914.26 2438
2914.77 2637
2915.28 2544
2915.79 2378
2916.30 2659
2916.81 2782
2917.32 2491
2917.83 2498
2918.33 2532
2918.84 2673
2919.35 2697
2919.86 2668
2920.37 2699
2920.88 2519
2921.39 2621
2921.90 2756
2922.41 2662
2922.92 2785
2923.43 2741
2923.94 2791
2924.45 2705
2924.96 2745
2925.47 2955
2925.98 2914
2926.49 3130
2927.00 3088
2927.51 3226
2928.02 3314
2928.53 3317
2929.04 3374
2929.55 3112
2930.06 2915
2930.57 2842
2931.08 2793
2931.59 2631
2932.11 2438
2932.62 2541
2933.13 2261
2933.64 2275
2934.15 2369
2934.66 2272
2935.17 2298
2935.68 2426
2936.19 2328
2936.70 2397
2937.21 2271
2937.72 2221
2938.24 2457
2938.75 2465
2939.26 2516
2939.77 2453
2940.28 2489
2940.79 2511
2941.30 2512
2941.81 2607
2942.33 2538
2942.84 2495
2943.35 2528
2943.86 2613
2944.37 2513
2944.88 2506
2945.40 2560
2945.91 2648
2946.42 2654
2946.93 2653
2947.44 2734
2947.96 2728
2948.47 2778
2948.98 2677
2949.49 2711
2950.00 2666
2950.52 2740
2951.03 2792
2951.54 2734
2952.05 2679
2952.57 2446
2953.08 2373
2953.59 2524
2954.10 2443
2954.62 2387
2955.13 2528
2955.64 2484
2956.15 2425
2956.67 2215
2957.18 2287
2957.69 2574
2958.20 2425
2958.72 2385
2959.23 2469
2959.74 2533
2960.26 2499
2960.77 2434
2961.28 2394
2961.80 2336
2962.31 2432
2962.82 2479
2963.34 2553
2963.85 2407
2964.36 2454
2964.88 2590
2965.39 2607
2965.90 2533
2966.42 2661
2966.93 2463
2967.44 2454
2967.96 2598
2968.47 2458
2968.98 2308
2969.50 2499
2970.01 2409
2970.53 2392
2971.04 2200
2971.55 2327
2972.07 2315
2972.58 2348
2973.10 2348
2973.61 2278
2974.12 2280
2974.64 2433
2975.15 2420
2975.67 2559
2976.18 2355
2976.70 2338
2977.21 2362
2977.73 2361
2978.24 2231
2978.75 2295
2979.27 2340
2979.78 2370
2980.30 2311
2980.81 2340
2981.33 2303
2981.84 2437
2982.36 2236
2982.87 2412
2983.39 2539
2983.90 2477
2984.42 2366
2984.93 2404
2985.45 2510
2985.96 2432
2986.48 2620
2987.00 2706
2987.51 2564
2988.03 2608
2988.54 2747
2989.06 2829
2989.57 2757
2990.09 2976
2990.60 2921
2991.12 2921
2991.64 2968
2992.15 2947
2992.67 2889
2993.18 3033
2993.70 3303
2994.21 3408
2994.73 3265
2995.25 3249
2995.76 3293
2996.28 3411
2996.80 3329
2997.31 3355
2997.83 3536
2998.34 3428
2998.86 3691
2999.38 3538
2999.89 3642
3000.41 3625
3000.93 3438
3001.44 3444
3001.96 3378
3002.48 3702
3002.99 3498
3003.51 3389
3004.03 3636
3004.54 3881
3005.06 3894
3005.58 4014
3006.09 4577
3006.61 4750
3007.13 5084
3007.65 5385
3008.16 5225
3008.68 5306
3009.20 4995
3009.71 4803
3010.23 4344
3010.75 4201
3011.27 4140
3011.78 3779
3012.30 3187
3012.82 2893
3013.34 2834
3013.85 2895
3014.37 2797
3014.89 2692
3015.41 2608
3015.93 2741
3016.44 2712
3016.96 2873
3017.48 2807
3018.00 2797
3018.52 2664
3019.03 2623
3019.55 2890
3020.07 2929
3020.59 2695
3021.11 2798
3021.63 2909
3022.14 2689
3022.66 2697
3023.18 2717
3023.70 2804
3024.22 2783
3024.74 2957
3025.25 2920
3025.77 2956
3026.29 3068
3026.81 3121
3027.33 3193
3027.85 3047
3028.37 3157
3028.89 2982
3029.41 2770
3029.92 2885
3030.44 2879
3030.96 2744
3031.48 2817
3032.00 2879
3032.52 2764
3033.04 2825
3033.56 2658
3034.08 2963
3034.60 3000
3035.12 2847
3035.64 3041
3036.16 2897
3036.68 3020
3037.20 3017
3037.72 2831
3038.24 2860
3038.76 2769
3039.28 2740
3039.80 2937
3040.32 2773
3040.84 2666
3041.36 2534
3041.88 2399
3042.40 2544
3042.92 2650
3043.44 2618
3043.96 2473
3044.48 2506
3045.00 2605
3045.52 2421
3046.04 2433
3046.56 2611
3047.08 2621
3047.60 2531
3048.12 2562
3048.64 2665
3049.16 2725
3049.68 2733
3050.20 2636
3050.72 2608
3051.24 2577
3051.77 2494
3052.29 2622
3052.81 2709
3053.33 2687
3053.85 2543
3054.37 2495
3054.89 2493
3055.41 2319
3055.93 2415
3056.46 2440
3056.98 2318
3057.50 2313
3058.02 2233
3058.54 2262
3059.06 2426
3059.58 2247
3060.11 2167
3060.63 2474
3061.15 2336
3061.67 2451
3062.19 2463
3062.71 2373
3063.24 2340
3063.76 2332
3064.28 2296
3064.80 2407
3065.32 2514
3065.85 2500
3066.37 2661
3066.89 2765
3067.41 2612
3067.94 2753
3068.46 2616
3068.98 2703
3069.50 2683
3070.03 2708
3070.55 2647
3071.07 2742
3071.59 2651
3072.12 2533
3072.64 2593
3073.16 2687
3073.68 2924
3074.21 2656
3074.73 2709
3075.25 2625
3075.78 2669
3076.30 2802
3076.82 2793
3077.34 2834
3077.87 2735
3078.39 2714
3078.91 2938
3079.44 3035
3079.96 3032
3080.48 2990
3081.01 3033
3081.53 3143
3082.05 3242
3082.58 3175
3083.10 3269
3083.63 3416
3084.15 3429
3084.67 3165
3085.20 3072
3085.72 3099
3086.24 2725
3086.77 2862
3087.29 3019
3087.82 2896
3088.34 2734
3088.86 2662
3089.39 2769
3089.91 2759
3090.44 2492
3090.96 2422
3091.49 2484
3092.01 2727
3092.53 2607
3093.06 2717
3093.58 2574
3094.11 2555
3094.63 2623
3095.16 2616
3095.68 2773
3096.21 2764
3096.73 2849
3097.26 2719
3097.78 2679
3098.31 2763
3098.83 2796
3099.36 2818
3099.88 2769
3100.41 3171
3100.93 3301
3101.46 3364
3101.98 3839
3102.51 4009
3103.03 4149
3103.56 4913
3104.08 5183
3104.61 5587
3105.13 6221
3105.66 6858
3106.18 6690
3106.71 6331
3107.24 5982
3107.76 5870
3108.29 5357
3108.81 4904
3109.34 4526
3109.86 4072
3110.39 3586
3110.92 3276
3111.44 2937
3111.97 2850
3112.49 2891
3113.02 3129
3113.55 3373
3114.07 3032
3114.60 2877
3115.12 2984
3115.65 2867
3116.18 2772
3116.70 2708
3117.23 2755
3117.76 2654
3118.28 2532
3118.81 2527
3119.34 2466
3119.86 2486
3120.39 2491
3120.92 2670
3121.44 2616
3121.97 2628
3122.50 2767
3123.02 2662
3123.55 2857
3124.08 2861
3124.61 2663
3125.13 2499
3125.66 2540
3126.19 2873
3126.72 2676
3127.24 2670
3127.77 2598
3128.30 2320
3128.82 2365
3129.35 2366
3129.88 2401
3130.41 2307
3130.93 2389
3131.46 2473
3131.99 2498
3132.52 2436
3133.05 2525
3133.57 2292
3134.10 2311
3134.63 2240
3135.16 2410
3135.69 2391
3136.21 2573
3136.74 2385
3137.27 2409
3137.80 2422
3138.33 2414
3138.85 2327
3139.38 2321
3139.91 2267
3140.44 2336
3140.97 2350
3141.50 2221
3142.03 2230
3142.55 2288
3143.08 2300
3143.61 2282
3144.14 2229
3144.67 2319
3145.20 2341
3145.73 2228
3146.26 2182
3146.79 2311
3147.31 2365
3147.84 2398
3148.37 2370
3148.90 2515
3149.43 2630
3149.96 2702
3150.49 2701
3151.02 2691
3151.55 2513
3152.08 2861
3152.61 2838
3153.14 2803
3153.67 2850
3154.20 2588
3154.73 2661
3155.25 2621
3155.78 2580
3156.31 2540
3156.84 2487
3157.37 2531
3157.90 2462
3158.43 2438
3158.96 2501
3159.49 2629
3160.02 2423
3160.55 2601
3161.08 2741
3161.61 2787
3162.14 2850
3162.68 2777
3163.21 2452
3163.74 2401
3164.27 2446
3164.80 2719
3165.33 2569
3165.86 2499
3166.39 2624
3166.92 2706
3167.45 2442
3167.98 2296
3168.51 2363
3169.04 2194
3169.57 2054
3170.10 2243
3170.64 2138
3171.17 2289
3171.70 2349
3172.23 2225
3172.76 2246
3173.29 2278
3173.82 2304
3174.35 2407
3174.88 2458
3175.42 2424
3175.95 2414
3176.48 2458
3177.01 2405
3177.54 2455
3178.07 2406
3178.61 2412
3179.14 2325
3179.67 2499
3180.20 2582
3180.73 2408
3181.26 2321
3181.80 2325
3182.33 2198
3182.86 2304
3183.39 2408
3183.92 2282
3184.46 2396
3184.99 2317
3185.52 2241
3186.05 2158
3186.59 2263
3187.12 2367
3187.65 2307
3188.18 2305
3188.72 2324
3189.25 2382
3189.78 2322
3190.31 2266
3190.85 2284
3191.38 2179
3191.91 2130
3192.44 2264
3192.98 2259
3193.51 2278
3194.04 2172
3194.58 2185
3195.11 2213
3195.64 2232
3196.17 2123
3196.71 2207
3197.24 2261
3197.77 2303
3198.31 2336
3198.84 2266
3199.37 2424
3199.91 2404
3200.44 2424
3200.98 2341
3201.51 2481
3202.04 2538
3202.58 2471
3203.11 2482
3203.64 2282
3204.18 2442
3204.71 2490
3205.24 2649
3205.78 2639
3206.31 2571
3206.85 2476
3207.38 2551
3207.91 2519
3208.45 2520
3208.98 2531
3209.52 2529
3210.05 2700
3210.59 2785
3211.12 2736
3211.65 2746
3212.19 2983
3212.72 3056
3213.26 3038
3213.79 2995
3214.33 3002
3214.86 3199
3215.40 3180
3215.93 3262
3216.47 2950
3217.00 2917
3217.54 2771
3218.07 2650
3218.61 2476
3219.14 2376
3219.68 2488
3220.21 2358
3220.75 2261
3221.28 2205
3221.82 2144
3222.35 2185
3222.89 2317
3223.42 2489
3223.96 2402
3224.49 2448
3225.03 2701
3225.57 2842
3226.10 2924
3226.64 2785
3227.17 2929
3227.71 2942
3228.24 3047
3228.78 3004
3229.32 2879
3229.85 2925
3230.39 2900
3230.92 2862
3231.46 2522
3232.00 2575
3232.53 2614
3233.07 2598
3233.60 2506
3234.14 2400
3234.68 2418
3235.21 2574
3235.75 2530
3236.29 2591
3236.82 2633
3237.36 2650
3237.90 2684
3238.43 2664
3238.97 2732
3239.51 2622
3240.04 2661
3240.58 2556
3241.12 2705
3241.65 2758
3242.19 2842
3242.73 2766
3243.26 2901
3243.80 2799
3244.34 2707
3244.88 2579
3245.41 2824
3245.95 2783
3246.49 2555
3247.02 2382
3247.56 2503
3248.10 2511
3248.64 2680
3249.17 2580
3249.71 2652
3250.25 2695
3250.79 2410
3251.33 2689
3251.86 2817
3252.40 2673
3252.94 2753
3253.48 2969
3254.01 2838
3254.55 2743
3255.09 2837
3255.63 2815
3256.17 2700
3256.70 2694
3257.24 3071
3257.78 2884
3258.32 2722
3258.86 2806
3259.40 3114
3259.93 3107
3260.47 3178
3261.01 3235
3261.55 3275
3262.09 3448
3262.63 3651
3263.17 3836
3263.70 3843
3264.24 3814
3264.78 4295
3265.32 4952
3265.86 4925
3266.40 5382
3266.94 5629
3267.48 6029
3268.02 6099
3268.56 6144
3269.09 6756
3269.63 7003
3270.17 6854
3270.71 6811
3271.25 6734
3271.79 6015
3272.33 5651
3272.87 5174
3273.41 4684
3273.95 4404
3274.49 4188
3275.03 3714
3275.57 3638
3276.11 3670
3276.65 3173
3277.19 3183
3277.73 3194
3278.27 3244
3278.81 3353
3279.35 3346
3279.89 3338
3280.43 3395
3280.97 3331
3281.51 3264
3282.05 3391
3282.59 3301
3283.13 3409
3283.67 3290
3284.21 3476
3284.75 3370
3285.29 3257
3285.83 3550
3286.37 3443
3286.91 3391
3287.45 3452
3287.99 3520
3288.53 3851
3289.08 3873
3289.62 4102
3290.16 3993
3290.70 3755
3291.24 3829
3291.78 3900
3292.32 3763
3292.86 3528
3293.40 3867
3293.95 3916
3294.49 3940
3295.03 4286
3295.57 4453
3296.11 4645
3296.65 4947
3297.19 5066
3297.73 5257
3298.28 5572
3298.82 5447
3299.36 5687
3299.90 5149
3300.44 5006
3300.99 4931
3301.53 4644
3302.07 4431
3302.61 4112
3303.15 3906
3303.69 3860
3304.24 3597
3304.78 3412
3305.32 3491
3305.86 3475
3306.41 3424
3306.95 3469
3307.49 3417
3308.03 3486
3308.58 3186
3309.12 3201
3309.66 3246
3310.20 3269
3310.75 3262
3311.29 3059
3311.83 3171
3312.37 3019
3312.92 2964
3313.46 3093
3314.00 3082
3314.54 2996
3315.09 3177
3315.63 3377
3316.17 3505
3316.72 3792
3317.26 3618
3317.80 3703
3318.35 4039
3318.89 3925
3319.43 4215
3319.98 4337
3320.52 4438
3321.06 4559
3321.61 4534
3322.15 4723
3322.69 4691
3323.24 4746
3323.78 4634
3324.33 4659
3324.87 4867
3325.41 5130
3325.96 5146
3326.50 4818
3327.04 4846
3327.59 4728
3328.13 4540
3328.68 4553
3329.22 4556
3329.76 4268
3330.31 4380
3330.85 4252
3331.40 4253
3331.94 4646
3332.49 5089
3333.03 5699
3333.58 6781
3334.12 8176
3334.66 9864
3335.21 12091
3335.75 14302
3336.30 16406
3336.84 18462
3337.39 20442
3337.93 22059
3338.48 23481
3339.02 24541
3339.57 24552
3340.11 23849
3340.66 22839
3341.20 21260
3341.75 19422
3342.29 17000
3342.84 14596
3343.38 12266
3343.93 10014
3344.47 8347
3345.02 7183
3345.57 5762
3346.11 5104
3346.66 5116
3347.20 4588
3347.75 4294
3348.29 3977
3348.84 3831
3349.38 3990
3349.93 4038
3350.48 3833
3351.02 3701
3351.57 3755
3352.11 3661
3352.66 3481
3353.21 3408
3353.75 3438
3354.30 3271
3354.84 3238
3355.39 3175
3355.94 3341
3356.48 3193
3357.03 3178
3357.58 3399
3358.12 3194
3358.67 3211
3359.22 3324
3359.76 3374
3360.31 3326
3360.86 3447
3361.40 3236
3361.95 3161
3362.50 3438
3363.04 3362
3363.59 3573
3364.14 3564
3364.68 3654
3365.23 3539
3365.78 3686
3366.33 3500
3366.87 3592
3367.42 3725
3367.97 3588
3368.51 3622
3369.06 3492
3369.61 3579
3370.16 3684
3370.70 3493
3371.25 3384
3371.80 3566
3372.35 3639
3372.90 3590
3373.44 3834
3373.99 3959
3374.54 4068
3375.09 4188
3375.63 4490
3376.18 4757
3376.73 4903
3377.28 4960
3377.83 4942
3378.37 4984
3378.92 4543
3379.47 4389
3380.02 4188
3380.57 3710
3381.12 3317
3381.66 3265
3382.21 3185
3382.76 3213
3383.31 2900
3383.86 2828
3384.41 2771
3384.96 2771
3385.50 2658
3386.05 2651
3386.60 2715
3387.15 2743
3387.70 2822
3388.25 2649
3388.80 2400
3389.35 2566
3389.90 2685
3390.44 2756
3390.99 2602
3391.54 2490
3392.09 2575
3392.64 2578
3393.19 2549
3393.74 2563
3394.29 2567
3394.84 2572
3395.39 2624
3395.94 2594
3396.49 2611
3397.04 2654
3397.59 2590
3398.14 2568
3398.69 2586
3399.24 2668
3399.79 2462
3400.34 2527
3400.89 2684
3401.44 2467
3401.99 2586
3402.54 2492
3403.09 2558
3403.64 2401
3404.19 2534
3404.74 2604
3405.29 2570
3405.84 2426
3406.39 2433
3406.94 2373
3407.49 2378
3408.04 2321
3408.59 2255
3409.14 2299
3409.69 2449
3410.24 2514
3410.79 2547
3411.34 2564
3411.89 2439
3412.45 2538
3413.00 2605
3413.55 2548
3414.10 2631
3414.65 2761
3415.20 2828
3415.75 2762
3416.30 2956
3416.85 2839
3417.41 2585
3417.96 2541
3418.51 2702
3419.06 2594
3419.61 2580
3420.16 2509
3420.71 2399
3421.27 2248
3421.82 2404
3422.37 2372
3422.92 2372
3423.47 2414
3424.02 2318
3424.58 2370
3425.13 2598
3425.68 2579
3426.23 2552
3426.78 2707
3427.34 2829
3427.89 2767
3428.44 2523
3428.99 2467
3429.55 2475
3430.10 2370
3430.65 2319
3431.20 2239
3431.76 2259
3432.31 2161
3432.86 2232
3433.41 2121
3433.97 2127
3434.52 2050
3435.07 2140
3435.62 2082
3436.18 2208
3436.73 2284
3437.28 2240
3437.84 2110
3438.39 2225
3438.94 2230
3439.49 2255
3440.05 2418
3440.60 2397
3441.15 2403
3441.71 2408
3442.26 2514
3442.81 2351
3443.37 2251
3443.92 2236
3444.47 2351
3445.03 2262
3445.58 2319
3446.13 2309
3446.69 2250
3447.24 2249
3447.80 2104
3448.35 2109
3448.90 2106
3449.46 2051
3450.01 2142
3450.57 2187
3451.12 2112
3451.67 2061
3452.23 2090
3452.78 2032
3453.34 2175
3453.89 2216
3454.44 2245
3455.00 2211
3455.55 2070
3456.11 2094
3456.66 2096
3457.22 1939
3457.77 2116
3458.33 2162
3458.88 2213
3459.43 2077
3459.99 2044
3460.54 2146
3461.10 2128
3461.65 2037
3462.21 2101
3462.76 2066
3463.32 2053
3463.87 2022
3464.43 2179
3464.98 2437
3465.54 2196
3466.09 2264
3466.65 2161
3467.21 2396
3467.76 2298
3468.32 2153
3468.87 2149
3469.43 2181
3469.98 2334
3470.54 2347
3471.09 2253
3471.65 2245
3472.20 2391
3472.76 2202
3473.32 2219
3473.87 2230
3474.43 2556
3474.98 2448
3475.54 2399
3476.10 2424
3476.65 2425
3477.21 2491
3477.76 2500
3478.32 2672
3478.88 2491
3479.43 2432
3479.99 2595
3480.55 2780
3481.10 2825
3481.66 2684
3482.22 2921
3482.77 2862
3483.33 2824
3483.89 2590
3484.44 2765
3485.00 2930
3485.56 2769
3486.11 2701
3486.67 2659
3487.23 2545
3487.78 2661
3488.34 2645
3488.90 2668
3489.45 2848
3490.01 2777
3490.57 2929
3491.13 3198
3491.68 3200
3492.24 3629
3492.80 3977
3493.35 4434
3493.91 4435
3494.47 4851
3495.03 4966
3495.58 4892
3496.14 5260
3496.70 5116
3497.26 4795
3497.82 4645
3498.37 4762
3498.93 4760
3499.49 4605
3500.05 4910
3500.61 5359
3501.16 5287
3501.72 5447
3502.28 5669
3502.84 6062
3503.40 5831
3503.95 5855
3504.51 5519
3505.07 4956
3505.63 4817
3506.19 4622
3506.75 4330
3507.30 4038
3507.86 4081
3508.42 3993
3508.98 3691
3509.54 3883
3510.10 3657
3510.66 3669
3511.22 3555
3511.77 3306
3512.33 3379
3512.89 3158
3513.45 3015
3514.01 3141
3514.57 2931
3515.13 2832
3515.69 2861
3516.25 2713
3516.81 2714
3517.37 2545
3517.92 2431
3518.48 2455
3519.04 2393
3519.60 2576
3520.16 2714
3520.72 2568
3521.28 2725
3521.84 2848
3522.40 2543
3522.96 2760
3523.52 2437
3524.08 2686
3524.64 2664
3525.20 2723
3525.76 2894
3526.32 3059
3526.88 3027
3527.44 3016
3528.00 2893
3528.56 2966
3529.12 2745
3529.68 2549
3530.24 2504
3530.80 2469
3531.36 2538
3531.92 2359
3532.48 2208
3533.04 2288
3533.60 2275
3534.17 2316
3534.73 2318
3535.29 2354
3535.85 2382
3536.41 2393
3536.97 2430
3537.53 2289
3538.09 2438
3538.65 2505
3539.21 2643
3539.77 2509
3540.34 2621
3540.90 2661
3541.46 2509
3542.02 2412
3542.58 2358
3543.14 2600
3543.70 2463
3544.26 2235
3544.83 2441
3545.39 2456
3545.95 2381
3546.51 2543
3547.07 2300
3547.63 2163
3548.20 2279
3548.76 2280
3549.32 2192
3549.88 2071
3550.44 2112
3551.01 2291
3551.57 2277
3552.13 2159
3552.69 2221
3553.25 2276
3553.82 2313
3554.38 2260
3554.94 2280
3555.50 2311
3556.07 2110
3556.63 2163
3557.19 2166
3557.75 2046
3558.32 2115
3558.88 1955
3559.44 2086
3560.00 2115
3560.57 2235
3561.13 2160
3561.69 2129
3562.26 2162
3562.82 2354
3563.38 2263
3563.94 2338
3564.51 2265
3565.07 2245
3565.63 2301
3566.20 2250
3566.76 2195
3567.32 2189
3567.89 2284
3568.45 2179
3569.01 1863
3569.58 2042
3570.14 2069
3570.70 2038
3571.27 2023
3571.83 1911
3572.39 1925
3572.96 1831
3573.52 1942
3574.09 2057
3574.65 2049
3575.21 2004
3575.78 1999
3576.34 1989
3576.91 1965
3577.47 1966
3578.03 1957
3578.60 2153
3579.16 2063
3579.73 2023
3580.29 1964
3580.86 2056
3581.42 1958
3581.98 1839
3582.55 1841
3583.11 1922
3583.68 2039
3584.24 2079
3584.81 2022
3585.37 1840
3585.94 1907
3586.50 1975
3587.07 1967
3587.63 1940
3588.20 1925
3588.76 1915
3589.33 1946
3589.89 1868
3590.46 1875
3591.02 1904
3591.59 1986
3592.15 2074
3592.72 2073
3593.28 1970
3593.85 2041
3594.41 1956
3594.98 2017
3595.54 2099
3596.11 2089
3596.68 2327
3597.24 2187
3597.81 2080
3598.37 2230
3598.94 2215
3599.50 2172
3600.07 2173
3600.64 2226
3601.20 2228
3601.77 2094
3602.33 2057
3602.90 2060
3603.47 2053
3604.03 2162
3604.60 2161
3605.16 2233
3605.73 2192
3606.30 2098
3606.86 2103
3607.43 2002
3608.00 2049
3608.56 2044
3609.13 1779
3609.70 1808
3610.26 1866
3610.83 1883
3611.40 1913
3611.96 1706
3612.53 1755
3613.10 1869
3613.66 1887
3614.23 1911
3614.80 1893
3615.36 1889
3615.93 1936
3616.50 2149
3617.07 2313
3617.63 2516
3618.20 2641
3618.77 2834
3619.34 3069
3619.90 3381
3620.47 3501
3621.04 3422
3621.61 3505
3622.17 3829
3622.74 3909
3623.31 3503
3623.88 3288
3624.44 2985
3625.01 2796
3625.58 2639
3626.15 2434
3626.72 2264
3627.28 2124
3627.85 2072
3628.42 2042
3628.99 1954
3629.56 1873
3630.12 1998
3630.69 1768
3631.26 1808
3631.83 1959
3632.40 1995
3632.97 1882
3633.53 1911
3634.10 1923
3634.67 1937
3635.24 1747
3635.81 1717
3636.38 1819
3636.95 2079
3637.52 1868
3638.08 1857
3638.65 2045
3639.22 1937
3639.79 1817
3640.36 1911
3640.93 1987
3641.50 1911
3642.07 1856
3642.64 1924
3643.21 2006
3643.78 2167
3644.34 2105
3644.91 2244
3645.48 2194
3646.05 2289
3646.62 2064
3647.19 2145
3647.76 2325
3648.33 2184
3648.90 2200
3649.47 2302
3650.04 2330
3650.61 2221
3651.18 2189
3651.75 2234
3652.32 2053
3652.89 2040
3653.46 2094
3654.03 2233
3654.60 2138
3655.17 2050
3655.74 2207
3656.31 2139
3656.88 2197
3657.45 2208
3658.02 2366
3658.59 2265
3659.16 2280
3659.73 2238
3660.30 2233
3660.87 2248
3661.45 2114
3662.02 2212
3662.59 2063
3663.16 2096
3663.73 2185
3664.30 2226
3664.87 2163
3665.44 2123
3666.01 2142
3666.58 2037
3667.15 2016
3667.73 2098
3668.30 2141
3668.87 1945
3669.44 2126
3670.01 2018
3670.58 1937
3671.15 2029
3671.73 2080
3672.30 1941
3672.87 1964
3673.44 2000
3674.01 2046
3674.58 2138
3675.16 2075
3675.73 2139
3676.30 2162
3676.87 2240
3677.44 2189
3678.01 2254
3678.59 2230
3679.16 2238
3679.73 2326
3680.30 2147
3680.88 2309
3681.45 2339
3682.02 2180
3682.59 2100
3683.16 2136
3683.74 2174
3684.31 1999
3684.88 1985
3685.45 1992
3686.03 1968
3686.60 1849
3687.17 1933
3687.74 2016
3688.32 1853
3688.89 2009
3689.46 2030
3690.04 1914
3690.61 1969
3691.18 2064
3691.76 2092
3692.33 2317
3692.90 2196
3693.47 2440
3694.05 2344
3694.62 2179
3695.19 2201
3695.77 2273
3696.34 2212
3696.91 2150
3697.49 2200
3698.06 2146
3698.64 2008
3699.21 2037
3699.78 1897
3700.36 1923
3700.93 1945
3701.50 1987
3702.08 1916
3702.65 2006
3703.23 2049
3703.80 2001
3704.37 1949
3704.95 2026
3705.52 2091
3706.10 2078
3706.67 2117
3707.24 2025
3707.82 1988
3708.39 2045
3708.97 2209
3709.54 2105
3710.12 2062
3710.69 2167
3711.27 2370
3711.84 2256
3712.41 1995
3712.99 2224
3713.56 2102
3714.14 2081
3714.71 2101
3715.29 2067
3715.86 1952
3716.44 2019
3717.01 2032
3717.59 1954
3718.16 1915
3718.74 1868
3719.31 2059
3719.89 1944
3720.46 1714
3721.04 1697
3721.61 1797
3722.19 1843
3722.77 1929
3723.34 1769
3723.92 1658
3724.49 1758
3725.07 1829
3725.64 1717
3726.22 1764
3726.79 1768
3727.37 1820
3727.95 1850
3728.52 1909
3729.10 1837
3729.67 1837
3730.25 1783
3730.83 2001
3731.40 1980
3731.98 2115
3732.56 2124
3733.13 2287
3733.71 2147
3734.28 2225
3734.86 2307
3735.44 2463
3736.01 2483
3736.59 2379
3737.17 2357
3737.74 2073
3738.32 2166
3738.90 2329
3739.47 2143
3740.05 2090
3740.63 1930
3741.20 1823
3741.78 1805
3742.36 1816
3742.93 1883
3743.51 1840
3744.09 1825
3744.67 1810
3745.24 1805
3745.82 1766
3746.40 1720
3746.97 1807
3747.55 1910
3748.13 1849
3748.71 1820
3749.28 1969
3749.86 1898
3750.44 1934
3751.02 1963
3751.59 1804
3752.17 1903
3752.75 1933
3753.33 1917
3753.91 1863
3754.48 1945
3755.06 1918
3755.64 1770
3756.22 1779
3756.80 1949
3757.37 1852
3757.95 1809
3758.53 1806
3759.11 1726
3759.69 1616
3760.27 1817
3760.84 1823
3761.42 1808
3762.00 1801
3762.58 1833
3763.16 1892
3763.74 2003
3764.31 2015
3764.89 1866
3765.47 1796
3766.05 1948
3766.63 2003
3767.21 1958
3767.79 1837
3768.37 1631
3768.95 1898
3769.52 1865
3770.10 1720
3770.68 1753
3771.26 1862
3771.84 1819
3772.42 1888
3773.00 1964
3773.58 2070
3774.16 1784
3774.74 1938
3775.32 1926
3775.90 1797
3776.48 1864
3777.06 1757
3777.64 1816
3778.22 1775
3778.80 1715
3779.38 1720
3779.96 1698
3780.54 1723
3781.12 1751
3781.70 1730
3782.28 1973
3782.86 1809
3783.44 1853
3784.02 1770
3784.60 1738
3785.18 1748
3785.76 1699
3786.34 1648
3786.92 1570
3787.50 1689
3788.08 1678
3788.66 1819
3789.24 1856
3789.82 1764
3790.40 1744
3790.98 1736
3791.56 1780
3792.14 1746
3792.72 1626
3793.30 1710
3793.89 1651
3794.47 1749
3795.05 1707
3795.63 1750
3796.21 1704
3796.79 1731
3797.37 1683
3797.95 1611
3798.53 1670
3799.12 1724
3799.70 1811
3800.28 1927
3800.86 1845
3801.44 1796
3802.02 1763
3802.60 1868
3803.19 1930
3803.77 1708
3804.35 1719
3804.93 1822
3805.51 1764
3806.10 1769
3806.68 1841
3807.26 1996
3807.84 1900
3808.42 1880
3809.01 1928
3809.59 1768
3810.17 1844
3810.75 1895
3811.33 1838
3811.92 1916
3812.50 2112
3813.08 2099
3813.66 2005
3814.25 1940
3814.83 2027
3815.41 2112
3815.99 2024
3816.58 1952
3817.16 1827
3817.74 1917
3818.32 1912
3818.91 1865
3819.49 1858
3820.07 1793
3820.66 1710
3821.24 1710
3821.82 1818
3822.41 1933
3822.99 1972
3823.57 1827
3824.16 1765
3824.74 1769
3825.32 1710
3825.91 1761
3826.49 1583
3827.07 1639
3827.66 1701
3828.24 1835
3828.82 1828
3829.41 1703
3829.99 1603
3830.57 1867
3831.16 1909
3831.74 1910
3832.33 1963
3832.91 1934
3833.49 1927
3834.08 1857
3834.66 1775
3835.25 1880
3835.83 1958
3836.41 1911
3837.00 1897
3837.58 1717
3838.17 1788
3838.75 1788
3839.34 1779
3839.92 1699
3840.50 1804
3841.09 1757
3841.67 1840
3842.26 1710
3842.84 1677
3843.43 1738
3844.01 1766
3844.60 1627
3845.18 1815
3845.77 1816
3846.35 1766
3846.94 1726
3847.52 1565
3848.11 1619
3848.69 1732
3849.28 1715
3849.86 1741
3850.45 1793
3851.03 1845
3851.62 1679
3852.20 1650
3852.79 1749
3853.37 1687
3853.96 1689
3854.55 1711
3855.13 1789
3855.72 1776
3856.30 1795
3856.89 1855
3857.47 1785
3858.06 1863
3858.65 1964
3859.23 1933
3859.82 1921
3860.40 1863
3860.99 2042
3861.58 2118
3862.16 2267
3862.75 2241
3863.33 2408
3863.92 2689
3864.51 2518
3865.09 2454
3865.68 2675
3866.27 2520
3866.85 2634
3867.44 2604
3868.03 2516
3868.61 2448
3869.20 2327
3869.79 2212
3870.37 2203
3870.96 2059
3871.55 2025
3872.13 2097
3872.72 1933
3873.31 1953
3873.89 1832
3874.48 1823
3875.07 1883
3875.66 1868
3876.24 1759
3876.83 1843
3877.42 1956
3878.00 1870
3878.59 1893
3879.18 1915
3879.77 1872
3880.35 2014
3880.94 1957
3881.53 1836
3882.12 1987
3882.70 1864
3883.29 1766
3883.88 1822
3884.47 1753
3885.06 1574
3885.64 1633
3886.23 1785
3886.82 1724
3887.41 1726
3888.00 1744
3888.58 1693
3889.17 1775
3889.76 1895
3890.35 1905
3890.94 1912
3891.53 1965
3892.11 2004
3892.70 1964
3893.29 2070
3893.88 2182
3894.47 2111
3895.06 2098
3895.65 2153
3896.23 2157
3896.82 2016
3897.41 2010
3898.00 1943
3898.59 1966
3899.18 1964
3899.77 1908
3900.36 2093
3900.95 2035
3901.53 1828
3902.12 1796
3902.71 1811
3903.30 1736
3903.89 1798
3904.48 1900
3905.07 1813
3905.66 1755
3906.25 1785
3906.84 1998
3907.43 1951
3908.02 1744
3908.61 1803
3909.20 2039
3909.79 1821
3910.38 1879
3910.97 2118
3911.56 1964
3912.15 1806
3912.74 1892
3913.33 1778
3913.92 1792
3914.51 1732
3915.10 1711
3915.69 1695
3916.28 1718
3916.87 1587
3917.46 1619
3918.05 1767
3918.64 1675
3919.23 1692
3919.82 1672
3920.41 1619
3921.00 1691
3921.59 1726
3922.18 1725
3922.77 1804
3923.36 1805
3923.95 1740
3924.55 1754
3925.14 1837
3925.73 1756
3926.32 1880
3926.91 1709
3927.50 1725
3928.09 1727
3928.68 1829
3929.27 1904
3929.87 1729
3930.46 1772
3931.05 1805
3931.64 1743
3932.23 1718
3932.82 1755
3933.41 1859
3934.01 1786
3934.60 1661
3935.19 1643
3935.78 1554
3936.37 1706
3936.96 1556
3937.56 1602
3938.15 1659
3938.74 1613
3939.33 1585
3939.92 1593
3940.52 1517
3941.11 1603
3941.70 1704
3942.29 1785
3942.88 1790
3943.48 1731
3944.07 1783
3944.66 1772
3945.25 1834
3945.85 1932
3946.44 1908
3947.03 1865
3947.62 1913
3948.22 2041
3948.81 1981
3949.40 1791
3949.99 1933
3950.59 1921
3951.18 1727
3951.77 1873
3952.37 1830
3952.96 1778
3953.55 1799
3954.15 1776
3954.74 1817
3955.33 1761
3955.93 1825
3956.52 1782
3957.11 1712
3957.71 1825
3958.30 1914
3958.89 2031
3959.49 1956
3960.08 1870
3960.67 1883
3961.27 1980
3961.86 1863
3962.45 1856
3963.05 1780
3963.64 1617
3964.23 1678
3964.83 1761
3965.42 1723
3966.02 1799
3966.61 1787
3967.20 1714
3967.80 1662
3968.39 1766
3968.99 1869
3969.58 1818
3970.18 1870
3970.77 1728
3971.36 1757
3971.96 1809
3972.55 1716
3973.15 1732
3973.74 1788
3974.34 1741
3974.93 1744
3975.53 1755
3976.12 1795
3976.72 1826
3977.31 1809
3977.91 1785
3978.50 1886
3979.10 1877
3979.69 1894
3980.29 1900
3980.88 1936
3981.48 1865
3982.07 1834
3982.67 1843
3983.26 1848
3983.86 1770
3984.45 1783
3985.05 1781
3985.64 1715
3986.24 1897
3986.83 1751
3987.43 1876
3988.03 1815
3988.62 1824
3989.22 1844
3989.81 1852
3990.41 1771
3991.00 1860
3991.60 1894
3992.20 1833
3992.79 1950
3993.39 1952
3993.98 1859
3994.58 1735
3995.18 1801
3995.77 1971
3996.37 1935
3996.97 1877
3997.56 1900
3998.16 1891
3998.75 2066
3999.35 2239
3999.95 2094
4000.54 1793
4001.14 1964
4001.74 2074
4002.33 2116
4002.93 2007
4003.53 2157
4004.12 2025
4004.72 1914
4005.32 1765
4005.92 1849
4006.51 1850
4007.11 2010
4007.71 1980
4008.30 2030
4008.90 2032
4009.50 2169
4010.10 2086
4010.69 1953
4011.29 2190
4011.89 2036
4012.49 2103
4013.08 1923
4013.68 1947
4014.28 2089
4014.88 2122
4015.47 2053
4016.07 2105
4016.67 2138
4017.27 2202
4017.86 2184
4018.46 2324
4019.06 2424
4019.66 2455
4020.26 2539
4020.85 2550
4021.45 2492
4022.05 2261
4022.65 2454
4023.25 2172
4023.85 2143
4024.44 2190
4025.04 2234
4025.64 2258
4026.24 2228
4026.84 2300
4027.44 2332
4028.03 2397
4028.63 2384
4029.23 2668
4029.83 2612
4030.43 2709
4031.03 2960
4031.63 2939
4032.23 2916
4032.83 3060
4033.42 3047
4034.02 3098
4034.62 3069
4035.22 2943
4035.82 2760
4036.42 2590
4037.02 2378
4037.62 2488
4038.22 2235
4038.82 2100
4039.42 2276
4040.02 2051
4040.62 2005
4041.22 1960
4041.82 1879
4042.41 1876
4043.01 1841
4043.61 1848
4044.21 1897
4044.81 1849
4045.41 1953
4046.01 1866
4046.61 1766
4047.21 1786
4047.81 1936
4048.41 1851
4049.01 1919
4049.61 1844
4050.21 1844
4050.82 1824
4051.42 1769
4052.02 1907
4052.62 1997
4053.22 2183
4053.82 2186
4054.42 2180
4055.02 2019
4055.62 2162
4056.22 2197
4056.82 2085
4057.42 2106
4058.02 2169
4058.62 1991
4059.22 2067
4059.83 2117
4060.43 2030
4061.03 1906
4061.63 1876
4062.23 1857
4062.83 1845
4063.43 1889
4064.03 1922
4064.63 1754
4065.24 1747
4065.84 1707
4066.44 1818
4067.04 1785
4067.64 1761
4068.24 1815
4068.85 1780
4069.45 1949
4070.05 1794
4070.65 1850
4071.25 1757
4071.85 1735
4072.46 1701
4073.06 1733
4073.66 1724
4074.26 1841
4074.86 1624
4075.47 1673
4076.07 1679
4076.67 1662
4077.27 1773
4077.88 1740
4078.48 1829
4079.08 1717
4079.68 1720
4080.29 1726
4080.89 1691
4081.49 1682
4082.09 1781
4082.70 1732
4083.30 1736
4083.90 1694
4084.50 1715
4085.11 1750
4085.71 1836
4086.31 1811
4086.92 1758
4087.52 1831
4088.12 1680
4088.72 1709
4089.33 1716
4089.93 1686
4090.53 1727
4091.14 1664
4091.74 1762
4092.34 1635
4092.95 1696
4093.55 1734
4094.16 1671
4094.76 1662
4095.36 1698
4095.97 1707
4096.57 1672
4097.17 1728
4097.78 1724
4098.38 1638
4098.98 1599
4099.59 1586
4100.19 1688
4100.80 1653
4101.40 1626
4102.00 1640
4102.61 1714
4103.21 1637
4103.82 1584
4104.42 1509
4105.03 1532
4105.63 1606
4106.23 1502
4106.84 1442
4107.44 1503
4108.05 1520
4108.65 1543
4109.26 1543
4109.86 1547
4110.47 1460
4111.07 1599
4111.68 1569
4112.28 1556
4112.89 1520
4113.49 1528
4114.10 1618
4114.70 1582
4115.31 1528
4115.91 1439
4116.52 1424
4117.12 1535
4117.73 1500
4118.33 1617
4118.94 1630
4119.54 1550
4120.15 1507
4120.75 1461
4121.36 1550
4121.97 1534
4122.57 1535
4123.18 1579
4123.78 1548
4124.39 1584
4124.99 1675
4125.60 1803
4126.21 1627
4126.81 1552
4127.42 1653
4128.02 1616
4128.63 1575
4129.24 1545
4129.84 1608
4130.45 1525
4131.05 1638
4131.66 1592
4132.27 1539
4132.87 1646
4133.48 1687
4134.09 1569
4134.69 1623
4135.30 1516
4135.91 1566
4136.51 1572
4137.12 1672
4137.73 1666
4138.33 1694
4138.94 1751
4139.55 1859
4140.15 1720
4140.76 1765
4141.37 1786
4141.97 1807
4142.58 1978
4143.19 1902
4143.80 2033
4144.40 2041
4145.01 1970
4145.62 2029
4146.22 2035
4146.83 1803
4147.44 1833
4148.05 1858
4148.65 1665
4149.26 1627
4149.87 1729
4150.48 1643
4151.09 1670
4151.69 1553
4152.30 1460
4152.91 1431
4153.52 1619
4154.12 1672
4154.73 1560
4155.34 1542
4155.95 1486
4156.56 1593
4157.16 1470
4157.77 1565
4158.38 1562
4158.99 1365
4159.60 1475
4160.21 1377
4160.81 1381
4161.42 1499
4162.03 1530
4162.64 1413
4163.25 1323
4163.86 1505
4164.47 1631
4165.08 1633
4165.68 1634
4166.29 1744
4166.90 1823
4167.51 1902
4168.12 1734
4168.73 1727
4169.34 1704
4169.95 1824
4170.56 1902
4171.16 1898
4171.77 1622
4172.38 1680
4172.99 1632
4173.60 1663
4174.21 1613
4174.82 1669
4175.43 1619
4176.04 1660
4176.65 1590
4177.26 1625
4177.87 1584
4178.48 1659
4179.09 1647
4179.70 1658
4180.31 1638
4180.92 1703
4181.53 1552
4182.14 1565
4182.75 1595
4183.36 1632
4183.97 1538
4184.58 1493
4185.19 1673
4185.80 1661
4186.41 1576
4187.02 1578
4187.63 1545
4188.24 1614
4188.85 1658
4189.46 1484
4190.07 1494
4190.68 1517
4191.29 1529
4191.90 1570
4192.51 1559
4193.13 1611
4193.74 1630
4194.35 1592
4194.96 1583
4195.57 1714
4196.18 1699
4196.79 1795
4197.40 1979
4198.01 1786
4198.62 1754
4199.24 1901
4199.85 1864
4200.46 1749
4201.07 1668
4201.68 1736
4202.29 1656
4202.90 1665
4203.52 1682
4204.13 1643
4204.74 1640
4205.35 1578
4205.96 1689
4206.57 1723
4207.19 1585
4207.80 1571
4208.41 1650
4209.02 1552
4209.63 1529
4210.25 1505
4210.86 1514
4211.47 1604
4212.08 1455
4212.69 1491
4213.31 1501
4213.92 1613
4214.53 1647
4215.14 1713
4215.76 1697
4216.37 1714
4216.98 1692
4217.59 1610
4218.21 1682
4218.82 1708
4219.43 1696
4220.04 1887
4220.66 1907
4221.27 2010
4221.88 1981
4222.50 2088
4223.11 2167
4223.72 2272
4224.33 2304
4224.95 2339
4225.56 2466
4226.17 2451
4226.79 2449
4227.40 2601
4228.01 2506
4228.63 2458
4229.24 2540
4229.85 2609
4230.47 2540
4231.08 2317
4231.69 2285
4232.31 2348
4232.92 2432
4233.54 2547
4234.15 2401
4234.76 2484
4235.38 2282
4235.99 2348
4236.61 2467
4237.22 2617
4237.83 2528
4238.45 2524
4239.06 2673
4239.68 2404
4240.29 2361
4240.90 2174
4241.52 2095
4242.13 2142
4242.75 2012
4243.36 1981
4243.98 1977
4244.59 1741
4245.21 1784
4245.82 1805
4246.43 1723
4247.05 1800
4247.66 1946
4248.28 1858
4248.89 1832
4249.51 1781
4250.12 1750
4250.74 1718
4251.35 1646
4251.97 1671
4252.58 1684
4253.20 1795
4253.81 1764
4254.43 1704
4255.04 1749
4255.66 1737
4256.28 1668
4256.89 1742
4257.51 1713
4258.12 1810
4258.74 1734
4259.35 1660
4259.97 1739
4260.58 1676
4261.20 1759
4261.82 1793
4262.43 1681
4263.05 1649
4263.66 1731
4264.28 1801
4264.90 1770
4265.51 1894
4266.13 1954
4266.74 1976
4267.36 2048
4267.98 2094
4268.59 2106
4269.21 2030
4269.82 1875
4270.44 1896
4271.06 1774
4271.67 1793
4272.29 1766
4272.91 1704
4273.52 1784
4274.14 1806
4274.76 1630
4275.37 1541
4275.99 1547
4276.61 1600
4277.22 1748
4277.84 1728
4278.46 1606
4279.08 1587
4279.69 1652
4280.31 1590
4280.93 1565
4281.54 1553
4282.16 1559
4282.78 1620
4283.40 1522
4284.01 1502
4284.63 1574
4285.25 1492
4285.87 1503
4286.48 1513
4287.10 1636
4287.72 1654
4288.34 1567
4288.95 1474
4289.57 1641
4290.19 1673
4290.81 1564
4291.43 1525
4292.04 1559
4292.66 1618
4293.28 1617
4293.90 1551
4294.52 1506
4295.13 1517
4295.75 1642
4296.37 1644
4296.99 1715
4297.61 1744
4298.23 1567
4298.84 1517
4299.46 1753
4300.08 1731
4300.70 1722
4301.32 1681
4301.94 1653
4302.56 1682
4303.17 1563
4303.79 1683
4304.41 1796
4305.03 1639
4305.65 1763
4306.27 1653
4306.89 1556
4307.51 1600
4308.13 1568
4308.75 1757
4309.36 1615
4309.98 1576
4310.60 1614
4311.22 1578
4311.84 1605
4312.46 1577
4313.08 1606
4313.70 1694
4314.32 1588
4314.94 1592
4315.56 1584
4316.18 1654
4316.80 1645
4317.42 1641
4318.04 1597
4318.66 1421
4319.28 1729
4319.90 1715
4320.52 1657
4321.14 1692
4321.76 1702
4322.38 1660
4323.00 1674
4323.62 1643
4324.24 1830
4324.86 1820
4325.48 1756
4326.10 1834
4326.72 1728
4327.34 1792
4327.96 1940
4328.58 1890
4329.20 2038
4329.82 2009
4330.44 1928
4331.07 1887
4331.69 1946
4332.31 1896
4332.93 2025
4333.55 1907
4334.17 1805
4334.79 1908
4335.41 2108
4336.03 2266
4336.65 2404
4337.28 2523
4337.90 2790
4338.52 3171
4339.14 3468
4339.76 3579
4340.38 3798
4341.00 4038
4341.63 3737
4342.25 4048
4342.87 3871
4343.49 3591
4344.11 3344
4344.73 2986
4345.36 2902
4345.98 2887
4346.60 3020
4347.22 3037
4347.84 3143
4348.47 3254
4349.09 3438
4349.71 3472
4350.33 3546
4350.95 3550
4351.58 3465
4352.20 3222
4352.82 3109
4353.44 2889
4354.07 2737
4354.69 2628
4355.31 2366
4355.93 2215
4356.56 2194
4357.18 2183
4357.80 2177
4358.42 2191
4359.05 2061
4359.67 2024
4360.29 2032
4360.92 2068
4361.54 2084
4362.16 2156
4362.78 2108
4363.41 1907
4364.03 1987
4364.65 1964
4365.28 1943
4365.90 2009
4366.52 1956
4367.15 1909
4367.77 1929
4368.39 2022
4369.02 1960
4369.64 1836
4370.26 1697
4370.89 1571
4371.51 1705
4372.14 1557
4372.76 1570
4373.38 1645
4374.01 1692
4374.63 1732
4375.25 1593
4375.88 1499
4376.50 1606
4377.13 1766
4377.75 1763
4378.37 1602
4379.00 1610
4379.62 1718
4380.25 1805
4380.87 1757
4381.50 1754
4382.12 1785
4382.75 1784
4383.37 1626
4383.99 1625
4384.62 1664
4385.24 1633
4385.87 1711
4386.49 1746
4387.12 1662
4387.74 1679
4388.37 1603
4388.99 1660
4389.62 1669
4390.24 1540
4390.87 1499
4391.49 1501
4392.12 1540
4392.74 1434
4393.37 1486
4393.99 1533
4394.62 1586
4395.24 1515
4395.87 1522
4396.49 1551
4397.12 1502
4397.75 1566
4398.37 1655
4399.00 1554
4399.62 1531
4400.25 1505
4400.87 1527
4401.50 1553
4402.13 1543
4402.75 1626
4403.38 1736
4404.00 1781
4404.63 1595
4405.26 1533
4405.88 1585
4406.51 1533
4407.13 1578
4407.76 1494
4408.39 1597
4409.01 1625
4409.64 1618
4410.27 1707
4410.89 1687
4411.52 1740
4412.15 1664
4412.77 1854
4413.40 1853
4414.03 1696
4414.65 1628
4415.28 1707
4415.91 1719
4416.53 1716
4417.16 1741
4417.79 1619
4418.41 1666
4419.04 1718
4419.67 1571
4420.30 1585
4420.92 1556
4421.55 1662
4422.18 1587
4422.80 1509
4423.43 1443
4424.06 1545
4424.69 1617
4425.31 1509
4425.94 1568
4426.57 1511
4427.20 1429
4427.82 1361
4428.45 1375
4429.08 1417
4429.71 1383
4430.34 1332
4430.96 1413
4431.59 1372
4432.22 1423
4432.85 1437
4433.48 1409
4434.10 1503
4434.73 1521
4435.36 1467
4435.99 1491
4436.62 1513
4437.25 1371
4437.87 1449
4438.50 1493
4439.13 1572
4439.76 1542
4440.39 1592
4441.02 1555
4441.64 1482
4442.27 1537
4442.90 1536
4443.53 1558
4444.16 1486
4444.79 1525
4445.42 1531
4446.05 1328
4446.68 1439
4447.30 1523
4447.93 1545
4448.56 1618
4449.19 1505
4449.82 1408
4450.45 1416
4451.08 1497
4451.71 1533
4452.34 1470
4452.97 1529
4453.60 1493
4454.23 1458
4454.86 1552
4455.49 1548
4456.12 1459
4456.75 1543
4457.38 1552
4458.01 1489
4458.64 1456
4459.27 1583
4459.90 1582
4460.53 1468
4461.16 1575
4461.79 1585
4462.42 1545
4463.05 1467
4463.68 1509
4464.31 1356
4464.94 1345
4465.57 1386
4466.20 1427
4466.83 1433
4467.46 1407
4468.09 1454
4468.72 1513
4469.35 1410
4469.98 1519
4470.61 1442
4471.24 1451
4471.87 1421
4472.50 1289
4473.13 1433
4473.77 1422
4474.40 1519
4475.03 1533
4475.66 1354
4476.29 1371
4476.92 1338
4477.55 1395
4478.18 1360
4478.82 1386
4479.45 1300
4480.08 1453
4480.71 1484
4481.34 1435
4481.97 1462
4482.60 1572
4483.24 1528
4483.87 1451
4484.50 1493
4485.13 1608
4485.76 1539
4486.39 1437
4487.03 1511
4487.66 1583
4488.29 1584
4488.92 1437
4489.55 1441
4490.19 1518
4490.82 1545
4491.45 1491
4492.08 1513
4492.71 1492
4493.35 1420
4493.98 1529
4494.61 1546
4495.24 1597
4495.88 1683
4496.51 1548
4497.14 1491
4497.77 1434
4498.41 1427
4499.04 1467
4499.67 1535
4500.31 1562
4500.94 1585
4501.57 1610
4502.20 1572
4502.84 1827
4503.47 1879
4504.10 1963
4504.74 1979
4505.37 2027
4506.00 1997
4506.64 2153
4507.27 1994
4507.90 1893
4508.54 1778
4509.17 1826
4509.80 1688
4510.44 1646
4511.07 1664
4511.70 1678
4512.34 1607
4512.97 1693
4513.60 1721
4514.24 1655
4514.87 1642
4515.51 1607
4516.14 1597
4516.77 1517
4517.41 1387
4518.04 1443
4518.68 1464
4519.31 1567
4519.94 1472
4520.58 1537
4521.21 1454
4521.85 1382
4522.48 1421
4523.12 1535
4523.75 1531
4524.39 1554
4525.02 1485
4525.65 1515
4526.29 1563
4526.92 1513
4527.56 1490
4528.19 1434
4528.83 1449
4529.46 1629
4530.10 1667
4530.73 1639
4531.37 1746
4532.00 1859
4532.64 1980
4533.27 2101
4533.91 2125
4534.54 2198
4535.18 2364
4535.81 2126
4536.45 2143
4537.09 2023
4537.72 1880
4538.36 1987
4538.99 1813
4539.63 1721
4540.26 1703
4540.90 1679
4541.53 1538
4542.17 1592
4542.81 1560
4543.44 1547
4544.08 1575
4544.71 1525
4545.35 1595
4545.99 1511
4546.62 1554
4547.26 1506
4547.89 1611
4548.53 1580
4549.17 1590
4549.80 1442
4550.44 1478
4551.08 1577
4551.71 1631
4552.35 1597
4552.98 1570
4553.62 1496
4554.26 1474
4554.89 1565
4555.53 1564
4556.17 1504
4556.80 1504
4557.44 1524
4558.08 1493
4558.72 1464
4559.35 1538
4559.99 1582
4560.63 1422
4561.26 1421
4561.90 1487
4562.54 1448
4563.17 1406
4563.81 1398
4564.45 1456
4565.09 1384
4565.72 1374
4566.36 1408
4567.00 1437
4567.64 1389
4568.27 1445
4568.91 1362
4569.55 1407
4570.19 1482
4570.82 1508
4571.46 1446
4572.10 1367
4572.74 1473
4573.38 1511
4574.01 1491
4574.65 1362
4575.29 1342
4575.93 1447
4576.57 1453
4577.20 1349
4577.84 1285
4578.48 1458
4579.12 1568
4579.76 1496
4580.40 1517
4581.04 1420
4581.67 1477
4582.31 1624
4582.95 1606
4583.59 1566
4584.23 1477
4584.87 1424
4585.51 1582
4586.14 1536
4586.78 1453
4587.42 1401
4588.06 1479
4588.70 1504
4589.34 1522
4589.98 1413
4590.62 1398
4591.26 1492
4591.90 1553
4592.54 1529
4593.17 1617
4593.81 1738
4594.45 1826
4595.09 1757
4595.73 1769
4596.37 1631
4597.01 1690
4597.65 1543
4598.29 1589
4598.93 1443
4599.57 1489
4600.21 1574
4600.85 1536
4601.49 1597
4602.13 1356
4602.77 1463
4603.41 1535
4604.05 1490
4604.69 1385
4605.33 1593
4605.97 1589
4606.61 1685
4607.25 1696
4607.89 1575
4608.53 1472
4609.17 1481
4609.81 1564
4610.45 1585
4611.09 1597
4611.73 1632
4612.38 1561
4613.02 1542
4613.66 1624
4614.30 1524
4614.94 1490
4615.58 1352
4616.22 1547
4616.86 1490
4617.50 1658
4618.14 1710
4618.78 1619
4619.43 1575
4620.07 1585
4620.71 1569
4621.35 1573
4621.99 1436
4622.63 1554
4623.27 1495
4623.91 1472
4624.56 1518
4625.20 1367
4625.84 1535
4626.48 1416
4627.12 1455
4627.76 1579
4628.41 1419
4629.05 1388
4629.69 1392
4630.33 1362
4630.97 1331
4631.62 1322
4632.26 1274
4632.90 1510
4633.54 1358
4634.18 1483
4634.83 1504
4635.47 1541
4636.11 1528
4636.75 1502
4637.40 1627
4638.04 1669
4638.68 1549
4639.32 1587
4639.97 1594
4640.61 1708
4641.25 1623
4641.89 1662
4642.54 1720
4643.18 1776
4643.82 1722
4644.46 1676
4645.11 1674
4645.75 1632
4646.39 1559
4647.04 1565
4647.68 1537
4648.32 1472
4648.97 1469
4649.61 1533
4650.25 1569
4650.90 1621
4651.54 1579
4652.18 1611
4652.83 1613
4653.47 1840
4654.11 1747
4654.76 1701
4655.40 1834
4656.04 1772
4656.69 1898
4657.33 1882
4657.98 1852
4658.62 1675
4659.26 1609
4659.91 1626
4660.55 1457
4661.20 1577
4661.84 1596
4662.48 1365
4663.13 1423
4663.77 1407
4664.42 1370
4665.06 1282
4665.71 1289
4666.35 1460
4666.99 1502
4667.64 1329
4668.28 1250
4668.93 1369
4669.57 1367
4670.22 1312
4670.86 1275
4671.51 1331
4672.15 1317
4672.80 1400
4673.44 1420
4674.09 1429
4674.73 1438
4675.38 1368
4676.02 1351
4676.67 1501
4677.31 1516
4677.96 1432
4678.60 1483
4679.25 1466
4679.89 1386
4680.54 1527
4681.18 1421
4681.83 1424
4682.47 1382
4683.12 1324
4683.77 1397
4684.41 1423
4685.06 1443
4685.70 1448
4686.35 1413
4686.99 1373
4687.64 1409
4688.29 1359
4688.93 1341
4689.58 1460
4690.22 1542
4690.87 1514
4691.52 1564
4692.16 1453
4692.81 1446
4693.45 1451
4694.10 1518
4694.75 1542
4695.39 1463
4696.04 1390
4696.69 1453
4697.33 1456
4697.98 1427
4698.63 1456
4699.27 1430
4699.92 1365
4700.57 1486
4701.21 1424
4701.86 1357
4702.51 1438
4703.15 1540
4703.80 1519
4704.45 1416
4705.10 1449
4705.74 1364
4706.39 1375
4707.04 1369
4707.68 1448
4708.33 1428
4708.98 1376
4709.63 1487
4710.27 1428
4710.92 1390
4711.57 1450
4712.22 1454
4712.86 1520
4713.51 1385
4714.16 1438
4714.81 1397
4715.45 1450
4716.10 1500
4716.75 1477
4717.40 1482
4718.05 1359
4718.69 1364
4719.34 1336
4719.99 1359
4720.64 1392
4721.29 1313
4721.94 1395
4722.58 1507
4723.23 1538
4723.88 1440
4724.53 1571
4725.18 1486
4725.83 1468
4726.47 1586
4727.12 1485
4727.77 1600
4728.42 1572
4729.07 1659
4729.72 1549
4730.37 1617
4731.02 1606
4731.66 1519
4732.31 1611
4732.96 1581
4733.61 1530
4734.26 1512
4734.91 1478
4735.56 1508
4736.21 1366
4736.86 1319
4737.51 1390
4738.16 1474
4738.81 1497
4739.45 1377
4740.10 1455
4740.75 1525
4741.40 1443
4742.05 1393
4742.70 1491
4743.35 1536
4744.00 1457
4744.65 1577
4745.30 1433
4745.95 1454
4746.60 1575
4747.25 1566
4747.90 1555
4748.55 1577
4749.20 1522
4749.85 1544
4750.50 1543
4751.15 1513
4751.80 1514
4752.45 1602
4753.10 1800
4753.75 1789
4754.40 1721
4755.05 1857
4755.71 1824
4756.36 1896
4757.01 1990
4757.66 1911
4758.31 1701
4758.96 1724
4759.61 1647
4760.26 1619
4760.91 1661
4761.56 1545
4762.21 1550
4762.86 1508
4763.52 1377
4764.17 1484
4764.82 1433
4765.47 1430
4766.12 1450
4766.77 1424
4767.42 1487
4768.07 1567
4768.73 1717
4769.38 1675
4770.03 1663
4770.68 1724
4771.33 1630
4771.98 1517
4772.64 1530
4773.29 1415
4773.94 1424
4774.59 1462
4775.24 1436
4775.89 1416
4776.55 1443
4777.20 1428
4777.85 1407
4778.50 1448
4779.15 1392
4779.81 1445
4780.46 1490
4781.11 1473
4781.76 1366
4782.42 1357
4783.07 1444
4783.72 1541
4784.37 1517
4785.03 1391
4785.68 1470
4786.33 1423
4786.98 1369
4787.64 1365
4788.29 1495
4788.94 1464
4789.60 1390
4790.25 1414
4790.90 1271
4791.55 1331
4792.21 1343
4792.86 1416
4793.51 1385
4794.17 1494
4794.82 1491
4795.47 1444
4796.13 1433
4796.78 1368
4797.43 1303
4798.09 1293
4798.74 1401
4799.39 1319
4800.05 1230
4800.70 1231
4801.36 1434
4802.01 1387
4802.66 1370
4803.32 1420
4803.97 1566
4804.62 1457
4805.28 1424
4805.93 1391
4806.59 1388
4807.24 1484
4807.89 1466
4808.55 1416
4809.20 1469
4809.86 1432
4810.51 1349
4811.17 1429
4811.82 1415
4812.47 1510
4813.13 1453
4813.78 1358
4814.44 1390
4815.09 1500
4815.75 1412
4816.40 1472
4817.06 1455
4817.71 1442
4818.37 1489
4819.02 1457
4819.68 1542
4820.33 1441
4820.99 1441
4821.64 1405
4822.30 1407
4822.95 1548
4823.61 1516
4824.26 1581
4824.92 1571
4825.57 1651
4826.23 1497
4826.88 1578
4827.54 1601
4828.19 1594
4828.85 1562
4829.51 1436
4830.16 1527
4830.82 1696
4831.47 1634
4832.13 1565
4832.78 1625
4833.44 1773
4834.10 1709
4834.75 1717
4835.41 1839
4836.06 1821
4836.72 1780
4837.38 1860
4838.03 1978
4838.69 1921
4839.34 1959
4840.00 1996
4840.66 1984
4841.31 2070
4841.97 2188
4842.63 2104
4843.28 2157
4843.94 2070
4844.60 1980
4845.25 1949
4845.91 1923
4846.57 1991
4847.22 2003
4847.88 1968
4848.54 2012
4849.19 2003
4849.85 1967
4850.51 2200
4851.17 2317
4851.82 2314
4852.48 2375
4853.14 2441
4853.79 2321
4854.45 2412
4855.11 2315
4855.77 2307
4856.42 2369
4857.08 2342
4857.74 2379
4858.40 2383
4859.05 2511
4859.71 2601
4860.37 2669
4861.03 2739
4861.68 2953
4862.34 2890
4863.00 2822
4863.66 2784
4864.32 2828
4864.97 2560
4865.63 2521
4866.29 2470
4866.95 2609
4867.61 2461
4868.26 2584
4868.92 2809
4869.58 2702
4870.24 2740
4870.90 2652
4871.56 2685
4872.21 2772
4872.87 2662
4873.53 2536
4874.19 2559
4874.85 2492
4875.51 2451
4876.17 2309
4876.83 2339
4877.48 2351
4878.14 2360
4878.80 2264
4879.46 2237
4880.12 2311
4880.78 2258
4881.44 2266
4882.10 2382
4882.76 2441
4883.42 2326
4884.08 2118
4884.73 2165
4885.39 2018
4886.05 1826
4886.71 1685
4887.37 1762
4888.03 1838
4888.69 1703
4889.35 1898
4890.01 1922
4890.67 1947
4891.33 1976
4891.99 2009
4892.65 2025
4893.31 2020
4893.97 1995
4894.63 2037
4895.29 2050
4895.95 1905
4896.61 1898
4897.27 1803
4897.93 1892
4898.59 1780
4899.25 1707
4899.91 1790
4900.57 1642
4901.23 1736
4901.89 1703
4902.55 1584
4903.21 1580
4903.88 1743
4904.54 1695
4905.20 1807
4905.86 1661
4906.52 1556
4907.18 1687
4907.84 1631
4908.50 1606
4909.16 1426
4909.82 1443
4910.48 1447
4911.15 1423
4911.81 1501
4912.47 1506
4913.13 1516
4913.79 1635
4914.45 1520
4915.11 1447
4915.77 1533
4916.44 1444
4917.10 1509
4917.76 1513
4918.42 1499
4919.08 1493
4919.74 1533
4920.41 1471
4921.07 1444
4921.73 1414
4922.39 1392
4923.05 1332
4923.72 1337
4924.38 1415
4925.04 1408
4925.70 1479
4926.36 1465
4927.03 1388
4927.69 1368
4928.35 1430
4929.01 1341
4929.67 1460
4930.34 1489
4931.00 1498
4931.66 1428
4932.32 1437
4932.99 1430
4933.65 1484
4934.31 1346
4934.98 1468
4935.64 1507
4936.30 1433
4936.96 1434
4937.63 1348
4938.29 1461
4938.95 1461
4939.62 1533
4940.28 1408
4940.94 1353
4941.61 1418
4942.27 1480
4942.93 1363
4943.60 1373
4944.26 1304
4944.92 1297
4945.59 1321
4946.25 1270
4946.91 1330
4947.58 1258
4948.24 1273
4948.90 1335
4949.57 1367
4950.23 1349
4950.89 1368
4951.56 1352
4952.22 1321
4952.89 1374
4953.55 1272
4954.21 1337
4954.88 1234
4955.54 1338
4956.21 1287
4956.87 1352
4957.53 1276
4958.20 1254
4958.86 1268
4959.53 1261
4960.19 1349
4960.86 1230
4961.52 1208
4962.19 1271
4962.85 1245
4963.52 1192
4964.18 1203
4964.84 1173
4965.51 1151
4966.17 1353
4966.84 1223
4967.50 1399
4968.17 1371
4968.83 1320
4969.50 1359
4970.16 1226
4970.83 1254
4971.49 1244
4972.16 1266
4972.82 1224
4973.49 1237
4974.16 1118
4974.82 1204
4975.49 1253
4976.15 1241
4976.82 1184
4977.48 1272
4978.15 1339
4978.81 1351
4979.48 1253
4980.15 1174
4980.81 1302
4981.48 1337
4982.14 1336
4982.81 1341
4983.48 1308
4984.14 1134
4984.81 1249
4985.47 1220
4986.14 1141
4986.81 1171
4987.47 1229
4988.14 1280
4988.80 1284
4989.47 1306
4990.14 1288
4990.80 1282
4991.47 1237
4992.14 1293
4992.80 1279
4993.47 1243
4994.14 1246
4994.80 1292
4995.47 1268
4996.14 1249
4996.80 1219
4997.47 1268
4998.14 1314
4998.81 1221
4999.47 1269
5000.14 1215
5000.81 1149
5001.47 1170
5002.14 1188
5002.81 1174
5003.48 1202
5004.14 1248
5004.81 1050
5005.48 1086
5006.15 1175
5006.81 1207
5007.48 1226
5008.15 1198
5008.82 1194
5009.48 1156
5010.15 1164
5010.82 1246
5011.49 1171
5012.16 1266
5012.82 1221
5013.49 1173
5014.16 1268
5014.83 1276
5015.50 1233
5016.16 1280
5016.83 1182
5017.50 1142
5018.17 1146
5018.84 1155
5019.50 1204
5020.17 1246
5020.84 1170
5021.51 1268
5022.18 1248
5022.85 1388
5023.52 1470
5024.19 1332
5024.85 1475
5025.52 1523
5026.19 1492
5026.86 1413
5027.53 1422
5028.20 1544
5028.87 1596
5029.54 1455
5030.21 1355
5030.87 1439
5031.54 1455
5032.21 1399
5032.88 1327
5033.55 1284
5034.22 1235
5034.89 1294
5035.56 1245
5036.23 1197
5036.90 1114
5037.57 1291
5038.24 1289
5038.91 1263
5039.58 1258
5040.25 1287
5040.92 1221
5041.59 1202
5042.26 1144
5042.93 1240
5043.60 1319
5044.27 1197
5044.94 1174
5045.61 1167
5046.28 1160
5046.95 1184
5047.62 1177
5048.29 1272
5048.96 1296
5049.63 1273
5050.30 1248
5050.97 1218
5051.64 1155
5052.31 1108
5052.98 1164
5053.65 1222
5054.32 1218
5054.99 1175
5055.66 1092
5056.34 1188
5057.01 1188
5057.68 1187
5058.35 1146
5059.02 1160
5059.69 1134
5060.36 1256
5061.03 1255
5061.70 1146
5062.38 1165
5063.05 1204
5063.72 1140
5064.39 1104
5065.06 1223
5065.73 1304
5066.40 1234
5067.08 1129
5067.75 1124
5068.42 1211
5069.09 1268
5069.76 1120
5070.43 1199
5071.11 1253
5071.78 1243
5072.45 1283
5073.12 1252
5073.79 1185
5074.47 1211
5075.14 1199
5075.81 1181
5076.48 1192
5077.15 1155
5077.83 1217
5078.50 1204
5079.17 1263
5079.84 1296
5080.52 1311
5081.19 1376
5081.86 1436
5082.53 1305
5083.21 1302
5083.88 1330
5084.55 1344
5085.22 1291
5085.90 1430
5086.57 1408
5087.24 1241
5087.92 1210
5088.59 1241
5089.26 1358
5089.93 1305
5090.61 1517
5091.28 1432
5091.95 1414
5092.63 1495
5093.30 1561
5093.97 1673
5094.65 1680
5095.32 1732
5095.99 1674
5096.67 1694
5097.34 1705
5098.02 1577
5098.69 1540
5099.36 1508
5100.04 1443
5100.71 1438
5101.38 1304
5102.06 1315
5102.73 1268
5103.41 1273
5104.08 1197
5104.75 1170
5105.43 1254
5106.10 1354
5106.78 1298
5107.45 1328
5108.12 1319
5108.80 1300
5109.47 1276
5110.15 1272
5110.82 1354
5111.50 1328
5112.17 1303
5112.85 1269
5113.52 1326
5114.20 1233
5114.87 1241
5115.54 1216
5116.22 1214
5116.89 1227
5117.57 1275
5118.24 1283
5118.92 1258
5119.59 1213
5120.27 1205
5120.94 1287
5121.62 1353
5122.30 1283
5122.97 1286
5123.65 1286
5124.32 1266
5125.00 1377
5125.67 1343
5126.35 1294
5127.02 1242
5127.70 1254
5128.37 1337
5129.05 1341
5129.73 1269
5130.40 1264
5131.08 1259
5131.75 1225
5132.43 1206
5133.10 1268
5133.78 1283
5134.46 1438
5135.13 1315
5135.81 1274
5136.49 1231
5137.16 1278
5137.84 1311
5138.51 1240
5139.19 1185
5139.87 1249
5140.54 1259
5141.22 1320
5141.90 1293
5142.57 1251
5143.25 1230
5143.93 1238
5144.60 1292
5145.28 1311
5145.96 1247
5146.63 1269
5147.31 1250
5147.99 1205
5148.66 1219
5149.34 1160
5150.02 1255
5150.69 1276
5151.37 1203
5152.05 1144
5152.73 1164
5153.40 1187
5154.08 1178
5154.76 1259
5155.44 1203
5156.11 1216
5156.79 1280
5157.47 1137
5158.15 1146
5158.82 1231
5159.50 1256
5160.18 1250
5160.86 1271
5161.53 1222
5162.21 1213
5162.89 1184
5163.57 1169
5164.25 1233
5164.92 1280
5165.60 1223
5166.28 1209
5166.96 1187
5167.64 1203
5168.31 1235
5168.99 1327
5169.67 1276
5170.35 1409
5171.03 1265
5171.71 1245
5172.39 1204
5173.06 1130
5173.74 1184
5174.42 1086
5175.10 1139
5175.78 1142
5176.46 1118
5177.14 1161
5177.82 1120
5178.49 1122
5179.17 1171
5179.85 1240
5180.53 1199
5181.21 1146
5181.89 1208
5182.57 1154
5183.25 1221
5183.93 1166
5184.61 1154
5185.29 1213
5185.97 1177
5186.64 1126
5187.32 1194
5188.00 1181
5188.68 1160
5189.36 1251
5190.04 1135
5190.72 1171
5191.40 1124
5192.08 1183
5192.76 1115
5193.44 1167
5194.12 1054
5194.80 1065
5195.48 1029
5196.16 1088
5196.84 1084
5197.52 1037
5198.20 1094
5198.88 1081
5199.56 1129
5200.24 1099
5200.92 1043
5201.60 1106
5202.28 1161
5202.96 1182
5203.65 1174
5204.33 1174
5205.01 1236
5205.69 1138
5206.37 1080
5207.05 1135
5207.73 1212
5208.41 1229
5209.09 1130
5209.77 1130
5210.45 1178
5211.13 1193
5211.82 1194
5212.50 1224
5213.18 1188
5213.86 1200
5214.54 1260
5215.22 1194
5215.90 1262
5216.58 1189
5217.27 1216
5217.95 1196
5218.63 1186
5219.31 1289
5219.99 1239
5220.67 1091
5221.36 1138
5222.04 1209
5222.72 1166
5223.40 1242
5224.08 1215
5224.77 1262
5225.45 1265
5226.13 1174
5226.81 1255
5227.49 1283
5228.18 1163
5228.86 1177
5229.54 1230
5230.22 1153
5230.91 1091
5231.59 1088
5232.27 1024
5232.95 1047
5233.63 1073
5234.32 1181
5235.00 1098
5235.68 1119
5236.37 1150
5237.05 1225
5237.73 1184
5238.41 1272
5239.10 1229
5239.78 1224
5240.46 1091
5241.15 1172
5241.83 1144
5242.51 1157
5243.20 1227
5243.88 1225
5244.56 1161
5245.24 1158
5245.93 1187
5246.61 1255
5247.29 1237
5247.98 1254
5248.66 1181
5249.35 1239
5250.03 1286
5250.71 1287
5251.40 1325
5252.08 1285
5252.76 1314
5253.45 1239
5254.13 1223
5254.82 1352
5255.50 1377
5256.18 1280
5256.87 1242
5257.55 1115
5258.24 1183
5258.92 1210
5259.60 1101
5260.29 1054
5260.97 1095
5261.66 1179
5262.34 1192
5263.03 1197
5263.71 1184
5264.40 1143
5265.08 1137
5265.76 1123
5266.45 1114
5267.13 1229
5267.82 1192
5268.50 1179
5269.19 1132
5269.87 1134
5270.56 1147
5271.24 1182
5271.93 1134
5272.61 1163
5273.30 1108
5273.98 1108
5274.67 1156
5275.35 1180
5276.04 1108
5276.72 1154
5277.41 1247
5278.10 1159
5278.78 1174
5279.47 1185
5280.15 1243
5280.84 1238
5281.52 1240
5282.21 1187
5282.89 1248
5283.58 1218
5284.27 1307
5284.95 1354
5285.64 1312
5286.32 1342
5287.01 1218
5287.70 1251
5288.38 1306
5289.07 1244
5289.75 1144
5290.44 1231
5291.13 1147
5291.81 1282
5292.50 1154
5293.19 1258
5293.87 1329
5294.56 1308
5295.25 1199
5295.93 1205
5296.62 1340
5297.31 1271
5297.99 1247
5298.68 1161
5299.37 1174
5300.05 1160
5300.74 1166
5301.43 1340
5302.11 1193
5302.80 1209
5303.49 1351
5304.18 1176
5304.86 1199
5305.55 1176
5306.24 1214
5306.92 1320
5307.61 1281
5308.30 1304
5308.99 1331
5309.67 1302
5310.36 1250
5311.05 1197
5311.74 1216
5312.42 1298
5313.11 1402
5313.80 1275
5314.49 1375
5315.18 1348
5315.86 1389
5316.55 1398
5317.24 1271
5317.93 1276
5318.62 1378
5319.30 1438
5319.99 1389
5320.68 1432
5321.37 1358
5322.06 1324
5322.74 1460
5323.43 1575
5324.12 1569
5324.81 1639
5325.50 1581
5326.19 1381
5326.88 1404
5327.56 1305
5328.25 1422
5328.94 1348
5329.63 1304
5330.32 1430
5331.01 1387
5331.70 1390
5332.39 1254
5333.07 1254
5333.76 1351
5334.45 1403
5335.14 1250
5335.83 1316
5336.52 1395
5337.21 1388
5337.90 1378
5338.59 1352
5339.28 1358
5339.97 1406
5340.66 1508
5341.35 1466
5342.04 1357
5342.73 1374
5343.42 1414
5344.10 1342
5344.79 1413
5345.48 1397
5346.17 1378
5346.86 1369
5347.55 1274
5348.24 1469
5348.93 1543
5349.62 1522
5350.31 1537
5351.00 1583
5351.69 1797
5352.39 1853
5353.08 1899
5353.77 1955
5354.46 2109
5355.15 2216
5355.84 2138
5356.53 2020
5357.22 2027
5357.91 1832
5358.60 1748
5359.29 1500
5359.98 1504
5360.67 1462
5361.36 1380
5362.05 1306
5362.74 1359
5363.44 1324
5364.13 1288
5364.82 1379
5365.51 1411
5366.20 1350
5366.89 1239
5367.58 1317
5368.27 1262
5368.96 1237
5369.66 1151
5370.35 1284
5371.04 1178
5371.73 1124
5372.42 1155
5373.11 1130
5373.81 1061
5374.50 1167
5375.19 1096
5375.88 1147
5376.57 1150
5377.26 1198
5377.96 1196
5378.65 1150
5379.34 1106
5380.03 1130
5380.72 1198
5381.42 1273
5382.11 1271
5382.80 1230
5383.49 1163
5384.18 1144
5384.88 1205
5385.57 1135
5386.26 1148
5386.95 1168
5387.65 1140
5388.34 1246
5389.03 1305
5389.72 1260
5390.42 1382
5391.11 1287
5391.80 1246
5392.50 1355
5393.19 1412
5393.88 1324
5394.57 1411
5395.27 1379
5395.96 1363
5396.65 1352
5397.35 1315
5398.04 1349
5398.73 1294
5399.43 1243
5400.12 1189
5400.81 1223
5401.51 1200
5402.20 1158
5402.89 1130
5403.59 1081
5404.28 1160
5404.97 1140
5405.67 1166
5406.36 1190
5407.06 1191
5407.75 1230
5408.44 1324
5409.14 1323
5409.83 1251
5410.53 1211
5411.22 1233
5411.91 1223
5412.61 1231
5413.30 1213
5414.00 1285
5414.69 1166
5415.38 1138
5416.08 1131
5416.77 1234
5417.47 1195
5418.16 1214
5418.86 1196
5419.55 1245
5420.25 1257
5420.94 1143
5421.64 1127
5422.33 1182
5423.03 1244
5423.72 1255
5424.41 1272
5425.11 1325
5425.80 1271
5426.50 1257
5427.19 1222
5427.89 1159
5428.59 1190
5429.28 1237
5429.98 1253
5430.67 1244
5431.37 1243
5432.06 1259
5432.76 1207
5433.45 1205
5434.15 1218
5434.84 1238
5435.54 1130
5436.23 1274
5436.93 1248
5437.63 1234
5438.32 1320
5439.02 1305
5439.71 1341
5440.41 1348
5441.11 1292
5441.80 1293
5442.50 1431
5443.19 1192
5443.89 1273
5444.59 1300
5445.28 1384
5445.98 1443
5446.68 1254
5447.37 1421
5448.07 1487
5448.76 1524
5449.46 1585
5450.16 1667
5450.85 1564
5451.55 1577
5452.25 1701
5452.94 1557
5453.64 1562
5454.34 1675
5455.03 1442
5455.73 1380
5456.43 1250
5457.13 1358
5457.82 1363
5458.52 1352
5459.22 1327
5459.91 1226
5460.61 1294
5461.31 1345
5462.01 1323
5462.70 1424
5463.40 1431
5464.10 1443
5464.80 1394
5465.49 1530
5466.19 1502
5466.89 1560
5467.59 1670
5468.28 1598
5468.98 1694
5469.68 1685
5470.38 1485
5471.07 1512
5471.77 1403
5472.47 1439
5473.17 1422
5473.87 1434
5474.56 1445
5475.26 1474
5475.96 1458
5476.66 1369
5477.36 1456
5478.06 1521
5478.75 1483
5479.45 1431
5480.15 1573
5480.85 1745
5481.55 1641
5482.25 1818
5482.95 1862
5483.64 1810
5484.34 1719
5485.04 1778
5485.74 1773
5486.44 1693
5487.14 1722
5487.84 1649
5488.54 1611
5489.23 1533
5489.93 1442
5490.63 1462
5491.33 1492
5492.03 1645
5492.73 1619
5493.43 1619
5494.13 1579
5494.83 1656
5495.53 1755
5496.23 1658
5496.93 1626
5497.63 1630
5498.33 1635
5499.03 1678
5499.73 1741
5500.43 1824
5501.13 1806
5501.83 1940
5502.53 2249
5503.23 2556
5503.93 2740
5504.63 2646
5505.33 2733
5506.03 2608
5506.73 2520
5507.43 2172
5508.13 2065
5508.83 1801
5509.53 1752
5510.23 1644
5510.93 1529
5511.63 1545
5512.33 1657
5513.03 1455
5513.73 1407
5514.43 1495
5515.13 1528
5515.83 1428
5516.53 1457
5517.23 1496
5517.93 1417
5518.64 1563
5519.34 1637
5520.04 1624
5520.74 1526
5521.44 1520
5522.14 1483
5522.84 1402
5523.54 1374
5524.24 1485
5524.95 1556
5525.65 1444
5526.35 1417
5527.05 1499
5527.75 1407
5528.45 1324
5529.15 1396
5529.86 1432
5530.56 1417
5531.26 1535
5531.96 1334
5532.66 1222
5533.36 1274
5534.07 1243
5534.77 1280
5535.47 1343
5536.17 1362
5536.87 1365
5537.58 1425
5538.28 1355
5538.98 1300
5539.68 1161
5540.39 1254
5541.09 1341
5541.79 1256
5542.49 1315
5543.20 1313
5543.90 1229
5544.60 1187
5545.30 1293
5546.01 1225
5546.71 1235
5547.41 1376
5548.11 1301
5548.82 1239
5549.52 1200
5550.22 1365
5550.93 1323
5551.63 1301
5552.33 1333
5553.03 1264
5553.74 1242
5554.44 1206
5555.14 1276
5555.85 1253
5556.55 1235
5557.25 1225
5557.96 1188
5558.66 1155
5559.36 1211
5560.07 1170
5560.77 1164
5561.48 1210
5562.18 1119
5562.88 1106
5563.59 1152
5564.29 1158
5564.99 1214
5565.70 1202
5566.40 1319
5567.11 1144
5567.81 1094
5568.51 1172
5569.22 1254
5569.92 1166
5570.63 1202
5571.33 1312
5572.04 1210
5572.74 1147
5573.44 1140
5574.15 1167
5574.85 1224
5575.56 1265
5576.26 1192
5576.97 1126
5577.67 1152
5578.38 1226
5579.08 1263
5579.79 1176
5580.49 1279
5581.20 1212
5581.90 1115
5582.61 1146
5583.31 1208
5584.02 1123
5584.72 1088
5585.43 1155
5586.13 1105
5586.84 1203
5587.54 1158
5588.25 1138
5588.95 1097
5589.66 1019
5590.36 1047
5591.07 1138
5591.77 1151
5592.48 1143
5593.19 1080
5593.89 1072
5594.60 1078
5595.30 1106
5596.01 1125
5596.71 1193
5597.42 1139
5598.13 1108
5598.83 1065
5599.54 1094
5600.24 1119
5600.95 1124
5601.66 1047
5602.36 1118
5603.07 1071
5603.78 997
5604.48 1022
5605.19 1045
5605.89 1012
5606.60 998
5607.31 1016
5608.01 1106
5608.72 1033
5609.43 1059
5610.13 1155
5610.84 1080
5611.55 1086
5612.25 1046
5612.96 1055
5613.67 1073
5614.38 979
5615.08 1027
5615.79 1056
5616.50 1029
5617.20 1032
5617.91 1098
5618.62 1057
5619.33 1058
5620.03 1063
5620.74 1043
5621.45 1116
5622.15 1018
5622.86 1036
5623.57 1083
5624.28 953
5624.99 1084
5625.69 1037
5626.40 1002
5627.11 1008
5627.82 1068
5628.52 1131
5629.23 997
5629.94 1032
5630.65 969
5631.36 1067
5632.06 1138
5632.77 1078
5633.48 1091
5634.19 1082
5634.90 1050
5635.61 1091
5636.31 1057
5637.02 1083
5637.73 1117
5638.44 1189
5639.15 1189
5639.86 1052
5640.56 1086
5641.27 1094
5641.98 1090
5642.69 1239
5643.40 1144
5644.11 1127
5644.82 1127
5645.53 1126
5646.24 1100
5646.94 1054
5647.65 1088
5648.36 1130
5649.07 1078
5649.78 1044
5650.49 984
5651.20 1024
5651.91 1138
5652.62 1155
5653.33 1167
5654.04 1119
5654.75 1079
5655.46 1031
5656.17 1052
5656.88 1173
5657.59 1103
5658.30 1199
5659.01 1286
5659.71 1244
5660.42 1303
5661.13 1329
5661.84 1388
5662.55 1286
5663.26 1294
5663.97 1220
5664.69 1201
5665.40 1196
5666.11 1219
5666.82 1045
5667.53 1063
5668.24 1169
5668.95 1149
5669.66 1213
5670.37 1235
5671.08 1191
5671.79 1092
5672.50 1076
5673.21 1185
5673.92 1178
5674.63 1296
5675.34 1269
5676.05 1144
5676.76 1162
5677.48 1115
5678.19 1110
5678.90 1107
5679.61 1054
5680.32 1137
5681.03 1153
5681.74 1188
5682.45 1153
5683.16 1096
5683.88 1120
5684.59 1220
5685.30 1163
5686.01 1084
5686.72 1048
5687.43 1212
5688.15 1177
5688.86 1102
5689.57 1125
5690.28 1143
5690.99 1123
5691.70 1125
5692.42 1067
5693.13 1039
5693.84 1111
5694.55 1073
5695.26 1021
5695.98 1013
5696.69 1058
5697.40 1071
5698.11 982
5698.82 1036
5699.54 1067
5700.25 1070
5700.96 1027
5701.67 947
5702.39 919
5703.10 996
5703.81 1051
5704.52 1029
5705.24 1059
5705.95 951
5706.66 1117
5707.38 1115
5708.09 1041
5708.80 942
5709.51 1096
5710.23 1033
5710.94 997
5711.65 1103
5712.37 1228
5713.08 1101
5713.79 1044
5714.51 1061
5715.22 1096
5715.93 1143
5716.65 1012
5717.36 1062
5718.07 1078
5718.79 1030
5719.50 1028
5720.21 972
5720.93 968
5721.64 1054
5722.36 1048
5723.07 965
5723.78 985
5724.50 1055
5725.21 1110
5725.92 1096
5726.64 1062
5727.35 1114
5728.07 1118
5728.78 1131
5729.50 1178
5730.21 1045
5730.92 1044
5731.64 1018
5732.35 1088
5733.07 1135
5733.78 1029
5734.50 1081
5735.21 1103
5735.93 1135
5736.64 1017
5737.35 1057
5738.07 1121
5738.78 1183
5739.50 1082
5740.21 1116
5740.93 1164
5741.64 1148
5742.36 1130
5743.07 1116
5743.79 1056
5744.50 1058
5745.22 1155
5745.93 1179
5746.65 1044
5747.37 1121
5748.08 1087
5748.80 1106
5749.51 1116
5750.23 1143
5750.94 1108
5751.66 1067
5752.37 1109
5753.09 1100
5753.81 1142
5754.52 1191
5755.24 1164
5755.95 1299
5756.67 1325
5757.38 1403
5758.10 1380
5758.82 1387
5759.53 1357
5760.25 1350
5760.96 1268
5761.68 1251
5762.40 1296
5763.11 1255
5763.83 1243
5764.55 1210
5765.26 1095
5765.98 985
5766.70 1029
5767.41 1098
5768.13 1149
5768.85 1110
5769.56 1123
5770.28 1049
5771.00 1140
5771.71 1163
5772.43 1097
5773.15 1192
5773.86 1230
5774.58 1276
5775.30 1132
5776.01 1104
5776.73 1178
5777.45 1197
5778.17 1280
5778.88 1250
5779.60 1223
5780.32 1268
5781.04 1241
5781.75 1292
5782.47 1188
5783.19 1177
5783.91 1336
5784.62 1272
5785.34 1244
5786.06 1180
5786.78 1242
5787.49 1270
5788.21 1250
5788.93 1225
5789.65 1246
5790.37 1211
5791.08 1323
5791.80 1323
5792.52 1187
5793.24 1227
5793.96 1183
5794.68 1306
5795.39 1259
5796.11 1360
5796.83 1385
5797.55 1417
5798.27 1436
5798.99 1382
5799.70 1660
5800.42 1676
5801.14 1845
5801.86 1959
5802.58 2261
5803.30 2490
5804.02 2686
5804.74 2597
5805.45 2562
5806.17 2393
5806.89 2296
5807.61 2085
5808.33 1946
5809.05 1818
5809.77 1689
5810.49 1512
5811.21 1479
5811.93 1452
5812.65 1536
5813.37 1478
5814.09 1419
5814.81 1443
5815.52 1417
5816.24 1502
5816.96 1402
5817.68 1489
5818.40 1481
5819.12 1465
5819.84 1454
5820.56 1600
5821.28 1640
5822.00 1548
5822.72 1380
5823.44 1406
5824.16 1414
5824.88 1442
5825.60 1409
5826.32 1454
5827.04 1449
5827.76 1325
5828.48 1395
5829.21 1402
5829.93 1292
5830.65 1301
5831.37 1334
5832.09 1286
5832.81 1313
5833.53 1304
5834.25 1323
5834.97 1274
5835.69 1190
5836.41 1240
5837.13 1223
5837.85 1296
5838.57 1203
5839.30 1224
5840.02 1270
5840.74 1356
5841.46 1234
5842.18 1298
5842.90 1312
5843.62 1215
5844.34 1290
5845.07 1332
5845.79 1251
5846.51 1298
5847.23 1202
5847.95 1213
5848.67 1258
5849.39 1282
5850.12 1261
5850.84 1139
5851.56 1207
5852.28 1303
5853.00 1351
5853.73 1219
5854.45 1139
5855.17 1224
5855.89 1302
5856.61 1235
5857.34 1163
5858.06 1192
5858.78 1156
5859.50 1190
5860.23 1197
5860.95 1198
5861.67 1169
5862.39 1140
5863.11 1277
5863.84 1253
5864.56 1176
5865.28 1292
5866.01 1192
5866.73 1333
5867.45 1242
5868.17 1199
5868.90 1271
5869.62 1326
5870.34 1129
5871.07 1194
5871.79 1207
5872.51 1243
5873.23 1127
5873.96 1215
5874.68 1220
5875.40 1236
5876.13 1235
5876.85 1352
5877.57 1333
5878.30 1198
5879.02 1297
5879.74 1175
5880.47 1156
5881.19 1211
5881.92 1093
5882.64 1201
5883.36 1119
5884.09 1243
5884.81 1218
5885.53 1211
5886.26 1349
5886.98 1342
5887.71 1336
5888.43 1308
5889.15 1300
5889.88 1301
5890.60 1189
5891.33 1289
5892.05 1195
5892.78 1237
5893.50 1194
5894.23 1250
5894.95 1235
5895.67 1262
5896.40 1172
5897.12 1180
5897.85 1261
5898.57 1274
5899.30 1219
5900.02 1197
5900.75 1235
5901.47 1240
5902.20 1269
5902.92 1272
5903.65 1193
5904.37 1253
5905.10 1206
5905.82 1271
5906.55 1315
5907.27 1220
5908.00 1191
5908.72 1326
5909.45 1202
5910.17 1163
5910.90 1231
5911.62 1357
5912.35 1341
5913.08 1281
5913.80 1316
5914.53 1412
5915.25 1382
5915.98 1264
5916.70 1292
5917.43 1375
5918.16 1408
5918.88 1351
5919.61 1324
5920.33 1377
5921.06 1397
5921.79 1383
5922.51 1463
5923.24 1413
5923.97 1473
5924.69 1391
5925.42 1448
5926.14 1338
5926.87 1434
5927.60 1503
5928.32 1383
5929.05 1511
5929.78 1497
5930.50 1469
5931.23 1496
5931.96 1454
5932.68 1412
5933.41 1460
5934.14 1596
5934.86 1635
5935.59 1653
5936.32 1697
5937.05 1659
5937.77 1619
5938.50 1665
5939.23 1668
5939.95 1711
5940.68 1818
5941.41 1790
5942.14 1831
5942.86 1866
5943.59 1799
5944.32 1832
5945.05 1946
5945.77 1850
5946.50 1824
5947.23 1943
5947.96 1927
5948.68 1989
5949.41 2046
5950.14 1993
5950.87 1891
5951.60 2003
5952.32 2037
5953.05 2156
5953.78 2284
5954.51 2236
5955.24 2341
5955.96 2690
5956.69 2683
5957.42 2528
5958.15 2662
5958.88 2603
5959.61 2422
5960.33 2387
5961.06 2471
5961.79 2495
5962.52 2422
5963.25 2371
5963.98 2375
5964.71 2616
5965.44 2520
5966.16 2541
5966.89 2771
5967.62 2882
5968.35 3024
5969.08 3101
5969.81 3365
5970.54 3418
5971.27 3471
5972.00 3525
5972.73 3429
5973.46 3408
5974.18 3481
5974.91 3193
5975.64 3087
5976.37 3020
5977.10 3132
5977.83 3106
5978.56 3061
5979.29 3039
5980.02 2994
5980.75 3021
5981.48 3152
5982.21 3164
5982.94 3181
5983.67 3163
5984.40 3224
5985.13 3323
5985.86 3273
5986.59 3394
5987.32 3518
5988.05 3537
5988.78 3518
5989.51 3440
5990.24 3475
5990.97 3496
5991.70 3487
5992.43 3485
5993.16 3524
5993.89 3501
5994.62 3485
5995.35 3560
5996.09 3613
5996.82 3612
5997.55 3699
5998.28 3775
5999.01 3898
5999.74 3925
6000.47 3991
6001.20 4024
6001.93 4054
6002.66 4040
6003.39 3955
6004.13 3986
6004.86 3906
6005.59 3928
6006.32 3792
6007.05 3746
6007.78 3790
6008.51 3763
6009.25 3738
6009.98 3828
6010.71 3840
6011.44 4226
6012.17 4696
6012.90 5220
6013.64 5762
6014.37 7072
6015.10 8144
6015.83 9213
6016.56 10116
6017.29 10870
6018.03 11277
6018.76 11112
6019.49 11038
6020.22 10301
6020.96 9265
6021.69 8307
6022.42 7153
6023.15 6204
6023.88 5297
6024.62 4686
6025.35 4347
6026.08 3871
6026.81 3552
6027.55 3279
6028.28 3116
6029.01 3089
6029.75 2924
6030.48 2847
6031.21 2891
6031.94 2900
6032.68 2780
6033.41 2765
6034.14 2697
6034.88 2626
6035.61 2672
6036.34 2721
6037.07 2574
6037.81 2617
6038.54 2520
6039.27 2493
6040.01 2600
6040.74 2608
6041.47 2795
6042.21 2794
6042.94 2783
6043.68 2745
6044.41 2939
6045.14 3120
6045.88 3112
6046.61 3169
6047.34 3112
6048.08 3229
6048.81 3167
6049.55 3218
6050.28 3068
6051.01 3225
6051.75 3420
6052.48 3365
6053.22 3719
6053.95 4044
6054.68 3941
6055.42 4464
6056.15 4655
6056.89 4767
6057.62 4731
6058.36 4457
6059.09 4417
6059.83 4218
6060.56 3833
6061.29 3425
6062.03 3295
6062.76 3367
6063.50 3190
6064.23 3214
6064.97 3153
6065.70 3081
6066.44 3001
6067.17 2948
6067.91 2853
6068.64 2872
6069.38 2801
6070.11 2654
6070.85 2727
6071.58 2734
6072.32 2589
6073.06 2662
6073.79 2709
6074.53 2621
6075.26 2551
6076.00 2584
6076.73 2587
6077.47 2550
6078.20 2417
6078.94 2471
6079.68 2371
6080.41 2284
6081.15 2329
6081.88 2391
6082.62 2163
6083.35 2214
6084.09 2252
6084.83 2341
6085.56 2159
6086.30 2197
6087.04 2162
6087.77 2189
6088.51 2162
6089.24 2056
6089.98 2126
6090.72 2170
6091.45 2244
6092.19 2300
6092.93 2130
6093.66 2194
6094.40 2299
6095.14 2358
6095.87 2296
6096.61 2205
6097.35 2222
6098.08 2165
6098.82 2105
6099.56 1995
6100.29 2119
6101.03 2026
6101.77 1966
6102.51 1958
6103.24 1821
6103.98 1894
6104.72 1913
6105.46 1964
6106.19 1968
6106.93 1956
6107.67 2017
6108.41 1897
6109.14 1854
6109.88 1931
6110.62 1894
6111.36 1797
6112.09 1729
6112.83 1729
6113.57 1795
6114.31 1897
6115.04 1807
6115.78 1869
6116.52 1825
6117.26 1815
6118.00 1855
6118.73 1911
6119.47 1970
6120.21 1988
6120.95 1941
6121.69 1879
6122.43 1912
6123.16 1980
6123.90 2018
6124.64 1898
6125.38 1748
6126.12 1777
6126.86 1933
6127.60 1845
6128.33 1892
6129.07 1903
6129.81 1894
6130.55 1897
6131.29 1991
6132.03 2024
6132.77 1909
6133.51 1932
6134.25 1977
6134.98 2105
6135.72 2125
6136.46 2112
6137.20 2126
6137.94 2076
6138.68 2143
6139.42 2169
6140.16 2030
6140.90 1919
6141.64 2013
6142.38 2019
6143.12 2039
6143.86 2089
6144.60 2187
6145.34 2084
6146.08 1976
6146.82 2040
6147.56 1991
6148.30 1995
6149.04 1992
6149.78 1969
6150.52 2059
6151.26 2092
6152.00 1999
6152.74 2005
6153.48 2102
6154.22 2108
6154.96 2159
6155.70 2038
6156.44 2101
6157.18 2091
6157.92 2240
6158.66 2109
6159.40 2184
6160.14 2144
6160.88 2099
6161.62 2269
6162.36 2249
6163.10 2198
6163.85 2191
6164.59 2195
6165.33 2397
6166.07 2471
6166.81 2515
6167.55 2554
6168.29 2682
6169.03 2722
6169.77 2896
6170.51 3097
6171.26 3039
6172.00 3112
6172.74 3109
6173.48 3114
6174.22 2980
6174.96 2917
6175.70 2872
6176.45 2993
6177.19 2855
6177.93 2845
6178.67 2772
6179.41 2574
6180.16 2531
6180.90 2793
6181.64 2640
6182.38 2512
6183.12 2601
6183.87 2677
6184.61 2817
6185.35 2800
6186.09 2697
6186.83 2793
6187.58 2842
6188.32 2821
6189.06 2809
6189.80 2884
6190.55 2873
6191.29 2981
6192.03 2941
6192.77 3064
6193.52 3101
6194.26 3135
6195.00 3192
6195.74 3424
6196.49 3498
6197.23 3574
6197.97 3729
6198.72 3550
6199.46 3588
6200.20 3651
6200.94 3660
6201.69 3514
6202.43 3380
6203.17 3534
6203.92 3573
6204.66 3536
6205.40 3595
6206.15 3793
6206.89 4078
6207.63 4681
6208.38 5381
6209.12 6363
6209.87 8079
6210.61 9393
6211.35 10789
6212.10 12558
6212.84 14161
6213.58 15034
6214.33 15595
6215.07 14918
6215.82 13767
6216.56 12024
6217.30 10455
6218.05 8894
6218.79 7239
6219.54 6378
6220.28 5260
6221.02 4515
6221.77 3864
6222.51 3528
6223.26 3397
6224.00 2957
6224.75 2866
6225.49 2881
6226.24 2827
6226.98 2765
6227.73 2729
6228.47 2759
6229.21 2737
6229.96 2474
6230.70 2364
6231.45 2586
6232.19 2429
6232.94 2177
6233.68 2170
6234.43 2060
6235.17 2004
6235.92 1978
6236.67 2029
6237.41 2086
6238.16 2136
6238.90 2186
6239.65 2148
6240.39 2236
6241.14 2082
6241.88 2118
6242.63 2141
6243.37 2234
6244.12 2274
6244.87 2163
6245.61 2134
6246.36 2203
6247.10 2198
6247.85 2335
6248.59 2471
6249.34 2706
6250.09 2849
6250.83 2861
6251.58 3029
6252.33 3225
6253.07 3262
6253.82 3224
6254.56 3018
6255.31 2879
6256.06 2876
6256.80 2708
6257.55 2514
6258.30 2452
6259.04 2392
6259.79 2493
6260.54 2363
6261.28 2319
6262.03 2206
6262.78 2238
6263.52 2325
6264.27 2438
6265.02 2376
6265.76 2385
6266.51 2346
6267.26 2265
6268.01 2313
6268.75 2296
6269.50 2167
6270.25 2127
6270.99 2256
6271.74 2263
6272.49 2308
6273.24 2360
6273.98 2299
6274.73 2256
6275.48 2324
6276.23 2292
6276.97 2330
6277.72 2256
6278.47 2350
6279.22 2412
6279.96 2488
6280.71 2533
6281.46 2522
6282.21 2591
6282.96 2358
6283.70 2378
6284.45 2328
6285.20 2163
6285.95 2124
6286.70 2077
6287.45 2026
6288.19 2022
6288.94 2103
6289.69 2142
6290.44 2088
6291.19 2052
6291.94 2076
6292.68 2105
6293.43 2121
6294.18 2160
6294.93 1987
6295.68 1910
6296.43 1970
6297.18 1797
6297.93 1795
6298.67 1776
6299.42 1803
6300.17 1823
6300.92 1724
6301.67 1756
6302.42 1703
6303.17 1611
6303.92 1719
6304.67 1695
6305.42 1652
6306.17 1684
6306.92 1757
6307.67 1685
6308.41 1705
6309.16 1700
6309.91 1671
6310.66 1607
6311.41 1645
6312.16 1630
6312.91 1746
6313.66 1733
6314.41 1722
6315.16 1711
6315.91 1674
6316.66 1719
6317.41 1708
6318.16 1813
6318.91 1699
6319.66 1626
6320.41 1738
6321.16 1734
6321.91 1662
6322.66 1696
6323.41 1669
6324.16 1633
6324.92 1666
6325.67 1559
6326.42 1590
6327.17 1664
6327.92 1590
6328.67 1650
6329.42 1590
6330.17 1541
6330.92 1575
6331.67 1665
6332.42 1608
6333.17 1671
6333.92 1676
6334.68 1609
6335.43 1552
6336.18 1480
6336.93 1450
6337.68 1469
6338.43 1602
6339.18 1584
6339.93 1391
6340.69 1427
6341.44 1539
6342.19 1503
6342.94 1402
6343.69 1515
6344.44 1495
6345.20 1563
6345.95 1522
6346.70 1436
6347.45 1530
6348.20 1566
6348.95 1562
6349.71 1602
6350.46 1564
6351.21 1529
6351.96 1755
6352.71 1740
6353.47 1744
6354.22 1756
6354.97 1758
6355.72 1853
6356.48 1864
6357.23 1823
6357.98 1834
6358.73 1780
6359.49 1841
6360.24 1829
6360.99 1807
6361.74 1571
6362.50 1578
6363.25 1643
6364.00 1574
6364.76 1546
6365.51 1624
6366.26 1591
6367.01 1495
6367.77 1544
6368.52 1589
6369.27 1495
6370.03 1513
6370.78 1517
6371.53 1544
6372.29 1592
6373.04 1523
6373.79 1631
6374.55 1436
6375.30 1454
6376.05 1569
6376.81 1502
6377.56 1441
6378.31 1592
6379.07 1515
6379.82 1468
6380.58 1478
6381.33 1520
6382.08 1478
6382.84 1563
6383.59 1570
6384.35 1493
6385.10 1451
6385.85 1386
6386.61 1555
6387.36 1624
6388.12 1499
6388.87 1458
6389.62 1518
6390.38 1430
6391.13 1434
6391.89 1420
6392.64 1440
6393.40 1552
6394.15 1469
6394.91 1482
6395.66 1443
6396.42 1429
6397.17 1407
6397.93 1447
6398.68 1379
6399.44 1458
6400.19 1378
6400.95 1396
6401.70 1391
6402.46 1417
6403.21 1366
6403.97 1330
6404.72 1437
6405.48 1366
6406.23 1354
6406.99 1327
6407.74 1389
6408.50 1372
6409.25 1437
6410.01 1345
6410.76 1351
6411.52 1346
6412.28 1383
6413.03 1316
6413.79 1351
6414.54 1405
6415.30 1428
6416.05 1346
6416.81 1395
6417.57 1405
6418.32 1320
6419.08 1347
6419.83 1492
6420.59 1485
6421.35 1423
6422.10 1428
6422.86 1377
6423.62 1385
6424.37 1349
6425.13 1383
6425.89 1441
6426.64 1450
6427.40 1390
6428.15 1487
6428.91 1473
6429.67 1407
6430.42 1330
6431.18 1371
6431.94 1430
6432.70 1426
6433.45 1392
6434.21 1426
6434.97 1358
6435.72 1382
6436.48 1364
6437.24 1354
6437.99 1382
6438.75 1467
6439.51 1459
6440.27 1521
6441.02 1431
6441.78 1436
6442.54 1463
6443.30 1379
6444.05 1464
6444.81 1571
6445.57 1523
6446.33 1566
6447.08 1608
6447.84 1495
6448.60 1460
6449.36 1465
6450.12 1501
6450.87 1504
6451.63 1554
6452.39 1554
6453.15 1580
6453.91 1524
6454.66 1457
6455.42 1510
6456.18 1604
6456.94 1554
6457.70 1611
6458.46 1627
6459.21 1681
6459.97 1637
6460.73 1730
6461.49 1715
6462.25 1684
6463.01 1638
6463.77 1646
6464.52 1698
6465.28 1720
6466.04 1804
6466.80 1669
6467.56 1694
6468.32 1762
6469.08 1783
6469.84 1813
6470.60 1797
6471.36 1921
6472.11 1777
6472.87 1701
6473.63 1740
6474.39 1900
6475.15 1951
6475.91 2010
6476.67 1861
6477.43 1871
6478.19 1844
6478.95 1989
6479.71 2019
6480.47 1976
6481.23 2004
6481.99 1948
6482.75 2046
6483.51 2032
6484.27 1852
6485.03 2018
6485.79 2142
6486.55 2086
6487.31 2136
6488.07 2097
6488.83 2145
6489.59 2001
6490.35 2115
6491.11 2192
6491.87 2297
6492.63 2407
6493.39 2411
6494.15 2391
6494.91 2399
6495.67 2550
6496.43 2802
6497.19 2696
6497.95 2735
6498.71 2703
6499.48 2853
6500.24 2812
6501.00 2939
6501.76 2898
6502.52 2860
6503.28 2839
6504.04 2756
6504.80 2801
6505.56 2820
6506.32 2817
6507.09 2927
6507.85 2969
6508.61 2958
6509.37 3053
6510.13 3131
6510.89 3098
6511.65 3096
6512.42 3210
6513.18 3301
6513.94 3453
6514.70 3400
6515.46 3293
6516.22 3328
6516.99 3452
6517.75 3414
6518.51 3450
6519.27 3437
6520.03 3614
6520.80 3541
6521.56 3580
6522.32 3514
6523.08 3566
6523.84 3845
6524.61 4025
6525.37 4091
6526.13 4288
6526.89 4484
6527.66 4584
6528.42 4755
6529.18 5152
6529.94 5320
6530.71 5647
6531.47 5966
6532.23 5790
6533.00 5852
6533.76 5998
6534.52 6293
6535.28 6604
6536.05 6831
6536.81 7546
6537.57 8939
6538.34 10733
6539.10 12583
6539.86 14455
6540.63 15266
6541.39 15319
6542.15 15857
6542.92 14889
6543.68 13295
6544.44 11541
6545.21 9983
6545.97 8319
6546.73 6723
6547.50 5696
6548.26 4968
6549.02 4273
6549.79 3774
6550.55 3574
6551.31 3467
6552.08 3369
6552.84 3216
6553.61 3144
6554.37 3027
6555.13 3016
6555.90 2955
6556.66 2910
6557.43 2885
6558.19 2931
6558.96 2910
6559.72 2696
6560.48 2449
6561.25 2530
6562.01 2577
6562.78 2713
6563.54 2629
6564.31 2628
6565.07 2682
6565.84 2836
6566.60 2900
6567.37 2905
6568.13 3109
6568.90 3181
6569.66 3172
6570.43 3217
6571.19 3083
6571.96 3108
6572.72 3137
6573.49 3023
6574.25 2996
6575.02 3107
6575.78 3172
6576.55 3235
6577.31 3364
6578.08 3580
6578.84 3609
6579.61 3709
6580.37 3681
6581.14 3783
6581.91 3696
6582.67 3569
6583.44 3678
6584.20 3679
6584.97 3668
6585.73 3523
6586.50 3577
6587.27 3499
6588.03 3326
6588.80 3189
6589.56 3189
6590.33 3227
6591.10 3145
6591.86 3259
6592.63 3300
6593.39 3257
6594.16 3474
6594.93 3748
6595.69 4141
6596.46 4214
6597.23 4204
6597.99 4592
6598.76 4652
6599.53 4864
6600.29 4928
6601.06 4819
6601.83 4478
6602.59 4204
6603.36 3924
6604.13 3670
6604.89 3399
6605.66 3213
6606.43 3059
6607.20 3060
6607.96 2828
6608.73 2845
6609.50 2725
6610.26 2567
6611.03 2659
6611.80 2585
6612.57 2568
6613.33 2554
6614.10 2551
6614.87 2531
6615.64 2502
6616.40 2379
6617.17 2434
6617.94 2378
6618.71 2489
6619.48 2383
6620.24 2309
6621.01 2384
6621.78 2251
6622.55 2273
6623.32 2321
6624.08 2213
6624.85 2371
6625.62 2369
6626.39 2330
6627.16 2204
6627.92 2252
6628.69 2200
6629.46 2185
6630.23 2296
6631.00 2096
6631.77 2122
6632.54 1991
6633.30 2167
6634.07 2272
6634.84 2229
6635.61 2491
6636.38 2648
6637.15 2790
6637.92 2741
6638.69 2847
6639.45 2789
6640.22 2735
6640.99 2734
6641.76 2746
6642.53 2524
6643.30 2451
6644.07 2328
6644.84 2225
6645.61 2115
6646.38 2010
6647.15 2106
6647.92 2063
6648.69 2055
6649.46 2040
6650.22 2090
6650.99 2047
6651.76 2014
6652.53 2094
6653.30 2064
6654.07 1978
6654.84 1943
6655.61 1965
6656.38 2012
6657.15 1988
6657.92 2019
6658.69 2095
6659.46 2178
6660.23 2082
6661.00 2155
6661.77 2127
6662.54 2049
6663.31 2020
6664.09 1908
6664.86 1941
6665.63 2022
6666.40 1986
6667.17 1975
6667.94 1914
6668.71 1891
6669.48 1980
6670.25 1962
6671.02 1880
6671.79 1817
6672.56 1834
6673.33 1851
6674.10 1867
6674.88 1924
6675.65 1935
6676.42 1931
6677.19 1914
6677.96 2011
6678.73 1937
6679.50 2017
6680.27 2051
6681.05 1943
6681.82 1933
6682.59 1826
6683.36 1937
6684.13 2146
6684.90 2007
6685.67 2040
6686.45 2097
6687.22 2152
6687.99 2174
6688.76 2305
6689.53 2337
6690.31 2324
6691.08 2247
6691.85 2179
6692.62 2076
6693.39 2061
6694.17 2050
6694.94 1829
6695.71 1890
6696.48 2042
6697.25 1856
6698.03 1832
6698.80 1761
6699.57 1735
6700.34 1641
6701.12 1713
6701.89 1800
6702.66 1770
6703.43 1801
6704.21 1792
6704.98 1813
6705.75 1830
6706.53 1811
6707.30 1805
6708.07 1803
6708.84 1716
6709.62 1790
6710.39 1683
6711.16 1724
6711.94 1778
6712.71 1725
6713.48 1714
6714.26 1716
6715.03 1736
6715.80 1714
6716.58 1664
6717.35 1602
6718.12 1647
6718.90 1740
6719.67 1645
6720.45 1427
6721.22 1468
6721.99 1526
6722.77 1487
6723.54 1567
6724.31 1595
6725.09 1567
6725.86 1574
6726.64 1523
6727.41 1687
6728.18 1584
6728.96 1617
6729.73 1609
6730.51 1605
6731.28 1509
6732.06 1484
6732.83 1700
6733.60 1642
6734.38 1597
6735.15 1713
6735.93 1663
6736.70 1574
6737.48 1574
6738.25 1594
6739.03 1693
6739.80 1617
6740.58 1669
6741.35 1614
6742.13 1626
6742.90 1653
6743.68 1629
6744.45 1672
6745.23 1755
6746.00 1761
6746.78 1632
6747.55 1610
6748.33 1689
6749.10 1746
6749.88 1730
6750.65 1696
6751.43 1671
6752.20 1838
6752.98 1958
6753.75 1888
6754.53 2054
6755.31 2341
6756.08 2357
6756.86 2306
6757.63 2365
6758.41 2395
6759.19 2155
6759.96 2199
6760.74 1993
6761.51 1870
6762.29 1773
6763.07 1727
6763.84 1716
6764.62 1692
6765.39 1669
6766.17 1680
6766.95 1771
6767.72 1687
6768.50 1604
6769.28 1561
6770.05 1696
6770.83 1594
6771.61 1662
6772.38 1600
6773.16 1549
6773.94 1693
6774.71 1651
6775.49 1707
6776.27 1581
6777.04 1581
6777.82 1519
6778.60 1475
6779.37 1450
6780.15 1392
6780.93 1419
6781.71 1392
6782.48 1534
6783.26 1446
6784.04 1416
6784.81 1529
6785.59 1543
6786.37 1449
6787.15 1505
6787.92 1505
6788.70 1510
6789.48 1420
6790.26 1442
6791.04 1335
6791.81 1422
6792.59 1407
6793.37 1398
6794.15 1340
6794.92 1434
6795.70 1312
6796.48 1361
6797.26 1362
6798.04 1402
6798.81 1521
6799.59 1354
6800.37 1334
6801.15 1294
6801.93 1387
6802.71 1441
6803.48 1469
6804.26 1410
6805.04 1390
6805.82 1473
6806.60 1432
6807.38 1456
6808.16 1371
6808.94 1337
6809.71 1394
6810.49 1376
6811.27 1347
6812.05 1410
6812.83 1407
6813.61 1424
6814.39 1370
6815.17 1343
6815.95 1409
6816.73 1425
6817.50 1410
6818.28 1404
6819.06 1375
6819.84 1419
6820.62 1397
6821.40 1364
6822.18 1371
6822.96 1356
6823.74 1373
6824.52 1384
6825.30 1384
6826.08 1459
6826.86 1529
6827.64 1390
6828.42 1397
6829.20 1392
6829.98 1399
6830.76 1420
6831.54 1395
6832.32 1418
6833.10 1385
6833.88 1365
6834.66 1310
6835.44 1429
6836.22 1441
6837.00 1388
6837.78 1426
6838.56 1309
6839.34 1292
6840.12 1362
6840.90 1350
6841.68 1360
6842.46 1372
6843.24 1453
6844.03 1465
6844.81 1388
6845.59 1319
6846.37 1450
6847.15 1387
6847.93 1345
6848.71 1474
6849.49 1590
6850.27 1571
6851.05 1761
6851.84 1882
6852.62 2099
6853.40 2329
6854.18 2525
6854.96 2855
6855.74 3252
6856.52 3007
6857.30 2940
6858.09 2803
6858.87 2568
6859.65 2152
6860.43 1915
6861.21 1831
6861.99 1841
6862.78 1666
6863.56 1566
6864.34 1561
6865.12 1495
6865.90 1477
6866.69 1448
6867.47 1467
6868.25 1546
6869.03 1500
6869.82 1501
6870.60 1528
6871.38 1610
6872.16 1670
6872.94 1623
6873.73 1565
6874.51 1651
6875.29 1571
6876.07 1587
6876.86 1601
6877.64 1499
6878.42 1598
6879.21 1559
6879.99 1567
6880.77 1602
6881.55 1663
6882.34 1682
6883.12 1765
6883.90 1775
6884.69 1797
6885.47 1817
6886.25 1862
6887.04 1971
6887.82 1961
6888.60 2140
6889.39 2193
6890.17 2378
6890.95 2639
6891.74 2881
6892.52 2886
6893.30 2963
6894.09 2812
6894.87 2516
6895.65 2465
6896.44 2344
6897.22 2092
6898.01 2004
6898.79 2009
6899.57 1979
6900.36 1805
6901.14 1832
6901.93 1813
6902.71 1901
6903.49 1928
6904.28 1960
6905.06 1922
6905.85 1898
6906.63 1891
6907.42 2027
6908.20 1919
6908.98 1849
6909.77 1961
6910.55 2021
6911.34 1992
6912.12 1919
6912.91 1819
6913.69 1778
6914.48 1819
6915.26 1829
6916.05 1777
6916.83 1822
6917.62 1767
6918.40 1710
6919.19 1748
6919.97 1796
6920.76 1850
6921.54 1852
6922.33 1755
6923.11 1721
6923.90 1791
6924.68 1755
6925.47 1800
6926.25 1825
6927.04 1914
6927.82 1836
6928.61 1775
6929.40 1773
6930.18 1906
6930.97 1936
6931.75 1879
6932.54 1953
6933.32 1966
6934.11 1924
6934.90 2014
6935.68 1949
6936.47 1967
6937.25 2036
6938.04 2023
6938.83 2080
6939.61 2181
6940.40 2155
6941.19 2106
6941.97 2042
6942.76 2144
6943.54 2363
6944.33 2232
6945.12 2204
6945.90 2313
6946.69 2341
6947.48 2473
6948.26 2568
6949.05 2555
6949.84 2429
6950.62 2452
6951.41 2531
6952.20 2608
6952.99 2547
6953.77 2516
6954.56 2582
6955.35 2464
6956.13 2543
6956.92 2568
6957.71 2693
6958.50 2556
6959.28 2667
6960.07 2678
6960.86 2773
6961.64 2772
6962.43 2815
6963.22 2940
6964.01 2875
6964.80 2903
6965.58 2974
6966.37 2714
6967.16 2767
6967.95 2826
6968.73 2793
6969.52 2714
6970.31 2814
6971.10 2924
6971.89 3163
6972.67 3073
6973.46 3112
6974.25 3236
6975.04 3270
6975.83 3278
6976.62 3379
6977.40 3338
6978.19 3309
6978.98 3369
6979.77 3272
6980.56 3221
6981.35 3140
6982.13 3168
6982.92 3292
6983.71 3478
6984.50 4004
6985.29 4433
6986.08 4944
6986.87 5563
6987.66 6397
6988.45 7572
6989.23 8825
6990.02 9329
6990.81 9646
6991.60 9754
6992.39 9434
6993.18 8354
6993.97 7638
6994.76 6442
6995.55 5709
6996.34 5012
6997.13 4615
6997.92 4291
6998.71 4488
6999.50 4736
7000.29 5084
7001.07 5828
7001.86 6591
7002.65 7450
7003.44 8242
7004.23 8750
7005.02 9151
7005.81 8836
7006.60 8432
7007.39 7654
7008.18 6626
7008.97 5846
7009.76 5079
7010.55 4371
7011.34 3547
7012.14 3329
7012.93 3188
7013.72 3028
7014.51 3184
7015.30 3030
7016.09 3203
7016.88 3159
7017.67 3156
7018.46 3047
7019.25 3009
7020.04 2847
7020.83 2774
7021.62 2645
7022.41 2542
7023.20 2429
7024.00 2288
7024.79 2368
7025.58 2341
7026.37 2399
7027.16 2421
7027.95 2507
7028.74 2534
7029.53 2652
7030.32 2773
7031.12 2794
7031.91 2871
7032.70 2608
7033.49 2576
7034.28 2569
7035.07 2454
7035.87 2480
7036.66 2368
7037.45 2345
7038.24 2267
7039.03 2386
7039.82 2321
7040.62 2325
7041.41 2427
7042.20 2294
7042.99 2297
7043.78 2361
7044.58 2388
7045.37 2349
7046.16 2414
7046.95 2289
7047.75 2450
7048.54 2327
7049.33 2317
7050.12 2363
7050.92 2410
7051.71 2386
7052.50 2389
7053.29 2410
7054.09 2450
7054.88 2545
7055.67 2534
7056.46 2486
7057.26 2397
7058.05 2337
7058.84 2253
7059.64 2223
7060.43 2176
7061.22 2081
7062.02 2175
7062.81 2205
7063.60 2244
7064.39 2131
7065.19 2134
7065.98 2175
7066.77 2161
7067.57 2033
7068.36 2289
7069.16 2203
7069.95 2074
7070.74 2133
7071.54 2132
7072.33 2181
7073.12 2120
7073.92 2093
7074.71 2052
7075.51 2132
7076.30 2282
7077.09 2185
7077.89 2113
7078.68 2066
7079.48 2119
7080.27 2118
7081.06 2061
7081.86 2020
7082.65 2087
7083.45 2078
7084.24 2076
7085.04 2001
7085.83 2029
7086.62 2036
7087.42 1980
7088.21 1984
7089.01 1945
7089.80 2175
7090.60 2152
7091.39 2293
7092.19 2447
7092.98 2458
7093.78 2269
7094.57 2326
7095.37 2226
7096.16 2017
7096.96 1976
7097.75 1964
7098.55 1908
7099.34 1837
7100.14 1775
7100.93 1746
7101.73 1684
7102.52 1563
7103.32 1633
7104.11 1695
7104.91 1570
7105.71 1589
7106.50 1607
7107.30 1559
7108.09 1563
7108.89 1564
7109.68 1465
7110.48 1468
7111.28 1400
7112.07 1424
7112.87 1409
7113.66 1370
7114.46 1369
7115.26 1405
7116.05 1442
7116.85 1428
7117.65 1507
7118.44 1511
7119.24 1512
7120.03 1485
7120.83 1425
7121.63 1564
7122.42 1567
7123.22 1419
7124.02 1411
7124.81 1325
7125.61 1390
7126.41 1409
7127.20 1356
7128.00 1303
7128.80 1224
7129.59 1289
7130.39 1355
7131.19 1422
7131.99 1411
7132.78 1385
7133.58 1416
7134.38 1469
7135.17 1425
7135.97 1448
7136.77 1423
7137.57 1310
7138.36 1419
7139.16 1372
7139.96 1305
7140.76 1308
7141.55 1336
7142.35 1303
7143.15 1284
7143.95 1310
7144.74 1267
7145.54 1306
7146.34 1329
7147.14 1305
7147.94 1312
7148.73 1406
7149.53 1348
7150.33 1279
7151.13 1334
7151.93 1393
7152.72 1369
7153.52 1263
7154.32 1170
7155.12 1160
7155.92 1244
7156.72 1353
7157.51 1311
7158.31 1218
7159.11 1177
7159.91 1283
7160.71 1282
7161.51 1265
7162.31 1268
7163.11 1232
7163.90 1214
7164.70 1188
7165.50 1130
7166.30 1160
7167.10 1178
7167.90 1210
7168.70 1155
7169.50 1167
7170.30 1238
7171.10 1147
7171.90 1153
7172.69 1143
7173.49 1168
7174.29 1213
7175.09 1192
7175.89 1054
7176.69 1194
7177.49 1201
7178.29 1153
7179.09 1154
7179.89 1139
7180.69 1180
7181.49 1150
7182.29 1079
7183.09 1115
7183.89 1159
7184.69 1179
7185.49 1152
7186.29 1190
7187.09 1269
7187.89 1227
7188.69 1176
7189.49 1254
7190.29 1191
7191.09 1223
7191.89 1206
7192.69 1189
7193.49 1135
7194.29 1167
7195.09 1166
7195.89 1199
7196.70 1047
7197.50 1068
7198.30 1085
7199.10 1080
7199.90 1180
7200.70 1039
7201.50 1087
7202.30 1123
7203.10 1150
7203.90 1038
7204.70 1035
7205.51 1056
7206.31 1029
7207.11 943
7207.91 1032
7208.71 1088
7209.51 1026
7210.31 988
7211.12 1018
7211.92 1031
7212.72 991
7213.52 958
7214.32 1089
7215.12 1030
7215.92 1022
7216.73 1034
7217.53 994
7218.33 966
7219.13 965
7219.93 1016
7220.74 999
7221.54 1032
7222.34 1002
7223.14 993
7223.94 986
7224.75 1004
7225.55 1072
7226.35 1017
7227.15 993
7227.96 990
7228.76 1031
7229.56 969
7230.36 1068
7231.17 938
7231.97 1014
7232.77 1040
7233.57 1039
7234.38 985
7235.18 1072
7235.98 1029
7236.79 1063
7237.59 1007
7238.39 1037
7239.19 1075
7240.00 1060
7240.80 1035
7241.60 1054
7242.41 1066
7243.21 1074
7244.01 1064
7244.82 1071
7245.62 1141
7246.42 1102
7247.23 1111
7248.03 1107
7248.83 1146
7249.64 1124
7250.44 1080
7251.25 976
7252.05 978
7252.85 995
7253.66 1020
7254.46 990
7255.27 928
7256.07 1007
7256.87 1144
7257.68 1041
7258.48 1046
7259.29 1078
7260.09 1049
7260.89 1059
7261.70 1066
7262.50 1002
7263.31 1003
7264.11 1046
7264.92 993
7265.72 1024
7266.53 1090
7267.33 1068
7268.13 1166
7268.94 1045
7269.74 1091
7270.55 1108
7271.35 1067
7272.16 1194
7272.96 1196
7273.77 1218
7274.57 1194
7275.38 1134
7276.18 1179
7276.99 1183
7277.79 1139
7278.60 1249
7279.40 1212
7280.21 1152
7281.01 1226
7281.82 1219
7282.63 1180
7283.43 1214
7284.24 1319
7285.04 1290
7285.85 1479
7286.65 1686
7287.46 1705
7288.27 1811
7289.07 1873
7289.88 1950
7290.68 1825
7291.49 1925
7292.29 1756
7293.10 1590
7293.91 1426
7294.71 1431
7295.52 1344
7296.33 1338
7297.13 1235
7297.94 1326
7298.74 1301
7299.55 1313
7300.36 1284
7301.16 1225
7301.97 1218
7302.78 1304
7303.58 1250
7304.39 1340
7305.20 1314
7306.00 1350
7306.81 1449
7307.62 1434
7308.42 1299
7309.23 1291
7310.04 1385
7310.84 1498
7311.65 1491
7312.46 1435
7313.27 1549
7314.07 1503
7314.88 1574
7315.69 1602
7316.50 1624
7317.30 1590
7318.11 1681
7318.92 1797
7319.72 1686
7320.53 1807
7321.34 1974
7322.15 2277
7322.96 2412
7323.76 2377
7324.57 2439
7325.38 2461
7326.19 2333
7326.99 2127
7327.80 1829
7328.61 1822
7329.42 1805
7330.23 1628
7331.03 1529
7331.84 1462
7332.65 1487
7333.46 1425
7334.27 1413
7335.08 1479
7335.88 1400
7336.69 1380
7337.50 1430
7338.31 1450
7339.12 1375
7339.93 1382
7340.74 1510
7341.54 1461
7342.35 1414
7343.16 1440
7343.97 1387
7344.78 1376
7345.59 1376
7346.40 1432
7347.21 1376
7348.02 1318
7348.82 1246
7349.63 1243
7350.44 1217
7351.25 1233
7352.06 1313
7352.87 1345
7353.68 1372
7354.49 1334
7355.30 1360
7356.11 1242
7356.92 1182
7357.73 1194
7358.54 1195
7359.35 1180
7360.16 1272
7360.97 1260
7361.78 1265
7362.59 1214
7363.40 1203
7364.21 1231
7365.02 1279
7365.83 1299
7366.64 1342
7367.45 1288
7368.26 1270
7369.07 1261
7369.88 1307
7370.69 1322
7371.50 1338
7372.31 1304
7373.12 1345
7373.93 1322
7374.74 1285
7375.55 1236
7376.36 1283
7377.17 1393
7377.98 1341
7378.79 1353
7379.60 1301
7380.42 1251
7381.23 1391
7382.04 1520
7382.85 1650
7383.66 1845
7384.47 1799
7385.28 1879
7386.09 1818
7386.90 1931
7387.71 1862
7388.53 1849
7389.34 1662
7390.15 1587
7390.96 1578
7391.77 1486
7392.58 1407
7393.39 1368
7394.21 1263
7395.02 1230
7395.83 1231
7396.64 1202
7397.45 1235
7398.27 1338
7399.08 1339
7399.89 1244
7400.70 1250
7401.51 1351
7402.33 1359
7403.14 1405
7403.95 1555
7404.76 1543
7405.57 1613
7406.39 1502
7407.20 1527
7408.01 1466
7408.82 1516
7409.64 1427
7410.45 1436
7411.26 1430
7412.07 1357
7412.89 1308
7413.70 1448
7414.51 1376
7415.32 1319
7416.14 1247
7416.95 1188
7417.76 1231
7418.58 1161
7419.39 1152
7420.20 1079
7421.02 1119
7421.83 1127
7422.64 1167
7423.45 1117
7424.27 1058
7425.08 1050
7425.89 1070
7426.71 1118
7427.52 1055
7428.33 1114
7429.15 1070
7429.96 1100
7430.78 1099
7431.59 1130
7432.40 1078
7433.22 1034
7434.03 1038
7434.84 1104
7435.66 1083
7436.47 1017
7437.29 1011
7438.10 972
7438.91 982
7439.73 983
7440.54 1028
7441.36 1056
7442.17 1134
7442.99 1037
7443.80 1047
7444.61 1087
7445.43 1098
7446.24 1060
7447.06 1040
7447.87 980
7448.69 1016
7449.50 1053
7450.32 1026
7451.13 1016
7451.95 1047
7452.76 989
7453.58 962
7454.39 1010
7455.21 1021
7456.02 1022
7456.84 998
7457.65 970
7458.47 969
7459.28 991
7460.10 965
7460.91 1012
7461.73 1026
7462.54 1044
7463.36 1009
7464.17 991
7464.99 1012
7465.80 1014
7466.62 1096
7467.44 1058
7468.25 951
7469.07 925
7469.88 1033
7470.70 1007
7471.51 1058
7472.33 982
7473.15 1055
7473.96 1027
7474.78 1029
7475.59 1080
7476.41 1084
7477.23 1021
7478.04 1041
7478.86 996
7479.67 1011
7480.49 1062
7481.31 952
7482.12 906
7482.94 980
7483.76 974
7484.57 932
7485.39 973
7486.21 982
7487.02 988
7487.84 949
7488.66 1036
7489.47 1048
7490.29 1003
7491.11 863
7491.92 954
7492.74 889
7493.56 884
7494.38 868
7495.19 897
7496.01 894
7496.83 857
7497.64 908
7498.46 919
7499.28 883
7500.10 861
7500.91 902
7501.73 824
7502.55 826
7503.37 816
7504.18 898
7505.00 875
7505.82 927
7506.64 921
7507.46 851
7508.27 853
7509.09 798
7509.91 825
7510.73 853
7511.55 771
7512.36 868
7513.18 890
7514.00 903
7514.82 805
7515.64 862
7516.45 902
7517.27 847
7518.09 779
7518.91 813
7519.73 833
7520.55 869
7521.37 926
7522.18 851
7523.00 830
7523.82 883
7524.64 911
7525.46 871
7526.28 881
7527.10 860
7527.92 854
7528.74 795
7529.55 870
7530.37 929
7531.19 893
7532.01 869
7532.83 906
7533.65 867
7534.47 907
7535.29 817
7536.11 857
7536.93 816
7537.75 895
7538.57 829
7539.39 777
7540.21 901
7541.03 893
7541.84 831
7542.66 822
7543.48 834
7544.30 824
7545.12 892
7545.94 892
7546.76 884
7547.58 816
7548.40 856
7549.22 826
7550.04 863
7550.86 887
7551.68 833
7552.51 827
7553.33 859
7554.15 902
7554.97 924
7555.79 892
7556.61 855
7557.43 895
7558.25 970
7559.07 933
7559.89 888
7560.71 875
7561.53 872
7562.35 865
7563.17 820
7563.99 865
7564.81 826
7565.64 816
7566.46 795
7567.28 806
7568.10 894
7568.92 895
7569.74 840
7570.56 874
7571.38 919
7572.21 835
7573.03 859
7573.85 886
7574.67 891
7575.49 841
7576.31 856
7577.13 852
7577.96 834
7578.78 889
7579.60 809
7580.42 789
7581.24 851
7582.07 895
7582.89 859
7583.71 850
7584.53 757
7585.35 805
7586.18 900
7587.00 848
7587.82 850
7588.64 840
7589.46 883
7590.29 867
7591.11 818
7591.93 822
7592.75 881
7593.58 917
7594.40 856
7595.22 852
7596.04 870
7596.87 840
7597.69 895
7598.51 901
7599.34 855
7600.16 822
7600.98 808
7601.80 807
7602.63 862
7603.45 890
7604.27 901
7605.10 857
7605.92 872
7606.74 902
7607.57 980
7608.39 962
7609.21 838
7610.04 998
7610.86 926
7611.68 935
7612.51 985
7613.33 918
7614.15 895
7614.98 849
7615.80 891
7616.62 893
7617.45 967
7618.27 990
7619.10 988
7619.92 882
7620.74 923
7621.57 961
7622.39 1067
7623.22 998
7624.04 987
7624.86 897
7625.69 876
7626.51 929
7627.34 900
7628.16 924
7628.99 951
7629.81 873
7630.64 952
7631.46 918
7632.28 939
7633.11 950
7633.93 956
7634.76 1019
7635.58 1046
7636.41 974
7637.23 998
7638.06 1019
7638.88 997
7639.71 915
7640.53 989
7641.36 1011
7642.18 926
7643.01 840
7643.83 823
7644.66 820
7645.48 885
7646.31 852
7647.14 845
7647.96 855
7648.79 890
7649.61 862
7650.44 861
7651.26 871
7652.09 793
7652.91 778
7653.74 761
7654.57 809
7655.39 841
7656.22 821
7657.04 825
7657.87 846
7658.70 908
7659.52 845
7660.35 824
7661.17 858
7662.00 810
7662.83 839
7663.65 770
7664.48 785
7665.31 830
7666.13 854
7666.96 774
7667.79 773
7668.61 807
7669.44 808
7670.27 852
7671.09 815
7671.92 870
7672.75 806
7673.57 791
7674.40 818
7675.23 797
7676.05 841
7676.88 788
7677.71 807
7678.53 766
7679.36 748
7680.19 831
7681.02 779
7681.84 755
7682.67 766
7683.50 785
7684.33 761
7685.15 712
7685.98 799
7686.81 824
7687.64 773
7688.46 872
7689.29 867
7690.12 765
7690.95 804
7691.77 865
7692.60 892
7693.43 855
7694.26 782
7695.09 849
7695.91 745
7696.74 751
7697.57 799
7698.40 825
7699.23 761
7700.06 777
7700.88 721
7701.71 725
7702.54 751
7703.37 782
7704.20 795
7705.03 831
7705.85 834
7706.68 867
7707.51 893
7708.34 820
7709.17 899
7710.00 889
7710.83 803
7711.66 804
7712.48 825
7713.31 878
7714.14 815
7714.97 754
7715.80 751
7716.63 855
7717.46 898
7718.29 761
7719.12 855
7719.95 857
7720.78 826
7721.61 824
7722.44 752
7723.27 853
7724.09 874
7724.92 792
7725.75 835
7726.58 776
7727.41 779
7728.24 854
7729.07 830
7729.90 813
7730.73 808
7731.56 795
7732.39 787
7733.22 812
7734.05 852
7734.88 776
7735.71 791
7736.54 806
7737.37 842
7738.20 898
7739.03 910
7739.86 807
7740.70 771
7741.53 822
7742.36 750
7743.19 775
7744.02 780
7744.85 787
7745.68 843
7746.51 807
7747.34 786
7748.17 881
7749.00 844
7749.83 880
7750.66 932
7751.50 971
7752.33 1093
7753.16 1039
7753.99 1042
7754.82 1050
7755.65 939
7756.48 901
7757.31 976
7758.15 882
7758.98 929
7759.81 924
7760.64 894
7761.47 834
7762.30 858
7763.13 858
7763.97 886
7764.80 869
7765.63 868
7766.46 902
7767.29 866
7768.13 891
7768.96 813
7769.79 795
7770.62 752
7771.45 809
7772.29 852
7773.12 770
7773.95 819
7774.78 823
7775.62 825
7776.45 848
7777.28 879
7778.11 896
7778.95 876
7779.78 824
7780.61 753
7781.44 845
7782.28 838
7783.11 794
7783.94 841
7784.77 893
7785.61 908
7786.44 934
7787.27 798
7788.11 798
7788.94 915
7789.77 808
7790.61 837
7791.44 877
7792.27 874
7793.10 936
7793.94 852
7794.77 861
7795.60 874
7796.44 885
7797.27 895
7798.11 872
7798.94 843
7799.77 865
7800.61 862
7801.44 800
7802.27 844
7803.11 953
7803.94 853
7804.78 919
7805.61 962
7806.44 871
7807.28 886
7808.11 861
7808.95 840
7809.78 880
7810.61 890
7811.45 842
7812.28 956
7813.12 944
7813.95 888
7814.79 924
7815.62 981
7816.45 1022
7817.29 1010
7818.12 1118
7818.96 1169
7819.79 1215
7820.63 1281
7821.46 1285
7822.30 1278
7823.13 1279
7823.97 1142
7824.80 1036
7825.64 987
7826.47 961
7827.31 997
7828.14 1017
7828.98 964
7829.81 953
7830.65 983
7831.48 1024
7832.32 1016
7833.15 990
7833.99 1031
7834.83 1007
7835.66 1029
7836.50 1023
7837.33 1047
7838.17 1023
7839.00 1098
7839.84 1133
7840.68 1034
7841.51 958
7842.35 1084
7843.18 1124
7844.02 1071
7844.86 1032
7845.69 970
7846.53 1033
7847.36 1052
7848.20 976
7849.04 921
7849.87 933
7850.71 980
7851.55 964
7852.38 966
7853.22 955
7854.05 957
7854.89 977
7855.73 908
7856.56 916
7857.40 978
7858.24 944
7859.08 933
7859.91 926
7860.75 988
7861.59 1021
7862.42 967
7863.26 1000
7864.10 1019
7864.93 1028
7865.77 994
7866.61 932
7867.45 976
7868.28 1009
7869.12 960
7869.96 876
7870.80 920
7871.63 1006
7872.47 998
7873.31 952
7874.15 926
7874.98 974
7875.82 945
7876.66 938
7877.50 892
7878.33 950
7879.17 1029
7880.01 1095
7880.85 1061
7881.69 1055
7882.52 1140
7883.36 1130
7884.20 1086
7885.04 1135
7885.88 990
7886.71 995
7887.55 998
7888.39 978
7889.23 986
7890.07 976
7890.91 916
7891.75 1004
7892.58 935
7893.42 930
7894.26 1046
7895.10 1006
7895.94 1013
7896.78 1035
7897.62 977
7898.46 993
7899.29 993
7900.13 993
7900.97 1021
7901.81 1028
7902.65 1113
7903.49 1222
7904.33 1176
7905.17 1189
7906.01 1163
7906.85 1134
7907.69 1079
7908.53 1062
7909.37 985
7910.21 1005
7911.04 1024
7911.88 1023
7912.72 962
7913.56 995
7914.40 1061
7915.24 937
7916.08 889
7916.92 923
7917.76 1053
7918.60 1082
7919.44 1162
7920.28 1204
7921.12 1247
7921.96 1266
7922.80 1198
7923.64 1257
7924.48 1289
7925.32 1199
7926.16 1173
7927.01 1120
7927.85 1053
7928.69 1042
7929.53 1007
7930.37 935
7931.21 915
7932.05 910
7932.89 892
7933.73 978
7934.57 875
7935.41 915
7936.25 833
7937.09 820
7937.93 874
7938.78 893
7939.62 858
7940.46 826
7941.30 795
7942.14 863
7942.98 900
7943.82 811
7944.66 826
7945.51 898
7946.35 872
7947.19 917
7948.03 968
7948.87 1031
7949.71 955
7950.56 929
7951.40 862
7952.24 893
7953.08 911
7953.92 873
7954.76 921
7955.61 910
7956.45 959
7957.29 969
7958.13 918
7958.97 913
7959.82 865
7960.66 907
7961.50 954
7962.34 907
7963.19 957
7964.03 902
7964.87 945
7965.71 919
7966.56 918
7967.40 937
7968.24 916
7969.08 927
7969.93 920
7970.77 1029
7971.61 1042
7972.45 1034
7973.30 1066
7974.14 928
7974.98 904
7975.83 942
7976.67 860
7977.51 870
7978.36 898
7979.20 942
7980.04 830
7980.89 930
7981.73 908
7982.57 861
7983.42 884
7984.26 874
7985.10 893
7985.95 866
7986.79 779
7987.63 863
7988.48 852
7989.32 825
7990.16 873
7991.01 838
7991.85 860
7992.70 848
7993.54 858
7994.38 822
7995.23 859
7996.07 837
7996.92 791
7997.76 783
7998.60 818
7999.45 809
8000.29 716
8001.14 768
8001.98 810
8002.83 790
8003.67 790
8004.52 773
8005.36 808
8006.20 766
8007.05 848
8007.89 836
8008.74 802
8009.58 776
8010.43 792
8011.27 817
8012.12 754
8012.96 748
8013.81 680
8014.65 708
8015.50 767
8016.34 745
8017.19 738
8018.03 766
8018.88 701
8019.72 736
8020.57 730
8021.42 772
8022.26 841
8023.11 845
8023.95 802
8024.80 790
8025.64 697
8026.49 730
8027.33 726
8028.18 732
8029.03 693
8029.87 748
8030.72 734
8031.56 803
8032.41 779
8033.26 739
8034.10 729
8034.95 729
8035.79 683
8036.64 710
8037.49 715
8038.33 735
8039.18 797
8040.03 733
8040.87 791
8041.72 764
8042.57 737
8043.41 756
8044.26 726
8045.11 774
8045.95 712
8046.80 712
8047.65 730
8048.49 769
8049.34 727
8050.19 676
8051.03 742
8051.88 748
8052.73 749
8053.58 751
8054.42 808
8055.27 748
8056.12 785
8056.96 761
8057.81 772
8058.66 766
8059.51 775
8060.35 777
8061.20 774
8062.05 769
8062.90 741
8063.74 759
8064.59 753
8065.44 727
8066.29 678
8067.14 735
8067.98 831
8068.83 731
8069.68 735
8070.53 667
8071.38 665
8072.22 676
8073.07 683
8073.92 690
8074.77 711
8075.62 774
8076.46 753
8077.31 723
8078.16 727
8079.01 748
8079.86 823
8080.71 735
8081.56 719
8082.40 733
8083.25 752
8084.10 729
8084.95 767
8085.80 788
8086.65 709
8087.50 688
8088.35 729
8089.19 695
8090.04 638
8090.89 655
8091.74 694
8092.59 704
8093.44 695
8094.29 684
8095.14 703
8095.99 691
8096.84 682
8097.69 732
8098.54 741
8099.39 713
8100.24 703
8101.09 667
8101.94 654
8102.79 705
8103.63 731
8104.48 658
8105.33 715
8106.18 755
8107.03 716
8107.88 713
8108.73 746
8109.58 713
8110.43 715
8111.28 765
8112.14 728
8112.99 696
8113.84 717
8114.69 702
8115.54 682
8116.39 756
8117.24 673
8118.09 721
8118.94 696
8119.79 708
8120.64 701
8121.49 710
8122.34 743
8123.19 728
8124.04 799
8124.89 807
8125.74 777
8126.60 789
8127.45 754
8128.30 781
8129.15 754
8130.00 774
8130.85 708
8131.70 710
8132.55 707
8133.40 696
8134.26 768
8135.11 733
8135.96 689
8136.81 699
8137.66 787
8138.51 743
8139.37 722
8140.22 735
8141.07 708
8141.92 748
8142.77 814
8143.62 775
8144.48 793
8145.33 813
8146.18 723
8147.03 771
8147.88 857
8148.74 783
8149.59 708
8150.44 759
8151.29 824
8152.15 921
8153.00 892
8153.85 847
8154.70 877
8155.56 823
8156.41 807
8157.26 860
8158.11 971
8158.97 934
8159.82 915
8160.67 898
8161.52 966
8162.38 968
8163.23 919
8164.08 851
8164.94 788
8165.79 777
8166.64 829
8167.49 811
8168.35 785
8169.20 754
8170.05 781
8170.91 788
8171.76 821
8172.61 731
8173.47 709
8174.32 766
8175.17 706
8176.03 767
8176.88 785
8177.74 774
8178.59 704
8179.44 723
8180.30 701
8181.15 755
8182.00 826
8182.86 696
8183.71 677
8184.57 676
8185.42 769
8186.27 750
8187.13 687
8187.98 704
8188.84 756
8189.69 668
8190.55 751
8191.40 669
8192.25 754
8193.11 803
8193.96 750
8194.82 624
8195.67 598
8196.53 662
8197.38 668
8198.24 725
8199.09 693
8199.95 623
8200.80 606
8201.66 706
8202.51 702
8203.37 696
8204.22 726
8205.08 748
8205.93 748
8206.79 756
8207.64 642
8208.50 659
8209.35 701
8210.21 687
8211.06 666
8211.92 662
8212.77 700
8213.63 732
8214.48 705
8215.34 692
8216.20 728
8217.05 714
8217.91 758
8218.76 738
8219.62 710
8220.48 709
8221.33 672
8222.19 778
8223.04 745
8223.90 706
8224.76 692
8225.61 684
8226.47 759
8227.32 781
8228.18 704
8229.04 710
8229.89 740
8230.75 729
8231.61 699
8232.46 750
8233.32 728
8234.18 704
8235.03 687
8235.89 780
8236.75 707
8237.60 698
8238.46 693
8239.32 661
8240.17 700
8241.03 690
8241.89 677
8242.74 670
8243.60 708
8244.46 704
8245.32 722
8246.17 687
8247.03 693
8247.89 701
8248.74 708
8249.60 672
8250.46 710
8251.32 642
8252.17 722
8253.03 724
8253.89 690
8254.75 681
8255.60 718
8256.46 692
8257.32 657
8258.18 699
8259.04 662
8259.89 704
8260.75 727
8261.61 727
8262.47 713
8263.33 753
8264.18 713
8265.04 660
8265.90 663
8266.76 690
8267.62 747
8268.48 712
8269.33 711
8270.19 715
8271.05 747
8271.91 765
8272.77 697
8273.63 671
8274.49 709
8275.34 697
8276.20 736
8277.06 669
8277.92 690
8278.78 720
8279.64 798
8280.50 647
8281.36 689
8282.22 778
8283.08 724
8283.93 690
8284.79 782
8285.65 761
8286.51 781
8287.37 772
8288.23 750
8289.09 848
8289.95 843
8290.81 829
8291.67 766
8292.53 757
8293.39 846
8294.25 825
8295.11 854
8295.97 859
8296.83 857
8297.69 965
8298.55 1006
8299.41 911
8300.27 938
8301.13 853
8301.99 859
8302.85 845
8303.71 824
8304.57 804
8305.43 845
8306.29 798
8307.15 757
8308.01 793
8308.87 836
8309.73 834
8310.59 779
8311.45 750
8312.31 738
8313.17 800
8314.03 787
8314.90 787
8315.76 761
8316.62 789
8317.48 811
8318.34 752
8319.20 751
8320.06 792
8320.92 759
8321.78 786
8322.64 715
8323.51 783
8324.37 746
8325.23 728
8326.09 749
8326.95 748
8327.81 787
8328.67 699
8329.54 746
8330.40 771
8331.26 776
8332.12 695
8332.98 732
8333.84 735
8334.71 732
8335.57 755
8336.43 730
8337.29 732
8338.15 687
8339.02 718
8339.88 776
8340.74 791
8341.60 734
8342.46 750
8343.33 742
8344.19 686
8345.05 752
8345.91 709
8346.78 719
8347.64 706
8348.50 701
8349.36 754
8350.23 681
8351.09 652
8351.95 765
8352.81 748
8353.68 746
8354.54 751
8355.40 761
8356.27 748
8357.13 747
8357.99 674
8358.86 721
8359.72 730
8360.58 760
8361.44 774
8362.31 747
8363.17 738
8364.03 756
8364.90 758
8365.76 744
8366.63 805
8367.49 755
8368.35 772
8369.22 802
8370.08 817
8370.94 801
8371.81 794
8372.67 807
8373.53 745
8374.40 725
8375.26 763
8376.13 794
8376.99 739
8377.85 832
8378.72 823
8379.58 773
8380.45 763
8381.31 755
8382.18 841
8383.04 865
8383.90 805
8384.77 805
8385.63 830
8386.50 852
8387.36 722
8388.23 803
8389.09 797
8389.96 897
8390.82 859
8391.69 772
8392.55 828
8393.42 828
8394.28 851
8395.15 808
8396.01 853
8396.88 942
8397.74 830
8398.61 821
8399.47 841
8400.34 888
8401.20 770
8402.07 786
8402.93 840
8403.80 853
8404.66 912
8405.53 895
8406.39 962
8407.26 953
8408.12 872
8408.99 881
8409.86 882
8410.72 909
8411.59 935
8412.45 847
8413.32 825
8414.19 905
8415.05 943
8415.92 921
8416.78 842
8417.65 884
8418.52 955
8419.38 993
8420.25 874
8421.11 850
8421.98 890
8422.85 877
8423.71 921
8424.58 883
8425.45 902
8426.31 947
8427.18 879
8428.05 904
8428.91 980
8429.78 1018
8430.65 1003
8431.51 1055
8432.38 1080
8433.25 1077
8434.11 1067
8434.98 1080
8435.85 1097
8436.72 1070
8437.58 1001
8438.45 1022
8439.32 1065
8440.18 1106
8441.05 1109
8441.92 1156
8442.79 1189
8443.65 1149
8444.52 1178
8445.39 1186
8446.26 1286
8447.12 1323
8447.99 1379
8448.86 1291
8449.73 1320
8450.60 1280
8451.46 1311
8452.33 1311
8453.20 1258
8454.07 1287
8454.94 1302
8455.80 1329
8456.67 1393
8457.54 1489
8458.41 1530
8459.28 1710
8460.14 1836
8461.01 1929
8461.88 2060
8462.75 2124
8463.62 1965
8464.49 1934
8465.36 1858
8466.22 1768
8467.09 1654
8467.96 1604
8468.83 1560
8469.70 1550
8470.57 1600
8471.44 1773
8472.31 2084
8473.17 2529
8474.04 2778
8474.91 2844
8475.78 3028
8476.65 3015
8477.52 2684
8478.39 2534
8479.26 2260
8480.13 1996
8481.00 1796
8481.87 1570
8482.74 1457
8483.61 1291
8484.48 1260
8485.34 1188
8486.21 1205
8487.08 1147
8487.95 1120
8488.82 1090
8489.69 1167
8490.56 1205
8491.43 1257
8492.30 1117
8493.17 1139
8494.04 1133
8494.91 1123
8495.78 1105
8496.65 1018
8497.52 996
8498.39 1127
8499.26 1054
8500.13 1021
8501.01 1122
8501.88 1086
8502.75 1019
8503.62 1014
8504.49 1034
8505.36 1032
8506.23 991
8507.10 1085
8507.97 1116
8508.84 1001
8509.71 1084
8510.58 1042
8511.45 1063
8512.32 1030
8513.20 1069
8514.07 1143
8514.94 1117
8515.81 1143
8516.68 1040
8517.55 1013
8518.42 1030
8519.29 1048
8520.17 1134
8521.04 1054
8521.91 1040
8522.78 1096
8523.65 1027
8524.52 1010
8525.39 1062
8526.27 1050
8527.14 1037
8528.01 1085
8528.88 1038
8529.75 1143
8530.63 1104
8531.50 1102
8532.37 1088
8533.24 1122
8534.11 1104
8534.99 1149
8535.86 1148
8536.73 1134
8537.60 1097
8538.47 1162
8539.35 1139
8540.22 1070
8541.09 1155
8541.96 1110
8542.84 1089
8543.71 1154
8544.58 1159
8545.46 1090
8546.33 1103
8547.20 1117
8548.07 1141
8548.95 1149
8549.82 1164
8550.69 1095
8551.57 1140
8552.44 1139
8553.31 1158
8554.18 1038
8555.06 1134
8555.93 1159
8556.80 1151
8557.68 1213
8558.55 1191
8559.42 1241
8560.30 1209
8561.17 1213
8562.04 1082
8562.92 1107
8563.79 1093
8564.67 1129
8565.54 1095
8566.41 1059
8567.29 1039
8568.16 1039
8569.03 1051
8569.91 1093
8570.78 1060
8571.66 1118
8572.53 1119
8573.40 1047
8574.28 962
8575.15 1001
8576.03 1071
8576.90 1163
8577.78 1064
8578.65 1050
8579.52 1050
8580.40 1133
8581.27 1137
8582.15 1016
8583.02 1019
8583.90 986
8584.77 982
8585.65 1004
8586.52 963
8587.40 1012
8588.27 1057
8589.15 1006
8590.02 964
8590.90 983
8591.77 1033
8592.65 1060
8593.52 1009
8594.40 1107
8595.27 1068
8596.15 1074
8597.02 1051
8597.90 1042
8598.77 1037
8599.65 1023
8600.52 1044
8601.40 1072
8602.28 1050
8603.15 1062
8604.03 1139
8604.90 1132
8605.78 1124
8606.65 1165
8607.53 1167
8608.41 1141
8609.28 1118
8610.16 1119
8611.03 1172
8611.91 1174
8612.79 1171
8613.66 1157
8614.54 1174
8615.41 1195
8616.29 1175
8617.17 1198
8618.04 1282
8618.92 1216
8619.80 1208
8620.67 1347
8621.55 1321
8622.43 1191
8623.30 1156
8624.18 1230
8625.06 1249
8625.93 1265
8626.81 1274
8627.69 1256
8628.56 1361
8629.44 1362
8630.32 1358
8631.20 1423
8632.07 1413
8632.95 1481
8633.83 1519
8634.70 1519
8635.58 1599
8636.46 1579
8637.34 1591
8638.21 1590
8639.09 1560
8639.97 1554
8640.85 1546
8641.72 1598
8642.60 1588
8643.48 1526
8644.36 1604
8645.23 1802
8646.11 1759
8646.99 1676
8647.87 1713
8648.75 1696
8649.62 1694
8650.50 1693
8651.38 1696
8652.26 1768
8653.14 1724
8654.01 1689
8654.89 1700
8655.77 1746
8656.65 1775
8657.53 1701
8658.41 1842
8659.29 1956
8660.16 1925
8661.04 1863
8661.92 1901
8662.80 1888
8663.68 2013
8664.56 2005
8665.44 1970
8666.31 2143
8667.19 2123
8668.07 1996
8668.95 2028
8669.83 2053
8670.71 2084
8671.59 2060
8672.47 2231
8673.35 2348
8674.23 2466
8675.11 2821
8675.99 3124
8676.86 3758
8677.74 4295
8678.62 4946
8679.50 5317
8680.38 5464
8681.26 5413
8682.14 5032
8683.02 4488
8683.90 4136
8684.78 3628
8685.66 3251
8686.54 2892
8687.42 2577
8688.30 2300
8689.18 2246
8690.06 2202
8690.94 2150
8691.82 2224
8692.70 2398
8693.58 2579
8694.46 2889
8695.34 3168
8696.22 3410
8697.10 3684
8697.98 3968
8698.86 3920
8699.74 3774
8700.62 3304
8701.51 3014
8702.39 2698
8703.27 2434
8704.15 2189
8705.03 2076
8705.91 2017
8706.79 1846
8707.67 1771
8708.55 1643
8709.43 1773
8710.31 1593
8711.20 1542
8712.08 1501
8712.96 1498
8713.84 1568
8714.72 1514
8715.60 1541
8716.48 1542
8717.36 1612
8718.25 1491
8719.13 1383
8720.01 1449
8720.89 1445
8721.77 1449
8722.65 1430
8723.54 1398
8724.42 1423
8725.30 1402
8726.18 1416
8727.06 1482
8727.95 1458
8728.83 1402
8729.71 1353
8730.59 1283
8731.47 1411
8732.36 1430
8733.24 1422
8734.12 1387
8735.00 1492
8735.89 1499
8736.77 1544
8737.65 1432
8738.53 1440
8739.42 1432
8740.30 1478
8741.18 1528
8742.06 1479
8742.95 1350
8743.83 1406
8744.71 1445
8745.59 1466
8746.48 1419
8747.36 1320
8748.24 1360
8749.13 1391
8750.01 1416
8750.89 1419
8751.78 1423
8752.66 1481
8753.54 1478
8754.43 1404
8755.31 1428
8756.19 1449
8757.08 1335
8757.96 1370
8758.84 1497
8759.73 1465
8760.61 1514
8761.49 1565
8762.38 1422
8763.26 1514
8764.15 1516
8765.03 1497
8765.91 1472
8766.80 1417
8767.68 1403
8768.57 1374
8769.45 1411
8770.33 1451
8771.22 1413
8772.10 1430
8772.99 1410
8773.87 1423
8774.75 1397
8775.64 1413
8776.52 1466
8777.41 1468
8778.29 1449
8779.18 1445
8780.06 1302
8780.95 1290
8781.83 1306
8782.72 1255
8783.60 1269
8784.49 1252
8785.37 1238
8786.26 1243
8787.14 1261
8788.03 1264
8788.91 1177
8789.80 1153
8790.68 1237
8791.57 1284
8792.45 1246
8793.34 1283
8794.22 1298
8795.11 1185
8795.99 1220
8796.88 1213
8797.76 1230
8798.65 1327
8799.53 1197
8800.42 1245
8801.31 1237
8802.19 1290
8803.08 1213
8803.96 1196
8804.85 1173
8805.74 1222
8806.62 1197
8807.51 1181
8808.39 1283
8809.28 1284
8810.17 1285
8811.05 1302
8811.94 1243
8812.82 1121
8813.71 1148
8814.60 1148
8815.48 1160
8816.37 1179
8817.26 1059
8818.14 1074
8819.03 1035
8819.92 978
8820.80 972
8821.69 1000
8822.58 1076
8823.46 1101
8824.35 1120
8825.24 1098
8826.12 1090
8827.01 1079
8827.90 1098
8828.78 1062
8829.67 1026
8830.56 1004
8831.45 1065
8832.33 1084
8833.22 1025
8834.11 984
8835.00 935
8835.88 935
8836.77 894
8837.66 945
8838.55 987
8839.43 995
8840.32 960
8841.21 975
8842.10 937
8842.98 990
8843.87 958
8844.76 958
8845.65 903
8846.54 894
8847.42 877
8848.31 876
8849.20 932
8850.09 920
8850.98 907
8851.86 915
8852.75 924
8853.64 870
8854.53 899
8855.42 903
8856.31 881
8857.19 881
8858.08 889
8858.97 876
8859.86 928
8860.75 872
8861.64 821
8862.53 852
8863.42 836
8864.30 838
8865.19 858
8866.08 863
8866.97 826
8867.86 896
8868.75 869
8869.64 833
8870.53 856
8871.42 784
8872.31 896
8873.20 800
8874.08 822
8874.97 795
8875.86 780
8876.75 757
8877.64 807
8878.53 841
8879.42 757
8880.31 739
8881.20 788
8882.09 824
8882.98 779
8883.87 751
8884.76 766
8885.65 726
8886.54 756
8887.43 776
8888.32 845
8889.21 861
8890.10 737
8890.99 787
8891.88 793
8892.77 809
8893.66 853
8894.55 862
8895.44 808
8896.33 725
8897.22 710
8898.11 755
8899.00 772
8899.90 765
8900.79 735
8901.68 740
8902.57 737
8903.46 733
8904.35 745
8905.24 721
8906.13 792
8907.02 745
8907.91 772
8908.80 778
8909.70 734
8910.59 695
8911.48 721
8912.37 692
8913.26 661
8914.15 741
8915.04 711
8915.93 695
8916.83 747
8917.72 692
8918.61 726
8919.50 743
8920.39 791
8921.28 748
8922.18 669
8923.07 729
8923.96 687
8924.85 767
8925.74 674
8926.64 698
8927.53 687
8928.42 743
8929.31 715
8930.20 678
8931.10 658
8931.99 666
8932.88 725
8933.77 723
8934.67 680
8935.56 671
8936.45 692
8937.34 655
8938.24 691
8939.13 655
8940.02 700
8940.91 694
8941.81 690
8942.70 648
8943.59 631
8944.49 637
8945.38 721
8946.27 694
8947.16 695
8948.06 672
8948.95 661
8949.84 644
8950.74 687
8951.63 709
8952.52 663
8953.42 668
8954.31 720
8955.20 657
8956.10 632
8956.99 651
8957.88 710
8958.78 657
8959.67 592
8960.56 615
8961.46 584
8962.35 631
8963.25 703
8964.14 638
8965.03 663
8965.93 673
8966.82 700
8967.72 640
8968.61 650
8969.50 640
8970.40 700
8971.29 631
8972.19 654
8973.08 662
8973.98 608
8974.87 631
8975.76 686
8976.66 646
8977.55 629
8978.45 629
8979.34 637
8980.24 685
8981.13 658
8982.03 657
8982.92 721
8983.82 681
8984.71 646
8985.61 696
8986.50 654
8987.40 626
8988.29 691
8989.19 616
8990.08 571
8990.98 618
8991.87 610
8992.77 613
8993.66 729
8994.56 676
8995.45 592
8996.35 660
8997.24 663
8998.14 610
8999.04 627
8999.93 609
9000.83 644
9001.72 713
9002.62 637
9003.51 611
9004.41 660
9005.31 596
9006.20 649
9007.10 625
9007.99 606
9008.89 655
9009.79 627
9010.68 614
9011.58 616
9012.48 579
9013.37 620
9014.27 621
9015.16 609
9016.06 594
9016.96 680
9017.85 653
9018.75 660
9019.65 587
9020.54 617
9021.44 635
9022.34 595
9023.23 566
9024.13 599
9025.03 572
9025.93 630
9026.82 637
9027.72 647
9028.62 589
9029.51 603
9030.41 652
9031.31 632
9032.21 628
9033.10 613
9034.00 631
9034.90 581
9035.79 615
9036.69 588
9037.59 609
9038.49 565
9039.38 599
9040.28 614
9041.18 638
9042.08 569
9042.98 600
9043.87 579
9044.77 632
9045.67 592
9046.57 617
9047.47 700
9048.36 602
9049.26 594
9050.16 597
9051.06 599
9051.96 582
9052.85 612
9053.75 630
9054.65 577
9055.55 620
9056.45 706
9057.35 692
9058.25 654
9059.14 668
9060.04 659
9060.94 650
9061.84 668
9062.74 736
9063.64 715
9064.54 637
9065.44 638
9066.33 649
9067.23 591
9068.13 648
9069.03 620
9069.93 634
9070.83 661
9071.73 632
9072.63 649
9073.53 654
9074.43 615
9075.33 662
9076.23 687
9077.13 675
9078.03 600
9078.92 626
9079.82 602
9080.72 677
9081.62 648
9082.52 609
9083.42 572
9084.32 561
9085.22 643
9086.12 644
9087.02 595
9087.92 638
9088.82 558
9089.72 635
9090.62 622
9091.52 623
9092.42 602
9093.32 611
9094.22 625
9095.12 606
9096.03 646
9096.93 698
9097.83 668
9098.73 613
9099.63 637
9100.53 668
9101.43 617
9102.33 647
9103.23 581
9104.13 651
9105.03 586
9105.93 640
9106.83 631
9107.74 607
9108.64 602
9109.54 623
9110.44 633
9111.34 624
9112.24 648
9113.14 592
9114.04 549
9114.94 614
9115.85 641
9116.75 593
9117.65 600
9118.55 616
9119.45 642
9120.35 642
9121.26 681
9122.16 614
9123.06 557
9123.96 592
9124.86 572
9125.77 569
9126.67 604
9127.57 616
9128.47 590
9129.37 603
9130.28 657
9131.18 616
9132.08 620
9132.98 627
9133.88 633
9134.79 633
9135.69 597
9136.59 602
9137.49 554
9138.40 587
9139.30 618
9140.20 610
9141.10 609
9142.01 660
9142.91 591
9143.81 631
9144.72 625
9145.62 591
9146.52 654
9147.42 656
9148.33 619
9149.23 613
9150.13 604
9151.04 564
9151.94 616
9152.84 643
9153.75 636
9154.65 589
9155.55 638
9156.46 655
9157.36 651
9158.26 650
9159.17 628
9160.07 676
9160.97 619
9161.88 582
9162.78 595
9163.69 637
9164.59 625
9165.49 599
9166.40 637
9167.30 585
9168.21 586
9169.11 582
9170.01 567
9170.92 637
9171.82 682
9172.73 616
9173.63 594
9174.53 602
9175.44 583
9176.34 634
9177.25 605
9178.15 597
9179.06 603
9179.96 606
9180.87 657
9181.77 642
9182.68 621
9183.58 565
9184.49 630
9185.39 608
9186.30 621
9187.20 613
9188.11 604
9189.01 636
9189.92 658
9190.82 641
9191.73 659
9192.63 625
9193.54 638
9194.44 616
9195.35 612
9196.25 706
9197.16 652
9198.06 572
9198.97 593
9199.87 611
9200.78 600
9201.69 661
9202.59 614
9203.50 638
9204.40 640
9205.31 640
9206.21 608
9207.12 680
9208.03 598
9208.93 586
9209.84 635
9210.74 672
9211.65 645
9212.56 610
9213.46 537
9214.37 600
9215.28 621
9216.18 645
9217.09 602
9218.00 614
9218.90 639
9219.81 656
9220.72 687
9221.62 648
9222.53 676
9223.44 629
9224.34 681
9225.25 676
9226.16 661
9227.06 628
9227.97 587
9228.88 606
9229.78 595
9230.69 666
9231.60 612
9232.51 639
9233.41 589
9234.32 582
9235.23 642
9236.13 636
9237.04 641
9237.95 631
9238.86 477
9239.76 592
9240.67 589
9241.58 599
9242.49 582
9243.39 667
9244.30 652
9245.21 607
9246.12 568
9247.03 585
9247.93 627
9248.84 589
9249.75 569
9250.66 585
9251.57 560
9252.47 503
9253.38 548
9254.29 593
9255.20 594
9256.11 596
9257.02 591
9257.92 612
9258.83 606
9259.74 573
9260.65 590
9261.56 644
9262.47 651
9263.38 611
9264.28 611
9265.19 535
9266.10 553
9267.01 595
9267.92 575
9268.83 610
9269.74 602
9270.65 531
9271.56 564
9272.47 570
9273.37 604
9274.28 635
9275.19 605
9276.10 650
9277.01 599
9277.92 586
9278.83 625
9279.74 586
9280.65 549
9281.56 557
9282.47 591
9283.38 632
9284.29 641
9285.20 695
9286.11 613
9287.02 615
9287.93 612
9288.84 581
9289.75 592
9290.66 610
9291.57 603
9292.48 637
9293.39 614
9294.30 623
9295.21 611
9296.12 613
9297.03 607
9297.94 664
9298.85 622
9299.76 611
9300.67 593
9301.58 614
9302.49 615
9303.40 595
9304.31 605
9305.23 611
9306.14 631
9307.05 663
9307.96 691
9308.87 652
9309.78 648
9310.69 597
9311.60 668
9312.51 701
9313.42 647
9314.34 673
9315.25 656
9316.16 604
9317.07 629
9317.98 630
9318.89 604
9319.80 631
9320.72 592
9321.63 634
9322.54 623
9323.45 626
9324.36 583
9325.27 666
9326.19 593
9327.10 596
9328.01 606
9328.92 604
9329.83 604
9330.74 613
9331.66 599
9332.57 608
9333.48 610
9334.39 564
9335.31 591
9336.22 671
9337.13 575
9338.04 606
9338.96 631
9339.87 602
9340.78 569
9341.69 563
9342.61 593
9343.52 595
9344.43 545
9345.34 580
9346.26 604
9347.17 591
9348.08 571
9348.99 599
9349.91 648
9350.82 576
9351.73 601
9352.65 626
9353.56 591
9354.47 619
9355.39 553
9356.30 572
9357.21 605
9358.13 647
9359.04 586
9359.95 649
9360.87 654
9361.78 574
9362.69 574
9363.61 602
9364.52 581
9365.43 581
9366.35 568
9367.26 597
9368.18 622
9369.09 595
9370.00 617
9370.92 567
9371.83 602
9372.75 564
9373.66 574
9374.57 647
9375.49 584
9376.40 574
9377.32 543
9378.23 613
9379.15 594
9380.06 523
9380.97 540
9381.89 601
9382.80 610
9383.72 629
9384.63 657
9385.55 685
9386.46 642
9387.38 672
9388.29 687
9389.21 681
9390.12 625
9391.04 608
9391.95 599
9392.87 637
9393.78 638
9394.70 635
9395.61 712
9396.53 601
9397.44 617
9398.36 641
9399.27 602
9400.19 589
9401.10 599
9402.02 640
9402.94 625
9403.85 567
9404.77 620
9405.68 630
9406.60 596
9407.51 619
9408.43 633
9409.35 662
9410.26 660
9411.18 639
9412.09 604
9413.01 637
9413.93 633
9414.84 617
9415.76 617
9416.67 645
9417.59 679
9418.51 643
9419.42 611
9420.34 591
9421.26 641
9422.17 666
9423.09 662
9424.01 655
9424.92 708
9425.84 644
9426.76 679
9427.67 643
9428.59 646
9429.51 690
9430.42 653
9431.34 666
9432.26 696
9433.17 671
9434.09 656
9435.01 669
9435.93 638
9436.84 792
9437.76 692
9438.68 660
9439.59 687
9440.51 707
9441.43 662
9442.35 680
9443.26 760
9444.18 745
9445.10 678
9446.02 705
9446.93 742
9447.85 693
9448.77 720
9449.69 666
9450.61 716
9451.52 723
9452.44 787
9453.36 767
9454.28 754
9455.20 759
9456.11 829
9457.03 863
9457.95 893
9458.87 891
9459.79 894
9460.71 851
9461.62 882
9462.54 810
9463.46 830
9464.38 767
9465.30 723
9466.22 739
9467.14 726
9468.05 737
9468.97 684
9469.89 685
9470.81 703
9471.73 675
9472.65 656
9473.57 685
9474.49 750
9475.41 689
9476.32 680
9477.24 669
9478.16 640
9479.08 669
9480.00 723
9480.92 653
9481.84 726
9482.76 722
9483.68 763
9484.60 713
9485.52 727
9486.44 685
9487.36 687
9488.28 716
9489.20 737
9490.12 748
9491.04 704
9491.96 640
9492.88 626
9493.80 700
9494.72 700
9495.64 719
9496.56 653
9497.48 682
9498.40 730
9499.32 718
9500.24 747
9501.16 718
9502.08 668
9503.00 690
9503.92 705
9504.84 683
9505.76 669
9506.68 685
9507.60 702
9508.52 686
9509.44 784
9510.36 669
9511.28 715
9512.21 703
9513.13 740
9514.05 749
9514.97 753
9515.89 744
9516.81 774
9517.73 749
9518.65 758
9519.57 783
9520.50 791
9521.42 806
9522.34 762
9523.26 795
9524.18 759
9525.10 795
9526.02 812
9526.95 767
9527.87 784
9528.79 741
9529.71 804
9530.63 782
9531.55 776
9532.48 833
9533.40 877
9534.32 841
9535.24 937
9536.16 965
9537.09 1027
9538.01 1085
9538.93 1155
9539.85 1108
9540.77 1062
9541.70 1012
9542.62 981
9543.54 1055
9544.46 921
9545.39 843
9546.31 806
9547.23 824
9548.15 762
9549.08 780
9550.00 822
9550.92 753
9551.85 805
9552.77 766
9553.69 771
9554.61 761
9555.54 779
9556.46 778
9557.38 785
9558.31 794
9559.23 783
9560.15 763
9561.08 752
9562.00 780
9562.92 823
9563.85 826
9564.77 777
9565.69 812
9566.62 833
9567.54 858
9568.46 833
9569.39 784
9570.31 793
9571.23 755
9572.16 804
9573.08 779
9574.01 835
9574.93 814
9575.85 792
9576.78 793
9577.70 797
9578.63 743
9579.55 793
9580.47 857
9581.40 823
9582.32 779
9583.25 741
9584.17 760
9585.10 752
9586.02 745
9586.94 770
9587.87 735
9588.79 804
9589.72 771
9590.64 807
9591.57 810
9592.49 758
9593.42 849
9594.34 815
9595.27 733
9596.19 770
9597.12 870
9598.04 876
9598.97 792
9599.89 822
9600.82 893
9601.74 874
9602.67 827
9603.59 838
9604.52 857
9605.44 909
9606.37 876
9607.29 894
9608.22 891
9609.15 947
9610.07 943
9611.00 914
9611.92 949
9612.85 898
9613.77 961
9614.70 898
9615.63 877
9616.55 980
9617.48 938
9618.40 969
9619.33 930
9620.26 976
9621.18 974
9622.11 929
9623.03 951
9623.96 946
9624.89 915
9625.81 950
9626.74 946
9627.67 948
9628.59 915
9629.52 929
9630.45 957
9631.37 981
9632.30 907
9633.23 954
9634.15 1027
9635.08 1005
9636.01 993
9636.93 1019
9637.86 1063
9638.79 1002
9639.71 1075
9640.64 1107
9641.57 1083
9642.50 1026
9643.42 1038
9644.35 1125
9645.28 1087
9646.21 1036
9647.13 1127
9648.06 1169
9648.99 1154
9649.92 1083
9650.84 1164
9651.77 1235
9652.70 1177
9653.63 1196
9654.55 1271
9655.48 1285
9656.41 1263
9657.34 1228
9658.26 1232
9659.19 1279
9660.12 1249
9661.05 1264
9661.98 1179
9662.91 1169
9663.83 1233
9664.76 1234
9665.69 1233
9666.62 1265
9667.55 1305
9668.48 1223
9669.40 1221
9670.33 1223
9671.26 1287
9672.19 1303
9673.12 1248
9674.05 1310
9674.98 1344
9675.90 1334
9676.83 1380
9677.76 1449
9678.69 1423
9679.62 1398
9680.55 1392
9681.48 1496
9682.41 1424
9683.34 1365
9684.27 1407
9685.19 1470
9686.12 1448
9687.05 1478
9687.98 1470
9688.91 1526
9689.84 1514
9690.77 1467
9691.70 1555
9692.63 1524
9693.56 1591
9694.49 1534
9695.42 1565
9696.35 1525
9697.28 1503
9698.21 1525
9699.14 1624
9700.07 1675
9701.00 1727
9701.93 1726
9702.86 1893
9703.79 1940
9704.72 1994
9705.65 1991
9706.58 1825
9707.51 1780
9708.44 1789
9709.37 1721
9710.30 1655
9711.23 1690
9712.16 1625
9713.09 1565
9714.02 1525
9714.95 1667
9715.88 1691
9716.82 1743
9717.75 1934
9718.68 1994
9719.61 2005
9720.54 2010
9721.47 2031
9722.40 2045
9723.33 1910
9724.26 1757
9725.19 1740
9726.13 1702
9727.06 1610
9727.99 1555
9728.92 1484
9729.85 1489
9730.78 1478
9731.71 1439
9732.64 1477
9733.58 1414
9734.51 1431
9735.44 1513
9736.37 1553
9737.30 1553
9738.23 1616
9739.17 1611
9740.10 1633
9741.03 1574
9741.96 1473
9742.89 1428
9743.83 1437
9744.76 1350
9745.69 1356
9746.62 1325
9747.55 1260
9748.49 1264
9749.42 1233
9750.35 1224
9751.28 1240
9752.22 1135
9753.15 1113
9754.08 1152
9755.01 1160
9755.95 1129
9756.88 1113
9757.81 1070
9758.75 1089
9759.68 1183
9760.61 1141
9761.54 1104
9762.48 1077
9763.41 1090
9764.34 1071
9765.28 1108
9766.21 1079
9767.14 1068
9768.08 1086
9769.01 1158
9769.94 1158
9770.88 1103
9771.81 1062
9772.74 1073
9773.68 1075
9774.61 1069
9775.54 1047
9776.48 1047
9777.41 1054
9778.34 1113
9779.28 1105
9780.21 1136
9781.14 1249
9782.08 1225
9783.01 1313
9783.95 1306
9784.88 1344
9785.81 1425
9786.75 1307
9787.68 1220
9788.62 1202
9789.55 1178
9790.49 1136
9791.42 1127
9792.35 1039
9793.29 1071
9794.22 1058
9795.16 967
9796.09 970
9797.03 1000
9797.96 1014
9798.90 981
9799.83 1065
9800.77 1046
9801.70 1029
9802.64 976
9803.57 1019
9804.51 1021
9805.44 966
9806.38 947
9807.31 969
9808.25 970
9809.18 999
9810.12 961
9811.05 943
9811.99 930
9812.92 926
9813.86 950
9814.79 902
9815.73 901
9816.66 941
9817.60 909
9818.54 858
9819.47 874
9820.41 830
9821.34 850
9822.28 839
9823.21 886
9824.15 832
9825.09 868
9826.02 821
9826.96 852
9827.89 840
9828.83 858
9829.77 847
9830.70 862
9831.64 856
9832.57 847
9833.51 828
9834.45 832
9835.38 800
9836.32 787
9837.26 797
9838.19 766
9839.13 785
9840.07 803
9841.00 792
9841.94 779
9842.88 834
9843.81 805
9844.75 813
9845.69 857
9846.62 782
9847.56 810
9848.50 804
9849.44 752
9850.37 767
9851.31 825
9852.25 724
9853.18 765
9854.12 748
9855.06 828
9856.00 771
9856.93 787
9857.87 847
9858.81 815
9859.75 824
9860.68 751
9861.62 738
9862.56 772
9863.50 812
9864.44 719
9865.37 776
9866.31 837
9867.25 766
9868.19 743
9869.13 781
9870.06 820
9871.00 776
9871.94 707
9872.88 718
9873.82 720
9874.75 717
9875.69 777
9876.63 737
9877.57 732
9878.51 705
9879.45 756
9880.39 795
9881.32 720
9882.26 765
9883.20 698
9884.14 702
9885.08 698
9886.02 722
9886.96 744
9887.90 727
9888.83 727
9889.77 672
9890.71 752
9891.65 696
9892.59 710
9893.53 724
9894.47 774
9895.41 730
9896.35 678
9897.29 612
9898.23 629
9899.17 678
9900.11 688
9901.05 695
9901.99 694
9902.92 721
9903.86 687
9904.80 664
9905.74 717
9906.68 696
9907.62 713
9908.56 705
9909.50 698
9910.44 663
9911.38 671
9912.32 725
9913.26 667
9914.20 649
9915.14 666
9916.08 682
9917.02 705
9917.97 653
9918.91 724
9919.85 670
9920.79 630
9921.73 686
9922.67 681
9923.61 666
9924.55 580
9925.49 689
9926.43 715
9927.37 707
9928.31 707
9929.25 779
9930.19 772
9931.13 841
9932.08 821
9933.02 835
9933.96 871
9934.90 878
9935.84 792
9936.78 712
9937.72 701
9938.66 765
9939.61 777
9940.55 692
9941.49 676
9942.43 689
9943.37 632
9944.31 647
9945.26 630
9946.20 636
9947.14 650
9948.08 629
9949.02 585
9949.96 575
9950.91 615
9951.85 691
9952.79 604
9953.73 653
9954.67 641
9955.62 653
9956.56 591
9957.50 651
9958.44 657
9959.39 643
9960.33 656
9961.27 617
9962.21 662
9963.16 658
9964.10 645
9965.04 686
9965.98 701
9966.93 620
9967.87 632
9968.81 671
9969.75 729
9970.70 670
9971.64 705
9972.58 730
9973.53 703
9974.47 697
9975.41 683
9976.36 648
9977.30 653
9978.24 722
9979.18 648
9980.13 604
9981.07 645
9982.01 673
9982.96 656
9983.90 557
9984.85 551
9985.79 564
9986.73 604
9987.68 591
9988.62 623
9989.56 615
9990.51 628
9991.45 582
9992.40 648
9993.34 574
9994.28 649
9995.23 642
9996.17 616
9997.12 629
9998.06 602
9999.00 647
9999.95 613
10000.89 588
10001.84 587
10002.78 502
10003.73 552
10004.67 556
10005.61 581
10006.56 593
10007.50 570
10008.45 603
10009.39 619
10010.34 645
10011.28 536
10012.23 589
10013.17 589
10014.12 586
10015.06 610
10016.01 591
10016.95 629
10017.90 634
10018.84 568
10019.79 568
10020.73 570
10021.68 569
10022.62 536
10023.57 533
10024.51 565
10025.46 572
10026.41 591
10027.35 558
10028.30 580
10029.24 595
10030.19 525
10031.13 578
10032.08 639
10033.03 575
10033.97 576
10034.92 574
10035.86 576
10036.81 619
10037.76 560
10038.70 558
10039.65 546
10040.59 577
10041.54 595
10042.49 573
10043.43 585
10044.38 627
10045.33 610
10046.27 671
10047.22 614
10048.16 564
10049.11 564
10050.06 575
10051.00 595
10051.95 525
10052.90 514
10053.84 551
10054.79 565
10055.74 567
10056.69 527
10057.63 530
10058.58 580
10059.53 585
10060.47 591
10061.42 543
10062.37 503
10063.32 586
10064.26 597
10065.21 548
10066.16 541
10067.10 533
10068.05 543
10069.00 582
10069.95 619
10070.89 570
10071.84 529
10072.79 558
10073.74 537
10074.69 584
10075.63 540
10076.58 582
10077.53 590
10078.48 510
10079.43 494
10080.37 539
10081.32 504
10082.27 499
10083.22 509
10084.17 490
10085.11 521
10086.06 488
10087.01 537
10087.96 565
10088.91 548
10089.86 514
10090.81 508
10091.75 506
10092.70 540
10093.65 515
10094.60 513
10095.55 533
10096.50 557
10097.45 542
10098.40 527
10099.34 559
10100.29 530
10101.24 547
10102.19 520
10103.14 507
10104.09 510
10105.04 500
10105.99 541
10106.94 521
10107.89 565
10108.84 570
10109.79 556
10110.73 571
10111.68 588
10112.63 552
10113.58 539
10114.53 546
10115.48 517
10116.43 515
10117.38 557
10118.33 537
10119.28 540
10120.23 495
10121.18 533
10122.13 520
10123.08 532
10124.03 509
10124.98 535
10125.93 544
10126.88 547
10127.83 513
10128.78 553
10129.73 551
10130.68 556
10131.64 524
10132.59 457
10133.54 517
10134.49 548
10135.44 561
10136.39 545
10137.34 475
10138.29 498
10139.24 561
10140.19 609
10141.14 577
10142.09 560
10143.04 580
10144.00 604
10144.95 555
10145.90 525
10146.85 495
10147.80 532
10148.75 584
10149.70 545
10150.65 522
10151.61 541
10152.56 542
10153.51 568
10154.46 590
10155.41 568
10156.36 555
10157.31 574
10158.27 544
10159.22 509
10160.17 567
10161.12 529
10162.07 545
10163.03 562
10163.98 521
10164.93 530
10165.88 592
10166.83 549
10167.79 537
10168.74 560
10169.69 546
10170.64 560
10171.60 539
10172.55 536
10173.50 576
10174.45 631
10175.41 594
10176.36 574
10177.31 559
10178.26 517
10179.22 576
10180.17 549
10181.12 543
10182.07 522
10183.03 538
10183.98 550
10184.93 579
10185.89 604
10186.84 557
10187.79 572
10188.75 610
10189.70 579
10190.65 595
10191.60 634
10192.56 605
10193.51 597
10194.47 613
10195.42 596
10196.37 559
10197.33 610
10198.28 605
10199.23 608
10200.19 586
10201.14 619
10202.09 648
10203.05 640
10204.00 577
10204.96 588
10205.91 570
10206.86 649
10207.82 606
10208.77 709
10209.73 699
10210.68 640
10211.63 668
10212.59 604
10213.54 636
10214.50 657
10215.45 719
10216.41 667
10217.36 604
10218.32 587
10219.27 633
10220.22 642
10221.18 631
10222.13 656
10223.09 609
10224.04 548
10225.00 589
10225.95 582
10226.91 609
10227.86 611
10228.82 619
10229.77 607
10230.73 587
10231.68 612
10232.64 627
10233.59 578
10234.55 565
10235.50 613
10236.46 568
10237.42 553
10238.37 562
10239.33 646
10240.28 636
10241.24 604
10242.19 671
10243.15 668
10244.10 650
10245.06 653
10246.02 677
10246.97 580
10247.93 580
10248.88 527
10249.84 533
10250.80 562
10251.75 551
10252.71 591
10253.66 514
10254.62 546
10255.58 565
10256.53 549
10257.49 546
10258.45 535
10259.40 553
10260.36 545
10261.32 467
10262.27 514
10263.23 503
10264.19 572
10265.14 617
10266.10 577
10267.06 603
10268.01 541
10268.97 554
10269.93 543
10270.88 558
10271.84 540
10272.80 507
10273.76 526
10274.71 505
10275.67 534
10276.63 503
10277.58 568
10278.54 578
10279.50 538
10280.46 523
10281.41 516
10282.37 482
10283.33 567
10284.29 554
10285.24 535
10286.20 488
10287.16 514
10288.12 540
10289.08 536
10290.03 577
10290.99 546
10291.95 537
10292.91 551
10293.87 530
10294.82 534
10295.78 509
10296.74 490
10297.70 492
10298.66 486
10299.61 519
10300.57 532
10301.53 545
10302.49 554
10303.45 526
10304.41 506
10305.37 517
10306.32 492
10307.28 513
10308.24 547
10309.20 544
10310.16 515
10311.12 521
10312.08 540
10313.04 531
10314.00 534
10314.95 489
10315.91 515
10316.87 554
10317.83 496
10318.79 516
10319.75 546
10320.71 528
10321.67 559
10322.63 504
10323.59 559
10324.55 504
10325.51 573
10326.47 535
10327.43 521
10328.39 498
10329.35 512
10330.31 530
10331.27 578
10332.23 618
10333.19 590
10334.15 646
10335.11 584
10336.07 595
10337.03 587
10337.99 596
10338.95 632
10339.91 610
10340.87 548
10341.83 551
10342.79 547
10343.75 530
10344.71 588
10345.67 539
10346.63 537
10347.59 534
10348.55 533
10349.51 534
10350.47 541
10351.43 511
10352.39 547
10353.35 511
10354.31 509
10355.28 495
10356.24 529
10357.20 518
10358.16 488
10359.12 486
10360.08 463
10361.04 482
10362.00 496
10362.96 508
10363.93 499
10364.89 487
10365.85 492
10366.81 512
10367.77 495
10368.73 517
10369.69 530
10370.66 489
10371.62 469
10372.58 484
10373.54 482
10374.50 511
10375.47 476
10376.43 518
10377.39 528
10378.35 545
10379.31 512
10380.28 568
10381.24 500
10382.20 459
10383.16 474
10384.12 484
10385.09 473
10386.05 447
10387.01 528
10387.97 513
10388.94 480
10389.90 502
10390.86 530
10391.82 554
10392.79 502
10393.75 488
10394.71 461
10395.68 518
10396.64 497
10397.60 506
10398.56 534
10399.53 490
10400.49 539
10401.45 517
10402.42 510
10403.38 496
10404.34 452
10405.31 408
10406.27 467
10407.23 491
10408.20 530
10409.16 532
10410.12 472
10411.09 515
10412.05 553
10413.01 530
10413.98 510
10414.94 488
10415.90 482
10416.87 497
10417.83 455
10418.80 489
10419.76 486
10420.72 482
10421.69 539
10422.65 571
10423.62 545
10424.58 543
10425.54 532
10426.51 538
10427.47 511
10428.44 566
10429.40 530
10430.37 565
10431.33 555
10432.30 572
10433.26 517
10434.22 496
10435.19 501
10436.15 497
10437.12 435
10438.08 420
10439.05 464
10440.01 491
10440.98 407
10441.94 437
10442.91 487
10443.87 489
10444.84 466
10445.80 463
10446.77 440
10447.73 440
10448.70 499
10449.66 480
10450.63 456
10451.59 482
10452.56 453
10453.53 492
10454.49 497
10455.46 473
10456.42 402
10457.39 463
10458.35 468
10459.32 482
10460.29 462
10461.25 498
10462.22 504
10463.18 488
10464.15 501
10465.12 531
10466.08 508
10467.05 462
10468.01 474
10468.98 442
10469.95 438
10470.91 485
10471.88 516
10472.85 493
10473.81 468
10474.78 436
10475.74 443
10476.71 448
10477.68 430
10478.64 495
10479.61 466
10480.58 465
10481.54 476
10482.51 478
10483.48 475
10484.45 413
10485.41 482
10486.38 505
10487.35 480
10488.31 465
10489.28 481
10490.25 478
10491.22 456
10492.18 466
10493.15 491
10494.12 447
10495.08 488
10496.05 520
10497.02 496
10497.99 477
10498.95 440
10499.92 449
10500.89 513
10501.86 506
10502.83 511
10503.79 523
10504.76 517
10505.73 493
10506.70 436
10507.67 459
10508.63 473
10509.60 503
10510.57 440
10511.54 445
10512.51 453
10513.47 482
10514.44 426
10515.41 442
10516.38 456
10517.35 499
10518.32 471
10519.28 440
10520.25 445
10521.22 483
10522.19 505
10523.16 521
10524.13 479
10525.10 461
10526.07 455
10527.03 451
10528.00 462
10528.97 492
10529.94 507
10530.91 505
10531.88 509
10532.85 487
10533.82 522
10534.79 511
10535.76 486
10536.73 463
10537.70 460
10538.67 444
10539.63 453
10540.60 452
10541.57 497
10542.54 472
10543.51 451
10544.48 461
10545.45 513
10546.42 505
10547.39 464
10548.36 485
10549.33 437
10550.30 492
10551.27 482
10552.24 480
10553.21 466
10554.18 475
10555.15 456
10556.12 468
10557.09 510
10558.06 501
10559.03 477
10560.00 528
10560.97 467
10561.95 515
10562.92 484
10563.89 510
10564.86 512
10565.83 488
10566.80 516
10567.77 552
10568.74 552
10569.71 520
10570.68 533
10571.65 522
10572.62 541
10573.59 519
10574.57 530
10575.54 497
10576.51 469
10577.48 483
10578.45 488
10579.42 445
10580.39 484
10581.36 492
10582.34 463
10583.31 459
10584.28 522
10585.25 516
10586.22 520
10587.19 509
10588.17 509
10589.14 512
10590.11 488
10591.08 483
10592.05 459
10593.02 484
10594.00 481
10594.97 537
10595.94 492
10596.91 455
10597.89 483
10598.86 494
10599.83 491
10600.80 574
10601.77 564
10602.75 540
10603.72 536
10604.69 572
10605.66 574
10606.64 496
10607.61 488
10608.58 531
10609.55 470
10610.53 500
10611.50 521
10612.47 492
10613.45 505
10614.42 525
10615.39 540
10616.36 552
10617.34 535
10618.31 546
10619.28 542
10620.26 500
10621.23 510
10622.20 534
10623.18 559
10624.15 579
10625.12 517
10626.10 564
10627.07 487
10628.04 582
10629.02 613
10629.99 611
10630.97 578
10631.94 567
10632.91 554
10633.89 555
10634.86 560
10635.83 558
10636.81 549
10637.78 578
10638.76 643
10639.73 625
10640.70 658
10641.68 686
10642.65 732
10643.63 721
10644.60 739
10645.58 785
10646.55 785
10647.53 804
10648.50 745
10649.47 698
10650.45 713
10651.42 641
10652.40 650
10653.37 581
10654.35 603
10655.32 527
10656.30 576
10657.27 536
10658.25 532
10659.22 533
10660.20 555
10661.17 575
10662.15 543
10663.12 513
10664.10 525
10665.07 505
10666.05 557
10667.02 516
10668.00 545
10668.97 560
10669.95 539
10670.93 577
10671.90 536
10672.88 540
10673.85 532
10674.83 545
10675.80 522
10676.78 517
10677.76 576
10678.73 515
10679.71 528
10680.68 544
10681.66 533
10682.63 549
10683.61 618
10684.59 580
10685.56 557
10686.54 586
10687.52 560
10688.49 546
10689.47 562
10690.44 523
10691.42 533
10692.40 501
10693.37 516
10694.35 542
10695.33 498
10696.30 485
10697.28 546
10698.26 508
10699.23 485
10700.21 507
10701.19 540
10702.17 528
10703.14 531
10704.12 500
10705.10 506
10706.07 491
10707.05 495
10708.03 520
10709.01 521
10709.98 530
10710.96 530
10711.94 499
10712.91 471
10713.89 509
10714.87 528
10715.85 530
10716.83 478
10717.80 447
10718.78 468
10719.76 538
10720.74 556
10721.71 621
10722.69 580
10723.67 542
10724.65 528
10725.63 491
10726.60 514
10727.58 505
10728.56 508
10729.54 500
10730.52 547
10731.49 529
10732.47 518
10733.45 550
10734.43 483
10735.41 494
10736.39 509
10737.37 570
10738.34 461
10739.32 462
10740.30 505
10741.28 524
10742.26 479
10743.24 510
10744.22 529
10745.20 475
10746.17 502
10747.15 536
10748.13 495
10749.11 473
10750.09 520
10751.07 505
10752.05 486
10753.03 521
10754.01 488
10754.99 534
10755.97 534
10756.95 508
10757.93 481
10758.91 514
10759.88 510
10760.86 483
10761.84 494
10762.82 530
10763.80 526
10764.78 499
10765.76 509
10766.74 537
10767.72 567
10768.70 541
10769.68 526
10770.66 499
10771.64 492
10772.62 515
10773.60 522
10774.58 569
10775.56 523
10776.54 534
10777.52 526
10778.51 554
10779.49 523
10780.47 519
10781.45 577
10782.43 516
10783.41 560
10784.39 554
10785.37 549
10786.35 567
10787.33 572
10788.31 540
10789.29 587
10790.27 567
10791.26 560
10792.24 572
10793.22 553
10794.20 535
10795.18 511
10796.16 539
10797.14 534
10798.12 565
10799.10 521
10800.09 524
10801.07 526
10802.05 447
10803.03 472
10804.01 546
10804.99 505
10805.98 501
10806.96 545
10807.94 546
10808.92 509
10809.90 491
10810.89 501
10811.87 518
10812.85 547
10813.83 514
10814.81 483
10815.80 510
10816.78 491
10817.76 482
10818.74 483
10819.72 530
10820.71 530
10821.69 513
10822.67 493
10823.65 486
10824.64 494
10825.62 484
10826.60 486
10827.58 481
10828.57 509
10829.55 505
10830.53 507
10831.52 471
10832.50 554
10833.48 514
10834.46 523
10835.45 511
10836.43 513
10837.41 517
10838.40 495
10839.38 481
10840.36 479
10841.35 484
10842.33 510
10843.31 502
10844.30 508
10845.28 481
10846.26 514
10847.25 503
10848.23 532
10849.21 536
10850.20 487
10851.18 504
10852.17 533
10853.15 543
10854.13 521
10855.12 521
10856.10 531
10857.09 507
10858.07 494
10859.05 545
10860.04 518
10861.02 484
10862.01 510
10862.99 512
10863.97 504
10864.96 531
10865.94 521
10866.93 511
10867.91 545
10868.90 585
10869.88 575
10870.87 562
10871.85 565
10872.84 535
10873.82 588
10874.81 585
10875.79 487
10876.78 525
10877.76 521
10878.75 551
10879.73 530
10880.72 573
10881.70 569
10882.69 573
10883.67 591
10884.66 575
10885.64 539
10886.63 571
10887.61 551
10888.60 561
10889.58 600
10890.57 543
10891.55 571
10892.54 606
10893.53 601
10894.51 610
10895.50 604
10896.48 630
10897.47 567
10898.45 584
10899.44 606
10900.43 578
10901.41 597
10902.40 580
10903.38 590
10904.37 615
10905.36 584
10906.34 590
10907.33 642
10908.32 607
10909.30 628
10910.29 659
10911.28 607
10912.26 648
10913.25 603
10914.24 661
10915.22 624
10916.21 527
10917.20 586
10918.18 608
10919.17 652
10920.16 679
10921.14 620
10922.13 611
10923.12 662
10924.10 685
10925.09 628
10926.08 673
10927.07 641
10928.05 627
10929.04 657
10930.03 668
10931.01 650
10932.00 678
10932.99 661
10933.98 631
10934.96 650
10935.95 676
10936.94 618
10937.93 659
10938.92 670
10939.90 715
10940.89 611
10941.88 659
10942.87 731
10943.85 719
10944.84 661
10945.83 648
10946.82 716
10947.81 720
10948.79 709
10949.78 741
10950.77 700
10951.76 712
10952.75 722
10953.74 681
10954.72 802
10955.71 773
10956.70 750
10957.69 764
10958.68 823
10959.67 886
10960.66 904
10961.65 975
10962.63 1019
10963.62 969
10964.61 989
10965.60 959
10966.59 902
10967.58 976
10968.57 956
10969.56 864
10970.55 888
10971.54 868
10972.52 831
10973.51 806
10974.50 769
10975.49 801
10976.48 797
10977.47 733
10978.46 741
10979.45 754
10980.44 751
10981.43 703
10982.42 758
10983.41 746
10984.40 796
10985.39 733
10986.38 732
10987.37 816
10988.36 839
10989.35 772
10990.34 828
10991.33 787
10992.32 840
10993.31 839
10994.30 856
10995.29 831
10996.28 833
10997.27 830
10998.26 930
10999.25 922
11000.24 946
11001.23 1034
11002.22 1067
11003.21 1140
11004.20 1236
11005.20 1331
11006.19 1321
11007.18 1354
11008.17 1344
11009.16 1244
11010.15 1146
11011.14 1027
11012.13 1018
11013.12 932
11014.11 847
11015.10 883
11016.10 829
11017.09 776
11018.08 748
11019.07 707
11020.06 743
11021.05 729
11022.04 700
11023.04 683
11024.03 664
11025.02 718
11026.01 709
11027.00 667
11027.99 684
11028.99 646
11029.98 667
11030.97 733
11031.96 700
11032.95 701
11033.95 683
11034.94 669
11035.93 669
11036.92 727
11037.91 684
11038.91 669
11039.90 657
11040.89 682
11041.88 653
11042.88 636
11043.87 611
11044.86 642
11045.85 603
11046.85 599
11047.84 614
11048.83 585
11049.82 571
11050.82 572
11051.81 611
11052.80 597
11053.80 563
11054.79 578
11055.78 574
11056.77 581
11057.77 597
11058.76 582
11059.75 553
11060.75 567
11061.74 576
11062.73 587
11063.73 538
11064.72 570
11065.71 574
11066.71 581
11067.70 615
11068.69 616
11069.69 614
11070.68 585
11071.68 571
11072.67 631
11073.66 620
11074.66 530
11075.65 611
11076.65 617
11077.64 603
11078.63 623
11079.63 532
11080.62 545
11081.62 564
11082.61 587
11083.60 561
11084.60 575
11085.59 652
11086.59 623
11087.58 582
11088.58 615
11089.57 595
11090.57 598
11091.56 567
11092.55 529
11093.55 559
11094.54 601
11095.54 593
11096.53 572
11097.53 560
11098.52 551
11099.52 546
11100.51 532
11101.51 499
11102.50 538
11103.50 505
11104.49 534
11105.49 598
11106.48 542
11107.48 554
11108.48 544
11109.47 584
11110.47 529
11111.46 603
11112.46 513
11113.45 563
11114.45 532
11115.44 514
11116.44 554
11117.44 556
11118.43 573
11119.43 534
11120.42 498
11121.42 520
11122.42 548
11123.41 544
11124.41 501
11125.40 551
11126.40 529
11127.40 526
11128.39 535
11129.39 521
11130.38 548
11131.38 595
11132.38 560
11133.37 505
11134.37 520
11135.37 524
11136.36 527
11137.36 521
11138.36 495
11139.35 533
11140.35 513
11141.35 486
11142.34 550
11143.34 515
11144.34 484
11145.34 506
11146.33 555
11147.33 551
11148.33 571
11149.32 529
11150.32 521
11151.32 497
11152.32 556
11153.31 521
11154.31 507
11155.31 499
11156.31 542
11157.30 497
11158.30 504
11159.30 501
11160.30 472
11161.29 469
11162.29 568
11163.29 497
11164.29 521
11165.29 517
11166.28 525
11167.28 461
11168.28 470
11169.28 500
11170.28 507
11171.27 505
11172.27 448
11173.27 479
11174.27 465
11175.27 454
11176.27 491
11177.26 504
11178.26 507
11179.26 500
11180.26 506
11181.26 465
11182.26 470
11183.26 498
11184.26 502
11185.25 515
11186.25 486
11187.25 472
11188.25 518
11189.25 548
11190.25 513
11191.25 563
11192.25 524
11193.25 482
11194.25 574
11195.24 505
11196.24 485
11197.24 464
11198.24 498
11199.24 542
11200.24 573
11201.24 516
11202.24 490
11203.24 542
11204.24 551
11205.24 477
11206.24 503
11207.24 495
11208.24 542
11209.24 529
11210.24 506
11211.24 524
11212.24 552
11213.24 529
11214.24 554
11215.24 476
11216.24 488
11217.24 471
11218.24 500
11219.24 463
11220.24 441
11221.24 495
11222.24 507
11223.24 515
11224.24 474
11225.24 481
11226.24 495
11227.25 475
11228.25 453
11229.25 489
11230.25 521
11231.25 444
11232.25 476
11233.25 504
11234.25 479
11235.25 476
11236.25 474
11237.25 479
11238.26 488
11239.26 497
11240.26 480
11241.26 496
11242.26 477
11243.26 468
11244.26 481
11245.27 457
11246.27 521
11247.27 472
11248.27 425
11249.27 454
11250.27 489
11251.28 439
11252.28 503
11253.28 538
11254.28 475
11255.28 509
11256.29 443
11257.29 435
11258.29 537
11259.29 474
11260.29 512
11261.30 527
11262.30 484
11263.30 481
11264.30 478
11265.31 510
11266.31 463
11267.31 506
11268.31 513
11269.32 487
11270.32 513
11271.32 479
11272.32 511
11273.33 510
11274.33 536
11275.33 524
11276.33 517
11277.34 462
11278.34 480
11279.34 528
11280.35 554
11281.35 506
11282.35 478
11283.36 511
11284.36 513
11285.36 509
11286.37 531
11287.37 506
11288.37 533
11289.38 509
11290.38 489
11291.38 537
11292.39 523
11293.39 476
11294.39 518
11295.40 490
11296.40 482
11297.41 523
11298.41 462
11299.41 511
11300.42 490
11301.42 520
11302.43 522
11303.43 534
11304.43 467
11305.44 484
11306.44 495
11307.45 522
11308.45 513
11309.46 494
11310.46 507
11311.46 516
11312.47 594
11313.47 596
11314.48 547
11315.48 559
11316.49 529
11317.49 568
11318.50 611
11319.50 587
11320.51 587
11321.51 552
11322.52 584
11323.52 518
11324.53 515
11325.53 546
11326.54 520
11327.54 533
11328.55 531
11329.55 494
11330.56 509
11331.56 502
11332.57 468
11333.57 468
11334.58 478
11335.58 452
11336.59 493
11337.60 487
11338.60 472
11339.61 454
11340.61 483
11341.62 536
11342.62 523
11343.63 567
11344.64 535
11345.64 544
11346.65 511
11347.65 549
11348.66 518
11349.67 483
11350.67 512
11351.68 474
11352.69 490
11353.69 448
11354.70 449
11355.71 472
11356.71 514
11357.72 486
11358.72 479
11359.73 462
11360.74 517
11361.74 466
11362.75 407
11363.76 437
11364.76 450
11365.77 498
11366.78 483
11367.79 467
11368.79 468
11369.80 466
11370.81 429
11371.81 427
11372.82 440
11373.83 440
11374.84 517
11375.84 474
11376.85 475
11377.86 478
11378.87 438
11379.87 443
11380.88 453
11381.89 453
11382.90 456
11383.90 475
11384.91 452
11385.92 505
11386.93 435
11387.93 470
11388.94 483
11389.95 519
11390.96 467
11391.97 466
11392.97 474
11393.98 454
11394.99 448
11396.00 462
11397.01 432
11398.02 446
11399.02 446
11400.03 494
11401.04 473
11402.05 472
11403.06 497
11404.07 417
11405.08 441
11406.08 437
11407.09 453
11408.10 516
11409.11 487
11410.12 531
11411.13 501
11412.14 443
11413.15 421
11414.15 431
11415.16 498
11416.17 495
11417.18 489
11418.19 412
11419.20 442
11420.21 447
11421.22 442
11422.23 473
11423.24 490
11424.25 521
11425.26 523
11426.27 516
11427.28 501
11428.29 418
11429.30 442
11430.31 458
11431.32 448
11432.32 484
11433.33 483
11434.34 508
11435.35 470
11436.36 448
11437.37 442
11438.38 452
11439.39 447
11440.41 478
11441.42 479
11442.43 510
11443.44 477
11444.45 447
11445.46 459
11446.47 457
11447.48 466
11448.49 466
11449.50 489
11450.51 512
11451.52 466
11452.53 484
11453.54 482
11454.55 444
11455.56 469
11456.57 506
11457.59 456
11458.60 435
11459.61 450
11460.62 474
11461.63 459
11462.64 493
11463.65 463
11464.66 519
11465.67 509
11466.69 511
11467.70 487
11468.71 476
11469.72 478
11470.73 481
11471.74 500
11472.75 479
11473.77 449
11474.78 484
11475.79 513
11476.80 488
11477.81 500
11478.83 521
11479.84 508
11480.85 497
11481.86 494
11482.87 502
11483.89 469
11484.90 477
11485.91 474
11486.92 475
11487.93 494
11488.95 540
11489.96 502
11490.97 433
11491.98 508
11493.00 468
11494.01 458
11495.02 522
11496.03 547
11497.05 528
11498.06 504
11499.07 521
11500.09 483
11501.10 486
11502.11 539
11503.12 524
11504.14 477
11505.15 497
11506.16 503
11507.18 488
11508.19 474
11509.20 475
11510.22 472
11511.23 493
11512.24 498
11513.26 494
11514.27 523
11515.28 507
11516.30 548
11517.31 504
11518.32 482
11519.34 453
11520.35 512
11521.37 487
11522.38 473
11523.39 493
11524.41 516
11525.42 525
11526.44 511
11527.45 504
11528.46 523
11529.48 520
11530.49 494
11531.51 538
11532.52 509
11533.53 547
11534.55 557
11535.56 564
11536.58 546
11537.59 531
11538.61 513
11539.62 547
11540.64 547
11541.65 487
11542.67 493
11543.68 548
11544.69 560
11545.71 515
11546.72 489
11547.74 548
11548.75 544
11549.77 594
11550.78 551
11551.80 475
11552.81 506
11553.83 571
11554.85 570
11555.86 539
11556.88 535
11557.89 597
11558.91 574
11559.92 561
11560.94 538
11561.95 567
11562.97 570
11563.98 554
11565.00 648
11566.02 626
11567.03 579
11568.05 580
11569.06 579
11570.08 596
11571.10 655
11572.11 620
11573.13 603
11574.14 655
11575.16 630
11576.18 636
11577.19 650
11578.21 650
11579.22 680
11580.24 695
11581.26 658
11582.27 650
11583.29 655
11584.31 684
11585.32 733
11586.34 753
11587.36 726
11588.37 800
11589.39 770
11590.41 712
11591.42 766
11592.44 819
11593.46 874
11594.47 866
11595.49 920
11596.51 907
11597.53 945
11598.54 998
11599.56 1076
11600.58 1116
11601.59 1245
11602.61 1385
11603.63 1552
11604.65 1629
11605.66 1644
11606.68 1643
11607.70 1594
11608.72 1571
11609.74 1428
11610.75 1342
11611.77 1205
11612.79 970
11613.81 931
11614.82 931
11615.84 836
11616.86 841
11617.88 820
11618.90 730
11619.91 730
11620.93 719
11621.95 676
11622.97 726
11623.99 646
11625.01 692
11626.02 650
11627.04 644
11628.06 726
11629.08 684
11630.10 629
11631.12 663
11632.14 726
11633.15 674
11634.17 654
11635.19 692
11636.21 695
11637.23 634
11638.25 618
11639.27 609
11640.29 598
11641.30 612
11642.32 563
11643.34 534
11644.36 608
11645.38 642
11646.40 633
11647.42 576
11648.44 602
11649.46 636
11650.48 576
11651.50 490
11652.52 506
11653.54 529
11654.56 496
11655.58 547
11656.60 569
11657.62 505
11658.64 503
11659.66 554
11660.68 528
11661.70 514
11662.72 539
11663.74 536
11664.76 546
11665.78 511
11666.80 493
11667.82 545
11668.84 551
11669.86 551
11670.88 542
11671.90 575
11672.92 574
11673.94 584
11674.96 537
11675.98 553
11677.00 595
11678.02 588
11679.04 628
11680.06 602
11681.08 573
11682.10 596
11683.12 600
11684.15 578
11685.17 611
11686.19 625
11687.21 635
11688.23 655
11689.25 575
11690.27 627
11691.29 639
11692.31 612
11693.34 554
11694.36 580
11695.38 618
11696.40 595
11697.42 598
11698.44 538
11699.46 575
11700.49 578
11701.51 582
11702.53 638
11703.55 571
11704.57 579
11705.60 570
11706.62 561
11707.64 607
11708.66 527
11709.68 568
11710.71 550
11711.73 489
11712.75 521
11713.77 540
11714.79 589
11715.82 555
11716.84 540
11717.86 498
11718.88 542
11719.91 505
11720.93 523
11721.95 545
11722.97 528
11724.00 564
11725.02 561
11726.04 534
11727.07 479
11728.09 544
11729.11 522
11730.13 507
11731.16 481
11732.18 501
11733.20 510
11734.23 502
11735.25 523
11736.27 490
11737.30 564
11738.32 563
11739.34 537
11740.37 551
11741.39 513
11742.41 546
11743.44 508
11744.46 532
11745.48 538
11746.51 537
11747.53 541
11748.55 532
11749.58 522
11750.60 492
11751.63 467
11752.65 483
11753.67 556
11754.70 521
11755.72 471
11756.75 497
11757.77 509
11758.79 492
11759.82 512
11760.84 537
11761.87 543
11762.89 493
11763.92 465
11764.94 525
11765.97 519
11766.99 501
11768.01 516
11769.04 482
11770.06 506
11771.09 501
11772.11 530
11773.14 503
11774.16 503
11775.19 530
11776.21 509
11777.24 490
11778.26 473
11779.29 494
11780.31 455
11781.34 538
11782.36 498
11783.39 484
11784.41 500
11785.44 467
11786.46 485
11787.49 495
11788.52 512
11789.54 518
11790.57 509
11791.59 520
11792.62 511
11793.64 511
11794.67 499
11795.70 496
11796.72 492
11797.75 507
11798.77 537
11799.80 514
11800.83 498
11801.85 498
11802.88 517
11803.90 504
11804.93 508
11805.96 515
11806.98 483
11808.01 518
11809.04 518
11810.06 531
11811.09 507
11812.11 487
11813.14 513
11814.17 489
11815.19 502
11816.22 490
11817.25 480
11818.27 505
11819.30 475
11820.33 482
11821.36 510
11822.38 516
11823.41 517
11824.44 487
11825.46 487
11826.49 504
11827.52 520
11828.54 482
11829.57 463
11830.60 499
11831.63 515
11832.65 541
11833.68 482
11834.71 519
11835.74 506
11836.76 502
11837.79 580
11838.82 517
11839.85 513
11840.88 541
11841.90 540
11842.93 485
11843.96 466
11844.99 480
11846.01 518
11847.04 541
11848.07 526
11849.10 522
11850.13 496
11851.16 480
11852.18 478
11853.21 527
11854.24 531
11855.27 568
11856.30 525
11857.33 551
11858.35 496
11859.38 552
11860.41 571
11861.44 545
11862.47 532
11863.50 524
11864.53 541
11865.56 573
11866.58 542
11867.61 581
11868.64 502
11869.67 506
11870.70 547
11871.73 541
11872.76 520
11873.79 579
11874.82 577
11875.85 616
11876.88 583
11877.91 593
11878.93 624
11879.96 595
11880.99 594
11882.02 590
11883.05 641
11884.08 688
11885.11 610
11886.14 608
11887.17 596
11888.20 590
11889.23 672
11890.26 604
11891.29 628
11892.32 661
11893.35 642
11894.38 602
11895.41 624
11896.44 703
11897.47 673
11898.50 681
11899.53 719
11900.56 638
11901.59 702
11902.62 665
11903.65 722
11904.69 750
11905.72 756
11906.75 744
11907.78 746
11908.81 788
11909.84 757
11910.87 742
11911.90 738
11912.93 760
11913.96 751
11914.99 735
11916.02 688
11917.06 714
11918.09 677
11919.12 704
11920.15 645
11921.18 660
11922.21 708
11923.24 732
11924.27 678
11925.31 706
11926.34 715
11927.37 751
11928.40 726
11929.43 734
11930.46 730
11931.50 748
11932.53 818
11933.56 823
11934.59 957
11935.62 939
11936.65 1016
11937.69 1064
11938.72 1070
11939.75 1039
11940.78 985
11941.81 987
11942.85 918
11943.88 868
11944.91 804
11945.94 758
11946.98 728
11948.01 766
11949.04 717
11950.07 669
11951.11 698
11952.14 709
11953.17 633
11954.20 641
11955.24 627
11956.27 674
11957.30 610
11958.34 575
11959.37 605
11960.40 607
11961.43 577
11962.47 642
11963.50 631
11964.53 624
11965.57 590
11966.60 629
11967.63 641
11968.67 653
11969.70 600
11970.73 650
11971.77 615
11972.80 634
11973.83 649
11974.87 649
11975.90 666
11976.94 656
11977.97 598
11979.00 636
11980.04 641
11981.07 633
11982.10 663
11983.14 649
11984.17 574
11985.21 625
11986.24 606
11987.27 624
11988.31 683
11989.34 633
11990.38 595
11991.41 600
11992.45 604
11993.48 616
11994.51 592
11995.55 621
11996.58 640
11997.62 641
11998.65 676
11999.69 689
12000.72 717
12001.76 653
12002.79 627
12003.83 634
12004.86 635
12005.90 640
12006.93 672
12007.97 714
12009.00 701
12010.04 663
12011.07 662
12012.11 712
12013.14 705
12014.18 642
12015.21 655
12016.25 690
12017.28 633
12018.32 631
12019.35 700
12020.39 690
12021.43 757
12022.46 686
12023.50 684
12024.53 698
12025.57 693
12026.60 727
12027.64 722
12028.68 702
12029.71 668
12030.75 709
12031.78 742
12032.82 720
12033.86 768
12034.89 711
12035.93 764
12036.97 727
12038.00 720
12039.04 747
12040.07 756
12041.11 783
12042.15 729
12043.18 679
12044.22 692
12045.26 730
12046.29 705
12047.33 709
12048.37 736
12049.40 723
12050.44 768
12051.48 742
12052.52 734
12053.55 731
12054.59 751
12055.63 769
12056.66 748
12057.70 743
12058.74 749
12059.78 790
12060.81 783
12061.85 852
12062.89 794
12063.92 863
12064.96 858
12066.00 816
12067.04 814
12068.07 807
12069.11 833
12070.15 880
12071.19 841
12072.23 871
12073.26 863
12074.30 832
12075.34 853
12076.38 847
12077.42 804
12078.45 842
12079.49 894
12080.53 982
12081.57 907
12082.61 848
12083.64 860
12084.68 876
12085.72 822
12086.76 822
12087.80 849
12088.84 853
12089.88 875
12090.91 884
12091.95 908
12092.99 911
12094.03 879
12095.07 891
12096.11 896
12097.15 917
12098.19 987
12099.22 895
12100.26 1031
12101.30 1093
12102.34 1001
12103.38 1163
12104.42 1145
12105.46 1183
12106.50 1256
12107.54 1247
12108.58 1275
12109.62 1405
12110.66 1356
12111.70 1296
12112.74 1276
12113.77 1307
12114.81 1242
12115.85 1143
12116.89 1064
12117.93 1021
12118.97 949
12120.01 894
12121.05 825
12122.09 857
12123.13 830
12124.17 805
12125.21 756
12126.25 747
12127.29 759
12128.33 750
12129.37 746
12130.41 646
12131.45 703
12132.50 695
12133.54 735
12134.58 684
12135.62 692
12136.66 726
12137.70 702
12138.74 690
12139.78 654
12140.82 665
12141.86 607
12142.90 678
12143.94 649
12144.98 691
12146.02 643
12147.07 625
12148.11 684
12149.15 655
12150.19 631
12151.23 614
12152.27 638
12153.31 631
12154.35 578
12155.40 625
12156.44 609
12157.48 601
12158.52 621
12159.56 602
12160.60 617
12161.64 623
12162.69 588
12163.73 609
12164.77 656
12165.81 607
12166.85 631
12167.90 637
12168.94 624
12169.98 644
12171.02 665
12172.06 567
12173.11 633
12174.15 575
12175.19 596
12176.23 688
12177.27 580
12178.32 595
12179.36 614
12180.40 654
12181.44 587
12182.49 627
12183.53 656
12184.57 580
12185.61 618
12186.66 591
12187.70 632
12188.74 683
12189.79 632
12190.83 616
12191.87 654
12192.91 600
12193.96 599
12195.00 550
12196.04 579
12197.09 582
12198.13 645
12199.17 579
12200.22 558
12201.26 593
12202.30 630
12203.35 571
12204.39 565
12205.43 591
12206.48 603
12207.52 574
12208.57 645
12209.61 548
12210.65 559
12211.70 610
12212.74 595
12213.78 548
12214.83 532
12215.87 560
12216.92 608
12217.96 582
12219.00 559
12220.05 579
12221.09 595
12222.14 576
12223.18 557
12224.23 553
12225.27 531
12226.31 550
12227.36 574
12228.40 585
12229.45 586
12230.49 551
12231.54 555
12232.58 543
12233.63 563
12234.67 570
12235.72 538
12236.76 577
12237.81 536
12238.85 538
12239.90 576
12240.94 552
12241.99 530
12243.03 551
12244.08 577
12245.12 551
12246.17 526
12247.21 517
12248.26 568
12249.30 479
12250.35 476
12251.39 490
12252.44 512
12253.49 533
12254.53 504
12255.58 518
12256.62 498
12257.67 485
12258.71 523
12259.76 513
12260.81 527
12261.85 520
12262.90 465
12263.94 496
12264.99 522
12266.04 504
12267.08 473
12268.13 512
12269.17 472
12270.22 494
12271.27 507
12272.31 525
12273.36 497
12274.41 518
12275.45 505
12276.50 475
12277.55 485
12278.59 496
12279.64 517
12280.69 508
12281.73 529
12282.78 507
12283.83 511
12284.87 510
12285.92 514
12286.97 475
12288.01 477
12289.06 507
12290.11 493
12291.16 514
12292.20 498
12293.25 522
12294.30 454
12295.35 502
12296.39 506
12297.44 488
12298.49 495
12299.54 474
12300.58 464
12301.63 486
12302.68 510
12303.73 542
12304.77 479
12305.82 467
12306.87 460
12307.92 494
12308.97 511
12310.01 481
12311.06 467
12312.11 503
12313.16 477
12314.21 501
12315.25 484
12316.30 462
12317.35 497
12318.40 498
12319.45 459
12320.50 424
12321.54 430
12322.59 442
12323.64 493
12324.69 416
12325.74 427
12326.79 492
12327.84 468
12328.89 461
12329.93 458
12330.98 483
12332.03 432
12333.08 443
12334.13 458
12335.18 413
12336.23 453
12337.28 469
12338.33 459
12339.38 415
12340.43 450
12341.47 466
12342.52 476
12343.57 439
12344.62 425
12345.67 432
12346.72 422
12347.77 430
12348.82 458
12349.87 411
12350.92 419
12351.97 450
12353.02 452
12354.07 418
12355.12 428
12356.17 405
12357.22 422
12358.27 444
12359.32 415
12360.37 444
12361.42 465
12362.47 456
12363.52 388
12364.57 422
12365.62 424
12366.67 433
12367.72 468
12368.77 451
12369.82 442
12370.87 509
12371.93 490
12372.98 445
12374.03 408
12375.08 447
12376.13 444
12377.18 479
12378.23 463
12379.28 491
12380.33 470
12381.38 417
12382.43 457
12383.49 460
12384.54 448
12385.59 478
12386.64 498
12387.69 472
12388.74 428
12389.79 477
12390.84 451
12391.90 438
12392.95 402
12394.00 456
12395.05 433
12396.10 477
12397.15 484
12398.21 428
12399.26 436
12400.31 419
12401.36 441
12402.41 445
12403.47 415
12404.52 434
12405.57 486
12406.62 436
12407.67 423
12408.73 478
12409.78 485
12410.83 500
12411.88 498
12412.94 471
12413.99 463
12415.04 484
12416.09 461
12417.15 454
12418.20 455
12419.25 479
12420.30 502
12421.36 442
12422.41 481
12423.46 526
12424.52 453
12425.57 456
12426.62 475
12427.67 509
12428.73 485
12429.78 485
12430.83 481
12431.89 481
12432.94 479
12433.99 484
12435.05 484
12436.10 499
12437.15 495
12438.21 451
12439.26 454
12440.31 493
12441.37 492
12442.42 460
12443.47 532
12444.53 510
12445.58 466
12446.64 509
12447.69 487
12448.74 505
12449.80 474
12450.85 451
12451.91 464
12452.96 447
12454.01 488
12455.07 462
12456.12 444
12457.18 471
12458.23 483
12459.29 489
12460.34 501
12461.39 514
12462.45 457
12463.50 455
12464.56 491
12465.61 447
12466.67 517
12467.72 477
12468.78 413
12469.83 479
12470.89 501
12471.94 496
12473.00 488
12474.05 484
12475.11 489
12476.16 522
12477.22 496
12478.27 511
12479.33 511
12480.38 530
12481.44 470
12482.49 512
12483.55 546
12484.60 528
12485.66 575
12486.71 530
12487.77 537
12488.83 516
12489.88 567
12490.94 534
12491.99 533
12493.05 568
12494.10 550
12495.16 668
12496.22 654
12497.27 723
12498.33 777
12499.38 786
12500.44 827
12501.50 808
12502.55 834
12503.61 839
12504.67 827
12505.72 758
12506.78 710
12507.83 676
12508.89 685
12509.95 679
12511.00 622
12512.06 586
12513.12 596
12514.17 618
12515.23 559
12516.29 566
12517.34 524
12518.40 532
12519.46 569
12520.52 575
12521.57 505
12522.63 514
12523.69 537
12524.74 537
12525.80 539
12526.86 551
12527.92 531
12528.97 561
12530.03 587
12531.09 530
12532.15 528
12533.20 536
12534.26 552
12535.32 506
12536.38 554
12537.43 566
12538.49 566
12539.55 528
12540.61 515
12541.66 575
12542.72 543
12543.78 507
12544.84 467
12545.90 492
12546.95 472
12548.01 494
12549.07 468
12550.13 492
12551.19 533
12552.25 514
12553.30 530
12554.36 536
12555.42 513
12556.48 501
12557.54 532
12558.60 537
12559.65 502
12560.71 532
12561.77 581
12562.83 583
12563.89 566
12564.95 586
12566.01 584
12567.07 537
12568.13 553
12569.18 555
12570.24 557
12571.30 563
12572.36 613
12573.42 642
12574.48 630
12575.54 633
12576.60 663
12577.66 653
12578.72 668
12579.78 692
12580.84 720
12581.90 681
12582.96 709
12584.02 681
12585.07 633
12586.13 678
12587.19 597
12588.25 597
12589.31 629
12590.37 631
12591.43 578
12592.49 559
12593.55 594
12594.61 569
12595.67 574
12596.73 596
12597.79 627
12598.86 549
12599.92 582
12600.98 560
12602.04 597
12603.10 554
12604.16 552
12605.22 525
12606.28 494
12607.34 520
12608.40 553
12609.46 561
12610.52 548
12611.58 552
12612.64 550
12613.70 520
12614.76 482
12615.83 513
12616.89 531
12617.95 515
12619.01 500
12620.07 518
12621.13 499
12622.19 503
12623.25 538
12624.32 478
12625.38 491
12626.44 484
12627.50 520
12628.56 528
12629.62 539
12630.68 505
12631.75 492
12632.81 490
12633.87 482
12634.93 467
12635.99 484
12637.05 471
12638.12 480
12639.18 511
12640.24 489
12641.30 508
12642.36 484
12643.43 511
12644.49 468
12645.55 516
12646.61 474
12647.68 530
12648.74 509
12649.80 479
12650.86 511
12651.93 505
12652.99 538
12654.05 498
12655.11 496
12656.18 495
12657.24 528
12658.30 540
12659.36 513
12660.43 539
12661.49 520
12662.55 549
12663.62 527
12664.68 558
12665.74 511
12666.81 527
12667.87 529
12668.93 544
12670.00 525
12671.06 525
12672.12 509
12673.19 502
12674.25 481
12675.31 496
12676.38 479
12677.44 514
12678.50 464
12679.57 453
12680.63 458
12681.69 520
12682.76 507
12683.82 486
12684.89 501
12685.95 506
12687.01 508
12688.08 489
12689.14 539
12690.21 473
12691.27 489
12692.33 479
12693.40 509
12694.46 500
12695.53 517
12696.59 543
12697.66 527
12698.72 528
12699.79 482
12700.85 499
12701.91 515
12702.98 516
12704.04 533
12705.11 575
12706.17 568
12707.24 545
12708.30 550
12709.37 521
12710.43 558
12711.50 505
12712.56 548
12713.63 556
12714.69 533
12715.76 520
12716.82 482
12717.89 466
12718.95 525
12720.02 482
12721.09 517
12722.15 489
12723.22 469
12724.28 525
12725.35 495
12726.41 504
12727.48 476
12728.54 494
12729.61 506
12730.68 469
12731.74 502
12732.81 505
12733.87 501
12734.94 481
12736.01 512
12737.07 511
12738.14 473
12739.20 486
12740.27 492
12741.34 479
12742.40 478
12743.47 461
12744.54 492
12745.60 514
12746.67 448
12747.74 499
12748.80 467
12749.87 468
12750.94 451
12752.00 471
12753.07 475
12754.14 454
12755.20 463
12756.27 513
12757.34 458
12758.40 452
12759.47 459
12760.54 465
12761.60 445
12762.67 458
12763.74 453
12764.81 443
12765.87 457
12766.94 446
12768.01 455
12769.08 495
12770.14 462
12771.21 425
12772.28 438
12773.35 437
12774.41 451
12775.48 396
12776.55 400
12777.62 439
12778.68 447
12779.75 451
12780.82 437
12781.89 452
12782.96 445
12784.02 444
12785.09 450
12786.16 438
12787.23 430
12788.30 430
12789.37 406
12790.43 433
12791.50 416
12792.57 417
12793.64 439
12794.71 409
12795.78 438
12796.84 420
12797.91 416
12798.98 428
12800.05 420
12801.12 429
12802.19 427
12803.26 430
12804.33 430
12805.40 427
12806.46 417
12807.53 411
12808.60 399
12809.67 456
12810.74 415
12811.81 390
12812.88 419
12813.95 376
12815.02 400
12816.09 428
12817.16 403
12818.23 404
12819.30 419
12820.37 411
12821.44 388
12822.50 377
12823.57 383
12824.64 459
12825.71 443
12826.78 452
12827.85 438
12828.92 396
12829.99 411
12831.06 460
12832.13 452
12833.20 437
12834.27 404
12835.34 412
12836.41 412
12837.49 400
12838.56 401
12839.63 363
12840.70 368
12841.77 405
12842.84 393
12843.91 379
12844.98 401
12846.05 357
12847.12 399
12848.19 401
12849.26 402
12850.33 382
12851.40 387
12852.47 451
12853.55 406
12854.62 403
12855.69 407
12856.76 359
12857.83 409
12858.90 417
12859.97 456
12861.04 387
12862.11 384
12863.19 396
12864.26 422
12865.33 444
12866.40 410
12867.47 408
12868.54 424
12869.62 446
12870.69 439
12871.76 397
12872.83 389
12873.90 391
12874.97 389
12876.05 380
12877.12 348
12878.19 377
12879.26 377
12880.33 405
12881.41 409
12882.48 379
12883.55 397
12884.62 426
12885.70 367
12886.77 361
12887.84 377
12888.91 341
12889.98 349
12891.06 328
12892.13 411
12893.20 343
12894.28 360
12895.35 403
12896.42 372
12897.49 365
12898.57 360
12899.64 371
12900.71 375
12901.79 369
12902.86 354
12903.93 343
12905.00 374
12906.08 381
12907.15 355
12908.22 323
12909.30 355
12910.37 380
12911.44 387
12912.52 370
12913.59 377
12914.66 384
12915.74 356
12916.81 391
12917.89 348
12918.96 355
12920.03 373
12921.11 355
12922.18 405
12923.25 357
12924.33 352
12925.40 369
12926.48 396
12927.55 383
12928.62 364
12929.70 388
12930.77 435
12931.85 368
12932.92 366
12934.00 332
12935.07 353
12936.14 390
12937.22 389
12938.29 362
12939.37 299
12940.44 342
12941.52 386
12942.59 376
12943.67 315
12944.74 376
12945.82 379
12946.89 358
12947.97 329
12949.04 384
12950.12 376
12951.19 371
12952.27 363
12953.34 369
12954.42 383
12955.49 382
12956.57 394
12957.64 334
12958.72 352
12959.79 358
12960.87 412
12961.94 394
12963.02 345
12964.10 344
12965.17 380
12966.25 356
12967.32 360
12968.40 375
12969.47 369
12970.55 362
12971.63 381
12972.70 354
12973.78 370
12974.85 382
12975.93 392
12977.01 348
12978.08 338
12979.16 351
12980.23 367
12981.31 389
12982.39 380
12983.46 369
12984.54 376
12985.62 360
12986.69 370
12987.77 367
12988.85 372
12989.92 378
12991.00 381
12992.08 358
12993.15 369
12994.23 355
12995.31 399
12996.38 411
12997.46 423
12998.54 365
12999.61 356
13000.69 362
13001.77 386
13002.85 357
13003.92 347
13005.00 395
13006.08 386
13007.16 348
13008.23 344
13009.31 345
13010.39 387
13011.47 372
13012.54 387
13013.62 356
13014.70 341
13015.78 388
13016.85 390
13017.93 365
13019.01 367
13020.09 387
13021.17 351
13022.24 389
13023.32 350
13024.40 351
13025.48 366
13026.56 367
13027.63 366
13028.71 352
13029.79 381
13030.87 381
13031.95 393
13033.03 362
13034.10 348
13035.18 383
13036.26 408
13037.34 357
13038.42 383
13039.50 387
13040.58 377
13041.66 387
13042.73 368
13043.81 378
13044.89 353
13045.97 379
13047.05 387
13048.13 391
13049.21 391
13050.29 367
13051.37 373
13052.45 395
13053.53 373
13054.60 379
13055.68 392
13056.76 407
13057.84 389
13058.92 365
13060.00 389
13061.08 348
13062.16 362
13063.24 380
13064.32 369
13065.40 370
13066.48 379
13067.56 383
13068.64 385
13069.72 406
13070.80 393
13071.88 402
13072.96 398
13074.04 371
13075.12 376
13076.20 395
13077.28 407
13078.36 367
13079.44 379
13080.52 369
13081.60 363
13082.68 382
13083.76 380
13084.84 400
13085.93 368
13087.01 386
13088.09 388
13089.17 368
13090.25 338
13091.33 383
13092.41 408
13093.49 379
13094.57 393
13095.65 392
13096.73 366
13097.82 379
13098.90 413
13099.98 327
13101.06 279
13102.14 339
13103.22 355
13104.30 363
13105.38 353
13106.47 377
13107.55 362
13108.63 379
13109.71 336
13110.79 384
13111.87 353
13112.96 355
13114.04 350
13115.12 359
13116.20 375
13117.28 384
13118.37 373
13119.45 385
13120.53 382
13121.61 357
13122.69 354
13123.78 408
13124.86 371
13125.94 335
13127.02 361
13128.11 368
13129.19 350
13130.27 344
13131.35 348
13132.44 376
13133.52 401
13134.60 376
13135.68 357
13136.77 397
13137.85 436
13138.93 418
13140.01 373
13141.10 372
13142.18 354
13143.26 409
13144.35 399
13145.43 329
13146.51 364
13147.60 400
13148.68 379
13149.76 369
13150.85 362
13151.93 339
13153.01 368
13154.10 337
13155.18 347
13156.26 361
13157.35 368
13158.43 386
13159.51 361
13160.60 344
13161.68 364
13162.77 434
13163.85 407
13164.93 371
13166.02 375
13167.10 364
13168.19 360
13169.27 389
13170.35 391
13171.44 373
13172.52 345
13173.61 360
13174.69 367
13175.78 357
13176.86 375
13177.94 398
13179.03 386
13180.11 393
13181.20 374
13182.28 408
13183.37 362
13184.45 416
13185.54 376
13186.62 393
13187.71 389
13188.79 405
13189.88 388
13190.96 370
13192.05 394
13193.13 371
13194.22 351
13195.30 369
13196.39 367
13197.47 410
13198.56 414
13199.64 406
13200.73 403
13201.81 379
13202.90 369
13203.98 402
13205.07 367
13206.16 394
13207.24 413
13208.33 387
13209.41 401
13210.50 432
13211.58 432
13212.67 382
13213.76 419
13214.84 412
13215.93 394
13217.01 432
13218.10 415
13219.19 386
13220.27 385
13221.36 390
13222.45 375
13223.53 408
13224.62 422
13225.70 396
13226.79 400
13227.88 417
13228.96 386
13230.05 393
13231.14 410
13232.22 405
13233.31 405
13234.40 429
13235.48 434
13236.57 388
13237.66 377
13238.74 399
13239.83 421
13240.92 426
13242.01 449
13243.09 423
13244.18 441
13245.27 443
13246.35 403
13247.44 408
13248.53 408
13249.62 400
13250.70 388
13251.79 421
13252.88 408
13253.97 403
13255.05 389
13256.14 405
13257.23 492
13258.32 441
13259.41 427
13260.49 418
13261.58 460
13262.67 430
13263.76 421
13264.85 411
13265.93 449
13267.02 438
13268.11 409
13269.20 430
13270.29 414
13271.37 405
13272.46 430
13273.55 453
13274.64 421
13275.73 421
13276.82 458
13277.91 478
13278.99 448
13280.08 460
13281.17 438
13282.26 421
13283.35 455
13284.44 437
13285.53 463
13286.62 446
13287.70 432
13288.79 442
13289.88 473
13290.97 444
13292.06 475
13293.15 477
13294.24 484
13295.33 507
13296.42 442
13297.51 451
13298.60 508
13299.69 568
13300.78 509
13301.87 458
13302.95 481
13304.04 492
13305.13 515
13306.22 502
13307.31 486
13308.40 449
13309.49 498
13310.58 556
13311.67 555
13312.76 532
13313.85 514
13314.94 531
13316.03 525
13317.12 495
13318.21 525
13319.30 496
13320.39 529
13321.48 514
13322.58 525
13323.67 476
13324.76 502
13325.85 523
13326.94 526
13328.03 496
13329.12 491
13330.21 514
13331.30 539
13332.39 496
13333.48 474
13334.57 494
13335.66 513
13336.75 528
13337.85 498
13338.94 508
13340.03 505
13341.12 539
13342.21 555
13343.30 512
13344.39 484
13345.48 533
13346.58 537
13347.67 554
13348.76 516
13349.85 528
13350.94 548
13352.03 519
13353.12 575
13354.22 518
13355.31 504
13356.40 492
13357.49 518
13358.58 559
13359.68 564
13360.77 540
13361.86 560
13362.95 554
13364.04 490
13365.14 549
13366.23 550
13367.32 577
13368.41 559
13369.51 586
13370.60 634
13371.69 617
13372.78 618
13373.87 659
13374.97 646
13376.06 591
13377.15 605
13378.25 661
13379.34 598
13380.43 622
13381.52 540
13382.62 579
13383.71 561
13384.80 527
13385.90 492
13386.99 538
13388.08 530
13389.17 523
13390.27 532
13391.36 514
13392.45 498
13393.55 504
13394.64 522
13395.73 503
13396.83 517
13397.92 477
13399.02 507
13400.11 461
13401.20 485
13402.30 528
13403.39 555
13404.48 516
13405.58 502
13406.67 499
13407.77 533
13408.86 537
13409.95 500
13411.05 517
13412.14 504
13413.24 483
13414.33 472
13415.42 453
13416.52 475
13417.61 506
13418.71 471
13419.80 460
13420.90 492
13421.99 481
13423.08 496
13424.18 507
13425.27 496
13426.37 481
13427.46 506
13428.56 528
13429.65 522
13430.75 514
13431.84 535
13432.94 527
13434.03 548
13435.13 536
13436.22 480
13437.32 500
13438.41 478
13439.51 496
13440.60 508
13441.70 502
13442.79 508
13443.89 520
13444.98 501
13446.08 549
13447.18 521
13448.27 520
13449.37 501
13450.46 509
13451.56 567
13452.65 578
13453.75 538
13454.85 500
13455.94 490
13457.04 490
13458.13 528
13459.23 524
13460.33 525
13461.42 553
13462.52 561
13463.61 536
13464.71 505
13465.81 509
13466.90 547
13468.00 610
13469.10 607
13470.19 583
13471.29 570
13472.38 567
13473.48 568
13474.58 532
13475.67 557
13476.77 566
13477.87 578
13478.96 598
13480.06 579
13481.16 566
13482.26 600
13483.35 629
13484.45 590
13485.55 587
13486.64 597
13487.74 551
13488.84 579
13489.94 608
13491.03 602
13492.13 587
13493.23 586
13494.32 584
13495.42 626
13496.52 651
13497.62 646
13498.72 623
13499.81 673
13500.91 685
13502.01 637
13503.11 687
13504.20 686
13505.30 668
13506.40 732
13507.50 756
13508.60 759
13509.69 769
13510.79 720
13511.89 720
13512.99 748
13514.09 713
13515.18 675
13516.28 660
13517.38 651
13518.48 633
13519.58 639
13520.68 654
13521.78 602
13522.87 545
13523.97 614
13525.07 613
13526.17 581
13527.27 534
13528.37 546
13529.47 491
13530.57 554
13531.66 541
13532.76 509
13533.86 528
13534.96 556
13536.06 577
13537.16 528
13538.26 516
13539.36 473
13540.46 501
13541.56 517
13542.66 536
13543.76 519
13544.86 510
13545.96 483
13547.05 525
13548.15 474
13549.25 450
13550.35 464
13551.45 507
13552.55 542
13553.65 515
13554.75 508
13555.85 463
13556.95 511
13558.05 479
13559.15 467
13560.25 478
13561.35 492
13562.45 458
13563.55 472
13564.65 437
13565.75 477
13566.85 506
13567.96 453
13569.06 507
13570.16 454
13571.26 473
13572.36 440
13573.46 488
13574.56 437
13575.66 460
13576.76 443
13577.86 457
13578.96 479
13580.06 485
13581.16 461
13582.27 452
13583.37 480
13584.47 458
13585.57 464
13586.67 431
13587.77 447
13588.87 492
13589.97 488
13591.08 432
13592.18 464
13593.28 459
13594.38 453
13595.48 453
13596.58 456
13597.68 449
13598.79 438
13599.89 467
13600.99 483
13602.09 411
13603.19 447
13604.30 436
13605.40 472
13606.50 461
13607.60 424
13608.70 456
13609.81 477
13610.91 474
13612.01 456
13613.11 495
13614.21 492
13615.32 434
13616.42 471
13617.52 461
13618.62 445
13619.73 474
13620.83 452
13621.93 458
13623.03 498
13624.14 442
13625.24 459
13626.34 442
13627.45 449
13628.55 468
13629.65 462
13630.75 465
13631.86 477
13632.96 435
13634.06 434
13635.17 454
13636.27 453
13637.37 427
13638.48 466
13639.58 482
13640.68 444
13641.79 458
13642.89 444
13643.99 440
13645.10 458
13646.20 432
13647.30 453
13648.41 441
13649.51 493
13650.62 459
13651.72 426
13652.82 457
13653.93 475
13655.03 461
13656.14 438
13657.24 433
13658.34 449
13659.45 461
13660.55 442
13661.66 412
13662.76 406
13663.87 414
13664.97 419
13666.07 453
13667.18 425
13668.28 434
13669.39 446
13670.49 454
13671.60 408
13672.70 437
13673.81 419
13674.91 458
13676.02 445
13677.12 445
13678.23 439
13679.33 425
13680.44 403
13681.54 429
13682.65 420
13683.75 431
13684.86 433
13685.96 436
13687.07 435
13688.17 410
13689.28 402
13690.38 391
13691.49 471
13692.59 469
13693.70 471
13694.80 473
13695.91 484
13697.02 495
13698.12 455
13699.23 463
13700.33 457
13701.44 451
13702.55 429
13703.65 462
13704.76 467
13705.86 463
13706.97 427
13708.08 454
13709.18 469
13710.29 463
13711.39 455
13712.50 482
13713.61 442
13714.71 440
13715.82 432
13716.93 479
13718.03 463
13719.14 480
13720.25 489
13721.35 468
13722.46 445
13723.57 489
13724.67 466
13725.78 477
13726.89 508
13727.99 501
13729.10 541
13730.21 460
13731.31 482
13732.42 515
13733.53 552
13734.64 527
13735.74 507
13736.85 527
13737.96 515
13739.07 508
13740.17 510
13741.28 535
13742.39 490
13743.50 477
13744.60 522
13745.71 487
13746.82 534
13747.93 545
13749.03 524
13750.14 492
13751.25 522
13752.36 557
13753.47 553
13754.57 572
13755.68 560
13756.79 603
13757.90 572
13759.01 577
13760.11 542
13761.22 610
13762.33 600
13763.44 589
13764.55 582
13765.66 547
13766.76 567
13767.87 642
13768.98 631
13770.09 666
13771.20 698
13772.31 661
13773.42 735
13774.53 745
13775.63 758
13776.74 772
13777.85 773
13778.96 838
13780.07 796
13781.18 845
13782.29 803
13783.40 779
13784.51 765
13785.62 751
13786.73 709
13787.83 752
13788.94 738
13790.05 653
13791.16 638
13792.27 578
13793.38 624
13794.49 605
13795.60 588
13796.71 543
13797.82 584
13798.93 556
13800.04 537
13801.15 535
13802.26 519
13803.37 514
13804.48 563
13805.59 534
13806.70 540
13807.81 556
13808.92 500
13810.03 557
13811.14 520
13812.25 524
13813.36 485
13814.47 488
13815.58 503
13816.69 537
13817.80 501
13818.91 483
13820.03 474
13821.14 487
13822.25 487
13823.36 500
13824.47 489
13825.58 510
13826.69 496
13827.80 552
13828.91 484
13830.02 488
13831.13 524
13832.25 474
13833.36 546
13834.47 495
13835.58 478
13836.69 449
13837.80 496
13838.91 469
13840.02 455
13841.14 541
13842.25 505
13843.36 537
13844.47 474
13845.58 484
13846.69 475
13847.81 452
13848.92 465
13850.03 469
13851.14 501
13852.25 510
13853.37 490
13854.48 467
13855.59 446
13856.70 511
13857.81 543
13858.93 505
13860.04 561
13861.15 545
13862.26 547
13863.38 524
13864.49 499
13865.60 508
13866.71 541
13867.83 558
13868.94 542
13870.05 541
13871.16 565
13872.28 540
13873.39 488
13874.50 558
13875.61 531
13876.73 549
13877.84 533
13878.95 497
13880.07 507
13881.18 520
13882.29 531
13883.41 545
13884.52 480
13885.63 501
13886.75 509
13887.86 552
13888.97 516
13890.09 518
13891.20 508
13892.31 499
13893.43 523
13894.54 544
13895.65 543
13896.77 504
13897.88 486
13899.00 494
13900.11 516
13901.22 572
13902.34 545
13903.45 529
13904.57 534
13905.68 554
13906.79 519
13907.91 522
13909.02 520
13910.14 526
13911.25 508
13912.37 470
13913.48 450
13914.59 482
13915.71 465
13916.82 486
13917.94 553
13919.05 535
13920.17 465
13921.28 516
13922.40 484
13923.51 503
13924.63 506
13925.74 476
13926.86 486
13927.97 465
13929.09 462
13930.20 481
13931.32 495
13932.43 454
13933.55 457
13934.66 469
13935.78 496
13936.89 497
13938.01 503
13939.12 482
13940.24 456
13941.35 455
13942.47 480
13943.59 518
13944.70 492
13945.82 444
13946.93 446
13948.05 425
13949.16 418
13950.28 460
13951.40 434
13952.51 427
13953.63 436
13954.74 465
13955.86 454
13956.98 427
13958.09 442
13959.21 466
13960.33 475
13961.44 444
13962.56 427
13963.67 471
13964.79 483
13965.91 453
13967.02 407
13968.14 435
13969.26 419
13970.37 427
13971.49 437
13972.61 494
13973.72 485
13974.84 495
13975.96 514
13977.08 504
13978.19 493
13979.31 468
13980.43 463
13981.54 465
13982.66 498
13983.78 471
13984.90 492
13986.01 455
13987.13 501
13988.25 487
13989.37 439
13990.48 525
13991.60 496
13992.72 471
13993.84 484
13994.95 415
13996.07 455
13997.19 471
13998.31 478
13999.42 471
14000.54 471
14001.66 455
14002.78 465
14003.90 503
14005.01 510
14006.13 517
14007.25 500
14008.37 466
14009.49 476
14010.61 495
14011.72 491
14012.84 500
14013.96 473
14015.08 505
14016.20 494
14017.32 454
14018.43 481
14019.55 507
14020.67 474
14021.79 486
14022.91 500
14024.03 520
14025.15 479
14026.27 550
14027.39 505
14028.50 509
14029.62 511
14030.74 499
14031.86 507
14032.98 523
14034.10 493
14035.22 506
14036.34 511
14037.46 475
14038.58 463
14039.70 480
14040.82 480
14041.94 456
14043.06 428
14044.18 485
14045.30 529
14046.41 442
14047.53 476
14048.65 533
14049.77 472
14050.89 476
14052.01 441
14053.13 467
14054.25 454
14055.37 494
14056.49 451
14057.61 491
14058.74 454
14059.86 482
14060.98 451
14062.10 427
14063.22 463
14064.34 451
14065.46 461
14066.58 464
14067.70 502
14068.82 502
14069.94 467
14071.06 474
14072.18 477
14073.30 444
14074.42 469
14075.54 469
14076.66 489
14077.79 463
14078.91 489
14080.03 449
14081.15 463
14082.27 454
14083.39 481
14084.51 500
14085.63 516
14086.76 498
14087.88 557
14089.00 523
14090.12 527
14091.24 505
14092.36 510
14093.48 512
14094.61 505
14095.73 503
14096.85 512
14097.97 526
14099.09 527
14100.22 492
14101.34 539
14102.46 576
14103.58 594
14104.70 584
14105.83 548
14106.95 540
14108.07 533
14109.19 560
14110.31 585
14111.44 577
14112.56 563
14113.68 538
14114.80 514
14115.93 558
14117.05 488
14118.17 485
14119.29 512
14120.42 521
14121.54 546
14122.66 522
14123.79 490
14124.91 481
14126.03 470
14127.15 481
14128.28 503
14129.40 519
14130.52 516
14131.65 495
14132.77 469
14133.89 490
14135.02 498
14136.14 498
14137.26 506
14138.39 501
14139.51 482
14140.63 424
14141.76 523
14142.88 546
14144.00 550
14145.13 537
14146.25 510
14147.38 522
14148.50 517
14149.62 487
14150.75 544
14151.87 496
14152.99 528
14154.12 509
14155.24 561
14156.37 531
14157.49 505
14158.62 480
14159.74 479
14160.86 500
14161.99 492
14163.11 518
14164.24 507
14165.36 525
14166.49 523
14167.61 478
14168.74 507
14169.86 516
14170.99 472
14172.11 479
14173.23 451
14174.36 473
14175.48 464
14176.61 444
14177.73 433
14178.86 476
14179.98 481
14181.11 434
14182.23 453
14183.36 464
14184.49 473
14185.61 477
14186.74 441
14187.86 464
14188.99 464
14190.11 456
14191.24 450
14192.36 452
14193.49 468
14194.61 484
14195.74 478
14196.87 492
14197.99 440
14199.12 461
14200.24 420
14201.37 419
14202.50 442
14203.62 473
14204.75 462
14205.87 474
14207.00 431
14208.13 431
14209.25 439
14210.38 446
14211.50 424
14212.63 423
14213.76 436
14214.88 449
14216.01 449
14217.14 412
14218.26 423
14219.39 431
14220.52 405
14221.64 404
14222.77 403
14223.90 433
14225.02 401
14226.15 410
14227.28 404
14228.41 400
14229.53 449
14230.66 423
14231.79 448
14232.91 447
14234.04 390
14235.17 370
14236.30 389
14237.42 421
14238.55 407
14239.68 429
14240.81 390
14241.93 453
14243.06 420
14244.19 427
14245.32 420
14246.44 408
14247.57 448
14248.70 389
14249.83 372
14250.95 395
14252.08 419
14253.21 431
14254.34 348
14255.47 366
14256.59 452
14257.72 432
14258.85 387
14259.98 418
14261.11 417
14262.24 372
14263.36 408
14264.49 357
14265.62 378
14266.75 375
14267.88 400
14269.01 375
14270.14 369
14271.26 370
14272.39 414
14273.52 422
14274.65 424
14275.78 394
14276.91 361
14278.04 402
14279.17 369
14280.30 357
14281.42 381
14282.55 376
14283.68 378
14284.81 377
14285.94 392
14287.07 391
14288.20 394
14289.33 402
14290.46 388
14291.59 405
14292.72 372
14293.85 402
14294.98 372
14296.11 390
14297.24 398
14298.37 386
14299.50 391
14300.63 348
14301.76 335
14302.89 352
14304.02 356
14305.15 362
14306.28 378
14307.41 390
14308.54 374
14309.67 368
14310.80 357
14311.93 348
14313.06 362
14314.19 387
14315.32 401
14316.45 363
14317.58 360
14318.71 347
14319.84 333
14320.97 337
14322.10 355
14323.23 357
14324.36 345
14325.49 379
14326.63 351
14327.76 348
14328.89 361
14330.02 361
14331.15 337
14332.28 344
14333.41 346
14334.54 352
14335.67 360
14336.81 335
14337.94 334
14339.07 355
14340.20 340
14341.33 335
14342.46 324
14343.59 341
14344.73 340
14345.86 358
14346.99 337
14348.12 340
14349.25 371
14350.38 346
14351.52 312
14352.65 336
14353.78 373
14354.91 345
14356.04 330
14357.18 335
14358.31 362
14359.44 352
14360.57 367
14361.71 358
14362.84 325
14363.97 340
14365.10 381
14366.24 366
14367.37 337
14368.50 321
14369.63 324
14370.77 352
14371.90 309
14373.03 339
14374.16 310
14375.30 341
14376.43 366
14377.56 328
14378.70 309
14379.83 358
14380.96 344
14382.09 333
14383.23 361
14384.36 338
14385.49 346
14386.63 315
14387.76 299
14388.89 324
14390.03 372
14391.16 363
14392.29 341
14393.43 316
14394.56 323
14395.70 345
14396.83 323
14397.96 308
14399.10 319
14400.23 370
14401.36 418
14402.50 335
14403.63 287
14404.77 340
14405.90 352
14407.03 322
14408.17 298
14409.30 303
14410.44 381
14411.57 341
14412.71 331
14413.84 311
14414.97 323
14416.11 345
14417.24 325
14418.38 368
14419.51 341
14420.65 319
14421.78 330
14422.92 332
14424.05 302
14425.19 283
14426.32 337
14427.46 367
14428.59 323
14429.73 345
14430.86 337
14432.00 316
14433.13 356
14434.27 345
14435.40 322
14436.54 313
14437.67 337
14438.81 349
14439.94 356
14441.08 319
14442.21 352
14443.35 305
14444.48 309
14445.62 322
14446.76 340
14447.89 297
14449.03 327
14450.16 360
14451.30 359
14452.43 319
14453.57 350
14454.71 333
14455.84 314
14456.98 310
14458.11 319
14459.25 344
14460.39 335
14461.52 348
14462.66 356
14463.80 317
14464.93 346
14466.07 341
14467.20 319
14468.34 332
14469.48 324
14470.61 366
14471.75 334
14472.89 316
14474.02 319
14475.16 324
14476.30 321
14477.43 343
14478.57 348
14479.71 336
14480.85 338
14481.98 360
14483.12 356
14484.26 363
14485.39 368
14486.53 357
14487.67 365
14488.81 377
14489.94 345
14491.08 303
14492.22 325
14493.36 382
14494.49 364
14495.63 323
14496.77 306
14497.91 343
14499.04 378
14500.18 339
14501.32 316
14502.46 358
14503.59 325
14504.73 354
14505.87 351
14507.01 308
14508.15 360
14509.28 368
14510.42 374
14511.56 352
14512.70 363
14513.84 362
14514.98 298
14516.11 334
14517.25 331
14518.39 316
14519.53 314
14520.67 345
14521.81 350
14522.95 315
14524.08 321
14525.22 334
14526.36 332
14527.50 311
14528.64 328
14529.78 328
14530.92 309
14532.06 308
14533.20 323
14534.33 310
14535.47 331
14536.61 312
14537.75 367
14538.89 359
14540.03 341
14541.17 349
14542.31 354
14543.45 333
14544.59 333
14545.73 366
14546.87 364
14548.01 348
14549.15 348
14550.29 355
14551.43 337
14552.57 327
14553.71 319
14554.85 363
14555.99 373
14557.13 323
14558.27 351
14559.41 371
14560.55 391
14561.69 372
14562.83 351
14563.97 311
14565.11 339
14566.25 374
14567.39 351
14568.53 372
14569.67 378
14570.81 422
14571.95 388
14573.09 362
14574.23 353
14575.37 366
14576.51 395
14577.65 374
14578.79 369
14579.94 346
14581.08 407
14582.22 411
14583.36 362
14584.50 379
14585.64 377
14586.78 373
14587.92 395
14589.06 392
14590.21 399
14591.35 432
14592.49 412
14593.63 396
14594.77 392
14595.91 422
14597.05 446
14598.20 441
14599.34 423
14600.48 419
14601.62 411
14602.76 456
14603.90 419
14605.05 448
14606.19 444
14607.33 433
14608.47 390
14609.61 436
14610.76 439
14611.90 458
14613.04 429
14614.18 467
14615.32 430
14616.47 417
14617.61 451
14618.75 471
14619.89 461
14621.04 476
14622.18 500
14623.32 508
14624.46 469
14625.61 469
14626.75 452
14627.89 485
14629.04 509
14630.18 506
14631.32 487
14632.46 500
14633.61 473
14634.75 529
14635.89 560
14637.04 559
14638.18 559
14639.32 594
14640.47 605
14641.61 568
14642.75 579
14643.90 597
14645.04 590
14646.18 557
14647.33 545
14648.47 498
14649.61 501
14650.76 514
14651.90 471
14653.05 456
14654.19 483
14655.33 461
14656.48 426
14657.62 421
14658.76 451
14659.91 433
14661.05 438
14662.20 415
14663.34 429
14664.49 411
14665.63 423
14666.77 407
14667.92 390
14669.06 364
14670.21 385
14671.35 388
14672.50 389
14673.64 445
14674.79 436
14675.93 397
14677.07 397
14678.22 381
14679.36 383
14680.51 390
14681.65 387
14682.80 433
14683.94 428
14685.09 414
14686.23 374
14687.38 402
14688.52 401
14689.67 372
14690.81 348
14691.96 398
14693.10 410
14694.25 357
14695.40 335
14696.54 319
14697.69 381
14698.83 363
14699.98 356
14701.12 367
14702.27 370
14703.41 385
14704.56 387
14705.71 376
14706.85 364
14708.00 396
14709.14 401
14710.29 368
14711.44 335
14712.58 353
14713.73 337
14714.87 401
14716.02 355
14717.17 347
14718.31 350
14719.46 386
14720.61 395
14721.75 371
14722.90 348
14724.05 368
14725.19 377
14726.34 350
14727.49 357
14728.63 363
14729.78 369
14730.93 362
14732.07 378
14733.22 354
14734.37 353
14735.51 380
14736.66 369
14737.81 359
14738.95 352
14740.10 351
14741.25 382
14742.40 353
14743.54 356
14744.69 384
14745.84 391
14746.99 383
14748.13 389
14749.28 366
14750.43 335
14751.58 366
14752.72 390
14753.87 387
14755.02 383
14756.17 371
14757.31 340
14758.46 364
14759.61 392
14760.76 360
14761.91 336
14763.05 371
14764.20 351
14765.35 334
14766.50 348
14767.65 351
14768.80 370
14769.94 360
14771.09 346
14772.24 350
14773.39 367
14774.54 353
14775.69 346
14776.83 354
14777.98 390
14779.13 381
14780.28 362
14781.43 357
14782.58 335
14783.73 332
14784.88 309
14786.03 352
14787.17 366
14788.32 349
14789.47 358
14790.62 387
14791.77 367
14792.92 394
14794.07 359
14795.22 393
14796.37 417
14797.52 389
14798.67 380
14799.82 394
14800.97 370
14802.12 375
14803.26 370
14804.41 395
14805.56 361
14806.71 381
14807.86 403
14809.01 389
14810.16 374
14811.31 357
14812.46 391
14813.61 346
14814.76 375
14815.91 366
14817.06 352
14818.21 337
14819.36 359
14820.51 408
14821.66 372
14822.82 325
14823.97 343
14825.12 373
14826.27 350
14827.42 369
14828.57 316
14829.72 355
14830.87 355
14832.02 325
14833.17 312
14834.32 334
14835.47 328
14836.62 342
14837.77 365
14838.93 325
14840.08 320
14841.23 320
14842.38 346
14843.53 307
14844.68 294
14845.83 344
14846.98 355
14848.14 311
14849.29 332
14850.44 339
14851.59 313
14852.74 299
14853.89 340
14855.04 299
14856.20 283
14857.35 327
14858.50 307
14859.65 286
14860.80 292
14861.96 318
14863.11 317
14864.26 331
14865.41 320
14866.56 284
14867.72 277
14868.87 301
14870.02 287
14871.17 287
14872.32 305
14873.48 324
14874.63 282
14875.78 286
14876.93 291
14878.09 285
14879.24 305
14880.39 330
14881.54 315
14882.70 258
14883.85 278
14885.00 282
14886.16 324
14887.31 317
14888.46 297
14889.61 301
14890.77 345
14891.92 330
14893.07 293
14894.23 312
14895.38 300
14896.53 303
14897.69 273
14898.84 308
14899.99 312
14901.15 299
14902.30 286
14903.45 290
14904.61 263
14905.76 292
14906.91 359
14908.07 352
14909.22 315
14910.38 329
14911.53 296
14912.68 327
14913.84 364
14914.99 307
14916.15 327
14917.30 324
14918.45 309
14919.61 325
14920.76 314
14921.92 347
14923.07 341
14924.22 327
14925.38 297
14926.53 339
14927.69 302
14928.84 318
14930.00 279
14931.15 289
14932.31 320
14933.46 347
14934.62 348
14935.77 302
14936.93 332
14938.08 347
14939.24 347
14940.39 324
14941.55 336
14942.70 352
14943.86 332
14945.01 296
14946.17 329
14947.32 301
14948.48 330
14949.63 369
14950.79 329
14951.94 329
14953.10 311
14954.25 342
14955.41 358
14956.56 327
14957.72 304
14958.88 362
14960.03 358
14961.19 317
14962.34 321
14963.50 349
14964.65 329
14965.81 313
14966.97 283
14968.12 339
14969.28 318
14970.43 328
14971.59 295
14972.75 343
14973.90 331
14975.06 320
14976.22 334
14977.37 330
14978.53 359
14979.69 281
14980.84 327
14982.00 312
14983.16 296
14984.31 257
14985.47 312
14986.63 316
14987.78 295
14988.94 276
14990.10 302
14991.25 323
14992.41 303
14993.57 310
14994.72 283
14995.88 289
14997.04 280
14998.20 291
14999.35 294
15000.51 317
15001.67 285
15002.82 330
15003.98 298
15005.14 270
15006.30 258
15007.45 286
15008.61 310
15009.77 288
15010.93 273
15012.09 254
15013.24 291
15014.40 266
15015.56 291
15016.72 253
15017.87 272
15019.03 272
15020.19 294
15021.35 255
15022.51 272
15023.67 262
15024.82 292
15025.98 290
15027.14 276
15028.30 311
15029.46 279
15030.62 313
15031.77 273
15032.93 269
15034.09 262
15035.25 266
15036.41 285
15037.57 300
15038.73 302
15039.88 263
15041.04 261
15042.20 313
15043.36 322
15044.52 290
15045.68 255
15046.84 249
15048.00 235
15049.16 244
15050.32 284
15051.47 283
15052.63 280
15053.79 249
15054.95 264
15056.11 254
15057.27 268
15058.43 253
15059.59 258
15060.75 264
15061.91 290
15063.07 285
15064.23 279
15065.39 269
15066.55 270
15067.71 261
15068.87 221
15070.03 259
15071.19 250
15072.35 262
15073.51 263
15074.67 253
15075.83 254
15076.99 278
15078.15 255
15079.31 268
15080.47 269
15081.63 274
15082.79 237
15083.95 259
15085.11 301
15086.27 270
15087.43 273
15088.59 221
15089.76 278
15090.92 260
15092.08 253
15093.24 254
15094.40 270
15095.56 246
15096.72 275
15097.88 256
15099.04 265
15100.20 302
15101.37 280
15102.53 289
15103.69 268
15104.85 272
15106.01 293
15107.17 302
15108.33 255
15109.50 232
15110.66 242
15111.82 290
15112.98 257
15114.14 256
15115.30 264
15116.47 259
15117.63 250
15118.79 251
15119.95 272
15121.11 254
15122.27 285
15123.44 257
15124.60 271
15125.76 253
15126.92 257
15128.09 272
15129.25 257
15130.41 276
15131.57 269
15132.73 288
15133.90 290
15135.06 283
15136.22 292
15137.38 248
15138.55 269
15139.71 258
15140.87 265
15142.04 273
15143.20 246
15144.36 242
15145.52 262
15146.69 254
15147.85 223
15149.01 278
15150.18 251
15151.34 268
15152.50 275
15153.67 265
15154.83 269
15155.99 250
15157.16 269
15158.32 256
15159.48 269
15160.65 245
15161.81 261
15162.97 302
15164.14 255
15165.30 238
15166.46 300
15167.63 275
15168.79 251
15169.95 244
15171.12 276
15172.28 259
15173.45 268
15174.61 263
15175.77 240
15176.94 281
15178.10 272
15179.27 296
15180.43 248
15181.60 222
15182.76 248
15183.92 277
15185.09 301
15186.25 282
15187.42 266
15188.58 311
15189.75 271
15190.91 287
15192.08 258
15193.24 274
15194.41 286
15195.57 263
15196.74 248
15197.90 253
15199.07 279
15200.23 276
15201.40 269
15202.56 293
15203.73 249
15204.89 254
15206.06 247
15207.22 267
15208.39 235
15209.55 269
15210.72 260
15211.88 300
15213.05 257
15214.21 243
15215.38 280
15216.54 283
15217.71 294
15218.88 305
15220.04 284
15221.21 286
15222.37 288
15223.54 281
15224.71 292
15225.87 300
15227.04 329
15228.20 322
15229.37 289
15230.54 315
15231.70 268
15232.87 280
15234.03 304
15235.20 291
15236.37 294
15237.53 304
15238.70 260
15239.87 285
15241.03 279
15242.20 305
15243.37 300
15244.53 276
15245.70 279
15246.87 316
15248.03 262
15249.20 280
15250.37 273
15251.53 250
15252.70 255
15253.87 264
15255.04 270
15256.20 271
15257.37 262
15258.54 280
15259.70 255
15260.87 232
15262.04 247
15263.21 267
15264.37 299
15265.54 282
15266.71 268
15267.88 266
15269.04 249
15270.21 273
15271.38 283
15272.55 257
15273.72 253
15274.88 241
15276.05 309
15277.22 271
15278.39 271
15279.56 283
15280.72 276
15281.89 287
15283.06 266
15284.23 262
15285.40 247
15286.56 246
15287.73 241
15288.90 268
15290.07 300
15291.24 245
15292.41 226
15293.58 224
15294.74 257
15295.91 234
15297.08 246
15298.25 258
15299.42 263
15300.59 283
15301.76 278
15302.93 301
15304.09 263
15305.26 246
15306.43 251
15307.60 258
15308.77 260
15309.94 271
15311.11 293
15312.28 243
15313.45 261
15314.62 249
15315.79 239
15316.96 281
15318.13 240
15319.30 275
15320.46 250
15321.63 246
15322.80 273
15323.97 277
15325.14 277
15326.31 271
15327.48 259
15328.65 264
15329.82 290
15330.99 270
15332.16 262
15333.33 267
15334.50 268
15335.67 266
15336.84 293
15338.01 251
15339.18 261
15340.36 231
15341.53 267
15342.70 270
15343.87 256
15345.04 236
15346.21 260
15347.38 295
15348.55 257
15349.72 252
15350.89 231
15352.06 244
15353.23 265
15354.40 266
15355.57 243
15356.75 225
15357.92 245
15359.09 281
15360.26 266
15361.43 255
15362.60 260
15363.77 302
15364.94 284
15366.11 229
15367.29 235
15368.46 260
15369.63 271
15370.80 264
15371.97 264
15373.14 243
15374.32 259
15375.49 284
15376.66 276
15377.83 287
15379.00 259
15380.17 273
15381.35 266
15382.52 259
15383.69 259
15384.86 253
15386.03 303
15387.21 281
15388.38 231
15389.55 269
15390.72 243
15391.90 278
15393.07 248
15394.24 241
15395.41 229
15396.59 258
15397.76 258
15398.93 257
15400.10 250
15401.28 227
15402.45 240
15403.62 262
15404.79 243
15405.97 238
15407.14 240
15408.31 240
15409.49 263
15410.66 250
15411.83 285
15413.01 259
15414.18 258
15415.35 276
15416.53 217
15417.70 235
15418.87 241
15420.05 264
15421.22 236
15422.39 241
15423.57 271
15424.74 263
15425.91 253
15427.09 237
15428.26 229
15429.43 261
15430.61 238
15431.78 241
15432.96 248
15434.13 241
15435.30 241
15436.48 237
15437.65 274
15438.83 241
15440.00 243
15441.17 279
15442.35 265
15443.52 251
15444.70 242
15445.87 259
15447.05 286
15448.22 282
15449.40 266
15450.57 229
15451.75 253
15452.92 248
15454.09 257
15455.27 205
15456.44 220
15457.62 238
15458.79 257
15459.97 257
15461.14 239
15462.32 229
15463.49 221
15464.67 271
15465.84 238
15467.02 210
15468.19 272
15469.37 255
15470.55 237
15471.72 249
15472.90 250
15474.07 218
15475.25 259
15476.42 249
15477.60 259
15478.77 216
15479.95 226
15481.13 231
15482.30 257
15483.48 246
15484.65 250
15485.83 241
15487.00 262
15488.18 265
15489.36 240
15490.53 278
15491.71 288
15492.89 274
15494.06 240
15495.24 236
15496.41 227
15497.59 252
15498.77 245
15499.94 239
15501.12 238
15502.30 268
15503.47 216
15504.65 262
15505.83 267
15507.00 247
15508.18 259
15509.36 272
15510.53 294
15511.71 255
15512.89 254
15514.06 277
15515.24 234
15516.42 216
15517.60 278
15518.77 280
15519.95 270
15521.13 252
15522.30 254
15523.48 265
15524.66 250
15525.84 273
15527.01 240
15528.19 278
15529.37 238
15530.55 273
15531.73 239
15532.90 236
15534.08 233
15535.26 280
15536.44 273
15537.61 235
15538.79 263
15539.97 281
15541.15 250
15542.33 241
15543.50 245
15544.68 212
15545.86 206
15547.04 242
15548.22 246
15549.40 245
15550.57 251
15551.75 248
15552.93 245
15554.11 221
15555.29 255
15556.47 275
15557.65 244
15558.82 255
15560.00 232
15561.18 272
15562.36 244
15563.54 249
15564.72 285
15565.90 248
15567.08 267
15568.26 247
15569.43 229
15570.61 280
15571.79 232
15572.97 220
15574.15 238
15575.33 234
15576.51 300
15577.69 271
15578.87 272
15580.05 260
15581.23 264
15582.41 245
15583.59 282
15584.77 245
15585.95 256
15587.13 226
15588.31 235
15589.49 251
15590.67 262
15591.85 248
15593.03 251
15594.21 294
15595.39 253
15596.57 275
15597.75 279
15598.93 252
15600.11 269
15601.29 252
15602.47 226
15603.65 258
15604.83 252
15606.01 253
15607.19 257
15608.37 280
15609.55 276
15610.73 307
15611.91 285
15613.09 227
15614.27 222
15615.45 273
15616.64 279
15617.82 255
15619.00 291
15620.18 285
15621.36 276
15622.54 262
15623.72 291
15624.90 273
15626.08 297
15627.27 258
15628.45 275
15629.63 265
15630.81 281
15631.99 277
15633.17 268
15634.35 318
15635.54 295
15636.72 240
15637.90 227
15639.08 254
15640.26 289
15641.45 283
15642.63 284
15643.81 280
15644.99 289
15646.17 334
15647.36 266
15648.54 266
15649.72 306
15650.90 285
15652.08 281
15653.27 294
15654.45 296
15655.63 306
15656.81 285
15658.00 297
15659.18 305
15660.36 320
15661.54 343
15662.73 327
15663.91 328
15665.09 301
15666.27 318
15667.46 336
15668.64 295
15669.82 289
15671.01 289
15672.19 285
15673.37 329
15674.56 319
15675.74 316
15676.92 305
15678.10 254
15679.29 309
15680.47 284
15681.65 306
15682.84 280
15684.02 298
15685.21 353
15686.39 341
15687.57 281
15688.76 279
15689.94 296
15691.12 293
15692.31 277
15693.49 299
15694.67 309
15695.86 299
15697.04 288
15698.23 284
15699.41 294
15700.59 285
15701.78 313
15702.96 325
15704.15 279
15705.33 295
15706.52 318
15707.70 302
15708.88 314
15710.07 270
15711.25 291
15712.44 293
15713.62 297
15714.81 278
15715.99 307
15717.18 275
15718.36 277
15719.55 321
15720.73 354
15721.92 338
15723.10 310
15724.29 300
15725.47 334
15726.66 321
15727.84 348
15729.03 316
15730.21 334
15731.40 308
15732.58 307
15733.77 306
15734.95 290
15736.14 336
15737.32 312
15738.51 302
15739.69 331
15740.88 306
15742.07 296
15743.25 340
15744.44 353
15745.62 327
15746.81 292
15747.99 299
15749.18 329
15750.37 339
15751.55 323
15752.74 329
15753.93 335
15755.11 299
15756.30 304
15757.48 325
15758.67 331
15759.86 342
15761.04 345
15762.23 347
15763.42 350
15764.60 394
15765.79 359
15766.98 310
15768.16 316
15769.35 301
15770.54 312
15771.72 333
15772.91 298
15774.10 279
15775.28 306
15776.47 306
15777.66 303
15778.84 325
15780.03 335
15781.22 316
15782.41 323
15783.59 324
15784.78 307
15785.97 315
15787.15 303
15788.34 312
15789.53 306
15790.72 342
15791.90 330
15793.09 321
15794.28 331
15795.47 314
15796.65 321
15797.84 323
15799.03 317
15800.22 300
15801.41 312
15802.59 312
15803.78 308
15804.97 273
15806.16 304
15807.35 303
15808.53 277
15809.72 275
15810.91 312
15812.10 309
15813.29 271
15814.48 259
15815.66 249
15816.85 300
15818.04 311
15819.23 323
15820.42 269
15821.61 253
15822.80 296
15823.98 323
15825.17 275
15826.36 304
15827.55 324
15828.74 314
15829.93 296
15831.12 295
15832.31 277
15833.50 293
15834.69 279
15835.87 241
15837.06 279
15838.25 282
15839.44 288
15840.63 280
15841.82 277
15843.01 290
15844.20 293
15845.39 292
15846.58 259
15847.77 252
15848.96 267
15850.15 294
15851.34 277
15852.53 259
15853.72 281
15854.91 284
15856.10 287
15857.29 270
15858.48 248
15859.67 285
15860.86 283
15862.05 266
15863.24 249
15864.43 248
15865.62 272
15866.81 273
15868.00 270
15869.19 271
15870.38 249
15871.57 265
15872.76 277
15873.95 277
15875.14 255
15876.33 284
15877.52 284
15878.72 284
15879.91 270
15881.10 257
15882.29 244
15883.48 277
15884.67 258
15885.86 270
15887.05 260
15888.24 305
15889.43 257
15890.63 245
15891.82 279
15893.01 276
15894.20 292
15895.39 271
15896.58 280
15897.77 273
15898.97 290
15900.16 275
15901.35 286
15902.54 268
15903.73 274
15904.92 295
15906.12 260
15907.31 250
15908.50 232
15909.69 239
15910.88 258
15912.08 305
15913.27 314
15914.46 297
15915.65 294
15916.85 289
15918.04 292
15919.23 296
15920.42 261
15921.61 277
15922.81 286
15924.00 286
15925.19 278
15926.38 273
15927.58 254
15928.77 230
15929.96 259
15931.16 284
15932.35 291
15933.54 274
15934.73 264
15935.93 281
15937.12 280
15938.31 278
15939.51 287
15940.70 292
15941.89 289
15943.09 284
15944.28 323
15945.47 299
15946.67 314
15947.86 273
15949.05 246
15950.25 237
15951.44 278
15952.63 282
15953.83 291
15955.02 269
15956.21 239
15957.41 278
15958.60 270
15959.80 258
15960.99 228
15962.18 257
15963.38 280
15964.57 263
15965.77 251
15966.96 279
15968.15 276
15969.35 275
15970.54 261
15971.74 251
15972.93 235
15974.13 244
15975.32 258
15976.51 269
15977.71 253
15978.90 243
15980.10 263
15981.29 223
15982.49 205
15983.68 244
15984.88 264
15986.07 249
15987.27 267
15988.46 251
15989.66 258
15990.85 246
15992.05 225
15993.24 241
15994.44 236
15995.63 236
15996.83 249
15998.02 262
15999.22 247
16000.41 243
16001.61 214
16002.80 226
16004.00 222
16005.20 237
16006.39 230
16007.59 247
16008.78 253
16009.98 220
16011.17 234
16012.37 241
16013.57 257
16014.76 207
16015.96 241
16017.15 228
16018.35 243
16019.55 226
16020.74 219
16021.94 251
16023.13 229
16024.33 231
16025.53 227
16026.72 212
16027.92 233
16029.12 220
16030.31 250
16031.51 234
16032.71 236
16033.90 233
16035.10 208
16036.30 254
16037.49 226
16038.69 258
16039.89 215
16041.08 226
16042.28 226
16043.48 237
16044.67 206
16045.87 224
16047.07 249
16048.27 229
16049.46 222
16050.66 223
16051.86 251
16053.06 231
16054.25 221
16055.45 208
16056.65 214
16057.84 241
16059.04 257
16060.24 252
16061.44 240
16062.64 196
16063.83 204
16065.03 250
16066.23 234
16067.43 217
16068.62 235
16069.82 237
16071.02 239
16072.22 246
16073.42 222
16074.62 245
16075.81 237
16077.01 227
16078.21 217
16079.41 197
16080.61 227
16081.81 239
16083.00 235
16084.20 215
16085.40 226
16086.60 215
16087.80 253
16089.00 230
16090.20 227
16091.39 220
16092.59 230
16093.79 217
16094.99 187
16096.19 249
16097.39 242
16098.59 210
16099.79 215
16100.99 261
16102.19 225
16103.38 247
16104.58 259
16105.78 215
16106.98 201
16108.18 201
16109.38 217
16110.58 230
16111.78 217
16112.98 215
16114.18 231
16115.38 234
16116.58 256
16117.78 233
16118.98 239
16120.18 229
16121.38 232
16122.58 210
16123.78 238
16124.98 256
16126.18 217
16127.38 210
16128.58 229
16129.78 191
16130.98 235
16132.18 232
16133.38 218
16134.58 219
16135.78 214
16136.98 224
16138.18 225
16139.38 211
16140.58 199
16141.78 228
16142.98 235
16144.19 224
16145.39 226
16146.59 233
16147.79 256
16148.99 245
16150.19 215
16151.39 226
16152.59 230
16153.79 202
16154.99 213
16156.20 225
16157.40 240
16158.60 247
16159.80 227
16161.00 223
16162.20 236
16163.40 254
16164.61 245
16165.81 234
16167.01 226
16168.21 229
16169.41 232
16170.61 215
16171.82 224
16173.02 237
16174.22 219
16175.42 208
16176.62 212
16177.82 213
16179.03 217
16180.23 240
16181.43 226
16182.63 225
16183.84 236
16185.04 231
16186.24 216
16187.44 228
16188.65 223
16189.85 236
16191.05 250
16192.25 239
16193.46 250
16194.66 244
16195.86 246
16197.06 237
16198.27 222
16199.47 214
16200.67 230
16201.87 265
16203.08 229
16204.28 239
16205.48 224
16206.69 272
16207.89 256
16209.09 231
16210.30 214
16211.50 212
16212.70 253
16213.91 249
16215.11 227
16216.31 219
16217.52 211
16218.72 230
16219.92 209
16221.13 237
16222.33 229
16223.53 231
16224.74 247
16225.94 233
16227.15 203
16228.35 225
16229.55 250
16230.76 208
16231.96 245
16233.17 234
16234.37 266
16235.57 237
16236.78 219
16237.98 241
16239.19 265
16240.39 243
16241.60 222
16242.80 254
16244.00 275
16245.21 250
16246.41 271
16247.62 229
16248.82 241
16250.03 250
16251.23 264
16252.44 262
16253.64 244
16254.85 286
16256.05 290
16257.26 264
16258.46 240
16259.67 221
16260.87 232
16262.08 256
16263.28 236
16264.49 254
16265.69 255
16266.90 269
16268.10 274
16269.31 258
16270.51 283
16271.72 250
16272.93 266
16274.13 277
16275.34 283
16276.54 237
16277.75 237
16278.95 256
16280.16 274
16281.37 261
16282.57 268
16283.78 274
16284.98 282
16286.19 270
16287.40 257
16288.60 262
16289.81 254
16291.01 272
16292.22 252
16293.43 255
16294.63 258
16295.84 260
16297.05 253
16298.25 257
16299.46 282
16300.67 306
16301.87 237
16303.08 262
16304.29 271
16305.49 271
16306.70 271
16307.91 272
16309.11 280
16310.32 257
16311.53 275
16312.73 262
16313.94 262
16315.15 303
16316.36 313
16317.56 293
16318.77 294
16319.98 265
16321.19 263
16322.39 272
16323.60 270
16324.81 276
16326.02 260
16327.22 292
16328.43 280
16329.64 273
16330.85 304
16332.05 283
16333.26 265
16334.47 261
16335.68 260
16336.88 288
16338.09 261
16339.30 264
16340.51 248
16341.72 261
16342.93 218
16344.13 240
16345.34 255
16346.55 229
16347.76 288
16348.97 306
16350.18 267
16351.38 226
16352.59 254
16353.80 274
16355.01 252
16356.22 243
16357.43 254
16358.64 230
16359.84 261
16361.05 234
16362.26 231
16363.47 244
16364.68 206
16365.89 236
16367.10 241
16368.31 240
16369.52 226
16370.73 249
16371.93 268
16373.14 258
16374.35 212
16375.56 231
16376.77 235
16377.98 240
16379.19 211
16380.40 217
16381.61 235
16382.82 234
16384.03 237
16385.24 231
16386.45 235
16387.66 239
16388.87 237
16390.08 223
16391.29 244
16392.50 211
16393.71 244
16394.92 236
16396.13 213
16397.34 228
16398.55 218
16399.76 237
16400.97 213
16402.18 245
16403.39 211
16404.60 252
16405.81 235
16407.02 226
16408.23 190
16409.44 195
16410.65 234
16411.86 222
16413.08 248
16414.29 228
16415.50 234
16416.71 230
16417.92 201
16419.13 202
16420.34 250
16421.55 221
16422.76 230
16423.97 237
16425.19 218
16426.40 235
16427.61 237
16428.82 227
16430.03 251
16431.24 230
16432.45 242
16433.67 241
16434.88 218
16436.09 216
16437.30 222
16438.51 228
16439.72 233
16440.94 218
16442.15 247
16443.36 264
16444.57 264
16445.78 215
16446.99 204
16448.21 238
16449.42 219
16450.63 211
16451.84 237
16453.06 237
16454.27 229
16455.48 187
16456.69 200
16457.90 251
16459.12 214
16460.33 219
16461.54 221
16462.75 229
16463.97 244
16465.18 227
16466.39 234
16467.61 241
16468.82 197
16470.03 219
16471.24 220
16472.46 211
16473.67 199
16474.88 204
16476.10 203
16477.31 225
16478.52 225
16479.74 220
16480.95 229
16482.16 198
16483.38 198
16484.59 226
16485.80 216
16487.02 228
16488.23 242
16489.44 222
16490.66 194
16491.87 219
16493.08 220
16494.30 205
16495.51 228
16496.73 225
16497.94 237
16499.15 228
16500.37 238
16501.58 211
16502.80 227
16504.01 228
16505.22 214
16506.44 250
16507.65 223
16508.87 215
16510.08 212
16511.30 234
16512.51 247
16513.72 196
16514.94 228
16516.15 229
16517.37 211
16518.58 208
16519.80 217
16521.01 203
16522.23 187
16523.44 199
16524.66 234
16525.87 225
16527.09 209
16528.30 236
16529.52 225
16530.73 212
16531.95 202
16533.16 227
16534.38 231
16535.59 219
16536.81 237
16538.02 206
16539.24 203
16540.45 237
16541.67 248
16542.89 261
16544.10 262
16545.32 235
16546.53 228
16547.75 235
16548.96 233
16550.18 204
16551.40 207
16552.61 235
16553.83 239
16555.04 215
16556.26 225
16557.48 216
16558.69 223
16559.91 261
16561.12 247
16562.34 222
16563.56 242
16564.77 222
16565.99 230
16567.21 227
16568.42 249
16569.64 227
16570.86 251
16572.07 251
16573.29 214
16574.51 211
16575.72 226
16576.94 269
16578.16 286
16579.37 249
16580.59 241
16581.81 252
16583.02 229
16584.24 253
16585.46 248
16586.68 226
16587.89 244
16589.11 282
16590.33 286
16591.54 265
16592.76 291
16593.98 253
16595.20 294
16596.41 277
16597.63 251
16598.85 243
16600.07 241
16601.29 247
16602.50 230
16603.72 232
16604.94 257
16606.16 281
16607.37 276
16608.59 260
16609.81 240
16611.03 252
16612.25 244
16613.46 247
16614.68 291
16615.90 300
16617.12 270
16618.34 250
16619.56 272
16620.77 238
16621.99 236
16623.21 261
16624.43 247
16625.65 252
16626.87 226
16628.09 241
16629.30 228
16630.52 197
16631.74 239
16632.96 233
16634.18 236
16635.40 228
16636.62 208
16637.84 261
16639.06 224
16640.28 243
16641.49 208
16642.71 240
16643.93 242
16645.15 225
16646.37 207
16647.59 217
16648.81 206
16650.03 223
16651.25 249
16652.47 234
16653.69 236
16654.91 224
16656.13 226
16657.35 230
16658.57 224
16659.79 220
16661.01 225
16662.23 222
16663.45 246
16664.67 229
16665.89 222
16667.11 227
16668.33 204
16669.55 215
16670.77 219
16671.99 218
16673.21 211
16674.43 218
16675.65 179
16676.87 217
16678.09 263
16679.31 254
16680.53 230
16681.75 238
16682.97 220
16684.19 228
16685.42 224
16686.64 209
16687.86 203
16689.08 217
16690.30 247
16691.52 249
16692.74 223
16693.96 194
16695.18 214
16696.40 213
16697.63 218
16698.85 218
16700.07 229
16701.29 215
16702.51 216
16703.73 168
16704.95 184
16706.18 224
16707.40 221
16708.62 213
16709.84 207
16711.06 203
16712.28 207
16713.51 244
16714.73 223
16715.95 233
16717.17 219
16718.39 255
16719.62 217
16720.84 223
16722.06 235
16723.28 220
16724.50 239
16725.73 227
16726.95 206
16728.17 226
16729.39 204
16730.62 233
16731.84 221
16733.06 217
16734.28 237
16735.51 240
16736.73 211
16737.95 195
16739.18 221
16740.40 227
16741.62 230
16742.84 232
16744.07 229
16745.29 214
16746.51 231
16747.74 218
16748.96 237
16750.18 256
16751.41 217
16752.63 221
16753.85 239
16755.08 257
16756.30 223
16757.52 233
16758.75 219
16759.97 224
16761.19 230
16762.42 227
16763.64 215
16764.86 223
16766.09 231
16767.31 206
16768.54 186
16769.76 203
16770.98 226
16772.21 236
16773.43 225
16774.66 232
16775.88 229
16777.10 207
16778.33 190
16779.55 227
16780.78 199
16782.00 202
16783.22 240
16784.45 237
16785.67 189
16786.90 196
16788.12 176
16789.35 215
16790.57 208
16791.80 194
16793.02 217
16794.25 218
16795.47 201
16796.70 209
16797.92 219
16799.15 207
16800.37 233
16801.60 231
16802.82 218
16804.05 222
16805.27 233
16806.50 202
16807.72 205
16808.95 247
16810.17 242
16811.40 226
16812.62 243
16813.85 210
16815.07 200
16816.30 236
16817.53 229
16818.75 214
16819.98 209
16821.20 198
16822.43 193
16823.65 200
16824.88 190
16826.11 221
16827.33 210
16828.56 219
16829.78 207
16831.01 195
16832.24 224
16833.46 236
16834.69 224
16835.92 204
16837.14 234
16838.37 215
16839.60 232
16840.82 227
16842.05 211
16843.27 196
16844.50 245
16845.73 240
16846.96 217
16848.18 207
16849.41 200
16850.64 202
16851.86 190
16853.09 201
16854.32 232
16855.54 267
16856.77 234
16858.00 235
16859.22 203
16860.45 231
16861.68 216
16862.91 223
16864.13 219
16865.36 229
16866.59 236
16867.82 239
16869.04 239
16870.27 239
16871.50 230
16872.73 247
16873.95 260
16875.18 245
16876.41 248
16877.64 250
16878.87 231
16880.09 220
16881.32 209
16882.55 229
16883.78 235
16885.01 234
16886.23 243
16887.46 254
16888.69 276
16889.92 237
16891.15 237
16892.38 235
16893.60 259
16894.83 234
16896.06 225
16897.29 249
16898.52 235
16899.75 262
16900.98 265
16902.20 246
16903.43 251
16904.66 239
16905.89 249
16907.12 249
16908.35 226
16909.58 233
16910.81 259
16912.04 234
16913.26 223
16914.49 247
16915.72 220
16916.95 207
16918.18 250
16919.41 262
16920.64 249
16921.87 227
16923.10 242
16924.33 207
16925.56 207
16926.79 214
16928.02 225
16929.25 230
16930.48 237
16931.71 229
16932.94 199
16934.17 210
16935.40 211
16936.63 245
16937.86 237
16939.09 236
16940.32 255
16941.55 244
16942.78 228
16944.01 224
16945.24 228
16946.47 232
16947.70 190
16948.93 191
16950.16 208
16951.39 207
16952.62 198
16953.85 217
16955.08 220
16956.31 238
16957.54 219
16958.77 213
16960.01 201
16961.24 240
16962.47 193
16963.70 197
16964.93 233
16966.16 212
16967.39 220
16968.62 189
16969.85 223
16971.08 219
16972.32 219
16973.55 217
16974.78 217
16976.01 228
16977.24 217
16978.47 233
16979.70 227
16980.94 205
16982.17 226
16983.40 238
16984.63 247
16985.86 233
16987.10 223
16988.33 268
16989.56 259
16990.79 217
16992.02 224
16993.26 236
16994.49 252
16995.72 250
16996.95 222
16998.18 223
16999.42 196
17000.65 255
17001.88 246
17003.11 220
17004.35 214
17005.58 209
17006.81 252
17008.04 222
17009.28 239
17010.51 249
17011.74 243
17012.97 219
17014.21 223
17015.44 206
17016.67 219
17017.91 223
17019.14 218
17020.37 210
17021.60 194
17022.84 212
17024.07 210
17025.30 240
17026.54 247
17027.77 190
17029.00 248
17030.24 230
17031.47 229
17032.70 194
17033.94 180
17035.17 196
17036.41 204
17037.64 206
17038.87 225
17040.11 219
17041.34 225
17042.57 202
17043.81 197
17045.04 205
17046.28 202
17047.51 203
17048.74 227
17049.98 230
17051.21 233
17052.45 210
17053.68 233
17054.92 229
17056.15 220
17057.38 229
17058.62 220
17059.85 208
17061.09 181
17062.32 193
17063.56 217
17064.79 207
17066.03 187
17067.26 192
17068.50 204
17069.73 221
17070.97 234
17072.20 210
17073.44 216
17074.67 197
17075.91 203
17077.14 162
17078.38 206
17079.61 204
17080.85 202
17082.08 209
17083.32 206
17084.55 199
17085.79 187
17087.02 183
17088.26 224
17089.49 231
17090.73 204
17091.97 216
17093.20 201
17094.44 211
17095.67 226
17096.91 189
17098.14 172
17099.38 206
17100.62 187
17101.85 206
17103.09 173
17104.32 201
17105.56 215
17106.80 199
17108.03 204
17109.27 160
17110.51 167
17111.74 235
17112.98 207
17114.21 205
17115.45 197
17116.69 218
17117.92 221
17119.16 200
17120.40 175
17121.63 194
17122.87 249
17124.11 207
17125.34 162
17126.58 208
17127.82 203
17129.06 180
17130.29 215
17131.53 192
17132.77 206
17134.00 222
17135.24 234
17136.48 218
17137.72 202
17138.95 200
17140.19 207
17141.43 213
17142.67 189
17143.90 192
17145.14 215
17146.38 233
17147.62 216
17148.85 204
17150.09 199
17151.33 198
17152.57 193
17153.80 189
17155.04 191
17156.28 218
17157.52 201
17158.76 211
17159.99 218
17161.23 201
17162.47 214
17163.71 235
17164.95 196
17166.19 189
17167.42 201
17168.66 194
17169.90 200
17171.14 205
17172.38 221
17173.62 187
17174.86 203
17176.09 211
17177.33 219
17178.57 195
17179.81 166
17181.05 203
17182.29 193
17183.53 193
17184.77 198
17186.01 194
17187.24 192
17188.48 213
17189.72 208
17190.96 186
17192.20 204
17193.44 188
17194.68 192
17195.92 215
17197.16 202
17198.40 200
17199.64 248
17200.88 208
17202.12 208
17203.36 184
17204.60 212
17205.84 215
17207.08 197
17208.32 201
17209.56 188
17210.80 165
17212.04 198
17213.28 206
17214.52 183
17215.76 203
17217.00 207
17218.24 218
17219.48 193
17220.72 203
17221.96 194
17223.20 181
17224.44 221
17225.68 178
17226.92 208
17228.16 207
17229.40 180
17230.64 176
17231.88 188
17233.12 193
17234.36 197
17235.60 229
17236.85 191
17238.09 177
17239.33 184
17240.57 205
17241.81 224
17243.05 188
17244.29 220
17245.53 212
17246.77 204
17248.02 197
17249.26 177
17250.50 175
17251.74 199
17252.98 191
17254.22 176
17255.46 164
17256.71 173
17257.95 185
17259.19 228
17260.43 190
17261.67 168
17262.91 166
17264.16 208
17265.40 227
17266.64 207
17267.88 200
17269.12 179
17270.37 201
17271.61 203
17272.85 210
17274.09 180
17275.34 187
17276.58 188
17277.82 205
17279.06 174
17280.30 175
17281.55 207
17282.79 193
17284.03 211
17285.27 193
17286.52 200
17287.76 194
17289.00 183
17290.25 186
17291.49 168
17292.73 195
17293.97 203
17295.22 220
17296.46 186
17297.70 186
17298.95 189
17300.19 171
17301.43 173
17302.68 164
17303.92 153
17305.16 171
17306.41 180
17307.65 184
17308.89 187
17310.14 176
17311.38 221
17312.62 197
17313.87 227
17315.11 218
17316.36 195
17317.60 199
17318.84 217
17320.09 178
17321.33 198
17322.58 177
17323.82 208
17325.06 219
17326.31 189
17327.55 194
17328.80 200
17330.04 204
17331.28 187
17332.53 181
17333.77 173
17335.02 203
17336.26 189
17337.51 191
17338.75 170
17340.00 174
17341.24 206
17342.48 222
17343.73 189
17344.97 205
17346.22 231
17347.46 227
17348.71 195
17349.95 213
17351.20 202
17352.44 190
17353.69 185
17354.93 169
17356.18 193
17357.42 195
17358.67 190
17359.92 194
17361.16 209
17362.41 172
17363.65 157
17364.90 175
17366.14 213
17367.39 211
17368.63 200
17369.88 222
17371.13 222
17372.37 181
17373.62 178
17374.86 239
17376.11 219
17377.35 221
17378.60 205
17379.85 207
17381.09 194
17382.34 212
17383.59 167
17384.83 205
17386.08 201
17387.32 196
17388.57 191
17389.82 206
17391.06 199
17392.31 184
17393.56 222
17394.80 200
17396.05 201
17397.30 217
17398.54 211
17399.79 200
17401.04 198
17402.28 208
17403.53 210
17404.78 214
17406.02 208
17407.27 180
17408.52 196
17409.77 203
17411.01 180
17412.26 203
17413.51 188
17414.75 198
17416.00 220
17417.25 189
17418.50 188
17419.74 213
17420.99 209
17422.24 217
17423.49 221
17424.73 204
17425.98 206
17427.23 207
17428.48 199
17429.73 204
17430.97 177
17432.22 206
17433.47 232
17434.72 219
17435.97 196
17437.21 196
17438.46 220
17439.71 207
17440.96 226
17442.21 208
17443.45 231
17444.70 238
17445.95 190
17447.20 217
17448.45 250
17449.70 230
17450.95 210
17452.19 213
17453.44 182
17454.69 219
17455.94 196
17457.19 206
17458.44 206
17459.69 202
17460.94 224
17462.19 235
17463.43 225
17464.68 217
17465.93 229
17467.18 207
17468.43 218
17469.68 185
17470.93 184
17472.18 222
17473.43 233
17474.68 204
17475.93 221
17477.18 260
17478.43 240
17479.68 204
17480.93 204
17482.18 216
17483.43 212
17484.68 189
17485.93 218
17487.17 241
17488.42 229
17489.67 210
17490.92 206
17492.18 247
17493.43 255
17494.68 228
17495.93 225
17497.18 255
17498.43 200
17499.68 219
17500.93 243
17502.18 225
17503.43 208
17504.68 224
17505.93 230
17507.18 206
17508.43 214
17509.68 230
17510.93 225
17512.18 238
17513.43 228
17514.68 227
17515.94 228
17517.19 210
17518.44 241
17519.69 213
17520.94 245
17522.19 258
17523.44 202
17524.69 232
17525.94 221
17527.20 246
17528.45 234
17529.70 244
17530.95 242
17532.20 231
17533.45 246
17534.70 256
17535.96 228
17537.21 237
17538.46 250
17539.71 238
17540.96 261
17542.22 253
17543.47 272
17544.72 247
17545.97 237
17547.22 228
17548.48 269
17549.73 280
17550.98 264
17552.23 269
17553.48 270
17554.74 261
17555.99 277
17557.24 253
17558.49 241
17559.75 224
17561.00 259
17562.25 266
17563.50 222
17564.76 260
17566.01 264
17567.26 250
17568.52 261
17569.77 279
17571.02 266
17572.27 233
17573.53 261
17574.78 271
17576.03 247
17577.29 272
17578.54 245
17579.79 241
17581.05 235
17582.30 232
17583.55 227
17584.81 231
17586.06 257
17587.31 260
17588.57 282
17589.82 269
17591.07 228
17592.33 244
17593.58 242
17594.83 230
17596.09 267
17597.34 251
17598.60 225
17599.85 240
17601.10 270
17602.36 242
17603.61 270
17604.87 211
17606.12 246
17607.37 270
17608.63 264
17609.88 272
17611.14 253
17612.39 263
17613.65 226
17614.90 263
17616.16 293
17617.41 278
17618.66 244
17619.92 265
17621.17 230
17622.43 236
17623.68 219
17624.94 238
17626.19 241
17627.45 228
17628.70 255
17629.96 247
17631.21 230
17632.47 241
17633.72 256
17634.98 240
17636.23 237
17637.49 228
17638.74 214
17640.00 235
17641.26 198
17642.51 242
17643.77 205
17645.02 216
17646.28 214
17647.53 224
17648.79 224
17650.04 232
17651.30 215
17652.56 204
17653.81 222
17655.07 200
17656.32 191
17657.58 225
17658.84 232
17660.09 200
17661.35 193
17662.60 199
17663.86 225
17665.12 243
17666.37 223
17667.63 218
17668.89 197
17670.14 184
17671.40 191
17672.66 225
17673.91 212
17675.17 201
17676.43 210
17677.68 200
17678.94 217
17680.20 196
17681.45 209
17682.71 216
17683.97 187
17685.22 217
17686.48 222
17687.74 235
17688.99 194
17690.25 167
17691.51 210
17692.77 209
17694.02 216
17695.28 221
17696.54 215
17697.80 203
17699.05 226
17700.31 197
17701.57 218
17702.83 196
17704.08 221
17705.34 219
17706.60 216
17707.86 201
17709.11 195
17710.37 192
17711.63 187
17712.89 201
17714.15 181
17715.40 183
17716.66 183
17717.92 197
17719.18 230
17720.44 197
17721.70 196
17722.95 186
17724.21 170
17725.47 219
17726.73 218
17727.99 197
17729.25 198
17730.51 196
17731.76 199
17733.02 219
17734.28 212
17735.54 203
17736.80 193
17738.06 197
17739.32 206
17740.58 210
17741.83 202
17743.09 194
17744.35 209
17745.61 204
17746.87 205
17748.13 210
17749.39 222
17750.65 200
17751.91 212
17753.17 195
17754.43 190
17755.69 214
17756.95 180
17758.21 200
17759.47 189
17760.73 198
17761.98 212
17763.24 190
17764.50 183
17765.76 167
17767.02 169
17768.28 171
17769.54 198
17770.80 191
17772.06 191
17773.32 198
17774.58 173
17775.84 198
17777.11 174
17778.37 179
17779.63 165
17780.89 185
17782.15 198
17783.41 195
17784.67 195
17785.93 164
17787.19 193
17788.45 194
17789.71 210
17790.97 172
17792.23 203
17793.49 204
17794.75 185
17796.01 189
17797.28 164
17798.54 188
17799.80 171
17801.06 185
17802.32 165
17803.58 189
17804.84 200
17806.10 200
17807.37 168
17808.63 199
17809.89 201
17811.15 190
17812.41 193
17813.67 175
17814.93 175
17816.20 150
17817.46 212
17818.72 169
17819.98 180
17821.24 187
17822.50 197
17823.77 200
17825.03 208
17826.29 184
17827.55 203
17828.81 219
17830.08 210
17831.34 200
17832.60 182
17833.86 185
17835.13 175
17836.39 174
17837.65 178
17838.91 203
17840.18 179
17841.44 177
17842.70 163
17843.96 173
17845.23 206
17846.49 182
17847.75 187
17849.01 180
17850.28 178
17851.54 195
17852.80 175
17854.07 191
17855.33 170
17856.59 150
17857.86 172
17859.12 178
17860.38 188
17861.65 169
17862.91 157
17864.17 172
17865.44 179
17866.70 162
17867.96 164
17869.23 173
17870.49 167
17871.75 189
17873.02 168
17874.28 192
17875.54 185
17876.81 176
17878.07 182
17879.34 184
17880.60 161
17881.86 153
17883.13 193
17884.39 183
17885.66 164
17886.92 166
17888.18 166
17889.45 173
17890.71 196
17891.98 186
17893.24 180
17894.51 175
17895.77 196
17897.04 194
17898.30 192
17899.56 166
17900.83 170
17902.09 189
17903.36 185
17904.62 192
17905.89 163
17907.15 175
17908.42 183
17909.68 171
17910.95 188
17912.21 193
17913.48 203
17914.74 177
17916.01 175
17917.27 178
17918.54 169
17919.80 196
17921.07 192
17922.34 205
17923.60 166
17924.87 187
17926.13 171
17927.40 158
17928.66 180
17929.93 155
17931.19 191
17932.46 207
17933.73 199
17934.99 171
17936.26 175
17937.52 193
17938.79 186
17940.06 190
17941.32 173
17942.59 179
17943.85 218
17945.12 191
17946.39 173
17947.65 169
17948.92 200
17950.19 193
17951.45 193
17952.72 203
17953.99 175
17955.25 170
17956.52 179
17957.79 168
17959.05 179
17960.32 189
17961.59 184
17962.85 197
17964.12 169
17965.39 172
17966.65 187
17967.92 178
17969.19 180
17970.45 167
17971.72 162
17972.99 186
17974.26 171
17975.52 193
17976.79 170
17978.06 186
17979.33 173
17980.59 172
17981.86 191
17983.13 183
17984.40 183
17985.66 170
17986.93 186
17988.20 165
17989.47 177
17990.73 183
17992.00 174
17993.27 188
17994.54 187
17995.81 192
17997.07 202
17998.34 171
17999.61 157
18000.88 154
18002.15 175
18003.42 189
18004.68 176
18005.95 170
18007.22 175
18008.49 174
18009.76 190
18011.03 179
18012.30 146
18013.56 188
18014.83 186
18016.10 185
18017.37 202
18018.64 201
18019.91 173
18021.18 209
18022.45 161
18023.71 157
18024.98 173
18026.25 171
18027.52 183
18028.79 159
18030.06 192
18031.33 188
18032.60 186
18033.87 173
18035.14 168
18036.41 184
18037.68 164
18038.95 179
18040.22 179
18041.49 170
18042.76 183
18044.02 171
18045.29 157
18046.56 182
18047.83 184
18049.10 154
18050.37 174
18051.64 185
18052.91 181
18054.18 181
18055.45 186
18056.72 184
18057.99 175
18059.27 183
18060.54 193
18061.81 188
18063.08 171
18064.35 177
18065.62 183
18066.89 158
18068.16 173
18069.43 163
18070.70 157
18071.97 157
18073.24 187
18074.51 202
18075.78 197
18077.05 179
18078.32 190
18079.60 191
18080.87 195
18082.14 197
18083.41 198
18084.68 185
18085.95 199
18087.22 186
18088.49 174
18089.77 155
18091.04 182
18092.31 162
18093.58 178
18094.85 185
18096.12 169
18097.39 174
18098.67 168
18099.94 172
18101.21 160
18102.48 199
18103.75 187
18105.02 196
18106.30 191
18107.57 176
18108.84 182
18110.11 166
18111.38 187
18112.66 174
18113.93 170
18115.20 205
18116.47 183
18117.75 189
18119.02 161
18120.29 201
18121.56 191
18122.84 184
18124.11 199
18125.38 157
18126.65 202
18127.93 173
18129.20 161
18130.47 179
18131.74 176
18133.02 182
18134.29 176
18135.56 167
18136.84 178
18138.11 211
18139.38 213
18140.66 199
18141.93 172
18143.20 184
18144.48 196
18145.75 171
18147.02 167
18148.30 160
18149.57 191
18150.84 195
18152.12 201
18153.39 152
18154.66 189
18155.94 177
18157.21 194
18158.48 209
18159.76 172
18161.03 179
18162.31 177
18163.58 193
18164.85 200
18166.13 178
18167.40 196
18168.68 205
18169.95 174
18171.22 151
18172.50 186
18173.77 190
18175.05 158
18176.32 175
18177.60 157
18178.87 164
18180.15 189
18181.42 184
18182.69 170
18183.97 168
18185.24 173
18186.52 185
18187.79 191
18189.07 198
18190.34 209
18191.62 183
18192.89 171
18194.17 196
18195.44 195
18196.72 184
18197.99 176
18199.27 196
18200.54 180
18201.82 183
18203.09 185
18204.37 181
18205.65 189
18206.92 173
18208.20 154
18209.47 197
18210.75 188
18212.02 176
18213.30 172
18214.57 172
18215.85 181
18217.13 157
18218.40 161
18219.68 187
18220.95 186
18222.23 188
18223.51 195
18224.78 189
18226.06 189
18227.33 167
18228.61 175
18229.89 179
18231.16 175
18232.44 195
18233.72 182
18234.99 147
18236.27 191
18237.55 195
18238.82 177
18240.10 172
18241.38 180
18242.65 149
18243.93 204
18245.21 176
18246.48 184
18247.76 190
18249.04 196
18250.31 187
18251.59 182
18252.87 179
18254.15 209
18255.42 209
18256.70 160
18257.98 202
18259.25 176
18260.53 186
18261.81 181
18263.09 149
18264.36 177
18265.64 186
18266.92 194
18268.20 175
18269.47 162
18270.75 180
18272.03 174
18273.31 187
18274.59 176
18275.86 175
18277.14 198
18278.42 180
18279.70 142
18280.98 145
18282.25 195
18283.53 206
18284.81 201
18286.09 175
18287.37 186
18288.64 179
18289.92 194
18291.20 179
18292.48 171
18293.76 179
18295.04 177
18296.32 193
18297.59 186
18298.87 197
18300.15 160
18301.43 173
18302.71 162
18303.99 177
18305.27 182
18306.55 186
18307.83 182
18309.10 183
18310.38 199
18311.66 190
18312.94 191
18314.22 179
18315.50 199
18316.78 184
18318.06 170
18319.34 173
18320.62 159
18321.90 181
18323.18 166
18324.46 172
18325.74 166
18327.02 174
18328.30 193
18329.58 229
18330.86 177
18332.14 183
18333.41 193
18334.69 219
18335.97 228
18337.25 167
18338.54 138
18339.82 166
18341.10 164
18342.38 206
18343.66 163
18344.94 188
18346.22 167
18347.50 169
18348.78 156
18350.06 162
18351.34 156
18352.62 172
18353.90 180
18355.18 197
18356.46 181
18357.74 179
18359.02 179
18360.30 175
18361.58 169
18362.87 168
18364.15 183
18365.43 197
18366.71 161
18367.99 175
18369.27 181
18370.55 180
18371.83 163
18373.11 169
18374.40 181
18375.68 167
18376.96 172
18378.24 174
18379.52 175
18380.80 151
18382.08 151
18383.37 177
18384.65 172
18385.93 176
18387.21 163
18388.49 152
18389.78 161
18391.06 169
18392.34 170
18393.62 175
18394.90 181
18396.19 187
18397.47 182
18398.75 174
18400.03 180
18401.31 176
18402.60 179
18403.88 167
18405.16 163
18406.44 193
18407.73 172
18409.01 185
18410.29 167
18411.57 159
18412.86 189
18414.14 186
18415.42 164
18416.71 185
18417.99 169
18419.27 164
18420.55 173
18421.84 165
18423.12 164
18424.40 166
18425.69 183
18426.97 197
18428.25 190
18429.54 148
18430.82 167
18432.10 186
18433.39 210
18434.67 175
18435.95 161
18437.24 189
18438.52 166
18439.80 185
18441.09 200
18442.37 159
18443.66 187
18444.94 176
18446.22 168
18447.51 173
18448.79 194
18450.08 212
18451.36 196
18452.64 181
18453.93 163
18455.21 174
18456.50 182
18457.78 185
18459.06 189
18460.35 171
18461.63 193
18462.92 180
18464.20 197
18465.49 199
18466.77 164
18468.06 180
18469.34 162
18470.63 144
18471.91 162
18473.19 165
18474.48 179
18475.76 171
18477.05 170
18478.33 150
18479.62 148
18480.90 181
18482.19 189
18483.47 198
18484.76 151
18486.05 170
18487.33 157
18488.62 173
18489.90 170
18491.19 180
18492.47 177
18493.76 153
18495.04 191
18496.33 183
18497.61 188
18498.90 176
18500.19 186
18501.47 189
18502.76 172
18504.04 181
18505.33 172
18506.62 199
18507.90 171
18509.19 161
18510.47 161
18511.76 154
18513.05 191
18514.33 196
18515.62 191
18516.90 175
18518.19 175
18519.48 184
18520.76 186
18522.05 149
18523.34 180
18524.62 147
18525.91 169
18527.20 166
18528.48 172
18529.77 149
18531.06 164
18532.34 179
18533.63 200
18534.92 162
18536.21 196
18537.49 171
18538.78 169
18540.07 163
18541.35 150
18542.64 168
18543.93 163
18545.22 154
18546.50 169
18547.79 158
18549.08 169
18550.37 184
18551.65 168
18552.94 165
18554.23 164
18555.52 161
18556.80 190
18558.09 181
18559.38 158
18560.67 178
18561.95 194
18563.24 199
18564.53 180
18565.82 149
18567.11 152
18568.39 173
18569.68 186
18570.97 152
18572.26 170
18573.55 197
18574.84 212
18576.12 168
18577.41 143
18578.70 172
18579.99 178
18581.28 194
18582.57 171
18583.86 165
18585.14 164
18586.43 179
18587.72 196
18589.01 171
18590.30 181
18591.59 179
18592.88 181
18594.17 191
18595.46 154
18596.74 169
18598.03 168
18599.32 166
18600.61 184
18601.90 181
18603.19 177
18604.48 178
18605.77 188
18607.06 179
18608.35 150
18609.64 168
18610.93 186
18612.22 212
18613.51 216
18614.80 172
18616.09 158
18617.38 181
18618.67 179
18619.96 171
18621.25 205
18622.54 191
18623.83 187
18625.12 184
18626.41 173
18627.70 160
18628.99 169
18630.28 185
18631.57 158
18632.86 167
18634.15 173
18635.44 180
18636.73 190
18638.02 156
18639.31 151
18640.60 165
18641.89 199
18643.18 170
18644.47 159
18645.76 177
18647.06 157
18648.35 179
18649.64 157
18650.93 158
18652.22 182
18653.51 175
18654.80 184
18656.09 173
18657.38 179
18658.68 158
18659.97 175
18661.26 172
18662.55 166
18663.84 149
18665.13 176
18666.42 176
18667.72 158
18669.01 162
18670.30 159
18671.59 177
18672.88 175
18674.17 189
18675.47 183
18676.76 165
18678.05 155
18679.34 168
18680.63 149
18681.93 165
18683.22 161
18684.51 185
18685.80 158
18687.09 158
18688.39 153
18689.68 164
18690.97 168
18692.26 157
18693.56 154
18694.85 165
18696.14 184
18697.43 155
18698.73 138
18700.02 185
18701.31 180
18702.60 178
18703.90 185
18705.19 162
18706.48 157
18707.78 165
18709.07 185
18710.36 181
18711.66 178
18712.95 171
18714.24 159
18715.54 180
18716.83 178
18718.12 176
18719.42 166
18720.71 187
18722.00 165
18723.30 179
18724.59 174
18725.88 164
18727.18 155
18728.47 157
18729.76 164
18731.06 206
18732.35 162
18733.65 152
18734.94 168
18736.23 197
18737.53 193
18738.82 203
18740.12 141
18741.41 177
18742.70 229
18744.00 179
18745.29 200
18746.59 202
18747.88 196
18749.18 155
18750.47 187
18751.76 164
18753.06 167
18754.35 165
18755.65 192
18756.94 174
18758.24 165
18759.53 186
18760.83 184
18762.12 177
18763.42 149
18764.71 168
18766.01 167
18767.30 181
18768.60 184
18769.89 143
18771.19 169
18772.48 185
18773.78 176
18775.07 171
18776.37 190
18777.66 204
18778.96 179
18780.25 168
18781.55 158
18782.85 153
18784.14 173
18785.44 177
18786.73 175
18788.03 157
18789.32 171
18790.62 136
18791.92 172
18793.21 182
18794.51 189
18795.80 147
18797.10 180
18798.40 182
18799.69 140
18800.99 128
18802.28 158
18803.58 160
18804.88 174
18806.17 157
18807.47 154
18808.77 154
18810.06 170
18811.36 157
18812.66 144
18813.95 160
18815.25 187
18816.55 164
18817.84 154
18819.14 177
18820.44 174
18821.73 166
18823.03 180
18824.33 196
18825.62 158
18826.92 165
18828.22 164
18829.52 163
18830.81 183
18832.11 169
18833.41 174
18834.71 165
18836.00 188
18837.30 178
18838.60 155
18839.90 152
18841.19 176
18842.49 178
18843.79 165
18845.09 146
18846.38 168
18847.68 165
18848.98 157
18850.28 154
18851.58 139
18852.87 143
18854.17 144
18855.47 143
18856.77 166
18858.07 172
18859.36 150
18860.66 158
18861.96 143
18863.26 147
18864.56 180
18865.86 200
18867.15 183
18868.45 150
18869.75 170
18871.05 189
18872.35 165
18873.65 186
18874.95 194
18876.24 163
18877.54 183
18878.84 151
18880.14 171
18881.44 179
18882.74 167
18884.04 151
18885.34 177
18886.64 138
18887.94 163
18889.24 176
18890.53 196
18891.83 175
18893.13 156
18894.43 182
18895.73 177
18897.03 167
18898.33 148
18899.63 160
18900.93 146
18902.23 147
18903.53 154
18904.83 155
18906.13 139
18907.43 172
18908.73 165
18910.03 158
18911.33 153
18912.63 136
18913.93 149
18915.23 159
18916.53 165
18917.83 152
18919.13 169
18920.43 164
18921.73 183
18923.03 165
18924.33 145
18925.63 137
18926.93 173
18928.23 175
18929.53 168
18930.84 201
18932.14 157
18933.44 165
18934.74 157
18936.04 179
18937.34 163
18938.64 172
18939.94 160
18941.24 159
18942.54 150
18943.84 188
18945.15 146
18946.45 149
18947.75 163
18949.05 180
18950.35 164
18951.65 156
18952.95 168
18954.26 157
18955.56 170
18956.86 154
18958.16 172
18959.46 160
18960.76 157
18962.07 159
18963.37 138
18964.67 158
18965.97 157
18967.27 178
18968.57 161
18969.88 154
18971.18 144
18972.48 144
18973.78 148
18975.09 157
18976.39 154
18977.69 152
18978.99 174
18980.29 188
18981.60 156
18982.90 154
18984.20 157
18985.50 170
18986.81 190
18988.11 171
18989.41 149
18990.72 150
18992.02 155
18993.32 166
18994.62 186
18995.93 155
18997.23 166
18998.53 155
18999.84 187
19001.14 157
19002.44 156
19003.75 154
19005.05 173
19006.35 154
19007.66 150
19008.96 160
19010.26 162
19011.57 151
19012.87 173
19014.17 150
19015.48 127
19016.78 159
19018.08 186
19019.39 149
19020.69 156
19021.99 174
19023.30 171
19024.60 179
19025.91 147
19027.21 167
19028.51 163
19029.82 142
19031.12 148
19032.43 164
19033.73 167
19035.04 154
19036.34 147
19037.64 165
19038.95 131
19040.25 170
19041.56 179
19042.86 162
19044.17 171
19045.47 154
19046.78 169
19048.08 169
19049.39 159
19050.69 162
19052.00 157
19053.30 171
19054.61 145
19055.91 174
19057.22 160
19058.52 155
19059.83 146
19061.13 150
19062.44 156
19063.74 149
19065.05 153
19066.35 166
19067.66 180
19068.96 164
19070.27 170
19071.57 162
19072.88 178
19074.18 173
19075.49 149
19076.80 161
19078.10 150
19079.41 150
19080.71 173
19082.02 165
19083.33 169
19084.63 138
19085.94 152
19087.24 151
19088.55 157
19089.86 182
19091.16 149
19092.47 155
19093.77 168
19095.08 187
19096.39 143
19097.69 154
19099.00 157
19100.31 173
19101.61 160
19102.92 175
19104.23 141
19105.53 158
19106.84 162
19108.15 169
19109.45 163
19110.76 162
19112.07 164
19113.37 172
19114.68 191
19115.99 153
19117.30 153
19118.60 168
19119.91 172
19121.22 150
19122.52 157
19123.83 153
19125.14 186
19126.45 167
19127.75 157
19129.06 179
19130.37 180
19131.68 144
19132.98 121
19134.29 142
19135.60 159
19136.91 160
19138.22 170
19139.52 163
19140.83 160
19142.14 166
19143.45 163
19144.76 186
19146.06 165
19147.37 165
19148.68 155
19149.99 168
19151.30 181
19152.60 165
19153.91 167
19155.22 162
19156.53 149
19157.84 164
19159.15 166
19160.46 170
19161.76 162
19163.07 162
19164.38 195
19165.69 177
19167.00 163
19168.31 163
19169.62 154
19170.93 170
19172.23 186
19173.54 141
19174.85 145
19176.16 156
19177.47 175
19178.78 159
19180.09 152
19181.40 172
19182.71 166
19184.02 167
19185.33 168
19186.64 136
19187.95 167
19189.26 141
19190.57 138
19191.87 154
19193.18 138
19194.49 148
19195.80 156
19197.11 195
19198.42 190
19199.73 157
19201.04 151
19202.35 142
19203.66 164
19204.97 142
19206.28 167
19207.59 154
19208.90 177
19210.21 180
19211.53 154
19212.84 161
19214.15 145
19215.46 136
19216.77 153
19218.08 187
19219.39 179
19220.70 151
19222.01 174
19223.32 188
19224.63 158
19225.94 159
19227.25 139
19228.56 152
19229.87 161
19231.19 153
19232.50 159
19233.81 163
19235.12 176
19236.43 162
19237.74 169
19239.05 165
19240.36 147
19241.68 145
19242.99 171
19244.30 157
19245.61 128
19246.92 149
19248.23 153
19249.54 150
19250.86 145
19252.17 157
19253.48 157
19254.79 143
19256.10 156
19257.42 162
19258.73 169
19260.04 153
19261.35 187
19262.66 156
19263.98 139
19265.29 154
19266.60 176
19267.91 145
19269.22 161
19270.54 143
19271.85 154
19273.16 153
19274.47 148
19275.79 131
19277.10 125
19278.41 159
19279.72 155
19281.04 178
19282.35 162
19283.66 151
19284.98 153
19286.29 179
19287.60 152
19288.91 135
19290.23 138
19291.54 160
19292.85 166
19294.17 156
19295.48 145
19296.79 157
19298.11 140
19299.42 152
19300.73 141
19302.05 160
19303.36 171
19304.67 182
19305.99 170
19307.30 121
19308.61 129
19309.93 157
19311.24 153
19312.56 172
19313.87 155
19315.18 149
19316.50 146
19317.81 178
19319.13 133
19320.44 152
19321.75 158
19323.07 148
19324.38 165
19325.70 149
19327.01 134
19328.32 142
19329.64 176
19330.95 135
19332.27 137
19333.58 136
19334.90 159
19336.21 177
19337.53 135
19338.84 134
19340.16 147
19341.47 163
19342.79 152
19344.10 154
19345.42 151
19346.73 152
19348.05 150
19349.36 147
19350.68 144
19351.99 151
19353.31 165
19354.62 145
19355.94 149
19357.25 124
19358.57 122
19359.88 162
19361.20 146
19362.51 120
19363.83 166
19365.14 163
19366.46 156
19367.78 161
19369.09 149
19370.41 138
19371.72 160
19373.04 173
19374.35 189
19375.67 164
19376.99 141
19378.30 161
19379.62 142
19380.93 157
19382.25 181
19383.57 135
19384.88 166
19386.20 150
19387.52 144
19388.83 148
19390.15 150
19391.47 154
19392.78 151
19394.10 162
19395.42 173
19396.73 160
19398.05 147
19399.37 146
19400.68 145
19402.00 147
19403.32 162
19404.63 143
19405.95 152
19407.27 178
19408.58 147
19409.90 135
19411.22 145
19412.54 160
19413.85 169
19415.17 166
19416.49 147
19417.80 136
19419.12 155
19420.44 138
19421.76 146
19423.07 142
19424.39 148
19425.71 155
19427.03 139
19428.35 154
19429.66 166
19430.98 164
19432.30 140
19433.62 173
19434.93 188
19436.25 148
19437.57 149
19438.89 169
19440.21 153
19441.53 136
19442.84 139
19444.16 168
19445.48 157
19446.80 157
19448.12 144
19449.44 133
19450.75 131
19452.07 153
19453.39 149
19454.71 142
19456.03 162
19457.35 160
19458.67 135
19459.98 144
19461.30 136
19462.62 166
19463.94 155
19465.26 150
19466.58 140
19467.90 165
19469.22 166
19470.54 164
19471.86 161
19473.18 202
19474.49 184
19475.81 153
19477.13 134
19478.45 136
19479.77 155
19481.09 162
19482.41 142
19483.73 158
19485.05 148
19486.37 162
19487.69 153
19489.01 141
19490.33 161
19491.65 144
19492.97 140
19494.29 152
19495.61 133
19496.93 155
19498.25 161
19499.57 142
19500.89 128
19502.21 126
19503.53 152
19504.85 150
19506.17 139
19507.49 149
19508.81 154
19510.13 151
19511.45 172
19512.77 172
19514.09 158
19515.42 158
19516.74 170
19518.06 135
19519.38 118
19520.70 138
19522.02 152
19523.34 140
19524.66 166
19525.98 140
19527.30 142
19528.62 158
19529.95 151
19531.27 146
19532.59 175
19533.91 167
19535.23 154
19536.55 132
19537.87 138
19539.20 147
19540.52 157
19541.84 164
19543.16 157
19544.48 143
19545.80 163
19547.13 185
19548.45 157
19549.77 141
19551.09 149
19552.41 164
19553.74 138
19555.06 145
19556.38 144
19557.70 139
19559.02 134
19560.35 153
19561.67 132
19562.99 164
19564.31 162
19565.64 158
19566.96 173
19568.28 165
19569.60 145
19570.93 152
19572.25 175
19573.57 150
19574.89 147
19576.22 140
19577.54 151
19578.86 138
19580.18 136
19581.51 145
19582.83 154
19584.15 164
19585.48 160
19586.80 148
19588.12 155
19589.45 157
19590.77 182
19592.09 176
19593.42 137
19594.74 149
19596.06 165
19597.39 166
19598.71 158
19600.03 167
19601.36 158
19602.68 163
19604.00 168
19605.33 138
19606.65 169
19607.98 167
19609.30 179
19610.62 200
19611.95 163
19613.27 152
19614.60 136
19615.92 161
19617.24 159
19618.57 154
19619.89 161
19621.22 160
19622.54 166
19623.87 169
19625.19 165
19626.51 135
19627.84 173
19629.16 145
19630.49 150
19631.81 151
19633.14 160
19634.46 155
19635.79 147
19637.11 157
19638.44 166
19639.76 145
19641.09 165
19642.41 154
19643.74 176
19645.06 158
19646.39 162
19647.71 145
19649.04 138
19650.36 160
19651.69 120
19653.01 140
19654.34 144
19655.66 155
19656.99 164
19658.32 176
19659.64 158
19660.97 141
19662.29 153
19663.62 185
19664.94 165
19666.27 144
19667.60 124
19668.92 143
19670.25 143
19671.57 143
19672.90 166
19674.23 129
19675.55 144
19676.88 149
19678.20 161
19679.53 170
19680.86 168
19682.18 164
19683.51 165
19684.84 164
19686.16 172
19687.49 159
19688.82 147
19690.14 144
19691.47 144
19692.80 168
19694.12 197
19695.45 198
19696.78 136
19698.10 134
19699.43 145
19700.76 151
19702.08 143
19703.41 153
19704.74 161
19706.07 158
19707.39 158
19708.72 168
19710.05 168
19711.37 126
19712.70 151
19714.03 175
19715.36 155
19716.68 162
19718.01 138
19719.34 133
19720.67 168
19721.99 146
19723.32 152
19724.65 136
19725.98 172
19727.31 150
19728.63 149
19729.96 149
19731.29 170
19732.62 158
19733.95 149
19735.27 171
19736.60 148
19737.93 171
19739.26 138
19740.59 160
19741.92 163
19743.24 174
19744.57 152
19745.90 156
19747.23 138
19748.56 145
19749.89 150
19751.22 130
19752.54 143
19753.87 141
19755.20 155
19756.53 154
19757.86 154
19759.19 148
19760.52 171
19761.85 149
19763.18 142
19764.50 160
19765.83 137
19767.16 170
19768.49 183
19769.82 152
19771.15 144
19772.48 148
19773.81 155
19775.14 172
19776.47 135
19777.80 144
19779.13 123
19780.46 142
19781.79 135
19783.12 152
19784.45 142
19785.78 140
19787.11 154
19788.44 147
19789.77 133
19791.10 166
19792.43 126
19793.76 155
19795.09 163
19796.42 113
19797.75 123
19799.08 127
19800.41 138
19801.74 148
19803.07 157
19804.40 170
19805.73 142
19807.06 128
19808.39 154
19809.72 149
19811.05 151
19812.38 150
19813.71 144
19815.05 152
19816.38 136
19817.71 135
19819.04 154
19820.37 154
19821.70 159
19823.03 155
19824.36 141
19825.69 137
19827.03 130
19828.36 160
19829.69 151
19831.02 132
19832.35 144
19833.68 167
19835.01 172
19836.35 160
19837.68 149
19839.01 119
19840.34 147
19841.67 142
19843.00 183
19844.34 166
19845.67 148
19847.00 152
19848.33 158
19849.66 151
19851.00 159
19852.33 144
19853.66 156
19854.99 138
19856.32 136
19857.66 142
19858.99 155
19860.32 141
19861.65 125
19862.99 121
19864.32 149
19865.65 159
19866.98 149
19868.32 148
19869.65 140
19870.98 168
19872.31 166
19873.65 134
19874.98 129
19876.31 131
19877.65 163
19878.98 153
19880.31 152
19881.65 153
19882.98 171
19884.31 164
19885.64 145
19886.98 128
19888.31 127
19889.64 139
19890.98 159
19892.31 142
19893.64 128
19894.98 150
19896.31 140
19897.65 141
19898.98 133
19900.31 138
19901.65 157
19902.98 141
19904.31 140
19905.65 139
19906.98 134
19908.32 143
19909.65 150
19910.98 126
19912.32 105
19913.65 152
19914.99 158
19916.32 153
19917.66 153
19918.99 148
19920.32 166
19921.66 138
19922.99 157
19924.33 150
19925.66 142
19927.00 151
19928.33 157
19929.67 136
19931.00 174
19932.34 169
19933.67 133
19935.01 160
19936.34 151
19937.68 161
19939.01 161
19940.35 141
19941.68 160
19943.02 159
19944.35 141
19945.69 133
19947.02 141
19948.36 171
19949.69 143
19951.03 171
19952.36 184
19953.70 188
19955.03 163
19956.37 130
19957.71 129
19959.04 137
19960.38 154
19961.71 179
19963.05 154
19964.38 138
19965.72 162
19967.06 160
19968.39 177
19969.73 162
19971.06 162
19972.40 131
19973.74 122
19975.07 139
19976.41 140
19977.75 142
19979.08 128
19980.42 135
19981.75 135
19983.09 144
19984.43 134
19985.76 153
19987.10 143
19988.44 150
19989.77 129
19991.11 136
19992.45 153
19993.78 163
19995.12 148
19996.46 142
19997.80 154
19999.13 126
20000.47 138
20001.81 132
20003.14 154
20004.48 163
20005.82 156
20007.16 138
20008.49 181
20009.83 145
20011.17 135
20012.51 157
20013.84 152
20015.18 142
20016.52 141
20017.86 147
20019.19 144
20020.53 165
20021.87 142
20023.21 156
20024.55 147
20025.88 167
20027.22 150
20028.56 160
20029.90 164
20031.24 158
20032.57 165
20033.91 137
20035.25 152
20036.59 161
20037.93 136
20039.26 138
20040.60 135
20041.94 128
20043.28 156
20044.62 142
20045.96 155
20047.30 159
20048.63 160
20049.97 160
20051.31 160
20052.65 133
20053.99 155
20055.33 167
20056.67 159
20058.01 160
20059.35 144
20060.69 155
20062.02 147
20063.36 155
20064.70 151
20066.04 148
20067.38 148
20068.72 170
20070.06 161
20071.40 152
20072.74 127
20074.08 154
20075.42 163
20076.76 137
20078.10 120
20079.44 143
20080.78 147
20082.12 148
20083.46 151
20084.80 131
20086.14 168
20087.48 145
20088.82 146
20090.16 134
20091.50 154
20092.84 157
20094.18 144
20095.52 170
20096.86 133
20098.20 137
20099.54 152
20100.88 175
20102.22 160
20103.56 154
20104.90 115
20106.24 160
20107.58 155
20108.92 148
20110.26 135
20111.60 159
20112.95 169
20114.29 156
20115.63 153
20116.97 167
20118.31 144
20119.65 143
20120.99 154
20122.33 147
20123.67 150
20125.02 153
20126.36 135
20127.70 120
20129.04 142
20130.38 135
20131.72 133
20133.06 139
20134.41 152
20135.75 150
