# Supplementary material for: MALDI-TOF MS typing enables the classification of brewing yeasts of the genus Saccharomyces to major beer styles
Source: PLoS One. 2017 Aug 9;12(8):e0181694. doi: 10.1371/journal.pone.0181694 (PMC5549903; doi:10.1371/journal.pone.0181694)
Supplement: S10 File — The directory includes 90 raw files and was zipped to “.zip”; the folder has three strains with 30 spectra per strain; S1 Text explains the raw files with an example and Table 1 represents the yeast strains used within the experiment. (ZIP) [file pone.0181694.s013.zip › 28-30/30336-192-OG-Alt-Alt-YPG-18h-E-E_2015-08-14__0_D10_1.dat]

1999.93 1281
2000.35 1366
2000.77 1433
2001.19 1524
2001.61 1647
2002.03 1499
2002.46 1536
2002.88 1457
2003.30 1498
2003.72 1408
2004.14 1497
2004.57 1486
2004.99 1462
2005.41 1362
2005.83 1419
2006.25 1346
2006.68 1512
2007.10 1403
2007.52 1319
2007.94 1349
2008.37 1348
2008.79 1511
2009.21 1500
2009.63 1438
2010.06 1465
2010.48 1527
2010.90 1436
2011.32 1437
2011.75 1429
2012.17 1343
2012.59 1459
2013.02 1474
2013.44 1355
2013.86 1407
2014.29 1372
2014.71 1474
2015.13 1404
2015.55 1317
2015.98 1416
2016.40 1330
2016.82 1264
2017.25 1382
2017.67 1406
2018.10 1386
2018.52 1334
2018.94 1397
2019.37 1342
2019.79 1427
2020.21 1466
2020.64 1590
2021.06 1697
2021.48 1461
2021.91 1562
2022.33 1537
2022.76 1420
2023.18 1437
2023.60 1502
2024.03 1488
2024.45 1492
2024.88 1510
2025.30 1391
2025.73 1429
2026.15 1386
2026.57 1388
2027.00 1335
2027.42 1327
2027.85 1261
2028.27 1280
2028.70 1332
2029.12 1359
2029.55 1284
2029.97 1231
2030.40 1190
2030.82 1257
2031.24 1125
2031.67 1166
2032.09 1331
2032.52 1312
2032.94 1222
2033.37 1314
2033.79 1377
2034.22 1421
2034.65 1332
2035.07 1332
2035.50 1291
2035.92 1189
2036.35 1399
2036.77 1488
2037.20 1410
2037.62 1445
2038.05 1307
2038.47 1286
2038.90 1480
2039.33 1515
2039.75 1425
2040.18 1647
2040.60 1557
2041.03 1486
2041.45 1468
2041.88 1525
2042.31 1599
2042.73 1621
2043.16 1628
2043.58 1550
2044.01 1493
2044.44 1513
2044.86 1476
2045.29 1403
2045.72 1520
2046.14 1435
2046.57 1476
2047.00 1325
2047.42 1306
2047.85 1263
2048.28 1284
2048.70 1262
2049.13 1313
2049.56 1393
2049.98 1395
2050.41 1495
2050.84 1364
2051.26 1276
2051.69 1275
2052.12 1245
2052.54 1525
2052.97 1484
2053.40 1330
2053.83 1263
2054.25 1361
2054.68 1286
2055.11 1277
2055.53 1356
2055.96 1266
2056.39 1418
2056.82 1327
2057.24 1281
2057.67 1349
2058.10 1462
2058.53 1287
2058.96 1298
2059.38 1332
2059.81 1314
2060.24 1371
2060.67 1330
2061.10 1415
2061.52 1473
2061.95 1404
2062.38 1471
2062.81 1481
2063.24 1422
2063.66 1426
2064.09 1523
2064.52 1517
2064.95 1405
2065.38 1609
2065.81 1607
2066.23 1542
2066.66 1679
2067.09 1805
2067.52 1746
2067.95 1845
2068.38 1756
2068.81 1715
2069.23 1544
2069.66 1684
2070.09 1718
2070.52 1561
2070.95 1470
2071.38 1424
2071.81 1479
2072.24 1441
2072.67 1376
2073.10 1377
2073.53 1278
2073.95 1390
2074.38 1503
2074.81 1522
2075.24 1286
2075.67 1348
2076.10 1362
2076.53 1519
2076.96 1374
2077.39 1356
2077.82 1403
2078.25 1556
2078.68 1448
2079.11 1425
2079.54 1485
2079.97 1602
2080.40 1512
2080.83 1481
2081.26 1630
2081.69 1456
2082.12 1498
2082.55 1505
2082.98 1537
2083.41 1498
2083.84 1479
2084.27 1602
2084.70 1598
2085.13 1524
2085.56 1489
2085.99 1619
2086.42 1396
2086.85 1394
2087.29 1429
2087.72 1453
2088.15 1481
2088.58 1420
2089.01 1488
2089.44 1523
2089.87 1363
2090.30 1392
2090.73 1484
2091.16 1476
2091.59 1401
2092.03 1439
2092.46 1378
2092.89 1306
2093.32 1251
2093.75 1392
2094.18 1307
2094.61 1310
2095.05 1328
2095.48 1269
2095.91 1360
2096.34 1559
2096.77 1603
2097.20 1437
2097.63 1389
2098.07 1472
2098.50 1344
2098.93 1366
2099.36 1474
2099.79 1470
2100.23 1305
2100.66 1358
2101.09 1282
2101.52 1282
2101.95 1343
2102.39 1249
2102.82 1311
2103.25 1320
2103.68 1362
2104.12 1429
2104.55 1339
2104.98 1198
2105.41 1208
2105.85 1293
2106.28 1335
2106.71 1406
2107.14 1457
2107.58 1447
2108.01 1384
2108.44 1357
2108.88 1392
2109.31 1435
2109.74 1445
2110.18 1538
2110.61 1505
2111.04 1515
2111.47 1387
2111.91 1296
2112.34 1351
2112.77 1385
2113.21 1422
2113.64 1350
2114.07 1369
2114.51 1405
2114.94 1374
2115.37 1351
2115.81 1255
2116.24 1551
2116.68 1406
2117.11 1333
2117.54 1382
2117.98 1274
2118.41 1276
2118.85 1392
2119.28 1330
2119.71 1357
2120.15 1266
2120.58 1239
2121.02 1316
2121.45 1291
2121.88 1331
2122.32 1324
2122.75 1329
2123.19 1429
2123.62 1446
2124.06 1401
2124.49 1410
2124.92 1405
2125.36 1450
2125.79 1353
2126.23 1238
2126.66 1166
2127.10 1290
2127.53 1375
2127.97 1429
2128.40 1403
2128.84 1314
2129.27 1321
2129.71 1280
2130.14 1277
2130.58 1199
2131.01 1282
2131.45 1422
2131.88 1459
2132.32 1428
2132.75 1351
2133.19 1350
2133.63 1400
2134.06 1452
2134.50 1499
2134.93 1435
2135.37 1580
2135.80 1466
2136.24 1387
2136.67 1550
2137.11 1489
2137.55 1644
2137.98 1415
2138.42 1618
2138.85 1649
2139.29 1612
2139.73 1532
2140.16 1491
2140.60 1596
2141.03 1581
2141.47 1511
2141.91 1551
2142.34 1502
2142.78 1792
2143.22 1657
2143.65 1415
2144.09 1364
2144.53 1394
2144.96 1368
2145.40 1377
2145.84 1348
2146.27 1291
2146.71 1191
2147.15 1202
2147.58 1235
2148.02 1303
2148.46 1224
2148.89 1252
2149.33 1428
2149.77 1492
2150.21 1592
2150.64 1607
2151.08 1633
2151.52 1689
2151.95 1863
2152.39 1929
2152.83 1813
2153.27 1990
2153.70 1722
2154.14 1823
2154.58 1785
2155.02 1878
2155.45 1722
2155.89 1659
2156.33 1538
2156.77 1632
2157.21 1637
2157.64 1627
2158.08 1570
2158.52 1432
2158.96 1425
2159.40 1463
2159.83 1533
2160.27 1497
2160.71 1520
2161.15 1483
2161.59 1441
2162.02 1448
2162.46 1415
2162.90 1337
2163.34 1402
2163.78 1512
2164.22 1507
2164.66 1374
2165.09 1320
2165.53 1296
2165.97 1468
2166.41 1332
2166.85 1320
2167.29 1378
2167.73 1365
2168.17 1482
2168.60 1539
2169.04 1583
2169.48 1441
2169.92 1320
2170.36 1361
2170.80 1460
2171.24 1497
2171.68 1460
2172.12 1673
2172.56 1562
2173.00 1697
2173.44 1557
2173.88 1524
2174.32 1627
2174.76 1798
2175.20 1820
2175.64 1774
2176.07 1754
2176.51 1976
2176.95 1839
2177.39 1810
2177.83 1818
2178.27 1866
2178.71 1809
2179.15 1866
2179.59 1613
2180.03 1580
2180.47 1713
2180.92 1623
2181.36 1623
2181.80 1667
2182.24 1555
2182.68 1597
2183.12 1532
2183.56 1503
2184.00 1570
2184.44 1407
2184.88 1416
2185.32 1404
2185.76 1407
2186.20 1341
2186.64 1270
2187.08 1489
2187.52 1500
2187.97 1534
2188.41 1506
2188.85 1536
2189.29 1537
2189.73 1431
2190.17 1602
2190.61 1623
2191.05 1656
2191.49 1690
2191.94 1598
2192.38 1525
2192.82 1740
2193.26 1636
2193.70 1485
2194.14 1545
2194.58 1455
2195.03 1524
2195.47 1591
2195.91 1618
2196.35 1537
2196.79 1565
2197.24 1482
2197.68 1464
2198.12 1635
2198.56 1605
2199.00 1759
2199.45 1645
2199.89 1689
2200.33 1653
2200.77 1558
2201.21 1548
2201.66 1529
2202.10 1559
2202.54 1477
2202.98 1445
2203.43 1355
2203.87 1480
2204.31 1418
2204.75 1560
2205.20 1548
2205.64 1451
2206.08 1427
2206.53 1415
2206.97 1449
2207.41 1438
2207.85 1478
2208.30 1482
2208.74 1522
2209.18 1523
2209.63 1574
2210.07 1568
2210.51 1299
2210.96 1409
2211.40 1607
2211.84 1513
2212.29 1629
2212.73 1768
2213.17 1721
2213.62 1544
2214.06 1521
2214.50 1527
2214.95 1530
2215.39 1605
2215.84 1560
2216.28 1495
2216.72 1483
2217.17 1413
2217.61 1406
2218.05 1399
2218.50 1350
2218.94 1387
2219.39 1426
2219.83 1381
2220.28 1397
2220.72 1311
2221.16 1368
2221.61 1343
2222.05 1432
2222.50 1390
2222.94 1440
2223.39 1398
2223.83 1422
2224.28 1404
2224.72 1525
2225.16 1530
2225.61 1656
2226.05 1521
2226.50 1547
2226.94 1494
2227.39 1449
2227.83 1574
2228.28 1593
2228.72 1530
2229.17 1438
2229.61 1566
2230.06 1751
2230.50 1655
2230.95 1517
2231.40 1723
2231.84 1625
2232.29 1549
2232.73 1693
2233.18 1538
2233.62 1591
2234.07 1521
2234.51 1561
2234.96 1586
2235.41 1539
2235.85 1571
2236.30 1612
2236.74 1626
2237.19 1455
2237.63 1575
2238.08 1617
2238.53 1601
2238.97 1498
2239.42 1560
2239.86 1464
2240.31 1543
2240.76 1524
2241.20 1500
2241.65 1608
2242.10 1538
2242.54 1665
2242.99 1521
2243.44 1344
2243.88 1364
2244.33 1396
2244.78 1376
2245.22 1391
2245.67 1220
2246.12 1351
2246.56 1436
2247.01 1465
2247.46 1416
2247.90 1291
2248.35 1331
2248.80 1346
2249.24 1358
2249.69 1403
2250.14 1406
2250.59 1457
2251.03 1490
2251.48 1479
2251.93 1313
2252.38 1355
2252.82 1517
2253.27 1541
2253.72 1354
2254.17 1445
2254.61 1442
2255.06 1315
2255.51 1284
2255.96 1425
2256.40 1293
2256.85 1359
2257.30 1264
2257.75 1190
2258.20 1171
2258.64 1227
2259.09 1256
2259.54 1250
2259.99 1244
2260.44 1311
2260.88 1211
2261.33 1201
2261.78 1321
2262.23 1572
2262.68 1486
2263.13 1404
2263.58 1487
2264.02 1626
2264.47 1652
2264.92 1736
2265.37 1536
2265.82 1684
2266.27 1696
2266.72 1646
2267.17 1659
2267.61 1749
2268.06 1682
2268.51 1690
2268.96 1827
2269.41 1901
2269.86 1837
2270.31 1906
2270.76 1775
2271.21 1662
2271.66 1694
2272.11 1699
2272.56 1703
2273.00 1701
2273.45 1850
2273.90 1648
2274.35 1724
2274.80 1695
2275.25 1727
2275.70 1654
2276.15 1766
2276.60 1518
2277.05 1563
2277.50 1659
2277.95 1514
2278.40 1410
2278.85 1343
2279.30 1402
2279.75 1457
2280.20 1464
2280.65 1406
2281.10 1444
2281.55 1627
2282.00 1481
2282.45 1542
2282.90 1546
2283.35 1560
2283.81 1463
2284.26 1489
2284.71 1567
2285.16 1658
2285.61 1418
2286.06 1656
2286.51 1512
2286.96 1578
2287.41 1635
2287.86 1685
2288.31 1779
2288.76 1645
2289.22 1578
2289.67 1541
2290.12 1739
2290.57 1894
2291.02 2047
2291.47 2171
2291.92 2413
2292.37 2466
2292.83 2314
2293.28 2682
2293.73 2846
2294.18 3052
2294.63 2962
2295.08 2871
2295.53 2920
2295.99 2844
2296.44 2585
2296.89 2416
2297.34 2389
2297.79 2390
2298.25 2280
2298.70 2281
2299.15 2130
2299.60 1878
2300.05 1882
2300.51 1834
2300.96 1657
2301.41 1804
2301.86 1745
2302.32 1713
2302.77 1617
2303.22 1639
2303.67 1728
2304.13 1765
2304.58 1619
2305.03 1369
2305.48 1338
2305.94 1437
2306.39 1491
2306.84 1511
2307.29 1433
2307.75 1429
2308.20 1354
2308.65 1581
2309.11 1620
2309.56 1564
2310.01 1728
2310.47 1706
2310.92 1685
2311.37 1539
2311.83 1587
2312.28 1687
2312.73 1642
2313.19 1671
2313.64 1974
2314.09 1818
2314.55 1672
2315.00 1556
2315.45 1647
2315.91 1686
2316.36 1836
2316.81 1652
2317.27 1488
2317.72 1466
2318.18 1564
2318.63 1640
2319.08 1648
2319.54 1518
2319.99 1465
2320.45 1564
2320.90 1639
2321.35 1631
2321.81 1474
2322.26 1592
2322.72 1634
2323.17 1620
2323.63 1720
2324.08 1831
2324.54 1828
2324.99 1780
2325.44 1723
2325.90 1665
2326.35 1748
2326.81 1877
2327.26 1809
2327.72 1803
2328.17 1745
2328.63 1701
2329.08 1881
2329.54 1822
2329.99 1870
2330.45 2018
2330.90 2037
2331.36 2119
2331.81 2027
2332.27 2255
2332.72 2171
2333.18 2101
2333.64 2017
2334.09 1887
2334.55 2008
2335.00 2039
2335.46 2036
2335.91 1890
2336.37 1751
2336.82 1732
2337.28 1665
2337.74 1598
2338.19 1499
2338.65 1592
2339.10 1577
2339.56 1497
2340.02 1565
2340.47 1480
2340.93 1460
2341.38 1817
2341.84 1803
2342.30 1699
2342.75 1698
2343.21 1851
2343.67 1912
2344.12 1816
2344.58 1728
2345.04 1880
2345.49 1917
2345.95 1842
2346.41 1885
2346.86 1813
2347.32 1746
2347.78 1909
2348.23 1856
2348.69 1686
2349.15 1603
2349.60 1759
2350.06 1721
2350.52 1837
2350.97 1729
2351.43 1633
2351.89 1620
2352.35 1589
2352.80 1623
2353.26 1467
2353.72 1544
2354.18 1442
2354.63 1558
2355.09 1615
2355.55 1532
2356.01 1574
2356.46 1539
2356.92 1601
2357.38 1623
2357.84 1518
2358.29 1468
2358.75 1371
2359.21 1463
2359.67 1601
2360.13 1376
2360.58 1469
2361.04 1536
2361.50 1577
2361.96 1597
2362.42 1587
2362.88 1601
2363.33 1796
2363.79 1499
2364.25 1433
2364.71 1545
2365.17 1547
2365.63 1607
2366.08 1666
2366.54 1620
2367.00 1493
2367.46 1516
2367.92 1486
2368.38 1491
2368.84 1623
2369.30 1557
2369.75 1639
2370.21 1663
2370.67 1593
2371.13 1594
2371.59 1680
2372.05 1635
2372.51 1702
2372.97 1496
2373.43 1379
2373.89 1577
2374.35 1453
2374.81 1601
2375.27 1575
2375.72 1584
2376.18 1457
2376.64 1476
2377.10 1435
2377.56 1542
2378.02 1466
2378.48 1554
2378.94 1665
2379.40 1615
2379.86 1566
2380.32 1621
2380.78 1772
2381.24 1735
2381.70 1634
2382.16 1648
2382.62 1621
2383.08 1602
2383.54 1680
2384.00 1811
2384.46 1606
2384.92 1474
2385.39 1547
2385.85 1519
2386.31 1464
2386.77 1519
2387.23 1552
2387.69 1521
2388.15 1461
2388.61 1514
2389.07 1557
2389.53 1455
2389.99 1576
2390.45 1534
2390.91 1414
2391.38 1299
2391.84 1608
2392.30 1638
2392.76 1404
2393.22 1583
2393.68 1541
2394.14 1652
2394.60 1598
2395.06 1484
2395.53 1372
2395.99 1494
2396.45 1524
2396.91 1440
2397.37 1441
2397.83 1476
2398.30 1454
2398.76 1466
2399.22 1498
2399.68 1523
2400.14 1580
2400.61 1665
2401.07 1506
2401.53 1383
2401.99 1310
2402.45 1311
2402.92 1388
2403.38 1357
2403.84 1266
2404.30 1358
2404.76 1337
2405.23 1516
2405.69 1418
2406.15 1474
2406.61 1447
2407.08 1475
2407.54 1474
2408.00 1547
2408.46 1495
2408.93 1510
2409.39 1448
2409.85 1571
2410.32 1605
2410.78 1515
2411.24 1426
2411.70 1437
2412.17 1467
2412.63 1423
2413.09 1399
2413.56 1372
2414.02 1412
2414.48 1370
2414.95 1472
2415.41 1574
2415.87 1423
2416.34 1571
2416.80 1576
2417.26 1591
2417.73 1696
2418.19 1739
2418.65 1791
2419.12 1763
2419.58 1622
2420.05 1627
2420.51 2035
2420.97 2049
2421.44 1903
2421.90 1951
2422.37 2030
2422.83 1964
2423.29 1857
2423.76 1861
2424.22 1905
2424.69 1839
2425.15 1664
2425.62 1752
2426.08 1787
2426.54 1690
2427.01 1666
2427.47 1616
2427.94 1732
2428.40 1700
2428.87 1646
2429.33 1845
2429.80 1683
2430.26 1495
2430.73 1536
2431.19 1594
2431.66 1482
2432.12 1590
2432.59 1742
2433.05 1551
2433.52 1641
2433.98 1430
2434.45 1634
2434.91 1591
2435.38 1500
2435.84 1553
2436.31 1615
2436.77 1886
2437.24 1775
2437.70 1652
2438.17 1631
2438.63 1723
2439.10 1653
2439.57 1617
2440.03 1680
2440.50 1831
2440.96 1662
2441.43 1635
2441.89 1774
2442.36 1729
2442.83 1856
2443.29 1862
2443.76 1863
2444.22 1779
2444.69 1770
2445.16 1785
2445.62 1733
2446.09 1711
2446.56 1735
2447.02 1647
2447.49 1609
2447.96 1578
2448.42 1443
2448.89 1602
2449.35 1573
2449.82 1483
2450.29 1387
2450.75 1349
2451.22 1383
2451.69 1258
2452.16 1462
2452.62 1450
2453.09 1374
2453.56 1431
2454.02 1441
2454.49 1479
2454.96 1508
2455.42 1485
2455.89 1441
2456.36 1455
2456.83 1543
2457.29 1396
2457.76 1340
2458.23 1483
2458.70 1524
2459.16 1567
2459.63 1574
2460.10 1597
2460.57 1423
2461.03 1496
2461.50 1426
2461.97 1512
2462.44 1449
2462.91 1401
2463.37 1342
2463.84 1409
2464.31 1519
2464.78 1512
2465.25 1465
2465.71 1344
2466.18 1377
2466.65 1515
2467.12 1426
2467.59 1512
2468.06 1572
2468.52 1498
2468.99 1477
2469.46 1612
2469.93 1620
2470.40 1560
2470.87 1601
2471.34 1528
2471.80 1514
2472.27 1396
2472.74 1332
2473.21 1351
2473.68 1314
2474.15 1456
2474.62 1517
2475.09 1316
2475.56 1380
2476.02 1358
2476.49 1243
2476.96 1275
2477.43 1380
2477.90 1564
2478.37 1497
2478.84 1396
2479.31 1415
2479.78 1288
2480.25 1411
2480.72 1479
2481.19 1393
2481.66 1407
2482.13 1298
2482.60 1438
2483.07 1460
2483.54 1423
2484.01 1350
2484.48 1487
2484.95 1472
2485.42 1496
2485.89 1713
2486.36 1498
2486.83 1394
2487.30 1470
2487.77 1543
2488.24 1542
2488.71 1509
2489.18 1484
2489.65 1483
2490.12 1440
2490.59 1455
2491.06 1558
2491.53 1526
2492.00 1478
2492.47 1555
2492.94 1382
2493.41 1599
2493.88 1455
2494.36 1568
2494.83 1632
2495.30 1591
2495.77 1769
2496.24 1680
2496.71 1653
2497.18 1717
2497.65 1720
2498.12 1678
2498.60 1724
2499.07 1585
2499.54 1719
2500.01 1569
2500.48 1572
2500.95 1498
2501.42 1345
2501.90 1345
2502.37 1376
2502.84 1391
2503.31 1436
2503.78 1436
2504.25 1465
2504.73 1443
2505.20 1394
2505.67 1334
2506.14 1239
2506.61 1365
2507.09 1533
2507.56 1480
2508.03 1548
2508.50 1648
2508.97 1583
2509.45 1493
2509.92 1448
2510.39 1636
2510.86 1722
2511.34 1916
2511.81 1827
2512.28 1826
2512.75 1883
2513.23 1884
2513.70 1913
2514.17 1823
2514.65 1845
2515.12 1907
2515.59 1844
2516.06 1820
2516.54 1766
2517.01 1740
2517.48 1683
2517.96 1622
2518.43 1566
2518.90 1530
2519.38 1590
2519.85 1681
2520.32 1504
2520.80 1453
2521.27 1467
2521.74 1645
2522.22 1734
2522.69 1720
2523.16 1660
2523.64 1537
2524.11 1511
2524.58 1502
2525.06 1455
2525.53 1433
2526.01 1423
2526.48 1405
2526.95 1516
2527.43 1464
2527.90 1539
2528.38 1530
2528.85 1485
2529.32 1535
2529.80 1552
2530.27 1697
2530.75 1692
2531.22 1750
2531.70 1423
2532.17 1464
2532.64 1480
2533.12 1711
2533.59 1667
2534.07 1447
2534.54 1448
2535.02 1593
2535.49 1607
2535.97 1463
2536.44 1361
2536.92 1442
2537.39 1400
2537.87 1528
2538.34 1541
2538.82 1567
2539.29 1575
2539.77 1520
2540.24 1536
2540.72 1539
2541.19 1553
2541.67 1502
2542.14 1598
2542.62 1597
2543.09 1446
2543.57 1416
2544.04 1686
2544.52 1478
2545.00 1627
2545.47 1593
2545.95 1465
2546.42 1622
2546.90 1733
2547.37 1707
2547.85 1795
2548.33 1866
2548.80 1784
2549.28 1822
2549.75 1870
2550.23 1995
2550.71 2030
2551.18 1996
2551.66 1972
2552.14 1847
2552.61 1940
2553.09 2005
2553.57 2097
2554.04 1944
2554.52 1965
2554.99 1871
2555.47 1939
2555.95 2073
2556.42 1939
2556.90 1893
2557.38 1984
2557.86 2103
2558.33 1960
2558.81 2181
2559.29 2076
2559.76 1985
2560.24 1919
2560.72 2009
2561.19 1775
2561.67 1785
2562.15 1683
2562.63 1623
2563.10 1672
2563.58 1605
2564.06 1585
2564.54 1512
2565.01 1463
2565.49 1494
2565.97 1472
2566.45 1508
2566.92 1357
2567.40 1446
2567.88 1423
2568.36 1386
2568.83 1353
2569.31 1473
2569.79 1484
2570.27 1465
2570.75 1588
2571.22 1587
2571.70 1554
2572.18 1426
2572.66 1412
2573.14 1353
2573.62 1331
2574.09 1544
2574.57 1532
2575.05 1409
2575.53 1435
2576.01 1542
2576.49 1395
2576.97 1494
2577.44 1489
2577.92 1514
2578.40 1489
2578.88 1545
2579.36 1546
2579.84 1479
2580.32 1435
2580.80 1502
2581.27 1382
2581.75 1382
2582.23 1360
2582.71 1392
2583.19 1487
2583.67 1558
2584.15 1482
2584.63 1423
2585.11 1545
2585.59 1571
2586.07 1515
2586.55 1326
2587.03 1448
2587.51 1353
2587.99 1483
2588.47 1524
2588.94 1405
2589.42 1441
2589.90 1392
2590.38 1527
2590.86 1559
2591.34 1618
2591.82 1658
2592.30 1411
2592.78 1491
2593.26 1705
2593.74 1557
2594.22 1444
2594.71 1555
2595.19 1578
2595.67 1493
2596.15 1570
2596.63 1555
2597.11 1617
2597.59 1572
2598.07 1624
2598.55 1716
2599.03 1610
2599.51 1703
2599.99 1639
2600.47 1628
2600.95 1573
2601.43 1528
2601.91 1497
2602.40 1551
2602.88 1493
2603.36 1486
2603.84 1478
2604.32 1454
2604.80 1504
2605.28 1412
2605.76 1468
2606.24 1424
2606.73 1406
2607.21 1465
2607.69 1536
2608.17 1573
2608.65 1585
2609.13 1637
2609.62 1602
2610.10 1626
2610.58 1555
2611.06 1727
2611.54 1727
2612.02 1537
2612.51 1627
2612.99 1787
2613.47 1610
2613.95 1732
2614.43 1688
2614.92 1641
2615.40 1543
2615.88 1651
2616.36 1563
2616.85 1495
2617.33 1636
2617.81 1541
2618.29 1388
2618.78 1609
2619.26 1412
2619.74 1574
2620.22 1636
2620.71 1606
2621.19 1738
2621.67 1638
2622.15 1639
2622.64 1418
2623.12 1636
2623.60 1625
2624.09 1550
2624.57 1649
2625.05 1434
2625.53 1510
2626.02 1473
2626.50 1407
2626.98 1491
2627.47 1567
2627.95 1394
2628.43 1456
2628.92 1474
2629.40 1575
2629.88 1558
2630.37 1509
2630.85 1328
2631.34 1481
2631.82 1528
2632.30 1477
2632.79 1518
2633.27 1504
2633.75 1454
2634.24 1435
2634.72 1420
2635.21 1627
2635.69 1615
2636.17 1482
2636.66 1376
2637.14 1363
2637.63 1477
2638.11 1493
2638.60 1555
2639.08 1443
2639.56 1508
2640.05 1626
2640.53 1594
2641.02 1588
2641.50 1546
2641.99 1700
2642.47 1548
2642.96 1607
2643.44 1767
2643.93 1672
2644.41 1616
2644.90 1716
2645.38 1631
2645.87 1729
2646.35 1705
2646.84 1728
2647.32 1733
2647.81 1702
2648.29 1529
2648.78 1435
2649.26 1468
2649.75 1552
2650.23 1457
2650.72 1487
2651.20 1365
2651.69 1314
2652.17 1365
2652.66 1367
2653.15 1427
2653.63 1389
2654.12 1496
2654.60 1435
2655.09 1415
2655.57 1538
2656.06 1502
2656.55 1491
2657.03 1540
2657.52 1537
2658.00 1484
2658.49 1589
2658.98 1604
2659.46 1564
2659.95 1551
2660.44 1421
2660.92 1362
2661.41 1398
2661.90 1488
2662.38 1436
2662.87 1403
2663.35 1394
2663.84 1436
2664.33 1427
2664.81 1485
2665.30 1487
2665.79 1558
2666.28 1478
2666.76 1555
2667.25 1588
2667.74 1525
2668.22 1428
2668.71 1561
2669.20 1522
2669.68 1519
2670.17 1532
2670.66 1512
2671.15 1506
2671.63 1543
2672.12 1599
2672.61 1695
2673.10 1579
2673.58 1596
2674.07 1698
2674.56 1754
2675.05 1668
2675.53 1713
2676.02 1734
2676.51 1673
2677.00 1767
2677.49 1875
2677.97 1866
2678.46 2026
2678.95 1901
2679.44 1969
2679.93 2135
2680.41 2004
2680.90 1905
2681.39 1945
2681.88 1922
2682.37 1916
2682.85 1814
2683.34 1943
2683.83 1837
2684.32 1989
2684.81 1987
2685.30 1917
2685.79 1869
2686.27 1905
2686.76 1905
2687.25 1963
2687.74 1935
2688.23 1986
2688.72 1828
2689.21 1918
2689.70 1819
2690.19 1787
2690.67 1756
2691.16 1823
2691.65 1816
2692.14 1688
2692.63 1668
2693.12 1613
2693.61 1640
2694.10 1592
2694.59 1723
2695.08 1589
2695.57 1574
2696.06 1697
2696.55 1616
2697.04 1611
2697.53 1579
2698.02 1555
2698.51 1470
2699.00 1564
2699.49 1409
2699.98 1570
2700.47 1614
2700.96 1793
2701.45 1671
2701.94 1605
2702.43 1656
2702.92 1456
2703.41 1543
2703.90 1564
2704.39 1651
2704.88 1608
2705.37 1669
2705.86 1725
2706.35 1737
2706.84 1629
2707.33 1467
2707.82 1540
2708.31 1548
2708.80 1578
2709.29 1616
2709.78 1403
2710.27 1450
2710.77 1364
2711.26 1483
2711.75 1473
2712.24 1518
2712.73 1422
2713.22 1439
2713.71 1356
2714.20 1390
2714.69 1360
2715.19 1360
2715.68 1397
2716.17 1481
2716.66 1551
2717.15 1366
2717.64 1391
2718.13 1558
2718.63 1436
2719.12 1399
2719.61 1383
2720.10 1405
2720.59 1360
2721.08 1378
2721.58 1462
2722.07 1504
2722.56 1418
2723.05 1480
2723.54 1660
2724.04 1516
2724.53 1590
2725.02 1589
2725.51 1586
2726.01 1519
2726.50 1506
2726.99 1468
2727.48 1503
2727.98 1529
2728.47 1439
2728.96 1510
2729.45 1484
2729.95 1473
2730.44 1404
2730.93 1410
2731.42 1443
2731.92 1346
2732.41 1569
2732.90 1533
2733.40 1530
2733.89 1471
2734.38 1367
2734.87 1538
2735.37 1641
2735.86 1624
2736.35 1433
2736.85 1413
2737.34 1645
2737.83 1539
2738.33 1576
2738.82 1540
2739.31 1700
2739.81 1618
2740.30 1638
2740.79 1667
2741.29 1655
2741.78 1463
2742.28 1530
2742.77 1524
2743.26 1468
2743.76 1517
2744.25 1389
2744.75 1509
2745.24 1488
2745.73 1445
2746.23 1444
2746.72 1479
2747.22 1482
2747.71 1467
2748.20 1585
2748.70 1572
2749.19 1442
2749.69 1421
2750.18 1440
2750.68 1649
2751.17 1349
2751.67 1457
2752.16 1507
2752.66 1374
2753.15 1515
2753.64 1555
2754.14 1375
2754.63 1571
2755.13 1556
2755.62 1615
2756.12 1580
2756.61 1576
2757.11 1519
2757.60 1524
2758.10 1599
2758.59 1571
2759.09 1555
2759.59 1758
2760.08 1784
2760.58 1540
2761.07 1539
2761.57 1628
2762.06 1686
2762.56 1606
2763.05 1369
2763.55 1529
2764.05 1396
2764.54 1427
2765.04 1353
2765.53 1370
2766.03 1541
2766.52 1511
2767.02 1545
2767.52 1495
2768.01 1456
2768.51 1492
2769.00 1561
2769.50 1524
2770.00 1585
2770.49 1548
2770.99 1554
2771.49 1535
2771.98 1536
2772.48 1384
2772.98 1408
2773.47 1497
2773.97 1370
2774.47 1500
2774.96 1543
2775.46 1499
2775.96 1619
2776.45 1497
2776.95 1662
2777.45 1733
2777.94 1654
2778.44 1685
2778.94 1733
2779.43 1686
2779.93 1920
2780.43 1769
2780.93 1898
2781.42 1801
2781.92 1676
2782.42 1633
2782.92 1610
2783.41 1587
2783.91 1702
2784.41 1338
2784.91 1680
2785.40 1763
2785.90 1488
2786.40 1713
2786.90 1694
2787.39 1639
2787.89 1552
2788.39 1528
2788.89 1583
2789.39 1609
2789.88 1599
2790.38 1584
2790.88 1524
2791.38 1555
2791.88 1627
2792.37 1540
2792.87 1510
2793.37 1427
2793.87 1487
2794.37 1433
2794.87 1455
2795.37 1508
2795.86 1472
2796.36 1501
2796.86 1565
2797.36 1647
2797.86 1736
2798.36 1644
2798.86 1776
2799.35 1890
2799.85 1898
2800.35 1889
2800.85 1959
2801.35 2198
2801.85 2107
2802.35 1944
2802.85 1958
2803.35 1910
2803.85 1848
2804.35 1755
2804.85 1753
2805.34 1863
2805.84 1880
2806.34 1925
2806.84 1863
2807.34 2154
2807.84 1986
2808.34 2116
2808.84 2119
2809.34 2344
2809.84 2478
2810.34 2572
2810.84 2519
2811.34 2528
2811.84 2664
2812.34 2611
2812.84 2789
2813.34 2701
2813.84 2659
2814.34 2378
2814.84 2260
2815.34 2296
2815.84 2075
2816.34 1936
2816.84 1868
2817.34 1865
2817.84 1805
2818.35 1652
2818.85 1720
2819.35 1665
2819.85 1710
2820.35 1693
2820.85 1748
2821.35 1793
2821.85 1826
2822.35 1875
2822.85 1764
2823.35 1812
2823.85 1889
2824.36 1867
2824.86 1690
2825.36 1838
2825.86 1733
2826.36 1685
2826.86 1683
2827.36 1742
2827.86 1712
2828.37 1674
2828.87 1660
2829.37 1630
2829.87 1693
2830.37 1650
2830.87 1760
2831.38 1724
2831.88 1567
2832.38 1612
2832.88 1541
2833.38 1432
2833.88 1444
2834.39 1673
2834.89 1609
2835.39 1516
2835.89 1468
2836.40 1465
2836.90 1601
2837.40 1650
2837.90 1527
2838.40 1597
2838.91 1620
2839.41 1510
2839.91 1576
2840.41 1603
2840.92 1594
2841.42 1657
2841.92 1745
2842.42 1673
2842.93 1644
2843.43 1726
2843.93 1577
2844.44 1840
2844.94 1710
2845.44 1650
2845.94 1605
2846.45 1688
2846.95 1776
2847.45 1685
2847.96 1922
2848.46 1725
2848.96 1680
2849.47 1683
2849.97 1872
2850.47 1729
2850.98 1739
2851.48 1826
2851.98 1799
2852.49 1795
2852.99 1833
2853.50 1728
2854.00 1738
2854.50 1674
2855.01 1632
2855.51 1593
2856.01 1651
2856.52 1623
2857.02 1680
2857.53 1688
2858.03 1607
2858.53 1545
2859.04 1458
2859.54 1495
2860.05 1547
2860.55 1540
2861.06 1658
2861.56 1710
2862.06 1635
2862.57 1681
2863.07 1738
2863.58 1684
2864.08 1807
2864.59 1775
2865.09 1605
2865.60 1460
2866.10 1534
2866.61 1514
2867.11 1549
2867.62 1521
2868.12 1518
2868.63 1436
2869.13 1361
2869.64 1496
2870.14 1511
2870.65 1536
2871.15 1377
2871.66 1487
2872.16 1562
2872.67 1409
2873.17 1469
2873.68 1597
2874.18 1653
2874.69 1479
2875.20 1588
2875.70 1592
2876.21 1706
2876.71 1660
2877.22 1554
2877.72 1572
2878.23 1498
2878.74 1640
2879.24 1545
2879.75 1632
2880.25 1628
2880.76 1620
2881.27 1632
2881.77 1788
2882.28 1745
2882.79 1677
2883.29 1560
2883.80 1739
2884.30 1766
2884.81 1851
2885.32 1852
2885.82 1798
2886.33 1964
2886.84 2051
2887.34 1864
2887.85 1987
2888.36 1959
2888.86 1977
2889.37 1996
2889.88 2064
2890.38 1771
2890.89 1861
2891.40 1894
2891.91 1884
2892.41 1898
2892.92 1983
2893.43 1871
2893.93 1740
2894.44 1665
2894.95 1646
2895.46 1647
2895.96 1833
2896.47 1810
2896.98 1778
2897.49 1745
2897.99 1734
2898.50 1793
2899.01 1688
2899.52 1630
2900.03 1779
2900.53 1746
2901.04 1919
2901.55 1866
2902.06 1771
2902.56 1951
2903.07 2045
2903.58 1964
2904.09 1852
2904.60 1904
2905.11 2058
2905.61 2088
2906.12 1955
2906.63 1938
2907.14 2002
2907.65 1863
2908.16 1942
2908.66 1858
2909.17 1834
2909.68 2013
2910.19 1850
2910.70 1613
2911.21 1832
2911.72 1773
2912.23 1723
2912.73 1542
2913.24 1520
2913.75 1599
2914.26 1530
2914.77 1693
2915.28 1580
2915.79 1458
2916.30 1443
2916.81 1545
2917.32 1615
2917.83 1745
2918.33 1567
2918.84 1723
2919.35 1788
2919.86 1668
2920.37 1735
2920.88 1490
2921.39 1597
2921.90 1544
2922.41 1585
2922.92 1593
2923.43 1612
2923.94 1584
2924.45 1700
2924.96 1761
2925.47 1738
2925.98 1802
2926.49 1985
2927.00 2133
2927.51 2065
2928.02 2103
2928.53 2047
2929.04 2231
2929.55 2228
2930.06 2188
2930.57 2343
2931.08 2176
2931.59 2062
2932.11 1977
2932.62 1946
2933.13 1880
2933.64 1766
2934.15 1774
2934.66 1769
2935.17 1690
2935.68 1527
2936.19 1579
2936.70 1626
2937.21 1574
2937.72 1713
2938.24 1739
2938.75 1783
2939.26 1586
2939.77 1565
2940.28 1651
2940.79 1635
2941.30 1582
2941.81 1588
2942.33 1674
2942.84 1722
2943.35 1657
2943.86 1624
2944.37 1585
2944.88 1678
2945.40 1763
2945.91 1758
2946.42 1966
2946.93 1805
2947.44 2078
2947.96 2130
2948.47 2230
2948.98 2579
2949.49 2561
2950.00 2366
2950.52 2392
2951.03 2580
2951.54 2502
2952.05 2610
2952.57 2353
2953.08 2276
2953.59 2187
2954.10 2101
2954.62 1909
2955.13 1828
2955.64 1829
2956.15 1752
2956.67 1666
2957.18 1617
2957.69 1803
2958.20 1868
2958.72 1784
2959.23 1681
2959.74 1675
2960.26 1788
2960.77 1734
2961.28 1571
2961.80 1675
2962.31 1735
2962.82 1689
2963.34 1795
2963.85 1869
2964.36 1820
2964.88 1801
2965.39 1904
2965.90 1999
2966.42 1930
2966.93 1830
2967.44 1711
2967.96 1632
2968.47 1625
2968.98 1703
2969.50 1599
2970.01 1668
2970.53 1722
2971.04 1660
2971.55 1687
2972.07 1574
2972.58 1633
2973.10 1618
2973.61 1771
2974.12 1741
2974.64 1706
2975.15 1601
2975.67 1650
2976.18 1718
2976.70 1643
2977.21 1795
2977.73 1844
2978.24 1769
2978.75 1638
2979.27 1722
2979.78 1670
2980.30 1611
2980.81 1605
2981.33 1581
2981.84 1547
2982.36 1513
2982.87 1473
2983.39 1647
2983.90 1764
2984.42 1696
2984.93 1645
2985.45 1666
2985.96 1686
2986.48 1675
2987.00 1762
2987.51 1635
2988.03 1804
2988.54 1923
2989.06 1977
2989.57 1899
2990.09 1873
2990.60 1856
2991.12 1969
2991.64 1970
2992.15 1980
2992.67 2049
2993.18 1943
2993.70 1937
2994.21 1999
2994.73 1942
2995.25 2025
2995.76 2021
2996.28 2054
2996.80 2208
2997.31 2001
2997.83 2171
2998.34 2034
2998.86 2155
2999.38 2331
2999.89 2296
3000.41 2322
3000.93 2208
3001.44 2363
3001.96 2383
3002.48 2588
3002.99 2433
3003.51 2370
3004.03 2655
3004.54 2597
3005.06 2737
3005.58 2859
3006.09 2891
3006.61 2749
3007.13 2929
3007.65 3234
3008.16 3072
3008.68 3192
3009.20 3212
3009.71 2995
3010.23 3096
3010.75 2967
3011.27 2735
3011.78 2659
3012.30 2559
3012.82 2500
3013.34 2302
3013.85 2122
3014.37 2126
3014.89 1865
3015.41 1944
3015.93 1854
3016.44 1886
3016.96 1876
3017.48 1957
3018.00 1898
3018.52 1969
3019.03 2058
3019.55 2047
3020.07 2044
3020.59 1997
3021.11 2095
3021.63 2108
3022.14 2090
3022.66 2026
3023.18 1875
3023.70 1939
3024.22 2011
3024.74 1963
3025.25 1886
3025.77 1904
3026.29 1896
3026.81 1943
3027.33 1830
3027.85 1860
3028.37 1936
3028.89 1790
3029.41 1960
3029.92 1966
3030.44 1928
3030.96 1907
3031.48 1945
3032.00 1899
3032.52 1974
3033.04 1906
3033.56 1887
3034.08 1659
3034.60 1715
3035.12 1848
3035.64 1828
3036.16 1896
3036.68 1785
3037.20 1685
3037.72 1830
3038.24 1844
3038.76 1998
3039.28 1834
3039.80 1752
3040.32 1782
3040.84 1969
3041.36 1842
3041.88 1727
3042.40 1721
3042.92 1629
3043.44 1656
3043.96 1760
3044.48 1690
3045.00 1679
3045.52 1525
3046.04 1677
3046.56 1640
3047.08 1569
3047.60 1616
3048.12 1764
3048.64 1576
3049.16 1693
3049.68 1734
3050.20 1711
3050.72 1612
3051.24 1705
3051.77 1524
3052.29 1455
3052.81 1608
3053.33 1581
3053.85 1737
3054.37 1685
3054.89 1554
3055.41 1571
3055.93 1690
3056.46 1575
3056.98 1492
3057.50 1557
3058.02 1580
3058.54 1639
3059.06 1554
3059.58 1545
3060.11 1556
3060.63 1565
3061.15 1494
3061.67 1512
3062.19 1565
3062.71 1535
3063.24 1518
3063.76 1525
3064.28 1498
3064.80 1552
3065.32 1473
3065.85 1579
3066.37 1663
3066.89 1650
3067.41 1581
3067.94 1760
3068.46 1784
3068.98 1706
3069.50 1749
3070.03 1879
3070.55 1876
3071.07 1851
3071.59 1755
3072.12 1715
3072.64 1730
3073.16 1787
3073.68 1753
3074.21 1751
3074.73 1648
3075.25 1743
3075.78 1691
3076.30 1774
3076.82 1772
3077.34 1678
3077.87 1775
3078.39 1777
3078.91 1881
3079.44 1873
3079.96 1824
3080.48 2019
3081.01 2026
3081.53 1956
3082.05 2047
3082.58 2292
3083.10 2280
3083.63 2251
3084.15 2384
3084.67 2199
3085.20 2205
3085.72 2280
3086.24 2383
3086.77 2220
3087.29 2106
3087.82 2175
3088.34 2219
3088.86 2177
3089.39 2219
3089.91 2276
3090.44 2168
3090.96 2137
3091.49 2155
3092.01 2065
3092.53 1956
3093.06 2064
3093.58 2013
3094.11 2166
3094.63 2111
3095.16 2132
3095.68 2165
3096.21 2019
3096.73 2011
3097.26 2122
3097.78 2236
3098.31 2101
3098.83 2163
3099.36 2269
3099.88 2275
3100.41 2165
3100.93 2379
3101.46 2495
3101.98 2778
3102.51 3156
3103.03 3337
3103.56 3927
3104.08 4434
3104.61 4920
3105.13 5598
3105.66 5821
3106.18 5777
3106.71 6154
3107.24 6348
3107.76 6355
3108.29 6246
3108.81 5850
3109.34 5170
3109.86 4583
3110.39 4296
3110.92 3750
3111.44 3563
3111.97 3336
3112.49 3079
3113.02 3083
3113.55 3141
3114.07 3191
3114.60 3169
3115.12 3238
3115.65 3132
3116.18 2995
3116.70 3002
3117.23 2921
3117.76 2716
3118.28 2455
3118.81 2362
3119.34 2342
3119.86 2217
3120.39 2097
3120.92 2316
3121.44 2016
3121.97 2162
3122.50 2009
3123.02 2158
3123.55 1979
3124.08 1990
3124.61 2119
3125.13 2086
3125.66 2113
3126.19 2146
3126.72 2147
3127.24 2092
3127.77 2309
3128.30 2282
3128.82 2305
3129.35 2265
3129.88 2147
3130.41 2180
3130.93 2116
3131.46 2226
3131.99 2159
3132.52 2176
3133.05 2168
3133.57 1930
3134.10 1893
3134.63 2024
3135.16 2090
3135.69 1995
3136.21 1886
3136.74 1799
3137.27 2032
3137.80 1927
3138.33 1903
3138.85 2087
3139.38 1903
3139.91 1995
3140.44 1956
3140.97 1816
3141.50 1812
3142.03 1968
3142.55 1994
3143.08 1798
3143.61 1708
3144.14 1847
3144.67 1926
3145.20 1871
3145.73 1769
3146.26 1838
3146.79 1967
3147.31 2058
3147.84 2118
3148.37 2086
3148.90 2255
3149.43 2223
3149.96 2196
3150.49 2184
3151.02 2220
3151.55 2452
3152.08 2479
3152.61 2251
3153.14 2255
3153.67 2291
3154.20 2211
3154.73 1996
3155.25 2043
3155.78 2195
3156.31 2139
3156.84 2166
3157.37 2075
3157.90 2038
3158.43 2116
3158.96 2146
3159.49 2264
3160.02 2063
3160.55 2063
3161.08 2328
3161.61 2229
3162.14 2091
3162.68 2006
3163.21 2037
3163.74 2021
3164.27 1971
3164.80 1884
3165.33 1733
3165.86 1881
3166.39 1861
3166.92 1872
3167.45 1892
3167.98 1731
3168.51 1858
3169.04 1866
3169.57 1828
3170.10 1879
3170.64 1782
3171.17 1878
3171.70 1901
3172.23 1685
3172.76 1727
3173.29 1815
3173.82 1719
3174.35 1721
3174.88 1725
3175.42 1799
3175.95 1881
3176.48 1798
3177.01 1827
3177.54 2094
3178.07 2035
3178.61 2035
3179.14 1985
3179.67 1953
3180.20 1827
3180.73 2004
3181.26 2053
3181.80 2164
3182.33 2177
3182.86 2046
3183.39 2044
3183.92 2032
3184.46 2040
3184.99 2021
3185.52 1929
3186.05 1814
3186.59 1869
3187.12 1654
3187.65 1674
3188.18 1588
3188.72 1655
3189.25 1724
3189.78 1826
3190.31 2084
3190.85 1853
3191.38 1721
3191.91 1858
3192.44 1885
3192.98 1844
3193.51 1636
3194.04 1635
3194.58 1720
3195.11 1768
3195.64 1765
3196.17 1705
3196.71 1794
3197.24 1796
3197.77 1665
3198.31 1666
3198.84 1694
3199.37 1768
3199.91 1809
3200.44 1836
3200.98 1715
3201.51 1730
3202.04 1892
3202.58 1771
3203.11 1836
3203.64 1944
3204.18 1831
3204.71 1939
3205.24 2001
3205.78 1919
3206.31 1950
3206.85 1990
3207.38 2052
3207.91 1893
3208.45 1971
3208.98 2074
3209.52 1917
3210.05 1883
3210.59 1956
3211.12 1964
3211.65 2036
3212.19 2035
3212.72 2052
3213.26 2048
3213.79 1975
3214.33 1966
3214.86 2046
3215.40 2172
3215.93 2157
3216.47 2318
3217.00 2150
3217.54 2069
3218.07 2222
3218.61 2202
3219.14 2105
3219.68 2092
3220.21 2178
3220.75 2084
3221.28 2162
3221.82 2199
3222.35 2126
3222.89 2180
3223.42 2109
3223.96 2152
3224.49 2104
3225.03 2117
3225.57 2174
3226.10 2214
3226.64 2342
3227.17 2174
3227.71 2061
3228.24 2117
3228.78 2168
3229.32 2281
3229.85 2163
3230.39 2052
3230.92 2210
3231.46 2169
3232.00 2146
3232.53 2229
3233.07 2080
3233.60 2192
3234.14 2011
3234.68 1945
3235.21 2048
3235.75 1948
3236.29 1971
3236.82 1967
3237.36 2085
3237.90 1925
3238.43 2062
3238.97 2074
3239.51 2123
3240.04 2153
3240.58 2291
3241.12 2331
3241.65 2291
3242.19 2400
3242.73 2283
3243.26 2237
3243.80 2229
3244.34 2505
3244.88 2367
3245.41 2289
3245.95 2376
3246.49 2315
3247.02 2438
3247.56 2339
3248.10 2154
3248.64 2148
3249.17 2154
3249.71 2031
3250.25 1912
3250.79 2196
3251.33 2236
3251.86 2234
3252.40 2074
3252.94 2140
3253.48 2152
3254.01 2214
3254.55 2237
3255.09 2237
3255.63 2274
3256.17 2222
3256.70 2132
3257.24 2382
3257.78 2365
3258.32 2481
3258.86 2345
3259.40 2475
3259.93 2686
3260.47 2551
3261.01 2698
3261.55 2781
3262.09 2669
3262.63 2819
3263.17 3074
3263.70 3343
3264.24 3252
3264.78 3464
3265.32 3668
3265.86 3954
3266.40 4198
3266.94 4981
3267.48 5311
3268.02 5467
3268.56 5695
3269.09 6329
3269.63 6343
3270.17 7011
3270.71 6943
3271.25 7053
3271.79 6800
3272.33 6813
3272.87 6139
3273.41 5990
3273.95 5289
3274.49 4483
3275.03 4111
3275.57 3593
3276.11 3303
3276.65 2990
3277.19 3000
3277.73 2703
3278.27 2720
3278.81 2776
3279.35 2837
3279.89 2664
3280.43 2739
3280.97 2585
3281.51 2630
3282.05 2770
3282.59 2689
3283.13 2581
3283.67 2546
3284.21 2839
3284.75 2759
3285.29 2656
3285.83 2708
3286.37 2967
3286.91 2762
3287.45 2651
3287.99 2465
3288.53 2551
3289.08 2779
3289.62 2743
3290.16 2793
3290.70 2921
3291.24 2836
3291.78 2780
3292.32 2876
3292.86 3003
3293.40 3006
3293.95 2699
3294.49 2753
3295.03 3062
3295.57 3014
3296.11 2926
3296.65 3128
3297.19 3393
3297.73 3475
3298.28 3733
3298.82 3722
3299.36 3811
3299.90 3884
3300.44 3899
3300.99 3475
3301.53 3581
3302.07 3381
3302.61 3267
3303.15 3086
3303.69 3184
3304.24 2844
3304.78 2579
3305.32 2703
3305.86 2586
3306.41 2441
3306.95 2549
3307.49 2660
3308.03 2634
3308.58 2693
3309.12 2641
3309.66 2643
3310.20 2451
3310.75 2400
3311.29 2336
3311.83 2421
3312.37 2328
3312.92 2183
3313.46 2208
3314.00 2439
3314.54 2499
3315.09 2319
3315.63 2281
3316.17 2377
3316.72 2526
3317.26 2626
3317.80 2613
3318.35 2374
3318.89 2505
3319.43 2600
3319.98 2814
3320.52 2699
3321.06 2652
3321.61 2748
3322.15 2736
3322.69 3003
3323.24 2859
3323.78 2817
3324.33 2764
3324.87 2775
3325.41 2692
3325.96 2794
3326.50 2816
3327.04 2854
3327.59 2799
3328.13 2980
3328.68 2789
3329.22 2776
3329.76 2727
3330.31 2658
3330.85 2718
3331.40 2610
3331.94 2553
3332.49 2552
3333.03 2694
3333.58 3025
3334.12 3210
3334.66 3576
3335.21 4275
3335.75 5038
3336.30 6240
3336.84 7365
3337.39 8554
3337.93 9690
3338.48 10171
3339.02 11297
3339.57 11781
3340.11 11877
3340.66 11427
3341.20 11368
3341.75 10802
3342.29 9914
3342.84 8815
3343.38 7797
3343.93 6784
3344.47 5845
3345.02 4898
3345.57 4565
3346.11 3880
3346.66 3588
3347.20 3381
3347.75 3043
3348.29 2940
3348.84 2799
3349.38 2892
3349.93 2847
3350.48 2717
3351.02 2906
3351.57 2869
3352.11 2811
3352.66 2859
3353.21 2959
3353.75 3043
3354.30 3081
3354.84 3281
3355.39 3179
3355.94 3200
3356.48 3204
3357.03 3322
3357.58 3400
3358.12 3159
3358.67 2966
3359.22 2960
3359.76 2741
3360.31 2737
3360.86 2546
3361.40 2279
3361.95 2334
3362.50 2513
3363.04 2421
3363.59 2293
3364.14 2166
3364.68 2164
3365.23 2036
3365.78 2174
3366.33 2335
3366.87 2252
3367.42 2443
3367.97 2475
3368.51 2318
3369.06 2419
3369.61 2376
3370.16 2311
3370.70 2435
3371.25 2455
3371.80 2384
3372.35 2354
3372.90 2330
3373.44 2328
3373.99 2335
3374.54 2417
3375.09 2321
3375.63 2413
3376.18 2357
3376.73 2183
3377.28 2255
3377.83 2205
3378.37 2145
3378.92 2194
3379.47 2186
3380.02 2174
3380.57 2167
3381.12 2104
3381.66 2094
3382.21 2105
3382.76 2076
3383.31 2202
3383.86 2218
3384.41 2113
3384.96 2369
3385.50 2515
3386.05 2447
3386.60 2625
3387.15 2523
3387.70 2622
3388.25 2522
3388.80 2729
3389.35 2417
3389.90 2409
3390.44 2379
3390.99 2416
3391.54 2201
3392.09 2212
3392.64 2078
3393.19 2189
3393.74 2185
3394.29 2143
3394.84 1991
3395.39 1966
3395.94 2015
3396.49 1907
3397.04 1953
3397.59 1962
3398.14 1872
3398.69 1784
3399.24 1822
3399.79 1960
3400.34 1935
3400.89 1750
3401.44 1785
3401.99 1821
3402.54 1752
3403.09 1734
3403.64 1723
3404.19 1833
3404.74 1787
3405.29 1799
3405.84 1734
3406.39 1864
3406.94 1805
3407.49 1779
3408.04 1720
3408.59 1759
3409.14 1665
3409.69 1818
3410.24 1686
3410.79 1795
3411.34 1828
3411.89 1782
3412.45 1795
3413.00 1709
3413.55 1753
3414.10 1690
3414.65 1622
3415.20 1644
3415.75 1820
3416.30 1860
3416.85 1875
3417.41 1812
3417.96 1816
3418.51 1833
3419.06 1662
3419.61 1727
3420.16 1894
3420.71 1749
3421.27 1948
3421.82 1804
3422.37 1734
3422.92 1895
3423.47 1697
3424.02 1635
3424.58 1750
3425.13 1838
3425.68 1858
3426.23 1912
3426.78 2037
3427.34 2155
3427.89 2220
3428.44 2291
3428.99 2206
3429.55 2192
3430.10 2274
3430.65 2236
3431.20 2183
3431.76 1942
3432.31 1930
3432.86 1841
3433.41 1771
3433.97 1912
3434.52 2024
3435.07 1943
3435.62 1899
3436.18 1988
3436.73 1953
3437.28 1983
3437.84 1895
3438.39 1866
3438.94 1937
3439.49 1799
3440.05 1861
3440.60 1832
3441.15 1980
3441.71 1902
3442.26 1888
3442.81 1930
3443.37 1839
3443.92 1967
3444.47 1853
3445.03 1886
3445.58 1968
3446.13 1927
3446.69 1863
3447.24 1835
3447.80 1943
3448.35 1917
3448.90 1894
3449.46 1886
3450.01 1893
3450.57 1827
3451.12 1781
3451.67 1746
3452.23 1751
3452.78 1663
3453.34 1755
3453.89 1792
3454.44 1638
3455.00 1667
3455.55 1748
3456.11 1828
3456.66 1664
3457.22 1622
3457.77 1744
3458.33 1764
3458.88 1750
3459.43 1750
3459.99 1802
3460.54 1880
3461.10 1822
3461.65 1890
3462.21 1909
3462.76 2022
3463.32 1725
3463.87 2003
3464.43 2008
3464.98 2059
3465.54 1969
3466.09 1894
3466.65 1894
3467.21 1917
3467.76 1968
3468.32 1951
3468.87 1932
3469.43 1960
3469.98 2024
3470.54 1959
3471.09 1973
3471.65 1950
3472.20 1910
3472.76 1908
3473.32 2009
3473.87 2004
3474.43 2042
3474.98 1991
3475.54 2067
3476.10 2064
3476.65 1990
3477.21 1995
3477.76 2131
3478.32 2169
3478.88 2160
3479.43 2192
3479.99 2388
3480.55 2316
3481.10 2039
3481.66 2131
3482.22 2354
3482.77 2424
3483.33 2377
3483.89 2337
3484.44 2274
3485.00 2264
3485.56 2174
3486.11 2194
3486.67 2504
3487.23 2484
3487.78 2264
3488.34 2203
3488.90 2462
3489.45 2507
3490.01 2627
3490.57 2970
3491.13 2847
3491.68 2927
3492.24 3216
3492.80 3599
3493.35 4079
3493.91 4177
3494.47 4519
3495.03 4976
3495.58 5180
3496.14 5175
3496.70 4987
3497.26 4981
3497.82 4914
3498.37 5018
3498.93 5132
3499.49 4900
3500.05 4908
3500.61 5049
3501.16 5255
3501.72 5018
3502.28 5289
3502.84 5729
3503.40 6124
3503.95 6316
3504.51 6771
3505.07 6966
3505.63 6820
3506.19 7150
3506.75 7382
3507.30 7668
3507.86 7820
3508.42 7739
3508.98 7861
3509.54 7914
3510.10 7934
3510.66 7726
3511.22 6682
3511.77 6869
3512.33 6430
3512.89 5736
3513.45 5300
3514.01 4528
3514.57 4141
3515.13 3718
3515.69 3285
3516.25 3019
3516.81 2958
3517.37 2630
3517.92 2535
3518.48 2457
3519.04 2414
3519.60 2480
3520.16 2513
3520.72 2340
3521.28 2315
3521.84 2292
3522.40 2228
3522.96 2470
3523.52 2538
3524.08 2402
3524.64 2583
3525.20 2558
3525.76 2566
3526.32 2592
3526.88 2474
3527.44 2462
3528.00 2412
3528.56 2426
3529.12 2292
3529.68 2289
3530.24 2098
3530.80 2272
3531.36 2089
3531.92 2041
3532.48 2087
3533.04 2183
3533.60 2219
3534.17 2241
3534.73 2159
3535.29 2145
3535.85 2053
3536.41 2048
3536.97 2172
3537.53 2331
3538.09 2402
3538.65 2474
3539.21 2466
3539.77 2390
3540.34 2497
3540.90 2333
3541.46 2387
3542.02 2388
3542.58 2189
3543.14 2186
3543.70 2248
3544.26 2116
3544.83 2257
3545.39 2155
3545.95 2144
3546.51 2155
3547.07 2410
3547.63 2236
3548.20 2125
3548.76 2090
3549.32 2095
3549.88 1940
3550.44 2034
3551.01 1940
3551.57 1903
3552.13 1842
3552.69 1851
3553.25 1810
3553.82 1817
3554.38 1842
3554.94 1832
3555.50 1708
3556.07 1668
3556.63 1705
3557.19 1892
3557.75 1823
3558.32 1740
3558.88 1737
3559.44 1784
3560.00 1719
3560.57 1865
3561.13 1877
3561.69 1692
3562.26 1767
3562.82 1718
3563.38 1837
3563.94 1696
3564.51 1810
3565.07 1703
3565.63 1679
3566.20 1760
3566.76 1754
3567.32 1942
3567.89 1908
3568.45 1776
3569.01 1845
3569.58 1803
3570.14 1890
3570.70 1774
3571.27 1752
3571.83 1771
3572.39 1718
3572.96 1781
3573.52 1684
3574.09 1730
3574.65 1833
3575.21 1969
3575.78 1770
3576.34 1853
3576.91 1922
3577.47 1842
3578.03 1961
3578.60 1924
3579.16 1920
3579.73 1991
3580.29 2120
3580.86 2180
3581.42 2098
3581.98 2064
3582.55 2128
3583.11 2155
3583.68 2014
3584.24 2093
3584.81 1933
3585.37 1838
3585.94 1889
3586.50 1872
3587.07 1704
3587.63 1687
3588.20 1663
3588.76 1648
3589.33 1769
3589.89 1748
3590.46 1741
3591.02 1844
3591.59 1783
3592.15 1656
3592.72 1641
3593.28 1675
3593.85 1780
3594.41 1782
3594.98 1591
3595.54 1708
3596.11 1792
3596.68 1795
3597.24 1713
3597.81 1563
3598.37 1721
3598.94 1662
3599.50 1647
3600.07 1677
3600.64 1630
3601.20 1718
3601.77 1662
3602.33 1711
3602.90 1723
3603.47 1753
3604.03 1792
3604.60 1723
3605.16 1730
3605.73 1781
3606.30 1762
3606.86 1767
3607.43 1691
3608.00 1687
3608.56 1726
3609.13 1770
3609.70 1605
3610.26 1589
3610.83 1506
3611.40 1511
3611.96 1528
3612.53 1764
3613.10 1645
3613.66 1597
3614.23 1515
3614.80 1644
3615.36 1611
3615.93 1675
3616.50 1652
3617.07 1831
3617.63 1860
3618.20 2022
3618.77 2070
3619.34 2158
3619.90 2478
3620.47 2627
3621.04 2714
3621.61 2754
3622.17 3243
3622.74 3476
3623.31 3565
3623.88 3294
3624.44 3142
3625.01 2894
3625.58 2748
3626.15 2723
3626.72 2460
3627.28 2323
3627.85 2199
3628.42 1911
3628.99 1854
3629.56 1841
3630.12 1783
3630.69 1644
3631.26 1626
3631.83 1635
3632.40 1683
3632.97 1525
3633.53 1648
3634.10 1693
3634.67 1627
3635.24 1789
3635.81 1818
3636.38 1685
3636.95 1666
3637.52 1656
3638.08 1799
3638.65 1677
3639.22 1772
3639.79 1840
3640.36 1899
3640.93 1999
3641.50 1852
3642.07 2176
3642.64 2339
3643.21 2540
3643.78 2654
3644.34 2660
3644.91 2867
3645.48 2973
3646.05 2980
3646.62 2957
3647.19 2906
3647.76 3061
3648.33 2843
3648.90 2794
3649.47 2654
3650.04 2415
3650.61 2245
3651.18 2232
3651.75 2235
3652.32 2159
3652.89 2097
3653.46 2139
3654.03 2150
3654.60 2194
3655.17 1959
3655.74 2134
3656.31 2256
3656.88 2208
3657.45 2366
3658.02 2447
3658.59 2442
3659.16 2474
3659.73 2416
3660.30 2529
3660.87 2502
3661.45 2488
3662.02 2587
3662.59 2618
3663.16 2498
3663.73 2498
3664.30 2739
3664.87 2638
3665.44 2545
3666.01 2552
3666.58 2557
3667.15 2389
3667.73 2580
3668.30 2378
3668.87 2446
3669.44 2306
3670.01 2274
3670.58 2256
3671.15 2143
3671.73 2189
3672.30 2169
3672.87 1977
3673.44 2071
3674.01 2016
3674.58 1881
3675.16 1910
3675.73 1946
3676.30 2019
3676.87 2141
3677.44 2210
3678.01 2109
3678.59 2068
3679.16 2198
3679.73 2059
3680.30 2050
3680.88 2053
3681.45 2062
3682.02 2012
3682.59 1861
3683.16 1816
3683.74 1764
3684.31 1973
3684.88 1722
3685.45 1678
3686.03 1626
3686.60 1845
3687.17 1762
3687.74 1688
3688.32 1732
3688.89 1859
3689.46 1951
3690.04 1961
3690.61 2084
3691.18 2187
3691.76 2343
3692.33 2356
3692.90 2198
3693.47 2407
3694.05 2510
3694.62 2714
3695.19 2535
3695.77 2297
3696.34 2313
3696.91 2220
3697.49 2086
3698.06 2008
3698.64 2254
3699.21 1927
3699.78 2033
3700.36 2039
3700.93 2089
3701.50 1995
3702.08 2039
3702.65 2072
3703.23 1958
3703.80 2030
3704.37 1961
3704.95 2019
3705.52 2235
3706.10 2155
3706.67 2113
3707.24 2013
3707.82 2213
3708.39 2169
3708.97 2167
3709.54 2199
3710.12 2003
3710.69 2027
3711.27 1904
3711.84 1882
3712.41 1844
3712.99 1909
3713.56 1861
3714.14 1956
3714.71 2008
3715.29 1970
3715.86 1917
3716.44 1861
3717.01 1965
3717.59 1983
3718.16 1924
3718.74 1912
3719.31 1895
3719.89 1816
3720.46 1937
3721.04 1940
3721.61 2042
3722.19 2065
3722.77 1926
3723.34 1875
3723.92 1954
3724.49 1888
3725.07 1934
3725.64 1967
3726.22 1669
3726.79 1826
3727.37 1702
3727.95 1658
3728.52 1631
3729.10 1557
3729.67 1632
3730.25 1690
3730.83 1776
3731.40 1667
3731.98 1718
3732.56 1792
3733.13 1813
3733.71 1918
3734.28 2016
3734.86 2004
3735.44 2223
3736.01 2318
3736.59 2188
3737.17 2043
3737.74 2021
3738.32 2039
3738.90 2060
3739.47 2082
3740.05 2062
3740.63 2113
3741.20 2070
3741.78 1931
3742.36 1773
3742.93 1734
3743.51 1656
3744.09 1679
3744.67 1641
3745.24 1557
3745.82 1586
3746.40 1706
3746.97 1829
3747.55 1908
3748.13 2000
3748.71 2087
3749.28 2208
3749.86 2044
3750.44 2230
3751.02 2273
3751.59 2163
3752.17 2186
3752.75 2278
3753.33 2148
3753.91 2123
3754.48 2194
3755.06 1935
3755.64 2010
3756.22 1968
3756.80 1683
3757.37 1707
3757.95 1602
3758.53 1469
3759.11 1568
3759.69 1640
3760.27 1462
3760.84 1510
3761.42 1563
3762.00 1625
3762.58 1646
3763.16 1645
3763.74 1507
3764.31 1671
3764.89 1680
3765.47 1733
3766.05 1694
3766.63 1640
3767.21 1686
3767.79 1741
3768.37 1773
3768.95 1655
3769.52 1593
3770.10 1643
3770.68 1648
3771.26 1619
3771.84 1545
3772.42 1645
3773.00 1457
3773.58 1680
3774.16 1784
3774.74 1569
3775.32 1528
3775.90 1577
3776.48 1560
3777.06 1569
3777.64 1589
3778.22 1698
3778.80 1638
3779.38 1587
3779.96 1695
3780.54 1654
3781.12 1434
3781.70 1552
3782.28 1594
3782.86 1483
3783.44 1506
3784.02 1638
3784.60 1567
3785.18 1551
3785.76 1422
3786.34 1477
3786.92 1433
3787.50 1548
3788.08 1613
3788.66 1396
3789.24 1343
3789.82 1561
3790.40 1522
3790.98 1540
3791.56 1542
3792.14 1577
3792.72 1456
3793.30 1645
3793.89 1645
3794.47 1577
3795.05 1645
3795.63 1636
3796.21 1610
3796.79 1636
3797.37 1675
3797.95 1740
3798.53 1550
3799.12 1488
3799.70 1527
3800.28 1536
3800.86 1556
3801.44 1633
3802.02 1560
3802.60 1541
3803.19 1676
3803.77 1735
3804.35 1747
3804.93 1828
3805.51 1761
3806.10 1838
3806.68 1870
3807.26 1777
3807.84 1915
3808.42 1862
3809.01 1789
3809.59 1785
3810.17 1991
3810.75 2049
3811.33 1954
3811.92 2002
3812.50 1978
3813.08 2121
3813.66 2097
3814.25 2053
3814.83 2071
3815.41 2101
3815.99 2059
3816.58 2070
3817.16 2122
3817.74 2047
3818.32 2107
3818.91 2057
3819.49 2005
3820.07 2150
3820.66 1978
3821.24 1935
3821.82 2084
3822.41 1898
3822.99 1898
3823.57 1723
3824.16 1711
3824.74 1754
3825.32 1582
3825.91 1537
3826.49 1611
3827.07 1597
3827.66 1700
3828.24 1529
3828.82 1631
3829.41 1622
3829.99 1515
3830.57 1661
3831.16 1523
3831.74 1489
3832.33 1509
3832.91 1537
3833.49 1464
3834.08 1485
3834.66 1495
3835.25 1520
3835.83 1560
3836.41 1521
3837.00 1516
3837.58 1455
3838.17 1425
3838.75 1333
3839.34 1431
3839.92 1567
3840.50 1384
3841.09 1286
3841.67 1462
3842.26 1414
3842.84 1324
3843.43 1399
3844.01 1598
3844.60 1583
3845.18 1354
3845.77 1317
3846.35 1436
3846.94 1462
3847.52 1322
3848.11 1374
3848.69 1446
3849.28 1444
3849.86 1289
3850.45 1339
3851.03 1303
3851.62 1386
3852.20 1416
3852.79 1540
3853.37 1345
3853.96 1352
3854.55 1392
3855.13 1441
3855.72 1396
3856.30 1579
3856.89 1561
3857.47 1499
3858.06 1416
3858.65 1546
3859.23 1661
3859.82 1623
3860.40 1585
3860.99 1653
3861.58 1821
3862.16 2005
3862.75 2192
3863.33 2434
3863.92 2531
3864.51 2451
3865.09 2539
3865.68 2829
3866.27 2908
3866.85 3025
3867.44 2979
3868.03 2883
3868.61 2899
3869.20 2795
3869.79 2374
3870.37 2512
3870.96 2442
3871.55 2224
3872.13 2165
3872.72 2022
3873.31 1981
3873.89 1837
3874.48 1720
3875.07 1746
3875.66 1611
3876.24 1758
3876.83 1802
3877.42 1914
3878.00 1978
3878.59 1947
3879.18 1859
3879.77 1809
3880.35 1714
3880.94 1688
3881.53 1700
3882.12 1683
3882.70 1668
3883.29 1642
3883.88 1608
3884.47 1616
3885.06 1639
3885.64 1574
3886.23 1551
3886.82 1608
3887.41 1608
3888.00 1533
3888.58 1463
3889.17 1532
3889.76 1530
3890.35 1545
3890.94 1587
3891.53 1715
3892.11 1742
3892.70 1626
3893.29 1710
3893.88 1746
3894.47 1841
3895.06 1960
3895.65 1926
3896.23 1823
3896.82 1910
3897.41 1881
3898.00 1719
3898.59 1923
3899.18 1806
3899.77 1775
3900.36 1840
3900.95 1626
3901.53 1596
3902.12 1662
3902.71 1619
3903.30 1780
3903.89 1708
3904.48 1605
3905.07 1732
3905.66 1799
3906.25 1595
3906.84 1665
3907.43 1639
3908.02 1558
3908.61 1601
3909.20 1803
3909.79 1661
3910.38 1818
3910.97 1765
3911.56 1577
3912.15 1689
3912.74 1673
3913.33 1615
3913.92 1681
3914.51 1527
3915.10 1477
3915.69 1526
3916.28 1311
3916.87 1501
3917.46 1471
3918.05 1374
3918.64 1309
3919.23 1397
3919.82 1484
3920.41 1474
3921.00 1427
3921.59 1452
3922.18 1538
3922.77 1450
3923.36 1450
3923.95 1576
3924.55 1662
3925.14 1510
3925.73 1441
3926.32 1457
3926.91 1568
3927.50 1448
3928.09 1355
3928.68 1355
3929.27 1379
3929.87 1338
3930.46 1316
3931.05 1286
3931.64 1427
3932.23 1537
3932.82 1384
3933.41 1391
3934.01 1326
3934.60 1371
3935.19 1274
3935.78 1340
3936.37 1293
3936.96 1263
3937.56 1321
3938.15 1351
3938.74 1340
3939.33 1321
3939.92 1333
3940.52 1439
3941.11 1357
3941.70 1220
3942.29 1191
3942.88 1287
3943.48 1268
3944.07 1294
3944.66 1429
3945.25 1311
3945.85 1370
3946.44 1423
3947.03 1373
3947.62 1432
3948.22 1378
3948.81 1388
3949.40 1342
3949.99 1304
3950.59 1346
3951.18 1459
3951.77 1441
3952.37 1407
3952.96 1342
3953.55 1461
3954.15 1423
3954.74 1471
3955.33 1399
3955.93 1251
3956.52 1343
3957.11 1279
3957.71 1281
3958.30 1330
3958.89 1307
3959.49 1451
3960.08 1305
3960.67 1463
3961.27 1352
3961.86 1356
3962.45 1376
3963.05 1500
3963.64 1468
3964.23 1473
3964.83 1435
3965.42 1459
3966.02 1531
3966.61 1375
3967.20 1382
3967.80 1485
3968.39 1462
3968.99 1448
3969.58 1557
3970.18 1549
3970.77 1492
3971.36 1392
3971.96 1408
3972.55 1495
3973.15 1581
3973.74 1563
3974.34 1711
3974.93 1559
3975.53 1361
3976.12 1386
3976.72 1360
3977.31 1453
3977.91 1422
3978.50 1485
3979.10 1502
3979.69 1398
3980.29 1469
3980.88 1558
3981.48 1539
3982.07 1583
3982.67 1525
3983.26 1682
3983.86 1510
3984.45 1522
3985.05 1455
3985.64 1399
3986.24 1330
3986.83 1425
3987.43 1530
3988.03 1550
3988.62 1423
3989.22 1446
3989.81 1413
3990.41 1357
3991.00 1466
3991.60 1525
3992.20 1545
3992.79 1543
3993.39 1412
3993.98 1385
3994.58 1342
3995.18 1407
3995.77 1401
3996.37 1429
3996.97 1465
3997.56 1481
3998.16 1524
3998.75 1482
3999.35 1401
3999.95 1477
4000.54 1542
4001.14 1453
4001.74 1523
4002.33 1394
4002.93 1378
4003.53 1357
4004.12 1442
4004.72 1466
4005.32 1409
4005.92 1362
4006.51 1438
4007.11 1589
4007.71 1476
4008.30 1374
4008.90 1462
4009.50 1560
4010.10 1481
4010.69 1575
4011.29 1523
4011.89 1596
4012.49 1648
4013.08 1701
4013.68 1668
4014.28 1477
4014.88 1571
4015.47 1578
4016.07 1551
4016.67 1580
4017.27 1663
4017.86 1600
4018.46 1638
4019.06 1513
4019.66 1631
4020.26 1707
4020.85 1682
4021.45 1671
4022.05 1583
4022.65 1692
4023.25 1667
4023.85 1617
4024.44 1512
4025.04 1565
4025.64 1549
4026.24 1498
4026.84 1549
4027.44 1519
4028.03 1645
4028.63 1695
4029.23 1621
4029.83 1585
4030.43 1710
4031.03 1636
4031.63 1749
4032.23 1763
4032.83 1752
4033.42 1767
4034.02 1772
4034.62 1837
4035.22 1761
4035.82 1677
4036.42 1753
4037.02 1778
4037.62 1648
4038.22 1476
4038.82 1519
4039.42 1689
4040.02 1669
4040.62 1447
4041.22 1550
4041.82 1590
4042.41 1514
4043.01 1344
4043.61 1385
4044.21 1398
4044.81 1341
4045.41 1425
4046.01 1329
4046.61 1560
4047.21 1568
4047.81 1378
4048.41 1390
4049.01 1404
4049.61 1367
4050.21 1414
4050.82 1398
4051.42 1301
4052.02 1433
4052.62 1487
4053.22 1533
4053.82 1430
4054.42 1567
4055.02 1594
4055.62 1419
4056.22 1503
4056.82 1618
4057.42 1540
4058.02 1527
4058.62 1373
4059.22 1422
4059.83 1447
4060.43 1503
4061.03 1386
4061.63 1474
4062.23 1338
4062.83 1252
4063.43 1209
4064.03 1376
4064.63 1322
4065.24 1292
4065.84 1313
4066.44 1225
4067.04 1402
4067.64 1409
4068.24 1316
4068.85 1163
4069.45 1261
4070.05 1509
4070.65 1278
4071.25 1308
4071.85 1284
4072.46 1183
4073.06 1212
4073.66 1319
4074.26 1212
4074.86 1224
4075.47 1363
4076.07 1218
4076.67 1285
4077.27 1225
4077.88 1195
4078.48 1259
4079.08 1306
4079.68 1252
4080.29 1322
4080.89 1317
4081.49 1288
4082.09 1296
4082.70 1263
4083.30 1297
4083.90 1348
4084.50 1304
4085.11 1308
4085.71 1349
4086.31 1204
4086.92 1279
4087.52 1389
4088.12 1270
4088.72 1263
4089.33 1250
4089.93 1334
4090.53 1280
4091.14 1264
4091.74 1307
4092.34 1228
4092.95 1192
4093.55 1259
4094.16 1281
4094.76 1206
4095.36 1237
4095.97 1324
4096.57 1313
4097.17 1398
4097.78 1340
4098.38 1419
4098.98 1313
4099.59 1297
4100.19 1335
4100.80 1277
4101.40 1413
4102.00 1337
4102.61 1382
4103.21 1396
4103.82 1396
4104.42 1364
4105.03 1319
4105.63 1167
4106.23 1206
4106.84 1228
4107.44 1299
4108.05 1172
4108.65 1290
4109.26 1302
4109.86 1296
4110.47 1221
4111.07 1232
4111.68 1245
4112.28 1249
4112.89 1193
4113.49 1230
4114.10 1168
4114.70 1194
4115.31 1142
4115.91 1263
4116.52 1266
4117.12 1316
4117.73 1372
4118.33 1319
4118.94 1401
4119.54 1269
4120.15 1183
4120.75 1194
4121.36 1327
4121.97 1224
4122.57 1286
4123.18 1234
4123.78 1248
4124.39 1267
4124.99 1333
4125.60 1407
4126.21 1414
4126.81 1333
4127.42 1252
4128.02 1255
4128.63 1291
4129.24 1189
4129.84 1285
4130.45 1213
4131.05 1256
4131.66 1397
4132.27 1376
4132.87 1269
4133.48 1211
4134.09 1173
4134.69 1231
4135.30 1371
4135.91 1481
4136.51 1265
4137.12 1338
4137.73 1391
4138.33 1433
4138.94 1478
4139.55 1516
4140.15 1607
4140.76 1702
4141.37 1557
4141.97 1629
4142.58 1726
4143.19 1853
4143.80 1748
4144.40 1779
4145.01 1759
4145.62 1807
4146.22 1883
4146.83 1862
4147.44 1959
4148.05 1854
4148.65 1788
4149.26 1713
4149.87 1673
4150.48 1567
4151.09 1454
4151.69 1474
4152.30 1458
4152.91 1377
4153.52 1294
4154.12 1317
4154.73 1307
4155.34 1201
4155.95 1179
4156.56 1244
4157.16 1233
4157.77 1335
4158.38 1282
4158.99 1209
4159.60 1340
4160.21 1191
4160.81 1343
4161.42 1315
4162.03 1256
4162.64 1406
4163.25 1244
4163.86 1208
4164.47 1325
4165.08 1200
4165.68 1273
4166.29 1298
4166.90 1332
4167.51 1397
4168.12 1364
4168.73 1439
4169.34 1430
4169.95 1460
4170.56 1625
4171.16 1464
4171.77 1485
4172.38 1380
4172.99 1350
4173.60 1319
4174.21 1326
4174.82 1402
4175.43 1366
4176.04 1426
4176.65 1402
4177.26 1381
4177.87 1325
4178.48 1422
4179.09 1375
4179.70 1459
4180.31 1469
4180.92 1422
4181.53 1424
4182.14 1448
4182.75 1465
4183.36 1393
4183.97 1349
4184.58 1442
4185.19 1410
4185.80 1327
4186.41 1379
4187.02 1357
4187.63 1313
4188.24 1395
4188.85 1388
4189.46 1407
4190.07 1385
4190.68 1454
4191.29 1267
4191.90 1359
4192.51 1366
4193.13 1482
4193.74 1397
4194.35 1509
4194.96 1580
4195.57 1538
4196.18 1514
4196.79 1561
4197.40 1663
4198.01 1783
4198.62 1697
4199.24 1761
4199.85 1826
4200.46 1736
4201.07 1789
4201.68 1756
4202.29 1683
4202.90 1701
4203.52 1675
4204.13 1645
4204.74 1568
4205.35 1448
4205.96 1486
4206.57 1461
4207.19 1457
4207.80 1419
4208.41 1360
4209.02 1459
4209.63 1431
4210.25 1598
4210.86 1447
4211.47 1281
4212.08 1509
4212.69 1417
4213.31 1385
4213.92 1531
4214.53 1481
4215.14 1521
4215.76 1462
4216.37 1669
4216.98 1538
4217.59 1558
4218.21 1641
4218.82 1577
4219.43 1559
4220.04 1736
4220.66 1777
4221.27 1754
4221.88 1716
4222.50 1809
4223.11 1919
4223.72 1970
4224.33 1982
4224.95 2120
4225.56 2205
4226.17 2250
4226.79 2289
4227.40 2190
4228.01 2547
4228.63 2629
4229.24 2743
4229.85 2653
4230.47 2725
4231.08 2681
4231.69 2878
4232.31 3115
4232.92 3074
4233.54 2869
4234.15 2887
4234.76 2906
4235.38 3030
4235.99 3239
4236.61 3412
4237.22 3566
4237.83 3664
4238.45 3642
4239.06 3704
4239.68 3826
4240.29 3664
4240.90 3881
4241.52 3750
4242.13 3514
4242.75 3037
4243.36 2993
4243.98 2835
4244.59 2475
4245.21 2343
4245.82 2222
4246.43 2099
4247.05 1999
4247.66 1928
4248.28 1877
4248.89 1828
4249.51 1938
4250.12 1893
4250.74 1928
4251.35 1980
4251.97 1891
4252.58 1835
4253.20 1863
4253.81 1830
4254.43 1746
4255.04 1792
4255.66 1640
4256.28 1729
4256.89 1677
4257.51 1632
4258.12 1657
4258.74 1625
4259.35 1676
4259.97 1731
4260.58 1589
4261.20 1523
4261.82 1586
4262.43 1436
4263.05 1421
4263.66 1483
4264.28 1501
4264.90 1526
4265.51 1447
4266.13 1475
4266.74 1655
4267.36 1665
4267.98 1685
4268.59 1611
4269.21 1526
4269.82 1538
4270.44 1571
4271.06 1602
4271.67 1580
4272.29 1399
4272.91 1498
4273.52 1629
4274.14 1696
4274.76 1579
4275.37 1594
4275.99 1650
4276.61 1597
4277.22 1463
4277.84 1538
4278.46 1720
4279.08 1632
4279.69 1601
4280.31 1687
4280.93 1593
4281.54 1613
4282.16 1666
4282.78 1552
4283.40 1639
4284.01 1666
4284.63 1500
4285.25 1355
4285.87 1474
4286.48 1456
4287.10 1384
4287.72 1393
4288.34 1313
4288.95 1405
4289.57 1319
4290.19 1390
4290.81 1483
4291.43 1432
4292.04 1485
4292.66 1419
4293.28 1396
4293.90 1325
4294.52 1307
4295.13 1367
4295.75 1428
4296.37 1437
4296.99 1381
4297.61 1379
4298.23 1338
4298.84 1333
4299.46 1534
4300.08 1386
4300.70 1362
4301.32 1207
4301.94 1280
4302.56 1293
4303.17 1373
4303.79 1400
4304.41 1404
4305.03 1379
4305.65 1285
4306.27 1454
4306.89 1416
4307.51 1379
4308.13 1508
4308.75 1425
4309.36 1307
4309.98 1493
4310.60 1410
4311.22 1384
4311.84 1415
4312.46 1417
4313.08 1562
4313.70 1574
4314.32 1493
4314.94 1434
4315.56 1514
4316.18 1555
4316.80 1706
4317.42 1694
4318.04 1659
4318.66 1648
4319.28 1602
4319.90 1557
4320.52 1501
4321.14 1499
4321.76 1360
4322.38 1451
4323.00 1487
4323.62 1474
4324.24 1455
4324.86 1363
4325.48 1405
4326.10 1293
4326.72 1435
4327.34 1402
4327.96 1342
4328.58 1472
4329.20 1484
4329.82 1452
4330.44 1358
4331.07 1364
4331.69 1455
4332.31 1419
4332.93 1417
4333.55 1368
4334.17 1398
4334.79 1355
4335.41 1336
4336.03 1325
4336.65 1347
4337.28 1322
4337.90 1301
4338.52 1445
4339.14 1461
4339.76 1455
4340.38 1546
4341.00 1475
4341.63 1377
4342.25 1457
4342.87 1590
4343.49 1649
4344.11 1460
4344.73 1555
4345.36 1552
4345.98 1575
4346.60 1654
4347.22 1860
4347.84 2073
4348.47 2175
4349.09 2301
4349.71 2437
4350.33 2439
4350.95 2592
4351.58 2638
4352.20 2622
4352.82 2420
4353.44 2409
4354.07 2150
4354.69 2039
4355.31 1907
4355.93 1801
4356.56 1599
4357.18 1584
4357.80 1548
4358.42 1427
4359.05 1458
4359.67 1483
4360.29 1320
4360.92 1365
4361.54 1472
4362.16 1511
4362.78 1416
4363.41 1442
4364.03 1355
4364.65 1437
4365.28 1456
4365.90 1525
4366.52 1433
4367.15 1359
4367.77 1352
4368.39 1513
4369.02 1393
4369.64 1390
4370.26 1420
4370.89 1252
4371.51 1345
4372.14 1305
4372.76 1163
4373.38 1137
4374.01 1308
4374.63 1225
4375.25 1232
4375.88 1229
4376.50 1272
4377.13 1307
4377.75 1312
4378.37 1245
4379.00 1165
4379.62 1249
4380.25 1309
4380.87 1312
4381.50 1290
4382.12 1443
4382.75 1389
4383.37 1536
4383.99 1379
4384.62 1297
4385.24 1321
4385.87 1285
4386.49 1351
4387.12 1424
4387.74 1259
4388.37 1291
4388.99 1285
4389.62 1302
4390.24 1246
4390.87 1308
4391.49 1310
4392.12 1210
4392.74 1310
4393.37 1235
4393.99 1158
4394.62 1207
4395.24 1225
4395.87 1286
4396.49 1181
4397.12 1095
4397.75 1225
4398.37 1293
4399.00 1354
4399.62 1328
4400.25 1227
4400.87 1166
4401.50 1190
4402.13 1182
4402.75 1118
4403.38 1265
4404.00 1326
4404.63 1267
4405.26 1259
4405.88 1287
4406.51 1285
4407.13 1197
4407.76 1181
4408.39 1278
4409.01 1230
4409.64 1251
4410.27 1186
4410.89 1207
4411.52 1203
4412.15 1276
4412.77 1336
4413.40 1434
4414.03 1354
4414.65 1240
4415.28 1397
4415.91 1308
4416.53 1334
4417.16 1287
4417.79 1399
4418.41 1327
4419.04 1271
4419.67 1269
4420.30 1229
4420.92 1190
4421.55 1161
4422.18 1227
4422.80 1202
4423.43 1273
4424.06 1293
4424.69 1282
4425.31 1269
4425.94 1274
4426.57 1324
4427.20 1291
4427.82 1221
4428.45 1292
4429.08 1279
4429.71 1074
4430.34 1114
4430.96 1185
4431.59 1148
4432.22 1151
4432.85 1069
4433.48 1111
4434.10 1183
4434.73 1207
4435.36 1228
4435.99 1251
4436.62 1277
4437.25 1127
4437.87 1166
4438.50 1168
4439.13 1233
4439.76 1329
4440.39 1284
4441.02 1220
4441.64 1228
4442.27 1198
4442.90 1184
4443.53 1155
4444.16 1007
4444.79 1008
4445.42 1041
4446.05 1167
4446.68 1225
4447.30 1309
4447.93 1266
4448.56 1146
4449.19 1242
4449.82 1185
4450.45 1186
4451.08 1181
4451.71 1117
4452.34 1240
4452.97 1146
4453.60 1248
4454.23 1280
4454.86 1229
4455.49 1242
4456.12 1228
4456.75 1266
4457.38 1326
4458.01 1247
4458.64 1284
4459.27 1315
4459.90 1245
4460.53 1253
4461.16 1208
4461.79 1210
4462.42 1267
4463.05 1223
4463.68 1161
4464.31 1196
4464.94 1088
4465.57 1087
4466.20 1144
4466.83 1121
4467.46 1100
4468.09 1185
4468.72 1174
4469.35 1104
4469.98 1206
4470.61 1126
4471.24 1104
4471.87 1052
4472.50 1044
4473.13 1087
4473.77 1152
4474.40 1191
4475.03 1234
4475.66 1158
4476.29 1040
4476.92 1151
4477.55 1118
4478.18 1044
4478.82 1105
4479.45 1125
4480.08 1156
4480.71 998
4481.34 1092
4481.97 1030
4482.60 1011
4483.24 1178
4483.87 1242
4484.50 1173
4485.13 1041
4485.76 1085
4486.39 1108
4487.03 1276
4487.66 1199
4488.29 1166
4488.92 1212
4489.55 1197
4490.19 1228
4490.82 1265
4491.45 1183
4492.08 1206
4492.71 1216
4493.35 1357
4493.98 1196
4494.61 1232
4495.24 1300
4495.88 1221
4496.51 1232
4497.14 1202
4497.77 1229
4498.41 1273
4499.04 1276
4499.67 1154
4500.31 1155
4500.94 1228
4501.57 1342
4502.20 1302
4502.84 1245
4503.47 1263
4504.10 1371
4504.74 1589
4505.37 1554
4506.00 1542
4506.64 1558
4507.27 1607
4507.90 1464
4508.54 1400
4509.17 1404
4509.80 1359
4510.44 1388
4511.07 1376
4511.70 1296
4512.34 1404
4512.97 1303
4513.60 1396
4514.24 1266
4514.87 1175
4515.51 1267
4516.14 1319
4516.77 1210
4517.41 1319
4518.04 1353
4518.68 1279
4519.31 1232
4519.94 1233
4520.58 1248
4521.21 1240
4521.85 1193
4522.48 1185
4523.12 1208
4523.75 1293
4524.39 1226
4525.02 1231
4525.65 1188
4526.29 1213
4526.92 1100
4527.56 1265
4528.19 1263
4528.83 1315
4529.46 1366
4530.10 1386
4530.73 1454
4531.37 1701
4532.00 1734
4532.64 1897
4533.27 2080
4533.91 2136
4534.54 2493
4535.18 2519
4535.81 2772
4536.45 2952
4537.09 2907
4537.72 3152
4538.36 2930
4538.99 2780
4539.63 2565
4540.26 2274
4540.90 2205
4541.53 2002
4542.17 1853
4542.81 1767
4543.44 1594
4544.08 1504
4544.71 1469
4545.35 1343
4545.99 1352
4546.62 1205
4547.26 1171
4547.89 1245
4548.53 1333
4549.17 1340
4549.80 1337
4550.44 1257
4551.08 1302
4551.71 1422
4552.35 1343
4552.98 1354
4553.62 1374
4554.26 1401
4554.89 1443
4555.53 1420
4556.17 1412
4556.80 1272
4557.44 1261
4558.08 1329
4558.72 1328
4559.35 1362
4559.99 1394
4560.63 1266
4561.26 1206
4561.90 1271
4562.54 1442
4563.17 1219
4563.81 1214
4564.45 1199
4565.09 1278
4565.72 1186
4566.36 1246
4567.00 1257
4567.64 1228
4568.27 1205
4568.91 1274
4569.55 1354
4570.19 1245
4570.82 1210
4571.46 1302
4572.10 1159
4572.74 1255
4573.38 1195
4574.01 1262
4574.65 1284
4575.29 1205
4575.93 1240
4576.57 1263
4577.20 1191
4577.84 1254
4578.48 1092
4579.12 1074
4579.76 1211
4580.40 1215
4581.04 1299
4581.67 1169
4582.31 1036
4582.95 1171
4583.59 1246
4584.23 1230
4584.87 1260
4585.51 1357
4586.14 1309
4586.78 1188
4587.42 1309
4588.06 1318
4588.70 1220
4589.34 1272
4589.98 1331
4590.62 1370
4591.26 1304
4591.90 1362
4592.54 1397
4593.17 1537
4593.81 1551
4594.45 1575
4595.09 1455
4595.73 1582
4596.37 1443
4597.01 1439
4597.65 1533
4598.29 1457
4598.93 1303
4599.57 1284
4600.21 1288
4600.85 1313
4601.49 1297
4602.13 1294
4602.77 1360
4603.41 1417
4604.05 1321
4604.69 1270
4605.33 1400
4605.97 1400
4606.61 1469
4607.25 1488
4607.89 1524
4608.53 1495
4609.17 1421
4609.81 1422
4610.45 1571
4611.09 1556
4611.73 1533
4612.38 1599
4613.02 1402
4613.66 1436
4614.30 1505
4614.94 1522
4615.58 1385
4616.22 1483
4616.86 1357
4617.50 1346
4618.14 1335
4618.78 1232
4619.43 1218
4620.07 1199
4620.71 1294
4621.35 1242
4621.99 1242
4622.63 1208
4623.27 1209
4623.91 1213
4624.56 1227
4625.20 1235
4625.84 1157
4626.48 1145
4627.12 1118
4627.76 1109
4628.41 1274
4629.05 1321
4629.69 1187
4630.33 1253
4630.97 1259
4631.62 1245
4632.26 1180
4632.90 1039
4633.54 1045
4634.18 1070
4634.83 1033
4635.47 1111
4636.11 1081
4636.75 1067
4637.40 1205
4638.04 1214
4638.68 1210
4639.32 1216
4639.97 1328
4640.61 1244
4641.25 1294
4641.89 1365
4642.54 1332
4643.18 1446
4643.82 1409
4644.46 1419
4645.11 1463
4645.75 1420
4646.39 1413
4647.04 1274
4647.68 1226
4648.32 1193
4648.97 1239
4649.61 1243
4650.25 1301
4650.90 1325
4651.54 1246
4652.18 1168
4652.83 1202
4653.47 1282
4654.11 1151
4654.76 1246
4655.40 1326
4656.04 1346
4656.69 1369
4657.33 1376
4657.98 1360
4658.62 1249
4659.26 1193
4659.91 1289
4660.55 1274
4661.20 1313
4661.84 1269
4662.48 1181
4663.13 1356
4663.77 1338
4664.42 1215
4665.06 1184
4665.71 1170
4666.35 1185
4666.99 1300
4667.64 1284
4668.28 1323
4668.93 1099
4669.57 1171
4670.22 1247
4670.86 1204
4671.51 1254
4672.15 1119
4672.80 1213
4673.44 1220
4674.09 1165
4674.73 1082
4675.38 1118
4676.02 1114
4676.67 1159
4677.31 1099
4677.96 1225
4678.60 1145
4679.25 1117
4679.89 1202
4680.54 1221
4681.18 1232
4681.83 1175
4682.47 1093
4683.12 1208
4683.77 1098
4684.41 1068
4685.06 1095
4685.70 1099
4686.35 1234
4686.99 1263
4687.64 1141
4688.29 1180
4688.93 1264
4689.58 1196
4690.22 1217
4690.87 1305
4691.52 1141
4692.16 1148
4692.81 1190
4693.45 1219
4694.10 1126
4694.75 1146
4695.39 1093
4696.04 1243
4696.69 1129
4697.33 1183
4697.98 1145
4698.63 1178
4699.27 1324
4699.92 1312
4700.57 1220
4701.21 1245
4701.86 1427
4702.51 1423
4703.15 1425
4703.80 1422
4704.45 1492
4705.10 1395
4705.74 1363
4706.39 1346
4707.04 1387
4707.68 1413
4708.33 1276
4708.98 1252
4709.63 1161
4710.27 1183
4710.92 1237
4711.57 1221
4712.22 1282
4712.86 1322
4713.51 1344
4714.16 1194
4714.81 1268
4715.45 1382
4716.10 1348
4716.75 1271
4717.40 1167
4718.05 1283
4718.69 1259
4719.34 1211
4719.99 1281
4720.64 1251
4721.29 1256
4721.94 1173
4722.58 1211
4723.23 1224
4723.88 1160
4724.53 1327
4725.18 1415
4725.83 1342
4726.47 1401
4727.12 1398
4727.77 1541
4728.42 1397
4729.07 1278
4729.72 1301
4730.37 1354
4731.02 1437
4731.66 1447
4732.31 1457
4732.96 1459
4733.61 1336
4734.26 1417
4734.91 1501
4735.56 1313
4736.21 1337
4736.86 1221
4737.51 1220
4738.16 1282
4738.81 1244
4739.45 1192
4740.10 1393
4740.75 1329
4741.40 1205
4742.05 1308
4742.70 1243
4743.35 1223
4744.00 1201
4744.65 1258
4745.30 1250
4745.95 1476
4746.60 1388
4747.25 1482
4747.90 1298
4748.55 1352
4749.20 1379
4749.85 1429
4750.50 1360
4751.15 1309
4751.80 1277
4752.45 1451
4753.10 1434
4753.75 1376
4754.40 1392
4755.05 1382
4755.71 1518
4756.36 1600
4757.01 1459
4757.66 1370
4758.31 1482
4758.96 1439
4759.61 1461
4760.26 1400
4760.91 1349
4761.56 1356
4762.21 1311
4762.86 1292
4763.52 1289
4764.17 1164
4764.82 1264
4765.47 1247
4766.12 1342
4766.77 1283
4767.42 1327
4768.07 1469
4768.73 1613
4769.38 1523
4770.03 1691
4770.68 1589
4771.33 1591
4771.98 1438
4772.64 1541
4773.29 1573
4773.94 1576
4774.59 1536
4775.24 1408
4775.89 1329
4776.55 1341
4777.20 1311
4777.85 1318
4778.50 1338
4779.15 1334
4779.81 1163
4780.46 1193
4781.11 1238
4781.76 1340
4782.42 1280
4783.07 1267
4783.72 1151
4784.37 1228
4785.03 1307
4785.68 1350
4786.33 1318
4786.98 1415
4787.64 1436
4788.29 1304
4788.94 1251
4789.60 1306
4790.25 1185
4790.90 1154
4791.55 1305
4792.21 1250
4792.86 1151
4793.51 1145
4794.17 1244
4794.82 1240
4795.47 1180
4796.13 1115
4796.78 1203
4797.43 1184
4798.09 1143
4798.74 1203
4799.39 1325
4800.05 1272
4800.70 1244
4801.36 1176
4802.01 1202
4802.66 1185
4803.32 1229
4803.97 1140
4804.62 1129
4805.28 1243
4805.93 1123
4806.59 1033
4807.24 1158
4807.89 1134
4808.55 1125
4809.20 1231
4809.86 1264
4810.51 1159
4811.17 1147
4811.82 1191
4812.47 1362
4813.13 1206
4813.78 1215
4814.44 1261
4815.09 1296
4815.75 1228
4816.40 1202
4817.06 1221
4817.71 1262
4818.37 1167
4819.02 1152
4819.68 1177
4820.33 1234
4820.99 1206
4821.64 1385
4822.30 1293
4822.95 1336
4823.61 1317
4824.26 1458
4824.92 1444
4825.57 1508
4826.23 1463
4826.88 1490
4827.54 1522
4828.19 1693
4828.85 1547
4829.51 1503
4830.16 1655
4830.82 1856
4831.47 1715
4832.13 1595
4832.78 1419
4833.44 1460
4834.10 1571
4834.75 1510
4835.41 1630
4836.06 1684
4836.72 1560
4837.38 1514
4838.03 1613
4838.69 1779
4839.34 1767
4840.00 1684
4840.66 1779
4841.31 1814
4841.97 1864
4842.63 2002
4843.28 1927
4843.94 1811
4844.60 1931
4845.25 1796
4845.91 1871
4846.57 1810
4847.22 1765
4847.88 1819
4848.54 1821
4849.19 1791
4849.85 1864
4850.51 2112
4851.17 2053
4851.82 1994
4852.48 2103
4853.14 2174
4853.79 2198
4854.45 2352
4855.11 2363
4855.77 2436
4856.42 2579
4857.08 2340
4857.74 2252
4858.40 2295
4859.05 2351
4859.71 2290
4860.37 2166
4861.03 2068
4861.68 2102
4862.34 2107
4863.00 2259
4863.66 2346
4864.32 2165
4864.97 2062
4865.63 2121
4866.29 1898
4866.95 1954
4867.61 2227
4868.26 2315
4868.92 2256
4869.58 2224
4870.24 2126
4870.90 2214
4871.56 2227
4872.21 2057
4872.87 2078
4873.53 2111
4874.19 2071
4874.85 2088
4875.51 1998
4876.17 1956
4876.83 1779
4877.48 1895
4878.14 1833
4878.80 1793
4879.46 1672
4880.12 1662
4880.78 1666
4881.44 1739
4882.10 1767
4882.76 1649
4883.42 1690
4884.08 1670
4884.73 1645
4885.39 1646
4886.05 1593
4886.71 1656
4887.37 1666
4888.03 1531
4888.69 1610
4889.35 1499
4890.01 1593
4890.67 1504
4891.33 1588
4891.99 1695
4892.65 1730
4893.31 1805
4893.97 1746
4894.63 1685
4895.29 1724
4895.95 1831
4896.61 1754
4897.27 1840
4897.93 1849
4898.59 1748
4899.25 1779
4899.91 1702
4900.57 1635
4901.23 1523
4901.89 1611
4902.55 1745
4903.21 1767
4903.88 1723
4904.54 1715
4905.20 1678
4905.86 1612
4906.52 1777
4907.18 1713
4907.84 1639
4908.50 1615
4909.16 1436
4909.82 1525
4910.48 1493
4911.15 1585
4911.81 1631
4912.47 1506
4913.13 1481
4913.79 1372
4914.45 1378
4915.11 1475
4915.77 1411
4916.44 1484
4917.10 1488
4917.76 1469
4918.42 1258
4919.08 1310
4919.74 1345
4920.41 1340
4921.07 1260
4921.73 1215
4922.39 1366
4923.05 1309
4923.72 1215
4924.38 1120
4925.04 1202
4925.70 1382
4926.36 1359
4927.03 1312
4927.69 1322
4928.35 1323
4929.01 1464
4929.67 1393
4930.34 1427
4931.00 1521
4931.66 1437
4932.32 1493
4932.99 1494
4933.65 1569
4934.31 1666
4934.98 1528
4935.64 1368
4936.30 1313
4936.96 1362
4937.63 1275
4938.29 1321
4938.95 1294
4939.62 1246
4940.28 1227
4940.94 1277
4941.61 1323
4942.27 1297
4942.93 1416
4943.60 1348
4944.26 1340
4944.92 1303
4945.59 1244
4946.25 1253
4946.91 1197
4947.58 1247
4948.24 1217
4948.90 1222
4949.57 1131
4950.23 1207
4950.89 1188
4951.56 1127
4952.22 1153
4952.89 1138
4953.55 1175
4954.21 1157
4954.88 1252
4955.54 1066
4956.21 1072
4956.87 1207
4957.53 1180
4958.20 1204
4958.86 1219
4959.53 1158
4960.19 1148
4960.86 1033
4961.52 1170
4962.19 1286
4962.85 1183
4963.52 1161
4964.18 1258
4964.84 1236
4965.51 1239
4966.17 1282
4966.84 1370
4967.50 1331
4968.17 1389
4968.83 1453
4969.50 1459
4970.16 1449
4970.83 1579
4971.49 1355
4972.16 1341
4972.82 1363
4973.49 1411
4974.16 1368
4974.82 1282
4975.49 1185
4976.15 1184
4976.82 1243
4977.48 1250
4978.15 1314
4978.81 1162
4979.48 1255
4980.15 1255
4980.81 1238
4981.48 1270
4982.14 1273
4982.81 1229
4983.48 1217
4984.14 1172
4984.81 1177
4985.47 1205
4986.14 1089
4986.81 1148
4987.47 1096
4988.14 1138
4988.80 1273
4989.47 1298
4990.14 1226
4990.80 1227
4991.47 1268
4992.14 1154
4992.80 1125
4993.47 1149
4994.14 1174
4994.80 1192
4995.47 1190
4996.14 1217
4996.80 1256
4997.47 1190
4998.14 1056
4998.81 1075
4999.47 1074
5000.14 1114
5000.81 1226
5001.47 1163
5002.14 1117
5002.81 1164
5003.48 1086
5004.14 1097
5004.81 1162
5005.48 1061
5006.15 1076
5006.81 1144
5007.48 1160
5008.15 1059
5008.82 1076
5009.48 1059
5010.15 1106
5010.82 1187
5011.49 1146
5012.16 1090
5012.82 1117
5013.49 1178
5014.16 1178
5014.83 1130
5015.50 1106
5016.16 1145
5016.83 1169
5017.50 1132
5018.17 1160
5018.84 1108
5019.50 1171
5020.17 1133
5020.84 1119
5021.51 1215
5022.18 1334
5022.85 1221
5023.52 1335
5024.19 1382
5024.85 1395
5025.52 1398
5026.19 1430
5026.86 1590
5027.53 1644
5028.20 1678
5028.87 1562
5029.54 1559
5030.21 1590
5030.87 1562
5031.54 1474
5032.21 1505
5032.88 1410
5033.55 1279
5034.22 1206
5034.89 1144
5035.56 1128
5036.23 1074
5036.90 1150
5037.57 1084
5038.24 1046
5038.91 1145
5039.58 1181
5040.25 1039
5040.92 1090
5041.59 1050
5042.26 1125
5042.93 1137
5043.60 1121
5044.27 1153
5044.94 1223
5045.61 1111
5046.28 1059
5046.95 1044
5047.62 1135
5048.29 1268
5048.96 1225
5049.63 1194
5050.30 1191
5050.97 1052
5051.64 1041
5052.31 1111
5052.98 1095
5053.65 1200
5054.32 1188
5054.99 1115
5055.66 1053
5056.34 1050
5057.01 1181
5057.68 1074
5058.35 997
5059.02 1120
5059.69 1180
5060.36 1076
5061.03 1086
5061.70 1039
5062.38 1153
5063.05 1046
5063.72 1068
5064.39 1118
5065.06 1176
5065.73 1117
5066.40 1120
5067.08 1116
5067.75 1091
5068.42 1006
5069.09 1027
5069.76 1047
5070.43 1057
5071.11 1097
5071.78 1056
5072.45 932
5073.12 951
5073.79 1112
5074.47 1013
5075.14 1012
5075.81 1055
5076.48 1009
5077.15 1021
5077.83 1046
5078.50 1028
5079.17 1077
5079.84 995
5080.52 974
5081.19 1039
5081.86 978
5082.53 1025
5083.21 1192
5083.88 1231
5084.55 1102
5085.22 1169
5085.90 1190
5086.57 1148
5087.24 1091
5087.92 1109
5088.59 1081
5089.26 1066
5089.93 1108
5090.61 1180
5091.28 1189
5091.95 1122
5092.63 1081
5093.30 1120
5093.97 1171
5094.65 1222
5095.32 1216
5095.99 1218
5096.67 1207
5097.34 1239
5098.02 1232
5098.69 1171
5099.36 1212
5100.04 1213
5100.71 1161
5101.38 1112
5102.06 1030
5102.73 1014
5103.41 1144
5104.08 1079
5104.75 890
5105.43 986
5106.10 1015
5106.78 1093
5107.45 1037
5108.12 1075
5108.80 1100
5109.47 1218
5110.15 1155
5110.82 1165
5111.50 1127
5112.17 1138
5112.85 1110
5113.52 1128
5114.20 1208
5114.87 1147
5115.54 1137
5116.22 1076
5116.89 1172
5117.57 1136
5118.24 1120
5118.92 1186
5119.59 1119
5120.27 1069
5120.94 1095
5121.62 1223
5122.30 1226
5122.97 1303
5123.65 1392
5124.32 1275
5125.00 1237
5125.67 1347
5126.35 1262
5127.02 1354
5127.70 1199
5128.37 1138
5129.05 1214
5129.73 1373
5130.40 1269
5131.08 1088
5131.75 1205
5132.43 1199
5133.10 1175
5133.78 1250
5134.46 1139
5135.13 1226
5135.81 1176
5136.49 1135
5137.16 1053
5137.84 1037
5138.51 1067
5139.19 1162
5139.87 1137
5140.54 1039
5141.22 1104
5141.90 1202
5142.57 1094
5143.25 1093
5143.93 1145
5144.60 1087
5145.28 1086
5145.96 1072
5146.63 1062
5147.31 1097
5147.99 1167
5148.66 1144
5149.34 1127
5150.02 1068
5150.69 967
5151.37 976
5152.05 943
5152.73 1122
5153.40 1032
5154.08 1038
5154.76 1063
5155.44 1061
5156.11 1006
5156.79 912
5157.47 991
5158.15 1015
5158.82 990
5159.50 960
5160.18 1060
5160.86 1009
5161.53 974
5162.21 1026
5162.89 1011
5163.57 1054
5164.25 1041
5164.92 1063
5165.60 1015
5166.28 1081
5166.96 1083
5167.64 1109
5168.31 1085
5168.99 1061
5169.67 1145
5170.35 1096
5171.03 988
5171.71 1056
5172.39 1224
5173.06 1069
5173.74 1126
5174.42 1024
5175.10 1019
5175.78 1071
5176.46 1000
5177.14 970
5177.82 967
5178.49 908
5179.17 947
5179.85 1034
5180.53 1028
5181.21 1046
5181.89 976
5182.57 1165
5183.25 1167
5183.93 1023
5184.61 956
5185.29 996
5185.97 1021
5186.64 937
5187.32 885
5188.00 1118
5188.68 1025
5189.36 906
5190.04 1059
5190.72 952
5191.40 894
5192.08 962
5192.76 1002
5193.44 917
5194.12 923
5194.80 949
5195.48 995
5196.16 984
5196.84 989
5197.52 1047
5198.20 954
5198.88 947
5199.56 944
5200.24 963
5200.92 919
5201.60 918
5202.28 916
5202.96 983
5203.65 974
5204.33 968
5205.01 1006
5205.69 1020
5206.37 1008
5207.05 974
5207.73 1044
5208.41 932
5209.09 975
5209.77 1041
5210.45 1138
5211.13 1069
5211.82 1080
5212.50 1107
5213.18 1162
5213.86 1299
5214.54 1377
5215.22 1397
5215.90 1173
5216.58 1274
5217.27 1226
5217.95 1198
5218.63 1203
5219.31 1157
5219.99 1216
5220.67 1225
5221.36 1145
5222.04 998
5222.72 1093
5223.40 1050
5224.08 1069
5224.77 1141
5225.45 1131
5226.13 1232
5226.81 1237
5227.49 1213
5228.18 1216
5228.86 1063
5229.54 1075
5230.22 1105
5230.91 1087
5231.59 1023
5232.27 1061
5232.95 1073
5233.63 1046
5234.32 1071
5235.00 1087
5235.68 1061
5236.37 1036
5237.05 1080
5237.73 1036
5238.41 1041
5239.10 1150
5239.78 1194
5240.46 1176
5241.15 1095
5241.83 1036
5242.51 957
5243.20 1016
5243.88 1110
5244.56 983
5245.24 983
5245.93 978
5246.61 1012
5247.29 976
5247.98 986
5248.66 1134
5249.35 1055
5250.03 1132
5250.71 1059
5251.40 1037
5252.08 1057
5252.76 1100
5253.45 1193
5254.13 1159
5254.82 1203
5255.50 1304
5256.18 1230
5256.87 1136
5257.55 1053
5258.24 1081
5258.92 1053
5259.60 971
5260.29 933
5260.97 1000
5261.66 1006
5262.34 993
5263.03 1038
5263.71 992
5264.40 1134
5265.08 1097
5265.76 1074
5266.45 979
5267.13 994
5267.82 939
5268.50 998
5269.19 1112
5269.87 1047
5270.56 1052
5271.24 1081
5271.93 1064
5272.61 1022
5273.30 1050
5273.98 1053
5274.67 1124
5275.35 1088
5276.04 958
5276.72 950
5277.41 1075
5278.10 1114
5278.78 1200
5279.47 1118
5280.15 1028
5280.84 1059
5281.52 1128
5282.21 1103
5282.89 1170
5283.58 1236
5284.27 1151
5284.95 1233
5285.64 1359
5286.32 1339
5287.01 1354
5287.70 1400
5288.38 1373
5289.07 1274
5289.75 1371
5290.44 1255
5291.13 1211
5291.81 1185
5292.50 1106
5293.19 1119
5293.87 1110
5294.56 1090
5295.25 1203
5295.93 1158
5296.62 1044
5297.31 1088
5297.99 1224
5298.68 1182
5299.37 1079
5300.05 1133
5300.74 1025
5301.43 1155
5302.11 1203
5302.80 1054
5303.49 1114
5304.18 1008
5304.86 1040
5305.55 1199
5306.24 1227
5306.92 1166
5307.61 1190
5308.30 1135
5308.99 1143
5309.67 1129
5310.36 1191
5311.05 1123
5311.74 1141
5312.42 1054
5313.11 1040
5313.80 1181
5314.49 1220
5315.18 1108
5315.86 1045
5316.55 1295
5317.24 1111
5317.93 1100
5318.62 1146
5319.30 1114
5319.99 1047
5320.68 1076
5321.37 1017
5322.06 1084
5322.74 1174
5323.43 1254
5324.12 1247
5324.81 1289
5325.50 1259
5326.19 1327
5326.88 1299
5327.56 1204
5328.25 1201
5328.94 1206
5329.63 1167
5330.32 1092
5331.01 1168
5331.70 1056
5332.39 1017
5333.07 1179
5333.76 1123
5334.45 1171
5335.14 1199
5335.83 1204
5336.52 1121
5337.21 1209
5337.90 1168
5338.59 1102
5339.28 1073
5339.97 1078
5340.66 1151
5341.35 1158
5342.04 1099
5342.73 1121
5343.42 1232
5344.10 1106
5344.79 1138
5345.48 1135
5346.17 1117
5346.86 1231
5347.55 1280
5348.24 1235
5348.93 1225
5349.62 1285
5350.31 1339
5351.00 1290
5351.69 1470
5352.39 1444
5353.08 1467
5353.77 1471
5354.46 1636
5355.15 1670
5355.84 1711
5356.53 1703
5357.22 1769
5357.91 1876
5358.60 1778
5359.29 1658
5359.98 1547
5360.67 1425
5361.36 1318
5362.05 1378
5362.74 1252
5363.44 1246
5364.13 1095
5364.82 1079
5365.51 1162
5366.20 1067
5366.89 1144
5367.58 1196
5368.27 1189
5368.96 1241
5369.66 1041
5370.35 1085
5371.04 1125
5371.73 1086
5372.42 1054
5373.11 1083
5373.81 944
5374.50 1030
5375.19 975
5375.88 1045
5376.57 944
5377.26 984
5377.96 1004
5378.65 1032
5379.34 970
5380.03 1003
5380.72 958
5381.42 923
5382.11 1014
5382.80 1095
5383.49 1065
5384.18 994
5384.88 915
5385.57 1035
5386.26 1053
5386.95 952
5387.65 943
5388.34 991
5389.03 1005
5389.72 940
5390.42 873
5391.11 944
5391.80 980
5392.50 947
5393.19 973
5393.88 979
5394.57 921
5395.27 1102
5395.96 1147
5396.65 1101
5397.35 1097
5398.04 1100
5398.73 1070
5399.43 1084
5400.12 1028
5400.81 1056
5401.51 923
5402.20 917
5402.89 957
5403.59 949
5404.28 921
5404.97 1017
5405.67 971
5406.36 950
5407.06 879
5407.75 1036
5408.44 1064
5409.14 1058
5409.83 998
5410.53 922
5411.22 1018
5411.91 1022
5412.61 1039
5413.30 1100
5414.00 1036
5414.69 1095
5415.38 1088
5416.08 1080
5416.77 1062
5417.47 1113
5418.16 1156
5418.86 1122
5419.55 1111
5420.25 1115
5420.94 1107
5421.64 1026
5422.33 942
5423.03 1026
5423.72 1099
5424.41 1109
5425.11 940
5425.80 974
5426.50 1051
5427.19 1085
5427.89 1035
5428.59 1001
5429.28 1061
5429.98 1057
5430.67 1095
5431.37 987
5432.06 1012
5432.76 900
5433.45 939
5434.15 937
5434.84 978
5435.54 1071
5436.23 1022
5436.93 1043
5437.63 1129
5438.32 1088
5439.02 1149
5439.71 1114
5440.41 1054
5441.11 1098
5441.80 1134
5442.50 1131
5443.19 1328
5443.89 1141
5444.59 1121
5445.28 1094
5445.98 1153
5446.68 1183
5447.37 1193
5448.07 1226
5448.76 1225
5449.46 1345
5450.16 1366
5450.85 1482
5451.55 1524
5452.25 1591
5452.94 1534
5453.64 1612
5454.34 1625
5455.03 1693
5455.73 1617
5456.43 1594
5457.13 1536
5457.82 1593
5458.52 1359
5459.22 1392
5459.91 1375
5460.61 1327
5461.31 1287
5462.01 1234
5462.70 1263
5463.40 1199
5464.10 1215
5464.80 1335
5465.49 1385
5466.19 1379
5466.89 1458
5467.59 1481
5468.28 1456
5468.98 1436
5469.68 1474
5470.38 1619
5471.07 1645
5471.77 1490
5472.47 1403
5473.17 1418
5473.87 1381
5474.56 1380
5475.26 1357
5475.96 1329
5476.66 1443
5477.36 1439
5478.06 1344
5478.75 1420
5479.45 1549
5480.15 1554
5480.85 1595
5481.55 1557
5482.25 1777
5482.95 1762
5483.64 1836
5484.34 1914
5485.04 1797
5485.74 2025
5486.44 2054
5487.14 2009
5487.84 1962
5488.54 2040
5489.23 1937
5489.93 1888
5490.63 1740
5491.33 1685
5492.03 1759
5492.73 1644
5493.43 1601
5494.13 1609
5494.83 1644
5495.53 1728
5496.23 1720
5496.93 1768
5497.63 1786
5498.33 1720
5499.03 1746
5499.73 1828
5500.43 1898
5501.13 1825
5501.83 2067
5502.53 2156
5503.23 2306
5503.93 2568
5504.63 2840
5505.33 2919
5506.03 3039
5506.73 3195
5507.43 3272
5508.13 3107
5508.83 2869
5509.53 2762
5510.23 2584
5510.93 2279
5511.63 2261
5512.33 2236
5513.03 2135
5513.73 1839
5514.43 1795
5515.13 1929
5515.83 1876
5516.53 1854
5517.23 1602
5517.93 1606
5518.64 1632
5519.34 1648
5520.04 1645
5520.74 1470
5521.44 1638
5522.14 1499
5522.84 1488
5523.54 1475
5524.24 1543
5524.95 1417
5525.65 1295
5526.35 1466
5527.05 1375
5527.75 1369
5528.45 1374
5529.15 1425
5529.86 1400
5530.56 1289
5531.26 1241
5531.96 1238
5532.66 1287
5533.36 1295
5534.07 1191
5534.77 1193
5535.47 1113
5536.17 1181
5536.87 1172
5537.58 1132
5538.28 1139
5538.98 1270
5539.68 1162
5540.39 1063
5541.09 1102
5541.79 1070
5542.49 1029
5543.20 1088
5543.90 1117
5544.60 1057
5545.30 1102
5546.01 1110
5546.71 1100
5547.41 1133
5548.11 1139
5548.82 1022
5549.52 1058
5550.22 1144
5550.93 1044
5551.63 1145
5552.33 1119
5553.03 1203
5553.74 1177
5554.44 1234
5555.14 1273
5555.85 1163
5556.55 1191
5557.25 1162
5557.96 1149
5558.66 1088
5559.36 1134
5560.07 1128
5560.77 1025
5561.48 1025
5562.18 1068
5562.88 1097
5563.59 1058
5564.29 1010
5564.99 1071
5565.70 1040
5566.40 1127
5567.11 1149
5567.81 1068
5568.51 1150
5569.22 1197
5569.92 1167
5570.63 1110
5571.33 1037
5572.04 1067
5572.74 1066
5573.44 1068
5574.15 1047
5574.85 1102
5575.56 1061
5576.26 1097
5576.97 1169
5577.67 1244
5578.38 1298
5579.08 1243
5579.79 1221
5580.49 1216
5581.20 1142
5581.90 1146
5582.61 1124
5583.31 1039
5584.02 1071
5584.72 1197
5585.43 1171
5586.13 1037
5586.84 1091
5587.54 1087
5588.25 1066
5588.95 1001
5589.66 1013
5590.36 1027
5591.07 1057
5591.77 1097
5592.48 1003
5593.19 920
5593.89 1024
5594.60 1096
5595.30 1031
5596.01 922
5596.71 989
5597.42 1003
5598.13 997
5598.83 1032
5599.54 963
5600.24 972
5600.95 994
5601.66 1036
5602.36 1035
5603.07 1002
5603.78 941
5604.48 913
5605.19 989
5605.89 920
5606.60 922
5607.31 925
5608.01 898
5608.72 925
5609.43 999
5610.13 1044
5610.84 1053
5611.55 1028
5612.25 1009
5612.96 931
5613.67 1013
5614.38 967
5615.08 950
5615.79 990
5616.50 1020
5617.20 957
5617.91 981
5618.62 935
5619.33 913
5620.03 960
5620.74 944
5621.45 960
5622.15 995
5622.86 999
5623.57 1059
5624.28 961
5624.99 991
5625.69 1020
5626.40 908
5627.11 880
5627.82 951
5628.52 1036
5629.23 928
5629.94 836
5630.65 900
5631.36 857
5632.06 938
5632.77 1013
5633.48 971
5634.19 925
5634.90 991
5635.61 979
5636.31 1009
5637.02 991
5637.73 993
5638.44 965
5639.15 1004
5639.86 1050
5640.56 946
5641.27 986
5641.98 1070
5642.69 1065
5643.40 998
5644.11 979
5644.82 1037
5645.53 1102
5646.24 1039
5646.94 1134
5647.65 1065
5648.36 1033
5649.07 1053
5649.78 986
5650.49 1000
5651.20 1005
5651.91 992
5652.62 1032
5653.33 975
5654.04 1017
5654.75 1005
5655.46 970
5656.17 994
5656.88 1010
5657.59 1023
5658.30 1127
5659.01 1052
5659.71 986
5660.42 1024
5661.13 1000
5661.84 1116
5662.55 1103
5663.26 1098
5663.97 1006
5664.69 1064
5665.40 1113
5666.11 1067
5666.82 1068
5667.53 1048
5668.24 1010
5668.95 1103
5669.66 994
5670.37 961
5671.08 1005
5671.79 1066
5672.50 1079
5673.21 1180
5673.92 1161
5674.63 1088
5675.34 1231
5676.05 1371
5676.76 1213
5677.48 1184
5678.19 1257
5678.90 1267
5679.61 1228
5680.32 1158
5681.03 1188
5681.74 1147
5682.45 1056
5683.16 1143
5683.88 1098
5684.59 1017
5685.30 1077
5686.01 1074
5686.72 963
5687.43 964
5688.15 1028
5688.86 1037
5689.57 1048
5690.28 1072
5690.99 1113
5691.70 1106
5692.42 944
5693.13 1025
5693.84 978
5694.55 993
5695.26 1005
5695.98 926
5696.69 912
5697.40 1001
5698.11 979
5698.82 878
5699.54 922
5700.25 963
5700.96 943
5701.67 859
5702.39 875
5703.10 957
5703.81 926
5704.52 940
5705.24 946
5705.95 930
5706.66 902
5707.38 904
5708.09 868
5708.80 919
5709.51 975
5710.23 929
5710.94 913
5711.65 896
5712.37 913
5713.08 903
5713.79 859
5714.51 889
5715.22 795
5715.93 859
5716.65 865
5717.36 910
5718.07 869
5718.79 810
5719.50 874
5720.21 924
5720.93 914
5721.64 882
5722.36 873
5723.07 914
5723.78 893
5724.50 857
5725.21 961
5725.92 928
5726.64 931
5727.35 926
5728.07 938
5728.78 1097
5729.50 1107
5730.21 1126
5730.92 1142
5731.64 1194
5732.35 1210
5733.07 1259
5733.78 1189
5734.50 1246
5735.21 1135
5735.93 1154
5736.64 1183
5737.35 1104
5738.07 1084
5738.78 1077
5739.50 1016
5740.21 1003
5740.93 996
5741.64 977
5742.36 957
5743.07 891
5743.79 937
5744.50 907
5745.22 915
5745.93 971
5746.65 888
5747.37 879
5748.08 1024
5748.80 959
5749.51 941
5750.23 960
5750.94 1011
5751.66 1001
5752.37 930
5753.09 949
5753.81 986
5754.52 1011
5755.24 1010
5755.95 1076
5756.67 1146
5757.38 1040
5758.10 1147
5758.82 1088
5759.53 1157
5760.25 1245
5760.96 1244
5761.68 1246
5762.40 1250
5763.11 1146
5763.83 1228
5764.55 1205
5765.26 1162
5765.98 1081
5766.70 1004
5767.41 1016
5768.13 966
5768.85 922
5769.56 1004
5770.28 1037
5771.00 1004
5771.71 949
5772.43 943
5773.15 949
5773.86 1002
5774.58 961
5775.30 1001
5776.01 989
5776.73 909
5777.45 929
5778.17 973
5778.88 993
5779.60 1051
5780.32 953
5781.04 872
5781.75 1065
5782.47 1079
5783.19 1073
5783.91 1005
5784.62 1098
5785.34 1124
5786.06 1118
5786.78 1043
5787.49 1118
5788.21 1133
5788.93 1044
5789.65 1014
5790.37 964
5791.08 1097
5791.80 1031
5792.52 1056
5793.24 1126
5793.96 1082
5794.68 1126
5795.39 1120
5796.11 1211
5796.83 1148
5797.55 1211
5798.27 1307
5798.99 1281
5799.70 1310
5800.42 1386
5801.14 1294
5801.86 1557
5802.58 1643
5803.30 1828
5804.02 2057
5804.74 2387
5805.45 2470
5806.17 2556
5806.89 2555
5807.61 2586
5808.33 2393
5809.05 2187
5809.77 2093
5810.49 1928
5811.21 1781
5811.93 1602
5812.65 1525
5813.37 1457
5814.09 1464
5814.81 1395
5815.52 1459
5816.24 1336
5816.96 1317
5817.68 1315
5818.40 1259
5819.12 1262
5819.84 1244
5820.56 1351
5821.28 1331
5822.00 1218
5822.72 1232
5823.44 1383
5824.16 1336
5824.88 1280
5825.60 1287
5826.32 1236
5827.04 1114
5827.76 1204
5828.48 1084
5829.21 1189
5829.93 1128
5830.65 1129
5831.37 1108
5832.09 1076
5832.81 1136
5833.53 1119
5834.25 1068
5834.97 924
5835.69 1043
5836.41 1042
5837.13 1095
5837.85 1142
5838.57 1062
5839.30 977
5840.02 1076
5840.74 1098
5841.46 1077
5842.18 1083
5842.90 998
5843.62 1085
5844.34 1079
5845.07 1005
5845.79 1011
5846.51 1044
5847.23 934
5847.95 1063
5848.67 1034
5849.39 992
5850.12 950
5850.84 972
5851.56 940
5852.28 1035
5853.00 1062
5853.73 1005
5854.45 993
5855.17 900
5855.89 963
5856.61 960
5857.34 870
5858.06 884
5858.78 1051
5859.50 1000
5860.23 903
5860.95 893
5861.67 966
5862.39 1020
5863.11 922
5863.84 925
5864.56 922
5865.28 959
5866.01 981
5866.73 985
5867.45 1020
5868.17 1048
5868.90 984
5869.62 974
5870.34 926
5871.07 1009
5871.79 936
5872.51 960
5873.23 954
5873.96 927
5874.68 865
5875.40 955
5876.13 987
5876.85 1028
5877.57 990
5878.30 1006
5879.02 978
5879.74 1046
5880.47 998
5881.19 994
5881.92 987
5882.64 1014
5883.36 1078
5884.09 1037
5884.81 978
5885.53 1065
5886.26 1026
5886.98 918
5887.71 919
5888.43 975
5889.15 1031
5889.88 1024
5890.60 991
5891.33 1001
5892.05 970
5892.78 1128
5893.50 1034
5894.23 997
5894.95 998
5895.67 962
5896.40 880
5897.12 934
5897.85 1087
5898.57 1048
5899.30 1022
5900.02 907
5900.75 865
5901.47 924
5902.20 893
5902.92 973
5903.65 1014
5904.37 977
5905.10 1008
5905.82 984
5906.55 948
5907.27 962
5908.00 1025
5908.72 1083
5909.45 1131
5910.17 948
5910.90 936
5911.62 926
5912.35 997
5913.08 1048
5913.80 1051
5914.53 1038
5915.25 1007
5915.98 1052
5916.70 1007
5917.43 994
5918.16 948
5918.88 947
5919.61 947
5920.33 1050
5921.06 1102
5921.79 1057
5922.51 981
5923.24 985
5923.97 976
5924.69 1015
5925.42 949
5926.14 1024
5926.87 1051
5927.60 1080
5928.32 1086
5929.05 992
5929.78 995
5930.50 1115
5931.23 1052
5931.96 1013
5932.68 1032
5933.41 1118
5934.14 1196
5934.86 1057
5935.59 1145
5936.32 1218
5937.05 1144
5937.77 1182
5938.50 1190
5939.23 1297
5939.95 1315
5940.68 1308
5941.41 1416
5942.14 1322
5942.86 1341
5943.59 1396
5944.32 1344
5945.05 1395
5945.77 1395
5946.50 1294
5947.23 1359
5947.96 1416
5948.68 1433
5949.41 1511
5950.14 1421
5950.87 1518
5951.60 1457
5952.32 1393
5953.05 1484
5953.78 1509
5954.51 1667
5955.24 1661
5955.96 1634
5956.69 1703
5957.42 1673
5958.15 1710
5958.88 1820
5959.61 1721
5960.33 1779
5961.06 1818
5961.79 1815
5962.52 1681
5963.25 1702
5963.98 1768
5964.71 1718
5965.44 1743
5966.16 1811
5966.89 1803
5967.62 1904
5968.35 1843
5969.08 1940
5969.81 2035
5970.54 2269
5971.27 2505
5972.00 2429
5972.73 2640
5973.46 2652
5974.18 2470
5974.91 2718
5975.64 2600
5976.37 2311
5977.10 2406
5977.83 2402
5978.56 2210
5979.29 2099
5980.02 2199
5980.75 2115
5981.48 2163
5982.21 2144
5982.94 2255
5983.67 2378
5984.40 2193
5985.13 2180
5985.86 2331
5986.59 2410
5987.32 2377
5988.05 2261
5988.78 2428
5989.51 2451
5990.24 2317
5990.97 2351
5991.70 2495
5992.43 2385
5993.16 2403
5993.89 2447
5994.62 2362
5995.35 2455
5996.09 2449
5996.82 2479
5997.55 2431
5998.28 2520
5999.01 2640
5999.74 2666
6000.47 2661
6001.20 2712
6001.93 2660
6002.66 2647
6003.39 2687
6004.13 2593
6004.86 2607
6005.59 2656
6006.32 2581
6007.05 2541
6007.78 2562
6008.51 2527
6009.25 2495
6009.98 2691
6010.71 2670
6011.44 2579
6012.17 2684
6012.90 3136
6013.64 3273
6014.37 3593
6015.10 4294
6015.83 4691
6016.56 5257
6017.29 6129
6018.03 6169
6018.76 6356
6019.49 6595
6020.22 6703
6020.96 6751
6021.69 6130
6022.42 5634
6023.15 5154
6023.88 4469
6024.62 4041
6025.35 3596
6026.08 3049
6026.81 2704
6027.55 2555
6028.28 2371
6029.01 2232
6029.75 2153
6030.48 1849
6031.21 1945
6031.94 1975
6032.68 1942
6033.41 1957
6034.14 1850
6034.88 1739
6035.61 1794
6036.34 1670
6037.07 1795
6037.81 1758
6038.54 1711
6039.27 1639
6040.01 1731
6040.74 1639
6041.47 1658
6042.21 1607
6042.94 1620
6043.68 1772
6044.41 1826
6045.14 1862
6045.88 1855
6046.61 1797
6047.34 1814
6048.08 1860
6048.81 1762
6049.55 1827
6050.28 1832
6051.01 1958
6051.75 1801
6052.48 1846
6053.22 1972
6053.95 1967
6054.68 2039
6055.42 2018
6056.15 1787
6056.89 1850
6057.62 2016
6058.36 1995
6059.09 1962
6059.83 1970
6060.56 2041
6061.29 2092
6062.03 1976
6062.76 1873
6063.50 2009
6064.23 1923
6064.97 1886
6065.70 1863
6066.44 1836
6067.17 1882
6067.91 1873
6068.64 1894
6069.38 1786
6070.11 1738
6070.85 1856
6071.58 1798
6072.32 1689
6073.06 1710
6073.79 1737
6074.53 1639
6075.26 1660
6076.00 1701
6076.73 1564
6077.47 1589
6078.20 1569
6078.94 1570
6079.68 1548
6080.41 1605
6081.15 1666
6081.88 1583
6082.62 1600
6083.35 1580
6084.09 1545
6084.83 1510
6085.56 1520
6086.30 1489
6087.04 1488
6087.77 1522
6088.51 1422
6089.24 1534
6089.98 1504
6090.72 1475
6091.45 1534
6092.19 1535
6092.93 1469
6093.66 1472
6094.40 1464
6095.14 1537
6095.87 1531
6096.61 1508
6097.35 1459
6098.08 1553
6098.82 1557
6099.56 1453
6100.29 1405
6101.03 1421
6101.77 1399
6102.51 1463
6103.24 1508
6103.98 1511
6104.72 1448
6105.46 1346
6106.19 1356
6106.93 1403
6107.67 1426
6108.41 1404
6109.14 1345
6109.88 1364
6110.62 1416
6111.36 1342
6112.09 1386
6112.83 1440
6113.57 1479
6114.31 1461
6115.04 1432
6115.78 1362
6116.52 1294
6117.26 1348
6118.00 1440
6118.73 1462
6119.47 1483
6120.21 1571
6120.95 1478
6121.69 1480
6122.43 1468
6123.16 1533
6123.90 1586
6124.64 1567
6125.38 1481
6126.12 1498
6126.86 1470
6127.60 1469
6128.33 1514
6129.07 1470
6129.81 1550
6130.55 1582
6131.29 1548
6132.03 1602
6132.77 1586
6133.51 1508
6134.25 1521
6134.98 1583
6135.72 1579
6136.46 1524
6137.20 1654
6137.94 1635
6138.68 1621
6139.42 1653
6140.16 1795
6140.90 1670
6141.64 1713
6142.38 1770
6143.12 1689
6143.86 1804
6144.60 1874
6145.34 1758
6146.08 1618
6146.82 1724
6147.56 1846
6148.30 1778
6149.04 1750
6149.78 1811
6150.52 1672
6151.26 1830
6152.00 1806
6152.74 1722
6153.48 1789
6154.22 1762
6154.96 1727
6155.70 1816
6156.44 1829
6157.18 1933
6157.92 1937
6158.66 1950
6159.40 1914
6160.14 2033
6160.88 2012
6161.62 1959
6162.36 2072
6163.10 2040
6163.85 1982
6164.59 2040
6165.33 2087
6166.07 2125
6166.81 2319
6167.55 2339
6168.29 2278
6169.03 2526
6169.77 2711
6170.51 2769
6171.26 2952
6172.00 3134
6172.74 3173
6173.48 3197
6174.22 3432
6174.96 3348
6175.70 3084
6176.45 3115
6177.19 3022
6177.93 2919
6178.67 2828
6179.41 2751
6180.16 2863
6180.90 2771
6181.64 2856
6182.38 2782
6183.12 2698
6183.87 2680
6184.61 2796
6185.35 2802
6186.09 2691
6186.83 2743
6187.58 2800
6188.32 2871
6189.06 2954
6189.80 3060
6190.55 3030
6191.29 3005
6192.03 2935
6192.77 3006
6193.52 3002
6194.26 3074
6195.00 3174
6195.74 3132
6196.49 3300
6197.23 3338
6197.97 3443
6198.72 3382
6199.46 3431
6200.20 3618
6200.94 3755
6201.69 3770
6202.43 3730
6203.17 3853
6203.92 3844
6204.66 3725
6205.40 3802
6206.15 3561
6206.89 3754
6207.63 4064
6208.38 4425
6209.12 4813
6209.87 5462
6210.61 6247
6211.35 7153
6212.10 8690
6212.84 10579
6213.58 12536
6214.33 14081
6215.07 15259
6215.82 16117
6216.56 16017
6217.30 15918
6218.05 14979
6218.79 13505
6219.54 12137
6220.28 10018
6221.02 8693
6221.77 7130
6222.51 5994
6223.26 5321
6224.00 4478
6224.75 4111
6225.49 3937
6226.24 3840
6226.98 3897
6227.73 4133
6228.47 4289
6229.21 4512
6229.96 4701
6230.70 4952
6231.45 5158
6232.19 5133
6232.94 5000
6233.68 4626
6234.43 4320
6235.17 3991
6235.92 3529
6236.67 3282
6237.41 2889
6238.16 2727
6238.90 2577
6239.65 2614
6240.39 2435
6241.14 2463
6241.88 2426
6242.63 2543
6243.37 2521
6244.12 2572
6244.87 2599
6245.61 2754
6246.36 2800
6247.10 2793
6247.85 2712
6248.59 2749
6249.34 2686
6250.09 2901
6250.83 2995
6251.58 3078
6252.33 3074
6253.07 3274
6253.82 3395
6254.56 3523
6255.31 3456
6256.06 3436
6256.80 3408
6257.55 3374
6258.30 3213
6259.04 3243
6259.79 3066
6260.54 3083
6261.28 3183
6262.03 3044
6262.78 3063
6263.52 3096
6264.27 3104
6265.02 3215
6265.76 3031
6266.51 2919
6267.26 2736
6268.01 2825
6268.75 2686
6269.50 2535
6270.25 2448
6270.99 2488
6271.74 2557
6272.49 2406
6273.24 2353
6273.98 2452
6274.73 2394
6275.48 2439
6276.23 2478
6276.97 2399
6277.72 2406
6278.47 2407
6279.22 2564
6279.96 2625
6280.71 2574
6281.46 2606
6282.21 2689
6282.96 2610
6283.70 2668
6284.45 2570
6285.20 2645
6285.95 2504
6286.70 2400
6287.45 2298
6288.19 2316
6288.94 2263
6289.69 2407
6290.44 2325
6291.19 2154
6291.94 2114
6292.68 2226
6293.43 2131
6294.18 2189
6294.93 2202
6295.68 2239
6296.43 2101
6297.18 2161
6297.93 2190
6298.67 2124
6299.42 1969
6300.17 1960
6300.92 1892
6301.67 1912
6302.42 1905
6303.17 1897
6303.92 2080
6304.67 2004
6305.42 2020
6306.17 1921
6306.92 1942
6307.67 1959
6308.41 1997
6309.16 1904
6309.91 1962
6310.66 1956
6311.41 1978
6312.16 2029
6312.91 2002
6313.66 1977
6314.41 1896
6315.16 1988
6315.91 1845
6316.66 1907
6317.41 2118
6318.16 2162
6318.91 2215
6319.66 2052
6320.41 2081
6321.16 2111
6321.91 2119
6322.66 2103
6323.41 2093
6324.16 1956
6324.92 2033
6325.67 2032
6326.42 1972
6327.17 1993
6327.92 1983
6328.67 1879
6329.42 1874
6330.17 1819
6330.92 1824
6331.67 1742
6332.42 1706
6333.17 1643
6333.92 1661
6334.68 1617
6335.43 1587
6336.18 1548
6336.93 1566
6337.68 1528
6338.43 1644
6339.18 1546
6339.93 1529
6340.69 1524
6341.44 1550
6342.19 1612
6342.94 1562
6343.69 1604
6344.44 1565
6345.20 1577
6345.95 1545
6346.70 1589
6347.45 1555
6348.20 1498
6348.95 1549
6349.71 1455
6350.46 1570
6351.21 1474
6351.96 1446
6352.71 1479
6353.47 1526
6354.22 1526
6354.97 1544
6355.72 1598
6356.48 1562
6357.23 1532
6357.98 1637
6358.73 1760
6359.49 1772
6360.24 1739
6360.99 1784
6361.74 1785
6362.50 1711
6363.25 1659
6364.00 1765
6364.76 1643
6365.51 1601
6366.26 1692
6367.01 1732
6367.77 1712
6368.52 1707
6369.27 1894
6370.03 1788
6370.78 1700
6371.53 1759
6372.29 1743
6373.04 1644
6373.79 1656
6374.55 1687
6375.30 1665
6376.05 1680
6376.81 1691
6377.56 1562
6378.31 1558
6379.07 1521
6379.82 1521
6380.58 1467
6381.33 1506
6382.08 1502
6382.84 1409
6383.59 1434
6384.35 1509
6385.10 1481
6385.85 1590
6386.61 1492
6387.36 1581
6388.12 1489
6388.87 1554
6389.62 1466
6390.38 1500
6391.13 1427
6391.89 1532
6392.64 1449
6393.40 1389
6394.15 1388
6394.91 1456
6395.66 1445
6396.42 1392
6397.17 1515
6397.93 1472
6398.68 1537
6399.44 1469
6400.19 1440
6400.95 1511
6401.70 1392
6402.46 1401
6403.21 1434
6403.97 1357
6404.72 1268
6405.48 1369
6406.23 1448
6406.99 1413
6407.74 1386
6408.50 1382
6409.25 1405
6410.01 1473
6410.76 1306
6411.52 1315
6412.28 1316
6413.03 1409
6413.79 1515
6414.54 1574
6415.30 1501
6416.05 1514
6416.81 1467
6417.57 1527
6418.32 1499
6419.08 1408
6419.83 1403
6420.59 1389
6421.35 1473
6422.10 1408
6422.86 1506
6423.62 1333
6424.37 1405
6425.13 1349
6425.89 1390
6426.64 1309
6427.40 1362
6428.15 1372
6428.91 1390
6429.67 1389
6430.42 1301
6431.18 1341
6431.94 1393
6432.70 1415
6433.45 1338
6434.21 1358
6434.97 1392
6435.72 1368
6436.48 1230
6437.24 1347
6437.99 1367
6438.75 1351
6439.51 1373
6440.27 1350
6441.02 1402
6441.78 1362
6442.54 1414
6443.30 1437
6444.05 1389
6444.81 1482
6445.57 1495
6446.33 1468
6447.08 1470
6447.84 1397
6448.60 1412
6449.36 1369
6450.12 1477
6450.87 1394
6451.63 1457
6452.39 1426
6453.15 1433
6453.91 1438
6454.66 1449
6455.42 1430
6456.18 1384
6456.94 1406
6457.70 1386
6458.46 1413
6459.21 1539
6459.97 1534
6460.73 1426
6461.49 1410
6462.25 1506
6463.01 1622
6463.77 1614
6464.52 1632
6465.28 1598
6466.04 1625
6466.80 1607
6467.56 1678
6468.32 1651
6469.08 1640
6469.84 1604
6470.60 1680
6471.36 1648
6472.11 1591
6472.87 1661
6473.63 1734
6474.39 1638
6475.15 1713
6475.91 1693
6476.67 1820
6477.43 1811
6478.19 1719
6478.95 1818
6479.71 1845
6480.47 1793
6481.23 1790
6481.99 1854
6482.75 1940
6483.51 1841
6484.27 1817
6485.03 1899
6485.79 1953
6486.55 1861
6487.31 1840
6488.07 1855
6488.83 1909
6489.59 1967
6490.35 1918
6491.11 1937
6491.87 2031
6492.63 2075
6493.39 2109
6494.15 2184
6494.91 2155
6495.67 2234
6496.43 2375
6497.19 2498
6497.95 2409
6498.71 2612
6499.48 2792
6500.24 2937
6501.00 2947
6501.76 3091
6502.52 3034
6503.28 2953
6504.04 2985
6504.80 2975
6505.56 2920
6506.32 2817
6507.09 2800
6507.85 2724
6508.61 2884
6509.37 2950
6510.13 2931
6510.89 3045
6511.65 3011
6512.42 3283
6513.18 3386
6513.94 3447
6514.70 3483
6515.46 3583
6516.22 3357
6516.99 3489
6517.75 3562
6518.51 3523
6519.27 3498
6520.03 3495
6520.80 3534
6521.56 3462
6522.32 3639
6523.08 3577
6523.84 3520
6524.61 3486
6525.37 3854
6526.13 3922
6526.89 4051
6527.66 4283
6528.42 4363
6529.18 4752
6529.94 4893
6530.71 5134
6531.47 5146
6532.23 5375
6533.00 5619
6533.76 5914
6534.52 5861
6535.28 6007
6536.05 6049
6536.81 6469
6537.57 6891
6538.34 7615
6539.10 8864
6539.86 10645
6540.63 12450
6541.39 14604
6542.15 16193
6542.92 17684
6543.68 18649
6544.44 18582
6545.21 17541
6545.97 15892
6546.73 13749
6547.50 11711
6548.26 9547
6549.02 7793
6549.79 6450
6550.55 5300
6551.31 4579
6552.08 4114
6552.84 3594
6553.61 3331
6554.37 3119
6555.13 3213
6555.90 3094
6556.66 2995
6557.43 2985
6558.19 2783
6558.96 2885
6559.72 2922
6560.48 2784
6561.25 2625
6562.01 2584
6562.78 2558
6563.54 2447
6564.31 2308
6565.07 2280
6565.84 2562
6566.60 2394
6567.37 2551
6568.13 2600
6568.90 2846
6569.66 2831
6570.43 3001
6571.19 3093
6571.96 3090
6572.72 3005
6573.49 2965
6574.25 2981
6575.02 2985
6575.78 2948
6576.55 2913
6577.31 3126
6578.08 3075
6578.84 3074
6579.61 3057
6580.37 3047
6581.14 3222
6581.91 3395
6582.67 3465
6583.44 3493
6584.20 3670
6584.97 3755
6585.73 3761
6586.50 3860
6587.27 3768
6588.03 3692
6588.80 3714
6589.56 3794
6590.33 3760
6591.10 3519
6591.86 3377
6592.63 3306
6593.39 3348
6594.16 3382
6594.93 3486
6595.69 3558
6596.46 3782
6597.23 4007
6597.99 4260
6598.76 4474
6599.53 4746
6600.29 4975
6601.06 4887
6601.83 4876
6602.59 4834
6603.36 4816
6604.13 4550
6604.89 4302
6605.66 3974
6606.43 3752
6607.20 3472
6607.96 3226
6608.73 3154
6609.50 2957
6610.26 2835
6611.03 2778
6611.80 2615
6612.57 2561
6613.33 2618
6614.10 2594
6614.87 2661
6615.64 2581
6616.40 2536
6617.17 2526
6617.94 2446
6618.71 2371
6619.48 2475
6620.24 2297
6621.01 2269
6621.78 2310
6622.55 2285
6623.32 2335
6624.08 2205
6624.85 2249
6625.62 2351
6626.39 2259
6627.16 2330
6627.92 2296
6628.69 2299
6629.46 2252
6630.23 2115
6631.00 2215
6631.77 2287
6632.54 2218
6633.30 2103
6634.07 2187
6634.84 2258
6635.61 2168
6636.38 2168
6637.15 2237
6637.92 2341
6638.69 2400
6639.45 2559
6640.22 2624
6640.99 2645
6641.76 2685
6642.53 2755
6643.30 2604
6644.07 2520
6644.84 2452
6645.61 2423
6646.38 2212
6647.15 2106
6647.92 2130
6648.69 2122
6649.46 1970
6650.22 1939
6650.99 2016
6651.76 2070
6652.53 2041
6653.30 2016
6654.07 2004
6654.84 2042
6655.61 2006
6656.38 1896
6657.15 1951
6657.92 1950
6658.69 2057
6659.46 1983
6660.23 1990
6661.00 2024
6661.77 2054
6662.54 2098
6663.31 2064
6664.09 1955
6664.86 1918
6665.63 1876
6666.40 1777
6667.17 1936
6667.94 1830
6668.71 1779
6669.48 1853
6670.25 1868
6671.02 1885
6671.79 1871
6672.56 1923
6673.33 1930
6674.10 1900
6674.88 1932
6675.65 1940
6676.42 1819
6677.19 1885
6677.96 1938
6678.73 1835
6679.50 1857
6680.27 1897
6681.05 2008
6681.82 1889
6682.59 1848
6683.36 1969
6684.13 1892
6684.90 1962
6685.67 1944
6686.45 2030
6687.22 2109
6687.99 2172
6688.76 2267
6689.53 2248
6690.31 2403
6691.08 2390
6691.85 2398
6692.62 2490
6693.39 2545
6694.17 2503
6694.94 2480
6695.71 2287
6696.48 2152
6697.25 2110
6698.03 2155
6698.80 2087
6699.57 2057
6700.34 2028
6701.12 1955
6701.89 1835
6702.66 1777
6703.43 1765
6704.21 1850
6704.98 1879
6705.75 1778
6706.53 1794
6707.30 1834
6708.07 1727
6708.84 1826
6709.62 1804
6710.39 1796
6711.16 1866
6711.94 1862
6712.71 1902
6713.48 1807
6714.26 1751
6715.03 1902
6715.80 1762
6716.58 1771
6717.35 1760
6718.12 1752
6718.90 1706
6719.67 1650
6720.45 1715
6721.22 1619
6721.99 1582
6722.77 1552
6723.54 1630
6724.31 1653
6725.09 1584
6725.86 1477
6726.64 1590
6727.41 1534
6728.18 1585
6728.96 1551
6729.73 1629
6730.51 1538
6731.28 1498
6732.06 1562
6732.83 1468
6733.60 1450
6734.38 1496
6735.15 1528
6735.93 1425
6736.70 1470
6737.48 1471
6738.25 1542
6739.03 1476
6739.80 1537
6740.58 1519
6741.35 1501
6742.13 1622
6742.90 1679
6743.68 1540
6744.45 1622
6745.23 1587
6746.00 1635
6746.78 1664
6747.55 1529
6748.33 1582
6749.10 1635
6749.88 1643
6750.65 1636
6751.43 1545
6752.20 1588
6752.98 1577
6753.75 1718
6754.53 1752
6755.31 1830
6756.08 1819
6756.86 1808
6757.63 1921
6758.41 1982
6759.19 1888
6759.96 1831
6760.74 1768
6761.51 1838
6762.29 1736
6763.07 1827
6763.84 1690
6764.62 1601
6765.39 1614
6766.17 1610
6766.95 1409
6767.72 1438
6768.50 1512
6769.28 1569
6770.05 1582
6770.83 1475
6771.61 1495
6772.38 1593
6773.16 1579
6773.94 1578
6774.71 1667
6775.49 1439
6776.27 1528
6777.04 1491
6777.82 1531
6778.60 1470
6779.37 1464
6780.15 1501
6780.93 1483
6781.71 1574
6782.48 1656
6783.26 1493
6784.04 1486
6784.81 1577
6785.59 1573
6786.37 1572
6787.15 1472
6787.92 1490
6788.70 1479
6789.48 1497
6790.26 1409
6791.04 1432
6791.81 1426
6792.59 1450
6793.37 1454
6794.15 1278
6794.92 1305
6795.70 1409
6796.48 1440
6797.26 1291
6798.04 1395
6798.81 1377
6799.59 1397
6800.37 1414
6801.15 1458
6801.93 1384
6802.71 1423
6803.48 1438
6804.26 1531
6805.04 1492
6805.82 1439
6806.60 1482
6807.38 1464
6808.16 1371
6808.94 1491
6809.71 1619
6810.49 1501
6811.27 1505
6812.05 1488
6812.83 1492
6813.61 1374
6814.39 1478
6815.17 1429
6815.95 1396
6816.73 1493
6817.50 1475
6818.28 1460
6819.06 1472
6819.84 1470
6820.62 1407
6821.40 1299
6822.18 1313
6822.96 1484
6823.74 1475
6824.52 1378
6825.30 1450
6826.08 1568
6826.86 1438
6827.64 1441
6828.42 1389
6829.20 1368
6829.98 1444
6830.76 1398
6831.54 1514
6832.32 1475
6833.10 1461
6833.88 1491
6834.66 1444
6835.44 1483
6836.22 1539
6837.00 1580
6837.78 1477
6838.56 1474
6839.34 1429
6840.12 1429
6840.90 1486
6841.68 1520
6842.46 1583
6843.24 1522
6844.03 1503
6844.81 1390
6845.59 1499
6846.37 1462
6847.15 1574
6847.93 1422
6848.71 1416
6849.49 1400
6850.27 1478
6851.05 1578
6851.84 1606
6852.62 1701
6853.40 1949
6854.18 2126
6854.96 2423
6855.74 2668
6856.52 2867
6857.30 3109
6858.09 3321
6858.87 3149
6859.65 3003
6860.43 3026
6861.21 2689
6861.99 2452
6862.78 2379
6863.56 2175
6864.34 1965
6865.12 1789
6865.90 1715
6866.69 1687
6867.47 1587
6868.25 1635
6869.03 1664
6869.82 1895
6870.60 1767
6871.38 1883
6872.16 1954
6872.94 1973
6873.73 1976
6874.51 2013
6875.29 2117
6876.07 2111
6876.86 1974
6877.64 1834
6878.42 1794
6879.21 1800
6879.99 1724
6880.77 1635
6881.55 1622
6882.34 1574
6883.12 1651
6883.90 1723
6884.69 1613
6885.47 1639
6886.25 1721
6887.04 1796
6887.82 1862
6888.60 1948
6889.39 2101
6890.17 2113
6890.95 2246
6891.74 2228
6892.52 2435
6893.30 2715
6894.09 2794
6894.87 2867
6895.65 2851
6896.44 2746
6897.22 2587
6898.01 2354
6898.79 2240
6899.57 2154
6900.36 2099
6901.14 1959
6901.93 1913
6902.71 1906
6903.49 1969
6904.28 2023
6905.06 1957
6905.85 2040
6906.63 1946
6907.42 1909
6908.20 1983
6908.98 1913
6909.77 1991
6910.55 1948
6911.34 1981
6912.12 1953
6912.91 1912
6913.69 1955
6914.48 1923
6915.26 1851
6916.05 1748
6916.83 1676
6917.62 1673
6918.40 1771
6919.19 1754
6919.97 1787
6920.76 1882
6921.54 1818
6922.33 1866
6923.11 1802
6923.90 1742
6924.68 1752
6925.47 1913
6926.25 1806
6927.04 1735
6927.82 1682
6928.61 1731
6929.40 1754
6930.18 1900
6930.97 1913
6931.75 1873
6932.54 1867
6933.32 1839
6934.11 1859
6934.90 1820
6935.68 1881
6936.47 1971
6937.25 2061
6938.04 1987
6938.83 1965
6939.61 2137
6940.40 2247
6941.19 2279
6941.97 2182
6942.76 2071
6943.54 2087
6944.33 2031
6945.12 2018
6945.90 1961
6946.69 2125
6947.48 2231
6948.26 2220
6949.05 2374
6949.84 2481
6950.62 2349
6951.41 2496
6952.20 2412
6952.99 2446
6953.77 2383
6954.56 2405
6955.35 2559
6956.13 2445
6956.92 2253
6957.71 2341
6958.50 2448
6959.28 2322
6960.07 2354
6960.86 2510
6961.64 2538
6962.43 2509
6963.22 2555
6964.01 2553
6964.80 2650
6965.58 2669
6966.37 2615
6967.16 2629
6967.95 2614
6968.73 2666
6969.52 2703
6970.31 2725
6971.10 2781
6971.89 2897
6972.67 2758
6973.46 2793
6974.25 2976
6975.04 2921
6975.83 2986
6976.62 3011
6977.40 3111
6978.19 2995
6978.98 3112
6979.77 3160
6980.56 3250
6981.35 3253
6982.13 3235
6982.92 3281
6983.71 3259
6984.50 3446
6985.29 3579
6986.08 3744
6986.87 4142
6987.66 4607
6988.45 5151
6989.23 5921
6990.02 6840
6990.81 7857
6991.60 8677
6992.39 9263
6993.18 9650
6993.97 9544
6994.76 9139
6995.55 8538
6996.34 7447
6997.13 6542
6997.92 5792
6998.71 5249
6999.50 4887
7000.29 4655
7001.07 4674
7001.86 4907
7002.65 5271
7003.44 6113
7004.23 7030
7005.02 8294
7005.81 8942
7006.60 9314
7007.39 9692
7008.18 9574
7008.97 9067
7009.76 8469
7010.55 7478
7011.34 6559
7012.14 5610
7012.93 4718
7013.72 3948
7014.51 3414
7015.30 3202
7016.09 2966
7016.88 3002
7017.67 3013
7018.46 2898
7019.25 3004
7020.04 3118
7020.83 3072
7021.62 3126
7022.41 3141
7023.20 3110
7024.00 2911
7024.79 2823
7025.58 2671
7026.37 2430
7027.16 2454
7027.95 2210
7028.74 2218
7029.53 2184
7030.32 2055
7031.12 2123
7031.91 2170
7032.70 2145
7033.49 2256
7034.28 2231
7035.07 2219
7035.87 2166
7036.66 2148
7037.45 1987
7038.24 2032
7039.03 2005
7039.82 2014
7040.62 1871
7041.41 1848
7042.20 1938
7042.99 1980
7043.78 2010
7044.58 1961
7045.37 2080
7046.16 2164
7046.95 2236
7047.75 2109
7048.54 2115
7049.33 2194
7050.12 2141
7050.92 2090
7051.71 2063
7052.50 2123
7053.29 2167
7054.09 2215
7054.88 2168
7055.67 2346
7056.46 2307
7057.26 2391
7058.05 2448
7058.84 2465
7059.64 2372
7060.43 2232
7061.22 2111
7062.02 2036
7062.81 1943
7063.60 2040
7064.39 2028
7065.19 1826
7065.98 1775
7066.77 1876
7067.57 1896
7068.36 1921
7069.16 1850
7069.95 1890
7070.74 1907
7071.54 1967
7072.33 1933
7073.12 1890
7073.92 1855
7074.71 1847
7075.51 1838
7076.30 1933
7077.09 1917
7077.89 1874
7078.68 1839
7079.48 1752
7080.27 1769
7081.06 1747
7081.86 1749
7082.65 1751
7083.45 1807
7084.24 1673
7085.04 1631
7085.83 1749
7086.62 1666
7087.42 1734
7088.21 1681
7089.01 1775
7089.80 1823
7090.60 1784
7091.39 1845
7092.19 1858
7092.98 1950
7093.78 2139
7094.57 2254
7095.37 2251
7096.16 2184
7096.96 2223
7097.75 2258
7098.55 2033
7099.34 1815
7100.14 1708
7100.93 1680
7101.73 1620
7102.52 1557
7103.32 1567
7104.11 1569
7104.91 1480
7105.71 1431
7106.50 1471
7107.30 1476
7108.09 1432
7108.89 1413
7109.68 1385
7110.48 1349
7111.28 1355
7112.07 1379
7112.87 1328
7113.66 1290
7114.46 1350
7115.26 1334
7116.05 1262
7116.85 1440
7117.65 1252
7118.44 1296
7119.24 1256
7120.03 1323
7120.83 1277
7121.63 1268
7122.42 1320
7123.22 1325
7124.02 1259
7124.81 1360
7125.61 1257
7126.41 1410
7127.20 1421
7128.00 1317
7128.80 1291
7129.59 1287
7130.39 1221
7131.19 1276
7131.99 1271
7132.78 1338
7133.58 1374
7134.38 1306
7135.17 1356
7135.97 1327
7136.77 1316
7137.57 1445
7138.36 1483
7139.16 1444
7139.96 1215
7140.76 1379
7141.55 1346
7142.35 1294
7143.15 1328
7143.95 1354
7144.74 1373
7145.54 1462
7146.34 1376
7147.14 1384
7147.94 1377
7148.73 1420
7149.53 1455
7150.33 1471
7151.13 1457
7151.93 1382
7152.72 1417
7153.52 1337
7154.32 1381
7155.12 1383
7155.92 1354
7156.72 1355
7157.51 1279
7158.31 1303
7159.11 1409
7159.91 1385
7160.71 1373
7161.51 1422
7162.31 1425
7163.11 1440
7163.90 1377
7164.70 1367
7165.50 1290
7166.30 1293
7167.10 1257
7167.90 1238
7168.70 1213
7169.50 1228
7170.30 1203
7171.10 1186
7171.90 1170
7172.69 1213
7173.49 1245
7174.29 1286
7175.09 1216
7175.89 1239
7176.69 1270
7177.49 1271
7178.29 1230
7179.09 1282
7179.89 1161
7180.69 1223
7181.49 1158
7182.29 1215
7183.09 1164
7183.89 1180
7184.69 1234
7185.49 1240
7186.29 1319
7187.09 1304
7187.89 1306
7188.69 1350
7189.49 1392
7190.29 1463
7191.09 1463
7191.89 1394
7192.69 1310
7193.49 1282
7194.29 1216
7195.09 1136
7195.89 1114
7196.70 1156
7197.50 1172
7198.30 1178
7199.10 1142
7199.90 1029
7200.70 1126
7201.50 1106
7202.30 1084
7203.10 1201
7203.90 1166
7204.70 1139
7205.51 1129
7206.31 1158
7207.11 1085
7207.91 1114
7208.71 1095
7209.51 1118
7210.31 1145
7211.12 1041
7211.92 1074
7212.72 1077
7213.52 1131
7214.32 1075
7215.12 1102
7215.92 1144
7216.73 1176
7217.53 1083
7218.33 1059
7219.13 1034
7219.93 1024
7220.74 1127
7221.54 1072
7222.34 1090
7223.14 1076
7223.94 1061
7224.75 1142
7225.55 978
7226.35 1058
7227.15 1002
7227.96 1033
7228.76 1102
7229.56 1054
7230.36 1055
7231.17 1051
7231.97 1047
7232.77 1194
7233.57 1243
7234.38 1134
7235.18 1087
7235.98 1128
7236.79 1109
7237.59 1133
7238.39 1126
7239.19 1171
7240.00 1189
7240.80 1131
7241.60 1096
7242.41 1204
7243.21 1208
7244.01 1210
7244.82 1270
7245.62 1325
7246.42 1365
7247.23 1291
7248.03 1379
7248.83 1427
7249.64 1304
7250.44 1245
7251.25 1204
7252.05 1221
7252.85 1241
7253.66 1209
7254.46 1207
7255.27 1303
7256.07 1185
7256.87 1295
7257.68 1271
7258.48 1322
7259.29 1254
7260.09 1273
7260.89 1301
7261.70 1312
7262.50 1385
7263.31 1361
7264.11 1328
7264.92 1267
7265.72 1259
7266.53 1449
7267.33 1421
7268.13 1373
7268.94 1336
7269.74 1369
7270.55 1448
7271.35 1424
7272.16 1505
7272.96 1645
7273.77 1658
7274.57 1688
7275.38 1773
7276.18 1779
7276.99 1777
7277.79 1726
7278.60 1709
7279.40 1815
7280.21 1714
7281.01 1690
7281.82 1815
7282.63 1870
7283.43 1893
7284.24 2027
7285.04 1940
7285.85 2116
7286.65 2455
7287.46 2868
7288.27 3257
7289.07 3629
7289.88 4311
7290.68 4830
7291.49 5182
7292.29 5463
7293.10 5274
7293.91 4912
7294.71 4438
7295.52 3823
7296.33 3392
7297.13 2912
7297.94 2564
7298.74 2218
7299.55 2128
7300.36 2009
7301.16 1896
7301.97 1834
7302.78 1826
7303.58 1823
7304.39 1784
7305.20 1749
7306.00 1755
7306.81 1814
7307.62 1839
7308.42 1829
7309.23 1808
7310.04 1996
7310.84 1832
7311.65 1874
7312.46 1927
7313.27 1931
7314.07 2054
7314.88 2150
7315.69 2334
7316.50 2460
7317.30 2559
7318.11 2617
7318.92 2659
7319.72 2689
7320.53 2610
7321.34 2543
7322.15 2449
7322.96 2395
7323.76 2394
7324.57 2613
7325.38 2768
7326.19 3053
7326.99 3302
7327.80 3326
7328.61 3416
7329.42 3321
7330.23 3293
7331.03 3201
7331.84 2930
7332.65 2469
7333.46 2263
7334.27 2031
7335.08 1993
7335.88 1778
7336.69 1820
7337.50 1794
7338.31 1667
7339.12 1613
7339.93 1722
7340.74 1744
7341.54 1692
7342.35 1726
7343.16 1754
7343.97 1762
7344.78 1826
7345.59 1805
7346.40 1728
7347.21 1798
7348.02 1677
7348.82 1651
7349.63 1623
7350.44 1674
7351.25 1740
7352.06 1642
7352.87 1622
7353.68 1628
7354.49 1668
7355.30 1558
7356.11 1503
7356.92 1573
7357.73 1532
7358.54 1574
7359.35 1540
7360.16 1544
7360.97 1469
7361.78 1525
7362.59 1613
7363.40 1506
7364.21 1539
7365.02 1625
7365.83 1623
7366.64 1619
7367.45 1644
7368.26 1700
7369.07 1603
7369.88 1698
7370.69 1646
7371.50 1647
7372.31 1894
7373.12 1776
7373.93 1744
7374.74 1739
7375.55 1779
7376.36 1731
7377.17 1794
7377.98 1842
7378.79 1835
7379.60 1778
7380.42 1737
7381.23 1799
7382.04 1902
7382.85 1911
7383.66 1975
7384.47 2088
7385.28 2323
7386.09 2533
7386.90 2610
7387.71 2861
7388.53 3196
7389.34 3110
7390.15 3067
7390.96 2939
7391.77 2694
7392.58 2447
7393.39 2174
7394.21 2071
7395.02 1894
7395.83 1810
7396.64 1750
7397.45 1585
7398.27 1592
7399.08 1548
7399.89 1573
7400.70 1670
7401.51 1893
7402.33 1873
7403.14 1846
7403.95 1979
7404.76 2013
7405.57 2215
7406.39 2236
7407.20 2478
7408.01 2665
7408.82 2515
7409.64 2588
7410.45 2510
7411.26 2300
7412.07 2090
7412.89 2042
7413.70 2038
7414.51 1899
7415.32 1767
7416.14 1790
7416.95 1709
7417.76 1632
7418.58 1568
7419.39 1510
7420.20 1428
7421.02 1248
7421.83 1345
7422.64 1439
7423.45 1395
7424.27 1331
7425.08 1337
7425.89 1308
7426.71 1358
7427.52 1283
7428.33 1262
7429.15 1258
7429.96 1284
7430.78 1228
7431.59 1199
7432.40 1315
7433.22 1249
7434.03 1211
7434.84 1231
7435.66 1186
7436.47 1086
7437.29 1174
7438.10 1237
7438.91 1155
7439.73 1191
7440.54 1178
7441.36 1156
7442.17 1177
7442.99 1151
7443.80 1229
7444.61 1133
7445.43 1121
7446.24 1160
7447.06 1246
7447.87 1209
7448.69 1159
7449.50 1202
7450.32 1242
7451.13 1209
7451.95 1214
7452.76 1233
7453.58 1210
7454.39 1214
7455.21 1242
7456.02 1188
7456.84 1165
7457.65 1113
7458.47 1134
7459.28 1162
7460.10 1183
7460.91 1155
7461.73 1177
7462.54 1162
7463.36 1145
7464.17 1092
7464.99 1112
7465.80 1140
7466.62 1126
7467.44 1105
7468.25 1133
7469.07 1084
7469.88 1129
7470.70 1166
7471.51 1194
7472.33 1097
7473.15 1090
7473.96 1104
7474.78 1142
7475.59 1137
7476.41 1225
7477.23 1162
7478.04 1090
7478.86 1097
7479.67 1064
7480.49 1082
7481.31 1109
7482.12 1084
7482.94 1007
7483.76 960
7484.57 982
7485.39 987
7486.21 992
7487.02 1002
7487.84 955
7488.66 956
7489.47 1004
7490.29 1026
7491.11 1017
7491.92 973
7492.74 998
7493.56 1019
7494.38 973
7495.19 960
7496.01 1026
7496.83 1016
7497.64 995
7498.46 967
7499.28 942
7500.10 965
7500.91 958
7501.73 1017
7502.55 1026
7503.37 982
7504.18 948
7505.00 989
7505.82 912
7506.64 892
7507.46 896
7508.27 912
7509.09 923
7509.91 995
7510.73 941
7511.55 867
7512.36 830
7513.18 972
7514.00 938
7514.82 885
7515.64 871
7516.45 923
7517.27 850
7518.09 893
7518.91 862
7519.73 902
7520.55 909
7521.37 896
7522.18 925
7523.00 943
7523.82 962
7524.64 934
7525.46 920
7526.28 962
7527.10 903
7527.92 850
7528.74 883
7529.55 933
7530.37 955
7531.19 869
7532.01 906
7532.83 884
7533.65 938
7534.47 880
7535.29 892
7536.11 912
7536.93 904
7537.75 888
7538.57 868
7539.39 933
7540.21 915
7541.03 980
7541.84 938
7542.66 858
7543.48 864
7544.30 940
7545.12 966
7545.94 847
7546.76 947
7547.58 944
7548.40 938
7549.22 983
7550.04 1041
7550.86 1044
7551.68 993
7552.51 1017
7553.33 1102
7554.15 1047
7554.97 1010
7555.79 1048
7556.61 1002
7557.43 970
7558.25 976
7559.07 1029
7559.89 987
7560.71 958
7561.53 982
7562.35 956
7563.17 1013
7563.99 1016
7564.81 988
7565.64 1025
7566.46 956
7567.28 953
7568.10 963
7568.92 983
7569.74 984
7570.56 945
7571.38 941
7572.21 959
7573.03 1009
7573.85 1041
7574.67 986
7575.49 971
7576.31 945
7577.13 996
7577.96 955
7578.78 1038
7579.60 1033
7580.42 957
7581.24 970
7582.07 982
7582.89 955
7583.71 956
7584.53 959
7585.35 985
7586.18 937
7587.00 1020
7587.82 1002
7588.64 973
7589.46 994
7590.29 928
7591.11 906
7591.93 924
7592.75 1010
7593.58 1064
7594.40 1129
7595.22 1182
7596.04 1152
7596.87 1057
7597.69 1103
7598.51 1128
7599.34 1077
7600.16 1099
7600.98 1083
7601.80 1118
7602.63 1095
7603.45 1041
7604.27 1025
7605.10 1096
7605.92 1103
7606.74 1113
7607.57 1158
7608.39 1131
7609.21 1248
7610.04 1376
7610.86 1479
7611.68 1491
7612.51 1492
7613.33 1474
7614.15 1485
7614.98 1415
7615.80 1303
7616.62 1228
7617.45 1267
7618.27 1175
7619.10 1143
7619.92 1156
7620.74 1201
7621.57 1188
7622.39 1205
7623.22 1245
7624.04 1284
7624.86 1276
7625.69 1309
7626.51 1306
7627.34 1282
7628.16 1357
7628.99 1269
7629.81 1244
7630.64 1177
7631.46 1148
7632.28 1235
7633.11 1197
7633.93 1273
7634.76 1336
7635.58 1331
7636.41 1465
7637.23 1659
7638.06 1677
7638.88 1876
7639.71 1693
7640.53 1798
7641.36 1780
7642.18 1652
7643.01 1530
7643.83 1433
7644.66 1190
7645.48 1113
7646.31 1103
7647.14 999
7647.96 1034
7648.79 938
7649.61 948
7650.44 904
7651.26 935
7652.09 995
7652.91 906
7653.74 964
7654.57 1046
7655.39 1006
7656.22 1028
7657.04 1000
7657.87 954
7658.70 987
7659.52 903
7660.35 844
7661.17 930
7662.00 855
7662.83 764
7663.65 847
7664.48 829
7665.31 885
7666.13 812
7666.96 838
7667.79 840
7668.61 838
7669.44 829
7670.27 905
7671.09 887
7671.92 910
7672.75 867
7673.57 866
7674.40 896
7675.23 821
7676.05 762
7676.88 740
7677.71 803
7678.53 820
7679.36 782
7680.19 767
7681.02 843
7681.84 811
7682.67 764
7683.50 759
7684.33 827
7685.15 848
7685.98 799
7686.81 800
7687.64 811
7688.46 857
7689.29 842
7690.12 827
7690.95 864
7691.77 812
7692.60 844
7693.43 959
7694.26 922
7695.09 877
7695.91 836
7696.74 838
7697.57 881
7698.40 898
7699.23 843
7700.06 749
7700.88 880
7701.71 891
7702.54 835
7703.37 833
7704.20 868
7705.03 928
7705.85 941
7706.68 859
7707.51 893
7708.34 912
7709.17 820
7710.00 847
7710.83 821
7711.66 789
7712.48 794
7713.31 797
7714.14 864
7714.97 887
7715.80 825
7716.63 792
7717.46 813
7718.29 809
7719.12 823
7719.95 820
7720.78 797
7721.61 819
7722.44 782
7723.27 749
7724.09 786
7724.92 793
7725.75 834
7726.58 846
7727.41 860
7728.24 745
7729.07 811
7729.90 820
7730.73 781
7731.56 828
7732.39 735
7733.22 827
7734.05 766
7734.88 801
7735.71 832
7736.54 766
7737.37 796
7738.20 832
7739.03 867
7739.86 891
7740.70 789
7741.53 811
7742.36 832
7743.19 754
7744.02 763
7744.85 769
7745.68 780
7746.51 791
7747.34 798
7748.17 790
7749.00 814
7749.83 866
7750.66 868
7751.50 879
7752.33 968
7753.16 1052
7753.99 1141
7754.82 1076
7755.65 1129
7756.48 1187
7757.31 1088
7758.15 1031
7758.98 1073
7759.81 979
7760.64 1022
7761.47 897
7762.30 936
7763.13 993
7763.97 879
7764.80 844
7765.63 796
7766.46 886
7767.29 908
7768.13 876
7768.96 871
7769.79 908
7770.62 862
7771.45 912
7772.29 852
7773.12 964
7773.95 918
7774.78 925
7775.62 851
7776.45 766
7777.28 734
7778.11 806
7778.95 743
7779.78 804
7780.61 824
7781.44 736
7782.28 841
7783.11 865
7783.94 853
7784.77 833
7785.61 849
7786.44 817
7787.27 838
7788.11 820
7788.94 811
7789.77 798
7790.61 810
7791.44 774
7792.27 796
7793.10 851
7793.94 844
7794.77 925
7795.60 777
7796.44 818
7797.27 861
7798.11 815
7798.94 742
7799.77 831
7800.61 795
7801.44 865
7802.27 960
7803.11 893
7803.94 866
7804.78 806
7805.61 834
7806.44 909
7807.28 932
7808.11 873
7808.95 918
7809.78 838
7810.61 882
7811.45 865
7812.28 814
7813.12 905
7813.95 794
7814.79 889
7815.62 845
7816.45 853
7817.29 870
7818.12 973
7818.96 967
7819.79 942
7820.63 1113
7821.46 1182
7822.30 1164
7823.13 1209
7823.97 1201
7824.80 1201
7825.64 1158
7826.47 1136
7827.31 1113
7828.14 1024
7828.98 1058
7829.81 1111
7830.65 1032
7831.48 1045
7832.32 1026
7833.15 988
7833.99 1054
7834.83 1069
7835.66 1197
7836.50 1141
7837.33 1141
7838.17 1057
7839.00 1092
7839.84 1088
7840.68 1071
7841.51 1081
7842.35 1028
7843.18 1079
7844.02 1076
7844.86 1002
7845.69 1051
7846.53 1007
7847.36 1077
7848.20 1065
7849.04 1039
7849.87 1041
7850.71 1024
7851.55 962
7852.38 981
7853.22 899
7854.05 931
7854.89 932
7855.73 871
7856.56 833
7857.40 895
7858.24 906
7859.08 799
7859.91 868
7860.75 851
7861.59 897
7862.42 858
7863.26 854
7864.10 865
7864.93 883
7865.77 885
7866.61 908
7867.45 898
7868.28 874
7869.12 907
7869.96 918
7870.80 886
7871.63 830
7872.47 823
7873.31 863
7874.15 852
7874.98 880
7875.82 836
7876.66 918
7877.50 876
7878.33 862
7879.17 842
7880.01 865
7880.85 907
7881.69 898
7882.52 903
7883.36 903
7884.20 932
7885.04 973
7885.88 973
7886.71 1015
7887.55 991
7888.39 919
7889.23 897
7890.07 855
7890.91 819
7891.75 869
7892.58 893
7893.42 869
7894.26 872
7895.10 918
7895.94 956
7896.78 931
7897.62 930
7898.46 927
7899.29 916
7900.13 1001
7900.97 929
7901.81 921
7902.65 933
7903.49 923
7904.33 894
7905.17 887
7906.01 929
7906.85 921
7907.69 991
7908.53 949
7909.37 973
7910.21 950
7911.04 968
7911.88 936
7912.72 858
7913.56 922
7914.40 888
7915.24 874
7916.08 913
7916.92 896
7917.76 831
7918.60 911
7919.44 928
7920.28 919
7921.12 900
7921.96 939
7922.80 1063
7923.64 1152
7924.48 1173
7925.32 1246
7926.16 1170
7927.01 1129
7927.85 1143
7928.69 1032
7929.53 964
7930.37 1000
7931.21 882
7932.05 947
7932.89 838
7933.73 881
7934.57 845
7935.41 775
7936.25 830
7937.09 822
7937.93 862
7938.78 845
7939.62 785
7940.46 748
7941.30 768
7942.14 749
7942.98 763
7943.82 688
7944.66 780
7945.51 739
7946.35 779
7947.19 770
7948.03 776
7948.87 777
7949.71 800
7950.56 805
7951.40 783
7952.24 752
7953.08 839
7953.92 906
7954.76 818
7955.61 724
7956.45 813
7957.29 853
7958.13 808
7958.97 873
7959.82 769
7960.66 804
7961.50 865
7962.34 850
7963.19 882
7964.03 778
7964.87 814
7965.71 900
7966.56 831
7967.40 825
7968.24 894
7969.08 811
7969.93 834
7970.77 876
7971.61 808
7972.45 820
7973.30 919
7974.14 888
7974.98 893
7975.83 898
7976.67 949
7977.51 900
7978.36 887
7979.20 846
7980.04 852
7980.89 860
7981.73 844
7982.57 814
7983.42 786
7984.26 802
7985.10 778
7985.95 716
7986.79 769
7987.63 765
7988.48 728
7989.32 780
7990.16 815
7991.01 777
7991.85 721
7992.70 721
7993.54 756
7994.38 777
7995.23 839
7996.07 757
7996.92 747
7997.76 808
7998.60 753
7999.45 745
8000.29 715
8001.14 734
8001.98 783
8002.83 737
8003.67 695
8004.52 698
8005.36 728
8006.20 677
8007.05 714
8007.89 671
8008.74 723
8009.58 743
8010.43 706
8011.27 681
8012.12 731
8012.96 745
8013.81 713
8014.65 703
8015.50 682
8016.34 657
8017.19 700
8018.03 717
8018.88 733
8019.72 671
8020.57 642
8021.42 647
8022.26 628
8023.11 697
8023.95 610
8024.80 669
8025.64 668
8026.49 738
8027.33 686
8028.18 695
8029.03 703
8029.87 660
8030.72 708
8031.56 633
8032.41 701
8033.26 654
8034.10 635
8034.95 665
8035.79 628
8036.64 652
8037.49 697
8038.33 749
8039.18 685
8040.03 779
8040.87 656
8041.72 658
8042.57 659
8043.41 718
8044.26 654
8045.11 690
8045.95 622
8046.80 632
8047.65 666
8048.49 729
8049.34 766
8050.19 713
8051.03 682
8051.88 654
8052.73 718
8053.58 711
8054.42 653
8055.27 700
8056.12 746
8056.96 746
8057.81 698
8058.66 678
8059.51 683
8060.35 710
8061.20 706
8062.05 675
8062.90 709
8063.74 661
8064.59 683
8065.44 630
8066.29 645
8067.14 669
8067.98 607
8068.83 706
8069.68 621
8070.53 694
8071.38 724
8072.22 693
8073.07 612
8073.92 610
8074.77 693
8075.62 617
8076.46 669
8077.31 607
8078.16 668
8079.01 636
8079.86 627
8080.71 627
8081.56 671
8082.40 652
8083.25 678
8084.10 602
8084.95 660
8085.80 599
8086.65 640
8087.50 696
8088.35 677
8089.19 621
8090.04 703
8090.89 677
8091.74 644
8092.59 664
8093.44 686
8094.29 690
8095.14 662
8095.99 643
8096.84 614
8097.69 596
8098.54 582
8099.39 612
8100.24 598
8101.09 618
8101.94 696
8102.79 631
8103.63 622
8104.48 608
8105.33 664
8106.18 611
8107.03 687
8107.88 668
8108.73 663
8109.58 594
8110.43 607
8111.28 663
8112.14 685
8112.99 626
8113.84 646
8114.69 619
8115.54 623
8116.39 624
8117.24 638
8118.09 576
8118.94 603
8119.79 627
8120.64 679
8121.49 633
8122.34 570
8123.19 655
8124.04 670
8124.89 675
8125.74 672
8126.60 703
8127.45 678
8128.30 666
8129.15 688
8130.00 723
8130.85 677
8131.70 673
8132.55 657
8133.40 730
8134.26 640
8135.11 581
8135.96 667
8136.81 646
8137.66 636
8138.51 666
8139.37 675
8140.22 588
8141.07 590
8141.92 635
8142.77 701
8143.62 686
8144.48 680
8145.33 740
8146.18 742
8147.03 738
8147.88 673
8148.74 712
8149.59 714
8150.44 735
8151.29 674
8152.15 700
8153.00 716
8153.85 685
8154.70 706
8155.56 682
8156.41 742
8157.26 736
8158.11 739
8158.97 726
8159.82 776
8160.67 746
8161.52 763
8162.38 795
8163.23 899
8164.08 849
8164.94 903
8165.79 829
8166.64 762
8167.49 723
8168.35 760
8169.20 726
8170.05 692
8170.91 633
8171.76 729
8172.61 711
8173.47 664
8174.32 669
8175.17 682
8176.03 661
8176.88 615
8177.74 714
8178.59 666
8179.44 651
8180.30 700
8181.15 648
8182.00 665
8182.86 664
8183.71 661
8184.57 652
8185.42 701
8186.27 699
8187.13 711
8187.98 630
8188.84 596
8189.69 593
8190.55 623
8191.40 687
8192.25 640
8193.11 590
8193.96 677
8194.82 626
8195.67 630
8196.53 584
8197.38 652
8198.24 676
8199.09 644
8199.95 618
8200.80 671
8201.66 564
8202.51 574
8203.37 664
8204.22 664
8205.08 656
8205.93 583
8206.79 654
8207.64 665
8208.50 663
8209.35 642
8210.21 650
8211.06 673
8211.92 634
8212.77 620
8213.63 645
8214.48 630
8215.34 690
8216.20 645
8217.05 624
8217.91 659
8218.76 643
8219.62 643
8220.48 627
8221.33 634
8222.19 649
8223.04 688
8223.90 660
8224.76 714
8225.61 637
8226.47 691
8227.32 751
8228.18 870
8229.04 834
8229.89 818
8230.75 854
8231.61 800
8232.46 798
8233.32 861
8234.18 793
8235.03 790
8235.89 780
8236.75 710
8237.60 713
8238.46 679
8239.32 614
8240.17 607
8241.03 636
8241.89 659
8242.74 628
8243.60 638
8244.46 647
8245.32 639
8246.17 640
8247.03 709
8247.89 677
8248.74 717
8249.60 710
8250.46 699
8251.32 643
8252.17 612
8253.03 609
8253.89 635
8254.75 679
8255.60 604
8256.46 720
8257.32 646
8258.18 621
8259.04 622
8259.89 674
8260.75 637
8261.61 735
8262.47 632
8263.33 658
8264.18 624
8265.04 615
8265.90 642
8266.76 678
8267.62 608
8268.48 556
8269.33 595
8270.19 624
8271.05 612
8271.91 595
8272.77 624
8273.63 667
8274.49 638
8275.34 682
8276.20 643
8277.06 610
8277.92 597
8278.78 636
8279.64 683
8280.50 678
8281.36 619
8282.22 635
8283.08 700
8283.93 617
8284.79 561
8285.65 668
8286.51 635
8287.37 658
8288.23 698
8289.09 633
8289.95 648
8290.81 628
8291.67 561
8292.53 649
8293.39 671
8294.25 669
8295.11 646
8295.97 657
8296.83 660
8297.69 660
8298.55 666
8299.41 661
8300.27 626
8301.13 683
8301.99 686
8302.85 655
8303.71 613
8304.57 669
8305.43 710
8306.29 609
8307.15 655
8308.01 720
8308.87 627
8309.73 654
8310.59 681
8311.45 803
8312.31 701
8313.17 676
8314.03 702
8314.90 660
8315.76 616
8316.62 613
8317.48 658
8318.34 680
8319.20 625
8320.06 637
8320.92 702
8321.78 663
8322.64 624
8323.51 630
8324.37 729
8325.23 661
8326.09 708
8326.95 681
8327.81 698
8328.67 672
8329.54 694
8330.40 694
8331.26 683
8332.12 606
8332.98 657
8333.84 623
8334.71 649
8335.57 666
8336.43 694
8337.29 652
8338.15 650
8339.02 697
8339.88 646
8340.74 707
8341.60 717
8342.46 717
8343.33 688
8344.19 682
8345.05 658
8345.91 683
8346.78 595
8347.64 640
8348.50 717
8349.36 687
8350.23 704
8351.09 684
8351.95 688
8352.81 651
8353.68 669
8354.54 646
8355.40 697
8356.27 685
8357.13 668
8357.99 648
8358.86 708
8359.72 762
8360.58 735
8361.44 713
8362.31 711
8363.17 756
8364.03 691
8364.90 717
8365.76 726
8366.63 815
8367.49 748
8368.35 783
8369.22 854
8370.08 772
8370.94 733
8371.81 785
8372.67 759
8373.53 748
8374.40 728
8375.26 710
8376.13 712
8376.99 743
8377.85 730
8378.72 679
8379.58 747
8380.45 763
8381.31 731
8382.18 736
8383.04 764
8383.90 751
8384.77 774
8385.63 754
8386.50 816
8387.36 825
8388.23 792
8389.09 863
8389.96 789
8390.82 814
8391.69 909
8392.55 893
8393.42 899
8394.28 887
8395.15 935
8396.01 892
8396.88 888
8397.74 801
8398.61 834
8399.47 882
8400.34 909
8401.20 885
8402.07 879
8402.93 928
8403.80 972
8404.66 877
8405.53 941
8406.39 939
8407.26 963
8408.12 919
8408.99 988
8409.86 931
8410.72 922
8411.59 951
8412.45 950
8413.32 1005
8414.19 1040
8415.05 962
8415.92 924
8416.78 1034
8417.65 1020
8418.52 1029
8419.38 1091
8420.25 1078
8421.11 1091
8421.98 1049
8422.85 1005
8423.71 1044
8424.58 1078
8425.45 1088
8426.31 1040
8427.18 1200
8428.05 1193
8428.91 1204
8429.78 1204
8430.65 1185
8431.51 1271
8432.38 1190
8433.25 1224
8434.11 1344
8434.98 1256
8435.85 1307
8436.72 1313
8437.58 1309
8438.45 1304
8439.32 1357
8440.18 1439
8441.05 1364
8441.92 1361
8442.79 1391
8443.65 1454
8444.52 1574
8445.39 1493
8446.26 1598
8447.12 1656
8447.99 1632
8448.86 1867
8449.73 1815
8450.60 1809
8451.46 1828
8452.33 1896
8453.20 1726
8454.07 1838
8454.94 1843
8455.80 1937
8456.67 1896
8457.54 1928
8458.41 2028
8459.28 2132
8460.14 2287
8461.01 2603
8461.88 2966
8462.75 3298
8463.62 3515
8464.49 3766
8465.36 3889
8466.22 3915
8467.09 3529
8467.96 3386
8468.83 3133
8469.70 2781
8470.57 2640
8471.44 2587
8472.31 2592
8473.17 2582
8474.04 2943
8474.91 3375
8475.78 4236
8476.65 5089
8477.52 5670
8478.39 6182
8479.26 6515
8480.13 6371
8481.00 5756
8481.87 4939
8482.74 3984
8483.61 3412
8484.48 2740
8485.34 2391
8486.21 2106
8487.08 1945
8487.95 1764
8488.82 1596
8489.69 1556
8490.56 1542
8491.43 1485
8492.30 1379
8493.17 1327
8494.04 1406
8494.91 1397
8495.78 1430
8496.65 1367
8497.52 1327
8498.39 1316
8499.26 1386
8500.13 1282
8501.01 1179
8501.88 1180
8502.75 1233
8503.62 1292
8504.49 1260
8505.36 1226
8506.23 1234
8507.10 1301
8507.97 1287
8508.84 1191
8509.71 1170
8510.58 1160
8511.45 1123
8512.32 1112
8513.20 1189
8514.07 1239
8514.94 1333
8515.81 1301
8516.68 1308
8517.55 1277
8518.42 1259
8519.29 1241
8520.17 1180
8521.04 1158
8521.91 1139
8522.78 1166
8523.65 1203
8524.52 1245
8525.39 1188
8526.27 1158
8527.14 1170
8528.01 1200
8528.88 1156
8529.75 1171
8530.63 1219
8531.50 1238
8532.37 1185
8533.24 1223
8534.11 1261
8534.99 1366
8535.86 1383
8536.73 1401
8537.60 1420
8538.47 1380
8539.35 1349
8540.22 1405
8541.09 1462
8541.96 1384
8542.84 1427
8543.71 1401
8544.58 1330
8545.46 1390
8546.33 1331
8547.20 1347
8548.07 1222
8548.95 1299
8549.82 1337
8550.69 1284
8551.57 1325
8552.44 1387
8553.31 1366
8554.18 1335
8555.06 1345
8555.93 1297
8556.80 1294
8557.68 1311
8558.55 1329
8559.42 1335
8560.30 1465
8561.17 1462
8562.04 1495
8562.92 1565
8563.79 1466
8564.67 1398
8565.54 1408
8566.41 1278
8567.29 1299
8568.16 1221
8569.03 1152
8569.91 1033
8570.78 1038
8571.66 1068
8572.53 1129
8573.40 1111
8574.28 1029
8575.15 1028
8576.03 1046
8576.90 1020
8577.78 1037
8578.65 1058
8579.52 1021
8580.40 1008
8581.27 978
8582.15 1024
8583.02 974
8583.90 958
8584.77 954
8585.65 996
8586.52 975
8587.40 1013
8588.27 966
8589.15 921
8590.02 949
8590.90 915
8591.77 948
8592.65 911
8593.52 870
8594.40 927
8595.27 918
8596.15 873
8597.02 879
8597.90 952
8598.77 978
8599.65 985
8600.52 972
8601.40 940
8602.28 933
8603.15 973
8604.03 946
8604.90 942
8605.78 992
8606.65 1038
8607.53 1086
8608.41 1082
8609.28 1018
8610.16 1037
8611.03 1049
8611.91 1060
8612.79 1033
8613.66 1068
8614.54 1133
8615.41 1091
8616.29 1104
8617.17 1139
8618.04 1252
8618.92 1225
8619.80 1183
8620.67 1125
8621.55 1205
8622.43 1222
8623.30 1174
8624.18 1116
8625.06 1143
8625.93 1058
8626.81 1042
8627.69 1099
8628.56 1088
8629.44 1189
8630.32 1290
8631.20 1355
8632.07 1492
8632.95 1626
8633.83 1531
8634.70 1467
8635.58 1320
8636.46 1287
8637.34 1286
8638.21 1144
8639.09 1156
8639.97 1069
8640.85 1057
8641.72 969
8642.60 919
8643.48 977
8644.36 981
8645.23 990
8646.11 995
8646.99 981
8647.87 996
8648.75 1004
8649.62 1075
8650.50 1100
8651.38 1101
8652.26 1035
8653.14 1046
8654.01 1004
8654.89 1090
8655.77 1029
8656.65 1078
8657.53 1027
8658.41 1001
8659.29 1038
8660.16 1009
8661.04 1004
8661.92 1009
8662.80 1000
8663.68 984
8664.56 1076
8665.44 1100
8666.31 1011
8667.19 964
8668.07 1024
8668.95 1066
8669.83 991
8670.71 1105
8671.59 950
8672.47 1026
8673.35 1053
8674.23 1062
8675.11 1003
8675.99 1035
8676.86 1102
8677.74 1051
8678.62 1163
8679.50 1287
8680.38 1283
8681.26 1165
8682.14 1322
8683.02 1298
8683.90 1314
8684.78 1251
8685.66 1283
8686.54 1202
8687.42 1237
8688.30 1149
8689.18 1161
8690.06 1137
8690.94 1085
8691.82 1086
8692.70 1094
8693.58 1126
8694.46 1195
8695.34 1244
8696.22 1399
8697.10 1649
8697.98 1810
8698.86 2079
8699.74 2202
8700.62 2535
8701.51 2748
8702.39 2666
8703.27 2477
8704.15 2150
8705.03 2010
8705.91 1708
8706.79 1502
8707.67 1288
8708.55 1224
8709.43 1143
8710.31 1112
8711.20 1036
8712.08 972
8712.96 1008
8713.84 893
8714.72 902
8715.60 903
8716.48 837
8717.36 898
8718.25 875
8719.13 857
8720.01 890
8720.89 811
8721.77 848
8722.65 757
8723.54 770
8724.42 781
8725.30 747
8726.18 786
8727.06 783
8727.95 826
8728.83 824
8729.71 839
8730.59 788
8731.47 816
8732.36 791
8733.24 737
8734.12 815
8735.00 885
8735.89 909
8736.77 833
8737.65 915
8738.53 919
8739.42 993
8740.30 849
8741.18 893
8742.06 915
8742.95 850
8743.83 862
8744.71 849
8745.59 815
8746.48 736
8747.36 789
8748.24 852
8749.13 770
8750.01 734
8750.89 763
8751.78 828
8752.66 824
8753.54 841
8754.43 803
8755.31 788
8756.19 786
8757.08 851
8757.96 765
8758.84 790
8759.73 818
8760.61 803
8761.49 807
8762.38 878
8763.26 869
8764.15 930
8765.03 866
8765.91 918
8766.80 1003
8767.68 958
8768.57 967
8769.45 960
8770.33 1006
8771.22 985
8772.10 902
8772.99 860
8773.87 855
8774.75 872
8775.64 880
8776.52 908
8777.41 883
8778.29 883
8779.18 932
8780.06 942
8780.95 910
8781.83 881
8782.72 814
8783.60 850
8784.49 793
8785.37 804
8786.26 787
8787.14 866
8788.03 827
8788.91 824
8789.80 833
8790.68 829
8791.57 793
8792.45 812
8793.34 797
8794.22 762
8795.11 798
8795.99 803
8796.88 844
8797.76 860
8798.65 862
8799.53 861
8800.42 894
8801.31 886
8802.19 902
8803.08 877
8803.96 873
8804.85 828
8805.74 794
8806.62 804
8807.51 786
8808.39 712
8809.28 747
8810.17 756
8811.05 754
8811.94 762
8812.82 804
8813.71 802
8814.60 767
8815.48 849
8816.37 846
8817.26 817
8818.14 815
8819.03 796
8819.92 810
8820.80 782
8821.69 721
8822.58 727
8823.46 776
8824.35 755
8825.24 703
8826.12 715
8827.01 809
8827.90 694
8828.78 750
8829.67 769
8830.56 743
8831.45 766
8832.33 749
8833.22 761
8834.11 760
8835.00 716
8835.88 822
8836.77 796
8837.66 664
8838.55 691
8839.43 774
8840.32 745
8841.21 693
8842.10 668
8842.98 683
8843.87 744
8844.76 707
8845.65 774
8846.54 774
8847.42 745
8848.31 691
8849.20 698
8850.09 660
8850.98 632
8851.86 756
8852.75 728
8853.64 728
8854.53 701
8855.42 693
8856.31 734
8857.19 731
8858.08 719
8858.97 722
8859.86 664
8860.75 644
8861.64 663
8862.53 698
8863.42 609
8864.30 626
8865.19 583
8866.08 644
8866.97 706
8867.86 663
8868.75 654
8869.64 623
8870.53 632
8871.42 699
8872.31 617
8873.20 641
8874.08 652
8874.97 664
8875.86 686
8876.75 644
8877.64 609
8878.53 552
8879.42 584
8880.31 613
8881.20 594
8882.09 587
8882.98 644
8883.87 591
8884.76 564
8885.65 590
8886.54 567
8887.43 614
8888.32 581
8889.21 622
8890.10 605
8890.99 591
8891.88 572
8892.77 614
8893.66 633
8894.55 569
8895.44 594
8896.33 590
8897.22 618
8898.11 576
8899.00 616
8899.90 586
8900.79 578
8901.68 598
8902.57 586
8903.46 578
8904.35 590
8905.24 575
8906.13 624
8907.02 592
8907.91 594
8908.80 602
8909.70 563
8910.59 586
8911.48 500
8912.37 569
8913.26 572
8914.15 574
8915.04 544
8915.93 618
8916.83 647
8917.72 594
8918.61 672
8919.50 609
8920.39 611
8921.28 653
8922.18 659
8923.07 570
8923.96 581
8924.85 650
8925.74 641
8926.64 648
8927.53 632
8928.42 633
8929.31 612
8930.20 558
8931.10 588
8931.99 571
8932.88 567
8933.77 571
8934.67 552
8935.56 567
8936.45 622
8937.34 583
8938.24 570
8939.13 557
8940.02 566
8940.91 594
8941.81 590
8942.70 556
8943.59 511
8944.49 564
8945.38 588
8946.27 615
8947.16 555
8948.06 548
8948.95 576
8949.84 581
8950.74 601
8951.63 577
8952.52 606
8953.42 552
8954.31 571
8955.20 538
8956.10 593
8956.99 523
8957.88 522
8958.78 536
8959.67 533
8960.56 547
8961.46 555
8962.35 554
8963.25 564
8964.14 589
8965.03 549
8965.93 568
8966.82 606
8967.72 544
8968.61 506
8969.50 554
8970.40 517
8971.29 506
8972.19 559
8973.08 600
8973.98 575
8974.87 537
8975.76 536
8976.66 511
8977.55 540
8978.45 585
8979.34 618
8980.24 522
8981.13 504
8982.03 520
8982.92 541
8983.82 556
8984.71 546
8985.61 483
8986.50 500
8987.40 549
8988.29 499
8989.19 540
8990.08 532
8990.98 554
8991.87 568
8992.77 543
8993.66 505
8994.56 508
8995.45 523
8996.35 548
8997.24 529
8998.14 542
8999.04 553
8999.93 572
9000.83 572
9001.72 545
9002.62 588
9003.51 557
9004.41 572
9005.31 537
9006.20 556
9007.10 497
9007.99 515
9008.89 523
9009.79 536
9010.68 548
9011.58 522
9012.48 565
9013.37 527
9014.27 525
9015.16 539
9016.06 511
9016.96 479
9017.85 524
9018.75 549
9019.65 549
9020.54 482
9021.44 530
9022.34 544
9023.23 547
9024.13 487
9025.03 545
9025.93 485
9026.82 505
9027.72 515
9028.62 521
9029.51 426
9030.41 497
9031.31 509
9032.21 509
9033.10 523
9034.00 468
9034.90 531
9035.79 554
9036.69 533
9037.59 507
9038.49 550
9039.38 522
9040.28 512
9041.18 536
9042.08 535
9042.98 519
9043.87 523
9044.77 537
9045.67 527
9046.57 517
9047.47 514
9048.36 505
9049.26 543
9050.16 538
9051.06 521
9051.96 488
9052.85 562
9053.75 472
9054.65 530
9055.55 523
9056.45 522
9057.35 519
9058.25 508
9059.14 522
9060.04 516
9060.94 507
9061.84 518
9062.74 556
9063.64 539
9064.54 529
9065.44 564
9066.33 528
9067.23 514
9068.13 508
9069.03 555
9069.93 564
9070.83 599
9071.73 531
9072.63 492
9073.53 563
9074.43 572
9075.33 551
9076.23 512
9077.13 560
9078.03 564
9078.92 587
9079.82 487
9080.72 488
9081.62 497
9082.52 586
9083.42 539
9084.32 521
9085.22 525
9086.12 527
9087.02 551
9087.92 518
9088.82 531
9089.72 511
9090.62 573
9091.52 478
9092.42 514
9093.32 481
9094.22 525
9095.12 531
9096.03 498
9096.93 475
9097.83 502
9098.73 476
9099.63 467
9100.53 537
9101.43 504
9102.33 504
9103.23 539
9104.13 502
9105.03 480
9105.93 523
9106.83 519
9107.74 552
9108.64 513
9109.54 549
9110.44 491
9111.34 497
9112.24 471
9113.14 442
9114.04 471
9114.94 448
9115.85 474
9116.75 460
9117.65 481
9118.55 523
9119.45 544
9120.35 481
9121.26 502
9122.16 504
9123.06 454
9123.96 422
9124.86 482
9125.77 489
9126.67 514
9127.57 476
9128.47 507
9129.37 445
9130.28 514
9131.18 514
9132.08 459
9132.98 491
9133.88 483
9134.79 489
9135.69 506
9136.59 477
9137.49 505
9138.40 555
9139.30 462
9140.20 483
9141.10 483
9142.01 519
9142.91 441
9143.81 454
9144.72 492
9145.62 506
9146.52 499
9147.42 523
9148.33 529
9149.23 491
9150.13 510
9151.04 541
9151.94 500
9152.84 547
9153.75 550
9154.65 510
9155.55 535
9156.46 516
9157.36 477
9158.26 474
9159.17 522
9160.07 499
9160.97 539
9161.88 545
9162.78 483
9163.69 518
9164.59 504
9165.49 487
9166.40 459
9167.30 516
9168.21 507
9169.11 473
9170.01 485
9170.92 484
9171.82 444
9172.73 490
9173.63 528
9174.53 476
9175.44 498
9176.34 491
9177.25 491
9178.15 521
9179.06 473
9179.96 435
9180.87 484
9181.77 475
9182.68 491
9183.58 470
9184.49 480
9185.39 471
9186.30 407
9187.20 494
9188.11 511
9189.01 493
9189.92 534
9190.82 511
9191.73 544
9192.63 528
9193.54 487
9194.44 484
9195.35 495
9196.25 524
9197.16 501
9198.06 510
9198.97 493
9199.87 536
9200.78 576
9201.69 555
9202.59 503
9203.50 543
9204.40 559
9205.31 592
9206.21 608
9207.12 581
9208.03 598
9208.93 615
9209.84 641
9210.74 637
9211.65 580
9212.56 582
9213.46 569
9214.37 517
9215.28 513
9216.18 524
9217.09 529
9218.00 531
9218.90 518
9219.81 493
9220.72 482
9221.62 516
9222.53 519
9223.44 595
9224.34 574
9225.25 609
9226.16 631
9227.06 661
9227.97 627
9228.88 610
9229.78 578
9230.69 568
9231.60 524
9232.51 522
9233.41 479
9234.32 485
9235.23 529
9236.13 520
9237.04 492
9237.95 534
9238.86 469
9239.76 486
9240.67 516
9241.58 510
9242.49 490
9243.39 517
9244.30 543
9245.21 492
9246.12 476
9247.03 461
9247.93 487
9248.84 544
9249.75 461
9250.66 530
9251.57 539
9252.47 485
9253.38 487
9254.29 448
9255.20 478
9256.11 448
9257.02 518
9257.92 486
9258.83 471
9259.74 531
9260.65 536
9261.56 470
9262.47 482
9263.38 480
9264.28 488
9265.19 485
9266.10 471
9267.01 437
9267.92 434
9268.83 492
9269.74 539
9270.65 447
9271.56 451
9272.47 474
9273.37 469
9274.28 538
9275.19 496
9276.10 516
9277.01 466
9277.92 426
9278.83 454
9279.74 501
9280.65 482
9281.56 577
9282.47 485
9283.38 480
9284.29 471
9285.20 491
9286.11 493
9287.02 506
9287.93 460
9288.84 447
9289.75 563
9290.66 510
9291.57 491
9292.48 497
9293.39 535
9294.30 501
9295.21 505
9296.12 486
9297.03 493
9297.94 499
9298.85 511
9299.76 478
9300.67 485
9301.58 484
9302.49 498
9303.40 550
9304.31 547
9305.23 528
9306.14 523
9307.05 569
9307.96 528
9308.87 624
9309.78 588
9310.69 578
9311.60 559
9312.51 511
9313.42 543
9314.34 621
9315.25 599
9316.16 581
9317.07 546
9317.98 543
9318.89 553
9319.80 603
9320.72 520
9321.63 527
9322.54 580
9323.45 592
9324.36 588
9325.27 559
9326.19 524
9327.10 532
9328.01 517
9328.92 484
9329.83 466
9330.74 524
9331.66 504
9332.57 475
9333.48 499
9334.39 526
9335.31 487
9336.22 496
9337.13 546
9338.04 525
9338.96 553
9339.87 521
9340.78 501
9341.69 481
9342.61 490
9343.52 498
9344.43 458
9345.34 476
9346.26 470
9347.17 450
9348.08 518
9348.99 484
9349.91 538
9350.82 512
9351.73 498
9352.65 512
9353.56 503
9354.47 457
9355.39 494
9356.30 499
9357.21 534
9358.13 503
9359.04 496
9359.95 474
9360.87 546
9361.78 518
9362.69 507
9363.61 499
9364.52 500
9365.43 528
9366.35 531
9367.26 534
9368.18 457
9369.09 494
9370.00 464
9370.92 477
9371.83 549
9372.75 492
9373.66 506
9374.57 537
9375.49 508
9376.40 514
9377.32 504
9378.23 540
9379.15 540
9380.06 560
9380.97 480
9381.89 531
9382.80 547
9383.72 554
9384.63 528
9385.55 600
9386.46 566
9387.38 598
9388.29 544
9389.21 552
9390.12 514
9391.04 550
9391.95 601
9392.87 622
9393.78 595
9394.70 593
9395.61 649
9396.53 653
9397.44 598
9398.36 603
9399.27 603
9400.19 655
9401.10 633
9402.02 631
9402.94 665
9403.85 655
9404.77 662
9405.68 711
9406.60 654
9407.51 609
9408.43 587
9409.35 586
9410.26 624
9411.18 621
9412.09 595
9413.01 587
9413.93 556
9414.84 562
9415.76 560
9416.67 599
9417.59 573
9418.51 593
9419.42 612
9420.34 631
9421.26 634
9422.17 605
9423.09 643
9424.01 575
9424.92 560
9425.84 569
9426.76 618
9427.67 577
9428.59 567
9429.51 560
9430.42 616
9431.34 568
9432.26 577
9433.17 575
9434.09 570
9435.01 572
9435.93 579
9436.84 587
9437.76 523
9438.68 595
9439.59 611
9440.51 595
9441.43 597
9442.35 656
9443.26 646
9444.18 650
9445.10 649
9446.02 665
9446.93 690
9447.85 688
9448.77 648
9449.69 635
9450.61 671
9451.52 680
9452.44 748
9453.36 667
9454.28 672
9455.20 669
9456.11 670
9457.03 717
9457.95 755
9458.87 778
9459.79 941
9460.71 961
9461.62 977
9462.54 1080
9463.46 994
9464.38 928
9465.30 904
9466.22 925
9467.14 823
9468.05 800
9468.97 717
9469.89 640
9470.81 592
9471.73 619
9472.65 691
9473.57 640
9474.49 608
9475.41 647
9476.32 663
9477.24 614
9478.16 619
9479.08 669
9480.00 666
9480.92 718
9481.84 605
9482.76 598
9483.68 639
9484.60 591
9485.52 620
9486.44 692
9487.36 680
9488.28 659
9489.20 651
9490.12 668
9491.04 703
9491.96 698
9492.88 712
9493.80 673
9494.72 636
9495.64 684
9496.56 639
9497.48 652
9498.40 668
9499.32 676
9500.24 699
9501.16 642
9502.08 641
9503.00 640
9503.92 629
9504.84 637
9505.76 609
9506.68 567
9507.60 627
9508.52 630
9509.44 600
9510.36 652
9511.28 679
9512.21 671
9513.13 706
9514.05 645
9514.97 604
9515.89 612
9516.81 686
9517.73 635
9518.65 691
9519.57 661
9520.50 663
9521.42 708
9522.34 646
9523.26 689
9524.18 664
9525.10 738
9526.02 650
9526.95 722
9527.87 678
9528.79 656
9529.71 677
9530.63 734
9531.55 802
9532.48 688
9533.40 729
9534.32 746
9535.24 764
9536.16 813
9537.09 896
9538.01 920
9538.93 942
9539.85 1031
9540.77 1078
9541.70 1055
9542.62 1098
9543.54 1114
9544.46 1098
9545.39 1048
9546.31 1008
9547.23 959
9548.15 886
9549.08 789
9550.00 769
9550.92 799
9551.85 704
9552.77 717
9553.69 696
9554.61 705
9555.54 668
9556.46 680
9557.38 688
9558.31 730
9559.23 689
9560.15 705
9561.08 682
9562.00 725
9562.92 752
9563.85 703
9564.77 768
9565.69 674
9566.62 767
9567.54 830
9568.46 816
9569.39 742
9570.31 740
9571.23 724
9572.16 740
9573.08 744
9574.01 743
9574.93 740
9575.85 693
9576.78 711
9577.70 685
9578.63 668
9579.55 712
9580.47 730
9581.40 674
9582.32 656
9583.25 646
9584.17 638
9585.10 628
9586.02 702
9586.94 722
9587.87 633
9588.79 606
9589.72 642
9590.64 668
9591.57 639
9592.49 693
9593.42 661
9594.34 661
9595.27 683
9596.19 645
9597.12 690
9598.04 661
9598.97 663
9599.89 699
9600.82 714
9601.74 678
9602.67 683
9603.59 777
9604.52 766
9605.44 727
9606.37 762
9607.29 708
9608.22 709
9609.15 715
9610.07 725
9611.00 775
9611.92 837
9612.85 775
9613.77 734
9614.70 746
9615.63 827
9616.55 783
9617.48 821
9618.40 831
9619.33 851
9620.26 786
9621.18 846
9622.11 871
9623.03 833
9623.96 840
9624.89 823
9625.81 796
9626.74 863
9627.67 848
9628.59 775
9629.52 788
9630.45 828
9631.37 849
9632.30 875
9633.23 829
9634.15 876
9635.08 846
9636.01 875
9636.93 870
9637.86 850
9638.79 863
9639.71 934
9640.64 940
9641.57 940
9642.50 926
9643.42 1106
9644.35 1078
9645.28 1074
9646.21 1036
9647.13 1016
9648.06 1060
9648.99 1028
9649.92 995
9650.84 1060
9651.77 1106
9652.70 1147
9653.63 1160
9654.55 1155
9655.48 1250
9656.41 1265
9657.34 1300
9658.26 1323
9659.19 1311
9660.12 1334
9661.05 1351
9661.98 1340
9662.91 1323
9663.83 1250
9664.76 1192
9665.69 1065
9666.62 1137
9667.55 1187
9668.48 1128
9669.40 1102
9670.33 1156
9671.26 1153
9672.19 1173
9673.12 1199
9674.05 1211
9674.98 1207
9675.90 1178
9676.83 1245
9677.76 1328
9678.69 1249
9679.62 1221
9680.55 1259
9681.48 1283
9682.41 1252
9683.34 1268
9684.27 1307
9685.19 1263
9686.12 1312
9687.05 1304
9687.98 1331
9688.91 1478
9689.84 1424
9690.77 1402
9691.70 1325
9692.63 1420
9693.56 1465
9694.49 1455
9695.42 1443
9696.35 1447
9697.28 1460
9698.21 1449
9699.14 1448
9700.07 1491
9701.00 1464
9701.93 1517
9702.86 1630
9703.79 1563
9704.72 1716
9705.65 1848
9706.58 1982
9707.51 2105
9708.44 2184
9709.37 2203
9710.30 2143
9711.23 1984
9712.16 1805
9713.09 1775
9714.02 1688
9714.95 1659
9715.88 1515
9716.82 1485
9717.75 1368
9718.68 1460
9719.61 1448
9720.54 1446
9721.47 1377
9722.40 1392
9723.33 1536
9724.26 1560
9725.19 1547
9726.13 1422
9727.06 1427
9727.99 1427
9728.92 1279
9729.85 1318
9730.78 1318
9731.71 1202
9732.64 1261
9733.58 1177
9734.51 1218
9735.44 1153
9736.37 1216
9737.30 1189
9738.23 1254
9739.17 1282
9740.10 1233
9741.03 1322
9741.96 1306
9742.89 1301
9743.83 1285
9744.76 1288
9745.69 1188
9746.62 1123
9747.55 1192
9748.49 1157
9749.42 1112
9750.35 1128
9751.28 1062
9752.22 1036
9753.15 1047
9754.08 1097
9755.01 1066
9755.95 984
9756.88 988
9757.81 1042
9758.75 1067
9759.68 1015
9760.61 1028
9761.54 955
9762.48 1020
9763.41 991
9764.34 1008
9765.28 987
9766.21 1007
9767.14 1017
9768.08 995
9769.01 996
9769.94 1011
9770.88 1021
9771.81 1072
9772.74 1105
9773.68 1068
9774.61 1080
9775.54 1022
9776.48 1076
9777.41 1071
9778.34 1016
9779.28 1021
9780.21 1039
9781.14 1044
9782.08 1037
9783.01 1039
9783.95 1172
9784.88 1190
9785.81 1198
9786.75 1232
9787.68 1291
9788.62 1313
9789.55 1257
9790.49 1334
9791.42 1234
9792.35 1230
9793.29 1211
9794.22 1233
9795.16 1144
9796.09 1118
9797.03 1185
9797.96 1111
9798.90 1058
9799.83 1103
9800.77 1040
9801.70 1016
9802.64 1048
9803.57 991
9804.51 1074
9805.44 1145
9806.38 1160
9807.31 1143
9808.25 1127
9809.18 1137
9810.12 1132
9811.05 1103
9811.99 1024
9812.92 1059
9813.86 976
9814.79 906
9815.73 921
9816.66 974
9817.60 882
9818.54 913
9819.47 936
9820.41 933
9821.34 876
9822.28 886
9823.21 859
9824.15 847
9825.09 831
9826.02 883
9826.96 854
9827.89 824
9828.83 794
9829.77 860
9830.70 866
9831.64 777
9832.57 813
9833.51 844
9834.45 828
9835.38 792
9836.32 789
9837.26 851
9838.19 827
9839.13 827
9840.07 854
9841.00 841
9841.94 847
9842.88 822
9843.81 812
9844.75 794
9845.69 826
9846.62 814
9847.56 833
9848.50 855
9849.44 792
9850.37 822
9851.31 834
9852.25 854
9853.18 858
9854.12 839
9855.06 832
9856.00 950
9856.93 904
9857.87 886
9858.81 893
9859.75 906
9860.68 898
9861.62 896
9862.56 878
9863.50 924
9864.44 933
9865.37 880
9866.31 869
9867.25 896
9868.19 827
9869.13 803
9870.06 803
9871.00 777
9871.94 886
9872.88 852
9873.82 823
9874.75 778
9875.69 774
9876.63 792
9877.57 764
9878.51 805
9879.45 797
9880.39 771
9881.32 787
9882.26 789
9883.20 823
9884.14 824
9885.08 777
9886.02 798
9886.96 834
9887.90 827
9888.83 807
9889.77 786
9890.71 766
9891.65 718
9892.59 749
9893.53 742
9894.47 761
9895.41 740
9896.35 781
9897.29 814
9898.23 782
9899.17 752
9900.11 730
9901.05 725
9901.99 760
9902.92 692
9903.86 700
9904.80 711
9905.74 663
9906.68 699
9907.62 687
9908.56 676
9909.50 701
9910.44 708
9911.38 677
9912.32 691
9913.26 669
9914.20 710
9915.14 714
9916.08 738
9917.02 812
9917.97 713
9918.91 687
9919.85 721
9920.79 729
9921.73 735
9922.67 687
9923.61 686
9924.55 675
9925.49 695
9926.43 774
9927.37 784
9928.31 807
9929.25 702
9930.19 779
9931.13 857
9932.08 928
9933.02 889
9933.96 1000
9934.90 1153
9935.84 1156
9936.78 1136
9937.72 1162
9938.66 1138
9939.61 1065
9940.55 1081
9941.49 1026
9942.43 1000
9943.37 886
9944.31 848
9945.26 813
9946.20 778
9947.14 747
9948.08 780
9949.02 768
9949.96 772
9950.91 733
9951.85 769
9952.79 729
9953.73 736
9954.67 751
9955.62 715
9956.56 726
9957.50 729
9958.44 713
9959.39 694
9960.33 677
9961.27 637
9962.21 647
9963.16 665
9964.10 637
9965.04 657
9965.98 629
9966.93 654
9967.87 626
9968.81 644
9969.75 672
9970.70 697
9971.64 621
9972.58 617
9973.53 617
9974.47 625
9975.41 582
9976.36 594
9977.30 644
9978.24 673
9979.18 650
9980.13 640
9981.07 660
9982.01 621
9982.96 624
9983.90 643
9984.85 682
9985.79 614
9986.73 627
9987.68 587
9988.62 613
9989.56 616
9990.51 631
9991.45 638
9992.40 616
9993.34 593
9994.28 629
9995.23 655
9996.17 670
9997.12 619
9998.06 564
9999.00 630
9999.95 578
10000.89 596
10001.84 574
10002.78 592
10003.73 612
10004.67 602
10005.61 593
10006.56 604
10007.50 678
10008.45 577
10009.39 605
10010.34 599
10011.28 637
10012.23 634
10013.17 619
10014.12 608
10015.06 603
10016.01 580
10016.95 611
10017.90 598
10018.84 597
10019.79 572
10020.73 594
10021.68 564
10022.62 591
10023.57 572
10024.51 573
10025.46 593
10026.41 616
10027.35 628
10028.30 602
10029.24 618
10030.19 578
10031.13 605
10032.08 588
10033.03 646
10033.97 563
10034.92 580
10035.86 573
10036.81 607
10037.76 575
10038.70 594
10039.65 571
10040.59 625
10041.54 623
10042.49 582
10043.43 654
10044.38 558
10045.33 564
10046.27 551
10047.22 544
10048.16 508
10049.11 525
10050.06 577
10051.00 565
10051.95 557
10052.90 541
10053.84 550
10054.79 531
10055.74 563
10056.69 543
10057.63 546
10058.58 541
10059.53 591
10060.47 535
10061.42 533
10062.37 577
10063.32 548
10064.26 529
10065.21 521
10066.16 494
10067.10 525
10068.05 499
10069.00 531
10069.95 560
10070.89 541
10071.84 557
10072.79 465
10073.74 491
10074.69 496
10075.63 489
10076.58 533
10077.53 528
10078.48 515
10079.43 541
10080.37 554
10081.32 511
10082.27 510
10083.22 526
10084.17 504
10085.11 530
10086.06 517
10087.01 489
10087.96 544
10088.91 500
10089.86 507
10090.81 479
10091.75 541
10092.70 520
10093.65 561
10094.60 533
10095.55 484
10096.50 530
10097.45 529
10098.40 491
10099.34 482
10100.29 529
10101.24 520
10102.19 550
10103.14 531
10104.09 493
10105.04 509
10105.99 528
10106.94 543
10107.89 532
10108.84 533
10109.79 548
10110.73 517
10111.68 531
10112.63 507
10113.58 514
10114.53 529
10115.48 544
10116.43 528
10117.38 511
10118.33 511
10119.28 511
10120.23 513
10121.18 497
10122.13 512
10123.08 541
10124.03 549
10124.98 496
10125.93 512
10126.88 526
10127.83 575
10128.78 508
10129.73 514
10130.68 533
10131.64 492
10132.59 478
10133.54 457
10134.49 506
10135.44 504
10136.39 519
10137.34 585
10138.29 521
10139.24 464
10140.19 497
10141.14 491
10142.09 499
10143.04 494
10144.00 545
10144.95 513
10145.90 536
10146.85 526
10147.80 557
10148.75 518
10149.70 544
10150.65 507
10151.61 507
10152.56 473
10153.51 473
10154.46 525
10155.41 491
10156.36 503
10157.31 530
10158.27 497
10159.22 537
10160.17 510
10161.12 482
10162.07 557
10163.03 480
10163.98 487
10164.93 532
10165.88 538
10166.83 544
10167.79 523
10168.74 535
10169.69 484
10170.64 533
10171.60 516
10172.55 533
10173.50 515
10174.45 488
10175.41 570
10176.36 552
10177.31 513
10178.26 492
10179.22 572
10180.17 553
10181.12 563
10182.07 561
10183.03 556
10183.98 567
10184.93 525
10185.89 543
10186.84 554
10187.79 548
10188.75 532
10189.70 536
10190.65 570
10191.60 592
10192.56 538
10193.51 577
10194.47 557
10195.42 622
10196.37 574
10197.33 620
10198.28 516
10199.23 532
10200.19 594
10201.14 562
10202.09 574
10203.05 580
10204.00 606
10204.96 605
10205.91 587
10206.86 578
10207.82 568
10208.77 612
10209.73 593
10210.68 629
10211.63 643
10212.59 672
10213.54 663
10214.50 598
10215.45 715
10216.41 729
10217.36 683
10218.32 649
10219.27 695
10220.22 687
10221.18 601
10222.13 670
10223.09 653
10224.04 658
10225.00 584
10225.95 598
10226.91 640
10227.86 589
10228.82 653
10229.77 637
10230.73 629
10231.68 596
10232.64 588
10233.59 556
10234.55 589
10235.50 619
10236.46 603
10237.42 577
10238.37 602
10239.33 565
10240.28 638
10241.24 680
10242.19 696
10243.15 754
10244.10 814
10245.06 884
10246.02 830
10246.97 762
10247.93 722
10248.88 710
10249.84 742
10250.80 701
10251.75 634
10252.71 709
10253.66 606
10254.62 576
10255.58 578
10256.53 586
10257.49 562
10258.45 527
10259.40 588
10260.36 606
10261.32 633
10262.27 611
10263.23 571
10264.19 577
10265.14 559
10266.10 559
10267.06 574
10268.01 573
10268.97 563
10269.93 516
10270.88 471
10271.84 503
10272.80 494
10273.76 514
10274.71 504
10275.67 495
10276.63 521
10277.58 500
10278.54 486
10279.50 556
10280.46 512
10281.41 553
10282.37 526
10283.33 481
10284.29 488
10285.24 500
10286.20 475
10287.16 503
10288.12 512
10289.08 490
10290.03 509
10290.99 533
10291.95 506
10292.91 529
10293.87 547
10294.82 481
10295.78 451
10296.74 501
10297.70 477
10298.66 501
10299.61 518
10300.57 464
10301.53 480
10302.49 479
10303.45 501
10304.41 458
10305.37 489
10306.32 495
10307.28 475
10308.24 489
10309.20 460
10310.16 481
10311.12 492
10312.08 489
10313.04 516
10314.00 501
10314.95 506
10315.91 519
10316.87 483
10317.83 479
10318.79 499
10319.75 520
10320.71 488
10321.67 490
10322.63 499
10323.59 438
10324.55 493
10325.51 494
10326.47 509
10327.43 483
10328.39 492
10329.35 575
10330.31 540
10331.27 487
10332.23 483
10333.19 445
10334.15 482
10335.11 513
10336.07 527
10337.03 505
10337.99 502
10338.95 530
10339.91 564
10340.87 555
10341.83 549
10342.79 514
10343.75 537
10344.71 530
10345.67 463
10346.63 523
10347.59 462
10348.55 465
10349.51 438
10350.47 464
10351.43 443
10352.39 487
10353.35 527
10354.31 550
10355.28 509
10356.24 463
10357.20 469
10358.16 476
10359.12 491
10360.08 504
10361.04 463
10362.00 487
10362.96 494
10363.93 480
10364.89 437
10365.85 441
10366.81 436
10367.77 453
10368.73 450
10369.69 466
10370.66 501
10371.62 459
10372.58 495
10373.54 429
10374.50 450
10375.47 483
10376.43 499
10377.39 428
10378.35 450
10379.31 426
10380.28 443
10381.24 434
10382.20 426
10383.16 459
10384.12 468
10385.09 486
10386.05 487
10387.01 454
10387.97 429
10388.94 503
10389.90 517
10390.86 456
10391.82 458
10392.79 432
10393.75 458
10394.71 457
10395.68 489
10396.64 453
10397.60 486
10398.56 491
10399.53 441
10400.49 469
10401.45 469
10402.42 484
10403.38 467
10404.34 498
10405.31 507
10406.27 423
10407.23 487
10408.20 469
10409.16 492
10410.12 489
10411.09 449
10412.05 464
10413.01 455
10413.98 442
10414.94 452
10415.90 475
10416.87 536
10417.83 507
10418.80 538
10419.76 522
10420.72 532
10421.69 519
10422.65 508
10423.62 538
10424.58 621
10425.54 645
10426.51 679
10427.47 703
10428.44 731
10429.40 733
10430.37 792
10431.33 774
10432.30 687
10433.26 601
10434.22 610
10435.19 569
10436.15 557
10437.12 512
10438.08 479
10439.05 536
10440.01 474
10440.98 470
10441.94 466
10442.91 433
10443.87 505
10444.84 515
10445.80 442
10446.77 489
10447.73 462
10448.70 440
10449.66 418
10450.63 447
10451.59 450
10452.56 450
10453.53 416
10454.49 437
10455.46 392
10456.42 440
10457.39 457
10458.35 446
10459.32 434
10460.29 437
10461.25 437
10462.22 421
10463.18 421
10464.15 401
10465.12 448
10466.08 424
10467.05 422
10468.01 395
10468.98 390
10469.95 431
10470.91 424
10471.88 468
10472.85 403
10473.81 442
10474.78 483
10475.74 462
10476.71 447
10477.68 403
10478.64 451
10479.61 437
10480.58 395
10481.54 404
10482.51 414
10483.48 459
10484.45 457
10485.41 399
10486.38 371
10487.35 464
10488.31 498
10489.28 409
10490.25 444
10491.22 456
10492.18 486
10493.15 455
10494.12 429
10495.08 373
10496.05 432
10497.02 448
10497.99 397
10498.95 380
10499.92 390
10500.89 427
10501.86 440
10502.83 446
10503.79 426
10504.76 409
10505.73 416
10506.70 413
10507.67 497
10508.63 433
10509.60 495
10510.57 454
10511.54 444
10512.51 471
10513.47 440
10514.44 443
10515.41 414
10516.38 438
10517.35 482
10518.32 474
10519.28 440
10520.25 423
10521.22 435
10522.19 421
10523.16 455
10524.13 472
10525.10 471
10526.07 482
10527.03 476
10528.00 446
10528.97 457
10529.94 466
10530.91 461
10531.88 481
10532.85 474
10533.82 492
10534.79 482
10535.76 430
10536.73 416
10537.70 451
10538.67 458
10539.63 462
10540.60 421
10541.57 450
10542.54 436
10543.51 435
10544.48 473
10545.45 468
10546.42 433
10547.39 435
10548.36 421
10549.33 453
10550.30 504
10551.27 440
10552.24 457
10553.21 436
10554.18 448
10555.15 491
10556.12 488
10557.09 473
10558.06 429
10559.03 442
10560.00 493
10560.97 447
10561.95 494
10562.92 488
10563.89 441
10564.86 479
10565.83 497
10566.80 532
10567.77 671
10568.74 637
10569.71 667
10570.68 680
10571.65 620
10572.62 579
10573.59 644
10574.57 649
10575.54 632
10576.51 539
10577.48 520
10578.45 555
10579.42 501
10580.39 462
10581.36 483
10582.34 506
10583.31 447
10584.28 472
10585.25 478
10586.22 488
10587.19 457
10588.17 424
10589.14 472
10590.11 413
10591.08 475
10592.05 479
10593.02 461
10594.00 455
10594.97 489
10595.94 466
10596.91 453
10597.89 479
10598.86 493
10599.83 481
10600.80 556
10601.77 506
10602.75 483
10603.72 464
10604.69 506
10605.66 457
10606.64 453
10607.61 467
10608.58 516
10609.55 481
10610.53 479
10611.50 478
10612.47 481
10613.45 411
10614.42 456
10615.39 448
10616.36 463
10617.34 455
10618.31 479
10619.28 471
10620.26 480
10621.23 450
10622.20 402
10623.18 442
10624.15 418
10625.12 505
10626.10 465
10627.07 442
10628.04 449
10629.02 495
10629.99 460
10630.97 472
10631.94 474
10632.91 494
10633.89 484
10634.86 495
10635.83 477
10636.81 485
10637.78 474
10638.76 503
10639.73 512
10640.70 517
10641.68 470
10642.65 452
10643.63 480
10644.60 534
10645.58 522
10646.55 568
10647.53 638
10648.50 649
10649.47 690
10650.45 633
10651.42 661
10652.40 612
10653.37 629
10654.35 601
10655.32 550
10656.30 492
10657.27 521
10658.25 475
10659.22 468
10660.20 451
10661.17 512
10662.15 472
10663.12 459
10664.10 445
10665.07 466
10666.05 489
10667.02 468
10668.00 440
10668.97 436
10669.95 444
10670.93 442
10671.90 441
10672.88 463
10673.85 391
10674.83 414
10675.80 440
10676.78 422
10677.76 456
10678.73 439
10679.71 412
10680.68 403
10681.66 432
10682.63 418
10683.61 420
10684.59 435
10685.56 426
10686.54 439
10687.52 442
10688.49 461
10689.47 481
10690.44 462
10691.42 473
10692.40 444
10693.37 468
10694.35 454
10695.33 442
10696.30 429
10697.28 449
10698.26 418
10699.23 472
10700.21 437
10701.19 432
10702.17 390
10703.14 396
10704.12 414
10705.10 385
10706.07 401
10707.05 354
10708.03 386
10709.01 350
10709.98 414
10710.96 328
10711.94 372
10712.91 444
10713.89 430
10714.87 386
10715.85 411
10716.83 390
10717.80 409
10718.78 391
10719.76 370
10720.74 397
10721.71 404
10722.69 421
10723.67 416
10724.65 423
10725.63 444
10726.60 446
10727.58 449
10728.56 426
10729.54 385
10730.52 385
10731.49 406
10732.47 391
10733.45 400
10734.43 405
10735.41 459
10736.39 433
10737.37 406
10738.34 383
10739.32 409
10740.30 388
10741.28 405
10742.26 377
10743.24 376
10744.22 395
10745.20 417
10746.17 389
10747.15 363
10748.13 424
10749.11 401
10750.09 413
10751.07 393
10752.05 436
10753.03 401
10754.01 400
10754.99 426
10755.97 424
10756.95 392
10757.93 390
10758.91 364
10759.88 400
10760.86 402
10761.84 385
10762.82 400
10763.80 401
10764.78 436
10765.76 379
10766.74 406
10767.72 416
10768.70 420
10769.68 388
10770.66 402
10771.64 374
10772.62 418
10773.60 455
10774.58 380
10775.56 388
10776.54 378
10777.52 398
10778.51 405
10779.49 384
10780.47 396
10781.45 402
10782.43 413
10783.41 361
10784.39 440
10785.37 399
10786.35 390
10787.33 411
10788.31 466
10789.29 467
10790.27 437
10791.26 427
10792.24 438
10793.22 422
10794.20 479
10795.18 431
10796.16 399
10797.14 370
10798.12 406
10799.10 404
10800.09 421
10801.07 405
10802.05 421
10803.03 379
10804.01 425
10804.99 392
10805.98 402
10806.96 464
10807.94 436
10808.92 419
10809.90 423
10810.89 425
10811.87 420
10812.85 413
10813.83 431
10814.81 398
10815.80 423
10816.78 352
10817.76 361
10818.74 385
10819.72 359
10820.71 437
10821.69 380
10822.67 439
10823.65 462
10824.64 422
10825.62 395
10826.60 385
10827.58 406
10828.57 372
10829.55 441
10830.53 493
10831.52 423
10832.50 369
10833.48 413
10834.46 422
10835.45 439
10836.43 422
10837.41 418
10838.40 439
10839.38 418
10840.36 379
10841.35 390
10842.33 386
10843.31 385
10844.30 436
10845.28 431
10846.26 377
10847.25 392
10848.23 416
10849.21 411
10850.20 414
10851.18 421
10852.17 400
10853.15 438
10854.13 426
10855.12 423
10856.10 452
10857.09 450
10858.07 450
10859.05 404
10860.04 426
10861.02 450
10862.01 446
10862.99 466
10863.97 446
10864.96 436
10865.94 464
10866.93 514
10867.91 465
10868.90 435
10869.88 441
10870.87 501
10871.85 498
10872.84 474
10873.82 447
10874.81 496
10875.79 452
10876.78 481
10877.76 475
10878.75 453
10879.73 476
10880.72 476
10881.70 476
10882.69 454
10883.67 489
10884.66 498
10885.64 489
10886.63 463
10887.61 472
10888.60 504
10889.58 494
10890.57 546
10891.55 490
10892.54 506
10893.53 455
10894.51 507
10895.50 545
10896.48 464
10897.47 525
10898.45 553
10899.44 554
10900.43 524
10901.41 545
10902.40 538
10903.38 579
10904.37 546
10905.36 535
10906.34 521
10907.33 533
10908.32 572
10909.30 517
10910.29 543
10911.28 554
10912.26 540
10913.25 526
10914.24 549
10915.22 523
10916.21 527
10917.20 557
10918.18 576
10919.17 572
10920.16 552
10921.14 607
10922.13 546
10923.12 635
10924.10 633
10925.09 598
10926.08 597
10927.07 579
10928.05 607
10929.04 641
10930.03 574
10931.01 633
10932.00 616
10932.99 603
10933.98 645
10934.96 651
10935.95 657
10936.94 610
10937.93 667
10938.92 644
10939.90 605
10940.89 655
10941.88 631
10942.87 649
10943.85 694
10944.84 687
10945.83 673
10946.82 747
10947.81 753
10948.79 691
10949.78 735
10950.77 802
10951.76 748
10952.75 795
10953.74 752
10954.72 760
10955.71 823
10956.70 757
10957.69 776
10958.68 757
10959.67 875
10960.66 870
10961.65 922
10962.63 895
10963.62 921
10964.61 1016
10965.60 1076
10966.59 1091
10967.58 1145
10968.57 1110
10969.56 1173
10970.55 1185
10971.54 1173
10972.52 1039
10973.51 1022
10974.50 902
10975.49 947
10976.48 861
10977.47 869
10978.46 801
10979.45 886
10980.44 932
10981.43 812
10982.42 922
10983.41 876
10984.40 890
10985.39 901
10986.38 822
10987.37 824
10988.36 852
10989.35 906
10990.34 940
10991.33 924
10992.32 929
10993.31 938
10994.30 897
10995.29 922
10996.28 909
10997.27 902
10998.26 921
10999.25 917
11000.24 925
11001.23 955
11002.22 987
11003.21 1065
11004.20 1184
11005.20 1277
11006.19 1314
11007.18 1465
11008.17 1560
11009.16 1639
11010.15 1601
11011.14 1643
11012.13 1596
11013.12 1550
11014.11 1466
11015.10 1332
11016.10 1212
11017.09 1005
11018.08 989
11019.07 967
11020.06 925
11021.05 921
11022.04 894
11023.04 873
11024.03 873
11025.02 881
11026.01 837
11027.00 814
11027.99 876
11028.99 791
11029.98 756
11030.97 737
11031.96 753
11032.95 721
11033.95 700
11034.94 679
11035.93 672
11036.92 717
11037.91 677
11038.91 707
11039.90 599
11040.89 662
11041.88 666
11042.88 657
11043.87 609
11044.86 615
11045.85 613
11046.85 609
11047.84 610
11048.83 612
11049.82 633
11050.82 637
11051.81 595
11052.80 525
11053.80 589
11054.79 566
11055.78 632
11056.77 580
11057.77 539
11058.76 560
11059.75 540
11060.75 479
11061.74 526
11062.73 519
11063.73 515
11064.72 560
11065.71 569
11066.71 554
11067.70 552
11068.69 586
11069.69 537
11070.68 517
11071.68 581
11072.67 570
11073.66 544
11074.66 508
11075.65 548
11076.65 575
11077.64 555
11078.63 508
11079.63 544
11080.62 546
11081.62 570
11082.61 590
11083.60 552
11084.60 580
11085.59 595
11086.59 585
11087.58 567
11088.58 587
11089.57 541
11090.57 558
11091.56 595
11092.55 540
11093.55 534
11094.54 517
11095.54 533
11096.53 535
11097.53 481
11098.52 498
11099.52 491
11100.51 543
11101.51 531
11102.50 544
11103.50 529
11104.49 500
11105.49 494
11106.48 505
11107.48 510
11108.48 512
11109.47 543
11110.47 512
11111.46 487
11112.46 518
11113.45 565
11114.45 483
11115.44 507
11116.44 488
11117.44 586
11118.43 513
11119.43 491
11120.42 520
11121.42 523
11122.42 515
11123.41 438
11124.41 536
11125.40 487
11126.40 501
11127.40 491
11128.39 537
11129.39 520
11130.38 504
11131.38 478
11132.38 458
11133.37 498
11134.37 564
11135.37 567
11136.36 542
11137.36 515
11138.36 547
11139.35 520
11140.35 504
11141.35 490
11142.34 475
11143.34 500
11144.34 463
11145.34 473
11146.33 470
11147.33 442
11148.33 496
11149.32 493
11150.32 448
11151.32 455
11152.32 478
11153.31 506
11154.31 523
11155.31 458
11156.31 482
11157.30 465
11158.30 502
11159.30 517
11160.30 492
11161.29 499
11162.29 527
11163.29 535
11164.29 492
11165.29 456
11166.28 510
11167.28 460
11168.28 494
11169.28 472
11170.28 421
11171.27 449
11172.27 506
11173.27 444
11174.27 374
11175.27 419
11176.27 471
11177.26 511
11178.26 457
11179.26 460
11180.26 469
11181.26 462
11182.26 447
11183.26 452
11184.26 460
11185.25 423
11186.25 491
11187.25 454
11188.25 464
11189.25 438
11190.25 452
11191.25 448
11192.25 450
11193.25 422
11194.25 395
11195.24 454
11196.24 498
11197.24 474
11198.24 419
11199.24 463
11200.24 476
11201.24 488
11202.24 443
11203.24 397
11204.24 417
11205.24 469
11206.24 450
11207.24 470
11208.24 428
11209.24 472
11210.24 454
11211.24 469
11212.24 402
11213.24 387
11214.24 427
11215.24 479
11216.24 425
11217.24 416
11218.24 411
11219.24 402
11220.24 386
11221.24 390
11222.24 397
11223.24 421
11224.24 405
11225.24 413
11226.24 422
11227.25 369
11228.25 416
11229.25 429
11230.25 464
11231.25 427
11232.25 401
11233.25 444
11234.25 412
11235.25 378
11236.25 395
11237.25 425
11238.26 414
11239.26 407
11240.26 427
11241.26 429
11242.26 431
11243.26 396
11244.26 446
11245.27 399
11246.27 446
11247.27 410
11248.27 523
11249.27 458
11250.27 389
11251.28 432
11252.28 402
11253.28 420
11254.28 423
11255.28 415
11256.29 391
11257.29 427
11258.29 407
11259.29 427
11260.29 438
11261.30 415
11262.30 480
11263.30 425
11264.30 461
11265.31 416
11266.31 448
11267.31 416
11268.31 399
11269.32 429
11270.32 428
11271.32 373
11272.32 393
11273.33 434
11274.33 389
11275.33 421
11276.33 459
11277.34 437
11278.34 439
11279.34 461
11280.35 436
11281.35 444
11282.35 414
11283.36 463
11284.36 443
11285.36 483
11286.37 504
11287.37 486
11288.37 539
11289.38 560
11290.38 507
11291.38 516
11292.39 466
11293.39 478
11294.39 490
11295.40 487
11296.40 445
11297.41 458
11298.41 480
11299.41 459
11300.42 430
11301.42 427
11302.43 508
11303.43 452
11304.43 424
11305.44 463
11306.44 469
11307.45 472
11308.45 409
11309.46 401
11310.46 492
11311.46 459
11312.47 511
11313.47 430
11314.48 468
11315.48 454
11316.49 477
11317.49 491
11318.50 481
11319.50 522
11320.51 512
11321.51 526
11322.52 516
11323.52 516
11324.53 530
11325.53 523
11326.54 503
11327.54 524
11328.55 492
11329.55 466
11330.56 503
11331.56 480
11332.57 501
11333.57 446
11334.58 422
11335.58 445
11336.59 484
11337.60 448
11338.60 433
11339.61 438
11340.61 462
11341.62 434
11342.62 416
11343.63 448
11344.64 446
11345.64 460
11346.65 482
11347.65 534
11348.66 536
11349.67 539
11350.67 518
11351.68 514
11352.69 535
11353.69 511
11354.70 506
11355.71 491
11356.71 477
11357.72 500
11358.72 452
11359.73 418
11360.74 482
11361.74 472
11362.75 422
11363.76 399
11364.76 396
11365.77 412
11366.78 437
11367.79 453
11368.79 432
11369.80 424
11370.81 424
11371.81 428
11372.82 391
11373.83 418
11374.84 468
11375.84 414
11376.85 401
11377.86 360
11378.87 422
11379.87 427
11380.88 431
11381.89 456
11382.90 400
11383.90 386
11384.91 412
11385.92 420
11386.93 391
11387.93 395
11388.94 401
11389.95 416
11390.96 388
11391.97 406
11392.97 408
11393.98 398
11394.99 428
11396.00 393
11397.01 423
11398.02 387
11399.02 400
11400.03 413
11401.04 434
11402.05 406
11403.06 395
11404.07 393
11405.08 393
11406.08 370
11407.09 384
11408.10 399
11409.11 415
11410.12 381
11411.13 364
11412.14 405
11413.15 397
11414.15 401
11415.16 384
11416.17 402
11417.18 418
11418.19 386
11419.20 387
11420.21 385
11421.22 377
11422.23 368
11423.24 376
11424.25 376
11425.26 375
11426.27 380
11427.28 400
11428.29 415
11429.30 383
11430.31 407
11431.32 384
11432.32 391
11433.33 366
11434.34 360
11435.35 383
11436.36 398
11437.37 404
11438.38 384
11439.39 398
11440.41 356
11441.42 403
11442.43 374
11443.44 337
11444.45 392
11445.46 391
11446.47 403
11447.48 365
11448.49 417
11449.50 402
11450.51 366
11451.52 366
11452.53 382
11453.54 361
11454.55 383
11455.56 412
11456.57 422
11457.59 428
11458.60 358
11459.61 392
11460.62 384
11461.63 385
11462.64 391
11463.65 396
11464.66 385
11465.67 413
11466.69 394
11467.70 409
11468.71 402
11469.72 409
11470.73 440
11471.74 394
11472.75 351
11473.77 367
11474.78 416
11475.79 408
11476.80 449
11477.81 397
11478.83 428
11479.84 371
11480.85 369
11481.86 349
11482.87 343
11483.89 359
11484.90 423
11485.91 441
11486.92 400
11487.93 407
11488.95 418
11489.96 401
11490.97 398
11491.98 394
11493.00 400
11494.01 414
11495.02 409
11496.03 370
11497.05 434
11498.06 475
11499.07 411
11500.09 350
11501.10 362
11502.11 406
11503.12 418
11504.14 391
11505.15 371
11506.16 382
11507.18 376
11508.19 433
11509.20 405
11510.22 375
11511.23 412
11512.24 388
11513.26 375
11514.27 367
11515.28 397
11516.30 449
11517.31 391
11518.32 421
11519.34 356
11520.35 401
11521.37 439
11522.38 426
11523.39 439
11524.41 420
11525.42 416
11526.44 383
11527.45 415
11528.46 416
11529.48 416
11530.49 360
11531.51 397
11532.52 404
11533.53 404
11534.55 384
11535.56 410
11536.58 459
11537.59 430
11538.61 397
11539.62 408
11540.64 430
11541.65 454
11542.67 435
11543.68 418
11544.69 433
11545.71 471
11546.72 449
11547.74 439
11548.75 460
11549.77 470
11550.78 462
11551.80 508
11552.81 447
11553.83 408
11554.85 482
11555.86 445
11556.88 428
11557.89 416
11558.91 459
11559.92 464
11560.94 514
11561.95 498
11562.97 485
11563.98 515
11565.00 461
11566.02 496
11567.03 484
11568.05 427
11569.06 437
11570.08 498
11571.10 457
11572.11 471
11573.13 537
11574.14 515
11575.16 508
11576.18 525
11577.19 554
11578.21 532
11579.22 538
11580.24 545
11581.26 566
11582.27 544
11583.29 590
11584.31 562
11585.32 618
11586.34 641
11587.36 640
11588.37 560
11589.39 585
11590.41 622
11591.42 695
11592.44 630
11593.46 643
11594.47 710
11595.49 731
11596.51 718
11597.53 746
11598.54 742
11599.56 746
11600.58 765
11601.59 831
11602.61 888
11603.63 1016
11604.65 1199
11605.66 1189
11606.68 1335
11607.70 1483
11608.72 1558
11609.74 1507
11610.75 1512
11611.77 1479
11612.79 1387
11613.81 1287
11614.82 1123
11615.84 1044
11616.86 904
11617.88 922
11618.90 801
11619.91 782
11620.93 689
11621.95 669
11622.97 669
11623.99 661
11625.01 635
11626.02 625
11627.04 655
11628.06 592
11629.08 574
11630.10 553
11631.12 546
11632.14 560
11633.15 560
11634.17 542
11635.19 564
11636.21 501
11637.23 514
11638.25 538
11639.27 552
11640.29 542
11641.30 541
11642.32 498
11643.34 478
11644.36 471
11645.38 475
11646.40 480
11647.42 417
11648.44 455
11649.46 439
11650.48 444
11651.50 423
11652.52 427
11653.54 464
11654.56 440
11655.58 425
11656.60 438
11657.62 456
11658.64 419
11659.66 424
11660.68 412
11661.70 426
11662.72 418
11663.74 416
11664.76 439
11665.78 450
11666.80 436
11667.82 423
11668.84 385
11669.86 424
11670.88 415
11671.90 449
11672.92 443
11673.94 353
11674.96 418
11675.98 404
11677.00 419
11678.02 439
11679.04 441
11680.06 448
11681.08 454
11682.10 395
11683.12 428
11684.15 431
11685.17 459
11686.19 494
11687.21 445
11688.23 444
11689.25 439
11690.27 440
11691.29 450
11692.31 503
11693.34 451
11694.36 490
11695.38 483
11696.40 472
11697.42 453
11698.44 474
11699.46 445
11700.49 468
11701.51 450
11702.53 441
11703.55 420
11704.57 388
11705.60 440
11706.62 466
11707.64 476
11708.66 418
11709.68 425
11710.71 436
11711.73 459
11712.75 401
11713.77 433
11714.79 432
11715.82 438
11716.84 426
11717.86 395
11718.88 392
11719.91 436
11720.93 428
11721.95 419
11722.97 423
11724.00 394
11725.02 415
11726.04 381
11727.07 474
11728.09 416
11729.11 374
11730.13 394
11731.16 357
11732.18 346
11733.20 354
11734.23 361
11735.25 380
11736.27 342
11737.30 367
11738.32 367
11739.34 335
11740.37 387
11741.39 365
11742.41 403
11743.44 362
11744.46 382
11745.48 351
11746.51 359
11747.53 357
11748.55 362
11749.58 382
11750.60 379
11751.63 377
11752.65 409
11753.67 389
11754.70 412
11755.72 453
11756.75 440
11757.77 447
11758.79 431
11759.82 408
11760.84 415
11761.87 427
11762.89 406
11763.92 429
11764.94 369
11765.97 377
11766.99 380
11768.01 383
11769.04 395
11770.06 408
11771.09 363
11772.11 362
11773.14 386
11774.16 392
11775.19 380
11776.21 370
11777.24 421
11778.26 397
11779.29 365
11780.31 366
11781.34 390
11782.36 377
11783.39 379
11784.41 380
11785.44 375
11786.46 355
11787.49 342
11788.52 399
11789.54 350
11790.57 352
11791.59 354
11792.62 384
11793.64 355
11794.67 358
11795.70 385
11796.72 379
11797.75 380
11798.77 353
11799.80 341
11800.83 343
11801.85 349
11802.88 370
11803.90 376
11804.93 370
11805.96 403
11806.98 373
11808.01 388
11809.04 403
11810.06 424
11811.09 390
11812.11 397
11813.14 374
11814.17 359
11815.19 401
11816.22 397
11817.25 398
11818.27 349
11819.30 401
11820.33 374
11821.36 374
11822.38 350
11823.41 364
11824.44 381
11825.46 410
11826.49 417
11827.52 364
11828.54 377
11829.57 401
11830.60 377
11831.63 390
11832.65 382
11833.68 383
11834.71 402
11835.74 420
11836.76 353
11837.79 349
11838.82 391
11839.85 400
11840.88 402
11841.90 392
11842.93 371
11843.96 365
11844.99 377
11846.01 350
11847.04 351
11848.07 414
11849.10 359
11850.13 386
11851.16 396
11852.18 383
11853.21 368
11854.24 416
11855.27 370
11856.30 397
11857.33 405
11858.35 401
11859.38 381
11860.41 421
11861.44 363
11862.47 360
11863.50 372
11864.53 409
11865.56 396
11866.58 361
11867.61 409
11868.64 431
11869.67 380
11870.70 365
11871.73 421
11872.76 404
11873.79 422
11874.82 423
11875.85 411
11876.88 412
11877.91 413
11878.93 402
11879.96 437
11880.99 445
11882.02 415
11883.05 441
11884.08 417
11885.11 402
11886.14 335
11887.17 353
11888.20 405
11889.23 385
11890.26 345
11891.29 377
11892.32 423
11893.35 461
11894.38 410
11895.41 409
11896.44 488
11897.47 392
11898.50 454
11899.53 496
11900.56 469
11901.59 476
11902.62 465
11903.65 448
11904.69 453
11905.72 449
11906.75 448
11907.78 477
11908.81 498
11909.84 505
11910.87 487
11911.90 503
11912.93 501
11913.96 473
11914.99 516
11916.02 524
11917.06 586
11918.09 509
11919.12 496
11920.15 545
11921.18 512
11922.21 535
11923.24 521
11924.27 473
11925.31 475
11926.34 469
11927.37 523
11928.40 512
11929.43 503
11930.46 546
11931.50 508
11932.53 517
11933.56 533
11934.59 491
11935.62 520
11936.65 602
11937.69 618
11938.72 653
11939.75 676
11940.78 765
11941.81 753
11942.85 749
11943.88 734
11944.91 739
11945.94 717
11946.98 705
11948.01 675
11949.04 586
11950.07 569
11951.11 551
11952.14 532
11953.17 571
11954.20 447
11955.24 491
11956.27 476
11957.30 505
11958.34 488
11959.37 450
11960.40 485
11961.43 472
11962.47 503
11963.50 482
11964.53 431
11965.57 439
11966.60 433
11967.63 449
11968.67 484
11969.70 425
11970.73 426
11971.77 450
11972.80 421
11973.83 461
11974.87 467
11975.90 435
11976.94 433
11977.97 404
11979.00 400
11980.04 377
11981.07 432
11982.10 427
11983.14 448
11984.17 445
11985.21 442
11986.24 424
11987.27 386
11988.31 446
11989.34 457
11990.38 434
11991.41 436
11992.45 408
11993.48 412
11994.51 398
11995.55 400
11996.58 411
11997.62 376
11998.65 455
11999.69 448
12000.72 419
12001.76 427
12002.79 449
12003.83 423
12004.86 464
12005.90 450
12006.93 422
12007.97 416
12009.00 418
12010.04 427
12011.07 442
12012.11 422
12013.14 476
12014.18 452
12015.21 441
12016.25 410
12017.28 425
12018.32 449
12019.35 384
12020.39 457
12021.43 441
12022.46 470
12023.50 450
12024.53 436
12025.57 484
12026.60 477
12027.64 445
12028.68 438
12029.71 475
12030.75 479
12031.78 484
12032.82 452
12033.86 504
12034.89 465
12035.93 468
12036.97 460
12038.00 459
12039.04 413
12040.07 403
12041.11 468
12042.15 432
12043.18 402
12044.22 445
12045.26 422
12046.29 399
12047.33 434
12048.37 412
12049.40 445
12050.44 411
12051.48 423
12052.52 439
12053.55 429
12054.59 419
12055.63 425
12056.66 428
12057.70 410
12058.74 396
12059.78 410
12060.81 420
12061.85 412
12062.89 408
12063.92 421
12064.96 452
12066.00 399
12067.04 398
12068.07 413
12069.11 435
12070.15 404
12071.19 415
12072.23 418
12073.26 404
12074.30 438
12075.34 425
12076.38 424
12077.42 450
12078.45 453
12079.49 424
12080.53 413
12081.57 424
12082.61 440
12083.64 400
12084.68 472
12085.72 409
12086.76 417
12087.80 462
12088.84 438
12089.88 429
12090.91 413
12091.95 460
12092.99 450
12094.03 445
12095.07 444
12096.11 473
12097.15 398
12098.19 385
12099.22 412
12100.26 438
12101.30 435
12102.34 437
12103.38 445
12104.42 433
12105.46 418
12106.50 421
12107.54 506
12108.58 426
12109.62 443
12110.66 469
12111.70 509
12112.74 467
12113.77 491
12114.81 468
12115.85 510
12116.89 502
12117.93 483
12118.97 427
12120.01 408
12121.05 455
12122.09 401
12123.13 392
12124.17 375
12125.21 364
12126.25 351
12127.29 395
12128.33 373
12129.37 367
12130.41 356
12131.45 344
12132.50 337
12133.54 365
12134.58 381
12135.62 378
12136.66 346
12137.70 432
12138.74 369
12139.78 339
12140.82 334
12141.86 353
12142.90 415
12143.94 331
12144.98 400
12146.02 372
12147.07 352
12148.11 324
12149.15 355
12150.19 340
12151.23 322
12152.27 361
12153.31 383
12154.35 341
12155.40 373
12156.44 422
12157.48 367
12158.52 365
12159.56 333
12160.60 337
12161.64 359
12162.69 327
12163.73 350
12164.77 361
12165.81 355
12166.85 365
12167.90 373
12168.94 337
12169.98 361
12171.02 379
12172.06 353
12173.11 321
12174.15 331
12175.19 341
12176.23 344
12177.27 359
12178.32 330
12179.36 332
12180.40 341
12181.44 352
12182.49 350
12183.53 346
12184.57 332
12185.61 318
12186.66 369
12187.70 371
12188.74 354
12189.79 345
12190.83 330
12191.87 342
12192.91 346
12193.96 343
12195.00 346
12196.04 363
12197.09 397
12198.13 360
12199.17 311
12200.22 353
12201.26 382
12202.30 423
12203.35 345
12204.39 324
12205.43 392
12206.48 372
12207.52 348
12208.57 374
12209.61 311
12210.65 324
12211.70 375
12212.74 369
12213.78 359
12214.83 343
12215.87 388
12216.92 418
12217.96 404
12219.00 390
12220.05 359
12221.09 351
12222.14 368
12223.18 343
12224.23 334
12225.27 323
12226.31 343
12227.36 342
12228.40 341
12229.45 364
12230.49 363
12231.54 378
12232.58 366
12233.63 355
12234.67 342
12235.72 367
12236.76 423
12237.81 401
12238.85 423
12239.90 383
12240.94 336
12241.99 395
12243.03 414
12244.08 346
12245.12 373
12246.17 343
12247.21 430
12248.26 386
12249.30 346
12250.35 363
12251.39 348
12252.44 347
12253.49 353
12254.53 379
12255.58 343
12256.62 360
12257.67 348
12258.71 351
12259.76 363
12260.81 357
12261.85 380
12262.90 346
12263.94 339
12264.99 327
12266.04 356
12267.08 346
12268.13 355
12269.17 352
12270.22 372
12271.27 312
12272.31 323
12273.36 318
12274.41 351
12275.45 357
12276.50 379
12277.55 338
12278.59 348
12279.64 349
12280.69 349
12281.73 350
12282.78 356
12283.83 342
12284.87 333
12285.92 358
12286.97 342
12288.01 363
12289.06 330
12290.11 353
12291.16 343
12292.20 363
12293.25 314
12294.30 360
12295.35 386
12296.39 339
12297.44 316
12298.49 330
12299.54 349
12300.58 336
12301.63 321
12302.68 356
12303.73 315
12304.77 375
12305.82 339
12306.87 342
12307.92 346
12308.97 323
12310.01 353
12311.06 327
12312.11 370
12313.16 340
12314.21 360
12315.25 327
12316.30 306
12317.35 378
12318.40 359
12319.45 350
12320.50 346
12321.54 365
12322.59 342
12323.64 355
12324.69 323
12325.74 372
12326.79 341
12327.84 352
12328.89 349
12329.93 337
12330.98 310
12332.03 335
12333.08 343
12334.13 339
12335.18 315
12336.23 329
12337.28 347
12338.33 331
12339.38 339
12340.43 328
12341.47 335
12342.52 352
12343.57 320
12344.62 338
12345.67 333
12346.72 323
12347.77 358
12348.82 361
12349.87 342
12350.92 364
12351.97 342
12353.02 346
12354.07 329
12355.12 315
12356.17 318
12357.22 365
12358.27 345
12359.32 349
12360.37 319
12361.42 347
12362.47 378
12363.52 330
12364.57 336
12365.62 329
12366.67 311
12367.72 308
12368.77 339
12369.82 303
12370.87 319
12371.93 349
12372.98 328
12374.03 314
12375.08 325
12376.13 345
12377.18 354
12378.23 361
12379.28 375
12380.33 350
12381.38 353
12382.43 359
12383.49 349
12384.54 357
12385.59 365
12386.64 348
12387.69 355
12388.74 338
12389.79 352
12390.84 315
12391.90 362
12392.95 370
12394.00 333
12395.05 353
12396.10 385
12397.15 385
12398.21 356
12399.26 359
12400.31 324
12401.36 352
12402.41 334
12403.47 368
12404.52 413
12405.57 337
12406.62 361
12407.67 345
12408.73 356
12409.78 382
12410.83 341
12411.88 372
12412.94 409
12413.99 373
12415.04 371
12416.09 333
12417.15 368
12418.20 364
12419.25 385
12420.30 369
12421.36 384
12422.41 321
12423.46 347
12424.52 368
12425.57 366
12426.62 371
12427.67 398
12428.73 400
12429.78 343
12430.83 354
12431.89 373
12432.94 392
12433.99 382
12435.05 387
12436.10 388
12437.15 406
12438.21 399
12439.26 357
12440.31 368
12441.37 351
12442.42 334
12443.47 386
12444.53 360
12445.58 337
12446.64 367
12447.69 397
12448.74 360
12449.80 354
12450.85 374
12451.91 380
12452.96 385
12454.01 360
12455.07 387
12456.12 392
12457.18 388
12458.23 424
12459.29 424
12460.34 404
12461.39 316
12462.45 382
12463.50 378
12464.56 356
12465.61 398
12466.67 388
12467.72 399
12468.78 369
12469.83 391
12470.89 385
12471.94 418
12473.00 394
12474.05 405
12475.11 386
12476.16 408
12477.22 424
12478.27 447
12479.33 438
12480.38 417
12481.44 404
12482.49 448
12483.55 426
12484.60 434
12485.66 506
12486.71 475
12487.77 473
12488.83 444
12489.88 499
12490.94 496
12491.99 461
12493.05 522
12494.10 520
12495.16 547
12496.22 568
12497.27 594
12498.33 625
12499.38 640
12500.44 706
12501.50 798
12502.55 827
12503.61 921
12504.67 964
12505.72 987
12506.78 1011
12507.83 962
12508.89 869
12509.95 892
12511.00 829
12512.06 763
12513.12 691
12514.17 644
12515.23 578
12516.29 553
12517.34 515
12518.40 521
12519.46 484
12520.52 460
12521.57 446
12522.63 439
12523.69 444
12524.74 434
12525.80 438
12526.86 449
12527.92 432
12528.97 407
12530.03 418
12531.09 423
12532.15 391
12533.20 432
12534.26 432
12535.32 453
12536.38 395
12537.43 393
12538.49 461
12539.55 434
12540.61 412
12541.66 410
12542.72 399
12543.78 376
12544.84 370
12545.90 419
12546.95 412
12548.01 383
12549.07 383
12550.13 422
12551.19 374
12552.25 424
12553.30 389
12554.36 342
12555.42 382
12556.48 419
12557.54 414
12558.60 389
12559.65 400
12560.71 380
12561.77 387
12562.83 416
12563.89 408
12564.95 388
12566.01 390
12567.07 404
12568.13 403
12569.18 395
12570.24 415
12571.30 435
12572.36 423
12573.42 420
12574.48 435
12575.54 402
12576.60 463
12577.66 480
12578.72 451
12579.78 465
12580.84 469
12581.90 500
12582.96 501
12584.02 495
12585.07 551
12586.13 572
12587.19 562
12588.25 512
12589.31 503
12590.37 510
12591.43 503
12592.49 510
12593.55 511
12594.61 483
12595.67 478
12596.73 492
12597.79 528
12598.86 474
12599.92 437
12600.98 449
12602.04 484
12603.10 495
12604.16 484
12605.22 483
12606.28 475
12607.34 423
12608.40 453
12609.46 443
12610.52 430
12611.58 391
12612.64 407
12613.70 397
12614.76 381
12615.83 373
12616.89 389
12617.95 373
12619.01 397
12620.07 409
12621.13 374
12622.19 395
12623.25 409
12624.32 358
12625.38 399
12626.44 382
12627.50 393
12628.56 405
12629.62 386
12630.68 394
12631.75 392
12632.81 402
12633.87 396
12634.93 408
12635.99 344
12637.05 367
12638.12 380
12639.18 386
12640.24 385
12641.30 347
12642.36 376
12643.43 375
12644.49 388
12645.55 373
12646.61 348
12647.68 353
12648.74 354
12649.80 349
12650.86 349
12651.93 377
12652.99 375
12654.05 402
12655.11 393
12656.18 363
12657.24 358
12658.30 352
12659.36 370
12660.43 357
12661.49 413
12662.55 414
12663.62 419
12664.68 411
12665.74 393
12666.81 381
12667.87 391
12668.93 403
12670.00 355
12671.06 355
12672.12 371
12673.19 339
12674.25 371
12675.31 352
12676.38 333
12677.44 377
12678.50 376
12679.57 348
12680.63 344
12681.69 361
12682.76 352
12683.82 343
12684.89 357
12685.95 356
12687.01 368
12688.08 337
12689.14 366
12690.21 341
12691.27 313
12692.33 309
12693.40 344
12694.46 310
12695.53 348
12696.59 369
12697.66 347
12698.72 309
12699.79 324
12700.85 374
12701.91 362
12702.98 338
12704.04 320
12705.11 346
12706.17 348
12707.24 343
12708.30 358
12709.37 376
12710.43 346
12711.50 350
12712.56 347
12713.63 361
12714.69 365
12715.76 380
12716.82 346
12717.89 347
12718.95 313
12720.02 310
12721.09 347
12722.15 294
12723.22 312
12724.28 362
12725.35 367
12726.41 331
12727.48 303
12728.54 322
12729.61 363
12730.68 336
12731.74 350
12732.81 327
12733.87 326
12734.94 323
12736.01 348
12737.07 363
12738.14 333
12739.20 350
12740.27 347
12741.34 357
12742.40 336
12743.47 350
12744.54 321
12745.60 344
12746.67 342
12747.74 356
12748.80 371
12749.87 373
12750.94 353
12752.00 368
12753.07 377
12754.14 375
12755.20 310
12756.27 352
12757.34 399
12758.40 361
12759.47 315
12760.54 324
12761.60 314
12762.67 332
12763.74 320
12764.81 303
12765.87 319
12766.94 279
12768.01 306
12769.08 333
12770.14 307
12771.21 313
12772.28 349
12773.35 336
12774.41 305
12775.48 306
12776.55 313
12777.62 301
12778.68 309
12779.75 347
12780.82 303
12781.89 315
12782.96 311
12784.02 350
12785.09 342
12786.16 326
12787.23 297
12788.30 323
12789.37 325
12790.43 335
12791.50 329
12792.57 320
12793.64 345
12794.71 342
12795.78 322
12796.84 326
12797.91 360
12798.98 337
12800.05 326
12801.12 356
12802.19 289
12803.26 290
12804.33 362
12805.40 327
12806.46 312
12807.53 327
12808.60 326
12809.67 283
12810.74 275
12811.81 293
12812.88 361
12813.95 345
12815.02 304
12816.09 294
12817.16 292
12818.23 344
12819.30 327
12820.37 303
12821.44 315
12822.50 297
12823.57 344
12824.64 343
12825.71 356
12826.78 324
12827.85 366
12828.92 347
12829.99 349
12831.06 322
12832.13 326
12833.20 338
12834.27 333
12835.34 321
12836.41 364
12837.49 338
12838.56 347
12839.63 381
12840.70 298
12841.77 312
12842.84 324
12843.91 330
12844.98 328
12846.05 308
12847.12 336
12848.19 308
12849.26 317
12850.33 339
12851.40 331
12852.47 313
12853.55 370
12854.62 337
12855.69 333
12856.76 310
12857.83 309
12858.90 333
12859.97 294
12861.04 306
12862.11 311
12863.19 297
12864.26 295
12865.33 323
12866.40 297
12867.47 342
12868.54 325
12869.62 308
12870.69 312
12871.76 306
12872.83 314
12873.90 341
12874.97 297
12876.05 323
12877.12 292
12878.19 281
12879.26 299
12880.33 279
12881.41 293
12882.48 303
12883.55 312
12884.62 337
12885.70 286
12886.77 289
12887.84 292
12888.91 271
12889.98 246
12891.06 280
12892.13 280
12893.20 281
12894.28 288
12895.35 251
12896.42 292
12897.49 296
12898.57 296
12899.64 276
12900.71 261
12901.79 273
12902.86 287
12903.93 275
12905.00 295
12906.08 298
12907.15 290
12908.22 297
12909.30 273
12910.37 270
12911.44 266
12912.52 253
12913.59 284
12914.66 267
12915.74 309
12916.81 311
12917.89 335
12918.96 285
12920.03 269
12921.11 257
12922.18 289
12923.25 329
12924.33 305
12925.40 288
12926.48 276
12927.55 290
12928.62 281
12929.70 308
12930.77 300
12931.85 303
12932.92 274
12934.00 281
12935.07 272
12936.14 287
12937.22 289
12938.29 274
12939.37 278
12940.44 265
12941.52 303
12942.59 329
12943.67 268
12944.74 298
12945.82 294
12946.89 291
12947.97 279
12949.04 267
12950.12 294
12951.19 278
12952.27 272
12953.34 284
12954.42 309
12955.49 287
12956.57 300
12957.64 297
12958.72 292
12959.79 282
12960.87 291
12961.94 300
12963.02 272
12964.10 259
12965.17 289
12966.25 277
12967.32 301
12968.40 287
12969.47 302
12970.55 291
12971.63 289
12972.70 300
12973.78 328
12974.85 290
12975.93 248
12977.01 287
12978.08 289
12979.16 285
12980.23 305
12981.31 309
12982.39 312
12983.46 278
12984.54 261
12985.62 298
12986.69 267
12987.77 307
12988.85 288
12989.92 301
12991.00 283
12992.08 285
12993.15 280
12994.23 294
12995.31 282
12996.38 313
12997.46 318
12998.54 289
12999.61 288
13000.69 302
13001.77 336
13002.85 304
13003.92 286
13005.00 296
13006.08 300
13007.16 314
13008.23 286
13009.31 300
13010.39 339
13011.47 325
13012.54 288
13013.62 315
13014.70 299
13015.78 313
13016.85 321
13017.93 310
13019.01 285
13020.09 286
13021.17 310
13022.24 309
13023.32 275
13024.40 270
13025.48 263
13026.56 306
13027.63 351
13028.71 326
13029.79 314
13030.87 307
13031.95 280
13033.03 308
13034.10 293
13035.18 296
13036.26 297
13037.34 279
13038.42 295
13039.50 311
13040.58 293
13041.66 307
13042.73 315
13043.81 303
13044.89 288
13045.97 310
13047.05 316
13048.13 304
13049.21 338
13050.29 340
13051.37 311
13052.45 287
13053.53 316
13054.60 309
13055.68 343
13056.76 346
13057.84 275
13058.92 314
13060.00 300
13061.08 336
13062.16 336
13063.24 299
13064.32 287
13065.40 332
13066.48 310
13067.56 285
13068.64 281
13069.72 279
13070.80 340
13071.88 317
13072.96 316
13074.04 298
13075.12 329
13076.20 295
13077.28 300
13078.36 292
13079.44 309
13080.52 313
13081.60 318
13082.68 319
13083.76 302
13084.84 324
13085.93 344
13087.01 309
13088.09 316
13089.17 307
13090.25 314
13091.33 315
13092.41 310
13093.49 290
13094.57 258
13095.65 293
13096.73 266
13097.82 293
13098.90 285
13099.98 303
13101.06 279
13102.14 309
13103.22 282
13104.30 325
13105.38 321
13106.47 293
13107.55 311
13108.63 312
13109.71 268
13110.79 259
13111.87 290
13112.96 269
13114.04 268
13115.12 284
13116.20 272
13117.28 255
13118.37 282
13119.45 292
13120.53 325
13121.61 279
13122.69 310
13123.78 305
13124.86 279
13125.94 296
13127.02 324
13128.11 288
13129.19 285
13130.27 299
13131.35 290
13132.44 292
13133.52 276
13134.60 309
13135.68 297
13136.77 280
13137.85 289
13138.93 297
13140.01 266
13141.10 280
13142.18 287
13143.26 244
13144.35 272
13145.43 268
13146.51 290
13147.60 284
13148.68 291
13149.76 299
13150.85 271
13151.93 245
13153.01 252
13154.10 277
13155.18 306
13156.26 272
13157.35 254
13158.43 262
13159.51 289
13160.60 290
13161.68 322
13162.77 269
13163.85 277
13164.93 306
13166.02 266
13167.10 286
13168.19 253
13169.27 303
13170.35 296
13171.44 291
13172.52 279
13173.61 261
13174.69 292
13175.78 288
13176.86 300
13177.94 284
13179.03 289
13180.11 305
13181.20 296
13182.28 271
13183.37 242
13184.45 302
13185.54 296
13186.62 271
13187.71 260
13188.79 284
13189.88 272
13190.96 272
13192.05 323
13193.13 304
13194.22 321
13195.30 319
13196.39 294
13197.47 321
13198.56 256
13199.64 290
13200.73 300
13201.81 314
13202.90 310
13203.98 291
13205.07 305
13206.16 306
13207.24 313
13208.33 285
13209.41 295
13210.50 296
13211.58 287
13212.67 283
13213.76 298
13214.84 286
13215.93 315
13217.01 294
13218.10 293
13219.19 288
13220.27 305
13221.36 282
13222.45 293
13223.53 259
13224.62 279
13225.70 287
13226.79 294
13227.88 297
13228.96 292
13230.05 310
13231.14 302
13232.22 295
13233.31 325
13234.40 297
13235.48 280
13236.57 303
13237.66 275
13238.74 274
13239.83 265
13240.92 309
13242.01 304
13243.09 277
13244.18 284
13245.27 285
13246.35 319
13247.44 287
13248.53 275
13249.62 277
13250.70 306
13251.79 292
13252.88 287
13253.97 283
13255.05 291
13256.14 309
13257.23 332
13258.32 319
13259.41 305
13260.49 310
13261.58 337
13262.67 280
13263.76 313
13264.85 275
13265.93 330
13267.02 308
13268.11 347
13269.20 309
13270.29 302
13271.37 343
13272.46 314
13273.55 269
13274.64 306
13275.73 301
13276.82 309
13277.91 311
13278.99 290
13280.08 264
13281.17 317
13282.26 306
13283.35 295
13284.44 327
13285.53 314
13286.62 327
13287.70 305
13288.79 312
13289.88 321
13290.97 340
13292.06 347
13293.15 305
13294.24 299
13295.33 309
13296.42 342
13297.51 340
13298.60 330
13299.69 345
13300.78 312
13301.87 329
13302.95 303
13304.04 329
13305.13 343
13306.22 314
13307.31 325
13308.40 347
13309.49 359
13310.58 361
13311.67 320
13312.76 322
13313.85 331
13314.94 345
13316.03 377
13317.12 362
13318.21 325
13319.30 351
13320.39 373
13321.48 330
13322.58 373
13323.67 346
13324.76 343
13325.85 359
13326.94 378
13328.03 351
13329.12 348
13330.21 373
13331.30 355
13332.39 354
13333.48 343
13334.57 384
13335.66 359
13336.75 303
13337.85 356
13338.94 370
13340.03 328
13341.12 354
13342.21 360
13343.30 372
13344.39 360
13345.48 394
13346.58 362
13347.67 364
13348.76 374
13349.85 373
13350.94 359
13352.03 366
13353.12 380
13354.22 391
13355.31 356
13356.40 358
13357.49 325
13358.58 353
13359.68 370
13360.77 333
13361.86 331
13362.95 367
13364.04 397
13365.14 360
13366.23 385
13367.32 368
13368.41 382
13369.51 364
13370.60 408
13371.69 376
13372.78 391
13373.87 411
13374.97 442
13376.06 448
13377.15 425
13378.25 418
13379.34 438
13380.43 439
13381.52 455
13382.62 413
13383.71 432
13384.80 418
13385.90 408
13386.99 460
13388.08 418
13389.17 385
13390.27 382
13391.36 355
13392.45 347
13393.55 351
13394.64 361
13395.73 343
13396.83 308
13397.92 319
13399.02 384
13400.11 366
13401.20 392
13402.30 319
13403.39 366
13404.48 344
13405.58 366
13406.67 307
13407.77 341
13408.86 372
13409.95 356
13411.05 344
13412.14 325
13413.24 378
13414.33 357
13415.42 359
13416.52 322
13417.61 324
13418.71 340
13419.80 322
13420.90 350
13421.99 303
13423.08 304
13424.18 385
13425.27 355
13426.37 319
13427.46 345
13428.56 314
13429.65 347
13430.75 342
13431.84 361
13432.94 318
13434.03 316
13435.13 335
13436.22 330
13437.32 314
13438.41 313
13439.51 329
13440.60 370
13441.70 340
13442.79 333
13443.89 357
13444.98 339
13446.08 391
13447.18 352
13448.27 396
13449.37 372
13450.46 384
13451.56 332
13452.65 342
13453.75 357
13454.85 353
13455.94 360
13457.04 397
13458.13 364
13459.23 345
13460.33 360
13461.42 349
13462.52 330
13463.61 333
13464.71 339
13465.81 364
13466.90 341
13468.00 386
13469.10 356
13470.19 369
13471.29 376
13472.38 371
13473.48 383
13474.58 351
13475.67 349
13476.77 350
13477.87 351
13478.96 356
13480.06 360
13481.16 376
13482.26 360
13483.35 355
13484.45 362
13485.55 379
13486.64 385
13487.74 350
13488.84 334
13489.94 353
13491.03 378
13492.13 383
13493.23 391
13494.32 357
13495.42 349
13496.52 362
13497.62 378
13498.72 376
13499.81 441
13500.91 417
13502.01 420
13503.11 405
13504.20 422
13505.30 387
13506.40 356
13507.50 430
13508.60 449
13509.69 398
13510.79 441
13511.89 445
13512.99 476
13514.09 446
13515.18 411
13516.28 423
13517.38 421
13518.48 413
13519.58 430
13520.68 419
13521.78 417
13522.87 385
13523.97 385
13525.07 398
13526.17 368
13527.27 371
13528.37 348
13529.47 407
13530.57 376
13531.66 360
13532.76 350
13533.86 354
13534.96 377
13536.06 328
13537.16 347
13538.26 342
13539.36 357
13540.46 323
13541.56 355
13542.66 381
13543.76 363
13544.86 339
13545.96 312
13547.05 336
13548.15 365
13549.25 387
13550.35 319
13551.45 346
13552.55 348
13553.65 362
13554.75 316
13555.85 332
13556.95 319
13558.05 363
13559.15 330
13560.25 361
13561.35 329
13562.45 307
13563.55 336
13564.65 318
13565.75 293
13566.85 296
13567.96 308
13569.06 297
13570.16 331
13571.26 346
13572.36 332
13573.46 308
13574.56 283
13575.66 300
13576.76 283
13577.86 304
13578.96 298
13580.06 312
13581.16 316
13582.27 314
13583.37 303
13584.47 335
13585.57 306
13586.67 316
13587.77 307
13588.87 325
13589.97 339
13591.08 356
13592.18 302
13593.28 302
13594.38 331
13595.48 326
13596.58 304
13597.68 367
13598.79 358
13599.89 302
13600.99 305
13602.09 311
13603.19 324
13604.30 294
13605.40 337
13606.50 330
13607.60 310
13608.70 295
13609.81 315
13610.91 307
13612.01 336
13613.11 386
13614.21 337
13615.32 320
13616.42 310
13617.52 307
13618.62 292
13619.73 303
13620.83 340
13621.93 337
13623.03 308
13624.14 334
13625.24 301
13626.34 304
13627.45 304
13628.55 357
13629.65 282
13630.75 339
13631.86 315
13632.96 377
13634.06 314
13635.17 326
13636.27 347
13637.37 285
13638.48 325
13639.58 354
13640.68 325
13641.79 296
13642.89 315
13643.99 352
13645.10 383
13646.20 379
13647.30 339
13648.41 291
13649.51 329
13650.62 322
13651.72 329
13652.82 318
13653.93 311
13655.03 345
13656.14 337
13657.24 314
13658.34 300
13659.45 345
13660.55 310
13661.66 305
13662.76 336
13663.87 329
13664.97 326
13666.07 335
13667.18 337
13668.28 324
13669.39 301
13670.49 322
13671.60 329
13672.70 329
13673.81 307
13674.91 303
13676.02 339
13677.12 324
13678.23 325
13679.33 305
13680.44 332
13681.54 314
13682.65 298
13683.75 291
13684.86 324
13685.96 299
13687.07 324
13688.17 348
13689.28 310
13690.38 292
13691.49 278
13692.59 316
13693.70 313
13694.80 332
13695.91 316
13697.02 318
13698.12 321
13699.23 331
13700.33 368
13701.44 358
13702.55 323
13703.65 354
13704.76 354
13705.86 318
13706.97 364
13708.08 348
13709.18 355
13710.29 350
13711.39 304
13712.50 320
13713.61 342
13714.71 328
13715.82 350
13716.93 309
13718.03 304
13719.14 339
13720.25 384
13721.35 362
13722.46 371
13723.57 346
13724.67 321
13725.78 373
13726.89 350
13727.99 358
13729.10 355
13730.21 362
13731.31 382
13732.42 386
13733.53 399
13734.64 416
13735.74 413
13736.85 406
13737.96 391
13739.07 406
13740.17 355
13741.28 410
13742.39 399
13743.50 396
13744.60 408
13745.71 417
13746.82 419
13747.93 421
13749.03 391
13750.14 430
13751.25 438
13752.36 447
13753.47 438
13754.57 377
13755.68 383
13756.79 395
13757.90 425
13759.01 431
13760.11 421
13761.22 411
13762.33 456
13763.44 480
13764.55 462
13765.66 481
13766.76 478
13767.87 497
13768.98 484
13770.09 504
13771.20 489
13772.31 491
13773.42 491
13774.53 525
13775.63 484
13776.74 534
13777.85 593
13778.96 582
13780.07 636
13781.18 673
13782.29 694
13783.40 725
13784.51 763
13785.62 634
13786.73 657
13787.83 642
13788.94 662
13790.05 586
13791.16 622
13792.27 532
13793.38 563
13794.49 532
13795.60 508
13796.71 517
13797.82 429
13798.93 464
13800.04 464
13801.15 427
13802.26 441
13803.37 430
13804.48 397
13805.59 438
13806.70 415
13807.81 402
13808.92 428
13810.03 417
13811.14 383
13812.25 408
13813.36 409
13814.47 440
13815.58 419
13816.69 440
13817.80 425
13818.91 432
13820.03 397
13821.14 393
13822.25 428
13823.36 410
13824.47 427
13825.58 426
13826.69 441
13827.80 457
13828.91 436
13830.02 453
13831.13 431
13832.25 423
13833.36 420
13834.47 396
13835.58 385
13836.69 364
13837.80 380
13838.91 407
13840.02 370
13841.14 408
13842.25 399
13843.36 352
13844.47 388
13845.58 380
13846.69 366
13847.81 338
13848.92 363
13850.03 411
13851.14 387
13852.25 375
13853.37 386
13854.48 411
13855.59 422
13856.70 398
13857.81 407
13858.93 354
13860.04 358
13861.15 392
13862.26 355
13863.38 381
13864.49 376
13865.60 377
13866.71 392
13867.83 407
13868.94 415
13870.05 451
13871.16 431
13872.28 482
13873.39 434
13874.50 439
13875.61 407
13876.73 443
13877.84 474
13878.95 492
13880.07 425
13881.18 416
13882.29 456
13883.41 456
13884.52 451
13885.63 430
13886.75 392
13887.86 384
13888.97 408
13890.09 434
13891.20 385
13892.31 387
13893.43 423
13894.54 422
13895.65 423
13896.77 377
13897.88 351
13899.00 385
13900.11 424
13901.22 412
13902.34 354
13903.45 376
13904.57 381
13905.68 374
13906.79 381
13907.91 399
13909.02 390
13910.14 414
13911.25 380
13912.37 376
13913.48 369
13914.59 375
13915.71 392
13916.82 375
13917.94 357
13919.05 388
13920.17 398
13921.28 371
13922.40 368
13923.51 373
13924.63 348
13925.74 365
13926.86 399
13927.97 382
13929.09 379
13930.20 400
13931.32 384
13932.43 369
13933.55 383
13934.66 354
13935.78 343
13936.89 367
13938.01 377
13939.12 351
13940.24 349
13941.35 360
13942.47 368
13943.59 378
13944.70 356
13945.82 328
13946.93 374
13948.05 350
13949.16 358
13950.28 351
13951.40 321
13952.51 322
13953.63 324
13954.74 275
13955.86 322
13956.98 301
13958.09 308
13959.21 359
13960.33 380
13961.44 332
13962.56 354
13963.67 328
13964.79 290
13965.91 327
13967.02 365
13968.14 360
13969.26 360
13970.37 359
13971.49 342
13972.61 366
13973.72 387
13974.84 364
13975.96 347
13977.08 314
13978.19 301
13979.31 357
13980.43 327
13981.54 356
13982.66 342
13983.78 346
13984.90 372
13986.01 329
13987.13 345
13988.25 336
13989.37 330
13990.48 306
13991.60 320
13992.72 368
13993.84 370
13994.95 313
13996.07 348
13997.19 372
13998.31 339
13999.42 321
14000.54 323
14001.66 295
14002.78 312
14003.90 330
14005.01 323
14006.13 338
14007.25 350
14008.37 371
14009.49 358
14010.61 381
14011.72 353
14012.84 300
14013.96 349
14015.08 355
14016.20 348
14017.32 377
14018.43 351
14019.55 338
14020.67 343
14021.79 397
14022.91 356
14024.03 355
14025.15 355
14026.27 387
14027.39 375
14028.50 361
14029.62 381
14030.74 378
14031.86 339
14032.98 353
14034.10 368
14035.22 359
14036.34 334
14037.46 347
14038.58 357
14039.70 340
14040.82 329
14041.94 341
14043.06 373
14044.18 361
14045.30 320
14046.41 348
14047.53 324
14048.65 305
14049.77 308
14050.89 356
14052.01 335
14053.13 282
14054.25 343
14055.37 333
14056.49 293
14057.61 284
14058.74 309
14059.86 343
14060.98 336
14062.10 344
14063.22 348
14064.34 346
14065.46 360
14066.58 340
14067.70 337
14068.82 329
14069.94 342
14071.06 318
14072.18 347
14073.30 309
14074.42 304
14075.54 339
14076.66 342
14077.79 321
14078.91 336
14080.03 353
14081.15 317
14082.27 372
14083.39 350
14084.51 384
14085.63 367
14086.76 361
14087.88 359
14089.00 370
14090.12 349
14091.24 386
14092.36 433
14093.48 386
14094.61 375
14095.73 362
14096.85 368
14097.97 371
14099.09 394
14100.22 394
14101.34 401
14102.46 413
14103.58 422
14104.70 418
14105.83 392
14106.95 399
14108.07 398
14109.19 432
14110.31 440
14111.44 425
14112.56 460
14113.68 459
14114.80 414
14115.93 396
14117.05 386
14118.17 402
14119.29 367
14120.42 373
14121.54 346
14122.66 341
14123.79 342
14124.91 327
14126.03 377
14127.15 355
14128.28 308
14129.40 287
14130.52 310
14131.65 328
14132.77 350
14133.89 329
14135.02 317
14136.14 305
14137.26 310
14138.39 321
14139.51 316
14140.63 327
14141.76 330
14142.88 326
14144.00 306
14145.13 288
14146.25 310
14147.38 320
14148.50 288
14149.62 317
14150.75 296
14151.87 285
14152.99 306
14154.12 312
14155.24 286
14156.37 325
14157.49 310
14158.62 322
14159.74 313
14160.86 300
14161.99 317
14163.11 290
14164.24 279
14165.36 311
14166.49 314
14167.61 317
14168.74 282
14169.86 272
14170.99 287
14172.11 307
14173.23 286
14174.36 273
14175.48 313
14176.61 329
14177.73 310
14178.86 315
14179.98 308
14181.11 266
14182.23 267
14183.36 284
14184.49 314
14185.61 328
14186.74 318
14187.86 295
14188.99 309
14190.11 316
14191.24 266
14192.36 296
14193.49 310
14194.61 283
14195.74 267
14196.87 269
14197.99 263
14199.12 266
14200.24 312
14201.37 278
14202.50 307
14203.62 290
14204.75 328
14205.87 301
14207.00 292
14208.13 300
14209.25 268
14210.38 287
14211.50 299
14212.63 299
14213.76 285
14214.88 296
14216.01 299
14217.14 299
14218.26 279
14219.39 313
14220.52 290
14221.64 296
14222.77 278
14223.90 270
14225.02 269
14226.15 270
14227.28 282
14228.41 288
14229.53 244
14230.66 231
14231.79 238
14232.91 274
14234.04 261
14235.17 268
14236.30 271
14237.42 257
14238.55 297
14239.68 277
14240.81 264
14241.93 268
14243.06 249
14244.19 278
14245.32 267
14246.44 260
14247.57 262
14248.70 309
14249.83 271
14250.95 273
14252.08 249
14253.21 291
14254.34 280
14255.47 288
14256.59 258
14257.72 271
14258.85 298
14259.98 285
14261.11 288
14262.24 253
14263.36 262
14264.49 302
14265.62 282
14266.75 314
14267.88 293
14269.01 290
14270.14 296
14271.26 285
14272.39 270
14273.52 250
14274.65 270
14275.78 249
14276.91 271
14278.04 260
14279.17 270
14280.30 282
14281.42 259
14282.55 282
14283.68 239
14284.81 224
14285.94 281
14287.07 265
14288.20 244
14289.33 253
14290.46 259
14291.59 239
14292.72 247
14293.85 283
14294.98 250
14296.11 273
14297.24 245
14298.37 269
14299.50 284
14300.63 246
14301.76 254
14302.89 257
14304.02 269
14305.15 221
14306.28 242
14307.41 234
14308.54 240
14309.67 254
14310.80 264
14311.93 233
14313.06 288
14314.19 259
14315.32 256
14316.45 242
14317.58 249
14318.71 265
14319.84 224
14320.97 233
14322.10 234
14323.23 243
14324.36 225
14325.49 233
14326.63 244
14327.76 235
14328.89 256
14330.02 270
14331.15 236
14332.28 272
14333.41 251
14334.54 279
14335.67 262
14336.81 263
14337.94 271
14339.07 260
14340.20 253
14341.33 209
14342.46 260
14343.59 225
14344.73 225
14345.86 229
14346.99 263
14348.12 244
14349.25 267
14350.38 241
14351.52 229
14352.65 253
14353.78 225
14354.91 286
14356.04 232
14357.18 257
14358.31 228
14359.44 252
14360.57 270
14361.71 244
14362.84 209
14363.97 234
14365.10 244
14366.24 274
14367.37 231
14368.50 225
14369.63 227
14370.77 217
14371.90 250
14373.03 255
14374.16 232
14375.30 232
14376.43 271
14377.56 223
14378.70 225
14379.83 235
14380.96 239
14382.09 229
14383.23 210
14384.36 223
14385.49 227
14386.63 231
14387.76 241
14388.89 269
14390.03 236
14391.16 282
14392.29 265
14393.43 241
14394.56 249
14395.70 233
14396.83 221
14397.96 258
14399.10 256
14400.23 231
14401.36 242
14402.50 250
14403.63 226
14404.77 233
14405.90 244
14407.03 241
14408.17 273
14409.30 233
14410.44 231
14411.57 220
14412.71 229
14413.84 240
14414.97 224
14416.11 223
14417.24 264
14418.38 256
14419.51 234
14420.65 233
14421.78 229
14422.92 207
14424.05 242
14425.19 239
14426.32 220
14427.46 222
14428.59 248
14429.73 236
14430.86 215
14432.00 258
14433.13 236
14434.27 230
14435.40 252
14436.54 273
14437.67 242
14438.81 276
14439.94 250
14441.08 214
14442.21 222
14443.35 251
14444.48 249
14445.62 222
14446.76 210
14447.89 226
14449.03 252
14450.16 262
14451.30 246
14452.43 253
14453.57 249
14454.71 250
14455.84 275
14456.98 254
14458.11 262
14459.25 263
14460.39 249
14461.52 266
14462.66 225
14463.80 250
14464.93 236
14466.07 258
14467.20 252
14468.34 263
14469.48 244
14470.61 253
14471.75 261
14472.89 288
14474.02 269
14475.16 247
14476.30 276
14477.43 270
14478.57 247
14479.71 259
14480.85 234
14481.98 239
14483.12 271
14484.26 253
14485.39 273
14486.53 253
14487.67 259
14488.81 247
14489.94 289
14491.08 246
14492.22 243
14493.36 253
14494.49 251
14495.63 255
14496.77 237
14497.91 249
14499.04 261
14500.18 257
14501.32 262
14502.46 233
14503.59 238
14504.73 282
14505.87 237
14507.01 263
14508.15 245
14509.28 247
14510.42 256
14511.56 257
14512.70 276
14513.84 258
14514.98 244
14516.11 252
14517.25 234
14518.39 244
14519.53 263
14520.67 231
14521.81 256
14522.95 255
14524.08 275
14525.22 206
14526.36 251
14527.50 249
14528.64 253
14529.78 251
14530.92 222
14532.06 237
14533.20 220
14534.33 253
14535.47 209
14536.61 245
14537.75 224
14538.89 250
14540.03 243
14541.17 242
14542.31 222
14543.45 234
14544.59 217
14545.73 228
14546.87 257
14548.01 230
14549.15 233
14550.29 199
14551.43 230
14552.57 215
14553.71 228
14554.85 245
14555.99 214
14557.13 238
14558.27 211
14559.41 224
14560.55 215
14561.69 226
14562.83 212
14563.97 213
14565.11 211
14566.25 241
14567.39 238
14568.53 232
14569.67 220
14570.81 216
14571.95 217
14573.09 210
14574.23 219
14575.37 236
14576.51 248
14577.65 225
14578.79 242
14579.94 233
14581.08 264
14582.22 254
14583.36 264
14584.50 254
14585.64 210
14586.78 239
14587.92 245
14589.06 256
14590.21 234
14591.35 229
14592.49 208
14593.63 214
14594.77 225
14595.91 250
14597.05 232
14598.20 222
14599.34 222
14600.48 232
14601.62 237
14602.76 239
14603.90 252
14605.05 239
14606.19 230
14607.33 254
14608.47 250
14609.61 246
14610.76 277
14611.90 288
14613.04 251
14614.18 234
14615.32 262
14616.47 234
14617.61 231
14618.75 239
14619.89 280
14621.04 271
14622.18 228
14623.32 212
14624.46 223
14625.61 263
14626.75 274
14627.89 263
14629.04 264
14630.18 244
14631.32 232
14632.46 231
14633.61 237
14634.75 258
14635.89 265
14637.04 312
14638.18 315
14639.32 242
14640.47 245
14641.61 273
14642.75 296
14643.90 258
14645.04 278
14646.18 295
14647.33 319
14648.47 307
14649.61 282
14650.76 272
14651.90 312
14653.05 297
14654.19 285
14655.33 271
14656.48 262
14657.62 248
14658.76 298
14659.91 289
14661.05 247
14662.20 257
14663.34 284
14664.49 284
14665.63 249
14666.77 240
14667.92 283
14669.06 270
14670.21 274
14671.35 260
14672.50 237
14673.64 233
14674.79 211
14675.93 254
14677.07 245
14678.22 239
14679.36 273
14680.51 245
14681.65 212
14682.80 225
14683.94 215
14685.09 238
14686.23 212
14687.38 248
14688.52 236
14689.67 238
14690.81 255
14691.96 220
14693.10 234
14694.25 209
14695.40 267
14696.54 239
14697.69 243
14698.83 226
14699.98 252
14701.12 244
14702.27 235
14703.41 205
14704.56 203
14705.71 213
14706.85 239
14708.00 215
14709.14 219
14710.29 224
14711.44 243
14712.58 230
14713.73 208
14714.87 240
14716.02 239
14717.17 219
14718.31 231
14719.46 228
14720.61 198
14721.75 229
14722.90 247
14724.05 240
14725.19 225
14726.34 240
14727.49 218
14728.63 226
14729.78 201
14730.93 242
14732.07 254
14733.22 212
14734.37 188
14735.51 237
14736.66 243
14737.81 209
14738.95 228
14740.10 210
14741.25 219
14742.40 231
14743.54 215
14744.69 236
14745.84 230
14746.99 205
14748.13 200
14749.28 225
14750.43 222
14751.58 218
14752.72 209
14753.87 214
14755.02 230
14756.17 220
14757.31 232
14758.46 207
14759.61 244
14760.76 249
14761.91 226
14763.05 216
14764.20 218
14765.35 222
14766.50 215
14767.65 221
14768.80 195
14769.94 217
14771.09 231
14772.24 216
14773.39 240
14774.54 221
14775.69 232
14776.83 244
14777.98 284
14779.13 217
14780.28 250
14781.43 208
14782.58 215
14783.73 240
14784.88 232
14786.03 220
14787.17 231
14788.32 240
14789.47 236
14790.62 231
14791.77 201
14792.92 246
14794.07 234
14795.22 220
14796.37 256
14797.52 259
14798.67 269
14799.82 253
14800.97 225
14802.12 232
14803.26 238
14804.41 239
14805.56 248
14806.71 263
14807.86 259
14809.01 240
14810.16 209
14811.31 241
14812.46 236
14813.61 246
14814.76 250
14815.91 263
14817.06 272
14818.21 259
14819.36 255
14820.51 246
14821.66 264
14822.82 218
14823.97 278
14825.12 277
14826.27 218
14827.42 232
14828.57 232
14829.72 222
14830.87 232
14832.02 252
14833.17 231
14834.32 240
14835.47 238
14836.62 224
14837.77 213
14838.93 217
14840.08 249
14841.23 265
14842.38 206
14843.53 204
14844.68 208
14845.83 198
14846.98 224
14848.14 195
14849.29 201
14850.44 197
14851.59 221
14852.74 188
14853.89 219
14855.04 200
14856.20 220
14857.35 232
14858.50 231
14859.65 174
14860.80 174
14861.96 215
14863.11 203
14864.26 192
14865.41 162
14866.56 211
14867.72 209
14868.87 213
14870.02 205
14871.17 195
14872.32 195
14873.48 190
14874.63 183
14875.78 172
14876.93 192
14878.09 199
14879.24 213
14880.39 215
14881.54 197
14882.70 188
14883.85 192
14885.00 213
14886.16 203
14887.31 201
14888.46 218
14889.61 207
14890.77 210
14891.92 206
14893.07 188
14894.23 189
14895.38 204
14896.53 210
14897.69 176
14898.84 196
14899.99 161
14901.15 189
14902.30 175
14903.45 210
14904.61 203
14905.76 220
14906.91 225
14908.07 198
14909.22 224
14910.38 188
14911.53 162
14912.68 207
14913.84 204
14914.99 195
14916.15 208
14917.30 185
14918.45 208
14919.61 189
14920.76 199
14921.92 213
14923.07 214
14924.22 180
14925.38 176
14926.53 186
14927.69 193
14928.84 209
14930.00 208
14931.15 199
14932.31 216
14933.46 242
14934.62 193
14935.77 186
14936.93 181
14938.08 210
14939.24 200
14940.39 196
14941.55 209
14942.70 212
14943.86 189
14945.01 239
14946.17 179
14947.32 178
14948.48 195
14949.63 185
14950.79 199
14951.94 158
14953.10 165
14954.25 195
14955.41 204
14956.56 219
14957.72 185
14958.88 204
14960.03 205
14961.19 217
14962.34 225
14963.50 208
14964.65 211
14965.81 185
14966.97 188
14968.12 200
14969.28 173
14970.43 193
14971.59 207
14972.75 214
14973.90 175
14975.06 200
14976.22 194
14977.37 201
14978.53 172
14979.69 163
14980.84 187
14982.00 193
14983.16 196
14984.31 197
14985.47 194
14986.63 195
14987.78 212
14988.94 183
14990.10 185
14991.25 183
14992.41 208
14993.57 183
14994.72 198
14995.88 210
14997.04 214
14998.20 195
14999.35 209
15000.51 182
15001.67 197
15002.82 207
15003.98 204
15005.14 177
15006.30 200
15007.45 209
15008.61 217
15009.77 209
15010.93 176
15012.09 226
15013.24 235
15014.40 219
15015.56 185
15016.72 209
15017.87 207
15019.03 195
15020.19 211
15021.35 177
15022.51 218
15023.67 210
15024.82 185
15025.98 209
15027.14 211
15028.30 188
15029.46 195
15030.62 213
15031.77 189
15032.93 186
15034.09 176
15035.25 176
15036.41 191
15037.57 193
15038.73 200
15039.88 189
15041.04 175
15042.20 188
15043.36 172
15044.52 189
15045.68 204
15046.84 159
15048.00 181
15049.16 204
15050.32 164
15051.47 190
15052.63 198
15053.79 179
15054.95 175
15056.11 198
15057.27 168
15058.43 153
15059.59 203
15060.75 207
15061.91 208
15063.07 169
15064.23 182
15065.39 182
15066.55 201
15067.71 158
15068.87 174
15070.03 200
15071.19 177
15072.35 173
15073.51 169
15074.67 202
15075.83 178
15076.99 212
15078.15 206
15079.31 183
15080.47 216
15081.63 204
15082.79 179
15083.95 174
15085.11 173
15086.27 172
15087.43 197
15088.59 201
15089.76 163
15090.92 166
15092.08 190
15093.24 180
15094.40 172
15095.56 186
15096.72 195
15097.88 186
15099.04 187
15100.20 166
15101.37 181
15102.53 184
15103.69 193
15104.85 181
15106.01 175
15107.17 172
15108.33 170
15109.50 194
15110.66 170
15111.82 168
15112.98 174
15114.14 202
15115.30 196
15116.47 201
15117.63 182
15118.79 187
15119.95 185
15121.11 180
15122.27 187
15123.44 191
15124.60 159
15125.76 173
15126.92 191
15128.09 178
15129.25 180
15130.41 155
15131.57 186
15132.73 186
15133.90 207
15135.06 164
15136.22 154
15137.38 192
15138.55 201
15139.71 189
15140.87 181
15142.04 180
15143.20 209
15144.36 201
15145.52 175
15146.69 179
15147.85 206
15149.01 190
15150.18 177
15151.34 183
15152.50 182
15153.67 232
15154.83 184
15155.99 201
15157.16 183
15158.32 175
15159.48 186
15160.65 189
15161.81 193
15162.97 177
15164.14 159
15165.30 181
15166.46 177
15167.63 168
15168.79 203
15169.95 172
15171.12 175
15172.28 180
15173.45 177
15174.61 170
15175.77 174
15176.94 183
15178.10 186
15179.27 165
15180.43 190
15181.60 181
15182.76 202
15183.92 209
15185.09 208
15186.25 209
15187.42 167
15188.58 191
15189.75 184
15190.91 191
15192.08 178
15193.24 187
15194.41 194
15195.57 207
15196.74 184
15197.90 173
15199.07 167
15200.23 203
15201.40 218
15202.56 188
15203.73 231
15204.89 204
15206.06 212
15207.22 203
15208.39 229
15209.55 207
15210.72 206
15211.88 192
15213.05 187
15214.21 170
15215.38 218
15216.54 206
15217.71 220
15218.88 228
15220.04 228
15221.21 250
15222.37 228
15223.54 207
15224.71 171
15225.87 211
15227.04 194
15228.20 201
15229.37 190
15230.54 228
15231.70 207
15232.87 206
15234.03 220
15235.20 212
15236.37 214
15237.53 197
15238.70 211
15239.87 203
15241.03 210
15242.20 200
15243.37 214
15244.53 211
15245.70 212
15246.87 188
15248.03 226
15249.20 224
15250.37 200
15251.53 206
15252.70 228
15253.87 208
15255.04 195
15256.20 223
15257.37 204
15258.54 201
15259.70 209
15260.87 210
15262.04 172
15263.21 182
15264.37 202
15265.54 205
15266.71 196
15267.88 209
15269.04 188
15270.21 236
15271.38 219
15272.55 196
15273.72 208
15274.88 215
15276.05 175
15277.22 182
15278.39 185
15279.56 193
15280.72 193
15281.89 192
15283.06 203
15284.23 179
15285.40 175
15286.56 198
15287.73 206
15288.90 190
15290.07 183
15291.24 187
15292.41 179
15293.58 194
15294.74 171
15295.91 184
15297.08 189
15298.25 185
15299.42 168
15300.59 174
15301.76 192
15302.93 182
15304.09 172
15305.26 170
15306.43 181
15307.60 193
15308.77 206
15309.94 181
15311.11 189
15312.28 191
15313.45 203
15314.62 154
15315.79 154
15316.96 189
15318.13 184
15319.30 211
15320.46 177
15321.63 171
15322.80 202
15323.97 176
15325.14 186
15326.31 161
15327.48 176
15328.65 175
15329.82 160
15330.99 188
15332.16 190
15333.33 202
15334.50 182
15335.67 143
15336.84 195
15338.01 178
15339.18 193
15340.36 192
15341.53 171
15342.70 177
15343.87 185
15345.04 180
15346.21 184
15347.38 203
15348.55 171
15349.72 179
15350.89 192
15352.06 175
15353.23 188
15354.40 178
15355.57 189
15356.75 156
15357.92 187
15359.09 184
15360.26 196
15361.43 178
15362.60 210
15363.77 189
15364.94 173
15366.11 197
15367.29 201
15368.46 177
15369.63 174
15370.80 199
15371.97 158
15373.14 154
15374.32 171
15375.49 205
15376.66 185
15377.83 168
15379.00 188
15380.17 188
15381.35 221
15382.52 210
15383.69 156
15384.86 154
15386.03 204
15387.21 173
15388.38 195
15389.55 190
15390.72 207
15391.90 196
15393.07 197
15394.24 205
15395.41 171
15396.59 183
15397.76 208
15398.93 223
15400.10 228
15401.28 182
15402.45 188
15403.62 223
15404.79 190
15405.97 202
15407.14 189
15408.31 204
15409.49 208
15410.66 215
15411.83 191
15413.01 181
15414.18 187
15415.35 167
15416.53 151
15417.70 195
15418.87 195
15420.05 173
15421.22 165
15422.39 188
15423.57 180
15424.74 176
15425.91 212
15427.09 201
15428.26 192
15429.43 176
15430.61 180
15431.78 188
15432.96 202
15434.13 192
15435.30 208
15436.48 191
15437.65 186
15438.83 192
15440.00 184
15441.17 196
15442.35 177
15443.52 179
15444.70 200
15445.87 197
15447.05 195
15448.22 205
15449.40 193
15450.57 171
15451.75 201
15452.92 194
15454.09 191
15455.27 191
15456.44 189
15457.62 184
15458.79 172
15459.97 189
15461.14 186
15462.32 199
15463.49 205
15464.67 184
15465.84 190
15467.02 182
15468.19 182
15469.37 190
15470.55 191
15471.72 213
15472.90 203
15474.07 193
15475.25 153
15476.42 180
15477.60 173
15478.77 178
15479.95 189
15481.13 208
15482.30 174
15483.48 214
15484.65 198
15485.83 166
15487.00 168
15488.18 191
15489.36 186
15490.53 177
15491.71 184
15492.89 171
15494.06 191
15495.24 184
15496.41 223
15497.59 203
15498.77 192
15499.94 191
15501.12 197
15502.30 165
15503.47 172
15504.65 182
15505.83 169
15507.00 167
15508.18 191
15509.36 185
15510.53 175
15511.71 164
15512.89 176
15514.06 184
15515.24 171
15516.42 178
15517.60 194
15518.77 178
15519.95 172
15521.13 187
15522.30 184
15523.48 214
15524.66 206
15525.84 198
15527.01 197
15528.19 177
15529.37 208
15530.55 179
15531.73 167
15532.90 193
15534.08 211
15535.26 175
15536.44 188
15537.61 180
15538.79 176
15539.97 164
15541.15 182
15542.33 173
15543.50 182
15544.68 165
15545.86 197
15547.04 176
15548.22 196
15549.40 189
15550.57 189
15551.75 190
15552.93 193
15554.11 203
15555.29 187
15556.47 182
15557.65 191
15558.82 178
15560.00 162
15561.18 198
15562.36 197
15563.54 176
15564.72 176
15565.90 204
15567.08 194
15568.26 230
15569.43 197
15570.61 164
15571.79 189
15572.97 219
15574.15 212
15575.33 186
15576.51 180
15577.69 220
15578.87 220
15580.05 193
15581.23 151
15582.41 193
15583.59 227
15584.77 189
15585.95 180
15587.13 212
15588.31 197
15589.49 202
15590.67 201
15591.85 189
15593.03 200
15594.21 220
15595.39 222
15596.57 214
15597.75 205
15598.93 179
15600.11 205
15601.29 201
15602.47 185
15603.65 223
15604.83 202
15606.01 227
15607.19 194
15608.37 188
15609.55 191
15610.73 205
15611.91 191
15613.09 214
15614.27 193
15615.45 199
15616.64 193
15617.82 216
15619.00 202
15620.18 204
15621.36 230
15622.54 219
15623.72 228
15624.90 231
15626.08 218
15627.27 208
15628.45 195
15629.63 202
15630.81 212
15631.99 214
15633.17 221
15634.35 212
15635.54 248
15636.72 244
15637.90 225
15639.08 213
15640.26 232
15641.45 216
15642.63 224
15643.81 248
15644.99 254
15646.17 234
15647.36 247
15648.54 236
15649.72 233
15650.90 249
15652.08 246
15653.27 224
15654.45 231
15655.63 241
15656.81 235
15658.00 210
15659.18 242
15660.36 248
15661.54 240
15662.73 273
15663.91 275
15665.09 282
15666.27 286
15667.46 263
15668.64 277
15669.82 247
15671.01 277
15672.19 276
15673.37 268
15674.56 261
15675.74 222
15676.92 286
15678.10 273
15679.29 260
15680.47 237
15681.65 242
15682.84 212
15684.02 233
15685.21 260
15686.39 251
15687.57 227
15688.76 283
15689.94 228
15691.12 246
15692.31 254
15693.49 232
15694.67 258
15695.86 224
15697.04 207
15698.23 218
15699.41 215
15700.59 251
15701.78 247
15702.96 240
15704.15 248
15705.33 214
15706.52 240
15707.70 244
15708.88 234
15710.07 222
15711.25 207
15712.44 199
15713.62 177
15714.81 214
15715.99 243
15717.18 224
15718.36 203
15719.55 233
15720.73 208
15721.92 242
15723.10 206
15724.29 238
15725.47 249
15726.66 269
15727.84 225
15729.03 239
15730.21 214
15731.40 226
15732.58 240
15733.77 244
15734.95 262
15736.14 242
15737.32 244
15738.51 235
15739.69 240
15740.88 209
15742.07 235
15743.25 218
15744.44 255
15745.62 225
15746.81 226
15747.99 228
15749.18 198
15750.37 244
15751.55 243
15752.74 259
15753.93 251
15755.11 279
15756.30 231
15757.48 251
15758.67 237
15759.86 238
15761.04 253
15762.23 270
15763.42 252
15764.60 243
15765.79 253
15766.98 226
15768.16 245
15769.35 216
15770.54 230
15771.72 270
15772.91 255
15774.10 256
15775.28 226
15776.47 212
15777.66 259
15778.84 231
15780.03 260
15781.22 233
15782.41 206
15783.59 222
15784.78 244
15785.97 233
15787.15 245
15788.34 232
15789.53 229
15790.72 226
15791.90 234
15793.09 225
15794.28 228
15795.47 268
15796.65 250
15797.84 238
15799.03 193
15800.22 206
15801.41 230
15802.59 235
15803.78 216
15804.97 210
15806.16 199
15807.35 247
15808.53 273
15809.72 226
15810.91 249
15812.10 228
15813.29 227
15814.48 231
15815.66 222
15816.85 201
15818.04 215
15819.23 247
15820.42 205
15821.61 199
15822.80 210
15823.98 233
15825.17 205
15826.36 203
15827.55 196
15828.74 240
15829.93 207
15831.12 203
15832.31 189
15833.50 210
15834.69 204
15835.87 194
15837.06 232
15838.25 194
15839.44 184
15840.63 213
15841.82 220
15843.01 218
15844.20 222
15845.39 187
15846.58 206
15847.77 207
15848.96 221
15850.15 216
15851.34 228
15852.53 218
15853.72 188
15854.91 187
15856.10 193
15857.29 191
15858.48 212
15859.67 197
15860.86 199
15862.05 214
15863.24 210
15864.43 220
15865.62 207
15866.81 223
15868.00 225
15869.19 224
15870.38 201
15871.57 220
15872.76 230
15873.95 221
15875.14 201
15876.33 206
15877.52 205
15878.72 181
15879.91 179
15881.10 205
15882.29 239
15883.48 211
15884.67 219
15885.86 206
15887.05 227
15888.24 198
15889.43 220
15890.63 231
15891.82 220
15893.01 188
15894.20 226
15895.39 228
15896.58 225
15897.77 223
15898.97 212
15900.16 245
15901.35 210
15902.54 235
15903.73 224
15904.92 205
15906.12 174
15907.31 191
15908.50 201
15909.69 217
15910.88 211
15912.08 221
15913.27 200
15914.46 236
15915.65 238
15916.85 242
15918.04 220
15919.23 208
15920.42 227
15921.61 236
15922.81 224
15924.00 201
15925.19 220
15926.38 241
15927.58 238
15928.77 222
15929.96 240
15931.16 207
15932.35 239
15933.54 249
15934.73 265
15935.93 233
15937.12 230
15938.31 243
15939.51 214
15940.70 217
15941.89 223
15943.09 236
15944.28 239
15945.47 234
15946.67 247
15947.86 250
15949.05 235
15950.25 221
15951.44 194
15952.63 222
15953.83 228
15955.02 223
15956.21 213
15957.41 206
15958.60 221
15959.80 211
15960.99 228
15962.18 231
15963.38 216
15964.57 205
15965.77 207
15966.96 204
15968.15 204
15969.35 210
15970.54 229
15971.74 220
15972.93 196
15974.13 206
15975.32 205
15976.51 202
15977.71 206
15978.90 199
15980.10 180
15981.29 198
15982.49 189
15983.68 207
15984.88 194
15986.07 174
15987.27 181
15988.46 212
15989.66 193
15990.85 162
15992.05 177
15993.24 188
15994.44 184
15995.63 171
15996.83 196
15998.02 171
15999.22 172
16000.41 174
16001.61 201
16002.80 165
16004.00 184
16005.20 187
16006.39 177
16007.59 178
16008.78 164
16009.98 176
16011.17 199
16012.37 206
16013.57 161
16014.76 179
16015.96 173
16017.15 190
16018.35 186
16019.55 198
16020.74 202
16021.94 178
16023.13 187
16024.33 196
16025.53 161
16026.72 155
16027.92 166
16029.12 202
16030.31 182
16031.51 159
16032.71 178
16033.90 187
16035.10 187
16036.30 183
16037.49 186
16038.69 168
16039.89 189
16041.08 156
16042.28 204
16043.48 211
16044.67 211
16045.87 204
16047.07 184
16048.27 170
16049.46 155
16050.66 206
16051.86 181
16053.06 164
16054.25 166
16055.45 200
16056.65 182
16057.84 194
16059.04 195
16060.24 187
16061.44 180
16062.64 191
16063.83 183
16065.03 165
16066.23 200
16067.43 175
16068.62 180
16069.82 188
16071.02 208
16072.22 191
16073.42 173
16074.62 157
16075.81 169
16077.01 167
16078.21 166
16079.41 185
16080.61 179
16081.81 194
16083.00 198
16084.20 165
16085.40 199
16086.60 183
16087.80 184
16089.00 196
16090.20 166
16091.39 208
16092.59 161
16093.79 201
16094.99 177
16096.19 192
16097.39 172
16098.59 176
16099.79 187
16100.99 173
16102.19 151
16103.38 166
16104.58 173
16105.78 187
16106.98 159
16108.18 169
16109.38 197
16110.58 172
16111.78 186
16112.98 185
16114.18 218
16115.38 172
16116.58 199
16117.78 202
16118.98 186
16120.18 179
16121.38 189
16122.58 185
16123.78 170
16124.98 165
16126.18 180
16127.38 187
16128.58 158
16129.78 163
16130.98 144
16132.18 181
16133.38 178
16134.58 188
16135.78 190
16136.98 167
16138.18 170
16139.38 161
16140.58 160
16141.78 171
16142.98 182
16144.19 160
16145.39 168
16146.59 159
16147.79 199
16148.99 161
16150.19 187
16151.39 151
16152.59 159
16153.79 175
16154.99 189
16156.20 171
16157.40 175
16158.60 168
16159.80 181
16161.00 174
16162.20 153
16163.40 198
16164.61 159
16165.81 184
16167.01 188
16168.21 186
16169.41 148
16170.61 165
16171.82 189
16173.02 178
16174.22 178
16175.42 188
16176.62 183
16177.82 189
16179.03 155
16180.23 168
16181.43 194
16182.63 152
16183.84 160
16185.04 174
16186.24 170
16187.44 162
16188.65 191
16189.85 162
16191.05 185
16192.25 142
16193.46 184
16194.66 189
16195.86 182
16197.06 163
16198.27 197
16199.47 183
16200.67 162
16201.87 172
16203.08 147
16204.28 166
16205.48 162
16206.69 169
16207.89 182
16209.09 185
16210.30 159
16211.50 189
16212.70 175
16213.91 191
16215.11 191
16216.31 192
16217.52 177
16218.72 183
16219.92 188
16221.13 168
16222.33 169
16223.53 172
16224.74 180
16225.94 184
16227.15 179
16228.35 146
16229.55 204
16230.76 191
16231.96 187
16233.17 182
16234.37 206
16235.57 201
16236.78 194
16237.98 188
16239.19 192
16240.39 186
16241.60 171
16242.80 212
16244.00 184
16245.21 181
16246.41 189
16247.62 217
16248.82 180
16250.03 164
16251.23 171
16252.44 210
16253.64 189
16254.85 175
16256.05 159
16257.26 195
16258.46 217
16259.67 182
16260.87 181
16262.08 212
16263.28 207
16264.49 180
16265.69 193
16266.90 198
16268.10 175
16269.31 169
16270.51 189
16271.72 183
16272.93 166
16274.13 193
16275.34 195
16276.54 202
16277.75 189
16278.95 189
16280.16 191
16281.37 189
16282.57 173
16283.78 209
16284.98 203
16286.19 182
16287.40 209
16288.60 208
16289.81 202
16291.01 170
16292.22 196
16293.43 210
16294.63 202
16295.84 208
16297.05 204
16298.25 195
16299.46 221
16300.67 201
16301.87 203
16303.08 184
16304.29 204
16305.49 192
16306.70 200
16307.91 193
16309.11 210
16310.32 211
16311.53 197
16312.73 179
16313.94 179
16315.15 214
16316.36 212
16317.56 216
16318.77 193
16319.98 202
16321.19 187
16322.39 201
16323.60 208
16324.81 188
16326.02 218
16327.22 197
16328.43 189
16329.64 192
16330.85 211
16332.05 221
16333.26 171
16334.47 217
16335.68 192
16336.88 219
16338.09 225
16339.30 181
16340.51 199
16341.72 225
16342.93 202
16344.13 205
16345.34 178
16346.55 188
16347.76 159
16348.97 173
16350.18 172
16351.38 177
16352.59 207
16353.80 155
16355.01 166
16356.22 194
16357.43 170
16358.64 175
16359.84 192
16361.05 181
16362.26 192
16363.47 210
16364.68 198
16365.89 158
16367.10 172
16368.31 180
16369.52 167
16370.73 198
16371.93 177
16373.14 176
16374.35 199
16375.56 175
16376.77 146
16377.98 180
16379.19 159
16380.40 186
16381.61 169
16382.82 209
16384.03 140
16385.24 148
16386.45 170
16387.66 177
16388.87 188
16390.08 165
16391.29 149
16392.50 165
16393.71 162
16394.92 149
16396.13 167
16397.34 175
16398.55 148
16399.76 191
16400.97 153
16402.18 158
16403.39 159
16404.60 182
16405.81 179
16407.02 169
16408.23 173
16409.44 174
16410.65 172
16411.86 165
16413.08 175
16414.29 186
16415.50 188
16416.71 179
16417.92 182
16419.13 160
16420.34 151
16421.55 157
16422.76 172
16423.97 149
16425.19 152
16426.40 186
16427.61 171
16428.82 165
16430.03 141
16431.24 178
16432.45 184
16433.67 203
16434.88 161
16436.09 183
16437.30 179
16438.51 207
16439.72 144
16440.94 155
16442.15 182
16443.36 181
16444.57 177
16445.78 144
16446.99 138
16448.21 153
16449.42 174
16450.63 175
16451.84 167
16453.06 163
16454.27 176
16455.48 151
16456.69 132
16457.90 157
16459.12 177
16460.33 160
16461.54 150
16462.75 187
16463.97 194
16465.18 187
16466.39 159
16467.61 168
16468.82 157
16470.03 138
16471.24 165
16472.46 184
16473.67 166
16474.88 144
16476.10 162
16477.31 173
16478.52 161
16479.74 146
16480.95 156
16482.16 148
16483.38 154
16484.59 162
16485.80 194
16487.02 180
16488.23 151
16489.44 164
16490.66 158
16491.87 159
16493.08 143
16494.30 190
16495.51 153
16496.73 149
16497.94 169
16499.15 176
16500.37 149
16501.58 138
16502.80 189
16504.01 167
16505.22 170
16506.44 162
16507.65 167
16508.87 173
16510.08 149
16511.30 180
16512.51 171
16513.72 161
16514.94 170
16516.15 181
16517.37 177
16518.58 128
16519.80 137
16521.01 161
16522.23 151
16523.44 154
16524.66 134
16525.87 161
16527.09 177
16528.30 163
16529.52 139
16530.73 139
16531.95 154
16533.16 168
16534.38 151
16535.59 155
16536.81 159
16538.02 160
16539.24 187
16540.45 144
16541.67 177
16542.89 166
16544.10 171
16545.32 176
16546.53 126
16547.75 143
16548.96 159
16550.18 139
16551.40 160
16552.61 185
16553.83 167
16555.04 141
16556.26 156
16557.48 161
16558.69 167
16559.91 174
16561.12 135
16562.34 143
16563.56 154
16564.77 162
16565.99 148
16567.21 145
16568.42 155
16569.64 175
16570.86 177
16572.07 159
16573.29 156
16574.51 151
16575.72 156
16576.94 159
16578.16 165
16579.37 150
16580.59 154
16581.81 166
16583.02 142
16584.24 122
16585.46 180
16586.68 155
16587.89 178
16589.11 168
16590.33 159
16591.54 157
16592.76 167
16593.98 164
16595.20 139
16596.41 151
16597.63 152
16598.85 155
16600.07 155
16601.29 157
16602.50 158
16603.72 147
16604.94 167
16606.16 155
16607.37 137
16608.59 165
16609.81 155
16611.03 164
16612.25 139
16613.46 139
16614.68 139
16615.90 139
16617.12 131
16618.34 125
16619.56 149
16620.77 153
16621.99 173
16623.21 144
16624.43 151
16625.65 163
16626.87 176
16628.09 145
16629.30 146
16630.52 127
16631.74 148
16632.96 151
16634.18 148
16635.40 155
16636.62 126
16637.84 151
16639.06 171
16640.28 163
16641.49 126
16642.71 159
16643.93 183
16645.15 211
16646.37 147
16647.59 144
16648.81 144
16650.03 179
16651.25 146
16652.47 129
16653.69 146
16654.91 145
16656.13 162
16657.35 148
16658.57 168
16659.79 126
16661.01 159
16662.23 144
16663.45 170
16664.67 146
16665.89 160
16667.11 135
16668.33 164
16669.55 147
16670.77 149
16671.99 167
16673.21 151
16674.43 137
16675.65 164
16676.87 177
16678.09 142
16679.31 141
16680.53 137
16681.75 132
16682.97 155
16684.19 131
16685.42 150
16686.64 150
16687.86 140
16689.08 153
16690.30 130
16691.52 164
16692.74 137
16693.96 136
16695.18 152
16696.40 129
16697.63 129
16698.85 137
16700.07 158
16701.29 148
16702.51 147
16703.73 150
16704.95 145
16706.18 153
16707.40 160
16708.62 139
16709.84 121
16711.06 159
16712.28 164
16713.51 157
16714.73 124
16715.95 147
16717.17 143
16718.39 145
16719.62 150
16720.84 176
16722.06 164
16723.28 183
16724.50 145
16725.73 131
16726.95 127
16728.17 141
16729.39 138
16730.62 135
16731.84 144
16733.06 130
16734.28 160
16735.51 184
16736.73 168
16737.95 162
16739.18 178
16740.40 162
16741.62 148
16742.84 123
16744.07 142
16745.29 169
16746.51 157
16747.74 148
16748.96 155
16750.18 182
16751.41 147
16752.63 132
16753.85 125
16755.08 144
16756.30 146
16757.52 183
16758.75 154
16759.97 170
16761.19 141
16762.42 154
16763.64 149
16764.86 148
16766.09 159
16767.31 151
16768.54 162
16769.76 153
16770.98 156
16772.21 189
16773.43 169
16774.66 135
16775.88 152
16777.10 131
16778.33 180
16779.55 160
16780.78 161
16782.00 144
16783.22 148
16784.45 137
16785.67 158
16786.90 148
16788.12 172
16789.35 152
16790.57 146
16791.80 145
16793.02 139
16794.25 150
16795.47 170
16796.70 175
16797.92 135
16799.15 130
16800.37 166
16801.60 173
16802.82 155
16804.05 168
16805.27 146
16806.50 135
16807.72 131
16808.95 171
16810.17 159
16811.40 159
16812.62 162
16813.85 145
16815.07 150
16816.30 148
16817.53 179
16818.75 158
16819.98 153
16821.20 138
16822.43 168
16823.65 164
16824.88 138
16826.11 167
16827.33 153
16828.56 152
16829.78 134
16831.01 144
16832.24 170
16833.46 170
16834.69 149
16835.92 151
16837.14 133
16838.37 153
16839.60 167
16840.82 167
16842.05 152
16843.27 160
16844.50 161
16845.73 181
16846.96 168
16848.18 135
16849.41 131
16850.64 146
16851.86 190
16853.09 147
16854.32 163
16855.54 159
16856.77 177
16858.00 154
16859.22 134
16860.45 146
16861.68 154
16862.91 154
16864.13 161
16865.36 155
16866.59 134
16867.82 175
16869.04 184
16870.27 158
16871.50 169
16872.73 166
16873.95 173
16875.18 169
16876.41 184
16877.64 159
16878.87 153
16880.09 152
16881.32 165
16882.55 153
16883.78 138
16885.01 157
16886.23 156
16887.46 145
16888.69 135
16889.92 160
16891.15 184
16892.38 170
16893.60 160
16894.83 173
16896.06 186
16897.29 157
16898.52 160
16899.75 171
16900.98 152
16902.20 149
16903.43 168
16904.66 169
16905.89 166
16907.12 166
16908.35 170
16909.58 161
16910.81 151
16912.04 161
16913.26 163
16914.49 154
16915.72 168
16916.95 156
16918.18 163
16919.41 139
16920.64 172
16921.87 144
16923.10 135
16924.33 153
16925.56 157
16926.79 162
16928.02 158
16929.25 154
16930.48 158
16931.71 140
16932.94 146
16934.17 156
16935.40 143
16936.63 153
16937.86 158
16939.09 179
16940.32 160
16941.55 169
16942.78 149
16944.01 162
16945.24 156
16946.47 166
16947.70 160
16948.93 162
16950.16 143
16951.39 144
16952.62 156
16953.85 155
16955.08 167
16956.31 147
16957.54 146
16958.77 148
16960.01 144
16961.24 154
16962.47 169
16963.70 158
16964.93 146
16966.16 159
16967.39 145
16968.62 125
16969.85 160
16971.08 152
16972.32 126
16973.55 151
16974.78 159
16976.01 164
16977.24 150
16978.47 164
16979.70 177
16980.94 150
16982.17 138
16983.40 162
16984.63 134
16985.86 124
16987.10 131
16988.33 150
16989.56 153
16990.79 173
16992.02 141
16993.26 161
16994.49 158
16995.72 141
16996.95 190
16998.18 141
16999.42 142
17000.65 145
17001.88 152
17003.11 154
17004.35 175
17005.58 171
17006.81 160
17008.04 158
17009.28 156
17010.51 147
17011.74 161
17012.97 155
17014.21 142
17015.44 135
17016.67 137
17017.91 147
17019.14 178
17020.37 175
17021.60 127
17022.84 158
17024.07 140
17025.30 143
17026.54 141
17027.77 145
17029.00 136
17030.24 163
17031.47 143
17032.70 139
17033.94 134
17035.17 144
17036.41 176
17037.64 146
17038.87 142
17040.11 147
17041.34 149
17042.57 137
17043.81 156
17045.04 145
17046.28 135
17047.51 141
17048.74 154
17049.98 159
17051.21 170
17052.45 138
17053.68 134
17054.92 152
17056.15 134
17057.38 160
17058.62 155
17059.85 168
17061.09 151
17062.32 194
17063.56 148
17064.79 131
17066.03 155
17067.26 150
17068.50 171
17069.73 148
17070.97 155
17072.20 163
17073.44 163
17074.67 146
17075.91 162
17077.14 161
17078.38 143
17079.61 189
17080.85 133
17082.08 152
17083.32 150
17084.55 162
17085.79 158
17087.02 149
17088.26 172
17089.49 135
17090.73 155
17091.97 156
17093.20 133
17094.44 156
17095.67 143
17096.91 154
17098.14 140
17099.38 130
17100.62 134
17101.85 139
17103.09 154
17104.32 122
17105.56 116
17106.80 167
17108.03 163
17109.27 137
17110.51 130
17111.74 124
17112.98 158
17114.21 161
17115.45 155
17116.69 134
17117.92 156
17119.16 134
17120.40 131
17121.63 158
17122.87 156
17124.11 158
17125.34 148
17126.58 165
17127.82 156
17129.06 125
17130.29 141
17131.53 122
17132.77 127
17134.00 138
17135.24 143
17136.48 172
17137.72 146
17138.95 138
17140.19 142
17141.43 163
17142.67 156
17143.90 143
17145.14 166
17146.38 155
17147.62 156
17148.85 161
17150.09 152
17151.33 140
17152.57 131
17153.80 134
17155.04 158
17156.28 144
17157.52 168
17158.76 149
17159.99 138
17161.23 131
17162.47 137
17163.71 170
17164.95 155
17166.19 150
17167.42 128
17168.66 135
17169.90 139
17171.14 130
17172.38 125
17173.62 132
17174.86 132
17176.09 156
17177.33 153
17178.57 153
17179.81 134
17181.05 142
17182.29 148
17183.53 139
17184.77 143
17186.01 164
17187.24 150
17188.48 130
17189.72 149
17190.96 144
17192.20 145
17193.44 129
17194.68 154
17195.92 146
17197.16 130
17198.40 120
17199.64 160
17200.88 175
17202.12 161
17203.36 137
17204.60 150
17205.84 148
17207.08 120
17208.32 119
17209.56 144
17210.80 136
17212.04 130
17213.28 133
17214.52 140
17215.76 152
17217.00 110
17218.24 143
17219.48 157
17220.72 142
17221.96 114
17223.20 133
17224.44 140
17225.68 128
17226.92 136
17228.16 139
17229.40 135
17230.64 143
17231.88 135
17233.12 164
17234.36 150
17235.60 149
17236.85 145
17238.09 124
17239.33 131
17240.57 122
17241.81 152
17243.05 148
17244.29 130
17245.53 150
17246.77 145
17248.02 132
17249.26 137
17250.50 131
17251.74 129
17252.98 149
17254.22 125
17255.46 137
17256.71 146
17257.95 137
17259.19 127
17260.43 158
17261.67 140
17262.91 135
17264.16 137
17265.40 128
17266.64 143
17267.88 138
17269.12 127
17270.37 117
17271.61 142
17272.85 139
17274.09 131
17275.34 125
17276.58 127
17277.82 142
17279.06 179
17280.30 135
17281.55 133
17282.79 131
17284.03 130
17285.27 137
17286.52 138
17287.76 135
17289.00 148
17290.25 134
17291.49 131
17292.73 137
17293.97 115
17295.22 141
17296.46 156
17297.70 158
17298.95 129
17300.19 136
17301.43 136
17302.68 143
17303.92 136
17305.16 121
17306.41 139
17307.65 135
17308.89 125
17310.14 120
17311.38 121
17312.62 135
17313.87 144
17315.11 141
17316.36 163
17317.60 145
17318.84 138
17320.09 170
17321.33 163
17322.58 141
17323.82 141
17325.06 147
17326.31 147
17327.55 130
17328.80 108
17330.04 141
17331.28 135
17332.53 141
17333.77 127
17335.02 142
17336.26 116
17337.51 131
17338.75 138
17340.00 128
17341.24 121
17342.48 166
17343.73 149
17344.97 128
17346.22 122
17347.46 140
17348.71 156
17349.95 147
17351.20 125
17352.44 134
17353.69 148
17354.93 121
17356.18 128
17357.42 126
17358.67 119
17359.92 130
17361.16 145
17362.41 131
17363.65 150
17364.90 160
17366.14 127
17367.39 126
17368.63 120
17369.88 123
17371.13 122
17372.37 122
17373.62 125
17374.86 148
17376.11 153
17377.35 130
17378.60 140
17379.85 156
17381.09 138
17382.34 133
17383.59 126
17384.83 117
17386.08 140
17387.32 135
17388.57 125
17389.82 152
17391.06 139
17392.31 126
17393.56 108
17394.80 125
17396.05 128
17397.30 130
17398.54 154
17399.79 174
17401.04 149
17402.28 123
17403.53 127
17404.78 153
17406.02 160
17407.27 124
17408.52 126
17409.77 141
17411.01 147
17412.26 131
17413.51 128
17414.75 121
17416.00 140
17417.25 147
17418.50 115
17419.74 135
17420.99 145
17422.24 138
17423.49 135
17424.73 113
17425.98 129
17427.23 129
17428.48 151
17429.73 128
17430.97 131
17432.22 139
17433.47 132
17434.72 162
17435.97 141
17437.21 133
17438.46 151
17439.71 153
17440.96 140
17442.21 136
17443.45 141
17444.70 136
17445.95 135
17447.20 151
17448.45 158
17449.70 150
17450.95 154
17452.19 131
17453.44 136
17454.69 152
17455.94 140
17457.19 135
17458.44 137
17459.69 148
17460.94 136
17462.19 122
17463.43 126
17464.68 135
17465.93 152
17467.18 147
17468.43 124
17469.68 139
17470.93 134
17472.18 146
17473.43 133
17474.68 151
17475.93 138
17477.18 135
17478.43 142
17479.68 141
17480.93 124
17482.18 127
17483.43 125
17484.68 152
17485.93 172
17487.17 130
17488.42 147
17489.67 127
17490.92 139
17492.18 135
17493.43 134
17494.68 139
17495.93 142
17497.18 132
17498.43 135
17499.68 136
17500.93 170
17502.18 138
17503.43 139
17504.68 144
17505.93 165
17507.18 154
17508.43 162
17509.68 158
17510.93 162
17512.18 185
17513.43 168
17514.68 142
17515.94 123
17517.19 149
17518.44 148
17519.69 133
17520.94 134
17522.19 142
17523.44 140
17524.69 147
17525.94 173
17527.20 138
17528.45 149
17529.70 140
17530.95 143
17532.20 163
17533.45 138
17534.70 123
17535.96 131
17537.21 135
17538.46 150
17539.71 139
17540.96 127
17542.22 147
17543.47 148
17544.72 155
17545.97 148
17547.22 147
17548.48 163
17549.73 159
17550.98 147
17552.23 155
17553.48 125
17554.74 124
17555.99 165
17557.24 150
17558.49 137
17559.75 136
17561.00 127
17562.25 143
17563.50 133
17564.76 155
17566.01 144
17567.26 127
17568.52 124
17569.77 134
17571.02 143
17572.27 149
17573.53 134
17574.78 140
17576.03 139
17577.29 151
17578.54 147
17579.79 141
17581.05 129
17582.30 155
17583.55 161
17584.81 151
17586.06 138
17587.31 122
17588.57 154
17589.82 122
17591.07 128
17592.33 131
17593.58 126
17594.83 140
17596.09 164
17597.34 142
17598.60 141
17599.85 159
17601.10 133
17602.36 125
17603.61 129
17604.87 150
17606.12 152
17607.37 153
17608.63 128
17609.88 123
17611.14 154
17612.39 156
17613.65 133
17614.90 147
17616.16 140
17617.41 133
17618.66 121
17619.92 151
17621.17 140
17622.43 169
17623.68 135
17624.94 165
17626.19 142
17627.45 131
17628.70 127
17629.96 138
17631.21 144
17632.47 140
17633.72 148
17634.98 143
17636.23 134
17637.49 156
17638.74 142
17640.00 131
17641.26 143
17642.51 116
17643.77 131
17645.02 137
17646.28 136
17647.53 150
17648.79 129
17650.04 126
17651.30 136
17652.56 140
17653.81 142
17655.07 144
17656.32 125
17657.58 133
17658.84 114
17660.09 121
17661.35 128
17662.60 156
17663.86 144
17665.12 140
17666.37 114
17667.63 141
17668.89 149
17670.14 158
17671.40 160
17672.66 136
17673.91 147
17675.17 131
17676.43 133
17677.68 168
17678.94 149
17680.20 152
17681.45 149
17682.71 160
17683.97 140
17685.22 136
17686.48 155
17687.74 126
17688.99 152
17690.25 109
17691.51 114
17692.77 138
17694.02 144
17695.28 148
17696.54 128
17697.80 145
17699.05 140
17700.31 147
17701.57 130
17702.83 139
17704.08 120
17705.34 135
17706.60 149
17707.86 122
17709.11 99
17710.37 123
17711.63 137
17712.89 130
17714.15 122
17715.40 135
17716.66 115
17717.92 139
17719.18 107
17720.44 127
17721.70 124
17722.95 136
17724.21 150
17725.47 136
17726.73 133
17727.99 120
17729.25 146
17730.51 150
17731.76 122
17733.02 128
17734.28 104
17735.54 129
17736.80 122
17738.06 126
17739.32 126
17740.58 120
17741.83 125
17743.09 143
17744.35 108
17745.61 118
17746.87 133
17748.13 137
17749.39 140
17750.65 145
17751.91 131
17753.17 117
17754.43 131
17755.69 152
17756.95 135
17758.21 143
17759.47 121
17760.73 160
17761.98 138
17763.24 165
17764.50 120
17765.76 164
17767.02 135
17768.28 156
17769.54 138
17770.80 142
17772.06 144
17773.32 143
17774.58 140
17775.84 158
17777.11 134
17778.37 129
17779.63 123
17780.89 161
17782.15 157
17783.41 171
17784.67 166
17785.93 160
17787.19 172
17788.45 170
17789.71 133
17790.97 155
17792.23 146
17793.49 137
17794.75 166
17796.01 128
17797.28 120
17798.54 128
17799.80 127
17801.06 135
17802.32 117
17803.58 137
17804.84 127
17806.10 146
17807.37 149
17808.63 130
17809.89 139
17811.15 152
17812.41 145
17813.67 155
17814.93 119
17816.20 134
17817.46 148
17818.72 121
17819.98 125
17821.24 132
17822.50 151
17823.77 132
17825.03 162
17826.29 135
17827.55 144
17828.81 153
17830.08 156
17831.34 152
17832.60 143
17833.86 151
17835.13 153
17836.39 127
17837.65 112
17838.91 121
17840.18 127
17841.44 118
17842.70 117
17843.96 146
17845.23 118
17846.49 140
17847.75 128
17849.01 100
17850.28 124
17851.54 117
17852.80 140
17854.07 116
17855.33 151
17856.59 131
17857.86 125
17859.12 143
17860.38 133
17861.65 117
17862.91 126
17864.17 141
17865.44 134
17866.70 134
17867.96 130
17869.23 143
17870.49 140
17871.75 119
17873.02 133
17874.28 138
17875.54 139
17876.81 130
17878.07 133
17879.34 131
17880.60 141
17881.86 135
17883.13 122
17884.39 140
17885.66 133
17886.92 139
17888.18 138
17889.45 145
17890.71 139
17891.98 115
17893.24 140
17894.51 135
17895.77 112
17897.04 125
17898.30 135
17899.56 133
17900.83 130
17902.09 131
17903.36 142
17904.62 144
17905.89 122
17907.15 129
17908.42 150
17909.68 148
17910.95 149
17912.21 118
17913.48 135
17914.74 130
17916.01 125
17917.27 120
17918.54 135
17919.80 143
17921.07 134
17922.34 120
17923.60 137
17924.87 116
17926.13 125
17927.40 157
17928.66 150
17929.93 139
17931.19 133
17932.46 128
17933.73 132
17934.99 133
17936.26 113
17937.52 117
17938.79 151
17940.06 139
17941.32 113
17942.59 126
17943.85 140
17945.12 142
17946.39 139
17947.65 133
17948.92 141
17950.19 142
17951.45 142
17952.72 124
17953.99 145
17955.25 138
17956.52 134
17957.79 139
17959.05 147
17960.32 137
17961.59 134
17962.85 145
17964.12 124
17965.39 135
17966.65 123
17967.92 105
17969.19 124
17970.45 121
17971.72 121
17972.99 139
17974.26 142
17975.52 144
17976.79 129
17978.06 131
17979.33 145
17980.59 170
17981.86 137
17983.13 113
17984.40 134
17985.66 132
17986.93 143
17988.20 125
17989.47 164
17990.73 138
17992.00 133
17993.27 141
17994.54 129
17995.81 116
17997.07 141
17998.34 129
17999.61 139
18000.88 142
18002.15 117
18003.42 131
18004.68 132
18005.95 127
18007.22 137
18008.49 147
18009.76 117
18011.03 135
18012.30 139
18013.56 132
18014.83 123
18016.10 132
18017.37 138
18018.64 127
18019.91 134
18021.18 131
18022.45 138
18023.71 145
18024.98 135
18026.25 130
18027.52 121
18028.79 137
18030.06 130
18031.33 150
18032.60 147
18033.87 117
18035.14 156
18036.41 144
18037.68 130
18038.95 119
18040.22 118
18041.49 141
18042.76 130
18044.02 148
18045.29 134
18046.56 139
18047.83 114
18049.10 148
18050.37 139
18051.64 112
18052.91 132
18054.18 129
18055.45 149
18056.72 126
18057.99 130
18059.27 140
18060.54 152
18061.81 133
18063.08 105
18064.35 127
18065.62 141
18066.89 133
18068.16 113
18069.43 108
18070.70 124
18071.97 101
18073.24 136
18074.51 127
18075.78 121
18077.05 118
18078.32 114
18079.60 150
18080.87 133
18082.14 124
18083.41 131
18084.68 156
18085.95 122
18087.22 133
18088.49 138
18089.77 135
18091.04 136
18092.31 156
18093.58 142
18094.85 143
18096.12 140
18097.39 133
18098.67 132
18099.94 116
18101.21 124
18102.48 157
18103.75 141
18105.02 130
18106.30 136
18107.57 127
18108.84 127
18110.11 108
18111.38 113
18112.66 127
18113.93 136
18115.20 152
18116.47 148
18117.75 144
18119.02 135
18120.29 136
18121.56 145
18122.84 137
18124.11 135
18125.38 155
18126.65 142
18127.93 131
18129.20 138
18130.47 135
18131.74 148
18133.02 122
18134.29 145
18135.56 146
18136.84 146
18138.11 162
18139.38 126
18140.66 136
18141.93 120
18143.20 119
18144.48 141
18145.75 151
18147.02 130
18148.30 120
18149.57 170
18150.84 150
18152.12 139
18153.39 122
18154.66 153
18155.94 128
18157.21 130
18158.48 120
18159.76 119
18161.03 129
18162.31 127
18163.58 131
18164.85 128
18166.13 121
18167.40 138
18168.68 145
18169.95 128
18171.22 133
18172.50 124
18173.77 123
18175.05 148
18176.32 131
18177.60 111
18178.87 149
18180.15 162
18181.42 137
18182.69 113
18183.97 149
18185.24 138
18186.52 123
18187.79 133
18189.07 126
18190.34 141
18191.62 150
18192.89 158
18194.17 156
18195.44 124
18196.72 140
18197.99 139
18199.27 129
18200.54 132
18201.82 133
18203.09 142
18204.37 169
18205.65 133
18206.92 125
18208.20 134
18209.47 158
18210.75 132
18212.02 119
18213.30 151
18214.57 131
18215.85 149
18217.13 125
18218.40 107
18219.68 131
18220.95 131
18222.23 142
18223.51 130
18224.78 122
18226.06 128
18227.33 134
18228.61 111
18229.89 149
18231.16 126
18232.44 142
18233.72 159
18234.99 116
18236.27 112
18237.55 115
18238.82 109
18240.10 116
18241.38 133
18242.65 125
18243.93 103
18245.21 137
18246.48 117
18247.76 132
18249.04 141
18250.31 125
18251.59 112
18252.87 122
18254.15 131
18255.42 128
18256.70 149
18257.98 135
18259.25 156
18260.53 123
18261.81 120
18263.09 118
18264.36 109
18265.64 107
18266.92 111
18268.20 136
18269.47 149
18270.75 124
18272.03 124
18273.31 133
18274.59 148
18275.86 123
18277.14 109
18278.42 115
18279.70 138
18280.98 161
18282.25 133
18283.53 128
18284.81 97
18286.09 107
18287.37 132
18288.64 133
18289.92 125
18291.20 122
18292.48 115
18293.76 160
18295.04 145
18296.32 105
18297.59 125
18298.87 136
18300.15 158
18301.43 137
18302.71 125
18303.99 132
18305.27 141
18306.55 138
18307.83 125
18309.10 119
18310.38 135
18311.66 144
18312.94 149
18314.22 120
18315.50 135
18316.78 112
18318.06 130
18319.34 125
18320.62 123
18321.90 126
18323.18 125
18324.46 127
18325.74 116
18327.02 109
18328.30 133
18329.58 133
18330.86 133
18332.14 140
18333.41 133
18334.69 143
18335.97 112
18337.25 122
18338.54 137
18339.82 133
18341.10 130
18342.38 140
18343.66 121
18344.94 120
18346.22 124
18347.50 143
18348.78 155
18350.06 134
18351.34 127
18352.62 147
18353.90 141
18355.18 135
18356.46 134
18357.74 144
18359.02 138
18360.30 160
18361.58 139
18362.87 130
18364.15 109
18365.43 134
18366.71 124
18367.99 142
18369.27 139
18370.55 143
18371.83 136
18373.11 150
18374.40 124
18375.68 116
18376.96 147
18378.24 134
18379.52 125
18380.80 134
18382.08 136
18383.37 115
18384.65 118
18385.93 146
18387.21 147
18388.49 149
18389.78 136
18391.06 134
18392.34 118
18393.62 135
18394.90 126
18396.19 140
18397.47 120
18398.75 117
18400.03 125
18401.31 136
18402.60 119
18403.88 117
18405.16 122
18406.44 121
18407.73 129
18409.01 133
18410.29 121
18411.57 146
18412.86 104
18414.14 110
18415.42 120
18416.71 119
18417.99 121
18419.27 125
18420.55 136
18421.84 136
18423.12 116
18424.40 120
18425.69 126
18426.97 111
18428.25 119
18429.54 125
18430.82 125
18432.10 115
18433.39 123
18434.67 135
18435.95 146
18437.24 112
18438.52 122
18439.80 128
18441.09 135
18442.37 132
18443.66 152
18444.94 132
18446.22 127
18447.51 149
18448.79 133
18450.08 140
18451.36 137
18452.64 130
18453.93 116
18455.21 117
18456.50 134
18457.78 156
18459.06 137
18460.35 122
18461.63 103
18462.92 161
18464.20 136
18465.49 112
18466.77 133
18468.06 134
18469.34 131
18470.63 116
18471.91 133
18473.19 128
18474.48 122
18475.76 131
18477.05 149
18478.33 139
18479.62 121
18480.90 99
18482.19 123
18483.47 117
18484.76 124
18486.05 141
18487.33 158
18488.62 122
18489.90 113
18491.19 129
18492.47 121
18493.76 114
18495.04 126
18496.33 127
18497.61 122
18498.90 120
18500.19 102
18501.47 116
18502.76 136
18504.04 115
18505.33 129
18506.62 136
18507.90 145
18509.19 126
18510.47 118
18511.76 117
18513.05 102
18514.33 110
18515.62 127
18516.90 125
18518.19 139
18519.48 128
18520.76 136
18522.05 145
18523.34 108
18524.62 116
18525.91 129
18527.20 122
18528.48 124
18529.77 127
18531.06 140
18532.34 122
18533.63 132
18534.92 166
18536.21 111
18537.49 124
18538.78 142
18540.07 122
18541.35 138
18542.64 110
18543.93 134
18545.22 139
18546.50 155
18547.79 128
18549.08 110
18550.37 138
18551.65 116
18552.94 118
18554.23 148
18555.52 138
18556.80 134
18558.09 139
18559.38 128
18560.67 143
18561.95 162
18563.24 123
18564.53 128
18565.82 111
18567.11 119
18568.39 142
18569.68 148
18570.97 128
18572.26 135
18573.55 142
18574.84 125
18576.12 118
18577.41 124
18578.70 168
18579.99 153
18581.28 113
18582.57 135
18583.86 119
18585.14 123
18586.43 149
18587.72 132
18589.01 145
18590.30 130
18591.59 126
18592.88 126
18594.17 141
18595.46 135
18596.74 118
18598.03 134
18599.32 151
18600.61 126
18601.90 127
18603.19 126
18604.48 142
18605.77 153
18607.06 165
18608.35 126
18609.64 140
18610.93 122
18612.22 149
18613.51 140
18614.80 144
18616.09 141
18617.38 147
18618.67 136
18619.96 158
18621.25 144
18622.54 145
18623.83 157
18625.12 117
18626.41 128
18627.70 149
18628.99 143
18630.28 126
18631.57 180
18632.86 127
18634.15 129
18635.44 132
18636.73 156
18638.02 144
18639.31 134
18640.60 144
18641.89 134
18643.18 139
18644.47 154
18645.76 124
18647.06 127
18648.35 112
18649.64 136
18650.93 128
18652.22 126
18653.51 140
18654.80 134
18656.09 148
18657.38 131
18658.68 107
18659.97 120
18661.26 137
18662.55 133
18663.84 154
18665.13 149
18666.42 120
18667.72 136
18669.01 126
18670.30 115
18671.59 115
18672.88 114
18674.17 107
18675.47 130
18676.76 134
18678.05 119
18679.34 105
18680.63 111
18681.93 120
18683.22 127
18684.51 120
18685.80 113
18687.09 136
18688.39 94
18689.68 122
18690.97 117
18692.26 124
18693.56 117
18694.85 116
18696.14 130
18697.43 116
18698.73 125
18700.02 125
18701.31 126
18702.60 109
18703.90 107
18705.19 124
18706.48 129
18707.78 106
18709.07 147
18710.36 115
18711.66 131
18712.95 128
18714.24 123
18715.54 126
18716.83 116
18718.12 132
18719.42 126
18720.71 127
18722.00 124
18723.30 137
18724.59 133
18725.88 139
18727.18 98
18728.47 109
18729.76 126
18731.06 132
18732.35 130
18733.65 106
18734.94 138
18736.23 133
18737.53 130
18738.82 129
18740.12 91
18741.41 125
18742.70 136
18744.00 127
18745.29 108
18746.59 112
18747.88 129
18749.18 130
18750.47 124
18751.76 125
18753.06 131
18754.35 136
18755.65 130
18756.94 124
18758.24 116
18759.53 114
18760.83 146
18762.12 142
18763.42 103
18764.71 124
18766.01 114
18767.30 134
18768.60 109
18769.89 107
18771.19 122
18772.48 151
18773.78 142
18775.07 120
18776.37 125
18777.66 133
18778.96 156
18780.25 134
18781.55 114
18782.85 123
18784.14 138
18785.44 138
18786.73 171
18788.03 122
18789.32 99
18790.62 135
18791.92 153
18793.21 136
18794.51 114
18795.80 128
18797.10 125
18798.40 123
18799.69 127
18800.99 124
18802.28 98
18803.58 119
18804.88 116
18806.17 131
18807.47 129
18808.77 127
18810.06 124
18811.36 141
18812.66 142
18813.95 115
18815.25 122
18816.55 131
18817.84 123
18819.14 139
18820.44 154
18821.73 118
18823.03 124
18824.33 118
18825.62 130
18826.92 128
18828.22 126
18829.52 129
18830.81 105
18832.11 133
18833.41 111
18834.71 117
18836.00 155
18837.30 126
18838.60 103
18839.90 116
18841.19 124
18842.49 136
18843.79 130
18845.09 129
18846.38 143
18847.68 129
18848.98 113
18850.28 116
18851.58 121
18852.87 118
18854.17 125
18855.47 140
18856.77 112
18858.07 132
18859.36 123
18860.66 149
18861.96 137
18863.26 136
18864.56 137
18865.86 130
18867.15 127
18868.45 139
18869.75 115
18871.05 99
18872.35 141
18873.65 121
18874.95 135
18876.24 136
18877.54 125
18878.84 118
18880.14 106
18881.44 103
18882.74 122
18884.04 132
18885.34 107
18886.64 113
18887.94 110
18889.24 111
18890.53 100
18891.83 131
18893.13 134
18894.43 118
18895.73 101
18897.03 116
18898.33 111
18899.63 142
18900.93 148
18902.23 120
18903.53 141
18904.83 128
18906.13 116
18907.43 102
18908.73 117
18910.03 125
18911.33 124
18912.63 139
18913.93 116
18915.23 109
18916.53 118
18917.83 129
18919.13 114
18920.43 116
18921.73 128
18923.03 132
18924.33 127
18925.63 122
18926.93 109
18928.23 111
18929.53 118
18930.84 141
18932.14 132
18933.44 109
18934.74 100
18936.04 119
18937.34 140
18938.64 107
18939.94 130
18941.24 115
18942.54 162
18943.84 145
18945.15 120
18946.45 111
18947.75 136
18949.05 119
18950.35 107
18951.65 94
18952.95 117
18954.26 132
18955.56 114
18956.86 123
18958.16 103
18959.46 126
18960.76 125
18962.07 124
18963.37 107
18964.67 111
18965.97 119
18967.27 141
18968.57 138
18969.88 122
18971.18 108
18972.48 133
18973.78 126
18975.09 102
18976.39 105
18977.69 121
18978.99 139
18980.29 123
18981.60 105
18982.90 114
18984.20 122
18985.50 126
18986.81 144
18988.11 110
18989.41 131
18990.72 125
18992.02 144
18993.32 114
18994.62 131
18995.93 119
18997.23 97
18998.53 144
18999.84 117
19001.14 127
19002.44 126
19003.75 141
19005.05 126
19006.35 96
19007.66 115
19008.96 116
19010.26 129
19011.57 137
19012.87 96
19014.17 131
19015.48 104
19016.78 125
19018.08 129
19019.39 110
19020.69 130
19021.99 121
19023.30 136
19024.60 129
19025.91 124
19027.21 112
19028.51 122
19029.82 99
19031.12 128
19032.43 107
19033.73 135
19035.04 114
19036.34 117
19037.64 129
19038.95 116
19040.25 116
19041.56 120
19042.86 126
19044.17 122
19045.47 128
19046.78 145
19048.08 132
19049.39 127
19050.69 129
19052.00 101
19053.30 152
19054.61 121
19055.91 107
19057.22 116
19058.52 137
19059.83 137
19061.13 99
19062.44 140
19063.74 97
19065.05 134
19066.35 120
19067.66 113
19068.96 93
19070.27 136
19071.57 140
19072.88 122
19074.18 112
19075.49 98
19076.80 136
19078.10 119
19079.41 140
19080.71 104
19082.02 131
19083.33 134
19084.63 155
19085.94 128
19087.24 118
19088.55 109
19089.86 108
19091.16 108
19092.47 119
19093.77 113
19095.08 119
19096.39 116
19097.69 132
19099.00 123
19100.31 139
19101.61 114
19102.92 114
19104.23 143
19105.53 107
19106.84 136
19108.15 121
19109.45 130
19110.76 150
19112.07 133
19113.37 149
19114.68 119
19115.99 133
19117.30 122
19118.60 110
19119.91 120
19121.22 122
19122.52 117
19123.83 104
19125.14 114
19126.45 138
19127.75 118
19129.06 125
19130.37 124
19131.68 124
19132.98 109
19134.29 124
19135.60 104
19136.91 119
19138.22 108
19139.52 134
19140.83 136
19142.14 118
19143.45 134
19144.76 104
19146.06 124
19147.37 116
19148.68 125
19149.99 120
19151.30 127
19152.60 141
19153.91 127
19155.22 127
19156.53 118
19157.84 124
19159.15 120
19160.46 117
19161.76 121
19163.07 104
19164.38 88
19165.69 133
19167.00 101
19168.31 132
19169.62 115
19170.93 130
19172.23 127
19173.54 126
19174.85 97
19176.16 117
19177.47 112
19178.78 129
19180.09 93
19181.40 112
19182.71 133
19184.02 117
19185.33 142
19186.64 108
19187.95 119
19189.26 125
19190.57 155
19191.87 133
19193.18 138
19194.49 125
19195.80 130
19197.11 135
19198.42 133
19199.73 105
19201.04 128
19202.35 115
19203.66 129
19204.97 106
19206.28 111
19207.59 119
19208.90 112
19210.21 114
19211.53 120
19212.84 108
19214.15 123
19215.46 128
19216.77 136
19218.08 147
19219.39 118
19220.70 112
19222.01 136
19223.32 104
19224.63 106
19225.94 109
19227.25 124
19228.56 111
19229.87 114
19231.19 102
19232.50 114
19233.81 115
19235.12 120
19236.43 91
19237.74 130
19239.05 125
19240.36 85
19241.68 122
19242.99 105
19244.30 116
19245.61 105
19246.92 128
19248.23 128
19249.54 105
19250.86 133
19252.17 107
19253.48 104
19254.79 117
19256.10 107
19257.42 110
19258.73 92
19260.04 110
19261.35 146
19262.66 137
19263.98 118
19265.29 125
19266.60 138
19267.91 108
19269.22 116
19270.54 117
19271.85 114
19273.16 124
19274.47 155
19275.79 120
19277.10 124
19278.41 122
19279.72 112
19281.04 126
19282.35 118
19283.66 111
19284.98 121
19286.29 150
19287.60 121
19288.91 129
19290.23 127
19291.54 142
19292.85 127
19294.17 120
19295.48 111
19296.79 141
19298.11 121
19299.42 121
19300.73 139
19302.05 141
19303.36 148
19304.67 123
19305.99 136
19307.30 121
19308.61 129
19309.93 125
19311.24 127
19312.56 124
19313.87 108
19315.18 136
19316.50 134
19317.81 123
19319.13 122
19320.44 91
19321.75 103
19323.07 128
19324.38 152
19325.70 120
19327.01 100
19328.32 124
19329.64 118
19330.95 126
19332.27 108
19333.58 109
19334.90 142
19336.21 129
19337.53 106
19338.84 124
19340.16 131
19341.47 112
19342.79 106
19344.10 157
19345.42 131
19346.73 114
19348.05 118
19349.36 118
19350.68 110
19351.99 96
19353.31 107
19354.62 118
19355.94 110
19357.25 107
19358.57 124
19359.88 143
19361.20 110
19362.51 112
19363.83 114
19365.14 108
19366.46 101
19367.78 129
19369.09 119
19370.41 141
19371.72 129
19373.04 112
19374.35 121
19375.67 131
19376.99 138
19378.30 104
19379.62 142
19380.93 133
19382.25 130
19383.57 123
19384.88 107
19386.20 114
19387.52 125
19388.83 106
19390.15 112
19391.47 106
19392.78 117
19394.10 97
19395.42 116
19396.73 110
19398.05 118
19399.37 111
19400.68 133
19402.00 126
19403.32 111
19404.63 123
19405.95 115
19407.27 128
19408.58 102
19409.90 118
19411.22 115
19412.54 106
19413.85 122
19415.17 117
19416.49 97
19417.80 103
19419.12 119
19420.44 128
19421.76 109
19423.07 117
19424.39 117
19425.71 129
19427.03 125
19428.35 105
19429.66 107
19430.98 94
19432.30 115
19433.62 111
19434.93 124
19436.25 106
19437.57 105
19438.89 111
19440.21 122
19441.53 95
19442.84 112
19444.16 131
19445.48 116
19446.80 120
19448.12 124
19449.44 112
19450.75 133
19452.07 141
19453.39 112
19454.71 117
19456.03 114
19457.35 119
19458.67 118
19459.98 118
19461.30 95
19462.62 111
19463.94 122
19465.26 110
19466.58 105
19467.90 126
19469.22 111
19470.54 102
19471.86 95
19473.18 115
19474.49 118
19475.81 144
19477.13 123
19478.45 122
19479.77 119
19481.09 114
19482.41 131
19483.73 135
19485.05 120
19486.37 127
19487.69 135
19489.01 119
19490.33 99
19491.65 113
19492.97 122
19494.29 140
19495.61 100
19496.93 100
19498.25 121
19499.57 125
19500.89 115
19502.21 101
19503.53 104
19504.85 110
19506.17 126
19507.49 125
19508.81 100
19510.13 110
19511.45 115
19512.77 96
19514.09 131
19515.42 130
19516.74 111
19518.06 115
19519.38 120
19520.70 105
19522.02 111
19523.34 106
19524.66 111
19525.98 101
19527.30 98
19528.62 126
19529.95 105
19531.27 115
19532.59 105
19533.91 104
19535.23 109
19536.55 111
19537.87 102
19539.20 100
19540.52 110
19541.84 133
19543.16 114
19544.48 112
19545.80 103
19547.13 112
19548.45 112
19549.77 106
19551.09 125
19552.41 119
19553.74 96
19555.06 131
19556.38 126
19557.70 112
19559.02 118
19560.35 118
19561.67 118
19562.99 106
19564.31 116
19565.64 122
19566.96 112
19568.28 118
19569.60 105
19570.93 111
19572.25 104
19573.57 122
19574.89 98
19576.22 93
19577.54 102
19578.86 112
19580.18 135
19581.51 121
19582.83 128
19584.15 114
19585.48 106
19586.80 104
19588.12 126
19589.45 107
19590.77 111
19592.09 105
19593.42 129
19594.74 122
19596.06 101
19597.39 111
19598.71 121
19600.03 106
19601.36 97
19602.68 136
19604.00 130
19605.33 145
19606.65 157
19607.98 137
19609.30 119
19610.62 100
19611.95 131
19613.27 131
19614.60 118
19615.92 111
19617.24 104
19618.57 125
19619.89 116
19621.22 104
19622.54 106
19623.87 96
19625.19 124
19626.51 118
19627.84 117
19629.16 113
19630.49 129
19631.81 109
19633.14 117
19634.46 80
19635.79 113
19637.11 109
19638.44 90
19639.76 93
19641.09 82
19642.41 118
19643.74 92
19645.06 120
19646.39 103
19647.71 128
19649.04 120
19650.36 95
19651.69 104
19653.01 114
19654.34 92
19655.66 104
19656.99 104
19658.32 113
19659.64 117
19660.97 116
19662.29 98
19663.62 101
19664.94 106
19666.27 125
19667.60 117
19668.92 113
19670.25 113
19671.57 109
19672.90 116
19674.23 98
19675.55 106
19676.88 112
19678.20 125
19679.53 154
19680.86 114
19682.18 103
19683.51 109
19684.84 107
19686.16 102
19687.49 126
19688.82 116
19690.14 118
19691.47 123
19692.80 125
19694.12 95
19695.45 112
19696.78 130
19698.10 110
19699.43 108
19700.76 107
19702.08 133
19703.41 118
19704.74 106
19706.07 118
19707.39 133
19708.72 123
19710.05 95
19711.37 98
19712.70 102
19714.03 112
19715.36 113
19716.68 112
19718.01 112
19719.34 102
19720.67 100
19721.99 121
19723.32 101
19724.65 118
19725.98 104
19727.31 113
19728.63 137
19729.96 125
19731.29 98
19732.62 112
19733.95 109
19735.27 103
19736.60 114
19737.93 100
19739.26 110
19740.59 115
19741.92 139
19743.24 109
19744.57 127
19745.90 116
19747.23 116
19748.56 142
19749.89 128
19751.22 113
19752.54 102
19753.87 101
19755.20 129
19756.53 134
19757.86 110
19759.19 117
19760.52 124
19761.85 115
19763.18 108
19764.50 120
19765.83 109
19767.16 129
19768.49 119
19769.82 128
19771.15 80
19772.48 95
19773.81 115
19775.14 128
19776.47 118
19777.80 83
19779.13 109
19780.46 115
19781.79 113
19783.12 97
19784.45 109
19785.78 114
19787.11 118
19788.44 112
19789.77 106
19791.10 115
19792.43 126
19793.76 116
19795.09 132
19796.42 102
19797.75 111
19799.08 130
19800.41 112
19801.74 125
19803.07 119
19804.40 116
19805.73 101
19807.06 123
19808.39 110
19809.72 107
19811.05 105
19812.38 118
19813.71 112
19815.05 116
19816.38 110
19817.71 97
19819.04 115
19820.37 106
19821.70 110
19823.03 106
19824.36 122
19825.69 132
19827.03 130
19828.36 104
19829.69 119
19831.02 125
19832.35 116
19833.68 115
19835.01 125
19836.35 111
19837.68 114
19839.01 117
19840.34 122
19841.67 122
19843.00 100
19844.34 105
19845.67 99
19847.00 143
19848.33 118
19849.66 120
19851.00 122
19852.33 125
19853.66 132
19854.99 109
19856.32 104
19857.66 126
19858.99 114
19860.32 120
19861.65 106
19862.99 113
19864.32 118
19865.65 109
19866.98 142
19868.32 116
19869.65 120
19870.98 101
19872.31 110
19873.65 112
19874.98 130
19876.31 118
19877.65 96
19878.98 121
19880.31 116
19881.65 118
19882.98 128
19884.31 103
19885.64 90
19886.98 111
19888.31 138
19889.64 121
19890.98 113
19892.31 107
19893.64 127
19894.98 123
19896.31 123
19897.65 118
19898.98 111
19900.31 97
19901.65 115
19902.98 113
19904.31 95
19905.65 77
19906.98 119
19908.32 100
19909.65 116
19910.98 131
19912.32 142
19913.65 116
19914.99 109
19916.32 118
19917.66 116
19918.99 119
19920.32 119
19921.66 136
19922.99 129
19924.33 114
19925.66 111
19927.00 112
19928.33 101
19929.67 113
19931.00 120
19932.34 121
19933.67 100
19935.01 105
19936.34 90
19937.68 125
19939.01 124
19940.35 127
19941.68 113
19943.02 125
19944.35 92
19945.69 98
19947.02 116
19948.36 103
19949.69 109
19951.03 103
19952.36 130
19953.70 119
19955.03 118
19956.37 105
19957.71 105
19959.04 107
19960.38 78
19961.71 121
19963.05 110
19964.38 118
19965.72 103
19967.06 151
19968.39 113
19969.73 112
19971.06 96
19972.40 131
19973.74 115
19975.07 123
19976.41 122
19977.75 124
19979.08 121
19980.42 93
19981.75 113
19983.09 118
19984.43 124
19985.76 122
19987.10 113
19988.44 97
19989.77 118
19991.11 128
19992.45 123
19993.78 103
19995.12 113
19996.46 118
19997.80 119
19999.13 111
20000.47 114
20001.81 108
20003.14 113
20004.48 125
20005.82 109
20007.16 137
20008.49 97
20009.83 129
20011.17 105
20012.51 105
20013.84 99
20015.18 129
20016.52 128
20017.86 86
20019.19 94
20020.53 121
20021.87 145
20023.21 122
20024.55 117
20025.88 107
20027.22 111
20028.56 108
20029.90 120
20031.24 122
20032.57 117
20033.91 89
20035.25 122
20036.59 94
20037.93 105
20039.26 121
20040.60 126
20041.94 110
20043.28 86
20044.62 107
20045.96 112
20047.30 140
20048.63 99
20049.97 118
20051.31 110
20052.65 128
20053.99 120
20055.33 141
20056.67 118
20058.01 125
20059.35 105
20060.69 100
20062.02 110
20063.36 100
20064.70 103
20066.04 113
20067.38 132
20068.72 102
20070.06 100
20071.40 117
20072.74 140
20074.08 94
20075.42 114
20076.76 114
20078.10 102
20079.44 117
20080.78 124
20082.12 121
20083.46 114
20084.80 102
20086.14 108
20087.48 139
20088.82 127
20090.16 97
20091.50 104
20092.84 124
20094.18 142
20095.52 142
20096.86 120
20098.20 96
20099.54 140
20100.88 124
20102.22 115
20103.56 116
20104.90 109
20106.24 137
20107.58 131
20108.92 101
20110.26 90
20111.60 124
20112.95 137
20114.29 96
20115.63 133
20116.97 106
20118.31 119
20119.65 122
20120.99 136
20122.33 104
20123.67 111
20125.02 116
20126.36 124
20127.70 104
20129.04 101
20130.38 119
20131.72 118
20133.06 131
20134.41 131
20135.75 114
