# Supplementary material for: MALDI-TOF MS typing enables the classification of brewing yeasts of the genus Saccharomyces to major beer styles
Source: PLoS One. 2017 Aug 9;12(8):e0181694. doi: 10.1371/journal.pone.0181694 (PMC5549903; doi:10.1371/journal.pone.0181694)
Supplement: S10 File — The directory includes 90 raw files and was zipped to “.zip”; the folder has three strains with 30 spectra per strain; S1 Text explains the raw files with an example and Table 1 represents the yeast strains used within the experiment. (ZIP) [file pone.0181694.s013.zip › 28-30/30332n-552-OG-Koe-Koe-YPG-18h-E-E_2015-08-14__0_E1_1.dat]

1999.93 94
2000.35 111
2000.77 120
2001.19 95
2001.61 104
2002.03 87
2002.46 97
2002.88 114
2003.30 116
2003.72 131
2004.14 97
2004.57 79
2004.99 90
2005.41 97
2005.83 99
2006.25 154
2006.68 129
2007.10 101
2007.52 116
2007.94 96
2008.37 109
2008.79 123
2009.21 108
2009.63 135
2010.06 104
2010.48 141
2010.90 122
2011.32 76
2011.75 72
2012.17 75
2012.59 81
2013.02 86
2013.44 91
2013.86 110
2014.29 122
2014.71 92
2015.13 92
2015.55 104
2015.98 134
2016.40 114
2016.82 90
2017.25 105
2017.67 95
2018.10 129
2018.52 132
2018.94 134
2019.37 83
2019.79 93
2020.21 91
2020.64 100
2021.06 106
2021.48 126
2021.91 94
2022.33 111
2022.76 94
2023.18 94
2023.60 107
2024.03 149
2024.45 140
2024.88 150
2025.30 87
2025.73 103
2026.15 117
2026.57 107
2027.00 97
2027.42 80
2027.85 99
2028.27 86
2028.70 105
2029.12 90
2029.55 87
2029.97 99
2030.40 65
2030.82 105
2031.24 68
2031.67 88
2032.09 89
2032.52 81
2032.94 127
2033.37 137
2033.79 148
2034.22 115
2034.65 100
2035.07 93
2035.50 91
2035.92 108
2036.35 161
2036.77 137
2037.20 81
2037.62 96
2038.05 115
2038.47 120
2038.90 112
2039.33 117
2039.75 108
2040.18 94
2040.60 113
2041.03 138
2041.45 173
2041.88 156
2042.31 108
2042.73 115
2043.16 104
2043.58 74
2044.01 93
2044.44 96
2044.86 104
2045.29 81
2045.72 99
2046.14 105
2046.57 84
2047.00 76
2047.42 95
2047.85 106
2048.28 131
2048.70 94
2049.13 121
2049.56 121
2049.98 98
2050.41 78
2050.84 48
2051.26 119
2051.69 104
2052.12 100
2052.54 118
2052.97 86
2053.40 96
2053.83 66
2054.25 87
2054.68 75
2055.11 89
2055.53 80
2055.96 91
2056.39 130
2056.82 124
2057.24 91
2057.67 144
2058.10 137
2058.53 127
2058.96 106
2059.38 143
2059.81 128
2060.24 127
2060.67 107
2061.10 66
2061.52 72
2061.95 130
2062.38 128
2062.81 78
2063.24 165
2063.66 152
2064.09 93
2064.52 135
2064.95 136
2065.38 132
2065.81 119
2066.23 111
2066.66 175
2067.09 132
2067.52 104
2067.95 64
2068.38 88
2068.81 95
2069.23 131
2069.66 90
2070.09 155
2070.52 110
2070.95 81
2071.38 93
2071.81 104
2072.24 60
2072.67 83
2073.10 100
2073.53 92
2073.95 87
2074.38 119
2074.81 106
2075.24 92
2075.67 114
2076.10 135
2076.53 148
2076.96 135
2077.39 127
2077.82 111
2078.25 90
2078.68 80
2079.11 104
2079.54 159
2079.97 130
2080.40 104
2080.83 112
2081.26 128
2081.69 171
2082.12 123
2082.55 149
2082.98 159
2083.41 187
2083.84 162
2084.27 195
2084.70 133
2085.13 145
2085.56 143
2085.99 123
2086.42 94
2086.85 114
2087.29 121
2087.72 104
2088.15 130
2088.58 115
2089.01 140
2089.44 84
2089.87 73
2090.30 71
2090.73 87
2091.16 127
2091.59 79
2092.03 104
2092.46 98
2092.89 113
2093.32 113
2093.75 150
2094.18 106
2094.61 128
2095.05 158
2095.48 97
2095.91 114
2096.34 89
2096.77 104
2097.20 94
2097.63 128
2098.07 109
2098.50 145
2098.93 179
2099.36 139
2099.79 106
2100.23 94
2100.66 129
2101.09 139
2101.52 114
2101.95 142
2102.39 91
2102.82 79
2103.25 99
2103.68 149
2104.12 90
2104.55 127
2104.98 93
2105.41 83
2105.85 125
2106.28 111
2106.71 104
2107.14 156
2107.58 121
2108.01 95
2108.44 111
2108.88 108
2109.31 115
2109.74 192
2110.18 137
2110.61 120
2111.04 149
2111.47 168
2111.91 96
2112.34 95
2112.77 56
2113.21 88
2113.64 53
2114.07 104
2114.51 140
2114.94 146
2115.37 142
2115.81 147
2116.24 119
2116.68 108
2117.11 108
2117.54 93
2117.98 122
2118.41 89
2118.85 99
2119.28 107
2119.71 91
2120.15 100
2120.58 109
2121.02 126
2121.45 92
2121.88 114
2122.32 133
2122.75 98
2123.19 134
2123.62 119
2124.06 137
2124.49 97
2124.92 106
2125.36 119
2125.79 104
2126.23 87
2126.66 103
2127.10 100
2127.53 128
2127.97 92
2128.40 110
2128.84 110
2129.27 99
2129.71 116
2130.14 88
2130.58 98
2131.01 123
2131.45 117
2131.88 123
2132.32 159
2132.75 85
2133.19 98
2133.63 89
2134.06 93
2134.50 114
2134.93 97
2135.37 109
2135.80 150
2136.24 126
2136.67 151
2137.11 139
2137.55 138
2137.98 121
2138.42 80
2138.85 92
2139.29 112
2139.73 120
2140.16 118
2140.60 109
2141.03 102
2141.47 130
2141.91 126
2142.34 151
2142.78 143
2143.22 113
2143.65 81
2144.09 69
2144.53 116
2144.96 93
2145.40 126
2145.84 149
2146.27 145
2146.71 111
2147.15 102
2147.58 109
2148.02 130
2148.46 129
2148.89 127
2149.33 110
2149.77 142
2150.21 117
2150.64 125
2151.08 166
2151.52 170
2151.95 146
2152.39 180
2152.83 126
2153.27 112
2153.70 118
2154.14 91
2154.58 99
2155.02 154
2155.45 166
2155.89 146
2156.33 97
2156.77 94
2157.21 98
2157.64 115
2158.08 86
2158.52 108
2158.96 116
2159.40 98
2159.83 111
2160.27 146
2160.71 108
2161.15 90
2161.59 102
2162.02 113
2162.46 55
2162.90 89
2163.34 127
2163.78 114
2164.22 132
2164.66 115
2165.09 90
2165.53 105
2165.97 102
2166.41 100
2166.85 116
2167.29 60
2167.73 67
2168.17 64
2168.60 81
2169.04 57
2169.48 96
2169.92 110
2170.36 73
2170.80 75
2171.24 114
2171.68 148
2172.12 113
2172.56 159
2173.00 193
2173.44 144
2173.88 121
2174.32 130
2174.76 108
2175.20 155
2175.64 134
2176.07 122
2176.51 83
2176.95 152
2177.39 142
2177.83 125
2178.27 102
2178.71 109
2179.15 140
2179.59 105
2180.03 119
2180.47 108
2180.92 163
2181.36 145
2181.80 123
2182.24 111
2182.68 117
2183.12 112
2183.56 101
2184.00 164
2184.44 103
2184.88 101
2185.32 118
2185.76 93
2186.20 65
2186.64 82
2187.08 122
2187.52 129
2187.97 137
2188.41 104
2188.85 73
2189.29 95
2189.73 121
2190.17 133
2190.61 109
2191.05 106
2191.49 94
2191.94 124
2192.38 77
2192.82 95
2193.26 115
2193.70 130
2194.14 115
2194.58 129
2195.03 114
2195.47 94
2195.91 105
2196.35 134
2196.79 153
2197.24 158
2197.68 152
2198.12 129
2198.56 106
2199.00 144
2199.45 135
2199.89 134
2200.33 102
2200.77 89
2201.21 126
2201.66 129
2202.10 93
2202.54 107
2202.98 88
2203.43 111
2203.87 158
2204.31 128
2204.75 125
2205.20 120
2205.64 90
2206.08 149
2206.53 148
2206.97 135
2207.41 108
2207.85 139
2208.30 116
2208.74 108
2209.18 138
2209.63 164
2210.07 117
2210.51 81
2210.96 122
2211.40 137
2211.84 91
2212.29 104
2212.73 120
2213.17 134
2213.62 105
2214.06 95
2214.50 109
2214.95 121
2215.39 132
2215.84 110
2216.28 116
2216.72 88
2217.17 97
2217.61 103
2218.05 121
2218.50 101
2218.94 125
2219.39 91
2219.83 98
2220.28 87
2220.72 114
2221.16 119
2221.61 111
2222.05 103
2222.50 103
2222.94 128
2223.39 123
2223.83 123
2224.28 104
2224.72 111
2225.16 165
2225.61 152
2226.05 107
2226.50 100
2226.94 133
2227.39 142
2227.83 153
2228.28 120
2228.72 193
2229.17 184
2229.61 157
2230.06 204
2230.50 156
2230.95 166
2231.40 159
2231.84 158
2232.29 174
2232.73 162
2233.18 106
2233.62 135
2234.07 149
2234.51 134
2234.96 125
2235.41 131
2235.85 132
2236.30 123
2236.74 93
2237.19 131
2237.63 112
2238.08 130
2238.53 119
2238.97 104
2239.42 79
2239.86 115
2240.31 125
2240.76 123
2241.20 74
2241.65 99
2242.10 124
2242.54 105
2242.99 98
2243.44 103
2243.88 125
2244.33 118
2244.78 153
2245.22 159
2245.67 142
2246.12 97
2246.56 140
2247.01 94
2247.46 120
2247.90 105
2248.35 117
2248.80 146
2249.24 130
2249.69 168
2250.14 128
2250.59 126
2251.03 125
2251.48 85
2251.93 90
2252.38 98
2252.82 101
2253.27 113
2253.72 112
2254.17 117
2254.61 79
2255.06 90
2255.51 95
2255.96 141
2256.40 96
2256.85 87
2257.30 101
2257.75 101
2258.20 101
2258.64 97
2259.09 100
2259.54 107
2259.99 127
2260.44 112
2260.88 100
2261.33 75
2261.78 76
2262.23 127
2262.68 133
2263.13 128
2263.58 110
2264.02 99
2264.47 108
2264.92 143
2265.37 188
2265.82 166
2266.27 157
2266.72 133
2267.17 152
2267.61 162
2268.06 122
2268.51 162
2268.96 137
2269.41 199
2269.86 162
2270.31 154
2270.76 158
2271.21 134
2271.66 151
2272.11 167
2272.56 163
2273.00 132
2273.45 158
2273.90 125
2274.35 148
2274.80 136
2275.25 165
2275.70 139
2276.15 147
2276.60 115
2277.05 94
2277.50 125
2277.95 136
2278.40 151
2278.85 122
2279.30 98
2279.75 74
2280.20 100
2280.65 133
2281.10 128
2281.55 104
2282.00 130
2282.45 102
2282.90 113
2283.35 105
2283.81 161
2284.26 145
2284.71 177
2285.16 151
2285.61 161
2286.06 139
2286.51 117
2286.96 153
2287.41 158
2287.86 176
2288.31 152
2288.76 148
2289.22 134
2289.67 170
2290.12 113
2290.57 106
2291.02 130
2291.47 162
2291.92 170
2292.37 160
2292.83 182
2293.28 208
2293.73 219
2294.18 223
2294.63 226
2295.08 241
2295.53 186
2295.99 141
2296.44 168
2296.89 177
2297.34 180
2297.79 178
2298.25 183
2298.70 167
2299.15 155
2299.60 122
2300.05 130
2300.51 117
2300.96 118
2301.41 108
2301.86 127
2302.32 125
2302.77 117
2303.22 106
2303.67 119
2304.13 97
2304.58 109
2305.03 105
2305.48 106
2305.94 100
2306.39 81
2306.84 106
2307.29 142
2307.75 124
2308.20 124
2308.65 163
2309.11 128
2309.56 135
2310.01 114
2310.47 84
2310.92 115
2311.37 105
2311.83 130
2312.28 107
2312.73 114
2313.19 134
2313.64 137
2314.09 145
2314.55 147
2315.00 132
2315.45 100
2315.91 149
2316.36 129
2316.81 135
2317.27 140
2317.72 115
2318.18 140
2318.63 139
2319.08 136
2319.54 99
2319.99 143
2320.45 119
2320.90 103
2321.35 96
2321.81 128
2322.26 169
2322.72 132
2323.17 118
2323.63 121
2324.08 155
2324.54 158
2324.99 117
2325.44 90
2325.90 102
2326.35 123
2326.81 150
2327.26 151
2327.72 143
2328.17 155
2328.63 128
2329.08 130
2329.54 141
2329.99 166
2330.45 138
2330.90 181
2331.36 178
2331.81 163
2332.27 150
2332.72 166
2333.18 246
2333.64 177
2334.09 152
2334.55 156
2335.00 161
2335.46 132
2335.91 134
2336.37 115
2336.82 114
2337.28 88
2337.74 135
2338.19 130
2338.65 122
2339.10 140
2339.56 150
2340.02 156
2340.47 171
2340.93 164
2341.38 124
2341.84 182
2342.30 194
2342.75 176
2343.21 140
2343.67 122
2344.12 157
2344.58 154
2345.04 107
2345.49 155
2345.95 121
2346.41 115
2346.86 134
2347.32 146
2347.78 172
2348.23 188
2348.69 176
2349.15 184
2349.60 182
2350.06 162
2350.52 177
2350.97 186
2351.43 165
2351.89 181
2352.35 150
2352.80 123
2353.26 131
2353.72 142
2354.18 132
2354.63 106
2355.09 112
2355.55 115
2356.01 139
2356.46 147
2356.92 127
2357.38 134
2357.84 119
2358.29 115
2358.75 98
2359.21 126
2359.67 122
2360.13 116
2360.58 99
2361.04 145
2361.50 181
2361.96 128
2362.42 127
2362.88 109
2363.33 95
2363.79 107
2364.25 116
2364.71 138
2365.17 136
2365.63 121
2366.08 128
2366.54 125
2367.00 174
2367.46 187
2367.92 111
2368.38 107
2368.84 109
2369.30 105
2369.75 138
2370.21 95
2370.67 138
2371.13 154
2371.59 147
2372.05 85
2372.51 88
2372.97 114
2373.43 142
2373.89 159
2374.35 157
2374.81 112
2375.27 116
2375.72 95
2376.18 139
2376.64 137
2377.10 151
2377.56 122
2378.02 92
2378.48 96
2378.94 86
2379.40 103
2379.86 134
2380.32 128
2380.78 142
2381.24 135
2381.70 122
2382.16 126
2382.62 116
2383.08 138
2383.54 142
2384.00 123
2384.46 138
2384.92 115
2385.39 152
2385.85 114
2386.31 105
2386.77 116
2387.23 109
2387.69 111
2388.15 98
2388.61 121
2389.07 72
2389.53 80
2389.99 98
2390.45 117
2390.91 138
2391.38 132
2391.84 142
2392.30 107
2392.76 107
2393.22 125
2393.68 137
2394.14 115
2394.60 118
2395.06 74
2395.53 97
2395.99 76
2396.45 96
2396.91 79
2397.37 112
2397.83 113
2398.30 99
2398.76 96
2399.22 92
2399.68 103
2400.14 107
2400.61 120
2401.07 107
2401.53 114
2401.99 101
2402.45 140
2402.92 129
2403.38 142
2403.84 120
2404.30 134
2404.76 126
2405.23 104
2405.69 101
2406.15 120
2406.61 120
2407.08 107
2407.54 85
2408.00 107
2408.46 113
2408.93 102
2409.39 97
2409.85 115
2410.32 122
2410.78 100
2411.24 115
2411.70 116
2412.17 144
2412.63 141
2413.09 95
2413.56 116
2414.02 130
2414.48 85
2414.95 101
2415.41 122
2415.87 138
2416.34 130
2416.80 174
2417.26 90
2417.73 97
2418.19 149
2418.65 109
2419.12 147
2419.58 96
2420.05 137
2420.51 138
2420.97 188
2421.44 201
2421.90 147
2422.37 176
2422.83 152
2423.29 124
2423.76 108
2424.22 133
2424.69 137
2425.15 145
2425.62 126
2426.08 121
2426.54 125
2427.01 114
2427.47 132
2427.94 134
2428.40 89
2428.87 89
2429.33 118
2429.80 137
2430.26 109
2430.73 109
2431.19 120
2431.66 101
2432.12 97
2432.59 89
2433.05 94
2433.52 129
2433.98 130
2434.45 162
2434.91 154
2435.38 117
2435.84 101
2436.31 94
2436.77 163
2437.24 128
2437.70 95
2438.17 120
2438.63 139
2439.10 177
2439.57 195
2440.03 158
2440.50 166
2440.96 147
2441.43 177
2441.89 235
2442.36 203
2442.83 133
2443.29 177
2443.76 192
2444.22 186
2444.69 187
2445.16 175
2445.62 175
2446.09 175
2446.56 147
2447.02 137
2447.49 126
2447.96 142
2448.42 127
2448.89 120
2449.35 129
2449.82 87
2450.29 75
2450.75 106
2451.22 109
2451.69 121
2452.16 147
2452.62 143
2453.09 101
2453.56 129
2454.02 127
2454.49 114
2454.96 126
2455.42 180
2455.89 119
2456.36 114
2456.83 106
2457.29 130
2457.76 102
2458.23 114
2458.70 115
2459.16 105
2459.63 91
2460.10 101
2460.57 133
2461.03 91
2461.50 98
2461.97 103
2462.44 106
2462.91 82
2463.37 94
2463.84 74
2464.31 99
2464.78 106
2465.25 130
2465.71 93
2466.18 102
2466.65 154
2467.12 122
2467.59 111
2468.06 106
2468.52 160
2468.99 129
2469.46 117
2469.93 110
2470.40 127
2470.87 112
2471.34 127
2471.80 116
2472.27 151
2472.74 116
2473.21 109
2473.68 123
2474.15 103
2474.62 96
2475.09 109
2475.56 128
2476.02 117
2476.49 128
2476.96 94
2477.43 76
2477.90 118
2478.37 136
2478.84 99
2479.31 120
2479.78 161
2480.25 154
2480.72 177
2481.19 143
2481.66 132
2482.13 121
2482.60 126
2483.07 164
2483.54 173
2484.01 148
2484.48 107
2484.95 98
2485.42 116
2485.89 124
2486.36 133
2486.83 107
2487.30 123
2487.77 102
2488.24 81
2488.71 133
2489.18 152
2489.65 153
2490.12 143
2490.59 108
2491.06 110
2491.53 96
2492.00 113
2492.47 130
2492.94 106
2493.41 125
2493.88 124
2494.36 172
2494.83 154
2495.30 155
2495.77 139
2496.24 146
2496.71 142
2497.18 129
2497.65 164
2498.12 141
2498.60 108
2499.07 117
2499.54 133
2500.01 125
2500.48 117
2500.95 110
2501.42 90
2501.90 127
2502.37 117
2502.84 94
2503.31 102
2503.78 123
2504.25 122
2504.73 103
2505.20 126
2505.67 112
2506.14 95
2506.61 121
2507.09 83
2507.56 123
2508.03 94
2508.50 108
2508.97 143
2509.45 132
2509.92 104
2510.39 129
2510.86 143
2511.34 157
2511.81 150
2512.28 136
2512.75 205
2513.23 206
2513.70 102
2514.17 176
2514.65 188
2515.12 139
2515.59 136
2516.06 126
2516.54 127
2517.01 118
2517.48 169
2517.96 123
2518.43 98
2518.90 114
2519.38 130
2519.85 120
2520.32 122
2520.80 161
2521.27 146
2521.74 137
2522.22 159
2522.69 110
2523.16 117
2523.64 118
2524.11 130
2524.58 131
2525.06 111
2525.53 123
2526.01 107
2526.48 124
2526.95 115
2527.43 138
2527.90 135
2528.38 96
2528.85 147
2529.32 119
2529.80 107
2530.27 94
2530.75 94
2531.22 126
2531.70 119
2532.17 136
2532.64 90
2533.12 108
2533.59 134
2534.07 102
2534.54 96
2535.02 110
2535.49 112
2535.97 124
2536.44 157
2536.92 145
2537.39 109
2537.87 135
2538.34 111
2538.82 128
2539.29 124
2539.77 188
2540.24 135
2540.72 83
2541.19 132
2541.67 108
2542.14 119
2542.62 150
2543.09 182
2543.57 166
2544.04 103
2544.52 155
2545.00 166
2545.47 140
2545.95 124
2546.42 91
2546.90 100
2547.37 127
2547.85 122
2548.33 133
2548.80 95
2549.28 110
2549.75 89
2550.23 131
2550.71 165
2551.18 182
2551.66 158
2552.14 175
2552.61 147
2553.09 163
2553.57 136
2554.04 134
2554.52 161
2554.99 165
2555.47 151
2555.95 188
2556.42 167
2556.90 143
2557.38 150
2557.86 165
2558.33 145
2558.81 196
2559.29 163
2559.76 158
2560.24 127
2560.72 126
2561.19 161
2561.67 166
2562.15 148
2562.63 111
2563.10 95
2563.58 95
2564.06 78
2564.54 82
2565.01 130
2565.49 135
2565.97 113
2566.45 110
2566.92 98
2567.40 145
2567.88 141
2568.36 158
2568.83 130
2569.31 148
2569.79 120
2570.27 85
2570.75 103
2571.22 88
2571.70 120
2572.18 135
2572.66 131
2573.14 107
2573.62 145
2574.09 129
2574.57 147
2575.05 144
2575.53 143
2576.01 107
2576.49 109
2576.97 74
2577.44 89
2577.92 100
2578.40 108
2578.88 192
2579.36 134
2579.84 99
2580.32 90
2580.80 105
2581.27 107
2581.75 141
2582.23 147
2582.71 112
2583.19 134
2583.67 118
2584.15 125
2584.63 130
2585.11 80
2585.59 88
2586.07 115
2586.55 127
2587.03 96
2587.51 92
2587.99 110
2588.47 107
2588.94 117
2589.42 153
2589.90 123
2590.38 122
2590.86 114
2591.34 127
2591.82 105
2592.30 100
2592.78 140
2593.26 151
2593.74 164
2594.22 122
2594.71 182
2595.19 155
2595.67 104
2596.15 177
2596.63 184
2597.11 126
2597.59 109
2598.07 117
2598.55 90
2599.03 92
2599.51 114
2599.99 151
2600.47 113
2600.95 110
2601.43 84
2601.91 106
2602.40 86
2602.88 118
2603.36 103
2603.84 95
2604.32 94
2604.80 105
2605.28 100
2605.76 101
2606.24 160
2606.73 88
2607.21 89
2607.69 154
2608.17 126
2608.65 112
2609.13 124
2609.62 130
2610.10 136
2610.58 169
2611.06 150
2611.54 115
2612.02 129
2612.51 146
2612.99 145
2613.47 158
2613.95 116
2614.43 100
2614.92 130
2615.40 134
2615.88 196
2616.36 105
2616.85 125
2617.33 132
2617.81 109
2618.29 108
2618.78 160
2619.26 149
2619.74 124
2620.22 113
2620.71 132
2621.19 137
2621.67 160
2622.15 152
2622.64 110
2623.12 101
2623.60 124
2624.09 114
2624.57 161
2625.05 133
2625.53 137
2626.02 150
2626.50 137
2626.98 135
2627.47 107
2627.95 101
2628.43 94
2628.92 128
2629.40 110
2629.88 122
2630.37 117
2630.85 111
2631.34 106
2631.82 120
2632.30 117
2632.79 138
2633.27 100
2633.75 139
2634.24 127
2634.72 105
2635.21 102
2635.69 123
2636.17 146
2636.66 107
2637.14 95
2637.63 84
2638.11 105
2638.60 111
2639.08 116
2639.56 130
2640.05 126
2640.53 167
2641.02 123
2641.50 122
2641.99 192
2642.47 180
2642.96 165
2643.44 121
2643.93 130
2644.41 133
2644.90 163
2645.38 105
2645.87 76
2646.35 87
2646.84 73
2647.32 86
2647.81 89
2648.29 134
2648.78 132
2649.26 109
2649.75 124
2650.23 106
2650.72 86
2651.20 96
2651.69 109
2652.17 115
2652.66 132
2653.15 123
2653.63 127
2654.12 85
2654.60 101
2655.09 104
2655.57 150
2656.06 125
2656.55 90
2657.03 115
2657.52 126
2658.00 108
2658.49 122
2658.98 127
2659.46 107
2659.95 97
2660.44 108
2660.92 105
2661.41 115
2661.90 123
2662.38 113
2662.87 96
2663.35 129
2663.84 120
2664.33 68
2664.81 112
2665.30 120
2665.79 129
2666.28 159
2666.76 105
2667.25 123
2667.74 127
2668.22 113
2668.71 126
2669.20 138
2669.68 126
2670.17 98
2670.66 135
2671.15 173
2671.63 141
2672.12 133
2672.61 156
2673.10 187
2673.58 143
2674.07 118
2674.56 174
2675.05 140
2675.53 133
2676.02 195
2676.51 140
2677.00 164
2677.49 235
2677.97 198
2678.46 153
2678.95 159
2679.44 155
2679.93 141
2680.41 142
2680.90 115
2681.39 116
2681.88 151
2682.37 170
2682.85 168
2683.34 170
2683.83 196
2684.32 185
2684.81 143
2685.30 149
2685.79 182
2686.27 201
2686.76 192
2687.25 170
2687.74 183
2688.23 199
2688.72 204
2689.21 150
2689.70 165
2690.19 159
2690.67 139
2691.16 97
2691.65 124
2692.14 131
2692.63 115
2693.12 146
2693.61 141
2694.10 125
2694.59 114
2695.08 139
2695.57 118
2696.06 136
2696.55 119
2697.04 109
2697.53 128
2698.02 121
2698.51 139
2699.00 138
2699.49 155
2699.98 133
2700.47 139
2700.96 140
2701.45 166
2701.94 134
2702.43 132
2702.92 157
2703.41 151
2703.90 134
2704.39 142
2704.88 131
2705.37 135
2705.86 133
2706.35 119
2706.84 158
2707.33 100
2707.82 158
2708.31 167
2708.80 155
2709.29 155
2709.78 151
2710.27 138
2710.77 122
2711.26 168
2711.75 113
2712.24 93
2712.73 100
2713.22 143
2713.71 140
2714.20 108
2714.69 93
2715.19 102
2715.68 100
2716.17 152
2716.66 137
2717.15 73
2717.64 103
2718.13 143
2718.63 114
2719.12 167
2719.61 129
2720.10 178
2720.59 111
2721.08 131
2721.58 114
2722.07 105
2722.56 129
2723.05 137
2723.54 142
2724.04 108
2724.53 113
2725.02 110
2725.51 158
2726.01 132
2726.50 93
2726.99 106
2727.48 146
2727.98 75
2728.47 97
2728.96 145
2729.45 134
2729.95 120
2730.44 110
2730.93 123
2731.42 106
2731.92 110
2732.41 97
2732.90 121
2733.40 117
2733.89 133
2734.38 130
2734.87 98
2735.37 118
2735.86 104
2736.35 135
2736.85 121
2737.34 93
2737.83 137
2738.33 127
2738.82 137
2739.31 144
2739.81 136
2740.30 96
2740.79 123
2741.29 149
2741.78 140
2742.28 147
2742.77 144
2743.26 132
2743.76 116
2744.25 113
2744.75 73
2745.24 105
2745.73 109
2746.23 110
2746.72 98
2747.22 116
2747.71 93
2748.20 78
2748.70 98
2749.19 140
2749.69 123
2750.18 113
2750.68 119
2751.17 84
2751.67 88
2752.16 80
2752.66 103
2753.15 87
2753.64 142
2754.14 127
2754.63 121
2755.13 81
2755.62 89
2756.12 94
2756.61 105
2757.11 138
2757.60 144
2758.10 144
2758.59 126
2759.09 124
2759.59 113
2760.08 152
2760.58 140
2761.07 122
2761.57 118
2762.06 119
2762.56 112
2763.05 147
2763.55 138
2764.05 102
2764.54 134
2765.04 118
2765.53 110
2766.03 109
2766.52 99
2767.02 102
2767.52 97
2768.01 113
2768.51 137
2769.00 124
2769.50 168
2770.00 148
2770.49 127
2770.99 134
2771.49 123
2771.98 109
2772.48 113
2772.98 113
2773.47 130
2773.97 83
2774.47 92
2774.96 109
2775.46 124
2775.96 144
2776.45 117
2776.95 133
2777.45 120
2777.94 110
2778.44 86
2778.94 172
2779.43 122
2779.93 131
2780.43 112
2780.93 155
2781.42 128
2781.92 144
2782.42 129
2782.92 119
2783.41 121
2783.91 119
2784.41 111
2784.91 109
2785.40 121
2785.90 149
2786.40 134
2786.90 109
2787.39 152
2787.89 129
2788.39 136
2788.89 146
2789.39 115
2789.88 137
2790.38 114
2790.88 115
2791.38 90
2791.88 125
2792.37 106
2792.87 91
2793.37 102
2793.87 104
2794.37 89
2794.87 115
2795.37 146
2795.86 133
2796.36 122
2796.86 123
2797.36 176
2797.86 188
2798.36 133
2798.86 150
2799.35 237
2799.85 177
2800.35 226
2800.85 182
2801.35 192
2801.85 177
2802.35 192
2802.85 160
2803.35 160
2803.85 165
2804.35 160
2804.85 141
2805.34 169
2805.84 153
2806.34 165
2806.84 160
2807.34 116
2807.84 176
2808.34 184
2808.84 199
2809.34 162
2809.84 225
2810.34 247
2810.84 189
2811.34 192
2811.84 255
2812.34 285
2812.84 190
2813.34 194
2813.84 194
2814.34 200
2814.84 170
2815.34 160
2815.84 149
2816.34 146
2816.84 152
2817.34 153
2817.84 123
2818.35 111
2818.85 131
2819.35 119
2819.85 130
2820.35 128
2820.85 150
2821.35 137
2821.85 156
2822.35 180
2822.85 181
2823.35 192
2823.85 142
2824.36 135
2824.86 163
2825.36 153
2825.86 174
2826.36 190
2826.86 169
2827.36 139
2827.86 127
2828.37 171
2828.87 176
2829.37 200
2829.87 162
2830.37 150
2830.87 95
2831.38 116
2831.88 106
2832.38 134
2832.88 129
2833.38 154
2833.88 144
2834.39 128
2834.89 142
2835.39 141
2835.89 121
2836.40 94
2836.90 145
2837.40 132
2837.90 112
2838.40 118
2838.91 143
2839.41 111
2839.91 114
2840.41 187
2840.92 122
2841.42 102
2841.92 107
2842.42 113
2842.93 90
2843.43 105
2843.93 122
2844.44 141
2844.94 117
2845.44 113
2845.94 118
2846.45 100
2846.95 129
2847.45 180
2847.96 114
2848.46 123
2848.96 162
2849.47 175
2849.97 183
2850.47 178
2850.98 159
2851.48 136
2851.98 156
2852.49 170
2852.99 186
2853.50 180
2854.00 168
2854.50 164
2855.01 119
2855.51 99
2856.01 137
2856.52 153
2857.02 106
2857.53 101
2858.03 123
2858.53 83
2859.04 72
2859.54 98
2860.05 108
2860.55 120
2861.06 112
2861.56 164
2862.06 175
2862.57 144
2863.07 115
2863.58 134
2864.08 131
2864.59 125
2865.09 126
2865.60 94
2866.10 141
2866.61 134
2867.11 109
2867.62 99
2868.12 103
2868.63 97
2869.13 136
2869.64 162
2870.14 113
2870.65 110
2871.15 120
2871.66 141
2872.16 115
2872.67 146
2873.17 155
2873.68 122
2874.18 126
2874.69 163
2875.20 103
2875.70 94
2876.21 120
2876.71 153
2877.22 143
2877.72 143
2878.23 136
2878.74 141
2879.24 187
2879.75 195
2880.25 172
2880.76 163
2881.27 147
2881.77 142
2882.28 142
2882.79 174
2883.29 195
2883.80 183
2884.30 144
2884.81 143
2885.32 183
2885.82 198
2886.33 213
2886.84 184
2887.34 188
2887.85 218
2888.36 157
2888.86 190
2889.37 197
2889.88 185
2890.38 177
2890.89 173
2891.40 139
2891.91 153
2892.41 194
2892.92 210
2893.43 124
2893.93 141
2894.44 119
2894.95 149
2895.46 131
2895.96 145
2896.47 149
2896.98 147
2897.49 138
2897.99 115
2898.50 143
2899.01 165
2899.52 181
2900.03 147
2900.53 182
2901.04 229
2901.55 229
2902.06 144
2902.56 174
2903.07 165
2903.58 137
2904.09 176
2904.60 173
2905.11 168
2905.61 165
2906.12 159
2906.63 176
2907.14 175
2907.65 178
2908.16 231
2908.66 146
2909.17 130
2909.68 146
2910.19 96
2910.70 122
2911.21 131
2911.72 156
2912.23 151
2912.73 166
2913.24 146
2913.75 170
2914.26 141
2914.77 115
2915.28 103
2915.79 120
2916.30 152
2916.81 128
2917.32 126
2917.83 155
2918.33 108
2918.84 111
2919.35 168
2919.86 130
2920.37 133
2920.88 125
2921.39 124
2921.90 128
2922.41 147
2922.92 157
2923.43 148
2923.94 146
2924.45 174
2924.96 166
2925.47 172
2925.98 153
2926.49 196
2927.00 218
2927.51 270
2928.02 249
2928.53 251
2929.04 209
2929.55 183
2930.06 156
2930.57 171
2931.08 196
2931.59 203
2932.11 185
2932.62 212
2933.13 161
2933.64 101
2934.15 116
2934.66 134
2935.17 114
2935.68 101
2936.19 101
2936.70 125
2937.21 124
2937.72 133
2938.24 101
2938.75 113
2939.26 147
2939.77 116
2940.28 125
2940.79 129
2941.30 106
2941.81 125
2942.33 114
2942.84 138
2943.35 112
2943.86 136
2944.37 144
2944.88 127
2945.40 140
2945.91 187
2946.42 175
2946.93 173
2947.44 182
2947.96 184
2948.47 159
2948.98 184
2949.49 168
2950.00 187
2950.52 169
2951.03 107
2951.54 135
2952.05 127
2952.57 131
2953.08 167
2953.59 122
2954.10 120
2954.62 138
2955.13 117
2955.64 131
2956.15 118
2956.67 161
2957.18 159
2957.69 163
2958.20 170
2958.72 120
2959.23 101
2959.74 100
2960.26 128
2960.77 145
2961.28 127
2961.80 135
2962.31 118
2962.82 142
2963.34 177
2963.85 173
2964.36 162
2964.88 179
2965.39 171
2965.90 185
2966.42 133
2966.93 141
2967.44 164
2967.96 131
2968.47 128
2968.98 112
2969.50 139
2970.01 162
2970.53 126
2971.04 100
2971.55 116
2972.07 134
2972.58 157
2973.10 86
2973.61 107
2974.12 110
2974.64 151
2975.15 111
2975.67 116
2976.18 145
2976.70 168
2977.21 137
2977.73 67
2978.24 96
2978.75 123
2979.27 139
2979.78 96
2980.30 115
2980.81 140
2981.33 114
2981.84 140
2982.36 133
2982.87 111
2983.39 137
2983.90 137
2984.42 150
2984.93 156
2985.45 153
2985.96 117
2986.48 115
2987.00 135
2987.51 133
2988.03 127
2988.54 109
2989.06 132
2989.57 102
2990.09 106
2990.60 126
2991.12 137
2991.64 136
2992.15 133
2992.67 163
2993.18 127
2993.70 122
2994.21 132
2994.73 133
2995.25 135
2995.76 185
2996.28 139
2996.80 150
2997.31 141
2997.83 134
2998.34 133
2998.86 157
2999.38 156
2999.89 169
3000.41 179
3000.93 198
3001.44 198
3001.96 195
3002.48 165
3002.99 140
3003.51 98
3004.03 141
3004.54 151
3005.06 172
3005.58 211
3006.09 132
3006.61 133
3007.13 211
3007.65 191
3008.16 165
3008.68 139
3009.20 173
3009.71 172
3010.23 180
3010.75 145
3011.27 172
3011.78 175
3012.30 173
3012.82 113
3013.34 140
3013.85 150
3014.37 118
3014.89 116
3015.41 130
3015.93 132
3016.44 125
3016.96 121
3017.48 115
3018.00 103
3018.52 126
3019.03 127
3019.55 111
3020.07 148
3020.59 139
3021.11 149
3021.63 89
3022.14 129
3022.66 141
3023.18 134
3023.70 107
3024.22 129
3024.74 155
3025.25 137
3025.77 155
3026.29 136
3026.81 165
3027.33 158
3027.85 152
3028.37 151
3028.89 132
3029.41 97
3029.92 157
3030.44 125
3030.96 104
3031.48 155
3032.00 191
3032.52 161
3033.04 122
3033.56 142
3034.08 123
3034.60 115
3035.12 127
3035.64 159
3036.16 136
3036.68 147
3037.20 123
3037.72 174
3038.24 154
3038.76 137
3039.28 135
3039.80 151
3040.32 149
3040.84 135
3041.36 153
3041.88 165
3042.40 129
3042.92 166
3043.44 161
3043.96 130
3044.48 116
3045.00 117
3045.52 153
3046.04 139
3046.56 137
3047.08 128
3047.60 130
3048.12 138
3048.64 126
3049.16 135
3049.68 122
3050.20 122
3050.72 86
3051.24 121
3051.77 131
3052.29 108
3052.81 97
3053.33 131
3053.85 111
3054.37 96
3054.89 108
3055.41 114
3055.93 125
3056.46 118
3056.98 101
3057.50 98
3058.02 104
3058.54 88
3059.06 94
3059.58 103
3060.11 106
3060.63 142
3061.15 138
3061.67 107
3062.19 113
3062.71 113
3063.24 128
3063.76 88
3064.28 120
3064.80 130
3065.32 118
3065.85 117
3066.37 110
3066.89 124
3067.41 134
3067.94 113
3068.46 137
3068.98 174
3069.50 183
3070.03 138
3070.55 144
3071.07 146
3071.59 135
3072.12 140
3072.64 132
3073.16 105
3073.68 162
3074.21 178
3074.73 156
3075.25 183
3075.78 127
3076.30 97
3076.82 101
3077.34 143
3077.87 120
3078.39 119
3078.91 101
3079.44 79
3079.96 169
3080.48 175
3081.01 144
3081.53 184
3082.05 155
3082.58 193
3083.10 163
3083.63 162
3084.15 155
3084.67 114
3085.20 126
3085.72 140
3086.24 180
3086.77 196
3087.29 173
3087.82 168
3088.34 206
3088.86 142
3089.39 154
3089.91 143
3090.44 148
3090.96 125
3091.49 132
3092.01 154
3092.53 174
3093.06 178
3093.58 151
3094.11 133
3094.63 128
3095.16 128
3095.68 166
3096.21 161
3096.73 176
3097.26 173
3097.78 211
3098.31 190
3098.83 178
3099.36 139
3099.88 148
3100.41 169
3100.93 157
3101.46 212
3101.98 257
3102.51 245
3103.03 322
3103.56 338
3104.08 380
3104.61 328
3105.13 371
3105.66 404
3106.18 384
3106.71 430
3107.24 448
3107.76 440
3108.29 282
3108.81 282
3109.34 310
3109.86 240
3110.39 209
3110.92 205
3111.44 232
3111.97 192
3112.49 202
3113.02 196
3113.55 259
3114.07 210
3114.60 185
3115.12 196
3115.65 186
3116.18 210
3116.70 139
3117.23 153
3117.76 151
3118.28 195
3118.81 218
3119.34 143
3119.86 138
3120.39 185
3120.92 184
3121.44 144
3121.97 124
3122.50 185
3123.02 172
3123.55 119
3124.08 157
3124.61 142
3125.13 143
3125.66 191
3126.19 198
3126.72 202
3127.24 163
3127.77 201
3128.30 199
3128.82 160
3129.35 115
3129.88 148
3130.41 168
3130.93 169
3131.46 125
3131.99 167
3132.52 157
3133.05 144
3133.57 147
3134.10 108
3134.63 149
3135.16 183
3135.69 129
3136.21 121
3136.74 168
3137.27 162
3137.80 151
3138.33 119
3138.85 172
3139.38 155
3139.91 202
3140.44 186
3140.97 198
3141.50 141
3142.03 143
3142.55 139
3143.08 136
3143.61 144
3144.14 170
3144.67 103
3145.20 127
3145.73 111
3146.26 127
3146.79 128
3147.31 138
3147.84 155
3148.37 144
3148.90 182
3149.43 162
3149.96 127
3150.49 155
3151.02 169
3151.55 158
3152.08 212
3152.61 139
3153.14 175
3153.67 118
3154.20 136
3154.73 122
3155.25 157
3155.78 130
3156.31 121
3156.84 156
3157.37 134
3157.90 109
3158.43 140
3158.96 165
3159.49 179
3160.02 218
3160.55 164
3161.08 127
3161.61 133
3162.14 165
3162.68 133
3163.21 225
3163.74 175
3164.27 85
3164.80 144
3165.33 164
3165.86 143
3166.39 144
3166.92 152
3167.45 153
3167.98 137
3168.51 145
3169.04 141
3169.57 150
3170.10 141
3170.64 99
3171.17 163
3171.70 122
3172.23 129
3172.76 131
3173.29 157
3173.82 149
3174.35 119
3174.88 97
3175.42 115
3175.95 156
3176.48 123
3177.01 160
3177.54 166
3178.07 152
3178.61 156
3179.14 151
3179.67 150
3180.20 104
3180.73 147
3181.26 184
3181.80 179
3182.33 143
3182.86 140
3183.39 145
3183.92 151
3184.46 114
3184.99 103
3185.52 125
3186.05 135
3186.59 136
3187.12 120
3187.65 95
3188.18 114
3188.72 155
3189.25 146
3189.78 173
3190.31 151
3190.85 135
3191.38 170
3191.91 129
3192.44 126
3192.98 124
3193.51 136
3194.04 133
3194.58 106
3195.11 105
3195.64 120
3196.17 135
3196.71 145
3197.24 136
3197.77 148
3198.31 153
3198.84 163
3199.37 131
3199.91 174
3200.44 139
3200.98 120
3201.51 169
3202.04 194
3202.58 164
3203.11 181
3203.64 142
3204.18 115
3204.71 181
3205.24 146
3205.78 123
3206.31 128
3206.85 168
3207.38 149
3207.91 119
3208.45 159
3208.98 169
3209.52 121
3210.05 151
3210.59 180
3211.12 185
3211.65 150
3212.19 198
3212.72 198
3213.26 185
3213.79 173
3214.33 130
3214.86 163
3215.40 186
3215.93 178
3216.47 157
3217.00 132
3217.54 158
3218.07 159
3218.61 129
3219.14 154
3219.68 124
3220.21 120
3220.75 151
3221.28 134
3221.82 180
3222.35 134
3222.89 126
3223.42 118
3223.96 148
3224.49 167
3225.03 171
3225.57 164
3226.10 143
3226.64 159
3227.17 167
3227.71 188
3228.24 140
3228.78 139
3229.32 136
3229.85 179
3230.39 178
3230.92 101
3231.46 139
3232.00 138
3232.53 129
3233.07 154
3233.60 145
3234.14 149
3234.68 170
3235.21 122
3235.75 154
3236.29 141
3236.82 117
3237.36 112
3237.90 125
3238.43 154
3238.97 143
3239.51 159
3240.04 133
3240.58 177
3241.12 169
3241.65 172
3242.19 152
3242.73 142
3243.26 162
3243.80 154
3244.34 169
3244.88 163
3245.41 147
3245.95 151
3246.49 173
3247.02 157
3247.56 129
3248.10 151
3248.64 137
3249.17 117
3249.71 164
3250.25 198
3250.79 167
3251.33 162
3251.86 148
3252.40 141
3252.94 194
3253.48 189
3254.01 167
3254.55 155
3255.09 165
3255.63 170
3256.17 163
3256.70 168
3257.24 183
3257.78 181
3258.32 180
3258.86 195
3259.40 168
3259.93 213
3260.47 222
3261.01 217
3261.55 221
3262.09 154
3262.63 236
3263.17 218
3263.70 206
3264.24 225
3264.78 209
3265.32 166
3265.86 253
3266.40 286
3266.94 272
3267.48 303
3268.02 390
3268.56 374
3269.09 378
3269.63 315
3270.17 360
3270.71 441
3271.25 426
3271.79 378
3272.33 318
3272.87 244
3273.41 261
3273.95 246
3274.49 201
3275.03 199
3275.57 179
3276.11 172
3276.65 180
3277.19 187
3277.73 184
3278.27 198
3278.81 200
3279.35 190
3279.89 207
3280.43 157
3280.97 154
3281.51 156
3282.05 181
3282.59 246
3283.13 205
3283.67 224
3284.21 196
3284.75 183
3285.29 168
3285.83 194
3286.37 179
3286.91 151
3287.45 146
3287.99 154
3288.53 162
3289.08 200
3289.62 183
3290.16 174
3290.70 160
3291.24 171
3291.78 210
3292.32 172
3292.86 201
3293.40 210
3293.95 210
3294.49 260
3295.03 251
3295.57 305
3296.11 247
3296.65 263
3297.19 283
3297.73 255
3298.28 269
3298.82 300
3299.36 222
3299.90 240
3300.44 258
3300.99 262
3301.53 244
3302.07 165
3302.61 226
3303.15 231
3303.69 249
3304.24 238
3304.78 226
3305.32 179
3305.86 151
3306.41 198
3306.95 162
3307.49 146
3308.03 196
3308.58 191
3309.12 187
3309.66 200
3310.20 207
3310.75 164
3311.29 146
3311.83 152
3312.37 172
3312.92 220
3313.46 184
3314.00 208
3314.54 211
3315.09 190
3315.63 214
3316.17 193
3316.72 202
3317.26 230
3317.80 193
3318.35 165
3318.89 172
3319.43 164
3319.98 206
3320.52 240
3321.06 206
3321.61 268
3322.15 224
3322.69 277
3323.24 256
3323.78 305
3324.33 302
3324.87 266
3325.41 267
3325.96 274
3326.50 206
3327.04 291
3327.59 283
3328.13 205
3328.68 217
3329.22 240
3329.76 201
3330.31 195
3330.85 203
3331.40 212
3331.94 205
3332.49 258
3333.03 246
3333.58 283
3334.12 341
3334.66 383
3335.21 508
3335.75 712
3336.30 762
3336.84 864
3337.39 816
3337.93 1054
3338.48 1102
3339.02 1383
3339.57 1438
3340.11 1355
3340.66 1298
3341.20 1179
3341.75 1071
3342.29 896
3342.84 710
3343.38 566
3343.93 511
3344.47 404
3345.02 368
3345.57 360
3346.11 254
3346.66 261
3347.20 239
3347.75 221
3348.29 240
3348.84 243
3349.38 243
3349.93 242
3350.48 259
3351.02 247
3351.57 295
3352.11 286
3352.66 282
3353.21 279
3353.75 296
3354.30 293
3354.84 294
3355.39 280
3355.94 305
3356.48 318
3357.03 270
3357.58 295
3358.12 279
3358.67 256
3359.22 250
3359.76 258
3360.31 242
3360.86 224
3361.40 198
3361.95 193
3362.50 174
3363.04 142
3363.59 150
3364.14 200
3364.68 186
3365.23 197
3365.78 171
3366.33 218
3366.87 189
3367.42 199
3367.97 222
3368.51 197
3369.06 181
3369.61 224
3370.16 231
3370.70 193
3371.25 217
3371.80 231
3372.35 194
3372.90 181
3373.44 174
3373.99 223
3374.54 236
3375.09 219
3375.63 227
3376.18 256
3376.73 247
3377.28 294
3377.83 266
3378.37 290
3378.92 191
3379.47 238
3380.02 248
3380.57 262
3381.12 233
3381.66 184
3382.21 203
3382.76 144
3383.31 185
3383.86 165
3384.41 182
3384.96 156
3385.50 162
3386.05 192
3386.60 156
3387.15 154
3387.70 143
3388.25 178
3388.80 200
3389.35 156
3389.90 176
3390.44 176
3390.99 191
3391.54 168
3392.09 186
3392.64 127
3393.19 147
3393.74 185
3394.29 159
3394.84 168
3395.39 174
3395.94 205
3396.49 168
3397.04 166
3397.59 133
3398.14 155
3398.69 166
3399.24 162
3399.79 177
3400.34 212
3400.89 186
3401.44 158
3401.99 160
3402.54 124
3403.09 175
3403.64 139
3404.19 132
3404.74 143
3405.29 140
3405.84 156
3406.39 174
3406.94 132
3407.49 119
3408.04 117
3408.59 116
3409.14 108
3409.69 131
3410.24 157
3410.79 172
3411.34 192
3411.89 184
3412.45 170
3413.00 146
3413.55 143
3414.10 171
3414.65 153
3415.20 180
3415.75 179
3416.30 206
3416.85 179
3417.41 172
3417.96 226
3418.51 192
3419.06 142
3419.61 128
3420.16 138
3420.71 131
3421.27 123
3421.82 127
3422.37 112
3422.92 160
3423.47 201
3424.02 172
3424.58 164
3425.13 186
3425.68 157
3426.23 158
3426.78 156
3427.34 169
3427.89 155
3428.44 175
3428.99 151
3429.55 136
3430.10 173
3430.65 180
3431.20 202
3431.76 160
3432.31 168
3432.86 186
3433.41 222
3433.97 184
3434.52 176
3435.07 186
3435.62 176
3436.18 128
3436.73 93
3437.28 109
3437.84 134
3438.39 143
3438.94 147
3439.49 142
3440.05 145
3440.60 179
3441.15 160
3441.71 123
3442.26 140
3442.81 152
3443.37 189
3443.92 163
3444.47 137
3445.03 136
3445.58 170
3446.13 170
3446.69 148
3447.24 159
3447.80 129
3448.35 109
3448.90 139
3449.46 163
3450.01 158
3450.57 177
3451.12 115
3451.67 143
3452.23 162
3452.78 124
3453.34 159
3453.89 122
3454.44 106
3455.00 148
3455.55 132
3456.11 105
3456.66 125
3457.22 142
3457.77 110
3458.33 105
3458.88 99
3459.43 108
3459.99 171
3460.54 144
3461.10 104
3461.65 124
3462.21 162
3462.76 121
3463.32 140
3463.87 154
3464.43 142
3464.98 119
3465.54 112
3466.09 152
3466.65 147
3467.21 131
3467.76 111
3468.32 149
3468.87 150
3469.43 170
3469.98 158
3470.54 194
3471.09 172
3471.65 143
3472.20 122
3472.76 147
3473.32 134
3473.87 139
3474.43 122
3474.98 162
3475.54 130
3476.10 165
3476.65 169
3477.21 142
3477.76 175
3478.32 187
3478.88 157
3479.43 181
3479.99 177
3480.55 186
3481.10 182
3481.66 188
3482.22 174
3482.77 156
3483.33 183
3483.89 164
3484.44 165
3485.00 203
3485.56 205
3486.11 188
3486.67 158
3487.23 146
3487.78 212
3488.34 166
3488.90 173
3489.45 159
3490.01 192
3490.57 215
3491.13 224
3491.68 214
3492.24 213
3492.80 295
3493.35 292
3493.91 312
3494.47 299
3495.03 333
3495.58 388
3496.14 384
3496.70 417
3497.26 363
3497.82 335
3498.37 317
3498.93 343
3499.49 314
3500.05 327
3500.61 364
3501.16 361
3501.72 371
3502.28 379
3502.84 375
3503.40 495
3503.95 529
3504.51 458
3505.07 481
3505.63 541
3506.19 592
3506.75 602
3507.30 606
3507.86 665
3508.42 606
3508.98 570
3509.54 602
3510.10 660
3510.66 627
3511.22 506
3511.77 460
3512.33 412
3512.89 438
3513.45 415
3514.01 277
3514.57 276
3515.13 260
3515.69 228
3516.25 199
3516.81 185
3517.37 195
3517.92 194
3518.48 146
3519.04 137
3519.60 153
3520.16 179
3520.72 136
3521.28 138
3521.84 155
3522.40 220
3522.96 206
3523.52 188
3524.08 200
3524.64 221
3525.20 178
3525.76 205
3526.32 164
3526.88 191
3527.44 187
3528.00 195
3528.56 176
3529.12 191
3529.68 210
3530.24 240
3530.80 217
3531.36 193
3531.92 169
3532.48 122
3533.04 147
3533.60 181
3534.17 204
3534.73 170
3535.29 140
3535.85 174
3536.41 205
3536.97 197
3537.53 181
3538.09 183
3538.65 193
3539.21 131
3539.77 142
3540.34 126
3540.90 158
3541.46 187
3542.02 176
3542.58 171
3543.14 190
3543.70 214
3544.26 248
3544.83 215
3545.39 203
3545.95 226
3546.51 187
3547.07 170
3547.63 162
3548.20 162
3548.76 165
3549.32 166
3549.88 204
3550.44 197
3551.01 137
3551.57 126
3552.13 139
3552.69 149
3553.25 121
3553.82 154
3554.38 173
3554.94 158
3555.50 138
3556.07 140
3556.63 129
3557.19 96
3557.75 103
3558.32 144
3558.88 128
3559.44 128
3560.00 159
3560.57 167
3561.13 139
3561.69 137
3562.26 150
3562.82 142
3563.38 151
3563.94 162
3564.51 146
3565.07 130
3565.63 147
3566.20 138
3566.76 143
3567.32 152
3567.89 128
3568.45 115
3569.01 125
3569.58 119
3570.14 127
3570.70 122
3571.27 120
3571.83 102
3572.39 138
3572.96 132
3573.52 136
3574.09 134
3574.65 116
3575.21 108
3575.78 132
3576.34 186
3576.91 177
3577.47 101
3578.03 159
3578.60 161
3579.16 163
3579.73 145
3580.29 184
3580.86 163
3581.42 149
3581.98 172
3582.55 242
3583.11 174
3583.68 142
3584.24 150
3584.81 150
3585.37 119
3585.94 167
3586.50 204
3587.07 163
3587.63 133
3588.20 117
3588.76 82
3589.33 115
3589.89 132
3590.46 134
3591.02 105
3591.59 126
3592.15 156
3592.72 155
3593.28 135
3593.85 114
3594.41 84
3594.98 107
3595.54 97
3596.11 111
3596.68 98
3597.24 145
3597.81 121
3598.37 133
3598.94 168
3599.50 121
3600.07 181
3600.64 141
3601.20 129
3601.77 151
3602.33 155
3602.90 143
3603.47 168
3604.03 124
3604.60 149
3605.16 141
3605.73 140
3606.30 119
3606.86 123
3607.43 182
3608.00 159
3608.56 166
3609.13 101
3609.70 119
3610.26 129
3610.83 115
3611.40 178
3611.96 150
3612.53 97
3613.10 138
3613.66 149
3614.23 126
3614.80 162
3615.36 134
3615.93 163
3616.50 199
3617.07 188
3617.63 173
3618.20 238
3618.77 218
3619.34 277
3619.90 272
3620.47 292
3621.04 298
3621.61 315
3622.17 328
3622.74 360
3623.31 341
3623.88 344
3624.44 281
3625.01 250
3625.58 227
3626.15 170
3626.72 171
3627.28 159
3627.85 175
3628.42 170
3628.99 163
3629.56 98
3630.12 113
3630.69 131
3631.26 122
3631.83 122
3632.40 136
3632.97 130
3633.53 104
3634.10 94
3634.67 105
3635.24 100
3635.81 102
3636.38 145
3636.95 136
3637.52 163
3638.08 207
3638.65 129
3639.22 91
3639.79 129
3640.36 135
3640.93 142
3641.50 168
3642.07 176
3642.64 142
3643.21 169
3643.78 192
3644.34 208
3644.91 176
3645.48 136
3646.05 182
3646.62 151
3647.19 170
3647.76 192
3648.33 189
3648.90 174
3649.47 209
3650.04 163
3650.61 171
3651.18 199
3651.75 158
3652.32 133
3652.89 142
3653.46 117
3654.03 151
3654.60 167
3655.17 194
3655.74 173
3656.31 191
3656.88 217
3657.45 187
3658.02 195
3658.59 180
3659.16 157
3659.73 139
3660.30 186
3660.87 173
3661.45 197
3662.02 187
3662.59 199
3663.16 199
3663.73 168
3664.30 207
3664.87 203
3665.44 196
3666.01 175
3666.58 164
3667.15 179
3667.73 116
3668.30 178
3668.87 207
3669.44 184
3670.01 149
3670.58 132
3671.15 176
3671.73 183
3672.30 170
3672.87 160
3673.44 156
3674.01 177
3674.58 226
3675.16 173
3675.73 103
3676.30 172
3676.87 161
3677.44 149
3678.01 164
3678.59 154
3679.16 185
3679.73 149
3680.30 116
3680.88 163
3681.45 161
3682.02 179
3682.59 123
3683.16 120
3683.74 128
3684.31 158
3684.88 133
3685.45 143
3686.03 152
3686.60 164
3687.17 151
3687.74 148
3688.32 157
3688.89 148
3689.46 141
3690.04 174
3690.61 201
3691.18 228
3691.76 223
3692.33 229
3692.90 174
3693.47 218
3694.05 237
3694.62 242
3695.19 217
3695.77 222
3696.34 193
3696.91 175
3697.49 123
3698.06 201
3698.64 206
3699.21 174
3699.78 138
3700.36 126
3700.93 160
3701.50 132
3702.08 174
3702.65 170
3703.23 147
3703.80 149
3704.37 128
3704.95 135
3705.52 196
3706.10 154
3706.67 145
3707.24 142
3707.82 122
3708.39 124
3708.97 158
3709.54 138
3710.12 157
3710.69 162
3711.27 185
3711.84 181
3712.41 177
3712.99 139
3713.56 101
3714.14 145
3714.71 138
3715.29 201
3715.86 139
3716.44 181
3717.01 151
3717.59 106
3718.16 137
3718.74 120
3719.31 146
3719.89 135
3720.46 118
3721.04 126
3721.61 134
3722.19 151
3722.77 176
3723.34 106
3723.92 112
3724.49 119
3725.07 137
3725.64 142
3726.22 98
3726.79 99
3727.37 113
3727.95 157
3728.52 108
3729.10 150
3729.67 127
3730.25 85
3730.83 120
3731.40 116
3731.98 146
3732.56 125
3733.13 119
3733.71 131
3734.28 132
3734.86 158
3735.44 161
3736.01 147
3736.59 165
3737.17 165
3737.74 174
3738.32 174
3738.90 165
3739.47 189
3740.05 200
3740.63 175
3741.20 184
3741.78 166
3742.36 155
3742.93 122
3743.51 109
3744.09 139
3744.67 144
3745.24 132
3745.82 125
3746.40 138
3746.97 131
3747.55 123
3748.13 128
3748.71 136
3749.28 140
3749.86 145
3750.44 145
3751.02 154
3751.59 147
3752.17 177
3752.75 157
3753.33 116
3753.91 134
3754.48 126
3755.06 94
3755.64 109
3756.22 94
3756.80 92
3757.37 115
3757.95 125
3758.53 118
3759.11 116
3759.69 103
3760.27 90
3760.84 105
3761.42 94
3762.00 146
3762.58 137
3763.16 108
3763.74 142
3764.31 161
3764.89 130
3765.47 115
3766.05 134
3766.63 123
3767.21 164
3767.79 137
3768.37 135
3768.95 140
3769.52 151
3770.10 132
3770.68 110
3771.26 126
3771.84 123
3772.42 141
3773.00 140
3773.58 148
3774.16 132
3774.74 130
3775.32 123
3775.90 74
3776.48 104
3777.06 90
3777.64 112
3778.22 103
3778.80 94
3779.38 99
3779.96 113
3780.54 96
3781.12 97
3781.70 123
3782.28 155
3782.86 144
3783.44 103
3784.02 96
3784.60 126
3785.18 122
3785.76 138
3786.34 110
3786.92 114
3787.50 114
3788.08 95
3788.66 102
3789.24 139
3789.82 149
3790.40 111
3790.98 85
3791.56 135
3792.14 130
3792.72 160
3793.30 144
3793.89 123
3794.47 112
3795.05 128
3795.63 149
3796.21 133
3796.79 119
3797.37 140
3797.95 139
3798.53 107
3799.12 145
3799.70 110
3800.28 114
3800.86 108
3801.44 127
3802.02 126
3802.60 128
3803.19 128
3803.77 124
3804.35 108
3804.93 136
3805.51 150
3806.10 161
3806.68 148
3807.26 125
3807.84 112
3808.42 111
3809.01 157
3809.59 111
3810.17 134
3810.75 142
3811.33 155
3811.92 122
3812.50 116
3813.08 132
3813.66 183
3814.25 182
3814.83 141
3815.41 125
3815.99 157
3816.58 140
3817.16 122
3817.74 161
3818.32 184
3818.91 186
3819.49 162
3820.07 190
3820.66 152
3821.24 165
3821.82 127
3822.41 99
3822.99 137
3823.57 172
3824.16 162
3824.74 126
3825.32 124
3825.91 128
3826.49 157
3827.07 119
3827.66 144
3828.24 124
3828.82 82
3829.41 91
3829.99 124
3830.57 152
3831.16 107
3831.74 105
3832.33 111
3832.91 163
3833.49 126
3834.08 143
3834.66 130
3835.25 142
3835.83 98
3836.41 123
3837.00 142
3837.58 126
3838.17 123
3838.75 93
3839.34 115
3839.92 91
3840.50 79
3841.09 78
3841.67 97
3842.26 93
3842.84 99
3843.43 95
3844.01 123
3844.60 97
3845.18 106
3845.77 146
3846.35 116
3846.94 119
3847.52 86
3848.11 91
3848.69 102
3849.28 112
3849.86 133
3850.45 134
3851.03 94
3851.62 96
3852.20 106
3852.79 138
3853.37 111
3853.96 138
3854.55 116
3855.13 129
3855.72 112
3856.30 159
3856.89 122
3857.47 160
3858.06 157
3858.65 115
3859.23 135
3859.82 128
3860.40 143
3860.99 184
3861.58 188
3862.16 197
3862.75 185
3863.33 282
3863.92 213
3864.51 214
3865.09 268
3865.68 261
3866.27 284
3866.85 243
3867.44 323
3868.03 301
3868.61 202
3869.20 178
3869.79 179
3870.37 169
3870.96 160
3871.55 201
3872.13 170
3872.72 155
3873.31 174
3873.89 135
3874.48 191
3875.07 169
3875.66 143
3876.24 156
3876.83 207
3877.42 143
3878.00 150
3878.59 150
3879.18 187
3879.77 119
3880.35 119
3880.94 134
3881.53 180
3882.12 165
3882.70 207
3883.29 136
3883.88 111
3884.47 97
3885.06 102
3885.64 115
3886.23 137
3886.82 114
3887.41 132
3888.00 118
3888.58 123
3889.17 142
3889.76 138
3890.35 147
3890.94 120
3891.53 120
3892.11 165
3892.70 184
3893.29 120
3893.88 118
3894.47 129
3895.06 119
3895.65 101
3896.23 131
3896.82 131
3897.41 141
3898.00 129
3898.59 155
3899.18 154
3899.77 179
3900.36 157
3900.95 118
3901.53 127
3902.12 131
3902.71 162
3903.30 143
3903.89 115
3904.48 124
3905.07 119
3905.66 145
3906.25 123
3906.84 135
3907.43 123
3908.02 140
3908.61 126
3909.20 130
3909.79 120
3910.38 133
3910.97 124
3911.56 134
3912.15 121
3912.74 92
3913.33 93
3913.92 119
3914.51 135
3915.10 163
3915.69 101
3916.28 97
3916.87 128
3917.46 117
3918.05 123
3918.64 129
3919.23 112
3919.82 131
3920.41 122
3921.00 158
3921.59 129
3922.18 148
3922.77 108
3923.36 123
3923.95 104
3924.55 68
3925.14 111
3925.73 112
3926.32 88
3926.91 92
3927.50 91
3928.09 114
3928.68 106
3929.27 106
3929.87 107
3930.46 126
3931.05 129
3931.64 128
3932.23 150
3932.82 136
3933.41 156
3934.01 117
3934.60 114
3935.19 131
3935.78 142
3936.37 146
3936.96 138
3937.56 136
3938.15 96
3938.74 98
3939.33 136
3939.92 134
3940.52 127
3941.11 131
3941.70 80
3942.29 111
3942.88 145
3943.48 121
3944.07 123
3944.66 122
3945.25 120
3945.85 120
3946.44 109
3947.03 119
3947.62 146
3948.22 103
3948.81 143
3949.40 96
3949.99 116
3950.59 119
3951.18 155
3951.77 89
3952.37 129
3952.96 127
3953.55 116
3954.15 113
3954.74 94
3955.33 101
3955.93 95
3956.52 126
3957.11 95
3957.71 110
3958.30 111
3958.89 116
3959.49 126
3960.08 112
3960.67 130
3961.27 139
3961.86 113
3962.45 132
3963.05 126
3963.64 93
3964.23 104
3964.83 105
3965.42 136
3966.02 134
3966.61 95
3967.20 117
3967.80 114
3968.39 112
3968.99 96
3969.58 115
3970.18 119
3970.77 93
3971.36 131
3971.96 122
3972.55 118
3973.15 109
3973.74 90
3974.34 84
3974.93 122
3975.53 137
3976.12 139
3976.72 100
3977.31 101
3977.91 105
3978.50 118
3979.10 87
3979.69 135
3980.29 118
3980.88 86
3981.48 102
3982.07 105
3982.67 112
3983.26 144
3983.86 122
3984.45 92
3985.05 105
3985.64 56
3986.24 91
3986.83 99
3987.43 89
3988.03 97
3988.62 128
3989.22 106
3989.81 99
3990.41 119
3991.00 111
3991.60 114
3992.20 101
3992.79 128
3993.39 156
3993.98 148
3994.58 150
3995.18 119
3995.77 110
3996.37 123
3996.97 118
3997.56 126
3998.16 165
3998.75 204
3999.35 154
3999.95 114
4000.54 111
4001.14 104
4001.74 130
4002.33 173
4002.93 147
4003.53 130
4004.12 155
4004.72 110
4005.32 150
4005.92 164
4006.51 161
4007.11 157
4007.71 114
4008.30 123
4008.90 136
4009.50 145
4010.10 125
4010.69 154
4011.29 126
4011.89 82
4012.49 97
4013.08 117
4013.68 96
4014.28 117
4014.88 150
4015.47 161
4016.07 151
4016.67 137
4017.27 123
4017.86 148
4018.46 142
4019.06 148
4019.66 134
4020.26 151
4020.85 123
4021.45 135
4022.05 172
4022.65 162
4023.25 156
4023.85 158
4024.44 169
4025.04 123
4025.64 113
4026.24 132
4026.84 126
4027.44 139
4028.03 152
4028.63 148
4029.23 143
4029.83 176
4030.43 141
4031.03 112
4031.63 107
4032.23 114
4032.83 141
4033.42 143
4034.02 117
4034.62 134
4035.22 105
4035.82 97
4036.42 115
4037.02 117
4037.62 145
4038.22 125
4038.82 122
4039.42 102
4040.02 107
4040.62 117
4041.22 115
4041.82 102
4042.41 86
4043.01 125
4043.61 108
4044.21 140
4044.81 146
4045.41 84
4046.01 78
4046.61 70
4047.21 61
4047.81 84
4048.41 107
4049.01 89
4049.61 87
4050.21 131
4050.82 110
4051.42 114
4052.02 115
4052.62 107
4053.22 134
4053.82 122
4054.42 140
4055.02 121
4055.62 115
4056.22 127
4056.82 170
4057.42 116
4058.02 117
4058.62 91
4059.22 99
4059.83 97
4060.43 103
4061.03 108
4061.63 100
4062.23 154
4062.83 103
4063.43 138
4064.03 143
4064.63 122
4065.24 70
4065.84 83
4066.44 113
4067.04 114
4067.64 115
4068.24 131
4068.85 76
4069.45 88
4070.05 97
4070.65 97
4071.25 109
4071.85 88
4072.46 88
4073.06 100
4073.66 145
4074.26 102
4074.86 82
4075.47 107
4076.07 95
4076.67 80
4077.27 81
4077.88 72
4078.48 89
4079.08 62
4079.68 106
4080.29 115
4080.89 114
4081.49 108
4082.09 100
4082.70 139
4083.30 100
4083.90 93
4084.50 109
4085.11 107
4085.71 119
4086.31 100
4086.92 85
4087.52 73
4088.12 90
4088.72 92
4089.33 90
4089.93 95
4090.53 130
4091.14 142
4091.74 129
4092.34 110
4092.95 102
4093.55 118
4094.16 107
4094.76 86
4095.36 95
4095.97 83
4096.57 93
4097.17 99
4097.78 97
4098.38 90
4098.98 101
4099.59 108
4100.19 103
4100.80 78
4101.40 94
4102.00 96
4102.61 104
4103.21 89
4103.82 78
4104.42 114
4105.03 73
4105.63 91
4106.23 81
4106.84 75
4107.44 66
4108.05 99
4108.65 106
4109.26 109
4109.86 70
4110.47 62
4111.07 95
4111.68 113
4112.28 99
4112.89 104
4113.49 120
4114.10 81
4114.70 93
4115.31 88
4115.91 104
4116.52 91
4117.12 98
4117.73 91
4118.33 93
4118.94 96
4119.54 117
4120.15 112
4120.75 75
4121.36 88
4121.97 81
4122.57 74
4123.18 78
4123.78 74
4124.39 81
4124.99 89
4125.60 125
4126.21 110
4126.81 116
4127.42 121
4128.02 130
4128.63 136
4129.24 100
4129.84 95
4130.45 92
4131.05 91
4131.66 101
4132.27 108
4132.87 138
4133.48 116
4134.09 96
4134.69 110
4135.30 101
4135.91 134
4136.51 120
4137.12 119
4137.73 133
4138.33 85
4138.94 98
4139.55 111
4140.15 125
4140.76 115
4141.37 136
4141.97 127
4142.58 114
4143.19 171
4143.80 192
4144.40 122
4145.01 139
4145.62 182
4146.22 122
4146.83 115
4147.44 129
4148.05 116
4148.65 109
4149.26 95
4149.87 136
4150.48 130
4151.09 90
4151.69 123
4152.30 118
4152.91 79
4153.52 80
4154.12 116
4154.73 112
4155.34 75
4155.95 99
4156.56 98
4157.16 78
4157.77 76
4158.38 81
4158.99 111
4159.60 118
4160.21 113
4160.81 120
4161.42 110
4162.03 92
4162.64 69
4163.25 101
4163.86 104
4164.47 93
4165.08 112
4165.68 84
4166.29 101
4166.90 104
4167.51 126
4168.12 141
4168.73 127
4169.34 121
4169.95 140
4170.56 171
4171.16 122
4171.77 60
4172.38 75
4172.99 106
4173.60 116
4174.21 110
4174.82 116
4175.43 116
4176.04 84
4176.65 103
4177.26 145
4177.87 100
4178.48 100
4179.09 108
4179.70 130
4180.31 109
4180.92 84
4181.53 89
4182.14 83
4182.75 113
4183.36 109
4183.97 105
4184.58 106
4185.19 85
4185.80 93
4186.41 126
4187.02 96
4187.63 128
4188.24 100
4188.85 101
4189.46 87
4190.07 81
4190.68 102
4191.29 104
4191.90 130
4192.51 140
4193.13 103
4193.74 117
4194.35 101
4194.96 117
4195.57 123
4196.18 132
4196.79 133
4197.40 136
4198.01 146
4198.62 132
4199.24 135
4199.85 112
4200.46 125
4201.07 138
4201.68 148
4202.29 151
4202.90 99
4203.52 99
4204.13 120
4204.74 102
4205.35 150
4205.96 128
4206.57 129
4207.19 140
4207.80 87
4208.41 117
4209.02 120
4209.63 119
4210.25 106
4210.86 139
4211.47 118
4212.08 110
4212.69 128
4213.31 121
4213.92 173
4214.53 167
4215.14 131
4215.76 129
4216.37 112
4216.98 103
4217.59 124
4218.21 119
4218.82 120
4219.43 142
4220.04 151
4220.66 151
4221.27 155
4221.88 161
4222.50 201
4223.11 186
4223.72 181
4224.33 163
4224.95 240
4225.56 272
4226.17 264
4226.79 258
4227.40 217
4228.01 232
4228.63 218
4229.24 212
4229.85 214
4230.47 149
4231.08 169
4231.69 217
4232.31 261
4232.92 228
4233.54 263
4234.15 207
4234.76 218
4235.38 204
4235.99 239
4236.61 214
4237.22 242
4237.83 259
4238.45 263
4239.06 243
4239.68 232
4240.29 231
4240.90 271
4241.52 241
4242.13 165
4242.75 161
4243.36 171
4243.98 174
4244.59 183
4245.21 144
4245.82 143
4246.43 106
4247.05 127
4247.66 114
4248.28 127
4248.89 116
4249.51 117
4250.12 126
4250.74 132
4251.35 140
4251.97 160
4252.58 155
4253.20 120
4253.81 132
4254.43 121
4255.04 147
4255.66 126
4256.28 90
4256.89 125
4257.51 148
4258.12 152
4258.74 137
4259.35 129
4259.97 132
4260.58 128
4261.20 133
4261.82 152
4262.43 135
4263.05 120
4263.66 100
4264.28 143
4264.90 118
4265.51 113
4266.13 144
4266.74 155
4267.36 135
4267.98 106
4268.59 119
4269.21 97
4269.82 104
4270.44 119
4271.06 131
4271.67 168
4272.29 98
4272.91 107
4273.52 92
4274.14 100
4274.76 110
4275.37 125
4275.99 113
4276.61 121
4277.22 128
4277.84 105
4278.46 109
4279.08 110
4279.69 121
4280.31 145
4280.93 106
4281.54 134
4282.16 106
4282.78 86
4283.40 122
4284.01 105
4284.63 77
4285.25 99
4285.87 117
4286.48 93
4287.10 97
4287.72 106
4288.34 114
4288.95 111
4289.57 118
4290.19 115
4290.81 107
4291.43 91
4292.04 118
4292.66 107
4293.28 112
4293.90 109
4294.52 103
4295.13 82
4295.75 116
4296.37 120
4296.99 115
4297.61 115
4298.23 104
4298.84 100
4299.46 86
4300.08 104
4300.70 125
4301.32 103
4301.94 89
4302.56 142
4303.17 123
4303.79 123
4304.41 139
4305.03 117
4305.65 105
4306.27 102
4306.89 107
4307.51 104
4308.13 147
4308.75 71
4309.36 113
4309.98 98
4310.60 91
4311.22 110
4311.84 107
4312.46 124
4313.08 108
4313.70 112
4314.32 83
4314.94 89
4315.56 127
4316.18 119
4316.80 92
4317.42 98
4318.04 90
4318.66 105
4319.28 113
4319.90 100
4320.52 135
4321.14 130
4321.76 118
4322.38 96
4323.00 90
4323.62 126
4324.24 133
4324.86 154
4325.48 154
4326.10 100
4326.72 123
4327.34 106
4327.96 92
4328.58 117
4329.20 104
4329.82 119
4330.44 131
4331.07 97
4331.69 123
4332.31 100
4332.93 114
4333.55 145
4334.17 110
4334.79 90
4335.41 126
4336.03 113
4336.65 96
4337.28 128
4337.90 110
4338.52 128
4339.14 145
4339.76 116
4340.38 104
4341.00 122
4341.63 127
4342.25 142
4342.87 163
4343.49 105
4344.11 108
4344.73 128
4345.36 142
4345.98 117
4346.60 99
4347.22 155
4347.84 210
4348.47 212
4349.09 217
4349.71 210
4350.33 232
4350.95 232
4351.58 279
4352.20 188
4352.82 216
4353.44 194
4354.07 229
4354.69 178
4355.31 154
4355.93 109
4356.56 139
4357.18 143
4357.80 131
4358.42 105
4359.05 106
4359.67 133
4360.29 112
4360.92 87
4361.54 92
4362.16 86
4362.78 107
4363.41 124
4364.03 130
4364.65 114
4365.28 103
4365.90 96
4366.52 142
4367.15 136
4367.77 135
4368.39 89
4369.02 112
4369.64 74
4370.26 98
4370.89 105
4371.51 102
4372.14 87
4372.76 75
4373.38 110
4374.01 102
4374.63 98
4375.25 104
4375.88 109
4376.50 113
4377.13 107
4377.75 82
4378.37 126
4379.00 127
4379.62 94
4380.25 104
4380.87 123
4381.50 96
4382.12 94
4382.75 95
4383.37 71
4383.99 67
4384.62 88
4385.24 111
4385.87 90
4386.49 82
4387.12 79
4387.74 75
4388.37 110
4388.99 83
4389.62 88
4390.24 88
4390.87 117
4391.49 101
4392.12 97
4392.74 121
4393.37 127
4393.99 108
4394.62 74
4395.24 92
4395.87 79
4396.49 67
4397.12 85
4397.75 101
4398.37 106
4399.00 96
4399.62 87
4400.25 101
4400.87 102
4401.50 93
4402.13 112
4402.75 114
4403.38 88
4404.00 106
4404.63 99
4405.26 102
4405.88 90
4406.51 76
4407.13 85
4407.76 91
4408.39 103
4409.01 94
4409.64 94
4410.27 109
4410.89 112
4411.52 113
4412.15 93
4412.77 98
4413.40 128
4414.03 137
4414.65 110
4415.28 117
4415.91 105
4416.53 111
4417.16 125
4417.79 101
4418.41 122
4419.04 106
4419.67 114
4420.30 108
4420.92 130
4421.55 151
4422.18 126
4422.80 97
4423.43 81
4424.06 73
4424.69 115
4425.31 70
4425.94 110
4426.57 119
4427.20 87
4427.82 75
4428.45 76
4429.08 78
4429.71 65
4430.34 52
4430.96 65
4431.59 120
4432.22 102
4432.85 87
4433.48 99
4434.10 84
4434.73 115
4435.36 111
4435.99 98
4436.62 102
4437.25 89
4437.87 74
4438.50 90
4439.13 95
4439.76 106
4440.39 103
4441.02 84
4441.64 92
4442.27 71
4442.90 77
4443.53 102
4444.16 135
4444.79 75
4445.42 81
4446.05 90
4446.68 118
4447.30 117
4447.93 140
4448.56 123
4449.19 95
4449.82 107
4450.45 100
4451.08 80
4451.71 102
4452.34 94
4452.97 103
4453.60 119
4454.23 83
4454.86 95
4455.49 83
4456.12 72
4456.75 75
4457.38 116
4458.01 136
4458.64 103
4459.27 72
4459.90 88
4460.53 102
4461.16 111
4461.79 98
4462.42 113
4463.05 92
4463.68 92
4464.31 112
4464.94 99
4465.57 99
4466.20 95
4466.83 87
4467.46 76
4468.09 91
4468.72 84
4469.35 80
4469.98 95
4470.61 66
4471.24 76
4471.87 85
4472.50 84
4473.13 65
4473.77 99
4474.40 115
4475.03 90
4475.66 62
4476.29 82
4476.92 68
4477.55 62
4478.18 86
4478.82 99
4479.45 99
4480.08 52
4480.71 71
4481.34 74
4481.97 86
4482.60 78
4483.24 100
4483.87 90
4484.50 87
4485.13 75
4485.76 79
4486.39 81
4487.03 78
4487.66 81
4488.29 87
4488.92 92
4489.55 74
4490.19 92
4490.82 115
4491.45 111
4492.08 80
4492.71 99
4493.35 98
4493.98 88
4494.61 82
4495.24 103
4495.88 121
4496.51 120
4497.14 67
4497.77 71
4498.41 92
4499.04 110
4499.67 77
4500.31 97
4500.94 75
4501.57 106
4502.20 118
4502.84 160
4503.47 178
4504.10 110
4504.74 120
4505.37 111
4506.00 125
4506.64 126
4507.27 126
4507.90 100
4508.54 74
4509.17 94
4509.80 97
4510.44 105
4511.07 113
4511.70 92
4512.34 79
4512.97 89
4513.60 92
4514.24 75
4514.87 98
4515.51 118
4516.14 100
4516.77 100
4517.41 122
4518.04 123
4518.68 107
4519.31 110
4519.94 109
4520.58 109
4521.21 82
4521.85 124
4522.48 125
4523.12 101
4523.75 106
4524.39 95
4525.02 103
4525.65 91
4526.29 99
4526.92 113
4527.56 115
4528.19 127
4528.83 120
4529.46 116
4530.10 149
4530.73 156
4531.37 155
4532.00 171
4532.64 203
4533.27 219
4533.91 243
4534.54 315
4535.18 349
4535.81 290
4536.45 302
4537.09 273
4537.72 246
4538.36 218
4538.99 219
4539.63 200
4540.26 165
4540.90 157
4541.53 148
4542.17 103
4542.81 83
4543.44 71
4544.08 83
4544.71 108
4545.35 114
4545.99 113
4546.62 91
4547.26 104
4547.89 114
4548.53 93
4549.17 106
4549.80 143
4550.44 154
4551.08 144
4551.71 122
4552.35 106
4552.98 87
4553.62 107
4554.26 142
4554.89 108
4555.53 91
4556.17 114
4556.80 93
4557.44 103
4558.08 87
4558.72 98
4559.35 102
4559.99 86
4560.63 92
4561.26 93
4561.90 99
4562.54 105
4563.17 107
4563.81 136
4564.45 119
4565.09 95
4565.72 98
4566.36 104
4567.00 112
4567.64 112
4568.27 104
4568.91 114
4569.55 95
4570.19 100
4570.82 97
4571.46 102
4572.10 96
4572.74 98
4573.38 94
4574.01 107
4574.65 106
4575.29 125
4575.93 97
4576.57 116
4577.20 113
4577.84 116
4578.48 97
4579.12 68
4579.76 112
4580.40 92
4581.04 104
4581.67 86
4582.31 104
4582.95 60
4583.59 121
4584.23 102
4584.87 72
4585.51 88
4586.14 88
4586.78 98
4587.42 132
4588.06 110
4588.70 137
4589.34 90
4589.98 111
4590.62 120
4591.26 102
4591.90 125
4592.54 137
4593.17 158
4593.81 146
4594.45 159
4595.09 90
4595.73 126
4596.37 83
4597.01 122
4597.65 154
4598.29 112
4598.93 87
4599.57 107
4600.21 64
4600.85 97
4601.49 79
4602.13 91
4602.77 112
4603.41 102
4604.05 83
4604.69 110
4605.33 73
4605.97 91
4606.61 82
4607.25 66
4607.89 91
4608.53 131
4609.17 133
4609.81 115
4610.45 104
4611.09 121
4611.73 127
4612.38 111
4613.02 158
4613.66 149
4614.30 149
4614.94 155
4615.58 112
4616.22 89
4616.86 85
4617.50 103
4618.14 131
4618.78 102
4619.43 102
4620.07 95
4620.71 101
4621.35 111
4621.99 113
4622.63 87
4623.27 86
4623.91 116
4624.56 140
4625.20 113
4625.84 113
4626.48 115
4627.12 92
4627.76 99
4628.41 70
4629.05 72
4629.69 115
4630.33 82
4630.97 81
4631.62 110
4632.26 139
4632.90 104
4633.54 81
4634.18 95
4634.83 143
4635.47 117
4636.11 113
4636.75 94
4637.40 117
4638.04 137
4638.68 128
4639.32 164
4639.97 157
4640.61 97
4641.25 110
4641.89 113
4642.54 140
4643.18 128
4643.82 121
4644.46 98
4645.11 115
4645.75 103
4646.39 88
4647.04 92
4647.68 123
4648.32 100
4648.97 78
4649.61 107
4650.25 137
4650.90 105
4651.54 111
4652.18 117
4652.83 113
4653.47 120
4654.11 109
4654.76 103
4655.40 96
4656.04 118
4656.69 138
4657.33 147
4657.98 147
4658.62 186
4659.26 129
4659.91 114
4660.55 99
4661.20 144
4661.84 133
4662.48 77
4663.13 90
4663.77 75
4664.42 64
4665.06 86
4665.71 101
4666.35 95
4666.99 87
4667.64 70
4668.28 79
4668.93 125
4669.57 77
4670.22 78
4670.86 87
4671.51 72
4672.15 78
4672.80 84
4673.44 68
4674.09 75
4674.73 84
4675.38 98
4676.02 94
4676.67 91
4677.31 97
4677.96 113
4678.60 108
4679.25 95
4679.89 95
4680.54 93
4681.18 115
4681.83 133
4682.47 98
4683.12 132
4683.77 108
4684.41 94
4685.06 108
4685.70 83
4686.35 85
4686.99 94
4687.64 84
4688.29 91
4688.93 71
4689.58 81
4690.22 80
4690.87 98
4691.52 104
4692.16 77
4692.81 82
4693.45 100
4694.10 76
4694.75 64
4695.39 65
4696.04 104
4696.69 67
4697.33 87
4697.98 88
4698.63 93
4699.27 92
4699.92 94
4700.57 80
4701.21 110
4701.86 93
4702.51 85
4703.15 108
4703.80 98
4704.45 101
4705.10 125
4705.74 117
4706.39 79
4707.04 81
4707.68 93
4708.33 106
4708.98 102
4709.63 110
4710.27 94
4710.92 90
4711.57 99
4712.22 138
4712.86 95
4713.51 70
4714.16 101
4714.81 120
4715.45 126
4716.10 104
4716.75 87
4717.40 103
4718.05 92
4718.69 86
4719.34 103
4719.99 100
4720.64 101
4721.29 111
4721.94 96
4722.58 116
4723.23 99
4723.88 110
4724.53 105
4725.18 88
4725.83 95
4726.47 128
4727.12 120
4727.77 133
4728.42 103
4729.07 106
4729.72 129
4730.37 161
4731.02 100
4731.66 103
4732.31 117
4732.96 109
4733.61 121
4734.26 127
4734.91 104
4735.56 92
4736.21 98
4736.86 118
4737.51 98
4738.16 122
4738.81 96
4739.45 72
4740.10 103
4740.75 91
4741.40 117
4742.05 150
4742.70 112
4743.35 129
4744.00 114
4744.65 144
4745.30 113
4745.95 86
4746.60 69
4747.25 94
4747.90 82
4748.55 102
4749.20 106
4749.85 99
4750.50 135
4751.15 150
4751.80 125
4752.45 101
4753.10 101
4753.75 106
4754.40 120
4755.05 94
4755.71 130
4756.36 96
4757.01 75
4757.66 104
4758.31 139
4758.96 93
4759.61 97
4760.26 119
4760.91 116
4761.56 86
4762.21 97
4762.86 132
4763.52 126
4764.17 123
4764.82 81
4765.47 73
4766.12 113
4766.77 101
4767.42 115
4768.07 119
4768.73 79
4769.38 121
4770.03 144
4770.68 134
4771.33 103
4771.98 105
4772.64 116
4773.29 96
4773.94 94
4774.59 112
4775.24 119
4775.89 125
4776.55 55
4777.20 84
4777.85 104
4778.50 118
4779.15 115
4779.81 106
4780.46 84
4781.11 81
4781.76 122
4782.42 110
4783.07 107
4783.72 121
4784.37 91
4785.03 84
4785.68 103
4786.33 81
4786.98 109
4787.64 91
4788.29 97
4788.94 81
4789.60 116
4790.25 101
4790.90 118
4791.55 105
4792.21 86
4792.86 105
4793.51 83
4794.17 120
4794.82 80
4795.47 99
4796.13 104
4796.78 104
4797.43 100
4798.09 95
4798.74 107
4799.39 99
4800.05 78
4800.70 91
4801.36 87
4802.01 86
4802.66 128
4803.32 113
4803.97 80
4804.62 65
4805.28 75
4805.93 98
4806.59 81
4807.24 69
4807.89 64
4808.55 57
4809.20 94
4809.86 86
4810.51 91
4811.17 83
4811.82 60
4812.47 73
4813.13 95
4813.78 97
4814.44 112
4815.09 105
4815.75 85
4816.40 71
4817.06 83
4817.71 90
4818.37 120
4819.02 115
4819.68 99
4820.33 122
4820.99 114
4821.64 99
4822.30 80
4822.95 135
4823.61 98
4824.26 102
4824.92 99
4825.57 121
4826.23 111
4826.88 116
4827.54 121
4828.19 127
4828.85 135
4829.51 135
4830.16 138
4830.82 139
4831.47 139
4832.13 128
4832.78 88
4833.44 127
4834.10 125
4834.75 134
4835.41 89
4836.06 84
4836.72 139
4837.38 179
4838.03 161
4838.69 204
4839.34 146
4840.00 142
4840.66 154
4841.31 166
4841.97 158
4842.63 183
4843.28 157
4843.94 140
4844.60 166
4845.25 168
4845.91 156
4846.57 96
4847.22 125
4847.88 128
4848.54 108
4849.19 120
4849.85 135
4850.51 124
4851.17 126
4851.82 119
4852.48 118
4853.14 101
4853.79 121
4854.45 127
4855.11 169
4855.77 162
4856.42 110
4857.08 112
4857.74 104
4858.40 116
4859.05 123
4859.71 144
4860.37 170
4861.03 157
4861.68 154
4862.34 126
4863.00 147
4863.66 172
4864.32 118
4864.97 142
4865.63 152
4866.29 120
4866.95 143
4867.61 135
4868.26 120
4868.92 166
4869.58 152
4870.24 123
4870.90 117
4871.56 111
4872.21 141
4872.87 162
4873.53 124
4874.19 132
4874.85 132
4875.51 170
4876.17 164
4876.83 130
4877.48 131
4878.14 149
4878.80 168
4879.46 138
4880.12 137
4880.78 129
4881.44 126
4882.10 116
4882.76 100
4883.42 137
4884.08 147
4884.73 107
4885.39 115
4886.05 131
4886.71 135
4887.37 106
4888.03 128
4888.69 97
4889.35 112
4890.01 95
4890.67 113
4891.33 111
4891.99 107
4892.65 99
4893.31 91
4893.97 116
4894.63 138
4895.29 126
4895.95 160
4896.61 118
4897.27 94
4897.93 74
4898.59 96
4899.25 111
4899.91 114
4900.57 82
4901.23 74
4901.89 60
4902.55 62
4903.21 110
4903.88 126
4904.54 122
4905.20 111
4905.86 106
4906.52 101
4907.18 65
4907.84 116
4908.50 137
4909.16 102
4909.82 84
4910.48 84
4911.15 85
4911.81 92
4912.47 90
4913.13 111
4913.79 92
4914.45 80
4915.11 79
4915.77 63
4916.44 72
4917.10 72
4917.76 101
4918.42 76
4919.08 80
4919.74 74
4920.41 78
4921.07 83
4921.73 48
4922.39 78
4923.05 91
4923.72 71
4924.38 93
4925.04 89
4925.70 89
4926.36 62
4927.03 48
4927.69 92
4928.35 66
4929.01 84
4929.67 91
4930.34 118
4931.00 110
4931.66 74
4932.32 78
4932.99 66
4933.65 79
4934.31 61
4934.98 68
4935.64 63
4936.30 80
4936.96 130
4937.63 99
4938.29 57
4938.95 63
4939.62 96
4940.28 117
4940.94 118
4941.61 82
4942.27 101
4942.93 116
4943.60 117
4944.26 79
4944.92 80
4945.59 91
4946.25 63
4946.91 82
4947.58 88
4948.24 79
4948.90 86
4949.57 86
4950.23 67
4950.89 83
4951.56 113
4952.22 94
4952.89 86
4953.55 100
4954.21 85
4954.88 65
4955.54 64
4956.21 79
4956.87 73
4957.53 63
4958.20 51
4958.86 88
4959.53 70
4960.19 68
4960.86 89
4961.52 70
4962.19 65
4962.85 99
4963.52 80
4964.18 73
4964.84 72
4965.51 101
4966.17 124
4966.84 124
4967.50 124
4968.17 88
4968.83 92
4969.50 100
4970.16 95
4970.83 84
4971.49 99
4972.16 94
4972.82 110
4973.49 73
4974.16 99
4974.82 96
4975.49 131
4976.15 110
4976.82 104
4977.48 131
4978.15 108
4978.81 82
4979.48 87
4980.15 70
4980.81 70
4981.48 87
4982.14 110
4982.81 80
4983.48 94
4984.14 87
4984.81 91
4985.47 85
4986.14 80
4986.81 86
4987.47 87
4988.14 97
4988.80 85
4989.47 89
4990.14 90
4990.80 71
4991.47 79
4992.14 89
4992.80 102
4993.47 81
4994.14 112
4994.80 99
4995.47 81
4996.14 89
4996.80 91
4997.47 105
4998.14 91
4998.81 81
4999.47 47
5000.14 72
5000.81 72
5001.47 60
5002.14 79
5002.81 90
5003.48 77
5004.14 106
5004.81 116
5005.48 65
5006.15 89
5006.81 112
5007.48 102
5008.15 63
5008.82 58
5009.48 73
5010.15 75
5010.82 77
5011.49 106
5012.16 111
5012.82 116
5013.49 115
5014.16 99
5014.83 85
5015.50 73
5016.16 84
5016.83 85
5017.50 71
5018.17 71
5018.84 75
5019.50 82
5020.17 108
5020.84 115
5021.51 130
5022.18 129
5022.85 140
5023.52 161
5024.19 131
5024.85 158
5025.52 166
5026.19 185
5026.86 195
5027.53 156
5028.20 143
5028.87 154
5029.54 117
5030.21 146
5030.87 112
5031.54 128
5032.21 88
5032.88 94
5033.55 126
5034.22 77
5034.89 103
5035.56 109
5036.23 92
5036.90 90
5037.57 93
5038.24 81
5038.91 88
5039.58 109
5040.25 107
5040.92 60
5041.59 87
5042.26 71
5042.93 90
5043.60 84
5044.27 75
5044.94 81
5045.61 95
5046.28 98
5046.95 92
5047.62 70
5048.29 87
5048.96 71
5049.63 78
5050.30 92
5050.97 66
5051.64 90
5052.31 104
5052.98 126
5053.65 88
5054.32 82
5054.99 93
5055.66 81
5056.34 84
5057.01 84
5057.68 85
5058.35 83
5059.02 102
5059.69 111
5060.36 120
5061.03 88
5061.70 95
5062.38 119
5063.05 86
5063.72 87
5064.39 86
5065.06 86
5065.73 94
5066.40 86
5067.08 88
5067.75 124
5068.42 109
5069.09 87
5069.76 72
5070.43 99
5071.11 87
5071.78 99
5072.45 53
5073.12 75
5073.79 72
5074.47 72
5075.14 97
5075.81 95
5076.48 95
5077.15 87
5077.83 109
5078.50 122
5079.17 96
5079.84 71
5080.52 65
5081.19 65
5081.86 80
5082.53 83
5083.21 75
5083.88 87
5084.55 81
5085.22 65
5085.90 67
5086.57 108
5087.24 86
5087.92 76
5088.59 70
5089.26 88
5089.93 87
5090.61 80
5091.28 68
5091.95 92
5092.63 66
5093.30 78
5093.97 91
5094.65 96
5095.32 113
5095.99 110
5096.67 103
5097.34 115
5098.02 101
5098.69 76
5099.36 93
5100.04 86
5100.71 85
5101.38 65
5102.06 87
5102.73 80
5103.41 86
5104.08 100
5104.75 119
5105.43 120
5106.10 109
5106.78 75
5107.45 102
5108.12 96
5108.80 99
5109.47 91
5110.15 89
5110.82 86
5111.50 58
5112.17 72
5112.85 71
5113.52 81
5114.20 79
5114.87 98
5115.54 93
5116.22 92
5116.89 116
5117.57 109
5118.24 93
5118.92 104
5119.59 76
5120.27 78
5120.94 95
5121.62 90
5122.30 92
5122.97 117
5123.65 82
5124.32 119
5125.00 121
5125.67 121
5126.35 114
5127.02 104
5127.70 104
5128.37 98
5129.05 100
5129.73 106
5130.40 100
5131.08 126
5131.75 101
5132.43 80
5133.10 79
5133.78 98
5134.46 69
5135.13 90
5135.81 82
5136.49 83
5137.16 64
5137.84 61
5138.51 83
5139.19 81
5139.87 123
5140.54 128
5141.22 87
5141.90 101
5142.57 91
5143.25 67
5143.93 67
5144.60 73
5145.28 64
5145.96 57
5146.63 60
5147.31 51
5147.99 60
5148.66 63
5149.34 61
5150.02 77
5150.69 85
5151.37 71
5152.05 81
5152.73 105
5153.40 68
5154.08 73
5154.76 90
5155.44 88
5156.11 96
5156.79 72
5157.47 76
5158.15 75
5158.82 71
5159.50 58
5160.18 75
5160.86 61
5161.53 90
5162.21 91
5162.89 68
5163.57 51
5164.25 75
5164.92 80
5165.60 87
5166.28 56
5166.96 56
5167.64 70
5168.31 69
5168.99 78
5169.67 78
5170.35 77
5171.03 92
5171.71 85
5172.39 77
5173.06 80
5173.74 80
5174.42 73
5175.10 105
5175.78 112
5176.46 88
5177.14 88
5177.82 64
5178.49 69
5179.17 89
5179.85 59
5180.53 89
5181.21 83
5181.89 94
5182.57 88
5183.25 104
5183.93 103
5184.61 72
5185.29 77
5185.97 85
5186.64 63
5187.32 58
5188.00 69
5188.68 70
5189.36 84
5190.04 69
5190.72 87
5191.40 70
5192.08 60
5192.76 73
5193.44 88
5194.12 82
5194.80 77
5195.48 81
5196.16 95
5196.84 90
5197.52 107
5198.20 98
5198.88 82
5199.56 85
5200.24 67
5200.92 80
5201.60 108
5202.28 105
5202.96 80
5203.65 82
5204.33 85
5205.01 83
5205.69 91
5206.37 67
5207.05 94
5207.73 69
5208.41 93
5209.09 114
5209.77 115
5210.45 70
5211.13 83
5211.82 104
5212.50 102
5213.18 94
5213.86 117
5214.54 130
5215.22 89
5215.90 120
5216.58 97
5217.27 69
5217.95 91
5218.63 88
5219.31 59
5219.99 82
5220.67 85
5221.36 107
5222.04 99
5222.72 75
5223.40 101
5224.08 92
5224.77 79
5225.45 118
5226.13 110
5226.81 76
5227.49 68
5228.18 61
5228.86 74
5229.54 69
5230.22 93
5230.91 68
5231.59 93
5232.27 65
5232.95 62
5233.63 57
5234.32 62
5235.00 61
5235.68 127
5236.37 72
5237.05 84
5237.73 72
5238.41 62
5239.10 68
5239.78 82
5240.46 103
5241.15 97
5241.83 61
5242.51 57
5243.20 90
5243.88 96
5244.56 76
5245.24 86
5245.93 88
5246.61 60
5247.29 57
5247.98 74
5248.66 85
5249.35 85
5250.03 69
5250.71 80
5251.40 71
5252.08 84
5252.76 73
5253.45 102
5254.13 80
5254.82 79
5255.50 85
5256.18 65
5256.87 74
5257.55 77
5258.24 93
5258.92 93
5259.60 82
5260.29 111
5260.97 77
5261.66 75
5262.34 68
5263.03 82
5263.71 117
5264.40 129
5265.08 86
5265.76 85
5266.45 91
5267.13 82
5267.82 84
5268.50 81
5269.19 92
5269.87 75
5270.56 80
5271.24 102
5271.93 92
5272.61 87
5273.30 59
5273.98 130
5274.67 101
5275.35 101
5276.04 70
5276.72 83
5277.41 67
5278.10 68
5278.78 88
5279.47 100
5280.15 79
5280.84 75
5281.52 86
5282.21 59
5282.89 87
5283.58 113
5284.27 84
5284.95 85
5285.64 105
5286.32 114
5287.01 114
5287.70 112
5288.38 107
5289.07 108
5289.75 101
5290.44 101
5291.13 83
5291.81 77
5292.50 103
5293.19 83
5293.87 85
5294.56 98
5295.25 112
5295.93 94
5296.62 76
5297.31 79
5297.99 73
5298.68 85
5299.37 87
5300.05 87
5300.74 85
5301.43 92
5302.11 88
5302.80 92
5303.49 133
5304.18 108
5304.86 90
5305.55 83
5306.24 82
5306.92 86
5307.61 92
5308.30 83
5308.99 80
5309.67 91
5310.36 69
5311.05 76
5311.74 77
5312.42 98
5313.11 94
5313.80 82
5314.49 72
5315.18 74
5315.86 110
5316.55 101
5317.24 104
5317.93 95
5318.62 101
5319.30 63
5319.99 73
5320.68 111
5321.37 123
5322.06 88
5322.74 91
5323.43 81
5324.12 87
5324.81 117
5325.50 124
5326.19 88
5326.88 119
5327.56 90
5328.25 93
5328.94 68
5329.63 75
5330.32 89
5331.01 107
5331.70 103
5332.39 87
5333.07 91
5333.76 83
5334.45 97
5335.14 106
5335.83 83
5336.52 67
5337.21 85
5337.90 110
5338.59 96
5339.28 84
5339.97 92
5340.66 93
5341.35 92
5342.04 98
5342.73 77
5343.42 99
5344.10 101
5344.79 103
5345.48 85
5346.17 94
5346.86 85
5347.55 102
5348.24 120
5348.93 158
5349.62 105
5350.31 128
5351.00 127
5351.69 175
5352.39 168
5353.08 180
5353.77 215
5354.46 224
5355.15 271
5355.84 230
5356.53 219
5357.22 178
5357.91 173
5358.60 167
5359.29 134
5359.98 121
5360.67 132
5361.36 134
5362.05 110
5362.74 90
5363.44 83
5364.13 87
5364.82 122
5365.51 106
5366.20 103
5366.89 101
5367.58 112
5368.27 134
5368.96 102
5369.66 86
5370.35 125
5371.04 137
5371.73 97
5372.42 103
5373.11 87
5373.81 76
5374.50 79
5375.19 104
5375.88 102
5376.57 128
5377.26 87
5377.96 71
5378.65 58
5379.34 76
5380.03 107
5380.72 71
5381.42 79
5382.11 71
5382.80 100
5383.49 114
5384.18 80
5384.88 67
5385.57 89
5386.26 56
5386.95 57
5387.65 69
5388.34 98
5389.03 84
5389.72 84
5390.42 64
5391.11 68
5391.80 85
5392.50 117
5393.19 120
5393.88 81
5394.57 90
5395.27 79
5395.96 102
5396.65 96
5397.35 86
5398.04 88
5398.73 106
5399.43 106
5400.12 96
5400.81 85
5401.51 61
5402.20 67
5402.89 66
5403.59 59
5404.28 83
5404.97 75
5405.67 70
5406.36 87
5407.06 91
5407.75 75
5408.44 82
5409.14 74
5409.83 66
5410.53 90
5411.22 68
5411.91 67
5412.61 80
5413.30 56
5414.00 69
5414.69 68
5415.38 82
5416.08 102
5416.77 118
5417.47 79
5418.16 66
5418.86 70
5419.55 81
5420.25 94
5420.94 80
5421.64 112
5422.33 60
5423.03 69
5423.72 70
5424.41 105
5425.11 96
5425.80 80
5426.50 118
5427.19 114
5427.89 133
5428.59 71
5429.28 86
5429.98 76
5430.67 75
5431.37 88
5432.06 84
5432.76 88
5433.45 69
5434.15 68
5434.84 73
5435.54 61
5436.23 69
5436.93 88
5437.63 65
5438.32 102
5439.02 85
5439.71 66
5440.41 64
5441.11 93
5441.80 81
5442.50 114
5443.19 117
5443.89 112
5444.59 66
5445.28 69
5445.98 88
5446.68 103
5447.37 101
5448.07 88
5448.76 88
5449.46 109
5450.16 110
5450.85 102
5451.55 105
5452.25 109
5452.94 158
5453.64 139
5454.34 106
5455.03 124
5455.73 163
5456.43 88
5457.13 135
5457.82 112
5458.52 132
5459.22 115
5459.91 136
5460.61 110
5461.31 93
5462.01 89
5462.70 105
5463.40 105
5464.10 85
5464.80 85
5465.49 145
5466.19 130
5466.89 111
5467.59 118
5468.28 103
5468.98 101
5469.68 67
5470.38 88
5471.07 93
5471.77 96
5472.47 120
5473.17 135
5473.87 120
5474.56 89
5475.26 70
5475.96 69
5476.66 110
5477.36 102
5478.06 108
5478.75 85
5479.45 124
5480.15 167
5480.85 155
5481.55 156
5482.25 147
5482.95 168
5483.64 169
5484.34 153
5485.04 99
5485.74 168
5486.44 192
5487.14 156
5487.84 118
5488.54 123
5489.23 122
5489.93 129
5490.63 107
5491.33 134
5492.03 125
5492.73 91
5493.43 113
5494.13 133
5494.83 122
5495.53 89
5496.23 112
5496.93 164
5497.63 131
5498.33 133
5499.03 143
5499.73 111
5500.43 155
5501.13 156
5501.83 168
5502.53 175
5503.23 210
5503.93 188
5504.63 205
5505.33 234
5506.03 246
5506.73 220
5507.43 183
5508.13 161
5508.83 203
5509.53 174
5510.23 191
5510.93 160
5511.63 125
5512.33 123
5513.03 155
5513.73 127
5514.43 103
5515.13 101
5515.83 117
5516.53 130
5517.23 104
5517.93 122
5518.64 157
5519.34 125
5520.04 108
5520.74 114
5521.44 137
5522.14 139
5522.84 116
5523.54 130
5524.24 110
5524.95 127
5525.65 131
5526.35 120
5527.05 131
5527.75 132
5528.45 120
5529.15 113
5529.86 106
5530.56 98
5531.26 111
5531.96 107
5532.66 117
5533.36 107
5534.07 115
5534.77 149
5535.47 114
5536.17 80
5536.87 104
5537.58 100
5538.28 112
5538.98 101
5539.68 93
5540.39 87
5541.09 70
5541.79 56
5542.49 78
5543.20 87
5543.90 91
5544.60 65
5545.30 64
5546.01 70
5546.71 78
5547.41 87
5548.11 99
5548.82 112
5549.52 97
5550.22 91
5550.93 82
5551.63 103
5552.33 90
5553.03 76
5553.74 104
5554.44 82
5555.14 102
5555.85 106
5556.55 108
5557.25 82
5557.96 78
5558.66 90
5559.36 72
5560.07 64
5560.77 75
5561.48 113
5562.18 93
5562.88 90
5563.59 76
5564.29 85
5564.99 97
5565.70 112
5566.40 92
5567.11 89
5567.81 98
5568.51 98
5569.22 72
5569.92 63
5570.63 93
5571.33 94
5572.04 83
5572.74 82
5573.44 90
5574.15 93
5574.85 64
5575.56 76
5576.26 93
5576.97 100
5577.67 84
5578.38 119
5579.08 95
5579.79 93
5580.49 88
5581.20 85
5581.90 71
5582.61 91
5583.31 94
5584.02 86
5584.72 93
5585.43 81
5586.13 109
5586.84 78
5587.54 105
5588.25 90
5588.95 83
5589.66 92
5590.36 76
5591.07 79
5591.77 78
5592.48 120
5593.19 70
5593.89 76
5594.60 82
5595.30 97
5596.01 101
5596.71 85
5597.42 56
5598.13 74
5598.83 89
5599.54 57
5600.24 101
5600.95 63
5601.66 51
5602.36 81
5603.07 107
5603.78 63
5604.48 60
5605.19 43
5605.89 62
5606.60 70
5607.31 49
5608.01 52
5608.72 82
5609.43 76
5610.13 75
5610.84 85
5611.55 90
5612.25 56
5612.96 69
5613.67 77
5614.38 60
5615.08 55
5615.79 64
5616.50 79
5617.20 78
5617.91 110
5618.62 104
5619.33 105
5620.03 88
5620.74 66
5621.45 72
5622.15 64
5622.86 70
5623.57 73
5624.28 75
5624.99 69
5625.69 78
5626.40 76
5627.11 80
5627.82 89
5628.52 88
5629.23 79
5629.94 83
5630.65 78
5631.36 73
5632.06 66
5632.77 56
5633.48 71
5634.19 52
5634.90 52
5635.61 53
5636.31 98
5637.02 97
5637.73 67
5638.44 75
5639.15 74
5639.86 77
5640.56 84
5641.27 64
5641.98 69
5642.69 94
5643.40 88
5644.11 70
5644.82 94
5645.53 74
5646.24 49
5646.94 72
5647.65 77
5648.36 84
5649.07 83
5649.78 78
5650.49 105
5651.20 89
5651.91 71
5652.62 92
5653.33 99
5654.04 76
5654.75 62
5655.46 90
5656.17 73
5656.88 78
5657.59 74
5658.30 92
5659.01 64
5659.71 94
5660.42 127
5661.13 113
5661.84 120
5662.55 94
5663.26 102
5663.97 84
5664.69 94
5665.40 74
5666.11 92
5666.82 112
5667.53 92
5668.24 82
5668.95 101
5669.66 86
5670.37 81
5671.08 74
5671.79 65
5672.50 66
5673.21 68
5673.92 99
5674.63 94
5675.34 107
5676.05 93
5676.76 109
5677.48 121
5678.19 86
5678.90 85
5679.61 74
5680.32 113
5681.03 105
5681.74 81
5682.45 69
5683.16 79
5683.88 95
5684.59 96
5685.30 81
5686.01 75
5686.72 76
5687.43 69
5688.15 75
5688.86 66
5689.57 71
5690.28 87
5690.99 87
5691.70 78
5692.42 67
5693.13 67
5693.84 74
5694.55 71
5695.26 58
5695.98 80
5696.69 86
5697.40 73
5698.11 60
5698.82 83
5699.54 70
5700.25 87
5700.96 68
5701.67 46
5702.39 55
5703.10 91
5703.81 109
5704.52 95
5705.24 66
5705.95 75
5706.66 80
5707.38 96
5708.09 86
5708.80 90
5709.51 83
5710.23 94
5710.94 81
5711.65 63
5712.37 58
5713.08 49
5713.79 78
5714.51 65
5715.22 78
5715.93 57
5716.65 61
5717.36 89
5718.07 105
5718.79 73
5719.50 100
5720.21 123
5720.93 72
5721.64 64
5722.36 78
5723.07 84
5723.78 73
5724.50 84
5725.21 56
5725.92 87
5726.64 75
5727.35 79
5728.07 83
5728.78 104
5729.50 92
5730.21 79
5730.92 85
5731.64 103
5732.35 126
5733.07 117
5733.78 132
5734.50 117
5735.21 122
5735.93 97
5736.64 105
5737.35 112
5738.07 121
5738.78 107
5739.50 63
5740.21 87
5740.93 105
5741.64 90
5742.36 100
5743.07 119
5743.79 71
5744.50 76
5745.22 50
5745.93 73
5746.65 84
5747.37 81
5748.08 84
5748.80 108
5749.51 78
5750.23 78
5750.94 69
5751.66 64
5752.37 94
5753.09 78
5753.81 84
5754.52 125
5755.24 126
5755.95 131
5756.67 108
5757.38 113
5758.10 98
5758.82 83
5759.53 109
5760.25 109
5760.96 115
5761.68 120
5762.40 116
5763.11 114
5763.83 99
5764.55 99
5765.26 105
5765.98 87
5766.70 80
5767.41 65
5768.13 62
5768.85 68
5769.56 105
5770.28 92
5771.00 91
5771.71 85
5772.43 84
5773.15 75
5773.86 110
5774.58 76
5775.30 76
5776.01 89
5776.73 131
5777.45 98
5778.17 94
5778.88 81
5779.60 78
5780.32 68
5781.04 99
5781.75 77
5782.47 76
5783.19 84
5783.91 115
5784.62 136
5785.34 106
5786.06 81
5786.78 103
5787.49 84
5788.21 76
5788.93 100
5789.65 77
5790.37 110
5791.08 75
5791.80 102
5792.52 125
5793.24 131
5793.96 134
5794.68 156
5795.39 154
5796.11 134
5796.83 144
5797.55 151
5798.27 120
5798.99 109
5799.70 114
5800.42 160
5801.14 222
5801.86 289
5802.58 247
5803.30 231
5804.02 294
5804.74 291
5805.45 354
5806.17 366
5806.89 303
5807.61 261
5808.33 215
5809.05 188
5809.77 184
5810.49 163
5811.21 162
5811.93 184
5812.65 148
5813.37 174
5814.09 171
5814.81 147
5815.52 133
5816.24 101
5816.96 110
5817.68 168
5818.40 152
5819.12 127
5819.84 161
5820.56 188
5821.28 115
5822.00 109
5822.72 128
5823.44 153
5824.16 123
5824.88 138
5825.60 131
5826.32 135
5827.04 114
5827.76 117
5828.48 122
5829.21 116
5829.93 108
5830.65 128
5831.37 121
5832.09 102
5832.81 93
5833.53 151
5834.25 117
5834.97 109
5835.69 101
5836.41 108
5837.13 91
5837.85 93
5838.57 107
5839.30 108
5840.02 113
5840.74 116
5841.46 91
5842.18 84
5842.90 92
5843.62 133
5844.34 128
5845.07 95
5845.79 101
5846.51 79
5847.23 67
5847.95 95
5848.67 104
5849.39 82
5850.12 117
5850.84 142
5851.56 104
5852.28 77
5853.00 90
5853.73 109
5854.45 101
5855.17 124
5855.89 107
5856.61 91
5857.34 117
5858.06 77
5858.78 79
5859.50 83
5860.23 105
5860.95 94
5861.67 106
5862.39 96
5863.11 92
5863.84 117
5864.56 107
5865.28 103
5866.01 94
5866.73 60
5867.45 62
5868.17 70
5868.90 80
5869.62 71
5870.34 103
5871.07 90
5871.79 90
5872.51 95
5873.23 112
5873.96 120
5874.68 78
5875.40 111
5876.13 122
5876.85 94
5877.57 81
5878.30 74
5879.02 77
5879.74 78
5880.47 85
5881.19 80
5881.92 109
5882.64 100
5883.36 70
5884.09 62
5884.81 95
5885.53 102
5886.26 93
5886.98 76
5887.71 59
5888.43 93
5889.15 83
5889.88 85
5890.60 94
5891.33 79
5892.05 85
5892.78 83
5893.50 72
5894.23 69
5894.95 88
5895.67 103
5896.40 92
5897.12 52
5897.85 69
5898.57 94
5899.30 78
5900.02 93
5900.75 74
5901.47 92
5902.20 88
5902.92 66
5903.65 88
5904.37 80
5905.10 76
5905.82 107
5906.55 93
5907.27 88
5908.00 93
5908.72 90
5909.45 67
5910.17 77
5910.90 64
5911.62 84
5912.35 81
5913.08 83
5913.80 71
5914.53 69
5915.25 88
5915.98 96
5916.70 90
5917.43 76
5918.16 97
5918.88 89
5919.61 133
5920.33 101
5921.06 95
5921.79 103
5922.51 68
5923.24 73
5923.97 93
5924.69 96
5925.42 98
5926.14 66
5926.87 90
5927.60 114
5928.32 92
5929.05 82
5929.78 57
5930.50 69
5931.23 99
5931.96 102
5932.68 108
5933.41 104
5934.14 130
5934.86 124
5935.59 110
5936.32 102
5937.05 97
5937.77 101
5938.50 86
5939.23 107
5939.95 89
5940.68 101
5941.41 93
5942.14 117
5942.86 122
5943.59 110
5944.32 89
5945.05 113
5945.77 127
5946.50 130
5947.23 112
5947.96 117
5948.68 131
5949.41 116
5950.14 131
5950.87 134
5951.60 156
5952.32 141
5953.05 126
5953.78 94
5954.51 132
5955.24 108
5955.96 98
5956.69 103
5957.42 105
5958.15 103
5958.88 135
5959.61 148
5960.33 117
5961.06 114
5961.79 106
5962.52 110
5963.25 128
5963.98 88
5964.71 115
5965.44 113
5966.16 136
5966.89 144
5967.62 137
5968.35 168
5969.08 205
5969.81 173
5970.54 197
5971.27 153
5972.00 160
5972.73 182
5973.46 169
5974.18 154
5974.91 160
5975.64 154
5976.37 147
5977.10 136
5977.83 135
5978.56 116
5979.29 128
5980.02 143
5980.75 148
5981.48 150
5982.21 165
5982.94 157
5983.67 107
5984.40 114
5985.13 142
5985.86 142
5986.59 150
5987.32 143
5988.05 150
5988.78 138
5989.51 161
5990.24 183
5990.97 210
5991.70 144
5992.43 138
5993.16 166
5993.89 175
5994.62 203
5995.35 172
5996.09 174
5996.82 162
5997.55 169
5998.28 160
5999.01 170
5999.74 179
6000.47 198
6001.20 198
6001.93 186
6002.66 219
6003.39 184
6004.13 185
6004.86 172
6005.59 173
6006.32 182
6007.05 148
6007.78 163
6008.51 127
6009.25 152
6009.98 163
6010.71 196
6011.44 175
6012.17 216
6012.90 265
6013.64 228
6014.37 265
6015.10 278
6015.83 280
6016.56 348
6017.29 375
6018.03 313
6018.76 333
6019.49 304
6020.22 274
6020.96 261
6021.69 245
6022.42 224
6023.15 199
6023.88 188
6024.62 178
6025.35 174
6026.08 126
6026.81 148
6027.55 134
6028.28 121
6029.01 145
6029.75 159
6030.48 159
6031.21 130
6031.94 141
6032.68 147
6033.41 118
6034.14 109
6034.88 124
6035.61 131
6036.34 108
6037.07 108
6037.81 130
6038.54 137
6039.27 127
6040.01 115
6040.74 106
6041.47 144
6042.21 147
6042.94 154
6043.68 145
6044.41 146
6045.14 108
6045.88 140
6046.61 123
6047.34 167
6048.08 152
6048.81 144
6049.55 148
6050.28 149
6051.01 144
6051.75 138
6052.48 162
6053.22 162
6053.95 176
6054.68 145
6055.42 176
6056.15 190
6056.89 220
6057.62 222
6058.36 174
6059.09 195
6059.83 142
6060.56 159
6061.29 110
6062.03 118
6062.76 136
6063.50 144
6064.23 146
6064.97 134
6065.70 144
6066.44 171
6067.17 156
6067.91 164
6068.64 173
6069.38 130
6070.11 126
6070.85 136
6071.58 117
6072.32 101
6073.06 140
6073.79 156
6074.53 131
6075.26 130
6076.00 129
6076.73 94
6077.47 97
6078.20 109
6078.94 139
6079.68 121
6080.41 149
6081.15 133
6081.88 114
6082.62 140
6083.35 132
6084.09 116
6084.83 126
6085.56 115
6086.30 88
6087.04 97
6087.77 121
6088.51 95
6089.24 124
6089.98 119
6090.72 97
6091.45 100
6092.19 96
6092.93 117
6093.66 139
6094.40 131
6095.14 102
6095.87 137
6096.61 115
6097.35 106
6098.08 120
6098.82 138
6099.56 139
6100.29 110
6101.03 114
6101.77 121
6102.51 131
6103.24 134
6103.98 127
6104.72 112
6105.46 106
6106.19 102
6106.93 115
6107.67 105
6108.41 97
6109.14 127
6109.88 136
6110.62 110
6111.36 103
6112.09 140
6112.83 113
6113.57 112
6114.31 101
6115.04 119
6115.78 109
6116.52 115
6117.26 96
6118.00 95
6118.73 115
6119.47 114
6120.21 106
6120.95 106
6121.69 107
6122.43 145
6123.16 127
6123.90 136
6124.64 120
6125.38 103
6126.12 127
6126.86 102
6127.60 123
6128.33 111
6129.07 101
6129.81 130
6130.55 139
6131.29 118
6132.03 120
6132.77 135
6133.51 118
6134.25 141
6134.98 152
6135.72 157
6136.46 133
6137.20 129
6137.94 131
6138.68 131
6139.42 115
6140.16 126
6140.90 125
6141.64 149
6142.38 197
6143.12 132
6143.86 127
6144.60 162
6145.34 156
6146.08 114
6146.82 126
6147.56 148
6148.30 169
6149.04 157
6149.78 127
6150.52 153
6151.26 173
6152.00 128
6152.74 145
6153.48 124
6154.22 142
6154.96 143
6155.70 148
6156.44 156
6157.18 141
6157.92 150
6158.66 143
6159.40 175
6160.14 120
6160.88 135
6161.62 127
6162.36 132
6163.10 143
6163.85 122
6164.59 160
6165.33 154
6166.07 176
6166.81 169
6167.55 181
6168.29 193
6169.03 179
6169.77 172
6170.51 177
6171.26 172
6172.00 215
6172.74 222
6173.48 231
6174.22 217
6174.96 223
6175.70 205
6176.45 209
6177.19 175
6177.93 195
6178.67 203
6179.41 186
6180.16 179
6180.90 168
6181.64 186
6182.38 147
6183.12 173
6183.87 191
6184.61 188
6185.35 214
6186.09 193
6186.83 221
6187.58 246
6188.32 277
6189.06 263
6189.80 283
6190.55 222
6191.29 207
6192.03 225
6192.77 218
6193.52 216
6194.26 245
6195.00 270
6195.74 229
6196.49 270
6197.23 270
6197.97 262
6198.72 295
6199.46 257
6200.20 250
6200.94 275
6201.69 255
6202.43 282
6203.17 259
6203.92 256
6204.66 261
6205.40 287
6206.15 290
6206.89 324
6207.63 324
6208.38 417
6209.12 464
6209.87 489
6210.61 638
6211.35 756
6212.10 861
6212.84 1008
6213.58 1121
6214.33 1158
6215.07 1187
6215.82 1085
6216.56 899
6217.30 796
6218.05 751
6218.79 600
6219.54 575
6220.28 454
6221.02 416
6221.77 425
6222.51 347
6223.26 269
6224.00 262
6224.75 277
6225.49 280
6226.24 292
6226.98 310
6227.73 311
6228.47 263
6229.21 305
6229.96 357
6230.70 339
6231.45 314
6232.19 266
6232.94 293
6233.68 273
6234.43 254
6235.17 216
6235.92 166
6236.67 206
6237.41 196
6238.16 149
6238.90 175
6239.65 168
6240.39 213
6241.14 185
6241.88 193
6242.63 217
6243.37 244
6244.12 221
6244.87 214
6245.61 234
6246.36 198
6247.10 199
6247.85 179
6248.59 208
6249.34 212
6250.09 202
6250.83 243
6251.58 257
6252.33 241
6253.07 270
6253.82 260
6254.56 255
6255.31 267
6256.06 264
6256.80 235
6257.55 217
6258.30 206
6259.04 208
6259.79 227
6260.54 186
6261.28 198
6262.03 198
6262.78 230
6263.52 230
6264.27 199
6265.02 210
6265.76 170
6266.51 212
6267.26 185
6268.01 199
6268.75 213
6269.50 183
6270.25 203
6270.99 214
6271.74 172
6272.49 192
6273.24 198
6273.98 249
6274.73 272
6275.48 177
6276.23 181
6276.97 144
6277.72 168
6278.47 168
6279.22 196
6279.96 179
6280.71 205
6281.46 192
6282.21 207
6282.96 188
6283.70 192
6284.45 227
6285.20 220
6285.95 148
6286.70 174
6287.45 174
6288.19 153
6288.94 139
6289.69 192
6290.44 196
6291.19 189
6291.94 212
6292.68 202
6293.43 157
6294.18 170
6294.93 173
6295.68 155
6296.43 159
6297.18 173
6297.93 179
6298.67 159
6299.42 147
6300.17 144
6300.92 134
6301.67 141
6302.42 131
6303.17 186
6303.92 185
6304.67 154
6305.42 163
6306.17 170
6306.92 132
6307.67 154
6308.41 168
6309.16 160
6309.91 175
6310.66 146
6311.41 175
6312.16 168
6312.91 181
6313.66 167
6314.41 194
6315.16 173
6315.91 188
6316.66 174
6317.41 144
6318.16 200
6318.91 180
6319.66 145
6320.41 138
6321.16 169
6321.91 171
6322.66 160
6323.41 155
6324.16 157
6324.92 179
6325.67 156
6326.42 168
6327.17 175
6327.92 169
6328.67 130
6329.42 138
6330.17 119
6330.92 123
6331.67 160
6332.42 156
6333.17 155
6333.92 129
6334.68 135
6335.43 130
6336.18 126
6336.93 142
6337.68 131
6338.43 144
6339.18 131
6339.93 147
6340.69 98
6341.44 110
6342.19 121
6342.94 162
6343.69 158
6344.44 144
6345.20 114
6345.95 119
6346.70 113
6347.45 123
6348.20 154
6348.95 122
6349.71 110
6350.46 119
6351.21 119
6351.96 143
6352.71 123
6353.47 110
6354.22 118
6354.97 145
6355.72 127
6356.48 121
6357.23 157
6357.98 143
6358.73 137
6359.49 200
6360.24 154
6360.99 132
6361.74 170
6362.50 155
6363.25 129
6364.00 139
6364.76 125
6365.51 139
6366.26 145
6367.01 122
6367.77 118
6368.52 131
6369.27 162
6370.03 135
6370.78 140
6371.53 112
6372.29 150
6373.04 149
6373.79 124
6374.55 118
6375.30 145
6376.05 139
6376.81 132
6377.56 121
6378.31 126
6379.07 129
6379.82 121
6380.58 159
6381.33 116
6382.08 119
6382.84 125
6383.59 139
6384.35 115
6385.10 144
6385.85 126
6386.61 124
6387.36 131
6388.12 143
6388.87 126
6389.62 111
6390.38 108
6391.13 128
6391.89 120
6392.64 121
6393.40 115
6394.15 102
6394.91 104
6395.66 133
6396.42 127
6397.17 126
6397.93 143
6398.68 109
6399.44 118
6400.19 120
6400.95 104
6401.70 122
6402.46 110
6403.21 121
6403.97 122
6404.72 115
6405.48 106
6406.23 109
6406.99 99
6407.74 122
6408.50 103
6409.25 114
6410.01 121
6410.76 108
6411.52 117
6412.28 117
6413.03 129
6413.79 126
6414.54 138
6415.30 112
6416.05 118
6416.81 115
6417.57 109
6418.32 96
6419.08 133
6419.83 108
6420.59 113
6421.35 119
6422.10 126
6422.86 128
6423.62 109
6424.37 104
6425.13 105
6425.89 115
6426.64 113
6427.40 123
6428.15 105
6428.91 113
6429.67 111
6430.42 118
6431.18 96
6431.94 129
6432.70 124
6433.45 136
6434.21 127
6434.97 96
6435.72 121
6436.48 111
6437.24 95
6437.99 97
6438.75 103
6439.51 94
6440.27 129
6441.02 124
6441.78 107
6442.54 108
6443.30 111
6444.05 131
6444.81 143
6445.57 121
6446.33 131
6447.08 116
6447.84 93
6448.60 120
6449.36 85
6450.12 125
6450.87 86
6451.63 103
6452.39 90
6453.15 129
6453.91 117
6454.66 110
6455.42 157
6456.18 134
6456.94 119
6457.70 129
6458.46 101
6459.21 128
6459.97 112
6460.73 134
6461.49 142
6462.25 119
6463.01 143
6463.77 93
6464.52 143
6465.28 148
6466.04 114
6466.80 113
6467.56 130
6468.32 114
6469.08 104
6469.84 132
6470.60 101
6471.36 140
6472.11 127
6472.87 127
6473.63 127
6474.39 131
6475.15 179
6475.91 136
6476.67 111
6477.43 130
6478.19 142
6478.95 148
6479.71 176
6480.47 147
6481.23 146
6481.99 159
6482.75 164
6483.51 185
6484.27 133
6485.03 160
6485.79 138
6486.55 114
6487.31 152
6488.07 135
6488.83 144
6489.59 174
6490.35 198
6491.11 165
6491.87 133
6492.63 153
6493.39 175
6494.15 122
6494.91 141
6495.67 176
6496.43 162
6497.19 197
6497.95 197
6498.71 188
6499.48 192
6500.24 154
6501.00 162
6501.76 182
6502.52 184
6503.28 173
6504.04 220
6504.80 171
6505.56 205
6506.32 211
6507.09 232
6507.85 214
6508.61 207
6509.37 172
6510.13 191
6510.89 220
6511.65 212
6512.42 236
6513.18 229
6513.94 217
6514.70 225
6515.46 219
6516.22 224
6516.99 239
6517.75 229
6518.51 201
6519.27 216
6520.03 205
6520.80 183
6521.56 202
6522.32 279
6523.08 293
6523.84 243
6524.61 285
6525.37 249
6526.13 287
6526.89 263
6527.66 324
6528.42 306
6529.18 309
6529.94 360
6530.71 385
6531.47 336
6532.23 317
6533.00 351
6533.76 362
6534.52 360
6535.28 345
6536.05 415
6536.81 440
6537.57 435
6538.34 487
6539.10 552
6539.86 731
6540.63 786
6541.39 879
6542.15 924
6542.92 855
6543.68 760
6544.44 713
6545.21 760
6545.97 536
6546.73 417
6547.50 364
6548.26 278
6549.02 331
6549.79 292
6550.55 221
6551.31 221
6552.08 243
6552.84 209
6553.61 182
6554.37 183
6555.13 201
6555.90 237
6556.66 201
6557.43 175
6558.19 141
6558.96 191
6559.72 185
6560.48 183
6561.25 191
6562.01 218
6562.78 172
6563.54 158
6564.31 185
6565.07 190
6565.84 190
6566.60 205
6567.37 214
6568.13 192
6568.90 222
6569.66 184
6570.43 215
6571.19 194
6571.96 193
6572.72 211
6573.49 179
6574.25 200
6575.02 235
6575.78 245
6576.55 224
6577.31 226
6578.08 216
6578.84 255
6579.61 259
6580.37 255
6581.14 246
6581.91 240
6582.67 256
6583.44 282
6584.20 289
6584.97 280
6585.73 271
6586.50 269
6587.27 261
6588.03 321
6588.80 257
6589.56 274
6590.33 245
6591.10 198
6591.86 266
6592.63 274
6593.39 266
6594.16 273
6594.93 241
6595.69 208
6596.46 285
6597.23 299
6597.99 304
6598.76 317
6599.53 333
6600.29 282
6601.06 280
6601.83 275
6602.59 325
6603.36 257
6604.13 233
6604.89 230
6605.66 212
6606.43 213
6607.20 226
6607.96 210
6608.73 216
6609.50 253
6610.26 240
6611.03 218
6611.80 165
6612.57 186
6613.33 185
6614.10 190
6614.87 167
6615.64 169
6616.40 181
6617.17 185
6617.94 207
6618.71 157
6619.48 142
6620.24 164
6621.01 158
6621.78 169
6622.55 170
6623.32 171
6624.08 176
6624.85 165
6625.62 192
6626.39 158
6627.16 173
6627.92 172
6628.69 154
6629.46 146
6630.23 159
6631.00 198
6631.77 177
6632.54 209
6633.30 188
6634.07 200
6634.84 151
6635.61 141
6636.38 184
6637.15 198
6637.92 157
6638.69 204
6639.45 214
6640.22 218
6640.99 229
6641.76 241
6642.53 204
6643.30 202
6644.07 180
6644.84 193
6645.61 162
6646.38 143
6647.15 145
6647.92 170
6648.69 161
6649.46 135
6650.22 141
6650.99 166
6651.76 167
6652.53 206
6653.30 194
6654.07 154
6654.84 147
6655.61 158
6656.38 140
6657.15 180
6657.92 168
6658.69 153
6659.46 148
6660.23 167
6661.00 153
6661.77 141
6662.54 166
6663.31 154
6664.09 131
6664.86 118
6665.63 130
6666.40 156
6667.17 150
6667.94 126
6668.71 121
6669.48 124
6670.25 142
6671.02 142
6671.79 150
6672.56 153
6673.33 124
6674.10 133
6674.88 151
6675.65 137
6676.42 134
6677.19 148
6677.96 133
6678.73 154
6679.50 126
6680.27 101
6681.05 124
6681.82 125
6682.59 117
6683.36 143
6684.13 138
6684.90 165
6685.67 136
6686.45 113
6687.22 147
6687.99 165
6688.76 200
6689.53 190
6690.31 203
6691.08 205
6691.85 221
6692.62 154
6693.39 153
6694.17 197
6694.94 159
6695.71 158
6696.48 159
6697.25 167
6698.03 119
6698.80 126
6699.57 171
6700.34 155
6701.12 125
6701.89 126
6702.66 119
6703.43 152
6704.21 168
6704.98 186
6705.75 160
6706.53 118
6707.30 144
6708.07 153
6708.84 126
6709.62 115
6710.39 134
6711.16 155
6711.94 151
6712.71 141
6713.48 136
6714.26 116
6715.03 117
6715.80 129
6716.58 129
6717.35 139
6718.12 130
6718.90 122
6719.67 133
6720.45 140
6721.22 136
6721.99 126
6722.77 116
6723.54 150
6724.31 134
6725.09 123
6725.86 150
6726.64 159
6727.41 103
6728.18 121
6728.96 116
6729.73 110
6730.51 109
6731.28 101
6732.06 104
6732.83 126
6733.60 146
6734.38 122
6735.15 105
6735.93 103
6736.70 122
6737.48 138
6738.25 142
6739.03 106
6739.80 118
6740.58 148
6741.35 121
6742.13 130
6742.90 152
6743.68 130
6744.45 139
6745.23 135
6746.00 109
6746.78 116
6747.55 117
6748.33 109
6749.10 132
6749.88 136
6750.65 139
6751.43 135
6752.20 132
6752.98 155
6753.75 153
6754.53 133
6755.31 160
6756.08 136
6756.86 146
6757.63 147
6758.41 138
6759.19 130
6759.96 117
6760.74 118
6761.51 125
6762.29 134
6763.07 131
6763.84 137
6764.62 152
6765.39 116
6766.17 106
6766.95 109
6767.72 109
6768.50 137
6769.28 113
6770.05 139
6770.83 161
6771.61 138
6772.38 110
6773.16 109
6773.94 133
6774.71 112
6775.49 119
6776.27 111
6777.04 117
6777.82 112
6778.60 122
6779.37 101
6780.15 97
6780.93 97
6781.71 114
6782.48 137
6783.26 140
6784.04 123
6784.81 124
6785.59 143
6786.37 143
6787.15 105
6787.92 121
6788.70 123
6789.48 153
6790.26 127
6791.04 130
6791.81 95
6792.59 107
6793.37 112
6794.15 121
6794.92 110
6795.70 108
6796.48 92
6797.26 91
6798.04 103
6798.81 83
6799.59 98
6800.37 102
6801.15 96
6801.93 100
6802.71 100
6803.48 103
6804.26 117
6805.04 121
6805.82 107
6806.60 102
6807.38 104
6808.16 137
6808.94 150
6809.71 133
6810.49 103
6811.27 130
6812.05 141
6812.83 133
6813.61 131
6814.39 110
6815.17 134
6815.95 107
6816.73 110
6817.50 125
6818.28 101
6819.06 111
6819.84 108
6820.62 99
6821.40 87
6822.18 108
6822.96 125
6823.74 93
6824.52 104
6825.30 98
6826.08 120
6826.86 136
6827.64 98
6828.42 104
6829.20 136
6829.98 87
6830.76 100
6831.54 103
6832.32 98
6833.10 109
6833.88 129
6834.66 117
6835.44 115
6836.22 120
6837.00 114
6837.78 108
6838.56 138
6839.34 143
6840.12 88
6840.90 105
6841.68 95
6842.46 129
6843.24 111
6844.03 118
6844.81 134
6845.59 117
6846.37 117
6847.15 127
6847.93 99
6848.71 91
6849.49 129
6850.27 119
6851.05 120
6851.84 150
6852.62 127
6853.40 146
6854.18 179
6854.96 218
6855.74 259
6856.52 218
6857.30 224
6858.09 193
6858.87 174
6859.65 161
6860.43 143
6861.21 186
6861.99 157
6862.78 132
6863.56 141
6864.34 133
6865.12 139
6865.90 160
6866.69 123
6867.47 104
6868.25 127
6869.03 135
6869.82 146
6870.60 157
6871.38 172
6872.16 166
6872.94 173
6873.73 142
6874.51 139
6875.29 168
6876.07 152
6876.86 180
6877.64 130
6878.42 148
6879.21 134
6879.99 140
6880.77 133
6881.55 112
6882.34 111
6883.12 128
6883.90 152
6884.69 163
6885.47 137
6886.25 175
6887.04 162
6887.82 182
6888.60 164
6889.39 184
6890.17 184
6890.95 205
6891.74 223
6892.52 238
6893.30 210
6894.09 220
6894.87 242
6895.65 216
6896.44 219
6897.22 184
6898.01 184
6898.79 181
6899.57 188
6900.36 178
6901.14 145
6901.93 158
6902.71 141
6903.49 194
6904.28 172
6905.06 169
6905.85 162
6906.63 149
6907.42 152
6908.20 155
6908.98 193
6909.77 156
6910.55 146
6911.34 155
6912.12 129
6912.91 159
6913.69 158
6914.48 160
6915.26 135
6916.05 132
6916.83 129
6917.62 132
6918.40 137
6919.19 129
6919.97 133
6920.76 145
6921.54 163
6922.33 163
6923.11 127
6923.90 159
6924.68 138
6925.47 120
6926.25 156
6927.04 154
6927.82 168
6928.61 154
6929.40 130
6930.18 145
6930.97 203
6931.75 178
6932.54 180
6933.32 188
6934.11 138
6934.90 144
6935.68 191
6936.47 150
6937.25 152
6938.04 174
6938.83 196
6939.61 202
6940.40 173
6941.19 205
6941.97 186
6942.76 175
6943.54 222
6944.33 188
6945.12 212
6945.90 157
6946.69 144
6947.48 175
6948.26 159
6949.05 167
6949.84 197
6950.62 202
6951.41 217
6952.20 243
6952.99 220
6953.77 222
6954.56 252
6955.35 220
6956.13 207
6956.92 202
6957.71 206
6958.50 201
6959.28 206
6960.07 224
6960.86 260
6961.64 231
6962.43 236
6963.22 212
6964.01 196
6964.80 191
6965.58 203
6966.37 243
6967.16 237
6967.95 185
6968.73 212
6969.52 258
6970.31 269
6971.10 257
6971.89 259
6972.67 241
6973.46 235
6974.25 219
6975.04 242
6975.83 268
6976.62 283
6977.40 284
6978.19 279
6978.98 292
6979.77 240
6980.56 245
6981.35 251
6982.13 282
6982.92 322
6983.71 285
6984.50 305
6985.29 341
6986.08 327
6986.87 424
6987.66 496
6988.45 504
6989.23 608
6990.02 700
6990.81 678
6991.60 674
6992.39 702
6993.18 670
6993.97 633
6994.76 627
6995.55 543
6996.34 454
6997.13 396
6997.92 363
6998.71 304
6999.50 357
7000.29 320
7001.07 394
7001.86 474
7002.65 497
7003.44 515
7004.23 621
7005.02 608
7005.81 625
7006.60 654
7007.39 599
7008.18 526
7008.97 503
7009.76 426
7010.55 382
7011.34 331
7012.14 252
7012.93 258
7013.72 280
7014.51 278
7015.30 254
7016.09 246
7016.88 261
7017.67 216
7018.46 238
7019.25 280
7020.04 238
7020.83 231
7021.62 257
7022.41 246
7023.20 223
7024.00 195
7024.79 201
7025.58 219
7026.37 212
7027.16 207
7027.95 190
7028.74 154
7029.53 163
7030.32 202
7031.12 180
7031.91 190
7032.70 194
7033.49 220
7034.28 213
7035.07 202
7035.87 199
7036.66 203
7037.45 178
7038.24 185
7039.03 180
7039.82 203
7040.62 200
7041.41 164
7042.20 159
7042.99 189
7043.78 187
7044.58 167
7045.37 181
7046.16 192
7046.95 206
7047.75 206
7048.54 179
7049.33 167
7050.12 206
7050.92 177
7051.71 160
7052.50 192
7053.29 192
7054.09 194
7054.88 212
7055.67 201
7056.46 207
7057.26 226
7058.05 236
7058.84 209
7059.64 172
7060.43 175
7061.22 171
7062.02 203
7062.81 175
7063.60 177
7064.39 190
7065.19 184
7065.98 160
7066.77 168
7067.57 171
7068.36 207
7069.16 180
7069.95 163
7070.74 165
7071.54 188
7072.33 193
7073.12 189
7073.92 176
7074.71 173
7075.51 207
7076.30 220
7077.09 198
7077.89 154
7078.68 173
7079.48 185
7080.27 171
7081.06 151
7081.86 170
7082.65 153
7083.45 158
7084.24 172
7085.04 168
7085.83 137
7086.62 176
7087.42 193
7088.21 175
7089.01 202
7089.80 235
7090.60 214
7091.39 193
7092.19 246
7092.98 232
7093.78 241
7094.57 237
7095.37 231
7096.16 208
7096.96 183
7097.75 167
7098.55 170
7099.34 177
7100.14 163
7100.93 142
7101.73 138
7102.52 135
7103.32 131
7104.11 138
7104.91 143
7105.71 172
7106.50 135
7107.30 137
7108.09 129
7108.89 140
7109.68 121
7110.48 112
7111.28 104
7112.07 124
7112.87 110
7113.66 113
7114.46 112
7115.26 111
7116.05 103
7116.85 82
7117.65 108
7118.44 124
7119.24 118
7120.03 125
7120.83 99
7121.63 93
7122.42 113
7123.22 106
7124.02 124
7124.81 116
7125.61 106
7126.41 129
7127.20 92
7128.00 99
7128.80 101
7129.59 110
7130.39 112
7131.19 123
7131.99 123
7132.78 120
7133.58 134
7134.38 124
7135.17 125
7135.97 129
7136.77 130
7137.57 133
7138.36 107
7139.16 100
7139.96 98
7140.76 95
7141.55 93
7142.35 137
7143.15 92
7143.95 124
7144.74 98
7145.54 120
7146.34 136
7147.14 128
7147.94 128
7148.73 127
7149.53 114
7150.33 136
7151.13 110
7151.93 116
7152.72 124
7153.52 112
7154.32 98
7155.12 122
7155.92 112
7156.72 128
7157.51 107
7158.31 94
7159.11 113
7159.91 123
7160.71 95
7161.51 89
7162.31 113
7163.11 138
7163.90 122
7164.70 124
7165.50 97
7166.30 113
7167.10 119
7167.90 116
7168.70 129
7169.50 117
7170.30 129
7171.10 84
7171.90 100
7172.69 99
7173.49 120
7174.29 117
7175.09 87
7175.89 108
7176.69 100
7177.49 76
7178.29 118
7179.09 115
7179.89 107
7180.69 101
7181.49 83
7182.29 88
7183.09 91
7183.89 85
7184.69 86
7185.49 116
7186.29 142
7187.09 126
7187.89 120
7188.69 107
7189.49 99
7190.29 111
7191.09 124
7191.89 113
7192.69 132
7193.49 92
7194.29 80
7195.09 87
7195.89 77
7196.70 97
7197.50 117
7198.30 116
7199.10 79
7199.90 107
7200.70 95
7201.50 86
7202.30 109
7203.10 89
7203.90 103
7204.70 94
7205.51 89
7206.31 77
7207.11 88
7207.91 95
7208.71 112
7209.51 81
7210.31 94
7211.12 75
7211.92 101
7212.72 97
7213.52 80
7214.32 100
7215.12 87
7215.92 80
7216.73 79
7217.53 109
7218.33 83
7219.13 82
7219.93 106
7220.74 98
7221.54 96
7222.34 101
7223.14 79
7223.94 95
7224.75 95
7225.55 82
7226.35 98
7227.15 97
7227.96 66
7228.76 83
7229.56 95
7230.36 103
7231.17 87
7231.97 104
7232.77 90
7233.57 104
7234.38 99
7235.18 84
7235.98 94
7236.79 95
7237.59 93
7238.39 91
7239.19 90
7240.00 80
7240.80 97
7241.60 91
7242.41 122
7243.21 105
7244.01 91
7244.82 112
7245.62 113
7246.42 98
7247.23 102
7248.03 136
7248.83 106
7249.64 81
7250.44 101
7251.25 111
7252.05 127
7252.85 130
7253.66 107
7254.46 128
7255.27 121
7256.07 123
7256.87 121
7257.68 117
7258.48 114
7259.29 122
7260.09 121
7260.89 94
7261.70 97
7262.50 129
7263.31 121
7264.11 104
7264.92 124
7265.72 120
7266.53 128
7267.33 132
7268.13 138
7268.94 121
7269.74 119
7270.55 131
7271.35 143
7272.16 147
7272.96 145
7273.77 144
7274.57 141
7275.38 123
7276.18 118
7276.99 143
7277.79 121
7278.60 111
7279.40 118
7280.21 170
7281.01 141
7281.82 152
7282.63 145
7283.43 144
7284.24 171
7285.04 176
7285.85 201
7286.65 246
7287.46 293
7288.27 348
7289.07 405
7289.88 333
7290.68 334
7291.49 316
7292.29 281
7293.10 281
7293.91 255
7294.71 255
7295.52 231
7296.33 215
7297.13 187
7297.94 170
7298.74 181
7299.55 174
7300.36 161
7301.16 186
7301.97 189
7302.78 166
7303.58 115
7304.39 144
7305.20 152
7306.00 127
7306.81 120
7307.62 168
7308.42 159
7309.23 138
7310.04 172
7310.84 199
7311.65 207
7312.46 192
7313.27 206
7314.07 221
7314.88 236
7315.69 236
7316.50 236
7317.30 204
7318.11 212
7318.92 215
7319.72 196
7320.53 169
7321.34 198
7322.15 269
7322.96 235
7323.76 214
7324.57 219
7325.38 243
7326.19 258
7326.99 310
7327.80 310
7328.61 292
7329.42 265
7330.23 227
7331.03 181
7331.84 193
7332.65 189
7333.46 205
7334.27 161
7335.08 153
7335.88 151
7336.69 134
7337.50 194
7338.31 160
7339.12 154
7339.93 141
7340.74 170
7341.54 163
7342.35 160
7343.16 129
7343.97 153
7344.78 152
7345.59 152
7346.40 179
7347.21 186
7348.02 154
7348.82 164
7349.63 153
7350.44 162
7351.25 161
7352.06 133
7352.87 174
7353.68 156
7354.49 133
7355.30 142
7356.11 142
7356.92 150
7357.73 132
7358.54 146
7359.35 160
7360.16 149
7360.97 154
7361.78 144
7362.59 169
7363.40 152
7364.21 150
7365.02 146
7365.83 127
7366.64 143
7367.45 156
7368.26 166
7369.07 141
7369.88 168
7370.69 154
7371.50 190
7372.31 156
7373.12 166
7373.93 150
7374.74 165
7375.55 166
7376.36 141
7377.17 170
7377.98 158
7378.79 168
7379.60 174
7380.42 142
7381.23 161
7382.04 200
7382.85 195
7383.66 222
7384.47 191
7385.28 222
7386.09 287
7386.90 253
7387.71 238
7388.53 235
7389.34 234
7390.15 229
7390.96 190
7391.77 175
7392.58 134
7393.39 136
7394.21 177
7395.02 157
7395.83 130
7396.64 151
7397.45 148
7398.27 134
7399.08 141
7399.89 136
7400.70 144
7401.51 186
7402.33 166
7403.14 190
7403.95 167
7404.76 222
7405.57 219
7406.39 202
7407.20 219
7408.01 239
7408.82 192
7409.64 220
7410.45 202
7411.26 177
7412.07 179
7412.89 196
7413.70 179
7414.51 161
7415.32 143
7416.14 153
7416.95 154
7417.76 121
7418.58 116
7419.39 120
7420.20 142
7421.02 118
7421.83 138
7422.64 138
7423.45 147
7424.27 109
7425.08 141
7425.89 120
7426.71 101
7427.52 115
7428.33 119
7429.15 123
7429.96 109
7430.78 102
7431.59 117
7432.40 94
7433.22 102
7434.03 123
7434.84 106
7435.66 97
7436.47 101
7437.29 102
7438.10 100
7438.91 108
7439.73 90
7440.54 117
7441.36 98
7442.17 93
7442.99 145
7443.80 120
7444.61 95
7445.43 97
7446.24 119
7447.06 110
7447.87 111
7448.69 102
7449.50 82
7450.32 118
7451.13 103
7451.95 104
7452.76 82
7453.58 103
7454.39 101
7455.21 85
7456.02 102
7456.84 97
7457.65 88
7458.47 100
7459.28 103
7460.10 98
7460.91 116
7461.73 106
7462.54 103
7463.36 113
7464.17 111
7464.99 82
7465.80 96
7466.62 117
7467.44 113
7468.25 82
7469.07 121
7469.88 103
7470.70 93
7471.51 113
7472.33 116
7473.15 134
7473.96 107
7474.78 109
7475.59 106
7476.41 92
7477.23 104
7478.04 149
7478.86 122
7479.67 103
7480.49 85
7481.31 93
7482.12 95
7482.94 92
7483.76 86
7484.57 91
7485.39 80
7486.21 85
7487.02 79
7487.84 63
7488.66 95
7489.47 116
7490.29 110
7491.11 80
7491.92 101
7492.74 71
7493.56 70
7494.38 81
7495.19 98
7496.01 70
7496.83 81
7497.64 73
7498.46 71
7499.28 86
7500.10 91
7500.91 100
7501.73 73
7502.55 82
7503.37 57
7504.18 85
7505.00 86
7505.82 80
7506.64 55
7507.46 77
7508.27 73
7509.09 87
7509.91 69
7510.73 83
7511.55 81
7512.36 46
7513.18 76
7514.00 56
7514.82 89
7515.64 85
7516.45 97
7517.27 113
7518.09 108
7518.91 71
7519.73 70
7520.55 72
7521.37 82
7522.18 67
7523.00 64
7523.82 52
7524.64 70
7525.46 79
7526.28 90
7527.10 78
7527.92 70
7528.74 92
7529.55 80
7530.37 92
7531.19 69
7532.01 79
7532.83 72
7533.65 93
7534.47 85
7535.29 98
7536.11 78
7536.93 89
7537.75 58
7538.57 56
7539.39 73
7540.21 70
7541.03 83
7541.84 78
7542.66 87
7543.48 61
7544.30 81
7545.12 63
7545.94 71
7546.76 78
7547.58 70
7548.40 54
7549.22 77
7550.04 90
7550.86 85
7551.68 60
7552.51 87
7553.33 110
7554.15 78
7554.97 104
7555.79 83
7556.61 104
7557.43 81
7558.25 87
7559.07 60
7559.89 88
7560.71 67
7561.53 89
7562.35 91
7563.17 67
7563.99 76
7564.81 102
7565.64 83
7566.46 82
7567.28 124
7568.10 83
7568.92 90
7569.74 75
7570.56 83
7571.38 102
7572.21 76
7573.03 81
7573.85 84
7574.67 69
7575.49 79
7576.31 85
7577.13 77
7577.96 95
7578.78 74
7579.60 78
7580.42 74
7581.24 77
7582.07 77
7582.89 75
7583.71 66
7584.53 77
7585.35 76
7586.18 81
7587.00 83
7587.82 80
7588.64 90
7589.46 80
7590.29 80
7591.11 60
7591.93 96
7592.75 78
7593.58 86
7594.40 79
7595.22 87
7596.04 99
7596.87 104
7597.69 84
7598.51 107
7599.34 109
7600.16 112
7600.98 97
7601.80 100
7602.63 112
7603.45 109
7604.27 103
7605.10 105
7605.92 104
7606.74 92
7607.57 105
7608.39 108
7609.21 115
7610.04 136
7610.86 155
7611.68 94
7612.51 101
7613.33 106
7614.15 101
7614.98 105
7615.80 109
7616.62 92
7617.45 80
7618.27 85
7619.10 77
7619.92 117
7620.74 98
7621.57 101
7622.39 93
7623.22 110
7624.04 108
7624.86 121
7625.69 92
7626.51 88
7627.34 93
7628.16 79
7628.99 92
7629.81 84
7630.64 74
7631.46 64
7632.28 89
7633.11 101
7633.93 107
7634.76 114
7635.58 139
7636.41 119
7637.23 114
7638.06 121
7638.88 123
7639.71 135
7640.53 95
7641.36 106
7642.18 111
7643.01 75
7643.83 90
7644.66 77
7645.48 55
7646.31 51
7647.14 79
7647.96 73
7648.79 72
7649.61 91
7650.44 73
7651.26 90
7652.09 83
7652.91 78
7653.74 85
7654.57 70
7655.39 86
7656.22 75
7657.04 84
7657.87 106
7658.70 95
7659.52 70
7660.35 75
7661.17 63
7662.00 85
7662.83 81
7663.65 64
7664.48 65
7665.31 68
7666.13 83
7666.96 65
7667.79 70
7668.61 80
7669.44 86
7670.27 63
7671.09 59
7671.92 66
7672.75 77
7673.57 75
7674.40 83
7675.23 54
7676.05 66
7676.88 68
7677.71 81
7678.53 61
7679.36 77
7680.19 77
7681.02 74
7681.84 65
7682.67 48
7683.50 46
7684.33 48
7685.15 78
7685.98 82
7686.81 77
7687.64 69
7688.46 77
7689.29 84
7690.12 68
7690.95 69
7691.77 71
7692.60 75
7693.43 64
7694.26 73
7695.09 58
7695.91 66
7696.74 59
7697.57 87
7698.40 61
7699.23 60
7700.06 67
7700.88 76
7701.71 59
7702.54 54
7703.37 71
7704.20 81
7705.03 85
7705.85 60
7706.68 69
7707.51 79
7708.34 83
7709.17 70
7710.00 76
7710.83 66
7711.66 58
7712.48 71
7713.31 81
7714.14 70
7714.97 61
7715.80 77
7716.63 75
7717.46 52
7718.29 69
7719.12 57
7719.95 63
7720.78 81
7721.61 86
7722.44 67
7723.27 56
7724.09 79
7724.92 79
7725.75 78
7726.58 55
7727.41 78
7728.24 78
7729.07 56
7729.90 76
7730.73 82
7731.56 92
7732.39 79
7733.22 79
7734.05 66
7734.88 67
7735.71 61
7736.54 72
7737.37 62
7738.20 87
7739.03 88
7739.86 93
7740.70 83
7741.53 84
7742.36 72
7743.19 54
7744.02 81
7744.85 67
7745.68 44
7746.51 52
7747.34 91
7748.17 82
7749.00 87
7749.83 105
7750.66 78
7751.50 89
7752.33 100
7753.16 104
7753.99 88
7754.82 88
7755.65 96
7756.48 103
7757.31 97
7758.15 98
7758.98 74
7759.81 80
7760.64 70
7761.47 80
7762.30 65
7763.13 71
7763.97 68
7764.80 86
7765.63 90
7766.46 76
7767.29 79
7768.13 76
7768.96 80
7769.79 96
7770.62 83
7771.45 97
7772.29 83
7773.12 69
7773.95 91
7774.78 73
7775.62 70
7776.45 65
7777.28 79
7778.11 96
7778.95 96
7779.78 98
7780.61 64
7781.44 66
7782.28 82
7783.11 84
7783.94 68
7784.77 78
7785.61 72
7786.44 67
7787.27 63
7788.11 80
7788.94 72
7789.77 95
7790.61 80
7791.44 83
7792.27 67
7793.10 78
7793.94 73
7794.77 55
7795.60 64
7796.44 80
7797.27 90
7798.11 60
7798.94 71
7799.77 67
7800.61 71
7801.44 72
7802.27 76
7803.11 78
7803.94 90
7804.78 84
7805.61 50
7806.44 76
7807.28 91
7808.11 82
7808.95 64
7809.78 65
7810.61 75
7811.45 99
7812.28 95
7813.12 85
7813.95 72
7814.79 94
7815.62 101
7816.45 87
7817.29 64
7818.12 86
7818.96 92
7819.79 87
7820.63 87
7821.46 89
7822.30 94
7823.13 105
7823.97 102
7824.80 73
7825.64 73
7826.47 110
7827.31 79
7828.14 69
7828.98 88
7829.81 101
7830.65 100
7831.48 79
7832.32 95
7833.15 98
7833.99 86
7834.83 110
7835.66 94
7836.50 85
7837.33 77
7838.17 102
7839.00 137
7839.84 121
7840.68 95
7841.51 120
7842.35 88
7843.18 67
7844.02 80
7844.86 105
7845.69 125
7846.53 84
7847.36 104
7848.20 87
7849.04 93
7849.87 76
7850.71 99
7851.55 82
7852.38 107
7853.22 88
7854.05 92
7854.89 63
7855.73 54
7856.56 79
7857.40 77
7858.24 64
7859.08 69
7859.91 82
7860.75 95
7861.59 95
7862.42 70
7863.26 93
7864.10 87
7864.93 60
7865.77 70
7866.61 78
7867.45 80
7868.28 75
7869.12 83
7869.96 82
7870.80 60
7871.63 75
7872.47 86
7873.31 86
7874.15 75
7874.98 69
7875.82 71
7876.66 77
7877.50 89
7878.33 77
7879.17 88
7880.01 62
7880.85 81
7881.69 88
7882.52 76
7883.36 97
7884.20 97
7885.04 110
7885.88 84
7886.71 87
7887.55 81
7888.39 93
7889.23 108
7890.07 114
7890.91 92
7891.75 78
7892.58 87
7893.42 86
7894.26 88
7895.10 77
7895.94 101
7896.78 89
7897.62 73
7898.46 72
7899.29 66
7900.13 56
7900.97 90
7901.81 87
7902.65 86
7903.49 95
7904.33 85
7905.17 70
7906.01 68
7906.85 69
7907.69 73
7908.53 63
7909.37 75
7910.21 82
7911.04 58
7911.88 82
7912.72 59
7913.56 44
7914.40 69
7915.24 76
7916.08 63
7916.92 73
7917.76 70
7918.60 77
7919.44 57
7920.28 65
7921.12 70
7921.96 84
7922.80 59
7923.64 71
7924.48 81
7925.32 78
7926.16 76
7927.01 74
7927.85 76
7928.69 58
7929.53 73
7930.37 70
7931.21 71
7932.05 52
7932.89 65
7933.73 83
7934.57 83
7935.41 88
7936.25 84
7937.09 70
7937.93 64
7938.78 67
7939.62 59
7940.46 56
7941.30 62
7942.14 56
7942.98 63
7943.82 77
7944.66 65
7945.51 67
7946.35 74
7947.19 69
7948.03 75
7948.87 66
7949.71 87
7950.56 99
7951.40 78
7952.24 73
7953.08 88
7953.92 87
7954.76 92
7955.61 61
7956.45 54
7957.29 54
7958.13 63
7958.97 66
7959.82 67
7960.66 69
7961.50 67
7962.34 58
7963.19 71
7964.03 76
7964.87 77
7965.71 67
7966.56 90
7967.40 71
7968.24 61
7969.08 84
7969.93 82
7970.77 88
7971.61 94
7972.45 95
7973.30 70
7974.14 65
7974.98 76
7975.83 75
7976.67 61
7977.51 55
7978.36 55
7979.20 72
7980.04 74
7980.89 55
7981.73 70
7982.57 62
7983.42 88
7984.26 70
7985.10 48
7985.95 68
7986.79 73
7987.63 69
7988.48 78
7989.32 62
7990.16 55
7991.01 50
7991.85 67
7992.70 61
7993.54 73
7994.38 77
7995.23 67
7996.07 68
7996.92 74
7997.76 72
7998.60 76
7999.45 67
8000.29 65
8001.14 64
8001.98 58
8002.83 72
8003.67 79
8004.52 84
8005.36 57
8006.20 65
8007.05 97
8007.89 60
8008.74 81
8009.58 75
8010.43 70
8011.27 65
8012.12 60
8012.96 62
8013.81 67
8014.65 57
8015.50 71
8016.34 51
8017.19 79
8018.03 64
8018.88 48
8019.72 65
8020.57 48
8021.42 56
8022.26 68
8023.11 64
8023.95 76
8024.80 74
8025.64 65
8026.49 60
8027.33 47
8028.18 56
8029.03 60
8029.87 60
8030.72 69
8031.56 47
8032.41 52
8033.26 52
8034.10 38
8034.95 60
8035.79 59
8036.64 64
8037.49 61
8038.33 70
8039.18 57
8040.03 54
8040.87 55
8041.72 62
8042.57 75
8043.41 59
8044.26 52
8045.11 53
8045.95 60
8046.80 57
8047.65 60
8048.49 41
8049.34 60
8050.19 46
8051.03 60
8051.88 48
8052.73 46
8053.58 56
8054.42 65
8055.27 70
8056.12 45
8056.96 34
8057.81 37
8058.66 54
8059.51 66
8060.35 46
8061.20 34
8062.05 39
8062.90 43
8063.74 73
8064.59 65
8065.44 66
8066.29 60
8067.14 66
8067.98 71
8068.83 51
8069.68 52
8070.53 51
8071.38 49
8072.22 73
8073.07 67
8073.92 52
8074.77 68
8075.62 68
8076.46 53
8077.31 44
8078.16 59
8079.01 57
8079.86 55
8080.71 52
8081.56 71
8082.40 64
8083.25 41
8084.10 55
8084.95 44
8085.80 64
8086.65 60
8087.50 49
8088.35 37
8089.19 43
8090.04 66
8090.89 56
8091.74 50
8092.59 54
8093.44 58
8094.29 45
8095.14 53
8095.99 53
8096.84 61
8097.69 56
8098.54 60
8099.39 52
8100.24 60
8101.09 70
8101.94 115
8102.79 71
8103.63 61
8104.48 53
8105.33 58
8106.18 58
8107.03 44
8107.88 38
8108.73 45
8109.58 60
8110.43 42
8111.28 55
8112.14 47
8112.99 49
8113.84 65
8114.69 57
8115.54 52
8116.39 37
8117.24 48
8118.09 60
8118.94 63
8119.79 51
8120.64 50
8121.49 65
8122.34 76
8123.19 61
8124.04 69
8124.89 58
8125.74 68
8126.60 60
8127.45 50
8128.30 48
8129.15 60
8130.00 69
8130.85 51
8131.70 59
8132.55 46
8133.40 49
8134.26 68
8135.11 71
8135.96 56
8136.81 59
8137.66 59
8138.51 53
8139.37 59
8140.22 74
8141.07 63
8141.92 71
8142.77 81
8143.62 84
8144.48 49
8145.33 60
8146.18 64
8147.03 65
8147.88 54
8148.74 52
8149.59 90
8150.44 72
8151.29 52
8152.15 52
8153.00 87
8153.85 63
8154.70 69
8155.56 90
8156.41 82
8157.26 72
8158.11 85
8158.97 81
8159.82 90
8160.67 91
8161.52 76
8162.38 66
8163.23 65
8164.08 68
8164.94 47
8165.79 75
8166.64 64
8167.49 60
8168.35 87
8169.20 100
8170.05 68
8170.91 87
8171.76 44
8172.61 46
8173.47 62
8174.32 44
8175.17 62
8176.03 61
8176.88 82
8177.74 56
8178.59 56
8179.44 51
8180.30 59
8181.15 53
8182.00 41
8182.86 48
8183.71 56
8184.57 57
8185.42 50
8186.27 48
8187.13 47
8187.98 49
8188.84 37
8189.69 49
8190.55 51
8191.40 64
8192.25 50
8193.11 79
8193.96 55
8194.82 54
8195.67 61
8196.53 54
8197.38 51
8198.24 54
8199.09 59
8199.95 66
8200.80 61
8201.66 75
8202.51 73
8203.37 68
8204.22 62
8205.08 56
8205.93 66
8206.79 50
8207.64 60
8208.50 58
8209.35 73
8210.21 47
8211.06 40
8211.92 60
8212.77 78
8213.63 60
8214.48 62
8215.34 57
8216.20 61
8217.05 60
8217.91 52
8218.76 68
8219.62 47
8220.48 72
8221.33 51
8222.19 51
8223.04 58
8223.90 94
8224.76 70
8225.61 59
8226.47 70
8227.32 63
8228.18 86
8229.04 66
8229.89 71
8230.75 94
8231.61 86
8232.46 82
8233.32 54
8234.18 56
8235.03 51
8235.89 50
8236.75 48
8237.60 49
8238.46 45
8239.32 44
8240.17 45
8241.03 52
8241.89 49
8242.74 71
8243.60 55
8244.46 61
8245.32 51
8246.17 53
8247.03 81
8247.89 46
8248.74 45
8249.60 62
8250.46 46
8251.32 51
8252.17 48
8253.03 40
8253.89 51
8254.75 55
8255.60 52
8256.46 54
8257.32 64
8258.18 50
8259.04 66
8259.89 63
8260.75 68
8261.61 55
8262.47 55
8263.33 58
8264.18 52
8265.04 42
8265.90 46
8266.76 42
8267.62 57
8268.48 63
8269.33 45
8270.19 44
8271.05 41
8271.91 42
8272.77 47
8273.63 54
8274.49 42
8275.34 58
8276.20 63
8277.06 58
8277.92 59
8278.78 48
8279.64 57
8280.50 60
8281.36 51
8282.22 73
8283.08 64
8283.93 73
8284.79 48
8285.65 47
8286.51 61
8287.37 41
8288.23 45
8289.09 56
8289.95 31
8290.81 52
8291.67 58
8292.53 50
8293.39 41
8294.25 62
8295.11 68
8295.97 59
8296.83 51
8297.69 67
8298.55 67
8299.41 46
8300.27 38
8301.13 68
8301.99 43
8302.85 42
8303.71 58
8304.57 59
8305.43 80
8306.29 51
8307.15 60
8308.01 53
8308.87 56
8309.73 73
8310.59 64
8311.45 53
8312.31 78
8313.17 79
8314.03 81
8314.90 70
8315.76 64
8316.62 71
8317.48 72
8318.34 46
8319.20 59
8320.06 57
8320.92 64
8321.78 69
8322.64 54
8323.51 56
8324.37 72
8325.23 59
8326.09 63
8326.95 60
8327.81 60
8328.67 49
8329.54 54
8330.40 55
8331.26 61
8332.12 49
8332.98 50
8333.84 78
8334.71 71
8335.57 97
8336.43 55
8337.29 65
8338.15 61
8339.02 53
8339.88 77
8340.74 42
8341.60 61
8342.46 57
8343.33 50
8344.19 45
8345.05 39
8345.91 43
8346.78 60
8347.64 65
8348.50 67
8349.36 51
8350.23 63
8351.09 45
8351.95 50
8352.81 55
8353.68 46
8354.54 61
8355.40 54
8356.27 73
8357.13 66
8357.99 58
8358.86 64
8359.72 62
8360.58 56
8361.44 54
8362.31 78
8363.17 63
8364.03 55
8364.90 64
8365.76 43
8366.63 48
8367.49 62
8368.35 69
8369.22 67
8370.08 61
8370.94 57
8371.81 78
8372.67 62
8373.53 79
8374.40 75
8375.26 68
8376.13 65
8376.99 77
8377.85 84
8378.72 50
8379.58 54
8380.45 69
8381.31 59
8382.18 39
8383.04 53
8383.90 84
8384.77 86
8385.63 85
8386.50 73
8387.36 62
8388.23 70
8389.09 63
8389.96 53
8390.82 51
8391.69 72
8392.55 63
8393.42 66
8394.28 76
8395.15 56
8396.01 48
8396.88 59
8397.74 57
8398.61 64
8399.47 74
8400.34 71
8401.20 63
8402.07 66
8402.93 67
8403.80 72
8404.66 67
8405.53 62
8406.39 87
8407.26 94
8408.12 72
8408.99 70
8409.86 60
8410.72 61
8411.59 72
8412.45 73
8413.32 82
8414.19 65
8415.05 64
8415.92 70
8416.78 87
8417.65 76
8418.52 80
8419.38 80
8420.25 80
8421.11 76
8421.98 102
8422.85 106
8423.71 105
8424.58 81
8425.45 70
8426.31 90
8427.18 89
8428.05 96
8428.91 96
8429.78 102
8430.65 83
8431.51 97
8432.38 98
8433.25 101
8434.11 107
8434.98 102
8435.85 112
8436.72 106
8437.58 92
8438.45 114
8439.32 121
8440.18 91
8441.05 96
8441.92 94
8442.79 100
8443.65 108
8444.52 125
8445.39 135
8446.26 134
8447.12 134
8447.99 154
8448.86 159
8449.73 159
8450.60 158
8451.46 135
8452.33 143
8453.20 138
8454.07 124
8454.94 140
8455.80 126
8456.67 149
8457.54 154
8458.41 169
8459.28 177
8460.14 209
8461.01 231
8461.88 275
8462.75 269
8463.62 265
8464.49 262
8465.36 229
8466.22 254
8467.09 207
8467.96 195
8468.83 187
8469.70 189
8470.57 180
8471.44 230
8472.31 264
8473.17 315
8474.04 347
8474.91 373
8475.78 430
8476.65 463
8477.52 427
8478.39 396
8479.26 357
8480.13 325
8481.00 272
8481.87 216
8482.74 152
8483.61 156
8484.48 155
8485.34 161
8486.21 118
8487.08 128
8487.95 113
8488.82 113
8489.69 120
8490.56 91
8491.43 102
8492.30 105
8493.17 114
8494.04 90
8494.91 103
8495.78 119
8496.65 117
8497.52 109
8498.39 94
8499.26 87
8500.13 120
8501.01 116
8501.88 86
8502.75 113
8503.62 102
8504.49 116
8505.36 115
8506.23 113
8507.10 102
8507.97 86
8508.84 106
8509.71 97
8510.58 86
8511.45 116
8512.32 92
8513.20 105
8514.07 115
8514.94 104
8515.81 116
8516.68 107
8517.55 106
8518.42 115
8519.29 104
8520.17 108
8521.04 111
8521.91 101
8522.78 118
8523.65 109
8524.52 92
8525.39 80
8526.27 108
8527.14 85
8528.01 104
8528.88 102
8529.75 102
8530.63 101
8531.50 119
8532.37 109
8533.24 107
8534.11 104
8534.99 115
8535.86 122
8536.73 109
8537.60 119
8538.47 126
8539.35 121
8540.22 94
8541.09 105
8541.96 89
8542.84 119
8543.71 126
8544.58 100
8545.46 95
8546.33 93
8547.20 94
8548.07 101
8548.95 102
8549.82 108
8550.69 103
8551.57 76
8552.44 141
8553.31 128
8554.18 105
8555.06 105
8555.93 101
8556.80 102
8557.68 106
8558.55 128
8559.42 127
8560.30 124
8561.17 108
8562.04 118
8562.92 122
8563.79 111
8564.67 94
8565.54 96
8566.41 82
8567.29 83
8568.16 85
8569.03 93
8569.91 78
8570.78 95
8571.66 99
8572.53 98
8573.40 71
8574.28 80
8575.15 84
8576.03 73
8576.90 93
8577.78 81
8578.65 82
8579.52 82
8580.40 91
8581.27 86
8582.15 90
8583.02 63
8583.90 80
8584.77 88
8585.65 79
8586.52 83
8587.40 89
8588.27 69
8589.15 67
8590.02 79
8590.90 87
8591.77 85
8592.65 79
8593.52 80
8594.40 83
8595.27 90
8596.15 92
8597.02 68
8597.90 90
8598.77 68
8599.65 104
8600.52 79
8601.40 66
8602.28 75
8603.15 68
8604.03 78
8604.90 76
8605.78 76
8606.65 95
8607.53 78
8608.41 96
8609.28 96
8610.16 79
8611.03 79
8611.91 92
8612.79 84
8613.66 81
8614.54 73
8615.41 93
8616.29 92
8617.17 86
8618.04 98
8618.92 80
8619.80 88
8620.67 76
8621.55 75
8622.43 71
8623.30 76
8624.18 88
8625.06 63
8625.93 78
8626.81 76
8627.69 70
8628.56 88
8629.44 106
8630.32 65
8631.20 81
8632.07 110
8632.95 100
8633.83 88
8634.70 87
8635.58 108
8636.46 106
8637.34 74
8638.21 83
8639.09 91
8639.97 75
8640.85 61
8641.72 63
8642.60 78
8643.48 77
8644.36 92
8645.23 76
8646.11 56
8646.99 73
8647.87 80
8648.75 86
8649.62 110
8650.50 67
8651.38 90
8652.26 113
8653.14 95
8654.01 87
8654.89 100
8655.77 124
8656.65 100
8657.53 100
8658.41 106
8659.29 100
8660.16 85
8661.04 89
8661.92 94
8662.80 103
8663.68 89
8664.56 86
8665.44 89
8666.31 104
8667.19 107
8668.07 81
8668.95 100
8669.83 85
8670.71 91
8671.59 78
8672.47 104
8673.35 105
8674.23 105
8675.11 135
8675.99 134
8676.86 87
8677.74 113
8678.62 109
8679.50 145
8680.38 134
8681.26 157
8682.14 171
8683.02 148
8683.90 124
8684.78 113
8685.66 110
8686.54 103
8687.42 113
8688.30 87
8689.18 95
8690.06 105
8690.94 100
8691.82 117
8692.70 126
8693.58 110
8694.46 138
8695.34 194
8696.22 211
8697.10 223
8697.98 251
8698.86 277
8699.74 270
8700.62 286
8701.51 209
8702.39 223
8703.27 157
8704.15 146
8705.03 131
8705.91 117
8706.79 103
8707.67 107
8708.55 93
8709.43 68
8710.31 82
8711.20 94
8712.08 102
8712.96 78
8713.84 84
8714.72 86
8715.60 79
8716.48 88
8717.36 109
8718.25 93
8719.13 64
8720.01 56
8720.89 79
8721.77 63
8722.65 61
8723.54 80
8724.42 62
8725.30 87
8726.18 94
8727.06 80
8727.95 71
8728.83 82
8729.71 72
8730.59 91
8731.47 81
8732.36 67
8733.24 70
8734.12 63
8735.00 81
8735.89 80
8736.77 80
8737.65 84
8738.53 78
8739.42 82
8740.30 86
8741.18 84
8742.06 68
8742.95 71
8743.83 72
8744.71 78
8745.59 86
8746.48 72
8747.36 80
8748.24 87
8749.13 58
8750.01 69
8750.89 77
8751.78 69
8752.66 64
8753.54 69
8754.43 73
8755.31 59
8756.19 70
8757.08 76
8757.96 62
8758.84 77
8759.73 70
8760.61 70
8761.49 67
8762.38 75
8763.26 89
8764.15 104
8765.03 91
8765.91 82
8766.80 97
8767.68 88
8768.57 84
8769.45 75
8770.33 84
8771.22 56
8772.10 96
8772.99 69
8773.87 75
8774.75 72
8775.64 74
8776.52 122
8777.41 84
8778.29 80
8779.18 75
8780.06 64
8780.95 62
8781.83 67
8782.72 74
8783.60 91
8784.49 82
8785.37 65
8786.26 68
8787.14 74
8788.03 85
8788.91 78
8789.80 67
8790.68 58
8791.57 57
8792.45 69
8793.34 83
8794.22 64
8795.11 69
8795.99 73
8796.88 83
8797.76 75
8798.65 70
8799.53 71
8800.42 93
8801.31 58
8802.19 63
8803.08 59
8803.96 54
8804.85 67
8805.74 44
8806.62 62
8807.51 74
8808.39 87
8809.28 91
8810.17 102
8811.05 77
8811.94 92
8812.82 64
8813.71 77
8814.60 87
8815.48 86
8816.37 84
8817.26 77
8818.14 79
8819.03 60
8819.92 60
8820.80 62
8821.69 58
8822.58 53
8823.46 66
8824.35 59
8825.24 63
8826.12 47
8827.01 54
8827.90 51
8828.78 38
8829.67 66
8830.56 59
8831.45 61
8832.33 49
8833.22 58
8834.11 59
8835.00 61
8835.88 88
8836.77 53
8837.66 48
8838.55 58
8839.43 59
8840.32 43
8841.21 64
8842.10 41
8842.98 53
8843.87 46
8844.76 49
8845.65 55
8846.54 43
8847.42 46
8848.31 52
8849.20 60
8850.09 53
8850.98 52
8851.86 61
8852.75 53
8853.64 64
8854.53 71
8855.42 59
8856.31 62
8857.19 73
8858.08 52
8858.97 44
8859.86 56
8860.75 61
8861.64 56
8862.53 65
8863.42 77
8864.30 67
8865.19 64
8866.08 48
8866.97 54
8867.86 59
8868.75 63
8869.64 82
8870.53 60
8871.42 79
8872.31 46
8873.20 51
8874.08 33
8874.97 66
8875.86 78
8876.75 73
8877.64 56
8878.53 63
8879.42 47
8880.31 54
8881.20 51
8882.09 45
8882.98 57
8883.87 64
8884.76 49
8885.65 54
8886.54 44
8887.43 47
8888.32 45
8889.21 55
8890.10 63
8890.99 50
8891.88 52
8892.77 47
8893.66 47
8894.55 56
8895.44 55
8896.33 51
8897.22 68
8898.11 78
8899.00 49
8899.90 42
8900.79 45
8901.68 66
8902.57 52
8903.46 43
8904.35 58
8905.24 63
8906.13 52
8907.02 73
8907.91 54
8908.80 47
8909.70 76
8910.59 61
8911.48 46
8912.37 64
8913.26 49
8914.15 33
8915.04 51
8915.93 54
8916.83 57
8917.72 48
8918.61 79
8919.50 76
8920.39 52
8921.28 36
8922.18 54
8923.07 67
8923.96 45
8924.85 41
8925.74 36
8926.64 45
8927.53 67
8928.42 63
8929.31 55
8930.20 41
8931.10 31
8931.99 49
8932.88 40
8933.77 50
8934.67 54
8935.56 60
8936.45 64
8937.34 50
8938.24 55
8939.13 48
8940.02 40
8940.91 53
8941.81 34
8942.70 41
8943.59 38
8944.49 40
8945.38 42
8946.27 52
8947.16 43
8948.06 61
8948.95 44
8949.84 62
8950.74 47
8951.63 39
8952.52 63
8953.42 52
8954.31 58
8955.20 63
8956.10 45
8956.99 50
8957.88 40
8958.78 48
8959.67 55
8960.56 58
8961.46 53
8962.35 49
8963.25 73
8964.14 57
8965.03 39
8965.93 59
8966.82 60
8967.72 56
8968.61 60
8969.50 39
8970.40 47
8971.29 61
8972.19 58
8973.08 50
8973.98 52
8974.87 60
8975.76 58
8976.66 61
8977.55 69
8978.45 54
8979.34 69
8980.24 47
8981.13 49
8982.03 52
8982.92 55
8983.82 52
8984.71 55
8985.61 53
8986.50 47
8987.40 47
8988.29 53
8989.19 47
8990.08 47
8990.98 55
8991.87 45
8992.77 42
8993.66 35
8994.56 45
8995.45 43
8996.35 46
8997.24 50
8998.14 45
8999.04 47
8999.93 59
9000.83 67
9001.72 41
9002.62 44
9003.51 36
9004.41 58
9005.31 62
9006.20 57
9007.10 54
9007.99 38
9008.89 50
9009.79 57
9010.68 46
9011.58 44
9012.48 60
9013.37 45
9014.27 44
9015.16 55
9016.06 44
9016.96 51
9017.85 46
9018.75 48
9019.65 60
9020.54 40
9021.44 43
9022.34 47
9023.23 43
9024.13 51
9025.03 45
9025.93 55
9026.82 60
9027.72 41
9028.62 44
9029.51 57
9030.41 44
9031.31 39
9032.21 50
9033.10 62
9034.00 43
9034.90 51
9035.79 47
9036.69 49
9037.59 43
9038.49 51
9039.38 55
9040.28 45
9041.18 35
9042.08 57
9042.98 53
9043.87 48
9044.77 53
9045.67 56
9046.57 75
9047.47 63
9048.36 52
9049.26 54
9050.16 51
9051.06 42
9051.96 52
9052.85 34
9053.75 52
9054.65 55
9055.55 43
9056.45 42
9057.35 55
9058.25 54
9059.14 36
9060.04 47
9060.94 53
9061.84 45
9062.74 38
9063.64 54
9064.54 53
9065.44 47
9066.33 57
9067.23 67
9068.13 52
9069.03 44
9069.93 45
9070.83 51
9071.73 60
9072.63 59
9073.53 63
9074.43 48
9075.33 24
9076.23 37
9077.13 43
9078.03 43
9078.92 38
9079.82 47
9080.72 58
9081.62 62
9082.52 63
9083.42 41
9084.32 49
9085.22 41
9086.12 38
9087.02 60
9087.92 49
9088.82 50
9089.72 61
9090.62 60
9091.52 53
9092.42 51
9093.32 44
9094.22 51
9095.12 39
9096.03 66
9096.93 38
9097.83 45
9098.73 50
9099.63 39
9100.53 46
9101.43 41
9102.33 46
9103.23 54
9104.13 40
9105.03 45
9105.93 46
9106.83 57
9107.74 51
9108.64 43
9109.54 37
9110.44 37
9111.34 51
9112.24 55
9113.14 47
9114.04 39
9114.94 49
9115.85 40
9116.75 35
9117.65 46
9118.55 44
9119.45 28
9120.35 48
9121.26 56
9122.16 43
9123.06 48
9123.96 49
9124.86 45
9125.77 34
9126.67 39
9127.57 53
9128.47 44
9129.37 38
9130.28 49
9131.18 47
9132.08 42
9132.98 39
9133.88 41
9134.79 43
9135.69 48
9136.59 42
9137.49 55
9138.40 51
9139.30 41
9140.20 43
9141.10 43
9142.01 42
9142.91 42
9143.81 43
9144.72 55
9145.62 29
9146.52 42
9147.42 67
9148.33 69
9149.23 50
9150.13 44
9151.04 52
9151.94 51
9152.84 35
9153.75 62
9154.65 79
9155.55 44
9156.46 57
9157.36 51
9158.26 35
9159.17 45
9160.07 46
9160.97 44
9161.88 46
9162.78 42
9163.69 32
9164.59 47
9165.49 44
9166.40 45
9167.30 48
9168.21 48
9169.11 43
9170.01 44
9170.92 38
9171.82 46
9172.73 56
9173.63 50
9174.53 45
9175.44 44
9176.34 45
9177.25 41
9178.15 44
9179.06 37
9179.96 33
9180.87 37
9181.77 41
9182.68 51
9183.58 35
9184.49 41
9185.39 62
9186.30 60
9187.20 47
9188.11 55
9189.01 50
9189.92 50
9190.82 43
9191.73 50
9192.63 39
9193.54 32
9194.44 49
9195.35 59
9196.25 45
9197.16 53
9198.06 54
9198.97 57
9199.87 40
9200.78 50
9201.69 40
9202.59 45
9203.50 31
9204.40 49
9205.31 44
9206.21 54
9207.12 40
9208.03 57
9208.93 48
9209.84 41
9210.74 33
9211.65 31
9212.56 48
9213.46 37
9214.37 64
9215.28 74
9216.18 64
9217.09 53
9218.00 42
9218.90 43
9219.81 49
9220.72 51
9221.62 69
9222.53 65
9223.44 48
9224.34 38
9225.25 54
9226.16 55
9227.06 59
9227.97 45
9228.88 43
9229.78 33
9230.69 36
9231.60 45
9232.51 43
9233.41 49
9234.32 52
9235.23 52
9236.13 46
9237.04 40
9237.95 53
9238.86 45
9239.76 56
9240.67 41
9241.58 42
9242.49 50
9243.39 37
9244.30 52
9245.21 46
9246.12 55
9247.03 34
9247.93 24
9248.84 43
9249.75 57
9250.66 53
9251.57 42
9252.47 71
9253.38 57
9254.29 53
9255.20 44
9256.11 55
9257.02 54
9257.92 48
9258.83 45
9259.74 50
9260.65 44
9261.56 46
9262.47 42
9263.38 38
9264.28 50
9265.19 57
9266.10 47
9267.01 48
9267.92 66
9268.83 44
9269.74 58
9270.65 37
9271.56 38
9272.47 48
9273.37 41
9274.28 30
9275.19 36
9276.10 37
9277.01 49
9277.92 40
9278.83 40
9279.74 53
9280.65 44
9281.56 62
9282.47 41
9283.38 52
9284.29 38
9285.20 33
9286.11 50
9287.02 55
9287.93 51
9288.84 34
9289.75 38
9290.66 46
9291.57 41
9292.48 63
9293.39 55
9294.30 46
9295.21 30
9296.12 38
9297.03 58
9297.94 54
9298.85 50
9299.76 33
9300.67 41
9301.58 41
9302.49 52
9303.40 52
9304.31 56
9305.23 44
9306.14 45
9307.05 48
9307.96 58
9308.87 45
9309.78 43
9310.69 53
9311.60 49
9312.51 38
9313.42 53
9314.34 59
9315.25 57
9316.16 71
9317.07 61
9317.98 53
9318.89 71
9319.80 67
9320.72 53
9321.63 51
9322.54 49
9323.45 48
9324.36 77
9325.27 90
9326.19 59
9327.10 35
9328.01 24
9328.92 40
9329.83 36
9330.74 41
9331.66 52
9332.57 41
9333.48 41
9334.39 43
9335.31 42
9336.22 51
9337.13 34
9338.04 50
9338.96 44
9339.87 42
9340.78 35
9341.69 49
9342.61 55
9343.52 54
9344.43 45
9345.34 36
9346.26 29
9347.17 57
9348.08 77
9348.99 64
9349.91 38
9350.82 48
9351.73 54
9352.65 53
9353.56 53
9354.47 40
9355.39 52
9356.30 70
9357.21 58
9358.13 40
9359.04 50
9359.95 50
9360.87 45
9361.78 36
9362.69 52
9363.61 55
9364.52 47
9365.43 41
9366.35 36
9367.26 47
9368.18 54
9369.09 43
9370.00 51
9370.92 51
9371.83 53
9372.75 38
9373.66 48
9374.57 46
9375.49 47
9376.40 58
9377.32 71
9378.23 44
9379.15 38
9380.06 33
9380.97 37
9381.89 36
9382.80 39
9383.72 60
9384.63 47
9385.55 46
9386.46 57
9387.38 46
9388.29 51
9389.21 44
9390.12 53
9391.04 65
9391.95 46
9392.87 48
9393.78 50
9394.70 65
9395.61 52
9396.53 39
9397.44 48
9398.36 48
9399.27 50
9400.19 63
9401.10 59
9402.02 55
9402.94 58
9403.85 49
9404.77 37
9405.68 61
9406.60 64
9407.51 51
9408.43 49
9409.35 55
9410.26 59
9411.18 64
9412.09 41
9413.01 52
9413.93 71
9414.84 68
9415.76 61
9416.67 56
9417.59 38
9418.51 51
9419.42 54
9420.34 73
9421.26 78
9422.17 58
9423.09 66
9424.01 57
9424.92 44
9425.84 40
9426.76 39
9427.67 42
9428.59 57
9429.51 47
9430.42 79
9431.34 54
9432.26 59
9433.17 57
9434.09 50
9435.01 46
9435.93 52
9436.84 55
9437.76 51
9438.68 47
9439.59 42
9440.51 54
9441.43 65
9442.35 52
9443.26 81
9444.18 62
9445.10 54
9446.02 63
9446.93 42
9447.85 53
9448.77 49
9449.69 60
9450.61 60
9451.52 54
9452.44 55
9453.36 48
9454.28 58
9455.20 59
9456.11 56
9457.03 92
9457.95 80
9458.87 62
9459.79 54
9460.71 62
9461.62 61
9462.54 73
9463.46 58
9464.38 63
9465.30 58
9466.22 64
9467.14 63
9468.05 54
9468.97 57
9469.89 67
9470.81 44
9471.73 48
9472.65 52
9473.57 50
9474.49 57
9475.41 57
9476.32 51
9477.24 49
9478.16 49
9479.08 58
9480.00 54
9480.92 43
9481.84 55
9482.76 49
9483.68 55
9484.60 69
9485.52 56
9486.44 45
9487.36 51
9488.28 47
9489.20 58
9490.12 66
9491.04 47
9491.96 66
9492.88 50
9493.80 56
9494.72 68
9495.64 57
9496.56 50
9497.48 55
9498.40 53
9499.32 50
9500.24 49
9501.16 53
9502.08 56
9503.00 60
9503.92 59
9504.84 55
9505.76 71
9506.68 52
9507.60 50
9508.52 50
9509.44 65
9510.36 60
9511.28 57
9512.21 50
9513.13 67
9514.05 41
9514.97 46
9515.89 60
9516.81 44
9517.73 63
9518.65 47
9519.57 58
9520.50 54
9521.42 53
9522.34 46
9523.26 71
9524.18 56
9525.10 53
9526.02 58
9526.95 81
9527.87 69
9528.79 65
9529.71 56
9530.63 49
9531.55 38
9532.48 44
9533.40 55
9534.32 65
9535.24 77
9536.16 84
9537.09 97
9538.01 98
9538.93 88
9539.85 78
9540.77 101
9541.70 113
9542.62 95
9543.54 72
9544.46 81
9545.39 65
9546.31 62
9547.23 59
9548.15 50
9549.08 64
9550.00 60
9550.92 77
9551.85 51
9552.77 52
9553.69 61
9554.61 84
9555.54 68
9556.46 59
9557.38 59
9558.31 64
9559.23 70
9560.15 60
9561.08 73
9562.00 67
9562.92 69
9563.85 50
9564.77 54
9565.69 76
9566.62 80
9567.54 78
9568.46 76
9569.39 65
9570.31 56
9571.23 51
9572.16 50
9573.08 58
9574.01 48
9574.93 51
9575.85 52
9576.78 59
9577.70 42
9578.63 59
9579.55 66
9580.47 61
9581.40 55
9582.32 50
9583.25 62
9584.17 52
9585.10 51
9586.02 53
9586.94 43
9587.87 55
9588.79 67
9589.72 65
9590.64 41
9591.57 41
9592.49 51
9593.42 60
9594.34 63
9595.27 40
9596.19 56
9597.12 66
9598.04 62
9598.97 62
9599.89 59
9600.82 70
9601.74 74
9602.67 70
9603.59 54
9604.52 56
9605.44 57
9606.37 67
9607.29 69
9608.22 69
9609.15 55
9610.07 69
9611.00 71
9611.92 65
9612.85 78
9613.77 78
9614.70 83
9615.63 59
9616.55 57
9617.48 63
9618.40 77
9619.33 74
9620.26 68
9621.18 69
9622.11 73
9623.03 58
9623.96 65
9624.89 52
9625.81 45
9626.74 66
9627.67 59
9628.59 73
9629.52 63
9630.45 56
9631.37 64
9632.30 70
9633.23 59
9634.15 60
9635.08 72
9636.01 76
9636.93 87
9637.86 98
9638.79 83
9639.71 94
9640.64 73
9641.57 80
9642.50 83
9643.42 78
9644.35 82
9645.28 84
9646.21 77
9647.13 84
9648.06 84
9648.99 88
9649.92 91
9650.84 72
9651.77 92
9652.70 89
9653.63 103
9654.55 109
9655.48 111
9656.41 102
9657.34 117
9658.26 83
9659.19 117
9660.12 106
9661.05 88
9661.98 80
9662.91 61
9663.83 76
9664.76 75
9665.69 67
9666.62 68
9667.55 92
9668.48 77
9669.40 73
9670.33 78
9671.26 102
9672.19 81
9673.12 88
9674.05 88
9674.98 78
9675.90 63
9676.83 69
9677.76 76
9678.69 96
9679.62 104
9680.55 86
9681.48 84
9682.41 84
9683.34 88
9684.27 93
9685.19 91
9686.12 93
9687.05 85
9687.98 75
9688.91 80
9689.84 98
9690.77 97
9691.70 91
9692.63 108
9693.56 125
9694.49 97
9695.42 90
9696.35 99
9697.28 105
9698.21 103
9699.14 101
9700.07 68
9701.00 108
9701.93 94
9702.86 97
9703.79 96
9704.72 90
9705.65 114
9706.58 109
9707.51 97
9708.44 79
9709.37 103
9710.30 89
9711.23 74
9712.16 87
9713.09 100
9714.02 92
9714.95 78
9715.88 78
9716.82 78
9717.75 95
9718.68 103
9719.61 83
9720.54 83
9721.47 85
9722.40 106
9723.33 83
9724.26 69
9725.19 69
9726.13 63
9727.06 73
9727.99 89
9728.92 84
9729.85 84
9730.78 79
9731.71 83
9732.64 88
9733.58 77
9734.51 76
9735.44 74
9736.37 80
9737.30 83
9738.23 77
9739.17 94
9740.10 87
9741.03 83
9741.96 95
9742.89 86
9743.83 84
9744.76 82
9745.69 71
9746.62 71
9747.55 58
9748.49 76
9749.42 75
9750.35 85
9751.28 82
9752.22 82
9753.15 72
9754.08 62
9755.01 68
9755.95 83
9756.88 91
9757.81 69
9758.75 65
9759.68 72
9760.61 72
9761.54 49
9762.48 76
9763.41 90
9764.34 76
9765.28 86
9766.21 75
9767.14 76
9768.08 71
9769.01 73
9769.94 89
9770.88 61
9771.81 67
9772.74 73
9773.68 69
9774.61 72
9775.54 67
9776.48 76
9777.41 84
9778.34 84
9779.28 60
9780.21 61
9781.14 60
9782.08 70
9783.01 79
9783.95 84
9784.88 91
9785.81 99
9786.75 79
9787.68 56
9788.62 63
9789.55 67
9790.49 64
9791.42 79
9792.35 80
9793.29 86
9794.22 91
9795.16 85
9796.09 69
9797.03 84
9797.96 66
9798.90 69
9799.83 66
9800.77 59
9801.70 59
9802.64 75
9803.57 70
9804.51 65
9805.44 73
9806.38 71
9807.31 85
9808.25 75
9809.18 58
9810.12 68
9811.05 65
9811.99 66
9812.92 68
9813.86 68
9814.79 71
9815.73 67
9816.66 80
9817.60 59
9818.54 64
9819.47 61
9820.41 63
9821.34 71
9822.28 77
9823.21 71
9824.15 69
9825.09 66
9826.02 63
9826.96 49
9827.89 53
9828.83 69
9829.77 49
9830.70 56
9831.64 54
9832.57 60
9833.51 61
9834.45 72
9835.38 58
9836.32 53
9837.26 58
9838.19 63
9839.13 64
9840.07 56
9841.00 61
9841.94 67
9842.88 66
9843.81 55
9844.75 67
9845.69 66
9846.62 66
9847.56 67
9848.50 57
9849.44 48
9850.37 82
9851.31 71
9852.25 66
9853.18 55
9854.12 49
9855.06 54
9856.00 67
9856.93 61
9857.87 52
9858.81 58
9859.75 72
9860.68 62
9861.62 74
9862.56 66
9863.50 71
9864.44 86
9865.37 79
9866.31 60
9867.25 70
9868.19 77
9869.13 68
9870.06 57
9871.00 61
9871.94 60
9872.88 58
9873.82 60
9874.75 56
9875.69 54
9876.63 72
9877.57 55
9878.51 49
9879.45 84
9880.39 65
9881.32 54
9882.26 56
9883.20 45
9884.14 54
9885.08 44
9886.02 51
9886.96 48
9887.90 66
9888.83 59
9889.77 46
9890.71 72
9891.65 61
9892.59 71
9893.53 69
9894.47 75
9895.41 69
9896.35 71
9897.29 64
9898.23 74
9899.17 76
9900.11 58
9901.05 41
9901.99 53
9902.92 48
9903.86 40
9904.80 55
9905.74 67
9906.68 76
9907.62 63
9908.56 57
9909.50 57
9910.44 69
9911.38 56
9912.32 55
9913.26 49
9914.20 48
9915.14 48
9916.08 52
9917.02 68
9917.97 50
9918.91 55
9919.85 57
9920.79 58
9921.73 57
9922.67 58
9923.61 64
9924.55 66
9925.49 41
9926.43 60
9927.37 60
9928.31 59
9929.25 61
9930.19 65
9931.13 73
9932.08 57
9933.02 92
9933.96 133
9934.90 101
9935.84 92
9936.78 87
9937.72 84
9938.66 88
9939.61 78
9940.55 70
9941.49 62
9942.43 49
9943.37 75
9944.31 68
9945.26 68
9946.20 71
9947.14 60
9948.08 79
9949.02 68
9949.96 66
9950.91 59
9951.85 56
9952.79 69
9953.73 67
9954.67 46
9955.62 39
9956.56 64
9957.50 46
9958.44 49
9959.39 48
9960.33 52
9961.27 59
9962.21 57
9963.16 55
9964.10 51
9965.04 72
9965.98 65
9966.93 64
9967.87 50
9968.81 66
9969.75 75
9970.70 51
9971.64 60
9972.58 62
9973.53 60
9974.47 48
9975.41 44
9976.36 62
9977.30 54
9978.24 62
9979.18 48
9980.13 41
9981.07 62
9982.01 59
9982.96 79
9983.90 58
9984.85 46
9985.79 45
9986.73 61
9987.68 49
9988.62 46
9989.56 45
9990.51 50
9991.45 47
9992.40 37
9993.34 49
9994.28 42
9995.23 55
9996.17 49
9997.12 51
9998.06 41
9999.00 41
9999.95 47
10000.89 49
10001.84 41
10002.78 41
10003.73 64
10004.67 48
10005.61 64
10006.56 53
10007.50 57
10008.45 71
10009.39 60
10010.34 37
10011.28 44
10012.23 49
10013.17 55
10014.12 44
10015.06 40
10016.01 37
10016.95 74
10017.90 64
10018.84 51
10019.79 49
10020.73 44
10021.68 66
10022.62 38
10023.57 59
10024.51 67
10025.46 58
10026.41 46
10027.35 54
10028.30 40
10029.24 52
10030.19 50
10031.13 38
10032.08 35
10033.03 54
10033.97 57
10034.92 53
10035.86 44
10036.81 35
10037.76 60
10038.70 48
10039.65 40
10040.59 40
10041.54 46
10042.49 42
10043.43 58
10044.38 52
10045.33 63
10046.27 44
10047.22 62
10048.16 47
10049.11 58
10050.06 56
10051.00 42
10051.95 45
10052.90 59
10053.84 60
10054.79 47
10055.74 55
10056.69 38
10057.63 60
10058.58 40
10059.53 51
10060.47 44
10061.42 47
10062.37 45
10063.32 64
10064.26 64
10065.21 45
10066.16 54
10067.10 46
10068.05 62
10069.00 49
10069.95 45
10070.89 43
10071.84 42
10072.79 35
10073.74 62
10074.69 42
10075.63 55
10076.58 45
10077.53 49
10078.48 48
10079.43 35
10080.37 46
10081.32 44
10082.27 47
10083.22 37
10084.17 46
10085.11 51
10086.06 48
10087.01 40
10087.96 46
10088.91 49
10089.86 46
10090.81 46
10091.75 76
10092.70 61
10093.65 41
10094.60 53
10095.55 52
10096.50 53
10097.45 43
10098.40 45
10099.34 39
10100.29 49
10101.24 51
10102.19 45
10103.14 31
10104.09 35
10105.04 46
10105.99 53
10106.94 53
10107.89 38
10108.84 42
10109.79 40
10110.73 33
10111.68 43
10112.63 38
10113.58 36
10114.53 38
10115.48 35
10116.43 39
10117.38 32
10118.33 42
10119.28 54
10120.23 43
10121.18 31
10122.13 52
10123.08 41
10124.03 40
10124.98 50
10125.93 44
10126.88 43
10127.83 44
10128.78 37
10129.73 27
10130.68 40
10131.64 35
10132.59 45
10133.54 45
10134.49 41
10135.44 43
10136.39 40
10137.34 45
10138.29 37
10139.24 39
10140.19 54
10141.14 41
10142.09 42
10143.04 62
10144.00 40
10144.95 49
10145.90 33
10146.85 31
10147.80 42
10148.75 32
10149.70 32
10150.65 47
10151.61 53
10152.56 58
10153.51 43
10154.46 38
10155.41 50
10156.36 41
10157.31 47
10158.27 58
10159.22 40
10160.17 40
10161.12 48
10162.07 45
10163.03 47
10163.98 54
10164.93 56
10165.88 58
10166.83 44
10167.79 51
10168.74 62
10169.69 50
10170.64 39
10171.60 49
10172.55 49
10173.50 65
10174.45 50
10175.41 40
10176.36 36
10177.31 41
10178.26 50
10179.22 57
10180.17 50
10181.12 45
10182.07 42
10183.03 56
10183.98 50
10184.93 55
10185.89 69
10186.84 60
10187.79 62
10188.75 61
10189.70 40
10190.65 50
10191.60 51
10192.56 68
10193.51 52
10194.47 61
10195.42 83
10196.37 66
10197.33 56
10198.28 68
10199.23 61
10200.19 59
10201.14 47
10202.09 50
10203.05 59
10204.00 50
10204.96 67
10205.91 78
10206.86 71
10207.82 67
10208.77 53
10209.73 60
10210.68 66
10211.63 77
10212.59 62
10213.54 82
10214.50 84
10215.45 72
10216.41 79
10217.36 68
10218.32 57
10219.27 60
10220.22 55
10221.18 61
10222.13 50
10223.09 53
10224.04 71
10225.00 54
10225.95 62
10226.91 64
10227.86 62
10228.82 56
10229.77 45
10230.73 45
10231.68 56
10232.64 44
10233.59 55
10234.55 50
10235.50 51
10236.46 58
10237.42 52
10238.37 61
10239.33 62
10240.28 66
10241.24 74
10242.19 74
10243.15 63
10244.10 82
10245.06 71
10246.02 87
10246.97 67
10247.93 69
10248.88 55
10249.84 51
10250.80 48
10251.75 51
10252.71 63
10253.66 48
10254.62 50
10255.58 47
10256.53 44
10257.49 71
10258.45 44
10259.40 58
10260.36 62
10261.32 64
10262.27 53
10263.23 53
10264.19 59
10265.14 54
10266.10 40
10267.06 57
10268.01 46
10268.97 53
10269.93 46
10270.88 40
10271.84 38
10272.80 56
10273.76 53
10274.71 61
10275.67 60
10276.63 53
10277.58 54
10278.54 48
10279.50 56
10280.46 51
10281.41 54
10282.37 50
10283.33 57
10284.29 41
10285.24 38
10286.20 48
10287.16 47
10288.12 57
10289.08 37
10290.03 47
10290.99 60
10291.95 39
10292.91 52
10293.87 38
10294.82 38
10295.78 43
10296.74 46
10297.70 45
10298.66 39
10299.61 47
10300.57 44
10301.53 41
10302.49 45
10303.45 54
10304.41 41
10305.37 44
10306.32 39
10307.28 32
10308.24 39
10309.20 47
10310.16 53
10311.12 41
10312.08 45
10313.04 48
10314.00 48
10314.95 44
10315.91 49
10316.87 85
10317.83 50
10318.79 45
10319.75 47
10320.71 39
10321.67 52
10322.63 55
10323.59 36
10324.55 32
10325.51 39
10326.47 33
10327.43 42
10328.39 48
10329.35 39
10330.31 49
10331.27 51
10332.23 50
10333.19 46
10334.15 50
10335.11 42
10336.07 50
10337.03 41
10337.99 52
10338.95 52
10339.91 40
10340.87 51
10341.83 41
10342.79 54
10343.75 43
10344.71 38
10345.67 43
10346.63 47
10347.59 59
10348.55 47
10349.51 35
10350.47 55
10351.43 43
10352.39 42
10353.35 47
10354.31 40
10355.28 31
10356.24 44
10357.20 24
10358.16 30
10359.12 34
10360.08 35
10361.04 54
10362.00 43
10362.96 38
10363.93 51
10364.89 50
10365.85 43
10366.81 57
10367.77 40
10368.73 42
10369.69 55
10370.66 41
10371.62 41
10372.58 51
10373.54 50
10374.50 43
10375.47 43
10376.43 34
10377.39 50
10378.35 39
10379.31 35
10380.28 32
10381.24 38
10382.20 38
10383.16 50
10384.12 29
10385.09 38
10386.05 42
10387.01 41
10387.97 46
10388.94 52
10389.90 52
10390.86 45
10391.82 47
10392.79 41
10393.75 37
10394.71 36
10395.68 40
10396.64 32
10397.60 53
10398.56 42
10399.53 36
10400.49 42
10401.45 37
10402.42 31
10403.38 36
10404.34 41
10405.31 28
10406.27 36
10407.23 47
10408.20 42
10409.16 29
10410.12 46
10411.09 54
10412.05 40
10413.01 35
10413.98 46
10414.94 45
10415.90 49
10416.87 49
10417.83 48
10418.80 56
10419.76 40
10420.72 48
10421.69 62
10422.65 59
10423.62 74
10424.58 67
10425.54 61
10426.51 74
10427.47 62
10428.44 55
10429.40 61
10430.37 61
10431.33 41
10432.30 31
10433.26 65
10434.22 63
10435.19 47
10436.15 43
10437.12 40
10438.08 47
10439.05 48
10440.01 45
10440.98 37
10441.94 39
10442.91 43
10443.87 44
10444.84 48
10445.80 33
10446.77 43
10447.73 51
10448.70 59
10449.66 50
10450.63 42
10451.59 33
10452.56 41
10453.53 38
10454.49 27
10455.46 33
10456.42 27
10457.39 36
10458.35 45
10459.32 29
10460.29 43
10461.25 42
10462.22 60
10463.18 38
10464.15 28
10465.12 50
10466.08 52
10467.05 40
10468.01 41
10468.98 36
10469.95 41
10470.91 33
10471.88 42
10472.85 49
10473.81 38
10474.78 36
10475.74 35
10476.71 44
10477.68 37
10478.64 37
10479.61 52
10480.58 50
10481.54 47
10482.51 50
10483.48 41
10484.45 56
10485.41 35
10486.38 43
10487.35 27
10488.31 38
10489.28 56
10490.25 54
10491.22 39
10492.18 34
10493.15 54
10494.12 46
10495.08 55
10496.05 41
10497.02 31
10497.99 37
10498.95 45
10499.92 37
10500.89 42
10501.86 46
10502.83 36
10503.79 42
10504.76 35
10505.73 35
10506.70 44
10507.67 45
10508.63 50
10509.60 51
10510.57 38
10511.54 31
10512.51 43
10513.47 45
10514.44 34
10515.41 46
10516.38 40
10517.35 56
10518.32 48
10519.28 42
10520.25 42
10521.22 54
10522.19 44
10523.16 43
10524.13 44
10525.10 50
10526.07 39
10527.03 57
10528.00 56
10528.97 36
10529.94 45
10530.91 45
10531.88 44
10532.85 44
10533.82 50
10534.79 43
10535.76 38
10536.73 43
10537.70 66
10538.67 52
10539.63 34
10540.60 36
10541.57 57
10542.54 38
10543.51 20
10544.48 42
10545.45 40
10546.42 33
10547.39 34
10548.36 34
10549.33 44
10550.30 43
10551.27 35
10552.24 49
10553.21 37
10554.18 36
10555.15 41
10556.12 59
10557.09 50
10558.06 50
10559.03 44
10560.00 42
10560.97 37
10561.95 47
10562.92 70
10563.89 59
10564.86 51
10565.83 76
10566.80 77
10567.77 73
10568.74 77
10569.71 84
10570.68 83
10571.65 64
10572.62 46
10573.59 51
10574.57 59
10575.54 44
10576.51 39
10577.48 47
10578.45 47
10579.42 63
10580.39 54
10581.36 37
10582.34 37
10583.31 58
10584.28 56
10585.25 64
10586.22 48
10587.19 54
10588.17 64
10589.14 62
10590.11 50
10591.08 49
10592.05 48
10593.02 56
10594.00 55
10594.97 35
10595.94 55
10596.91 59
10597.89 51
10598.86 58
10599.83 45
10600.80 39
10601.77 65
10602.75 47
10603.72 44
10604.69 49
10605.66 52
10606.64 55
10607.61 47
10608.58 44
10609.55 36
10610.53 44
10611.50 38
10612.47 41
10613.45 45
10614.42 44
10615.39 49
10616.36 43
10617.34 35
10618.31 51
10619.28 45
10620.26 42
10621.23 51
10622.20 48
10623.18 47
10624.15 54
10625.12 61
10626.10 47
10627.07 54
10628.04 55
10629.02 56
10629.99 34
10630.97 48
10631.94 43
10632.91 60
10633.89 50
10634.86 45
10635.83 41
10636.81 30
10637.78 53
10638.76 59
10639.73 51
10640.70 58
10641.68 50
10642.65 39
10643.63 39
10644.60 39
10645.58 55
10646.55 56
10647.53 66
10648.50 66
10649.47 50
10650.45 44
10651.42 46
10652.40 53
10653.37 45
10654.35 49
10655.32 36
10656.30 47
10657.27 44
10658.25 33
10659.22 41
10660.20 48
10661.17 30
10662.15 32
10663.12 41
10664.10 49
10665.07 41
10666.05 39
10667.02 55
10668.00 50
10668.97 40
10669.95 56
10670.93 42
10671.90 38
10672.88 35
10673.85 46
10674.83 45
10675.80 47
10676.78 41
10677.76 42
10678.73 27
10679.71 40
10680.68 55
10681.66 49
10682.63 46
10683.61 37
10684.59 32
10685.56 35
10686.54 34
10687.52 36
10688.49 42
10689.47 41
10690.44 35
10691.42 39
10692.40 45
10693.37 36
10694.35 49
10695.33 52
10696.30 51
10697.28 50
10698.26 43
10699.23 38
10700.21 47
10701.19 46
10702.17 39
10703.14 43
10704.12 44
10705.10 46
10706.07 50
10707.05 41
10708.03 42
10709.01 37
10709.98 50
10710.96 45
10711.94 41
10712.91 37
10713.89 32
10714.87 42
10715.85 45
10716.83 37
10717.80 30
10718.78 32
10719.76 42
10720.74 52
10721.71 42
10722.69 37
10723.67 53
10724.65 57
10725.63 40
10726.60 41
10727.58 37
10728.56 41
10729.54 38
10730.52 42
10731.49 29
10732.47 46
10733.45 50
10734.43 37
10735.41 31
10736.39 41
10737.37 46
10738.34 55
10739.32 37
10740.30 44
10741.28 40
10742.26 46
10743.24 49
10744.22 32
10745.20 36
10746.17 46
10747.15 51
10748.13 47
10749.11 46
10750.09 39
10751.07 40
10752.05 48
10753.03 51
10754.01 40
10754.99 43
10755.97 45
10756.95 45
10757.93 44
10758.91 29
10759.88 44
10760.86 42
10761.84 41
10762.82 37
10763.80 40
10764.78 51
10765.76 45
10766.74 43
10767.72 29
10768.70 33
10769.68 47
10770.66 43
10771.64 31
10772.62 34
10773.60 36
10774.58 37
10775.56 35
10776.54 37
10777.52 34
10778.51 56
10779.49 38
10780.47 41
10781.45 43
10782.43 37
10783.41 66
10784.39 53
10785.37 51
10786.35 37
10787.33 45
10788.31 32
10789.29 34
10790.27 41
10791.26 48
10792.24 50
10793.22 39
10794.20 29
10795.18 43
10796.16 40
10797.14 30
10798.12 25
10799.10 40
10800.09 54
10801.07 44
10802.05 50
10803.03 36
10804.01 46
10804.99 38
10805.98 47
10806.96 33
10807.94 28
10808.92 28
10809.90 41
10810.89 38
10811.87 34
10812.85 34
10813.83 38
10814.81 38
10815.80 37
10816.78 31
10817.76 37
10818.74 42
10819.72 46
10820.71 52
10821.69 31
10822.67 41
10823.65 38
10824.64 40
10825.62 57
10826.60 41
10827.58 33
10828.57 32
10829.55 48
10830.53 34
10831.52 60
10832.50 53
10833.48 45
10834.46 51
10835.45 41
10836.43 26
10837.41 46
10838.40 40
10839.38 56
10840.36 41
10841.35 46
10842.33 53
10843.31 47
10844.30 48
10845.28 42
10846.26 43
10847.25 47
10848.23 41
10849.21 40
10850.20 35
10851.18 43
10852.17 53
10853.15 40
10854.13 33
10855.12 34
10856.10 54
10857.09 59
10858.07 40
10859.05 37
10860.04 33
10861.02 55
10862.01 38
10862.99 46
10863.97 32
10864.96 49
10865.94 57
10866.93 54
10867.91 47
10868.90 51
10869.88 49
10870.87 54
10871.85 43
10872.84 30
10873.82 39
10874.81 38
10875.79 43
10876.78 36
10877.76 40
10878.75 41
10879.73 51
10880.72 53
10881.70 49
10882.69 48
10883.67 61
10884.66 42
10885.64 33
10886.63 44
10887.61 40
10888.60 57
10889.58 40
10890.57 58
10891.55 54
10892.54 44
10893.53 43
10894.51 47
10895.50 52
10896.48 64
10897.47 50
10898.45 67
10899.44 43
10900.43 45
10901.41 49
10902.40 50
10903.38 44
10904.37 63
10905.36 55
10906.34 45
10907.33 56
10908.32 52
10909.30 60
10910.29 38
10911.28 63
10912.26 46
10913.25 66
10914.24 54
10915.22 47
10916.21 47
10917.20 52
10918.18 57
10919.17 66
10920.16 71
10921.14 62
10922.13 63
10923.12 46
10924.10 51
10925.09 57
10926.08 66
10927.07 58
10928.05 60
10929.04 58
10930.03 66
10931.01 59
10932.00 53
10932.99 63
10933.98 56
10934.96 61
10935.95 71
10936.94 72
10937.93 71
10938.92 64
10939.90 70
10940.89 99
10941.88 85
10942.87 78
10943.85 66
10944.84 71
10945.83 62
10946.82 92
10947.81 89
10948.79 59
10949.78 66
10950.77 73
10951.76 86
10952.75 79
10953.74 90
10954.72 84
10955.71 72
10956.70 58
10957.69 82
10958.68 59
10959.67 71
10960.66 81
10961.65 84
10962.63 94
10963.62 93
10964.61 98
10965.60 109
10966.59 102
10967.58 92
10968.57 82
10969.56 99
10970.55 115
10971.54 100
10972.52 86
10973.51 91
10974.50 96
10975.49 72
10976.48 76
10977.47 75
10978.46 51
10979.45 71
10980.44 69
10981.43 76
10982.42 70
10983.41 72
10984.40 74
10985.39 65
10986.38 68
10987.37 74
10988.36 80
10989.35 76
10990.34 78
10991.33 80
10992.32 79
10993.31 83
10994.30 66
10995.29 75
10996.28 71
10997.27 70
10998.26 81
10999.25 78
11000.24 113
11001.23 111
11002.22 91
11003.21 111
11004.20 125
11005.20 130
11006.19 127
11007.18 116
11008.17 135
11009.16 153
11010.15 124
11011.14 99
11012.13 110
11013.12 92
11014.11 91
11015.10 71
11016.10 62
11017.09 71
11018.08 59
11019.07 76
11020.06 52
11021.05 72
11022.04 74
11023.04 70
11024.03 71
11025.02 70
11026.01 57
11027.00 68
11027.99 81
11028.99 74
11029.98 70
11030.97 70
11031.96 71
11032.95 71
11033.95 73
11034.94 46
11035.93 56
11036.92 73
11037.91 64
11038.91 56
11039.90 60
11040.89 50
11041.88 69
11042.88 77
11043.87 51
11044.86 52
11045.85 57
11046.85 66
11047.84 65
11048.83 51
11049.82 57
11050.82 73
11051.81 62
11052.80 75
11053.80 60
11054.79 54
11055.78 44
11056.77 65
11057.77 49
11058.76 55
11059.75 61
11060.75 57
11061.74 74
11062.73 44
11063.73 47
11064.72 58
11065.71 56
11066.71 53
11067.70 66
11068.69 49
11069.69 54
11070.68 50
11071.68 49
11072.67 41
11073.66 46
11074.66 44
11075.65 55
11076.65 52
11077.64 48
11078.63 46
11079.63 47
11080.62 59
11081.62 54
11082.61 61
11083.60 59
11084.60 62
11085.59 44
11086.59 39
11087.58 45
11088.58 58
11089.57 46
11090.57 52
11091.56 57
11092.55 52
11093.55 58
11094.54 45
11095.54 50
11096.53 49
11097.53 53
11098.52 55
11099.52 62
11100.51 49
11101.51 54
11102.50 41
11103.50 47
11104.49 56
11105.49 64
11106.48 49
11107.48 34
11108.48 45
11109.47 43
11110.47 42
11111.46 36
11112.46 58
11113.45 50
11114.45 48
11115.44 42
11116.44 57
11117.44 57
11118.43 64
11119.43 52
11120.42 38
11121.42 47
11122.42 53
11123.41 54
11124.41 39
11125.40 38
11126.40 54
11127.40 60
11128.39 49
11129.39 46
11130.38 51
11131.38 50
11132.38 54
11133.37 62
11134.37 45
11135.37 51
11136.36 63
11137.36 54
11138.36 47
11139.35 39
11140.35 46
11141.35 50
11142.34 55
11143.34 49
11144.34 45
11145.34 35
11146.33 58
11147.33 59
11148.33 48
11149.32 66
11150.32 61
11151.32 57
11152.32 61
11153.31 47
11154.31 53
11155.31 58
11156.31 62
11157.30 55
11158.30 32
11159.30 42
11160.30 38
11161.29 55
11162.29 34
11163.29 37
11164.29 49
11165.29 42
11166.28 36
11167.28 45
11168.28 45
11169.28 39
11170.28 47
11171.27 44
11172.27 45
11173.27 35
11174.27 41
11175.27 33
11176.27 46
11177.26 29
11178.26 33
11179.26 53
11180.26 53
11181.26 33
11182.26 30
11183.26 33
11184.26 30
11185.25 42
11186.25 46
11187.25 34
11188.25 48
11189.25 59
11190.25 48
11191.25 49
11192.25 44
11193.25 43
11194.25 46
11195.24 53
11196.24 52
11197.24 30
11198.24 43
11199.24 57
11200.24 42
11201.24 35
11202.24 47
11203.24 51
11204.24 38
11205.24 31
11206.24 33
11207.24 36
11208.24 49
11209.24 41
11210.24 42
11211.24 46
11212.24 43
11213.24 50
11214.24 38
11215.24 31
11216.24 42
11217.24 44
11218.24 58
11219.24 49
11220.24 45
11221.24 44
11222.24 43
11223.24 49
11224.24 41
11225.24 56
11226.24 42
11227.25 34
11228.25 45
11229.25 42
11230.25 31
11231.25 45
11232.25 32
11233.25 29
11234.25 46
11235.25 51
11236.25 27
11237.25 30
11238.26 38
11239.26 46
11240.26 41
11241.26 26
11242.26 52
11243.26 44
11244.26 48
11245.27 47
11246.27 54
11247.27 55
11248.27 39
11249.27 44
11250.27 39
11251.28 26
11252.28 34
11253.28 34
11254.28 48
11255.28 46
11256.29 42
11257.29 40
11258.29 38
11259.29 44
11260.29 48
11261.30 50
11262.30 45
11263.30 46
11264.30 51
11265.31 49
11266.31 45
11267.31 48
11268.31 44
11269.32 49
11270.32 61
11271.32 37
11272.32 32
11273.33 31
11274.33 57
11275.33 40
11276.33 52
11277.34 62
11278.34 46
11279.34 48
11280.35 59
11281.35 44
11282.35 56
11283.36 61
11284.36 48
11285.36 46
11286.37 55
11287.37 68
11288.37 66
11289.38 69
11290.38 63
11291.38 51
11292.39 55
11293.39 63
11294.39 38
11295.40 44
11296.40 49
11297.41 38
11298.41 60
11299.41 36
11300.42 41
11301.42 47
11302.43 44
11303.43 46
11304.43 43
11305.44 46
11306.44 52
11307.45 43
11308.45 49
11309.46 35
11310.46 51
11311.46 50
11312.47 40
11313.47 55
11314.48 41
11315.48 48
11316.49 43
11317.49 46
11318.50 50
11319.50 56
11320.51 70
11321.51 49
11322.52 45
11323.52 44
11324.53 58
11325.53 52
11326.54 47
11327.54 46
11328.55 32
11329.55 36
11330.56 32
11331.56 50
11332.57 42
11333.57 41
11334.58 32
11335.58 39
11336.59 43
11337.60 29
11338.60 54
11339.61 36
11340.61 46
11341.62 54
11342.62 48
11343.63 48
11344.64 52
11345.64 36
11346.65 37
11347.65 46
11348.66 47
11349.67 32
11350.67 36
11351.68 39
11352.69 46
11353.69 38
11354.70 37
11355.71 42
11356.71 33
11357.72 41
11358.72 49
11359.73 52
11360.74 45
11361.74 48
11362.75 47
11363.76 43
11364.76 41
11365.77 53
11366.78 38
11367.79 48
11368.79 42
11369.80 48
11370.81 42
11371.81 42
11372.82 36
11373.83 56
11374.84 53
11375.84 45
11376.85 44
11377.86 43
11378.87 34
11379.87 36
11380.88 48
11381.89 39
11382.90 41
11383.90 61
11384.91 44
11385.92 44
11386.93 52
11387.93 42
11388.94 35
11389.95 27
11390.96 33
11391.97 53
11392.97 45
11393.98 34
11394.99 32
11396.00 32
11397.01 34
11398.02 37
11399.02 36
11400.03 45
11401.04 33
11402.05 44
11403.06 43
11404.07 49
11405.08 40
11406.08 28
11407.09 50
11408.10 40
11409.11 48
11410.12 58
11411.13 41
11412.14 45
11413.15 33
11414.15 33
11415.16 37
11416.17 25
11417.18 46
11418.19 44
11419.20 42
11420.21 38
11421.22 52
11422.23 50
11423.24 45
11424.25 38
11425.26 41
11426.27 22
11427.28 44
11428.29 47
11429.30 41
11430.31 53
11431.32 41
11432.32 37
11433.33 38
11434.34 42
11435.35 50
11436.36 49
11437.37 46
11438.38 48
11439.39 51
11440.41 43
11441.42 37
11442.43 36
11443.44 44
11444.45 42
11445.46 38
11446.47 28
11447.48 40
11448.49 48
11449.50 47
11450.51 33
11451.52 29
11452.53 46
11453.54 44
11454.55 42
11455.56 52
11456.57 48
11457.59 37
11458.60 53
11459.61 46
11460.62 41
11461.63 34
11462.64 43
11463.65 61
11464.66 53
11465.67 39
11466.69 46
11467.70 57
11468.71 42
11469.72 43
11470.73 37
11471.74 31
11472.75 35
11473.77 37
11474.78 46
11475.79 49
11476.80 32
11477.81 36
11478.83 43
11479.84 70
11480.85 60
11481.86 53
11482.87 58
11483.89 45
11484.90 36
11485.91 43
11486.92 53
11487.93 47
11488.95 50
11489.96 51
11490.97 47
11491.98 34
11493.00 41
11494.01 41
11495.02 48
11496.03 46
11497.05 48
11498.06 54
11499.07 61
11500.09 50
11501.10 43
11502.11 48
11503.12 42
11504.14 46
11505.15 45
11506.16 39
11507.18 40
11508.19 55
11509.20 53
11510.22 46
11511.23 45
11512.24 46
11513.26 54
11514.27 59
11515.28 46
11516.30 45
11517.31 62
11518.32 49
11519.34 42
11520.35 44
11521.37 48
11522.38 35
11523.39 41
11524.41 46
11525.42 39
11526.44 32
11527.45 49
11528.46 60
11529.48 45
11530.49 42
11531.51 54
11532.52 58
11533.53 45
11534.55 51
11535.56 59
11536.58 57
11537.59 48
11538.61 52
11539.62 60
11540.64 58
11541.65 57
11542.67 65
11543.68 56
11544.69 50
11545.71 60
11546.72 59
11547.74 62
11548.75 43
11549.77 57
11550.78 63
11551.80 59
11552.81 60
11553.83 57
11554.85 62
11555.86 73
11556.88 57
11557.89 60
11558.91 66
11559.92 43
11560.94 66
11561.95 82
11562.97 62
11563.98 52
11565.00 71
11566.02 79
11567.03 58
11568.05 65
11569.06 74
11570.08 73
11571.10 73
11572.11 55
11573.13 62
11574.14 72
11575.16 78
11576.18 74
11577.19 70
11578.21 50
11579.22 66
11580.24 75
11581.26 71
11582.27 75
11583.29 79
11584.31 84
11585.32 80
11586.34 92
11587.36 102
11588.37 95
11589.39 119
11590.41 105
11591.42 100
11592.44 105
11593.46 114
11594.47 112
11595.49 108
11596.51 93
11597.53 104
11598.54 130
11599.56 163
11600.58 167
11601.59 147
11602.61 192
11603.63 221
11604.65 224
11605.66 263
11606.68 271
11607.70 284
11608.72 242
11609.74 231
11610.75 236
11611.77 182
11612.79 158
11613.81 150
11614.82 138
11615.84 117
11616.86 89
11617.88 98
11618.90 87
11619.91 90
11620.93 97
11621.95 96
11622.97 91
11623.99 67
11625.01 78
11626.02 91
11627.04 81
11628.06 92
11629.08 77
11630.10 75
11631.12 68
11632.14 66
11633.15 74
11634.17 68
11635.19 68
11636.21 65
11637.23 73
11638.25 85
11639.27 76
11640.29 61
11641.30 71
11642.32 92
11643.34 82
11644.36 64
11645.38 60
11646.40 59
11647.42 87
11648.44 61
11649.46 43
11650.48 59
11651.50 58
11652.52 61
11653.54 60
11654.56 65
11655.58 66
11656.60 61
11657.62 54
11658.64 57
11659.66 50
11660.68 62
11661.70 57
11662.72 65
11663.74 64
11664.76 55
11665.78 49
11666.80 51
11667.82 67
11668.84 60
11669.86 47
11670.88 47
11671.90 67
11672.92 70
11673.94 44
11674.96 58
11675.98 78
11677.00 64
11678.02 55
11679.04 62
11680.06 72
11681.08 58
11682.10 74
11683.12 65
11684.15 88
11685.17 66
11686.19 78
11687.21 88
11688.23 64
11689.25 81
11690.27 56
11691.29 76
11692.31 70
11693.34 66
11694.36 60
11695.38 71
11696.40 65
11697.42 65
11698.44 75
11699.46 63
11700.49 49
11701.51 60
11702.53 66
11703.55 72
11704.57 62
11705.60 69
11706.62 54
11707.64 60
11708.66 67
11709.68 53
11710.71 57
11711.73 53
11712.75 56
11713.77 66
11714.79 61
11715.82 63
11716.84 58
11717.86 72
11718.88 47
11719.91 44
11720.93 63
11721.95 55
11722.97 59
11724.00 51
11725.02 49
11726.04 53
11727.07 42
11728.09 55
11729.11 65
11730.13 57
11731.16 55
11732.18 57
11733.20 49
11734.23 37
11735.25 39
11736.27 51
11737.30 43
11738.32 46
11739.34 52
11740.37 51
11741.39 44
11742.41 44
11743.44 49
11744.46 46
11745.48 46
11746.51 44
11747.53 42
11748.55 64
11749.58 57
11750.60 36
11751.63 38
11752.65 43
11753.67 46
11754.70 54
11755.72 52
11756.75 51
11757.77 49
11758.79 48
11759.82 55
11760.84 48
11761.87 44
11762.89 52
11763.92 34
11764.94 41
11765.97 55
11766.99 48
11768.01 43
11769.04 42
11770.06 40
11771.09 44
11772.11 42
11773.14 49
11774.16 45
11775.19 44
11776.21 43
11777.24 33
11778.26 33
11779.29 37
11780.31 38
11781.34 40
11782.36 63
11783.39 47
11784.41 50
11785.44 45
11786.46 37
11787.49 22
11788.52 37
11789.54 35
11790.57 53
11791.59 48
11792.62 50
11793.64 37
11794.67 39
11795.70 39
11796.72 34
11797.75 26
11798.77 38
11799.80 52
11800.83 50
11801.85 55
11802.88 51
11803.90 40
11804.93 40
11805.96 39
11806.98 41
11808.01 28
11809.04 33
11810.06 33
11811.09 44
11812.11 49
11813.14 32
11814.17 40
11815.19 46
11816.22 47
11817.25 34
11818.27 41
11819.30 46
11820.33 38
11821.36 51
11822.38 54
11823.41 51
11824.44 47
11825.46 45
11826.49 44
11827.52 39
11828.54 33
11829.57 35
11830.60 50
11831.63 43
11832.65 46
11833.68 46
11834.71 48
11835.74 47
11836.76 46
11837.79 39
11838.82 36
11839.85 42
11840.88 49
11841.90 36
11842.93 34
11843.96 32
11844.99 45
11846.01 43
11847.04 38
11848.07 44
11849.10 46
11850.13 33
11851.16 41
11852.18 34
11853.21 22
11854.24 41
11855.27 29
11856.30 24
11857.33 33
11858.35 41
11859.38 46
11860.41 49
11861.44 40
11862.47 43
11863.50 33
11864.53 33
11865.56 41
11866.58 41
11867.61 71
11868.64 49
11869.67 46
11870.70 42
11871.73 34
11872.76 37
11873.79 44
11874.82 45
11875.85 54
11876.88 46
11877.91 45
11878.93 30
11879.96 43
11880.99 51
11882.02 39
11883.05 36
11884.08 49
11885.11 52
11886.14 37
11887.17 51
11888.20 48
11889.23 51
11890.26 31
11891.29 37
11892.32 34
11893.35 36
11894.38 56
11895.41 54
11896.44 53
11897.47 69
11898.50 45
11899.53 40
11900.56 48
11901.59 33
11902.62 54
11903.65 47
11904.69 60
11905.72 67
11906.75 54
11907.78 42
11908.81 53
11909.84 51
11910.87 41
11911.90 38
11912.93 36
11913.96 55
11914.99 44
11916.02 63
11917.06 48
11918.09 54
11919.12 41
11920.15 71
11921.18 49
11922.21 41
11923.24 44
11924.27 48
11925.31 57
11926.34 59
11927.37 65
11928.40 64
11929.43 62
11930.46 47
11931.50 53
11932.53 46
11933.56 62
11934.59 74
11935.62 76
11936.65 53
11937.69 84
11938.72 77
11939.75 77
11940.78 69
11941.81 71
11942.85 64
11943.88 69
11944.91 55
11945.94 55
11946.98 55
11948.01 54
11949.04 61
11950.07 37
11951.11 53
11952.14 29
11953.17 60
11954.20 36
11955.24 44
11956.27 46
11957.30 53
11958.34 54
11959.37 40
11960.40 41
11961.43 53
11962.47 41
11963.50 60
11964.53 56
11965.57 42
11966.60 31
11967.63 33
11968.67 43
11969.70 25
11970.73 38
11971.77 34
11972.80 38
11973.83 37
11974.87 33
11975.90 37
11976.94 43
11977.97 36
11979.00 45
11980.04 44
11981.07 37
11982.10 41
11983.14 40
11984.17 51
11985.21 47
11986.24 37
11987.27 40
11988.31 55
11989.34 51
11990.38 40
11991.41 60
11992.45 55
11993.48 49
11994.51 54
11995.55 38
11996.58 45
11997.62 53
11998.65 44
11999.69 47
12000.72 49
12001.76 42
12002.79 39
12003.83 45
12004.86 51
12005.90 33
12006.93 40
12007.97 54
12009.00 55
12010.04 47
12011.07 48
12012.11 41
12013.14 49
12014.18 49
12015.21 60
12016.25 37
12017.28 53
12018.32 50
12019.35 46
12020.39 40
12021.43 43
12022.46 48
12023.50 51
12024.53 49
12025.57 55
12026.60 54
12027.64 42
12028.68 49
12029.71 52
12030.75 46
12031.78 54
12032.82 58
12033.86 49
12034.89 45
12035.93 44
12036.97 45
12038.00 33
12039.04 41
12040.07 45
12041.11 55
12042.15 51
12043.18 46
12044.22 53
12045.26 52
12046.29 59
12047.33 49
12048.37 64
12049.40 50
12050.44 46
12051.48 48
12052.52 61
12053.55 51
12054.59 49
12055.63 56
12056.66 33
12057.70 35
12058.74 52
12059.78 51
12060.81 43
12061.85 51
12062.89 50
12063.92 62
12064.96 53
12066.00 48
12067.04 32
12068.07 43
12069.11 38
12070.15 36
12071.19 48
12072.23 52
12073.26 64
12074.30 41
12075.34 49
12076.38 60
12077.42 60
12078.45 49
12079.49 38
12080.53 43
12081.57 46
12082.61 39
12083.64 42
12084.68 43
12085.72 56
12086.76 49
12087.80 49
12088.84 52
12089.88 46
12090.91 59
12091.95 50
12092.99 69
12094.03 55
12095.07 44
12096.11 46
12097.15 44
12098.19 45
12099.22 56
12100.26 49
12101.30 53
12102.34 51
12103.38 66
12104.42 62
12105.46 57
12106.50 59
12107.54 49
12108.58 56
12109.62 47
12110.66 57
12111.70 57
12112.74 54
12113.77 41
12114.81 52
12115.85 48
12116.89 45
12117.93 54
12118.97 54
12120.01 56
12121.05 34
12122.09 46
12123.13 56
12124.17 46
12125.21 40
12126.25 62
12127.29 41
12128.33 39
12129.37 41
12130.41 38
12131.45 44
12132.50 29
12133.54 31
12134.58 31
12135.62 32
12136.66 40
12137.70 39
12138.74 31
12139.78 45
12140.82 71
12141.86 46
12142.90 61
12143.94 53
12144.98 41
12146.02 33
12147.07 32
12148.11 31
12149.15 34
12150.19 28
12151.23 41
12152.27 48
12153.31 56
12154.35 59
12155.40 43
12156.44 40
12157.48 48
12158.52 42
12159.56 39
12160.60 50
12161.64 46
12162.69 39
12163.73 49
12164.77 44
12165.81 47
12166.85 42
12167.90 36
12168.94 63
12169.98 61
12171.02 36
12172.06 40
12173.11 55
12174.15 51
12175.19 34
12176.23 36
12177.27 40
12178.32 32
12179.36 44
12180.40 33
12181.44 32
12182.49 41
12183.53 34
12184.57 58
12185.61 48
12186.66 53
12187.70 44
12188.74 39
12189.79 41
12190.83 35
12191.87 41
12192.91 44
12193.96 25
12195.00 31
12196.04 49
12197.09 42
12198.13 32
12199.17 40
12200.22 37
12201.26 46
12202.30 39
12203.35 40
12204.39 43
12205.43 34
12206.48 52
12207.52 46
12208.57 43
12209.61 37
12210.65 33
12211.70 27
12212.74 35
12213.78 44
12214.83 39
12215.87 37
12216.92 36
12217.96 33
12219.00 34
12220.05 32
12221.09 46
12222.14 49
12223.18 47
12224.23 40
12225.27 38
12226.31 39
12227.36 34
12228.40 41
12229.45 47
12230.49 47
12231.54 45
12232.58 39
12233.63 47
12234.67 34
12235.72 33
12236.76 31
12237.81 44
12238.85 25
12239.90 37
12240.94 39
12241.99 44
12243.03 40
12244.08 56
12245.12 45
12246.17 33
12247.21 32
12248.26 35
12249.30 32
12250.35 32
12251.39 32
12252.44 44
12253.49 45
12254.53 38
12255.58 44
12256.62 40
12257.67 34
12258.71 26
12259.76 40
12260.81 28
12261.85 36
12262.90 36
12263.94 35
12264.99 59
12266.04 58
12267.08 42
12268.13 41
12269.17 54
12270.22 40
12271.27 42
12272.31 42
12273.36 49
12274.41 39
12275.45 31
12276.50 28
12277.55 43
12278.59 38
12279.64 44
12280.69 37
12281.73 34
12282.78 36
12283.83 44
12284.87 33
12285.92 30
12286.97 54
12288.01 47
12289.06 42
12290.11 43
12291.16 32
12292.20 47
12293.25 40
12294.30 40
12295.35 39
12296.39 37
12297.44 32
12298.49 43
12299.54 40
12300.58 42
12301.63 28
12302.68 33
12303.73 28
12304.77 40
12305.82 36
12306.87 59
12307.92 64
12308.97 33
12310.01 41
12311.06 32
12312.11 39
12313.16 44
12314.21 32
12315.25 44
12316.30 40
12317.35 35
12318.40 48
12319.45 36
12320.50 40
12321.54 50
12322.59 42
12323.64 35
12324.69 31
12325.74 35
12326.79 33
12327.84 36
12328.89 41
12329.93 51
12330.98 25
12332.03 49
12333.08 32
12334.13 31
12335.18 23
12336.23 36
12337.28 36
12338.33 37
12339.38 29
12340.43 44
12341.47 48
12342.52 45
12343.57 36
12344.62 28
12345.67 36
12346.72 34
12347.77 47
12348.82 42
12349.87 36
12350.92 34
12351.97 40
12353.02 44
12354.07 38
12355.12 34
12356.17 43
12357.22 36
12358.27 52
12359.32 38
12360.37 44
12361.42 29
12362.47 38
12363.52 39
12364.57 23
12365.62 20
12366.67 36
12367.72 42
12368.77 37
12369.82 42
12370.87 39
12371.93 27
12372.98 38
12374.03 52
12375.08 42
12376.13 35
12377.18 43
12378.23 35
12379.28 27
12380.33 45
12381.38 49
12382.43 53
12383.49 53
12384.54 31
12385.59 40
12386.64 39
12387.69 35
12388.74 46
12389.79 34
12390.84 42
12391.90 51
12392.95 39
12394.00 41
12395.05 27
12396.10 29
12397.15 43
12398.21 38
12399.26 44
12400.31 17
12401.36 25
12402.41 45
12403.47 46
12404.52 38
12405.57 46
12406.62 42
12407.67 61
12408.73 48
12409.78 44
12410.83 47
12411.88 32
12412.94 52
12413.99 42
12415.04 26
12416.09 36
12417.15 40
12418.20 44
12419.25 30
12420.30 28
12421.36 34
12422.41 48
12423.46 44
12424.52 32
12425.57 52
12426.62 60
12427.67 33
12428.73 37
12429.78 31
12430.83 46
12431.89 51
12432.94 51
12433.99 36
12435.05 28
12436.10 41
12437.15 60
12438.21 49
12439.26 44
12440.31 39
12441.37 53
12442.42 62
12443.47 40
12444.53 50
12445.58 27
12446.64 48
12447.69 50
12448.74 43
12449.80 27
12450.85 31
12451.91 40
12452.96 41
12454.01 22
12455.07 32
12456.12 41
12457.18 43
12458.23 42
12459.29 45
12460.34 33
12461.39 50
12462.45 57
12463.50 36
12464.56 42
12465.61 28
12466.67 48
12467.72 49
12468.78 50
12469.83 33
12470.89 33
12471.94 52
12473.00 50
12474.05 52
12475.11 45
12476.16 38
12477.22 39
12478.27 60
12479.33 45
12480.38 34
12481.44 33
12482.49 56
12483.55 54
12484.60 38
12485.66 54
12486.71 66
12487.77 47
12488.83 45
12489.88 43
12490.94 52
12491.99 61
12493.05 44
12494.10 57
12495.16 54
12496.22 68
12497.27 58
12498.33 89
12499.38 74
12500.44 73
12501.50 76
12502.55 78
12503.61 84
12504.67 83
12505.72 73
12506.78 65
12507.83 81
12508.89 81
12509.95 71
12511.00 45
12512.06 59
12513.12 60
12514.17 48
12515.23 52
12516.29 39
12517.34 48
12518.40 49
12519.46 66
12520.52 42
12521.57 43
12522.63 42
12523.69 50
12524.74 60
12525.80 56
12526.86 49
12527.92 60
12528.97 38
12530.03 44
12531.09 46
12532.15 57
12533.20 35
12534.26 55
12535.32 45
12536.38 39
12537.43 38
12538.49 43
12539.55 46
12540.61 40
12541.66 48
12542.72 34
12543.78 60
12544.84 58
12545.90 35
12546.95 54
12548.01 61
12549.07 48
12550.13 43
12551.19 45
12552.25 45
12553.30 35
12554.36 36
12555.42 50
12556.48 40
12557.54 50
12558.60 39
12559.65 39
12560.71 52
12561.77 64
12562.83 48
12563.89 57
12564.95 36
12566.01 35
12567.07 40
12568.13 47
12569.18 51
12570.24 39
12571.30 41
12572.36 55
12573.42 40
12574.48 34
12575.54 38
12576.60 38
12577.66 49
12578.72 38
12579.78 51
12580.84 65
12581.90 72
12582.96 60
12584.02 68
12585.07 69
12586.13 62
12587.19 48
12588.25 56
12589.31 48
12590.37 45
12591.43 64
12592.49 61
12593.55 50
12594.61 43
12595.67 53
12596.73 57
12597.79 53
12598.86 29
12599.92 41
12600.98 52
12602.04 58
12603.10 54
12604.16 52
12605.22 55
12606.28 60
12607.34 60
12608.40 47
12609.46 47
12610.52 44
12611.58 40
12612.64 31
12613.70 52
12614.76 44
12615.83 49
12616.89 36
12617.95 55
12619.01 37
12620.07 50
12621.13 54
12622.19 41
12623.25 57
12624.32 48
12625.38 41
12626.44 49
12627.50 45
12628.56 48
12629.62 45
12630.68 40
12631.75 44
12632.81 37
12633.87 34
12634.93 38
12635.99 47
12637.05 38
12638.12 27
12639.18 37
12640.24 30
12641.30 50
12642.36 52
12643.43 46
12644.49 34
12645.55 35
12646.61 35
12647.68 32
12648.74 28
12649.80 39
12650.86 29
12651.93 40
12652.99 39
12654.05 32
12655.11 41
12656.18 36
12657.24 46
12658.30 39
12659.36 45
12660.43 37
12661.49 62
12662.55 63
12663.62 61
12664.68 45
12665.74 54
12666.81 45
12667.87 43
12668.93 46
12670.00 49
12671.06 40
12672.12 48
12673.19 41
12674.25 31
12675.31 54
12676.38 42
12677.44 40
12678.50 43
12679.57 51
12680.63 42
12681.69 57
12682.76 42
12683.82 40
12684.89 39
12685.95 54
12687.01 46
12688.08 57
12689.14 36
12690.21 47
12691.27 43
12692.33 47
12693.40 50
12694.46 42
12695.53 52
12696.59 45
12697.66 41
12698.72 45
12699.79 45
12700.85 35
12701.91 39
12702.98 43
12704.04 43
12705.11 37
12706.17 48
12707.24 36
12708.30 38
12709.37 60
12710.43 39
12711.50 39
12712.56 36
12713.63 39
12714.69 43
12715.76 49
12716.82 46
12717.89 43
12718.95 41
12720.02 48
12721.09 37
12722.15 31
12723.22 46
12724.28 58
12725.35 50
12726.41 43
12727.48 44
12728.54 40
12729.61 43
12730.68 27
12731.74 31
12732.81 43
12733.87 53
12734.94 53
12736.01 43
12737.07 42
12738.14 40
12739.20 31
12740.27 45
12741.34 43
12742.40 24
12743.47 43
12744.54 47
12745.60 55
12746.67 45
12747.74 48
12748.80 44
12749.87 47
12750.94 45
12752.00 46
12753.07 45
12754.14 53
12755.20 49
12756.27 49
12757.34 31
12758.40 41
12759.47 41
12760.54 34
12761.60 38
12762.67 35
12763.74 38
12764.81 48
12765.87 38
12766.94 41
12768.01 45
12769.08 31
12770.14 35
12771.21 33
12772.28 33
12773.35 48
12774.41 32
12775.48 37
12776.55 34
12777.62 28
12778.68 32
12779.75 38
12780.82 34
12781.89 41
12782.96 51
12784.02 42
12785.09 40
12786.16 31
12787.23 37
12788.30 37
12789.37 39
12790.43 47
12791.50 54
12792.57 29
12793.64 48
12794.71 39
12795.78 40
12796.84 31
12797.91 39
12798.98 37
12800.05 39
12801.12 25
12802.19 25
12803.26 32
12804.33 44
12805.40 47
12806.46 35
12807.53 38
12808.60 25
12809.67 34
12810.74 36
12811.81 30
12812.88 36
12813.95 35
12815.02 32
12816.09 42
12817.16 34
12818.23 40
12819.30 44
12820.37 41
12821.44 45
12822.50 34
12823.57 34
12824.64 42
12825.71 35
12826.78 31
12827.85 41
12828.92 38
12829.99 41
12831.06 47
12832.13 54
12833.20 45
12834.27 28
12835.34 36
12836.41 33
12837.49 35
12838.56 32
12839.63 37
12840.70 38
12841.77 41
12842.84 34
12843.91 35
12844.98 42
12846.05 48
12847.12 43
12848.19 36
12849.26 30
12850.33 29
12851.40 30
12852.47 32
12853.55 35
12854.62 40
12855.69 23
12856.76 22
12857.83 42
12858.90 43
12859.97 26
12861.04 32
12862.11 43
12863.19 36
12864.26 36
12865.33 38
12866.40 25
12867.47 37
12868.54 30
12869.62 28
12870.69 36
12871.76 28
12872.83 31
12873.90 31
12874.97 24
12876.05 23
12877.12 41
12878.19 25
12879.26 25
12880.33 32
12881.41 32
12882.48 36
12883.55 47
12884.62 31
12885.70 27
12886.77 29
12887.84 39
12888.91 36
12889.98 46
12891.06 32
12892.13 30
12893.20 26
12894.28 34
12895.35 39
12896.42 33
12897.49 30
12898.57 42
12899.64 32
12900.71 31
12901.79 33
12902.86 40
12903.93 34
12905.00 37
12906.08 32
12907.15 33
12908.22 26
12909.30 32
12910.37 26
12911.44 35
12912.52 28
12913.59 31
12914.66 40
12915.74 49
12916.81 33
12917.89 34
12918.96 27
12920.03 25
12921.11 33
12922.18 34
12923.25 43
12924.33 33
12925.40 29
12926.48 40
12927.55 34
12928.62 39
12929.70 39
12930.77 42
12931.85 35
12932.92 30
12934.00 29
12935.07 25
12936.14 22
12937.22 27
12938.29 33
12939.37 37
12940.44 34
12941.52 40
12942.59 41
12943.67 33
12944.74 33
12945.82 34
12946.89 37
12947.97 29
12949.04 38
12950.12 35
12951.19 31
12952.27 23
12953.34 27
12954.42 38
12955.49 25
12956.57 30
12957.64 35
12958.72 28
12959.79 27
12960.87 32
12961.94 30
12963.02 33
12964.10 36
12965.17 28
12966.25 34
12967.32 24
12968.40 29
12969.47 32
12970.55 28
12971.63 39
12972.70 34
12973.78 37
12974.85 31
12975.93 29
12977.01 23
12978.08 32
12979.16 36
12980.23 36
12981.31 23
12982.39 30
12983.46 37
12984.54 34
12985.62 45
12986.69 26
12987.77 21
12988.85 21
12989.92 39
12991.00 32
12992.08 37
12993.15 29
12994.23 35
12995.31 38
12996.38 28
12997.46 41
12998.54 41
12999.61 36
13000.69 25
13001.77 44
13002.85 30
13003.92 35
13005.00 46
13006.08 43
13007.16 41
13008.23 39
13009.31 43
13010.39 39
13011.47 39
13012.54 36
13013.62 28
13014.70 43
13015.78 31
13016.85 30
13017.93 36
13019.01 38
13020.09 45
13021.17 29
13022.24 34
13023.32 37
13024.40 42
13025.48 34
13026.56 25
13027.63 41
13028.71 26
13029.79 45
13030.87 41
13031.95 34
13033.03 28
13034.10 39
13035.18 36
13036.26 38
13037.34 36
13038.42 31
13039.50 36
13040.58 35
13041.66 37
13042.73 34
13043.81 46
13044.89 55
13045.97 56
13047.05 33
13048.13 27
13049.21 30
13050.29 38
13051.37 33
13052.45 33
13053.53 34
13054.60 38
13055.68 35
13056.76 43
13057.84 40
13058.92 38
13060.00 41
13061.08 37
13062.16 35
13063.24 40
13064.32 46
13065.40 39
13066.48 37
13067.56 38
13068.64 37
13069.72 42
13070.80 39
13071.88 42
13072.96 44
13074.04 22
13075.12 34
13076.20 31
13077.28 31
13078.36 39
13079.44 36
13080.52 37
13081.60 36
13082.68 40
13083.76 33
13084.84 49
13085.93 41
13087.01 35
13088.09 24
13089.17 36
13090.25 38
13091.33 38
13092.41 31
13093.49 32
13094.57 29
13095.65 37
13096.73 31
13097.82 34
13098.90 42
13099.98 31
13101.06 27
13102.14 57
13103.22 54
13104.30 36
13105.38 25
13106.47 36
13107.55 43
13108.63 45
13109.71 43
13110.79 44
13111.87 35
13112.96 28
13114.04 39
13115.12 32
13116.20 36
13117.28 36
13118.37 27
13119.45 38
13120.53 28
13121.61 28
13122.69 30
13123.78 39
13124.86 36
13125.94 29
13127.02 41
13128.11 31
13129.19 33
13130.27 31
13131.35 31
13132.44 37
13133.52 38
13134.60 34
13135.68 39
13136.77 43
13137.85 32
13138.93 35
13140.01 33
13141.10 21
13142.18 23
13143.26 32
13144.35 25
13145.43 24
13146.51 35
13147.60 31
13148.68 28
13149.76 41
13150.85 30
13151.93 27
13153.01 21
13154.10 37
13155.18 30
13156.26 29
13157.35 29
13158.43 33
13159.51 43
13160.60 29
13161.68 36
13162.77 40
13163.85 30
13164.93 23
13166.02 20
13167.10 25
13168.19 34
13169.27 24
13170.35 31
13171.44 37
13172.52 25
13173.61 35
13174.69 33
13175.78 25
13176.86 27
13177.94 23
13179.03 33
13180.11 23
13181.20 41
13182.28 27
13183.37 34
13184.45 34
13185.54 49
13186.62 34
13187.71 44
13188.79 32
13189.88 24
13190.96 28
13192.05 33
13193.13 32
13194.22 27
13195.30 39
13196.39 37
13197.47 32
13198.56 28
13199.64 40
13200.73 26
13201.81 26
13202.90 26
13203.98 23
13205.07 24
13206.16 28
13207.24 33
13208.33 33
13209.41 17
13210.50 15
13211.58 48
13212.67 26
13213.76 33
13214.84 27
13215.93 31
13217.01 31
13218.10 27
13219.19 42
13220.27 39
13221.36 24
13222.45 29
13223.53 30
13224.62 29
13225.70 39
13226.79 29
13227.88 49
13228.96 30
13230.05 36
13231.14 35
13232.22 35
13233.31 36
13234.40 42
13235.48 26
13236.57 37
13237.66 22
13238.74 25
13239.83 36
13240.92 32
13242.01 40
13243.09 23
13244.18 30
13245.27 37
13246.35 48
13247.44 32
13248.53 49
13249.62 32
13250.70 40
13251.79 26
13252.88 29
13253.97 30
13255.05 29
13256.14 34
13257.23 21
13258.32 28
13259.41 32
13260.49 42
13261.58 31
13262.67 25
13263.76 30
13264.85 30
13265.93 35
13267.02 29
13268.11 26
13269.20 31
13270.29 45
13271.37 40
13272.46 36
13273.55 31
13274.64 43
13275.73 29
13276.82 36
13277.91 26
13278.99 44
13280.08 39
13281.17 48
13282.26 29
13283.35 27
13284.44 33
13285.53 42
13286.62 36
13287.70 35
13288.79 42
13289.88 34
13290.97 39
13292.06 35
13293.15 38
13294.24 38
13295.33 35
13296.42 48
13297.51 23
13298.60 24
13299.69 43
13300.78 36
13301.87 35
13302.95 22
13304.04 33
13305.13 30
13306.22 35
13307.31 35
13308.40 28
13309.49 22
13310.58 34
13311.67 34
13312.76 37
13313.85 41
13314.94 46
13316.03 49
13317.12 39
13318.21 29
13319.30 30
13320.39 40
13321.48 28
13322.58 41
13323.67 31
13324.76 33
13325.85 34
13326.94 33
13328.03 38
13329.12 38
13330.21 39
13331.30 41
13332.39 36
13333.48 27
13334.57 45
13335.66 34
13336.75 39
13337.85 32
13338.94 36
13340.03 46
13341.12 35
13342.21 52
13343.30 43
13344.39 28
13345.48 36
13346.58 42
13347.67 52
13348.76 39
13349.85 36
13350.94 37
13352.03 43
13353.12 40
13354.22 24
13355.31 32
13356.40 47
13357.49 51
13358.58 41
13359.68 49
13360.77 54
13361.86 42
13362.95 31
13364.04 40
13365.14 42
13366.23 34
13367.32 37
13368.41 35
13369.51 39
13370.60 33
13371.69 33
13372.78 37
13373.87 29
13374.97 38
13376.06 36
13377.15 46
13378.25 53
13379.34 49
13380.43 37
13381.52 53
13382.62 44
13383.71 35
13384.80 36
13385.90 35
13386.99 30
13388.08 29
13389.17 36
13390.27 40
13391.36 34
13392.45 34
13393.55 27
13394.64 34
13395.73 29
13396.83 29
13397.92 31
13399.02 24
13400.11 41
13401.20 42
13402.30 38
13403.39 36
13404.48 50
13405.58 37
13406.67 26
13407.77 27
13408.86 39
13409.95 38
13411.05 30
13412.14 38
13413.24 30
13414.33 37
13415.42 32
13416.52 32
13417.61 47
13418.71 45
13419.80 39
13420.90 42
13421.99 36
13423.08 29
13424.18 37
13425.27 37
13426.37 33
13427.46 40
13428.56 29
13429.65 53
13430.75 37
13431.84 31
13432.94 26
13434.03 43
13435.13 41
13436.22 30
13437.32 37
13438.41 41
13439.51 34
13440.60 38
13441.70 42
13442.79 26
13443.89 34
13444.98 24
13446.08 51
13447.18 44
13448.27 37
13449.37 34
13450.46 40
13451.56 42
13452.65 31
13453.75 40
13454.85 42
13455.94 31
13457.04 30
13458.13 48
13459.23 41
13460.33 27
13461.42 28
13462.52 36
13463.61 35
13464.71 33
13465.81 43
13466.90 42
13468.00 48
13469.10 38
13470.19 32
13471.29 41
13472.38 34
13473.48 36
13474.58 37
13475.67 32
13476.77 29
13477.87 43
13478.96 37
13480.06 29
13481.16 25
13482.26 57
13483.35 43
13484.45 31
13485.55 28
13486.64 29
13487.74 50
13488.84 34
13489.94 17
13491.03 40
13492.13 40
13493.23 44
13494.32 38
13495.42 54
13496.52 39
13497.62 27
13498.72 50
13499.81 66
13500.91 57
13502.01 35
13503.11 44
13504.20 51
13505.30 39
13506.40 38
13507.50 58
13508.60 49
13509.69 52
13510.79 45
13511.89 56
13512.99 36
13514.09 38
13515.18 38
13516.28 52
13517.38 42
13518.48 44
13519.58 49
13520.68 41
13521.78 41
13522.87 33
13523.97 44
13525.07 30
13526.17 38
13527.27 32
13528.37 29
13529.47 27
13530.57 25
13531.66 33
13532.76 36
13533.86 36
13534.96 47
13536.06 32
13537.16 40
13538.26 41
13539.36 32
13540.46 40
13541.56 34
13542.66 42
13543.76 31
13544.86 44
13545.96 32
13547.05 36
13548.15 26
13549.25 38
13550.35 44
13551.45 29
13552.55 35
13553.65 31
13554.75 35
13555.85 34
13556.95 46
13558.05 36
13559.15 36
13560.25 45
13561.35 36
13562.45 20
13563.55 35
13564.65 31
13565.75 47
13566.85 30
13567.96 40
13569.06 30
13570.16 42
13571.26 37
13572.36 34
13573.46 41
13574.56 26
13575.66 32
13576.76 44
13577.86 37
13578.96 28
13580.06 41
13581.16 36
13582.27 47
13583.37 35
13584.47 48
13585.57 31
13586.67 43
13587.77 33
13588.87 22
13589.97 34
13591.08 30
13592.18 40
13593.28 31
13594.38 45
13595.48 27
13596.58 25
13597.68 28
13598.79 28
13599.89 34
13600.99 35
13602.09 39
13603.19 33
13604.30 31
13605.40 33
13606.50 38
13607.60 31
13608.70 48
13609.81 34
13610.91 35
13612.01 31
13613.11 39
13614.21 47
13615.32 37
13616.42 37
13617.52 45
13618.62 36
13619.73 36
13620.83 41
13621.93 39
13623.03 28
13624.14 30
13625.24 32
13626.34 29
13627.45 35
13628.55 37
13629.65 26
13630.75 36
13631.86 39
13632.96 45
13634.06 40
13635.17 50
13636.27 36
13637.37 33
13638.48 23
13639.58 34
13640.68 33
13641.79 35
13642.89 49
13643.99 29
13645.10 30
13646.20 29
13647.30 26
13648.41 36
13649.51 32
13650.62 31
13651.72 40
13652.82 40
13653.93 35
13655.03 33
13656.14 44
13657.24 31
13658.34 39
13659.45 37
13660.55 36
13661.66 39
13662.76 42
13663.87 42
13664.97 24
13666.07 32
13667.18 29
13668.28 34
13669.39 39
13670.49 42
13671.60 40
13672.70 34
13673.81 47
13674.91 28
13676.02 27
13677.12 35
13678.23 28
13679.33 32
13680.44 34
13681.54 39
13682.65 35
13683.75 34
13684.86 39
13685.96 54
13687.07 30
13688.17 34
13689.28 36
13690.38 28
13691.49 35
13692.59 46
13693.70 28
13694.80 33
13695.91 37
13697.02 38
13698.12 37
13699.23 39
13700.33 38
13701.44 37
13702.55 32
13703.65 28
13704.76 39
13705.86 39
13706.97 32
13708.08 33
13709.18 25
13710.29 37
13711.39 47
13712.50 43
13713.61 42
13714.71 39
13715.82 51
13716.93 54
13718.03 32
13719.14 38
13720.25 27
13721.35 38
13722.46 53
13723.57 43
13724.67 40
13725.78 30
13726.89 42
13727.99 37
13729.10 53
13730.21 39
13731.31 43
13732.42 40
13733.53 44
13734.64 54
13735.74 54
13736.85 39
13737.96 49
13739.07 60
13740.17 56
13741.28 45
13742.39 55
13743.50 52
13744.60 45
13745.71 39
13746.82 43
13747.93 45
13749.03 56
13750.14 47
13751.25 38
13752.36 50
13753.47 43
13754.57 55
13755.68 38
13756.79 44
13757.90 30
13759.01 51
13760.11 44
13761.22 35
13762.33 51
13763.44 52
13764.55 47
13765.66 50
13766.76 54
13767.87 52
13768.98 58
13770.09 49
13771.20 38
13772.31 46
13773.42 65
13774.53 59
13775.63 68
13776.74 73
13777.85 78
13778.96 70
13780.07 74
13781.18 76
13782.29 86
13783.40 103
13784.51 87
13785.62 80
13786.73 72
13787.83 74
13788.94 70
13790.05 68
13791.16 47
13792.27 44
13793.38 42
13794.49 40
13795.60 58
13796.71 66
13797.82 56
13798.93 46
13800.04 56
13801.15 39
13802.26 45
13803.37 48
13804.48 49
13805.59 44
13806.70 55
13807.81 53
13808.92 55
13810.03 53
13811.14 47
13812.25 51
13813.36 52
13814.47 49
13815.58 54
13816.69 45
13817.80 49
13818.91 44
13820.03 36
13821.14 52
13822.25 43
13823.36 43
13824.47 41
13825.58 37
13826.69 30
13827.80 40
13828.91 40
13830.02 45
13831.13 46
13832.25 41
13833.36 34
13834.47 42
13835.58 40
13836.69 49
13837.80 55
13838.91 41
13840.02 34
13841.14 31
13842.25 45
13843.36 58
13844.47 54
13845.58 46
13846.69 45
13847.81 34
13848.92 41
13850.03 45
13851.14 51
13852.25 65
13853.37 52
13854.48 49
13855.59 55
13856.70 54
13857.81 58
13858.93 51
13860.04 35
13861.15 50
13862.26 47
13863.38 58
13864.49 55
13865.60 59
13866.71 59
13867.83 57
13868.94 63
13870.05 46
13871.16 43
13872.28 51
13873.39 49
13874.50 46
13875.61 62
13876.73 64
13877.84 54
13878.95 55
13880.07 67
13881.18 38
13882.29 46
13883.41 46
13884.52 40
13885.63 41
13886.75 38
13887.86 48
13888.97 48
13890.09 41
13891.20 38
13892.31 47
13893.43 60
13894.54 61
13895.65 52
13896.77 53
13897.88 54
13899.00 57
13900.11 53
13901.22 47
13902.34 59
13903.45 46
13904.57 55
13905.68 57
13906.79 45
13907.91 50
13909.02 54
13910.14 61
13911.25 62
13912.37 49
13913.48 47
13914.59 60
13915.71 52
13916.82 45
13917.94 40
13919.05 50
13920.17 47
13921.28 65
13922.40 54
13923.51 42
13924.63 34
13925.74 49
13926.86 47
13927.97 49
13929.09 41
13930.20 45
13931.32 55
13932.43 43
13933.55 36
13934.66 47
13935.78 50
13936.89 46
13938.01 52
13939.12 46
13940.24 48
13941.35 38
13942.47 39
13943.59 37
13944.70 48
13945.82 54
13946.93 46
13948.05 38
13949.16 35
13950.28 41
13951.40 48
13952.51 43
13953.63 49
13954.74 41
13955.86 43
13956.98 49
13958.09 48
13959.21 47
13960.33 41
13961.44 49
13962.56 41
13963.67 39
13964.79 37
13965.91 37
13967.02 52
13968.14 41
13969.26 40
13970.37 41
13971.49 39
13972.61 64
13973.72 31
13974.84 40
13975.96 51
13977.08 44
13978.19 46
13979.31 51
13980.43 28
13981.54 35
13982.66 51
13983.78 47
13984.90 55
13986.01 35
13987.13 41
13988.25 39
13989.37 26
13990.48 35
13991.60 33
13992.72 55
13993.84 39
13994.95 34
13996.07 51
13997.19 53
13998.31 43
13999.42 38
14000.54 32
14001.66 37
14002.78 47
14003.90 50
14005.01 60
14006.13 32
14007.25 45
14008.37 45
14009.49 48
14010.61 42
14011.72 50
14012.84 53
14013.96 44
14015.08 41
14016.20 38
14017.32 29
14018.43 42
14019.55 36
14020.67 37
14021.79 30
14022.91 21
14024.03 31
14025.15 44
14026.27 54
14027.39 40
14028.50 39
14029.62 41
14030.74 57
14031.86 64
14032.98 39
14034.10 40
14035.22 44
14036.34 43
14037.46 54
14038.58 42
14039.70 42
14040.82 33
14041.94 35
14043.06 36
14044.18 26
14045.30 35
14046.41 34
14047.53 34
14048.65 41
14049.77 40
14050.89 34
14052.01 40
14053.13 32
14054.25 36
14055.37 38
14056.49 29
14057.61 34
14058.74 52
14059.86 39
14060.98 42
14062.10 31
14063.22 42
14064.34 52
14065.46 37
14066.58 33
14067.70 30
14068.82 34
14069.94 37
14071.06 40
14072.18 31
14073.30 30
14074.42 42
14075.54 44
14076.66 37
14077.79 32
14078.91 24
14080.03 42
14081.15 41
14082.27 44
14083.39 29
14084.51 31
14085.63 35
14086.76 41
14087.88 31
14089.00 33
14090.12 33
14091.24 41
14092.36 44
14093.48 49
14094.61 33
14095.73 44
14096.85 52
14097.97 48
14099.09 40
14100.22 48
14101.34 40
14102.46 47
14103.58 50
14104.70 57
14105.83 49
14106.95 57
14108.07 48
14109.19 43
14110.31 56
14111.44 52
14112.56 51
14113.68 39
14114.80 44
14115.93 43
14117.05 45
14118.17 42
14119.29 27
14120.42 40
14121.54 40
14122.66 35
14123.79 32
14124.91 37
14126.03 27
14127.15 45
14128.28 50
14129.40 26
14130.52 32
14131.65 35
14132.77 31
14133.89 39
14135.02 42
14136.14 24
14137.26 26
14138.39 31
14139.51 35
14140.63 29
14141.76 42
14142.88 26
14144.00 38
14145.13 31
14146.25 30
14147.38 49
14148.50 39
14149.62 36
14150.75 36
14151.87 35
14152.99 34
14154.12 31
14155.24 39
14156.37 33
14157.49 23
14158.62 28
14159.74 39
14160.86 32
14161.99 26
14163.11 24
14164.24 30
14165.36 27
14166.49 25
14167.61 26
14168.74 25
14169.86 31
14170.99 39
14172.11 33
14173.23 38
14174.36 21
14175.48 35
14176.61 20
14177.73 32
14178.86 28
14179.98 24
14181.11 30
14182.23 39
14183.36 26
14184.49 30
14185.61 42
14186.74 32
14187.86 31
14188.99 29
14190.11 25
14191.24 35
14192.36 27
14193.49 41
14194.61 27
14195.74 24
14196.87 37
14197.99 35
14199.12 28
14200.24 32
14201.37 36
14202.50 29
14203.62 31
14204.75 38
14205.87 29
14207.00 32
14208.13 43
14209.25 25
14210.38 29
14211.50 50
14212.63 35
14213.76 28
14214.88 30
14216.01 37
14217.14 32
14218.26 34
14219.39 40
14220.52 38
14221.64 38
14222.77 28
14223.90 24
14225.02 34
14226.15 24
14227.28 22
14228.41 30
14229.53 26
14230.66 21
14231.79 25
14232.91 37
14234.04 31
14235.17 26
14236.30 30
14237.42 33
14238.55 34
14239.68 27
14240.81 29
14241.93 31
14243.06 33
14244.19 18
14245.32 29
14246.44 28
14247.57 24
14248.70 36
14249.83 36
14250.95 46
14252.08 29
14253.21 26
14254.34 29
14255.47 36
14256.59 25
14257.72 23
14258.85 36
14259.98 30
14261.11 31
14262.24 31
14263.36 26
14264.49 28
14265.62 25
14266.75 40
14267.88 22
14269.01 28
14270.14 28
14271.26 21
14272.39 25
14273.52 24
14274.65 28
14275.78 35
14276.91 16
14278.04 23
14279.17 28
14280.30 24
14281.42 33
14282.55 19
14283.68 26
14284.81 24
14285.94 22
14287.07 34
14288.20 25
14289.33 35
14290.46 21
14291.59 21
14292.72 27
14293.85 22
14294.98 27
14296.11 24
14297.24 23
14298.37 21
14299.50 23
14300.63 18
14301.76 30
14302.89 24
14304.02 22
14305.15 20
14306.28 23
14307.41 29
14308.54 26
14309.67 29
14310.80 24
14311.93 27
14313.06 32
14314.19 27
14315.32 23
14316.45 27
14317.58 27
14318.71 26
14319.84 44
14320.97 31
14322.10 20
14323.23 31
14324.36 27
14325.49 25
14326.63 24
14327.76 21
14328.89 39
14330.02 32
14331.15 26
14332.28 25
14333.41 24
14334.54 23
14335.67 32
14336.81 20
14337.94 20
14339.07 18
14340.20 30
14341.33 26
14342.46 32
14343.59 27
14344.73 23
14345.86 24
14346.99 23
14348.12 25
14349.25 24
14350.38 32
14351.52 29
14352.65 39
14353.78 22
14354.91 40
14356.04 37
14357.18 32
14358.31 25
14359.44 19
14360.57 27
14361.71 24
14362.84 26
14363.97 22
14365.10 22
14366.24 20
14367.37 27
14368.50 23
14369.63 30
14370.77 33
14371.90 35
14373.03 20
14374.16 34
14375.30 26
14376.43 27
14377.56 24
14378.70 23
14379.83 15
14380.96 17
14382.09 25
14383.23 28
14384.36 35
14385.49 23
14386.63 27
14387.76 22
14388.89 35
14390.03 17
14391.16 22
14392.29 23
14393.43 28
14394.56 35
14395.70 27
14396.83 26
14397.96 28
14399.10 33
14400.23 28
14401.36 23
14402.50 28
14403.63 35
14404.77 24
14405.90 35
14407.03 16
14408.17 30
14409.30 12
14410.44 27
14411.57 23
14412.71 22
14413.84 34
14414.97 30
14416.11 30
14417.24 24
14418.38 20
14419.51 17
14420.65 28
14421.78 37
14422.92 27
14424.05 16
14425.19 28
14426.32 27
14427.46 32
14428.59 28
14429.73 29
14430.86 27
14432.00 39
14433.13 33
14434.27 26
14435.40 36
14436.54 25
14437.67 35
14438.81 43
14439.94 31
14441.08 26
14442.21 27
14443.35 20
14444.48 21
14445.62 21
14446.76 41
14447.89 48
14449.03 17
14450.16 23
14451.30 25
14452.43 37
14453.57 39
14454.71 33
14455.84 25
14456.98 22
14458.11 23
14459.25 31
14460.39 23
14461.52 19
14462.66 29
14463.80 36
14464.93 29
14466.07 28
14467.20 26
14468.34 26
14469.48 29
14470.61 28
14471.75 23
14472.89 18
14474.02 32
14475.16 33
14476.30 46
14477.43 20
14478.57 27
14479.71 32
14480.85 35
14481.98 28
14483.12 11
14484.26 36
14485.39 34
14486.53 38
14487.67 21
14488.81 28
14489.94 35
14491.08 36
14492.22 30
14493.36 27
14494.49 24
14495.63 26
14496.77 26
14497.91 28
14499.04 23
14500.18 26
14501.32 36
14502.46 37
14503.59 26
14504.73 21
14505.87 27
14507.01 24
14508.15 27
14509.28 32
14510.42 19
14511.56 37
14512.70 28
14513.84 35
14514.98 28
14516.11 26
14517.25 29
14518.39 26
14519.53 29
14520.67 25
14521.81 23
14522.95 38
14524.08 26
14525.22 32
14526.36 28
14527.50 33
14528.64 36
14529.78 23
14530.92 24
14532.06 15
14533.20 24
14534.33 36
14535.47 27
14536.61 19
14537.75 25
14538.89 37
14540.03 33
14541.17 33
14542.31 31
14543.45 21
14544.59 27
14545.73 20
14546.87 27
14548.01 17
14549.15 29
14550.29 20
14551.43 30
14552.57 29
14553.71 21
14554.85 22
14555.99 22
14557.13 26
14558.27 11
14559.41 30
14560.55 19
14561.69 31
14562.83 25
14563.97 13
14565.11 19
14566.25 26
14567.39 25
14568.53 26
14569.67 34
14570.81 33
14571.95 26
14573.09 23
14574.23 25
14575.37 19
14576.51 27
14577.65 28
14578.79 29
14579.94 31
14581.08 35
14582.22 38
14583.36 25
14584.50 29
14585.64 24
14586.78 41
14587.92 18
14589.06 26
14590.21 29
14591.35 28
14592.49 34
14593.63 27
14594.77 23
14595.91 31
14597.05 33
14598.20 19
14599.34 28
14600.48 24
14601.62 33
14602.76 44
14603.90 46
14605.05 29
14606.19 24
14607.33 30
14608.47 29
14609.61 27
14610.76 31
14611.90 29
14613.04 32
14614.18 26
14615.32 25
14616.47 29
14617.61 22
14618.75 22
14619.89 24
14621.04 23
14622.18 29
14623.32 23
14624.46 30
14625.61 25
14626.75 35
14627.89 28
14629.04 32
14630.18 34
14631.32 27
14632.46 33
14633.61 21
14634.75 23
14635.89 30
14637.04 57
14638.18 36
14639.32 28
14640.47 27
14641.61 39
14642.75 30
14643.90 30
14645.04 34
14646.18 40
14647.33 46
14648.47 30
14649.61 28
14650.76 26
14651.90 38
14653.05 43
14654.19 25
14655.33 23
14656.48 20
14657.62 23
14658.76 28
14659.91 20
14661.05 16
14662.20 26
14663.34 29
14664.49 20
14665.63 20
14666.77 22
14667.92 23
14669.06 32
14670.21 35
14671.35 26
14672.50 34
14673.64 38
14674.79 22
14675.93 30
14677.07 30
14678.22 29
14679.36 29
14680.51 30
14681.65 31
14682.80 24
14683.94 43
14685.09 29
14686.23 25
14687.38 27
14688.52 31
14689.67 27
14690.81 28
14691.96 18
14693.10 22
14694.25 24
14695.40 20
14696.54 25
14697.69 24
14698.83 21
14699.98 21
14701.12 14
14702.27 24
14703.41 32
14704.56 22
14705.71 29
14706.85 21
14708.00 22
14709.14 25
14710.29 33
14711.44 35
14712.58 26
14713.73 32
14714.87 33
14716.02 27
14717.17 22
14718.31 33
14719.46 18
14720.61 18
14721.75 23
14722.90 26
14724.05 22
14725.19 21
14726.34 19
14727.49 26
14728.63 17
14729.78 19
14730.93 27
14732.07 38
14733.22 34
14734.37 26
14735.51 26
14736.66 38
14737.81 22
14738.95 23
14740.10 19
14741.25 24
14742.40 34
14743.54 28
14744.69 17
14745.84 19
14746.99 22
14748.13 24
14749.28 24
14750.43 23
14751.58 26
14752.72 24
14753.87 32
14755.02 25
14756.17 27
14757.31 25
14758.46 28
14759.61 25
14760.76 28
14761.91 22
14763.05 26
14764.20 33
14765.35 22
14766.50 22
14767.65 28
14768.80 18
14769.94 29
14771.09 26
14772.24 11
14773.39 40
14774.54 33
14775.69 22
14776.83 30
14777.98 25
14779.13 30
14780.28 22
14781.43 25
14782.58 17
14783.73 32
14784.88 29
14786.03 40
14787.17 35
14788.32 22
14789.47 23
14790.62 31
14791.77 36
14792.92 20
14794.07 23
14795.22 27
14796.37 33
14797.52 26
14798.67 28
14799.82 26
14800.97 29
14802.12 31
14803.26 30
14804.41 32
14805.56 26
14806.71 22
14807.86 32
14809.01 38
14810.16 20
14811.31 26
14812.46 25
14813.61 27
14814.76 33
14815.91 30
14817.06 25
14818.21 29
14819.36 47
14820.51 35
14821.66 26
14822.82 32
14823.97 30
14825.12 23
14826.27 18
14827.42 14
14828.57 29
14829.72 25
14830.87 37
14832.02 23
14833.17 31
14834.32 44
14835.47 40
14836.62 27
14837.77 21
14838.93 18
14840.08 20
14841.23 20
14842.38 24
14843.53 25
14844.68 18
14845.83 23
14846.98 23
14848.14 34
14849.29 28
14850.44 25
14851.59 14
14852.74 17
14853.89 22
14855.04 25
14856.20 19
14857.35 22
14858.50 18
14859.65 22
14860.80 24
14861.96 33
14863.11 26
14864.26 33
14865.41 19
14866.56 22
14867.72 20
14868.87 19
14870.02 19
14871.17 24
14872.32 26
14873.48 20
14874.63 27
14875.78 22
14876.93 35
14878.09 18
14879.24 23
14880.39 16
14881.54 17
14882.70 18
14883.85 30
14885.00 24
14886.16 18
14887.31 20
14888.46 24
14889.61 23
14890.77 25
14891.92 20
14893.07 16
14894.23 19
14895.38 22
14896.53 26
14897.69 21
14898.84 17
14899.99 19
14901.15 20
14902.30 22
14903.45 22
14904.61 15
14905.76 27
14906.91 30
14908.07 18
14909.22 26
14910.38 19
14911.53 19
14912.68 24
14913.84 16
14914.99 23
14916.15 20
14917.30 20
14918.45 26
14919.61 26
14920.76 17
14921.92 19
14923.07 21
14924.22 27
14925.38 28
14926.53 27
14927.69 28
14928.84 15
14930.00 14
14931.15 21
14932.31 19
14933.46 21
14934.62 22
14935.77 20
14936.93 19
14938.08 13
14939.24 17
14940.39 17
14941.55 23
14942.70 14
14943.86 31
14945.01 20
14946.17 17
14947.32 19
14948.48 20
14949.63 26
14950.79 27
14951.94 21
14953.10 25
14954.25 28
14955.41 15
14956.56 20
14957.72 26
14958.88 18
14960.03 22
14961.19 19
14962.34 18
14963.50 20
14964.65 23
14965.81 22
14966.97 22
14968.12 16
14969.28 17
14970.43 19
14971.59 17
14972.75 25
14973.90 8
14975.06 14
14976.22 29
14977.37 27
14978.53 15
14979.69 23
14980.84 23
14982.00 20
14983.16 24
14984.31 25
14985.47 15
14986.63 20
14987.78 28
14988.94 26
14990.10 24
14991.25 26
14992.41 33
14993.57 22
14994.72 21
14995.88 17
14997.04 16
14998.20 18
14999.35 19
15000.51 12
15001.67 26
15002.82 24
15003.98 19
15005.14 20
15006.30 12
15007.45 18
15008.61 19
15009.77 16
15010.93 25
15012.09 28
15013.24 24
15014.40 19
15015.56 19
15016.72 17
15017.87 22
15019.03 32
15020.19 24
15021.35 17
15022.51 19
15023.67 11
15024.82 23
15025.98 15
15027.14 28
15028.30 13
15029.46 14
15030.62 20
15031.77 29
15032.93 22
15034.09 23
15035.25 21
15036.41 22
15037.57 21
15038.73 18
15039.88 23
15041.04 18
15042.20 15
15043.36 9
15044.52 18
15045.68 17
15046.84 17
15048.00 16
15049.16 20
15050.32 22
15051.47 22
15052.63 17
15053.79 19
15054.95 31
15056.11 29
15057.27 17
15058.43 18
15059.59 29
15060.75 27
15061.91 19
15063.07 18
15064.23 19
15065.39 15
15066.55 16
15067.71 12
15068.87 19
15070.03 22
15071.19 21
15072.35 18
15073.51 23
15074.67 29
15075.83 17
15076.99 22
15078.15 17
15079.31 20
15080.47 19
15081.63 20
15082.79 10
15083.95 22
15085.11 16
15086.27 15
15087.43 23
15088.59 25
15089.76 18
15090.92 18
15092.08 25
15093.24 23
15094.40 28
15095.56 23
15096.72 17
15097.88 16
15099.04 28
15100.20 28
15101.37 20
15102.53 20
15103.69 22
15104.85 19
15106.01 36
15107.17 26
15108.33 26
15109.50 22
15110.66 35
15111.82 22
15112.98 31
15114.14 23
15115.30 17
15116.47 31
15117.63 21
15118.79 20
15119.95 28
15121.11 24
15122.27 26
15123.44 20
15124.60 16
15125.76 25
15126.92 28
15128.09 23
15129.25 14
15130.41 19
15131.57 23
15132.73 21
15133.90 28
15135.06 16
15136.22 18
15137.38 21
15138.55 28
15139.71 13
15140.87 21
15142.04 9
15143.20 32
15144.36 24
15145.52 20
15146.69 15
15147.85 19
15149.01 22
15150.18 19
15151.34 18
15152.50 15
15153.67 24
15154.83 13
15155.99 30
15157.16 21
15158.32 19
15159.48 20
15160.65 28
15161.81 18
15162.97 14
15164.14 16
15165.30 17
15166.46 20
15167.63 12
15168.79 17
15169.95 24
15171.12 23
15172.28 25
15173.45 19
15174.61 27
15175.77 14
15176.94 13
15178.10 23
15179.27 26
15180.43 26
15181.60 19
15182.76 21
15183.92 17
15185.09 19
15186.25 26
15187.42 30
15188.58 18
15189.75 15
15190.91 13
15192.08 18
15193.24 21
15194.41 21
15195.57 25
15196.74 15
15197.90 15
15199.07 19
15200.23 10
15201.40 18
15202.56 13
15203.73 21
15204.89 19
15206.06 19
15207.22 22
15208.39 23
15209.55 16
15210.72 19
15211.88 28
15213.05 23
15214.21 14
15215.38 20
15216.54 15
15217.71 21
15218.88 20
15220.04 13
15221.21 26
15222.37 26
15223.54 14
15224.71 19
15225.87 20
15227.04 27
15228.20 25
15229.37 25
15230.54 30
15231.70 19
15232.87 16
15234.03 22
15235.20 16
15236.37 26
15237.53 25
15238.70 23
15239.87 25
15241.03 16
15242.20 18
15243.37 22
15244.53 22
15245.70 21
15246.87 29
15248.03 27
15249.20 29
15250.37 29
15251.53 22
15252.70 16
15253.87 11
15255.04 29
15256.20 36
15257.37 22
15258.54 20
15259.70 15
15260.87 15
15262.04 21
15263.21 20
15264.37 23
15265.54 23
15266.71 32
15267.88 26
15269.04 19
15270.21 28
15271.38 21
15272.55 26
15273.72 14
15274.88 16
15276.05 15
15277.22 17
15278.39 18
15279.56 11
15280.72 16
15281.89 17
15283.06 20
15284.23 18
15285.40 15
15286.56 28
15287.73 28
15288.90 18
15290.07 23
15291.24 20
15292.41 21
15293.58 30
15294.74 30
15295.91 25
15297.08 11
15298.25 14
15299.42 31
15300.59 19
15301.76 18
15302.93 17
15304.09 20
15305.26 25
15306.43 15
15307.60 22
15308.77 24
15309.94 16
15311.11 21
15312.28 18
15313.45 21
15314.62 23
15315.79 28
15316.96 26
15318.13 25
15319.30 13
15320.46 21
15321.63 22
15322.80 25
15323.97 21
15325.14 16
15326.31 22
15327.48 16
15328.65 22
15329.82 19
15330.99 19
15332.16 20
15333.33 12
15334.50 20
15335.67 24
15336.84 21
15338.01 23
15339.18 14
15340.36 21
15341.53 15
15342.70 29
15343.87 16
15345.04 18
15346.21 10
15347.38 29
15348.55 18
15349.72 20
15350.89 15
15352.06 20
15353.23 20
15354.40 19
15355.57 18
15356.75 22
15357.92 21
15359.09 20
15360.26 26
15361.43 19
15362.60 19
15363.77 12
15364.94 24
15366.11 19
15367.29 17
15368.46 13
15369.63 28
15370.80 22
15371.97 11
15373.14 16
15374.32 20
15375.49 21
15376.66 18
15377.83 18
15379.00 15
15380.17 16
15381.35 26
15382.52 21
15383.69 21
15384.86 19
15386.03 18
15387.21 24
15388.38 17
15389.55 17
15390.72 18
15391.90 24
15393.07 33
15394.24 23
15395.41 20
15396.59 18
15397.76 20
15398.93 20
15400.10 15
15401.28 18
15402.45 23
15403.62 18
15404.79 18
15405.97 15
15407.14 11
15408.31 19
15409.49 17
15410.66 15
15411.83 14
15413.01 24
15414.18 22
15415.35 17
15416.53 18
15417.70 12
15418.87 17
15420.05 24
15421.22 18
15422.39 23
15423.57 21
15424.74 14
15425.91 21
15427.09 21
15428.26 18
15429.43 21
15430.61 25
15431.78 27
15432.96 24
15434.13 25
15435.30 22
15436.48 15
15437.65 17
15438.83 18
15440.00 16
15441.17 11
15442.35 14
15443.52 13
15444.70 22
15445.87 18
15447.05 22
15448.22 17
15449.40 18
15450.57 18
15451.75 20
15452.92 24
15454.09 15
15455.27 11
15456.44 15
15457.62 15
15458.79 20
15459.97 22
15461.14 16
15462.32 29
15463.49 29
15464.67 15
15465.84 19
15467.02 16
15468.19 26
15469.37 27
15470.55 20
15471.72 17
15472.90 24
15474.07 16
15475.25 19
15476.42 15
15477.60 12
15478.77 31
15479.95 18
15481.13 13
15482.30 16
15483.48 22
15484.65 25
15485.83 27
15487.00 22
15488.18 14
15489.36 23
15490.53 35
15491.71 13
15492.89 12
15494.06 22
15495.24 27
15496.41 24
15497.59 27
15498.77 24
15499.94 17
15501.12 26
15502.30 22
15503.47 16
15504.65 16
15505.83 19
15507.00 26
15508.18 22
15509.36 18
15510.53 26
15511.71 23
15512.89 24
15514.06 22
15515.24 16
15516.42 25
15517.60 16
15518.77 15
15519.95 20
15521.13 12
15522.30 21
15523.48 21
15524.66 28
15525.84 24
15527.01 17
15528.19 19
15529.37 27
15530.55 23
15531.73 18
15532.90 31
15534.08 17
15535.26 18
15536.44 21
15537.61 20
15538.79 25
15539.97 26
15541.15 26
15542.33 27
15543.50 23
15544.68 27
15545.86 23
15547.04 24
15548.22 24
15549.40 18
15550.57 15
15551.75 21
15552.93 19
15554.11 21
15555.29 23
15556.47 31
15557.65 21
15558.82 20
15560.00 25
15561.18 23
15562.36 22
15563.54 24
15564.72 19
15565.90 16
15567.08 25
15568.26 21
15569.43 33
15570.61 21
15571.79 27
15572.97 25
15574.15 27
15575.33 34
15576.51 30
15577.69 33
15578.87 17
15580.05 22
15581.23 21
15582.41 23
15583.59 17
15584.77 24
15585.95 26
15587.13 23
15588.31 23
15589.49 25
15590.67 29
15591.85 18
15593.03 29
15594.21 29
15595.39 25
15596.57 21
15597.75 22
15598.93 22
15600.11 20
15601.29 22
15602.47 28
15603.65 35
15604.83 14
15606.01 27
15607.19 24
15608.37 19
15609.55 21
15610.73 23
15611.91 29
15613.09 33
15614.27 24
15615.45 24
15616.64 13
15617.82 20
15619.00 22
15620.18 18
15621.36 20
15622.54 19
15623.72 17
15624.90 24
15626.08 28
15627.27 20
15628.45 21
15629.63 23
15630.81 26
15631.99 14
15633.17 22
15634.35 25
15635.54 24
15636.72 18
15637.90 20
15639.08 19
15640.26 16
15641.45 24
15642.63 21
15643.81 29
15644.99 24
15646.17 31
15647.36 28
15648.54 24
15649.72 29
15650.90 34
15652.08 31
15653.27 19
15654.45 37
15655.63 26
15656.81 23
15658.00 33
15659.18 45
15660.36 24
15661.54 31
15662.73 29
15663.91 38
15665.09 31
15666.27 32
15667.46 27
15668.64 29
15669.82 27
15671.01 30
15672.19 13
15673.37 24
15674.56 26
15675.74 29
15676.92 38
15678.10 38
15679.29 37
15680.47 25
15681.65 37
15682.84 24
15684.02 23
15685.21 28
15686.39 29
15687.57 19
15688.76 27
15689.94 19
15691.12 33
15692.31 25
15693.49 21
15694.67 34
15695.86 26
15697.04 25
15698.23 26
15699.41 33
15700.59 21
15701.78 22
15702.96 21
15704.15 28
15705.33 22
15706.52 26
15707.70 23
15708.88 26
15710.07 29
15711.25 19
15712.44 32
15713.62 27
15714.81 23
15715.99 26
15717.18 25
15718.36 27
15719.55 22
15720.73 17
15721.92 38
15723.10 26
15724.29 29
15725.47 20
15726.66 19
15727.84 19
15729.03 14
15730.21 16
15731.40 23
15732.58 31
15733.77 26
15734.95 29
15736.14 21
15737.32 21
15738.51 18
15739.69 19
15740.88 20
15742.07 29
15743.25 32
15744.44 29
15745.62 16
15746.81 21
15747.99 22
15749.18 28
15750.37 22
15751.55 21
15752.74 19
15753.93 23
15755.11 27
15756.30 23
15757.48 32
15758.67 30
15759.86 29
15761.04 24
15762.23 37
15763.42 19
15764.60 25
15765.79 25
15766.98 24
15768.16 29
15769.35 32
15770.54 24
15771.72 29
15772.91 30
15774.10 29
15775.28 18
15776.47 21
15777.66 23
15778.84 20
15780.03 31
15781.22 40
15782.41 27
15783.59 25
15784.78 33
15785.97 37
15787.15 24
15788.34 26
15789.53 24
15790.72 27
15791.90 23
15793.09 24
15794.28 29
15795.47 26
15796.65 27
15797.84 27
15799.03 20
15800.22 29
15801.41 21
15802.59 25
15803.78 23
15804.97 27
15806.16 31
15807.35 27
15808.53 21
15809.72 24
15810.91 27
15812.10 31
15813.29 22
15814.48 21
15815.66 20
15816.85 22
15818.04 19
15819.23 17
15820.42 25
15821.61 27
15822.80 24
15823.98 17
15825.17 17
15826.36 22
15827.55 22
15828.74 29
15829.93 22
15831.12 19
15832.31 32
15833.50 29
15834.69 36
15835.87 28
15837.06 28
15838.25 30
15839.44 25
15840.63 39
15841.82 31
15843.01 24
15844.20 22
15845.39 13
15846.58 22
15847.77 18
15848.96 17
15850.15 16
15851.34 14
15852.53 17
15853.72 27
15854.91 22
15856.10 23
15857.29 19
15858.48 16
15859.67 21
15860.86 25
15862.05 15
15863.24 23
15864.43 26
15865.62 23
15866.81 23
15868.00 25
15869.19 31
15870.38 25
15871.57 38
15872.76 17
15873.95 25
15875.14 24
15876.33 28
15877.52 45
15878.72 26
15879.91 17
15881.10 21
15882.29 18
15883.48 25
15884.67 26
15885.86 25
15887.05 29
15888.24 21
15889.43 30
15890.63 14
15891.82 16
15893.01 14
15894.20 26
15895.39 20
15896.58 20
15897.77 34
15898.97 25
15900.16 21
15901.35 20
15902.54 24
15903.73 27
15904.92 29
15906.12 21
15907.31 13
15908.50 36
15909.69 33
15910.88 17
15912.08 35
15913.27 24
15914.46 31
15915.65 19
15916.85 22
15918.04 20
15919.23 17
15920.42 24
15921.61 24
15922.81 34
15924.00 33
15925.19 30
15926.38 23
15927.58 27
15928.77 22
15929.96 25
15931.16 19
15932.35 27
15933.54 21
15934.73 14
15935.93 25
15937.12 30
15938.31 30
15939.51 25
15940.70 24
15941.89 28
15943.09 19
15944.28 21
15945.47 23
15946.67 28
15947.86 28
15949.05 23
15950.25 23
15951.44 26
15952.63 23
15953.83 21
15955.02 17
15956.21 11
15957.41 17
15958.60 22
15959.80 13
15960.99 15
15962.18 14
15963.38 16
15964.57 21
15965.77 26
15966.96 27
15968.15 21
15969.35 23
15970.54 20
15971.74 11
15972.93 17
15974.13 22
15975.32 21
15976.51 15
15977.71 14
15978.90 24
15980.10 15
15981.29 18
15982.49 17
15983.68 21
15984.88 23
15986.07 23
15987.27 19
15988.46 27
15989.66 29
15990.85 22
15992.05 18
15993.24 24
15994.44 28
15995.63 25
15996.83 32
15998.02 27
15999.22 17
16000.41 20
16001.61 16
16002.80 14
16004.00 19
16005.20 17
16006.39 15
16007.59 17
16008.78 15
16009.98 23
16011.17 21
16012.37 25
16013.57 19
16014.76 18
16015.96 18
16017.15 14
16018.35 15
16019.55 20
16020.74 21
16021.94 23
16023.13 13
16024.33 26
16025.53 19
16026.72 20
16027.92 20
16029.12 17
16030.31 14
16031.51 24
16032.71 24
16033.90 25
16035.10 19
16036.30 22
16037.49 23
16038.69 22
16039.89 16
16041.08 21
16042.28 29
16043.48 35
16044.67 22
16045.87 24
16047.07 18
16048.27 16
16049.46 23
16050.66 30
16051.86 18
16053.06 11
16054.25 20
16055.45 21
16056.65 17
16057.84 20
16059.04 12
16060.24 19
16061.44 31
16062.64 24
16063.83 21
16065.03 15
16066.23 37
16067.43 28
16068.62 13
16069.82 12
16071.02 15
16072.22 21
16073.42 16
16074.62 13
16075.81 11
16077.01 11
16078.21 29
16079.41 27
16080.61 19
16081.81 13
16083.00 19
16084.20 26
16085.40 20
16086.60 12
16087.80 12
16089.00 39
16090.20 21
16091.39 7
16092.59 13
16093.79 19
16094.99 22
16096.19 13
16097.39 21
16098.59 22
16099.79 24
16100.99 24
16102.19 16
16103.38 17
16104.58 21
16105.78 26
16106.98 21
16108.18 12
16109.38 16
16110.58 23
16111.78 21
16112.98 27
16114.18 15
16115.38 17
16116.58 29
16117.78 23
16118.98 13
16120.18 14
16121.38 32
16122.58 22
16123.78 19
16124.98 19
16126.18 15
16127.38 21
16128.58 24
16129.78 23
16130.98 10
16132.18 14
16133.38 30
16134.58 22
16135.78 21
16136.98 9
16138.18 15
16139.38 23
16140.58 20
16141.78 13
16142.98 26
16144.19 14
16145.39 23
16146.59 13
16147.79 24
16148.99 17
16150.19 22
16151.39 16
16152.59 20
16153.79 14
16154.99 18
16156.20 20
16157.40 21
16158.60 10
16159.80 15
16161.00 21
16162.20 23
16163.40 19
16164.61 21
16165.81 17
16167.01 17
16168.21 24
16169.41 22
16170.61 14
16171.82 16
16173.02 18
16174.22 21
16175.42 27
16176.62 24
16177.82 18
16179.03 29
16180.23 27
16181.43 20
16182.63 21
16183.84 18
16185.04 18
16186.24 22
16187.44 23
16188.65 15
16189.85 13
16191.05 15
16192.25 18
16193.46 21
16194.66 18
16195.86 26
16197.06 20
16198.27 11
16199.47 18
16200.67 19
16201.87 19
16203.08 20
16204.28 22
16205.48 19
16206.69 21
16207.89 23
16209.09 15
16210.30 19
16211.50 18
16212.70 25
16213.91 16
16215.11 12
16216.31 16
16217.52 10
16218.72 23
16219.92 15
16221.13 17
16222.33 20
16223.53 21
16224.74 9
16225.94 14
16227.15 19
16228.35 16
16229.55 19
16230.76 18
16231.96 30
16233.17 38
16234.37 21
16235.57 21
16236.78 8
16237.98 14
16239.19 21
16240.39 21
16241.60 16
16242.80 17
16244.00 22
16245.21 26
16246.41 17
16247.62 20
16248.82 17
16250.03 32
16251.23 26
16252.44 21
16253.64 25
16254.85 33
16256.05 19
16257.26 15
16258.46 8
16259.67 19
16260.87 21
16262.08 24
16263.28 23
16264.49 27
16265.69 20
16266.90 15
16268.10 31
16269.31 29
16270.51 20
16271.72 19
16272.93 35
16274.13 18
16275.34 19
16276.54 16
16277.75 18
16278.95 24
16280.16 15
16281.37 19
16282.57 26
16283.78 24
16284.98 19
16286.19 24
16287.40 21
16288.60 11
16289.81 26
16291.01 32
16292.22 24
16293.43 18
16294.63 20
16295.84 35
16297.05 21
16298.25 22
16299.46 17
16300.67 21
16301.87 17
16303.08 14
16304.29 20
16305.49 23
16306.70 23
16307.91 15
16309.11 31
16310.32 27
16311.53 30
16312.73 22
16313.94 34
16315.15 19
16316.36 21
16317.56 26
16318.77 20
16319.98 17
16321.19 24
16322.39 27
16323.60 26
16324.81 26
16326.02 14
16327.22 27
16328.43 19
16329.64 17
16330.85 22
16332.05 20
16333.26 15
16334.47 21
16335.68 29
16336.88 22
16338.09 27
16339.30 27
16340.51 9
16341.72 21
16342.93 20
16344.13 20
16345.34 17
16346.55 17
16347.76 18
16348.97 12
16350.18 20
16351.38 18
16352.59 17
16353.80 20
16355.01 11
16356.22 13
16357.43 14
16358.64 20
16359.84 25
16361.05 14
16362.26 16
16363.47 26
16364.68 24
16365.89 14
16367.10 15
16368.31 20
16369.52 17
16370.73 21
16371.93 17
16373.14 14
16374.35 20
16375.56 9
16376.77 15
16377.98 10
16379.19 12
16380.40 15
16381.61 22
16382.82 22
16384.03 20
16385.24 16
16386.45 15
16387.66 13
16388.87 18
16390.08 21
16391.29 19
16392.50 23
16393.71 18
16394.92 22
16396.13 17
16397.34 14
16398.55 18
16399.76 23
16400.97 20
16402.18 21
16403.39 20
16404.60 22
16405.81 12
16407.02 22
16408.23 19
16409.44 17
16410.65 12
16411.86 21
16413.08 20
16414.29 25
16415.50 24
16416.71 15
16417.92 23
16419.13 21
16420.34 20
16421.55 17
16422.76 11
16423.97 13
16425.19 24
16426.40 25
16427.61 23
16428.82 26
16430.03 21
16431.24 19
16432.45 23
16433.67 17
16434.88 16
16436.09 18
16437.30 11
16438.51 10
16439.72 10
16440.94 19
16442.15 23
16443.36 21
16444.57 17
16445.78 19
16446.99 17
16448.21 41
16449.42 21
16450.63 20
16451.84 11
16453.06 8
16454.27 22
16455.48 21
16456.69 11
16457.90 14
16459.12 14
16460.33 11
16461.54 10
16462.75 15
16463.97 23
16465.18 22
16466.39 18
16467.61 15
16468.82 15
16470.03 6
16471.24 13
16472.46 12
16473.67 13
16474.88 15
16476.10 17
16477.31 25
16478.52 15
16479.74 15
16480.95 14
16482.16 16
16483.38 17
16484.59 13
16485.80 20
16487.02 18
16488.23 21
16489.44 12
16490.66 23
16491.87 16
16493.08 21
16494.30 17
16495.51 18
16496.73 9
16497.94 24
16499.15 13
16500.37 18
16501.58 16
16502.80 19
16504.01 19
16505.22 12
16506.44 29
16507.65 17
16508.87 22
16510.08 18
16511.30 18
16512.51 18
16513.72 16
16514.94 19
16516.15 17
16517.37 25
16518.58 21
16519.80 16
16521.01 19
16522.23 15
16523.44 21
16524.66 18
16525.87 9
16527.09 14
16528.30 11
16529.52 21
16530.73 20
16531.95 20
16533.16 18
16534.38 24
16535.59 18
16536.81 15
16538.02 10
16539.24 18
16540.45 20
16541.67 9
16542.89 19
16544.10 19
16545.32 15
16546.53 17
16547.75 27
16548.96 16
16550.18 11
16551.40 12
16552.61 16
16553.83 16
16555.04 17
16556.26 17
16557.48 18
16558.69 26
16559.91 17
16561.12 12
16562.34 10
16563.56 20
16564.77 20
16565.99 17
16567.21 12
16568.42 18
16569.64 9
16570.86 17
16572.07 17
16573.29 15
16574.51 12
16575.72 17
16576.94 25
16578.16 31
16579.37 20
16580.59 13
16581.81 15
16583.02 18
16584.24 37
16585.46 34
16586.68 14
16587.89 10
16589.11 20
16590.33 13
16591.54 18
16592.76 13
16593.98 19
16595.20 17
16596.41 18
16597.63 14
16598.85 18
16600.07 18
16601.29 14
16602.50 16
16603.72 9
16604.94 14
16606.16 15
16607.37 16
16608.59 17
16609.81 19
16611.03 12
16612.25 24
16613.46 21
16614.68 13
16615.90 19
16617.12 11
16618.34 26
16619.56 18
16620.77 24
16621.99 12
16623.21 14
16624.43 16
16625.65 15
16626.87 11
16628.09 12
16629.30 16
16630.52 10
16631.74 15
16632.96 11
16634.18 22
16635.40 10
16636.62 19
16637.84 11
16639.06 16
16640.28 19
16641.49 26
16642.71 18
16643.93 18
16645.15 17
16646.37 15
16647.59 15
16648.81 25
16650.03 22
16651.25 16
16652.47 21
16653.69 17
16654.91 15
16656.13 22
16657.35 23
16658.57 14
16659.79 16
16661.01 17
16662.23 20
16663.45 18
16664.67 25
16665.89 17
16667.11 17
16668.33 24
16669.55 17
16670.77 11
16671.99 14
16673.21 15
16674.43 20
16675.65 21
16676.87 18
16678.09 21
16679.31 12
16680.53 17
16681.75 19
16682.97 14
16684.19 17
16685.42 13
16686.64 18
16687.86 14
16689.08 8
16690.30 12
16691.52 20
16692.74 19
16693.96 14
16695.18 17
16696.40 16
16697.63 10
16698.85 18
16700.07 14
16701.29 14
16702.51 19
16703.73 15
16704.95 17
16706.18 15
16707.40 13
16708.62 19
16709.84 19
16711.06 13
16712.28 19
16713.51 19
16714.73 16
16715.95 20
16717.17 16
16718.39 12
16719.62 21
16720.84 13
16722.06 24
16723.28 16
16724.50 27
16725.73 19
16726.95 16
16728.17 25
16729.39 26
16730.62 22
16731.84 17
16733.06 27
16734.28 20
16735.51 20
16736.73 16
16737.95 21
16739.18 17
16740.40 26
16741.62 17
16742.84 14
16744.07 19
16745.29 26
16746.51 36
16747.74 24
16748.96 25
16750.18 14
16751.41 13
16752.63 20
16753.85 26
16755.08 15
16756.30 15
16757.52 9
16758.75 13
16759.97 13
16761.19 16
16762.42 21
16763.64 12
16764.86 18
16766.09 18
16767.31 17
16768.54 15
16769.76 17
16770.98 12
16772.21 20
16773.43 7
16774.66 19
16775.88 21
16777.10 13
16778.33 13
16779.55 11
16780.78 16
16782.00 20
16783.22 18
16784.45 17
16785.67 21
16786.90 18
16788.12 15
16789.35 20
16790.57 17
16791.80 15
16793.02 20
16794.25 17
16795.47 26
16796.70 17
16797.92 11
16799.15 19
16800.37 18
16801.60 19
16802.82 22
16804.05 16
16805.27 19
16806.50 15
16807.72 26
16808.95 19
16810.17 14
16811.40 18
16812.62 20
16813.85 13
16815.07 8
16816.30 10
16817.53 19
16818.75 16
16819.98 17
16821.20 14
16822.43 13
16823.65 15
16824.88 14
16826.11 14
16827.33 22
16828.56 14
16829.78 18
16831.01 13
16832.24 16
16833.46 21
16834.69 16
16835.92 11
16837.14 9
16838.37 17
16839.60 19
16840.82 20
16842.05 12
16843.27 11
16844.50 16
16845.73 15
16846.96 10
16848.18 11
16849.41 16
16850.64 17
16851.86 20
16853.09 8
16854.32 18
16855.54 15
16856.77 13
16858.00 20
16859.22 30
16860.45 19
16861.68 12
16862.91 15
16864.13 10
16865.36 16
16866.59 14
16867.82 20
16869.04 20
16870.27 19
16871.50 16
16872.73 17
16873.95 14
16875.18 21
16876.41 27
16877.64 15
16878.87 15
16880.09 16
16881.32 18
16882.55 17
16883.78 11
16885.01 16
16886.23 15
16887.46 13
16888.69 27
16889.92 17
16891.15 19
16892.38 25
16893.60 23
16894.83 17
16896.06 27
16897.29 30
16898.52 22
16899.75 14
16900.98 18
16902.20 10
16903.43 11
16904.66 18
16905.89 18
16907.12 19
16908.35 13
16909.58 16
16910.81 18
16912.04 14
16913.26 19
16914.49 18
16915.72 11
16916.95 21
16918.18 15
16919.41 15
16920.64 15
16921.87 19
16923.10 22
16924.33 15
16925.56 16
16926.79 15
16928.02 19
16929.25 15
16930.48 6
16931.71 16
16932.94 16
16934.17 17
16935.40 23
16936.63 16
16937.86 13
16939.09 18
16940.32 27
16941.55 25
16942.78 18
16944.01 23
16945.24 22
16946.47 19
16947.70 19
16948.93 13
16950.16 31
16951.39 28
16952.62 16
16953.85 9
16955.08 14
16956.31 25
16957.54 19
16958.77 19
16960.01 21
16961.24 10
16962.47 18
16963.70 21
16964.93 17
16966.16 20
16967.39 20
16968.62 21
16969.85 15
16971.08 20
16972.32 8
16973.55 9
16974.78 24
16976.01 18
16977.24 19
16978.47 12
16979.70 12
16980.94 7
16982.17 19
16983.40 21
16984.63 12
16985.86 17
16987.10 17
16988.33 11
16989.56 14
16990.79 13
16992.02 17
16993.26 30
16994.49 12
16995.72 14
16996.95 14
16998.18 16
16999.42 24
17000.65 17
17001.88 13
17003.11 21
17004.35 12
17005.58 11
17006.81 10
17008.04 20
17009.28 16
17010.51 17
17011.74 12
17012.97 14
17014.21 22
17015.44 19
17016.67 9
17017.91 24
17019.14 16
17020.37 13
17021.60 14
17022.84 9
17024.07 13
17025.30 15
17026.54 21
17027.77 16
17029.00 15
17030.24 19
17031.47 10
17032.70 17
17033.94 24
17035.17 22
17036.41 20
17037.64 18
17038.87 15
17040.11 25
17041.34 13
17042.57 11
17043.81 25
17045.04 22
17046.28 15
17047.51 13
17048.74 15
17049.98 15
17051.21 16
17052.45 11
17053.68 14
17054.92 13
17056.15 28
17057.38 23
17058.62 20
17059.85 9
17061.09 12
17062.32 10
17063.56 14
17064.79 11
17066.03 14
17067.26 17
17068.50 14
17069.73 17
17070.97 20
17072.20 17
17073.44 18
17074.67 13
17075.91 15
17077.14 19
17078.38 21
17079.61 14
17080.85 13
17082.08 20
17083.32 25
17084.55 18
17085.79 19
17087.02 10
17088.26 16
17089.49 18
17090.73 23
17091.97 9
17093.20 16
17094.44 18
17095.67 17
17096.91 9
17098.14 14
17099.38 17
17100.62 19
17101.85 18
17103.09 9
17104.32 11
17105.56 15
17106.80 27
17108.03 21
17109.27 12
17110.51 17
17111.74 15
17112.98 20
17114.21 25
17115.45 6
17116.69 17
17117.92 17
17119.16 25
17120.40 6
17121.63 13
17122.87 16
17124.11 24
17125.34 17
17126.58 11
17127.82 13
17129.06 13
17130.29 27
17131.53 16
17132.77 15
17134.00 12
17135.24 32
17136.48 28
17137.72 24
17138.95 16
17140.19 17
17141.43 16
17142.67 19
17143.90 14
17145.14 12
17146.38 24
17147.62 20
17148.85 20
17150.09 20
17151.33 13
17152.57 10
17153.80 21
17155.04 17
17156.28 12
17157.52 13
17158.76 17
17159.99 23
17161.23 16
17162.47 14
17163.71 15
17164.95 23
17166.19 18
17167.42 9
17168.66 8
17169.90 15
17171.14 19
17172.38 21
17173.62 34
17174.86 24
17176.09 19
17177.33 17
17178.57 16
17179.81 11
17181.05 17
17182.29 15
17183.53 17
17184.77 12
17186.01 10
17187.24 15
17188.48 17
17189.72 9
17190.96 14
17192.20 8
17193.44 19
17194.68 13
17195.92 18
17197.16 14
17198.40 14
17199.64 23
17200.88 15
17202.12 13
17203.36 19
17204.60 22
17205.84 8
17207.08 20
17208.32 10
17209.56 16
17210.80 14
17212.04 16
17213.28 19
17214.52 18
17215.76 19
17217.00 18
17218.24 19
17219.48 16
17220.72 13
17221.96 9
17223.20 21
17224.44 15
17225.68 17
17226.92 15
17228.16 14
17229.40 19
17230.64 15
17231.88 11
17233.12 22
17234.36 20
17235.60 19
17236.85 12
17238.09 11
17239.33 23
17240.57 10
17241.81 21
17243.05 9
17244.29 10
17245.53 15
17246.77 14
17248.02 8
17249.26 16
17250.50 16
17251.74 12
17252.98 12
17254.22 21
17255.46 24
17256.71 20
17257.95 28
17259.19 16
17260.43 20
17261.67 12
17262.91 12
17264.16 10
17265.40 8
17266.64 10
17267.88 12
17269.12 17
17270.37 10
17271.61 13
17272.85 19
17274.09 17
17275.34 12
17276.58 15
17277.82 14
17279.06 20
17280.30 15
17281.55 12
17282.79 11
17284.03 7
17285.27 9
17286.52 13
17287.76 13
17289.00 14
17290.25 5
17291.49 20
17292.73 13
17293.97 17
17295.22 11
17296.46 12
17297.70 19
17298.95 14
17300.19 11
17301.43 21
17302.68 26
17303.92 29
17305.16 25
17306.41 16
17307.65 13
17308.89 20
17310.14 14
17311.38 8
17312.62 12
17313.87 13
17315.11 13
17316.36 17
17317.60 13
17318.84 13
17320.09 16
17321.33 20
17322.58 9
17323.82 11
17325.06 7
17326.31 11
17327.55 13
17328.80 10
17330.04 16
17331.28 10
17332.53 15
17333.77 13
17335.02 18
17336.26 9
17337.51 7
17338.75 22
17340.00 24
17341.24 9
17342.48 13
17343.73 10
17344.97 16
17346.22 8
17347.46 16
17348.71 16
17349.95 25
17351.20 27
17352.44 14
17353.69 13
17354.93 9
17356.18 16
17357.42 20
17358.67 10
17359.92 16
17361.16 20
17362.41 15
17363.65 14
17364.90 19
17366.14 12
17367.39 12
17368.63 14
17369.88 9
17371.13 12
17372.37 20
17373.62 14
17374.86 12
17376.11 12
17377.35 16
17378.60 11
17379.85 9
17381.09 16
17382.34 18
17383.59 15
17384.83 15
17386.08 13
17387.32 12
17388.57 14
17389.82 5
17391.06 17
17392.31 15
17393.56 6
17394.80 7
17396.05 10
17397.30 17
17398.54 24
17399.79 16
17401.04 17
17402.28 10
17403.53 15
17404.78 10
17406.02 13
17407.27 20
17408.52 14
17409.77 16
17411.01 12
17412.26 9
17413.51 12
17414.75 10
17416.00 12
17417.25 19
17418.50 13
17419.74 16
17420.99 15
17422.24 19
17423.49 18
17424.73 27
17425.98 22
17427.23 19
17428.48 32
17429.73 13
17430.97 14
17432.22 17
17433.47 19
17434.72 8
17435.97 14
17437.21 12
17438.46 19
17439.71 7
17440.96 12
17442.21 10
17443.45 23
17444.70 29
17445.95 22
17447.20 21
17448.45 18
17449.70 19
17450.95 10
17452.19 14
17453.44 13
17454.69 18
17455.94 11
17457.19 8
17458.44 12
17459.69 22
17460.94 12
17462.19 19
17463.43 14
17464.68 16
17465.93 13
17467.18 14
17468.43 8
17469.68 10
17470.93 11
17472.18 16
17473.43 13
17474.68 13
17475.93 13
17477.18 9
17478.43 16
17479.68 10
17480.93 21
17482.18 15
17483.43 11
17484.68 17
17485.93 10
17487.17 13
17488.42 19
17489.67 9
17490.92 15
17492.18 13
17493.43 11
17494.68 18
17495.93 10
17497.18 11
17498.43 11
17499.68 17
17500.93 19
17502.18 9
17503.43 14
17504.68 13
17505.93 11
17507.18 11
17508.43 10
17509.68 11
17510.93 12
17512.18 18
17513.43 19
17514.68 13
17515.94 15
17517.19 23
17518.44 14
17519.69 8
17520.94 11
17522.19 15
17523.44 15
17524.69 16
17525.94 12
17527.20 19
17528.45 14
17529.70 9
17530.95 10
17532.20 7
17533.45 15
17534.70 12
17535.96 9
17537.21 17
17538.46 11
17539.71 22
17540.96 18
17542.22 16
17543.47 15
17544.72 14
17545.97 12
17547.22 19
17548.48 24
17549.73 16
17550.98 23
17552.23 18
17553.48 18
17554.74 7
17555.99 17
17557.24 16
17558.49 12
17559.75 17
17561.00 17
17562.25 14
17563.50 15
17564.76 10
17566.01 16
17567.26 19
17568.52 18
17569.77 13
17571.02 13
17572.27 16
17573.53 10
17574.78 15
17576.03 11
17577.29 17
17578.54 19
17579.79 19
17581.05 15
17582.30 20
17583.55 13
17584.81 21
17586.06 17
17587.31 12
17588.57 14
17589.82 8
17591.07 8
17592.33 14
17593.58 18
17594.83 9
17596.09 8
17597.34 12
17598.60 12
17599.85 15
17601.10 13
17602.36 18
17603.61 16
17604.87 23
17606.12 18
17607.37 15
17608.63 8
17609.88 14
17611.14 12
17612.39 14
17613.65 14
17614.90 20
17616.16 18
17617.41 16
17618.66 19
17619.92 23
17621.17 16
17622.43 11
17623.68 12
17624.94 16
17626.19 14
17627.45 12
17628.70 11
17629.96 15
17631.21 21
17632.47 14
17633.72 19
17634.98 18
17636.23 13
17637.49 12
17638.74 18
17640.00 19
17641.26 13
17642.51 10
17643.77 15
17645.02 12
17646.28 4
17647.53 10
17648.79 12
17650.04 19
17651.30 14
17652.56 10
17653.81 17
17655.07 12
17656.32 13
17657.58 13
17658.84 15
17660.09 12
17661.35 20
17662.60 16
17663.86 13
17665.12 12
17666.37 11
17667.63 16
17668.89 18
17670.14 15
17671.40 12
17672.66 12
17673.91 13
17675.17 17
17676.43 11
17677.68 14
17678.94 17
17680.20 13
17681.45 11
17682.71 16
17683.97 14
17685.22 18
17686.48 19
17687.74 14
17688.99 9
17690.25 15
17691.51 16
17692.77 12
17694.02 13
17695.28 16
17696.54 15
17697.80 14
17699.05 14
17700.31 16
17701.57 12
17702.83 12
17704.08 17
17705.34 20
17706.60 19
17707.86 12
17709.11 13
17710.37 15
17711.63 15
17712.89 20
17714.15 17
17715.40 19
17716.66 28
17717.92 19
17719.18 8
17720.44 17
17721.70 15
17722.95 15
17724.21 13
17725.47 8
17726.73 14
17727.99 16
17729.25 16
17730.51 17
17731.76 18
17733.02 14
17734.28 16
17735.54 18
17736.80 12
17738.06 18
17739.32 14
17740.58 14
17741.83 28
17743.09 14
17744.35 16
17745.61 16
17746.87 16
17748.13 9
17749.39 10
17750.65 11
17751.91 10
17753.17 26
17754.43 11
17755.69 7
17756.95 12
17758.21 15
17759.47 27
17760.73 13
17761.98 14
17763.24 17
17764.50 19
17765.76 18
17767.02 17
17768.28 7
17769.54 18
17770.80 9
17772.06 17
17773.32 9
17774.58 15
17775.84 24
17777.11 17
17778.37 11
17779.63 18
17780.89 19
17782.15 15
17783.41 22
17784.67 16
17785.93 11
17787.19 12
17788.45 21
17789.71 16
17790.97 22
17792.23 19
17793.49 19
17794.75 10
17796.01 11
17797.28 14
17798.54 12
17799.80 17
17801.06 19
17802.32 15
17803.58 10
17804.84 19
17806.10 11
17807.37 22
17808.63 16
17809.89 20
17811.15 21
17812.41 19
17813.67 13
17814.93 10
17816.20 17
17817.46 17
17818.72 22
17819.98 23
17821.24 13
17822.50 11
17823.77 19
17825.03 14
17826.29 21
17827.55 12
17828.81 14
17830.08 10
17831.34 12
17832.60 19
17833.86 14
17835.13 24
17836.39 22
17837.65 10
17838.91 14
17840.18 17
17841.44 15
17842.70 16
17843.96 18
17845.23 18
17846.49 16
17847.75 15
17849.01 15
17850.28 16
17851.54 17
17852.80 14
17854.07 16
17855.33 17
17856.59 9
17857.86 17
17859.12 11
17860.38 11
17861.65 14
17862.91 17
17864.17 10
17865.44 10
17866.70 15
17867.96 20
17869.23 22
17870.49 19
17871.75 23
17873.02 19
17874.28 13
17875.54 8
17876.81 20
17878.07 16
17879.34 14
17880.60 11
17881.86 19
17883.13 14
17884.39 8
17885.66 15
17886.92 19
17888.18 14
17889.45 18
17890.71 30
17891.98 24
17893.24 18
17894.51 12
17895.77 16
17897.04 9
17898.30 14
17899.56 17
17900.83 10
17902.09 17
17903.36 10
17904.62 21
17905.89 24
17907.15 14
17908.42 17
17909.68 16
17910.95 10
17912.21 9
17913.48 12
17914.74 15
17916.01 12
17917.27 16
17918.54 16
17919.80 18
17921.07 19
17922.34 11
17923.60 13
17924.87 15
17926.13 16
17927.40 7
17928.66 19
17929.93 15
17931.19 15
17932.46 14
17933.73 13
17934.99 12
17936.26 8
17937.52 16
17938.79 14
17940.06 10
17941.32 12
17942.59 13
17943.85 19
17945.12 15
17946.39 5
17947.65 16
17948.92 19
17950.19 13
17951.45 13
17952.72 18
17953.99 23
17955.25 24
17956.52 14
17957.79 11
17959.05 12
17960.32 9
17961.59 25
17962.85 14
17964.12 13
17965.39 8
17966.65 14
17967.92 13
17969.19 18
17970.45 8
17971.72 18
17972.99 15
17974.26 14
17975.52 13
17976.79 12
17978.06 12
17979.33 11
17980.59 18
17981.86 13
17983.13 13
17984.40 19
17985.66 31
17986.93 11
17988.20 13
17989.47 14
17990.73 17
17992.00 8
17993.27 11
17994.54 17
17995.81 12
17997.07 10
17998.34 13
17999.61 11
18000.88 12
18002.15 22
18003.42 21
18004.68 15
18005.95 10
18007.22 18
18008.49 15
18009.76 22
18011.03 16
18012.30 13
18013.56 15
18014.83 14
18016.10 9
18017.37 9
18018.64 13
18019.91 10
18021.18 11
18022.45 8
18023.71 19
18024.98 10
18026.25 13
18027.52 19
18028.79 15
18030.06 16
18031.33 11
18032.60 13
18033.87 13
18035.14 10
18036.41 12
18037.68 23
18038.95 15
18040.22 18
18041.49 11
18042.76 19
18044.02 18
18045.29 18
18046.56 16
18047.83 16
18049.10 11
18050.37 22
18051.64 9
18052.91 18
18054.18 17
18055.45 12
18056.72 21
18057.99 13
18059.27 12
18060.54 10
18061.81 14
18063.08 10
18064.35 14
18065.62 19
18066.89 16
18068.16 16
18069.43 24
18070.70 13
18071.97 5
18073.24 11
18074.51 27
18075.78 9
18077.05 10
18078.32 17
18079.60 12
18080.87 15
18082.14 9
18083.41 7
18084.68 13
18085.95 16
18087.22 12
18088.49 7
18089.77 12
18091.04 12
18092.31 15
18093.58 21
18094.85 12
18096.12 19
18097.39 19
18098.67 18
18099.94 15
18101.21 11
18102.48 18
18103.75 17
18105.02 21
18106.30 17
18107.57 17
18108.84 16
18110.11 13
18111.38 14
18112.66 16
18113.93 14
18115.20 7
18116.47 20
18117.75 14
18119.02 12
18120.29 12
18121.56 23
18122.84 24
18124.11 20
18125.38 14
18126.65 13
18127.93 12
18129.20 18
18130.47 8
18131.74 14
18133.02 10
18134.29 16
18135.56 20
18136.84 17
18138.11 15
18139.38 14
18140.66 23
18141.93 12
18143.20 15
18144.48 5
18145.75 14
18147.02 14
18148.30 14
18149.57 7
18150.84 7
18152.12 19
18153.39 15
18154.66 25
18155.94 14
18157.21 18
18158.48 16
18159.76 17
18161.03 20
18162.31 14
18163.58 15
18164.85 22
18166.13 11
18167.40 13
18168.68 13
18169.95 15
18171.22 19
18172.50 14
18173.77 8
18175.05 11
18176.32 6
18177.60 6
18178.87 11
18180.15 16
18181.42 12
18182.69 8
18183.97 20
18185.24 16
18186.52 17
18187.79 15
18189.07 18
18190.34 15
18191.62 14
18192.89 11
18194.17 16
18195.44 16
18196.72 7
18197.99 15
18199.27 16
18200.54 9
18201.82 9
18203.09 16
18204.37 12
18205.65 22
18206.92 21
18208.20 19
18209.47 14
18210.75 17
18212.02 16
18213.30 14
18214.57 10
18215.85 10
18217.13 16
18218.40 10
18219.68 13
18220.95 11
18222.23 19
18223.51 10
18224.78 17
18226.06 14
18227.33 13
18228.61 12
18229.89 14
18231.16 10
18232.44 17
18233.72 14
18234.99 14
18236.27 14
18237.55 9
18238.82 13
18240.10 9
18241.38 12
18242.65 16
18243.93 12
18245.21 16
18246.48 17
18247.76 12
18249.04 8
18250.31 11
18251.59 16
18252.87 9
18254.15 15
18255.42 16
18256.70 24
18257.98 8
18259.25 16
18260.53 13
18261.81 11
18263.09 23
18264.36 8
18265.64 13
18266.92 10
18268.20 20
18269.47 12
18270.75 12
18272.03 13
18273.31 21
18274.59 18
18275.86 11
18277.14 14
18278.42 4
18279.70 12
18280.98 19
18282.25 16
18283.53 8
18284.81 13
18286.09 30
18287.37 20
18288.64 15
18289.92 13
18291.20 13
18292.48 19
18293.76 21
18295.04 16
18296.32 11
18297.59 11
18298.87 20
18300.15 19
18301.43 17
18302.71 10
18303.99 12
18305.27 10
18306.55 7
18307.83 15
18309.10 16
18310.38 9
18311.66 18
18312.94 16
18314.22 10
18315.50 18
18316.78 13
18318.06 23
18319.34 10
18320.62 11
18321.90 8
18323.18 11
18324.46 6
18325.74 13
18327.02 16
18328.30 14
18329.58 12
18330.86 14
18332.14 6
18333.41 15
18334.69 16
18335.97 11
18337.25 8
18338.54 9
18339.82 16
18341.10 20
18342.38 11
18343.66 11
18344.94 14
18346.22 14
18347.50 16
18348.78 14
18350.06 17
18351.34 20
18352.62 15
18353.90 12
18355.18 10
18356.46 19
18357.74 12
18359.02 14
18360.30 9
18361.58 17
18362.87 8
18364.15 12
18365.43 12
18366.71 13
18367.99 13
18369.27 10
18370.55 10
18371.83 14
18373.11 25
18374.40 24
18375.68 23
18376.96 17
18378.24 14
18379.52 8
18380.80 11
18382.08 15
18383.37 17
18384.65 11
18385.93 6
18387.21 17
18388.49 12
18389.78 10
18391.06 10
18392.34 17
18393.62 23
18394.90 20
18396.19 17
18397.47 12
18398.75 10
18400.03 9
18401.31 14
18402.60 15
18403.88 13
18405.16 17
18406.44 20
18407.73 18
18409.01 12
18410.29 11
18411.57 13
18412.86 12
18414.14 12
18415.42 14
18416.71 19
18417.99 11
18419.27 14
18420.55 11
18421.84 7
18423.12 11
18424.40 12
18425.69 12
18426.97 18
18428.25 20
18429.54 19
18430.82 15
18432.10 19
18433.39 13
18434.67 16
18435.95 16
18437.24 11
18438.52 7
18439.80 10
18441.09 14
18442.37 10
18443.66 20
18444.94 13
18446.22 10
18447.51 13
18448.79 10
18450.08 20
18451.36 13
18452.64 15
18453.93 20
18455.21 17
18456.50 17
18457.78 10
18459.06 17
18460.35 14
18461.63 16
18462.92 19
18464.20 14
18465.49 10
18466.77 15
18468.06 23
18469.34 21
18470.63 15
18471.91 11
18473.19 16
18474.48 20
18475.76 16
18477.05 15
18478.33 14
18479.62 15
18480.90 19
18482.19 21
18483.47 15
18484.76 15
18486.05 17
18487.33 13
18488.62 13
18489.90 18
18491.19 16
18492.47 17
18493.76 21
18495.04 14
18496.33 8
18497.61 12
18498.90 17
18500.19 11
18501.47 16
18502.76 9
18504.04 15
18505.33 9
18506.62 17
18507.90 14
18509.19 11
18510.47 12
18511.76 12
18513.05 16
18514.33 13
18515.62 19
18516.90 13
18518.19 16
18519.48 15
18520.76 8
18522.05 10
18523.34 10
18524.62 12
18525.91 9
18527.20 16
18528.48 10
18529.77 13
18531.06 12
18532.34 11
18533.63 10
18534.92 16
18536.21 15
18537.49 11
18538.78 14
18540.07 10
18541.35 14
18542.64 20
18543.93 11
18545.22 9
18546.50 9
18547.79 6
18549.08 13
18550.37 11
18551.65 11
18552.94 12
18554.23 14
18555.52 15
18556.80 16
18558.09 13
18559.38 12
18560.67 10
18561.95 6
18563.24 16
18564.53 10
18565.82 14
18567.11 15
18568.39 18
18569.68 12
18570.97 15
18572.26 12
18573.55 11
18574.84 11
18576.12 17
18577.41 17
18578.70 6
18579.99 13
18581.28 17
18582.57 21
18583.86 17
18585.14 19
18586.43 19
18587.72 8
18589.01 10
18590.30 14
18591.59 14
18592.88 13
18594.17 16
18595.46 20
18596.74 23
18598.03 14
18599.32 13
18600.61 10
18601.90 20
18603.19 12
18604.48 17
18605.77 13
18607.06 15
18608.35 25
18609.64 20
18610.93 13
18612.22 17
18613.51 14
18614.80 18
18616.09 23
18617.38 16
18618.67 19
18619.96 21
18621.25 28
18622.54 17
18623.83 17
18625.12 22
18626.41 17
18627.70 23
18628.99 21
18630.28 16
18631.57 22
18632.86 20
18634.15 16
18635.44 17
18636.73 15
18638.02 17
18639.31 19
18640.60 14
18641.89 11
18643.18 20
18644.47 13
18645.76 17
18647.06 17
18648.35 22
18649.64 12
18650.93 15
18652.22 17
18653.51 19
18654.80 18
18656.09 22
18657.38 17
18658.68 13
18659.97 14
18661.26 10
18662.55 16
18663.84 15
18665.13 14
18666.42 8
18667.72 24
18669.01 17
18670.30 17
18671.59 17
18672.88 15
18674.17 14
18675.47 14
18676.76 11
18678.05 11
18679.34 12
18680.63 16
18681.93 28
18683.22 16
18684.51 14
18685.80 7
18687.09 13
18688.39 11
18689.68 10
18690.97 7
18692.26 17
18693.56 19
18694.85 17
18696.14 12
18697.43 18
18698.73 17
18700.02 17
18701.31 27
18702.60 15
18703.90 12
18705.19 17
18706.48 17
18707.78 13
18709.07 17
18710.36 10
18711.66 26
18712.95 17
18714.24 10
18715.54 11
18716.83 16
18718.12 22
18719.42 12
18720.71 16
18722.00 10
18723.30 20
18724.59 28
18725.88 18
18727.18 13
18728.47 14
18729.76 17
18731.06 29
18732.35 21
18733.65 14
18734.94 23
18736.23 22
18737.53 17
18738.82 9
18740.12 14
18741.41 12
18742.70 11
18744.00 11
18745.29 15
18746.59 14
18747.88 13
18749.18 9
18750.47 17
18751.76 10
18753.06 8
18754.35 19
18755.65 19
18756.94 13
18758.24 13
18759.53 11
18760.83 11
18762.12 13
18763.42 9
18764.71 26
18766.01 13
18767.30 16
18768.60 15
18769.89 17
18771.19 11
18772.48 9
18773.78 13
18775.07 15
18776.37 13
18777.66 17
18778.96 17
18780.25 5
18781.55 9
18782.85 16
18784.14 21
18785.44 15
18786.73 22
18788.03 17
18789.32 19
18790.62 13
18791.92 17
18793.21 12
18794.51 14
18795.80 14
18797.10 11
18798.40 15
18799.69 13
18800.99 18
18802.28 17
18803.58 16
18804.88 17
18806.17 19
18807.47 9
18808.77 18
18810.06 9
18811.36 15
18812.66 13
18813.95 12
18815.25 5
18816.55 16
18817.84 18
18819.14 10
18820.44 15
18821.73 10
18823.03 12
18824.33 14
18825.62 16
18826.92 12
18828.22 17
18829.52 21
18830.81 14
18832.11 12
18833.41 17
18834.71 15
18836.00 21
18837.30 15
18838.60 20
18839.90 7
18841.19 18
18842.49 21
18843.79 15
18845.09 14
18846.38 7
18847.68 18
18848.98 27
18850.28 16
18851.58 8
18852.87 17
18854.17 17
18855.47 24
18856.77 15
18858.07 9
18859.36 18
18860.66 18
18861.96 23
18863.26 14
18864.56 10
18865.86 19
18867.15 21
18868.45 17
18869.75 18
18871.05 18
18872.35 29
18873.65 20
18874.95 20
18876.24 11
18877.54 10
18878.84 19
18880.14 28
18881.44 16
18882.74 13
18884.04 20
18885.34 24
18886.64 18
18887.94 15
18889.24 12
18890.53 19
18891.83 17
18893.13 22
18894.43 14
18895.73 11
18897.03 14
18898.33 22
18899.63 19
18900.93 16
18902.23 13
18903.53 19
18904.83 21
18906.13 19
18907.43 11
18908.73 9
18910.03 14
18911.33 18
18912.63 11
18913.93 12
18915.23 15
18916.53 15
18917.83 15
18919.13 12
18920.43 9
18921.73 18
18923.03 21
18924.33 13
18925.63 12
18926.93 9
18928.23 16
18929.53 13
18930.84 14
18932.14 11
18933.44 13
18934.74 14
18936.04 18
18937.34 18
18938.64 24
18939.94 16
18941.24 19
18942.54 19
18943.84 15
18945.15 13
18946.45 15
18947.75 23
18949.05 13
18950.35 14
18951.65 10
18952.95 10
18954.26 16
18955.56 13
18956.86 18
18958.16 15
18959.46 14
18960.76 13
18962.07 17
18963.37 14
18964.67 20
18965.97 19
18967.27 16
18968.57 15
18969.88 17
18971.18 17
18972.48 13
18973.78 11
18975.09 17
18976.39 21
18977.69 23
18978.99 23
18980.29 20
18981.60 14
18982.90 11
18984.20 14
18985.50 17
18986.81 22
18988.11 17
18989.41 15
18990.72 14
18992.02 16
18993.32 16
18994.62 15
18995.93 17
18997.23 13
18998.53 12
18999.84 19
19001.14 21
19002.44 7
19003.75 19
19005.05 16
19006.35 22
19007.66 16
19008.96 15
19010.26 9
19011.57 15
19012.87 13
19014.17 19
19015.48 14
19016.78 14
19018.08 17
19019.39 21
19020.69 14
19021.99 4
19023.30 16
19024.60 13
19025.91 18
19027.21 11
19028.51 21
19029.82 14
19031.12 18
19032.43 12
19033.73 13
19035.04 11
19036.34 9
19037.64 10
19038.95 13
19040.25 21
19041.56 14
19042.86 12
19044.17 16
19045.47 12
19046.78 10
19048.08 14
19049.39 13
19050.69 15
19052.00 8
19053.30 17
19054.61 11
19055.91 14
19057.22 11
19058.52 13
19059.83 9
19061.13 12
19062.44 17
19063.74 21
19065.05 17
19066.35 9
19067.66 18
19068.96 16
19070.27 15
19071.57 8
19072.88 17
19074.18 5
19075.49 16
19076.80 8
19078.10 11
19079.41 4
19080.71 11
19082.02 10
19083.33 17
19084.63 26
19085.94 19
19087.24 17
19088.55 13
19089.86 10
19091.16 10
19092.47 20
19093.77 15
19095.08 16
19096.39 8
19097.69 12
19099.00 7
19100.31 17
19101.61 12
19102.92 6
19104.23 9
19105.53 17
19106.84 19
19108.15 10
19109.45 14
19110.76 13
19112.07 14
19113.37 19
19114.68 15
19115.99 19
19117.30 22
19118.60 15
19119.91 15
19121.22 12
19122.52 12
19123.83 8
19125.14 14
19126.45 14
19127.75 5
19129.06 11
19130.37 12
19131.68 19
19132.98 12
19134.29 16
19135.60 14
19136.91 13
19138.22 17
19139.52 12
19140.83 7
19142.14 17
19143.45 13
19144.76 13
19146.06 13
19147.37 9
19148.68 14
19149.99 9
19151.30 15
19152.60 9
19153.91 9
19155.22 16
19156.53 10
19157.84 11
19159.15 12
19160.46 19
19161.76 14
19163.07 9
19164.38 20
19165.69 19
19167.00 9
19168.31 19
19169.62 11
19170.93 14
19172.23 10
19173.54 9
19174.85 14
19176.16 20
19177.47 12
19178.78 15
19180.09 13
19181.40 13
19182.71 10
19184.02 19
19185.33 15
19186.64 18
19187.95 11
19189.26 12
19190.57 18
19191.87 13
19193.18 11
19194.49 17
19195.80 26
19197.11 16
19198.42 16
19199.73 8
19201.04 16
19202.35 15
19203.66 13
19204.97 8
19206.28 9
19207.59 20
19208.90 18
19210.21 7
19211.53 16
19212.84 12
19214.15 15
19215.46 20
19216.77 4
19218.08 19
19219.39 4
19220.70 18
19222.01 10
19223.32 15
19224.63 12
19225.94 12
19227.25 14
19228.56 14
19229.87 13
19231.19 14
19232.50 17
19233.81 13
19235.12 16
19236.43 13
19237.74 12
19239.05 10
19240.36 12
19241.68 17
19242.99 15
19244.30 14
19245.61 14
19246.92 5
19248.23 13
19249.54 11
19250.86 12
19252.17 12
19253.48 9
19254.79 14
19256.10 12
19257.42 18
19258.73 9
19260.04 19
19261.35 34
19262.66 14
19263.98 10
19265.29 12
19266.60 16
19267.91 12
19269.22 12
19270.54 7
19271.85 21
19273.16 21
19274.47 13
19275.79 17
19277.10 17
19278.41 10
19279.72 11
19281.04 26
19282.35 16
19283.66 16
19284.98 9
19286.29 20
19287.60 12
19288.91 11
19290.23 5
19291.54 14
19292.85 12
19294.17 15
19295.48 14
19296.79 11
19298.11 6
19299.42 15
19300.73 11
19302.05 15
19303.36 13
19304.67 13
19305.99 16
19307.30 27
19308.61 22
19309.93 16
19311.24 21
19312.56 9
19313.87 14
19315.18 15
19316.50 14
19317.81 5
19319.13 8
19320.44 10
19321.75 12
19323.07 10
19324.38 10
19325.70 11
19327.01 15
19328.32 12
19329.64 10
19330.95 13
19332.27 20
19333.58 14
19334.90 11
19336.21 10
19337.53 5
19338.84 11
19340.16 12
19341.47 19
19342.79 9
19344.10 8
19345.42 13
19346.73 12
19348.05 12
19349.36 17
19350.68 12
19351.99 8
19353.31 16
19354.62 21
19355.94 15
19357.25 3
19358.57 8
19359.88 14
19361.20 12
19362.51 8
19363.83 17
19365.14 10
19366.46 10
19367.78 13
19369.09 6
19370.41 11
19371.72 7
19373.04 8
19374.35 12
19375.67 17
19376.99 14
19378.30 8
19379.62 7
19380.93 9
19382.25 8
19383.57 11
19384.88 12
19386.20 16
19387.52 10
19388.83 8
19390.15 21
19391.47 13
19392.78 13
19394.10 10
19395.42 8
19396.73 8
19398.05 7
19399.37 12
19400.68 13
19402.00 10
19403.32 18
19404.63 14
19405.95 12
19407.27 9
19408.58 16
19409.90 20
19411.22 11
19412.54 12
19413.85 15
19415.17 17
19416.49 13
19417.80 14
19419.12 17
19420.44 18
19421.76 11
19423.07 20
19424.39 8
19425.71 4
19427.03 11
19428.35 12
19429.66 16
19430.98 6
19432.30 14
19433.62 16
19434.93 16
19436.25 7
19437.57 16
19438.89 15
19440.21 16
19441.53 11
19442.84 14
19444.16 17
19445.48 14
19446.80 19
19448.12 13
19449.44 17
19450.75 10
19452.07 15
19453.39 25
19454.71 19
19456.03 14
19457.35 14
19458.67 15
19459.98 11
19461.30 6
19462.62 12
19463.94 13
19465.26 9
19466.58 14
19467.90 15
19469.22 10
19470.54 8
19471.86 9
19473.18 6
19474.49 7
19475.81 5
19477.13 7
19478.45 17
19479.77 19
19481.09 12
19482.41 21
19483.73 18
19485.05 16
19486.37 10
19487.69 15
19489.01 18
19490.33 15
19491.65 10
19492.97 18
19494.29 17
19495.61 21
19496.93 22
19498.25 16
19499.57 16
19500.89 13
19502.21 15
19503.53 15
19504.85 17
19506.17 15
19507.49 13
19508.81 16
19510.13 12
19511.45 8
19512.77 13
19514.09 20
19515.42 22
19516.74 23
19518.06 13
19519.38 10
19520.70 9
19522.02 8
19523.34 13
19524.66 11
19525.98 8
19527.30 22
19528.62 18
19529.95 9
19531.27 11
19532.59 12
19533.91 8
19535.23 17
19536.55 13
19537.87 17
19539.20 8
19540.52 6
19541.84 15
19543.16 13
19544.48 5
19545.80 15
19547.13 15
19548.45 7
19549.77 9
19551.09 10
19552.41 14
19553.74 15
19555.06 15
19556.38 6
19557.70 13
19559.02 15
19560.35 12
19561.67 10
19562.99 8
19564.31 13
19565.64 10
19566.96 12
19568.28 14
19569.60 20
19570.93 20
19572.25 13
19573.57 9
19574.89 11
19576.22 11
19577.54 11
19578.86 10
19580.18 11
19581.51 13
19582.83 10
19584.15 15
19585.48 16
19586.80 8
19588.12 15
19589.45 11
19590.77 15
19592.09 17
19593.42 9
19594.74 10
19596.06 9
19597.39 13
19598.71 10
19600.03 9
19601.36 12
19602.68 12
19604.00 14
19605.33 10
19606.65 15
19607.98 15
19609.30 8
19610.62 14
19611.95 10
19613.27 15
19614.60 13
19615.92 14
19617.24 16
19618.57 17
19619.89 20
19621.22 21
19622.54 16
19623.87 18
19625.19 12
19626.51 12
19627.84 20
19629.16 15
19630.49 16
19631.81 10
19633.14 11
19634.46 8
19635.79 24
19637.11 23
19638.44 13
19639.76 11
19641.09 8
19642.41 16
19643.74 14
19645.06 14
19646.39 9
19647.71 8
19649.04 15
19650.36 10
19651.69 13
19653.01 17
19654.34 19
19655.66 15
19656.99 9
19658.32 11
19659.64 8
19660.97 17
19662.29 14
19663.62 14
19664.94 21
19666.27 11
19667.60 19
19668.92 11
19670.25 13
19671.57 11
19672.90 16
19674.23 24
19675.55 18
19676.88 7
19678.20 12
19679.53 14
19680.86 16
19682.18 9
19683.51 8
19684.84 11
19686.16 13
19687.49 6
19688.82 7
19690.14 7
19691.47 8
19692.80 11
19694.12 13
19695.45 11
19696.78 14
19698.10 22
19699.43 19
19700.76 9
19702.08 6
19703.41 12
19704.74 25
19706.07 13
19707.39 17
19708.72 9
19710.05 15
19711.37 18
19712.70 18
19714.03 13
19715.36 9
19716.68 13
19718.01 18
19719.34 27
19720.67 6
19721.99 11
19723.32 17
19724.65 16
19725.98 12
19727.31 10
19728.63 12
19729.96 10
19731.29 12
19732.62 8
19733.95 12
19735.27 18
19736.60 16
19737.93 10
19739.26 12
19740.59 10
19741.92 13
19743.24 11
19744.57 20
19745.90 13
19747.23 7
19748.56 7
19749.89 18
19751.22 11
19752.54 7
19753.87 14
19755.20 16
19756.53 11
19757.86 14
19759.19 8
19760.52 11
19761.85 11
19763.18 7
19764.50 13
19765.83 9
19767.16 14
19768.49 10
19769.82 15
19771.15 9
19772.48 9
19773.81 17
19775.14 15
19776.47 8
19777.80 10
19779.13 14
19780.46 11
19781.79 16
19783.12 8
19784.45 14
19785.78 12
19787.11 8
19788.44 14
19789.77 8
19791.10 9
19792.43 16
19793.76 11
19795.09 12
19796.42 12
19797.75 17
19799.08 11
19800.41 9
19801.74 7
19803.07 13
19804.40 10
19805.73 13
19807.06 13
19808.39 7
19809.72 11
19811.05 11
19812.38 10
19813.71 8
19815.05 19
19816.38 12
19817.71 13
19819.04 14
19820.37 16
19821.70 10
19823.03 11
19824.36 9
19825.69 8
19827.03 14
19828.36 12
19829.69 13
19831.02 14
19832.35 14
19833.68 7
19835.01 10
19836.35 11
19837.68 14
19839.01 12
19840.34 15
19841.67 17
19843.00 11
19844.34 14
19845.67 17
19847.00 13
19848.33 17
19849.66 11
19851.00 14
19852.33 13
19853.66 14
19854.99 20
19856.32 12
19857.66 12
19858.99 13
19860.32 13
19861.65 5
19862.99 9
19864.32 11
19865.65 11
19866.98 16
19868.32 15
19869.65 16
19870.98 19
19872.31 8
19873.65 4
19874.98 9
19876.31 9
19877.65 24
19878.98 14
19880.31 4
19881.65 5
19882.98 12
19884.31 13
19885.64 10
19886.98 10
19888.31 12
19889.64 14
19890.98 12
19892.31 14
19893.64 7
19894.98 10
19896.31 14
19897.65 15
19898.98 12
19900.31 7
19901.65 15
19902.98 16
19904.31 9
19905.65 10
19906.98 17
19908.32 16
19909.65 12
19910.98 11
19912.32 11
19913.65 12
19914.99 13
19916.32 14
19917.66 13
19918.99 5
19920.32 10
19921.66 14
19922.99 16
19924.33 11
19925.66 10
19927.00 12
19928.33 12
19929.67 16
19931.00 15
19932.34 6
19933.67 20
19935.01 14
19936.34 7
19937.68 8
19939.01 10
19940.35 15
19941.68 12
19943.02 12
19944.35 12
19945.69 12
19947.02 6
19948.36 7
19949.69 11
19951.03 14
19952.36 12
19953.70 9
19955.03 16
19956.37 14
19957.71 23
19959.04 16
19960.38 15
19961.71 15
19963.05 12
19964.38 7
19965.72 13
19967.06 12
19968.39 10
19969.73 14
19971.06 11
19972.40 12
19973.74 12
19975.07 12
19976.41 15
19977.75 9
19979.08 7
19980.42 11
19981.75 11
19983.09 11
19984.43 15
19985.76 6
19987.10 6
19988.44 14
19989.77 11
19991.11 16
19992.45 14
19993.78 7
19995.12 11
19996.46 7
19997.80 11
19999.13 8
20000.47 21
20001.81 7
20003.14 8
20004.48 12
20005.82 10
20007.16 12
20008.49 18
20009.83 19
20011.17 19
20012.51 11
20013.84 7
20015.18 15
20016.52 8
20017.86 14
20019.19 5
20020.53 13
20021.87 5
20023.21 12
20024.55 13
20025.88 20
20027.22 10
20028.56 8
20029.90 12
20031.24 11
20032.57 11
20033.91 10
20035.25 10
20036.59 11
20037.93 12
20039.26 7
20040.60 13
20041.94 8
20043.28 13
20044.62 5
20045.96 23
20047.30 15
20048.63 3
20049.97 11
20051.31 11
20052.65 9
20053.99 9
20055.33 11
20056.67 13
20058.01 18
20059.35 7
20060.69 20
20062.02 16
20063.36 8
20064.70 7
20066.04 12
20067.38 13
20068.72 10
20070.06 11
20071.40 26
20072.74 6
20074.08 13
20075.42 16
20076.76 7
20078.10 9
20079.44 6
20080.78 9
20082.12 10
20083.46 14
20084.80 7
20086.14 19
20087.48 17
20088.82 14
20090.16 12
20091.50 13
20092.84 15
20094.18 8
20095.52 19
20096.86 10
20098.20 11
20099.54 11
20100.88 13
20102.22 19
20103.56 10
20104.90 5
20106.24 19
20107.58 16
20108.92 18
20110.26 12
20111.60 11
20112.95 14
20114.29 16
20115.63 16
20116.97 13
20118.31 11
20119.65 15
20120.99 20
20122.33 15
20123.67 17
20125.02 10
20126.36 16
20127.70 10
20129.04 11
20130.38 10
20131.72 4
20133.06 11
20134.41 11
20135.75 14
