# Supplementary material for: MALDI-TOF MS typing enables the classification of brewing yeasts of the genus Saccharomyces to major beer styles
Source: PLoS One. 2017 Aug 9;12(8):e0181694. doi: 10.1371/journal.pone.0181694 (PMC5549903; doi:10.1371/journal.pone.0181694)
Supplement: S10 File — The directory includes 90 raw files and was zipped to “.zip”; the folder has three strains with 30 spectra per strain; S1 Text explains the raw files with an example and Table 1 represents the yeast strains used within the experiment. (ZIP) [file pone.0181694.s013.zip › 28-30/30332n-552-OG-Koe-Koe-YPG-18h-E-E_2015-08-12__0_G2_1.dat]

1999.93 1320
2000.35 1336
2000.77 1319
2001.19 1441
2001.61 1320
2002.03 1343
2002.46 1299
2002.88 1436
2003.30 1493
2003.72 1332
2004.14 1296
2004.57 1381
2004.99 1433
2005.41 1364
2005.83 1441
2006.25 1425
2006.68 1325
2007.10 1309
2007.52 1314
2007.94 1184
2008.37 1342
2008.79 1394
2009.21 1436
2009.63 1381
2010.06 1391
2010.48 1313
2010.90 1325
2011.32 1349
2011.75 1295
2012.17 1362
2012.59 1342
2013.02 1237
2013.44 1332
2013.86 1298
2014.29 1318
2014.71 1245
2015.13 1198
2015.55 1383
2015.98 1223
2016.40 1235
2016.82 1356
2017.25 1402
2017.67 1257
2018.10 1190
2018.52 1286
2018.94 1227
2019.37 1455
2019.79 1495
2020.21 1429
2020.64 1351
2021.06 1319
2021.48 1352
2021.91 1464
2022.33 1387
2022.76 1324
2023.18 1191
2023.60 1224
2024.03 1365
2024.45 1251
2024.88 1314
2025.30 1247
2025.73 1258
2026.15 1319
2026.57 1336
2027.00 1200
2027.42 1303
2027.85 1333
2028.27 1317
2028.70 1303
2029.12 1376
2029.55 1230
2029.97 1317
2030.40 1348
2030.82 1324
2031.24 1406
2031.67 1382
2032.09 1206
2032.52 1212
2032.94 1307
2033.37 1157
2033.79 1217
2034.22 1460
2034.65 1369
2035.07 1268
2035.50 1384
2035.92 1254
2036.35 1358
2036.77 1264
2037.20 1301
2037.62 1377
2038.05 1355
2038.47 1415
2038.90 1198
2039.33 1342
2039.75 1381
2040.18 1381
2040.60 1299
2041.03 1205
2041.45 1355
2041.88 1426
2042.31 1361
2042.73 1370
2043.16 1248
2043.58 1205
2044.01 1283
2044.44 1298
2044.86 1211
2045.29 1125
2045.72 1233
2046.14 1136
2046.57 1170
2047.00 1144
2047.42 1110
2047.85 1212
2048.28 1382
2048.70 1350
2049.13 1284
2049.56 1194
2049.98 1279
2050.41 1303
2050.84 1184
2051.26 1163
2051.69 1338
2052.12 1418
2052.54 1232
2052.97 1303
2053.40 1298
2053.83 1305
2054.25 1236
2054.68 1153
2055.11 1162
2055.53 1272
2055.96 1249
2056.39 1215
2056.82 1054
2057.24 1226
2057.67 1272
2058.10 1315
2058.53 1378
2058.96 1406
2059.38 1167
2059.81 1302
2060.24 1335
2060.67 1352
2061.10 1283
2061.52 1381
2061.95 1397
2062.38 1281
2062.81 1334
2063.24 1387
2063.66 1194
2064.09 1346
2064.52 1359
2064.95 1326
2065.38 1406
2065.81 1363
2066.23 1322
2066.66 1329
2067.09 1416
2067.52 1439
2067.95 1291
2068.38 1442
2068.81 1489
2069.23 1473
2069.66 1458
2070.09 1336
2070.52 1247
2070.95 1314
2071.38 1226
2071.81 1221
2072.24 1288
2072.67 1356
2073.10 1311
2073.53 1384
2073.95 1276
2074.38 1320
2074.81 1244
2075.24 1401
2075.67 1434
2076.10 1200
2076.53 1402
2076.96 1347
2077.39 1397
2077.82 1456
2078.25 1400
2078.68 1286
2079.11 1302
2079.54 1437
2079.97 1494
2080.40 1493
2080.83 1427
2081.26 1413
2081.69 1627
2082.12 1705
2082.55 1546
2082.98 1582
2083.41 1639
2083.84 1464
2084.27 1332
2084.70 1315
2085.13 1478
2085.56 1325
2085.99 1301
2086.42 1280
2086.85 1361
2087.29 1273
2087.72 1314
2088.15 1480
2088.58 1386
2089.01 1335
2089.44 1234
2089.87 1258
2090.30 1292
2090.73 1299
2091.16 1305
2091.59 1429
2092.03 1493
2092.46 1418
2092.89 1426
2093.32 1286
2093.75 1210
2094.18 1438
2094.61 1361
2095.05 1370
2095.48 1446
2095.91 1319
2096.34 1316
2096.77 1318
2097.20 1348
2097.63 1352
2098.07 1200
2098.50 1332
2098.93 1243
2099.36 1216
2099.79 1281
2100.23 1330
2100.66 1342
2101.09 1263
2101.52 1311
2101.95 1267
2102.39 1225
2102.82 1344
2103.25 1175
2103.68 1156
2104.12 1324
2104.55 1289
2104.98 1203
2105.41 1194
2105.85 1262
2106.28 1187
2106.71 1302
2107.14 1388
2107.58 1282
2108.01 1385
2108.44 1324
2108.88 1475
2109.31 1297
2109.74 1158
2110.18 1283
2110.61 1279
2111.04 1489
2111.47 1446
2111.91 1287
2112.34 1259
2112.77 1335
2113.21 1360
2113.64 1367
2114.07 1279
2114.51 1244
2114.94 1325
2115.37 1350
2115.81 1359
2116.24 1235
2116.68 1279
2117.11 1286
2117.54 1227
2117.98 1169
2118.41 1219
2118.85 1309
2119.28 1384
2119.71 1282
2120.15 1313
2120.58 1294
2121.02 1400
2121.45 1358
2121.88 1242
2122.32 1313
2122.75 1304
2123.19 1282
2123.62 1244
2124.06 1423
2124.49 1267
2124.92 1276
2125.36 1354
2125.79 1321
2126.23 1218
2126.66 1202
2127.10 1247
2127.53 1184
2127.97 1071
2128.40 1031
2128.84 1232
2129.27 1326
2129.71 1406
2130.14 1185
2130.58 1311
2131.01 1314
2131.45 1410
2131.88 1405
2132.32 1414
2132.75 1485
2133.19 1300
2133.63 1315
2134.06 1433
2134.50 1501
2134.93 1368
2135.37 1270
2135.80 1307
2136.24 1337
2136.67 1377
2137.11 1497
2137.55 1453
2137.98 1494
2138.42 1430
2138.85 1518
2139.29 1463
2139.73 1331
2140.16 1583
2140.60 1383
2141.03 1403
2141.47 1401
2141.91 1347
2142.34 1327
2142.78 1254
2143.22 1328
2143.65 1302
2144.09 1098
2144.53 1201
2144.96 1213
2145.40 1240
2145.84 1282
2146.27 1266
2146.71 1371
2147.15 1295
2147.58 1229
2148.02 1245
2148.46 1316
2148.89 1258
2149.33 1333
2149.77 1440
2150.21 1367
2150.64 1479
2151.08 1653
2151.52 1548
2151.95 1496
2152.39 1553
2152.83 1635
2153.27 1552
2153.70 1621
2154.14 1613
2154.58 1516
2155.02 1442
2155.45 1334
2155.89 1559
2156.33 1433
2156.77 1328
2157.21 1320
2157.64 1381
2158.08 1355
2158.52 1332
2158.96 1393
2159.40 1358
2159.83 1329
2160.27 1334
2160.71 1470
2161.15 1451
2161.59 1357
2162.02 1309
2162.46 1474
2162.90 1260
2163.34 1344
2163.78 1329
2164.22 1369
2164.66 1350
2165.09 1250
2165.53 1391
2165.97 1307
2166.41 1446
2166.85 1294
2167.29 1266
2167.73 1319
2168.17 1370
2168.60 1333
2169.04 1208
2169.48 1230
2169.92 1242
2170.36 1234
2170.80 1272
2171.24 1244
2171.68 1337
2172.12 1305
2172.56 1416
2173.00 1416
2173.44 1298
2173.88 1367
2174.32 1414
2174.76 1468
2175.20 1583
2175.64 1562
2176.07 1415
2176.51 1532
2176.95 1451
2177.39 1545
2177.83 1529
2178.27 1503
2178.71 1563
2179.15 1618
2179.59 1506
2180.03 1577
2180.47 1577
2180.92 1669
2181.36 1507
2181.80 1484
2182.24 1508
2182.68 1463
2183.12 1435
2183.56 1466
2184.00 1459
2184.44 1431
2184.88 1421
2185.32 1379
2185.76 1373
2186.20 1365
2186.64 1300
2187.08 1331
2187.52 1282
2187.97 1203
2188.41 1183
2188.85 1468
2189.29 1456
2189.73 1472
2190.17 1365
2190.61 1554
2191.05 1618
2191.49 1388
2191.94 1356
2192.38 1441
2192.82 1407
2193.26 1530
2193.70 1547
2194.14 1539
2194.58 1581
2195.03 1467
2195.47 1507
2195.91 1507
2196.35 1324
2196.79 1511
2197.24 1529
2197.68 1580
2198.12 1537
2198.56 1478
2199.00 1456
2199.45 1312
2199.89 1443
2200.33 1429
2200.77 1594
2201.21 1467
2201.66 1400
2202.10 1575
2202.54 1603
2202.98 1532
2203.43 1490
2203.87 1456
2204.31 1453
2204.75 1352
2205.20 1396
2205.64 1390
2206.08 1380
2206.53 1508
2206.97 1516
2207.41 1565
2207.85 1524
2208.30 1641
2208.74 1520
2209.18 1415
2209.63 1419
2210.07 1452
2210.51 1433
2210.96 1672
2211.40 1530
2211.84 1491
2212.29 1599
2212.73 1574
2213.17 1563
2213.62 1527
2214.06 1456
2214.50 1406
2214.95 1527
2215.39 1491
2215.84 1533
2216.28 1548
2216.72 1768
2217.17 1619
2217.61 1482
2218.05 1312
2218.50 1226
2218.94 1408
2219.39 1395
2219.83 1483
2220.28 1410
2220.72 1386
2221.16 1410
2221.61 1512
2222.05 1633
2222.50 1602
2222.94 1441
2223.39 1329
2223.83 1523
2224.28 1566
2224.72 1563
2225.16 1544
2225.61 1434
2226.05 1511
2226.50 1603
2226.94 1506
2227.39 1646
2227.83 1575
2228.28 1598
2228.72 1483
2229.17 1587
2229.61 1772
2230.06 1564
2230.50 1533
2230.95 1567
2231.40 1577
2231.84 1516
2232.29 1730
2232.73 1695
2233.18 1642
2233.62 1560
2234.07 1552
2234.51 1763
2234.96 1522
2235.41 1669
2235.85 1741
2236.30 1676
2236.74 1566
2237.19 1778
2237.63 1526
2238.08 1496
2238.53 1451
2238.97 1458
2239.42 1509
2239.86 1553
2240.31 1715
2240.76 1578
2241.20 1481
2241.65 1260
2242.10 1363
2242.54 1431
2242.99 1385
2243.44 1377
2243.88 1445
2244.33 1562
2244.78 1597
2245.22 1450
2245.67 1505
2246.12 1650
2246.56 1535
2247.01 1394
2247.46 1415
2247.90 1382
2248.35 1291
2248.80 1365
2249.24 1405
2249.69 1559
2250.14 1447
2250.59 1434
2251.03 1625
2251.48 1571
2251.93 1469
2252.38 1364
2252.82 1415
2253.27 1313
2253.72 1397
2254.17 1428
2254.61 1403
2255.06 1463
2255.51 1523
2255.96 1419
2256.40 1517
2256.85 1447
2257.30 1333
2257.75 1365
2258.20 1390
2258.64 1376
2259.09 1449
2259.54 1487
2259.99 1443
2260.44 1327
2260.88 1439
2261.33 1404
2261.78 1404
2262.23 1410
2262.68 1510
2263.13 1349
2263.58 1477
2264.02 1592
2264.47 1623
2264.92 1665
2265.37 1845
2265.82 1700
2266.27 1588
2266.72 1625
2267.17 1651
2267.61 1615
2268.06 1566
2268.51 1776
2268.96 1628
2269.41 1657
2269.86 1628
2270.31 1668
2270.76 1685
2271.21 1688
2271.66 1629
2272.11 1580
2272.56 1783
2273.00 1750
2273.45 1829
2273.90 1696
2274.35 1605
2274.80 1639
2275.25 1578
2275.70 1613
2276.15 1611
2276.60 1479
2277.05 1584
2277.50 1535
2277.95 1480
2278.40 1480
2278.85 1570
2279.30 1482
2279.75 1543
2280.20 1502
2280.65 1529
2281.10 1704
2281.55 1584
2282.00 1462
2282.45 1434
2282.90 1523
2283.35 1578
2283.81 1616
2284.26 1543
2284.71 1528
2285.16 1466
2285.61 1487
2286.06 1445
2286.51 1469
2286.96 1441
2287.41 1391
2287.86 1480
2288.31 1523
2288.76 1456
2289.22 1501
2289.67 1734
2290.12 1767
2290.57 1760
2291.02 1848
2291.47 1900
2291.92 1946
2292.37 2100
2292.83 2157
2293.28 2316
2293.73 2485
2294.18 2431
2294.63 2514
2295.08 2323
2295.53 2211
2295.99 2011
2296.44 1979
2296.89 2090
2297.34 2012
2297.79 1942
2298.25 1913
2298.70 1945
2299.15 1713
2299.60 1584
2300.05 1616
2300.51 1591
2300.96 1599
2301.41 1448
2301.86 1547
2302.32 1452
2302.77 1473
2303.22 1442
2303.67 1431
2304.13 1442
2304.58 1470
2305.03 1349
2305.48 1368
2305.94 1371
2306.39 1360
2306.84 1336
2307.29 1413
2307.75 1554
2308.20 1468
2308.65 1549
2309.11 1547
2309.56 1549
2310.01 1617
2310.47 1500
2310.92 1561
2311.37 1624
2311.83 1646
2312.28 1634
2312.73 1812
2313.19 1758
2313.64 1758
2314.09 1656
2314.55 1818
2315.00 1636
2315.45 1643
2315.91 1463
2316.36 1393
2316.81 1564
2317.27 1640
2317.72 1657
2318.18 1613
2318.63 1509
2319.08 1586
2319.54 1532
2319.99 1550
2320.45 1541
2320.90 1631
2321.35 1695
2321.81 1586
2322.26 1690
2322.72 1631
2323.17 1432
2323.63 1451
2324.08 1552
2324.54 1607
2324.99 1605
2325.44 1620
2325.90 1455
2326.35 1438
2326.81 1472
2327.26 1632
2327.72 1704
2328.17 1540
2328.63 1482
2329.08 1609
2329.54 1709
2329.99 1721
2330.45 1703
2330.90 1588
2331.36 1626
2331.81 1624
2332.27 1689
2332.72 1743
2333.18 1706
2333.64 1718
2334.09 1708
2334.55 1586
2335.00 1627
2335.46 1505
2335.91 1686
2336.37 1603
2336.82 1431
2337.28 1548
2337.74 1532
2338.19 1439
2338.65 1562
2339.10 1664
2339.56 1579
2340.02 1597
2340.47 1773
2340.93 1643
2341.38 1687
2341.84 1743
2342.30 1804
2342.75 1710
2343.21 1811
2343.67 1937
2344.12 1804
2344.58 1694
2345.04 1706
2345.49 1680
2345.95 1505
2346.41 1675
2346.86 1675
2347.32 1607
2347.78 1572
2348.23 1595
2348.69 1642
2349.15 1593
2349.60 1703
2350.06 1590
2350.52 1658
2350.97 1639
2351.43 1699
2351.89 1579
2352.35 1518
2352.80 1459
2353.26 1363
2353.72 1384
2354.18 1547
2354.63 1513
2355.09 1502
2355.55 1379
2356.01 1445
2356.46 1490
2356.92 1511
2357.38 1470
2357.84 1401
2358.29 1435
2358.75 1573
2359.21 1540
2359.67 1596
2360.13 1574
2360.58 1468
2361.04 1384
2361.50 1376
2361.96 1459
2362.42 1526
2362.88 1610
2363.33 1538
2363.79 1537
2364.25 1486
2364.71 1604
2365.17 1481
2365.63 1487
2366.08 1652
2366.54 1612
2367.00 1529
2367.46 1512
2367.92 1583
2368.38 1500
2368.84 1543
2369.30 1538
2369.75 1619
2370.21 1530
2370.67 1545
2371.13 1496
2371.59 1530
2372.05 1525
2372.51 1482
2372.97 1361
2373.43 1542
2373.89 1565
2374.35 1490
2374.81 1528
2375.27 1538
2375.72 1562
2376.18 1587
2376.64 1499
2377.10 1486
2377.56 1487
2378.02 1424
2378.48 1430
2378.94 1490
2379.40 1449
2379.86 1496
2380.32 1578
2380.78 1529
2381.24 1482
2381.70 1531
2382.16 1521
2382.62 1559
2383.08 1535
2383.54 1445
2384.00 1510
2384.46 1645
2384.92 1562
2385.39 1479
2385.85 1613
2386.31 1384
2386.77 1372
2387.23 1464
2387.69 1489
2388.15 1531
2388.61 1465
2389.07 1604
2389.53 1446
2389.99 1398
2390.45 1470
2390.91 1432
2391.38 1576
2391.84 1490
2392.30 1389
2392.76 1495
2393.22 1472
2393.68 1323
2394.14 1342
2394.60 1334
2395.06 1407
2395.53 1388
2395.99 1416
2396.45 1456
2396.91 1418
2397.37 1480
2397.83 1473
2398.30 1312
2398.76 1373
2399.22 1354
2399.68 1348
2400.14 1364
2400.61 1496
2401.07 1517
2401.53 1253
2401.99 1325
2402.45 1420
2402.92 1349
2403.38 1273
2403.84 1431
2404.30 1475
2404.76 1597
2405.23 1582
2405.69 1393
2406.15 1403
2406.61 1331
2407.08 1491
2407.54 1486
2408.00 1377
2408.46 1620
2408.93 1549
2409.39 1540
2409.85 1602
2410.32 1477
2410.78 1402
2411.24 1423
2411.70 1394
2412.17 1442
2412.63 1270
2413.09 1307
2413.56 1416
2414.02 1345
2414.48 1369
2414.95 1355
2415.41 1497
2415.87 1558
2416.34 1496
2416.80 1512
2417.26 1614
2417.73 1597
2418.19 1635
2418.65 1699
2419.12 1524
2419.58 1731
2420.05 1831
2420.51 1778
2420.97 1734
2421.44 1688
2421.90 1796
2422.37 1730
2422.83 1732
2423.29 1729
2423.76 1505
2424.22 1568
2424.69 1759
2425.15 1752
2425.62 1550
2426.08 1395
2426.54 1665
2427.01 1737
2427.47 1614
2427.94 1552
2428.40 1420
2428.87 1387
2429.33 1422
2429.80 1456
2430.26 1497
2430.73 1526
2431.19 1598
2431.66 1383
2432.12 1312
2432.59 1414
2433.05 1441
2433.52 1396
2433.98 1459
2434.45 1546
2434.91 1437
2435.38 1574
2435.84 1605
2436.31 1583
2436.77 1544
2437.24 1431
2437.70 1530
2438.17 1643
2438.63 1496
2439.10 1425
2439.57 1539
2440.03 1633
2440.50 1571
2440.96 1843
2441.43 1748
2441.89 1867
2442.36 1828
2442.83 1769
2443.29 1864
2443.76 1847
2444.22 1731
2444.69 1624
2445.16 1550
2445.62 1717
2446.09 1566
2446.56 1624
2447.02 1578
2447.49 1348
2447.96 1473
2448.42 1402
2448.89 1377
2449.35 1451
2449.82 1485
2450.29 1616
2450.75 1481
2451.22 1397
2451.69 1475
2452.16 1618
2452.62 1414
2453.09 1399
2453.56 1431
2454.02 1326
2454.49 1389
2454.96 1560
2455.42 1568
2455.89 1443
2456.36 1417
2456.83 1398
2457.29 1420
2457.76 1462
2458.23 1401
2458.70 1331
2459.16 1527
2459.63 1482
2460.10 1490
2460.57 1581
2461.03 1497
2461.50 1505
2461.97 1461
2462.44 1298
2462.91 1365
2463.37 1362
2463.84 1366
2464.31 1525
2464.78 1514
2465.25 1317
2465.71 1417
2466.18 1358
2466.65 1259
2467.12 1540
2467.59 1548
2468.06 1541
2468.52 1487
2468.99 1461
2469.46 1403
2469.93 1506
2470.40 1429
2470.87 1540
2471.34 1493
2471.80 1373
2472.27 1536
2472.74 1481
2473.21 1438
2473.68 1403
2474.15 1344
2474.62 1440
2475.09 1437
2475.56 1444
2476.02 1363
2476.49 1340
2476.96 1369
2477.43 1398
2477.90 1461
2478.37 1448
2478.84 1352
2479.31 1363
2479.78 1357
2480.25 1541
2480.72 1646
2481.19 1606
2481.66 1479
2482.13 1585
2482.60 1582
2483.07 1675
2483.54 1528
2484.01 1506
2484.48 1589
2484.95 1601
2485.42 1582
2485.89 1553
2486.36 1455
2486.83 1358
2487.30 1536
2487.77 1417
2488.24 1344
2488.71 1318
2489.18 1400
2489.65 1471
2490.12 1439
2490.59 1538
2491.06 1466
2491.53 1490
2492.00 1579
2492.47 1593
2492.94 1416
2493.41 1464
2493.88 1462
2494.36 1343
2494.83 1457
2495.30 1509
2495.77 1413
2496.24 1555
2496.71 1593
2497.18 1594
2497.65 1579
2498.12 1600
2498.60 1425
2499.07 1572
2499.54 1521
2500.01 1471
2500.48 1489
2500.95 1591
2501.42 1575
2501.90 1472
2502.37 1327
2502.84 1329
2503.31 1441
2503.78 1572
2504.25 1354
2504.73 1469
2505.20 1348
2505.67 1413
2506.14 1368
2506.61 1588
2507.09 1514
2507.56 1440
2508.03 1599
2508.50 1539
2508.97 1605
2509.45 1613
2509.92 1428
2510.39 1686
2510.86 1635
2511.34 1470
2511.81 1613
2512.28 1742
2512.75 1616
2513.23 1589
2513.70 1637
2514.17 1749
2514.65 1817
2515.12 1754
2515.59 1732
2516.06 1619
2516.54 1619
2517.01 1569
2517.48 1568
2517.96 1633
2518.43 1460
2518.90 1510
2519.38 1622
2519.85 1513
2520.32 1467
2520.80 1453
2521.27 1385
2521.74 1536
2522.22 1570
2522.69 1658
2523.16 1672
2523.64 1528
2524.11 1409
2524.58 1432
2525.06 1377
2525.53 1315
2526.01 1379
2526.48 1411
2526.95 1418
2527.43 1391
2527.90 1300
2528.38 1361
2528.85 1312
2529.32 1275
2529.80 1407
2530.27 1485
2530.75 1398
2531.22 1458
2531.70 1441
2532.17 1372
2532.64 1390
2533.12 1446
2533.59 1459
2534.07 1395
2534.54 1511
2535.02 1563
2535.49 1419
2535.97 1402
2536.44 1536
2536.92 1438
2537.39 1401
2537.87 1384
2538.34 1458
2538.82 1396
2539.29 1429
2539.77 1586
2540.24 1395
2540.72 1360
2541.19 1562
2541.67 1455
2542.14 1565
2542.62 1576
2543.09 1391
2543.57 1627
2544.04 1545
2544.52 1420
2545.00 1414
2545.47 1493
2545.95 1416
2546.42 1488
2546.90 1501
2547.37 1532
2547.85 1690
2548.33 1688
2548.80 1677
2549.28 1756
2549.75 1727
2550.23 1828
2550.71 2125
2551.18 2022
2551.66 1895
2552.14 1838
2552.61 1671
2553.09 1683
2553.57 1744
2554.04 1760
2554.52 1846
2554.99 1864
2555.47 1839
2555.95 1788
2556.42 1810
2556.90 1823
2557.38 1902
2557.86 1858
2558.33 1863
2558.81 1859
2559.29 1832
2559.76 1906
2560.24 1880
2560.72 1712
2561.19 1576
2561.67 1501
2562.15 1567
2562.63 1509
2563.10 1476
2563.58 1429
2564.06 1443
2564.54 1619
2565.01 1513
2565.49 1423
2565.97 1443
2566.45 1323
2566.92 1271
2567.40 1395
2567.88 1465
2568.36 1429
2568.83 1402
2569.31 1281
2569.79 1434
2570.27 1333
2570.75 1394
2571.22 1320
2571.70 1465
2572.18 1397
2572.66 1345
2573.14 1373
2573.62 1520
2574.09 1486
2574.57 1428
2575.05 1497
2575.53 1398
2576.01 1338
2576.49 1381
2576.97 1316
2577.44 1276
2577.92 1433
2578.40 1348
2578.88 1404
2579.36 1350
2579.84 1391
2580.32 1313
2580.80 1361
2581.27 1451
2581.75 1305
2582.23 1417
2582.71 1381
2583.19 1329
2583.67 1308
2584.15 1386
2584.63 1404
2585.11 1518
2585.59 1387
2586.07 1402
2586.55 1477
2587.03 1443
2587.51 1390
2587.99 1439
2588.47 1548
2588.94 1616
2589.42 1500
2589.90 1489
2590.38 1376
2590.86 1431
2591.34 1345
2591.82 1463
2592.30 1398
2592.78 1400
2593.26 1477
2593.74 1492
2594.22 1437
2594.71 1468
2595.19 1612
2595.67 1717
2596.15 1637
2596.63 1593
2597.11 1583
2597.59 1437
2598.07 1527
2598.55 1556
2599.03 1550
2599.51 1524
2599.99 1634
2600.47 1587
2600.95 1549
2601.43 1467
2601.91 1431
2602.40 1606
2602.88 1657
2603.36 1477
2603.84 1356
2604.32 1218
2604.80 1414
2605.28 1367
2605.76 1319
2606.24 1440
2606.73 1421
2607.21 1414
2607.69 1386
2608.17 1352
2608.65 1406
2609.13 1402
2609.62 1377
2610.10 1414
2610.58 1562
2611.06 1534
2611.54 1525
2612.02 1490
2612.51 1439
2612.99 1437
2613.47 1575
2613.95 1516
2614.43 1525
2614.92 1641
2615.40 1520
2615.88 1368
2616.36 1407
2616.85 1601
2617.33 1523
2617.81 1335
2618.29 1379
2618.78 1366
2619.26 1316
2619.74 1410
2620.22 1507
2620.71 1404
2621.19 1402
2621.67 1498
2622.15 1521
2622.64 1445
2623.12 1462
2623.60 1370
2624.09 1393
2624.57 1396
2625.05 1492
2625.53 1467
2626.02 1452
2626.50 1472
2626.98 1368
2627.47 1373
2627.95 1517
2628.43 1459
2628.92 1352
2629.40 1416
2629.88 1535
2630.37 1524
2630.85 1340
2631.34 1427
2631.82 1315
2632.30 1430
2632.79 1463
2633.27 1389
2633.75 1397
2634.24 1315
2634.72 1224
2635.21 1396
2635.69 1442
2636.17 1360
2636.66 1388
2637.14 1491
2637.63 1465
2638.11 1312
2638.60 1358
2639.08 1410
2639.56 1506
2640.05 1439
2640.53 1508
2641.02 1540
2641.50 1557
2641.99 1587
2642.47 1548
2642.96 1439
2643.44 1443
2643.93 1480
2644.41 1469
2644.90 1390
2645.38 1394
2645.87 1444
2646.35 1477
2646.84 1433
2647.32 1365
2647.81 1282
2648.29 1349
2648.78 1400
2649.26 1315
2649.75 1413
2650.23 1383
2650.72 1471
2651.20 1408
2651.69 1418
2652.17 1410
2652.66 1394
2653.15 1393
2653.63 1427
2654.12 1417
2654.60 1379
2655.09 1481
2655.57 1287
2656.06 1339
2656.55 1429
2657.03 1280
2657.52 1329
2658.00 1414
2658.49 1459
2658.98 1376
2659.46 1372
2659.95 1332
2660.44 1399
2660.92 1464
2661.41 1390
2661.90 1336
2662.38 1279
2662.87 1444
2663.35 1420
2663.84 1310
2664.33 1357
2664.81 1445
2665.30 1405
2665.79 1416
2666.28 1298
2666.76 1355
2667.25 1525
2667.74 1519
2668.22 1485
2668.71 1536
2669.20 1476
2669.68 1421
2670.17 1422
2670.66 1352
2671.15 1330
2671.63 1323
2672.12 1356
2672.61 1365
2673.10 1389
2673.58 1350
2674.07 1438
2674.56 1387
2675.05 1573
2675.53 1483
2676.02 1510
2676.51 1549
2677.00 1501
2677.49 1576
2677.97 1792
2678.46 1720
2678.95 1709
2679.44 1733
2679.93 1767
2680.41 1792
2680.90 1767
2681.39 1838
2681.88 1898
2682.37 1761
2682.85 1626
2683.34 1689
2683.83 1806
2684.32 1616
2684.81 1725
2685.30 1831
2685.79 1680
2686.27 1755
2686.76 1691
2687.25 1648
2687.74 1635
2688.23 1741
2688.72 1590
2689.21 1503
2689.70 1502
2690.19 1520
2690.67 1407
2691.16 1441
2691.65 1393
2692.14 1371
2692.63 1423
2693.12 1358
2693.61 1370
2694.10 1328
2694.59 1269
2695.08 1411
2695.57 1322
2696.06 1478
2696.55 1541
2697.04 1594
2697.53 1585
2698.02 1412
2698.51 1375
2699.00 1470
2699.49 1463
2699.98 1684
2700.47 1507
2700.96 1478
2701.45 1498
2701.94 1507
2702.43 1447
2702.92 1528
2703.41 1616
2703.90 1650
2704.39 1529
2704.88 1520
2705.37 1522
2705.86 1481
2706.35 1562
2706.84 1691
2707.33 1575
2707.82 1531
2708.31 1509
2708.80 1600
2709.29 1445
2709.78 1473
2710.27 1431
2710.77 1437
2711.26 1209
2711.75 1213
2712.24 1333
2712.73 1456
2713.22 1377
2713.71 1524
2714.20 1617
2714.69 1531
2715.19 1495
2715.68 1337
2716.17 1355
2716.66 1385
2717.15 1511
2717.64 1518
2718.13 1431
2718.63 1442
2719.12 1420
2719.61 1383
2720.10 1359
2720.59 1367
2721.08 1438
2721.58 1458
2722.07 1407
2722.56 1460
2723.05 1600
2723.54 1551
2724.04 1512
2724.53 1479
2725.02 1565
2725.51 1625
2726.01 1576
2726.50 1652
2726.99 1615
2727.48 1663
2727.98 1494
2728.47 1538
2728.96 1462
2729.45 1370
2729.95 1433
2730.44 1406
2730.93 1446
2731.42 1432
2731.92 1319
2732.41 1528
2732.90 1453
2733.40 1356
2733.89 1534
2734.38 1596
2734.87 1511
2735.37 1413
2735.86 1371
2736.35 1334
2736.85 1432
2737.34 1590
2737.83 1440
2738.33 1373
2738.82 1390
2739.31 1464
2739.81 1386
2740.30 1431
2740.79 1488
2741.29 1412
2741.78 1416
2742.28 1470
2742.77 1458
2743.26 1341
2743.76 1333
2744.25 1512
2744.75 1367
2745.24 1296
2745.73 1323
2746.23 1329
2746.72 1305
2747.22 1261
2747.71 1300
2748.20 1374
2748.70 1383
2749.19 1301
2749.69 1216
2750.18 1439
2750.68 1402
2751.17 1261
2751.67 1393
2752.16 1302
2752.66 1351
2753.15 1264
2753.64 1256
2754.14 1244
2754.63 1366
2755.13 1347
2755.62 1313
2756.12 1353
2756.61 1321
2757.11 1466
2757.60 1538
2758.10 1578
2758.59 1615
2759.09 1478
2759.59 1429
2760.08 1486
2760.58 1464
2761.07 1526
2761.57 1438
2762.06 1388
2762.56 1575
2763.05 1532
2763.55 1410
2764.05 1475
2764.54 1384
2765.04 1444
2765.53 1431
2766.03 1486
2766.52 1247
2767.02 1307
2767.52 1432
2768.01 1544
2768.51 1509
2769.00 1421
2769.50 1355
2770.00 1394
2770.49 1396
2770.99 1426
2771.49 1348
2771.98 1356
2772.48 1440
2772.98 1477
2773.47 1385
2773.97 1297
2774.47 1362
2774.96 1425
2775.46 1561
2775.96 1622
2776.45 1551
2776.95 1690
2777.45 1683
2777.94 1606
2778.44 1634
2778.94 1703
2779.43 1604
2779.93 1679
2780.43 1684
2780.93 1691
2781.42 1570
2781.92 1575
2782.42 1532
2782.92 1465
2783.41 1449
2783.91 1419
2784.41 1395
2784.91 1546
2785.40 1469
2785.90 1379
2786.40 1422
2786.90 1396
2787.39 1448
2787.89 1336
2788.39 1462
2788.89 1392
2789.39 1471
2789.88 1392
2790.38 1383
2790.88 1337
2791.38 1418
2791.88 1333
2792.37 1446
2792.87 1372
2793.37 1303
2793.87 1456
2794.37 1373
2794.87 1359
2795.37 1456
2795.86 1522
2796.36 1562
2796.86 1586
2797.36 1665
2797.86 1782
2798.36 1815
2798.86 1750
2799.35 1818
2799.85 1956
2800.35 1934
2800.85 1911
2801.35 1800
2801.85 1709
2802.35 1864
2802.85 1844
2803.35 1685
2803.85 1760
2804.35 1762
2804.85 1614
2805.34 1610
2805.84 1726
2806.34 1723
2806.84 1725
2807.34 1782
2807.84 1865
2808.34 1970
2808.84 2102
2809.34 2031
2809.84 2187
2810.34 2263
2810.84 2066
2811.34 2123
2811.84 2106
2812.34 2208
2812.84 1966
2813.34 2041
2813.84 1882
2814.34 1762
2814.84 1640
2815.34 1723
2815.84 1643
2816.34 1554
2816.84 1695
2817.34 1592
2817.84 1473
2818.35 1470
2818.85 1413
2819.35 1622
2819.85 1604
2820.35 1563
2820.85 1629
2821.35 1620
2821.85 1712
2822.35 1705
2822.85 1675
2823.35 1630
2823.85 1624
2824.36 1511
2824.86 1533
2825.36 1562
2825.86 1550
2826.36 1415
2826.86 1495
2827.36 1515
2827.86 1574
2828.37 1481
2828.87 1412
2829.37 1546
2829.87 1364
2830.37 1358
2830.87 1399
2831.38 1603
2831.88 1571
2832.38 1459
2832.88 1370
2833.38 1346
2833.88 1517
2834.39 1429
2834.89 1323
2835.39 1428
2835.89 1584
2836.40 1624
2836.90 1519
2837.40 1363
2837.90 1541
2838.40 1409
2838.91 1576
2839.41 1642
2839.91 1657
2840.41 1498
2840.92 1472
2841.42 1483
2841.92 1486
2842.42 1357
2842.93 1437
2843.43 1507
2843.93 1382
2844.44 1294
2844.94 1456
2845.44 1504
2845.94 1430
2846.45 1631
2846.95 1698
2847.45 1608
2847.96 1610
2848.46 1663
2848.96 1550
2849.47 1691
2849.97 1762
2850.47 1826
2850.98 1729
2851.48 1686
2851.98 1695
2852.49 1692
2852.99 1478
2853.50 1446
2854.00 1513
2854.50 1472
2855.01 1563
2855.51 1559
2856.01 1544
2856.52 1461
2857.02 1419
2857.53 1399
2858.03 1312
2858.53 1314
2859.04 1568
2859.54 1323
2860.05 1359
2860.55 1420
2861.06 1427
2861.56 1319
2862.06 1353
2862.57 1470
2863.07 1587
2863.58 1395
2864.08 1375
2864.59 1368
2865.09 1489
2865.60 1402
2866.10 1367
2866.61 1426
2867.11 1299
2867.62 1383
2868.12 1371
2868.63 1379
2869.13 1406
2869.64 1311
2870.14 1387
2870.65 1501
2871.15 1477
2871.66 1426
2872.16 1410
2872.67 1475
2873.17 1573
2873.68 1645
2874.18 1530
2874.69 1577
2875.20 1584
2875.70 1416
2876.21 1392
2876.71 1493
2877.22 1417
2877.72 1365
2878.23 1469
2878.74 1431
2879.24 1414
2879.75 1409
2880.25 1453
2880.76 1628
2881.27 1501
2881.77 1465
2882.28 1545
2882.79 1457
2883.29 1572
2883.80 1538
2884.30 1787
2884.81 1772
2885.32 1818
2885.82 1692
2886.33 1806
2886.84 1691
2887.34 1761
2887.85 1724
2888.36 1922
2888.86 1975
2889.37 1846
2889.88 1897
2890.38 1948
2890.89 1832
2891.40 1894
2891.91 1772
2892.41 1577
2892.92 1686
2893.43 1636
2893.93 1681
2894.44 1568
2894.95 1498
2895.46 1639
2895.96 1571
2896.47 1624
2896.98 1576
2897.49 1639
2897.99 1699
2898.50 1674
2899.01 1721
2899.52 1550
2900.03 1639
2900.53 1660
2901.04 1485
2901.55 1448
2902.06 1624
2902.56 1596
2903.07 1652
2903.58 1634
2904.09 1665
2904.60 1864
2905.11 1829
2905.61 1671
2906.12 1665
2906.63 1807
2907.14 1888
2907.65 1640
2908.16 1556
2908.66 1602
2909.17 1613
2909.68 1670
2910.19 1506
2910.70 1477
2911.21 1461
2911.72 1378
2912.23 1500
2912.73 1413
2913.24 1421
2913.75 1521
2914.26 1526
2914.77 1395
2915.28 1329
2915.79 1482
2916.30 1564
2916.81 1556
2917.32 1555
2917.83 1482
2918.33 1565
2918.84 1658
2919.35 1603
2919.86 1567
2920.37 1511
2920.88 1515
2921.39 1486
2921.90 1426
2922.41 1515
2922.92 1530
2923.43 1531
2923.94 1603
2924.45 1668
2924.96 1713
2925.47 1915
2925.98 1894
2926.49 2008
2927.00 1964
2927.51 2107
2928.02 2167
2928.53 2110
2929.04 2153
2929.55 2021
2930.06 2012
2930.57 1920
2931.08 1828
2931.59 1761
2932.11 1643
2932.62 1438
2933.13 1563
2933.64 1424
2934.15 1345
2934.66 1312
2935.17 1422
2935.68 1452
2936.19 1542
2936.70 1342
2937.21 1396
2937.72 1334
2938.24 1528
2938.75 1566
2939.26 1598
2939.77 1589
2940.28 1548
2940.79 1572
2941.30 1416
2941.81 1513
2942.33 1528
2942.84 1478
2943.35 1557
2943.86 1540
2944.37 1557
2944.88 1650
2945.40 1706
2945.91 1650
2946.42 1681
2946.93 1791
2947.44 1852
2947.96 1924
2948.47 1785
2948.98 1703
2949.49 1777
2950.00 1761
2950.52 1628
2951.03 1750
2951.54 1740
2952.05 1733
2952.57 1825
2953.08 1695
2953.59 1456
2954.10 1592
2954.62 1546
2955.13 1435
2955.64 1694
2956.15 1525
2956.67 1586
2957.18 1496
2957.69 1359
2958.20 1579
2958.72 1505
2959.23 1495
2959.74 1457
2960.26 1625
2960.77 1508
2961.28 1439
2961.80 1508
2962.31 1600
2962.82 1733
2963.34 1676
2963.85 1597
2964.36 1649
2964.88 1587
2965.39 1571
2965.90 1633
2966.42 1500
2966.93 1580
2967.44 1608
2967.96 1651
2968.47 1592
2968.98 1568
2969.50 1521
2970.01 1458
2970.53 1451
2971.04 1541
2971.55 1493
2972.07 1469
2972.58 1381
2973.10 1428
2973.61 1438
2974.12 1464
2974.64 1718
2975.15 1592
2975.67 1478
2976.18 1448
2976.70 1542
2977.21 1399
2977.73 1510
2978.24 1582
2978.75 1617
2979.27 1259
2979.78 1288
2980.30 1361
2980.81 1477
2981.33 1480
2981.84 1514
2982.36 1480
2982.87 1517
2983.39 1473
2983.90 1430
2984.42 1439
2984.93 1597
2985.45 1573
2985.96 1635
2986.48 1636
2987.00 1710
2987.51 1709
2988.03 1649
2988.54 1552
2989.06 1595
2989.57 1620
2990.09 1666
2990.60 1567
2991.12 1617
2991.64 1627
2992.15 1499
2992.67 1601
2993.18 1630
2993.70 1790
2994.21 1711
2994.73 1806
2995.25 1741
2995.76 1766
2996.28 1787
2996.80 1856
2997.31 1854
2997.83 2010
2998.34 2004
2998.86 2182
2999.38 2066
2999.89 2139
3000.41 2073
3000.93 2017
3001.44 2198
3001.96 2115
3002.48 2049
3002.99 1875
3003.51 2046
3004.03 1848
3004.54 1786
3005.06 1879
3005.58 2114
3006.09 1975
3006.61 2115
3007.13 2139
3007.65 2109
3008.16 1998
3008.68 2025
3009.20 1998
3009.71 1997
3010.23 1985
3010.75 1983
3011.27 1807
3011.78 1739
3012.30 1671
3012.82 1688
3013.34 1545
3013.85 1439
3014.37 1601
3014.89 1451
3015.41 1442
3015.93 1611
3016.44 1619
3016.96 1457
3017.48 1587
3018.00 1669
3018.52 1595
3019.03 1579
3019.55 1613
3020.07 1768
3020.59 1661
3021.11 1695
3021.63 1730
3022.14 1760
3022.66 1709
3023.18 1741
3023.70 1761
3024.22 1656
3024.74 1772
3025.25 1762
3025.77 1687
3026.29 1797
3026.81 1778
3027.33 1776
3027.85 1886
3028.37 1843
3028.89 1750
3029.41 1741
3029.92 1824
3030.44 1776
3030.96 1508
3031.48 1753
3032.00 1722
3032.52 1748
3033.04 1619
3033.56 1681
3034.08 1609
3034.60 1485
3035.12 1652
3035.64 1798
3036.16 1734
3036.68 1624
3037.20 1596
3037.72 1619
3038.24 1741
3038.76 1838
3039.28 1732
3039.80 1710
3040.32 1742
3040.84 1711
3041.36 1784
3041.88 1601
3042.40 1578
3042.92 1573
3043.44 1495
3043.96 1530
3044.48 1571
3045.00 1514
3045.52 1538
3046.04 1414
3046.56 1548
3047.08 1510
3047.60 1600
3048.12 1497
3048.64 1482
3049.16 1401
3049.68 1460
3050.20 1547
3050.72 1444
3051.24 1582
3051.77 1510
3052.29 1564
3052.81 1475
3053.33 1526
3053.85 1398
3054.37 1439
3054.89 1366
3055.41 1484
3055.93 1500
3056.46 1490
3056.98 1522
3057.50 1550
3058.02 1559
3058.54 1404
3059.06 1391
3059.58 1289
3060.11 1479
3060.63 1441
3061.15 1368
3061.67 1473
3062.19 1413
3062.71 1437
3063.24 1562
3063.76 1494
3064.28 1421
3064.80 1440
3065.32 1483
3065.85 1585
3066.37 1532
3066.89 1479
3067.41 1506
3067.94 1563
3068.46 1610
3068.98 1490
3069.50 1542
3070.03 1499
3070.55 1550
3071.07 1573
3071.59 1522
3072.12 1554
3072.64 1465
3073.16 1500
3073.68 1532
3074.21 1626
3074.73 1588
3075.25 1598
3075.78 1588
3076.30 1535
3076.82 1503
3077.34 1653
3077.87 1652
3078.39 1672
3078.91 1680
3079.44 1587
3079.96 1661
3080.48 1712
3081.01 1817
3081.53 1929
3082.05 1885
3082.58 1780
3083.10 1825
3083.63 1751
3084.15 1893
3084.67 2003
3085.20 1757
3085.72 1649
3086.24 1856
3086.77 1613
3087.29 1741
3087.82 1751
3088.34 1878
3088.86 1899
3089.39 1773
3089.91 1847
3090.44 1782
3090.96 1776
3091.49 1689
3092.01 1743
3092.53 1708
3093.06 1642
3093.58 1803
3094.11 1528
3094.63 1518
3095.16 1660
3095.68 1689
3096.21 1676
3096.73 1681
3097.26 1704
3097.78 2033
3098.31 1909
3098.83 1861
3099.36 1892
3099.88 1908
3100.41 1863
3100.93 1861
3101.46 1802
3101.98 1989
3102.51 2242
3103.03 2806
3103.56 2613
3104.08 2908
3104.61 3175
3105.13 3474
3105.66 3779
3106.18 4075
3106.71 3861
3107.24 3857
3107.76 3694
3108.29 3070
3108.81 3045
3109.34 3003
3109.86 2744
3110.39 2240
3110.92 2192
3111.44 2082
3111.97 2063
3112.49 2103
3113.02 1985
3113.55 2094
3114.07 2182
3114.60 2034
3115.12 2099
3115.65 1936
3116.18 1693
3116.70 1694
3117.23 1688
3117.76 1575
3118.28 1465
3118.81 1649
3119.34 1477
3119.86 1656
3120.39 1629
3120.92 1559
3121.44 1660
3121.97 1552
3122.50 1671
3123.02 1767
3123.55 1772
3124.08 1861
3124.61 1717
3125.13 1772
3125.66 1709
3126.19 1719
3126.72 1858
3127.24 1742
3127.77 1632
3128.30 1648
3128.82 1553
3129.35 1423
3129.88 1521
3130.41 1791
3130.93 1769
3131.46 1775
3131.99 1605
3132.52 1559
3133.05 1604
3133.57 1443
3134.10 1630
3134.63 1666
3135.16 1681
3135.69 1724
3136.21 1583
3136.74 1590
3137.27 1615
3137.80 1509
3138.33 1488
3138.85 1605
3139.38 1629
3139.91 1541
3140.44 1543
3140.97 1650
3141.50 1589
3142.03 1590
3142.55 1599
3143.08 1666
3143.61 1592
3144.14 1461
3144.67 1507
3145.20 1408
3145.73 1525
3146.26 1523
3146.79 1543
3147.31 1608
3147.84 1487
3148.37 1588
3148.90 1685
3149.43 1844
3149.96 1871
3150.49 1706
3151.02 1655
3151.55 1794
3152.08 1921
3152.61 1730
3153.14 1797
3153.67 1693
3154.20 1579
3154.73 1597
3155.25 1692
3155.78 1545
3156.31 1601
3156.84 1558
3157.37 1617
3157.90 1809
3158.43 1666
3158.96 1490
3159.49 1473
3160.02 1547
3160.55 1770
3161.08 1694
3161.61 1628
3162.14 1644
3162.68 1450
3163.21 1451
3163.74 1563
3164.27 1555
3164.80 1476
3165.33 1615
3165.86 1517
3166.39 1464
3166.92 1524
3167.45 1421
3167.98 1437
3168.51 1460
3169.04 1496
3169.57 1449
3170.10 1393
3170.64 1439
3171.17 1408
3171.70 1513
3172.23 1440
3172.76 1453
3173.29 1462
3173.82 1442
3174.35 1494
3174.88 1461
3175.42 1378
3175.95 1373
3176.48 1581
3177.01 1610
3177.54 1466
3178.07 1397
3178.61 1354
3179.14 1526
3179.67 1499
3180.20 1552
3180.73 1638
3181.26 1526
3181.80 1544
3182.33 1600
3182.86 1561
3183.39 1507
3183.92 1491
3184.46 1544
3184.99 1410
3185.52 1388
3186.05 1439
3186.59 1468
3187.12 1502
3187.65 1618
3188.18 1589
3188.72 1407
3189.25 1567
3189.78 1622
3190.31 1385
3190.85 1457
3191.38 1554
3191.91 1493
3192.44 1560
3192.98 1633
3193.51 1588
3194.04 1374
3194.58 1460
3195.11 1522
3195.64 1521
3196.17 1543
3196.71 1562
3197.24 1619
3197.77 1631
3198.31 1536
3198.84 1498
3199.37 1534
3199.91 1600
3200.44 1638
3200.98 1445
3201.51 1542
3202.04 1533
3202.58 1589
3203.11 1488
3203.64 1509
3204.18 1620
3204.71 1694
3205.24 1559
3205.78 1670
3206.31 1732
3206.85 1629
3207.38 1610
3207.91 1633
3208.45 1674
3208.98 1697
3209.52 1718
3210.05 1796
3210.59 1733
3211.12 1596
3211.65 1631
3212.19 1661
3212.72 1814
3213.26 1711
3213.79 1835
3214.33 1631
3214.86 1838
3215.40 1776
3215.93 1868
3216.47 1796
3217.00 1676
3217.54 1653
3218.07 1584
3218.61 1567
3219.14 1523
3219.68 1583
3220.21 1630
3220.75 1661
3221.28 1577
3221.82 1637
3222.35 1577
3222.89 1731
3223.42 1624
3223.96 1690
3224.49 1618
3225.03 1746
3225.57 1659
3226.10 1537
3226.64 1571
3227.17 1595
3227.71 1536
3228.24 1691
3228.78 1678
3229.32 1630
3229.85 1803
3230.39 1625
3230.92 1529
3231.46 1568
3232.00 1581
3232.53 1593
3233.07 1615
3233.60 1435
3234.14 1558
3234.68 1557
3235.21 1657
3235.75 1546
3236.29 1533
3236.82 1594
3237.36 1744
3237.90 1683
3238.43 1657
3238.97 1760
3239.51 1880
3240.04 1683
3240.58 1716
3241.12 1708
3241.65 1727
3242.19 1747
3242.73 1698
3243.26 1799
3243.80 1758
3244.34 1796
3244.88 1802
3245.41 1553
3245.95 1570
3246.49 1637
3247.02 1733
3247.56 1691
3248.10 1660
3248.64 1702
3249.17 1620
3249.71 1654
3250.25 1670
3250.79 1791
3251.33 1751
3251.86 1540
3252.40 1642
3252.94 1633
3253.48 1698
3254.01 1679
3254.55 1795
3255.09 1773
3255.63 1875
3256.17 1873
3256.70 1819
3257.24 1890
3257.78 1709
3258.32 1841
3258.86 1890
3259.40 1964
3259.93 1886
3260.47 1844
3261.01 1938
3261.55 1940
3262.09 2123
3262.63 2115
3263.17 2084
3263.70 2193
3264.24 2234
3264.78 2396
3265.32 2293
3265.86 2589
3266.40 2701
3266.94 2684
3267.48 2767
3268.02 3087
3268.56 3266
3269.09 3656
3269.63 3595
3270.17 3497
3270.71 3608
3271.25 3540
3271.79 3134
3272.33 2942
3272.87 2780
3273.41 2563
3273.95 2319
3274.49 2235
3275.03 2168
3275.57 1977
3276.11 1859
3276.65 2018
3277.19 2096
3277.73 1939
3278.27 2045
3278.81 2083
3279.35 2230
3279.89 2184
3280.43 2140
3280.97 2226
3281.51 2264
3282.05 2305
3282.59 2194
3283.13 2067
3283.67 2148
3284.21 2056
3284.75 2083
3285.29 2337
3285.83 2278
3286.37 2232
3286.91 2129
3287.45 2402
3287.99 2212
3288.53 2249
3289.08 2252
3289.62 2206
3290.16 2389
3290.70 2440
3291.24 1991
3291.78 2135
3292.32 2168
3292.86 2020
3293.40 2335
3293.95 2374
3294.49 2544
3295.03 2580
3295.57 2641
3296.11 2772
3296.65 2946
3297.19 3194
3297.73 3271
3298.28 3335
3298.82 3302
3299.36 3334
3299.90 3228
3300.44 3182
3300.99 3145
3301.53 2978
3302.07 2830
3302.61 2609
3303.15 2459
3303.69 2406
3304.24 2432
3304.78 2494
3305.32 2282
3305.86 2293
3306.41 2354
3306.95 2312
3307.49 2438
3308.03 2342
3308.58 2078
3309.12 2285
3309.66 2117
3310.20 2194
3310.75 2021
3311.29 2040
3311.83 2138
3312.37 2258
3312.92 2248
3313.46 2217
3314.00 2246
3314.54 2263
3315.09 2167
3315.63 2254
3316.17 2364
3316.72 2317
3317.26 2317
3317.80 2427
3318.35 2500
3318.89 2407
3319.43 2527
3319.98 2620
3320.52 2895
3321.06 2925
3321.61 2922
3322.15 3243
3322.69 3196
3323.24 3202
3323.78 3308
3324.33 3207
3324.87 3194
3325.41 3370
3325.96 3323
3326.50 3318
3327.04 3339
3327.59 3127
3328.13 2993
3328.68 2778
3329.22 2868
3329.76 2909
3330.31 2759
3330.85 2901
3331.40 2864
3331.94 2805
3332.49 2877
3333.03 3202
3333.58 3808
3334.12 4129
3334.66 4637
3335.21 5478
3335.75 6362
3336.30 8161
3336.84 9505
3337.39 10978
3337.93 12476
3338.48 13710
3339.02 14588
3339.57 15168
3340.11 15329
3340.66 14732
3341.20 13132
3341.75 12002
3342.29 10490
3342.84 8723
3343.38 7132
3343.93 5990
3344.47 4972
3345.02 4500
3345.57 3933
3346.11 3383
3346.66 2995
3347.20 2892
3347.75 2864
3348.29 2683
3348.84 2673
3349.38 2499
3349.93 2483
3350.48 2619
3351.02 2677
3351.57 2559
3352.11 2574
3352.66 2560
3353.21 2513
3353.75 2543
3354.30 2535
3354.84 2456
3355.39 2682
3355.94 2657
3356.48 2526
3357.03 2638
3357.58 2535
3358.12 2538
3358.67 2345
3359.22 2314
3359.76 2373
3360.31 2415
3360.86 2380
3361.40 2285
3361.95 2352
3362.50 2283
3363.04 2215
3363.59 2200
3364.14 2391
3364.68 2320
3365.23 2287
3365.78 2458
3366.33 2432
3366.87 2213
3367.42 2217
3367.97 2204
3368.51 2302
3369.06 2362
3369.61 2374
3370.16 2418
3370.70 2303
3371.25 2410
3371.80 2420
3372.35 2539
3372.90 2459
3373.44 2762
3373.99 2802
3374.54 2941
3375.09 3024
3375.63 3058
3376.18 3245
3376.73 3262
3377.28 3463
3377.83 3406
3378.37 3379
3378.92 3322
3379.47 3162
3380.02 2974
3380.57 2826
3381.12 2569
3381.66 2435
3382.21 2373
3382.76 2160
3383.31 2220
3383.86 2135
3384.41 1962
3384.96 1887
3385.50 1821
3386.05 1920
3386.60 1889
3387.15 1975
3387.70 1829
3388.25 1874
3388.80 2003
3389.35 1940
3389.90 1859
3390.44 1913
3390.99 1850
3391.54 1935
3392.09 1933
3392.64 1764
3393.19 1737
3393.74 1863
3394.29 1779
3394.84 1897
3395.39 1784
3395.94 1903
3396.49 1841
3397.04 1816
3397.59 1774
3398.14 1829
3398.69 1703
3399.24 1913
3399.79 1898
3400.34 1893
3400.89 1954
3401.44 1942
3401.99 1905
3402.54 1823
3403.09 1654
3403.64 1779
3404.19 1841
3404.74 1805
3405.29 1766
3405.84 1843
3406.39 1564
3406.94 1620
3407.49 1716
3408.04 1596
3408.59 1652
3409.14 1728
3409.69 1539
3410.24 1686
3410.79 1696
3411.34 1786
3411.89 1853
3412.45 1891
3413.00 1918
3413.55 1911
3414.10 2023
3414.65 2194
3415.20 2251
3415.75 2171
3416.30 2229
3416.85 2034
3417.41 1966
3417.96 2160
3418.51 2081
3419.06 2054
3419.61 1984
3420.16 1848
3420.71 1749
3421.27 1856
3421.82 1795
3422.37 1697
3422.92 1621
3423.47 1596
3424.02 1625
3424.58 1492
3425.13 1478
3425.68 1615
3426.23 1583
3426.78 1621
3427.34 1745
3427.89 1657
3428.44 1639
3428.99 1625
3429.55 1669
3430.10 1628
3430.65 1504
3431.20 1568
3431.76 1719
3432.31 1605
3432.86 1552
3433.41 1558
3433.97 1604
3434.52 1416
3435.07 1430
3435.62 1441
3436.18 1606
3436.73 1588
3437.28 1519
3437.84 1440
3438.39 1554
3438.94 1502
3439.49 1572
3440.05 1660
3440.60 1582
3441.15 1659
3441.71 1697
3442.26 1682
3442.81 1677
3443.37 1517
3443.92 1630
3444.47 1848
3445.03 1643
3445.58 1601
3446.13 1428
3446.69 1527
3447.24 1633
3447.80 1560
3448.35 1485
3448.90 1508
3449.46 1625
3450.01 1569
3450.57 1444
3451.12 1560
3451.67 1626
3452.23 1511
3452.78 1398
3453.34 1370
3453.89 1503
3454.44 1466
3455.00 1478
3455.55 1353
3456.11 1460
3456.66 1558
3457.22 1529
3457.77 1426
3458.33 1492
3458.88 1513
3459.43 1536
3459.99 1505
3460.54 1618
3461.10 1605
3461.65 1673
3462.21 1607
3462.76 1481
3463.32 1496
3463.87 1568
3464.43 1644
3464.98 1591
3465.54 1522
3466.09 1584
3466.65 1663
3467.21 1656
3467.76 1531
3468.32 1641
3468.87 1592
3469.43 1566
3469.98 1546
3470.54 1470
3471.09 1419
3471.65 1545
3472.20 1676
3472.76 1714
3473.32 1597
3473.87 1646
3474.43 1655
3474.98 1709
3475.54 1687
3476.10 1731
3476.65 1687
3477.21 1622
3477.76 1763
3478.32 1471
3478.88 1648
3479.43 1564
3479.99 1595
3480.55 1648
3481.10 1626
3481.66 1807
3482.22 1867
3482.77 1839
3483.33 1737
3483.89 1830
3484.44 1888
3485.00 1885
3485.56 1914
3486.11 1954
3486.67 1967
3487.23 1799
3487.78 1780
3488.34 1834
3488.90 1833
3489.45 1702
3490.01 1788
3490.57 1856
3491.13 1962
3491.68 2037
3492.24 2206
3492.80 2047
3493.35 2627
3493.91 2894
3494.47 2748
3495.03 3026
3495.58 3029
3496.14 3044
3496.70 2780
3497.26 2757
3497.82 2594
3498.37 2611
3498.93 2515
3499.49 2336
3500.05 2482
3500.61 2755
3501.16 2858
3501.72 2882
3502.28 3123
3502.84 2887
3503.40 2974
3503.95 3087
3504.51 2833
3505.07 2956
3505.63 2795
3506.19 2812
3506.75 2679
3507.30 2494
3507.86 2507
3508.42 2616
3508.98 2710
3509.54 2785
3510.10 2563
3510.66 2518
3511.22 2464
3511.77 2234
3512.33 2149
3512.89 2173
3513.45 2215
3514.01 2034
3514.57 1923
3515.13 1855
3515.69 1893
3516.25 1648
3516.81 1768
3517.37 1774
3517.92 1624
3518.48 1530
3519.04 1659
3519.60 1699
3520.16 1629
3520.72 1792
3521.28 1767
3521.84 1819
3522.40 1799
3522.96 1883
3523.52 1900
3524.08 1780
3524.64 1868
3525.20 1785
3525.76 1884
3526.32 1826
3526.88 1806
3527.44 1714
3528.00 1805
3528.56 1784
3529.12 1789
3529.68 1700
3530.24 1709
3530.80 1415
3531.36 1560
3531.92 1529
3532.48 1619
3533.04 1689
3533.60 1623
3534.17 1682
3534.73 1644
3535.29 1600
3535.85 1555
3536.41 1557
3536.97 1640
3537.53 1553
3538.09 1587
3538.65 1597
3539.21 1605
3539.77 1649
3540.34 1576
3540.90 1533
3541.46 1659
3542.02 1646
3542.58 1832
3543.14 1784
3543.70 1793
3544.26 1707
3544.83 1754
3545.39 1862
3545.95 1833
3546.51 1675
3547.07 1741
3547.63 1744
3548.20 1815
3548.76 1586
3549.32 1614
3549.88 1714
3550.44 1564
3551.01 1529
3551.57 1523
3552.13 1639
3552.69 1629
3553.25 1586
3553.82 1437
3554.38 1478
3554.94 1532
3555.50 1610
3556.07 1509
3556.63 1377
3557.19 1470
3557.75 1460
3558.32 1433
3558.88 1477
3559.44 1478
3560.00 1400
3560.57 1516
3561.13 1477
3561.69 1562
3562.26 1552
3562.82 1578
3563.38 1493
3563.94 1508
3564.51 1394
3565.07 1467
3565.63 1612
3566.20 1521
3566.76 1524
3567.32 1572
3567.89 1540
3568.45 1483
3569.01 1465
3569.58 1437
3570.14 1509
3570.70 1436
3571.27 1402
3571.83 1351
3572.39 1327
3572.96 1315
3573.52 1417
3574.09 1308
3574.65 1389
3575.21 1309
3575.78 1313
3576.34 1439
3576.91 1509
3577.47 1438
3578.03 1325
3578.60 1369
3579.16 1446
3579.73 1468
3580.29 1517
3580.86 1494
3581.42 1391
3581.98 1361
3582.55 1367
3583.11 1408
3583.68 1442
3584.24 1462
3584.81 1280
3585.37 1350
3585.94 1409
3586.50 1468
3587.07 1522
3587.63 1492
3588.20 1409
3588.76 1315
3589.33 1442
3589.89 1466
3590.46 1330
3591.02 1374
3591.59 1427
3592.15 1375
3592.72 1355
3593.28 1548
3593.85 1461
3594.41 1425
3594.98 1329
3595.54 1374
3596.11 1464
3596.68 1502
3597.24 1466
3597.81 1444
3598.37 1412
3598.94 1245
3599.50 1378
3600.07 1568
3600.64 1523
3601.20 1531
3601.77 1493
3602.33 1645
3602.90 1539
3603.47 1557
3604.03 1432
3604.60 1436
3605.16 1413
3605.73 1446
3606.30 1391
3606.86 1369
3607.43 1333
3608.00 1368
3608.56 1351
3609.13 1404
3609.70 1481
3610.26 1284
3610.83 1315
3611.40 1402
3611.96 1336
3612.53 1318
3613.10 1290
3613.66 1315
3614.23 1434
3614.80 1375
3615.36 1357
3615.93 1389
3616.50 1493
3617.07 1727
3617.63 1733
3618.20 1870
3618.77 1855
3619.34 1957
3619.90 2071
3620.47 2369
3621.04 2605
3621.61 2447
3622.17 2655
3622.74 2800
3623.31 2651
3623.88 2473
3624.44 2320
3625.01 1939
3625.58 1876
3626.15 1688
3626.72 1513
3627.28 1649
3627.85 1482
3628.42 1466
3628.99 1435
3629.56 1418
3630.12 1348
3630.69 1343
3631.26 1396
3631.83 1404
3632.40 1453
3632.97 1411
3633.53 1450
3634.10 1424
3634.67 1408
3635.24 1459
3635.81 1466
3636.38 1365
3636.95 1257
3637.52 1379
3638.08 1403
3638.65 1385
3639.22 1285
3639.79 1273
3640.36 1369
3640.93 1462
3641.50 1536
3642.07 1464
3642.64 1511
3643.21 1574
3643.78 1591
3644.34 1597
3644.91 1707
3645.48 1851
3646.05 1815
3646.62 1898
3647.19 1667
3647.76 1598
3648.33 1714
3648.90 1689
3649.47 1705
3650.04 1488
3650.61 1570
3651.18 1651
3651.75 1685
3652.32 1582
3652.89 1611
3653.46 1535
3654.03 1697
3654.60 1467
3655.17 1540
3655.74 1627
3656.31 1704
3656.88 1619
3657.45 1642
3658.02 1576
3658.59 1680
3659.16 1596
3659.73 1566
3660.30 1645
3660.87 1868
3661.45 1775
3662.02 1821
3662.59 1777
3663.16 1711
3663.73 1699
3664.30 1712
3664.87 1671
3665.44 1560
3666.01 1682
3666.58 1651
3667.15 1564
3667.73 1574
3668.30 1603
3668.87 1696
3669.44 1569
3670.01 1529
3670.58 1489
3671.15 1502
3671.73 1511
3672.30 1481
3672.87 1338
3673.44 1489
3674.01 1407
3674.58 1436
3675.16 1654
3675.73 1404
3676.30 1294
3676.87 1381
3677.44 1523
3678.01 1587
3678.59 1595
3679.16 1564
3679.73 1455
3680.30 1482
3680.88 1512
3681.45 1509
3682.02 1607
3682.59 1624
3683.16 1578
3683.74 1725
3684.31 1565
3684.88 1556
3685.45 1647
3686.03 1359
3686.60 1290
3687.17 1310
3687.74 1294
3688.32 1320
3688.89 1547
3689.46 1517
3690.04 1603
3690.61 1729
3691.18 1760
3691.76 1573
3692.33 1689
3692.90 1788
3693.47 1770
3694.05 1972
3694.62 1765
3695.19 1618
3695.77 1715
3696.34 1632
3696.91 1546
3697.49 1547
3698.06 1469
3698.64 1424
3699.21 1477
3699.78 1493
3700.36 1545
3700.93 1497
3701.50 1462
3702.08 1496
3702.65 1526
3703.23 1556
3703.80 1457
3704.37 1475
3704.95 1406
3705.52 1470
3706.10 1523
3706.67 1571
3707.24 1612
3707.82 1578
3708.39 1508
3708.97 1559
3709.54 1434
3710.12 1448
3710.69 1510
3711.27 1519
3711.84 1453
3712.41 1460
3712.99 1454
3713.56 1488
3714.14 1526
3714.71 1497
3715.29 1448
3715.86 1580
3716.44 1590
3717.01 1459
3717.59 1448
3718.16 1468
3718.74 1422
3719.31 1359
3719.89 1482
3720.46 1492
3721.04 1415
3721.61 1348
3722.19 1409
3722.77 1403
3723.34 1357
3723.92 1313
3724.49 1273
3725.07 1273
3725.64 1304
3726.22 1272
3726.79 1325
3727.37 1436
3727.95 1400
3728.52 1324
3729.10 1347
3729.67 1469
3730.25 1355
3730.83 1447
3731.40 1494
3731.98 1471
3732.56 1555
3733.13 1563
3733.71 1514
3734.28 1589
3734.86 1604
3735.44 1697
3736.01 1585
3736.59 1556
3737.17 1678
3737.74 1792
3738.32 1901
3738.90 1691
3739.47 1593
3740.05 1511
3740.63 1440
3741.20 1432
3741.78 1453
3742.36 1368
3742.93 1514
3743.51 1452
3744.09 1379
3744.67 1426
3745.24 1377
3745.82 1185
3746.40 1325
3746.97 1431
3747.55 1324
3748.13 1364
3748.71 1396
3749.28 1426
3749.86 1565
3750.44 1469
3751.02 1386
3751.59 1428
3752.17 1501
3752.75 1382
3753.33 1310
3753.91 1276
3754.48 1467
3755.06 1420
3755.64 1332
3756.22 1350
3756.80 1270
3757.37 1358
3757.95 1300
3758.53 1285
3759.11 1064
3759.69 1100
3760.27 1229
3760.84 1347
3761.42 1283
3762.00 1339
3762.58 1369
3763.16 1279
3763.74 1341
3764.31 1369
3764.89 1323
3765.47 1268
3766.05 1470
3766.63 1424
3767.21 1420
3767.79 1468
3768.37 1561
3768.95 1390
3769.52 1345
3770.10 1289
3770.68 1318
3771.26 1188
3771.84 1284
3772.42 1334
3773.00 1357
3773.58 1360
3774.16 1453
3774.74 1449
3775.32 1397
3775.90 1460
3776.48 1340
3777.06 1250
3777.64 1250
3778.22 1403
3778.80 1418
3779.38 1330
3779.96 1437
3780.54 1299
3781.12 1320
3781.70 1405
3782.28 1362
3782.86 1296
3783.44 1319
3784.02 1280
3784.60 1127
3785.18 1217
3785.76 1177
3786.34 1282
3786.92 1248
3787.50 1275
3788.08 1219
3788.66 1183
3789.24 1180
3789.82 1214
3790.40 1251
3790.98 1121
3791.56 1183
3792.14 1235
3792.72 1289
3793.30 1177
3793.89 1213
3794.47 1365
3795.05 1295
3795.63 1248
3796.21 1227
3796.79 1208
3797.37 1227
3797.95 1167
3798.53 1212
3799.12 1152
3799.70 1354
3800.28 1268
3800.86 1197
3801.44 1263
3802.02 1355
3802.60 1205
3803.19 1161
3803.77 1340
3804.35 1296
3804.93 1234
3805.51 1237
3806.10 1305
3806.68 1363
3807.26 1264
3807.84 1371
3808.42 1322
3809.01 1422
3809.59 1544
3810.17 1296
3810.75 1449
3811.33 1484
3811.92 1445
3812.50 1383
3813.08 1469
3813.66 1401
3814.25 1374
3814.83 1323
3815.41 1363
3815.99 1341
3816.58 1306
3817.16 1329
3817.74 1343
3818.32 1273
3818.91 1336
3819.49 1299
3820.07 1298
3820.66 1306
3821.24 1305
3821.82 1246
3822.41 1271
3822.99 1268
3823.57 1285
3824.16 1198
3824.74 1220
3825.32 1335
3825.91 1217
3826.49 1209
3827.07 1278
3827.66 1153
3828.24 1217
3828.82 1287
3829.41 1334
3829.99 1414
3830.57 1297
3831.16 1107
3831.74 1214
3832.33 1188
3832.91 1255
3833.49 1290
3834.08 1247
3834.66 1366
3835.25 1368
3835.83 1244
3836.41 1246
3837.00 1402
3837.58 1263
3838.17 1365
3838.75 1411
3839.34 1238
3839.92 1291
3840.50 1308
3841.09 1219
3841.67 1217
3842.26 1153
3842.84 1336
3843.43 1300
3844.01 1187
3844.60 1257
3845.18 1191
3845.77 1115
3846.35 1235
3846.94 1307
3847.52 1373
3848.11 1276
3848.69 1192
3849.28 1234
3849.86 1378
3850.45 1342
3851.03 1206
3851.62 1280
3852.20 1175
3852.79 1237
3853.37 1204
3853.96 1242
3854.55 1229
3855.13 1359
3855.72 1369
3856.30 1237
3856.89 1187
3857.47 1229
3858.06 1207
3858.65 1264
3859.23 1471
3859.82 1471
3860.40 1383
3860.99 1416
3861.58 1711
3862.16 1841
3862.75 1784
3863.33 1910
3863.92 2038
3864.51 2131
3865.09 2023
3865.68 2044
3866.27 2076
3866.85 2158
3867.44 1875
3868.03 1884
3868.61 1838
3869.20 1752
3869.79 1680
3870.37 1544
3870.96 1525
3871.55 1433
3872.13 1443
3872.72 1380
3873.31 1353
3873.89 1301
3874.48 1213
3875.07 1346
3875.66 1416
3876.24 1488
3876.83 1281
3877.42 1495
3878.00 1439
3878.59 1334
3879.18 1336
3879.77 1200
3880.35 1392
3880.94 1432
3881.53 1309
3882.12 1174
3882.70 1324
3883.29 1306
3883.88 1311
3884.47 1329
3885.06 1266
3885.64 1315
3886.23 1237
3886.82 1262
3887.41 1232
3888.00 1194
3888.58 1336
3889.17 1429
3889.76 1326
3890.35 1379
3890.94 1352
3891.53 1302
3892.11 1491
3892.70 1530
3893.29 1468
3893.88 1564
3894.47 1503
3895.06 1436
3895.65 1392
3896.23 1429
3896.82 1479
3897.41 1419
3898.00 1428
3898.59 1489
3899.18 1424
3899.77 1297
3900.36 1363
3900.95 1332
3901.53 1390
3902.12 1416
3902.71 1400
3903.30 1491
3903.89 1519
3904.48 1438
3905.07 1447
3905.66 1451
3906.25 1320
3906.84 1338
3907.43 1238
3908.02 1344
3908.61 1390
3909.20 1310
3909.79 1306
3910.38 1256
3910.97 1337
3911.56 1260
3912.15 1156
3912.74 1173
3913.33 1246
3913.92 1245
3914.51 1178
3915.10 1133
3915.69 1151
3916.28 1245
3916.87 1113
3917.46 1206
3918.05 1335
3918.64 1199
3919.23 1237
3919.82 1269
3920.41 1196
3921.00 1182
3921.59 1210
3922.18 1355
3922.77 1204
3923.36 1299
3923.95 1140
3924.55 1224
3925.14 1225
3925.73 1249
3926.32 1308
3926.91 1254
3927.50 1150
3928.09 1177
3928.68 1161
3929.27 1174
3929.87 1264
3930.46 1180
3931.05 1246
3931.64 1212
3932.23 1113
3932.82 1164
3933.41 1202
3934.01 1229
3934.60 1244
3935.19 1157
3935.78 1117
3936.37 1201
3936.96 1094
3937.56 1212
3938.15 1243
3938.74 1338
3939.33 1245
3939.92 1196
3940.52 1222
3941.11 1261
3941.70 1178
3942.29 1085
3942.88 1004
3943.48 1140
3944.07 1272
3944.66 1376
3945.25 1371
3945.85 1389
3946.44 1273
3947.03 1223
3947.62 1163
3948.22 1295
3948.81 1219
3949.40 1335
3949.99 1190
3950.59 1122
3951.18 1224
3951.77 1207
3952.37 1125
3952.96 1166
3953.55 1118
3954.15 1231
3954.74 1163
3955.33 1078
3955.93 1168
3956.52 1232
3957.11 1191
3957.71 1224
3958.30 1240
3958.89 1113
3959.49 1175
3960.08 1234
3960.67 1295
3961.27 1376
3961.86 1303
3962.45 1269
3963.05 1323
3963.64 1275
3964.23 1305
3964.83 1245
3965.42 1230
3966.02 1221
3966.61 1290
3967.20 1178
3967.80 1180
3968.39 1117
3968.99 1122
3969.58 1237
3970.18 1293
3970.77 1323
3971.36 1217
3971.96 1152
3972.55 1129
3973.15 1236
3973.74 1219
3974.34 1161
3974.93 1139
3975.53 1176
3976.12 1218
3976.72 1190
3977.31 1243
3977.91 1220
3978.50 1242
3979.10 1195
3979.69 1324
3980.29 1223
3980.88 1191
3981.48 1227
3982.07 1313
3982.67 1335
3983.26 1221
3983.86 1199
3984.45 1282
3985.05 1224
3985.64 1243
3986.24 1293
3986.83 1355
3987.43 1320
3988.03 1453
3988.62 1307
3989.22 1094
3989.81 1336
3990.41 1211
3991.00 1278
3991.60 1345
3992.20 1244
3992.79 1240
3993.39 1253
3993.98 1173
3994.58 1401
3995.18 1336
3995.77 1252
3996.37 1258
3996.97 1153
3997.56 1275
3998.16 1242
3998.75 1274
3999.35 1345
3999.95 1329
4000.54 1247
4001.14 1219
4001.74 1382
4002.33 1365
4002.93 1317
4003.53 1339
4004.12 1313
4004.72 1260
4005.32 1293
4005.92 1191
4006.51 1311
4007.11 1469
4007.71 1360
4008.30 1340
4008.90 1385
4009.50 1332
4010.10 1404
4010.69 1457
4011.29 1454
4011.89 1335
4012.49 1540
4013.08 1478
4013.68 1425
4014.28 1522
4014.88 1275
4015.47 1441
4016.07 1382
4016.67 1395
4017.27 1539
4017.86 1586
4018.46 1590
4019.06 1582
4019.66 1546
4020.26 1596
4020.85 1604
4021.45 1687
4022.05 1541
4022.65 1591
4023.25 1528
4023.85 1488
4024.44 1394
4025.04 1391
4025.64 1391
4026.24 1395
4026.84 1302
4027.44 1359
4028.03 1389
4028.63 1395
4029.23 1632
4029.83 1621
4030.43 1570
4031.03 1549
4031.63 1567
4032.23 1466
4032.83 1462
4033.42 1408
4034.02 1430
4034.62 1455
4035.22 1522
4035.82 1510
4036.42 1384
4037.02 1484
4037.62 1334
4038.22 1299
4038.82 1248
4039.42 1277
4040.02 1274
4040.62 1343
4041.22 1296
4041.82 1395
4042.41 1256
4043.01 1311
4043.61 1293
4044.21 1247
4044.81 1185
4045.41 1203
4046.01 1230
4046.61 1171
4047.21 1230
4047.81 1323
4048.41 1221
4049.01 1290
4049.61 1220
4050.21 1324
4050.82 1256
4051.42 1280
4052.02 1331
4052.62 1297
4053.22 1279
4053.82 1210
4054.42 1344
4055.02 1473
4055.62 1321
4056.22 1217
4056.82 1321
4057.42 1341
4058.02 1435
4058.62 1198
4059.22 1180
4059.83 1292
4060.43 1216
4061.03 1218
4061.63 1142
4062.23 1190
4062.83 1191
4063.43 1209
4064.03 1229
4064.63 1344
4065.24 1220
4065.84 1108
4066.44 1094
4067.04 1062
4067.64 1165
4068.24 1207
4068.85 1192
4069.45 1065
4070.05 1045
4070.65 1089
4071.25 1126
4071.85 1217
4072.46 1212
4073.06 1140
4073.66 1239
4074.26 1220
4074.86 1169
4075.47 1117
4076.07 1143
4076.67 1229
4077.27 1171
4077.88 1192
4078.48 1133
4079.08 1074
4079.68 1108
4080.29 1163
4080.89 1183
4081.49 1172
4082.09 1085
4082.70 1172
4083.30 1255
4083.90 1164
4084.50 1143
4085.11 1089
4085.71 1137
4086.31 1140
4086.92 1151
4087.52 1175
4088.12 1195
4088.72 1243
4089.33 1218
4089.93 1074
4090.53 1129
4091.14 1195
4091.74 1283
4092.34 1164
4092.95 1151
4093.55 1159
4094.16 1140
4094.76 1213
4095.36 1153
4095.97 1262
4096.57 1227
4097.17 1235
4097.78 1219
4098.38 1193
4098.98 1225
4099.59 1252
4100.19 1261
4100.80 1304
4101.40 1193
4102.00 1115
4102.61 1185
4103.21 1209
4103.82 1279
4104.42 1203
4105.03 1073
4105.63 1229
4106.23 1208
4106.84 1221
4107.44 1204
4108.05 1114
4108.65 1121
4109.26 1166
4109.86 1088
4110.47 1121
4111.07 1162
4111.68 1237
4112.28 994
4112.89 1059
4113.49 1080
4114.10 1085
4114.70 1103
4115.31 1069
4115.91 1079
4116.52 1015
4117.12 1034
4117.73 1148
4118.33 1067
4118.94 1131
4119.54 1095
4120.15 1113
4120.75 1225
4121.36 1271
4121.97 1147
4122.57 1122
4123.18 1092
4123.78 1157
4124.39 1267
4124.99 1263
4125.60 1212
4126.21 1247
4126.81 1186
4127.42 1034
4128.02 1097
4128.63 1214
4129.24 1152
4129.84 1134
4130.45 1219
4131.05 1199
4131.66 1217
4132.27 1306
4132.87 1114
4133.48 1145
4134.09 1227
4134.69 1161
4135.30 1079
4135.91 1061
4136.51 1110
4137.12 1102
4137.73 1145
4138.33 1260
4138.94 1312
4139.55 1156
4140.15 1209
4140.76 1296
4141.37 1183
4141.97 1200
4142.58 1219
4143.19 1242
4143.80 1283
4144.40 1269
4145.01 1220
4145.62 1305
4146.22 1390
4146.83 1318
4147.44 1228
4148.05 1201
4148.65 1114
4149.26 1147
4149.87 1087
4150.48 1114
4151.09 1081
4151.69 1010
4152.30 1038
4152.91 1069
4153.52 1015
4154.12 1132
4154.73 1163
4155.34 1126
4155.95 1143
4156.56 1137
4157.16 1123
4157.77 1162
4158.38 1166
4158.99 1171
4159.60 1175
4160.21 1066
4160.81 1096
4161.42 1179
4162.03 1232
4162.64 1163
4163.25 1021
4163.86 1048
4164.47 1137
4165.08 1121
4165.68 1149
4166.29 1158
4166.90 1113
4167.51 1212
4168.12 1205
4168.73 1209
4169.34 1164
4169.95 1142
4170.56 1291
4171.16 1376
4171.77 1296
4172.38 1279
4172.99 1194
4173.60 1255
4174.21 1115
4174.82 1121
4175.43 1113
4176.04 1152
4176.65 1181
4177.26 1132
4177.87 1175
4178.48 1261
4179.09 1229
4179.70 1244
4180.31 1208
4180.92 1146
4181.53 1182
4182.14 1148
4182.75 1208
4183.36 1119
4183.97 1263
4184.58 1204
4185.19 1289
4185.80 1148
4186.41 1123
4187.02 1227
4187.63 1212
4188.24 1195
4188.85 1238
4189.46 1168
4190.07 1095
4190.68 1192
4191.29 1189
4191.90 1153
4192.51 1193
4193.13 1182
4193.74 1155
4194.35 1097
4194.96 1184
4195.57 1315
4196.18 1252
4196.79 1436
4197.40 1395
4198.01 1516
4198.62 1433
4199.24 1438
4199.85 1345
4200.46 1439
4201.07 1286
4201.68 1344
4202.29 1314
4202.90 1219
4203.52 1178
4204.13 1172
4204.74 1148
4205.35 1168
4205.96 1148
4206.57 1102
4207.19 987
4207.80 1131
4208.41 1194
4209.02 1194
4209.63 1209
4210.25 1095
4210.86 1236
4211.47 1215
4212.08 1159
4212.69 1223
4213.31 1214
4213.92 1193
4214.53 1201
4215.14 1226
4215.76 1209
4216.37 1283
4216.98 1269
4217.59 1202
4218.21 1329
4218.82 1197
4219.43 1196
4220.04 1328
4220.66 1289
4221.27 1387
4221.88 1331
4222.50 1411
4223.11 1499
4223.72 1460
4224.33 1553
4224.95 1600
4225.56 1609
4226.17 1844
4226.79 1883
4227.40 1634
4228.01 1714
4228.63 1900
4229.24 1784
4229.85 1737
4230.47 1780
4231.08 1664
4231.69 1744
4232.31 1895
4232.92 1803
4233.54 1731
4234.15 1716
4234.76 1689
4235.38 1743
4235.99 1815
4236.61 1765
4237.22 1798
4237.83 1789
4238.45 1784
4239.06 1814
4239.68 1757
4240.29 1686
4240.90 1764
4241.52 1509
4242.13 1625
4242.75 1604
4243.36 1466
4243.98 1330
4244.59 1467
4245.21 1466
4245.82 1249
4246.43 1252
4247.05 1380
4247.66 1309
4248.28 1220
4248.89 1282
4249.51 1299
4250.12 1376
4250.74 1437
4251.35 1301
4251.97 1249
4252.58 1293
4253.20 1434
4253.81 1408
4254.43 1414
4255.04 1374
4255.66 1502
4256.28 1324
4256.89 1276
4257.51 1233
4258.12 1228
4258.74 1298
4259.35 1276
4259.97 1203
4260.58 1205
4261.20 1108
4261.82 1269
4262.43 1277
4263.05 1285
4263.66 1321
4264.28 1359
4264.90 1277
4265.51 1342
4266.13 1238
4266.74 1310
4267.36 1224
4267.98 1243
4268.59 1287
4269.21 1218
4269.82 1263
4270.44 1211
4271.06 1161
4271.67 1242
4272.29 1248
4272.91 1298
4273.52 1198
4274.14 1209
4274.76 1283
4275.37 1351
4275.99 1338
4276.61 1280
4277.22 1272
4277.84 1166
4278.46 1155
4279.08 1205
4279.69 1192
4280.31 1239
4280.93 1134
4281.54 1171
4282.16 1202
4282.78 1171
4283.40 1198
4284.01 1216
4284.63 1248
4285.25 1196
4285.87 1236
4286.48 1253
4287.10 1316
4287.72 1147
4288.34 1066
4288.95 1216
4289.57 1145
4290.19 1173
4290.81 1185
4291.43 1178
4292.04 1126
4292.66 1084
4293.28 1101
4293.90 1031
4294.52 1067
4295.13 1109
4295.75 1017
4296.37 1081
4296.99 1155
4297.61 1202
4298.23 1022
4298.84 1075
4299.46 1086
4300.08 1088
4300.70 1114
4301.32 1112
4301.94 1106
4302.56 1124
4303.17 1228
4303.79 1151
4304.41 1093
4305.03 1131
4305.65 1149
4306.27 1176
4306.89 1135
4307.51 1108
4308.13 1248
4308.75 1171
4309.36 1116
4309.98 1150
4310.60 1203
4311.22 1252
4311.84 1158
4312.46 1049
4313.08 1133
4313.70 1163
4314.32 1101
4314.94 1136
4315.56 1133
4316.18 1177
4316.80 1194
4317.42 1302
4318.04 1262
4318.66 1131
4319.28 1224
4319.90 1255
4320.52 1329
4321.14 1283
4321.76 1260
4322.38 1238
4323.00 1153
4323.62 1249
4324.24 1165
4324.86 1173
4325.48 1318
4326.10 1337
4326.72 1257
4327.34 1212
4327.96 1250
4328.58 1309
4329.20 1321
4329.82 1290
4330.44 1335
4331.07 1261
4331.69 1255
4332.31 1308
4332.93 1278
4333.55 1236
4334.17 1149
4334.79 1159
4335.41 1179
4336.03 1313
4336.65 1231
4337.28 1268
4337.90 1353
4338.52 1317
4339.14 1248
4339.76 1282
4340.38 1374
4341.00 1570
4341.63 1545
4342.25 1482
4342.87 1521
4343.49 1498
4344.11 1466
4344.73 1343
4345.36 1338
4345.98 1387
4346.60 1543
4347.22 1581
4347.84 1675
4348.47 1969
4349.09 1897
4349.71 2175
4350.33 2174
4350.95 2084
4351.58 2233
4352.20 1988
4352.82 1862
4353.44 1800
4354.07 1716
4354.69 1500
4355.31 1376
4355.93 1498
4356.56 1425
4357.18 1318
4357.80 1549
4358.42 1559
4359.05 1309
4359.67 1319
4360.29 1321
4360.92 1278
4361.54 1455
4362.16 1430
4362.78 1330
4363.41 1345
4364.03 1346
4364.65 1335
4365.28 1334
4365.90 1312
4366.52 1314
4367.15 1214
4367.77 1181
4368.39 1240
4369.02 1097
4369.64 1240
4370.26 1225
4370.89 1224
4371.51 1068
4372.14 1193
4372.76 1144
4373.38 1143
4374.01 1166
4374.63 1209
4375.25 1290
4375.88 1181
4376.50 1077
4377.13 1104
4377.75 1064
4378.37 1159
4379.00 1145
4379.62 1200
4380.25 1207
4380.87 1158
4381.50 1216
4382.12 1227
4382.75 1242
4383.37 1104
4383.99 1183
4384.62 1178
4385.24 1157
4385.87 1146
4386.49 1114
4387.12 1177
4387.74 1100
4388.37 1156
4388.99 1249
4389.62 1103
4390.24 1031
4390.87 1014
4391.49 989
4392.12 1104
4392.74 1075
4393.37 1053
4393.99 1055
4394.62 1118
4395.24 1109
4395.87 1139
4396.49 1054
4397.12 1059
4397.75 1104
4398.37 1087
4399.00 1072
4399.62 1236
4400.25 1200
4400.87 1114
4401.50 1214
4402.13 1230
4402.75 1098
4403.38 1274
4404.00 1127
4404.63 1166
4405.26 1254
4405.88 1305
4406.51 1295
4407.13 1234
4407.76 1078
4408.39 1093
4409.01 1039
4409.64 1201
4410.27 1154
4410.89 1107
4411.52 1144
4412.15 1138
4412.77 1118
4413.40 1131
4414.03 1212
4414.65 1224
4415.28 1222
4415.91 1028
4416.53 1154
4417.16 1185
4417.79 1208
4418.41 1188
4419.04 1163
4419.67 1166
4420.30 1121
4420.92 1154
4421.55 1088
4422.18 1108
4422.80 1073
4423.43 1050
4424.06 1145
4424.69 1083
4425.31 1154
4425.94 1094
4426.57 1060
4427.20 1121
4427.82 1063
4428.45 1033
4429.08 1002
4429.71 1008
4430.34 1088
4430.96 1085
4431.59 1061
4432.22 1060
4432.85 1032
4433.48 965
4434.10 985
4434.73 977
4435.36 1062
4435.99 1076
4436.62 1132
4437.25 933
4437.87 986
4438.50 980
4439.13 1025
4439.76 977
4440.39 1160
4441.02 1088
4441.64 1097
4442.27 1138
4442.90 1028
4443.53 990
4444.16 1024
4444.79 1063
4445.42 1020
4446.05 1029
4446.68 1023
4447.30 1007
4447.93 1019
4448.56 1095
4449.19 1107
4449.82 1049
4450.45 1071
4451.08 1071
4451.71 1115
4452.34 1100
4452.97 1193
4453.60 1033
4454.23 969
4454.86 1067
4455.49 1082
4456.12 1027
4456.75 1162
4457.38 1136
4458.01 1008
4458.64 1087
4459.27 1156
4459.90 1093
4460.53 1076
4461.16 1086
4461.79 972
4462.42 992
4463.05 1125
4463.68 1054
4464.31 912
4464.94 913
4465.57 984
4466.20 1003
4466.83 1014
4467.46 1028
4468.09 1021
4468.72 1036
4469.35 1003
4469.98 966
4470.61 1016
4471.24 943
4471.87 913
4472.50 1008
4473.13 1032
4473.77 956
4474.40 992
4475.03 1004
4475.66 1030
4476.29 1022
4476.92 928
4477.55 1027
4478.18 1044
4478.82 1008
4479.45 1068
4480.08 940
4480.71 925
4481.34 973
4481.97 963
4482.60 1017
4483.24 1042
4483.87 984
4484.50 989
4485.13 1025
4485.76 1066
4486.39 1021
4487.03 980
4487.66 1028
4488.29 1007
4488.92 1066
4489.55 1044
4490.19 1152
4490.82 1178
4491.45 1100
4492.08 1082
4492.71 1125
4493.35 1088
4493.98 1115
4494.61 1052
4495.24 1066
4495.88 1057
4496.51 1129
4497.14 1010
4497.77 981
4498.41 946
4499.04 1065
4499.67 997
4500.31 1002
4500.94 1116
4501.57 1052
4502.20 1082
4502.84 1101
4503.47 1133
4504.10 1072
4504.74 1144
4505.37 1158
4506.00 1255
4506.64 1114
4507.27 1177
4507.90 1209
4508.54 1104
4509.17 1057
4509.80 1143
4510.44 1149
4511.07 1104
4511.70 1181
4512.34 1086
4512.97 1106
4513.60 1141
4514.24 1090
4514.87 1132
4515.51 1130
4516.14 1204
4516.77 1215
4517.41 1120
4518.04 1079
4518.68 1115
4519.31 1126
4519.94 989
4520.58 1075
4521.21 1104
4521.85 1069
4522.48 1050
4523.12 998
4523.75 1030
4524.39 1067
4525.02 1095
4525.65 1006
4526.29 1056
4526.92 1062
4527.56 1049
4528.19 1117
4528.83 1153
4529.46 1190
4530.10 1278
4530.73 1196
4531.37 1315
4532.00 1358
4532.64 1623
4533.27 1645
4533.91 1887
4534.54 1917
4535.18 2092
4535.81 2089
4536.45 1915
4537.09 1777
4537.72 1707
4538.36 1721
4538.99 1687
4539.63 1532
4540.26 1364
4540.90 1306
4541.53 1248
4542.17 1277
4542.81 1179
4543.44 1024
4544.08 1186
4544.71 1154
4545.35 1153
4545.99 1115
4546.62 1157
4547.26 1072
4547.89 1081
4548.53 1050
4549.17 1039
4549.80 1066
4550.44 1172
4551.08 1208
4551.71 1240
4552.35 1221
4552.98 1192
4553.62 1265
4554.26 1280
4554.89 1282
4555.53 1292
4556.17 1144
4556.80 1185
4557.44 1148
4558.08 1247
4558.72 1137
4559.35 1053
4559.99 1056
4560.63 1127
4561.26 1130
4561.90 1193
4562.54 1222
4563.17 1230
4563.81 1149
4564.45 1264
4565.09 1062
4565.72 1088
4566.36 1112
4567.00 1050
4567.64 1160
4568.27 1107
4568.91 1168
4569.55 1201
4570.19 1063
4570.82 1147
4571.46 1155
4572.10 1189
4572.74 1192
4573.38 1205
4574.01 1286
4574.65 1187
4575.29 1257
4575.93 1234
4576.57 1151
4577.20 1105
4577.84 1070
4578.48 1056
4579.12 1097
4579.76 1055
4580.40 1116
4581.04 1074
4581.67 1008
4582.31 1040
4582.95 984
4583.59 1181
4584.23 1091
4584.87 1087
4585.51 1001
4586.14 1002
4586.78 1064
4587.42 1033
4588.06 1145
4588.70 1084
4589.34 1027
4589.98 1102
4590.62 1069
4591.26 937
4591.90 991
4592.54 1024
4593.17 1143
4593.81 1093
4594.45 1107
4595.09 1133
4595.73 1259
4596.37 1223
4597.01 1171
4597.65 1207
4598.29 1122
4598.93 1134
4599.57 1001
4600.21 1016
4600.85 1071
4601.49 1058
4602.13 1013
4602.77 1059
4603.41 1157
4604.05 1061
4604.69 1088
4605.33 990
4605.97 1003
4606.61 1039
4607.25 1065
4607.89 1102
4608.53 1165
4609.17 1152
4609.81 1135
4610.45 1225
4611.09 1176
4611.73 1081
4612.38 1129
4613.02 1268
4613.66 1169
4614.30 1110
4614.94 1031
4615.58 1058
4616.22 1132
4616.86 1023
4617.50 996
4618.14 964
4618.78 1069
4619.43 1003
4620.07 998
4620.71 1074
4621.35 1021
4621.99 1042
4622.63 1040
4623.27 1033
4623.91 985
4624.56 1065
4625.20 1053
4625.84 1063
4626.48 1044
4627.12 1085
4627.76 1109
4628.41 1131
4629.05 1067
4629.69 1153
4630.33 1047
4630.97 1020
4631.62 995
4632.26 1030
4632.90 1080
4633.54 1050
4634.18 1023
4634.83 1067
4635.47 1096
4636.11 1124
4636.75 1155
4637.40 1115
4638.04 1099
4638.68 1094
4639.32 1096
4639.97 1069
4640.61 1140
4641.25 1122
4641.89 1239
4642.54 1167
4643.18 1118
4643.82 1128
4644.46 1084
4645.11 1208
4645.75 1101
4646.39 1081
4647.04 1156
4647.68 1104
4648.32 1051
4648.97 1118
4649.61 1072
4650.25 1190
4650.90 1204
4651.54 1038
4652.18 1067
4652.83 1086
4653.47 1168
4654.11 1226
4654.76 1155
4655.40 1131
4656.04 1171
4656.69 1202
4657.33 1175
4657.98 1119
4658.62 1183
4659.26 1143
4659.91 1138
4660.55 1144
4661.20 1063
4661.84 1077
4662.48 967
4663.13 1011
4663.77 889
4664.42 959
4665.06 1052
4665.71 950
4666.35 919
4666.99 1018
4667.64 1053
4668.28 951
4668.93 942
4669.57 965
4670.22 1060
4670.86 906
4671.51 930
4672.15 941
4672.80 936
4673.44 997
4674.09 943
4674.73 957
4675.38 960
4676.02 1021
4676.67 1005
4677.31 1003
4677.96 981
4678.60 970
4679.25 991
4679.89 1039
4680.54 1072
4681.18 1002
4681.83 977
4682.47 998
4683.12 952
4683.77 974
4684.41 964
4685.06 931
4685.70 899
4686.35 1012
4686.99 1034
4687.64 1034
4688.29 1010
4688.93 1101
4689.58 1242
4690.22 1007
4690.87 1073
4691.52 1015
4692.16 934
4692.81 986
4693.45 1011
4694.10 1031
4694.75 1015
4695.39 948
4696.04 1006
4696.69 969
4697.33 1024
4697.98 994
4698.63 981
4699.27 1086
4699.92 1138
4700.57 923
4701.21 935
4701.86 1021
4702.51 1150
4703.15 1100
4703.80 1176
4704.45 1230
4705.10 1253
4705.74 1046
4706.39 1011
4707.04 996
4707.68 956
4708.33 1098
4708.98 1192
4709.63 1122
4710.27 1057
4710.92 977
4711.57 936
4712.22 987
4712.86 987
4713.51 970
4714.16 1029
4714.81 994
4715.45 980
4716.10 1045
4716.75 945
4717.40 972
4718.05 1023
4718.69 1159
4719.34 1056
4719.99 979
4720.64 983
4721.29 1058
4721.94 972
4722.58 982
4723.23 1086
4723.88 1047
4724.53 1074
4725.18 1082
4725.83 1099
4726.47 1124
4727.12 1108
4727.77 1103
4728.42 1200
4729.07 1137
4729.72 1030
4730.37 1207
4731.02 1169
4731.66 1024
4732.31 956
4732.96 1047
4733.61 1030
4734.26 1060
4734.91 1006
4735.56 935
4736.21 932
4736.86 1052
4737.51 1087
4738.16 995
4738.81 1017
4739.45 1037
4740.10 974
4740.75 1053
4741.40 1039
4742.05 1162
4742.70 1178
4743.35 1055
4744.00 1043
4744.65 1089
4745.30 993
4745.95 1109
4746.60 1017
4747.25 897
4747.90 1111
4748.55 1052
4749.20 1086
4749.85 1157
4750.50 1124
4751.15 1208
4751.80 1195
4752.45 1250
4753.10 1081
4753.75 1038
4754.40 1113
4755.05 1182
4755.71 1162
4756.36 1090
4757.01 1018
4757.66 1170
4758.31 1235
4758.96 1125
4759.61 1162
4760.26 1141
4760.91 1058
4761.56 1083
4762.21 1044
4762.86 1097
4763.52 1140
4764.17 1091
4764.82 1069
4765.47 1216
4766.12 1272
4766.77 1191
4767.42 1256
4768.07 1080
4768.73 1126
4769.38 1107
4770.03 1177
4770.68 1210
4771.33 1165
4771.98 1045
4772.64 1135
4773.29 1227
4773.94 1125
4774.59 1071
4775.24 1091
4775.89 1053
4776.55 1027
4777.20 1088
4777.85 1051
4778.50 1045
4779.15 972
4779.81 1011
4780.46 951
4781.11 1009
4781.76 1000
4782.42 1049
4783.07 1129
4783.72 1117
4784.37 1070
4785.03 1142
4785.68 1027
4786.33 946
4786.98 964
4787.64 951
4788.29 925
4788.94 972
4789.60 1076
4790.25 1032
4790.90 991
4791.55 1000
4792.21 906
4792.86 997
4793.51 973
4794.17 936
4794.82 963
4795.47 1044
4796.13 1004
4796.78 1076
4797.43 1104
4798.09 1106
4798.74 1034
4799.39 1002
4800.05 966
4800.70 909
4801.36 874
4802.01 939
4802.66 1094
4803.32 1034
4803.97 931
4804.62 913
4805.28 894
4805.93 922
4806.59 978
4807.24 980
4807.89 993
4808.55 1046
4809.20 1088
4809.86 933
4810.51 1042
4811.17 965
4811.82 972
4812.47 982
4813.13 1050
4813.78 1017
4814.44 1025
4815.09 991
4815.75 993
4816.40 946
4817.06 924
4817.71 1002
4818.37 1057
4819.02 1079
4819.68 942
4820.33 943
4820.99 1015
4821.64 1126
4822.30 1072
4822.95 1076
4823.61 1142
4824.26 1086
4824.92 1041
4825.57 1068
4826.23 1109
4826.88 1170
4827.54 1118
4828.19 1232
4828.85 1186
4829.51 1190
4830.16 1182
4830.82 1067
4831.47 1073
4832.13 1154
4832.78 1070
4833.44 1014
4834.10 1055
4834.75 1027
4835.41 1182
4836.06 1215
4836.72 1100
4837.38 1171
4838.03 1172
4838.69 1166
4839.34 1240
4840.00 1371
4840.66 1421
4841.31 1381
4841.97 1441
4842.63 1396
4843.28 1307
4843.94 1394
4844.60 1399
4845.25 1290
4845.91 1265
4846.57 1215
4847.22 1213
4847.88 1172
4848.54 1105
4849.19 1168
4849.85 1107
4850.51 1257
4851.17 1303
4851.82 1157
4852.48 1064
4853.14 1121
4853.79 1136
4854.45 1257
4855.11 1291
4855.77 1203
4856.42 1318
4857.08 1158
4857.74 1127
4858.40 1222
4859.05 1186
4859.71 1168
4860.37 1237
4861.03 1313
4861.68 1324
4862.34 1349
4863.00 1366
4863.66 1304
4864.32 1283
4864.97 1349
4865.63 1279
4866.29 1323
4866.95 1292
4867.61 1331
4868.26 1417
4868.92 1477
4869.58 1360
4870.24 1395
4870.90 1437
4871.56 1308
4872.21 1208
4872.87 1222
4873.53 1110
4874.19 1156
4874.85 1161
4875.51 1241
4876.17 1383
4876.83 1283
4877.48 1152
4878.14 1130
4878.80 1159
4879.46 1106
4880.12 1209
4880.78 1251
4881.44 1243
4882.10 1121
4882.76 1209
4883.42 1207
4884.08 1147
4884.73 1069
4885.39 1118
4886.05 1145
4886.71 1074
4887.37 1069
4888.03 1076
4888.69 1067
4889.35 1020
4890.01 1153
4890.67 1086
4891.33 1089
4891.99 1119
4892.65 1108
4893.31 1142
4893.97 1162
4894.63 1114
4895.29 1134
4895.95 1102
4896.61 1147
4897.27 1044
4897.93 1066
4898.59 1081
4899.25 1063
4899.91 1125
4900.57 1113
4901.23 1074
4901.89 1061
4902.55 1075
4903.21 1075
4903.88 1089
4904.54 1081
4905.20 1043
4905.86 943
4906.52 919
4907.18 1152
4907.84 1005
4908.50 942
4909.16 1024
4909.82 955
4910.48 1022
4911.15 1055
4911.81 1018
4912.47 966
4913.13 1064
4913.79 951
4914.45 966
4915.11 976
4915.77 944
4916.44 914
4917.10 970
4917.76 1045
4918.42 1011
4919.08 1056
4919.74 979
4920.41 919
4921.07 929
4921.73 1026
4922.39 1027
4923.05 942
4923.72 967
4924.38 916
4925.04 938
4925.70 965
4926.36 986
4927.03 1026
4927.69 988
4928.35 947
4929.01 916
4929.67 951
4930.34 952
4931.00 887
4931.66 958
4932.32 1051
4932.99 945
4933.65 982
4934.31 955
4934.98 979
4935.64 913
4936.30 838
4936.96 896
4937.63 900
4938.29 921
4938.95 917
4939.62 961
4940.28 949
4940.94 1107
4941.61 1016
4942.27 888
4942.93 957
4943.60 944
4944.26 1022
4944.92 932
4945.59 1018
4946.25 1002
4946.91 952
4947.58 1081
4948.24 1028
4948.90 1016
4949.57 966
4950.23 976
4950.89 949
4951.56 931
4952.22 853
4952.89 914
4953.55 1039
4954.21 1026
4954.88 874
4955.54 848
4956.21 841
4956.87 849
4957.53 940
4958.20 879
4958.86 894
4959.53 914
4960.19 956
4960.86 962
4961.52 911
4962.19 923
4962.85 962
4963.52 979
4964.18 940
4964.84 997
4965.51 996
4966.17 980
4966.84 992
4967.50 947
4968.17 933
4968.83 1039
4969.50 1001
4970.16 997
4970.83 1029
4971.49 971
4972.16 998
4972.82 1003
4973.49 995
4974.16 968
4974.82 910
4975.49 1031
4976.15 916
4976.82 921
4977.48 880
4978.15 931
4978.81 971
4979.48 947
4980.15 986
4980.81 929
4981.48 1067
4982.14 1004
4982.81 873
4983.48 965
4984.14 968
4984.81 943
4985.47 1012
4986.14 980
4986.81 840
4987.47 840
4988.14 856
4988.80 1037
4989.47 905
4990.14 957
4990.80 976
4991.47 999
4992.14 1022
4992.80 904
4993.47 967
4994.14 1021
4994.80 916
4995.47 1020
4996.14 958
4996.80 988
4997.47 992
4998.14 933
4998.81 941
4999.47 1033
5000.14 1011
5000.81 993
5001.47 910
5002.14 944
5002.81 1003
5003.48 920
5004.14 1019
5004.81 972
5005.48 937
5006.15 907
5006.81 961
5007.48 989
5008.15 900
5008.82 948
5009.48 902
5010.15 938
5010.82 906
5011.49 991
5012.16 979
5012.82 979
5013.49 941
5014.16 1013
5014.83 986
5015.50 914
5016.16 999
5016.83 955
5017.50 906
5018.17 895
5018.84 928
5019.50 968
5020.17 998
5020.84 894
5021.51 1039
5022.18 989
5022.85 1094
5023.52 1210
5024.19 1278
5024.85 1343
5025.52 1378
5026.19 1354
5026.86 1430
5027.53 1434
5028.20 1450
5028.87 1530
5029.54 1399
5030.21 1387
5030.87 1341
5031.54 1151
5032.21 1033
5032.88 984
5033.55 920
5034.22 1078
5034.89 969
5035.56 877
5036.23 962
5036.90 918
5037.57 997
5038.24 949
5038.91 852
5039.58 892
5040.25 874
5040.92 904
5041.59 894
5042.26 928
5042.93 926
5043.60 884
5044.27 975
5044.94 984
5045.61 897
5046.28 879
5046.95 911
5047.62 902
5048.29 985
5048.96 966
5049.63 893
5050.30 874
5050.97 898
5051.64 926
5052.31 932
5052.98 1006
5053.65 1024
5054.32 933
5054.99 936
5055.66 919
5056.34 982
5057.01 1049
5057.68 994
5058.35 1022
5059.02 1049
5059.69 888
5060.36 873
5061.03 906
5061.70 976
5062.38 880
5063.05 859
5063.72 925
5064.39 936
5065.06 910
5065.73 872
5066.40 982
5067.08 905
5067.75 915
5068.42 898
5069.09 999
5069.76 974
5070.43 1006
5071.11 936
5071.78 940
5072.45 913
5073.12 955
5073.79 943
5074.47 957
5075.14 951
5075.81 862
5076.48 844
5077.15 961
5077.83 974
5078.50 893
5079.17 1021
5079.84 941
5080.52 1006
5081.19 979
5081.86 981
5082.53 1011
5083.21 998
5083.88 994
5084.55 1107
5085.22 976
5085.90 942
5086.57 935
5087.24 982
5087.92 943
5088.59 943
5089.26 897
5089.93 845
5090.61 871
5091.28 929
5091.95 1005
5092.63 952
5093.30 1037
5093.97 1149
5094.65 1106
5095.32 1036
5095.99 1111
5096.67 1164
5097.34 1171
5098.02 1039
5098.69 966
5099.36 889
5100.04 955
5100.71 1027
5101.38 914
5102.06 814
5102.73 961
5103.41 957
5104.08 940
5104.75 913
5105.43 930
5106.10 995
5106.78 1007
5107.45 1045
5108.12 967
5108.80 907
5109.47 913
5110.15 893
5110.82 894
5111.50 919
5112.17 999
5112.85 953
5113.52 891
5114.20 906
5114.87 972
5115.54 892
5116.22 873
5116.89 874
5117.57 942
5118.24 942
5118.92 1001
5119.59 1026
5120.27 988
5120.94 972
5121.62 920
5122.30 924
5122.97 961
5123.65 936
5124.32 916
5125.00 926
5125.67 971
5126.35 926
5127.02 927
5127.70 955
5128.37 949
5129.05 954
5129.73 974
5130.40 1018
5131.08 989
5131.75 935
5132.43 934
5133.10 891
5133.78 953
5134.46 935
5135.13 920
5135.81 917
5136.49 917
5137.16 884
5137.84 908
5138.51 869
5139.19 904
5139.87 897
5140.54 888
5141.22 954
5141.90 927
5142.57 932
5143.25 945
5143.93 867
5144.60 839
5145.28 880
5145.96 908
5146.63 941
5147.31 1022
5147.99 951
5148.66 837
5149.34 831
5150.02 843
5150.69 826
5151.37 878
5152.05 863
5152.73 880
5153.40 772
5154.08 817
5154.76 907
5155.44 858
5156.11 852
5156.79 898
5157.47 948
5158.15 948
5158.82 865
5159.50 734
5160.18 883
5160.86 955
5161.53 990
5162.21 988
5162.89 957
5163.57 888
5164.25 837
5164.92 834
5165.60 945
5166.28 838
5166.96 811
5167.64 845
5168.31 927
5168.99 927
5169.67 913
5170.35 964
5171.03 960
5171.71 998
5172.39 998
5173.06 862
5173.74 918
5174.42 914
5175.10 902
5175.78 829
5176.46 897
5177.14 868
5177.82 899
5178.49 885
5179.17 835
5179.85 730
5180.53 774
5181.21 920
5181.89 927
5182.57 965
5183.25 994
5183.93 981
5184.61 827
5185.29 866
5185.97 852
5186.64 841
5187.32 916
5188.00 848
5188.68 849
5189.36 838
5190.04 811
5190.72 838
5191.40 832
5192.08 832
5192.76 781
5193.44 881
5194.12 885
5194.80 876
5195.48 917
5196.16 934
5196.84 849
5197.52 820
5198.20 807
5198.88 802
5199.56 799
5200.24 779
5200.92 804
5201.60 847
5202.28 822
5202.96 879
5203.65 912
5204.33 920
5205.01 846
5205.69 870
5206.37 826
5207.05 762
5207.73 908
5208.41 892
5209.09 903
5209.77 864
5210.45 893
5211.13 902
5211.82 974
5212.50 892
5213.18 843
5213.86 927
5214.54 939
5215.22 903
5215.90 917
5216.58 898
5217.27 1014
5217.95 931
5218.63 952
5219.31 966
5219.99 991
5220.67 909
5221.36 762
5222.04 852
5222.72 850
5223.40 896
5224.08 856
5224.77 800
5225.45 806
5226.13 810
5226.81 849
5227.49 743
5228.18 895
5228.86 839
5229.54 853
5230.22 822
5230.91 793
5231.59 852
5232.27 812
5232.95 869
5233.63 849
5234.32 831
5235.00 828
5235.68 953
5236.37 889
5237.05 856
5237.73 842
5238.41 964
5239.10 946
5239.78 951
5240.46 878
5241.15 959
5241.83 958
5242.51 886
5243.20 815
5243.88 1031
5244.56 934
5245.24 893
5245.93 996
5246.61 931
5247.29 989
5247.98 917
5248.66 909
5249.35 1056
5250.03 1115
5250.71 920
5251.40 1007
5252.08 1138
5252.76 1103
5253.45 1150
5254.13 1061
5254.82 1051
5255.50 949
5256.18 974
5256.87 930
5257.55 903
5258.24 919
5258.92 953
5259.60 810
5260.29 896
5260.97 962
5261.66 890
5262.34 877
5263.03 848
5263.71 852
5264.40 890
5265.08 924
5265.76 881
5266.45 874
5267.13 872
5267.82 919
5268.50 909
5269.19 878
5269.87 937
5270.56 882
5271.24 901
5271.93 832
5272.61 865
5273.30 856
5273.98 825
5274.67 915
5275.35 874
5276.04 861
5276.72 868
5277.41 833
5278.10 909
5278.78 959
5279.47 954
5280.15 908
5280.84 877
5281.52 920
5282.21 904
5282.89 1012
5283.58 1025
5284.27 1032
5284.95 991
5285.64 979
5286.32 922
5287.01 995
5287.70 973
5288.38 946
5289.07 1029
5289.75 928
5290.44 814
5291.13 830
5291.81 953
5292.50 1017
5293.19 969
5293.87 926
5294.56 831
5295.25 821
5295.93 829
5296.62 879
5297.31 834
5297.99 905
5298.68 957
5299.37 962
5300.05 997
5300.74 860
5301.43 894
5302.11 975
5302.80 851
5303.49 851
5304.18 891
5304.86 957
5305.55 952
5306.24 918
5306.92 914
5307.61 886
5308.30 950
5308.99 1024
5309.67 919
5310.36 935
5311.05 960
5311.74 1084
5312.42 857
5313.11 832
5313.80 840
5314.49 950
5315.18 933
5315.86 909
5316.55 899
5317.24 950
5317.93 850
5318.62 862
5319.30 927
5319.99 881
5320.68 874
5321.37 958
5322.06 1099
5322.74 1051
5323.43 1046
5324.12 981
5324.81 1007
5325.50 1026
5326.19 1046
5326.88 882
5327.56 942
5328.25 972
5328.94 937
5329.63 1024
5330.32 984
5331.01 975
5331.70 932
5332.39 947
5333.07 1000
5333.76 1026
5334.45 1023
5335.14 978
5335.83 1026
5336.52 956
5337.21 964
5337.90 1015
5338.59 997
5339.28 1027
5339.97 980
5340.66 958
5341.35 1020
5342.04 1068
5342.73 1024
5343.42 1026
5344.10 948
5344.79 1005
5345.48 985
5346.17 985
5346.86 994
5347.55 995
5348.24 1035
5348.93 1135
5349.62 1075
5350.31 1076
5351.00 1145
5351.69 1226
5352.39 1233
5353.08 1325
5353.77 1441
5354.46 1500
5355.15 1463
5355.84 1462
5356.53 1459
5357.22 1414
5357.91 1399
5358.60 1338
5359.29 1300
5359.98 1157
5360.67 1151
5361.36 1047
5362.05 955
5362.74 1051
5363.44 1038
5364.13 1009
5364.82 942
5365.51 916
5366.20 933
5366.89 963
5367.58 923
5368.27 893
5368.96 860
5369.66 886
5370.35 791
5371.04 949
5371.73 1000
5372.42 873
5373.11 979
5373.81 844
5374.50 928
5375.19 1022
5375.88 907
5376.57 928
5377.26 922
5377.96 921
5378.65 881
5379.34 969
5380.03 903
5380.72 921
5381.42 957
5382.11 870
5382.80 927
5383.49 983
5384.18 983
5384.88 954
5385.57 965
5386.26 985
5386.95 951
5387.65 939
5388.34 958
5389.03 1004
5389.72 920
5390.42 919
5391.11 898
5391.80 878
5392.50 965
5393.19 1019
5393.88 1011
5394.57 1101
5395.27 960
5395.96 1020
5396.65 956
5397.35 882
5398.04 913
5398.73 918
5399.43 902
5400.12 871
5400.81 873
5401.51 815
5402.20 819
5402.89 786
5403.59 872
5404.28 924
5404.97 944
5405.67 877
5406.36 988
5407.06 987
5407.75 812
5408.44 863
5409.14 957
5409.83 923
5410.53 883
5411.22 919
5411.91 954
5412.61 908
5413.30 999
5414.00 928
5414.69 935
5415.38 929
5416.08 928
5416.77 933
5417.47 907
5418.16 870
5418.86 897
5419.55 945
5420.25 1010
5420.94 916
5421.64 881
5422.33 935
5423.03 907
5423.72 896
5424.41 963
5425.11 1070
5425.80 912
5426.50 955
5427.19 944
5427.89 1011
5428.59 966
5429.28 1003
5429.98 916
5430.67 911
5431.37 894
5432.06 927
5432.76 1039
5433.45 943
5434.15 926
5434.84 894
5435.54 904
5436.23 999
5436.93 874
5437.63 924
5438.32 933
5439.02 975
5439.71 1028
5440.41 946
5441.11 951
5441.80 1033
5442.50 973
5443.19 1005
5443.89 952
5444.59 1010
5445.28 1076
5445.98 1062
5446.68 1064
5447.37 1159
5448.07 1145
5448.76 1063
5449.46 1166
5450.16 1316
5450.85 1339
5451.55 1257
5452.25 1250
5452.94 1276
5453.64 1277
5454.34 1172
5455.03 1213
5455.73 1265
5456.43 1192
5457.13 1168
5457.82 1132
5458.52 995
5459.22 1052
5459.91 992
5460.61 987
5461.31 1034
5462.01 912
5462.70 1040
5463.40 1034
5464.10 1072
5464.80 1126
5465.49 1080
5466.19 1166
5466.89 1250
5467.59 1193
5468.28 1255
5468.98 1352
5469.68 1256
5470.38 1267
5471.07 1207
5471.77 1175
5472.47 1104
5473.17 1016
5473.87 983
5474.56 1030
5475.26 1047
5475.96 1099
5476.66 1046
5477.36 1038
5478.06 1015
5478.75 1026
5479.45 1072
5480.15 1102
5480.85 1101
5481.55 1173
5482.25 1148
5482.95 1156
5483.64 1239
5484.34 1280
5485.04 1234
5485.74 1310
5486.44 1397
5487.14 1247
5487.84 1251
5488.54 1178
5489.23 1166
5489.93 1301
5490.63 1231
5491.33 1191
5492.03 1135
5492.73 1102
5493.43 1103
5494.13 1038
5494.83 1120
5495.53 1224
5496.23 1217
5496.93 1195
5497.63 1297
5498.33 1297
5499.03 1173
5499.73 1296
5500.43 1301
5501.13 1350
5501.83 1358
5502.53 1498
5503.23 1486
5503.93 1628
5504.63 1730
5505.33 1749
5506.03 1827
5506.73 1707
5507.43 1718
5508.13 1624
5508.83 1441
5509.53 1420
5510.23 1271
5510.93 1209
5511.63 1091
5512.33 1121
5513.03 1158
5513.73 1168
5514.43 1221
5515.13 1146
5515.83 1222
5516.53 1132
5517.23 1100
5517.93 1090
5518.64 1224
5519.34 1151
5520.04 1273
5520.74 1167
5521.44 1219
5522.14 1167
5522.84 1237
5523.54 1161
5524.24 1195
5524.95 1198
5525.65 1211
5526.35 1169
5527.05 1129
5527.75 1025
5528.45 1040
5529.15 1000
5529.86 1054
5530.56 1015
5531.26 982
5531.96 990
5532.66 1035
5533.36 1007
5534.07 868
5534.77 898
5535.47 906
5536.17 906
5536.87 970
5537.58 905
5538.28 979
5538.98 891
5539.68 912
5540.39 976
5541.09 945
5541.79 926
5542.49 879
5543.20 904
5543.90 915
5544.60 957
5545.30 978
5546.01 934
5546.71 931
5547.41 875
5548.11 961
5548.82 1093
5549.52 1042
5550.22 963
5550.93 909
5551.63 897
5552.33 945
5553.03 977
5553.74 949
5554.44 968
5555.14 923
5555.85 887
5556.55 993
5557.25 999
5557.96 994
5558.66 853
5559.36 841
5560.07 895
5560.77 858
5561.48 894
5562.18 925
5562.88 906
5563.59 872
5564.29 1012
5564.99 941
5565.70 879
5566.40 876
5567.11 893
5567.81 914
5568.51 957
5569.22 862
5569.92 904
5570.63 864
5571.33 930
5572.04 891
5572.74 862
5573.44 875
5574.15 765
5574.85 852
5575.56 818
5576.26 879
5576.97 879
5577.67 926
5578.38 863
5579.08 869
5579.79 902
5580.49 914
5581.20 948
5581.90 904
5582.61 924
5583.31 985
5584.02 939
5584.72 872
5585.43 808
5586.13 783
5586.84 833
5587.54 829
5588.25 884
5588.95 920
5589.66 872
5590.36 787
5591.07 801
5591.77 864
5592.48 877
5593.19 917
5593.89 970
5594.60 966
5595.30 880
5596.01 873
5596.71 874
5597.42 866
5598.13 870
5598.83 859
5599.54 878
5600.24 883
5600.95 836
5601.66 812
5602.36 813
5603.07 877
5603.78 941
5604.48 757
5605.19 748
5605.89 761
5606.60 869
5607.31 906
5608.01 820
5608.72 815
5609.43 820
5610.13 801
5610.84 874
5611.55 754
5612.25 724
5612.96 802
5613.67 859
5614.38 787
5615.08 829
5615.79 852
5616.50 839
5617.20 876
5617.91 776
5618.62 824
5619.33 765
5620.03 835
5620.74 881
5621.45 869
5622.15 843
5622.86 881
5623.57 831
5624.28 757
5624.99 822
5625.69 841
5626.40 884
5627.11 844
5627.82 902
5628.52 832
5629.23 817
5629.94 919
5630.65 909
5631.36 805
5632.06 901
5632.77 891
5633.48 874
5634.19 839
5634.90 852
5635.61 807
5636.31 796
5637.02 729
5637.73 839
5638.44 848
5639.15 806
5639.86 797
5640.56 823
5641.27 882
5641.98 822
5642.69 913
5643.40 973
5644.11 882
5644.82 898
5645.53 874
5646.24 821
5646.94 858
5647.65 874
5648.36 828
5649.07 848
5649.78 898
5650.49 817
5651.20 780
5651.91 818
5652.62 887
5653.33 824
5654.04 852
5654.75 932
5655.46 837
5656.17 874
5656.88 825
5657.59 859
5658.30 845
5659.01 924
5659.71 960
5660.42 924
5661.13 873
5661.84 858
5662.55 897
5663.26 957
5663.97 989
5664.69 960
5665.40 859
5666.11 852
5666.82 895
5667.53 898
5668.24 857
5668.95 818
5669.66 850
5670.37 944
5671.08 918
5671.79 866
5672.50 841
5673.21 893
5673.92 837
5674.63 991
5675.34 988
5676.05 944
5676.76 886
5677.48 826
5678.19 860
5678.90 793
5679.61 835
5680.32 836
5681.03 840
5681.74 927
5682.45 889
5683.16 798
5683.88 827
5684.59 807
5685.30 881
5686.01 848
5686.72 763
5687.43 831
5688.15 798
5688.86 794
5689.57 883
5690.28 887
5690.99 820
5691.70 799
5692.42 881
5693.13 949
5693.84 874
5694.55 790
5695.26 830
5695.98 830
5696.69 878
5697.40 851
5698.11 759
5698.82 832
5699.54 879
5700.25 834
5700.96 771
5701.67 815
5702.39 813
5703.10 819
5703.81 834
5704.52 819
5705.24 872
5705.95 830
5706.66 777
5707.38 742
5708.09 783
5708.80 892
5709.51 871
5710.23 812
5710.94 849
5711.65 796
5712.37 822
5713.08 865
5713.79 848
5714.51 778
5715.22 839
5715.93 777
5716.65 789
5717.36 774
5718.07 803
5718.79 789
5719.50 869
5720.21 766
5720.93 762
5721.64 836
5722.36 802
5723.07 924
5723.78 825
5724.50 843
5725.21 795
5725.92 764
5726.64 806
5727.35 885
5728.07 861
5728.78 896
5729.50 844
5730.21 863
5730.92 881
5731.64 849
5732.35 929
5733.07 910
5733.78 864
5734.50 921
5735.21 1005
5735.93 884
5736.64 830
5737.35 902
5738.07 870
5738.78 870
5739.50 854
5740.21 991
5740.93 959
5741.64 831
5742.36 947
5743.07 874
5743.79 762
5744.50 900
5745.22 763
5745.93 791
5746.65 888
5747.37 842
5748.08 812
5748.80 830
5749.51 829
5750.23 847
5750.94 861
5751.66 804
5752.37 845
5753.09 844
5753.81 868
5754.52 876
5755.24 878
5755.95 947
5756.67 986
5757.38 940
5758.10 938
5758.82 999
5759.53 1113
5760.25 1013
5760.96 942
5761.68 1032
5762.40 991
5763.11 946
5763.83 978
5764.55 983
5765.26 922
5765.98 882
5766.70 803
5767.41 899
5768.13 935
5768.85 901
5769.56 853
5770.28 814
5771.00 912
5771.71 942
5772.43 904
5773.15 926
5773.86 907
5774.58 812
5775.30 849
5776.01 890
5776.73 872
5777.45 826
5778.17 901
5778.88 929
5779.60 921
5780.32 987
5781.04 893
5781.75 866
5782.47 948
5783.19 1009
5783.91 970
5784.62 953
5785.34 960
5786.06 931
5786.78 951
5787.49 918
5788.21 885
5788.93 940
5789.65 956
5790.37 1004
5791.08 1038
5791.80 949
5792.52 914
5793.24 1041
5793.96 1063
5794.68 1036
5795.39 1065
5796.11 1047
5796.83 1112
5797.55 1028
5798.27 1124
5798.99 1095
5799.70 1200
5800.42 1127
5801.14 1159
5801.86 1278
5802.58 1467
5803.30 1522
5804.02 1741
5804.74 1849
5805.45 1872
5806.17 1690
5806.89 1707
5807.61 1725
5808.33 1537
5809.05 1372
5809.77 1278
5810.49 1202
5811.21 1116
5811.93 1132
5812.65 1067
5813.37 1115
5814.09 1147
5814.81 1051
5815.52 1113
5816.24 991
5816.96 1053
5817.68 1051
5818.40 1148
5819.12 1052
5819.84 1005
5820.56 1157
5821.28 1150
5822.00 1063
5822.72 1100
5823.44 1091
5824.16 1044
5824.88 1084
5825.60 1016
5826.32 1073
5827.04 1034
5827.76 1034
5828.48 1110
5829.21 955
5829.93 974
5830.65 943
5831.37 922
5832.09 939
5832.81 937
5833.53 902
5834.25 922
5834.97 931
5835.69 1001
5836.41 1012
5837.13 1025
5837.85 888
5838.57 870
5839.30 950
5840.02 852
5840.74 877
5841.46 931
5842.18 971
5842.90 849
5843.62 944
5844.34 989
5845.07 951
5845.79 929
5846.51 973
5847.23 1037
5847.95 974
5848.67 901
5849.39 900
5850.12 896
5850.84 968
5851.56 927
5852.28 888
5853.00 902
5853.73 959
5854.45 921
5855.17 892
5855.89 907
5856.61 879
5857.34 912
5858.06 923
5858.78 883
5859.50 868
5860.23 934
5860.95 898
5861.67 840
5862.39 897
5863.11 820
5863.84 881
5864.56 904
5865.28 858
5866.01 935
5866.73 871
5867.45 847
5868.17 860
5868.90 842
5869.62 901
5870.34 888
5871.07 939
5871.79 925
5872.51 909
5873.23 909
5873.96 792
5874.68 894
5875.40 984
5876.13 875
5876.85 897
5877.57 937
5878.30 910
5879.02 841
5879.74 875
5880.47 881
5881.19 863
5881.92 779
5882.64 862
5883.36 873
5884.09 800
5884.81 902
5885.53 881
5886.26 855
5886.98 917
5887.71 935
5888.43 866
5889.15 904
5889.88 865
5890.60 877
5891.33 885
5892.05 883
5892.78 927
5893.50 958
5894.23 958
5894.95 809
5895.67 856
5896.40 961
5897.12 919
5897.85 905
5898.57 872
5899.30 904
5900.02 955
5900.75 940
5901.47 951
5902.20 900
5902.92 890
5903.65 930
5904.37 914
5905.10 924
5905.82 945
5906.55 1004
5907.27 909
5908.00 917
5908.72 937
5909.45 881
5910.17 889
5910.90 924
5911.62 932
5912.35 912
5913.08 986
5913.80 910
5914.53 901
5915.25 958
5915.98 980
5916.70 917
5917.43 976
5918.16 988
5918.88 950
5919.61 1019
5920.33 980
5921.06 949
5921.79 940
5922.51 908
5923.24 1003
5923.97 996
5924.69 940
5925.42 877
5926.14 873
5926.87 966
5927.60 1047
5928.32 1065
5929.05 1052
5929.78 1037
5930.50 1039
5931.23 969
5931.96 1003
5932.68 1104
5933.41 1086
5934.14 1100
5934.86 1061
5935.59 1061
5936.32 1060
5937.05 1077
5937.77 1110
5938.50 1122
5939.23 1112
5939.95 1102
5940.68 1128
5941.41 1153
5942.14 1139
5942.86 1201
5943.59 1119
5944.32 1212
5945.05 1224
5945.77 1224
5946.50 1110
5947.23 1149
5947.96 1192
5948.68 1142
5949.41 1167
5950.14 1166
5950.87 1212
5951.60 1178
5952.32 1169
5953.05 1194
5953.78 1310
5954.51 1314
5955.24 1302
5955.96 1371
5956.69 1389
5957.42 1347
5958.15 1361
5958.88 1384
5959.61 1362
5960.33 1401
5961.06 1351
5961.79 1469
5962.52 1351
5963.25 1326
5963.98 1565
5964.71 1459
5965.44 1339
5966.16 1382
5966.89 1492
5967.62 1487
5968.35 1492
5969.08 1622
5969.81 1854
5970.54 1902
5971.27 1908
5972.00 1897
5972.73 1953
5973.46 1896
5974.18 1887
5974.91 1810
5975.64 1673
5976.37 1725
5977.10 1705
5977.83 1593
5978.56 1581
5979.29 1599
5980.02 1669
5980.75 1615
5981.48 1634
5982.21 1673
5982.94 1670
5983.67 1675
5984.40 1686
5985.13 1723
5985.86 1772
5986.59 1805
5987.32 1671
5988.05 1646
5988.78 1758
5989.51 1731
5990.24 1769
5990.97 1771
5991.70 1780
5992.43 1800
5993.16 1719
5993.89 1668
5994.62 1719
5995.35 1665
5996.09 1880
5996.82 1897
5997.55 1824
5998.28 1922
5999.01 1808
5999.74 1832
6000.47 1927
6001.20 1798
6001.93 1755
6002.66 1720
6003.39 1868
6004.13 1865
6004.86 1793
6005.59 1779
6006.32 1869
6007.05 1855
6007.78 1764
6008.51 1673
6009.25 1747
6009.98 1834
6010.71 1776
6011.44 1875
6012.17 2083
6012.90 2116
6013.64 2420
6014.37 2563
6015.10 2693
6015.83 2863
6016.56 2992
6017.29 3251
6018.03 3320
6018.76 3282
6019.49 3203
6020.22 3013
6020.96 2776
6021.69 2565
6022.42 2438
6023.15 2192
6023.88 2005
6024.62 1958
6025.35 1865
6026.08 1724
6026.81 1672
6027.55 1507
6028.28 1481
6029.01 1520
6029.75 1573
6030.48 1552
6031.21 1445
6031.94 1332
6032.68 1417
6033.41 1540
6034.14 1389
6034.88 1404
6035.61 1530
6036.34 1540
6037.07 1449
6037.81 1434
6038.54 1495
6039.27 1494
6040.01 1596
6040.74 1475
6041.47 1564
6042.21 1565
6042.94 1532
6043.68 1468
6044.41 1483
6045.14 1376
6045.88 1396
6046.61 1581
6047.34 1576
6048.08 1541
6048.81 1547
6049.55 1548
6050.28 1563
6051.01 1593
6051.75 1640
6052.48 1623
6053.22 1615
6053.95 1601
6054.68 1648
6055.42 1615
6056.15 1778
6056.89 1891
6057.62 1838
6058.36 1774
6059.09 1730
6059.83 1668
6060.56 1620
6061.29 1669
6062.03 1664
6062.76 1673
6063.50 1686
6064.23 1551
6064.97 1601
6065.70 1480
6066.44 1520
6067.17 1621
6067.91 1598
6068.64 1615
6069.38 1541
6070.11 1481
6070.85 1569
6071.58 1582
6072.32 1509
6073.06 1499
6073.79 1410
6074.53 1534
6075.26 1526
6076.00 1372
6076.73 1304
6077.47 1359
6078.20 1387
6078.94 1430
6079.68 1321
6080.41 1319
6081.15 1368
6081.88 1314
6082.62 1242
6083.35 1305
6084.09 1263
6084.83 1268
6085.56 1369
6086.30 1341
6087.04 1341
6087.77 1273
6088.51 1292
6089.24 1390
6089.98 1312
6090.72 1274
6091.45 1514
6092.19 1368
6092.93 1322
6093.66 1259
6094.40 1330
6095.14 1358
6095.87 1407
6096.61 1317
6097.35 1331
6098.08 1343
6098.82 1427
6099.56 1382
6100.29 1290
6101.03 1205
6101.77 1330
6102.51 1396
6103.24 1323
6103.98 1294
6104.72 1193
6105.46 1313
6106.19 1283
6106.93 1291
6107.67 1268
6108.41 1303
6109.14 1309
6109.88 1330
6110.62 1381
6111.36 1291
6112.09 1288
6112.83 1297
6113.57 1347
6114.31 1313
6115.04 1314
6115.78 1320
6116.52 1306
6117.26 1351
6118.00 1362
6118.73 1333
6119.47 1282
6120.21 1340
6120.95 1349
6121.69 1318
6122.43 1417
6123.16 1346
6123.90 1352
6124.64 1436
6125.38 1435
6126.12 1415
6126.86 1468
6127.60 1419
6128.33 1361
6129.07 1354
6129.81 1302
6130.55 1389
6131.29 1481
6132.03 1472
6132.77 1519
6133.51 1384
6134.25 1385
6134.98 1476
6135.72 1528
6136.46 1516
6137.20 1529
6137.94 1439
6138.68 1449
6139.42 1463
6140.16 1450
6140.90 1475
6141.64 1550
6142.38 1534
6143.12 1535
6143.86 1504
6144.60 1465
6145.34 1519
6146.08 1495
6146.82 1456
6147.56 1497
6148.30 1537
6149.04 1504
6149.78 1464
6150.52 1434
6151.26 1524
6152.00 1554
6152.74 1464
6153.48 1565
6154.22 1592
6154.96 1577
6155.70 1535
6156.44 1674
6157.18 1702
6157.92 1692
6158.66 1622
6159.40 1630
6160.14 1620
6160.88 1648
6161.62 1726
6162.36 1748
6163.10 1641
6163.85 1706
6164.59 1745
6165.33 1708
6166.07 1830
6166.81 1738
6167.55 1938
6168.29 2035
6169.03 2043
6169.77 2016
6170.51 2201
6171.26 2200
6172.00 2382
6172.74 2334
6173.48 2322
6174.22 2318
6174.96 2344
6175.70 2354
6176.45 2430
6177.19 2197
6177.93 2113
6178.67 2108
6179.41 2073
6180.16 2149
6180.90 2156
6181.64 2181
6182.38 2169
6183.12 2031
6183.87 1995
6184.61 2105
6185.35 2133
6186.09 2257
6186.83 2340
6187.58 2153
6188.32 2277
6189.06 2198
6189.80 2265
6190.55 2348
6191.29 2237
6192.03 2310
6192.77 2383
6193.52 2351
6194.26 2456
6195.00 2488
6195.74 2479
6196.49 2538
6197.23 2754
6197.97 2669
6198.72 2726
6199.46 2864
6200.20 2813
6200.94 2846
6201.69 2705
6202.43 2845
6203.17 2939
6203.92 2870
6204.66 2657
6205.40 2714
6206.15 2670
6206.89 2867
6207.63 2815
6208.38 3179
6209.12 3637
6209.87 4216
6210.61 4823
6211.35 5980
6212.10 6981
6212.84 7887
6213.58 8934
6214.33 9431
6215.07 9598
6215.82 9604
6216.56 8866
6217.30 7976
6218.05 7033
6218.79 5887
6219.54 5098
6220.28 4358
6221.02 3595
6221.77 3249
6222.51 2876
6223.26 2605
6224.00 2394
6224.75 2402
6225.49 2427
6226.24 2347
6226.98 2414
6227.73 2278
6228.47 2259
6229.21 2370
6229.96 2454
6230.70 2421
6231.45 2404
6232.19 2234
6232.94 2157
6233.68 2082
6234.43 1953
6235.17 1948
6235.92 1821
6236.67 1781
6237.41 1813
6238.16 1752
6238.90 1713
6239.65 1732
6240.39 1798
6241.14 1875
6241.88 1767
6242.63 1864
6243.37 1844
6244.12 1802
6244.87 1852
6245.61 1788
6246.36 1738
6247.10 1726
6247.85 1904
6248.59 1997
6249.34 2079
6250.09 2160
6250.83 2289
6251.58 2326
6252.33 2371
6253.07 2449
6253.82 2386
6254.56 2339
6255.31 2331
6256.06 2285
6256.80 2226
6257.55 2095
6258.30 1927
6259.04 1851
6259.79 1869
6260.54 1886
6261.28 1909
6262.03 1933
6262.78 1986
6263.52 2034
6264.27 1942
6265.02 1958
6265.76 1861
6266.51 1896
6267.26 1868
6268.01 1921
6268.75 1982
6269.50 1810
6270.25 1795
6270.99 1813
6271.74 1914
6272.49 1883
6273.24 1813
6273.98 1824
6274.73 1755
6275.48 1699
6276.23 1777
6276.97 1901
6277.72 1857
6278.47 1892
6279.22 1955
6279.96 2088
6280.71 2157
6281.46 2148
6282.21 2116
6282.96 1983
6283.70 2037
6284.45 1976
6285.20 1975
6285.95 1942
6286.70 1657
6287.45 1648
6288.19 1652
6288.94 1681
6289.69 1592
6290.44 1701
6291.19 1730
6291.94 1766
6292.68 1716
6293.43 1619
6294.18 1573
6294.93 1599
6295.68 1571
6296.43 1535
6297.18 1485
6297.93 1474
6298.67 1450
6299.42 1405
6300.17 1372
6300.92 1436
6301.67 1448
6302.42 1438
6303.17 1529
6303.92 1507
6304.67 1429
6305.42 1345
6306.17 1412
6306.92 1372
6307.67 1358
6308.41 1475
6309.16 1478
6309.91 1398
6310.66 1345
6311.41 1287
6312.16 1354
6312.91 1323
6313.66 1341
6314.41 1409
6315.16 1432
6315.91 1446
6316.66 1417
6317.41 1391
6318.16 1446
6318.91 1347
6319.66 1431
6320.41 1444
6321.16 1446
6321.91 1421
6322.66 1443
6323.41 1434
6324.16 1419
6324.92 1419
6325.67 1313
6326.42 1320
6327.17 1367
6327.92 1303
6328.67 1347
6329.42 1239
6330.17 1240
6330.92 1263
6331.67 1265
6332.42 1227
6333.17 1098
6333.92 1166
6334.68 1225
6335.43 1144
6336.18 1184
6336.93 1235
6337.68 1235
6338.43 1121
6339.18 1176
6339.93 1127
6340.69 1221
6341.44 1149
6342.19 1243
6342.94 1247
6343.69 1207
6344.44 1204
6345.20 1159
6345.95 1077
6346.70 1136
6347.45 1157
6348.20 1188
6348.95 1226
6349.71 1182
6350.46 1231
6351.21 1235
6351.96 1254
6352.71 1287
6353.47 1278
6354.22 1282
6354.97 1309
6355.72 1208
6356.48 1201
6357.23 1267
6357.98 1300
6358.73 1309
6359.49 1311
6360.24 1288
6360.99 1286
6361.74 1318
6362.50 1384
6363.25 1268
6364.00 1186
6364.76 1133
6365.51 1129
6366.26 1185
6367.01 1163
6367.77 1241
6368.52 1219
6369.27 1228
6370.03 1152
6370.78 1100
6371.53 1212
6372.29 1177
6373.04 1097
6373.79 1119
6374.55 1107
6375.30 1196
6376.05 1226
6376.81 1215
6377.56 1178
6378.31 1111
6379.07 1185
6379.82 1122
6380.58 1168
6381.33 1115
6382.08 1039
6382.84 1114
6383.59 1189
6384.35 1196
6385.10 1237
6385.85 1185
6386.61 1204
6387.36 1206
6388.12 1190
6388.87 1101
6389.62 1122
6390.38 1172
6391.13 1165
6391.89 1163
6392.64 1117
6393.40 1190
6394.15 1101
6394.91 1094
6395.66 1172
6396.42 1240
6397.17 1163
6397.93 1101
6398.68 1147
6399.44 1117
6400.19 1085
6400.95 1187
6401.70 1160
6402.46 1138
6403.21 1080
6403.97 1009
6404.72 1161
6405.48 1163
6406.23 1117
6406.99 1063
6407.74 1067
6408.50 1136
6409.25 1186
6410.01 1059
6410.76 1122
6411.52 1182
6412.28 1126
6413.03 1116
6413.79 1108
6414.54 1188
6415.30 1115
6416.05 1154
6416.81 1169
6417.57 1177
6418.32 1102
6419.08 1064
6419.83 1105
6420.59 1060
6421.35 1128
6422.10 1168
6422.86 1127
6423.62 1173
6424.37 1149
6425.13 1107
6425.89 1037
6426.64 1118
6427.40 1159
6428.15 1127
6428.91 1164
6429.67 1192
6430.42 1134
6431.18 1122
6431.94 1080
6432.70 1178
6433.45 1167
6434.21 1064
6434.97 1095
6435.72 1171
6436.48 1001
6437.24 1002
6437.99 1106
6438.75 1146
6439.51 1174
6440.27 1166
6441.02 1198
6441.78 1182
6442.54 1184
6443.30 1130
6444.05 1218
6444.81 1197
6445.57 1114
6446.33 1151
6447.08 1165
6447.84 1223
6448.60 1235
6449.36 1149
6450.12 1188
6450.87 1143
6451.63 1118
6452.39 1183
6453.15 1251
6453.91 1230
6454.66 1192
6455.42 1142
6456.18 1108
6456.94 1160
6457.70 1210
6458.46 1226
6459.21 1315
6459.97 1245
6460.73 1193
6461.49 1250
6462.25 1188
6463.01 1229
6463.77 1231
6464.52 1178
6465.28 1311
6466.04 1269
6466.80 1306
6467.56 1362
6468.32 1301
6469.08 1301
6469.84 1320
6470.60 1312
6471.36 1413
6472.11 1449
6472.87 1380
6473.63 1384
6474.39 1384
6475.15 1431
6475.91 1424
6476.67 1494
6477.43 1473
6478.19 1407
6478.95 1339
6479.71 1407
6480.47 1510
6481.23 1524
6481.99 1459
6482.75 1570
6483.51 1564
6484.27 1537
6485.03 1458
6485.79 1541
6486.55 1423
6487.31 1627
6488.07 1635
6488.83 1580
6489.59 1558
6490.35 1600
6491.11 1591
6491.87 1589
6492.63 1690
6493.39 1642
6494.15 1760
6494.91 1798
6495.67 1767
6496.43 1801
6497.19 1917
6497.95 1919
6498.71 1937
6499.48 1892
6500.24 1932
6501.00 1918
6501.76 1964
6502.52 2122
6503.28 2040
6504.04 1961
6504.80 2077
6505.56 2081
6506.32 1960
6507.09 2094
6507.85 2201
6508.61 2086
6509.37 2100
6510.13 2238
6510.89 2221
6511.65 2191
6512.42 2346
6513.18 2351
6513.94 2335
6514.70 2472
6515.46 2480
6516.22 2390
6516.99 2464
6517.75 2597
6518.51 2422
6519.27 2478
6520.03 2536
6520.80 2477
6521.56 2426
6522.32 2470
6523.08 2548
6523.84 2519
6524.61 2716
6525.37 2755
6526.13 2814
6526.89 2787
6527.66 2871
6528.42 2853
6529.18 3051
6529.94 3014
6530.71 2942
6531.47 3004
6532.23 3141
6533.00 3162
6533.76 3347
6534.52 3236
6535.28 3355
6536.05 3406
6536.81 3513
6537.57 3951
6538.34 4406
6539.10 5601
6539.86 6578
6540.63 7167
6541.39 8170
6542.15 8534
6542.92 8348
6543.68 8164
6544.44 7636
6545.21 6797
6545.97 5847
6546.73 4925
6547.50 4199
6548.26 3604
6549.02 3040
6549.79 2774
6550.55 2508
6551.31 2344
6552.08 2300
6552.84 2354
6553.61 2210
6554.37 2160
6555.13 2150
6555.90 2267
6556.66 2144
6557.43 2203
6558.19 2154
6558.96 2066
6559.72 1950
6560.48 1885
6561.25 1871
6562.01 1967
6562.78 1934
6563.54 1953
6564.31 1875
6565.07 1991
6565.84 2012
6566.60 2102
6567.37 2032
6568.13 2167
6568.90 2263
6569.66 2214
6570.43 2252
6571.19 2280
6571.96 2218
6572.72 2239
6573.49 2233
6574.25 2242
6575.02 2135
6575.78 2188
6576.55 2235
6577.31 2452
6578.08 2622
6578.84 2637
6579.61 2727
6580.37 2864
6581.14 2755
6581.91 2897
6582.67 2791
6583.44 2752
6584.20 2721
6584.97 2858
6585.73 2752
6586.50 2570
6587.27 2626
6588.03 2610
6588.80 2519
6589.56 2522
6590.33 2497
6591.10 2355
6591.86 2364
6592.63 2396
6593.39 2359
6594.16 2382
6594.93 2408
6595.69 2626
6596.46 2648
6597.23 2731
6597.99 2936
6598.76 3121
6599.53 3085
6600.29 3005
6601.06 2791
6601.83 2862
6602.59 2617
6603.36 2598
6604.13 2502
6604.89 2383
6605.66 2402
6606.43 2287
6607.20 2229
6607.96 2140
6608.73 1951
6609.50 2062
6610.26 2011
6611.03 1896
6611.80 1851
6612.57 1916
6613.33 1983
6614.10 1940
6614.87 1935
6615.64 1903
6616.40 1913
6617.17 1944
6617.94 1929
6618.71 1840
6619.48 1805
6620.24 1824
6621.01 1905
6621.78 1851
6622.55 1820
6623.32 1786
6624.08 1843
6624.85 1844
6625.62 1793
6626.39 1750
6627.16 1772
6627.92 1700
6628.69 1733
6629.46 1795
6630.23 1732
6631.00 1730
6631.77 1636
6632.54 1638
6633.30 1707
6634.07 1647
6634.84 1702
6635.61 1810
6636.38 1829
6637.15 1851
6637.92 1947
6638.69 1927
6639.45 1886
6640.22 1976
6640.99 2029
6641.76 1893
6642.53 1843
6643.30 1826
6644.07 1817
6644.84 1833
6645.61 1735
6646.38 1625
6647.15 1663
6647.92 1591
6648.69 1609
6649.46 1543
6650.22 1482
6650.99 1542
6651.76 1530
6652.53 1533
6653.30 1564
6654.07 1620
6654.84 1634
6655.61 1555
6656.38 1562
6657.15 1503
6657.92 1537
6658.69 1588
6659.46 1549
6660.23 1534
6661.00 1526
6661.77 1470
6662.54 1440
6663.31 1444
6664.09 1395
6664.86 1358
6665.63 1359
6666.40 1375
6667.17 1404
6667.94 1278
6668.71 1323
6669.48 1388
6670.25 1417
6671.02 1449
6671.79 1469
6672.56 1504
6673.33 1495
6674.10 1448
6674.88 1444
6675.65 1370
6676.42 1473
6677.19 1478
6677.96 1427
6678.73 1384
6679.50 1427
6680.27 1370
6681.05 1366
6681.82 1490
6682.59 1389
6683.36 1498
6684.13 1463
6684.90 1472
6685.67 1358
6686.45 1366
6687.22 1469
6687.99 1451
6688.76 1542
6689.53 1554
6690.31 1654
6691.08 1561
6691.85 1522
6692.62 1447
6693.39 1483
6694.17 1498
6694.94 1516
6695.71 1444
6696.48 1306
6697.25 1350
6698.03 1308
6698.80 1390
6699.57 1269
6700.34 1309
6701.12 1330
6701.89 1287
6702.66 1247
6703.43 1273
6704.21 1344
6704.98 1311
6705.75 1325
6706.53 1373
6707.30 1203
6708.07 1246
6708.84 1329
6709.62 1311
6710.39 1248
6711.16 1195
6711.94 1254
6712.71 1226
6713.48 1241
6714.26 1227
6715.03 1274
6715.80 1232
6716.58 1223
6717.35 1342
6718.12 1305
6718.90 1180
6719.67 1231
6720.45 1180
6721.22 1258
6721.99 1231
6722.77 1176
6723.54 1159
6724.31 1152
6725.09 1121
6725.86 1120
6726.64 1130
6727.41 1116
6728.18 1193
6728.96 1214
6729.73 1200
6730.51 1160
6731.28 1093
6732.06 1181
6732.83 1130
6733.60 1174
6734.38 1206
6735.15 1165
6735.93 1219
6736.70 1148
6737.48 1177
6738.25 1148
6739.03 1128
6739.80 1169
6740.58 1108
6741.35 1213
6742.13 1252
6742.90 1108
6743.68 1185
6744.45 1111
6745.23 1199
6746.00 1235
6746.78 1124
6747.55 1161
6748.33 1153
6749.10 1181
6749.88 1222
6750.65 1194
6751.43 1187
6752.20 1219
6752.98 1198
6753.75 1200
6754.53 1281
6755.31 1351
6756.08 1290
6756.86 1205
6757.63 1245
6758.41 1375
6759.19 1306
6759.96 1279
6760.74 1177
6761.51 1114
6762.29 1141
6763.07 1201
6763.84 1273
6764.62 1206
6765.39 1159
6766.17 1074
6766.95 1009
6767.72 1128
6768.50 1190
6769.28 1129
6770.05 1164
6770.83 1136
6771.61 1149
6772.38 1156
6773.16 1202
6773.94 1171
6774.71 1163
6775.49 1139
6776.27 1112
6777.04 1149
6777.82 1186
6778.60 1073
6779.37 1128
6780.15 1078
6780.93 1091
6781.71 1102
6782.48 1133
6783.26 1075
6784.04 1157
6784.81 1099
6785.59 1098
6786.37 1142
6787.15 1133
6787.92 1127
6788.70 1158
6789.48 1136
6790.26 1088
6791.04 1072
6791.81 1029
6792.59 1108
6793.37 1106
6794.15 1060
6794.92 1077
6795.70 1073
6796.48 1039
6797.26 1043
6798.04 1093
6798.81 1142
6799.59 1150
6800.37 1072
6801.15 1123
6801.93 1117
6802.71 1098
6803.48 1009
6804.26 1066
6805.04 1010
6805.82 1020
6806.60 949
6807.38 989
6808.16 1016
6808.94 1064
6809.71 1062
6810.49 1122
6811.27 1183
6812.05 1090
6812.83 1003
6813.61 1028
6814.39 981
6815.17 1070
6815.95 1012
6816.73 984
6817.50 1042
6818.28 1031
6819.06 1047
6819.84 1087
6820.62 1033
6821.40 1065
6822.18 1146
6822.96 1163
6823.74 1186
6824.52 1096
6825.30 1012
6826.08 1049
6826.86 1082
6827.64 1120
6828.42 1142
6829.20 1084
6829.98 1029
6830.76 1070
6831.54 1054
6832.32 1003
6833.10 1016
6833.88 1017
6834.66 1053
6835.44 1039
6836.22 975
6837.00 1057
6837.78 1041
6838.56 1109
6839.34 1178
6840.12 1103
6840.90 1116
6841.68 1031
6842.46 1014
6843.24 1120
6844.03 1080
6844.81 1117
6845.59 1092
6846.37 973
6847.15 968
6847.93 1072
6848.71 1170
6849.49 1092
6850.27 1054
6851.05 1075
6851.84 1230
6852.62 1228
6853.40 1268
6854.18 1414
6854.96 1546
6855.74 1597
6856.52 1537
6857.30 1449
6858.09 1561
6858.87 1652
6859.65 1483
6860.43 1422
6861.21 1265
6861.99 1258
6862.78 1259
6863.56 1186
6864.34 1156
6865.12 1057
6865.90 1145
6866.69 1112
6867.47 1122
6868.25 1083
6869.03 1157
6869.82 1172
6870.60 1128
6871.38 1211
6872.16 1201
6872.94 1170
6873.73 1155
6874.51 1221
6875.29 1118
6876.07 1095
6876.86 1086
6877.64 1072
6878.42 1206
6879.21 1182
6879.99 1118
6880.77 1207
6881.55 1233
6882.34 1282
6883.12 1244
6883.90 1239
6884.69 1345
6885.47 1256
6886.25 1194
6887.04 1200
6887.82 1255
6888.60 1380
6889.39 1390
6890.17 1547
6890.95 1544
6891.74 1634
6892.52 1776
6893.30 1715
6894.09 1605
6894.87 1613
6895.65 1656
6896.44 1594
6897.22 1580
6898.01 1498
6898.79 1410
6899.57 1398
6900.36 1391
6901.14 1408
6901.93 1315
6902.71 1487
6903.49 1446
6904.28 1378
6905.06 1381
6905.85 1422
6906.63 1429
6907.42 1330
6908.20 1421
6908.98 1450
6909.77 1347
6910.55 1385
6911.34 1384
6912.12 1389
6912.91 1339
6913.69 1337
6914.48 1462
6915.26 1428
6916.05 1381
6916.83 1360
6917.62 1410
6918.40 1435
6919.19 1264
6919.97 1298
6920.76 1420
6921.54 1414
6922.33 1396
6923.11 1311
6923.90 1375
6924.68 1374
6925.47 1348
6926.25 1347
6927.04 1277
6927.82 1353
6928.61 1381
6929.40 1446
6930.18 1439
6930.97 1414
6931.75 1352
6932.54 1401
6933.32 1469
6934.11 1373
6934.90 1443
6935.68 1493
6936.47 1482
6937.25 1494
6938.04 1609
6938.83 1581
6939.61 1539
6940.40 1530
6941.19 1593
6941.97 1609
6942.76 1620
6943.54 1584
6944.33 1560
6945.12 1698
6945.90 1774
6946.69 1833
6947.48 1739
6948.26 1822
6949.05 1852
6949.84 1893
6950.62 1897
6951.41 1835
6952.20 1978
6952.99 1858
6953.77 1927
6954.56 1949
6955.35 1905
6956.13 1962
6956.92 1873
6957.71 1898
6958.50 1873
6959.28 1878
6960.07 1976
6960.86 2038
6961.64 1925
6962.43 2073
6963.22 2109
6964.01 2036
6964.80 2073
6965.58 2068
6966.37 2064
6967.16 2003
6967.95 2118
6968.73 2049
6969.52 1954
6970.31 1954
6971.10 2011
6971.89 2162
6972.67 2148
6973.46 2137
6974.25 2195
6975.04 2083
6975.83 2301
6976.62 2160
6977.40 2168
6978.19 2384
6978.98 2382
6979.77 2235
6980.56 2294
6981.35 2224
6982.13 2469
6982.92 2488
6983.71 2524
6984.50 2599
6985.29 2753
6986.08 2941
6986.87 3278
6987.66 3631
6988.45 4049
6989.23 4707
6990.02 5065
6990.81 5655
6991.60 6120
6992.39 6024
6993.18 5421
6993.97 5171
6994.76 4973
6995.55 4542
6996.34 3896
6997.13 3363
6997.92 3088
6998.71 2970
6999.50 2702
7000.29 2633
7001.07 3042
7001.86 3287
7002.65 3676
7003.44 4000
7004.23 4407
7005.02 4833
7005.81 4794
7006.60 4704
7007.39 4507
7008.18 4252
7008.97 4001
7009.76 3507
7010.55 2981
7011.34 2789
7012.14 2291
7012.93 2264
7013.72 2123
7014.51 2022
7015.30 1999
7016.09 1957
7016.88 1926
7017.67 2017
7018.46 2100
7019.25 2122
7020.04 2062
7020.83 2010
7021.62 1869
7022.41 1738
7023.20 1775
7024.00 1786
7024.79 1779
7025.58 1778
7026.37 1807
7027.16 1850
7027.95 1822
7028.74 1874
7029.53 1943
7030.32 1997
7031.12 1934
7031.91 1955
7032.70 1846
7033.49 1809
7034.28 1772
7035.07 1748
7035.87 1785
7036.66 1758
7037.45 1659
7038.24 1686
7039.03 1659
7039.82 1700
7040.62 1583
7041.41 1727
7042.20 1822
7042.99 1863
7043.78 1724
7044.58 1721
7045.37 1858
7046.16 1838
7046.95 1713
7047.75 1684
7048.54 1755
7049.33 1830
7050.12 1697
7050.92 1665
7051.71 1676
7052.50 1827
7053.29 1788
7054.09 1794
7054.88 1803
7055.67 1938
7056.46 1845
7057.26 1839
7058.05 1758
7058.84 1633
7059.64 1653
7060.43 1613
7061.22 1578
7062.02 1594
7062.81 1620
7063.60 1545
7064.39 1541
7065.19 1530
7065.98 1591
7066.77 1543
7067.57 1589
7068.36 1621
7069.16 1596
7069.95 1655
7070.74 1604
7071.54 1611
7072.33 1593
7073.12 1579
7073.92 1625
7074.71 1521
7075.51 1622
7076.30 1609
7077.09 1524
7077.89 1507
7078.68 1515
7079.48 1490
7080.27 1421
7081.06 1367
7081.86 1448
7082.65 1385
7083.45 1364
7084.24 1350
7085.04 1460
7085.83 1449
7086.62 1448
7087.42 1452
7088.21 1495
7089.01 1538
7089.80 1570
7090.60 1580
7091.39 1599
7092.19 1727
7092.98 1865
7093.78 1865
7094.57 1862
7095.37 1975
7096.16 1703
7096.96 1695
7097.75 1505
7098.55 1391
7099.34 1434
7100.14 1321
7100.93 1353
7101.73 1348
7102.52 1308
7103.32 1312
7104.11 1270
7104.91 1237
7105.71 1192
7106.50 1142
7107.30 1113
7108.09 1167
7108.89 1182
7109.68 1127
7110.48 1120
7111.28 1131
7112.07 1037
7112.87 1025
7113.66 1097
7114.46 1075
7115.26 1072
7116.05 1096
7116.85 1039
7117.65 1041
7118.44 1070
7119.24 1094
7120.03 1042
7120.83 1139
7121.63 1096
7122.42 1085
7123.22 1055
7124.02 1110
7124.81 1109
7125.61 1121
7126.41 1106
7127.20 1110
7128.00 1120
7128.80 1021
7129.59 1087
7130.39 1097
7131.19 1060
7131.99 1003
7132.78 1130
7133.58 1049
7134.38 1103
7135.17 1079
7135.97 1068
7136.77 1068
7137.57 1057
7138.36 1064
7139.16 1048
7139.96 1059
7140.76 1079
7141.55 1026
7142.35 1007
7143.15 1023
7143.95 1058
7144.74 1050
7145.54 971
7146.34 1036
7147.14 1090
7147.94 1051
7148.73 979
7149.53 1026
7150.33 1064
7151.13 982
7151.93 1097
7152.72 1080
7153.52 997
7154.32 1001
7155.12 989
7155.92 967
7156.72 961
7157.51 1012
7158.31 1029
7159.11 1050
7159.91 1018
7160.71 971
7161.51 953
7162.31 906
7163.11 971
7163.90 924
7164.70 951
7165.50 1039
7166.30 953
7167.10 995
7167.90 968
7168.70 913
7169.50 900
7170.30 941
7171.10 937
7171.90 981
7172.69 990
7173.49 907
7174.29 893
7175.09 919
7175.89 953
7176.69 1071
7177.49 1027
7178.29 936
7179.09 957
7179.89 977
7180.69 949
7181.49 972
7182.29 937
7183.09 978
7183.89 984
7184.69 927
7185.49 907
7186.29 968
7187.09 971
7187.89 958
7188.69 986
7189.49 1009
7190.29 1014
7191.09 1030
7191.89 966
7192.69 897
7193.49 871
7194.29 936
7195.09 928
7195.89 861
7196.70 864
7197.50 873
7198.30 939
7199.10 920
7199.90 878
7200.70 824
7201.50 838
7202.30 777
7203.10 831
7203.90 818
7204.70 845
7205.51 847
7206.31 860
7207.11 896
7207.91 873
7208.71 867
7209.51 818
7210.31 800
7211.12 807
7211.92 793
7212.72 827
7213.52 852
7214.32 846
7215.12 904
7215.92 839
7216.73 837
7217.53 807
7218.33 849
7219.13 875
7219.93 821
7220.74 851
7221.54 849
7222.34 916
7223.14 849
7223.94 784
7224.75 804
7225.55 823
7226.35 851
7227.15 918
7227.96 882
7228.76 881
7229.56 910
7230.36 849
7231.17 789
7231.97 851
7232.77 808
7233.57 864
7234.38 895
7235.18 944
7235.98 866
7236.79 923
7237.59 844
7238.39 846
7239.19 906
7240.00 786
7240.80 869
7241.60 867
7242.41 854
7243.21 963
7244.01 888
7244.82 960
7245.62 1018
7246.42 901
7247.23 846
7248.03 911
7248.83 933
7249.64 915
7250.44 915
7251.25 962
7252.05 875
7252.85 802
7253.66 846
7254.46 884
7255.27 931
7256.07 934
7256.87 973
7257.68 903
7258.48 910
7259.29 924
7260.09 939
7260.89 968
7261.70 1023
7262.50 989
7263.31 955
7264.11 994
7264.92 981
7265.72 953
7266.53 981
7267.33 909
7268.13 1068
7268.94 1032
7269.74 1023
7270.55 1050
7271.35 1014
7272.16 1040
7272.96 1081
7273.77 1132
7274.57 1164
7275.38 1171
7276.18 1132
7276.99 1088
7277.79 1142
7278.60 1073
7279.40 1164
7280.21 1177
7281.01 1108
7281.82 1155
7282.63 1174
7283.43 1153
7284.24 1155
7285.04 1224
7285.85 1299
7286.65 1508
7287.46 1557
7288.27 1794
7289.07 1966
7289.88 2141
7290.68 2149
7291.49 2103
7292.29 2033
7293.10 1895
7293.91 1725
7294.71 1596
7295.52 1442
7296.33 1463
7297.13 1347
7297.94 1216
7298.74 1208
7299.55 1205
7300.36 1249
7301.16 1176
7301.97 1141
7302.78 1116
7303.58 1186
7304.39 1270
7305.20 1163
7306.00 1203
7306.81 1234
7307.62 1227
7308.42 1256
7309.23 1175
7310.04 1151
7310.84 1133
7311.65 1143
7312.46 1255
7313.27 1323
7314.07 1373
7314.88 1394
7315.69 1545
7316.50 1476
7317.30 1400
7318.11 1489
7318.92 1393
7319.72 1406
7320.53 1348
7321.34 1381
7322.15 1503
7322.96 1555
7323.76 1619
7324.57 1668
7325.38 1731
7326.19 1828
7326.99 2013
7327.80 1850
7328.61 1734
7329.42 1681
7330.23 1499
7331.03 1425
7331.84 1409
7332.65 1357
7333.46 1296
7334.27 1312
7335.08 1189
7335.88 1189
7336.69 1054
7337.50 1129
7338.31 1196
7339.12 1112
7339.93 1213
7340.74 1178
7341.54 1148
7342.35 1167
7343.16 1058
7343.97 1142
7344.78 1106
7345.59 1145
7346.40 1119
7347.21 1181
7348.02 1114
7348.82 1066
7349.63 1115
7350.44 1071
7351.25 1124
7352.06 1147
7352.87 1126
7353.68 1090
7354.49 1120
7355.30 1168
7356.11 1096
7356.92 1064
7357.73 1112
7358.54 1081
7359.35 1119
7360.16 1132
7360.97 1094
7361.78 1099
7362.59 1164
7363.40 1223
7364.21 1179
7365.02 1116
7365.83 1178
7366.64 1240
7367.45 1160
7368.26 1186
7369.07 1205
7369.88 1140
7370.69 1247
7371.50 1274
7372.31 1186
7373.12 1128
7373.93 1117
7374.74 1111
7375.55 1132
7376.36 1137
7377.17 1134
7377.98 1159
7378.79 1160
7379.60 1165
7380.42 1225
7381.23 1199
7382.04 1306
7382.85 1351
7383.66 1370
7384.47 1349
7385.28 1508
7386.09 1687
7386.90 1620
7387.71 1572
7388.53 1682
7389.34 1617
7390.15 1458
7390.96 1410
7391.77 1308
7392.58 1298
7393.39 1260
7394.21 1228
7395.02 1164
7395.83 1109
7396.64 1161
7397.45 1118
7398.27 1087
7399.08 1130
7399.89 1087
7400.70 1121
7401.51 1142
7402.33 1163
7403.14 1265
7403.95 1303
7404.76 1386
7405.57 1447
7406.39 1420
7407.20 1469
7408.01 1341
7408.82 1325
7409.64 1304
7410.45 1154
7411.26 1181
7412.07 1256
7412.89 1283
7413.70 1216
7414.51 1157
7415.32 1114
7416.14 1065
7416.95 1067
7417.76 1026
7418.58 1042
7419.39 1024
7420.20 938
7421.02 963
7421.83 901
7422.64 926
7423.45 893
7424.27 907
7425.08 956
7425.89 1039
7426.71 1015
7427.52 890
7428.33 881
7429.15 937
7429.96 920
7430.78 918
7431.59 983
7432.40 954
7433.22 909
7434.03 955
7434.84 953
7435.66 950
7436.47 827
7437.29 913
7438.10 842
7438.91 869
7439.73 956
7440.54 844
7441.36 875
7442.17 929
7442.99 911
7443.80 950
7444.61 994
7445.43 981
7446.24 967
7447.06 824
7447.87 858
7448.69 821
7449.50 909
7450.32 887
7451.13 964
7451.95 1005
7452.76 864
7453.58 849
7454.39 854
7455.21 862
7456.02 877
7456.84 870
7457.65 859
7458.47 832
7459.28 866
7460.10 790
7460.91 753
7461.73 791
7462.54 817
7463.36 905
7464.17 898
7464.99 883
7465.80 869
7466.62 906
7467.44 878
7468.25 883
7469.07 929
7469.88 846
7470.70 916
7471.51 881
7472.33 816
7473.15 835
7473.96 924
7474.78 896
7475.59 858
7476.41 894
7477.23 879
7478.04 865
7478.86 780
7479.67 808
7480.49 842
7481.31 834
7482.12 775
7482.94 777
7483.76 777
7484.57 779
7485.39 731
7486.21 793
7487.02 825
7487.84 770
7488.66 740
7489.47 766
7490.29 735
7491.11 768
7491.92 720
7492.74 702
7493.56 796
7494.38 794
7495.19 733
7496.01 687
7496.83 778
7497.64 771
7498.46 779
7499.28 751
7500.10 699
7500.91 752
7501.73 678
7502.55 732
7503.37 753
7504.18 783
7505.00 711
7505.82 679
7506.64 641
7507.46 676
7508.27 684
7509.09 695
7509.91 659
7510.73 663
7511.55 768
7512.36 769
7513.18 731
7514.00 732
7514.82 705
7515.64 718
7516.45 667
7517.27 659
7518.09 676
7518.91 711
7519.73 761
7520.55 674
7521.37 731
7522.18 698
7523.00 703
7523.82 778
7524.64 781
7525.46 719
7526.28 664
7527.10 738
7527.92 702
7528.74 678
7529.55 700
7530.37 664
7531.19 659
7532.01 671
7532.83 713
7533.65 723
7534.47 659
7535.29 669
7536.11 687
7536.93 677
7537.75 706
7538.57 722
7539.39 655
7540.21 666
7541.03 659
7541.84 561
7542.66 615
7543.48 701
7544.30 659
7545.12 728
7545.94 707
7546.76 738
7547.58 700
7548.40 760
7549.22 714
7550.04 694
7550.86 701
7551.68 765
7552.51 693
7553.33 698
7554.15 724
7554.97 819
7555.79 747
7556.61 721
7557.43 726
7558.25 784
7559.07 737
7559.89 754
7560.71 741
7561.53 724
7562.35 727
7563.17 702
7563.99 698
7564.81 684
7565.64 683
7566.46 735
7567.28 691
7568.10 702
7568.92 623
7569.74 618
7570.56 698
7571.38 740
7572.21 675
7573.03 675
7573.85 661
7574.67 647
7575.49 696
7576.31 683
7577.13 687
7577.96 652
7578.78 654
7579.60 660
7580.42 640
7581.24 608
7582.07 583
7582.89 574
7583.71 607
7584.53 631
7585.35 742
7586.18 683
7587.00 654
7587.82 672
7588.64 624
7589.46 664
7590.29 731
7591.11 722
7591.93 640
7592.75 627
7593.58 690
7594.40 729
7595.22 701
7596.04 660
7596.87 750
7597.69 731
7598.51 688
7599.34 678
7600.16 647
7600.98 660
7601.80 663
7602.63 699
7603.45 680
7604.27 718
7605.10 817
7605.92 786
7606.74 786
7607.57 782
7608.39 825
7609.21 747
7610.04 731
7610.86 803
7611.68 794
7612.51 753
7613.33 705
7614.15 699
7614.98 699
7615.80 691
7616.62 730
7617.45 683
7618.27 740
7619.10 686
7619.92 662
7620.74 725
7621.57 690
7622.39 768
7623.22 815
7624.04 741
7624.86 755
7625.69 754
7626.51 722
7627.34 733
7628.16 726
7628.99 722
7629.81 800
7630.64 700
7631.46 746
7632.28 768
7633.11 748
7633.93 809
7634.76 767
7635.58 717
7636.41 717
7637.23 759
7638.06 765
7638.88 764
7639.71 738
7640.53 722
7641.36 766
7642.18 736
7643.01 718
7643.83 727
7644.66 697
7645.48 696
7646.31 699
7647.14 697
7647.96 666
7648.79 607
7649.61 625
7650.44 618
7651.26 651
7652.09 630
7652.91 653
7653.74 639
7654.57 695
7655.39 689
7656.22 705
7657.04 671
7657.87 662
7658.70 632
7659.52 669
7660.35 660
7661.17 632
7662.00 618
7662.83 617
7663.65 661
7664.48 623
7665.31 703
7666.13 655
7666.96 619
7667.79 638
7668.61 674
7669.44 638
7670.27 622
7671.09 714
7671.92 653
7672.75 621
7673.57 633
7674.40 646
7675.23 593
7676.05 621
7676.88 647
7677.71 569
7678.53 579
7679.36 701
7680.19 712
7681.02 592
7681.84 607
7682.67 637
7683.50 670
7684.33 660
7685.15 680
7685.98 694
7686.81 654
7687.64 706
7688.46 694
7689.29 645
7690.12 647
7690.95 700
7691.77 630
7692.60 618
7693.43 573
7694.26 575
7695.09 606
7695.91 642
7696.74 641
7697.57 659
7698.40 604
7699.23 698
7700.06 658
7700.88 666
7701.71 697
7702.54 675
7703.37 665
7704.20 648
7705.03 690
7705.85 643
7706.68 587
7707.51 642
7708.34 654
7709.17 617
7710.00 562
7710.83 594
7711.66 669
7712.48 664
7713.31 728
7714.14 650
7714.97 629
7715.80 632
7716.63 639
7717.46 641
7718.29 650
7719.12 622
7719.95 658
7720.78 685
7721.61 580
7722.44 586
7723.27 615
7724.09 643
7724.92 682
7725.75 691
7726.58 568
7727.41 615
7728.24 693
7729.07 660
7729.90 609
7730.73 658
7731.56 686
7732.39 658
7733.22 727
7734.05 713
7734.88 711
7735.71 662
7736.54 663
7737.37 629
7738.20 642
7739.03 627
7739.86 621
7740.70 648
7741.53 664
7742.36 642
7743.19 634
7744.02 596
7744.85 675
7745.68 648
7746.51 676
7747.34 668
7748.17 678
7749.00 698
7749.83 773
7750.66 757
7751.50 752
7752.33 792
7753.16 872
7753.99 903
7754.82 856
7755.65 793
7756.48 851
7757.31 807
7758.15 773
7758.98 696
7759.81 722
7760.64 688
7761.47 749
7762.30 689
7763.13 711
7763.97 634
7764.80 632
7765.63 652
7766.46 670
7767.29 703
7768.13 672
7768.96 606
7769.79 654
7770.62 662
7771.45 590
7772.29 668
7773.12 673
7773.95 666
7774.78 688
7775.62 695
7776.45 692
7777.28 682
7778.11 648
7778.95 635
7779.78 656
7780.61 607
7781.44 618
7782.28 640
7783.11 674
7783.94 667
7784.77 702
7785.61 683
7786.44 670
7787.27 607
7788.11 584
7788.94 639
7789.77 662
7790.61 615
7791.44 655
7792.27 708
7793.10 701
7793.94 656
7794.77 672
7795.60 642
7796.44 684
7797.27 652
7798.11 616
7798.94 654
7799.77 638
7800.61 666
7801.44 597
7802.27 628
7803.11 632
7803.94 624
7804.78 691
7805.61 726
7806.44 704
7807.28 633
7808.11 679
7808.95 668
7809.78 663
7810.61 688
7811.45 686
7812.28 676
7813.12 710
7813.95 677
7814.79 706
7815.62 745
7816.45 686
7817.29 715
7818.12 821
7818.96 787
7819.79 785
7820.63 745
7821.46 821
7822.30 794
7823.13 800
7823.97 827
7824.80 831
7825.64 739
7826.47 677
7827.31 768
7828.14 668
7828.98 648
7829.81 675
7830.65 730
7831.48 736
7832.32 692
7833.15 758
7833.99 708
7834.83 750
7835.66 752
7836.50 755
7837.33 737
7838.17 703
7839.00 716
7839.84 723
7840.68 672
7841.51 717
7842.35 752
7843.18 723
7844.02 715
7844.86 757
7845.69 737
7846.53 760
7847.36 771
7848.20 755
7849.04 751
7849.87 753
7850.71 673
7851.55 686
7852.38 668
7853.22 668
7854.05 702
7854.89 654
7855.73 652
7856.56 678
7857.40 715
7858.24 640
7859.08 714
7859.91 719
7860.75 719
7861.59 672
7862.42 637
7863.26 765
7864.10 693
7864.93 659
7865.77 732
7866.61 762
7867.45 720
7868.28 681
7869.12 705
7869.96 713
7870.80 636
7871.63 634
7872.47 641
7873.31 676
7874.15 675
7874.98 728
7875.82 734
7876.66 737
7877.50 629
7878.33 676
7879.17 696
7880.01 733
7880.85 788
7881.69 782
7882.52 721
7883.36 702
7884.20 740
7885.04 743
7885.88 691
7886.71 701
7887.55 690
7888.39 693
7889.23 725
7890.07 732
7890.91 701
7891.75 731
7892.58 768
7893.42 696
7894.26 703
7895.10 675
7895.94 680
7896.78 721
7897.62 715
7898.46 816
7899.29 708
7900.13 734
7900.97 798
7901.81 776
7902.65 764
7903.49 737
7904.33 710
7905.17 728
7906.01 769
7906.85 771
7907.69 788
7908.53 803
7909.37 774
7910.21 724
7911.04 656
7911.88 677
7912.72 693
7913.56 713
7914.40 666
7915.24 678
7916.08 746
7916.92 713
7917.76 734
7918.60 770
7919.44 779
7920.28 798
7921.12 770
7921.96 822
7922.80 780
7923.64 838
7924.48 913
7925.32 895
7926.16 811
7927.01 857
7927.85 762
7928.69 770
7929.53 699
7930.37 639
7931.21 680
7932.05 646
7932.89 726
7933.73 643
7934.57 632
7935.41 641
7936.25 619
7937.09 600
7937.93 597
7938.78 703
7939.62 720
7940.46 621
7941.30 581
7942.14 628
7942.98 656
7943.82 661
7944.66 671
7945.51 671
7946.35 596
7947.19 664
7948.03 685
7948.87 665
7949.71 658
7950.56 682
7951.40 677
7952.24 642
7953.08 676
7953.92 637
7954.76 638
7955.61 631
7956.45 607
7957.29 591
7958.13 587
7958.97 627
7959.82 611
7960.66 630
7961.50 613
7962.34 684
7963.19 710
7964.03 686
7964.87 610
7965.71 642
7966.56 655
7967.40 661
7968.24 651
7969.08 644
7969.93 618
7970.77 595
7971.61 629
7972.45 660
7973.30 668
7974.14 666
7974.98 646
7975.83 721
7976.67 687
7977.51 628
7978.36 676
7979.20 560
7980.04 630
7980.89 640
7981.73 612
7982.57 605
7983.42 602
7984.26 615
7985.10 591
7985.95 608
7986.79 637
7987.63 634
7988.48 611
7989.32 615
7990.16 603
7991.01 653
7991.85 665
7992.70 586
7993.54 595
7994.38 635
7995.23 636
7996.07 614
7996.92 616
7997.76 622
7998.60 563
7999.45 574
8000.29 574
8001.14 587
8001.98 652
8002.83 609
8003.67 607
8004.52 622
8005.36 613
8006.20 577
8007.05 562
8007.89 588
8008.74 610
8009.58 556
8010.43 660
8011.27 617
8012.12 569
8012.96 563
8013.81 560
8014.65 547
8015.50 495
8016.34 551
8017.19 557
8018.03 579
8018.88 579
8019.72 569
8020.57 519
8021.42 527
8022.26 555
8023.11 569
8023.95 576
8024.80 550
8025.64 501
8026.49 560
8027.33 638
8028.18 611
8029.03 570
8029.87 505
8030.72 562
8031.56 620
8032.41 559
8033.26 561
8034.10 593
8034.95 586
8035.79 579
8036.64 604
8037.49 558
8038.33 582
8039.18 609
8040.03 513
8040.87 499
8041.72 540
8042.57 644
8043.41 604
8044.26 603
8045.11 575
8045.95 570
8046.80 583
8047.65 550
8048.49 535
8049.34 522
8050.19 541
8051.03 596
8051.88 529
8052.73 521
8053.58 557
8054.42 581
8055.27 536
8056.12 571
8056.96 556
8057.81 557
8058.66 585
8059.51 557
8060.35 533
8061.20 533
8062.05 565
8062.90 537
8063.74 546
8064.59 564
8065.44 627
8066.29 595
8067.14 587
8067.98 531
8068.83 544
8069.68 525
8070.53 530
8071.38 587
8072.22 557
8073.07 558
8073.92 603
8074.77 570
8075.62 509
8076.46 576
8077.31 579
8078.16 558
8079.01 583
8079.86 531
8080.71 524
8081.56 536
8082.40 558
8083.25 602
8084.10 553
8084.95 542
8085.80 562
8086.65 492
8087.50 559
8088.35 564
8089.19 584
8090.04 541
8090.89 500
8091.74 492
8092.59 519
8093.44 524
8094.29 514
8095.14 488
8095.99 541
8096.84 572
8097.69 508
8098.54 527
8099.39 484
8100.24 517
8101.09 514
8101.94 519
8102.79 571
8103.63 503
8104.48 518
8105.33 534
8106.18 502
8107.03 477
8107.88 487
8108.73 521
8109.58 497
8110.43 504
8111.28 521
8112.14 538
8112.99 554
8113.84 546
8114.69 515
8115.54 520
8116.39 551
8117.24 541
8118.09 536
8118.94 530
8119.79 493
8120.64 516
8121.49 550
8122.34 541
8123.19 552
8124.04 518
8124.89 521
8125.74 525
8126.60 531
8127.45 548
8128.30 532
8129.15 533
8130.00 516
8130.85 512
8131.70 549
8132.55 534
8133.40 501
8134.26 537
8135.11 525
8135.96 560
8136.81 580
8137.66 560
8138.51 536
8139.37 488
8140.22 532
8141.07 531
8141.92 489
8142.77 516
8143.62 520
8144.48 507
8145.33 526
8146.18 509
8147.03 611
8147.88 557
8148.74 594
8149.59 603
8150.44 555
8151.29 519
8152.15 538
8153.00 535
8153.85 525
8154.70 576
8155.56 527
8156.41 527
8157.26 494
8158.11 525
8158.97 617
8159.82 650
8160.67 602
8161.52 572
8162.38 586
8163.23 603
8164.08 570
8164.94 542
8165.79 566
8166.64 508
8167.49 531
8168.35 536
8169.20 534
8170.05 540
8170.91 522
8171.76 539
8172.61 601
8173.47 493
8174.32 556
8175.17 609
8176.03 595
8176.88 552
8177.74 516
8178.59 496
8179.44 536
8180.30 570
8181.15 494
8182.00 576
8182.86 553
8183.71 557
8184.57 524
8185.42 555
8186.27 503
8187.13 518
8187.98 543
8188.84 512
8189.69 500
8190.55 542
8191.40 532
8192.25 509
8193.11 505
8193.96 494
8194.82 492
8195.67 525
8196.53 587
8197.38 483
8198.24 543
8199.09 502
8199.95 503
8200.80 499
8201.66 496
8202.51 472
8203.37 553
8204.22 501
8205.08 515
8205.93 547
8206.79 536
8207.64 535
8208.50 520
8209.35 550
8210.21 439
8211.06 501
8211.92 528
8212.77 561
8213.63 623
8214.48 497
8215.34 532
8216.20 511
8217.05 569
8217.91 525
8218.76 558
8219.62 598
8220.48 500
8221.33 478
8222.19 507
8223.04 541
8223.90 546
8224.76 498
8225.61 522
8226.47 566
8227.32 612
8228.18 551
8229.04 644
8229.89 717
8230.75 602
8231.61 595
8232.46 553
8233.32 558
8234.18 547
8235.03 569
8235.89 634
8236.75 550
8237.60 555
8238.46 580
8239.32 483
8240.17 513
8241.03 515
8241.89 507
8242.74 497
8243.60 494
8244.46 488
8245.32 511
8246.17 519
8247.03 503
8247.89 565
8248.74 560
8249.60 529
8250.46 548
8251.32 556
8252.17 542
8253.03 547
8253.89 578
8254.75 575
8255.60 565
8256.46 541
8257.32 534
8258.18 546
8259.04 530
8259.89 537
8260.75 546
8261.61 603
8262.47 601
8263.33 518
8264.18 496
8265.04 507
8265.90 533
8266.76 553
8267.62 567
8268.48 540
8269.33 542
8270.19 504
8271.05 493
8271.91 482
8272.77 515
8273.63 493
8274.49 523
8275.34 553
8276.20 464
8277.06 485
8277.92 541
8278.78 527
8279.64 474
8280.50 523
8281.36 526
8282.22 550
8283.08 572
8283.93 505
8284.79 503
8285.65 516
8286.51 497
8287.37 534
8288.23 530
8289.09 581
8289.95 573
8290.81 544
8291.67 541
8292.53 537
8293.39 537
8294.25 599
8295.11 565
8295.97 536
8296.83 493
8297.69 499
8298.55 519
8299.41 521
8300.27 565
8301.13 567
8301.99 557
8302.85 547
8303.71 483
8304.57 537
8305.43 604
8306.29 569
8307.15 574
8308.01 582
8308.87 566
8309.73 598
8310.59 549
8311.45 515
8312.31 493
8313.17 593
8314.03 518
8314.90 527
8315.76 568
8316.62 555
8317.48 537
8318.34 481
8319.20 549
8320.06 555
8320.92 537
8321.78 560
8322.64 531
8323.51 516
8324.37 522
8325.23 577
8326.09 589
8326.95 537
8327.81 545
8328.67 528
8329.54 524
8330.40 566
8331.26 542
8332.12 565
8332.98 558
8333.84 565
8334.71 539
8335.57 502
8336.43 550
8337.29 622
8338.15 593
8339.02 545
8339.88 546
8340.74 555
8341.60 576
8342.46 578
8343.33 542
8344.19 519
8345.05 510
8345.91 488
8346.78 506
8347.64 542
8348.50 591
8349.36 604
8350.23 598
8351.09 572
8351.95 563
8352.81 579
8353.68 647
8354.54 554
8355.40 580
8356.27 555
8357.13 550
8357.99 568
8358.86 596
8359.72 618
8360.58 640
8361.44 639
8362.31 617
8363.17 543
8364.03 552
8364.90 630
8365.76 649
8366.63 599
8367.49 641
8368.35 559
8369.22 620
8370.08 662
8370.94 678
8371.81 630
8372.67 523
8373.53 591
8374.40 660
8375.26 612
8376.13 574
8376.99 579
8377.85 592
8378.72 625
8379.58 646
8380.45 606
8381.31 624
8382.18 581
8383.04 622
8383.90 633
8384.77 609
8385.63 567
8386.50 618
8387.36 641
8388.23 653
8389.09 649
8389.96 655
8390.82 673
8391.69 661
8392.55 653
8393.42 686
8394.28 631
8395.15 628
8396.01 620
8396.88 620
8397.74 645
8398.61 678
8399.47 637
8400.34 650
8401.20 676
8402.07 712
8402.93 723
8403.80 666
8404.66 721
8405.53 687
8406.39 697
8407.26 667
8408.12 667
8408.99 658
8409.86 662
8410.72 696
8411.59 695
8412.45 704
8413.32 697
8414.19 717
8415.05 710
8415.92 696
8416.78 712
8417.65 717
8418.52 725
8419.38 738
8420.25 810
8421.11 770
8421.98 770
8422.85 832
8423.71 807
8424.58 809
8425.45 834
8426.31 787
8427.18 771
8428.05 836
8428.91 835
8429.78 814
8430.65 804
8431.51 790
8432.38 842
8433.25 771
8434.11 871
8434.98 818
8435.85 864
8436.72 819
8437.58 823
8438.45 951
8439.32 913
8440.18 945
8441.05 851
8441.92 943
8442.79 959
8443.65 855
8444.52 924
8445.39 966
8446.26 960
8447.12 1001
8447.99 1096
8448.86 1079
8449.73 1103
8450.60 1028
8451.46 1047
8452.33 1009
8453.20 1111
8454.07 1095
8454.94 1127
8455.80 1024
8456.67 1059
8457.54 1213
8458.41 1192
8459.28 1348
8460.14 1506
8461.01 1644
8461.88 1658
8462.75 1798
8463.62 1862
8464.49 1762
8465.36 1706
8466.22 1748
8467.09 1542
8467.96 1368
8468.83 1369
8469.70 1338
8470.57 1244
8471.44 1159
8472.31 1308
8473.17 1493
8474.04 1742
8474.91 2041
8475.78 2272
8476.65 2397
8477.52 2510
8478.39 2467
8479.26 2266
8480.13 1992
8481.00 1736
8481.87 1507
8482.74 1390
8483.61 1244
8484.48 1167
8485.34 1138
8486.21 1014
8487.08 969
8487.95 925
8488.82 945
8489.69 960
8490.56 1007
8491.43 963
8492.30 904
8493.17 916
8494.04 865
8494.91 970
8495.78 935
8496.65 948
8497.52 938
8498.39 987
8499.26 1001
8500.13 944
8501.01 951
8501.88 959
8502.75 893
8503.62 948
8504.49 899
8505.36 899
8506.23 905
8507.10 907
8507.97 874
8508.84 890
8509.71 860
8510.58 818
8511.45 867
8512.32 896
8513.20 967
8514.07 1035
8514.94 1065
8515.81 949
8516.68 1021
8517.55 999
8518.42 977
8519.29 931
8520.17 947
8521.04 913
8521.91 882
8522.78 904
8523.65 940
8524.52 883
8525.39 860
8526.27 885
8527.14 872
8528.01 892
8528.88 879
8529.75 872
8530.63 877
8531.50 907
8532.37 855
8533.24 859
8534.11 929
8534.99 959
8535.86 955
8536.73 950
8537.60 921
8538.47 973
8539.35 1005
8540.22 988
8541.09 1000
8541.96 954
8542.84 1045
8543.71 1044
8544.58 956
8545.46 941
8546.33 928
8547.20 931
8548.07 956
8548.95 926
8549.82 948
8550.69 881
8551.57 993
8552.44 994
8553.31 890
8554.18 884
8555.06 959
8555.93 1005
8556.80 960
8557.68 975
8558.55 975
8559.42 952
8560.30 1008
8561.17 958
8562.04 973
8562.92 980
8563.79 939
8564.67 876
8565.54 911
8566.41 890
8567.29 812
8568.16 813
8569.03 826
8569.91 822
8570.78 881
8571.66 790
8572.53 787
8573.40 793
8574.28 837
8575.15 755
8576.03 844
8576.90 897
8577.78 800
8578.65 818
8579.52 809
8580.40 856
8581.27 822
8582.15 768
8583.02 749
8583.90 748
8584.77 810
8585.65 764
8586.52 739
8587.40 811
8588.27 781
8589.15 729
8590.02 689
8590.90 770
8591.77 812
8592.65 790
8593.52 832
8594.40 758
8595.27 734
8596.15 814
8597.02 742
8597.90 819
8598.77 773
8599.65 800
8600.52 765
8601.40 798
8602.28 749
8603.15 711
8604.03 723
8604.90 750
8605.78 774
8606.65 828
8607.53 794
8608.41 762
8609.28 809
8610.16 810
8611.03 768
8611.91 844
8612.79 797
8613.66 795
8614.54 755
8615.41 825
8616.29 792
8617.17 825
8618.04 786
8618.92 756
8619.80 851
8620.67 826
8621.55 811
8622.43 752
8623.30 812
8624.18 841
8625.06 823
8625.93 843
8626.81 856
8627.69 825
8628.56 827
8629.44 841
8630.32 806
8631.20 832
8632.07 824
8632.95 819
8633.83 846
8634.70 872
8635.58 908
8636.46 933
8637.34 948
8638.21 817
8639.09 884
8639.97 896
8640.85 853
8641.72 905
8642.60 861
8643.48 878
8644.36 886
8645.23 866
8646.11 851
8646.99 941
8647.87 945
8648.75 949
8649.62 999
8650.50 995
8651.38 984
8652.26 951
8653.14 1005
8654.01 1061
8654.89 1081
8655.77 1040
8656.65 1047
8657.53 1059
8658.41 923
8659.29 1023
8660.16 1014
8661.04 958
8661.92 1110
8662.80 1099
8663.68 1055
8664.56 1062
8665.44 1071
8666.31 1065
8667.19 1124
8668.07 1057
8668.95 998
8669.83 1002
8670.71 1032
8671.59 1066
8672.47 1133
8673.35 1060
8674.23 1086
8675.11 1190
8675.99 1236
8676.86 1300
8677.74 1386
8678.62 1362
8679.50 1469
8680.38 1519
8681.26 1599
8682.14 1599
8683.02 1555
8683.90 1510
8684.78 1488
8685.66 1384
8686.54 1314
8687.42 1332
8688.30 1242
8689.18 1206
8690.06 1214
8690.94 1179
8691.82 1178
8692.70 1209
8693.58 1259
8694.46 1352
8695.34 1492
8696.22 1648
8697.10 1870
8697.98 2092
8698.86 2305
8699.74 2387
8700.62 2348
8701.51 2081
8702.39 1934
8703.27 1703
8704.15 1554
8705.03 1373
8705.91 1187
8706.79 1098
8707.67 1092
8708.55 1113
8709.43 1004
8710.31 1004
8711.20 1008
8712.08 936
8712.96 968
8713.84 910
8714.72 944
8715.60 942
8716.48 892
8717.36 929
8718.25 957
8719.13 838
8720.01 878
8720.89 888
8721.77 906
8722.65 866
8723.54 865
8724.42 833
8725.30 895
8726.18 893
8727.06 919
8727.95 875
8728.83 867
8729.71 874
8730.59 950
8731.47 913
8732.36 879
8733.24 863
8734.12 901
8735.00 976
8735.89 896
8736.77 881
8737.65 894
8738.53 921
8739.42 893
8740.30 852
8741.18 870
8742.06 842
8742.95 819
8743.83 879
8744.71 874
8745.59 857
8746.48 867
8747.36 890
8748.24 876
8749.13 780
8750.01 803
8750.89 777
8751.78 840
8752.66 876
8753.54 848
8754.43 803
8755.31 747
8756.19 764
8757.08 760
8757.96 790
8758.84 835
8759.73 846
8760.61 911
8761.49 895
8762.38 834
8763.26 862
8764.15 928
8765.03 974
8765.91 937
8766.80 938
8767.68 960
8768.57 870
8769.45 856
8770.33 872
8771.22 828
8772.10 807
8772.99 817
8773.87 865
8774.75 824
8775.64 818
8776.52 830
8777.41 802
8778.29 824
8779.18 788
8780.06 803
8780.95 838
8781.83 797
8782.72 842
8783.60 809
8784.49 800
8785.37 723
8786.26 757
8787.14 770
8788.03 775
8788.91 779
8789.80 747
8790.68 733
8791.57 708
8792.45 715
8793.34 712
8794.22 712
8795.11 751
8795.99 740
8796.88 791
8797.76 831
8798.65 837
8799.53 841
8800.42 872
8801.31 865
8802.19 906
8803.08 813
8803.96 752
8804.85 769
8805.74 756
8806.62 720
8807.51 709
8808.39 714
8809.28 760
8810.17 684
8811.05 642
8811.94 741
8812.82 672
8813.71 707
8814.60 718
8815.48 771
8816.37 741
8817.26 653
8818.14 658
8819.03 678
8819.92 669
8820.80 640
8821.69 660
8822.58 630
8823.46 666
8824.35 680
8825.24 622
8826.12 621
8827.01 624
8827.90 620
8828.78 626
8829.67 667
8830.56 613
8831.45 620
8832.33 671
8833.22 683
8834.11 652
8835.00 711
8835.88 664
8836.77 634
8837.66 601
8838.55 604
8839.43 623
8840.32 583
8841.21 684
8842.10 662
8842.98 605
8843.87 590
8844.76 585
8845.65 556
8846.54 611
8847.42 611
8848.31 565
8849.20 617
8850.09 586
8850.98 620
8851.86 623
8852.75 595
8853.64 620
8854.53 637
8855.42 634
8856.31 589
8857.19 557
8858.08 548
8858.97 554
8859.86 619
8860.75 652
8861.64 576
8862.53 540
8863.42 601
8864.30 625
8865.19 565
8866.08 563
8866.97 574
8867.86 546
8868.75 575
8869.64 597
8870.53 627
8871.42 604
8872.31 536
8873.20 552
8874.08 514
8874.97 546
8875.86 546
8876.75 535
8877.64 537
8878.53 508
8879.42 509
8880.31 522
8881.20 508
8882.09 482
8882.98 480
8883.87 516
8884.76 511
8885.65 516
8886.54 556
8887.43 542
8888.32 486
8889.21 521
8890.10 530
8890.99 565
8891.88 564
8892.77 546
8893.66 497
8894.55 524
8895.44 483
8896.33 472
8897.22 466
8898.11 532
8899.00 545
8899.90 552
8900.79 523
8901.68 496
8902.57 487
8903.46 560
8904.35 513
8905.24 532
8906.13 519
8907.02 518
8907.91 538
8908.80 478
8909.70 490
8910.59 512
8911.48 543
8912.37 503
8913.26 504
8914.15 553
8915.04 575
8915.93 504
8916.83 510
8917.72 565
8918.61 502
8919.50 549
8920.39 520
8921.28 488
8922.18 482
8923.07 553
8923.96 503
8924.85 491
8925.74 459
8926.64 484
8927.53 490
8928.42 500
8929.31 495
8930.20 491
8931.10 523
8931.99 516
8932.88 497
8933.77 447
8934.67 398
8935.56 461
8936.45 491
8937.34 444
8938.24 496
8939.13 458
8940.02 457
8940.91 414
8941.81 422
8942.70 444
8943.59 479
8944.49 492
8945.38 492
8946.27 492
8947.16 494
8948.06 505
8948.95 459
8949.84 458
8950.74 451
8951.63 505
8952.52 482
8953.42 463
8954.31 451
8955.20 500
8956.10 462
8956.99 514
8957.88 552
8958.78 471
8959.67 497
8960.56 493
8961.46 488
8962.35 430
8963.25 465
8964.14 488
8965.03 489
8965.93 475
8966.82 450
8967.72 434
8968.61 464
8969.50 460
8970.40 450
8971.29 441
8972.19 441
8973.08 464
8973.98 443
8974.87 491
8975.76 450
8976.66 475
8977.55 446
8978.45 480
8979.34 487
8980.24 446
8981.13 441
8982.03 490
8982.92 416
8983.82 441
8984.71 451
8985.61 478
8986.50 488
8987.40 475
8988.29 506
8989.19 474
8990.08 489
8990.98 492
8991.87 481
8992.77 439
8993.66 453
8994.56 517
8995.45 504
8996.35 444
8997.24 431
8998.14 487
8999.04 471
8999.93 529
9000.83 477
9001.72 440
9002.62 463
9003.51 461
9004.41 436
9005.31 430
9006.20 416
9007.10 423
9007.99 457
9008.89 453
9009.79 465
9010.68 485
9011.58 443
9012.48 465
9013.37 437
9014.27 411
9015.16 459
9016.06 462
9016.96 455
9017.85 460
9018.75 457
9019.65 450
9020.54 447
9021.44 400
9022.34 391
9023.23 423
9024.13 461
9025.03 457
9025.93 467
9026.82 423
9027.72 411
9028.62 437
9029.51 444
9030.41 433
9031.31 448
9032.21 433
9033.10 458
9034.00 432
9034.90 417
9035.79 429
9036.69 402
9037.59 447
9038.49 410
9039.38 455
9040.28 449
9041.18 471
9042.08 422
9042.98 426
9043.87 455
9044.77 457
9045.67 447
9046.57 437
9047.47 424
9048.36 443
9049.26 514
9050.16 430
9051.06 385
9051.96 424
9052.85 459
9053.75 487
9054.65 417
9055.55 393
9056.45 461
9057.35 444
9058.25 438
9059.14 457
9060.04 460
9060.94 462
9061.84 460
9062.74 449
9063.64 428
9064.54 460
9065.44 477
9066.33 439
9067.23 430
9068.13 451
9069.03 404
9069.93 413
9070.83 441
9071.73 443
9072.63 411
9073.53 445
9074.43 463
9075.33 423
9076.23 452
9077.13 412
9078.03 480
9078.92 472
9079.82 465
9080.72 473
9081.62 459
9082.52 483
9083.42 479
9084.32 439
9085.22 430
9086.12 462
9087.02 478
9087.92 475
9088.82 506
9089.72 498
9090.62 453
9091.52 434
9092.42 422
9093.32 411
9094.22 456
9095.12 429
9096.03 427
9096.93 402
9097.83 421
9098.73 471
9099.63 426
9100.53 435
9101.43 408
9102.33 404
9103.23 437
9104.13 392
9105.03 389
9105.93 373
9106.83 421
9107.74 407
9108.64 442
9109.54 448
9110.44 447
9111.34 414
9112.24 363
9113.14 423
9114.04 383
9114.94 418
9115.85 453
9116.75 441
9117.65 433
9118.55 437
9119.45 445
9120.35 435
9121.26 410
9122.16 409
9123.06 398
9123.96 418
9124.86 430
9125.77 455
9126.67 428
9127.57 415
9128.47 414
9129.37 450
9130.28 458
9131.18 450
9132.08 447
9132.98 477
9133.88 476
9134.79 452
9135.69 460
9136.59 411
9137.49 463
9138.40 421
9139.30 437
9140.20 419
9141.10 437
9142.01 454
9142.91 430
9143.81 438
9144.72 442
9145.62 437
9146.52 451
9147.42 443
9148.33 440
9149.23 427
9150.13 420
9151.04 455
9151.94 461
9152.84 407
9153.75 400
9154.65 443
9155.55 381
9156.46 413
9157.36 423
9158.26 435
9159.17 459
9160.07 437
9160.97 364
9161.88 378
9162.78 418
9163.69 458
9164.59 430
9165.49 439
9166.40 462
9167.30 437
9168.21 443
9169.11 454
9170.01 505
9170.92 487
9171.82 415
9172.73 402
9173.63 377
9174.53 414
9175.44 446
9176.34 443
9177.25 447
9178.15 462
9179.06 401
9179.96 391
9180.87 433
9181.77 413
9182.68 416
9183.58 482
9184.49 459
9185.39 441
9186.30 441
9187.20 434
9188.11 450
9189.01 490
9189.92 438
9190.82 417
9191.73 468
9192.63 445
9193.54 458
9194.44 481
9195.35 521
9196.25 436
9197.16 453
9198.06 478
9198.97 458
9199.87 471
9200.78 485
9201.69 446
9202.59 478
9203.50 471
9204.40 438
9205.31 487
9206.21 474
9207.12 514
9208.03 467
9208.93 455
9209.84 466
9210.74 497
9211.65 447
9212.56 503
9213.46 454
9214.37 436
9215.28 499
9216.18 439
9217.09 424
9218.00 451
9218.90 445
9219.81 424
9220.72 442
9221.62 435
9222.53 478
9223.44 509
9224.34 498
9225.25 437
9226.16 471
9227.06 450
9227.97 455
9228.88 479
9229.78 487
9230.69 456
9231.60 436
9232.51 444
9233.41 480
9234.32 449
9235.23 457
9236.13 461
9237.04 468
9237.95 501
9238.86 462
9239.76 460
9240.67 443
9241.58 462
9242.49 452
9243.39 464
9244.30 477
9245.21 404
9246.12 404
9247.03 363
9247.93 402
9248.84 392
9249.75 444
9250.66 457
9251.57 411
9252.47 432
9253.38 453
9254.29 420
9255.20 395
9256.11 441
9257.02 448
9257.92 456
9258.83 440
9259.74 498
9260.65 398
9261.56 471
9262.47 483
9263.38 477
9264.28 473
9265.19 465
9266.10 433
9267.01 442
9267.92 479
9268.83 429
9269.74 417
9270.65 391
9271.56 494
9272.47 449
9273.37 407
9274.28 429
9275.19 429
9276.10 441
9277.01 438
9277.92 413
9278.83 400
9279.74 437
9280.65 464
9281.56 413
9282.47 406
9283.38 468
9284.29 465
9285.20 458
9286.11 458
9287.02 475
9287.93 475
9288.84 412
9289.75 427
9290.66 478
9291.57 443
9292.48 427
9293.39 457
9294.30 422
9295.21 441
9296.12 388
9297.03 401
9297.94 418
9298.85 472
9299.76 431
9300.67 434
9301.58 465
9302.49 469
9303.40 424
9304.31 457
9305.23 460
9306.14 419
9307.05 430
9307.96 494
9308.87 439
9309.78 434
9310.69 422
9311.60 478
9312.51 445
9313.42 437
9314.34 448
9315.25 498
9316.16 483
9317.07 443
9317.98 504
9318.89 487
9319.80 518
9320.72 475
9321.63 405
9322.54 445
9323.45 431
9324.36 440
9325.27 439
9326.19 447
9327.10 446
9328.01 447
9328.92 459
9329.83 422
9330.74 441
9331.66 441
9332.57 383
9333.48 475
9334.39 464
9335.31 441
9336.22 461
9337.13 463
9338.04 468
9338.96 461
9339.87 465
9340.78 447
9341.69 441
9342.61 451
9343.52 477
9344.43 471
9345.34 442
9346.26 448
9347.17 415
9348.08 478
9348.99 455
9349.91 405
9350.82 412
9351.73 396
9352.65 383
9353.56 424
9354.47 438
9355.39 427
9356.30 434
9357.21 484
9358.13 415
9359.04 446
9359.95 475
9360.87 440
9361.78 458
9362.69 459
9363.61 498
9364.52 451
9365.43 468
9366.35 524
9367.26 472
9368.18 439
9369.09 447
9370.00 457
9370.92 455
9371.83 438
9372.75 492
9373.66 510
9374.57 535
9375.49 456
9376.40 442
9377.32 513
9378.23 485
9379.15 404
9380.06 408
9380.97 468
9381.89 435
9382.80 453
9383.72 456
9384.63 462
9385.55 438
9386.46 518
9387.38 485
9388.29 459
9389.21 483
9390.12 405
9391.04 453
9391.95 430
9392.87 460
9393.78 505
9394.70 477
9395.61 504
9396.53 516
9397.44 518
9398.36 532
9399.27 474
9400.19 497
9401.10 488
9402.02 493
9402.94 524
9403.85 473
9404.77 452
9405.68 470
9406.60 427
9407.51 426
9408.43 430
9409.35 480
9410.26 490
9411.18 476
9412.09 512
9413.01 517
9413.93 501
9414.84 499
9415.76 462
9416.67 521
9417.59 502
9418.51 491
9419.42 473
9420.34 507
9421.26 528
9422.17 492
9423.09 493
9424.01 456
9424.92 487
9425.84 481
9426.76 503
9427.67 520
9428.59 542
9429.51 544
9430.42 518
9431.34 520
9432.26 477
9433.17 436
9434.09 491
9435.01 505
9435.93 517
9436.84 507
9437.76 493
9438.68 498
9439.59 542
9440.51 498
9441.43 549
9442.35 536
9443.26 556
9444.18 546
9445.10 486
9446.02 546
9446.93 562
9447.85 501
9448.77 497
9449.69 560
9450.61 526
9451.52 514
9452.44 577
9453.36 528
9454.28 479
9455.20 549
9456.11 592
9457.03 561
9457.95 586
9458.87 566
9459.79 605
9460.71 671
9461.62 606
9462.54 617
9463.46 599
9464.38 624
9465.30 551
9466.22 558
9467.14 553
9468.05 464
9468.97 482
9469.89 517
9470.81 483
9471.73 483
9472.65 520
9473.57 512
9474.49 521
9475.41 491
9476.32 543
9477.24 519
9478.16 555
9479.08 534
9480.00 486
9480.92 565
9481.84 548
9482.76 503
9483.68 566
9484.60 534
9485.52 563
9486.44 492
9487.36 513
9488.28 559
9489.20 555
9490.12 545
9491.04 506
9491.96 511
9492.88 542
9493.80 509
9494.72 515
9495.64 552
9496.56 545
9497.48 537
9498.40 600
9499.32 553
9500.24 536
9501.16 557
9502.08 562
9503.00 527
9503.92 528
9504.84 532
9505.76 527
9506.68 524
9507.60 521
9508.52 536
9509.44 519
9510.36 644
9511.28 576
9512.21 480
9513.13 495
9514.05 513
9514.97 577
9515.89 552
9516.81 542
9517.73 568
9518.65 552
9519.57 547
9520.50 537
9521.42 559
9522.34 631
9523.26 612
9524.18 534
9525.10 560
9526.02 611
9526.95 566
9527.87 550
9528.79 550
9529.71 519
9530.63 518
9531.55 604
9532.48 562
9533.40 589
9534.32 636
9535.24 598
9536.16 620
9537.09 657
9538.01 652
9538.93 735
9539.85 718
9540.77 704
9541.70 830
9542.62 767
9543.54 690
9544.46 674
9545.39 633
9546.31 634
9547.23 608
9548.15 567
9549.08 585
9550.00 584
9550.92 625
9551.85 653
9552.77 582
9553.69 575
9554.61 609
9555.54 542
9556.46 545
9557.38 590
9558.31 568
9559.23 521
9560.15 590
9561.08 588
9562.00 610
9562.92 557
9563.85 574
9564.77 557
9565.69 598
9566.62 576
9567.54 581
9568.46 622
9569.39 625
9570.31 585
9571.23 576
9572.16 630
9573.08 610
9574.01 574
9574.93 626
9575.85 555
9576.78 604
9577.70 579
9578.63 596
9579.55 541
9580.47 572
9581.40 567
9582.32 524
9583.25 551
9584.17 537
9585.10 582
9586.02 600
9586.94 531
9587.87 569
9588.79 558
9589.72 516
9590.64 476
9591.57 550
9592.49 541
9593.42 523
9594.34 566
9595.27 588
9596.19 543
9597.12 590
9598.04 611
9598.97 572
9599.89 566
9600.82 544
9601.74 569
9602.67 576
9603.59 556
9604.52 547
9605.44 638
9606.37 612
9607.29 620
9608.22 580
9609.15 553
9610.07 612
9611.00 605
9611.92 558
9612.85 596
9613.77 591
9614.70 669
9615.63 673
9616.55 624
9617.48 596
9618.40 602
9619.33 663
9620.26 610
9621.18 600
9622.11 595
9623.03 635
9623.96 620
9624.89 600
9625.81 600
9626.74 627
9627.67 699
9628.59 638
9629.52 611
9630.45 605
9631.37 623
9632.30 605
9633.23 675
9634.15 651
9635.08 703
9636.01 657
9636.93 624
9637.86 600
9638.79 621
9639.71 637
9640.64 706
9641.57 714
9642.50 749
9643.42 726
9644.35 750
9645.28 738
9646.21 784
9647.13 761
9648.06 706
9648.99 775
9649.92 743
9650.84 777
9651.77 752
9652.70 787
9653.63 792
9654.55 832
9655.48 890
9656.41 881
9657.34 809
9658.26 813
9659.19 778
9660.12 786
9661.05 810
9661.98 747
9662.91 802
9663.83 810
9664.76 744
9665.69 734
9666.62 778
9667.55 687
9668.48 681
9669.40 778
9670.33 760
9671.26 748
9672.19 708
9673.12 730
9674.05 738
9674.98 659
9675.90 673
9676.83 732
9677.76 725
9678.69 672
9679.62 754
9680.55 686
9681.48 745
9682.41 800
9683.34 769
9684.27 717
9685.19 778
9686.12 810
9687.05 772
9687.98 772
9688.91 697
9689.84 728
9690.77 785
9691.70 806
9692.63 781
9693.56 820
9694.49 775
9695.42 753
9696.35 801
9697.28 837
9698.21 804
9699.14 846
9700.07 823
9701.00 812
9701.93 812
9702.86 812
9703.79 825
9704.72 822
9705.65 819
9706.58 912
9707.51 868
9708.44 865
9709.37 891
9710.30 843
9711.23 778
9712.16 772
9713.09 764
9714.02 718
9714.95 715
9715.88 774
9716.82 764
9717.75 777
9718.68 815
9719.61 748
9720.54 770
9721.47 833
9722.40 823
9723.33 858
9724.26 835
9725.19 814
9726.13 775
9727.06 773
9727.99 731
9728.92 759
9729.85 807
9730.78 745
9731.71 683
9732.64 693
9733.58 750
9734.51 710
9735.44 772
9736.37 733
9737.30 724
9738.23 702
9739.17 825
9740.10 778
9741.03 731
9741.96 819
9742.89 755
9743.83 731
9744.76 706
9745.69 737
9746.62 774
9747.55 721
9748.49 687
9749.42 638
9750.35 630
9751.28 647
9752.22 634
9753.15 652
9754.08 659
9755.01 598
9755.95 614
9756.88 672
9757.81 616
9758.75 597
9759.68 604
9760.61 645
9761.54 680
9762.48 629
9763.41 646
9764.34 677
9765.28 616
9766.21 664
9767.14 638
9768.08 653
9769.01 652
9769.94 646
9770.88 595
9771.81 619
9772.74 649
9773.68 645
9774.61 670
9775.54 619
9776.48 659
9777.41 649
9778.34 642
9779.28 599
9780.21 555
9781.14 589
9782.08 641
9783.01 587
9783.95 677
9784.88 631
9785.81 641
9786.75 677
9787.68 658
9788.62 662
9789.55 621
9790.49 609
9791.42 630
9792.35 651
9793.29 679
9794.22 590
9795.16 626
9796.09 618
9797.03 605
9797.96 575
9798.90 643
9799.83 646
9800.77 625
9801.70 608
9802.64 671
9803.57 601
9804.51 556
9805.44 561
9806.38 575
9807.31 562
9808.25 600
9809.18 581
9810.12 563
9811.05 580
9811.99 579
9812.92 598
9813.86 560
9814.79 505
9815.73 591
9816.66 595
9817.60 583
9818.54 551
9819.47 571
9820.41 575
9821.34 545
9822.28 508
9823.21 525
9824.15 570
9825.09 555
9826.02 536
9826.96 502
9827.89 504
9828.83 529
9829.77 520
9830.70 493
9831.64 498
9832.57 526
9833.51 508
9834.45 516
9835.38 500
9836.32 556
9837.26 552
9838.19 540
9839.13 551
9840.07 613
9841.00 551
9841.94 504
9842.88 539
9843.81 531
9844.75 511
9845.69 494
9846.62 495
9847.56 508
9848.50 536
9849.44 523
9850.37 537
9851.31 528
9852.25 558
9853.18 504
9854.12 531
9855.06 527
9856.00 595
9856.93 547
9857.87 507
9858.81 503
9859.75 569
9860.68 603
9861.62 564
9862.56 569
9863.50 568
9864.44 536
9865.37 531
9866.31 508
9867.25 527
9868.19 553
9869.13 520
9870.06 534
9871.00 561
9871.94 513
9872.88 509
9873.82 532
9874.75 493
9875.69 504
9876.63 503
9877.57 506
9878.51 548
9879.45 548
9880.39 501
9881.32 483
9882.26 516
9883.20 538
9884.14 496
9885.08 493
9886.02 535
9886.96 555
9887.90 506
9888.83 520
9889.77 515
9890.71 512
9891.65 491
9892.59 511
9893.53 485
9894.47 496
9895.41 546
9896.35 530
9897.29 527
9898.23 530
9899.17 527
9900.11 472
9901.05 476
9901.99 501
9902.92 491
9903.86 468
9904.80 509
9905.74 523
9906.68 544
9907.62 528
9908.56 539
9909.50 507
9910.44 479
9911.38 483
9912.32 515
9913.26 515
9914.20 468
9915.14 471
9916.08 501
9917.02 511
9917.97 519
9918.91 467
9919.85 456
9920.79 515
9921.73 515
9922.67 514
9923.61 451
9924.55 496
9925.49 519
9926.43 496
9927.37 510
9928.31 543
9929.25 532
9930.19 555
9931.13 574
9932.08 621
9933.02 628
9933.96 642
9934.90 797
9935.84 748
9936.78 743
9937.72 680
9938.66 608
9939.61 551
9940.55 541
9941.49 502
9942.43 573
9943.37 540
9944.31 498
9945.26 515
9946.20 511
9947.14 511
9948.08 451
9949.02 495
9949.96 464
9950.91 542
9951.85 504
9952.79 451
9953.73 443
9954.67 475
9955.62 460
9956.56 465
9957.50 447
9958.44 446
9959.39 495
9960.33 458
9961.27 457
9962.21 466
9963.16 468
9964.10 459
9965.04 470
9965.98 413
9966.93 441
9967.87 477
9968.81 456
9969.75 424
9970.70 445
9971.64 420
9972.58 459
9973.53 511
9974.47 457
9975.41 475
9976.36 516
9977.30 545
9978.24 502
9979.18 503
9980.13 460
9981.07 505
9982.01 441
9982.96 475
9983.90 483
9984.85 484
9985.79 466
9986.73 441
9987.68 425
9988.62 436
9989.56 472
9990.51 414
9991.45 461
9992.40 461
9993.34 408
9994.28 421
9995.23 489
9996.17 469
9997.12 502
9998.06 525
9999.00 426
9999.95 475
10000.89 450
10001.84 447
10002.78 466
10003.73 455
10004.67 452
10005.61 466
10006.56 438
10007.50 445
10008.45 428
10009.39 417
10010.34 449
10011.28 450
10012.23 470
10013.17 445
10014.12 433
10015.06 471
10016.01 479
10016.95 455
10017.90 434
10018.84 427
10019.79 448
10020.73 459
10021.68 482
10022.62 455
10023.57 423
10024.51 435
10025.46 432
10026.41 448
10027.35 417
10028.30 444
10029.24 432
10030.19 458
10031.13 451
10032.08 457
10033.03 456
10033.97 506
10034.92 465
10035.86 435
10036.81 435
10037.76 461
10038.70 399
10039.65 466
10040.59 465
10041.54 437
10042.49 456
10043.43 413
10044.38 411
10045.33 408
10046.27 431
10047.22 449
10048.16 455
10049.11 433
10050.06 421
10051.00 439
10051.95 451
10052.90 463
10053.84 430
10054.79 390
10055.74 427
10056.69 425
10057.63 427
10058.58 421
10059.53 414
10060.47 387
10061.42 399
10062.37 419
10063.32 417
10064.26 415
10065.21 415
10066.16 405
10067.10 378
10068.05 387
10069.00 387
10069.95 396
10070.89 408
10071.84 386
10072.79 377
10073.74 401
10074.69 380
10075.63 423
10076.58 466
10077.53 469
10078.48 417
10079.43 366
10080.37 375
10081.32 394
10082.27 414
10083.22 403
10084.17 421
10085.11 398
10086.06 433
10087.01 409
10087.96 406
10088.91 346
10089.86 382
10090.81 390
10091.75 454
10092.70 436
10093.65 426
10094.60 390
10095.55 386
10096.50 442
10097.45 425
10098.40 393
10099.34 372
10100.29 390
10101.24 404
10102.19 375
10103.14 408
10104.09 393
10105.04 397
10105.99 447
10106.94 410
10107.89 362
10108.84 355
10109.79 405
10110.73 421
10111.68 374
10112.63 410
10113.58 423
10114.53 394
10115.48 405
10116.43 402
10117.38 398
10118.33 400
10119.28 404
10120.23 440
10121.18 422
10122.13 394
10123.08 376
10124.03 371
10124.98 430
10125.93 414
10126.88 433
10127.83 436
10128.78 409
10129.73 438
10130.68 417
10131.64 426
10132.59 420
10133.54 405
10134.49 386
10135.44 414
10136.39 410
10137.34 387
10138.29 422
10139.24 387
10140.19 400
10141.14 415
10142.09 431
10143.04 382
10144.00 409
10144.95 376
10145.90 426
10146.85 435
10147.80 399
10148.75 433
10149.70 418
10150.65 381
10151.61 424
10152.56 435
10153.51 438
10154.46 439
10155.41 438
10156.36 406
10157.31 455
10158.27 449
10159.22 440
10160.17 371
10161.12 398
10162.07 388
10163.03 370
10163.98 407
10164.93 447
10165.88 424
10166.83 402
10167.79 455
10168.74 449
10169.69 478
10170.64 385
10171.60 426
10172.55 418
10173.50 412
10174.45 376
10175.41 433
10176.36 433
10177.31 427
10178.26 418
10179.22 426
10180.17 420
10181.12 441
10182.07 452
10183.03 493
10183.98 452
10184.93 428
10185.89 412
10186.84 411
10187.79 430
10188.75 407
10189.70 418
10190.65 457
10191.60 445
10192.56 462
10193.51 406
10194.47 424
10195.42 462
10196.37 449
10197.33 395
10198.28 389
10199.23 446
10200.19 438
10201.14 403
10202.09 418
10203.05 431
10204.00 429
10204.96 456
10205.91 407
10206.86 386
10207.82 421
10208.77 458
10209.73 397
10210.68 400
10211.63 410
10212.59 446
10213.54 454
10214.50 487
10215.45 502
10216.41 463
10217.36 453
10218.32 441
10219.27 481
10220.22 457
10221.18 445
10222.13 391
10223.09 442
10224.04 426
10225.00 405
10225.95 432
10226.91 459
10227.86 465
10228.82 470
10229.77 484
10230.73 454
10231.68 462
10232.64 470
10233.59 445
10234.55 423
10235.50 426
10236.46 433
10237.42 446
10238.37 425
10239.33 440
10240.28 456
10241.24 500
10242.19 482
10243.15 454
10244.10 485
10245.06 511
10246.02 525
10246.97 487
10247.93 477
10248.88 428
10249.84 451
10250.80 477
10251.75 470
10252.71 406
10253.66 445
10254.62 437
10255.58 419
10256.53 396
10257.49 447
10258.45 451
10259.40 413
10260.36 389
10261.32 408
10262.27 404
10263.23 398
10264.19 415
10265.14 433
10266.10 410
10267.06 388
10268.01 408
10268.97 364
10269.93 406
10270.88 423
10271.84 423
10272.80 439
10273.76 405
10274.71 403
10275.67 373
10276.63 379
10277.58 386
10278.54 356
10279.50 390
10280.46 382
10281.41 383
10282.37 405
10283.33 415
10284.29 430
10285.24 412
10286.20 416
10287.16 399
10288.12 374
10289.08 426
10290.03 388
10290.99 378
10291.95 333
10292.91 353
10293.87 376
10294.82 435
10295.78 434
10296.74 427
10297.70 408
10298.66 388
10299.61 422
10300.57 434
10301.53 410
10302.49 394
10303.45 433
10304.41 408
10305.37 380
10306.32 381
10307.28 374
10308.24 370
10309.20 414
10310.16 386
10311.12 396
10312.08 393
10313.04 414
10314.00 403
10314.95 368
10315.91 444
10316.87 389
10317.83 415
10318.79 438
10319.75 358
10320.71 412
10321.67 424
10322.63 388
10323.59 405
10324.55 414
10325.51 358
10326.47 415
10327.43 385
10328.39 370
10329.35 417
10330.31 476
10331.27 489
10332.23 466
10333.19 425
10334.15 403
10335.11 405
10336.07 420
10337.03 400
10337.99 423
10338.95 415
10339.91 421
10340.87 433
10341.83 424
10342.79 451
10343.75 387
10344.71 385
10345.67 364
10346.63 383
10347.59 426
10348.55 429
10349.51 442
10350.47 416
10351.43 419
10352.39 397
10353.35 382
10354.31 416
10355.28 415
10356.24 372
10357.20 400
10358.16 427
10359.12 404
10360.08 389
10361.04 356
10362.00 379
10362.96 413
10363.93 384
10364.89 390
10365.85 366
10366.81 407
10367.77 371
10368.73 388
10369.69 377
10370.66 395
10371.62 397
10372.58 385
10373.54 395
10374.50 346
10375.47 405
10376.43 403
10377.39 390
10378.35 359
10379.31 314
10380.28 351
10381.24 361
10382.20 351
10383.16 382
10384.12 377
10385.09 367
10386.05 410
10387.01 364
10387.97 371
10388.94 350
10389.90 371
10390.86 381
10391.82 388
10392.79 358
10393.75 373
10394.71 383
10395.68 392
10396.64 344
10397.60 362
10398.56 370
10399.53 426
10400.49 387
10401.45 368
10402.42 420
10403.38 377
10404.34 365
10405.31 393
10406.27 392
10407.23 349
10408.20 400
10409.16 355
10410.12 353
10411.09 360
10412.05 364
10413.01 365
10413.98 379
10414.94 315
10415.90 337
10416.87 380
10417.83 392
10418.80 386
10419.76 388
10420.72 360
10421.69 391
10422.65 378
10423.62 392
10424.58 432
10425.54 454
10426.51 434
10427.47 438
10428.44 407
10429.40 480
10430.37 482
10431.33 424
10432.30 392
10433.26 404
10434.22 396
10435.19 390
10436.15 393
10437.12 372
10438.08 362
10439.05 360
10440.01 362
10440.98 377
10441.94 343
10442.91 379
10443.87 364
10444.84 368
10445.80 359
10446.77 403
10447.73 373
10448.70 366
10449.66 357
10450.63 380
10451.59 369
10452.56 402
10453.53 383
10454.49 344
10455.46 363
10456.42 374
10457.39 367
10458.35 338
10459.32 380
10460.29 381
10461.25 351
10462.22 354
10463.18 331
10464.15 332
10465.12 350
10466.08 421
10467.05 428
10468.01 363
10468.98 366
10469.95 386
10470.91 377
10471.88 384
10472.85 382
10473.81 359
10474.78 360
10475.74 372
10476.71 376
10477.68 394
10478.64 361
10479.61 383
10480.58 381
10481.54 335
10482.51 389
10483.48 368
10484.45 345
10485.41 365
10486.38 388
10487.35 326
10488.31 356
10489.28 390
10490.25 406
10491.22 337
10492.18 338
10493.15 336
10494.12 339
10495.08 369
10496.05 324
10497.02 354
10497.99 349
10498.95 385
10499.92 322
10500.89 334
10501.86 332
10502.83 349
10503.79 353
10504.76 383
10505.73 342
10506.70 388
10507.67 341
10508.63 398
10509.60 385
10510.57 381
10511.54 423
10512.51 374
10513.47 358
10514.44 341
10515.41 404
10516.38 395
10517.35 401
10518.32 414
10519.28 361
10520.25 334
10521.22 355
10522.19 392
10523.16 370
10524.13 368
10525.10 381
10526.07 383
10527.03 331
10528.00 389
10528.97 377
10529.94 390
10530.91 388
10531.88 362
10532.85 383
10533.82 338
10534.79 387
10535.76 377
10536.73 401
10537.70 382
10538.67 377
10539.63 413
10540.60 359
10541.57 351
10542.54 347
10543.51 361
10544.48 381
10545.45 384
10546.42 393
10547.39 310
10548.36 353
10549.33 344
10550.30 393
10551.27 356
10552.24 401
10553.21 379
10554.18 388
10555.15 368
10556.12 416
10557.09 395
10558.06 378
10559.03 327
10560.00 359
10560.97 348
10561.95 353
10562.92 372
10563.89 371
10564.86 389
10565.83 407
10566.80 455
10567.77 442
10568.74 419
10569.71 470
10570.68 453
10571.65 427
10572.62 421
10573.59 455
10574.57 393
10575.54 399
10576.51 414
10577.48 433
10578.45 392
10579.42 404
10580.39 396
10581.36 413
10582.34 366
10583.31 404
10584.28 369
10585.25 379
10586.22 417
10587.19 371
10588.17 390
10589.14 423
10590.11 419
10591.08 428
10592.05 401
10593.02 384
10594.00 383
10594.97 381
10595.94 414
10596.91 395
10597.89 388
10598.86 458
10599.83 380
10600.80 404
10601.77 362
10602.75 437
10603.72 441
10604.69 382
10605.66 396
10606.64 416
10607.61 403
10608.58 434
10609.55 382
10610.53 375
10611.50 384
10612.47 372
10613.45 382
10614.42 422
10615.39 398
10616.36 342
10617.34 397
10618.31 389
10619.28 390
10620.26 361
10621.23 405
10622.20 388
10623.18 344
10624.15 348
10625.12 367
10626.10 400
10627.07 413
10628.04 363
10629.02 331
10629.99 339
10630.97 371
10631.94 402
10632.91 383
10633.89 383
10634.86 366
10635.83 433
10636.81 434
10637.78 362
10638.76 333
10639.73 413
10640.70 455
10641.68 398
10642.65 391
10643.63 374
10644.60 417
10645.58 409
10646.55 485
10647.53 467
10648.50 532
10649.47 494
10650.45 508
10651.42 409
10652.40 422
10653.37 438
10654.35 400
10655.32 392
10656.30 412
10657.27 423
10658.25 382
10659.22 400
10660.20 413
10661.17 394
10662.15 362
10663.12 420
10664.10 427
10665.07 393
10666.05 394
10667.02 379
10668.00 378
10668.97 377
10669.95 354
10670.93 396
10671.90 441
10672.88 408
10673.85 390
10674.83 379
10675.80 398
10676.78 351
10677.76 404
10678.73 419
10679.71 422
10680.68 419
10681.66 392
10682.63 396
10683.61 393
10684.59 373
10685.56 352
10686.54 414
10687.52 406
10688.49 440
10689.47 427
10690.44 404
10691.42 384
10692.40 391
10693.37 409
10694.35 409
10695.33 390
10696.30 352
10697.28 339
10698.26 364
10699.23 392
10700.21 386
10701.19 347
10702.17 352
10703.14 367
10704.12 395
10705.10 351
10706.07 380
10707.05 347
10708.03 370
10709.01 377
10709.98 367
10710.96 374
10711.94 361
10712.91 352
10713.89 380
10714.87 374
10715.85 378
10716.83 379
10717.80 388
10718.78 391
10719.76 393
10720.74 361
10721.71 365
10722.69 389
10723.67 441
10724.65 357
10725.63 374
10726.60 394
10727.58 394
10728.56 342
10729.54 318
10730.52 356
10731.49 361
10732.47 402
10733.45 402
10734.43 402
10735.41 384
10736.39 374
10737.37 386
10738.34 398
10739.32 370
10740.30 389
10741.28 417
10742.26 409
10743.24 394
10744.22 411
10745.20 394
10746.17 352
10747.15 379
10748.13 377
10749.11 351
10750.09 374
10751.07 396
10752.05 452
10753.03 409
10754.01 363
10754.99 368
10755.97 330
10756.95 337
10757.93 377
10758.91 431
10759.88 385
10760.86 335
10761.84 387
10762.82 368
10763.80 358
10764.78 382
10765.76 380
10766.74 345
10767.72 358
10768.70 369
10769.68 358
10770.66 298
10771.64 375
10772.62 372
10773.60 373
10774.58 345
10775.56 387
10776.54 370
10777.52 342
10778.51 323
10779.49 366
10780.47 371
10781.45 359
10782.43 358
10783.41 353
10784.39 392
10785.37 365
10786.35 389
10787.33 419
10788.31 398
10789.29 378
10790.27 375
10791.26 354
10792.24 402
10793.22 406
10794.20 361
10795.18 427
10796.16 418
10797.14 326
10798.12 343
10799.10 376
10800.09 362
10801.07 372
10802.05 423
10803.03 420
10804.01 308
10804.99 345
10805.98 415
10806.96 371
10807.94 359
10808.92 381
10809.90 375
10810.89 355
10811.87 345
10812.85 371
10813.83 420
10814.81 409
10815.80 402
10816.78 352
10817.76 355
10818.74 384
10819.72 350
10820.71 386
10821.69 385
10822.67 381
10823.65 377
10824.64 371
10825.62 354
10826.60 354
10827.58 371
10828.57 386
10829.55 379
10830.53 407
10831.52 413
10832.50 356
10833.48 394
10834.46 392
10835.45 343
10836.43 375
10837.41 356
10838.40 369
10839.38 379
10840.36 365
10841.35 385
10842.33 395
10843.31 398
10844.30 354
10845.28 350
10846.26 403
10847.25 372
10848.23 395
10849.21 372
10850.20 384
10851.18 364
10852.17 364
10853.15 386
10854.13 431
10855.12 425
10856.10 435
10857.09 422
10858.07 390
10859.05 430
10860.04 370
10861.02 402
10862.01 388
10862.99 395
10863.97 383
10864.96 424
10865.94 412
10866.93 371
10867.91 426
10868.90 445
10869.88 418
10870.87 421
10871.85 458
10872.84 416
10873.82 433
10874.81 410
10875.79 374
10876.78 374
10877.76 404
10878.75 438
10879.73 425
10880.72 415
10881.70 448
10882.69 458
10883.67 478
10884.66 413
10885.64 384
10886.63 391
10887.61 445
10888.60 460
10889.58 457
10890.57 422
10891.55 392
10892.54 433
10893.53 416
10894.51 404
10895.50 421
10896.48 482
10897.47 440
10898.45 461
10899.44 448
10900.43 458
10901.41 491
10902.40 415
10903.38 448
10904.37 448
10905.36 446
10906.34 413
10907.33 459
10908.32 487
10909.30 494
10910.29 500
10911.28 488
10912.26 471
10913.25 473
10914.24 452
10915.22 475
10916.21 441
10917.20 438
10918.18 468
10919.17 492
10920.16 509
10921.14 487
10922.13 477
10923.12 506
10924.10 511
10925.09 501
10926.08 493
10927.07 519
10928.05 500
10929.04 501
10930.03 488
10931.01 494
10932.00 508
10932.99 490
10933.98 510
10934.96 455
10935.95 515
10936.94 566
10937.93 512
10938.92 520
10939.90 581
10940.89 572
10941.88 556
10942.87 488
10943.85 540
10944.84 545
10945.83 521
10946.82 562
10947.81 589
10948.79 554
10949.78 541
10950.77 575
10951.76 560
10952.75 620
10953.74 561
10954.72 574
10955.71 566
10956.70 543
10957.69 550
10958.68 577
10959.67 596
10960.66 609
10961.65 538
10962.63 607
10963.62 586
10964.61 624
10965.60 665
10966.59 683
10967.58 649
10968.57 714
10969.56 641
10970.55 604
10971.54 633
10972.52 602
10973.51 624
10974.50 590
10975.49 571
10976.48 616
10977.47 637
10978.46 641
10979.45 584
10980.44 591
10981.43 636
10982.42 635
10983.41 589
10984.40 526
10985.39 534
10986.38 548
10987.37 625
10988.36 595
10989.35 633
10990.34 611
10991.33 638
10992.32 640
10993.31 656
10994.30 672
10995.29 667
10996.28 594
10997.27 639
10998.26 615
10999.25 659
11000.24 652
11001.23 691
11002.22 694
11003.21 707
11004.20 762
11005.20 878
11006.19 876
11007.18 911
11008.17 970
11009.16 859
11010.15 858
11011.14 840
11012.13 848
11013.12 758
11014.11 682
11015.10 677
11016.10 623
11017.09 589
11018.08 643
11019.07 600
11020.06 587
11021.05 526
11022.04 559
11023.04 563
11024.03 544
11025.02 568
11026.01 522
11027.00 561
11027.99 559
11028.99 559
11029.98 579
11030.97 549
11031.96 561
11032.95 536
11033.95 504
11034.94 486
11035.93 489
11036.92 499
11037.91 481
11038.91 495
11039.90 501
11040.89 536
11041.88 530
11042.88 524
11043.87 556
11044.86 537
11045.85 510
11046.85 500
11047.84 534
11048.83 551
11049.82 518
11050.82 474
11051.81 492
11052.80 492
11053.80 507
11054.79 513
11055.78 508
11056.77 514
11057.77 474
11058.76 496
11059.75 482
11060.75 490
11061.74 450
11062.73 477
11063.73 494
11064.72 490
11065.71 507
11066.71 467
11067.70 470
11068.69 450
11069.69 441
11070.68 427
11071.68 444
11072.67 455
11073.66 448
11074.66 446
11075.65 470
11076.65 486
11077.64 467
11078.63 442
11079.63 418
11080.62 488
11081.62 497
11082.61 419
11083.60 455
11084.60 457
11085.59 448
11086.59 426
11087.58 423
11088.58 481
11089.57 480
11090.57 467
11091.56 456
11092.55 447
11093.55 450
11094.54 446
11095.54 510
11096.53 423
11097.53 444
11098.52 442
11099.52 439
11100.51 439
11101.51 460
11102.50 430
11103.50 462
11104.49 453
11105.49 460
11106.48 449
11107.48 426
11108.48 408
11109.47 399
11110.47 435
11111.46 437
11112.46 407
11113.45 410
11114.45 453
11115.44 448
11116.44 418
11117.44 412
11118.43 403
11119.43 439
11120.42 429
11121.42 361
11122.42 381
11123.41 427
11124.41 430
11125.40 495
11126.40 472
11127.40 414
11128.39 398
11129.39 414
11130.38 372
11131.38 423
11132.38 412
11133.37 429
11134.37 420
11135.37 413
11136.36 408
11137.36 347
11138.36 388
11139.35 399
11140.35 362
11141.35 355
11142.34 369
11143.34 377
11144.34 407
11145.34 407
11146.33 392
11147.33 360
11148.33 376
11149.32 399
11150.32 383
11151.32 416
11152.32 407
11153.31 430
11154.31 389
11155.31 400
11156.31 419
11157.30 335
11158.30 399
11159.30 390
11160.30 419
11161.29 390
11162.29 380
11163.29 358
11164.29 385
11165.29 420
11166.28 430
11167.28 405
11168.28 388
11169.28 378
11170.28 395
11171.27 340
11172.27 371
11173.27 335
11174.27 373
11175.27 387
11176.27 386
11177.26 371
11178.26 356
11179.26 415
11180.26 343
11181.26 342
11182.26 347
11183.26 404
11184.26 408
11185.25 358
11186.25 341
11187.25 322
11188.25 362
11189.25 377
11190.25 359
11191.25 339
11192.25 372
11193.25 380
11194.25 371
11195.24 357
11196.24 351
11197.24 328
11198.24 407
11199.24 419
11200.24 391
11201.24 380
11202.24 354
11203.24 354
11204.24 413
11205.24 355
11206.24 358
11207.24 381
11208.24 363
11209.24 374
11210.24 336
11211.24 317
11212.24 346
11213.24 328
11214.24 409
11215.24 387
11216.24 390
11217.24 347
11218.24 335
11219.24 417
11220.24 359
11221.24 356
11222.24 376
11223.24 372
11224.24 394
11225.24 371
11226.24 395
11227.25 372
11228.25 340
11229.25 380
11230.25 374
11231.25 375
11232.25 320
11233.25 341
11234.25 345
11235.25 380
11236.25 345
11237.25 348
11238.26 395
11239.26 389
11240.26 344
11241.26 369
11242.26 351
11243.26 381
11244.26 447
11245.27 413
11246.27 357
11247.27 361
11248.27 326
11249.27 398
11250.27 353
11251.28 372
11252.28 380
11253.28 346
11254.28 392
11255.28 341
11256.29 346
11257.29 325
11258.29 361
11259.29 383
11260.29 368
11261.30 366
11262.30 380
11263.30 385
11264.30 351
11265.31 351
11266.31 364
11267.31 362
11268.31 378
11269.32 355
11270.32 361
11271.32 376
11272.32 351
11273.33 347
11274.33 370
11275.33 363
11276.33 392
11277.34 392
11278.34 382
11279.34 429
11280.35 396
11281.35 367
11282.35 393
11283.36 398
11284.36 412
11285.36 393
11286.37 379
11287.37 385
11288.37 364
11289.38 362
11290.38 385
11291.38 401
11292.39 426
11293.39 409
11294.39 404
11295.40 388
11296.40 363
11297.41 394
11298.41 399
11299.41 394
11300.42 379
11301.42 359
11302.43 345
11303.43 413
11304.43 449
11305.44 397
11306.44 399
11307.45 407
11308.45 414
11309.46 442
11310.46 408
11311.46 381
11312.47 378
11313.47 437
11314.48 393
11315.48 414
11316.49 388
11317.49 399
11318.50 424
11319.50 452
11320.51 440
11321.51 474
11322.52 428
11323.52 401
11324.53 448
11325.53 434
11326.54 436
11327.54 432
11328.55 380
11329.55 407
11330.56 373
11331.56 376
11332.57 402
11333.57 378
11334.58 403
11335.58 378
11336.59 398
11337.60 377
11338.60 381
11339.61 333
11340.61 358
11341.62 401
11342.62 401
11343.63 398
11344.64 424
11345.64 463
11346.65 414
11347.65 433
11348.66 424
11349.67 411
11350.67 399
11351.68 445
11352.69 390
11353.69 406
11354.70 374
11355.71 418
11356.71 428
11357.72 348
11358.72 397
11359.73 423
11360.74 391
11361.74 364
11362.75 342
11363.76 360
11364.76 370
11365.77 365
11366.78 378
11367.79 375
11368.79 361
11369.80 396
11370.81 353
11371.81 368
11372.82 361
11373.83 367
11374.84 335
11375.84 371
11376.85 345
11377.86 359
11378.87 358
11379.87 405
11380.88 323
11381.89 324
11382.90 350
11383.90 383
11384.91 384
11385.92 373
11386.93 372
11387.93 373
11388.94 392
11389.95 386
11390.96 345
11391.97 336
11392.97 372
11393.98 316
11394.99 310
11396.00 373
11397.01 401
11398.02 386
11399.02 346
11400.03 347
11401.04 384
11402.05 342
11403.06 321
11404.07 372
11405.08 417
11406.08 373
11407.09 380
11408.10 372
11409.11 356
11410.12 406
11411.13 372
11412.14 386
11413.15 347
11414.15 335
11415.16 362
11416.17 374
11417.18 371
11418.19 385
11419.20 362
11420.21 380
11421.22 401
11422.23 380
11423.24 369
11424.25 340
11425.26 344
11426.27 343
11427.28 373
11428.29 347
11429.30 330
11430.31 323
11431.32 335
11432.32 360
11433.33 364
11434.34 373
11435.35 321
11436.36 363
11437.37 369
11438.38 357
11439.39 378
11440.41 379
11441.42 362
11442.43 326
11443.44 373
11444.45 335
11445.46 330
11446.47 338
11447.48 362
11448.49 376
11449.50 363
11450.51 419
11451.52 364
11452.53 327
11453.54 359
11454.55 326
11455.56 353
11456.57 396
11457.59 408
11458.60 405
11459.61 375
11460.62 380
11461.63 371
11462.64 373
11463.65 403
11464.66 381
11465.67 326
11466.69 342
11467.70 409
11468.71 371
11469.72 369
11470.73 404
11471.74 363
11472.75 386
11473.77 379
11474.78 379
11475.79 391
11476.80 381
11477.81 385
11478.83 385
11479.84 421
11480.85 382
11481.86 432
11482.87 396
11483.89 362
11484.90 404
11485.91 379
11486.92 356
11487.93 355
11488.95 384
11489.96 380
11490.97 379
11491.98 403
11493.00 396
11494.01 399
11495.02 365
11496.03 383
11497.05 343
11498.06 358
11499.07 358
11500.09 366
11501.10 388
11502.11 395
11503.12 390
11504.14 346
11505.15 352
11506.16 397
11507.18 436
11508.19 391
11509.20 358
11510.22 388
11511.23 398
11512.24 372
11513.26 365
11514.27 356
11515.28 366
11516.30 421
11517.31 374
11518.32 426
11519.34 428
11520.35 410
11521.37 405
11522.38 378
11523.39 369
11524.41 384
11525.42 403
11526.44 408
11527.45 403
11528.46 385
11529.48 359
11530.49 379
11531.51 455
11532.52 416
11533.53 395
11534.55 433
11535.56 451
11536.58 484
11537.59 468
11538.61 422
11539.62 458
11540.64 438
11541.65 465
11542.67 455
11543.68 436
11544.69 478
11545.71 437
11546.72 422
11547.74 435
11548.75 478
11549.77 466
11550.78 428
11551.80 409
11552.81 445
11553.83 421
11554.85 465
11555.86 449
11556.88 429
11557.89 447
11558.91 464
11559.92 465
11560.94 471
11561.95 474
11562.97 490
11563.98 480
11565.00 461
11566.02 454
11567.03 492
11568.05 466
11569.06 453
11570.08 424
11571.10 494
11572.11 490
11573.13 503
11574.14 514
11575.16 497
11576.18 535
11577.19 538
11578.21 501
11579.22 536
11580.24 533
11581.26 539
11582.27 522
11583.29 484
11584.31 511
11585.32 517
11586.34 540
11587.36 592
11588.37 622
11589.39 608
11590.41 603
11591.42 621
11592.44 625
11593.46 606
11594.47 609
11595.49 590
11596.51 649
11597.53 707
11598.54 663
11599.56 680
11600.58 704
11601.59 789
11602.61 770
11603.63 862
11604.65 1012
11605.66 1098
11606.68 1113
11607.70 1160
11608.72 1194
11609.74 1149
11610.75 1091
11611.77 1036
11612.79 874
11613.81 828
11614.82 764
11615.84 664
11616.86 649
11617.88 594
11618.90 532
11619.91 568
11620.93 524
11621.95 605
11622.97 607
11623.99 523
11625.01 514
11626.02 479
11627.04 498
11628.06 552
11629.08 548
11630.10 500
11631.12 501
11632.14 504
11633.15 457
11634.17 461
11635.19 489
11636.21 482
11637.23 489
11638.25 489
11639.27 477
11640.29 530
11641.30 506
11642.32 450
11643.34 470
11644.36 455
11645.38 502
11646.40 507
11647.42 483
11648.44 486
11649.46 434
11650.48 438
11651.50 478
11652.52 436
11653.54 428
11654.56 404
11655.58 404
11656.60 440
11657.62 425
11658.64 451
11659.66 479
11660.68 444
11661.70 443
11662.72 413
11663.74 493
11664.76 479
11665.78 467
11666.80 449
11667.82 438
11668.84 479
11669.86 459
11670.88 444
11671.90 441
11672.92 399
11673.94 418
11674.96 450
11675.98 434
11677.00 432
11678.02 451
11679.04 474
11680.06 486
11681.08 472
11682.10 455
11683.12 496
11684.15 468
11685.17 451
11686.19 482
11687.21 505
11688.23 498
11689.25 501
11690.27 540
11691.29 461
11692.31 529
11693.34 504
11694.36 460
11695.38 457
11696.40 467
11697.42 462
11698.44 484
11699.46 464
11700.49 496
11701.51 479
11702.53 444
11703.55 458
11704.57 420
11705.60 452
11706.62 481
11707.64 486
11708.66 462
11709.68 426
11710.71 499
11711.73 477
11712.75 442
11713.77 405
11714.79 440
11715.82 450
11716.84 454
11717.86 438
11718.88 434
11719.91 471
11720.93 442
11721.95 433
11722.97 534
11724.00 439
11725.02 440
11726.04 465
11727.07 464
11728.09 444
11729.11 408
11730.13 396
11731.16 406
11732.18 411
11733.20 423
11734.23 431
11735.25 421
11736.27 416
11737.30 409
11738.32 415
11739.34 434
11740.37 447
11741.39 421
11742.41 426
11743.44 417
11744.46 421
11745.48 430
11746.51 416
11747.53 410
11748.55 414
11749.58 431
11750.60 422
11751.63 370
11752.65 371
11753.67 385
11754.70 397
11755.72 425
11756.75 413
11757.77 435
11758.79 383
11759.82 410
11760.84 440
11761.87 399
11762.89 387
11763.92 382
11764.94 418
11765.97 376
11766.99 357
11768.01 388
11769.04 402
11770.06 356
11771.09 355
11772.11 383
11773.14 431
11774.16 409
11775.19 381
11776.21 334
11777.24 392
11778.26 452
11779.29 419
11780.31 408
11781.34 358
11782.36 354
11783.39 378
11784.41 384
11785.44 375
11786.46 358
11787.49 399
11788.52 400
11789.54 419
11790.57 375
11791.59 354
11792.62 361
11793.64 354
11794.67 354
11795.70 369
11796.72 349
11797.75 364
11798.77 395
11799.80 378
11800.83 347
11801.85 421
11802.88 417
11803.90 368
11804.93 393
11805.96 405
11806.98 378
11808.01 369
11809.04 344
11810.06 408
11811.09 401
11812.11 383
11813.14 390
11814.17 383
11815.19 374
11816.22 432
11817.25 388
11818.27 365
11819.30 385
11820.33 390
11821.36 361
11822.38 352
11823.41 365
11824.44 359
11825.46 390
11826.49 370
11827.52 355
11828.54 399
11829.57 409
11830.60 383
11831.63 371
11832.65 394
11833.68 363
11834.71 378
11835.74 373
11836.76 379
11837.79 339
11838.82 391
11839.85 387
11840.88 399
11841.90 389
11842.93 401
11843.96 375
11844.99 369
11846.01 414
11847.04 348
11848.07 350
11849.10 369
11850.13 392
11851.16 387
11852.18 412
11853.21 380
11854.24 405
11855.27 398
11856.30 376
11857.33 388
11858.35 359
11859.38 356
11860.41 391
11861.44 378
11862.47 377
11863.50 396
11864.53 387
11865.56 361
11866.58 376
11867.61 389
11868.64 363
11869.67 378
11870.70 384
11871.73 452
11872.76 440
11873.79 403
11874.82 404
11875.85 393
11876.88 405
11877.91 393
11878.93 355
11879.96 418
11880.99 391
11882.02 416
11883.05 421
11884.08 386
11885.11 409
11886.14 399
11887.17 418
11888.20 457
11889.23 444
11890.26 418
11891.29 399
11892.32 424
11893.35 402
11894.38 436
11895.41 394
11896.44 401
11897.47 409
11898.50 422
11899.53 430
11900.56 459
11901.59 475
11902.62 431
11903.65 429
11904.69 446
11905.72 446
11906.75 474
11907.78 500
11908.81 478
11909.84 516
11910.87 505
11911.90 419
11912.93 419
11913.96 500
11914.99 473
11916.02 428
11917.06 484
11918.09 472
11919.12 519
11920.15 475
11921.18 473
11922.21 438
11923.24 494
11924.27 491
11925.31 517
11926.34 484
11927.37 494
11928.40 505
11929.43 477
11930.46 475
11931.50 454
11932.53 491
11933.56 500
11934.59 482
11935.62 525
11936.65 555
11937.69 602
11938.72 591
11939.75 582
11940.78 625
11941.81 606
11942.85 600
11943.88 590
11944.91 529
11945.94 472
11946.98 522
11948.01 515
11949.04 503
11950.07 452
11951.11 501
11952.14 486
11953.17 482
11954.20 440
11955.24 414
11956.27 435
11957.30 449
11958.34 449
11959.37 450
11960.40 458
11961.43 435
11962.47 403
11963.50 420
11964.53 467
11965.57 479
11966.60 440
11967.63 400
11968.67 400
11969.70 393
11970.73 418
11971.77 418
11972.80 424
11973.83 401
11974.87 405
11975.90 444
11976.94 416
11977.97 400
11979.00 425
11980.04 450
11981.07 451
11982.10 403
11983.14 453
11984.17 458
11985.21 405
11986.24 448
11987.27 412
11988.31 408
11989.34 458
11990.38 385
11991.41 404
11992.45 386
11993.48 396
11994.51 417
11995.55 449
11996.58 484
11997.62 403
11998.65 410
11999.69 391
12000.72 416
12001.76 452
12002.79 449
12003.83 440
12004.86 422
12005.90 406
12006.93 405
12007.97 395
12009.00 439
12010.04 414
12011.07 431
12012.11 421
12013.14 461
12014.18 451
12015.21 424
12016.25 420
12017.28 441
12018.32 443
12019.35 467
12020.39 418
12021.43 468
12022.46 456
12023.50 408
12024.53 464
12025.57 474
12026.60 460
12027.64 403
12028.68 435
12029.71 403
12030.75 458
12031.78 435
12032.82 430
12033.86 451
12034.89 389
12035.93 419
12036.97 443
12038.00 412
12039.04 422
12040.07 474
12041.11 425
12042.15 444
12043.18 466
12044.22 488
12045.26 434
12046.29 416
12047.33 417
12048.37 422
12049.40 468
12050.44 478
12051.48 415
12052.52 373
12053.55 416
12054.59 400
12055.63 465
12056.66 447
12057.70 432
12058.74 440
12059.78 442
12060.81 438
12061.85 436
12062.89 448
12063.92 401
12064.96 467
12066.00 449
12067.04 425
12068.07 423
12069.11 448
12070.15 439
12071.19 442
12072.23 465
12073.26 473
12074.30 466
12075.34 408
12076.38 445
12077.42 473
12078.45 447
12079.49 421
12080.53 431
12081.57 444
12082.61 509
12083.64 465
12084.68 468
12085.72 463
12086.76 436
12087.80 482
12088.84 482
12089.88 440
12090.91 480
12091.95 439
12092.99 400
12094.03 432
12095.07 495
12096.11 449
12097.15 420
12098.19 417
12099.22 439
12100.26 486
12101.30 454
12102.34 455
12103.38 503
12104.42 471
12105.46 491
12106.50 473
12107.54 458
12108.58 475
12109.62 473
12110.66 510
12111.70 511
12112.74 536
12113.77 498
12114.81 533
12115.85 514
12116.89 500
12117.93 497
12118.97 444
12120.01 423
12121.05 414
12122.09 466
12123.13 431
12124.17 403
12125.21 412
12126.25 439
12127.29 449
12128.33 370
12129.37 388
12130.41 410
12131.45 413
12132.50 452
12133.54 414
12134.58 399
12135.62 388
12136.66 400
12137.70 444
12138.74 442
12139.78 405
12140.82 364
12141.86 398
12142.90 397
12143.94 394
12144.98 395
12146.02 420
12147.07 399
12148.11 410
12149.15 405
12150.19 386
12151.23 404
12152.27 450
12153.31 417
12154.35 354
12155.40 435
12156.44 378
12157.48 366
12158.52 375
12159.56 345
12160.60 385
12161.64 370
12162.69 385
12163.73 366
12164.77 361
12165.81 370
12166.85 401
12167.90 390
12168.94 392
12169.98 411
12171.02 413
12172.06 369
12173.11 383
12174.15 391
12175.19 411
12176.23 404
12177.27 380
12178.32 405
12179.36 424
12180.40 427
12181.44 360
12182.49 372
12183.53 367
12184.57 397
12185.61 409
12186.66 393
12187.70 384
12188.74 358
12189.79 364
12190.83 403
12191.87 378
12192.91 375
12193.96 408
12195.00 354
12196.04 396
12197.09 407
12198.13 445
12199.17 438
12200.22 429
12201.26 367
12202.30 366
12203.35 391
12204.39 389
12205.43 383
12206.48 372
12207.52 384
12208.57 373
12209.61 384
12210.65 420
12211.70 380
12212.74 391
12213.78 376
12214.83 419
12215.87 350
12216.92 362
12217.96 373
12219.00 400
12220.05 352
12221.09 338
12222.14 351
12223.18 404
12224.23 390
12225.27 375
12226.31 398
12227.36 349
12228.40 372
12229.45 377
12230.49 416
12231.54 402
12232.58 386
12233.63 369
12234.67 408
12235.72 350
12236.76 371
12237.81 373
12238.85 370
12239.90 335
12240.94 378
12241.99 404
12243.03 372
12244.08 357
12245.12 367
12246.17 370
12247.21 346
12248.26 354
12249.30 386
12250.35 391
12251.39 363
12252.44 357
12253.49 382
12254.53 369
12255.58 359
12256.62 328
12257.67 334
12258.71 352
12259.76 398
12260.81 356
12261.85 303
12262.90 316
12263.94 348
12264.99 369
12266.04 368
12267.08 342
12268.13 358
12269.17 347
12270.22 379
12271.27 339
12272.31 376
12273.36 391
12274.41 366
12275.45 333
12276.50 331
12277.55 372
12278.59 327
12279.64 336
12280.69 337
12281.73 385
12282.78 403
12283.83 372
12284.87 401
12285.92 369
12286.97 353
12288.01 400
12289.06 353
12290.11 351
12291.16 361
12292.20 324
12293.25 359
12294.30 358
12295.35 332
12296.39 324
12297.44 337
12298.49 319
12299.54 349
12300.58 317
12301.63 354
12302.68 390
12303.73 350
12304.77 313
12305.82 343
12306.87 346
12307.92 346
12308.97 341
12310.01 341
12311.06 366
12312.11 344
12313.16 351
12314.21 355
12315.25 379
12316.30 309
12317.35 346
12318.40 322
12319.45 333
12320.50 374
12321.54 399
12322.59 329
12323.64 380
12324.69 334
12325.74 332
12326.79 350
12327.84 329
12328.89 332
12329.93 332
12330.98 302
12332.03 330
12333.08 362
12334.13 358
12335.18 345
12336.23 356
12337.28 350
12338.33 361
12339.38 367
12340.43 372
12341.47 342
12342.52 337
12343.57 334
12344.62 348
12345.67 355
12346.72 339
12347.77 318
12348.82 320
12349.87 349
12350.92 360
12351.97 382
12353.02 357
12354.07 352
12355.12 351
12356.17 390
12357.22 395
12358.27 343
12359.32 339
12360.37 344
12361.42 326
12362.47 375
12363.52 354
12364.57 350
12365.62 378
12366.67 370
12367.72 359
12368.77 370
12369.82 383
12370.87 404
12371.93 336
12372.98 365
12374.03 357
12375.08 344
12376.13 372
12377.18 384
12378.23 360
12379.28 352
12380.33 321
12381.38 330
12382.43 339
12383.49 345
12384.54 379
12385.59 327
12386.64 375
12387.69 366
12388.74 348
12389.79 386
12390.84 341
12391.90 362
12392.95 367
12394.00 373
12395.05 336
12396.10 323
12397.15 349
12398.21 322
12399.26 339
12400.31 348
12401.36 337
12402.41 315
12403.47 315
12404.52 366
12405.57 357
12406.62 324
12407.67 375
12408.73 345
12409.78 320
12410.83 314
12411.88 356
12412.94 366
12413.99 362
12415.04 333
12416.09 362
12417.15 356
12418.20 375
12419.25 318
12420.30 339
12421.36 361
12422.41 320
12423.46 339
12424.52 350
12425.57 367
12426.62 391
12427.67 346
12428.73 343
12429.78 327
12430.83 337
12431.89 351
12432.94 373
12433.99 373
12435.05 306
12436.10 363
12437.15 364
12438.21 317
12439.26 353
12440.31 384
12441.37 346
12442.42 366
12443.47 355
12444.53 348
12445.58 332
12446.64 342
12447.69 363
12448.74 322
12449.80 310
12450.85 334
12451.91 354
12452.96 355
12454.01 355
12455.07 388
12456.12 363
12457.18 384
12458.23 374
12459.29 369
12460.34 378
12461.39 377
12462.45 323
12463.50 365
12464.56 348
12465.61 331
12466.67 360
12467.72 365
12468.78 381
12469.83 386
12470.89 380
12471.94 402
12473.00 368
12474.05 392
12475.11 362
12476.16 330
12477.22 356
12478.27 372
12479.33 340
12480.38 367
12481.44 393
12482.49 354
12483.55 371
12484.60 363
12485.66 373
12486.71 378
12487.77 376
12488.83 402
12489.88 398
12490.94 395
12491.99 420
12493.05 401
12494.10 390
12495.16 368
12496.22 403
12497.27 421
12498.33 430
12499.38 455
12500.44 500
12501.50 554
12502.55 552
12503.61 564
12504.67 589
12505.72 555
12506.78 581
12507.83 486
12508.89 440
12509.95 451
12511.00 446
12512.06 432
12513.12 459
12514.17 436
12515.23 358
12516.29 407
12517.34 423
12518.40 429
12519.46 364
12520.52 399
12521.57 387
12522.63 358
12523.69 387
12524.74 368
12525.80 381
12526.86 376
12527.92 384
12528.97 377
12530.03 363
12531.09 369
12532.15 406
12533.20 384
12534.26 381
12535.32 352
12536.38 363
12537.43 356
12538.49 371
12539.55 359
12540.61 393
12541.66 402
12542.72 361
12543.78 364
12544.84 359
12545.90 347
12546.95 349
12548.01 369
12549.07 327
12550.13 369
12551.19 348
12552.25 319
12553.30 331
12554.36 356
12555.42 322
12556.48 344
12557.54 361
12558.60 345
12559.65 361
12560.71 392
12561.77 379
12562.83 379
12563.89 355
12564.95 371
12566.01 361
12567.07 358
12568.13 379
12569.18 391
12570.24 387
12571.30 381
12572.36 341
12573.42 362
12574.48 376
12575.54 375
12576.60 406
12577.66 389
12578.72 396
12579.78 364
12580.84 425
12581.90 415
12582.96 387
12584.02 459
12585.07 496
12586.13 428
12587.19 405
12588.25 393
12589.31 458
12590.37 436
12591.43 463
12592.49 425
12593.55 384
12594.61 385
12595.67 410
12596.73 402
12597.79 393
12598.86 363
12599.92 374
12600.98 370
12602.04 370
12603.10 375
12604.16 380
12605.22 377
12606.28 388
12607.34 399
12608.40 390
12609.46 417
12610.52 393
12611.58 368
12612.64 391
12613.70 374
12614.76 359
12615.83 355
12616.89 325
12617.95 357
12619.01 364
12620.07 384
12621.13 357
12622.19 368
12623.25 360
12624.32 396
12625.38 377
12626.44 351
12627.50 365
12628.56 380
12629.62 357
12630.68 356
12631.75 341
12632.81 380
12633.87 367
12634.93 394
12635.99 383
12637.05 354
12638.12 343
12639.18 342
12640.24 352
12641.30 364
12642.36 360
12643.43 359
12644.49 369
12645.55 310
12646.61 336
12647.68 348
12648.74 350
12649.80 330
12650.86 354
12651.93 343
12652.99 326
12654.05 363
12655.11 339
12656.18 366
12657.24 385
12658.30 397
12659.36 387
12660.43 338
12661.49 332
12662.55 340
12663.62 332
12664.68 362
12665.74 373
12666.81 380
12667.87 343
12668.93 363
12670.00 352
12671.06 374
12672.12 353
12673.19 318
12674.25 291
12675.31 341
12676.38 364
12677.44 360
12678.50 364
12679.57 381
12680.63 345
12681.69 380
12682.76 401
12683.82 384
12684.89 358
12685.95 349
12687.01 358
12688.08 369
12689.14 346
12690.21 371
12691.27 352
12692.33 371
12693.40 348
12694.46 382
12695.53 411
12696.59 411
12697.66 354
12698.72 407
12699.79 371
12700.85 396
12701.91 364
12702.98 359
12704.04 369
12705.11 398
12706.17 405
12707.24 371
12708.30 401
12709.37 403
12710.43 391
12711.50 372
12712.56 387
12713.63 359
12714.69 345
12715.76 356
12716.82 343
12717.89 394
12718.95 366
12720.02 361
12721.09 366
12722.15 359
12723.22 363
12724.28 343
12725.35 342
12726.41 356
12727.48 365
12728.54 346
12729.61 351
12730.68 390
12731.74 320
12732.81 348
12733.87 364
12734.94 432
12736.01 380
12737.07 343
12738.14 383
12739.20 363
12740.27 341
12741.34 362
12742.40 385
12743.47 375
12744.54 353
12745.60 386
12746.67 386
12747.74 320
12748.80 352
12749.87 340
12750.94 384
12752.00 338
12753.07 322
12754.14 326
12755.20 341
12756.27 365
12757.34 367
12758.40 365
12759.47 330
12760.54 337
12761.60 358
12762.67 333
12763.74 332
12764.81 320
12765.87 386
12766.94 350
12768.01 321
12769.08 308
12770.14 274
12771.21 334
12772.28 311
12773.35 353
12774.41 291
12775.48 306
12776.55 311
12777.62 307
12778.68 328
12779.75 325
12780.82 354
12781.89 321
12782.96 319
12784.02 331
12785.09 342
12786.16 340
12787.23 301
12788.30 333
12789.37 346
12790.43 333
12791.50 335
12792.57 302
12793.64 322
12794.71 338
12795.78 325
12796.84 324
12797.91 322
12798.98 304
12800.05 323
12801.12 326
12802.19 328
12803.26 331
12804.33 320
12805.40 352
12806.46 297
12807.53 298
12808.60 329
12809.67 319
12810.74 326
12811.81 335
12812.88 321
12813.95 319
12815.02 356
12816.09 354
12817.16 339
12818.23 341
12819.30 328
12820.37 318
12821.44 365
12822.50 309
12823.57 309
12824.64 294
12825.71 349
12826.78 337
12827.85 335
12828.92 310
12829.99 344
12831.06 293
12832.13 362
12833.20 306
12834.27 334
12835.34 341
12836.41 326
12837.49 286
12838.56 308
12839.63 293
12840.70 267
12841.77 284
12842.84 304
12843.91 301
12844.98 320
12846.05 318
12847.12 308
12848.19 347
12849.26 316
12850.33 323
12851.40 304
12852.47 303
12853.55 314
12854.62 282
12855.69 315
12856.76 300
12857.83 291
12858.90 315
12859.97 294
12861.04 288
12862.11 280
12863.19 304
12864.26 300
12865.33 264
12866.40 276
12867.47 327
12868.54 288
12869.62 284
12870.69 303
12871.76 313
12872.83 332
12873.90 331
12874.97 290
12876.05 289
12877.12 264
12878.19 307
12879.26 307
12880.33 308
12881.41 266
12882.48 275
12883.55 282
12884.62 319
12885.70 283
12886.77 314
12887.84 288
12888.91 300
12889.98 306
12891.06 338
12892.13 318
12893.20 306
12894.28 314
12895.35 325
12896.42 335
12897.49 327
12898.57 322
12899.64 345
12900.71 317
12901.79 300
12902.86 304
12903.93 318
12905.00 303
12906.08 298
12907.15 302
12908.22 302
12909.30 334
12910.37 288
12911.44 298
12912.52 323
12913.59 294
12914.66 262
12915.74 281
12916.81 291
12917.89 279
12918.96 294
12920.03 288
12921.11 290
12922.18 326
12923.25 310
12924.33 286
12925.40 300
12926.48 334
12927.55 291
12928.62 316
12929.70 301
12930.77 294
12931.85 296
12932.92 293
12934.00 293
12935.07 310
12936.14 288
12937.22 284
12938.29 295
12939.37 309
12940.44 308
12941.52 277
12942.59 281
12943.67 315
12944.74 292
12945.82 319
12946.89 376
12947.97 305
12949.04 259
12950.12 344
12951.19 319
12952.27 294
12953.34 288
12954.42 313
12955.49 322
12956.57 336
12957.64 296
12958.72 277
12959.79 277
12960.87 325
12961.94 290
12963.02 297
12964.10 279
12965.17 305
12966.25 307
12967.32 352
12968.40 297
12969.47 295
12970.55 260
12971.63 309
12972.70 329
12973.78 293
12974.85 289
12975.93 296
12977.01 311
12978.08 324
12979.16 309
12980.23 286
12981.31 313
12982.39 342
12983.46 370
12984.54 306
12985.62 281
12986.69 283
12987.77 316
12988.85 335
12989.92 324
12991.00 319
12992.08 294
12993.15 328
12994.23 369
12995.31 319
12996.38 297
12997.46 341
12998.54 305
12999.61 344
13000.69 318
13001.77 312
13002.85 366
13003.92 337
13005.00 320
13006.08 277
13007.16 318
13008.23 328
13009.31 329
13010.39 299
13011.47 304
13012.54 289
13013.62 294
13014.70 308
13015.78 310
13016.85 333
13017.93 290
13019.01 309
13020.09 340
13021.17 292
13022.24 296
13023.32 335
13024.40 316
13025.48 361
13026.56 333
13027.63 338
13028.71 357
13029.79 338
13030.87 319
13031.95 334
13033.03 287
13034.10 311
13035.18 319
13036.26 321
13037.34 278
13038.42 319
13039.50 315
13040.58 380
13041.66 310
13042.73 346
13043.81 342
13044.89 312
13045.97 333
13047.05 294
13048.13 371
13049.21 361
13050.29 341
13051.37 331
13052.45 355
13053.53 349
13054.60 323
13055.68 300
13056.76 300
13057.84 306
13058.92 314
13060.00 319
13061.08 320
13062.16 322
13063.24 269
13064.32 332
13065.40 318
13066.48 300
13067.56 316
13068.64 367
13069.72 310
13070.80 313
13071.88 329
13072.96 307
13074.04 335
13075.12 313
13076.20 314
13077.28 313
13078.36 313
13079.44 326
13080.52 310
13081.60 320
13082.68 305
13083.76 318
13084.84 341
13085.93 295
13087.01 299
13088.09 288
13089.17 293
13090.25 335
13091.33 304
13092.41 330
13093.49 305
13094.57 299
13095.65 294
13096.73 317
13097.82 301
13098.90 267
13099.98 307
13101.06 309
13102.14 302
13103.22 284
13104.30 258
13105.38 288
13106.47 304
13107.55 329
13108.63 325
13109.71 313
13110.79 306
13111.87 317
13112.96 295
13114.04 288
13115.12 308
13116.20 333
13117.28 304
13118.37 265
13119.45 303
13120.53 287
13121.61 279
13122.69 287
13123.78 280
13124.86 332
13125.94 316
13127.02 334
13128.11 306
13129.19 288
13130.27 284
13131.35 303
13132.44 267
13133.52 312
13134.60 264
13135.68 303
13136.77 286
13137.85 315
13138.93 309
13140.01 302
13141.10 315
13142.18 306
13143.26 309
13144.35 295
13145.43 320
13146.51 346
13147.60 313
13148.68 278
13149.76 261
13150.85 288
13151.93 308
13153.01 289
13154.10 318
13155.18 299
13156.26 310
13157.35 323
13158.43 299
13159.51 331
13160.60 287
13161.68 329
13162.77 276
13163.85 304
13164.93 294
13166.02 313
13167.10 312
13168.19 354
13169.27 311
13170.35 272
13171.44 283
13172.52 321
13173.61 253
13174.69 295
13175.78 329
13176.86 320
13177.94 297
13179.03 274
13180.11 292
13181.20 292
13182.28 298
13183.37 300
13184.45 294
13185.54 293
13186.62 330
13187.71 292
13188.79 309
13189.88 303
13190.96 300
13192.05 316
13193.13 295
13194.22 312
13195.30 291
13196.39 285
13197.47 312
13198.56 292
13199.64 320
13200.73 295
13201.81 273
13202.90 290
13203.98 290
13205.07 287
13206.16 324
13207.24 300
13208.33 269
13209.41 286
13210.50 336
13211.58 316
13212.67 294
13213.76 283
13214.84 266
13215.93 257
13217.01 295
13218.10 275
13219.19 307
13220.27 328
13221.36 291
13222.45 294
13223.53 299
13224.62 312
13225.70 278
13226.79 313
13227.88 293
13228.96 316
13230.05 318
13231.14 317
13232.22 318
13233.31 295
13234.40 290
13235.48 309
13236.57 320
13237.66 297
13238.74 311
13239.83 303
13240.92 326
13242.01 304
13243.09 286
13244.18 310
13245.27 335
13246.35 300
13247.44 305
13248.53 314
13249.62 310
13250.70 298
13251.79 288
13252.88 285
13253.97 311
13255.05 339
13256.14 316
13257.23 290
13258.32 281
13259.41 315
13260.49 324
13261.58 312
13262.67 304
13263.76 321
13264.85 302
13265.93 326
13267.02 269
13268.11 345
13269.20 296
13270.29 306
13271.37 339
13272.46 294
13273.55 339
13274.64 313
13275.73 343
13276.82 316
13277.91 321
13278.99 302
13280.08 347
13281.17 326
13282.26 325
13283.35 320
13284.44 293
13285.53 307
13286.62 315
13287.70 309
13288.79 299
13289.88 317
13290.97 330
13292.06 324
13293.15 340
13294.24 344
13295.33 323
13296.42 309
13297.51 306
13298.60 292
13299.69 315
13300.78 322
13301.87 319
13302.95 320
13304.04 309
13305.13 318
13306.22 329
13307.31 323
13308.40 311
13309.49 340
13310.58 359
13311.67 302
13312.76 339
13313.85 337
13314.94 333
13316.03 338
13317.12 361
13318.21 372
13319.30 332
13320.39 346
13321.48 342
13322.58 313
13323.67 340
13324.76 369
13325.85 370
13326.94 310
13328.03 315
13329.12 366
13330.21 330
13331.30 326
13332.39 326
13333.48 340
13334.57 349
13335.66 385
13336.75 357
13337.85 329
13338.94 335
13340.03 338
13341.12 359
13342.21 332
13343.30 352
13344.39 369
13345.48 382
13346.58 345
13347.67 317
13348.76 310
13349.85 366
13350.94 362
13352.03 351
13353.12 387
13354.22 347
13355.31 344
13356.40 340
13357.49 358
13358.58 321
13359.68 370
13360.77 359
13361.86 380
13362.95 347
13364.04 329
13365.14 325
13366.23 353
13367.32 323
13368.41 317
13369.51 356
13370.60 371
13371.69 404
13372.78 372
13373.87 340
13374.97 361
13376.06 365
13377.15 385
13378.25 415
13379.34 387
13380.43 399
13381.52 368
13382.62 373
13383.71 391
13384.80 402
13385.90 367
13386.99 383
13388.08 365
13389.17 339
13390.27 337
13391.36 355
13392.45 307
13393.55 319
13394.64 335
13395.73 305
13396.83 340
13397.92 368
13399.02 353
13400.11 326
13401.20 360
13402.30 344
13403.39 316
13404.48 366
13405.58 298
13406.67 333
13407.77 362
13408.86 311
13409.95 328
13411.05 319
13412.14 307
13413.24 355
13414.33 337
13415.42 316
13416.52 286
13417.61 331
13418.71 348
13419.80 301
13420.90 306
13421.99 322
13423.08 346
13424.18 318
13425.27 297
13426.37 372
13427.46 360
13428.56 344
13429.65 360
13430.75 291
13431.84 305
13432.94 347
13434.03 345
13435.13 305
13436.22 339
13437.32 367
13438.41 339
13439.51 366
13440.60 324
13441.70 340
13442.79 328
13443.89 328
13444.98 320
13446.08 334
13447.18 312
13448.27 370
13449.37 324
13450.46 286
13451.56 269
13452.65 314
13453.75 384
13454.85 370
13455.94 335
13457.04 326
13458.13 332
13459.23 334
13460.33 300
13461.42 356
13462.52 347
13463.61 315
13464.71 353
13465.81 335
13466.90 339
13468.00 341
13469.10 384
13470.19 350
13471.29 352
13472.38 363
13473.48 308
13474.58 316
13475.67 340
13476.77 363
13477.87 325
13478.96 357
13480.06 354
13481.16 358
13482.26 342
13483.35 352
13484.45 384
13485.55 418
13486.64 368
13487.74 329
13488.84 286
13489.94 294
13491.03 320
13492.13 363
13493.23 386
13494.32 306
13495.42 354
13496.52 363
13497.62 350
13498.72 353
13499.81 355
13500.91 375
13502.01 360
13503.11 398
13504.20 427
13505.30 377
13506.40 364
13507.50 375
13508.60 392
13509.69 375
13510.79 381
13511.89 368
13512.99 389
13514.09 364
13515.18 388
13516.28 411
13517.38 375
13518.48 385
13519.58 399
13520.68 386
13521.78 328
13522.87 341
13523.97 384
13525.07 364
13526.17 377
13527.27 415
13528.37 401
13529.47 376
13530.57 345
13531.66 349
13532.76 341
13533.86 299
13534.96 326
13536.06 331
13537.16 310
13538.26 303
13539.36 312
13540.46 320
13541.56 322
13542.66 353
13543.76 343
13544.86 300
13545.96 336
13547.05 340
13548.15 316
13549.25 341
13550.35 366
13551.45 357
13552.55 323
13553.65 339
13554.75 334
13555.85 328
13556.95 288
13558.05 331
13559.15 318
13560.25 331
13561.35 356
13562.45 382
13563.55 331
13564.65 291
13565.75 334
13566.85 299
13567.96 341
13569.06 295
13570.16 321
13571.26 296
13572.36 331
13573.46 341
13574.56 333
13575.66 296
13576.76 317
13577.86 319
13578.96 299
13580.06 363
13581.16 329
13582.27 332
13583.37 298
13584.47 355
13585.57 314
13586.67 350
13587.77 304
13588.87 367
13589.97 324
13591.08 330
13592.18 333
13593.28 355
13594.38 335
13595.48 321
13596.58 312
13597.68 288
13598.79 353
13599.89 353
13600.99 339
13602.09 306
13603.19 314
13604.30 306
13605.40 306
13606.50 297
13607.60 339
13608.70 336
13609.81 322
13610.91 375
13612.01 340
13613.11 313
13614.21 306
13615.32 329
13616.42 301
13617.52 325
13618.62 285
13619.73 323
13620.83 323
13621.93 335
13623.03 342
13624.14 365
13625.24 342
13626.34 331
13627.45 310
13628.55 327
13629.65 302
13630.75 287
13631.86 315
13632.96 352
13634.06 333
13635.17 297
13636.27 308
13637.37 313
13638.48 297
13639.58 283
13640.68 292
13641.79 325
13642.89 314
13643.99 300
13645.10 346
13646.20 305
13647.30 292
13648.41 339
13649.51 330
13650.62 332
13651.72 320
13652.82 317
13653.93 316
13655.03 280
13656.14 278
13657.24 301
13658.34 281
13659.45 279
13660.55 289
13661.66 311
13662.76 337
13663.87 317
13664.97 323
13666.07 287
13667.18 304
13668.28 314
13669.39 323
13670.49 291
13671.60 297
13672.70 309
13673.81 297
13674.91 318
13676.02 328
13677.12 268
13678.23 325
13679.33 304
13680.44 283
13681.54 342
13682.65 307
13683.75 307
13684.86 284
13685.96 326
13687.07 345
13688.17 333
13689.28 294
13690.38 314
13691.49 294
13692.59 317
13693.70 328
13694.80 327
13695.91 280
13697.02 329
13698.12 331
13699.23 311
13700.33 344
13701.44 325
13702.55 351
13703.65 382
13704.76 359
13705.86 349
13706.97 330
13708.08 283
13709.18 279
13710.29 338
13711.39 360
13712.50 313
13713.61 319
13714.71 350
13715.82 315
13716.93 313
13718.03 334
13719.14 327
13720.25 322
13721.35 329
13722.46 308
13723.57 312
13724.67 305
13725.78 332
13726.89 313
13727.99 366
13729.10 370
13730.21 332
13731.31 370
13732.42 363
13733.53 355
13734.64 339
13735.74 370
13736.85 344
13737.96 324
13739.07 358
13740.17 383
13741.28 330
13742.39 366
13743.50 369
13744.60 385
13745.71 374
13746.82 366
13747.93 387
13749.03 390
13750.14 359
13751.25 371
13752.36 381
13753.47 353
13754.57 381
13755.68 358
13756.79 396
13757.90 332
13759.01 373
13760.11 402
13761.22 399
13762.33 397
13763.44 414
13764.55 393
13765.66 374
13766.76 375
13767.87 357
13768.98 394
13770.09 395
13771.20 422
13772.31 430
13773.42 449
13774.53 445
13775.63 458
13776.74 446
13777.85 525
13778.96 523
13780.07 467
13781.18 499
13782.29 536
13783.40 523
13784.51 486
13785.62 506
13786.73 499
13787.83 481
13788.94 500
13790.05 472
13791.16 444
13792.27 414
13793.38 391
13794.49 393
13795.60 376
13796.71 358
13797.82 374
13798.93 382
13800.04 382
13801.15 366
13802.26 366
13803.37 372
13804.48 367
13805.59 380
13806.70 353
13807.81 371
13808.92 427
13810.03 415
13811.14 372
13812.25 355
13813.36 368
13814.47 373
13815.58 391
13816.69 366
13817.80 373
13818.91 316
13820.03 320
13821.14 335
13822.25 334
13823.36 357
13824.47 352
13825.58 359
13826.69 338
13827.80 342
13828.91 348
13830.02 337
13831.13 349
13832.25 373
13833.36 329
13834.47 343
13835.58 361
13836.69 320
13837.80 325
13838.91 327
13840.02 351
13841.14 337
13842.25 345
13843.36 337
13844.47 366
13845.58 355
13846.69 362
13847.81 371
13848.92 325
13850.03 342
13851.14 340
13852.25 351
13853.37 330
13854.48 351
13855.59 366
13856.70 371
13857.81 358
13858.93 339
13860.04 369
13861.15 374
13862.26 336
13863.38 356
13864.49 378
13865.60 369
13866.71 363
13867.83 325
13868.94 328
13870.05 316
13871.16 382
13872.28 388
13873.39 384
13874.50 356
13875.61 389
13876.73 384
13877.84 354
13878.95 361
13880.07 395
13881.18 359
13882.29 357
13883.41 362
13884.52 364
13885.63 295
13886.75 381
13887.86 339
13888.97 340
13890.09 342
13891.20 350
13892.31 308
13893.43 335
13894.54 340
13895.65 307
13896.77 348
13897.88 316
13899.00 358
13900.11 352
13901.22 324
13902.34 343
13903.45 352
13904.57 383
13905.68 343
13906.79 322
13907.91 363
13909.02 336
13910.14 368
13911.25 328
13912.37 357
13913.48 333
13914.59 385
13915.71 360
13916.82 375
13917.94 363
13919.05 321
13920.17 314
13921.28 328
13922.40 355
13923.51 330
13924.63 339
13925.74 369
13926.86 362
13927.97 341
13929.09 335
13930.20 308
13931.32 325
13932.43 344
13933.55 358
13934.66 330
13935.78 323
13936.89 297
13938.01 332
13939.12 302
13940.24 292
13941.35 339
13942.47 337
13943.59 332
13944.70 306
13945.82 291
13946.93 336
13948.05 362
13949.16 362
13950.28 341
13951.40 339
13952.51 334
13953.63 337
13954.74 303
13955.86 313
13956.98 319
13958.09 330
13959.21 349
13960.33 301
13961.44 296
13962.56 320
13963.67 365
13964.79 332
13965.91 339
13967.02 294
13968.14 344
13969.26 317
13970.37 301
13971.49 308
13972.61 313
13973.72 340
13974.84 348
13975.96 312
13977.08 315
13978.19 325
13979.31 325
13980.43 311
13981.54 309
13982.66 352
13983.78 316
13984.90 308
13986.01 311
13987.13 349
13988.25 303
13989.37 326
13990.48 344
13991.60 333
13992.72 316
13993.84 315
13994.95 297
13996.07 296
13997.19 300
13998.31 310
13999.42 328
14000.54 340
14001.66 354
14002.78 333
14003.90 328
14005.01 315
14006.13 346
14007.25 377
14008.37 328
14009.49 317
14010.61 315
14011.72 345
14012.84 356
14013.96 331
14015.08 328
14016.20 306
14017.32 316
14018.43 320
14019.55 310
14020.67 335
14021.79 302
14022.91 329
14024.03 331
14025.15 301
14026.27 300
14027.39 342
14028.50 335
14029.62 311
14030.74 300
14031.86 302
14032.98 320
14034.10 330
14035.22 327
14036.34 319
14037.46 337
14038.58 350
14039.70 360
14040.82 299
14041.94 327
14043.06 321
14044.18 336
14045.30 304
14046.41 313
14047.53 318
14048.65 342
14049.77 329
14050.89 333
14052.01 293
14053.13 288
14054.25 338
14055.37 335
14056.49 324
14057.61 276
14058.74 327
14059.86 354
14060.98 300
14062.10 314
14063.22 322
14064.34 300
14065.46 331
14066.58 309
14067.70 290
14068.82 271
14069.94 315
14071.06 304
14072.18 311
14073.30 317
14074.42 367
14075.54 365
14076.66 363
14077.79 302
14078.91 324
14080.03 295
14081.15 336
14082.27 321
14083.39 331
14084.51 326
14085.63 339
14086.76 359
14087.88 314
14089.00 307
14090.12 314
14091.24 370
14092.36 337
14093.48 327
14094.61 363
14095.73 338
14096.85 337
14097.97 357
14099.09 351
14100.22 355
14101.34 350
14102.46 331
14103.58 388
14104.70 411
14105.83 359
14106.95 334
14108.07 321
14109.19 344
14110.31 392
14111.44 384
14112.56 366
14113.68 373
14114.80 353
14115.93 335
14117.05 341
14118.17 305
14119.29 305
14120.42 310
14121.54 308
14122.66 305
14123.79 293
14124.91 300
14126.03 305
14127.15 328
14128.28 286
14129.40 322
14130.52 334
14131.65 314
14132.77 292
14133.89 287
14135.02 331
14136.14 347
14137.26 326
14138.39 297
14139.51 317
14140.63 309
14141.76 308
14142.88 293
14144.00 307
14145.13 299
14146.25 317
14147.38 325
14148.50 284
14149.62 295
14150.75 334
14151.87 343
14152.99 330
14154.12 288
14155.24 286
14156.37 286
14157.49 275
14158.62 290
14159.74 298
14160.86 290
14161.99 293
14163.11 293
14164.24 306
14165.36 293
14166.49 278
14167.61 287
14168.74 327
14169.86 286
14170.99 269
14172.11 278
14173.23 289
14174.36 320
14175.48 332
14176.61 287
14177.73 272
14178.86 264
14179.98 285
14181.11 265
14182.23 281
14183.36 290
14184.49 288
14185.61 305
14186.74 292
14187.86 283
14188.99 281
14190.11 297
14191.24 271
14192.36 286
14193.49 284
14194.61 279
14195.74 297
14196.87 289
14197.99 279
14199.12 314
14200.24 302
14201.37 287
14202.50 308
14203.62 283
14204.75 277
14205.87 293
14207.00 274
14208.13 259
14209.25 277
14210.38 272
14211.50 290
14212.63 280
14213.76 280
14214.88 304
14216.01 286
14217.14 248
14218.26 282
14219.39 265
14220.52 294
14221.64 330
14222.77 297
14223.90 296
14225.02 278
14226.15 270
14227.28 249
14228.41 236
14229.53 258
14230.66 293
14231.79 326
14232.91 300
14234.04 280
14235.17 258
14236.30 283
14237.42 269
14238.55 264
14239.68 252
14240.81 268
14241.93 269
14243.06 261
14244.19 276
14245.32 251
14246.44 264
14247.57 273
14248.70 294
14249.83 286
14250.95 269
14252.08 285
14253.21 285
14254.34 248
14255.47 244
14256.59 271
14257.72 292
14258.85 280
14259.98 274
14261.11 296
14262.24 277
14263.36 299
14264.49 294
14265.62 236
14266.75 255
14267.88 289
14269.01 270
14270.14 243
14271.26 236
14272.39 269
14273.52 240
14274.65 270
14275.78 242
14276.91 238
14278.04 238
14279.17 271
14280.30 274
14281.42 243
14282.55 229
14283.68 236
14284.81 259
14285.94 224
14287.07 239
14288.20 245
14289.33 250
14290.46 244
14291.59 245
14292.72 258
14293.85 267
14294.98 235
14296.11 259
14297.24 258
14298.37 302
14299.50 255
14300.63 266
14301.76 251
14302.89 248
14304.02 238
14305.15 210
14306.28 229
14307.41 228
14308.54 245
14309.67 208
14310.80 247
14311.93 225
14313.06 256
14314.19 251
14315.32 260
14316.45 239
14317.58 224
14318.71 238
14319.84 217
14320.97 209
14322.10 265
14323.23 276
14324.36 241
14325.49 217
14326.63 214
14327.76 253
14328.89 260
14330.02 253
14331.15 279
14332.28 257
14333.41 256
14334.54 270
14335.67 269
14336.81 249
14337.94 225
14339.07 230
14340.20 221
14341.33 248
14342.46 233
14343.59 208
14344.73 265
14345.86 239
14346.99 271
14348.12 244
14349.25 227
14350.38 222
14351.52 220
14352.65 243
14353.78 221
14354.91 250
14356.04 223
14357.18 233
14358.31 218
14359.44 257
14360.57 220
14361.71 262
14362.84 260
14363.97 259
14365.10 233
14366.24 261
14367.37 249
14368.50 255
14369.63 231
14370.77 234
14371.90 239
14373.03 275
14374.16 250
14375.30 258
14376.43 228
14377.56 246
14378.70 238
14379.83 245
14380.96 225
14382.09 236
14383.23 280
14384.36 249
14385.49 259
14386.63 194
14387.76 239
14388.89 258
14390.03 212
14391.16 214
14392.29 230
14393.43 224
14394.56 239
14395.70 295
14396.83 248
14397.96 208
14399.10 238
14400.23 247
14401.36 260
14402.50 276
14403.63 238
14404.77 229
14405.90 245
14407.03 253
14408.17 259
14409.30 230
14410.44 245
14411.57 247
14412.71 257
14413.84 269
14414.97 264
14416.11 221
14417.24 226
14418.38 226
14419.51 261
14420.65 264
14421.78 264
14422.92 246
14424.05 225
14425.19 222
14426.32 239
14427.46 246
14428.59 229
14429.73 228
14430.86 260
14432.00 257
14433.13 250
14434.27 218
14435.40 218
14436.54 246
14437.67 223
14438.81 227
14439.94 246
14441.08 243
14442.21 248
14443.35 258
14444.48 265
14445.62 237
14446.76 241
14447.89 248
14449.03 240
14450.16 208
14451.30 258
14452.43 241
14453.57 257
14454.71 273
14455.84 286
14456.98 259
14458.11 220
14459.25 222
14460.39 224
14461.52 216
14462.66 222
14463.80 203
14464.93 229
14466.07 223
14467.20 249
14468.34 269
14469.48 248
14470.61 238
14471.75 253
14472.89 256
14474.02 239
14475.16 239
14476.30 239
14477.43 264
14478.57 288
14479.71 259
14480.85 259
14481.98 230
14483.12 241
14484.26 233
14485.39 276
14486.53 249
14487.67 255
14488.81 237
14489.94 239
14491.08 282
14492.22 252
14493.36 249
14494.49 237
14495.63 228
14496.77 217
14497.91 260
14499.04 250
14500.18 235
14501.32 271
14502.46 275
14503.59 221
14504.73 250
14505.87 253
14507.01 257
14508.15 201
14509.28 220
14510.42 225
14511.56 244
14512.70 246
14513.84 239
14514.98 216
14516.11 217
14517.25 206
14518.39 231
14519.53 225
14520.67 251
14521.81 254
14522.95 216
14524.08 228
14525.22 276
14526.36 243
14527.50 232
14528.64 244
14529.78 250
14530.92 255
14532.06 242
14533.20 259
14534.33 250
14535.47 270
14536.61 241
14537.75 248
14538.89 246
14540.03 262
14541.17 304
14542.31 231
14543.45 231
14544.59 256
14545.73 252
14546.87 264
14548.01 256
14549.15 239
14550.29 264
14551.43 248
14552.57 261
14553.71 226
14554.85 235
14555.99 244
14557.13 225
14558.27 267
14559.41 267
14560.55 266
14561.69 237
14562.83 239
14563.97 233
14565.11 266
14566.25 249
14567.39 258
14568.53 268
14569.67 259
14570.81 231
14571.95 227
14573.09 282
14574.23 293
14575.37 241
14576.51 251
14577.65 241
14578.79 264
14579.94 269
14581.08 256
14582.22 237
14583.36 246
14584.50 283
14585.64 321
14586.78 244
14587.92 271
14589.06 285
14590.21 278
14591.35 264
14592.49 248
14593.63 277
14594.77 279
14595.91 245
14597.05 239
14598.20 247
14599.34 247
14600.48 268
14601.62 229
14602.76 222
14603.90 279
14605.05 274
14606.19 282
14607.33 274
14608.47 258
14609.61 251
14610.76 290
14611.90 277
14613.04 281
14614.18 287
14615.32 269
14616.47 259
14617.61 263
14618.75 288
14619.89 266
14621.04 231
14622.18 254
14623.32 263
14624.46 244
14625.61 288
14626.75 282
14627.89 258
14629.04 278
14630.18 253
14631.32 272
14632.46 277
14633.61 326
14634.75 283
14635.89 289
14637.04 289
14638.18 252
14639.32 287
14640.47 297
14641.61 290
14642.75 276
14643.90 283
14645.04 324
14646.18 305
14647.33 291
14648.47 287
14649.61 251
14650.76 323
14651.90 289
14653.05 286
14654.19 290
14655.33 301
14656.48 291
14657.62 300
14658.76 264
14659.91 244
14661.05 240
14662.20 266
14663.34 248
14664.49 259
14665.63 261
14666.77 255
14667.92 259
14669.06 266
14670.21 261
14671.35 261
14672.50 273
14673.64 267
14674.79 253
14675.93 244
14677.07 242
14678.22 232
14679.36 257
14680.51 215
14681.65 224
14682.80 236
14683.94 209
14685.09 207
14686.23 229
14687.38 247
14688.52 250
14689.67 257
14690.81 254
14691.96 242
14693.10 256
14694.25 231
14695.40 254
14696.54 245
14697.69 227
14698.83 224
14699.98 230
14701.12 225
14702.27 238
14703.41 221
14704.56 243
14705.71 240
14706.85 243
14708.00 234
14709.14 251
14710.29 239
14711.44 243
14712.58 231
14713.73 250
14714.87 248
14716.02 235
14717.17 246
14718.31 270
14719.46 239
14720.61 261
14721.75 263
14722.90 222
14724.05 265
14725.19 239
14726.34 262
14727.49 243
14728.63 283
14729.78 278
14730.93 242
14732.07 227
14733.22 240
14734.37 240
14735.51 267
14736.66 269
14737.81 270
14738.95 242
14740.10 240
14741.25 216
14742.40 225
14743.54 253
14744.69 217
14745.84 240
14746.99 271
14748.13 253
14749.28 231
14750.43 235
14751.58 266
14752.72 255
14753.87 244
14755.02 249
14756.17 288
14757.31 248
14758.46 250
14759.61 224
14760.76 255
14761.91 224
14763.05 278
14764.20 256
14765.35 258
14766.50 254
14767.65 239
14768.80 255
14769.94 283
14771.09 247
14772.24 227
14773.39 264
14774.54 252
14775.69 244
14776.83 271
14777.98 275
14779.13 256
14780.28 263
14781.43 275
14782.58 266
14783.73 223
14784.88 257
14786.03 272
14787.17 237
14788.32 242
14789.47 231
14790.62 259
14791.77 279
14792.92 261
14794.07 266
14795.22 261
14796.37 263
14797.52 270
14798.67 270
14799.82 287
14800.97 298
14802.12 269
14803.26 273
14804.41 286
14805.56 302
14806.71 280
14807.86 293
14809.01 265
14810.16 262
14811.31 258
14812.46 292
14813.61 289
14814.76 288
14815.91 263
14817.06 267
14818.21 261
14819.36 264
14820.51 249
14821.66 272
14822.82 291
14823.97 291
14825.12 278
14826.27 252
14827.42 280
14828.57 292
14829.72 270
14830.87 275
14832.02 251
14833.17 274
14834.32 271
14835.47 259
14836.62 271
14837.77 253
14838.93 230
14840.08 264
14841.23 238
14842.38 241
14843.53 221
14844.68 236
14845.83 253
14846.98 225
14848.14 231
14849.29 229
14850.44 232
14851.59 247
14852.74 229
14853.89 262
14855.04 226
14856.20 254
14857.35 209
14858.50 223
14859.65 215
14860.80 226
14861.96 229
14863.11 242
14864.26 246
14865.41 223
14866.56 218
14867.72 194
14868.87 228
14870.02 230
14871.17 204
14872.32 186
14873.48 236
14874.63 212
14875.78 189
14876.93 213
14878.09 197
14879.24 206
14880.39 216
14881.54 211
14882.70 190
14883.85 219
14885.00 233
14886.16 247
14887.31 219
14888.46 229
14889.61 206
14890.77 229
14891.92 217
14893.07 200
14894.23 229
14895.38 230
14896.53 238
14897.69 191
14898.84 242
14899.99 228
14901.15 245
14902.30 224
14903.45 204
14904.61 228
14905.76 214
14906.91 249
14908.07 241
14909.22 219
14910.38 238
14911.53 211
14912.68 247
14913.84 200
14914.99 195
14916.15 186
14917.30 221
14918.45 209
14919.61 218
14920.76 224
14921.92 219
14923.07 226
14924.22 188
14925.38 192
14926.53 206
14927.69 223
14928.84 224
14930.00 226
14931.15 204
14932.31 222
14933.46 221
14934.62 218
14935.77 216
14936.93 197
14938.08 227
14939.24 207
14940.39 239
14941.55 189
14942.70 183
14943.86 204
14945.01 219
14946.17 198
14947.32 203
14948.48 209
14949.63 217
14950.79 214
14951.94 207
14953.10 209
14954.25 213
14955.41 198
14956.56 223
14957.72 224
14958.88 200
14960.03 200
14961.19 204
14962.34 200
14963.50 188
14964.65 203
14965.81 214
14966.97 230
14968.12 206
14969.28 221
14970.43 190
14971.59 196
14972.75 223
14973.90 207
14975.06 215
14976.22 214
14977.37 214
14978.53 220
14979.69 194
14980.84 197
14982.00 234
14983.16 213
14984.31 219
14985.47 217
14986.63 177
14987.78 183
14988.94 222
14990.10 188
14991.25 166
14992.41 193
14993.57 191
14994.72 222
14995.88 221
14997.04 202
14998.20 183
14999.35 170
15000.51 194
15001.67 177
15002.82 176
15003.98 182
15005.14 195
15006.30 183
15007.45 184
15008.61 196
15009.77 209
15010.93 230
15012.09 193
15013.24 213
15014.40 202
15015.56 202
15016.72 224
15017.87 190
15019.03 201
15020.19 193
15021.35 198
15022.51 220
15023.67 184
15024.82 205
15025.98 211
15027.14 162
15028.30 174
15029.46 180
15030.62 217
15031.77 193
15032.93 192
15034.09 207
15035.25 179
15036.41 201
15037.57 223
15038.73 208
15039.88 203
15041.04 202
15042.20 190
15043.36 200
15044.52 233
15045.68 187
15046.84 180
15048.00 176
15049.16 197
15050.32 190
15051.47 234
15052.63 216
15053.79 215
15054.95 195
15056.11 200
15057.27 175
15058.43 194
15059.59 216
15060.75 203
15061.91 201
15063.07 175
15064.23 218
15065.39 253
15066.55 210
15067.71 148
15068.87 184
15070.03 181
15071.19 177
15072.35 184
15073.51 204
15074.67 203
15075.83 221
15076.99 195
15078.15 196
15079.31 204
15080.47 165
15081.63 169
15082.79 200
15083.95 204
15085.11 198
15086.27 192
15087.43 195
15088.59 203
15089.76 193
15090.92 187
15092.08 195
15093.24 218
15094.40 210
15095.56 202
15096.72 174
15097.88 190
15099.04 189
15100.20 207
15101.37 182
15102.53 161
15103.69 211
15104.85 217
15106.01 228
15107.17 223
15108.33 182
15109.50 172
15110.66 170
15111.82 192
15112.98 192
15114.14 176
15115.30 198
15116.47 216
15117.63 196
15118.79 194
15119.95 180
15121.11 205
15122.27 175
15123.44 159
15124.60 166
15125.76 168
15126.92 191
15128.09 196
15129.25 184
15130.41 202
15131.57 190
15132.73 193
15133.90 233
15135.06 208
15136.22 221
15137.38 189
15138.55 193
15139.71 190
15140.87 180
15142.04 217
15143.20 205
15144.36 187
15145.52 181
15146.69 232
15147.85 193
15149.01 179
15150.18 195
15151.34 214
15152.50 231
15153.67 195
15154.83 163
15155.99 172
15157.16 166
15158.32 174
15159.48 174
15160.65 206
15161.81 198
15162.97 194
15164.14 201
15165.30 187
15166.46 155
15167.63 186
15168.79 216
15169.95 163
15171.12 192
15172.28 196
15173.45 189
15174.61 204
15175.77 180
15176.94 204
15178.10 185
15179.27 183
15180.43 187
15181.60 187
15182.76 184
15183.92 192
15185.09 193
15186.25 180
15187.42 183
15188.58 173
15189.75 184
15190.91 219
15192.08 180
15193.24 180
15194.41 198
15195.57 171
15196.74 200
15197.90 208
15199.07 219
15200.23 191
15201.40 189
15202.56 225
15203.73 190
15204.89 204
15206.06 212
15207.22 199
15208.39 218
15209.55 210
15210.72 208
15211.88 190
15213.05 217
15214.21 192
15215.38 216
15216.54 199
15217.71 198
15218.88 181
15220.04 180
15221.21 203
15222.37 186
15223.54 185
15224.71 197
15225.87 192
15227.04 201
15228.20 218
15229.37 189
15230.54 212
15231.70 197
15232.87 198
15234.03 216
15235.20 188
15236.37 188
15237.53 211
15238.70 171
15239.87 168
15241.03 230
15242.20 204
15243.37 194
15244.53 221
15245.70 173
15246.87 195
15248.03 197
15249.20 207
15250.37 186
15251.53 203
15252.70 193
15253.87 207
15255.04 198
15256.20 211
15257.37 198
15258.54 205
15259.70 187
15260.87 175
15262.04 194
15263.21 156
15264.37 199
15265.54 202
15266.71 214
15267.88 204
15269.04 186
15270.21 189
15271.38 196
15272.55 191
15273.72 208
15274.88 183
15276.05 210
15277.22 191
15278.39 168
15279.56 199
15280.72 186
15281.89 200
15283.06 185
15284.23 185
15285.40 172
15286.56 168
15287.73 179
15288.90 212
15290.07 190
15291.24 196
15292.41 188
15293.58 193
15294.74 200
15295.91 214
15297.08 209
15298.25 185
15299.42 195
15300.59 198
15301.76 190
15302.93 179
15304.09 202
15305.26 196
15306.43 174
15307.60 160
15308.77 160
15309.94 206
15311.11 218
15312.28 183
15313.45 191
15314.62 169
15315.79 202
15316.96 184
15318.13 171
15319.30 175
15320.46 193
15321.63 198
15322.80 181
15323.97 175
15325.14 162
15326.31 201
15327.48 177
15328.65 161
15329.82 192
15330.99 203
15332.16 213
15333.33 181
15334.50 154
15335.67 191
15336.84 191
15338.01 219
15339.18 194
15340.36 216
15341.53 196
15342.70 215
15343.87 203
15345.04 177
15346.21 206
15347.38 218
15348.55 193
15349.72 201
15350.89 193
15352.06 170
15353.23 210
15354.40 236
15355.57 179
15356.75 203
15357.92 186
15359.09 204
15360.26 187
15361.43 174
15362.60 179
15363.77 190
15364.94 178
15366.11 186
15367.29 171
15368.46 176
15369.63 217
15370.80 214
15371.97 179
15373.14 183
15374.32 189
15375.49 181
15376.66 191
15377.83 179
15379.00 203
15380.17 193
15381.35 203
15382.52 192
15383.69 173
15384.86 195
15386.03 195
15387.21 179
15388.38 178
15389.55 206
15390.72 181
15391.90 178
15393.07 161
15394.24 170
15395.41 188
15396.59 168
15397.76 171
15398.93 184
15400.10 174
15401.28 208
15402.45 206
15403.62 208
15404.79 195
15405.97 184
15407.14 184
15408.31 195
15409.49 213
15410.66 175
15411.83 199
15413.01 197
15414.18 162
15415.35 185
15416.53 187
15417.70 162
15418.87 204
15420.05 153
15421.22 185
15422.39 185
15423.57 192
15424.74 205
15425.91 182
15427.09 186
15428.26 167
15429.43 165
15430.61 172
15431.78 188
15432.96 166
15434.13 192
15435.30 199
15436.48 173
15437.65 160
15438.83 196
15440.00 178
15441.17 206
15442.35 209
15443.52 185
15444.70 191
15445.87 177
15447.05 167
15448.22 182
15449.40 199
15450.57 196
15451.75 198
15452.92 176
15454.09 189
15455.27 203
15456.44 179
15457.62 190
15458.79 210
15459.97 214
15461.14 229
15462.32 184
15463.49 168
15464.67 192
15465.84 211
15467.02 189
15468.19 188
15469.37 196
15470.55 187
15471.72 197
15472.90 184
15474.07 197
15475.25 213
15476.42 182
15477.60 200
15478.77 189
15479.95 213
15481.13 175
15482.30 196
15483.48 207
15484.65 227
15485.83 181
15487.00 152
15488.18 193
15489.36 198
15490.53 167
15491.71 206
15492.89 213
15494.06 200
15495.24 183
15496.41 187
15497.59 200
15498.77 187
15499.94 173
15501.12 164
15502.30 166
15503.47 194
15504.65 178
15505.83 180
15507.00 184
15508.18 164
15509.36 180
15510.53 195
15511.71 195
15512.89 178
15514.06 171
15515.24 185
15516.42 176
15517.60 164
15518.77 196
15519.95 179
15521.13 192
15522.30 189
15523.48 187
15524.66 184
15525.84 194
15527.01 193
15528.19 192
15529.37 232
15530.55 224
15531.73 176
15532.90 212
15534.08 218
15535.26 187
15536.44 177
15537.61 175
15538.79 200
15539.97 203
15541.15 176
15542.33 169
15543.50 180
15544.68 206
15545.86 207
15547.04 176
15548.22 150
15549.40 204
15550.57 186
15551.75 175
15552.93 185
15554.11 181
15555.29 206
15556.47 188
15557.65 167
15558.82 187
15560.00 229
15561.18 207
15562.36 200
15563.54 185
15564.72 157
15565.90 180
15567.08 202
15568.26 219
15569.43 206
15570.61 201
15571.79 203
15572.97 212
15574.15 184
15575.33 213
15576.51 177
15577.69 193
15578.87 177
15580.05 184
15581.23 204
15582.41 199
15583.59 175
15584.77 186
15585.95 199
15587.13 186
15588.31 181
15589.49 180
15590.67 204
15591.85 165
15593.03 164
15594.21 196
15595.39 215
15596.57 174
15597.75 211
15598.93 195
15600.11 197
15601.29 191
15602.47 200
15603.65 185
15604.83 191
15606.01 212
15607.19 198
15608.37 212
15609.55 204
15610.73 215
15611.91 196
15613.09 206
15614.27 232
15615.45 198
15616.64 245
15617.82 222
15619.00 191
15620.18 211
15621.36 190
15622.54 205
15623.72 211
15624.90 187
15626.08 199
15627.27 195
15628.45 202
15629.63 215
15630.81 189
15631.99 205
15633.17 220
15634.35 190
15635.54 213
15636.72 171
15637.90 195
15639.08 200
15640.26 221
15641.45 185
15642.63 195
15643.81 185
15644.99 215
15646.17 232
15647.36 220
15648.54 229
15649.72 252
15650.90 262
15652.08 257
15653.27 216
15654.45 240
15655.63 220
15656.81 220
15658.00 233
15659.18 214
15660.36 191
15661.54 208
15662.73 246
15663.91 247
15665.09 212
15666.27 238
15667.46 224
15668.64 255
15669.82 228
15671.01 218
15672.19 238
15673.37 255
15674.56 211
15675.74 233
15676.92 222
15678.10 192
15679.29 214
15680.47 215
15681.65 226
15682.84 240
15684.02 221
15685.21 185
15686.39 213
15687.57 237
15688.76 242
15689.94 204
15691.12 219
15692.31 198
15693.49 198
15694.67 226
15695.86 204
15697.04 201
15698.23 174
15699.41 210
15700.59 205
15701.78 209
15702.96 192
15704.15 229
15705.33 236
15706.52 213
15707.70 213
15708.88 215
15710.07 240
15711.25 216
15712.44 219
15713.62 229
15714.81 237
15715.99 204
15717.18 222
15718.36 236
15719.55 246
15720.73 228
15721.92 238
15723.10 225
15724.29 265
15725.47 286
15726.66 254
15727.84 239
15729.03 217
15730.21 187
15731.40 218
15732.58 254
15733.77 252
15734.95 250
15736.14 237
15737.32 228
15738.51 252
15739.69 246
15740.88 242
15742.07 262
15743.25 251
15744.44 239
15745.62 232
15746.81 217
15747.99 222
15749.18 220
15750.37 219
15751.55 224
15752.74 232
15753.93 228
15755.11 215
15756.30 191
15757.48 214
15758.67 215
15759.86 235
15761.04 224
15762.23 200
15763.42 224
15764.60 233
15765.79 211
15766.98 206
15768.16 201
15769.35 224
15770.54 228
15771.72 219
15772.91 232
15774.10 214
15775.28 221
15776.47 214
15777.66 213
15778.84 220
15780.03 213
15781.22 192
15782.41 219
15783.59 194
15784.78 195
15785.97 186
15787.15 214
15788.34 204
15789.53 190
15790.72 225
15791.90 193
15793.09 195
15794.28 212
15795.47 210
15796.65 237
15797.84 228
15799.03 181
15800.22 213
15801.41 207
15802.59 256
15803.78 211
15804.97 195
15806.16 196
15807.35 189
15808.53 204
15809.72 230
15810.91 204
15812.10 214
15813.29 197
15814.48 213
15815.66 210
15816.85 219
15818.04 218
15819.23 207
15820.42 227
15821.61 233
15822.80 213
15823.98 210
15825.17 180
15826.36 186
15827.55 202
15828.74 178
15829.93 217
15831.12 194
15832.31 211
15833.50 214
15834.69 215
15835.87 181
15837.06 185
15838.25 188
15839.44 195
15840.63 206
15841.82 208
15843.01 207
15844.20 181
15845.39 207
15846.58 201
15847.77 216
15848.96 236
15850.15 216
15851.34 231
15852.53 217
15853.72 192
15854.91 176
15856.10 206
15857.29 221
15858.48 225
15859.67 196
15860.86 187
15862.05 199
15863.24 191
15864.43 177
15865.62 189
15866.81 188
15868.00 207
15869.19 201
15870.38 190
15871.57 204
15872.76 216
15873.95 213
15875.14 219
15876.33 196
15877.52 194
15878.72 190
15879.91 172
15881.10 214
15882.29 206
15883.48 188
15884.67 202
15885.86 199
15887.05 192
15888.24 195
15889.43 221
15890.63 213
15891.82 197
15893.01 213
15894.20 223
15895.39 182
15896.58 211
15897.77 181
15898.97 179
15900.16 173
15901.35 193
15902.54 224
15903.73 184
15904.92 154
15906.12 161
15907.31 184
15908.50 181
15909.69 218
15910.88 214
15912.08 210
15913.27 205
15914.46 190
15915.65 194
15916.85 188
15918.04 168
15919.23 204
15920.42 231
15921.61 220
15922.81 188
15924.00 189
15925.19 173
15926.38 191
15927.58 184
15928.77 183
15929.96 197
15931.16 210
15932.35 203
15933.54 191
15934.73 188
15935.93 176
15937.12 200
15938.31 201
15939.51 152
15940.70 195
15941.89 212
15943.09 187
15944.28 177
15945.47 175
15946.67 193
15947.86 209
15949.05 216
15950.25 193
15951.44 190
15952.63 183
15953.83 193
15955.02 208
15956.21 196
15957.41 184
15958.60 216
15959.80 168
15960.99 194
15962.18 190
15963.38 182
15964.57 213
15965.77 194
15966.96 144
15968.15 165
15969.35 182
15970.54 216
15971.74 191
15972.93 186
15974.13 192
15975.32 192
15976.51 212
15977.71 186
15978.90 176
15980.10 171
15981.29 170
15982.49 194
15983.68 166
15984.88 153
15986.07 180
15987.27 218
15988.46 206
15989.66 169
15990.85 198
15992.05 206
15993.24 204
15994.44 179
15995.63 193
15996.83 166
15998.02 176
15999.22 191
16000.41 207
16001.61 190
16002.80 152
16004.00 174
16005.20 191
16006.39 179
16007.59 181
16008.78 186
16009.98 203
16011.17 185
16012.37 176
16013.57 169
16014.76 193
16015.96 206
16017.15 183
16018.35 211
16019.55 191
16020.74 202
16021.94 201
16023.13 168
16024.33 182
16025.53 174
16026.72 207
16027.92 200
16029.12 179
16030.31 153
16031.51 157
16032.71 180
16033.90 153
16035.10 150
16036.30 150
16037.49 194
16038.69 193
16039.89 162
16041.08 171
16042.28 188
16043.48 173
16044.67 190
16045.87 169
16047.07 141
16048.27 185
16049.46 193
16050.66 177
16051.86 150
16053.06 148
16054.25 186
16055.45 177
16056.65 177
16057.84 196
16059.04 146
16060.24 186
16061.44 182
16062.64 169
16063.83 154
16065.03 170
16066.23 188
16067.43 186
16068.62 164
16069.82 174
16071.02 169
16072.22 191
16073.42 185
16074.62 169
16075.81 176
16077.01 201
16078.21 187
16079.41 178
16080.61 157
16081.81 199
16083.00 206
16084.20 156
16085.40 161
16086.60 189
16087.80 187
16089.00 189
16090.20 172
16091.39 132
16092.59 155
16093.79 168
16094.99 154
16096.19 150
16097.39 143
16098.59 170
16099.79 163
16100.99 175
16102.19 167
16103.38 160
16104.58 163
16105.78 182
16106.98 172
16108.18 186
16109.38 200
16110.58 202
16111.78 168
16112.98 172
16114.18 190
16115.38 186
16116.58 173
16117.78 158
16118.98 166
16120.18 172
16121.38 153
16122.58 153
16123.78 149
16124.98 173
16126.18 166
16127.38 190
16128.58 184
16129.78 152
16130.98 196
16132.18 176
16133.38 159
16134.58 181
16135.78 185
16136.98 176
16138.18 161
16139.38 158
16140.58 143
16141.78 169
16142.98 184
16144.19 168
16145.39 138
16146.59 142
16147.79 179
16148.99 169
16150.19 143
16151.39 165
16152.59 154
16153.79 183
16154.99 199
16156.20 181
16157.40 159
16158.60 193
16159.80 156
16161.00 158
16162.20 164
16163.40 191
16164.61 170
16165.81 173
16167.01 170
16168.21 189
16169.41 181
16170.61 176
16171.82 172
16173.02 169
16174.22 154
16175.42 157
16176.62 145
16177.82 161
16179.03 149
16180.23 166
16181.43 190
16182.63 156
16183.84 182
16185.04 171
16186.24 175
16187.44 159
16188.65 150
16189.85 171
16191.05 181
16192.25 211
16193.46 175
16194.66 143
16195.86 164
16197.06 173
16198.27 173
16199.47 207
16200.67 168
16201.87 169
16203.08 145
16204.28 147
16205.48 170
16206.69 153
16207.89 168
16209.09 149
16210.30 165
16211.50 192
16212.70 162
16213.91 170
16215.11 151
16216.31 157
16217.52 169
16218.72 151
16219.92 135
16221.13 173
16222.33 174
16223.53 182
16224.74 158
16225.94 173
16227.15 182
16228.35 174
16229.55 142
16230.76 150
16231.96 159
16233.17 182
16234.37 186
16235.57 169
16236.78 167
16237.98 169
16239.19 172
16240.39 191
16241.60 191
16242.80 203
16244.00 202
16245.21 181
16246.41 175
16247.62 183
16248.82 178
16250.03 188
16251.23 172
16252.44 157
16253.64 162
16254.85 198
16256.05 176
16257.26 162
16258.46 148
16259.67 162
16260.87 177
16262.08 212
16263.28 175
16264.49 193
16265.69 180
16266.90 175
16268.10 174
16269.31 173
16270.51 155
16271.72 166
16272.93 181
16274.13 164
16275.34 182
16276.54 184
16277.75 184
16278.95 163
16280.16 171
16281.37 154
16282.57 181
16283.78 176
16284.98 174
16286.19 165
16287.40 177
16288.60 171
16289.81 153
16291.01 170
16292.22 179
16293.43 175
16294.63 189
16295.84 177
16297.05 203
16298.25 191
16299.46 162
16300.67 171
16301.87 178
16303.08 159
16304.29 175
16305.49 186
16306.70 204
16307.91 175
16309.11 180
16310.32 204
16311.53 183
16312.73 202
16313.94 201
16315.15 192
16316.36 194
16317.56 201
16318.77 187
16319.98 178
16321.19 207
16322.39 197
16323.60 174
16324.81 190
16326.02 171
16327.22 171
16328.43 165
16329.64 203
16330.85 182
16332.05 178
16333.26 213
16334.47 202
16335.68 149
16336.88 155
16338.09 183
16339.30 193
16340.51 153
16341.72 143
16342.93 172
16344.13 203
16345.34 163
16346.55 177
16347.76 173
16348.97 146
16350.18 157
16351.38 143
16352.59 164
16353.80 158
16355.01 166
16356.22 173
16357.43 139
16358.64 156
16359.84 168
16361.05 160
16362.26 168
16363.47 177
16364.68 182
16365.89 150
16367.10 163
16368.31 171
16369.52 175
16370.73 186
16371.93 154
16373.14 162
16374.35 149
16375.56 157
16376.77 175
16377.98 148
16379.19 168
16380.40 142
16381.61 168
16382.82 164
16384.03 160
16385.24 138
16386.45 168
16387.66 165
16388.87 173
16390.08 135
16391.29 155
16392.50 170
16393.71 165
16394.92 146
16396.13 158
16397.34 188
16398.55 177
16399.76 155
16400.97 160
16402.18 145
16403.39 160
16404.60 183
16405.81 169
16407.02 163
16408.23 152
16409.44 147
16410.65 174
16411.86 152
16413.08 127
16414.29 176
16415.50 165
16416.71 178
16417.92 169
16419.13 150
16420.34 166
16421.55 170
16422.76 173
16423.97 168
16425.19 157
16426.40 144
16427.61 181
16428.82 174
16430.03 154
16431.24 184
16432.45 152
16433.67 170
16434.88 193
16436.09 158
16437.30 151
16438.51 162
16439.72 192
16440.94 174
16442.15 152
16443.36 164
16444.57 143
16445.78 160
16446.99 152
16448.21 146
16449.42 158
16450.63 168
16451.84 206
16453.06 147
16454.27 159
16455.48 180
16456.69 192
16457.90 158
16459.12 153
16460.33 131
16461.54 163
16462.75 175
16463.97 165
16465.18 155
16466.39 160
16467.61 135
16468.82 175
16470.03 211
16471.24 168
16472.46 158
16473.67 139
16474.88 176
16476.10 153
16477.31 209
16478.52 178
16479.74 184
16480.95 179
16482.16 149
16483.38 175
16484.59 169
16485.80 173
16487.02 162
16488.23 122
16489.44 166
16490.66 198
16491.87 161
16493.08 162
16494.30 169
16495.51 179
16496.73 162
16497.94 176
16499.15 154
16500.37 146
16501.58 177
16502.80 126
16504.01 164
16505.22 146
16506.44 159
16507.65 190
16508.87 190
16510.08 152
16511.30 133
16512.51 153
16513.72 178
16514.94 147
16516.15 137
16517.37 170
16518.58 174
16519.80 172
16521.01 159
16522.23 147
16523.44 142
16524.66 169
16525.87 168
16527.09 165
16528.30 162
16529.52 174
16530.73 148
16531.95 161
16533.16 168
16534.38 161
16535.59 162
16536.81 165
16538.02 163
16539.24 153
16540.45 154
16541.67 158
16542.89 184
16544.10 176
16545.32 164
16546.53 170
16547.75 156
16548.96 146
16550.18 154
16551.40 165
16552.61 145
16553.83 150
16555.04 164
16556.26 166
16557.48 191
16558.69 174
16559.91 151
16561.12 154
16562.34 167
16563.56 163
16564.77 150
16565.99 160
16567.21 172
16568.42 134
16569.64 184
16570.86 163
16572.07 159
16573.29 179
16574.51 181
16575.72 184
16576.94 169
16578.16 149
16579.37 154
16580.59 167
16581.81 151
16583.02 166
16584.24 143
16585.46 143
16586.68 176
16587.89 137
16589.11 136
16590.33 154
16591.54 163
16592.76 213
16593.98 147
16595.20 150
16596.41 151
16597.63 166
16598.85 169
16600.07 176
16601.29 171
16602.50 188
16603.72 182
16604.94 149
16606.16 153
16607.37 143
16608.59 185
16609.81 175
16611.03 172
16612.25 160
16613.46 131
16614.68 140
16615.90 150
16617.12 182
16618.34 141
16619.56 148
16620.77 176
16621.99 148
16623.21 134
16624.43 141
16625.65 157
16626.87 174
16628.09 163
16629.30 160
16630.52 152
16631.74 156
16632.96 160
16634.18 176
16635.40 146
16636.62 153
16637.84 177
16639.06 139
16640.28 166
16641.49 162
16642.71 141
16643.93 165
16645.15 168
16646.37 151
16647.59 150
16648.81 177
16650.03 159
16651.25 156
16652.47 131
16653.69 155
16654.91 184
16656.13 188
16657.35 130
16658.57 170
16659.79 176
16661.01 170
16662.23 142
16663.45 157
16664.67 165
16665.89 176
16667.11 159
16668.33 149
16669.55 136
16670.77 163
16671.99 154
16673.21 167
16674.43 177
16675.65 146
16676.87 184
16678.09 164
16679.31 146
16680.53 157
16681.75 136
16682.97 118
16684.19 155
16685.42 155
16686.64 152
16687.86 138
16689.08 143
16690.30 156
16691.52 165
16692.74 163
16693.96 184
16695.18 153
16696.40 157
16697.63 156
16698.85 139
16700.07 138
16701.29 153
16702.51 147
16703.73 144
16704.95 142
16706.18 155
16707.40 157
16708.62 139
16709.84 165
16711.06 201
16712.28 154
16713.51 142
16714.73 151
16715.95 155
16717.17 150
16718.39 165
16719.62 149
16720.84 154
16722.06 170
16723.28 128
16724.50 152
16725.73 181
16726.95 147
16728.17 139
16729.39 154
16730.62 138
16731.84 149
16733.06 153
16734.28 149
16735.51 141
16736.73 146
16737.95 155
16739.18 168
16740.40 152
16741.62 149
16742.84 153
16744.07 164
16745.29 142
16746.51 149
16747.74 148
16748.96 152
16750.18 155
16751.41 185
16752.63 172
16753.85 166
16755.08 157
16756.30 165
16757.52 161
16758.75 148
16759.97 176
16761.19 151
16762.42 147
16763.64 147
16764.86 142
16766.09 150
16767.31 157
16768.54 176
16769.76 151
16770.98 173
16772.21 184
16773.43 205
16774.66 159
16775.88 161
16777.10 170
16778.33 144
16779.55 155
16780.78 146
16782.00 193
16783.22 166
16784.45 155
16785.67 150
16786.90 121
16788.12 139
16789.35 143
16790.57 145
16791.80 158
16793.02 159
16794.25 192
16795.47 174
16796.70 167
16797.92 153
16799.15 169
16800.37 177
16801.60 171
16802.82 135
16804.05 153
16805.27 144
16806.50 162
16807.72 159
16808.95 141
16810.17 134
16811.40 143
16812.62 156
16813.85 167
16815.07 139
16816.30 151
16817.53 157
16818.75 158
16819.98 169
16821.20 169
16822.43 172
16823.65 175
16824.88 163
16826.11 155
16827.33 179
16828.56 144
16829.78 134
16831.01 136
16832.24 143
16833.46 171
16834.69 152
16835.92 150
16837.14 140
16838.37 139
16839.60 148
16840.82 159
16842.05 156
16843.27 153
16844.50 175
16845.73 185
16846.96 155
16848.18 137
16849.41 150
16850.64 146
16851.86 138
16853.09 144
16854.32 152
16855.54 160
16856.77 141
16858.00 158
16859.22 144
16860.45 165
16861.68 156
16862.91 165
16864.13 167
16865.36 174
16866.59 164
16867.82 144
16869.04 152
16870.27 159
16871.50 132
16872.73 155
16873.95 171
16875.18 154
16876.41 163
16877.64 163
16878.87 149
16880.09 167
16881.32 164
16882.55 181
16883.78 174
16885.01 197
16886.23 182
16887.46 154
16888.69 152
16889.92 156
16891.15 172
16892.38 168
16893.60 176
16894.83 186
16896.06 159
16897.29 157
16898.52 140
16899.75 166
16900.98 179
16902.20 172
16903.43 154
16904.66 141
16905.89 170
16907.12 162
16908.35 170
16909.58 161
16910.81 167
16912.04 157
16913.26 145
16914.49 172
16915.72 154
16916.95 138
16918.18 147
16919.41 176
16920.64 161
16921.87 179
16923.10 157
16924.33 158
16925.56 166
16926.79 181
16928.02 151
16929.25 151
16930.48 137
16931.71 149
16932.94 167
16934.17 157
16935.40 148
16936.63 152
16937.86 137
16939.09 155
16940.32 125
16941.55 143
16942.78 158
16944.01 128
16945.24 150
16946.47 137
16947.70 156
16948.93 160
16950.16 132
16951.39 170
16952.62 171
16953.85 161
16955.08 173
16956.31 175
16957.54 142
16958.77 149
16960.01 161
16961.24 129
16962.47 138
16963.70 156
16964.93 164
16966.16 149
16967.39 171
16968.62 126
16969.85 142
16971.08 138
16972.32 142
16973.55 158
16974.78 145
16976.01 146
16977.24 162
16978.47 139
16979.70 156
16980.94 157
16982.17 153
16983.40 168
16984.63 159
16985.86 138
16987.10 157
16988.33 147
16989.56 146
16990.79 137
16992.02 151
16993.26 142
16994.49 141
16995.72 141
16996.95 152
16998.18 157
16999.42 134
17000.65 156
17001.88 148
17003.11 149
17004.35 124
17005.58 140
17006.81 157
17008.04 143
17009.28 135
17010.51 144
17011.74 142
17012.97 152
17014.21 167
17015.44 146
17016.67 167
17017.91 149
17019.14 137
17020.37 146
17021.60 157
17022.84 148
17024.07 135
17025.30 145
17026.54 161
17027.77 151
17029.00 138
17030.24 129
17031.47 142
17032.70 140
17033.94 148
17035.17 148
17036.41 145
17037.64 162
17038.87 151
17040.11 147
17041.34 146
17042.57 131
17043.81 149
17045.04 144
17046.28 142
17047.51 149
17048.74 168
17049.98 147
17051.21 139
17052.45 155
17053.68 178
17054.92 178
17056.15 163
17057.38 127
17058.62 150
17059.85 159
17061.09 152
17062.32 133
17063.56 147
17064.79 149
17066.03 162
17067.26 138
17068.50 125
17069.73 148
17070.97 153
17072.20 150
17073.44 148
17074.67 177
17075.91 132
17077.14 174
17078.38 152
17079.61 157
17080.85 158
17082.08 175
17083.32 187
17084.55 158
17085.79 159
17087.02 149
17088.26 145
17089.49 160
17090.73 153
17091.97 134
17093.20 153
17094.44 169
17095.67 157
17096.91 137
17098.14 154
17099.38 158
17100.62 153
17101.85 156
17103.09 148
17104.32 115
17105.56 127
17106.80 133
17108.03 146
17109.27 157
17110.51 175
17111.74 147
17112.98 142
17114.21 135
17115.45 147
17116.69 159
17117.92 142
17119.16 160
17120.40 156
17121.63 156
17122.87 146
17124.11 147
17125.34 132
17126.58 139
17127.82 132
17129.06 128
17130.29 137
17131.53 131
17132.77 164
17134.00 163
17135.24 159
17136.48 140
17137.72 141
17138.95 156
17140.19 143
17141.43 124
17142.67 159
17143.90 168
17145.14 161
17146.38 141
17147.62 124
17148.85 142
17150.09 153
17151.33 157
17152.57 161
17153.80 160
17155.04 136
17156.28 163
17157.52 124
17158.76 145
17159.99 150
17161.23 159
17162.47 197
17163.71 141
17164.95 155
17166.19 157
17167.42 157
17168.66 154
17169.90 165
17171.14 122
17172.38 162
17173.62 150
17174.86 145
17176.09 145
17177.33 130
17178.57 138
17179.81 147
17181.05 145
17182.29 154
17183.53 187
17184.77 163
17186.01 143
17187.24 156
17188.48 130
17189.72 146
17190.96 162
17192.20 149
17193.44 156
17194.68 170
17195.92 165
17197.16 142
17198.40 143
17199.64 158
17200.88 160
17202.12 158
17203.36 146
17204.60 158
17205.84 138
17207.08 150
17208.32 157
17209.56 147
17210.80 135
17212.04 148
17213.28 149
17214.52 168
17215.76 128
17217.00 130
17218.24 137
17219.48 145
17220.72 144
17221.96 154
17223.20 140
17224.44 142
17225.68 152
17226.92 165
17228.16 130
17229.40 154
17230.64 152
17231.88 148
17233.12 165
17234.36 156
17235.60 192
17236.85 156
17238.09 155
17239.33 145
17240.57 134
17241.81 151
17243.05 130
17244.29 147
17245.53 127
17246.77 159
17248.02 129
17249.26 169
17250.50 142
17251.74 149
17252.98 146
17254.22 175
17255.46 142
17256.71 126
17257.95 162
17259.19 150
17260.43 169
17261.67 161
17262.91 128
17264.16 122
17265.40 147
17266.64 159
17267.88 149
17269.12 116
17270.37 137
17271.61 154
17272.85 157
17274.09 151
17275.34 141
17276.58 158
17277.82 175
17279.06 176
17280.30 139
17281.55 129
17282.79 146
17284.03 179
17285.27 150
17286.52 159
17287.76 132
17289.00 167
17290.25 162
17291.49 132
17292.73 129
17293.97 125
17295.22 162
17296.46 138
17297.70 149
17298.95 134
17300.19 141
17301.43 177
17302.68 154
17303.92 159
17305.16 134
17306.41 133
17307.65 158
17308.89 169
17310.14 149
17311.38 147
17312.62 176
17313.87 180
17315.11 143
17316.36 137
17317.60 177
17318.84 167
17320.09 144
17321.33 154
17322.58 157
17323.82 157
17325.06 130
17326.31 154
17327.55 160
17328.80 139
17330.04 141
17331.28 168
17332.53 174
17333.77 121
17335.02 124
17336.26 147
17337.51 131
17338.75 128
17340.00 151
17341.24 169
17342.48 136
17343.73 146
17344.97 163
17346.22 137
17347.46 134
17348.71 138
17349.95 149
17351.20 136
17352.44 135
17353.69 121
17354.93 138
17356.18 141
17357.42 147
17358.67 149
17359.92 148
17361.16 149
17362.41 128
17363.65 135
17364.90 128
17366.14 146
17367.39 149
17368.63 151
17369.88 141
17371.13 140
17372.37 135
17373.62 126
17374.86 129
17376.11 137
17377.35 129
17378.60 156
17379.85 123
17381.09 140
17382.34 128
17383.59 137
17384.83 145
17386.08 143
17387.32 149
17388.57 170
17389.82 137
17391.06 142
17392.31 146
17393.56 145
17394.80 139
17396.05 135
17397.30 145
17398.54 119
17399.79 151
17401.04 128
17402.28 135
17403.53 138
17404.78 145
17406.02 129
17407.27 160
17408.52 142
17409.77 144
17411.01 125
17412.26 116
17413.51 131
17414.75 146
17416.00 137
17417.25 147
17418.50 141
17419.74 145
17420.99 148
17422.24 140
17423.49 125
17424.73 168
17425.98 185
17427.23 156
17428.48 141
17429.73 129
17430.97 145
17432.22 146
17433.47 130
17434.72 111
17435.97 146
17437.21 159
17438.46 170
17439.71 172
17440.96 118
17442.21 149
17443.45 145
17444.70 147
17445.95 151
17447.20 143
17448.45 153
17449.70 156
17450.95 180
17452.19 133
17453.44 117
17454.69 130
17455.94 130
17457.19 156
17458.44 188
17459.69 145
17460.94 143
17462.19 140
17463.43 162
17464.68 148
17465.93 149
17467.18 171
17468.43 160
17469.68 139
17470.93 137
17472.18 132
17473.43 146
17474.68 141
17475.93 115
17477.18 152
17478.43 145
17479.68 135
17480.93 141
17482.18 130
17483.43 139
17484.68 141
17485.93 144
17487.17 169
17488.42 144
17489.67 128
17490.92 163
17492.18 149
17493.43 139
17494.68 127
17495.93 117
17497.18 128
17498.43 154
17499.68 137
17500.93 142
17502.18 151
17503.43 153
17504.68 150
17505.93 142
17507.18 148
17508.43 137
17509.68 147
17510.93 132
17512.18 121
17513.43 124
17514.68 159
17515.94 164
17517.19 169
17518.44 158
17519.69 164
17520.94 142
17522.19 149
17523.44 148
17524.69 159
17525.94 142
17527.20 153
17528.45 143
17529.70 160
17530.95 129
17532.20 158
17533.45 143
17534.70 171
17535.96 140
17537.21 163
17538.46 154
17539.71 164
17540.96 153
17542.22 139
17543.47 127
17544.72 128
17545.97 144
17547.22 135
17548.48 143
17549.73 163
17550.98 182
17552.23 158
17553.48 142
17554.74 165
17555.99 166
17557.24 136
17558.49 145
17559.75 134
17561.00 125
17562.25 137
17563.50 155
17564.76 149
17566.01 145
17567.26 144
17568.52 138
17569.77 138
17571.02 144
17572.27 151
17573.53 144
17574.78 146
17576.03 137
17577.29 138
17578.54 152
17579.79 145
17581.05 132
17582.30 144
17583.55 166
17584.81 145
17586.06 143
17587.31 144
17588.57 158
17589.82 135
17591.07 122
17592.33 137
17593.58 151
17594.83 132
17596.09 159
17597.34 132
17598.60 129
17599.85 137
17601.10 145
17602.36 129
17603.61 148
17604.87 173
17606.12 144
17607.37 128
17608.63 132
17609.88 142
17611.14 141
17612.39 132
17613.65 149
17614.90 130
17616.16 125
17617.41 158
17618.66 127
17619.92 127
17621.17 137
17622.43 137
17623.68 158
17624.94 152
17626.19 139
17627.45 143
17628.70 149
17629.96 162
17631.21 150
17632.47 146
17633.72 144
17634.98 148
17636.23 158
17637.49 126
17638.74 152
17640.00 131
17641.26 130
17642.51 104
17643.77 115
17645.02 134
17646.28 156
17647.53 122
17648.79 136
17650.04 155
17651.30 154
17652.56 160
17653.81 113
17655.07 115
17656.32 122
17657.58 179
17658.84 141
17660.09 162
17661.35 138
17662.60 128
17663.86 141
17665.12 134
17666.37 107
17667.63 120
17668.89 139
17670.14 134
17671.40 140
17672.66 147
17673.91 133
17675.17 141
17676.43 134
17677.68 112
17678.94 134
17680.20 136
17681.45 139
17682.71 133
17683.97 135
17685.22 147
17686.48 174
17687.74 151
17688.99 104
17690.25 127
17691.51 143
17692.77 154
17694.02 154
17695.28 145
17696.54 129
17697.80 159
17699.05 142
17700.31 146
17701.57 145
17702.83 139
17704.08 128
17705.34 142
17706.60 151
17707.86 139
17709.11 141
17710.37 127
17711.63 123
17712.89 114
17714.15 143
17715.40 133
17716.66 162
17717.92 124
17719.18 119
17720.44 140
17721.70 129
17722.95 123
17724.21 119
17725.47 133
17726.73 125
17727.99 127
17729.25 130
17730.51 137
17731.76 126
17733.02 146
17734.28 126
17735.54 122
17736.80 131
17738.06 127
17739.32 125
17740.58 129
17741.83 112
17743.09 143
17744.35 148
17745.61 147
17746.87 128
17748.13 125
17749.39 140
17750.65 157
17751.91 121
17753.17 149
17754.43 139
17755.69 135
17756.95 133
17758.21 127
17759.47 147
17760.73 131
17761.98 131
17763.24 114
17764.50 135
17765.76 140
17767.02 130
17768.28 138
17769.54 126
17770.80 120
17772.06 150
17773.32 141
17774.58 139
17775.84 133
17777.11 108
17778.37 115
17779.63 114
17780.89 112
17782.15 125
17783.41 160
17784.67 149
17785.93 135
17787.19 124
17788.45 123
17789.71 128
17790.97 125
17792.23 147
17793.49 131
17794.75 133
17796.01 142
17797.28 122
17798.54 126
17799.80 132
17801.06 143
17802.32 168
17803.58 153
17804.84 155
17806.10 133
17807.37 139
17808.63 155
17809.89 181
17811.15 136
17812.41 131
17813.67 130
17814.93 134
17816.20 126
17817.46 133
17818.72 142
17819.98 132
17821.24 139
17822.50 143
17823.77 130
17825.03 138
17826.29 124
17827.55 145
17828.81 144
17830.08 129
17831.34 148
17832.60 154
17833.86 117
17835.13 126
17836.39 126
17837.65 133
17838.91 152
17840.18 154
17841.44 128
17842.70 127
17843.96 148
17845.23 171
17846.49 146
17847.75 129
17849.01 132
17850.28 128
17851.54 155
17852.80 131
17854.07 111
17855.33 131
17856.59 149
17857.86 149
17859.12 142
17860.38 137
17861.65 129
17862.91 149
17864.17 123
17865.44 142
17866.70 132
17867.96 151
17869.23 123
17870.49 114
17871.75 120
17873.02 116
17874.28 132
17875.54 147
17876.81 117
17878.07 132
17879.34 131
17880.60 144
17881.86 134
17883.13 117
17884.39 122
17885.66 134
17886.92 122
17888.18 139
17889.45 140
17890.71 132
17891.98 144
17893.24 126
17894.51 122
17895.77 117
17897.04 146
17898.30 172
17899.56 161
17900.83 151
17902.09 145
17903.36 137
17904.62 133
17905.89 101
17907.15 121
17908.42 149
17909.68 171
17910.95 182
17912.21 134
17913.48 171
17914.74 147
17916.01 141
17917.27 155
17918.54 158
17919.80 140
17921.07 141
17922.34 130
17923.60 136
17924.87 159
17926.13 144
17927.40 147
17928.66 139
17929.93 143
17931.19 134
17932.46 135
17933.73 137
17934.99 116
17936.26 121
17937.52 117
17938.79 133
17940.06 144
17941.32 114
17942.59 155
17943.85 141
17945.12 144
17946.39 131
17947.65 118
17948.92 124
17950.19 133
17951.45 146
17952.72 144
17953.99 114
17955.25 133
17956.52 126
17957.79 122
17959.05 133
17960.32 140
17961.59 155
17962.85 132
17964.12 153
17965.39 122
17966.65 118
17967.92 125
17969.19 135
17970.45 145
17971.72 120
17972.99 133
17974.26 140
17975.52 149
17976.79 146
17978.06 149
17979.33 135
17980.59 144
17981.86 119
17983.13 113
17984.40 140
17985.66 101
17986.93 136
17988.20 157
17989.47 146
17990.73 138
17992.00 129
17993.27 118
17994.54 134
17995.81 140
17997.07 133
17998.34 149
17999.61 145
18000.88 146
18002.15 117
18003.42 130
18004.68 136
18005.95 136
18007.22 134
18008.49 130
18009.76 115
18011.03 114
18012.30 102
18013.56 141
18014.83 140
18016.10 160
18017.37 146
18018.64 130
18019.91 127
18021.18 142
18022.45 133
18023.71 120
18024.98 147
18026.25 121
18027.52 119
18028.79 118
18030.06 118
18031.33 125
18032.60 114
18033.87 127
18035.14 123
18036.41 144
18037.68 129
18038.95 113
18040.22 124
18041.49 128
18042.76 134
18044.02 154
18045.29 120
18046.56 161
18047.83 147
18049.10 114
18050.37 154
18051.64 122
18052.91 148
18054.18 132
18055.45 131
18056.72 119
18057.99 103
18059.27 110
18060.54 120
18061.81 118
18063.08 114
18064.35 121
18065.62 126
18066.89 124
18068.16 110
18069.43 119
18070.70 164
18071.97 138
18073.24 133
18074.51 121
18075.78 125
18077.05 122
18078.32 138
18079.60 128
18080.87 130
18082.14 140
18083.41 123
18084.68 130
18085.95 139
18087.22 114
18088.49 120
18089.77 136
18091.04 158
18092.31 131
18093.58 128
18094.85 156
18096.12 183
18097.39 133
18098.67 127
18099.94 131
18101.21 148
18102.48 135
18103.75 131
18105.02 123
18106.30 119
18107.57 153
18108.84 146
18110.11 135
18111.38 140
18112.66 135
18113.93 142
18115.20 125
18116.47 118
18117.75 142
18119.02 144
18120.29 151
18121.56 135
18122.84 129
18124.11 152
18125.38 138
18126.65 137
18127.93 147
18129.20 141
18130.47 149
18131.74 148
18133.02 156
18134.29 147
18135.56 143
18136.84 133
18138.11 145
18139.38 157
18140.66 127
18141.93 136
18143.20 145
18144.48 142
18145.75 125
18147.02 130
18148.30 109
18149.57 126
18150.84 104
18152.12 121
18153.39 150
18154.66 146
18155.94 122
18157.21 148
18158.48 127
18159.76 117
18161.03 134
18162.31 138
18163.58 119
18164.85 121
18166.13 155
18167.40 132
18168.68 122
18169.95 136
18171.22 109
18172.50 138
18173.77 143
18175.05 147
18176.32 140
18177.60 135
18178.87 131
18180.15 130
18181.42 149
18182.69 120
18183.97 144
18185.24 112
18186.52 123
18187.79 145
18189.07 160
18190.34 139
18191.62 140
18192.89 131
18194.17 139
18195.44 143
18196.72 140
18197.99 143
18199.27 141
18200.54 150
18201.82 150
18203.09 134
18204.37 152
18205.65 136
18206.92 163
18208.20 149
18209.47 132
18210.75 140
18212.02 125
18213.30 152
18214.57 148
18215.85 132
18217.13 138
18218.40 154
18219.68 147
18220.95 119
18222.23 139
18223.51 126
18224.78 152
18226.06 141
18227.33 125
18228.61 151
18229.89 103
18231.16 120
18232.44 151
18233.72 147
18234.99 142
18236.27 139
18237.55 133
18238.82 146
18240.10 131
18241.38 137
18242.65 148
18243.93 153
18245.21 130
18246.48 132
18247.76 115
18249.04 134
18250.31 132
18251.59 148
18252.87 135
18254.15 141
18255.42 144
18256.70 140
18257.98 150
18259.25 135
18260.53 144
18261.81 159
18263.09 118
18264.36 133
18265.64 134
18266.92 156
18268.20 138
18269.47 146
18270.75 146
18272.03 133
18273.31 135
18274.59 136
18275.86 133
18277.14 116
18278.42 146
18279.70 147
18280.98 137
18282.25 139
18283.53 134
18284.81 135
18286.09 168
18287.37 129
18288.64 113
18289.92 142
18291.20 125
18292.48 134
18293.76 138
18295.04 139
18296.32 108
18297.59 110
18298.87 133
18300.15 151
18301.43 148
18302.71 159
18303.99 150
18305.27 153
18306.55 114
18307.83 116
18309.10 136
18310.38 119
18311.66 131
18312.94 152
18314.22 133
18315.50 129
18316.78 144
18318.06 142
18319.34 134
18320.62 131
18321.90 122
18323.18 123
18324.46 110
18325.74 95
18327.02 118
18328.30 131
18329.58 139
18330.86 123
18332.14 136
18333.41 139
18334.69 119
18335.97 137
18337.25 125
18338.54 131
18339.82 125
18341.10 130
18342.38 112
18343.66 131
18344.94 129
18346.22 130
18347.50 144
18348.78 137
18350.06 124
18351.34 145
18352.62 123
18353.90 150
18355.18 148
18356.46 113
18357.74 134
18359.02 112
18360.30 157
18361.58 118
18362.87 148
18364.15 125
18365.43 124
18366.71 156
18367.99 150
18369.27 126
18370.55 161
18371.83 131
18373.11 134
18374.40 135
18375.68 136
18376.96 150
18378.24 131
18379.52 115
18380.80 170
18382.08 151
18383.37 148
18384.65 137
18385.93 142
18387.21 123
18388.49 132
18389.78 143
18391.06 148
18392.34 119
18393.62 142
18394.90 127
18396.19 156
18397.47 143
18398.75 126
18400.03 136
18401.31 105
18402.60 104
18403.88 121
18405.16 148
18406.44 126
18407.73 129
18409.01 159
18410.29 121
18411.57 128
18412.86 139
18414.14 136
18415.42 148
18416.71 116
18417.99 132
18419.27 147
18420.55 135
18421.84 137
18423.12 145
18424.40 145
18425.69 126
18426.97 123
18428.25 152
18429.54 116
18430.82 128
18432.10 133
18433.39 112
18434.67 124
18435.95 142
18437.24 133
18438.52 146
18439.80 151
18441.09 119
18442.37 125
18443.66 127
18444.94 140
18446.22 121
18447.51 112
18448.79 120
18450.08 127
18451.36 131
18452.64 110
18453.93 136
18455.21 111
18456.50 173
18457.78 128
18459.06 144
18460.35 121
18461.63 122
18462.92 124
18464.20 126
18465.49 113
18466.77 117
18468.06 125
18469.34 100
18470.63 125
18471.91 129
18473.19 108
18474.48 140
18475.76 127
18477.05 148
18478.33 152
18479.62 126
18480.90 153
18482.19 142
18483.47 169
18484.76 154
18486.05 137
18487.33 141
18488.62 144
18489.90 123
18491.19 133
18492.47 133
18493.76 123
18495.04 135
18496.33 159
18497.61 125
18498.90 138
18500.19 166
18501.47 149
18502.76 145
18504.04 129
18505.33 135
18506.62 114
18507.90 148
18509.19 143
18510.47 118
18511.76 128
18513.05 118
18514.33 130
18515.62 148
18516.90 139
18518.19 129
18519.48 152
18520.76 153
18522.05 141
18523.34 136
18524.62 162
18525.91 159
18527.20 133
18528.48 139
18529.77 132
18531.06 144
18532.34 113
18533.63 101
18534.92 127
18536.21 122
18537.49 138
18538.78 139
18540.07 146
18541.35 143
18542.64 126
18543.93 137
18545.22 161
18546.50 182
18547.79 153
18549.08 142
18550.37 143
18551.65 105
18552.94 107
18554.23 149
18555.52 136
18556.80 153
18558.09 124
18559.38 108
18560.67 146
18561.95 140
18563.24 120
18564.53 113
18565.82 131
18567.11 145
18568.39 153
18569.68 150
18570.97 143
18572.26 136
18573.55 131
18574.84 122
18576.12 125
18577.41 113
18578.70 115
18579.99 169
18581.28 124
18582.57 149
18583.86 155
18585.14 153
18586.43 106
18587.72 125
18589.01 141
18590.30 147
18591.59 139
18592.88 142
18594.17 155
18595.46 133
18596.74 123
18598.03 141
18599.32 156
18600.61 125
18601.90 127
18603.19 128
18604.48 147
18605.77 164
18607.06 140
18608.35 150
18609.64 129
18610.93 123
18612.22 113
18613.51 128
18614.80 126
18616.09 131
18617.38 114
18618.67 132
18619.96 150
18621.25 162
18622.54 138
18623.83 151
18625.12 138
18626.41 148
18627.70 126
18628.99 119
18630.28 142
18631.57 148
18632.86 143
18634.15 132
18635.44 126
18636.73 140
18638.02 149
18639.31 125
18640.60 138
18641.89 143
18643.18 159
18644.47 130
18645.76 162
18647.06 159
18648.35 118
18649.64 133
18650.93 134
18652.22 140
18653.51 151
18654.80 148
18656.09 136
18657.38 138
18658.68 143
18659.97 139
18661.26 137
18662.55 116
18663.84 120
18665.13 134
18666.42 115
18667.72 147
18669.01 147
18670.30 132
18671.59 155
18672.88 130
18674.17 147
18675.47 141
18676.76 142
18678.05 133
18679.34 147
18680.63 138
18681.93 136
18683.22 124
18684.51 156
18685.80 132
18687.09 143
18688.39 165
18689.68 148
18690.97 145
18692.26 157
18693.56 132
18694.85 110
18696.14 144
18697.43 120
18698.73 143
18700.02 144
18701.31 108
18702.60 111
18703.90 154
18705.19 135
18706.48 139
18707.78 129
18709.07 140
18710.36 118
18711.66 131
18712.95 132
18714.24 155
18715.54 148
18716.83 132
18718.12 144
18719.42 132
18720.71 100
18722.00 128
18723.30 156
18724.59 129
18725.88 117
18727.18 118
18728.47 149
18729.76 121
18731.06 116
18732.35 170
18733.65 127
18734.94 135
18736.23 130
18737.53 127
18738.82 119
18740.12 125
18741.41 140
18742.70 125
18744.00 101
18745.29 129
18746.59 139
18747.88 146
18749.18 118
18750.47 105
18751.76 111
18753.06 129
18754.35 135
18755.65 105
18756.94 128
18758.24 125
18759.53 116
18760.83 139
18762.12 131
18763.42 122
18764.71 133
18766.01 119
18767.30 146
18768.60 127
18769.89 136
18771.19 127
18772.48 124
18773.78 120
18775.07 135
18776.37 152
18777.66 113
18778.96 92
18780.25 116
18781.55 137
18782.85 136
18784.14 142
18785.44 129
18786.73 153
18788.03 120
18789.32 137
18790.62 138
18791.92 118
18793.21 115
18794.51 134
18795.80 127
18797.10 109
18798.40 117
18799.69 133
18800.99 140
18802.28 123
18803.58 119
18804.88 130
18806.17 164
18807.47 143
18808.77 122
18810.06 127
18811.36 135
18812.66 129
18813.95 156
18815.25 171
18816.55 122
18817.84 142
18819.14 121
18820.44 133
18821.73 118
18823.03 132
18824.33 127
18825.62 143
18826.92 110
18828.22 133
18829.52 143
18830.81 134
18832.11 162
18833.41 131
18834.71 147
18836.00 143
18837.30 147
18838.60 144
18839.90 160
18841.19 142
18842.49 144
18843.79 142
18845.09 137
18846.38 143
18847.68 130
18848.98 153
18850.28 137
18851.58 151
18852.87 148
18854.17 124
18855.47 124
18856.77 131
18858.07 142
18859.36 155
18860.66 109
18861.96 131
18863.26 130
18864.56 137
18865.86 121
18867.15 145
18868.45 122
18869.75 136
18871.05 126
18872.35 117
18873.65 127
18874.95 112
18876.24 129
18877.54 136
18878.84 141
18880.14 127
18881.44 135
18882.74 126
18884.04 120
18885.34 128
18886.64 134
18887.94 136
18889.24 128
18890.53 126
18891.83 125
18893.13 109
18894.43 98
18895.73 125
18897.03 128
18898.33 147
18899.63 127
18900.93 119
18902.23 129
18903.53 165
18904.83 134
18906.13 153
18907.43 135
18908.73 102
18910.03 136
18911.33 130
18912.63 128
18913.93 124
18915.23 119
18916.53 126
18917.83 115
18919.13 140
18920.43 131
18921.73 111
18923.03 150
18924.33 142
18925.63 120
18926.93 138
18928.23 166
18929.53 150
18930.84 155
18932.14 118
18933.44 126
18934.74 132
18936.04 137
18937.34 118
18938.64 116
18939.94 152
18941.24 142
18942.54 142
18943.84 121
18945.15 136
18946.45 113
18947.75 139
18949.05 137
18950.35 116
18951.65 108
18952.95 122
18954.26 147
18955.56 114
18956.86 108
18958.16 124
18959.46 152
18960.76 132
18962.07 123
18963.37 109
18964.67 150
18965.97 129
18967.27 136
18968.57 124
18969.88 135
18971.18 139
18972.48 127
18973.78 134
18975.09 125
18976.39 133
18977.69 133
18978.99 147
18980.29 132
18981.60 127
18982.90 118
18984.20 185
18985.50 143
18986.81 87
18988.11 113
18989.41 163
18990.72 140
18992.02 106
18993.32 105
18994.62 121
18995.93 134
18997.23 160
18998.53 112
18999.84 104
19001.14 135
19002.44 139
19003.75 156
19005.05 131
19006.35 113
19007.66 154
19008.96 148
19010.26 118
19011.57 115
19012.87 107
19014.17 147
19015.48 148
19016.78 127
19018.08 110
19019.39 110
19020.69 144
19021.99 138
19023.30 119
19024.60 117
19025.91 154
19027.21 151
19028.51 132
19029.82 112
19031.12 116
19032.43 121
19033.73 129
19035.04 124
19036.34 112
19037.64 109
19038.95 135
19040.25 144
19041.56 122
19042.86 107
19044.17 131
19045.47 138
19046.78 127
19048.08 108
19049.39 103
19050.69 156
19052.00 140
19053.30 112
19054.61 126
19055.91 119
19057.22 137
19058.52 147
19059.83 139
19061.13 131
19062.44 124
19063.74 112
19065.05 121
19066.35 124
19067.66 123
19068.96 135
19070.27 161
19071.57 115
19072.88 111
19074.18 134
19075.49 150
19076.80 123
19078.10 116
19079.41 124
19080.71 125
19082.02 116
19083.33 113
19084.63 124
19085.94 131
19087.24 121
19088.55 129
19089.86 141
19091.16 140
19092.47 149
19093.77 150
19095.08 148
19096.39 120
19097.69 109
19099.00 150
19100.31 150
19101.61 135
19102.92 113
19104.23 121
19105.53 106
19106.84 124
19108.15 141
19109.45 136
19110.76 134
19112.07 132
19113.37 103
19114.68 133
19115.99 102
19117.30 119
19118.60 119
19119.91 139
19121.22 124
19122.52 146
19123.83 125
19125.14 158
19126.45 144
19127.75 139
19129.06 136
19130.37 134
19131.68 124
19132.98 123
19134.29 116
19135.60 118
19136.91 126
19138.22 115
19139.52 122
19140.83 138
19142.14 131
19143.45 119
19144.76 124
19146.06 132
19147.37 136
19148.68 139
19149.99 98
19151.30 108
19152.60 135
19153.91 123
19155.22 103
19156.53 129
19157.84 129
19159.15 134
19160.46 136
19161.76 128
19163.07 158
19164.38 147
19165.69 100
19167.00 134
19168.31 121
19169.62 123
19170.93 150
19172.23 121
19173.54 119
19174.85 115
19176.16 115
19177.47 107
19178.78 140
19180.09 112
19181.40 103
19182.71 120
19184.02 117
19185.33 120
19186.64 127
19187.95 120
19189.26 119
19190.57 137
19191.87 110
19193.18 135
19194.49 146
19195.80 118
19197.11 124
19198.42 145
19199.73 129
19201.04 133
19202.35 98
19203.66 131
19204.97 112
19206.28 134
19207.59 120
19208.90 97
19210.21 121
19211.53 114
19212.84 113
19214.15 122
19215.46 112
19216.77 126
19218.08 138
19219.39 108
19220.70 108
19222.01 113
19223.32 132
19224.63 128
19225.94 128
19227.25 124
19228.56 119
19229.87 118
19231.19 102
19232.50 114
19233.81 123
19235.12 125
19236.43 121
19237.74 132
19239.05 113
19240.36 126
19241.68 92
19242.99 116
19244.30 109
19245.61 122
19246.92 129
19248.23 137
19249.54 137
19250.86 139
19252.17 155
19253.48 153
19254.79 138
19256.10 111
19257.42 171
19258.73 149
19260.04 117
19261.35 124
19262.66 139
19263.98 149
19265.29 127
19266.60 123
19267.91 115
19269.22 128
19270.54 124
19271.85 133
19273.16 129
19274.47 133
19275.79 135
19277.10 148
19278.41 125
19279.72 141
19281.04 128
19282.35 123
19283.66 114
19284.98 132
19286.29 140
19287.60 107
19288.91 105
19290.23 106
19291.54 126
19292.85 142
19294.17 121
19295.48 118
19296.79 130
19298.11 118
19299.42 102
19300.73 98
19302.05 101
19303.36 133
19304.67 128
19305.99 123
19307.30 138
19308.61 114
19309.93 117
19311.24 134
19312.56 128
19313.87 127
19315.18 110
19316.50 129
19317.81 136
19319.13 111
19320.44 131
19321.75 121
19323.07 120
19324.38 135
19325.70 114
19327.01 114
19328.32 118
19329.64 125
19330.95 127
19332.27 147
19333.58 117
19334.90 139
19336.21 117
19337.53 116
19338.84 98
19340.16 110
19341.47 132
19342.79 151
19344.10 120
19345.42 134
19346.73 127
19348.05 137
19349.36 127
19350.68 126
19351.99 113
19353.31 109
19354.62 117
19355.94 139
19357.25 126
19358.57 132
19359.88 133
19361.20 140
19362.51 127
19363.83 109
19365.14 110
19366.46 126
19367.78 129
19369.09 114
19370.41 133
19371.72 110
19373.04 105
19374.35 109
19375.67 154
19376.99 121
19378.30 147
19379.62 153
19380.93 102
19382.25 106
19383.57 105
19384.88 120
19386.20 122
19387.52 144
19388.83 126
19390.15 104
19391.47 122
19392.78 118
19394.10 126
19395.42 117
19396.73 142
19398.05 119
19399.37 108
19400.68 126
19402.00 135
19403.32 141
19404.63 123
19405.95 102
19407.27 135
19408.58 123
19409.90 119
19411.22 128
19412.54 112
19413.85 122
19415.17 129
19416.49 180
19417.80 133
19419.12 125
19420.44 142
19421.76 102
19423.07 131
19424.39 111
19425.71 139
19427.03 116
19428.35 135
19429.66 107
19430.98 98
19432.30 87
19433.62 113
19434.93 131
19436.25 132
19437.57 139
19438.89 120
19440.21 124
19441.53 122
19442.84 126
19444.16 144
19445.48 123
19446.80 132
19448.12 130
19449.44 129
19450.75 147
19452.07 109
19453.39 113
19454.71 120
19456.03 129
19457.35 113
19458.67 113
19459.98 121
19461.30 124
19462.62 133
19463.94 131
19465.26 113
19466.58 110
19467.90 103
19469.22 123
19470.54 120
19471.86 121
19473.18 128
19474.49 119
19475.81 137
19477.13 113
19478.45 139
19479.77 142
19481.09 102
19482.41 114
19483.73 141
19485.05 132
19486.37 128
19487.69 148
19489.01 111
19490.33 131
19491.65 124
19492.97 133
19494.29 136
19495.61 120
19496.93 114
19498.25 107
19499.57 121
19500.89 119
19502.21 107
19503.53 109
19504.85 125
19506.17 110
19507.49 113
19508.81 115
19510.13 123
19511.45 133
19512.77 113
19514.09 137
19515.42 124
19516.74 167
19518.06 123
19519.38 122
19520.70 127
19522.02 114
19523.34 149
19524.66 155
19525.98 123
19527.30 104
19528.62 113
19529.95 136
19531.27 102
19532.59 115
19533.91 117
19535.23 129
19536.55 122
19537.87 121
19539.20 103
19540.52 131
19541.84 144
19543.16 129
19544.48 136
19545.80 119
19547.13 134
19548.45 133
19549.77 137
19551.09 141
19552.41 139
19553.74 130
19555.06 128
19556.38 107
19557.70 123
19559.02 99
19560.35 116
19561.67 137
19562.99 113
19564.31 131
19565.64 138
19566.96 124
19568.28 105
19569.60 121
19570.93 104
19572.25 144
19573.57 122
19574.89 127
19576.22 102
19577.54 129
19578.86 116
19580.18 148
19581.51 150
19582.83 124
19584.15 124
19585.48 113
19586.80 113
19588.12 115
19589.45 93
19590.77 114
19592.09 133
19593.42 137
19594.74 134
19596.06 118
19597.39 121
19598.71 134
19600.03 131
19601.36 106
19602.68 102
19604.00 125
19605.33 133
19606.65 108
19607.98 111
19609.30 130
19610.62 146
19611.95 128
19613.27 119
19614.60 121
19615.92 109
19617.24 148
19618.57 137
19619.89 122
19621.22 123
19622.54 144
19623.87 136
19625.19 140
19626.51 108
19627.84 109
19629.16 113
19630.49 94
19631.81 131
19633.14 121
19634.46 118
19635.79 109
19637.11 116
19638.44 98
19639.76 132
19641.09 120
19642.41 116
19643.74 109
19645.06 105
19646.39 112
19647.71 110
19649.04 116
19650.36 129
19651.69 106
19653.01 105
19654.34 127
19655.66 110
19656.99 144
19658.32 120
19659.64 107
19660.97 99
19662.29 109
19663.62 137
19664.94 127
19666.27 97
19667.60 130
19668.92 131
19670.25 107
19671.57 126
19672.90 123
19674.23 117
19675.55 114
19676.88 131
19678.20 117
19679.53 128
19680.86 147
19682.18 161
19683.51 118
19684.84 125
19686.16 132
19687.49 129
19688.82 136
19690.14 136
19691.47 113
19692.80 121
19694.12 145
19695.45 127
19696.78 114
19698.10 124
19699.43 134
19700.76 114
19702.08 116
19703.41 107
19704.74 130
19706.07 131
19707.39 133
19708.72 114
19710.05 121
19711.37 107
19712.70 147
19714.03 134
19715.36 125
19716.68 124
19718.01 127
19719.34 147
19720.67 126
19721.99 106
19723.32 106
19724.65 134
19725.98 143
19727.31 133
19728.63 117
19729.96 109
19731.29 106
19732.62 126
19733.95 120
19735.27 92
19736.60 107
19737.93 117
19739.26 123
19740.59 125
19741.92 121
19743.24 144
19744.57 122
19745.90 103
19747.23 119
19748.56 123
19749.89 123
19751.22 97
19752.54 101
19753.87 121
19755.20 117
19756.53 127
19757.86 120
19759.19 103
19760.52 120
19761.85 135
19763.18 98
19764.50 102
19765.83 101
19767.16 106
19768.49 123
19769.82 116
19771.15 89
19772.48 140
19773.81 123
19775.14 127
19776.47 106
19777.80 101
19779.13 100
19780.46 128
19781.79 133
19783.12 136
19784.45 124
19785.78 119
19787.11 126
19788.44 105
19789.77 96
19791.10 120
19792.43 111
19793.76 150
19795.09 114
19796.42 106
19797.75 121
19799.08 135
19800.41 105
19801.74 109
19803.07 101
19804.40 95
19805.73 118
19807.06 103
19808.39 102
19809.72 112
19811.05 135
19812.38 132
19813.71 131
19815.05 115
19816.38 136
19817.71 135
19819.04 108
19820.37 119
19821.70 111
19823.03 133
19824.36 118
19825.69 110
19827.03 113
19828.36 115
19829.69 99
19831.02 123
19832.35 154
19833.68 138
19835.01 148
19836.35 143
19837.68 116
19839.01 132
19840.34 127
19841.67 147
19843.00 132
19844.34 129
19845.67 118
19847.00 124
19848.33 118
19849.66 101
19851.00 117
19852.33 168
19853.66 152
19854.99 132
19856.32 129
19857.66 106
19858.99 104
19860.32 121
19861.65 130
19862.99 126
19864.32 129
19865.65 101
19866.98 119
19868.32 121
19869.65 115
19870.98 123
19872.31 126
19873.65 126
19874.98 126
19876.31 103
19877.65 107
19878.98 138
19880.31 142
19881.65 124
19882.98 112
19884.31 129
19885.64 95
19886.98 94
19888.31 102
19889.64 115
19890.98 126
19892.31 140
19893.64 136
19894.98 125
19896.31 100
19897.65 90
19898.98 108
19900.31 124
19901.65 109
19902.98 126
19904.31 132
19905.65 107
19906.98 114
19908.32 117
19909.65 121
19910.98 146
19912.32 121
19913.65 87
19914.99 117
19916.32 106
19917.66 118
19918.99 130
19920.32 120
19921.66 109
19922.99 128
19924.33 110
19925.66 99
19927.00 133
19928.33 105
19929.67 122
19931.00 141
19932.34 137
19933.67 121
19935.01 146
19936.34 141
19937.68 135
19939.01 110
19940.35 136
19941.68 127
19943.02 140
19944.35 115
19945.69 102
19947.02 124
19948.36 144
19949.69 121
19951.03 108
19952.36 126
19953.70 113
19955.03 136
19956.37 119
19957.71 109
19959.04 130
19960.38 107
19961.71 127
19963.05 129
19964.38 113
19965.72 117
19967.06 130
19968.39 133
19969.73 110
19971.06 113
19972.40 139
19973.74 120
19975.07 145
19976.41 121
19977.75 112
19979.08 106
19980.42 112
19981.75 130
19983.09 131
19984.43 135
19985.76 103
19987.10 108
19988.44 143
19989.77 109
19991.11 100
19992.45 132
19993.78 159
19995.12 158
19996.46 116
19997.80 113
19999.13 107
20000.47 112
20001.81 115
20003.14 139
20004.48 126
20005.82 126
20007.16 128
20008.49 124
20009.83 119
20011.17 164
20012.51 140
20013.84 129
20015.18 131
20016.52 114
20017.86 120
20019.19 117
20020.53 110
20021.87 121
20023.21 107
20024.55 113
20025.88 121
20027.22 112
20028.56 128
20029.90 116
20031.24 123
20032.57 125
20033.91 131
20035.25 143
20036.59 127
20037.93 140
20039.26 125
20040.60 113
20041.94 117
20043.28 128
20044.62 129
20045.96 128
20047.30 135
20048.63 133
20049.97 133
20051.31 128
20052.65 119
20053.99 132
20055.33 125
20056.67 97
20058.01 123
20059.35 127
20060.69 124
20062.02 136
20063.36 125
20064.70 117
20066.04 123
20067.38 101
20068.72 115
20070.06 104
20071.40 110
20072.74 129
20074.08 117
20075.42 111
20076.76 142
20078.10 109
20079.44 110
20080.78 104
20082.12 116
20083.46 113
20084.80 134
20086.14 139
20087.48 136
20088.82 118
20090.16 115
20091.50 104
20092.84 111
20094.18 110
20095.52 125
20096.86 125
20098.20 126
20099.54 143
20100.88 131
20102.22 101
20103.56 120
20104.90 97
20106.24 127
20107.58 107
20108.92 126
20110.26 109
20111.60 121
20112.95 127
20114.29 128
20115.63 131
20116.97 115
20118.31 120
20119.65 125
20120.99 125
20122.33 95
20123.67 92
20125.02 117
20126.36 126
20127.70 124
20129.04 144
20130.38 132
20131.72 118
20133.06 99
20134.41 129
20135.75 129
