# Supplementary material for: MALDI-TOF MS typing enables the classification of brewing yeasts of the genus Saccharomyces to major beer styles
Source: PLoS One. 2017 Aug 9;12(8):e0181694. doi: 10.1371/journal.pone.0181694 (PMC5549903; doi:10.1371/journal.pone.0181694)
Supplement: S10 File — The directory includes 90 raw files and was zipped to “.zip”; the folder has three strains with 30 spectra per strain; S1 Text explains the raw files with an example and Table 1 represents the yeast strains used within the experiment. (ZIP) [file pone.0181694.s013.zip › 28-30/30332n-552-OG-Koe-Koe-YPG-18h-E-E_2015-08-20__0_A7_1.dat]

1998.76 1681
1999.18 1730
1999.60 1767
2000.02 1836
2000.44 1824
2000.87 1925
2001.29 1991
2001.71 1780
2002.13 1718
2002.55 1656
2002.97 1814
2003.40 1716
2003.82 1669
2004.24 1624
2004.66 1767
2005.08 1689
2005.50 1623
2005.93 1576
2006.35 1516
2006.77 1548
2007.19 1691
2007.62 1590
2008.04 1631
2008.46 1535
2008.88 1596
2009.30 1644
2009.73 1552
2010.15 1641
2010.57 1554
2010.99 1628
2011.42 1493
2011.84 1514
2012.26 1634
2012.68 1534
2013.11 1633
2013.53 1509
2013.95 1571
2014.38 1523
2014.80 1637
2015.22 1544
2015.64 1461
2016.07 1653
2016.49 1575
2016.91 1543
2017.34 1630
2017.76 1538
2018.18 1545
2018.61 1535
2019.03 1487
2019.45 1433
2019.88 1537
2020.30 1489
2020.72 1566
2021.15 1616
2021.57 1480
2021.99 1494
2022.42 1417
2022.84 1434
2023.27 1457
2023.69 1534
2024.11 1534
2024.54 1420
2024.96 1459
2025.39 1667
2025.81 1601
2026.23 1574
2026.66 1585
2027.08 1523
2027.51 1496
2027.93 1384
2028.36 1532
2028.78 1473
2029.20 1437
2029.63 1362
2030.05 1607
2030.48 1607
2030.90 1510
2031.33 1446
2031.75 1522
2032.18 1618
2032.60 1686
2033.03 1558
2033.45 1422
2033.88 1526
2034.30 1719
2034.73 1709
2035.15 1441
2035.58 1469
2036.00 1646
2036.43 1582
2036.85 1554
2037.28 1557
2037.70 1575
2038.13 1591
2038.55 1565
2038.98 1555
2039.40 1439
2039.83 1307
2040.25 1349
2040.68 1528
2041.11 1498
2041.53 1514
2041.96 1514
2042.38 1610
2042.81 1379
2043.23 1372
2043.66 1507
2044.09 1608
2044.51 1660
2044.94 1425
2045.37 1371
2045.79 1495
2046.22 1553
2046.64 1774
2047.07 1818
2047.50 1692
2047.92 1590
2048.35 1654
2048.78 1677
2049.20 1515
2049.63 1554
2050.06 1594
2050.48 1464
2050.91 1495
2051.34 1513
2051.76 1586
2052.19 1591
2052.62 1545
2053.04 1658
2053.47 1828
2053.90 1674
2054.32 1772
2054.75 1799
2055.18 1764
2055.61 1731
2056.03 1775
2056.46 1678
2056.89 1556
2057.31 1609
2057.74 1803
2058.17 1773
2058.60 1595
2059.02 1516
2059.45 1558
2059.88 1650
2060.31 1606
2060.73 1596
2061.16 1727
2061.59 1597
2062.02 1528
2062.45 1555
2062.87 1609
2063.30 1749
2063.73 1627
2064.16 1722
2064.59 1791
2065.01 2219
2065.44 2209
2065.87 2146
2066.30 2189
2066.73 2330
2067.16 2448
2067.58 2560
2068.01 2554
2068.44 2357
2068.87 2149
2069.30 1982
2069.73 1776
2070.16 1807
2070.58 1727
2071.01 1532
2071.44 1612
2071.87 1665
2072.30 1673
2072.73 1679
2073.16 1748
2073.59 1740
2074.02 1847
2074.45 1723
2074.87 1694
2075.30 1642
2075.73 1659
2076.16 1736
2076.59 1590
2077.02 1567
2077.45 1572
2077.88 1622
2078.31 1666
2078.74 1703
2079.17 1658
2079.60 1518
2080.03 1477
2080.46 1658
2080.89 1628
2081.32 1730
2081.75 1717
2082.18 1651
2082.61 1615
2083.04 1757
2083.47 1661
2083.90 1571
2084.33 1504
2084.76 1582
2085.19 1713
2085.62 1682
2086.05 1533
2086.48 1514
2086.91 1643
2087.34 1444
2087.77 1487
2088.20 1591
2088.63 1520
2089.06 1510
2089.49 1387
2089.92 1608
2090.35 1436
2090.79 1523
2091.22 1415
2091.65 1495
2092.08 1513
2092.51 1509
2092.94 1587
2093.37 1629
2093.80 1561
2094.23 1599
2094.66 1657
2095.10 1385
2095.53 1450
2095.96 1573
2096.39 1409
2096.82 1525
2097.25 1485
2097.68 1408
2098.12 1479
2098.55 1375
2098.98 1505
2099.41 1341
2099.84 1478
2100.27 1479
2100.71 1502
2101.14 1448
2101.57 1514
2102.00 1367
2102.43 1339
2102.87 1535
2103.30 1572
2103.73 1486
2104.16 1403
2104.60 1403
2105.03 1452
2105.46 1478
2105.89 1488
2106.32 1594
2106.76 1590
2107.19 1447
2107.62 1598
2108.05 1638
2108.49 1662
2108.92 1561
2109.35 1525
2109.79 1613
2110.22 1544
2110.65 1468
2111.08 1540
2111.52 1377
2111.95 1516
2112.38 1493
2112.82 1412
2113.25 1449
2113.68 1473
2114.12 1546
2114.55 1690
2114.98 1437
2115.42 1486
2115.85 1605
2116.28 1557
2116.72 1481
2117.15 1545
2117.58 1587
2118.02 1505
2118.45 1291
2118.88 1467
2119.32 1402
2119.75 1239
2120.19 1413
2120.62 1476
2121.05 1410
2121.49 1462
2121.92 1385
2122.36 1320
2122.79 1384
2123.22 1389
2123.66 1365
2124.09 1288
2124.53 1451
2124.96 1526
2125.40 1519
2125.83 1463
2126.26 1488
2126.70 1355
2127.13 1317
2127.57 1518
2128.00 1346
2128.44 1458
2128.87 1421
2129.31 1380
2129.74 1447
2130.18 1366
2130.61 1498
2131.05 1547
2131.48 1444
2131.92 1473
2132.35 1422
2132.79 1363
2133.22 1450
2133.66 1400
2134.09 1422
2134.53 1521
2134.96 1458
2135.40 1455
2135.83 1345
2136.27 1478
2136.70 1406
2137.14 1312
2137.58 1424
2138.01 1377
2138.45 1335
2138.88 1258
2139.32 1466
2139.75 1526
2140.19 1524
2140.63 1427
2141.06 1368
2141.50 1456
2141.93 1592
2142.37 1483
2142.81 1291
2143.24 1582
2143.68 1498
2144.12 1489
2144.55 1350
2144.99 1402
2145.43 1418
2145.86 1411
2146.30 1395
2146.73 1333
2147.17 1336
2147.61 1250
2148.04 1396
2148.48 1460
2148.92 1521
2149.35 1487
2149.79 1407
2150.23 1477
2150.67 1456
2151.10 1467
2151.54 1480
2151.98 1427
2152.41 1512
2152.85 1573
2153.29 1462
2153.73 1476
2154.16 1439
2154.60 1410
2155.04 1321
2155.48 1536
2155.91 1672
2156.35 1402
2156.79 1432
2157.23 1618
2157.66 1629
2158.10 1634
2158.54 1421
2158.98 1431
2159.41 1567
2159.85 1559
2160.29 1491
2160.73 1495
2161.17 1500
2161.60 1510
2162.04 1465
2162.48 1572
2162.92 1534
2163.36 1554
2163.80 1532
2164.23 1573
2164.67 1554
2165.11 1629
2165.55 1488
2165.99 1441
2166.43 1358
2166.86 1354
2167.30 1327
2167.74 1363
2168.18 1517
2168.62 1599
2169.06 1523
2169.50 1617
2169.94 1542
2170.38 1689
2170.81 1627
2171.25 1820
2171.69 1710
2172.13 1710
2172.57 1803
2173.01 1835
2173.45 1951
2173.89 1989
2174.33 1941
2174.77 1871
2175.21 1917
2175.65 1973
2176.09 2127
2176.53 1973
2176.96 2084
2177.40 1977
2177.84 2031
2178.28 2027
2178.72 1872
2179.16 1936
2179.60 1619
2180.04 1492
2180.48 1530
2180.92 1525
2181.36 1560
2181.80 1538
2182.24 1356
2182.68 1415
2183.12 1429
2183.56 1396
2184.01 1494
2184.45 1533
2184.89 1389
2185.33 1439
2185.77 1468
2186.21 1436
2186.65 1493
2187.09 1401
2187.53 1472
2187.97 1417
2188.41 1546
2188.85 1592
2189.29 1527
2189.73 1503
2190.17 1406
2190.62 1669
2191.06 1698
2191.50 1526
2191.94 1523
2192.38 1566
2192.82 1649
2193.26 1654
2193.70 1498
2194.15 1605
2194.59 1601
2195.03 1600
2195.47 1558
2195.91 1525
2196.35 1546
2196.79 1612
2197.24 1549
2197.68 1652
2198.12 1609
2198.56 1497
2199.00 1463
2199.45 1468
2199.89 1406
2200.33 1458
2200.77 1566
2201.21 1394
2201.66 1447
2202.10 1671
2202.54 1499
2202.98 1441
2203.42 1598
2203.87 1545
2204.31 1485
2204.75 1508
2205.19 1582
2205.64 1625
2206.08 1443
2206.52 1581
2206.96 1558
2207.41 1383
2207.85 1465
2208.29 1518
2208.74 1392
2209.18 1446
2209.62 1409
2210.06 1419
2210.51 1390
2210.95 1481
2211.39 1325
2211.84 1453
2212.28 1495
2212.72 1537
2213.17 1438
2213.61 1474
2214.05 1431
2214.50 1329
2214.94 1486
2215.38 1397
2215.83 1490
2216.27 1332
2216.71 1266
2217.16 1205
2217.60 1343
2218.05 1515
2218.49 1555
2218.93 1451
2219.38 1472
2219.82 1442
2220.26 1524
2220.71 1467
2221.15 1452
2221.60 1441
2222.04 1692
2222.49 1742
2222.93 1726
2223.37 1551
2223.82 1702
2224.26 1656
2224.71 1525
2225.15 1627
2225.60 1574
2226.04 1435
2226.49 1482
2226.93 1476
2227.37 1568
2227.82 1594
2228.26 1446
2228.71 1508
2229.15 1380
2229.60 1436
2230.04 1542
2230.49 1610
2230.93 1490
2231.38 1537
2231.82 1515
2232.27 1633
2232.71 1681
2233.16 1458
2233.61 1424
2234.05 1467
2234.50 1491
2234.94 1523
2235.39 1302
2235.83 1344
2236.28 1335
2236.72 1585
2237.17 1367
2237.61 1315
2238.06 1363
2238.51 1290
2238.95 1401
2239.40 1302
2239.84 1355
2240.29 1389
2240.74 1389
2241.18 1366
2241.63 1277
2242.07 1261
2242.52 1267
2242.97 1277
2243.41 1280
2243.86 1306
2244.31 1230
2244.75 1173
2245.20 1392
2245.65 1213
2246.09 1272
2246.54 1314
2246.99 1280
2247.43 1368
2247.88 1254
2248.33 1227
2248.77 1283
2249.22 1218
2249.67 1255
2250.11 1362
2250.56 1264
2251.01 1300
2251.45 1251
2251.90 1270
2252.35 1364
2252.80 1340
2253.24 1278
2253.69 1383
2254.14 1333
2254.59 1352
2255.03 1388
2255.48 1362
2255.93 1360
2256.38 1272
2256.82 1450
2257.27 1345
2257.72 1210
2258.17 1248
2258.61 1281
2259.06 1352
2259.51 1344
2259.96 1248
2260.41 1337
2260.85 1315
2261.30 1329
2261.75 1460
2262.20 1565
2262.65 1469
2263.09 1584
2263.54 1644
2263.99 1638
2264.44 1523
2264.89 1477
2265.34 1558
2265.79 1579
2266.23 1426
2266.68 1453
2267.13 1454
2267.58 1414
2268.03 1324
2268.48 1261
2268.93 1380
2269.38 1354
2269.82 1371
2270.27 1338
2270.72 1442
2271.17 1508
2271.62 1494
2272.07 1555
2272.52 1584
2272.97 1529
2273.42 1270
2273.87 1363
2274.32 1441
2274.77 1368
2275.21 1480
2275.66 1488
2276.11 1357
2276.56 1250
2277.01 1289
2277.46 1331
2277.91 1330
2278.36 1393
2278.81 1359
2279.26 1206
2279.71 1355
2280.16 1391
2280.61 1336
2281.06 1242
2281.51 1273
2281.96 1362
2282.41 1354
2282.86 1366
2283.31 1349
2283.76 1279
2284.21 1095
2284.66 1418
2285.11 1514
2285.56 1362
2286.02 1285
2286.47 1316
2286.92 1332
2287.37 1356
2287.82 1231
2288.27 1370
2288.72 1432
2289.17 1509
2289.62 1510
2290.07 1571
2290.52 1701
2290.97 1851
2291.42 1820
2291.88 1829
2292.33 1874
2292.78 1853
2293.23 1859
2293.68 1722
2294.13 1674
2294.58 1581
2295.04 1560
2295.49 1434
2295.94 1431
2296.39 1382
2296.84 1579
2297.29 1489
2297.74 1392
2298.20 1454
2298.65 1345
2299.10 1206
2299.55 1233
2300.00 1341
2300.46 1366
2300.91 1435
2301.36 1483
2301.81 1424
2302.26 1341
2302.72 1316
2303.17 1450
2303.62 1401
2304.07 1411
2304.53 1223
2304.98 1258
2305.43 1483
2305.88 1367
2306.33 1285
2306.79 1325
2307.24 1398
2307.69 1383
2308.15 1360
2308.60 1322
2309.05 1332
2309.50 1391
2309.96 1424
2310.41 1537
2310.86 1408
2311.32 1307
2311.77 1285
2312.22 1465
2312.68 1466
2313.13 1339
2313.58 1244
2314.03 1414
2314.49 1371
2314.94 1378
2315.39 1290
2315.85 1482
2316.30 1417
2316.76 1414
2317.21 1349
2317.66 1310
2318.12 1516
2318.57 1474
2319.02 1233
2319.48 1350
2319.93 1356
2320.39 1470
2320.84 1332
2321.29 1473
2321.75 1505
2322.20 1549
2322.66 1577
2323.11 1552
2323.56 1476
2324.02 1447
2324.47 1506
2324.93 1686
2325.38 1788
2325.84 1804
2326.29 1883
2326.74 1909
2327.20 1809
2327.65 1660
2328.11 1658
2328.56 2038
2329.02 2196
2329.47 1930
2329.93 1959
2330.38 1880
2330.84 1775
2331.29 1991
2331.75 1879
2332.20 1921
2332.66 1894
2333.11 1777
2333.57 1521
2334.02 1534
2334.48 1485
2334.93 1632
2335.39 1380
2335.84 1357
2336.30 1409
2336.76 1518
2337.21 1413
2337.67 1388
2338.12 1169
2338.58 1263
2339.03 1245
2339.49 1507
2339.95 1384
2340.40 1340
2340.86 1332
2341.31 1246
2341.77 1333
2342.23 1415
2342.68 1335
2343.14 1353
2343.59 1348
2344.05 1428
2344.51 1212
2344.96 1273
2345.42 1283
2345.88 1254
2346.33 1308
2346.79 1304
2347.24 1262
2347.70 1323
2348.16 1394
2348.61 1336
2349.07 1369
2349.53 1454
2349.99 1384
2350.44 1358
2350.90 1316
2351.36 1486
2351.81 1263
2352.27 1267
2352.73 1363
2353.18 1367
2353.64 1476
2354.10 1409
2354.56 1312
2355.01 1418
2355.47 1384
2355.93 1344
2356.38 1396
2356.84 1339
2357.30 1366
2357.76 1206
2358.22 1247
2358.67 1453
2359.13 1375
2359.59 1311
2360.05 1294
2360.50 1283
2360.96 1188
2361.42 1180
2361.88 1228
2362.34 1387
2362.79 1338
2363.25 1356
2363.71 1265
2364.17 1266
2364.63 1353
2365.08 1359
2365.54 1347
2366.00 1457
2366.46 1246
2366.92 1158
2367.38 1367
2367.84 1305
2368.29 1314
2368.75 1346
2369.21 1281
2369.67 1299
2370.13 1181
2370.59 1303
2371.05 1524
2371.50 1410
2371.96 1387
2372.42 1250
2372.88 1414
2373.34 1414
2373.80 1292
2374.26 1260
2374.72 1342
2375.18 1550
2375.64 1430
2376.10 1389
2376.56 1422
2377.02 1390
2377.47 1296
2377.93 1243
2378.39 1350
2378.85 1326
2379.31 1383
2379.77 1261
2380.23 1318
2380.69 1306
2381.15 1277
2381.61 1306
2382.07 1361
2382.53 1304
2382.99 1322
2383.45 1182
2383.91 1368
2384.37 1486
2384.83 1294
2385.29 1259
2385.75 1403
2386.21 1359
2386.67 1276
2387.13 1201
2387.59 1125
2388.05 1191
2388.52 1235
2388.98 1236
2389.44 1316
2389.90 1223
2390.36 1355
2390.82 1358
2391.28 1370
2391.74 1498
2392.20 1336
2392.66 1316
2393.12 1285
2393.58 1213
2394.05 1265
2394.51 1138
2394.97 1084
2395.43 1154
2395.89 1191
2396.35 1282
2396.81 1263
2397.27 1247
2397.74 1152
2398.20 1268
2398.66 1331
2399.12 1315
2399.58 1233
2400.04 1162
2400.50 1182
2400.97 1185
2401.43 1256
2401.89 1050
2402.35 1106
2402.81 1284
2403.28 1300
2403.74 1168
2404.20 1222
2404.66 1339
2405.12 1238
2405.59 1115
2406.05 1118
2406.51 1143
2406.97 1163
2407.44 1214
2407.90 1272
2408.36 1212
2408.82 1223
2409.29 1189
2409.75 1203
2410.21 1186
2410.67 1116
2411.14 1170
2411.60 1235
2412.06 1270
2412.52 1168
2412.99 1181
2413.45 1527
2413.91 1210
2414.38 1217
2414.84 1287
2415.30 1344
2415.77 1446
2416.23 1496
2416.69 1535
2417.16 1446
2417.62 1512
2418.08 1433
2418.55 1417
2419.01 1373
2419.47 1503
2419.94 1346
2420.40 1511
2420.86 1566
2421.33 1411
2421.79 1303
2422.25 1363
2422.72 1195
2423.18 1291
2423.65 1252
2424.11 1321
2424.57 1315
2425.04 1165
2425.50 1189
2425.97 1284
2426.43 1363
2426.90 1214
2427.36 1261
2427.82 1266
2428.29 1277
2428.75 1274
2429.22 1217
2429.68 1159
2430.15 1311
2430.61 1328
2431.08 1199
2431.54 1286
2432.00 1257
2432.47 1225
2432.93 1244
2433.40 1241
2433.86 1212
2434.33 1241
2434.79 1281
2435.26 1278
2435.72 1277
2436.19 1154
2436.65 1029
2437.12 1190
2437.58 1361
2438.05 1234
2438.52 1288
2438.98 1419
2439.45 1380
2439.91 1340
2440.38 1369
2440.84 1374
2441.31 1395
2441.77 1290
2442.24 1342
2442.71 1155
2443.17 1223
2443.64 1356
2444.10 1260
2444.57 1241
2445.03 1320
2445.50 1297
2445.97 1085
2446.43 1152
2446.90 1242
2447.37 1267
2447.83 1169
2448.30 1208
2448.76 1221
2449.23 1177
2449.70 1208
2450.16 1213
2450.63 1154
2451.10 1248
2451.56 1271
2452.03 1288
2452.50 1260
2452.96 1215
2453.43 1176
2453.90 1121
2454.36 1234
2454.83 1261
2455.30 1111
2455.76 1264
2456.23 1278
2456.70 1142
2457.17 1246
2457.63 1364
2458.10 1345
2458.57 1314
2459.03 1358
2459.50 1276
2459.97 1206
2460.44 1186
2460.90 1202
2461.37 1236
2461.84 1177
2462.31 1304
2462.77 1345
2463.24 1328
2463.71 1170
2464.18 1229
2464.65 1155
2465.11 1183
2465.58 1316
2466.05 1314
2466.52 1384
2466.99 1237
2467.45 1085
2467.92 1219
2468.39 1227
2468.86 1186
2469.33 1297
2469.79 1215
2470.26 1213
2470.73 1125
2471.20 1086
2471.67 1066
2472.14 1158
2472.61 1130
2473.07 1133
2473.54 1147
2474.01 1105
2474.48 1055
2474.95 1153
2475.42 1159
2475.89 1114
2476.36 1088
2476.82 1147
2477.29 1134
2477.76 1127
2478.23 1113
2478.70 1106
2479.17 1164
2479.64 1064
2480.11 1116
2480.58 1118
2481.05 1036
2481.52 1228
2481.99 1254
2482.46 1207
2482.93 1174
2483.40 1196
2483.87 1210
2484.33 1206
2484.80 1081
2485.27 1109
2485.74 1164
2486.21 950
2486.68 1072
2487.15 1196
2487.62 1234
2488.09 1227
2488.56 1214
2489.03 1271
2489.50 1361
2489.97 1235
2490.44 1353
2490.92 1321
2491.39 1193
2491.86 1162
2492.33 1088
2492.80 1182
2493.27 1218
2493.74 1147
2494.21 1198
2494.68 1293
2495.15 1323
2495.62 1252
2496.09 1117
2496.56 1366
2497.03 1141
2497.50 1243
2497.98 1206
2498.45 1084
2498.92 1118
2499.39 1209
2499.86 1142
2500.33 1132
2500.80 1128
2501.27 1091
2501.75 1065
2502.22 1190
2502.69 1116
2503.16 975
2503.63 1162
2504.10 1206
2504.57 1222
2505.05 1112
2505.52 1116
2505.99 1205
2506.46 1088
2506.93 1043
2507.40 1181
2507.88 1103
2508.35 1148
2508.82 1096
2509.29 1139
2509.76 1218
2510.24 1223
2510.71 1188
2511.18 1123
2511.65 1282
2512.13 1309
2512.60 1193
2513.07 1314
2513.54 1198
2514.02 1338
2514.49 1258
2514.96 1227
2515.43 1302
2515.91 1373
2516.38 1332
2516.85 1286
2517.32 1172
2517.80 1156
2518.27 1052
2518.74 1078
2519.22 1206
2519.69 1072
2520.16 1114
2520.64 1135
2521.11 1249
2521.58 1200
2522.06 1130
2522.53 1165
2523.00 1303
2523.48 1351
2523.95 1225
2524.42 1202
2524.90 1227
2525.37 1146
2525.84 1104
2526.32 1171
2526.79 1175
2527.26 1254
2527.74 1242
2528.21 1197
2528.69 1194
2529.16 1172
2529.63 1406
2530.11 1295
2530.58 1235
2531.06 1150
2531.53 1281
2532.00 1195
2532.48 1145
2532.95 1079
2533.43 1118
2533.90 1144
2534.38 1058
2534.85 1090
2535.32 1195
2535.80 1192
2536.27 1188
2536.75 1290
2537.22 1309
2537.70 1245
2538.17 1234
2538.65 1171
2539.12 1368
2539.60 1293
2540.07 1347
2540.55 1374
2541.02 1375
2541.50 1466
2541.97 1410
2542.45 1226
2542.92 1191
2543.40 1266
2543.87 1251
2544.35 1256
2544.82 1174
2545.30 1245
2545.78 1257
2546.25 1212
2546.73 1219
2547.20 1157
2547.68 1288
2548.15 1342
2548.63 1256
2549.10 1478
2549.58 1437
2550.06 1300
2550.53 1395
2551.01 1320
2551.48 1193
2551.96 1351
2552.44 1387
2552.91 1424
2553.39 1393
2553.87 1355
2554.34 1409
2554.82 1441
2555.29 1389
2555.77 1220
2556.25 1273
2556.72 1166
2557.20 1168
2557.68 1218
2558.15 1339
2558.63 1187
2559.11 1160
2559.58 1133
2560.06 1181
2560.54 1103
2561.01 1138
2561.49 1112
2561.97 1065
2562.45 1251
2562.92 1256
2563.40 1208
2563.88 1135
2564.35 1184
2564.83 1182
2565.31 1147
2565.79 1144
2566.26 976
2566.74 1031
2567.22 1173
2567.70 1058
2568.17 1061
2568.65 1217
2569.13 1158
2569.61 1168
2570.08 1147
2570.56 1061
2571.04 1033
2571.52 1092
2572.00 1164
2572.47 1202
2572.95 1099
2573.43 1161
2573.91 1191
2574.39 1289
2574.86 1087
2575.34 1137
2575.82 1116
2576.30 1046
2576.78 1124
2577.26 1132
2577.73 1048
2578.21 1020
2578.69 1104
2579.17 1100
2579.65 1153
2580.13 1175
2580.61 1233
2581.08 1090
2581.56 1209
2582.04 1278
2582.52 1145
2583.00 1124
2583.48 1107
2583.96 1080
2584.44 959
2584.92 1143
2585.40 1185
2585.87 1263
2586.35 1134
2586.83 1168
2587.31 1167
2587.79 1156
2588.27 1187
2588.75 1119
2589.23 1166
2589.71 1194
2590.19 1312
2590.67 1197
2591.15 1156
2591.63 1167
2592.11 1240
2592.59 1030
2593.07 1062
2593.55 1237
2594.03 1062
2594.51 968
2594.99 1071
2595.47 1116
2595.95 998
2596.43 1091
2596.91 1037
2597.39 928
2597.87 1109
2598.35 1114
2598.83 1170
2599.31 1248
2599.79 1182
2600.27 1111
2600.75 1109
2601.23 1137
2601.71 1107
2602.20 1065
2602.68 1030
2603.16 1187
2603.64 1177
2604.12 1144
2604.60 1200
2605.08 1261
2605.56 1126
2606.04 1081
2606.52 988
2607.00 1183
2607.49 1068
2607.97 1160
2608.45 1202
2608.93 1242
2609.41 1080
2609.89 1106
2610.37 1133
2610.86 1111
2611.34 1192
2611.82 1229
2612.30 1168
2612.78 1161
2613.26 1071
2613.75 1072
2614.23 1151
2614.71 1068
2615.19 1129
2615.67 1221
2616.16 1238
2616.64 1186
2617.12 1160
2617.60 1130
2618.08 1125
2618.57 1131
2619.05 1197
2619.53 1144
2620.01 1304
2620.50 1180
2620.98 1219
2621.46 1002
2621.94 1196
2622.43 1203
2622.91 1087
2623.39 1179
2623.87 1124
2624.36 1047
2624.84 1076
2625.32 1156
2625.81 1217
2626.29 1129
2626.77 1169
2627.25 1058
2627.74 1080
2628.22 1084
2628.70 1200
2629.19 1130
2629.67 1102
2630.15 1178
2630.64 1208
2631.12 1143
2631.60 1210
2632.09 1108
2632.57 1165
2633.05 1234
2633.54 1332
2634.02 1151
2634.51 1109
2634.99 1237
2635.47 1179
2635.96 1133
2636.44 1193
2636.93 1190
2637.41 1219
2637.89 1268
2638.38 1158
2638.86 1068
2639.35 995
2639.83 1100
2640.31 1157
2640.80 1125
2641.28 1127
2641.77 1102
2642.25 1125
2642.74 1178
2643.22 1168
2643.71 1022
2644.19 981
2644.67 942
2645.16 1040
2645.64 1055
2646.13 1004
2646.61 913
2647.10 1047
2647.58 1101
2648.07 1026
2648.55 939
2649.04 962
2649.52 1083
2650.01 1250
2650.49 1153
2650.98 1086
2651.46 938
2651.95 1007
2652.43 1085
2652.92 1098
2653.41 876
2653.89 952
2654.38 1103
2654.86 1080
2655.35 1041
2655.83 1160
2656.32 1272
2656.81 1225
2657.29 1113
2657.78 1207
2658.26 1251
2658.75 1169
2659.23 1092
2659.72 1117
2660.21 1247
2660.69 1044
2661.18 968
2661.67 1082
2662.15 1196
2662.64 1217
2663.12 1094
2663.61 1038
2664.10 927
2664.58 1034
2665.07 1115
2665.56 1005
2666.04 1053
2666.53 1071
2667.02 1111
2667.50 1078
2667.99 1118
2668.48 1130
2668.96 1064
2669.45 1133
2669.94 1128
2670.42 1057
2670.91 1084
2671.40 1192
2671.89 1210
2672.37 1407
2672.86 1420
2673.35 1315
2673.83 1251
2674.32 1418
2674.81 1405
2675.30 1420
2675.78 1427
2676.27 1488
2676.76 1435
2677.25 1338
2677.74 1401
2678.22 1294
2678.71 1251
2679.20 1281
2679.69 1139
2680.17 1282
2680.66 1181
2681.15 1100
2681.64 1168
2682.13 1069
2682.61 1059
2683.10 1079
2683.59 1091
2684.08 1130
2684.57 1123
2685.06 1009
2685.54 1116
2686.03 1105
2686.52 1010
2687.01 999
2687.50 1025
2687.99 1023
2688.48 1035
2688.96 961
2689.45 1078
2689.94 1110
2690.43 1031
2690.92 1096
2691.41 1038
2691.90 1016
2692.39 1088
2692.88 1070
2693.36 1123
2693.85 1151
2694.34 1063
2694.83 1062
2695.32 1167
2695.81 1070
2696.30 1216
2696.79 1097
2697.28 1001
2697.77 1145
2698.26 1146
2698.75 1100
2699.24 1227
2699.73 1170
2700.22 1183
2700.71 1127
2701.20 1065
2701.69 1032
2702.18 1110
2702.67 1135
2703.16 1111
2703.65 1083
2704.14 1128
2704.63 1163
2705.12 1164
2705.61 1021
2706.10 942
2706.59 1055
2707.08 1054
2707.57 1038
2708.06 972
2708.55 1156
2709.04 1165
2709.53 1061
2710.02 1101
2710.51 1077
2711.00 1126
2711.49 1040
2711.98 978
2712.47 1081
2712.97 1081
2713.46 1086
2713.95 968
2714.44 1079
2714.93 977
2715.42 971
2715.91 1149
2716.40 1037
2716.89 953
2717.39 1020
2717.88 1084
2718.37 1059
2718.86 1058
2719.35 1017
2719.84 1168
2720.33 1190
2720.83 1077
2721.32 1255
2721.81 1286
2722.30 1140
2722.79 1285
2723.28 1118
2723.78 1204
2724.27 1198
2724.76 1204
2725.25 1200
2725.74 1195
2726.24 1136
2726.73 1190
2727.22 1029
2727.71 1102
2728.20 1085
2728.70 1124
2729.19 1123
2729.68 1149
2730.17 1129
2730.67 1034
2731.16 1131
2731.65 1090
2732.14 1104
2732.64 1069
2733.13 1121
2733.62 1050
2734.12 1101
2734.61 1134
2735.10 1247
2735.59 1204
2736.09 1120
2736.58 1143
2737.07 1098
2737.57 1056
2738.06 1103
2738.55 1045
2739.05 1067
2739.54 1131
2740.03 1138
2740.53 1134
2741.02 1172
2741.51 1190
2742.01 1289
2742.50 1218
2742.99 1118
2743.49 1175
2743.98 1153
2744.47 1134
2744.97 1107
2745.46 1012
2745.96 1079
2746.45 1143
2746.94 1063
2747.44 1132
2747.93 1222
2748.43 1184
2748.92 1204
2749.41 1196
2749.91 1252
2750.40 1233
2750.90 1065
2751.39 1077
2751.89 1096
2752.38 1106
2752.87 1051
2753.37 1097
2753.86 1131
2754.36 1060
2754.85 1032
2755.35 1133
2755.84 1065
2756.34 1047
2756.83 1118
2757.33 1127
2757.82 1164
2758.32 1051
2758.81 1106
2759.31 1111
2759.80 1031
2760.30 993
2760.79 983
2761.29 1047
2761.78 1065
2762.28 1067
2762.77 1076
2763.27 1110
2763.76 977
2764.26 1032
2764.76 1012
2765.25 1007
2765.75 1097
2766.24 1060
2766.74 1063
2767.23 988
2767.73 1043
2768.23 960
2768.72 1063
2769.22 1090
2769.71 997
2770.21 1111
2770.71 1066
2771.20 1105
2771.70 1045
2772.19 1082
2772.69 1131
2773.19 1116
2773.68 1176
2774.18 1183
2774.68 1249
2775.17 1118
2775.67 1304
2776.17 1430
2776.66 1356
2777.16 1315
2777.66 1254
2778.15 1282
2778.65 1226
2779.15 1270
2779.64 1291
2780.14 1226
2780.64 1181
2781.13 1181
2781.63 1171
2782.13 1177
2782.63 1075
2783.12 1078
2783.62 1005
2784.12 1084
2784.61 1165
2785.11 1160
2785.61 1074
2786.11 1175
2786.60 1347
2787.10 1199
2787.60 1149
2788.10 1203
2788.59 1114
2789.09 1077
2789.59 1080
2790.09 1084
2790.59 1044
2791.08 1015
2791.58 1066
2792.08 972
2792.58 1005
2793.08 1040
2793.57 1071
2794.07 1029
2794.57 1068
2795.07 1156
2795.57 1127
2796.07 1102
2796.56 1247
2797.06 1171
2797.56 1263
2798.06 1204
2798.56 1345
2799.06 1198
2799.56 1260
2800.05 1180
2800.55 1230
2801.05 1171
2801.55 1084
2802.05 1127
2802.55 1105
2803.05 1123
2803.55 1158
2804.05 1074
2804.54 1035
2805.04 1044
2805.54 985
2806.04 1220
2806.54 1157
2807.04 1280
2807.54 1266
2808.04 1277
2808.54 1330
2809.04 1243
2809.54 1169
2810.04 1345
2810.54 1380
2811.04 1418
2811.54 1227
2812.04 1220
2812.54 1210
2813.04 1082
2813.54 1291
2814.04 1173
2814.54 1147
2815.04 1087
2815.54 1105
2816.04 1271
2816.54 1057
2817.04 1099
2817.54 1230
2818.04 1141
2818.54 1103
2819.04 1115
2819.54 1165
2820.04 1128
2820.54 1252
2821.04 1333
2821.54 1281
2822.04 1013
2822.54 1206
2823.04 1124
2823.54 1094
2824.04 990
2824.55 950
2825.05 1179
2825.55 1298
2826.05 1246
2826.55 1106
2827.05 1028
2827.55 1142
2828.05 1056
2828.55 1024
2829.06 1014
2829.56 987
2830.06 1041
2830.56 1001
2831.06 1019
2831.56 1170
2832.06 1017
2832.57 1000
2833.07 1031
2833.57 1006
2834.07 977
2834.57 1125
2835.07 1151
2835.58 1099
2836.08 1031
2836.58 986
2837.08 1053
2837.58 1074
2838.09 1155
2838.59 1248
2839.09 1092
2839.59 1079
2840.10 1088
2840.60 1132
2841.10 1018
2841.60 1089
2842.11 1021
2842.61 1023
2843.11 1074
2843.61 1123
2844.12 1073
2844.62 1003
2845.12 988
2845.62 998
2846.13 1104
2846.63 1120
2847.13 1151
2847.64 1090
2848.14 1148
2848.64 1145
2849.14 1193
2849.65 1209
2850.15 1157
2850.65 1278
2851.16 1208
2851.66 1200
2852.16 1151
2852.67 1136
2853.17 955
2853.67 980
2854.18 1003
2854.68 1119
2855.18 1139
2855.69 1044
2856.19 1143
2856.70 1188
2857.20 1006
2857.70 1107
2858.21 1117
2858.71 1194
2859.22 1105
2859.72 1219
2860.22 1114
2860.73 1154
2861.23 1062
2861.74 1016
2862.24 1092
2862.74 1159
2863.25 1161
2863.75 1095
2864.26 1039
2864.76 990
2865.27 944
2865.77 1130
2866.28 982
2866.78 1072
2867.28 1057
2867.79 1104
2868.29 1030
2868.80 1082
2869.30 1099
2869.81 1031
2870.31 1088
2870.82 1107
2871.32 1076
2871.83 1225
2872.33 1260
2872.84 1264
2873.34 1213
2873.85 1226
2874.36 1292
2874.86 1229
2875.37 1263
2875.87 1315
2876.38 1151
2876.88 1090
2877.39 1113
2877.89 1135
2878.40 1148
2878.90 1044
2879.41 1155
2879.92 1106
2880.42 1038
2880.93 1101
2881.43 1105
2881.94 1147
2882.45 1292
2882.95 1224
2883.46 1232
2883.96 1080
2884.47 1081
2884.98 1147
2885.48 1090
2885.99 1174
2886.50 1189
2887.00 1296
2887.51 1356
2888.02 1249
2888.52 1260
2889.03 1289
2889.53 1200
2890.04 1206
2890.55 1169
2891.06 1307
2891.56 1223
2892.07 1327
2892.58 1360
2893.08 1378
2893.59 1548
2894.10 1465
2894.60 1572
2895.11 1633
2895.62 1662
2896.13 1876
2896.63 1815
2897.14 1771
2897.65 1821
2898.15 1820
2898.66 1654
2899.17 1450
2899.68 1382
2900.18 1462
2900.69 1275
2901.20 1361
2901.71 1266
2902.22 1337
2902.72 1298
2903.23 1176
2903.74 1146
2904.25 1282
2904.75 1296
2905.26 1156
2905.77 1179
2906.28 1355
2906.79 1307
2907.30 1146
2907.80 1106
2908.31 1105
2908.82 1066
2909.33 1178
2909.84 1091
2910.35 1031
2910.85 1087
2911.36 1214
2911.87 1183
2912.38 1092
2912.89 1059
2913.40 1132
2913.91 1200
2914.41 1141
2914.92 1059
2915.43 1110
2915.94 1063
2916.45 1036
2916.96 1042
2917.47 1044
2917.98 1107
2918.49 1145
2919.00 1077
2919.51 1129
2920.01 1089
2920.52 1010
2921.03 1085
2921.54 1145
2922.05 1091
2922.56 1146
2923.07 1137
2923.58 1110
2924.09 1165
2924.60 1140
2925.11 1201
2925.62 1288
2926.13 1322
2926.64 1367
2927.15 1326
2927.66 1249
2928.17 1135
2928.68 1142
2929.19 1156
2929.70 1036
2930.21 947
2930.72 998
2931.23 950
2931.74 922
2932.25 932
2932.76 1064
2933.27 1100
2933.78 1046
2934.29 1008
2934.80 1078
2935.31 1087
2935.83 1017
2936.34 1116
2936.85 1100
2937.36 1176
2937.87 1094
2938.38 1010
2938.89 1089
2939.40 1138
2939.91 1221
2940.42 1036
2940.94 1093
2941.45 1096
2941.96 1095
2942.47 1026
2942.98 1000
2943.49 1028
2944.00 1129
2944.51 1192
2945.03 1075
2945.54 1025
2946.05 1169
2946.56 1152
2947.07 937
2947.58 1002
2948.10 1097
2948.61 1043
2949.12 1041
2949.63 1055
2950.14 1151
2950.66 1082
2951.17 1096
2951.68 1047
2952.19 933
2952.70 1006
2953.22 1013
2953.73 1186
2954.24 1234
2954.75 1072
2955.26 1081
2955.78 1069
2956.29 1023
2956.80 1081
2957.31 1009
2957.83 1067
2958.34 1122
2958.85 1089
2959.37 1155
2959.88 1109
2960.39 1164
2960.90 1080
2961.42 1096
2961.93 1089
2962.44 1222
2962.96 1234
2963.47 1130
2963.98 1170
2964.50 1106
2965.01 1267
2965.52 1135
2966.04 1226
2966.55 1075
2967.06 1030
2967.58 1200
2968.09 1138
2968.60 1120
2969.12 1054
2969.63 983
2970.14 1059
2970.66 970
2971.17 968
2971.68 1028
2972.20 1112
2972.71 1046
2973.23 1021
2973.74 1045
2974.25 1104
2974.77 1246
2975.28 1233
2975.80 1075
2976.31 1073
2976.83 1226
2977.34 1190
2977.85 1264
2978.37 1266
2978.88 1104
2979.40 1206
2979.91 1198
2980.43 1169
2980.94 1299
2981.46 1255
2981.97 1234
2982.48 1303
2983.00 1315
2983.51 1329
2984.03 1328
2984.54 1253
2985.06 1307
2985.57 1345
2986.09 1407
2986.60 1365
2987.12 1461
2987.63 1407
2988.15 1294
2988.67 1347
2989.18 1425
2989.70 1407
2990.21 1543
2990.73 1547
2991.24 1611
2991.76 1615
2992.27 1401
2992.79 1475
2993.30 1437
2993.82 1481
2994.34 1342
2994.85 1436
2995.37 1637
2995.88 1423
2996.40 1517
2996.92 1553
2997.43 1599
2997.95 1609
2998.46 1558
2998.98 1580
2999.50 1680
3000.01 1638
3000.53 1849
3001.05 2050
3001.56 2231
3002.08 2593
3002.59 2798
3003.11 3035
3003.63 3683
3004.14 4056
3004.66 4344
3005.18 4790
3005.69 5021
3006.21 5287
3006.73 4922
3007.24 4504
3007.76 4309
3008.28 3874
3008.80 3646
3009.31 3101
3009.83 2525
3010.35 2359
3010.86 1856
3011.38 1755
3011.90 1771
3012.42 1760
3012.93 1658
3013.45 1527
3013.97 1524
3014.49 1437
3015.00 1503
3015.52 1536
3016.04 1623
3016.56 1542
3017.07 1458
3017.59 1549
3018.11 1592
3018.63 1804
3019.15 1595
3019.66 1625
3020.18 1589
3020.70 1585
3021.22 1672
3021.74 1601
3022.25 1514
3022.77 1510
3023.29 1579
3023.81 1552
3024.33 1547
3024.85 1551
3025.36 1548
3025.88 1755
3026.40 1659
3026.92 1416
3027.44 1478
3027.96 1662
3028.48 1392
3028.99 1454
3029.51 1482
3030.03 1326
3030.55 1435
3031.07 1389
3031.59 1441
3032.11 1407
3032.63 1414
3033.15 1350
3033.66 1442
3034.18 1597
3034.70 1430
3035.22 1476
3035.74 1370
3036.26 1379
3036.78 1410
3037.30 1312
3037.82 1436
3038.34 1416
3038.86 1238
3039.38 1390
3039.90 1362
3040.42 1308
3040.94 1396
3041.46 1304
3041.98 1265
3042.50 1364
3043.02 1381
3043.54 1256
3044.06 1312
3044.58 1317
3045.10 1336
3045.62 1343
3046.14 1275
3046.66 1241
3047.18 1192
3047.70 1124
3048.22 1257
3048.74 1214
3049.26 1243
3049.78 1235
3050.30 1263
3050.82 1211
3051.34 1205
3051.86 1162
3052.38 1225
3052.90 994
3053.43 968
3053.95 1126
3054.47 1337
3054.99 1175
3055.51 1271
3056.03 1175
3056.55 1163
3057.07 1196
3057.59 1135
3058.12 1062
3058.64 1217
3059.16 1275
3059.68 1270
3060.20 1306
3060.72 1422
3061.24 1405
3061.77 1360
3062.29 1324
3062.81 1344
3063.33 1429
3063.85 1428
3064.37 1538
3064.90 1310
3065.42 1291
3065.94 1235
3066.46 1359
3066.98 1525
3067.51 1486
3068.03 1471
3068.55 1501
3069.07 1471
3069.59 1349
3070.12 1386
3070.64 1397
3071.16 1347
3071.68 1428
3072.21 1403
3072.73 1436
3073.25 1459
3073.77 1310
3074.30 1308
3074.82 1504
3075.34 1500
3075.86 1532
3076.39 1538
3076.91 1419
3077.43 1509
3077.96 1468
3078.48 1493
3079.00 1718
3079.52 1616
3080.05 1785
3080.57 1746
3081.09 1720
3081.62 1843
3082.14 1749
3082.66 1793
3083.19 1788
3083.71 1878
3084.23 1824
3084.76 1664
3085.28 1733
3085.80 1815
3086.33 1958
3086.85 1840
3087.38 1920
3087.90 1752
3088.42 1531
3088.95 1712
3089.47 1783
3090.00 1780
3090.52 1640
3091.04 1624
3091.57 1573
3092.09 1755
3092.62 1900
3093.14 1830
3093.66 1821
3094.19 1831
3094.71 1838
3095.24 1720
3095.76 1847
3096.29 2035
3096.81 2009
3097.34 2115
3097.86 2191
3098.38 2279
3098.91 2494
3099.43 2898
3099.96 3384
3100.48 3840
3101.01 4833
3101.53 5794
3102.06 7016
3102.58 7791
3103.11 8902
3103.63 10102
3104.16 10519
3104.68 10783
3105.21 10622
3105.73 9864
3106.26 8893
3106.79 8103
3107.31 6964
3107.84 5414
3108.36 4386
3108.89 3650
3109.41 3219
3109.94 3072
3110.46 3184
3110.99 3104
3111.52 2894
3112.04 2769
3112.57 2606
3113.09 2647
3113.62 2620
3114.15 2413
3114.67 2371
3115.20 2344
3115.72 2030
3116.25 2028
3116.78 1922
3117.30 2041
3117.83 1997
3118.35 1917
3118.88 1949
3119.41 1853
3119.93 1740
3120.46 1811
3120.99 1773
3121.51 1919
3122.04 1866
3122.57 2107
3123.09 2404
3123.62 2137
3124.15 2057
3124.67 1985
3125.20 2027
3125.73 1979
3126.26 1825
3126.78 1652
3127.31 1585
3127.84 1676
3128.36 1551
3128.89 1559
3129.42 1630
3129.95 1716
3130.47 1621
3131.00 1601
3131.53 1382
3132.06 1508
3132.58 1448
3133.11 1497
3133.64 1630
3134.17 1431
3134.69 1424
3135.22 1361
3135.75 1346
3136.28 1498
3136.81 1511
3137.33 1497
3137.86 1541
3138.39 1427
3138.92 1444
3139.45 1519
3139.97 1353
3140.50 1574
3141.03 1603
3141.56 1397
3142.09 1456
3142.62 1545
3143.14 1487
3143.67 1440
3144.20 1497
3144.73 1600
3145.26 1412
3145.79 1482
3146.32 1408
3146.84 1465
3147.37 1498
3147.90 1527
3148.43 1584
3148.96 1709
3149.49 1619
3150.02 1577
3150.55 1668
3151.08 1508
3151.61 1493
3152.13 1328
3152.66 1417
3153.19 1532
3153.72 1656
3154.25 1592
3154.78 1608
3155.31 1577
3155.84 1635
3156.37 1681
3156.90 1631
3157.43 1764
3157.96 1758
3158.49 1687
3159.02 1591
3159.55 1777
3160.08 1521
3160.61 1623
3161.14 1438
3161.67 1517
3162.20 1539
3162.73 1605
3163.26 1378
3163.79 1295
3164.32 1469
3164.85 1319
3165.38 1362
3165.91 1343
3166.44 1189
3166.97 1209
3167.50 1234
3168.03 1403
3168.56 1472
3169.09 1388
3169.62 1275
3170.15 1255
3170.69 1237
3171.22 1301
3171.75 1297
3172.28 1294
3172.81 1493
3173.34 1458
3173.87 1441
3174.40 1491
3174.93 1557
3175.46 1587
3176.00 1703
3176.53 1703
3177.06 1546
3177.59 1548
3178.12 1651
3178.65 1574
3179.18 1352
3179.72 1512
3180.25 1542
3180.78 1406
3181.31 1282
3181.84 1295
3182.37 1418
3182.91 1315
3183.44 1345
3183.97 1454
3184.50 1433
3185.03 1395
3185.56 1364
3186.10 1236
3186.63 1318
3187.16 1382
3187.69 1280
3188.23 1399
3188.76 1343
3189.29 1362
3189.82 1276
3190.36 1303
3190.89 1229
3191.42 1430
3191.95 1435
3192.49 1365
3193.02 1265
3193.55 1206
3194.08 1195
3194.62 1197
3195.15 1221
3195.68 1335
3196.21 1280
3196.75 1326
3197.28 1247
3197.81 1309
3198.35 1251
3198.88 1179
3199.41 1167
3199.95 1205
3200.48 1262
3201.01 1297
3201.55 1390
3202.08 1282
3202.61 1204
3203.15 1145
3203.68 1289
3204.21 1314
3204.75 1186
3205.28 1207
3205.81 1139
3206.35 1189
3206.88 1260
3207.42 1230
3207.95 1303
3208.48 1238
3209.02 1272
3209.55 1316
3210.09 1308
3210.62 1286
3211.15 1331
3211.69 1489
3212.22 1440
3212.76 1513
3213.29 1396
3213.83 1359
3214.36 1368
3214.89 1349
3215.43 1239
3215.96 1291
3216.50 1245
3217.03 1249
3217.57 1278
3218.10 1284
3218.64 1216
3219.17 1170
3219.71 1330
3220.24 1306
3220.78 1278
3221.31 1167
3221.85 1251
3222.38 1283
3222.92 1343
3223.45 1336
3223.99 1416
3224.52 1435
3225.06 1335
3225.59 1406
3226.13 1465
3226.66 1404
3227.20 1232
3227.73 1203
3228.27 1251
3228.81 1377
3229.34 1393
3229.88 1273
3230.41 1242
3230.95 1273
3231.48 1350
3232.02 1362
3232.56 1243
3233.09 1210
3233.63 1390
3234.16 1429
3234.70 1457
3235.24 1405
3235.77 1524
3236.31 1441
3236.85 1420
3237.38 1654
3237.92 1556
3238.45 1681
3238.99 1694
3239.53 1530
3240.06 1607
3240.60 1505
3241.14 1584
3241.67 1618
3242.21 1616
3242.75 1766
3243.28 1650
3243.82 1644
3244.36 1607
3244.90 1666
3245.43 1675
3245.97 1545
3246.51 1507
3247.04 1544
3247.58 1669
3248.12 1728
3248.66 1632
3249.19 1730
3249.73 1769
3250.27 1660
3250.81 1782
3251.34 1729
3251.88 1869
3252.42 2007
3252.96 1759
3253.49 1618
3254.03 1805
3254.57 1809
3255.11 1771
3255.64 1735
3256.18 2065
3256.72 1992
3257.26 1911
3257.80 2038
3258.33 2270
3258.87 2345
3259.41 2782
3259.95 2733
3260.49 3222
3261.03 3571
3261.56 3496
3262.10 3947
3262.64 4590
3263.18 4857
3263.72 5179
3264.26 5513
3264.79 5727
3265.33 6568
3265.87 6532
3266.41 6779
3266.95 7381
3267.49 7509
3268.03 7684
3268.57 7135
3269.10 6563
3269.64 6206
3270.18 5504
3270.72 4703
3271.26 4248
3271.80 3617
3272.34 3142
3272.88 2835
3273.42 2481
3273.96 2471
3274.50 2391
3275.04 2302
3275.58 2094
3276.12 2177
3276.66 2195
3277.19 2201
3277.73 2170
3278.27 2237
3278.81 2215
3279.35 2070
3279.89 1990
3280.43 1961
3280.97 2123
3281.51 2034
3282.05 2120
3282.59 2421
3283.13 2348
3283.67 2256
3284.21 2139
3284.75 2110
3285.29 2266
3285.83 2357
3286.38 2285
3286.92 2392
3287.46 2533
3288.00 2555
3288.54 2629
3289.08 2485
3289.62 2422
3290.16 2702
3290.70 2530
3291.24 2570
3291.78 2524
3292.32 2479
3292.86 2582
3293.40 2952
3293.95 3090
3294.49 3238
3295.03 3647
3295.57 3763
3296.11 3782
3296.65 4071
3297.19 3994
3297.73 4091
3298.28 4004
3298.82 3849
3299.36 3556
3299.90 3361
3300.44 3069
3300.98 2806
3301.52 2435
3302.07 2123
3302.61 2056
3303.15 2174
3303.69 2218
3304.23 2123
3304.77 2064
3305.32 1995
3305.86 2140
3306.40 2065
3306.94 1977
3307.49 2128
3308.03 2083
3308.57 2004
3309.11 1985
3309.65 2096
3310.20 2161
3310.74 2233
3311.28 1954
3311.82 1822
3312.37 1875
3312.91 2036
3313.45 2135
3313.99 2217
3314.54 2230
3315.08 2091
3315.62 2214
3316.17 2420
3316.71 2529
3317.25 2529
3317.79 2569
3318.34 2764
3318.88 2818
3319.42 2828
3319.97 2580
3320.51 2595
3321.05 2592
3321.60 2601
3322.14 2533
3322.68 2556
3323.23 2505
3323.77 2312
3324.31 2158
3324.86 2393
3325.40 2481
3325.94 2448
3326.49 2351
3327.03 2433
3327.58 2465
3328.12 2219
3328.66 2252
3329.21 2367
3329.75 2447
3330.29 2647
3330.84 2744
3331.38 3451
3331.93 4194
3332.47 5181
3333.02 6419
3333.56 7835
3334.10 9487
3334.65 11018
3335.19 13480
3335.74 14666
3336.28 15917
3336.83 17747
3337.37 17980
3337.92 17524
3338.46 16725
3339.00 14867
3339.55 13408
3340.09 11380
3340.64 9595
3341.18 7839
3341.73 6338
3342.27 5467
3342.82 4438
3343.36 3718
3343.91 3326
3344.45 3121
3345.00 2915
3345.54 2746
3346.09 2684
3346.64 2508
3347.18 2523
3347.73 2643
3348.27 2779
3348.82 2666
3349.36 2737
3349.91 2722
3350.45 2896
3351.00 2800
3351.55 2635
3352.09 2658
3352.64 2850
3353.18 2872
3353.73 2843
3354.27 2741
3354.82 2537
3355.37 2372
3355.91 2332
3356.46 2362
3357.00 2289
3357.55 2261
3358.10 2158
3358.64 2116
3359.19 2127
3359.74 2183
3360.28 2062
3360.83 2031
3361.38 2069
3361.92 2163
3362.47 2043
3363.02 1999
3363.56 2051
3364.11 2075
3364.66 2154
3365.20 2208
3365.75 2124
3366.30 2130
3366.84 2128
3367.39 2012
3367.94 2019
3368.48 1845
3369.03 1937
3369.58 1815
3370.13 2190
3370.67 2263
3371.22 2241
3371.77 2319
3372.32 2446
3372.86 2645
3373.41 2682
3373.96 2694
3374.51 2701
3375.05 2723
3375.60 3024
3376.15 2834
3376.70 3011
3377.24 2770
3377.79 2595
3378.34 2449
3378.89 2240
3379.44 2078
3379.98 2001
3380.53 1985
3381.08 1880
3381.63 1864
3382.18 1790
3382.73 1712
3383.27 1674
3383.82 1693
3384.37 1594
3384.92 1586
3385.47 1868
3386.02 1784
3386.56 1536
3387.11 1574
3387.66 1660
3388.21 1551
3388.76 1525
3389.31 1599
3389.86 1547
3390.41 1520
3390.95 1517
3391.50 1362
3392.05 1483
3392.60 1604
3393.15 1547
3393.70 1443
3394.25 1454
3394.80 1446
3395.35 1461
3395.90 1413
3396.45 1375
3397.00 1397
3397.55 1422
3398.10 1263
3398.64 1329
3399.19 1456
3399.74 1488
3400.29 1382
3400.84 1604
3401.39 1476
3401.94 1379
3402.49 1428
3403.04 1473
3403.59 1506
3404.14 1486
3404.69 1520
3405.24 1400
3405.79 1349
3406.34 1444
3406.89 1477
3407.44 1601
3407.99 1461
3408.54 1427
3409.09 1501
3409.65 1681
3410.20 1572
3410.75 1567
3411.30 1626
3411.85 1664
3412.40 1662
3412.95 1686
3413.50 1787
3414.05 1777
3414.60 1706
3415.15 1597
3415.70 1692
3416.25 1626
3416.81 1539
3417.36 1618
3417.91 1645
3418.46 1654
3419.01 1564
3419.56 1368
3420.11 1303
3420.66 1367
3421.22 1465
3421.77 1699
3422.32 1645
3422.87 1782
3423.42 1972
3423.97 1796
3424.52 2150
3425.08 2230
3425.63 1993
3426.18 2096
3426.73 1996
3427.28 1976
3427.84 1778
3428.39 1814
3428.94 1755
3429.49 1643
3430.04 1522
3430.60 1602
3431.15 1703
3431.70 1605
3432.25 1582
3432.80 1435
3433.36 1370
3433.91 1375
3434.46 1535
3435.01 1417
3435.57 1400
3436.12 1309
3436.67 1442
3437.22 1395
3437.78 1299
3438.33 1496
3438.88 1394
3439.44 1536
3439.99 1549
3440.54 1610
3441.09 1580
3441.65 1474
3442.20 1461
3442.75 1444
3443.31 1589
3443.86 1513
3444.41 1463
3444.97 1535
3445.52 1453
3446.07 1500
3446.63 1435
3447.18 1437
3447.73 1494
3448.29 1410
3448.84 1338
3449.40 1494
3449.95 1414
3450.50 1347
3451.06 1489
3451.61 1326
3452.16 1358
3452.72 1349
3453.27 1346
3453.83 1349
3454.38 1362
3454.93 1312
3455.49 1243
3456.04 1228
3456.60 1297
3457.15 1343
3457.71 1339
3458.26 1292
3458.81 1233
3459.37 1407
3459.92 1399
3460.48 1291
3461.03 1327
3461.59 1500
3462.14 1335
3462.70 1226
3463.25 1250
3463.81 1300
3464.36 1464
3464.92 1575
3465.47 1357
3466.03 1477
3466.58 1435
3467.14 1328
3467.69 1346
3468.25 1528
3468.80 1388
3469.36 1474
3469.91 1585
3470.47 1609
3471.02 1544
3471.58 1726
3472.13 1564
3472.69 1517
3473.24 1586
3473.80 1718
3474.36 1806
3474.91 1671
3475.47 1650
3476.02 1688
3476.58 1682
3477.13 1587
3477.69 1691
3478.25 1750
3478.80 1704
3479.36 1835
3479.91 1666
3480.47 1823
3481.03 1908
3481.58 1816
3482.14 1911
3482.70 1841
3483.25 1923
3483.81 1884
3484.37 1858
3484.92 1954
3485.48 1855
3486.04 1831
3486.59 1877
3487.15 2182
3487.71 2448
3488.26 2549
3488.82 2728
3489.38 2883
3489.93 3397
3490.49 4210
3491.05 5043
3491.60 5369
3492.16 5681
3492.72 5931
3493.27 6231
3493.83 6183
3494.39 6176
3494.95 5890
3495.50 5632
3496.06 5484
3496.62 5223
3497.18 5450
3497.73 5744
3498.29 5982
3498.85 6146
3499.41 6736
3499.96 7154
3500.52 6709
3501.08 7136
3501.64 6883
3502.20 6620
3502.75 6098
3503.31 6054
3503.87 5550
3504.43 5215
3504.99 4766
3505.54 4332
3506.10 4523
3506.66 4325
3507.22 4263
3507.78 4139
3508.34 3760
3508.89 3650
3509.45 3556
3510.01 3168
3510.57 3062
3511.13 2939
3511.69 2831
3512.25 2709
3512.80 2647
3513.36 2397
3513.92 2202
3514.48 2107
3515.04 2228
3515.60 2089
3516.16 1997
3516.72 2077
3517.28 2017
3517.83 1939
3518.39 1889
3518.95 1871
3519.51 2023
3520.07 2053
3520.63 2081
3521.19 1988
3521.75 1923
3522.31 2020
3522.87 1764
3523.43 1836
3523.99 1813
3524.55 1873
3525.11 1723
3525.67 1632
3526.23 1589
3526.79 1616
3527.35 1623
3527.91 1544
3528.47 1417
3529.03 1561
3529.59 1591
3530.15 1706
3530.71 1652
3531.27 1686
3531.83 1658
3532.39 1613
3532.95 1756
3533.51 1461
3534.07 1452
3534.63 1586
3535.19 1628
3535.75 1655
3536.31 1696
3536.87 1672
3537.43 1483
3537.99 1575
3538.55 1577
3539.12 1546
3539.68 1606
3540.24 1627
3540.80 1566
3541.36 1572
3541.92 1712
3542.48 1769
3543.04 1779
3543.60 1654
3544.16 1724
3544.73 1840
3545.29 1695
3545.85 1758
3546.41 1713
3546.97 1657
3547.53 1604
3548.09 1521
3548.66 1441
3549.22 1383
3549.78 1285
3550.34 1420
3550.90 1345
3551.46 1467
3552.03 1567
3552.59 1363
3553.15 1263
3553.71 1301
3554.27 1341
3554.84 1287
3555.40 1411
3555.96 1403
3556.52 1334
3557.09 1424
3557.65 1273
3558.21 1326
3558.77 1273
3559.33 1237
3559.90 1263
3560.46 1339
3561.02 1306
3561.58 1242
3562.15 1346
3562.71 1262
3563.27 1325
3563.84 1242
3564.40 1310
3564.96 1409
3565.52 1422
3566.09 1341
3566.65 1286
3567.21 1273
3567.78 1140
3568.34 1254
3568.90 1314
3569.47 1231
3570.03 1166
3570.59 1118
3571.16 1291
3571.72 1345
3572.28 1227
3572.85 1272
3573.41 1284
3573.97 1321
3574.54 1247
3575.10 1252
3575.66 1423
3576.23 1383
3576.79 1353
3577.36 1459
3577.92 1631
3578.48 1566
3579.05 1388
3579.61 1627
3580.18 1585
3580.74 1440
3581.30 1506
3581.87 1397
3582.43 1367
3583.00 1428
3583.56 1284
3584.13 1313
3584.69 1223
3585.25 1367
3585.82 1228
3586.38 1181
3586.95 1233
3587.51 1201
3588.08 1269
3588.64 1338
3589.21 1155
3589.77 1311
3590.34 1343
3590.90 1244
3591.47 1209
3592.03 1176
3592.60 1309
3593.16 1257
3593.73 1155
3594.29 1084
3594.86 1132
3595.42 1140
3595.99 1091
3596.55 1220
3597.12 1106
3597.68 1034
3598.25 1086
3598.82 1061
3599.38 1150
3599.95 1111
3600.51 1107
3601.08 1146
3601.64 1112
3602.21 1112
3602.78 1103
3603.34 1162
3603.91 1091
3604.47 1127
3605.04 1165
3605.61 1105
3606.17 1037
3606.74 1052
3607.30 1040
3607.87 992
3608.44 1003
3609.00 949
3609.57 1144
3610.14 1113
3610.70 1108
3611.27 1068
3611.84 978
3612.40 1066
3612.97 1037
3613.54 1111
3614.10 1121
3614.67 1114
3615.24 1093
3615.80 1391
3616.37 1479
3616.94 1571
3617.50 1584
3618.07 1703
3618.64 1794
3619.21 1759
3619.77 1776
3620.34 1661
3620.91 1524
3621.47 1653
3622.04 1403
3622.61 1372
3623.18 1376
3623.74 1438
3624.31 1311
3624.88 1108
3625.45 1072
3626.01 1131
3626.58 1012
3627.15 1108
3627.72 1218
3628.29 1102
3628.85 1074
3629.42 1078
3629.99 1060
3630.56 1113
3631.13 1078
3631.69 1107
3632.26 1195
3632.83 1112
3633.40 1090
3633.97 1007
3634.54 1104
3635.10 1148
3635.67 1143
3636.24 1106
3636.81 1207
3637.38 1143
3637.95 1216
3638.52 1187
3639.08 1273
3639.65 1288
3640.22 1307
3640.79 1476
3641.36 1586
3641.93 1555
3642.50 1603
3643.07 1585
3643.64 1600
3644.20 1621
3644.77 1404
3645.34 1465
3645.91 1378
3646.48 1392
3647.05 1259
3647.62 1177
3648.19 1347
3648.76 1308
3649.33 1344
3649.90 1336
3650.47 1292
3651.04 1435
3651.61 1395
3652.18 1468
3652.75 1572
3653.32 1631
3653.89 1647
3654.46 1706
3655.03 1685
3655.60 1815
3656.17 1906
3656.74 1597
3657.31 1637
3657.88 1563
3658.45 1644
3659.02 1725
3659.59 1781
3660.16 1823
3660.73 1733
3661.30 1528
3661.87 1658
3662.44 1753
3663.01 1680
3663.58 1710
3664.15 1737
3664.72 1696
3665.29 1864
3665.86 1955
3666.43 1872
3667.01 1918
3667.58 1918
3668.15 2061
3668.72 2110
3669.29 1934
3669.86 1827
3670.43 1759
3671.00 1604
3671.57 1533
3672.15 1399
3672.72 1528
3673.29 1521
3673.86 1422
3674.43 1348
3675.00 1285
3675.57 1454
3676.15 1456
3676.72 1298
3677.29 1216
3677.86 1311
3678.43 1355
3679.00 1364
3679.58 1396
3680.15 1376
3680.72 1262
3681.29 1306
3681.86 1296
3682.44 1321
3683.01 1263
3683.58 1356
3684.15 1438
3684.73 1387
3685.30 1453
3685.87 1205
3686.44 1200
3687.02 1285
3687.59 1395
3688.16 1426
3688.73 1467
3689.31 1747
3689.88 1783
3690.45 1628
3691.02 1580
3691.60 1602
3692.17 1728
3692.74 1557
3693.32 1485
3693.89 1448
3694.46 1386
3695.03 1270
3695.61 1282
3696.18 1312
3696.75 1369
3697.33 1306
3697.90 1298
3698.47 1263
3699.05 1250
3699.62 1224
3700.19 1280
3700.77 1433
3701.34 1486
3701.91 1405
3702.49 1324
3703.06 1348
3703.64 1319
3704.21 1251
3704.78 1410
3705.36 1346
3705.93 1312
3706.51 1422
3707.08 1302
3707.65 1325
3708.23 1214
3708.80 1258
3709.38 1271
3709.95 1246
3710.52 1306
3711.10 1303
3711.67 1338
3712.25 1322
3712.82 1064
3713.40 1207
3713.97 1278
3714.55 1266
3715.12 1208
3715.69 1039
3716.27 1185
3716.84 1321
3717.42 1109
3717.99 1175
3718.57 1302
3719.14 1332
3719.72 1219
3720.29 1261
3720.87 1157
3721.44 1084
3722.02 1177
3722.59 1151
3723.17 1196
3723.75 1035
3724.32 1147
3724.90 1203
3725.47 1188
3726.05 1057
3726.62 1070
3727.20 1175
3727.77 1127
3728.35 981
3728.92 1051
3729.50 1149
3730.08 1134
3730.65 1351
3731.23 1222
3731.80 1269
3732.38 1239
3732.96 1429
3733.53 1335
3734.11 1227
3734.68 1187
3735.26 1298
3735.84 1335
3736.41 1235
3736.99 1178
3737.57 1101
3738.14 1083
3738.72 1137
3739.30 1154
3739.87 1103
3740.45 1056
3741.03 1062
3741.60 1091
3742.18 1054
3742.76 1110
3743.33 1136
3743.91 1106
3744.49 1028
3745.06 1029
3745.64 1072
3746.22 1209
3746.79 1277
3747.37 1129
3747.95 1174
3748.53 1065
3749.10 1143
3749.68 1242
3750.26 1388
3750.83 1323
3751.41 1105
3751.99 1118
3752.57 1111
3753.14 929
3753.72 1046
3754.30 1208
3754.88 1082
3755.46 956
3756.03 1000
3756.61 973
3757.19 1062
3757.77 1032
3758.35 1039
3758.92 1072
3759.50 1066
3760.08 1071
3760.66 1088
3761.24 1112
3761.81 1033
3762.39 1051
3762.97 1125
3763.55 1070
3764.13 1046
3764.71 994
3765.28 1094
3765.86 1044
3766.44 1046
3767.02 1094
3767.60 988
3768.18 1046
3768.76 1034
3769.34 1021
3769.91 1084
3770.49 1227
3771.07 1262
3771.65 1125
3772.23 1128
3772.81 1137
3773.39 1199
3773.97 1052
3774.55 1114
3775.13 1152
3775.71 1137
3776.28 987
3776.86 1020
3777.44 1081
3778.02 1122
3778.60 1183
3779.18 1143
3779.76 1205
3780.34 1145
3780.92 1149
3781.50 1186
3782.08 1238
3782.66 1120
3783.24 1076
3783.82 1004
3784.40 984
3784.98 1065
3785.56 1034
3786.14 1026
3786.72 1115
3787.30 1107
3787.88 997
3788.46 1143
3789.04 1052
3789.62 1024
3790.20 1119
3790.78 1272
3791.36 1142
3791.94 1073
3792.53 1040
3793.11 1126
3793.69 1198
3794.27 1219
3794.85 1127
3795.43 1170
3796.01 1114
3796.59 1077
3797.17 1003
3797.75 1283
3798.33 1373
3798.91 1358
3799.50 1311
3800.08 1506
3800.66 1447
3801.24 1425
3801.82 1506
3802.40 1538
3802.98 1614
3803.57 1521
3804.15 1463
3804.73 1614
3805.31 1537
3805.89 1444
3806.47 1441
3807.05 1313
3807.64 1379
3808.22 1407
3808.80 1323
3809.38 1461
3809.96 1448
3810.55 1481
3811.13 1449
3811.71 1604
3812.29 1736
3812.87 1800
3813.46 1799
3814.04 1802
3814.62 1891
3815.20 1878
3815.79 1921
3816.37 2025
3816.95 1845
3817.53 1718
3818.12 1693
3818.70 1746
3819.28 1584
3819.86 1415
3820.45 1479
3821.03 1352
3821.61 1332
3822.20 1270
3822.78 1197
3823.36 1179
3823.94 1168
3824.53 1089
3825.11 1180
3825.69 1167
3826.28 1159
3826.86 1232
3827.44 1209
3828.03 1160
3828.61 1004
3829.19 1067
3829.78 1083
3830.36 1174
3830.94 1046
3831.53 1178
3832.11 1113
3832.69 997
3833.28 1042
3833.86 1075
3834.45 981
3835.03 950
3835.61 998
3836.20 979
3836.78 1148
3837.37 975
3837.95 996
3838.53 942
3839.12 945
3839.70 984
3840.29 984
3840.87 967
3841.46 1010
3842.04 992
3842.62 998
3843.21 1001
3843.79 978
3844.38 969
3844.96 880
3845.55 1032
3846.13 975
3846.72 1041
3847.30 1023
3847.89 1055
3848.47 1047
3849.06 1044
3849.64 1004
3850.23 1007
3850.81 976
3851.40 1055
3851.98 969
3852.57 966
3853.15 1037
3853.74 1007
3854.32 933
3854.91 1009
3855.49 997
3856.08 1145
3856.66 1046
3857.25 1022
3857.84 1116
3858.42 1044
3859.01 1051
3859.59 1091
3860.18 1287
3860.76 1335
3861.35 1331
3861.94 1529
3862.52 1550
3863.11 1518
3863.69 1558
3864.28 1487
3864.87 1496
3865.45 1358
3866.04 1388
3866.62 1419
3867.21 1295
3867.80 1186
3868.38 1258
3868.97 1139
3869.56 1075
3870.14 1061
3870.73 1073
3871.32 1018
3871.90 962
3872.49 1073
3873.08 1158
3873.66 1027
3874.25 1161
3874.84 1134
3875.42 1075
3876.01 1201
3876.60 1097
3877.19 992
3877.77 1064
3878.36 1101
3878.95 1031
3879.53 997
3880.12 959
3880.71 937
3881.30 986
3881.88 976
3882.47 906
3883.06 1036
3883.65 986
3884.23 842
3884.82 847
3885.41 858
3886.00 966
3886.58 905
3887.17 968
3887.76 1121
3888.35 1108
3888.94 1042
3889.52 1004
3890.11 1052
3890.70 1072
3891.29 1146
3891.88 1117
3892.46 1090
3893.05 1033
3893.64 1231
3894.23 1064
3894.82 1006
3895.41 977
3895.99 1060
3896.58 949
3897.17 1041
3897.76 957
3898.35 1041
3898.94 1043
3899.53 1038
3900.12 993
3900.70 1007
3901.29 1130
3901.88 984
3902.47 1004
3903.06 1084
3903.65 1030
3904.24 1135
3904.83 1091
3905.42 1146
3906.01 1129
3906.60 1166
3907.18 1164
3907.77 1049
3908.36 1155
3908.95 1241
3909.54 1284
3910.13 1239
3910.72 1265
3911.31 1142
3911.90 1091
3912.49 1003
3913.08 995
3913.67 961
3914.26 981
3914.85 960
3915.44 1040
3916.03 1011
3916.62 1085
3917.21 1076
3917.80 972
3918.39 1055
3918.98 1022
3919.57 977
3920.16 1032
3920.75 1072
3921.34 1081
3921.93 1010
3922.52 1096
3923.11 1120
3923.70 926
3924.30 1020
3924.89 977
3925.48 932
3926.07 1027
3926.66 963
3927.25 864
3927.84 814
3928.43 975
3929.02 1038
3929.61 1029
3930.20 977
3930.80 979
3931.39 875
3931.98 871
3932.57 989
3933.16 958
3933.75 954
3934.34 927
3934.93 925
3935.53 881
3936.12 987
3936.71 1021
3937.30 1013
3937.89 988
3938.48 994
3939.08 933
3939.67 1067
3940.26 905
3940.85 1010
3941.44 921
3942.04 925
3942.63 1029
3943.22 1081
3943.81 1130
3944.40 1100
3945.00 1095
3945.59 953
3946.18 990
3946.77 1063
3947.36 939
3947.96 893
3948.55 996
3949.14 884
3949.73 954
3950.33 952
3950.92 909
3951.51 978
3952.11 975
3952.70 1050
3953.29 1030
3953.88 935
3954.48 978
3955.07 916
3955.66 1061
3956.26 1101
3956.85 1022
3957.44 931
3958.04 994
3958.63 1028
3959.22 1020
3959.81 1130
3960.41 1123
3961.00 1041
3961.60 993
3962.19 991
3962.78 988
3963.38 995
3963.97 990
3964.56 1033
3965.16 953
3965.75 950
3966.34 1087
3966.94 1188
3967.53 1263
3968.13 1226
3968.72 1191
3969.31 1127
3969.91 1013
3970.50 1189
3971.10 1154
3971.69 1140
3972.28 1012
3972.88 1186
3973.47 1179
3974.07 1142
3974.66 1295
3975.26 1237
3975.85 1236
3976.45 1297
3977.04 1310
3977.63 1345
3978.23 1439
3978.82 1325
3979.42 1391
3980.01 1453
3980.61 1252
3981.20 1084
3981.80 1229
3982.39 1056
3982.99 1058
3983.58 1129
3984.18 1165
3984.77 1059
3985.37 1095
3985.96 1189
3986.56 1220
3987.16 1297
3987.75 1296
3988.35 1146
3988.94 1020
3989.54 1115
3990.13 1054
3990.73 1014
3991.32 1068
3991.92 1065
3992.52 1089
3993.11 1171
3993.71 1018
3994.30 1046
3994.90 1024
3995.50 1073
3996.09 1151
3996.69 1133
3997.28 1127
3997.88 1038
3998.48 1097
3999.07 1085
3999.67 1076
4000.26 956
4000.86 1098
4001.46 1076
4002.05 1166
4002.65 962
4003.25 1121
4003.84 1198
4004.44 1142
4005.04 1048
4005.63 1019
4006.23 1053
4006.83 1040
4007.42 996
4008.02 1180
4008.62 1016
4009.21 953
4009.81 925
4010.41 1070
4011.01 1113
4011.60 954
4012.20 966
4012.80 1002
4013.40 968
4013.99 876
4014.59 1045
4015.19 1088
4015.78 1096
4016.38 1096
4016.98 1052
4017.58 1094
4018.18 1097
4018.77 1149
4019.37 1052
4019.97 1061
4020.57 1126
4021.16 1010
4021.76 948
4022.36 1034
4022.96 1116
4023.56 1142
4024.15 1028
4024.75 1021
4025.35 1123
4025.95 1051
4026.55 1090
4027.15 1182
4027.74 1247
4028.34 1287
4028.94 1258
4029.54 1269
4030.14 1247
4030.74 1310
4031.34 1476
4031.93 1453
4032.53 1417
4033.13 1404
4033.73 1296
4034.33 1204
4034.93 1231
4035.53 1226
4036.13 1097
4036.73 1172
4037.32 1118
4037.92 1036
4038.52 1013
4039.12 1137
4039.72 994
4040.32 996
4040.92 1008
4041.52 992
4042.12 942
4042.72 904
4043.32 886
4043.92 971
4044.52 947
4045.12 986
4045.72 1043
4046.32 889
4046.92 920
4047.52 951
4048.12 903
4048.72 985
4049.32 1010
4049.92 1002
4050.52 850
4051.12 973
4051.72 828
4052.32 1002
4052.92 985
4053.52 975
4054.12 987
4054.72 894
4055.32 922
4055.92 886
4056.52 872
4057.12 929
4057.72 919
4058.32 875
4058.92 942
4059.52 825
4060.12 957
4060.72 987
4061.33 832
4061.93 880
4062.53 912
4063.13 856
4063.73 908
4064.33 878
4064.93 884
4065.53 828
4066.13 992
4066.74 967
4067.34 928
4067.94 1021
4068.54 906
4069.14 925
4069.74 925
4070.34 851
4070.95 831
4071.55 874
4072.15 831
4072.75 859
4073.35 922
4073.95 878
4074.56 839
4075.16 1030
4075.76 918
4076.36 932
4076.96 913
4077.57 991
4078.17 999
4078.77 942
4079.37 923
4079.97 936
4080.58 861
4081.18 925
4081.78 871
4082.38 818
4082.99 873
4083.59 874
4084.19 1003
4084.79 879
4085.40 1034
4086.00 951
4086.60 930
4087.21 891
4087.81 880
4088.41 969
4089.01 900
4089.62 926
4090.22 865
4090.82 899
4091.43 817
4092.03 888
4092.63 1020
4093.24 902
4093.84 871
4094.44 861
4095.05 805
4095.65 845
4096.25 852
4096.86 823
4097.46 843
4098.06 899
4098.67 933
4099.27 908
4099.87 959
4100.48 934
4101.08 880
4101.69 781
4102.29 867
4102.89 756
4103.50 960
4104.10 863
4104.71 788
4105.31 907
4105.91 884
4106.52 910
4107.12 1022
4107.73 950
4108.33 900
4108.94 952
4109.54 843
4110.14 801
4110.75 854
4111.35 815
4111.96 816
4112.56 891
4113.17 839
4113.77 810
4114.38 933
4114.98 878
4115.59 876
4116.19 840
4116.80 927
4117.40 992
4118.01 1002
4118.61 847
4119.22 888
4119.82 818
4120.43 947
4121.03 834
4121.64 885
4122.24 965
4122.85 855
4123.46 924
4124.06 934
4124.67 905
4125.27 892
4125.88 892
4126.48 835
4127.09 867
4127.69 913
4128.30 958
4128.91 855
4129.51 866
4130.12 867
4130.72 807
4131.33 823
4131.94 831
4132.54 926
4133.15 858
4133.76 925
4134.36 1031
4134.97 1034
4135.57 965
4136.18 994
4136.79 911
4137.39 943
4138.00 995
4138.61 992
4139.21 883
4139.82 952
4140.43 894
4141.03 906
4141.64 961
4142.25 948
4142.85 985
4143.46 1029
4144.07 967
4144.67 1037
4145.28 916
4145.89 901
4146.50 919
4147.10 903
4147.71 1045
4148.32 862
4148.93 911
4149.53 813
4150.14 897
4150.75 950
4151.36 865
4151.96 859
4152.57 850
4153.18 932
4153.79 973
4154.39 868
4155.00 793
4155.61 873
4156.22 897
4156.82 851
4157.43 793
4158.04 868
4158.65 904
4159.26 874
4159.87 899
4160.47 838
4161.08 855
4161.69 831
4162.30 927
4162.91 909
4163.52 980
4164.12 1118
4164.73 1179
4165.34 1171
4165.95 1159
4166.56 1187
4167.17 1102
4167.78 1132
4168.38 1027
4168.99 1003
4169.60 1122
4170.21 984
4170.82 881
4171.43 836
4172.04 867
4172.65 904
4173.26 962
4173.86 895
4174.47 1000
4175.08 1039
4175.69 1061
4176.30 1184
4176.91 899
4177.52 940
4178.13 942
4178.74 960
4179.35 1093
4179.96 1018
4180.57 951
4181.18 923
4181.79 948
4182.40 873
4183.01 878
4183.62 939
4184.23 894
4184.84 862
4185.45 930
4186.06 856
4186.67 875
4187.28 888
4187.89 966
4188.50 900
4189.11 960
4189.72 935
4190.33 908
4190.94 989
4191.55 1069
4192.16 1187
4192.77 1158
4193.38 1195
4193.99 1141
4194.60 1333
4195.21 1294
4195.82 1269
4196.44 1197
4197.05 1259
4197.66 1285
4198.27 1079
4198.88 1071
4199.49 1130
4200.10 1021
4200.71 978
4201.32 933
4201.94 936
4202.55 904
4203.16 970
4203.77 899
4204.38 972
4204.99 933
4205.60 874
4206.21 907
4206.83 1002
4207.44 1009
4208.05 920
4208.66 847
4209.27 835
4209.89 927
4210.50 890
4211.11 943
4211.72 1023
4212.33 967
4212.94 920
4213.56 950
4214.17 1002
4214.78 1009
4215.39 989
4216.01 995
4216.62 1014
4217.23 1112
4217.84 1040
4218.46 1031
4219.07 1064
4219.68 1182
4220.29 1252
4220.91 1178
4221.52 1220
4222.13 1292
4222.74 1181
4223.36 1135
4223.97 1218
4224.58 1282
4225.19 1224
4225.81 1325
4226.42 1279
4227.03 1431
4227.65 1292
4228.26 1386
4228.87 1268
4229.49 1334
4230.10 1535
4230.71 1583
4231.33 1668
4231.94 1631
4232.55 1703
4233.17 1829
4233.78 1870
4234.39 1886
4235.01 2066
4235.62 2036
4236.23 2069
4236.85 1958
4237.46 1797
4238.08 1857
4238.69 1758
4239.30 1500
4239.92 1289
4240.53 1276
4241.15 1193
4241.76 1230
4242.37 1225
4242.99 1133
4243.60 1144
4244.22 1178
4244.83 1103
4245.45 1155
4246.06 1253
4246.67 1120
4247.29 1107
4247.90 1148
4248.52 1147
4249.13 1202
4249.75 1043
4250.36 1006
4250.98 1141
4251.59 1172
4252.21 1045
4252.82 942
4253.44 1028
4254.05 1059
4254.67 1024
4255.28 1002
4255.90 865
4256.51 902
4257.13 964
4257.74 1016
4258.36 951
4258.97 921
4259.59 876
4260.20 900
4260.82 1031
4261.44 1031
4262.05 991
4262.67 978
4263.28 964
4263.90 1037
4264.51 1049
4265.13 1074
4265.75 955
4266.36 1024
4266.98 976
4267.59 1097
4268.21 1019
4268.83 995
4269.44 971
4270.06 1064
4270.67 1043
4271.29 1021
4271.91 911
4272.52 1068
4273.14 940
4273.76 1100
4274.37 1081
4274.99 1039
4275.61 1121
4276.22 1091
4276.84 1180
4277.46 1134
4278.07 1008
4278.69 1087
4279.31 1055
4279.92 1002
4280.54 971
4281.16 962
4281.77 921
4282.39 896
4283.01 926
4283.63 973
4284.24 894
4284.86 783
4285.48 795
4286.09 777
4286.71 959
4287.33 990
4287.95 967
4288.56 864
4289.18 962
4289.80 1028
4290.42 940
4291.03 930
4291.65 844
4292.27 826
4292.89 862
4293.51 991
4294.12 903
4294.74 877
4295.36 842
4295.98 907
4296.60 862
4297.21 899
4297.83 986
4298.45 931
4299.07 944
4299.69 996
4300.31 987
4300.92 942
4301.54 944
4302.16 935
4302.78 973
4303.40 967
4304.02 982
4304.63 952
4305.25 947
4305.87 974
4306.49 942
4307.11 1081
4307.73 1025
4308.35 976
4308.97 981
4309.59 995
4310.20 965
4310.82 934
4311.44 930
4312.06 1048
4312.68 1068
4313.30 982
4313.92 1045
4314.54 1123
4315.16 1077
4315.78 993
4316.40 943
4317.02 993
4317.64 1065
4318.26 1092
4318.88 1104
4319.50 1082
4320.12 1214
4320.74 1067
4321.36 1070
4321.98 1133
4322.60 1168
4323.22 1190
4323.84 1116
4324.46 1254
4325.08 1153
4325.70 1152
4326.32 1162
4326.94 1180
4327.56 1168
4328.18 1321
4328.80 1244
4329.42 1187
4330.04 1231
4330.66 1257
4331.28 1323
4331.90 1166
4332.52 1286
4333.14 1314
4333.76 1383
4334.38 1457
4335.00 1564
4335.63 1861
4336.25 2162
4336.87 2059
4337.49 2217
4338.11 2331
4338.73 2296
4339.35 2207
4339.97 2514
4340.59 2476
4341.22 2362
4341.84 2171
4342.46 2414
4343.08 2443
4343.70 2855
4344.32 3368
4344.94 3791
4345.57 4349
4346.19 4695
4346.81 5045
4347.43 5148
4348.05 5392
4348.67 4997
4349.30 4415
4349.92 3928
4350.54 3513
4351.16 3218
4351.78 2746
4352.41 2355
4353.03 2128
4353.65 1929
4354.27 1731
4354.90 1695
4355.52 1578
4356.14 1749
4356.76 1791
4357.38 1729
4358.01 1708
4358.63 1666
4359.25 1708
4359.87 1723
4360.50 1731
4361.12 1652
4361.74 1494
4362.37 1526
4362.99 1450
4363.61 1505
4364.23 1500
4364.86 1456
4365.48 1731
4366.10 1508
4366.73 1460
4367.35 1418
4367.97 1449
4368.60 1429
4369.22 1309
4369.84 1133
4370.47 1177
4371.09 1230
4371.71 1243
4372.34 1112
4372.96 1067
4373.58 1031
4374.21 1026
4374.83 1010
4375.46 1023
4376.08 1236
4376.70 1286
4377.33 1220
4377.95 1221
4378.57 1188
4379.20 1061
4379.82 1292
4380.45 1286
4381.07 1101
4381.70 1178
4382.32 1115
4382.94 1105
4383.57 1109
4384.19 1127
4384.82 1157
4385.44 1130
4386.07 1095
4386.69 1128
4387.32 1209
4387.94 1111
4388.56 992
4389.19 1081
4389.81 1002
4390.44 1047
4391.06 933
4391.69 1017
4392.31 1109
4392.94 1055
4393.56 1029
4394.19 1039
4394.81 993
4395.44 920
4396.06 960
4396.69 938
4397.31 867
4397.94 965
4398.57 1093
4399.19 1044
4399.82 1039
4400.44 974
4401.07 1124
4401.69 1053
4402.32 1080
4402.94 1086
4403.57 1000
4404.20 937
4404.82 967
4405.45 994
4406.07 949
4406.70 1030
4407.33 1040
4407.95 1118
4408.58 1098
4409.20 1051
4409.83 1018
4410.46 1028
4411.08 1060
4411.71 1186
4412.34 1083
4412.96 1004
4413.59 981
4414.21 1046
4414.84 1072
4415.47 1079
4416.09 1015
4416.72 859
4417.35 870
4417.97 957
4418.60 1051
4419.23 981
4419.86 984
4420.48 864
4421.11 871
4421.74 1108
4422.36 1077
4422.99 953
4423.62 932
4424.25 882
4424.87 989
4425.50 1039
4426.13 981
4426.75 959
4427.38 1015
4428.01 977
4428.64 895
4429.26 982
4429.89 1125
4430.52 1045
4431.15 960
4431.78 1056
4432.40 1048
4433.03 922
4433.66 1080
4434.29 1036
4434.91 1069
4435.54 1007
4436.17 1071
4436.80 984
4437.43 1118
4438.06 1070
4438.68 1056
4439.31 1112
4439.94 1057
4440.57 1037
4441.20 1038
4441.83 1052
4442.45 944
4443.08 932
4443.71 987
4444.34 983
4444.97 1033
4445.60 1018
4446.23 895
4446.86 939
4447.48 929
4448.11 971
4448.74 994
4449.37 1063
4450.00 1026
4450.63 996
4451.26 1015
4451.89 970
4452.52 908
4453.15 924
4453.78 1117
4454.40 1120
4455.03 1082
4455.66 1190
4456.29 1120
4456.92 1081
4457.55 1098
4458.18 1011
4458.81 1060
4459.44 1054
4460.07 966
4460.70 922
4461.33 1003
4461.96 862
4462.59 902
4463.22 922
4463.85 817
4464.48 829
4465.11 882
4465.74 977
4466.37 875
4467.00 1070
4467.63 970
4468.26 976
4468.89 1022
4469.52 976
4470.15 927
4470.78 905
4471.41 919
4472.04 849
4472.68 843
4473.31 839
4473.94 960
4474.57 1042
4475.20 905
4475.83 882
4476.46 951
4477.09 977
4477.72 946
4478.35 895
4478.98 852
4479.62 814
4480.25 871
4480.88 877
4481.51 898
4482.14 908
4482.77 895
4483.40 865
4484.04 1016
4484.67 1124
4485.30 936
4485.93 1106
4486.56 966
4487.19 1027
4487.82 1031
4488.46 1050
4489.09 1047
4489.72 1058
4490.35 1122
4490.98 1137
4491.62 1025
4492.25 1064
4492.88 1112
4493.51 990
4494.14 1096
4494.78 1085
4495.41 1059
4496.04 1150
4496.67 1152
4497.31 1126
4497.94 1202
4498.57 1246
4499.20 1317
4499.84 1351
4500.47 1470
4501.10 1491
4501.73 1560
4502.37 1509
4503.00 1693
4503.63 1670
4504.27 1429
4504.90 1419
4505.53 1304
4506.16 1286
4506.80 1347
4507.43 1271
4508.06 1045
4508.70 1105
4509.33 1054
4509.96 1111
4510.60 1114
4511.23 990
4511.86 989
4512.50 994
4513.13 1057
4513.76 1064
4514.40 1021
4515.03 1054
4515.66 1054
4516.30 1075
4516.93 1010
4517.57 878
4518.20 924
4518.83 994
4519.47 964
4520.10 892
4520.74 1013
4521.37 1057
4522.00 929
4522.64 874
4523.27 872
4523.91 912
4524.54 997
4525.18 1117
4525.81 1028
4526.44 1020
4527.08 1056
4527.71 1263
4528.35 1247
4528.98 1184
4529.62 1346
4530.25 1552
4530.89 1590
4531.52 1520
4532.16 1679
4532.79 1851
4533.43 1661
4534.06 1688
4534.70 1518
4535.33 1399
4535.97 1262
4536.60 1290
4537.24 1298
4537.87 1152
4538.51 938
4539.14 993
4539.78 1057
4540.41 937
4541.05 1036
4541.68 976
4542.32 1003
4542.96 975
4543.59 916
4544.23 1063
4544.86 991
4545.50 896
4546.13 1068
4546.77 997
4547.41 945
4548.04 863
4548.68 942
4549.31 973
4549.95 912
4550.59 941
4551.22 1000
4551.86 930
4552.50 873
4553.13 971
4553.77 912
4554.40 852
4555.04 793
4555.68 963
4556.31 952
4556.95 982
4557.59 925
4558.22 1023
4558.86 906
4559.50 890
4560.13 921
4560.77 883
4561.41 919
4562.04 914
4562.68 940
4563.32 854
4563.96 880
4564.59 966
4565.23 915
4565.87 1021
4566.50 905
4567.14 861
4567.78 936
4568.42 992
4569.05 888
4569.69 993
4570.33 985
4570.97 1059
4571.60 931
4572.24 962
4572.88 966
4573.52 978
4574.16 989
4574.79 986
4575.43 972
4576.07 990
4576.71 973
4577.34 919
4577.98 923
4578.62 879
4579.26 980
4579.90 953
4580.54 1055
4581.17 945
4581.81 1007
4582.45 1027
4583.09 984
4583.73 998
4584.37 931
4585.00 940
4585.64 1083
4586.28 1085
4586.92 1231
4587.56 1145
4588.20 1239
4588.84 1225
4589.48 1432
4590.11 1652
4590.75 1634
4591.39 1801
4592.03 1834
4592.67 1843
4593.31 1812
4593.95 1756
4594.59 1537
4595.23 1429
4595.87 1322
4596.51 1199
4597.15 1178
4597.79 1049
4598.42 1096
4599.06 1105
4599.70 1196
4600.34 1180
4600.98 1225
4601.62 1333
4602.26 1233
4602.90 1341
4603.54 1306
4604.18 1257
4604.82 1308
4605.46 1175
4606.10 1187
4606.74 1192
4607.38 1100
4608.02 1191
4608.66 1193
4609.30 1110
4609.94 1072
4610.58 1039
4611.22 946
4611.86 1061
4612.50 1121
4613.15 918
4613.79 997
4614.43 883
4615.07 989
4615.71 948
4616.35 991
4616.99 1021
4617.63 1017
4618.27 1039
4618.91 947
4619.55 1016
4620.19 1021
4620.83 1078
4621.48 958
4622.12 937
4622.76 953
4623.40 1043
4624.04 976
4624.68 1022
4625.32 948
4625.96 1026
4626.61 1088
4627.25 1002
4627.89 949
4628.53 1026
4629.17 1038
4629.81 1017
4630.46 962
4631.10 1152
4631.74 1130
4632.38 1161
4633.02 1208
4633.66 1197
4634.31 1161
4634.95 1182
4635.59 1192
4636.23 1205
4636.88 1204
4637.52 1140
4638.16 1152
4638.80 1157
4639.44 1129
4640.09 1138
4640.73 1129
4641.37 1163
4642.01 1101
4642.66 1167
4643.30 1051
4643.94 1182
4644.58 1227
4645.23 1065
4645.87 1120
4646.51 1087
4647.16 995
4647.80 1163
4648.44 967
4649.08 1116
4649.73 978
4650.37 1001
4651.01 1089
4651.66 1062
4652.30 1058
4652.94 1014
4653.59 1143
4654.23 1193
4654.87 1071
4655.52 1084
4656.16 1107
4656.80 953
4657.45 960
4658.09 938
4658.74 908
4659.38 921
4660.02 937
4660.67 903
4661.31 913
4661.95 926
4662.60 861
4663.24 966
4663.89 976
4664.53 969
4665.17 1020
4665.82 858
4666.46 850
4667.11 990
4667.75 925
4668.40 919
4669.04 901
4669.68 1049
4670.33 890
4670.97 961
4671.62 1038
4672.26 1129
4672.91 1175
4673.55 1224
4674.20 1259
4674.84 1200
4675.49 1144
4676.13 1182
4676.78 1156
4677.42 1199
4678.07 1128
4678.71 1054
4679.36 1067
4680.00 1041
4680.65 1095
4681.29 986
4681.94 1088
4682.58 955
4683.23 1051
4683.87 1061
4684.52 940
4685.16 1010
4685.81 963
4686.46 1035
4687.10 1066
4687.75 996
4688.39 1035
4689.04 1128
4689.68 1045
4690.33 1016
4690.98 1055
4691.62 1094
4692.27 967
4692.91 958
4693.56 977
4694.21 1024
4694.85 1064
4695.50 1098
4696.15 1213
4696.79 1376
4697.44 1389
4698.08 1409
4698.73 1467
4699.38 1599
4700.02 1538
4700.67 1491
4701.32 1555
4701.96 1473
4702.61 1472
4703.26 1327
4703.90 1289
4704.55 1254
4705.20 1096
4705.84 1208
4706.49 1287
4707.14 1324
4707.79 1116
4708.43 1169
4709.08 1079
4709.73 1080
4710.37 1020
4711.02 963
4711.67 937
4712.32 1100
4712.96 1248
4713.61 1128
4714.26 1049
4714.91 1054
4715.55 1040
4716.20 933
4716.85 1101
4717.50 1066
4718.14 1014
4718.79 1003
4719.44 1033
4720.09 964
4720.74 935
4721.38 1039
4722.03 1089
4722.68 1068
4723.33 1052
4723.98 1003
4724.62 1103
4725.27 1176
4725.92 1197
4726.57 1168
4727.22 1358
4727.87 1221
4728.52 1156
4729.16 1256
4729.81 1150
4730.46 1168
4731.11 1036
4731.76 1024
4732.41 1058
4733.06 899
4733.70 951
4734.35 907
4735.00 967
4735.65 1029
4736.30 1056
4736.95 929
4737.60 1038
4738.25 1008
4738.90 1012
4739.55 966
4740.20 872
4740.84 1009
4741.49 826
4742.14 951
4742.79 829
4743.44 918
4744.09 862
4744.74 896
4745.39 916
4746.04 834
4746.69 938
4747.34 929
4747.99 1001
4748.64 1038
4749.29 1079
4749.94 1087
4750.59 995
4751.24 1009
4751.89 925
4752.54 1026
4753.19 1247
4753.84 1148
4754.49 1014
4755.14 965
4755.79 1038
4756.44 1051
4757.09 937
4757.74 844
4758.39 949
4759.04 979
4759.70 917
4760.35 921
4761.00 842
4761.65 818
4762.30 853
4762.95 812
4763.60 869
4764.25 1001
4764.90 943
4765.55 1046
4766.20 961
4766.86 924
4767.51 995
4768.16 950
4768.81 918
4769.46 880
4770.11 872
4770.76 920
4771.41 926
4772.07 967
4772.72 817
4773.37 860
4774.02 805
4774.67 836
4775.32 830
4775.98 899
4776.63 902
4777.28 869
4777.93 833
4778.58 899
4779.24 907
4779.89 934
4780.54 879
4781.19 833
4781.84 910
4782.50 850
4783.15 720
4783.80 831
4784.45 815
4785.10 856
4785.76 828
4786.41 767
4787.06 851
4787.71 861
4788.37 840
4789.02 776
4789.67 871
4790.33 930
4790.98 880
4791.63 963
4792.28 854
4792.94 935
4793.59 837
4794.24 945
4794.90 958
4795.55 907
4796.20 819
4796.86 903
4797.51 934
4798.16 888
4798.81 892
4799.47 847
4800.12 922
4800.78 880
4801.43 779
4802.08 832
4802.74 884
4803.39 933
4804.04 925
4804.70 811
4805.35 942
4806.00 863
4806.66 819
4807.31 755
4807.97 778
4808.62 927
4809.27 1010
4809.93 877
4810.58 840
4811.24 860
4811.89 884
4812.54 984
4813.20 951
4813.85 938
4814.51 841
4815.16 854
4815.82 837
4816.47 890
4817.13 833
4817.78 975
4818.44 959
4819.09 986
4819.74 963
4820.40 892
4821.05 975
4821.71 948
4822.36 984
4823.02 1058
4823.67 1221
4824.33 1138
4824.98 1027
4825.64 1035
4826.29 1150
4826.95 1171
4827.60 1047
4828.26 1074
4828.92 1125
4829.57 1175
4830.23 1117
4830.88 1168
4831.54 1103
4832.19 1092
4832.85 1117
4833.50 1092
4834.16 1104
4834.82 1149
4835.47 1326
4836.13 1275
4836.78 1263
4837.44 1285
4838.10 1269
4838.75 1285
4839.41 1242
4840.06 1346
4840.72 1168
4841.38 1244
4842.03 1330
4842.69 1304
4843.34 1255
4844.00 1221
4844.66 1243
4845.31 1330
4845.97 1371
4846.63 1242
4847.28 1356
4847.94 1347
4848.60 1279
4849.25 1488
4849.91 1570
4850.57 1648
4851.22 1706
4851.88 1546
4852.54 1553
4853.20 1556
4853.85 1520
4854.51 1545
4855.17 1709
4855.82 1770
4856.48 1731
4857.14 1937
4857.80 1914
4858.45 1967
4859.11 2117
4859.77 2098
4860.43 2055
4861.08 1988
4861.74 1875
4862.40 1892
4863.06 1742
4863.71 1702
4864.37 1766
4865.03 1726
4865.69 1755
4866.34 1851
4867.00 1805
4867.66 1882
4868.32 1912
4868.98 1936
4869.63 1727
4870.29 1691
4870.95 1673
4871.61 1646
4872.27 1554
4872.93 1504
4873.58 1509
4874.24 1513
4874.90 1507
4875.56 1561
4876.22 1441
4876.88 1622
4877.54 1728
4878.19 1776
4878.85 1846
4879.51 1714
4880.17 1519
4880.83 1597
4881.49 1522
4882.15 1368
4882.81 1464
4883.47 1399
4884.13 1355
4884.78 1289
4885.44 1311
4886.10 1301
4886.76 1383
4887.42 1318
4888.08 1385
4888.74 1446
4889.40 1383
4890.06 1360
4890.72 1499
4891.38 1590
4892.04 1504
4892.70 1468
4893.36 1593
4894.02 1542
4894.68 1521
4895.34 1565
4896.00 1544
4896.66 1507
4897.32 1354
4897.98 1388
4898.64 1303
4899.30 1437
4899.96 1438
4900.62 1506
4901.28 1438
4901.94 1354
4902.60 1506
4903.26 1349
4903.92 1328
4904.58 1259
4905.24 1319
4905.90 1343
4906.56 1222
4907.22 1264
4907.88 1301
4908.54 1260
4909.20 1234
4909.87 1221
4910.53 1208
4911.19 1199
4911.85 1078
4912.51 1127
4913.17 1077
4913.83 1131
4914.49 1005
4915.15 955
4915.81 1036
4916.48 1171
4917.14 1177
4917.80 1212
4918.46 1130
4919.12 1037
4919.78 1030
4920.44 1144
4921.11 1102
4921.77 1088
4922.43 955
4923.09 1032
4923.75 1038
4924.41 1114
4925.08 1081
4925.74 915
4926.40 939
4927.06 1111
4927.72 1000
4928.39 1019
4929.05 972
4929.71 1023
4930.37 1033
4931.04 1117
4931.70 1043
4932.36 1001
4933.02 1018
4933.69 1043
4934.35 1101
4935.01 1193
4935.67 1174
4936.34 1032
4937.00 1072
4937.66 1156
4938.32 1119
4938.99 1207
4939.65 1148
4940.31 1025
4940.98 953
4941.64 990
4942.30 1025
4942.96 981
4943.63 1023
4944.29 947
4944.95 913
4945.62 881
4946.28 976
4946.94 934
4947.61 818
4948.27 942
4948.93 1038
4949.60 1039
4950.26 916
4950.92 989
4951.59 1030
4952.25 984
4952.92 880
4953.58 923
4954.24 873
4954.91 915
4955.57 1068
4956.24 881
4956.90 901
4957.56 884
4958.23 950
4958.89 883
4959.56 993
4960.22 948
4960.88 902
4961.55 1016
4962.21 1093
4962.88 1220
4963.54 1137
4964.21 1082
4964.87 1177
4965.54 1178
4966.20 1253
4966.86 1143
4967.53 1069
4968.19 1068
4968.86 1103
4969.52 937
4970.19 1000
4970.85 915
4971.52 886
4972.18 945
4972.85 1065
4973.51 1112
4974.18 1052
4974.84 903
4975.51 967
4976.17 989
4976.84 948
4977.51 864
4978.17 862
4978.84 957
4979.50 970
4980.17 968
4980.83 1069
4981.50 1053
4982.16 903
4982.83 898
4983.50 987
4984.16 934
4984.83 940
4985.49 967
4986.16 901
4986.83 903
4987.49 835
4988.16 882
4988.82 1015
4989.49 873
4990.16 916
4990.82 914
4991.49 890
4992.16 859
4992.82 902
4993.49 842
4994.16 852
4994.82 772
4995.49 772
4996.15 791
4996.82 844
4997.49 797
4998.16 752
4998.82 751
4999.49 739
5000.16 736
5000.82 822
5001.49 866
5002.16 810
5002.82 864
5003.49 881
5004.16 815
5004.83 696
5005.49 756
5006.16 717
5006.83 782
5007.49 814
5008.16 854
5008.83 856
5009.50 838
5010.16 782
5010.83 799
5011.50 812
5012.17 933
5012.84 814
5013.50 816
5014.17 842
5014.84 880
5015.51 910
5016.17 785
5016.84 748
5017.51 743
5018.18 791
5018.85 865
5019.52 857
5020.18 931
5020.85 844
5021.52 793
5022.19 845
5022.86 872
5023.53 861
5024.19 930
5024.86 892
5025.53 900
5026.20 842
5026.87 871
5027.54 853
5028.21 901
5028.88 833
5029.54 795
5030.21 853
5030.88 786
5031.55 829
5032.22 837
5032.89 749
5033.56 808
5034.23 944
5034.90 763
5035.57 807
5036.24 788
5036.90 866
5037.57 836
5038.24 796
5038.91 821
5039.58 812
5040.25 724
5040.92 708
5041.59 760
5042.26 820
5042.93 826
5043.60 779
5044.27 804
5044.94 865
5045.61 778
5046.28 825
5046.95 887
5047.62 737
5048.29 763
5048.96 786
5049.63 694
5050.30 774
5050.97 763
5051.64 653
5052.31 702
5052.98 755
5053.65 757
5054.32 748
5054.99 681
5055.66 692
5056.34 732
5057.01 687
5057.68 723
5058.35 761
5059.02 732
5059.69 711
5060.36 770
5061.03 729
5061.70 833
5062.37 824
5063.04 820
5063.72 755
5064.39 756
5065.06 829
5065.73 778
5066.40 759
5067.07 788
5067.74 768
5068.42 813
5069.09 690
5069.76 709
5070.43 726
5071.10 714
5071.77 794
5072.44 774
5073.12 805
5073.79 827
5074.46 789
5075.13 802
5075.80 858
5076.48 930
5077.15 899
5077.82 882
5078.49 1011
5079.16 1081
5079.84 902
5080.51 935
5081.18 1023
5081.85 971
5082.53 995
5083.20 905
5083.87 869
5084.54 855
5085.22 875
5085.89 1018
5086.56 956
5087.23 887
5087.91 915
5088.58 867
5089.25 942
5089.93 1018
5090.60 914
5091.27 928
5091.94 958
5092.62 987
5093.29 938
5093.96 844
5094.64 945
5095.31 977
5095.98 795
5096.66 822
5097.33 860
5098.00 916
5098.68 802
5099.35 882
5100.02 897
5100.70 957
5101.37 949
5102.04 861
5102.72 898
5103.39 934
5104.07 894
5104.74 978
5105.41 896
5106.09 923
5106.76 903
5107.44 954
5108.11 1061
5108.78 936
5109.46 886
5110.13 907
5110.81 839
5111.48 888
5112.16 879
5112.83 848
5113.50 956
5114.18 849
5114.85 953
5115.53 918
5116.20 1000
5116.88 1062
5117.55 1091
5118.23 985
5118.90 1076
5119.58 1188
5120.25 1129
5120.93 1178
5121.60 1155
5122.28 1131
5122.95 1089
5123.63 1098
5124.30 1069
5124.98 995
5125.65 1076
5126.33 929
5127.00 948
5127.68 942
5128.35 849
5129.03 853
5129.70 874
5130.38 888
5131.06 862
5131.73 893
5132.41 865
5133.08 911
5133.76 907
5134.43 964
5135.11 1022
5135.79 916
5136.46 768
5137.14 761
5137.81 755
5138.49 777
5139.17 769
5139.84 776
5140.52 883
5141.20 892
5141.87 810
5142.55 763
5143.22 809
5143.90 825
5144.58 939
5145.25 836
5145.93 906
5146.61 880
5147.28 750
5147.96 764
5148.64 780
5149.31 724
5149.99 725
5150.67 762
5151.34 716
5152.02 740
5152.70 790
5153.38 747
5154.05 732
5154.73 706
5155.41 791
5156.08 761
5156.76 745
5157.44 793
5158.12 804
5158.79 676
5159.47 762
5160.15 764
5160.83 749
5161.50 748
5162.18 690
5162.86 746
5163.54 743
5164.22 867
5164.89 762
5165.57 721
5166.25 724
5166.93 777
5167.61 931
5168.28 855
5168.96 829
5169.64 753
5170.32 760
5171.00 793
5171.67 712
5172.35 689
5173.03 761
5173.71 888
5174.39 759
5175.07 664
5175.74 702
5176.42 729
5177.10 836
5177.78 704
5178.46 668
5179.14 751
5179.82 758
5180.50 723
5181.17 829
5181.85 744
5182.53 720
5183.21 805
5183.89 777
5184.57 700
5185.25 681
5185.93 702
5186.61 728
5187.29 786
5187.97 727
5188.65 759
5189.33 823
5190.00 764
5190.68 704
5191.36 739
5192.04 694
5192.72 704
5193.40 648
5194.08 716
5194.76 749
5195.44 696
5196.12 802
5196.80 717
5197.48 672
5198.16 783
5198.84 826
5199.52 800
5200.20 784
5200.88 805
5201.56 817
5202.24 839
5202.92 702
5203.60 717
5204.28 780
5204.96 743
5205.65 759
5206.33 757
5207.01 734
5207.69 862
5208.37 920
5209.05 956
5209.73 993
5210.41 989
5211.09 1072
5211.77 948
5212.45 932
5213.13 931
5213.82 909
5214.50 723
5215.18 826
5215.86 913
5216.54 917
5217.22 937
5217.90 946
5218.58 917
5219.27 944
5219.95 1013
5220.63 926
5221.31 986
5221.99 1046
5222.67 929
5223.35 1013
5224.04 1065
5224.72 956
5225.40 896
5226.08 837
5226.76 947
5227.45 914
5228.13 837
5228.81 838
5229.49 843
5230.17 879
5230.86 936
5231.54 926
5232.22 911
5232.90 990
5233.58 890
5234.27 823
5234.95 823
5235.63 815
5236.31 795
5237.00 801
5237.68 797
5238.36 866
5239.05 1013
5239.73 912
5240.41 876
5241.09 796
5241.78 898
5242.46 959
5243.14 902
5243.83 926
5244.51 925
5245.19 914
5245.87 918
5246.56 875
5247.24 863
5247.92 918
5248.61 925
5249.29 1031
5249.97 1103
5250.66 983
5251.34 1053
5252.03 1178
5252.71 997
5253.39 949
5254.08 992
5254.76 1048
5255.44 959
5256.13 949
5256.81 1009
5257.50 904
5258.18 977
5258.86 1001
5259.55 1124
5260.23 974
5260.92 1028
5261.60 1073
5262.28 1047
5262.97 913
5263.65 959
5264.34 1044
5265.02 1127
5265.71 1035
5266.39 1029
5267.07 915
5267.76 928
5268.44 930
5269.13 931
5269.81 937
5270.50 875
5271.18 908
5271.87 914
5272.55 875
5273.24 882
5273.92 918
5274.61 981
5275.29 875
5275.98 871
5276.66 945
5277.35 923
5278.03 905
5278.72 830
5279.40 949
5280.09 976
5280.77 1039
5281.46 979
5282.15 963
5282.83 952
5283.52 926
5284.20 976
5284.89 912
5285.57 991
5286.26 878
5286.95 877
5287.63 923
5288.32 808
5289.00 809
5289.69 798
5290.38 808
5291.06 868
5291.75 886
5292.43 862
5293.12 980
5293.81 944
5294.49 942
5295.18 930
5295.87 937
5296.55 929
5297.24 977
5297.92 976
5298.61 909
5299.30 900
5299.98 961
5300.67 1015
5301.36 1062
5302.04 1027
5302.73 1014
5303.42 958
5304.11 1025
5304.79 972
5305.48 992
5306.17 964
5306.85 891
5307.54 886
5308.23 973
5308.92 1029
5309.60 1010
5310.29 1003
5310.98 1003
5311.66 1022
5312.35 1082
5313.04 1126
5313.73 1095
5314.41 965
5315.10 979
5315.79 929
5316.48 1029
5317.17 1003
5317.85 1048
5318.54 1055
5319.23 1201
5319.92 1291
5320.61 1203
5321.29 1274
5321.98 1269
5322.67 1286
5323.36 1279
5324.05 1268
5324.73 1000
5325.42 993
5326.11 1055
5326.80 1031
5327.49 957
5328.18 927
5328.87 860
5329.55 927
5330.24 829
5330.93 842
5331.62 886
5332.31 891
5333.00 930
5333.69 874
5334.38 921
5335.06 957
5335.75 926
5336.44 977
5337.13 1044
5337.82 964
5338.51 975
5339.20 1057
5339.89 989
5340.58 1022
5341.27 992
5341.96 913
5342.65 1003
5343.33 941
5344.02 977
5344.71 975
5345.40 922
5346.09 978
5346.78 923
5347.47 1002
5348.16 1052
5348.85 1165
5349.54 1175
5350.23 1189
5350.92 1210
5351.61 1286
5352.30 1175
5352.99 1296
5353.68 1122
5354.37 1158
5355.06 1135
5355.75 1008
5356.44 1040
5357.13 988
5357.82 892
5358.51 875
5359.21 849
5359.90 769
5360.59 905
5361.28 825
5361.97 787
5362.66 818
5363.35 813
5364.04 861
5364.73 815
5365.42 766
5366.11 667
5366.80 742
5367.49 756
5368.19 807
5368.88 834
5369.57 826
5370.26 771
5370.95 763
5371.64 821
5372.33 762
5373.02 824
5373.72 769
5374.41 755
5375.10 807
5375.79 752
5376.48 774
5377.17 799
5377.87 796
5378.56 722
5379.25 642
5379.94 652
5380.63 672
5381.33 691
5382.02 732
5382.71 679
5383.40 665
5384.09 705
5384.79 792
5385.48 709
5386.17 767
5386.86 722
5387.55 845
5388.25 802
5388.94 762
5389.63 761
5390.32 830
5391.02 833
5391.71 1000
5392.40 837
5393.09 794
5393.79 821
5394.48 823
5395.17 684
5395.87 784
5396.56 815
5397.25 750
5397.95 718
5398.64 674
5399.33 685
5400.02 739
5400.72 704
5401.41 676
5402.10 705
5402.80 725
5403.49 803
5404.18 829
5404.88 748
5405.57 727
5406.26 731
5406.96 747
5407.65 775
5408.35 830
5409.04 875
5409.73 734
5410.43 863
5411.12 755
5411.81 827
5412.51 773
5413.20 737
5413.90 727
5414.59 670
5415.28 753
5415.98 758
5416.67 755
5417.37 756
5418.06 812
5418.76 773
5419.45 883
5420.14 838
5420.84 744
5421.53 775
5422.23 735
5422.92 761
5423.62 811
5424.31 791
5425.01 767
5425.70 814
5426.40 788
5427.09 844
5427.79 827
5428.48 845
5429.18 846
5429.87 753
5430.57 744
5431.26 834
5431.96 859
5432.65 758
5433.35 897
5434.04 948
5434.74 872
5435.43 918
5436.13 913
5436.82 1056
5437.52 1040
5438.22 973
5438.91 1008
5439.61 976
5440.30 932
5441.00 1035
5441.69 912
5442.39 886
5443.09 909
5443.78 1023
5444.48 1123
5445.17 1030
5445.87 1014
5446.57 1084
5447.26 1025
5447.96 1097
5448.66 1188
5449.35 1168
5450.05 1211
5450.74 1230
5451.44 1224
5452.14 1141
5452.83 1072
5453.53 984
5454.23 1044
5454.92 945
5455.62 918
5456.32 940
5457.01 1033
5457.71 1012
5458.41 1110
5459.10 1126
5459.80 924
5460.50 1041
5461.20 1106
5461.89 1021
5462.59 1061
5463.29 1011
5463.98 1023
5464.68 997
5465.38 981
5466.08 995
5466.77 1170
5467.47 1108
5468.17 1022
5468.87 1130
5469.56 1153
5470.26 1145
5470.96 1164
5471.66 983
5472.35 989
5473.05 1201
5473.75 1292
5474.45 1158
5475.15 1263
5475.84 1294
5476.54 1335
5477.24 1574
5477.94 1831
5478.64 1967
5479.34 2097
5480.03 2094
5480.73 2213
5481.43 2504
5482.13 2215
5482.83 2344
5483.53 2325
5484.22 2245
5484.92 2046
5485.62 1799
5486.32 1726
5487.02 1674
5487.72 1513
5488.42 1522
5489.11 1657
5489.81 1652
5490.51 1595
5491.21 1656
5491.91 1781
5492.61 1799
5493.31 1915
5494.01 1933
5494.71 1841
5495.41 1971
5496.11 2165
5496.81 2121
5497.50 2316
5498.20 2810
5498.90 3277
5499.60 3563
5500.30 3844
5501.00 4061
5501.70 4296
5502.40 4574
5503.10 4585
5503.80 4321
5504.50 3737
5505.20 3113
5505.90 2612
5506.60 2219
5507.30 2079
5508.00 2050
5508.70 1807
5509.40 1886
5510.10 1826
5510.80 1849
5511.50 1692
5512.20 1747
5512.90 1642
5513.60 1631
5514.30 1706
5515.00 1518
5515.70 1611
5516.40 1620
5517.11 1624
5517.81 1390
5518.51 1551
5519.21 1457
5519.91 1356
5520.61 1358
5521.31 1262
5522.01 1257
5522.71 1200
5523.41 1353
5524.11 1230
5524.82 1229
5525.52 1236
5526.22 1181
5526.92 1213
5527.62 1175
5528.32 1016
5529.02 1031
5529.72 1096
5530.43 1089
5531.13 1172
5531.83 1146
5532.53 1168
5533.23 1196
5533.93 1091
5534.64 995
5535.34 1099
5536.04 1086
5536.74 1000
5537.44 1039
5538.15 954
5538.85 965
5539.55 1017
5540.25 994
5540.95 915
5541.66 976
5542.36 911
5543.06 1003
5543.76 958
5544.47 896
5545.17 907
5545.87 847
5546.57 907
5547.28 944
5547.98 909
5548.68 971
5549.38 831
5550.09 898
5550.79 946
5551.49 969
5552.19 947
5552.90 932
5553.60 985
5554.30 962
5555.01 953
5555.71 936
5556.41 1021
5557.12 970
5557.82 949
5558.52 988
5559.23 971
5559.93 974
5560.63 1066
5561.34 1053
5562.04 1009
5562.74 1037
5563.45 978
5564.15 1013
5564.85 1021
5565.56 843
5566.26 969
5566.96 948
5567.67 920
5568.37 901
5569.08 823
5569.78 1007
5570.48 964
5571.19 1038
5571.89 1044
5572.60 942
5573.30 1026
5574.01 1009
5574.71 1005
5575.41 914
5576.12 847
5576.82 940
5577.53 962
5578.23 998
5578.94 938
5579.64 1020
5580.35 855
5581.05 891
5581.76 917
5582.46 841
5583.16 898
5583.87 962
5584.57 924
5585.28 792
5585.98 864
5586.69 961
5587.39 900
5588.10 831
5588.81 925
5589.51 946
5590.22 876
5590.92 866
5591.63 791
5592.33 918
5593.04 852
5593.74 824
5594.45 771
5595.15 756
5595.86 681
5596.57 728
5597.27 886
5597.98 776
5598.68 742
5599.39 792
5600.09 857
5600.80 803
5601.51 900
5602.21 894
5602.92 844
5603.62 789
5604.33 800
5605.04 840
5605.74 755
5606.45 761
5607.16 857
5607.86 792
5608.57 752
5609.27 743
5609.98 813
5610.69 898
5611.39 732
5612.10 734
5612.81 916
5613.51 851
5614.22 835
5614.93 822
5615.64 758
5616.34 829
5617.05 773
5617.76 757
5618.46 753
5619.17 776
5619.88 763
5620.58 773
5621.29 765
5622.00 702
5622.71 728
5623.41 731
5624.12 706
5624.83 747
5625.54 850
5626.24 900
5626.95 858
5627.66 819
5628.37 817
5629.07 860
5629.78 962
5630.49 848
5631.20 1042
5631.91 956
5632.61 933
5633.32 895
5634.03 863
5634.74 944
5635.45 892
5636.15 759
5636.86 807
5637.57 939
5638.28 963
5638.99 904
5639.70 863
5640.40 914
5641.11 939
5641.82 1102
5642.53 1029
5643.24 948
5643.95 999
5644.66 908
5645.36 816
5646.07 723
5646.78 814
5647.49 845
5648.20 811
5648.91 929
5649.62 791
5650.33 839
5651.04 832
5651.75 819
5652.45 893
5653.16 837
5653.87 930
5654.58 914
5655.29 958
5656.00 1013
5656.71 921
5657.42 1020
5658.13 1049
5658.84 1072
5659.55 1127
5660.26 1107
5660.97 984
5661.68 1010
5662.39 996
5663.10 974
5663.81 852
5664.52 898
5665.23 879
5665.94 803
5666.65 896
5667.36 855
5668.07 868
5668.78 832
5669.49 904
5670.20 1001
5670.91 877
5671.62 931
5672.33 1036
5673.04 986
5673.75 878
5674.46 812
5675.17 838
5675.88 886
5676.59 940
5677.31 856
5678.02 986
5678.73 832
5679.44 821
5680.15 880
5680.86 953
5681.57 943
5682.28 921
5682.99 973
5683.70 927
5684.42 873
5685.13 892
5685.84 830
5686.55 788
5687.26 829
5687.97 833
5688.68 867
5689.39 888
5690.11 824
5690.82 772
5691.53 787
5692.24 809
5692.95 826
5693.67 747
5694.38 728
5695.09 727
5695.80 713
5696.51 721
5697.22 773
5697.94 797
5698.65 793
5699.36 736
5700.07 767
5700.79 760
5701.50 733
5702.21 719
5702.92 755
5703.63 686
5704.35 749
5705.06 803
5705.77 696
5706.48 740
5707.20 772
5707.91 722
5708.62 689
5709.34 722
5710.05 709
5710.76 678
5711.47 638
5712.19 728
5712.90 743
5713.61 754
5714.33 742
5715.04 687
5715.75 734
5716.47 730
5717.18 670
5717.89 722
5718.61 741
5719.32 697
5720.03 716
5720.75 768
5721.46 717
5722.17 770
5722.89 688
5723.60 815
5724.31 757
5725.03 776
5725.74 785
5726.46 822
5727.17 895
5727.88 841
5728.60 788
5729.31 808
5730.03 816
5730.74 822
5731.45 783
5732.17 807
5732.88 846
5733.60 813
5734.31 757
5735.03 697
5735.74 658
5736.45 685
5737.17 632
5737.88 688
5738.60 722
5739.31 774
5740.03 721
5740.74 653
5741.46 715
5742.17 793
5742.89 652
5743.60 726
5744.32 643
5745.03 774
5745.75 730
5746.46 662
5747.18 703
5747.89 832
5748.61 732
5749.32 747
5750.04 724
5750.75 643
5751.47 743
5752.18 770
5752.90 750
5753.62 749
5754.33 815
5755.05 819
5755.76 863
5756.48 800
5757.19 799
5757.91 758
5758.63 687
5759.34 681
5760.06 734
5760.77 799
5761.49 755
5762.21 653
5762.92 699
5763.64 698
5764.35 734
5765.07 797
5765.79 786
5766.50 721
5767.22 652
5767.94 684
5768.65 725
5769.37 750
5770.08 638
5770.80 634
5771.52 655
5772.23 602
5772.95 635
5773.67 692
5774.39 693
5775.10 618
5775.82 709
5776.54 676
5777.25 731
5777.97 722
5778.69 795
5779.40 774
5780.12 699
5780.84 729
5781.56 796
5782.27 768
5782.99 766
5783.71 682
5784.43 711
5785.14 620
5785.86 641
5786.58 700
5787.30 708
5788.01 764
5788.73 731
5789.45 810
5790.17 736
5790.88 843
5791.60 770
5792.32 740
5793.04 802
5793.76 830
5794.47 797
5795.19 712
5795.91 808
5796.63 904
5797.35 935
5798.07 1001
5798.78 1095
5799.50 1395
5800.22 1359
5800.94 1510
5801.66 1498
5802.38 1597
5803.10 1426
5803.81 1277
5804.53 1242
5805.25 1087
5805.97 993
5806.69 882
5807.41 961
5808.13 911
5808.85 852
5809.56 797
5810.28 829
5811.00 864
5811.72 800
5812.44 853
5813.16 887
5813.88 810
5814.60 799
5815.32 807
5816.04 872
5816.76 786
5817.48 769
5818.20 818
5818.92 854
5819.64 748
5820.36 841
5821.08 783
5821.80 765
5822.51 755
5823.23 760
5823.95 778
5824.67 759
5825.39 779
5826.11 798
5826.83 754
5827.55 724
5828.28 755
5829.00 713
5829.72 682
5830.44 656
5831.16 608
5831.88 701
5832.60 811
5833.32 673
5834.04 751
5834.76 657
5835.48 701
5836.20 669
5836.92 661
5837.64 678
5838.36 708
5839.08 768
5839.80 713
5840.53 721
5841.25 701
5841.97 681
5842.69 709
5843.41 699
5844.13 707
5844.85 719
5845.57 781
5846.29 702
5847.02 785
5847.74 746
5848.46 684
5849.18 697
5849.90 686
5850.62 728
5851.34 714
5852.07 738
5852.79 779
5853.51 793
5854.23 750
5854.95 755
5855.68 768
5856.40 710
5857.12 704
5857.84 692
5858.56 686
5859.29 674
5860.01 701
5860.73 664
5861.45 695
5862.17 752
5862.90 766
5863.62 708
5864.34 642
5865.06 736
5865.79 766
5866.51 804
5867.23 759
5867.95 728
5868.68 762
5869.40 797
5870.12 839
5870.84 810
5871.57 777
5872.29 733
5873.01 697
5873.74 699
5874.46 644
5875.18 731
5875.91 671
5876.63 710
5877.35 726
5878.08 772
5878.80 800
5879.52 922
5880.25 876
5880.97 802
5881.69 683
5882.42 673
5883.14 785
5883.86 803
5884.59 763
5885.31 775
5886.03 812
5886.76 772
5887.48 714
5888.21 746
5888.93 774
5889.65 838
5890.38 834
5891.10 771
5891.83 648
5892.55 706
5893.27 822
5894.00 793
5894.72 756
5895.45 751
5896.17 793
5896.90 798
5897.62 728
5898.35 768
5899.07 744
5899.79 700
5900.52 811
5901.24 809
5901.97 729
5902.69 732
5903.42 866
5904.14 827
5904.87 840
5905.59 836
5906.32 851
5907.04 799
5907.77 754
5908.49 826
5909.22 826
5909.94 790
5910.67 786
5911.39 795
5912.12 853
5912.84 838
5913.57 789
5914.30 886
5915.02 852
5915.75 858
5916.47 796
5917.20 850
5917.92 797
5918.65 797
5919.38 841
5920.10 843
5920.83 846
5921.55 885
5922.28 957
5923.01 940
5923.73 854
5924.46 873
5925.18 903
5925.91 988
5926.64 963
5927.36 934
5928.09 880
5928.81 969
5929.54 926
5930.27 895
5930.99 915
5931.72 930
5932.45 996
5933.17 1027
5933.90 996
5934.63 989
5935.35 979
5936.08 1034
5936.81 1029
5937.53 1002
5938.26 1103
5938.99 1172
5939.72 1183
5940.44 1145
5941.17 1134
5941.90 1128
5942.62 1226
5943.35 1244
5944.08 1179
5944.81 1241
5945.53 1242
5946.26 1326
5946.99 1392
5947.72 1558
5948.44 1509
5949.17 1497
5949.90 1699
5950.63 1808
5951.35 1754
5952.08 1973
5952.81 2156
5953.54 2148
5954.27 2158
5954.99 2036
5955.72 2009
5956.45 2005
5957.18 1811
5957.91 1755
5958.64 1702
5959.36 1741
5960.09 1736
5960.82 1896
5961.55 1868
5962.28 2109
5963.01 2162
5963.73 2186
5964.46 2394
5965.19 2395
5965.92 2801
5966.65 3125
5967.38 3212
5968.11 3166
5968.83 3147
5969.56 3114
5970.29 3031
5971.02 2723
5971.75 2606
5972.48 2355
5973.21 2455
5973.94 2356
5974.67 2261
5975.40 2342
5976.13 2349
5976.86 2281
5977.58 2334
5978.31 2415
5979.04 2435
5979.77 2398
5980.50 2483
5981.23 2567
5981.96 2608
5982.69 2533
5983.42 2642
5984.15 2780
5984.88 2643
5985.61 2488
5986.34 2742
5987.07 2774
5987.80 2748
5988.53 2553
5989.26 2549
5989.99 2638
5990.72 2709
5991.45 2609
5992.18 2656
5992.91 2671
5993.64 2661
5994.37 2782
5995.10 2864
5995.83 2895
5996.56 2780
5997.29 2820
5998.03 2843
5998.76 2949
5999.49 2952
6000.22 2865
6000.95 2935
6001.68 2932
6002.41 2695
6003.14 2827
6003.87 2789
6004.60 2791
6005.33 2889
6006.07 2926
6006.80 3230
6007.53 3424
6008.26 3868
6008.99 4587
6009.72 5455
6010.45 6125
6011.18 6996
6011.92 8049
6012.65 8590
6013.38 9512
6014.11 9857
6014.84 9526
6015.57 9204
6016.31 8720
6017.04 7984
6017.77 6965
6018.50 6090
6019.23 5392
6019.96 4612
6020.70 4099
6021.43 3516
6022.16 3100
6022.89 2798
6023.63 2656
6024.36 2402
6025.09 2418
6025.82 2439
6026.55 2391
6027.29 2338
6028.02 2254
6028.75 2008
6029.48 2009
6030.22 2028
6030.95 2003
6031.68 2000
6032.42 1928
6033.15 1983
6033.88 2003
6034.61 1895
6035.35 1991
6036.08 2073
6036.81 1857
6037.55 1924
6038.28 1903
6039.01 1976
6039.74 1928
6040.48 2015
6041.21 2105
6041.94 2138
6042.68 2245
6043.41 2317
6044.14 2271
6044.88 2282
6045.61 2239
6046.35 2413
6047.08 2283
6047.81 2319
6048.55 2480
6049.28 2684
6050.01 2843
6050.75 2966
6051.48 3010
6052.22 3245
6052.95 3179
6053.68 3245
6054.42 3233
6055.15 3215
6055.89 3045
6056.62 2873
6057.35 2567
6058.09 2581
6058.82 2421
6059.56 2389
6060.29 2359
6061.03 2301
6061.76 2198
6062.50 2123
6063.23 2034
6063.96 2246
6064.70 2249
6065.43 2270
6066.17 2033
6066.90 2184
6067.64 2141
6068.37 2021
6069.11 1938
6069.84 1999
6070.58 2105
6071.31 1972
6072.05 2013
6072.78 1747
6073.52 1789
6074.25 1806
6074.99 1714
6075.72 1662
6076.46 1724
6077.20 1813
6077.93 1835
6078.67 1704
6079.40 1646
6080.14 1672
6080.87 1630
6081.61 1672
6082.35 1566
6083.08 1639
6083.82 1608
6084.55 1547
6085.29 1560
6086.02 1674
6086.76 1595
6087.50 1505
6088.23 1608
6088.97 1660
6089.71 1680
6090.44 1668
6091.18 1619
6091.91 1630
6092.65 1595
6093.39 1574
6094.12 1604
6094.86 1598
6095.60 1571
6096.33 1545
6097.07 1611
6097.81 1586
6098.54 1571
6099.28 1554
6100.02 1477
6100.75 1515
6101.49 1473
6102.23 1447
6102.96 1457
6103.70 1484
6104.44 1485
6105.18 1355
6105.91 1378
6106.65 1499
6107.39 1481
6108.12 1416
6108.86 1426
6109.60 1515
6110.34 1662
6111.07 1628
6111.81 1597
6112.55 1655
6113.29 1648
6114.03 1621
6114.76 1601
6115.50 1636
6116.24 1735
6116.98 1668
6117.71 1578
6118.45 1483
6119.19 1656
6119.93 1515
6120.67 1561
6121.40 1667
6122.14 1584
6122.88 1534
6123.62 1554
6124.36 1644
6125.10 1592
6125.83 1679
6126.57 1689
6127.31 1858
6128.05 1755
6128.79 1667
6129.53 1676
6130.27 1710
6131.00 1764
6131.74 1817
6132.48 1917
6133.22 1864
6133.96 1840
6134.70 1850
6135.44 1847
6136.18 1945
6136.92 1906
6137.65 1822
6138.39 1930
6139.13 1901
6139.87 2006
6140.61 1938
6141.35 1841
6142.09 1838
6142.83 1858
6143.57 1916
6144.31 1813
6145.05 1859
6145.79 1856
6146.53 1815
6147.27 1766
6148.01 1736
6148.75 1810
6149.49 1818
6150.23 1795
6150.97 1795
6151.71 1821
6152.45 1773
6153.19 1856
6153.93 1950
6154.67 1990
6155.41 1914
6156.15 1927
6156.89 1898
6157.63 1935
6158.37 1868
6159.11 1874
6159.85 1970
6160.59 1980
6161.33 2202
6162.07 2182
6162.81 2243
6163.55 2418
6164.29 2400
6165.03 2810
6165.77 2788
6166.51 2927
6167.26 3045
6168.00 3023
6168.74 3124
6169.48 3145
6170.22 3208
6170.96 3212
6171.70 3022
6172.44 2767
6173.18 2765
6173.93 2748
6174.67 2687
6175.41 2672
6176.15 2692
6176.89 2746
6177.63 2634
6178.37 2595
6179.12 2576
6179.86 2711
6180.60 2773
6181.34 2873
6182.08 2715
6182.82 2898
6183.57 2923
6184.31 2814
6185.05 2997
6185.79 2949
6186.53 2951
6187.28 2949
6188.02 2989
6188.76 2991
6189.50 3083
6190.25 3270
6190.99 3364
6191.73 3387
6192.47 3401
6193.21 3546
6193.96 3549
6194.70 3797
6195.44 3947
6196.19 3779
6196.93 3638
6197.67 3575
6198.41 3659
6199.16 3776
6199.90 3860
6200.64 3949
6201.38 3786
6202.13 4139
6202.87 4530
6203.61 5005
6204.36 5954
6205.10 7385
6205.84 8937
6206.59 11264
6207.33 14015
6208.07 16748
6208.82 19369
6209.56 21815
6210.30 23089
6211.05 22874
6211.79 21824
6212.53 20071
6213.28 17373
6214.02 14697
6214.77 11984
6215.51 9783
6216.25 8079
6217.00 6707
6217.74 5565
6218.48 4968
6219.23 4579
6219.97 4103
6220.72 3943
6221.46 3795
6222.21 3854
6222.95 3890
6223.69 3865
6224.44 3907
6225.18 3815
6225.93 3870
6226.67 3881
6227.42 3554
6228.16 3249
6228.91 2980
6229.65 2787
6230.39 2623
6231.14 2403
6231.88 2305
6232.63 2192
6233.37 2299
6234.12 2190
6234.86 2220
6235.61 2171
6236.35 2229
6237.10 2249
6237.84 2321
6238.59 2410
6239.33 2419
6240.08 2436
6240.82 2471
6241.57 2598
6242.32 2496
6243.06 2492
6243.81 2592
6244.55 2908
6245.30 3153
6246.04 3573
6246.79 3647
6247.53 3827
6248.28 4331
6249.03 4549
6249.77 4405
6250.52 4422
6251.26 4227
6252.01 3761
6252.76 3452
6253.50 3261
6254.25 3119
6254.99 2997
6255.74 2734
6256.49 2666
6257.23 2720
6257.98 2582
6258.73 2640
6259.47 2623
6260.22 2496
6260.97 2620
6261.71 2455
6262.46 2520
6263.21 2552
6263.95 2593
6264.70 2433
6265.45 2515
6266.19 2357
6266.94 2478
6267.69 2532
6268.43 2553
6269.18 2657
6269.93 2481
6270.67 2427
6271.42 2472
6272.17 2433
6272.92 2273
6273.66 2265
6274.41 2199
6275.16 2263
6275.91 2177
6276.65 2137
6277.40 2192
6278.15 2207
6278.90 2087
6279.64 2023
6280.39 2040
6281.14 2115
6281.89 2122
6282.63 2079
6283.38 2147
6284.13 2073
6284.88 2169
6285.63 2174
6286.37 2162
6287.12 2177
6287.87 2195
6288.62 2375
6289.37 2288
6290.11 2240
6290.86 2236
6291.61 2225
6292.36 2034
6293.11 1977
6293.86 1927
6294.60 1875
6295.35 1869
6296.10 1959
6296.85 1757
6297.60 1798
6298.35 1735
6299.10 1742
6299.85 1748
6300.59 1754
6301.34 1572
6302.09 1665
6302.84 1692
6303.59 1789
6304.34 1709
6305.09 1768
6305.84 1790
6306.59 1700
6307.34 1759
6308.09 1790
6308.84 1789
6309.58 1780
6310.33 1881
6311.08 1846
6311.83 1834
6312.58 1931
6313.33 1797
6314.08 1879
6314.83 1992
6315.58 1960
6316.33 2007
6317.08 2086
6317.83 2044
6318.58 1914
6319.33 1889
6320.08 1972
6320.83 1876
6321.58 1744
6322.33 1759
6323.08 1679
6323.83 1597
6324.58 1626
6325.33 1656
6326.08 1443
6326.83 1501
6327.58 1473
6328.33 1529
6329.09 1534
6329.84 1542
6330.59 1516
6331.34 1478
6332.09 1368
6332.84 1399
6333.59 1456
6334.34 1406
6335.09 1388
6335.84 1361
6336.59 1383
6337.34 1437
6338.10 1353
6338.85 1419
6339.60 1458
6340.35 1387
6341.10 1427
6341.85 1383
6342.60 1469
6343.36 1456
6344.11 1472
6344.86 1499
6345.61 1500
6346.36 1493
6347.11 1477
6347.86 1458
6348.62 1457
6349.37 1557
6350.12 1664
6350.87 1687
6351.62 1556
6352.38 1654
6353.13 1799
6353.88 1753
6354.63 1799
6355.38 1884
6356.14 1641
6356.89 1721
6357.64 1739
6358.39 1752
6359.15 1640
6359.90 1577
6360.65 1552
6361.40 1516
6362.16 1432
6362.91 1424
6363.66 1541
6364.41 1534
6365.17 1515
6365.92 1534
6366.67 1592
6367.42 1740
6368.18 1745
6368.93 1653
6369.68 1570
6370.44 1613
6371.19 1668
6371.94 1663
6372.70 1625
6373.45 1655
6374.20 1531
6374.96 1504
6375.71 1397
6376.46 1401
6377.22 1456
6377.97 1395
6378.72 1454
6379.48 1403
6380.23 1484
6380.98 1460
6381.74 1409
6382.49 1420
6383.24 1402
6384.00 1368
6384.75 1381
6385.51 1342
6386.26 1316
6387.01 1333
6387.77 1351
6388.52 1260
6389.28 1337
6390.03 1270
6390.79 1292
6391.54 1210
6392.29 1212
6393.05 1246
6393.80 1298
6394.56 1258
6395.31 1262
6396.07 1297
6396.82 1240
6397.58 1270
6398.33 1317
6399.08 1309
6399.84 1246
6400.59 1156
6401.35 1243
6402.10 1233
6402.86 1198
6403.61 1178
6404.37 1125
6405.12 1229
6405.88 1125
6406.63 1170
6407.39 1219
6408.15 1252
6408.90 1303
6409.66 1333
6410.41 1286
6411.17 1326
6411.92 1248
6412.68 1276
6413.43 1230
6414.19 1255
6414.94 1217
6415.70 1219
6416.46 1145
6417.21 1154
6417.97 1117
6418.72 1092
6419.48 1173
6420.24 1190
6420.99 1174
6421.75 990
6422.50 1056
6423.26 1115
6424.02 1158
6424.77 1204
6425.53 1168
6426.28 1136
6427.04 1151
6427.80 1133
6428.55 1191
6429.31 1154
6430.07 1079
6430.82 1123
6431.58 1154
6432.34 1230
6433.09 1185
6433.85 1146
6434.61 1264
6435.36 1212
6436.12 1212
6436.88 1193
6437.64 1246
6438.39 1328
6439.15 1265
6439.91 1244
6440.66 1179
6441.42 1127
6442.18 1137
6442.94 1257
6443.69 1204
6444.45 1118
6445.21 1231
6445.97 1320
6446.72 1289
6447.48 1188
6448.24 1166
6449.00 1235
6449.75 1222
6450.51 1222
6451.27 1211
6452.03 1168
6452.79 1146
6453.54 1194
6454.30 1234
6455.06 1167
6455.82 1212
6456.58 1259
6457.33 1217
6458.09 1110
6458.85 1114
6459.61 1223
6460.37 1230
6461.12 1192
6461.88 1215
6462.64 1216
6463.40 1193
6464.16 1258
6464.92 1249
6465.68 1324
6466.44 1279
6467.19 1309
6467.95 1344
6468.71 1317
6469.47 1373
6470.23 1511
6470.99 1503
6471.75 1302
6472.51 1424
6473.27 1403
6474.02 1369
6474.78 1514
6475.54 1479
6476.30 1499
6477.06 1423
6477.82 1423
6478.58 1444
6479.34 1644
6480.10 1537
6480.86 1552
6481.62 1563
6482.38 1569
6483.14 1650
6483.90 1591
6484.66 1665
6485.42 1794
6486.18 1773
6486.94 1677
6487.70 1755
6488.46 1783
6489.22 1657
6489.98 1640
6490.74 1825
6491.50 1860
6492.26 2126
6493.02 2221
6493.78 2275
6494.54 2359
6495.30 2418
6496.06 2410
6496.82 2265
6497.58 2307
6498.34 2340
6499.10 2246
6499.86 2297
6500.62 2231
6501.38 2339
6502.14 2346
6502.91 2254
6503.67 2218
6504.43 2345
6505.19 2450
6505.95 2493
6506.71 2536
6507.47 2578
6508.23 2620
6508.99 2605
6509.76 2633
6510.52 2618
6511.28 2908
6512.04 2825
6512.80 2725
6513.56 2715
6514.32 2727
6515.09 2796
6515.85 2701
6516.61 2731
6517.37 2967
6518.13 3022
6518.89 3098
6519.66 3164
6520.42 3123
6521.18 3367
6521.94 3541
6522.70 3711
6523.47 4049
6524.23 4407
6524.99 5192
6525.75 5576
6526.51 5925
6527.28 6361
6528.04 6670
6528.80 6839
6529.56 6959
6530.33 6921
6531.09 6859
6531.85 6966
6532.61 7014
6533.38 7580
6534.14 8576
6534.90 10127
6535.66 11740
6536.43 12830
6537.19 13510
6537.95 13983
6538.72 13296
6539.48 12175
6540.24 10938
6541.01 9859
6541.77 8032
6542.53 6385
6543.29 5165
6544.06 4567
6544.82 4035
6545.58 3542
6546.35 3089
6547.11 2817
6547.87 2863
6548.64 2650
6549.40 2482
6550.17 2560
6550.93 2543
6551.69 2495
6552.46 2581
6553.22 2417
6553.98 2490
6554.75 2374
6555.51 2315
6556.28 2167
6557.04 2058
6557.80 2088
6558.57 2226
6559.33 2256
6560.10 2353
6560.86 2222
6561.63 2334
6562.39 2506
6563.15 2612
6563.92 2656
6564.68 2732
6565.45 2804
6566.21 2783
6566.98 2878
6567.74 2719
6568.51 2637
6569.27 2701
6570.04 2602
6570.80 2642
6571.57 2634
6572.33 2861
6573.09 2956
6573.86 3226
6574.63 3134
6575.39 3176
6576.16 3371
6576.92 3465
6577.69 3411
6578.45 3421
6579.22 3403
6579.98 3403
6580.75 3515
6581.51 3356
6582.28 3371
6583.04 3345
6583.81 3038
6584.57 2971
6585.34 2933
6586.11 3038
6586.87 2928
6587.64 2995
6588.40 2983
6589.17 3109
6589.94 3354
6590.70 3517
6591.47 3760
6592.23 4182
6593.00 4455
6593.77 5082
6594.53 5360
6595.30 5667
6596.06 5780
6596.83 5521
6597.60 5325
6598.36 4872
6599.13 4317
6599.90 4069
6600.66 3626
6601.43 3353
6602.20 3267
6602.96 3068
6603.73 2748
6604.50 2738
6605.26 2737
6606.03 2715
6606.80 2529
6607.56 2583
6608.33 2508
6609.10 2458
6609.87 2376
6610.63 2346
6611.40 2339
6612.17 2533
6612.93 2298
6613.70 2197
6614.47 2288
6615.24 2253
6616.00 2176
6616.77 2079
6617.54 2103
6618.31 2045
6619.07 2150
6619.84 2154
6620.61 2136
6621.38 2086
6622.15 2139
6622.91 2118
6623.68 2180
6624.45 2222
6625.22 2096
6625.99 2083
6626.75 2058
6627.52 2030
6628.29 2026
6629.06 2221
6629.83 2113
6630.59 2244
6631.36 2285
6632.13 2454
6632.90 2717
6633.67 2875
6634.44 3194
6635.21 3172
6635.97 3059
6636.74 3027
6637.51 2793
6638.28 2694
6639.05 2570
6639.82 2374
6640.59 2246
6641.36 2094
6642.12 2027
6642.89 1972
6643.66 1850
6644.43 1965
6645.20 1999
6645.97 1989
6646.74 1918
6647.51 1932
6648.28 1915
6649.05 2058
6649.82 2123
6650.59 2060
6651.36 2006
6652.13 2130
6652.89 2210
6653.66 2175
6654.43 2096
6655.20 2151
6655.97 2018
6656.74 2095
6657.51 2277
6658.28 2150
6659.05 2024
6659.82 1963
6660.59 1931
6661.36 1947
6662.13 1886
6662.90 1889
6663.67 1920
6664.44 2021
6665.21 1833
6665.98 1799
6666.76 1798
6667.53 1921
6668.30 1883
6669.07 1898
6669.84 1933
6670.61 1918
6671.38 1901
6672.15 1957
6672.92 2011
6673.69 1981
6674.46 2016
6675.23 2043
6676.00 1906
6676.77 1861
6677.55 1980
6678.32 1898
6679.09 1959
6679.86 2176
6680.63 2081
6681.40 2176
6682.17 2352
6682.94 2352
6683.72 2408
6684.49 2434
6685.26 2473
6686.03 2546
6686.80 2656
6687.57 2499
6688.34 2492
6689.12 2400
6689.89 2222
6690.66 2164
6691.43 2053
6692.20 1848
6692.98 1898
6693.75 1968
6694.52 1878
6695.29 1860
6696.06 1909
6696.84 1917
6697.61 1934
6698.38 1917
6699.15 1923
6699.92 1950
6700.70 1889
6701.47 1886
6702.24 1938
6703.01 1918
6703.79 1882
6704.56 1880
6705.33 1859
6706.11 1874
6706.88 1880
6707.65 1832
6708.42 1728
6709.20 1750
6709.97 1821
6710.74 1768
6711.52 1762
6712.29 1655
6713.06 1723
6713.83 1628
6714.61 1574
6715.38 1617
6716.15 1619
6716.93 1541
6717.70 1629
6718.47 1742
6719.25 1722
6720.02 1737
6720.79 1536
6721.57 1549
6722.34 1640
6723.12 1625
6723.89 1557
6724.66 1634
6725.44 1702
6726.21 1701
6726.98 1663
6727.76 1706
6728.53 1607
6729.31 1729
6730.08 1691
6730.85 1743
6731.63 1625
6732.40 1647
6733.18 1734
6733.95 1748
6734.73 1645
6735.50 1800
6736.27 1841
6737.05 1753
6737.82 1778
6738.60 1749
6739.37 1819
6740.15 1818
6740.92 1876
6741.70 1785
6742.47 1838
6743.25 1838
6744.02 1813
6744.80 1837
6745.57 1892
6746.35 1908
6747.12 1994
6747.90 1976
6748.67 2039
6749.45 2131
6750.22 2394
6751.00 2487
6751.77 2863
6752.55 2852
6753.32 2827
6754.10 2828
6754.87 2722
6755.65 2615
6756.43 2369
6757.20 2236
6757.98 2127
6758.75 1985
6759.53 1930
6760.30 1766
6761.08 1717
6761.86 1828
6762.63 1811
6763.41 1664
6764.18 1740
6764.96 1692
6765.74 1707
6766.51 1736
6767.29 1644
6768.06 1695
6768.84 1686
6769.62 1710
6770.39 1694
6771.17 1677
6771.95 1837
6772.72 1786
6773.50 1691
6774.28 1613
6775.05 1563
6775.83 1615
6776.61 1457
6777.38 1617
6778.16 1647
6778.94 1486
6779.71 1542
6780.49 1698
6781.27 1677
6782.05 1610
6782.82 1533
6783.60 1561
6784.38 1520
6785.15 1491
6785.93 1559
6786.71 1571
6787.49 1562
6788.26 1498
6789.04 1528
6789.82 1504
6790.60 1577
6791.37 1484
6792.15 1465
6792.93 1479
6793.71 1490
6794.48 1477
6795.26 1563
6796.04 1477
6796.82 1541
6797.60 1593
6798.37 1464
6799.15 1536
6799.93 1467
6800.71 1471
6801.49 1554
6802.26 1618
6803.04 1761
6803.82 1678
6804.60 1803
6805.38 1786
6806.16 1775
6806.93 1708
6807.71 1630
6808.49 1662
6809.27 1600
6810.05 1504
6810.83 1472
6811.61 1564
6812.39 1473
6813.16 1462
6813.94 1484
6814.72 1582
6815.50 1507
6816.28 1514
6817.06 1516
6817.84 1559
6818.62 1538
6819.40 1629
6820.18 1618
6820.96 1584
6821.73 1506
6822.51 1596
6823.29 1574
6824.07 1734
6824.85 1591
6825.63 1598
6826.41 1555
6827.19 1480
6827.97 1499
6828.75 1437
6829.53 1527
6830.31 1468
6831.09 1523
6831.87 1442
6832.65 1373
6833.43 1469
6834.21 1395
6834.99 1469
6835.77 1435
6836.55 1375
6837.33 1500
6838.11 1519
6838.89 1537
6839.67 1502
6840.45 1428
6841.23 1302
6842.01 1405
6842.79 1380
6843.57 1474
6844.35 1396
6845.14 1574
6845.92 1690
6846.70 1813
6847.48 1905
6848.26 2195
6849.04 2389
6849.82 2808
6850.60 3146
6851.38 3301
6852.16 3450
6852.94 3456
6853.73 3214
6854.51 3090
6855.29 2659
6856.07 2463
6856.85 2151
6857.63 1931
6858.41 1748
6859.20 1608
6859.98 1615
6860.76 1676
6861.54 1675
6862.32 1562
6863.10 1580
6863.89 1658
6864.67 1627
6865.45 1732
6866.23 1696
6867.01 1789
6867.79 1785
6868.58 1751
6869.36 1646
6870.14 1618
6870.92 1596
6871.71 1585
6872.49 1556
6873.27 1564
6874.05 1607
6874.83 1671
6875.62 1564
6876.40 1600
6877.18 1666
6877.96 1774
6878.75 1861
6879.53 1886
6880.31 1849
6881.10 1970
6881.88 1907
6882.66 1915
6883.44 2094
6884.23 2257
6885.01 2517
6885.79 2724
6886.58 3210
6887.36 3626
6888.14 3698
6888.92 4065
6889.71 4143
6890.49 3916
6891.27 3222
6892.06 2920
6892.84 2640
6893.62 2389
6894.41 2193
6895.19 2106
6895.98 1964
6896.76 2066
6897.54 2020
6898.33 2029
6899.11 2094
6899.89 1983
6900.68 2080
6901.46 2115
6902.25 2049
6903.03 2044
6903.81 2084
6904.60 2151
6905.38 2264
6906.17 2159
6906.95 2129
6907.73 2071
6908.52 2033
6909.30 1941
6910.09 1901
6910.87 1857
6911.66 1839
6912.44 1827
6913.23 1784
6914.01 1709
6914.79 1709
6915.58 1705
6916.36 1853
6917.15 1831
6917.93 1793
6918.72 1787
6919.50 1753
6920.29 1670
6921.07 1820
6921.86 1710
6922.64 1664
6923.43 1638
6924.21 1733
6925.00 1720
6925.78 1788
6926.57 1803
6927.36 1843
6928.14 1971
6928.93 1898
6929.71 1886
6930.50 1843
6931.28 1900
6932.07 1942
6932.85 1928
6933.64 2150
6934.43 2151
6935.21 2201
6936.00 2108
6936.78 2032
6937.57 2037
6938.36 2139
6939.14 2137
6939.93 2144
6940.71 2121
6941.50 2232
6942.29 2317
6943.07 2306
6943.86 2367
6944.64 2349
6945.43 2377
6946.22 2617
6947.00 2536
6947.79 2565
6948.58 2633
6949.36 2559
6950.15 2646
6950.94 2702
6951.72 2532
6952.51 2536
6953.30 2539
6954.08 2595
6954.87 2664
6955.66 2715
6956.45 2518
6957.23 2507
6958.02 2571
6958.81 2718
6959.59 2620
6960.38 2611
6961.17 2672
6961.96 2625
6962.74 2519
6963.53 2454
6964.32 2572
6965.11 2759
6965.89 2814
6966.68 2698
6967.47 2751
6968.26 2938
6969.04 3065
6969.83 3128
6970.62 3200
6971.41 3237
6972.20 3277
6972.98 3002
6973.77 3090
6974.56 3167
6975.35 3177
6976.14 3227
6976.92 3115
6977.71 3178
6978.50 3358
6979.29 3537
6980.08 3708
6980.87 4234
6981.65 4629
6982.44 5454
6983.23 6677
6984.02 7963
6984.81 8880
6985.60 10299
6986.39 11170
6987.17 11065
6987.96 10901
6988.75 10429
6989.54 9310
6990.33 8136
6991.12 7138
6991.91 6111
6992.70 5373
6993.49 4947
6994.28 4733
6995.06 4904
6995.85 5027
6996.64 5543
6997.43 6726
6998.22 7999
6999.01 9144
6999.80 9988
7000.59 10556
7001.38 10759
7002.17 10471
7002.96 9614
7003.75 8502
7004.54 7577
7005.33 6396
7006.12 5535
7006.91 4699
7007.70 4305
7008.49 3934
7009.28 3709
7010.07 3753
7010.86 3820
7011.65 3774
7012.44 3866
7013.23 3949
7014.02 3915
7014.81 3581
7015.60 3504
7016.39 3279
7017.18 3173
7017.97 3066
7018.76 2919
7019.55 2664
7020.34 2730
7021.13 2585
7021.92 2730
7022.71 2816
7023.51 2900
7024.30 3020
7025.09 3033
7025.88 3046
7026.67 3019
7027.46 2764
7028.25 2897
7029.04 2864
7029.83 2597
7030.63 2702
7031.42 2672
7032.21 2519
7033.00 2526
7033.79 2376
7034.58 2389
7035.37 2322
7036.16 2720
7036.96 2642
7037.75 2718
7038.54 2813
7039.33 2802
7040.12 2725
7040.92 2894
7041.71 2816
7042.50 2752
7043.29 2623
7044.08 2630
7044.87 2802
7045.67 2623
7046.46 2562
7047.25 2705
7048.04 2932
7048.84 3100
7049.63 3451
7050.42 3684
7051.21 3550
7052.00 3699
7052.80 3478
7053.59 3264
7054.38 2831
7055.18 2806
7055.97 2703
7056.76 2608
7057.55 2459
7058.35 2508
7059.14 2280
7059.93 2284
7060.72 2265
7061.52 2295
7062.31 2309
7063.10 2286
7063.90 2334
7064.69 2353
7065.48 2392
7066.28 2316
7067.07 2285
7067.86 2076
7068.66 2281
7069.45 2122
7070.24 2151
7071.04 2211
7071.83 2063
7072.62 2043
7073.42 2005
7074.21 2032
7075.00 2135
7075.80 1925
7076.59 1949
7077.39 1922
7078.18 1915
7078.97 1952
7079.77 2070
7080.56 1986
7081.36 1973
7082.15 1879
7082.94 1883
7083.74 1942
7084.53 1856
7085.33 1986
7086.12 2007
7086.92 2005
7087.71 2087
7088.50 1958
7089.30 1971
7090.09 1959
7090.89 1825
7091.68 1817
7092.48 1768
7093.27 1675
7094.07 1678
7094.86 1740
7095.66 1644
7096.45 1542
7097.25 1557
7098.04 1503
7098.84 1420
7099.63 1516
7100.43 1447
7101.22 1543
7102.02 1495
7102.81 1313
7103.61 1464
7104.40 1472
7105.20 1377
7105.99 1401
7106.79 1313
7107.59 1352
7108.38 1364
7109.18 1299
7109.97 1323
7110.77 1347
7111.56 1223
7112.36 1348
7113.16 1272
7113.95 1348
7114.75 1211
7115.54 1311
7116.34 1413
7117.14 1413
7117.93 1330
7118.73 1356
7119.52 1326
7120.32 1260
7121.12 1310
7121.91 1297
7122.71 1304
7123.51 1217
7124.30 1257
7125.10 1272
7125.90 1284
7126.69 1293
7127.49 1366
7128.29 1312
7129.08 1346
7129.88 1291
7130.68 1338
7131.47 1322
7132.27 1296
7133.07 1327
7133.86 1366
7134.66 1367
7135.46 1395
7136.26 1270
7137.05 1243
7137.85 1232
7138.65 1210
7139.44 1170
7140.24 1167
7141.04 1164
7141.84 1217
7142.63 1275
7143.43 1365
7144.23 1411
7145.03 1313
7145.83 1360
7146.62 1259
7147.42 1298
7148.22 1298
7149.02 1318
7149.81 1326
7150.61 1264
7151.41 1308
7152.21 1202
7153.01 1208
7153.80 1244
7154.60 1283
7155.40 1273
7156.20 1215
7157.00 1289
7157.80 1214
7158.59 1111
7159.39 1245
7160.19 1184
7160.99 1178
7161.79 1194
7162.59 1210
7163.39 1134
7164.18 1053
7164.98 1103
7165.78 1045
7166.58 1043
7167.38 1060
7168.18 1067
7168.98 1141
7169.78 1108
7170.58 1087
7171.38 1114
7172.17 1103
7172.97 1093
7173.77 1145
7174.57 1108
7175.37 1101
7176.17 1017
7176.97 958
7177.77 920
7178.57 902
7179.37 945
7180.17 981
7180.97 1015
7181.77 1012
7182.57 1026
7183.37 1117
7184.17 1155
7184.97 1225
7185.77 1105
7186.57 1047
7187.37 1033
7188.17 1032
7188.97 1022
7189.77 928
7190.57 998
7191.37 934
7192.17 929
7192.97 989
7193.77 1032
7194.57 857
7195.37 905
7196.17 894
7196.97 869
7197.77 893
7198.57 947
7199.37 955
7200.17 878
7200.97 897
7201.77 902
7202.58 902
7203.38 889
7204.18 924
7204.98 867
7205.78 854
7206.58 898
7207.38 990
7208.18 958
7208.98 897
7209.79 888
7210.59 833
7211.39 890
7212.19 851
7212.99 931
7213.79 855
7214.59 911
7215.40 888
7216.20 912
7217.00 870
7217.80 895
7218.60 999
7219.40 976
7220.21 937
7221.01 932
7221.81 1025
7222.61 1020
7223.41 976
7224.22 929
7225.02 954
7225.82 957
7226.62 928
7227.43 837
7228.23 872
7229.03 858
7229.83 852
7230.63 874
7231.44 841
7232.24 862
7233.04 795
7233.84 786
7234.65 783
7235.45 857
7236.25 810
7237.06 890
7237.86 851
7238.66 944
7239.46 885
7240.27 819
7241.07 757
7241.87 836
7242.68 808
7243.48 855
7244.28 804
7245.09 800
7245.89 860
7246.69 918
7247.50 884
7248.30 928
7249.10 932
7249.91 887
7250.71 975
7251.51 912
7252.32 826
7253.12 829
7253.92 906
7254.73 930
7255.53 949
7256.34 861
7257.14 872
7257.94 869
7258.75 927
7259.55 892
7260.36 849
7261.16 872
7261.96 884
7262.77 891
7263.57 817
7264.38 781
7265.18 844
7265.99 841
7266.79 791
7267.59 901
7268.40 945
7269.20 962
7270.01 994
7270.81 876
7271.62 970
7272.42 918
7273.23 1049
7274.03 974
7274.84 876
7275.64 920
7276.45 1089
7277.25 1054
7278.06 956
7278.86 962
7279.67 1071
7280.47 1158
7281.28 1302
7282.08 1411
7282.89 1554
7283.69 1712
7284.50 1851
7285.30 2014
7286.11 2103
7286.92 2015
7287.72 1766
7288.53 1711
7289.33 1551
7290.14 1294
7290.94 1315
7291.75 1203
7292.56 1128
7293.36 1125
7294.17 1034
7294.97 1050
7295.78 1044
7296.59 1118
7297.39 1120
7298.20 1106
7299.00 1164
7299.81 1161
7300.62 1129
7301.42 1039
7302.23 1112
7303.04 1195
7303.84 1122
7304.65 1043
7305.46 1131
7306.26 1065
7307.07 1130
7307.88 1160
7308.68 1205
7309.49 1318
7310.30 1427
7311.10 1421
7311.91 1520
7312.72 1514
7313.52 1468
7314.33 1469
7315.14 1449
7315.95 1609
7316.75 1762
7317.56 1736
7318.37 1951
7319.18 2021
7319.98 2254
7320.79 1968
7321.60 1972
7322.40 1893
7323.21 1733
7324.02 1723
7324.83 1596
7325.64 1454
7326.44 1428
7327.25 1467
7328.06 1269
7328.87 1175
7329.67 1183
7330.48 1196
7331.29 1187
7332.10 1224
7332.91 1240
7333.71 1251
7334.52 1181
7335.33 1175
7336.14 1136
7336.95 1148
7337.76 1157
7338.56 1264
7339.37 1243
7340.18 1126
7340.99 1062
7341.80 1233
7342.61 1212
7343.42 1178
7344.22 1123
7345.03 1142
7345.84 1051
7346.65 1086
7347.46 1219
7348.27 1136
7349.08 1178
7349.89 1081
7350.70 1097
7351.51 1083
7352.31 1043
7353.12 1108
7353.93 1158
7354.74 1100
7355.55 1105
7356.36 1105
7357.17 1162
7357.98 1026
7358.79 1052
7359.60 1138
7360.41 1131
7361.22 1065
7362.03 1069
7362.84 1091
7363.65 1133
7364.46 1133
7365.27 1154
7366.08 1119
7366.89 1091
7367.70 1227
7368.51 1194
7369.32 1136
7370.13 1242
7370.94 1167
7371.75 1158
7372.56 1185
7373.37 1225
7374.18 1145
7374.99 1244
7375.80 1307
7376.61 1208
7377.42 1351
7378.23 1427
7379.04 1483
7379.85 1602
7380.66 1789
7381.48 1924
7382.29 1918
7383.10 1824
7383.91 1949
7384.72 1859
7385.53 1686
7386.34 1525
7387.15 1472
7387.96 1377
7388.77 1293
7389.59 1255
7390.40 1218
7391.21 1229
7392.02 1189
7392.83 1181
7393.64 1161
7394.45 1204
7395.27 1356
7396.08 1308
7396.89 1329
7397.70 1541
7398.51 1592
7399.32 1662
7400.14 1840
7400.95 1877
7401.76 1841
7402.57 1878
7403.38 1978
7404.20 1805
7405.01 1619
7405.82 1534
7406.63 1544
7407.44 1540
7408.26 1523
7409.07 1517
7409.88 1479
7410.69 1404
7411.51 1357
7412.32 1245
7413.13 1210
7413.94 1135
7414.76 1108
7415.57 1077
7416.38 1090
7417.19 1116
7418.01 1128
7418.82 1040
7419.63 1076
7420.45 1140
7421.26 970
7422.07 975
7422.88 947
7423.70 927
7424.51 964
7425.32 959
7426.14 982
7426.95 938
7427.76 990
7428.58 936
7429.39 876
7430.20 952
7431.02 959
7431.83 920
7432.64 874
7433.46 895
7434.27 990
7435.09 909
7435.90 948
7436.71 900
7437.53 925
7438.34 949
7439.16 996
7439.97 964
7440.78 929
7441.60 941
7442.41 944
7443.23 935
7444.04 939
7444.85 982
7445.67 959
7446.48 888
7447.30 954
7448.11 938
7448.93 947
7449.74 855
7450.56 904
7451.37 888
7452.18 940
7453.00 956
7453.81 1020
7454.63 870
7455.44 892
7456.26 948
7457.07 915
7457.89 957
7458.70 979
7459.52 941
7460.33 880
7461.15 893
7461.96 961
7462.78 950
7463.59 932
7464.41 1020
7465.23 1110
7466.04 931
7466.86 895
7467.67 838
7468.49 895
7469.30 1001
7470.12 976
7470.93 915
7471.75 918
7472.57 921
7473.38 997
7474.20 959
7475.01 885
7475.83 971
7476.65 979
7477.46 954
7478.28 924
7479.09 923
7479.91 906
7480.73 909
7481.54 895
7482.36 800
7483.18 770
7483.99 835
7484.81 836
7485.62 812
7486.44 865
7487.26 816
7488.07 848
7488.89 828
7489.71 799
7490.52 817
7491.34 831
7492.16 784
7492.98 825
7493.79 784
7494.61 768
7495.43 758
7496.24 776
7497.06 745
7497.88 767
7498.70 774
7499.51 773
7500.33 771
7501.15 770
7501.96 748
7502.78 766
7503.60 768
7504.42 771
7505.23 715
7506.05 801
7506.87 827
7507.69 743
7508.51 775
7509.32 705
7510.14 764
7510.96 734
7511.78 721
7512.59 726
7513.41 758
7514.23 745
7515.05 764
7515.87 739
7516.69 696
7517.50 723
7518.32 752
7519.14 806
7519.96 859
7520.78 819
7521.60 769
7522.41 746
7523.23 726
7524.05 747
7524.87 685
7525.69 741
7526.51 735
7527.33 770
7528.14 772
7528.96 682
7529.78 731
7530.60 733
7531.42 712
7532.24 703
7533.06 741
7533.88 787
7534.70 725
7535.52 706
7536.34 702
7537.16 770
7537.97 708
7538.79 709
7539.61 764
7540.43 717
7541.25 782
7542.07 762
7542.89 843
7543.71 779
7544.53 830
7545.35 801
7546.17 794
7546.99 797
7547.81 807
7548.63 729
7549.45 755
7550.27 786
7551.09 773
7551.91 724
7552.73 765
7553.55 783
7554.37 779
7555.19 786
7556.01 782
7556.83 767
7557.65 817
7558.47 782
7559.29 795
7560.11 820
7560.93 771
7561.76 808
7562.58 863
7563.40 868
7564.22 907
7565.04 914
7565.86 842
7566.68 737
7567.50 937
7568.32 891
7569.14 773
7569.96 850
7570.79 839
7571.61 823
7572.43 853
7573.25 820
7574.07 838
7574.89 853
7575.71 778
7576.54 817
7577.36 792
7578.18 794
7579.00 785
7579.82 804
7580.64 844
7581.46 811
7582.29 837
7583.11 853
7583.93 885
7584.75 875
7585.57 835
7586.40 929
7587.22 929
7588.04 1038
7588.86 1017
7589.68 1020
7590.51 940
7591.33 949
7592.15 1005
7592.97 962
7593.80 926
7594.62 993
7595.44 1014
7596.26 910
7597.09 1039
7597.91 935
7598.73 971
7599.55 947
7600.38 1093
7601.20 1197
7602.02 1261
7602.85 1465
7603.67 1323
7604.49 1322
7605.31 1490
7606.14 1436
7606.96 1404
7607.78 1440
7608.61 1299
7609.43 1233
7610.25 1119
7611.08 1166
7611.90 1114
7612.72 1178
7613.55 1130
7614.37 1193
7615.19 1216
7616.02 1329
7616.84 1342
7617.67 1406
7618.49 1562
7619.31 1529
7620.14 1580
7620.96 1424
7621.78 1362
7622.61 1379
7623.43 1314
7624.26 1300
7625.08 1230
7625.91 1265
7626.73 1241
7627.55 1322
7628.38 1445
7629.20 1558
7630.03 1592
7630.85 1888
7631.68 1928
7632.50 2026
7633.32 1915
7634.15 1878
7634.97 1817
7635.80 1642
7636.62 1534
7637.45 1363
7638.27 1197
7639.10 1172
7639.92 1071
7640.75 1024
7641.57 1004
7642.40 941
7643.22 906
7644.05 862
7644.87 867
7645.70 959
7646.52 908
7647.35 970
7648.17 985
7649.00 906
7649.82 918
7650.65 795
7651.48 850
7652.30 928
7653.13 841
7653.95 833
7654.78 778
7655.60 838
7656.43 865
7657.26 883
7658.08 803
7658.91 770
7659.73 748
7660.56 801
7661.39 773
7662.21 802
7663.04 761
7663.86 752
7664.69 782
7665.52 770
7666.34 738
7667.17 691
7668.00 778
7668.82 847
7669.65 831
7670.48 830
7671.30 843
7672.13 858
7672.96 852
7673.78 855
7674.61 771
7675.44 736
7676.26 829
7677.09 781
7677.92 744
7678.74 780
7679.57 789
7680.40 722
7681.22 699
7682.05 754
7682.88 750
7683.71 834
7684.53 773
7685.36 752
7686.19 809
7687.02 792
7687.84 738
7688.67 778
7689.50 761
7690.33 772
7691.15 827
7691.98 789
7692.81 850
7693.64 755
7694.47 789
7695.29 807
7696.12 799
7696.95 803
7697.78 830
7698.61 865
7699.43 893
7700.26 848
7701.09 829
7701.92 768
7702.75 774
7703.57 809
7704.40 805
7705.23 744
7706.06 761
7706.89 680
7707.72 676
7708.55 767
7709.37 787
7710.20 739
7711.03 730
7711.86 753
7712.69 700
7713.52 725
7714.35 645
7715.18 627
7716.01 687
7716.83 682
7717.66 667
7718.49 603
7719.32 709
7720.15 704
7720.98 627
7721.81 630
7722.64 625
7723.47 659
7724.30 691
7725.13 672
7725.96 654
7726.79 632
7727.62 702
7728.45 657
7729.28 652
7730.11 638
7730.94 692
7731.77 661
7732.60 626
7733.42 741
7734.25 693
7735.09 668
7735.92 642
7736.75 676
7737.58 646
7738.41 693
7739.24 641
7740.07 646
7740.90 630
7741.73 601
7742.56 635
7743.39 655
7744.22 616
7745.05 619
7745.88 679
7746.71 729
7747.54 701
7748.37 762
7749.20 744
7750.03 825
7750.86 739
7751.70 659
7752.53 659
7753.36 695
7754.19 739
7755.02 679
7755.85 713
7756.68 695
7757.51 721
7758.34 658
7759.18 675
7760.01 721
7760.84 667
7761.67 650
7762.50 700
7763.33 626
7764.16 641
7765.00 674
7765.83 646
7766.66 688
7767.49 654
7768.32 723
7769.16 650
7769.99 634
7770.82 696
7771.65 670
7772.48 653
7773.32 675
7774.15 629
7774.98 642
7775.81 642
7776.64 636
7777.48 648
7778.31 646
7779.14 617
7779.97 663
7780.81 681
7781.64 744
7782.47 665
7783.30 705
7784.14 699
7784.97 679
7785.80 704
7786.64 671
7787.47 728
7788.30 703
7789.13 704
7789.97 731
7790.80 683
7791.63 737
7792.47 680
7793.30 760
7794.13 843
7794.97 834
7795.80 779
7796.63 772
7797.47 794
7798.30 659
7799.13 710
7799.97 729
7800.80 751
7801.63 734
7802.47 756
7803.30 771
7804.13 781
7804.97 848
7805.80 836
7806.64 803
7807.47 757
7808.30 810
7809.14 813
7809.97 767
7810.81 825
7811.64 918
7812.47 835
7813.31 972
7814.14 1003
7814.98 1024
7815.81 1091
7816.65 1179
7817.48 1176
7818.32 1115
7819.15 1178
7819.98 1137
7820.82 1059
7821.65 1031
7822.49 941
7823.32 964
7824.16 990
7824.99 1066
7825.83 1122
7826.66 1194
7827.50 1246
7828.33 1228
7829.17 1178
7830.00 1077
7830.84 1139
7831.67 1145
7832.51 1154
7833.34 1249
7834.18 1294
7835.02 1303
7835.85 1251
7836.69 1189
7837.52 1103
7838.36 1195
7839.19 1112
7840.03 1069
7840.86 1146
7841.70 1099
7842.54 1093
7843.37 1007
7844.21 984
7845.04 942
7845.88 985
7846.72 949
7847.55 1072
7848.39 960
7849.22 1012
7850.06 1048
7850.90 969
7851.73 869
7852.57 908
7853.41 954
7854.24 889
7855.08 985
7855.92 994
7856.75 1035
7857.59 1113
7858.43 1088
7859.26 1119
7860.10 1075
7860.94 1006
7861.77 1086
7862.61 1084
7863.45 1005
7864.28 1095
7865.12 992
7865.96 969
7866.79 963
7867.63 1060
7868.47 1020
7869.31 965
7870.14 1017
7870.98 1144
7871.82 1042
7872.66 1087
7873.49 1071
7874.33 1128
7875.17 1238
7876.01 1299
7876.84 1442
7877.68 1587
7878.52 1633
7879.36 1642
7880.19 1510
7881.03 1460
7881.87 1323
7882.71 1324
7883.55 1274
7884.38 1225
7885.22 1224
7886.06 1167
7886.90 1203
7887.74 1191
7888.57 1179
7889.41 1246
7890.25 1413
7891.09 1378
7891.93 1325
7892.77 1438
7893.61 1275
7894.44 1306
7895.28 1322
7896.12 1249
7896.96 1233
7897.80 1202
7898.64 1210
7899.48 1162
7900.32 1030
7901.15 1114
7901.99 1016
7902.83 1046
7903.67 1031
7904.51 944
7905.35 1025
7906.19 938
7907.03 953
7907.87 928
7908.71 970
7909.55 894
7910.39 1009
7911.22 951
7912.06 934
7912.90 924
7913.74 906
7914.58 962
7915.42 952
7916.26 1061
7917.10 1067
7917.94 954
7918.78 1058
7919.62 1039
7920.46 955
7921.30 984
7922.14 934
7922.98 911
7923.82 805
7924.66 870
7925.50 848
7926.34 833
7927.18 861
7928.02 772
7928.86 752
7929.70 846
7930.55 766
7931.39 824
7932.23 857
7933.07 808
7933.91 833
7934.75 788
7935.59 849
7936.43 800
7937.27 849
7938.11 771
7938.95 802
7939.79 770
7940.63 848
7941.48 943
7942.32 758
7943.16 859
7944.00 795
7944.84 827
7945.68 795
7946.52 843
7947.36 783
7948.21 791
7949.05 842
7949.89 865
7950.73 959
7951.57 952
7952.41 929
7953.26 933
7954.10 1100
7954.94 1123
7955.78 1142
7956.62 1069
7957.47 1016
7958.31 972
7959.15 1014
7959.99 888
7960.83 937
7961.68 988
7962.52 1030
7963.36 974
7964.20 1039
7965.04 1049
7965.89 1127
7966.73 1073
7967.57 1126
7968.41 1115
7969.26 1180
7970.10 1175
7970.94 1198
7971.78 1124
7972.63 998
7973.47 934
7974.31 850
7975.16 897
7976.00 867
7976.84 839
7977.68 828
7978.53 869
7979.37 807
7980.21 767
7981.06 834
7981.90 824
7982.74 794
7983.59 862
7984.43 881
7985.27 890
7986.12 835
7986.96 763
7987.80 802
7988.65 825
7989.49 788
7990.34 721
7991.18 693
7992.02 749
7992.87 761
7993.71 683
7994.55 742
7995.40 676
7996.24 664
7997.09 674
7997.93 661
7998.77 697
7999.62 683
8000.46 695
8001.31 667
8002.15 715
8003.00 688
8003.84 658
8004.68 684
8005.53 655
8006.37 598
8007.22 667
8008.06 692
8008.91 662
8009.75 625
8010.60 643
8011.44 642
8012.29 639
8013.13 656
8013.98 649
8014.82 611
8015.67 639
8016.51 685
8017.36 560
8018.20 569
8019.05 593
8019.89 615
8020.74 565
8021.58 600
8022.43 622
8023.27 550
8024.12 611
8024.96 612
8025.81 684
8026.66 657
8027.50 612
8028.35 678
8029.19 664
8030.04 630
8030.88 590
8031.73 551
8032.58 581
8033.42 610
8034.27 609
8035.11 576
8035.96 629
8036.81 661
8037.65 567
8038.50 569
8039.35 569
8040.19 611
8041.04 638
8041.88 623
8042.73 588
8043.58 598
8044.42 571
8045.27 607
8046.12 627
8046.96 631
8047.81 659
8048.66 647
8049.50 583
8050.35 570
8051.20 636
8052.04 521
8052.89 591
8053.74 595
8054.59 576
8055.43 547
8056.28 551
8057.13 578
8057.97 532
8058.82 569
8059.67 549
8060.52 504
8061.36 524
8062.21 568
8063.06 522
8063.91 530
8064.75 495
8065.60 544
8066.45 525
8067.30 576
8068.15 505
8068.99 479
8069.84 523
8070.69 531
8071.54 535
8072.38 509
8073.23 516
8074.08 531
8074.93 581
8075.78 568
8076.63 528
8077.47 606
8078.32 645
8079.17 572
8080.02 550
8080.87 519
8081.72 566
8082.56 529
8083.41 504
8084.26 488
8085.11 503
8085.96 583
8086.81 515
8087.66 502
8088.51 537
8089.35 493
8090.20 493
8091.05 535
8091.90 548
8092.75 548
8093.60 558
8094.45 535
8095.30 542
8096.15 535
8097.00 518
8097.85 563
8098.70 494
8099.55 524
8100.39 533
8101.24 514
8102.09 544
8102.94 545
8103.79 517
8104.64 533
8105.49 557
8106.34 565
8107.19 578
8108.04 495
8108.89 505
8109.74 472
8110.59 536
8111.44 568
8112.29 531
8113.14 575
8113.99 549
8114.84 553
8115.69 549
8116.54 518
8117.39 558
8118.24 637
8119.09 570
8119.95 580
8120.80 608
8121.65 554
8122.50 627
8123.35 608
8124.20 573
8125.05 643
8125.90 667
8126.75 582
8127.60 533
8128.45 502
8129.30 595
8130.15 527
8131.01 558
8131.86 568
8132.71 561
8133.56 534
8134.41 584
8135.26 663
8136.11 612
8136.96 609
8137.82 555
8138.67 615
8139.52 683
8140.37 587
8141.22 634
8142.07 619
8142.93 614
8143.78 629
8144.63 650
8145.48 699
8146.33 714
8147.19 636
8148.04 628
8148.89 591
8149.74 699
8150.59 694
8151.45 733
8152.30 749
8153.15 784
8154.00 787
8154.85 924
8155.71 927
8156.56 812
8157.41 862
8158.26 873
8159.12 817
8159.97 802
8160.82 697
8161.68 669
8162.53 599
8163.38 620
8164.23 676
8165.09 692
8165.94 615
8166.79 618
8167.65 617
8168.50 565
8169.35 613
8170.20 557
8171.06 554
8171.91 556
8172.76 528
8173.62 597
8174.47 560
8175.32 567
8176.18 641
8177.03 584
8177.89 489
8178.74 579
8179.59 551
8180.45 593
8181.30 576
8182.15 577
8183.01 567
8183.86 547
8184.72 553
8185.57 574
8186.42 549
8187.28 475
8188.13 466
8188.99 565
8189.84 510
8190.69 516
8191.55 468
8192.40 533
8193.26 529
8194.11 493
8194.97 522
8195.82 562
8196.68 483
8197.53 506
8198.38 577
8199.24 514
8200.09 477
8200.95 526
8201.80 512
8202.66 470
8203.51 501
8204.37 506
8205.22 506
8206.08 479
8206.93 540
8207.79 550
8208.64 545
8209.50 530
8210.35 493
8211.21 527
8212.06 538
8212.92 539
8213.78 558
8214.63 555
8215.49 484
8216.34 538
8217.20 474
8218.05 496
8218.91 479
8219.76 450
8220.62 585
8221.48 577
8222.33 537
8223.19 561
8224.04 592
8224.90 601
8225.76 591
8226.61 547
8227.47 560
8228.32 512
8229.18 521
8230.04 575
8230.89 555
8231.75 453
8232.61 603
8233.46 576
8234.32 525
8235.18 550
8236.03 546
8236.89 558
8237.75 500
8238.60 524
8239.46 488
8240.32 535
8241.17 490
8242.03 459
8242.89 459
8243.74 456
8244.60 470
8245.46 488
8246.31 494
8247.17 528
8248.03 518
8248.89 519
8249.74 542
8250.60 500
8251.46 476
8252.32 499
8253.17 461
8254.03 522
8254.89 490
8255.75 522
8256.60 497
8257.46 502
8258.32 537
8259.18 520
8260.04 470
8260.89 439
8261.75 481
8262.61 498
8263.47 506
8264.33 480
8265.18 470
8266.04 504
8266.90 443
8267.76 512
8268.62 473
8269.47 476
8270.33 511
8271.19 486
8272.05 518
8272.91 508
8273.77 472
8274.63 473
8275.48 513
8276.34 522
8277.20 512
8278.06 504
8278.92 549
8279.78 505
8280.64 516
8281.50 547
8282.36 569
8283.21 574
8284.07 545
8284.93 562
8285.79 504
8286.65 502
8287.51 566
8288.37 519
8289.23 484
8290.09 542
8290.95 622
8291.81 658
8292.67 619
8293.53 594
8294.39 609
8295.25 545
8296.11 574
8296.97 628
8297.82 596
8298.68 513
8299.54 511
8300.40 531
8301.26 541
8302.12 488
8302.98 536
8303.84 534
8304.71 541
8305.57 564
8306.43 605
8307.29 541
8308.15 504
8309.01 476
8309.87 443
8310.73 445
8311.59 463
8312.45 423
8313.31 457
8314.17 466
8315.03 481
8315.89 537
8316.75 535
8317.61 572
8318.47 477
8319.33 466
8320.20 475
8321.06 483
8321.92 403
8322.78 423
8323.64 474
8324.50 452
8325.36 435
8326.22 436
8327.09 456
8327.95 420
8328.81 435
8329.67 460
8330.53 440
8331.39 491
8332.25 539
8333.12 417
8333.98 492
8334.84 507
8335.70 499
8336.56 438
8337.42 422
8338.29 489
8339.15 452
8340.01 431
8340.87 405
8341.73 432
8342.60 406
8343.46 479
8344.32 500
8345.18 490
8346.05 479
8346.91 495
8347.77 467
8348.63 514
8349.50 474
8350.36 445
8351.22 438
8352.08 496
8352.95 520
8353.81 502
8354.67 464
8355.53 474
8356.40 486
8357.26 492
8358.12 453
8358.99 492
8359.85 514
8360.71 430
8361.58 415
8362.44 478
8363.30 521
8364.17 446
8365.03 478
8365.89 492
8366.76 458
8367.62 475
8368.48 524
8369.35 572
8370.21 518
8371.07 481
8371.94 441
8372.80 503
8373.66 507
8374.53 523
8375.39 532
8376.26 492
8377.12 481
8377.98 499
8378.85 507
8379.71 507
8380.58 483
8381.44 475
8382.30 457
8383.17 450
8384.03 474
8384.90 502
8385.76 519
8386.63 397
8387.49 457
8388.35 500
8389.22 571
8390.08 508
8390.95 505
8391.81 453
8392.68 492
8393.54 491
8394.41 443
8395.27 421
8396.14 484
8397.00 512
8397.87 425
8398.73 465
8399.60 539
8400.46 543
8401.33 537
8402.19 558
8403.06 519
8403.92 542
8404.79 475
8405.65 497
8406.52 488
8407.39 522
8408.25 507
8409.12 526
8409.98 522
8410.85 521
8411.71 548
8412.58 537
8413.44 506
8414.31 551
8415.18 503
8416.04 559
8416.91 581
8417.77 580
8418.64 606
8419.51 512
8420.37 585
8421.24 590
8422.11 558
8422.97 553
8423.84 649
8424.70 629
8425.57 672
8426.44 730
8427.30 620
8428.17 633
8429.04 615
8429.90 729
8430.77 665
8431.64 647
8432.50 684
8433.37 719
8434.24 680
8435.10 734
8435.97 675
8436.84 850
8437.71 805
8438.57 802
8439.44 780
8440.31 855
8441.17 936
8442.04 936
8442.91 1077
8443.78 1144
8444.64 1116
8445.51 1121
8446.38 1059
8447.25 988
8448.11 971
8448.98 997
8449.85 942
8450.72 979
8451.58 1004
8452.45 970
8453.32 978
8454.19 1175
8455.06 1316
8455.92 1322
8456.79 1422
8457.66 1435
8458.53 1514
8459.40 1441
8460.27 1444
8461.13 1378
8462.00 1220
8462.87 1175
8463.74 1147
8464.61 1201
8465.48 1158
8466.34 1129
8467.21 1269
8468.08 1483
8468.95 1728
8469.82 2011
8470.69 2262
8471.56 2292
8472.42 2183
8473.29 2087
8474.16 1772
8475.03 1569
8475.90 1364
8476.77 1162
8477.64 1044
8478.51 986
8479.38 891
8480.25 864
8481.12 802
8481.99 835
8482.85 703
8483.72 739
8484.59 700
8485.46 806
8486.33 823
8487.20 760
8488.07 720
8488.94 757
8489.81 695
8490.68 701
8491.55 661
8492.42 705
8493.29 711
8494.16 684
8495.03 712
8495.90 658
8496.77 644
8497.64 690
8498.51 680
8499.38 701
8500.25 638
8501.12 690
8501.99 683
8502.86 606
8503.73 607
8504.60 672
8505.47 669
8506.34 720
8507.22 688
8508.09 731
8508.96 807
8509.83 856
8510.70 743
8511.57 676
8512.44 728
8513.31 727
8514.18 648
8515.05 640
8515.92 672
8516.80 614
8517.67 617
8518.54 606
8519.41 632
8520.28 625
8521.15 674
8522.02 611
8522.89 652
8523.77 623
8524.64 669
8525.51 643
8526.38 646
8527.25 610
8528.12 630
8529.00 686
8529.87 709
8530.74 710
8531.61 746
8532.48 721
8533.36 686
8534.23 694
8535.10 679
8535.97 735
8536.84 712
8537.72 728
8538.59 759
8539.46 651
8540.33 700
8541.21 696
8542.08 674
8542.95 701
8543.82 669
8544.70 664
8545.57 712
8546.44 736
8547.31 632
8548.19 673
8549.06 729
8549.93 716
8550.80 686
8551.68 685
8552.55 756
8553.42 825
8554.30 831
8555.17 809
8556.04 835
8556.92 818
8557.79 799
8558.66 774
8559.54 737
8560.41 672
8561.28 706
8562.16 730
8563.03 747
8563.90 642
8564.78 648
8565.65 614
8566.52 623
8567.40 603
8568.27 625
8569.15 596
8570.02 625
8570.89 618
8571.77 561
8572.64 595
8573.51 633
8574.39 622
8575.26 614
8576.14 635
8577.01 608
8577.89 655
8578.76 565
8579.63 611
8580.51 588
8581.38 529
8582.26 567
8583.13 645
8584.01 587
8584.88 533
8585.76 537
8586.63 554
8587.51 626
8588.38 598
8589.26 572
8590.13 546
8591.00 562
8591.88 521
8592.75 619
8593.63 614
8594.51 681
8595.38 657
8596.26 584
8597.13 611
8598.01 630
8598.88 615
8599.76 643
8600.63 595
8601.51 611
8602.38 685
8603.26 683
8604.13 717
8605.01 642
8605.89 655
8606.76 703
8607.64 669
8608.51 666
8609.39 697
8610.26 706
8611.14 706
8612.02 699
8612.89 606
8613.77 653
8614.65 706
8615.52 681
8616.40 701
8617.27 707
8618.15 713
8619.03 776
8619.90 668
8620.78 658
8621.66 661
8622.53 715
8623.41 779
8624.29 759
8625.16 744
8626.04 774
8626.92 805
8627.79 823
8628.67 842
8629.55 786
8630.42 830
8631.30 798
8632.18 836
8633.05 806
8633.93 779
8634.81 876
8635.69 883
8636.56 844
8637.44 824
8638.32 810
8639.20 835
8640.07 841
8640.95 883
8641.83 958
8642.71 922
8643.58 838
8644.46 947
8645.34 970
8646.22 914
8647.09 1025
8647.97 1011
8648.85 1003
8649.73 1014
8650.61 1071
8651.48 1022
8652.36 1024
8653.24 1020
8654.12 1081
8655.00 1105
8655.87 1049
8656.75 1091
8657.63 1124
8658.51 1112
8659.39 1130
8660.27 1232
8661.14 1093
8662.02 1121
8662.90 1233
8663.78 1138
8664.66 1151
8665.54 1142
8666.42 1173
8667.30 1198
8668.17 1285
8669.05 1316
8669.93 1460
8670.81 1664
8671.69 1923
8672.57 1988
8673.45 2148
8674.33 2363
8675.21 2554
8676.09 2362
8676.97 2402
8677.84 2308
8678.72 2043
8679.60 1913
8680.48 1768
8681.36 1715
8682.24 1642
8683.12 1603
8684.00 1557
8684.88 1528
8685.76 1477
8686.64 1686
8687.52 1827
8688.40 2005
8689.28 2604
8690.16 3196
8691.04 3844
8691.92 4199
8692.80 5077
8693.68 5243
8694.56 5125
8695.44 5023
8696.32 4381
8697.20 3515
8698.08 3057
8698.96 2494
8699.84 2175
8700.72 1837
8701.60 1659
8702.48 1426
8703.37 1272
8704.25 1302
8705.13 1191
8706.01 1223
8706.89 1178
8707.77 1182
8708.65 1085
8709.53 1079
8710.41 1064
8711.29 1070
8712.17 1112
8713.06 1017
8713.94 937
8714.82 921
8715.70 949
8716.58 899
8717.46 970
8718.34 844
8719.22 968
8720.11 983
8720.99 988
8721.87 953
8722.75 994
8723.63 927
8724.51 925
8725.40 913
8726.28 933
8727.16 905
8728.04 993
8728.92 1018
8729.81 1045
8730.69 1081
8731.57 1093
8732.45 1051
8733.33 1046
8734.22 998
8735.10 992
8735.98 941
8736.86 881
8737.75 831
8738.63 793
8739.51 856
8740.39 775
8741.28 762
8742.16 731
8743.04 721
8743.92 754
8744.81 780
8745.69 789
8746.57 755
8747.46 812
8748.34 870
8749.22 839
8750.10 836
8750.99 824
8751.87 837
8752.75 860
8753.64 879
8754.52 889
8755.40 940
8756.29 951
8757.17 938
8758.05 959
8758.94 981
8759.82 931
8760.70 878
8761.59 1041
8762.47 957
8763.35 982
8764.24 947
8765.12 911
8766.01 1005
8766.89 962
8767.77 976
8768.66 974
8769.54 873
8770.43 950
8771.31 914
8772.19 960
8773.08 926
8773.96 889
8774.85 867
8775.73 718
8776.62 775
8777.50 801
8778.38 835
8779.27 735
8780.15 754
8781.04 748
8781.92 770
8782.81 768
8783.69 711
8784.58 754
8785.46 813
8786.35 745
8787.23 728
8788.12 760
8789.00 719
8789.89 730
8790.77 711
8791.66 725
8792.54 718
8793.43 725
8794.31 810
8795.20 741
8796.08 688
8796.97 724
8797.85 738
8798.74 758
8799.62 716
8800.51 704
8801.40 711
8802.28 689
8803.17 700
8804.05 750
8804.94 724
8805.82 707
8806.71 674
8807.60 731
8808.48 663
8809.37 716
8810.25 695
8811.14 677
8812.03 678
8812.91 618
8813.80 639
8814.69 659
8815.57 621
8816.46 656
8817.34 675
8818.23 630
8819.12 709
8820.00 713
8820.89 662
8821.78 679
8822.66 618
8823.55 651
8824.44 636
8825.32 704
8826.21 637
8827.10 687
8827.99 712
8828.87 609
8829.76 650
8830.65 696
8831.53 695
8832.42 680
8833.31 632
8834.20 597
8835.08 638
8835.97 690
8836.86 643
8837.74 649
8838.63 632
8839.52 637
8840.41 683
8841.30 629
8842.18 563
8843.07 527
8843.96 594
8844.85 624
8845.73 635
8846.62 577
8847.51 608
8848.40 573
8849.29 536
8850.17 600
8851.06 563
8851.95 602
8852.84 590
8853.73 574
8854.61 603
8855.50 571
8856.39 593
8857.28 522
8858.17 513
8859.06 554
8859.95 599
8860.83 565
8861.72 544
8862.61 543
8863.50 530
8864.39 593
8865.28 552
8866.17 570
8867.06 500
8867.94 549
8868.83 528
8869.72 477
8870.61 489
8871.50 480
8872.39 480
8873.28 545
8874.17 513
8875.06 500
8875.95 520
8876.84 492
8877.73 476
8878.62 459
8879.51 540
8880.40 511
8881.28 541
8882.17 522
8883.06 481
8883.95 504
8884.84 534
8885.73 513
8886.62 503
8887.51 522
8888.40 500
8889.29 513
8890.18 477
8891.07 501
8891.96 490
8892.85 510
8893.74 479
8894.63 473
8895.53 433
8896.42 444
8897.31 474
8898.20 497
8899.09 469
8899.98 525
8900.87 448
8901.76 434
8902.65 418
8903.54 479
8904.43 453
8905.32 501
8906.21 487
8907.10 410
8907.99 446
8908.89 443
8909.78 466
8910.67 428
8911.56 414
8912.45 446
8913.34 460
8914.23 475
8915.12 487
8916.02 495
8916.91 436
8917.80 492
8918.69 482
8919.58 461
8920.47 423
8921.36 513
8922.26 507
8923.15 458
8924.04 460
8924.93 479
8925.82 451
8926.72 464
8927.61 408
8928.50 455
8929.39 440
8930.28 488
8931.18 445
8932.07 451
8932.96 392
8933.85 434
8934.75 428
8935.64 378
8936.53 428
8937.42 441
8938.31 386
8939.21 448
8940.10 403
8940.99 377
8941.89 419
8942.78 445
8943.67 440
8944.56 380
8945.46 427
8946.35 438
8947.24 430
8948.14 406
8949.03 420
8949.92 459
8950.81 454
8951.71 431
8952.60 521
8953.49 441
8954.39 422
8955.28 437
8956.17 429
8957.07 420
8957.96 446
8958.85 436
8959.75 442
8960.64 430
8961.54 470
8962.43 434
8963.32 472
8964.22 459
8965.11 389
8966.00 429
8966.90 467
8967.79 470
8968.69 512
8969.58 475
8970.47 487
8971.37 458
8972.26 420
8973.16 431
8974.05 468
8974.95 458
8975.84 412
8976.73 418
8977.63 406
8978.52 456
8979.42 501
8980.31 478
8981.21 392
8982.10 479
8983.00 480
8983.89 423
8984.79 396
8985.68 449
8986.58 432
8987.47 405
8988.37 405
8989.26 458
8990.16 512
8991.05 472
8991.95 378
8992.84 423
8993.74 435
8994.63 422
8995.53 430
8996.42 422
8997.32 359
8998.21 385
8999.11 414
9000.01 407
9000.90 412
9001.80 422
9002.69 410
9003.59 380
9004.48 468
9005.38 404
9006.28 348
9007.17 343
9008.07 356
9008.96 380
9009.86 299
9010.76 356
9011.65 371
9012.55 392
9013.45 415
9014.34 417
9015.24 429
9016.13 407
9017.03 414
9017.93 413
9018.82 396
9019.72 420
9020.62 372
9021.51 380
9022.41 358
9023.31 394
9024.20 418
9025.10 426
9026.00 376
9026.89 366
9027.79 390
9028.69 324
9029.59 355
9030.48 346
9031.38 359
9032.28 337
9033.17 388
9034.07 366
9034.97 357
9035.87 352
9036.76 369
9037.66 401
9038.56 419
9039.46 405
9040.35 397
9041.25 422
9042.15 398
9043.05 423
9043.94 404
9044.84 383
9045.74 386
9046.64 432
9047.54 391
9048.43 397
9049.33 400
9050.23 446
9051.13 406
9052.03 411
9052.92 432
9053.82 423
9054.72 417
9055.62 421
9056.52 438
9057.42 421
9058.32 433
9059.21 419
9060.11 422
9061.01 435
9061.91 421
9062.81 409
9063.71 389
9064.61 454
9065.50 409
9066.40 421
9067.30 453
9068.20 447
9069.10 447
9070.00 456
9070.90 445
9071.80 418
9072.70 413
9073.60 377
9074.50 415
9075.40 410
9076.29 411
9077.19 419
9078.09 385
9078.99 452
9079.89 412
9080.79 436
9081.69 438
9082.59 423
9083.49 457
9084.39 460
9085.29 514
9086.19 491
9087.09 487
9087.99 467
9088.89 487
9089.79 470
9090.69 494
9091.59 511
9092.49 487
9093.39 432
9094.29 489
9095.19 467
9096.09 439
9096.99 414
9097.89 462
9098.79 469
9099.69 388
9100.60 425
9101.50 415
9102.40 421
9103.30 463
9104.20 413
9105.10 433
9106.00 422
9106.90 447
9107.80 402
9108.70 379
9109.60 366
9110.50 388
9111.41 399
9112.31 401
9113.21 395
9114.11 413
9115.01 394
9115.91 420
9116.81 417
9117.72 430
9118.62 401
9119.52 357
9120.42 401
9121.32 439
9122.22 419
9123.12 380
9124.03 412
9124.93 427
9125.83 407
9126.73 423
9127.63 431
9128.54 407
9129.44 410
9130.34 386
9131.24 398
9132.14 415
9133.05 376
9133.95 333
9134.85 363
9135.75 395
9136.66 392
9137.56 342
9138.46 364
9139.36 399
9140.27 379
9141.17 420
9142.07 378
9142.97 433
9143.88 403
9144.78 386
9145.68 442
9146.59 385
9147.49 374
9148.39 386
9149.29 345
9150.20 425
9151.10 372
9152.00 338
9152.91 392
9153.81 379
9154.71 394
9155.62 380
9156.52 347
9157.42 397
9158.33 375
9159.23 371
9160.13 312
9161.04 400
9161.94 403
9162.84 351
9163.75 303
9164.65 346
9165.56 412
9166.46 417
9167.36 412
9168.27 437
9169.17 400
9170.08 387
9170.98 412
9171.88 451
9172.79 387
9173.69 378
9174.60 377
9175.50 424
9176.41 388
9177.31 329
9178.21 348
9179.12 369
9180.02 353
9180.93 363
9181.83 351
9182.74 358
9183.64 426
9184.55 437
9185.45 383
9186.36 361
9187.26 400
9188.17 368
9189.07 352
9189.98 372
9190.88 372
9191.79 338
9192.69 382
9193.60 410
9194.50 389
9195.41 396
9196.31 387
9197.22 404
9198.12 434
9199.03 434
9199.93 463
9200.84 449
9201.75 469
9202.65 466
9203.56 498
9204.46 464
9205.37 476
9206.27 394
9207.18 407
9208.09 452
9208.99 394
9209.90 388
9210.80 370
9211.71 369
9212.62 379
9213.52 416
9214.43 393
9215.34 370
9216.24 354
9217.15 400
9218.05 419
9218.96 417
9219.87 425
9220.77 411
9221.68 435
9222.59 386
9223.49 380
9224.40 387
9225.31 414
9226.21 404
9227.12 372
9228.03 431
9228.93 398
9229.84 360
9230.75 372
9231.66 367
9232.56 399
9233.47 374
9234.38 372
9235.28 346
9236.19 370
9237.10 359
9238.01 399
9238.91 365
9239.82 382
9240.73 351
9241.64 367
9242.54 411
9243.45 371
9244.36 351
9245.27 353
9246.18 358
9247.08 349
9247.99 387
9248.90 369
9249.81 364
9250.71 398
9251.62 387
9252.53 361
9253.44 359
9254.35 390
9255.26 368
9256.16 365
9257.07 367
9257.98 336
9258.89 331
9259.80 385
9260.71 389
9261.61 355
9262.52 419
9263.43 402
9264.34 401
9265.25 396
9266.16 333
9267.07 315
9267.98 345
9268.88 344
9269.79 359
9270.70 317
9271.61 357
9272.52 336
9273.43 338
9274.34 309
9275.25 367
9276.16 355
9277.07 339
9277.98 346
9278.89 363
9279.80 385
9280.70 349
9281.61 368
9282.52 369
9283.43 385
9284.34 427
9285.25 400
9286.16 402
9287.07 400
9287.98 374
9288.89 355
9289.80 374
9290.71 368
9291.62 348
9292.53 413
9293.44 361
9294.35 340
9295.26 338
9296.17 421
9297.08 380
9297.99 366
9298.90 438
9299.81 437
9300.73 468
9301.64 429
9302.55 419
9303.46 442
9304.37 418
9305.28 446
9306.19 454
9307.10 483
9308.01 439
9308.92 504
9309.83 527
9310.74 496
9311.65 491
9312.57 468
9313.48 443
9314.39 492
9315.30 452
9316.21 449
9317.12 440
9318.03 407
9318.94 390
9319.86 376
9320.77 402
9321.68 372
9322.59 358
9323.50 388
9324.41 396
9325.33 364
9326.24 389
9327.15 409
9328.06 410
9328.97 420
9329.88 435
9330.80 409
9331.71 372
9332.62 387
9333.53 401
9334.44 413
9335.36 335
9336.27 385
9337.18 395
9338.09 362
9339.01 332
9339.92 360
9340.83 359
9341.74 342
9342.66 343
9343.57 393
9344.48 396
9345.39 465
9346.31 408
9347.22 418
9348.13 422
9349.05 385
9349.96 382
9350.87 405
9351.78 404
9352.70 375
9353.61 403
9354.52 384
9355.44 416
9356.35 398
9357.26 380
9358.18 388
9359.09 415
9360.00 374
9360.92 383
9361.83 385
9362.74 405
9363.66 413
9364.57 336
9365.48 345
9366.40 343
9367.31 341
9368.23 325
9369.14 368
9370.05 379
9370.97 373
9371.88 380
9372.80 341
9373.71 385
9374.62 397
9375.54 375
9376.45 404
9377.37 378
9378.28 446
9379.19 394
9380.11 412
9381.02 398
9381.94 374
9382.85 359
9383.77 454
9384.68 400
9385.60 361
9386.51 362
9387.43 365
9388.34 436
9389.26 400
9390.17 419
9391.09 464
9392.00 491
9392.91 463
9393.83 446
9394.75 460
9395.66 432
9396.58 413
9397.49 445
9398.41 510
9399.32 425
9400.24 460
9401.15 397
9402.07 412
9402.98 417
9403.90 444
9404.81 369
9405.73 338
9406.65 381
9407.56 396
9408.48 415
9409.39 375
9410.31 358
9411.22 394
9412.14 439
9413.06 357
9413.97 411
9414.89 389
9415.80 437
9416.72 447
9417.64 386
9418.55 375
9419.47 386
9420.39 444
9421.30 394
9422.22 390
9423.14 399
9424.05 333
9424.97 364
9425.88 407
9426.80 353
9427.72 355
9428.64 380
9429.55 413
9430.47 391
9431.39 416
9432.30 424
9433.22 434
9434.14 426
9435.05 372
9435.97 435
9436.89 469
9437.81 486
9438.72 481
9439.64 439
9440.56 414
9441.47 408
9442.39 423
9443.31 425
9444.23 362
9445.14 395
9446.06 440
9446.98 425
9447.90 395
9448.81 439
9449.73 494
9450.65 574
9451.57 597
9452.49 569
9453.40 632
9454.32 663
9455.24 660
9456.16 675
9457.08 669
9457.99 538
9458.91 535
9459.83 477
9460.75 413
9461.67 391
9462.59 455
9463.50 412
9464.42 325
9465.34 411
9466.26 467
9467.18 404
9468.10 373
9469.02 370
9469.94 367
9470.85 414
9471.77 410
9472.69 412
9473.61 400
9474.53 421
9475.45 396
9476.37 409
9477.29 371
9478.21 340
9479.13 441
9480.04 447
9480.96 404
9481.88 364
9482.80 382
9483.72 403
9484.64 446
9485.56 413
9486.48 416
9487.40 425
9488.32 404
9489.24 390
9490.16 377
9491.08 381
9492.00 397
9492.92 425
9493.84 342
9494.76 369
9495.68 356
9496.60 360
9497.52 422
9498.44 424
9499.36 348
9500.28 376
9501.20 384
9502.12 385
9503.04 366
9503.96 422
9504.88 374
9505.80 359
9506.72 400
9507.64 374
9508.56 425
9509.48 375
9510.41 372
9511.33 332
9512.25 384
9513.17 401
9514.09 415
9515.01 357
9515.93 375
9516.85 357
9517.77 371
9518.69 356
9519.61 382
9520.54 446
9521.46 392
9522.38 358
9523.30 432
9524.22 365
9525.14 438
9526.06 382
9526.99 357
9527.91 461
9528.83 400
9529.75 405
9530.67 415
9531.59 452
9532.52 472
9533.44 488
9534.36 468
9535.28 468
9536.20 456
9537.13 427
9538.05 472
9538.97 457
9539.89 439
9540.81 452
9541.74 440
9542.66 373
9543.58 453
9544.50 410
9545.43 443
9546.35 427
9547.27 415
9548.19 507
9549.12 408
9550.04 424
9550.96 330
9551.88 381
9552.81 377
9553.73 391
9554.65 370
9555.58 376
9556.50 330
9557.42 381
9558.34 396
9559.27 350
9560.19 380
9561.11 380
9562.04 404
9562.96 378
9563.88 369
9564.81 371
9565.73 369
9566.65 401
9567.58 337
9568.50 381
9569.43 407
9570.35 423
9571.27 396
9572.20 372
9573.12 344
9574.04 419
9574.97 456
9575.89 394
9576.82 395
9577.74 389
9578.66 412
9579.59 418
9580.51 408
9581.44 416
9582.36 404
9583.28 427
9584.21 442
9585.13 407
9586.06 418
9586.98 401
9587.91 454
9588.83 399
9589.76 397
9590.68 417
9591.60 453
9592.53 418
9593.45 436
9594.38 413
9595.30 409
9596.23 407
9597.15 370
9598.08 439
9599.00 460
9599.93 495
9600.85 445
9601.78 475
9602.70 443
9603.63 454
9604.55 473
9605.48 447
9606.41 444
9607.33 423
9608.26 468
9609.18 544
9610.11 552
9611.03 474
9611.96 461
9612.88 479
9613.81 435
9614.74 453
9615.66 444
9616.59 425
9617.51 510
9618.44 459
9619.37 500
9620.29 505
9621.22 498
9622.14 529
9623.07 538
9624.00 500
9624.92 520
9625.85 509
9626.78 564
9627.70 543
9628.63 496
9629.55 524
9630.48 559
9631.41 479
9632.33 487
9633.26 575
9634.19 626
9635.11 604
9636.04 648
9636.97 609
9637.90 643
9638.82 667
9639.75 643
9640.68 638
9641.60 638
9642.53 683
9643.46 701
9644.38 665
9645.31 696
9646.24 779
9647.17 768
9648.09 885
9649.02 879
9649.95 949
9650.88 926
9651.80 868
9652.73 839
9653.66 853
9654.59 797
9655.51 759
9656.44 787
9657.37 717
9658.30 698
9659.23 679
9660.15 631
9661.08 651
9662.01 695
9662.94 758
9663.87 717
9664.80 688
9665.72 790
9666.65 755
9667.58 750
9668.51 752
9669.44 745
9670.37 772
9671.29 801
9672.22 690
9673.15 742
9674.08 742
9675.01 778
9675.94 762
9676.87 796
9677.79 796
9678.72 782
9679.65 773
9680.58 725
9681.51 783
9682.44 789
9683.37 813
9684.30 857
9685.23 847
9686.16 772
9687.09 819
9688.01 827
9688.94 842
9689.87 845
9690.80 940
9691.73 945
9692.66 936
9693.59 987
9694.52 934
9695.45 936
9696.38 945
9697.31 1025
9698.24 951
9699.17 984
9700.10 977
9701.03 1009
9701.96 978
9702.89 950
9703.82 935
9704.75 918
9705.68 909
9706.61 827
9707.54 885
9708.47 906
9709.40 951
9710.33 1036
9711.26 1050
9712.19 1092
9713.12 1169
9714.05 1157
9714.98 1116
9715.92 1156
9716.85 1244
9717.78 1152
9718.71 1094
9719.64 1141
9720.57 1017
9721.50 913
9722.43 898
9723.36 901
9724.29 885
9725.22 838
9726.16 862
9727.09 920
9728.02 936
9728.95 835
9729.88 883
9730.81 932
9731.74 1024
9732.67 929
9733.61 934
9734.54 937
9735.47 1001
9736.40 971
9737.33 904
9738.26 866
9739.20 876
9740.13 744
9741.06 820
9741.99 769
9742.92 755
9743.86 764
9744.79 717
9745.72 697
9746.65 714
9747.58 706
9748.52 748
9749.45 753
9750.38 768
9751.31 746
9752.25 685
9753.18 676
9754.11 692
9755.04 718
9755.98 731
9756.91 725
9757.84 700
9758.77 695
9759.71 735
9760.64 741
9761.57 707
9762.51 713
9763.44 737
9764.37 747
9765.30 698
9766.24 684
9767.17 712
9768.10 782
9769.04 726
9769.97 686
9770.90 726
9771.84 716
9772.77 720
9773.70 661
9774.64 744
9775.57 680
9776.50 750
9777.44 755
9778.37 804
9779.31 777
9780.24 780
9781.17 855
9782.11 808
9783.04 908
9783.97 953
9784.91 904
9785.84 871
9786.78 867
9787.71 863
9788.64 906
9789.58 808
9790.51 784
9791.45 730
9792.38 733
9793.32 702
9794.25 722
9795.19 770
9796.12 813
9797.05 876
9797.99 894
9798.92 896
9799.86 900
9800.79 871
9801.73 828
9802.66 808
9803.60 785
9804.53 709
9805.47 661
9806.40 656
9807.34 633
9808.27 658
9809.21 624
9810.14 632
9811.08 662
9812.01 597
9812.95 586
9813.88 594
9814.82 596
9815.75 553
9816.69 557
9817.63 620
9818.56 634
9819.50 662
9820.43 606
9821.37 553
9822.30 614
9823.24 597
9824.18 590
9825.11 584
9826.05 612
9826.98 639
9827.92 594
9828.86 566
9829.79 577
9830.73 495
9831.66 574
9832.60 583
9833.54 537
9834.47 536
9835.41 592
9836.35 620
9837.28 577
9838.22 586
9839.16 625
9840.09 647
9841.03 654
9841.97 646
9842.90 610
9843.84 564
9844.78 557
9845.71 579
9846.65 580
9847.59 526
9848.52 549
9849.46 524
9850.40 583
9851.34 538
9852.27 569
9853.21 531
9854.15 515
9855.08 540
9856.02 564
9856.96 589
9857.90 598
9858.83 587
9859.77 532
9860.71 608
9861.65 558
9862.58 505
9863.52 519
9864.46 582
9865.40 563
9866.34 573
9867.27 551
9868.21 536
9869.15 537
9870.09 552
9871.03 547
9871.96 466
9872.90 561
9873.84 550
9874.78 562
9875.72 565
9876.66 538
9877.59 544
9878.53 607
9879.47 564
9880.41 547
9881.35 548
9882.29 550
9883.23 556
9884.16 490
9885.10 520
9886.04 564
9886.98 558
9887.92 504
9888.86 392
9889.80 474
9890.74 572
9891.68 553
9892.61 524
9893.55 492
9894.49 539
9895.43 527
9896.37 597
9897.31 578
9898.25 542
9899.19 524
9900.13 526
9901.07 536
9902.01 501
9902.95 505
9903.89 472
9904.83 529
9905.77 526
9906.71 489
9907.65 517
9908.59 471
9909.53 556
9910.47 542
9911.41 473
9912.35 499
9913.29 520
9914.23 561
9915.17 553
9916.11 537
9917.05 508
9917.99 477
9918.93 495
9919.87 529
9920.81 572
9921.75 539
9922.69 573
9923.63 652
9924.57 680
9925.51 741
9926.45 858
9927.39 914
9928.33 920
9929.28 839
9930.22 865
9931.16 871
9932.10 775
9933.04 711
9933.98 667
9934.92 605
9935.86 602
9936.80 582
9937.74 515
9938.69 548
9939.63 498
9940.57 532
9941.51 573
9942.45 525
9943.39 502
9944.34 478
9945.28 527
9946.22 518
9947.16 530
9948.10 476
9949.04 489
9949.99 492
9950.93 513
9951.87 507
9952.81 519
9953.75 500
9954.70 502
9955.64 522
9956.58 523
9957.52 496
9958.46 483
9959.41 516
9960.35 518
9961.29 461
9962.23 442
9963.18 514
9964.12 518
9965.06 558
9966.00 581
9966.95 539
9967.89 549
9968.83 540
9969.77 529
9970.72 479
9971.66 478
9972.60 500
9973.55 521
9974.49 474
9975.43 518
9976.38 533
9977.32 470
9978.26 486
9979.21 469
9980.15 483
9981.09 433
9982.04 404
9982.98 400
9983.92 437
9984.87 459
9985.81 436
9986.75 453
9987.70 469
9988.64 457
9989.58 403
9990.53 426
9991.47 471
9992.42 451
9993.36 421
9994.30 361
9995.25 399
9996.19 434
9997.14 448
9998.08 438
9999.02 391
9999.97 421
10000.91 423
10001.86 410
10002.80 389
10003.75 423
10004.69 440
10005.63 466
10006.58 450
10007.52 388
10008.47 421
10009.41 401
10010.36 413
10011.30 385
10012.25 375
10013.19 443
10014.14 413
10015.08 420
10016.03 412
10016.97 419
10017.92 371
10018.86 399
10019.81 354
10020.75 373
10021.70 373
10022.64 452
10023.59 430
10024.53 440
10025.48 398
10026.42 459
10027.37 431
10028.32 391
10029.26 406
10030.21 417
10031.15 395
10032.10 396
10033.04 399
10033.99 422
10034.94 436
10035.88 428
10036.83 369
10037.77 392
10038.72 396
10039.67 402
10040.61 450
10041.56 416
10042.50 343
10043.45 394
10044.40 395
10045.34 383
10046.29 433
10047.24 399
10048.18 382
10049.13 334
10050.08 365
10051.02 386
10051.97 432
10052.92 384
10053.86 390
10054.81 390
10055.76 396
10056.70 382
10057.65 448
10058.60 402
10059.54 357
10060.49 390
10061.44 397
10062.39 407
10063.33 393
10064.28 389
10065.23 355
10066.17 364
10067.12 377
10068.07 398
10069.02 412
10069.96 407
10070.91 392
10071.86 329
10072.81 376
10073.76 397
10074.70 370
10075.65 405
10076.60 405
10077.55 346
10078.49 399
10079.44 394
10080.39 415
10081.34 375
10082.29 425
10083.23 416
10084.18 395
10085.13 367
10086.08 339
10087.03 400
10087.98 422
10088.92 407
10089.87 384
10090.82 409
10091.77 401
10092.72 361
10093.67 413
10094.62 345
10095.56 357
10096.51 396
10097.46 400
10098.41 401
10099.36 398
10100.31 395
10101.26 364
10102.21 365
10103.16 373
10104.11 408
10105.05 430
10106.00 420
10106.95 387
10107.90 448
10108.85 385
10109.80 375
10110.75 373
10111.70 395
10112.65 374
10113.60 359
10114.55 374
10115.50 400
10116.45 373
10117.40 378
10118.35 376
10119.30 392
10120.25 354
10121.20 340
10122.15 319
10123.10 332
10124.05 347
10125.00 354
10125.95 372
10126.90 345
10127.85 349
10128.80 375
10129.75 360
10130.70 410
10131.65 371
10132.60 406
10133.55 382
10134.50 377
10135.45 374
10136.40 366
10137.35 386
10138.30 383
10139.26 395
10140.21 377
10141.16 350
10142.11 368
10143.06 403
10144.01 364
10144.96 424
10145.91 412
10146.86 440
10147.81 371
10148.77 406
10149.72 387
10150.67 426
10151.62 425
10152.57 375
10153.52 416
10154.47 413
10155.43 389
10156.38 450
10157.33 407
10158.28 367
10159.23 422
10160.18 422
10161.14 404
10162.09 375
10163.04 399
10163.99 416
10164.94 431
10165.90 465
10166.85 452
10167.80 461
10168.75 428
10169.70 410
10170.66 435
10171.61 448
10172.56 407
10173.51 463
10174.47 411
10175.42 503
10176.37 472
10177.32 483
10178.28 484
10179.23 462
10180.18 466
10181.14 577
10182.09 544
10183.04 605
10183.99 535
10184.95 541
10185.90 591
10186.85 572
10187.81 568
10188.76 541
10189.71 547
10190.67 614
10191.62 551
10192.57 594
10193.53 654
10194.48 605
10195.43 669
10196.39 688
10197.34 652
10198.29 664
10199.25 612
10200.20 657
10201.15 663
10202.11 667
10203.06 718
10204.02 760
10204.97 795
10205.92 921
10206.88 866
10207.83 912
10208.79 901
10209.74 790
10210.69 756
10211.65 765
10212.60 738
10213.56 711
10214.51 665
10215.46 628
10216.42 638
10217.37 619
10218.33 676
10219.28 612
10220.24 645
10221.19 613
10222.15 613
10223.10 584
10224.06 595
10225.01 530
10225.97 535
10226.92 610
10227.88 534
10228.83 523
10229.79 532
10230.74 539
10231.70 610
10232.65 663
10233.61 601
10234.56 695
10235.52 761
10236.47 787
10237.43 774
10238.38 725
10239.34 725
10240.29 653
10241.25 636
10242.21 630
10243.16 557
10244.12 528
10245.07 472
10246.03 459
10246.98 456
10247.94 446
10248.90 501
10249.85 478
10250.81 467
10251.76 510
10252.72 462
10253.68 465
10254.63 474
10255.59 446
10256.55 453
10257.50 469
10258.46 500
10259.41 471
10260.37 462
10261.33 448
10262.28 476
10263.24 422
10264.20 430
10265.15 453
10266.11 422
10267.07 424
10268.02 428
10268.98 434
10269.94 443
10270.90 430
10271.85 484
10272.81 478
10273.77 421
10274.72 414
10275.68 441
10276.64 448
10277.60 416
10278.55 366
10279.51 373
10280.47 438
10281.43 406
10282.38 380
10283.34 379
10284.30 367
10285.26 407
10286.21 383
10287.17 397
10288.13 399
10289.09 422
10290.04 417
10291.00 446
10291.96 430
10292.92 426
10293.88 432
10294.83 479
10295.79 474
10296.75 380
10297.71 447
10298.67 405
10299.63 465
10300.58 428
10301.54 395
10302.50 383
10303.46 422
10304.42 387
10305.38 364
10306.34 393
10307.29 410
10308.25 413
10309.21 382
10310.17 378
10311.13 422
10312.09 390
10313.05 402
10314.01 379
10314.97 361
10315.92 387
10316.88 411
10317.84 406
10318.80 409
10319.76 374
10320.72 416
10321.68 354
10322.64 360
10323.60 387
10324.56 365
10325.52 401
10326.48 372
10327.44 377
10328.40 384
10329.36 391
10330.32 381
10331.28 355
10332.24 390
10333.20 384
10334.16 367
10335.12 357
10336.08 389
10337.04 394
10338.00 385
10338.96 375
10339.92 339
10340.88 374
10341.84 340
10342.80 341
10343.76 347
10344.72 325
10345.68 355
10346.64 355
10347.60 366
10348.56 331
10349.52 343
10350.48 339
10351.44 325
10352.40 308
10353.36 355
10354.32 336
10355.29 338
10356.25 308
10357.21 334
10358.17 325
10359.13 375
10360.09 335
10361.05 349
10362.01 324
10362.97 342
10363.94 329
10364.90 315
10365.86 369
10366.82 376
10367.78 321
10368.74 339
10369.70 321
10370.67 374
10371.63 318
10372.59 361
10373.55 355
10374.51 426
10375.47 361
10376.44 384
10377.40 371
10378.36 338
10379.32 318
10380.28 344
10381.25 324
10382.21 317
10383.17 347
10384.13 320
10385.10 309
10386.06 341
10387.02 331
10387.98 338
10388.95 322
10389.91 331
10390.87 337
10391.83 339
10392.80 343
10393.76 284
10394.72 318
10395.68 339
10396.65 300
10397.61 323
10398.57 382
10399.54 333
10400.50 310
10401.46 323
10402.43 314
10403.39 371
10404.35 365
10405.31 357
10406.28 351
10407.24 358
10408.20 289
10409.17 299
10410.13 317
10411.10 323
10412.06 366
10413.02 331
10413.99 287
10414.95 365
10415.91 406
10416.88 436
10417.84 451
10418.80 444
10419.77 424
10420.73 477
10421.70 531
10422.66 468
10423.63 443
10424.59 417
10425.55 428
10426.52 361
10427.48 374
10428.45 325
10429.41 376
10430.37 341
10431.34 344
10432.30 333
10433.27 320
10434.23 340
10435.20 302
10436.16 294
10437.13 314
10438.09 280
10439.06 332
10440.02 315
10440.99 290
10441.95 303
10442.92 326
10443.88 321
10444.85 329
10445.81 315
10446.78 390
10447.74 318
10448.71 277
10449.67 331
10450.64 263
10451.60 259
10452.57 292
10453.53 306
10454.50 312
10455.47 335
10456.43 290
10457.40 306
10458.36 333
10459.33 269
10460.29 281
10461.26 300
10462.23 320
10463.19 346
10464.16 276
10465.12 286
10466.09 274
10467.06 272
10468.02 293
10468.99 294
10469.95 255
10470.92 289
10471.89 317
10472.85 301
10473.82 282
10474.79 338
10475.75 336
10476.72 279
10477.69 282
10478.65 308
10479.62 330
10480.59 280
10481.55 301
10482.52 313
10483.49 306
10484.45 284
10485.42 284
10486.39 255
10487.35 263
10488.32 276
10489.29 280
10490.26 277
10491.22 277
10492.19 286
10493.16 329
10494.13 284
10495.09 285
10496.06 313
10497.03 261
10497.99 266
10498.96 299
10499.93 293
10500.90 289
10501.87 300
10502.83 273
10503.80 316
10504.77 301
10505.74 295
10506.70 326
10507.67 278
10508.64 311
10509.61 252
10510.58 306
10511.55 341
10512.51 278
10513.48 286
10514.45 308
10515.42 310
10516.39 319
10517.36 317
10518.32 288
10519.29 301
10520.26 318
10521.23 299
10522.20 282
10523.17 256
10524.14 299
10525.10 345
10526.07 270
10527.04 263
10528.01 258
10528.98 305
10529.95 304
10530.92 315
10531.89 289
10532.86 291
10533.83 358
10534.79 322
10535.76 290
10536.73 260
10537.70 269
10538.67 294
10539.64 278
10540.61 275
10541.58 249
10542.55 269
10543.52 283
10544.49 306
10545.46 292
10546.43 288
10547.40 298
10548.37 291
10549.34 321
10550.31 313
10551.28 290
10552.25 337
10553.22 335
10554.19 303
10555.16 335
10556.13 377
10557.10 313
10558.07 360
10559.04 397
10560.01 439
10560.98 399
10561.95 407
10562.92 376
10563.89 383
10564.86 433
10565.83 419
10566.81 367
10567.78 381
10568.75 360
10569.72 330
10570.69 279
10571.66 333
10572.63 397
10573.60 329
10574.57 325
10575.54 326
10576.51 344
10577.49 325
10578.46 309
10579.43 363
10580.40 372
10581.37 324
10582.34 330
10583.31 353
10584.29 329
10585.26 326
10586.23 349
10587.20 362
10588.17 346
10589.14 383
10590.12 418
10591.09 391
10592.06 371
10593.03 433
10594.00 379
10594.98 340
10595.95 319
10596.92 303
10597.89 387
10598.86 345
10599.84 336
10600.81 339
10601.78 318
10602.75 315
10603.73 338
10604.70 322
10605.67 317
10606.64 289
10607.62 328
10608.59 334
10609.56 316
10610.53 302
10611.51 339
10612.48 321
10613.45 307
10614.43 268
10615.40 303
10616.37 300
10617.34 307
10618.32 356
10619.29 323
10620.26 353
10621.24 363
10622.21 364
10623.18 342
10624.16 344
10625.13 376
10626.10 334
10627.08 366
10628.05 385
10629.02 354
10630.00 362
10630.97 383
10631.95 385
10632.92 344
10633.89 371
10634.87 453
10635.84 498
10636.81 487
10637.79 530
10638.76 542
10639.74 623
10640.71 593
10641.69 605
10642.66 555
10643.63 565
10644.61 504
10645.58 453
10646.56 408
10647.53 405
10648.51 372
10649.48 344
10650.45 397
10651.43 418
10652.40 405
10653.38 392
10654.35 337
10655.33 355
10656.30 324
10657.28 343
10658.25 312
10659.23 331
10660.20 309
10661.18 301
10662.15 351
10663.13 348
10664.10 337
10665.08 315
10666.05 318
10667.03 392
10668.00 343
10668.98 314
10669.96 310
10670.93 288
10671.91 281
10672.88 313
10673.86 345
10674.83 392
10675.81 331
10676.79 319
10677.76 380
10678.74 312
10679.71 354
10680.69 398
10681.66 329
10682.64 350
10683.62 365
10684.59 320
10685.57 370
10686.55 352
10687.52 300
10688.50 251
10689.47 334
10690.45 312
10691.43 320
10692.40 287
10693.38 291
10694.36 237
10695.33 319
10696.31 296
10697.29 258
10698.26 285
10699.24 310
10700.22 309
10701.19 294
10702.17 295
10703.15 268
10704.13 310
10705.10 292
10706.08 304
10707.06 328
10708.03 307
10709.01 314
10709.99 363
10710.97 312
10711.94 296
10712.92 278
10713.90 312
10714.88 322
10715.85 286
10716.83 324
10717.81 331
10718.79 325
10719.76 316
10720.74 315
10721.72 272
10722.70 292
10723.68 301
10724.65 350
10725.63 327
10726.61 296
10727.59 309
10728.57 292
10729.54 280
10730.52 267
10731.50 298
10732.48 308
10733.46 326
10734.44 334
10735.41 307
10736.39 239
10737.37 267
10738.35 283
10739.33 316
10740.31 321
10741.29 273
10742.26 290
10743.24 265
10744.22 258
10745.20 293
10746.18 278
10747.16 276
10748.14 273
10749.12 289
10750.10 261
10751.08 265
10752.05 280
10753.03 288
10754.01 315
10754.99 310
10755.97 304
10756.95 249
10757.93 266
10758.91 284
10759.89 242
10760.87 272
10761.85 263
10762.83 292
10763.81 282
10764.79 304
10765.77 273
10766.75 283
10767.73 278
10768.71 270
10769.69 260
10770.67 261
10771.65 274
10772.63 296
10773.61 278
10774.59 271
10775.57 264
10776.55 278
10777.53 297
10778.51 291
10779.49 279
10780.47 267
10781.45 293
10782.43 285
10783.41 325
10784.39 295
10785.38 296
10786.36 293
10787.34 299
10788.32 273
10789.30 271
10790.28 253
10791.26 295
10792.24 302
10793.22 268
10794.20 279
10795.19 261
10796.17 276
10797.15 266
10798.13 312
10799.11 284
10800.09 295
10801.07 274
10802.05 258
10803.04 241
10804.02 263
10805.00 309
10805.98 295
10806.96 287
10807.94 263
10808.93 357
10809.91 298
10810.89 280
10811.87 288
10812.85 281
10813.84 263
10814.82 287
10815.80 257
10816.78 304
10817.77 342
10818.75 292
10819.73 291
10820.71 291
10821.69 294
10822.68 289
10823.66 281
10824.64 320
10825.62 335
10826.61 323
10827.59 339
10828.57 267
10829.56 294
10830.54 295
10831.52 257
10832.50 265
10833.49 274
10834.47 265
10835.45 293
10836.44 296
10837.42 286
10838.40 288
10839.39 272
10840.37 322
10841.35 307
10842.34 303
10843.32 305
10844.30 327
10845.29 308
10846.27 326
10847.25 320
10848.24 294
10849.22 273
10850.20 323
10851.19 356
10852.17 346
10853.16 341
10854.14 307
10855.12 331
10856.11 287
10857.09 308
10858.08 323
10859.06 366
10860.04 296
10861.03 293
10862.01 310
10863.00 271
10863.98 322
10864.96 309
10865.95 327
10866.93 323
10867.92 353
10868.90 335
10869.89 320
10870.87 356
10871.86 316
10872.84 284
10873.83 335
10874.81 359
10875.80 345
10876.78 310
10877.77 370
10878.75 373
10879.74 351
10880.72 347
10881.71 355
10882.69 339
10883.68 334
10884.66 356
10885.65 367
10886.63 384
10887.62 384
10888.60 420
10889.59 386
10890.57 389
10891.56 352
10892.55 358
10893.53 357
10894.52 348
10895.50 446
10896.49 399
10897.47 427
10898.46 398
10899.45 428
10900.43 413
10901.42 356
10902.40 403
10903.39 386
10904.38 397
10905.36 404
10906.35 406
10907.34 422
10908.32 412
10909.31 454
10910.29 511
10911.28 468
10912.27 453
10913.25 445
10914.24 480
10915.23 514
10916.21 499
10917.20 462
10918.19 508
10919.17 481
10920.16 486
10921.15 476
10922.14 531
10923.12 496
10924.11 499
10925.10 488
10926.08 477
10927.07 520
10928.06 530
10929.05 527
10930.03 498
10931.02 475
10932.01 499
10933.00 530
10933.98 509
10934.97 540
10935.96 527
10936.95 514
10937.93 509
10938.92 569
10939.91 568
10940.90 576
10941.88 590
10942.87 576
10943.86 605
10944.85 633
10945.84 580
10946.82 664
10947.81 677
10948.80 678
10949.79 677
10950.78 683
10951.77 714
10952.75 734
10953.74 833
10954.73 856
10955.72 908
10956.71 1003
10957.70 1082
10958.69 1153
10959.67 1131
10960.66 1135
10961.65 1136
10962.64 1061
10963.63 977
10964.62 1027
10965.61 978
10966.60 945
10967.58 880
10968.57 834
10969.56 827
10970.55 811
10971.54 761
10972.53 751
10973.52 756
10974.51 738
10975.50 708
10976.49 643
10977.48 721
10978.47 802
10979.46 779
10980.45 783
10981.44 832
10982.43 832
10983.42 831
10984.41 918
10985.40 878
10986.38 798
10987.37 769
10988.36 866
10989.35 850
10990.34 877
10991.34 913
10992.33 921
10993.32 1024
10994.31 1095
10995.30 1249
10996.29 1418
10997.28 1540
10998.27 1707
10999.26 1886
11000.25 1958
11001.24 2026
11002.23 1969
11003.22 1762
11004.21 1615
11005.20 1496
11006.19 1318
11007.18 1200
11008.17 1112
11009.16 1042
11010.16 932
11011.15 915
11012.14 855
11013.13 830
11014.12 795
11015.11 726
11016.10 742
11017.09 748
11018.08 717
11019.08 736
11020.07 709
11021.06 746
11022.05 708
11023.04 680
11024.03 674
11025.03 692
11026.02 679
11027.01 672
11028.00 722
11028.99 668
11029.98 659
11030.98 639
11031.97 667
11032.96 630
11033.95 647
11034.94 658
11035.94 606
11036.93 578
11037.92 603
11038.91 615
11039.91 666
11040.90 638
11041.89 604
11042.88 604
11043.87 552
11044.87 594
11045.86 513
11046.85 503
11047.85 541
11048.84 555
11049.83 540
11050.82 510
11051.82 489
11052.81 512
11053.80 530
11054.80 531
11055.79 503
11056.78 475
11057.77 532
11058.77 504
11059.76 499
11060.75 517
11061.75 470
11062.74 476
11063.73 448
11064.73 467
11065.72 464
11066.71 474
11067.71 474
11068.70 503
11069.70 497
11070.69 543
11071.68 553
11072.68 536
11073.67 525
11074.66 555
11075.66 524
11076.65 523
11077.65 505
11078.64 562
11079.63 485
11080.63 481
11081.62 527
11082.62 455
11083.61 512
11084.61 501
11085.60 499
11086.59 493
11087.59 502
11088.58 474
11089.58 485
11090.57 466
11091.57 441
11092.56 450
11093.56 442
11094.55 502
11095.55 469
11096.54 471
11097.54 450
11098.53 478
11099.53 471
11100.52 486
11101.52 476
11102.51 448
11103.51 480
11104.50 483
11105.50 464
11106.49 499
11107.49 481
11108.48 457
11109.48 465
11110.47 433
11111.47 434
11112.46 415
11113.46 440
11114.46 433
11115.45 437
11116.45 420
11117.44 401
11118.44 463
11119.43 474
11120.43 459
11121.43 446
11122.42 492
11123.42 490
11124.41 456
11125.41 497
11126.41 491
11127.40 457
11128.40 507
11129.40 620
11130.39 545
11131.39 507
11132.39 484
11133.38 436
11134.38 375
11135.37 435
11136.37 436
11137.37 431
11138.37 477
11139.36 461
11140.36 481
11141.36 456
11142.35 431
11143.35 453
11144.35 448
11145.34 459
11146.34 478
11147.34 421
11148.33 415
11149.33 453
11150.33 454
11151.33 423
11152.32 441
11153.32 419
11154.32 405
11155.32 431
11156.31 387
11157.31 373
11158.31 403
11159.31 412
11160.30 435
11161.30 394
11162.30 398
11163.30 433
11164.30 401
11165.29 441
11166.29 440
11167.29 411
11168.29 400
11169.29 387
11170.28 365
11171.28 343
11172.28 412
11173.28 420
11174.28 422
11175.28 398
11176.27 372
11177.27 378
11178.27 374
11179.27 406
11180.27 381
11181.27 373
11182.27 362
11183.26 425
11184.26 387
11185.26 373
11186.26 418
11187.26 404
11188.26 425
11189.26 373
11190.26 389
11191.26 420
11192.26 457
11193.25 446
11194.25 375
11195.25 367
11196.25 422
11197.25 403
11198.25 412
11199.25 376
11200.25 417
11201.25 401
11202.25 391
11203.25 365
11204.25 406
11205.25 372
11206.25 413
11207.25 388
11208.25 413
11209.25 377
11210.25 347
11211.25 372
11212.25 380
11213.25 369
11214.25 350
11215.25 362
11216.25 367
11217.25 351
11218.25 326
11219.25 347
11220.25 375
11221.25 339
11222.25 360
11223.25 331
11224.25 349
11225.25 335
11226.25 335
11227.25 352
11228.25 334
11229.26 347
11230.26 319
11231.26 311
11232.26 371
11233.26 331
11234.26 350
11235.26 362
11236.26 359
11237.26 375
11238.27 340
11239.27 291
11240.27 306
11241.27 379
11242.27 364
11243.27 396
11244.27 341
11245.27 338
11246.28 348
11247.28 314
11248.28 358
11249.28 357
11250.28 395
11251.28 342
11252.29 376
11253.29 358
11254.29 317
11255.29 348
11256.29 354
11257.30 335
11258.30 318
11259.30 376
11260.30 342
11261.31 343
11262.31 324
11263.31 322
11264.31 329
11265.31 362
11266.32 385
11267.32 352
11268.32 360
11269.32 349
11270.33 394
11271.33 383
11272.33 359
11273.34 339
11274.34 348
11275.34 374
11276.34 388
11277.35 407
11278.35 367
11279.35 453
11280.36 413
11281.36 427
11282.36 426
11283.37 358
11284.37 370
11285.37 344
11286.38 408
11287.38 399
11288.38 376
11289.39 328
11290.39 345
11291.39 296
11292.40 333
11293.40 359
11294.40 296
11295.41 332
11296.41 325
11297.42 371
11298.42 399
11299.42 329
11300.43 320
11301.43 316
11302.44 303
11303.44 305
11304.44 343
11305.45 336
11306.45 340
11307.46 346
11308.46 338
11309.47 385
11310.47 409
11311.47 398
11312.48 415
11313.48 430
11314.49 403
11315.49 379
11316.50 442
11317.50 451
11318.51 460
11319.51 400
11320.52 399
11321.52 355
11322.53 354
11323.53 354
11324.54 343
11325.54 287
11326.55 280
11327.55 332
11328.56 339
11329.56 297
11330.57 305
11331.57 289
11332.58 308
11333.58 319
11334.59 315
11335.60 307
11336.60 302
11337.61 332
11338.61 324
11339.62 397
11340.62 349
11341.63 344
11342.64 295
11343.64 377
11344.65 356
11345.65 314
11346.66 306
11347.67 283
11348.67 329
11349.68 293
11350.68 334
11351.69 317
11352.70 322
11353.70 269
11354.71 341
11355.72 283
11356.72 306
11357.73 305
11358.74 307
11359.74 284
11360.75 291
11361.76 301
11362.76 344
11363.77 340
11364.78 290
11365.78 284
11366.79 271
11367.80 283
11368.80 287
11369.81 297
11370.82 271
11371.83 307
11372.83 326
11373.84 273
11374.85 285
11375.85 303
11376.86 297
11377.87 282
11378.88 270
11379.88 272
11380.89 305
11381.90 345
11382.91 323
11383.92 293
11384.92 288
11385.93 274
11386.94 307
11387.95 305
11388.95 278
11389.96 295
11390.97 318
11391.98 316
11392.99 264
11393.99 295
11395.00 284
11396.01 286
11397.02 272
11398.03 257
11399.04 262
11400.04 292
11401.05 305
11402.06 269
11403.07 251
11404.08 264
11405.09 308
11406.10 304
11407.11 252
11408.11 272
11409.12 302
11410.13 290
11411.14 297
11412.15 276
11413.16 296
11414.17 290
11415.18 290
11416.19 295
11417.19 294
11418.20 306
11419.21 305
11420.22 249
11421.23 261
11422.24 308
11423.25 283
11424.26 275
11425.27 300
11426.28 296
11427.29 252
11428.30 290
11429.31 308
11430.32 273
11431.33 269
11432.34 304
11433.35 275
11434.36 308
11435.37 293
11436.38 288
11437.39 285
11438.40 268
11439.41 276
11440.42 270
11441.43 290
11442.44 287
11443.45 283
11444.46 304
11445.47 280
11446.48 257
11447.49 297
11448.50 255
11449.51 281
11450.52 249
11451.53 270
11452.54 263
11453.56 282
11454.57 275
11455.58 293
11456.59 271
11457.60 265
11458.61 293
11459.62 283
11460.63 240
11461.64 257
11462.65 273
11463.67 245
11464.68 296
11465.69 263
11466.70 282
11467.71 274
11468.72 270
11469.73 255
11470.75 249
11471.76 255
11472.77 250
11473.78 287
11474.79 271
11475.80 285
11476.82 263
11477.83 314
11478.84 241
11479.85 242
11480.86 244
11481.88 264
11482.89 273
11483.90 249
11484.91 287
11485.92 255
11486.94 256
11487.95 269
11488.96 270
11489.97 268
11490.99 262
11492.00 262
11493.01 258
11494.02 237
11495.04 255
11496.05 244
11497.06 265
11498.08 257
11499.09 235
11500.10 272
11501.11 280
11502.13 253
11503.14 242
11504.15 254
11505.17 252
11506.18 223
11507.19 271
11508.21 242
11509.22 242
11510.23 315
11511.25 287
11512.26 251
11513.27 225
11514.29 283
11515.30 251
11516.31 229
11517.33 250
11518.34 250
11519.35 243
11520.37 238
11521.38 280
11522.40 214
11523.41 272
11524.42 272
11525.44 300
11526.45 257
11527.47 252
11528.48 259
11529.49 286
11530.51 276
11531.52 250
11532.54 250
11533.55 270
11534.56 262
11535.58 241
11536.59 259
11537.61 252
11538.62 280
11539.64 255
11540.65 234
11541.67 230
11542.68 286
11543.70 294
11544.71 270
11545.73 268
11546.74 285
11547.76 272
11548.77 253
11549.79 258
11550.80 238
11551.82 270
11552.83 246
11553.85 262
11554.86 252
11555.88 258
11556.89 276
11557.91 281
11558.92 274
11559.94 297
11560.95 263
11561.97 259
11562.99 233
11564.00 266
11565.02 250
11566.03 282
11567.05 286
11568.06 237
11569.08 264
11570.10 287
11571.11 294
11572.13 316
11573.14 286
11574.16 283
11575.18 313
11576.19 306
11577.21 294
11578.23 230
11579.24 277
11580.26 291
11581.27 319
11582.29 302
11583.31 343
11584.32 330
11585.34 330
11586.36 372
11587.37 309
11588.39 353
11589.41 355
11590.42 383
11591.44 369
11592.46 382
11593.48 378
11594.49 427
11595.51 455
11596.53 503
11597.54 632
11598.56 627
11599.58 646
11600.60 672
11601.61 697
11602.63 629
11603.65 607
11604.67 521
11605.68 456
11606.70 463
11607.72 440
11608.74 398
11609.75 376
11610.77 341
11611.79 338
11612.81 285
11613.82 292
11614.84 290
11615.86 289
11616.88 318
11617.90 272
11618.91 322
11619.93 303
11620.95 309
11621.97 298
11622.99 317
11624.01 264
11625.02 294
11626.04 230
11627.06 269
11628.08 271
11629.10 250
11630.12 287
11631.14 320
11632.15 286
11633.17 310
11634.19 310
11635.21 290
11636.23 290
11637.25 267
11638.27 276
11639.29 231
11640.31 251
11641.32 280
11642.34 281
11643.36 278
11644.38 257
11645.40 278
11646.42 275
11647.44 281
11648.46 229
11649.48 243
11650.50 224
11651.52 245
11652.54 255
11653.56 241
11654.58 271
11655.60 263
11656.62 235
11657.64 223
11658.66 269
11659.68 279
11660.70 254
11661.72 265
11662.74 209
11663.76 221
11664.78 193
11665.80 284
11666.82 246
11667.84 240
11668.86 265
11669.88 279
11670.90 262
11671.92 238
11672.94 260
11673.96 246
11674.98 251
11676.00 276
11677.02 237
11678.04 247
11679.06 253
11680.08 262
11681.10 258
11682.12 232
11683.15 265
11684.17 252
11685.19 225
11686.21 235
11687.23 232
11688.25 286
11689.27 241
11690.29 259
11691.31 223
11692.34 219
11693.36 231
11694.38 222
11695.40 229
11696.42 237
11697.44 232
11698.46 269
11699.49 257
11700.51 236
11701.53 223
11702.55 236
11703.57 268
11704.60 279
11705.62 261
11706.64 241
11707.66 261
11708.68 224
11709.71 216
11710.73 228
11711.75 221
11712.77 267
11713.79 236
11714.82 256
11715.84 228
11716.86 227
11717.88 223
11718.91 223
11719.93 218
11720.95 217
11721.97 187
11723.00 269
11724.02 243
11725.04 209
11726.06 227
11727.09 228
11728.11 218
11729.13 215
11730.16 261
11731.18 229
11732.20 234
11733.23 223
11734.25 240
11735.27 220
11736.30 226
11737.32 238
11738.34 242
11739.37 234
11740.39 231
11741.41 252
11742.44 249
11743.46 229
11744.48 243
11745.51 260
11746.53 250
11747.55 242
11748.58 208
11749.60 232
11750.63 240
11751.65 243
11752.67 212
11753.70 226
11754.72 264
11755.75 223
11756.77 238
11757.79 231
11758.82 246
11759.84 222
11760.87 244
11761.89 226
11762.92 227
11763.94 270
11764.96 266
11765.99 239
11767.01 211
11768.04 216
11769.06 249
11770.09 239
11771.11 218
11772.14 216
11773.16 247
11774.19 262
11775.21 240
11776.24 270
11777.26 259
11778.29 258
11779.31 211
11780.34 235
11781.36 251
11782.39 229
11783.41 263
11784.44 234
11785.46 216
11786.49 241
11787.52 252
11788.54 263
11789.57 229
11790.59 270
11791.62 288
11792.64 263
11793.67 245
11794.69 245
11795.72 255
11796.75 258
11797.77 228
11798.80 256
11799.82 234
11800.85 220
11801.88 210
11802.90 251
11803.93 243
11804.96 236
11805.98 225
11807.01 221
11808.03 242
11809.06 258
11810.09 264
11811.11 267
11812.14 269
11813.17 279
11814.19 269
11815.22 285
11816.25 256
11817.27 248
11818.30 262
11819.33 266
11820.35 253
11821.38 268
11822.41 271
11823.44 261
11824.46 210
11825.49 254
11826.52 280
11827.54 288
11828.57 260
11829.60 345
11830.63 321
11831.65 254
11832.68 282
11833.71 287
11834.74 278
11835.76 235
11836.79 259
11837.82 308
11838.85 272
11839.87 237
11840.90 273
11841.93 310
11842.96 276
11843.99 259
11845.01 243
11846.04 263
11847.07 261
11848.10 263
11849.13 269
11850.15 252
11851.18 287
11852.21 307
11853.24 293
11854.27 287
11855.30 261
11856.33 273
11857.35 284
11858.38 283
11859.41 304
11860.44 331
11861.47 315
11862.50 298
11863.53 277
11864.55 295
11865.58 339
11866.61 345
11867.64 334
11868.67 306
11869.70 331
11870.73 323
11871.76 326
11872.79 328
11873.82 350
11874.85 331
11875.88 328
11876.90 355
11877.93 339
11878.96 289
11879.99 335
11881.02 336
11882.05 325
11883.08 332
11884.11 373
11885.14 369
11886.17 378
11887.20 434
11888.23 371
11889.26 374
11890.29 389
11891.32 414
11892.35 374
11893.38 372
11894.41 401
11895.44 435
11896.47 456
11897.50 469
11898.53 514
11899.56 468
11900.59 505
11901.62 610
11902.65 609
11903.68 558
11904.71 540
11905.75 560
11906.78 497
11907.81 503
11908.84 488
11909.87 487
11910.90 456
11911.93 501
11912.96 500
11913.99 464
11915.02 485
11916.05 498
11917.09 489
11918.12 463
11919.15 483
11920.18 511
11921.21 478
11922.24 529
11923.27 511
11924.30 539
11925.34 581
11926.37 600
11927.40 629
11928.43 650
11929.46 729
11930.49 904
11931.53 921
11932.56 882
11933.59 855
11934.62 834
11935.65 811
11936.69 757
11937.72 753
11938.75 618
11939.78 589
11940.81 509
11941.85 550
11942.88 527
11943.91 435
11944.94 482
11945.98 485
11947.01 439
11948.04 434
11949.07 448
11950.11 408
11951.14 392
11952.17 381
11953.20 401
11954.24 398
11955.27 365
11956.30 346
11957.34 392
11958.37 358
11959.40 344
11960.43 354
11961.47 393
11962.50 388
11963.53 358
11964.57 357
11965.60 360
11966.63 402
11967.67 356
11968.70 386
11969.73 387
11970.77 400
11971.80 367
11972.83 366
11973.87 398
11974.90 331
11975.93 315
11976.97 377
11978.00 351
11979.04 309
11980.07 347
11981.10 340
11982.14 339
11983.17 289
11984.21 337
11985.24 371
11986.27 351
11987.31 337
11988.34 325
11989.38 346
11990.41 351
11991.45 394
11992.48 401
11993.51 335
11994.55 379
11995.58 368
11996.62 403
11997.65 340
11998.69 332
11999.72 391
12000.76 399
12001.79 394
12002.83 392
12003.86 384
12004.90 388
12005.93 383
12006.97 388
12008.00 386
12009.04 382
12010.07 398
12011.11 442
12012.14 418
12013.18 462
12014.21 433
12015.25 492
12016.28 489
12017.32 496
12018.35 488
12019.39 488
12020.43 487
12021.46 429
12022.50 440
12023.53 474
12024.57 467
12025.60 447
12026.64 470
12027.68 432
12028.71 446
12029.75 418
12030.78 420
12031.82 354
12032.86 429
12033.89 417
12034.93 462
12035.97 410
12037.00 407
12038.04 364
12039.07 411
12040.11 423
12041.15 386
12042.18 415
12043.22 425
12044.26 405
12045.29 395
12046.33 408
12047.37 368
12048.40 388
12049.44 367
12050.48 423
12051.52 423
12052.55 418
12053.59 391
12054.63 429
12055.66 372
12056.70 366
12057.74 373
12058.78 400
12059.81 372
12060.85 353
12061.89 418
12062.92 403
12063.96 448
12065.00 445
12066.04 443
12067.07 396
12068.11 423
12069.15 405
12070.19 413
12071.23 399
12072.26 466
12073.30 414
12074.34 383
12075.38 412
12076.42 401
12077.45 403
12078.49 423
12079.53 408
12080.57 405
12081.61 402
12082.64 394
12083.68 384
12084.72 423
12085.76 497
12086.80 427
12087.84 402
12088.88 421
12089.91 457
12090.95 414
12091.99 474
12093.03 455
12094.07 452
12095.11 515
12096.15 465
12097.19 519
12098.22 544
12099.26 557
12100.30 562
12101.34 602
12102.38 589
12103.42 636
12104.46 648
12105.50 627
12106.54 608
12107.58 586
12108.62 567
12109.66 578
12110.70 479
12111.74 434
12112.78 434
12113.81 443
12114.85 423
12115.89 373
12116.93 401
12117.97 420
12119.01 402
12120.05 299
12121.09 351
12122.13 372
12123.17 377
12124.21 367
12125.25 319
12126.29 321
12127.33 277
12128.37 295
12129.42 314
12130.46 329
12131.50 322
12132.54 319
12133.58 296
12134.62 369
12135.66 318
12136.70 296
12137.74 325
12138.78 321
12139.82 346
12140.86 336
12141.90 335
12142.94 303
12143.98 290
12145.03 293
12146.07 318
12147.11 316
12148.15 310
12149.19 300
12150.23 302
12151.27 320
12152.31 284
12153.35 308
12154.40 302
12155.44 269
12156.48 322
12157.52 313
12158.56 314
12159.60 324
12160.65 320
12161.69 309
12162.73 305
12163.77 282
12164.81 281
12165.85 268
12166.90 296
12167.94 296
12168.98 312
12170.02 274
12171.06 283
12172.11 302
12173.15 306
12174.19 327
12175.23 298
12176.28 329
12177.32 293
12178.36 302
12179.40 302
12180.45 291
12181.49 308
12182.53 301
12183.57 337
12184.62 345
12185.66 284
12186.70 294
12187.74 337
12188.79 333
12189.83 305
12190.87 312
12191.92 302
12192.96 276
12194.00 328
12195.05 313
12196.09 287
12197.13 322
12198.18 326
12199.22 338
12200.26 315
12201.31 342
12202.35 349
12203.39 343
12204.44 310
12205.48 335
12206.52 298
12207.57 302
12208.61 326
12209.65 295
12210.70 333
12211.74 319
12212.79 341
12213.83 289
12214.87 339
12215.92 321
12216.96 320
12218.01 318
12219.05 308
12220.09 322
12221.14 321
12222.18 329
12223.23 338
12224.27 296
12225.32 365
12226.36 375
12227.41 326
12228.45 312
12229.49 359
12230.54 353
12231.58 321
12232.63 348
12233.67 373
12234.72 355
12235.76 407
12236.81 336
12237.85 345
12238.90 300
12239.94 330
12240.99 324
12242.03 329
12243.08 296
12244.12 303
12245.17 284
12246.21 316
12247.26 275
12248.31 244
12249.35 315
12250.40 313
12251.44 338
12252.49 342
12253.53 315
12254.58 317
12255.62 329
12256.67 354
12257.72 307
12258.76 312
12259.81 274
12260.85 285
12261.90 275
12262.95 258
12263.99 277
12265.04 301
12266.08 319
12267.13 265
12268.18 314
12269.22 280
12270.27 294
12271.32 251
12272.36 285
12273.41 278
12274.46 276
12275.50 264
12276.55 265
12277.60 277
12278.64 220
12279.69 268
12280.74 280
12281.78 271
12282.83 274
12283.88 344
12284.92 358
12285.97 267
12287.02 291
12288.07 286
12289.11 300
12290.16 267
12291.21 257
12292.25 246
12293.30 264
12294.35 267
12295.40 257
12296.44 245
12297.49 265
12298.54 233
12299.59 267
12300.63 257
12301.68 281
12302.73 254
12303.78 270
12304.83 282
12305.87 270
12306.92 265
12307.97 283
12309.02 295
12310.07 307
12311.11 309
12312.16 279
12313.21 272
12314.26 239
12315.31 235
12316.35 241
12317.40 273
12318.45 267
12319.50 221
12320.55 249
12321.60 247
12322.65 257
12323.69 244
12324.74 252
12325.79 271
12326.84 278
12327.89 218
12328.94 239
12329.99 242
12331.04 263
12332.09 269
12333.13 257
12334.18 234
12335.23 204
12336.28 218
12337.33 231
12338.38 292
12339.43 295
12340.48 297
12341.53 264
12342.58 260
12343.63 266
12344.68 256
12345.73 273
12346.78 276
12347.83 237
12348.88 206
12349.93 242
12350.98 238
12352.03 274
12353.07 260
12354.12 268
12355.17 248
12356.22 245
12357.28 250
12358.33 256
12359.38 280
12360.43 265
12361.48 245
12362.53 269
12363.58 277
12364.63 286
12365.68 255
12366.73 251
12367.78 261
12368.83 286
12369.88 264
12370.93 289
12371.98 265
12373.03 289
12374.08 301
12375.13 274
12376.18 270
12377.24 272
12378.29 339
12379.34 282
12380.39 272
12381.44 282
12382.49 291
12383.54 290
12384.59 275
12385.64 307
12386.70 283
12387.75 271
12388.80 279
12389.85 303
12390.90 275
12391.95 282
12393.00 265
12394.06 305
12395.11 320
12396.16 283
12397.21 309
12398.26 326
12399.32 289
12400.37 269
12401.42 252
12402.47 339
12403.52 333
12404.58 309
12405.63 316
12406.68 305
12407.73 303
12408.78 317
12409.84 274
12410.89 281
12411.94 270
12412.99 329
12414.05 330
12415.10 291
12416.15 355
12417.20 318
12418.26 293
12419.31 306
12420.36 294
12421.42 248
12422.47 319
12423.52 322
12424.57 284
12425.63 314
12426.68 290
12427.73 321
12428.79 312
12429.84 357
12430.89 359
12431.95 308
12433.00 286
12434.05 312
12435.11 324
12436.16 331
12437.21 331
12438.27 344
12439.32 322
12440.37 292
12441.43 298
12442.48 303
12443.54 304
12444.59 330
12445.64 330
12446.70 320
12447.75 327
12448.80 362
12449.86 355
12450.91 366
12451.97 347
12453.02 312
12454.08 315
12455.13 300
12456.18 266
12457.24 311
12458.29 291
12459.35 299
12460.40 276
12461.46 298
12462.51 304
12463.57 327
12464.62 318
12465.67 308
12466.73 316
12467.78 326
12468.84 364
12469.89 304
12470.95 329
12472.00 317
12473.06 428
12474.11 375
12475.17 360
12476.22 356
12477.28 400
12478.33 447
12479.39 393
12480.45 390
12481.50 437
12482.56 377
12483.61 399
12484.67 417
12485.72 415
12486.78 430
12487.83 504
12488.89 623
12489.95 580
12491.00 703
12492.06 816
12493.11 902
12494.17 1012
12495.22 1050
12496.28 1066
12497.34 1087
12498.39 1045
12499.45 953
12500.50 873
12501.56 833
12502.62 687
12503.67 649
12504.73 624
12505.79 554
12506.84 524
12507.90 442
12508.96 424
12510.01 403
12511.07 445
12512.13 437
12513.18 434
12514.24 382
12515.30 376
12516.35 372
12517.41 362
12518.47 404
12519.52 409
12520.58 368
12521.64 359
12522.70 318
12523.75 349
12524.81 361
12525.87 384
12526.92 388
12527.98 377
12529.04 418
12530.10 409
12531.15 403
12532.21 385
12533.27 451
12534.33 388
12535.38 343
12536.44 363
12537.50 358
12538.56 355
12539.62 332
12540.67 327
12541.73 343
12542.79 303
12543.85 284
12544.91 324
12545.96 345
12547.02 350
12548.08 376
12549.14 361
12550.20 336
12551.25 335
12552.31 330
12553.37 349
12554.43 336
12555.49 317
12556.55 333
12557.61 314
12558.66 341
12559.72 330
12560.78 352
12561.84 332
12562.90 332
12563.96 340
12565.02 346
12566.08 358
12567.14 346
12568.19 375
12569.25 384
12570.31 368
12571.37 388
12572.43 432
12573.49 470
12574.55 485
12575.61 423
12576.67 551
12577.73 475
12578.79 520
12579.85 458
12580.91 452
12581.97 436
12583.03 448
12584.09 421
12585.15 393
12586.20 363
12587.26 415
12588.32 423
12589.38 444
12590.44 377
12591.50 442
12592.56 479
12593.62 455
12594.69 422
12595.75 398
12596.81 380
12597.87 392
12598.93 330
12599.99 341
12601.05 330
12602.11 373
12603.17 338
12604.23 335
12605.29 351
12606.35 364
12607.41 399
12608.47 388
12609.53 355
12610.59 306
12611.65 346
12612.71 357
12613.78 320
12614.84 347
12615.90 374
12616.96 364
12618.02 374
12619.08 393
12620.14 365
12621.20 352
12622.27 365
12623.33 357
12624.39 337
12625.45 299
12626.51 315
12627.57 353
12628.63 341
12629.70 289
12630.76 325
12631.82 331
12632.88 313
12633.94 282
12635.00 287
12636.07 281
12637.13 329
12638.19 328
12639.25 333
12640.31 312
12641.38 310
12642.44 311
12643.50 295
12644.56 304
12645.63 302
12646.69 281
12647.75 300
12648.81 337
12649.88 329
12650.94 333
12652.00 353
12653.06 357
12654.13 342
12655.19 310
12656.25 314
12657.31 328
12658.38 317
12659.44 319
12660.50 308
12661.57 322
12662.63 322
12663.69 329
12664.76 312
12665.82 309
12666.88 301
12667.95 328
12669.01 323
12670.07 316
12671.14 280
12672.20 302
12673.26 282
12674.33 290
12675.39 279
12676.45 313
12677.52 311
12678.58 311
12679.64 303
12680.71 295
12681.77 279
12682.84 336
12683.90 289
12684.96 317
12686.03 334
12687.09 312
12688.16 344
12689.22 302
12690.28 314
12691.35 334
12692.41 301
12693.48 319
12694.54 315
12695.61 321
12696.67 334
12697.74 324
12698.80 313
12699.86 311
12700.93 332
12701.99 342
12703.06 347
12704.12 337
12705.19 333
12706.25 333
12707.32 354
12708.38 306
12709.45 305
12710.51 324
12711.58 324
12712.64 305
12713.71 306
12714.77 311
12715.84 292
12716.90 308
12717.97 323
12719.03 321
12720.10 307
12721.17 345
12722.23 354
12723.30 322
12724.36 316
12725.43 307
12726.49 334
12727.56 360
12728.63 301
12729.69 300
12730.76 339
12731.82 349
12732.89 357
12733.96 350
12735.02 355
12736.09 346
12737.15 369
12738.22 322
12739.29 348
12740.35 323
12741.42 329
12742.49 305
12743.55 337
12744.62 294
12745.68 270
12746.75 293
12747.82 284
12748.88 310
12749.95 315
12751.02 304
12752.09 281
12753.15 280
12754.22 235
12755.29 251
12756.35 270
12757.42 256
12758.49 306
12759.55 248
12760.62 266
12761.69 294
12762.76 296
12763.82 303
12764.89 267
12765.96 260
12767.03 312
12768.09 291
12769.16 242
12770.23 298
12771.30 322
12772.36 259
12773.43 235
12774.50 245
12775.57 285
12776.63 291
12777.70 246
12778.77 234
12779.84 244
12780.91 274
12781.97 262
12783.04 285
12784.11 245
12785.18 235
12786.25 248
12787.31 264
12788.38 232
12789.45 228
12790.52 250
12791.59 230
12792.66 250
12793.73 225
12794.79 239
12795.86 277
12796.93 275
12798.00 253
12799.07 259
12800.14 245
12801.21 243
12802.28 264
12803.34 244
12804.41 246
12805.48 277
12806.55 291
12807.62 246
12808.69 237
12809.76 276
12810.83 239
12811.90 252
12812.97 271
12814.04 296
12815.11 283
12816.18 295
12817.25 300
12818.31 261
12819.38 245
12820.45 253
12821.52 252
12822.59 265
12823.66 231
12824.73 246
12825.80 238
12826.87 278
12827.94 250
12829.01 249
12830.08 233
12831.15 252
12832.22 236
12833.29 253
12834.36 244
12835.43 266
12836.50 265
12837.57 239
12838.65 260
12839.72 237
12840.79 225
12841.86 224
12842.93 266
12844.00 234
12845.07 265
12846.14 232
12847.21 243
12848.28 238
12849.35 237
12850.42 214
12851.49 215
12852.57 222
12853.64 250
12854.71 236
12855.78 244
12856.85 221
12857.92 222
12858.99 222
12860.06 178
12861.13 216
12862.21 232
12863.28 253
12864.35 202
12865.42 178
12866.49 203
12867.56 195
12868.64 238
12869.71 207
12870.78 219
12871.85 210
12872.92 241
12874.00 216
12875.07 197
12876.14 206
12877.21 195
12878.28 222
12879.36 245
12880.43 210
12881.50 217
12882.57 178
12883.64 169
12884.72 231
12885.79 230
12886.86 188
12887.93 202
12889.01 198
12890.08 224
12891.15 222
12892.22 172
12893.30 204
12894.37 242
12895.44 286
12896.52 223
12897.59 204
12898.66 197
12899.73 233
12900.81 198
12901.88 204
12902.95 192
12904.03 204
12905.10 230
12906.17 211
12907.25 210
12908.32 207
12909.39 250
12910.47 244
12911.54 240
12912.61 229
12913.69 253
12914.76 247
12915.83 241
12916.91 232
12917.98 222
12919.06 196
12920.13 221
12921.20 199
12922.28 235
12923.35 220
12924.43 211
12925.50 215
12926.57 173
12927.65 173
12928.72 178
12929.80 212
12930.87 180
12931.95 184
12933.02 193
12934.09 208
12935.17 188
12936.24 213
12937.32 178
12938.39 216
12939.47 214
12940.54 201
12941.62 241
12942.69 200
12943.77 183
12944.84 184
12945.92 195
12946.99 211
12948.07 221
12949.14 233
12950.22 224
12951.29 208
12952.37 191
12953.44 195
12954.52 242
12955.59 185
12956.67 191
12957.74 185
12958.82 177
12959.89 226
12960.97 224
12962.04 219
12963.12 188
12964.20 194
12965.27 200
12966.35 201
12967.42 176
12968.50 180
12969.58 201
12970.65 196
12971.73 171
12972.80 185
12973.88 212
12974.96 172
12976.03 205
12977.11 212
12978.18 206
12979.26 210
12980.34 214
12981.41 179
12982.49 201
12983.57 177
12984.64 228
12985.72 214
12986.80 225
12987.87 177
12988.95 202
12990.03 222
12991.10 192
12992.18 195
12993.26 236
12994.33 247
12995.41 203
12996.49 233
12997.56 210
12998.64 197
12999.72 194
13000.80 230
13001.87 236
13002.95 243
13004.03 202
13005.11 208
13006.18 225
13007.26 214
13008.34 240
13009.42 198
13010.49 246
13011.57 216
13012.65 214
13013.73 237
13014.80 238
13015.88 219
13016.96 211
13018.04 226
13019.12 218
13020.19 205
13021.27 238
13022.35 217
13023.43 198
13024.51 213
13025.58 217
13026.66 236
13027.74 221
13028.82 265
13029.90 218
13030.98 214
13032.05 216
13033.13 244
13034.21 204
13035.29 204
13036.37 218
13037.45 249
13038.53 234
13039.61 248
13040.68 250
13041.76 246
13042.84 256
13043.92 204
13045.00 229
13046.08 255
13047.16 234
13048.24 224
13049.32 250
13050.40 231
13051.48 220
13052.55 247
13053.63 232
13054.71 242
13055.79 262
13056.87 251
13057.95 221
13059.03 220
13060.11 217
13061.19 228
13062.27 243
13063.35 247
13064.43 218
13065.51 229
13066.59 198
13067.67 198
13068.75 224
13069.83 229
13070.91 247
13071.99 230
13073.07 206
13074.15 190
13075.23 216
13076.31 219
13077.39 224
13078.47 215
13079.55 219
13080.63 220
13081.71 215
13082.79 191
13083.88 203
13084.96 241
13086.04 190
13087.12 205
13088.20 166
13089.28 191
13090.36 226
13091.44 203
13092.52 204
13093.60 205
13094.68 220
13095.77 232
13096.85 213
13097.93 190
13099.01 198
13100.09 191
13101.17 187
13102.25 192
13103.34 199
13104.42 196
13105.50 208
13106.58 230
13107.66 196
13108.74 194
13109.82 201
13110.91 189
13111.99 189
13113.07 180
13114.15 210
13115.23 192
13116.32 200
13117.40 180
13118.48 204
13119.56 181
13120.64 205
13121.73 243
13122.81 193
13123.89 218
13124.97 203
13126.06 242
13127.14 241
13128.22 217
13129.30 228
13130.39 218
13131.47 198
13132.55 225
13133.63 203
13134.72 193
13135.80 221
13136.88 196
13137.97 189
13139.05 179
13140.13 192
13141.21 196
13142.30 188
13143.38 198
13144.46 209
13145.55 193
13146.63 180
13147.71 172
13148.80 203
13149.88 175
13150.96 229
13152.05 209
13153.13 202
13154.21 187
13155.30 184
13156.38 211
13157.47 196
13158.55 175
13159.63 189
13160.72 179
13161.80 190
13162.88 190
13163.97 198
13165.05 192
13166.14 201
13167.22 181
13168.31 208
13169.39 191
13170.47 169
13171.56 240
13172.64 204
13173.73 198
13174.81 206
13175.90 241
13176.98 216
13178.06 215
13179.15 227
13180.23 222
13181.32 218
13182.40 190
13183.49 192
13184.57 167
13185.66 216
13186.74 193
13187.83 164
13188.91 180
13190.00 182
13191.08 209
13192.17 224
13193.25 197
13194.34 214
13195.42 217
13196.51 211
13197.59 176
13198.68 204
13199.77 207
13200.85 193
13201.94 179
13203.02 182
13204.11 214
13205.19 209
13206.28 220
13207.36 204
13208.45 189
13209.54 188
13210.62 189
13211.71 215
13212.79 199
13213.88 186
13214.97 187
13216.05 229
13217.14 192
13218.22 216
13219.31 170
13220.40 199
13221.48 212
13222.57 233
13223.66 218
13224.74 207
13225.83 210
13226.92 210
13228.00 231
13229.09 222
13230.18 188
13231.26 187
13232.35 194
13233.44 202
13234.52 203
13235.61 231
13236.70 197
13237.78 192
13238.87 197
13239.96 205
13241.05 219
13242.13 213
13243.22 241
13244.31 216
13245.39 227
13246.48 218
13247.57 213
13248.66 216
13249.74 195
13250.83 225
13251.92 216
13253.01 244
13254.10 225
13255.18 199
13256.27 213
13257.36 225
13258.45 222
13259.53 206
13260.62 269
13261.71 212
13262.80 237
13263.89 266
13264.97 219
13266.06 210
13267.15 213
13268.24 243
13269.33 246
13270.42 224
13271.50 244
13272.59 205
13273.68 208
13274.77 235
13275.86 263
13276.95 242
13278.04 278
13279.12 278
13280.21 244
13281.30 253
13282.39 253
13283.48 229
13284.57 245
13285.66 272
13286.75 257
13287.84 261
13288.93 286
13290.01 303
13291.10 260
13292.19 256
13293.28 293
13294.37 259
13295.46 297
13296.55 280
13297.64 290
13298.73 263
13299.82 293
13300.91 268
13302.00 307
13303.09 302
13304.18 298
13305.27 313
13306.36 286
13307.45 325
13308.54 346
13309.63 370
13310.72 367
13311.81 337
13312.90 363
13313.99 348
13315.08 323
13316.17 288
13317.26 319
13318.35 329
13319.44 312
13320.53 313
13321.62 317
13322.71 321
13323.80 302
13324.89 283
13325.98 329
13327.07 300
13328.16 296
13329.25 280
13330.35 298
13331.44 297
13332.53 294
13333.62 299
13334.71 309
13335.80 353
13336.89 296
13337.98 308
13339.07 287
13340.16 317
13341.26 329
13342.35 293
13343.44 325
13344.53 318
13345.62 308
13346.71 304
13347.80 329
13348.90 326
13349.99 328
13351.08 332
13352.17 329
13353.26 348
13354.36 345
13355.45 358
13356.54 379
13357.63 377
13358.72 388
13359.81 360
13360.91 389
13362.00 384
13363.09 440
13364.18 407
13365.28 416
13366.37 390
13367.46 393
13368.55 376
13369.65 434
13370.74 416
13371.83 433
13372.92 408
13374.02 411
13375.11 404
13376.20 366
13377.29 382
13378.39 338
13379.48 337
13380.57 368
13381.67 334
13382.76 332
13383.85 312
13384.94 334
13386.04 325
13387.13 335
13388.22 334
13389.32 321
13390.41 315
13391.50 303
13392.60 294
13393.69 268
13394.78 276
13395.88 311
13396.97 287
13398.06 320
13399.16 275
13400.25 275
13401.35 285
13402.44 272
13403.53 311
13404.63 290
13405.72 315
13406.82 275
13407.91 298
13409.00 290
13410.10 309
13411.19 300
13412.29 330
13413.38 309
13414.47 308
13415.57 313
13416.66 325
13417.76 307
13418.85 288
13419.95 291
13421.04 288
13422.14 293
13423.23 286
13424.33 275
13425.42 344
13426.51 303
13427.61 299
13428.70 280
13429.80 297
13430.89 313
13431.99 306
13433.08 295
13434.18 295
13435.27 287
13436.37 315
13437.46 286
13438.56 299
13439.66 319
13440.75 336
13441.85 310
13442.94 312
13444.04 293
13445.13 347
13446.23 294
13447.32 337
13448.42 314
13449.52 299
13450.61 316
13451.71 331
13452.80 363
13453.90 313
13454.99 326
13456.09 322
13457.19 337
13458.28 355
13459.38 409
13460.48 406
13461.57 412
13462.67 383
13463.76 376
13464.86 393
13465.96 410
13467.05 350
13468.15 357
13469.25 396
13470.34 389
13471.44 396
13472.54 429
13473.63 394
13474.73 397
13475.83 386
13476.92 418
13478.02 414
13479.12 401
13480.21 426
13481.31 418
13482.41 402
13483.50 430
13484.60 425
13485.70 425
13486.80 461
13487.89 449
13488.99 449
13490.09 406
13491.19 423
13492.28 483
13493.38 456
13494.48 447
13495.58 485
13496.67 490
13497.77 490
13498.87 511
13499.97 539
13501.06 578
13502.16 577
13503.26 502
13504.36 520
13505.46 547
13506.55 598
13507.65 567
13508.75 580
13509.85 518
13510.95 496
13512.05 444
13513.14 430
13514.24 459
13515.34 459
13516.44 408
13517.54 409
13518.64 427
13519.73 400
13520.83 354
13521.93 383
13523.03 349
13524.13 351
13525.23 414
13526.33 364
13527.43 338
13528.53 318
13529.62 344
13530.72 337
13531.82 347
13532.92 351
13534.02 370
13535.12 332
13536.22 301
13537.32 329
13538.42 340
13539.52 299
13540.62 340
13541.72 341
13542.82 327
13543.92 349
13545.01 316
13546.11 328
13547.21 288
13548.31 322
13549.41 326
13550.51 303
13551.61 309
13552.71 303
13553.81 294
13554.91 292
13556.01 304
13557.11 286
13558.21 286
13559.31 272
13560.41 315
13561.51 303
13562.61 325
13563.72 312
13564.82 312
13565.92 286
13567.02 300
13568.12 270
13569.22 278
13570.32 288
13571.42 329
13572.52 311
13573.62 317
13574.72 300
13575.82 248
13576.92 300
13578.02 282
13579.13 281
13580.23 259
13581.33 269
13582.43 297
13583.53 325
13584.63 352
13585.73 291
13586.83 302
13587.94 307
13589.04 337
13590.14 343
13591.24 277
13592.34 321
13593.44 272
13594.54 266
13595.65 323
13596.75 296
13597.85 283
13598.95 301
13600.05 323
13601.16 299
13602.26 286
13603.36 331
13604.46 344
13605.56 311
13606.67 314
13607.77 318
13608.87 313
13609.97 279
13611.07 309
13612.18 307
13613.28 303
13614.38 310
13615.48 297
13616.59 336
13617.69 339
13618.79 344
13619.89 324
13621.00 338
13622.10 323
13623.20 312
13624.31 355
13625.41 343
13626.51 364
13627.61 325
13628.72 347
13629.82 346
13630.92 368
13632.03 370
13633.13 334
13634.23 316
13635.34 320
13636.44 348
13637.54 331
13638.65 359
13639.75 284
13640.85 319
13641.96 319
13643.06 324
13644.16 329
13645.27 307
13646.37 260
13647.48 265
13648.58 315
13649.68 312
13650.79 304
13651.89 278
13653.00 278
13654.10 309
13655.20 288
13656.31 281
13657.41 321
13658.52 306
13659.62 297
13660.72 279
13661.83 335
13662.93 258
13664.04 276
13665.14 273
13666.25 281
13667.35 287
13668.46 273
13669.56 295
13670.67 340
13671.77 276
13672.88 245
13673.98 248
13675.09 257
13676.19 277
13677.30 272
13678.40 313
13679.51 298
13680.61 286
13681.72 273
13682.82 294
13683.93 303
13685.03 308
13686.14 300
13687.24 311
13688.35 223
13689.45 268
13690.56 285
13691.66 302
13692.77 293
13693.88 250
13694.98 290
13696.09 296
13697.19 300
13698.30 298
13699.40 270
13700.51 271
13701.62 300
13702.72 287
13703.83 307
13704.93 322
13706.04 312
13707.15 301
13708.25 289
13709.36 304
13710.47 275
13711.57 347
13712.68 294
13713.79 307
13714.89 329
13716.00 350
13717.11 311
13718.21 363
13719.32 331
13720.43 298
13721.53 326
13722.64 322
13723.75 365
13724.85 354
13725.96 329
13727.07 398
13728.17 386
13729.28 400
13730.39 388
13731.50 353
13732.60 398
13733.71 367
13734.82 389
13735.92 376
13737.03 431
13738.14 440
13739.25 400
13740.35 380
13741.46 385
13742.57 405
13743.68 444
13744.79 407
13745.89 396
13747.00 434
13748.11 431
13749.22 429
13750.32 402
13751.43 435
13752.54 427
13753.65 458
13754.76 449
13755.87 497
13756.97 512
13758.08 510
13759.19 531
13760.30 535
13761.41 510
13762.52 565
13763.62 563
13764.73 620
13765.84 642
13766.95 666
13768.06 761
13769.17 752
13770.28 797
13771.38 836
13772.49 819
13773.60 869
13774.71 890
13775.82 851
13776.93 821
13778.04 734
13779.15 732
13780.26 754
13781.37 693
13782.48 601
13783.58 618
13784.69 590
13785.80 586
13786.91 485
13788.02 464
13789.13 465
13790.24 455
13791.35 454
13792.46 437
13793.57 532
13794.68 497
13795.79 469
13796.90 525
13798.01 454
13799.12 444
13800.23 433
13801.34 446
13802.45 431
13803.56 393
13804.67 392
13805.78 375
13806.89 424
13808.00 414
13809.11 410
13810.22 384
13811.33 422
13812.44 428
13813.55 376
13814.66 409
13815.77 413
13816.88 416
13818.00 404
13819.11 365
13820.22 375
13821.33 404
13822.44 378
13823.55 382
13824.66 397
13825.77 352
13826.88 396
13827.99 391
13829.10 328
13830.22 340
13831.33 340
13832.44 356
13833.55 376
13834.66 338
13835.77 342
13836.88 359
13838.00 321
13839.11 326
13840.22 334
13841.33 338
13842.44 353
13843.55 389
13844.67 412
13845.78 403
13846.89 373
13848.00 368
13849.11 407
13850.23 349
13851.34 353
13852.45 420
13853.56 400
13854.67 401
13855.79 436
13856.90 403
13858.01 390
13859.12 369
13860.24 393
13861.35 418
13862.46 431
13863.57 384
13864.69 424
13865.80 448
13866.91 473
13868.02 450
13869.14 426
13870.25 484
13871.36 477
13872.47 416
13873.59 421
13874.70 447
13875.81 440
13876.93 464
13878.04 455
13879.15 418
13880.27 400
13881.38 433
13882.49 366
13883.61 416
13884.72 396
13885.83 419
13886.95 422
13888.06 433
13889.17 413
13890.29 445
13891.40 460
13892.51 486
13893.63 483
13894.74 473
13895.86 464
13896.97 493
13898.08 457
13899.20 453
13900.31 457
13901.43 465
13902.54 482
13903.65 453
13904.77 428
13905.88 411
13907.00 428
13908.11 445
13909.23 422
13910.34 443
13911.45 415
13912.57 413
13913.68 379
13914.80 419
13915.91 399
13917.03 370
13918.14 397
13919.26 372
13920.37 397
13921.49 405
13922.60 409
13923.72 425
13924.83 420
13925.95 424
13927.06 413
13928.18 392
13929.29 393
13930.41 431
13931.52 422
13932.64 409
13933.75 412
13934.87 382
13935.98 426
13937.10 397
13938.21 437
13939.33 422
13940.45 391
13941.56 388
13942.68 383
13943.79 414
13944.91 386
13946.03 377
13947.14 369
13948.26 376
13949.37 379
13950.49 363
13951.60 380
13952.72 403
13953.84 372
13954.95 348
13956.07 332
13957.19 349
13958.30 364
13959.42 334
13960.54 361
13961.65 345
13962.77 362
13963.88 349
13965.00 346
13966.12 357
13967.23 352
13968.35 375
13969.47 383
13970.59 386
13971.70 341
13972.82 352
13973.94 359
13975.05 380
13976.17 365
13977.29 336
13978.40 352
13979.52 390
13980.64 354
13981.76 385
13982.87 373
13983.99 377
13985.11 374
13986.23 369
13987.34 402
13988.46 400
13989.58 403
13990.70 390
13991.81 396
13992.93 384
13994.05 392
13995.17 411
13996.29 388
13997.40 421
13998.52 441
13999.64 414
14000.76 398
14001.88 399
14002.99 427
14004.11 412
14005.23 417
14006.35 427
14007.47 405
14008.58 438
14009.70 472
14010.82 442
14011.94 449
14013.06 438
14014.18 416
14015.30 477
14016.41 452
14017.53 495
14018.65 524
14019.77 496
14020.89 571
14022.01 571
14023.13 497
14024.25 528
14025.37 558
14026.48 546
14027.60 532
14028.72 518
14029.84 485
14030.96 488
14032.08 461
14033.20 488
14034.32 447
14035.44 430
14036.56 441
14037.68 411
14038.80 388
14039.92 440
14041.04 370
14042.16 384
14043.28 408
14044.40 450
14045.52 416
14046.64 389
14047.76 391
14048.88 401
14050.00 381
14051.12 425
14052.24 435
14053.36 403
14054.48 367
14055.60 400
14056.72 379
14057.84 396
14058.96 422
14060.08 405
14061.20 397
14062.32 400
14063.44 415
14064.56 451
14065.68 423
14066.80 426
14067.92 451
14069.04 416
14070.16 423
14071.28 437
14072.41 393
14073.53 407
14074.65 426
14075.77 425
14076.89 448
14078.01 448
14079.13 459
14080.25 426
14081.37 508
14082.50 472
14083.62 511
14084.74 526
14085.86 526
14086.98 499
14088.10 499
14089.23 507
14090.35 533
14091.47 507
14092.59 590
14093.71 573
14094.83 598
14095.96 600
14097.08 588
14098.20 605
14099.32 647
14100.44 598
14101.57 591
14102.69 600
14103.81 558
14104.93 523
14106.05 554
14107.18 564
14108.30 477
14109.42 449
14110.54 455
14111.67 507
14112.79 448
14113.91 413
14115.03 425
14116.16 451
14117.28 406
14118.40 392
14119.53 421
14120.65 423
14121.77 384
14122.89 395
14124.02 418
14125.14 401
14126.26 382
14127.39 383
14128.51 355
14129.63 363
14130.76 384
14131.88 381
14133.00 365
14134.13 396
14135.25 394
14136.37 377
14137.50 368
14138.62 369
14139.74 366
14140.87 329
14141.99 344
14143.11 395
14144.24 355
14145.36 360
14146.49 318
14147.61 390
14148.73 331
14149.86 372
14150.98 365
14152.11 342
14153.23 341
14154.35 287
14155.48 291
14156.60 330
14157.73 363
14158.85 320
14159.98 348
14161.10 335
14162.23 356
14163.35 365
14164.47 372
14165.60 326
14166.72 306
14167.85 353
14168.97 374
14170.10 315
14171.22 338
14172.35 320
14173.47 324
14174.60 334
14175.72 352
14176.85 356
14177.97 280
14179.10 319
14180.22 343
14181.35 341
14182.47 342
14183.60 349
14184.72 316
14185.85 275
14186.98 307
14188.10 316
14189.23 356
14190.35 319
14191.48 317
14192.60 321
14193.73 324
14194.86 291
14195.98 309
14197.11 281
14198.23 299
14199.36 306
14200.49 323
14201.61 324
14202.74 292
14203.86 287
14204.99 277
14206.12 271
14207.24 309
14208.37 323
14209.50 297
14210.62 269
14211.75 283
14212.87 279
14214.00 282
14215.13 279
14216.25 276
14217.38 257
14218.51 260
14219.63 261
14220.76 262
14221.89 285
14223.02 234
14224.14 234
14225.27 267
14226.40 267
14227.52 263
14228.65 245
14229.78 264
14230.91 281
14232.03 255
14233.16 242
14234.29 262
14235.41 298
14236.54 265
14237.67 270
14238.80 249
14239.92 275
14241.05 262
14242.18 280
14243.31 268
14244.44 248
14245.56 295
14246.69 243
14247.82 244
14248.95 285
14250.08 263
14251.20 249
14252.33 265
14253.46 243
14254.59 255
14255.72 260
14256.84 244
14257.97 243
14259.10 258
14260.23 259
14261.36 236
14262.49 219
14263.62 266
14264.74 252
14265.87 240
14267.00 243
14268.13 272
14269.26 251
14270.39 239
14271.52 272
14272.65 256
14273.77 238
14274.90 264
14276.03 262
14277.16 268
14278.29 239
14279.42 204
14280.55 204
14281.68 235
14282.81 228
14283.94 229
14285.07 235
14286.20 207
14287.33 210
14288.45 230
14289.58 226
14290.71 250
14291.84 226
14292.97 196
14294.10 210
14295.23 244
14296.36 275
14297.49 234
14298.62 197
14299.75 199
14300.88 242
14302.01 221
14303.14 206
14304.27 198
14305.40 223
14306.53 266
14307.66 229
14308.79 212
14309.92 205
14311.05 192
14312.19 218
14313.32 219
14314.45 244
14315.58 218
14316.71 197
14317.84 197
14318.97 187
14320.10 221
14321.23 197
14322.36 218
14323.49 216
14324.62 198
14325.75 190
14326.89 218
14328.02 192
14329.15 176
14330.28 177
14331.41 227
14332.54 194
14333.67 188
14334.80 186
14335.94 186
14337.07 206
14338.20 199
14339.33 186
14340.46 206
14341.59 190
14342.73 195
14343.86 193
14344.99 221
14346.12 191
14347.25 180
14348.38 192
14349.52 214
14350.65 194
14351.78 211
14352.91 193
14354.04 189
14355.18 195
14356.31 170
14357.44 196
14358.57 175
14359.71 180
14360.84 217
14361.97 197
14363.10 182
14364.24 190
14365.37 210
14366.50 200
14367.63 200
14368.77 196
14369.90 210
14371.03 214
14372.16 182
14373.30 187
14374.43 202
14375.56 194
14376.70 228
14377.83 233
14378.96 178
14380.10 186
14381.23 186
14382.36 193
14383.50 188
14384.63 202
14385.76 205
14386.90 200
14388.03 196
14389.16 158
14390.30 196
14391.43 187
14392.56 184
14393.70 224
14394.83 188
14395.97 193
14397.10 192
14398.23 178
14399.37 166
14400.50 201
14401.63 202
14402.77 216
14403.90 229
14405.04 231
14406.17 177
14407.31 196
14408.44 207
14409.57 159
14410.71 170
14411.84 177
14412.98 193
14414.11 206
14415.25 185
14416.38 178
14417.52 170
14418.65 219
14419.79 200
14420.92 168
14422.05 199
14423.19 198
14424.32 183
14425.46 170
14426.59 172
14427.73 203
14428.86 232
14430.00 240
14431.14 211
14432.27 186
14433.41 197
14434.54 214
14435.68 210
14436.81 201
14437.95 192
14439.08 191
14440.22 190
14441.35 200
14442.49 249
14443.63 197
14444.76 232
14445.90 205
14447.03 199
14448.17 181
14449.30 152
14450.44 190
14451.58 213
14452.71 183
14453.85 170
14454.98 201
14456.12 186
14457.26 163
14458.39 197
14459.53 186
14460.67 180
14461.80 210
14462.94 172
14464.08 171
14465.21 211
14466.35 212
14467.48 182
14468.62 170
14469.76 140
14470.90 160
14472.03 183
14473.17 185
14474.31 192
14475.44 182
14476.58 218
14477.72 154
14478.85 170
14479.99 146
14481.13 191
14482.27 182
14483.40 168
14484.54 204
14485.68 167
14486.81 151
14487.95 146
14489.09 191
14490.23 218
14491.36 181
14492.50 221
14493.64 187
14494.78 183
14495.92 177
14497.05 167
14498.19 155
14499.33 162
14500.47 177
14501.60 156
14502.74 161
14503.88 182
14505.02 164
14506.16 198
14507.30 216
14508.43 191
14509.57 168
14510.71 174
14511.85 191
14512.99 168
14514.13 169
14515.26 183
14516.40 183
14517.54 185
14518.68 204
14519.82 184
14520.96 182
14522.10 194
14523.23 211
14524.37 187
14525.51 199
14526.65 205
14527.79 199
14528.93 161
14530.07 171
14531.21 193
14532.35 187
14533.49 179
14534.63 151
14535.76 204
14536.90 171
14538.04 176
14539.18 178
14540.32 196
14541.46 211
14542.60 198
14543.74 154
14544.88 185
14546.02 176
14547.16 210
14548.30 160
14549.44 180
14550.58 199
14551.72 203
14552.86 183
14554.00 183
14555.14 179
14556.28 203
14557.42 202
14558.56 209
14559.70 185
14560.84 212
14561.98 196
14563.12 215
14564.26 200
14565.40 198
14566.54 198
14567.68 220
14568.82 225
14569.96 204
14571.11 195
14572.25 187
14573.39 217
14574.53 237
14575.67 210
14576.81 196
14577.95 208
14579.09 222
14580.23 216
14581.37 209
14582.52 205
14583.66 192
14584.80 216
14585.94 206
14587.08 209
14588.22 196
14589.36 198
14590.50 222
14591.65 213
14592.79 219
14593.93 235
14595.07 201
14596.21 240
14597.35 218
14598.50 212
14599.64 240
14600.78 266
14601.92 227
14603.06 221
14604.21 227
14605.35 227
14606.49 213
14607.63 213
14608.77 233
14609.92 233
14611.06 225
14612.20 222
14613.34 238
14614.49 228
14615.63 239
14616.77 249
14617.91 276
14619.06 288
14620.20 255
14621.34 276
14622.48 287
14623.63 286
14624.77 292
14625.91 293
14627.06 305
14628.20 324
14629.34 323
14630.48 342
14631.63 325
14632.77 349
14633.91 357
14635.06 325
14636.20 326
14637.34 357
14638.49 336
14639.63 305
14640.77 287
14641.92 309
14643.06 345
14644.20 308
14645.35 328
14646.49 312
14647.64 291
14648.78 273
14649.92 244
14651.07 262
14652.21 239
14653.35 245
14654.50 247
14655.64 242
14656.79 238
14657.93 270
14659.07 256
14660.22 244
14661.36 210
14662.51 219
14663.65 232
14664.80 239
14665.94 223
14667.09 197
14668.23 215
14669.37 219
14670.52 196
14671.66 211
14672.81 212
14673.95 195
14675.10 195
14676.24 192
14677.39 221
14678.53 191
14679.68 196
14680.82 191
14681.97 194
14683.11 209
14684.26 178
14685.40 223
14686.55 212
14687.69 219
14688.84 197
14689.98 209
14691.13 187
14692.27 194
14693.42 185
14694.57 181
14695.71 188
14696.86 187
14698.00 176
14699.15 192
14700.29 156
14701.44 185
14702.59 197
14703.73 211
14704.88 186
14706.02 194
14707.17 194
14708.32 224
14709.46 191
14710.61 178
14711.75 196
14712.90 166
14714.05 145
14715.19 163
14716.34 194
14717.49 192
14718.63 189
14719.78 210
14720.93 173
14722.07 167
14723.22 187
14724.37 187
14725.51 199
14726.66 189
14727.81 206
14728.95 214
14730.10 170
14731.25 176
14732.39 168
14733.54 180
14734.69 185
14735.84 181
14736.98 199
14738.13 206
14739.28 178
14740.42 171
14741.57 170
14742.72 191
14743.87 213
14745.01 197
14746.16 188
14747.31 208
14748.46 195
14749.61 158
14750.75 195
14751.90 174
14753.05 186
14754.20 171
14755.34 178
14756.49 208
14757.64 216
14758.79 183
14759.94 214
14761.08 201
14762.23 192
14763.38 207
14764.53 211
14765.68 190
14766.83 171
14767.97 203
14769.12 190
14770.27 201
14771.42 214
14772.57 219
14773.72 281
14774.87 217
14776.01 223
14777.16 216
14778.31 244
14779.46 210
14780.61 251
14781.76 239
14782.91 211
14784.06 213
14785.21 211
14786.36 226
14787.50 206
14788.65 223
14789.80 243
14790.95 239
14792.10 271
14793.25 229
14794.40 238
14795.55 252
14796.70 285
14797.85 244
14799.00 247
14800.15 274
14801.30 262
14802.45 245
14803.60 219
14804.75 218
14805.90 224
14807.05 237
14808.20 230
14809.35 207
14810.50 222
14811.65 242
14812.80 239
14813.95 249
14815.10 223
14816.25 252
14817.40 235
14818.55 219
14819.70 242
14820.85 205
14822.00 221
14823.15 198
14824.30 170
14825.45 163
14826.60 187
14827.75 216
14828.91 232
14830.06 248
14831.21 204
14832.36 202
14833.51 200
14834.66 185
14835.81 168
14836.96 188
14838.11 198
14839.26 218
14840.42 188
14841.57 183
14842.72 168
14843.87 182
14845.02 175
14846.17 187
14847.32 165
14848.48 134
14849.63 142
14850.78 159
14851.93 164
14853.08 180
14854.23 173
14855.39 165
14856.54 182
14857.69 200
14858.84 173
14859.99 144
14861.15 165
14862.30 211
14863.45 178
14864.60 172
14865.75 162
14866.91 156
14868.06 177
14869.21 173
14870.36 188
14871.52 184
14872.67 188
14873.82 166
14874.97 159
14876.13 158
14877.28 172
14878.43 179
14879.59 180
14880.74 159
14881.89 150
14883.04 177
14884.20 191
14885.35 185
14886.50 145
14887.66 148
14888.81 146
14889.96 147
14891.12 134
14892.27 150
14893.42 138
14894.58 170
14895.73 168
14896.88 149
14898.04 146
14899.19 132
14900.34 181
14901.50 208
14902.65 151
14903.80 142
14904.96 138
14906.11 180
14907.27 168
14908.42 135
14909.57 171
14910.73 173
14911.88 164
14913.04 185
14914.19 158
14915.34 156
14916.50 140
14917.65 146
14918.81 193
14919.96 140
14921.11 171
14922.27 163
14923.42 168
14924.58 167
14925.73 146
14926.89 170
14928.04 193
14929.20 194
14930.35 155
14931.51 171
14932.66 199
14933.82 164
14934.97 162
14936.13 168
14937.28 178
14938.44 190
14939.59 172
14940.75 195
14941.90 189
14943.06 148
14944.21 168
14945.37 158
14946.52 162
14947.68 190
14948.83 169
14949.99 177
14951.14 176
14952.30 198
14953.46 211
14954.61 195
14955.77 174
14956.92 191
14958.08 189
14959.24 189
14960.39 178
14961.55 179
14962.70 180
14963.86 152
14965.02 154
14966.17 170
14967.33 192
14968.48 167
14969.64 137
14970.80 146
14971.95 172
14973.11 149
14974.27 153
14975.42 154
14976.58 177
14977.74 172
14978.89 149
14980.05 152
14981.21 147
14982.36 157
14983.52 140
14984.68 141
14985.83 135
14986.99 137
14988.15 155
14989.30 151
14990.46 135
14991.62 127
14992.77 158
14993.93 158
14995.09 137
14996.25 173
14997.40 160
14998.56 152
14999.72 140
15000.88 142
15002.03 149
15003.19 128
15004.35 147
15005.51 144
15006.66 135
15007.82 136
15008.98 149
15010.14 156
15011.30 144
15012.45 146
15013.61 142
15014.77 137
15015.93 132
15017.09 125
15018.24 136
15019.40 147
15020.56 143
15021.72 126
15022.88 133
15024.04 137
15025.19 134
15026.35 122
15027.51 117
15028.67 105
15029.83 127
15030.99 127
15032.15 139
15033.30 132
15034.46 97
15035.62 109
15036.78 122
15037.94 143
15039.10 149
15040.26 135
15041.42 154
15042.58 125
15043.73 119
15044.89 110
15046.05 117
15047.21 109
15048.37 142
15049.53 109
15050.69 143
15051.85 133
15053.01 143
15054.17 119
15055.33 125
15056.49 137
15057.65 141
15058.81 126
15059.97 127
15061.13 148
15062.29 108
15063.45 104
15064.61 119
15065.77 132
15066.93 129
15068.09 111
15069.25 117
15070.41 133
15071.57 117
15072.73 120
15073.89 115
15075.05 119
15076.21 112
15077.37 120
15078.53 109
15079.69 115
15080.85 127
15082.01 119
15083.17 147
15084.33 137
15085.49 124
15086.65 103
15087.82 141
15088.98 163
15090.14 128
15091.30 128
15092.46 152
15093.62 128
15094.78 130
15095.94 123
15097.10 116
15098.27 124
15099.43 128
15100.59 105
15101.75 108
15102.91 99
15104.07 127
15105.23 130
15106.40 105
15107.56 114
15108.72 103
15109.88 141
15111.04 98
15112.20 110
15113.37 103
15114.53 127
15115.69 130
15116.85 130
15118.01 132
15119.18 117
15120.34 145
15121.50 137
15122.66 126
15123.82 106
15124.99 114
15126.15 125
15127.31 137
15128.47 136
15129.64 113
15130.80 144
15131.96 97
15133.12 128
15134.29 126
15135.45 134
15136.61 111
15137.77 113
15138.94 153
15140.10 135
15141.26 118
15142.43 118
15143.59 140
15144.75 141
15145.92 124
15147.08 132
15148.24 120
15149.41 140
15150.57 113
15151.73 150
15152.90 143
15154.06 134
15155.22 94
15156.39 123
15157.55 134
15158.71 126
15159.88 123
15161.04 110
15162.20 129
15163.37 128
15164.53 129
15165.70 127
15166.86 155
15168.02 153
15169.19 138
15170.35 153
15171.52 118
15172.68 154
15173.84 147
15175.01 157
15176.17 130
15177.34 125
15178.50 128
15179.66 158
15180.83 148
15181.99 145
15183.16 149
15184.32 161
15185.49 162
15186.65 102
15187.82 123
15188.98 138
15190.15 152
15191.31 134
15192.48 118
15193.64 118
15194.81 128
15195.97 143
15197.14 148
15198.30 130
15199.47 133
15200.63 145
15201.80 131
15202.96 136
15204.13 141
15205.29 152
15206.46 142
15207.62 158
15208.79 166
15209.96 150
15211.12 119
15212.29 158
15213.45 169
15214.62 144
15215.78 157
15216.95 152
15218.12 118
15219.28 148
15220.45 169
15221.61 154
15222.78 143
15223.95 160
15225.11 164
15226.28 151
15227.44 192
15228.61 186
15229.78 193
15230.94 181
15232.11 205
15233.28 184
15234.44 194
15235.61 183
15236.78 195
15237.94 198
15239.11 207
15240.28 223
15241.44 190
15242.61 193
15243.78 168
15244.94 165
15246.11 155
15247.28 187
15248.44 177
15249.61 153
15250.78 181
15251.95 167
15253.11 145
15254.28 138
15255.45 142
15256.61 164
15257.78 137
15258.95 152
15260.12 144
15261.28 178
15262.45 200
15263.62 158
15264.79 151
15265.95 146
15267.12 121
15268.29 112
15269.46 116
15270.63 105
15271.79 127
15272.96 134
15274.13 147
15275.30 128
15276.47 121
15277.63 142
15278.80 141
15279.97 140
15281.14 131
15282.31 161
15283.48 150
15284.64 124
15285.81 133
15286.98 117
15288.15 145
15289.32 132
15290.49 153
15291.66 129
15292.82 119
15293.99 125
15295.16 134
15296.33 135
15297.50 127
15298.67 153
15299.84 153
15301.01 123
15302.18 127
15303.35 132
15304.51 126
15305.68 131
15306.85 119
15308.02 128
15309.19 143
15310.36 136
15311.53 121
15312.70 114
15313.87 123
15315.04 145
15316.21 128
15317.38 111
15318.55 128
15319.72 126
15320.89 130
15322.06 102
15323.23 123
15324.40 139
15325.57 118
15326.74 153
15327.91 128
15329.08 107
15330.25 116
15331.42 135
15332.59 125
15333.76 143
15334.93 136
15336.10 161
15337.27 132
15338.44 94
15339.61 119
15340.78 127
15341.95 142
15343.12 124
15344.29 142
15345.47 127
15346.64 111
15347.81 127
15348.98 135
15350.15 119
15351.32 132
15352.49 141
15353.66 140
15354.83 121
15356.00 159
15357.18 122
15358.35 115
15359.52 121
15360.69 138
15361.86 163
15363.03 155
15364.20 126
15365.38 119
15366.55 133
15367.72 156
15368.89 147
15370.06 149
15371.23 134
15372.41 104
15373.58 135
15374.75 138
15375.92 133
15377.09 136
15378.26 156
15379.44 156
15380.61 129
15381.78 115
15382.95 141
15384.13 147
15385.30 139
15386.47 135
15387.64 132
15388.82 143
15389.99 138
15391.16 148
15392.33 143
15393.51 142
15394.68 132
15395.85 127
15397.02 137
15398.20 134
15399.37 142
15400.54 153
15401.71 166
15402.89 151
15404.06 119
15405.23 160
15406.41 141
15407.58 131
15408.75 133
15409.93 100
15411.10 127
15412.27 137
15413.45 137
15414.62 121
15415.79 144
15416.97 138
15418.14 112
15419.31 143
15420.49 131
15421.66 128
15422.84 134
15424.01 149
15425.18 112
15426.36 153
15427.53 114
15428.70 103
15429.88 120
15431.05 116
15432.23 133
15433.40 120
15434.57 120
15435.75 124
15436.92 116
15438.10 109
15439.27 134
15440.45 119
15441.62 114
15442.80 115
15443.97 107
15445.14 98
15446.32 96
15447.49 103
15448.67 142
15449.84 107
15451.02 119
15452.19 128
15453.37 139
15454.54 136
15455.72 93
15456.89 120
15458.07 125
15459.24 140
15460.42 128
15461.59 110
15462.77 107
15463.94 123
15465.12 125
15466.29 120
15467.47 120
15468.65 117
15469.82 125
15471.00 128
15472.17 109
15473.35 107
15474.52 125
15475.70 114
15476.88 111
15478.05 99
15479.23 122
15480.40 133
15481.58 95
15482.76 116
15483.93 122
15485.11 118
15486.28 134
15487.46 120
15488.64 131
15489.81 147
15490.99 133
15492.16 123
15493.34 127
15494.52 138
15495.69 131
15496.87 112
15498.05 129
15499.22 126
15500.40 139
15501.58 151
15502.75 107
15503.93 117
15505.11 125
15506.28 111
15507.46 143
15508.64 123
15509.82 108
15510.99 105
15512.17 117
15513.35 107
15514.52 126
15515.70 126
15516.88 108
15518.06 123
15519.23 157
15520.41 160
15521.59 149
15522.77 135
15523.94 152
15525.12 133
15526.30 124
15527.48 119
15528.65 147
15529.83 176
15531.01 132
15532.19 120
15533.37 104
15534.54 119
15535.72 137
15536.90 131
15538.08 135
15539.26 120
15540.44 127
15541.61 130
15542.79 152
15543.97 135
15545.15 123
15546.33 151
15547.51 156
15548.68 139
15549.86 121
15551.04 138
15552.22 125
15553.40 109
15554.58 138
15555.76 135
15556.93 146
15558.11 133
15559.29 129
15560.47 136
15561.65 132
15562.83 145
15564.01 151
15565.19 137
15566.37 139
15567.55 131
15568.73 122
15569.91 125
15571.08 131
15572.26 119
15573.44 112
15574.62 135
15575.80 164
15576.98 147
15578.16 148
15579.34 154
15580.52 160
15581.70 132
15582.88 132
15584.06 138
15585.24 146
15586.42 162
15587.60 135
15588.78 134
15589.96 169
15591.14 160
15592.32 149
15593.50 117
15594.68 162
15595.86 154
15597.04 176
15598.22 139
15599.40 159
15600.58 138
15601.76 147
15602.95 195
15604.13 166
15605.31 153
15606.49 182
15607.67 201
15608.85 187
15610.03 179
15611.21 158
15612.39 205
15613.57 159
15614.75 154
15615.93 153
15617.12 172
15618.30 170
15619.48 194
15620.66 187
15621.84 165
15623.02 168
15624.20 199
15625.38 182
15626.57 163
15627.75 200
15628.93 174
15630.11 193
15631.29 203
15632.47 177
15633.66 196
15634.84 189
15636.02 193
15637.20 214
15638.38 225
15639.57 215
15640.75 192
15641.93 221
15643.11 229
15644.29 222
15645.48 231
15646.66 244
15647.84 248
15649.02 235
15650.21 255
15651.39 264
15652.57 275
15653.75 243
15654.94 227
15656.12 270
15657.30 223
15658.48 246
15659.67 261
15660.85 270
15662.03 241
15663.22 224
15664.40 259
15665.58 243
15666.76 234
15667.95 250
15669.13 267
15670.31 279
15671.50 233
15672.68 249
15673.86 234
15675.05 227
15676.23 219
15677.41 229
15678.60 210
15679.78 240
15680.96 240
15682.15 241
15683.33 253
15684.51 222
15685.70 255
15686.88 239
15688.07 221
15689.25 211
15690.43 229
15691.62 257
15692.80 220
15693.99 201
15695.17 231
15696.35 247
15697.54 244
15698.72 297
15699.91 242
15701.09 250
15702.28 270
15703.46 230
15704.64 217
15705.83 220
15707.01 265
15708.20 306
15709.38 248
15710.57 264
15711.75 244
15712.94 240
15714.12 284
15715.31 269
15716.49 266
15717.68 275
15718.86 277
15720.05 260
15721.23 299
15722.42 264
15723.60 303
15724.79 237
15725.97 313
15727.16 270
15728.34 273
15729.53 244
15730.71 282
15731.90 298
15733.08 302
15734.27 275
15735.46 303
15736.64 311
15737.83 253
15739.01 311
15740.20 275
15741.39 297
15742.57 274
15743.76 333
15744.94 322
15746.13 347
15747.31 356
15748.50 343
15749.69 310
15750.87 306
15752.06 351
15753.25 355
15754.43 339
15755.62 340
15756.81 327
15757.99 326
15759.18 335
15760.36 301
15761.55 305
15762.74 308
15763.92 292
15765.11 304
15766.30 298
15767.49 301
15768.67 272
15769.86 307
15771.05 310
15772.23 323
15773.42 303
15774.61 318
15775.79 299
15776.98 314
15778.17 299
15779.36 313
15780.54 326
15781.73 287
15782.92 312
15784.11 323
15785.29 281
15786.48 299
15787.67 321
15788.86 309
15790.04 286
15791.23 227
15792.42 257
15793.61 249
15794.79 238
15795.98 237
15797.17 264
15798.36 215
15799.55 257
15800.73 249
15801.92 195
15803.11 213
15804.30 239
15805.49 272
15806.68 224
15807.86 216
15809.05 185
15810.24 238
15811.43 227
15812.62 204
15813.81 207
15815.00 186
15816.18 199
15817.37 198
15818.56 190
15819.75 199
15820.94 183
15822.13 226
15823.32 207
15824.51 233
15825.70 200
15826.88 220
15828.07 209
15829.26 196
15830.45 183
15831.64 188
15832.83 183
15834.02 194
15835.21 211
15836.40 188
15837.59 192
15838.78 207
15839.97 190
15841.16 172
15842.35 193
15843.54 212
15844.73 179
15845.92 204
15847.11 217
15848.30 208
15849.49 178
15850.68 209
15851.87 168
15853.06 176
15854.25 205
15855.44 190
15856.63 183
15857.82 208
15859.01 182
15860.20 210
15861.39 200
15862.58 201
15863.77 206
15864.96 211
15866.15 188
15867.34 163
15868.53 180
15869.72 195
15870.91 185
15872.10 183
15873.29 207
15874.48 183
15875.68 209
15876.87 196
15878.06 184
15879.25 187
15880.44 196
15881.63 199
15882.82 189
15884.01 190
15885.20 202
15886.40 266
15887.59 217
15888.78 191
15889.97 192
15891.16 200
15892.35 212
15893.54 220
15894.74 190
15895.93 213
15897.12 228
15898.31 230
15899.50 212
15900.70 206
15901.89 222
15903.08 232
15904.27 238
15905.46 206
15906.66 236
15907.85 232
15909.04 256
15910.23 253
15911.42 228
15912.62 236
15913.81 255
15915.00 271
15916.19 241
15917.39 217
15918.58 243
15919.77 229
15920.96 226
15922.16 217
15923.35 238
15924.54 211
15925.73 202
15926.93 228
15928.12 242
15929.31 230
15930.51 202
15931.70 229
15932.89 217
15934.09 235
15935.28 258
15936.47 202
15937.67 252
15938.86 239
15940.05 247
15941.25 247
15942.44 217
15943.63 188
15944.83 231
15946.02 202
15947.21 212
15948.41 244
15949.60 255
15950.79 216
15951.99 193
15953.18 179
15954.38 180
15955.57 157
15956.76 161
15957.96 169
15959.15 153
15960.35 159
15961.54 184
15962.73 183
15963.93 163
15965.12 145
15966.32 188
15967.51 232
15968.71 153
15969.90 155
15971.09 192
15972.29 173
15973.48 151
15974.68 172
15975.87 171
15977.07 163
15978.26 172
15979.46 160
15980.65 186
15981.85 158
15983.04 134
15984.24 156
15985.43 163
15986.63 149
15987.82 142
15989.02 191
15990.21 143
15991.41 147
15992.60 171
15993.80 160
15994.99 146
15996.19 149
15997.39 157
15998.58 140
15999.78 150
16000.97 164
16002.17 147
16003.36 140
16004.56 139
16005.76 151
16006.95 138
16008.15 107
16009.34 129
16010.54 138
16011.73 145
16012.93 143
16014.13 119
16015.32 163
16016.52 146
16017.72 142
16018.91 137
16020.11 135
16021.30 145
16022.50 146
16023.70 149
16024.89 128
16026.09 126
16027.29 131
16028.48 144
16029.68 137
16030.88 122
16032.07 135
16033.27 133
16034.47 125
16035.67 122
16036.86 166
16038.06 143
16039.26 150
16040.45 122
16041.65 127
16042.85 138
16044.04 127
16045.24 114
16046.44 122
16047.64 140
16048.83 140
16050.03 139
16051.23 150
16052.43 149
16053.62 127
16054.82 122
16056.02 143
16057.22 143
16058.42 126
16059.61 110
16060.81 137
16062.01 111
16063.21 122
16064.41 160
16065.60 153
16066.80 150
16068.00 132
16069.20 133
16070.40 122
16071.59 124
16072.79 127
16073.99 135
16075.19 146
16076.39 140
16077.59 137
16078.78 140
16079.98 113
16081.18 118
16082.38 153
16083.58 137
16084.78 103
16085.98 141
16087.18 145
16088.37 117
16089.57 135
16090.77 122
16091.97 120
16093.17 121
16094.37 120
16095.57 126
16096.77 129
16097.97 114
16099.17 129
16100.37 127
16101.57 131
16102.77 133
16103.96 124
16105.16 120
16106.36 109
16107.56 151
16108.76 159
16109.96 129
16111.16 119
16112.36 116
16113.56 133
16114.76 119
16115.96 118
16117.16 122
16118.36 143
16119.56 142
16120.76 119
16121.96 111
16123.16 124
16124.36 121
16125.56 101
16126.76 127
16127.96 112
16129.16 104
16130.37 132
16131.57 136
16132.77 133
16133.97 109
16135.17 98
16136.37 110
16137.57 122
16138.77 116
16139.97 131
16141.17 110
16142.37 103
16143.57 130
16144.77 144
16145.98 105
16147.18 119
16148.38 124
16149.58 132
16150.78 121
16151.98 127
16153.18 124
16154.38 125
16155.59 122
16156.79 122
16157.99 111
16159.19 122
16160.39 143
16161.59 135
16162.80 114
16164.00 143
16165.20 119
16166.40 124
16167.60 128
16168.80 117
16170.01 112
16171.21 142
16172.41 126
16173.61 116
16174.81 107
16176.02 128
16177.22 111
16178.42 130
16179.62 125
16180.83 119
16182.03 117
16183.23 107
16184.43 122
16185.64 114
16186.84 121
16188.04 128
16189.24 101
16190.45 116
16191.65 86
16192.85 109
16194.06 136
16195.26 120
16196.46 125
16197.66 113
16198.87 108
16200.07 132
16201.27 113
16202.48 133
16203.68 114
16204.88 125
16206.09 119
16207.29 121
16208.49 107
16209.70 121
16210.90 135
16212.10 131
16213.31 140
16214.51 127
16215.71 106
16216.92 140
16218.12 141
16219.33 128
16220.53 130
16221.73 122
16222.94 109
16224.14 107
16225.35 92
16226.55 108
16227.75 98
16228.96 116
16230.16 119
16231.37 141
16232.57 113
16233.77 124
16234.98 112
16236.18 119
16237.39 127
16238.59 146
16239.80 130
16241.00 113
16242.21 146
16243.41 135
16244.62 131
16245.82 154
16247.03 143
16248.23 131
16249.44 147
16250.64 142
16251.85 125
16253.05 145
16254.26 152
16255.46 156
16256.67 145
16257.87 128
16259.08 149
16260.28 154
16261.49 146
16262.69 129
16263.90 138
16265.10 134
16266.31 142
16267.51 143
16268.72 141
16269.93 139
16271.13 156
16272.34 135
16273.54 154
16274.75 153
16275.96 158
16277.16 173
16278.37 145
16279.57 138
16280.78 160
16281.99 147
16283.19 171
16284.40 163
16285.60 146
16286.81 147
16288.02 134
16289.22 138
16290.43 135
16291.64 156
16292.84 158
16294.05 140
16295.26 142
16296.46 137
16297.67 183
16298.88 162
16300.08 167
16301.29 124
16302.50 124
16303.70 188
16304.91 177
16306.12 158
16307.32 188
16308.53 185
16309.74 164
16310.95 169
16312.15 174
16313.36 176
16314.57 158
16315.78 179
16316.98 157
16318.19 159
16319.40 167
16320.61 151
16321.81 162
16323.02 139
16324.23 146
16325.44 180
16326.64 162
16327.85 145
16329.06 147
16330.27 129
16331.48 134
16332.68 113
16333.89 144
16335.10 136
16336.31 131
16337.52 165
16338.72 129
16339.93 128
16341.14 136
16342.35 137
16343.56 131
16344.77 142
16345.98 145
16347.18 133
16348.39 134
16349.60 108
16350.81 109
16352.02 104
16353.23 125
16354.44 119
16355.65 110
16356.85 129
16358.06 158
16359.27 123
16360.48 124
16361.69 144
16362.90 97
16364.11 112
16365.32 108
16366.53 116
16367.74 137
16368.95 118
16370.16 140
16371.36 92
16372.57 108
16373.78 105
16374.99 108
16376.20 130
16377.41 118
16378.62 112
16379.83 113
16381.04 108
16382.25 97
16383.46 110
16384.67 106
16385.88 129
16387.09 124
16388.30 121
16389.51 131
16390.72 110
16391.93 118
16393.14 120
16394.35 120
16395.56 112
16396.77 125
16397.98 107
16399.19 120
16400.41 78
16401.62 109
16402.83 116
16404.04 118
16405.25 109
16406.46 104
16407.67 114
16408.88 105
16410.09 107
16411.30 119
16412.51 123
16413.72 114
16414.94 124
16416.15 122
16417.36 119
16418.57 129
16419.78 125
16420.99 98
16422.20 115
16423.41 86
16424.63 105
16425.84 98
16427.05 101
16428.26 107
16429.47 114
16430.68 117
16431.90 131
16433.11 129
16434.32 103
16435.53 88
16436.74 142
16437.95 136
16439.17 111
16440.38 119
16441.59 108
16442.80 131
16444.01 107
16445.23 117
16446.44 111
16447.65 99
16448.86 98
16450.08 97
16451.29 110
16452.50 116
16453.71 109
16454.93 95
16456.14 118
16457.35 119
16458.56 98
16459.78 99
16460.99 119
16462.20 123
16463.42 127
16464.63 102
16465.84 113
16467.05 103
16468.27 123
16469.48 108
16470.69 99
16471.91 135
16473.12 116
16474.33 98
16475.55 102
16476.76 105
16477.97 84
16479.19 114
16480.40 104
16481.61 102
16482.83 100
16484.04 103
16485.25 114
16486.47 101
16487.68 101
16488.90 107
16490.11 115
16491.32 108
16492.54 104
16493.75 110
16494.97 110
16496.18 88
16497.39 97
16498.61 125
16499.82 123
16501.04 113
16502.25 103
16503.47 103
16504.68 107
16505.89 126
16507.11 101
16508.32 96
16509.54 98
16510.75 98
16511.97 104
16513.18 110
16514.40 106
16515.61 92
16516.83 98
16518.04 105
16519.26 106
16520.47 105
16521.69 110
16522.90 107
16524.12 117
16525.33 105
16526.55 90
16527.76 79
16528.98 110
16530.19 116
16531.41 109
16532.62 106
16533.84 103
16535.05 100
16536.27 111
16537.49 105
16538.70 110
16539.92 80
16541.13 97
16542.35 70
16543.56 107
16544.78 103
16546.00 108
16547.21 110
16548.43 116
16549.64 104
16550.86 102
16552.08 116
16553.29 95
16554.51 97
16555.73 114
16556.94 88
16558.16 110
16559.37 101
16560.59 99
16561.81 94
16563.02 95
16564.24 88
16565.46 99
16566.67 86
16567.89 89
16569.11 112
16570.32 92
16571.54 82
16572.76 97
16573.98 88
16575.19 85
16576.41 115
16577.63 114
16578.84 95
16580.06 104
16581.28 93
16582.50 98
16583.71 103
16584.93 111
16586.15 92
16587.36 90
16588.58 101
16589.80 117
16591.02 117
16592.24 113
16593.45 104
16594.67 115
16595.89 91
16597.11 88
16598.32 90
16599.54 88
16600.76 95
16601.98 75
16603.20 77
16604.41 99
16605.63 117
16606.85 101
16608.07 94
16609.29 84
16610.51 103
16611.72 106
16612.94 89
16614.16 97
16615.38 91
16616.60 104
16617.82 93
16619.03 92
16620.25 94
16621.47 77
16622.69 99
16623.91 85
16625.13 86
16626.35 106
16627.57 98
16628.79 122
16630.00 104
16631.22 92
16632.44 87
16633.66 99
16634.88 94
16636.10 88
16637.32 84
16638.54 97
16639.76 97
16640.98 94
16642.20 100
16643.42 94
16644.64 109
16645.86 117
16647.08 98
16648.30 69
16649.51 111
16650.73 112
16651.95 96
16653.17 103
16654.39 91
16655.61 88
16656.83 91
16658.05 106
16659.27 89
16660.49 88
16661.71 97
16662.93 126
16664.16 117
16665.38 121
16666.60 93
16667.82 96
16669.04 121
16670.26 113
16671.48 101
16672.70 82
16673.92 79
16675.14 77
16676.36 75
16677.58 109
16678.80 84
16680.02 67
16681.24 71
16682.46 68
16683.69 85
16684.91 85
16686.13 77
16687.35 88
16688.57 97
16689.79 85
16691.01 85
16692.23 84
16693.46 84
16694.68 95
16695.90 88
16697.12 89
16698.34 97
16699.56 104
16700.78 94
16702.01 79
16703.23 80
16704.45 80
16705.67 88
16706.89 115
16708.12 102
16709.34 74
16710.56 79
16711.78 90
16713.00 108
16714.23 101
16715.45 100
16716.67 89
16717.89 77
16719.11 84
16720.34 83
16721.56 103
16722.78 97
16724.00 101
16725.23 96
16726.45 68
16727.67 65
16728.89 97
16730.12 91
16731.34 97
16732.56 104
16733.79 89
16735.01 85
16736.23 104
16737.45 104
16738.68 87
16739.90 81
16741.12 104
16742.35 122
16743.57 115
16744.79 102
16746.02 65
16747.24 93
16748.46 112
16749.69 115
16750.91 108
16752.13 82
16753.36 80
16754.58 85
16755.80 75
16757.03 82
16758.25 69
16759.48 100
16760.70 89
16761.92 86
16763.15 99
16764.37 88
16765.60 88
16766.82 99
16768.04 97
16769.27 97
16770.49 90
16771.72 104
16772.94 104
16774.16 95
16775.39 94
16776.61 83
16777.84 98
16779.06 105
16780.29 90
16781.51 93
16782.74 97
16783.96 80
16785.19 98
16786.41 90
16787.64 90
16788.86 86
16790.09 85
16791.31 96
16792.54 94
16793.76 100
16794.99 95
16796.21 77
16797.44 99
16798.66 107
16799.89 90
16801.11 95
16802.34 103
16803.56 117
16804.79 91
16806.01 106
16807.24 95
16808.46 81
16809.69 84
16810.92 87
16812.14 73
16813.37 80
16814.59 94
16815.82 94
16817.04 87
16818.27 94
16819.50 87
16820.72 104
16821.95 101
16823.17 92
16824.40 101
16825.63 66
16826.85 84
16828.08 90
16829.31 109
16830.53 91
16831.76 101
16832.99 109
16834.21 101
16835.44 110
16836.67 123
16837.89 102
16839.12 110
16840.35 100
16841.57 85
16842.80 109
16844.03 100
16845.25 92
16846.48 84
16847.71 112
16848.93 103
16850.16 93
16851.39 113
16852.62 97
16853.84 100
16855.07 120
16856.30 118
16857.52 82
16858.75 111
16859.98 116
16861.21 121
16862.43 134
16863.66 126
16864.89 114
16866.12 136
16867.35 123
16868.57 128
16869.80 136
16871.03 130
16872.26 126
16873.48 129
16874.71 168
16875.94 164
16877.17 150
16878.40 146
16879.63 161
16880.85 171
16882.08 158
16883.31 134
16884.54 138
16885.77 151
16887.00 178
16888.22 143
16889.45 160
16890.68 130
16891.91 136
16893.14 151
16894.37 151
16895.60 135
16896.82 140
16898.05 168
16899.28 140
16900.51 131
16901.74 125
16902.97 141
16904.20 161
16905.43 145
16906.66 117
16907.89 122
16909.12 112
16910.34 134
16911.57 132
16912.80 131
16914.03 120
16915.26 120
16916.49 156
16917.72 101
16918.95 120
16920.18 116
16921.41 134
16922.64 129
16923.87 111
16925.10 99
16926.33 103
16927.56 117
16928.79 102
16930.02 100
16931.25 107
16932.48 117
16933.71 113
16934.94 123
16936.17 110
16937.40 89
16938.63 104
16939.86 131
16941.09 121
16942.32 87
16943.55 96
16944.78 79
16946.01 93
16947.24 101
16948.48 113
16949.71 101
16950.94 105
16952.17 86
16953.40 98
16954.63 97
16955.86 98
16957.09 86
16958.32 94
16959.55 104
16960.79 114
16962.02 115
16963.25 116
16964.48 87
16965.71 113
16966.94 107
16968.17 90
16969.40 85
16970.64 81
16971.87 107
16973.10 102
16974.33 97
16975.56 92
16976.79 122
16978.03 99
16979.26 101
16980.49 77
16981.72 76
16982.95 76
16984.19 105
16985.42 118
16986.65 106
16987.88 97
16989.11 110
16990.35 147
16991.58 104
16992.81 89
16994.04 107
16995.28 94
16996.51 93
16997.74 89
16998.97 86
17000.21 110
17001.44 102
17002.67 133
17003.90 110
17005.14 113
17006.37 103
17007.60 86
17008.84 98
17010.07 91
17011.30 100
17012.53 97
17013.77 94
17015.00 90
17016.23 83
17017.47 86
17018.70 95
17019.93 102
17021.17 109
17022.40 107
17023.63 86
17024.87 98
17026.10 104
17027.33 96
17028.57 85
17029.80 106
17031.04 109
17032.27 85
17033.50 102
17034.74 99
17035.97 94
17037.20 103
17038.44 91
17039.67 98
17040.91 93
17042.14 79
17043.37 97
17044.61 87
17045.84 114
17047.08 75
17048.31 112
17049.55 106
17050.78 88
17052.02 92
17053.25 95
17054.48 106
17055.72 68
17056.95 73
17058.19 103
17059.42 105
17060.66 100
17061.89 97
17063.13 75
17064.36 84
17065.60 77
17066.83 91
17068.07 87
17069.30 80
17070.54 99
17071.77 86
17073.01 110
17074.24 75
17075.48 71
17076.71 77
17077.95 88
17079.19 78
17080.42 75
17081.66 77
17082.89 91
17084.13 71
17085.36 85
17086.60 77
17087.83 90
17089.07 75
17090.31 80
17091.54 77
17092.78 91
17094.01 63
17095.25 91
17096.49 111
17097.72 87
17098.96 78
17100.19 79
17101.43 102
17102.67 86
17103.90 82
17105.14 93
17106.38 84
17107.61 90
17108.85 97
17110.09 91
17111.32 95
17112.56 73
17113.80 83
17115.03 79
17116.27 96
17117.51 83
17118.74 91
17119.98 98
17121.22 100
17122.45 76
17123.69 83
17124.93 113
17126.17 98
17127.40 83
17128.64 84
17129.88 85
17131.12 82
17132.35 112
17133.59 97
17134.83 108
17136.07 86
17137.30 87
17138.54 96
17139.78 89
17141.02 84
17142.25 98
17143.49 101
17144.73 89
17145.97 72
17147.20 68
17148.44 94
17149.68 106
17150.92 98
17152.16 109
17153.40 79
17154.63 113
17155.87 111
17157.11 109
17158.35 104
17159.59 76
17160.83 90
17162.06 110
17163.30 95
17164.54 91
17165.78 97
17167.02 89
17168.26 106
17169.50 104
17170.73 116
17171.97 93
17173.21 94
17174.45 85
17175.69 75
17176.93 80
17178.17 93
17179.41 84
17180.65 113
17181.89 69
17183.12 77
17184.36 83
17185.60 86
17186.84 81
17188.08 75
17189.32 94
17190.56 76
17191.80 78
17193.04 122
17194.28 75
17195.52 82
17196.76 102
17198.00 98
17199.24 93
17200.48 93
17201.72 65
17202.96 71
17204.20 76
17205.44 76
17206.68 75
17207.92 76
17209.16 82
17210.40 78
17211.64 106
17212.88 101
17214.12 79
17215.36 81
17216.60 97
17217.84 95
17219.08 69
17220.32 79
17221.56 90
17222.80 94
17224.04 78
17225.29 92
17226.53 77
17227.77 95
17229.01 107
17230.25 79
17231.49 75
17232.73 102
17233.97 90
17235.21 78
17236.45 76
17237.70 85
17238.94 71
17240.18 91
17241.42 77
17242.66 75
17243.90 79
17245.14 85
17246.39 80
17247.63 66
17248.87 59
17250.11 74
17251.35 96
17252.59 74
17253.84 82
17255.08 83
17256.32 67
17257.56 88
17258.80 70
17260.05 76
17261.29 69
17262.53 86
17263.77 87
17265.01 69
17266.26 80
17267.50 75
17268.74 78
17269.98 94
17271.23 81
17272.47 76
17273.71 68
17274.95 78
17276.20 92
17277.44 82
17278.68 83
17279.92 65
17281.17 75
17282.41 94
17283.65 85
17284.90 64
17286.14 85
17287.38 68
17288.62 111
17289.87 83
17291.11 66
17292.35 72
17293.60 71
17294.84 77
17296.08 70
17297.33 83
17298.57 74
17299.81 91
17301.06 74
17302.30 54
17303.54 88
17304.79 89
17306.03 92
17307.28 78
17308.52 77
17309.76 77
17311.01 85
17312.25 74
17313.49 81
17314.74 77
17315.98 75
17317.23 74
17318.47 82
17319.72 65
17320.96 89
17322.20 97
17323.45 94
17324.69 57
17325.94 69
17327.18 89
17328.43 83
17329.67 82
17330.91 73
17332.16 73
17333.40 85
17334.65 100
17335.89 74
17337.14 72
17338.38 76
17339.63 104
17340.87 81
17342.12 69
17343.36 77
17344.61 93
17345.85 82
17347.10 92
17348.34 80
17349.59 79
17350.83 87
17352.08 75
17353.33 70
17354.57 78
17355.82 81
17357.06 77
17358.31 82
17359.55 81
17360.80 89
17362.04 64
17363.29 80
17364.54 100
17365.78 64
17367.03 51
17368.27 76
17369.52 87
17370.77 63
17372.01 72
17373.26 69
17374.50 85
17375.75 72
17377.00 60
17378.24 62
17379.49 66
17380.74 96
17381.98 70
17383.23 67
17384.47 80
17385.72 85
17386.97 82
17388.21 88
17389.46 85
17390.71 74
17391.95 76
17393.20 86
17394.45 66
17395.70 64
17396.94 68
17398.19 73
17399.44 81
17400.68 98
17401.93 70
17403.18 86
17404.42 81
17405.67 81
17406.92 76
17408.17 61
17409.41 72
17410.66 73
17411.91 89
17413.16 73
17414.40 75
17415.65 69
17416.90 101
17418.15 54
17419.40 69
17420.64 57
17421.89 62
17423.14 70
17424.39 73
17425.63 72
17426.88 73
17428.13 74
17429.38 84
17430.63 74
17431.88 68
17433.12 82
17434.37 81
17435.62 75
17436.87 68
17438.12 78
17439.37 75
17440.61 76
17441.86 76
17443.11 80
17444.36 57
17445.61 72
17446.86 87
17448.11 81
17449.36 79
17450.60 78
17451.85 85
17453.10 83
17454.35 70
17455.60 61
17456.85 65
17458.10 73
17459.35 95
17460.60 86
17461.85 56
17463.10 72
17464.34 79
17465.59 66
17466.84 57
17468.09 67
17469.34 62
17470.59 105
17471.84 89
17473.09 72
17474.34 63
17475.59 54
17476.84 96
17478.09 84
17479.34 53
17480.59 69
17481.84 76
17483.09 58
17484.34 52
17485.59 72
17486.84 84
17488.09 95
17489.34 73
17490.59 38
17491.84 61
17493.09 79
17494.34 88
17495.59 65
17496.84 66
17498.10 71
17499.35 68
17500.60 59
17501.85 77
17503.10 76
17504.35 75
17505.60 90
17506.85 68
17508.10 57
17509.35 66
17510.60 81
17511.86 69
17513.11 77
17514.36 87
17515.61 81
17516.86 111
17518.11 62
17519.36 47
17520.61 54
17521.87 86
17523.12 97
17524.37 67
17525.62 93
17526.87 85
17528.12 74
17529.38 61
17530.63 56
17531.88 74
17533.13 74
17534.38 95
17535.63 81
17536.89 59
17538.14 68
17539.39 73
17540.64 70
17541.89 94
17543.15 67
17544.40 70
17545.65 62
17546.90 75
17548.16 70
17549.41 68
17550.66 67
17551.91 73
17553.17 52
17554.42 66
17555.67 93
17556.92 81
17558.18 78
17559.43 59
17560.68 65
17561.94 69
17563.19 73
17564.44 64
17565.69 75
17566.95 50
17568.20 68
17569.45 76
17570.71 83
17571.96 66
17573.21 60
17574.47 106
17575.72 79
17576.97 86
17578.23 76
17579.48 89
17580.73 79
17581.99 91
17583.24 83
17584.50 75
17585.75 73
17587.00 75
17588.26 66
17589.51 55
17590.76 73
17592.02 71
17593.27 58
17594.53 72
17595.78 63
17597.04 64
17598.29 69
17599.54 84
17600.80 90
17602.05 57
17603.31 79
17604.56 54
17605.82 69
17607.07 74
17608.32 77
17609.58 75
17610.83 66
17612.09 67
17613.34 72
17614.60 86
17615.85 83
17617.11 76
17618.36 73
17619.62 74
17620.87 91
17622.13 68
17623.38 75
17624.64 59
17625.89 75
17627.15 88
17628.40 62
17629.66 78
17630.91 88
17632.17 73
17633.43 62
17634.68 73
17635.94 94
17637.19 67
17638.45 86
17639.70 53
17640.96 56
17642.21 74
17643.47 88
17644.73 74
17645.98 76
17647.24 59
17648.49 62
17649.75 60
17651.01 72
17652.26 77
17653.52 75
17654.77 84
17656.03 88
17657.29 90
17658.54 80
17659.80 60
17661.06 79
17662.31 79
17663.57 92
17664.83 65
17666.08 77
17667.34 80
17668.60 71
17669.85 73
17671.11 78
17672.37 77
17673.62 71
17674.88 61
17676.14 77
17677.39 89
17678.65 81
17679.91 70
17681.17 77
17682.42 72
17683.68 71
17684.94 79
17686.19 62
17687.45 53
17688.71 57
17689.97 79
17691.22 80
17692.48 81
17693.74 68
17695.00 71
17696.26 73
17697.51 79
17698.77 72
17700.03 90
17701.29 101
17702.54 76
17703.80 74
17705.06 70
17706.32 67
17707.58 81
17708.83 81
17710.09 46
17711.35 78
17712.61 90
17713.87 105
17715.13 65
17716.38 60
17717.64 52
17718.90 79
17720.16 78
17721.42 81
17722.68 63
17723.94 79
17725.19 89
17726.45 57
17727.71 48
17728.97 54
17730.23 81
17731.49 78
17732.75 73
17734.01 60
17735.27 65
17736.53 76
17737.78 99
17739.04 61
17740.30 83
17741.56 100
17742.82 75
17744.08 53
17745.34 47
17746.60 54
17747.86 92
17749.12 68
17750.38 62
17751.64 77
17752.90 79
17754.16 75
17755.42 72
17756.68 69
17757.94 82
17759.20 90
17760.46 93
17761.72 64
17762.98 64
17764.24 73
17765.50 85
17766.76 75
17768.02 75
17769.28 69
17770.54 75
17771.80 58
17773.06 83
17774.32 66
17775.58 80
17776.84 70
17778.10 51
17779.36 66
17780.62 72
17781.88 68
17783.15 69
17784.41 76
17785.67 55
17786.93 64
17788.19 65
17789.45 97
17790.71 61
17791.97 58
17793.23 56
17794.49 59
17795.76 67
17797.02 66
17798.28 56
17799.54 73
17800.80 93
17802.06 72
17803.32 59
17804.59 68
17805.85 56
17807.11 75
17808.37 72
17809.63 74
17810.89 68
17812.16 65
17813.42 64
17814.68 56
17815.94 53
17817.20 60
17818.47 72
17819.73 53
17820.99 57
17822.25 80
17823.51 78
17824.78 79
17826.04 59
17827.30 79
17828.56 66
17829.83 85
17831.09 74
17832.35 78
17833.61 64
17834.88 66
17836.14 68
17837.40 66
17838.67 60
17839.93 71
17841.19 76
17842.45 77
17843.72 72
17844.98 68
17846.24 70
17847.51 64
17848.77 62
17850.03 62
17851.30 66
17852.56 53
17853.82 71
17855.09 79
17856.35 69
17857.61 52
17858.88 59
17860.14 71
17861.40 61
17862.67 65
17863.93 65
17865.19 79
17866.46 68
17867.72 63
17868.99 60
17870.25 57
17871.51 67
17872.78 71
17874.04 68
17875.31 69
17876.57 80
17877.83 85
17879.10 72
17880.36 66
17881.63 46
17882.89 54
17884.15 77
17885.42 65
17886.68 66
17887.95 64
17889.21 74
17890.48 73
17891.74 69
17893.01 93
17894.27 56
17895.54 57
17896.80 71
17898.07 70
17899.33 54
17900.60 67
17901.86 64
17903.13 75
17904.39 79
17905.66 68
17906.92 63
17908.19 69
17909.45 59
17910.72 67
17911.98 85
17913.25 72
17914.51 73
17915.78 52
17917.05 54
17918.31 60
17919.58 60
17920.84 52
17922.11 51
17923.37 48
17924.64 47
17925.91 69
17927.17 59
17928.44 63
17929.70 47
17930.97 62
17932.24 61
17933.50 57
17934.77 62
17936.03 70
17937.30 72
17938.57 56
17939.83 77
17941.10 79
17942.37 61
17943.63 78
17944.90 72
17946.17 64
17947.43 59
17948.70 64
17949.97 90
17951.23 75
17952.50 72
17953.77 65
17955.03 76
17956.30 94
17957.57 77
17958.83 93
17960.10 73
17961.37 81
17962.64 86
17963.90 75
17965.17 64
17966.44 90
17967.70 83
17968.97 64
17970.24 73
17971.51 56
17972.77 70
17974.04 72
17975.31 73
17976.58 57
17977.85 64
17979.11 75
17980.38 66
17981.65 75
17982.92 86
17984.18 72
17985.45 75
17986.72 65
17987.99 77
17989.26 57
17990.52 65
17991.79 64
17993.06 86
17994.33 52
17995.60 66
17996.87 72
17998.13 83
17999.40 84
18000.67 61
18001.94 69
18003.21 60
18004.48 71
18005.75 77
18007.02 56
18008.28 60
18009.55 90
18010.82 81
18012.09 54
18013.36 65
18014.63 74
18015.90 64
18017.17 56
18018.44 55
18019.71 49
18020.97 81
18022.24 69
18023.51 66
18024.78 61
18026.05 74
18027.32 65
18028.59 61
18029.86 71
18031.13 66
18032.40 60
18033.67 77
18034.94 82
18036.21 86
18037.48 56
18038.75 47
18040.02 68
18041.29 66
18042.56 58
18043.83 54
18045.10 53
18046.37 54
18047.64 61
18048.91 60
18050.18 69
18051.45 64
18052.72 57
18053.99 55
18055.26 65
18056.53 57
18057.80 50
18059.07 59
18060.34 55
18061.61 73
18062.88 63
18064.16 67
18065.43 89
18066.70 64
18067.97 57
18069.24 48
18070.51 59
18071.78 70
18073.05 78
18074.32 52
18075.59 59
18076.87 46
18078.14 69
18079.41 44
18080.68 46
18081.95 59
18083.22 71
18084.49 80
18085.77 58
18087.04 69
18088.31 57
18089.58 60
18090.85 56
18092.12 70
18093.40 62
18094.67 62
18095.94 88
18097.21 54
18098.48 57
18099.76 59
18101.03 79
18102.30 77
18103.57 69
18104.84 71
18106.12 71
18107.39 61
18108.66 65
18109.93 68
18111.21 57
18112.48 64
18113.75 70
18115.02 53
18116.30 54
18117.57 79
18118.84 83
18120.11 82
18121.39 73
18122.66 58
18123.93 64
18125.21 72
18126.48 67
18127.75 69
18129.02 56
18130.30 50
18131.57 64
18132.84 72
18134.12 63
18135.39 53
18136.66 67
18137.94 71
18139.21 64
18140.48 60
18141.76 69
18143.03 66
18144.31 64
18145.58 52
18146.85 61
18148.13 64
18149.40 78
18150.67 56
18151.95 59
18153.22 59
18154.50 70
18155.77 58
18157.04 50
18158.32 48
18159.59 61
18160.87 82
18162.14 86
18163.41 65
18164.69 66
18165.96 69
18167.24 63
18168.51 50
18169.79 61
18171.06 52
18172.34 83
18173.61 63
18174.89 59
18176.16 50
18177.43 61
18178.71 74
18179.98 69
18181.26 71
18182.53 53
18183.81 53
18185.08 45
18186.36 57
18187.63 52
18188.91 63
18190.18 60
18191.46 40
18192.74 75
18194.01 61
18195.29 55
18196.56 62
18197.84 70
18199.11 58
18200.39 79
18201.66 62
18202.94 70
18204.22 64
18205.49 76
18206.77 65
18208.04 64
18209.32 58
18210.59 61
18211.87 48
18213.15 60
18214.42 56
18215.70 61
18216.97 65
18218.25 69
18219.53 78
18220.80 60
18222.08 57
18223.36 78
18224.63 67
18225.91 73
18227.19 64
18228.46 74
18229.74 56
18231.02 104
18232.29 77
18233.57 63
18234.85 67
18236.12 67
18237.40 96
18238.68 62
18239.95 70
18241.23 79
18242.51 55
18243.78 50
18245.06 64
18246.34 76
18247.62 74
18248.89 63
18250.17 63
18251.45 65
18252.73 73
18254.00 59
18255.28 70
18256.56 79
18257.84 55
18259.11 72
18260.39 62
18261.67 69
18262.95 67
18264.22 55
18265.50 64
18266.78 67
18268.06 53
18269.34 61
18270.61 76
18271.89 51
18273.17 51
18274.45 61
18275.73 75
18277.01 45
18278.28 59
18279.56 68
18280.84 41
18282.12 62
18283.40 61
18284.68 55
18285.95 60
18287.23 74
18288.51 50
18289.79 48
18291.07 53
18292.35 57
18293.63 56
18294.91 71
18296.19 49
18297.46 46
18298.74 69
18300.02 44
18301.30 49
18302.58 70
18303.86 99
18305.14 69
18306.42 62
18307.70 52
18308.98 64
18310.26 55
18311.54 64
18312.82 59
18314.10 60
18315.37 61
18316.65 78
18317.93 55
18319.21 51
18320.49 59
18321.77 48
18323.05 88
18324.33 93
18325.61 71
18326.89 63
18328.17 50
18329.45 57
18330.73 54
18332.01 74
18333.29 70
18334.57 77
18335.86 62
18337.14 50
18338.42 55
18339.70 66
18340.98 74
18342.26 58
18343.54 54
18344.82 68
18346.10 86
18347.38 59
18348.66 57
18349.94 54
18351.22 55
18352.50 52
18353.78 50
18355.07 62
18356.35 58
18357.63 62
18358.91 61
18360.19 59
18361.47 79
18362.75 54
18364.03 69
18365.32 61
18366.60 72
18367.88 43
18369.16 70
18370.44 60
18371.72 58
18373.00 57
18374.29 44
18375.57 60
18376.85 54
18378.13 42
18379.41 64
18380.70 63
18381.98 49
18383.26 72
18384.54 70
18385.82 66
18387.11 63
18388.39 64
18389.67 66
18390.95 57
18392.23 54
18393.52 55
18394.80 65
18396.08 62
18397.36 57
18398.65 48
18399.93 67
18401.21 55
18402.50 54
18403.78 67
18405.06 72
18406.34 49
18407.63 57
18408.91 64
18410.19 59
18411.48 66
18412.76 62
18414.04 44
18415.32 57
18416.61 46
18417.89 63
18419.17 52
18420.46 48
18421.74 69
18423.02 78
18424.31 55
18425.59 52
18426.87 59
18428.16 73
18429.44 61
18430.73 60
18432.01 60
18433.29 73
18434.58 76
18435.86 72
18437.14 51
18438.43 68
18439.71 70
18441.00 76
18442.28 64
18443.56 81
18444.85 66
18446.13 67
18447.42 66
18448.70 77
18449.99 84
18451.27 60
18452.56 68
18453.84 43
18455.12 69
18456.41 58
18457.69 60
18458.98 51
18460.26 65
18461.55 74
18462.83 69
18464.12 62
18465.40 66
18466.69 77
18467.97 44
18469.26 73
18470.54 79
18471.83 52
18473.11 57
18474.40 56
18475.68 68
18476.97 60
18478.25 53
18479.54 49
18480.82 61
18482.11 52
18483.40 57
18484.68 80
18485.97 63
18487.25 65
18488.54 85
18489.82 67
18491.11 73
18492.39 48
18493.68 57
18494.97 69
18496.25 54
18497.54 50
18498.82 61
18500.11 59
18501.40 56
18502.68 60
18503.97 66
18505.26 41
18506.54 50
18507.83 53
18509.11 57
18510.40 47
18511.69 59
18512.97 58
18514.26 71
18515.55 83
18516.83 61
18518.12 62
18519.41 75
18520.69 80
18521.98 55
18523.27 65
18524.56 70
18525.84 75
18527.13 67
18528.42 73
18529.70 54
18530.99 56
18532.28 63
18533.57 43
18534.85 63
18536.14 60
18537.43 63
18538.71 69
18540.00 69
18541.29 72
18542.58 74
18543.86 76
18545.15 69
18546.44 77
18547.73 73
18549.02 67
18550.30 74
18551.59 85
18552.88 71
18554.17 74
18555.46 69
18556.74 54
18558.03 68
18559.32 73
18560.61 54
18561.90 79
18563.18 78
18564.47 56
18565.76 70
18567.05 65
18568.34 60
18569.63 70
18570.92 58
18572.20 94
18573.49 77
18574.78 64
18576.07 64
18577.36 80
18578.65 56
18579.94 83
18581.23 65
18582.51 64
18583.80 64
18585.09 56
18586.38 76
18587.67 68
18588.96 65
18590.25 64
18591.54 81
18592.83 57
18594.12 67
18595.41 93
18596.70 70
18597.99 77
18599.28 80
18600.57 82
18601.85 65
18603.14 67
18604.43 72
18605.72 70
18607.01 68
18608.30 68
18609.59 102
18610.88 84
18612.17 63
18613.46 79
18614.75 75
18616.04 66
18617.33 85
18618.62 66
18619.91 87
18621.20 77
18622.50 98
18623.79 90
18625.08 76
18626.37 64
18627.66 75
18628.95 90
18630.24 73
18631.53 54
18632.82 70
18634.11 81
18635.40 87
18636.69 78
18637.98 65
18639.27 68
18640.57 75
18641.86 75
18643.15 57
18644.44 84
18645.73 65
18647.02 79
18648.31 70
18649.60 76
18650.89 63
18652.19 61
18653.48 71
18654.77 58
18656.06 65
18657.35 64
18658.64 70
18659.94 62
18661.23 67
18662.52 68
18663.81 85
18665.10 88
18666.39 72
18667.69 57
18668.98 64
18670.27 73
18671.56 101
18672.85 51
18674.15 62
18675.44 62
18676.73 84
18678.02 75
18679.32 69
18680.61 61
18681.90 70
18683.19 79
18684.49 64
18685.78 44
18687.07 44
18688.36 71
18689.66 79
18690.95 69
18692.24 73
18693.53 66
18694.83 68
18696.12 77
18697.41 56
18698.71 58
18700.00 70
18701.29 62
18702.59 62
18703.88 54
18705.17 58
18706.47 83
18707.76 62
18709.05 55
18710.35 52
18711.64 58
18712.93 53
18714.23 63
18715.52 69
18716.81 54
18718.11 64
18719.40 44
18720.70 58
18721.99 53
18723.28 70
18724.58 66
18725.87 69
18727.16 56
18728.46 48
18729.75 58
18731.05 64
18732.34 57
18733.64 67
18734.93 59
18736.22 77
18737.52 63
18738.81 79
18740.11 67
18741.40 73
18742.70 71
18743.99 50
18745.29 56
18746.58 62
18747.87 51
18749.17 52
18750.46 56
18751.76 61
18753.05 64
18754.35 65
18755.64 78
18756.94 54
18758.23 49
18759.53 62
18760.82 69
18762.12 68
18763.42 71
18764.71 63
18766.01 58
18767.30 49
18768.60 64
18769.89 82
18771.19 46
18772.48 49
18773.78 64
18775.07 63
18776.37 64
18777.67 69
18778.96 66
18780.26 50
18781.55 59
18782.85 58
18784.15 40
18785.44 49
18786.74 53
18788.03 51
18789.33 53
18790.63 69
18791.92 48
18793.22 59
18794.52 50
18795.81 51
18797.11 53
18798.40 66
18799.70 66
18801.00 64
18802.29 56
18803.59 34
18804.89 51
18806.18 53
18807.48 62
18808.78 51
18810.07 52
18811.37 54
18812.67 60
18813.97 52
18815.26 62
18816.56 52
18817.86 64
18819.15 78
18820.45 57
18821.75 65
18823.05 60
18824.34 62
18825.64 58
18826.94 63
18828.24 75
18829.53 48
18830.83 56
18832.13 33
18833.43 51
18834.72 63
18836.02 58
18837.32 41
18838.62 58
18839.92 65
18841.21 76
18842.51 74
18843.81 53
18845.11 66
18846.41 63
18847.70 48
18849.00 62
18850.30 51
18851.60 71
18852.90 69
18854.20 53
18855.49 72
18856.79 57
18858.09 72
18859.39 70
18860.69 54
18861.99 56
18863.29 57
18864.58 56
18865.88 48
18867.18 64
18868.48 67
18869.78 55
18871.08 65
18872.38 61
18873.68 52
18874.98 70
18876.28 74
18877.57 55
18878.87 51
18880.17 61
18881.47 67
18882.77 54
18884.07 55
18885.37 51
18886.67 63
18887.97 66
18889.27 71
18890.57 72
18891.87 69
18893.17 64
18894.47 68
18895.77 66
18897.07 70
18898.37 51
18899.67 51
18900.97 70
18902.27 62
18903.57 65
18904.87 64
18906.17 52
18907.47 74
18908.77 56
18910.07 56
18911.37 57
18912.67 60
18913.97 47
18915.27 41
18916.57 67
18917.87 60
18919.17 64
18920.47 62
18921.78 56
18923.08 67
18924.38 61
18925.68 53
18926.98 55
18928.28 66
18929.58 49
18930.88 59
18932.18 76
18933.48 44
18934.79 66
18936.09 42
18937.39 53
18938.69 58
18939.99 77
18941.29 70
18942.59 39
18943.90 53
18945.20 55
18946.50 57
18947.80 44
18949.10 56
18950.40 61
18951.71 57
18953.01 59
18954.31 50
18955.61 69
18956.91 59
18958.21 56
18959.52 57
18960.82 51
18962.12 59
18963.42 49
18964.73 50
18966.03 40
18967.33 50
18968.63 47
18969.93 53
18971.24 75
18972.54 61
18973.84 51
18975.14 50
18976.45 57
18977.75 45
18979.05 55
18980.36 54
18981.66 52
18982.96 50
18984.26 56
18985.57 63
18986.87 59
18988.17 48
18989.48 50
18990.78 64
18992.08 50
18993.39 47
18994.69 45
18995.99 58
18997.30 53
18998.60 56
18999.90 54
19001.21 54
19002.51 68
19003.81 51
19005.12 40
19006.42 57
19007.72 60
19009.03 65
19010.33 61
19011.64 74
19012.94 55
19014.24 63
19015.55 64
19016.85 41
19018.16 50
19019.46 64
19020.76 55
19022.07 39
19023.37 58
19024.68 59
19025.98 67
19027.29 56
19028.59 68
19029.89 56
19031.20 56
19032.50 66
19033.81 50
19035.11 45
19036.42 41
19037.72 74
19039.03 65
19040.33 45
19041.64 48
19042.94 42
19044.25 63
19045.55 61
19046.86 67
19048.16 51
19049.47 58
19050.77 66
19052.08 62
19053.38 51
19054.69 43
19055.99 33
19057.30 73
19058.60 46
19059.91 62
19061.22 58
19062.52 60
19063.83 59
19065.13 61
19066.44 69
19067.74 69
19069.05 55
19070.36 59
19071.66 46
19072.97 70
19074.27 66
19075.58 77
19076.89 61
19078.19 69
19079.50 55
19080.80 56
19082.11 69
19083.42 62
19084.72 70
19086.03 63
19087.34 72
19088.64 64
19089.95 62
19091.26 61
19092.56 45
19093.87 56
19095.18 52
19096.48 50
19097.79 52
19099.10 54
19100.40 52
19101.71 70
19103.02 57
19104.32 39
19105.63 68
19106.94 68
19108.25 56
19109.55 48
19110.86 52
19112.17 65
19113.48 71
19114.78 57
19116.09 56
19117.40 72
19118.71 59
19120.01 63
19121.32 50
19122.63 41
19123.94 45
19125.24 58
19126.55 57
19127.86 64
19129.17 59
19130.47 56
19131.78 60
19133.09 46
19134.40 55
19135.71 73
19137.02 68
19138.32 60
19139.63 58
19140.94 59
19142.25 59
19143.56 57
19144.87 55
19146.17 50
19147.48 51
19148.79 46
19150.10 62
19151.41 57
19152.72 49
19154.03 55
19155.33 64
19156.64 61
19157.95 85
19159.26 61
19160.57 55
19161.88 70
19163.19 42
19164.50 48
19165.81 51
19167.12 54
19168.42 50
19169.73 53
19171.04 47
19172.35 70
19173.66 57
19174.97 45
19176.28 50
19177.59 48
19178.90 56
19180.21 51
19181.52 49
19182.83 68
19184.14 68
19185.45 55
19186.76 56
19188.07 38
19189.38 53
19190.69 51
19192.00 62
19193.31 47
19194.62 56
19195.93 57
19197.24 60
19198.55 45
19199.86 65
19201.17 50
19202.48 59
19203.79 56
19205.10 70
19206.41 59
19207.72 50
19209.03 54
19210.34 60
19211.66 80
19212.97 54
19214.28 41
19215.59 57
19216.90 46
19218.21 60
19219.52 48
19220.83 53
19222.14 74
19223.45 59
19224.77 49
19226.08 56
19227.39 70
19228.70 66
19230.01 50
19231.32 42
19232.63 39
19233.94 55
19235.26 54
19236.57 58
19237.88 54
19239.19 52
19240.50 52
19241.81 45
19243.13 54
19244.44 46
19245.75 52
19247.06 55
19248.37 63
19249.69 52
19251.00 61
19252.31 48
19253.62 63
19254.93 76
19256.25 61
19257.56 48
19258.87 77
19260.18 59
19261.50 40
19262.81 57
19264.12 54
19265.43 44
19266.75 51
19268.06 43
19269.37 46
19270.68 59
19272.00 50
19273.31 65
19274.62 52
19275.94 36
19277.25 50
19278.56 52
19279.88 66
19281.19 52
19282.50 56
19283.81 71
19285.13 54
19286.44 55
19287.75 66
19289.07 68
19290.38 52
19291.70 40
19293.01 66
19294.32 49
19295.64 56
19296.95 61
19298.26 65
19299.58 64
19300.89 54
19302.20 63
19303.52 49
19304.83 38
19306.15 52
19307.46 63
19308.77 45
19310.09 43
19311.40 67
19312.72 68
19314.03 66
19315.35 65
19316.66 65
19317.97 62
19319.29 69
19320.60 69
19321.92 50
19323.23 64
19324.55 64
19325.86 46
19327.18 62
19328.49 45
19329.81 55
19331.12 63
19332.44 63
19333.75 44
19335.07 46
19336.38 57
19337.70 68
19339.01 68
19340.33 57
19341.64 51
19342.96 52
19344.27 57
19345.59 54
19346.90 58
19348.22 62
19349.53 64
19350.85 58
19352.16 57
19353.48 66
19354.79 36
19356.11 56
19357.43 67
19358.74 67
19360.06 56
19361.37 73
19362.69 53
19364.01 60
19365.32 71
19366.64 56
19367.95 46
19369.27 57
19370.59 67
19371.90 53
19373.22 64
19374.53 48
19375.85 65
19377.17 80
19378.48 57
19379.80 54
19381.12 51
19382.43 48
19383.75 47
19385.07 65
19386.38 53
19387.70 42
19389.02 49
19390.33 87
19391.65 60
19392.97 48
19394.28 63
19395.60 74
19396.92 46
19398.24 54
19399.55 60
19400.87 49
19402.19 49
19403.50 56
19404.82 33
19406.14 52
19407.46 54
19408.77 44
19410.09 47
19411.41 46
19412.73 53
19414.04 46
19415.36 58
19416.68 69
19418.00 51
19419.32 53
19420.63 57
19421.95 49
19423.27 42
19424.59 70
19425.91 75
19427.22 75
19428.54 57
19429.86 48
19431.18 70
19432.50 57
19433.82 55
19435.13 66
19436.45 54
19437.77 55
19439.09 51
19440.41 60
19441.73 45
19443.04 46
19444.36 51
19445.68 52
19447.00 59
19448.32 53
19449.64 81
19450.96 59
19452.28 55
19453.60 68
19454.91 64
19456.23 68
19457.55 37
19458.87 61
19460.19 60
19461.51 58
19462.83 49
19464.15 62
19465.47 62
19466.79 51
19468.11 40
19469.43 51
19470.75 56
19472.07 60
19473.39 58
19474.71 58
19476.03 54
19477.35 66
19478.67 56
19479.99 59
19481.30 54
19482.62 49
19483.94 69
19485.27 53
19486.59 49
19487.91 46
19489.23 35
19490.55 62
19491.87 59
19493.19 51
19494.51 45
19495.83 62
19497.15 64
19498.47 67
19499.79 54
19501.11 46
19502.43 41
19503.75 52
19505.07 61
19506.39 55
19507.71 40
19509.03 58
19510.36 76
19511.68 54
19513.00 66
19514.32 51
19515.64 54
19516.96 56
19518.28 64
19519.60 47
19520.92 70
19522.25 65
19523.57 59
19524.89 51
19526.21 49
19527.53 47
19528.85 61
19530.17 64
19531.50 51
19532.82 42
19534.14 52
19535.46 61
19536.78 56
19538.11 61
19539.43 46
19540.75 61
19542.07 59
19543.39 58
19544.72 53
19546.04 46
19547.36 71
19548.68 40
19550.00 42
19551.33 69
19552.65 69
19553.97 54
19555.29 52
19556.62 50
19557.94 58
19559.26 64
19560.58 56
19561.91 57
19563.23 42
19564.55 51
19565.88 54
19567.20 52
19568.52 41
19569.84 59
19571.17 60
19572.49 59
19573.81 61
19575.14 55
19576.46 53
19577.78 51
19579.11 57
19580.43 54
19581.75 52
19583.08 65
19584.40 61
19585.72 58
19587.05 46
19588.37 42
19589.69 57
19591.02 75
19592.34 58
19593.67 45
19594.99 49
19596.31 60
19597.64 60
19598.96 57
19600.28 62
19601.61 74
19602.93 69
19604.26 57
19605.58 45
19606.91 52
19608.23 52
19609.55 47
19610.88 52
19612.20 43
19613.53 44
19614.85 53
19616.18 37
19617.50 60
19618.83 56
19620.15 50
19621.47 56
19622.80 66
19624.12 56
19625.45 55
19626.77 43
19628.10 49
19629.42 58
19630.75 62
19632.07 50
19633.40 55
19634.72 53
19636.05 34
19637.37 54
19638.70 54
19640.03 62
19641.35 48
19642.68 51
19644.00 67
19645.33 56
19646.65 44
19647.98 54
19649.30 58
19650.63 54
19651.96 77
19653.28 51
19654.61 48
19655.93 55
19657.26 57
19658.58 41
19659.91 50
19661.24 61
19662.56 48
19663.89 72
19665.22 56
19666.54 41
19667.87 58
19669.19 71
19670.52 60
19671.85 47
19673.17 42
19674.50 56
19675.83 60
19677.15 68
19678.48 44
19679.81 52
19681.13 59
19682.46 46
19683.79 61
19685.11 58
19686.44 46
19687.77 52
19689.09 71
19690.42 40
19691.75 49
19693.08 57
19694.40 60
19695.73 37
19697.06 48
19698.39 65
19699.71 75
19701.04 82
19702.37 51
19703.69 40
19705.02 65
19706.35 73
19707.68 60
19709.01 49
19710.33 65
19711.66 73
19712.99 73
19714.32 68
19715.64 47
19716.97 48
19718.30 80
19719.63 68
19720.96 51
19722.28 46
19723.61 64
19724.94 60
19726.27 50
19727.60 44
19728.93 68
19730.25 74
19731.58 68
19732.91 49
19734.24 67
19735.57 48
19736.90 57
19738.23 69
19739.55 54
19740.88 44
19742.21 51
19743.54 55
19744.87 48
19746.20 39
19747.53 48
19748.86 62
19750.19 57
19751.51 64
19752.84 57
19754.17 62
19755.50 66
19756.83 55
19758.16 50
19759.49 47
19760.82 51
19762.15 59
19763.48 49
19764.81 45
19766.14 49
19767.47 66
19768.80 72
19770.13 50
19771.46 38
19772.79 49
19774.12 59
19775.45 48
19776.78 64
19778.11 45
19779.44 41
19780.77 42
19782.10 54
19783.43 49
19784.76 69
19786.09 56
19787.42 69
19788.75 77
19790.08 41
19791.41 60
19792.74 60
19794.07 63
19795.40 43
19796.73 51
19798.06 74
19799.39 43
19800.72 36
19802.05 41
19803.39 58
19804.72 54
19806.05 52
19807.38 63
19808.71 54
19810.04 52
19811.37 52
19812.70 44
19814.03 77
19815.37 59
19816.70 56
19818.03 47
19819.36 55
19820.69 45
19822.02 59
19823.35 42
19824.69 43
19826.02 31
19827.35 53
19828.68 55
19830.01 58
19831.34 62
19832.68 34
19834.01 62
19835.34 44
19836.67 49
19838.00 64
19839.34 76
19840.67 56
19842.00 51
19843.33 50
19844.67 38
19846.00 44
19847.33 56
19848.66 62
19849.99 48
19851.33 47
19852.66 55
19853.99 66
19855.32 56
19856.66 41
19857.99 49
19859.32 50
19860.66 47
19861.99 52
19863.32 59
19864.65 68
19865.99 44
19867.32 53
19868.65 59
19869.99 54
19871.32 48
19872.65 56
19873.99 64
19875.32 51
19876.65 63
19877.99 44
19879.32 61
19880.65 65
19881.99 50
19883.32 38
19884.65 54
19885.99 42
19887.32 56
19888.66 58
19889.99 45
19891.32 68
19892.66 54
19893.99 72
19895.32 53
19896.66 50
19897.99 47
19899.33 53
19900.66 47
19902.00 61
19903.33 45
19904.66 64
19906.00 63
19907.33 56
19908.67 67
19910.00 41
19911.34 57
19912.67 57
19914.01 57
19915.34 61
19916.67 73
19918.01 43
19919.34 42
19920.68 42
19922.01 44
19923.35 54
19924.68 56
19926.02 49
19927.35 42
19928.69 40
19930.02 56
19931.36 49
19932.69 52
19934.03 56
19935.37 49
19936.70 53
19938.04 38
19939.37 66
19940.71 54
19942.04 55
19943.38 56
19944.71 71
19946.05 43
19947.39 46
19948.72 42
19950.06 32
19951.39 51
19952.73 61
19954.06 65
19955.40 59
19956.74 55
19958.07 63
19959.41 73
19960.74 56
19962.08 44
19963.42 51
19964.75 52
19966.09 64
19967.43 48
19968.76 48
19970.10 55
19971.44 66
19972.77 56
19974.11 65
19975.45 65
19976.78 45
19978.12 56
19979.46 61
19980.79 48
19982.13 65
19983.47 60
19984.80 56
19986.14 46
19987.48 59
19988.82 51
19990.15 63
19991.49 72
19992.83 62
19994.16 50
19995.50 57
19996.84 48
19998.18 68
19999.51 65
20000.85 44
20002.19 60
20003.53 69
20004.86 53
20006.20 47
20007.54 46
20008.88 44
20010.22 71
20011.55 62
20012.89 65
20014.23 59
20015.57 45
20016.91 64
20018.24 53
20019.58 46
20020.92 46
20022.26 64
20023.60 52
20024.93 63
20026.27 50
20027.61 49
20028.95 53
20030.29 66
20031.63 51
20032.97 48
20034.30 54
20035.64 35
20036.98 57
20038.32 81
20039.66 49
20041.00 38
20042.34 59
20043.68 57
20045.01 58
20046.35 45
20047.69 68
20049.03 55
20050.37 64
20051.71 59
20053.05 46
20054.39 65
20055.73 57
20057.07 48
20058.41 43
20059.75 53
20061.09 52
20062.43 65
20063.77 42
20065.11 51
20066.45 47
20067.79 54
20069.12 47
20070.46 51
20071.80 40
20073.14 43
20074.48 58
20075.82 60
20077.16 54
20078.50 64
20079.85 62
20081.19 49
20082.53 47
20083.87 56
20085.21 70
20086.55 68
20087.89 46
20089.23 37
20090.57 56
20091.91 61
20093.25 80
20094.59 61
20095.93 44
20097.27 63
20098.61 56
20099.95 58
20101.29 43
20102.64 48
20103.98 49
20105.32 61
20106.66 57
20108.00 51
20109.34 57
20110.68 51
20112.02 48
20113.36 57
20114.71 43
20116.05 39
20117.39 59
20118.73 70
20120.07 49
20121.41 38
20122.75 63
20124.10 51
20125.44 65
20126.78 55
20128.12 49
20129.46 47
