# Supplementary material for: MALDI-TOF MS typing enables the classification of brewing yeasts of the genus Saccharomyces to major beer styles
Source: PLoS One. 2017 Aug 9;12(8):e0181694. doi: 10.1371/journal.pone.0181694 (PMC5549903; doi:10.1371/journal.pone.0181694)
Supplement: S10 File — The directory includes 90 raw files and was zipped to “.zip”; the folder has three strains with 30 spectra per strain; S1 Text explains the raw files with an example and Table 1 represents the yeast strains used within the experiment. (ZIP) [file pone.0181694.s013.zip › 28-30/30332n-552-OG-Koe-Koe-YPG-18h-E-E_2015-08-18__0_B3_1.dat]

1999.93 1531
2000.35 1541
2000.77 1638
2001.19 1795
2001.61 1701
2002.03 1572
2002.46 1749
2002.88 1768
2003.30 1777
2003.72 1700
2004.14 1538
2004.57 1526
2004.99 1567
2005.41 1577
2005.83 1596
2006.25 1528
2006.68 1420
2007.10 1367
2007.52 1318
2007.94 1382
2008.37 1484
2008.79 1642
2009.21 1570
2009.63 1439
2010.06 1487
2010.48 1398
2010.90 1522
2011.32 1495
2011.75 1445
2012.17 1461
2012.59 1571
2013.02 1491
2013.44 1493
2013.86 1349
2014.29 1370
2014.71 1317
2015.13 1380
2015.55 1300
2015.98 1351
2016.40 1315
2016.82 1229
2017.25 1266
2017.67 1281
2018.10 1305
2018.52 1263
2018.94 1304
2019.37 1338
2019.79 1332
2020.21 1388
2020.64 1337
2021.06 1296
2021.48 1301
2021.91 1333
2022.33 1485
2022.76 1486
2023.18 1477
2023.60 1500
2024.03 1372
2024.45 1296
2024.88 1349
2025.30 1381
2025.73 1505
2026.15 1458
2026.57 1280
2027.00 1415
2027.42 1328
2027.85 1294
2028.27 1232
2028.70 1411
2029.12 1437
2029.55 1395
2029.97 1455
2030.40 1404
2030.82 1180
2031.24 1265
2031.67 1454
2032.09 1324
2032.52 1131
2032.94 1141
2033.37 1295
2033.79 1193
2034.22 1212
2034.65 1294
2035.07 1438
2035.50 1410
2035.92 1258
2036.35 1329
2036.77 1432
2037.20 1277
2037.62 1274
2038.05 1360
2038.47 1367
2038.90 1401
2039.33 1279
2039.75 1357
2040.18 1394
2040.60 1428
2041.03 1366
2041.45 1334
2041.88 1424
2042.31 1519
2042.73 1571
2043.16 1419
2043.58 1294
2044.01 1455
2044.44 1352
2044.86 1368
2045.29 1246
2045.72 1379
2046.14 1266
2046.57 1337
2047.00 1418
2047.42 1248
2047.85 1357
2048.28 1359
2048.70 1241
2049.13 1353
2049.56 1475
2049.98 1492
2050.41 1459
2050.84 1408
2051.26 1456
2051.69 1272
2052.12 1379
2052.54 1527
2052.97 1437
2053.40 1281
2053.83 1478
2054.25 1395
2054.68 1494
2055.11 1402
2055.53 1544
2055.96 1468
2056.39 1420
2056.82 1394
2057.24 1380
2057.67 1311
2058.10 1380
2058.53 1428
2058.96 1426
2059.38 1537
2059.81 1343
2060.24 1363
2060.67 1325
2061.10 1372
2061.52 1342
2061.95 1401
2062.38 1403
2062.81 1267
2063.24 1357
2063.66 1420
2064.09 1330
2064.52 1421
2064.95 1412
2065.38 1391
2065.81 1409
2066.23 1713
2066.66 1614
2067.09 1798
2067.52 1862
2067.95 1525
2068.38 1754
2068.81 1915
2069.23 1707
2069.66 1586
2070.09 1590
2070.52 1538
2070.95 1603
2071.38 1516
2071.81 1486
2072.24 1448
2072.67 1493
2073.10 1400
2073.53 1392
2073.95 1492
2074.38 1635
2074.81 1497
2075.24 1533
2075.67 1534
2076.10 1653
2076.53 1544
2076.96 1486
2077.39 1538
2077.82 1534
2078.25 1401
2078.68 1490
2079.11 1642
2079.54 1638
2079.97 1609
2080.40 1604
2080.83 1607
2081.26 1574
2081.69 1782
2082.12 1842
2082.55 1752
2082.98 1835
2083.41 1920
2083.84 1922
2084.27 1808
2084.70 1783
2085.13 1663
2085.56 1471
2085.99 1550
2086.42 1452
2086.85 1265
2087.29 1344
2087.72 1405
2088.15 1354
2088.58 1383
2089.01 1296
2089.44 1239
2089.87 1362
2090.30 1374
2090.73 1337
2091.16 1188
2091.59 1330
2092.03 1338
2092.46 1297
2092.89 1214
2093.32 1321
2093.75 1371
2094.18 1377
2094.61 1418
2095.05 1551
2095.48 1418
2095.91 1343
2096.34 1314
2096.77 1330
2097.20 1378
2097.63 1341
2098.07 1375
2098.50 1352
2098.93 1348
2099.36 1320
2099.79 1340
2100.23 1297
2100.66 1332
2101.09 1340
2101.52 1350
2101.95 1280
2102.39 1420
2102.82 1184
2103.25 1307
2103.68 1151
2104.12 1193
2104.55 1218
2104.98 1116
2105.41 1174
2105.85 1287
2106.28 1281
2106.71 1260
2107.14 1274
2107.58 1303
2108.01 1394
2108.44 1393
2108.88 1478
2109.31 1519
2109.74 1432
2110.18 1472
2110.61 1583
2111.04 1415
2111.47 1329
2111.91 1427
2112.34 1391
2112.77 1371
2113.21 1452
2113.64 1421
2114.07 1309
2114.51 1216
2114.94 1330
2115.37 1320
2115.81 1343
2116.24 1403
2116.68 1335
2117.11 1209
2117.54 1158
2117.98 1156
2118.41 1270
2118.85 1361
2119.28 1171
2119.71 1188
2120.15 1267
2120.58 1301
2121.02 1324
2121.45 1335
2121.88 1334
2122.32 1329
2122.75 1256
2123.19 1280
2123.62 1319
2124.06 1347
2124.49 1416
2124.92 1303
2125.36 1149
2125.79 1301
2126.23 1275
2126.66 1352
2127.10 1180
2127.53 1223
2127.97 1272
2128.40 1294
2128.84 1284
2129.27 1139
2129.71 1192
2130.14 1118
2130.58 1249
2131.01 1242
2131.45 1182
2131.88 1216
2132.32 1261
2132.75 1290
2133.19 1352
2133.63 1325
2134.06 1432
2134.50 1385
2134.93 1365
2135.37 1342
2135.80 1344
2136.24 1402
2136.67 1422
2137.11 1335
2137.55 1393
2137.98 1216
2138.42 1347
2138.85 1335
2139.29 1290
2139.73 1233
2140.16 1260
2140.60 1188
2141.03 1185
2141.47 1351
2141.91 1257
2142.34 1244
2142.78 1260
2143.22 1267
2143.65 1253
2144.09 1436
2144.53 1227
2144.96 1305
2145.40 1166
2145.84 1163
2146.27 1102
2146.71 1249
2147.15 1144
2147.58 1133
2148.02 1297
2148.46 1239
2148.89 1193
2149.33 1203
2149.77 1281
2150.21 1301
2150.64 1317
2151.08 1450
2151.52 1460
2151.95 1424
2152.39 1352
2152.83 1454
2153.27 1539
2153.70 1626
2154.14 1562
2154.58 1313
2155.02 1294
2155.45 1304
2155.89 1340
2156.33 1365
2156.77 1508
2157.21 1482
2157.64 1432
2158.08 1498
2158.52 1470
2158.96 1463
2159.40 1504
2159.83 1505
2160.27 1291
2160.71 1317
2161.15 1503
2161.59 1532
2162.02 1568
2162.46 1476
2162.90 1470
2163.34 1377
2163.78 1420
2164.22 1395
2164.66 1325
2165.09 1397
2165.53 1227
2165.97 1295
2166.41 1255
2166.85 1406
2167.29 1418
2167.73 1437
2168.17 1376
2168.60 1438
2169.04 1324
2169.48 1327
2169.92 1291
2170.36 1315
2170.80 1367
2171.24 1415
2171.68 1502
2172.12 1538
2172.56 1473
2173.00 1570
2173.44 1689
2173.88 1511
2174.32 1617
2174.76 1579
2175.20 1611
2175.64 1594
2176.07 1696
2176.51 1746
2176.95 1694
2177.39 1685
2177.83 1758
2178.27 1709
2178.71 1544
2179.15 1511
2179.59 1493
2180.03 1453
2180.47 1586
2180.92 1531
2181.36 1517
2181.80 1492
2182.24 1406
2182.68 1250
2183.12 1277
2183.56 1362
2184.00 1443
2184.44 1424
2184.88 1231
2185.32 1336
2185.76 1364
2186.20 1369
2186.64 1225
2187.08 1274
2187.52 1216
2187.97 1210
2188.41 1190
2188.85 1203
2189.29 1271
2189.73 1242
2190.17 1380
2190.61 1180
2191.05 1319
2191.49 1356
2191.94 1445
2192.38 1414
2192.82 1287
2193.26 1355
2193.70 1457
2194.14 1479
2194.58 1381
2195.03 1413
2195.47 1393
2195.91 1460
2196.35 1339
2196.79 1356
2197.24 1407
2197.68 1571
2198.12 1484
2198.56 1462
2199.00 1539
2199.45 1397
2199.89 1472
2200.33 1498
2200.77 1483
2201.21 1604
2201.66 1473
2202.10 1419
2202.54 1332
2202.98 1355
2203.43 1373
2203.87 1230
2204.31 1357
2204.75 1440
2205.20 1395
2205.64 1521
2206.08 1457
2206.53 1399
2206.97 1373
2207.41 1230
2207.85 1441
2208.30 1335
2208.74 1184
2209.18 1222
2209.63 1329
2210.07 1408
2210.51 1371
2210.96 1414
2211.40 1588
2211.84 1516
2212.29 1427
2212.73 1339
2213.17 1589
2213.62 1619
2214.06 1573
2214.50 1375
2214.95 1547
2215.39 1502
2215.84 1343
2216.28 1263
2216.72 1405
2217.17 1278
2217.61 1334
2218.05 1227
2218.50 1264
2218.94 1254
2219.39 1347
2219.83 1227
2220.28 1256
2220.72 1156
2221.16 1269
2221.61 1314
2222.05 1285
2222.50 1225
2222.94 1290
2223.39 1339
2223.83 1339
2224.28 1308
2224.72 1401
2225.16 1458
2225.61 1512
2226.05 1405
2226.50 1377
2226.94 1305
2227.39 1496
2227.83 1410
2228.28 1474
2228.72 1388
2229.17 1380
2229.61 1547
2230.06 1530
2230.50 1515
2230.95 1393
2231.40 1457
2231.84 1515
2232.29 1509
2232.73 1544
2233.18 1349
2233.62 1469
2234.07 1390
2234.51 1522
2234.96 1458
2235.41 1443
2235.85 1407
2236.30 1298
2236.74 1433
2237.19 1468
2237.63 1256
2238.08 1256
2238.53 1525
2238.97 1406
2239.42 1377
2239.86 1377
2240.31 1337
2240.76 1443
2241.20 1357
2241.65 1393
2242.10 1310
2242.54 1451
2242.99 1417
2243.44 1374
2243.88 1325
2244.33 1348
2244.78 1354
2245.22 1393
2245.67 1355
2246.12 1359
2246.56 1224
2247.01 1257
2247.46 1195
2247.90 1279
2248.35 1223
2248.80 1339
2249.24 1343
2249.69 1187
2250.14 1166
2250.59 1198
2251.03 1257
2251.48 1258
2251.93 1141
2252.38 1212
2252.82 1280
2253.27 1229
2253.72 1314
2254.17 1314
2254.61 1285
2255.06 1244
2255.51 1127
2255.96 1181
2256.40 1226
2256.85 1308
2257.30 1204
2257.75 1214
2258.20 1307
2258.64 1153
2259.09 1131
2259.54 1272
2259.99 1332
2260.44 1336
2260.88 1143
2261.33 1246
2261.78 1276
2262.23 1330
2262.68 1372
2263.13 1486
2263.58 1586
2264.02 1683
2264.47 1774
2264.92 1896
2265.37 1787
2265.82 1816
2266.27 1753
2266.72 1798
2267.17 1746
2267.61 1689
2268.06 1633
2268.51 1613
2268.96 1690
2269.41 1670
2269.86 1652
2270.31 1525
2270.76 1601
2271.21 1615
2271.66 1581
2272.11 1510
2272.56 1562
2273.00 1335
2273.45 1312
2273.90 1335
2274.35 1561
2274.80 1388
2275.25 1328
2275.70 1300
2276.15 1374
2276.60 1411
2277.05 1372
2277.50 1331
2277.95 1358
2278.40 1260
2278.85 1235
2279.30 1259
2279.75 1226
2280.20 1326
2280.65 1222
2281.10 1419
2281.55 1403
2282.00 1528
2282.45 1515
2282.90 1495
2283.35 1430
2283.81 1520
2284.26 1469
2284.71 1574
2285.16 1640
2285.61 1536
2286.06 1511
2286.51 1522
2286.96 1424
2287.41 1479
2287.86 1499
2288.31 1527
2288.76 1399
2289.22 1390
2289.67 1445
2290.12 1492
2290.57 1582
2291.02 1545
2291.47 1606
2291.92 1540
2292.37 1839
2292.83 1930
2293.28 1826
2293.73 1986
2294.18 1947
2294.63 1808
2295.08 1888
2295.53 1882
2295.99 1852
2296.44 1790
2296.89 1554
2297.34 1581
2297.79 1443
2298.25 1583
2298.70 1526
2299.15 1198
2299.60 1330
2300.05 1442
2300.51 1434
2300.96 1297
2301.41 1289
2301.86 1356
2302.32 1370
2302.77 1191
2303.22 1203
2303.67 1259
2304.13 1309
2304.58 1281
2305.03 1238
2305.48 1303
2305.94 1315
2306.39 1317
2306.84 1215
2307.29 1218
2307.75 1269
2308.20 1176
2308.65 1218
2309.11 1268
2309.56 1263
2310.01 1454
2310.47 1348
2310.92 1236
2311.37 1230
2311.83 1397
2312.28 1434
2312.73 1505
2313.19 1490
2313.64 1470
2314.09 1435
2314.55 1439
2315.00 1532
2315.45 1430
2315.91 1410
2316.36 1482
2316.81 1408
2317.27 1408
2317.72 1419
2318.18 1388
2318.63 1506
2319.08 1413
2319.54 1264
2319.99 1228
2320.45 1427
2320.90 1402
2321.35 1363
2321.81 1404
2322.26 1360
2322.72 1439
2323.17 1363
2323.63 1419
2324.08 1360
2324.54 1413
2324.99 1411
2325.44 1562
2325.90 1649
2326.35 1769
2326.81 1720
2327.26 1717
2327.72 1666
2328.17 1540
2328.63 1623
2329.08 1670
2329.54 1621
2329.99 1594
2330.45 1379
2330.90 1604
2331.36 1709
2331.81 1742
2332.27 1626
2332.72 1655
2333.18 1581
2333.64 1701
2334.09 1642
2334.55 1409
2335.00 1555
2335.46 1646
2335.91 1613
2336.37 1473
2336.82 1486
2337.28 1575
2337.74 1365
2338.19 1390
2338.65 1492
2339.10 1525
2339.56 1610
2340.02 1768
2340.47 1585
2340.93 1545
2341.38 1628
2341.84 1612
2342.30 1673
2342.75 1846
2343.21 1650
2343.67 1625
2344.12 1635
2344.58 1649
2345.04 1696
2345.49 1714
2345.95 1739
2346.41 1716
2346.86 1670
2347.32 1581
2347.78 1632
2348.23 1674
2348.69 1740
2349.15 1700
2349.60 1611
2350.06 1645
2350.52 1612
2350.97 1620
2351.43 1591
2351.89 1491
2352.35 1427
2352.80 1359
2353.26 1369
2353.72 1461
2354.18 1538
2354.63 1530
2355.09 1336
2355.55 1363
2356.01 1363
2356.46 1329
2356.92 1401
2357.38 1391
2357.84 1409
2358.29 1259
2358.75 1244
2359.21 1295
2359.67 1416
2360.13 1250
2360.58 1292
2361.04 1335
2361.50 1335
2361.96 1295
2362.42 1335
2362.88 1296
2363.33 1259
2363.79 1296
2364.25 1356
2364.71 1375
2365.17 1246
2365.63 1385
2366.08 1236
2366.54 1494
2367.00 1440
2367.46 1460
2367.92 1331
2368.38 1359
2368.84 1319
2369.30 1435
2369.75 1505
2370.21 1655
2370.67 1440
2371.13 1447
2371.59 1510
2372.05 1553
2372.51 1501
2372.97 1295
2373.43 1335
2373.89 1372
2374.35 1418
2374.81 1553
2375.27 1501
2375.72 1396
2376.18 1316
2376.64 1426
2377.10 1493
2377.56 1535
2378.02 1520
2378.48 1399
2378.94 1271
2379.40 1371
2379.86 1264
2380.32 1374
2380.78 1383
2381.24 1289
2381.70 1389
2382.16 1549
2382.62 1348
2383.08 1328
2383.54 1399
2384.00 1413
2384.46 1472
2384.92 1402
2385.39 1264
2385.85 1177
2386.31 1207
2386.77 1272
2387.23 1403
2387.69 1327
2388.15 1295
2388.61 1277
2389.07 1398
2389.53 1407
2389.99 1354
2390.45 1245
2390.91 1237
2391.38 1285
2391.84 1383
2392.30 1295
2392.76 1368
2393.22 1390
2393.68 1153
2394.14 1227
2394.60 1224
2395.06 1307
2395.53 1295
2395.99 1265
2396.45 1274
2396.91 1181
2397.37 1192
2397.83 1227
2398.30 1379
2398.76 1200
2399.22 1313
2399.68 1239
2400.14 1099
2400.61 1131
2401.07 1221
2401.53 1202
2401.99 1127
2402.45 1177
2402.92 1188
2403.38 1215
2403.84 1159
2404.30 1181
2404.76 1182
2405.23 1163
2405.69 1130
2406.15 1083
2406.61 1082
2407.08 1118
2407.54 1236
2408.00 1148
2408.46 1113
2408.93 1251
2409.39 1286
2409.85 1310
2410.32 1309
2410.78 1258
2411.24 1188
2411.70 1290
2412.17 1425
2412.63 1408
2413.09 1255
2413.56 1286
2414.02 1327
2414.48 1245
2414.95 1319
2415.41 1246
2415.87 1190
2416.34 1274
2416.80 1184
2417.26 1400
2417.73 1571
2418.19 1408
2418.65 1481
2419.12 1427
2419.58 1516
2420.05 1494
2420.51 1705
2420.97 1727
2421.44 1682
2421.90 1808
2422.37 1800
2422.83 1818
2423.29 1761
2423.76 1611
2424.22 1536
2424.69 1593
2425.15 1521
2425.62 1500
2426.08 1588
2426.54 1543
2427.01 1525
2427.47 1479
2427.94 1482
2428.40 1595
2428.87 1566
2429.33 1385
2429.80 1274
2430.26 1393
2430.73 1348
2431.19 1218
2431.66 1288
2432.12 1371
2432.59 1331
2433.05 1331
2433.52 1311
2433.98 1292
2434.45 1347
2434.91 1383
2435.38 1336
2435.84 1364
2436.31 1404
2436.77 1507
2437.24 1416
2437.70 1428
2438.17 1385
2438.63 1455
2439.10 1471
2439.57 1425
2440.03 1470
2440.50 1379
2440.96 1356
2441.43 1489
2441.89 1437
2442.36 1499
2442.83 1524
2443.29 1649
2443.76 1653
2444.22 1656
2444.69 1461
2445.16 1490
2445.62 1528
2446.09 1448
2446.56 1430
2447.02 1393
2447.49 1380
2447.96 1214
2448.42 1227
2448.89 1297
2449.35 1336
2449.82 1263
2450.29 1246
2450.75 1306
2451.22 1225
2451.69 1184
2452.16 1265
2452.62 1297
2453.09 1220
2453.56 1151
2454.02 1143
2454.49 1202
2454.96 1232
2455.42 1258
2455.89 1109
2456.36 1128
2456.83 1330
2457.29 1233
2457.76 1223
2458.23 1189
2458.70 1368
2459.16 1334
2459.63 1286
2460.10 1153
2460.57 1327
2461.03 1240
2461.50 1263
2461.97 1419
2462.44 1350
2462.91 1092
2463.37 1179
2463.84 1250
2464.31 1232
2464.78 1284
2465.25 1354
2465.71 1406
2466.18 1261
2466.65 1231
2467.12 1193
2467.59 1204
2468.06 1191
2468.52 1344
2468.99 1290
2469.46 1316
2469.93 1368
2470.40 1502
2470.87 1355
2471.34 1332
2471.80 1388
2472.27 1358
2472.74 1292
2473.21 1260
2473.68 1228
2474.15 1168
2474.62 1152
2475.09 1194
2475.56 1123
2476.02 1097
2476.49 1166
2476.96 1048
2477.43 1145
2477.90 1144
2478.37 1212
2478.84 1188
2479.31 1083
2479.78 1188
2480.25 1200
2480.72 1271
2481.19 1179
2481.66 1208
2482.13 1250
2482.60 1238
2483.07 1230
2483.54 1210
2484.01 1126
2484.48 1226
2484.95 1186
2485.42 1244
2485.89 1158
2486.36 1147
2486.83 1325
2487.30 1355
2487.77 1305
2488.24 1396
2488.71 1308
2489.18 1316
2489.65 1442
2490.12 1465
2490.59 1417
2491.06 1519
2491.53 1378
2492.00 1356
2492.47 1392
2492.94 1243
2493.41 1282
2493.88 1306
2494.36 1195
2494.83 1317
2495.30 1331
2495.77 1452
2496.24 1284
2496.71 1380
2497.18 1276
2497.65 1130
2498.12 1226
2498.60 1323
2499.07 1139
2499.54 1263
2500.01 1274
2500.48 1201
2500.95 1138
2501.42 1192
2501.90 1152
2502.37 1095
2502.84 1101
2503.31 1232
2503.78 1167
2504.25 1109
2504.73 1104
2505.20 1278
2505.67 1191
2506.14 1144
2506.61 1131
2507.09 1208
2507.56 1285
2508.03 1293
2508.50 1329
2508.97 1530
2509.45 1341
2509.92 1475
2510.39 1460
2510.86 1448
2511.34 1642
2511.81 1408
2512.28 1369
2512.75 1527
2513.23 1389
2513.70 1409
2514.17 1396
2514.65 1324
2515.12 1230
2515.59 1273
2516.06 1261
2516.54 1284
2517.01 1293
2517.48 1151
2517.96 1084
2518.43 1114
2518.90 1226
2519.38 1275
2519.85 1180
2520.32 1282
2520.80 1383
2521.27 1382
2521.74 1437
2522.22 1464
2522.69 1230
2523.16 1265
2523.64 1232
2524.11 1114
2524.58 1204
2525.06 1183
2525.53 1270
2526.01 1172
2526.48 1258
2526.95 1402
2527.43 1261
2527.90 1227
2528.38 1301
2528.85 1340
2529.32 1322
2529.80 1306
2530.27 1328
2530.75 1304
2531.22 1210
2531.70 1205
2532.17 1183
2532.64 1197
2533.12 1089
2533.59 1132
2534.07 1106
2534.54 1171
2535.02 1239
2535.49 1139
2535.97 1135
2536.44 1072
2536.92 1105
2537.39 1275
2537.87 1085
2538.34 1093
2538.82 1290
2539.29 1218
2539.77 1217
2540.24 1241
2540.72 1376
2541.19 1463
2541.67 1335
2542.14 1462
2542.62 1331
2543.09 1310
2543.57 1271
2544.04 1287
2544.52 1298
2545.00 1225
2545.47 1323
2545.95 1346
2546.42 1171
2546.90 1355
2547.37 1275
2547.85 1297
2548.33 1271
2548.80 1375
2549.28 1320
2549.75 1606
2550.23 1457
2550.71 1450
2551.18 1595
2551.66 1598
2552.14 1623
2552.61 1358
2553.09 1516
2553.57 1500
2554.04 1327
2554.52 1524
2554.99 1546
2555.47 1490
2555.95 1371
2556.42 1427
2556.90 1519
2557.38 1601
2557.86 1673
2558.33 1696
2558.81 1547
2559.29 1524
2559.76 1539
2560.24 1594
2560.72 1585
2561.19 1532
2561.67 1430
2562.15 1408
2562.63 1310
2563.10 1262
2563.58 1291
2564.06 1205
2564.54 1160
2565.01 1163
2565.49 1221
2565.97 1150
2566.45 1220
2566.92 1221
2567.40 1134
2567.88 1109
2568.36 1134
2568.83 1198
2569.31 1194
2569.79 1258
2570.27 1058
2570.75 1022
2571.22 1188
2571.70 1167
2572.18 1144
2572.66 1254
2573.14 1246
2573.62 1197
2574.09 1074
2574.57 1224
2575.05 1078
2575.53 1108
2576.01 1127
2576.49 1170
2576.97 1239
2577.44 1234
2577.92 1226
2578.40 1212
2578.88 1174
2579.36 1126
2579.84 1234
2580.32 1139
2580.80 1259
2581.27 1185
2581.75 1307
2582.23 1150
2582.71 1212
2583.19 1262
2583.67 1159
2584.15 1183
2584.63 1114
2585.11 1131
2585.59 1093
2586.07 1019
2586.55 1087
2587.03 1068
2587.51 1179
2587.99 1151
2588.47 1116
2588.94 1244
2589.42 1064
2589.90 1188
2590.38 1152
2590.86 1069
2591.34 1180
2591.82 1155
2592.30 1138
2592.78 1210
2593.26 1080
2593.74 1166
2594.22 1081
2594.71 1031
2595.19 1208
2595.67 1180
2596.15 1255
2596.63 1321
2597.11 1285
2597.59 1290
2598.07 1404
2598.55 1398
2599.03 1254
2599.51 1270
2599.99 1325
2600.47 1390
2600.95 1262
2601.43 1214
2601.91 1215
2602.40 1003
2602.88 1160
2603.36 1155
2603.84 1132
2604.32 1114
2604.80 1058
2605.28 1245
2605.76 1213
2606.24 1196
2606.73 1177
2607.21 1172
2607.69 1165
2608.17 1198
2608.65 1180
2609.13 1112
2609.62 1081
2610.10 1171
2610.58 1156
2611.06 1158
2611.54 1413
2612.02 1488
2612.51 1335
2612.99 1359
2613.47 1320
2613.95 1146
2614.43 1211
2614.92 1152
2615.40 1188
2615.88 1209
2616.36 1345
2616.85 1345
2617.33 1238
2617.81 1152
2618.29 1079
2618.78 1170
2619.26 1191
2619.74 1207
2620.22 1203
2620.71 1196
2621.19 1187
2621.67 1182
2622.15 1213
2622.64 1363
2623.12 1250
2623.60 1155
2624.09 1314
2624.57 1346
2625.05 1232
2625.53 1023
2626.02 1124
2626.50 1180
2626.98 1169
2627.47 1252
2627.95 1132
2628.43 1168
2628.92 1247
2629.40 1100
2629.88 1196
2630.37 1133
2630.85 1123
2631.34 1078
2631.82 1238
2632.30 1187
2632.79 1143
2633.27 1301
2633.75 1298
2634.24 1335
2634.72 1325
2635.21 1251
2635.69 1280
2636.17 1198
2636.66 1122
2637.14 1233
2637.63 1147
2638.11 1239
2638.60 1374
2639.08 1273
2639.56 1288
2640.05 1317
2640.53 1262
2641.02 1237
2641.50 1182
2641.99 1239
2642.47 1167
2642.96 1141
2643.44 1039
2643.93 1112
2644.41 1281
2644.90 1169
2645.38 1092
2645.87 1329
2646.35 1284
2646.84 1317
2647.32 1173
2647.81 1238
2648.29 1134
2648.78 1114
2649.26 1104
2649.75 1255
2650.23 1165
2650.72 1076
2651.20 1062
2651.69 1001
2652.17 1070
2652.66 1159
2653.15 1284
2653.63 1120
2654.12 1146
2654.60 1268
2655.09 1224
2655.57 1160
2656.06 1146
2656.55 1209
2657.03 1203
2657.52 1049
2658.00 1028
2658.49 1101
2658.98 1178
2659.46 1150
2659.95 1179
2660.44 1264
2660.92 1156
2661.41 1151
2661.90 1281
2662.38 1231
2662.87 1190
2663.35 1193
2663.84 1305
2664.33 1166
2664.81 1086
2665.30 1137
2665.79 1132
2666.28 1184
2666.76 1212
2667.25 1212
2667.74 1251
2668.22 1209
2668.71 1209
2669.20 1232
2669.68 1329
2670.17 1172
2670.66 1293
2671.15 1388
2671.63 1465
2672.12 1352
2672.61 1413
2673.10 1374
2673.58 1369
2674.07 1437
2674.56 1345
2675.05 1406
2675.53 1535
2676.02 1423
2676.51 1676
2677.00 1573
2677.49 1585
2677.97 1572
2678.46 1516
2678.95 1630
2679.44 1502
2679.93 1416
2680.41 1340
2680.90 1299
2681.39 1180
2681.88 1254
2682.37 1302
2682.85 1357
2683.34 1357
2683.83 1436
2684.32 1376
2684.81 1414
2685.30 1345
2685.79 1253
2686.27 1342
2686.76 1269
2687.25 1349
2687.74 1327
2688.23 1387
2688.72 1215
2689.21 1369
2689.70 1338
2690.19 1413
2690.67 1362
2691.16 1162
2691.65 1133
2692.14 1155
2692.63 1252
2693.12 1248
2693.61 1225
2694.10 1199
2694.59 1159
2695.08 1263
2695.57 1308
2696.06 1136
2696.55 1147
2697.04 1171
2697.53 1232
2698.02 1227
2698.51 1337
2699.00 1331
2699.49 1135
2699.98 1286
2700.47 1354
2700.96 1427
2701.45 1360
2701.94 1330
2702.43 1383
2702.92 1324
2703.41 1281
2703.90 1268
2704.39 1267
2704.88 1171
2705.37 1161
2705.86 1106
2706.35 1276
2706.84 1253
2707.33 1096
2707.82 1144
2708.31 1161
2708.80 1235
2709.29 1291
2709.78 1164
2710.27 1146
2710.77 1093
2711.26 1108
2711.75 1090
2712.24 1156
2712.73 1119
2713.22 1066
2713.71 1080
2714.20 1124
2714.69 1225
2715.19 1132
2715.68 1082
2716.17 1121
2716.66 1069
2717.15 1223
2717.64 1093
2718.13 1062
2718.63 1157
2719.12 1177
2719.61 1139
2720.10 1108
2720.59 1201
2721.08 1136
2721.58 1250
2722.07 1188
2722.56 1199
2723.05 1321
2723.54 1334
2724.04 1313
2724.53 1258
2725.02 1320
2725.51 1390
2726.01 1362
2726.50 1257
2726.99 1235
2727.48 1442
2727.98 1300
2728.47 1146
2728.96 1123
2729.45 1172
2729.95 1262
2730.44 1238
2730.93 1198
2731.42 1190
2731.92 1085
2732.41 1105
2732.90 1225
2733.40 1089
2733.89 1091
2734.38 1158
2734.87 1166
2735.37 1056
2735.86 1052
2736.35 1103
2736.85 1149
2737.34 1163
2737.83 1136
2738.33 1022
2738.82 1167
2739.31 1267
2739.81 1175
2740.30 1122
2740.79 1332
2741.29 1333
2741.78 1221
2742.28 1172
2742.77 1234
2743.26 1274
2743.76 1216
2744.25 1148
2744.75 1158
2745.24 1220
2745.73 1240
2746.23 1291
2746.72 1088
2747.22 1098
2747.71 1081
2748.20 1147
2748.70 1148
2749.19 1135
2749.69 1100
2750.18 1073
2750.68 1052
2751.17 988
2751.67 1120
2752.16 1125
2752.66 1197
2753.15 1213
2753.64 1064
2754.14 1046
2754.63 1074
2755.13 1265
2755.62 1192
2756.12 1137
2756.61 1178
2757.11 1226
2757.60 1270
2758.10 1348
2758.59 1290
2759.09 1240
2759.59 1204
2760.08 1140
2760.58 1166
2761.07 1293
2761.57 1112
2762.06 1025
2762.56 1085
2763.05 1126
2763.55 1212
2764.05 1066
2764.54 1163
2765.04 1201
2765.53 1160
2766.03 1235
2766.52 1161
2767.02 1132
2767.52 1121
2768.01 1073
2768.51 1166
2769.00 1136
2769.50 1079
2770.00 1130
2770.49 1060
2770.99 1101
2771.49 1121
2771.98 1147
2772.48 1238
2772.98 1185
2773.47 1208
2773.97 1251
2774.47 1260
2774.96 1251
2775.46 1129
2775.96 1157
2776.45 1264
2776.95 1193
2777.45 1268
2777.94 1254
2778.44 1274
2778.94 1160
2779.43 1257
2779.93 1265
2780.43 1178
2780.93 1252
2781.42 1172
2781.92 1189
2782.42 1268
2782.92 1364
2783.41 1285
2783.91 1257
2784.41 1162
2784.91 1320
2785.40 1345
2785.90 1289
2786.40 1275
2786.90 1246
2787.39 1177
2787.89 1073
2788.39 1169
2788.89 1176
2789.39 1138
2789.88 1041
2790.38 1186
2790.88 1206
2791.38 1138
2791.88 1032
2792.37 1106
2792.87 1128
2793.37 1166
2793.87 1042
2794.37 1161
2794.87 1154
2795.37 1224
2795.86 1326
2796.36 1267
2796.86 1261
2797.36 1366
2797.86 1406
2798.36 1675
2798.86 1816
2799.35 1867
2799.85 1924
2800.35 2038
2800.85 1920
2801.35 2055
2801.85 1897
2802.35 1985
2802.85 1893
2803.35 1639
2803.85 1565
2804.35 1549
2804.85 1549
2805.34 1505
2805.84 1303
2806.34 1353
2806.84 1313
2807.34 1501
2807.84 1467
2808.34 1473
2808.84 1551
2809.34 1705
2809.84 1904
2810.34 1909
2810.84 1823
2811.34 1883
2811.84 1670
2812.34 1860
2812.84 1608
2813.34 1648
2813.84 1639
2814.34 1699
2814.84 1571
2815.34 1499
2815.84 1452
2816.34 1341
2816.84 1443
2817.34 1287
2817.84 1316
2818.35 1346
2818.85 1243
2819.35 1243
2819.85 1245
2820.35 1227
2820.85 1213
2821.35 1224
2821.85 1292
2822.35 1316
2822.85 1301
2823.35 1265
2823.85 1272
2824.36 1147
2824.86 1161
2825.36 1079
2825.86 1174
2826.36 1242
2826.86 1210
2827.36 1243
2827.86 1210
2828.37 1297
2828.87 1272
2829.37 1318
2829.87 1216
2830.37 1216
2830.87 1263
2831.38 1226
2831.88 1216
2832.38 1262
2832.88 1151
2833.38 1193
2833.88 1191
2834.39 1197
2834.89 1105
2835.39 1071
2835.89 1251
2836.40 1218
2836.90 1257
2837.40 1367
2837.90 1252
2838.40 1179
2838.91 1242
2839.41 1264
2839.91 1300
2840.41 1336
2840.92 1361
2841.42 1283
2841.92 1230
2842.42 1231
2842.93 1205
2843.43 1240
2843.93 1269
2844.44 1244
2844.94 1286
2845.44 1300
2845.94 1257
2846.45 1188
2846.95 1152
2847.45 1237
2847.96 1148
2848.46 1084
2848.96 1155
2849.47 1278
2849.97 1283
2850.47 1263
2850.98 1134
2851.48 1172
2851.98 1198
2852.49 1308
2852.99 1313
2853.50 1471
2854.00 1221
2854.50 1219
2855.01 1105
2855.51 1114
2856.01 1136
2856.52 1087
2857.02 1200
2857.53 1152
2858.03 1125
2858.53 1132
2859.04 1034
2859.54 1143
2860.05 1238
2860.55 1206
2861.06 1155
2861.56 1099
2862.06 1085
2862.57 1141
2863.07 1122
2863.58 1082
2864.08 1098
2864.59 1118
2865.09 1089
2865.60 1100
2866.10 1012
2866.61 1079
2867.11 1060
2867.62 1106
2868.12 1070
2868.63 1118
2869.13 1071
2869.64 1199
2870.14 1094
2870.65 1012
2871.15 1085
2871.66 1163
2872.16 1010
2872.67 1190
2873.17 1191
2873.68 1224
2874.18 1128
2874.69 1131
2875.20 1249
2875.70 1307
2876.21 1246
2876.71 1196
2877.22 1201
2877.72 1150
2878.23 1133
2878.74 1252
2879.24 1357
2879.75 1339
2880.25 1219
2880.76 1303
2881.27 1323
2881.77 1366
2882.28 1350
2882.79 1326
2883.29 1365
2883.80 1434
2884.30 1539
2884.81 1576
2885.32 1494
2885.82 1526
2886.33 1506
2886.84 1471
2887.34 1491
2887.85 1519
2888.36 1655
2888.86 1597
2889.37 1601
2889.88 1647
2890.38 1639
2890.89 1635
2891.40 1572
2891.91 1732
2892.41 1713
2892.92 1714
2893.43 1764
2893.93 1345
2894.44 1415
2894.95 1313
2895.46 1300
2895.96 1422
2896.47 1389
2896.98 1328
2897.49 1304
2897.99 1397
2898.50 1372
2899.01 1426
2899.52 1445
2900.03 1434
2900.53 1405
2901.04 1391
2901.55 1432
2902.06 1312
2902.56 1362
2903.07 1268
2903.58 1410
2904.09 1436
2904.60 1376
2905.11 1434
2905.61 1462
2906.12 1506
2906.63 1380
2907.14 1267
2907.65 1399
2908.16 1521
2908.66 1362
2909.17 1341
2909.68 1208
2910.19 1307
2910.70 1308
2911.21 1284
2911.72 1254
2912.23 1222
2912.73 1129
2913.24 1258
2913.75 1328
2914.26 1162
2914.77 1104
2915.28 1182
2915.79 1130
2916.30 1158
2916.81 1173
2917.32 1202
2917.83 1125
2918.33 1288
2918.84 1155
2919.35 1284
2919.86 1446
2920.37 1241
2920.88 1100
2921.39 1158
2921.90 1159
2922.41 1208
2922.92 1290
2923.43 1333
2923.94 1383
2924.45 1364
2924.96 1450
2925.47 1656
2925.98 1654
2926.49 1771
2927.00 1919
2927.51 2030
2928.02 2034
2928.53 2061
2929.04 2173
2929.55 2204
2930.06 2060
2930.57 2119
2931.08 1890
2931.59 1685
2932.11 1614
2932.62 1459
2933.13 1206
2933.64 1269
2934.15 1282
2934.66 1336
2935.17 1103
2935.68 1171
2936.19 1413
2936.70 1269
2937.21 1207
2937.72 1078
2938.24 1233
2938.75 1201
2939.26 1201
2939.77 1213
2940.28 1196
2940.79 1202
2941.30 1150
2941.81 1144
2942.33 1292
2942.84 1246
2943.35 1345
2943.86 1358
2944.37 1239
2944.88 1118
2945.40 1086
2945.91 1158
2946.42 1175
2946.93 1261
2947.44 1235
2947.96 1115
2948.47 1236
2948.98 1286
2949.49 1349
2950.00 1191
2950.52 1265
2951.03 1457
2951.54 1233
2952.05 1177
2952.57 1120
2953.08 1299
2953.59 1169
2954.10 1127
2954.62 1332
2955.13 1297
2955.64 1219
2956.15 1383
2956.67 1268
2957.18 1118
2957.69 1153
2958.20 1215
2958.72 1119
2959.23 1154
2959.74 1270
2960.26 1220
2960.77 1108
2961.28 1138
2961.80 1253
2962.31 1276
2962.82 1224
2963.34 1396
2963.85 1488
2964.36 1232
2964.88 1269
2965.39 1403
2965.90 1300
2966.42 1256
2966.93 1284
2967.44 1335
2967.96 1227
2968.47 1228
2968.98 1299
2969.50 1266
2970.01 1191
2970.53 1086
2971.04 1087
2971.55 1126
2972.07 1247
2972.58 1179
2973.10 1141
2973.61 1168
2974.12 1052
2974.64 1068
2975.15 1121
2975.67 1150
2976.18 1242
2976.70 1296
2977.21 1177
2977.73 1205
2978.24 1203
2978.75 1326
2979.27 1248
2979.78 1196
2980.30 1187
2980.81 1283
2981.33 1288
2981.84 1297
2982.36 1331
2982.87 1327
2983.39 1372
2983.90 1290
2984.42 1327
2984.93 1260
2985.45 1435
2985.96 1341
2986.48 1358
2987.00 1383
2987.51 1446
2988.03 1372
2988.54 1331
2989.06 1368
2989.57 1440
2990.09 1395
2990.60 1438
2991.12 1617
2991.64 1570
2992.15 1511
2992.67 1501
2993.18 1397
2993.70 1630
2994.21 1533
2994.73 1502
2995.25 1489
2995.76 1571
2996.28 1541
2996.80 1565
2997.31 1714
2997.83 1731
2998.34 1689
2998.86 1795
2999.38 1897
2999.89 1937
3000.41 2049
3000.93 2053
3001.44 2003
3001.96 2008
3002.48 2223
3002.99 2280
3003.51 2111
3004.03 2134
3004.54 2576
3005.06 2851
3005.58 3165
3006.09 3621
3006.61 3833
3007.13 4149
3007.65 4380
3008.16 4351
3008.68 4326
3009.20 4334
3009.71 4177
3010.23 4002
3010.75 3825
3011.27 3302
3011.78 2813
3012.30 2625
3012.82 2213
3013.34 1939
3013.85 1800
3014.37 1622
3014.89 1622
3015.41 1645
3015.93 1563
3016.44 1517
3016.96 1504
3017.48 1567
3018.00 1654
3018.52 1695
3019.03 1709
3019.55 1838
3020.07 1668
3020.59 1675
3021.11 1661
3021.63 1527
3022.14 1638
3022.66 1562
3023.18 1719
3023.70 1628
3024.22 1702
3024.74 1651
3025.25 1564
3025.77 1638
3026.29 1753
3026.81 1569
3027.33 1507
3027.85 1598
3028.37 1604
3028.89 1645
3029.41 1620
3029.92 1543
3030.44 1515
3030.96 1499
3031.48 1477
3032.00 1481
3032.52 1415
3033.04 1365
3033.56 1469
3034.08 1407
3034.60 1369
3035.12 1405
3035.64 1288
3036.16 1327
3036.68 1416
3037.20 1369
3037.72 1284
3038.24 1239
3038.76 1336
3039.28 1327
3039.80 1224
3040.32 1436
3040.84 1419
3041.36 1441
3041.88 1323
3042.40 1303
3042.92 1376
3043.44 1329
3043.96 1305
3044.48 1404
3045.00 1333
3045.52 1413
3046.04 1328
3046.56 1221
3047.08 1258
3047.60 1328
3048.12 1151
3048.64 1228
3049.16 1242
3049.68 1135
3050.20 1232
3050.72 1260
3051.24 1335
3051.77 1276
3052.29 1116
3052.81 1275
3053.33 1194
3053.85 1139
3054.37 1205
3054.89 1299
3055.41 1328
3055.93 1155
3056.46 1211
3056.98 1221
3057.50 1207
3058.02 1109
3058.54 1086
3059.06 1137
3059.58 1236
3060.11 1262
3060.63 1208
3061.15 1187
3061.67 1222
3062.19 1156
3062.71 1072
3063.24 1237
3063.76 1294
3064.28 1199
3064.80 1225
3065.32 1257
3065.85 1282
3066.37 1332
3066.89 1416
3067.41 1327
3067.94 1435
3068.46 1507
3068.98 1428
3069.50 1355
3070.03 1357
3070.55 1342
3071.07 1370
3071.59 1388
3072.12 1522
3072.64 1555
3073.16 1425
3073.68 1320
3074.21 1309
3074.73 1298
3075.25 1221
3075.78 1260
3076.30 1412
3076.82 1329
3077.34 1362
3077.87 1380
3078.39 1193
3078.91 1303
3079.44 1407
3079.96 1394
3080.48 1356
3081.01 1438
3081.53 1413
3082.05 1530
3082.58 1413
3083.10 1423
3083.63 1547
3084.15 1550
3084.67 1664
3085.20 1771
3085.72 1724
3086.24 1670
3086.77 1624
3087.29 1565
3087.82 1664
3088.34 1604
3088.86 1471
3089.39 1461
3089.91 1559
3090.44 1454
3090.96 1459
3091.49 1480
3092.01 1544
3092.53 1580
3093.06 1451
3093.58 1442
3094.11 1479
3094.63 1554
3095.16 1544
3095.68 1609
3096.21 1580
3096.73 1544
3097.26 1560
3097.78 1567
3098.31 1671
3098.83 1634
3099.36 1703
3099.88 1901
3100.41 2002
3100.93 2136
3101.46 2227
3101.98 2470
3102.51 2866
3103.03 3184
3103.56 3757
3104.08 4646
3104.61 5304
3105.13 6133
3105.66 6856
3106.18 7359
3106.71 7387
3107.24 7302
3107.76 6926
3108.29 6564
3108.81 6127
3109.34 4963
3109.86 4352
3110.39 3492
3110.92 2739
3111.44 2858
3111.97 2711
3112.49 2480
3113.02 2379
3113.55 2182
3114.07 2419
3114.60 2313
3115.12 2165
3115.65 2235
3116.18 2392
3116.70 2251
3117.23 2021
3117.76 1938
3118.28 1780
3118.81 1719
3119.34 1579
3119.86 1624
3120.39 1607
3120.92 1391
3121.44 1361
3121.97 1540
3122.50 1552
3123.02 1496
3123.55 1396
3124.08 1656
3124.61 1730
3125.13 1584
3125.66 1580
3126.19 1591
3126.72 1601
3127.24 1794
3127.77 1618
3128.30 1615
3128.82 1556
3129.35 1460
3129.88 1538
3130.41 1535
3130.93 1515
3131.46 1446
3131.99 1218
3132.52 1269
3133.05 1369
3133.57 1384
3134.10 1462
3134.63 1293
3135.16 1329
3135.69 1338
3136.21 1440
3136.74 1448
3137.27 1526
3137.80 1418
3138.33 1435
3138.85 1487
3139.38 1535
3139.91 1472
3140.44 1445
3140.97 1497
3141.50 1433
3142.03 1437
3142.55 1445
3143.08 1338
3143.61 1342
3144.14 1571
3144.67 1505
3145.20 1413
3145.73 1393
3146.26 1336
3146.79 1276
3147.31 1313
3147.84 1472
3148.37 1416
3148.90 1391
3149.43 1507
3149.96 1367
3150.49 1375
3151.02 1465
3151.55 1491
3152.08 1602
3152.61 1439
3153.14 1513
3153.67 1581
3154.20 1480
3154.73 1416
3155.25 1440
3155.78 1533
3156.31 1514
3156.84 1443
3157.37 1390
3157.90 1441
3158.43 1386
3158.96 1524
3159.49 1477
3160.02 1419
3160.55 1475
3161.08 1420
3161.61 1443
3162.14 1424
3162.68 1429
3163.21 1327
3163.74 1372
3164.27 1220
3164.80 1184
3165.33 1384
3165.86 1243
3166.39 1320
3166.92 1269
3167.45 1108
3167.98 1232
3168.51 1240
3169.04 1243
3169.57 1351
3170.10 1388
3170.64 1157
3171.17 1380
3171.70 1240
3172.23 1252
3172.76 1146
3173.29 1173
3173.82 1262
3174.35 1204
3174.88 1279
3175.42 1210
3175.95 1302
3176.48 1444
3177.01 1330
3177.54 1313
3178.07 1507
3178.61 1472
3179.14 1512
3179.67 1435
3180.20 1271
3180.73 1521
3181.26 1501
3181.80 1400
3182.33 1500
3182.86 1541
3183.39 1368
3183.92 1315
3184.46 1241
3184.99 1309
3185.52 1293
3186.05 1233
3186.59 1234
3187.12 1187
3187.65 1231
3188.18 1366
3188.72 1225
3189.25 1242
3189.78 1211
3190.31 1230
3190.85 1221
3191.38 1183
3191.91 1109
3192.44 1254
3192.98 1241
3193.51 1165
3194.04 1188
3194.58 1339
3195.11 1276
3195.64 1154
3196.17 1342
3196.71 1376
3197.24 1332
3197.77 1264
3198.31 1309
3198.84 1319
3199.37 1284
3199.91 1382
3200.44 1503
3200.98 1432
3201.51 1212
3202.04 1275
3202.58 1405
3203.11 1175
3203.64 1321
3204.18 1194
3204.71 1221
3205.24 1263
3205.78 1437
3206.31 1458
3206.85 1334
3207.38 1305
3207.91 1407
3208.45 1429
3208.98 1467
3209.52 1362
3210.05 1335
3210.59 1362
3211.12 1375
3211.65 1408
3212.19 1322
3212.72 1382
3213.26 1359
3213.79 1297
3214.33 1319
3214.86 1316
3215.40 1383
3215.93 1381
3216.47 1322
3217.00 1349
3217.54 1358
3218.07 1354
3218.61 1411
3219.14 1242
3219.68 1248
3220.21 1484
3220.75 1402
3221.28 1416
3221.82 1291
3222.35 1338
3222.89 1297
3223.42 1213
3223.96 1234
3224.49 1214
3225.03 1221
3225.57 1377
3226.10 1248
3226.64 1197
3227.17 1260
3227.71 1373
3228.24 1407
3228.78 1345
3229.32 1412
3229.85 1395
3230.39 1387
3230.92 1390
3231.46 1318
3232.00 1313
3232.53 1454
3233.07 1316
3233.60 1417
3234.14 1343
3234.68 1362
3235.21 1555
3235.75 1395
3236.29 1263
3236.82 1345
3237.36 1492
3237.90 1357
3238.43 1465
3238.97 1402
3239.51 1623
3240.04 1538
3240.58 1491
3241.12 1595
3241.65 1541
3242.19 1535
3242.73 1460
3243.26 1410
3243.80 1354
3244.34 1544
3244.88 1648
3245.41 1558
3245.95 1505
3246.49 1514
3247.02 1507
3247.56 1524
3248.10 1560
3248.64 1593
3249.17 1565
3249.71 1699
3250.25 1714
3250.79 1791
3251.33 1790
3251.86 1777
3252.40 1652
3252.94 1596
3253.48 1577
3254.01 1641
3254.55 1604
3255.09 1443
3255.63 1612
3256.17 1765
3256.70 1665
3257.24 1734
3257.78 1846
3258.32 2054
3258.86 1937
3259.40 1907
3259.93 1857
3260.47 2071
3261.01 2401
3261.55 2222
3262.09 2195
3262.63 2457
3263.17 2597
3263.70 2836
3264.24 3171
3264.78 3232
3265.32 3502
3265.86 3630
3266.40 4031
3266.94 4566
3267.48 4926
3268.02 5451
3268.56 5691
3269.09 6066
3269.63 6076
3270.17 6455
3270.71 6628
3271.25 5999
3271.79 5530
3272.33 5390
3272.87 5028
3273.41 4502
3273.95 3895
3274.49 3211
3275.03 2980
3275.57 2425
3276.11 2478
3276.65 2375
3277.19 2202
3277.73 2199
3278.27 2035
3278.81 2008
3279.35 2008
3279.89 1958
3280.43 2155
3280.97 2213
3281.51 2142
3282.05 2212
3282.59 2097
3283.13 2048
3283.67 1815
3284.21 2001
3284.75 1973
3285.29 2088
3285.83 2261
3286.37 2337
3286.91 2275
3287.45 2315
3287.99 2261
3288.53 2146
3289.08 2272
3289.62 2341
3290.16 2516
3290.70 2349
3291.24 2396
3291.78 2311
3292.32 2310
3292.86 2366
3293.40 2470
3293.95 2581
3294.49 2589
3295.03 2772
3295.57 2995
3296.11 3101
3296.65 3234
3297.19 3322
3297.73 3754
3298.28 4043
3298.82 3905
3299.36 3965
3299.90 3692
3300.44 3671
3300.99 3745
3301.53 3557
3302.07 3368
3302.61 2965
3303.15 2841
3303.69 2611
3304.24 2505
3304.78 2430
3305.32 2313
3305.86 2208
3306.41 2184
3306.95 2189
3307.49 2052
3308.03 2026
3308.58 2067
3309.12 2003
3309.66 1979
3310.20 1974
3310.75 2006
3311.29 2107
3311.83 1921
3312.37 1985
3312.92 1940
3313.46 2110
3314.00 1994
3314.54 1983
3315.09 1874
3315.63 2036
3316.17 2116
3316.72 2116
3317.26 2304
3317.80 2625
3318.35 2579
3318.89 2527
3319.43 2809
3319.98 2860
3320.52 2967
3321.06 3076
3321.61 2981
3322.15 3102
3322.69 3044
3323.24 3040
3323.78 3239
3324.33 3293
3324.87 3329
3325.41 3340
3325.96 3260
3326.50 3238
3327.04 2937
3327.59 3233
3328.13 3016
3328.68 2916
3329.22 2856
3329.76 2798
3330.31 2648
3330.85 2776
3331.40 2924
3331.94 2890
3332.49 3161
3333.03 3523
3333.58 4251
3334.12 5500
3334.66 6840
3335.21 8683
3335.75 10682
3336.30 12989
3336.84 15965
3337.39 18692
3337.93 21506
3338.48 23418
3339.02 25614
3339.57 26545
3340.11 26797
3340.66 26702
3341.20 25484
3341.75 23271
3342.29 19915
3342.84 16742
3343.38 13859
3343.93 11272
3344.47 9328
3345.02 7411
3345.57 6006
3346.11 5042
3346.66 4172
3347.20 3765
3347.75 3325
3348.29 3241
3348.84 3001
3349.38 3034
3349.93 2929
3350.48 2725
3351.02 2536
3351.57 2558
3352.11 2495
3352.66 2472
3353.21 2609
3353.75 2506
3354.30 2429
3354.84 2468
3355.39 2347
3355.94 2518
3356.48 2480
3357.03 2516
3357.58 2525
3358.12 2535
3358.67 2629
3359.22 2369
3359.76 2239
3360.31 2257
3360.86 2197
3361.40 2227
3361.95 2303
3362.50 2382
3363.04 2330
3363.59 2078
3364.14 2191
3364.68 2294
3365.23 2261
3365.78 2352
3366.33 2308
3366.87 2211
3367.42 2405
3367.97 2351
3368.51 2460
3369.06 2432
3369.61 2271
3370.16 2283
3370.70 2213
3371.25 2252
3371.80 2275
3372.35 2387
3372.90 2275
3373.44 2300
3373.99 2405
3374.54 2489
3375.09 2619
3375.63 2721
3376.18 2590
3376.73 2740
3377.28 2838
3377.83 2830
3378.37 2948
3378.92 2963
3379.47 2719
3380.02 2643
3380.57 2387
3381.12 2329
3381.66 2324
3382.21 1947
3382.76 2004
3383.31 1826
3383.86 1796
3384.41 1792
3384.96 1725
3385.50 1866
3386.05 1821
3386.60 1818
3387.15 1855
3387.70 1771
3388.25 1696
3388.80 1775
3389.35 1609
3389.90 1581
3390.44 1598
3390.99 1639
3391.54 1589
3392.09 1588
3392.64 1593
3393.19 1493
3393.74 1508
3394.29 1554
3394.84 1530
3395.39 1434
3395.94 1562
3396.49 1592
3397.04 1547
3397.59 1458
3398.14 1559
3398.69 1465
3399.24 1506
3399.79 1490
3400.34 1485
3400.89 1465
3401.44 1628
3401.99 1468
3402.54 1437
3403.09 1365
3403.64 1412
3404.19 1483
3404.74 1618
3405.29 1481
3405.84 1543
3406.39 1394
3406.94 1426
3407.49 1495
3408.04 1355
3408.59 1332
3409.14 1334
3409.69 1401
3410.24 1522
3410.79 1524
3411.34 1497
3411.89 1552
3412.45 1552
3413.00 1569
3413.55 1592
3414.10 1591
3414.65 1594
3415.20 1643
3415.75 1748
3416.30 1861
3416.85 1769
3417.41 1598
3417.96 1879
3418.51 1785
3419.06 1618
3419.61 1697
3420.16 1612
3420.71 1625
3421.27 1630
3421.82 1485
3422.37 1522
3422.92 1510
3423.47 1482
3424.02 1487
3424.58 1570
3425.13 1755
3425.68 1831
3426.23 1851
3426.78 1699
3427.34 1799
3427.89 1755
3428.44 1889
3428.99 1942
3429.55 1907
3430.10 1790
3430.65 1681
3431.20 1702
3431.76 1697
3432.31 1553
3432.86 1505
3433.41 1550
3433.97 1361
3434.52 1355
3435.07 1373
3435.62 1335
3436.18 1347
3436.73 1358
3437.28 1530
3437.84 1497
3438.39 1399
3438.94 1347
3439.49 1296
3440.05 1178
3440.60 1210
3441.15 1348
3441.71 1296
3442.26 1303
3442.81 1390
3443.37 1333
3443.92 1304
3444.47 1443
3445.03 1626
3445.58 1599
3446.13 1422
3446.69 1343
3447.24 1373
3447.80 1237
3448.35 1335
3448.90 1282
3449.46 1309
3450.01 1263
3450.57 1253
3451.12 1353
3451.67 1322
3452.23 1315
3452.78 1295
3453.34 1258
3453.89 1220
3454.44 1247
3455.00 1280
3455.55 1290
3456.11 1186
3456.66 1180
3457.22 1270
3457.77 1264
3458.33 1152
3458.88 1164
3459.43 1286
3459.99 1270
3460.54 1232
3461.10 1300
3461.65 1349
3462.21 1229
3462.76 1266
3463.32 1222
3463.87 1194
3464.43 1313
3464.98 1372
3465.54 1402
3466.09 1262
3466.65 1261
3467.21 1234
3467.76 1330
3468.32 1428
3468.87 1384
3469.43 1274
3469.98 1248
3470.54 1233
3471.09 1436
3471.65 1422
3472.20 1334
3472.76 1311
3473.32 1211
3473.87 1363
3474.43 1482
3474.98 1550
3475.54 1515
3476.10 1505
3476.65 1369
3477.21 1490
3477.76 1390
3478.32 1503
3478.88 1413
3479.43 1614
3479.99 1659
3480.55 1533
3481.10 1633
3481.66 1633
3482.22 1792
3482.77 1708
3483.33 1623
3483.89 1628
3484.44 1844
3485.00 1858
3485.56 1895
3486.11 1765
3486.67 1792
3487.23 1905
3487.78 1982
3488.34 1896
3488.90 1780
3489.45 1933
3490.01 1874
3490.57 2062
3491.13 2394
3491.68 2485
3492.24 2754
3492.80 3151
3493.35 3307
3493.91 3551
3494.47 4135
3495.03 4313
3495.58 4463
3496.14 4359
3496.70 4390
3497.26 4468
3497.82 4082
3498.37 4189
3498.93 4193
3499.49 4025
3500.05 3727
3500.61 3890
3501.16 4060
3501.72 4375
3502.28 4663
3502.84 4853
3503.40 4855
3503.95 4688
3504.51 4884
3505.07 4559
3505.63 4024
3506.19 4077
3506.75 4167
3507.30 4198
3507.86 3954
3508.42 3533
3508.98 3532
3509.54 3585
3510.10 3465
3510.66 3275
3511.22 3217
3511.77 3009
3512.33 3015
3512.89 2809
3513.45 2495
3514.01 2288
3514.57 2165
3515.13 2340
3515.69 2069
3516.25 1949
3516.81 2038
3517.37 1876
3517.92 1709
3518.48 1762
3519.04 1809
3519.60 1659
3520.16 1479
3520.72 1812
3521.28 1893
3521.84 1740
3522.40 1773
3522.96 1791
3523.52 1882
3524.08 1848
3524.64 2003
3525.20 2060
3525.76 1938
3526.32 1995
3526.88 2107
3527.44 2224
3528.00 2028
3528.56 2096
3529.12 2067
3529.68 2132
3530.24 1850
3530.80 1605
3531.36 1560
3531.92 1622
3532.48 1561
3533.04 1552
3533.60 1473
3534.17 1528
3534.73 1419
3535.29 1319
3535.85 1409
3536.41 1485
3536.97 1453
3537.53 1535
3538.09 1454
3538.65 1430
3539.21 1419
3539.77 1426
3540.34 1600
3540.90 1512
3541.46 1417
3542.02 1379
3542.58 1411
3543.14 1552
3543.70 1613
3544.26 1672
3544.83 1652
3545.39 1795
3545.95 1804
3546.51 1901
3547.07 1718
3547.63 1722
3548.20 1802
3548.76 1582
3549.32 1534
3549.88 1468
3550.44 1554
3551.01 1361
3551.57 1541
3552.13 1557
3552.69 1308
3553.25 1273
3553.82 1367
3554.38 1507
3554.94 1421
3555.50 1322
3556.07 1223
3556.63 1169
3557.19 1280
3557.75 1263
3558.32 1252
3558.88 1244
3559.44 1222
3560.00 1301
3560.57 1189
3561.13 1136
3561.69 1213
3562.26 1258
3562.82 1417
3563.38 1280
3563.94 1264
3564.51 1277
3565.07 1273
3565.63 1226
3566.20 1189
3566.76 1331
3567.32 1370
3567.89 1285
3568.45 1305
3569.01 1367
3569.58 1261
3570.14 1238
3570.70 1272
3571.27 1219
3571.83 1151
3572.39 1114
3572.96 1171
3573.52 1151
3574.09 1129
3574.65 1190
3575.21 1235
3575.78 1305
3576.34 1358
3576.91 1353
3577.47 1311
3578.03 1233
3578.60 1270
3579.16 1283
3579.73 1264
3580.29 1269
3580.86 1309
3581.42 1235
3581.98 1275
3582.55 1259
3583.11 1417
3583.68 1347
3584.24 1323
3584.81 1224
3585.37 1230
3585.94 1267
3586.50 1201
3587.07 1210
3587.63 1208
3588.20 1217
3588.76 1189
3589.33 1307
3589.89 1348
3590.46 1234
3591.02 1222
3591.59 1317
3592.15 1248
3592.72 1212
3593.28 1207
3593.85 1158
3594.41 1281
3594.98 1234
3595.54 1229
3596.11 1212
3596.68 1194
3597.24 1265
3597.81 1232
3598.37 1208
3598.94 1201
3599.50 1274
3600.07 1237
3600.64 1308
3601.20 1461
3601.77 1285
3602.33 1259
3602.90 1318
3603.47 1283
3604.03 1339
3604.60 1211
3605.16 1183
3605.73 1152
3606.30 1215
3606.86 1172
3607.43 1206
3608.00 1179
3608.56 1221
3609.13 1242
3609.70 1208
3610.26 1022
3610.83 1057
3611.40 1139
3611.96 1143
3612.53 1065
3613.10 1100
3613.66 1090
3614.23 1176
3614.80 983
3615.36 1133
3615.93 1242
3616.50 1312
3617.07 1408
3617.63 1650
3618.20 1888
3618.77 2185
3619.34 2317
3619.90 2616
3620.47 2856
3621.04 3009
3621.61 3112
3622.17 3244
3622.74 3163
3623.31 3141
3623.88 3085
3624.44 2988
3625.01 2764
3625.58 2555
3626.15 2207
3626.72 1893
3627.28 1726
3627.85 1604
3628.42 1402
3628.99 1333
3629.56 1199
3630.12 1217
3630.69 1200
3631.26 1219
3631.83 1250
3632.40 1217
3632.97 1180
3633.53 1176
3634.10 1110
3634.67 1197
3635.24 1332
3635.81 1332
3636.38 1334
3636.95 1360
3637.52 1286
3638.08 1306
3638.65 1379
3639.22 1309
3639.79 1240
3640.36 1395
3640.93 1354
3641.50 1444
3642.07 1687
3642.64 1633
3643.21 1661
3643.78 1779
3644.34 1810
3644.91 1943
3645.48 1967
3646.05 1951
3646.62 2031
3647.19 2089
3647.76 1916
3648.33 1783
3648.90 1915
3649.47 1848
3650.04 1837
3650.61 1802
3651.18 1708
3651.75 1710
3652.32 1690
3652.89 1746
3653.46 1821
3654.03 1603
3654.60 1849
3655.17 1820
3655.74 1891
3656.31 1879
3656.88 1984
3657.45 2197
3658.02 1956
3658.59 2051
3659.16 1878
3659.73 2150
3660.30 2306
3660.87 2414
3661.45 2375
3662.02 2629
3662.59 2849
3663.16 2677
3663.73 2815
3664.30 2755
3664.87 2887
3665.44 2656
3666.01 2445
3666.58 2365
3667.15 2132
3667.73 2175
3668.30 2150
3668.87 2250
3669.44 2007
3670.01 1991
3670.58 1951
3671.15 1706
3671.73 1630
3672.30 1803
3672.87 1782
3673.44 1629
3674.01 1748
3674.58 1813
3675.16 1613
3675.73 1613
3676.30 1619
3676.87 1618
3677.44 1649
3678.01 1529
3678.59 1593
3679.16 1605
3679.73 1555
3680.30 1472
3680.88 1437
3681.45 1529
3682.02 1424
3682.59 1373
3683.16 1538
3683.74 1438
3684.31 1484
3684.88 1391
3685.45 1418
3686.03 1417
3686.60 1476
3687.17 1541
3687.74 1365
3688.32 1407
3688.89 1451
3689.46 1569
3690.04 1639
3690.61 1813
3691.18 1888
3691.76 2031
3692.33 2074
3692.90 2236
3693.47 2206
3694.05 2239
3694.62 2300
3695.19 2161
3695.77 2248
3696.34 1917
3696.91 1607
3697.49 1643
3698.06 1565
3698.64 1494
3699.21 1469
3699.78 1465
3700.36 1470
3700.93 1441
3701.50 1504
3702.08 1495
3702.65 1546
3703.23 1453
3703.80 1603
3704.37 1557
3704.95 1655
3705.52 1707
3706.10 1574
3706.67 1638
3707.24 1664
3707.82 1682
3708.39 1677
3708.97 1714
3709.54 1641
3710.12 1503
3710.69 1490
3711.27 1703
3711.84 1484
3712.41 1497
3712.99 1657
3713.56 1692
3714.14 1601
3714.71 1494
3715.29 1453
3715.86 1595
3716.44 1529
3717.01 1394
3717.59 1505
3718.16 1443
3718.74 1436
3719.31 1407
3719.89 1308
3720.46 1263
3721.04 1387
3721.61 1406
3722.19 1290
3722.77 1289
3723.34 1321
3723.92 1289
3724.49 1162
3725.07 1141
3725.64 1051
3726.22 1284
3726.79 1323
3727.37 1175
3727.95 1106
3728.52 1250
3729.10 1180
3729.67 1038
3730.25 1157
3730.83 1357
3731.40 1336
3731.98 1398
3732.56 1376
3733.13 1378
3733.71 1467
3734.28 1420
3734.86 1523
3735.44 1566
3736.01 1479
3736.59 1491
3737.17 1808
3737.74 1828
3738.32 1725
3738.90 1541
3739.47 1478
3740.05 1530
3740.63 1353
3741.20 1191
3741.78 1335
3742.36 1297
3742.93 1242
3743.51 1335
3744.09 1299
3744.67 1099
3745.24 1146
3745.82 1033
3746.40 1019
3746.97 990
3747.55 1049
3748.13 1192
3748.71 1117
3749.28 1145
3749.86 1098
3750.44 1261
3751.02 1228
3751.59 1304
3752.17 1100
3752.75 1105
3753.33 1215
3753.91 1292
3754.48 1045
3755.06 1056
3755.64 1122
3756.22 1086
3756.80 1126
3757.37 1088
3757.95 1180
3758.53 1182
3759.11 1180
3759.69 1067
3760.27 1077
3760.84 1169
3761.42 1185
3762.00 1252
3762.58 1301
3763.16 1117
3763.74 1078
3764.31 1208
3764.89 1042
3765.47 1121
3766.05 1065
3766.63 1142
3767.21 1187
3767.79 1195
3768.37 1141
3768.95 1026
3769.52 1034
3770.10 995
3770.68 1121
3771.26 1114
3771.84 1143
3772.42 1129
3773.00 1050
3773.58 1109
3774.16 1146
3774.74 1143
3775.32 1102
3775.90 1150
3776.48 1068
3777.06 1041
3777.64 1081
3778.22 1088
3778.80 1078
3779.38 1035
3779.96 1093
3780.54 1033
3781.12 966
3781.70 1171
3782.28 1172
3782.86 1009
3783.44 969
3784.02 1064
3784.60 931
3785.18 973
3785.76 941
3786.34 1012
3786.92 1019
3787.50 994
3788.08 947
3788.66 1000
3789.24 1039
3789.82 1128
3790.40 996
3790.98 988
3791.56 996
3792.14 886
3792.72 966
3793.30 1065
3793.89 968
3794.47 1026
3795.05 970
3795.63 1060
3796.21 1121
3796.79 1094
3797.37 996
3797.95 914
3798.53 1111
3799.12 1021
3799.70 995
3800.28 1072
3800.86 1047
3801.44 1063
3802.02 1141
3802.60 1120
3803.19 1196
3803.77 1168
3804.35 1081
3804.93 1074
3805.51 1193
3806.10 1278
3806.68 1190
3807.26 1173
3807.84 1163
3808.42 1236
3809.01 1213
3809.59 1200
3810.17 1181
3810.75 1128
3811.33 1154
3811.92 1124
3812.50 1256
3813.08 1293
3813.66 1159
3814.25 1291
3814.83 1299
3815.41 1375
3815.99 1414
3816.58 1284
3817.16 1360
3817.74 1283
3818.32 1305
3818.91 1311
3819.49 1202
3820.07 1251
3820.66 1145
3821.24 1129
3821.82 1204
3822.41 1082
3822.99 1122
3823.57 1232
3824.16 1187
3824.74 1107
3825.32 1186
3825.91 1078
3826.49 963
3827.07 1044
3827.66 1018
3828.24 1083
3828.82 1079
3829.41 1176
3829.99 1128
3830.57 1101
3831.16 1049
3831.74 958
3832.33 1116
3832.91 1152
3833.49 1065
3834.08 1094
3834.66 1133
3835.25 1114
3835.83 1104
3836.41 1173
3837.00 1194
3837.58 1158
3838.17 1019
3838.75 1012
3839.34 1054
3839.92 1055
3840.50 1074
3841.09 995
3841.67 967
3842.26 935
3842.84 980
3843.43 1060
3844.01 1035
3844.60 1133
3845.18 1028
3845.77 1047
3846.35 1134
3846.94 1134
3847.52 1041
3848.11 1071
3848.69 1038
3849.28 1042
3849.86 997
3850.45 1088
3851.03 1040
3851.62 1106
3852.20 1123
3852.79 1168
3853.37 1104
3853.96 1177
3854.55 1101
3855.13 1172
3855.72 1076
3856.30 1121
3856.89 1116
3857.47 1120
3858.06 1180
3858.65 1259
3859.23 1236
3859.82 1456
3860.40 1468
3860.99 1693
3861.58 1815
3862.16 1816
3862.75 2066
3863.33 2258
3863.92 2603
3864.51 2738
3865.09 2929
3865.68 2938
3866.27 3114
3866.85 3251
3867.44 3280
3868.03 3229
3868.61 3085
3869.20 3173
3869.79 2962
3870.37 2634
3870.96 2527
3871.55 2442
3872.13 1983
3872.72 1885
3873.31 1747
3873.89 1641
3874.48 1578
3875.07 1588
3875.66 1528
3876.24 1725
3876.83 1807
3877.42 1942
3878.00 1689
3878.59 1550
3879.18 1789
3879.77 1631
3880.35 1681
3880.94 1646
3881.53 1724
3882.12 1605
3882.70 1543
3883.29 1526
3883.88 1345
3884.47 1209
3885.06 1230
3885.64 1232
3886.23 1132
3886.82 1167
3887.41 1238
3888.00 1205
3888.58 1317
3889.17 1200
3889.76 1271
3890.35 1339
3890.94 1436
3891.53 1484
3892.11 1555
3892.70 1545
3893.29 1455
3893.88 1493
3894.47 1676
3895.06 1617
3895.65 1696
3896.23 1345
3896.82 1327
3897.41 1366
3898.00 1345
3898.59 1315
3899.18 1226
3899.77 1255
3900.36 1397
3900.95 1266
3901.53 1207
3902.12 1258
3902.71 1157
3903.30 1156
3903.89 1254
3904.48 1352
3905.07 1303
3905.66 1318
3906.25 1230
3906.84 1228
3907.43 1210
3908.02 1250
3908.61 1209
3909.20 1239
3909.79 1369
3910.38 1288
3910.97 1419
3911.56 1308
3912.15 1264
3912.74 1207
3913.33 1224
3913.92 1165
3914.51 1176
3915.10 1087
3915.69 1125
3916.28 1088
3916.87 1111
3917.46 1125
3918.05 1056
3918.64 1009
3919.23 1104
3919.82 1151
3920.41 1241
3921.00 1254
3921.59 1175
3922.18 1050
3922.77 1157
3923.36 1271
3923.95 1270
3924.55 1182
3925.14 1105
3925.73 1150
3926.32 1042
3926.91 1012
3927.50 1171
3928.09 1071
3928.68 1133
3929.27 1050
3929.87 1087
3930.46 1115
3931.05 1101
3931.64 958
3932.23 954
3932.82 986
3933.41 1063
3934.01 1115
3934.60 1082
3935.19 1144
3935.78 1072
3936.37 969
3936.96 1073
3937.56 1096
3938.15 1071
3938.74 1018
3939.33 946
3939.92 945
3940.52 927
3941.11 888
3941.70 1096
3942.29 1054
3942.88 1119
3943.48 1082
3944.07 1096
3944.66 974
3945.25 1053
3945.85 954
3946.44 1149
3947.03 1088
3947.62 1113
3948.22 1053
3948.81 1017
3949.40 928
3949.99 1048
3950.59 981
3951.18 959
3951.77 985
3952.37 1125
3952.96 1109
3953.55 987
3954.15 879
3954.74 886
3955.33 932
3955.93 1025
3956.52 996
3957.11 1016
3957.71 1033
3958.30 1022
3958.89 1114
3959.49 1204
3960.08 1232
3960.67 1147
3961.27 1177
3961.86 1237
3962.45 1256
3963.05 1188
3963.64 1189
3964.23 1125
3964.83 1040
3965.42 1089
3966.02 1098
3966.61 1160
3967.20 998
3967.80 1074
3968.39 1076
3968.99 1086
3969.58 1043
3970.18 1066
3970.77 1124
3971.36 1134
3971.96 1095
3972.55 1069
3973.15 1102
3973.74 1013
3974.34 992
3974.93 1011
3975.53 1137
3976.12 1098
3976.72 1064
3977.31 1148
3977.91 939
3978.50 1074
3979.10 1239
3979.69 1232
3980.29 1286
3980.88 1243
3981.48 1172
3982.07 1139
3982.67 1189
3983.26 1159
3983.86 1098
3984.45 1021
3985.05 934
3985.64 984
3986.24 1046
3986.83 1095
3987.43 983
3988.03 1083
3988.62 985
3989.22 964
3989.81 1013
3990.41 1057
3991.00 963
3991.60 1051
3992.20 936
3992.79 978
3993.39 1092
3993.98 1019
3994.58 975
3995.18 943
3995.77 981
3996.37 952
3996.97 1039
3997.56 1019
3998.16 937
3998.75 1050
3999.35 1070
3999.95 941
4000.54 1048
4001.14 865
4001.74 1054
4002.33 1054
4002.93 998
4003.53 987
4004.12 999
4004.72 968
4005.32 1023
4005.92 1002
4006.51 1114
4007.11 1090
4007.71 1192
4008.30 1112
4008.90 1142
4009.50 1107
4010.10 1065
4010.69 1046
4011.29 1161
4011.89 1121
4012.49 1104
4013.08 1159
4013.68 1044
4014.28 1064
4014.88 1155
4015.47 1052
4016.07 1016
4016.67 1019
4017.27 1117
4017.86 1203
4018.46 1156
4019.06 1170
4019.66 1275
4020.26 1211
4020.85 1164
4021.45 1266
4022.05 1213
4022.65 1244
4023.25 1199
4023.85 1351
4024.44 1228
4025.04 1086
4025.64 1128
4026.24 1201
4026.84 1194
4027.44 1119
4028.03 1135
4028.63 1152
4029.23 1341
4029.83 1217
4030.43 1277
4031.03 1263
4031.63 1303
4032.23 1235
4032.83 1457
4033.42 1422
4034.02 1308
4034.62 1235
4035.22 1308
4035.82 1384
4036.42 1282
4037.02 1409
4037.62 1506
4038.22 1513
4038.82 1321
4039.42 1245
4040.02 1159
4040.62 1078
4041.22 1125
4041.82 1049
4042.41 1085
4043.01 995
4043.61 1050
4044.21 1014
4044.81 1008
4045.41 1018
4046.01 989
4046.61 981
4047.21 942
4047.81 1026
4048.41 1040
4049.01 1018
4049.61 997
4050.21 1151
4050.82 1080
4051.42 959
4052.02 980
4052.62 930
4053.22 1023
4053.82 1005
4054.42 926
4055.02 1041
4055.62 925
4056.22 976
4056.82 1037
4057.42 887
4058.02 910
4058.62 1049
4059.22 955
4059.83 911
4060.43 940
4061.03 866
4061.63 927
4062.23 900
4062.83 987
4063.43 998
4064.03 989
4064.63 991
4065.24 934
4065.84 964
4066.44 930
4067.04 828
4067.64 867
4068.24 887
4068.85 883
4069.45 843
4070.05 770
4070.65 866
4071.25 922
4071.85 825
4072.46 822
4073.06 923
4073.66 969
4074.26 881
4074.86 838
4075.47 839
4076.07 901
4076.67 898
4077.27 789
4077.88 850
4078.48 852
4079.08 1016
4079.68 967
4080.29 962
4080.89 1068
4081.49 1019
4082.09 927
4082.70 1042
4083.30 1035
4083.90 922
4084.50 978
4085.11 977
4085.71 899
4086.31 939
4086.92 956
4087.52 992
4088.12 954
4088.72 971
4089.33 893
4089.93 847
4090.53 906
4091.14 990
4091.74 921
4092.34 821
4092.95 727
4093.55 829
4094.16 821
4094.76 849
4095.36 934
4095.97 862
4096.57 794
4097.17 845
4097.78 864
4098.38 832
4098.98 835
4099.59 898
4100.19 891
4100.80 926
4101.40 946
4102.00 850
4102.61 821
4103.21 917
4103.82 884
4104.42 795
4105.03 755
4105.63 749
4106.23 821
4106.84 886
4107.44 960
4108.05 921
4108.65 850
4109.26 784
4109.86 890
4110.47 896
4111.07 953
4111.68 858
4112.28 896
4112.89 737
4113.49 778
4114.10 852
4114.70 751
4115.31 778
4115.91 817
4116.52 807
4117.12 827
4117.73 819
4118.33 788
4118.94 835
4119.54 856
4120.15 813
4120.75 845
4121.36 846
4121.97 917
4122.57 897
4123.18 817
4123.78 965
4124.39 974
4124.99 931
4125.60 892
4126.21 892
4126.81 912
4127.42 968
4128.02 859
4128.63 954
4129.24 915
4129.84 911
4130.45 884
4131.05 855
4131.66 752
4132.27 886
4132.87 895
4133.48 824
4134.09 780
4134.69 757
4135.30 858
4135.91 844
4136.51 938
4137.12 990
4137.73 1021
4138.33 1033
4138.94 972
4139.55 1002
4140.15 950
4140.76 951
4141.37 1000
4141.97 1027
4142.58 1111
4143.19 1036
4143.80 1127
4144.40 1163
4145.01 1100
4145.62 1027
4146.22 954
4146.83 1096
4147.44 1086
4148.05 1038
4148.65 1051
4149.26 1029
4149.87 888
4150.48 944
4151.09 1043
4151.69 909
4152.30 862
4152.91 907
4153.52 952
4154.12 934
4154.73 926
4155.34 863
4155.95 821
4156.56 950
4157.16 925
4157.77 925
4158.38 858
4158.99 793
4159.60 820
4160.21 848
4160.81 855
4161.42 992
4162.03 902
4162.64 788
4163.25 845
4163.86 831
4164.47 925
4165.08 905
4165.68 968
4166.29 1003
4166.90 932
4167.51 1081
4168.12 1060
4168.73 1012
4169.34 1043
4169.95 1096
4170.56 1062
4171.16 979
4171.77 981
4172.38 968
4172.99 1007
4173.60 952
4174.21 920
4174.82 1019
4175.43 1045
4176.04 965
4176.65 975
4177.26 1082
4177.87 1085
4178.48 1116
4179.09 1217
4179.70 1248
4180.31 1117
4180.92 1072
4181.53 1235
4182.14 1091
4182.75 1136
4183.36 1095
4183.97 1041
4184.58 1000
4185.19 1056
4185.80 1128
4186.41 978
4187.02 871
4187.63 855
4188.24 978
4188.85 924
4189.46 851
4190.07 969
4190.68 823
4191.29 918
4191.90 963
4192.51 1095
4193.13 1077
4193.74 1137
4194.35 1174
4194.96 1184
4195.57 1203
4196.18 1207
4196.79 1185
4197.40 1206
4198.01 1284
4198.62 1350
4199.24 1367
4199.85 1287
4200.46 1301
4201.07 1279
4201.68 1232
4202.29 1167
4202.90 1247
4203.52 1048
4204.13 1049
4204.74 1110
4205.35 1036
4205.96 1056
4206.57 1051
4207.19 1103
4207.80 1061
4208.41 1060
4209.02 1047
4209.63 1067
4210.25 994
4210.86 1036
4211.47 1083
4212.08 1226
4212.69 1076
4213.31 1121
4213.92 1067
4214.53 1030
4215.14 968
4215.76 1018
4216.37 1094
4216.98 1158
4217.59 1068
4218.21 1049
4218.82 1204
4219.43 1278
4220.04 1192
4220.66 1252
4221.27 1324
4221.88 1426
4222.50 1495
4223.11 1519
4223.72 1609
4224.33 1631
4224.95 1849
4225.56 2071
4226.17 2118
4226.79 2252
4227.40 2099
4228.01 2145
4228.63 2181
4229.24 2206
4229.85 2096
4230.47 2082
4231.08 2237
4231.69 2188
4232.31 2216
4232.92 2134
4233.54 2306
4234.15 2329
4234.76 2312
4235.38 2255
4235.99 2530
4236.61 2624
4237.22 2689
4237.83 2910
4238.45 3030
4239.06 3036
4239.68 2803
4240.29 2838
4240.90 2693
4241.52 2309
4242.13 2200
4242.75 1916
4243.36 1647
4243.98 1647
4244.59 1410
4245.21 1367
4245.82 1372
4246.43 1429
4247.05 1459
4247.66 1254
4248.28 1432
4248.89 1390
4249.51 1468
4250.12 1418
4250.74 1385
4251.35 1434
4251.97 1315
4252.58 1548
4253.20 1554
4253.81 1528
4254.43 1444
4255.04 1305
4255.66 1308
4256.28 1257
4256.89 1172
4257.51 1251
4258.12 1268
4258.74 1165
4259.35 1169
4259.97 1241
4260.58 1296
4261.20 1290
4261.82 1173
4262.43 1063
4263.05 1217
4263.66 1132
4264.28 1111
4264.90 1203
4265.51 1121
4266.13 1104
4266.74 1116
4267.36 1056
4267.98 973
4268.59 1141
4269.21 1106
4269.82 1217
4270.44 1197
4271.06 1191
4271.67 1119
4272.29 1083
4272.91 1172
4273.52 1114
4274.14 1244
4274.76 1214
4275.37 1172
4275.99 1146
4276.61 1256
4277.22 1424
4277.84 1292
4278.46 1488
4279.08 1580
4279.69 1609
4280.31 1507
4280.93 1510
4281.54 1350
4282.16 1374
4282.78 1211
4283.40 1141
4284.01 1156
4284.63 1084
4285.25 1095
4285.87 1134
4286.48 1058
4287.10 1043
4287.72 1020
4288.34 980
4288.95 937
4289.57 1024
4290.19 1015
4290.81 888
4291.43 1018
4292.04 1029
4292.66 862
4293.28 993
4293.90 1045
4294.52 963
4295.13 988
4295.75 948
4296.37 951
4296.99 941
4297.61 915
4298.23 850
4298.84 750
4299.46 972
4300.08 971
4300.70 925
4301.32 943
4301.94 965
4302.56 992
4303.17 973
4303.79 1024
4304.41 1008
4305.03 1035
4305.65 1011
4306.27 967
4306.89 1020
4307.51 982
4308.13 972
4308.75 858
4309.36 857
4309.98 979
4310.60 975
4311.22 929
4311.84 1029
4312.46 1022
4313.08 941
4313.70 1085
4314.32 1064
4314.94 950
4315.56 1003
4316.18 947
4316.80 1134
4317.42 1024
4318.04 1093
4318.66 1081
4319.28 998
4319.90 1062
4320.52 1049
4321.14 1065
4321.76 1013
4322.38 1137
4323.00 988
4323.62 1094
4324.24 1087
4324.86 1097
4325.48 1210
4326.10 1171
4326.72 1188
4327.34 1345
4327.96 1372
4328.58 1342
4329.20 1324
4329.82 1384
4330.44 1410
4331.07 1498
4331.69 1450
4332.31 1250
4332.93 1232
4333.55 1323
4334.17 1257
4334.79 1208
4335.41 1243
4336.03 1386
4336.65 1370
4337.28 1496
4337.90 1597
4338.52 1648
4339.14 1724
4339.76 1907
4340.38 2089
4341.00 2177
4341.63 2102
4342.25 2161
4342.87 2206
4343.49 1993
4344.11 1975
4344.73 1932
4345.36 1917
4345.98 1837
4346.60 1902
4347.22 2024
4347.84 2256
4348.47 2666
4349.09 2801
4349.71 3034
4350.33 3048
4350.95 3112
4351.58 3254
4352.20 2736
4352.82 2660
4353.44 2700
4354.07 2221
4354.69 2103
4355.31 1906
4355.93 1615
4356.56 1631
4357.18 1572
4357.80 1476
4358.42 1472
4359.05 1545
4359.67 1396
4360.29 1449
4360.92 1334
4361.54 1341
4362.16 1336
4362.78 1273
4363.41 1377
4364.03 1365
4364.65 1292
4365.28 1344
4365.90 1365
4366.52 1304
4367.15 1450
4367.77 1364
4368.39 1262
4369.02 1120
4369.64 1188
4370.26 1135
4370.89 1142
4371.51 1295
4372.14 1197
4372.76 1068
4373.38 1120
4374.01 1074
4374.63 1154
4375.25 1138
4375.88 1050
4376.50 988
4377.13 1104
4377.75 1244
4378.37 1188
4379.00 1123
4379.62 1284
4380.25 1179
4380.87 1156
4381.50 1298
4382.12 1195
4382.75 1306
4383.37 1399
4383.99 1375
4384.62 1403
4385.24 1217
4385.87 1202
4386.49 1223
4387.12 1167
4387.74 1153
4388.37 1187
4388.99 1120
4389.62 1145
4390.24 1111
4390.87 1133
4391.49 1109
4392.12 990
4392.74 1070
4393.37 1146
4393.99 1090
4394.62 1038
4395.24 1010
4395.87 1152
4396.49 1207
4397.12 1123
4397.75 1208
4398.37 1273
4399.00 1330
4399.62 1283
4400.25 1316
4400.87 1287
4401.50 1331
4402.13 1239
4402.75 1336
4403.38 1388
4404.00 1298
4404.63 1153
4405.26 1278
4405.88 1119
4406.51 1098
4407.13 1065
4407.76 1057
4408.39 1222
4409.01 1104
4409.64 1162
4410.27 1154
4410.89 1215
4411.52 1253
4412.15 1158
4412.77 1172
4413.40 1222
4414.03 1156
4414.65 1166
4415.28 1054
4415.91 1110
4416.53 1173
4417.16 1088
4417.79 1082
4418.41 1046
4419.04 910
4419.67 960
4420.30 931
4420.92 1045
4421.55 1052
4422.18 949
4422.80 957
4423.43 1042
4424.06 950
4424.69 1030
4425.31 1041
4425.94 978
4426.57 950
4427.20 936
4427.82 915
4428.45 900
4429.08 898
4429.71 953
4430.34 841
4430.96 861
4431.59 880
4432.22 876
4432.85 845
4433.48 844
4434.10 953
4434.73 944
4435.36 917
4435.99 853
4436.62 846
4437.25 830
4437.87 963
4438.50 971
4439.13 1037
4439.76 1026
4440.39 1003
4441.02 962
4441.64 932
4442.27 944
4442.90 918
4443.53 929
4444.16 963
4444.79 866
4445.42 808
4446.05 972
4446.68 897
4447.30 812
4447.93 868
4448.56 926
4449.19 965
4449.82 971
4450.45 940
4451.08 1066
4451.71 1036
4452.34 969
4452.97 1100
4453.60 949
4454.23 991
4454.86 1026
4455.49 987
4456.12 933
4456.75 968
4457.38 976
4458.01 941
4458.64 994
4459.27 1030
4459.90 924
4460.53 974
4461.16 1082
4461.79 1020
4462.42 1060
4463.05 1001
4463.68 998
4464.31 968
4464.94 910
4465.57 925
4466.20 801
4466.83 770
4467.46 892
4468.09 817
4468.72 725
4469.35 904
4469.98 881
4470.61 779
4471.24 885
4471.87 964
4472.50 932
4473.13 841
4473.77 882
4474.40 923
4475.03 756
4475.66 817
4476.29 818
4476.92 901
4477.55 826
4478.18 792
4478.82 784
4479.45 849
4480.08 922
4480.71 881
4481.34 870
4481.97 851
4482.60 787
4483.24 786
4483.87 795
4484.50 884
4485.13 903
4485.76 939
4486.39 951
4487.03 1001
4487.66 1050
4488.29 959
4488.92 914
4489.55 934
4490.19 894
4490.82 955
4491.45 1025
4492.08 934
4492.71 940
4493.35 977
4493.98 987
4494.61 1111
4495.24 1019
4495.88 1061
4496.51 939
4497.14 921
4497.77 867
4498.41 893
4499.04 943
4499.67 993
4500.31 1082
4500.94 1117
4501.57 1142
4502.20 1104
4502.84 1146
4503.47 1272
4504.10 1230
4504.74 1238
4505.37 1371
4506.00 1271
4506.64 1236
4507.27 1351
4507.90 1316
4508.54 1170
4509.17 1061
4509.80 1022
4510.44 1094
4511.07 1046
4511.70 998
4512.34 1014
4512.97 1029
4513.60 950
4514.24 1071
4514.87 940
4515.51 1076
4516.14 1025
4516.77 1111
4517.41 1025
4518.04 1016
4518.68 990
4519.31 989
4519.94 1012
4520.58 1058
4521.21 1109
4521.85 976
4522.48 885
4523.12 961
4523.75 1023
4524.39 951
4525.02 975
4525.65 1021
4526.29 933
4526.92 1075
4527.56 1100
4528.19 1059
4528.83 1156
4529.46 1317
4530.10 1366
4530.73 1541
4531.37 1764
4532.00 1830
4532.64 2234
4533.27 2609
4533.91 2953
4534.54 3218
4535.18 3270
4535.81 3427
4536.45 3535
4537.09 3535
4537.72 3432
4538.36 3129
4538.99 2886
4539.63 2406
4540.26 2065
4540.90 1906
4541.53 1642
4542.17 1398
4542.81 1280
4543.44 1250
4544.08 1215
4544.71 1139
4545.35 1002
4545.99 1079
4546.62 992
4547.26 1040
4547.89 921
4548.53 949
4549.17 929
4549.80 871
4550.44 881
4551.08 953
4551.71 892
4552.35 799
4552.98 921
4553.62 1012
4554.26 959
4554.89 921
4555.53 919
4556.17 1085
4556.80 1058
4557.44 1098
4558.08 985
4558.72 877
4559.35 927
4559.99 919
4560.63 1021
4561.26 890
4561.90 982
4562.54 960
4563.17 1028
4563.81 987
4564.45 1077
4565.09 964
4565.72 987
4566.36 932
4567.00 1043
4567.64 1048
4568.27 933
4568.91 937
4569.55 1068
4570.19 1094
4570.82 1120
4571.46 1072
4572.10 984
4572.74 1034
4573.38 1133
4574.01 1044
4574.65 1035
4575.29 1016
4575.93 1025
4576.57 984
4577.20 959
4577.84 991
4578.48 1129
4579.12 1018
4579.76 951
4580.40 1009
4581.04 1080
4581.67 1046
4582.31 925
4582.95 948
4583.59 1026
4584.23 1042
4584.87 958
4585.51 1139
4586.14 1053
4586.78 1069
4587.42 1010
4588.06 954
4588.70 976
4589.34 1088
4589.98 1063
4590.62 917
4591.26 1079
4591.90 1225
4592.54 1219
4593.17 1118
4593.81 1328
4594.45 1393
4595.09 1317
4595.73 1454
4596.37 1320
4597.01 1241
4597.65 1324
4598.29 1258
4598.93 1141
4599.57 1115
4600.21 1093
4600.85 1038
4601.49 1103
4602.13 1115
4602.77 1033
4603.41 1102
4604.05 1093
4604.69 1024
4605.33 1019
4605.97 1123
4606.61 1111
4607.25 1211
4607.89 1224
4608.53 1186
4609.17 1282
4609.81 1222
4610.45 1291
4611.09 1275
4611.73 1325
4612.38 1285
4613.02 1310
4613.66 1226
4614.30 1292
4614.94 1027
4615.58 1037
4616.22 993
4616.86 988
4617.50 1052
4618.14 1050
4618.78 995
4619.43 954
4620.07 1008
4620.71 901
4621.35 874
4621.99 884
4622.63 966
4623.27 968
4623.91 955
4624.56 1074
4625.20 981
4625.84 1003
4626.48 980
4627.12 1008
4627.76 966
4628.41 884
4629.05 964
4629.69 1085
4630.33 1066
4630.97 989
4631.62 866
4632.26 988
4632.90 923
4633.54 970
4634.18 1058
4634.83 957
4635.47 1069
4636.11 998
4636.75 1186
4637.40 1215
4638.04 1177
4638.68 1203
4639.32 1240
4639.97 1174
4640.61 1176
4641.25 1173
4641.89 1176
4642.54 1111
4643.18 1175
4643.82 1171
4644.46 1164
4645.11 1144
4645.75 1076
4646.39 1052
4647.04 1109
4647.68 1050
4648.32 999
4648.97 950
4649.61 1026
4650.25 1069
4650.90 979
4651.54 1041
4652.18 955
4652.83 1076
4653.47 1101
4654.11 1162
4654.76 1344
4655.40 1496
4656.04 1558
4656.69 1308
4657.33 1342
4657.98 1423
4658.62 1471
4659.26 1387
4659.91 1297
4660.55 1212
4661.20 1131
4661.84 1155
4662.48 1026
4663.13 1025
4663.77 904
4664.42 885
4665.06 966
4665.71 938
4666.35 896
4666.99 961
4667.64 893
4668.28 905
4668.93 971
4669.57 872
4670.22 853
4670.86 851
4671.51 881
4672.15 873
4672.80 889
4673.44 898
4674.09 892
4674.73 832
4675.38 819
4676.02 946
4676.67 990
4677.31 1054
4677.96 1041
4678.60 995
4679.25 1073
4679.89 991
4680.54 901
4681.18 928
4681.83 955
4682.47 880
4683.12 969
4683.77 969
4684.41 953
4685.06 1006
4685.70 981
4686.35 1025
4686.99 926
4687.64 939
4688.29 899
4688.93 1037
4689.58 922
4690.22 951
4690.87 981
4691.52 986
4692.16 942
4692.81 912
4693.45 841
4694.10 878
4694.75 798
4695.39 964
4696.04 1035
4696.69 958
4697.33 991
4697.98 961
4698.63 1033
4699.27 1093
4699.92 1108
4700.57 974
4701.21 1090
4701.86 1073
4702.51 1208
4703.15 1213
4703.80 1180
4704.45 1224
4705.10 1171
4705.74 1144
4706.39 1072
4707.04 1051
4707.68 932
4708.33 932
4708.98 923
4709.63 1064
4710.27 1014
4710.92 880
4711.57 871
4712.22 944
4712.86 1029
4713.51 892
4714.16 1057
4714.81 942
4715.45 901
4716.10 1010
4716.75 1031
4717.40 1000
4718.05 970
4718.69 937
4719.34 953
4719.99 892
4720.64 856
4721.29 801
4721.94 953
4722.58 1048
4723.23 1104
4723.88 1054
4724.53 1048
4725.18 1105
4725.83 1127
4726.47 1136
4727.12 1249
4727.77 1277
4728.42 1262
4729.07 1258
4729.72 1180
4730.37 1153
4731.02 1312
4731.66 1260
4732.31 1148
4732.96 1124
4733.61 1049
4734.26 1070
4734.91 934
4735.56 939
4736.21 858
4736.86 934
4737.51 1003
4738.16 839
4738.81 958
4739.45 898
4740.10 921
4740.75 967
4741.40 983
4742.05 939
4742.70 1039
4743.35 990
4744.00 944
4744.65 990
4745.30 1008
4745.95 951
4746.60 966
4747.25 906
4747.90 972
4748.55 1053
4749.20 952
4749.85 979
4750.50 1002
4751.15 1129
4751.80 1062
4752.45 1042
4753.10 1029
4753.75 1014
4754.40 1007
4755.05 1003
4755.71 1042
4756.36 1060
4757.01 1052
4757.66 952
4758.31 1001
4758.96 1036
4759.61 1051
4760.26 1029
4760.91 955
4761.56 965
4762.21 955
4762.86 929
4763.52 985
4764.17 992
4764.82 1047
4765.47 988
4766.12 1037
4766.77 1090
4767.42 1203
4768.07 1382
4768.73 1380
4769.38 1400
4770.03 1554
4770.68 1464
4771.33 1539
4771.98 1561
4772.64 1343
4773.29 1377
4773.94 1334
4774.59 1373
4775.24 1156
4775.89 1150
4776.55 1147
4777.20 1101
4777.85 1143
4778.50 1043
4779.15 1002
4779.81 1060
4780.46 1007
4781.11 976
4781.76 1089
4782.42 1138
4783.07 1097
4783.72 1169
4784.37 1057
4785.03 1088
4785.68 1089
4786.33 1022
4786.98 1014
4787.64 939
4788.29 938
4788.94 990
4789.60 1001
4790.25 976
4790.90 964
4791.55 909
4792.21 870
4792.86 945
4793.51 999
4794.17 1072
4794.82 1001
4795.47 913
4796.13 932
4796.78 935
4797.43 951
4798.09 965
4798.74 975
4799.39 946
4800.05 1016
4800.70 960
4801.36 960
4802.01 899
4802.66 857
4803.32 969
4803.97 1006
4804.62 867
4805.28 917
4805.93 825
4806.59 902
4807.24 919
4807.89 921
4808.55 924
4809.20 1014
4809.86 1016
4810.51 1006
4811.17 915
4811.82 891
4812.47 919
4813.13 917
4813.78 881
4814.44 853
4815.09 908
4815.75 889
4816.40 920
4817.06 907
4817.71 1068
4818.37 954
4819.02 953
4819.68 972
4820.33 994
4820.99 1070
4821.64 1071
4822.30 1040
4822.95 1086
4823.61 1261
4824.26 1247
4824.92 1138
4825.57 1191
4826.23 1317
4826.88 1303
4827.54 1378
4828.19 1357
4828.85 1441
4829.51 1401
4830.16 1513
4830.82 1425
4831.47 1456
4832.13 1409
4832.78 1366
4833.44 1209
4834.10 1235
4834.75 1321
4835.41 1325
4836.06 1426
4836.72 1346
4837.38 1397
4838.03 1463
4838.69 1651
4839.34 1783
4840.00 1804
4840.66 1918
4841.31 1862
4841.97 2086
4842.63 2222
4843.28 2063
4843.94 2097
4844.60 2121
4845.25 1953
4845.91 1727
4846.57 1608
4847.22 1516
4847.88 1697
4848.54 1590
4849.19 1549
4849.85 1554
4850.51 1611
4851.17 1690
4851.82 1655
4852.48 1570
4853.14 1632
4853.79 1570
4854.45 1599
4855.11 1642
4855.77 1731
4856.42 1607
4857.08 1728
4857.74 1815
4858.40 1728
4859.05 1678
4859.71 2012
4860.37 2083
4861.03 1978
4861.68 2189
4862.34 2086
4863.00 2173
4863.66 2197
4864.32 2207
4864.97 2181
4865.63 1973
4866.29 1889
4866.95 1806
4867.61 1868
4868.26 1755
4868.92 1851
4869.58 1988
4870.24 2016
4870.90 1981
4871.56 2074
4872.21 2031
4872.87 2071
4873.53 1804
4874.19 1749
4874.85 1722
4875.51 1590
4876.17 1646
4876.83 1658
4877.48 1733
4878.14 1637
4878.80 1406
4879.46 1437
4880.12 1381
4880.78 1506
4881.44 1437
4882.10 1493
4882.76 1678
4883.42 1642
4884.08 1501
4884.73 1589
4885.39 1443
4886.05 1486
4886.71 1430
4887.37 1433
4888.03 1222
4888.69 1232
4889.35 1304
4890.01 1298
4890.67 1443
4891.33 1558
4891.99 1470
4892.65 1396
4893.31 1402
4893.97 1303
4894.63 1482
4895.29 1531
4895.95 1564
4896.61 1545
4897.27 1480
4897.93 1364
4898.59 1376
4899.25 1329
4899.91 1382
4900.57 1315
4901.23 1237
4901.89 1202
4902.55 1229
4903.21 1149
4903.88 1161
4904.54 1085
4905.20 999
4905.86 1086
4906.52 1152
4907.18 1227
4907.84 1223
4908.50 1047
4909.16 1012
4909.82 981
4910.48 1077
4911.15 979
4911.81 1047
4912.47 1091
4913.13 1048
4913.79 1092
4914.45 971
4915.11 1001
4915.77 1084
4916.44 1029
4917.10 951
4917.76 978
4918.42 1011
4919.08 871
4919.74 820
4920.41 1003
4921.07 1055
4921.73 936
4922.39 929
4923.05 1007
4923.72 955
4924.38 909
4925.04 1004
4925.70 946
4926.36 905
4927.03 943
4927.69 918
4928.35 977
4929.01 1065
4929.67 955
4930.34 993
4931.00 1021
4931.66 1007
4932.32 957
4932.99 923
4933.65 1135
4934.31 1200
4934.98 1249
4935.64 1130
4936.30 1050
4936.96 1001
4937.63 1053
4938.29 973
4938.95 907
4939.62 992
4940.28 919
4940.94 1039
4941.61 1030
4942.27 989
4942.93 1038
4943.60 1107
4944.26 1038
4944.92 962
4945.59 953
4946.25 1034
4946.91 1010
4947.58 1003
4948.24 1017
4948.90 881
4949.57 874
4950.23 880
4950.89 974
4951.56 880
4952.22 924
4952.89 940
4953.55 949
4954.21 961
4954.88 944
4955.54 809
4956.21 792
4956.87 901
4957.53 814
4958.20 854
4958.86 895
4959.53 928
4960.19 873
4960.86 812
4961.52 847
4962.19 947
4962.85 870
4963.52 936
4964.18 910
4964.84 982
4965.51 973
4966.17 947
4966.84 1010
4967.50 1021
4968.17 1242
4968.83 1129
4969.50 1083
4970.16 1036
4970.83 987
4971.49 897
4972.16 990
4972.82 997
4973.49 1013
4974.16 990
4974.82 1032
4975.49 968
4976.15 968
4976.82 948
4977.48 910
4978.15 812
4978.81 920
4979.48 990
4980.15 856
4980.81 932
4981.48 863
4982.14 980
4982.81 957
4983.48 952
4984.14 941
4984.81 983
4985.47 1003
4986.14 1098
4986.81 936
4987.47 1013
4988.14 1140
4988.80 1111
4989.47 1098
4990.14 1109
4990.80 1074
4991.47 1069
4992.14 986
4992.80 997
4993.47 1022
4994.14 964
4994.80 1008
4995.47 877
4996.14 990
4996.80 933
4997.47 863
4998.14 958
4998.81 870
4999.47 835
5000.14 778
5000.81 818
5001.47 944
5002.14 941
5002.81 737
5003.48 939
5004.14 923
5004.81 926
5005.48 852
5006.15 803
5006.81 879
5007.48 874
5008.15 841
5008.82 908
5009.48 953
5010.15 921
5010.82 939
5011.49 927
5012.16 1006
5012.82 1003
5013.49 881
5014.16 949
5014.83 933
5015.50 934
5016.16 940
5016.83 913
5017.50 996
5018.17 946
5018.84 905
5019.50 911
5020.17 883
5020.84 964
5021.51 1179
5022.18 1243
5022.85 1255
5023.52 1490
5024.19 1477
5024.85 1697
5025.52 1962
5026.19 2147
5026.86 2190
5027.53 2336
5028.20 2382
5028.87 2397
5029.54 2198
5030.21 1963
5030.87 1862
5031.54 1608
5032.21 1548
5032.88 1301
5033.55 1192
5034.22 1034
5034.89 944
5035.56 969
5036.23 934
5036.90 883
5037.57 898
5038.24 940
5038.91 913
5039.58 829
5040.25 842
5040.92 943
5041.59 857
5042.26 811
5042.93 791
5043.60 809
5044.27 882
5044.94 896
5045.61 750
5046.28 690
5046.95 786
5047.62 790
5048.29 868
5048.96 819
5049.63 714
5050.30 805
5050.97 815
5051.64 861
5052.31 883
5052.98 823
5053.65 906
5054.32 865
5054.99 861
5055.66 808
5056.34 742
5057.01 727
5057.68 768
5058.35 857
5059.02 746
5059.69 775
5060.36 743
5061.03 809
5061.70 772
5062.38 739
5063.05 740
5063.72 848
5064.39 830
5065.06 825
5065.73 860
5066.40 912
5067.08 887
5067.75 824
5068.42 829
5069.09 907
5069.76 752
5070.43 773
5071.11 841
5071.78 776
5072.45 839
5073.12 766
5073.79 738
5074.47 796
5075.14 704
5075.81 709
5076.48 837
5077.15 890
5077.83 811
5078.50 793
5079.17 726
5079.84 722
5080.52 831
5081.19 769
5081.86 1003
5082.53 1023
5083.21 893
5083.88 895
5084.55 861
5085.22 940
5085.90 775
5086.57 762
5087.24 842
5087.92 846
5088.59 848
5089.26 751
5089.93 725
5090.61 843
5091.28 881
5091.95 919
5092.63 867
5093.30 788
5093.97 890
5094.65 919
5095.32 885
5095.99 891
5096.67 878
5097.34 873
5098.02 981
5098.69 989
5099.36 868
5100.04 800
5100.71 909
5101.38 832
5102.06 788
5102.73 775
5103.41 770
5104.08 745
5104.75 932
5105.43 946
5106.10 978
5106.78 920
5107.45 915
5108.12 877
5108.80 866
5109.47 891
5110.15 850
5110.82 866
5111.50 924
5112.17 820
5112.85 829
5113.52 824
5114.20 732
5114.87 763
5115.54 816
5116.22 778
5116.89 806
5117.57 786
5118.24 732
5118.92 697
5119.59 765
5120.27 798
5120.94 997
5121.62 897
5122.30 892
5122.97 885
5123.65 914
5124.32 1027
5125.00 904
5125.67 914
5126.35 874
5127.02 813
5127.70 811
5128.37 888
5129.05 812
5129.73 911
5130.40 846
5131.08 776
5131.75 818
5132.43 888
5133.10 885
5133.78 763
5134.46 821
5135.13 806
5135.81 857
5136.49 828
5137.16 796
5137.84 734
5138.51 802
5139.19 871
5139.87 808
5140.54 863
5141.22 843
5141.90 827
5142.57 817
5143.25 758
5143.93 641
5144.60 672
5145.28 766
5145.96 738
5146.63 743
5147.31 748
5147.99 710
5148.66 739
5149.34 746
5150.02 707
5150.69 608
5151.37 804
5152.05 732
5152.73 699
5153.40 602
5154.08 739
5154.76 747
5155.44 739
5156.11 658
5156.79 684
5157.47 715
5158.15 640
5158.82 676
5159.50 674
5160.18 677
5160.86 789
5161.53 892
5162.21 741
5162.89 667
5163.57 789
5164.25 754
5164.92 673
5165.60 787
5166.28 662
5166.96 703
5167.64 717
5168.31 830
5168.99 855
5169.67 819
5170.35 799
5171.03 882
5171.71 941
5172.39 801
5173.06 882
5173.74 768
5174.42 758
5175.10 791
5175.78 789
5176.46 665
5177.14 641
5177.82 777
5178.49 774
5179.17 705
5179.85 832
5180.53 809
5181.21 790
5181.89 773
5182.57 764
5183.25 701
5183.93 719
5184.61 756
5185.29 722
5185.97 695
5186.64 711
5187.32 692
5188.00 668
5188.68 650
5189.36 706
5190.04 697
5190.72 707
5191.40 682
5192.08 669
5192.76 682
5193.44 625
5194.12 622
5194.80 701
5195.48 752
5196.16 732
5196.84 729
5197.52 711
5198.20 729
5198.88 697
5199.56 675
5200.24 636
5200.92 740
5201.60 691
5202.28 649
5202.96 618
5203.65 678
5204.33 729
5205.01 666
5205.69 696
5206.37 734
5207.05 746
5207.73 848
5208.41 893
5209.09 758
5209.77 781
5210.45 754
5211.13 856
5211.82 813
5212.50 837
5213.18 824
5213.86 924
5214.54 876
5215.22 809
5215.90 883
5216.58 903
5217.27 923
5217.95 901
5218.63 1003
5219.31 955
5219.99 863
5220.67 869
5221.36 884
5222.04 808
5222.72 961
5223.40 931
5224.08 802
5224.77 882
5225.45 877
5226.13 864
5226.81 862
5227.49 782
5228.18 742
5228.86 801
5229.54 771
5230.22 774
5230.91 732
5231.59 788
5232.27 788
5232.95 719
5233.63 783
5234.32 842
5235.00 790
5235.68 826
5236.37 770
5237.05 782
5237.73 747
5238.41 745
5239.10 828
5239.78 863
5240.46 873
5241.15 851
5241.83 798
5242.51 783
5243.20 738
5243.88 784
5244.56 813
5245.24 800
5245.93 758
5246.61 738
5247.29 792
5247.98 760
5248.66 744
5249.35 753
5250.03 825
5250.71 801
5251.40 799
5252.08 802
5252.76 998
5253.45 884
5254.13 893
5254.82 902
5255.50 861
5256.18 827
5256.87 823
5257.55 897
5258.24 786
5258.92 724
5259.60 855
5260.29 783
5260.97 808
5261.66 826
5262.34 842
5263.03 942
5263.71 788
5264.40 816
5265.08 903
5265.76 930
5266.45 923
5267.13 938
5267.82 864
5268.50 871
5269.19 724
5269.87 875
5270.56 825
5271.24 866
5271.93 887
5272.61 810
5273.30 838
5273.98 819
5274.67 765
5275.35 793
5276.04 835
5276.72 784
5277.41 789
5278.10 819
5278.78 840
5279.47 810
5280.15 757
5280.84 885
5281.52 810
5282.21 826
5282.89 925
5283.58 1025
5284.27 1023
5284.95 1076
5285.64 1019
5286.32 1046
5287.01 997
5287.70 956
5288.38 929
5289.07 893
5289.75 772
5290.44 752
5291.13 914
5291.81 872
5292.50 814
5293.19 710
5293.87 702
5294.56 784
5295.25 759
5295.93 803
5296.62 798
5297.31 817
5297.99 887
5298.68 740
5299.37 886
5300.05 926
5300.74 859
5301.43 865
5302.11 841
5302.80 968
5303.49 871
5304.18 840
5304.86 860
5305.55 808
5306.24 849
5306.92 766
5307.61 795
5308.30 816
5308.99 891
5309.67 899
5310.36 922
5311.05 887
5311.74 901
5312.42 870
5313.11 886
5313.80 880
5314.49 940
5315.18 947
5315.86 826
5316.55 937
5317.24 938
5317.93 913
5318.62 831
5319.30 797
5319.99 965
5320.68 955
5321.37 957
5322.06 1013
5322.74 1109
5323.43 1066
5324.12 1098
5324.81 1164
5325.50 1232
5326.19 1073
5326.88 1034
5327.56 929
5328.25 981
5328.94 898
5329.63 837
5330.32 881
5331.01 1011
5331.70 907
5332.39 913
5333.07 959
5333.76 857
5334.45 920
5335.14 888
5335.83 1060
5336.52 1031
5337.21 955
5337.90 1054
5338.59 1043
5339.28 1040
5339.97 1017
5340.66 1018
5341.35 992
5342.04 1021
5342.73 1078
5343.42 1105
5344.10 1081
5344.79 1001
5345.48 1138
5346.17 1271
5346.86 1336
5347.55 1328
5348.24 1450
5348.93 1225
5349.62 1220
5350.31 1267
5351.00 1344
5351.69 1473
5352.39 1615
5353.08 1642
5353.77 1896
5354.46 2015
5355.15 2124
5355.84 2215
5356.53 2184
5357.22 2126
5357.91 2085
5358.60 1989
5359.29 1715
5359.98 1433
5360.67 1438
5361.36 1373
5362.05 1262
5362.74 1094
5363.44 1076
5364.13 1034
5364.82 974
5365.51 930
5366.20 864
5366.89 921
5367.58 868
5368.27 819
5368.96 870
5369.66 756
5370.35 755
5371.04 762
5371.73 782
5372.42 811
5373.11 832
5373.81 904
5374.50 784
5375.19 815
5375.88 829
5376.57 829
5377.26 787
5377.96 833
5378.65 830
5379.34 782
5380.03 805
5380.72 770
5381.42 801
5382.11 798
5382.80 708
5383.49 780
5384.18 854
5384.88 772
5385.57 759
5386.26 822
5386.95 791
5387.65 796
5388.34 845
5389.03 791
5389.72 798
5390.42 799
5391.11 882
5391.80 910
5392.50 876
5393.19 926
5393.88 892
5394.57 915
5395.27 845
5395.96 875
5396.65 906
5397.35 984
5398.04 854
5398.73 856
5399.43 766
5400.12 786
5400.81 849
5401.51 754
5402.20 716
5402.89 773
5403.59 726
5404.28 777
5404.97 737
5405.67 768
5406.36 816
5407.06 866
5407.75 849
5408.44 822
5409.14 767
5409.83 736
5410.53 776
5411.22 839
5411.91 781
5412.61 779
5413.30 812
5414.00 858
5414.69 742
5415.38 716
5416.08 735
5416.77 755
5417.47 736
5418.16 736
5418.86 780
5419.55 817
5420.25 840
5420.94 728
5421.64 694
5422.33 776
5423.03 839
5423.72 773
5424.41 755
5425.11 763
5425.80 791
5426.50 934
5427.19 838
5427.89 728
5428.59 759
5429.28 821
5429.98 831
5430.67 718
5431.37 813
5432.06 764
5432.76 748
5433.45 761
5434.15 854
5434.84 816
5435.54 748
5436.23 800
5436.93 765
5437.63 808
5438.32 884
5439.02 919
5439.71 937
5440.41 859
5441.11 941
5441.80 1069
5442.50 1001
5443.19 1007
5443.89 936
5444.59 949
5445.28 856
5445.98 839
5446.68 899
5447.37 938
5448.07 967
5448.76 974
5449.46 1090
5450.16 1019
5450.85 1041
5451.55 1069
5452.25 1156
5452.94 1131
5453.64 1110
5454.34 1157
5455.03 1106
5455.73 1066
5456.43 996
5457.13 1010
5457.82 984
5458.52 966
5459.22 893
5459.91 946
5460.61 964
5461.31 928
5462.01 860
5462.70 895
5463.40 888
5464.10 969
5464.80 1074
5465.49 1007
5466.19 1071
5466.89 1017
5467.59 1003
5468.28 1097
5468.98 1153
5469.68 1098
5470.38 1026
5471.07 1107
5471.77 1063
5472.47 1031
5473.17 973
5473.87 967
5474.56 1167
5475.26 1083
5475.96 1059
5476.66 1190
5477.36 1170
5478.06 1127
5478.75 1120
5479.45 1125
5480.15 1165
5480.85 1234
5481.55 1370
5482.25 1502
5482.95 1517
5483.64 1541
5484.34 1810
5485.04 1867
5485.74 1779
5486.44 1757
5487.14 1792
5487.84 1675
5488.54 1389
5489.23 1352
5489.93 1258
5490.63 1241
5491.33 1189
5492.03 1183
5492.73 1344
5493.43 1311
5494.13 1368
5494.83 1385
5495.53 1450
5496.23 1467
5496.93 1421
5497.63 1445
5498.33 1461
5499.03 1425
5499.73 1549
5500.43 1575
5501.13 1718
5501.83 1731
5502.53 1922
5503.23 2241
5503.93 2502
5504.63 2584
5505.33 2703
5506.03 2850
5506.73 2685
5507.43 2624
5508.13 2495
5508.83 2148
5509.53 1949
5510.23 1636
5510.93 1523
5511.63 1355
5512.33 1311
5513.03 1276
5513.73 1246
5514.43 1232
5515.13 1345
5515.83 1294
5516.53 1209
5517.23 1149
5517.93 1250
5518.64 1405
5519.34 1236
5520.04 1282
5520.74 1134
5521.44 1177
5522.14 1284
5522.84 1251
5523.54 1270
5524.24 1214
5524.95 1106
5525.65 1069
5526.35 1092
5527.05 1163
5527.75 1082
5528.45 998
5529.15 922
5529.86 931
5530.56 1041
5531.26 1002
5531.96 950
5532.66 996
5533.36 804
5534.07 989
5534.77 927
5535.47 913
5536.17 1020
5536.87 909
5537.58 990
5538.28 967
5538.98 764
5539.68 895
5540.39 931
5541.09 906
5541.79 867
5542.49 861
5543.20 896
5543.90 941
5544.60 858
5545.30 804
5546.01 877
5546.71 893
5547.41 848
5548.11 851
5548.82 795
5549.52 833
5550.22 868
5550.93 886
5551.63 861
5552.33 833
5553.03 823
5553.74 825
5554.44 801
5555.14 828
5555.85 848
5556.55 871
5557.25 792
5557.96 813
5558.66 741
5559.36 720
5560.07 793
5560.77 780
5561.48 844
5562.18 726
5562.88 793
5563.59 791
5564.29 841
5564.99 789
5565.70 793
5566.40 922
5567.11 944
5567.81 841
5568.51 905
5569.22 922
5569.92 868
5570.63 928
5571.33 880
5572.04 844
5572.74 800
5573.44 947
5574.15 901
5574.85 777
5575.56 876
5576.26 857
5576.97 927
5577.67 953
5578.38 942
5579.08 865
5579.79 897
5580.49 908
5581.20 917
5581.90 908
5582.61 841
5583.31 897
5584.02 948
5584.72 1014
5585.43 820
5586.13 804
5586.84 779
5587.54 724
5588.25 806
5588.95 762
5589.66 751
5590.36 713
5591.07 740
5591.77 724
5592.48 643
5593.19 747
5593.89 755
5594.60 835
5595.30 670
5596.01 737
5596.71 782
5597.42 778
5598.13 730
5598.83 742
5599.54 701
5600.24 690
5600.95 685
5601.66 728
5602.36 789
5603.07 792
5603.78 763
5604.48 736
5605.19 747
5605.89 831
5606.60 791
5607.31 731
5608.01 777
5608.72 731
5609.43 799
5610.13 805
5610.84 689
5611.55 680
5612.25 765
5612.96 762
5613.67 761
5614.38 769
5615.08 758
5615.79 755
5616.50 719
5617.20 723
5617.91 672
5618.62 760
5619.33 742
5620.03 689
5620.74 707
5621.45 752
5622.15 757
5622.86 692
5623.57 676
5624.28 696
5624.99 703
5625.69 701
5626.40 693
5627.11 698
5627.82 731
5628.52 713
5629.23 755
5629.94 733
5630.65 724
5631.36 828
5632.06 825
5632.77 788
5633.48 793
5634.19 859
5634.90 799
5635.61 870
5636.31 760
5637.02 692
5637.73 708
5638.44 718
5639.15 810
5639.86 796
5640.56 708
5641.27 784
5641.98 882
5642.69 843
5643.40 802
5644.11 834
5644.82 845
5645.53 816
5646.24 938
5646.94 862
5647.65 922
5648.36 799
5649.07 860
5649.78 855
5650.49 804
5651.20 768
5651.91 750
5652.62 755
5653.33 760
5654.04 829
5654.75 732
5655.46 769
5656.17 777
5656.88 793
5657.59 740
5658.30 737
5659.01 796
5659.71 905
5660.42 912
5661.13 940
5661.84 1013
5662.55 1030
5663.26 909
5663.97 919
5664.69 914
5665.40 823
5666.11 833
5666.82 818
5667.53 851
5668.24 784
5668.95 803
5669.66 841
5670.37 818
5671.08 768
5671.79 805
5672.50 828
5673.21 897
5673.92 894
5674.63 962
5675.34 906
5676.05 975
5676.76 940
5677.48 872
5678.19 926
5678.90 860
5679.61 786
5680.32 873
5681.03 867
5681.74 783
5682.45 748
5683.16 694
5683.88 729
5684.59 781
5685.30 833
5686.01 766
5686.72 825
5687.43 897
5688.15 878
5688.86 852
5689.57 1008
5690.28 936
5690.99 809
5691.70 902
5692.42 804
5693.13 826
5693.84 825
5694.55 779
5695.26 710
5695.98 749
5696.69 737
5697.40 771
5698.11 688
5698.82 675
5699.54 743
5700.25 774
5700.96 769
5701.67 669
5702.39 618
5703.10 671
5703.81 688
5704.52 670
5705.24 735
5705.95 761
5706.66 745
5707.38 733
5708.09 673
5708.80 696
5709.51 685
5710.23 672
5710.94 695
5711.65 735
5712.37 684
5713.08 727
5713.79 727
5714.51 741
5715.22 817
5715.93 740
5716.65 765
5717.36 702
5718.07 705
5718.79 768
5719.50 745
5720.21 688
5720.93 723
5721.64 719
5722.36 708
5723.07 788
5723.78 769
5724.50 762
5725.21 798
5725.92 767
5726.64 821
5727.35 749
5728.07 687
5728.78 799
5729.50 867
5730.21 767
5730.92 844
5731.64 946
5732.35 971
5733.07 956
5733.78 957
5734.50 898
5735.21 898
5735.93 1029
5736.64 959
5737.35 851
5738.07 801
5738.78 832
5739.50 866
5740.21 904
5740.93 803
5741.64 872
5742.36 880
5743.07 892
5743.79 855
5744.50 927
5745.22 914
5745.93 945
5746.65 899
5747.37 824
5748.08 851
5748.80 821
5749.51 890
5750.23 832
5750.94 817
5751.66 831
5752.37 846
5753.09 884
5753.81 888
5754.52 958
5755.24 950
5755.95 911
5756.67 1015
5757.38 970
5758.10 1024
5758.82 982
5759.53 1030
5760.25 1095
5760.96 1109
5761.68 1125
5762.40 1057
5763.11 1048
5763.83 945
5764.55 893
5765.26 857
5765.98 945
5766.70 962
5767.41 941
5768.13 987
5768.85 889
5769.56 982
5770.28 970
5771.00 977
5771.71 1016
5772.43 958
5773.15 1044
5773.86 973
5774.58 1032
5775.30 1046
5776.01 1019
5776.73 1131
5777.45 1095
5778.17 1140
5778.88 1113
5779.60 1128
5780.32 1099
5781.04 1169
5781.75 1154
5782.47 1255
5783.19 1279
5783.91 1256
5784.62 1276
5785.34 1247
5786.06 1212
5786.78 1221
5787.49 1299
5788.21 1306
5788.93 1330
5789.65 1380
5790.37 1307
5791.08 1423
5791.80 1338
5792.52 1385
5793.24 1592
5793.96 1515
5794.68 1674
5795.39 1668
5796.11 1882
5796.83 1953
5797.55 1911
5798.27 1883
5798.99 1975
5799.70 2138
5800.42 2487
5801.14 3106
5801.86 3976
5802.58 5044
5803.30 6030
5804.02 7229
5804.74 7530
5805.45 7865
5806.17 7823
5806.89 7730
5807.61 6874
5808.33 5659
5809.05 4931
5809.77 3968
5810.49 3388
5811.21 2869
5811.93 2776
5812.65 2461
5813.37 2242
5814.09 2272
5814.81 2225
5815.52 2197
5816.24 2352
5816.96 2386
5817.68 2432
5818.40 2516
5819.12 2483
5819.84 2522
5820.56 2410
5821.28 2279
5822.00 2379
5822.72 2386
5823.44 2145
5824.16 2154
5824.88 1999
5825.60 1993
5826.32 1796
5827.04 1823
5827.76 1751
5828.48 1693
5829.21 1644
5829.93 1573
5830.65 1406
5831.37 1524
5832.09 1564
5832.81 1464
5833.53 1482
5834.25 1428
5834.97 1373
5835.69 1442
5836.41 1342
5837.13 1283
5837.85 1243
5838.57 1207
5839.30 1283
5840.02 1234
5840.74 1175
5841.46 1264
5842.18 1229
5842.90 1146
5843.62 1247
5844.34 1250
5845.07 1294
5845.79 1306
5846.51 1120
5847.23 1201
5847.95 1099
5848.67 1213
5849.39 1208
5850.12 1136
5850.84 1209
5851.56 1129
5852.28 1124
5853.00 1063
5853.73 1089
5854.45 1136
5855.17 1151
5855.89 1102
5856.61 1151
5857.34 1145
5858.06 1191
5858.78 1097
5859.50 1145
5860.23 1166
5860.95 1183
5861.67 1138
5862.39 1200
5863.11 1150
5863.84 1040
5864.56 1041
5865.28 1107
5866.01 1054
5866.73 1135
5867.45 1106
5868.17 989
5868.90 996
5869.62 1007
5870.34 1040
5871.07 1023
5871.79 1007
5872.51 994
5873.23 1033
5873.96 1112
5874.68 1210
5875.40 993
5876.13 1001
5876.85 1087
5877.57 1067
5878.30 1112
5879.02 1047
5879.74 976
5880.47 992
5881.19 987
5881.92 966
5882.64 1010
5883.36 942
5884.09 929
5884.81 1077
5885.53 1020
5886.26 937
5886.98 974
5887.71 1024
5888.43 1088
5889.15 1076
5889.88 959
5890.60 1111
5891.33 1069
5892.05 1116
5892.78 1061
5893.50 1119
5894.23 1025
5894.95 967
5895.67 1014
5896.40 980
5897.12 1045
5897.85 1015
5898.57 1056
5899.30 1083
5900.02 1028
5900.75 1010
5901.47 999
5902.20 817
5902.92 816
5903.65 854
5904.37 910
5905.10 890
5905.82 879
5906.55 858
5907.27 990
5908.00 1028
5908.72 911
5909.45 864
5910.17 873
5910.90 968
5911.62 910
5912.35 903
5913.08 870
5913.80 863
5914.53 862
5915.25 920
5915.98 932
5916.70 929
5917.43 954
5918.16 960
5918.88 997
5919.61 1002
5920.33 952
5921.06 848
5921.79 935
5922.51 921
5923.24 893
5923.97 936
5924.69 913
5925.42 956
5926.14 970
5926.87 875
5927.60 893
5928.32 1010
5929.05 1063
5929.78 971
5930.50 996
5931.23 1040
5931.96 1133
5932.68 1103
5933.41 985
5934.14 1077
5934.86 996
5935.59 1096
5936.32 1049
5937.05 1011
5937.77 1024
5938.50 1107
5939.23 1096
5939.95 1047
5940.68 1222
5941.41 1176
5942.14 1290
5942.86 1199
5943.59 1234
5944.32 1342
5945.05 1385
5945.77 1345
5946.50 1391
5947.23 1371
5947.96 1349
5948.68 1380
5949.41 1486
5950.14 1428
5950.87 1409
5951.60 1462
5952.32 1529
5953.05 1618
5953.78 1519
5954.51 1651
5955.24 1763
5955.96 1828
5956.69 1883
5957.42 1832
5958.15 1779
5958.88 1916
5959.61 1853
5960.33 1877
5961.06 1773
5961.79 1727
5962.52 1563
5963.25 1738
5963.98 1623
5964.71 1715
5965.44 1706
5966.16 1872
5966.89 1914
5967.62 1938
5968.35 2002
5969.08 2201
5969.81 2302
5970.54 2460
5971.27 2533
5972.00 2623
5972.73 2646
5973.46 2482
5974.18 2648
5974.91 2558
5975.64 2531
5976.37 2411
5977.10 2272
5977.83 2229
5978.56 2254
5979.29 2276
5980.02 2168
5980.75 2011
5981.48 2026
5982.21 2343
5982.94 2424
5983.67 2477
5984.40 2298
5985.13 2529
5985.86 2547
5986.59 2546
5987.32 2631
5988.05 2675
5988.78 2542
5989.51 2685
5990.24 2604
5990.97 2677
5991.70 2540
5992.43 2565
5993.16 2495
5993.89 2443
5994.62 2439
5995.35 2560
5996.09 2603
5996.82 2687
5997.55 2529
5998.28 2602
5999.01 2795
5999.74 2848
6000.47 2772
6001.20 2851
6001.93 3003
6002.66 2978
6003.39 2952
6004.13 3163
6004.86 3067
6005.59 3031
6006.32 2837
6007.05 2976
6007.78 2971
6008.51 2769
6009.25 2801
6009.98 2876
6010.71 2981
6011.44 3013
6012.17 3181
6012.90 3555
6013.64 4286
6014.37 4973
6015.10 5685
6015.83 6829
6016.56 8017
6017.29 8795
6018.03 9774
6018.76 10152
6019.49 10276
6020.22 10018
6020.96 9528
6021.69 8530
6022.42 7511
6023.15 6640
6023.88 5642
6024.62 4926
6025.35 4008
6026.08 3642
6026.81 3188
6027.55 2789
6028.28 2549
6029.01 2463
6029.75 2143
6030.48 2169
6031.21 2170
6031.94 2010
6032.68 1928
6033.41 1911
6034.14 2010
6034.88 2019
6035.61 1817
6036.34 1765
6037.07 1920
6037.81 1867
6038.54 1828
6039.27 1776
6040.01 1815
6040.74 1808
6041.47 1793
6042.21 1703
6042.94 1758
6043.68 1890
6044.41 1843
6045.14 2021
6045.88 2049
6046.61 2049
6047.34 2083
6048.08 2085
6048.81 2126
6049.55 2132
6050.28 2238
6051.01 2202
6051.75 2155
6052.48 2289
6053.22 2264
6053.95 2474
6054.68 2627
6055.42 2868
6056.15 2957
6056.89 3156
6057.62 3069
6058.36 3236
6059.09 3232
6059.83 3045
6060.56 2869
6061.29 2629
6062.03 2492
6062.76 2403
6063.50 2330
6064.23 2159
6064.97 2243
6065.70 2237
6066.44 2128
6067.17 2087
6067.91 2034
6068.64 2010
6069.38 1934
6070.11 2064
6070.85 2122
6071.58 1900
6072.32 2044
6073.06 2069
6073.79 1990
6074.53 1795
6075.26 1775
6076.00 1814
6076.73 1852
6077.47 1738
6078.20 1812
6078.94 1792
6079.68 1730
6080.41 1722
6081.15 1703
6081.88 1652
6082.62 1649
6083.35 1653
6084.09 1551
6084.83 1469
6085.56 1574
6086.30 1494
6087.04 1475
6087.77 1524
6088.51 1510
6089.24 1477
6089.98 1502
6090.72 1411
6091.45 1513
6092.19 1399
6092.93 1429
6093.66 1550
6094.40 1433
6095.14 1412
6095.87 1356
6096.61 1361
6097.35 1453
6098.08 1451
6098.82 1363
6099.56 1402
6100.29 1389
6101.03 1375
6101.77 1381
6102.51 1371
6103.24 1298
6103.98 1344
6104.72 1423
6105.46 1359
6106.19 1314
6106.93 1222
6107.67 1245
6108.41 1299
6109.14 1330
6109.88 1333
6110.62 1356
6111.36 1386
6112.09 1311
6112.83 1375
6113.57 1388
6114.31 1408
6115.04 1406
6115.78 1332
6116.52 1342
6117.26 1325
6118.00 1467
6118.73 1528
6119.47 1594
6120.21 1576
6120.95 1523
6121.69 1474
6122.43 1507
6123.16 1449
6123.90 1375
6124.64 1369
6125.38 1422
6126.12 1491
6126.86 1419
6127.60 1524
6128.33 1492
6129.07 1578
6129.81 1532
6130.55 1494
6131.29 1564
6132.03 1523
6132.77 1491
6133.51 1576
6134.25 1420
6134.98 1386
6135.72 1396
6136.46 1478
6137.20 1436
6137.94 1575
6138.68 1550
6139.42 1587
6140.16 1551
6140.90 1581
6141.64 1617
6142.38 1539
6143.12 1569
6143.86 1636
6144.60 1712
6145.34 1688
6146.08 1633
6146.82 1465
6147.56 1596
6148.30 1592
6149.04 1475
6149.78 1516
6150.52 1551
6151.26 1570
6152.00 1515
6152.74 1629
6153.48 1500
6154.22 1576
6154.96 1650
6155.70 1588
6156.44 1594
6157.18 1620
6157.92 1694
6158.66 1680
6159.40 1651
6160.14 1624
6160.88 1656
6161.62 1725
6162.36 1704
6163.10 1837
6163.85 1770
6164.59 1742
6165.33 1796
6166.07 1847
6166.81 1859
6167.55 2064
6168.29 2150
6169.03 2199
6169.77 2346
6170.51 2450
6171.26 2441
6172.00 2435
6172.74 2475
6173.48 2531
6174.22 2661
6174.96 2557
6175.70 2516
6176.45 2527
6177.19 2413
6177.93 2517
6178.67 2342
6179.41 2227
6180.16 2228
6180.90 2187
6181.64 2196
6182.38 2252
6183.12 2284
6183.87 2251
6184.61 2177
6185.35 2298
6186.09 2427
6186.83 2571
6187.58 2595
6188.32 2481
6189.06 2490
6189.80 2445
6190.55 2549
6191.29 2630
6192.03 2583
6192.77 2560
6193.52 2605
6194.26 2679
6195.00 2782
6195.74 2822
6196.49 2997
6197.23 3004
6197.97 3131
6198.72 3194
6199.46 3375
6200.20 3304
6200.94 3135
6201.69 3215
6202.43 3255
6203.17 3280
6203.92 3202
6204.66 3266
6205.40 3288
6206.15 3373
6206.89 3547
6207.63 3990
6208.38 4217
6209.12 4929
6209.87 6151
6210.61 7282
6211.35 9157
6212.10 11367
6212.84 13513
6213.58 15306
6214.33 16542
6215.07 17454
6215.82 17233
6216.56 16382
6217.30 15013
6218.05 12730
6218.79 10845
6219.54 9307
6220.28 7426
6221.02 6083
6221.77 5196
6222.51 4279
6223.26 3595
6224.00 3360
6224.75 2975
6225.49 2896
6226.24 2807
6226.98 2711
6227.73 2769
6228.47 2812
6229.21 2787
6229.96 2658
6230.70 2552
6231.45 2583
6232.19 2317
6232.94 2055
6233.68 1898
6234.43 1828
6235.17 1805
6235.92 1764
6236.67 1778
6237.41 1679
6238.16 1723
6238.90 1708
6239.65 1753
6240.39 1661
6241.14 1771
6241.88 1722
6242.63 1862
6243.37 1934
6244.12 1840
6244.87 1821
6245.61 1950
6246.36 2057
6247.10 2062
6247.85 1941
6248.59 2129
6249.34 2135
6250.09 2338
6250.83 2528
6251.58 2724
6252.33 2966
6253.07 3110
6253.82 3277
6254.56 3218
6255.31 3182
6256.06 2946
6256.80 2741
6257.55 2432
6258.30 2386
6259.04 2404
6259.79 2334
6260.54 2244
6261.28 2251
6262.03 2146
6262.78 2061
6263.52 2108
6264.27 2238
6265.02 2217
6265.76 2173
6266.51 2191
6267.26 2213
6268.01 2253
6268.75 2244
6269.50 2298
6270.25 2380
6270.99 2357
6271.74 2242
6272.49 2425
6273.24 2326
6273.98 2332
6274.73 2266
6275.48 2351
6276.23 2310
6276.97 2227
6277.72 2324
6278.47 2259
6279.22 2258
6279.96 2386
6280.71 2288
6281.46 2433
6282.21 2458
6282.96 2412
6283.70 2459
6284.45 2434
6285.20 2295
6285.95 2164
6286.70 2074
6287.45 2073
6288.19 2049
6288.94 1921
6289.69 1912
6290.44 1891
6291.19 1965
6291.94 2036
6292.68 2172
6293.43 2164
6294.18 2162
6294.93 2120
6295.68 1977
6296.43 1938
6297.18 1870
6297.93 1757
6298.67 1691
6299.42 1596
6300.17 1624
6300.92 1624
6301.67 1617
6302.42 1573
6303.17 1610
6303.92 1576
6304.67 1549
6305.42 1598
6306.17 1633
6306.92 1564
6307.67 1462
6308.41 1510
6309.16 1546
6309.91 1643
6310.66 1500
6311.41 1438
6312.16 1518
6312.91 1471
6313.66 1571
6314.41 1676
6315.16 1610
6315.91 1489
6316.66 1604
6317.41 1644
6318.16 1621
6318.91 1593
6319.66 1624
6320.41 1551
6321.16 1599
6321.91 1561
6322.66 1497
6323.41 1651
6324.16 1545
6324.92 1513
6325.67 1536
6326.42 1429
6327.17 1378
6327.92 1449
6328.67 1343
6329.42 1468
6330.17 1406
6330.92 1394
6331.67 1381
6332.42 1322
6333.17 1409
6333.92 1426
6334.68 1403
6335.43 1388
6336.18 1465
6336.93 1432
6337.68 1305
6338.43 1319
6339.18 1312
6339.93 1386
6340.69 1368
6341.44 1355
6342.19 1353
6342.94 1368
6343.69 1352
6344.44 1282
6345.20 1363
6345.95 1375
6346.70 1346
6347.45 1343
6348.20 1323
6348.95 1290
6349.71 1306
6350.46 1483
6351.21 1517
6351.96 1546
6352.71 1403
6353.47 1479
6354.22 1554
6354.97 1570
6355.72 1554
6356.48 1674
6357.23 1924
6357.98 1871
6358.73 1910
6359.49 1961
6360.24 1821
6360.99 1853
6361.74 1834
6362.50 1670
6363.25 1618
6364.00 1660
6364.76 1563
6365.51 1409
6366.26 1512
6367.01 1464
6367.77 1424
6368.52 1283
6369.27 1301
6370.03 1435
6370.78 1329
6371.53 1380
6372.29 1402
6373.04 1416
6373.79 1451
6374.55 1419
6375.30 1388
6376.05 1508
6376.81 1422
6377.56 1331
6378.31 1433
6379.07 1482
6379.82 1381
6380.58 1256
6381.33 1347
6382.08 1320
6382.84 1270
6383.59 1276
6384.35 1243
6385.10 1271
6385.85 1338
6386.61 1294
6387.36 1351
6388.12 1381
6388.87 1345
6389.62 1218
6390.38 1140
6391.13 1259
6391.89 1290
6392.64 1366
6393.40 1352
6394.15 1272
6394.91 1265
6395.66 1254
6396.42 1335
6397.17 1236
6397.93 1296
6398.68 1271
6399.44 1282
6400.19 1257
6400.95 1223
6401.70 1163
6402.46 1180
6403.21 1119
6403.97 1085
6404.72 1063
6405.48 1005
6406.23 1014
6406.99 1051
6407.74 984
6408.50 1026
6409.25 1111
6410.01 1185
6410.76 1167
6411.52 1049
6412.28 1122
6413.03 1172
6413.79 1140
6414.54 1096
6415.30 1158
6416.05 1118
6416.81 1104
6417.57 1110
6418.32 1013
6419.08 1011
6419.83 984
6420.59 1041
6421.35 1128
6422.10 1102
6422.86 1055
6423.62 1147
6424.37 1155
6425.13 971
6425.89 1055
6426.64 1128
6427.40 1069
6428.15 1091
6428.91 1033
6429.67 1037
6430.42 1017
6431.18 1161
6431.94 1070
6432.70 1065
6433.45 1027
6434.21 1134
6434.97 1047
6435.72 1049
6436.48 1054
6437.24 1060
6437.99 1084
6438.75 1094
6439.51 1121
6440.27 1161
6441.02 1097
6441.78 1140
6442.54 1086
6443.30 1117
6444.05 1182
6444.81 1155
6445.57 1075
6446.33 1070
6447.08 1029
6447.84 1011
6448.60 1141
6449.36 1073
6450.12 1011
6450.87 1011
6451.63 1076
6452.39 1059
6453.15 1163
6453.91 1102
6454.66 1025
6455.42 1098
6456.18 1162
6456.94 1133
6457.70 1134
6458.46 1111
6459.21 1114
6459.97 1064
6460.73 1129
6461.49 1134
6462.25 1105
6463.01 1114
6463.77 1058
6464.52 1100
6465.28 1160
6466.04 1194
6466.80 1298
6467.56 1191
6468.32 1236
6469.08 1224
6469.84 1241
6470.60 1261
6471.36 1245
6472.11 1165
6472.87 1164
6473.63 1213
6474.39 1231
6475.15 1244
6475.91 1322
6476.67 1359
6477.43 1357
6478.19 1310
6478.95 1313
6479.71 1304
6480.47 1250
6481.23 1404
6481.99 1341
6482.75 1349
6483.51 1384
6484.27 1437
6485.03 1410
6485.79 1407
6486.55 1524
6487.31 1580
6488.07 1470
6488.83 1464
6489.59 1533
6490.35 1514
6491.11 1477
6491.87 1670
6492.63 1586
6493.39 1627
6494.15 1574
6494.91 1685
6495.67 1786
6496.43 1928
6497.19 1967
6497.95 2039
6498.71 2078
6499.48 2239
6500.24 2317
6501.00 2309
6501.76 2238
6502.52 2186
6503.28 2356
6504.04 2331
6504.80 2136
6505.56 2363
6506.32 2276
6507.09 2314
6507.85 2218
6508.61 2176
6509.37 2299
6510.13 2454
6510.89 2378
6511.65 2331
6512.42 2483
6513.18 2613
6513.94 2682
6514.70 2915
6515.46 2732
6516.22 2739
6516.99 2807
6517.75 2852
6518.51 2805
6519.27 2769
6520.03 2865
6520.80 2862
6521.56 2891
6522.32 3010
6523.08 2759
6523.84 2872
6524.61 3107
6525.37 3184
6526.13 3304
6526.89 3457
6527.66 3683
6528.42 3719
6529.18 4013
6529.94 4300
6530.71 4685
6531.47 5057
6532.23 5364
6533.00 5405
6533.76 5462
6534.52 5569
6535.28 5641
6536.05 5695
6536.81 5961
6537.57 6474
6538.34 7720
6539.10 9057
6539.86 10570
6540.63 12408
6541.39 13818
6542.15 14610
6542.92 14506
6543.68 13740
6544.44 12757
6545.21 10931
6545.97 9550
6546.73 8014
6547.50 6383
6548.26 5128
6549.02 4337
6549.79 3890
6550.55 3436
6551.31 3239
6552.08 2921
6552.84 2762
6553.61 2499
6554.37 2557
6555.13 2585
6555.90 2550
6556.66 2411
6557.43 2289
6558.19 2289
6558.96 2211
6559.72 2310
6560.48 2124
6561.25 2009
6562.01 1987
6562.78 1891
6563.54 1913
6564.31 1922
6565.07 1911
6565.84 2000
6566.60 2124
6567.37 2117
6568.13 2215
6568.90 2266
6569.66 2359
6570.43 2417
6571.19 2446
6571.96 2291
6572.72 2399
6573.49 2341
6574.25 2362
6575.02 2295
6575.78 2279
6576.55 2400
6577.31 2546
6578.08 2510
6578.84 2662
6579.61 2737
6580.37 2712
6581.14 2825
6581.91 2791
6582.67 3006
6583.44 3067
6584.20 3093
6584.97 3006
6585.73 3136
6586.50 3130
6587.27 2906
6588.03 2887
6588.80 2937
6589.56 2833
6590.33 2835
6591.10 2745
6591.86 2686
6592.63 2661
6593.39 2759
6594.16 2963
6594.93 2928
6595.69 3036
6596.46 3294
6597.23 3597
6597.99 3893
6598.76 4092
6599.53 4421
6600.29 4636
6601.06 4837
6601.83 4587
6602.59 4471
6603.36 4158
6604.13 4025
6604.89 3642
6605.66 3163
6606.43 2947
6607.20 2896
6607.96 2613
6608.73 2440
6609.50 2263
6610.26 2190
6611.03 2203
6611.80 2217
6612.57 2250
6613.33 2090
6614.10 2061
6614.87 2049
6615.64 2118
6616.40 2073
6617.17 1986
6617.94 1942
6618.71 1931
6619.48 1819
6620.24 1854
6621.01 1870
6621.78 1788
6622.55 1818
6623.32 1954
6624.08 1782
6624.85 1688
6625.62 1793
6626.39 1738
6627.16 1716
6627.92 1819
6628.69 1741
6629.46 1739
6630.23 1736
6631.00 1807
6631.77 1781
6632.54 1736
6633.30 1701
6634.07 1850
6634.84 1838
6635.61 1814
6636.38 1994
6637.15 2059
6637.92 2233
6638.69 2334
6639.45 2514
6640.22 2694
6640.99 2490
6641.76 2539
6642.53 2607
6643.30 2301
6644.07 2227
6644.84 2143
6645.61 1946
6646.38 1829
6647.15 1785
6647.92 1781
6648.69 1640
6649.46 1707
6650.22 1641
6650.99 1614
6651.76 1636
6652.53 1610
6653.30 1679
6654.07 1634
6654.84 1716
6655.61 1676
6656.38 1706
6657.15 1738
6657.92 1738
6658.69 1751
6659.46 1747
6660.23 1768
6661.00 1755
6661.77 1794
6662.54 1871
6663.31 1832
6664.09 1680
6664.86 1634
6665.63 1665
6666.40 1607
6667.17 1564
6667.94 1505
6668.71 1537
6669.48 1617
6670.25 1577
6671.02 1553
6671.79 1583
6672.56 1588
6673.33 1676
6674.10 1616
6674.88 1599
6675.65 1563
6676.42 1632
6677.19 1666
6677.96 1668
6678.73 1723
6679.50 1723
6680.27 1681
6681.05 1600
6681.82 1563
6682.59 1561
6683.36 1650
6684.13 1713
6684.90 1667
6685.67 1749
6686.45 1863
6687.22 1965
6687.99 1949
6688.76 2154
6689.53 2279
6690.31 2332
6691.08 2302
6691.85 2358
6692.62 2174
6693.39 2031
6694.17 1945
6694.94 1757
6695.71 1739
6696.48 1545
6697.25 1493
6698.03 1472
6698.80 1512
6699.57 1459
6700.34 1456
6701.12 1430
6701.89 1476
6702.66 1422
6703.43 1388
6704.21 1396
6704.98 1434
6705.75 1460
6706.53 1414
6707.30 1382
6708.07 1301
6708.84 1298
6709.62 1304
6710.39 1431
6711.16 1424
6711.94 1401
6712.71 1414
6713.48 1385
6714.26 1369
6715.03 1431
6715.80 1516
6716.58 1456
6717.35 1367
6718.12 1321
6718.90 1385
6719.67 1386
6720.45 1292
6721.22 1306
6721.99 1399
6722.77 1288
6723.54 1253
6724.31 1224
6725.09 1257
6725.86 1299
6726.64 1268
6727.41 1327
6728.18 1313
6728.96 1403
6729.73 1282
6730.51 1366
6731.28 1414
6732.06 1246
6732.83 1223
6733.60 1331
6734.38 1358
6735.15 1282
6735.93 1262
6736.70 1203
6737.48 1236
6738.25 1263
6739.03 1245
6739.80 1336
6740.58 1356
6741.35 1376
6742.13 1357
6742.90 1369
6743.68 1353
6744.45 1363
6745.23 1312
6746.00 1352
6746.78 1312
6747.55 1419
6748.33 1411
6749.10 1428
6749.88 1327
6750.65 1399
6751.43 1488
6752.20 1492
6752.98 1573
6753.75 1685
6754.53 1703
6755.31 1721
6756.08 1945
6756.86 2087
6757.63 2070
6758.41 2040
6759.19 2150
6759.96 2030
6760.74 1992
6761.51 1716
6762.29 1720
6763.07 1613
6763.84 1573
6764.62 1440
6765.39 1384
6766.17 1395
6766.95 1359
6767.72 1389
6768.50 1282
6769.28 1389
6770.05 1487
6770.83 1347
6771.61 1430
6772.38 1396
6773.16 1266
6773.94 1305
6774.71 1335
6775.49 1282
6776.27 1266
6777.04 1256
6777.82 1385
6778.60 1282
6779.37 1264
6780.15 1205
6780.93 1236
6781.71 1252
6782.48 1221
6783.26 1269
6784.04 1240
6784.81 1222
6785.59 1221
6786.37 1285
6787.15 1436
6787.92 1424
6788.70 1323
6789.48 1290
6790.26 1356
6791.04 1304
6791.81 1247
6792.59 1170
6793.37 1249
6794.15 1150
6794.92 1169
6795.70 1159
6796.48 1148
6797.26 1148
6798.04 1131
6798.81 1184
6799.59 1161
6800.37 1286
6801.15 1180
6801.93 1187
6802.71 1172
6803.48 1251
6804.26 1299
6805.04 1172
6805.82 1238
6806.60 1291
6807.38 1291
6808.16 1303
6808.94 1317
6809.71 1303
6810.49 1212
6811.27 1252
6812.05 1286
6812.83 1252
6813.61 1173
6814.39 1179
6815.17 1245
6815.95 1209
6816.73 1285
6817.50 1238
6818.28 1130
6819.06 1230
6819.84 1217
6820.62 1234
6821.40 1145
6822.18 1180
6822.96 1277
6823.74 1265
6824.52 1260
6825.30 1205
6826.08 1129
6826.86 1232
6827.64 1238
6828.42 1246
6829.20 1272
6829.98 1249
6830.76 1258
6831.54 1227
6832.32 1226
6833.10 1189
6833.88 1237
6834.66 1234
6835.44 1218
6836.22 1141
6837.00 1173
6837.78 1179
6838.56 1249
6839.34 1161
6840.12 1238
6840.90 1164
6841.68 1201
6842.46 1238
6843.24 1188
6844.03 1140
6844.81 1116
6845.59 1112
6846.37 1176
6847.15 1169
6847.93 1265
6848.71 1178
6849.49 1235
6850.27 1344
6851.05 1345
6851.84 1419
6852.62 1698
6853.40 2117
6854.18 2362
6854.96 2710
6855.74 3099
6856.52 3226
6857.30 3120
6858.09 3163
6858.87 3047
6859.65 2763
6860.43 2384
6861.21 2160
6861.99 1871
6862.78 1846
6863.56 1534
6864.34 1434
6865.12 1442
6865.90 1384
6866.69 1372
6867.47 1290
6868.25 1357
6869.03 1337
6869.82 1394
6870.60 1381
6871.38 1414
6872.16 1395
6872.94 1403
6873.73 1430
6874.51 1390
6875.29 1440
6876.07 1335
6876.86 1310
6877.64 1294
6878.42 1353
6879.21 1298
6879.99 1369
6880.77 1240
6881.55 1376
6882.34 1454
6883.12 1390
6883.90 1508
6884.69 1538
6885.47 1619
6886.25 1546
6887.04 1597
6887.82 1731
6888.60 1693
6889.39 1839
6890.17 2056
6890.95 2401
6891.74 2704
6892.52 2926
6893.30 3043
6894.09 3040
6894.87 3034
6895.65 2733
6896.44 2687
6897.22 2260
6898.01 2177
6898.79 1812
6899.57 1755
6900.36 1761
6901.14 1690
6901.93 1601
6902.71 1600
6903.49 1660
6904.28 1669
6905.06 1685
6905.85 1689
6906.63 1643
6907.42 1627
6908.20 1718
6908.98 1690
6909.77 1690
6910.55 1653
6911.34 1673
6912.12 1675
6912.91 1657
6913.69 1675
6914.48 1570
6915.26 1623
6916.05 1545
6916.83 1489
6917.62 1499
6918.40 1549
6919.19 1397
6919.97 1440
6920.76 1498
6921.54 1453
6922.33 1470
6923.11 1519
6923.90 1513
6924.68 1488
6925.47 1439
6926.25 1520
6927.04 1559
6927.82 1526
6928.61 1518
6929.40 1463
6930.18 1448
6930.97 1405
6931.75 1462
6932.54 1413
6933.32 1448
6934.11 1505
6934.90 1618
6935.68 1536
6936.47 1544
6937.25 1637
6938.04 1733
6938.83 1785
6939.61 1730
6940.40 1752
6941.19 1713
6941.97 1638
6942.76 1613
6943.54 1725
6944.33 1688
6945.12 1723
6945.90 1829
6946.69 1745
6947.48 1791
6948.26 1936
6949.05 1900
6949.84 1952
6950.62 1967
6951.41 1973
6952.20 2023
6952.99 2155
6953.77 2275
6954.56 2149
6955.35 2062
6956.13 1992
6956.92 2138
6957.71 2027
6958.50 2053
6959.28 2032
6960.07 2120
6960.86 2166
6961.64 2264
6962.43 2265
6963.22 2227
6964.01 2297
6964.80 2127
6965.58 2096
6966.37 2271
6967.16 2161
6967.95 2162
6968.73 2198
6969.52 2129
6970.31 2117
6971.10 2223
6971.89 2295
6972.67 2211
6973.46 2243
6974.25 2395
6975.04 2455
6975.83 2519
6976.62 2482
6977.40 2586
6978.19 2488
6978.98 2675
6979.77 2757
6980.56 2696
6981.35 2669
6982.13 2574
6982.92 2708
6983.71 2804
6984.50 2997
6985.29 3234
6986.08 3560
6986.87 4220
6987.66 4777
6988.45 5436
6989.23 6336
6990.02 7010
6990.81 7939
6991.60 7983
6992.39 8190
6993.18 7926
6993.97 7597
6994.76 7086
6995.55 6190
6996.34 5371
6997.13 4690
6997.92 4192
6998.71 3806
6999.50 3713
7000.29 3835
7001.07 4218
7001.86 4624
7002.65 5260
7003.44 6218
7004.23 7089
7005.02 7663
7005.81 7875
7006.60 7978
7007.39 7640
7008.18 6872
7008.97 5973
7009.76 5240
7010.55 4450
7011.34 3668
7012.14 3286
7012.93 2896
7013.72 2638
7014.51 2497
7015.30 2389
7016.09 2397
7016.88 2443
7017.67 2470
7018.46 2403
7019.25 2516
7020.04 2431
7020.83 2354
7021.62 2204
7022.41 2117
7023.20 1962
7024.00 1911
7024.79 1855
7025.58 1785
7026.37 1756
7027.16 1840
7027.95 1756
7028.74 1773
7029.53 1914
7030.32 1915
7031.12 2019
7031.91 2027
7032.70 1962
7033.49 2029
7034.28 1898
7035.07 1874
7035.87 1800
7036.66 1754
7037.45 1711
7038.24 1638
7039.03 1672
7039.82 1803
7040.62 1685
7041.41 1709
7042.20 1836
7042.99 1897
7043.78 1815
7044.58 1961
7045.37 1945
7046.16 1899
7046.95 1878
7047.75 1867
7048.54 1807
7049.33 1837
7050.12 1728
7050.92 1853
7051.71 1809
7052.50 1885
7053.29 2022
7054.09 2038
7054.88 2085
7055.67 2317
7056.46 2315
7057.26 2202
7058.05 2055
7058.84 1964
7059.64 1925
7060.43 1911
7061.22 1772
7062.02 1715
7062.81 1690
7063.60 1738
7064.39 1717
7065.19 1624
7065.98 1648
7066.77 1740
7067.57 1693
7068.36 1707
7069.16 1717
7069.95 1774
7070.74 1688
7071.54 1743
7072.33 1748
7073.12 1629
7073.92 1638
7074.71 1583
7075.51 1705
7076.30 1613
7077.09 1623
7077.89 1598
7078.68 1519
7079.48 1536
7080.27 1565
7081.06 1503
7081.86 1517
7082.65 1582
7083.45 1579
7084.24 1628
7085.04 1501
7085.83 1459
7086.62 1509
7087.42 1490
7088.21 1623
7089.01 1688
7089.80 1709
7090.60 1769
7091.39 2060
7092.19 2147
7092.98 2412
7093.78 2286
7094.57 2472
7095.37 2369
7096.16 2213
7096.96 2115
7097.75 1881
7098.55 1739
7099.34 1545
7100.14 1564
7100.93 1434
7101.73 1284
7102.52 1268
7103.32 1253
7104.11 1239
7104.91 1177
7105.71 1160
7106.50 1190
7107.30 1132
7108.09 1161
7108.89 1247
7109.68 1162
7110.48 1077
7111.28 1088
7112.07 1124
7112.87 1099
7113.66 1078
7114.46 1075
7115.26 1001
7116.05 1048
7116.85 1043
7117.65 973
7118.44 1015
7119.24 1150
7120.03 1128
7120.83 1065
7121.63 1117
7122.42 1169
7123.22 1223
7124.02 1133
7124.81 1159
7125.61 1099
7126.41 1108
7127.20 1041
7128.00 1026
7128.80 986
7129.59 1077
7130.39 1018
7131.19 1058
7131.99 1074
7132.78 1028
7133.58 1013
7134.38 1092
7135.17 1104
7135.97 1136
7136.77 1046
7137.57 1012
7138.36 1076
7139.16 1156
7139.96 1020
7140.76 1052
7141.55 1110
7142.35 974
7143.15 996
7143.95 886
7144.74 1000
7145.54 956
7146.34 1016
7147.14 1047
7147.94 1087
7148.73 1079
7149.53 1094
7150.33 1155
7151.13 1086
7151.93 1027
7152.72 1020
7153.52 1066
7154.32 1059
7155.12 1027
7155.92 1050
7156.72 1037
7157.51 1133
7158.31 1103
7159.11 1127
7159.91 1088
7160.71 1162
7161.51 1076
7162.31 1103
7163.11 1017
7163.90 1030
7164.70 1078
7165.50 1032
7166.30 920
7167.10 958
7167.90 977
7168.70 878
7169.50 899
7170.30 948
7171.10 950
7171.90 922
7172.69 927
7173.49 938
7174.29 920
7175.09 945
7175.89 950
7176.69 991
7177.49 955
7178.29 937
7179.09 987
7179.89 914
7180.69 888
7181.49 897
7182.29 874
7183.09 838
7183.89 852
7184.69 836
7185.49 918
7186.29 899
7187.09 1118
7187.89 1032
7188.69 1031
7189.49 1061
7190.29 1121
7191.09 994
7191.89 950
7192.69 1020
7193.49 918
7194.29 871
7195.09 779
7195.89 906
7196.70 895
7197.50 884
7198.30 852
7199.10 864
7199.90 856
7200.70 850
7201.50 862
7202.30 815
7203.10 722
7203.90 782
7204.70 811
7205.51 860
7206.31 935
7207.11 925
7207.91 941
7208.71 823
7209.51 835
7210.31 887
7211.12 787
7211.92 888
7212.72 847
7213.52 928
7214.32 879
7215.12 873
7215.92 979
7216.73 902
7217.53 874
7218.33 899
7219.13 918
7219.93 970
7220.74 912
7221.54 899
7222.34 881
7223.14 900
7223.94 931
7224.75 850
7225.55 891
7226.35 872
7227.15 851
7227.96 866
7228.76 893
7229.56 790
7230.36 842
7231.17 837
7231.97 802
7232.77 836
7233.57 759
7234.38 806
7235.18 876
7235.98 850
7236.79 830
7237.59 826
7238.39 871
7239.19 842
7240.00 859
7240.80 927
7241.60 938
7242.41 947
7243.21 929
7244.01 939
7244.82 879
7245.62 904
7246.42 921
7247.23 893
7248.03 976
7248.83 960
7249.64 941
7250.44 944
7251.25 971
7252.05 902
7252.85 895
7253.66 950
7254.46 1019
7255.27 1016
7256.07 900
7256.87 928
7257.68 934
7258.48 938
7259.29 978
7260.09 1087
7260.89 957
7261.70 940
7262.50 1041
7263.31 982
7264.11 995
7264.92 1023
7265.72 1126
7266.53 1116
7267.33 1033
7268.13 961
7268.94 1127
7269.74 1134
7270.55 1123
7271.35 1094
7272.16 1199
7272.96 1195
7273.77 1268
7274.57 1279
7275.38 1274
7276.18 1263
7276.99 1244
7277.79 1315
7278.60 1358
7279.40 1411
7280.21 1399
7281.01 1331
7281.82 1405
7282.63 1431
7283.43 1494
7284.24 1538
7285.04 1656
7285.85 1820
7286.65 2038
7287.46 2366
7288.27 2531
7289.07 2918
7289.88 3202
7290.68 3426
7291.49 3409
7292.29 3244
7293.10 3034
7293.91 2723
7294.71 2419
7295.52 2192
7296.33 1964
7297.13 1825
7297.94 1694
7298.74 1777
7299.55 1708
7300.36 1528
7301.16 1529
7301.97 1574
7302.78 1554
7303.58 1509
7304.39 1604
7305.20 1615
7306.00 1681
7306.81 1631
7307.62 1710
7308.42 1803
7309.23 1788
7310.04 1842
7310.84 1938
7311.65 1793
7312.46 1938
7313.27 2179
7314.07 2267
7314.88 2366
7315.69 2423
7316.50 2517
7317.30 2422
7318.11 2503
7318.92 2598
7319.72 2526
7320.53 2607
7321.34 2718
7322.15 3070
7322.96 3307
7323.76 3657
7324.57 4032
7325.38 4499
7326.19 4822
7326.99 4932
7327.80 5005
7328.61 4640
7329.42 4244
7330.23 3823
7331.03 3432
7331.84 3041
7332.65 2720
7333.46 2510
7334.27 2114
7335.08 2043
7335.88 1914
7336.69 1787
7337.50 1771
7338.31 1717
7339.12 1598
7339.93 1620
7340.74 1604
7341.54 1599
7342.35 1657
7343.16 1674
7343.97 1728
7344.78 1702
7345.59 1761
7346.40 1643
7347.21 1629
7348.02 1694
7348.82 1619
7349.63 1680
7350.44 1739
7351.25 1735
7352.06 1767
7352.87 1799
7353.68 1806
7354.49 1799
7355.30 1766
7356.11 1716
7356.92 1695
7357.73 1583
7358.54 1523
7359.35 1538
7360.16 1520
7360.97 1501
7361.78 1615
7362.59 1526
7363.40 1436
7364.21 1483
7365.02 1640
7365.83 1600
7366.64 1591
7367.45 1574
7368.26 1578
7369.07 1547
7369.88 1503
7370.69 1646
7371.50 1766
7372.31 1659
7373.12 1643
7373.93 1706
7374.74 1615
7375.55 1551
7376.36 1575
7377.17 1642
7377.98 1603
7378.79 1640
7379.60 1673
7380.42 1695
7381.23 1714
7382.04 1898
7382.85 1999
7383.66 2186
7384.47 2322
7385.28 2547
7386.09 2868
7386.90 2973
7387.71 2984
7388.53 2962
7389.34 2822
7390.15 2696
7390.96 2444
7391.77 2329
7392.58 2130
7393.39 1999
7394.21 1875
7395.02 1790
7395.83 1695
7396.64 1734
7397.45 1611
7398.27 1596
7399.08 1650
7399.89 1626
7400.70 1696
7401.51 1752
7402.33 1786
7403.14 1956
7403.95 2093
7404.76 2223
7405.57 2276
7406.39 2405
7407.20 2446
7408.01 2450
7408.82 2337
7409.64 2288
7410.45 2107
7411.26 2180
7412.07 2177
7412.89 2065
7413.70 2038
7414.51 2023
7415.32 2058
7416.14 1868
7416.95 1614
7417.76 1578
7418.58 1472
7419.39 1473
7420.20 1424
7421.02 1341
7421.83 1336
7422.64 1364
7423.45 1284
7424.27 1192
7425.08 1185
7425.89 1098
7426.71 1170
7427.52 1099
7428.33 1153
7429.15 1198
7429.96 1104
7430.78 1118
7431.59 1146
7432.40 1080
7433.22 1081
7434.03 1054
7434.84 1069
7435.66 1093
7436.47 1090
7437.29 1066
7438.10 1096
7438.91 1032
7439.73 1107
7440.54 1113
7441.36 1092
7442.17 1070
7442.99 1042
7443.80 1061
7444.61 1096
7445.43 1051
7446.24 1103
7447.06 1100
7447.87 1055
7448.69 1138
7449.50 994
7450.32 1005
7451.13 1100
7451.95 989
7452.76 988
7453.58 1046
7454.39 991
7455.21 1010
7456.02 991
7456.84 990
7457.65 977
7458.47 897
7459.28 924
7460.10 966
7460.91 948
7461.73 885
7462.54 992
7463.36 946
7464.17 973
7464.99 1044
7465.80 1096
7466.62 1022
7467.44 953
7468.25 1036
7469.07 1075
7469.88 989
7470.70 940
7471.51 989
7472.33 1008
7473.15 1031
7473.96 1117
7474.78 1148
7475.59 1077
7476.41 1020
7477.23 1022
7478.04 1034
7478.86 1001
7479.67 989
7480.49 974
7481.31 1046
7482.12 929
7482.94 911
7483.76 970
7484.57 885
7485.39 841
7486.21 868
7487.02 910
7487.84 915
7488.66 791
7489.47 924
7490.29 887
7491.11 897
7491.92 853
7492.74 904
7493.56 855
7494.38 870
7495.19 867
7496.01 860
7496.83 900
7497.64 832
7498.46 821
7499.28 845
7500.10 796
7500.91 780
7501.73 779
7502.55 806
7503.37 876
7504.18 709
7505.00 653
7505.82 761
7506.64 722
7507.46 784
7508.27 793
7509.09 699
7509.91 720
7510.73 779
7511.55 834
7512.36 728
7513.18 772
7514.00 706
7514.82 721
7515.64 705
7516.45 698
7517.27 752
7518.09 764
7518.91 703
7519.73 703
7520.55 673
7521.37 760
7522.18 758
7523.00 716
7523.82 723
7524.64 693
7525.46 701
7526.28 709
7527.10 689
7527.92 654
7528.74 678
7529.55 702
7530.37 658
7531.19 704
7532.01 731
7532.83 633
7533.65 710
7534.47 712
7535.29 704
7536.11 716
7536.93 750
7537.75 798
7538.57 721
7539.39 684
7540.21 707
7541.03 715
7541.84 716
7542.66 729
7543.48 710
7544.30 654
7545.12 720
7545.94 668
7546.76 672
7547.58 677
7548.40 668
7549.22 719
7550.04 642
7550.86 742
7551.68 666
7552.51 691
7553.33 722
7554.15 699
7554.97 628
7555.79 609
7556.61 717
7557.43 621
7558.25 650
7559.07 683
7559.89 710
7560.71 722
7561.53 737
7562.35 695
7563.17 714
7563.99 693
7564.81 670
7565.64 725
7566.46 678
7567.28 676
7568.10 731
7568.92 718
7569.74 662
7570.56 624
7571.38 703
7572.21 711
7573.03 734
7573.85 729
7574.67 773
7575.49 833
7576.31 789
7577.13 735
7577.96 767
7578.78 672
7579.60 728
7580.42 761
7581.24 725
7582.07 731
7582.89 760
7583.71 678
7584.53 676
7585.35 674
7586.18 649
7587.00 668
7587.82 732
7588.64 665
7589.46 706
7590.29 610
7591.11 716
7591.93 750
7592.75 774
7593.58 787
7594.40 754
7595.22 734
7596.04 727
7596.87 773
7597.69 744
7598.51 813
7599.34 791
7600.16 723
7600.98 687
7601.80 753
7602.63 733
7603.45 779
7604.27 760
7605.10 796
7605.92 791
7606.74 770
7607.57 777
7608.39 848
7609.21 803
7610.04 848
7610.86 936
7611.68 937
7612.51 873
7613.33 920
7614.15 965
7614.98 898
7615.80 821
7616.62 758
7617.45 808
7618.27 873
7619.10 866
7619.92 862
7620.74 812
7621.57 883
7622.39 956
7623.22 1089
7624.04 1043
7624.86 1027
7625.69 1024
7626.51 994
7627.34 949
7628.16 847
7628.99 882
7629.81 834
7630.64 829
7631.46 848
7632.28 856
7633.11 903
7633.93 970
7634.76 914
7635.58 990
7636.41 1028
7637.23 1031
7638.06 1083
7638.88 1089
7639.71 1088
7640.53 997
7641.36 945
7642.18 850
7643.01 786
7643.83 771
7644.66 754
7645.48 713
7646.31 719
7647.14 755
7647.96 665
7648.79 659
7649.61 743
7650.44 698
7651.26 681
7652.09 654
7652.91 662
7653.74 695
7654.57 681
7655.39 666
7656.22 625
7657.04 597
7657.87 610
7658.70 688
7659.52 683
7660.35 699
7661.17 660
7662.00 582
7662.83 674
7663.65 704
7664.48 677
7665.31 639
7666.13 635
7666.96 630
7667.79 628
7668.61 708
7669.44 635
7670.27 637
7671.09 616
7671.92 627
7672.75 673
7673.57 647
7674.40 682
7675.23 757
7676.05 651
7676.88 658
7677.71 743
7678.53 664
7679.36 683
7680.19 588
7681.02 719
7681.84 750
7682.67 634
7683.50 680
7684.33 670
7685.15 638
7685.98 620
7686.81 618
7687.64 622
7688.46 629
7689.29 604
7690.12 590
7690.95 635
7691.77 705
7692.60 711
7693.43 706
7694.26 679
7695.09 624
7695.91 635
7696.74 645
7697.57 683
7698.40 662
7699.23 660
7700.06 754
7700.88 686
7701.71 733
7702.54 762
7703.37 702
7704.20 685
7705.03 665
7705.85 657
7706.68 607
7707.51 688
7708.34 721
7709.17 685
7710.00 665
7710.83 706
7711.66 663
7712.48 610
7713.31 714
7714.14 679
7714.97 582
7715.80 659
7716.63 647
7717.46 626
7718.29 670
7719.12 672
7719.95 693
7720.78 696
7721.61 671
7722.44 680
7723.27 686
7724.09 698
7724.92 732
7725.75 699
7726.58 704
7727.41 665
7728.24 658
7729.07 731
7729.90 693
7730.73 683
7731.56 720
7732.39 727
7733.22 722
7734.05 725
7734.88 679
7735.71 731
7736.54 649
7737.37 707
7738.20 702
7739.03 693
7739.86 718
7740.70 668
7741.53 694
7742.36 707
7743.19 679
7744.02 679
7744.85 686
7745.68 716
7746.51 745
7747.34 691
7748.17 715
7749.00 786
7749.83 928
7750.66 974
7751.50 1084
7752.33 1266
7753.16 1258
7753.99 1384
7754.82 1339
7755.65 1334
7756.48 1278
7757.31 1087
7758.15 970
7758.98 966
7759.81 1010
7760.64 858
7761.47 834
7762.30 813
7763.13 859
7763.97 874
7764.80 923
7765.63 845
7766.46 845
7767.29 845
7768.13 802
7768.96 814
7769.79 755
7770.62 778
7771.45 761
7772.29 832
7773.12 726
7773.95 687
7774.78 685
7775.62 668
7776.45 687
7777.28 660
7778.11 671
7778.95 663
7779.78 688
7780.61 706
7781.44 718
7782.28 703
7783.11 775
7783.94 706
7784.77 760
7785.61 640
7786.44 660
7787.27 653
7788.11 709
7788.94 683
7789.77 700
7790.61 737
7791.44 805
7792.27 815
7793.10 845
7793.94 712
7794.77 682
7795.60 693
7796.44 691
7797.27 768
7798.11 784
7798.94 763
7799.77 778
7800.61 709
7801.44 768
7802.27 776
7803.11 737
7803.94 716
7804.78 726
7805.61 766
7806.44 839
7807.28 826
7808.11 807
7808.95 801
7809.78 839
7810.61 870
7811.45 764
7812.28 815
7813.12 831
7813.95 802
7814.79 821
7815.62 897
7816.45 913
7817.29 927
7818.12 947
7818.96 945
7819.79 1054
7820.63 1173
7821.46 1169
7822.30 1193
7823.13 1182
7823.97 1282
7824.80 1194
7825.64 1125
7826.47 1008
7827.31 988
7828.14 1074
7828.98 959
7829.81 866
7830.65 1007
7831.48 982
7832.32 1051
7833.15 1059
7833.99 996
7834.83 940
7835.66 970
7836.50 1032
7837.33 1023
7838.17 967
7839.00 967
7839.84 1006
7840.68 1121
7841.51 1147
7842.35 1010
7843.18 953
7844.02 1057
7844.86 985
7845.69 928
7846.53 943
7847.36 926
7848.20 994
7849.04 929
7849.87 884
7850.71 955
7851.55 887
7852.38 752
7853.22 975
7854.05 895
7854.89 774
7855.73 794
7856.56 754
7857.40 800
7858.24 833
7859.08 889
7859.91 825
7860.75 810
7861.59 835
7862.42 795
7863.26 957
7864.10 934
7864.93 944
7865.77 951
7866.61 930
7867.45 913
7868.28 824
7869.12 840
7869.96 772
7870.80 785
7871.63 803
7872.47 844
7873.31 817
7874.15 781
7874.98 834
7875.82 848
7876.66 878
7877.50 840
7878.33 826
7879.17 884
7880.01 924
7880.85 921
7881.69 996
7882.52 1084
7883.36 1012
7884.20 992
7885.04 1022
7885.88 936
7886.71 901
7887.55 907
7888.39 897
7889.23 839
7890.07 909
7890.91 923
7891.75 869
7892.58 908
7893.42 947
7894.26 973
7895.10 919
7895.94 953
7896.78 1006
7897.62 972
7898.46 1038
7899.29 980
7900.13 957
7900.97 876
7901.81 863
7902.65 879
7903.49 978
7904.33 930
7905.17 909
7906.01 870
7906.85 911
7907.69 893
7908.53 972
7909.37 885
7910.21 873
7911.04 859
7911.88 786
7912.72 819
7913.56 864
7914.40 867
7915.24 797
7916.08 845
7916.92 754
7917.76 785
7918.60 790
7919.44 920
7920.28 1015
7921.12 1036
7921.96 1065
7922.80 1115
7923.64 1267
7924.48 1426
7925.32 1282
7926.16 1263
7927.01 1222
7927.85 1145
7928.69 1179
7929.53 1053
7930.37 970
7931.21 929
7932.05 911
7932.89 793
7933.73 731
7934.57 712
7935.41 826
7936.25 787
7937.09 755
7937.93 789
7938.78 775
7939.62 754
7940.46 690
7941.30 713
7942.14 722
7942.98 722
7943.82 706
7944.66 720
7945.51 714
7946.35 751
7947.19 711
7948.03 786
7948.87 755
7949.71 799
7950.56 802
7951.40 846
7952.24 861
7953.08 828
7953.92 792
7954.76 838
7955.61 922
7956.45 833
7957.29 721
7958.13 799
7958.97 884
7959.82 804
7960.66 886
7961.50 897
7962.34 866
7963.19 854
7964.03 806
7964.87 787
7965.71 802
7966.56 839
7967.40 782
7968.24 780
7969.08 724
7969.93 776
7970.77 856
7971.61 853
7972.45 872
7973.30 926
7974.14 940
7974.98 911
7975.83 894
7976.67 807
7977.51 749
7978.36 783
7979.20 670
7980.04 728
7980.89 731
7981.73 711
7982.57 796
7983.42 696
7984.26 663
7985.10 743
7985.95 725
7986.79 716
7987.63 647
7988.48 671
7989.32 651
7990.16 652
7991.01 701
7991.85 775
7992.70 673
7993.54 699
7994.38 650
7995.23 576
7996.07 621
7996.92 666
7997.76 573
7998.60 546
7999.45 641
8000.29 627
8001.14 634
8001.98 582
8002.83 590
8003.67 618
8004.52 643
8005.36 750
8006.20 701
8007.05 702
8007.89 699
8008.74 664
8009.58 717
8010.43 680
8011.27 620
8012.12 580
8012.96 550
8013.81 597
8014.65 638
8015.50 573
8016.34 574
8017.19 588
8018.03 567
8018.88 521
8019.72 575
8020.57 587
8021.42 557
8022.26 574
8023.11 576
8023.95 569
8024.80 614
8025.64 630
8026.49 583
8027.33 583
8028.18 558
8029.03 520
8029.87 543
8030.72 546
8031.56 605
8032.41 587
8033.26 591
8034.10 540
8034.95 608
8035.79 586
8036.64 605
8037.49 619
8038.33 582
8039.18 600
8040.03 561
8040.87 586
8041.72 538
8042.57 617
8043.41 571
8044.26 478
8045.11 518
8045.95 561
8046.80 535
8047.65 554
8048.49 522
8049.34 557
8050.19 591
8051.03 557
8051.88 546
8052.73 573
8053.58 562
8054.42 544
8055.27 537
8056.12 549
8056.96 571
8057.81 560
8058.66 596
8059.51 556
8060.35 585
8061.20 565
8062.05 505
8062.90 500
8063.74 543
8064.59 527
8065.44 570
8066.29 552
8067.14 495
8067.98 518
8068.83 589
8069.68 547
8070.53 507
8071.38 598
8072.22 614
8073.07 588
8073.92 600
8074.77 566
8075.62 511
8076.46 509
8077.31 531
8078.16 531
8079.01 533
8079.86 546
8080.71 491
8081.56 499
8082.40 536
8083.25 516
8084.10 552
8084.95 532
8085.80 521
8086.65 568
8087.50 571
8088.35 557
8089.19 455
8090.04 482
8090.89 439
8091.74 455
8092.59 508
8093.44 513
8094.29 461
8095.14 490
8095.99 515
8096.84 521
8097.69 480
8098.54 470
8099.39 494
8100.24 491
8101.09 517
8101.94 533
8102.79 535
8103.63 521
8104.48 467
8105.33 479
8106.18 523
8107.03 530
8107.88 539
8108.73 538
8109.58 539
8110.43 533
8111.28 532
8112.14 565
8112.99 557
8113.84 605
8114.69 522
8115.54 472
8116.39 530
8117.24 530
8118.09 546
8118.94 512
8119.79 459
8120.64 578
8121.49 508
8122.34 574
8123.19 540
8124.04 570
8124.89 634
8125.74 606
8126.60 580
8127.45 620
8128.30 610
8129.15 561
8130.00 566
8130.85 586
8131.70 596
8132.55 518
8133.40 547
8134.26 623
8135.11 575
8135.96 538
8136.81 546
8137.66 554
8138.51 507
8139.37 608
8140.22 616
8141.07 554
8141.92 535
8142.77 533
8143.62 548
8144.48 567
8145.33 582
8146.18 634
8147.03 589
8147.88 525
8148.74 614
8149.59 588
8150.44 598
8151.29 681
8152.15 650
8153.00 582
8153.85 546
8154.70 586
8155.56 618
8156.41 635
8157.26 686
8158.11 663
8158.97 679
8159.82 726
8160.67 791
8161.52 825
8162.38 774
8163.23 790
8164.08 793
8164.94 678
8165.79 691
8166.64 675
8167.49 635
8168.35 585
8169.20 616
8170.05 597
8170.91 530
8171.76 492
8172.61 565
8173.47 574
8174.32 544
8175.17 584
8176.03 593
8176.88 564
8177.74 579
8178.59 552
8179.44 578
8180.30 569
8181.15 514
8182.00 466
8182.86 514
8183.71 552
8184.57 508
8185.42 497
8186.27 497
8187.13 508
8187.98 500
8188.84 530
8189.69 504
8190.55 504
8191.40 508
8192.25 474
8193.11 499
8193.96 488
8194.82 506
8195.67 544
8196.53 461
8197.38 531
8198.24 493
8199.09 465
8199.95 490
8200.80 544
8201.66 481
8202.51 510
8203.37 533
8204.22 459
8205.08 446
8205.93 524
8206.79 493
8207.64 483
8208.50 499
8209.35 472
8210.21 535
8211.06 473
8211.92 479
8212.77 498
8213.63 509
8214.48 504
8215.34 510
8216.20 528
8217.05 510
8217.91 472
8218.76 469
8219.62 530
8220.48 554
8221.33 554
8222.19 500
8223.04 490
8223.90 470
8224.76 501
8225.61 527
8226.47 513
8227.32 578
8228.18 549
8229.04 576
8229.89 590
8230.75 520
8231.61 535
8232.46 544
8233.32 556
8234.18 591
8235.03 545
8235.89 521
8236.75 518
8237.60 466
8238.46 462
8239.32 509
8240.17 464
8241.03 495
8241.89 561
8242.74 468
8243.60 541
8244.46 528
8245.32 544
8246.17 561
8247.03 510
8247.89 466
8248.74 517
8249.60 459
8250.46 503
8251.32 491
8252.17 417
8253.03 428
8253.89 465
8254.75 452
8255.60 437
8256.46 476
8257.32 526
8258.18 553
8259.04 482
8259.89 537
8260.75 511
8261.61 470
8262.47 454
8263.33 404
8264.18 475
8265.04 505
8265.90 463
8266.76 457
8267.62 498
8268.48 472
8269.33 420
8270.19 508
8271.05 551
8271.91 453
8272.77 490
8273.63 501
8274.49 512
8275.34 477
8276.20 488
8277.06 497
8277.92 455
8278.78 423
8279.64 467
8280.50 458
8281.36 558
8282.22 604
8283.08 516
8283.93 472
8284.79 492
8285.65 512
8286.51 440
8287.37 501
8288.23 505
8289.09 530
8289.95 519
8290.81 518
8291.67 492
8292.53 513
8293.39 548
8294.25 510
8295.11 528
8295.97 504
8296.83 590
8297.69 610
8298.55 595
8299.41 607
8300.27 621
8301.13 577
8301.99 558
8302.85 567
8303.71 463
8304.57 481
8305.43 519
8306.29 526
8307.15 508
8308.01 531
8308.87 540
8309.73 525
8310.59 498
8311.45 501
8312.31 541
8313.17 523
8314.03 524
8314.90 521
8315.76 526
8316.62 438
8317.48 475
8318.34 556
8319.20 590
8320.06 483
8320.92 444
8321.78 504
8322.64 556
8323.51 565
8324.37 549
8325.23 490
8326.09 521
8326.95 545
8327.81 573
8328.67 552
8329.54 563
8330.40 491
8331.26 496
8332.12 563
8332.98 523
8333.84 509
8334.71 523
8335.57 565
8336.43 583
8337.29 509
8338.15 469
8339.02 520
8339.88 533
8340.74 509
8341.60 528
8342.46 525
8343.33 504
8344.19 493
8345.05 453
8345.91 509
8346.78 536
8347.64 509
8348.50 486
8349.36 469
8350.23 526
8351.09 528
8351.95 497
8352.81 492
8353.68 495
8354.54 500
8355.40 547
8356.27 563
8357.13 504
8357.99 495
8358.86 553
8359.72 529
8360.58 489
8361.44 558
8362.31 607
8363.17 586
8364.03 543
8364.90 538
8365.76 487
8366.63 516
8367.49 544
8368.35 536
8369.22 523
8370.08 583
8370.94 645
8371.81 579
8372.67 535
8373.53 540
8374.40 631
8375.26 561
8376.13 557
8376.99 610
8377.85 507
8378.72 591
8379.58 601
8380.45 549
8381.31 549
8382.18 581
8383.04 601
8383.90 599
8384.77 610
8385.63 616
8386.50 595
8387.36 606
8388.23 629
8389.09 594
8389.96 616
8390.82 610
8391.69 597
8392.55 593
8393.42 581
8394.28 559
8395.15 605
8396.01 583
8396.88 570
8397.74 533
8398.61 627
8399.47 634
8400.34 616
8401.20 649
8402.07 628
8402.93 633
8403.80 701
8404.66 709
8405.53 688
8406.39 746
8407.26 691
8408.12 706
8408.99 717
8409.86 729
8410.72 642
8411.59 638
8412.45 712
8413.32 736
8414.19 747
8415.05 753
8415.92 706
8416.78 781
8417.65 768
8418.52 722
8419.38 749
8420.25 703
8421.11 717
8421.98 725
8422.85 698
8423.71 686
8424.58 781
8425.45 721
8426.31 760
8427.18 807
8428.05 836
8428.91 864
8429.78 916
8430.65 817
8431.51 946
8432.38 825
8433.25 920
8434.11 902
8434.98 862
8435.85 895
8436.72 1002
8437.58 993
8438.45 874
8439.32 893
8440.18 948
8441.05 1014
8441.92 993
8442.79 965
8443.65 1041
8444.52 1086
8445.39 1118
8446.26 1139
8447.12 1239
8447.99 1341
8448.86 1328
8449.73 1334
8450.60 1334
8451.46 1330
8452.33 1396
8453.20 1373
8454.07 1418
8454.94 1309
8455.80 1405
8456.67 1409
8457.54 1465
8458.41 1639
8459.28 1768
8460.14 1938
8461.01 2133
8461.88 2372
8462.75 2509
8463.62 2468
8464.49 2494
8465.36 2490
8466.22 2352
8467.09 2244
8467.96 2011
8468.83 1762
8469.70 1773
8470.57 1745
8471.44 1766
8472.31 2077
8473.17 2454
8474.04 2941
8474.91 3527
8475.78 4161
8476.65 4376
8477.52 4551
8478.39 4337
8479.26 3897
8480.13 3417
8481.00 2972
8481.87 2351
8482.74 2103
8483.61 1725
8484.48 1468
8485.34 1269
8486.21 1110
8487.08 1109
8487.95 1044
8488.82 1083
8489.69 1058
8490.56 1019
8491.43 907
8492.30 941
8493.17 997
8494.04 945
8494.91 965
8495.78 856
8496.65 816
8497.52 863
8498.39 898
8499.26 924
8500.13 843
8501.01 819
8501.88 885
8502.75 912
8503.62 986
8504.49 980
8505.36 1025
8506.23 996
8507.10 914
8507.97 896
8508.84 887
8509.71 925
8510.58 912
8511.45 889
8512.32 1021
8513.20 1010
8514.07 1019
8514.94 980
8515.81 987
8516.68 1030
8517.55 919
8518.42 901
8519.29 900
8520.17 964
8521.04 877
8521.91 775
8522.78 845
8523.65 911
8524.52 856
8525.39 931
8526.27 919
8527.14 764
8528.01 868
8528.88 873
8529.75 935
8530.63 911
8531.50 886
8532.37 867
8533.24 846
8534.11 909
8534.99 925
8535.86 1003
8536.73 970
8537.60 956
8538.47 952
8539.35 947
8540.22 988
8541.09 1052
8541.96 1004
8542.84 953
8543.71 961
8544.58 947
8545.46 1001
8546.33 1018
8547.20 892
8548.07 895
8548.95 950
8549.82 963
8550.69 985
8551.57 1032
8552.44 984
8553.31 978
8554.18 944
8555.06 944
8555.93 932
8556.80 1020
8557.68 1011
8558.55 1000
8559.42 934
8560.30 964
8561.17 916
8562.04 1044
8562.92 1028
8563.79 904
8564.67 889
8565.54 886
8566.41 834
8567.29 860
8568.16 795
8569.03 755
8569.91 819
8570.78 805
8571.66 779
8572.53 750
8573.40 725
8574.28 790
8575.15 777
8576.03 711
8576.90 696
8577.78 723
8578.65 799
8579.52 767
8580.40 777
8581.27 778
8582.15 755
8583.02 668
8583.90 706
8584.77 689
8585.65 708
8586.52 712
8587.40 778
8588.27 710
8589.15 685
8590.02 670
8590.90 739
8591.77 710
8592.65 701
8593.52 683
8594.40 702
8595.27 704
8596.15 724
8597.02 778
8597.90 645
8598.77 669
8599.65 699
8600.52 710
8601.40 669
8602.28 696
8603.15 747
8604.03 690
8604.90 608
8605.78 640
8606.65 698
8607.53 757
8608.41 755
8609.28 747
8610.16 749
8611.03 743
8611.91 775
8612.79 745
8613.66 698
8614.54 753
8615.41 766
8616.29 737
8617.17 720
8618.04 686
8618.92 656
8619.80 725
8620.67 795
8621.55 723
8622.43 820
8623.30 751
8624.18 762
8625.06 763
8625.93 744
8626.81 749
8627.69 783
8628.56 760
8629.44 823
8630.32 790
8631.20 770
8632.07 816
8632.95 864
8633.83 828
8634.70 770
8635.58 827
8636.46 846
8637.34 924
8638.21 907
8639.09 918
8639.97 937
8640.85 913
8641.72 919
8642.60 882
8643.48 890
8644.36 949
8645.23 949
8646.11 924
8646.99 957
8647.87 934
8648.75 940
8649.62 1017
8650.50 1021
8651.38 1017
8652.26 1031
8653.14 1011
8654.01 1043
8654.89 1004
8655.77 1041
8656.65 1119
8657.53 1016
8658.41 1066
8659.29 1078
8660.16 1045
8661.04 1073
8661.92 1143
8662.80 1102
8663.68 1115
8664.56 1107
8665.44 1120
8666.31 1237
8667.19 1149
8668.07 1133
8668.95 1118
8669.83 1084
8670.71 1075
8671.59 1128
8672.47 1163
8673.35 1174
8674.23 1280
8675.11 1303
8675.99 1385
8676.86 1568
8677.74 1780
8678.62 2128
8679.50 2329
8680.38 2654
8681.26 2576
8682.14 2633
8683.02 2570
8683.90 2361
8684.78 2174
8685.66 1991
8686.54 1797
8687.42 1596
8688.30 1458
8689.18 1447
8690.06 1390
8690.94 1331
8691.82 1309
8692.70 1409
8693.58 1560
8694.46 1669
8695.34 1978
8696.22 2222
8697.10 2584
8697.98 2958
8698.86 3262
8699.74 3440
8700.62 3107
8701.51 2963
8702.39 2639
8703.27 2425
8704.15 1999
8705.03 1742
8705.91 1524
8706.79 1297
8707.67 1240
8708.55 1097
8709.43 995
8710.31 1048
8711.20 1009
8712.08 999
8712.96 961
8713.84 977
8714.72 913
8715.60 872
8716.48 923
8717.36 892
8718.25 905
8719.13 949
8720.01 889
8720.89 861
8721.77 840
8722.65 954
8723.54 954
8724.42 887
8725.30 816
8726.18 776
8727.06 837
8727.95 813
8728.83 810
8729.71 882
8730.59 913
8731.47 814
8732.36 863
8733.24 863
8734.12 924
8735.00 930
8735.89 913
8736.77 952
8737.65 969
8738.53 999
8739.42 926
8740.30 948
8741.18 918
8742.06 844
8742.95 779
8743.83 878
8744.71 880
8745.59 843
8746.48 860
8747.36 908
8748.24 925
8749.13 960
8750.01 922
8750.89 891
8751.78 960
8752.66 896
8753.54 912
8754.43 931
8755.31 939
8756.19 911
8757.08 964
8757.96 952
8758.84 975
8759.73 1005
8760.61 1087
8761.49 1112
8762.38 1274
8763.26 1364
8764.15 1357
8765.03 1336
8765.91 1413
8766.80 1387
8767.68 1303
8768.57 1243
8769.45 1180
8770.33 1017
8771.22 1029
8772.10 1048
8772.99 965
8773.87 1056
8774.75 1051
8775.64 1048
8776.52 1048
8777.41 1024
8778.29 1017
8779.18 1036
8780.06 958
8780.95 938
8781.83 925
8782.72 1058
8783.60 1026
8784.49 934
8785.37 879
8786.26 909
8787.14 890
8788.03 848
8788.91 857
8789.80 873
8790.68 864
8791.57 933
8792.45 886
8793.34 866
8794.22 983
8795.11 1027
8795.99 1110
8796.88 1073
8797.76 1228
8798.65 1342
8799.53 1250
8800.42 1265
8801.31 1237
8802.19 1210
8803.08 1172
8803.96 1065
8804.85 988
8805.74 939
8806.62 913
8807.51 852
8808.39 851
8809.28 861
8810.17 867
8811.05 816
8811.94 834
8812.82 864
8813.71 845
8814.60 802
8815.48 823
8816.37 805
8817.26 758
8818.14 761
8819.03 704
8819.92 668
8820.80 713
8821.69 682
8822.58 653
8823.46 746
8824.35 740
8825.24 697
8826.12 710
8827.01 722
8827.90 790
8828.78 720
8829.67 752
8830.56 763
8831.45 663
8832.33 674
8833.22 717
8834.11 726
8835.00 667
8835.88 699
8836.77 679
8837.66 665
8838.55 622
8839.43 692
8840.32 655
8841.21 751
8842.10 646
8842.98 653
8843.87 631
8844.76 684
8845.65 651
8846.54 630
8847.42 613
8848.31 641
8849.20 671
8850.09 656
8850.98 720
8851.86 607
8852.75 624
8853.64 601
8854.53 583
8855.42 610
8856.31 631
8857.19 566
8858.08 563
8858.97 617
8859.86 583
8860.75 584
8861.64 609
8862.53 582
8863.42 590
8864.30 603
8865.19 619
8866.08 635
8866.97 651
8867.86 626
8868.75 615
8869.64 599
8870.53 599
8871.42 611
8872.31 612
8873.20 600
8874.08 573
8874.97 602
8875.86 545
8876.75 550
8877.64 570
8878.53 593
8879.42 570
8880.31 518
8881.20 550
8882.09 541
8882.98 536
8883.87 515
8884.76 518
8885.65 569
8886.54 540
8887.43 576
8888.32 540
8889.21 579
8890.10 580
8890.99 631
8891.88 507
8892.77 543
8893.66 607
8894.55 566
8895.44 550
8896.33 498
8897.22 500
8898.11 463
8899.00 485
8899.90 482
8900.79 471
8901.68 513
8902.57 489
8903.46 553
8904.35 521
8905.24 494
8906.13 506
8907.02 538
8907.91 546
8908.80 568
8909.70 556
8910.59 521
8911.48 435
8912.37 500
8913.26 479
8914.15 475
8915.04 536
8915.93 489
8916.83 524
8917.72 495
8918.61 566
8919.50 535
8920.39 535
8921.28 533
8922.18 483
8923.07 484
8923.96 465
8924.85 462
8925.74 443
8926.64 498
8927.53 493
8928.42 499
8929.31 466
8930.20 523
8931.10 474
8931.99 480
8932.88 485
8933.77 461
8934.67 471
8935.56 467
8936.45 483
8937.34 502
8938.24 486
8939.13 512
8940.02 485
8940.91 452
8941.81 474
8942.70 508
8943.59 500
8944.49 529
8945.38 458
8946.27 405
8947.16 458
8948.06 499
8948.95 431
8949.84 484
8950.74 464
8951.63 445
8952.52 445
8953.42 507
8954.31 441
8955.20 458
8956.10 419
8956.99 447
8957.88 454
8958.78 437
8959.67 419
8960.56 427
8961.46 458
8962.35 463
8963.25 504
8964.14 451
8965.03 420
8965.93 425
8966.82 463
8967.72 402
8968.61 445
8969.50 484
8970.40 438
8971.29 466
8972.19 495
8973.08 465
8973.98 479
8974.87 453
8975.76 471
8976.66 434
8977.55 480
8978.45 429
8979.34 437
8980.24 481
8981.13 479
8982.03 457
8982.92 474
8983.82 413
8984.71 456
8985.61 522
8986.50 425
8987.40 454
8988.29 450
8989.19 435
8990.08 440
8990.98 440
8991.87 446
8992.77 468
8993.66 421
8994.56 440
8995.45 388
8996.35 438
8997.24 392
8998.14 430
8999.04 438
8999.93 446
9000.83 393
9001.72 387
9002.62 405
9003.51 411
9004.41 411
9005.31 463
9006.20 480
9007.10 415
9007.99 412
9008.89 406
9009.79 407
9010.68 434
9011.58 443
9012.48 430
9013.37 428
9014.27 417
9015.16 429
9016.06 453
9016.96 410
9017.85 369
9018.75 388
9019.65 426
9020.54 413
9021.44 375
9022.34 359
9023.23 428
9024.13 393
9025.03 419
9025.93 411
9026.82 390
9027.72 375
9028.62 428
9029.51 366
9030.41 364
9031.31 343
9032.21 380
9033.10 403
9034.00 390
9034.90 435
9035.79 419
9036.69 402
9037.59 393
9038.49 392
9039.38 379
9040.28 402
9041.18 396
9042.08 360
9042.98 385
9043.87 391
9044.77 411
9045.67 423
9046.57 406
9047.47 365
9048.36 407
9049.26 404
9050.16 382
9051.06 424
9051.96 422
9052.85 425
9053.75 419
9054.65 433
9055.55 435
9056.45 408
9057.35 419
9058.25 437
9059.14 450
9060.04 434
9060.94 388
9061.84 434
9062.74 459
9063.64 419
9064.54 445
9065.44 464
9066.33 464
9067.23 438
9068.13 392
9069.03 454
9069.93 447
9070.83 417
9071.73 427
9072.63 498
9073.53 504
9074.43 463
9075.33 424
9076.23 425
9077.13 441
9078.03 419
9078.92 439
9079.82 375
9080.72 461
9081.62 411
9082.52 381
9083.42 428
9084.32 493
9085.22 426
9086.12 442
9087.02 430
9087.92 392
9088.82 441
9089.72 398
9090.62 492
9091.52 461
9092.42 448
9093.32 511
9094.22 446
9095.12 447
9096.03 482
9096.93 491
9097.83 480
9098.73 446
9099.63 447
9100.53 484
9101.43 513
9102.33 457
9103.23 439
9104.13 419
9105.03 401
9105.93 418
9106.83 380
9107.74 422
9108.64 436
9109.54 424
9110.44 415
9111.34 431
9112.24 403
9113.14 440
9114.04 410
9114.94 415
9115.85 409
9116.75 461
9117.65 426
9118.55 452
9119.45 456
9120.35 417
9121.26 450
9122.16 373
9123.06 377
9123.96 402
9124.86 405
9125.77 458
9126.67 480
9127.57 484
9128.47 448
9129.37 373
9130.28 391
9131.18 374
9132.08 370
9132.98 407
9133.88 459
9134.79 415
9135.69 398
9136.59 424
9137.49 472
9138.40 434
9139.30 373
9140.20 376
9141.10 412
9142.01 411
9142.91 386
9143.81 381
9144.72 417
9145.62 463
9146.52 407
9147.42 415
9148.33 408
9149.23 401
9150.13 459
9151.04 397
9151.94 423
9152.84 471
9153.75 460
9154.65 425
9155.55 431
9156.46 473
9157.36 448
9158.26 435
9159.17 402
9160.07 353
9160.97 378
9161.88 430
9162.78 414
9163.69 373
9164.59 354
9165.49 366
9166.40 404
9167.30 413
9168.21 349
9169.11 408
9170.01 357
9170.92 448
9171.82 424
9172.73 416
9173.63 395
9174.53 387
9175.44 354
9176.34 356
9177.25 374
9178.15 391
9179.06 436
9179.96 467
9180.87 461
9181.77 400
9182.68 434
9183.58 382
9184.49 398
9185.39 442
9186.30 395
9187.20 466
9188.11 420
9189.01 416
9189.92 431
9190.82 419
9191.73 425
9192.63 498
9193.54 425
9194.44 414
9195.35 406
9196.25 489
9197.16 438
9198.06 410
9198.97 377
9199.87 407
9200.78 435
9201.69 427
9202.59 403
9203.50 433
9204.40 428
9205.31 531
9206.21 508
9207.12 466
9208.03 525
9208.93 564
9209.84 543
9210.74 471
9211.65 424
9212.56 446
9213.46 472
9214.37 503
9215.28 442
9216.18 376
9217.09 420
9218.00 405
9218.90 455
9219.81 414
9220.72 454
9221.62 497
9222.53 480
9223.44 470
9224.34 444
9225.25 503
9226.16 535
9227.06 487
9227.97 481
9228.88 442
9229.78 484
9230.69 458
9231.60 447
9232.51 428
9233.41 444
9234.32 435
9235.23 413
9236.13 404
9237.04 417
9237.95 442
9238.86 414
9239.76 475
9240.67 412
9241.58 422
9242.49 441
9243.39 377
9244.30 371
9245.21 386
9246.12 360
9247.03 420
9247.93 366
9248.84 370
9249.75 359
9250.66 420
9251.57 450
9252.47 435
9253.38 383
9254.29 405
9255.20 361
9256.11 419
9257.02 408
9257.92 386
9258.83 380
9259.74 414
9260.65 434
9261.56 404
9262.47 412
9263.38 402
9264.28 404
9265.19 363
9266.10 373
9267.01 392
9267.92 380
9268.83 406
9269.74 407
9270.65 371
9271.56 372
9272.47 414
9273.37 426
9274.28 401
9275.19 403
9276.10 393
9277.01 372
9277.92 414
9278.83 370
9279.74 412
9280.65 420
9281.56 393
9282.47 381
9283.38 431
9284.29 397
9285.20 377
9286.11 385
9287.02 347
9287.93 435
9288.84 384
9289.75 391
9290.66 403
9291.57 391
9292.48 455
9293.39 458
9294.30 371
9295.21 358
9296.12 370
9297.03 373
9297.94 445
9298.85 477
9299.76 441
9300.67 452
9301.58 481
9302.49 473
9303.40 447
9304.31 479
9305.23 454
9306.14 463
9307.05 500
9307.96 478
9308.87 500
9309.78 460
9310.69 508
9311.60 551
9312.51 519
9313.42 517
9314.34 561
9315.25 609
9316.16 562
9317.07 532
9317.98 582
9318.89 548
9319.80 528
9320.72 561
9321.63 505
9322.54 478
9323.45 449
9324.36 486
9325.27 478
9326.19 483
9327.10 456
9328.01 435
9328.92 458
9329.83 401
9330.74 423
9331.66 450
9332.57 446
9333.48 424
9334.39 403
9335.31 395
9336.22 382
9337.13 431
9338.04 447
9338.96 392
9339.87 460
9340.78 444
9341.69 498
9342.61 375
9343.52 414
9344.43 460
9345.34 467
9346.26 429
9347.17 480
9348.08 477
9348.99 445
9349.91 423
9350.82 411
9351.73 364
9352.65 375
9353.56 412
9354.47 465
9355.39 430
9356.30 407
9357.21 426
9358.13 400
9359.04 459
9359.95 419
9360.87 379
9361.78 415
9362.69 440
9363.61 367
9364.52 392
9365.43 440
9366.35 420
9367.26 439
9368.18 421
9369.09 402
9370.00 382
9370.92 461
9371.83 436
9372.75 389
9373.66 373
9374.57 426
9375.49 446
9376.40 425
9377.32 413
9378.23 389
9379.15 430
9380.06 453
9380.97 448
9381.89 424
9382.80 434
9383.72 474
9384.63 461
9385.55 410
9386.46 366
9387.38 430
9388.29 489
9389.21 479
9390.12 387
9391.04 422
9391.95 392
9392.87 433
9393.78 416
9394.70 436
9395.61 437
9396.53 483
9397.44 516
9398.36 515
9399.27 532
9400.19 466
9401.10 530
9402.02 513
9402.94 466
9403.85 485
9404.77 533
9405.68 518
9406.60 515
9407.51 512
9408.43 500
9409.35 451
9410.26 449
9411.18 434
9412.09 463
9413.01 480
9413.93 483
9414.84 450
9415.76 477
9416.67 492
9417.59 470
9418.51 415
9419.42 419
9420.34 472
9421.26 481
9422.17 458
9423.09 457
9424.01 490
9424.92 446
9425.84 473
9426.76 481
9427.67 497
9428.59 531
9429.51 555
9430.42 489
9431.34 449
9432.26 473
9433.17 485
9434.09 497
9435.01 512
9435.93 557
9436.84 546
9437.76 513
9438.68 491
9439.59 550
9440.51 562
9441.43 549
9442.35 615
9443.26 551
9444.18 502
9445.10 548
9446.02 546
9446.93 496
9447.85 498
9448.77 511
9449.69 549
9450.61 553
9451.52 495
9452.44 477
9453.36 489
9454.28 528
9455.20 561
9456.11 651
9457.03 707
9457.95 742
9458.87 757
9459.79 815
9460.71 849
9461.62 786
9462.54 703
9463.46 713
9464.38 687
9465.30 641
9466.22 579
9467.14 595
9468.05 536
9468.97 568
9469.89 520
9470.81 547
9471.73 516
9472.65 487
9473.57 531
9474.49 492
9475.41 493
9476.32 494
9477.24 491
9478.16 471
9479.08 479
9480.00 516
9480.92 553
9481.84 483
9482.76 574
9483.68 558
9484.60 530
9485.52 573
9486.44 538
9487.36 578
9488.28 548
9489.20 500
9490.12 489
9491.04 500
9491.96 529
9492.88 589
9493.80 542
9494.72 533
9495.64 564
9496.56 518
9497.48 598
9498.40 488
9499.32 539
9500.24 543
9501.16 559
9502.08 488
9503.00 592
9503.92 614
9504.84 584
9505.76 588
9506.68 599
9507.60 546
9508.52 582
9509.44 580
9510.36 561
9511.28 571
9512.21 505
9513.13 531
9514.05 591
9514.97 621
9515.89 585
9516.81 619
9517.73 635
9518.65 699
9519.57 569
9520.50 565
9521.42 612
9522.34 704
9523.26 725
9524.18 686
9525.10 669
9526.02 643
9526.95 708
9527.87 714
9528.79 747
9529.71 671
9530.63 600
9531.55 583
9532.48 708
9533.40 727
9534.32 761
9535.24 839
9536.16 856
9537.09 1033
9538.01 1208
9538.93 1330
9539.85 1292
9540.77 1282
9541.70 1333
9542.62 1262
9543.54 1148
9544.46 1053
9545.39 907
9546.31 871
9547.23 784
9548.15 770
9549.08 765
9550.00 726
9550.92 724
9551.85 657
9552.77 614
9553.69 671
9554.61 660
9555.54 659
9556.46 659
9557.38 664
9558.31 597
9559.23 606
9560.15 556
9561.08 573
9562.00 668
9562.92 626
9563.85 620
9564.77 650
9565.69 649
9566.62 691
9567.54 706
9568.46 687
9569.39 699
9570.31 677
9571.23 625
9572.16 590
9573.08 579
9574.01 583
9574.93 591
9575.85 601
9576.78 553
9577.70 599
9578.63 606
9579.55 546
9580.47 556
9581.40 534
9582.32 510
9583.25 529
9584.17 592
9585.10 547
9586.02 542
9586.94 577
9587.87 612
9588.79 521
9589.72 524
9590.64 479
9591.57 519
9592.49 539
9593.42 578
9594.34 551
9595.27 540
9596.19 523
9597.12 532
9598.04 638
9598.97 578
9599.89 579
9600.82 550
9601.74 582
9602.67 570
9603.59 607
9604.52 591
9605.44 613
9606.37 579
9607.29 590
9608.22 651
9609.15 679
9610.07 707
9611.00 711
9611.92 681
9612.85 702
9613.77 719
9614.70 660
9615.63 694
9616.55 680
9617.48 717
9618.40 688
9619.33 665
9620.26 689
9621.18 721
9622.11 734
9623.03 686
9623.96 670
9624.89 674
9625.81 701
9626.74 688
9627.67 713
9628.59 691
9629.52 623
9630.45 706
9631.37 723
9632.30 699
9633.23 789
9634.15 740
9635.08 765
9636.01 734
9636.93 737
9637.86 845
9638.79 846
9639.71 812
9640.64 809
9641.57 892
9642.50 951
9643.42 924
9644.35 911
9645.28 922
9646.21 853
9647.13 896
9648.06 873
9648.99 912
9649.92 907
9650.84 1040
9651.77 1153
9652.70 1098
9653.63 1201
9654.55 1205
9655.48 1295
9656.41 1274
9657.34 1307
9658.26 1355
9659.19 1287
9660.12 1191
9661.05 1237
9661.98 1129
9662.91 1094
9663.83 991
9664.76 972
9665.69 1012
9666.62 935
9667.55 943
9668.48 918
9669.40 918
9670.33 932
9671.26 967
9672.19 939
9673.12 940
9674.05 901
9674.98 1008
9675.90 969
9676.83 980
9677.76 987
9678.69 1023
9679.62 1072
9680.55 1081
9681.48 1086
9682.41 1089
9683.34 1063
9684.27 1047
9685.19 1120
9686.12 1124
9687.05 1045
9687.98 1094
9688.91 1057
9689.84 1069
9690.77 1115
9691.70 1072
9692.63 1202
9693.56 1160
9694.49 1165
9695.42 1158
9696.35 1270
9697.28 1272
9698.21 1221
9699.14 1168
9700.07 1182
9701.00 1208
9701.93 1263
9702.86 1291
9703.79 1267
9704.72 1280
9705.65 1291
9706.58 1362
9707.51 1384
9708.44 1268
9709.37 1345
9710.30 1282
9711.23 1198
9712.16 1181
9713.09 1155
9714.02 1145
9714.95 1145
9715.88 1213
9716.82 1251
9717.75 1243
9718.68 1297
9719.61 1324
9720.54 1411
9721.47 1470
9722.40 1572
9723.33 1506
9724.26 1498
9725.19 1384
9726.13 1298
9727.06 1239
9727.99 1196
9728.92 1182
9729.85 1119
9730.78 1011
9731.71 968
9732.64 1090
9733.58 1032
9734.51 993
9735.44 1019
9736.37 1073
9737.30 1137
9738.23 1116
9739.17 1110
9740.10 1104
9741.03 1139
9741.96 1150
9742.89 1098
9743.83 1056
9744.76 982
9745.69 907
9746.62 895
9747.55 904
9748.49 891
9749.42 923
9750.35 947
9751.28 858
9752.22 848
9753.15 826
9754.08 880
9755.01 907
9755.95 865
9756.88 837
9757.81 852
9758.75 822
9759.68 784
9760.61 806
9761.54 805
9762.48 819
9763.41 779
9764.34 781
9765.28 729
9766.21 792
9767.14 824
9768.08 792
9769.01 923
9769.94 864
9770.88 835
9771.81 789
9772.74 818
9773.68 800
9774.61 805
9775.54 751
9776.48 764
9777.41 881
9778.34 803
9779.28 895
9780.21 838
9781.14 826
9782.08 931
9783.01 945
9783.95 960
9784.88 959
9785.81 1086
9786.75 984
9787.68 1017
9788.62 976
9789.55 977
9790.49 995
9791.42 989
9792.35 947
9793.29 863
9794.22 835
9795.16 811
9796.09 839
9797.03 861
9797.96 792
9798.90 654
9799.83 761
9800.77 771
9801.70 810
9802.64 856
9803.57 812
9804.51 737
9805.44 746
9806.38 805
9807.31 798
9808.25 806
9809.18 713
9810.12 710
9811.05 706
9811.99 731
9812.92 694
9813.86 693
9814.79 676
9815.73 664
9816.66 675
9817.60 615
9818.54 628
9819.47 627
9820.41 629
9821.34 651
9822.28 625
9823.21 637
9824.15 625
9825.09 640
9826.02 640
9826.96 616
9827.89 610
9828.83 611
9829.77 605
9830.70 666
9831.64 589
9832.57 561
9833.51 551
9834.45 591
9835.38 567
9836.32 621
9837.26 640
9838.19 582
9839.13 619
9840.07 641
9841.00 605
9841.94 593
9842.88 589
9843.81 656
9844.75 640
9845.69 571
9846.62 624
9847.56 635
9848.50 572
9849.44 582
9850.37 649
9851.31 664
9852.25 610
9853.18 582
9854.12 616
9855.06 607
9856.00 582
9856.93 626
9857.87 690
9858.81 635
9859.75 660
9860.68 618
9861.62 609
9862.56 620
9863.50 640
9864.44 705
9865.37 691
9866.31 662
9867.25 703
9868.19 626
9869.13 671
9870.06 698
9871.00 623
9871.94 607
9872.88 666
9873.82 636
9874.75 609
9875.69 584
9876.63 592
9877.57 568
9878.51 558
9879.45 612
9880.39 553
9881.32 517
9882.26 596
9883.20 636
9884.14 634
9885.08 599
9886.02 553
9886.96 576
9887.90 608
9888.83 536
9889.77 559
9890.71 547
9891.65 570
9892.59 558
9893.53 537
9894.47 505
9895.41 558
9896.35 527
9897.29 508
9898.23 540
9899.17 524
9900.11 536
9901.05 500
9901.99 529
9902.92 552
9903.86 484
9904.80 487
9905.74 521
9906.68 516
9907.62 511
9908.56 506
9909.50 519
9910.44 544
9911.38 549
9912.32 482
9913.26 517
9914.20 563
9915.14 523
9916.08 545
9917.02 580
9917.97 512
9918.91 549
9919.85 519
9920.79 544
9921.73 509
9922.67 560
9923.61 545
9924.55 565
9925.49 514
9926.43 489
9927.37 557
9928.31 590
9929.25 610
9930.19 605
9931.13 703
9932.08 779
9933.02 887
9933.96 929
9934.90 994
9935.84 952
9936.78 846
9937.72 828
9938.66 807
9939.61 739
9940.55 668
9941.49 632
9942.43 596
9943.37 546
9944.31 546
9945.26 517
9946.20 547
9947.14 523
9948.08 500
9949.02 528
9949.96 546
9950.91 503
9951.85 517
9952.79 526
9953.73 528
9954.67 507
9955.62 466
9956.56 490
9957.50 476
9958.44 514
9959.39 485
9960.33 479
9961.27 446
9962.21 447
9963.16 430
9964.10 439
9965.04 526
9965.98 469
9966.93 465
9967.87 512
9968.81 393
9969.75 467
9970.70 458
9971.64 514
9972.58 477
9973.53 521
9974.47 524
9975.41 502
9976.36 486
9977.30 491
9978.24 537
9979.18 503
9980.13 491
9981.07 473
9982.01 467
9982.96 491
9983.90 487
9984.85 507
9985.79 532
9986.73 458
9987.68 412
9988.62 456
9989.56 415
9990.51 405
9991.45 394
9992.40 411
9993.34 435
9994.28 438
9995.23 364
9996.17 403
9997.12 475
9998.06 493
9999.00 427
9999.95 429
10000.89 464
10001.84 481
10002.78 405
10003.73 384
10004.67 439
10005.61 382
10006.56 423
10007.50 460
10008.45 456
10009.39 439
10010.34 461
10011.28 461
10012.23 368
10013.17 437
10014.12 466
10015.06 406
10016.01 417
10016.95 394
10017.90 404
10018.84 420
10019.79 389
10020.73 418
10021.68 427
10022.62 448
10023.57 433
10024.51 425
10025.46 442
10026.41 441
10027.35 426
10028.30 450
10029.24 432
10030.19 417
10031.13 396
10032.08 379
10033.03 367
10033.97 392
10034.92 446
10035.86 455
10036.81 444
10037.76 391
10038.70 434
10039.65 439
10040.59 411
10041.54 398
10042.49 391
10043.43 452
10044.38 434
10045.33 414
10046.27 363
10047.22 393
10048.16 408
10049.11 416
10050.06 393
10051.00 398
10051.95 443
10052.90 452
10053.84 475
10054.79 383
10055.74 372
10056.69 361
10057.63 378
10058.58 344
10059.53 376
10060.47 344
10061.42 364
10062.37 409
10063.32 409
10064.26 405
10065.21 396
10066.16 370
10067.10 407
10068.05 442
10069.00 409
10069.95 415
10070.89 392
10071.84 413
10072.79 430
10073.74 385
10074.69 381
10075.63 390
10076.58 409
10077.53 418
10078.48 423
10079.43 405
10080.37 350
10081.32 337
10082.27 393
10083.22 424
10084.17 379
10085.11 372
10086.06 351
10087.01 368
10087.96 404
10088.91 412
10089.86 424
10090.81 411
10091.75 418
10092.70 366
10093.65 333
10094.60 398
10095.55 339
10096.50 334
10097.45 366
10098.40 311
10099.34 406
10100.29 382
10101.24 373
10102.19 393
10103.14 364
10104.09 353
10105.04 360
10105.99 359
10106.94 411
10107.89 375
10108.84 333
10109.79 362
10110.73 374
10111.68 355
10112.63 355
10113.58 358
10114.53 325
10115.48 377
10116.43 393
10117.38 358
10118.33 328
10119.28 366
10120.23 333
10121.18 364
10122.13 350
10123.08 377
10124.03 388
10124.98 378
10125.93 368
10126.88 304
10127.83 362
10128.78 375
10129.73 383
10130.68 397
10131.64 401
10132.59 384
10133.54 375
10134.49 379
10135.44 370
10136.39 372
10137.34 416
10138.29 380
10139.24 379
10140.19 420
10141.14 408
10142.09 354
10143.04 360
10144.00 396
10144.95 374
10145.90 352
10146.85 428
10147.80 422
10148.75 398
10149.70 402
10150.65 452
10151.61 456
10152.56 385
10153.51 409
10154.46 416
10155.41 426
10156.36 388
10157.31 395
10158.27 425
10159.22 466
10160.17 395
10161.12 381
10162.07 429
10163.03 429
10163.98 403
10164.93 389
10165.88 371
10166.83 364
10167.79 391
10168.74 426
10169.69 443
10170.64 384
10171.60 360
10172.55 399
10173.50 432
10174.45 441
10175.41 393
10176.36 382
10177.31 387
10178.26 449
10179.22 432
10180.17 418
10181.12 433
10182.07 447
10183.03 463
10183.98 438
10184.93 465
10185.89 483
10186.84 491
10187.79 494
10188.75 423
10189.70 450
10190.65 438
10191.60 503
10192.56 432
10193.51 432
10194.47 466
10195.42 491
10196.37 511
10197.33 457
10198.28 510
10199.23 544
10200.19 571
10201.14 481
10202.09 501
10203.05 511
10204.00 561
10204.96 576
10205.91 551
10206.86 551
10207.82 575
10208.77 566
10209.73 589
10210.68 599
10211.63 614
10212.59 676
10213.54 647
10214.50 662
10215.45 707
10216.41 712
10217.36 667
10218.32 619
10219.27 623
10220.22 577
10221.18 580
10222.13 564
10223.09 568
10224.04 557
10225.00 559
10225.95 485
10226.91 464
10227.86 489
10228.82 491
10229.77 498
10230.73 448
10231.68 486
10232.64 438
10233.59 446
10234.55 479
10235.50 463
10236.46 518
10237.42 524
10238.37 509
10239.33 550
10240.28 590
10241.24 621
10242.19 631
10243.15 605
10244.10 684
10245.06 725
10246.02 614
10246.97 590
10247.93 552
10248.88 543
10249.84 540
10250.80 520
10251.75 499
10252.71 473
10253.66 433
10254.62 445
10255.58 444
10256.53 448
10257.49 376
10258.45 405
10259.40 423
10260.36 443
10261.32 413
10262.27 438
10263.23 495
10264.19 462
10265.14 459
10266.10 430
10267.06 428
10268.01 390
10268.97 419
10269.93 408
10270.88 390
10271.84 402
10272.80 447
10273.76 422
10274.71 402
10275.67 424
10276.63 409
10277.58 414
10278.54 394
10279.50 366
10280.46 351
10281.41 419
10282.37 376
10283.33 366
10284.29 388
10285.24 412
10286.20 394
10287.16 457
10288.12 430
10289.08 350
10290.03 339
10290.99 355
10291.95 400
10292.91 401
10293.87 429
10294.82 346
10295.78 358
10296.74 362
10297.70 392
10298.66 408
10299.61 456
10300.57 384
10301.53 337
10302.49 395
10303.45 424
10304.41 439
10305.37 457
10306.32 419
10307.28 398
10308.24 383
10309.20 421
10310.16 384
10311.12 343
10312.08 354
10313.04 328
10314.00 364
10314.95 322
10315.91 406
10316.87 360
10317.83 374
10318.79 398
10319.75 406
10320.71 441
10321.67 415
10322.63 394
10323.59 390
10324.55 401
10325.51 363
10326.47 367
10327.43 374
10328.39 384
10329.35 426
10330.31 403
10331.27 384
10332.23 401
10333.19 380
10334.15 418
10335.11 456
10336.07 438
10337.03 437
10337.99 476
10338.95 400
10339.91 371
10340.87 371
10341.83 359
10342.79 355
10343.75 350
10344.71 389
10345.67 363
10346.63 353
10347.59 323
10348.55 361
10349.51 320
10350.47 399
10351.43 389
10352.39 342
10353.35 347
10354.31 381
10355.28 395
10356.24 353
10357.20 323
10358.16 310
10359.12 359
10360.08 382
10361.04 358
10362.00 321
10362.96 351
10363.93 337
10364.89 319
10365.85 364
10366.81 305
10367.77 324
10368.73 328
10369.69 332
10370.66 320
10371.62 335
10372.58 297
10373.54 365
10374.50 351
10375.47 339
10376.43 334
10377.39 345
10378.35 332
10379.31 317
10380.28 336
10381.24 345
10382.20 347
10383.16 344
10384.12 335
10385.09 361
10386.05 389
10387.01 346
10387.97 389
10388.94 319
10389.90 323
10390.86 365
10391.82 330
10392.79 296
10393.75 351
10394.71 333
10395.68 319
10396.64 334
10397.60 349
10398.56 333
10399.53 354
10400.49 394
10401.45 359
10402.42 373
10403.38 311
10404.34 383
10405.31 377
10406.27 347
10407.23 363
10408.20 389
10409.16 390
10410.12 358
10411.09 367
10412.05 385
10413.01 366
10413.98 364
10414.94 409
10415.90 372
10416.87 391
10417.83 376
10418.80 354
10419.76 370
10420.72 435
10421.69 390
10422.65 464
10423.62 454
10424.58 457
10425.54 486
10426.51 502
10427.47 550
10428.44 514
10429.40 488
10430.37 480
10431.33 494
10432.30 491
10433.26 456
10434.22 386
10435.19 351
10436.15 379
10437.12 338
10438.08 329
10439.05 339
10440.01 308
10440.98 310
10441.94 323
10442.91 323
10443.87 329
10444.84 367
10445.80 314
10446.77 282
10447.73 269
10448.70 281
10449.66 324
10450.63 284
10451.59 300
10452.56 332
10453.53 295
10454.49 311
10455.46 321
10456.42 309
10457.39 305
10458.35 328
10459.32 294
10460.29 299
10461.25 335
10462.22 353
10463.18 332
10464.15 315
10465.12 314
10466.08 338
10467.05 334
10468.01 330
10468.98 277
10469.95 283
10470.91 315
10471.88 315
10472.85 291
10473.81 287
10474.78 291
10475.74 276
10476.71 326
10477.68 293
10478.64 268
10479.61 255
10480.58 320
10481.54 314
10482.51 287
10483.48 328
10484.45 350
10485.41 297
10486.38 293
10487.35 352
10488.31 324
10489.28 310
10490.25 292
10491.22 352
10492.18 312
10493.15 342
10494.12 334
10495.08 305
10496.05 323
10497.02 323
10497.99 277
10498.95 307
10499.92 299
10500.89 315
10501.86 310
10502.83 316
10503.79 316
10504.76 278
10505.73 310
10506.70 299
10507.67 319
10508.63 349
10509.60 308
10510.57 311
10511.54 327
10512.51 357
10513.47 314
10514.44 330
10515.41 321
10516.38 351
10517.35 323
10518.32 299
10519.28 270
10520.25 306
10521.22 323
10522.19 300
10523.16 296
10524.13 268
10525.10 335
10526.07 348
10527.03 303
10528.00 358
10528.97 299
10529.94 306
10530.91 294
10531.88 305
10532.85 318
10533.82 307
10534.79 343
10535.76 329
10536.73 328
10537.70 302
10538.67 311
10539.63 334
10540.60 278
10541.57 308
10542.54 357
10543.51 278
10544.48 293
10545.45 338
10546.42 329
10547.39 319
10548.36 350
10549.33 375
10550.30 340
10551.27 357
10552.24 319
10553.21 321
10554.18 341
10555.15 332
10556.12 368
10557.09 388
10558.06 401
10559.03 421
10560.00 388
10560.97 341
10561.95 351
10562.92 344
10563.89 369
10564.86 381
10565.83 397
10566.80 471
10567.77 482
10568.74 469
10569.71 459
10570.68 452
10571.65 439
10572.62 437
10573.59 399
10574.57 397
10575.54 381
10576.51 352
10577.48 324
10578.45 329
10579.42 367
10580.39 359
10581.36 360
10582.34 381
10583.31 358
10584.28 355
10585.25 325
10586.22 330
10587.19 331
10588.17 371
10589.14 364
10590.11 350
10591.08 389
10592.05 327
10593.02 352
10594.00 358
10594.97 413
10595.94 386
10596.91 360
10597.89 393
10598.86 357
10599.83 366
10600.80 377
10601.77 346
10602.75 372
10603.72 340
10604.69 345
10605.66 314
10606.64 362
10607.61 417
10608.58 373
10609.55 341
10610.53 356
10611.50 332
10612.47 364
10613.45 403
10614.42 341
10615.39 351
10616.36 334
10617.34 343
10618.31 321
10619.28 287
10620.26 321
10621.23 362
10622.20 371
10623.18 367
10624.15 362
10625.12 323
10626.10 359
10627.07 392
10628.04 371
10629.02 382
10629.99 417
10630.97 383
10631.94 365
10632.91 357
10633.89 396
10634.86 393
10635.83 411
10636.81 399
10637.78 387
10638.76 354
10639.73 412
10640.70 433
10641.68 373
10642.65 410
10643.63 463
10644.60 509
10645.58 546
10646.55 578
10647.53 572
10648.50 610
10649.47 512
10650.45 487
10651.42 511
10652.40 450
10653.37 404
10654.35 384
10655.32 396
10656.30 419
10657.27 391
10658.25 386
10659.22 377
10660.20 357
10661.17 410
10662.15 450
10663.12 422
10664.10 375
10665.07 340
10666.05 338
10667.02 341
10668.00 333
10668.97 350
10669.95 419
10670.93 394
10671.90 371
10672.88 370
10673.85 382
10674.83 390
10675.80 359
10676.78 369
10677.76 317
10678.73 357
10679.71 378
10680.68 409
10681.66 412
10682.63 361
10683.61 345
10684.59 404
10685.56 396
10686.54 375
10687.52 355
10688.49 391
10689.47 454
10690.44 422
10691.42 400
10692.40 354
10693.37 339
10694.35 346
10695.33 366
10696.30 346
10697.28 309
10698.26 336
10699.23 299
10700.21 325
10701.19 296
10702.17 309
10703.14 316
10704.12 305
10705.10 318
10706.07 314
10707.05 319
10708.03 308
10709.01 304
10709.98 328
10710.96 338
10711.94 274
10712.91 283
10713.89 341
10714.87 319
10715.85 286
10716.83 286
10717.80 323
10718.78 327
10719.76 379
10720.74 329
10721.71 308
10722.69 336
10723.67 353
10724.65 318
10725.63 291
10726.60 320
10727.58 343
10728.56 328
10729.54 306
10730.52 283
10731.49 345
10732.47 333
10733.45 325
10734.43 365
10735.41 326
10736.39 348
10737.37 326
10738.34 326
10739.32 322
10740.30 341
10741.28 370
10742.26 372
10743.24 391
10744.22 375
10745.20 337
10746.17 336
10747.15 358
10748.13 330
10749.11 304
10750.09 310
10751.07 355
10752.05 303
10753.03 277
10754.01 285
10754.99 311
10755.97 355
10756.95 330
10757.93 313
10758.91 310
10759.88 295
10760.86 302
10761.84 282
10762.82 326
10763.80 331
10764.78 304
10765.76 299
10766.74 300
10767.72 330
10768.70 308
10769.68 328
10770.66 326
10771.64 335
10772.62 363
10773.60 294
10774.58 322
10775.56 367
10776.54 303
10777.52 314
10778.51 346
10779.49 355
10780.47 359
10781.45 356
10782.43 386
10783.41 352
10784.39 366
10785.37 341
10786.35 366
10787.33 369
10788.31 345
10789.29 319
10790.27 300
10791.26 331
10792.24 363
10793.22 338
10794.20 348
10795.18 293
10796.16 330
10797.14 300
10798.12 285
10799.10 303
10800.09 305
10801.07 307
10802.05 285
10803.03 301
10804.01 279
10804.99 317
10805.98 269
10806.96 272
10807.94 303
10808.92 294
10809.90 301
10810.89 384
10811.87 312
10812.85 302
10813.83 317
10814.81 323
10815.80 314
10816.78 314
10817.76 331
10818.74 323
10819.72 294
10820.71 276
10821.69 316
10822.67 353
10823.65 304
10824.64 305
10825.62 314
10826.60 311
10827.58 300
10828.57 317
10829.55 322
10830.53 363
10831.52 332
10832.50 369
10833.48 355
10834.46 291
10835.45 307
10836.43 338
10837.41 330
10838.40 332
10839.38 302
10840.36 317
10841.35 329
10842.33 313
10843.31 330
10844.30 319
10845.28 377
10846.26 363
10847.25 331
10848.23 354
10849.21 369
10850.20 357
10851.18 346
10852.17 342
10853.15 375
10854.13 313
10855.12 325
10856.10 293
10857.09 296
10858.07 294
10859.05 344
10860.04 352
10861.02 324
10862.01 347
10862.99 314
10863.97 310
10864.96 331
10865.94 318
10866.93 341
10867.91 378
10868.90 378
10869.88 354
10870.87 338
10871.85 358
10872.84 348
10873.82 346
10874.81 336
10875.79 353
10876.78 391
10877.76 404
10878.75 418
10879.73 351
10880.72 355
10881.70 405
10882.69 399
10883.67 370
10884.66 371
10885.64 357
10886.63 368
10887.61 390
10888.60 364
10889.58 410
10890.57 390
10891.55 429
10892.54 419
10893.53 467
10894.51 478
10895.50 436
10896.48 405
10897.47 440
10898.45 419
10899.44 411
10900.43 400
10901.41 443
10902.40 410
10903.38 387
10904.37 427
10905.36 373
10906.34 416
10907.33 451
10908.32 428
10909.30 432
10910.29 452
10911.28 438
10912.26 418
10913.25 426
10914.24 451
10915.22 446
10916.21 500
10917.20 443
10918.18 433
10919.17 435
10920.16 480
10921.14 496
10922.13 493
10923.12 498
10924.10 478
10925.09 531
10926.08 498
10927.07 473
10928.05 518
10929.04 473
10930.03 449
10931.01 442
10932.00 461
10932.99 434
10933.98 528
10934.96 515
10935.95 543
10936.94 466
10937.93 465
10938.92 531
10939.90 473
10940.89 485
10941.88 531
10942.87 537
10943.85 563
10944.84 559
10945.83 566
10946.82 649
10947.81 616
10948.79 673
10949.78 748
10950.77 697
10951.76 656
10952.75 687
10953.74 731
10954.72 739
10955.71 663
10956.70 698
10957.69 683
10958.68 697
10959.67 686
10960.66 756
10961.65 780
10962.63 776
10963.62 836
10964.61 894
10965.60 913
10966.59 988
10967.58 1010
10968.57 900
10969.56 776
10970.55 811
10971.54 784
10972.52 738
10973.51 708
10974.50 719
10975.49 692
10976.48 718
10977.47 653
10978.46 668
10979.45 652
10980.44 652
10981.43 608
10982.42 684
10983.41 710
10984.40 672
10985.39 708
10986.38 719
10987.37 735
10988.36 719
10989.35 739
10990.34 753
10991.33 767
10992.32 771
10993.31 741
10994.30 681
10995.29 713
10996.28 789
10997.27 784
10998.26 802
10999.25 760
11000.24 849
11001.23 854
11002.22 933
11003.21 1049
11004.20 1185
11005.20 1288
11006.19 1327
11007.18 1320
11008.17 1439
11009.16 1345
11010.15 1310
11011.14 1234
11012.13 1149
11013.12 1076
11014.11 908
11015.10 893
11016.10 820
11017.09 753
11018.08 698
11019.07 703
11020.06 699
11021.05 680
11022.04 620
11023.04 654
11024.03 599
11025.02 590
11026.01 577
11027.00 608
11027.99 566
11028.99 589
11029.98 654
11030.97 673
11031.96 666
11032.95 622
11033.95 586
11034.94 600
11035.93 627
11036.92 582
11037.91 576
11038.91 648
11039.90 553
11040.89 508
11041.88 534
11042.88 517
11043.87 531
11044.86 603
11045.85 543
11046.85 512
11047.84 510
11048.83 508
11049.82 494
11050.82 516
11051.81 497
11052.80 496
11053.80 450
11054.79 499
11055.78 481
11056.77 447
11057.77 461
11058.76 463
11059.75 505
11060.75 433
11061.74 433
11062.73 431
11063.73 433
11064.72 478
11065.71 450
11066.71 442
11067.70 493
11068.69 467
11069.69 462
11070.68 464
11071.68 511
11072.67 474
11073.66 485
11074.66 482
11075.65 438
11076.65 467
11077.64 450
11078.63 473
11079.63 474
11080.62 488
11081.62 469
11082.61 406
11083.60 509
11084.60 512
11085.59 430
11086.59 432
11087.58 489
11088.58 446
11089.57 494
11090.57 481
11091.56 462
11092.55 473
11093.55 459
11094.54 407
11095.54 441
11096.53 429
11097.53 453
11098.52 426
11099.52 434
11100.51 432
11101.51 430
11102.50 396
11103.50 399
11104.49 403
11105.49 393
11106.48 418
11107.48 436
11108.48 456
11109.47 460
11110.47 426
11111.46 421
11112.46 435
11113.45 418
11114.45 419
11115.44 431
11116.44 399
11117.44 455
11118.43 430
11119.43 416
11120.42 433
11121.42 412
11122.42 447
11123.41 430
11124.41 432
11125.40 454
11126.40 405
11127.40 418
11128.39 407
11129.39 446
11130.38 460
11131.38 509
11132.38 453
11133.37 466
11134.37 450
11135.37 449
11136.36 471
11137.36 444
11138.36 450
11139.35 440
11140.35 455
11141.35 471
11142.34 489
11143.34 408
11144.34 377
11145.34 378
11146.33 385
11147.33 361
11148.33 408
11149.32 405
11150.32 413
11151.32 457
11152.32 444
11153.31 466
11154.31 439
11155.31 421
11156.31 398
11157.30 425
11158.30 435
11159.30 381
11160.30 348
11161.29 369
11162.29 365
11163.29 364
11164.29 375
11165.29 441
11166.28 366
11167.28 397
11168.28 377
11169.28 368
11170.28 402
11171.27 381
11172.27 356
11173.27 368
11174.27 394
11175.27 371
11176.27 408
11177.26 398
11178.26 393
11179.26 394
11180.26 355
11181.26 333
11182.26 385
11183.26 423
11184.26 412
11185.25 407
11186.25 355
11187.25 451
11188.25 363
11189.25 363
11190.25 408
11191.25 375
11192.25 433
11193.25 375
11194.25 363
11195.24 374
11196.24 367
11197.24 369
11198.24 365
11199.24 436
11200.24 445
11201.24 426
11202.24 430
11203.24 431
11204.24 402
11205.24 434
11206.24 422
11207.24 379
11208.24 418
11209.24 385
11210.24 406
11211.24 372
11212.24 352
11213.24 386
11214.24 427
11215.24 401
11216.24 391
11217.24 382
11218.24 369
11219.24 350
11220.24 410
11221.24 411
11222.24 325
11223.24 362
11224.24 358
11225.24 355
11226.24 374
11227.25 361
11228.25 298
11229.25 334
11230.25 336
11231.25 328
11232.25 359
11233.25 324
11234.25 354
11235.25 292
11236.25 293
11237.25 361
11238.26 358
11239.26 399
11240.26 349
11241.26 412
11242.26 377
11243.26 359
11244.26 331
11245.27 349
11246.27 388
11247.27 329
11248.27 351
11249.27 349
11250.27 325
11251.28 334
11252.28 390
11253.28 360
11254.28 341
11255.28 384
11256.29 361
11257.29 305
11258.29 295
11259.29 274
11260.29 350
11261.30 362
11262.30 366
11263.30 335
11264.30 390
11265.31 343
11266.31 307
11267.31 340
11268.31 400
11269.32 362
11270.32 345
11271.32 349
11272.32 324
11273.33 364
11274.33 357
11275.33 360
11276.33 340
11277.34 368
11278.34 334
11279.34 353
11280.35 371
11281.35 408
11282.35 393
11283.36 437
11284.36 465
11285.36 448
11286.37 389
11287.37 421
11288.37 418
11289.38 398
11290.38 407
11291.38 411
11292.39 405
11293.39 415
11294.39 407
11295.40 414
11296.40 405
11297.41 323
11298.41 385
11299.41 427
11300.42 390
11301.42 385
11302.43 361
11303.43 402
11304.43 393
11305.44 431
11306.44 380
11307.45 393
11308.45 394
11309.46 341
11310.46 361
11311.46 405
11312.47 437
11313.47 379
11314.48 328
11315.48 384
11316.49 410
11317.49 442
11318.50 451
11319.50 471
11320.51 492
11321.51 440
11322.52 480
11323.52 456
11324.53 463
11325.53 466
11326.54 465
11327.54 448
11328.55 405
11329.55 362
11330.56 394
11331.56 370
11332.57 381
11333.57 378
11334.58 352
11335.58 371
11336.59 354
11337.60 369
11338.60 405
11339.61 398
11340.61 378
11341.62 369
11342.62 377
11343.63 381
11344.64 378
11345.64 373
11346.65 353
11347.65 391
11348.66 409
11349.67 417
11350.67 352
11351.68 364
11352.69 377
11353.69 397
11354.70 379
11355.71 343
11356.71 383
11357.72 358
11358.72 372
11359.73 360
11360.74 381
11361.74 350
11362.75 369
11363.76 417
11364.76 350
11365.77 336
11366.78 352
11367.79 349
11368.79 352
11369.80 351
11370.81 357
11371.81 400
11372.82 395
11373.83 337
11374.84 340
11375.84 403
11376.85 369
11377.86 377
11378.87 356
11379.87 318
11380.88 345
11381.89 358
11382.90 355
11383.90 346
11384.91 347
11385.92 389
11386.93 391
11387.93 371
11388.94 329
11389.95 349
11390.96 327
11391.97 377
11392.97 414
11393.98 361
11394.99 351
11396.00 361
11397.01 355
11398.02 354
11399.02 330
11400.03 363
11401.04 354
11402.05 355
11403.06 367
11404.07 384
11405.08 372
11406.08 439
11407.09 385
11408.10 378
11409.11 328
11410.12 382
11411.13 395
11412.14 373
11413.15 381
11414.15 364
11415.16 380
11416.17 369
11417.18 375
11418.19 416
11419.20 341
11420.21 333
11421.22 383
11422.23 384
11423.24 381
11424.25 410
11425.26 419
11426.27 361
11427.28 371
11428.29 378
11429.30 416
11430.31 396
11431.32 370
11432.32 425
11433.33 397
11434.34 397
11435.35 396
11436.36 429
11437.37 410
11438.38 411
11439.39 348
11440.41 381
11441.42 390
11442.43 403
11443.44 361
11444.45 376
11445.46 386
11446.47 398
11447.48 443
11448.49 406
11449.50 441
11450.51 413
11451.52 406
11452.53 423
11453.54 396
11454.55 429
11455.56 442
11456.57 459
11457.59 427
11458.60 421
11459.61 444
11460.62 476
11461.63 489
11462.64 442
11463.65 433
11464.66 479
11465.67 482
11466.69 440
11467.70 457
11468.71 445
11469.72 446
11470.73 428
11471.74 453
11472.75 484
11473.77 416
11474.78 445
11475.79 450
11476.80 444
11477.81 455
11478.83 506
11479.84 464
11480.85 452
11481.86 455
11482.87 428
11483.89 434
11484.90 416
11485.91 430
11486.92 455
11487.93 471
11488.95 449
11489.96 495
11490.97 433
11491.98 443
11493.00 455
11494.01 508
11495.02 533
11496.03 484
11497.05 489
11498.06 445
11499.07 478
11500.09 524
11501.10 514
11502.11 468
11503.12 445
11504.14 478
11505.15 468
11506.16 481
11507.18 455
11508.19 441
11509.20 468
11510.22 492
11511.23 507
11512.24 509
11513.26 455
11514.27 508
11515.28 456
11516.30 506
11517.31 533
11518.32 541
11519.34 523
11520.35 506
11521.37 559
11522.38 498
11523.39 552
11524.41 564
11525.42 565
11526.44 542
11527.45 555
11528.46 569
11529.48 558
11530.49 525
11531.51 570
11532.52 603
11533.53 601
11534.55 590
11535.56 579
11536.58 582
11537.59 589
11538.61 589
11539.62 578
11540.64 584
11541.65 604
11542.67 702
11543.68 689
11544.69 684
11545.71 636
11546.72 642
11547.74 702
11548.75 634
11549.77 622
11550.78 679
11551.80 709
11552.81 686
11553.83 692
11554.85 767
11555.86 761
11556.88 749
11557.89 759
11558.91 790
11559.92 758
11560.94 845
11561.95 836
11562.97 804
11563.98 850
11565.00 889
11566.02 933
11567.03 892
11568.05 866
11569.06 950
11570.08 958
11571.10 915
11572.11 957
11573.13 958
11574.14 1042
11575.16 1029
11576.18 984
11577.19 1016
11578.21 1009
11579.22 1041
11580.24 1056
11581.26 1080
11582.27 1147
11583.29 1229
11584.31 1241
11585.32 1295
11586.34 1364
11587.36 1546
11588.37 1540
11589.39 1640
11590.41 1703
11591.42 1651
11592.44 1681
11593.46 1749
11594.47 1774
11595.49 1792
11596.51 1787
11597.53 1951
11598.54 2061
11599.56 2178
11600.58 2534
11601.59 2920
11602.61 3321
11603.63 3872
11604.65 4283
11605.66 4806
11606.68 5127
11607.70 5289
11608.72 5191
11609.74 4966
11610.75 4441
11611.77 3928
11612.79 3568
11613.81 3060
11614.82 2599
11615.84 2272
11616.86 2044
11617.88 1800
11618.90 1638
11619.91 1556
11620.93 1421
11621.95 1374
11622.97 1307
11623.99 1267
11625.01 1283
11626.02 1279
11627.04 1150
11628.06 1225
11629.08 1180
11630.10 1131
11631.12 1091
11632.14 1055
11633.15 1080
11634.17 1079
11635.19 1072
11636.21 989
11637.23 999
11638.25 955
11639.27 957
11640.29 923
11641.30 918
11642.32 913
11643.34 994
11644.36 935
11645.38 924
11646.40 860
11647.42 843
11648.44 796
11649.46 753
11650.48 770
11651.50 717
11652.52 705
11653.54 715
11654.56 688
11655.58 683
11656.60 658
11657.62 661
11658.64 674
11659.66 622
11660.68 673
11661.70 673
11662.72 692
11663.74 734
11664.76 644
11665.78 691
11666.80 688
11667.82 713
11668.84 731
11669.86 765
11670.88 762
11671.90 781
11672.92 711
11673.94 761
11674.96 754
11675.98 731
11677.00 763
11678.02 775
11679.04 751
11680.06 818
11681.08 765
11682.10 808
11683.12 795
11684.15 850
11685.17 906
11686.19 845
11687.21 876
11688.23 857
11689.25 904
11690.27 884
11691.29 892
11692.31 858
11693.34 858
11694.36 850
11695.38 862
11696.40 774
11697.42 795
11698.44 756
11699.46 770
11700.49 811
11701.51 770
11702.53 740
11703.55 757
11704.57 722
11705.60 733
11706.62 753
11707.64 760
11708.66 784
11709.68 681
11710.71 704
11711.73 692
11712.75 736
11713.77 674
11714.79 666
11715.82 702
11716.84 664
11717.86 631
11718.88 657
11719.91 689
11720.93 637
11721.95 668
11722.97 646
11724.00 655
11725.02 612
11726.04 603
11727.07 556
11728.09 588
11729.11 597
11730.13 599
11731.16 601
11732.18 591
11733.20 570
11734.23 572
11735.25 583
11736.27 565
11737.30 540
11738.32 587
11739.34 518
11740.37 529
11741.39 500
11742.41 587
11743.44 541
11744.46 530
11745.48 503
11746.51 532
11747.53 573
11748.55 536
11749.58 566
11750.60 508
11751.63 524
11752.65 566
11753.67 547
11754.70 544
11755.72 552
11756.75 579
11757.77 512
11758.79 511
11759.82 563
11760.84 539
11761.87 499
11762.89 478
11763.92 519
11764.94 539
11765.97 456
11766.99 463
11768.01 498
11769.04 535
11770.06 516
11771.09 491
11772.11 494
11773.14 493
11774.16 543
11775.19 515
11776.21 497
11777.24 499
11778.26 485
11779.29 488
11780.31 524
11781.34 549
11782.36 479
11783.39 449
11784.41 430
11785.44 443
11786.46 468
11787.49 407
11788.52 394
11789.54 410
11790.57 457
11791.59 482
11792.62 438
11793.64 425
11794.67 475
11795.70 430
11796.72 439
11797.75 442
11798.77 443
11799.80 435
11800.83 433
11801.85 410
11802.88 430
11803.90 404
11804.93 389
11805.96 419
11806.98 428
11808.01 415
11809.04 424
11810.06 416
11811.09 421
11812.11 394
11813.14 395
11814.17 413
11815.19 448
11816.22 408
11817.25 392
11818.27 415
11819.30 420
11820.33 422
11821.36 426
11822.38 426
11823.41 415
11824.44 412
11825.46 395
11826.49 424
11827.52 395
11828.54 388
11829.57 412
11830.60 415
11831.63 398
11832.65 388
11833.68 426
11834.71 410
11835.74 381
11836.76 367
11837.79 428
11838.82 382
11839.85 426
11840.88 390
11841.90 378
11842.93 387
11843.96 376
11844.99 402
11846.01 346
11847.04 385
11848.07 376
11849.10 380
11850.13 417
11851.16 383
11852.18 369
11853.21 392
11854.24 362
11855.27 402
11856.30 437
11857.33 395
11858.35 402
11859.38 385
11860.41 405
11861.44 385
11862.47 455
11863.50 371
11864.53 420
11865.56 458
11866.58 416
11867.61 427
11868.64 379
11869.67 382
11870.70 380
11871.73 410
11872.76 408
11873.79 435
11874.82 420
11875.85 396
11876.88 412
11877.91 403
11878.93 376
11879.96 363
11880.99 400
11882.02 382
11883.05 376
11884.08 412
11885.11 461
11886.14 434
11887.17 390
11888.20 411
11889.23 403
11890.26 430
11891.29 391
11892.32 418
11893.35 455
11894.38 444
11895.41 422
11896.44 423
11897.47 447
11898.50 473
11899.53 416
11900.56 451
11901.59 457
11902.62 499
11903.65 468
11904.69 498
11905.72 517
11906.75 520
11907.78 580
11908.81 593
11909.84 626
11910.87 634
11911.90 566
11912.93 576
11913.96 580
11914.99 558
11916.02 531
11917.06 502
11918.09 482
11919.12 507
11920.15 492
11921.18 479
11922.21 486
11923.24 515
11924.27 491
11925.31 482
11926.34 491
11927.37 480
11928.40 484
11929.43 552
11930.46 532
11931.50 583
11932.53 558
11933.56 536
11934.59 581
11935.62 677
11936.65 742
11937.69 718
11938.72 762
11939.75 849
11940.78 793
11941.81 758
11942.85 720
11943.88 709
11944.91 647
11945.94 622
11946.98 571
11948.01 527
11949.04 490
11950.07 480
11951.11 480
11952.14 481
11953.17 503
11954.20 439
11955.24 455
11956.27 466
11957.30 461
11958.34 417
11959.37 453
11960.40 435
11961.43 405
11962.47 397
11963.50 456
11964.53 420
11965.57 409
11966.60 396
11967.63 416
11968.67 406
11969.70 372
11970.73 386
11971.77 426
11972.80 454
11973.83 376
11974.87 444
11975.90 412
11976.94 452
11977.97 445
11979.00 407
11980.04 405
11981.07 382
11982.10 417
11983.14 392
11984.17 409
11985.21 390
11986.24 364
11987.27 411
11988.31 366
11989.34 393
11990.38 420
11991.41 398
11992.45 428
11993.48 362
11994.51 363
11995.55 395
11996.58 373
11997.62 354
11998.65 367
11999.69 408
12000.72 400
12001.76 448
12002.79 428
12003.83 375
12004.86 389
12005.90 408
12006.93 410
12007.97 408
12009.00 483
12010.04 422
12011.07 422
12012.11 430
12013.14 438
12014.18 413
12015.21 456
12016.25 451
12017.28 441
12018.32 411
12019.35 458
12020.39 491
12021.43 461
12022.46 471
12023.50 459
12024.53 520
12025.57 507
12026.60 510
12027.64 479
12028.68 445
12029.71 475
12030.75 438
12031.78 492
12032.82 427
12033.86 464
12034.89 459
12035.93 443
12036.97 472
12038.00 500
12039.04 519
12040.07 528
12041.11 437
12042.15 460
12043.18 491
12044.22 458
12045.26 451
12046.29 473
12047.33 464
12048.37 478
12049.40 446
12050.44 499
12051.48 530
12052.52 507
12053.55 441
12054.59 479
12055.63 494
12056.66 494
12057.70 492
12058.74 506
12059.78 453
12060.81 503
12061.85 467
12062.89 458
12063.92 461
12064.96 523
12066.00 516
12067.04 543
12068.07 542
12069.11 504
12070.15 519
12071.19 490
12072.23 477
12073.26 516
12074.30 489
12075.34 506
12076.38 524
12077.42 493
12078.45 515
12079.49 464
12080.53 465
12081.57 506
12082.61 495
12083.64 515
12084.68 514
12085.72 536
12086.76 543
12087.80 495
12088.84 554
12089.88 535
12090.91 519
12091.95 585
12092.99 552
12094.03 555
12095.07 610
12096.11 576
12097.15 546
12098.19 573
12099.22 612
12100.26 606
12101.30 609
12102.34 640
12103.38 653
12104.42 637
12105.46 650
12106.50 639
12107.54 706
12108.58 733
12109.62 803
12110.66 832
12111.70 840
12112.74 842
12113.77 782
12114.81 814
12115.85 688
12116.89 645
12117.93 631
12118.97 586
12120.01 579
12121.05 562
12122.09 528
12123.13 520
12124.17 526
12125.21 511
12126.25 493
12127.29 478
12128.33 436
12129.37 461
12130.41 453
12131.45 427
12132.50 426
12133.54 436
12134.58 438
12135.62 464
12136.66 401
12137.70 396
12138.74 430
12139.78 417
12140.82 393
12141.86 386
12142.90 393
12143.94 408
12144.98 442
12146.02 422
12147.07 410
12148.11 428
12149.15 400
12150.19 413
12151.23 412
12152.27 379
12153.31 397
12154.35 374
12155.40 390
12156.44 384
12157.48 405
12158.52 393
12159.56 330
12160.60 380
12161.64 412
12162.69 414
12163.73 380
12164.77 365
12165.81 372
12166.85 434
12167.90 407
12168.94 413
12169.98 419
12171.02 355
12172.06 379
12173.11 387
12174.15 367
12175.19 363
12176.23 360
12177.27 365
12178.32 373
12179.36 376
12180.40 364
12181.44 370
12182.49 412
12183.53 401
12184.57 358
12185.61 369
12186.66 367
12187.70 344
12188.74 367
12189.79 362
12190.83 363
12191.87 394
12192.91 386
12193.96 387
12195.00 399
12196.04 408
12197.09 397
12198.13 400
12199.17 400
12200.22 377
12201.26 371
12202.30 414
12203.35 383
12204.39 384
12205.43 391
12206.48 386
12207.52 367
12208.57 376
12209.61 373
12210.65 389
12211.70 375
12212.74 362
12213.78 338
12214.83 398
12215.87 390
12216.92 345
12217.96 375
12219.00 381
12220.05 381
12221.09 406
12222.14 371
12223.18 391
12224.23 389
12225.27 386
12226.31 408
12227.36 372
12228.40 362
12229.45 361
12230.49 365
12231.54 356
12232.58 339
12233.63 354
12234.67 350
12235.72 398
12236.76 381
12237.81 376
12238.85 409
12239.90 392
12240.94 409
12241.99 355
12243.03 405
12244.08 424
12245.12 367
12246.17 356
12247.21 358
12248.26 367
12249.30 377
12250.35 363
12251.39 363
12252.44 369
12253.49 368
12254.53 350
12255.58 417
12256.62 375
12257.67 367
12258.71 398
12259.76 377
12260.81 381
12261.85 350
12262.90 335
12263.94 372
12264.99 370
12266.04 342
12267.08 322
12268.13 348
12269.17 366
12270.22 344
12271.27 320
12272.31 354
12273.36 351
12274.41 308
12275.45 364
12276.50 368
12277.55 342
12278.59 338
12279.64 357
12280.69 345
12281.73 333
12282.78 296
12283.83 325
12284.87 326
12285.92 304
12286.97 302
12288.01 329
12289.06 356
12290.11 307
12291.16 331
12292.20 349
12293.25 346
12294.30 334
12295.35 318
12296.39 322
12297.44 339
12298.49 316
12299.54 296
12300.58 305
12301.63 300
12302.68 321
12303.73 289
12304.77 297
12305.82 307
12306.87 280
12307.92 278
12308.97 312
12310.01 271
12311.06 314
12312.11 325
12313.16 332
12314.21 337
12315.25 339
12316.30 310
12317.35 306
12318.40 321
12319.45 334
12320.50 332
12321.54 296
12322.59 297
12323.64 278
12324.69 305
12325.74 304
12326.79 286
12327.84 277
12328.89 277
12329.93 311
12330.98 304
12332.03 307
12333.08 254
12334.13 307
12335.18 308
12336.23 264
12337.28 294
12338.33 313
12339.38 293
12340.43 298
12341.47 286
12342.52 319
12343.57 288
12344.62 292
12345.67 298
12346.72 279
12347.77 311
12348.82 271
12349.87 291
12350.92 274
12351.97 314
12353.02 278
12354.07 277
12355.12 294
12356.17 329
12357.22 302
12358.27 304
12359.32 321
12360.37 320
12361.42 250
12362.47 252
12363.52 259
12364.57 293
12365.62 356
12366.67 268
12367.72 275
12368.77 292
12369.82 289
12370.87 267
12371.93 281
12372.98 314
12374.03 333
12375.08 287
12376.13 283
12377.18 298
12378.23 272
12379.28 308
12380.33 307
12381.38 286
12382.43 312
12383.49 308
12384.54 304
12385.59 285
12386.64 281
12387.69 291
12388.74 295
12389.79 320
12390.84 312
12391.90 342
12392.95 290
12394.00 315
12395.05 349
12396.10 264
12397.15 277
12398.21 314
12399.26 355
12400.31 322
12401.36 271
12402.41 279
12403.47 302
12404.52 291
12405.57 286
12406.62 264
12407.67 318
12408.73 351
12409.78 321
12410.83 327
12411.88 333
12412.94 328
12413.99 311
12415.04 306
12416.09 350
12417.15 306
12418.20 313
12419.25 320
12420.30 306
12421.36 334
12422.41 287
12423.46 295
12424.52 308
12425.57 313
12426.62 314
12427.67 356
12428.73 321
12429.78 285
12430.83 323
12431.89 304
12432.94 307
12433.99 324
12435.05 310
12436.10 340
12437.15 331
12438.21 337
12439.26 332
12440.31 345
12441.37 363
12442.42 369
12443.47 351
12444.53 317
12445.58 283
12446.64 314
12447.69 338
12448.74 316
12449.80 302
12450.85 315
12451.91 333
12452.96 341
12454.01 305
12455.07 332
12456.12 351
12457.18 343
12458.23 319
12459.29 351
12460.34 354
12461.39 327
12462.45 343
12463.50 358
12464.56 364
12465.61 357
12466.67 324
12467.72 370
12468.78 355
12469.83 351
12470.89 306
12471.94 329
12473.00 348
12474.05 329
12475.11 357
12476.16 350
12477.22 354
12478.27 384
12479.33 345
12480.38 336
12481.44 368
12482.49 407
12483.55 419
12484.60 409
12485.66 444
12486.71 458
12487.77 466
12488.83 460
12489.88 457
12490.94 469
12491.99 489
12493.05 492
12494.10 509
12495.16 493
12496.22 563
12497.27 644
12498.33 745
12499.38 789
12500.44 791
12501.50 836
12502.55 940
12503.61 978
12504.67 899
12505.72 885
12506.78 848
12507.83 869
12508.89 792
12509.95 652
12511.00 646
12512.06 639
12513.12 581
12514.17 540
12515.23 496
12516.29 498
12517.34 497
12518.40 479
12519.46 459
12520.52 403
12521.57 407
12522.63 404
12523.69 419
12524.74 393
12525.80 409
12526.86 410
12527.92 375
12528.97 402
12530.03 386
12531.09 386
12532.15 414
12533.20 380
12534.26 383
12535.32 338
12536.38 395
12537.43 416
12538.49 396
12539.55 380
12540.61 385
12541.66 354
12542.72 364
12543.78 401
12544.84 394
12545.90 343
12546.95 386
12548.01 398
12549.07 356
12550.13 338
12551.19 355
12552.25 361
12553.30 382
12554.36 363
12555.42 427
12556.48 432
12557.54 366
12558.60 395
12559.65 385
12560.71 417
12561.77 385
12562.83 366
12563.89 348
12564.95 415
12566.01 437
12567.07 425
12568.13 429
12569.18 419
12570.24 455
12571.30 453
12572.36 484
12573.42 454
12574.48 440
12575.54 483
12576.60 540
12577.66 558
12578.72 598
12579.78 612
12580.84 626
12581.90 659
12582.96 642
12584.02 674
12585.07 626
12586.13 670
12587.19 603
12588.25 625
12589.31 588
12590.37 570
12591.43 538
12592.49 542
12593.55 554
12594.61 481
12595.67 485
12596.73 467
12597.79 520
12598.86 501
12599.92 492
12600.98 482
12602.04 482
12603.10 423
12604.16 498
12605.22 466
12606.28 409
12607.34 421
12608.40 394
12609.46 402
12610.52 442
12611.58 428
12612.64 417
12613.70 427
12614.76 394
12615.83 368
12616.89 341
12617.95 380
12619.01 392
12620.07 451
12621.13 454
12622.19 389
12623.25 433
12624.32 425
12625.38 432
12626.44 393
12627.50 418
12628.56 429
12629.62 391
12630.68 409
12631.75 424
12632.81 370
12633.87 380
12634.93 399
12635.99 406
12637.05 396
12638.12 389
12639.18 377
12640.24 364
12641.30 395
12642.36 344
12643.43 392
12644.49 453
12645.55 426
12646.61 404
12647.68 364
12648.74 374
12649.80 373
12650.86 435
12651.93 408
12652.99 430
12654.05 423
12655.11 448
12656.18 467
12657.24 414
12658.30 435
12659.36 449
12660.43 506
12661.49 463
12662.55 428
12663.62 444
12664.68 440
12665.74 469
12666.81 463
12667.87 422
12668.93 479
12670.00 417
12671.06 414
12672.12 403
12673.19 407
12674.25 420
12675.31 445
12676.38 430
12677.44 459
12678.50 439
12679.57 430
12680.63 417
12681.69 389
12682.76 387
12683.82 448
12684.89 413
12685.95 422
12687.01 404
12688.08 407
12689.14 457
12690.21 466
12691.27 446
12692.33 441
12693.40 450
12694.46 466
12695.53 465
12696.59 443
12697.66 463
12698.72 429
12699.79 441
12700.85 500
12701.91 491
12702.98 450
12704.04 484
12705.11 517
12706.17 543
12707.24 526
12708.30 546
12709.37 559
12710.43 554
12711.50 524
12712.56 582
12713.63 556
12714.69 512
12715.76 488
12716.82 480
12717.89 466
12718.95 448
12720.02 485
12721.09 466
12722.15 497
12723.22 471
12724.28 434
12725.35 440
12726.41 444
12727.48 439
12728.54 474
12729.61 442
12730.68 415
12731.74 434
12732.81 395
12733.87 398
12734.94 365
12736.01 377
12737.07 425
12738.14 456
12739.20 435
12740.27 436
12741.34 394
12742.40 405
12743.47 404
12744.54 420
12745.60 418
12746.67 384
12747.74 426
12748.80 403
12749.87 416
12750.94 404
12752.00 419
12753.07 429
12754.14 412
12755.20 376
12756.27 416
12757.34 393
12758.40 369
12759.47 363
12760.54 370
12761.60 375
12762.67 360
12763.74 343
12764.81 356
12765.87 363
12766.94 341
12768.01 358
12769.08 320
12770.14 328
12771.21 334
12772.28 324
12773.35 344
12774.41 297
12775.48 339
12776.55 334
12777.62 368
12778.68 305
12779.75 340
12780.82 320
12781.89 342
12782.96 321
12784.02 306
12785.09 337
12786.16 317
12787.23 324
12788.30 325
12789.37 326
12790.43 280
12791.50 276
12792.57 240
12793.64 333
12794.71 308
12795.78 311
12796.84 308
12797.91 283
12798.98 328
12800.05 322
12801.12 271
12802.19 290
12803.26 295
12804.33 283
12805.40 305
12806.46 304
12807.53 343
12808.60 324
12809.67 319
12810.74 303
12811.81 305
12812.88 331
12813.95 307
12815.02 305
12816.09 343
12817.16 307
12818.23 310
12819.30 325
12820.37 266
12821.44 283
12822.50 300
12823.57 343
12824.64 327
12825.71 334
12826.78 314
12827.85 335
12828.92 334
12829.99 308
12831.06 346
12832.13 317
12833.20 326
12834.27 285
12835.34 279
12836.41 264
12837.49 266
12838.56 300
12839.63 297
12840.70 275
12841.77 288
12842.84 276
12843.91 318
12844.98 290
12846.05 294
12847.12 283
12848.19 286
12849.26 299
12850.33 260
12851.40 280
12852.47 308
12853.55 322
12854.62 274
12855.69 317
12856.76 277
12857.83 293
12858.90 274
12859.97 298
12861.04 305
12862.11 279
12863.19 284
12864.26 308
12865.33 286
12866.40 253
12867.47 270
12868.54 286
12869.62 263
12870.69 249
12871.76 297
12872.83 295
12873.90 252
12874.97 280
12876.05 267
12877.12 276
12878.19 267
12879.26 282
12880.33 225
12881.41 254
12882.48 271
12883.55 257
12884.62 241
12885.70 240
12886.77 255
12887.84 263
12888.91 258
12889.98 275
12891.06 280
12892.13 243
12893.20 269
12894.28 287
12895.35 262
12896.42 261
12897.49 250
12898.57 280
12899.64 248
12900.71 269
12901.79 266
12902.86 270
12903.93 263
12905.00 301
12906.08 284
12907.15 293
12908.22 274
12909.30 243
12910.37 246
12911.44 244
12912.52 239
12913.59 240
12914.66 262
12915.74 246
12916.81 248
12917.89 271
12918.96 242
12920.03 207
12921.11 224
12922.18 253
12923.25 237
12924.33 251
12925.40 244
12926.48 247
12927.55 231
12928.62 256
12929.70 241
12930.77 268
12931.85 230
12932.92 267
12934.00 241
12935.07 247
12936.14 257
12937.22 247
12938.29 251
12939.37 237
12940.44 231
12941.52 201
12942.59 203
12943.67 262
12944.74 224
12945.82 223
12946.89 228
12947.97 273
12949.04 249
12950.12 254
12951.19 247
12952.27 236
12953.34 269
12954.42 283
12955.49 228
12956.57 241
12957.64 234
12958.72 234
12959.79 235
12960.87 223
12961.94 217
12963.02 224
12964.10 258
12965.17 249
12966.25 225
12967.32 247
12968.40 262
12969.47 221
12970.55 267
12971.63 250
12972.70 247
12973.78 243
12974.85 247
12975.93 249
12977.01 270
12978.08 265
12979.16 245
12980.23 239
12981.31 248
12982.39 246
12983.46 271
12984.54 248
12985.62 249
12986.69 280
12987.77 273
12988.85 277
12989.92 284
12991.00 266
12992.08 239
12993.15 243
12994.23 271
12995.31 288
12996.38 229
12997.46 229
12998.54 277
12999.61 282
13000.69 247
13001.77 246
13002.85 265
13003.92 254
13005.00 252
13006.08 240
13007.16 286
13008.23 282
13009.31 312
13010.39 287
13011.47 270
13012.54 252
13013.62 248
13014.70 275
13015.78 290
13016.85 266
13017.93 258
13019.01 296
13020.09 289
13021.17 293
13022.24 295
13023.32 301
13024.40 250
13025.48 248
13026.56 282
13027.63 267
13028.71 276
13029.79 280
13030.87 225
13031.95 267
13033.03 248
13034.10 270
13035.18 299
13036.26 313
13037.34 293
13038.42 315
13039.50 306
13040.58 316
13041.66 311
13042.73 293
13043.81 321
13044.89 282
13045.97 320
13047.05 320
13048.13 325
13049.21 338
13050.29 326
13051.37 331
13052.45 282
13053.53 302
13054.60 353
13055.68 351
13056.76 267
13057.84 308
13058.92 316
13060.00 364
13061.08 346
13062.16 349
13063.24 312
13064.32 286
13065.40 330
13066.48 344
13067.56 332
13068.64 342
13069.72 330
13070.80 280
13071.88 329
13072.96 326
13074.04 314
13075.12 303
13076.20 302
13077.28 323
13078.36 342
13079.44 297
13080.52 330
13081.60 312
13082.68 299
13083.76 264
13084.84 314
13085.93 289
13087.01 262
13088.09 290
13089.17 314
13090.25 315
13091.33 306
13092.41 306
13093.49 290
13094.57 275
13095.65 248
13096.73 284
13097.82 256
13098.90 279
13099.98 283
13101.06 283
13102.14 248
13103.22 250
13104.30 263
13105.38 239
13106.47 287
13107.55 238
13108.63 265
13109.71 245
13110.79 253
13111.87 236
13112.96 219
13114.04 272
13115.12 270
13116.20 261
13117.28 224
13118.37 219
13119.45 240
13120.53 279
13121.61 269
13122.69 272
13123.78 249
13124.86 263
13125.94 260
13127.02 250
13128.11 212
13129.19 230
13130.27 223
13131.35 237
13132.44 277
13133.52 230
13134.60 261
13135.68 257
13136.77 245
13137.85 260
13138.93 229
13140.01 247
13141.10 241
13142.18 220
13143.26 233
13144.35 216
13145.43 242
13146.51 231
13147.60 267
13148.68 241
13149.76 218
13150.85 191
13151.93 247
13153.01 242
13154.10 232
13155.18 240
13156.26 228
13157.35 227
13158.43 226
13159.51 252
13160.60 236
13161.68 228
13162.77 236
13163.85 251
13164.93 265
13166.02 262
13167.10 227
13168.19 262
13169.27 264
13170.35 256
13171.44 248
13172.52 254
13173.61 263
13174.69 248
13175.78 234
13176.86 226
13177.94 246
13179.03 240
13180.11 257
13181.20 264
13182.28 258
13183.37 249
13184.45 221
13185.54 253
13186.62 265
13187.71 260
13188.79 249
13189.88 244
13190.96 231
13192.05 234
13193.13 235
13194.22 250
13195.30 261
13196.39 246
13197.47 243
13198.56 280
13199.64 249
13200.73 268
13201.81 249
13202.90 233
13203.98 251
13205.07 225
13206.16 245
13207.24 253
13208.33 271
13209.41 256
13210.50 264
13211.58 209
13212.67 235
13213.76 273
13214.84 254
13215.93 246
13217.01 246
13218.10 287
13219.19 266
13220.27 267
13221.36 238
13222.45 276
13223.53 260
13224.62 244
13225.70 244
13226.79 243
13227.88 275
13228.96 248
13230.05 249
13231.14 246
13232.22 222
13233.31 249
13234.40 308
13235.48 251
13236.57 238
13237.66 279
13238.74 227
13239.83 256
13240.92 239
13242.01 265
13243.09 258
13244.18 243
13245.27 275
13246.35 259
13247.44 265
13248.53 269
13249.62 306
13250.70 231
13251.79 208
13252.88 247
13253.97 278
13255.05 259
13256.14 219
13257.23 252
13258.32 288
13259.41 265
13260.49 264
13261.58 226
13262.67 231
13263.76 276
13264.85 322
13265.93 266
13267.02 250
13268.11 271
13269.20 280
13270.29 241
13271.37 285
13272.46 307
13273.55 285
13274.64 250
13275.73 254
13276.82 261
13277.91 301
13278.99 272
13280.08 297
13281.17 242
13282.26 254
13283.35 290
13284.44 297
13285.53 264
13286.62 276
13287.70 309
13288.79 312
13289.88 318
13290.97 297
13292.06 294
13293.15 297
13294.24 310
13295.33 321
13296.42 299
13297.51 319
13298.60 331
13299.69 330
13300.78 308
13301.87 308
13302.95 318
13304.04 295
13305.13 331
13306.22 306
13307.31 328
13308.40 329
13309.49 286
13310.58 352
13311.67 322
13312.76 337
13313.85 349
13314.94 326
13316.03 348
13317.12 341
13318.21 384
13319.30 353
13320.39 361
13321.48 372
13322.58 347
13323.67 358
13324.76 343
13325.85 343
13326.94 343
13328.03 319
13329.12 367
13330.21 358
13331.30 336
13332.39 323
13333.48 364
13334.57 325
13335.66 344
13336.75 355
13337.85 375
13338.94 331
13340.03 398
13341.12 346
13342.21 338
13343.30 342
13344.39 342
13345.48 359
13346.58 334
13347.67 325
13348.76 349
13349.85 330
13350.94 352
13352.03 312
13353.12 359
13354.22 366
13355.31 370
13356.40 402
13357.49 386
13358.58 349
13359.68 364
13360.77 377
13361.86 341
13362.95 368
13364.04 361
13365.14 362
13366.23 359
13367.32 387
13368.41 364
13369.51 393
13370.60 425
13371.69 417
13372.78 396
13373.87 394
13374.97 422
13376.06 429
13377.15 468
13378.25 432
13379.34 451
13380.43 456
13381.52 442
13382.62 420
13383.71 389
13384.80 371
13385.90 361
13386.99 336
13388.08 342
13389.17 349
13390.27 350
13391.36 322
13392.45 320
13393.55 303
13394.64 306
13395.73 330
13396.83 340
13397.92 287
13399.02 318
13400.11 310
13401.20 298
13402.30 294
13403.39 307
13404.48 312
13405.58 264
13406.67 265
13407.77 319
13408.86 277
13409.95 277
13411.05 332
13412.14 274
13413.24 309
13414.33 332
13415.42 289
13416.52 320
13417.61 308
13418.71 310
13419.80 339
13420.90 285
13421.99 303
13423.08 300
13424.18 316
13425.27 313
13426.37 337
13427.46 337
13428.56 310
13429.65 315
13430.75 315
13431.84 275
13432.94 298
13434.03 296
13435.13 250
13436.22 326
13437.32 324
13438.41 291
13439.51 311
13440.60 321
13441.70 297
13442.79 293
13443.89 283
13444.98 299
13446.08 333
13447.18 307
13448.27 282
13449.37 346
13450.46 316
13451.56 341
13452.65 349
13453.75 309
13454.85 353
13455.94 337
13457.04 327
13458.13 340
13459.23 332
13460.33 331
13461.42 336
13462.52 328
13463.61 332
13464.71 355
13465.81 329
13466.90 374
13468.00 363
13469.10 398
13470.19 377
13471.29 350
13472.38 365
13473.48 374
13474.58 339
13475.67 398
13476.77 380
13477.87 345
13478.96 344
13480.06 350
13481.16 327
13482.26 340
13483.35 364
13484.45 380
13485.55 423
13486.64 388
13487.74 332
13488.84 355
13489.94 368
13491.03 348
13492.13 349
13493.23 404
13494.32 379
13495.42 358
13496.52 381
13497.62 383
13498.72 445
13499.81 446
13500.91 394
13502.01 418
13503.11 457
13504.20 464
13505.30 481
13506.40 499
13507.50 455
13508.60 462
13509.69 488
13510.79 483
13511.89 481
13512.99 490
13514.09 521
13515.18 514
13516.28 488
13517.38 465
13518.48 495
13519.58 445
13520.68 437
13521.78 387
13522.87 388
13523.97 387
13525.07 360
13526.17 345
13527.27 326
13528.37 345
13529.47 330
13530.57 345
13531.66 320
13532.76 339
13533.86 329
13534.96 363
13536.06 331
13537.16 340
13538.26 307
13539.36 307
13540.46 297
13541.56 338
13542.66 332
13543.76 299
13544.86 316
13545.96 318
13547.05 321
13548.15 272
13549.25 280
13550.35 300
13551.45 331
13552.55 304
13553.65 307
13554.75 282
13555.85 306
13556.95 266
13558.05 255
13559.15 261
13560.25 284
13561.35 282
13562.45 275
13563.55 245
13564.65 277
13565.75 304
13566.85 262
13567.96 261
13569.06 299
13570.16 267
13571.26 243
13572.36 271
13573.46 310
13574.56 335
13575.66 288
13576.76 274
13577.86 262
13578.96 267
13580.06 281
13581.16 273
13582.27 291
13583.37 253
13584.47 259
13585.57 258
13586.67 289
13587.77 307
13588.87 251
13589.97 247
13591.08 276
13592.18 315
13593.28 286
13594.38 274
13595.48 287
13596.58 312
13597.68 263
13598.79 266
13599.89 256
13600.99 264
13602.09 294
13603.19 291
13604.30 302
13605.40 297
13606.50 303
13607.60 307
13608.70 309
13609.81 282
13610.91 275
13612.01 322
13613.11 331
13614.21 277
13615.32 305
13616.42 287
13617.52 283
13618.62 296
13619.73 279
13620.83 307
13621.93 299
13623.03 272
13624.14 269
13625.24 257
13626.34 305
13627.45 308
13628.55 283
13629.65 248
13630.75 250
13631.86 280
13632.96 294
13634.06 284
13635.17 262
13636.27 277
13637.37 287
13638.48 278
13639.58 267
13640.68 272
13641.79 252
13642.89 276
13643.99 273
13645.10 225
13646.20 263
13647.30 259
13648.41 268
13649.51 300
13650.62 246
13651.72 269
13652.82 313
13653.93 273
13655.03 269
13656.14 301
13657.24 293
13658.34 272
13659.45 272
13660.55 275
13661.66 268
13662.76 284
13663.87 257
13664.97 278
13666.07 293
13667.18 290
13668.28 271
13669.39 250
13670.49 255
13671.60 249
13672.70 266
13673.81 296
13674.91 280
13676.02 271
13677.12 265
13678.23 306
13679.33 300
13680.44 288
13681.54 258
13682.65 255
13683.75 259
13684.86 258
13685.96 289
13687.07 256
13688.17 235
13689.28 272
13690.38 279
13691.49 261
13692.59 258
13693.70 313
13694.80 283
13695.91 308
13697.02 272
13698.12 272
13699.23 274
13700.33 272
13701.44 280
13702.55 284
13703.65 279
13704.76 289
13705.86 301
13706.97 274
13708.08 253
13709.18 255
13710.29 257
13711.39 276
13712.50 273
13713.61 256
13714.71 286
13715.82 292
13716.93 289
13718.03 329
13719.14 293
13720.25 280
13721.35 293
13722.46 316
13723.57 333
13724.67 315
13725.78 309
13726.89 320
13727.99 313
13729.10 340
13730.21 330
13731.31 345
13732.42 347
13733.53 329
13734.64 323
13735.74 394
13736.85 358
13737.96 390
13739.07 368
13740.17 373
13741.28 339
13742.39 358
13743.50 358
13744.60 407
13745.71 343
13746.82 384
13747.93 355
13749.03 429
13750.14 359
13751.25 356
13752.36 363
13753.47 379
13754.57 418
13755.68 379
13756.79 384
13757.90 408
13759.01 402
13760.11 431
13761.22 445
13762.33 414
13763.44 430
13764.55 448
13765.66 484
13766.76 489
13767.87 508
13768.98 492
13770.09 533
13771.20 580
13772.31 550
13773.42 573
13774.53 629
13775.63 623
13776.74 657
13777.85 679
13778.96 717
13780.07 714
13781.18 699
13782.29 763
13783.40 769
13784.51 758
13785.62 676
13786.73 661
13787.83 630
13788.94 582
13790.05 543
13791.16 495
13792.27 525
13793.38 477
13794.49 459
13795.60 484
13796.71 451
13797.82 432
13798.93 436
13800.04 435
13801.15 368
13802.26 382
13803.37 392
13804.48 425
13805.59 424
13806.70 396
13807.81 387
13808.92 407
13810.03 404
13811.14 382
13812.25 385
13813.36 406
13814.47 358
13815.58 353
13816.69 391
13817.80 378
13818.91 348
13820.03 386
13821.14 356
13822.25 362
13823.36 362
13824.47 345
13825.58 364
13826.69 313
13827.80 348
13828.91 352
13830.02 336
13831.13 378
13832.25 331
13833.36 334
13834.47 329
13835.58 376
13836.69 341
13837.80 328
13838.91 339
13840.02 350
13841.14 329
13842.25 325
13843.36 308
13844.47 348
13845.58 368
13846.69 321
13847.81 290
13848.92 383
13850.03 346
13851.14 330
13852.25 310
13853.37 337
13854.48 387
13855.59 374
13856.70 386
13857.81 391
13858.93 381
13860.04 357
13861.15 394
13862.26 401
13863.38 391
13864.49 363
13865.60 379
13866.71 408
13867.83 393
13868.94 366
13870.05 401
13871.16 431
13872.28 394
13873.39 385
13874.50 378
13875.61 416
13876.73 376
13877.84 373
13878.95 370
13880.07 415
13881.18 411
13882.29 402
13883.41 415
13884.52 337
13885.63 320
13886.75 363
13887.86 362
13888.97 364
13890.09 361
13891.20 351
13892.31 368
13893.43 364
13894.54 397
13895.65 386
13896.77 359
13897.88 396
13899.00 378
13900.11 361
13901.22 381
13902.34 381
13903.45 387
13904.57 388
13905.68 412
13906.79 418
13907.91 393
13909.02 409
13910.14 395
13911.25 366
13912.37 368
13913.48 374
13914.59 371
13915.71 376
13916.82 392
13917.94 348
13919.05 332
13920.17 379
13921.28 401
13922.40 360
13923.51 396
13924.63 319
13925.74 348
13926.86 328
13927.97 334
13929.09 355
13930.20 340
13931.32 330
13932.43 346
13933.55 356
13934.66 318
13935.78 307
13936.89 329
13938.01 349
13939.12 322
13940.24 341
13941.35 364
13942.47 382
13943.59 361
13944.70 330
13945.82 329
13946.93 342
13948.05 304
13949.16 337
13950.28 302
13951.40 320
13952.51 294
13953.63 301
13954.74 274
13955.86 297
13956.98 320
13958.09 278
13959.21 313
13960.33 259
13961.44 305
13962.56 324
13963.67 314
13964.79 298
13965.91 288
13967.02 315
13968.14 291
13969.26 300
13970.37 307
13971.49 288
13972.61 282
13973.72 335
13974.84 338
13975.96 291
13977.08 321
13978.19 305
13979.31 292
13980.43 315
13981.54 328
13982.66 303
13983.78 331
13984.90 277
13986.01 289
13987.13 276
13988.25 314
13989.37 311
13990.48 317
13991.60 295
13992.72 324
13993.84 290
13994.95 309
13996.07 325
13997.19 286
13998.31 264
13999.42 288
14000.54 353
14001.66 358
14002.78 305
14003.90 324
14005.01 332
14006.13 314
14007.25 302
14008.37 307
14009.49 339
14010.61 388
14011.72 323
14012.84 317
14013.96 316
14015.08 281
14016.20 336
14017.32 364
14018.43 323
14019.55 318
14020.67 330
14021.79 317
14022.91 338
14024.03 323
14025.15 332
14026.27 326
14027.39 365
14028.50 326
14029.62 346
14030.74 361
14031.86 352
14032.98 383
14034.10 374
14035.22 372
14036.34 333
14037.46 302
14038.58 307
14039.70 303
14040.82 325
14041.94 308
14043.06 327
14044.18 296
14045.30 323
14046.41 341
14047.53 292
14048.65 272
14049.77 295
14050.89 353
14052.01 342
14053.13 292
14054.25 279
14055.37 285
14056.49 280
14057.61 298
14058.74 273
14059.86 300
14060.98 316
14062.10 317
14063.22 305
14064.34 341
14065.46 299
14066.58 302
14067.70 282
14068.82 315
14069.94 290
14071.06 293
14072.18 275
14073.30 268
14074.42 306
14075.54 305
14076.66 295
14077.79 300
14078.91 293
14080.03 285
14081.15 267
14082.27 290
14083.39 325
14084.51 302
14085.63 301
14086.76 288
14087.88 313
14089.00 294
14090.12 320
14091.24 333
14092.36 326
14093.48 369
14094.61 320
14095.73 302
14096.85 335
14097.97 362
14099.09 341
14100.22 336
14101.34 338
14102.46 365
14103.58 372
14104.70 357
14105.83 345
14106.95 340
14108.07 398
14109.19 373
14110.31 389
14111.44 338
14112.56 382
14113.68 356
14114.80 346
14115.93 341
14117.05 321
14118.17 303
14119.29 296
14120.42 301
14121.54 303
14122.66 291
14123.79 288
14124.91 282
14126.03 273
14127.15 288
14128.28 304
14129.40 264
14130.52 274
14131.65 278
14132.77 305
14133.89 266
14135.02 237
14136.14 263
14137.26 278
14138.39 236
14139.51 251
14140.63 240
14141.76 271
14142.88 294
14144.00 228
14145.13 197
14146.25 243
14147.38 271
14148.50 292
14149.62 275
14150.75 298
14151.87 315
14152.99 295
14154.12 253
14155.24 258
14156.37 280
14157.49 263
14158.62 250
14159.74 258
14160.86 248
14161.99 263
14163.11 269
14164.24 248
14165.36 238
14166.49 244
14167.61 283
14168.74 271
14169.86 225
14170.99 252
14172.11 262
14173.23 288
14174.36 269
14175.48 223
14176.61 250
14177.73 249
14178.86 256
14179.98 246
14181.11 229
14182.23 237
14183.36 268
14184.49 241
14185.61 234
14186.74 246
14187.86 233
14188.99 252
14190.11 268
14191.24 268
14192.36 273
14193.49 246
14194.61 267
14195.74 260
14196.87 264
14197.99 307
14199.12 247
14200.24 241
14201.37 250
14202.50 259
14203.62 263
14204.75 257
14205.87 226
14207.00 242
14208.13 258
14209.25 259
14210.38 239
14211.50 234
14212.63 230
14213.76 258
14214.88 267
14216.01 231
14217.14 234
14218.26 242
14219.39 228
14220.52 200
14221.64 224
14222.77 213
14223.90 217
14225.02 208
14226.15 208
14227.28 212
14228.41 217
14229.53 224
14230.66 231
14231.79 211
14232.91 213
14234.04 205
14235.17 242
14236.30 229
14237.42 236
14238.55 234
14239.68 234
14240.81 254
14241.93 209
14243.06 222
14244.19 239
14245.32 243
14246.44 245
14247.57 233
14248.70 227
14249.83 208
14250.95 228
14252.08 205
14253.21 220
14254.34 223
14255.47 205
14256.59 220
14257.72 219
14258.85 192
14259.98 209
14261.11 229
14262.24 200
14263.36 202
14264.49 197
14265.62 221
14266.75 204
14267.88 204
14269.01 207
14270.14 225
14271.26 245
14272.39 213
14273.52 229
14274.65 225
14275.78 209
14276.91 214
14278.04 192
14279.17 227
14280.30 208
14281.42 229
14282.55 180
14283.68 187
14284.81 206
14285.94 216
14287.07 217
14288.20 203
14289.33 197
14290.46 190
14291.59 227
14292.72 204
14293.85 226
14294.98 212
14296.11 210
14297.24 198
14298.37 212
14299.50 164
14300.63 174
14301.76 195
14302.89 190
14304.02 195
14305.15 176
14306.28 181
14307.41 176
14308.54 198
14309.67 160
14310.80 152
14311.93 187
14313.06 188
14314.19 171
14315.32 182
14316.45 164
14317.58 174
14318.71 167
14319.84 194
14320.97 157
14322.10 188
14323.23 189
14324.36 182
14325.49 149
14326.63 163
14327.76 218
14328.89 170
14330.02 172
14331.15 178
14332.28 217
14333.41 212
14334.54 171
14335.67 164
14336.81 156
14337.94 183
14339.07 194
14340.20 189
14341.33 177
14342.46 181
14343.59 182
14344.73 179
14345.86 162
14346.99 168
14348.12 166
14349.25 163
14350.38 172
14351.52 181
14352.65 168
14353.78 177
14354.91 178
14356.04 191
14357.18 153
14358.31 172
14359.44 183
14360.57 191
14361.71 174
14362.84 181
14363.97 166
14365.10 165
14366.24 192
14367.37 175
14368.50 166
14369.63 161
14370.77 181
14371.90 161
14373.03 149
14374.16 184
14375.30 195
14376.43 166
14377.56 150
14378.70 180
14379.83 194
14380.96 201
14382.09 185
14383.23 187
14384.36 182
14385.49 185
14386.63 183
14387.76 160
14388.89 142
14390.03 162
14391.16 184
14392.29 192
14393.43 179
14394.56 190
14395.70 202
14396.83 194
14397.96 166
14399.10 144
14400.23 181
14401.36 180
14402.50 168
14403.63 178
14404.77 203
14405.90 183
14407.03 188
14408.17 171
14409.30 159
14410.44 160
14411.57 147
14412.71 161
14413.84 183
14414.97 203
14416.11 209
14417.24 168
14418.38 153
14419.51 183
14420.65 186
14421.78 186
14422.92 194
14424.05 194
14425.19 187
14426.32 166
14427.46 163
14428.59 180
14429.73 195
14430.86 184
14432.00 191
14433.13 172
14434.27 185
14435.40 176
14436.54 197
14437.67 197
14438.81 165
14439.94 219
14441.08 197
14442.21 208
14443.35 202
14444.48 176
14445.62 211
14446.76 183
14447.89 201
14449.03 166
14450.16 180
14451.30 209
14452.43 191
14453.57 206
14454.71 171
14455.84 183
14456.98 199
14458.11 206
14459.25 221
14460.39 179
14461.52 159
14462.66 181
14463.80 180
14464.93 175
14466.07 155
14467.20 188
14468.34 185
14469.48 171
14470.61 165
14471.75 162
14472.89 161
14474.02 189
14475.16 186
14476.30 177
14477.43 181
14478.57 184
14479.71 202
14480.85 194
14481.98 174
14483.12 162
14484.26 192
14485.39 181
14486.53 178
14487.67 177
14488.81 182
14489.94 170
14491.08 178
14492.22 200
14493.36 175
14494.49 191
14495.63 164
14496.77 180
14497.91 185
14499.04 172
14500.18 178
14501.32 201
14502.46 190
14503.59 155
14504.73 176
14505.87 159
14507.01 198
14508.15 159
14509.28 175
14510.42 164
14511.56 181
14512.70 158
14513.84 165
14514.98 175
14516.11 215
14517.25 201
14518.39 176
14519.53 191
14520.67 175
14521.81 165
14522.95 171
14524.08 190
14525.22 180
14526.36 172
14527.50 163
14528.64 149
14529.78 186
14530.92 167
14532.06 150
14533.20 165
14534.33 193
14535.47 171
14536.61 175
14537.75 164
14538.89 174
14540.03 183
14541.17 169
14542.31 167
14543.45 190
14544.59 182
14545.73 170
14546.87 168
14548.01 184
14549.15 175
14550.29 194
14551.43 198
14552.57 227
14553.71 214
14554.85 183
14555.99 220
14557.13 204
14558.27 195
14559.41 194
14560.55 187
14561.69 207
14562.83 226
14563.97 205
14565.11 227
14566.25 193
14567.39 184
14568.53 191
14569.67 205
14570.81 189
14571.95 206
14573.09 234
14574.23 191
14575.37 198
14576.51 185
14577.65 194
14578.79 210
14579.94 202
14581.08 200
14582.22 216
14583.36 239
14584.50 188
14585.64 157
14586.78 157
14587.92 200
14589.06 211
14590.21 215
14591.35 219
14592.49 234
14593.63 204
14594.77 250
14595.91 223
14597.05 212
14598.20 203
14599.34 219
14600.48 240
14601.62 263
14602.76 254
14603.90 250
14605.05 272
14606.19 241
14607.33 203
14608.47 237
14609.61 245
14610.76 253
14611.90 260
14613.04 225
14614.18 229
14615.32 260
14616.47 252
14617.61 241
14618.75 264
14619.89 254
14621.04 253
14622.18 246
14623.32 257
14624.46 260
14625.61 264
14626.75 261
14627.89 273
14629.04 262
14630.18 284
14631.32 249
14632.46 305
14633.61 294
14634.75 273
14635.89 314
14637.04 311
14638.18 349
14639.32 336
14640.47 298
14641.61 347
14642.75 320
14643.90 358
14645.04 359
14646.18 371
14647.33 368
14648.47 359
14649.61 305
14650.76 339
14651.90 315
14653.05 282
14654.19 277
14655.33 269
14656.48 255
14657.62 286
14658.76 264
14659.91 248
14661.05 260
14662.20 274
14663.34 271
14664.49 261
14665.63 260
14666.77 215
14667.92 253
14669.06 249
14670.21 243
14671.35 227
14672.50 232
14673.64 225
14674.79 233
14675.93 265
14677.07 224
14678.22 240
14679.36 231
14680.51 252
14681.65 231
14682.80 225
14683.94 222
14685.09 226
14686.23 211
14687.38 199
14688.52 199
14689.67 217
14690.81 226
14691.96 204
14693.10 214
14694.25 203
14695.40 224
14696.54 202
14697.69 209
14698.83 172
14699.98 163
14701.12 199
14702.27 193
14703.41 183
14704.56 178
14705.71 189
14706.85 216
14708.00 217
14709.14 197
14710.29 199
14711.44 194
14712.58 217
14713.73 186
14714.87 192
14716.02 190
14717.17 212
14718.31 210
14719.46 189
14720.61 152
14721.75 195
14722.90 204
14724.05 226
14725.19 181
14726.34 209
14727.49 203
14728.63 205
14729.78 199
14730.93 188
14732.07 203
14733.22 211
14734.37 227
14735.51 205
14736.66 221
14737.81 239
14738.95 249
14740.10 218
14741.25 202
14742.40 220
14743.54 197
14744.69 221
14745.84 237
14746.99 191
14748.13 216
14749.28 233
14750.43 259
14751.58 194
14752.72 190
14753.87 206
14755.02 234
14756.17 229
14757.31 204
14758.46 195
14759.61 201
14760.76 231
14761.91 222
14763.05 215
14764.20 218
14765.35 220
14766.50 218
14767.65 215
14768.80 220
14769.94 199
14771.09 229
14772.24 196
14773.39 205
14774.54 240
14775.69 258
14776.83 267
14777.98 260
14779.13 261
14780.28 243
14781.43 265
14782.58 236
14783.73 265
14784.88 226
14786.03 223
14787.17 229
14788.32 284
14789.47 242
14790.62 287
14791.77 253
14792.92 311
14794.07 267
14795.22 327
14796.37 332
14797.52 282
14798.67 319
14799.82 275
14800.97 272
14802.12 279
14803.26 344
14804.41 333
14805.56 356
14806.71 373
14807.86 335
14809.01 299
14810.16 338
14811.31 320
14812.46 304
14813.61 302
14814.76 270
14815.91 287
14817.06 264
14818.21 291
14819.36 258
14820.51 299
14821.66 281
14822.82 267
14823.97 270
14825.12 277
14826.27 273
14827.42 291
14828.57 259
14829.72 234
14830.87 211
14832.02 217
14833.17 225
14834.32 237
14835.47 222
14836.62 221
14837.77 246
14838.93 212
14840.08 229
14841.23 240
14842.38 237
14843.53 208
14844.68 203
14845.83 226
14846.98 211
14848.14 213
14849.29 217
14850.44 202
14851.59 208
14852.74 180
14853.89 186
14855.04 162
14856.20 191
14857.35 194
14858.50 212
14859.65 179
14860.80 190
14861.96 184
14863.11 178
14864.26 183
14865.41 192
14866.56 181
14867.72 204
14868.87 159
14870.02 159
14871.17 186
14872.32 165
14873.48 190
14874.63 182
14875.78 153
14876.93 196
14878.09 177
14879.24 177
14880.39 178
14881.54 195
14882.70 196
14883.85 180
14885.00 180
14886.16 180
14887.31 207
14888.46 203
14889.61 166
14890.77 167
14891.92 210
14893.07 190
14894.23 176
14895.38 207
14896.53 177
14897.69 168
14898.84 192
14899.99 185
14901.15 164
14902.30 185
14903.45 181
14904.61 173
14905.76 187
14906.91 169
14908.07 178
14909.22 152
14910.38 173
14911.53 174
14912.68 178
14913.84 190
14914.99 181
14916.15 183
14917.30 169
14918.45 144
14919.61 165
14920.76 184
14921.92 184
14923.07 177
14924.22 202
14925.38 175
14926.53 166
14927.69 186
14928.84 167
14930.00 181
14931.15 187
14932.31 177
14933.46 195
14934.62 208
14935.77 174
14936.93 193
14938.08 202
14939.24 220
14940.39 195
14941.55 202
14942.70 234
14943.86 213
14945.01 208
14946.17 197
14947.32 191
14948.48 174
14949.63 160
14950.79 168
14951.94 208
14953.10 191
14954.25 202
14955.41 209
14956.56 169
14957.72 164
14958.88 155
14960.03 160
14961.19 171
14962.34 217
14963.50 205
14964.65 205
14965.81 195
14966.97 197
14968.12 205
14969.28 194
14970.43 180
14971.59 158
14972.75 152
14973.90 193
14975.06 174
14976.22 156
14977.37 179
14978.53 184
14979.69 149
14980.84 156
14982.00 161
14983.16 178
14984.31 154
14985.47 145
14986.63 184
14987.78 169
14988.94 167
14990.10 176
14991.25 170
14992.41 193
14993.57 170
14994.72 185
14995.88 179
14997.04 158
14998.20 161
14999.35 174
15000.51 170
15001.67 153
15002.82 131
15003.98 175
15005.14 173
15006.30 178
15007.45 144
15008.61 148
15009.77 182
15010.93 147
15012.09 128
15013.24 159
15014.40 159
15015.56 148
15016.72 163
15017.87 144
15019.03 150
15020.19 148
15021.35 163
15022.51 146
15023.67 159
15024.82 149
15025.98 144
15027.14 147
15028.30 129
15029.46 151
15030.62 143
15031.77 172
15032.93 161
15034.09 124
15035.25 139
15036.41 161
15037.57 144
15038.73 160
15039.88 151
15041.04 125
15042.20 152
15043.36 136
15044.52 133
15045.68 128
15046.84 170
15048.00 163
15049.16 155
15050.32 125
15051.47 130
15052.63 139
15053.79 138
15054.95 141
15056.11 165
15057.27 135
15058.43 160
15059.59 136
15060.75 138
15061.91 154
15063.07 136
15064.23 140
15065.39 157
15066.55 118
15067.71 126
15068.87 141
15070.03 130
15071.19 151
15072.35 127
15073.51 165
15074.67 121
15075.83 123
15076.99 119
15078.15 123
15079.31 119
15080.47 117
15081.63 149
15082.79 143
15083.95 127
15085.11 116
15086.27 125
15087.43 124
15088.59 151
15089.76 130
15090.92 127
15092.08 127
15093.24 132
15094.40 133
15095.56 108
15096.72 135
15097.88 129
15099.04 131
15100.20 103
15101.37 123
15102.53 148
15103.69 152
15104.85 133
15106.01 113
15107.17 147
15108.33 149
15109.50 134
15110.66 131
15111.82 139
15112.98 129
15114.14 146
15115.30 118
15116.47 118
15117.63 147
15118.79 131
15119.95 123
15121.11 155
15122.27 122
15123.44 152
15124.60 147
15125.76 169
15126.92 166
15128.09 156
15129.25 128
15130.41 129
15131.57 133
15132.73 151
15133.90 145
15135.06 172
15136.22 130
15137.38 132
15138.55 145
15139.71 137
15140.87 135
15142.04 122
15143.20 155
15144.36 154
15145.52 158
15146.69 142
15147.85 122
15149.01 106
15150.18 128
15151.34 130
15152.50 141
15153.67 126
15154.83 123
15155.99 147
15157.16 135
15158.32 136
15159.48 139
15160.65 138
15161.81 166
15162.97 134
15164.14 121
15165.30 129
15166.46 141
15167.63 165
15168.79 125
15169.95 127
15171.12 122
15172.28 131
15173.45 136
15174.61 115
15175.77 110
15176.94 128
15178.10 130
15179.27 135
15180.43 133
15181.60 130
15182.76 154
15183.92 137
15185.09 127
15186.25 118
15187.42 161
15188.58 136
15189.75 128
15190.91 133
15192.08 140
15193.24 151
15194.41 130
15195.57 119
15196.74 149
15197.90 183
15199.07 151
15200.23 160
15201.40 143
15202.56 139
15203.73 154
15204.89 147
15206.06 110
15207.22 125
15208.39 136
15209.55 149
15210.72 120
15211.88 140
15213.05 185
15214.21 132
15215.38 118
15216.54 136
15217.71 150
15218.88 156
15220.04 152
15221.21 146
15222.37 144
15223.54 161
15224.71 169
15225.87 166
15227.04 136
15228.20 134
15229.37 148
15230.54 170
15231.70 158
15232.87 145
15234.03 161
15235.20 170
15236.37 158
15237.53 165
15238.70 219
15239.87 184
15241.03 175
15242.20 164
15243.37 153
15244.53 183
15245.70 168
15246.87 193
15248.03 171
15249.20 158
15250.37 153
15251.53 159
15252.70 186
15253.87 163
15255.04 166
15256.20 144
15257.37 150
15258.54 175
15259.70 164
15260.87 137
15262.04 177
15263.21 154
15264.37 150
15265.54 153
15266.71 162
15267.88 160
15269.04 133
15270.21 129
15271.38 124
15272.55 175
15273.72 151
15274.88 146
15276.05 160
15277.22 140
15278.39 143
15279.56 176
15280.72 162
15281.89 139
15283.06 134
15284.23 149
15285.40 146
15286.56 135
15287.73 135
15288.90 139
15290.07 120
15291.24 109
15292.41 142
15293.58 148
15294.74 140
15295.91 146
15297.08 140
15298.25 116
15299.42 111
15300.59 139
15301.76 134
15302.93 129
15304.09 134
15305.26 150
15306.43 159
15307.60 152
15308.77 118
15309.94 126
15311.11 153
15312.28 132
15313.45 111
15314.62 126
15315.79 140
15316.96 132
15318.13 139
15319.30 127
15320.46 107
15321.63 142
15322.80 135
15323.97 114
15325.14 142
15326.31 160
15327.48 153
15328.65 153
15329.82 105
15330.99 117
15332.16 145
15333.33 138
15334.50 116
15335.67 120
15336.84 115
15338.01 105
15339.18 118
15340.36 143
15341.53 120
15342.70 119
15343.87 125
15345.04 149
15346.21 137
15347.38 120
15348.55 142
15349.72 135
15350.89 166
15352.06 119
15353.23 138
15354.40 132
15355.57 128
15356.75 167
15357.92 142
15359.09 128
15360.26 155
15361.43 120
15362.60 152
15363.77 116
15364.94 134
15366.11 127
15367.29 133
15368.46 132
15369.63 140
15370.80 135
15371.97 149
15373.14 132
15374.32 131
15375.49 115
15376.66 123
15377.83 144
15379.00 125
15380.17 125
15381.35 128
15382.52 138
15383.69 134
15384.86 131
15386.03 126
15387.21 136
15388.38 141
15389.55 153
15390.72 124
15391.90 142
15393.07 151
15394.24 148
15395.41 145
15396.59 123
15397.76 118
15398.93 145
15400.10 133
15401.28 132
15402.45 142
15403.62 106
15404.79 127
15405.97 134
15407.14 140
15408.31 147
15409.49 143
15410.66 150
15411.83 152
15413.01 158
15414.18 143
15415.35 138
15416.53 142
15417.70 109
15418.87 166
15420.05 141
15421.22 147
15422.39 157
15423.57 163
15424.74 139
15425.91 139
15427.09 127
15428.26 137
15429.43 157
15430.61 109
15431.78 124
15432.96 137
15434.13 144
15435.30 147
15436.48 124
15437.65 138
15438.83 144
15440.00 104
15441.17 133
15442.35 136
15443.52 123
15444.70 120
15445.87 115
15447.05 105
15448.22 116
15449.40 124
15450.57 114
15451.75 151
15452.92 148
15454.09 131
15455.27 145
15456.44 159
15457.62 127
15458.79 121
15459.97 140
15461.14 111
15462.32 123
15463.49 121
15464.67 120
15465.84 136
15467.02 137
15468.19 139
15469.37 133
15470.55 128
15471.72 127
15472.90 118
15474.07 106
15475.25 145
15476.42 123
15477.60 145
15478.77 142
15479.95 121
15481.13 124
15482.30 131
15483.48 117
15484.65 119
15485.83 99
15487.00 116
15488.18 134
15489.36 102
15490.53 107
15491.71 126
15492.89 109
15494.06 114
15495.24 156
15496.41 125
15497.59 125
15498.77 134
15499.94 106
15501.12 127
15502.30 141
15503.47 114
15504.65 118
15505.83 151
15507.00 135
15508.18 105
15509.36 123
15510.53 116
15511.71 145
15512.89 120
15514.06 131
15515.24 123
15516.42 111
15517.60 116
15518.77 110
15519.95 125
15521.13 145
15522.30 144
15523.48 137
15524.66 127
15525.84 127
15527.01 133
15528.19 120
15529.37 132
15530.55 128
15531.73 125
15532.90 158
15534.08 165
15535.26 123
15536.44 129
15537.61 132
15538.79 133
15539.97 111
15541.15 119
15542.33 154
15543.50 172
15544.68 121
15545.86 120
15547.04 145
15548.22 131
15549.40 134
15550.57 166
15551.75 140
15552.93 135
15554.11 128
15555.29 130
15556.47 127
15557.65 115
15558.82 112
15560.00 135
15561.18 150
15562.36 129
15563.54 140
15564.72 156
15565.90 125
15567.08 128
15568.26 137
15569.43 143
15570.61 148
15571.79 128
15572.97 144
15574.15 117
15575.33 126
15576.51 142
15577.69 141
15578.87 131
15580.05 146
15581.23 158
15582.41 152
15583.59 164
15584.77 153
15585.95 146
15587.13 143
15588.31 136
15589.49 138
15590.67 147
15591.85 175
15593.03 122
15594.21 157
15595.39 166
15596.57 177
15597.75 145
15598.93 145
15600.11 156
15601.29 139
15602.47 156
15603.65 170
15604.83 176
15606.01 148
15607.19 133
15608.37 136
15609.55 176
15610.73 168
15611.91 152
15613.09 208
15614.27 148
15615.45 159
15616.64 200
15617.82 186
15619.00 168
15620.18 158
15621.36 161
15622.54 182
15623.72 182
15624.90 168
15626.08 170
15627.27 165
15628.45 164
15629.63 169
15630.81 201
15631.99 204
15633.17 207
15634.35 179
15635.54 181
15636.72 174
15637.90 190
15639.08 156
15640.26 169
15641.45 164
15642.63 196
15643.81 185
15644.99 174
15646.17 178
15647.36 183
15648.54 191
15649.72 200
15650.90 215
15652.08 186
15653.27 185
15654.45 203
15655.63 201
15656.81 227
15658.00 220
15659.18 209
15660.36 221
15661.54 203
15662.73 174
15663.91 200
15665.09 213
15666.27 249
15667.46 236
15668.64 235
15669.82 241
15671.01 224
15672.19 204
15673.37 199
15674.56 247
15675.74 247
15676.92 228
15678.10 206
15679.29 203
15680.47 231
15681.65 206
15682.84 210
15684.02 189
15685.21 209
15686.39 174
15687.57 191
15688.76 178
15689.94 191
15691.12 221
15692.31 215
15693.49 243
15694.67 195
15695.86 203
15697.04 189
15698.23 210
15699.41 206
15700.59 206
15701.78 175
15702.96 202
15704.15 196
15705.33 182
15706.52 188
15707.70 191
15708.88 201
15710.07 219
15711.25 224
15712.44 234
15713.62 222
15714.81 212
15715.99 210
15717.18 187
15718.36 203
15719.55 231
15720.73 205
15721.92 205
15723.10 226
15724.29 210
15725.47 230
15726.66 228
15727.84 203
15729.03 220
15730.21 228
15731.40 221
15732.58 210
15733.77 253
15734.95 211
15736.14 249
15737.32 178
15738.51 200
15739.69 221
15740.88 247
15742.07 196
15743.25 229
15744.44 220
15745.62 228
15746.81 223
15747.99 216
15749.18 202
15750.37 213
15751.55 233
15752.74 219
15753.93 242
15755.11 273
15756.30 261
15757.48 238
15758.67 254
15759.86 242
15761.04 242
15762.23 281
15763.42 246
15764.60 246
15765.79 271
15766.98 254
15768.16 265
15769.35 246
15770.54 226
15771.72 234
15772.91 242
15774.10 236
15775.28 211
15776.47 217
15777.66 246
15778.84 245
15780.03 237
15781.22 219
15782.41 244
15783.59 239
15784.78 216
15785.97 196
15787.15 207
15788.34 226
15789.53 229
15790.72 222
15791.90 198
15793.09 249
15794.28 254
15795.47 211
15796.65 185
15797.84 209
15799.03 238
15800.22 207
15801.41 197
15802.59 198
15803.78 218
15804.97 212
15806.16 204
15807.35 223
15808.53 155
15809.72 211
15810.91 199
15812.10 190
15813.29 173
15814.48 169
15815.66 156
15816.85 210
15818.04 191
15819.23 148
15820.42 160
15821.61 173
15822.80 175
15823.98 161
15825.17 169
15826.36 182
15827.55 201
15828.74 180
15829.93 174
15831.12 192
15832.31 161
15833.50 168
15834.69 192
15835.87 182
15837.06 173
15838.25 166
15839.44 135
15840.63 161
15841.82 188
15843.01 183
15844.20 161
15845.39 148
15846.58 170
15847.77 154
15848.96 177
15850.15 193
15851.34 170
15852.53 180
15853.72 176
15854.91 176
15856.10 172
15857.29 182
15858.48 180
15859.67 177
15860.86 170
15862.05 193
15863.24 179
15864.43 166
15865.62 196
15866.81 188
15868.00 151
15869.19 155
15870.38 204
15871.57 159
15872.76 135
15873.95 178
15875.14 197
15876.33 178
15877.52 163
15878.72 176
15879.91 184
15881.10 178
15882.29 196
15883.48 182
15884.67 143
15885.86 180
15887.05 178
15888.24 178
15889.43 189
15890.63 158
15891.82 190
15893.01 161
15894.20 187
15895.39 165
15896.58 212
15897.77 189
15898.97 182
15900.16 154
15901.35 150
15902.54 162
15903.73 169
15904.92 208
15906.12 188
15907.31 169
15908.50 185
15909.69 171
15910.88 169
15912.08 169
15913.27 167
15914.46 197
15915.65 143
15916.85 173
15918.04 170
15919.23 195
15920.42 203
15921.61 209
15922.81 151
15924.00 170
15925.19 200
15926.38 165
15927.58 153
15928.77 138
15929.96 164
15931.16 154
15932.35 201
15933.54 168
15934.73 161
15935.93 186
15937.12 164
15938.31 211
15939.51 210
15940.70 167
15941.89 187
15943.09 164
15944.28 163
15945.47 201
15946.67 155
15947.86 169
15949.05 215
15950.25 174
15951.44 157
15952.63 162
15953.83 160
15955.02 198
15956.21 168
15957.41 171
15958.60 152
15959.80 150
15960.99 142
15962.18 151
15963.38 134
15964.57 144
15965.77 148
15966.96 137
15968.15 149
15969.35 123
15970.54 174
15971.74 147
15972.93 134
15974.13 133
15975.32 147
15976.51 153
15977.71 137
15978.90 135
15980.10 134
15981.29 156
15982.49 170
15983.68 157
15984.88 159
15986.07 141
15987.27 130
15988.46 133
15989.66 124
15990.85 123
15992.05 132
15993.24 125
15994.44 160
15995.63 161
15996.83 125
15998.02 136
15999.22 138
16000.41 143
16001.61 126
16002.80 137
16004.00 115
16005.20 125
16006.39 133
16007.59 135
16008.78 145
16009.98 141
16011.17 131
16012.37 128
16013.57 126
16014.76 122
16015.96 157
16017.15 126
16018.35 99
16019.55 115
16020.74 112
16021.94 124
16023.13 121
16024.33 119
16025.53 160
16026.72 131
16027.92 175
16029.12 116
16030.31 144
16031.51 148
16032.71 152
16033.90 107
16035.10 114
16036.30 126
16037.49 128
16038.69 125
16039.89 139
16041.08 124
16042.28 131
16043.48 107
16044.67 139
16045.87 121
16047.07 122
16048.27 124
16049.46 131
16050.66 139
16051.86 124
16053.06 124
16054.25 146
16055.45 130
16056.65 127
16057.84 132
16059.04 110
16060.24 124
16061.44 128
16062.64 105
16063.83 99
16065.03 117
16066.23 129
16067.43 135
16068.62 113
16069.82 125
16071.02 131
16072.22 115
16073.42 138
16074.62 101
16075.81 121
16077.01 115
16078.21 135
16079.41 123
16080.61 122
16081.81 144
16083.00 140
16084.20 149
16085.40 135
16086.60 159
16087.80 122
16089.00 103
16090.20 110
16091.39 109
16092.59 127
16093.79 132
16094.99 114
16096.19 128
16097.39 106
16098.59 109
16099.79 116
16100.99 127
16102.19 115
16103.38 109
16104.58 127
16105.78 95
16106.98 123
16108.18 123
16109.38 101
16110.58 117
16111.78 112
16112.98 123
16114.18 116
16115.38 122
16116.58 133
16117.78 115
16118.98 129
16120.18 133
16121.38 145
16122.58 139
16123.78 112
16124.98 126
16126.18 122
16127.38 120
16128.58 115
16129.78 116
16130.98 138
16132.18 122
16133.38 114
16134.58 112
16135.78 115
16136.98 118
16138.18 138
16139.38 90
16140.58 137
16141.78 113
16142.98 110
16144.19 124
16145.39 112
16146.59 99
16147.79 112
16148.99 121
16150.19 103
16151.39 114
16152.59 99
16153.79 96
16154.99 123
16156.20 109
16157.40 113
16158.60 94
16159.80 106
16161.00 111
16162.20 140
16163.40 107
16164.61 96
16165.81 109
16167.01 128
16168.21 110
16169.41 95
16170.61 106
16171.82 106
16173.02 122
16174.22 102
16175.42 117
16176.62 116
16177.82 92
16179.03 122
16180.23 109
16181.43 125
16182.63 121
16183.84 118
16185.04 123
16186.24 126
16187.44 125
16188.65 128
16189.85 114
16191.05 114
16192.25 96
16193.46 130
16194.66 98
16195.86 105
16197.06 129
16198.27 146
16199.47 128
16200.67 104
16201.87 122
16203.08 113
16204.28 117
16205.48 106
16206.69 98
16207.89 86
16209.09 126
16210.30 154
16211.50 122
16212.70 123
16213.91 141
16215.11 135
16216.31 154
16217.52 123
16218.72 127
16219.92 107
16221.13 120
16222.33 118
16223.53 103
16224.74 139
16225.94 117
16227.15 124
16228.35 131
16229.55 105
16230.76 115
16231.96 123
16233.17 144
16234.37 145
16235.57 95
16236.78 111
16237.98 134
16239.19 107
16240.39 126
16241.60 141
16242.80 134
16244.00 147
16245.21 108
16246.41 119
16247.62 139
16248.82 134
16250.03 118
16251.23 113
16252.44 139
16253.64 127
16254.85 114
16256.05 122
16257.26 135
16258.46 152
16259.67 139
16260.87 129
16262.08 101
16263.28 119
16264.49 103
16265.69 123
16266.90 134
16268.10 123
16269.31 134
16270.51 168
16271.72 138
16272.93 140
16274.13 114
16275.34 137
16276.54 139
16277.75 157
16278.95 134
16280.16 127
16281.37 157
16282.57 188
16283.78 172
16284.98 151
16286.19 162
16287.40 162
16288.60 158
16289.81 157
16291.01 150
16292.22 160
16293.43 175
16294.63 174
16295.84 133
16297.05 139
16298.25 169
16299.46 161
16300.67 159
16301.87 144
16303.08 156
16304.29 155
16305.49 148
16306.70 132
16307.91 157
16309.11 182
16310.32 158
16311.53 168
16312.73 137
16313.94 159
16315.15 195
16316.36 170
16317.56 160
16318.77 191
16319.98 202
16321.19 170
16322.39 168
16323.60 144
16324.81 175
16326.02 164
16327.22 165
16328.43 166
16329.64 140
16330.85 157
16332.05 177
16333.26 144
16334.47 132
16335.68 118
16336.88 111
16338.09 135
16339.30 149
16340.51 129
16341.72 116
16342.93 148
16344.13 147
16345.34 137
16346.55 145
16347.76 143
16348.97 156
16350.18 156
16351.38 152
16352.59 134
16353.80 138
16355.01 128
16356.22 132
16357.43 120
16358.64 131
16359.84 111
16361.05 108
16362.26 111
16363.47 107
16364.68 119
16365.89 129
16367.10 114
16368.31 97
16369.52 110
16370.73 103
16371.93 120
16373.14 127
16374.35 134
16375.56 95
16376.77 118
16377.98 137
16379.19 120
16380.40 122
16381.61 107
16382.82 132
16384.03 106
16385.24 115
16386.45 126
16387.66 93
16388.87 110
16390.08 120
16391.29 124
16392.50 118
16393.71 99
16394.92 107
16396.13 109
16397.34 113
16398.55 84
16399.76 111
16400.97 108
16402.18 116
16403.39 83
16404.60 103
16405.81 114
16407.02 110
16408.23 96
16409.44 100
16410.65 107
16411.86 109
16413.08 123
16414.29 94
16415.50 124
16416.71 124
16417.92 140
16419.13 95
16420.34 91
16421.55 113
16422.76 109
16423.97 118
16425.19 137
16426.40 114
16427.61 111
16428.82 116
16430.03 118
16431.24 117
16432.45 81
16433.67 101
16434.88 110
16436.09 129
16437.30 138
16438.51 137
16439.72 109
16440.94 105
16442.15 105
16443.36 98
16444.57 107
16445.78 117
16446.99 119
16448.21 111
16449.42 98
16450.63 81
16451.84 106
16453.06 114
16454.27 84
16455.48 111
16456.69 123
16457.90 115
16459.12 108
16460.33 122
16461.54 108
16462.75 116
16463.97 112
16465.18 109
16466.39 111
16467.61 126
16468.82 123
16470.03 136
16471.24 121
16472.46 106
16473.67 148
16474.88 156
16476.10 111
16477.31 96
16478.52 102
16479.74 119
16480.95 91
16482.16 119
16483.38 121
16484.59 105
16485.80 119
16487.02 101
16488.23 112
16489.44 112
16490.66 93
16491.87 93
16493.08 101
16494.30 111
16495.51 118
16496.73 93
16497.94 117
16499.15 105
16500.37 97
16501.58 110
16502.80 109
16504.01 161
16505.22 115
16506.44 101
16507.65 106
16508.87 103
16510.08 90
16511.30 134
16512.51 103
16513.72 123
16514.94 125
16516.15 94
16517.37 92
16518.58 96
16519.80 95
16521.01 108
16522.23 122
16523.44 120
16524.66 109
16525.87 113
16527.09 117
16528.30 92
16529.52 91
16530.73 107
16531.95 111
16533.16 118
16534.38 122
16535.59 100
16536.81 80
16538.02 114
16539.24 88
16540.45 96
16541.67 91
16542.89 118
16544.10 108
16545.32 119
16546.53 117
16547.75 106
16548.96 117
16550.18 137
16551.40 117
16552.61 106
16553.83 98
16555.04 119
16556.26 140
16557.48 104
16558.69 121
16559.91 100
16561.12 141
16562.34 117
16563.56 84
16564.77 98
16565.99 98
16567.21 119
16568.42 116
16569.64 114
16570.86 133
16572.07 121
16573.29 146
16574.51 101
16575.72 121
16576.94 117
16578.16 129
16579.37 149
16580.59 114
16581.81 106
16583.02 112
16584.24 142
16585.46 130
16586.68 119
16587.89 119
16589.11 137
16590.33 118
16591.54 123
16592.76 112
16593.98 119
16595.20 127
16596.41 115
16597.63 96
16598.85 99
16600.07 99
16601.29 136
16602.50 108
16603.72 96
16604.94 119
16606.16 120
16607.37 146
16608.59 113
16609.81 110
16611.03 113
16612.25 109
16613.46 115
16614.68 106
16615.90 124
16617.12 126
16618.34 99
16619.56 118
16620.77 101
16621.99 115
16623.21 94
16624.43 113
16625.65 119
16626.87 144
16628.09 120
16629.30 96
16630.52 100
16631.74 105
16632.96 101
16634.18 93
16635.40 110
16636.62 101
16637.84 114
16639.06 117
16640.28 105
16641.49 137
16642.71 107
16643.93 116
16645.15 103
16646.37 93
16647.59 90
16648.81 104
16650.03 123
16651.25 114
16652.47 105
16653.69 102
16654.91 161
16656.13 112
16657.35 125
16658.57 118
16659.79 98
16661.01 118
16662.23 103
16663.45 85
16664.67 106
16665.89 105
16667.11 123
16668.33 101
16669.55 101
16670.77 89
16671.99 105
16673.21 102
16674.43 114
16675.65 102
16676.87 97
16678.09 104
16679.31 99
16680.53 97
16681.75 123
16682.97 134
16684.19 97
16685.42 106
16686.64 109
16687.86 84
16689.08 90
16690.30 91
16691.52 112
16692.74 122
16693.96 102
16695.18 111
16696.40 132
16697.63 110
16698.85 92
16700.07 112
16701.29 115
16702.51 101
16703.73 92
16704.95 87
16706.18 98
16707.40 107
16708.62 104
16709.84 109
16711.06 103
16712.28 96
16713.51 123
16714.73 100
16715.95 100
16717.17 97
16718.39 114
16719.62 107
16720.84 110
16722.06 110
16723.28 127
16724.50 113
16725.73 106
16726.95 110
16728.17 90
16729.39 96
16730.62 109
16731.84 104
16733.06 116
16734.28 104
16735.51 83
16736.73 120
16737.95 118
16739.18 95
16740.40 94
16741.62 109
16742.84 98
16744.07 121
16745.29 95
16746.51 111
16747.74 127
16748.96 113
16750.18 121
16751.41 112
16752.63 94
16753.85 94
16755.08 102
16756.30 97
16757.52 91
16758.75 90
16759.97 96
16761.19 82
16762.42 82
16763.64 93
16764.86 84
16766.09 102
16767.31 98
16768.54 119
16769.76 121
16770.98 98
16772.21 94
16773.43 92
16774.66 98
16775.88 81
16777.10 126
16778.33 125
16779.55 106
16780.78 90
16782.00 92
16783.22 84
16784.45 97
16785.67 107
16786.90 100
16788.12 128
16789.35 103
16790.57 107
16791.80 92
16793.02 91
16794.25 95
16795.47 111
16796.70 105
16797.92 120
16799.15 90
16800.37 103
16801.60 93
16802.82 96
16804.05 87
16805.27 115
16806.50 102
16807.72 109
16808.95 112
16810.17 85
16811.40 97
16812.62 115
16813.85 91
16815.07 92
16816.30 94
16817.53 112
16818.75 138
16819.98 114
16821.20 96
16822.43 91
16823.65 104
16824.88 88
16826.11 80
16827.33 97
16828.56 108
16829.78 101
16831.01 89
16832.24 95
16833.46 84
16834.69 92
16835.92 102
16837.14 95
16838.37 88
16839.60 93
16840.82 107
16842.05 109
16843.27 97
16844.50 87
16845.73 94
16846.96 96
16848.18 100
16849.41 96
16850.64 85
16851.86 112
16853.09 113
16854.32 105
16855.54 115
16856.77 96
16858.00 112
16859.22 99
16860.45 126
16861.68 124
16862.91 123
16864.13 107
16865.36 108
16866.59 101
16867.82 135
16869.04 120
16870.27 127
16871.50 141
16872.73 99
16873.95 105
16875.18 126
16876.41 129
16877.64 114
16878.87 133
16880.09 113
16881.32 129
16882.55 150
16883.78 105
16885.01 125
16886.23 147
16887.46 143
16888.69 170
16889.92 143
16891.15 162
16892.38 156
16893.60 157
16894.83 115
16896.06 140
16897.29 143
16898.52 138
16899.75 166
16900.98 143
16902.20 138
16903.43 131
16904.66 153
16905.89 168
16907.12 152
16908.35 128
16909.58 133
16910.81 132
16912.04 141
16913.26 118
16914.49 112
16915.72 126
16916.95 112
16918.18 143
16919.41 106
16920.64 112
16921.87 131
16923.10 147
16924.33 97
16925.56 96
16926.79 126
16928.02 146
16929.25 124
16930.48 100
16931.71 109
16932.94 110
16934.17 118
16935.40 109
16936.63 116
16937.86 142
16939.09 96
16940.32 103
16941.55 125
16942.78 104
16944.01 110
16945.24 105
16946.47 106
16947.70 108
16948.93 100
16950.16 104
16951.39 114
16952.62 102
16953.85 94
16955.08 108
16956.31 96
16957.54 111
16958.77 96
16960.01 92
16961.24 88
16962.47 94
16963.70 108
16964.93 100
16966.16 97
16967.39 82
16968.62 111
16969.85 92
16971.08 95
16972.32 92
16973.55 110
16974.78 104
16976.01 116
16977.24 89
16978.47 101
16979.70 103
16980.94 97
16982.17 105
16983.40 102
16984.63 97
16985.86 105
16987.10 107
16988.33 95
16989.56 99
16990.79 109
16992.02 100
16993.26 118
16994.49 103
16995.72 76
16996.95 90
16998.18 88
16999.42 107
17000.65 100
17001.88 112
17003.11 113
17004.35 104
17005.58 84
17006.81 97
17008.04 114
17009.28 109
17010.51 106
17011.74 100
17012.97 104
17014.21 100
17015.44 124
17016.67 86
17017.91 101
17019.14 128
17020.37 106
17021.60 102
17022.84 99
17024.07 113
17025.30 97
17026.54 114
17027.77 107
17029.00 130
17030.24 107
17031.47 96
17032.70 116
17033.94 120
17035.17 113
17036.41 108
17037.64 103
17038.87 117
17040.11 103
17041.34 99
17042.57 122
17043.81 111
17045.04 84
17046.28 99
17047.51 97
17048.74 99
17049.98 117
17051.21 94
17052.45 98
17053.68 73
17054.92 94
17056.15 98
17057.38 109
17058.62 97
17059.85 103
17061.09 106
17062.32 64
17063.56 91
17064.79 79
17066.03 103
17067.26 84
17068.50 86
17069.73 93
17070.97 110
17072.20 105
17073.44 99
17074.67 110
17075.91 117
17077.14 76
17078.38 89
17079.61 101
17080.85 87
17082.08 99
17083.32 90
17084.55 91
17085.79 105
17087.02 102
17088.26 89
17089.49 106
17090.73 86
17091.97 94
17093.20 94
17094.44 90
17095.67 99
17096.91 97
17098.14 97
17099.38 69
17100.62 86
17101.85 103
17103.09 79
17104.32 84
17105.56 90
17106.80 89
17108.03 84
17109.27 82
17110.51 105
17111.74 101
17112.98 108
17114.21 95
17115.45 102
17116.69 86
17117.92 86
17119.16 116
17120.40 101
17121.63 101
17122.87 98
17124.11 95
17125.34 95
17126.58 107
17127.82 93
17129.06 81
17130.29 91
17131.53 92
17132.77 120
17134.00 108
17135.24 103
17136.48 80
17137.72 101
17138.95 96
17140.19 68
17141.43 116
17142.67 103
17143.90 107
17145.14 93
17146.38 86
17147.62 107
17148.85 110
17150.09 86
17151.33 105
17152.57 108
17153.80 90
17155.04 89
17156.28 82
17157.52 104
17158.76 87
17159.99 99
17161.23 95
17162.47 94
17163.71 96
17164.95 96
17166.19 89
17167.42 68
17168.66 97
17169.90 95
17171.14 96
17172.38 100
17173.62 85
17174.86 88
17176.09 82
17177.33 98
17178.57 96
17179.81 98
17181.05 89
17182.29 86
17183.53 87
17184.77 97
17186.01 92
17187.24 96
17188.48 101
17189.72 95
17190.96 99
17192.20 89
17193.44 98
17194.68 90
17195.92 84
17197.16 73
17198.40 77
17199.64 70
17200.88 78
17202.12 92
17203.36 102
17204.60 78
17205.84 84
17207.08 84
17208.32 75
17209.56 85
17210.80 81
17212.04 83
17213.28 95
17214.52 84
17215.76 91
17217.00 92
17218.24 111
17219.48 88
17220.72 81
17221.96 86
17223.20 77
17224.44 85
17225.68 70
17226.92 100
17228.16 82
17229.40 73
17230.64 113
17231.88 67
17233.12 69
17234.36 83
17235.60 77
17236.85 67
17238.09 76
17239.33 91
17240.57 99
17241.81 104
17243.05 93
17244.29 72
17245.53 90
17246.77 105
17248.02 82
17249.26 84
17250.50 72
17251.74 85
17252.98 78
17254.22 103
17255.46 86
17256.71 74
17257.95 81
17259.19 96
17260.43 89
17261.67 78
17262.91 90
17264.16 87
17265.40 86
17266.64 76
17267.88 100
17269.12 73
17270.37 81
17271.61 58
17272.85 86
17274.09 79
17275.34 93
17276.58 91
17277.82 81
17279.06 92
17280.30 81
17281.55 72
17282.79 83
17284.03 86
17285.27 74
17286.52 82
17287.76 83
17289.00 92
17290.25 77
17291.49 89
17292.73 74
17293.97 96
17295.22 81
17296.46 74
17297.70 76
17298.95 86
17300.19 88
17301.43 87
17302.68 60
17303.92 63
17305.16 86
17306.41 94
17307.65 79
17308.89 71
17310.14 94
17311.38 83
17312.62 86
17313.87 92
17315.11 73
17316.36 85
17317.60 71
17318.84 78
17320.09 67
17321.33 81
17322.58 85
17323.82 88
17325.06 72
17326.31 98
17327.55 104
17328.80 78
17330.04 68
17331.28 74
17332.53 76
17333.77 79
17335.02 79
17336.26 76
17337.51 72
17338.75 86
17340.00 70
17341.24 94
17342.48 82
17343.73 70
17344.97 70
17346.22 97
17347.46 90
17348.71 71
17349.95 68
17351.20 75
17352.44 79
17353.69 83
17354.93 87
17356.18 82
17357.42 95
17358.67 76
17359.92 90
17361.16 90
17362.41 77
17363.65 77
17364.90 114
17366.14 85
17367.39 71
17368.63 89
17369.88 83
17371.13 92
17372.37 87
17373.62 113
17374.86 79
17376.11 82
17377.35 67
17378.60 79
17379.85 73
17381.09 85
17382.34 86
17383.59 68
17384.83 92
17386.08 90
17387.32 84
17388.57 77
17389.82 67
17391.06 63
17392.31 89
17393.56 94
17394.80 87
17396.05 92
17397.30 75
17398.54 64
17399.79 80
17401.04 95
17402.28 88
17403.53 91
17404.78 86
17406.02 98
17407.27 93
17408.52 80
17409.77 76
17411.01 85
17412.26 79
17413.51 86
17414.75 83
17416.00 88
17417.25 98
17418.50 81
17419.74 67
17420.99 74
17422.24 74
17423.49 83
17424.73 96
17425.98 77
17427.23 77
17428.48 80
17429.73 112
17430.97 91
17432.22 75
17433.47 55
17434.72 76
17435.97 95
17437.21 89
17438.46 82
17439.71 82
17440.96 91
17442.21 71
17443.45 86
17444.70 90
17445.95 98
17447.20 96
17448.45 65
17449.70 63
17450.95 70
17452.19 75
17453.44 91
17454.69 77
17455.94 100
17457.19 80
17458.44 92
17459.69 84
17460.94 64
17462.19 74
17463.43 78
17464.68 63
17465.93 54
17467.18 78
17468.43 68
17469.68 74
17470.93 80
17472.18 68
17473.43 81
17474.68 71
17475.93 90
17477.18 74
17478.43 92
17479.68 69
17480.93 87
17482.18 75
17483.43 56
17484.68 72
17485.93 86
17487.17 85
17488.42 81
17489.67 81
17490.92 116
17492.18 86
17493.43 84
17494.68 69
17495.93 88
17497.18 113
17498.43 73
17499.68 76
17500.93 84
17502.18 93
17503.43 104
17504.68 84
17505.93 98
17507.18 106
17508.43 95
17509.68 83
17510.93 107
17512.18 93
17513.43 95
17514.68 92
17515.94 81
17517.19 92
17518.44 101
17519.69 94
17520.94 107
17522.19 90
17523.44 105
17524.69 84
17525.94 96
17527.20 94
17528.45 98
17529.70 87
17530.95 85
17532.20 73
17533.45 81
17534.70 99
17535.96 92
17537.21 96
17538.46 86
17539.71 114
17540.96 82
17542.22 107
17543.47 109
17544.72 121
17545.97 88
17547.22 107
17548.48 98
17549.73 93
17550.98 104
17552.23 103
17553.48 95
17554.74 98
17555.99 107
17557.24 85
17558.49 74
17559.75 88
17561.00 98
17562.25 83
17563.50 98
17564.76 69
17566.01 98
17567.26 83
17568.52 90
17569.77 92
17571.02 110
17572.27 98
17573.53 90
17574.78 95
17576.03 96
17577.29 105
17578.54 115
17579.79 92
17581.05 85
17582.30 94
17583.55 78
17584.81 96
17586.06 103
17587.31 99
17588.57 88
17589.82 87
17591.07 94
17592.33 99
17593.58 86
17594.83 64
17596.09 81
17597.34 98
17598.60 91
17599.85 82
17601.10 90
17602.36 93
17603.61 102
17604.87 111
17606.12 117
17607.37 75
17608.63 98
17609.88 86
17611.14 104
17612.39 81
17613.65 117
17614.90 86
17616.16 84
17617.41 92
17618.66 93
17619.92 101
17621.17 87
17622.43 91
17623.68 66
17624.94 74
17626.19 95
17627.45 103
17628.70 91
17629.96 64
17631.21 90
17632.47 91
17633.72 98
17634.98 78
17636.23 79
17637.49 78
17638.74 79
17640.00 60
17641.26 75
17642.51 104
17643.77 81
17645.02 85
17646.28 91
17647.53 75
17648.79 81
17650.04 109
17651.30 82
17652.56 80
17653.81 74
17655.07 76
17656.32 78
17657.58 95
17658.84 59
17660.09 107
17661.35 76
17662.60 66
17663.86 65
17665.12 72
17666.37 54
17667.63 91
17668.89 83
17670.14 89
17671.40 79
17672.66 84
17673.91 99
17675.17 89
17676.43 88
17677.68 80
17678.94 74
17680.20 71
17681.45 94
17682.71 87
17683.97 82
17685.22 90
17686.48 85
17687.74 98
17688.99 89
17690.25 88
17691.51 75
17692.77 75
17694.02 85
17695.28 98
17696.54 97
17697.80 90
17699.05 78
17700.31 67
17701.57 86
17702.83 82
17704.08 101
17705.34 82
17706.60 86
17707.86 89
17709.11 95
17710.37 84
17711.63 92
17712.89 84
17714.15 96
17715.40 64
17716.66 107
17717.92 103
17719.18 111
17720.44 78
17721.70 102
17722.95 72
17724.21 76
17725.47 82
17726.73 96
17727.99 96
17729.25 92
17730.51 62
17731.76 72
17733.02 75
17734.28 81
17735.54 78
17736.80 98
17738.06 74
17739.32 80
17740.58 95
17741.83 95
17743.09 92
17744.35 100
17745.61 67
17746.87 78
17748.13 93
17749.39 93
17750.65 73
17751.91 89
17753.17 81
17754.43 96
17755.69 96
17756.95 83
17758.21 87
17759.47 79
17760.73 100
17761.98 85
17763.24 94
17764.50 77
17765.76 74
17767.02 75
17768.28 76
17769.54 90
17770.80 92
17772.06 76
17773.32 92
17774.58 109
17775.84 103
17777.11 96
17778.37 105
17779.63 74
17780.89 73
17782.15 84
17783.41 76
17784.67 86
17785.93 91
17787.19 76
17788.45 104
17789.71 90
17790.97 78
17792.23 100
17793.49 102
17794.75 89
17796.01 80
17797.28 81
17798.54 96
17799.80 78
17801.06 64
17802.32 71
17803.58 82
17804.84 88
17806.10 83
17807.37 77
17808.63 78
17809.89 82
17811.15 93
17812.41 71
17813.67 85
17814.93 101
17816.20 85
17817.46 63
17818.72 63
17819.98 71
17821.24 71
17822.50 61
17823.77 93
17825.03 79
17826.29 67
17827.55 64
17828.81 81
17830.08 78
17831.34 80
17832.60 95
17833.86 89
17835.13 59
17836.39 69
17837.65 98
17838.91 88
17840.18 79
17841.44 84
17842.70 75
17843.96 97
17845.23 84
17846.49 97
17847.75 84
17849.01 85
17850.28 94
17851.54 75
17852.80 80
17854.07 48
17855.33 63
17856.59 81
17857.86 85
17859.12 78
17860.38 78
17861.65 81
17862.91 85
17864.17 77
17865.44 82
17866.70 65
17867.96 58
17869.23 76
17870.49 103
17871.75 83
17873.02 95
17874.28 80
17875.54 74
17876.81 61
17878.07 73
17879.34 71
17880.60 92
17881.86 94
17883.13 72
17884.39 81
17885.66 77
17886.92 87
17888.18 79
17889.45 78
17890.71 59
17891.98 71
17893.24 72
17894.51 79
17895.77 92
17897.04 88
17898.30 70
17899.56 83
17900.83 97
17902.09 66
17903.36 73
17904.62 85
17905.89 81
17907.15 76
17908.42 75
17909.68 75
17910.95 83
17912.21 81
17913.48 67
17914.74 63
17916.01 55
17917.27 85
17918.54 70
17919.80 74
17921.07 76
17922.34 75
17923.60 102
17924.87 71
17926.13 70
17927.40 70
17928.66 90
17929.93 115
17931.19 73
17932.46 83
17933.73 76
17934.99 78
17936.26 96
17937.52 75
17938.79 66
17940.06 64
17941.32 86
17942.59 81
17943.85 70
17945.12 77
17946.39 76
17947.65 74
17948.92 63
17950.19 77
17951.45 85
17952.72 62
17953.99 70
17955.25 59
17956.52 56
17957.79 65
17959.05 57
17960.32 59
17961.59 86
17962.85 72
17964.12 61
17965.39 79
17966.65 77
17967.92 65
17969.19 73
17970.45 88
17971.72 84
17972.99 71
17974.26 80
17975.52 67
17976.79 74
17978.06 78
17979.33 82
17980.59 71
17981.86 79
17983.13 76
17984.40 88
17985.66 85
17986.93 77
17988.20 105
17989.47 102
17990.73 98
17992.00 59
17993.27 66
17994.54 75
17995.81 61
17997.07 61
17998.34 72
17999.61 89
18000.88 90
18002.15 78
18003.42 100
18004.68 61
18005.95 91
18007.22 92
18008.49 102
18009.76 91
18011.03 60
18012.30 64
18013.56 91
18014.83 57
18016.10 58
18017.37 68
18018.64 68
18019.91 68
18021.18 71
18022.45 80
18023.71 88
18024.98 80
18026.25 69
18027.52 74
18028.79 77
18030.06 70
18031.33 89
18032.60 75
18033.87 66
18035.14 69
18036.41 69
18037.68 89
18038.95 60
18040.22 74
18041.49 95
18042.76 91
18044.02 76
18045.29 80
18046.56 83
18047.83 81
18049.10 76
18050.37 68
18051.64 87
18052.91 80
18054.18 72
18055.45 76
18056.72 64
18057.99 55
18059.27 72
18060.54 93
18061.81 83
18063.08 83
18064.35 100
18065.62 85
18066.89 70
18068.16 65
18069.43 87
18070.70 85
18071.97 78
18073.24 72
18074.51 66
18075.78 61
18077.05 74
18078.32 91
18079.60 85
18080.87 74
18082.14 65
18083.41 90
18084.68 78
18085.95 65
18087.22 79
18088.49 67
18089.77 71
18091.04 73
18092.31 68
18093.58 74
18094.85 82
18096.12 102
18097.39 78
18098.67 82
18099.94 69
18101.21 79
18102.48 78
18103.75 87
18105.02 89
18106.30 79
18107.57 73
18108.84 75
18110.11 95
18111.38 97
18112.66 85
18113.93 93
18115.20 78
18116.47 80
18117.75 80
18119.02 64
18120.29 87
18121.56 92
18122.84 85
18124.11 69
18125.38 81
18126.65 86
18127.93 74
18129.20 79
18130.47 85
18131.74 64
18133.02 77
18134.29 71
18135.56 73
18136.84 85
18138.11 93
18139.38 74
18140.66 79
18141.93 94
18143.20 97
18144.48 93
18145.75 62
18147.02 77
18148.30 71
18149.57 80
18150.84 84
18152.12 74
18153.39 81
18154.66 86
18155.94 90
18157.21 68
18158.48 84
18159.76 91
18161.03 101
18162.31 77
18163.58 89
18164.85 91
18166.13 86
18167.40 91
18168.68 77
18169.95 70
18171.22 81
18172.50 99
18173.77 98
18175.05 79
18176.32 91
18177.60 84
18178.87 64
18180.15 84
18181.42 63
18182.69 74
18183.97 94
18185.24 94
18186.52 90
18187.79 83
18189.07 111
18190.34 98
18191.62 72
18192.89 78
18194.17 68
18195.44 97
18196.72 79
18197.99 106
18199.27 85
18200.54 87
18201.82 89
18203.09 76
18204.37 80
18205.65 73
18206.92 64
18208.20 71
18209.47 92
18210.75 69
18212.02 97
18213.30 96
18214.57 85
18215.85 97
18217.13 109
18218.40 82
18219.68 65
18220.95 60
18222.23 78
18223.51 70
18224.78 80
18226.06 69
18227.33 64
18228.61 74
18229.89 79
18231.16 65
18232.44 75
18233.72 73
18234.99 73
18236.27 84
18237.55 83
18238.82 68
18240.10 76
18241.38 86
18242.65 93
18243.93 68
18245.21 57
18246.48 69
18247.76 64
18249.04 60
18250.31 48
18251.59 69
18252.87 94
18254.15 87
18255.42 89
18256.70 87
18257.98 66
18259.25 65
18260.53 98
18261.81 78
18263.09 62
18264.36 92
18265.64 74
18266.92 78
18268.20 69
18269.47 78
18270.75 69
18272.03 77
18273.31 63
18274.59 92
18275.86 69
18277.14 71
18278.42 68
18279.70 79
18280.98 62
18282.25 74
18283.53 92
18284.81 79
18286.09 71
18287.37 67
18288.64 69
18289.92 65
18291.20 71
18292.48 75
18293.76 67
18295.04 48
18296.32 71
18297.59 82
18298.87 79
18300.15 72
18301.43 76
18302.71 79
18303.99 64
18305.27 80
18306.55 102
18307.83 99
18309.10 71
18310.38 73
18311.66 81
18312.94 80
18314.22 71
18315.50 82
18316.78 75
18318.06 68
18319.34 81
18320.62 90
18321.90 89
18323.18 66
18324.46 83
18325.74 93
18327.02 78
18328.30 57
18329.58 71
18330.86 68
18332.14 74
18333.41 80
18334.69 80
18335.97 68
18337.25 86
18338.54 93
18339.82 87
18341.10 93
18342.38 74
18343.66 92
18344.94 93
18346.22 78
18347.50 84
18348.78 78
18350.06 96
18351.34 80
18352.62 56
18353.90 71
18355.18 73
18356.46 66
18357.74 65
18359.02 86
18360.30 77
18361.58 87
18362.87 77
18364.15 93
18365.43 72
18366.71 77
18367.99 75
18369.27 82
18370.55 62
18371.83 78
18373.11 75
18374.40 84
18375.68 82
18376.96 81
18378.24 82
18379.52 65
18380.80 91
18382.08 82
18383.37 69
18384.65 76
18385.93 81
18387.21 81
18388.49 66
18389.78 82
18391.06 78
18392.34 76
18393.62 70
18394.90 68
18396.19 64
18397.47 75
18398.75 71
18400.03 72
18401.31 87
18402.60 83
18403.88 87
18405.16 81
18406.44 74
18407.73 69
18409.01 80
18410.29 81
18411.57 89
18412.86 64
18414.14 86
18415.42 81
18416.71 81
18417.99 71
18419.27 84
18420.55 85
18421.84 70
18423.12 80
18424.40 69
18425.69 94
18426.97 80
18428.25 95
18429.54 80
18430.82 76
18432.10 72
18433.39 72
18434.67 65
18435.95 78
18437.24 82
18438.52 59
18439.80 96
18441.09 77
18442.37 87
18443.66 76
18444.94 81
18446.22 77
18447.51 67
18448.79 56
18450.08 70
18451.36 78
18452.64 81
18453.93 78
18455.21 53
18456.50 74
18457.78 54
18459.06 95
18460.35 92
18461.63 87
18462.92 58
18464.20 70
18465.49 68
18466.77 100
18468.06 81
18469.34 89
18470.63 77
18471.91 79
18473.19 91
18474.48 75
18475.76 56
18477.05 62
18478.33 98
18479.62 71
18480.90 86
18482.19 92
18483.47 92
18484.76 86
18486.05 85
18487.33 90
18488.62 95
18489.90 84
18491.19 66
18492.47 94
18493.76 85
18495.04 82
18496.33 55
18497.61 80
18498.90 97
18500.19 60
18501.47 80
18502.76 80
18504.04 69
18505.33 68
18506.62 68
18507.90 63
18509.19 63
18510.47 79
18511.76 102
18513.05 72
18514.33 58
18515.62 60
18516.90 76
18518.19 70
18519.48 78
18520.76 77
18522.05 69
18523.34 90
18524.62 74
18525.91 72
18527.20 72
18528.48 86
18529.77 85
18531.06 85
18532.34 70
18533.63 83
18534.92 63
18536.21 94
18537.49 94
18538.78 75
18540.07 67
18541.35 69
18542.64 67
18543.93 71
18545.22 74
18546.50 89
18547.79 85
18549.08 67
18550.37 81
18551.65 104
18552.94 70
18554.23 82
18555.52 95
18556.80 90
18558.09 81
18559.38 81
18560.67 74
18561.95 73
18563.24 66
18564.53 74
18565.82 83
18567.11 88
18568.39 85
18569.68 89
18570.97 69
18572.26 76
18573.55 86
18574.84 91
18576.12 98
18577.41 72
18578.70 71
18579.99 96
18581.28 108
18582.57 89
18583.86 88
18585.14 95
18586.43 81
18587.72 92
18589.01 82
18590.30 70
18591.59 90
18592.88 92
18594.17 81
18595.46 62
18596.74 81
18598.03 116
18599.32 98
18600.61 94
18601.90 99
18603.19 99
18604.48 98
18605.77 86
18607.06 88
18608.35 89
18609.64 78
18610.93 91
18612.22 79
18613.51 86
18614.80 81
18616.09 92
18617.38 90
18618.67 93
18619.96 85
18621.25 102
18622.54 105
18623.83 124
18625.12 109
18626.41 110
18627.70 101
18628.99 87
18630.28 79
18631.57 89
18632.86 88
18634.15 93
18635.44 112
18636.73 80
18638.02 96
18639.31 108
18640.60 100
18641.89 91
18643.18 100
18644.47 92
18645.76 75
18647.06 92
18648.35 90
18649.64 78
18650.93 93
18652.22 93
18653.51 70
18654.80 90
18656.09 89
18657.38 100
18658.68 82
18659.97 78
18661.26 76
18662.55 88
18663.84 102
18665.13 78
18666.42 79
18667.72 86
18669.01 77
18670.30 83
18671.59 71
18672.88 71
18674.17 101
18675.47 86
18676.76 72
18678.05 56
18679.34 68
18680.63 69
18681.93 97
18683.22 81
18684.51 81
18685.80 73
18687.09 99
18688.39 70
18689.68 70
18690.97 68
18692.26 71
18693.56 66
18694.85 79
18696.14 67
18697.43 61
18698.73 90
18700.02 84
18701.31 61
18702.60 72
18703.90 89
18705.19 71
18706.48 67
18707.78 87
18709.07 77
18710.36 77
18711.66 75
18712.95 75
18714.24 69
18715.54 78
18716.83 65
18718.12 74
18719.42 83
18720.71 79
18722.00 86
18723.30 74
18724.59 75
18725.88 71
18727.18 65
18728.47 76
18729.76 56
18731.06 69
18732.35 61
18733.65 90
18734.94 78
18736.23 65
18737.53 93
18738.82 98
18740.12 85
18741.41 85
18742.70 86
18744.00 81
18745.29 94
18746.59 77
18747.88 79
18749.18 64
18750.47 81
18751.76 87
18753.06 67
18754.35 71
18755.65 103
18756.94 76
18758.24 84
18759.53 103
18760.83 65
18762.12 77
18763.42 69
18764.71 93
18766.01 79
18767.30 69
18768.60 77
18769.89 79
18771.19 91
18772.48 92
18773.78 91
18775.07 71
18776.37 77
18777.66 60
18778.96 69
18780.25 73
18781.55 51
18782.85 80
18784.14 94
18785.44 79
18786.73 70
18788.03 70
18789.32 91
18790.62 72
18791.92 67
18793.21 67
18794.51 64
18795.80 70
18797.10 89
18798.40 90
18799.69 85
18800.99 57
18802.28 70
18803.58 74
18804.88 90
18806.17 87
18807.47 86
18808.77 95
18810.06 79
18811.36 75
18812.66 76
18813.95 82
18815.25 92
18816.55 75
18817.84 80
18819.14 78
18820.44 88
18821.73 95
18823.03 91
18824.33 80
18825.62 67
18826.92 74
18828.22 74
18829.52 58
18830.81 77
18832.11 80
18833.41 89
18834.71 76
18836.00 68
18837.30 66
18838.60 97
18839.90 74
18841.19 72
18842.49 76
18843.79 77
18845.09 82
18846.38 71
18847.68 67
18848.98 84
18850.28 88
18851.58 60
18852.87 68
18854.17 75
18855.47 73
18856.77 72
18858.07 70
18859.36 79
18860.66 85
18861.96 81
18863.26 72
18864.56 71
18865.86 73
18867.15 74
18868.45 76
18869.75 74
18871.05 64
18872.35 83
18873.65 92
18874.95 82
18876.24 78
18877.54 66
18878.84 76
18880.14 76
18881.44 79
18882.74 60
18884.04 70
18885.34 72
18886.64 72
18887.94 66
18889.24 81
18890.53 82
18891.83 91
18893.13 95
18894.43 69
18895.73 74
18897.03 73
18898.33 82
18899.63 65
18900.93 74
18902.23 61
18903.53 71
18904.83 76
18906.13 83
18907.43 77
18908.73 78
18910.03 68
18911.33 82
18912.63 79
18913.93 91
18915.23 80
18916.53 76
18917.83 73
18919.13 68
18920.43 70
18921.73 75
18923.03 85
18924.33 59
18925.63 79
18926.93 85
18928.23 91
18929.53 63
18930.84 65
18932.14 78
18933.44 87
18934.74 115
18936.04 70
18937.34 85
18938.64 98
18939.94 101
18941.24 81
18942.54 67
18943.84 71
18945.15 87
18946.45 59
18947.75 72
18949.05 69
18950.35 89
18951.65 98
18952.95 74
18954.26 71
18955.56 68
18956.86 80
18958.16 90
18959.46 80
18960.76 62
18962.07 71
18963.37 99
18964.67 88
18965.97 77
18967.27 86
18968.57 93
18969.88 71
18971.18 65
18972.48 89
18973.78 59
18975.09 72
18976.39 70
18977.69 68
18978.99 74
18980.29 71
18981.60 77
18982.90 62
18984.20 67
18985.50 52
18986.81 69
18988.11 77
18989.41 69
18990.72 69
18992.02 71
18993.32 59
18994.62 56
18995.93 66
18997.23 55
18998.53 60
18999.84 69
19001.14 78
19002.44 58
19003.75 77
19005.05 72
19006.35 65
19007.66 82
19008.96 67
19010.26 70
19011.57 70
19012.87 56
19014.17 52
19015.48 68
19016.78 75
19018.08 67
19019.39 73
19020.69 62
19021.99 61
19023.30 65
19024.60 52
19025.91 59
19027.21 77
19028.51 45
19029.82 62
19031.12 85
19032.43 60
19033.73 70
19035.04 71
19036.34 66
19037.64 76
19038.95 91
19040.25 73
19041.56 49
19042.86 77
19044.17 50
19045.47 60
19046.78 69
19048.08 65
19049.39 75
19050.69 75
19052.00 58
19053.30 51
19054.61 59
19055.91 66
19057.22 84
19058.52 76
19059.83 70
19061.13 60
19062.44 64
19063.74 71
19065.05 74
19066.35 93
19067.66 81
19068.96 76
19070.27 68
19071.57 75
19072.88 65
19074.18 72
19075.49 107
19076.80 62
19078.10 62
19079.41 59
19080.71 67
19082.02 71
19083.33 64
19084.63 75
19085.94 64
19087.24 71
19088.55 52
19089.86 58
19091.16 64
19092.47 71
19093.77 63
19095.08 57
19096.39 58
19097.69 80
19099.00 64
19100.31 68
19101.61 68
19102.92 51
19104.23 61
19105.53 61
19106.84 64
19108.15 63
19109.45 77
19110.76 60
19112.07 64
19113.37 70
19114.68 69
19115.99 77
19117.30 71
19118.60 89
19119.91 65
19121.22 66
19122.52 62
19123.83 55
19125.14 59
19126.45 50
19127.75 53
19129.06 84
19130.37 72
19131.68 78
19132.98 85
19134.29 82
19135.60 59
19136.91 92
19138.22 80
19139.52 57
19140.83 50
19142.14 42
19143.45 67
19144.76 56
19146.06 51
19147.37 62
19148.68 62
19149.99 72
19151.30 67
19152.60 69
19153.91 71
19155.22 79
19156.53 78
19157.84 70
19159.15 46
19160.46 58
19161.76 66
19163.07 58
19164.38 54
19165.69 54
19167.00 75
19168.31 74
19169.62 70
19170.93 77
19172.23 63
19173.54 79
19174.85 70
19176.16 76
19177.47 55
19178.78 75
19180.09 78
19181.40 64
19182.71 71
19184.02 64
19185.33 64
19186.64 66
19187.95 78
19189.26 70
19190.57 51
19191.87 74
19193.18 77
19194.49 66
19195.80 73
19197.11 65
19198.42 63
19199.73 75
19201.04 78
19202.35 78
19203.66 47
19204.97 69
19206.28 73
19207.59 67
19208.90 56
19210.21 67
19211.53 55
19212.84 51
19214.15 54
19215.46 40
19216.77 60
19218.08 70
19219.39 69
19220.70 65
19222.01 65
19223.32 67
19224.63 73
19225.94 59
19227.25 64
19228.56 56
19229.87 60
19231.19 72
19232.50 76
19233.81 66
19235.12 61
19236.43 79
19237.74 77
19239.05 54
19240.36 71
19241.68 54
19242.99 85
19244.30 62
19245.61 78
19246.92 77
19248.23 62
19249.54 71
19250.86 61
19252.17 63
19253.48 68
19254.79 65
19256.10 72
19257.42 69
19258.73 66
19260.04 64
19261.35 68
19262.66 78
19263.98 50
19265.29 59
19266.60 56
19267.91 69
19269.22 67
19270.54 70
19271.85 49
19273.16 65
19274.47 53
19275.79 52
19277.10 72
19278.41 69
19279.72 64
19281.04 67
19282.35 68
19283.66 47
19284.98 74
19286.29 69
19287.60 65
19288.91 74
19290.23 67
19291.54 73
19292.85 70
19294.17 69
19295.48 82
19296.79 78
19298.11 70
19299.42 68
19300.73 64
19302.05 61
19303.36 49
19304.67 50
19305.99 88
19307.30 75
19308.61 77
19309.93 61
19311.24 63
19312.56 52
19313.87 47
19315.18 59
19316.50 63
19317.81 55
19319.13 60
19320.44 50
19321.75 53
19323.07 56
19324.38 64
19325.70 65
19327.01 59
19328.32 68
19329.64 60
19330.95 71
19332.27 59
19333.58 53
19334.90 81
19336.21 83
19337.53 66
19338.84 75
19340.16 78
19341.47 81
19342.79 58
19344.10 69
19345.42 85
19346.73 57
19348.05 74
19349.36 84
19350.68 70
19351.99 69
19353.31 53
19354.62 66
19355.94 61
19357.25 56
19358.57 62
19359.88 49
19361.20 52
19362.51 64
19363.83 60
19365.14 56
19366.46 65
19367.78 59
19369.09 51
19370.41 61
19371.72 59
19373.04 65
19374.35 55
19375.67 77
19376.99 85
19378.30 52
19379.62 49
19380.93 63
19382.25 63
19383.57 67
19384.88 50
19386.20 69
19387.52 87
19388.83 61
19390.15 56
19391.47 69
19392.78 74
19394.10 68
19395.42 78
19396.73 67
19398.05 75
19399.37 51
19400.68 71
19402.00 73
19403.32 65
19404.63 66
19405.95 58
19407.27 54
19408.58 68
19409.90 42
19411.22 61
19412.54 73
19413.85 63
19415.17 55
19416.49 65
19417.80 77
19419.12 57
19420.44 61
19421.76 52
19423.07 71
19424.39 54
19425.71 68
19427.03 43
19428.35 52
19429.66 46
19430.98 63
19432.30 73
19433.62 67
19434.93 68
19436.25 74
19437.57 74
19438.89 67
19440.21 66
19441.53 60
19442.84 80
19444.16 47
19445.48 51
19446.80 56
19448.12 76
19449.44 58
19450.75 80
19452.07 71
19453.39 65
19454.71 69
19456.03 65
19457.35 69
19458.67 45
19459.98 52
19461.30 60
19462.62 60
19463.94 46
19465.26 65
19466.58 89
19467.90 76
19469.22 67
19470.54 56
19471.86 52
19473.18 58
19474.49 84
19475.81 56
19477.13 64
19478.45 69
19479.77 65
19481.09 78
19482.41 54
19483.73 56
19485.05 68
19486.37 67
19487.69 82
19489.01 63
19490.33 59
19491.65 76
19492.97 101
19494.29 73
19495.61 69
19496.93 55
19498.25 56
19499.57 75
19500.89 65
19502.21 70
19503.53 74
19504.85 79
19506.17 76
19507.49 77
19508.81 97
19510.13 65
19511.45 74
19512.77 87
19514.09 66
19515.42 57
19516.74 91
19518.06 74
19519.38 86
19520.70 59
19522.02 50
19523.34 49
19524.66 83
19525.98 62
19527.30 62
19528.62 59
19529.95 85
19531.27 62
19532.59 63
19533.91 68
19535.23 77
19536.55 71
19537.87 65
19539.20 60
19540.52 55
19541.84 83
19543.16 81
19544.48 78
19545.80 53
19547.13 51
19548.45 64
19549.77 64
19551.09 61
19552.41 65
19553.74 62
19555.06 68
19556.38 74
19557.70 66
19559.02 54
19560.35 79
19561.67 72
19562.99 55
19564.31 59
19565.64 60
19566.96 51
19568.28 56
19569.60 75
19570.93 45
19572.25 61
19573.57 69
19574.89 68
19576.22 56
19577.54 52
19578.86 76
19580.18 73
19581.51 65
19582.83 64
19584.15 58
19585.48 58
19586.80 62
19588.12 48
19589.45 58
19590.77 63
19592.09 71
19593.42 52
19594.74 62
19596.06 73
19597.39 78
19598.71 63
19600.03 72
19601.36 62
19602.68 66
19604.00 79
19605.33 55
19606.65 59
19607.98 50
19609.30 68
19610.62 67
19611.95 55
19613.27 74
19614.60 54
19615.92 56
19617.24 62
19618.57 72
19619.89 43
19621.22 54
19622.54 75
19623.87 67
19625.19 43
19626.51 61
19627.84 58
19629.16 86
19630.49 61
19631.81 68
19633.14 63
19634.46 76
19635.79 70
19637.11 57
19638.44 56
19639.76 48
19641.09 67
19642.41 63
19643.74 63
19645.06 60
19646.39 62
19647.71 65
19649.04 75
19650.36 82
19651.69 75
19653.01 64
19654.34 56
19655.66 48
19656.99 49
19658.32 59
19659.64 60
19660.97 67
19662.29 60
19663.62 62
19664.94 55
19666.27 81
19667.60 70
19668.92 73
19670.25 67
19671.57 63
19672.90 82
19674.23 45
19675.55 53
19676.88 74
19678.20 73
19679.53 72
19680.86 61
19682.18 65
19683.51 68
19684.84 66
19686.16 69
19687.49 83
19688.82 59
19690.14 62
19691.47 53
19692.80 69
19694.12 39
19695.45 29
19696.78 68
19698.10 58
19699.43 75
19700.76 57
19702.08 62
19703.41 60
19704.74 52
19706.07 64
19707.39 59
19708.72 52
19710.05 62
19711.37 42
19712.70 63
19714.03 64
19715.36 51
19716.68 70
19718.01 56
19719.34 56
19720.67 50
19721.99 57
19723.32 75
19724.65 75
19725.98 76
19727.31 51
19728.63 63
19729.96 67
19731.29 66
19732.62 50
19733.95 59
19735.27 53
19736.60 73
19737.93 59
19739.26 58
19740.59 61
19741.92 72
19743.24 50
19744.57 50
19745.90 68
19747.23 56
19748.56 57
19749.89 64
19751.22 51
19752.54 55
19753.87 79
19755.20 63
19756.53 61
19757.86 56
19759.19 56
19760.52 73
19761.85 56
19763.18 62
19764.50 71
19765.83 67
19767.16 64
19768.49 56
19769.82 60
19771.15 87
19772.48 56
19773.81 46
19775.14 43
19776.47 68
19777.80 57
19779.13 68
19780.46 63
19781.79 59
19783.12 88
19784.45 84
19785.78 75
19787.11 73
19788.44 54
19789.77 55
19791.10 54
19792.43 64
19793.76 55
19795.09 63
19796.42 65
19797.75 60
19799.08 50
19800.41 56
19801.74 44
19803.07 42
19804.40 56
19805.73 53
19807.06 56
19808.39 77
19809.72 59
19811.05 60
19812.38 65
19813.71 74
19815.05 55
19816.38 73
19817.71 55
19819.04 59
19820.37 60
19821.70 53
19823.03 58
19824.36 49
19825.69 40
19827.03 53
19828.36 76
19829.69 60
19831.02 77
19832.35 77
19833.68 90
19835.01 63
19836.35 76
19837.68 66
19839.01 55
19840.34 49
19841.67 45
19843.00 72
19844.34 63
19845.67 65
19847.00 46
19848.33 67
19849.66 60
19851.00 69
19852.33 57
19853.66 85
19854.99 102
19856.32 72
19857.66 68
19858.99 56
19860.32 47
19861.65 55
19862.99 61
19864.32 63
19865.65 74
19866.98 61
19868.32 61
19869.65 65
19870.98 44
19872.31 56
19873.65 74
19874.98 50
19876.31 63
19877.65 55
19878.98 69
19880.31 55
19881.65 58
19882.98 68
19884.31 63
19885.64 83
19886.98 65
19888.31 53
19889.64 57
19890.98 60
19892.31 62
19893.64 81
19894.98 63
19896.31 58
19897.65 58
19898.98 67
19900.31 49
19901.65 56
19902.98 57
19904.31 60
19905.65 56
19906.98 57
19908.32 57
19909.65 72
19910.98 47
19912.32 38
19913.65 57
19914.99 48
19916.32 55
19917.66 50
19918.99 71
19920.32 43
19921.66 57
19922.99 60
19924.33 63
19925.66 52
19927.00 44
19928.33 58
19929.67 66
19931.00 70
19932.34 57
19933.67 91
19935.01 69
19936.34 66
19937.68 59
19939.01 71
19940.35 60
19941.68 72
19943.02 68
19944.35 54
19945.69 57
19947.02 65
19948.36 69
19949.69 54
19951.03 70
19952.36 70
19953.70 59
19955.03 70
19956.37 75
19957.71 64
19959.04 67
19960.38 69
19961.71 78
19963.05 55
19964.38 62
19965.72 60
19967.06 67
19968.39 71
19969.73 60
19971.06 54
19972.40 69
19973.74 76
19975.07 64
19976.41 62
19977.75 62
19979.08 81
19980.42 74
19981.75 79
19983.09 51
19984.43 52
19985.76 60
19987.10 59
19988.44 79
19989.77 59
19991.11 70
19992.45 68
19993.78 54
19995.12 53
19996.46 49
19997.80 74
19999.13 66
20000.47 66
20001.81 72
20003.14 73
20004.48 71
20005.82 54
20007.16 52
20008.49 76
20009.83 74
20011.17 60
20012.51 71
20013.84 86
20015.18 61
20016.52 72
20017.86 79
20019.19 62
20020.53 55
20021.87 67
20023.21 76
20024.55 69
20025.88 55
20027.22 51
20028.56 69
20029.90 68
20031.24 82
20032.57 63
20033.91 82
20035.25 66
20036.59 69
20037.93 71
20039.26 45
20040.60 56
20041.94 59
20043.28 80
20044.62 62
20045.96 66
20047.30 72
20048.63 73
20049.97 53
20051.31 62
20052.65 61
20053.99 76
20055.33 75
20056.67 55
20058.01 51
20059.35 61
20060.69 61
20062.02 71
20063.36 68
20064.70 68
20066.04 63
20067.38 71
20068.72 65
20070.06 59
20071.40 66
20072.74 71
20074.08 61
20075.42 58
20076.76 55
20078.10 79
20079.44 68
20080.78 61
20082.12 57
20083.46 55
20084.80 85
20086.14 83
20087.48 77
20088.82 74
20090.16 63
20091.50 72
20092.84 79
20094.18 39
20095.52 58
20096.86 63
20098.20 66
20099.54 55
20100.88 61
20102.22 90
20103.56 77
20104.90 61
20106.24 60
20107.58 108
20108.92 75
20110.26 91
20111.60 65
20112.95 51
20114.29 66
20115.63 94
20116.97 95
20118.31 51
20119.65 58
20120.99 56
20122.33 67
20123.67 62
20125.02 52
20126.36 81
20127.70 61
20129.04 69
20130.38 67
20131.72 65
20133.06 63
20134.41 60
20135.75 75
