# Supplementary material for: MALDI-TOF MS typing enables the classification of brewing yeasts of the genus Saccharomyces to major beer styles
Source: PLoS One. 2017 Aug 9;12(8):e0181694. doi: 10.1371/journal.pone.0181694 (PMC5549903; doi:10.1371/journal.pone.0181694)
Supplement: S10 File — The directory includes 90 raw files and was zipped to “.zip”; the folder has three strains with 30 spectra per strain; S1 Text explains the raw files with an example and Table 1 represents the yeast strains used within the experiment. (ZIP) [file pone.0181694.s013.zip › 28-30/30332a-998-OG-Koe-Koe-YPG-18h-E-E_2015-08-25__0_A4_2.dat]

1999.27 1188
1999.69 1119
2000.11 1108
2000.53 1160
2000.95 1110
2001.38 1192
2001.80 1244
2002.22 1132
2002.64 1131
2003.06 1271
2003.48 1120
2003.91 1198
2004.33 1110
2004.75 1128
2005.17 1277
2005.59 1345
2006.02 1186
2006.44 1233
2006.86 1256
2007.28 1264
2007.71 1276
2008.13 1239
2008.55 1175
2008.97 1174
2009.39 1210
2009.82 1191
2010.24 1184
2010.66 1257
2011.09 1149
2011.51 1044
2011.93 1111
2012.35 1165
2012.78 1095
2013.20 1122
2013.62 1198
2014.04 1083
2014.47 1133
2014.89 1042
2015.31 1143
2015.74 1119
2016.16 1274
2016.58 1104
2017.01 1051
2017.43 1131
2017.85 1117
2018.28 1163
2018.70 1117
2019.12 1180
2019.55 1171
2019.97 1261
2020.39 1147
2020.82 1158
2021.24 1122
2021.67 1095
2022.09 1004
2022.51 1044
2022.94 1031
2023.36 994
2023.78 1105
2024.21 1179
2024.63 1129
2025.06 1123
2025.48 1146
2025.91 1173
2026.33 1244
2026.75 1030
2027.18 1078
2027.60 965
2028.03 993
2028.45 1126
2028.88 1055
2029.30 1021
2029.72 1134
2030.15 1067
2030.57 1092
2031.00 1077
2031.42 1063
2031.85 1158
2032.27 1197
2032.70 1157
2033.12 1014
2033.55 1120
2033.97 1100
2034.40 986
2034.82 1091
2035.25 1125
2035.67 1109
2036.10 1029
2036.52 1170
2036.95 1179
2037.37 1108
2037.80 1264
2038.23 1100
2038.65 1202
2039.08 1279
2039.50 1179
2039.93 1341
2040.35 1139
2040.78 1226
2041.21 1257
2041.63 1226
2042.06 1211
2042.48 1300
2042.91 1189
2043.33 1149
2043.76 1066
2044.19 1206
2044.61 1212
2045.04 1096
2045.47 1164
2045.89 1254
2046.32 1095
2046.74 1044
2047.17 1048
2047.60 1086
2048.02 1129
2048.45 1181
2048.88 1197
2049.30 1038
2049.73 1027
2050.16 963
2050.58 1071
2051.01 1122
2051.44 1171
2051.86 1102
2052.29 1093
2052.72 1075
2053.15 1185
2053.57 1109
2054.00 980
2054.43 1139
2054.85 1141
2055.28 1124
2055.71 1196
2056.14 1214
2056.56 1087
2056.99 1189
2057.42 1199
2057.85 1147
2058.27 1110
2058.70 1160
2059.13 1115
2059.56 1107
2059.98 1148
2060.41 1128
2060.84 1225
2061.27 1191
2061.70 1174
2062.12 1101
2062.55 982
2062.98 1099
2063.41 1305
2063.84 1276
2064.26 1186
2064.69 992
2065.12 1194
2065.55 1437
2065.98 1474
2066.41 1199
2066.83 1214
2067.26 1132
2067.69 1152
2068.12 1226
2068.55 1099
2068.98 1119
2069.41 1249
2069.83 1103
2070.26 1162
2070.69 1147
2071.12 1074
2071.55 1146
2071.98 1144
2072.41 1247
2072.84 1131
2073.27 1092
2073.70 1115
2074.12 1194
2074.55 1084
2074.98 1129
2075.41 1105
2075.84 1083
2076.27 1176
2076.70 1254
2077.13 1164
2077.56 1272
2077.99 1390
2078.42 1277
2078.85 1337
2079.28 1234
2079.71 1471
2080.14 1413
2080.57 1363
2081.00 1264
2081.43 1251
2081.86 1452
2082.29 1505
2082.72 1254
2083.15 1233
2083.58 1262
2084.01 1090
2084.44 1188
2084.87 1269
2085.30 1186
2085.73 1179
2086.16 1182
2086.59 1201
2087.02 1137
2087.45 1119
2087.88 1181
2088.31 1089
2088.74 1091
2089.17 996
2089.61 1094
2090.04 1061
2090.47 1098
2090.90 1026
2091.33 1122
2091.76 1042
2092.19 1157
2092.62 1256
2093.05 1242
2093.48 1214
2093.92 1191
2094.35 1164
2094.78 1192
2095.21 1051
2095.64 1152
2096.07 1244
2096.50 1175
2096.94 1128
2097.37 1209
2097.80 1148
2098.23 1127
2098.66 1105
2099.09 1095
2099.53 1106
2099.96 1232
2100.39 1142
2100.82 1033
2101.25 1091
2101.69 1136
2102.12 1247
2102.55 1059
2102.98 1048
2103.42 1083
2103.85 1101
2104.28 1163
2104.71 1183
2105.14 1161
2105.58 1155
2106.01 1176
2106.44 1360
2106.87 1118
2107.31 1111
2107.74 1020
2108.17 1037
2108.61 1107
2109.04 1174
2109.47 1071
2109.90 1182
2110.34 1092
2110.77 1139
2111.20 1277
2111.64 1097
2112.07 1044
2112.50 998
2112.94 1070
2113.37 1054
2113.80 984
2114.24 1118
2114.67 1322
2115.10 1071
2115.54 1064
2115.97 1010
2116.40 997
2116.84 1163
2117.27 1288
2117.70 1114
2118.14 1048
2118.57 1197
2119.01 1158
2119.44 1035
2119.87 1137
2120.31 1019
2120.74 1073
2121.18 1081
2121.61 1101
2122.04 1271
2122.48 1076
2122.91 1110
2123.35 1102
2123.78 1214
2124.21 1189
2124.65 1147
2125.08 1110
2125.52 1127
2125.95 1113
2126.39 1194
2126.82 1128
2127.26 1117
2127.69 1081
2128.13 1165
2128.56 1067
2129.00 1135
2129.43 1087
2129.87 1103
2130.30 1225
2130.74 1183
2131.17 1243
2131.61 1201
2132.04 1170
2132.48 1240
2132.91 1304
2133.35 1263
2133.78 1180
2134.22 1204
2134.65 1122
2135.09 1109
2135.52 1131
2135.96 1187
2136.40 1288
2136.83 1241
2137.27 1185
2137.70 1124
2138.14 1211
2138.57 1107
2139.01 1175
2139.45 1209
2139.88 1179
2140.32 1178
2140.75 1199
2141.19 1192
2141.63 1075
2142.06 1151
2142.50 1181
2142.93 1140
2143.37 1044
2143.81 1059
2144.24 1164
2144.68 1142
2145.12 1065
2145.55 1062
2145.99 958
2146.43 1117
2146.86 1037
2147.30 1140
2147.74 1134
2148.17 1243
2148.61 1128
2149.05 1218
2149.48 1215
2149.92 1232
2150.36 1235
2150.80 1293
2151.23 1300
2151.67 1296
2152.11 1239
2152.54 1253
2152.98 1217
2153.42 1385
2153.86 1365
2154.29 1107
2154.73 1235
2155.17 1280
2155.61 1156
2156.04 1224
2156.48 1194
2156.92 1302
2157.36 1364
2157.79 1260
2158.23 1153
2158.67 1234
2159.11 1215
2159.55 1220
2159.98 1150
2160.42 1064
2160.86 1148
2161.30 1185
2161.74 1185
2162.18 1202
2162.61 1172
2163.05 1259
2163.49 1225
2163.93 1233
2164.37 1202
2164.81 1117
2165.24 1186
2165.68 1239
2166.12 1281
2166.56 1123
2167.00 1162
2167.44 1178
2167.88 1111
2168.32 1245
2168.75 1234
2169.19 1235
2169.63 1092
2170.07 1115
2170.51 1169
2170.95 1259
2171.39 1324
2171.83 1266
2172.27 1157
2172.71 1334
2173.15 1254
2173.59 1360
2174.02 1333
2174.46 1352
2174.90 1293
2175.34 1266
2175.78 1414
2176.22 1295
2176.66 1317
2177.10 1369
2177.54 1360
2177.98 1384
2178.42 1358
2178.86 1385
2179.30 1394
2179.74 1232
2180.18 1197
2180.62 1315
2181.06 1271
2181.50 1293
2181.94 1252
2182.38 1178
2182.82 1273
2183.26 1338
2183.70 1315
2184.14 1208
2184.58 1104
2185.03 1129
2185.47 1134
2185.91 1264
2186.35 1213
2186.79 1263
2187.23 1249
2187.67 1246
2188.11 1305
2188.55 1347
2188.99 1352
2189.43 1281
2189.87 1135
2190.32 1190
2190.76 1362
2191.20 1453
2191.64 1267
2192.08 1191
2192.52 1178
2192.96 1225
2193.40 1283
2193.85 1307
2194.29 1298
2194.73 1347
2195.17 1358
2195.61 1226
2196.05 1299
2196.50 1270
2196.94 1438
2197.38 1346
2197.82 1253
2198.26 1350
2198.70 1302
2199.15 1209
2199.59 1208
2200.03 1174
2200.47 1219
2200.91 1296
2201.36 1250
2201.80 1253
2202.24 1175
2202.68 1169
2203.13 1230
2203.57 1238
2204.01 1210
2204.45 1230
2204.90 1136
2205.34 1230
2205.78 1284
2206.22 1334
2206.67 1311
2207.11 1273
2207.55 1352
2208.00 1263
2208.44 1265
2208.88 1149
2209.32 1235
2209.77 1307
2210.21 1298
2210.65 1261
2211.10 1228
2211.54 1205
2211.98 1235
2212.43 1234
2212.87 1140
2213.31 1168
2213.76 1310
2214.20 1220
2214.64 1073
2215.09 1183
2215.53 1292
2215.97 1262
2216.42 1096
2216.86 1227
2217.31 1110
2217.75 1188
2218.19 1124
2218.64 1186
2219.08 1176
2219.53 1303
2219.97 1255
2220.41 1181
2220.86 1172
2221.30 1294
2221.75 1397
2222.19 1219
2222.63 1255
2223.08 1187
2223.52 1336
2223.97 1372
2224.41 1414
2224.86 1377
2225.30 1387
2225.75 1255
2226.19 1141
2226.64 1236
2227.08 1446
2227.53 1312
2227.97 1328
2228.42 1382
2228.86 1294
2229.31 1323
2229.75 1499
2230.20 1348
2230.64 1194
2231.09 1332
2231.53 1499
2231.98 1361
2232.42 1219
2232.87 1213
2233.31 1321
2233.76 1380
2234.20 1241
2234.65 1332
2235.09 1300
2235.54 1278
2235.99 1384
2236.43 1398
2236.88 1383
2237.32 1211
2237.77 1160
2238.21 1223
2238.66 1229
2239.11 1262
2239.55 1262
2240.00 1261
2240.44 1185
2240.89 1272
2241.34 1250
2241.78 1182
2242.23 1094
2242.68 1087
2243.12 1156
2243.57 1027
2244.02 1126
2244.46 1113
2244.91 1179
2245.36 1347
2245.80 1149
2246.25 1241
2246.70 1172
2247.14 1082
2247.59 1060
2248.04 1187
2248.48 1138
2248.93 1113
2249.38 1198
2249.82 1321
2250.27 1209
2250.72 1182
2251.17 1032
2251.61 1264
2252.06 1304
2252.51 1312
2252.95 1227
2253.40 1176
2253.85 1120
2254.30 1143
2254.74 1119
2255.19 1291
2255.64 1275
2256.09 1111
2256.53 1179
2256.98 1171
2257.43 1175
2257.88 1233
2258.33 1255
2258.77 1239
2259.22 1179
2259.67 1185
2260.12 1194
2260.57 1188
2261.01 1140
2261.46 1241
2261.91 1229
2262.36 1296
2262.81 1409
2263.26 1501
2263.70 1470
2264.15 1253
2264.60 1340
2265.05 1496
2265.50 1631
2265.95 1625
2266.40 1510
2266.84 1424
2267.29 1449
2267.74 1488
2268.19 1447
2268.64 1434
2269.09 1370
2269.54 1350
2269.99 1507
2270.44 1296
2270.89 1427
2271.33 1457
2271.78 1403
2272.23 1303
2272.68 1333
2273.13 1339
2273.58 1369
2274.03 1276
2274.48 1305
2274.93 1359
2275.38 1257
2275.83 1237
2276.28 1240
2276.73 1139
2277.18 1203
2277.63 1207
2278.08 1226
2278.53 1233
2278.98 1336
2279.43 1483
2279.88 1324
2280.33 1380
2280.78 1379
2281.23 1334
2281.68 1435
2282.13 1513
2282.58 1316
2283.03 1376
2283.48 1360
2283.93 1326
2284.38 1346
2284.83 1363
2285.28 1338
2285.73 1258
2286.18 1366
2286.63 1479
2287.08 1413
2287.53 1464
2287.99 1531
2288.44 1585
2288.89 1719
2289.34 1734
2289.79 1738
2290.24 1847
2290.69 2071
2291.14 2014
2291.59 2123
2292.05 2141
2292.50 2119
2292.95 2069
2293.40 2192
2293.85 2015
2294.30 1934
2294.75 1715
2295.21 1801
2295.66 1658
2296.11 1483
2296.56 1619
2297.01 1579
2297.46 1519
2297.92 1505
2298.37 1379
2298.82 1307
2299.27 1251
2299.72 1306
2300.17 1238
2300.63 1231
2301.08 1249
2301.53 1200
2301.98 1279
2302.44 1183
2302.89 1113
2303.34 1303
2303.79 1252
2304.25 1348
2304.70 1285
2305.15 1157
2305.60 1194
2306.06 1304
2306.51 1330
2306.96 1247
2307.41 1280
2307.87 1376
2308.32 1528
2308.77 1382
2309.22 1424
2309.68 1469
2310.13 1565
2310.58 1405
2311.04 1517
2311.49 1320
2311.94 1405
2312.40 1420
2312.85 1393
2313.30 1418
2313.76 1265
2314.21 1324
2314.66 1453
2315.12 1337
2315.57 1347
2316.02 1479
2316.48 1371
2316.93 1327
2317.39 1310
2317.84 1245
2318.29 1308
2318.75 1417
2319.20 1402
2319.65 1220
2320.11 1249
2320.56 1389
2321.02 1309
2321.47 1385
2321.92 1430
2322.38 1341
2322.83 1350
2323.29 1543
2323.74 1498
2324.20 1376
2324.65 1412
2325.11 1355
2325.56 1504
2326.01 1428
2326.47 1434
2326.92 1513
2327.38 1655
2327.83 1529
2328.29 1529
2328.74 1557
2329.20 1579
2329.65 1582
2330.11 1626
2330.56 1619
2331.02 1682
2331.47 1583
2331.93 1626
2332.38 1541
2332.84 1507
2333.29 1226
2333.75 1330
2334.20 1385
2334.66 1553
2335.12 1390
2335.57 1416
2336.03 1287
2336.48 1376
2336.94 1354
2337.39 1512
2337.85 1504
2338.30 1495
2338.76 1413
2339.22 1417
2339.67 1584
2340.13 1618
2340.58 1592
2341.04 1500
2341.50 1497
2341.95 1539
2342.41 1448
2342.86 1455
2343.32 1467
2343.78 1683
2344.23 1651
2344.69 1698
2345.15 1665
2345.60 1583
2346.06 1578
2346.52 1640
2346.97 1767
2347.43 1554
2347.89 1444
2348.34 1529
2348.80 1495
2349.26 1698
2349.71 1605
2350.17 1368
2350.63 1420
2351.08 1399
2351.54 1431
2352.00 1444
2352.46 1381
2352.91 1275
2353.37 1273
2353.83 1369
2354.28 1355
2354.74 1275
2355.20 1304
2355.66 1273
2356.11 1298
2356.57 1314
2357.03 1171
2357.49 1220
2357.95 1321
2358.40 1390
2358.86 1334
2359.32 1291
2359.78 1415
2360.23 1393
2360.69 1328
2361.15 1384
2361.61 1419
2362.07 1407
2362.52 1299
2362.98 1414
2363.44 1406
2363.90 1331
2364.36 1277
2364.82 1321
2365.27 1217
2365.73 1268
2366.19 1377
2366.65 1497
2367.11 1477
2367.57 1566
2368.03 1494
2368.48 1481
2368.94 1556
2369.40 1370
2369.86 1508
2370.32 1303
2370.78 1319
2371.24 1472
2371.70 1367
2372.16 1375
2372.61 1326
2373.07 1352
2373.53 1273
2373.99 1291
2374.45 1394
2374.91 1387
2375.37 1313
2375.83 1444
2376.29 1445
2376.75 1430
2377.21 1397
2377.67 1249
2378.13 1285
2378.59 1329
2379.05 1352
2379.51 1403
2379.97 1498
2380.43 1389
2380.89 1300
2381.35 1389
2381.81 1294
2382.27 1319
2382.73 1436
2383.19 1298
2383.65 1248
2384.11 1297
2384.57 1273
2385.03 1231
2385.49 1291
2385.95 1265
2386.41 1336
2386.87 1238
2387.33 1283
2387.79 1291
2388.25 1273
2388.71 1344
2389.17 1370
2389.63 1319
2390.09 1195
2390.55 1295
2391.02 1299
2391.48 1315
2391.94 1384
2392.40 1310
2392.86 1338
2393.32 1359
2393.78 1313
2394.24 1248
2394.70 1163
2395.17 1194
2395.63 1241
2396.09 1202
2396.55 1289
2397.01 1291
2397.47 1307
2397.93 1370
2398.40 1366
2398.86 1221
2399.32 1259
2399.78 1212
2400.24 1270
2400.70 1213
2401.17 1180
2401.63 1190
2402.09 1090
2402.55 1283
2403.01 1212
2403.48 1282
2403.94 1314
2404.40 1248
2404.86 1262
2405.33 1284
2405.79 1309
2406.25 1339
2406.71 1278
2407.17 1245
2407.64 1247
2408.10 1256
2408.56 1178
2409.02 1373
2409.49 1307
2409.95 1312
2410.41 1239
2410.88 1149
2411.34 1176
2411.80 1125
2412.26 1332
2412.73 1409
2413.19 1306
2413.65 1291
2414.12 1349
2414.58 1282
2415.04 1395
2415.51 1362
2415.97 1491
2416.43 1468
2416.90 1518
2417.36 1518
2417.82 1529
2418.29 1637
2418.75 1547
2419.21 1686
2419.68 1580
2420.14 1701
2420.60 1474
2421.07 1407
2421.53 1472
2422.00 1417
2422.46 1432
2422.92 1406
2423.39 1487
2423.85 1498
2424.32 1594
2424.78 1563
2425.24 1508
2425.71 1432
2426.17 1306
2426.64 1369
2427.10 1435
2427.57 1489
2428.03 1276
2428.50 1236
2428.96 1343
2429.42 1270
2429.89 1135
2430.35 1453
2430.82 1390
2431.28 1379
2431.75 1354
2432.21 1337
2432.68 1278
2433.14 1458
2433.61 1583
2434.07 1454
2434.54 1438
2435.00 1553
2435.47 1604
2435.93 1426
2436.40 1433
2436.86 1465
2437.33 1483
2437.79 1434
2438.26 1463
2438.73 1475
2439.19 1707
2439.66 1787
2440.12 1603
2440.59 1695
2441.05 1749
2441.52 1790
2441.98 1665
2442.45 1591
2442.92 1677
2443.38 1631
2443.85 1544
2444.31 1492
2444.78 1570
2445.25 1425
2445.71 1334
2446.18 1389
2446.65 1463
2447.11 1281
2447.58 1278
2448.04 1182
2448.51 1198
2448.98 1278
2449.44 1258
2449.91 1252
2450.38 1236
2450.84 1215
2451.31 1297
2451.78 1283
2452.24 1384
2452.71 1188
2453.18 1174
2453.64 1207
2454.11 1286
2454.58 1405
2455.04 1353
2455.51 1309
2455.98 1335
2456.45 1233
2456.91 1360
2457.38 1280
2457.85 1261
2458.32 1345
2458.78 1285
2459.25 1321
2459.72 1405
2460.19 1432
2460.65 1349
2461.12 1372
2461.59 1420
2462.06 1258
2462.52 1463
2462.99 1333
2463.46 1331
2463.93 1270
2464.39 1294
2464.86 1334
2465.33 1280
2465.80 1249
2466.27 1255
2466.74 1374
2467.20 1339
2467.67 1223
2468.14 1300
2468.61 1358
2469.08 1330
2469.55 1241
2470.01 1346
2470.48 1292
2470.95 1282
2471.42 1330
2471.89 1337
2472.36 1260
2472.83 1216
2473.29 1151
2473.76 1201
2474.23 1191
2474.70 1131
2475.17 1226
2475.64 1157
2476.11 1168
2476.58 1428
2477.05 1408
2477.51 1327
2477.98 1328
2478.45 1261
2478.92 1426
2479.39 1388
2479.86 1409
2480.33 1491
2480.80 1636
2481.27 1571
2481.74 1550
2482.21 1358
2482.68 1301
2483.15 1444
2483.62 1427
2484.09 1361
2484.56 1318
2485.03 1358
2485.50 1250
2485.97 1224
2486.44 1243
2486.91 1442
2487.38 1406
2487.85 1340
2488.32 1347
2488.79 1282
2489.26 1277
2489.73 1275
2490.20 1412
2490.67 1439
2491.14 1255
2491.61 1282
2492.08 1266
2492.55 1406
2493.02 1292
2493.49 1304
2493.96 1347
2494.43 1295
2494.91 1384
2495.38 1440
2495.85 1526
2496.32 1492
2496.79 1482
2497.26 1407
2497.73 1345
2498.20 1412
2498.67 1481
2499.14 1390
2499.62 1302
2500.09 1316
2500.56 1214
2501.03 1218
2501.50 1231
2501.97 1276
2502.44 1104
2502.92 1308
2503.39 1228
2503.86 1249
2504.33 1335
2504.80 1330
2505.27 1223
2505.75 1348
2506.22 1374
2506.69 1374
2507.16 1325
2507.63 1412
2508.11 1550
2508.58 1722
2509.05 1560
2509.52 1607
2509.99 1630
2510.47 1534
2510.94 1613
2511.41 1552
2511.88 1563
2512.36 1528
2512.83 1588
2513.30 1672
2513.77 1518
2514.25 1421
2514.72 1328
2515.19 1499
2515.67 1350
2516.14 1321
2516.61 1327
2517.08 1305
2517.56 1314
2518.03 1346
2518.50 1303
2518.98 1112
2519.45 1127
2519.92 1269
2520.40 1310
2520.87 1363
2521.34 1297
2521.82 1238
2522.29 1183
2522.76 1163
2523.24 1312
2523.71 1406
2524.18 1355
2524.66 1341
2525.13 1297
2525.60 1236
2526.08 1285
2526.55 1348
2527.03 1366
2527.50 1290
2527.97 1418
2528.45 1376
2528.92 1257
2529.39 1291
2529.87 1320
2530.34 1326
2530.82 1364
2531.29 1395
2531.77 1294
2532.24 1174
2532.71 1289
2533.19 1318
2533.66 1364
2534.14 1210
2534.61 1246
2535.09 1340
2535.56 1311
2536.04 1270
2536.51 1323
2536.99 1270
2537.46 1344
2537.94 1369
2538.41 1262
2538.89 1377
2539.36 1295
2539.84 1261
2540.31 1394
2540.79 1476
2541.26 1341
2541.74 1381
2542.21 1290
2542.69 1253
2543.16 1433
2543.64 1425
2544.11 1333
2544.59 1282
2545.06 1311
2545.54 1459
2546.02 1487
2546.49 1449
2546.97 1545
2547.44 1534
2547.92 1471
2548.39 1457
2548.87 1514
2549.35 1585
2549.82 1524
2550.30 1641
2550.77 1578
2551.25 1709
2551.73 1697
2552.20 1853
2552.68 1637
2553.15 1552
2553.63 1684
2554.11 1743
2554.58 1771
2555.06 1653
2555.54 1661
2556.01 1695
2556.49 1647
2556.97 1754
2557.44 1798
2557.92 1736
2558.40 1481
2558.87 1596
2559.35 1667
2559.83 1490
2560.30 1403
2560.78 1275
2561.26 1209
2561.74 1378
2562.21 1309
2562.69 1358
2563.17 1382
2563.64 1321
2564.12 1264
2564.60 1278
2565.08 1332
2565.55 1262
2566.03 1274
2566.51 1236
2566.99 1244
2567.46 1299
2567.94 1186
2568.42 1197
2568.90 1188
2569.38 1184
2569.85 1228
2570.33 1333
2570.81 1343
2571.29 1307
2571.76 1167
2572.24 1116
2572.72 1153
2573.20 1102
2573.68 1201
2574.16 1258
2574.63 1309
2575.11 1333
2575.59 1213
2576.07 1231
2576.55 1246
2577.03 1235
2577.50 1154
2577.98 1221
2578.46 1171
2578.94 1218
2579.42 1228
2579.90 1288
2580.38 1345
2580.86 1334
2581.33 1171
2581.81 1214
2582.29 1295
2582.77 1243
2583.25 1232
2583.73 1297
2584.21 1211
2584.69 1259
2585.17 1334
2585.65 1323
2586.13 1263
2586.61 1361
2587.09 1322
2587.56 1296
2588.04 1220
2588.52 1223
2589.00 1285
2589.48 1393
2589.96 1460
2590.44 1319
2590.92 1394
2591.40 1376
2591.88 1427
2592.36 1365
2592.84 1523
2593.32 1426
2593.80 1344
2594.28 1267
2594.76 1506
2595.24 1448
2595.72 1523
2596.20 1589
2596.68 1433
2597.16 1421
2597.64 1413
2598.12 1410
2598.61 1399
2599.09 1233
2599.57 1252
2600.05 1305
2600.53 1374
2601.01 1252
2601.49 1363
2601.97 1363
2602.45 1255
2602.93 1322
2603.41 1283
2603.89 1223
2604.37 1154
2604.86 1254
2605.34 1374
2605.82 1284
2606.30 1288
2606.78 1220
2607.26 1305
2607.74 1301
2608.22 1423
2608.71 1414
2609.19 1526
2609.67 1527
2610.15 1558
2610.63 1520
2611.11 1546
2611.60 1560
2612.08 1461
2612.56 1400
2613.04 1356
2613.52 1381
2614.01 1364
2614.49 1435
2614.97 1251
2615.45 1194
2615.93 1239
2616.42 1372
2616.90 1381
2617.38 1357
2617.86 1419
2618.34 1404
2618.83 1370
2619.31 1439
2619.79 1469
2620.27 1352
2620.76 1337
2621.24 1333
2621.72 1240
2622.21 1269
2622.69 1336
2623.17 1390
2623.65 1285
2624.14 1285
2624.62 1308
2625.10 1293
2625.59 1399
2626.07 1299
2626.55 1347
2627.03 1352
2627.52 1300
2628.00 1323
2628.48 1339
2628.97 1284
2629.45 1335
2629.93 1432
2630.42 1512
2630.90 1379
2631.38 1408
2631.87 1375
2632.35 1377
2632.84 1374
2633.32 1362
2633.80 1355
2634.29 1340
2634.77 1301
2635.25 1358
2635.74 1462
2636.22 1383
2636.71 1418
2637.19 1296
2637.67 1286
2638.16 1332
2638.64 1328
2639.13 1350
2639.61 1203
2640.10 1222
2640.58 1305
2641.07 1371
2641.55 1357
2642.03 1320
2642.52 1367
2643.00 1298
2643.49 1220
2643.97 1182
2644.46 1263
2644.94 1330
2645.43 1356
2645.91 1274
2646.40 1261
2646.88 1148
2647.37 1249
2647.85 1302
2648.34 1306
2648.82 1290
2649.31 1386
2649.79 1343
2650.28 1268
2650.76 1177
2651.25 1330
2651.73 1322
2652.22 1302
2652.70 1253
2653.19 1355
2653.68 1350
2654.16 1317
2654.65 1423
2655.13 1360
2655.62 1425
2656.10 1267
2656.59 1389
2657.08 1316
2657.56 1388
2658.05 1350
2658.53 1316
2659.02 1268
2659.51 1229
2659.99 1240
2660.48 1278
2660.97 1368
2661.45 1362
2661.94 1288
2662.42 1201
2662.91 1242
2663.40 1359
2663.88 1275
2664.37 1288
2664.86 1412
2665.34 1197
2665.83 1182
2666.32 1225
2666.80 1252
2667.29 1240
2667.78 1339
2668.26 1353
2668.75 1355
2669.24 1371
2669.73 1468
2670.21 1458
2670.70 1367
2671.19 1391
2671.67 1483
2672.16 1622
2672.65 1586
2673.14 1488
2673.62 1654
2674.11 1742
2674.60 1761
2675.09 1650
2675.57 1619
2676.06 1761
2676.55 1742
2677.04 1705
2677.52 1623
2678.01 1672
2678.50 1779
2678.99 1686
2679.48 1551
2679.96 1569
2680.45 1597
2680.94 1714
2681.43 1745
2681.92 1673
2682.40 1752
2682.89 1747
2683.38 1804
2683.87 1830
2684.36 1872
2684.85 1813
2685.33 1657
2685.82 1643
2686.31 1639
2686.80 1651
2687.29 1678
2687.78 1469
2688.27 1401
2688.76 1433
2689.24 1349
2689.73 1308
2690.22 1433
2690.71 1515
2691.20 1518
2691.69 1405
2692.18 1324
2692.67 1360
2693.16 1489
2693.65 1494
2694.14 1470
2694.62 1397
2695.11 1407
2695.60 1466
2696.09 1456
2696.58 1562
2697.07 1444
2697.56 1474
2698.05 1527
2698.54 1523
2699.03 1431
2699.52 1443
2700.01 1540
2700.50 1561
2700.99 1518
2701.48 1385
2701.97 1584
2702.46 1510
2702.95 1453
2703.44 1509
2703.93 1597
2704.42 1602
2704.91 1553
2705.40 1520
2705.89 1495
2706.38 1420
2706.87 1422
2707.36 1406
2707.85 1327
2708.34 1318
2708.83 1234
2709.33 1341
2709.82 1255
2710.31 1227
2710.80 1291
2711.29 1401
2711.78 1347
2712.27 1288
2712.76 1204
2713.25 1359
2713.74 1259
2714.23 1264
2714.73 1241
2715.22 1339
2715.71 1331
2716.20 1248
2716.69 1203
2717.18 1312
2717.67 1137
2718.16 1145
2718.66 1136
2719.15 1317
2719.64 1361
2720.13 1404
2720.62 1457
2721.11 1406
2721.61 1417
2722.10 1304
2722.59 1520
2723.08 1513
2723.57 1575
2724.07 1400
2724.56 1344
2725.05 1362
2725.54 1377
2726.03 1333
2726.53 1386
2727.02 1350
2727.51 1308
2728.00 1297
2728.50 1297
2728.99 1314
2729.48 1261
2729.97 1296
2730.47 1309
2730.96 1367
2731.45 1279
2731.94 1224
2732.44 1349
2732.93 1370
2733.42 1301
2733.92 1304
2734.41 1395
2734.90 1276
2735.39 1244
2735.89 1328
2736.38 1339
2736.87 1319
2737.37 1399
2737.86 1435
2738.35 1339
2738.85 1289
2739.34 1358
2739.83 1390
2740.33 1400
2740.82 1319
2741.31 1291
2741.81 1299
2742.30 1319
2742.79 1234
2743.29 1284
2743.78 1303
2744.28 1309
2744.77 1343
2745.26 1315
2745.76 1201
2746.25 1100
2746.75 1165
2747.24 1138
2747.73 1252
2748.23 1361
2748.72 1392
2749.22 1424
2749.71 1338
2750.21 1303
2750.70 1314
2751.19 1391
2751.69 1276
2752.18 1110
2752.68 1135
2753.17 1209
2753.67 1256
2754.16 1275
2754.66 1216
2755.15 1333
2755.65 1347
2756.14 1185
2756.64 1230
2757.13 1294
2757.63 1314
2758.12 1287
2758.62 1359
2759.11 1417
2759.61 1289
2760.10 1276
2760.60 1247
2761.09 1347
2761.59 1398
2762.08 1336
2762.58 1340
2763.07 1383
2763.57 1476
2764.07 1484
2764.56 1371
2765.06 1169
2765.55 1192
2766.05 1354
2766.54 1319
2767.04 1272
2767.54 1327
2768.03 1230
2768.53 1253
2769.02 1232
2769.52 1233
2770.02 1320
2770.51 1363
2771.01 1262
2771.51 1336
2772.00 1392
2772.50 1537
2772.99 1382
2773.49 1371
2773.99 1522
2774.48 1516
2774.98 1381
2775.48 1458
2775.97 1495
2776.47 1513
2776.97 1448
2777.46 1406
2777.96 1594
2778.46 1515
2778.95 1517
2779.45 1447
2779.95 1456
2780.45 1500
2780.94 1624
2781.44 1384
2781.94 1326
2782.43 1376
2782.93 1359
2783.43 1337
2783.93 1448
2784.42 1357
2784.92 1406
2785.42 1339
2785.92 1393
2786.41 1253
2786.91 1295
2787.41 1273
2787.91 1339
2788.41 1361
2788.90 1351
2789.40 1412
2789.90 1366
2790.40 1365
2790.89 1270
2791.39 1204
2791.89 1350
2792.39 1333
2792.89 1404
2793.39 1526
2793.88 1566
2794.38 1654
2794.88 1769
2795.38 1885
2795.88 1886
2796.38 1900
2796.87 2021
2797.37 2076
2797.87 1937
2798.37 2143
2798.87 2130
2799.37 2087
2799.87 2031
2800.37 1992
2800.86 2032
2801.36 1884
2801.86 1796
2802.36 1734
2802.86 1599
2803.36 1483
2803.86 1648
2804.36 1801
2804.86 1597
2805.36 1835
2805.86 1873
2806.36 1829
2806.85 2047
2807.35 2062
2807.85 2054
2808.35 2254
2808.85 2520
2809.35 2461
2809.85 2316
2810.35 2379
2810.85 2481
2811.35 2399
2811.85 2065
2812.35 1963
2812.85 1898
2813.35 1662
2813.85 1593
2814.35 1573
2814.85 1561
2815.35 1547
2815.85 1417
2816.35 1550
2816.85 1533
2817.35 1551
2817.85 1394
2818.35 1420
2818.85 1406
2819.35 1548
2819.86 1564
2820.36 1563
2820.86 1515
2821.36 1498
2821.86 1480
2822.36 1448
2822.86 1584
2823.36 1446
2823.86 1282
2824.36 1414
2824.86 1433
2825.37 1470
2825.87 1461
2826.37 1382
2826.87 1326
2827.37 1223
2827.87 1435
2828.37 1444
2828.87 1481
2829.38 1478
2829.88 1378
2830.38 1328
2830.88 1569
2831.38 1437
2831.88 1363
2832.38 1391
2832.89 1499
2833.39 1444
2833.89 1476
2834.39 1478
2834.89 1489
2835.40 1584
2835.90 1456
2836.40 1508
2836.90 1514
2837.40 1468
2837.91 1569
2838.41 1444
2838.91 1376
2839.41 1438
2839.92 1437
2840.42 1361
2840.92 1382
2841.42 1423
2841.93 1500
2842.43 1502
2842.93 1420
2843.43 1382
2843.94 1532
2844.44 1547
2844.94 1497
2845.44 1527
2845.95 1535
2846.45 1473
2846.95 1534
2847.46 1796
2847.96 1750
2848.46 1616
2848.97 1664
2849.47 1709
2849.97 1691
2850.48 1477
2850.98 1571
2851.48 1568
2851.99 1564
2852.49 1365
2852.99 1303
2853.50 1381
2854.00 1323
2854.50 1362
2855.01 1399
2855.51 1491
2856.02 1460
2856.52 1400
2857.02 1428
2857.53 1439
2858.03 1292
2858.53 1408
2859.04 1465
2859.54 1438
2860.05 1454
2860.55 1491
2861.06 1509
2861.56 1488
2862.06 1396
2862.57 1406
2863.07 1360
2863.58 1372
2864.08 1412
2864.59 1336
2865.09 1407
2865.60 1386
2866.10 1473
2866.61 1273
2867.11 1176
2867.61 1266
2868.12 1357
2868.62 1370
2869.13 1390
2869.63 1359
2870.14 1403
2870.64 1322
2871.15 1343
2871.66 1377
2872.16 1444
2872.67 1487
2873.17 1389
2873.68 1497
2874.18 1466
2874.69 1564
2875.19 1542
2875.70 1509
2876.20 1538
2876.71 1613
2877.22 1561
2877.72 1664
2878.23 1593
2878.73 1520
2879.24 1449
2879.74 1465
2880.25 1712
2880.76 1710
2881.26 1748
2881.77 1804
2882.27 1706
2882.78 1807
2883.29 1900
2883.79 1855
2884.30 1992
2884.81 2008
2885.31 1975
2885.82 1936
2886.32 1807
2886.83 1801
2887.34 1860
2887.84 2010
2888.35 2110
2888.86 2037
2889.36 2054
2889.87 1988
2890.38 2019
2890.88 1773
2891.39 1576
2891.90 1603
2892.41 1644
2892.91 1609
2893.42 1604
2893.93 1443
2894.43 1522
2894.94 1529
2895.45 1469
2895.96 1612
2896.46 1611
2896.97 1689
2897.48 1628
2897.99 1695
2898.49 1656
2899.00 1706
2899.51 1665
2900.02 1599
2900.52 1626
2901.03 1675
2901.54 1693
2902.05 1651
2902.56 1749
2903.06 1698
2903.57 1879
2904.08 1680
2904.59 1682
2905.10 1598
2905.60 1671
2906.11 1722
2906.62 1782
2907.13 1733
2907.64 1611
2908.15 1556
2908.65 1508
2909.16 1569
2909.67 1552
2910.18 1512
2910.69 1467
2911.20 1477
2911.71 1437
2912.21 1392
2912.72 1592
2913.23 1468
2913.74 1508
2914.25 1563
2914.76 1521
2915.27 1512
2915.78 1469
2916.29 1495
2916.79 1521
2917.30 1481
2917.81 1363
2918.32 1441
2918.83 1520
2919.34 1472
2919.85 1517
2920.36 1511
2920.87 1591
2921.38 1622
2921.89 1806
2922.40 1770
2922.91 1777
2923.42 1845
2923.93 1965
2924.44 2147
2924.95 2248
2925.46 2345
2925.97 2318
2926.48 2491
2926.99 2560
2927.50 2430
2928.01 2257
2928.52 2045
2929.03 1790
2929.54 1766
2930.05 1570
2930.56 1559
2931.07 1559
2931.58 1439
2932.09 1461
2932.60 1580
2933.11 1459
2933.62 1439
2934.13 1549
2934.64 1538
2935.15 1719
2935.66 1644
2936.17 1536
2936.69 1510
2937.20 1417
2937.71 1434
2938.22 1523
2938.73 1454
2939.24 1428
2939.75 1508
2940.26 1461
2940.77 1481
2941.29 1475
2941.80 1568
2942.31 1615
2942.82 1544
2943.33 1484
2943.84 1629
2944.35 1589
2944.87 1516
2945.38 1564
2945.89 1652
2946.40 1774
2946.91 1526
2947.42 1663
2947.94 1669
2948.45 1826
2948.96 1650
2949.47 1592
2949.98 1706
2950.50 1622
2951.01 1523
2951.52 1499
2952.03 1563
2952.55 1452
2953.06 1457
2953.57 1506
2954.08 1438
2954.59 1447
2955.11 1549
2955.62 1581
2956.13 1510
2956.64 1552
2957.16 1521
2957.67 1462
2958.18 1459
2958.70 1525
2959.21 1545
2959.72 1563
2960.23 1603
2960.75 1569
2961.26 1595
2961.77 1597
2962.29 1541
2962.80 1761
2963.31 1766
2963.83 1786
2964.34 1567
2964.85 1540
2965.37 1612
2965.88 1513
2966.39 1639
2966.91 1558
2967.42 1520
2967.93 1551
2968.45 1528
2968.96 1413
2969.47 1293
2969.99 1375
2970.50 1487
2971.02 1384
2971.53 1401
2972.04 1321
2972.56 1404
2973.07 1452
2973.59 1500
2974.10 1493
2974.61 1358
2975.13 1377
2975.64 1367
2976.16 1459
2976.67 1569
2977.19 1504
2977.70 1442
2978.21 1410
2978.73 1344
2979.24 1438
2979.76 1485
2980.27 1443
2980.79 1583
2981.30 1564
2981.82 1559
2982.33 1495
2982.85 1538
2983.36 1591
2983.88 1577
2984.39 1517
2984.91 1665
2985.42 1627
2985.94 1516
2986.45 1572
2986.97 1724
2987.48 1779
2988.00 1585
2988.51 1586
2989.03 1659
2989.54 1661
2990.06 1612
2990.58 1575
2991.09 1624
2991.61 1550
2992.12 1611
2992.64 1708
2993.15 1686
2993.67 1597
2994.19 1586
2994.70 1680
2995.22 1747
2995.73 1875
2996.25 1984
2996.77 1867
2997.28 1718
2997.80 1865
2998.31 1997
2998.83 2127
2999.35 2032
2999.86 1811
3000.38 2045
3000.90 2016
3001.41 2123
3001.93 2216
3002.45 2174
3002.96 2279
3003.48 2456
3004.00 2527
3004.51 2457
3005.03 2670
3005.55 2778
3006.06 2670
3006.58 2574
3007.10 2717
3007.61 2242
3008.13 2103
3008.65 2023
3009.17 1866
3009.68 1898
3010.20 1919
3010.72 1697
3011.23 1562
3011.75 1615
3012.27 1705
3012.79 1691
3013.30 1723
3013.82 1823
3014.34 1744
3014.86 1713
3015.37 1659
3015.89 1630
3016.41 1480
3016.93 1692
3017.45 1662
3017.96 1744
3018.48 1627
3019.00 1788
3019.52 1699
3020.04 1800
3020.55 1911
3021.07 1773
3021.59 1737
3022.11 1671
3022.63 1611
3023.15 1770
3023.66 1753
3024.18 1858
3024.70 1847
3025.22 1928
3025.74 1830
3026.26 1923
3026.78 1850
3027.29 1820
3027.81 1654
3028.33 1873
3028.85 1715
3029.37 1645
3029.89 1470
3030.41 1594
3030.93 1593
3031.45 1493
3031.96 1645
3032.48 1567
3033.00 1566
3033.52 1538
3034.04 1535
3034.56 1520
3035.08 1520
3035.60 1550
3036.12 1597
3036.64 1541
3037.16 1582
3037.68 1629
3038.20 1601
3038.72 1508
3039.24 1520
3039.76 1619
3040.28 1545
3040.80 1563
3041.32 1444
3041.84 1352
3042.36 1476
3042.88 1396
3043.40 1430
3043.92 1429
3044.44 1470
3044.96 1398
3045.48 1452
3046.00 1470
3046.52 1494
3047.04 1510
3047.56 1464
3048.08 1485
3048.60 1457
3049.12 1382
3049.64 1428
3050.16 1351
3050.68 1433
3051.20 1500
3051.72 1478
3052.24 1489
3052.77 1417
3053.29 1449
3053.81 1483
3054.33 1503
3054.85 1442
3055.37 1326
3055.89 1493
3056.41 1409
3056.93 1368
3057.46 1254
3057.98 1506
3058.50 1322
3059.02 1247
3059.54 1329
3060.06 1458
3060.58 1313
3061.11 1348
3061.63 1328
3062.15 1459
3062.67 1490
3063.19 1380
3063.71 1381
3064.24 1391
3064.76 1511
3065.28 1519
3065.80 1478
3066.32 1389
3066.85 1526
3067.37 1505
3067.89 1524
3068.41 1551
3068.94 1546
3069.46 1555
3069.98 1484
3070.50 1566
3071.02 1553
3071.55 1569
3072.07 1550
3072.59 1509
3073.12 1668
3073.64 1694
3074.16 1631
3074.68 1698
3075.21 1691
3075.73 1660
3076.25 1621
3076.77 1687
3077.30 1754
3077.82 1715
3078.34 1706
3078.87 1586
3079.39 1697
3079.91 1817
3080.44 1820
3080.96 1848
3081.48 1834
3082.01 1834
3082.53 1846
3083.05 1760
3083.58 1736
3084.10 1768
3084.62 1777
3085.15 1779
3085.67 1764
3086.20 1829
3086.72 1739
3087.24 1619
3087.77 1665
3088.29 1833
3088.81 1661
3089.34 1612
3089.86 1581
3090.39 1709
3090.91 1647
3091.44 1524
3091.96 1573
3092.48 1731
3093.01 1673
3093.53 1607
3094.06 1576
3094.58 1556
3095.11 1754
3095.63 1671
3096.16 1786
3096.68 1890
3097.20 1869
3097.73 1924
3098.25 2145
3098.78 2292
3099.30 2424
3099.83 2603
3100.35 2862
3100.88 3036
3101.40 3580
3101.93 3668
3102.45 3814
3102.98 3996
3103.50 4260
3104.03 4422
3104.55 4400
3105.08 4382
3105.61 3889
3106.13 3699
3106.66 3256
3107.18 2954
3107.71 2690
3108.23 2675
3108.76 2395
3109.28 2195
3109.81 2256
3110.34 2168
3110.86 2017
3111.39 2050
3111.91 2123
3112.44 2099
3112.97 2025
3113.49 1993
3114.02 2051
3114.54 1965
3115.07 1688
3115.60 1778
3116.12 1699
3116.65 1654
3117.18 1596
3117.70 1640
3118.23 1698
3118.75 1754
3119.28 1551
3119.81 1801
3120.33 1682
3120.86 1631
3121.39 1680
3121.91 1732
3122.44 1593
3122.97 1568
3123.50 1505
3124.02 1744
3124.55 1680
3125.08 1622
3125.60 1554
3126.13 1505
3126.66 1645
3127.19 1514
3127.71 1623
3128.24 1706
3128.77 1577
3129.29 1688
3129.82 1546
3130.35 1580
3130.88 1482
3131.40 1442
3131.93 1440
3132.46 1435
3132.99 1478
3133.52 1604
3134.04 1421
3134.57 1378
3135.10 1464
3135.63 1481
3136.15 1461
3136.68 1491
3137.21 1603
3137.74 1538
3138.27 1490
3138.80 1576
3139.32 1494
3139.85 1454
3140.38 1394
3140.91 1460
3141.44 1408
3141.97 1567
3142.49 1542
3143.02 1432
3143.55 1489
3144.08 1556
3144.61 1558
3145.14 1487
3145.67 1602
3146.19 1568
3146.72 1620
3147.25 1600
3147.78 1529
3148.31 1609
3148.84 1659
3149.37 1755
3149.90 1827
3150.43 1796
3150.96 1849
3151.49 1781
3152.01 1773
3152.54 1753
3153.07 1784
3153.60 1648
3154.13 1738
3154.66 1510
3155.19 1507
3155.72 1802
3156.25 1743
3156.78 1654
3157.31 1567
3157.84 1752
3158.37 1717
3158.90 1655
3159.43 1591
3159.96 1720
3160.49 1726
3161.02 1615
3161.55 1546
3162.08 1555
3162.61 1555
3163.14 1474
3163.67 1599
3164.20 1578
3164.73 1573
3165.26 1538
3165.79 1436
3166.32 1454
3166.85 1492
3167.38 1475
3167.91 1414
3168.45 1476
3168.98 1512
3169.51 1392
3170.04 1456
3170.57 1529
3171.10 1502
3171.63 1429
3172.16 1524
3172.69 1657
3173.22 1533
3173.75 1537
3174.29 1618
3174.82 1502
3175.35 1519
3175.88 1524
3176.41 1688
3176.94 1588
3177.47 1622
3178.01 1777
3178.54 1673
3179.07 1732
3179.60 1618
3180.13 1573
3180.66 1608
3181.20 1708
3181.73 1667
3182.26 1548
3182.79 1434
3183.32 1427
3183.86 1482
3184.39 1626
3184.92 1508
3185.45 1535
3185.98 1418
3186.52 1486
3187.05 1437
3187.58 1492
3188.11 1706
3188.64 1653
3189.18 1405
3189.71 1516
3190.24 1463
3190.77 1538
3191.31 1436
3191.84 1392
3192.37 1452
3192.91 1585
3193.44 1561
3193.97 1587
3194.50 1487
3195.04 1508
3195.57 1562
3196.10 1533
3196.64 1574
3197.17 1509
3197.70 1447
3198.24 1379
3198.77 1369
3199.30 1422
3199.84 1461
3200.37 1618
3200.90 1607
3201.44 1629
3201.97 1563
3202.50 1548
3203.04 1615
3203.57 1588
3204.10 1581
3204.64 1684
3205.17 1619
3205.70 1687
3206.24 1600
3206.77 1631
3207.31 1643
3207.84 1664
3208.37 1668
3208.91 1571
3209.44 1576
3209.98 1631
3210.51 1629
3211.05 1508
3211.58 1646
3212.11 1622
3212.65 1544
3213.18 1599
3213.72 1491
3214.25 1532
3214.79 1506
3215.32 1587
3215.86 1519
3216.39 1506
3216.93 1516
3217.46 1685
3217.99 1551
3218.53 1445
3219.06 1447
3219.60 1492
3220.13 1533
3220.67 1602
3221.20 1528
3221.74 1437
3222.28 1419
3222.81 1561
3223.35 1633
3223.88 1714
3224.42 1637
3224.95 1568
3225.49 1590
3226.02 1796
3226.56 1752
3227.09 1600
3227.63 1668
3228.17 1582
3228.70 1678
3229.24 1720
3229.77 1734
3230.31 1581
3230.84 1453
3231.38 1403
3231.92 1588
3232.45 1530
3232.99 1510
3233.52 1494
3234.06 1551
3234.60 1657
3235.13 1592
3235.67 1598
3236.21 1688
3236.74 1705
3237.28 1781
3237.82 1788
3238.35 1666
3238.89 1771
3239.42 1612
3239.96 1730
3240.50 1886
3241.03 1634
3241.57 1634
3242.11 1588
3242.65 1680
3243.18 1721
3243.72 1708
3244.26 1763
3244.79 1658
3245.33 1678
3245.87 1762
3246.40 1839
3246.94 1872
3247.48 1763
3248.02 1730
3248.55 1732
3249.09 1674
3249.63 1687
3250.17 1725
3250.70 1823
3251.24 1685
3251.78 1720
3252.32 1803
3252.85 1751
3253.39 1875
3253.93 1981
3254.47 1964
3255.01 2151
3255.54 2055
3256.08 2165
3256.62 2129
3257.16 2159
3257.70 2106
3258.23 2099
3258.77 2084
3259.31 2030
3259.85 2267
3260.39 2549
3260.93 2424
3261.46 2506
3262.00 2727
3262.54 2964
3263.08 3010
3263.62 3241
3264.16 3317
3264.70 3449
3265.23 3340
3265.77 3679
3266.31 3757
3266.85 3520
3267.39 3861
3267.93 3736
3268.47 3816
3269.01 3554
3269.55 3280
3270.09 2888
3270.62 2856
3271.16 2706
3271.70 2437
3272.24 2449
3272.78 2231
3273.32 2020
3273.86 1999
3274.40 1981
3274.94 1964
3275.48 2061
3276.02 1935
3276.56 2148
3277.10 2158
3277.64 2056
3278.18 2114
3278.72 2293
3279.26 2197
3279.80 2191
3280.34 2313
3280.88 2119
3281.42 2085
3281.96 2106
3282.50 2003
3283.04 2156
3283.58 2111
3284.12 2212
3284.66 2228
3285.20 2288
3285.74 2241
3286.28 2199
3286.82 2112
3287.36 2191
3287.90 2150
3288.44 2087
3288.98 2351
3289.53 2259
3290.07 2359
3290.61 2317
3291.15 2612
3291.69 2543
3292.23 2471
3292.77 2729
3293.31 2746
3293.85 2840
3294.39 2976
3294.94 3097
3295.48 3271
3296.02 3153
3296.56 3106
3297.10 3238
3297.64 3248
3298.18 3079
3298.72 3031
3299.27 2850
3299.81 2717
3300.35 2621
3300.89 2421
3301.43 2382
3301.97 2393
3302.52 2287
3303.06 2289
3303.60 2182
3304.14 2214
3304.68 2242
3305.23 2195
3305.77 2048
3306.31 2149
3306.85 2156
3307.40 2174
3307.94 2045
3308.48 2024
3309.02 1969
3309.56 1933
3310.11 2096
3310.65 2071
3311.19 2041
3311.73 1992
3312.28 2263
3312.82 2228
3313.36 2233
3313.91 2311
3314.45 2249
3314.99 2428
3315.53 2512
3316.08 2414
3316.62 2456
3317.16 2643
3317.71 2758
3318.25 2721
3318.79 2623
3319.34 2719
3319.88 2991
3320.42 2973
3320.97 3069
3321.51 3091
3322.05 3088
3322.60 2968
3323.14 3004
3323.68 3026
3324.23 2863
3324.77 2816
3325.31 2783
3325.86 2701
3326.40 2735
3326.95 2699
3327.49 2841
3328.03 2763
3328.58 2763
3329.12 2710
3329.66 2861
3330.21 3440
3330.75 3930
3331.30 4759
3331.84 5015
3332.39 6130
3332.93 7115
3333.47 8135
3334.02 9740
3334.56 10869
3335.11 11642
3335.65 12819
3336.20 13100
3336.74 13577
3337.29 13652
3337.83 13385
3338.38 12608
3338.92 11369
3339.47 10249
3340.01 9150
3340.56 7385
3341.10 5936
3341.65 4996
3342.19 4503
3342.74 3825
3343.28 3519
3343.83 2927
3344.37 2793
3344.92 2618
3345.46 2507
3346.01 2522
3346.55 2443
3347.10 2233
3347.64 2213
3348.19 2442
3348.73 2355
3349.28 2206
3349.83 2300
3350.37 2424
3350.92 2372
3351.46 2153
3352.01 2413
3352.56 2387
3353.10 2160
3353.65 2153
3354.19 2269
3354.74 2329
3355.29 2279
3355.83 2453
3356.38 2489
3356.92 2346
3357.47 2305
3358.02 2202
3358.56 2256
3359.11 2146
3359.66 2178
3360.20 2101
3360.75 1978
3361.30 2194
3361.84 2195
3362.39 1990
3362.94 2069
3363.48 2147
3364.03 2266
3364.58 2072
3365.12 2125
3365.67 2187
3366.22 2080
3366.77 2044
3367.31 2063
3367.86 1956
3368.41 1971
3368.95 2076
3369.50 2240
3370.05 2254
3370.60 2224
3371.14 2241
3371.69 2343
3372.24 2461
3372.79 2367
3373.33 2587
3373.88 2589
3374.43 2586
3374.98 2778
3375.52 2845
3376.07 2728
3376.62 2755
3377.17 2673
3377.72 2501
3378.26 2335
3378.81 2242
3379.36 2120
3379.91 1975
3380.46 1892
3381.01 1819
3381.55 1769
3382.10 1746
3382.65 1854
3383.20 1726
3383.75 1819
3384.30 1948
3384.84 1724
3385.39 1707
3385.94 1819
3386.49 1673
3387.04 1634
3387.59 1633
3388.14 1679
3388.69 1628
3389.23 1673
3389.78 1639
3390.33 1601
3390.88 1654
3391.43 1698
3391.98 1714
3392.53 1813
3393.08 1722
3393.63 1682
3394.18 1708
3394.73 1630
3395.28 1717
3395.82 1683
3396.37 1701
3396.92 1751
3397.47 1723
3398.02 1651
3398.57 1546
3399.12 1671
3399.67 1673
3400.22 1681
3400.77 1485
3401.32 1466
3401.87 1415
3402.42 1536
3402.97 1424
3403.52 1559
3404.07 1574
3404.62 1576
3405.17 1594
3405.72 1541
3406.27 1598
3406.82 1570
3407.37 1596
3407.92 1502
3408.47 1609
3409.02 1692
3409.58 1729
3410.13 1730
3410.68 1716
3411.23 1779
3411.78 1955
3412.33 1854
3412.88 1791
3413.43 1905
3413.98 1793
3414.53 1823
3415.08 1730
3415.63 1740
3416.19 1688
3416.74 1682
3417.29 1564
3417.84 1575
3418.39 1639
3418.94 1533
3419.49 1534
3420.04 1567
3420.60 1630
3421.15 1614
3421.70 1648
3422.25 1596
3422.80 1692
3423.35 1703
3423.91 1679
3424.46 1563
3425.01 1650
3425.56 1634
3426.11 1649
3426.66 1720
3427.22 1572
3427.77 1524
3428.32 1654
3428.87 1738
3429.42 1546
3429.98 1563
3430.53 1557
3431.08 1561
3431.63 1590
3432.19 1612
3432.74 1590
3433.29 1461
3433.84 1453
3434.40 1445
3434.95 1512
3435.50 1616
3436.05 1746
3436.61 1701
3437.16 1670
3437.71 1628
3438.27 1615
3438.82 1574
3439.37 1610
3439.92 1596
3440.48 1543
3441.03 1550
3441.58 1626
3442.14 1544
3442.69 1578
3443.24 1609
3443.80 1594
3444.35 1569
3444.90 1484
3445.46 1636
3446.01 1499
3446.56 1649
3447.12 1526
3447.67 1558
3448.23 1613
3448.78 1602
3449.33 1537
3449.89 1625
3450.44 1580
3450.99 1602
3451.55 1531
3452.10 1521
3452.66 1678
3453.21 1521
3453.76 1579
3454.32 1438
3454.87 1381
3455.43 1457
3455.98 1578
3456.54 1383
3457.09 1251
3457.64 1459
3458.20 1489
3458.75 1405
3459.31 1529
3459.86 1458
3460.42 1503
3460.97 1604
3461.53 1597
3462.08 1596
3462.64 1415
3463.19 1462
3463.75 1554
3464.30 1545
3464.86 1381
3465.41 1472
3465.97 1524
3466.52 1574
3467.08 1678
3467.63 1522
3468.19 1617
3468.74 1626
3469.30 1527
3469.85 1645
3470.41 1667
3470.96 1624
3471.52 1621
3472.08 1713
3472.63 1731
3473.19 1769
3473.74 1857
3474.30 1831
3474.85 1781
3475.41 1738
3475.97 1749
3476.52 1772
3477.08 1813
3477.63 1693
3478.19 1799
3478.75 1861
3479.30 1734
3479.86 2010
3480.41 1898
3480.97 1981
3481.53 1822
3482.08 1834
3482.64 1929
3483.20 1885
3483.75 1944
3484.31 1774
3484.87 1729
3485.42 1943
3485.98 2103
3486.54 1863
3487.09 2096
3487.65 2049
3488.21 2193
3488.76 2431
3489.32 2523
3489.88 2803
3490.43 2793
3490.99 2905
3491.55 3288
3492.11 3305
3492.66 3189
3493.22 3446
3493.78 3298
3494.34 3056
3494.89 3002
3495.45 3012
3496.01 3207
3496.57 3140
3497.12 3049
3497.68 3127
3498.24 3061
3498.80 3140
3499.35 3499
3499.91 3564
3500.47 3589
3501.03 3776
3501.59 3946
3502.14 3707
3502.70 3595
3503.26 3638
3503.82 3648
3504.38 3416
3504.93 3622
3505.49 3488
3506.05 3495
3506.61 3411
3507.17 3496
3507.73 3409
3508.28 3380
3508.84 3168
3509.40 2920
3509.96 2824
3510.52 2575
3511.08 2348
3511.64 2200
3512.20 2149
3512.75 2084
3513.31 2026
3513.87 1951
3514.43 1875
3514.99 1678
3515.55 1731
3516.11 1831
3516.67 1827
3517.23 1895
3517.79 1979
3518.34 1927
3518.90 2017
3519.46 2155
3520.02 1951
3520.58 2027
3521.14 2014
3521.70 1898
3522.26 2039
3522.82 2210
3523.38 2105
3523.94 2056
3524.50 2141
3525.06 2021
3525.62 1935
3526.18 2067
3526.74 1959
3527.30 1911
3527.86 1899
3528.42 1783
3528.98 1830
3529.54 1748
3530.10 1745
3530.66 1701
3531.22 1701
3531.78 1755
3532.34 1809
3532.90 1726
3533.46 1686
3534.02 1767
3534.58 1780
3535.14 1823
3535.71 1662
3536.27 1690
3536.83 1699
3537.39 1589
3537.95 1741
3538.51 1983
3539.07 1855
3539.63 1701
3540.19 1822
3540.75 1882
3541.31 1839
3541.88 1737
3542.44 1757
3543.00 1837
3543.56 1914
3544.12 1909
3544.68 1883
3545.24 1624
3545.80 1701
3546.37 1769
3546.93 1794
3547.49 1680
3548.05 1621
3548.61 1690
3549.17 1523
3549.74 1505
3550.30 1523
3550.86 1546
3551.42 1588
3551.98 1406
3552.55 1495
3553.11 1536
3553.67 1487
3554.23 1506
3554.79 1557
3555.36 1464
3555.92 1381
3556.48 1437
3557.04 1507
3557.61 1512
3558.17 1433
3558.73 1490
3559.29 1545
3559.86 1536
3560.42 1646
3560.98 1552
3561.54 1576
3562.11 1510
3562.67 1729
3563.23 1535
3563.80 1567
3564.36 1615
3564.92 1632
3565.48 1532
3566.05 1577
3566.61 1458
3567.17 1617
3567.74 1451
3568.30 1482
3568.86 1410
3569.43 1464
3569.99 1441
3570.55 1491
3571.12 1527
3571.68 1546
3572.24 1585
3572.81 1553
3573.37 1512
3573.94 1587
3574.50 1590
3575.06 1481
3575.63 1560
3576.19 1598
3576.75 1517
3577.32 1455
3577.88 1500
3578.45 1496
3579.01 1606
3579.57 1570
3580.14 1538
3580.70 1600
3581.27 1512
3581.83 1519
3582.40 1452
3582.96 1457
3583.53 1552
3584.09 1490
3584.65 1478
3585.22 1535
3585.78 1617
3586.35 1526
3586.91 1480
3587.48 1504
3588.04 1537
3588.61 1346
3589.17 1508
3589.74 1522
3590.30 1507
3590.87 1501
3591.43 1545
3592.00 1524
3592.56 1532
3593.13 1443
3593.69 1342
3594.26 1358
3594.82 1440
3595.39 1444
3595.95 1558
3596.52 1619
3597.09 1688
3597.65 1510
3598.22 1511
3598.78 1514
3599.35 1568
3599.91 1575
3600.48 1609
3601.05 1608
3601.61 1578
3602.18 1543
3602.74 1674
3603.31 1575
3603.88 1560
3604.44 1629
3605.01 1511
3605.57 1435
3606.14 1483
3606.71 1334
3607.27 1406
3607.84 1453
3608.41 1382
3608.97 1384
3609.54 1375
3610.10 1451
3610.67 1368
3611.24 1442
3611.80 1488
3612.37 1491
3612.94 1637
3613.51 1827
3614.07 1937
3614.64 2085
3615.21 2290
3615.77 2554
3616.34 2575
3616.91 2880
3617.47 3055
3618.04 3451
3618.61 3544
3619.18 3436
3619.74 3627
3620.31 3524
3620.88 3254
3621.45 3000
3622.01 2732
3622.58 2459
3623.15 2311
3623.72 2101
3624.28 1882
3624.85 1798
3625.42 1733
3625.99 1726
3626.55 1536
3627.12 1605
3627.69 1638
3628.26 1574
3628.83 1489
3629.39 1396
3629.96 1531
3630.53 1484
3631.10 1565
3631.67 1492
3632.24 1456
3632.80 1479
3633.37 1526
3633.94 1546
3634.51 1513
3635.08 1519
3635.65 1429
3636.21 1447
3636.78 1465
3637.35 1641
3637.92 1568
3638.49 1750
3639.06 1814
3639.63 1967
3640.20 2020
3640.76 1944
3641.33 2001
3641.90 2083
3642.47 2082
3643.04 2127
3643.61 2119
3644.18 2095
3644.75 2172
3645.32 2163
3645.89 2000
3646.46 1864
3647.03 1920
3647.60 1939
3648.17 1864
3648.74 1824
3649.30 1817
3649.87 1808
3650.44 1916
3651.01 1829
3651.58 1832
3652.15 1795
3652.72 1777
3653.29 1860
3653.86 2020
3654.43 1965
3655.00 1824
3655.57 2247
3656.14 2376
3656.71 2217
3657.28 2134
3657.85 2119
3658.42 2152
3659.00 1928
3659.57 2070
3660.14 2294
3660.71 2066
3661.28 2030
3661.85 2172
3662.42 2099
3662.99 2025
3663.56 1851
3664.13 1947
3664.70 1852
3665.27 1855
3665.84 1801
3666.41 1757
3666.99 1699
3667.56 1704
3668.13 1846
3668.70 1696
3669.27 1702
3669.84 1627
3670.41 1650
3670.98 1540
3671.55 1496
3672.13 1624
3672.70 1688
3673.27 1607
3673.84 1717
3674.41 1602
3674.98 1529
3675.56 1637
3676.13 1742
3676.70 1706
3677.27 1675
3677.84 1624
3678.41 1444
3678.99 1571
3679.56 1582
3680.13 1633
3680.70 1643
3681.27 1512
3681.85 1587
3682.42 1679
3682.99 1694
3683.56 1651
3684.14 1612
3684.71 1645
3685.28 1652
3685.85 1802
3686.43 1874
3687.00 1983
3687.57 1878
3688.14 2029
3688.72 2152
3689.29 2138
3689.86 2170
3690.43 2141
3691.01 2061
3691.58 1983
3692.15 2126
3692.73 1951
3693.30 1865
3693.87 1776
3694.45 1869
3695.02 1952
3695.59 1736
3696.17 1637
3696.74 1535
3697.31 1521
3697.89 1582
3698.46 1606
3699.03 1520
3699.61 1636
3700.18 1553
3700.75 1638
3701.33 1577
3701.90 1569
3702.47 1610
3703.05 1608
3703.62 1552
3704.20 1604
3704.77 1604
3705.34 1502
3705.92 1543
3706.49 1450
3707.07 1608
3707.64 1569
3708.22 1593
3708.79 1517
3709.36 1537
3709.94 1567
3710.51 1560
3711.09 1618
3711.66 1518
3712.24 1728
3712.81 1609
3713.38 1521
3713.96 1484
3714.53 1628
3715.11 1534
3715.68 1477
3716.26 1368
3716.83 1438
3717.41 1442
3717.98 1598
3718.56 1683
3719.13 1497
3719.71 1517
3720.28 1458
3720.86 1464
3721.43 1420
3722.01 1376
3722.58 1367
3723.16 1420
3723.74 1391
3724.31 1424
3724.89 1440
3725.46 1438
3726.04 1342
3726.61 1368
3727.19 1448
3727.76 1482
3728.34 1490
3728.92 1711
3729.49 1767
3730.07 1729
3730.64 1870
3731.22 1840
3731.80 1803
3732.37 1845
3732.95 2005
3733.52 1948
3734.10 2058
3734.68 1964
3735.25 1997
3735.83 1841
3736.41 1703
3736.98 1668
3737.56 1675
3738.14 1653
3738.71 1637
3739.29 1587
3739.87 1556
3740.44 1538
3741.02 1600
3741.60 1467
3742.17 1474
3742.75 1415
3743.33 1362
3743.90 1434
3744.48 1419
3745.06 1392
3745.63 1480
3746.21 1494
3746.79 1411
3747.37 1519
3747.94 1597
3748.52 1466
3749.10 1399
3749.68 1430
3750.25 1420
3750.83 1465
3751.41 1338
3751.99 1387
3752.56 1461
3753.14 1376
3753.72 1251
3754.30 1459
3754.87 1419
3755.45 1227
3756.03 1340
3756.61 1325
3757.19 1458
3757.76 1407
3758.34 1398
3758.92 1406
3759.50 1328
3760.08 1513
3760.66 1435
3761.23 1346
3761.81 1503
3762.39 1547
3762.97 1526
3763.55 1586
3764.13 1528
3764.70 1476
3765.28 1427
3765.86 1393
3766.44 1390
3767.02 1512
3767.60 1406
3768.18 1448
3768.76 1479
3769.33 1338
3769.91 1332
3770.49 1364
3771.07 1338
3771.65 1350
3772.23 1296
3772.81 1297
3773.39 1258
3773.97 1386
3774.55 1432
3775.13 1349
3775.71 1326
3776.29 1437
3776.86 1358
3777.44 1283
3778.02 1391
3778.60 1480
3779.18 1375
3779.76 1355
3780.34 1495
3780.92 1409
3781.50 1408
3782.08 1497
3782.66 1522
3783.24 1409
3783.82 1374
3784.40 1379
3784.98 1408
3785.56 1368
3786.14 1288
3786.72 1368
3787.30 1292
3787.88 1246
3788.46 1347
3789.05 1395
3789.63 1299
3790.21 1333
3790.79 1311
3791.37 1373
3791.95 1256
3792.53 1373
3793.11 1448
3793.69 1253
3794.27 1346
3794.85 1339
3795.43 1347
3796.01 1335
3796.60 1296
3797.18 1373
3797.76 1374
3798.34 1452
3798.92 1363
3799.50 1449
3800.08 1299
3800.66 1368
3801.25 1443
3801.83 1466
3802.41 1471
3802.99 1483
3803.57 1525
3804.15 1516
3804.73 1419
3805.32 1424
3805.90 1460
3806.48 1480
3807.06 1438
3807.64 1601
3808.23 1616
3808.81 1583
3809.39 1583
3809.97 1551
3810.55 1564
3811.14 1607
3811.72 1626
3812.30 1688
3812.88 1591
3813.46 1708
3814.05 1777
3814.63 1517
3815.21 1683
3815.79 1732
3816.38 1585
3816.96 1592
3817.54 1488
3818.12 1519
3818.71 1418
3819.29 1435
3819.87 1474
3820.46 1399
3821.04 1361
3821.62 1388
3822.20 1252
3822.79 1267
3823.37 1297
3823.95 1245
3824.54 1344
3825.12 1341
3825.70 1368
3826.29 1264
3826.87 1401
3827.45 1402
3828.04 1328
3828.62 1461
3829.20 1497
3829.79 1460
3830.37 1399
3830.96 1527
3831.54 1365
3832.12 1465
3832.71 1422
3833.29 1434
3833.87 1449
3834.46 1344
3835.04 1293
3835.63 1376
3836.21 1383
3836.79 1462
3837.38 1399
3837.96 1346
3838.55 1344
3839.13 1339
3839.72 1336
3840.30 1287
3840.88 1386
3841.47 1343
3842.05 1369
3842.64 1397
3843.22 1350
3843.81 1170
3844.39 1112
3844.98 1200
3845.56 1300
3846.15 1293
3846.73 1392
3847.32 1444
3847.90 1422
3848.49 1368
3849.07 1383
3849.66 1397
3850.24 1359
3850.83 1433
3851.41 1488
3852.00 1387
3852.58 1408
3853.17 1393
3853.75 1311
3854.34 1399
3854.92 1432
3855.51 1490
3856.09 1497
3856.68 1574
3857.27 1604
3857.85 1600
3858.44 1763
3859.02 2067
3859.61 2188
3860.20 2270
3860.78 2345
3861.37 2478
3861.95 2657
3862.54 2616
3863.13 2732
3863.71 2841
3864.30 2644
3864.88 2448
3865.47 2388
3866.06 2211
3866.64 1973
3867.23 1824
3867.82 1826
3868.40 1588
3868.99 1590
3869.58 1690
3870.16 1569
3870.75 1589
3871.34 1649
3871.92 1591
3872.51 1512
3873.10 1479
3873.68 1568
3874.27 1550
3874.86 1476
3875.44 1499
3876.03 1596
3876.62 1544
3877.21 1451
3877.79 1394
3878.38 1362
3878.97 1393
3879.55 1452
3880.14 1387
3880.73 1504
3881.32 1473
3881.90 1359
3882.49 1350
3883.08 1321
3883.67 1439
3884.25 1421
3884.84 1421
3885.43 1537
3886.02 1496
3886.61 1555
3887.19 1567
3887.78 1557
3888.37 1592
3888.96 1625
3889.55 1629
3890.13 1584
3890.72 1493
3891.31 1509
3891.90 1511
3892.49 1513
3893.08 1487
3893.66 1540
3894.25 1572
3894.84 1482
3895.43 1460
3896.02 1559
3896.61 1537
3897.20 1486
3897.78 1451
3898.37 1394
3898.96 1537
3899.55 1601
3900.14 1584
3900.73 1616
3901.32 1501
3901.91 1528
3902.50 1558
3903.09 1556
3903.67 1480
3904.26 1464
3904.85 1504
3905.44 1424
3906.03 1398
3906.62 1388
3907.21 1461
3907.80 1529
3908.39 1486
3908.98 1477
3909.57 1428
3910.16 1368
3910.75 1327
3911.34 1394
3911.93 1322
3912.52 1316
3913.11 1377
3913.70 1246
3914.29 1379
3914.88 1417
3915.47 1348
3916.06 1111
3916.65 1188
3917.24 1347
3917.83 1353
3918.42 1315
3919.01 1224
3919.60 1274
3920.19 1327
3920.78 1372
3921.37 1420
3921.96 1331
3922.55 1307
3923.14 1289
3923.73 1312
3924.32 1242
3924.92 1233
3925.51 1297
3926.10 1204
3926.69 1245
3927.28 1254
3927.87 1258
3928.46 1272
3929.05 1321
3929.64 1235
3930.23 1267
3930.83 1214
3931.42 1387
3932.01 1326
3932.60 1185
3933.19 1287
3933.78 1336
3934.37 1310
3934.97 1269
3935.56 1171
3936.15 1124
3936.74 1129
3937.33 1329
3937.92 1353
3938.52 1190
3939.11 1246
3939.70 1265
3940.29 1374
3940.88 1411
3941.48 1273
3942.07 1196
3942.66 1227
3943.25 1290
3943.84 1259
3944.44 1286
3945.03 1408
3945.62 1215
3946.21 1246
3946.81 1249
3947.40 1204
3947.99 1243
3948.58 1278
3949.18 1224
3949.77 1251
3950.36 1172
3950.95 1181
3951.55 1163
3952.14 1186
3952.73 1251
3953.33 1195
3953.92 1243
3954.51 1131
3955.10 1267
3955.70 1301
3956.29 1244
3956.88 1348
3957.48 1335
3958.07 1301
3958.66 1403
3959.26 1353
3959.85 1255
3960.44 1320
3961.04 1349
3961.63 1317
3962.23 1344
3962.82 1355
3963.41 1304
3964.01 1253
3964.60 1194
3965.19 1231
3965.79 1145
3966.38 1234
3966.98 1180
3967.57 1175
3968.16 1340
3968.76 1339
3969.35 1296
3969.95 1307
3970.54 1242
3971.13 1288
3971.73 1259
3972.32 1072
3972.92 1249
3973.51 1235
3974.11 1224
3974.70 1262
3975.30 1377
3975.89 1353
3976.48 1253
3977.08 1275
3977.67 1336
3978.27 1317
3978.86 1240
3979.46 1293
3980.05 1250
3980.65 1366
3981.24 1198
3981.84 1276
3982.43 1235
3983.03 1193
3983.62 1254
3984.22 1238
3984.81 1250
3985.41 1298
3986.01 1160
3986.60 1220
3987.20 1315
3987.79 1316
3988.39 1223
3988.98 1271
3989.58 1254
3990.17 1167
3990.77 1313
3991.37 1303
3991.96 1327
3992.56 1320
3993.15 1414
3993.75 1257
3994.35 1290
3994.94 1317
3995.54 1355
3996.13 1363
3996.73 1345
3997.33 1251
3997.92 1342
3998.52 1401
3999.12 1367
3999.71 1255
4000.31 1283
4000.90 1443
4001.50 1332
4002.10 1243
4002.69 1172
4003.29 1130
4003.89 1311
4004.48 1380
4005.08 1411
4005.68 1343
4006.28 1388
4006.87 1388
4007.47 1400
4008.07 1528
4008.66 1440
4009.26 1439
4009.86 1561
4010.45 1476
4011.05 1561
4011.65 1506
4012.25 1500
4012.84 1518
4013.44 1563
4014.04 1544
4014.64 1632
4015.23 1638
4015.83 1739
4016.43 1729
4017.03 1649
4017.62 1697
4018.22 1731
4018.82 1712
4019.42 1717
4020.02 1600
4020.61 1565
4021.21 1468
4021.81 1500
4022.41 1396
4023.01 1414
4023.60 1366
4024.20 1361
4024.80 1419
4025.40 1502
4026.00 1542
4026.60 1456
4027.19 1447
4027.79 1306
4028.39 1390
4028.99 1516
4029.59 1389
4030.19 1349
4030.79 1383
4031.39 1447
4031.98 1386
4032.58 1416
4033.18 1296
4033.78 1418
4034.38 1482
4034.98 1251
4035.58 1363
4036.18 1411
4036.78 1375
4037.38 1397
4037.97 1280
4038.57 1327
4039.17 1283
4039.77 1242
4040.37 1147
4040.97 1154
4041.57 1189
4042.17 1249
4042.77 1170
4043.37 1286
4043.97 1271
4044.57 1212
4045.17 1229
4045.77 1186
4046.37 1343
4046.97 1321
4047.57 1303
4048.17 1254
4048.77 1292
4049.37 1313
4049.97 1347
4050.57 1397
4051.17 1354
4051.77 1423
4052.37 1447
4052.97 1386
4053.57 1384
4054.17 1248
4054.77 1307
4055.37 1269
4055.97 1213
4056.57 1251
4057.17 1244
4057.78 1374
4058.38 1317
4058.98 1205
4059.58 1174
4060.18 1126
4060.78 1234
4061.38 1305
4061.98 1242
4062.58 1196
4063.18 1218
4063.79 1260
4064.39 1140
4064.99 1197
4065.59 1258
4066.19 1230
4066.79 1238
4067.39 1163
4067.99 1149
4068.60 1069
4069.20 1063
4069.80 1096
4070.40 1139
4071.00 1209
4071.60 1180
4072.21 1195
4072.81 1177
4073.41 1132
4074.01 1312
4074.61 1217
4075.22 1152
4075.82 1251
4076.42 1072
4077.02 1223
4077.62 1222
4078.23 1082
4078.83 1100
4079.43 1110
4080.03 1167
4080.64 1126
4081.24 1098
4081.84 1134
4082.44 1138
4083.05 1136
4083.65 942
4084.25 1118
4084.85 1181
4085.46 1202
4086.06 1101
4086.66 1050
4087.27 1077
4087.87 1080
4088.47 1141
4089.07 1132
4089.68 1104
4090.28 1083
4090.88 1095
4091.49 1104
4092.09 1113
4092.69 1084
4093.30 1093
4093.90 1245
4094.50 1280
4095.11 1207
4095.71 1168
4096.31 1136
4096.92 1101
4097.52 1035
4098.13 1062
4098.73 1078
4099.33 1113
4099.94 1210
4100.54 1156
4101.15 1169
4101.75 1186
4102.35 1129
4102.96 1055
4103.56 1135
4104.17 1178
4104.77 1256
4105.37 1135
4105.98 1130
4106.58 1167
4107.19 1180
4107.79 1167
4108.40 1240
4109.00 1152
4109.61 1103
4110.21 1133
4110.81 1200
4111.42 1180
4112.02 1162
4112.63 1080
4113.23 1102
4113.84 1091
4114.44 1205
4115.05 1079
4115.65 1156
4116.26 1121
4116.86 1108
4117.47 1127
4118.07 1096
4118.68 1036
4119.28 1059
4119.89 1142
4120.49 1078
4121.10 1214
4121.71 1292
4122.31 1239
4122.92 1128
4123.52 1138
4124.13 1082
4124.73 1147
4125.34 1224
4125.95 1236
4126.55 1152
4127.16 1180
4127.76 1108
4128.37 1014
4128.97 1050
4129.58 1142
4130.19 1124
4130.79 1145
4131.40 1186
4132.01 1154
4132.61 1277
4133.22 1237
4133.82 1204
4134.43 1109
4135.04 1172
4135.64 1292
4136.25 1240
4136.86 1189
4137.46 1274
4138.07 1298
4138.68 1370
4139.28 1395
4139.89 1383
4140.50 1366
4141.10 1258
4141.71 1398
4142.32 1504
4142.92 1449
4143.53 1303
4144.14 1320
4144.75 1350
4145.35 1276
4145.96 1252
4146.57 1277
4147.18 1286
4147.78 1319
4148.39 1138
4149.00 1133
4149.61 1152
4150.21 1127
4150.82 1191
4151.43 1095
4152.04 1125
4152.64 1196
4153.25 1167
4153.86 1137
4154.47 1166
4155.07 1169
4155.68 1159
4156.29 1240
4156.90 1229
4157.51 1184
4158.11 1186
4158.72 1264
4159.33 1209
4159.94 1122
4160.55 1142
4161.16 1116
4161.76 1153
4162.37 1169
4162.98 1224
4163.59 1212
4164.20 1128
4164.81 1293
4165.42 1283
4166.02 1186
4166.63 1215
4167.24 1183
4167.85 1273
4168.46 1245
4169.07 1211
4169.68 1231
4170.29 1207
4170.90 1232
4171.50 1204
4172.11 1212
4172.72 1194
4173.33 1063
4173.94 1202
4174.55 1277
4175.16 1302
4175.77 1174
4176.38 1219
4176.99 1438
4177.60 1393
4178.21 1257
4178.82 1311
4179.43 1241
4180.04 1249
4180.65 1350
4181.26 1403
4181.87 1223
4182.48 1107
4183.09 1223
4183.70 1129
4184.31 1167
4184.92 1239
4185.53 1182
4186.14 1183
4186.75 1052
4187.36 1133
4187.97 1191
4188.58 1221
4189.19 1240
4189.80 1305
4190.41 1218
4191.02 1319
4191.63 1292
4192.24 1372
4192.85 1482
4193.46 1388
4194.07 1530
4194.68 1612
4195.30 1533
4195.91 1518
4196.52 1468
4197.13 1463
4197.74 1449
4198.35 1414
4198.96 1449
4199.57 1359
4200.18 1342
4200.79 1218
4201.41 1342
4202.02 1264
4202.63 1262
4203.24 1198
4203.85 1307
4204.46 1362
4205.07 1302
4205.69 1342
4206.30 1262
4206.91 1242
4207.52 1404
4208.13 1224
4208.75 1134
4209.36 1267
4209.97 1263
4210.58 1333
4211.19 1240
4211.80 1224
4212.42 1389
4213.03 1396
4213.64 1385
4214.25 1374
4214.87 1387
4215.48 1479
4216.09 1482
4216.70 1494
4217.32 1762
4217.93 1626
4218.54 1582
4219.15 1792
4219.77 1876
4220.38 1944
4220.99 2057
4221.60 2051
4222.22 2264
4222.83 2268
4223.44 2314
4224.06 2268
4224.67 2352
4225.28 2487
4225.89 2402
4226.51 2354
4227.12 2274
4227.73 2361
4228.35 2334
4228.96 2114
4229.57 2220
4230.19 2317
4230.80 2054
4231.41 2100
4232.03 2318
4232.64 2359
4233.25 2300
4233.87 2391
4234.48 2466
4235.10 2549
4235.71 2568
4236.32 2479
4236.94 2296
4237.55 1952
4238.17 2100
4238.78 2162
4239.39 1900
4240.01 1692
4240.62 1748
4241.24 1540
4241.85 1440
4242.46 1499
4243.08 1467
4243.69 1507
4244.31 1472
4244.92 1565
4245.54 1523
4246.15 1500
4246.77 1615
4247.38 1667
4248.00 1640
4248.61 1581
4249.22 1568
4249.84 1514
4250.45 1485
4251.07 1554
4251.68 1684
4252.30 1547
4252.91 1449
4253.53 1487
4254.14 1489
4254.76 1483
4255.37 1480
4255.99 1495
4256.61 1373
4257.22 1412
4257.84 1450
4258.45 1441
4259.07 1404
4259.68 1404
4260.30 1412
4260.91 1279
4261.53 1357
4262.15 1461
4262.76 1495
4263.38 1283
4263.99 1438
4264.61 1530
4265.22 1455
4265.84 1397
4266.46 1350
4267.07 1469
4267.69 1357
4268.30 1422
4268.92 1473
4269.54 1438
4270.15 1454
4270.77 1371
4271.39 1448
4272.00 1273
4272.62 1271
4273.24 1317
4273.85 1389
4274.47 1429
4275.09 1527
4275.70 1468
4276.32 1406
4276.94 1469
4277.55 1272
4278.17 1222
4278.79 1231
4279.40 1316
4280.02 1274
4280.64 1222
4281.25 1187
4281.87 1231
4282.49 1252
4283.11 1217
4283.72 1127
4284.34 1218
4284.96 1236
4285.58 1168
4286.19 1155
4286.81 1144
4287.43 1187
4288.05 1316
4288.66 1296
4289.28 1241
4289.90 1177
4290.52 1203
4291.13 1263
4291.75 1204
4292.37 1281
4292.99 1139
4293.61 1096
4294.22 1087
4294.84 1176
4295.46 1129
4296.08 1216
4296.70 1212
4297.31 1270
4297.93 1214
4298.55 1305
4299.17 1218
4299.79 1281
4300.41 1265
4301.02 1249
4301.64 1238
4302.26 1264
4302.88 1141
4303.50 1268
4304.12 1302
4304.74 1283
4305.36 1271
4305.97 1246
4306.59 1344
4307.21 1268
4307.83 1260
4308.45 1240
4309.07 1228
4309.69 1311
4310.31 1307
4310.93 1283
4311.55 1355
4312.17 1277
4312.78 1197
4313.40 1317
4314.02 1288
4314.64 1266
4315.26 1299
4315.88 1261
4316.50 1201
4317.12 1384
4317.74 1251
4318.36 1291
4318.98 1322
4319.60 1379
4320.22 1355
4320.84 1410
4321.46 1470
4322.08 1373
4322.70 1424
4323.32 1473
4323.94 1500
4324.56 1520
4325.18 1407
4325.80 1427
4326.42 1408
4327.04 1363
4327.66 1490
4328.28 1488
4328.90 1390
4329.52 1391
4330.15 1529
4330.77 1397
4331.39 1467
4332.01 1464
4332.63 1475
4333.25 1450
4333.87 1414
4334.49 1462
4335.11 1476
4335.73 1623
4336.35 1676
4336.98 1616
4337.60 1601
4338.22 1568
4338.84 1682
4339.46 1762
4340.08 1680
4340.70 1729
4341.32 1825
4341.95 1749
4342.57 1869
4343.19 1857
4343.81 1994
4344.43 2142
4345.05 2368
4345.68 2482
4346.30 2416
4346.92 2635
4347.54 2585
4348.16 2601
4348.78 2446
4349.41 2357
4350.03 2187
4350.65 2015
4351.27 1625
4351.89 1647
4352.52 1599
4353.14 1581
4353.76 1428
4354.38 1395
4355.01 1501
4355.63 1349
4356.25 1472
4356.87 1386
4357.50 1395
4358.12 1447
4358.74 1441
4359.36 1355
4359.99 1354
4360.61 1381
4361.23 1423
4361.86 1366
4362.48 1473
4363.10 1441
4363.72 1384
4364.35 1208
4364.97 1279
4365.59 1224
4366.22 1346
4366.84 1461
4367.46 1480
4368.09 1321
4368.71 1305
4369.33 1318
4369.96 1279
4370.58 1150
4371.20 1260
4371.83 1149
4372.45 1080
4373.08 1202
4373.70 1196
4374.32 1199
4374.95 1247
4375.57 1303
4376.19 1303
4376.82 1377
4377.44 1311
4378.07 1356
4378.69 1320
4379.31 1343
4379.94 1278
4380.56 1319
4381.19 1290
4381.81 1282
4382.44 1295
4383.06 1423
4383.68 1376
4384.31 1226
4384.93 1305
4385.56 1283
4386.18 1306
4386.81 1232
4387.43 1222
4388.06 1226
4388.68 1244
4389.31 1165
4389.93 1158
4390.56 1172
4391.18 1191
4391.81 1193
4392.43 1292
4393.06 1344
4393.68 1306
4394.31 1267
4394.93 1149
4395.56 1070
4396.18 1202
4396.81 1368
4397.43 1308
4398.06 1334
4398.68 1391
4399.31 1231
4399.94 1216
4400.56 1228
4401.19 1199
4401.81 1244
4402.44 1188
4403.06 1266
4403.69 1288
4404.32 1190
4404.94 1224
4405.57 1227
4406.19 1300
4406.82 1200
4407.45 1278
4408.07 1389
4408.70 1359
4409.33 1192
4409.95 1245
4410.58 1377
4411.20 1402
4411.83 1360
4412.46 1250
4413.08 1196
4413.71 1222
4414.34 1220
4414.96 1238
4415.59 1303
4416.22 1189
4416.84 1233
4417.47 1177
4418.10 1180
4418.73 1263
4419.35 1287
4419.98 1214
4420.61 1217
4421.23 1102
4421.86 1250
4422.49 1259
4423.11 1129
4423.74 1071
4424.37 1068
4425.00 1091
4425.62 1216
4426.25 1165
4426.88 1015
4427.51 1038
4428.13 1089
4428.76 1052
4429.39 1057
4430.02 1093
4430.65 963
4431.27 1099
4431.90 1202
4432.53 1110
4433.16 1115
4433.79 1217
4434.41 1136
4435.04 1094
4435.67 1014
4436.30 1085
4436.93 1164
4437.55 1105
4438.18 1107
4438.81 1221
4439.44 1178
4440.07 1214
4440.70 1143
4441.32 1115
4441.95 1106
4442.58 1104
4443.21 1154
4443.84 1235
4444.47 1157
4445.10 1167
4445.73 1089
4446.35 1132
4446.98 1204
4447.61 1166
4448.24 1077
4448.87 1083
4449.50 1048
4450.13 1145
4450.76 1180
4451.39 1180
4452.02 1224
4452.65 1125
4453.28 1133
4453.91 1172
4454.53 1193
4455.16 1197
4455.79 1191
4456.42 1171
4457.05 1119
4457.68 1091
4458.31 1067
4458.94 1153
4459.57 1154
4460.20 1187
4460.83 1092
4461.46 1014
4462.09 1016
4462.72 947
4463.35 982
4463.98 1029
4464.61 952
4465.24 936
4465.87 930
4466.50 1029
4467.13 1026
4467.76 978
4468.39 1068
4469.03 1057
4469.66 1068
4470.29 1038
4470.92 1098
4471.55 1011
4472.18 1015
4472.81 1129
4473.44 1095
4474.07 1018
4474.70 1054
4475.33 980
4475.96 1059
4476.59 1049
4477.23 1045
4477.86 958
4478.49 1041
4479.12 1041
4479.75 1182
4480.38 1140
4481.01 1080
4481.64 1101
4482.28 1136
4482.91 1061
4483.54 1103
4484.17 1069
4484.80 1127
4485.43 1092
4486.07 1192
4486.70 1203
4487.33 1178
4487.96 1135
4488.59 1140
4489.22 1139
4489.86 1147
4490.49 1197
4491.12 1187
4491.75 1138
4492.39 1167
4493.02 1194
4493.65 1225
4494.28 1226
4494.91 1151
4495.55 1063
4496.18 1167
4496.81 1167
4497.44 1162
4498.08 1142
4498.71 1161
4499.34 1242
4499.97 1247
4500.61 1290
4501.24 1270
4501.87 1241
4502.51 1232
4503.14 1330
4503.77 1430
4504.40 1250
4505.04 1210
4505.67 1299
4506.30 1144
4506.94 1199
4507.57 1145
4508.20 1158
4508.84 1230
4509.47 1246
4510.10 1118
4510.74 1198
4511.37 1181
4512.00 1177
4512.64 1116
4513.27 1088
4513.91 1185
4514.54 1257
4515.17 1236
4515.81 1105
4516.44 1079
4517.07 1225
4517.71 1219
4518.34 1232
4518.98 1233
4519.61 1115
4520.24 1119
4520.88 1162
4521.51 1202
4522.15 1204
4522.78 1087
4523.42 1047
4524.05 1169
4524.68 1231
4525.32 1266
4525.95 1410
4526.59 1387
4527.22 1526
4527.86 1743
4528.49 1843
4529.13 2031
4529.76 2114
4530.40 2134
4531.03 2389
4531.67 2346
4532.30 2378
4532.94 2539
4533.57 2505
4534.21 2422
4534.84 2230
4535.48 2091
4536.11 1923
4536.75 1691
4537.38 1514
4538.02 1567
4538.65 1451
4539.29 1357
4539.92 1220
4540.56 1192
4541.20 1209
4541.83 1146
4542.47 1096
4543.10 1152
4543.74 1099
4544.37 1107
4545.01 1180
4545.65 1096
4546.28 1130
4546.92 1081
4547.55 1190
4548.19 1237
4548.83 1212
4549.46 1200
4550.10 1207
4550.73 1164
4551.37 1151
4552.01 1249
4552.64 1280
4553.28 1329
4553.92 1322
4554.55 1325
4555.19 1135
4555.83 1170
4556.46 1346
4557.10 1380
4557.74 1176
4558.37 1175
4559.01 1230
4559.65 1223
4560.28 1261
4560.92 1154
4561.56 1189
4562.20 1241
4562.83 1221
4563.47 1183
4564.11 1140
4564.74 1239
4565.38 1200
4566.02 1130
4566.66 1271
4567.29 1246
4567.93 1181
4568.57 1200
4569.21 1303
4569.84 1384
4570.48 1281
4571.12 1170
4571.76 1268
4572.39 1294
4573.03 1250
4573.67 1166
4574.31 1155
4574.95 1269
4575.58 1219
4576.22 1128
4576.86 1014
4577.50 1101
4578.14 1154
4578.77 1177
4579.41 1186
4580.05 1123
4580.69 1182
4581.33 1090
4581.97 1049
4582.60 1185
4583.24 1219
4583.88 1246
4584.52 1251
4585.16 1227
4585.80 1234
4586.44 1187
4587.08 1292
4587.71 1284
4588.35 1312
4588.99 1257
4589.63 1277
4590.27 1341
4590.91 1313
4591.55 1289
4592.19 1323
4592.83 1323
4593.47 1279
4594.11 1189
4594.74 1196
4595.38 1223
4596.02 1264
4596.66 1268
4597.30 1157
4597.94 1083
4598.58 1133
4599.22 1177
4599.86 1103
4600.50 1054
4601.14 1145
4601.78 1083
4602.42 1132
4603.06 1177
4603.70 1137
4604.34 1262
4604.98 1214
4605.62 1235
4606.26 1257
4606.90 1232
4607.54 1255
4608.18 1238
4608.82 1214
4609.46 1255
4610.10 1269
4610.74 1288
4611.38 1266
4612.02 1194
4612.66 1215
4613.30 1132
4613.95 1133
4614.59 1201
4615.23 1209
4615.87 1159
4616.51 1089
4617.15 1162
4617.79 1155
4618.43 1096
4619.07 1162
4619.71 1053
4620.35 1107
4621.00 1008
4621.64 1070
4622.28 1045
4622.92 1110
4623.56 1195
4624.20 1134
4624.84 992
4625.49 1096
4626.13 1105
4626.77 1069
4627.41 1000
4628.05 1042
4628.69 1092
4629.34 1117
4629.98 1104
4630.62 1166
4631.26 1205
4631.90 1277
4632.54 1167
4633.19 1171
4633.83 1172
4634.47 1283
4635.11 1286
4635.76 1225
4636.40 1185
4637.04 1221
4637.68 1240
4638.32 1259
4638.97 1285
4639.61 1339
4640.25 1311
4640.89 1350
4641.54 1368
4642.18 1389
4642.82 1392
4643.46 1354
4644.11 1357
4644.75 1313
4645.39 1182
4646.04 1269
4646.68 1208
4647.32 1147
4647.97 1284
4648.61 1316
4649.25 1333
4649.89 1344
4650.54 1333
4651.18 1406
4651.82 1365
4652.47 1357
4653.11 1334
4653.75 1458
4654.40 1331
4655.04 1351
4655.69 1281
4656.33 1248
4656.97 1281
4657.62 1180
4658.26 1255
4658.90 1168
4659.55 1104
4660.19 1122
4660.84 1076
4661.48 1131
4662.12 1211
4662.77 1094
4663.41 1158
4664.06 1195
4664.70 1176
4665.34 1046
4665.99 1156
4666.63 1122
4667.28 1175
4667.92 1084
4668.57 1003
4669.21 980
4669.86 1034
4670.50 1121
4671.14 1128
4671.79 1166
4672.43 1051
4673.08 988
4673.72 1103
4674.37 1143
4675.01 1060
4675.66 1043
4676.30 1064
4676.95 1129
4677.59 1141
4678.24 1111
4678.88 1113
4679.53 1063
4680.17 1018
4680.82 1026
4681.46 1045
4682.11 1100
4682.76 1099
4683.40 1100
4684.05 1101
4684.69 1073
4685.34 1141
4685.98 1078
4686.63 1108
4687.27 1192
4687.92 1011
4688.57 1121
4689.21 1086
4689.86 1098
4690.50 1111
4691.15 1121
4691.80 1091
4692.44 1111
4693.09 1117
4693.74 1097
4694.38 1100
4695.03 1188
4695.67 1133
4696.32 1163
4696.97 1182
4697.61 1264
4698.26 1342
4698.91 1280
4699.55 1082
4700.20 1228
4700.85 1399
4701.49 1227
4702.14 1252
4702.79 1204
4703.43 1158
4704.08 1057
4704.73 1146
4705.37 1140
4706.02 1101
4706.67 1075
4707.32 1080
4707.96 1183
4708.61 1156
4709.26 1123
4709.90 1175
4710.55 1272
4711.20 1002
4711.85 1057
4712.49 1192
4713.14 1137
4713.79 1055
4714.44 1113
4715.08 1068
4715.73 1152
4716.38 1180
4717.03 1129
4717.68 1100
4718.32 1165
4718.97 1122
4719.62 1194
4720.27 1182
4720.92 1125
4721.56 1180
4722.21 1215
4722.86 1154
4723.51 1156
4724.16 1249
4724.81 1213
4725.45 1264
4726.10 1227
4726.75 1128
4727.40 1124
4728.05 1112
4728.70 1187
4729.35 1106
4729.99 1049
4730.64 1119
4731.29 1164
4731.94 1060
4732.59 1095
4733.24 1109
4733.89 1083
4734.54 1069
4735.19 1003
4735.83 1090
4736.48 1059
4737.13 1095
4737.78 1077
4738.43 1198
4739.08 1128
4739.73 1095
4740.38 1113
4741.03 1086
4741.68 1225
4742.33 1218
4742.98 1196
4743.63 1082
4744.28 1129
4744.93 1171
4745.58 1156
4746.23 1156
4746.88 1363
4747.53 1210
4748.18 1096
4748.83 1155
4749.48 1157
4750.13 1215
4750.78 1210
4751.43 1230
4752.08 1360
4752.73 1340
4753.38 1266
4754.03 1235
4754.68 1259
4755.33 1207
4755.98 1269
4756.63 1129
4757.28 1133
4757.93 1122
4758.58 1207
4759.23 1114
4759.88 1120
4760.53 1187
4761.18 1195
4761.83 1266
4762.49 1223
4763.14 1238
4763.79 1391
4764.44 1409
4765.09 1407
4765.74 1378
4766.39 1305
4767.04 1340
4767.69 1329
4768.35 1319
4769.00 1284
4769.65 1270
4770.30 1175
4770.95 1155
4771.60 1203
4772.26 1244
4772.91 1180
4773.56 1162
4774.21 1228
4774.86 1107
4775.51 1165
4776.17 1164
4776.82 1171
4777.47 1152
4778.12 1126
4778.77 1162
4779.43 1196
4780.08 1172
4780.73 1256
4781.38 1259
4782.03 1089
4782.69 1185
4783.34 1071
4783.99 1028
4784.64 1123
4785.30 1226
4785.95 1147
4786.60 1071
4787.25 1120
4787.91 1142
4788.56 1135
4789.21 1166
4789.87 1097
4790.52 1105
4791.17 1051
4791.82 1137
4792.48 1177
4793.13 1095
4793.78 1092
4794.44 1062
4795.09 1200
4795.74 1152
4796.40 1104
4797.05 1093
4797.70 1089
4798.36 1018
4799.01 1046
4799.66 1144
4800.32 1173
4800.97 1208
4801.62 1059
4802.28 1032
4802.93 1081
4803.58 1067
4804.24 1134
4804.89 1162
4805.55 1081
4806.20 1162
4806.85 1124
4807.51 1152
4808.16 1143
4808.82 1116
4809.47 1098
4810.12 1018
4810.78 1001
4811.43 1037
4812.09 1109
4812.74 1213
4813.40 1172
4814.05 1197
4814.70 1169
4815.36 1107
4816.01 1120
4816.67 1125
4817.32 1090
4817.98 1157
4818.63 1142
4819.29 1222
4819.94 1245
4820.60 1318
4821.25 1314
4821.91 1269
4822.56 1360
4823.22 1417
4823.87 1277
4824.53 1348
4825.18 1250
4825.84 1371
4826.49 1503
4827.15 1402
4827.80 1372
4828.46 1472
4829.12 1355
4829.77 1312
4830.43 1279
4831.08 1291
4831.74 1320
4832.39 1373
4833.05 1494
4833.70 1509
4834.36 1575
4835.02 1494
4835.67 1610
4836.33 1630
4836.98 1627
4837.64 1757
4838.30 1626
4838.95 1629
4839.61 1660
4840.27 1670
4840.92 1649
4841.58 1608
4842.23 1570
4842.89 1562
4843.55 1565
4844.20 1483
4844.86 1429
4845.52 1507
4846.17 1443
4846.83 1413
4847.49 1411
4848.14 1462
4848.80 1472
4849.46 1402
4850.11 1339
4850.77 1396
4851.43 1483
4852.09 1295
4852.74 1330
4853.40 1317
4854.06 1528
4854.71 1374
4855.37 1406
4856.03 1431
4856.69 1618
4857.34 1668
4858.00 1607
4858.66 1576
4859.32 1552
4859.97 1457
4860.63 1562
4861.29 1615
4861.95 1584
4862.60 1619
4863.26 1429
4863.92 1548
4864.58 1539
4865.24 1345
4865.89 1461
4866.55 1476
4867.21 1522
4867.87 1502
4868.53 1448
4869.18 1358
4869.84 1483
4870.50 1372
4871.16 1385
4871.82 1378
4872.48 1346
4873.13 1356
4873.79 1249
4874.45 1282
4875.11 1368
4875.77 1389
4876.43 1356
4877.09 1325
4877.74 1322
4878.40 1312
4879.06 1268
4879.72 1433
4880.38 1398
4881.04 1247
4881.70 1196
4882.36 1221
4883.02 1176
4883.68 1216
4884.34 1199
4884.99 1235
4885.65 1239
4886.31 1151
4886.97 1191
4887.63 1158
4888.29 1249
4888.95 1332
4889.61 1291
4890.27 1284
4890.93 1241
4891.59 1214
4892.25 1344
4892.91 1334
4893.57 1268
4894.23 1273
4894.89 1232
4895.55 1214
4896.21 1341
4896.87 1263
4897.53 1219
4898.19 1411
4898.85 1389
4899.51 1200
4900.17 1131
4900.83 1185
4901.49 1185
4902.15 1128
4902.81 1151
4903.47 1250
4904.13 1190
4904.79 1246
4905.45 1219
4906.11 1146
4906.78 1114
4907.44 1146
4908.10 1107
4908.76 1058
4909.42 1118
4910.08 1125
4910.74 1052
4911.40 1103
4912.06 1100
4912.72 1220
4913.39 1157
4914.05 1068
4914.71 1119
4915.37 1050
4916.03 1068
4916.69 1012
4917.35 986
4918.01 1096
4918.68 1078
4919.34 1063
4920.00 948
4920.66 980
4921.32 1040
4921.98 1109
4922.65 1021
4923.31 955
4923.97 992
4924.63 1031
4925.29 1021
4925.96 1033
4926.62 1121
4927.28 1039
4927.94 1116
4928.60 1046
4929.27 1042
4929.93 1021
4930.59 1053
4931.25 989
4931.92 1051
4932.58 1007
4933.24 1037
4933.90 1087
4934.57 1199
4935.23 1127
4935.89 1117
4936.56 1097
4937.22 1099
4937.88 1054
4938.54 1082
4939.21 987
4939.87 1111
4940.53 1155
4941.20 1084
4941.86 1154
4942.52 1164
4943.18 1076
4943.85 975
4944.51 1068
4945.17 1065
4945.84 1017
4946.50 992
4947.17 1069
4947.83 1045
4948.49 972
4949.16 895
4949.82 1109
4950.48 1048
4951.15 987
4951.81 1021
4952.47 1013
4953.14 941
4953.80 954
4954.47 956
4955.13 913
4955.79 991
4956.46 1006
4957.12 1068
4957.79 1007
4958.45 1034
4959.12 1043
4959.78 1112
4960.44 1087
4961.11 994
4961.77 1044
4962.44 1122
4963.10 1158
4963.77 1118
4964.43 1148
4965.10 1165
4965.76 1176
4966.43 1148
4967.09 1062
4967.75 1030
4968.42 1033
4969.08 1091
4969.75 1036
4970.41 1081
4971.08 1024
4971.74 1013
4972.41 917
4973.08 1007
4973.74 1209
4974.41 1149
4975.07 995
4975.74 985
4976.40 948
4977.07 1014
4977.73 1024
4978.40 989
4979.06 1092
4979.73 1028
4980.40 1093
4981.06 951
4981.73 992
4982.39 1036
4983.06 996
4983.72 1115
4984.39 1070
4985.06 969
4985.72 1076
4986.39 1115
4987.05 1092
4987.72 1110
4988.39 1155
4989.05 1054
4989.72 1053
4990.39 1011
4991.05 1091
4991.72 1045
4992.39 921
4993.05 1049
4993.72 1036
4994.39 1016
4995.05 1033
4995.72 946
4996.39 1060
4997.05 1026
4997.72 988
4998.39 1001
4999.05 1011
4999.72 1017
5000.39 983
5001.05 896
5001.72 954
5002.39 1004
5003.06 964
5003.72 1117
5004.39 1106
5005.06 1034
5005.72 988
5006.39 1009
5007.06 958
5007.73 1058
5008.39 1073
5009.06 1133
5009.73 1149
5010.40 965
5011.07 982
5011.73 1102
5012.40 1073
5013.07 1080
5013.74 1038
5014.40 1035
5015.07 942
5015.74 1038
5016.41 1134
5017.08 1168
5017.75 1148
5018.41 1181
5019.08 1199
5019.75 1327
5020.42 1437
5021.09 1461
5021.76 1605
5022.42 1576
5023.09 1535
5023.76 1640
5024.43 1697
5025.10 1626
5025.77 1609
5026.44 1468
5027.10 1363
5027.77 1312
5028.44 1280
5029.11 1229
5029.78 1097
5030.45 1022
5031.12 1096
5031.79 1050
5032.46 916
5033.13 922
5033.80 950
5034.46 917
5035.13 963
5035.80 1036
5036.47 948
5037.14 1022
5037.81 1036
5038.48 1031
5039.15 930
5039.82 1007
5040.49 962
5041.16 1019
5041.83 1066
5042.50 977
5043.17 956
5043.84 1047
5044.51 996
5045.18 949
5045.85 929
5046.52 965
5047.19 1035
5047.86 1012
5048.53 1030
5049.20 994
5049.87 1019
5050.54 1048
5051.21 1056
5051.88 997
5052.55 1017
5053.22 1012
5053.89 1017
5054.56 952
5055.24 949
5055.91 974
5056.58 993
5057.25 982
5057.92 924
5058.59 990
5059.26 1118
5059.93 1117
5060.60 1064
5061.27 1083
5061.94 1016
5062.62 1009
5063.29 1157
5063.96 1058
5064.63 1083
5065.30 1017
5065.97 1000
5066.64 975
5067.32 997
5067.99 982
5068.66 934
5069.33 976
5070.00 974
5070.67 884
5071.35 1021
5072.02 1002
5072.69 1010
5073.36 959
5074.03 925
5074.70 959
5075.38 990
5076.05 929
5076.72 1043
5077.39 1043
5078.07 1073
5078.74 1109
5079.41 1073
5080.08 1097
5080.75 1080
5081.43 1077
5082.10 1125
5082.77 966
5083.44 904
5084.12 984
5084.79 1010
5085.46 1008
5086.14 966
5086.81 973
5087.48 974
5088.15 993
5088.83 1014
5089.50 1125
5090.17 1050
5090.85 1111
5091.52 1109
5092.19 1204
5092.87 1160
5093.54 1121
5094.21 1141
5094.89 1110
5095.56 1048
5096.23 1067
5096.91 1003
5097.58 986
5098.25 1039
5098.93 1005
5099.60 1001
5100.27 1031
5100.95 1009
5101.62 1103
5102.29 965
5102.97 1039
5103.64 1026
5104.32 1023
5104.99 1119
5105.66 1177
5106.34 1072
5107.01 1030
5107.69 1027
5108.36 1040
5109.04 1062
5109.71 928
5110.38 991
5111.06 1058
5111.73 911
5112.41 986
5113.08 943
5113.76 933
5114.43 986
5115.11 956
5115.78 1069
5116.46 1099
5117.13 1139
5117.80 1046
5118.48 1122
5119.15 1187
5119.83 1134
5120.50 1133
5121.18 1114
5121.85 1066
5122.53 1021
5123.21 1102
5123.88 1096
5124.56 1003
5125.23 991
5125.91 891
5126.58 996
5127.26 1086
5127.93 1029
5128.61 1087
5129.28 1068
5129.96 1066
5130.64 1057
5131.31 1026
5131.99 960
5132.66 1020
5133.34 1000
5134.01 1034
5134.69 1051
5135.37 1015
5136.04 1014
5136.72 1065
5137.39 988
5138.07 987
5138.75 955
5139.42 1021
5140.10 1005
5140.78 1004
5141.45 978
5142.13 950
5142.81 874
5143.48 974
5144.16 1024
5144.83 1003
5145.51 930
5146.19 918
5146.87 919
5147.54 940
5148.22 986
5148.90 923
5149.57 907
5150.25 900
5150.93 906
5151.60 868
5152.28 904
5152.96 942
5153.64 819
5154.31 823
5154.99 882
5155.67 955
5156.34 893
5157.02 924
5157.70 895
5158.38 900
5159.05 794
5159.73 943
5160.41 895
5161.09 867
5161.77 945
5162.44 1025
5163.12 938
5163.80 1000
5164.48 979
5165.15 960
5165.83 930
5166.51 939
5167.19 938
5167.87 912
5168.54 938
5169.22 906
5169.90 932
5170.58 931
5171.26 912
5171.94 853
5172.61 905
5173.29 839
5173.97 897
5174.65 952
5175.33 978
5176.01 844
5176.69 861
5177.37 927
5178.04 883
5178.72 848
5179.40 844
5180.08 901
5180.76 862
5181.44 905
5182.12 925
5182.80 973
5183.48 935
5184.16 936
5184.83 860
5185.51 896
5186.19 936
5186.87 905
5187.55 839
5188.23 788
5188.91 904
5189.59 857
5190.27 865
5190.95 871
5191.63 921
5192.31 862
5192.99 950
5193.67 876
5194.35 826
5195.03 977
5195.71 900
5196.39 988
5197.07 861
5197.75 880
5198.43 850
5199.11 934
5199.79 923
5200.47 937
5201.15 867
5201.83 878
5202.51 919
5203.19 988
5203.87 921
5204.55 868
5205.23 934
5205.91 1044
5206.59 1038
5207.28 973
5207.96 867
5208.64 935
5209.32 983
5210.00 1029
5210.68 993
5211.36 981
5212.04 1029
5212.72 914
5213.40 989
5214.08 1035
5214.77 1049
5215.45 989
5216.13 1002
5216.81 972
5217.49 957
5218.17 1051
5218.85 1000
5219.54 920
5220.22 984
5220.90 976
5221.58 906
5222.26 1019
5222.94 1023
5223.63 964
5224.31 990
5224.99 945
5225.67 928
5226.35 982
5227.04 905
5227.72 942
5228.40 1073
5229.08 917
5229.76 862
5230.45 982
5231.13 963
5231.81 979
5232.49 978
5233.18 995
5233.86 1000
5234.54 956
5235.22 844
5235.91 940
5236.59 923
5237.27 867
5237.95 917
5238.64 940
5239.32 1011
5240.00 982
5240.69 1014
5241.37 973
5242.05 979
5242.73 893
5243.42 949
5244.10 998
5244.78 1011
5245.47 988
5246.15 1025
5246.83 945
5247.52 985
5248.20 915
5248.88 927
5249.57 953
5250.25 983
5250.93 960
5251.62 928
5252.30 991
5252.99 878
5253.67 945
5254.35 931
5255.04 959
5255.72 1016
5256.40 910
5257.09 972
5257.77 940
5258.46 893
5259.14 897
5259.83 861
5260.51 962
5261.19 967
5261.88 988
5262.56 951
5263.25 1030
5263.93 993
5264.62 1049
5265.30 862
5265.98 936
5266.67 968
5267.35 890
5268.04 971
5268.72 867
5269.41 877
5270.09 990
5270.78 983
5271.46 950
5272.15 1032
5272.83 1029
5273.52 1053
5274.20 974
5274.89 923
5275.57 921
5276.26 965
5276.94 998
5277.63 1035
5278.31 1012
5279.00 1124
5279.69 1160
5280.37 1172
5281.06 1211
5281.74 1089
5282.43 1074
5283.11 1138
5283.80 1153
5284.48 1085
5285.17 1093
5285.86 1065
5286.54 1003
5287.23 1001
5287.91 1046
5288.60 951
5289.29 971
5289.97 1002
5290.66 1045
5291.34 991
5292.03 1039
5292.72 1045
5293.40 1019
5294.09 1082
5294.78 968
5295.46 969
5296.15 1019
5296.84 1051
5297.52 1031
5298.21 1037
5298.90 1078
5299.58 1018
5300.27 1052
5300.96 1049
5301.64 1094
5302.33 1118
5303.02 1038
5303.70 1030
5304.39 1021
5305.08 951
5305.77 1048
5306.45 1014
5307.14 1016
5307.83 1063
5308.51 1041
5309.20 1120
5309.89 1055
5310.58 1042
5311.26 1157
5311.95 1061
5312.64 1084
5313.33 1133
5314.02 1103
5314.70 1069
5315.39 1089
5316.08 1009
5316.77 967
5317.45 1043
5318.14 1008
5318.83 1056
5319.52 1171
5320.21 1091
5320.89 1075
5321.58 1247
5322.27 1129
5322.96 1073
5323.65 1109
5324.34 1133
5325.02 1093
5325.71 1060
5326.40 967
5327.09 1054
5327.78 1032
5328.47 1036
5329.16 1007
5329.84 1106
5330.53 1110
5331.22 1127
5331.91 1126
5332.60 1119
5333.29 1168
5333.98 1207
5334.67 1055
5335.36 1134
5336.04 1149
5336.73 1167
5337.42 1059
5338.11 1071
5338.80 1153
5339.49 1154
5340.18 1175
5340.87 1223
5341.56 1234
5342.25 1193
5342.94 1165
5343.63 1195
5344.32 1170
5345.01 1184
5345.70 1229
5346.39 1305
5347.08 1307
5347.77 1484
5348.46 1592
5349.15 1796
5349.84 1851
5350.53 1989
5351.22 1948
5351.91 1952
5352.60 1992
5353.29 1910
5353.98 1851
5354.67 1726
5355.36 1634
5356.05 1504
5356.74 1329
5357.43 1326
5358.12 1219
5358.81 1256
5359.50 1085
5360.19 910
5360.88 1049
5361.57 1048
5362.26 1129
5362.95 1057
5363.65 1001
5364.34 929
5365.03 915
5365.72 969
5366.41 903
5367.10 1043
5367.79 1077
5368.48 934
5369.17 973
5369.87 993
5370.56 928
5371.25 949
5371.94 948
5372.63 978
5373.32 985
5374.01 1071
5374.71 958
5375.40 1000
5376.09 928
5376.78 989
5377.47 870
5378.17 966
5378.86 962
5379.55 999
5380.24 935
5380.93 1054
5381.62 1043
5382.32 1054
5383.01 994
5383.70 980
5384.39 1007
5385.09 1069
5385.78 1034
5386.47 1018
5387.16 1026
5387.86 1052
5388.55 1054
5389.24 1089
5389.93 1086
5390.63 1099
5391.32 1219
5392.01 1124
5392.70 1021
5393.40 1092
5394.09 1088
5394.78 949
5395.48 1019
5396.17 1037
5396.86 877
5397.55 1016
5398.25 991
5398.94 990
5399.63 987
5400.33 1052
5401.02 959
5401.71 1081
5402.41 1050
5403.10 1063
5403.79 1079
5404.49 984
5405.18 1023
5405.88 978
5406.57 1013
5407.26 1041
5407.96 1018
5408.65 1073
5409.34 1009
5410.04 936
5410.73 964
5411.43 949
5412.12 1000
5412.81 940
5413.51 895
5414.20 936
5414.90 924
5415.59 943
5416.28 962
5416.98 1026
5417.67 963
5418.37 1082
5419.06 1141
5419.76 995
5420.45 955
5421.15 961
5421.84 1057
5422.54 1102
5423.23 1054
5423.92 1006
5424.62 1046
5425.31 1026
5426.01 1027
5426.70 1088
5427.40 1045
5428.09 1026
5428.79 1039
5429.48 997
5430.18 1002
5430.88 975
5431.57 965
5432.27 1112
5432.96 1008
5433.66 1020
5434.35 1027
5435.05 1058
5435.74 989
5436.44 1108
5437.13 1154
5437.83 1077
5438.53 1153
5439.22 1099
5439.92 1096
5440.61 1166
5441.31 1134
5442.00 1164
5442.70 1074
5443.40 1086
5444.09 1268
5444.79 1253
5445.49 1360
5446.18 1280
5446.88 1288
5447.57 1205
5448.27 1295
5448.97 1283
5449.66 1320
5450.36 1226
5451.06 1239
5451.75 1205
5452.45 1149
5453.15 1177
5453.84 1101
5454.54 1026
5455.24 1006
5455.93 1064
5456.63 1111
5457.33 1223
5458.02 1120
5458.72 1078
5459.42 1033
5460.12 1147
5460.81 1133
5461.51 1081
5462.21 1068
5462.90 1169
5463.60 1171
5464.30 1251
5465.00 1222
5465.69 1258
5466.39 1224
5467.09 1221
5467.79 1316
5468.48 1298
5469.18 1203
5469.88 1173
5470.58 1231
5471.27 1160
5471.97 1167
5472.67 1212
5473.37 1280
5474.07 1237
5474.76 1252
5475.46 1261
5476.16 1275
5476.86 1314
5477.56 1428
5478.26 1435
5478.95 1574
5479.65 1678
5480.35 1694
5481.05 1778
5481.75 1576
5482.45 1591
5483.14 1507
5483.84 1526
5484.54 1477
5485.24 1475
5485.94 1328
5486.64 1324
5487.34 1248
5488.04 1339
5488.73 1429
5489.43 1364
5490.13 1275
5490.83 1390
5491.53 1387
5492.23 1401
5492.93 1412
5493.63 1382
5494.33 1419
5495.03 1405
5495.73 1529
5496.43 1535
5497.13 1594
5497.82 1725
5498.52 1853
5499.22 2064
5499.92 2087
5500.62 2038
5501.32 2011
5502.02 1950
5502.72 2143
5503.42 1881
5504.12 2001
5504.82 1752
5505.52 1655
5506.22 1483
5506.92 1444
5507.62 1379
5508.32 1365
5509.02 1266
5509.72 1304
5510.42 1418
5511.12 1337
5511.82 1362
5512.52 1315
5513.23 1297
5513.93 1342
5514.63 1367
5515.33 1372
5516.03 1229
5516.73 1207
5517.43 1273
5518.13 1293
5518.83 1261
5519.53 1342
5520.23 1194
5520.93 1234
5521.63 1194
5522.34 1221
5523.04 1293
5523.74 1217
5524.44 1074
5525.14 1126
5525.84 1085
5526.54 1130
5527.24 1132
5527.95 1158
5528.65 1172
5529.35 1040
5530.05 974
5530.75 1062
5531.45 1018
5532.16 947
5532.86 1147
5533.56 1075
5534.26 1022
5534.96 1048
5535.66 1047
5536.37 1018
5537.07 970
5537.77 968
5538.47 964
5539.18 1070
5539.88 1044
5540.58 1098
5541.28 1012
5541.98 940
5542.69 1007
5543.39 1056
5544.09 1088
5544.79 1078
5545.50 1057
5546.20 1225
5546.90 1120
5547.60 1054
5548.31 1076
5549.01 1020
5549.71 1093
5550.42 1083
5551.12 1033
5551.82 1009
5552.52 941
5553.23 1027
5553.93 988
5554.63 1038
5555.34 999
5556.04 1006
5556.74 1075
5557.45 1044
5558.15 1012
5558.85 1011
5559.56 988
5560.26 1122
5560.96 1029
5561.67 963
5562.37 962
5563.07 978
5563.78 992
5564.48 1024
5565.19 1017
5565.89 1103
5566.59 1026
5567.30 976
5568.00 1014
5568.71 1005
5569.41 1048
5570.11 975
5570.82 996
5571.52 1047
5572.23 1037
5572.93 1081
5573.63 1023
5574.34 1033
5575.04 1011
5575.75 1032
5576.45 962
5577.16 947
5577.86 986
5578.57 970
5579.27 988
5579.98 980
5580.68 976
5581.39 956
5582.09 934
5582.80 912
5583.50 951
5584.21 939
5584.91 866
5585.62 884
5586.32 861
5587.03 916
5587.73 880
5588.44 883
5589.14 887
5589.85 941
5590.55 915
5591.26 1013
5591.96 911
5592.67 928
5593.37 923
5594.08 886
5594.79 957
5595.49 990
5596.20 1016
5596.90 969
5597.61 890
5598.31 945
5599.02 883
5599.73 901
5600.43 940
5601.14 941
5601.84 910
5602.55 967
5603.26 951
5603.96 921
5604.67 934
5605.38 917
5606.08 963
5606.79 909
5607.50 885
5608.20 1005
5608.91 882
5609.61 903
5610.32 911
5611.03 818
5611.73 909
5612.44 934
5613.15 918
5613.86 916
5614.56 922
5615.27 810
5615.98 848
5616.68 894
5617.39 897
5618.10 830
5618.80 889
5619.51 889
5620.22 870
5620.93 880
5621.63 907
5622.34 944
5623.05 855
5623.76 856
5624.46 868
5625.17 871
5625.88 910
5626.59 884
5627.29 918
5628.00 936
5628.71 968
5629.42 869
5630.13 949
5630.83 996
5631.54 936
5632.25 862
5632.96 906
5633.67 1018
5634.37 984
5635.08 949
5635.79 934
5636.50 933
5637.21 1007
5637.92 997
5638.62 988
5639.33 971
5640.04 938
5640.75 986
5641.46 1051
5642.17 1024
5642.88 1019
5643.58 1037
5644.29 1007
5645.00 945
5645.71 1001
5646.42 984
5647.13 935
5647.84 1002
5648.55 997
5649.26 1008
5649.97 931
5650.67 972
5651.38 954
5652.09 1006
5652.80 942
5653.51 982
5654.22 995
5654.93 995
5655.64 1057
5656.35 1026
5657.06 1052
5657.77 1092
5658.48 1129
5659.19 1092
5659.90 1063
5660.61 976
5661.32 1033
5662.03 1069
5662.74 1023
5663.45 1001
5664.16 956
5664.87 1091
5665.58 943
5666.29 956
5667.00 920
5667.71 946
5668.42 986
5669.13 1013
5669.84 1081
5670.55 993
5671.26 1049
5671.97 1070
5672.68 1113
5673.39 1036
5674.10 1021
5674.81 1026
5675.52 855
5676.24 924
5676.95 993
5677.66 995
5678.37 939
5679.08 951
5679.79 904
5680.50 1014
5681.21 968
5681.92 901
5682.63 922
5683.35 1028
5684.06 954
5684.77 922
5685.48 888
5686.19 892
5686.90 986
5687.61 904
5688.33 993
5689.04 1022
5689.75 965
5690.46 947
5691.17 916
5691.88 948
5692.60 1001
5693.31 949
5694.02 912
5694.73 938
5695.44 901
5696.16 982
5696.87 929
5697.58 843
5698.29 823
5699.00 841
5699.72 895
5700.43 903
5701.14 874
5701.85 913
5702.57 889
5703.28 890
5703.99 871
5704.70 945
5705.42 954
5706.13 954
5706.84 1006
5707.55 952
5708.27 880
5708.98 886
5709.69 978
5710.41 998
5711.12 892
5711.83 865
5712.55 952
5713.26 1015
5713.97 1032
5714.68 924
5715.40 918
5716.11 974
5716.82 939
5717.54 944
5718.25 905
5718.96 862
5719.68 907
5720.39 933
5721.11 886
5721.82 889
5722.53 974
5723.25 924
5723.96 906
5724.67 941
5725.39 946
5726.10 1008
5726.82 1010
5727.53 989
5728.24 1095
5728.96 1137
5729.67 1085
5730.39 1063
5731.10 972
5731.81 1119
5732.53 1041
5733.24 991
5733.96 1018
5734.67 1054
5735.39 1025
5736.10 985
5736.82 1004
5737.53 880
5738.25 894
5738.96 907
5739.68 969
5740.39 889
5741.10 931
5741.82 926
5742.53 940
5743.25 918
5743.96 889
5744.68 908
5745.39 964
5746.11 987
5746.83 1014
5747.54 995
5748.26 948
5748.97 964
5749.69 1011
5750.40 928
5751.12 1018
5751.83 983
5752.55 995
5753.26 1120
5753.98 1125
5754.70 1160
5755.41 1258
5756.13 1200
5756.84 1162
5757.56 1131
5758.27 1158
5758.99 1184
5759.71 1075
5760.42 1028
5761.14 1029
5761.86 1081
5762.57 1013
5763.29 991
5764.00 1064
5764.72 1083
5765.44 1005
5766.15 1109
5766.87 978
5767.59 990
5768.30 1090
5769.02 1072
5769.74 1140
5770.45 1015
5771.17 991
5771.89 1079
5772.60 1033
5773.32 1035
5774.04 1041
5774.75 1044
5775.47 1032
5776.19 1054
5776.90 1041
5777.62 1066
5778.34 1124
5779.06 1123
5779.77 1053
5780.49 1120
5781.21 1070
5781.93 1097
5782.64 1114
5783.36 1132
5784.08 1080
5784.80 1115
5785.51 1144
5786.23 1040
5786.95 1085
5787.67 1154
5788.38 1238
5789.10 1199
5789.82 1159
5790.54 1245
5791.26 1232
5791.97 1247
5792.69 1289
5793.41 1317
5794.13 1401
5794.85 1436
5795.56 1388
5796.28 1515
5797.00 1686
5797.72 1840
5798.44 1989
5799.16 2305
5799.88 2538
5800.59 2872
5801.31 2733
5802.03 2629
5802.75 2547
5803.47 2393
5804.19 2179
5804.91 2029
5805.63 1665
5806.34 1579
5807.06 1433
5807.78 1464
5808.50 1370
5809.22 1400
5809.94 1371
5810.66 1390
5811.38 1272
5812.10 1339
5812.82 1354
5813.54 1320
5814.26 1413
5814.97 1402
5815.69 1396
5816.41 1393
5817.13 1290
5817.85 1289
5818.57 1363
5819.29 1335
5820.01 1397
5820.73 1232
5821.45 1210
5822.17 1163
5822.89 1150
5823.61 1136
5824.33 1136
5825.05 1129
5825.77 1148
5826.49 1149
5827.21 1081
5827.93 1145
5828.65 1144
5829.37 1100
5830.09 1116
5830.81 1125
5831.53 1194
5832.25 1103
5832.98 1162
5833.70 1034
5834.42 1147
5835.14 1154
5835.86 1096
5836.58 1117
5837.30 1167
5838.02 1179
5838.74 1107
5839.46 1095
5840.18 1171
5840.90 1133
5841.63 1163
5842.35 1043
5843.07 1080
5843.79 1090
5844.51 1026
5845.23 1035
5845.95 1009
5846.67 1048
5847.40 1076
5848.12 1075
5848.84 1098
5849.56 1078
5850.28 1079
5851.00 1067
5851.73 1106
5852.45 1184
5853.17 1074
5853.89 1056
5854.61 1049
5855.34 1046
5856.06 1031
5856.78 1050
5857.50 1053
5858.22 1085
5858.95 1110
5859.67 1033
5860.39 1053
5861.11 963
5861.84 972
5862.56 1038
5863.28 990
5864.00 1023
5864.72 1021
5865.45 1007
5866.17 977
5866.89 958
5867.62 1024
5868.34 1095
5869.06 1027
5869.78 1047
5870.51 1111
5871.23 978
5871.95 1008
5872.68 1100
5873.40 1106
5874.12 1060
5874.85 1063
5875.57 986
5876.29 1013
5877.01 1100
5877.74 1033
5878.46 994
5879.19 1001
5879.91 993
5880.63 1131
5881.36 1155
5882.08 1020
5882.80 1073
5883.53 1014
5884.25 1059
5884.97 1062
5885.70 1030
5886.42 1054
5887.15 1003
5887.87 1064
5888.59 1017
5889.32 1002
5890.04 961
5890.77 1084
5891.49 1099
5892.21 1081
5892.94 1118
5893.66 1104
5894.39 992
5895.11 1018
5895.84 1036
5896.56 1031
5897.29 1008
5898.01 1008
5898.73 996
5899.46 1047
5900.18 994
5900.91 1028
5901.63 1033
5902.36 1050
5903.08 999
5903.81 1024
5904.53 1043
5905.26 1108
5905.98 1116
5906.71 1061
5907.43 1051
5908.16 1028
5908.88 1090
5909.61 1089
5910.33 1062
5911.06 1082
5911.79 1095
5912.51 1072
5913.24 1096
5913.96 1041
5914.69 1038
5915.41 1047
5916.14 1057
5916.87 1099
5917.59 1153
5918.32 1212
5919.04 1111
5919.77 1092
5920.49 1048
5921.22 1153
5921.95 1214
5922.67 1226
5923.40 1146
5924.12 1161
5924.85 1163
5925.58 1228
5926.30 1181
5927.03 1052
5927.76 1081
5928.48 1165
5929.21 1173
5929.94 1225
5930.66 1264
5931.39 1172
5932.12 1192
5932.84 1170
5933.57 1245
5934.30 1381
5935.02 1396
5935.75 1441
5936.48 1335
5937.20 1354
5937.93 1402
5938.66 1529
5939.39 1481
5940.11 1571
5940.84 1478
5941.57 1429
5942.29 1382
5943.02 1404
5943.75 1442
5944.48 1487
5945.20 1508
5945.93 1541
5946.66 1522
5947.39 1494
5948.11 1493
5948.84 1562
5949.57 1523
5950.30 1533
5951.03 1628
5951.75 1629
5952.48 1632
5953.21 1769
5953.94 1809
5954.67 1745
5955.39 1649
5956.12 1805
5956.85 1800
5957.58 1786
5958.31 1745
5959.03 1743
5959.76 1830
5960.49 1881
5961.22 1845
5961.95 1892
5962.68 1822
5963.41 1921
5964.13 1974
5964.86 2079
5965.59 2257
5966.32 2372
5967.05 2340
5967.78 2481
5968.51 2553
5969.24 2422
5969.97 2291
5970.69 2309
5971.42 2197
5972.15 2151
5972.88 2197
5973.61 2098
5974.34 2148
5975.07 2066
5975.80 1976
5976.53 1913
5977.26 1954
5977.99 2009
5978.72 2136
5979.45 2131
5980.18 2263
5980.91 2244
5981.64 2281
5982.37 2308
5983.10 2308
5983.83 2355
5984.56 2398
5985.28 2226
5986.01 2326
5986.74 2365
5987.48 2375
5988.21 2357
5988.94 2267
5989.67 2312
5990.40 2431
5991.13 2423
5991.86 2324
5992.59 2387
5993.32 2501
5994.05 2397
5994.78 2410
5995.51 2407
5996.24 2491
5996.97 2556
5997.70 2672
5998.43 2660
5999.16 2706
5999.89 2481
6000.62 2631
6001.36 2600
6002.09 2549
6002.82 2574
6003.55 2524
6004.28 2512
6005.01 2427
6005.74 2386
6006.47 2443
6007.20 2533
6007.94 2728
6008.67 2907
6009.40 3408
6010.13 3748
6010.86 4107
6011.59 4474
6012.32 4784
6013.06 5013
6013.79 5174
6014.52 5434
6015.25 5370
6015.98 5226
6016.71 5080
6017.45 4671
6018.18 4218
6018.91 3607
6019.64 3224
6020.37 3006
6021.11 2849
6021.84 2444
6022.57 2196
6023.30 2204
6024.04 2194
6024.77 1908
6025.50 2043
6026.23 2082
6026.97 1984
6027.70 1927
6028.43 1889
6029.16 1832
6029.90 1893
6030.63 1892
6031.36 1958
6032.09 1940
6032.83 1928
6033.56 1726
6034.29 1754
6035.03 1835
6035.76 1806
6036.49 1854
6037.23 1908
6037.96 1854
6038.69 1794
6039.42 1953
6040.16 1901
6040.89 1846
6041.62 1892
6042.36 1944
6043.09 1853
6043.83 1938
6044.56 1919
6045.29 1951
6046.03 1978
6046.76 1902
6047.49 2148
6048.23 2227
6048.96 2167
6049.70 2090
6050.43 2247
6051.16 2413
6051.90 2365
6052.63 2433
6053.37 2316
6054.10 2463
6054.83 2354
6055.57 2273
6056.30 2270
6057.04 2362
6057.77 2128
6058.51 2171
6059.24 2226
6059.97 2091
6060.71 1992
6061.44 1992
6062.18 2094
6062.91 1944
6063.65 1928
6064.38 1994
6065.12 1976
6065.85 2011
6066.59 1909
6067.32 1916
6068.06 1909
6068.79 1965
6069.53 1840
6070.26 1830
6071.00 1784
6071.73 1885
6072.47 1781
6073.20 1713
6073.94 1647
6074.67 1690
6075.41 1754
6076.14 1678
6076.88 1683
6077.62 1748
6078.35 1652
6079.09 1705
6079.82 1587
6080.56 1597
6081.29 1519
6082.03 1586
6082.77 1619
6083.50 1500
6084.24 1611
6084.97 1646
6085.71 1648
6086.45 1537
6087.18 1661
6087.92 1580
6088.65 1637
6089.39 1675
6090.13 1630
6090.86 1646
6091.60 1543
6092.34 1538
6093.07 1580
6093.81 1569
6094.55 1540
6095.28 1587
6096.02 1656
6096.76 1619
6097.49 1640
6098.23 1559
6098.97 1471
6099.70 1483
6100.44 1494
6101.18 1394
6101.91 1368
6102.65 1506
6103.39 1419
6104.13 1374
6104.86 1465
6105.60 1425
6106.34 1388
6107.07 1491
6107.81 1531
6108.55 1477
6109.29 1460
6110.02 1440
6110.76 1499
6111.50 1602
6112.24 1557
6112.98 1421
6113.71 1470
6114.45 1516
6115.19 1523
6115.93 1551
6116.66 1688
6117.40 1565
6118.14 1623
6118.88 1696
6119.62 1528
6120.35 1572
6121.09 1672
6121.83 1628
6122.57 1630
6123.31 1606
6124.05 1752
6124.78 1752
6125.52 1605
6126.26 1633
6127.00 1652
6127.74 1697
6128.48 1661
6129.22 1791
6129.96 1741
6130.69 1651
6131.43 1658
6132.17 1671
6132.91 1636
6133.65 1740
6134.39 1791
6135.13 1746
6135.87 1704
6136.61 1753
6137.35 1784
6138.08 1742
6138.82 1726
6139.56 1788
6140.30 1773
6141.04 1694
6141.78 1664
6142.52 1700
6143.26 1724
6144.00 1650
6144.74 1706
6145.48 1726
6146.22 1730
6146.96 1760
6147.70 1747
6148.44 1698
6149.18 1771
6149.92 1838
6150.66 1822
6151.40 1773
6152.14 1776
6152.88 1717
6153.62 1889
6154.36 1933
6155.10 1958
6155.84 1935
6156.58 1892
6157.32 2050
6158.06 2050
6158.80 1960
6159.54 2139
6160.28 2054
6161.02 2083
6161.76 2156
6162.50 2212
6163.24 2360
6163.99 2310
6164.73 2378
6165.47 2552
6166.21 2641
6166.95 2628
6167.69 2690
6168.43 2790
6169.17 2643
6169.91 2688
6170.65 2653
6171.40 2496
6172.14 2712
6172.88 2599
6173.62 2692
6174.36 2661
6175.10 2453
6175.84 2494
6176.59 2301
6177.33 2274
6178.07 2423
6178.81 2524
6179.55 2446
6180.29 2457
6181.04 2518
6181.78 2526
6182.52 2616
6183.26 2599
6184.00 2634
6184.75 2761
6185.49 2661
6186.23 2700
6186.97 2620
6187.71 2619
6188.46 2636
6189.20 2785
6189.94 2826
6190.68 2789
6191.43 2955
6192.17 3002
6192.91 3202
6193.65 3054
6194.40 3037
6195.14 3201
6195.88 3162
6196.62 3342
6197.37 3262
6198.11 3075
6198.85 3128
6199.60 3310
6200.34 3297
6201.08 3344
6201.83 3494
6202.57 3529
6203.31 3589
6204.05 4008
6204.80 4705
6205.54 5417
6206.28 6401
6207.03 7382
6207.77 8505
6208.51 9508
6209.26 10346
6210.00 10924
6210.75 11122
6211.49 11131
6212.23 10298
6212.98 9519
6213.72 8314
6214.46 7153
6215.21 6101
6215.95 5087
6216.70 4284
6217.44 3677
6218.18 3295
6218.93 3167
6219.67 2854
6220.42 2699
6221.16 2733
6221.90 2546
6222.65 2557
6223.39 2609
6224.14 2822
6224.88 2783
6225.63 2494
6226.37 2509
6227.12 2465
6227.86 2390
6228.61 2286
6229.35 2243
6230.09 2133
6230.84 2015
6231.58 2040
6232.33 1947
6233.07 1960
6233.82 1894
6234.56 1958
6235.31 2022
6236.05 2050
6236.80 1881
6237.55 1926
6238.29 1997
6239.04 2064
6239.78 2102
6240.53 2064
6241.27 2071
6242.02 2052
6242.76 2119
6243.51 2240
6244.25 2288
6245.00 2308
6245.75 2444
6246.49 2592
6247.24 2693
6247.98 2618
6248.73 2786
6249.47 2799
6250.22 2735
6250.97 2623
6251.71 2712
6252.46 2751
6253.20 2461
6253.95 2290
6254.70 2285
6255.44 2177
6256.19 2190
6256.94 2109
6257.68 2204
6258.43 2108
6259.18 2101
6259.92 2222
6260.67 2226
6261.42 2225
6262.16 2193
6262.91 2250
6263.66 2163
6264.40 2156
6265.15 2234
6265.90 2207
6266.64 2066
6267.39 2002
6268.14 2121
6268.88 2219
6269.63 2067
6270.38 2031
6271.13 2051
6271.87 2137
6272.62 2206
6273.37 2217
6274.12 2119
6274.86 2169
6275.61 2208
6276.36 2146
6277.11 2240
6277.85 2281
6278.60 2159
6279.35 2145
6280.10 2144
6280.84 2204
6281.59 2149
6282.34 2119
6283.09 1997
6283.84 1934
6284.58 1873
6285.33 1829
6286.08 1932
6286.83 1979
6287.58 1946
6288.32 1949
6289.07 1941
6289.82 2015
6290.57 1899
6291.32 1867
6292.07 1738
6292.81 1739
6293.56 1806
6294.31 1849
6295.06 1639
6295.81 1593
6296.56 1641
6297.31 1696
6298.06 1834
6298.80 1652
6299.55 1684
6300.30 1757
6301.05 1745
6301.80 1761
6302.55 1684
6303.30 1665
6304.05 1802
6304.80 1695
6305.55 1648
6306.30 1704
6307.05 1794
6307.79 1618
6308.54 1589
6309.29 1702
6310.04 1685
6310.79 1655
6311.54 1688
6312.29 1625
6313.04 1642
6313.79 1640
6314.54 1686
6315.29 1669
6316.04 1680
6316.79 1636
6317.54 1625
6318.29 1682
6319.04 1614
6319.79 1540
6320.54 1633
6321.29 1654
6322.04 1546
6322.79 1555
6323.54 1564
6324.29 1464
6325.04 1500
6325.79 1537
6326.54 1436
6327.29 1490
6328.05 1481
6328.80 1462
6329.55 1491
6330.30 1455
6331.05 1530
6331.80 1530
6332.55 1449
6333.30 1497
6334.05 1446
6334.80 1450
6335.55 1462
6336.31 1513
6337.06 1568
6337.81 1499
6338.56 1493
6339.31 1451
6340.06 1369
6340.81 1503
6341.56 1565
6342.32 1512
6343.07 1555
6343.82 1596
6344.57 1438
6345.32 1503
6346.07 1642
6346.83 1613
6347.58 1538
6348.33 1650
6349.08 1641
6349.83 1615
6350.58 1618
6351.34 1660
6352.09 1767
6352.84 1783
6353.59 1779
6354.35 1745
6355.10 1789
6355.85 1796
6356.60 1805
6357.35 1774
6358.11 1714
6358.86 1637
6359.61 1733
6360.36 1683
6361.12 1646
6361.87 1530
6362.62 1581
6363.37 1490
6364.13 1551
6364.88 1425
6365.63 1387
6366.39 1468
6367.14 1637
6367.89 1564
6368.65 1496
6369.40 1578
6370.15 1607
6370.90 1419
6371.66 1395
6372.41 1474
6373.16 1445
6373.92 1444
6374.67 1406
6375.42 1514
6376.18 1487
6376.93 1362
6377.68 1372
6378.44 1426
6379.19 1406
6379.95 1447
6380.70 1476
6381.45 1432
6382.21 1400
6382.96 1433
6383.71 1516
6384.47 1556
6385.22 1375
6385.98 1361
6386.73 1416
6387.49 1385
6388.24 1388
6388.99 1502
6389.75 1446
6390.50 1524
6391.26 1484
6392.01 1466
6392.77 1373
6393.52 1416
6394.27 1418
6395.03 1461
6395.78 1389
6396.54 1386
6397.29 1371
6398.05 1346
6398.80 1289
6399.56 1325
6400.31 1294
6401.07 1224
6401.82 1393
6402.58 1318
6403.33 1395
6404.09 1295
6404.84 1363
6405.60 1284
6406.35 1301
6407.11 1295
6407.86 1338
6408.62 1298
6409.37 1323
6410.13 1358
6410.89 1396
6411.64 1384
6412.40 1298
6413.15 1335
6413.91 1327
6414.66 1256
6415.42 1246
6416.18 1212
6416.93 1283
6417.69 1365
6418.44 1293
6419.20 1303
6419.96 1321
6420.71 1347
6421.47 1324
6422.22 1388
6422.98 1371
6423.74 1294
6424.49 1327
6425.25 1268
6426.01 1292
6426.76 1373
6427.52 1263
6428.28 1249
6429.03 1323
6429.79 1297
6430.55 1329
6431.30 1291
6432.06 1283
6432.82 1364
6433.57 1343
6434.33 1276
6435.09 1307
6435.84 1388
6436.60 1394
6437.36 1435
6438.11 1392
6438.87 1349
6439.63 1413
6440.39 1396
6441.14 1363
6441.90 1478
6442.66 1529
6443.42 1426
6444.17 1392
6444.93 1500
6445.69 1480
6446.45 1411
6447.20 1298
6447.96 1333
6448.72 1405
6449.48 1476
6450.23 1518
6450.99 1511
6451.75 1467
6452.51 1400
6453.27 1424
6454.02 1501
6454.78 1456
6455.54 1420
6456.30 1478
6457.06 1489
6457.82 1542
6458.57 1509
6459.33 1447
6460.09 1542
6460.85 1434
6461.61 1512
6462.37 1536
6463.13 1495
6463.88 1627
6464.64 1602
6465.40 1603
6466.16 1654
6466.92 1607
6467.68 1546
6468.44 1712
6469.20 1650
6469.95 1543
6470.71 1629
6471.47 1615
6472.23 1669
6472.99 1627
6473.75 1668
6474.51 1655
6475.27 1739
6476.03 1706
6476.79 1730
6477.55 1797
6478.31 1815
6479.07 1751
6479.83 1676
6480.59 1797
6481.34 1696
6482.10 1838
6482.86 1852
6483.62 1865
6484.38 1979
6485.14 2001
6485.90 1872
6486.66 1907
6487.42 2017
6488.18 1999
6488.94 2066
6489.70 2021
6490.46 2045
6491.22 2160
6491.99 2171
6492.75 2244
6493.51 2426
6494.27 2486
6495.03 2410
6495.79 2508
6496.55 2568
6497.31 2624
6498.07 2461
6498.83 2403
6499.59 2464
6500.35 2374
6501.11 2358
6501.87 2465
6502.63 2455
6503.40 2532
6504.16 2644
6504.92 2556
6505.68 2559
6506.44 2593
6507.20 2733
6507.96 2780
6508.72 2726
6509.48 2865
6510.25 2983
6511.01 2867
6511.77 2797
6512.53 2967
6513.29 3002
6514.05 2955
6514.82 2939
6515.58 2875
6516.34 2864
6517.10 2897
6517.86 2975
6518.62 3057
6519.39 2984
6520.15 3044
6520.91 3285
6521.67 3239
6522.43 3333
6523.20 3445
6523.96 3709
6524.72 3837
6525.48 3994
6526.25 4083
6527.01 4264
6527.77 4334
6528.53 4667
6529.29 4538
6530.06 4628
6530.82 4732
6531.58 4928
6532.35 5006
6533.11 5328
6533.87 5922
6534.63 6694
6535.40 7626
6536.16 8338
6536.92 8870
6537.69 9280
6538.45 9071
6539.21 8639
6539.97 8031
6540.74 7230
6541.50 6183
6542.26 5372
6543.03 4557
6543.79 4046
6544.55 3512
6545.32 3152
6546.08 2874
6546.84 2820
6547.61 2586
6548.37 2676
6549.14 2617
6549.90 2477
6550.66 2378
6551.43 2416
6552.19 2453
6552.95 2496
6553.72 2461
6554.48 2381
6555.25 2409
6556.01 2334
6556.77 2218
6557.54 2219
6558.30 2231
6559.07 2355
6559.83 2309
6560.60 2316
6561.36 2431
6562.12 2533
6562.89 2484
6563.65 2457
6564.42 2491
6565.18 2615
6565.95 2675
6566.71 2741
6567.48 2689
6568.24 2626
6569.01 2716
6569.77 2853
6570.54 2813
6571.30 2756
6572.07 2742
6572.83 2825
6573.60 2908
6574.36 2925
6575.13 2997
6575.89 3020
6576.66 3235
6577.42 3306
6578.19 3216
6578.95 3257
6579.72 3326
6580.48 3339
6581.25 3186
6582.01 3197
6582.78 3265
6583.55 3336
6584.31 3048
6585.08 2966
6585.84 2858
6586.61 2936
6587.37 2985
6588.14 2920
6588.91 2846
6589.67 2916
6590.44 2962
6591.20 3101
6591.97 3254
6592.74 3399
6593.50 3427
6594.27 3641
6595.04 3791
6595.80 3854
6596.57 3735
6597.34 3498
6598.10 3594
6598.87 3513
6599.64 3325
6600.40 2900
6601.17 2791
6601.94 2733
6602.70 2568
6603.47 2485
6604.24 2435
6605.00 2472
6605.77 2367
6606.54 2409
6607.30 2290
6608.07 2253
6608.84 2322
6609.60 2401
6610.37 2387
6611.14 2326
6611.91 2305
6612.67 2372
6613.44 2199
6614.21 2235
6614.98 2279
6615.74 2209
6616.51 2187
6617.28 2227
6618.05 2134
6618.81 1997
6619.58 2082
6620.35 2026
6621.12 2033
6621.89 2073
6622.65 2106
6623.42 1950
6624.19 2070
6624.96 2047
6625.73 1981
6626.49 2050
6627.26 1956
6628.03 1929
6628.80 2003
6629.57 2062
6630.34 2032
6631.10 2219
6631.87 2336
6632.64 2222
6633.41 2340
6634.18 2491
6634.95 2363
6635.72 2473
6636.48 2578
6637.25 2433
6638.02 2382
6638.79 2300
6639.56 2228
6640.33 2058
6641.10 2051
6641.87 1999
6642.64 1975
6643.41 2013
6644.17 1845
6644.94 1939
6645.71 1873
6646.48 1896
6647.25 1953
6648.02 1864
6648.79 1876
6649.56 1786
6650.33 1888
6651.10 1897
6651.87 1886
6652.64 1917
6653.41 2007
6654.18 1833
6654.95 1857
6655.72 1891
6656.49 1793
6657.26 1789
6658.03 1742
6658.80 1707
6659.57 1682
6660.34 1673
6661.11 1724
6661.88 1812
6662.65 1682
6663.42 1780
6664.19 1733
6664.96 1680
6665.73 1741
6666.50 1712
6667.27 1640
6668.04 1669
6668.81 1653
6669.58 1744
6670.35 1815
6671.12 1801
6671.89 1722
6672.67 1787
6673.44 1811
6674.21 1700
6674.98 1717
6675.75 1824
6676.52 1832
6677.29 1766
6678.06 1753
6678.83 1676
6679.61 1717
6680.38 1814
6681.15 1775
6681.92 1826
6682.69 1787
6683.46 1860
6684.23 2093
6685.01 2008
6685.78 2090
6686.55 2064
6687.32 2130
6688.09 1878
6688.86 1805
6689.64 1806
6690.41 1845
6691.18 1863
6691.95 1812
6692.72 1597
6693.50 1604
6694.27 1620
6695.04 1591
6695.81 1578
6696.58 1555
6697.36 1581
6698.13 1499
6698.90 1553
6699.67 1474
6700.45 1584
6701.22 1551
6701.99 1509
6702.76 1505
6703.54 1565
6704.31 1564
6705.08 1495
6705.85 1465
6706.63 1431
6707.40 1522
6708.17 1610
6708.95 1541
6709.72 1453
6710.49 1514
6711.26 1487
6712.04 1473
6712.81 1390
6713.58 1474
6714.36 1447
6715.13 1384
6715.90 1433
6716.68 1448
6717.45 1425
6718.22 1360
6719.00 1429
6719.77 1435
6720.55 1532
6721.32 1498
6722.09 1355
6722.87 1506
6723.64 1518
6724.41 1435
6725.19 1453
6725.96 1454
6726.74 1433
6727.51 1404
6728.28 1457
6729.06 1458
6729.83 1502
6730.61 1471
6731.38 1453
6732.15 1444
6732.93 1357
6733.70 1425
6734.48 1443
6735.25 1411
6736.03 1415
6736.80 1398
6737.58 1396
6738.35 1393
6739.13 1478
6739.90 1506
6740.67 1385
6741.45 1392
6742.22 1392
6743.00 1495
6743.77 1472
6744.55 1437
6745.32 1455
6746.10 1538
6746.87 1569
6747.65 1563
6748.42 1593
6749.20 1629
6749.98 1608
6750.75 1805
6751.53 1697
6752.30 1760
6753.08 1714
6753.85 1795
6754.63 1595
6755.40 1464
6756.18 1607
6756.96 1602
6757.73 1557
6758.51 1558
6759.28 1476
6760.06 1368
6760.83 1479
6761.61 1442
6762.39 1321
6763.16 1344
6763.94 1409
6764.71 1325
6765.49 1366
6766.27 1401
6767.04 1331
6767.82 1265
6768.60 1276
6769.37 1382
6770.15 1362
6770.93 1372
6771.70 1391
6772.48 1360
6773.26 1364
6774.03 1442
6774.81 1379
6775.59 1410
6776.36 1302
6777.14 1395
6777.92 1434
6778.69 1465
6779.47 1365
6780.25 1381
6781.02 1421
6781.80 1406
6782.58 1413
6783.36 1345
6784.13 1351
6784.91 1465
6785.69 1383
6786.47 1367
6787.24 1366
6788.02 1264
6788.80 1242
6789.58 1295
6790.35 1254
6791.13 1315
6791.91 1302
6792.69 1293
6793.46 1281
6794.24 1369
6795.02 1278
6795.80 1286
6796.58 1286
6797.35 1429
6798.13 1313
6798.91 1264
6799.69 1245
6800.47 1162
6801.24 1302
6802.02 1342
6802.80 1342
6803.58 1300
6804.36 1404
6805.14 1426
6805.92 1380
6806.69 1420
6807.47 1281
6808.25 1344
6809.03 1442
6809.81 1385
6810.59 1376
6811.37 1291
6812.14 1288
6812.92 1340
6813.70 1310
6814.48 1329
6815.26 1401
6816.04 1259
6816.82 1283
6817.60 1379
6818.38 1344
6819.16 1296
6819.94 1299
6820.72 1336
6821.49 1308
6822.27 1321
6823.05 1285
6823.83 1408
6824.61 1385
6825.39 1407
6826.17 1368
6826.95 1384
6827.73 1409
6828.51 1324
6829.29 1281
6830.07 1313
6830.85 1330
6831.63 1352
6832.41 1352
6833.19 1344
6833.97 1353
6834.75 1477
6835.53 1426
6836.31 1326
6837.09 1336
6837.87 1282
6838.65 1434
6839.43 1348
6840.21 1245
6840.99 1254
6841.78 1274
6842.56 1319
6843.34 1341
6844.12 1353
6844.90 1472
6845.68 1434
6846.46 1313
6847.24 1532
6848.02 1635
6848.80 1726
6849.58 1960
6850.36 2050
6851.15 2159
6851.93 2352
6852.71 2459
6853.49 2408
6854.27 2236
6855.05 2074
6855.83 1936
6856.61 1865
6857.40 1756
6858.18 1657
6858.96 1563
6859.74 1428
6860.52 1467
6861.30 1494
6862.09 1414
6862.87 1414
6863.65 1455
6864.43 1456
6865.21 1543
6866.00 1356
6866.78 1413
6867.56 1414
6868.34 1413
6869.12 1459
6869.91 1443
6870.69 1470
6871.47 1461
6872.25 1365
6873.04 1408
6873.82 1429
6874.60 1353
6875.38 1410
6876.17 1503
6876.95 1531
6877.73 1569
6878.51 1518
6879.30 1608
6880.08 1574
6880.86 1512
6881.64 1663
6882.43 1625
6883.21 1673
6883.99 1847
6884.78 1907
6885.56 1955
6886.34 2081
6887.13 2109
6887.91 2166
6888.69 2259
6889.48 2409
6890.26 2298
6891.04 2100
6891.83 2092
6892.61 2023
6893.39 1883
6894.18 1849
6894.96 1805
6895.74 1709
6896.53 1688
6897.31 1756
6898.09 1707
6898.88 1731
6899.66 1715
6900.45 1752
6901.23 1696
6902.01 1694
6902.80 1651
6903.58 1645
6904.37 1769
6905.15 1695
6905.93 1700
6906.72 1750
6907.50 1688
6908.29 1749
6909.07 1749
6909.86 1655
6910.64 1733
6911.43 1701
6912.21 1671
6913.00 1630
6913.78 1669
6914.56 1656
6915.35 1638
6916.13 1550
6916.92 1653
6917.70 1694
6918.49 1714
6919.27 1614
6920.06 1696
6920.84 1631
6921.63 1742
6922.41 1670
6923.20 1657
6923.98 1780
6924.77 1785
6925.56 1806
6926.34 1765
6927.13 1847
6927.91 1907
6928.70 1796
6929.48 1757
6930.27 1869
6931.05 1822
6931.84 1834
6932.63 1922
6933.41 1956
6934.20 1963
6934.98 2044
6935.77 2123
6936.56 1925
6937.34 1951
6938.13 1840
6938.91 1893
6939.70 1976
6940.49 2071
6941.27 1946
6942.06 2082
6942.84 2032
6943.63 2187
6944.42 2221
6945.20 2276
6945.99 2158
6946.78 2297
6947.56 2368
6948.35 2302
6949.14 2245
6949.92 2351
6950.71 2314
6951.50 2237
6952.28 2233
6953.07 2144
6953.86 2351
6954.64 2330
6955.43 2230
6956.22 2307
6957.01 2447
6957.79 2402
6958.58 2350
6959.37 2475
6960.16 2637
6960.94 2524
6961.73 2431
6962.52 2471
6963.31 2346
6964.09 2517
6964.88 2482
6965.67 2458
6966.46 2521
6967.24 2610
6968.03 2647
6968.82 2549
6969.61 2732
6970.39 2714
6971.18 2732
6971.97 2846
6972.76 2749
6973.55 2910
6974.33 3016
6975.12 2861
6975.91 3042
6976.70 3002
6977.49 2807
6978.28 2910
6979.06 3002
6979.85 3136
6980.64 3407
6981.43 3663
6982.22 3948
6983.01 4573
6983.80 4925
6984.58 5476
6985.37 5885
6986.16 6290
6986.95 6637
6987.74 6594
6988.53 6413
6989.32 5964
6990.11 5630
6990.90 5347
6991.68 4823
6992.47 4192
6993.26 3820
6994.05 3454
6994.84 3405
6995.63 3488
6996.42 4005
6997.21 4349
6998.00 4779
6998.79 5346
6999.58 5664
7000.37 5964
7001.16 6238
7001.95 6213
7002.74 5925
7003.53 5568
7004.32 4989
7005.11 4332
7005.90 3859
7006.69 3354
7007.48 2940
7008.27 2653
7009.06 2534
7009.85 2371
7010.64 2333
7011.43 2409
7012.22 2383
7013.01 2523
7013.80 2472
7014.59 2441
7015.38 2351
7016.17 2304
7016.96 2223
7017.75 2241
7018.54 2220
7019.33 2109
7020.12 2159
7020.91 2042
7021.70 2038
7022.49 2183
7023.29 2168
7024.08 2166
7024.87 2119
7025.66 2268
7026.45 2184
7027.24 2127
7028.03 2215
7028.82 2265
7029.61 2234
7030.41 2216
7031.20 2029
7031.99 2086
7032.78 1986
7033.57 2009
7034.36 1914
7035.15 2127
7035.95 2180
7036.74 2035
7037.53 2068
7038.32 2137
7039.11 2135
7039.90 2243
7040.70 2212
7041.49 2169
7042.28 2151
7043.07 2123
7043.86 2079
7044.66 2050
7045.45 2086
7046.24 2028
7047.03 2142
7047.83 2110
7048.62 2174
7049.41 2250
7050.20 2344
7051.00 2325
7051.79 2406
7052.58 2296
7053.37 2246
7054.17 2186
7054.96 2073
7055.75 2165
7056.54 1996
7057.34 1880
7058.13 1909
7058.92 1908
7059.72 1829
7060.51 1904
7061.30 1861
7062.09 1836
7062.89 1917
7063.68 1973
7064.47 1962
7065.27 1846
7066.06 1823
7066.85 1727
7067.65 1784
7068.44 1720
7069.23 1799
7070.03 1819
7070.82 1839
7071.61 1783
7072.41 1842
7073.20 1744
7074.00 1871
7074.79 1807
7075.58 1698
7076.38 1704
7077.17 1714
7077.97 1776
7078.76 1773
7079.55 1738
7080.35 1706
7081.14 1729
7081.94 1679
7082.73 1752
7083.52 1905
7084.32 1729
7085.11 1800
7085.91 1900
7086.70 1881
7087.50 2199
7088.29 2302
7089.09 2224
7089.88 2076
7090.68 2087
7091.47 2048
7092.26 1918
7093.06 1872
7093.85 1772
7094.65 1752
7095.44 1555
7096.24 1543
7097.03 1489
7097.83 1592
7098.62 1544
7099.42 1425
7100.21 1353
7101.01 1470
7101.81 1468
7102.60 1359
7103.40 1452
7104.19 1361
7104.99 1420
7105.78 1398
7106.58 1329
7107.37 1256
7108.17 1361
7108.97 1302
7109.76 1249
7110.56 1231
7111.35 1333
7112.15 1336
7112.94 1289
7113.74 1286
7114.54 1359
7115.33 1328
7116.13 1348
7116.93 1264
7117.72 1281
7118.52 1316
7119.31 1297
7120.11 1253
7120.91 1227
7121.70 1291
7122.50 1283
7123.30 1305
7124.09 1371
7124.89 1353
7125.69 1286
7126.48 1321
7127.28 1352
7128.08 1310
7128.87 1376
7129.67 1323
7130.47 1295
7131.26 1355
7132.06 1274
7132.86 1324
7133.65 1249
7134.45 1267
7135.25 1265
7136.05 1349
7136.84 1381
7137.64 1305
7138.44 1250
7139.24 1281
7140.03 1226
7140.83 1231
7141.63 1275
7142.43 1319
7143.22 1284
7144.02 1279
7144.82 1282
7145.62 1171
7146.41 1204
7147.21 1347
7148.01 1282
7148.81 1345
7149.61 1364
7150.40 1266
7151.20 1251
7152.00 1223
7152.80 1209
7153.60 1192
7154.40 1129
7155.19 1118
7155.99 1115
7156.79 1156
7157.59 1214
7158.39 1162
7159.19 1223
7159.98 1216
7160.78 1210
7161.58 1223
7162.38 1228
7163.18 1170
7163.98 1080
7164.78 1146
7165.58 1179
7166.37 1077
7167.17 1167
7167.97 1150
7168.77 1172
7169.57 1244
7170.37 1218
7171.17 1102
7171.97 1168
7172.77 1188
7173.57 1103
7174.37 1177
7175.17 1170
7175.97 1156
7176.76 1109
7177.56 1134
7178.36 1081
7179.16 1073
7179.96 1053
7180.76 1116
7181.56 1172
7182.36 1153
7183.16 1182
7183.96 1183
7184.76 1293
7185.56 1250
7186.36 1218
7187.16 1109
7187.96 1158
7188.76 1159
7189.56 1059
7190.36 1152
7191.16 1107
7191.96 1050
7192.76 1046
7193.56 1066
7194.37 1028
7195.17 1021
7195.97 1048
7196.77 1109
7197.57 1072
7198.37 1071
7199.17 1108
7199.97 1058
7200.77 1002
7201.57 994
7202.37 980
7203.17 1101
7203.97 1144
7204.78 1142
7205.58 1096
7206.38 1039
7207.18 1079
7207.98 987
7208.78 1082
7209.58 1071
7210.38 1045
7211.19 1111
7211.99 1024
7212.79 1068
7213.59 1026
7214.39 1039
7215.19 1033
7216.00 1004
7216.80 981
7217.60 987
7218.40 1082
7219.20 1078
7220.00 1093
7220.81 1034
7221.61 1034
7222.41 1117
7223.21 1082
7224.02 1088
7224.82 1076
7225.62 1083
7226.42 1156
7227.22 1143
7228.03 1140
7228.83 1093
7229.63 1073
7230.43 1026
7231.24 1031
7232.04 1075
7232.84 1115
7233.64 1105
7234.45 1134
7235.25 1144
7236.05 1087
7236.86 1123
7237.66 1080
7238.46 1211
7239.26 1203
7240.07 1186
7240.87 1188
7241.67 1240
7242.48 1199
7243.28 1179
7244.08 1191
7244.89 1197
7245.69 1292
7246.49 1196
7247.30 1162
7248.10 1224
7248.90 1227
7249.71 1211
7250.51 1214
7251.31 1268
7252.12 1266
7252.92 1244
7253.73 1298
7254.53 1288
7255.33 1313
7256.14 1308
7256.94 1245
7257.75 1314
7258.55 1313
7259.35 1279
7260.16 1243
7260.96 1315
7261.77 1275
7262.57 1320
7263.38 1301
7264.18 1420
7264.98 1352
7265.79 1331
7266.59 1460
7267.40 1413
7268.20 1402
7269.01 1505
7269.81 1564
7270.62 1546
7271.42 1527
7272.23 1496
7273.03 1500
7273.84 1523
7274.64 1486
7275.45 1646
7276.25 1498
7277.06 1517
7277.86 1608
7278.67 1731
7279.47 1667
7280.28 1970
7281.08 2074
7281.89 2213
7282.69 2589
7283.50 2942
7284.30 3114
7285.11 3452
7285.92 3437
7286.72 3442
7287.53 3331
7288.33 3012
7289.14 2667
7289.94 2456
7290.75 2167
7291.56 2050
7292.36 1920
7293.17 1786
7293.97 1649
7294.78 1609
7295.59 1639
7296.39 1663
7297.20 1602
7298.00 1530
7298.81 1632
7299.62 1557
7300.42 1507
7301.23 1605
7302.04 1644
7302.84 1611
7303.65 1645
7304.46 1848
7305.26 1751
7306.07 1688
7306.88 1776
7307.68 1777
7308.49 1869
7309.30 1985
7310.10 2045
7310.91 2091
7311.72 2096
7312.52 2161
7313.33 2173
7314.14 2158
7314.95 2179
7315.75 2112
7316.56 2108
7317.37 2181
7318.18 2183
7318.98 2528
7319.79 2626
7320.60 2649
7321.41 2877
7322.21 2805
7323.02 2838
7323.83 2758
7324.64 2550
7325.44 2458
7326.25 2158
7327.06 2205
7327.87 1955
7328.68 1784
7329.48 1712
7330.29 1585
7331.10 1622
7331.91 1612
7332.72 1627
7333.52 1587
7334.33 1551
7335.14 1524
7335.95 1568
7336.76 1603
7337.57 1537
7338.37 1737
7339.18 1639
7339.99 1647
7340.80 1616
7341.61 1627
7342.42 1600
7343.23 1533
7344.04 1643
7344.84 1663
7345.65 1609
7346.46 1610
7347.27 1582
7348.08 1564
7348.89 1571
7349.70 1529
7350.51 1640
7351.32 1656
7352.13 1581
7352.93 1501
7353.74 1495
7354.55 1608
7355.36 1540
7356.17 1528
7356.98 1589
7357.79 1630
7358.60 1602
7359.41 1667
7360.22 1695
7361.03 1653
7361.84 1635
7362.65 1572
7363.46 1687
7364.27 1684
7365.08 1606
7365.89 1619
7366.70 1681
7367.51 1671
7368.32 1597
7369.13 1629
7369.94 1710
7370.75 1627
7371.56 1644
7372.37 1610
7373.18 1705
7373.99 1659
7374.80 1723
7375.61 1760
7376.42 1741
7377.23 1859
7378.05 1886
7378.86 1972
7379.67 2189
7380.48 2285
7381.29 2309
7382.10 2375
7382.91 2440
7383.72 2289
7384.53 2250
7385.34 2164
7386.15 2002
7386.97 1886
7387.78 1783
7388.59 1731
7389.40 1689
7390.21 1548
7391.02 1593
7391.83 1559
7392.65 1560
7393.46 1430
7394.27 1452
7395.08 1514
7395.89 1521
7396.70 1558
7397.52 1698
7398.33 1790
7399.14 1984
7399.95 1994
7400.76 1892
7401.57 1987
7402.39 2126
7403.20 2249
7404.01 2125
7404.82 2033
7405.64 1767
7406.45 1731
7407.26 1665
7408.07 1658
7408.88 1606
7409.70 1625
7410.51 1599
7411.32 1507
7412.13 1517
7412.95 1380
7413.76 1331
7414.57 1374
7415.39 1216
7416.20 1276
7417.01 1329
7417.82 1319
7418.64 1254
7419.45 1194
7420.26 1231
7421.08 1269
7421.89 1219
7422.70 1264
7423.51 1240
7424.33 1153
7425.14 1243
7425.95 1224
7426.77 1201
7427.58 1164
7428.40 1182
7429.21 1179
7430.02 1213
7430.84 1163
7431.65 1197
7432.46 1141
7433.28 1047
7434.09 1151
7434.90 1159
7435.72 1187
7436.53 1200
7437.35 1194
7438.16 1220
7438.97 1168
7439.79 1180
7440.60 1239
7441.42 1173
7442.23 1210
7443.04 1186
7443.86 1196
7444.67 1234
7445.49 1158
7446.30 1125
7447.12 1229
7447.93 1241
7448.75 1236
7449.56 1204
7450.38 1137
7451.19 1169
7452.00 1175
7452.82 1159
7453.63 1100
7454.45 1107
7455.26 1179
7456.08 1175
7456.89 1143
7457.71 1075
7458.52 1134
7459.34 1167
7460.15 1162
7460.97 1112
7461.79 1030
7462.60 1036
7463.42 1067
7464.23 1083
7465.05 1116
7465.86 1098
7466.68 1065
7467.49 1079
7468.31 1095
7469.12 1011
7469.94 1099
7470.76 1073
7471.57 1101
7472.39 1099
7473.20 1059
7474.02 1018
7474.84 1089
7475.65 1078
7476.47 961
7477.28 1083
7478.10 1067
7478.92 1036
7479.73 1060
7480.55 1058
7481.37 978
7482.18 1029
7483.00 1065
7483.81 992
7484.63 1042
7485.45 964
7486.26 1014
7487.08 946
7487.90 966
7488.71 953
7489.53 939
7490.35 961
7491.17 1030
7491.98 1002
7492.80 961
7493.62 891
7494.43 1005
7495.25 985
7496.07 934
7496.88 926
7497.70 944
7498.52 921
7499.34 936
7500.15 953
7500.97 906
7501.79 991
7502.61 993
7503.42 969
7504.24 876
7505.06 897
7505.88 908
7506.69 884
7507.51 865
7508.33 910
7509.15 874
7509.97 879
7510.78 900
7511.60 931
7512.42 915
7513.24 939
7514.06 976
7514.87 913
7515.69 936
7516.51 915
7517.33 893
7518.15 932
7518.97 902
7519.78 905
7520.60 954
7521.42 932
7522.24 878
7523.06 915
7523.88 875
7524.70 796
7525.52 893
7526.33 920
7527.15 869
7527.97 933
7528.79 987
7529.61 993
7530.43 960
7531.25 893
7532.07 878
7532.89 889
7533.71 936
7534.52 961
7535.34 928
7536.16 870
7536.98 928
7537.80 990
7538.62 945
7539.44 948
7540.26 901
7541.08 961
7541.90 984
7542.72 964
7543.54 889
7544.36 893
7545.18 885
7546.00 971
7546.82 914
7547.64 869
7548.46 976
7549.28 861
7550.10 900
7550.92 903
7551.74 947
7552.56 906
7553.38 955
7554.20 913
7555.02 873
7555.84 934
7556.66 867
7557.48 869
7558.30 870
7559.12 948
7559.94 958
7560.76 906
7561.59 927
7562.41 949
7563.23 980
7564.05 926
7564.87 884
7565.69 872
7566.51 794
7567.33 882
7568.15 863
7568.97 940
7569.80 912
7570.62 898
7571.44 969
7572.26 969
7573.08 882
7573.90 885
7574.72 960
7575.54 948
7576.37 892
7577.19 892
7578.01 925
7578.83 988
7579.65 923
7580.47 840
7581.30 926
7582.12 904
7582.94 917
7583.76 911
7584.58 901
7585.41 996
7586.23 1034
7587.05 997
7587.87 975
7588.69 985
7589.52 1014
7590.34 1003
7591.16 1076
7591.98 1054
7592.81 1024
7593.63 1002
7594.45 962
7595.27 922
7596.10 871
7596.92 924
7597.74 935
7598.56 907
7599.39 919
7600.21 1010
7601.03 977
7601.86 999
7602.68 1046
7603.50 1046
7604.33 1106
7605.15 1116
7605.97 1216
7606.79 1133
7607.62 1101
7608.44 1113
7609.26 1099
7610.09 1115
7610.91 1060
7611.73 1038
7612.56 1016
7613.38 960
7614.21 950
7615.03 1045
7615.85 1000
7616.68 993
7617.50 1129
7618.32 1106
7619.15 1025
7619.97 1049
7620.80 1173
7621.62 1083
7622.44 1048
7623.27 1017
7624.09 976
7624.92 977
7625.74 964
7626.56 992
7627.39 985
7628.21 1093
7629.04 1085
7629.86 1191
7630.69 1195
7631.51 1179
7632.34 1201
7633.16 1204
7633.99 1250
7634.81 1255
7635.63 1223
7636.46 1192
7637.28 1050
7638.11 929
7638.93 969
7639.76 969
7640.58 980
7641.41 949
7642.23 887
7643.06 879
7643.88 896
7644.71 936
7645.54 918
7646.36 847
7647.19 893
7648.01 925
7648.84 924
7649.66 875
7650.49 908
7651.31 851
7652.14 784
7652.96 811
7653.79 800
7654.62 777
7655.44 910
7656.27 906
7657.09 815
7657.92 844
7658.75 892
7659.57 801
7660.40 860
7661.22 864
7662.05 843
7662.88 838
7663.70 852
7664.53 837
7665.36 894
7666.18 851
7667.01 813
7667.83 897
7668.66 836
7669.49 831
7670.31 813
7671.14 809
7671.97 780
7672.79 829
7673.62 851
7674.45 866
7675.28 851
7676.10 887
7676.93 820
7677.76 759
7678.58 746
7679.41 786
7680.24 806
7681.06 780
7681.89 866
7682.72 860
7683.55 840
7684.37 786
7685.20 756
7686.03 839
7686.86 904
7687.68 906
7688.51 788
7689.34 835
7690.17 814
7691.00 835
7691.82 751
7692.65 788
7693.48 847
7694.31 869
7695.13 830
7695.96 807
7696.79 850
7697.62 844
7698.45 828
7699.28 864
7700.10 864
7700.93 859
7701.76 895
7702.59 880
7703.42 827
7704.25 768
7705.07 859
7705.90 839
7706.73 855
7707.56 841
7708.39 850
7709.22 902
7710.05 880
7710.87 793
7711.70 777
7712.53 815
7713.36 855
7714.19 841
7715.02 756
7715.85 820
7716.68 796
7717.51 861
7718.34 840
7719.17 832
7719.99 864
7720.82 863
7721.65 866
7722.48 862
7723.31 809
7724.14 829
7724.97 840
7725.80 779
7726.63 820
7727.46 885
7728.29 806
7729.12 818
7729.95 864
7730.78 824
7731.61 848
7732.44 779
7733.27 811
7734.10 883
7734.93 890
7735.76 835
7736.59 825
7737.42 789
7738.25 792
7739.08 814
7739.91 825
7740.74 896
7741.57 926
7742.40 875
7743.23 924
7744.06 861
7744.89 885
7745.73 1010
7746.56 1092
7747.39 1147
7748.22 1107
7749.05 1091
7749.88 1099
7750.71 1127
7751.54 1056
7752.37 1067
7753.20 914
7754.03 921
7754.87 916
7755.70 900
7756.53 910
7757.36 883
7758.19 833
7759.02 876
7759.85 781
7760.69 806
7761.52 813
7762.35 826
7763.18 798
7764.01 840
7764.84 840
7765.68 766
7766.51 823
7767.34 833
7768.17 808
7769.00 826
7769.84 793
7770.67 771
7771.50 749
7772.33 798
7773.16 812
7774.00 810
7774.83 730
7775.66 815
7776.49 796
7777.33 834
7778.16 816
7778.99 793
7779.82 778
7780.66 790
7781.49 839
7782.32 815
7783.15 911
7783.99 883
7784.82 887
7785.65 847
7786.48 812
7787.32 859
7788.15 875
7788.98 838
7789.82 826
7790.65 863
7791.48 891
7792.32 885
7793.15 815
7793.98 852
7794.82 832
7795.65 876
7796.48 870
7797.32 869
7798.15 894
7798.98 854
7799.82 846
7800.65 862
7801.48 814
7802.32 822
7803.15 851
7803.99 837
7804.82 798
7805.65 817
7806.49 881
7807.32 912
7808.16 906
7808.99 881
7809.82 915
7810.66 929
7811.49 907
7812.33 955
7813.16 950
7814.00 963
7814.83 973
7815.66 1016
7816.50 1076
7817.33 1033
7818.17 957
7819.00 1051
7819.84 993
7820.67 992
7821.51 977
7822.34 993
7823.18 1016
7824.01 1015
7824.85 1052
7825.68 1050
7826.52 1005
7827.35 936
7828.19 975
7829.02 956
7829.86 1008
7830.69 958
7831.53 931
7832.36 990
7833.20 1020
7834.03 1002
7834.87 970
7835.70 963
7836.54 989
7837.38 1005
7838.21 954
7839.05 983
7839.88 970
7840.72 940
7841.55 925
7842.39 898
7843.23 952
7844.06 964
7844.90 998
7845.73 923
7846.57 928
7847.41 844
7848.24 870
7849.08 940
7849.92 891
7850.75 887
7851.59 866
7852.42 868
7853.26 918
7854.10 920
7854.93 904
7855.77 811
7856.61 804
7857.44 857
7858.28 913
7859.12 888
7859.95 941
7860.79 894
7861.63 901
7862.46 949
7863.30 874
7864.14 868
7864.98 869
7865.81 806
7866.65 917
7867.49 913
7868.32 972
7869.16 936
7870.00 831
7870.84 876
7871.67 862
7872.51 839
7873.35 880
7874.19 958
7875.02 957
7875.86 974
7876.70 979
7877.54 1010
7878.38 1011
7879.21 923
7880.05 914
7880.89 991
7881.73 959
7882.57 855
7883.40 833
7884.24 904
7885.08 936
7885.92 923
7886.76 888
7887.59 937
7888.43 959
7889.27 927
7890.11 902
7890.95 912
7891.79 1023
7892.62 1002
7893.46 953
7894.30 953
7895.14 959
7895.98 975
7896.82 924
7897.66 860
7898.50 951
7899.34 954
7900.17 936
7901.01 994
7901.85 932
7902.69 991
7903.53 894
7904.37 951
7905.21 862
7906.05 977
7906.89 913
7907.73 811
7908.57 863
7909.41 881
7910.25 830
7911.08 872
7911.92 879
7912.76 915
7913.60 941
7914.44 1006
7915.28 1089
7916.12 982
7916.96 1026
7917.80 1073
7918.64 1154
7919.48 1173
7920.32 1105
7921.16 1063
7922.00 1119
7922.84 993
7923.68 961
7924.52 911
7925.36 919
7926.20 866
7927.04 784
7927.89 875
7928.73 870
7929.57 829
7930.41 777
7931.25 823
7932.09 763
7932.93 829
7933.77 809
7934.61 875
7935.45 931
7936.29 819
7937.13 871
7937.97 816
7938.81 830
7939.66 826
7940.50 799
7941.34 770
7942.18 795
7943.02 862
7943.86 814
7944.70 787
7945.54 845
7946.39 895
7947.23 838
7948.07 868
7948.91 874
7949.75 869
7950.59 937
7951.44 880
7952.28 832
7953.12 784
7953.96 826
7954.80 940
7955.64 872
7956.49 915
7957.33 866
7958.17 922
7959.01 838
7959.85 761
7960.70 765
7961.54 803
7962.38 844
7963.22 862
7964.07 895
7964.91 863
7965.75 820
7966.59 848
7967.44 863
7968.28 869
7969.12 844
7969.96 839
7970.81 923
7971.65 907
7972.49 879
7973.34 833
7974.18 790
7975.02 774
7975.86 801
7976.71 786
7977.55 732
7978.39 724
7979.24 760
7980.08 769
7980.92 725
7981.77 785
7982.61 791
7983.45 803
7984.30 836
7985.14 831
7985.98 761
7986.83 785
7987.67 778
7988.51 739
7989.36 717
7990.20 699
7991.05 768
7991.89 777
7992.73 739
7993.58 740
7994.42 877
7995.27 779
7996.11 750
7996.95 726
7997.80 753
7998.64 772
7999.49 717
8000.33 764
8001.17 725
8002.02 678
8002.86 682
8003.71 710
8004.55 700
8005.40 704
8006.24 720
8007.09 729
8007.93 640
8008.78 702
8009.62 791
8010.47 792
8011.31 691
8012.16 744
8013.00 759
8013.84 762
8014.69 712
8015.54 748
8016.38 698
8017.23 673
8018.07 655
8018.92 679
8019.76 730
8020.61 705
8021.45 672
8022.30 715
8023.14 711
8023.99 656
8024.83 684
8025.68 671
8026.53 665
8027.37 747
8028.22 748
8029.06 736
8029.91 727
8030.75 717
8031.60 731
8032.45 633
8033.29 643
8034.14 669
8034.98 650
8035.83 741
8036.68 718
8037.52 714
8038.37 680
8039.22 711
8040.06 704
8040.91 709
8041.76 748
8042.60 677
8043.45 700
8044.29 664
8045.14 670
8045.99 739
8046.83 692
8047.68 672
8048.53 694
8049.38 661
8050.22 700
8051.07 670
8051.92 685
8052.76 676
8053.61 637
8054.46 650
8055.30 726
8056.15 700
8057.00 676
8057.85 662
8058.69 634
8059.54 603
8060.39 687
8061.24 705
8062.08 680
8062.93 735
8063.78 700
8064.63 700
8065.47 690
8066.32 649
8067.17 628
8068.02 683
8068.87 668
8069.71 604
8070.56 595
8071.41 615
8072.26 632
8073.11 651
8073.95 618
8074.80 605
8075.65 677
8076.50 654
8077.35 661
8078.20 611
8079.04 634
8079.89 607
8080.74 685
8081.59 655
8082.44 657
8083.29 655
8084.14 654
8084.98 649
8085.83 747
8086.68 694
8087.53 636
8088.38 678
8089.23 691
8090.08 674
8090.93 638
8091.78 647
8092.63 672
8093.47 747
8094.32 652
8095.17 682
8096.02 688
8096.87 615
8097.72 633
8098.57 610
8099.42 614
8100.27 645
8101.12 679
8101.97 638
8102.82 631
8103.67 650
8104.52 660
8105.37 627
8106.22 621
8107.07 699
8107.92 660
8108.77 704
8109.62 669
8110.47 669
8111.32 693
8112.17 702
8113.02 694
8113.87 708
8114.72 593
8115.57 660
8116.42 694
8117.27 720
8118.12 661
8118.97 692
8119.82 745
8120.67 727
8121.52 737
8122.37 761
8123.22 691
8124.08 610
8124.93 688
8125.78 751
8126.63 698
8127.48 662
8128.33 683
8129.18 673
8130.03 699
8130.88 654
8131.74 723
8132.59 711
8133.44 731
8134.29 703
8135.14 647
8135.99 672
8136.84 669
8137.69 697
8138.55 698
8139.40 653
8140.25 656
8141.10 649
8141.95 671
8142.80 721
8143.66 700
8144.51 725
8145.36 764
8146.21 749
8147.06 669
8147.92 681
8148.77 739
8149.62 706
8150.47 757
8151.33 716
8152.18 702
8153.03 769
8153.88 839
8154.73 814
8155.59 836
8156.44 816
8157.29 828
8158.14 897
8159.00 841
8159.85 775
8160.70 730
8161.56 703
8162.41 650
8163.26 702
8164.11 682
8164.97 627
8165.82 702
8166.67 699
8167.53 716
8168.38 669
8169.23 683
8170.09 707
8170.94 694
8171.79 734
8172.65 653
8173.50 701
8174.35 635
8175.21 636
8176.06 648
8176.91 648
8177.77 659
8178.62 686
8179.47 681
8180.33 659
8181.18 664
8182.04 666
8182.89 655
8183.74 712
8184.60 708
8185.45 663
8186.31 684
8187.16 590
8188.01 593
8188.87 623
8189.72 626
8190.58 643
8191.43 677
8192.29 659
8193.14 656
8193.99 645
8194.85 615
8195.70 639
8196.56 650
8197.41 621
8198.27 650
8199.12 643
8199.98 628
8200.83 639
8201.69 586
8202.54 635
8203.40 638
8204.25 632
8205.11 655
8205.96 623
8206.82 629
8207.67 615
8208.53 634
8209.38 624
8210.24 617
8211.09 618
8211.95 628
8212.80 619
8213.66 643
8214.52 642
8215.37 628
8216.23 665
8217.08 674
8217.94 683
8218.79 692
8219.65 657
8220.51 689
8221.36 716
8222.22 725
8223.07 771
8223.93 787
8224.79 737
8225.64 713
8226.50 717
8227.35 747
8228.21 699
8229.07 696
8229.92 632
8230.78 609
8231.64 675
8232.49 654
8233.35 685
8234.21 655
8235.06 661
8235.92 692
8236.78 667
8237.63 712
8238.49 666
8239.35 607
8240.20 645
8241.06 573
8241.92 594
8242.77 654
8243.63 632
8244.49 603
8245.34 593
8246.20 603
8247.06 625
8247.92 674
8248.77 677
8249.63 644
8250.49 615
8251.35 634
8252.20 645
8253.06 639
8253.92 636
8254.78 619
8255.63 628
8256.49 644
8257.35 617
8258.21 666
8259.07 639
8259.92 609
8260.78 600
8261.64 654
8262.50 596
8263.36 649
8264.21 631
8265.07 600
8265.93 656
8266.79 619
8267.65 603
8268.51 586
8269.36 669
8270.22 638
8271.08 615
8271.94 637
8272.80 623
8273.66 658
8274.51 645
8275.37 645
8276.23 621
8277.09 614
8277.95 678
8278.81 645
8279.67 643
8280.53 664
8281.39 574
8282.24 576
8283.10 634
8283.96 650
8284.82 693
8285.68 640
8286.54 655
8287.40 707
8288.26 661
8289.12 709
8289.98 664
8290.84 662
8291.70 687
8292.56 652
8293.42 680
8294.28 666
8295.14 747
8296.00 719
8296.86 683
8297.72 654
8298.58 654
8299.44 655
8300.30 640
8301.16 621
8302.02 647
8302.88 673
8303.74 673
8304.60 681
8305.46 641
8306.32 700
8307.18 734
8308.04 675
8308.90 660
8309.76 631
8310.62 625
8311.48 653
8312.34 658
8313.20 626
8314.06 641
8314.92 642
8315.78 649
8316.64 676
8317.51 701
8318.37 670
8319.23 646
8320.09 609
8320.95 643
8321.81 637
8322.67 649
8323.53 689
8324.39 679
8325.26 665
8326.12 702
8326.98 646
8327.84 665
8328.70 687
8329.56 635
8330.42 706
8331.29 650
8332.15 701
8333.01 729
8333.87 665
8334.73 636
8335.60 658
8336.46 607
8337.32 672
8338.18 718
8339.04 644
8339.91 613
8340.77 682
8341.63 708
8342.49 660
8343.35 655
8344.22 683
8345.08 731
8345.94 707
8346.80 715
8347.67 630
8348.53 680
8349.39 720
8350.25 707
8351.12 717
8351.98 711
8352.84 678
8353.70 720
8354.57 714
8355.43 674
8356.29 699
8357.16 688
8358.02 697
8358.88 726
8359.75 757
8360.61 814
8361.47 744
8362.33 690
8363.20 697
8364.06 729
8364.92 791
8365.79 692
8366.65 708
8367.52 747
8368.38 804
8369.24 749
8370.11 737
8370.97 774
8371.83 775
8372.70 764
8373.56 750
8374.42 696
8375.29 757
8376.15 796
8377.02 783
8377.88 770
8378.74 813
8379.61 829
8380.47 736
8381.34 731
8382.20 747
8383.07 780
8383.93 820
8384.79 833
8385.66 836
8386.52 842
8387.39 774
8388.25 795
8389.12 785
8389.98 763
8390.85 833
8391.71 863
8392.58 863
8393.44 918
8394.31 843
8395.17 809
8396.04 789
8396.90 813
8397.77 833
8398.63 812
8399.50 811
8400.36 887
8401.23 852
8402.09 899
8402.96 902
8403.82 915
8404.69 901
8405.55 902
8406.42 854
8407.28 828
8408.15 850
8409.02 919
8409.88 952
8410.75 993
8411.61 1016
8412.48 964
8413.34 1013
8414.21 940
8415.08 944
8415.94 974
8416.81 996
8417.68 1064
8418.54 1056
8419.41 967
8420.27 1080
8421.14 1075
8422.01 1028
8422.87 1028
8423.74 1039
8424.61 1070
8425.47 1146
8426.34 1087
8427.21 1133
8428.07 1221
8428.94 1183
8429.81 1158
8430.67 1119
8431.54 1159
8432.41 1188
8433.27 1161
8434.14 1149
8435.01 1188
8435.87 1219
8436.74 1142
8437.61 1264
8438.47 1295
8439.34 1367
8440.21 1462
8441.08 1504
8441.94 1521
8442.81 1481
8443.68 1539
8444.55 1528
8445.41 1504
8446.28 1524
8447.15 1569
8448.02 1588
8448.88 1523
8449.75 1493
8450.62 1582
8451.49 1629
8452.36 1685
8453.22 1765
8454.09 1897
8454.96 2161
8455.83 2249
8456.70 2385
8457.56 2616
8458.43 2745
8459.30 2690
8460.17 2530
8461.04 2580
8461.91 2325
8462.77 2085
8463.64 1954
8464.51 1840
8465.38 1738
8466.25 1873
8467.12 2020
8467.99 2347
8468.85 2642
8469.72 3115
8470.59 3411
8471.46 3632
8472.33 3778
8473.20 3806
8474.07 3324
8474.94 2910
8475.81 2612
8476.67 2398
8477.54 2024
8478.41 1573
8479.28 1510
8480.15 1476
8481.02 1334
8481.89 1275
8482.76 1177
8483.63 1115
8484.50 1093
8485.37 1204
8486.24 1177
8487.11 1200
8487.98 1191
8488.85 1134
8489.72 1135
8490.59 1146
8491.46 1152
8492.33 1079
8493.20 1084
8494.07 1073
8494.94 1072
8495.81 1109
8496.68 1278
8497.55 1179
8498.42 1147
8499.29 1087
8500.16 1139
8501.03 1086
8501.90 1070
8502.77 1063
8503.64 1114
8504.51 1131
8505.38 1113
8506.25 1163
8507.12 1224
8507.99 1321
8508.86 1345
8509.74 1309
8510.61 1289
8511.48 1273
8512.35 1272
8513.22 1239
8514.09 1192
8514.96 1178
8515.83 1137
8516.70 1181
8517.57 1135
8518.45 1150
8519.32 1104
8520.19 1117
8521.06 1127
8521.93 1101
8522.80 1021
8523.67 1052
8524.55 1182
8525.42 1139
8526.29 1124
8527.16 1165
8528.03 1256
8528.90 1254
8529.78 1158
8530.65 1238
8531.52 1229
8532.39 1239
8533.26 1332
8534.14 1229
8535.01 1246
8535.88 1271
8536.75 1299
8537.63 1276
8538.50 1224
8539.37 1289
8540.24 1237
8541.11 1151
8541.99 1173
8542.86 1226
8543.73 1114
8544.61 1144
8545.48 1163
8546.35 1206
8547.22 1166
8548.10 1234
8548.97 1247
8549.84 1223
8550.71 1129
8551.59 1135
8552.46 1124
8553.33 1189
8554.21 1176
8555.08 1193
8555.95 1183
8556.83 1258
8557.70 1191
8558.57 1122
8559.45 1049
8560.32 1067
8561.19 1109
8562.07 1091
8562.94 1001
8563.81 1060
8564.69 992
8565.56 1024
8566.44 1027
8567.31 896
8568.18 1040
8569.06 1029
8569.93 993
8570.80 981
8571.68 1018
8572.55 975
8573.43 1017
8574.30 1003
8575.18 949
8576.05 958
8576.92 990
8577.80 974
8578.67 952
8579.55 898
8580.42 998
8581.30 1020
8582.17 981
8583.05 921
8583.92 930
8584.79 936
8585.67 907
8586.54 903
8587.42 896
8588.29 967
8589.17 1028
8590.04 1006
8590.92 944
8591.79 956
8592.67 992
8593.54 936
8594.42 867
8595.29 835
8596.17 848
8597.04 924
8597.92 912
8598.80 930
8599.67 892
8600.55 943
8601.42 940
8602.30 946
8603.17 965
8604.05 1011
8604.92 1070
8605.80 932
8606.68 954
8607.55 929
8608.43 974
8609.30 1045
8610.18 989
8611.06 976
8611.93 1002
8612.81 998
8613.68 975
8614.56 960
8615.44 940
8616.31 926
8617.19 992
8618.07 1020
8618.94 1021
8619.82 992
8620.69 1093
8621.57 1093
8622.45 1131
8623.32 1022
8624.20 1039
8625.08 1098
8625.95 1155
8626.83 1112
8627.71 1051
8628.59 1121
8629.46 1126
8630.34 1027
8631.22 1011
8632.09 1053
8632.97 1042
8633.85 1110
8634.73 1147
8635.60 1087
8636.48 1152
8637.36 1172
8638.23 1132
8639.11 1130
8639.99 1070
8640.87 1159
8641.74 1182
8642.62 1123
8643.50 1166
8644.38 1206
8645.26 1234
8646.13 1262
8647.01 1194
8647.89 1176
8648.77 1167
8649.64 1254
8650.52 1207
8651.40 1210
8652.28 1239
8653.16 1276
8654.04 1244
8654.91 1251
8655.79 1264
8656.67 1260
8657.55 1202
8658.43 1289
8659.31 1312
8660.18 1276
8661.06 1331
8661.94 1313
8662.82 1358
8663.70 1246
8664.58 1275
8665.46 1304
8666.34 1246
8667.21 1240
8668.09 1278
8668.97 1362
8669.85 1506
8670.73 1503
8671.61 1607
8672.49 1700
8673.37 1803
8674.25 1821
8675.13 1877
8676.01 1960
8676.88 1828
8677.76 1889
8678.64 1839
8679.52 1901
8680.40 1748
8681.28 1721
8682.16 1605
8683.04 1425
8683.92 1412
8684.80 1404
8685.68 1461
8686.56 1525
8687.44 1519
8688.32 1595
8689.20 1714
8690.08 2006
8690.96 2213
8691.84 2440
8692.72 2815
8693.60 2911
8694.48 2999
8695.36 2899
8696.24 2803
8697.12 2477
8698.00 2148
8698.88 1879
8699.76 1677
8700.64 1545
8701.53 1509
8702.41 1356
8703.29 1283
8704.17 1250
8705.05 1140
8705.93 1173
8706.81 1143
8707.69 1155
8708.57 1187
8709.45 1128
8710.33 1073
8711.22 1097
8712.10 1143
8712.98 1073
8713.86 1027
8714.74 1040
8715.62 1005
8716.50 1064
8717.38 1025
8718.27 1006
8719.15 946
8720.03 1015
8720.91 1003
8721.79 964
8722.67 967
8723.56 996
8724.44 1051
8725.32 1067
8726.20 1078
8727.08 1065
8727.97 1052
8728.85 1117
8729.73 1129
8730.61 1122
8731.49 1115
8732.38 1179
8733.26 1139
8734.14 1103
8735.02 1043
8735.90 989
8736.79 1008
8737.67 1042
8738.55 1080
8739.43 1063
8740.32 1073
8741.20 1033
8742.08 964
8742.97 1001
8743.85 925
8744.73 1039
8745.61 1045
8746.50 1018
8747.38 1059
8748.26 1063
8749.15 1084
8750.03 1000
8750.91 994
8751.80 1029
8752.68 1114
8753.56 1019
8754.45 1015
8755.33 1073
8756.21 1093
8757.10 1202
8757.98 1188
8758.86 1179
8759.75 1169
8760.63 1191
8761.51 1261
8762.40 1166
8763.28 1160
8764.16 1168
8765.05 1132
8765.93 1110
8766.82 1072
8767.70 1013
8768.58 1144
8769.47 1061
8770.35 1060
8771.24 1132
8772.12 1066
8773.00 1071
8773.89 1024
8774.77 1053
8775.66 1029
8776.54 1034
8777.43 1019
8778.31 1040
8779.20 1023
8780.08 964
8780.97 960
8781.85 968
8782.73 871
8783.62 928
8784.50 994
8785.39 1004
8786.27 981
8787.16 907
8788.04 903
8788.93 897
8789.81 892
8790.70 1039
8791.58 1037
8792.47 1014
8793.35 1007
8794.24 981
8795.13 1053
8796.01 1031
8796.90 1054
8797.78 1041
8798.67 916
8799.55 956
8800.44 939
8801.32 914
8802.21 841
8803.10 894
8803.98 902
8804.87 887
8805.75 899
8806.64 907
8807.53 888
8808.41 915
8809.30 915
8810.18 842
8811.07 808
8811.96 873
8812.84 831
8813.73 800
8814.62 782
8815.50 805
8816.39 860
8817.27 879
8818.16 820
8819.05 837
8819.93 884
8820.82 858
8821.71 729
8822.59 749
8823.48 831
8824.37 801
8825.25 766
8826.14 784
8827.03 781
8827.92 831
8828.80 818
8829.69 747
8830.58 774
8831.46 846
8832.35 800
8833.24 815
8834.13 782
8835.01 828
8835.90 744
8836.79 764
8837.68 820
8838.56 761
8839.45 793
8840.34 782
8841.23 788
8842.11 735
8843.00 727
8843.89 791
8844.78 800
8845.67 719
8846.55 760
8847.44 750
8848.33 736
8849.22 690
8850.11 726
8850.99 685
8851.88 733
8852.77 717
8853.66 671
8854.55 696
8855.44 678
8856.32 671
8857.21 750
8858.10 756
8858.99 704
8859.88 774
8860.77 788
8861.66 768
8862.54 683
8863.43 675
8864.32 712
8865.21 675
8866.10 689
8866.99 649
8867.88 680
8868.77 737
8869.66 713
8870.55 692
8871.43 745
8872.32 682
8873.21 630
8874.10 628
8874.99 649
8875.88 683
8876.77 693
8877.66 728
8878.55 640
8879.44 634
8880.33 691
8881.22 698
8882.11 599
8883.00 629
8883.89 657
8884.78 644
8885.67 674
8886.56 682
8887.45 647
8888.34 677
8889.23 757
8890.12 700
8891.01 744
8891.90 709
8892.79 673
8893.68 631
8894.57 722
8895.46 658
8896.35 692
8897.24 660
8898.13 603
8899.02 629
8899.91 650
8900.80 570
8901.69 592
8902.59 663
8903.48 672
8904.37 628
8905.26 633
8906.15 619
8907.04 643
8907.93 634
8908.82 569
8909.71 594
8910.60 626
8911.50 666
8912.39 650
8913.28 629
8914.17 643
8915.06 645
8915.95 609
8916.84 631
8917.74 674
8918.63 655
8919.52 613
8920.41 624
8921.30 643
8922.19 631
8923.09 608
8923.98 585
8924.87 622
8925.76 585
8926.65 586
8927.55 614
8928.44 593
8929.33 592
8930.22 603
8931.11 575
8932.01 600
8932.90 605
8933.79 596
8934.68 567
8935.58 572
8936.47 570
8937.36 614
8938.25 613
8939.15 571
8940.04 598
8940.93 627
8941.82 604
8942.72 522
8943.61 552
8944.50 564
8945.40 509
8946.29 549
8947.18 639
8948.07 621
8948.97 546
8949.86 561
8950.75 537
8951.65 563
8952.54 577
8953.43 572
8954.33 553
8955.22 586
8956.11 578
8957.01 538
8957.90 524
8958.79 536
8959.69 564
8960.58 572
8961.48 560
8962.37 578
8963.26 585
8964.16 565
8965.05 624
8965.94 555
8966.84 617
8967.73 626
8968.63 610
8969.52 610
8970.42 601
8971.31 657
8972.20 579
8973.10 599
8973.99 618
8974.89 641
8975.78 583
8976.68 583
8977.57 601
8978.46 569
8979.36 539
8980.25 525
8981.15 565
8982.04 552
8982.94 534
8983.83 597
8984.73 562
8985.62 610
8986.52 555
8987.41 517
8988.31 533
8989.20 563
8990.10 518
8990.99 488
8991.89 560
8992.78 526
8993.68 509
8994.57 519
8995.47 518
8996.37 535
8997.26 530
8998.16 558
8999.05 554
8999.95 554
9000.84 542
9001.74 549
9002.64 546
9003.53 479
9004.43 537
9005.32 581
9006.22 561
9007.11 551
9008.01 514
9008.91 497
9009.80 513
9010.70 527
9011.60 529
9012.49 482
9013.39 536
9014.28 542
9015.18 555
9016.08 530
9016.97 562
9017.87 515
9018.77 512
9019.66 559
9020.56 551
9021.46 496
9022.35 519
9023.25 504
9024.15 525
9025.04 514
9025.94 499
9026.84 543
9027.74 561
9028.63 519
9029.53 519
9030.43 490
9031.32 504
9032.22 527
9033.12 514
9034.02 526
9034.91 536
9035.81 563
9036.71 517
9037.61 527
9038.50 580
9039.40 574
9040.30 574
9041.20 595
9042.09 511
9042.99 474
9043.89 507
9044.79 527
9045.69 530
9046.58 486
9047.48 563
9048.38 569
9049.28 580
9050.18 582
9051.07 587
9051.97 592
9052.87 543
9053.77 523
9054.67 575
9055.57 531
9056.46 569
9057.36 558
9058.26 513
9059.16 514
9060.06 550
9060.96 551
9061.86 553
9062.75 530
9063.65 511
9064.55 591
9065.45 580
9066.35 548
9067.25 523
9068.15 536
9069.05 579
9069.95 605
9070.85 575
9071.75 565
9072.64 591
9073.54 548
9074.44 565
9075.34 556
9076.24 567
9077.14 529
9078.04 508
9078.94 576
9079.84 513
9080.74 487
9081.64 520
9082.54 576
9083.44 562
9084.34 579
9085.24 521
9086.14 567
9087.04 535
9087.94 548
9088.84 533
9089.74 558
9090.64 519
9091.54 530
9092.44 505
9093.34 499
9094.24 538
9095.14 550
9096.04 529
9096.94 498
9097.84 477
9098.74 574
9099.64 537
9100.54 491
9101.44 529
9102.35 533
9103.25 517
9104.15 587
9105.05 572
9105.95 537
9106.85 462
9107.75 517
9108.65 571
9109.55 526
9110.45 504
9111.36 523
9112.26 513
9113.16 549
9114.06 554
9114.96 549
9115.86 491
9116.76 489
9117.67 532
9118.57 523
9119.47 502
9120.37 473
9121.27 488
9122.17 511
9123.08 522
9123.98 504
9124.88 526
9125.78 513
9126.68 542
9127.58 561
9128.49 555
9129.39 576
9130.29 491
9131.19 522
9132.10 492
9133.00 514
9133.90 585
9134.80 542
9135.70 444
9136.61 527
9137.51 517
9138.41 545
9139.31 518
9140.22 464
9141.12 539
9142.02 530
9142.93 490
9143.83 516
9144.73 500
9145.63 558
9146.54 513
9147.44 509
9148.34 514
9149.25 526
9150.15 461
9151.05 509
9151.96 558
9152.86 520
9153.76 497
9154.67 481
9155.57 563
9156.47 549
9157.38 479
9158.28 486
9159.18 538
9160.09 581
9160.99 509
9161.89 519
9162.80 498
9163.70 498
9164.61 535
9165.51 501
9166.41 515
9167.32 508
9168.22 492
9169.13 482
9170.03 477
9170.93 521
9171.84 544
9172.74 521
9173.65 493
9174.55 549
9175.45 506
9176.36 534
9177.26 524
9178.17 512
9179.07 461
9179.98 494
9180.88 505
9181.79 449
9182.69 496
9183.60 512
9184.50 462
9185.41 575
9186.31 588
9187.22 527
9188.12 510
9189.03 549
9189.93 499
9190.84 527
9191.74 510
9192.65 462
9193.55 548
9194.46 567
9195.36 473
9196.27 491
9197.17 520
9198.08 553
9198.98 531
9199.89 512
9200.80 609
9201.70 617
9202.61 594
9203.51 576
9204.42 576
9205.32 634
9206.23 543
9207.14 543
9208.04 606
9208.95 542
9209.85 554
9210.76 525
9211.67 542
9212.57 558
9213.48 581
9214.39 575
9215.29 529
9216.20 549
9217.10 628
9218.01 599
9218.92 589
9219.82 614
9220.73 613
9221.64 629
9222.54 614
9223.45 594
9224.36 566
9225.26 527
9226.17 565
9227.08 489
9227.99 483
9228.89 472
9229.80 551
9230.71 497
9231.61 513
9232.52 506
9233.43 516
9234.34 535
9235.24 541
9236.15 512
9237.06 510
9237.96 511
9238.87 492
9239.78 536
9240.69 504
9241.60 496
9242.50 480
9243.41 526
9244.32 504
9245.23 485
9246.13 504
9247.04 489
9247.95 498
9248.86 461
9249.77 475
9250.67 494
9251.58 480
9252.49 501
9253.40 531
9254.31 547
9255.21 482
9256.12 502
9257.03 513
9257.94 525
9258.85 560
9259.76 491
9260.67 530
9261.57 488
9262.48 503
9263.39 517
9264.30 520
9265.21 507
9266.12 470
9267.03 498
9267.94 492
9268.84 499
9269.75 521
9270.66 513
9271.57 508
9272.48 529
9273.39 522
9274.30 506
9275.21 519
9276.12 498
9277.03 490
9277.94 481
9278.85 523
9279.76 524
9280.67 495
9281.58 484
9282.49 549
9283.39 548
9284.30 512
9285.21 501
9286.12 536
9287.03 506
9287.94 529
9288.85 516
9289.76 575
9290.67 500
9291.58 471
9292.49 469
9293.40 492
9294.31 543
9295.22 525
9296.14 560
9297.05 562
9297.96 521
9298.87 534
9299.78 538
9300.69 500
9301.60 524
9302.51 534
9303.42 571
9304.33 539
9305.24 528
9306.15 560
9307.06 592
9307.97 616
9308.88 612
9309.80 598
9310.71 566
9311.62 635
9312.53 611
9313.44 555
9314.35 561
9315.26 553
9316.17 573
9317.08 565
9318.00 522
9318.91 499
9319.82 517
9320.73 537
9321.64 572
9322.55 519
9323.47 537
9324.38 533
9325.29 554
9326.20 536
9327.11 575
9328.02 554
9328.94 524
9329.85 500
9330.76 485
9331.67 502
9332.58 495
9333.50 532
9334.41 520
9335.32 528
9336.23 509
9337.15 535
9338.06 568
9338.97 488
9339.88 502
9340.80 492
9341.71 492
9342.62 503
9343.53 475
9344.45 529
9345.36 498
9346.27 481
9347.18 491
9348.10 550
9349.01 554
9349.92 519
9350.84 512
9351.75 518
9352.66 520
9353.58 565
9354.49 544
9355.40 535
9356.32 580
9357.23 593
9358.14 532
9359.06 540
9359.97 468
9360.88 501
9361.80 563
9362.71 542
9363.62 531
9364.54 589
9365.45 538
9366.36 492
9367.28 544
9368.19 548
9369.11 584
9370.02 565
9370.93 550
9371.85 544
9372.76 566
9373.68 528
9374.59 475
9375.50 519
9376.42 555
9377.33 564
9378.25 526
9379.16 481
9380.08 531
9380.99 566
9381.91 631
9382.82 538
9383.73 556
9384.65 581
9385.56 651
9386.48 627
9387.39 595
9388.31 597
9389.22 572
9390.14 625
9391.05 638
9391.97 677
9392.88 678
9393.80 620
9394.71 678
9395.63 622
9396.54 595
9397.46 668
9398.37 636
9399.29 619
9400.20 633
9401.12 623
9402.04 628
9402.95 621
9403.87 625
9404.78 592
9405.70 594
9406.61 578
9407.53 541
9408.45 568
9409.36 591
9410.28 541
9411.19 553
9412.11 613
9413.03 562
9413.94 553
9414.86 585
9415.77 577
9416.69 560
9417.61 573
9418.52 567
9419.44 554
9420.36 534
9421.27 576
9422.19 572
9423.10 592
9424.02 647
9424.94 671
9425.85 607
9426.77 561
9427.69 541
9428.61 615
9429.52 590
9430.44 551
9431.36 539
9432.27 622
9433.19 606
9434.11 595
9435.02 559
9435.94 622
9436.86 626
9437.78 589
9438.69 625
9439.61 593
9440.53 594
9441.45 576
9442.36 597
9443.28 559
9444.20 577
9445.12 581
9446.03 607
9446.95 614
9447.87 624
9448.79 664
9449.70 605
9450.62 603
9451.54 656
9452.46 666
9453.38 666
9454.29 644
9455.21 624
9456.13 686
9457.05 648
9457.97 618
9458.88 655
9459.80 682
9460.72 646
9461.64 619
9462.56 676
9463.48 631
9464.40 574
9465.31 558
9466.23 637
9467.15 558
9468.07 566
9468.99 582
9469.91 632
9470.83 575
9471.75 570
9472.66 558
9473.58 600
9474.50 615
9475.42 623
9476.34 630
9477.26 680
9478.18 643
9479.10 639
9480.02 640
9480.94 589
9481.86 653
9482.78 656
9483.70 642
9484.61 599
9485.53 596
9486.45 563
9487.37 623
9488.29 590
9489.21 628
9490.13 672
9491.05 668
9491.97 662
9492.89 684
9493.81 665
9494.73 684
9495.65 724
9496.57 727
9497.49 650
9498.41 649
9499.33 699
9500.25 634
9501.17 683
9502.09 640
9503.02 652
9503.94 669
9504.86 643
9505.78 632
9506.70 646
9507.62 633
9508.54 645
9509.46 615
9510.38 625
9511.30 711
9512.22 655
9513.14 623
9514.06 669
9514.98 731
9515.91 722
9516.83 719
9517.75 747
9518.67 731
9519.59 726
9520.51 720
9521.43 697
9522.35 706
9523.28 733
9524.20 747
9525.12 716
9526.04 696
9526.96 745
9527.88 760
9528.81 730
9529.73 791
9530.65 842
9531.57 880
9532.49 954
9533.41 1050
9534.34 1059
9535.26 1109
9536.18 1049
9537.10 999
9538.02 977
9538.95 918
9539.87 912
9540.79 805
9541.71 790
9542.64 780
9543.56 732
9544.48 669
9545.40 698
9546.33 726
9547.25 755
9548.17 755
9549.09 682
9550.02 723
9550.94 716
9551.86 668
9552.78 684
9553.71 619
9554.63 631
9555.55 717
9556.48 748
9557.40 696
9558.32 711
9559.25 771
9560.17 804
9561.09 752
9562.02 764
9562.94 758
9563.86 745
9564.79 733
9565.71 734
9566.63 754
9567.56 692
9568.48 722
9569.40 693
9570.33 737
9571.25 675
9572.17 664
9573.10 696
9574.02 687
9574.95 666
9575.87 740
9576.79 718
9577.72 696
9578.64 629
9579.57 645
9580.49 683
9581.42 718
9582.34 655
9583.26 694
9584.19 741
9585.11 681
9586.04 684
9586.96 686
9587.89 664
9588.81 690
9589.74 690
9590.66 688
9591.58 680
9592.51 646
9593.43 669
9594.36 749
9595.28 721
9596.21 700
9597.13 715
9598.06 755
9598.98 732
9599.91 691
9600.83 711
9601.76 791
9602.68 725
9603.61 654
9604.54 771
9605.46 777
9606.39 746
9607.31 748
9608.24 742
9609.16 811
9610.09 787
9611.01 796
9611.94 777
9612.87 745
9613.79 850
9614.72 825
9615.64 851
9616.57 840
9617.49 837
9618.42 791
9619.35 824
9620.27 832
9621.20 807
9622.13 856
9623.05 796
9623.98 860
9624.90 884
9625.83 857
9626.76 874
9627.68 850
9628.61 846
9629.54 931
9630.46 941
9631.39 934
9632.32 898
9633.24 950
9634.17 1026
9635.10 981
9636.02 1027
9636.95 951
9637.88 995
9638.80 1009
9639.73 1073
9640.66 1049
9641.59 945
9642.51 946
9643.44 992
9644.37 985
9645.30 996
9646.22 1081
9647.15 1178
9648.08 1200
9649.00 1242
9649.93 1288
9650.86 1319
9651.79 1353
9652.72 1381
9653.64 1339
9654.57 1255
9655.50 1122
9656.43 1066
9657.35 1041
9658.28 1038
9659.21 967
9660.14 983
9661.07 1013
9661.99 982
9662.92 997
9663.85 967
9664.78 932
9665.71 918
9666.64 925
9667.56 1010
9668.49 997
9669.42 1034
9670.35 1023
9671.28 999
9672.21 976
9673.14 1000
9674.06 1011
9674.99 999
9675.92 996
9676.85 996
9677.78 967
9678.71 972
9679.64 927
9680.57 981
9681.50 982
9682.42 1080
9683.35 1044
9684.28 995
9685.21 952
9686.14 1016
9687.07 1000
9688.00 1012
9688.93 1065
9689.86 1134
9690.79 1122
9691.72 1115
9692.65 1041
9693.58 1032
9694.51 1146
9695.44 1087
9696.37 1024
9697.30 1033
9698.23 1052
9699.16 1073
9700.09 1033
9701.02 1053
9701.95 1121
9702.88 1015
9703.81 990
9704.74 1022
9705.67 943
9706.60 942
9707.53 994
9708.46 991
9709.39 1004
9710.32 1006
9711.25 992
9712.18 1024
9713.11 996
9714.04 1042
9714.97 1106
9715.90 1133
9716.83 1133
9717.76 1064
9718.69 1098
9719.63 1126
9720.56 1067
9721.49 1014
9722.42 942
9723.35 898
9724.28 918
9725.21 937
9726.14 907
9727.07 959
9728.01 940
9728.94 950
9729.87 1004
9730.80 940
9731.73 920
9732.66 974
9733.59 1039
9734.53 960
9735.46 857
9736.39 908
9737.32 955
9738.25 975
9739.18 959
9740.12 940
9741.05 963
9741.98 817
9742.91 835
9743.84 894
9744.78 887
9745.71 790
9746.64 780
9747.57 818
9748.51 819
9749.44 864
9750.37 817
9751.30 808
9752.24 839
9753.17 795
9754.10 829
9755.03 867
9755.97 829
9756.90 850
9757.83 837
9758.76 831
9759.70 824
9760.63 824
9761.56 771
9762.50 761
9763.43 713
9764.36 770
9765.29 830
9766.23 863
9767.16 808
9768.09 828
9769.03 822
9769.96 788
9770.89 832
9771.83 749
9772.76 733
9773.69 796
9774.63 823
9775.56 798
9776.49 741
9777.43 787
9778.36 842
9779.30 775
9780.23 792
9781.16 871
9782.10 920
9783.03 944
9783.97 930
9784.90 920
9785.83 871
9786.77 841
9787.70 886
9788.64 884
9789.57 767
9790.50 693
9791.44 722
9792.37 732
9793.31 745
9794.24 746
9795.18 768
9796.11 716
9797.05 771
9797.98 797
9798.92 837
9799.85 836
9800.78 790
9801.72 812
9802.65 726
9803.59 719
9804.52 775
9805.46 772
9806.39 739
9807.33 732
9808.26 767
9809.20 809
9810.14 727
9811.07 735
9812.01 666
9812.94 744
9813.88 688
9814.81 728
9815.75 689
9816.68 644
9817.62 619
9818.55 621
9819.49 661
9820.43 713
9821.36 651
9822.30 660
9823.23 781
9824.17 730
9825.11 694
9826.04 668
9826.98 725
9827.91 738
9828.85 698
9829.79 684
9830.72 652
9831.66 639
9832.59 682
9833.53 715
9834.47 685
9835.40 682
9836.34 672
9837.28 645
9838.21 679
9839.15 750
9840.09 659
9841.02 701
9841.96 653
9842.90 667
9843.83 715
9844.77 696
9845.71 738
9846.64 651
9847.58 705
9848.52 671
9849.46 635
9850.39 653
9851.33 624
9852.27 631
9853.20 619
9854.14 645
9855.08 710
9856.02 678
9856.95 613
9857.89 700
9858.83 721
9859.77 743
9860.70 720
9861.64 695
9862.58 730
9863.52 670
9864.46 692
9865.39 723
9866.33 732
9867.27 698
9868.21 661
9869.15 691
9870.08 709
9871.02 690
9871.96 649
9872.90 645
9873.84 603
9874.77 645
9875.71 630
9876.65 664
9877.59 669
9878.53 687
9879.47 695
9880.41 658
9881.34 628
9882.28 698
9883.22 701
9884.16 698
9885.10 708
9886.04 689
9886.98 665
9887.92 605
9888.85 639
9889.79 651
9890.73 637
9891.67 625
9892.61 673
9893.55 636
9894.49 609
9895.43 532
9896.37 631
9897.31 687
9898.25 638
9899.19 596
9900.13 625
9901.07 640
9902.01 643
9902.95 619
9903.88 640
9904.82 718
9905.76 669
9906.70 690
9907.64 643
9908.58 600
9909.52 610
9910.46 635
9911.40 642
9912.34 622
9913.28 662
9914.22 677
9915.16 662
9916.11 624
9917.05 555
9917.99 632
9918.93 654
9919.87 620
9920.81 644
9921.75 693
9922.69 692
9923.63 702
9924.57 718
9925.51 842
9926.45 909
9927.39 878
9928.33 956
9929.27 954
9930.21 990
9931.16 912
9932.10 831
9933.04 810
9933.98 689
9934.92 760
9935.86 766
9936.80 699
9937.74 676
9938.69 638
9939.63 639
9940.57 630
9941.51 647
9942.45 642
9943.39 612
9944.33 622
9945.28 624
9946.22 596
9947.16 593
9948.10 581
9949.04 633
9949.99 671
9950.93 593
9951.87 574
9952.81 606
9953.75 632
9954.70 595
9955.64 577
9956.58 607
9957.52 596
9958.46 590
9959.41 635
9960.35 557
9961.29 617
9962.23 594
9963.18 560
9964.12 554
9965.06 551
9966.00 615
9966.95 552
9967.89 587
9968.83 617
9969.78 597
9970.72 577
9971.66 543
9972.60 539
9973.55 589
9974.49 638
9975.43 594
9976.38 503
9977.32 531
9978.26 563
9979.21 552
9980.15 562
9981.09 556
9982.04 559
9982.98 574
9983.92 636
9984.87 580
9985.81 591
9986.75 551
9987.70 605
9988.64 615
9989.59 543
9990.53 571
9991.47 557
9992.42 553
9993.36 538
9994.31 493
9995.25 588
9996.19 604
9997.14 568
9998.08 531
9999.03 570
9999.97 563
10000.91 604
10001.86 642
10002.80 605
10003.75 523
10004.69 524
10005.64 590
10006.58 583
10007.53 588
10008.47 576
10009.42 551
10010.36 565
10011.31 578
10012.25 519
10013.19 524
10014.14 586
10015.08 562
10016.03 510
10016.97 569
10017.92 588
10018.87 539
10019.81 604
10020.76 556
10021.70 485
10022.65 509
10023.59 612
10024.54 563
10025.48 566
10026.43 538
10027.37 540
10028.32 565
10029.26 528
10030.21 530
10031.16 493
10032.10 514
10033.05 572
10033.99 502
10034.94 539
10035.89 534
10036.83 539
10037.78 578
10038.72 562
10039.67 548
10040.62 499
10041.56 540
10042.51 508
10043.46 479
10044.40 504
10045.35 478
10046.29 494
10047.24 493
10048.19 520
10049.13 521
10050.08 486
10051.03 498
10051.97 524
10052.92 457
10053.87 510
10054.81 445
10055.76 510
10056.71 495
10057.66 451
10058.60 492
10059.55 540
10060.50 484
10061.44 471
10062.39 466
10063.34 497
10064.29 527
10065.23 537
10066.18 456
10067.13 499
10068.08 493
10069.02 518
10069.97 540
10070.92 531
10071.87 488
10072.81 517
10073.76 477
10074.71 571
10075.66 552
10076.61 508
10077.55 532
10078.50 502
10079.45 477
10080.40 489
10081.35 459
10082.29 492
10083.24 483
10084.19 460
10085.14 493
10086.09 442
10087.03 480
10087.98 485
10088.93 440
10089.88 472
10090.83 485
10091.78 491
10092.73 471
10093.67 507
10094.62 536
10095.57 536
10096.52 475
10097.47 557
10098.42 499
10099.37 467
10100.32 466
10101.27 451
10102.22 475
10103.16 559
10104.11 541
10105.06 516
10106.01 489
10106.96 533
10107.91 446
10108.86 450
10109.81 494
10110.76 508
10111.71 457
10112.66 442
10113.61 485
10114.56 431
10115.51 471
10116.46 516
10117.41 499
10118.36 449
10119.31 497
10120.26 503
10121.21 500
10122.16 466
10123.11 499
10124.06 467
10125.01 491
10125.96 478
10126.91 479
10127.86 510
10128.81 491
10129.76 495
10130.71 541
10131.66 489
10132.61 511
10133.56 581
10134.51 527
10135.46 465
10136.41 503
10137.36 503
10138.31 537
10139.27 526
10140.22 524
10141.17 535
10142.12 514
10143.07 487
10144.02 525
10144.97 524
10145.92 548
10146.87 523
10147.82 501
10148.78 523
10149.73 512
10150.68 497
10151.63 565
10152.58 547
10153.53 492
10154.48 548
10155.44 519
10156.39 527
10157.34 509
10158.29 479
10159.24 512
10160.20 544
10161.15 553
10162.10 520
10163.05 503
10164.00 486
10164.96 528
10165.91 509
10166.86 578
10167.81 554
10168.76 575
10169.72 555
10170.67 555
10171.62 520
10172.57 504
10173.53 529
10174.48 557
10175.43 545
10176.38 516
10177.34 506
10178.29 536
10179.24 537
10180.19 534
10181.15 534
10182.10 558
10183.05 572
10184.01 600
10184.96 558
10185.91 536
10186.86 513
10187.82 583
10188.77 663
10189.72 618
10190.68 595
10191.63 584
10192.58 637
10193.54 568
10194.49 518
10195.44 589
10196.40 613
10197.35 645
10198.31 574
10199.26 555
10200.21 617
10201.17 594
10202.12 617
10203.07 580
10204.03 634
10204.98 650
10205.94 646
10206.89 612
10207.84 639
10208.80 709
10209.75 709
10210.71 732
10211.66 667
10212.62 610
10213.57 611
10214.52 688
10215.48 620
10216.43 602
10217.39 557
10218.34 590
10219.30 618
10220.25 570
10221.21 575
10222.16 584
10223.12 613
10224.07 561
10225.03 584
10225.98 589
10226.93 618
10227.89 628
10228.85 580
10229.80 571
10230.76 556
10231.71 567
10232.67 543
10233.62 627
10234.58 605
10235.53 685
10236.49 658
10237.44 645
10238.40 704
10239.35 689
10240.31 700
10241.26 672
10242.22 647
10243.18 629
10244.13 572
10245.09 557
10246.04 539
10247.00 532
10247.96 514
10248.91 575
10249.87 567
10250.82 564
10251.78 534
10252.74 554
10253.69 519
10254.65 507
10255.60 484
10256.56 511
10257.52 514
10258.47 537
10259.43 477
10260.39 475
10261.34 490
10262.30 528
10263.26 507
10264.21 465
10265.17 479
10266.13 479
10267.08 470
10268.04 501
10269.00 487
10269.95 542
10270.91 497
10271.87 518
10272.83 476
10273.78 504
10274.74 501
10275.70 487
10276.66 464
10277.61 469
10278.57 480
10279.53 448
10280.48 488
10281.44 526
10282.40 519
10283.36 471
10284.31 439
10285.27 522
10286.23 523
10287.19 510
10288.15 475
10289.10 501
10290.06 499
10291.02 501
10291.98 405
10292.94 430
10293.89 482
10294.85 484
10295.81 465
10296.77 446
10297.73 460
10298.69 500
10299.64 525
10300.60 504
10301.56 501
10302.52 500
10303.48 428
10304.44 487
10305.39 460
10306.35 456
10307.31 511
10308.27 503
10309.23 490
10310.19 494
10311.15 465
10312.11 462
10313.07 491
10314.02 503
10314.98 503
10315.94 493
10316.90 499
10317.86 515
10318.82 506
10319.78 530
10320.74 482
10321.70 518
10322.66 475
10323.62 447
10324.58 486
10325.54 495
10326.50 520
10327.46 460
10328.42 451
10329.38 469
10330.33 535
10331.29 514
10332.25 501
10333.21 511
10334.17 504
10335.13 500
10336.09 456
10337.05 437
10338.01 478
10338.98 506
10339.94 496
10340.90 494
10341.86 456
10342.82 446
10343.78 446
10344.74 486
10345.70 434
10346.66 464
10347.62 436
10348.58 467
10349.54 437
10350.50 459
10351.46 406
10352.42 422
10353.38 453
10354.34 491
10355.31 438
10356.27 460
10357.23 466
10358.19 436
10359.15 400
10360.11 423
10361.07 476
10362.03 457
10362.99 423
10363.96 428
10364.92 473
10365.88 457
10366.84 443
10367.80 464
10368.76 450
10369.73 442
10370.69 435
10371.65 466
10372.61 458
10373.57 482
10374.53 487
10375.50 465
10376.46 493
10377.42 476
10378.38 417
10379.34 432
10380.31 450
10381.27 488
10382.23 499
10383.19 478
10384.16 479
10385.12 481
10386.08 511
10387.04 442
10388.00 486
10388.97 439
10389.93 494
10390.89 490
10391.86 476
10392.82 446
10393.78 492
10394.74 439
10395.71 438
10396.67 453
10397.63 504
10398.60 489
10399.56 446
10400.52 451
10401.48 451
10402.45 418
10403.41 421
10404.37 450
10405.34 424
10406.30 453
10407.26 481
10408.23 476
10409.19 459
10410.15 514
10411.12 484
10412.08 435
10413.05 408
10414.01 454
10414.97 440
10415.94 497
10416.90 543
10417.86 541
10418.83 573
10419.79 624
10420.76 582
10421.72 539
10422.68 618
10423.65 577
10424.61 518
10425.58 513
10426.54 524
10427.51 522
10428.47 500
10429.43 440
10430.40 476
10431.36 447
10432.33 446
10433.29 484
10434.26 453
10435.22 426
10436.19 451
10437.15 495
10438.12 452
10439.08 414
10440.05 433
10441.01 430
10441.98 415
10442.94 424
10443.91 478
10444.87 452
10445.84 465
10446.80 420
10447.77 426
10448.73 467
10449.70 433
10450.66 414
10451.63 452
10452.59 461
10453.56 414
10454.52 406
10455.49 436
10456.46 435
10457.42 459
10458.39 434
10459.35 441
10460.32 426
10461.28 405
10462.25 442
10463.22 399
10464.18 408
10465.15 456
10466.11 451
10467.08 389
10468.05 387
10469.01 445
10469.98 415
10470.95 398
10471.91 407
10472.88 443
10473.85 441
10474.81 471
10475.78 455
10476.75 432
10477.71 423
10478.68 481
10479.65 392
10480.61 438
10481.58 433
10482.55 448
10483.51 460
10484.48 447
10485.45 386
10486.41 458
10487.38 475
10488.35 427
10489.31 442
10490.28 393
10491.25 438
10492.22 475
10493.18 457
10494.15 439
10495.12 475
10496.09 497
10497.05 480
10498.02 449
10498.99 450
10499.96 461
10500.92 491
10501.89 452
10502.86 452
10503.83 431
10504.80 467
10505.76 458
10506.73 446
10507.70 414
10508.67 450
10509.64 484
10510.60 479
10511.57 451
10512.54 454
10513.51 478
10514.48 426
10515.45 414
10516.41 444
10517.38 415
10518.35 465
10519.32 504
10520.29 462
10521.26 412
10522.23 453
10523.19 460
10524.16 471
10525.13 450
10526.10 511
10527.07 477
10528.04 473
10529.01 445
10529.98 428
10530.95 452
10531.92 455
10532.88 445
10533.85 429
10534.82 475
10535.79 440
10536.76 425
10537.73 408
10538.70 417
10539.67 413
10540.64 438
10541.61 443
10542.58 448
10543.55 433
10544.52 447
10545.49 444
10546.46 441
10547.43 420
10548.40 467
10549.37 491
10550.34 449
10551.31 513
10552.28 482
10553.25 481
10554.22 466
10555.19 452
10556.16 428
10557.13 468
10558.10 479
10559.07 497
10560.04 554
10561.01 505
10561.98 531
10562.95 609
10563.92 612
10564.89 558
10565.86 633
10566.83 555
10567.81 530
10568.78 510
10569.75 526
10570.72 490
10571.69 473
10572.66 510
10573.63 512
10574.60 460
10575.57 446
10576.54 396
10577.52 426
10578.49 437
10579.46 445
10580.43 486
10581.40 486
10582.37 453
10583.34 499
10584.32 427
10585.29 450
10586.26 472
10587.23 419
10588.20 502
10589.17 463
10590.15 485
10591.12 456
10592.09 478
10593.06 497
10594.03 468
10595.01 492
10595.98 542
10596.95 529
10597.92 466
10598.90 459
10599.87 452
10600.84 461
10601.81 442
10602.78 438
10603.76 445
10604.73 436
10605.70 442
10606.67 495
10607.65 461
10608.62 526
10609.59 379
10610.57 495
10611.54 504
10612.51 450
10613.48 476
10614.46 475
10615.43 456
10616.40 448
10617.38 496
10618.35 498
10619.32 457
10620.30 473
10621.27 429
10622.24 431
10623.22 458
10624.19 453
10625.16 495
10626.14 470
10627.11 483
10628.08 506
10629.06 514
10630.03 532
10631.00 486
10631.98 509
10632.95 485
10633.93 481
10634.90 491
10635.87 527
10636.85 509
10637.82 526
10638.80 509
10639.77 527
10640.74 580
10641.72 612
10642.69 551
10643.67 550
10644.64 509
10645.62 500
10646.59 495
10647.56 465
10648.54 456
10649.51 446
10650.49 450
10651.46 448
10652.44 486
10653.41 450
10654.39 485
10655.36 453
10656.34 440
10657.31 482
10658.29 436
10659.26 460
10660.24 452
10661.21 429
10662.19 467
10663.16 455
10664.14 451
10665.11 462
10666.09 429
10667.06 483
10668.04 475
10669.01 475
10669.99 459
10670.97 452
10671.94 419
10672.92 462
10673.89 480
10674.87 469
10675.84 463
10676.82 450
10677.80 459
10678.77 474
10679.75 489
10680.72 438
10681.70 475
10682.68 463
10683.65 446
10684.63 450
10685.60 418
10686.58 443
10687.56 435
10688.53 438
10689.51 460
10690.49 461
10691.46 463
10692.44 458
10693.42 444
10694.39 429
10695.37 415
10696.35 422
10697.32 382
10698.30 431
10699.28 397
10700.25 430
10701.23 451
10702.21 442
10703.18 437
10704.16 395
10705.14 453
10706.12 446
10707.09 446
10708.07 418
10709.05 427
10710.02 422
10711.00 413
10711.98 403
10712.96 417
10713.93 432
10714.91 426
10715.89 425
10716.87 470
10717.84 462
10718.82 407
10719.80 385
10720.78 455
10721.76 430
10722.73 440
10723.71 433
10724.69 436
10725.67 416
10726.65 433
10727.62 416
10728.60 402
10729.58 448
10730.56 379
10731.54 404
10732.52 417
10733.49 418
10734.47 399
10735.45 420
10736.43 431
10737.41 416
10738.39 394
10739.37 425
10740.34 453
10741.32 474
10742.30 445
10743.28 462
10744.26 435
10745.24 423
10746.22 418
10747.20 419
10748.18 441
10749.15 419
10750.13 425
10751.11 439
10752.09 447
10753.07 432
10754.05 420
10755.03 408
10756.01 389
10756.99 393
10757.97 424
10758.95 443
10759.93 423
10760.91 423
10761.89 407
10762.87 433
10763.85 412
10764.83 432
10765.81 389
10766.79 409
10767.77 393
10768.75 414
10769.73 474
10770.71 417
10771.69 442
10772.67 443
10773.65 428
10774.63 424
10775.61 424
10776.59 429
10777.57 461
10778.55 422
10779.53 419
10780.51 454
10781.49 479
10782.47 441
10783.45 478
10784.43 427
10785.41 460
10786.39 468
10787.38 425
10788.36 417
10789.34 409
10790.32 425
10791.30 437
10792.28 426
10793.26 396
10794.24 439
10795.22 443
10796.21 484
10797.19 441
10798.17 442
10799.15 499
10800.13 424
10801.11 398
10802.09 403
10803.08 436
10804.06 447
10805.04 492
10806.02 488
10807.00 414
10807.98 473
10808.97 443
10809.95 466
10810.93 472
10811.91 431
10812.89 413
10813.88 424
10814.86 460
10815.84 424
10816.82 454
10817.81 429
10818.79 452
10819.77 454
10820.75 424
10821.73 428
10822.72 463
10823.70 419
10824.68 405
10825.67 389
10826.65 430
10827.63 442
10828.61 416
10829.60 412
10830.58 401
10831.56 434
10832.54 437
10833.53 444
10834.51 430
10835.49 436
10836.48 503
10837.46 446
10838.44 451
10839.43 525
10840.41 425
10841.39 443
10842.38 444
10843.36 472
10844.34 441
10845.33 455
10846.31 500
10847.29 484
10848.28 479
10849.26 483
10850.25 467
10851.23 422
10852.21 473
10853.20 508
10854.18 497
10855.16 516
10856.15 480
10857.13 518
10858.12 513
10859.10 437
10860.09 453
10861.07 470
10862.05 473
10863.04 467
10864.02 465
10865.01 479
10865.99 479
10866.98 504
10867.96 518
10868.94 505
10869.93 492
10870.91 465
10871.90 511
10872.88 537
10873.87 529
10874.85 487
10875.84 559
10876.82 536
10877.81 465
10878.79 481
10879.78 567
10880.76 547
10881.75 543
10882.73 536
10883.72 525
10884.70 572
10885.69 558
10886.68 608
10887.66 521
10888.65 500
10889.63 504
10890.62 598
10891.60 564
10892.59 518
10893.57 536
10894.56 542
10895.55 539
10896.53 525
10897.52 531
10898.50 528
10899.49 570
10900.48 560
10901.46 517
10902.45 548
10903.43 564
10904.42 590
10905.41 625
10906.39 590
10907.38 566
10908.37 564
10909.35 565
10910.34 580
10911.32 604
10912.31 614
10913.30 573
10914.28 588
10915.27 543
10916.26 589
10917.24 650
10918.23 617
10919.22 624
10920.21 712
10921.19 615
10922.18 599
10923.17 614
10924.15 654
10925.14 621
10926.13 584
10927.12 603
10928.10 696
10929.09 672
10930.08 635
10931.06 660
10932.05 665
10933.04 668
10934.03 684
10935.01 706
10936.00 630
10936.99 663
10937.98 613
10938.97 692
10939.95 646
10940.94 639
10941.93 656
10942.92 720
10943.91 719
10944.89 734
10945.88 735
10946.87 763
10947.86 720
10948.85 770
10949.83 772
10950.82 750
10951.81 854
10952.80 745
10953.79 834
10954.78 830
10955.76 843
10956.75 882
10957.74 938
10958.73 917
10959.72 878
10960.71 933
10961.70 999
10962.69 872
10963.67 881
10964.66 864
10965.65 845
10966.64 811
10967.63 771
10968.62 742
10969.61 737
10970.60 753
10971.59 767
10972.58 744
10973.57 692
10974.56 729
10975.54 727
10976.53 768
10977.52 739
10978.51 721
10979.50 663
10980.49 733
10981.48 755
10982.47 752
10983.46 751
10984.45 772
10985.44 820
10986.43 780
10987.42 688
10988.41 729
10989.40 829
10990.39 818
10991.38 801
10992.37 758
10993.36 748
10994.35 819
10995.34 801
10996.33 855
10997.32 935
10998.31 1044
10999.30 1162
11000.30 1169
11001.29 1195
11002.28 1188
11003.27 1137
11004.26 1153
11005.25 1089
11006.24 1059
11007.23 924
11008.22 828
11009.21 820
11010.20 824
11011.19 716
11012.19 695
11013.18 681
11014.17 647
11015.16 639
11016.15 663
11017.14 681
11018.13 616
11019.12 601
11020.12 647
11021.11 646
11022.10 675
11023.09 693
11024.08 713
11025.07 685
11026.07 661
11027.06 679
11028.05 631
11029.04 655
11030.03 672
11031.02 615
11032.02 605
11033.01 606
11034.00 630
11034.99 642
11035.98 630
11036.98 604
11037.97 632
11038.96 579
11039.95 612
11040.95 656
11041.94 684
11042.93 609
11043.92 605
11044.92 592
11045.91 628
11046.90 618
11047.89 514
11048.89 550
11049.88 562
11050.87 586
11051.87 580
11052.86 535
11053.85 556
11054.84 567
11055.84 569
11056.83 530
11057.82 572
11058.82 569
11059.81 587
11060.80 586
11061.80 533
11062.79 577
11063.78 575
11064.78 596
11065.77 529
11066.76 494
11067.76 571
11068.75 605
11069.74 551
11070.74 568
11071.73 575
11072.73 544
11073.72 635
11074.71 609
11075.71 576
11076.70 553
11077.70 552
11078.69 602
11079.68 521
11080.68 552
11081.67 592
11082.67 578
11083.66 565
11084.66 576
11085.65 570
11086.64 555
11087.64 559
11088.63 572
11089.63 550
11090.62 585
11091.62 605
11092.61 549
11093.61 553
11094.60 549
11095.60 524
11096.59 538
11097.59 543
11098.58 546
11099.58 516
11100.57 507
11101.57 543
11102.56 497
11103.56 524
11104.55 547
11105.55 530
11106.54 535
11107.54 549
11108.53 545
11109.53 464
11110.52 501
11111.52 468
11112.52 494
11113.51 506
11114.51 527
11115.50 488
11116.50 478
11117.49 501
11118.49 512
11119.49 525
11120.48 502
11121.48 583
11122.47 498
11123.47 504
11124.47 448
11125.46 472
11126.46 516
11127.46 515
11128.45 516
11129.45 540
11130.44 479
11131.44 513
11132.44 518
11133.43 497
11134.43 546
11135.43 464
11136.42 469
11137.42 490
11138.42 494
11139.41 492
11140.41 529
11141.41 479
11142.40 494
11143.40 477
11144.40 442
11145.40 505
11146.39 509
11147.39 487
11148.39 477
11149.38 494
11150.38 499
11151.38 487
11152.38 536
11153.37 546
11154.37 485
11155.37 419
11156.37 446
11157.36 438
11158.36 460
11159.36 482
11160.36 446
11161.36 502
11162.35 472
11163.35 450
11164.35 496
11165.35 472
11166.34 470
11167.34 474
11168.34 471
11169.34 439
11170.34 419
11171.34 437
11172.33 462
11173.33 434
11174.33 447
11175.33 463
11176.33 483
11177.33 509
11178.32 508
11179.32 471
11180.32 497
11181.32 465
11182.32 503
11183.32 468
11184.32 441
11185.32 481
11186.31 497
11187.31 506
11188.31 483
11189.31 459
11190.31 454
11191.31 487
11192.31 495
11193.31 482
11194.31 474
11195.31 481
11196.31 469
11197.31 426
11198.31 460
11199.30 480
11200.30 431
11201.30 430
11202.30 418
11203.30 438
11204.30 442
11205.30 451
11206.30 470
11207.30 453
11208.30 461
11209.30 437
11210.30 458
11211.30 504
11212.30 452
11213.30 432
11214.30 459
11215.30 489
11216.30 427
11217.30 470
11218.30 501
11219.30 475
11220.30 433
11221.31 411
11222.31 470
11223.31 456
11224.31 452
11225.31 407
11226.31 452
11227.31 432
11228.31 466
11229.31 421
11230.31 453
11231.31 409
11232.31 455
11233.31 442
11234.32 456
11235.32 447
11236.32 447
11237.32 444
11238.32 451
11239.32 457
11240.32 430
11241.32 398
11242.33 436
11243.33 435
11244.33 472
11245.33 452
11246.33 431
11247.33 442
11248.34 426
11249.34 446
11250.34 448
11251.34 465
11252.34 444
11253.34 385
11254.35 463
11255.35 474
11256.35 421
11257.35 465
11258.35 482
11259.36 431
11260.36 453
11261.36 486
11262.36 448
11263.37 410
11264.37 449
11265.37 435
11266.37 427
11267.38 413
11268.38 432
11269.38 446
11270.38 470
11271.39 453
11272.39 503
11273.39 513
11274.40 521
11275.40 458
11276.40 476
11277.40 498
11278.41 482
11279.41 477
11280.41 460
11281.42 484
11282.42 476
11283.42 544
11284.43 494
11285.43 481
11286.43 454
11287.44 456
11288.44 456
11289.44 504
11290.45 455
11291.45 451
11292.45 469
11293.46 473
11294.46 508
11295.47 443
11296.47 475
11297.47 454
11298.48 440
11299.48 434
11300.49 459
11301.49 471
11302.49 423
11303.50 512
11304.50 512
11305.51 495
11306.51 475
11307.51 491
11308.52 488
11309.52 493
11310.53 495
11311.53 488
11312.54 525
11313.54 556
11314.55 539
11315.55 471
11316.56 417
11317.56 490
11318.57 554
11319.57 532
11320.58 465
11321.58 554
11322.59 516
11323.59 447
11324.60 500
11325.60 432
11326.61 479
11327.61 477
11328.62 445
11329.62 452
11330.63 446
11331.63 433
11332.64 444
11333.64 423
11334.65 413
11335.65 465
11336.66 514
11337.67 486
11338.67 467
11339.68 473
11340.68 501
11341.69 506
11342.69 482
11343.70 483
11344.71 489
11345.71 513
11346.72 509
11347.72 454
11348.73 461
11349.74 443
11350.74 453
11351.75 464
11352.76 468
11353.76 443
11354.77 408
11355.78 453
11356.78 454
11357.79 438
11358.80 401
11359.80 406
11360.81 466
11361.82 429
11362.82 452
11363.83 415
11364.84 456
11365.84 424
11366.85 465
11367.86 462
11368.86 446
11369.87 423
11370.88 467
11371.89 462
11372.89 420
11373.90 430
11374.91 459
11375.91 441
11376.92 398
11377.93 458
11378.94 451
11379.94 427
11380.95 438
11381.96 430
11382.97 424
11383.98 411
11384.98 430
11385.99 438
11387.00 422
11388.01 412
11389.01 394
11390.02 458
11391.03 467
11392.04 426
11393.05 410
11394.06 430
11395.06 412
11396.07 426
11397.08 436
11398.09 405
11399.10 443
11400.11 444
11401.11 438
11402.12 441
11403.13 465
11404.14 467
11405.15 415
11406.16 490
11407.17 461
11408.17 460
11409.18 407
11410.19 447
11411.20 407
11412.21 433
11413.22 433
11414.23 448
11415.24 458
11416.25 459
11417.26 480
11418.27 449
11419.27 486
11420.28 490
11421.29 459
11422.30 415
11423.31 418
11424.32 451
11425.33 417
11426.34 477
11427.35 450
11428.36 442
11429.37 475
11430.38 443
11431.39 475
11432.40 460
11433.41 423
11434.42 451
11435.43 474
11436.44 461
11437.45 447
11438.46 465
11439.47 454
11440.48 436
11441.49 427
11442.50 432
11443.51 463
11444.52 433
11445.53 471
11446.54 454
11447.55 436
11448.56 489
11449.57 441
11450.59 465
11451.60 452
11452.61 469
11453.62 458
11454.63 435
11455.64 475
11456.65 463
11457.66 435
11458.67 507
11459.68 471
11460.69 423
11461.71 450
11462.72 438
11463.73 449
11464.74 477
11465.75 514
11466.76 455
11467.77 441
11468.79 462
11469.80 460
11470.81 508
11471.82 491
11472.83 471
11473.84 466
11474.86 529
11475.87 491
11476.88 538
11477.89 502
11478.90 488
11479.91 504
11480.93 512
11481.94 484
11482.95 492
11483.96 472
11484.98 428
11485.99 481
11487.00 519
11488.01 477
11489.02 460
11490.04 487
11491.05 464
11492.06 442
11493.07 479
11494.09 479
11495.10 475
11496.11 453
11497.13 470
11498.14 492
11499.15 515
11500.16 495
11501.18 475
11502.19 479
11503.20 545
11504.22 543
11505.23 535
11506.24 516
11507.26 498
11508.27 488
11509.28 490
11510.30 485
11511.31 521
11512.32 512
11513.34 552
11514.35 545
11515.36 485
11516.38 478
11517.39 485
11518.40 511
11519.42 517
11520.43 543
11521.45 485
11522.46 530
11523.47 496
11524.49 524
11525.50 531
11526.52 520
11527.53 533
11528.54 569
11529.56 541
11530.57 535
11531.59 530
11532.60 531
11533.61 539
11534.63 556
11535.64 564
11536.66 546
11537.67 524
11538.69 551
11539.70 612
11540.72 540
11541.73 567
11542.75 569
11543.76 589
11544.78 555
11545.79 551
11546.81 600
11547.82 620
11548.84 634
11549.85 596
11550.87 614
11551.88 591
11552.90 624
11553.91 645
11554.93 612
11555.94 599
11556.96 627
11557.97 655
11558.99 661
11560.00 662
11561.02 596
11562.04 632
11563.05 663
11564.07 678
11565.08 670
11566.10 658
11567.11 709
11568.13 656
11569.15 687
11570.16 733
11571.18 660
11572.19 657
11573.21 682
11574.23 779
11575.24 723
11576.26 758
11577.27 814
11578.29 747
11579.31 768
11580.32 774
11581.34 833
11582.36 832
11583.37 859
11584.39 868
11585.41 885
11586.42 898
11587.44 844
11588.46 826
11589.47 899
11590.49 911
11591.51 936
11592.52 940
11593.54 978
11594.56 1034
11595.58 1180
11596.59 1258
11597.61 1409
11598.63 1560
11599.64 1710
11600.66 1830
11601.68 1796
11602.70 1811
11603.71 1742
11604.73 1723
11605.75 1612
11606.77 1362
11607.78 1225
11608.80 1061
11609.82 1004
11610.84 867
11611.86 815
11612.87 766
11613.89 749
11614.91 747
11615.93 767
11616.95 710
11617.96 706
11618.98 671
11620.00 722
11621.02 639
11622.04 654
11623.05 707
11624.07 678
11625.09 645
11626.11 631
11627.13 594
11628.15 589
11629.17 638
11630.18 624
11631.20 605
11632.22 595
11633.24 579
11634.26 644
11635.28 621
11636.30 601
11637.32 656
11638.33 657
11639.35 648
11640.37 586
11641.39 644
11642.41 617
11643.43 550
11644.45 604
11645.47 566
11646.49 572
11647.51 528
11648.53 559
11649.55 556
11650.57 569
11651.59 555
11652.60 575
11653.62 568
11654.64 580
11655.66 577
11656.68 587
11657.70 569
11658.72 535
11659.74 598
11660.76 579
11661.78 579
11662.80 581
11663.82 609
11664.84 558
11665.86 615
11666.88 583
11667.90 612
11668.92 623
11669.95 572
11670.97 611
11671.99 668
11673.01 640
11674.03 602
11675.05 628
11676.07 625
11677.09 692
11678.11 638
11679.13 638
11680.15 631
11681.17 658
11682.19 649
11683.21 619
11684.23 637
11685.26 660
11686.28 576
11687.30 609
11688.32 627
11689.34 616
11690.36 628
11691.38 641
11692.40 627
11693.43 594
11694.45 564
11695.47 612
11696.49 577
11697.51 585
11698.53 608
11699.56 571
11700.58 571
11701.60 578
11702.62 613
11703.64 561
11704.66 559
11705.69 610
11706.71 576
11707.73 584
11708.75 572
11709.77 572
11710.80 537
11711.82 584
11712.84 588
11713.86 543
11714.89 530
11715.91 566
11716.93 550
11717.95 498
11718.98 542
11720.00 538
11721.02 556
11722.04 512
11723.07 488
11724.09 504
11725.11 578
11726.13 500
11727.16 521
11728.18 483
11729.20 486
11730.23 486
11731.25 504
11732.27 464
11733.30 489
11734.32 487
11735.34 480
11736.36 499
11737.39 487
11738.41 493
11739.44 505
11740.46 489
11741.48 465
11742.51 464
11743.53 469
11744.55 507
11745.58 489
11746.60 487
11747.62 513
11748.65 513
11749.67 514
11750.70 462
11751.72 449
11752.74 463
11753.77 520
11754.79 500
11755.82 583
11756.84 491
11757.86 509
11758.89 484
11759.91 453
11760.94 451
11761.96 452
11762.99 448
11764.01 474
11765.03 453
11766.06 524
11767.08 477
11768.11 470
11769.13 494
11770.16 484
11771.18 500
11772.21 470
11773.23 498
11774.26 474
11775.28 488
11776.31 444
11777.33 487
11778.36 455
11779.38 445
11780.41 454
11781.43 440
11782.46 505
11783.48 448
11784.51 444
11785.54 456
11786.56 452
11787.59 454
11788.61 471
11789.64 432
11790.66 418
11791.69 454
11792.71 445
11793.74 429
11794.77 434
11795.79 468
11796.82 483
11797.84 497
11798.87 405
11799.90 455
11800.92 431
11801.95 424
11802.97 440
11804.00 501
11805.03 480
11806.05 428
11807.08 489
11808.11 464
11809.13 400
11810.16 413
11811.19 411
11812.21 409
11813.24 429
11814.27 447
11815.29 493
11816.32 432
11817.35 424
11818.37 434
11819.40 423
11820.43 437
11821.45 427
11822.48 450
11823.51 471
11824.53 480
11825.56 476
11826.59 475
11827.62 490
11828.64 475
11829.67 461
11830.70 499
11831.73 494
11832.75 516
11833.78 459
11834.81 433
11835.84 479
11836.86 473
11837.89 493
11838.92 477
11839.95 469
11840.97 486
11842.00 487
11843.03 458
11844.06 470
11845.09 439
11846.11 454
11847.14 485
11848.17 460
11849.20 445
11850.23 458
11851.26 493
11852.28 459
11853.31 470
11854.34 461
11855.37 522
11856.40 448
11857.43 504
11858.45 472
11859.48 478
11860.51 469
11861.54 457
11862.57 447
11863.60 471
11864.63 491
11865.66 444
11866.69 434
11867.71 490
11868.74 468
11869.77 470
11870.80 445
11871.83 415
11872.86 408
11873.89 509
11874.92 530
11875.95 429
11876.98 476
11878.01 463
11879.04 461
11880.07 485
11881.10 465
11882.13 481
11883.15 499
11884.18 519
11885.21 481
11886.24 524
11887.27 490
11888.30 475
11889.33 468
11890.36 464
11891.39 474
11892.42 468
11893.45 521
11894.48 501
11895.51 501
11896.54 491
11897.58 520
11898.61 509
11899.64 537
11900.67 534
11901.70 535
11902.73 562
11903.76 564
11904.79 559
11905.82 553
11906.85 539
11907.88 527
11908.91 507
11909.94 522
11910.97 557
11912.00 529
11913.04 542
11914.07 539
11915.10 505
11916.13 504
11917.16 526
11918.19 558
11919.22 545
11920.25 507
11921.28 534
11922.32 511
11923.35 515
11924.38 574
11925.41 527
11926.44 541
11927.47 582
11928.51 576
11929.54 658
11930.57 688
11931.60 660
11932.63 660
11933.66 748
11934.70 728
11935.73 705
11936.76 653
11937.79 688
11938.82 653
11939.86 569
11940.89 621
11941.92 568
11942.95 553
11943.99 571
11945.02 543
11946.05 557
11947.08 538
11948.12 528
11949.15 523
11950.18 504
11951.21 511
11952.25 504
11953.28 461
11954.31 434
11955.34 431
11956.38 455
11957.41 461
11958.44 467
11959.48 473
11960.51 467
11961.54 494
11962.58 479
11963.61 515
11964.64 553
11965.67 558
11966.71 455
11967.74 510
11968.77 467
11969.81 500
11970.84 478
11971.88 512
11972.91 479
11973.94 440
11974.98 483
11976.01 512
11977.04 465
11978.08 501
11979.11 490
11980.15 483
11981.18 465
11982.21 480
11983.25 520
11984.28 476
11985.32 467
11986.35 470
11987.38 503
11988.42 511
11989.45 494
11990.49 529
11991.52 518
11992.56 516
11993.59 511
11994.62 564
11995.66 533
11996.69 485
11997.73 484
11998.76 503
11999.80 485
12000.83 459
12001.87 459
12002.90 492
12003.94 494
12004.97 467
12006.01 523
12007.04 524
12008.08 510
12009.11 525
12010.15 517
12011.18 524
12012.22 514
12013.25 531
12014.29 573
12015.32 536
12016.36 529
12017.40 534
12018.43 562
12019.47 554
12020.50 515
12021.54 534
12022.57 565
12023.61 550
12024.64 518
12025.68 526
12026.72 544
12027.75 548
12028.79 532
12029.82 558
12030.86 522
12031.90 526
12032.93 552
12033.97 548
12035.01 518
12036.04 536
12037.08 552
12038.11 524
12039.15 516
12040.19 499
12041.22 527
12042.26 508
12043.30 540
12044.33 523
12045.37 513
12046.41 512
12047.44 540
12048.48 522
12049.52 538
12050.55 496
12051.59 498
12052.63 466
12053.67 512
12054.70 482
12055.74 479
12056.78 514
12057.81 505
12058.85 497
12059.89 547
12060.93 525
12061.96 536
12063.00 528
12064.04 534
12065.08 504
12066.11 526
12067.15 560
12068.19 583
12069.23 491
12070.27 512
12071.30 571
12072.34 514
12073.38 554
12074.42 539
12075.45 554
12076.49 575
12077.53 543
12078.57 552
12079.61 557
12080.65 563
12081.68 508
12082.72 555
12083.76 565
12084.80 510
12085.84 547
12086.88 598
12087.91 602
12088.95 544
12089.99 522
12091.03 598
12092.07 574
12093.11 533
12094.15 561
12095.19 550
12096.22 556
12097.26 570
12098.30 559
12099.34 559
12100.38 563
12101.42 586
12102.46 600
12103.50 579
12104.54 602
12105.58 595
12106.62 611
12107.66 626
12108.69 615
12109.73 567
12110.77 558
12111.81 543
12112.85 529
12113.89 521
12114.93 477
12115.97 563
12117.01 554
12118.05 549
12119.09 537
12120.13 487
12121.17 505
12122.21 474
12123.25 452
12124.29 466
12125.33 501
12126.37 454
12127.41 453
12128.45 440
12129.49 458
12130.53 469
12131.57 493
12132.61 475
12133.66 470
12134.70 464
12135.74 456
12136.78 476
12137.82 486
12138.86 476
12139.90 416
12140.94 426
12141.98 439
12143.02 490
12144.06 474
12145.10 467
12146.14 476
12147.19 461
12148.23 462
12149.27 481
12150.31 450
12151.35 462
12152.39 468
12153.43 444
12154.47 461
12155.52 414
12156.56 440
12157.60 442
12158.64 465
12159.68 466
12160.72 449
12161.77 468
12162.81 453
12163.85 466
12164.89 428
12165.93 410
12166.98 432
12168.02 490
12169.06 484
12170.10 421
12171.14 441
12172.19 471
12173.23 452
12174.27 396
12175.31 432
12176.36 470
12177.40 444
12178.44 437
12179.48 446
12180.52 457
12181.57 448
12182.61 460
12183.65 500
12184.70 458
12185.74 438
12186.78 454
12187.82 452
12188.87 438
12189.91 459
12190.95 435
12192.00 496
12193.04 462
12194.08 454
12195.13 405
12196.17 433
12197.21 458
12198.25 454
12199.30 466
12200.34 451
12201.39 478
12202.43 413
12203.47 461
12204.52 500
12205.56 469
12206.60 495
12207.65 488
12208.69 424
12209.73 451
12210.78 476
12211.82 467
12212.87 423
12213.91 416
12214.95 498
12216.00 499
12217.04 448
12218.09 439
12219.13 430
12220.17 454
12221.22 485
12222.26 483
12223.31 473
12224.35 467
12225.40 446
12226.44 434
12227.49 450
12228.53 464
12229.57 487
12230.62 441
12231.66 471
12232.71 489
12233.75 453
12234.80 468
12235.84 465
12236.89 466
12237.93 423
12238.98 447
12240.02 481
12241.07 444
12242.11 459
12243.16 429
12244.20 437
12245.25 448
12246.30 438
12247.34 390
12248.39 427
12249.43 435
12250.48 423
12251.52 399
12252.57 425
12253.61 500
12254.66 462
12255.71 440
12256.75 452
12257.80 405
12258.84 443
12259.89 401
12260.93 436
12261.98 491
12263.03 435
12264.07 384
12265.12 404
12266.17 435
12267.21 431
12268.26 473
12269.30 401
12270.35 410
12271.40 399
12272.44 405
12273.49 406
12274.54 390
12275.58 405
12276.63 438
12277.68 455
12278.72 418
12279.77 392
12280.82 395
12281.86 443
12282.91 459
12283.96 423
12285.00 406
12286.05 441
12287.10 369
12288.15 405
12289.19 366
12290.24 423
12291.29 393
12292.34 438
12293.38 412
12294.43 384
12295.48 410
12296.52 380
12297.57 417
12298.62 387
12299.67 399
12300.72 394
12301.76 395
12302.81 366
12303.86 410
12304.91 397
12305.95 398
12307.00 388
12308.05 429
12309.10 461
12310.15 416
12311.19 416
12312.24 397
12313.29 455
12314.34 414
12315.39 417
12316.44 385
12317.48 456
12318.53 390
12319.58 413
12320.63 401
12321.68 407
12322.73 421
12323.78 425
12324.82 435
12325.87 398
12326.92 401
12327.97 425
12329.02 415
12330.07 420
12331.12 437
12332.17 379
12333.22 381
12334.27 395
12335.31 440
12336.36 389
12337.41 432
12338.46 461
12339.51 445
12340.56 377
12341.61 352
12342.66 440
12343.71 405
12344.76 420
12345.81 359
12346.86 426
12347.91 401
12348.96 426
12350.01 396
12351.06 417
12352.11 411
12353.16 386
12354.21 399
12355.26 428
12356.31 346
12357.36 397
12358.41 418
12359.46 394
12360.51 372
12361.56 384
12362.61 353
12363.66 408
12364.71 365
12365.76 366
12366.81 455
12367.86 398
12368.91 389
12369.96 403
12371.01 403
12372.06 440
12373.11 422
12374.16 385
12375.22 378
12376.27 419
12377.32 392
12378.37 471
12379.42 429
12380.47 394
12381.52 388
12382.57 474
12383.62 410
12384.68 438
12385.73 417
12386.78 437
12387.83 404
12388.88 449
12389.93 457
12390.98 395
12392.04 427
12393.09 390
12394.14 398
12395.19 448
12396.24 437
12397.29 448
12398.35 423
12399.40 426
12400.45 429
12401.50 395
12402.55 426
12403.61 456
12404.66 463
12405.71 399
12406.76 434
12407.81 443
12408.87 435
12409.92 456
12410.97 436
12412.02 433
12413.08 402
12414.13 458
12415.18 390
12416.23 420
12417.29 435
12418.34 432
12419.39 467
12420.45 414
12421.50 451
12422.55 434
12423.60 430
12424.66 389
12425.71 395
12426.76 431
12427.82 408
12428.87 388
12429.92 407
12430.98 405
12432.03 432
12433.08 442
12434.14 472
12435.19 438
12436.24 434
12437.30 424
12438.35 474
12439.40 401
12440.46 427
12441.51 409
12442.56 442
12443.62 499
12444.67 440
12445.73 452
12446.78 454
12447.83 401
12448.89 406
12449.94 410
12451.00 411
12452.05 426
12453.10 444
12454.16 485
12455.21 465
12456.27 451
12457.32 430
12458.38 495
12459.43 431
12460.48 436
12461.54 451
12462.59 463
12463.65 461
12464.70 468
12465.76 443
12466.81 435
12467.87 447
12468.92 470
12469.98 421
12471.03 369
12472.09 460
12473.14 445
12474.20 490
12475.25 495
12476.31 447
12477.36 486
12478.42 511
12479.47 509
12480.53 471
12481.58 521
12482.64 462
12483.70 510
12484.75 516
12485.81 517
12486.86 495
12487.92 523
12488.97 537
12490.03 616
12491.08 550
12492.14 580
12493.20 667
12494.25 713
12495.31 751
12496.36 755
12497.42 749
12498.48 768
12499.53 734
12500.59 777
12501.65 730
12502.70 675
12503.76 571
12504.81 611
12505.87 557
12506.93 535
12507.98 523
12509.04 540
12510.10 532
12511.15 504
12512.21 523
12513.27 513
12514.32 502
12515.38 495
12516.44 449
12517.49 446
12518.55 482
12519.61 483
12520.67 482
12521.72 462
12522.78 497
12523.84 467
12524.89 488
12525.95 462
12527.01 428
12528.07 476
12529.12 502
12530.18 473
12531.24 456
12532.30 439
12533.35 474
12534.41 452
12535.47 408
12536.53 447
12537.58 421
12538.64 468
12539.70 435
12540.76 447
12541.82 448
12542.87 432
12543.93 437
12544.99 461
12546.05 424
12547.11 446
12548.16 477
12549.22 474
12550.28 465
12551.34 460
12552.40 508
12553.46 491
12554.51 514
12555.57 434
12556.63 465
12557.69 490
12558.75 531
12559.81 536
12560.87 496
12561.93 482
12562.98 504
12564.04 501
12565.10 491
12566.16 493
12567.22 501
12568.28 542
12569.34 515
12570.40 533
12571.46 524
12572.52 567
12573.57 572
12574.63 593
12575.69 583
12576.75 630
12577.81 668
12578.87 623
12579.93 590
12580.99 637
12582.05 625
12583.11 598
12584.17 583
12585.23 524
12586.29 487
12587.35 535
12588.41 581
12589.47 555
12590.53 558
12591.59 549
12592.65 556
12593.71 540
12594.77 557
12595.83 574
12596.89 516
12597.95 507
12599.01 481
12600.07 544
12601.13 492
12602.19 495
12603.25 517
12604.31 523
12605.37 463
12606.44 499
12607.50 472
12608.56 494
12609.62 482
12610.68 464
12611.74 420
12612.80 466
12613.86 458
12614.92 485
12615.98 475
12617.04 486
12618.11 499
12619.17 533
12620.23 558
12621.29 496
12622.35 495
12623.41 503
12624.47 493
12625.54 483
12626.60 501
12627.66 440
12628.72 496
12629.78 436
12630.84 452
12631.90 454
12632.97 453
12634.03 448
12635.09 460
12636.15 464
12637.21 477
12638.28 510
12639.34 474
12640.40 484
12641.46 449
12642.52 424
12643.59 449
12644.65 471
12645.71 471
12646.77 502
12647.84 486
12648.90 526
12649.96 544
12651.02 544
12652.09 532
12653.15 475
12654.21 518
12655.27 509
12656.34 497
12657.40 494
12658.46 493
12659.53 543
12660.59 520
12661.65 492
12662.72 536
12663.78 551
12664.84 530
12665.90 506
12666.97 504
12668.03 529
12669.09 544
12670.16 539
12671.22 484
12672.28 514
12673.35 561
12674.41 484
12675.48 551
12676.54 538
12677.60 491
12678.67 489
12679.73 468
12680.79 511
12681.86 531
12682.92 512
12683.99 473
12685.05 460
12686.11 503
12687.18 516
12688.24 509
12689.31 508
12690.37 539
12691.43 542
12692.50 555
12693.56 504
12694.63 531
12695.69 585
12696.76 535
12697.82 526
12698.89 556
12699.95 585
12701.02 584
12702.08 613
12703.14 543
12704.21 540
12705.27 590
12706.34 567
12707.40 584
12708.47 565
12709.53 490
12710.60 557
12711.66 617
12712.73 507
12713.79 507
12714.86 481
12715.93 528
12716.99 568
12718.06 566
12719.12 539
12720.19 523
12721.25 531
12722.32 526
12723.38 522
12724.45 519
12725.51 467
12726.58 499
12727.65 522
12728.71 479
12729.78 474
12730.84 499
12731.91 538
12732.98 470
12734.04 482
12735.11 512
12736.17 520
12737.24 520
12738.31 530
12739.37 505
12740.44 497
12741.51 492
12742.57 466
12743.64 508
12744.70 492
12745.77 422
12746.84 458
12747.90 511
12748.97 457
12750.04 451
12751.10 468
12752.17 457
12753.24 434
12754.31 437
12755.37 429
12756.44 459
12757.51 465
12758.57 487
12759.64 475
12760.71 451
12761.78 472
12762.84 444
12763.91 472
12764.98 442
12766.04 431
12767.11 422
12768.18 432
12769.25 429
12770.31 455
12771.38 452
12772.45 501
12773.52 506
12774.59 470
12775.65 431
12776.72 440
12777.79 465
12778.86 435
12779.92 402
12780.99 407
12782.06 454
12783.13 407
12784.20 454
12785.27 413
12786.33 400
12787.40 455
12788.47 422
12789.54 408
12790.61 394
12791.68 425
12792.74 461
12793.81 427
12794.88 456
12795.95 427
12797.02 447
12798.09 435
12799.16 420
12800.22 450
12801.29 382
12802.36 420
12803.43 480
12804.50 448
12805.57 398
12806.64 441
12807.71 436
12808.78 465
12809.85 408
12810.92 408
12811.99 465
12813.05 424
12814.12 417
12815.19 420
12816.26 440
12817.33 421
12818.40 402
12819.47 412
12820.54 415
12821.61 441
12822.68 452
12823.75 401
12824.82 412
12825.89 420
12826.96 415
12828.03 414
12829.10 424
12830.17 424
12831.24 386
12832.31 377
12833.38 409
12834.45 446
12835.52 449
12836.59 438
12837.66 395
12838.73 397
12839.80 405
12840.87 430
12841.94 417
12843.01 387
12844.09 411
12845.16 385
12846.23 413
12847.30 389
12848.37 440
12849.44 381
12850.51 393
12851.58 395
12852.65 410
12853.72 384
12854.79 367
12855.87 403
12856.94 423
12858.01 364
12859.08 371
12860.15 373
12861.22 378
12862.29 368
12863.37 348
12864.44 413
12865.51 373
12866.58 400
12867.65 401
12868.72 360
12869.80 418
12870.87 388
12871.94 401
12873.01 361
12874.08 368
12875.15 386
12876.23 423
12877.30 376
12878.37 360
12879.44 365
12880.52 403
12881.59 382
12882.66 388
12883.73 374
12884.80 369
12885.88 364
12886.95 391
12888.02 378
12889.09 338
12890.17 353
12891.24 376
12892.31 402
12893.38 366
12894.46 386
12895.53 367
12896.60 372
12897.68 350
12898.75 329
12899.82 356
12900.90 402
12901.97 359
12903.04 366
12904.11 369
12905.19 385
12906.26 358
12907.33 379
12908.41 382
12909.48 338
12910.55 391
12911.63 361
12912.70 385
12913.78 348
12914.85 420
12915.92 359
12917.00 357
12918.07 306
12919.14 326
12920.22 347
12921.29 366
12922.37 370
12923.44 413
12924.51 363
12925.59 349
12926.66 362
12927.74 366
12928.81 394
12929.88 352
12930.96 338
12932.03 412
12933.11 412
12934.18 354
12935.26 362
12936.33 350
12937.41 373
12938.48 350
12939.55 337
12940.63 371
12941.70 376
12942.78 417
12943.85 386
12944.93 391
12946.00 329
12947.08 405
12948.15 360
12949.23 358
12950.30 337
12951.38 375
12952.45 360
12953.53 376
12954.60 332
12955.68 380
12956.76 413
12957.83 376
12958.91 363
12959.98 368
12961.06 384
12962.13 363
12963.21 405
12964.28 408
12965.36 344
12966.44 342
12967.51 376
12968.59 365
12969.66 394
12970.74 392
12971.82 405
12972.89 395
12973.97 388
12975.04 359
12976.12 374
12977.20 384
12978.27 398
12979.35 409
12980.42 391
12981.50 367
12982.58 336
12983.65 338
12984.73 381
12985.81 354
12986.88 408
12987.96 441
12989.04 377
12990.11 413
12991.19 383
12992.27 365
12993.34 405
12994.42 346
12995.50 389
12996.58 391
12997.65 404
12998.73 423
12999.81 416
13000.88 396
13001.96 422
13003.04 404
13004.12 417
13005.19 333
13006.27 355
13007.35 373
13008.43 387
13009.50 342
13010.58 337
13011.66 396
13012.74 363
13013.81 355
13014.89 363
13015.97 421
13017.05 393
13018.13 393
13019.20 367
13020.28 412
13021.36 410
13022.44 381
13023.52 367
13024.59 387
13025.67 382
13026.75 384
13027.83 426
13028.91 401
13029.99 381
13031.06 363
13032.14 367
13033.22 407
13034.30 374
13035.38 378
13036.46 385
13037.54 410
13038.61 375
13039.69 397
13040.77 425
13041.85 395
13042.93 404
13044.01 379
13045.09 409
13046.17 427
13047.25 406
13048.33 438
13049.41 418
13050.48 389
13051.56 352
13052.64 404
13053.72 401
13054.80 398
13055.88 405
13056.96 382
13058.04 380
13059.12 385
13060.20 402
13061.28 404
13062.36 403
13063.44 356
13064.52 366
13065.60 358
13066.68 389
13067.76 408
13068.84 393
13069.92 372
13071.00 369
13072.08 417
13073.16 396
13074.24 389
13075.32 390
13076.40 367
13077.48 364
13078.56 370
13079.64 387
13080.72 407
13081.80 389
13082.88 355
13083.96 389
13085.04 341
13086.13 363
13087.21 403
13088.29 367
13089.37 378
13090.45 386
13091.53 375
13092.61 395
13093.69 371
13094.77 369
13095.85 376
13096.94 358
13098.02 350
13099.10 357
13100.18 416
13101.26 366
13102.34 385
13103.42 341
13104.51 388
13105.59 356
13106.67 344
13107.75 315
13108.83 331
13109.91 354
13111.00 396
13112.08 339
13113.16 359
13114.24 357
13115.32 355
13116.40 345
13117.49 344
13118.57 344
13119.65 384
13120.73 351
13121.82 355
13122.90 389
13123.98 367
13125.06 365
13126.15 391
13127.23 358
13128.31 408
13129.39 379
13130.48 381
13131.56 371
13132.64 347
13133.72 359
13134.81 358
13135.89 318
13136.97 353
13138.05 352
13139.14 361
13140.22 343
13141.30 360
13142.39 392
13143.47 322
13144.55 385
13145.64 362
13146.72 368
13147.80 377
13148.89 359
13149.97 369
13151.05 367
13152.14 372
13153.22 368
13154.30 421
13155.39 387
13156.47 351
13157.55 315
13158.64 387
13159.72 374
13160.81 322
13161.89 348
13162.97 361
13164.06 361
13165.14 362
13166.23 401
13167.31 383
13168.39 385
13169.48 393
13170.56 384
13171.65 346
13172.73 343
13173.82 314
13174.90 318
13175.98 345
13177.07 352
13178.15 357
13179.24 361
13180.32 377
13181.41 413
13182.49 338
13183.58 364
13184.66 345
13185.75 340
13186.83 330
13187.92 360
13189.00 365
13190.09 282
13191.17 334
13192.26 352
13193.34 363
13194.43 363
13195.51 347
13196.60 320
13197.68 380
13198.77 386
13199.85 375
13200.94 363
13202.03 372
13203.11 333
13204.20 351
13205.28 369
13206.37 352
13207.45 364
13208.54 358
13209.63 328
13210.71 331
13211.80 356
13212.88 346
13213.97 360
13215.06 362
13216.14 370
13217.23 343
13218.31 367
13219.40 373
13220.49 371
13221.57 354
13222.66 406
13223.75 361
13224.83 287
13225.92 342
13227.01 345
13228.09 394
13229.18 330
13230.27 329
13231.35 347
13232.44 356
13233.53 350
13234.61 304
13235.70 366
13236.79 371
13237.87 359
13238.96 353
13240.05 383
13241.13 391
13242.22 389
13243.31 395
13244.40 383
13245.48 348
13246.57 408
13247.66 400
13248.75 358
13249.83 328
13250.92 340
13252.01 360
13253.10 366
13254.18 343
13255.27 387
13256.36 386
13257.45 358
13258.54 368
13259.62 306
13260.71 364
13261.80 383
13262.89 371
13263.98 355
13265.06 367
13266.15 372
13267.24 421
13268.33 377
13269.42 335
13270.50 346
13271.59 372
13272.68 384
13273.77 368
13274.86 362
13275.95 350
13277.04 399
13278.12 346
13279.21 387
13280.30 377
13281.39 391
13282.48 394
13283.57 394
13284.66 345
13285.75 329
13286.84 368
13287.92 393
13289.01 395
13290.10 351
13291.19 388
13292.28 414
13293.37 367
13294.46 358
13295.55 375
13296.64 407
13297.73 416
13298.82 382
13299.91 403
13301.00 464
13302.09 401
13303.18 372
13304.27 381
13305.36 401
13306.45 380
13307.54 382
13308.63 399
13309.72 398
13310.81 373
13311.90 376
13312.99 396
13314.08 387
13315.17 446
13316.26 448
13317.35 398
13318.44 391
13319.53 404
13320.62 429
13321.71 415
13322.80 426
13323.89 433
13324.98 417
13326.07 364
13327.16 360
13328.25 396
13329.34 379
13330.43 380
13331.53 400
13332.62 451
13333.71 429
13334.80 386
13335.89 408
13336.98 427
13338.07 425
13339.16 374
13340.25 470
13341.35 411
13342.44 436
13343.53 403
13344.62 414
13345.71 409
13346.80 421
13347.89 448
13348.99 429
13350.08 422
13351.17 431
13352.26 431
13353.35 416
13354.44 415
13355.54 418
13356.63 404
13357.72 441
13358.81 431
13359.90 427
13361.00 435
13362.09 456
13363.18 461
13364.27 423
13365.36 437
13366.46 461
13367.55 460
13368.64 454
13369.73 492
13370.83 456
13371.92 465
13373.01 457
13374.10 452
13375.20 430
13376.29 400
13377.38 429
13378.48 439
13379.57 399
13380.66 379
13381.75 426
13382.85 402
13383.94 386
13385.03 383
13386.13 389
13387.22 358
13388.31 399
13389.41 387
13390.50 398
13391.59 407
13392.69 375
13393.78 373
13394.87 408
13395.97 397
13397.06 392
13398.15 407
13399.25 352
13400.34 404
13401.43 352
13402.53 415
13403.62 363
13404.72 373
13405.81 371
13406.90 394
13408.00 384
13409.09 370
13410.19 444
13411.28 397
13412.37 366
13413.47 346
13414.56 425
13415.66 380
13416.75 396
13417.85 423
13418.94 363
13420.04 364
13421.13 427
13422.22 426
13423.32 414
13424.41 445
13425.51 410
13426.60 407
13427.70 405
13428.79 375
13429.89 409
13430.98 396
13432.08 401
13433.17 398
13434.27 381
13435.36 392
13436.46 336
13437.55 436
13438.65 386
13439.74 402
13440.84 370
13441.93 403
13443.03 440
13444.13 369
13445.22 378
13446.32 385
13447.41 427
13448.51 396
13449.60 403
13450.70 408
13451.80 503
13452.89 429
13453.99 423
13455.08 354
13456.18 393
13457.28 454
13458.37 458
13459.47 399
13460.56 410
13461.66 423
13462.76 436
13463.85 423
13464.95 431
13466.05 435
13467.14 439
13468.24 452
13469.33 443
13470.43 424
13471.53 436
13472.62 452
13473.72 451
13474.82 422
13475.91 423
13477.01 414
13478.11 423
13479.21 417
13480.30 418
13481.40 360
13482.50 424
13483.59 423
13484.69 392
13485.79 404
13486.89 419
13487.98 422
13489.08 420
13490.18 383
13491.27 437
13492.37 495
13493.47 452
13494.57 432
13495.66 464
13496.76 452
13497.86 442
13498.96 496
13500.06 462
13501.15 481
13502.25 478
13503.35 525
13504.45 500
13505.55 502
13506.64 470
13507.74 474
13508.84 445
13509.94 469
13511.04 437
13512.13 450
13513.23 458
13514.33 460
13515.43 434
13516.53 402
13517.63 428
13518.72 460
13519.82 453
13520.92 406
13522.02 362
13523.12 369
13524.22 403
13525.32 409
13526.42 432
13527.51 399
13528.61 404
13529.71 355
13530.81 388
13531.91 402
13533.01 383
13534.11 388
13535.21 420
13536.31 384
13537.41 388
13538.51 403
13539.61 402
13540.70 372
13541.80 371
13542.90 366
13544.00 409
13545.10 348
13546.20 396
13547.30 372
13548.40 380
13549.50 370
13550.60 356
13551.70 339
13552.80 417
13553.90 403
13555.00 380
13556.10 348
13557.20 419
13558.30 377
13559.40 366
13560.50 412
13561.60 390
13562.70 392
13563.80 385
13564.90 374
13566.00 360
13567.10 352
13568.21 393
13569.31 361
13570.41 332
13571.51 392
13572.61 361
13573.71 419
13574.81 396
13575.91 407
13577.01 338
13578.11 357
13579.21 401
13580.31 356
13581.42 421
13582.52 420
13583.62 423
13584.72 393
13585.82 399
13586.92 397
13588.02 364
13589.12 413
13590.23 386
13591.33 388
13592.43 422
13593.53 396
13594.63 367
13595.73 380
13596.84 399
13597.94 380
13599.04 367
13600.14 369
13601.24 360
13602.35 370
13603.45 379
13604.55 395
13605.65 358
13606.75 355
13607.86 363
13608.96 401
13610.06 416
13611.16 340
13612.26 363
13613.37 415
13614.47 390
13615.57 403
13616.67 357
13617.78 408
13618.88 397
13619.98 378
13621.09 345
13622.19 387
13623.29 406
13624.39 431
13625.50 368
13626.60 362
13627.70 363
13628.81 353
13629.91 372
13631.01 367
13632.11 393
13633.22 396
13634.32 412
13635.42 383
13636.53 437
13637.63 400
13638.73 343
13639.84 356
13640.94 384
13642.05 412
13643.15 416
13644.25 358
13645.36 388
13646.46 394
13647.56 366
13648.67 356
13649.77 379
13650.88 384
13651.98 387
13653.08 321
13654.19 376
13655.29 375
13656.40 356
13657.50 345
13658.60 377
13659.71 360
13660.81 406
13661.92 414
13663.02 423
13664.13 350
13665.23 357
13666.33 361
13667.44 373
13668.54 359
13669.65 374
13670.75 389
13671.86 368
13672.96 379
13674.07 364
13675.17 379
13676.28 357
13677.38 376
13678.49 362
13679.59 381
13680.70 376
13681.80 412
13682.91 383
13684.01 394
13685.12 365
13686.22 374
13687.33 353
13688.44 409
13689.54 424
13690.65 392
13691.75 396
13692.86 366
13693.96 416
13695.07 410
13696.17 383
13697.28 377
13698.39 410
13699.49 389
13700.60 341
13701.70 375
13702.81 364
13703.92 412
13705.02 393
13706.13 358
13707.23 355
13708.34 389
13709.45 368
13710.55 385
13711.66 401
13712.77 399
13713.87 415
13714.98 374
13716.09 400
13717.19 375
13718.30 356
13719.41 434
13720.51 388
13721.62 367
13722.73 380
13723.83 393
13724.94 421
13726.05 412
13727.15 409
13728.26 473
13729.37 447
13730.48 436
13731.58 436
13732.69 447
13733.80 434
13734.90 433
13736.01 452
13737.12 502
13738.23 400
13739.33 462
13740.44 443
13741.55 412
13742.66 439
13743.76 437
13744.87 490
13745.98 475
13747.09 453
13748.20 480
13749.30 444
13750.41 454
13751.52 435
13752.63 472
13753.74 526
13754.84 470
13755.95 440
13757.06 469
13758.17 471
13759.28 502
13760.39 552
13761.49 464
13762.60 490
13763.71 464
13764.82 495
13765.93 515
13767.04 543
13768.15 626
13769.25 631
13770.36 623
13771.47 599
13772.58 668
13773.69 629
13774.80 657
13775.91 666
13777.02 650
13778.13 680
13779.23 659
13780.34 592
13781.45 620
13782.56 598
13783.67 584
13784.78 504
13785.89 514
13787.00 483
13788.11 460
13789.22 486
13790.33 520
13791.44 476
13792.55 478
13793.66 457
13794.77 431
13795.88 426
13796.99 461
13798.10 422
13799.21 456
13800.32 466
13801.43 476
13802.54 513
13803.65 461
13804.76 417
13805.87 421
13806.98 455
13808.09 499
13809.20 444
13810.31 442
13811.42 461
13812.53 419
13813.64 450
13814.75 444
13815.86 503
13816.97 451
13818.08 474
13819.19 450
13820.30 484
13821.41 484
13822.53 436
13823.64 463
13824.75 439
13825.86 471
13826.97 446
13828.08 378
13829.19 398
13830.30 464
13831.41 464
13832.53 459
13833.64 426
13834.75 475
13835.86 423
13836.97 441
13838.08 437
13839.19 454
13840.31 393
13841.42 453
13842.53 481
13843.64 461
13844.75 413
13845.86 417
13846.98 411
13848.09 437
13849.20 485
13850.31 446
13851.42 509
13852.54 498
13853.65 472
13854.76 473
13855.87 438
13856.98 487
13858.10 517
13859.21 529
13860.32 465
13861.43 470
13862.55 455
13863.66 494
13864.77 514
13865.88 463
13867.00 477
13868.11 496
13869.22 543
13870.33 549
13871.45 533
13872.56 462
13873.67 444
13874.79 469
13875.90 475
13877.01 477
13878.13 459
13879.24 482
13880.35 478
13881.47 481
13882.58 442
13883.69 459
13884.81 456
13885.92 449
13887.03 436
13888.15 498
13889.26 473
13890.37 482
13891.49 483
13892.60 519
13893.71 508
13894.83 481
13895.94 525
13897.06 520
13898.17 518
13899.28 471
13900.40 469
13901.51 464
13902.63 478
13903.74 440
13904.85 471
13905.97 447
13907.08 472
13908.20 494
13909.31 451
13910.43 407
13911.54 426
13912.65 415
13913.77 450
13914.88 425
13916.00 401
13917.11 410
13918.23 465
13919.34 461
13920.46 447
13921.57 428
13922.69 457
13923.80 464
13924.92 426
13926.03 421
13927.15 469
13928.26 434
13929.38 401
13930.49 415
13931.61 429
13932.72 427
13933.84 389
13934.95 471
13936.07 451
13937.18 433
13938.30 463
13939.42 461
13940.53 414
13941.65 392
13942.76 402
13943.88 411
13944.99 435
13946.11 434
13947.23 453
13948.34 411
13949.46 380
13950.57 397
13951.69 413
13952.81 399
13953.92 399
13955.04 410
13956.15 466
13957.27 449
13958.39 423
13959.50 407
13960.62 416
13961.74 451
13962.85 403
13963.97 434
13965.09 448
13966.20 424
13967.32 417
13968.44 437
13969.55 414
13970.67 430
13971.79 458
13972.90 430
13974.02 428
13975.14 427
13976.26 450
13977.37 396
13978.49 377
13979.61 387
13980.72 416
13981.84 423
13982.96 419
13984.08 400
13985.19 413
13986.31 420
13987.43 432
13988.55 403
13989.66 427
13990.78 417
13991.90 424
13993.02 453
13994.13 442
13995.25 402
13996.37 382
13997.49 422
13998.61 446
13999.72 427
14000.84 399
14001.96 482
14003.08 453
14004.20 462
14005.31 416
14006.43 430
14007.55 426
14008.67 456
14009.79 446
14010.91 388
14012.02 425
14013.14 414
14014.26 431
14015.38 428
14016.50 427
14017.62 438
14018.74 454
14019.86 419
14020.97 430
14022.09 453
14023.21 456
14024.33 451
14025.45 467
14026.57 442
14027.69 469
14028.81 461
14029.93 468
14031.05 453
14032.17 402
14033.28 423
14034.40 430
14035.52 439
14036.64 429
14037.76 379
14038.88 365
14040.00 354
14041.12 381
14042.24 380
14043.36 388
14044.48 428
14045.60 461
14046.72 428
14047.84 382
14048.96 406
14050.08 412
14051.20 384
14052.32 378
14053.44 389
14054.56 383
14055.68 422
14056.80 427
14057.92 379
14059.04 359
14060.16 434
14061.28 399
14062.40 400
14063.52 377
14064.64 374
14065.76 442
14066.89 428
14068.01 390
14069.13 431
14070.25 398
14071.37 391
14072.49 415
14073.61 417
14074.73 410
14075.85 432
14076.97 448
14078.09 454
14079.22 404
14080.34 437
14081.46 429
14082.58 408
14083.70 438
14084.82 442
14085.94 450
14087.07 447
14088.19 460
14089.31 457
14090.43 458
14091.55 416
14092.67 425
14093.80 463
14094.92 476
14096.04 454
14097.16 467
14098.28 451
14099.40 497
14100.53 495
14101.65 528
14102.77 463
14103.89 465
14105.02 477
14106.14 462
14107.26 486
14108.38 444
14109.50 444
14110.63 422
14111.75 405
14112.87 374
14113.99 398
14115.12 376
14116.24 423
14117.36 422
14118.49 386
14119.61 375
14120.73 346
14121.85 371
14122.98 382
14124.10 377
14125.22 394
14126.35 417
14127.47 428
14128.59 375
14129.72 415
14130.84 381
14131.96 417
14133.09 376
14134.21 349
14135.33 418
14136.46 416
14137.58 399
14138.70 384
14139.83 359
14140.95 391
14142.07 374
14143.20 385
14144.32 371
14145.45 362
14146.57 353
14147.69 327
14148.82 377
14149.94 361
14151.06 391
14152.19 378
14153.31 388
14154.44 367
14155.56 337
14156.69 362
14157.81 365
14158.93 367
14160.06 348
14161.18 355
14162.31 364
14163.43 417
14164.56 404
14165.68 347
14166.81 368
14167.93 400
14169.06 368
14170.18 378
14171.31 347
14172.43 348
14173.56 367
14174.68 367
14175.81 360
14176.93 375
14178.06 349
14179.18 395
14180.31 361
14181.43 359
14182.56 363
14183.68 373
14184.81 316
14185.93 312
14187.06 333
14188.18 370
14189.31 355
14190.43 354
14191.56 362
14192.69 319
14193.81 361
14194.94 333
14196.06 344
14197.19 341
14198.32 333
14199.44 344
14200.57 324
14201.69 358
14202.82 366
14203.95 355
14205.07 309
14206.20 338
14207.32 326
14208.45 326
14209.58 355
14210.70 330
14211.83 347
14212.96 362
14214.08 347
14215.21 308
14216.34 317
14217.46 338
14218.59 321
14219.72 346
14220.84 352
14221.97 332
14223.10 326
14224.22 305
14225.35 347
14226.48 314
14227.61 332
14228.73 336
14229.86 322
14230.99 307
14232.11 351
14233.24 305
14234.37 325
14235.50 337
14236.62 302
14237.75 305
14238.88 373
14240.01 319
14241.13 303
14242.26 323
14243.39 304
14244.52 325
14245.65 340
14246.77 343
14247.90 349
14249.03 335
14250.16 297
14251.28 313
14252.41 311
14253.54 328
14254.67 270
14255.80 311
14256.93 333
14258.05 310
14259.18 331
14260.31 329
14261.44 300
14262.57 311
14263.70 330
14264.82 280
14265.95 301
14267.08 318
14268.21 339
14269.34 326
14270.47 322
14271.60 287
14272.73 307
14273.86 301
14274.98 300
14276.11 301
14277.24 259
14278.37 291
14279.50 286
14280.63 296
14281.76 299
14282.89 306
14284.02 284
14285.15 301
14286.28 270
14287.41 297
14288.54 301
14289.66 284
14290.79 276
14291.92 295
14293.05 282
14294.18 303
14295.31 284
14296.44 299
14297.57 366
14298.70 313
14299.83 322
14300.96 293
14302.09 314
14303.22 284
14304.35 298
14305.48 262
14306.61 266
14307.74 302
14308.87 275
14310.00 310
14311.14 276
14312.27 295
14313.40 329
14314.53 310
14315.66 286
14316.79 268
14317.92 282
14319.05 307
14320.18 329
14321.31 305
14322.44 286
14323.57 295
14324.70 281
14325.83 291
14326.97 296
14328.10 276
14329.23 273
14330.36 277
14331.49 264
14332.62 279
14333.75 303
14334.88 308
14336.02 293
14337.15 286
14338.28 284
14339.41 277
14340.54 274
14341.67 309
14342.80 268
14343.94 296
14345.07 270
14346.20 270
14347.33 272
14348.46 271
14349.60 269
14350.73 282
14351.86 278
14352.99 280
14354.12 305
14355.26 311
14356.39 285
14357.52 279
14358.65 279
14359.79 274
14360.92 271
14362.05 287
14363.18 272
14364.32 265
14365.45 288
14366.58 262
14367.71 312
14368.85 266
14369.98 292
14371.11 286
14372.24 266
14373.38 239
14374.51 263
14375.64 295
14376.78 272
14377.91 271
14379.04 285
14380.18 278
14381.31 302
14382.44 272
14383.57 288
14384.71 310
14385.84 301
14386.98 281
14388.11 285
14389.24 278
14390.38 254
14391.51 284
14392.64 288
14393.78 291
14394.91 285
14396.04 276
14397.18 278
14398.31 312
14399.45 303
14400.58 299
14401.71 271
14402.85 285
14403.98 313
14405.12 259
14406.25 275
14407.38 298
14408.52 294
14409.65 259
14410.79 268
14411.92 276
14413.06 271
14414.19 284
14415.33 329
14416.46 303
14417.59 277
14418.73 290
14419.86 288
14421.00 310
14422.13 260
14423.27 247
14424.40 268
14425.54 320
14426.67 302
14427.81 282
14428.94 304
14430.08 279
14431.21 279
14432.35 277
14433.48 277
14434.62 271
14435.75 296
14436.89 307
14438.03 276
14439.16 266
14440.30 282
14441.43 272
14442.57 287
14443.70 300
14444.84 267
14445.97 293
14447.11 303
14448.25 314
14449.38 295
14450.52 286
14451.65 287
14452.79 289
14453.93 273
14455.06 274
14456.20 302
14457.33 316
14458.47 310
14459.61 304
14460.74 272
14461.88 275
14463.02 322
14464.15 332
14465.29 309
14466.43 316
14467.56 330
14468.70 309
14469.84 249
14470.97 270
14472.11 302
14473.25 308
14474.38 294
14475.52 287
14476.66 277
14477.79 324
14478.93 304
14480.07 285
14481.21 297
14482.34 302
14483.48 278
14484.62 277
14485.75 297
14486.89 326
14488.03 308
14489.17 295
14490.30 319
14491.44 297
14492.58 277
14493.72 268
14494.85 280
14495.99 279
14497.13 246
14498.27 267
14499.41 285
14500.54 292
14501.68 280
14502.82 312
14503.96 317
14505.10 299
14506.23 275
14507.37 289
14508.51 305
14509.65 306
14510.79 283
14511.92 287
14513.06 281
14514.20 264
14515.34 288
14516.48 259
14517.62 291
14518.76 264
14519.89 272
14521.03 285
14522.17 291
14523.31 271
14524.45 250
14525.59 270
14526.73 250
14527.87 260
14529.01 290
14530.14 328
14531.28 290
14532.42 285
14533.56 280
14534.70 286
14535.84 288
14536.98 259
14538.12 262
14539.26 247
14540.40 313
14541.54 286
14542.68 249
14543.82 287
14544.96 257
14546.10 272
14547.24 260
14548.38 285
14549.52 286
14550.66 296
14551.80 299
14552.94 264
14554.08 234
14555.22 286
14556.36 310
14557.50 264
14558.64 262
14559.78 252
14560.92 262
14562.06 300
14563.20 311
14564.34 265
14565.48 276
14566.62 260
14567.76 290
14568.90 277
14570.04 269
14571.18 320
14572.32 276
14573.46 305
14574.60 308
14575.74 290
14576.89 277
14578.03 261
14579.17 246
14580.31 301
14581.45 292
14582.59 305
14583.73 291
14584.87 291
14586.01 311
14587.16 309
14588.30 296
14589.44 284
14590.58 284
14591.72 261
14592.86 294
14594.00 321
14595.15 323
14596.29 295
14597.43 316
14598.57 308
14599.71 320
14600.85 299
14602.00 281
14603.14 248
14604.28 271
14605.42 310
14606.56 288
14607.71 320
14608.85 322
14609.99 317
14611.13 314
14612.28 355
14613.42 326
14614.56 319
14615.70 302
14616.85 315
14617.99 285
14619.13 286
14620.27 323
14621.42 288
14622.56 310
14623.70 311
14624.84 322
14625.99 314
14627.13 312
14628.27 303
14629.42 264
14630.56 292
14631.70 334
14632.84 376
14633.99 356
14635.13 350
14636.27 400
14637.42 407
14638.56 389
14639.70 371
14640.85 359
14641.99 352
14643.13 364
14644.28 324
14645.42 357
14646.57 319
14647.71 309
14648.85 355
14650.00 327
14651.14 327
14652.28 279
14653.43 286
14654.57 300
14655.72 304
14656.86 311
14658.00 302
14659.15 307
14660.29 269
14661.44 305
14662.58 304
14663.73 307
14664.87 274
14666.01 293
14667.16 281
14668.30 266
14669.45 281
14670.59 272
14671.74 289
14672.88 285
14674.03 319
14675.17 308
14676.32 260
14677.46 291
14678.61 275
14679.75 252
14680.90 279
14682.04 270
14683.19 257
14684.33 238
14685.48 305
14686.62 298
14687.77 280
14688.91 297
14690.06 296
14691.20 266
14692.35 281
14693.49 283
14694.64 287
14695.78 279
14696.93 258
14698.08 308
14699.22 285
14700.37 267
14701.51 279
14702.66 273
14703.80 273
14704.95 272
14706.10 286
14707.24 277
14708.39 252
14709.53 268
14710.68 278
14711.83 263
14712.97 255
14714.12 297
14715.27 309
14716.41 276
14717.56 274
14718.71 263
14719.85 299
14721.00 288
14722.14 248
14723.29 255
14724.44 258
14725.59 232
14726.73 308
14727.88 275
14729.03 282
14730.17 272
14731.32 280
14732.47 316
14733.61 280
14734.76 284
14735.91 328
14737.05 314
14738.20 304
14739.35 265
14740.50 276
14741.64 273
14742.79 295
14743.94 318
14745.09 304
14746.23 277
14747.38 277
14748.53 262
14749.68 255
14750.82 295
14751.97 281
14753.12 311
14754.27 291
14755.42 269
14756.56 270
14757.71 324
14758.86 325
14760.01 272
14761.16 283
14762.30 291
14763.45 284
14764.60 277
14765.75 279
14766.90 258
14768.05 314
14769.19 294
14770.34 318
14771.49 315
14772.64 294
14773.79 279
14774.94 303
14776.09 273
14777.23 309
14778.38 299
14779.53 302
14780.68 275
14781.83 299
14782.98 329
14784.13 281
14785.28 269
14786.43 271
14787.58 327
14788.72 298
14789.87 346
14791.02 310
14792.17 332
14793.32 379
14794.47 339
14795.62 338
14796.77 303
14797.92 307
14799.07 310
14800.22 342
14801.37 349
14802.52 340
14803.67 306
14804.82 320
14805.97 331
14807.12 341
14808.27 315
14809.42 319
14810.57 313
14811.72 337
14812.87 303
14814.02 283
14815.17 311
14816.32 336
14817.47 310
14818.62 324
14819.77 267
14820.92 298
14822.07 287
14823.22 319
14824.37 308
14825.52 300
14826.67 276
14827.82 250
14828.98 273
14830.13 271
14831.28 267
14832.43 271
14833.58 251
14834.73 291
14835.88 273
14837.03 278
14838.18 265
14839.33 295
14840.49 275
14841.64 258
14842.79 243
14843.94 273
14845.09 265
14846.24 262
14847.39 294
14848.55 264
14849.70 270
14850.85 285
14852.00 256
14853.15 249
14854.30 237
14855.46 265
14856.61 242
14857.76 223
14858.91 231
14860.06 258
14861.21 257
14862.37 219
14863.52 250
14864.67 290
14865.82 276
14866.98 259
14868.13 262
14869.28 277
14870.43 266
14871.59 252
14872.74 233
14873.89 259
14875.04 230
14876.20 232
14877.35 237
14878.50 259
14879.65 243
14880.81 258
14881.96 270
14883.11 256
14884.26 216
14885.42 251
14886.57 275
14887.72 250
14888.88 259
14890.03 227
14891.18 249
14892.34 258
14893.49 238
14894.64 243
14895.80 240
14896.95 230
14898.10 236
14899.26 251
14900.41 255
14901.56 246
14902.72 242
14903.87 238
14905.03 226
14906.18 229
14907.33 261
14908.49 260
14909.64 236
14910.79 232
14911.95 225
14913.10 248
14914.26 242
14915.41 236
14916.57 223
14917.72 221
14918.87 226
14920.03 256
14921.18 246
14922.34 256
14923.49 264
14924.65 239
14925.80 268
14926.95 252
14928.11 227
14929.26 222
14930.42 254
14931.57 260
14932.73 270
14933.88 262
14935.04 243
14936.19 224
14937.35 265
14938.50 233
14939.66 235
14940.81 235
14941.97 272
14943.12 258
14944.28 210
14945.43 217
14946.59 235
14947.74 252
14948.90 236
14950.06 233
14951.21 232
14952.37 231
14953.52 254
14954.68 234
14955.83 231
14956.99 253
14958.15 233
14959.30 254
14960.46 225
14961.61 249
14962.77 234
14963.93 258
14965.08 219
14966.24 223
14967.39 221
14968.55 216
14969.71 234
14970.86 249
14972.02 278
14973.17 249
14974.33 261
14975.49 227
14976.64 225
14977.80 213
14978.96 229
14980.11 271
14981.27 239
14982.43 208
14983.58 187
14984.74 202
14985.90 223
14987.05 248
14988.21 236
14989.37 225
14990.53 228
14991.68 196
14992.84 220
14994.00 223
14995.15 227
14996.31 201
14997.47 215
14998.63 220
14999.78 222
15000.94 215
15002.10 244
15003.26 238
15004.41 215
15005.57 208
15006.73 246
15007.89 222
15009.04 207
15010.20 201
15011.36 215
15012.52 226
15013.68 217
15014.83 210
15015.99 221
15017.15 209
15018.31 201
15019.47 250
15020.63 249
15021.78 224
15022.94 214
15024.10 222
15025.26 226
15026.42 245
15027.58 232
15028.73 209
15029.89 216
15031.05 193
15032.21 212
15033.37 211
15034.53 200
15035.69 242
15036.84 247
15038.00 235
15039.16 187
15040.32 201
15041.48 228
15042.64 239
15043.80 235
15044.96 195
15046.12 212
15047.28 233
15048.44 206
15049.60 223
15050.75 202
15051.91 205
15053.07 211
15054.23 224
15055.39 225
15056.55 208
15057.71 201
15058.87 211
15060.03 218
15061.19 222
15062.35 232
15063.51 243
15064.67 227
15065.83 222
15066.99 226
15068.15 244
15069.31 230
15070.47 207
15071.63 196
15072.79 221
15073.95 211
15075.11 211
15076.27 200
15077.43 200
15078.59 216
15079.75 199
15080.91 236
15082.07 224
15083.24 178
15084.40 218
15085.56 213
15086.72 197
15087.88 222
15089.04 252
15090.20 206
15091.36 195
15092.52 220
15093.68 212
15094.84 236
15096.01 233
15097.17 244
15098.33 231
15099.49 196
15100.65 212
15101.81 201
15102.97 227
15104.13 207
15105.30 219
15106.46 248
15107.62 217
15108.78 211
15109.94 229
15111.10 216
15112.27 201
15113.43 222
15114.59 232
15115.75 192
15116.91 185
15118.08 226
15119.24 202
15120.40 241
15121.56 205
15122.72 207
15123.89 211
15125.05 233
15126.21 227
15127.37 225
15128.54 201
15129.70 213
15130.86 233
15132.02 202
15133.19 251
15134.35 228
15135.51 226
15136.67 200
15137.84 231
15139.00 218
15140.16 198
15141.32 213
15142.49 222
15143.65 186
15144.81 190
15145.98 202
15147.14 240
15148.30 262
15149.47 233
15150.63 190
15151.79 206
15152.96 214
15154.12 239
15155.28 207
15156.45 211
15157.61 229
15158.77 198
15159.94 225
15161.10 203
15162.26 201
15163.43 225
15164.59 206
15165.76 223
15166.92 202
15168.08 227
15169.25 212
15170.41 222
15171.58 207
15172.74 202
15173.90 204
15175.07 224
15176.23 203
15177.40 216
15178.56 205
15179.72 174
15180.89 232
15182.05 196
15183.22 234
15184.38 224
15185.55 217
15186.71 228
15187.88 212
15189.04 220
15190.21 209
15191.37 229
15192.54 206
15193.70 217
15194.87 232
15196.03 211
15197.20 247
15198.36 218
15199.53 206
15200.69 212
15201.86 249
15203.02 237
15204.19 197
15205.35 196
15206.52 206
15207.68 218
15208.85 202
15210.01 228
15211.18 192
15212.35 214
15213.51 234
15214.68 204
15215.84 219
15217.01 200
15218.17 257
15219.34 261
15220.51 219
15221.67 223
15222.84 223
15224.00 204
15225.17 240
15226.34 182
15227.50 204
15228.67 232
15229.83 213
15231.00 207
15232.17 252
15233.33 216
15234.50 212
15235.67 204
15236.83 243
15238.00 258
15239.17 231
15240.33 228
15241.50 225
15242.67 218
15243.83 230
15245.00 251
15246.17 256
15247.33 208
15248.50 203
15249.67 246
15250.84 214
15252.00 215
15253.17 227
15254.34 237
15255.50 196
15256.67 170
15257.84 190
15259.01 223
15260.17 209
15261.34 207
15262.51 199
15263.68 196
15264.84 184
15266.01 204
15267.18 213
15268.35 221
15269.52 194
15270.68 236
15271.85 229
15273.02 220
15274.19 194
15275.36 182
15276.52 229
15277.69 222
15278.86 195
15280.03 211
15281.20 200
15282.36 190
15283.53 179
15284.70 221
15285.87 194
15287.04 210
15288.21 205
15289.38 211
15290.54 237
15291.71 194
15292.88 211
15294.05 231
15295.22 227
15296.39 190
15297.56 228
15298.73 234
15299.89 188
15301.06 216
15302.23 214
15303.40 214
15304.57 227
15305.74 219
15306.91 221
15308.08 214
15309.25 208
15310.42 212
15311.59 191
15312.76 205
15313.93 228
15315.10 217
15316.26 227
15317.43 223
15318.60 192
15319.77 237
15320.94 212
15322.11 218
15323.28 229
15324.45 199
15325.62 221
15326.79 197
15327.96 200
15329.13 182
15330.30 214
15331.47 178
15332.64 212
15333.81 223
15334.98 249
15336.16 237
15337.33 226
15338.50 225
15339.67 204
15340.84 201
15342.01 230
15343.18 229
15344.35 184
15345.52 223
15346.69 215
15347.86 233
15349.03 189
15350.20 247
15351.37 213
15352.55 242
15353.72 219
15354.89 243
15356.06 207
15357.23 215
15358.40 223
15359.57 218
15360.74 213
15361.91 235
15363.09 203
15364.26 217
15365.43 222
15366.60 218
15367.77 213
15368.94 216
15370.12 210
15371.29 216
15372.46 215
15373.63 232
15374.80 193
15375.97 231
15377.15 239
15378.32 199
15379.49 198
15380.66 248
15381.83 229
15383.01 224
15384.18 245
15385.35 236
15386.52 203
15387.70 184
15388.87 201
15390.04 193
15391.21 217
15392.39 218
15393.56 223
15394.73 225
15395.90 244
15397.08 206
15398.25 224
15399.42 221
15400.59 248
15401.77 223
15402.94 205
15404.11 225
15405.29 234
15406.46 239
15407.63 253
15408.81 246
15409.98 239
15411.15 250
15412.33 215
15413.50 200
15414.67 168
15415.85 186
15417.02 227
15418.19 213
15419.37 209
15420.54 194
15421.71 224
15422.89 195
15424.06 165
15425.23 205
15426.41 191
15427.58 218
15428.76 235
15429.93 204
15431.10 198
15432.28 227
15433.45 217
15434.63 215
15435.80 204
15436.98 211
15438.15 218
15439.32 216
15440.50 197
15441.67 215
15442.85 231
15444.02 208
15445.20 203
15446.37 194
15447.55 196
15448.72 185
15449.89 206
15451.07 214
15452.24 221
15453.42 206
15454.59 209
15455.77 211
15456.94 215
15458.12 223
15459.29 214
15460.47 216
15461.64 191
15462.82 213
15463.99 184
15465.17 188
15466.35 202
15467.52 225
15468.70 224
15469.87 215
15471.05 192
15472.22 209
15473.40 214
15474.57 222
15475.75 230
15476.93 252
15478.10 253
15479.28 222
15480.45 222
15481.63 207
15482.80 218
15483.98 200
15485.16 215
15486.33 182
15487.51 227
15488.69 205
15489.86 201
15491.04 189
15492.21 234
15493.39 201
15494.57 212
15495.74 190
15496.92 209
15498.10 197
15499.27 207
15500.45 212
15501.63 202
15502.80 215
15503.98 225
15505.16 222
15506.33 207
15507.51 213
15508.69 226
15509.86 261
15511.04 234
15512.22 207
15513.40 182
15514.57 216
15515.75 220
15516.93 213
15518.11 209
15519.28 204
15520.46 219
15521.64 201
15522.82 208
15523.99 216
15525.17 212
15526.35 238
15527.53 225
15528.70 240
15529.88 218
15531.06 232
15532.24 213
15533.41 216
15534.59 214
15535.77 201
15536.95 209
15538.13 230
15539.30 208
15540.48 211
15541.66 217
15542.84 223
15544.02 211
15545.20 233
15546.37 223
15547.55 216
15548.73 205
15549.91 229
15551.09 223
15552.27 210
15553.45 207
15554.62 214
15555.80 216
15556.98 210
15558.16 199
15559.34 208
15560.52 219
15561.70 206
15562.88 193
15564.06 222
15565.24 212
15566.41 235
15567.59 242
15568.77 252
15569.95 238
15571.13 221
15572.31 230
15573.49 229
15574.67 213
15575.85 227
15577.03 256
15578.21 246
15579.39 216
15580.57 236
15581.75 241
15582.93 244
15584.11 215
15585.29 213
15586.47 225
15587.65 218
15588.83 237
15590.01 229
15591.19 239
15592.37 232
15593.55 239
15594.73 203
15595.91 214
15597.09 214
15598.27 247
15599.45 246
15600.63 229
15601.81 279
15602.99 263
15604.17 205
15605.35 239
15606.53 261
15607.71 248
15608.89 253
15610.07 246
15611.26 230
15612.44 245
15613.62 223
15614.80 261
15615.98 288
15617.16 259
15618.34 252
15619.52 255
15620.70 236
15621.89 216
15623.07 217
15624.25 250
15625.43 273
15626.61 257
15627.79 235
15628.97 267
15630.16 244
15631.34 240
15632.52 290
15633.70 273
15634.88 286
15636.06 269
15637.25 270
15638.43 270
15639.61 249
15640.79 265
15641.97 283
15643.16 288
15644.34 269
15645.52 272
15646.70 277
15647.88 284
15649.07 264
15650.25 286
15651.43 266
15652.61 294
15653.80 281
15654.98 252
15656.16 272
15657.34 243
15658.53 252
15659.71 292
15660.89 282
15662.08 284
15663.26 307
15664.44 256
15665.62 262
15666.81 269
15667.99 255
15669.17 262
15670.36 267
15671.54 273
15672.72 273
15673.91 269
15675.09 248
15676.27 254
15677.46 302
15678.64 257
15679.82 262
15681.01 226
15682.19 256
15683.37 287
15684.56 256
15685.74 278
15686.92 250
15688.11 241
15689.29 253
15690.48 297
15691.66 298
15692.84 271
15694.03 261
15695.21 260
15696.40 259
15697.58 270
15698.76 291
15699.95 238
15701.13 255
15702.32 271
15703.50 275
15704.69 307
15705.87 283
15707.06 284
15708.24 299
15709.42 281
15710.61 283
15711.79 265
15712.98 306
15714.16 329
15715.35 327
15716.53 297
15717.72 273
15718.90 282
15720.09 297
15721.27 317
15722.46 266
15723.64 281
15724.83 280
15726.01 276
15727.20 282
15728.38 296
15729.57 314
15730.75 311
15731.94 291
15733.13 280
15734.31 296
15735.50 290
15736.68 263
15737.87 286
15739.05 325
15740.24 310
15741.43 274
15742.61 279
15743.80 288
15744.98 261
15746.17 248
15747.35 285
15748.54 275
15749.73 286
15750.91 305
15752.10 281
15753.29 281
15754.47 289
15755.66 333
15756.84 320
15758.03 300
15759.22 251
15760.40 319
15761.59 293
15762.78 308
15763.96 280
15765.15 285
15766.34 365
15767.52 359
15768.71 272
15769.90 307
15771.08 313
15772.27 308
15773.46 287
15774.65 282
15775.83 246
15777.02 266
15778.21 273
15779.39 264
15780.58 256
15781.77 252
15782.96 283
15784.14 270
15785.33 289
15786.52 269
15787.71 258
15788.89 250
15790.08 280
15791.27 288
15792.46 283
15793.65 262
15794.83 266
15796.02 268
15797.21 273
15798.40 287
15799.58 272
15800.77 265
15801.96 262
15803.15 302
15804.34 251
15805.53 228
15806.71 228
15807.90 278
15809.09 250
15810.28 257
15811.47 262
15812.66 252
15813.84 250
15815.03 240
15816.22 232
15817.41 258
15818.60 287
15819.79 268
15820.98 238
15822.17 258
15823.35 263
15824.54 267
15825.73 266
15826.92 271
15828.11 227
15829.30 245
15830.49 250
15831.68 236
15832.87 258
15834.06 271
15835.25 249
15836.43 260
15837.62 246
15838.81 239
15840.00 244
15841.19 240
15842.38 206
15843.57 211
15844.76 208
15845.95 265
15847.14 262
15848.33 234
15849.52 201
15850.71 229
15851.90 225
15853.09 249
15854.28 251
15855.47 275
15856.66 241
15857.85 240
15859.04 236
15860.23 211
15861.42 227
15862.61 241
15863.80 228
15864.99 229
15866.18 235
15867.37 253
15868.57 248
15869.76 297
15870.95 235
15872.14 209
15873.33 246
15874.52 222
15875.71 216
15876.90 228
15878.09 236
15879.28 275
15880.47 246
15881.67 258
15882.86 243
15884.05 256
15885.24 259
15886.43 254
15887.62 232
15888.81 276
15890.00 247
15891.20 223
15892.39 271
15893.58 233
15894.77 234
15895.96 229
15897.15 212
15898.35 261
15899.54 229
15900.73 251
15901.92 247
15903.11 271
15904.30 303
15905.50 271
15906.69 248
15907.88 259
15909.07 263
15910.27 258
15911.46 269
15912.65 252
15913.84 243
15915.03 296
15916.23 296
15917.42 280
15918.61 244
15919.80 244
15921.00 272
15922.19 255
15923.38 255
15924.57 241
15925.77 214
15926.96 236
15928.15 300
15929.35 262
15930.54 222
15931.73 228
15932.92 245
15934.12 241
15935.31 236
15936.50 238
15937.70 235
15938.89 220
15940.08 226
15941.28 220
15942.47 251
15943.66 223
15944.86 239
15946.05 232
15947.24 247
15948.44 252
15949.63 249
15950.83 246
15952.02 228
15953.21 246
15954.41 206
15955.60 231
15956.79 226
15957.99 237
15959.18 228
15960.38 222
15961.57 216
15962.77 229
15963.96 225
15965.15 206
15966.35 216
15967.54 214
15968.74 225
15969.93 226
15971.13 219
15972.32 233
15973.51 229
15974.71 232
15975.90 226
15977.10 207
15978.29 212
15979.49 214
15980.68 201
15981.88 228
15983.07 206
15984.27 217
15985.46 223
15986.66 209
15987.85 246
15989.05 170
15990.24 226
15991.44 251
15992.63 220
15993.83 199
15995.02 195
15996.22 233
15997.41 199
15998.61 230
15999.81 210
16001.00 237
16002.20 220
16003.39 202
16004.59 204
16005.78 222
16006.98 206
16008.18 207
16009.37 218
16010.57 214
16011.76 223
16012.96 223
16014.16 229
16015.35 217
16016.55 199
16017.74 215
16018.94 206
16020.14 194
16021.33 201
16022.53 185
16023.73 194
16024.92 207
16026.12 213
16027.32 237
16028.51 218
16029.71 202
16030.91 217
16032.10 187
16033.30 186
16034.50 212
16035.69 229
16036.89 242
16038.09 216
16039.28 220
16040.48 203
16041.68 191
16042.88 202
16044.07 201
16045.27 181
16046.47 236
16047.66 264
16048.86 245
16050.06 222
16051.26 220
16052.45 215
16053.65 190
16054.85 212
16056.05 205
16057.24 211
16058.44 201
16059.64 202
16060.84 219
16062.04 262
16063.23 215
16064.43 203
16065.63 221
16066.83 224
16068.03 185
16069.22 176
16070.42 197
16071.62 233
16072.82 227
16074.02 213
16075.22 203
16076.41 173
16077.61 218
16078.81 211
16080.01 232
16081.21 208
16082.41 193
16083.61 212
16084.80 176
16086.00 212
16087.20 174
16088.40 187
16089.60 189
16090.80 197
16092.00 198
16093.20 208
16094.40 199
16095.59 196
16096.79 212
16097.99 213
16099.19 167
16100.39 200
16101.59 196
16102.79 193
16103.99 242
16105.19 215
16106.39 197
16107.59 222
16108.79 199
16109.99 202
16111.19 230
16112.39 192
16113.59 230
16114.79 217
16115.99 221
16117.19 188
16118.39 217
16119.59 213
16120.79 191
16121.99 189
16123.19 174
16124.39 178
16125.59 185
16126.79 184
16127.99 180
16129.19 183
16130.39 175
16131.59 224
16132.79 190
16133.99 218
16135.19 148
16136.39 198
16137.59 241
16138.79 211
16139.99 176
16141.19 202
16142.40 205
16143.60 224
16144.80 183
16146.00 199
16147.20 191
16148.40 206
16149.60 224
16150.80 194
16152.00 195
16153.21 199
16154.41 213
16155.61 203
16156.81 191
16158.01 159
16159.21 190
16160.41 190
16161.62 203
16162.82 188
16164.02 195
16165.22 201
16166.42 176
16167.62 192
16168.83 207
16170.03 227
16171.23 200
16172.43 190
16173.63 183
16174.84 213
16176.04 214
16177.24 215
16178.44 236
16179.65 193
16180.85 184
16182.05 172
16183.25 208
16184.45 191
16185.66 201
16186.86 219
16188.06 227
16189.26 174
16190.47 199
16191.67 197
16192.87 212
16194.08 193
16195.28 202
16196.48 173
16197.68 180
16198.89 215
16200.09 213
16201.29 224
16202.50 214
16203.70 213
16204.90 202
16206.11 234
16207.31 214
16208.51 193
16209.72 217
16210.92 203
16212.12 227
16213.33 226
16214.53 214
16215.73 187
16216.94 172
16218.14 185
16219.35 178
16220.55 196
16221.75 181
16222.96 202
16224.16 207
16225.36 185
16226.57 203
16227.77 184
16228.98 205
16230.18 213
16231.39 204
16232.59 175
16233.79 187
16235.00 201
16236.20 211
16237.41 191
16238.61 187
16239.82 226
16241.02 228
16242.23 216
16243.43 184
16244.63 221
16245.84 233
16247.04 250
16248.25 213
16249.45 201
16250.66 191
16251.86 214
16253.07 265
16254.27 209
16255.48 197
16256.68 204
16257.89 202
16259.09 200
16260.30 204
16261.50 227
16262.71 223
16263.92 211
16265.12 220
16266.33 199
16267.53 212
16268.74 200
16269.94 234
16271.15 222
16272.35 220
16273.56 210
16274.77 239
16275.97 207
16277.18 196
16278.38 196
16279.59 229
16280.80 229
16282.00 212
16283.21 233
16284.41 218
16285.62 240
16286.83 258
16288.03 232
16289.24 254
16290.45 248
16291.65 233
16292.86 187
16294.07 204
16295.27 230
16296.48 233
16297.69 252
16298.89 238
16300.10 207
16301.31 237
16302.51 233
16303.72 227
16304.93 207
16306.13 212
16307.34 218
16308.55 237
16309.75 226
16310.96 193
16312.17 213
16313.38 224
16314.58 252
16315.79 215
16317.00 237
16318.21 221
16319.41 262
16320.62 218
16321.83 238
16323.04 233
16324.24 216
16325.45 234
16326.66 216
16327.87 237
16329.07 199
16330.28 207
16331.49 222
16332.70 195
16333.91 173
16335.11 213
16336.32 225
16337.53 244
16338.74 218
16339.95 202
16341.16 210
16342.36 217
16343.57 203
16344.78 172
16345.99 208
16347.20 187
16348.41 192
16349.61 208
16350.82 191
16352.03 190
16353.24 186
16354.45 167
16355.66 175
16356.87 162
16358.08 200
16359.28 192
16360.49 197
16361.70 178
16362.91 216
16364.12 199
16365.33 213
16366.54 188
16367.75 183
16368.96 179
16370.17 195
16371.38 174
16372.59 176
16373.80 149
16375.01 183
16376.22 229
16377.42 189
16378.63 202
16379.84 170
16381.05 176
16382.26 178
16383.47 186
16384.68 182
16385.89 201
16387.10 207
16388.31 203
16389.52 179
16390.73 178
16391.94 188
16393.15 205
16394.36 200
16395.57 175
16396.78 216
16398.00 188
16399.21 193
16400.42 166
16401.63 180
16402.84 188
16404.05 201
16405.26 192
16406.47 188
16407.68 172
16408.89 199
16410.10 174
16411.31 181
16412.52 179
16413.73 176
16414.95 173
16416.16 145
16417.37 183
16418.58 175
16419.79 197
16421.00 192
16422.21 177
16423.42 178
16424.64 201
16425.85 177
16427.06 188
16428.27 176
16429.48 158
16430.69 172
16431.90 183
16433.12 201
16434.33 159
16435.54 171
16436.75 161
16437.96 183
16439.18 160
16440.39 162
16441.60 161
16442.81 190
16444.02 199
16445.24 183
16446.45 180
16447.66 182
16448.87 181
16450.08 196
16451.30 188
16452.51 173
16453.72 205
16454.93 199
16456.15 188
16457.36 170
16458.57 180
16459.78 183
16461.00 208
16462.21 217
16463.42 189
16464.64 197
16465.85 201
16467.06 204
16468.27 174
16469.49 171
16470.70 158
16471.91 194
16473.13 184
16474.34 173
16475.55 157
16476.77 187
16477.98 182
16479.19 180
16480.41 206
16481.62 190
16482.83 182
16484.05 153
16485.26 166
16486.48 204
16487.69 199
16488.90 173
16490.12 172
16491.33 203
16492.54 180
16493.76 182
16494.97 202
16496.19 168
16497.40 195
16498.61 175
16499.83 178
16501.04 173
16502.26 180
16503.47 183
16504.69 162
16505.90 177
16507.11 196
16508.33 197
16509.54 195
16510.76 180
16511.97 149
16513.19 195
16514.40 198
16515.62 181
16516.83 174
16518.05 200
16519.26 183
16520.48 185
16521.69 192
16522.91 173
16524.12 207
16525.34 190
16526.55 177
16527.77 161
16528.98 179
16530.20 170
16531.41 211
16532.63 194
16533.84 165
16535.06 158
16536.27 152
16537.49 173
16538.71 148
16539.92 169
16541.14 156
16542.35 180
16543.57 194
16544.78 181
16546.00 171
16547.22 177
16548.43 194
16549.65 179
16550.86 156
16552.08 172
16553.30 203
16554.51 181
16555.73 180
16556.94 184
16558.16 166
16559.38 159
16560.59 160
16561.81 187
16563.03 166
16564.24 154
16565.46 187
16566.68 175
16567.89 191
16569.11 200
16570.33 191
16571.54 195
16572.76 156
16573.98 183
16575.19 207
16576.41 155
16577.63 184
16578.85 174
16580.06 183
16581.28 227
16582.50 190
16583.71 169
16584.93 186
16586.15 174
16587.37 189
16588.58 204
16589.80 184
16591.02 187
16592.24 196
16593.45 175
16594.67 164
16595.89 150
16597.11 191
16598.32 197
16599.54 195
16600.76 174
16601.98 180
16603.20 206
16604.41 191
16605.63 171
16606.85 162
16608.07 159
16609.29 165
16610.51 194
16611.72 172
16612.94 197
16614.16 206
16615.38 198
16616.60 160
16617.82 166
16619.03 169
16620.25 166
16621.47 204
16622.69 160
16623.91 158
16625.13 159
16626.35 160
16627.57 194
16628.78 173
16630.00 180
16631.22 169
16632.44 194
16633.66 147
16634.88 180
16636.10 168
16637.32 140
16638.54 195
16639.76 166
16640.98 174
16642.20 154
16643.41 141
16644.63 167
16645.85 168
16647.07 183
16648.29 168
16649.51 207
16650.73 182
16651.95 163
16653.17 154
16654.39 152
16655.61 197
16656.83 201
16658.05 159
16659.27 143
16660.49 150
16661.71 166
16662.93 162
16664.15 149
16665.37 155
16666.59 168
16667.81 175
16669.03 185
16670.25 164
16671.47 158
16672.70 175
16673.92 199
16675.14 166
16676.36 146
16677.58 168
16678.80 159
16680.02 175
16681.24 198
16682.46 185
16683.68 184
16684.90 184
16686.12 157
16687.35 152
16688.57 156
16689.79 165
16691.01 171
16692.23 155
16693.45 127
16694.67 170
16695.89 183
16697.12 195
16698.34 171
16699.56 166
16700.78 126
16702.00 160
16703.22 175
16704.44 167
16705.67 185
16706.89 216
16708.11 185
16709.33 171
16710.55 165
16711.78 173
16713.00 198
16714.22 205
16715.44 200
16716.66 153
16717.89 192
16719.11 187
16720.33 180
16721.55 143
16722.78 154
16724.00 169
16725.22 174
16726.44 166
16727.67 170
16728.89 178
16730.11 181
16731.33 222
16732.56 149
16733.78 170
16735.00 172
16736.22 174
16737.45 129
16738.67 128
16739.89 151
16741.12 186
16742.34 166
16743.56 181
16744.79 167
16746.01 186
16747.23 196
16748.46 166
16749.68 169
16750.90 173
16752.13 187
16753.35 167
16754.57 164
16755.80 176
16757.02 165
16758.24 155
16759.47 177
16760.69 164
16761.92 175
16763.14 154
16764.36 197
16765.59 149
16766.81 187
16768.04 162
16769.26 154
16770.48 180
16771.71 171
16772.93 164
16774.16 165
16775.38 167
16776.60 166
16777.83 162
16779.05 156
16780.28 194
16781.50 154
16782.73 167
16783.95 162
16785.18 147
16786.40 192
16787.63 190
16788.85 219
16790.08 184
16791.30 167
16792.53 190
16793.75 232
16794.98 173
16796.20 174
16797.43 162
16798.65 164
16799.88 170
16801.10 197
16802.33 199
16803.55 168
16804.78 177
16806.00 182
16807.23 158
16808.45 176
16809.68 171
16810.90 167
16812.13 201
16813.36 188
16814.58 166
16815.81 173
16817.03 200
16818.26 159
16819.49 200
16820.71 192
16821.94 170
16823.16 172
16824.39 167
16825.62 154
16826.84 169
16828.07 210
16829.29 181
16830.52 168
16831.75 140
16832.97 146
16834.20 175
16835.43 167
16836.65 173
16837.88 212
16839.11 170
16840.33 168
16841.56 185
16842.79 204
16844.01 173
16845.24 170
16846.47 194
16847.69 191
16848.92 172
16850.15 157
16851.37 212
16852.60 192
16853.83 187
16855.06 190
16856.28 180
16857.51 165
16858.74 185
16859.97 162
16861.19 194
16862.42 203
16863.65 186
16864.88 178
16866.10 164
16867.33 187
16868.56 165
16869.79 170
16871.01 177
16872.24 187
16873.47 178
16874.70 207
16875.93 174
16877.15 176
16878.38 186
16879.61 204
16880.84 231
16882.07 210
16883.29 219
16884.52 214
16885.75 183
16886.98 149
16888.21 174
16889.44 195
16890.67 187
16891.89 178
16893.12 202
16894.35 170
16895.58 177
16896.81 188
16898.04 210
16899.27 171
16900.50 179
16901.72 177
16902.95 220
16904.18 203
16905.41 162
16906.64 205
16907.87 201
16909.10 189
16910.33 179
16911.56 176
16912.79 166
16914.02 201
16915.25 174
16916.47 196
16917.70 181
16918.93 158
16920.16 170
16921.39 180
16922.62 196
16923.85 172
16925.08 195
16926.31 163
16927.54 195
16928.77 173
16930.00 156
16931.23 161
16932.46 167
16933.69 162
16934.92 183
16936.15 162
16937.38 163
16938.61 159
16939.84 162
16941.07 165
16942.30 182
16943.53 180
16944.76 161
16946.00 201
16947.23 165
16948.46 173
16949.69 161
16950.92 187
16952.15 213
16953.38 173
16954.61 207
16955.84 172
16957.07 154
16958.30 173
16959.53 165
16960.77 152
16962.00 153
16963.23 165
16964.46 151
16965.69 157
16966.92 177
16968.15 187
16969.38 210
16970.62 180
16971.85 197
16973.08 176
16974.31 185
16975.54 143
16976.77 170
16978.01 162
16979.24 143
16980.47 195
16981.70 192
16982.93 165
16984.16 132
16985.40 164
16986.63 144
16987.86 185
16989.09 160
16990.32 162
16991.56 153
16992.79 167
16994.02 156
16995.25 154
16996.49 167
16997.72 189
16998.95 184
17000.18 177
17001.42 194
17002.65 170
17003.88 185
17005.11 180
17006.35 175
17007.58 177
17008.81 185
17010.05 200
17011.28 185
17012.51 168
17013.74 153
17014.98 147
17016.21 162
17017.44 157
17018.68 158
17019.91 197
17021.14 197
17022.38 200
17023.61 162
17024.84 162
17026.08 163
17027.31 189
17028.54 153
17029.78 148
17031.01 143
17032.25 142
17033.48 149
17034.71 156
17035.95 174
17037.18 132
17038.41 156
17039.65 147
17040.88 163
17042.12 164
17043.35 161
17044.58 194
17045.82 194
17047.05 177
17048.29 179
17049.52 133
17050.76 157
17051.99 164
17053.22 180
17054.46 165
17055.69 151
17056.93 172
17058.16 163
17059.40 143
17060.63 155
17061.87 218
17063.10 168
17064.34 138
17065.57 151
17066.81 156
17068.04 179
17069.28 209
17070.51 160
17071.75 163
17072.98 145
17074.22 184
17075.45 177
17076.69 158
17077.92 159
17079.16 159
17080.39 201
17081.63 148
17082.86 180
17084.10 185
17085.34 180
17086.57 156
17087.81 167
17089.04 147
17090.28 148
17091.51 164
17092.75 187
17093.99 162
17095.22 164
17096.46 185
17097.69 201
17098.93 187
17100.17 161
17101.40 150
17102.64 171
17103.88 178
17105.11 164
17106.35 172
17107.58 178
17108.82 179
17110.06 140
17111.29 178
17112.53 191
17113.77 179
17115.00 161
17116.24 149
17117.48 157
17118.71 165
17119.95 155
17121.19 136
17122.43 160
17123.66 185
17124.90 145
17126.14 159
17127.37 140
17128.61 142
17129.85 168
17131.09 146
17132.32 135
17133.56 153
17134.80 141
17136.03 182
17137.27 137
17138.51 189
17139.75 159
17140.99 192
17142.22 152
17143.46 173
17144.70 157
17145.94 165
17147.17 166
17148.41 170
17149.65 162
17150.89 178
17152.13 143
17153.36 166
17154.60 151
17155.84 147
17157.08 173
17158.32 164
17159.56 152
17160.79 173
17162.03 165
17163.27 146
17164.51 165
17165.75 159
17166.99 190
17168.22 135
17169.46 130
17170.70 147
17171.94 156
17173.18 158
17174.42 150
17175.66 155
17176.90 139
17178.14 136
17179.37 136
17180.61 169
17181.85 180
17183.09 177
17184.33 148
17185.57 167
17186.81 149
17188.05 157
17189.29 156
17190.53 152
17191.77 164
17193.01 154
17194.25 173
17195.49 137
17196.73 142
17197.97 147
17199.20 167
17200.44 168
17201.68 172
17202.92 165
17204.16 163
17205.40 159
17206.64 161
17207.88 151
17209.12 169
17210.36 178
17211.60 142
17212.84 146
17214.09 151
17215.33 136
17216.57 163
17217.81 156
17219.05 158
17220.29 174
17221.53 172
17222.77 145
17224.01 165
17225.25 157
17226.49 156
17227.73 154
17228.97 191
17230.21 146
17231.45 152
17232.69 148
17233.94 161
17235.18 140
17236.42 149
17237.66 149
17238.90 154
17240.14 171
17241.38 159
17242.62 136
17243.87 146
17245.11 184
17246.35 166
17247.59 129
17248.83 156
17250.07 161
17251.31 159
17252.56 162
17253.80 143
17255.04 159
17256.28 131
17257.52 158
17258.77 149
17260.01 160
17261.25 146
17262.49 146
17263.73 159
17264.98 136
17266.22 146
17267.46 159
17268.70 168
17269.94 166
17271.19 165
17272.43 162
17273.67 165
17274.91 194
17276.16 188
17277.40 123
17278.64 123
17279.88 160
17281.13 172
17282.37 146
17283.61 126
17284.86 140
17286.10 171
17287.34 167
17288.58 157
17289.83 143
17291.07 185
17292.31 172
17293.56 149
17294.80 174
17296.04 144
17297.29 146
17298.53 176
17299.77 161
17301.02 140
17302.26 145
17303.50 164
17304.75 147
17305.99 174
17307.23 160
17308.48 154
17309.72 181
17310.97 185
17312.21 133
17313.45 134
17314.70 146
17315.94 175
17317.19 132
17318.43 122
17319.67 127
17320.92 150
17322.16 142
17323.41 115
17324.65 112
17325.89 144
17327.14 162
17328.38 159
17329.63 152
17330.87 121
17332.12 151
17333.36 155
17334.61 162
17335.85 147
17337.10 155
17338.34 167
17339.59 150
17340.83 142
17342.08 125
17343.32 164
17344.56 173
17345.81 175
17347.06 152
17348.30 147
17349.55 153
17350.79 159
17352.04 158
17353.28 145
17354.53 131
17355.77 158
17357.02 154
17358.26 140
17359.51 135
17360.75 125
17362.00 141
17363.25 150
17364.49 167
17365.74 158
17366.98 148
17368.23 151
17369.47 167
17370.72 151
17371.97 155
17373.21 141
17374.46 157
17375.70 131
17376.95 160
17378.20 162
17379.44 158
17380.69 150
17381.94 151
17383.18 157
17384.43 143
17385.68 165
17386.92 156
17388.17 183
17389.41 145
17390.66 135
17391.91 132
17393.15 164
17394.40 175
17395.65 147
17396.90 157
17398.14 133
17399.39 168
17400.64 134
17401.88 141
17403.13 135
17404.38 152
17405.62 162
17406.87 172
17408.12 142
17409.37 151
17410.61 153
17411.86 177
17413.11 176
17414.36 151
17415.60 157
17416.85 155
17418.10 170
17419.35 152
17420.59 164
17421.84 152
17423.09 164
17424.34 138
17425.59 159
17426.83 149
17428.08 155
17429.33 148
17430.58 171
17431.83 148
17433.07 165
17434.32 157
17435.57 145
17436.82 181
17438.07 136
17439.32 151
17440.56 146
17441.81 150
17443.06 162
17444.31 142
17445.56 164
17446.81 137
17448.06 150
17449.31 167
17450.55 158
17451.80 167
17453.05 149
17454.30 146
17455.55 156
17456.80 153
17458.05 148
17459.30 141
17460.55 163
17461.80 158
17463.04 158
17464.29 150
17465.54 141
17466.79 133
17468.04 142
17469.29 144
17470.54 128
17471.79 161
17473.04 133
17474.29 142
17475.54 143
17476.79 146
17478.04 133
17479.29 150
17480.54 133
17481.79 135
17483.04 128
17484.29 150
17485.54 150
17486.79 163
17488.04 128
17489.29 159
17490.54 145
17491.79 137
17493.04 158
17494.29 139
17495.54 175
17496.79 154
17498.04 162
17499.29 156
17500.54 177
17501.79 150
17503.04 137
17504.30 150
17505.55 160
17506.80 163
17508.05 156
17509.30 171
17510.55 153
17511.80 179
17513.05 138
17514.30 152
17515.55 144
17516.81 142
17518.06 153
17519.31 189
17520.56 158
17521.81 142
17523.06 185
17524.31 180
17525.56 157
17526.82 170
17528.07 168
17529.32 170
17530.57 148
17531.82 156
17533.07 149
17534.33 137
17535.58 168
17536.83 130
17538.08 143
17539.33 135
17540.59 162
17541.84 164
17543.09 179
17544.34 148
17545.60 162
17546.85 163
17548.10 166
17549.35 152
17550.60 146
17551.86 172
17553.11 153
17554.36 146
17555.61 153
17556.87 162
17558.12 145
17559.37 183
17560.63 156
17561.88 158
17563.13 159
17564.38 151
17565.64 177
17566.89 153
17568.14 126
17569.40 159
17570.65 163
17571.90 134
17573.16 159
17574.41 150
17575.66 150
17576.92 173
17578.17 159
17579.42 148
17580.68 175
17581.93 189
17583.18 173
17584.44 167
17585.69 136
17586.94 119
17588.20 150
17589.45 147
17590.71 166
17591.96 158
17593.21 146
17594.47 185
17595.72 147
17596.98 172
17598.23 161
17599.48 154
17600.74 145
17601.99 168
17603.25 149
17604.50 137
17605.75 168
17607.01 145
17608.26 142
17609.52 150
17610.77 139
17612.03 170
17613.28 162
17614.54 137
17615.79 147
17617.05 145
17618.30 165
17619.56 150
17620.81 160
17622.07 146
17623.32 166
17624.58 148
17625.83 162
17627.09 163
17628.34 131
17629.60 144
17630.85 146
17632.11 143
17633.36 167
17634.62 158
17635.87 137
17637.13 183
17638.38 184
17639.64 173
17640.90 129
17642.15 132
17643.41 159
17644.66 157
17645.92 149
17647.17 158
17648.43 125
17649.69 148
17650.94 160
17652.20 141
17653.45 177
17654.71 153
17655.97 127
17657.22 129
17658.48 173
17659.74 164
17660.99 161
17662.25 158
17663.50 129
17664.76 148
17666.02 158
17667.27 152
17668.53 160
17669.79 141
17671.04 162
17672.30 157
17673.56 134
17674.81 175
17676.07 160
17677.33 169
17678.59 132
17679.84 145
17681.10 159
17682.36 167
17683.61 142
17684.87 147
17686.13 141
17687.39 128
17688.64 133
17689.90 167
17691.16 134
17692.42 143
17693.67 155
17694.93 134
17696.19 167
17697.45 175
17698.70 146
17699.96 162
17701.22 135
17702.48 144
17703.73 158
17704.99 170
17706.25 175
17707.51 150
17708.77 172
17710.02 157
17711.28 152
17712.54 152
17713.80 123
17715.06 138
17716.32 146
17717.57 153
17718.83 141
17720.09 156
17721.35 146
17722.61 144
17723.87 135
17725.13 160
17726.38 142
17727.64 149
17728.90 154
17730.16 172
17731.42 183
17732.68 148
17733.94 155
17735.20 149
17736.46 144
17737.71 149
17738.97 157
17740.23 164
17741.49 138
17742.75 134
17744.01 134
17745.27 151
17746.53 143
17747.79 151
17749.05 187
17750.31 185
17751.57 152
17752.83 157
17754.09 165
17755.35 160
17756.61 137
17757.87 159
17759.13 145
17760.39 139
17761.65 149
17762.91 153
17764.17 154
17765.43 117
17766.69 137
17767.95 166
17769.21 150
17770.47 130
17771.73 155
17772.99 146
17774.25 136
17775.51 146
17776.77 159
17778.03 156
17779.29 207
17780.55 145
17781.81 135
17783.07 129
17784.33 158
17785.59 172
17786.85 139
17788.12 142
17789.38 126
17790.64 154
17791.90 157
17793.16 142
17794.42 116
17795.68 154
17796.94 149
17798.20 134
17799.47 158
17800.73 121
17801.99 174
17803.25 157
17804.51 166
17805.77 134
17807.03 170
17808.30 134
17809.56 157
17810.82 145
17812.08 149
17813.34 156
17814.60 179
17815.87 145
17817.13 133
17818.39 158
17819.65 149
17820.91 174
17822.18 169
17823.44 153
17824.70 152
17825.96 165
17827.23 132
17828.49 147
17829.75 154
17831.01 156
17832.27 146
17833.54 163
17834.80 141
17836.06 144
17837.33 145
17838.59 136
17839.85 162
17841.11 153
17842.38 132
17843.64 141
17844.90 152
17846.16 124
17847.43 135
17848.69 137
17849.95 141
17851.22 147
17852.48 146
17853.74 128
17855.01 147
17856.27 148
17857.53 164
17858.80 184
17860.06 164
17861.32 138
17862.59 148
17863.85 121
17865.11 136
17866.38 162
17867.64 141
17868.91 139
17870.17 137
17871.43 148
17872.70 151
17873.96 163
17875.23 151
17876.49 164
17877.75 138
17879.02 127
17880.28 154
17881.55 121
17882.81 146
17884.07 124
17885.34 146
17886.60 155
17887.87 158
17889.13 130
17890.40 130
17891.66 139
17892.93 152
17894.19 143
17895.46 140
17896.72 170
17897.98 174
17899.25 167
17900.51 143
17901.78 134
17903.04 133
17904.31 132
17905.57 151
17906.84 142
17908.10 135
17909.37 148
17910.64 150
17911.90 133
17913.17 143
17914.43 143
17915.70 143
17916.96 142
17918.23 153
17919.49 156
17920.76 135
17922.02 141
17923.29 125
17924.56 122
17925.82 169
17927.09 170
17928.35 171
17929.62 129
17930.89 128
17932.15 143
17933.42 137
17934.68 143
17935.95 143
17937.22 142
17938.48 133
17939.75 151
17941.01 135
17942.28 139
17943.55 144
17944.81 128
17946.08 154
17947.35 140
17948.61 144
17949.88 137
17951.15 120
17952.41 134
17953.68 158
17954.95 122
17956.21 135
17957.48 147
17958.75 161
17960.01 124
17961.28 137
17962.55 121
17963.82 115
17965.08 139
17966.35 160
17967.62 140
17968.89 161
17970.15 142
17971.42 158
17972.69 153
17973.95 145
17975.22 157
17976.49 153
17977.76 168
17979.03 152
17980.29 149
17981.56 135
17982.83 152
17984.10 174
17985.36 149
17986.63 127
17987.90 133
17989.17 150
17990.44 160
17991.70 145
17992.97 163
17994.24 160
17995.51 146
17996.78 154
17998.05 157
17999.31 139
18000.58 145
18001.85 148
18003.12 135
18004.39 146
18005.66 121
18006.93 142
18008.19 150
18009.46 158
18010.73 140
18012.00 112
18013.27 139
18014.54 139
18015.81 183
18017.08 155
18018.35 153
18019.61 151
18020.88 157
18022.15 151
18023.42 131
18024.69 155
18025.96 141
18027.23 147
18028.50 137
18029.77 144
18031.04 145
18032.31 152
18033.58 141
18034.85 155
18036.12 146
18037.39 122
18038.66 132
18039.93 149
18041.20 144
18042.47 156
18043.74 140
18045.01 161
18046.28 140
18047.55 146
18048.82 158
18050.09 141
18051.36 149
18052.63 136
18053.90 144
18055.17 147
18056.44 172
18057.71 148
18058.98 155
18060.25 150
18061.52 132
18062.79 157
18064.06 173
18065.33 178
18066.60 150
18067.87 158
18069.14 110
18070.42 150
18071.69 145
18072.96 139
18074.23 163
18075.50 147
18076.77 125
18078.04 122
18079.31 134
18080.58 156
18081.86 157
18083.13 149
18084.40 138
18085.67 130
18086.94 157
18088.21 172
18089.48 151
18090.76 134
18092.03 127
18093.30 145
18094.57 157
18095.84 160
18097.12 156
18098.39 126
18099.66 131
18100.93 162
18102.20 168
18103.47 133
18104.75 127
18106.02 149
18107.29 153
18108.56 145
18109.84 130
18111.11 157
18112.38 141
18113.65 145
18114.93 123
18116.20 164
18117.47 157
18118.74 147
18120.02 142
18121.29 121
18122.56 138
18123.83 159
18125.11 141
18126.38 143
18127.65 158
18128.93 137
18130.20 157
18131.47 158
18132.74 129
18134.02 156
18135.29 156
18136.56 159
18137.84 135
18139.11 131
18140.38 145
18141.66 153
18142.93 153
18144.20 163
18145.48 166
18146.75 147
18148.03 150
18149.30 152
18150.57 144
18151.85 154
18153.12 133
18154.39 155
18155.67 149
18156.94 149
18158.22 152
18159.49 162
18160.76 146
18162.04 147
18163.31 163
18164.59 153
18165.86 143
18167.14 145
18168.41 160
18169.68 139
18170.96 159
18172.23 167
18173.51 145
18174.78 127
18176.06 146
18177.33 139
18178.61 177
18179.88 175
18181.16 159
18182.43 141
18183.71 157
18184.98 154
18186.26 121
18187.53 148
18188.81 146
18190.08 139
18191.36 131
18192.63 141
18193.91 143
18195.18 143
18196.46 156
18197.73 161
18199.01 129
18200.28 134
18201.56 144
18202.83 166
18204.11 164
18205.39 140
18206.66 147
18207.94 127
18209.21 154
18210.49 138
18211.77 158
18213.04 125
18214.32 132
18215.59 145
18216.87 127
18218.15 134
18219.42 150
18220.70 151
18221.97 140
18223.25 123
18224.53 136
18225.80 149
18227.08 155
18228.36 137
18229.63 168
18230.91 172
18232.19 139
18233.46 171
18234.74 151
18236.02 160
18237.29 137
18238.57 149
18239.85 149
18241.12 130
18242.40 130
18243.68 127
18244.95 169
18246.23 172
18247.51 140
18248.79 146
18250.06 138
18251.34 185
18252.62 176
18253.89 128
18255.17 119
18256.45 149
18257.73 149
18259.00 152
18260.28 150
18261.56 176
18262.84 188
18264.12 154
18265.39 145
18266.67 141
18267.95 153
18269.23 158
18270.50 146
18271.78 153
18273.06 135
18274.34 187
18275.62 166
18276.90 125
18278.17 121
18279.45 162
18280.73 125
18282.01 144
18283.29 140
18284.57 130
18285.84 146
18287.12 133
18288.40 151
18289.68 119
18290.96 132
18292.24 144
18293.52 167
18294.79 155
18296.07 144
18297.35 135
18298.63 124
18299.91 135
18301.19 150
18302.47 147
18303.75 127
18305.03 153
18306.31 142
18307.58 142
18308.86 141
18310.14 125
18311.42 134
18312.70 155
18313.98 132
18315.26 133
18316.54 124
18317.82 129
18319.10 120
18320.38 139
18321.66 129
18322.94 173
18324.22 161
18325.50 159
18326.78 141
18328.06 142
18329.34 174
18330.62 117
18331.90 155
18333.18 140
18334.46 152
18335.74 124
18337.02 130
18338.30 143
18339.58 137
18340.86 146
18342.14 148
18343.42 138
18344.70 136
18345.98 149
18347.26 179
18348.54 153
18349.83 116
18351.11 151
18352.39 141
18353.67 157
18354.95 143
18356.23 136
18357.51 136
18358.79 151
18360.07 138
18361.35 132
18362.64 126
18363.92 130
18365.20 163
18366.48 150
18367.76 131
18369.04 134
18370.32 138
18371.61 153
18372.89 139
18374.17 155
18375.45 154
18376.73 118
18378.01 148
18379.30 176
18380.58 145
18381.86 148
18383.14 139
18384.42 144
18385.70 140
18386.99 129
18388.27 117
18389.55 152
18390.83 168
18392.12 154
18393.40 138
18394.68 149
18395.96 142
18397.24 133
18398.53 135
18399.81 144
18401.09 165
18402.37 145
18403.66 155
18404.94 129
18406.22 138
18407.51 137
18408.79 158
18410.07 159
18411.35 145
18412.64 153
18413.92 161
18415.20 131
18416.49 164
18417.77 140
18419.05 150
18420.34 146
18421.62 150
18422.90 132
18424.19 146
18425.47 145
18426.75 128
18428.04 128
18429.32 140
18430.60 137
18431.89 158
18433.17 149
18434.45 143
18435.74 138
18437.02 143
18438.31 146
18439.59 128
18440.87 127
18442.16 142
18443.44 136
18444.73 147
18446.01 133
18447.29 140
18448.58 147
18449.86 158
18451.15 136
18452.43 145
18453.71 146
18455.00 138
18456.28 139
18457.57 142
18458.85 126
18460.14 126
18461.42 151
18462.71 143
18463.99 151
18465.28 130
18466.56 145
18467.85 146
18469.13 139
18470.42 135
18471.70 139
18472.99 156
18474.27 164
18475.56 148
18476.84 165
18478.13 165
18479.41 141
18480.70 155
18481.98 151
18483.27 150
18484.55 131
18485.84 123
18487.12 123
18488.41 153
18489.70 125
18490.98 141
18492.27 161
18493.55 135
18494.84 129
18496.12 143
18497.41 165
18498.70 136
18499.98 133
18501.27 143
18502.55 146
18503.84 134
18505.13 138
18506.41 121
18507.70 133
18508.99 146
18510.27 154
18511.56 133
18512.84 142
18514.13 154
18515.42 173
18516.70 158
18517.99 126
18519.28 116
18520.56 144
18521.85 147
18523.14 126
18524.42 130
18525.71 142
18527.00 140
18528.29 143
18529.57 151
18530.86 135
18532.15 146
18533.43 159
18534.72 158
18536.01 114
18537.30 117
18538.58 148
18539.87 146
18541.16 153
18542.45 128
18543.73 126
18545.02 139
18546.31 159
18547.60 157
18548.88 164
18550.17 162
18551.46 159
18552.75 138
18554.03 124
18555.32 139
18556.61 144
18557.90 136
18559.19 132
18560.47 134
18561.76 136
18563.05 152
18564.34 142
18565.63 135
18566.92 118
18568.20 130
18569.49 141
18570.78 151
18572.07 162
18573.36 139
18574.65 133
18575.94 141
18577.22 149
18578.51 146
18579.80 144
18581.09 121
18582.38 167
18583.67 161
18584.96 156
18586.25 137
18587.54 138
18588.82 143
18590.11 148
18591.40 151
18592.69 156
18593.98 168
18595.27 152
18596.56 169
18597.85 136
18599.14 145
18600.43 152
18601.72 174
18603.01 175
18604.30 145
18605.59 153
18606.88 139
18608.17 145
18609.46 140
18610.75 137
18612.04 169
18613.33 168
18614.62 155
18615.91 142
18617.20 147
18618.49 166
18619.78 144
18621.07 145
18622.36 163
18623.65 175
18624.94 131
18626.23 143
18627.52 137
18628.81 160
18630.10 142
18631.39 167
18632.68 155
18633.97 157
18635.26 176
18636.55 154
18637.84 161
18639.13 142
18640.42 120
18641.72 144
18643.01 160
18644.30 158
18645.59 147
18646.88 164
18648.17 147
18649.46 142
18650.75 124
18652.04 141
18653.34 144
18654.63 147
18655.92 152
18657.21 174
18658.50 131
18659.79 148
18661.09 155
18662.38 135
18663.67 133
18664.96 142
18666.25 136
18667.54 125
18668.84 167
18670.13 163
18671.42 129
18672.71 138
18674.00 147
18675.30 129
18676.59 150
18677.88 133
18679.17 154
18680.46 145
18681.76 153
18683.05 142
18684.34 164
18685.63 144
18686.93 143
18688.22 143
18689.51 144
18690.80 136
18692.10 130
18693.39 133
18694.68 134
18695.98 157
18697.27 137
18698.56 153
18699.85 142
18701.15 151
18702.44 143
18703.73 120
18705.03 136
18706.32 141
18707.61 171
18708.91 150
18710.20 164
18711.49 161
18712.79 142
18714.08 139
18715.37 148
18716.67 144
18717.96 163
18719.25 169
18720.55 142
18721.84 151
18723.14 157
18724.43 152
18725.72 147
18727.02 155
18728.31 140
18729.60 143
18730.90 166
18732.19 144
18733.49 151
18734.78 137
18736.08 146
18737.37 161
18738.66 113
18739.96 130
18741.25 124
18742.55 139
18743.84 144
18745.14 155
18746.43 151
18747.73 153
18749.02 147
18750.31 149
18751.61 162
18752.90 130
18754.20 129
18755.49 167
18756.79 149
18758.08 111
18759.38 128
18760.67 153
18761.97 153
18763.26 135
18764.56 124
18765.85 129
18767.15 124
18768.45 133
18769.74 136
18771.04 111
18772.33 151
18773.63 172
18774.92 164
18776.22 141
18777.51 126
18778.81 129
18780.11 170
18781.40 156
18782.70 141
18783.99 134
18785.29 149
18786.58 123
18787.88 147
18789.18 132
18790.47 120
18791.77 154
18793.07 131
18794.36 139
18795.66 141
18796.95 147
18798.25 149
18799.55 122
18800.84 136
18802.14 147
18803.44 180
18804.73 132
18806.03 138
18807.33 159
18808.62 140
18809.92 129
18811.22 117
18812.51 136
18813.81 131
18815.11 149
18816.40 145
18817.70 145
18819.00 144
18820.30 145
18821.59 134
18822.89 140
18824.19 174
18825.48 142
18826.78 154
18828.08 168
18829.38 142
18830.67 123
18831.97 135
18833.27 145
18834.57 139
18835.86 135
18837.16 140
18838.46 121
18839.76 141
18841.06 146
18842.35 155
18843.65 162
18844.95 150
18846.25 147
18847.55 159
18848.84 142
18850.14 147
18851.44 164
18852.74 159
18854.04 155
18855.34 144
18856.63 141
18857.93 159
18859.23 152
18860.53 137
18861.83 148
18863.13 142
18864.42 144
18865.72 156
18867.02 164
18868.32 165
18869.62 152
18870.92 143
18872.22 138
18873.52 141
18874.82 136
18876.11 148
18877.41 170
18878.71 153
18880.01 137
18881.31 123
18882.61 163
18883.91 143
18885.21 132
18886.51 133
18887.81 148
18889.11 145
18890.41 154
18891.71 141
18893.01 168
18894.31 141
18895.61 163
18896.91 170
18898.21 150
18899.51 135
18900.81 128
18902.11 169
18903.41 131
18904.71 138
18906.01 151
18907.31 156
18908.61 158
18909.91 118
18911.21 127
18912.51 143
18913.81 130
18915.11 117
18916.41 121
18917.71 153
18919.01 153
18920.31 137
18921.61 131
18922.91 131
18924.21 150
18925.51 128
18926.81 146
18928.11 152
18929.42 146
18930.72 157
18932.02 150
18933.32 116
18934.62 115
18935.92 124
18937.22 148
18938.52 158
18939.82 153
18941.13 135
18942.43 147
18943.73 141
18945.03 139
18946.33 128
18947.63 125
18948.93 158
18950.24 146
18951.54 156
18952.84 129
18954.14 118
18955.44 121
18956.74 152
18958.05 111
18959.35 144
18960.65 122
18961.95 163
18963.25 158
18964.56 124
18965.86 132
18967.16 128
18968.46 133
18969.77 116
18971.07 150
18972.37 150
18973.67 130
18974.98 131
18976.28 140
18977.58 123
18978.88 131
18980.19 135
18981.49 152
18982.79 142
18984.09 132
18985.40 125
18986.70 138
18988.00 154
18989.31 147
18990.61 123
18991.91 129
18993.21 139
18994.52 144
18995.82 125
18997.12 115
18998.43 154
18999.73 152
19001.03 140
19002.34 121
19003.64 132
19004.94 130
19006.25 158
19007.55 138
19008.86 139
19010.16 136
19011.46 126
19012.77 109
19014.07 121
19015.37 141
19016.68 131
19017.98 157
19019.29 146
19020.59 158
19021.89 112
19023.20 124
19024.50 128
19025.81 116
19027.11 149
19028.42 164
19029.72 161
19031.02 123
19032.33 127
19033.63 135
19034.94 147
19036.24 135
19037.55 160
19038.85 138
19040.16 135
19041.46 122
19042.77 134
19044.07 161
19045.38 137
19046.68 113
19047.99 134
19049.29 139
19050.60 126
19051.90 134
19053.21 137
19054.51 131
19055.82 123
19057.12 127
19058.43 136
19059.73 166
19061.04 141
19062.34 126
19063.65 134
19064.95 147
19066.26 129
19067.57 118
19068.87 138
19070.18 124
19071.48 119
19072.79 124
19074.10 163
19075.40 131
19076.71 129
19078.01 139
19079.32 136
19080.63 141
19081.93 122
19083.24 144
19084.54 127
19085.85 138
19087.16 131
19088.46 125
19089.77 130
19091.08 134
19092.38 111
19093.69 112
19095.00 142
19096.30 146
19097.61 145
19098.92 150
19100.22 143
19101.53 132
19102.84 140
19104.14 129
19105.45 121
19106.76 130
19108.06 144
19109.37 121
19110.68 121
19111.99 114
19113.29 157
19114.60 142
19115.91 144
19117.21 134
19118.52 131
19119.83 145
19121.14 150
19122.44 112
19123.75 147
19125.06 149
19126.37 153
19127.68 137
19128.98 130
19130.29 128
19131.60 149
19132.91 153
19134.21 133
19135.52 135
19136.83 127
19138.14 154
19139.45 127
19140.76 139
19142.06 161
19143.37 148
19144.68 151
19145.99 143
19147.30 126
19148.61 122
19149.91 155
19151.22 138
19152.53 114
19153.84 128
19155.15 142
19156.46 144
19157.77 152
19159.07 119
19160.38 124
19161.69 142
19163.00 143
19164.31 140
19165.62 158
19166.93 151
19168.24 130
19169.55 150
19170.86 126
19172.17 126
19173.47 127
19174.78 165
19176.09 126
19177.40 114
19178.71 147
19180.02 182
19181.33 171
19182.64 156
19183.95 155
19185.26 165
19186.57 140
19187.88 161
19189.19 120
19190.50 124
19191.81 131
19193.12 113
19194.43 130
19195.74 120
19197.05 173
19198.36 132
19199.67 151
19200.98 147
19202.29 128
19203.60 128
19204.91 139
19206.22 124
19207.53 117
19208.84 141
19210.15 127
19211.46 124
19212.77 123
19214.09 135
19215.40 131
19216.71 129
19218.02 137
19219.33 122
19220.64 155
19221.95 138
19223.26 142
19224.57 143
19225.88 130
19227.19 127
19228.51 145
19229.82 116
19231.13 147
19232.44 167
19233.75 154
19235.06 148
19236.37 162
19237.69 153
19239.00 150
19240.31 95
19241.62 132
19242.93 143
19244.24 138
19245.56 134
19246.87 129
19248.18 131
19249.49 125
19250.80 155
19252.12 131
19253.43 127
19254.74 125
19256.05 127
19257.36 119
19258.68 122
19259.99 92
19261.30 132
19262.61 130
19263.93 119
19265.24 137
19266.55 126
19267.86 168
19269.18 160
19270.49 110
19271.80 121
19273.11 116
19274.43 147
19275.74 164
19277.05 141
19278.36 104
19279.68 132
19280.99 148
19282.30 145
19283.62 129
19284.93 106
19286.24 152
19287.56 164
19288.87 146
19290.18 135
19291.50 118
19292.81 150
19294.12 134
19295.44 126
19296.75 106
19298.06 119
19299.38 121
19300.69 134
19302.00 115
19303.32 157
19304.63 156
19305.95 131
19307.26 140
19308.57 128
19309.89 126
19311.20 140
19312.52 115
19313.83 123
19315.14 122
19316.46 150
19317.77 134
19319.09 137
19320.40 117
19321.72 111
19323.03 112
19324.34 116
19325.66 153
19326.97 127
19328.29 128
19329.60 134
19330.92 122
19332.23 121
19333.55 128
19334.86 141
19336.18 143
19337.49 124
19338.81 135
19340.12 126
19341.44 134
19342.75 156
19344.07 148
19345.38 141
19346.70 132
19348.01 152
19349.33 144
19350.64 137
19351.96 151
19353.27 142
19354.59 128
19355.91 135
19357.22 145
19358.54 146
19359.85 127
19361.17 144
19362.48 151
19363.80 143
19365.12 167
19366.43 164
19367.75 139
19369.06 141
19370.38 129
19371.70 128
19373.01 133
19374.33 127
19375.64 153
19376.96 124
19378.28 120
19379.59 129
19380.91 148
19382.23 141
19383.54 135
19384.86 144
19386.18 158
19387.49 154
19388.81 129
19390.13 136
19391.44 135
19392.76 130
19394.08 153
19395.39 140
19396.71 105
19398.03 114
19399.34 154
19400.66 134
19401.98 136
19403.30 144
19404.61 160
19405.93 139
19407.25 143
19408.56 136
19409.88 125
19411.20 133
19412.52 149
19413.83 140
19415.15 126
19416.47 159
19417.79 118
19419.10 143
19420.42 146
19421.74 130
19423.06 134
19424.38 141
19425.69 133
19427.01 96
19428.33 123
19429.65 123
19430.97 123
19432.28 125
19433.60 145
19434.92 156
19436.24 143
19437.56 133
19438.88 128
19440.19 133
19441.51 126
19442.83 125
19444.15 128
19445.47 127
19446.79 133
19448.11 128
19449.42 113
19450.74 127
19452.06 120
19453.38 144
19454.70 118
19456.02 123
19457.34 145
19458.66 132
19459.98 152
19461.30 131
19462.61 123
19463.93 133
19465.25 138
19466.57 131
19467.89 125
19469.21 120
19470.53 146
19471.85 116
19473.17 132
19474.49 129
19475.81 162
19477.13 137
19478.45 114
19479.77 138
19481.09 124
19482.41 168
19483.73 148
19485.05 129
19486.37 113
19487.69 132
19489.01 128
19490.33 135
19491.65 168
19492.97 156
19494.29 155
19495.61 179
19496.93 132
19498.25 99
19499.57 133
19500.89 172
19502.21 150
19503.53 125
19504.85 122
19506.17 130
19507.49 158
19508.81 140
19510.14 139
19511.46 136
19512.78 138
19514.10 142
19515.42 134
19516.74 112
19518.06 111
19519.38 134
19520.70 137
19522.02 133
19523.35 126
19524.67 129
19525.99 137
19527.31 141
19528.63 101
19529.95 125
19531.27 130
19532.60 151
19533.92 126
19535.24 130
19536.56 126
19537.88 137
19539.20 130
19540.53 120
19541.85 143
19543.17 138
19544.49 148
19545.81 120
19547.14 124
19548.46 118
19549.78 133
19551.10 150
19552.42 126
19553.75 114
19555.07 126
19556.39 117
19557.71 118
19559.04 98
19560.36 129
19561.68 151
19563.00 146
19564.33 144
19565.65 127
19566.97 156
19568.30 133
19569.62 133
19570.94 119
19572.26 140
19573.59 122
19574.91 142
19576.23 136
19577.56 147
19578.88 142
19580.20 113
19581.53 142
19582.85 148
19584.17 133
19585.50 133
19586.82 125
19588.14 135
19589.47 149
19590.79 118
19592.11 100
19593.44 130
19594.76 178
19596.08 128
19597.41 99
19598.73 127
19600.06 131
19601.38 130
19602.70 136
19604.03 123
19605.35 136
19606.68 143
19608.00 125
19609.32 151
19610.65 151
19611.97 117
19613.30 131
19614.62 148
19615.95 143
19617.27 118
19618.59 114
19619.92 146
19621.24 136
19622.57 142
19623.89 137
19625.22 145
19626.54 133
19627.87 138
19629.19 123
19630.52 115
19631.84 139
19633.17 159
19634.49 145
19635.82 140
19637.14 126
19638.47 136
19639.79 134
19641.12 124
19642.44 131
19643.77 157
19645.09 131
19646.42 123
19647.74 142
19649.07 131
19650.40 120
19651.72 141
19653.05 116
19654.37 128
19655.70 118
19657.02 131
19658.35 121
19659.68 122
19661.00 134
19662.33 108
19663.65 142
19664.98 128
19666.31 132
19667.63 135
19668.96 157
19670.28 124
19671.61 129
19672.94 146
19674.26 145
19675.59 118
19676.92 136
19678.24 141
19679.57 141
19680.90 126
19682.22 127
19683.55 128
19684.88 157
19686.20 149
19687.53 97
19688.86 128
19690.18 118
19691.51 131
19692.84 109
19694.16 134
19695.49 141
19696.82 111
19698.15 116
19699.47 113
19700.80 119
19702.13 134
19703.46 138
19704.78 155
19706.11 118
19707.44 106
19708.77 141
19710.09 124
19711.42 136
19712.75 123
19714.08 165
19715.40 114
19716.73 143
19718.06 154
19719.39 135
19720.72 135
19722.04 136
19723.37 126
19724.70 137
19726.03 128
19727.36 125
19728.68 148
19730.01 125
19731.34 156
19732.67 115
19734.00 128
19735.33 112
19736.65 126
19737.98 129
19739.31 134
19740.64 140
19741.97 102
19743.30 142
19744.63 112
19745.95 128
19747.28 135
19748.61 106
19749.94 127
19751.27 150
19752.60 138
19753.93 124
19755.26 112
19756.59 123
19757.92 123
19759.25 144
19760.57 138
19761.90 133
19763.23 147
19764.56 141
19765.89 150
19767.22 136
19768.55 121
19769.88 159
19771.21 133
19772.54 133
19773.87 158
19775.20 139
19776.53 147
19777.86 133
19779.19 136
19780.52 126
19781.85 138
19783.18 138
19784.51 125
19785.84 168
19787.17 119
19788.50 118
19789.83 100
19791.16 133
19792.49 116
19793.82 129
19795.15 106
19796.48 123
19797.81 139
19799.14 152
19800.47 139
19801.81 129
19803.14 121
19804.47 150
19805.80 147
19807.13 140
19808.46 131
19809.79 146
19811.12 142
19812.45 141
19813.78 129
19815.11 135
19816.45 145
19817.78 123
19819.11 123
19820.44 106
19821.77 114
19823.10 124
19824.43 139
19825.77 138
19827.10 97
19828.43 102
19829.76 122
19831.09 137
19832.42 114
19833.76 142
19835.09 122
19836.42 152
19837.75 117
19839.08 110
19840.42 120
19841.75 176
19843.08 137
19844.41 92
19845.74 120
19847.08 133
19848.41 141
19849.74 127
19851.07 118
19852.41 109
19853.74 131
19855.07 144
19856.40 122
19857.74 117
19859.07 126
19860.40 121
19861.73 104
19863.07 132
19864.40 136
19865.73 138
19867.06 145
19868.40 133
19869.73 133
19871.06 115
19872.40 146
19873.73 145
19875.06 121
19876.40 133
19877.73 135
19879.06 139
19880.40 115
19881.73 107
19883.06 101
19884.40 126
19885.73 144
19887.06 107
19888.40 96
19889.73 137
19891.06 147
19892.40 127
19893.73 124
19895.07 126
19896.40 148
19897.73 151
19899.07 147
19900.40 130
19901.74 124
19903.07 111
19904.40 121
19905.74 131
19907.07 127
19908.41 125
19909.74 164
19911.08 134
19912.41 108
19913.74 103
19915.08 131
19916.41 147
19917.75 130
19919.08 139
19920.42 130
19921.75 132
19923.09 140
19924.42 120
19925.76 137
19927.09 140
19928.43 117
19929.76 114
19931.10 127
19932.43 148
19933.77 120
19935.10 144
19936.44 112
19937.77 107
19939.11 131
19940.44 139
19941.78 125
19943.11 121
19944.45 138
19945.78 139
19947.12 137
19948.46 104
19949.79 124
19951.13 124
19952.46 120
19953.80 115
19955.13 113
19956.47 123
19957.81 126
19959.14 122
19960.48 127
19961.81 124
19963.15 106
19964.49 146
19965.82 148
19967.16 117
19968.50 116
19969.83 137
19971.17 143
19972.51 116
19973.84 106
19975.18 116
19976.51 121
19977.85 122
19979.19 118
19980.52 114
19981.86 122
19983.20 146
19984.54 144
19985.87 117
19987.21 128
19988.55 108
19989.88 130
19991.22 137
19992.56 126
19993.89 128
19995.23 146
19996.57 139
19997.91 119
19999.24 134
20000.58 148
20001.92 144
20003.26 108
20004.59 127
20005.93 123
20007.27 134
20008.61 108
20009.94 133
20011.28 133
20012.62 110
20013.96 116
20015.30 150
20016.63 135
20017.97 125
20019.31 118
20020.65 136
20021.99 114
20023.32 116
20024.66 106
20026.00 116
20027.34 138
20028.68 133
20030.01 136
20031.35 147
20032.69 124
20034.03 125
20035.37 114
20036.71 119
20038.05 130
20039.38 134
20040.72 132
20042.06 121
20043.40 139
20044.74 123
20046.08 126
20047.42 112
20048.76 117
20050.10 159
20051.44 125
20052.77 113
20054.11 134
20055.45 139
20056.79 140
20058.13 120
20059.47 159
20060.81 137
20062.15 139
20063.49 123
20064.83 96
20066.17 117
20067.51 124
20068.85 123
20070.19 132
20071.53 149
20072.87 129
20074.21 155
20075.55 168
20076.89 128
20078.23 138
20079.57 125
20080.91 151
20082.25 138
20083.59 155
20084.93 142
20086.27 130
20087.61 145
20088.95 141
20090.29 129
20091.63 127
20092.97 134
20094.31 133
20095.65 118
20096.99 111
20098.33 124
20099.67 118
20101.01 116
20102.35 87
20103.69 124
20105.04 111
20106.38 143
20107.72 124
20109.06 126
20110.40 121
20111.74 133
20113.08 117
20114.42 105
20115.76 112
20117.11 129
20118.45 117
20119.79 132
20121.13 140
20122.47 129
20123.81 135
20125.15 124
20126.50 128
20127.84 106
20129.18 107
20130.52 132
20131.86 141
20133.21 124
20134.55 138
20135.89 134
