# Supplementary material for: MALDI-TOF MS typing enables the classification of brewing yeasts of the genus Saccharomyces to major beer styles
Source: PLoS One. 2017 Aug 9;12(8):e0181694. doi: 10.1371/journal.pone.0181694 (PMC5549903; doi:10.1371/journal.pone.0181694)
Supplement: S10 File — The directory includes 90 raw files and was zipped to “.zip”; the folder has three strains with 30 spectra per strain; S1 Text explains the raw files with an example and Table 1 represents the yeast strains used within the experiment. (ZIP) [file pone.0181694.s013.zip › 28-30/30332a-998-OG-Koe-Koe-YPG-18h-E-E_2015-08-11__0_B3_1.dat]

2000.98 2008
2001.40 1893
2001.82 1807
2002.25 1954
2002.67 2000
2003.09 1831
2003.51 1807
2003.93 1923
2004.35 1992
2004.78 1930
2005.20 1856
2005.62 1929
2006.04 1934
2006.47 2058
2006.89 2065
2007.31 1966
2007.73 2083
2008.16 1962
2008.58 1953
2009.00 1944
2009.42 1912
2009.85 1988
2010.27 2080
2010.69 2140
2011.11 1899
2011.54 1940
2011.96 1817
2012.38 1957
2012.80 1952
2013.23 1785
2013.65 1855
2014.07 1835
2014.50 1817
2014.92 1814
2015.34 1737
2015.77 1761
2016.19 1859
2016.61 1648
2017.04 1806
2017.46 1707
2017.88 1784
2018.31 1843
2018.73 1796
2019.15 1937
2019.58 1855
2020.00 1967
2020.42 1947
2020.85 1877
2021.27 1770
2021.70 1940
2022.12 2009
2022.54 1870
2022.97 1941
2023.39 1949
2023.82 1859
2024.24 1910
2024.66 1974
2025.09 1852
2025.51 1930
2025.94 1868
2026.36 1821
2026.79 1816
2027.21 1802
2027.63 1821
2028.06 1856
2028.48 1708
2028.91 1887
2029.33 1821
2029.76 1759
2030.18 1786
2030.61 1825
2031.03 1843
2031.46 1964
2031.88 1713
2032.31 1665
2032.73 1842
2033.16 1925
2033.58 1757
2034.01 1714
2034.43 1772
2034.86 1621
2035.28 1798
2035.71 1836
2036.13 1847
2036.56 1729
2036.98 1822
2037.41 1886
2037.84 1845
2038.26 1812
2038.69 1843
2039.11 1907
2039.54 1927
2039.96 1925
2040.39 1996
2040.82 1904
2041.24 2027
2041.67 1908
2042.09 1896
2042.52 1992
2042.95 2001
2043.37 1870
2043.80 2058
2044.22 1916
2044.65 1865
2045.08 1868
2045.50 1838
2045.93 1860
2046.36 1990
2046.78 1804
2047.21 1895
2047.64 1755
2048.06 1840
2048.49 1970
2048.92 1829
2049.34 1784
2049.77 1891
2050.20 2084
2050.62 2011
2051.05 1986
2051.48 1925
2051.90 1937
2052.33 1707
2052.76 1667
2053.18 1735
2053.61 1833
2054.04 1912
2054.47 1861
2054.89 1910
2055.32 1903
2055.75 1858
2056.18 1835
2056.60 1755
2057.03 1642
2057.46 1581
2057.89 1838
2058.31 1698
2058.74 1730
2059.17 1832
2059.60 1755
2060.03 1760
2060.45 1536
2060.88 1742
2061.31 1830
2061.74 1838
2062.17 1770
2062.59 1872
2063.02 1909
2063.45 1930
2063.88 1793
2064.31 1841
2064.73 1906
2065.16 1998
2065.59 1989
2066.02 1810
2066.45 1798
2066.88 1918
2067.31 1915
2067.73 1692
2068.16 1962
2068.59 2147
2069.02 1957
2069.45 1826
2069.88 1976
2070.31 1999
2070.74 1916
2071.17 1954
2071.59 1938
2072.02 1755
2072.45 1630
2072.88 1909
2073.31 1866
2073.74 1927
2074.17 1831
2074.60 1868
2075.03 1920
2075.46 2038
2075.89 2077
2076.32 1883
2076.75 2088
2077.18 1926
2077.61 1836
2078.04 1907
2078.47 2026
2078.89 2014
2079.32 2123
2079.75 2120
2080.18 2274
2080.61 2182
2081.04 2279
2081.47 2213
2081.90 2256
2082.34 2327
2082.77 2501
2083.20 2399
2083.63 2360
2084.06 2358
2084.49 2243
2084.92 2009
2085.35 2076
2085.78 2202
2086.21 1937
2086.64 1971
2087.07 1872
2087.50 1859
2087.93 1847
2088.36 1807
2088.79 1902
2089.22 1966
2089.65 1862
2090.09 1867
2090.52 1733
2090.95 1723
2091.38 1801
2091.81 1857
2092.24 1997
2092.67 1789
2093.10 1806
2093.54 1845
2093.97 1937
2094.40 2005
2094.83 2058
2095.26 1957
2095.69 1985
2096.12 2032
2096.56 2014
2096.99 2061
2097.42 2049
2097.85 1992
2098.28 2085
2098.71 2040
2099.15 2073
2099.58 1879
2100.01 1820
2100.44 1913
2100.87 1770
2101.31 1756
2101.74 1806
2102.17 1846
2102.60 1959
2103.04 1932
2103.47 1953
2103.90 1865
2104.33 1716
2104.77 1904
2105.20 1749
2105.63 1879
2106.06 1766
2106.50 1711
2106.93 1577
2107.36 1667
2107.79 1930
2108.23 1804
2108.66 1881
2109.09 2008
2109.53 2160
2109.96 1977
2110.39 2044
2110.82 1881
2111.26 1976
2111.69 2039
2112.12 2035
2112.56 2027
2112.99 1860
2113.42 1964
2113.86 1918
2114.29 1906
2114.72 1806
2115.16 1750
2115.59 1786
2116.03 1685
2116.46 1757
2116.89 1757
2117.33 1745
2117.76 1819
2118.19 1815
2118.63 1669
2119.06 1588
2119.50 1606
2119.93 1681
2120.36 1848
2120.80 1710
2121.23 1880
2121.67 1721
2122.10 1737
2122.54 1835
2122.97 1792
2123.40 1946
2123.84 1827
2124.27 1754
2124.71 1861
2125.14 1798
2125.58 1854
2126.01 1730
2126.45 1897
2126.88 1934
2127.32 1779
2127.75 1619
2128.19 1811
2128.62 1631
2129.06 1719
2129.49 1774
2129.93 1841
2130.36 1840
2130.80 1832
2131.23 1781
2131.67 1768
2132.10 1657
2132.54 1758
2132.97 1807
2133.41 1854
2133.84 1835
2134.28 2075
2134.71 1888
2135.15 1966
2135.59 1846
2136.02 1926
2136.46 2005
2136.89 1983
2137.33 2099
2137.76 2123
2138.20 1992
2138.64 2097
2139.07 2096
2139.51 2133
2139.94 2074
2140.38 2041
2140.82 1940
2141.25 1956
2141.69 1893
2142.13 1847
2142.56 1832
2143.00 1881
2143.43 1800
2143.87 2019
2144.31 2046
2144.74 1869
2145.18 1826
2145.62 2045
2146.05 1986
2146.49 1870
2146.93 1741
2147.36 1836
2147.80 1864
2148.24 1825
2148.68 1910
2149.11 1910
2149.55 1828
2149.99 1856
2150.42 1962
2150.86 1867
2151.30 1955
2151.74 1948
2152.17 1884
2152.61 1901
2153.05 2017
2153.49 2118
2153.92 2188
2154.36 2146
2154.80 1999
2155.24 2089
2155.67 2046
2156.11 2105
2156.55 2005
2156.99 1886
2157.42 2071
2157.86 2004
2158.30 1908
2158.74 1898
2159.18 1967
2159.61 2317
2160.05 1966
2160.49 1803
2160.93 1922
2161.37 1900
2161.81 2015
2162.24 1854
2162.68 1826
2163.12 2150
2163.56 2058
2164.00 1856
2164.44 1763
2164.87 1675
2165.31 2020
2165.75 1929
2166.19 1984
2166.63 1858
2167.07 1808
2167.51 1850
2167.95 2057
2168.39 2038
2168.82 2236
2169.26 1999
2169.70 1859
2170.14 1971
2170.58 1830
2171.02 2037
2171.46 2069
2171.90 1937
2172.34 1823
2172.78 1825
2173.22 1864
2173.66 2008
2174.10 2092
2174.54 2165
2174.98 2077
2175.42 1957
2175.85 2104
2176.29 2128
2176.73 2016
2177.17 1985
2177.61 2175
2178.05 2231
2178.49 2123
2178.93 2177
2179.37 2307
2179.81 2290
2180.25 2213
2180.69 2087
2181.14 2156
2181.58 2171
2182.02 2040
2182.46 1863
2182.90 1961
2183.34 2058
2183.78 2149
2184.22 2019
2184.66 1990
2185.10 2031
2185.54 1997
2185.98 1937
2186.42 1744
2186.86 1855
2187.30 1821
2187.74 1865
2188.19 1948
2188.63 1788
2189.07 1871
2189.51 1850
2189.95 2141
2190.39 2062
2190.83 1852
2191.27 1980
2191.72 2042
2192.16 2000
2192.60 2145
2193.04 1998
2193.48 2103
2193.92 2019
2194.36 2018
2194.81 1832
2195.25 1898
2195.69 1992
2196.13 1984
2196.57 1889
2197.01 1993
2197.46 2011
2197.90 1898
2198.34 2034
2198.78 2039
2199.22 1993
2199.67 2009
2200.11 2030
2200.55 2085
2200.99 1871
2201.44 2064
2201.88 2189
2202.32 1981
2202.76 2017
2203.21 2077
2203.65 1989
2204.09 1861
2204.53 1905
2204.98 1953
2205.42 1941
2205.86 1966
2206.30 1931
2206.75 1995
2207.19 1875
2207.63 1847
2208.08 1733
2208.52 1902
2208.96 1900
2209.41 1927
2209.85 1975
2210.29 1852
2210.73 1834
2211.18 1989
2211.62 1947
2212.06 1844
2212.51 2045
2212.95 2120
2213.40 1997
2213.84 1844
2214.28 1852
2214.73 2136
2215.17 2059
2215.61 2101
2216.06 2073
2216.50 2054
2216.95 2050
2217.39 1901
2217.83 1870
2218.28 1869
2218.72 1951
2219.17 1782
2219.61 1670
2220.05 1922
2220.50 1847
2220.94 1859
2221.39 2015
2221.83 1903
2222.28 1862
2222.72 1859
2223.16 1940
2223.61 1938
2224.05 1926
2224.50 2056
2224.94 2014
2225.39 2032
2225.83 2186
2226.28 2164
2226.72 2229
2227.17 2344
2227.61 2208
2228.06 2240
2228.50 2452
2228.95 2177
2229.39 2142
2229.84 2193
2230.28 2068
2230.73 2091
2231.17 2197
2231.62 2316
2232.06 2096
2232.51 2001
2232.95 2300
2233.40 2299
2233.85 2148
2234.29 2175
2234.74 2181
2235.18 2066
2235.63 2106
2236.07 2209
2236.52 2239
2236.97 2289
2237.41 2084
2237.86 1965
2238.30 2128
2238.75 2204
2239.20 2147
2239.64 2034
2240.09 2072
2240.53 2151
2240.98 1953
2241.43 2015
2241.87 1926
2242.32 2024
2242.77 2055
2243.21 2045
2243.66 1985
2244.11 1974
2244.55 1924
2245.00 1909
2245.45 1891
2245.89 2021
2246.34 1968
2246.79 1888
2247.23 1850
2247.68 1728
2248.13 1750
2248.57 1955
2249.02 1882
2249.47 1820
2249.92 1727
2250.36 2019
2250.81 1913
2251.26 1891
2251.70 1881
2252.15 1985
2252.60 1860
2253.05 2068
2253.49 2079
2253.94 1982
2254.39 2020
2254.84 2122
2255.28 1991
2255.73 2108
2256.18 1896
2256.63 2031
2257.08 2050
2257.52 1900
2257.97 1896
2258.42 1776
2258.87 1823
2259.32 1917
2259.76 1869
2260.21 1869
2260.66 1908
2261.11 1958
2261.56 1919
2262.01 2020
2262.45 2039
2262.90 2040
2263.35 1946
2263.80 2168
2264.25 2233
2264.70 2226
2265.15 2198
2265.59 2298
2266.04 2193
2266.49 2219
2266.94 2234
2267.39 2172
2267.84 2481
2268.29 2392
2268.74 2370
2269.19 2469
2269.63 2379
2270.08 2412
2270.53 2429
2270.98 2394
2271.43 2384
2271.88 2364
2272.33 2132
2272.78 2099
2273.23 2138
2273.68 2243
2274.13 2248
2274.58 2327
2275.03 2273
2275.48 2228
2275.93 2062
2276.38 2144
2276.83 2101
2277.28 2226
2277.73 2139
2278.18 1932
2278.63 2210
2279.08 2242
2279.53 2139
2279.98 2077
2280.43 1994
2280.88 1942
2281.33 2073
2281.78 1971
2282.23 2139
2282.68 2318
2283.13 2257
2283.58 2200
2284.03 1967
2284.48 2240
2284.93 2092
2285.38 2414
2285.83 2237
2286.28 2041
2286.73 2257
2287.19 2183
2287.64 2293
2288.09 2099
2288.54 2039
2288.99 2176
2289.44 2315
2289.89 2339
2290.34 2309
2290.79 2432
2291.25 2651
2291.70 2736
2292.15 2818
2292.60 2914
2293.05 3086
2293.50 3061
2293.95 3166
2294.41 3344
2294.86 3428
2295.31 3232
2295.76 3066
2296.21 3094
2296.66 3055
2297.12 2680
2297.57 2694
2298.02 2634
2298.47 2600
2298.92 2485
2299.38 2399
2299.83 2181
2300.28 2182
2300.73 2125
2301.18 2154
2301.64 2127
2302.09 2035
2302.54 2031
2302.99 1933
2303.45 1989
2303.90 1915
2304.35 1893
2304.80 2094
2305.26 2023
2305.71 1994
2306.16 1967
2306.61 2054
2307.07 1920
2307.52 1855
2307.97 1970
2308.43 2151
2308.88 2188
2309.33 1955
2309.79 1905
2310.24 2201
2310.69 2300
2311.15 2319
2311.60 2312
2312.05 2346
2312.51 2436
2312.96 2320
2313.41 2217
2313.87 2306
2314.32 2249
2314.77 2274
2315.23 2294
2315.68 2160
2316.13 2166
2316.59 2040
2317.04 2170
2317.49 2059
2317.95 2026
2318.40 2220
2318.86 2035
2319.31 2047
2319.76 2183
2320.22 2351
2320.67 2326
2321.13 2140
2321.58 2037
2322.04 2015
2322.49 2003
2322.94 2030
2323.40 2220
2323.85 2347
2324.31 2275
2324.76 2291
2325.22 2182
2325.67 2073
2326.13 2183
2326.58 2221
2327.04 2234
2327.49 2224
2327.95 2142
2328.40 2282
2328.86 2096
2329.31 2290
2329.77 2260
2330.22 2167
2330.68 2438
2331.13 2389
2331.59 2292
2332.04 2624
2332.50 2451
2332.95 2363
2333.41 2415
2333.86 2336
2334.32 2390
2334.77 2329
2335.23 2210
2335.69 2184
2336.14 2192
2336.60 2158
2337.05 2151
2337.51 2067
2337.96 2281
2338.42 2189
2338.88 2162
2339.33 2333
2339.79 2378
2340.24 2371
2340.70 2477
2341.16 2583
2341.61 2555
2342.07 2673
2342.52 2605
2342.98 2345
2343.44 2533
2343.89 2557
2344.35 2507
2344.81 2503
2345.26 2595
2345.72 2684
2346.18 2651
2346.63 2553
2347.09 2616
2347.55 2615
2348.00 2780
2348.46 2509
2348.92 2606
2349.37 2586
2349.83 2448
2350.29 2338
2350.75 2356
2351.20 2416
2351.66 2295
2352.12 2303
2352.57 2155
2353.03 2081
2353.49 2176
2353.95 2204
2354.40 2089
2354.86 2266
2355.32 2195
2355.78 1996
2356.23 2070
2356.69 2096
2357.15 1918
2357.61 2008
2358.07 2145
2358.52 2214
2358.98 1989
2359.44 2041
2359.90 2051
2360.36 2105
2360.81 2141
2361.27 2100
2361.73 2221
2362.19 1999
2362.65 1961
2363.10 2148
2363.56 2125
2364.02 2017
2364.48 2099
2364.94 2125
2365.40 2068
2365.86 2217
2366.31 2145
2366.77 2096
2367.23 2202
2367.69 2167
2368.15 2135
2368.61 2138
2369.07 2347
2369.53 2422
2369.98 2277
2370.44 2233
2370.90 2204
2371.36 2354
2371.82 2300
2372.28 2127
2372.74 2228
2373.20 2186
2373.66 2146
2374.12 2190
2374.58 2234
2375.04 2142
2375.50 2186
2375.95 2211
2376.41 2119
2376.87 2070
2377.33 2028
2377.79 2199
2378.25 2263
2378.71 2132
2379.17 2144
2379.63 2140
2380.09 2132
2380.55 2004
2381.01 1968
2381.47 2181
2381.93 2251
2382.39 2303
2382.85 2277
2383.31 2304
2383.77 2202
2384.23 2245
2384.69 2132
2385.15 2361
2385.62 2188
2386.08 2141
2386.54 2290
2387.00 2185
2387.46 2051
2387.92 2080
2388.38 2082
2388.84 2104
2389.30 2019
2389.76 1936
2390.22 2127
2390.68 1956
2391.14 1838
2391.61 2050
2392.07 1998
2392.53 2101
2392.99 2133
2393.45 2183
2393.91 2117
2394.37 2001
2394.83 1949
2395.30 1975
2395.76 2124
2396.22 2083
2396.68 2049
2397.14 1988
2397.60 2010
2398.07 2046
2398.53 2027
2398.99 2105
2399.45 2099
2399.91 2010
2400.37 1832
2400.84 1836
2401.30 1818
2401.76 1897
2402.22 1932
2402.68 1926
2403.15 1983
2403.61 1953
2404.07 1944
2404.53 1976
2405.00 1938
2405.46 1842
2405.92 1968
2406.38 1973
2406.85 1950
2407.31 2057
2407.77 2044
2408.23 2014
2408.70 1948
2409.16 1978
2409.62 1968
2410.08 2081
2410.55 1994
2411.01 1933
2411.47 1994
2411.94 1959
2412.40 2012
2412.86 2018
2413.33 2085
2413.79 2115
2414.25 1942
2414.72 1746
2415.18 1883
2415.64 2051
2416.11 2108
2416.57 2203
2417.03 2075
2417.50 2207
2417.96 2193
2418.42 2220
2418.89 2155
2419.35 2347
2419.81 2545
2420.28 2550
2420.74 2583
2421.21 2440
2421.67 2550
2422.13 2534
2422.60 2465
2423.06 2513
2423.53 2361
2423.99 2323
2424.45 2355
2424.92 2440
2425.38 2234
2425.85 2273
2426.31 2251
2426.78 2249
2427.24 1970
2427.71 1972
2428.17 1969
2428.63 1953
2429.10 2025
2429.56 2209
2430.03 2133
2430.49 2099
2430.96 2205
2431.42 2241
2431.89 2194
2432.35 2110
2432.82 2153
2433.28 2068
2433.75 2029
2434.21 2214
2434.68 2038
2435.14 2060
2435.61 2209
2436.07 2380
2436.54 2341
2437.01 2188
2437.47 2295
2437.94 2309
2438.40 2230
2438.87 2133
2439.33 2253
2439.80 2387
2440.26 2367
2440.73 2437
2441.20 2443
2441.66 2598
2442.13 2785
2442.59 2830
2443.06 2866
2443.53 2824
2443.99 3005
2444.46 2826
2444.92 2851
2445.39 2479
2445.86 2487
2446.32 2573
2446.79 2441
2447.26 2385
2447.72 2253
2448.19 2167
2448.66 2084
2449.12 2175
2449.59 1976
2450.05 1983
2450.52 2166
2450.99 1967
2451.46 2027
2451.92 2066
2452.39 1813
2452.86 2039
2453.32 1965
2453.79 2022
2454.26 2091
2454.72 1940
2455.19 2000
2455.66 2078
2456.13 2074
2456.59 1904
2457.06 1941
2457.53 2114
2458.00 1931
2458.46 1994
2458.93 1972
2459.40 1977
2459.87 1963
2460.33 2105
2460.80 2223
2461.27 2124
2461.74 1967
2462.20 1985
2462.67 1957
2463.14 1913
2463.61 1907
2464.08 2014
2464.54 2064
2465.01 2089
2465.48 1860
2465.95 1976
2466.42 1956
2466.88 1986
2467.35 1953
2467.82 2008
2468.29 2031
2468.76 2045
2469.23 2005
2469.70 2218
2470.16 2159
2470.63 1980
2471.10 2130
2471.57 2075
2472.04 2139
2472.51 2064
2472.98 1984
2473.44 2007
2473.91 2204
2474.38 2038
2474.85 1940
2475.32 1934
2475.79 1980
2476.26 1819
2476.73 1885
2477.20 1835
2477.67 1758
2478.14 1844
2478.61 2129
2479.08 2000
2479.54 1938
2480.01 2076
2480.48 2020
2480.95 2062
2481.42 2089
2481.89 2096
2482.36 2239
2482.83 2335
2483.30 2385
2483.77 2362
2484.24 2181
2484.71 2247
2485.18 2180
2485.65 2075
2486.12 1870
2486.59 2046
2487.06 2047
2487.53 1971
2488.00 2045
2488.47 1980
2488.94 1948
2489.41 2118
2489.88 2125
2490.35 1947
2490.83 1964
2491.30 2077
2491.77 1989
2492.24 1934
2492.71 2159
2493.18 2091
2493.65 2231
2494.12 2110
2494.59 1953
2495.06 1972
2495.53 1908
2496.00 2055
2496.48 2333
2496.95 2059
2497.42 2144
2497.89 2237
2498.36 2117
2498.83 2099
2499.30 2104
2499.77 2078
2500.25 2215
2500.72 2140
2501.19 2043
2501.66 1930
2502.13 1867
2502.60 1935
2503.07 1882
2503.55 1788
2504.02 1854
2504.49 2033
2504.96 2124
2505.43 1984
2505.91 1944
2506.38 1772
2506.85 1977
2507.32 2006
2507.79 2043
2508.27 2029
2508.74 2108
2509.21 2168
2509.68 2097
2510.16 2237
2510.63 2340
2511.10 2184
2511.57 2200
2512.05 2343
2512.52 2270
2512.99 2233
2513.46 2418
2513.94 2536
2514.41 2414
2514.88 2431
2515.35 2328
2515.83 2265
2516.30 2457
2516.77 2311
2517.25 2197
2517.72 2312
2518.19 2103
2518.67 1993
2519.14 2059
2519.61 1993
2520.09 2214
2520.56 2170
2521.03 2126
2521.51 2106
2521.98 2000
2522.45 2019
2522.93 1952
2523.40 1944
2523.87 2153
2524.35 2107
2524.82 2134
2525.29 2158
2525.77 2132
2526.24 2159
2526.72 2167
2527.19 2069
2527.66 2045
2528.14 2048
2528.61 2078
2529.09 1953
2529.56 2042
2530.03 1976
2530.51 2091
2530.98 1938
2531.46 1916
2531.93 1887
2532.41 1796
2532.88 2020
2533.36 2071
2533.83 1944
2534.31 2130
2534.78 2141
2535.25 2062
2535.73 2119
2536.20 1947
2536.68 2025
2537.15 2049
2537.63 2098
2538.10 2224
2538.58 2036
2539.05 1991
2539.53 2094
2540.00 2125
2540.48 2229
2540.95 2085
2541.43 2040
2541.91 2094
2542.38 2198
2542.86 2154
2543.33 1914
2543.81 2065
2544.28 2012
2544.76 1979
2545.23 2058
2545.71 2150
2546.19 2067
2546.66 1971
2547.14 2129
2547.61 2072
2548.09 2184
2548.56 2272
2549.04 2450
2549.52 2451
2549.99 2493
2550.47 2690
2550.95 2557
2551.42 2482
2551.90 2259
2552.37 2450
2552.85 2806
2553.33 2601
2553.80 2617
2554.28 2378
2554.76 2472
2555.23 2484
2555.71 2540
2556.19 2719
2556.66 2680
2557.14 2641
2557.62 2653
2558.09 2829
2558.57 2750
2559.05 2849
2559.52 2988
2560.00 2796
2560.48 2520
2560.96 2675
2561.43 2660
2561.91 2367
2562.39 2283
2562.86 2308
2563.34 2238
2563.82 2014
2564.30 2071
2564.77 2038
2565.25 2034
2565.73 1943
2566.21 1903
2566.68 2100
2567.16 2191
2567.64 2044
2568.12 2041
2568.60 2022
2569.07 2083
2569.55 1972
2570.03 1905
2570.51 1913
2570.99 1873
2571.46 1915
2571.94 1932
2572.42 1726
2572.90 1979
2573.38 2055
2573.85 1856
2574.33 1835
2574.81 1937
2575.29 1949
2575.77 1915
2576.25 1851
2576.73 2012
2577.20 1929
2577.68 1931
2578.16 2118
2578.64 2052
2579.12 2024
2579.60 1984
2580.08 2004
2580.56 1855
2581.04 1870
2581.51 2141
2581.99 2019
2582.47 2008
2582.95 2183
2583.43 1893
2583.91 2018
2584.39 2050
2584.87 2105
2585.35 1923
2585.83 1930
2586.31 1956
2586.79 2087
2587.27 1896
2587.75 1928
2588.23 2001
2588.71 2051
2589.18 1983
2589.66 2094
2590.14 2087
2590.62 2038
2591.10 2057
2591.58 2016
2592.06 2057
2592.54 1866
2593.02 2046
2593.50 2043
2593.98 2124
2594.47 2023
2594.95 2130
2595.43 2109
2595.91 2123
2596.39 2093
2596.87 2293
2597.35 2192
2597.83 2198
2598.31 2245
2598.79 2369
2599.27 2174
2599.75 2213
2600.23 2247
2600.71 2158
2601.19 2074
2601.67 2280
2602.16 2094
2602.64 1962
2603.12 2077
2603.60 2002
2604.08 1976
2604.56 1977
2605.04 2140
2605.52 1844
2606.00 1890
2606.49 1860
2606.97 1857
2607.45 1937
2607.93 1944
2608.41 2061
2608.89 2125
2609.37 2172
2609.86 2183
2610.34 2170
2610.82 2165
2611.30 2203
2611.78 2169
2612.27 2140
2612.75 2203
2613.23 2268
2613.71 2294
2614.19 2327
2614.68 2445
2615.16 2340
2615.64 2283
2616.12 2296
2616.60 2177
2617.09 2044
2617.57 2256
2618.05 2096
2618.53 2061
2619.02 2037
2619.50 2257
2619.98 2262
2620.46 2110
2620.95 2045
2621.43 2121
2621.91 2187
2622.40 2288
2622.88 2096
2623.36 2057
2623.84 1868
2624.33 1896
2624.81 1868
2625.29 2105
2625.78 2291
2626.26 2236
2626.74 2088
2627.23 2130
2627.71 2056
2628.19 2143
2628.68 2064
2629.16 2057
2629.64 2096
2630.13 1960
2630.61 1896
2631.09 1899
2631.58 2095
2632.06 2134
2632.54 2013
2633.03 1953
2633.51 2007
2634.00 1955
2634.48 2265
2634.96 2245
2635.45 2149
2635.93 2140
2636.42 2028
2636.90 2121
2637.38 2044
2637.87 2191
2638.35 2098
2638.84 2019
2639.32 1935
2639.81 1906
2640.29 1855
2640.78 1903
2641.26 2069
2641.74 1918
2642.23 2032
2642.71 2119
2643.20 2235
2643.68 2132
2644.17 2154
2644.65 2280
2645.14 2140
2645.62 2010
2646.11 2030
2646.59 2084
2647.08 1891
2647.56 1797
2648.05 1939
2648.53 2037
2649.02 2018
2649.50 1916
2649.99 2096
2650.48 2105
2650.96 2119
2651.45 2064
2651.93 2106
2652.42 1887
2652.90 1813
2653.39 1826
2653.87 2038
2654.36 2096
2654.85 1982
2655.33 1876
2655.82 2003
2656.30 1954
2656.79 1938
2657.28 1938
2657.76 2071
2658.25 2008
2658.73 2039
2659.22 1870
2659.71 1963
2660.19 1987
2660.68 1861
2661.17 1898
2661.65 2053
2662.14 2088
2662.62 1975
2663.11 2024
2663.60 2055
2664.08 1846
2664.57 2055
2665.06 1986
2665.55 1864
2666.03 1987
2666.52 2079
2667.01 2030
2667.49 2007
2667.98 1887
2668.47 1942
2668.95 2031
2669.44 1988
2669.93 1969
2670.42 2026
2670.90 2113
2671.39 2215
2671.88 2018
2672.36 2185
2672.85 2324
2673.34 2177
2673.83 2276
2674.31 2257
2674.80 2263
2675.29 2317
2675.78 2635
2676.27 2643
2676.75 2615
2677.24 2474
2677.73 2569
2678.22 2711
2678.71 2649
2679.19 2656
2679.68 2566
2680.17 2589
2680.66 2556
2681.15 2488
2681.63 2541
2682.12 2448
2682.61 2341
2683.10 2390
2683.59 2631
2684.08 2800
2684.56 2611
2685.05 2709
2685.54 3068
2686.03 3022
2686.52 3057
2687.01 3032
2687.50 2846
2687.99 2704
2688.47 2707
2688.96 2513
2689.45 2385
2689.94 2519
2690.43 2382
2690.92 2203
2691.41 2101
2691.90 2136
2692.39 2113
2692.88 2057
2693.37 2199
2693.85 2076
2694.34 2046
2694.83 1991
2695.32 2133
2695.81 2215
2696.30 2087
2696.79 2022
2697.28 2166
2697.77 2283
2698.26 2243
2698.75 2144
2699.24 2259
2699.73 2366
2700.22 2361
2700.71 2340
2701.20 2339
2701.69 2299
2702.18 2298
2702.67 2383
2703.16 2186
2703.65 2221
2704.14 2294
2704.63 2382
2705.12 2346
2705.61 2248
2706.10 2188
2706.59 2283
2707.08 2073
2707.58 2065
2708.07 2030
2708.56 2068
2709.05 2049
2709.54 2113
2710.03 2019
2710.52 2081
2711.01 2062
2711.50 1912
2711.99 2004
2712.48 2080
2712.98 1901
2713.47 2088
2713.96 1991
2714.45 2016
2714.94 1948
2715.43 2099
2715.92 2209
2716.41 2042
2716.91 2014
2717.40 2083
2717.89 1932
2718.38 1970
2718.87 1965
2719.36 1907
2719.86 1889
2720.35 1855
2720.84 1914
2721.33 2052
2721.82 1957
2722.31 2158
2722.81 2208
2723.30 2107
2723.79 2236
2724.28 2273
2724.77 2124
2725.27 2212
2725.76 2215
2726.25 2234
2726.74 2316
2727.24 2222
2727.73 2013
2728.22 2027
2728.71 1998
2729.21 1934
2729.70 2115
2730.19 2322
2730.68 2097
2731.18 2130
2731.67 2167
2732.16 2166
2732.66 1953
2733.15 2029
2733.64 2110
2734.13 2111
2734.63 2079
2735.12 1931
2735.61 2057
2736.11 2116
2736.60 2183
2737.09 2093
2737.59 2235
2738.08 2081
2738.57 2076
2739.07 2109
2739.56 2210
2740.05 2078
2740.55 2028
2741.04 2122
2741.54 2030
2742.03 2007
2742.52 2114
2743.02 2094
2743.51 2223
2744.00 1954
2744.50 1994
2744.99 2203
2745.49 1953
2745.98 1905
2746.47 2029
2746.97 1818
2747.46 1799
2747.96 1892
2748.45 1766
2748.95 1676
2749.44 1832
2749.93 1987
2750.43 2034
2750.92 2000
2751.42 1892
2751.91 2001
2752.41 2097
2752.90 2038
2753.40 1948
2753.89 1784
2754.39 1773
2754.88 1968
2755.38 1919
2755.87 1977
2756.37 2017
2756.86 1952
2757.36 1960
2757.85 1970
2758.35 2040
2758.84 2052
2759.34 2104
2759.83 2079
2760.33 2072
2760.82 2103
2761.32 1978
2761.81 2071
2762.31 1868
2762.81 2089
2763.30 2007
2763.80 1944
2764.29 2020
2764.79 2018
2765.28 1995
2765.78 1955
2766.28 2044
2766.77 2098
2767.27 2038
2767.76 1836
2768.26 2008
2768.76 1985
2769.25 1909
2769.75 1926
2770.25 2059
2770.74 2013
2771.24 2061
2771.73 1984
2772.23 2036
2772.73 2006
2773.22 1971
2773.72 1997
2774.22 2062
2774.71 2099
2775.21 2166
2775.71 2292
2776.20 2174
2776.70 2293
2777.20 2343
2777.69 2303
2778.19 2361
2778.69 2326
2779.19 2297
2779.68 2352
2780.18 2356
2780.68 2441
2781.17 2419
2781.67 2397
2782.17 2268
2782.67 2286
2783.16 2129
2783.66 2181
2784.16 2390
2784.66 2235
2785.15 2084
2785.65 2181
2786.15 2104
2786.65 2076
2787.15 2168
2787.64 2064
2788.14 1952
2788.64 2140
2789.14 2167
2789.63 2045
2790.13 2038
2790.63 1979
2791.13 2133
2791.63 2070
2792.13 2052
2792.62 2121
2793.12 1963
2793.62 1881
2794.12 2029
2794.62 2240
2795.12 2173
2795.61 2072
2796.11 2266
2796.61 2289
2797.11 2469
2797.61 2643
2798.11 2760
2798.61 2944
2799.11 3171
2799.60 3139
2800.10 3279
2800.60 3141
2801.10 3292
2801.60 3516
2802.10 3375
2802.60 3337
2803.10 3124
2803.60 2968
2804.10 2734
2804.60 2609
2805.10 2775
2805.59 2676
2806.09 2494
2806.59 2610
2807.09 2556
2807.59 2618
2808.09 3050
2808.59 3033
2809.09 3221
2809.59 3388
2810.09 3390
2810.59 3500
2811.09 3804
2811.59 3752
2812.09 3896
2812.59 3623
2813.09 3672
2813.59 3289
2814.09 3117
2814.59 2904
2815.09 3057
2815.59 2823
2816.09 2632
2816.59 2454
2817.09 2492
2817.59 2441
2818.09 2240
2818.60 2334
2819.10 2240
2819.60 2429
2820.10 2421
2820.60 2266
2821.10 2208
2821.60 2178
2822.10 2369
2822.60 2326
2823.10 2315
2823.60 2374
2824.10 2277
2824.61 2380
2825.11 2465
2825.61 2274
2826.11 2435
2826.61 2136
2827.11 2117
2827.61 2163
2828.12 2279
2828.62 2236
2829.12 2183
2829.62 2315
2830.12 2173
2830.62 2203
2831.12 2177
2831.63 2281
2832.13 2159
2832.63 2031
2833.13 2308
2833.63 2386
2834.14 2143
2834.64 2151
2835.14 2260
2835.64 2112
2836.14 2045
2836.65 2091
2837.15 2097
2837.65 2153
2838.15 2238
2838.66 2336
2839.16 2315
2839.66 2363
2840.16 2378
2840.67 2310
2841.17 2157
2841.67 2235
2842.17 2193
2842.68 2131
2843.18 2183
2843.68 2016
2844.18 2201
2844.69 2298
2845.19 2244
2845.69 2143
2846.20 2176
2846.70 2293
2847.20 2363
2847.71 2300
2848.21 2271
2848.71 2195
2849.22 2385
2849.72 2497
2850.22 2416
2850.73 2353
2851.23 2470
2851.73 2563
2852.24 2359
2852.74 2336
2853.24 2526
2853.75 2400
2854.25 2376
2854.75 2250
2855.26 2110
2855.76 2204
2856.27 2211
2856.77 2034
2857.27 2001
2857.78 2175
2858.28 2026
2858.79 2075
2859.29 2094
2859.80 2193
2860.30 1990
2860.80 2243
2861.31 2450
2861.81 2371
2862.32 2420
2862.82 2316
2863.33 2198
2863.83 2127
2864.34 2079
2864.84 2135
2865.34 2069
2865.85 2051
2866.35 2056
2866.86 2140
2867.36 2077
2867.87 2168
2868.37 1955
2868.88 1841
2869.38 2089
2869.89 2021
2870.39 1963
2870.90 2114
2871.41 2174
2871.91 2081
2872.42 2113
2872.92 2327
2873.43 2204
2873.93 2108
2874.44 2252
2874.94 2181
2875.45 2101
2875.95 2218
2876.46 2123
2876.97 2069
2877.47 2097
2877.98 2221
2878.48 2306
2878.99 2384
2879.50 2208
2880.00 2345
2880.51 2274
2881.01 2275
2881.52 2391
2882.03 2385
2882.53 2506
2883.04 2515
2883.54 2479
2884.05 2724
2884.56 2708
2885.06 2647
2885.57 2715
2886.08 2736
2886.58 2892
2887.09 2851
2887.60 2807
2888.10 2739
2888.61 2977
2889.12 3166
2889.62 2815
2890.13 2781
2890.64 3030
2891.15 2885
2891.65 2925
2892.16 2632
2892.67 2720
2893.17 2744
2893.68 2662
2894.19 2640
2894.70 2541
2895.20 2337
2895.71 2423
2896.22 2413
2896.73 2392
2897.23 2425
2897.74 2485
2898.25 2572
2898.76 2553
2899.26 2347
2899.77 2396
2900.28 2528
2900.79 2555
2901.29 2443
2901.80 2498
2902.31 2744
2902.82 2829
2903.33 2553
2903.83 2544
2904.34 2647
2904.85 2801
2905.36 2823
2905.87 2736
2906.38 2612
2906.88 2623
2907.39 2681
2907.90 2676
2908.41 2780
2908.92 2498
2909.43 2612
2909.94 2526
2910.44 2514
2910.95 2304
2911.46 2502
2911.97 2468
2912.48 2429
2912.99 2343
2913.50 2310
2914.01 2160
2914.52 2253
2915.02 2122
2915.53 2359
2916.04 2278
2916.55 2054
2917.06 2314
2917.57 2378
2918.08 2369
2918.59 2227
2919.10 2340
2919.61 2406
2920.12 2402
2920.63 2354
2921.14 2205
2921.65 2248
2922.16 2240
2922.67 2430
2923.18 2321
2923.69 2277
2924.20 2518
2924.71 2637
2925.22 2870
2925.73 2775
2926.24 2978
2926.75 3161
2927.26 3452
2927.77 3461
2928.28 3721
2928.79 3851
2929.30 3672
2929.81 3640
2930.32 3381
2930.83 3242
2931.34 3313
2931.85 3036
2932.36 2696
2932.87 2596
2933.38 2532
2933.89 2451
2934.40 2256
2934.91 2213
2935.42 2356
2935.94 2202
2936.45 2050
2936.96 2029
2937.47 2169
2937.98 2323
2938.49 2333
2939.00 2473
2939.51 2292
2940.02 2240
2940.54 2136
2941.05 2146
2941.56 2163
2942.07 2230
2942.58 2044
2943.09 2185
2943.61 2413
2944.12 2281
2944.63 2246
2945.14 2402
2945.65 2364
2946.16 2392
2946.68 2520
2947.19 2346
2947.70 2454
2948.21 2495
2948.72 2433
2949.24 2592
2949.75 2594
2950.26 2476
2950.77 2490
2951.28 2596
2951.80 2406
2952.31 2383
2952.82 2246
2953.33 2314
2953.85 2333
2954.36 2316
2954.87 2552
2955.38 2261
2955.90 2139
2956.41 2225
2956.92 2152
2957.43 2146
2957.95 2137
2958.46 2216
2958.97 2129
2959.49 2092
2960.00 2339
2960.51 2286
2961.03 2328
2961.54 2473
2962.05 2483
2962.57 2373
2963.08 2324
2963.59 2407
2964.11 2484
2964.62 2397
2965.13 2234
2965.65 2337
2966.16 2410
2966.67 2483
2967.19 2339
2967.70 2236
2968.21 2279
2968.73 2401
2969.24 2375
2969.76 2287
2970.27 2225
2970.78 2231
2971.30 2286
2971.81 2247
2972.33 2187
2972.84 2123
2973.35 2079
2973.87 2226
2974.38 2138
2974.90 1988
2975.41 2030
2975.92 2121
2976.44 2037
2976.95 2045
2977.47 2083
2977.98 2124
2978.50 2040
2979.01 1987
2979.53 1912
2980.04 2118
2980.56 2031
2981.07 2136
2981.59 2289
2982.10 2186
2982.62 2270
2983.13 2245
2983.65 2114
2984.16 2183
2984.68 2273
2985.19 2191
2985.71 2260
2986.22 2245
2986.74 2171
2987.25 2292
2987.77 2285
2988.28 2309
2988.80 2301
2989.31 2436
2989.83 2396
2990.35 2377
2990.86 2476
2991.38 2299
2991.89 2349
2992.41 2438
2992.92 2467
2993.44 2479
2993.96 2302
2994.47 2357
2994.99 2504
2995.50 2406
2996.02 2394
2996.54 2553
2997.05 2599
2997.57 2583
2998.09 2448
2998.60 2616
2999.12 2800
2999.64 2746
3000.15 2758
3000.67 2686
3001.18 3080
3001.70 3006
3002.22 2927
3002.73 2634
3003.25 2809
3003.77 2775
3004.29 2776
3004.80 2941
3005.32 3091
3005.84 3140
3006.35 3235
3006.87 3060
3007.39 3108
3007.90 3041
3008.42 2889
3008.94 2887
3009.46 2913
3009.97 2906
3010.49 2853
3011.01 2799
3011.53 2653
3012.04 2649
3012.56 2613
3013.08 2532
3013.60 2422
3014.11 2504
3014.63 2422
3015.15 2541
3015.67 2566
3016.18 2397
3016.70 2501
3017.22 2405
3017.74 2421
3018.26 2383
3018.77 2416
3019.29 2425
3019.81 2401
3020.33 2355
3020.85 2473
3021.37 2575
3021.88 2571
3022.40 2623
3022.92 2465
3023.44 2616
3023.96 2490
3024.48 2468
3025.00 2689
3025.51 2764
3026.03 2701
3026.55 2580
3027.07 2661
3027.59 2773
3028.11 2757
3028.63 2645
3029.15 2635
3029.67 2651
3030.18 2635
3030.70 2565
3031.22 2569
3031.74 2480
3032.26 2460
3032.78 2363
3033.30 2459
3033.82 2511
3034.34 2256
3034.86 2377
3035.38 2293
3035.90 2343
3036.42 2383
3036.94 2484
3037.46 2514
3037.98 2523
3038.50 2477
3039.02 2277
3039.54 2454
3040.06 2409
3040.58 2394
3041.10 2132
3041.62 2179
3042.14 2364
3042.66 2320
3043.18 2200
3043.70 2364
3044.22 2175
3044.74 2335
3045.26 2166
3045.78 2166
3046.30 2194
3046.82 2147
3047.34 2129
3047.86 2162
3048.38 2254
3048.90 2212
3049.42 2143
3049.94 2086
3050.46 2327
3050.98 2181
3051.50 2082
3052.03 2224
3052.55 2135
3053.07 2293
3053.59 2200
3054.11 2054
3054.63 2104
3055.15 2207
3055.67 2223
3056.19 2193
3056.72 2225
3057.24 2214
3057.76 1955
3058.28 2082
3058.80 2076
3059.32 2021
3059.84 2029
3060.37 2118
3060.89 2266
3061.41 2319
3061.93 2156
3062.45 2132
3062.98 2064
3063.50 2058
3064.02 2169
3064.54 2277
3065.06 2239
3065.59 2170
3066.11 2296
3066.63 2286
3067.15 2351
3067.67 2200
3068.20 2348
3068.72 2517
3069.24 2385
3069.76 2335
3070.29 2353
3070.81 2231
3071.33 2255
3071.85 2111
3072.38 2230
3072.90 2248
3073.42 2357
3073.95 2199
3074.47 2141
3074.99 2300
3075.51 2359
3076.04 2263
3076.56 2368
3077.08 2245
3077.61 2519
3078.13 2436
3078.65 2323
3079.18 2541
3079.70 2492
3080.22 2514
3080.75 2650
3081.27 2656
3081.79 2727
3082.32 2730
3082.84 2654
3083.36 2781
3083.89 2761
3084.41 2767
3084.93 2952
3085.46 3037
3085.98 2844
3086.51 2748
3087.03 2859
3087.55 2633
3088.08 2753
3088.60 2621
3089.13 2784
3089.65 2714
3090.17 2683
3090.70 2656
3091.22 2446
3091.75 2640
3092.27 2540
3092.80 2526
3093.32 2601
3093.85 2628
3094.37 2617
3094.89 2652
3095.42 2509
3095.94 2443
3096.47 2542
3096.99 2731
3097.52 2551
3098.04 2666
3098.57 2597
3099.09 2635
3099.62 2779
3100.14 2961
3100.67 2950
3101.19 3073
3101.72 3301
3102.24 3554
3102.77 3772
3103.29 3943
3103.82 4648
3104.34 5002
3104.87 5409
3105.40 5920
3105.92 6238
3106.45 6262
3106.97 6197
3107.50 6082
3108.02 6010
3108.55 5542
3109.08 4996
3109.60 4472
3110.13 4273
3110.65 4103
3111.18 3887
3111.70 3552
3112.23 3591
3112.76 3662
3113.28 3633
3113.81 3537
3114.34 3568
3114.86 3498
3115.39 3260
3115.91 3472
3116.44 3207
3116.97 3057
3117.49 3212
3118.02 2904
3118.55 2635
3119.07 2777
3119.60 2628
3120.13 2486
3120.65 2502
3121.18 2452
3121.71 2551
3122.23 2551
3122.76 2567
3123.29 2615
3123.82 2559
3124.34 2595
3124.87 2646
3125.40 2457
3125.92 2419
3126.45 2404
3126.98 2227
3127.51 2531
3128.03 2421
3128.56 2435
3129.09 2398
3129.62 2524
3130.14 2607
3130.67 2501
3131.20 2407
3131.73 2420
3132.25 2534
3132.78 2392
3133.31 2416
3133.84 2557
3134.37 2465
3134.89 2289
3135.42 2268
3135.95 2360
3136.48 2461
3137.01 2557
3137.53 2425
3138.06 2265
3138.59 2370
3139.12 2464
3139.65 2377
3140.18 2503
3140.70 2559
3141.23 2421
3141.76 2276
3142.29 2262
3142.82 2393
3143.35 2361
3143.88 2330
3144.40 2365
3144.93 2276
3145.46 2349
3145.99 2354
3146.52 2429
3147.05 2484
3147.58 2331
3148.11 2497
3148.64 2377
3149.17 2572
3149.70 2627
3150.22 2689
3150.75 2685
3151.28 2739
3151.81 2531
3152.34 2836
3152.87 2649
3153.40 2477
3153.93 2583
3154.46 2714
3154.99 2518
3155.52 2407
3156.05 2645
3156.58 2516
3157.11 2382
3157.64 2432
3158.17 2555
3158.70 2498
3159.23 2552
3159.76 2561
3160.29 2391
3160.82 2425
3161.35 2475
3161.88 2496
3162.41 2382
3162.94 2304
3163.47 2473
3164.00 2549
3164.53 2448
3165.06 2447
3165.59 2260
3166.12 2289
3166.65 2373
3167.18 2313
3167.72 2220
3168.25 2265
3168.78 2397
3169.31 2361
3169.84 2386
3170.37 2302
3170.90 2199
3171.43 2368
3171.96 2269
3172.49 2190
3173.03 2172
3173.56 2196
3174.09 2186
3174.62 2182
3175.15 2217
3175.68 2120
3176.21 2280
3176.74 2349
3177.28 2539
3177.81 2303
3178.34 2363
3178.87 2396
3179.40 2452
3179.93 2492
3180.47 2440
3181.00 2561
3181.53 2469
3182.06 2429
3182.59 2364
3183.13 2460
3183.66 2442
3184.19 2344
3184.72 2225
3185.25 2326
3185.79 2263
3186.32 2335
3186.85 2002
3187.38 2148
3187.92 2074
3188.45 2111
3188.98 2421
3189.51 2447
3190.05 2232
3190.58 2193
3191.11 2149
3191.64 2245
3192.18 2132
3192.71 2204
3193.24 2241
3193.78 2080
3194.31 2241
3194.84 2264
3195.38 2317
3195.91 2352
3196.44 2491
3196.97 2259
3197.51 2332
3198.04 2353
3198.57 2111
3199.11 2157
3199.64 2335
3200.17 2271
3200.71 2119
3201.24 2419
3201.78 2382
3202.31 2365
3202.84 2433
3203.38 2406
3203.91 2421
3204.44 2289
3204.98 2438
3205.51 2545
3206.05 2609
3206.58 2682
3207.11 2682
3207.65 2480
3208.18 2662
3208.72 2598
3209.25 2585
3209.78 2469
3210.32 2540
3210.85 2425
3211.39 2565
3211.92 2475
3212.46 2570
3212.99 2857
3213.53 2597
3214.06 2465
3214.59 2682
3215.13 2671
3215.66 2672
3216.20 2553
3216.73 2568
3217.27 2544
3217.80 2489
3218.34 2458
3218.87 2364
3219.41 2407
3219.94 2529
3220.48 2628
3221.01 2489
3221.55 2609
3222.08 2596
3222.62 2560
3223.16 2601
3223.69 2599
3224.23 2337
3224.76 2364
3225.30 2450
3225.83 2318
3226.37 2400
3226.90 2457
3227.44 2514
3227.98 2685
3228.51 2761
3229.05 2641
3229.58 2524
3230.12 2479
3230.66 2513
3231.19 2462
3231.73 2577
3232.26 2649
3232.80 2433
3233.34 2259
3233.87 2374
3234.41 2292
3234.95 2384
3235.48 2369
3236.02 2414
3236.55 2412
3237.09 2479
3237.63 2350
3238.16 2496
3238.70 2476
3239.24 2722
3239.77 2670
3240.31 2582
3240.85 2802
3241.38 2709
3241.92 2803
3242.46 2703
3243.00 2809
3243.53 2778
3244.07 2731
3244.61 2874
3245.14 2851
3245.68 2527
3246.22 2678
3246.76 2751
3247.29 2564
3247.83 2548
3248.37 2542
3248.91 2444
3249.44 2431
3249.98 2615
3250.52 2610
3251.06 2638
3251.59 2596
3252.13 2687
3252.67 2748
3253.21 2708
3253.75 2889
3254.28 2729
3254.82 2717
3255.36 2842
3255.90 2770
3256.44 2671
3256.97 2796
3257.51 2906
3258.05 2850
3258.59 3249
3259.13 3010
3259.67 3002
3260.20 2982
3260.74 3203
3261.28 3298
3261.82 3176
3262.36 3464
3262.90 3643
3263.44 3753
3263.97 3915
3264.51 3933
3265.05 3949
3265.59 4078
3266.13 4402
3266.67 4694
3267.21 4803
3267.75 4962
3268.29 5010
3268.83 5168
3269.36 5529
3269.90 5370
3270.44 5559
3270.98 5895
3271.52 5624
3272.06 5204
3272.60 4579
3273.14 4576
3273.68 4434
3274.22 4199
3274.76 3711
3275.30 3673
3275.84 3355
3276.38 3448
3276.92 3144
3277.46 3028
3278.00 3195
3278.54 3067
3279.08 3175
3279.62 3248
3280.16 3233
3280.70 3149
3281.24 3207
3281.78 3115
3282.32 3313
3282.86 3300
3283.40 3218
3283.94 3175
3284.48 3149
3285.02 3240
3285.56 3221
3286.10 3363
3286.64 3390
3287.18 3291
3287.72 3398
3288.26 3450
3288.81 3618
3289.35 3830
3289.89 3643
3290.43 3533
3290.97 3740
3291.51 3550
3292.05 3502
3292.59 3670
3293.13 3813
3293.67 3701
3294.22 3843
3294.76 4065
3295.30 4147
3295.84 4261
3296.38 4769
3296.92 4977
3297.46 4837
3298.01 4909
3298.55 5011
3299.09 5295
3299.63 5266
3300.17 5217
3300.71 5272
3301.26 5125
3301.80 4626
3302.34 4446
3302.88 4297
3303.42 4019
3303.97 3953
3304.51 3835
3305.05 3903
3305.59 3680
3306.13 3589
3306.68 3651
3307.22 3661
3307.76 3737
3308.30 3451
3308.85 3471
3309.39 3368
3309.93 3298
3310.47 3296
3311.02 3517
3311.56 3432
3312.10 3324
3312.64 3400
3313.19 3369
3313.73 3343
3314.27 3431
3314.82 3496
3315.36 3504
3315.90 3328
3316.45 3399
3316.99 3646
3317.53 3842
3318.07 3553
3318.62 3699
3319.16 3874
3319.70 4065
3320.25 4133
3320.79 4289
3321.34 4354
3321.88 4273
3322.42 4372
3322.97 4600
3323.51 4603
3324.05 4753
3324.60 4829
3325.14 4921
3325.68 5083
3326.23 4916
3326.77 5039
3327.32 4926
3327.86 4937
3328.40 4675
3328.95 4534
3329.49 4348
3330.04 4119
3330.58 4111
3331.13 4340
3331.67 4323
3332.21 4078
3332.76 4372
3333.30 5025
3333.85 5558
3334.39 6694
3334.94 7834
3335.48 9367
3336.03 11581
3336.57 13512
3337.12 15706
3337.66 18144
3338.21 20308
3338.75 21811
3339.30 22617
3339.84 22845
3340.39 22832
3340.93 21910
3341.48 20420
3342.02 18520
3342.57 16524
3343.11 14693
3343.66 12641
3344.20 10684
3344.75 8914
3345.29 7816
3345.84 6413
3346.38 5776
3346.93 5391
3347.47 4739
3348.02 4627
3348.57 4395
3349.11 4271
3349.66 4290
3350.20 4320
3350.75 4275
3351.30 4238
3351.84 4426
3352.39 4806
3352.93 4901
3353.48 5126
3354.03 5241
3354.57 5339
3355.12 5264
3355.66 5672
3356.21 5521
3356.76 5283
3357.30 5096
3357.85 4936
3358.40 4894
3358.94 4421
3359.49 4474
3360.04 4011
3360.58 4128
3361.13 3958
3361.68 3824
3362.22 3869
3362.77 3687
3363.32 3629
3363.86 3670
3364.41 3676
3364.96 3696
3365.50 3704
3366.05 3718
3366.60 3730
3367.15 3872
3367.69 3830
3368.24 3844
3368.79 3699
3369.34 3825
3369.88 3727
3370.43 3740
3370.98 3801
3371.53 3806
3372.07 3676
3372.62 3835
3373.17 3548
3373.72 3776
3374.26 3868
3374.81 4050
3375.36 4020
3375.91 4193
3376.46 4299
3377.00 4213
3377.55 4311
3378.10 4334
3378.65 4333
3379.20 3979
3379.74 3879
3380.29 3770
3380.84 3496
3381.39 3518
3381.94 3532
3382.49 3320
3383.04 3346
3383.58 3440
3384.13 3480
3384.68 3437
3385.23 3293
3385.78 3334
3386.33 3413
3386.88 3307
3387.43 3349
3387.97 3239
3388.52 3125
3389.07 3128
3389.62 3241
3390.17 3142
3390.72 3181
3391.27 3017
3391.82 2878
3392.37 2977
3392.92 3005
3393.47 3062
3394.01 2896
3394.56 2902
3395.11 2944
3395.66 2897
3396.21 2791
3396.76 2829
3397.31 2638
3397.86 2786
3398.41 2771
3398.96 2823
3399.51 2804
3400.06 2679
3400.61 2668
3401.16 2703
3401.71 2755
3402.26 2713
3402.81 2765
3403.36 2759
3403.91 2688
3404.46 2732
3405.01 2758
3405.56 2816
3406.11 2696
3406.66 2604
3407.21 2739
3407.76 2574
3408.32 2517
3408.87 2473
3409.42 2491
3409.97 2485
3410.52 2546
3411.07 2444
3411.62 2645
3412.17 2787
3412.72 2676
3413.27 2563
3413.82 2591
3414.37 2705
3414.93 2809
3415.48 2739
3416.03 2725
3416.58 2745
3417.13 2647
3417.68 2688
3418.23 2868
3418.78 2862
3419.34 2643
3419.89 2600
3420.44 2627
3420.99 2596
3421.54 2476
3422.09 2526
3422.65 2519
3423.20 2508
3423.75 2397
3424.30 2378
3424.85 2498
3425.40 2535
3425.96 2637
3426.51 2619
3427.06 2565
3427.61 2474
3428.17 2689
3428.72 2675
3429.27 2532
3429.82 2485
3430.37 2589
3430.93 2580
3431.48 2528
3432.03 2538
3432.58 2476
3433.14 2528
3433.69 2298
3434.24 2670
3434.79 2525
3435.35 2596
3435.90 2706
3436.45 2562
3437.01 2431
3437.56 2389
3438.11 2446
3438.66 2490
3439.22 2505
3439.77 2428
3440.32 2448
3440.88 2549
3441.43 2557
3441.98 2508
3442.54 2773
3443.09 2699
3443.64 2638
3444.20 2632
3444.75 2730
3445.30 2620
3445.86 2577
3446.41 2539
3446.97 2556
3447.52 2444
3448.07 2441
3448.63 2353
3449.18 2353
3449.73 2474
3450.29 2310
3450.84 2490
3451.40 2344
3451.95 2245
3452.50 2156
3453.06 2278
3453.61 2363
3454.17 2352
3454.72 2352
3455.28 2283
3455.83 2429
3456.38 2407
3456.94 2458
3457.49 2302
3458.05 2408
3458.60 2345
3459.16 2340
3459.71 2337
3460.27 2339
3460.82 2255
3461.38 2290
3461.93 2296
3462.49 2210
3463.04 2376
3463.60 2408
3464.15 2392
3464.71 2380
3465.26 2479
3465.82 2344
3466.37 2497
3466.93 2561
3467.48 2627
3468.04 2681
3468.59 2633
3469.15 2846
3469.70 2750
3470.26 2700
3470.82 2713
3471.37 2657
3471.93 2747
3472.48 2585
3473.04 2597
3473.59 2603
3474.15 2765
3474.71 2766
3475.26 2525
3475.82 2669
3476.37 2638
3476.93 2683
3477.49 2634
3478.04 2929
3478.60 2879
3479.16 2696
3479.71 2764
3480.27 2806
3480.82 2804
3481.38 3075
3481.94 3001
3482.49 2912
3483.05 2886
3483.61 3030
3484.16 3086
3484.72 2921
3485.28 3010
3485.83 3075
3486.39 2905
3486.95 2985
3487.50 3194
3488.06 3068
3488.62 3105
3489.18 3018
3489.73 3029
3490.29 3072
3490.85 3307
3491.40 3437
3491.96 3694
3492.52 4313
3493.08 4445
3493.63 4842
3494.19 5255
3494.75 5377
3495.31 5677
3495.86 5651
3496.42 5342
3496.98 5188
3497.54 5141
3498.09 5326
3498.65 5289
3499.21 5174
3499.77 5160
3500.33 5318
3500.88 5437
3501.44 5963
3502.00 6077
3502.56 6335
3503.12 6701
3503.67 7107
3504.23 6842
3504.79 6762
3505.35 6906
3505.91 7491
3506.47 7706
3507.03 7777
3507.58 8214
3508.14 8425
3508.70 8759
3509.26 8743
3509.82 8546
3510.38 8282
3510.94 7782
3511.49 7305
3512.05 6801
3512.61 6109
3513.17 5635
3513.73 4949
3514.29 4295
3514.85 3933
3515.41 3713
3515.97 3490
3516.53 3307
3517.09 3352
3517.64 3221
3518.20 3164
3518.76 3140
3519.32 3301
3519.88 3035
3520.44 3297
3521.00 3253
3521.56 3125
3522.12 2995
3522.68 2963
3523.24 3258
3523.80 3286
3524.36 3230
3524.92 3275
3525.48 3455
3526.04 3422
3526.60 3227
3527.16 3310
3527.72 3356
3528.28 3420
3528.84 3218
3529.40 3164
3529.96 3102
3530.52 2988
3531.08 2929
3531.64 3026
3532.20 2900
3532.76 2805
3533.32 2737
3533.89 2622
3534.45 2718
3535.01 2600
3535.57 2777
3536.13 2908
3536.69 3027
3537.25 3041
3537.81 2882
3538.37 3009
3538.93 3018
3539.49 2912
3540.06 2928
3540.62 2965
3541.18 2910
3541.74 2998
3542.30 2859
3542.86 2836
3543.42 2877
3543.98 2889
3544.55 3120
3545.11 3136
3545.67 3040
3546.23 3109
3546.79 2963
3547.35 2985
3547.92 2894
3548.48 2915
3549.04 3052
3549.60 2791
3550.16 2681
3550.72 2567
3551.29 2585
3551.85 2628
3552.41 2639
3552.97 2681
3553.54 2604
3554.10 2595
3554.66 2449
3555.22 2403
3555.78 2494
3556.35 2387
3556.91 2446
3557.47 2424
3558.03 2693
3558.60 2491
3559.16 2342
3559.72 2477
3560.29 2463
3560.85 2608
3561.41 2486
3561.97 2412
3562.54 2228
3563.10 2288
3563.66 2423
3564.23 2433
3564.79 2497
3565.35 2560
3565.91 2519
3566.48 2413
3567.04 2517
3567.60 2486
3568.17 2320
3568.73 2325
3569.29 2221
3569.86 2299
3570.42 2207
3570.99 2212
3571.55 2318
3572.11 2364
3572.68 2315
3573.24 2287
3573.80 2174
3574.37 2324
3574.93 2371
3575.50 2265
3576.06 2340
3576.62 2151
3577.19 2395
3577.75 2551
3578.32 2620
3578.88 2604
3579.44 2509
3580.01 2483
3580.57 2478
3581.14 2435
3581.70 2492
3582.27 2642
3582.83 2587
3583.40 2509
3583.96 2469
3584.52 2355
3585.09 2381
3585.65 2444
3586.22 2364
3586.78 2224
3587.35 2404
3587.91 2280
3588.48 2208
3589.04 2108
3589.61 2258
3590.17 2304
3590.74 2261
3591.30 2291
3591.87 2442
3592.43 2367
3593.00 2385
3593.56 2410
3594.13 2324
3594.70 2210
3595.26 2330
3595.83 2310
3596.39 2333
3596.96 2364
3597.52 2263
3598.09 2197
3598.65 2332
3599.22 2307
3599.79 2387
3600.35 2401
3600.92 2585
3601.48 2528
3602.05 2455
3602.62 2449
3603.18 2445
3603.75 2467
3604.32 2562
3604.88 2443
3605.45 2430
3606.01 2431
3606.58 2563
3607.15 2370
3607.71 2422
3608.28 2475
3608.85 2439
3609.41 2477
3609.98 2232
3610.55 2050
3611.11 2292
3611.68 2333
3612.25 2303
3612.81 2414
3613.38 2336
3613.95 2195
3614.51 2269
3615.08 2184
3615.65 2314
3616.22 2642
3616.78 2848
3617.35 2970
3617.92 3091
3618.48 3646
3619.05 3885
3619.62 4290
3620.19 4864
3620.75 5115
3621.32 5364
3621.89 5552
3622.46 5562
3623.02 5607
3623.59 5572
3624.16 4953
3624.73 4720
3625.30 4345
3625.86 4131
3626.43 3695
3627.00 3304
3627.57 3009
3628.14 2768
3628.70 2566
3629.27 2428
3629.84 2287
3630.41 2248
3630.98 2206
3631.55 2245
3632.11 2271
3632.68 2273
3633.25 2308
3633.82 2234
3634.39 2071
3634.96 2215
3635.52 2289
3636.09 2210
3636.66 2210
3637.23 2178
3637.80 2116
3638.37 2247
3638.94 2232
3639.51 2296
3640.08 2169
3640.64 2250
3641.21 2352
3641.78 2596
3642.35 2501
3642.92 2704
3643.49 2868
3644.06 2851
3644.63 2973
3645.20 3344
3645.77 3091
3646.34 3160
3646.91 3219
3647.48 3260
3648.05 3153
3648.62 3155
3649.19 3064
3649.76 3032
3650.33 3022
3650.90 2969
3651.47 3053
3652.03 2908
3652.60 2926
3653.17 2998
3653.75 2753
3654.32 2935
3654.89 2775
3655.46 2842
3656.03 2798
3656.60 3080
3657.17 3296
3657.74 3165
3658.31 3152
3658.88 3012
3659.45 3069
3660.02 3169
3660.59 3118
3661.16 3121
3661.73 3279
3662.30 3244
3662.87 2991
3663.44 3043
3664.01 3007
3664.59 3067
3665.16 2881
3665.73 2811
3666.30 2934
3666.87 2883
3667.44 2826
3668.01 2864
3668.58 2851
3669.15 2941
3669.73 2824
3670.30 2755
3670.87 2678
3671.44 2560
3672.01 2718
3672.58 2848
3673.15 2663
3673.73 2549
3674.30 2580
3674.87 2696
3675.44 2692
3676.01 2609
3676.58 2576
3677.16 2555
3677.73 2581
3678.30 2534
3678.87 2708
3679.44 2872
3680.02 2726
3680.59 2542
3681.16 2574
3681.73 2520
3682.31 2394
3682.88 2440
3683.45 2358
3684.02 2333
3684.60 2330
3685.17 2328
3685.74 2374
3686.31 2296
3686.89 2491
3687.46 2432
3688.03 2547
3688.60 2464
3689.18 2595
3689.75 2688
3690.32 2893
3690.90 3025
3691.47 3030
3692.04 3169
3692.61 3163
3693.19 3433
3693.76 3409
3694.33 3381
3694.91 3121
3695.48 3125
3696.05 3040
3696.63 2899
3697.20 2800
3697.77 2774
3698.35 2803
3698.92 2673
3699.50 2600
3700.07 2472
3700.64 2531
3701.22 2505
3701.79 2463
3702.36 2531
3702.94 2550
3703.51 2568
3704.09 2677
3704.66 2516
3705.23 2473
3705.81 2572
3706.38 2418
3706.96 2514
3707.53 2704
3708.11 2784
3708.68 2540
3709.25 2620
3709.83 2546
3710.40 2558
3710.98 2592
3711.55 2619
3712.13 2419
3712.70 2612
3713.28 2744
3713.85 2400
3714.43 2491
3715.00 2503
3715.58 2610
3716.15 2519
3716.73 2431
3717.30 2407
3717.88 2346
3718.45 2355
3719.03 2334
3719.60 2500
3720.18 2449
3720.75 2300
3721.33 2326
3721.90 2315
3722.48 2296
3723.05 2493
3723.63 2374
3724.20 2414
3724.78 2284
3725.36 2234
3725.93 2208
3726.51 2336
3727.08 2093
3727.66 2181
3728.23 2441
3728.81 2190
3729.39 2187
3729.96 2134
3730.54 2217
3731.11 2356
3731.69 2562
3732.27 2516
3732.84 2655
3733.42 2640
3734.00 2820
3734.57 2752
3735.15 2929
3735.72 2948
3736.30 3168
3736.88 3358
3737.45 3090
3738.03 3001
3738.61 3083
3739.18 2977
3739.76 2880
3740.34 2689
3740.92 2695
3741.49 2716
3742.07 2611
3742.65 2581
3743.22 2521
3743.80 2491
3744.38 2478
3744.95 2425
3745.53 2388
3746.11 2481
3746.69 2522
3747.26 2651
3747.84 2573
3748.42 2542
3749.00 2778
3749.57 2786
3750.15 2891
3750.73 2894
3751.31 2991
3751.88 2965
3752.46 2963
3753.04 2733
3753.62 2600
3754.19 2432
3754.77 2453
3755.35 2543
3755.93 2441
3756.51 2433
3757.08 2341
3757.66 2380
3758.24 2469
3758.82 2289
3759.40 2321
3759.98 2380
3760.55 2360
3761.13 2229
3761.71 2366
3762.29 2283
3762.87 2324
3763.45 2413
3764.03 2432
3764.60 2463
3765.18 2489
3765.76 2592
3766.34 2597
3766.92 2531
3767.50 2319
3768.08 2320
3768.66 2417
3769.24 2353
3769.81 2422
3770.39 2354
3770.97 2365
3771.55 2195
3772.13 2352
3772.71 2355
3773.29 2234
3773.87 2248
3774.45 2313
3775.03 2328
3775.61 2372
3776.19 2209
3776.77 2213
3777.35 2324
3777.93 2304
3778.51 2225
3779.09 2239
3779.67 2366
3780.25 2234
3780.83 2138
3781.41 2148
3781.99 2191
3782.57 2192
3783.15 1986
3783.73 2138
3784.31 2205
3784.89 2306
3785.47 2375
3786.05 2134
3786.63 2173
3787.21 2240
3787.79 2177
3788.37 2134
3788.95 2259
3789.53 2284
3790.11 2159
3790.69 2008
3791.27 2072
3791.85 2200
3792.43 2066
3793.01 2206
3793.59 2181
3794.18 2154
3794.76 2237
3795.34 2323
3795.92 2312
3796.50 2314
3797.08 2132
3797.66 2245
3798.24 2292
3798.83 2251
3799.41 2146
3799.99 2215
3800.57 2158
3801.15 2229
3801.73 2237
3802.31 2355
3802.90 2296
3803.48 2325
3804.06 2368
3804.64 2465
3805.22 2461
3805.80 2484
3806.39 2594
3806.97 2739
3807.55 2398
3808.13 2490
3808.71 2618
3809.30 2455
3809.88 2517
3810.46 2728
3811.04 2718
3811.63 2706
3812.21 2626
3812.79 2807
3813.37 2801
3813.95 2819
3814.54 2893
3815.12 2697
3815.70 2889
3816.29 2820
3816.87 2760
3817.45 2905
3818.03 3009
3818.62 3093
3819.20 2809
3819.78 2538
3820.36 2627
3820.95 2754
3821.53 2486
3822.11 2704
3822.70 2479
3823.28 2391
3823.86 2289
3824.45 2336
3825.03 2240
3825.61 2218
3826.20 2323
3826.78 2304
3827.36 2127
3827.95 2149
3828.53 2279
3829.11 2042
3829.70 2071
3830.28 2131
3830.87 2149
3831.45 2245
3832.03 2192
3832.62 2095
3833.20 2128
3833.79 2344
3834.37 2332
3834.95 2341
3835.54 2388
3836.12 2372
3836.71 2268
3837.29 2249
3837.87 2142
3838.46 2274
3839.04 2241
3839.63 2126
3840.21 2040
3840.80 2034
3841.38 1990
3841.97 2144
3842.55 2110
3843.13 2012
3843.72 2072
3844.30 2155
3844.89 2029
3845.47 2070
3846.06 2186
3846.64 2079
3847.23 2171
3847.81 2068
3848.40 2098
3848.98 1982
3849.57 2007
3850.15 2057
3850.74 2046
3851.33 1986
3851.91 1976
3852.50 2044
3853.08 2032
3853.67 1984
3854.25 2116
3854.84 2284
3855.42 2128
3856.01 2053
3856.60 2258
3857.18 2103
3857.77 2283
3858.35 2263
3858.94 2125
3859.52 2236
3860.11 2421
3860.70 2518
3861.28 2545
3861.87 3027
3862.45 3185
3863.04 3519
3863.63 3729
3864.21 4162
3864.80 4035
3865.39 4188
3865.97 4322
3866.56 4313
3867.15 4260
3867.73 4112
3868.32 4057
3868.91 3773
3869.49 3617
3870.08 3432
3870.67 3084
3871.25 2861
3871.84 2820
3872.43 2542
3873.01 2661
3873.60 2659
3874.19 2603
3874.77 2444
3875.36 2438
3875.95 2484
3876.54 2578
3877.12 2446
3877.71 2331
3878.30 2336
3878.89 2499
3879.47 2451
3880.06 2420
3880.65 2477
3881.24 2271
3881.82 2224
3882.41 2237
3883.00 2111
3883.59 2151
3884.17 2263
3884.76 2054
3885.35 2163
3885.94 2078
3886.53 2106
3887.11 2163
3887.70 1924
3888.29 2003
3888.88 2107
3889.47 2097
3890.05 2308
3890.64 2255
3891.23 2299
3891.82 2411
3892.41 2295
3893.00 2349
3893.59 2357
3894.17 2425
3894.76 2498
3895.35 2547
3895.94 2441
3896.53 2365
3897.12 2292
3897.71 2516
3898.30 2530
3898.88 2440
3899.47 2322
3900.06 2402
3900.65 2438
3901.24 2299
3901.83 2290
3902.42 2475
3903.01 2510
3903.60 2349
3904.19 2251
3904.78 2163
3905.37 2121
3905.95 2269
3906.54 2292
3907.13 2266
3907.72 2211
3908.31 2076
3908.90 2219
3909.49 2357
3910.08 2290
3910.67 2173
3911.26 2213
3911.85 2130
3912.44 1967
3913.03 1996
3913.62 1949
3914.21 1950
3914.80 1975
3915.39 2164
3915.98 2233
3916.57 2137
3917.16 2122
3917.75 2105
3918.34 2073
3918.93 2042
3919.52 2037
3920.12 2011
3920.71 2081
3921.30 2105
3921.89 1997
3922.48 2035
3923.07 2086
3923.66 2089
3924.25 2057
3924.84 2015
3925.43 2013
3926.02 1853
3926.61 1864
3927.20 2019
3927.80 2112
3928.39 2061
3928.98 1942
3929.57 2049
3930.16 2125
3930.75 1912
3931.34 1892
3931.94 1952
3932.53 1862
3933.12 1993
3933.71 2003
3934.30 2077
3934.89 2119
3935.48 1974
3936.08 1972
3936.67 1841
3937.26 1843
3937.85 1903
3938.44 1936
3939.04 1983
3939.63 1871
3940.22 1937
3940.81 1970
3941.40 1936
3942.00 1924
3942.59 1733
3943.18 1919
3943.77 2084
3944.37 2044
3944.96 2179
3945.55 1936
3946.14 1953
3946.74 1908
3947.33 1850
3947.92 1770
3948.51 1967
3949.11 1876
3949.70 2016
3950.29 1942
3950.88 1935
3951.48 1931
3952.07 2032
3952.66 2098
3953.26 1859
3953.85 1971
3954.44 1852
3955.04 1817
3955.63 1960
3956.22 1986
3956.82 1999
3957.41 1992
3958.00 1985
3958.60 1956
3959.19 1958
3959.78 2020
3960.38 1920
3960.97 1953
3961.56 1882
3962.16 1939
3962.75 1870
3963.34 1999
3963.94 2058
3964.53 1980
3965.13 1973
3965.72 1874
3966.31 1817
3966.91 1915
3967.50 1866
3968.10 1829
3968.69 1921
3969.28 1940
3969.88 1962
3970.47 1967
3971.07 2112
3971.66 2089
3972.26 1889
3972.85 1917
3973.45 2000
3974.04 1805
3974.63 1844
3975.23 1850
3975.82 1917
3976.42 2018
3977.01 2035
3977.61 2025
3978.20 2102
3978.80 2012
3979.39 2134
3979.99 2022
3980.58 2068
3981.18 2223
3981.77 2027
3982.37 2064
3982.96 2076
3983.56 2104
3984.15 2102
3984.75 1932
3985.35 1924
3985.94 1888
3986.54 1904
3987.13 1964
3987.73 1943
3988.32 2001
3988.92 2015
3989.51 2217
3990.11 2180
3990.71 2091
3991.30 2164
3991.90 1989
3992.49 1892
3993.09 1934
3993.69 1931
3994.28 2035
3994.88 1999
3995.47 1997
3996.07 2001
3996.67 1896
3997.26 1922
3997.86 2014
3998.46 2085
3999.05 2232
3999.65 2102
4000.25 2082
4000.84 2223
4001.44 2060
4002.04 1997
4002.63 2120
4003.23 2030
4003.83 1895
4004.42 1926
4005.02 2130
4005.62 2239
4006.21 2101
4006.81 2143
4007.41 2134
4008.01 2122
4008.60 2287
4009.20 2367
4009.80 2225
4010.39 2370
4010.99 2279
4011.59 2185
4012.19 2348
4012.78 2390
4013.38 2218
4013.98 2363
4014.58 2461
4015.17 2393
4015.77 2418
4016.37 2360
4016.97 2411
4017.57 2421
4018.16 2451
4018.76 2675
4019.36 2771
4019.96 2853
4020.56 2665
4021.15 2719
4021.75 2710
4022.35 2753
4022.95 2799
4023.55 2596
4024.14 2653
4024.74 2373
4025.34 2216
4025.94 2273
4026.54 2390
4027.14 2300
4027.74 2255
4028.33 2245
4028.93 2190
4029.53 2271
4030.13 2308
4030.73 2351
4031.33 2176
4031.93 2217
4032.53 2476
4033.12 2316
4033.72 2377
4034.32 2229
4034.92 2260
4035.52 2302
4036.12 2375
4036.72 2337
4037.32 2273
4037.92 2175
4038.52 2157
4039.12 2131
4039.72 2057
4040.32 2228
4040.92 2127
4041.52 2066
4042.12 2210
4042.71 1995
4043.31 1971
4043.91 2023
4044.51 1895
4045.11 1939
4045.71 2047
4046.31 2038
4046.91 1971
4047.51 2009
4048.11 1971
4048.71 1864
4049.31 1844
4049.91 1876
4050.52 2042
4051.12 2007
4051.72 2129
4052.32 2164
4052.92 1928
4053.52 2036
4054.12 2097
4054.72 2248
4055.32 2151
4055.92 2111
4056.52 2094
4057.12 2132
4057.72 2130
4058.32 2134
4058.92 2028
4059.52 1964
4060.13 2049
4060.73 2070
4061.33 1946
4061.93 1977
4062.53 1830
4063.13 1785
4063.73 1919
4064.33 1841
4064.94 1903
4065.54 1775
4066.14 1942
4066.74 1849
4067.34 1686
4067.94 1725
4068.54 1840
4069.15 1767
4069.75 1912
4070.35 1799
4070.95 1826
4071.55 1797
4072.16 1792
4072.76 1840
4073.36 1773
4073.96 1827
4074.56 1754
4075.17 1669
4075.77 1737
4076.37 1769
4076.97 1782
4077.57 1804
4078.18 1892
4078.78 1922
4079.38 1852
4079.98 1794
4080.59 1858
4081.19 1899
4081.79 1755
4082.39 1903
4083.00 1891
4083.60 1796
4084.20 1794
4084.81 1890
4085.41 1749
4086.01 1737
4086.61 1724
4087.22 1785
4087.82 1846
4088.42 1791
4089.03 1860
4089.63 1792
4090.23 1807
4090.84 1861
4091.44 1915
4092.04 1805
4092.65 1795
4093.25 1779
4093.85 1829
4094.46 1837
4095.06 1996
4095.66 1928
4096.27 1923
4096.87 1940
4097.48 1847
4098.08 1861
4098.68 1846
4099.29 1896
4099.89 1975
4100.49 1868
4101.10 1926
4101.70 1868
4102.31 1902
4102.91 1655
4103.52 1803
4104.12 1914
4104.72 1776
4105.33 1748
4105.93 1729
4106.54 1809
4107.14 1776
4107.75 1722
4108.35 1683
4108.96 1640
4109.56 1582
4110.16 1635
4110.77 1679
4111.37 1700
4111.98 1744
4112.58 1820
4113.19 1676
4113.79 1686
4114.40 1657
4115.00 1774
4115.61 1718
4116.21 1745
4116.82 1738
4117.42 1793
4118.03 1790
4118.64 1774
4119.24 1922
4119.85 1868
4120.45 1916
4121.06 1929
4121.66 1818
4122.27 1815
4122.87 1672
4123.48 1882
4124.09 1845
4124.69 1826
4125.30 1897
4125.90 1844
4126.51 1696
4127.11 1860
4127.72 1840
4128.33 1859
4128.93 1930
4129.54 2045
4130.14 1820
4130.75 1896
4131.36 1815
4131.96 1898
4132.57 1838
4133.18 1731
4133.78 1707
4134.39 1884
4135.00 1895
4135.60 1828
4136.21 2031
4136.82 2091
4137.42 2031
4138.03 2047
4138.64 2040
4139.24 1949
4139.85 2118
4140.46 2128
4141.06 2051
4141.67 2210
4142.28 2241
4142.88 2236
4143.49 2219
4144.10 2300
4144.71 2264
4145.31 2275
4145.92 2408
4146.53 2266
4147.14 2082
4147.74 2077
4148.35 2026
4148.96 1919
4149.57 1925
4150.17 2019
4150.78 2006
4151.39 1982
4152.00 1751
4152.60 1873
4153.21 1839
4153.82 1894
4154.43 1750
4155.04 1781
4155.64 1827
4156.25 1774
4156.86 1784
4157.47 1745
4158.08 1798
4158.69 1668
4159.29 1810
4159.90 1757
4160.51 1710
4161.12 1646
4161.73 1764
4162.34 1712
4162.94 1825
4163.55 1868
4164.16 1737
4164.77 1748
4165.38 1663
4165.99 1744
4166.60 1961
4167.21 1856
4167.81 1787
4168.42 1847
4169.03 1890
4169.64 2063
4170.25 1893
4170.86 1868
4171.47 1917
4172.08 1935
4172.69 1954
4173.30 1917
4173.91 1792
4174.52 1823
4175.13 1951
4175.74 1896
4176.34 1892
4176.95 1943
4177.56 2098
4178.17 1982
4178.78 1940
4179.39 2008
4180.00 2029
4180.61 2083
4181.22 2006
4181.83 2017
4182.44 2050
4183.05 2067
4183.66 2013
4184.27 2047
4184.88 1961
4185.49 1999
4186.10 1959
4186.71 2028
4187.32 1942
4187.93 1946
4188.55 1747
4189.16 1802
4189.77 1780
4190.38 2013
4190.99 1884
4191.60 1862
4192.21 1998
4192.82 1802
4193.43 1810
4194.04 2136
4194.65 2101
4195.26 2110
4195.87 2117
4196.49 2165
4197.10 2190
4197.71 2325
4198.32 2381
4198.93 2404
4199.54 2377
4200.15 2377
4200.76 2510
4201.38 2356
4201.99 2171
4202.60 2134
4203.21 2249
4203.82 2092
4204.43 1996
4205.04 1989
4205.66 2066
4206.27 1973
4206.88 1952
4207.49 1930
4208.10 1929
4208.72 1938
4209.33 1990
4209.94 2059
4210.55 2045
4211.16 2033
4211.78 2088
4212.39 2091
4213.00 1955
4213.61 1990
4214.22 2186
4214.84 2109
4215.45 1990
4216.06 2006
4216.67 2107
4217.29 2171
4217.90 2175
4218.51 2237
4219.13 2235
4219.74 2325
4220.35 2411
4220.96 2521
4221.58 2524
4222.19 2661
4222.80 2633
4223.42 2864
4224.03 3056
4224.64 3298
4225.25 3420
4225.87 3485
4226.48 3597
4227.09 3564
4227.71 3564
4228.32 3527
4228.93 3656
4229.55 3590
4230.16 3610
4230.77 3790
4231.39 3911
4232.00 3594
4232.62 3482
4233.23 3711
4233.84 3686
4234.46 3680
4235.07 3510
4235.68 3384
4236.30 3666
4236.91 3742
4237.53 3802
4238.14 3987
4238.75 4117
4239.37 3804
4239.98 3851
4240.60 4015
4241.21 3437
4241.83 3285
4242.44 3222
4243.05 2928
4243.67 2876
4244.28 2751
4244.90 2652
4245.51 2591
4246.13 2421
4246.74 2529
4247.36 2249
4247.97 2367
4248.59 2316
4249.20 2529
4249.82 2411
4250.43 2371
4251.05 2494
4251.66 2586
4252.28 2523
4252.89 2465
4253.51 2534
4254.12 2399
4254.74 2308
4255.35 2482
4255.97 2363
4256.58 2218
4257.20 2326
4257.81 2372
4258.43 2253
4259.05 2234
4259.66 2269
4260.28 2207
4260.89 2170
4261.51 2055
4262.12 2143
4262.74 2207
4263.36 2099
4263.97 2111
4264.59 2181
4265.20 2266
4265.82 2072
4266.44 2028
4267.05 2088
4267.67 2141
4268.28 2153
4268.90 2336
4269.52 2160
4270.13 2151
4270.75 2171
4271.37 2115
4271.98 2107
4272.60 2139
4273.22 2255
4273.83 2242
4274.45 2181
4275.07 2078
4275.68 2157
4276.30 2311
4276.92 2333
4277.53 2156
4278.15 2221
4278.77 2391
4279.38 2380
4280.00 2359
4280.62 2297
4281.24 2252
4281.85 2350
4282.47 2432
4283.09 2396
4283.70 2187
4284.32 2121
4284.94 1798
4285.56 1940
4286.17 1810
4286.79 1971
4287.41 1916
4288.03 1882
4288.65 1955
4289.26 1934
4289.88 1865
4290.50 2046
4291.12 1923
4291.73 1957
4292.35 1749
4292.97 1953
4293.59 2069
4294.21 1944
4294.83 1871
4295.44 1908
4296.06 1906
4296.68 1940
4297.30 1770
4297.92 1923
4298.54 1831
4299.15 1971
4299.77 1891
4300.39 1934
4301.01 2000
4301.63 1934
4302.25 2118
4302.87 1970
4303.48 1948
4304.10 1901
4304.72 1843
4305.34 1957
4305.96 1993
4306.58 1877
4307.20 1952
4307.82 2030
4308.44 2147
4309.06 1982
4309.67 1940
4310.29 1978
4310.91 2010
4311.53 2062
4312.15 2028
4312.77 2030
4313.39 2028
4314.01 2010
4314.63 1980
4315.25 1878
4315.87 1979
4316.49 1880
4317.11 1827
4317.73 1944
4318.35 1937
4318.97 1948
4319.59 2063
4320.21 1988
4320.83 1944
4321.45 1909
4322.07 1983
4322.69 1942
4323.31 2151
4323.93 2128
4324.55 2051
4325.17 2027
4325.79 2082
4326.41 2028
4327.03 2053
4327.65 2150
4328.27 2243
4328.89 2159
4329.51 2265
4330.13 2233
4330.76 2234
4331.38 2375
4332.00 2317
4332.62 2066
4333.24 1970
4333.86 1999
4334.48 2197
4335.10 2221
4335.72 2151
4336.34 2065
4336.97 2103
4337.59 2205
4338.21 2319
4338.83 2397
4339.45 2346
4340.07 2565
4340.69 2642
4341.31 2397
4341.94 2417
4342.56 2673
4343.18 2725
4343.80 2590
4344.42 2531
4345.04 2611
4345.67 2714
4346.29 2917
4346.91 3097
4347.53 3356
4348.15 3562
4348.78 3816
4349.40 4211
4350.02 4289
4350.64 4511
4351.26 4805
4351.89 4459
4352.51 4219
4353.13 3890
4353.75 3459
4354.38 3334
4355.00 3072
4355.62 3004
4356.24 2759
4356.87 2525
4357.49 2486
4358.11 2432
4358.74 2368
4359.36 2488
4359.98 2436
4360.60 2272
4361.23 2243
4361.85 2240
4362.47 2143
4363.10 2183
4363.72 2327
4364.34 2257
4364.97 2357
4365.59 2291
4366.21 2359
4366.83 2303
4367.46 2215
4368.08 2314
4368.71 2118
4369.33 2077
4369.95 2193
4370.58 2086
4371.20 2176
4371.82 2052
4372.45 2119
4373.07 2093
4373.69 1942
4374.32 2010
4374.94 1900
4375.57 2026
4376.19 1879
4376.81 1940
4377.44 1989
4378.06 1969
4378.69 1957
4379.31 1929
4379.94 1980
4380.56 1914
4381.18 1889
4381.81 2081
4382.43 2150
4383.06 1969
4383.68 2014
4384.31 2104
4384.93 2061
4385.56 2059
4386.18 2087
4386.81 2038
4387.43 2329
4388.05 2181
4388.68 2063
4389.30 2107
4389.93 2088
4390.55 1961
4391.18 1975
4391.81 2001
4392.43 1952
4393.06 2007
4393.68 2017
4394.31 2149
4394.93 2014
4395.56 1957
4396.18 1844
4396.81 1856
4397.43 2045
4398.06 2043
4398.68 1944
4399.31 2047
4399.94 1959
4400.56 1917
4401.19 1992
4401.81 1861
4402.44 1905
4403.06 1869
4403.69 1988
4404.32 2035
4404.94 2029
4405.57 1954
4406.20 1989
4406.82 1983
4407.45 1957
4408.07 2132
4408.70 2113
4409.33 2065
4409.95 2141
4410.58 1975
4411.21 2080
4411.83 2142
4412.46 2071
4413.09 2072
4413.71 1893
4414.34 2133
4414.97 1955
4415.59 1962
4416.22 2009
4416.85 2053
4417.47 2016
4418.10 2022
4418.73 1879
4419.35 1886
4419.98 1935
4420.61 1852
4421.24 1870
4421.86 1854
4422.49 2017
4423.12 1930
4423.75 1872
4424.37 1981
4425.00 2110
4425.63 1796
4426.26 1808
4426.88 1796
4427.51 1918
4428.14 1657
4428.77 1602
4429.39 1776
4430.02 1695
4430.65 1549
4431.28 1630
4431.91 1668
4432.53 1680
4433.16 1859
4433.79 1832
4434.42 1687
4435.05 1662
4435.67 1748
4436.30 1670
4436.93 1723
4437.56 1660
4438.19 1755
4438.82 1696
4439.44 1700
4440.07 1711
4440.70 1652
4441.33 1698
4441.96 1770
4442.59 1799
4443.22 1672
4443.85 1741
4444.47 1763
4445.10 1631
4445.73 1624
4446.36 1754
4446.99 1752
4447.62 1623
4448.25 1791
4448.88 1708
4449.51 1739
4450.14 1735
4450.77 1847
4451.39 1699
4452.02 1905
4452.65 1786
4453.28 1636
4453.91 1757
4454.54 1851
4455.17 1874
4455.80 1983
4456.43 1801
4457.06 1909
4457.69 1869
4458.32 1943
4458.95 1908
4459.58 1786
4460.21 1845
4460.84 1932
4461.47 1761
4462.10 1793
4462.73 1755
4463.36 1630
4463.99 1820
4464.62 1716
4465.25 1764
4465.88 1662
4466.51 1658
4467.14 1608
4467.77 1540
4468.40 1550
4469.03 1543
4469.67 1526
4470.30 1596
4470.93 1574
4471.56 1722
4472.19 1765
4472.82 1734
4473.45 1605
4474.08 1507
4474.71 1558
4475.34 1608
4475.97 1430
4476.61 1521
4477.24 1595
4477.87 1700
4478.50 1600
4479.13 1543
4479.76 1611
4480.39 1692
4481.02 1768
4481.66 1740
4482.29 1630
4482.92 1616
4483.55 1668
4484.18 1630
4484.81 1733
4485.45 1709
4486.08 1839
4486.71 1810
4487.34 1731
4487.97 1739
4488.61 1846
4489.24 1802
4489.87 1758
4490.50 1704
4491.13 1894
4491.77 1896
4492.40 1796
4493.03 1722
4493.66 1716
4494.30 1695
4494.93 1706
4495.56 1743
4496.19 1713
4496.83 1700
4497.46 1765
4498.09 1704
4498.72 1721
4499.36 1709
4499.99 1766
4500.62 1693
4501.25 1798
4501.89 1808
4502.52 1846
4503.15 1854
4503.79 2020
4504.42 1960
4505.05 2026
4505.69 2148
4506.32 2129
4506.95 2144
4507.59 2011
4508.22 2093
4508.85 2055
4509.49 1948
4510.12 2008
4510.75 1776
4511.39 1757
4512.02 1771
4512.65 1957
4513.29 1929
4513.92 1840
4514.56 1827
4515.19 1776
4515.82 1862
4516.46 1888
4517.09 1753
4517.73 1838
4518.36 1769
4518.99 1767
4519.63 1759
4520.26 1906
4520.90 1844
4521.53 1772
4522.16 1756
4522.80 1822
4523.43 1706
4524.07 1632
4524.70 1805
4525.34 1758
4525.97 1724
4526.61 1890
4527.24 1823
4527.88 1864
4528.51 1919
4529.15 1974
4529.78 2007
4530.42 2290
4531.05 2348
4531.69 2703
4532.32 2997
4532.96 3141
4533.59 3358
4534.23 3897
4534.86 4101
4535.50 4216
4536.13 4316
4536.77 4225
4537.40 4069
4538.04 3904
4538.67 3574
4539.31 3566
4539.94 3245
4540.58 2893
4541.22 2542
4541.85 2461
4542.49 2304
4543.12 2296
4543.76 2099
4544.40 2037
4545.03 1843
4545.67 1739
4546.30 1733
4546.94 1845
4547.58 1807
4548.21 1814
4548.85 1912
4549.48 1806
4550.12 1818
4550.76 1890
4551.39 1935
4552.03 1960
4552.67 2025
4553.30 1936
4553.94 1948
4554.58 1996
4555.21 1944
4555.85 1880
4556.49 1936
4557.12 1944
4557.76 1910
4558.40 1888
4559.03 1893
4559.67 1809
4560.31 1820
4560.94 1844
4561.58 1795
4562.22 1881
4562.86 1849
4563.49 1927
4564.13 1924
4564.77 1939
4565.41 1938
4566.04 1959
4566.68 1925
4567.32 1861
4567.96 1957
4568.59 1961
4569.23 2033
4569.87 1979
4570.51 1881
4571.14 1968
4571.78 1909
4572.42 1844
4573.06 1937
4573.70 1981
4574.33 2038
4574.97 1961
4575.61 1927
4576.25 1774
4576.89 1928
4577.52 1939
4578.16 1988
4578.80 1788
4579.44 1846
4580.08 1832
4580.72 1945
4581.35 1773
4581.99 1697
4582.63 1695
4583.27 1701
4583.91 1800
4584.55 1852
4585.19 1839
4585.83 1790
4586.46 1797
4587.10 1885
4587.74 1853
4588.38 1869
4589.02 1962
4589.66 1847
4590.30 1775
4590.94 1934
4591.58 1938
4592.22 1994
4592.85 1994
4593.49 2169
4594.13 2094
4594.77 2160
4595.41 2256
4596.05 2276
4596.69 2098
4597.33 2004
4597.97 1966
4598.61 2036
4599.25 2011
4599.89 1971
4600.53 1806
4601.17 1767
4601.81 1885
4602.45 1837
4603.09 1819
4603.73 1859
4604.37 1784
4605.01 1685
4605.65 1824
4606.29 2027
4606.93 1906
4607.57 1773
4608.21 1820
4608.85 1945
4609.49 2028
4610.13 2063
4610.77 2048
4611.41 1880
4612.05 1876
4612.70 1938
4613.34 1987
4613.98 2063
4614.62 1951
4615.26 1867
4615.90 1872
4616.54 1913
4617.18 1853
4617.82 1970
4618.46 1976
4619.10 1907
4619.75 1777
4620.39 1973
4621.03 1784
4621.67 1748
4622.31 1674
4622.95 1863
4623.59 1801
4624.24 1856
4624.88 1978
4625.52 1963
4626.16 1798
4626.80 1804
4627.44 1831
4628.09 1782
4628.73 1844
4629.37 2035
4630.01 2021
4630.65 1780
4631.29 1918
4631.94 2062
4632.58 1949
4633.22 1801
4633.86 1860
4634.51 1911
4635.15 1849
4635.79 2060
4636.43 1987
4637.07 1899
4637.72 1908
4638.36 1880
4639.00 1982
4639.64 1961
4640.29 2146
4640.93 2083
4641.57 2243
4642.21 2150
4642.86 2133
4643.50 2249
4644.14 2022
4644.79 1913
4645.43 1888
4646.07 2042
4646.72 1945
4647.36 1894
4648.00 2055
4648.64 1975
4649.29 1761
4649.93 1808
4650.57 1812
4651.22 1850
4651.86 1899
4652.50 2041
4653.15 1924
4653.79 2027
4654.44 2043
4655.08 2142
4655.72 2161
4656.37 2317
4657.01 2210
4657.65 2345
4658.30 2129
4658.94 2127
4659.59 2159
4660.23 1997
4660.87 2029
4661.52 1808
4662.16 1915
4662.81 1783
4663.45 1811
4664.09 1840
4664.74 1736
4665.38 1805
4666.03 1815
4666.67 1890
4667.32 1866
4667.96 1796
4668.61 1712
4669.25 1695
4669.89 1641
4670.54 1579
4671.18 1652
4671.83 1710
4672.47 1684
4673.12 1767
4673.76 1776
4674.41 1645
4675.05 1668
4675.70 1716
4676.34 1676
4676.99 1602
4677.63 1702
4678.28 1812
4678.92 1765
4679.57 1800
4680.22 1740
4680.86 1742
4681.51 1733
4682.15 1661
4682.80 1816
4683.44 1808
4684.09 1717
4684.73 1706
4685.38 1758
4686.03 1724
4686.67 1778
4687.32 1743
4687.96 1817
4688.61 1784
4689.25 1774
4689.90 1752
4690.55 1672
4691.19 1793
4691.84 2019
4692.49 1707
4693.13 1874
4693.78 1803
4694.42 1650
4695.07 1674
4695.72 1810
4696.36 1905
4697.01 1902
4697.66 1779
4698.30 1699
4698.95 1860
4699.60 2008
4700.24 1975
4700.89 1856
4701.54 1894
4702.18 2040
4702.83 2041
4703.48 1982
4704.12 2024
4704.77 1926
4705.42 1979
4706.07 1981
4706.71 1936
4707.36 1858
4708.01 1889
4708.66 1749
4709.30 1854
4709.95 1693
4710.60 1766
4711.24 1916
4711.89 1828
4712.54 1801
4713.19 1805
4713.84 1952
4714.48 1912
4715.13 1881
4715.78 1893
4716.43 1827
4717.07 1870
4717.72 1826
4718.37 1673
4719.02 1635
4719.67 1758
4720.31 1791
4720.96 1767
4721.61 1787
4722.26 1936
4722.91 1873
4723.56 1838
4724.20 1847
4724.85 1969
4725.50 1887
4726.15 1835
4726.80 1996
4727.45 1944
4728.10 1961
4728.74 1999
4729.39 1976
4730.04 1931
4730.69 2081
4731.34 1882
4731.99 1936
4732.64 1858
4733.29 1967
4733.94 1803
4734.58 1793
4735.23 1779
4735.88 1713
4736.53 1602
4737.18 1593
4737.83 1575
4738.48 1722
4739.13 1672
4739.78 1757
4740.43 1764
4741.08 1678
4741.73 1599
4742.38 1766
4743.03 1808
4743.68 1824
4744.33 1974
4744.98 1876
4745.63 1802
4746.28 1701
4746.93 1766
4747.58 1644
4748.23 1813
4748.88 1686
4749.53 1793
4750.18 1855
4750.83 1735
4751.48 1745
4752.13 1764
4752.78 1983
4753.43 1751
4754.08 1862
4754.73 1887
4755.38 1997
4756.03 1914
4756.68 1917
4757.33 1952
4757.98 2108
4758.63 2081
4759.28 1881
4759.93 1888
4760.59 1901
4761.24 1824
4761.89 1857
4762.54 1853
4763.19 1946
4763.84 1926
4764.49 1803
4765.14 1840
4765.79 1777
4766.45 1863
4767.10 1891
4767.75 1956
4768.40 1919
4769.05 2016
4769.70 2092
4770.35 2082
4771.01 2160
4771.66 2196
4772.31 1992
4772.96 1980
4773.61 2101
4774.26 1986
4774.92 1785
4775.57 1773
4776.22 1787
4776.87 1725
4777.52 1805
4778.18 1778
4778.83 1768
4779.48 1797
4780.13 1683
4780.79 1758
4781.44 1780
4782.09 1920
4782.74 2006
4783.40 1988
4784.05 1837
4784.70 1896
4785.35 1921
4786.01 1862
4786.66 1754
4787.31 1868
4787.96 1924
4788.62 1887
4789.27 1818
4789.92 1767
4790.58 1691
4791.23 1886
4791.88 1913
4792.53 1748
4793.19 1668
4793.84 1845
4794.49 1820
4795.15 1848
4795.80 1776
4796.45 1772
4797.11 1782
4797.76 1908
4798.41 1823
4799.07 1775
4799.72 1701
4800.37 1573
4801.03 1620
4801.68 1609
4802.34 1650
4802.99 1719
4803.64 1678
4804.30 1750
4804.95 1698
4805.61 1716
4806.26 1669
4806.91 1705
4807.57 1752
4808.22 1723
4808.88 1684
4809.53 1540
4810.18 1551
4810.84 1799
4811.49 1814
4812.15 1846
4812.80 1877
4813.46 1750
4814.11 1748
4814.77 1747
4815.42 1756
4816.07 1646
4816.73 1711
4817.38 1707
4818.04 1888
4818.69 1661
4819.35 1713
4820.00 1768
4820.66 1846
4821.31 1683
4821.97 1669
4822.62 1758
4823.28 1854
4823.93 1898
4824.59 1950
4825.24 1942
4825.90 1949
4826.56 1966
4827.21 1997
4827.87 2004
4828.52 2157
4829.18 2108
4829.83 2377
4830.49 2196
4831.14 2151
4831.80 2150
4832.46 2061
4833.11 1981
4833.77 2193
4834.42 2146
4835.08 2061
4835.74 2043
4836.39 2193
4837.05 2024
4837.70 2121
4838.36 2369
4839.02 2290
4839.67 2517
4840.33 2623
4840.99 2723
4841.64 2660
4842.30 2796
4842.96 2698
4843.61 2550
4844.27 2462
4844.92 2588
4845.58 2621
4846.24 2460
4846.90 2258
4847.55 2214
4848.21 2231
4848.87 2208
4849.52 2099
4850.18 2157
4850.84 2014
4851.49 2087
4852.15 2144
4852.81 2260
4853.47 2205
4854.12 2211
4854.78 2375
4855.44 2377
4856.09 2179
4856.75 2156
4857.41 2179
4858.07 2247
4858.72 2303
4859.38 2027
4860.04 2234
4860.70 2330
4861.36 2338
4862.01 2341
4862.67 2266
4863.33 2205
4863.99 2149
4864.64 2351
4865.30 2279
4865.96 2389
4866.62 2432
4867.28 2236
4867.94 2355
4868.59 2443
4869.25 2345
4869.91 2564
4870.57 2483
4871.23 2425
4871.89 2262
4872.54 2318
4873.20 2372
4873.86 2261
4874.52 2250
4875.18 2190
4875.84 2222
4876.50 2298
4877.16 2276
4877.81 2254
4878.47 2235
4879.13 2317
4879.79 2317
4880.45 2194
4881.11 2203
4881.77 2284
4882.43 2182
4883.09 2273
4883.75 2108
4884.41 2137
4885.06 2191
4885.72 2291
4886.38 2053
4887.04 1937
4887.70 1870
4888.36 1999
4889.02 2044
4889.68 1959
4890.34 2019
4891.00 2107
4891.66 2198
4892.32 2052
4892.98 2024
4893.64 2000
4894.30 2138
4894.96 1991
4895.62 2277
4896.28 2158
4896.94 2133
4897.60 2150
4898.26 2039
4898.92 1976
4899.58 1970
4900.24 1937
4900.90 1911
4901.56 1935
4902.22 1959
4902.88 1985
4903.54 2071
4904.21 2102
4904.87 2168
4905.53 2000
4906.19 1868
4906.85 1858
4907.51 1928
4908.17 1947
4908.83 1872
4909.49 1769
4910.15 1850
4910.81 1821
4911.48 1847
4912.14 1847
4912.80 1780
4913.46 1769
4914.12 1856
4914.78 1723
4915.44 1814
4916.11 1771
4916.77 1767
4917.43 1935
4918.09 1765
4918.75 1728
4919.41 1832
4920.07 1768
4920.74 1704
4921.40 1729
4922.06 1699
4922.72 1678
4923.38 1701
4924.05 1738
4924.71 1519
4925.37 1574
4926.03 1499
4926.69 1690
4927.36 1710
4928.02 1729
4928.68 1692
4929.34 1723
4930.01 1596
4930.67 1656
4931.33 1614
4931.99 1625
4932.66 1626
4933.32 1575
4933.98 1702
4934.64 1713
4935.31 1734
4935.97 1686
4936.63 1638
4937.30 1683
4937.96 1636
4938.62 1675
4939.28 1693
4939.95 1677
4940.61 1639
4941.27 1795
4941.94 1708
4942.60 1707
4943.26 1655
4943.93 1668
4944.59 1614
4945.25 1588
4945.92 1605
4946.58 1624
4947.24 1673
4947.91 1707
4948.57 1647
4949.23 1594
4949.90 1673
4950.56 1626
4951.23 1576
4951.89 1607
4952.55 1581
4953.22 1548
4953.88 1456
4954.55 1579
4955.21 1596
4955.87 1525
4956.54 1572
4957.20 1683
4957.87 1672
4958.53 1706
4959.20 1673
4959.86 1554
4960.52 1633
4961.19 1585
4961.85 1604
4962.52 1622
4963.18 1598
4963.85 1543
4964.51 1617
4965.18 1712
4965.84 1692
4966.51 1692
4967.17 1698
4967.84 1825
4968.50 1820
4969.17 1687
4969.83 1719
4970.50 1740
4971.16 1703
4971.83 1778
4972.49 1670
4973.16 1694
4973.82 1690
4974.49 1643
4975.15 1678
4975.82 1614
4976.48 1719
4977.15 1684
4977.82 1661
4978.48 1589
4979.15 1663
4979.81 1701
4980.48 1673
4981.14 1759
4981.81 1700
4982.48 1572
4983.14 1527
4983.81 1655
4984.47 1704
4985.14 1676
4985.81 1631
4986.47 1595
4987.14 1671
4987.81 1780
4988.47 1852
4989.14 1662
4989.80 1582
4990.47 1740
4991.14 1756
4991.80 1741
4992.47 1670
4993.14 1723
4993.80 1699
4994.47 1683
4995.14 1679
4995.80 1547
4996.47 1649
4997.14 1639
4997.80 1588
4998.47 1516
4999.14 1574
4999.81 1570
5000.47 1625
5001.14 1652
5001.81 1647
5002.47 1663
5003.14 1598
5003.81 1571
5004.48 1624
5005.14 1586
5005.81 1634
5006.48 1651
5007.15 1512
5007.81 1566
5008.48 1653
5009.15 1730
5009.82 1595
5010.49 1707
5011.15 1675
5011.82 1742
5012.49 1709
5013.16 1711
5013.83 1763
5014.49 1750
5015.16 1790
5015.83 1699
5016.50 1602
5017.17 1644
5017.83 1649
5018.50 1592
5019.17 1635
5019.84 1699
5020.51 1762
5021.18 1733
5021.84 1913
5022.51 1972
5023.18 2127
5023.85 2234
5024.52 2380
5025.19 2396
5025.86 2406
5026.53 2610
5027.19 2707
5027.86 2852
5028.53 2676
5029.20 2459
5029.87 2459
5030.54 2311
5031.21 2129
5031.88 2070
5032.55 2175
5033.22 2022
5033.89 1791
5034.56 1778
5035.23 1784
5035.89 1740
5036.56 1729
5037.23 1722
5037.90 1634
5038.57 1701
5039.24 1641
5039.91 1510
5040.58 1632
5041.25 1600
5041.92 1591
5042.59 1672
5043.26 1718
5043.93 1574
5044.60 1529
5045.27 1607
5045.94 1608
5046.61 1601
5047.28 1525
5047.95 1589
5048.62 1603
5049.29 1533
5049.96 1494
5050.63 1593
5051.31 1649
5051.98 1586
5052.65 1631
5053.32 1669
5053.99 1743
5054.66 1635
5055.33 1657
5056.00 1584
5056.67 1664
5057.34 1676
5058.01 1590
5058.68 1631
5059.35 1656
5060.03 1650
5060.70 1675
5061.37 1582
5062.04 1591
5062.71 1585
5063.38 1637
5064.05 1613
5064.72 1633
5065.40 1655
5066.07 1642
5066.74 1703
5067.41 1793
5068.08 1671
5068.75 1587
5069.43 1507
5070.10 1504
5070.77 1608
5071.44 1637
5072.11 1587
5072.79 1523
5073.46 1613
5074.13 1617
5074.80 1631
5075.47 1570
5076.15 1699
5076.82 1666
5077.49 1618
5078.16 1653
5078.83 1752
5079.51 1598
5080.18 1640
5080.85 1729
5081.52 1772
5082.20 1734
5082.87 1950
5083.54 1851
5084.22 1731
5084.89 1737
5085.56 1663
5086.23 1793
5086.91 1738
5087.58 1685
5088.25 1691
5088.93 1747
5089.60 1711
5090.27 1591
5090.94 1852
5091.62 1880
5092.29 1749
5092.96 1865
5093.64 1928
5094.31 1755
5094.98 1933
5095.66 1958
5096.33 1932
5097.00 1739
5097.68 1874
5098.35 1788
5099.03 1798
5099.70 1809
5100.37 1747
5101.05 1717
5101.72 1689
5102.39 1800
5103.07 1761
5103.74 1716
5104.42 1704
5105.09 1687
5105.77 1694
5106.44 1748
5107.11 1831
5107.79 1833
5108.46 1802
5109.14 1812
5109.81 1814
5110.49 1791
5111.16 1810
5111.83 1756
5112.51 1687
5113.18 1705
5113.86 1711
5114.53 1683
5115.21 1700
5115.88 1687
5116.56 1568
5117.23 1603
5117.91 1618
5118.58 1624
5119.26 1611
5119.93 1638
5120.61 1841
5121.28 1935
5121.96 1996
5122.63 1862
5123.31 1801
5123.98 1782
5124.66 1794
5125.33 1788
5126.01 1756
5126.69 1799
5127.36 1660
5128.04 1848
5128.71 1889
5129.39 1701
5130.06 1835
5130.74 1786
5131.42 1719
5132.09 1718
5132.77 1664
5133.44 1805
5134.12 1745
5134.79 1704
5135.47 1760
5136.15 1770
5136.82 1592
5137.50 1613
5138.18 1711
5138.85 1619
5139.53 1605
5140.20 1702
5140.88 1782
5141.56 1780
5142.23 1698
5142.91 1681
5143.59 1716
5144.26 1598
5144.94 1644
5145.62 1642
5146.29 1779
5146.97 1648
5147.65 1585
5148.33 1709
5149.00 1600
5149.68 1641
5150.36 1579
5151.03 1578
5151.71 1542
5152.39 1525
5153.06 1542
5153.74 1635
5154.42 1600
5155.10 1447
5155.77 1550
5156.45 1493
5157.13 1535
5157.81 1563
5158.48 1571
5159.16 1529
5159.84 1598
5160.52 1587
5161.20 1491
5161.87 1461
5162.55 1476
5163.23 1571
5163.91 1590
5164.58 1543
5165.26 1701
5165.94 1618
5166.62 1530
5167.30 1532
5167.98 1577
5168.65 1628
5169.33 1560
5170.01 1660
5170.69 1633
5171.37 1636
5172.05 1536
5172.72 1633
5173.40 1599
5174.08 1590
5174.76 1521
5175.44 1514
5176.12 1434
5176.80 1484
5177.48 1470
5178.15 1488
5178.83 1586
5179.51 1582
5180.19 1419
5180.87 1452
5181.55 1532
5182.23 1543
5182.91 1569
5183.59 1537
5184.27 1499
5184.95 1469
5185.63 1560
5186.30 1552
5186.98 1446
5187.66 1361
5188.34 1428
5189.02 1506
5189.70 1459
5190.38 1483
5191.06 1489
5191.74 1517
5192.42 1500
5193.10 1568
5193.78 1512
5194.46 1407
5195.14 1486
5195.82 1439
5196.50 1469
5197.18 1469
5197.86 1509
5198.54 1619
5199.22 1504
5199.90 1459
5200.58 1430
5201.26 1462
5201.94 1526
5202.62 1445
5203.31 1506
5203.99 1558
5204.67 1489
5205.35 1534
5206.03 1446
5206.71 1504
5207.39 1509
5208.07 1571
5208.75 1743
5209.43 1650
5210.11 1640
5210.79 1516
5211.48 1512
5212.16 1724
5212.84 1766
5213.52 1699
5214.20 1624
5214.88 1809
5215.56 1707
5216.24 1765
5216.93 1746
5217.61 1708
5218.29 1759
5218.97 1718
5219.65 1813
5220.33 1736
5221.02 1653
5221.70 1721
5222.38 1749
5223.06 1779
5223.74 1818
5224.42 1882
5225.11 1802
5225.79 1685
5226.47 1741
5227.15 1892
5227.83 1795
5228.52 1712
5229.20 1660
5229.88 1696
5230.56 1721
5231.25 1704
5231.93 1609
5232.61 1556
5233.29 1552
5233.98 1654
5234.66 1675
5235.34 1586
5236.02 1596
5236.71 1727
5237.39 1626
5238.07 1628
5238.76 1666
5239.44 1645
5240.12 1658
5240.80 1688
5241.49 1676
5242.17 1659
5242.85 1572
5243.54 1552
5244.22 1574
5244.90 1645
5245.59 1717
5246.27 1499
5246.95 1707
5247.64 1653
5248.32 1573
5249.00 1580
5249.69 1640
5250.37 1572
5251.05 1670
5251.74 1787
5252.42 1687
5253.11 1656
5253.79 1820
5254.47 1677
5255.16 1695
5255.84 1796
5256.53 1689
5257.21 1690
5257.89 1754
5258.58 1672
5259.26 1556
5259.95 1617
5260.63 1559
5261.32 1625
5262.00 1597
5262.68 1520
5263.37 1606
5264.05 1570
5264.74 1566
5265.42 1659
5266.11 1650
5266.79 1678
5267.48 1738
5268.16 1760
5268.85 1869
5269.53 1668
5270.22 1732
5270.90 1624
5271.59 1665
5272.27 1570
5272.96 1718
5273.64 1708
5274.33 1712
5275.01 1721
5275.70 1595
5276.38 1632
5277.07 1768
5277.75 1709
5278.44 1647
5279.12 1583
5279.81 1669
5280.49 1800
5281.18 1724
5281.87 1896
5282.55 1928
5283.24 1898
5283.92 1928
5284.61 2009
5285.30 2069
5285.98 2301
5286.67 2226
5287.35 2061
5288.04 2134
5288.73 2064
5289.41 1968
5290.10 1816
5290.78 1684
5291.47 1737
5292.16 1800
5292.84 1806
5293.53 1682
5294.22 1641
5294.90 1661
5295.59 1804
5296.28 1763
5296.96 1749
5297.65 1764
5298.34 1741
5299.02 1758
5299.71 1791
5300.40 1813
5301.08 1811
5301.77 1736
5302.46 1866
5303.14 1727
5303.83 1778
5304.52 1736
5305.21 1750
5305.89 1945
5306.58 1931
5307.27 1879
5307.96 1926
5308.64 1983
5309.33 1925
5310.02 1940
5310.71 1852
5311.39 1879
5312.08 1849
5312.77 1841
5313.46 1801
5314.14 1764
5314.83 1856
5315.52 1854
5316.21 1756
5316.89 1825
5317.58 1849
5318.27 1879
5318.96 1904
5319.65 1653
5320.34 1717
5321.02 1904
5321.71 1989
5322.40 1916
5323.09 1853
5323.78 1953
5324.47 1928
5325.15 1829
5325.84 1972
5326.53 1831
5327.22 1903
5327.91 1946
5328.60 1764
5329.29 1743
5329.97 1782
5330.66 1761
5331.35 1696
5332.04 1697
5332.73 1734
5333.42 1748
5334.11 1682
5334.80 1697
5335.49 1746
5336.18 1797
5336.87 1863
5337.55 1811
5338.24 1965
5338.93 1918
5339.62 1911
5340.31 1739
5341.00 1767
5341.69 1894
5342.38 1872
5343.07 1870
5343.76 1954
5344.45 1919
5345.14 1925
5345.83 1973
5346.52 1974
5347.21 2054
5347.90 2012
5348.59 1932
5349.28 2167
5349.97 2187
5350.66 2189
5351.35 2435
5352.04 2427
5352.73 2649
5353.42 3123
5354.11 3193
5354.80 3238
5355.49 3533
5356.18 3450
5356.87 3363
5357.56 3401
5358.25 3027
5358.94 3089
5359.64 2772
5360.33 2458
5361.02 2322
5361.71 2151
5362.40 2127
5363.09 1955
5363.78 1753
5364.47 1913
5365.16 1828
5365.85 1764
5366.55 1717
5367.24 1750
5367.93 1687
5368.62 1747
5369.31 1799
5370.00 1801
5370.69 1745
5371.38 1687
5372.08 1656
5372.77 1716
5373.46 1721
5374.15 1615
5374.84 1630
5375.53 1639
5376.23 1688
5376.92 1539
5377.61 1598
5378.30 1595
5378.99 1611
5379.69 1547
5380.38 1642
5381.07 1681
5381.76 1675
5382.45 1627
5383.15 1513
5383.84 1685
5384.53 1569
5385.22 1626
5385.92 1550
5386.61 1506
5387.30 1634
5387.99 1669
5388.69 1504
5389.38 1496
5390.07 1577
5390.76 1606
5391.46 1571
5392.15 1778
5392.84 1655
5393.54 1763
5394.23 1883
5394.92 1834
5395.61 1870
5396.31 1789
5397.00 1812
5397.69 1676
5398.39 1627
5399.08 1668
5399.77 1656
5400.47 1829
5401.16 1855
5401.85 1732
5402.55 1706
5403.24 1605
5403.93 1534
5404.63 1673
5405.32 1747
5406.02 1774
5406.71 1687
5407.40 1742
5408.10 1585
5408.79 1642
5409.48 1723
5410.18 1673
5410.87 1724
5411.57 1609
5412.26 1703
5412.95 1693
5413.65 1704
5414.34 1707
5415.04 1664
5415.73 1599
5416.43 1544
5417.12 1586
5417.82 1623
5418.51 1597
5419.20 1568
5419.90 1616
5420.59 1616
5421.29 1586
5421.98 1637
5422.68 1607
5423.37 1682
5424.07 1674
5424.76 1579
5425.46 1588
5426.15 1634
5426.85 1541
5427.54 1670
5428.24 1716
5428.93 1572
5429.63 1708
5430.32 1661
5431.02 1575
5431.71 1570
5432.41 1589
5433.10 1655
5433.80 1579
5434.50 1678
5435.19 1765
5435.89 1656
5436.58 1741
5437.28 1656
5437.97 1609
5438.67 1675
5439.37 1786
5440.06 1765
5440.76 1685
5441.45 1907
5442.15 1737
5442.85 1718
5443.54 1763
5444.24 1800
5444.93 1768
5445.63 1804
5446.33 1711
5447.02 1674
5447.72 1797
5448.42 1839
5449.11 1907
5449.81 1832
5450.51 2099
5451.20 2070
5451.90 2160
5452.60 2205
5453.29 2118
5453.99 2253
5454.69 2248
5455.38 2174
5456.08 2036
5456.78 2048
5457.47 2111
5458.17 1909
5458.87 1914
5459.57 1912
5460.26 1937
5460.96 1839
5461.66 1825
5462.35 1840
5463.05 1843
5463.75 1869
5464.45 1857
5465.14 2015
5465.84 1950
5466.54 1982
5467.24 2020
5467.93 2189
5468.63 2140
5469.33 2207
5470.03 2044
5470.73 1909
5471.42 2163
5472.12 2025
5472.82 1835
5473.52 1918
5474.22 1989
5474.91 1948
5475.61 1870
5476.31 2025
5477.01 1961
5477.71 2117
5478.40 2070
5479.10 1927
5479.80 2033
5480.50 2158
5481.20 2216
5481.90 2353
5482.60 2195
5483.29 2379
5483.99 2625
5484.69 2733
5485.39 2595
5486.09 2664
5486.79 2547
5487.49 2659
5488.19 2552
5488.89 2532
5489.58 2299
5490.28 2397
5490.98 2589
5491.68 2445
5492.38 2286
5493.08 2222
5493.78 2229
5494.48 2313
5495.18 2422
5495.88 2350
5496.58 2558
5497.28 2415
5497.98 2397
5498.68 2370
5499.38 2471
5500.08 2620
5500.78 2601
5501.48 2648
5502.18 2952
5502.88 3028
5503.58 3376
5504.28 3883
5504.98 3974
5505.68 3904
5506.38 3859
5507.08 3753
5507.78 3531
5508.48 3529
5509.18 3184
5509.88 2883
5510.58 2816
5511.28 2699
5511.98 2441
5512.68 2459
5513.38 2292
5514.08 2338
5514.78 2428
5515.48 2413
5516.18 2392
5516.88 2421
5517.58 2408
5518.28 2155
5518.99 2274
5519.69 2358
5520.39 2255
5521.09 2219
5521.79 2108
5522.49 2263
5523.19 2195
5523.89 2144
5524.59 2149
5525.30 2104
5526.00 2149
5526.70 2134
5527.40 2101
5528.10 2011
5528.80 2017
5529.50 2016
5530.21 1889
5530.91 1929
5531.61 1865
5532.31 1688
5533.01 1684
5533.72 1738
5534.42 1774
5535.12 1833
5535.82 1688
5536.52 1695
5537.23 1679
5537.93 1664
5538.63 1616
5539.33 1687
5540.03 1714
5540.74 1697
5541.44 1696
5542.14 1787
5542.84 1705
5543.55 1755
5544.25 1715
5544.95 1593
5545.65 1541
5546.36 1626
5547.06 1722
5547.76 1753
5548.47 1751
5549.17 1660
5549.87 1673
5550.57 1770
5551.28 1809
5551.98 1766
5552.68 1864
5553.39 1795
5554.09 1750
5554.79 1626
5555.50 1710
5556.20 1702
5556.90 1661
5557.61 1634
5558.31 1559
5559.01 1708
5559.72 1594
5560.42 1562
5561.12 1554
5561.83 1470
5562.53 1590
5563.23 1605
5563.94 1595
5564.64 1630
5565.35 1743
5566.05 1596
5566.75 1607
5567.46 1612
5568.16 1566
5568.87 1702
5569.57 1653
5570.27 1700
5570.98 1645
5571.68 1813
5572.39 1704
5573.09 1628
5573.80 1728
5574.50 1662
5575.21 1590
5575.91 1674
5576.61 1647
5577.32 1693
5578.02 1618
5578.73 1712
5579.43 1701
5580.14 1724
5580.84 1771
5581.55 1766
5582.25 1679
5582.96 1673
5583.66 1579
5584.37 1544
5585.07 1594
5585.78 1586
5586.48 1599
5587.19 1534
5587.89 1457
5588.60 1584
5589.30 1588
5590.01 1527
5590.72 1514
5591.42 1597
5592.13 1640
5592.83 1524
5593.54 1492
5594.24 1724
5594.95 1734
5595.66 1662
5596.36 1542
5597.07 1647
5597.77 1657
5598.48 1646
5599.18 1627
5599.89 1578
5600.60 1519
5601.30 1480
5602.01 1478
5602.72 1520
5603.42 1525
5604.13 1539
5604.83 1531
5605.54 1421
5606.25 1456
5606.95 1496
5607.66 1455
5608.37 1546
5609.07 1563
5609.78 1549
5610.49 1456
5611.19 1562
5611.90 1569
5612.61 1489
5613.31 1415
5614.02 1455
5614.73 1544
5615.44 1650
5616.14 1559
5616.85 1521
5617.56 1441
5618.26 1532
5618.97 1563
5619.68 1586
5620.39 1586
5621.09 1574
5621.80 1511
5622.51 1513
5623.22 1499
5623.92 1612
5624.63 1611
5625.34 1499
5626.05 1558
5626.75 1583
5627.46 1476
5628.17 1575
5628.88 1611
5629.59 1529
5630.29 1472
5631.00 1636
5631.71 1630
5632.42 1590
5633.13 1579
5633.83 1644
5634.54 1694
5635.25 1697
5635.96 1652
5636.67 1699
5637.38 1674
5638.08 1701
5638.79 1682
5639.50 1745
5640.21 1703
5640.92 1753
5641.63 1802
5642.34 1806
5643.05 1757
5643.75 1812
5644.46 1935
5645.17 1941
5645.88 1853
5646.59 1724
5647.30 1788
5648.01 1855
5648.72 1805
5649.43 1577
5650.14 1752
5650.85 1606
5651.55 1703
5652.26 1677
5652.97 1715
5653.68 1702
5654.39 1639
5655.10 1704
5655.81 1710
5656.52 1649
5657.23 1645
5657.94 1691
5658.65 1832
5659.36 1841
5660.07 1972
5660.78 1881
5661.49 1848
5662.20 1958
5662.91 2011
5663.62 1919
5664.33 1978
5665.04 2091
5665.75 1994
5666.46 1860
5667.17 1864
5667.88 1838
5668.59 1753
5669.30 1791
5670.01 1811
5670.72 1707
5671.43 1792
5672.14 1790
5672.85 1685
5673.57 1786
5674.28 1692
5674.99 1821
5675.70 1749
5676.41 1828
5677.12 1785
5677.83 1699
5678.54 1717
5679.25 1782
5679.96 1682
5680.68 1625
5681.39 1595
5682.10 1792
5682.81 1694
5683.52 1708
5684.23 1885
5684.94 1652
5685.65 1675
5686.37 1804
5687.08 1688
5687.79 1757
5688.50 1697
5689.21 1671
5689.92 1580
5690.64 1550
5691.35 1506
5692.06 1627
5692.77 1616
5693.48 1547
5694.20 1582
5694.91 1643
5695.62 1732
5696.33 1645
5697.04 1671
5697.76 1555
5698.47 1471
5699.18 1755
5699.89 1642
5700.61 1662
5701.32 1528
5702.03 1436
5702.74 1553
5703.46 1615
5704.17 1640
5704.88 1727
5705.59 1631
5706.31 1575
5707.02 1610
5707.73 1496
5708.45 1518
5709.16 1582
5709.87 1586
5710.58 1636
5711.30 1604
5712.01 1546
5712.72 1591
5713.44 1575
5714.15 1592
5714.86 1589
5715.58 1605
5716.29 1544
5717.00 1524
5717.72 1517
5718.43 1536
5719.14 1519
5719.86 1528
5720.57 1577
5721.28 1515
5722.00 1515
5722.71 1564
5723.43 1560
5724.14 1560
5724.85 1528
5725.57 1727
5726.28 1582
5727.00 1643
5727.71 1550
5728.42 1571
5729.14 1671
5729.85 1648
5730.57 1785
5731.28 1801
5732.00 1970
5732.71 2063
5733.42 2053
5734.14 2103
5734.85 2076
5735.57 2047
5736.28 2033
5737.00 1963
5737.71 1853
5738.43 1747
5739.14 1534
5739.86 1580
5740.57 1611
5741.29 1539
5742.00 1489
5742.72 1628
5743.43 1599
5744.15 1550
5744.86 1624
5745.58 1665
5746.29 1587
5747.01 1546
5747.72 1549
5748.44 1633
5749.15 1580
5749.87 1645
5750.58 1641
5751.30 1612
5752.02 1602
5752.73 1717
5753.45 1703
5754.16 1666
5754.88 1715
5755.59 1805
5756.31 1717
5757.03 1924
5757.74 2016
5758.46 2056
5759.17 2189
5759.89 2173
5760.61 2146
5761.32 1975
5762.04 2014
5762.76 2072
5763.47 1974
5764.19 1723
5764.90 1717
5765.62 1709
5766.34 1783
5767.05 1692
5767.77 1659
5768.49 1652
5769.20 1681
5769.92 1681
5770.64 1703
5771.35 1647
5772.07 1734
5772.79 1714
5773.51 1827
5774.22 1755
5774.94 1699
5775.66 1812
5776.37 1871
5777.09 1729
5777.81 1649
5778.53 1737
5779.24 1915
5779.96 1809
5780.68 1850
5781.39 1748
5782.11 1821
5782.83 1793
5783.55 1886
5784.26 1927
5784.98 1780
5785.70 1838
5786.42 1964
5787.14 1908
5787.85 1913
5788.57 1879
5789.29 1915
5790.01 1853
5790.73 1887
5791.44 2058
5792.16 2056
5792.88 1940
5793.60 1948
5794.32 1991
5795.03 1984
5795.75 2147
5796.47 2016
5797.19 2118
5797.91 2208
5798.63 2068
5799.35 2156
5800.06 2335
5800.78 2562
5801.50 2795
5802.22 2978
5802.94 3408
5803.66 3913
5804.38 4178
5805.10 4706
5805.81 4672
5806.53 4695
5807.25 4461
5807.97 4105
5808.69 3671
5809.41 3179
5810.13 2789
5810.85 2712
5811.57 2618
5812.29 2618
5813.01 2679
5813.73 2555
5814.45 2414
5815.17 2499
5815.88 2354
5816.60 2468
5817.32 2390
5818.04 2377
5818.76 2357
5819.48 2271
5820.20 2199
5820.92 2341
5821.64 2357
5822.36 2321
5823.08 2273
5823.80 2124
5824.52 2090
5825.24 2059
5825.96 2015
5826.68 1939
5827.40 1879
5828.12 2035
5828.84 2016
5829.57 2003
5830.29 1813
5831.01 1732
5831.73 1976
5832.45 1888
5833.17 1790
5833.89 1815
5834.61 1827
5835.33 1683
5836.05 1781
5836.77 1875
5837.49 1800
5838.21 1834
5838.94 1775
5839.66 1779
5840.38 1696
5841.10 1786
5841.82 1769
5842.54 1688
5843.26 1703
5843.98 1792
5844.70 1756
5845.43 1750
5846.15 1725
5846.87 1669
5847.59 1714
5848.31 1787
5849.03 1803
5849.76 1885
5850.48 1782
5851.20 1766
5851.92 1793
5852.64 1656
5853.36 1688
5854.09 1711
5854.81 1707
5855.53 1688
5856.25 1647
5856.97 1800
5857.70 1687
5858.42 1654
5859.14 1682
5859.86 1702
5860.59 1697
5861.31 1718
5862.03 1718
5862.75 1677
5863.48 1625
5864.20 1611
5864.92 1586
5865.64 1566
5866.37 1591
5867.09 1652
5867.81 1708
5868.54 1594
5869.26 1629
5869.98 1617
5870.70 1562
5871.43 1599
5872.15 1548
5872.87 1613
5873.60 1691
5874.32 1634
5875.04 1599
5875.77 1660
5876.49 1608
5877.21 1582
5877.94 1511
5878.66 1727
5879.38 1772
5880.11 1654
5880.83 1662
5881.55 1605
5882.28 1618
5883.00 1671
5883.73 1744
5884.45 1748
5885.17 1679
5885.90 1649
5886.62 1708
5887.34 1749
5888.07 1744
5888.79 1735
5889.52 1679
5890.24 1597
5890.97 1581
5891.69 1595
5892.41 1623
5893.14 1641
5893.86 1643
5894.59 1671
5895.31 1535
5896.04 1607
5896.76 1513
5897.49 1505
5898.21 1457
5898.93 1517
5899.66 1497
5900.38 1478
5901.11 1468
5901.83 1561
5902.56 1615
5903.28 1512
5904.01 1631
5904.73 1612
5905.46 1635
5906.18 1716
5906.91 1638
5907.64 1680
5908.36 1661
5909.09 1659
5909.81 1575
5910.54 1659
5911.26 1620
5911.99 1601
5912.71 1559
5913.44 1587
5914.16 1759
5914.89 1728
5915.62 1694
5916.34 1561
5917.07 1647
5917.79 1592
5918.52 1497
5919.25 1644
5919.97 1624
5920.70 1690
5921.42 1726
5922.15 1667
5922.88 1792
5923.60 1686
5924.33 1724
5925.05 1741
5925.78 1738
5926.51 1788
5927.23 1821
5927.96 1735
5928.69 1786
5929.41 1827
5930.14 1835
5930.87 1740
5931.59 1714
5932.32 1737
5933.05 1700
5933.77 1806
5934.50 1704
5935.23 1782
5935.95 1814
5936.68 1771
5937.41 1904
5938.14 1947
5938.86 2025
5939.59 1877
5940.32 1892
5941.04 2117
5941.77 1997
5942.50 1901
5943.23 1914
5943.95 1973
5944.68 2073
5945.41 2036
5946.14 2163
5946.87 2172
5947.59 2188
5948.32 2056
5949.05 2173
5949.78 2144
5950.50 2096
5951.23 2122
5951.96 2170
5952.69 2268
5953.42 2327
5954.14 2470
5954.87 2317
5955.60 2328
5956.33 2401
5957.06 2436
5957.79 2498
5958.51 2670
5959.24 2546
5959.97 2498
5960.70 2465
5961.43 2567
5962.16 2604
5962.88 2426
5963.61 2366
5964.34 2641
5965.07 2555
5965.80 2595
5966.53 2611
5967.26 2657
5967.99 2705
5968.72 2804
5969.44 3249
5970.17 3350
5970.90 3373
5971.63 3423
5972.36 3715
5973.09 3688
5973.82 3602
5974.55 3469
5975.28 3286
5976.01 3244
5976.74 3060
5977.47 2985
5978.20 2859
5978.93 2903
5979.66 2822
5980.39 2828
5981.12 2864
5981.85 2922
5982.58 2967
5983.31 2893
5984.04 2954
5984.77 3061
5985.50 2988
5986.23 3023
5986.96 2938
5987.69 2994
5988.42 3206
5989.15 3101
5989.88 3205
5990.61 3232
5991.34 2961
5992.07 2940
5992.80 3134
5993.53 3266
5994.26 3086
5994.99 3034
5995.72 3139
5996.45 3181
5997.18 3117
5997.91 3055
5998.64 3008
5999.37 3161
6000.11 3180
6000.84 3328
6001.57 3213
6002.30 3172
6003.03 3202
6003.76 3256
6004.49 3029
6005.22 3130
6005.95 3176
6006.69 3119
6007.42 3021
6008.15 3185
6008.88 3132
6009.61 2960
6010.34 3120
6011.07 3184
6011.81 3404
6012.54 3624
6013.27 3867
6014.00 4260
6014.73 4739
6015.46 5027
6016.20 5217
6016.93 5409
6017.66 5673
6018.39 5685
6019.12 5339
6019.86 5111
6020.59 4865
6021.32 4598
6022.05 4390
6022.79 3980
6023.52 3788
6024.25 3785
6024.98 3372
6025.72 3072
6026.45 2903
6027.18 2715
6027.91 2734
6028.65 2834
6029.38 2654
6030.11 2580
6030.84 2677
6031.58 2699
6032.31 2619
6033.04 2674
6033.78 2688
6034.51 2564
6035.24 2449
6035.98 2507
6036.71 2447
6037.44 2473
6038.17 2652
6038.91 2539
6039.64 2456
6040.37 2578
6041.11 2640
6041.84 2584
6042.58 2489
6043.31 2483
6044.04 2491
6044.78 2503
6045.51 2621
6046.24 2657
6046.98 2642
6047.71 2750
6048.44 2684
6049.18 2762
6049.91 2590
6050.65 2635
6051.38 2753
6052.11 2724
6052.85 2788
6053.58 2773
6054.32 2859
6055.05 2865
6055.79 2984
6056.52 3047
6057.25 3212
6057.99 3088
6058.72 3235
6059.46 3198
6060.19 3017
6060.93 2971
6061.66 2939
6062.40 2757
6063.13 2799
6063.87 2778
6064.60 2773
6065.34 2810
6066.07 2671
6066.81 2650
6067.54 2497
6068.28 2488
6069.01 2557
6069.75 2618
6070.48 2598
6071.22 2517
6071.95 2574
6072.69 2517
6073.42 2429
6074.16 2664
6074.89 2423
6075.63 2321
6076.36 2420
6077.10 2433
6077.84 2302
6078.57 2226
6079.31 2401
6080.04 2268
6080.78 2190
6081.51 2181
6082.25 2365
6082.99 2352
6083.72 2275
6084.46 2290
6085.20 2319
6085.93 2254
6086.67 2305
6087.40 2446
6088.14 2347
6088.88 2218
6089.61 2309
6090.35 2292
6091.09 2258
6091.82 2232
6092.56 2233
6093.30 2330
6094.03 2280
6094.77 2330
6095.51 2293
6096.24 2532
6096.98 2416
6097.72 2308
6098.45 2342
6099.19 2295
6099.93 2325
6100.66 2226
6101.40 2182
6102.14 2064
6102.87 2169
6103.61 2270
6104.35 2191
6105.09 2096
6105.82 1991
6106.56 2168
6107.30 2156
6108.04 2153
6108.77 2275
6109.51 2244
6110.25 2117
6110.99 2185
6111.72 2204
6112.46 2197
6113.20 2273
6113.94 2224
6114.68 2324
6115.41 2357
6116.15 2177
6116.89 2314
6117.63 2260
6118.37 2186
6119.10 2177
6119.84 2244
6120.58 2350
6121.32 2329
6122.06 2204
6122.80 2372
6123.53 2370
6124.27 2337
6125.01 2318
6125.75 2301
6126.49 2452
6127.23 2483
6127.97 2514
6128.70 2374
6129.44 2375
6130.18 2467
6130.92 2431
6131.66 2461
6132.40 2392
6133.14 2421
6133.88 2337
6134.62 2457
6135.35 2572
6136.09 2417
6136.83 2535
6137.57 2524
6138.31 2542
6139.05 2531
6139.79 2458
6140.53 2528
6141.27 2616
6142.01 2592
6142.75 2574
6143.49 2603
6144.23 2552
6144.97 2544
6145.71 2685
6146.45 2732
6147.19 2557
6147.93 2519
6148.67 2590
6149.41 2479
6150.15 2583
6150.89 2582
6151.63 2648
6152.37 2628
6153.11 2755
6153.85 2854
6154.59 2704
6155.33 2795
6156.07 2820
6156.81 2972
6157.55 2882
6158.29 2814
6159.03 2969
6159.77 3053
6160.51 2916
6161.25 2860
6161.99 2812
6162.73 2842
6163.47 2891
6164.22 3059
6164.96 3049
6165.70 3016
6166.44 3203
6167.18 3301
6167.92 3339
6168.66 3364
6169.40 3527
6170.14 3838
6170.89 3985
6171.63 4043
6172.37 4106
6173.11 3884
6173.85 4033
6174.59 4144
6175.33 4185
6176.08 3964
6176.82 3890
6177.56 3827
6178.30 3960
6179.04 3771
6179.78 3656
6180.53 3743
6181.27 3763
6182.01 3658
6182.75 3523
6183.49 3542
6184.24 3663
6184.98 3810
6185.72 3754
6186.46 4021
6187.20 3979
6187.95 4006
6188.69 4094
6189.43 4127
6190.17 4038
6190.92 3949
6191.66 4100
6192.40 3916
6193.14 4101
6193.89 4257
6194.63 4300
6195.37 4370
6196.12 4262
6196.86 4600
6197.60 4738
6198.34 4955
6199.09 5180
6199.83 5103
6200.57 4932
6201.32 5177
6202.06 5053
6202.80 5063
6203.55 4968
6204.29 4941
6205.03 4929
6205.78 4903
6206.52 4865
6207.26 5308
6208.01 5411
6208.75 5947
6209.49 6804
6210.24 7852
6210.98 9326
6211.72 10969
6212.47 12645
6213.21 14688
6213.96 16512
6214.70 17393
6215.44 17109
6216.19 16911
6216.93 15446
6217.68 14266
6218.42 12485
6219.16 10800
6219.91 9385
6220.65 7913
6221.40 6969
6222.14 6025
6222.89 5354
6223.63 5132
6224.37 4785
6225.12 4646
6225.86 4567
6226.61 4608
6227.35 4914
6228.10 5272
6228.84 5199
6229.59 5373
6230.33 5521
6231.08 5409
6231.82 5284
6232.57 4971
6233.31 4770
6234.06 4427
6234.80 4124
6235.55 3874
6236.29 3543
6237.04 3452
6237.78 3351
6238.53 3235
6239.27 3304
6240.02 3290
6240.76 3097
6241.51 3188
6242.26 3428
6243.00 3377
6243.75 3351
6244.49 3473
6245.24 3439
6245.98 3543
6246.73 3544
6247.48 3582
6248.22 3465
6248.97 3497
6249.71 3672
6250.46 3803
6251.21 3816
6251.95 3694
6252.70 3973
6253.44 4214
6254.19 4211
6254.94 4166
6255.68 4075
6256.43 4044
6257.18 3875
6257.92 3869
6258.67 3818
6259.42 3667
6260.16 3620
6260.91 3655
6261.66 3684
6262.40 3711
6263.15 3700
6263.90 3819
6264.64 3584
6265.39 3648
6266.14 3674
6266.88 3455
6267.63 3495
6268.38 3309
6269.13 3407
6269.87 3559
6270.62 3350
6271.37 3434
6272.11 3598
6272.86 3422
6273.61 3370
6274.36 3330
6275.10 3464
6275.85 3402
6276.60 3346
6277.35 3439
6278.10 3513
6278.84 3511
6279.59 3492
6280.34 3635
6281.09 3605
6281.83 3664
6282.58 3560
6283.33 3503
6284.08 3475
6284.83 3690
6285.57 3545
6286.32 3325
6287.07 3178
6287.82 3107
6288.57 3068
6289.32 3019
6290.06 2935
6290.81 2954
6291.56 2992
6292.31 3015
6293.06 3013
6293.81 2973
6294.56 3094
6295.30 2999
6296.05 3010
6296.80 2983
6297.55 2924
6298.30 2725
6299.05 2710
6299.80 2706
6300.55 2863
6301.30 2867
6302.05 2773
6302.79 2759
6303.54 2661
6304.29 2603
6305.04 2649
6305.79 2684
6306.54 2563
6307.29 2551
6308.04 2842
6308.79 2764
6309.54 2776
6310.29 2691
6311.04 2628
6311.79 2679
6312.54 2712
6313.29 2753
6314.04 2653
6314.79 2614
6315.54 2656
6316.29 2601
6317.04 2719
6317.79 2710
6318.54 2685
6319.29 2684
6320.04 2578
6320.79 2585
6321.54 2656
6322.29 2562
6323.04 2643
6323.79 2582
6324.54 2626
6325.29 2529
6326.04 2398
6326.79 2339
6327.54 2294
6328.29 2292
6329.04 2320
6329.79 2346
6330.55 2312
6331.30 2408
6332.05 2378
6332.80 2278
6333.55 2316
6334.30 2265
6335.05 2130
6335.80 2156
6336.55 2182
6337.30 2141
6338.06 2128
6338.81 2130
6339.56 2186
6340.31 2297
6341.06 2262
6341.81 2232
6342.56 2261
6343.32 2311
6344.07 2217
6344.82 2230
6345.57 2074
6346.32 2119
6347.07 2126
6347.83 2153
6348.58 2214
6349.33 2323
6350.08 2222
6350.83 2142
6351.59 2243
6352.34 2189
6353.09 2223
6353.84 2113
6354.60 2319
6355.35 2351
6356.10 2304
6356.85 2234
6357.61 2303
6358.36 2310
6359.11 2226
6359.86 2272
6360.62 2303
6361.37 2364
6362.12 2377
6362.87 2331
6363.63 2244
6364.38 2237
6365.13 2262
6365.88 2257
6366.64 2168
6367.39 2161
6368.14 2277
6368.90 2050
6369.65 2240
6370.40 2198
6371.16 2290
6371.91 2162
6372.66 2291
6373.42 2277
6374.17 2320
6374.92 2208
6375.68 2245
6376.43 2187
6377.18 2163
6377.94 2134
6378.69 2135
6379.45 2247
6380.20 2150
6380.95 2253
6381.71 2174
6382.46 2155
6383.21 2199
6383.97 2151
6384.72 2133
6385.48 2091
6386.23 2139
6386.98 2177
6387.74 2085
6388.49 2195
6389.25 2159
6390.00 2270
6390.76 2154
6391.51 2029
6392.27 2169
6393.02 2171
6393.77 2224
6394.53 2127
6395.28 2133
6396.04 2187
6396.79 2263
6397.55 2196
6398.30 2235
6399.06 2215
6399.81 2135
6400.57 2075
6401.32 1985
6402.08 2142
6402.83 2045
6403.59 1960
6404.34 1981
6405.10 2019
6405.85 2002
6406.61 2033
6407.36 2036
6408.12 1981
6408.88 2035
6409.63 1984
6410.39 2041
6411.14 2176
6411.90 2252
6412.65 2174
6413.41 2182
6414.16 2191
6414.92 2276
6415.68 2225
6416.43 2264
6417.19 2187
6417.94 2152
6418.70 1981
6419.46 2108
6420.21 2046
6420.97 1979
6421.73 2062
6422.48 2053
6423.24 2206
6423.99 2140
6424.75 2132
6425.51 2069
6426.26 2015
6427.02 2056
6427.78 2127
6428.53 2058
6429.29 2087
6430.05 2040
6430.80 2016
6431.56 2103
6432.32 2224
6433.07 1969
6433.83 2018
6434.59 1949
6435.34 1900
6436.10 2026
6436.86 1999
6437.62 2098
6438.37 2058
6439.13 2079
6439.89 2140
6440.65 2106
6441.40 1967
6442.16 2055
6442.92 2084
6443.68 2105
6444.43 2146
6445.19 2129
6445.95 2199
6446.71 2104
6447.46 2090
6448.22 2234
6448.98 2234
6449.74 2238
6450.49 2171
6451.25 2199
6452.01 2251
6452.77 2229
6453.53 2103
6454.29 2101
6455.04 2172
6455.80 2213
6456.56 2139
6457.32 2195
6458.08 2211
6458.84 2126
6459.59 2054
6460.35 2253
6461.11 2299
6461.87 2422
6462.63 2269
6463.39 2344
6464.15 2230
6464.90 2232
6465.66 2509
6466.42 2400
6467.18 2384
6467.94 2271
6468.70 2293
6469.46 2400
6470.22 2383
6470.98 2424
6471.73 2473
6472.49 2458
6473.25 2480
6474.01 2438
6474.77 2518
6475.53 2480
6476.29 2627
6477.05 2584
6477.81 2388
6478.57 2592
6479.33 2584
6480.09 2629
6480.85 2493
6481.61 2546
6482.37 2592
6483.13 2612
6483.89 2646
6484.65 2830
6485.41 2790
6486.17 2675
6486.93 2602
6487.69 2669
6488.45 2728
6489.21 2885
6489.97 2914
6490.73 2871
6491.49 2924
6492.25 2835
6493.01 2885
6493.77 2902
6494.53 3022
6495.29 3174
6496.05 3281
6496.81 3368
6497.57 3333
6498.33 3366
6499.10 3582
6499.86 3584
6500.62 3514
6501.38 3491
6502.14 3606
6502.90 3809
6503.66 3667
6504.42 3581
6505.18 3658
6505.94 3697
6506.71 3646
6507.47 3674
6508.23 3560
6508.99 3643
6509.75 3720
6510.51 3769
6511.27 3900
6512.04 3981
6512.80 4078
6513.56 4228
6514.32 4330
6515.08 4274
6515.84 4152
6516.61 4229
6517.37 4318
6518.13 4387
6518.89 4342
6519.65 4249
6520.42 4390
6521.18 4226
6521.94 4237
6522.70 4287
6523.46 4458
6524.23 4559
6524.99 4587
6525.75 4725
6526.51 4867
6527.28 4979
6528.04 5199
6528.80 5414
6529.56 5778
6530.33 5845
6531.09 6037
6531.85 6284
6532.61 6293
6533.38 6375
6534.14 6427
6534.90 6481
6535.67 6122
6536.43 6449
6537.19 6760
6537.95 7291
6538.72 8421
6539.48 9712
6540.24 11212
6541.01 12725
6541.77 13698
6542.53 14390
6543.30 14233
6544.06 13223
6544.82 12178
6545.59 10958
6546.35 9799
6547.11 8491
6547.88 6978
6548.64 6100
6549.41 5242
6550.17 4761
6550.93 4206
6551.70 4086
6552.46 3994
6553.22 3819
6553.99 3759
6554.75 3889
6555.52 3616
6556.28 3763
6557.05 3756
6557.81 3655
6558.57 3655
6559.34 3547
6560.10 3580
6560.87 3469
6561.63 3480
6562.40 3336
6563.16 3236
6563.92 3247
6564.69 3388
6565.45 3371
6566.22 3553
6566.98 3511
6567.75 3678
6568.51 3902
6569.28 4107
6570.04 4190
6570.81 3928
6571.57 3918
6572.34 3950
6573.10 3918
6573.87 3753
6574.63 3840
6575.40 3891
6576.16 4023
6576.93 3980
6577.69 4134
6578.46 4119
6579.23 4141
6579.99 4231
6580.76 4518
6581.52 4634
6582.29 4660
6583.05 4627
6583.82 4781
6584.59 4906
6585.35 5084
6586.12 4985
6586.88 4892
6587.65 4963
6588.41 4744
6589.18 4615
6589.95 4571
6590.71 4481
6591.48 4338
6592.25 4380
6593.01 4289
6593.78 4368
6594.54 4480
6595.31 4508
6596.08 4670
6596.84 5078
6597.61 5282
6598.38 5271
6599.14 5382
6599.91 5488
6600.68 5566
6601.44 5524
6602.21 5465
6602.98 5124
6603.74 4816
6604.51 4652
6605.28 4370
6606.05 4182
6606.81 4082
6607.58 3938
6608.35 3891
6609.11 3613
6609.88 3690
6610.65 3806
6611.42 3645
6612.18 3584
6612.95 3616
6613.72 3625
6614.49 3522
6615.25 3388
6616.02 3527
6616.79 3482
6617.56 3395
6618.32 3316
6619.09 3187
6619.86 3289
6620.63 3096
6621.40 3029
6622.16 3164
6622.93 3093
6623.70 3255
6624.47 3278
6625.24 3206
6626.00 3193
6626.77 3339
6627.54 3309
6628.31 3336
6629.08 3263
6629.85 3119
6630.61 3160
6631.38 2997
6632.15 3196
6632.92 3216
6633.69 2923
6634.46 3040
6635.23 3148
6635.99 3196
6636.76 3268
6637.53 3315
6638.30 3705
6639.07 3915
6639.84 3877
6640.61 3790
6641.38 3967
6642.15 4007
6642.92 3718
6643.68 3439
6644.45 3136
6645.22 3215
6645.99 3050
6646.76 3023
6647.53 2912
6648.30 2845
6649.07 2823
6649.84 3042
6650.61 2927
6651.38 2863
6652.15 2767
6652.92 2882
6653.69 2906
6654.46 2877
6655.23 2969
6656.00 2788
6656.77 2981
6657.54 2934
6658.31 2910
6659.08 2897
6659.85 2766
6660.62 2833
6661.39 2890
6662.16 2910
6662.93 2838
6663.70 2776
6664.47 2797
6665.24 2757
6666.01 2709
6666.78 2708
6667.55 2624
6668.32 2708
6669.09 2681
6669.86 2725
6670.64 2746
6671.41 2632
6672.18 2703
6672.95 2735
6673.72 2721
6674.49 2572
6675.26 2730
6676.03 2786
6676.80 2722
6677.57 2708
6678.35 2648
6679.12 2688
6679.89 2631
6680.66 2625
6681.43 2690
6682.20 2792
6682.97 2732
6683.75 2655
6684.52 2790
6685.29 2796
6686.06 2967
6686.83 2944
6687.60 2985
6688.38 3112
6689.15 3111
6689.92 3374
6690.69 3513
6691.46 3440
6692.24 3340
6693.01 3353
6693.78 3270
6694.55 3070
6695.32 3072
6696.10 2854
6696.87 2733
6697.64 2597
6698.41 2546
6699.19 2453
6699.96 2429
6700.73 2475
6701.50 2390
6702.28 2558
6703.05 2457
6703.82 2499
6704.59 2475
6705.37 2430
6706.14 2599
6706.91 2583
6707.69 2485
6708.46 2569
6709.23 2529
6710.00 2646
6710.78 2571
6711.55 2535
6712.32 2475
6713.10 2408
6713.87 2482
6714.64 2452
6715.42 2402
6716.19 2433
6716.96 2421
6717.74 2383
6718.51 2366
6719.28 2484
6720.06 2313
6720.83 2403
6721.61 2329
6722.38 2324
6723.15 2355
6723.93 2292
6724.70 2337
6725.47 2334
6726.25 2273
6727.02 2262
6727.80 2315
6728.57 2319
6729.35 2484
6730.12 2413
6730.89 2333
6731.67 2280
6732.44 2335
6733.22 2490
6733.99 2355
6734.77 2338
6735.54 2368
6736.31 2275
6737.09 2192
6737.86 2265
6738.64 2278
6739.41 2334
6740.19 2373
6740.96 2450
6741.74 2368
6742.51 2355
6743.29 2265
6744.06 2231
6744.84 2305
6745.61 2320
6746.39 2283
6747.16 2393
6747.94 2389
6748.71 2414
6749.49 2574
6750.26 2420
6751.04 2417
6751.82 2415
6752.59 2325
6753.37 2402
6754.14 2649
6754.92 2734
6755.69 2710
6756.47 2871
6757.25 2882
6758.02 2959
6758.80 2937
6759.57 2840
6760.35 2795
6761.12 2670
6761.90 2556
6762.68 2399
6763.45 2362
6764.23 2228
6765.01 2326
6765.78 2376
6766.56 2438
6767.33 2265
6768.11 2279
6768.89 2260
6769.66 2283
6770.44 2256
6771.22 2309
6771.99 2348
6772.77 2334
6773.55 2325
6774.32 2286
6775.10 2240
6775.88 2418
6776.65 2306
6777.43 2193
6778.21 2165
6778.99 2122
6779.76 2163
6780.54 2213
6781.32 2187
6782.09 2211
6782.87 2228
6783.65 2194
6784.43 2377
6785.20 2327
6785.98 2360
6786.76 2303
6787.54 2305
6788.31 2251
6789.09 2025
6789.87 2128
6790.65 2143
6791.42 2198
6792.20 2170
6792.98 2151
6793.76 2124
6794.54 2171
6795.31 2105
6796.09 2171
6796.87 2236
6797.65 2136
6798.43 2194
6799.20 2184
6799.98 2146
6800.76 2125
6801.54 2184
6802.32 2286
6803.10 2369
6803.87 2377
6804.65 2357
6805.43 2282
6806.21 2303
6806.99 2362
6807.77 2432
6808.55 2454
6809.32 2524
6810.10 2416
6810.88 2428
6811.66 2351
6812.44 2283
6813.22 2343
6814.00 2246
6814.78 2268
6815.56 2294
6816.34 2126
6817.11 2191
6817.89 2218
6818.67 2226
6819.45 2215
6820.23 2237
6821.01 2244
6821.79 2199
6822.57 2087
6823.35 2116
6824.13 2123
6824.91 2163
6825.69 2320
6826.47 2187
6827.25 2123
6828.03 2225
6828.81 2158
6829.59 2069
6830.37 2169
6831.15 2145
6831.93 2134
6832.71 2125
6833.49 2133
6834.27 2185
6835.05 2081
6835.83 2147
6836.61 2075
6837.39 2109
6838.17 1998
6838.95 2035
6839.73 2157
6840.51 2032
6841.29 2158
6842.07 2171
6842.85 2119
6843.63 2058
6844.42 2111
6845.20 2162
6845.98 2105
6846.76 2095
6847.54 2201
6848.32 2189
6849.10 2151
6849.88 2268
6850.66 2441
6851.44 2403
6852.23 2406
6853.01 2493
6853.79 2725
6854.57 3069
6855.35 3329
6856.13 3491
6856.91 3584
6857.70 3447
6858.48 3434
6859.26 3399
6860.04 3026
6860.82 3021
6861.60 2846
6862.39 2629
6863.17 2514
6863.95 2465
6864.73 2435
6865.51 2445
6866.30 2261
6867.08 2306
6867.86 2404
6868.64 2424
6869.42 2463
6870.21 2508
6870.99 2519
6871.77 2666
6872.55 2731
6873.34 2766
6874.12 2807
6874.90 2784
6875.68 2510
6876.47 2500
6877.25 2602
6878.03 2438
6878.81 2362
6879.60 2359
6880.38 2555
6881.16 2458
6881.95 2513
6882.73 2562
6883.51 2539
6884.29 2530
6885.08 2499
6885.86 2666
6886.64 2848
6887.43 2748
6888.21 2862
6888.99 2859
6889.78 2896
6890.56 3096
6891.34 3189
6892.13 3457
6892.91 3763
6893.69 3905
6894.48 3958
6895.26 3815
6896.05 3558
6896.83 3206
6897.61 3140
6898.40 3083
6899.18 2910
6899.97 2785
6900.75 2905
6901.53 2808
6902.32 2870
6903.10 2879
6903.89 2859
6904.67 2814
6905.45 2806
6906.24 2923
6907.02 2965
6907.81 2866
6908.59 2971
6909.38 2888
6910.16 2895
6910.95 2879
6911.73 2869
6912.51 2804
6913.30 2816
6914.08 2820
6914.87 2754
6915.65 2741
6916.44 2784
6917.22 2831
6918.01 2760
6918.79 2827
6919.58 2572
6920.36 2716
6921.15 2769
6921.93 2831
6922.72 2683
6923.50 2873
6924.29 2933
6925.08 2709
6925.86 2809
6926.65 2806
6927.43 2877
6928.22 2953
6929.00 2828
6929.79 2836
6930.57 2900
6931.36 2882
6932.15 2828
6932.93 2953
6933.72 3003
6934.50 3022
6935.29 3204
6936.08 3211
6936.86 3333
6937.65 3456
6938.43 3586
6939.22 3628
6940.01 3572
6940.79 3698
6941.58 3547
6942.37 3553
6943.15 3373
6943.94 3346
6944.72 3371
6945.51 3437
6946.30 3570
6947.08 3663
6947.87 3736
6948.66 3818
6949.44 3696
6950.23 4001
6951.02 3975
6951.80 4083
6952.59 4191
6953.38 4280
6954.17 4325
6954.95 3988
6955.74 4157
6956.53 4241
6957.31 3931
6958.10 3959
6958.89 4134
6959.68 4085
6960.46 4057
6961.25 4016
6962.04 4126
6962.83 4118
6963.61 4127
6964.40 4219
6965.19 4207
6965.98 4260
6966.76 4178
6967.55 4037
6968.34 4121
6969.13 4043
6969.92 4178
6970.70 4138
6971.49 4211
6972.28 4386
6973.07 4248
6973.86 4505
6974.64 4473
6975.43 4629
6976.22 4578
6977.01 4757
6977.80 4883
6978.59 4721
6979.37 4616
6980.16 4711
6980.95 4726
6981.74 4642
6982.53 4798
6983.32 5030
6984.11 5014
6984.90 5165
6985.68 5583
6986.47 5946
6987.26 6568
6988.05 7222
6988.84 8084
6989.63 9264
6990.42 10062
6991.21 10863
6992.00 11429
6992.79 11497
6993.57 11282
6994.36 10357
6995.15 9346
6995.94 8411
6996.73 7568
6997.52 6969
6998.31 6264
6999.10 5945
6999.89 5821
7000.68 6017
7001.47 6404
7002.26 6963
7003.05 8074
7003.84 8975
7004.63 10252
7005.42 10886
7006.21 10990
7007.00 11124
7007.79 10495
7008.58 10198
7009.37 9335
7010.16 7829
7010.95 6944
7011.74 6325
7012.53 5610
7013.32 4866
7014.11 4425
7014.90 4417
7015.69 4210
7016.48 4151
7017.27 4127
7018.06 4058
7018.85 4197
7019.65 4333
7020.44 4515
7021.23 4396
7022.02 4296
7022.81 4073
7023.60 3929
7024.39 3842
7025.18 3854
7025.97 3687
7026.76 3758
7027.56 3434
7028.35 3357
7029.14 3350
7029.93 3265
7030.72 3471
7031.51 3417
7032.30 3483
7033.09 3468
7033.89 3547
7034.68 3363
7035.47 3464
7036.26 3516
7037.05 3336
7037.84 3416
7038.64 3400
7039.43 3376
7040.22 3158
7041.01 3173
7041.80 3281
7042.60 3493
7043.39 3468
7044.18 3457
7044.97 3473
7045.76 3520
7046.56 3592
7047.35 3534
7048.14 3505
7048.93 3398
7049.73 3430
7050.52 3373
7051.31 3459
7052.10 3444
7052.90 3572
7053.69 3861
7054.48 3873
7055.27 4168
7056.07 4083
7056.86 4189
7057.65 3878
7058.45 3883
7059.24 3868
7060.03 3671
7060.83 3550
7061.62 3455
7062.41 3378
7063.20 3284
7064.00 3114
7064.79 3199
7065.58 3168
7066.38 3173
7067.17 3213
7067.96 3137
7068.76 3242
7069.55 3284
7070.35 3142
7071.14 3137
7071.93 3074
7072.73 3215
7073.52 3274
7074.31 3033
7075.11 3025
7075.90 3116
7076.70 3108
7077.49 3109
7078.28 3011
7079.08 2919
7079.87 2864
7080.67 2856
7081.46 2744
7082.25 2887
7083.05 2872
7083.84 2867
7084.64 2797
7085.43 2818
7086.23 2937
7087.02 2926
7087.82 2982
7088.61 2980
7089.41 3033
7090.20 3058
7090.99 3284
7091.79 3517
7092.58 3799
7093.38 3954
7094.17 3832
7094.97 3886
7095.76 3929
7096.56 3586
7097.35 3441
7098.15 3152
7098.94 2912
7099.74 2769
7100.54 2774
7101.33 2632
7102.13 2481
7102.92 2410
7103.72 2445
7104.51 2314
7105.31 2265
7106.10 2268
7106.90 2338
7107.70 2303
7108.49 2329
7109.29 2328
7110.08 2310
7110.88 2196
7111.67 2143
7112.47 2091
7113.27 2163
7114.06 2119
7114.86 2128
7115.65 2139
7116.45 2001
7117.25 2078
7118.04 2017
7118.84 2011
7119.64 2102
7120.43 2087
7121.23 2123
7122.03 2057
7122.82 1958
7123.62 1986
7124.41 1954
7125.21 1998
7126.01 2079
7126.81 2110
7127.60 2134
7128.40 2062
7129.20 2048
7129.99 2019
7130.79 1938
7131.59 1953
7132.38 2009
7133.18 2036
7133.98 2079
7134.78 2244
7135.57 2069
7136.37 2157
7137.17 2182
7137.96 2158
7138.76 2178
7139.56 2078
7140.36 2040
7141.15 2031
7141.95 1899
7142.75 2017
7143.55 2024
7144.35 2115
7145.14 2002
7145.94 2052
7146.74 2035
7147.54 1941
7148.33 1938
7149.13 2064
7149.93 2100
7150.73 2156
7151.53 2072
7152.33 1991
7153.12 2154
7153.92 2026
7154.72 1983
7155.52 1979
7156.32 2084
7157.12 1929
7157.91 1915
7158.71 1879
7159.51 1963
7160.31 1935
7161.11 1895
7161.91 1937
7162.71 2047
7163.50 2047
7164.30 2018
7165.10 1872
7165.90 1780
7166.70 1917
7167.50 2007
7168.30 1970
7169.10 1811
7169.90 1755
7170.70 1831
7171.50 1885
7172.29 1870
7173.09 1832
7173.89 1856
7174.69 1805
7175.49 1858
7176.29 1863
7177.09 1851
7177.89 1755
7178.69 1648
7179.49 1687
7180.29 1902
7181.09 1874
7181.89 1817
7182.69 1734
7183.49 1798
7184.29 1820
7185.09 1821
7185.89 1846
7186.69 1967
7187.49 1975
7188.29 1926
7189.09 2010
7189.89 2030
7190.69 1953
7191.49 1913
7192.29 1874
7193.09 1855
7193.89 1823
7194.69 1910
7195.49 1744
7196.29 1770
7197.10 1720
7197.90 1671
7198.70 1695
7199.50 1742
7200.30 1877
7201.10 1746
7201.90 1716
7202.70 1739
7203.50 1712
7204.30 1762
7205.11 1705
7205.91 1710
7206.71 1793
7207.51 1749
7208.31 1749
7209.11 1742
7209.91 1728
7210.71 1751
7211.52 1618
7212.32 1727
7213.12 1706
7213.92 1695
7214.72 1764
7215.52 1745
7216.33 1711
7217.13 1665
7217.93 1839
7218.73 1779
7219.53 1831
7220.34 1746
7221.14 1783
7221.94 1763
7222.74 1762
7223.54 1720
7224.35 1757
7225.15 1811
7225.95 1799
7226.75 1841
7227.56 1856
7228.36 1751
7229.16 1808
7229.96 1897
7230.77 1970
7231.57 1827
7232.37 1830
7233.17 1905
7233.98 1825
7234.78 1820
7235.58 1726
7236.38 1728
7237.19 1747
7237.99 1893
7238.79 1951
7239.60 1816
7240.40 1831
7241.20 1836
7242.01 1849
7242.81 1852
7243.61 1919
7244.42 1980
7245.22 2003
7246.02 2038
7246.83 1908
7247.63 1983
7248.43 1951
7249.24 2012
7250.04 2061
7250.84 2020
7251.65 1881
7252.45 1957
7253.26 1959
7254.06 1907
7254.86 1967
7255.67 1905
7256.47 2056
7257.28 2056
7258.08 2125
7258.88 2030
7259.69 1854
7260.49 2036
7261.30 2024
7262.10 1945
7262.90 1982
7263.71 1992
7264.51 2125
7265.32 2146
7266.12 2177
7266.93 2122
7267.73 1969
7268.54 2038
7269.34 2216
7270.15 2165
7270.95 2259
7271.76 2426
7272.56 2440
7273.37 2447
7274.17 2342
7274.98 2510
7275.78 2496
7276.59 2412
7277.39 2395
7278.20 2475
7279.00 2518
7279.81 2390
7280.61 2375
7281.42 2394
7282.22 2408
7283.03 2468
7283.83 2738
7284.64 2922
7285.45 3028
7286.25 3248
7287.06 3662
7287.86 4059
7288.67 4667
7289.47 5231
7290.28 5777
7291.09 5639
7291.89 5603
7292.70 5791
7293.50 5193
7294.31 4644
7295.12 4114
7295.92 3830
7296.73 3490
7297.53 3067
7298.34 2911
7299.15 2883
7299.95 2734
7300.76 2713
7301.57 2720
7302.37 2598
7303.18 2465
7303.99 2595
7304.79 2610
7305.60 2648
7306.41 2553
7307.21 2617
7308.02 2741
7308.83 2810
7309.63 2538
7310.44 2626
7311.25 2703
7312.06 2705
7312.86 2992
7313.67 3074
7314.48 3337
7315.28 3464
7316.09 3595
7316.90 3735
7317.71 3803
7318.51 3814
7319.32 3580
7320.13 3381
7320.94 3304
7321.74 3241
7322.55 3422
7323.36 3718
7324.17 3766
7324.97 4091
7325.78 4337
7326.59 4492
7327.40 4551
7328.21 4324
7329.01 4206
7329.82 3994
7330.63 3610
7331.44 3423
7332.25 3282
7333.06 3112
7333.86 2899
7334.67 2811
7335.48 2713
7336.29 2668
7337.10 2649
7337.91 2568
7338.71 2544
7339.52 2565
7340.33 2502
7341.14 2701
7341.95 2703
7342.76 2670
7343.57 2693
7344.38 2658
7345.18 2616
7345.99 2694
7346.80 2737
7347.61 2587
7348.42 2645
7349.23 2716
7350.04 2684
7350.85 2589
7351.66 2630
7352.47 2580
7353.28 2612
7354.09 2490
7354.89 2536
7355.70 2662
7356.51 2620
7357.32 2543
7358.13 2623
7358.94 2631
7359.75 2520
7360.56 2604
7361.37 2482
7362.18 2503
7362.99 2318
7363.80 2405
7364.61 2447
7365.42 2633
7366.23 2699
7367.04 2644
7367.85 2606
7368.66 2702
7369.47 2645
7370.28 2681
7371.09 2708
7371.90 2776
7372.71 2712
7373.52 2751
7374.33 2843
7375.15 2781
7375.96 2763
7376.77 2725
7377.58 2742
7378.39 2728
7379.20 2684
7380.01 2767
7380.82 2877
7381.63 2965
7382.44 3096
7383.25 3142
7384.06 3286
7384.88 3552
7385.69 3846
7386.50 3956
7387.31 4226
7388.12 4236
7388.93 4145
7389.74 3946
7390.55 3818
7391.37 3494
7392.18 3173
7392.99 3002
7393.80 2882
7394.61 2753
7395.42 2635
7396.24 2625
7397.05 2641
7397.86 2552
7398.67 2557
7399.48 2582
7400.30 2640
7401.11 2614
7401.92 2762
7402.73 3007
7403.54 2949
7404.36 3156
7405.17 3412
7405.98 3353
7406.79 3465
7407.60 3365
7408.42 3266
7409.23 3346
7410.04 3209
7410.85 3113
7411.67 3049
7412.48 3068
7413.29 2871
7414.11 2752
7414.92 2760
7415.73 2634
7416.54 2533
7417.36 2464
7418.17 2330
7418.98 2373
7419.80 2285
7420.61 2249
7421.42 2214
7422.23 2172
7423.05 2175
7423.86 2105
7424.67 2065
7425.49 2101
7426.30 2100
7427.11 2023
7427.93 1984
7428.74 1865
7429.56 1912
7430.37 1878
7431.18 1921
7432.00 1963
7432.81 1989
7433.62 2021
7434.44 1985
7435.25 1886
7436.07 1883
7436.88 1888
7437.69 1801
7438.51 1775
7439.32 1808
7440.14 1848
7440.95 1858
7441.76 1909
7442.58 1894
7443.39 1865
7444.21 1867
7445.02 1850
7445.84 1829
7446.65 1962
7447.46 2021
7448.28 1868
7449.09 1863
7449.91 1853
7450.72 1820
7451.54 1769
7452.35 1981
7453.17 1925
7453.98 1752
7454.80 1800
7455.61 1858
7456.43 1804
7457.24 1780
7458.06 1695
7458.87 1754
7459.69 1812
7460.50 1795
7461.32 1842
7462.13 1853
7462.95 1884
7463.77 1886
7464.58 1811
7465.40 1810
7466.21 1757
7467.03 1726
7467.84 1760
7468.66 1765
7469.47 1764
7470.29 1786
7471.11 1834
7471.92 1788
7472.74 1825
7473.55 1886
7474.37 1864
7475.19 1852
7476.00 1760
7476.82 1735
7477.63 1772
7478.45 1733
7479.27 1744
7480.08 1804
7480.90 1751
7481.72 1768
7482.53 1716
7483.35 1624
7484.17 1604
7484.98 1656
7485.80 1693
7486.62 1667
7487.43 1691
7488.25 1687
7489.07 1704
7489.88 1632
7490.70 1568
7491.52 1587
7492.33 1594
7493.15 1555
7493.97 1573
7494.78 1570
7495.60 1517
7496.42 1420
7497.24 1493
7498.05 1530
7498.87 1503
7499.69 1539
7500.51 1565
7501.32 1573
7502.14 1550
7502.96 1572
7503.78 1545
7504.59 1517
7505.41 1512
7506.23 1566
7507.05 1542
7507.86 1513
7508.68 1492
7509.50 1570
7510.32 1601
7511.14 1558
7511.95 1498
7512.77 1583
7513.59 1560
7514.41 1556
7515.23 1530
7516.05 1451
7516.86 1450
7517.68 1431
7518.50 1542
7519.32 1608
7520.14 1489
7520.96 1495
7521.78 1525
7522.59 1479
7523.41 1565
7524.23 1580
7525.05 1421
7525.87 1508
7526.69 1511
7527.51 1512
7528.33 1425
7529.14 1527
7529.96 1393
7530.78 1430
7531.60 1489
7532.42 1500
7533.24 1478
7534.06 1488
7534.88 1492
7535.70 1403
7536.52 1555
7537.34 1515
7538.16 1551
7538.98 1476
7539.80 1459
7540.62 1440
7541.44 1409
7542.25 1508
7543.07 1610
7543.89 1557
7544.71 1485
7545.53 1506
7546.35 1562
7547.17 1545
7547.99 1487
7548.81 1622
7549.63 1642
7550.45 1539
7551.27 1542
7552.09 1580
7552.92 1496
7553.74 1669
7554.56 1636
7555.38 1527
7556.20 1619
7557.02 1713
7557.84 1606
7558.66 1592
7559.48 1571
7560.30 1625
7561.12 1688
7561.94 1755
7562.76 1632
7563.58 1637
7564.40 1656
7565.23 1579
7566.05 1657
7566.87 1719
7567.69 1742
7568.51 1762
7569.33 1705
7570.15 1668
7570.97 1696
7571.79 1761
7572.62 1696
7573.44 1743
7574.26 1708
7575.08 1591
7575.90 1600
7576.72 1626
7577.55 1605
7578.37 1655
7579.19 1695
7580.01 1693
7580.83 1707
7581.65 1731
7582.48 1666
7583.30 1788
7584.12 1758
7584.94 1698
7585.76 1767
7586.59 1795
7587.41 1806
7588.23 1733
7589.05 1787
7589.88 1804
7590.70 1754
7591.52 1726
7592.34 1789
7593.16 1936
7593.99 1913
7594.81 1913
7595.63 1796
7596.46 1900
7597.28 1910
7598.10 1912
7598.92 1992
7599.75 1954
7600.57 1935
7601.39 1927
7602.22 1958
7603.04 1911
7603.86 1934
7604.68 1942
7605.51 1965
7606.33 1938
7607.15 2009
7607.98 2164
7608.80 2160
7609.62 2364
7610.45 2415
7611.27 2499
7612.09 2480
7612.92 2355
7613.74 2372
7614.57 2318
7615.39 2227
7616.21 2192
7617.04 2187
7617.86 2035
7618.68 1987
7619.51 2074
7620.33 2121
7621.16 2240
7621.98 2287
7622.80 2191
7623.63 2344
7624.45 2409
7625.28 2398
7626.10 2455
7626.93 2348
7627.75 2230
7628.57 2176
7629.40 2126
7630.22 2023
7631.05 2060
7631.87 2151
7632.70 2129
7633.52 2331
7634.35 2250
7635.17 2442
7636.00 2661
7636.82 2783
7637.65 2753
7638.47 2892
7639.30 2849
7640.12 2797
7640.95 2649
7641.77 2500
7642.60 2384
7643.42 2286
7644.25 2105
7645.07 1994
7645.90 1833
7646.72 1865
7647.55 1772
7648.37 1796
7649.20 1785
7650.02 1772
7650.85 1775
7651.68 1779
7652.50 1805
7653.33 1783
7654.15 1791
7654.98 1813
7655.81 1858
7656.63 1741
7657.46 1733
7658.28 1734
7659.11 1758
7659.94 1742
7660.76 1653
7661.59 1540
7662.41 1635
7663.24 1621
7664.07 1607
7664.89 1673
7665.72 1648
7666.55 1615
7667.37 1591
7668.20 1500
7669.03 1598
7669.85 1718
7670.68 1670
7671.51 1529
7672.33 1601
7673.16 1690
7673.99 1667
7674.81 1644
7675.64 1583
7676.47 1621
7677.29 1595
7678.12 1564
7678.95 1639
7679.78 1534
7680.60 1615
7681.43 1527
7682.26 1461
7683.08 1485
7683.91 1474
7684.74 1490
7685.57 1625
7686.39 1552
7687.22 1495
7688.05 1589
7688.88 1559
7689.70 1535
7690.53 1528
7691.36 1629
7692.19 1576
7693.02 1646
7693.84 1616
7694.67 1626
7695.50 1598
7696.33 1673
7697.16 1680
7697.98 1662
7698.81 1634
7699.64 1635
7700.47 1613
7701.30 1614
7702.13 1571
7702.95 1631
7703.78 1626
7704.61 1728
7705.44 1717
7706.27 1592
7707.10 1614
7707.93 1712
7708.75 1683
7709.58 1612
7710.41 1505
7711.24 1541
7712.07 1520
7712.90 1406
7713.73 1370
7714.56 1499
7715.39 1543
7716.22 1446
7717.04 1420
7717.87 1434
7718.70 1461
7719.53 1644
7720.36 1514
7721.19 1452
7722.02 1440
7722.85 1407
7723.68 1408
7724.51 1526
7725.34 1418
7726.17 1457
7727.00 1435
7727.83 1515
7728.66 1547
7729.49 1509
7730.32 1485
7731.15 1348
7731.98 1436
7732.81 1389
7733.64 1450
7734.47 1352
7735.30 1438
7736.13 1475
7736.96 1488
7737.79 1492
7738.62 1434
7739.45 1498
7740.28 1464
7741.11 1520
7741.94 1475
7742.77 1482
7743.60 1544
7744.43 1446
7745.26 1420
7746.09 1481
7746.93 1425
7747.76 1544
7748.59 1474
7749.42 1486
7750.25 1573
7751.08 1647
7751.91 1688
7752.74 1836
7753.57 1873
7754.40 2027
7755.24 2070
7756.07 1999
7756.90 1817
7757.73 1787
7758.56 1624
7759.39 1530
7760.22 1542
7761.06 1559
7761.89 1485
7762.72 1482
7763.55 1479
7764.38 1409
7765.21 1437
7766.05 1412
7766.88 1481
7767.71 1527
7768.54 1484
7769.37 1436
7770.21 1492
7771.04 1533
7771.87 1564
7772.70 1461
7773.53 1465
7774.37 1539
7775.20 1410
7776.03 1383
7776.86 1402
7777.70 1263
7778.53 1331
7779.36 1365
7780.19 1348
7781.03 1428
7781.86 1393
7782.69 1348
7783.52 1354
7784.36 1326
7785.19 1326
7786.02 1329
7786.86 1358
7787.69 1406
7788.52 1514
7789.36 1364
7790.19 1380
7791.02 1414
7791.85 1427
7792.69 1534
7793.52 1555
7794.35 1465
7795.19 1489
7796.02 1575
7796.86 1420
7797.69 1346
7798.52 1415
7799.36 1364
7800.19 1458
7801.02 1436
7801.86 1417
7802.69 1518
7803.52 1542
7804.36 1525
7805.19 1437
7806.03 1479
7806.86 1509
7807.69 1421
7808.53 1554
7809.36 1527
7810.20 1440
7811.03 1435
7811.87 1499
7812.70 1486
7813.53 1559
7814.37 1578
7815.20 1616
7816.04 1629
7816.87 1661
7817.71 1621
7818.54 1701
7819.38 1705
7820.21 1656
7821.05 1678
7821.88 1805
7822.72 1805
7823.55 1857
7824.39 1826
7825.22 1864
7826.06 1827
7826.89 1695
7827.73 1661
7828.56 1789
7829.40 1701
7830.23 1819
7831.07 1887
7831.90 1967
7832.74 2031
7833.57 1945
7834.41 1877
7835.24 1899
7836.08 1757
7836.91 1746
7837.75 1798
7838.59 1886
7839.42 1908
7840.26 1879
7841.09 1887
7841.93 1811
7842.77 1744
7843.60 1785
7844.44 1753
7845.27 1818
7846.11 1858
7846.95 1844
7847.78 1757
7848.62 1830
7849.45 1671
7850.29 1682
7851.13 1652
7851.96 1711
7852.80 1648
7853.64 1585
7854.47 1633
7855.31 1636
7856.15 1640
7856.98 1668
7857.82 1484
7858.66 1497
7859.49 1522
7860.33 1650
7861.17 1648
7862.00 1603
7862.84 1576
7863.68 1633
7864.52 1594
7865.35 1566
7866.19 1669
7867.03 1654
7867.86 1580
7868.70 1504
7869.54 1536
7870.38 1538
7871.21 1525
7872.05 1514
7872.89 1571
7873.73 1617
7874.56 1649
7875.40 1567
7876.24 1541
7877.08 1614
7877.92 1649
7878.75 1595
7879.59 1702
7880.43 1637
7881.27 1697
7882.10 1729
7882.94 1878
7883.78 1876
7884.62 1864
7885.46 1899
7886.30 1775
7887.13 1744
7887.97 1754
7888.81 1666
7889.65 1765
7890.49 1628
7891.33 1699
7892.16 1771
7893.00 1686
7893.84 1657
7894.68 1675
7895.52 1699
7896.36 1762
7897.20 1828
7898.04 1793
7898.88 1810
7899.71 1820
7900.55 1722
7901.39 1712
7902.23 1724
7903.07 1726
7903.91 1779
7904.75 1682
7905.59 1693
7906.43 1680
7907.27 1750
7908.11 1806
7908.95 1756
7909.79 1651
7910.62 1572
7911.46 1581
7912.30 1653
7913.14 1614
7913.98 1592
7914.82 1537
7915.66 1561
7916.50 1496
7917.34 1553
7918.18 1572
7919.02 1457
7919.86 1503
7920.70 1615
7921.54 1601
7922.38 1701
7923.22 1798
7924.06 1765
7924.90 1637
7925.74 1636
7926.58 1586
7927.43 1698
7928.27 1537
7929.11 1470
7929.95 1444
7930.79 1367
7931.63 1377
7932.47 1523
7933.31 1446
7934.15 1460
7934.99 1444
7935.83 1385
7936.67 1444
7937.51 1463
7938.36 1513
7939.20 1575
7940.04 1384
7940.88 1334
7941.72 1447
7942.56 1436
7943.40 1433
7944.24 1472
7945.09 1377
7945.93 1409
7946.77 1490
7947.61 1396
7948.45 1393
7949.29 1568
7950.13 1535
7950.98 1506
7951.82 1500
7952.66 1498
7953.50 1478
7954.34 1589
7955.19 1595
7956.03 1608
7956.87 1554
7957.71 1599
7958.55 1542
7959.40 1625
7960.24 1772
7961.08 1807
7961.92 1795
7962.76 1755
7963.61 1702
7964.45 1670
7965.29 1601
7966.13 1616
7966.98 1728
7967.82 1719
7968.66 1655
7969.50 1721
7970.35 1546
7971.19 1595
7972.03 1663
7972.88 1694
7973.72 1734
7974.56 1797
7975.40 1860
7976.25 1762
7977.09 1620
7977.93 1617
7978.78 1552
7979.62 1457
7980.46 1435
7981.31 1517
7982.15 1562
7982.99 1456
7983.84 1499
7984.68 1551
7985.52 1438
7986.37 1439
7987.21 1443
7988.06 1505
7988.90 1362
7989.74 1402
7990.59 1451
7991.43 1423
7992.27 1410
7993.12 1418
7993.96 1417
7994.81 1431
7995.65 1346
7996.49 1356
7997.34 1348
7998.18 1350
7999.03 1276
7999.87 1291
8000.72 1273
8001.56 1235
8002.40 1213
8003.25 1276
8004.09 1283
8004.94 1191
8005.78 1212
8006.63 1321
8007.47 1345
8008.32 1272
8009.16 1291
8010.01 1295
8010.85 1269
8011.70 1271
8012.54 1196
8013.39 1184
8014.23 1238
8015.08 1184
8015.92 1229
8016.77 1194
8017.61 1183
8018.46 1365
8019.30 1305
8020.15 1238
8020.99 1130
8021.84 1196
8022.68 1343
8023.53 1193
8024.38 1146
8025.22 1182
8026.07 1159
8026.91 1107
8027.76 1162
8028.60 1119
8029.45 1255
8030.30 1200
8031.14 1205
8031.99 1122
8032.83 1112
8033.68 1149
8034.53 1112
8035.37 1127
8036.22 1159
8037.06 1133
8037.91 1156
8038.76 1193
8039.60 1180
8040.45 1180
8041.30 1223
8042.14 1158
8042.99 1185
8043.84 1147
8044.68 1130
8045.53 1121
8046.38 1197
8047.22 1138
8048.07 1138
8048.92 1218
8049.76 1186
8050.61 1120
8051.46 1107
8052.30 1130
8053.15 1084
8054.00 1111
8054.85 1145
8055.69 1250
8056.54 1181
8057.39 1107
8058.24 1103
8059.08 1098
8059.93 1121
8060.78 1141
8061.63 1168
8062.47 1111
8063.32 1127
8064.17 1124
8065.02 1120
8065.86 1114
8066.71 1150
8067.56 1074
8068.41 1014
8069.26 1098
8070.10 1120
8070.95 1131
8071.80 1137
8072.65 1099
8073.50 1088
8074.34 1076
8075.19 1050
8076.04 1058
8076.89 1176
8077.74 1065
8078.59 1044
8079.43 1137
8080.28 1098
8081.13 1087
8081.98 1147
8082.83 1118
8083.68 1157
8084.53 1112
8085.37 1061
8086.22 1066
8087.07 1030
8087.92 1066
8088.77 1012
8089.62 1112
8090.47 1145
8091.32 1107
8092.17 1147
8093.02 1202
8093.87 1105
8094.71 1139
8095.56 1136
8096.41 1111
8097.26 1034
8098.11 1092
8098.96 1096
8099.81 1116
8100.66 1156
8101.51 1051
8102.36 1074
8103.21 1099
8104.06 1047
8104.91 967
8105.76 1054
8106.61 1118
8107.46 1152
8108.31 1092
8109.16 1045
8110.01 1095
8110.86 1064
8111.71 989
8112.56 1027
8113.41 1060
8114.26 1098
8115.11 1093
8115.96 1041
8116.81 1098
8117.66 1018
8118.51 970
8119.36 1065
8120.21 1086
8121.06 1123
8121.92 1159
8122.77 1077
8123.62 1049
8124.47 1069
8125.32 1163
8126.17 1181
8127.02 1220
8127.87 1189
8128.72 1201
8129.57 1186
8130.43 1112
8131.28 1104
8132.13 1133
8132.98 1157
8133.83 1101
8134.68 1092
8135.53 1072
8136.38 1144
8137.24 1111
8138.09 1091
8138.94 1108
8139.79 1064
8140.64 1053
8141.49 1152
8142.35 1195
8143.20 1138
8144.05 1155
8144.90 1176
8145.75 1209
8146.61 1119
8147.46 1086
8148.31 1160
8149.16 1152
8150.01 1132
8150.87 1112
8151.72 1209
8152.57 1206
8153.42 1269
8154.28 1117
8155.13 1260
8155.98 1220
8156.83 1194
8157.69 1198
8158.54 1339
8159.39 1371
8160.24 1376
8161.10 1393
8161.95 1355
8162.80 1399
8163.66 1338
8164.51 1311
8165.36 1294
8166.21 1247
8167.07 1162
8167.92 1147
8168.77 1145
8169.63 1105
8170.48 1160
8171.33 1185
8172.19 1161
8173.04 1132
8173.89 1051
8174.75 1137
8175.60 1236
8176.46 1147
8177.31 1087
8178.16 1175
8179.02 1162
8179.87 1083
8180.72 1120
8181.58 1109
8182.43 1138
8183.29 1111
8184.14 1052
8184.99 1076
8185.85 1061
8186.70 1012
8187.56 1082
8188.41 1055
8189.26 1085
8190.12 1106
8190.97 1090
8191.83 1086
8192.68 1089
8193.54 984
8194.39 1009
8195.25 1081
8196.10 1107
8196.95 1164
8197.81 1050
8198.66 1066
8199.52 1052
8200.37 1085
8201.23 999
8202.08 1033
8202.94 1071
8203.79 1082
8204.65 1142
8205.50 1102
8206.36 1101
8207.21 1078
8208.07 1021
8208.92 1013
8209.78 1052
8210.64 1001
8211.49 1019
8212.35 1093
8213.20 1086
8214.06 1021
8214.91 1011
8215.77 1062
8216.62 1087
8217.48 1056
8218.34 1059
8219.19 1097
8220.05 1089
8220.90 1132
8221.76 1083
8222.61 1058
8223.47 1065
8224.33 1096
8225.18 1093
8226.04 1216
8226.90 1201
8227.75 1288
8228.61 1231
8229.46 1241
8230.32 1288
8231.18 1247
8232.03 1219
8232.89 1191
8233.75 1211
8234.60 1127
8235.46 1136
8236.32 1076
8237.17 1053
8238.03 1088
8238.89 1078
8239.74 1095
8240.60 1025
8241.46 1036
8242.32 1077
8243.17 1081
8244.03 1070
8244.89 1104
8245.74 1027
8246.60 1050
8247.46 1047
8248.32 1050
8249.17 1070
8250.03 1060
8250.89 1038
8251.75 1106
8252.60 1092
8253.46 1059
8254.32 1007
8255.18 1025
8256.03 1103
8256.89 1096
8257.75 1110
8258.61 1091
8259.47 1086
8260.32 1006
8261.18 1053
8262.04 1008
8262.90 1081
8263.76 1110
8264.61 1014
8265.47 1084
8266.33 1102
8267.19 1054
8268.05 1047
8268.91 1081
8269.76 1043
8270.62 1050
8271.48 1065
8272.34 1039
8273.20 1047
8274.06 1056
8274.92 1043
8275.77 1109
8276.63 1045
8277.49 1144
8278.35 1139
8279.21 1076
8280.07 1083
8280.93 1009
8281.79 983
8282.65 1013
8283.51 987
8284.36 1022
8285.22 1036
8286.08 1027
8286.94 1037
8287.80 1105
8288.66 1050
8289.52 1120
8290.38 1058
8291.24 994
8292.10 1070
8292.96 1134
8293.82 1115
8294.68 1141
8295.54 1085
8296.40 1101
8297.26 1097
8298.12 1108
8298.98 1068
8299.84 1035
8300.70 1054
8301.56 1106
8302.42 1118
8303.28 1137
8304.14 1152
8305.00 1094
8305.86 1141
8306.72 1208
8307.58 1217
8308.44 1113
8309.30 1151
8310.16 1149
8311.02 1160
8311.88 1109
8312.74 1075
8313.60 1082
8314.46 1049
8315.33 1018
8316.19 1104
8317.05 1099
8317.91 1124
8318.77 1016
8319.63 1105
8320.49 1109
8321.35 1055
8322.21 1128
8323.08 1052
8323.94 1109
8324.80 1108
8325.66 1090
8326.52 1092
8327.38 1108
8328.24 1074
8329.10 1152
8329.97 1076
8330.83 1154
8331.69 1167
8332.55 1190
8333.41 1221
8334.28 1161
8335.14 1197
8336.00 1157
8336.86 1109
8337.72 1072
8338.58 1151
8339.45 1141
8340.31 1179
8341.17 1184
8342.03 1267
8342.90 1130
8343.76 1066
8344.62 1127
8345.48 1100
8346.35 1211
8347.21 1130
8348.07 1062
8348.93 1116
8349.80 1161
8350.66 1214
8351.52 1181
8352.38 1137
8353.25 1126
8354.11 1158
8354.97 1149
8355.83 1102
8356.70 1063
8357.56 1149
8358.42 1177
8359.29 1200
8360.15 1089
8361.01 1105
8361.88 1239
8362.74 1182
8363.60 1167
8364.47 1175
8365.33 1282
8366.19 1285
8367.06 1236
8367.92 1195
8368.78 1222
8369.65 1260
8370.51 1226
8371.38 1219
8372.24 1150
8373.10 1208
8373.97 1242
8374.83 1271
8375.69 1230
8376.56 1206
8377.42 1343
8378.29 1265
8379.15 1238
8380.01 1229
8380.88 1251
8381.74 1260
8382.61 1265
8383.47 1269
8384.34 1338
8385.20 1340
8386.07 1264
8386.93 1315
8387.79 1302
8388.66 1289
8389.52 1331
8390.39 1360
8391.25 1339
8392.12 1340
8392.98 1387
8393.85 1363
8394.71 1326
8395.58 1429
8396.44 1312
8397.31 1388
8398.17 1402
8399.04 1421
8399.90 1288
8400.77 1331
8401.63 1366
8402.50 1429
8403.36 1447
8404.23 1409
8405.10 1457
8405.96 1430
8406.83 1511
8407.69 1484
8408.56 1445
8409.42 1485
8410.29 1609
8411.15 1536
8412.02 1424
8412.89 1459
8413.75 1463
8414.62 1476
8415.48 1522
8416.35 1585
8417.22 1601
8418.08 1562
8418.95 1638
8419.82 1706
8420.68 1801
8421.55 1792
8422.41 1699
8423.28 1674
8424.15 1650
8425.01 1660
8425.88 1709
8426.75 1836
8427.61 1873
8428.48 1849
8429.35 1696
8430.21 1810
8431.08 1964
8431.95 2058
8432.81 1989
8433.68 1987
8434.55 1941
8435.41 1996
8436.28 2005
8437.15 2093
8438.02 2203
8438.88 2049
8439.75 2083
8440.62 2100
8441.49 2174
8442.35 2201
8443.22 2309
8444.09 2468
8444.96 2297
8445.82 2505
8446.69 2569
8447.56 2678
8448.43 2584
8449.29 2771
8450.16 2784
8451.03 2750
8451.90 2732
8452.77 2819
8453.63 2845
8454.50 2782
8455.37 2817
8456.24 2932
8457.11 2932
8457.97 2998
8458.84 3116
8459.71 3275
8460.58 3686
8461.45 4112
8462.32 4466
8463.18 4748
8464.05 4845
8464.92 5239
8465.79 5189
8466.66 4754
8467.53 4354
8468.40 4037
8469.26 3708
8470.13 3579
8471.00 3308
8471.87 3555
8472.74 3728
8473.61 4066
8474.48 4823
8475.35 5664
8476.22 6297
8477.09 6911
8477.95 7132
8478.82 7039
8479.69 6460
8480.56 5681
8481.43 5145
8482.30 4428
8483.17 3843
8484.04 3387
8484.91 3078
8485.78 2735
8486.65 2422
8487.52 2293
8488.39 2177
8489.26 2144
8490.13 2106
8491.00 2104
8491.87 2099
8492.74 2125
8493.61 2111
8494.48 2145
8495.35 2115
8496.22 2006
8497.09 2131
8497.96 2090
8498.83 1930
8499.70 1867
8500.57 2045
8501.44 1976
8502.31 2008
8503.18 1995
8504.05 2057
8504.92 2005
8505.79 1992
8506.66 1989
8507.53 2121
8508.41 2033
8509.28 1979
8510.15 2016
8511.02 1958
8511.89 1952
8512.76 1968
8513.63 2096
8514.50 2166
8515.37 2194
8516.24 2201
8517.12 2038
8517.99 2073
8518.86 1949
8519.73 1993
8520.60 1986
8521.47 1974
8522.34 1965
8523.22 1846
8524.09 1889
8524.96 1957
8525.83 2022
8526.70 2022
8527.57 1993
8528.45 1976
8529.32 1900
8530.19 1901
8531.06 2070
8531.93 2001
8532.81 2046
8533.68 2112
8534.55 2187
8535.42 2126
8536.29 2099
8537.17 2101
8538.04 2078
8538.91 2236
8539.78 2192
8540.66 2239
8541.53 2217
8542.40 2349
8543.27 2187
8544.15 2114
8545.02 2126
8545.89 2240
8546.76 2114
8547.64 2076
8548.51 2056
8549.38 2023
8550.26 2046
8551.13 2007
8552.00 2016
8552.87 2041
8553.75 2168
8554.62 2130
8555.49 2014
8556.37 1992
8557.24 2043
8558.11 2162
8558.99 2134
8559.86 2277
8560.73 2415
8561.61 2487
8562.48 2390
8563.36 2375
8564.23 2250
8565.10 2210
8565.98 1988
8566.85 1902
8567.72 1822
8568.60 1870
8569.47 1866
8570.35 1730
8571.22 1775
8572.09 1731
8572.97 1736
8573.84 1686
8574.72 1689
8575.59 1638
8576.46 1634
8577.34 1600
8578.21 1644
8579.09 1655
8579.96 1634
8580.84 1626
8581.71 1600
8582.59 1565
8583.46 1534
8584.34 1554
8585.21 1498
8586.08 1479
8586.96 1479
8587.83 1485
8588.71 1506
8589.58 1527
8590.46 1553
8591.33 1503
8592.21 1578
8593.08 1532
8593.96 1577
8594.83 1436
8595.71 1556
8596.59 1582
8597.46 1567
8598.34 1594
8599.21 1518
8600.09 1602
8600.96 1672
8601.84 1588
8602.71 1568
8603.59 1631
8604.46 1596
8605.34 1570
8606.22 1551
8607.09 1592
8607.97 1560
8608.84 1573
8609.72 1586
8610.60 1595
8611.47 1689
8612.35 1665
8613.22 1626
8614.10 1638
8614.98 1744
8615.85 1591
8616.73 1622
8617.61 1568
8618.48 1598
8619.36 1664
8620.24 1703
8621.11 1649
8621.99 1607
8622.87 1677
8623.74 1670
8624.62 1654
8625.50 1792
8626.37 1727
8627.25 1730
8628.13 1806
8629.00 1841
8629.88 1889
8630.76 1891
8631.63 1858
8632.51 1880
8633.39 1831
8634.27 1815
8635.14 1898
8636.02 1821
8636.90 1845
8637.77 1850
8638.65 1840
8639.53 1854
8640.41 1841
8641.28 1807
8642.16 1827
8643.04 1947
8643.92 1875
8644.80 1905
8645.67 1909
8646.55 1835
8647.43 1912
8648.31 1967
8649.19 2071
8650.06 1989
8650.94 1919
8651.82 2026
8652.70 2053
8653.58 2089
8654.45 2034
8655.33 2047
8656.21 2016
8657.09 2118
8657.97 2266
8658.85 2254
8659.72 2206
8660.60 2147
8661.48 2074
8662.36 2116
8663.24 2239
8664.12 2179
8665.00 2077
8665.88 2096
8666.75 2156
8667.63 2208
8668.51 2235
8669.39 2196
8670.27 2189
8671.15 2186
8672.03 2086
8672.91 2173
8673.79 2219
8674.67 2365
8675.55 2483
8676.42 2445
8677.30 2651
8678.18 2782
8679.06 3026
8679.94 3180
8680.82 3187
8681.70 3383
8682.58 3335
8683.46 3207
8684.34 3208
8685.22 3065
8686.10 3037
8686.98 2819
8687.86 2813
8688.74 2718
8689.62 2559
8690.50 2457
8691.38 2563
8692.26 2544
8693.14 2574
8694.02 2733
8694.90 3094
8695.78 3518
8696.66 4113
8697.54 4563
8698.42 5033
8699.30 5541
8700.18 6043
8701.07 5759
8701.95 5308
8702.83 4765
8703.71 4298
8704.59 3846
8705.47 3327
8706.35 2886
8707.23 2718
8708.11 2434
8708.99 2293
8709.87 2192
8710.75 2113
8711.64 2012
8712.52 1888
8713.40 1874
8714.28 1800
8715.16 1835
8716.04 1858
8716.92 1780
8717.81 1849
8718.69 1691
8719.57 1598
8720.45 1664
8721.33 1644
8722.21 1661
8723.10 1568
8723.98 1594
8724.86 1709
8725.74 1713
8726.62 1700
8727.50 1758
8728.39 1777
8729.27 1740
8730.15 1804
8731.03 1789
8731.91 1724
8732.80 1824
8733.68 1804
8734.56 1765
8735.44 1765
8736.33 1711
8737.21 1816
8738.09 1864
8738.97 1864
8739.86 1724
8740.74 1695
8741.62 1740
8742.50 1819
8743.39 1715
8744.27 1695
8745.15 1652
8746.04 1700
8746.92 1770
8747.80 1624
8748.68 1639
8749.57 1623
8750.45 1644
8751.33 1744
8752.22 1655
8753.10 1673
8753.98 1735
8754.87 1746
8755.75 1740
8756.63 1715
8757.52 1717
8758.40 1689
8759.28 1691
8760.17 1748
8761.05 1839
8761.94 1836
8762.82 1879
8763.70 2143
8764.59 2035
8765.47 2008
8766.36 2034
8767.24 2012
8768.12 2088
8769.01 2028
8769.89 1876
8770.78 1844
8771.66 1840
8772.54 1913
8773.43 1869
8774.31 1810
8775.20 1808
8776.08 1837
8776.97 1879
8777.85 1861
8778.73 1847
8779.62 1918
8780.50 1947
8781.39 1892
8782.27 1837
8783.16 1830
8784.04 1764
8784.93 1713
8785.81 1698
8786.70 1601
8787.58 1602
8788.47 1538
8789.35 1548
8790.24 1615
8791.12 1527
8792.01 1590
8792.89 1650
8793.78 1599
8794.66 1658
8795.55 1631
8796.44 1717
8797.32 1818
8798.21 1731
8799.09 1767
8799.98 1729
8800.86 1840
8801.75 1867
8802.63 1635
8803.52 1640
8804.41 1639
8805.29 1588
8806.18 1490
8807.06 1494
8807.95 1455
8808.84 1439
8809.72 1444
8810.61 1491
8811.49 1541
8812.38 1516
8813.27 1617
8814.15 1559
8815.04 1561
8815.93 1580
8816.81 1520
8817.70 1491
8818.59 1518
8819.47 1478
8820.36 1440
8821.25 1429
8822.13 1387
8823.02 1402
8823.91 1351
8824.79 1412
8825.68 1351
8826.57 1360
8827.45 1384
8828.34 1394
8829.23 1450
8830.12 1446
8831.00 1399
8831.89 1401
8832.78 1486
8833.66 1444
8834.55 1375
8835.44 1358
8836.33 1394
8837.21 1363
8838.10 1292
8838.99 1274
8839.88 1269
8840.76 1250
8841.65 1250
8842.54 1275
8843.43 1319
8844.32 1303
8845.20 1428
8846.09 1460
8846.98 1316
8847.87 1318
8848.76 1318
8849.64 1261
8850.53 1228
8851.42 1256
8852.31 1277
8853.20 1265
8854.09 1286
8854.97 1276
8855.86 1201
8856.75 1237
8857.64 1256
8858.53 1206
8859.42 1167
8860.30 1230
8861.19 1233
8862.08 1212
8862.97 1109
8863.86 1149
8864.75 1114
8865.64 1213
8866.53 1195
8867.42 1190
8868.30 1199
8869.19 1197
8870.08 1263
8870.97 1210
8871.86 1145
8872.75 1206
8873.64 1200
8874.53 1160
8875.42 1203
8876.31 1090
8877.20 1148
8878.09 1150
8878.98 1078
8879.87 1095
8880.76 1085
8881.65 1056
8882.54 1057
8883.43 1147
8884.32 1080
8885.21 1079
8886.10 1059
8886.99 1100
8887.88 1048
8888.77 1127
8889.66 1100
8890.55 1165
8891.44 1184
8892.33 1025
8893.22 1026
8894.11 1083
8895.00 1064
8895.89 1108
8896.78 1141
8897.67 1071
8898.56 1053
8899.45 1046
8900.34 1052
8901.23 1023
8902.12 1055
8903.01 1046
8903.90 1026
8904.79 1058
8905.69 1084
8906.58 989
8907.47 1053
8908.36 1025
8909.25 976
8910.14 1051
8911.03 1065
8911.92 1003
8912.82 1007
8913.71 1055
8914.60 1015
8915.49 1060
8916.38 1006
8917.27 1011
8918.16 982
8919.06 980
8919.95 1010
8920.84 1026
8921.73 988
8922.62 998
8923.51 1031
8924.41 1008
8925.30 935
8926.19 991
8927.08 1069
8927.97 983
8928.87 967
8929.76 910
8930.65 950
8931.54 1069
8932.43 977
8933.33 920
8934.22 995
8935.11 938
8936.00 959
8936.90 950
8937.79 980
8938.68 967
8939.57 944
8940.47 953
8941.36 934
8942.25 954
8943.15 934
8944.04 976
8944.93 901
8945.82 947
8946.72 1023
8947.61 1008
8948.50 964
8949.40 937
8950.29 997
8951.18 931
8952.08 973
8952.97 949
8953.86 848
8954.76 887
8955.65 1009
8956.54 925
8957.44 942
8958.33 924
8959.22 982
8960.12 936
8961.01 925
8961.91 923
8962.80 961
8963.69 960
8964.59 977
8965.48 949
8966.37 834
8967.27 858
8968.16 896
8969.06 1000
8969.95 931
8970.85 918
8971.74 876
8972.63 900
8973.53 941
8974.42 936
8975.32 985
8976.21 952
8977.11 960
8978.00 947
8978.90 854
8979.79 887
8980.68 957
8981.58 1019
8982.47 1015
8983.37 992
8984.26 936
8985.16 903
8986.05 935
8986.95 912
8987.84 913
8988.74 905
8989.63 926
8990.53 870
8991.42 946
8992.32 937
8993.22 885
8994.11 952
8995.01 876
8995.90 909
8996.80 872
8997.69 874
8998.59 894
8999.48 922
9000.38 871
9001.28 935
9002.17 840
9003.07 821
9003.96 863
9004.86 897
9005.75 861
9006.65 860
9007.55 870
9008.44 858
9009.34 850
9010.23 870
9011.13 920
9012.03 806
9012.92 899
9013.82 863
9014.72 903
9015.61 894
9016.51 819
9017.41 828
9018.30 832
9019.20 876
9020.10 880
9020.99 859
9021.89 806
9022.79 884
9023.68 849
9024.58 857
9025.48 918
9026.37 856
9027.27 850
9028.17 838
9029.06 892
9029.96 862
9030.86 863
9031.76 920
9032.65 844
9033.55 824
9034.45 831
9035.35 890
9036.24 880
9037.14 795
9038.04 879
9038.94 855
9039.83 868
9040.73 872
9041.63 862
9042.53 829
9043.42 860
9044.32 871
9045.22 872
9046.12 861
9047.02 843
9047.91 809
9048.81 818
9049.71 910
9050.61 826
9051.51 819
9052.41 854
9053.30 845
9054.20 827
9055.10 809
9056.00 837
9056.90 853
9057.80 785
9058.69 874
9059.59 839
9060.49 856
9061.39 848
9062.29 900
9063.19 965
9064.09 873
9064.99 873
9065.88 947
9066.78 908
9067.68 876
9068.58 835
9069.48 906
9070.38 911
9071.28 903
9072.18 863
9073.08 830
9073.98 953
9074.88 955
9075.78 864
9076.68 884
9077.58 858
9078.47 886
9079.37 846
9080.27 799
9081.17 897
9082.07 875
9082.97 841
9083.87 838
9084.77 865
9085.67 872
9086.57 782
9087.47 854
9088.37 940
9089.27 907
9090.17 896
9091.07 914
9091.97 879
9092.87 911
9093.77 923
9094.67 911
9095.58 937
9096.48 914
9097.38 857
9098.28 847
9099.18 811
9100.08 852
9100.98 853
9101.88 875
9102.78 882
9103.68 846
9104.58 944
9105.48 971
9106.38 1029
9107.28 930
9108.19 873
9109.09 856
9109.99 842
9110.89 799
9111.79 847
9112.69 843
9113.59 863
9114.49 825
9115.40 865
9116.30 865
9117.20 878
9118.10 892
9119.00 840
9119.90 825
9120.81 906
9121.71 850
9122.61 817
9123.51 833
9124.41 787
9125.31 833
9126.22 879
9127.12 914
9128.02 802
9128.92 876
9129.82 844
9130.73 879
9131.63 766
9132.53 804
9133.43 938
9134.34 854
9135.24 827
9136.14 770
9137.04 808
9137.95 815
9138.85 870
9139.75 830
9140.65 852
9141.56 826
9142.46 767
9143.36 791
9144.26 906
9145.17 834
9146.07 818
9146.97 875
9147.88 927
9148.78 841
9149.68 875
9150.59 851
9151.49 885
9152.39 841
9153.29 846
9154.20 873
9155.10 853
9156.01 847
9156.91 873
9157.81 851
9158.72 831
9159.62 858
9160.52 848
9161.43 889
9162.33 882
9163.23 848
9164.14 923
9165.04 928
9165.95 901
9166.85 910
9167.75 891
9168.66 885
9169.56 805
9170.47 790
9171.37 790
9172.27 846
9173.18 945
9174.08 896
9174.99 830
9175.89 870
9176.80 869
9177.70 834
9178.60 832
9179.51 860
9180.41 871
9181.32 882
9182.22 814
9183.13 826
9184.03 834
9184.94 853
9185.84 820
9186.75 859
9187.65 787
9188.56 777
9189.46 945
9190.37 936
9191.27 903
9192.18 882
9193.08 863
9193.99 844
9194.89 845
9195.80 878
9196.71 839
9197.61 892
9198.52 912
9199.42 862
9200.33 860
9201.23 863
9202.14 902
9203.04 900
9203.95 845
9204.86 874
9205.76 925
9206.67 934
9207.57 946
9208.48 996
9209.39 1028
9210.29 944
9211.20 924
9212.10 897
9213.01 948
9213.92 867
9214.82 862
9215.73 905
9216.64 820
9217.54 816
9218.45 803
9219.36 815
9220.26 915
9221.17 858
9222.08 849
9222.98 910
9223.89 993
9224.80 970
9225.70 938
9226.61 942
9227.52 1016
9228.42 974
9229.33 941
9230.24 952
9231.14 895
9232.05 946
9232.96 850
9233.87 819
9234.77 887
9235.68 863
9236.59 954
9237.50 856
9238.40 882
9239.31 866
9240.22 883
9241.13 854
9242.03 805
9242.94 829
9243.85 797
9244.76 840
9245.66 840
9246.57 871
9247.48 834
9248.39 849
9249.30 905
9250.20 900
9251.11 847
9252.02 845
9252.93 909
9253.84 907
9254.75 802
9255.65 812
9256.56 850
9257.47 804
9258.38 806
9259.29 846
9260.20 802
9261.10 891
9262.01 825
9262.92 802
9263.83 790
9264.74 794
9265.65 835
9266.56 889
9267.47 886
9268.37 788
9269.28 830
9270.19 880
9271.10 872
9272.01 826
9272.92 843
9273.83 859
9274.74 832
9275.65 894
9276.56 849
9277.47 892
9278.38 887
9279.29 905
9280.20 930
9281.11 886
9282.01 879
9282.92 919
9283.83 854
9284.74 848
9285.65 866
9286.56 851
9287.47 876
9288.38 921
9289.29 925
9290.20 901
9291.11 975
9292.02 934
9292.93 915
9293.84 945
9294.75 897
9295.66 918
9296.57 945
9297.49 984
9298.40 874
9299.31 890
9300.22 931
9301.13 946
9302.04 880
9302.95 903
9303.86 951
9304.77 921
9305.68 903
9306.59 967
9307.50 876
9308.41 970
9309.32 1016
9310.24 1003
9311.15 1009
9312.06 976
9312.97 934
9313.88 1016
9314.79 1064
9315.70 1031
9316.61 1090
9317.53 1093
9318.44 1035
9319.35 1121
9320.26 1104
9321.17 1071
9322.08 1052
9322.99 974
9323.91 944
9324.82 993
9325.73 992
9326.64 959
9327.55 986
9328.46 920
9329.38 943
9330.29 916
9331.20 925
9332.11 864
9333.03 888
9333.94 876
9334.85 855
9335.76 901
9336.67 942
9337.59 926
9338.50 914
9339.41 1038
9340.32 962
9341.24 976
9342.15 945
9343.06 943
9343.97 910
9344.89 857
9345.80 921
9346.71 943
9347.63 913
9348.54 885
9349.45 887
9350.36 893
9351.28 860
9352.19 934
9353.10 896
9354.02 868
9354.93 884
9355.84 857
9356.76 920
9357.67 947
9358.58 892
9359.50 886
9360.41 1005
9361.32 960
9362.24 924
9363.15 944
9364.06 977
9364.98 938
9365.89 954
9366.81 916
9367.72 932
9368.63 930
9369.55 853
9370.46 904
9371.38 920
9372.29 823
9373.20 873
9374.12 942
9375.03 922
9375.95 946
9376.86 925
9377.77 907
9378.69 846
9379.60 854
9380.52 927
9381.43 891
9382.35 906
9383.26 988
9384.18 963
9385.09 987
9386.01 958
9386.92 947
9387.83 895
9388.75 943
9389.66 948
9390.58 928
9391.49 927
9392.41 922
9393.32 950
9394.24 991
9395.16 1009
9396.07 1048
9396.99 967
9397.90 1025
9398.82 1066
9399.73 1048
9400.65 1133
9401.56 1080
9402.48 1108
9403.39 1164
9404.31 1143
9405.22 1145
9406.14 1090
9407.06 1097
9407.97 1069
9408.89 969
9409.80 995
9410.72 1063
9411.64 1000
9412.55 1000
9413.47 1065
9414.38 978
9415.30 993
9416.22 1045
9417.13 1040
9418.05 1032
9418.97 1053
9419.88 1030
9420.80 991
9421.71 979
9422.63 972
9423.55 1048
9424.46 1001
9425.38 1003
9426.30 962
9427.21 981
9428.13 958
9429.05 953
9429.96 1047
9430.88 1062
9431.80 1025
9432.72 991
9433.63 953
9434.55 1023
9435.47 1020
9436.38 1016
9437.30 964
9438.22 983
9439.14 1012
9440.05 1087
9440.97 1011
9441.89 1028
9442.81 1006
9443.72 1025
9444.64 1084
9445.56 1081
9446.48 1031
9447.39 1040
9448.31 996
9449.23 984
9450.15 1038
9451.07 1060
9451.98 994
9452.90 976
9453.82 978
9454.74 1044
9455.66 1022
9456.57 1023
9457.49 1018
9458.41 1126
9459.33 1151
9460.25 1118
9461.16 1151
9462.08 1135
9463.00 1087
9463.92 1143
9464.84 1114
9465.76 1088
9466.68 1019
9467.59 993
9468.51 975
9469.43 1052
9470.35 1114
9471.27 1034
9472.19 974
9473.11 1028
9474.03 1058
9474.95 1030
9475.87 990
9476.78 943
9477.70 1027
9478.62 1043
9479.54 1042
9480.46 1011
9481.38 1026
9482.30 944
9483.22 900
9484.14 986
9485.06 1052
9485.98 1056
9486.90 1043
9487.82 1060
9488.74 987
9489.66 1037
9490.58 1053
9491.50 1069
9492.42 1052
9493.34 1004
9494.26 1055
9495.18 1031
9496.10 1073
9497.02 1086
9497.94 1132
9498.86 1099
9499.78 1080
9500.70 972
9501.62 1038
9502.54 1022
9503.46 1086
9504.38 1047
9505.30 1054
9506.22 1059
9507.14 1121
9508.06 1117
9508.98 1136
9509.90 1093
9510.82 1095
9511.75 1041
9512.67 1046
9513.59 1118
9514.51 1111
9515.43 1112
9516.35 1195
9517.27 1172
9518.19 1107
9519.11 1161
9520.03 1071
9520.96 1155
9521.88 1162
9522.80 1147
9523.72 1098
9524.64 1091
9525.56 1199
9526.48 1171
9527.41 1151
9528.33 1141
9529.25 1176
9530.17 1231
9531.09 1181
9532.02 1165
9532.94 1180
9533.86 1196
9534.78 1248
9535.70 1283
9536.63 1405
9537.55 1495
9538.47 1554
9539.39 1613
9540.31 1671
9541.24 1610
9542.16 1597
9543.08 1645
9544.00 1597
9544.93 1620
9545.85 1528
9546.77 1413
9547.69 1315
9548.62 1305
9549.54 1258
9550.46 1248
9551.38 1284
9552.31 1262
9553.23 1174
9554.15 1201
9555.08 1232
9556.00 1186
9556.92 1105
9557.84 1110
9558.77 1203
9559.69 1236
9560.61 1103
9561.54 1081
9562.46 1171
9563.38 1137
9564.31 1155
9565.23 1220
9566.15 1258
9567.08 1270
9568.00 1200
9568.93 1241
9569.85 1238
9570.77 1186
9571.70 1123
9572.62 1126
9573.54 1232
9574.47 1180
9575.39 1137
9576.32 1161
9577.24 1191
9578.16 1061
9579.09 1051
9580.01 1081
9580.94 1147
9581.86 1172
9582.78 1050
9583.71 1090
9584.63 1113
9585.56 1043
9586.48 1056
9587.41 1063
9588.33 1112
9589.26 1066
9590.18 1066
9591.11 1053
9592.03 1051
9592.96 1067
9593.88 1141
9594.80 1157
9595.73 1065
9596.65 1066
9597.58 1106
9598.50 1067
9599.43 1075
9600.35 1148
9601.28 1241
9602.21 1165
9603.13 1084
9604.06 1110
9604.98 1126
9605.91 1100
9606.83 1146
9607.76 1215
9608.68 1194
9609.61 1208
9610.53 1109
9611.46 1171
9612.39 1184
9613.31 1252
9614.24 1208
9615.16 1249
9616.09 1228
9617.02 1194
9617.94 1164
9618.87 1217
9619.79 1248
9620.72 1232
9621.65 1326
9622.57 1289
9623.50 1262
9624.42 1348
9625.35 1301
9626.28 1233
9627.20 1389
9628.13 1429
9629.06 1346
9629.98 1372
9630.91 1393
9631.84 1356
9632.76 1324
9633.69 1388
9634.62 1381
9635.54 1408
9636.47 1411
9637.40 1362
9638.32 1428
9639.25 1392
9640.18 1328
9641.11 1478
9642.03 1513
9642.96 1486
9643.89 1582
9644.81 1598
9645.74 1601
9646.67 1592
9647.60 1597
9648.52 1484
9649.45 1544
9650.38 1544
9651.31 1569
9652.23 1612
9653.16 1635
9654.09 1731
9655.02 1841
9655.95 1946
9656.87 1943
9657.80 1920
9658.73 1897
9659.66 1986
9660.58 1885
9661.51 1807
9662.44 1750
9663.37 1701
9664.30 1566
9665.23 1533
9666.15 1579
9667.08 1544
9668.01 1498
9668.94 1516
9669.87 1515
9670.80 1515
9671.73 1551
9672.65 1497
9673.58 1661
9674.51 1625
9675.44 1571
9676.37 1580
9677.30 1642
9678.23 1535
9679.16 1571
9680.08 1656
9681.01 1584
9681.94 1556
9682.87 1611
9683.80 1550
9684.73 1593
9685.66 1603
9686.59 1564
9687.52 1732
9688.45 1676
9689.38 1597
9690.31 1615
9691.24 1684
9692.17 1646
9693.09 1706
9694.02 1624
9694.95 1662
9695.88 1657
9696.81 1698
9697.74 1701
9698.67 1610
9699.60 1682
9700.53 1722
9701.46 1762
9702.39 1717
9703.32 1695
9704.25 1717
9705.18 1791
9706.11 1768
9707.04 1712
9707.97 1711
9708.91 1725
9709.84 1716
9710.77 1677
9711.70 1683
9712.63 1653
9713.56 1655
9714.49 1717
9715.42 1660
9716.35 1566
9717.28 1653
9718.21 1628
9719.14 1602
9720.07 1610
9721.00 1641
9721.93 1597
9722.87 1741
9723.80 1781
9724.73 1746
9725.66 1734
9726.59 1680
9727.52 1676
9728.45 1637
9729.38 1635
9730.32 1616
9731.25 1597
9732.18 1611
9733.11 1519
9734.04 1605
9734.97 1528
9735.91 1585
9736.84 1618
9737.77 1543
9738.70 1586
9739.63 1611
9740.56 1526
9741.50 1595
9742.43 1482
9743.36 1471
9744.29 1451
9745.22 1518
9746.16 1593
9747.09 1450
9748.02 1414
9748.95 1397
9749.89 1465
9750.82 1520
9751.75 1364
9752.68 1438
9753.62 1438
9754.55 1474
9755.48 1475
9756.41 1452
9757.35 1488
9758.28 1360
9759.21 1363
9760.14 1390
9761.08 1326
9762.01 1327
9762.94 1374
9763.88 1385
9764.81 1300
9765.74 1328
9766.68 1372
9767.61 1378
9768.54 1373
9769.48 1376
9770.41 1378
9771.34 1483
9772.28 1431
9773.21 1447
9774.14 1382
9775.08 1387
9776.01 1353
9776.94 1370
9777.88 1317
9778.81 1344
9779.74 1352
9780.68 1408
9781.61 1358
9782.55 1332
9783.48 1343
9784.41 1468
9785.35 1372
9786.28 1463
9787.22 1544
9788.15 1543
9789.08 1549
9790.02 1528
9790.95 1510
9791.89 1536
9792.82 1530
9793.76 1601
9794.69 1558
9795.63 1473
9796.56 1452
9797.49 1463
9798.43 1391
9799.36 1337
9800.30 1384
9801.23 1299
9802.17 1451
9803.10 1391
9804.04 1353
9804.97 1479
9805.91 1398
9806.84 1448
9807.78 1435
9808.71 1429
9809.65 1364
9810.58 1363
9811.52 1354
9812.45 1364
9813.39 1205
9814.33 1271
9815.26 1317
9816.20 1199
9817.13 1226
9818.07 1189
9819.00 1227
9819.94 1164
9820.87 1220
9821.81 1221
9822.75 1280
9823.68 1257
9824.62 1217
9825.55 1286
9826.49 1246
9827.43 1166
9828.36 1207
9829.30 1187
9830.23 1164
9831.17 1156
9832.11 1137
9833.04 1123
9833.98 1141
9834.92 1162
9835.85 1152
9836.79 1111
9837.73 1167
9838.66 1174
9839.60 1104
9840.54 1107
9841.47 1172
9842.41 1216
9843.35 1232
9844.28 1190
9845.22 1182
9846.16 1184
9847.09 1164
9848.03 1136
9848.97 1080
9849.90 1133
9850.84 1203
9851.78 1176
9852.72 1194
9853.65 1123
9854.59 1115
9855.53 1160
9856.47 1216
9857.40 1198
9858.34 1210
9859.28 1207
9860.22 1193
9861.15 1167
9862.09 1155
9863.03 1169
9863.97 1185
9864.90 1098
9865.84 1160
9866.78 1159
9867.72 1174
9868.66 1189
9869.59 1154
9870.53 1210
9871.47 1183
9872.41 1152
9873.35 1159
9874.29 1160
9875.22 1105
9876.16 1105
9877.10 1103
9878.04 1099
9878.98 1097
9879.92 1036
9880.85 1087
9881.79 1115
9882.73 1112
9883.67 1103
9884.61 1104
9885.55 1081
9886.49 1142
9887.43 1147
9888.37 1090
9889.30 1094
9890.24 1141
9891.18 1188
9892.12 1127
9893.06 1172
9894.00 1138
9894.94 1124
9895.88 1026
9896.82 996
9897.76 1104
9898.70 1072
9899.64 1063
9900.58 1052
9901.52 1014
9902.45 1065
9903.39 994
9904.33 983
9905.27 1028
9906.21 1014
9907.15 987
9908.09 1063
9909.03 1030
9909.97 998
9910.91 1057
9911.85 1088
9912.79 1017
9913.73 1056
9914.67 1063
9915.61 1075
9916.55 1076
9917.49 1180
9918.44 1099
9919.38 1002
9920.32 1098
9921.26 1143
9922.20 1088
9923.14 1084
9924.08 1102
9925.02 1099
9925.96 1073
9926.90 1106
9927.84 1068
9928.78 1032
9929.72 1122
9930.66 1201
9931.61 1295
9932.55 1381
9933.49 1421
9934.43 1532
9935.37 1553
9936.31 1521
9937.25 1554
9938.19 1461
9939.14 1322
9940.08 1316
9941.02 1259
9941.96 1187
9942.90 1111
9943.84 1105
9944.78 1140
9945.73 1056
9946.67 1026
9947.61 1084
9948.55 1034
9949.49 1038
9950.44 1014
9951.38 1040
9952.32 1012
9953.26 1003
9954.20 1015
9955.15 1084
9956.09 1002
9957.03 963
9957.97 990
9958.91 982
9959.86 944
9960.80 938
9961.74 1010
9962.68 1000
9963.63 920
9964.57 925
9965.51 869
9966.45 1005
9967.40 1033
9968.34 970
9969.28 986
9970.23 928
9971.17 974
9972.11 978
9973.05 885
9974.00 974
9974.94 995
9975.88 903
9976.83 927
9977.77 925
9978.71 964
9979.66 957
9980.60 919
9981.54 908
9982.49 940
9983.43 993
9984.37 947
9985.32 920
9986.26 942
9987.20 971
9988.15 932
9989.09 929
9990.04 848
9990.98 923
9991.92 960
9992.87 999
9993.81 960
9994.76 911
9995.70 898
9996.64 906
9997.59 961
9998.53 902
9999.48 902
10000.42 987
10001.36 936
10002.31 938
10003.25 950
10004.20 921
10005.14 881
10006.09 849
10007.03 863
10007.98 890
10008.92 876
10009.87 842
10010.81 983
10011.76 919
10012.70 902
10013.64 977
10014.59 996
10015.53 933
10016.48 920
10017.43 922
10018.37 952
10019.32 942
10020.26 952
10021.21 931
10022.15 889
10023.10 889
10024.04 898
10024.99 935
10025.93 926
10026.88 882
10027.82 888
10028.77 899
10029.72 879
10030.66 875
10031.61 874
10032.55 878
10033.50 877
10034.44 845
10035.39 858
10036.34 899
10037.28 904
10038.23 915
10039.17 841
10040.12 844
10041.07 868
10042.01 845
10042.96 810
10043.91 883
10044.85 882
10045.80 904
10046.74 915
10047.69 868
10048.64 844
10049.58 939
10050.53 919
10051.48 932
10052.42 857
10053.37 803
10054.32 782
10055.27 835
10056.21 810
10057.16 828
10058.11 853
10059.05 836
10060.00 787
10060.95 866
10061.89 823
10062.84 869
10063.79 839
10064.74 798
10065.68 848
10066.63 828
10067.58 782
10068.53 807
10069.47 834
10070.42 831
10071.37 836
10072.32 845
10073.26 787
10074.21 852
10075.16 814
10076.11 819
10077.06 824
10078.00 794
10078.95 846
10079.90 858
10080.85 823
10081.80 795
10082.74 771
10083.69 835
10084.64 845
10085.59 801
10086.54 814
10087.49 781
10088.43 823
10089.38 799
10090.33 819
10091.28 819
10092.23 902
10093.18 962
10094.13 898
10095.07 843
10096.02 822
10096.97 873
10097.92 863
10098.87 800
10099.82 848
10100.77 867
10101.72 830
10102.67 796
10103.61 809
10104.56 806
10105.51 776
10106.46 856
10107.41 880
10108.36 826
10109.31 865
10110.26 844
10111.21 814
10112.16 849
10113.11 814
10114.06 795
10115.01 791
10115.96 792
10116.91 788
10117.86 800
10118.81 863
10119.76 828
10120.71 846
10121.66 831
10122.61 822
10123.56 833
10124.51 801
10125.46 772
10126.41 818
10127.36 810
10128.31 793
10129.26 845
10130.21 754
10131.16 799
10132.11 820
10133.06 867
10134.01 852
10134.96 838
10135.91 811
10136.86 830
10137.81 842
10138.76 945
10139.72 913
10140.67 836
10141.62 870
10142.57 828
10143.52 847
10144.47 838
10145.42 886
10146.37 837
10147.32 860
10148.28 915
10149.23 893
10150.18 890
10151.13 882
10152.08 868
10153.03 937
10153.98 900
10154.94 900
10155.89 959
10156.84 904
10157.79 920
10158.74 926
10159.69 981
10160.65 952
10161.60 1015
10162.55 960
10163.50 966
10164.45 867
10165.41 983
10166.36 911
10167.31 929
10168.26 903
10169.21 909
10170.17 907
10171.12 935
10172.07 871
10173.02 872
10173.98 943
10174.93 977
10175.88 1039
10176.83 954
10177.79 926
10178.74 950
10179.69 993
10180.64 1000
10181.60 974
10182.55 987
10183.50 991
10184.46 996
10185.41 966
10186.36 998
10187.32 916
10188.27 979
10189.22 1063
10190.18 1078
10191.13 1143
10192.08 1121
10193.03 1039
10193.99 1084
10194.94 1093
10195.90 1146
10196.85 1146
10197.80 1147
10198.76 1151
10199.71 1141
10200.66 1130
10201.62 1173
10202.57 1162
10203.52 1099
10204.48 1164
10205.43 1149
10206.39 1167
10207.34 1101
10208.29 1174
10209.25 1173
10210.20 1172
10211.16 1220
10212.11 1281
10213.07 1330
10214.02 1382
10214.97 1351
10215.93 1322
10216.88 1310
10217.84 1462
10218.79 1363
10219.75 1219
10220.70 1207
10221.66 1244
10222.61 1194
10223.57 1185
10224.52 1152
10225.48 1116
10226.43 1096
10227.39 1090
10228.34 1074
10229.30 1152
10230.25 1041
10231.21 1089
10232.16 1062
10233.12 1050
10234.07 1045
10235.03 1115
10235.98 1056
10236.94 1024
10237.89 1079
10238.85 1043
10239.80 1094
10240.76 1190
10241.72 1206
10242.67 1219
10243.63 1286
10244.58 1362
10245.54 1304
10246.49 1290
10247.45 1241
10248.41 1249
10249.36 1187
10250.32 1157
10251.27 1128
10252.23 1037
10253.19 1039
10254.14 984
10255.10 1026
10256.06 962
10257.01 913
10257.97 1038
10258.92 1046
10259.88 1051
10260.84 1045
10261.79 951
10262.75 976
10263.71 973
10264.66 958
10265.62 966
10266.58 986
10267.53 929
10268.49 932
10269.45 948
10270.41 941
10271.36 984
10272.32 960
10273.28 895
10274.23 885
10275.19 842
10276.15 871
10277.11 902
10278.06 932
10279.02 946
10279.98 879
10280.94 916
10281.89 893
10282.85 890
10283.81 929
10284.77 887
10285.72 849
10286.68 868
10287.64 856
10288.60 901
10289.55 850
10290.51 875
10291.47 891
10292.43 859
10293.39 806
10294.34 806
10295.30 855
10296.26 878
10297.22 901
10298.18 865
10299.14 892
10300.09 897
10301.05 895
10302.01 945
10302.97 908
10303.93 798
10304.89 865
10305.85 887
10306.80 766
10307.76 786
10308.72 883
10309.68 860
10310.64 814
10311.60 837
10312.56 796
10313.52 786
10314.47 804
10315.43 779
10316.39 802
10317.35 842
10318.31 773
10319.27 827
10320.23 871
10321.19 836
10322.15 828
10323.11 847
10324.07 837
10325.03 814
10325.99 828
10326.95 901
10327.91 862
10328.87 768
10329.83 789
10330.79 815
10331.75 785
10332.71 822
10333.67 802
10334.63 805
10335.59 857
10336.55 854
10337.51 859
10338.47 839
10339.43 865
10340.39 902
10341.35 862
10342.31 851
10343.27 852
10344.23 852
10345.19 752
10346.15 747
10347.11 794
10348.07 842
10349.03 804
10349.99 808
10350.95 818
10351.91 863
10352.87 815
10353.83 845
10354.79 811
10355.76 798
10356.72 809
10357.68 754
10358.64 796
10359.60 849
10360.56 773
10361.52 799
10362.48 775
10363.45 797
10364.41 793
10365.37 817
10366.33 790
10367.29 760
10368.25 800
10369.21 743
10370.18 772
10371.14 757
10372.10 757
10373.06 802
10374.02 786
10374.98 752
10375.95 802
10376.91 792
10377.87 790
10378.83 797
10379.79 870
10380.76 770
10381.72 793
10382.68 788
10383.64 730
10384.61 754
10385.57 742
10386.53 789
10387.49 866
10388.46 749
10389.42 859
10390.38 781
10391.34 799
10392.31 753
10393.27 816
10394.23 780
10395.19 775
10396.16 789
10397.12 794
10398.08 756
10399.05 763
10400.01 815
10400.97 722
10401.93 763
10402.90 804
10403.86 789
10404.82 748
10405.79 791
10406.75 807
10407.71 823
10408.68 809
10409.64 805
10410.60 766
10411.57 773
10412.53 759
10413.50 781
10414.46 846
10415.42 850
10416.39 835
10417.35 839
10418.31 873
10419.28 898
10420.24 897
10421.21 816
10422.17 844
10423.13 956
10424.10 969
10425.06 973
10426.03 1024
10426.99 1051
10427.96 1077
10428.92 1041
10429.88 1072
10430.85 1057
10431.81 1027
10432.78 1059
10433.74 1023
10434.71 915
10435.67 900
10436.64 901
10437.60 868
10438.57 831
10439.53 777
10440.50 739
10441.46 834
10442.43 793
10443.39 772
10444.36 775
10445.32 796
10446.29 796
10447.25 741
10448.22 776
10449.18 745
10450.15 742
10451.11 755
10452.08 697
10453.04 713
10454.01 699
10454.97 734
10455.94 756
10456.91 701
10457.87 763
10458.84 777
10459.80 833
10460.77 795
10461.73 783
10462.70 761
10463.67 739
10464.63 747
10465.60 756
10466.56 715
10467.53 742
10468.50 707
10469.46 721
10470.43 767
10471.40 746
10472.36 715
10473.33 693
10474.30 765
10475.26 771
10476.23 723
10477.19 694
10478.16 735
10479.13 728
10480.09 717
10481.06 730
10482.03 747
10483.00 801
10483.96 728
10484.93 718
10485.90 767
10486.86 733
10487.83 764
10488.80 790
10489.76 763
10490.73 734
10491.70 768
10492.67 789
10493.63 743
10494.60 756
10495.57 781
10496.54 780
10497.50 753
10498.47 767
10499.44 769
10500.41 762
10501.37 823
10502.34 798
10503.31 820
10504.28 798
10505.25 759
10506.21 833
10507.18 805
10508.15 790
10509.12 791
10510.09 839
10511.05 821
10512.02 798
10512.99 814
10513.96 823
10514.93 758
10515.90 813
10516.86 794
10517.83 754
10518.80 823
10519.77 811
10520.74 804
10521.71 848
10522.68 804
10523.64 875
10524.61 850
10525.58 780
10526.55 807
10527.52 773
10528.49 805
10529.46 807
10530.43 838
10531.40 775
10532.36 745
10533.33 775
10534.30 836
10535.27 810
10536.24 808
10537.21 808
10538.18 753
10539.15 793
10540.12 746
10541.09 774
10542.06 795
10543.03 800
10544.00 809
10544.97 716
10545.94 747
10546.91 796
10547.88 822
10548.85 830
10549.82 756
10550.79 786
10551.76 863
10552.73 844
10553.70 825
10554.67 830
10555.64 859
10556.61 894
10557.58 887
10558.55 838
10559.52 906
10560.49 843
10561.46 834
10562.43 912
10563.40 939
10564.37 976
10565.34 953
10566.31 1131
10567.28 1068
10568.25 1176
10569.23 1176
10570.20 1198
10571.17 1199
10572.14 1160
10573.11 1107
10574.08 1035
10575.05 976
10576.02 955
10576.99 908
10577.96 895
10578.94 879
10579.91 897
10580.88 866
10581.85 850
10582.82 810
10583.79 796
10584.76 859
10585.74 887
10586.71 839
10587.68 859
10588.65 856
10589.62 831
10590.60 837
10591.57 888
10592.54 869
10593.51 835
10594.48 848
10595.45 877
10596.43 896
10597.40 922
10598.37 864
10599.34 885
10600.32 870
10601.29 854
10602.26 866
10603.23 874
10604.21 912
10605.18 885
10606.15 854
10607.12 863
10608.10 813
10609.07 789
10610.04 835
10611.01 847
10611.99 826
10612.96 835
10613.93 844
10614.91 821
10615.88 749
10616.85 796
10617.82 780
10618.80 761
10619.77 799
10620.74 785
10621.72 801
10622.69 837
10623.66 837
10624.64 771
10625.61 866
10626.58 850
10627.56 894
10628.53 851
10629.51 812
10630.48 808
10631.45 802
10632.43 817
10633.40 828
10634.37 819
10635.35 814
10636.32 833
10637.30 835
10638.27 859
10639.24 919
10640.22 807
10641.19 822
10642.17 875
10643.14 888
10644.11 913
10645.09 925
10646.06 1021
10647.04 1018
10648.01 1083
10648.99 948
10649.96 965
10650.94 1067
10651.91 965
10652.89 891
10653.86 854
10654.83 823
10655.81 773
10656.78 838
10657.76 807
10658.73 773
10659.71 723
10660.68 764
10661.66 767
10662.63 767
10663.61 752
10664.59 782
10665.56 801
10666.54 846
10667.51 850
10668.49 791
10669.46 783
10670.44 802
10671.41 816
10672.39 822
10673.36 855
10674.34 787
10675.32 847
10676.29 807
10677.27 775
10678.24 834
10679.22 741
10680.19 793
10681.17 852
10682.15 763
10683.12 745
10684.10 781
10685.08 769
10686.05 814
10687.03 858
10688.00 858
10688.98 810
10689.96 788
10690.93 821
10691.91 815
10692.89 776
10693.86 777
10694.84 779
10695.82 780
10696.79 743
10697.77 755
10698.75 768
10699.72 742
10700.70 797
10701.68 722
10702.65 678
10703.63 734
10704.61 771
10705.59 714
10706.56 778
10707.54 723
10708.52 732
10709.49 752
10710.47 684
10711.45 732
10712.43 679
10713.40 745
10714.38 732
10715.36 718
10716.34 730
10717.31 732
10718.29 736
10719.27 735
10720.25 764
10721.22 704
10722.20 741
10723.18 813
10724.16 722
10725.14 718
10726.11 735
10727.09 731
10728.07 793
10729.05 745
10730.03 724
10731.01 771
10731.98 772
10732.96 752
10733.94 754
10734.92 743
10735.90 746
10736.88 704
10737.85 799
10738.83 819
10739.81 727
10740.79 767
10741.77 756
10742.75 781
10743.73 785
10744.71 774
10745.69 752
10746.66 792
10747.64 739
10748.62 787
10749.60 734
10750.58 729
10751.56 782
10752.54 738
10753.52 818
10754.50 732
10755.48 773
10756.46 780
10757.44 748
10758.42 764
10759.39 710
10760.37 710
10761.35 745
10762.33 755
10763.31 691
10764.29 742
10765.27 748
10766.25 755
10767.23 773
10768.21 795
10769.19 806
10770.17 742
10771.15 741
10772.13 731
10773.11 727
10774.09 769
10775.07 800
10776.05 800
10777.03 738
10778.02 674
10779.00 777
10779.98 938
10780.96 831
10781.94 784
10782.92 851
10783.90 868
10784.88 882
10785.86 840
10786.84 897
10787.82 840
10788.80 853
10789.78 887
10790.76 880
10791.75 849
10792.73 805
10793.71 859
10794.69 788
10795.67 776
10796.65 836
10797.63 788
10798.61 718
10799.60 702
10800.58 779
10801.56 773
10802.54 772
10803.52 766
10804.50 713
10805.49 741
10806.47 817
10807.45 772
10808.43 739
10809.41 776
10810.39 810
10811.38 803
10812.36 840
10813.34 790
10814.32 835
10815.30 792
10816.29 785
10817.27 704
10818.25 779
10819.23 877
10820.22 815
10821.20 793
10822.18 846
10823.16 813
10824.15 743
10825.13 760
10826.11 762
10827.09 770
10828.08 787
10829.06 792
10830.04 758
10831.02 775
10832.01 821
10832.99 824
10833.97 774
10834.96 756
10835.94 761
10836.92 733
10837.91 779
10838.89 781
10839.87 814
10840.85 841
10841.84 848
10842.82 817
10843.81 832
10844.79 903
10845.77 844
10846.76 759
10847.74 842
10848.72 828
10849.71 814
10850.69 793
10851.67 803
10852.66 822
10853.64 874
10854.63 831
10855.61 854
10856.59 832
10857.58 778
10858.56 836
10859.55 791
10860.53 814
10861.51 831
10862.50 839
10863.48 898
10864.47 850
10865.45 814
10866.44 845
10867.42 881
10868.41 866
10869.39 880
10870.37 846
10871.36 875
10872.34 831
10873.33 800
10874.31 813
10875.30 905
10876.28 852
10877.27 923
10878.25 886
10879.24 895
10880.22 871
10881.21 880
10882.19 891
10883.18 888
10884.16 941
10885.15 888
10886.13 929
10887.12 922
10888.11 901
10889.09 957
10890.08 938
10891.06 974
10892.05 979
10893.03 1002
10894.02 930
10895.00 933
10895.99 987
10896.98 957
10897.96 948
10898.95 934
10899.93 950
10900.92 989
10901.91 956
10902.89 1002
10903.88 904
10904.86 974
10905.85 1039
10906.84 1038
10907.82 1019
10908.81 981
10909.80 1014
10910.78 996
10911.77 1045
10912.76 1079
10913.74 981
10914.73 1020
10915.72 1047
10916.70 1032
10917.69 1056
10918.68 1062
10919.66 1034
10920.65 1072
10921.64 1110
10922.62 1120
10923.61 1036
10924.60 1086
10925.58 1108
10926.57 1161
10927.56 1110
10928.55 1250
10929.53 1191
10930.52 1150
10931.51 1203
10932.50 1118
10933.48 1101
10934.47 1101
10935.46 1178
10936.45 1108
10937.43 1059
10938.42 1099
10939.41 1210
10940.40 1130
10941.38 1147
10942.37 1113
10943.36 1124
10944.35 1100
10945.34 1195
10946.32 1215
10947.31 1174
10948.30 1335
10949.29 1285
10950.28 1355
10951.27 1317
10952.25 1326
10953.24 1391
10954.23 1397
10955.22 1357
10956.21 1304
10957.20 1251
10958.18 1372
10959.17 1474
10960.16 1461
10961.15 1392
10962.14 1446
10963.13 1562
10964.12 1624
10965.11 1628
10966.10 1679
10967.08 1732
10968.07 1739
10969.06 1735
10970.05 1724
10971.04 1704
10972.03 1580
10973.02 1553
10974.01 1585
10975.00 1491
10975.99 1444
10976.98 1470
10977.97 1394
10978.96 1348
10979.95 1385
10980.94 1394
10981.92 1440
10982.91 1445
10983.90 1380
10984.89 1467
10985.88 1413
10986.87 1415
10987.86 1370
10988.85 1474
10989.84 1472
10990.83 1413
10991.82 1504
10992.81 1444
10993.80 1460
10994.79 1480
10995.78 1507
10996.78 1454
10997.77 1404
10998.76 1463
10999.75 1517
11000.74 1589
11001.73 1560
11002.72 1611
11003.71 1797
11004.70 1910
11005.69 2062
11006.68 2099
11007.67 2190
11008.66 2364
11009.65 2313
11010.64 2291
11011.64 2224
11012.63 1998
11013.62 1931
11014.61 1838
11015.60 1737
11016.59 1594
11017.58 1530
11018.57 1425
11019.57 1456
11020.56 1490
11021.55 1333
11022.54 1334
11023.53 1307
11024.52 1380
11025.51 1414
11026.51 1352
11027.50 1334
11028.49 1304
11029.48 1285
11030.47 1249
11031.47 1233
11032.46 1315
11033.45 1266
11034.44 1234
11035.43 1233
11036.43 1269
11037.42 1222
11038.41 1308
11039.40 1292
11040.39 1173
11041.39 1091
11042.38 1116
11043.37 1178
11044.36 1217
11045.36 1113
11046.35 1157
11047.34 1111
11048.34 1119
11049.33 1111
11050.32 1109
11051.31 1189
11052.31 1127
11053.30 1078
11054.29 1098
11055.29 1093
11056.28 1142
11057.27 1113
11058.26 1136
11059.26 1115
11060.25 1099
11061.24 1158
11062.24 1129
11063.23 1080
11064.22 1043
11065.22 1089
11066.21 1087
11067.20 1088
11068.20 1082
11069.19 1073
11070.19 1079
11071.18 1085
11072.17 1057
11073.17 1069
11074.16 1078
11075.15 1044
11076.15 1059
11077.14 1101
11078.14 1080
11079.13 1005
11080.12 1057
11081.12 1033
11082.11 1055
11083.11 1027
11084.10 1038
11085.10 1032
11086.09 997
11087.08 990
11088.08 1112
11089.07 1052
11090.07 1032
11091.06 1014
11092.06 1044
11093.05 1013
11094.05 1032
11095.04 1013
11096.04 1045
11097.03 1026
11098.03 999
11099.02 1021
11100.02 1027
11101.01 980
11102.01 972
11103.00 1008
11104.00 969
11104.99 1000
11105.99 987
11106.98 991
11107.98 1016
11108.97 979
11109.97 881
11110.96 942
11111.96 923
11112.95 957
11113.95 954
11114.95 934
11115.94 976
11116.94 955
11117.93 965
11118.93 910
11119.93 909
11120.92 977
11121.92 924
11122.91 923
11123.91 922
11124.91 944
11125.90 947
11126.90 936
11127.89 934
11128.89 942
11129.89 1004
11130.88 917
11131.88 943
11132.88 938
11133.87 976
11134.87 976
11135.87 967
11136.86 921
11137.86 907
11138.86 939
11139.85 979
11140.85 986
11141.85 952
11142.84 1003
11143.84 983
11144.84 959
11145.83 939
11146.83 896
11147.83 890
11148.83 917
11149.82 989
11150.82 965
11151.82 1011
11152.82 1027
11153.81 1016
11154.81 987
11155.81 918
11156.80 928
11157.80 911
11158.80 867
11159.80 872
11160.80 875
11161.79 834
11162.79 909
11163.79 870
11164.79 874
11165.78 845
11166.78 906
11167.78 925
11168.78 907
11169.78 888
11170.78 822
11171.77 851
11172.77 859
11173.77 877
11174.77 912
11175.77 828
11176.77 855
11177.76 879
11178.76 966
11179.76 918
11180.76 906
11181.76 890
11182.76 923
11183.76 946
11184.75 849
11185.75 848
11186.75 920
11187.75 869
11188.75 870
11189.75 869
11190.75 902
11191.75 916
11192.75 932
11193.75 903
11194.75 878
11195.74 972
11196.74 942
11197.74 918
11198.74 896
11199.74 896
11200.74 835
11201.74 872
11202.74 923
11203.74 891
11204.74 922
11205.74 970
11206.74 905
11207.74 845
11208.74 836
11209.74 863
11210.74 950
11211.74 902
11212.74 874
11213.74 940
11214.74 937
11215.74 921
11216.74 880
11217.74 925
11218.74 916
11219.74 857
11220.74 863
11221.74 865
11222.74 833
11223.74 849
11224.74 877
11225.74 902
11226.74 885
11227.75 873
11228.75 895
11229.75 864
11230.75 879
11231.75 833
11232.75 892
11233.75 855
11234.75 860
11235.75 850
11236.75 929
11237.76 901
11238.76 895
11239.76 843
11240.76 849
11241.76 920
11242.76 922
11243.76 862
11244.76 859
11245.77 827
11246.77 893
11247.77 895
11248.77 893
11249.77 927
11250.77 925
11251.78 884
11252.78 890
11253.78 906
11254.78 896
11255.78 945
11256.79 908
11257.79 911
11258.79 912
11259.79 857
11260.79 905
11261.80 941
11262.80 868
11263.80 918
11264.80 895
11265.81 892
11266.81 920
11267.81 911
11268.81 901
11269.82 994
11270.82 901
11271.82 958
11272.82 1054
11273.83 972
11274.83 977
11275.83 923
11276.84 987
11277.84 1012
11278.84 983
11279.85 1013
11280.85 936
11281.85 960
11282.85 1045
11283.86 1080
11284.86 1072
11285.86 1164
11286.87 1144
11287.87 1143
11288.87 1095
11289.88 1104
11290.88 1116
11291.89 1109
11292.89 1012
11293.89 1038
11294.90 1090
11295.90 965
11296.90 906
11297.91 935
11298.91 988
11299.92 960
11300.92 987
11301.92 954
11302.93 947
11303.93 987
11304.94 1046
11305.94 1009
11306.94 962
11307.95 957
11308.95 938
11309.96 954
11310.96 999
11311.97 981
11312.97 951
11313.98 949
11314.98 949
11315.98 975
11316.99 1050
11317.99 1020
11319.00 1029
11320.00 1048
11321.01 1078
11322.01 1096
11323.02 1093
11324.02 1073
11325.03 1078
11326.03 1050
11327.04 1003
11328.04 1034
11329.05 971
11330.05 951
11331.06 942
11332.07 899
11333.07 913
11334.08 907
11335.08 942
11336.09 961
11337.09 891
11338.10 881
11339.10 964
11340.11 980
11341.12 956
11342.12 889
11343.13 899
11344.13 902
11345.14 938
11346.15 897
11347.15 899
11348.16 976
11349.16 963
11350.17 935
11351.18 942
11352.18 919
11353.19 940
11354.20 900
11355.20 910
11356.21 916
11357.21 851
11358.22 901
11359.23 919
11360.23 917
11361.24 921
11362.25 913
11363.25 957
11364.26 899
11365.27 871
11366.28 903
11367.28 880
11368.29 927
11369.30 900
11370.30 921
11371.31 927
11372.32 1005
11373.32 950
11374.33 895
11375.34 844
11376.35 833
11377.35 858
11378.36 856
11379.37 873
11380.38 881
11381.38 868
11382.39 808
11383.40 840
11384.41 860
11385.41 841
11386.42 888
11387.43 875
11388.44 797
11389.45 844
11390.45 872
11391.46 856
11392.47 905
11393.48 897
11394.49 824
11395.49 861
11396.50 811
11397.51 787
11398.52 773
11399.53 800
11400.54 832
11401.55 832
11402.55 825
11403.56 854
11404.57 853
11405.58 838
11406.59 827
11407.60 845
11408.61 924
11409.61 893
11410.62 819
11411.63 829
11412.64 867
11413.65 831
11414.66 819
11415.67 831
11416.68 770
11417.69 818
11418.70 828
11419.71 840
11420.71 833
11421.72 804
11422.73 797
11423.74 852
11424.75 820
11425.76 790
11426.77 776
11427.78 783
11428.79 812
11429.80 847
11430.81 824
11431.82 832
11432.83 851
11433.84 861
11434.85 796
11435.86 842
11436.87 807
11437.88 882
11438.89 879
11439.90 753
11440.91 811
11441.92 860
11442.93 871
11443.94 864
11444.95 815
11445.96 894
11446.97 797
11447.98 776
11448.99 850
11450.00 834
11451.01 788
11452.03 854
11453.04 886
11454.05 884
11455.06 882
11456.07 760
11457.08 840
11458.09 812
11459.10 849
11460.11 858
11461.12 886
11462.14 849
11463.15 841
11464.16 840
11465.17 808
11466.18 847
11467.19 856
11468.20 854
11469.21 854
11470.23 843
11471.24 806
11472.25 803
11473.26 794
11474.27 816
11475.28 828
11476.30 834
11477.31 851
11478.32 818
11479.33 863
11480.34 866
11481.36 867
11482.37 867
11483.38 860
11484.39 849
11485.40 842
11486.42 873
11487.43 899
11488.44 859
11489.45 839
11490.47 840
11491.48 818
11492.49 816
11493.50 849
11494.52 883
11495.53 903
11496.54 885
11497.55 855
11498.57 882
11499.58 876
11500.59 855
11501.61 877
11502.62 840
11503.63 837
11504.64 892
11505.66 918
11506.67 871
11507.68 933
11508.70 908
11509.71 910
11510.72 904
11511.74 829
11512.75 813
11513.76 852
11514.78 900
11515.79 865
11516.80 835
11517.82 879
11518.83 912
11519.84 842
11520.86 858
11521.87 939
11522.89 940
11523.90 893
11524.91 819
11525.93 797
11526.94 863
11527.96 886
11528.97 898
11529.98 872
11531.00 861
11532.01 865
11533.03 898
11534.04 956
11535.06 854
11536.07 887
11537.08 888
11538.10 954
11539.11 894
11540.13 928
11541.14 937
11542.16 911
11543.17 906
11544.19 904
11545.20 909
11546.22 949
11547.23 948
11548.25 966
11549.26 1024
11550.28 1023
11551.29 989
11552.31 1040
11553.32 1044
11554.34 1022
11555.35 1064
11556.37 1111
11557.38 1110
11558.40 1100
11559.41 1051
11560.43 1034
11561.45 1041
11562.46 1079
11563.48 1111
11564.49 1102
11565.51 1095
11566.52 1136
11567.54 1038
11568.56 1021
11569.57 1101
11570.59 1129
11571.60 1127
11572.62 1088
11573.64 1135
11574.65 1222
11575.67 1193
11576.68 1229
11577.70 1238
11578.72 1183
11579.73 1186
11580.75 1235
11581.77 1270
11582.78 1226
11583.80 1311
11584.82 1353
11585.83 1351
11586.85 1419
11587.87 1394
11588.88 1418
11589.90 1498
11590.92 1570
11591.93 1496
11592.95 1539
11593.97 1582
11594.98 1695
11596.00 1614
11597.02 1627
11598.03 1696
11599.05 1738
11600.07 1839
11601.09 1930
11602.10 1972
11603.12 2266
11604.14 2512
11605.16 2730
11606.17 2921
11607.19 3104
11608.21 3130
11609.23 3222
11610.24 3269
11611.26 3169
11612.28 2890
11613.30 2744
11614.32 2426
11615.33 2284
11616.35 2040
11617.37 1785
11618.39 1650
11619.41 1529
11620.42 1627
11621.44 1531
11622.46 1369
11623.48 1402
11624.50 1387
11625.51 1371
11626.53 1298
11627.55 1299
11628.57 1344
11629.59 1351
11630.61 1261
11631.63 1192
11632.64 1053
11633.66 1110
11634.68 1147
11635.70 1178
11636.72 1156
11637.74 1106
11638.76 1150
11639.78 1138
11640.80 1112
11641.81 1087
11642.83 1066
11643.85 1057
11644.87 1005
11645.89 938
11646.91 1075
11647.93 1053
11648.95 1012
11649.97 937
11650.99 1018
11652.01 1018
11653.03 1006
11654.05 950
11655.07 970
11656.09 1002
11657.11 934
11658.13 976
11659.15 912
11660.17 939
11661.19 911
11662.21 916
11663.23 906
11664.25 913
11665.27 949
11666.29 999
11667.31 960
11668.33 946
11669.35 930
11670.37 1065
11671.39 1002
11672.41 1040
11673.43 979
11674.45 946
11675.47 995
11676.49 993
11677.51 998
11678.53 974
11679.55 990
11680.57 978
11681.59 1048
11682.61 1023
11683.64 1069
11684.66 1037
11685.68 1035
11686.70 1124
11687.72 1075
11688.74 1131
11689.76 1106
11690.78 1017
11691.80 1068
11692.83 1043
11693.85 1067
11694.87 1028
11695.89 1085
11696.91 1056
11697.93 1057
11698.95 1067
11699.98 997
11701.00 991
11702.02 1012
11703.04 967
11704.06 1059
11705.08 1028
11706.11 968
11707.13 977
11708.15 996
11709.17 1011
11710.19 1001
11711.22 1033
11712.24 993
11713.26 946
11714.28 933
11715.31 997
11716.33 972
11717.35 961
11718.37 878
11719.40 915
11720.42 1013
11721.44 935
11722.46 943
11723.49 897
11724.51 901
11725.53 879
11726.55 922
11727.58 925
11728.60 852
11729.62 864
11730.65 918
11731.67 850
11732.69 850
11733.71 861
11734.74 896
11735.76 853
11736.78 856
11737.81 857
11738.83 869
11739.85 880
11740.88 838
11741.90 809
11742.92 880
11743.95 849
11744.97 855
11746.00 880
11747.02 829
11748.04 862
11749.07 892
11750.09 863
11751.11 835
11752.14 844
11753.16 824
11754.19 793
11755.21 862
11756.23 845
11757.26 793
11758.28 861
11759.31 844
11760.33 860
11761.36 810
11762.38 791
11763.40 816
11764.43 774
11765.45 788
11766.48 820
11767.50 824
11768.53 858
11769.55 815
11770.58 790
11771.60 809
11772.63 775
11773.65 734
11774.68 776
11775.70 753
11776.73 803
11777.75 844
11778.78 843
11779.80 802
11780.83 780
11781.85 782
11782.88 807
11783.90 816
11784.93 773
11785.95 783
11786.98 794
11788.00 804
11789.03 768
11790.05 720
11791.08 786
11792.11 746
11793.13 739
11794.16 804
11795.18 790
11796.21 834
11797.23 814
11798.26 786
11799.29 758
11800.31 788
11801.34 755
11802.36 803
11803.39 800
11804.42 788
11805.44 758
11806.47 764
11807.50 763
11808.52 715
11809.55 788
11810.57 752
11811.60 767
11812.63 731
11813.65 728
11814.68 748
11815.71 794
11816.73 762
11817.76 765
11818.79 725
11819.81 780
11820.84 749
11821.87 782
11822.90 754
11823.92 731
11824.95 833
11825.98 799
11827.00 768
11828.03 774
11829.06 795
11830.09 810
11831.11 747
11832.14 755
11833.17 777
11834.20 823
11835.22 840
11836.25 800
11837.28 825
11838.31 835
11839.33 857
11840.36 824
11841.39 867
11842.42 836
11843.45 790
11844.47 795
11845.50 793
11846.53 819
11847.56 770
11848.59 785
11849.61 796
11850.64 852
11851.67 796
11852.70 797
11853.73 837
11854.75 791
11855.78 793
11856.81 826
11857.84 775
11858.87 807
11859.90 790
11860.93 786
11861.95 834
11862.98 854
11864.01 849
11865.04 813
11866.07 805
11867.10 802
11868.13 820
11869.16 757
11870.19 848
11871.21 806
11872.24 872
11873.27 830
11874.30 869
11875.33 878
11876.36 861
11877.39 827
11878.42 871
11879.45 882
11880.48 828
11881.51 865
11882.54 875
11883.57 853
11884.60 865
11885.63 897
11886.66 854
11887.69 905
11888.72 866
11889.75 901
11890.78 862
11891.81 831
11892.84 888
11893.87 910
11894.90 838
11895.93 864
11896.96 993
11897.99 909
11899.02 969
11900.05 939
11901.08 879
11902.11 901
11903.14 918
11904.17 988
11905.20 971
11906.23 977
11907.26 981
11908.29 1074
11909.32 1074
11910.35 1094
11911.38 1070
11912.42 1071
11913.45 1050
11914.48 1089
11915.51 1058
11916.54 1067
11917.57 1004
11918.60 1041
11919.63 1026
11920.66 965
11921.70 972
11922.73 985
11923.76 1031
11924.79 990
11925.82 993
11926.85 1020
11927.88 1005
11928.92 1013
11929.95 1063
11930.98 1074
11932.01 1017
11933.04 992
11934.07 1055
11935.11 1195
11936.14 1197
11937.17 1239
11938.20 1257
11939.23 1374
11940.27 1420
11941.30 1357
11942.33 1363
11943.36 1427
11944.40 1425
11945.43 1362
11946.46 1319
11947.49 1252
11948.53 1076
11949.56 1111
11950.59 1081
11951.62 1048
11952.66 1061
11953.69 1040
11954.72 975
11955.75 984
11956.79 1036
11957.82 996
11958.85 983
11959.88 941
11960.92 954
11961.95 951
11962.98 935
11964.02 910
11965.05 910
11966.08 842
11967.12 961
11968.15 910
11969.18 899
11970.22 975
11971.25 960
11972.28 950
11973.32 977
11974.35 924
11975.38 926
11976.42 884
11977.45 903
11978.49 886
11979.52 901
11980.55 864
11981.59 890
11982.62 904
11983.66 877
11984.69 848
11985.72 908
11986.76 910
11987.79 947
11988.83 975
11989.86 948
11990.89 937
11991.93 954
11992.96 916
11994.00 905
11995.03 918
11996.07 1001
11997.10 979
11998.14 944
11999.17 900
12000.20 885
12001.24 914
12002.27 853
12003.31 907
12004.34 921
12005.38 963
12006.41 1007
12007.45 952
12008.48 947
12009.52 977
12010.55 1004
12011.59 945
12012.62 957
12013.66 965
12014.70 989
12015.73 1045
12016.77 984
12017.80 988
12018.84 1022
12019.87 1008
12020.91 1023
12021.94 1041
12022.98 955
12024.02 999
12025.05 1068
12026.09 1097
12027.12 1054
12028.16 1054
12029.19 1008
12030.23 1055
12031.27 1085
12032.30 1038
12033.34 1056
12034.37 1052
12035.41 1037
12036.45 1040
12037.48 990
12038.52 992
12039.56 994
12040.59 981
12041.63 982
12042.67 987
12043.70 928
12044.74 966
12045.78 1003
12046.81 1010
12047.85 941
12048.89 926
12049.92 954
12050.96 944
12052.00 926
12053.03 958
12054.07 965
12055.11 948
12056.14 962
12057.18 919
12058.22 969
12059.26 951
12060.29 935
12061.33 969
12062.37 860
12063.41 909
12064.44 963
12065.48 884
12066.52 932
12067.56 904
12068.59 943
12069.63 955
12070.67 835
12071.71 898
12072.74 925
12073.78 949
12074.82 968
12075.86 939
12076.90 889
12077.93 888
12078.97 859
12080.01 948
12081.05 971
12082.09 924
12083.13 1001
12084.16 975
12085.20 960
12086.24 910
12087.28 832
12088.32 877
12089.36 867
12090.39 915
12091.43 887
12092.47 877
12093.51 937
12094.55 984
12095.59 976
12096.63 973
12097.67 916
12098.70 908
12099.74 882
12100.78 940
12101.82 973
12102.86 908
12103.90 976
12104.94 1009
12105.98 999
12107.02 1052
12108.06 1023
12109.10 983
12110.14 974
12111.18 985
12112.22 976
12113.25 1097
12114.29 1009
12115.33 1014
12116.37 984
12117.41 941
12118.45 993
12119.49 972
12120.53 900
12121.57 920
12122.61 951
12123.65 900
12124.69 825
12125.73 819
12126.77 836
12127.81 828
12128.85 802
12129.89 765
12130.93 791
12131.97 822
12133.02 857
12134.06 819
12135.10 782
12136.14 787
12137.18 766
12138.22 773
12139.26 803
12140.30 731
12141.34 770
12142.38 710
12143.42 745
12144.46 754
12145.50 774
12146.54 777
12147.59 787
12148.63 789
12149.67 738
12150.71 721
12151.75 784
12152.79 797
12153.83 801
12154.87 796
12155.92 797
12156.96 750
12158.00 746
12159.04 681
12160.08 781
12161.12 786
12162.17 823
12163.21 741
12164.25 756
12165.29 778
12166.33 727
12167.37 766
12168.42 738
12169.46 799
12170.50 793
12171.54 757
12172.58 800
12173.63 789
12174.67 800
12175.71 770
12176.75 797
12177.80 794
12178.84 716
12179.88 776
12180.92 750
12181.97 758
12183.01 746
12184.05 772
12185.09 733
12186.14 774
12187.18 741
12188.22 764
12189.26 800
12190.31 695
12191.35 756
12192.39 723
12193.44 758
12194.48 739
12195.52 785
12196.57 775
12197.61 783
12198.65 826
12199.70 733
12200.74 774
12201.78 803
12202.83 749
12203.87 731
12204.91 743
12205.96 749
12207.00 754
12208.04 720
12209.09 750
12210.13 789
12211.17 746
12212.22 777
12213.26 737
12214.31 756
12215.35 737
12216.39 727
12217.44 793
12218.48 781
12219.53 707
12220.57 763
12221.61 711
12222.66 775
12223.70 804
12224.75 760
12225.79 783
12226.84 861
12227.88 826
12228.93 831
12229.97 731
12231.01 730
12232.06 721
12233.10 741
12234.15 763
12235.19 804
12236.24 845
12237.28 745
12238.33 676
12239.37 689
12240.42 807
12241.46 783
12242.51 749
12243.55 699
12244.60 754
12245.64 769
12246.69 796
12247.74 806
12248.78 737
12249.83 732
12250.87 685
12251.92 737
12252.96 676
12254.01 768
12255.05 771
12256.10 713
12257.15 749
12258.19 735
12259.24 729
12260.28 773
12261.33 720
12262.37 729
12263.42 714
12264.47 707
12265.51 684
12266.56 681
12267.61 691
12268.65 677
12269.70 688
12270.74 719
12271.79 675
12272.84 678
12273.88 717
12274.93 729
12275.98 784
12277.02 718
12278.07 710
12279.12 661
12280.16 673
12281.21 716
12282.26 659
12283.30 699
12284.35 651
12285.40 687
12286.44 677
12287.49 646
12288.54 712
12289.59 668
12290.63 693
12291.68 653
12292.73 686
12293.77 670
12294.82 702
12295.87 705
12296.92 684
12297.96 692
12299.01 691
12300.06 668
12301.11 725
12302.15 712
12303.20 710
12304.25 635
12305.30 691
12306.35 666
12307.39 710
12308.44 672
12309.49 678
12310.54 690
12311.59 720
12312.63 690
12313.68 727
12314.73 740
12315.78 753
12316.83 677
12317.88 668
12318.92 714
12319.97 753
12321.02 725
12322.07 674
12323.12 695
12324.17 710
12325.21 703
12326.26 713
12327.31 704
12328.36 690
12329.41 678
12330.46 656
12331.51 632
12332.56 663
12333.61 659
12334.65 663
12335.70 679
12336.75 667
12337.80 666
12338.85 634
12339.90 643
12340.95 635
12342.00 611
12343.05 701
12344.10 679
12345.15 668
12346.20 664
12347.25 662
12348.30 720
12349.35 675
12350.40 645
12351.45 646
12352.50 637
12353.55 620
12354.60 674
12355.65 682
12356.70 702
12357.75 644
12358.80 628
12359.85 614
12360.90 669
12361.95 699
12363.00 645
12364.05 646
12365.10 651
12366.15 673
12367.20 715
12368.25 697
12369.30 702
12370.35 675
12371.40 734
12372.45 758
12373.50 706
12374.55 738
12375.60 680
12376.65 677
12377.70 673
12378.76 664
12379.81 665
12380.86 732
12381.91 704
12382.96 678
12384.01 710
12385.06 719
12386.11 700
12387.17 679
12388.22 682
12389.27 786
12390.32 680
12391.37 700
12392.42 745
12393.47 713
12394.53 708
12395.58 733
12396.63 722
12397.68 743
12398.73 719
12399.78 714
12400.84 676
12401.89 707
12402.94 752
12403.99 762
12405.04 718
12406.10 749
12407.15 748
12408.20 722
12409.25 672
12410.31 734
12411.36 654
12412.41 690
12413.46 697
12414.51 742
12415.57 737
12416.62 728
12417.67 691
12418.72 772
12419.78 749
12420.83 725
12421.88 698
12422.94 715
12423.99 739
12425.04 738
12426.09 696
12427.15 714
12428.20 716
12429.25 702
12430.31 696
12431.36 720
12432.41 729
12433.47 711
12434.52 743
12435.57 712
12436.63 722
12437.68 752
12438.73 696
12439.79 704
12440.84 735
12441.89 766
12442.95 782
12444.00 783
12445.06 759
12446.11 766
12447.16 695
12448.22 731
12449.27 782
12450.33 811
12451.38 739
12452.43 772
12453.49 709
12454.54 728
12455.60 721
12456.65 749
12457.70 722
12458.76 744
12459.81 809
12460.87 726
12461.92 709
12462.98 714
12464.03 768
12465.09 748
12466.14 780
12467.19 741
12468.25 765
12469.30 796
12470.36 731
12471.41 722
12472.47 765
12473.52 758
12474.58 747
12475.63 716
12476.69 809
12477.74 744
12478.80 735
12479.85 763
12480.91 756
12481.97 743
12483.02 771
12484.08 792
12485.13 822
12486.19 769
12487.24 773
12488.30 818
12489.35 838
12490.41 847
12491.47 858
12492.52 879
12493.58 820
12494.63 862
12495.69 871
12496.74 910
12497.80 975
12498.86 1077
12499.91 976
12500.97 1035
12502.03 1140
12503.08 1213
12504.14 1224
12505.19 1256
12506.25 1231
12507.31 1243
12508.36 1272
12509.42 1166
12510.48 1150
12511.53 1062
12512.59 951
12513.65 946
12514.70 900
12515.76 913
12516.82 881
12517.87 792
12518.93 796
12519.99 803
12521.04 796
12522.10 802
12523.16 782
12524.22 787
12525.27 755
12526.33 773
12527.39 787
12528.44 772
12529.50 758
12530.56 760
12531.62 764
12532.67 779
12533.73 815
12534.79 732
12535.85 820
12536.90 827
12537.96 797
12539.02 792
12540.08 820
12541.14 835
12542.19 809
12543.25 784
12544.31 760
12545.37 748
12546.43 724
12547.48 767
12548.54 756
12549.60 730
12550.66 736
12551.72 731
12552.77 832
12553.83 821
12554.89 775
12555.95 779
12557.01 754
12558.07 751
12559.13 766
12560.18 823
12561.24 773
12562.30 763
12563.36 796
12564.42 788
12565.48 822
12566.54 782
12567.60 798
12568.65 810
12569.71 857
12570.77 791
12571.83 792
12572.89 840
12573.95 814
12575.01 815
12576.07 901
12577.13 879
12578.19 909
12579.25 906
12580.31 905
12581.37 920
12582.43 951
12583.49 948
12584.55 1015
12585.60 993
12586.66 1005
12587.72 1069
12588.78 999
12589.84 912
12590.90 924
12591.96 946
12593.02 957
12594.08 902
12595.14 879
12596.20 919
12597.26 874
12598.32 917
12599.39 907
12600.45 843
12601.51 890
12602.57 941
12603.63 923
12604.69 846
12605.75 849
12606.81 812
12607.87 868
12608.93 896
12609.99 850
12611.05 814
12612.11 808
12613.17 798
12614.23 806
12615.30 819
12616.36 798
12617.42 809
12618.48 899
12619.54 805
12620.60 850
12621.66 825
12622.72 807
12623.78 837
12624.85 837
12625.91 796
12626.97 826
12628.03 850
12629.09 847
12630.15 807
12631.22 882
12632.28 853
12633.34 850
12634.40 846
12635.46 842
12636.52 805
12637.59 835
12638.65 791
12639.71 766
12640.77 767
12641.83 758
12642.90 773
12643.96 729
12645.02 778
12646.08 708
12647.14 760
12648.21 821
12649.27 819
12650.33 776
12651.39 787
12652.46 745
12653.52 779
12654.58 805
12655.65 790
12656.71 732
12657.77 678
12658.83 721
12659.90 732
12660.96 790
12662.02 788
12663.09 764
12664.15 723
12665.21 818
12666.27 796
12667.34 874
12668.40 836
12669.46 799
12670.53 783
12671.59 781
12672.65 730
12673.72 746
12674.78 809
12675.84 757
12676.91 732
12677.97 798
12679.04 820
12680.10 789
12681.16 836
12682.23 755
12683.29 779
12684.35 789
12685.42 791
12686.48 797
12687.55 745
12688.61 743
12689.67 776
12690.74 718
12691.80 794
12692.87 783
12693.93 802
12695.00 746
12696.06 712
12697.12 770
12698.19 744
12699.25 844
12700.32 824
12701.38 793
12702.45 816
12703.51 793
12704.58 753
12705.64 771
12706.71 789
12707.77 755
12708.84 784
12709.90 760
12710.97 772
12712.03 723
12713.10 755
12714.16 774
12715.23 811
12716.29 753
12717.36 716
12718.42 753
12719.49 775
12720.55 769
12721.62 748
12722.68 760
12723.75 716
12724.81 722
12725.88 745
12726.95 796
12728.01 736
12729.08 744
12730.14 773
12731.21 800
12732.28 824
12733.34 754
12734.41 800
12735.47 747
12736.54 792
12737.61 811
12738.67 811
12739.74 833
12740.80 850
12741.87 807
12742.94 827
12744.00 763
12745.07 812
12746.14 785
12747.20 729
12748.27 693
12749.34 808
12750.40 822
12751.47 794
12752.54 752
12753.60 741
12754.67 775
12755.74 747
12756.80 683
12757.87 699
12758.94 736
12760.00 743
12761.07 709
12762.14 707
12763.21 736
12764.27 689
12765.34 766
12766.41 707
12767.47 694
12768.54 730
12769.61 731
12770.68 737
12771.74 705
12772.81 699
12773.88 679
12774.95 681
12776.02 720
12777.08 726
12778.15 748
12779.22 738
12780.29 686
12781.35 734
12782.42 717
12783.49 723
12784.56 714
12785.63 723
12786.70 678
12787.76 691
12788.83 733
12789.90 744
12790.97 707
12792.04 677
12793.11 707
12794.17 739
12795.24 748
12796.31 662
12797.38 682
12798.45 675
12799.52 677
12800.59 696
12801.65 700
12802.72 650
12803.79 676
12804.86 658
12805.93 705
12807.00 693
12808.07 668
12809.14 619
12810.21 628
12811.28 650
12812.34 596
12813.41 667
12814.48 654
12815.55 682
12816.62 681
12817.69 661
12818.76 708
12819.83 652
12820.90 661
12821.97 730
12823.04 729
12824.11 782
12825.18 715
12826.25 729
12827.32 738
12828.39 718
12829.46 752
12830.53 721
12831.60 725
12832.67 723
12833.74 638
12834.81 741
12835.88 739
12836.95 661
12838.02 665
12839.09 670
12840.16 638
12841.23 657
12842.30 612
12843.37 683
12844.44 647
12845.51 663
12846.58 667
12847.66 707
12848.73 675
12849.80 638
12850.87 666
12851.94 657
12853.01 604
12854.08 649
12855.15 658
12856.22 634
12857.29 682
12858.36 630
12859.44 634
12860.51 648
12861.58 638
12862.65 644
12863.72 652
12864.79 634
12865.86 611
12866.94 640
12868.01 626
12869.08 615
12870.15 606
12871.22 638
12872.29 653
12873.37 588
12874.44 661
12875.51 657
12876.58 628
12877.65 631
12878.73 648
12879.80 623
12880.87 622
12881.94 636
12883.01 602
12884.09 576
12885.16 599
12886.23 655
12887.30 568
12888.38 578
12889.45 589
12890.52 636
12891.59 622
12892.67 576
12893.74 608
12894.81 599
12895.88 601
12896.96 574
12898.03 597
12899.10 583
12900.18 578
12901.25 617
12902.32 615
12903.39 598
12904.47 570
12905.54 568
12906.61 596
12907.69 634
12908.76 662
12909.83 630
12910.91 638
12911.98 609
12913.05 605
12914.13 609
12915.20 626
12916.28 583
12917.35 599
12918.42 608
12919.50 618
12920.57 586
12921.64 581
12922.72 605
12923.79 624
12924.87 629
12925.94 579
12927.01 648
12928.09 616
12929.16 594
12930.24 594
12931.31 597
12932.38 620
12933.46 603
12934.53 616
12935.61 615
12936.68 646
12937.76 587
12938.83 603
12939.91 611
12940.98 620
12942.05 586
12943.13 579
12944.20 628
12945.28 593
12946.35 610
12947.43 604
12948.50 595
12949.58 585
12950.65 600
12951.73 581
12952.80 562
12953.88 623
12954.95 610
12956.03 630
12957.10 625
12958.18 625
12959.26 621
12960.33 569
12961.41 543
12962.48 615
12963.56 631
12964.63 619
12965.71 588
12966.78 611
12967.86 641
12968.94 599
12970.01 566
12971.09 613
12972.16 593
12973.24 636
12974.32 618
12975.39 601
12976.47 593
12977.54 633
12978.62 665
12979.70 627
12980.77 631
12981.85 612
12982.93 601
12984.00 623
12985.08 650
12986.15 657
12987.23 588
12988.31 555
12989.38 555
12990.46 628
12991.54 643
12992.61 634
12993.69 594
12994.77 557
12995.85 612
12996.92 620
12998.00 629
12999.08 630
13000.15 650
13001.23 623
13002.31 663
13003.38 676
13004.46 629
13005.54 637
13006.62 602
13007.69 656
13008.77 640
13009.85 667
13010.93 644
13012.00 642
13013.08 641
13014.16 655
13015.24 621
13016.32 670
13017.39 610
13018.47 621
13019.55 601
13020.63 621
13021.70 601
13022.78 588
13023.86 618
13024.94 616
13026.02 591
13027.10 624
13028.17 615
13029.25 646
13030.33 675
13031.41 617
13032.49 628
13033.57 672
13034.64 616
13035.72 609
13036.80 633
13037.88 597
13038.96 612
13040.04 634
13041.12 623
13042.19 635
13043.27 656
13044.35 713
13045.43 656
13046.51 639
13047.59 612
13048.67 659
13049.75 628
13050.83 616
13051.91 633
13052.99 606
13054.06 583
13055.14 603
13056.22 660
13057.30 644
13058.38 631
13059.46 602
13060.54 620
13061.62 642
13062.70 649
13063.78 626
13064.86 677
13065.94 651
13067.02 642
13068.10 649
13069.18 623
13070.26 645
13071.34 657
13072.42 651
13073.50 640
13074.58 621
13075.66 633
13076.74 640
13077.82 632
13078.90 662
13079.98 636
13081.06 659
13082.14 650
13083.22 627
13084.30 641
13085.38 645
13086.47 658
13087.55 599
13088.63 578
13089.71 620
13090.79 578
13091.87 566
13092.95 607
13094.03 546
13095.11 598
13096.19 602
13097.27 622
13098.36 623
13099.44 581
13100.52 590
13101.60 592
13102.68 633
13103.76 634
13104.84 644
13105.93 600
13107.01 625
13108.09 597
13109.17 573
13110.25 606
13111.33 546
13112.42 594
13113.50 575
13114.58 614
13115.66 581
13116.74 583
13117.82 585
13118.91 593
13119.99 622
13121.07 653
13122.15 575
13123.23 538
13124.32 588
13125.40 579
13126.48 570
13127.56 614
13128.65 578
13129.73 612
13130.81 592
13131.89 571
13132.98 588
13134.06 593
13135.14 588
13136.22 652
13137.31 568
13138.39 595
13139.47 610
13140.56 578
13141.64 572
13142.72 561
13143.81 611
13144.89 567
13145.97 570
13147.05 580
13148.14 581
13149.22 592
13150.30 595
13151.39 542
13152.47 580
13153.55 583
13154.64 511
13155.72 525
13156.81 606
13157.89 603
13158.97 579
13160.06 606
13161.14 596
13162.22 566
13163.31 565
13164.39 586
13165.48 647
13166.56 588
13167.64 588
13168.73 580
13169.81 578
13170.90 524
13171.98 500
13173.06 559
13174.15 593
13175.23 599
13176.32 580
13177.40 583
13178.49 599
13179.57 574
13180.66 559
13181.74 562
13182.82 561
13183.91 566
13184.99 556
13186.08 589
13187.16 529
13188.25 579
13189.33 619
13190.42 616
13191.50 533
13192.59 517
13193.67 586
13194.76 571
13195.84 555
13196.93 544
13198.01 568
13199.10 544
13200.19 545
13201.27 587
13202.36 578
13203.44 575
13204.53 598
13205.61 590
13206.70 573
13207.78 601
13208.87 588
13209.96 587
13211.04 565
13212.13 574
13213.21 585
13214.30 559
13215.38 574
13216.47 592
13217.56 635
13218.64 593
13219.73 580
13220.82 586
13221.90 557
13222.99 560
13224.07 621
13225.16 607
13226.25 579
13227.33 613
13228.42 618
13229.51 577
13230.59 551
13231.68 581
13232.77 602
13233.85 596
13234.94 532
13236.03 519
13237.11 634
13238.20 649
13239.29 628
13240.38 600
13241.46 585
13242.55 569
13243.64 580
13244.72 540
13245.81 566
13246.90 569
13247.99 594
13249.07 670
13250.16 580
13251.25 568
13252.34 584
13253.42 579
13254.51 578
13255.60 622
13256.69 610
13257.77 584
13258.86 614
13259.95 580
13261.04 596
13262.13 606
13263.21 614
13264.30 609
13265.39 631
13266.48 632
13267.57 575
13268.65 575
13269.74 593
13270.83 627
13271.92 675
13273.01 613
13274.10 606
13275.18 621
13276.27 591
13277.36 623
13278.45 612
13279.54 642
13280.63 632
13281.72 628
13282.80 656
13283.89 636
13284.98 641
13286.07 626
13287.16 632
13288.25 645
13289.34 630
13290.43 648
13291.52 627
13292.61 643
13293.69 662
13294.78 599
13295.87 682
13296.96 659
13298.05 680
13299.14 660
13300.23 653
13301.32 634
13302.41 730
13303.50 637
13304.59 731
13305.68 653
13306.77 655
13307.86 687
13308.95 651
13310.04 688
13311.13 686
13312.22 655
13313.31 662
13314.40 634
13315.49 670
13316.58 707
13317.67 688
13318.76 655
13319.85 654
13320.94 732
13322.03 691
13323.12 648
13324.21 709
13325.30 712
13326.39 710
13327.48 689
13328.57 680
13329.66 678
13330.75 674
13331.85 680
13332.94 689
13334.03 690
13335.12 655
13336.21 696
13337.30 684
13338.39 707
13339.48 740
13340.57 666
13341.66 654
13342.76 723
13343.85 731
13344.94 682
13346.03 686
13347.12 697
13348.21 718
13349.30 699
13350.40 675
13351.49 723
13352.58 661
13353.67 720
13354.76 709
13355.85 710
13356.95 713
13358.04 745
13359.13 718
13360.22 674
13361.31 702
13362.41 680
13363.50 707
13364.59 730
13365.68 765
13366.77 700
13367.87 725
13368.96 720
13370.05 741
13371.14 763
13372.24 755
13373.33 735
13374.42 791
13375.51 759
13376.61 808
13377.70 783
13378.79 785
13379.88 791
13380.98 734
13382.07 696
13383.16 774
13384.26 734
13385.35 747
13386.44 763
13387.54 748
13388.63 760
13389.72 726
13390.81 693
13391.91 670
13393.00 652
13394.09 653
13395.19 647
13396.28 672
13397.37 670
13398.47 688
13399.56 707
13400.66 641
13401.75 661
13402.84 731
13403.94 703
13405.03 678
13406.12 667
13407.22 625
13408.31 641
13409.41 683
13410.50 605
13411.59 670
13412.69 641
13413.78 673
13414.88 636
13415.97 659
13417.07 623
13418.16 645
13419.25 663
13420.35 699
13421.44 687
13422.54 732
13423.63 681
13424.73 659
13425.82 731
13426.92 675
13428.01 654
13429.11 710
13430.20 697
13431.29 665
13432.39 681
13433.48 692
13434.58 642
13435.67 613
13436.77 649
13437.86 675
13438.96 621
13440.06 608
13441.15 677
13442.25 618
13443.34 668
13444.44 705
13445.53 690
13446.63 657
13447.72 612
13448.82 645
13449.91 731
13451.01 714
13452.11 691
13453.20 624
13454.30 688
13455.39 738
13456.49 700
13457.59 677
13458.68 689
13459.78 665
13460.87 768
13461.97 728
13463.07 687
13464.16 680
13465.26 639
13466.35 649
13467.45 679
13468.55 766
13469.64 753
13470.74 721
13471.84 719
13472.93 716
13474.03 699
13475.13 705
13476.22 751
13477.32 690
13478.42 715
13479.51 744
13480.61 739
13481.71 722
13482.80 724
13483.90 754
13485.00 758
13486.10 749
13487.19 695
13488.29 715
13489.39 710
13490.48 709
13491.58 692
13492.68 735
13493.78 768
13494.87 753
13495.97 747
13497.07 752
13498.17 702
13499.26 753
13500.36 738
13501.46 806
13502.56 803
13503.65 764
13504.75 825
13505.85 866
13506.95 822
13508.05 865
13509.14 865
13510.24 834
13511.34 795
13512.44 756
13513.54 772
13514.64 851
13515.73 903
13516.83 851
13517.93 779
13519.03 758
13520.13 786
13521.23 755
13522.32 700
13523.42 683
13524.52 679
13525.62 728
13526.72 715
13527.82 696
13528.92 681
13530.02 705
13531.12 662
13532.21 703
13533.31 730
13534.41 701
13535.51 715
13536.61 683
13537.71 674
13538.81 710
13539.91 696
13541.01 686
13542.11 668
13543.21 687
13544.31 674
13545.41 665
13546.50 754
13547.60 702
13548.70 694
13549.80 695
13550.90 758
13552.00 747
13553.10 703
13554.20 655
13555.30 684
13556.40 660
13557.50 677
13558.60 615
13559.70 680
13560.80 626
13561.90 619
13563.00 668
13564.10 674
13565.20 661
13566.30 678
13567.41 619
13568.51 640
13569.61 677
13570.71 684
13571.81 675
13572.91 631
13574.01 610
13575.11 618
13576.21 602
13577.31 595
13578.41 690
13579.51 621
13580.61 625
13581.71 622
13582.82 620
13583.92 665
13585.02 638
13586.12 674
13587.22 643
13588.32 625
13589.42 639
13590.52 640
13591.63 637
13592.73 644
13593.83 611
13594.93 619
13596.03 611
13597.13 648
13598.24 631
13599.34 650
13600.44 640
13601.54 605
13602.64 644
13603.74 643
13604.85 654
13605.95 672
13607.05 709
13608.15 699
13609.25 657
13610.36 677
13611.46 655
13612.56 700
13613.66 674
13614.77 664
13615.87 690
13616.97 685
13618.07 643
13619.18 661
13620.28 689
13621.38 737
13622.48 747
13623.59 628
13624.69 699
13625.79 670
13626.89 718
13628.00 750
13629.10 642
13630.20 674
13631.31 664
13632.41 668
13633.51 670
13634.62 705
13635.72 716
13636.82 684
13637.93 744
13639.03 689
13640.13 666
13641.24 697
13642.34 743
13643.44 704
13644.55 674
13645.65 681
13646.75 633
13647.86 668
13648.96 678
13650.06 685
13651.17 628
13652.27 688
13653.38 654
13654.48 640
13655.58 634
13656.69 706
13657.79 709
13658.90 679
13660.00 644
13661.10 662
13662.21 654
13663.31 642
13664.42 653
13665.52 670
13666.63 677
13667.73 624
13668.84 684
13669.94 665
13671.04 657
13672.15 669
13673.25 692
13674.36 698
13675.46 661
13676.57 672
13677.67 667
13678.78 733
13679.88 691
13680.99 639
13682.09 692
13683.20 663
13684.30 676
13685.41 659
13686.51 697
13687.62 681
13688.72 699
13689.83 739
13690.94 698
13692.04 701
13693.15 756
13694.25 731
13695.36 698
13696.46 720
13697.57 806
13698.67 734
13699.78 727
13700.89 720
13701.99 760
13703.10 758
13704.20 711
13705.31 693
13706.42 748
13707.52 748
13708.63 711
13709.73 680
13710.84 729
13711.95 720
13713.05 721
13714.16 716
13715.27 720
13716.37 717
13717.48 711
13718.59 737
13719.69 730
13720.80 756
13721.91 778
13723.01 727
13724.12 745
13725.23 794
13726.33 779
13727.44 827
13728.55 819
13729.65 802
13730.76 761
13731.87 790
13732.98 810
13734.08 856
13735.19 792
13736.30 757
13737.40 783
13738.51 822
13739.62 784
13740.73 778
13741.83 804
13742.94 841
13744.05 821
13745.16 898
13746.26 868
13747.37 858
13748.48 889
13749.59 826
13750.70 881
13751.80 934
13752.91 958
13754.02 934
13755.13 921
13756.24 911
13757.34 911
13758.45 919
13759.56 939
13760.67 973
13761.78 958
13762.88 952
13763.99 962
13765.10 965
13766.21 889
13767.32 971
13768.43 995
13769.54 1087
13770.64 1052
13771.75 1017
13772.86 1066
13773.97 1082
13775.08 1175
13776.19 1141
13777.30 1137
13778.41 1208
13779.52 1232
13780.62 1182
13781.73 1187
13782.84 1208
13783.95 1248
13785.06 1357
13786.17 1290
13787.28 1285
13788.39 1198
13789.50 1199
13790.61 1243
13791.72 1146
13792.83 1133
13793.94 1058
13795.05 1017
13796.16 1016
13797.27 1019
13798.38 977
13799.49 953
13800.60 965
13801.71 934
13802.82 851
13803.93 860
13805.04 896
13806.15 923
13807.26 918
13808.37 926
13809.48 884
13810.59 925
13811.70 924
13812.81 894
13813.92 887
13815.03 895
13816.14 899
13817.25 885
13818.36 911
13819.47 876
13820.58 853
13821.69 902
13822.80 938
13823.91 903
13825.02 902
13826.13 931
13827.25 995
13828.36 937
13829.47 830
13830.58 917
13831.69 922
13832.80 875
13833.91 964
13835.02 821
13836.13 858
13837.25 928
13838.36 940
13839.47 852
13840.58 896
13841.69 882
13842.80 907
13843.91 939
13845.03 925
13846.14 1005
13847.25 842
13848.36 887
13849.47 901
13850.59 886
13851.70 925
13852.81 931
13853.92 916
13855.03 887
13856.15 868
13857.26 887
13858.37 907
13859.48 944
13860.59 944
13861.71 914
13862.82 958
13863.93 963
13865.04 1016
13866.16 1002
13867.27 1057
13868.38 1034
13869.49 1035
13870.61 1052
13871.72 1062
13872.83 1085
13873.95 1100
13875.06 1144
13876.17 1087
13877.28 1103
13878.40 1102
13879.51 1082
13880.62 1119
13881.74 1073
13882.85 990
13883.96 1014
13885.08 1012
13886.19 1086
13887.30 1019
13888.42 1034
13889.53 1056
13890.64 1015
13891.76 1005
13892.87 967
13893.98 982
13895.10 959
13896.21 911
13897.33 947
13898.44 1024
13899.55 1024
13900.67 978
13901.78 982
13902.89 1048
13904.01 1007
13905.12 1005
13906.24 989
13907.35 1023
13908.47 1043
13909.58 1091
13910.69 1089
13911.81 1010
13912.92 1040
13914.04 989
13915.15 1000
13916.27 964
13917.38 988
13918.50 952
13919.61 920
13920.72 930
13921.84 903
13922.95 879
13924.07 874
13925.18 901
13926.30 863
13927.41 841
13928.53 905
13929.64 888
13930.76 908
13931.87 930
13932.99 898
13934.10 869
13935.22 853
13936.34 879
13937.45 820
13938.57 800
13939.68 846
13940.80 853
13941.91 849
13943.03 837
13944.14 808
13945.26 812
13946.38 881
13947.49 888
13948.61 870
13949.72 862
13950.84 866
13951.95 847
13953.07 823
13954.19 821
13955.30 796
13956.42 841
13957.53 901
13958.65 842
13959.77 805
13960.88 824
13962.00 869
13963.12 871
13964.23 847
13965.35 859
13966.47 810
13967.58 879
13968.70 894
13969.82 825
13970.93 803
13972.05 874
13973.17 875
13974.28 841
13975.40 815
13976.52 859
13977.63 874
13978.75 921
13979.87 902
13980.99 818
13982.10 824
13983.22 893
13984.34 926
13985.45 808
13986.57 809
13987.69 826
13988.81 873
13989.92 814
13991.04 791
13992.16 835
13993.28 878
13994.39 823
13995.51 900
13996.63 872
13997.75 829
13998.87 897
13999.98 882
14001.10 828
14002.22 843
14003.34 859
14004.46 855
14005.57 863
14006.69 880
14007.81 867
14008.93 866
14010.05 874
14011.16 824
14012.28 859
14013.40 849
14014.52 881
14015.64 833
14016.76 842
14017.88 829
14018.99 835
14020.11 900
14021.23 906
14022.35 874
14023.47 863
14024.59 837
14025.71 839
14026.83 912
14027.94 877
14029.06 857
14030.18 829
14031.30 888
14032.42 897
14033.54 887
14034.66 876
14035.78 913
14036.90 907
14038.02 879
14039.14 869
14040.26 870
14041.38 830
14042.50 845
14043.62 862
14044.74 861
14045.86 867
14046.97 840
14048.09 789
14049.21 801
14050.33 800
14051.45 837
14052.57 804
14053.69 809
14054.81 832
14055.93 748
14057.05 848
14058.17 820
14059.30 858
14060.42 839
14061.54 786
14062.66 820
14063.78 832
14064.90 781
14066.02 787
14067.14 826
14068.26 869
14069.38 864
14070.50 761
14071.62 838
14072.74 773
14073.86 787
14074.98 844
14076.10 822
14077.23 836
14078.35 839
14079.47 804
14080.59 831
14081.71 849
14082.83 850
14083.95 814
14085.07 857
14086.19 892
14087.32 935
14088.44 868
14089.56 949
14090.68 915
14091.80 879
14092.92 910
14094.05 831
14095.17 923
14096.29 931
14097.41 941
14098.53 978
14099.65 911
14100.78 867
14101.90 960
14103.02 976
14104.14 1000
14105.26 967
14106.39 995
14107.51 967
14108.63 1008
14109.75 1064
14110.88 1069
14112.00 935
14113.12 935
14114.24 938
14115.37 947
14116.49 871
14117.61 891
14118.73 900
14119.86 827
14120.98 869
14122.10 797
14123.22 787
14124.35 837
14125.47 843
14126.59 807
14127.72 811
14128.84 737
14129.96 726
14131.09 732
14132.21 762
14133.33 818
14134.45 785
14135.58 804
14136.70 770
14137.82 770
14138.95 771
14140.07 791
14141.20 786
14142.32 783
14143.44 751
14144.57 774
14145.69 735
14146.81 716
14147.94 706
14149.06 742
14150.19 705
14151.31 650
14152.43 722
14153.56 735
14154.68 726
14155.81 684
14156.93 709
14158.05 680
14159.18 730
14160.30 720
14161.43 739
14162.55 740
14163.68 751
14164.80 713
14165.92 708
14167.05 672
14168.17 665
14169.30 722
14170.42 738
14171.55 658
14172.67 739
14173.80 730
14174.92 742
14176.05 703
14177.17 738
14178.30 744
14179.42 704
14180.55 749
14181.67 723
14182.80 663
14183.92 681
14185.05 744
14186.17 694
14187.30 667
14188.42 687
14189.55 698
14190.67 739
14191.80 729
14192.93 707
14194.05 739
14195.18 725
14196.30 655
14197.43 653
14198.55 654
14199.68 695
14200.81 662
14201.93 702
14203.06 669
14204.18 673
14205.31 692
14206.44 698
14207.56 698
14208.69 720
14209.82 671
14210.94 664
14212.07 671
14213.19 664
14214.32 677
14215.45 672
14216.57 630
14217.70 622
14218.83 621
14219.95 648
14221.08 640
14222.21 656
14223.33 629
14224.46 598
14225.59 633
14226.71 607
14227.84 611
14228.97 642
14230.10 611
14231.22 581
14232.35 627
14233.48 597
14234.60 592
14235.73 618
14236.86 614
14237.99 615
14239.11 597
14240.24 600
14241.37 604
14242.50 643
14243.62 603
14244.75 559
14245.88 557
14247.01 592
14248.13 619
14249.26 607
14250.39 567
14251.52 597
14252.65 635
14253.77 603
14254.90 599
14256.03 633
14257.16 610
14258.29 606
14259.42 628
14260.54 605
14261.67 591
14262.80 586
14263.93 604
14265.06 593
14266.19 551
14267.31 599
14268.44 606
14269.57 595
14270.70 623
14271.83 585
14272.96 555
14274.09 519
14275.22 557
14276.34 596
14277.47 588
14278.60 551
14279.73 571
14280.86 594
14281.99 573
14283.12 533
14284.25 564
14285.38 554
14286.51 543
14287.64 559
14288.76 588
14289.89 535
14291.02 560
14292.15 592
14293.28 561
14294.41 527
14295.54 599
14296.67 586
14297.80 607
14298.93 582
14300.06 558
14301.19 575
14302.32 512
14303.45 536
14304.58 542
14305.71 579
14306.84 559
14307.97 554
14309.10 515
14310.23 537
14311.36 519
14312.49 561
14313.62 563
14314.75 554
14315.88 515
14317.01 488
14318.15 507
14319.28 493
14320.41 520
14321.54 523
14322.67 507
14323.80 531
14324.93 596
14326.06 555
14327.19 583
14328.32 557
14329.45 544
14330.58 565
14331.72 556
14332.85 568
14333.98 527
14335.11 508
14336.24 521
14337.37 546
14338.50 551
14339.63 531
14340.77 526
14341.90 594
14343.03 533
14344.16 517
14345.29 486
14346.42 486
14347.56 509
14348.69 551
14349.82 540
14350.95 489
14352.08 535
14353.21 479
14354.35 501
14355.48 526
14356.61 519
14357.74 468
14358.88 516
14360.01 560
14361.14 535
14362.27 551
14363.40 589
14364.54 534
14365.67 525
14366.80 530
14367.93 515
14369.07 546
14370.20 554
14371.33 543
14372.46 545
14373.60 494
14374.73 541
14375.86 524
14377.00 482
14378.13 528
14379.26 525
14380.39 537
14381.53 519
14382.66 486
14383.79 523
14384.93 520
14386.06 508
14387.19 504
14388.33 508
14389.46 505
14390.59 514
14391.73 489
14392.86 504
14393.99 555
14395.13 510
14396.26 513
14397.40 528
14398.53 550
14399.66 535
14400.80 527
14401.93 532
14403.06 524
14404.20 556
14405.33 517
14406.47 529
14407.60 524
14408.74 511
14409.87 555
14411.00 523
14412.14 503
14413.27 506
14414.41 527
14415.54 483
14416.68 543
14417.81 528
14418.94 559
14420.08 561
14421.21 531
14422.35 514
14423.48 529
14424.62 502
14425.75 548
14426.89 554
14428.02 514
14429.16 523
14430.29 506
14431.43 537
14432.56 555
14433.70 545
14434.83 525
14435.97 516
14437.10 525
14438.24 567
14439.37 540
14440.51 541
14441.64 548
14442.78 510
14443.92 538
14445.05 598
14446.19 559
14447.32 521
14448.46 536
14449.59 494
14450.73 543
14451.87 529
14453.00 564
14454.14 563
14455.27 546
14456.41 516
14457.55 495
14458.68 519
14459.82 506
14460.95 545
14462.09 522
14463.23 589
14464.36 541
14465.50 567
14466.64 595
14467.77 556
14468.91 563
14470.05 599
14471.18 536
14472.32 527
14473.46 545
14474.59 558
14475.73 525
14476.87 528
14478.00 556
14479.14 536
14480.28 552
14481.41 538
14482.55 527
14483.69 528
14484.83 560
14485.96 533
14487.10 573
14488.24 554
14489.37 555
14490.51 552
14491.65 556
14492.79 546
14493.92 527
14495.06 535
14496.20 482
14497.34 503
14498.47 555
14499.61 589
14500.75 590
14501.89 528
14503.03 517
14504.16 555
14505.30 520
14506.44 492
14507.58 504
14508.72 519
14509.85 535
14510.99 532
14512.13 539
14513.27 520
14514.41 529
14515.55 541
14516.68 524
14517.82 472
14518.96 499
14520.10 524
14521.24 559
14522.38 531
14523.51 522
14524.65 501
14525.79 526
14526.93 517
14528.07 526
14529.21 524
14530.35 535
14531.49 540
14532.63 481
14533.76 477
14534.90 457
14536.04 482
14537.18 518
14538.32 558
14539.46 557
14540.60 514
14541.74 544
14542.88 570
14544.02 486
14545.16 498
14546.30 548
14547.44 542
14548.58 526
14549.72 505
14550.86 563
14552.00 511
14553.14 485
14554.28 522
14555.42 496
14556.56 481
14557.70 490
14558.84 495
14559.98 519
14561.12 537
14562.26 528
14563.40 547
14564.54 542
14565.68 559
14566.82 495
14567.96 532
14569.10 522
14570.24 520
14571.38 522
14572.52 554
14573.66 506
14574.80 554
14575.94 563
14577.08 515
14578.22 542
14579.36 532
14580.51 523
14581.65 562
14582.79 529
14583.93 547
14585.07 547
14586.21 553
14587.35 549
14588.49 613
14589.63 571
14590.78 563
14591.92 522
14593.06 578
14594.20 636
14595.34 544
14596.48 537
14597.62 539
14598.77 597
14599.91 569
14601.05 565
14602.19 575
14603.33 544
14604.48 544
14605.62 529
14606.76 571
14607.90 521
14609.04 605
14610.19 576
14611.33 560
14612.47 542
14613.61 569
14614.75 550
14615.90 598
14617.04 578
14618.18 564
14619.32 546
14620.47 598
14621.61 567
14622.75 557
14623.89 594
14625.04 606
14626.18 590
14627.32 580
14628.46 605
14629.61 650
14630.75 661
14631.89 615
14633.04 648
14634.18 662
14635.32 609
14636.47 594
14637.61 619
14638.75 621
14639.89 635
14641.04 619
14642.18 635
14643.32 657
14644.47 672
14645.61 645
14646.76 676
14647.90 633
14649.04 682
14650.19 667
14651.33 624
14652.47 637
14653.62 598
14654.76 613
14655.90 573
14657.05 595
14658.19 628
14659.34 588
14660.48 574
14661.62 556
14662.77 589
14663.91 558
14665.06 594
14666.20 602
14667.35 563
14668.49 523
14669.63 534
14670.78 551
14671.92 569
14673.07 527
14674.21 509
14675.36 518
14676.50 524
14677.65 528
14678.79 546
14679.94 539
14681.08 557
14682.23 498
14683.37 562
14684.52 531
14685.66 486
14686.81 491
14687.95 490
14689.10 504
14690.24 473
14691.39 525
14692.53 536
14693.68 489
14694.82 465
14695.97 516
14697.11 533
14698.26 538
14699.41 462
14700.55 485
14701.70 498
14702.84 504
14703.99 482
14705.13 455
14706.28 455
14707.43 500
14708.57 474
14709.72 499
14710.86 531
14712.01 496
14713.16 520
14714.30 463
14715.45 453
14716.59 483
14717.74 496
14718.89 531
14720.03 531
14721.18 512
14722.33 502
14723.47 488
14724.62 472
14725.77 480
14726.91 530
14728.06 525
14729.21 492
14730.35 464
14731.50 508
14732.65 534
14733.79 460
14734.94 460
14736.09 466
14737.23 501
14738.38 499
14739.53 513
14740.68 512
14741.82 480
14742.97 470
14744.12 523
14745.26 506
14746.41 520
14747.56 462
14748.71 473
14749.85 522
14751.00 486
14752.15 522
14753.30 510
14754.45 528
14755.59 515
14756.74 507
14757.89 544
14759.04 558
14760.18 507
14761.33 489
14762.48 499
14763.63 517
14764.78 489
14765.92 477
14767.07 508
14768.22 534
14769.37 511
14770.52 521
14771.67 503
14772.81 487
14773.96 520
14775.11 520
14776.26 504
14777.41 521
14778.56 524
14779.71 515
14780.86 562
14782.00 535
14783.15 517
14784.30 521
14785.45 501
14786.60 522
14787.75 506
14788.90 544
14790.05 596
14791.20 593
14792.35 564
14793.49 567
14794.64 558
14795.79 593
14796.94 542
14798.09 568
14799.24 582
14800.39 554
14801.54 586
14802.69 533
14803.84 579
14804.99 567
14806.14 565
14807.29 621
14808.44 581
14809.59 560
14810.74 581
14811.89 595
14813.04 611
14814.19 573
14815.34 534
14816.49 549
14817.64 508
14818.79 549
14819.94 561
14821.09 530
14822.24 531
14823.39 500
14824.54 500
14825.69 522
14826.84 495
14827.99 545
14829.14 488
14830.29 487
14831.44 525
14832.60 515
14833.75 518
14834.90 477
14836.05 481
14837.20 454
14838.35 518
14839.50 496
14840.65 495
14841.80 484
14842.95 497
14844.11 503
14845.26 489
14846.41 498
14847.56 455
14848.71 420
14849.86 431
14851.01 470
14852.17 451
14853.32 452
14854.47 473
14855.62 454
14856.77 439
14857.92 425
14859.08 434
14860.23 440
14861.38 424
14862.53 424
14863.68 439
14864.84 472
14865.99 420
14867.14 440
14868.29 387
14869.44 416
14870.60 401
14871.75 392
14872.90 377
14874.05 411
14875.21 409
14876.36 433
14877.51 398
14878.66 403
14879.82 416
14880.97 458
14882.12 457
14883.27 401
14884.43 427
14885.58 493
14886.73 461
14887.89 438
14889.04 416
14890.19 417
14891.34 434
14892.50 417
14893.65 435
14894.80 434
14895.96 424
14897.11 393
14898.26 420
14899.42 466
14900.57 428
14901.72 436
14902.88 448
14904.03 425
14905.18 447
14906.34 444
14907.49 456
14908.65 450
14909.80 439
14910.95 447
14912.11 458
14913.26 441
14914.41 450
14915.57 430
14916.72 420
14917.88 453
14919.03 434
14920.18 429
14921.34 437
14922.49 417
14923.65 395
14924.80 415
14925.96 430
14927.11 421
14928.27 393
14929.42 405
14930.57 452
14931.73 424
14932.88 430
14934.04 431
14935.19 388
14936.35 447
14937.50 438
14938.66 415
14939.81 400
14940.97 411
14942.12 415
14943.28 410
14944.43 419
14945.59 413
14946.74 394
14947.90 382
14949.05 442
14950.21 415
14951.36 397
14952.52 416
14953.68 418
14954.83 429
14955.99 435
14957.14 409
14958.30 452
14959.45 425
14960.61 371
14961.77 420
14962.92 461
14964.08 464
14965.23 419
14966.39 424
14967.54 384
14968.70 401
14969.86 416
14971.01 438
14972.17 461
14973.33 456
14974.48 433
14975.64 404
14976.79 430
14977.95 420
14979.11 406
14980.26 396
14981.42 392
14982.58 375
14983.73 361
14984.89 396
14986.05 404
14987.20 377
14988.36 425
14989.52 396
14990.67 389
14991.83 419
14992.99 403
14994.15 418
14995.30 416
14996.46 395
14997.62 381
14998.77 382
14999.93 350
15001.09 387
15002.25 366
15003.40 427
15004.56 407
15005.72 423
15006.88 396
15008.03 416
15009.19 381
15010.35 362
15011.51 352
15012.66 402
15013.82 434
15014.98 373
15016.14 373
15017.30 400
15018.45 381
15019.61 384
15020.77 355
15021.93 419
15023.09 425
15024.24 406
15025.40 407
15026.56 415
15027.72 354
15028.88 410
15030.04 393
15031.19 413
15032.35 364
15033.51 370
15034.67 371
15035.83 390
15036.99 385
15038.15 383
15039.30 359
15040.46 387
15041.62 416
15042.78 364
15043.94 351
15045.10 390
15046.26 353
15047.42 392
15048.58 373
15049.74 381
15050.90 422
15052.05 398
15053.21 365
15054.37 379
15055.53 404
15056.69 363
15057.85 354
15059.01 358
15060.17 418
15061.33 401
15062.49 405
15063.65 384
15064.81 375
15065.97 396
15067.13 395
15068.29 385
15069.45 363
15070.61 382
15071.77 405
15072.93 393
15074.09 369
15075.25 369
15076.41 399
15077.57 350
15078.73 324
15079.89 372
15081.05 377
15082.21 379
15083.37 401
15084.53 344
15085.69 357
15086.85 372
15088.01 362
15089.18 413
15090.34 370
15091.50 357
15092.66 400
15093.82 357
15094.98 326
15096.14 352
15097.30 379
15098.46 380
15099.62 342
15100.78 372
15101.95 391
15103.11 357
15104.27 327
15105.43 375
15106.59 383
15107.75 409
15108.91 326
15110.08 373
15111.24 379
15112.40 394
15113.56 396
15114.72 374
15115.88 363
15117.05 346
15118.21 394
15119.37 375
15120.53 398
15121.69 409
15122.86 371
15124.02 398
15125.18 389
15126.34 399
15127.50 374
15128.67 373
15129.83 374
15130.99 383
15132.15 374
15133.32 377
15134.48 371
15135.64 405
15136.80 387
15137.97 378
15139.13 355
15140.29 388
15141.45 403
15142.62 384
15143.78 384
15144.94 419
15146.11 435
15147.27 422
15148.43 369
15149.59 406
15150.76 399
15151.92 408
15153.08 411
15154.25 400
15155.41 409
15156.57 407
15157.74 406
15158.90 420
15160.06 435
15161.23 407
15162.39 411
15163.55 391
15164.72 382
15165.88 414
15167.05 391
15168.21 368
15169.37 380
15170.54 391
15171.70 432
15172.86 412
15174.03 406
15175.19 401
15176.36 396
15177.52 444
15178.69 429
15179.85 449
15181.01 448
15182.18 456
15183.34 456
15184.51 412
15185.67 371
15186.84 418
15188.00 462
15189.16 414
15190.33 467
15191.49 444
15192.66 405
15193.82 412
15194.99 439
15196.15 436
15197.32 431
15198.48 459
15199.65 428
15200.81 434
15201.98 421
15203.14 435
15204.31 429
15205.47 444
15206.64 468
15207.80 467
15208.97 456
15210.13 449
15211.30 433
15212.47 453
15213.63 458
15214.80 414
15215.96 441
15217.13 449
15218.29 469
15219.46 443
15220.62 443
15221.79 449
15222.96 457
15224.12 486
15225.29 458
15226.45 479
15227.62 426
15228.79 444
15229.95 471
15231.12 455
15232.29 488
15233.45 499
15234.62 537
15235.78 501
15236.95 514
15238.12 517
15239.28 544
15240.45 525
15241.62 499
15242.78 509
15243.95 507
15245.12 509
15246.28 547
15247.45 512
15248.62 508
15249.78 569
15250.95 528
15252.12 490
15253.28 487
15254.45 494
15255.62 504
15256.79 503
15257.95 491
15259.12 445
15260.29 471
15261.46 497
15262.62 457
15263.79 427
15264.96 467
15266.13 471
15267.29 473
15268.46 437
15269.63 427
15270.80 410
15271.96 452
15273.13 432
15274.30 420
15275.47 433
15276.64 424
15277.80 419
15278.97 411
15280.14 408
15281.31 414
15282.48 435
15283.64 469
15284.81 493
15285.98 459
15287.15 426
15288.32 405
15289.49 435
15290.65 440
15291.82 460
15292.99 480
15294.16 455
15295.33 414
15296.50 455
15297.67 432
15298.83 402
15300.00 440
15301.17 457
15302.34 458
15303.51 442
15304.68 473
15305.85 425
15307.02 421
15308.19 459
15309.36 420
15310.52 433
15311.69 469
15312.86 420
15314.03 424
15315.20 424
15316.37 402
15317.54 428
15318.71 437
15319.88 502
15321.05 447
15322.22 430
15323.39 435
15324.56 438
15325.73 476
15326.90 426
15328.07 438
15329.24 415
15330.41 448
15331.58 407
15332.75 393
15333.92 423
15335.09 447
15336.26 412
15337.43 439
15338.60 456
15339.77 450
15340.94 410
15342.11 434
15343.28 442
15344.45 419
15345.62 458
15346.79 447
15347.96 447
15349.13 431
15350.31 466
15351.48 472
15352.65 433
15353.82 433
15354.99 442
15356.16 430
15357.33 444
15358.50 390
15359.67 472
15360.84 492
15362.02 497
15363.19 455
15364.36 432
15365.53 431
15366.70 480
15367.87 509
15369.04 424
15370.21 437
15371.39 462
15372.56 456
15373.73 447
15374.90 426
15376.07 456
15377.24 440
15378.42 482
15379.59 458
15380.76 474
15381.93 429
15383.10 440
15384.28 447
15385.45 429
15386.62 470
15387.79 471
15388.97 468
15390.14 457
15391.31 436
15392.48 427
15393.65 438
15394.83 458
15396.00 439
15397.17 488
15398.34 472
15399.52 480
15400.69 489
15401.86 424
15403.04 407
15404.21 466
15405.38 490
15406.55 451
15407.73 454
15408.90 449
15410.07 466
15411.25 461
15412.42 427
15413.59 416
15414.77 484
15415.94 438
15417.11 420
15418.29 444
15419.46 434
15420.63 445
15421.81 409
15422.98 446
15424.15 436
15425.33 428
15426.50 435
15427.67 418
15428.85 402
15430.02 457
15431.20 434
15432.37 399
15433.54 378
15434.72 422
15435.89 419
15437.07 388
15438.24 420
15439.41 409
15440.59 395
15441.76 426
15442.94 417
15444.11 393
15445.29 419
15446.46 406
15447.63 405
15448.81 418
15449.98 409
15451.16 450
15452.33 410
15453.51 426
15454.68 419
15455.86 399
15457.03 412
15458.21 433
15459.38 414
15460.56 440
15461.73 412
15462.91 399
15464.08 421
15465.26 405
15466.43 421
15467.61 426
15468.78 414
15469.96 389
15471.13 414
15472.31 426
15473.48 380
15474.66 378
15475.83 387
15477.01 402
15478.19 413
15479.36 382
15480.54 410
15481.71 389
15482.89 387
15484.06 416
15485.24 428
15486.42 451
15487.59 407
15488.77 412
15489.94 439
15491.12 402
15492.30 395
15493.47 429
15494.65 401
15495.83 403
15497.00 439
15498.18 424
15499.36 384
15500.53 396
15501.71 415
15502.88 425
15504.06 413
15505.24 387
15506.41 393
15507.59 380
15508.77 400
15509.95 446
15511.12 457
15512.30 396
15513.48 412
15514.65 414
15515.83 407
15517.01 397
15518.18 395
15519.36 411
15520.54 388
15521.72 401
15522.89 414
15524.07 402
15525.25 415
15526.43 411
15527.60 402
15528.78 447
15529.96 448
15531.14 404
15532.31 393
15533.49 449
15534.67 442
15535.85 458
15537.03 431
15538.20 386
15539.38 398
15540.56 428
15541.74 398
15542.92 432
15544.09 442
15545.27 447
15546.45 434
15547.63 455
15548.81 436
15549.98 398
15551.16 379
15552.34 450
15553.52 473
15554.70 432
15555.88 407
15557.06 410
15558.23 478
15559.41 447
15560.59 398
15561.77 435
15562.95 435
15564.13 425
15565.31 403
15566.49 437
15567.67 445
15568.84 435
15570.02 425
15571.20 426
15572.38 381
15573.56 423
15574.74 430
15575.92 478
15577.10 451
15578.28 411
15579.46 427
15580.64 454
15581.82 434
15583.00 438
15584.18 428
15585.36 457
15586.54 446
15587.72 471
15588.90 492
15590.08 431
15591.26 503
15592.44 475
15593.62 458
15594.80 459
15595.98 444
15597.16 478
15598.34 457
15599.52 486
15600.70 478
15601.88 470
15603.06 485
15604.24 499
15605.42 434
15606.60 475
15607.78 500
15608.96 491
15610.14 501
15611.32 471
15612.50 483
15613.68 529
15614.86 509
15616.05 496
15617.23 474
15618.41 507
15619.59 488
15620.77 495
15621.95 517
15623.13 526
15624.31 575
15625.49 528
15626.68 569
15627.86 541
15629.04 505
15630.22 535
15631.40 559
15632.58 530
15633.76 519
15634.95 536
15636.13 542
15637.31 477
15638.49 529
15639.67 534
15640.85 580
15642.04 517
15643.22 541
15644.40 587
15645.58 579
15646.76 553
15647.95 539
15649.13 541
15650.31 550
15651.49 617
15652.67 602
15653.86 614
15655.04 621
15656.22 600
15657.40 592
15658.59 566
15659.77 586
15660.95 589
15662.13 657
15663.32 601
15664.50 601
15665.68 621
15666.87 614
15668.05 638
15669.23 621
15670.41 605
15671.60 582
15672.78 581
15673.96 584
15675.15 632
15676.33 620
15677.51 604
15678.70 589
15679.88 656
15681.06 658
15682.25 590
15683.43 606
15684.61 643
15685.80 618
15686.98 594
15688.16 553
15689.35 590
15690.53 622
15691.72 599
15692.90 570
15694.08 553
15695.27 550
15696.45 568
15697.63 559
15698.82 572
15700.00 574
15701.19 556
15702.37 558
15703.56 597
15704.74 566
15705.92 584
15707.11 596
15708.29 599
15709.48 595
15710.66 587
15711.85 586
15713.03 582
15714.21 550
15715.40 585
15716.58 572
15717.77 538
15718.95 595
15720.14 605
15721.32 558
15722.51 570
15723.69 593
15724.88 647
15726.06 576
15727.25 613
15728.43 627
15729.62 622
15730.80 620
15731.99 621
15733.17 627
15734.36 601
15735.55 608
15736.73 559
15737.92 583
15739.10 665
15740.29 653
15741.47 607
15742.66 596
15743.84 546
15745.03 614
15746.22 633
15747.40 619
15748.59 567
15749.77 656
15750.96 671
15752.15 602
15753.33 616
15754.52 699
15755.70 653
15756.89 654
15758.08 694
15759.26 643
15760.45 658
15761.64 647
15762.82 671
15764.01 634
15765.20 677
15766.38 700
15767.57 623
15768.76 656
15769.94 657
15771.13 703
15772.32 664
15773.50 665
15774.69 643
15775.88 619
15777.06 650
15778.25 633
15779.44 634
15780.62 590
15781.81 624
15783.00 619
15784.19 617
15785.37 632
15786.56 581
15787.75 592
15788.94 618
15790.12 649
15791.31 600
15792.50 629
15793.69 640
15794.87 634
15796.06 594
15797.25 631
15798.44 642
15799.62 616
15800.81 614
15802.00 582
15803.19 597
15804.38 591
15805.56 618
15806.75 605
15807.94 593
15809.13 588
15810.32 611
15811.50 610
15812.69 575
15813.88 518
15815.07 513
15816.26 495
15817.45 591
15818.64 539
15819.82 526
15821.01 578
15822.20 542
15823.39 551
15824.58 555
15825.77 564
15826.96 584
15828.15 572
15829.33 554
15830.52 565
15831.71 564
15832.90 549
15834.09 528
15835.28 504
15836.47 515
15837.66 553
15838.85 543
15840.04 537
15841.23 542
15842.42 522
15843.61 524
15844.79 509
15845.98 518
15847.17 531
15848.36 549
15849.55 511
15850.74 509
15851.93 529
15853.12 508
15854.31 488
15855.50 521
15856.69 490
15857.88 565
15859.07 529
15860.26 550
15861.45 573
15862.64 499
15863.83 534
15865.02 556
15866.21 526
15867.40 513
15868.60 546
15869.79 566
15870.98 601
15872.17 545
15873.36 535
15874.55 611
15875.74 575
15876.93 563
15878.12 525
15879.31 549
15880.50 523
15881.69 512
15882.88 501
15884.07 502
15885.27 541
15886.46 570
15887.65 592
15888.84 541
15890.03 512
15891.22 554
15892.41 534
15893.60 535
15894.80 518
15895.99 577
15897.18 617
15898.37 544
15899.56 576
15900.75 573
15901.95 531
15903.14 518
15904.33 604
15905.52 551
15906.71 534
15907.90 570
15909.10 575
15910.29 588
15911.48 548
15912.67 578
15913.86 585
15915.06 619
15916.25 653
15917.44 654
15918.63 615
15919.83 606
15921.02 618
15922.21 660
15923.40 611
15924.60 599
15925.79 591
15926.98 615
15928.17 592
15929.37 608
15930.56 590
15931.75 565
15932.94 572
15934.14 539
15935.33 545
15936.52 610
15937.72 651
15938.91 598
15940.10 569
15941.30 565
15942.49 594
15943.68 581
15944.88 567
15946.07 565
15947.26 612
15948.46 556
15949.65 564
15950.84 533
15952.04 571
15953.23 529
15954.42 496
15955.62 519
15956.81 492
15958.01 489
15959.20 530
15960.39 487
15961.59 498
15962.78 511
15963.97 491
15965.17 468
15966.36 497
15967.56 468
15968.75 451
15969.95 436
15971.14 483
15972.33 468
15973.53 422
15974.72 469
15975.92 482
15977.11 478
15978.31 428
15979.50 408
15980.70 478
15981.89 473
15983.09 469
15984.28 413
15985.47 436
15986.67 453
15987.86 451
15989.06 435
15990.25 421
15991.45 434
15992.64 443
15993.84 433
15995.03 406
15996.23 421
15997.43 404
15998.62 414
15999.82 444
16001.01 400
16002.21 375
16003.40 437
16004.60 420
16005.79 396
16006.99 442
16008.18 420
16009.38 411
16010.58 394
16011.77 401
16012.97 439
16014.16 482
16015.36 435
16016.56 431
16017.75 402
16018.95 407
16020.14 400
16021.34 451
16022.54 426
16023.73 399
16024.93 425
16026.13 430
16027.32 429
16028.52 424
16029.71 408
16030.91 479
16032.11 417
16033.30 410
16034.50 413
16035.70 416
16036.89 389
16038.09 389
16039.29 363
16040.49 412
16041.68 402
16042.88 412
16044.08 403
16045.27 361
16046.47 403
16047.67 423
16048.86 431
16050.06 395
16051.26 391
16052.46 394
16053.65 370
16054.85 370
16056.05 344
16057.25 378
16058.44 393
16059.64 365
16060.84 354
16062.04 357
16063.23 394
16064.43 394
16065.63 370
16066.83 387
16068.03 375
16069.22 400
16070.42 372
16071.62 378
16072.82 399
16074.02 408
16075.21 401
16076.41 420
16077.61 331
16078.81 349
16080.01 370
16081.21 365
16082.40 362
16083.60 351
16084.80 394
16086.00 351
16087.20 375
16088.40 353
16089.60 346
16090.79 337
16091.99 335
16093.19 355
16094.39 366
16095.59 379
16096.79 361
16097.99 361
16099.19 355
16100.39 373
16101.59 393
16102.78 384
16103.98 353
16105.18 374
16106.38 333
16107.58 336
16108.78 344
16109.98 361
16111.18 363
16112.38 339
16113.58 343
16114.78 379
16115.98 378
16117.18 318
16118.38 334
16119.58 339
16120.78 349
16121.98 317
16123.18 361
16124.38 340
16125.58 313
16126.78 335
16127.98 342
16129.18 362
16130.38 370
16131.58 367
16132.78 340
16133.98 336
16135.18 325
16136.38 351
16137.58 377
16138.78 392
16139.98 345
16141.18 381
16142.38 347
16143.58 370
16144.79 371
16145.99 381
16147.19 352
16148.39 361
16149.59 347
16150.79 326
16151.99 341
16153.19 343
16154.39 363
16155.59 361
16156.80 378
16158.00 342
16159.20 324
16160.40 371
16161.60 397
16162.80 344
16164.00 331
16165.21 351
16166.41 350
16167.61 361
16168.81 364
16170.01 341
16171.21 339
16172.42 364
16173.62 338
16174.82 337
16176.02 331
16177.22 366
16178.43 330
16179.63 351
16180.83 332
16182.03 409
16183.23 338
16184.44 344
16185.64 393
16186.84 327
16188.04 343
16189.25 364
16190.45 363
16191.65 330
16192.85 360
16194.06 339
16195.26 324
16196.46 315
16197.66 336
16198.87 370
16200.07 353
16201.27 332
16202.48 332
16203.68 373
16204.88 388
16206.09 399
16207.29 336
16208.49 339
16209.69 374
16210.90 349
16212.10 318
16213.30 367
16214.51 377
16215.71 302
16216.91 335
16218.12 357
16219.32 330
16220.53 353
16221.73 366
16222.93 386
16224.14 374
16225.34 408
16226.54 370
16227.75 327
16228.95 348
16230.16 336
16231.36 355
16232.56 342
16233.77 388
16234.97 359
16236.18 384
16237.38 391
16238.59 348
16239.79 324
16240.99 366
16242.20 400
16243.40 383
16244.61 336
16245.81 320
16247.02 365
16248.22 373
16249.43 350
16250.63 321
16251.84 364
16253.04 368
16254.24 379
16255.45 381
16256.65 366
16257.86 364
16259.06 383
16260.27 388
16261.48 377
16262.68 416
16263.89 403
16265.09 372
16266.30 350
16267.50 389
16268.71 379
16269.91 363
16271.12 361
16272.32 309
16273.53 362
16274.73 398
16275.94 385
16277.15 386
16278.35 387
16279.56 402
16280.76 416
16281.97 386
16283.18 392
16284.38 378
16285.59 410
16286.79 441
16288.00 415
16289.21 405
16290.41 430
16291.62 417
16292.82 417
16294.03 397
16295.24 433
16296.44 425
16297.65 409
16298.86 414
16300.06 409
16301.27 435
16302.48 391
16303.68 405
16304.89 430
16306.10 406
16307.30 418
16308.51 371
16309.72 381
16310.92 395
16312.13 399
16313.34 431
16314.55 404
16315.75 394
16316.96 393
16318.17 437
16319.37 411
16320.58 361
16321.79 392
16323.00 413
16324.20 427
16325.41 450
16326.62 466
16327.83 428
16329.03 407
16330.24 396
16331.45 382
16332.66 385
16333.87 417
16335.07 376
16336.28 388
16337.49 382
16338.70 363
16339.90 372
16341.11 400
16342.32 381
16343.53 375
16344.74 391
16345.95 384
16347.15 352
16348.36 364
16349.57 374
16350.78 340
16351.99 360
16353.20 361
16354.40 366
16355.61 370
16356.82 374
16358.03 332
16359.24 331
16360.45 336
16361.66 328
16362.87 392
16364.08 377
16365.28 325
16366.49 350
16367.70 375
16368.91 368
16370.12 352
16371.33 338
16372.54 355
16373.75 374
16374.96 316
16376.17 342
16377.38 340
16378.59 320
16379.80 298
16381.01 349
16382.21 312
16383.42 350
16384.63 354
16385.84 326
16387.05 348
16388.26 331
16389.47 333
16390.68 334
16391.89 324
16393.10 307
16394.31 332
16395.52 332
16396.73 314
16397.94 338
16399.15 308
16400.36 357
16401.57 364
16402.79 339
16404.00 343
16405.21 352
16406.42 344
16407.63 337
16408.84 331
16410.05 356
16411.26 350
16412.47 346
16413.68 322
16414.89 331
16416.10 310
16417.31 314
16418.52 321
16419.74 318
16420.95 340
16422.16 305
16423.37 351
16424.58 321
16425.79 333
16427.00 356
16428.21 352
16429.42 347
16430.64 311
16431.85 336
16433.06 332
16434.27 309
16435.48 300
16436.69 346
16437.91 335
16439.12 341
16440.33 358
16441.54 299
16442.75 295
16443.96 327
16445.18 309
16446.39 326
16447.60 358
16448.81 331
16450.02 330
16451.24 292
16452.45 292
16453.66 315
16454.87 328
16456.09 313
16457.30 359
16458.51 336
16459.72 351
16460.94 314
16462.15 288
16463.36 305
16464.57 307
16465.79 333
16467.00 295
16468.21 300
16469.43 304
16470.64 354
16471.85 322
16473.06 287
16474.28 317
16475.49 312
16476.70 317
16477.92 283
16479.13 291
16480.34 304
16481.56 339
16482.77 345
16483.98 329
16485.20 295
16486.41 294
16487.62 282
16488.84 310
16490.05 307
16491.26 279
16492.48 268
16493.69 346
16494.91 327
16496.12 295
16497.33 306
16498.55 322
16499.76 324
16500.97 299
16502.19 298
16503.40 285
16504.62 340
16505.83 312
16507.05 314
16508.26 295
16509.47 287
16510.69 293
16511.90 325
16513.12 335
16514.33 293
16515.55 312
16516.76 311
16517.98 305
16519.19 273
16520.41 325
16521.62 315
16522.83 295
16524.05 305
16525.26 279
16526.48 318
16527.69 346
16528.91 306
16530.12 290
16531.34 288
16532.55 284
16533.77 294
16534.99 296
16536.20 295
16537.42 284
16538.63 310
16539.85 317
16541.06 298
16542.28 300
16543.49 320
16544.71 370
16545.92 309
16547.14 277
16548.36 296
16549.57 288
16550.79 326
16552.00 300
16553.22 293
16554.44 328
16555.65 301
16556.87 306
16558.08 317
16559.30 302
16560.52 280
16561.73 338
16562.95 302
16564.17 280
16565.38 304
16566.60 329
16567.81 318
16569.03 304
16570.25 305
16571.46 313
16572.68 337
16573.90 349
16575.11 329
16576.33 342
16577.55 305
16578.76 311
16579.98 345
16581.20 331
16582.42 302
16583.63 319
16584.85 330
16586.07 330
16587.28 337
16588.50 358
16589.72 325
16590.94 314
16592.15 350
16593.37 300
16594.59 320
16595.81 342
16597.02 330
16598.24 333
16599.46 286
16600.68 290
16601.89 293
16603.11 303
16604.33 297
16605.55 308
16606.77 312
16607.98 339
16609.20 334
16610.42 308
16611.64 295
16612.86 298
16614.07 289
16615.29 322
16616.51 285
16617.73 318
16618.95 305
16620.17 285
16621.38 299
16622.60 298
16623.82 326
16625.04 312
16626.26 325
16627.48 320
16628.70 315
16629.91 293
16631.13 284
16632.35 302
16633.57 268
16634.79 296
16636.01 294
16637.23 298
16638.45 286
16639.67 300
16640.89 312
16642.10 332
16643.32 307
16644.54 313
16645.76 328
16646.98 306
16648.20 321
16649.42 284
16650.64 265
16651.86 269
16653.08 285
16654.30 309
16655.52 317
16656.74 289
16657.96 319
16659.18 294
16660.40 281
16661.62 295
16662.84 309
16664.06 323
16665.28 287
16666.50 266
16667.72 307
16668.94 303
16670.16 284
16671.38 316
16672.60 281
16673.82 307
16675.04 328
16676.26 306
16677.48 297
16678.70 281
16679.92 309
16681.14 277
16682.36 299
16683.58 308
16684.80 296
16686.03 322
16687.25 302
16688.47 296
16689.69 261
16690.91 282
16692.13 301
16693.35 265
16694.57 265
16695.79 297
16697.02 328
16698.24 282
16699.46 284
16700.68 280
16701.90 306
16703.12 290
16704.34 255
16705.57 296
16706.79 292
16708.01 325
16709.23 315
16710.45 295
16711.67 305
16712.90 328
16714.12 309
16715.34 303
16716.56 294
16717.78 280
16719.01 279
16720.23 307
16721.45 269
16722.67 271
16723.89 323
16725.12 300
16726.34 293
16727.56 304
16728.78 313
16730.01 288
16731.23 303
16732.45 292
16733.67 287
16734.90 293
16736.12 302
16737.34 314
16738.56 287
16739.79 291
16741.01 297
16742.23 314
16743.46 308
16744.68 276
16745.90 309
16747.12 257
16748.35 311
16749.57 316
16750.79 275
16752.02 297
16753.24 312
16754.46 295
16755.69 302
16756.91 320
16758.13 294
16759.36 302
16760.58 298
16761.80 289
16763.03 268
16764.25 301
16765.48 273
16766.70 266
16767.92 287
16769.15 301
16770.37 262
16771.60 286
16772.82 323
16774.04 292
16775.27 298
16776.49 297
16777.72 291
16778.94 281
16780.16 309
16781.39 293
16782.61 313
16783.84 303
16785.06 283
16786.29 281
16787.51 318
16788.74 288
16789.96 275
16791.18 320
16792.41 312
16793.63 306
16794.86 314
16796.08 287
16797.31 287
16798.53 238
16799.76 284
16800.98 317
16802.21 311
16803.43 294
16804.66 314
16805.88 301
16807.11 304
16808.33 345
16809.56 301
16810.79 311
16812.01 294
16813.24 316
16814.46 300
16815.69 298
16816.91 319
16818.14 320
16819.36 308
16820.59 244
16821.82 295
16823.04 312
16824.27 280
16825.49 306
16826.72 289
16827.95 272
16829.17 315
16830.40 352
16831.62 324
16832.85 336
16834.08 304
16835.30 309
16836.53 304
16837.76 318
16838.98 308
16840.21 318
16841.44 320
16842.66 322
16843.89 319
16845.11 302
16846.34 323
16847.57 309
16848.80 345
16850.02 291
16851.25 306
16852.48 315
16853.70 297
16854.93 337
16856.16 306
16857.38 315
16858.61 299
16859.84 291
16861.07 333
16862.29 366
16863.52 334
16864.75 326
16865.97 339
16867.20 329
16868.43 347
16869.66 327
16870.89 342
16872.11 331
16873.34 347
16874.57 346
16875.80 360
16877.02 343
16878.25 345
16879.48 360
16880.71 370
16881.94 361
16883.16 362
16884.39 369
16885.62 388
16886.85 358
16888.08 367
16889.30 382
16890.53 382
16891.76 392
16892.99 404
16894.22 386
16895.45 423
16896.67 411
16897.90 400
16899.13 440
16900.36 415
16901.59 372
16902.82 399
16904.05 418
16905.28 373
16906.50 422
16907.73 444
16908.96 423
16910.19 425
16911.42 409
16912.65 384
16913.88 345
16915.11 350
16916.34 347
16917.57 370
16918.80 382
16920.03 346
16921.26 339
16922.48 329
16923.71 376
16924.94 365
16926.17 351
16927.40 359
16928.63 311
16929.86 355
16931.09 316
16932.32 370
16933.55 348
16934.78 307
16936.01 316
16937.24 313
16938.47 343
16939.70 351
16940.93 353
16942.16 338
16943.39 336
16944.62 296
16945.85 312
16947.08 324
16948.31 316
16949.54 303
16950.78 305
16952.01 339
16953.24 342
16954.47 273
16955.70 276
16956.93 281
16958.16 360
16959.39 333
16960.62 268
16961.85 314
16963.08 308
16964.31 279
16965.54 294
16966.78 282
16968.01 275
16969.24 324
16970.47 304
16971.70 296
16972.93 310
16974.16 286
16975.39 339
16976.63 322
16977.86 308
16979.09 315
16980.32 288
16981.55 286
16982.78 278
16984.02 293
16985.25 293
16986.48 294
16987.71 310
16988.94 306
16990.18 297
16991.41 297
16992.64 314
16993.87 351
16995.10 288
16996.34 292
16997.57 315
16998.80 295
17000.03 307
17001.26 322
17002.50 323
17003.73 298
17004.96 309
17006.19 285
17007.43 250
17008.66 304
17009.89 294
17011.12 299
17012.36 303
17013.59 272
17014.82 282
17016.06 278
17017.29 301
17018.52 271
17019.76 272
17020.99 269
17022.22 290
17023.45 301
17024.69 294
17025.92 290
17027.15 313
17028.39 302
17029.62 293
17030.85 252
17032.09 268
17033.32 258
17034.55 269
17035.79 302
17037.02 277
17038.26 267
17039.49 288
17040.72 301
17041.96 271
17043.19 259
17044.43 294
17045.66 261
17046.89 268
17048.13 275
17049.36 279
17050.60 258
17051.83 260
17053.06 262
17054.30 296
17055.53 268
17056.77 280
17058.00 276
17059.24 259
17060.47 256
17061.70 262
17062.94 290
17064.17 280
17065.41 279
17066.64 259
17067.88 262
17069.11 247
17070.35 258
17071.58 251
17072.82 277
17074.05 286
17075.29 300
17076.52 276
17077.76 255
17078.99 259
17080.23 224
17081.46 271
17082.70 255
17083.93 219
17085.17 257
17086.41 265
17087.64 243
17088.88 245
17090.11 235
17091.35 280
17092.58 268
17093.82 253
17095.05 240
17096.29 282
17097.53 284
17098.76 256
17100.00 242
17101.23 249
17102.47 266
17103.71 266
17104.94 282
17106.18 258
17107.41 260
17108.65 261
17109.89 252
17111.12 257
17112.36 242
17113.60 250
17114.83 247
17116.07 276
17117.31 289
17118.54 288
17119.78 258
17121.02 279
17122.25 249
17123.49 251
17124.73 228
17125.96 248
17127.20 281
17128.44 282
17129.67 249
17130.91 245
17132.15 250
17133.39 241
17134.62 231
17135.86 253
17137.10 247
17138.33 212
17139.57 277
17140.81 269
17142.05 281
17143.28 279
17144.52 259
17145.76 244
17147.00 237
17148.23 242
17149.47 252
17150.71 300
17151.95 300
17153.19 236
17154.42 261
17155.66 269
17156.90 251
17158.14 269
17159.38 264
17160.61 260
17161.85 263
17163.09 284
17164.33 263
17165.57 260
17166.81 270
17168.04 264
17169.28 264
17170.52 298
17171.76 283
17173.00 254
17174.24 273
17175.47 243
17176.71 251
17177.95 241
17179.19 279
17180.43 268
17181.67 252
17182.91 291
17184.15 271
17185.39 272
17186.62 252
17187.86 252
17189.10 272
17190.34 275
17191.58 287
17192.82 249
17194.06 264
17195.30 255
17196.54 248
17197.78 264
17199.02 262
17200.26 270
17201.50 275
17202.74 208
17203.98 218
17205.22 267
17206.46 243
17207.70 273
17208.94 262
17210.18 274
17211.42 285
17212.66 231
17213.90 235
17215.14 236
17216.38 245
17217.62 229
17218.86 251
17220.10 244
17221.34 245
17222.58 257
17223.82 251
17225.06 276
17226.30 266
17227.54 243
17228.78 254
17230.02 245
17231.26 259
17232.50 250
17233.74 221
17234.98 247
17236.22 229
17237.47 237
17238.71 262
17239.95 253
17241.19 221
17242.43 254
17243.67 255
17244.91 263
17246.15 239
17247.39 275
17248.64 243
17249.88 235
17251.12 228
17252.36 238
17253.60 277
17254.84 247
17256.08 227
17257.33 227
17258.57 274
17259.81 272
17261.05 256
17262.29 245
17263.54 240
17264.78 221
17266.02 252
17267.26 254
17268.50 205
17269.75 235
17270.99 294
17272.23 237
17273.47 245
17274.71 229
17275.96 222
17277.20 205
17278.44 251
17279.68 263
17280.93 249
17282.17 263
17283.41 256
17284.65 262
17285.90 227
17287.14 247
17288.38 215
17289.62 245
17290.87 227
17292.11 232
17293.35 238
17294.60 232
17295.84 266
17297.08 216
17298.33 219
17299.57 252
17300.81 242
17302.05 248
17303.30 251
17304.54 266
17305.78 216
17307.03 221
17308.27 258
17309.52 250
17310.76 252
17312.00 244
17313.25 248
17314.49 250
17315.73 230
17316.98 228
17318.22 189
17319.47 231
17320.71 221
17321.95 225
17323.20 254
17324.44 217
17325.69 240
17326.93 232
17328.17 256
17329.42 263
17330.66 292
17331.91 269
17333.15 251
17334.40 226
17335.64 229
17336.88 270
17338.13 218
17339.37 208
17340.62 245
17341.86 209
17343.11 219
17344.35 231
17345.60 243
17346.84 259
17348.09 263
17349.33 244
17350.58 290
17351.82 251
17353.07 234
17354.31 222
17355.56 223
17356.80 203
17358.05 245
17359.29 236
17360.54 258
17361.78 242
17363.03 226
17364.27 230
17365.52 243
17366.77 249
17368.01 234
17369.26 283
17370.50 274
17371.75 241
17372.99 242
17374.24 251
17375.49 242
17376.73 215
17377.98 240
17379.22 230
17380.47 240
17381.72 236
17382.96 248
17384.21 253
17385.45 253
17386.70 244
17387.95 228
17389.19 228
17390.44 235
17391.69 234
17392.93 263
17394.18 228
17395.43 221
17396.67 234
17397.92 215
17399.17 225
17400.41 234
17401.66 237
17402.91 237
17404.15 250
17405.40 253
17406.65 247
17407.89 224
17409.14 235
17410.39 256
17411.64 272
17412.88 229
17414.13 243
17415.38 273
17416.63 252
17417.87 233
17419.12 222
17420.37 234
17421.62 285
17422.86 240
17424.11 246
17425.36 241
17426.61 236
17427.85 256
17429.10 255
17430.35 268
17431.60 220
17432.85 238
17434.09 251
17435.34 239
17436.59 247
17437.84 228
17439.09 226
17440.33 204
17441.58 262
17442.83 254
17444.08 259
17445.33 238
17446.58 216
17447.82 245
17449.07 245
17450.32 230
17451.57 231
17452.82 247
17454.07 258
17455.32 219
17456.57 231
17457.81 257
17459.06 241
17460.31 257
17461.56 210
17462.81 239
17464.06 228
17465.31 216
17466.56 207
17467.81 236
17469.06 210
17470.30 206
17471.55 232
17472.80 232
17474.05 238
17475.30 220
17476.55 220
17477.80 242
17479.05 218
17480.30 249
17481.55 253
17482.80 228
17484.05 241
17485.30 229
17486.55 228
17487.80 255
17489.05 238
17490.30 241
17491.55 241
17492.80 276
17494.05 279
17495.30 264
17496.55 270
17497.80 256
17499.05 249
17500.30 245
17501.55 259
17502.80 238
17504.05 245
17505.30 254
17506.55 251
17507.80 243
17509.06 231
17510.31 209
17511.56 216
17512.81 248
17514.06 265
17515.31 228
17516.56 260
17517.81 294
17519.06 256
17520.31 250
17521.56 242
17522.82 238
17524.07 271
17525.32 228
17526.57 231
17527.82 243
17529.07 237
17530.32 243
17531.58 263
17532.83 288
17534.08 249
17535.33 220
17536.58 262
17537.83 276
17539.09 290
17540.34 270
17541.59 277
17542.84 255
17544.09 265
17545.35 241
17546.60 260
17547.85 252
17549.10 241
17550.35 250
17551.61 256
17552.86 228
17554.11 284
17555.36 263
17556.62 279
17557.87 249
17559.12 295
17560.37 286
17561.63 265
17562.88 233
17564.13 231
17565.38 234
17566.64 243
17567.89 226
17569.14 270
17570.39 237
17571.65 263
17572.90 255
17574.15 238
17575.41 251
17576.66 251
17577.91 257
17579.17 267
17580.42 275
17581.67 254
17582.93 262
17584.18 261
17585.43 272
17586.69 215
17587.94 245
17589.19 267
17590.45 253
17591.70 247
17592.95 251
17594.21 240
17595.46 271
17596.72 255
17597.97 252
17599.22 230
17600.48 223
17601.73 265
17602.99 286
17604.24 259
17605.49 267
17606.75 262
17608.00 241
17609.26 267
17610.51 279
17611.76 305
17613.02 236
17614.27 236
17615.53 264
17616.78 290
17618.04 261
17619.29 277
17620.55 265
17621.80 312
17623.06 280
17624.31 236
17625.57 229
17626.82 255
17628.08 235
17629.33 254
17630.59 263
17631.84 250
17633.10 264
17634.35 269
17635.61 255
17636.86 237
17638.12 235
17639.37 232
17640.63 224
17641.88 251
17643.14 233
17644.39 263
17645.65 235
17646.91 237
17648.16 226
17649.42 256
17650.67 244
17651.93 255
17653.18 272
17654.44 297
17655.70 285
17656.95 249
17658.21 230
17659.46 246
17660.72 313
17661.98 277
17663.23 285
17664.49 237
17665.75 238
17667.00 258
17668.26 262
17669.51 234
17670.77 240
17672.03 277
17673.28 241
17674.54 244
17675.80 248
17677.05 246
17678.31 247
17679.57 238
17680.82 225
17682.08 262
17683.34 253
17684.60 267
17685.85 271
17687.11 238
17688.37 229
17689.62 233
17690.88 237
17692.14 223
17693.40 231
17694.65 258
17695.91 238
17697.17 256
17698.42 237
17699.68 226
17700.94 240
17702.20 224
17703.46 238
17704.71 229
17705.97 255
17707.23 267
17708.49 241
17709.74 231
17711.00 233
17712.26 211
17713.52 208
17714.78 231
17716.03 249
17717.29 244
17718.55 271
17719.81 234
17721.07 196
17722.33 240
17723.58 260
17724.84 258
17726.10 226
17727.36 231
17728.62 203
17729.88 223
17731.13 242
17732.39 234
17733.65 254
17734.91 244
17736.17 251
17737.43 257
17738.69 227
17739.95 225
17741.21 216
17742.46 230
17743.72 232
17744.98 245
17746.24 267
17747.50 235
17748.76 235
17750.02 243
17751.28 232
17752.54 261
17753.80 237
17755.06 241
17756.32 239
17757.58 230
17758.84 222
17760.10 263
17761.36 218
17762.61 236
17763.87 260
17765.13 282
17766.39 263
17767.65 229
17768.91 231
17770.17 234
17771.43 208
17772.69 236
17773.95 241
17775.21 230
17776.48 199
17777.74 240
17779.00 257
17780.26 252
17781.52 210
17782.78 253
17784.04 235
17785.30 252
17786.56 274
17787.82 242
17789.08 255
17790.34 219
17791.60 257
17792.86 212
17794.12 220
17795.38 270
17796.65 248
17797.91 216
17799.17 255
17800.43 244
17801.69 249
17802.95 271
17804.21 241
17805.47 272
17806.73 247
17808.00 228
17809.26 249
17810.52 230
17811.78 212
17813.04 230
17814.30 217
17815.56 192
17816.83 222
17818.09 225
17819.35 253
17820.61 226
17821.87 229
17823.14 184
17824.40 209
17825.66 220
17826.92 224
17828.18 235
17829.45 208
17830.71 224
17831.97 220
17833.23 232
17834.49 231
17835.76 260
17837.02 232
17838.28 250
17839.54 241
17840.81 230
17842.07 248
17843.33 300
17844.59 242
17845.86 234
17847.12 218
17848.38 236
17849.65 223
17850.91 228
17852.17 242
17853.43 228
17854.70 246
17855.96 222
17857.22 234
17858.49 228
17859.75 232
17861.01 214
17862.28 237
17863.54 240
17864.80 211
17866.07 217
17867.33 230
17868.59 215
17869.86 205
17871.12 213
17872.38 220
17873.65 209
17874.91 247
17876.18 252
17877.44 237
17878.70 251
17879.97 221
17881.23 231
17882.50 227
17883.76 234
17885.02 228
17886.29 254
17887.55 254
17888.82 241
17890.08 233
17891.35 211
17892.61 230
17893.87 255
17895.14 235
17896.40 210
17897.67 207
17898.93 196
17900.20 225
17901.46 265
17902.73 269
17903.99 205
17905.26 216
17906.52 232
17907.79 236
17909.05 223
17910.32 206
17911.58 224
17912.85 249
17914.11 232
17915.38 191
17916.64 215
17917.91 208
17919.17 233
17920.44 206
17921.70 232
17922.97 243
17924.23 202
17925.50 221
17926.76 192
17928.03 190
17929.30 228
17930.56 229
17931.83 192
17933.09 208
17934.36 227
17935.62 202
17936.89 176
17938.16 179
17939.42 213
17940.69 234
17941.96 209
17943.22 206
17944.49 185
17945.75 217
17947.02 202
17948.29 208
17949.55 270
17950.82 253
17952.09 265
17953.35 239
17954.62 231
17955.89 240
17957.15 238
17958.42 223
17959.69 208
17960.95 222
17962.22 225
17963.49 247
17964.75 211
17966.02 217
17967.29 197
17968.55 205
17969.82 216
17971.09 224
17972.36 198
17973.62 206
17974.89 210
17976.16 240
17977.42 205
17978.69 188
17979.96 238
17981.23 194
17982.49 217
17983.76 211
17985.03 211
17986.30 218
17987.57 229
17988.83 209
17990.10 228
17991.37 220
17992.64 242
17993.90 228
17995.17 206
17996.44 191
17997.71 234
17998.98 230
18000.25 235
18001.51 201
18002.78 195
18004.05 220
18005.32 233
18006.59 234
18007.86 233
18009.12 212
18010.39 235
18011.66 259
18012.93 229
18014.20 240
18015.47 200
18016.74 209
18018.00 213
18019.27 235
18020.54 208
18021.81 201
18023.08 222
18024.35 239
18025.62 229
18026.89 202
18028.16 200
18029.43 241
18030.69 219
18031.96 223
18033.23 225
18034.50 263
18035.77 241
18037.04 190
18038.31 198
18039.58 183
18040.85 234
18042.12 235
18043.39 206
18044.66 203
18045.93 211
18047.20 226
18048.47 209
18049.74 234
18051.01 216
18052.28 227
18053.55 215
18054.82 246
18056.09 237
18057.36 240
18058.63 225
18059.90 236
18061.17 214
18062.44 228
18063.71 246
18064.98 229
18066.25 210
18067.52 217
18068.79 218
18070.06 216
18071.33 214
18072.61 207
18073.88 202
18075.15 244
18076.42 252
18077.69 234
18078.96 219
18080.23 224
18081.50 221
18082.77 249
18084.04 227
18085.32 213
18086.59 221
18087.86 231
18089.13 234
18090.40 222
18091.67 253
18092.94 207
18094.22 227
18095.49 244
18096.76 211
18098.03 261
18099.30 205
18100.57 234
18101.85 194
18103.12 194
18104.39 201
18105.66 251
18106.93 264
18108.20 228
18109.48 211
18110.75 208
18112.02 205
18113.29 209
18114.57 215
18115.84 241
18117.11 241
18118.38 232
18119.65 217
18120.93 234
18122.20 236
18123.47 232
18124.74 222
18126.02 240
18127.29 242
18128.56 206
18129.84 257
18131.11 238
18132.38 218
18133.65 234
18134.93 227
18136.20 228
18137.47 208
18138.75 205
18140.02 224
18141.29 235
18142.57 240
18143.84 200
18145.11 208
18146.39 231
18147.66 240
18148.93 219
18150.21 216
18151.48 221
18152.75 267
18154.03 217
18155.30 195
18156.57 242
18157.85 208
18159.12 224
18160.40 234
18161.67 235
18162.94 205
18164.22 228
18165.49 214
18166.77 211
18168.04 203
18169.31 224
18170.59 237
18171.86 216
18173.14 232
18174.41 253
18175.68 220
18176.96 211
18178.23 172
18179.51 230
18180.78 247
18182.06 241
18183.33 256
18184.61 228
18185.88 228
18187.16 215
18188.43 205
18189.71 228
18190.98 206
18192.26 193
18193.53 200
18194.81 197
18196.08 205
18197.36 246
18198.63 266
18199.91 236
18201.18 234
18202.46 250
18203.73 233
18205.01 224
18206.28 186
18207.56 201
18208.83 251
18210.11 260
18211.39 203
18212.66 194
18213.94 191
18215.21 200
18216.49 190
18217.76 207
18219.04 208
18220.32 214
18221.59 230
18222.87 244
18224.14 243
18225.42 233
18226.70 213
18227.97 226
18229.25 228
18230.53 223
18231.80 230
18233.08 210
18234.35 220
18235.63 237
18236.91 213
18238.18 197
18239.46 228
18240.74 199
18242.01 228
18243.29 227
18244.57 235
18245.84 259
18247.12 214
18248.40 215
18249.68 229
18250.95 242
18252.23 213
18253.51 189
18254.78 228
18256.06 197
18257.34 215
18258.62 198
18259.89 204
18261.17 216
18262.45 185
18263.72 214
18265.00 240
18266.28 244
18267.56 245
18268.84 233
18270.11 202
18271.39 224
18272.67 211
18273.95 243
18275.22 244
18276.50 202
18277.78 207
18279.06 237
18280.34 255
18281.61 265
18282.89 221
18284.17 237
18285.45 191
18286.73 220
18288.01 221
18289.28 250
18290.56 233
18291.84 208
18293.12 216
18294.40 253
18295.68 233
18296.95 225
18298.23 185
18299.51 202
18300.79 218
18302.07 224
18303.35 254
18304.63 232
18305.91 212
18307.19 228
18308.46 241
18309.74 238
18311.02 222
18312.30 250
18313.58 247
18314.86 241
18316.14 286
18317.42 247
18318.70 241
18319.98 239
18321.26 224
18322.54 242
18323.82 229
18325.10 229
18326.38 235
18327.66 182
18328.94 217
18330.22 203
18331.50 232
18332.77 250
18334.05 231
18335.33 228
18336.61 205
18337.90 240
18339.18 219
18340.46 226
18341.74 264
18343.02 244
18344.30 245
18345.58 220
18346.86 236
18348.14 238
18349.42 224
18350.70 216
18351.98 202
18353.26 238
18354.54 228
18355.82 236
18357.10 222
18358.38 237
18359.66 224
18360.94 242
18362.22 218
18363.51 199
18364.79 197
18366.07 203
18367.35 211
18368.63 214
18369.91 178
18371.19 217
18372.47 220
18373.76 222
18375.04 222
18376.32 225
18377.60 207
18378.88 238
18380.16 229
18381.44 227
18382.73 204
18384.01 211
18385.29 210
18386.57 246
18387.85 245
18389.13 231
18390.42 209
18391.70 222
18392.98 268
18394.26 224
18395.54 213
18396.83 235
18398.11 225
18399.39 242
18400.67 212
18401.96 220
18403.24 221
18404.52 244
18405.80 250
18407.09 246
18408.37 228
18409.65 217
18410.93 247
18412.22 212
18413.50 202
18414.78 248
18416.06 214
18417.35 214
18418.63 225
18419.91 213
18421.20 225
18422.48 204
18423.76 244
18425.05 234
18426.33 207
18427.61 213
18428.89 220
18430.18 253
18431.46 230
18432.74 200
18434.03 216
18435.31 235
18436.60 223
18437.88 218
18439.16 195
18440.45 210
18441.73 231
18443.01 209
18444.30 215
18445.58 195
18446.87 174
18448.15 210
18449.43 226
18450.72 238
18452.00 219
18453.29 241
18454.57 269
18455.85 242
18457.14 193
18458.42 230
18459.71 248
18460.99 216
18462.28 218
18463.56 219
18464.84 219
18466.13 219
18467.41 224
18468.70 254
18469.98 225
18471.27 222
18472.55 233
18473.84 238
18475.12 233
18476.41 232
18477.69 187
18478.98 210
18480.26 246
18481.55 239
18482.83 233
18484.12 239
18485.40 248
18486.69 239
18487.97 212
18489.26 274
18490.54 231
18491.83 232
18493.11 209
18494.40 225
18495.69 239
18496.97 253
18498.26 218
18499.54 240
18500.83 230
18502.11 210
18503.40 192
18504.69 258
18505.97 245
18507.26 220
18508.54 200
18509.83 231
18511.12 235
18512.40 222
18513.69 224
18514.98 226
18516.26 210
18517.55 218
18518.83 232
18520.12 220
18521.41 257
18522.69 225
18523.98 257
18525.27 248
18526.55 217
18527.84 231
18529.13 208
18530.41 238
18531.70 236
18532.99 215
18534.27 239
18535.56 255
18536.85 230
18538.14 226
18539.42 245
18540.71 219
18542.00 251
18543.28 286
18544.57 239
18545.86 218
18547.15 255
18548.43 243
18549.72 234
18551.01 236
18552.30 248
18553.58 244
18554.87 249
18556.16 236
18557.45 275
18558.73 251
18560.02 231
18561.31 207
18562.60 238
18563.89 213
18565.17 234
18566.46 233
18567.75 218
18569.04 234
18570.33 231
18571.62 221
18572.90 249
18574.19 232
18575.48 256
18576.77 262
18578.06 239
18579.35 240
18580.63 223
18581.92 224
18583.21 232
18584.50 228
18585.79 249
18587.08 238
18588.37 246
18589.66 257
18590.94 276
18592.23 249
18593.52 284
18594.81 265
18596.10 273
18597.39 256
18598.68 269
18599.97 265
18601.26 290
18602.55 264
18603.84 258
18605.13 277
18606.41 260
18607.70 255
18608.99 259
18610.28 259
18611.57 291
18612.86 258
18614.15 263
18615.44 276
18616.73 269
18618.02 259
18619.31 276
18620.60 290
18621.89 285
18623.18 279
18624.47 243
18625.76 266
18627.05 248
18628.34 283
18629.63 281
18630.92 268
18632.21 262
18633.50 255
18634.79 252
18636.08 238
18637.37 276
18638.67 251
18639.96 271
18641.25 268
18642.54 266
18643.83 275
18645.12 266
18646.41 248
18647.70 263
18648.99 288
18650.28 289
18651.57 251
18652.86 236
18654.16 255
18655.45 232
18656.74 256
18658.03 227
18659.32 214
18660.61 242
18661.90 224
18663.19 238
18664.49 241
18665.78 235
18667.07 273
18668.36 260
18669.65 222
18670.94 251
18672.24 239
18673.53 248
18674.82 255
18676.11 231
18677.40 245
18678.70 242
18679.99 239
18681.28 244
18682.57 207
18683.86 237
18685.16 261
18686.45 275
18687.74 264
18689.03 271
18690.33 221
18691.62 229
18692.91 259
18694.20 235
18695.50 245
18696.79 269
18698.08 226
18699.37 251
18700.67 215
18701.96 243
18703.25 243
18704.54 231
18705.84 258
18707.13 250
18708.42 234
18709.72 214
18711.01 248
18712.30 252
18713.60 236
18714.89 215
18716.18 234
18717.48 218
18718.77 190
18720.06 206
18721.36 235
18722.65 240
18723.94 207
18725.24 237
18726.53 202
18727.82 264
18729.12 244
18730.41 204
18731.70 221
18733.00 208
18734.29 206
18735.59 221
18736.88 208
18738.17 214
18739.47 239
18740.76 236
18742.06 212
18743.35 213
18744.64 249
18745.94 231
18747.23 220
18748.53 220
18749.82 217
18751.12 220
18752.41 263
18753.71 226
18755.00 239
18756.30 260
18757.59 220
18758.88 223
18760.18 239
18761.47 254
18762.77 241
18764.06 213
18765.36 188
18766.65 231
18767.95 229
18769.24 223
18770.54 244
18771.83 268
18773.13 249
18774.43 257
18775.72 234
18777.02 236
18778.31 210
18779.61 204
18780.90 225
18782.20 228
18783.49 241
18784.79 228
18786.08 244
18787.38 223
18788.68 228
18789.97 223
18791.27 194
18792.56 262
18793.86 294
18795.16 263
18796.45 230
18797.75 246
18799.04 247
18800.34 212
18801.64 219
18802.93 260
18804.23 212
18805.53 213
18806.82 226
18808.12 236
18809.41 236
18810.71 281
18812.01 243
18813.30 248
18814.60 230
18815.90 254
18817.19 227
18818.49 225
18819.79 276
18821.09 238
18822.38 245
18823.68 207
18824.98 244
18826.27 227
18827.57 240
18828.87 212
18830.16 233
18831.46 249
18832.76 238
18834.06 245
18835.35 194
18836.65 225
18837.95 248
18839.25 233
18840.54 230
18841.84 239
18843.14 229
18844.44 268
18845.73 260
18847.03 216
18848.33 184
18849.63 231
18850.93 235
18852.22 236
18853.52 234
18854.82 255
18856.12 259
18857.42 215
18858.71 218
18860.01 211
18861.31 240
18862.61 262
18863.91 251
18865.21 229
18866.50 232
18867.80 245
18869.10 235
18870.40 279
18871.70 233
18873.00 201
18874.30 248
18875.60 236
18876.89 194
18878.19 215
18879.49 220
18880.79 256
18882.09 223
18883.39 212
18884.69 185
18885.99 210
18887.29 220
18888.59 208
18889.88 223
18891.18 186
18892.48 242
18893.78 275
18895.08 234
18896.38 225
18897.68 212
18898.98 206
18900.28 255
18901.58 211
18902.88 245
18904.18 199
18905.48 211
18906.78 245
18908.08 218
18909.38 210
18910.68 215
18911.98 234
18913.28 237
18914.58 223
18915.88 227
18917.18 246
18918.48 220
18919.78 255
18921.08 199
18922.38 222
18923.68 216
18924.98 241
18926.28 242
18927.58 211
18928.88 206
18930.18 197
18931.49 204
18932.79 202
18934.09 228
18935.39 233
18936.69 223
18937.99 223
18939.29 231
18940.59 231
18941.89 229
18943.19 227
18944.49 216
18945.80 204
18947.10 220
18948.40 237
18949.70 249
18951.00 206
18952.30 236
18953.60 218
18954.91 209
18956.21 240
18957.51 243
18958.81 218
18960.11 232
18961.41 232
18962.72 186
18964.02 188
18965.32 229
18966.62 238
18967.92 230
18969.23 218
18970.53 208
18971.83 229
18973.13 233
18974.43 197
18975.74 219
18977.04 213
18978.34 224
18979.64 233
18980.95 206
18982.25 203
18983.55 222
18984.85 227
18986.16 208
18987.46 202
18988.76 235
18990.06 233
18991.37 221
18992.67 230
18993.97 218
18995.28 237
18996.58 226
18997.88 222
18999.18 204
19000.49 234
19001.79 207
19003.09 226
19004.40 222
19005.70 221
19007.00 212
19008.31 204
19009.61 199
19010.91 215
19012.22 252
19013.52 215
19014.82 234
19016.13 260
19017.43 243
19018.74 243
19020.04 231
19021.34 249
19022.65 193
19023.95 239
19025.25 179
19026.56 175
19027.86 208
19029.17 186
19030.47 193
19031.77 191
19033.08 195
19034.38 229
19035.69 227
19036.99 218
19038.30 235
19039.60 227
19040.91 203
19042.21 203
19043.51 214
19044.82 217
19046.12 212
19047.43 210
19048.73 184
19050.04 209
19051.34 220
19052.65 192
19053.95 206
19055.26 216
19056.56 212
19057.87 202
19059.17 195
19060.48 180
19061.78 201
19063.09 197
19064.39 182
19065.70 198
19067.00 197
19068.31 171
19069.62 179
19070.92 180
19072.23 180
19073.53 198
19074.84 215
19076.14 198
19077.45 201
19078.75 221
19080.06 193
19081.37 190
19082.67 218
19083.98 196
19085.28 231
19086.59 189
19087.90 215
19089.20 213
19090.51 203
19091.82 216
19093.12 179
19094.43 175
19095.73 231
19097.04 192
19098.35 185
19099.65 193
19100.96 201
19102.27 198
19103.57 191
19104.88 180
19106.19 202
19107.49 202
19108.80 199
19110.11 200
19111.41 184
19112.72 201
19114.03 187
19115.33 206
19116.64 232
19117.95 221
19119.26 240
19120.56 252
19121.87 238
19123.18 222
19124.49 219
19125.79 216
19127.10 186
19128.41 187
19129.72 219
19131.02 205
19132.33 235
19133.64 204
19134.95 232
19136.25 216
19137.56 201
19138.87 204
19140.18 196
19141.49 193
19142.79 195
19144.10 220
19145.41 187
19146.72 207
19148.03 184
19149.33 207
19150.64 213
19151.95 236
19153.26 210
19154.57 203
19155.88 188
19157.18 206
19158.49 222
19159.80 201
19161.11 196
19162.42 191
19163.73 221
19165.04 207
19166.34 177
19167.65 181
19168.96 212
19170.27 232
19171.58 239
19172.89 201
19174.20 182
19175.51 208
19176.82 190
19178.13 219
19179.43 207
19180.74 219
19182.05 237
19183.36 240
19184.67 200
19185.98 216
19187.29 213
19188.60 227
19189.91 176
19191.22 175
19192.53 197
19193.84 195
19195.15 207
19196.46 191
19197.77 194
19199.08 184
19200.39 178
19201.70 189
19203.01 176
19204.32 208
19205.63 207
19206.94 180
19208.25 196
19209.56 193
19210.87 210
19212.18 195
19213.49 202
19214.80 217
19216.11 217
19217.42 209
19218.73 187
19220.04 206
19221.35 204
19222.66 198
19223.98 196
19225.29 190
19226.60 216
19227.91 225
19229.22 209
19230.53 227
19231.84 193
19233.15 209
19234.46 228
19235.77 185
19237.09 181
19238.40 191
19239.71 198
19241.02 185
19242.33 195
19243.64 204
19244.95 226
19246.27 232
19247.58 203
19248.89 212
19250.20 227
19251.51 189
19252.82 195
19254.14 192
19255.45 215
19256.76 228
19258.07 207
19259.38 200
19260.70 199
19262.01 205
19263.32 196
19264.63 189
19265.94 190
19267.26 199
19268.57 190
19269.88 220
19271.19 189
19272.51 201
19273.82 204
19275.13 217
19276.44 170
19277.76 199
19279.07 202
19280.38 237
19281.69 209
19283.01 209
19284.32 210
19285.63 219
19286.94 203
19288.26 190
19289.57 190
19290.88 182
19292.20 200
19293.51 218
19294.82 204
19296.14 213
19297.45 236
19298.76 193
19300.08 211
19301.39 181
19302.70 181
19304.02 217
19305.33 205
19306.64 202
19307.96 208
19309.27 191
19310.59 196
19311.90 197
19313.21 199
19314.53 204
19315.84 209
19317.15 182
19318.47 189
19319.78 214
19321.10 196
19322.41 229
19323.72 184
19325.04 226
19326.35 204
19327.67 165
19328.98 203
19330.30 208
19331.61 209
19332.93 215
19334.24 223
19335.55 194
19336.87 182
19338.18 219
19339.50 210
19340.81 213
19342.13 241
19343.44 226
19344.76 208
19346.07 214
19347.39 220
19348.70 189
19350.02 199
19351.33 199
19352.65 204
19353.96 177
19355.28 187
19356.59 194
19357.91 213
19359.22 235
19360.54 237
19361.86 225
19363.17 202
19364.49 210
19365.80 209
19367.12 195
19368.43 198
19369.75 235
19371.06 227
19372.38 218
19373.70 234
19375.01 221
19376.33 231
19377.64 218
19378.96 194
19380.28 215
19381.59 223
19382.91 212
19384.23 182
19385.54 199
19386.86 197
19388.17 205
19389.49 220
19390.81 227
19392.12 191
19393.44 202
19394.76 202
19396.07 220
19397.39 207
19398.71 208
19400.02 198
19401.34 186
19402.66 179
19403.97 176
19405.29 201
19406.61 184
19407.93 219
19409.24 200
19410.56 189
19411.88 200
19413.19 219
19414.51 212
19415.83 210
19417.15 224
19418.46 197
19419.78 159
19421.10 185
19422.42 184
19423.73 184
19425.05 168
19426.37 199
19427.69 215
19429.00 212
19430.32 212
19431.64 187
19432.96 194
19434.28 200
19435.59 202
19436.91 189
19438.23 220
19439.55 217
19440.87 222
19442.18 216
19443.50 184
19444.82 204
19446.14 192
19447.46 228
19448.78 228
19450.09 216
19451.41 229
19452.73 209
19454.05 222
19455.37 246
19456.69 208
19458.01 197
19459.33 220
19460.64 203
19461.96 207
19463.28 221
19464.60 238
19465.92 220
19467.24 186
19468.56 218
19469.88 202
19471.20 204
19472.52 220
19473.83 198
19475.15 207
19476.47 204
19477.79 235
19479.11 186
19480.43 210
19481.75 213
19483.07 197
19484.39 194
19485.71 213
19487.03 204
19488.35 201
19489.67 199
19490.99 232
19492.31 206
19493.63 203
19494.95 203
19496.27 206
19497.59 227
19498.91 210
19500.23 211
19501.55 218
19502.87 191
19504.19 213
19505.51 203
19506.83 204
19508.15 216
19509.47 212
19510.79 170
19512.11 218
19513.43 195
19514.75 221
19516.08 200
19517.40 172
19518.72 201
19520.04 197
19521.36 199
19522.68 198
19524.00 208
19525.32 204
19526.64 204
19527.96 203
19529.29 224
19530.61 214
19531.93 178
19533.25 175
19534.57 190
19535.89 174
19537.21 192
19538.53 204
19539.86 204
19541.18 186
19542.50 179
19543.82 205
19545.14 193
19546.46 191
19547.79 214
19549.11 219
19550.43 195
19551.75 196
19553.07 230
19554.40 198
19555.72 186
19557.04 224
19558.36 206
19559.68 213
19561.01 207
19562.33 202
19563.65 208
19564.97 201
19566.30 192
19567.62 224
19568.94 190
19570.26 209
19571.59 199
19572.91 205
19574.23 174
19575.55 192
19576.88 198
19578.20 168
19579.52 201
19580.85 215
19582.17 230
19583.49 202
19584.82 169
19586.14 214
19587.46 196
19588.78 193
19590.11 199
19591.43 186
19592.75 213
19594.08 200
19595.40 193
19596.72 199
19598.05 194
19599.37 207
19600.70 184
19602.02 185
19603.34 174
19604.67 177
19605.99 185
19607.31 203
19608.64 217
19609.96 214
19611.29 197
19612.61 184
19613.93 165
19615.26 184
19616.58 201
19617.91 164
19619.23 192
19620.55 234
19621.88 227
19623.20 227
19624.53 200
19625.85 238
19627.18 207
19628.50 214
19629.83 239
19631.15 232
19632.48 225
19633.80 220
19635.12 202
19636.45 208
19637.77 190
19639.10 221
19640.42 217
19641.75 161
19643.07 187
19644.40 215
19645.72 200
19647.05 200
19648.37 233
19649.70 214
19651.03 204
19652.35 201
19653.68 227
19655.00 221
19656.33 227
19657.65 236
19658.98 225
19660.30 234
19661.63 224
19662.96 212
19664.28 224
19665.61 221
19666.93 196
19668.26 214
19669.58 203
19670.91 214
19672.24 216
19673.56 216
19674.89 204
19676.21 234
19677.54 202
19678.87 190
19680.19 206
19681.52 230
19682.85 237
19684.17 221
19685.50 220
19686.83 204
19688.15 237
19689.48 239
19690.81 218
19692.13 221
19693.46 223
19694.79 190
19696.11 203
19697.44 215
19698.77 190
19700.09 218
19701.42 226
19702.75 204
19704.07 210
19705.40 200
19706.73 215
19708.06 214
19709.38 183
19710.71 188
19712.04 220
19713.37 190
19714.69 189
19716.02 181
19717.35 203
19718.68 199
19720.00 216
19721.33 229
19722.66 204
19723.99 206
19725.31 211
19726.64 217
19727.97 237
19729.30 231
19730.63 221
19731.95 218
19733.28 216
19734.61 239
19735.94 197
19737.27 194
19738.59 208
19739.92 223
19741.25 191
19742.58 200
19743.91 175
19745.24 196
19746.57 201
19747.89 192
19749.22 189
19750.55 190
19751.88 169
19753.21 213
19754.54 193
19755.87 206
19757.20 203
19758.52 205
19759.85 199
19761.18 212
19762.51 211
19763.84 183
19765.17 241
19766.50 208
19767.83 194
19769.16 183
19770.49 214
19771.82 180
19773.15 192
19774.47 186
19775.80 192
19777.13 191
19778.46 221
19779.79 204
19781.12 202
19782.45 193
19783.78 188
19785.11 208
19786.44 200
19787.77 199
19789.10 187
19790.43 244
19791.76 193
19793.09 205
19794.42 197
19795.75 194
19797.08 191
19798.41 216
19799.74 206
19801.07 213
19802.40 218
19803.73 166
19805.07 200
19806.40 224
19807.73 220
19809.06 191
19810.39 201
19811.72 221
19813.05 247
19814.38 175
19815.71 172
19817.04 207
19818.37 210
19819.70 233
19821.03 177
19822.37 213
19823.70 184
19825.03 211
19826.36 203
19827.69 242
19829.02 220
19830.35 197
19831.68 196
19833.02 225
19834.35 222
19835.68 212
19837.01 185
19838.34 195
19839.67 187
19841.01 215
19842.34 191
19843.67 193
19845.00 183
19846.33 196
19847.67 217
19849.00 171
19850.33 180
19851.66 182
19852.99 192
19854.33 201
19855.66 219
19856.99 195
19858.32 188
19859.65 201
19860.99 168
19862.32 231
19863.65 208
19864.98 220
19866.32 171
19867.65 202
19868.98 189
19870.32 203
19871.65 222
19872.98 215
19874.31 192
19875.65 245
19876.98 215
19878.31 180
19879.65 176
19880.98 166
19882.31 202
19883.64 188
19884.98 217
19886.31 187
19887.64 180
19888.98 192
19890.31 195
19891.64 183
19892.98 212
19894.31 198
19895.65 187
19896.98 191
19898.31 185
19899.65 178
19900.98 192
19902.31 185
19903.65 219
19904.98 202
19906.32 170
19907.65 217
19908.98 166
19910.32 208
19911.65 225
19912.99 194
19914.32 186
19915.65 219
19916.99 205
19918.32 195
19919.66 205
19920.99 164
19922.33 225
19923.66 202
19924.99 216
19926.33 221
19927.66 190
19929.00 201
19930.33 220
19931.67 207
19933.00 169
19934.34 170
19935.67 211
19937.01 179
19938.34 197
19939.68 178
19941.01 179
19942.35 184
19943.68 170
19945.02 167
19946.35 177
19947.69 191
19949.02 186
19950.36 207
19951.70 199
19953.03 208
19954.37 205
19955.70 217
19957.04 188
19958.37 220
19959.71 184
19961.04 198
19962.38 197
19963.72 178
19965.05 205
19966.39 250
19967.72 241
19969.06 197
19970.40 209
19971.73 173
19973.07 191
19974.40 202
19975.74 196
19977.08 222
19978.41 215
19979.75 199
19981.09 202
19982.42 201
19983.76 189
19985.10 204
19986.43 233
19987.77 199
19989.11 215
19990.44 210
19991.78 223
19993.12 219
19994.45 187
19995.79 206
19997.13 197
19998.46 207
19999.80 159
20001.14 187
20002.48 210
20003.81 191
20005.15 185
20006.49 187
20007.82 210
20009.16 223
20010.50 196
20011.84 185
20013.17 234
20014.51 232
20015.85 202
20017.19 184
20018.52 204
20019.86 203
20021.20 181
20022.54 212
20023.88 179
20025.21 198
20026.55 207
20027.89 239
20029.23 230
20030.57 213
20031.90 195
20033.24 199
20034.58 187
20035.92 204
20037.26 203
20038.60 205
20039.93 184
20041.27 216
20042.61 180
20043.95 177
20045.29 176
20046.63 209
20047.97 190
20049.30 185
20050.64 203
20051.98 218
20053.32 195
20054.66 201
20056.00 188
20057.34 162
20058.68 210
20060.02 185
20061.35 187
20062.69 191
20064.03 204
20065.37 193
20066.71 205
20068.05 191
20069.39 172
20070.73 203
20072.07 231
20073.41 224
20074.75 183
20076.09 197
20077.43 195
20078.77 219
20080.11 196
20081.45 196
20082.79 228
20084.13 200
20085.47 222
20086.81 207
20088.15 198
20089.49 199
20090.83 179
20092.17 204
20093.51 204
20094.85 204
20096.19 208
20097.53 203
20098.87 179
20100.21 184
20101.55 241
20102.89 228
20104.23 190
20105.57 198
20106.91 205
20108.25 212
20109.59 206
20110.93 249
20112.27 207
20113.62 194
20114.96 197
20116.30 203
20117.64 197
20118.98 197
20120.32 195
20121.66 184
20123.00 190
20124.34 190
20125.69 193
20127.03 231
20128.37 218
20129.71 197
20131.05 195
20132.39 208
20133.73 190
20135.08 190
20136.42 187
20137.76 188
20139.10 212
20140.44 215
