# Supplementary material for: MALDI-TOF MS typing enables the classification of brewing yeasts of the genus Saccharomyces to major beer styles
Source: PLoS One. 2017 Aug 9;12(8):e0181694. doi: 10.1371/journal.pone.0181694 (PMC5549903; doi:10.1371/journal.pone.0181694)
Supplement: S10 File — The directory includes 90 raw files and was zipped to “.zip”; the folder has three strains with 30 spectra per strain; S1 Text explains the raw files with an example and Table 1 represents the yeast strains used within the experiment. (ZIP) [file pone.0181694.s013.zip › 28-30/30336-192-OG-Alt-Alt-YPG-18h-E-E_2015-08-14__0_D12_1.dat]

1999.93 1875
2000.35 1916
2000.77 2015
2001.19 1886
2001.61 1991
2002.03 1978
2002.46 1995
2002.88 2110
2003.30 2049
2003.72 2043
2004.14 2046
2004.57 2020
2004.99 1944
2005.41 1929
2005.83 1878
2006.25 1873
2006.68 1963
2007.10 1873
2007.52 2044
2007.94 2006
2008.37 2014
2008.79 1866
2009.21 2014
2009.63 2056
2010.06 2076
2010.48 1942
2010.90 1871
2011.32 1986
2011.75 1971
2012.17 1930
2012.59 2218
2013.02 2021
2013.44 2134
2013.86 1807
2014.29 1747
2014.71 1850
2015.13 1726
2015.55 1679
2015.98 1712
2016.40 1803
2016.82 1865
2017.25 1795
2017.67 1862
2018.10 2005
2018.52 2059
2018.94 1983
2019.37 1842
2019.79 2125
2020.21 2162
2020.64 2048
2021.06 2130
2021.48 2203
2021.91 2121
2022.33 2053
2022.76 2099
2023.18 1994
2023.60 1986
2024.03 2088
2024.45 2028
2024.88 1957
2025.30 1948
2025.73 1837
2026.15 1847
2026.57 1979
2027.00 1759
2027.42 1747
2027.85 1715
2028.27 1771
2028.70 1749
2029.12 1836
2029.55 1844
2029.97 1899
2030.40 1606
2030.82 1632
2031.24 1625
2031.67 1678
2032.09 1809
2032.52 1701
2032.94 1903
2033.37 1855
2033.79 1715
2034.22 1819
2034.65 1684
2035.07 1739
2035.50 1826
2035.92 1738
2036.35 1923
2036.77 1803
2037.20 1915
2037.62 2026
2038.05 2000
2038.47 1810
2038.90 2041
2039.33 2185
2039.75 1886
2040.18 1960
2040.60 1935
2041.03 2066
2041.45 2151
2041.88 2107
2042.31 2042
2042.73 2104
2043.16 2029
2043.58 2091
2044.01 2101
2044.44 1975
2044.86 2033
2045.29 1977
2045.72 2022
2046.14 1935
2046.57 1926
2047.00 1955
2047.42 1903
2047.85 1650
2048.28 1735
2048.70 1916
2049.13 1902
2049.56 1809
2049.98 1822
2050.41 1828
2050.84 2001
2051.26 1967
2051.69 1911
2052.12 1759
2052.54 1692
2052.97 1894
2053.40 1779
2053.83 1743
2054.25 2027
2054.68 2120
2055.11 1957
2055.53 1836
2055.96 2007
2056.39 1938
2056.82 1836
2057.24 1887
2057.67 1822
2058.10 1918
2058.53 1816
2058.96 1780
2059.38 1861
2059.81 1871
2060.24 1989
2060.67 1743
2061.10 1725
2061.52 1867
2061.95 1833
2062.38 1763
2062.81 1736
2063.24 1917
2063.66 1909
2064.09 1842
2064.52 1784
2064.95 1887
2065.38 1997
2065.81 1969
2066.23 2137
2066.66 1996
2067.09 2110
2067.52 2109
2067.95 2056
2068.38 2182
2068.81 1974
2069.23 1871
2069.66 2207
2070.09 2306
2070.52 2145
2070.95 2060
2071.38 1919
2071.81 1819
2072.24 1900
2072.67 1959
2073.10 1982
2073.53 1837
2073.95 1850
2074.38 2032
2074.81 1884
2075.24 1824
2075.67 2017
2076.10 2088
2076.53 2087
2076.96 1992
2077.39 1920
2077.82 1930
2078.25 1946
2078.68 1970
2079.11 1840
2079.54 2099
2079.97 2132
2080.40 2194
2080.83 2212
2081.26 2360
2081.69 2237
2082.12 2208
2082.55 2155
2082.98 2214
2083.41 2328
2083.84 2121
2084.27 2206
2084.70 2215
2085.13 2303
2085.56 2039
2085.99 1996
2086.42 1865
2086.85 1915
2087.29 1945
2087.72 1986
2088.15 2068
2088.58 1939
2089.01 1988
2089.44 1904
2089.87 1929
2090.30 2024
2090.73 2012
2091.16 1832
2091.59 1929
2092.03 1898
2092.46 1860
2092.89 1901
2093.32 1740
2093.75 1731
2094.18 1847
2094.61 1936
2095.05 2022
2095.48 1956
2095.91 2035
2096.34 1871
2096.77 1722
2097.20 1724
2097.63 1811
2098.07 1794
2098.50 1699
2098.93 1761
2099.36 1782
2099.79 1773
2100.23 1810
2100.66 1906
2101.09 1661
2101.52 1706
2101.95 1741
2102.39 2033
2102.82 1999
2103.25 1764
2103.68 1753
2104.12 1797
2104.55 1779
2104.98 1919
2105.41 1711
2105.85 1826
2106.28 1872
2106.71 1713
2107.14 1814
2107.58 1958
2108.01 1766
2108.44 1856
2108.88 1983
2109.31 1883
2109.74 1786
2110.18 1940
2110.61 1866
2111.04 1988
2111.47 1911
2111.91 2097
2112.34 2042
2112.77 1933
2113.21 1778
2113.64 1900
2114.07 1979
2114.51 2065
2114.94 1854
2115.37 1800
2115.81 1823
2116.24 1823
2116.68 1684
2117.11 1927
2117.54 1771
2117.98 1842
2118.41 1787
2118.85 1679
2119.28 1817
2119.71 1824
2120.15 1734
2120.58 2042
2121.02 1878
2121.45 1812
2121.88 1773
2122.32 1777
2122.75 1800
2123.19 1778
2123.62 1812
2124.06 1836
2124.49 1862
2124.92 1864
2125.36 1801
2125.79 1823
2126.23 1676
2126.66 1734
2127.10 1710
2127.53 1707
2127.97 1709
2128.40 1763
2128.84 1539
2129.27 1692
2129.71 1844
2130.14 1896
2130.58 1869
2131.01 1831
2131.45 1976
2131.88 1909
2132.32 1939
2132.75 2030
2133.19 2227
2133.63 2078
2134.06 1980
2134.50 2088
2134.93 2040
2135.37 2049
2135.80 2105
2136.24 2061
2136.67 1949
2137.11 2096
2137.55 2138
2137.98 1996
2138.42 2024
2138.85 2147
2139.29 2172
2139.73 2212
2140.16 2124
2140.60 2069
2141.03 2045
2141.47 1994
2141.91 2183
2142.34 1996
2142.78 1941
2143.22 1807
2143.65 1742
2144.09 1788
2144.53 1846
2144.96 1691
2145.40 1765
2145.84 1798
2146.27 1847
2146.71 1882
2147.15 1663
2147.58 1620
2148.02 1882
2148.46 1868
2148.89 1761
2149.33 1964
2149.77 2033
2150.21 1890
2150.64 1962
2151.08 1941
2151.52 2459
2151.95 2487
2152.39 2446
2152.83 2390
2153.27 2450
2153.70 2692
2154.14 2523
2154.58 2308
2155.02 2171
2155.45 2279
2155.89 2209
2156.33 2142
2156.77 2235
2157.21 2120
2157.64 2073
2158.08 1898
2158.52 1891
2158.96 1689
2159.40 1875
2159.83 2053
2160.27 1992
2160.71 2010
2161.15 1897
2161.59 1848
2162.02 1946
2162.46 1915
2162.90 1749
2163.34 1861
2163.78 1843
2164.22 1834
2164.66 1878
2165.09 1798
2165.53 1874
2165.97 1890
2166.41 1918
2166.85 1940
2167.29 1895
2167.73 2016
2168.17 1816
2168.60 1789
2169.04 1753
2169.48 1894
2169.92 1958
2170.36 1881
2170.80 1793
2171.24 1962
2171.68 2009
2172.12 2083
2172.56 2145
2173.00 2220
2173.44 2163
2173.88 2032
2174.32 2161
2174.76 2139
2175.20 2317
2175.64 2398
2176.07 2118
2176.51 2076
2176.95 2346
2177.39 2420
2177.83 2374
2178.27 2626
2178.71 2446
2179.15 2297
2179.59 2317
2180.03 2209
2180.47 2375
2180.92 2217
2181.36 2270
2181.80 2120
2182.24 2099
2182.68 2207
2183.12 2201
2183.56 2082
2184.00 1990
2184.44 1997
2184.88 1971
2185.32 1913
2185.76 1910
2186.20 1989
2186.64 1982
2187.08 1989
2187.52 1663
2187.97 1743
2188.41 1910
2188.85 1981
2189.29 2106
2189.73 2034
2190.17 1981
2190.61 1915
2191.05 1952
2191.49 1982
2191.94 2092
2192.38 1951
2192.82 1998
2193.26 1989
2193.70 1967
2194.14 2004
2194.58 1976
2195.03 1994
2195.47 2079
2195.91 2132
2196.35 2135
2196.79 2040
2197.24 1837
2197.68 2080
2198.12 2192
2198.56 2096
2199.00 2000
2199.45 1914
2199.89 2057
2200.33 2184
2200.77 2264
2201.21 2128
2201.66 2108
2202.10 2168
2202.54 2187
2202.98 2126
2203.43 1981
2203.87 2169
2204.31 1987
2204.75 2020
2205.20 2005
2205.64 2070
2206.08 1996
2206.53 1934
2206.97 1896
2207.41 1953
2207.85 1876
2208.30 1965
2208.74 2005
2209.18 2057
2209.63 2059
2210.07 2038
2210.51 2047
2210.96 2012
2211.40 1954
2211.84 2008
2212.29 2079
2212.73 2039
2213.17 2071
2213.62 1876
2214.06 1939
2214.50 2046
2214.95 1933
2215.39 1977
2215.84 1976
2216.28 1769
2216.72 1728
2217.17 1762
2217.61 1786
2218.05 1806
2218.50 1761
2218.94 1830
2219.39 1866
2219.83 1837
2220.28 1846
2220.72 2008
2221.16 2052
2221.61 1896
2222.05 1952
2222.50 1975
2222.94 2009
2223.39 2038
2223.83 1868
2224.28 1957
2224.72 2079
2225.16 1963
2225.61 2035
2226.05 2050
2226.50 2203
2226.94 2066
2227.39 2154
2227.83 1966
2228.28 2086
2228.72 2037
2229.17 2009
2229.61 2148
2230.06 2249
2230.50 2252
2230.95 2137
2231.40 2194
2231.84 2126
2232.29 2318
2232.73 2292
2233.18 2062
2233.62 2152
2234.07 2155
2234.51 2067
2234.96 1977
2235.41 2055
2235.85 1966
2236.30 1998
2236.74 1994
2237.19 2133
2237.63 2029
2238.08 2115
2238.53 2137
2238.97 2022
2239.42 1953
2239.86 2026
2240.31 1881
2240.76 2033
2241.20 1949
2241.65 1984
2242.10 1955
2242.54 1995
2242.99 1910
2243.44 1908
2243.88 1828
2244.33 1756
2244.78 1664
2245.22 1696
2245.67 1711
2246.12 1708
2246.56 1650
2247.01 1825
2247.46 1869
2247.90 1623
2248.35 1787
2248.80 1845
2249.24 1800
2249.69 1703
2250.14 1711
2250.59 1766
2251.03 1882
2251.48 1856
2251.93 1857
2252.38 1865
2252.82 1934
2253.27 1740
2253.72 1845
2254.17 1718
2254.61 1869
2255.06 2066
2255.51 1832
2255.96 1852
2256.40 1719
2256.85 1762
2257.30 1614
2257.75 1746
2258.20 1689
2258.64 1749
2259.09 1695
2259.54 1515
2259.99 1652
2260.44 1727
2260.88 1877
2261.33 1993
2261.78 2081
2262.23 1902
2262.68 1821
2263.13 2032
2263.58 2000
2264.02 2109
2264.47 2103
2264.92 2182
2265.37 2239
2265.82 1990
2266.27 2200
2266.72 2201
2267.17 2226
2267.61 2257
2268.06 2170
2268.51 2316
2268.96 2232
2269.41 2181
2269.86 2273
2270.31 2410
2270.76 2134
2271.21 2221
2271.66 2013
2272.11 2091
2272.56 2146
2273.00 2105
2273.45 2166
2273.90 2127
2274.35 2032
2274.80 2111
2275.25 2032
2275.70 1932
2276.15 2058
2276.60 2031
2277.05 1937
2277.50 2044
2277.95 2019
2278.40 1963
2278.85 1965
2279.30 2133
2279.75 1976
2280.20 1887
2280.65 1840
2281.10 1986
2281.55 1985
2282.00 1987
2282.45 1825
2282.90 2040
2283.35 2043
2283.81 2037
2284.26 1938
2284.71 1983
2285.16 2174
2285.61 1950
2286.06 2029
2286.51 2045
2286.96 1903
2287.41 1703
2287.86 1876
2288.31 2091
2288.76 1955
2289.22 1980
2289.67 2346
2290.12 2453
2290.57 2502
2291.02 2818
2291.47 2774
2291.92 2864
2292.37 2889
2292.83 3325
2293.28 3478
2293.73 3446
2294.18 3274
2294.63 3437
2295.08 3305
2295.53 3319
2295.99 3135
2296.44 3127
2296.89 2961
2297.34 2822
2297.79 2831
2298.25 2815
2298.70 2407
2299.15 2361
2299.60 2363
2300.05 2192
2300.51 2150
2300.96 2137
2301.41 2045
2301.86 2095
2302.32 2004
2302.77 1953
2303.22 2050
2303.67 1835
2304.13 1959
2304.58 1947
2305.03 1928
2305.48 2054
2305.94 2049
2306.39 1955
2306.84 1989
2307.29 2079
2307.75 2006
2308.20 2062
2308.65 2030
2309.11 2008
2309.56 2041
2310.01 2102
2310.47 2124
2310.92 2220
2311.37 2381
2311.83 2391
2312.28 2269
2312.73 2289
2313.19 2416
2313.64 2239
2314.09 2269
2314.55 2257
2315.00 2012
2315.45 1948
2315.91 1994
2316.36 2116
2316.81 2016
2317.27 2025
2317.72 2116
2318.18 1907
2318.63 2112
2319.08 2068
2319.54 1940
2319.99 1897
2320.45 1995
2320.90 2128
2321.35 1997
2321.81 1816
2322.26 2060
2322.72 2109
2323.17 1983
2323.63 1985
2324.08 1998
2324.54 2021
2324.99 1965
2325.44 2120
2325.90 2246
2326.35 2227
2326.81 2249
2327.26 2114
2327.72 2213
2328.17 2191
2328.63 2216
2329.08 2240
2329.54 2311
2329.99 2398
2330.45 2308
2330.90 2244
2331.36 2490
2331.81 2660
2332.27 2699
2332.72 2469
2333.18 2407
2333.64 2282
2334.09 2307
2334.55 2264
2335.00 2242
2335.46 2331
2335.91 2227
2336.37 2213
2336.82 1988
2337.28 2044
2337.74 2034
2338.19 1979
2338.65 1964
2339.10 1883
2339.56 1995
2340.02 2113
2340.47 2031
2340.93 2170
2341.38 2253
2341.84 2197
2342.30 2129
2342.75 2232
2343.21 2274
2343.67 2375
2344.12 2398
2344.58 2238
2345.04 2098
2345.49 2209
2345.95 2286
2346.41 2230
2346.86 2112
2347.32 2030
2347.78 2265
2348.23 2286
2348.69 2347
2349.15 2253
2349.60 2122
2350.06 2233
2350.52 2147
2350.97 2050
2351.43 2334
2351.89 1992
2352.35 1913
2352.80 2092
2353.26 2117
2353.72 2059
2354.18 1961
2354.63 2090
2355.09 1970
2355.55 1948
2356.01 1984
2356.46 1949
2356.92 1957
2357.38 2032
2357.84 2027
2358.29 1903
2358.75 1957
2359.21 1899
2359.67 1977
2360.13 2156
2360.58 2060
2361.04 2016
2361.50 2044
2361.96 1954
2362.42 2280
2362.88 2122
2363.33 2061
2363.79 2065
2364.25 2222
2364.71 2279
2365.17 2191
2365.63 1983
2366.08 1968
2366.54 2065
2367.00 1860
2367.46 2034
2367.92 2092
2368.38 2076
2368.84 2121
2369.30 2202
2369.75 2282
2370.21 2165
2370.67 2235
2371.13 2205
2371.59 2099
2372.05 2361
2372.51 2184
2372.97 2023
2373.43 1979
2373.89 2095
2374.35 1909
2374.81 1966
2375.27 2166
2375.72 2033
2376.18 1998
2376.64 1964
2377.10 1803
2377.56 1939
2378.02 2208
2378.48 2181
2378.94 1952
2379.40 2025
2379.86 2168
2380.32 2009
2380.78 2112
2381.24 2097
2381.70 2127
2382.16 2265
2382.62 2163
2383.08 2213
2383.54 2088
2384.00 1936
2384.46 2052
2384.92 2241
2385.39 2054
2385.85 2057
2386.31 1897
2386.77 1974
2387.23 1848
2387.69 1878
2388.15 2007
2388.61 1965
2389.07 1946
2389.53 1922
2389.99 1821
2390.45 1929
2390.91 1906
2391.38 1801
2391.84 1726
2392.30 1766
2392.76 1980
2393.22 1906
2393.68 1875
2394.14 2077
2394.60 1917
2395.06 1930
2395.53 1934
2395.99 2007
2396.45 1907
2396.91 1832
2397.37 1877
2397.83 1877
2398.30 1752
2398.76 1886
2399.22 1910
2399.68 1709
2400.14 1804
2400.61 1846
2401.07 1744
2401.53 1757
2401.99 1801
2402.45 1845
2402.92 1703
2403.38 1828
2403.84 1893
2404.30 1900
2404.76 1918
2405.23 1906
2405.69 1766
2406.15 1889
2406.61 1895
2407.08 1751
2407.54 1757
2408.00 1785
2408.46 1778
2408.93 1998
2409.39 1982
2409.85 2058
2410.32 2007
2410.78 1970
2411.24 1914
2411.70 1811
2412.17 1822
2412.63 1861
2413.09 1776
2413.56 1827
2414.02 1887
2414.48 1879
2414.95 1855
2415.41 1859
2415.87 1810
2416.34 1916
2416.80 1957
2417.26 1975
2417.73 2011
2418.19 2133
2418.65 2403
2419.12 2033
2419.58 2182
2420.05 2154
2420.51 2328
2420.97 2221
2421.44 2352
2421.90 2498
2422.37 2552
2422.83 2293
2423.29 2430
2423.76 2431
2424.22 2423
2424.69 2285
2425.15 2393
2425.62 2116
2426.08 2057
2426.54 2216
2427.01 2073
2427.47 1805
2427.94 2074
2428.40 2072
2428.87 2025
2429.33 1876
2429.80 1973
2430.26 2053
2430.73 1872
2431.19 2094
2431.66 2019
2432.12 1959
2432.59 1916
2433.05 1750
2433.52 1877
2433.98 1897
2434.45 1946
2434.91 1932
2435.38 2072
2435.84 1945
2436.31 2103
2436.77 2152
2437.24 2104
2437.70 2005
2438.17 1979
2438.63 2212
2439.10 2052
2439.57 2191
2440.03 2162
2440.50 2149
2440.96 2115
2441.43 2142
2441.89 2332
2442.36 2516
2442.83 2378
2443.29 2421
2443.76 2207
2444.22 2284
2444.69 2309
2445.16 2249
2445.62 2228
2446.09 2247
2446.56 2117
2447.02 2075
2447.49 2100
2447.96 2158
2448.42 1896
2448.89 1901
2449.35 1905
2449.82 1957
2450.29 1899
2450.75 2066
2451.22 1807
2451.69 1721
2452.16 1672
2452.62 1951
2453.09 1893
2453.56 1795
2454.02 1678
2454.49 1861
2454.96 1856
2455.42 1966
2455.89 1983
2456.36 1941
2456.83 1715
2457.29 1824
2457.76 1837
2458.23 2020
2458.70 2004
2459.16 1835
2459.63 1995
2460.10 1963
2460.57 1839
2461.03 1774
2461.50 1875
2461.97 1723
2462.44 1811
2462.91 1671
2463.37 1848
2463.84 1903
2464.31 1848
2464.78 1917
2465.25 1878
2465.71 1964
2466.18 1895
2466.65 1848
2467.12 1909
2467.59 1960
2468.06 1959
2468.52 1871
2468.99 1810
2469.46 1868
2469.93 1953
2470.40 1992
2470.87 2013
2471.34 1942
2471.80 1825
2472.27 1866
2472.74 1923
2473.21 1845
2473.68 1811
2474.15 1789
2474.62 1899
2475.09 1586
2475.56 1611
2476.02 1664
2476.49 1717
2476.96 1592
2477.43 1636
2477.90 1644
2478.37 1665
2478.84 1747
2479.31 1668
2479.78 1809
2480.25 1799
2480.72 1757
2481.19 1801
2481.66 1773
2482.13 1860
2482.60 1847
2483.07 2035
2483.54 2059
2484.01 1926
2484.48 1873
2484.95 1873
2485.42 1937
2485.89 1950
2486.36 1993
2486.83 1950
2487.30 1972
2487.77 1906
2488.24 1983
2488.71 1995
2489.18 1941
2489.65 2004
2490.12 2035
2490.59 2230
2491.06 2124
2491.53 1945
2492.00 1931
2492.47 2026
2492.94 2087
2493.41 2082
2493.88 1944
2494.36 2255
2494.83 2130
2495.30 1995
2495.77 2017
2496.24 2097
2496.71 2045
2497.18 1954
2497.65 2196
2498.12 2040
2498.60 1935
2499.07 1959
2499.54 2061
2500.01 1943
2500.48 1858
2500.95 1906
2501.42 1797
2501.90 1884
2502.37 1595
2502.84 1660
2503.31 1689
2503.78 1686
2504.25 1714
2504.73 1706
2505.20 1663
2505.67 1635
2506.14 1785
2506.61 1663
2507.09 1646
2507.56 1723
2508.03 1806
2508.50 1883
2508.97 1980
2509.45 2013
2509.92 2104
2510.39 2173
2510.86 2166
2511.34 2224
2511.81 2106
2512.28 2108
2512.75 1962
2513.23 2077
2513.70 2186
2514.17 2243
2514.65 2417
2515.12 2167
2515.59 2212
2516.06 2080
2516.54 2010
2517.01 1950
2517.48 1896
2517.96 1880
2518.43 1865
2518.90 1940
2519.38 2022
2519.85 1937
2520.32 2021
2520.80 1853
2521.27 1941
2521.74 1989
2522.22 1778
2522.69 1974
2523.16 1874
2523.64 2018
2524.11 2100
2524.58 1956
2525.06 1766
2525.53 1756
2526.01 1780
2526.48 1768
2526.95 1821
2527.43 1859
2527.90 2006
2528.38 1889
2528.85 2001
2529.32 2128
2529.80 1907
2530.27 1976
2530.75 2079
2531.22 1932
2531.70 2003
2532.17 1930
2532.64 1983
2533.12 1943
2533.59 1858
2534.07 1825
2534.54 1903
2535.02 1866
2535.49 1887
2535.97 2073
2536.44 1962
2536.92 2065
2537.39 1955
2537.87 1863
2538.34 1935
2538.82 1786
2539.29 1854
2539.77 1770
2540.24 1923
2540.72 1892
2541.19 1958
2541.67 1793
2542.14 1898
2542.62 1970
2543.09 1780
2543.57 1906
2544.04 1998
2544.52 2007
2545.00 1957
2545.47 1891
2545.95 1953
2546.42 1995
2546.90 1765
2547.37 1979
2547.85 1987
2548.33 2068
2548.80 2076
2549.28 2231
2549.75 2107
2550.23 2255
2550.71 2354
2551.18 2544
2551.66 2299
2552.14 2257
2552.61 2348
2553.09 2328
2553.57 2363
2554.04 2386
2554.52 2585
2554.99 2483
2555.47 2307
2555.95 2642
2556.42 2499
2556.90 2514
2557.38 2471
2557.86 2557
2558.33 2474
2558.81 2413
2559.29 2440
2559.76 2436
2560.24 2268
2560.72 2131
2561.19 2159
2561.67 2171
2562.15 2178
2562.63 2029
2563.10 2045
2563.58 1876
2564.06 1713
2564.54 1928
2565.01 1726
2565.49 1805
2565.97 1931
2566.45 1883
2566.92 1638
2567.40 1760
2567.88 1780
2568.36 1778
2568.83 1865
2569.31 1845
2569.79 1832
2570.27 1858
2570.75 1799
2571.22 1882
2571.70 1970
2572.18 1800
2572.66 1771
2573.14 1732
2573.62 1850
2574.09 1938
2574.57 1944
2575.05 1803
2575.53 1916
2576.01 1986
2576.49 1953
2576.97 1958
2577.44 1763
2577.92 1845
2578.40 1876
2578.88 1832
2579.36 1629
2579.84 1882
2580.32 1745
2580.80 1699
2581.27 1850
2581.75 1764
2582.23 1790
2582.71 1780
2583.19 1804
2583.67 1730
2584.15 1857
2584.63 1753
2585.11 1746
2585.59 1985
2586.07 1786
2586.55 1646
2587.03 1698
2587.51 1834
2587.99 1750
2588.47 1768
2588.94 1852
2589.42 1796
2589.90 1712
2590.38 1809
2590.86 1745
2591.34 1831
2591.82 1958
2592.30 1952
2592.78 1963
2593.26 1926
2593.74 1981
2594.22 1858
2594.71 1809
2595.19 1849
2595.67 2014
2596.15 2071
2596.63 1993
2597.11 1922
2597.59 1905
2598.07 1896
2598.55 2032
2599.03 1954
2599.51 2012
2599.99 1972
2600.47 1799
2600.95 1940
2601.43 1916
2601.91 1849
2602.40 1889
2602.88 1827
2603.36 1833
2603.84 1820
2604.32 1856
2604.80 1933
2605.28 1876
2605.76 1780
2606.24 1692
2606.73 1843
2607.21 1899
2607.69 1773
2608.17 1779
2608.65 1862
2609.13 1920
2609.62 1935
2610.10 1966
2610.58 1954
2611.06 1831
2611.54 1986
2612.02 1998
2612.51 1922
2612.99 1859
2613.47 1876
2613.95 1856
2614.43 1809
2614.92 1835
2615.40 1939
2615.88 1901
2616.36 1901
2616.85 1940
2617.33 2051
2617.81 1969
2618.29 1967
2618.78 1986
2619.26 1883
2619.74 1934
2620.22 1900
2620.71 1873
2621.19 1948
2621.67 1913
2622.15 1938
2622.64 1943
2623.12 1829
2623.60 1914
2624.09 1779
2624.57 1909
2625.05 1849
2625.53 1879
2626.02 2027
2626.50 1770
2626.98 1746
2627.47 1842
2627.95 1825
2628.43 1991
2628.92 1896
2629.40 1881
2629.88 2023
2630.37 1909
2630.85 1839
2631.34 1810
2631.82 1738
2632.30 1782
2632.79 1715
2633.27 1920
2633.75 1704
2634.24 1860
2634.72 1819
2635.21 2091
2635.69 1822
2636.17 1822
2636.66 1829
2637.14 1905
2637.63 1975
2638.11 1676
2638.60 1780
2639.08 1749
2639.56 1653
2640.05 1786
2640.53 1814
2641.02 1853
2641.50 1810
2641.99 1866
2642.47 1942
2642.96 1927
2643.44 1778
2643.93 1906
2644.41 1932
2644.90 1993
2645.38 1924
2645.87 1768
2646.35 2044
2646.84 2001
2647.32 2092
2647.81 1964
2648.29 1923
2648.78 1850
2649.26 1821
2649.75 1795
2650.23 1957
2650.72 1869
2651.20 1947
2651.69 1903
2652.17 1871
2652.66 1830
2653.15 1899
2653.63 1926
2654.12 1821
2654.60 1801
2655.09 1743
2655.57 1754
2656.06 1709
2656.55 1806
2657.03 1770
2657.52 1779
2658.00 1936
2658.49 1974
2658.98 1921
2659.46 1842
2659.95 1794
2660.44 1757
2660.92 1729
2661.41 1793
2661.90 1674
2662.38 1750
2662.87 1814
2663.35 1688
2663.84 1728
2664.33 1741
2664.81 1830
2665.30 1756
2665.79 1738
2666.28 1699
2666.76 1740
2667.25 1760
2667.74 1875
2668.22 2014
2668.71 1861
2669.20 1778
2669.68 1928
2670.17 1855
2670.66 1890
2671.15 1967
2671.63 1873
2672.12 1907
2672.61 1796
2673.10 1848
2673.58 1994
2674.07 2020
2674.56 2035
2675.05 2071
2675.53 2024
2676.02 2319
2676.51 2223
2677.00 2208
2677.49 2376
2677.97 2391
2678.46 2293
2678.95 2309
2679.44 2311
2679.93 2338
2680.41 2328
2680.90 2236
2681.39 2252
2681.88 2234
2682.37 2115
2682.85 2222
2683.34 2294
2683.83 2288
2684.32 2186
2684.81 2102
2685.30 2188
2685.79 2256
2686.27 2280
2686.76 2157
2687.25 2344
2687.74 2338
2688.23 2299
2688.72 2271
2689.21 2148
2689.70 2127
2690.19 2118
2690.67 2062
2691.16 2050
2691.65 1925
2692.14 1896
2692.63 1935
2693.12 1915
2693.61 1896
2694.10 1888
2694.59 1852
2695.08 1897
2695.57 1978
2696.06 1942
2696.55 1925
2697.04 1933
2697.53 1855
2698.02 1843
2698.51 1613
2699.00 1849
2699.49 1923
2699.98 2019
2700.47 1944
2700.96 1951
2701.45 1941
2701.94 1962
2702.43 1929
2702.92 2022
2703.41 2111
2703.90 2084
2704.39 1907
2704.88 1846
2705.37 2022
2705.86 2026
2706.35 2195
2706.84 1937
2707.33 2040
2707.82 2053
2708.31 2008
2708.80 1960
2709.29 2005
2709.78 1887
2710.27 1885
2710.77 2036
2711.26 1915
2711.75 1821
2712.24 1927
2712.73 1813
2713.22 1806
2713.71 1739
2714.20 1701
2714.69 1776
2715.19 1704
2715.68 1888
2716.17 1895
2716.66 1828
2717.15 1833
2717.64 1904
2718.13 1968
2718.63 1726
2719.12 1836
2719.61 1849
2720.10 1762
2720.59 1798
2721.08 1892
2721.58 1732
2722.07 1814
2722.56 1880
2723.05 1928
2723.54 2058
2724.04 2033
2724.53 1961
2725.02 2039
2725.51 2014
2726.01 2043
2726.50 2072
2726.99 1997
2727.48 2008
2727.98 1907
2728.47 1856
2728.96 1905
2729.45 1849
2729.95 1803
2730.44 1716
2730.93 1748
2731.42 1783
2731.92 1754
2732.41 1755
2732.90 1718
2733.40 1874
2733.89 1888
2734.38 1806
2734.87 1826
2735.37 1828
2735.86 1877
2736.35 1791
2736.85 1884
2737.34 1833
2737.83 1747
2738.33 1766
2738.82 1929
2739.31 1917
2739.81 1912
2740.30 1901
2740.79 1791
2741.29 1881
2741.78 1812
2742.28 1941
2742.77 1898
2743.26 2063
2743.76 1910
2744.25 1855
2744.75 1732
2745.24 1651
2745.73 1665
2746.23 1735
2746.72 1754
2747.22 1721
2747.71 1735
2748.20 1660
2748.70 1836
2749.19 1822
2749.69 1820
2750.18 1723
2750.68 1786
2751.17 1708
2751.67 1619
2752.16 1832
2752.66 1776
2753.15 1728
2753.64 1742
2754.14 1798
2754.63 1730
2755.13 1747
2755.62 1853
2756.12 1881
2756.61 1774
2757.11 1654
2757.60 1844
2758.10 1932
2758.59 1767
2759.09 1760
2759.59 1864
2760.08 1817
2760.58 1711
2761.07 1814
2761.57 1704
2762.06 1867
2762.56 1891
2763.05 1875
2763.55 1859
2764.05 1755
2764.54 1861
2765.04 2026
2765.53 1755
2766.03 1736
2766.52 1859
2767.02 1893
2767.52 1652
2768.01 1834
2768.51 1822
2769.00 1787
2769.50 1775
2770.00 1748
2770.49 1865
2770.99 1881
2771.49 1873
2771.98 1870
2772.48 1942
2772.98 1831
2773.47 1876
2773.97 1909
2774.47 1877
2774.96 1910
2775.46 1928
2775.96 1959
2776.45 2119
2776.95 1970
2777.45 1925
2777.94 1917
2778.44 2063
2778.94 1972
2779.43 2115
2779.93 2155
2780.43 2022
2780.93 1973
2781.42 2008
2781.92 1949
2782.42 2122
2782.92 2104
2783.41 2036
2783.91 2014
2784.41 1909
2784.91 2010
2785.40 2080
2785.90 1816
2786.40 1752
2786.90 1888
2787.39 1870
2787.89 1788
2788.39 1783
2788.89 1764
2789.39 1710
2789.88 1891
2790.38 1982
2790.88 1896
2791.38 1749
2791.88 1771
2792.37 1889
2792.87 1762
2793.37 1895
2793.87 1834
2794.37 1888
2794.87 1937
2795.37 1957
2795.86 1915
2796.36 2001
2796.86 2037
2797.36 2128
2797.86 2091
2798.36 2161
2798.86 2090
2799.35 2179
2799.85 2381
2800.35 2315
2800.85 2297
2801.35 2119
2801.85 2200
2802.35 2288
2802.85 2193
2803.35 2187
2803.85 2285
2804.35 2194
2804.85 2216
2805.34 2252
2805.84 2444
2806.34 2349
2806.84 2276
2807.34 2364
2807.84 2507
2808.34 2551
2808.84 2862
2809.34 2941
2809.84 2878
2810.34 3034
2810.84 3219
2811.34 3176
2811.84 3112
2812.34 3033
2812.84 3006
2813.34 2718
2813.84 2716
2814.34 2517
2814.84 2678
2815.34 2346
2815.84 2124
2816.34 2117
2816.84 2190
2817.34 2104
2817.84 1943
2818.35 1904
2818.85 2034
2819.35 2183
2819.85 2099
2820.35 1953
2820.85 2002
2821.35 2340
2821.85 2310
2822.35 2114
2822.85 2216
2823.35 2454
2823.85 2318
2824.36 2300
2824.86 2258
2825.36 2118
2825.86 2198
2826.36 2312
2826.86 2103
2827.36 2051
2827.86 2174
2828.37 2075
2828.87 1998
2829.37 1853
2829.87 1910
2830.37 1916
2830.87 1966
2831.38 1735
2831.88 1808
2832.38 1810
2832.88 1984
2833.38 1938
2833.88 1877
2834.39 1826
2834.89 1888
2835.39 1900
2835.89 1768
2836.40 1868
2836.90 1959
2837.40 1874
2837.90 1946
2838.40 2024
2838.91 1854
2839.41 1989
2839.91 2041
2840.41 2123
2840.92 2036
2841.42 1873
2841.92 2017
2842.42 2239
2842.93 2346
2843.43 2035
2843.93 1985
2844.44 1944
2844.94 1943
2845.44 1841
2845.94 1966
2846.45 1937
2846.95 2020
2847.45 2169
2847.96 2105
2848.46 2011
2848.96 2089
2849.47 2057
2849.97 2012
2850.47 2110
2850.98 2227
2851.48 2237
2851.98 2082
2852.49 2086
2852.99 2125
2853.50 2104
2854.00 2124
2854.50 1989
2855.01 1881
2855.51 1780
2856.01 1813
2856.52 1993
2857.02 1988
2857.53 1959
2858.03 1950
2858.53 1915
2859.04 1761
2859.54 1827
2860.05 1805
2860.55 1905
2861.06 1919
2861.56 1942
2862.06 1853
2862.57 1942
2863.07 1823
2863.58 1796
2864.08 1794
2864.59 1899
2865.09 1771
2865.60 1785
2866.10 1789
2866.61 1809
2867.11 1619
2867.62 1578
2868.12 1683
2868.63 1734
2869.13 1564
2869.64 1604
2870.14 1571
2870.65 1707
2871.15 1674
2871.66 1703
2872.16 1708
2872.67 1814
2873.17 1824
2873.68 1891
2874.18 1848
2874.69 1897
2875.20 2007
2875.70 1974
2876.21 1983
2876.71 1877
2877.22 1864
2877.72 1869
2878.23 1840
2878.74 1851
2879.24 1884
2879.75 2032
2880.25 1891
2880.76 1875
2881.27 1987
2881.77 1871
2882.28 1858
2882.79 1995
2883.29 2178
2883.80 2093
2884.30 2045
2884.81 2108
2885.32 2139
2885.82 2149
2886.33 1998
2886.84 2070
2887.34 2168
2887.85 2171
2888.36 2238
2888.86 2170
2889.37 2213
2889.88 2147
2890.38 2152
2890.89 2300
2891.40 2023
2891.91 2073
2892.41 1858
2892.92 1890
2893.43 2102
2893.93 2002
2894.44 1924
2894.95 2014
2895.46 2050
2895.96 2053
2896.47 2029
2896.98 1914
2897.49 1961
2897.99 2071
2898.50 2073
2899.01 2163
2899.52 1998
2900.03 1899
2900.53 1957
2901.04 2098
2901.55 2055
2902.06 2094
2902.56 1966
2903.07 2098
2903.58 2180
2904.09 2256
2904.60 2275
2905.11 2229
2905.61 2195
2906.12 2253
2906.63 2243
2907.14 2200
2907.65 2100
2908.16 2117
2908.66 2096
2909.17 2207
2909.68 2124
2910.19 1975
2910.70 1877
2911.21 1846
2911.72 1928
2912.23 1920
2912.73 1964
2913.24 1981
2913.75 1855
2914.26 1833
2914.77 1832
2915.28 1768
2915.79 1813
2916.30 1840
2916.81 1860
2917.32 1810
2917.83 1962
2918.33 1972
2918.84 1932
2919.35 1880
2919.86 1912
2920.37 1869
2920.88 1817
2921.39 1771
2921.90 1843
2922.41 1770
2922.92 1811
2923.43 1969
2923.94 2019
2924.45 1981
2924.96 2164
2925.47 2258
2925.98 2456
2926.49 2503
2927.00 2451
2927.51 2368
2928.02 2437
2928.53 2549
2929.04 2417
2929.55 2420
2930.06 2461
2930.57 2404
2931.08 2249
2931.59 2126
2932.11 2002
2932.62 2086
2933.13 2062
2933.64 1978
2934.15 2004
2934.66 1964
2935.17 2047
2935.68 1982
2936.19 1816
2936.70 1827
2937.21 1992
2937.72 2183
2938.24 1974
2938.75 1912
2939.26 1960
2939.77 2089
2940.28 1971
2940.79 1807
2941.30 1960
2941.81 2015
2942.33 2009
2942.84 1867
2943.35 2009
2943.86 1947
2944.37 2101
2944.88 2180
2945.40 2259
2945.91 2308
2946.42 2188
2946.93 2402
2947.44 2530
2947.96 2622
2948.47 2790
2948.98 2860
2949.49 2902
2950.00 2886
2950.52 3006
2951.03 2967
2951.54 2990
2952.05 2859
2952.57 2684
2953.08 2531
2953.59 2305
2954.10 2200
2954.62 2142
2955.13 1974
2955.64 1972
2956.15 2041
2956.67 1966
2957.18 1830
2957.69 1942
2958.20 1989
2958.72 2008
2959.23 1897
2959.74 1938
2960.26 2013
2960.77 1927
2961.28 1960
2961.80 2037
2962.31 1945
2962.82 2080
2963.34 2199
2963.85 2151
2964.36 2125
2964.88 2108
2965.39 2381
2965.90 2292
2966.42 2189
2966.93 1997
2967.44 2148
2967.96 2234
2968.47 2057
2968.98 1914
2969.50 2010
2970.01 2041
2970.53 1837
2971.04 1880
2971.55 1728
2972.07 1776
2972.58 1907
2973.10 1911
2973.61 1981
2974.12 1954
2974.64 1771
2975.15 1898
2975.67 1968
2976.18 2077
2976.70 1984
2977.21 2056
2977.73 2146
2978.24 2105
2978.75 1935
2979.27 1907
2979.78 1799
2980.30 1739
2980.81 1987
2981.33 1993
2981.84 1900
2982.36 1781
2982.87 1962
2983.39 1870
2983.90 1914
2984.42 1978
2984.93 1934
2985.45 1978
2985.96 1972
2986.48 2170
2987.00 2164
2987.51 1987
2988.03 1965
2988.54 2104
2989.06 2173
2989.57 2208
2990.09 2281
2990.60 2286
2991.12 2197
2991.64 2299
2992.15 2260
2992.67 2355
2993.18 2339
2993.70 2240
2994.21 2389
2994.73 2361
2995.25 2266
2995.76 2368
2996.28 2540
2996.80 2483
2997.31 2343
2997.83 2584
2998.34 2564
2998.86 2598
2999.38 2686
2999.89 2680
3000.41 2579
3000.93 2581
3001.44 2707
3001.96 2694
3002.48 2727
3002.99 2798
3003.51 2736
3004.03 2655
3004.54 2891
3005.06 3090
3005.58 2866
3006.09 3125
3006.61 3221
3007.13 3231
3007.65 3285
3008.16 3363
3008.68 3347
3009.20 3365
3009.71 3363
3010.23 3167
3010.75 2984
3011.27 2649
3011.78 2690
3012.30 2388
3012.82 2234
3013.34 2231
3013.85 2191
3014.37 2193
3014.89 2141
3015.41 2119
3015.93 2177
3016.44 2220
3016.96 2155
3017.48 2274
3018.00 2313
3018.52 2213
3019.03 2143
3019.55 2186
3020.07 2182
3020.59 2283
3021.11 2252
3021.63 2250
3022.14 2248
3022.66 2181
3023.18 2222
3023.70 2087
3024.22 2223
3024.74 2243
3025.25 2132
3025.77 2208
3026.29 2118
3026.81 2134
3027.33 2369
3027.85 2344
3028.37 2277
3028.89 2085
3029.41 2213
3029.92 2189
3030.44 2193
3030.96 2134
3031.48 2261
3032.00 2122
3032.52 2026
3033.04 1964
3033.56 2122
3034.08 2008
3034.60 1968
3035.12 2064
3035.64 2222
3036.16 2264
3036.68 2032
3037.20 2117
3037.72 2033
3038.24 2255
3038.76 2136
3039.28 1994
3039.80 2037
3040.32 2048
3040.84 2024
3041.36 1948
3041.88 1851
3042.40 1915
3042.92 2063
3043.44 2067
3043.96 2012
3044.48 2005
3045.00 1767
3045.52 1868
3046.04 1967
3046.56 1844
3047.08 1778
3047.60 2056
3048.12 2049
3048.64 1976
3049.16 1955
3049.68 1951
3050.20 2027
3050.72 2029
3051.24 2002
3051.77 1976
3052.29 1770
3052.81 1918
3053.33 1794
3053.85 1861
3054.37 1898
3054.89 1868
3055.41 1834
3055.93 1797
3056.46 1805
3056.98 1785
3057.50 1798
3058.02 1858
3058.54 1796
3059.06 1730
3059.58 1717
3060.11 1735
3060.63 1763
3061.15 1722
3061.67 1798
3062.19 1908
3062.71 1820
3063.24 1838
3063.76 2048
3064.28 1843
3064.80 1827
3065.32 2116
3065.85 2065
3066.37 1819
3066.89 1956
3067.41 1985
3067.94 2022
3068.46 2101
3068.98 2029
3069.50 1973
3070.03 1957
3070.55 2193
3071.07 2229
3071.59 2182
3072.12 2017
3072.64 1929
3073.16 2064
3073.68 2088
3074.21 1965
3074.73 2026
3075.25 2010
3075.78 1991
3076.30 2044
3076.82 2004
3077.34 1926
3077.87 1908
3078.39 1989
3078.91 2231
3079.44 2093
3079.96 2137
3080.48 2152
3081.01 2278
3081.53 2255
3082.05 2158
3082.58 2113
3083.10 2384
3083.63 2526
3084.15 2348
3084.67 2456
3085.20 2456
3085.72 2491
3086.24 2395
3086.77 2514
3087.29 2333
3087.82 2545
3088.34 2775
3088.86 2489
3089.39 2325
3089.91 2367
3090.44 2304
3090.96 2264
3091.49 2348
3092.01 2506
3092.53 2281
3093.06 2359
3093.58 2237
3094.11 2094
3094.63 2190
3095.16 2133
3095.68 2255
3096.21 2369
3096.73 2367
3097.26 2499
3097.78 2407
3098.31 2686
3098.83 2500
3099.36 2568
3099.88 2541
3100.41 2534
3100.93 2620
3101.46 2799
3101.98 2885
3102.51 3558
3103.03 3957
3103.56 4256
3104.08 4546
3104.61 5350
3105.13 5783
3105.66 5947
3106.18 6238
3106.71 6748
3107.24 6532
3107.76 6464
3108.29 6310
3108.81 5874
3109.34 5543
3109.86 5008
3110.39 4398
3110.92 4033
3111.44 3916
3111.97 3694
3112.49 3817
3113.02 3785
3113.55 3734
3114.07 3474
3114.60 3534
3115.12 3364
3115.65 3484
3116.18 3292
3116.70 3168
3117.23 3089
3117.76 3010
3118.28 2782
3118.81 2511
3119.34 2501
3119.86 2800
3120.39 2589
3120.92 2599
3121.44 2657
3121.97 2342
3122.50 2456
3123.02 2658
3123.55 2624
3124.08 2410
3124.61 2507
3125.13 2527
3125.66 2493
3126.19 2406
3126.72 2440
3127.24 2415
3127.77 2528
3128.30 2625
3128.82 2172
3129.35 2237
3129.88 2338
3130.41 2478
3130.93 2400
3131.46 2427
3131.99 2344
3132.52 2290
3133.05 2259
3133.57 2220
3134.10 2350
3134.63 2355
3135.16 2268
3135.69 2265
3136.21 2227
3136.74 2133
3137.27 2023
3137.80 2164
3138.33 2015
3138.85 2083
3139.38 2241
3139.91 2223
3140.44 1978
3140.97 1996
3141.50 2075
3142.03 2214
3142.55 2227
3143.08 2090
3143.61 2042
3144.14 2053
3144.67 2141
3145.20 2131
3145.73 2114
3146.26 2257
3146.79 2111
3147.31 2165
3147.84 2209
3148.37 2224
3148.90 2223
3149.43 2419
3149.96 2574
3150.49 2466
3151.02 2652
3151.55 2751
3152.08 2690
3152.61 2578
3153.14 2478
3153.67 2524
3154.20 2411
3154.73 2338
3155.25 2327
3155.78 2256
3156.31 2287
3156.84 2497
3157.37 2336
3157.90 2450
3158.43 2388
3158.96 2315
3159.49 2377
3160.02 2470
3160.55 2351
3161.08 2484
3161.61 2359
3162.14 2340
3162.68 2332
3163.21 2310
3163.74 2371
3164.27 2335
3164.80 2498
3165.33 2256
3165.86 2090
3166.39 2196
3166.92 2181
3167.45 2009
3167.98 2194
3168.51 2090
3169.04 1868
3169.57 2035
3170.10 2230
3170.64 2105
3171.17 2077
3171.70 2102
3172.23 2068
3172.76 2133
3173.29 2105
3173.82 2021
3174.35 2072
3174.88 2093
3175.42 2033
3175.95 2072
3176.48 2150
3177.01 2142
3177.54 2044
3178.07 2114
3178.61 2166
3179.14 2246
3179.67 2214
3180.20 2344
3180.73 2359
3181.26 2131
3181.80 2233
3182.33 2232
3182.86 2127
3183.39 2102
3183.92 2161
3184.46 2016
3184.99 2120
3185.52 2127
3186.05 2208
3186.59 2070
3187.12 2000
3187.65 1910
3188.18 1963
3188.72 2019
3189.25 1846
3189.78 1924
3190.31 1997
3190.85 2136
3191.38 2187
3191.91 1932
3192.44 2049
3192.98 2126
3193.51 2136
3194.04 2131
3194.58 2047
3195.11 2062
3195.64 2086
3196.17 2057
3196.71 2074
3197.24 1974
3197.77 1929
3198.31 1971
3198.84 1911
3199.37 2061
3199.91 2036
3200.44 2112
3200.98 2089
3201.51 2006
3202.04 2108
3202.58 2185
3203.11 2177
3203.64 2228
3204.18 2316
3204.71 2301
3205.24 2141
3205.78 2282
3206.31 2365
3206.85 2334
3207.38 2323
3207.91 2134
3208.45 2304
3208.98 2298
3209.52 2189
3210.05 2227
3210.59 2294
3211.12 2450
3211.65 2609
3212.19 2372
3212.72 2384
3213.26 2424
3213.79 2540
3214.33 2505
3214.86 2433
3215.40 2452
3215.93 2516
3216.47 2420
3217.00 2350
3217.54 2315
3218.07 2281
3218.61 2329
3219.14 2567
3219.68 2394
3220.21 2336
3220.75 2580
3221.28 2359
3221.82 2507
3222.35 2426
3222.89 2263
3223.42 2302
3223.96 2444
3224.49 2638
3225.03 2483
3225.57 2403
3226.10 2392
3226.64 2569
3227.17 2474
3227.71 2511
3228.24 2381
3228.78 2348
3229.32 2373
3229.85 2333
3230.39 2483
3230.92 2349
3231.46 2337
3232.00 2419
3232.53 2329
3233.07 2380
3233.60 2433
3234.14 2279
3234.68 2267
3235.21 2203
3235.75 2261
3236.29 2317
3236.82 2589
3237.36 2482
3237.90 2289
3238.43 2279
3238.97 2242
3239.51 2534
3240.04 2442
3240.58 2438
3241.12 2532
3241.65 2414
3242.19 2521
3242.73 2528
3243.26 2517
3243.80 2673
3244.34 2687
3244.88 2661
3245.41 2411
3245.95 2390
3246.49 2348
3247.02 2386
3247.56 2422
3248.10 2311
3248.64 2398
3249.17 2431
3249.71 2436
3250.25 2412
3250.79 2282
3251.33 2564
3251.86 2524
3252.40 2290
3252.94 2302
3253.48 2468
3254.01 2457
3254.55 2634
3255.09 2587
3255.63 2673
3256.17 2438
3256.70 2538
3257.24 2650
3257.78 2652
3258.32 2593
3258.86 2674
3259.40 2744
3259.93 2761
3260.47 2919
3261.01 3040
3261.55 3003
3262.09 3281
3262.63 3223
3263.17 3343
3263.70 3825
3264.24 3714
3264.78 3672
3265.32 3881
3265.86 4180
3266.40 4441
3266.94 4956
3267.48 5372
3268.02 5935
3268.56 6378
3269.09 6698
3269.63 6875
3270.17 7146
3270.71 7171
3271.25 7282
3271.79 7001
3272.33 6727
3272.87 6042
3273.41 5617
3273.95 5252
3274.49 4620
3275.03 4118
3275.57 3745
3276.11 3392
3276.65 3353
3277.19 3279
3277.73 2878
3278.27 3129
3278.81 3215
3279.35 3091
3279.89 2919
3280.43 2921
3280.97 3117
3281.51 2999
3282.05 3033
3282.59 3011
3283.13 3039
3283.67 2976
3284.21 2822
3284.75 2893
3285.29 2778
3285.83 2843
3286.37 2921
3286.91 3192
3287.45 3032
3287.99 3017
3288.53 3216
3289.08 3303
3289.62 3081
3290.16 3024
3290.70 3207
3291.24 3415
3291.78 3476
3292.32 3449
3292.86 3463
3293.40 3525
3293.95 3386
3294.49 3386
3295.03 3394
3295.57 3547
3296.11 3638
3296.65 3838
3297.19 4036
3297.73 4159
3298.28 4189
3298.82 4306
3299.36 4285
3299.90 4475
3300.44 4413
3300.99 4314
3301.53 4111
3302.07 4044
3302.61 3922
3303.15 3606
3303.69 3363
3304.24 3310
3304.78 3269
3305.32 3259
3305.86 3248
3306.41 3014
3306.95 3033
3307.49 2937
3308.03 3213
3308.58 3063
3309.12 3034
3309.66 3177
3310.20 2929
3310.75 2734
3311.29 2813
3311.83 2913
3312.37 2902
3312.92 2927
3313.46 3036
3314.00 2838
3314.54 2735
3315.09 2722
3315.63 2852
3316.17 3042
3316.72 3035
3317.26 3145
3317.80 3132
3318.35 3083
3318.89 3169
3319.43 3269
3319.98 3245
3320.52 3510
3321.06 3380
3321.61 3289
3322.15 3563
3322.69 3684
3323.24 3603
3323.78 3536
3324.33 3710
3324.87 3801
3325.41 3677
3325.96 3805
3326.50 3613
3327.04 3543
3327.59 3544
3328.13 3664
3328.68 3760
3329.22 3692
3329.76 3600
3330.31 3427
3330.85 3421
3331.40 3201
3331.94 3325
3332.49 3566
3333.03 3691
3333.58 4673
3334.12 5314
3334.66 6496
3335.21 7906
3335.75 9154
3336.30 10587
3336.84 12389
3337.39 13988
3337.93 15647
3338.48 16322
3339.02 16866
3339.57 17639
3340.11 18214
3340.66 17734
3341.20 16863
3341.75 15962
3342.29 14011
3342.84 12041
3343.38 10965
3343.93 9545
3344.47 7947
3345.02 6663
3345.57 5744
3346.11 5115
3346.66 4682
3347.20 4362
3347.75 3983
3348.29 3858
3348.84 3744
3349.38 3591
3349.93 3767
3350.48 3887
3351.02 4117
3351.57 4181
3352.11 4337
3352.66 4479
3353.21 4633
3353.75 4871
3354.30 5051
3354.84 5302
3355.39 5279
3355.94 5040
3356.48 5102
3357.03 4889
3357.58 4937
3358.12 4493
3358.67 4414
3359.22 4080
3359.76 3695
3360.31 3528
3360.86 3493
3361.40 3413
3361.95 3226
3362.50 3125
3363.04 2922
3363.59 2960
3364.14 2966
3364.68 2765
3365.23 2824
3365.78 2934
3366.33 3036
3366.87 3040
3367.42 2957
3367.97 3056
3368.51 3002
3369.06 3190
3369.61 3300
3370.16 3008
3370.70 2999
3371.25 3175
3371.80 3158
3372.35 2915
3372.90 2933
3373.44 2987
3373.99 2995
3374.54 3151
3375.09 3220
3375.63 3236
3376.18 3609
3376.73 3575
3377.28 3657
3377.83 3550
3378.37 3488
3378.92 3488
3379.47 3417
3380.02 3457
3380.57 3332
3381.12 3022
3381.66 2980
3382.21 3099
3382.76 3088
3383.31 2992
3383.86 2928
3384.41 3134
3384.96 3150
3385.50 2966
3386.05 2937
3386.60 3050
3387.15 3167
3387.70 3157
3388.25 3008
3388.80 2935
3389.35 2888
3389.90 3114
3390.44 2892
3390.99 2905
3391.54 2695
3392.09 2740
3392.64 2598
3393.19 2515
3393.74 2547
3394.29 2620
3394.84 2629
3395.39 2383
3395.94 2329
3396.49 2398
3397.04 2436
3397.59 2295
3398.14 2150
3398.69 2260
3399.24 2155
3399.79 2158
3400.34 2358
3400.89 2395
3401.44 2246
3401.99 2160
3402.54 2146
3403.09 2331
3403.64 2257
3404.19 2113
3404.74 2012
3405.29 2034
3405.84 2036
3406.39 2085
3406.94 2110
3407.49 2107
3408.04 2055
3408.59 2127
3409.14 2175
3409.69 2147
3410.24 2164
3410.79 2218
3411.34 2029
3411.89 2029
3412.45 2288
3413.00 2104
3413.55 2206
3414.10 2482
3414.65 2332
3415.20 2296
3415.75 2277
3416.30 2418
3416.85 2350
3417.41 2514
3417.96 2518
3418.51 2490
3419.06 2418
3419.61 2475
3420.16 2316
3420.71 2247
3421.27 2265
3421.82 2233
3422.37 2252
3422.92 2231
3423.47 2208
3424.02 2249
3424.58 2299
3425.13 2288
3425.68 2391
3426.23 2363
3426.78 2288
3427.34 2476
3427.89 2454
3428.44 2276
3428.99 2371
3429.55 2436
3430.10 2390
3430.65 2423
3431.20 2225
3431.76 2273
3432.31 2210
3432.86 2222
3433.41 2241
3433.97 2198
3434.52 2344
3435.07 2328
3435.62 2270
3436.18 1996
3436.73 2083
3437.28 2104
3437.84 2242
3438.39 2288
3438.94 2322
3439.49 2170
3440.05 2402
3440.60 2338
3441.15 2300
3441.71 2303
3442.26 2181
3442.81 2201
3443.37 1996
3443.92 2122
3444.47 2247
3445.03 2276
3445.58 2230
3446.13 2157
3446.69 2217
3447.24 2159
3447.80 2162
3448.35 2202
3448.90 2149
3449.46 1945
3450.01 2113
3450.57 2130
3451.12 2036
3451.67 2051
3452.23 2076
3452.78 2005
3453.34 2041
3453.89 2047
3454.44 2034
3455.00 1970
3455.55 1819
3456.11 1854
3456.66 1855
3457.22 2016
3457.77 2080
3458.33 1983
3458.88 1881
3459.43 2106
3459.99 1943
3460.54 2045
3461.10 2044
3461.65 2093
3462.21 2135
3462.76 2193
3463.32 1986
3463.87 2221
3464.43 2222
3464.98 2318
3465.54 2159
3466.09 2170
3466.65 2094
3467.21 2304
3467.76 2206
3468.32 2364
3468.87 2321
3469.43 2169
3469.98 2131
3470.54 2132
3471.09 2317
3471.65 2317
3472.20 2272
3472.76 2224
3473.32 2234
3473.87 2258
3474.43 2139
3474.98 2254
3475.54 2215
3476.10 2183
3476.65 2440
3477.21 2361
3477.76 2328
3478.32 2247
3478.88 2318
3479.43 2366
3479.99 2324
3480.55 2464
3481.10 2455
3481.66 2475
3482.22 2609
3482.77 2663
3483.33 2529
3483.89 2568
3484.44 2503
3485.00 2692
3485.56 2633
3486.11 2602
3486.67 2588
3487.23 2491
3487.78 2655
3488.34 2608
3488.90 2889
3489.45 2948
3490.01 3024
3490.57 3210
3491.13 3432
3491.68 3535
3492.24 3903
3492.80 4327
3493.35 4520
3493.91 4796
3494.47 4962
3495.03 5347
3495.58 5422
3496.14 5501
3496.70 5408
3497.26 5558
3497.82 5513
3498.37 5171
3498.93 4974
3499.49 5145
3500.05 5409
3500.61 5448
3501.16 5503
3501.72 5549
3502.28 5910
3502.84 5935
3503.40 6516
3503.95 6752
3504.51 6984
3505.07 7124
3505.63 7278
3506.19 7581
3506.75 7597
3507.30 7417
3507.86 7519
3508.42 8001
3508.98 8260
3509.54 7944
3510.10 7897
3510.66 7845
3511.22 7528
3511.77 6960
3512.33 6595
3512.89 6094
3513.45 5229
3514.01 4725
3514.57 4248
3515.13 3799
3515.69 3373
3516.25 3357
3516.81 3391
3517.37 3146
3517.92 2851
3518.48 2831
3519.04 2829
3519.60 2754
3520.16 2802
3520.72 2743
3521.28 2764
3521.84 2945
3522.40 2706
3522.96 2766
3523.52 3030
3524.08 2978
3524.64 2975
3525.20 3154
3525.76 3028
3526.32 2909
3526.88 2758
3527.44 2522
3528.00 2551
3528.56 2515
3529.12 2628
3529.68 2766
3530.24 2698
3530.80 2587
3531.36 2378
3531.92 2454
3532.48 2352
3533.04 2422
3533.60 2263
3534.17 2437
3534.73 2704
3535.29 2630
3535.85 2524
3536.41 2563
3536.97 2474
3537.53 2397
3538.09 2501
3538.65 2579
3539.21 2500
3539.77 2439
3540.34 2600
3540.90 2333
3541.46 2411
3542.02 2606
3542.58 2634
3543.14 2626
3543.70 2611
3544.26 2539
3544.83 2416
3545.39 2452
3545.95 2511
3546.51 2623
3547.07 2506
3547.63 2473
3548.20 2360
3548.76 2352
3549.32 2470
3549.88 2512
3550.44 2351
3551.01 2441
3551.57 2439
3552.13 2220
3552.69 2140
3553.25 2069
3553.82 2017
3554.38 1906
3554.94 1938
3555.50 2141
3556.07 2030
3556.63 1941
3557.19 1969
3557.75 2075
3558.32 1943
3558.88 1924
3559.44 1916
3560.00 2007
3560.57 1965
3561.13 1966
3561.69 1945
3562.26 2027
3562.82 1987
3563.38 2032
3563.94 2182
3564.51 2161
3565.07 2198
3565.63 2144
3566.20 2196
3566.76 2332
3567.32 2010
3567.89 2111
3568.45 2123
3569.01 2136
3569.58 2041
3570.14 2061
3570.70 1933
3571.27 2037
3571.83 2023
3572.39 1923
3572.96 1942
3573.52 2051
3574.09 2004
3574.65 1982
3575.21 2010
3575.78 2115
3576.34 2069
3576.91 2221
3577.47 2014
3578.03 2190
3578.60 2187
3579.16 2352
3579.73 2165
3580.29 2261
3580.86 2123
3581.42 2182
3581.98 2275
3582.55 2232
3583.11 2202
3583.68 2221
3584.24 2281
3584.81 2255
3585.37 2259
3585.94 1992
3586.50 2002
3587.07 1979
3587.63 2046
3588.20 2033
3588.76 2064
3589.33 2004
3589.89 1878
3590.46 1786
3591.02 1932
3591.59 1953
3592.15 1949
3592.72 1955
3593.28 1952
3593.85 2086
3594.41 1977
3594.98 2089
3595.54 1996
3596.11 1909
3596.68 2063
3597.24 2006
3597.81 2002
3598.37 1871
3598.94 1973
3599.50 1847
3600.07 2098
3600.64 2065
3601.20 1961
3601.77 1750
3602.33 1901
3602.90 1906
3603.47 1961
3604.03 2019
3604.60 2155
3605.16 1980
3605.73 1998
3606.30 1890
3606.86 1917
3607.43 1905
3608.00 1705
3608.56 1791
3609.13 1780
3609.70 1771
3610.26 1797
3610.83 1615
3611.40 1660
3611.96 1804
3612.53 1763
3613.10 1659
3613.66 1668
3614.23 1745
3614.80 1903
3615.36 1913
3615.93 1823
3616.50 2020
3617.07 2036
3617.63 2268
3618.20 2179
3618.77 2366
3619.34 2507
3619.90 2795
3620.47 2950
3621.04 3076
3621.61 3155
3622.17 3398
3622.74 3201
3623.31 3257
3623.88 3163
3624.44 2924
3625.01 2931
3625.58 2741
3626.15 2539
3626.72 2479
3627.28 2193
3627.85 2070
3628.42 1983
3628.99 2031
3629.56 2020
3630.12 2002
3630.69 1934
3631.26 1955
3631.83 1899
3632.40 1997
3632.97 1804
3633.53 1731
3634.10 1775
3634.67 1832
3635.24 1800
3635.81 1766
3636.38 1835
3636.95 2066
3637.52 2050
3638.08 1914
3638.65 1882
3639.22 1934
3639.79 1940
3640.36 1978
3640.93 2161
3641.50 2392
3642.07 2450
3642.64 2558
3643.21 2688
3643.78 2864
3644.34 2944
3644.91 3033
3645.48 3013
3646.05 3191
3646.62 3132
3647.19 3091
3647.76 2985
3648.33 3087
3648.90 2761
3649.47 2491
3650.04 2278
3650.61 2261
3651.18 2364
3651.75 2268
3652.32 2159
3652.89 2302
3653.46 2139
3654.03 2062
3654.60 2233
3655.17 2240
3655.74 2260
3656.31 2493
3656.88 2452
3657.45 2470
3658.02 2518
3658.59 2518
3659.16 2507
3659.73 2604
3660.30 2841
3660.87 2641
3661.45 2783
3662.02 2870
3662.59 2764
3663.16 2573
3663.73 2551
3664.30 2817
3664.87 2706
3665.44 2543
3666.01 2480
3666.58 2526
3667.15 2527
3667.73 2313
3668.30 2417
3668.87 2593
3669.44 2661
3670.01 2585
3670.58 2491
3671.15 2289
3671.73 2261
3672.30 2272
3672.87 2325
3673.44 2221
3674.01 2200
3674.58 2215
3675.16 2209
3675.73 2180
3676.30 2255
3676.87 2282
3677.44 2304
3678.01 2255
3678.59 2332
3679.16 2196
3679.73 2220
3680.30 2233
3680.88 2268
3681.45 2446
3682.02 2323
3682.59 2051
3683.16 2116
3683.74 2001
3684.31 2152
3684.88 2124
3685.45 2106
3686.03 1922
3686.60 1924
3687.17 2102
3687.74 2194
3688.32 2015
3688.89 2039
3689.46 2062
3690.04 2251
3690.61 2406
3691.18 2537
3691.76 2386
3692.33 2602
3692.90 2670
3693.47 2706
3694.05 2713
3694.62 2758
3695.19 2603
3695.77 2586
3696.34 2582
3696.91 2635
3697.49 2441
3698.06 2242
3698.64 2222
3699.21 2239
3699.78 2213
3700.36 2209
3700.93 2164
3701.50 2314
3702.08 2345
3702.65 2121
3703.23 2132
3703.80 2164
3704.37 2182
3704.95 2199
3705.52 2078
3706.10 2262
3706.67 2223
3707.24 2183
3707.82 2087
3708.39 1931
3708.97 2079
3709.54 2064
3710.12 2092
3710.69 2131
3711.27 2150
3711.84 2204
3712.41 2267
3712.99 2152
3713.56 2306
3714.14 2186
3714.71 2102
3715.29 2076
3715.86 1972
3716.44 1895
3717.01 2159
3717.59 2036
3718.16 2015
3718.74 1956
3719.31 2008
3719.89 2238
3720.46 2232
3721.04 2096
3721.61 2095
3722.19 2176
3722.77 2011
3723.34 2215
3723.92 2017
3724.49 1870
3725.07 2022
3725.64 1959
3726.22 1988
3726.79 1918
3727.37 1977
3727.95 2004
3728.52 1895
3729.10 1843
3729.67 1888
3730.25 1837
3730.83 1938
3731.40 1911
3731.98 2014
3732.56 1952
3733.13 2056
3733.71 2053
3734.28 2102
3734.86 2182
3735.44 2328
3736.01 2337
3736.59 2308
3737.17 2258
3737.74 2264
3738.32 2269
3738.90 2137
3739.47 2121
3740.05 2068
3740.63 2071
3741.20 1998
3741.78 1956
3742.36 1978
3742.93 1891
3743.51 1942
3744.09 2059
3744.67 1944
3745.24 1944
3745.82 1866
3746.40 1996
3746.97 2111
3747.55 2089
3748.13 2138
3748.71 2262
3749.28 2305
3749.86 2267
3750.44 2232
3751.02 2138
3751.59 2316
3752.17 2381
3752.75 2267
3753.33 2192
3753.91 2322
3754.48 2186
3755.06 2062
3755.64 1974
3756.22 1966
3756.80 1829
3757.37 1862
3757.95 1784
3758.53 1747
3759.11 1695
3759.69 1620
3760.27 1674
3760.84 1699
3761.42 1765
3762.00 1898
3762.58 1715
3763.16 1668
3763.74 1729
3764.31 1739
3764.89 1724
3765.47 1866
3766.05 1830
3766.63 1982
3767.21 1810
3767.79 1872
3768.37 1908
3768.95 1741
3769.52 1850
3770.10 1870
3770.68 1818
3771.26 1762
3771.84 1727
3772.42 1883
3773.00 1677
3773.58 1653
3774.16 1724
3774.74 1648
3775.32 1727
3775.90 1766
3776.48 1774
3777.06 1889
3777.64 1700
3778.22 1670
3778.80 1796
3779.38 1559
3779.96 1645
3780.54 1743
3781.12 1821
3781.70 1688
3782.28 1788
3782.86 1872
3783.44 1770
3784.02 1825
3784.60 1705
3785.18 1705
3785.76 1693
3786.34 1668
3786.92 1701
3787.50 1496
3788.08 1609
3788.66 1727
3789.24 1695
3789.82 1646
3790.40 1741
3790.98 1749
3791.56 1892
3792.14 1668
3792.72 1689
3793.30 1777
3793.89 1693
3794.47 1595
3795.05 1588
3795.63 1838
3796.21 1701
3796.79 1649
3797.37 1609
3797.95 1598
3798.53 1689
3799.12 1620
3799.70 1716
3800.28 1825
3800.86 1745
3801.44 1827
3802.02 1765
3802.60 1738
3803.19 1804
3803.77 1753
3804.35 1701
3804.93 1814
3805.51 1786
3806.10 1804
3806.68 1682
3807.26 1744
3807.84 1863
3808.42 1766
3809.01 1889
3809.59 2004
3810.17 2053
3810.75 1990
3811.33 1935
3811.92 2035
3812.50 2024
3813.08 2006
3813.66 2203
3814.25 2280
3814.83 2229
3815.41 2282
3815.99 2305
3816.58 2143
3817.16 2337
3817.74 2301
3818.32 2171
3818.91 2027
3819.49 2033
3820.07 1982
3820.66 1977
3821.24 1908
3821.82 1927
3822.41 1731
3822.99 1855
3823.57 1681
3824.16 1575
3824.74 1887
3825.32 1862
3825.91 1747
3826.49 1696
3827.07 1829
3827.66 1807
3828.24 1771
3828.82 1667
3829.41 1691
3829.99 1632
3830.57 1772
3831.16 1694
3831.74 1683
3832.33 1703
3832.91 1608
3833.49 1614
3834.08 1694
3834.66 1655
3835.25 1681
3835.83 1696
3836.41 1621
3837.00 1747
3837.58 1760
3838.17 1648
3838.75 1545
3839.34 1542
3839.92 1653
3840.50 1580
3841.09 1543
3841.67 1649
3842.26 1681
3842.84 1668
3843.43 1594
3844.01 1561
3844.60 1725
3845.18 1538
3845.77 1544
3846.35 1715
3846.94 1565
3847.52 1587
3848.11 1630
3848.69 1544
3849.28 1428
3849.86 1485
3850.45 1439
3851.03 1636
3851.62 1537
3852.20 1582
3852.79 1608
3853.37 1646
3853.96 1512
3854.55 1427
3855.13 1472
3855.72 1539
3856.30 1613
3856.89 1504
3857.47 1617
3858.06 1632
3858.65 1749
3859.23 1776
3859.82 1970
3860.40 1786
3860.99 1970
3861.58 1953
3862.16 1998
3862.75 2237
3863.33 2461
3863.92 2399
3864.51 2609
3865.09 2578
3865.68 2493
3866.27 2811
3866.85 3102
3867.44 2628
3868.03 2600
3868.61 2647
3869.20 2553
3869.79 2431
3870.37 2271
3870.96 1991
3871.55 2084
3872.13 2049
3872.72 2005
3873.31 1770
3873.89 1817
3874.48 1703
3875.07 1815
3875.66 1825
3876.24 1976
3876.83 1924
3877.42 1842
3878.00 1976
3878.59 2059
3879.18 1996
3879.77 1804
3880.35 1988
3880.94 2056
3881.53 1939
3882.12 1860
3882.70 1673
3883.29 1616
3883.88 1670
3884.47 1608
3885.06 1725
3885.64 1546
3886.23 1755
3886.82 1713
3887.41 1693
3888.00 1602
3888.58 1815
3889.17 1785
3889.76 1848
3890.35 1679
3890.94 1664
3891.53 1855
3892.11 1871
3892.70 1917
3893.29 1791
3893.88 1819
3894.47 1845
3895.06 1970
3895.65 1991
3896.23 1958
3896.82 1815
3897.41 1889
3898.00 1845
3898.59 1777
3899.18 1877
3899.77 1755
3900.36 1918
3900.95 1747
3901.53 1776
3902.12 1868
3902.71 1819
3903.30 1887
3903.89 1778
3904.48 1884
3905.07 1677
3905.66 1767
3906.25 1691
3906.84 1797
3907.43 1734
3908.02 1770
3908.61 1847
3909.20 1819
3909.79 1894
3910.38 1800
3910.97 1632
3911.56 1664
3912.15 1724
3912.74 1745
3913.33 1766
3913.92 1651
3914.51 1814
3915.10 1653
3915.69 1558
3916.28 1619
3916.87 1655
3917.46 1717
3918.05 1799
3918.64 1716
3919.23 1803
3919.82 1734
3920.41 1608
3921.00 1653
3921.59 1627
3922.18 1667
3922.77 1709
3923.36 1670
3923.95 1525
3924.55 1610
3925.14 1538
3925.73 1546
3926.32 1573
3926.91 1597
3927.50 1534
3928.09 1474
3928.68 1526
3929.27 1488
3929.87 1410
3930.46 1482
3931.05 1548
3931.64 1606
3932.23 1569
3932.82 1574
3933.41 1609
3934.01 1503
3934.60 1491
3935.19 1434
3935.78 1599
3936.37 1631
3936.96 1433
3937.56 1486
3938.15 1507
3938.74 1504
3939.33 1626
3939.92 1559
3940.52 1382
3941.11 1438
3941.70 1466
3942.29 1431
3942.88 1409
3943.48 1338
3944.07 1540
3944.66 1623
3945.25 1634
3945.85 1611
3946.44 1584
3947.03 1487
3947.62 1502
3948.22 1538
3948.81 1546
3949.40 1467
3949.99 1479
3950.59 1547
3951.18 1486
3951.77 1518
3952.37 1508
3952.96 1501
3953.55 1490
3954.15 1419
3954.74 1651
3955.33 1585
3955.93 1550
3956.52 1452
3957.11 1664
3957.71 1613
3958.30 1489
3958.89 1456
3959.49 1498
3960.08 1416
3960.67 1468
3961.27 1681
3961.86 1661
3962.45 1474
3963.05 1498
3963.64 1531
3964.23 1603
3964.83 1478
3965.42 1547
3966.02 1513
3966.61 1624
3967.20 1549
3967.80 1471
3968.39 1562
3968.99 1636
3969.58 1634
3970.18 1692
3970.77 1535
3971.36 1589
3971.96 1656
3972.55 1618
3973.15 1645
3973.74 1591
3974.34 1646
3974.93 1675
3975.53 1488
3976.12 1505
3976.72 1530
3977.31 1593
3977.91 1623
3978.50 1589
3979.10 1485
3979.69 1602
3980.29 1579
3980.88 1691
3981.48 1595
3982.07 1588
3982.67 1620
3983.26 1547
3983.86 1613
3984.45 1605
3985.05 1629
3985.64 1473
3986.24 1491
3986.83 1620
3987.43 1667
3988.03 1691
3988.62 1666
3989.22 1659
3989.81 1662
3990.41 1594
3991.00 1517
3991.60 1585
3992.20 1608
3992.79 1552
3993.39 1634
3993.98 1585
3994.58 1457
3995.18 1503
3995.77 1593
3996.37 1606
3996.97 1645
3997.56 1606
3998.16 1661
3998.75 1573
3999.35 1540
3999.95 1572
4000.54 1542
4001.14 1510
4001.74 1454
4002.33 1625
4002.93 1712
4003.53 1660
4004.12 1574
4004.72 1653
4005.32 1656
4005.92 1624
4006.51 1618
4007.11 1669
4007.71 1569
4008.30 1530
4008.90 1625
4009.50 1718
4010.10 1750
4010.69 1655
4011.29 1669
4011.89 1689
4012.49 1694
4013.08 1700
4013.68 1694
4014.28 1796
4014.88 1745
4015.47 1776
4016.07 1715
4016.67 1723
4017.27 1746
4017.86 1668
4018.46 1636
4019.06 1649
4019.66 1715
4020.26 1613
4020.85 1568
4021.45 1719
4022.05 1724
4022.65 1633
4023.25 1597
4023.85 1668
4024.44 1626
4025.04 1696
4025.64 1608
4026.24 1688
4026.84 1685
4027.44 1681
4028.03 1630
4028.63 1751
4029.23 1854
4029.83 1874
4030.43 1951
4031.03 1894
4031.63 1691
4032.23 1695
4032.83 1823
4033.42 1937
4034.02 1877
4034.62 1777
4035.22 1829
4035.82 1783
4036.42 1773
4037.02 1752
4037.62 1784
4038.22 1762
4038.82 1758
4039.42 1815
4040.02 1580
4040.62 1656
4041.22 1546
4041.82 1386
4042.41 1542
4043.01 1468
4043.61 1498
4044.21 1427
4044.81 1416
4045.41 1484
4046.01 1276
4046.61 1291
4047.21 1362
4047.81 1432
4048.41 1514
4049.01 1504
4049.61 1545
4050.21 1555
4050.82 1563
4051.42 1515
4052.02 1550
4052.62 1459
4053.22 1506
4053.82 1647
4054.42 1491
4055.02 1459
4055.62 1482
4056.22 1560
4056.82 1576
4057.42 1505
4058.02 1471
4058.62 1369
4059.22 1377
4059.83 1479
4060.43 1440
4061.03 1394
4061.63 1321
4062.23 1393
4062.83 1456
4063.43 1383
4064.03 1452
4064.63 1432
4065.24 1341
4065.84 1416
4066.44 1402
4067.04 1383
4067.64 1478
4068.24 1466
4068.85 1267
4069.45 1316
4070.05 1308
4070.65 1418
4071.25 1493
4071.85 1335
4072.46 1289
4073.06 1442
4073.66 1481
4074.26 1496
4074.86 1455
4075.47 1479
4076.07 1363
4076.67 1331
4077.27 1468
4077.88 1468
4078.48 1527
4079.08 1547
4079.68 1464
4080.29 1538
4080.89 1586
4081.49 1541
4082.09 1483
4082.70 1484
4083.30 1359
4083.90 1381
4084.50 1441
4085.11 1481
4085.71 1349
4086.31 1328
4086.92 1471
4087.52 1263
4088.12 1343
4088.72 1408
4089.33 1370
4089.93 1478
4090.53 1414
4091.14 1528
4091.74 1349
4092.34 1527
4092.95 1479
4093.55 1373
4094.16 1360
4094.76 1396
4095.36 1343
4095.97 1440
4096.57 1469
4097.17 1418
4097.78 1413
4098.38 1588
4098.98 1580
4099.59 1501
4100.19 1547
4100.80 1449
4101.40 1395
4102.00 1532
4102.61 1478
4103.21 1555
4103.82 1441
4104.42 1383
4105.03 1391
4105.63 1541
4106.23 1505
4106.84 1403
4107.44 1418
4108.05 1338
4108.65 1392
4109.26 1372
4109.86 1396
4110.47 1543
4111.07 1492
4111.68 1301
4112.28 1293
4112.89 1319
4113.49 1373
4114.10 1444
4114.70 1322
4115.31 1448
4115.91 1522
4116.52 1400
4117.12 1375
4117.73 1408
4118.33 1478
4118.94 1395
4119.54 1383
4120.15 1412
4120.75 1361
4121.36 1408
4121.97 1330
4122.57 1408
4123.18 1395
4123.78 1459
4124.39 1410
4124.99 1409
4125.60 1385
4126.21 1310
4126.81 1317
4127.42 1402
4128.02 1377
4128.63 1361
4129.24 1319
4129.84 1405
4130.45 1418
4131.05 1373
4131.66 1301
4132.27 1267
4132.87 1344
4133.48 1381
4134.09 1387
4134.69 1324
4135.30 1447
4135.91 1521
4136.51 1453
4137.12 1492
4137.73 1570
4138.33 1555
4138.94 1498
4139.55 1547
4140.15 1720
4140.76 1802
4141.37 1660
4141.97 1698
4142.58 1748
4143.19 1744
4143.80 1814
4144.40 1818
4145.01 2007
4145.62 1972
4146.22 1886
4146.83 1865
4147.44 1899
4148.05 1897
4148.65 1762
4149.26 1785
4149.87 1783
4150.48 1673
4151.09 1506
4151.69 1539
4152.30 1512
4152.91 1457
4153.52 1360
4154.12 1399
4154.73 1344
4155.34 1327
4155.95 1266
4156.56 1455
4157.16 1404
4157.77 1468
4158.38 1375
4158.99 1330
4159.60 1278
4160.21 1300
4160.81 1375
4161.42 1337
4162.03 1219
4162.64 1304
4163.25 1432
4163.86 1382
4164.47 1376
4165.08 1379
4165.68 1512
4166.29 1533
4166.90 1562
4167.51 1589
4168.12 1678
4168.73 1710
4169.34 1615
4169.95 1603
4170.56 1745
4171.16 1655
4171.77 1545
4172.38 1519
4172.99 1451
4173.60 1555
4174.21 1570
4174.82 1541
4175.43 1405
4176.04 1577
4176.65 1570
4177.26 1454
4177.87 1549
4178.48 1472
4179.09 1448
4179.70 1528
4180.31 1534
4180.92 1499
4181.53 1520
4182.14 1535
4182.75 1626
4183.36 1533
4183.97 1510
4184.58 1538
4185.19 1623
4185.80 1540
4186.41 1525
4187.02 1466
4187.63 1413
4188.24 1385
4188.85 1396
4189.46 1405
4190.07 1428
4190.68 1430
4191.29 1461
4191.90 1425
4192.51 1513
4193.13 1544
4193.74 1570
4194.35 1685
4194.96 1731
4195.57 1624
4196.18 1788
4196.79 1841
4197.40 1771
4198.01 1718
4198.62 1869
4199.24 1918
4199.85 1874
4200.46 1924
4201.07 1869
4201.68 1823
4202.29 1661
4202.90 1508
4203.52 1748
4204.13 1604
4204.74 1569
4205.35 1539
4205.96 1632
4206.57 1634
4207.19 1517
4207.80 1605
4208.41 1694
4209.02 1444
4209.63 1475
4210.25 1584
4210.86 1569
4211.47 1497
4212.08 1661
4212.69 1539
4213.31 1620
4213.92 1635
4214.53 1509
4215.14 1478
4215.76 1557
4216.37 1594
4216.98 1577
4217.59 1603
4218.21 1613
4218.82 1602
4219.43 1703
4220.04 1832
4220.66 1829
4221.27 1876
4221.88 1953
4222.50 2003
4223.11 2049
4223.72 2120
4224.33 2335
4224.95 2124
4225.56 2195
4226.17 2303
4226.79 2252
4227.40 2128
4228.01 2334
4228.63 2519
4229.24 2535
4229.85 2485
4230.47 2453
4231.08 2603
4231.69 2669
4232.31 2781
4232.92 2779
4233.54 2996
4234.15 2793
4234.76 2906
4235.38 3004
4235.99 3174
4236.61 3279
4237.22 3364
4237.83 3559
4238.45 3795
4239.06 3831
4239.68 3861
4240.29 3704
4240.90 3600
4241.52 3522
4242.13 3312
4242.75 3150
4243.36 2941
4243.98 2630
4244.59 2490
4245.21 2410
4245.82 2342
4246.43 2215
4247.05 2161
4247.66 2213
4248.28 2055
4248.89 2076
4249.51 1927
4250.12 2215
4250.74 2158
4251.35 2097
4251.97 2169
4252.58 2141
4253.20 2107
4253.81 2073
4254.43 2156
4255.04 2000
4255.66 1853
4256.28 1912
4256.89 1763
4257.51 1876
4258.12 1810
4258.74 1798
4259.35 1852
4259.97 1775
4260.58 1777
4261.20 1678
4261.82 1699
4262.43 1777
4263.05 1741
4263.66 1686
4264.28 1638
4264.90 1749
4265.51 1770
4266.13 1560
4266.74 1566
4267.36 1633
4267.98 1728
4268.59 1591
4269.21 1568
4269.82 1588
4270.44 1709
4271.06 1755
4271.67 1645
4272.29 1613
4272.91 1563
4273.52 1630
4274.14 1797
4274.76 1810
4275.37 1662
4275.99 1593
4276.61 1720
4277.22 1702
4277.84 1580
4278.46 1786
4279.08 1750
4279.69 1692
4280.31 1701
4280.93 1836
4281.54 1643
4282.16 1677
4282.78 1700
4283.40 1707
4284.01 1644
4284.63 1632
4285.25 1591
4285.87 1428
4286.48 1450
4287.10 1502
4287.72 1378
4288.34 1391
4288.95 1488
4289.57 1399
4290.19 1442
4290.81 1455
4291.43 1520
4292.04 1481
4292.66 1535
4293.28 1444
4293.90 1481
4294.52 1516
4295.13 1533
4295.75 1460
4296.37 1530
4296.99 1562
4297.61 1546
4298.23 1454
4298.84 1464
4299.46 1495
4300.08 1511
4300.70 1451
4301.32 1386
4301.94 1351
4302.56 1439
4303.17 1458
4303.79 1382
4304.41 1511
4305.03 1431
4305.65 1350
4306.27 1469
4306.89 1517
4307.51 1491
4308.13 1452
4308.75 1394
4309.36 1520
4309.98 1582
4310.60 1616
4311.22 1604
4311.84 1650
4312.46 1643
4313.08 1548
4313.70 1485
4314.32 1567
4314.94 1656
4315.56 1757
4316.18 1747
4316.80 1717
4317.42 1664
4318.04 1623
4318.66 1529
4319.28 1510
4319.90 1380
4320.52 1550
4321.14 1503
4321.76 1464
4322.38 1514
4323.00 1618
4323.62 1487
4324.24 1413
4324.86 1571
4325.48 1389
4326.10 1536
4326.72 1625
4327.34 1522
4327.96 1564
4328.58 1617
4329.20 1744
4329.82 1595
4330.44 1709
4331.07 1655
4331.69 1540
4332.31 1504
4332.93 1529
4333.55 1399
4334.17 1428
4334.79 1432
4335.41 1453
4336.03 1381
4336.65 1509
4337.28 1492
4337.90 1431
4338.52 1572
4339.14 1551
4339.76 1486
4340.38 1394
4341.00 1388
4341.63 1503
4342.25 1572
4342.87 1550
4343.49 1542
4344.11 1594
4344.73 1747
4345.36 1711
4345.98 1713
4346.60 1776
4347.22 1926
4347.84 2045
4348.47 2298
4349.09 2413
4349.71 2470
4350.33 2527
4350.95 2721
4351.58 2699
4352.20 2488
4352.82 2392
4353.44 2568
4354.07 2295
4354.69 1980
4355.31 1943
4355.93 1926
4356.56 1863
4357.18 1665
4357.80 1550
4358.42 1460
4359.05 1379
4359.67 1410
4360.29 1477
4360.92 1532
4361.54 1501
4362.16 1482
4362.78 1486
4363.41 1483
4364.03 1424
4364.65 1593
4365.28 1621
4365.90 1629
4366.52 1557
4367.15 1540
4367.77 1543
4368.39 1607
4369.02 1511
4369.64 1376
4370.26 1355
4370.89 1431
4371.51 1581
4372.14 1586
4372.76 1481
4373.38 1403
4374.01 1480
4374.63 1463
4375.25 1390
4375.88 1424
4376.50 1396
4377.13 1302
4377.75 1462
4378.37 1453
4379.00 1395
4379.62 1419
4380.25 1288
4380.87 1322
4381.50 1360
4382.12 1363
4382.75 1356
4383.37 1368
4383.99 1353
4384.62 1327
4385.24 1430
4385.87 1501
4386.49 1492
4387.12 1419
4387.74 1387
4388.37 1414
4388.99 1306
4389.62 1337
4390.24 1304
4390.87 1375
4391.49 1314
4392.12 1225
4392.74 1324
4393.37 1306
4393.99 1269
4394.62 1296
4395.24 1453
4395.87 1372
4396.49 1437
4397.12 1298
4397.75 1262
4398.37 1310
4399.00 1388
4399.62 1292
4400.25 1306
4400.87 1309
4401.50 1322
4402.13 1426
4402.75 1410
4403.38 1379
4404.00 1405
4404.63 1471
4405.26 1464
4405.88 1249
4406.51 1305
4407.13 1392
4407.76 1390
4408.39 1409
4409.01 1508
4409.64 1379
4410.27 1231
4410.89 1382
4411.52 1493
4412.15 1381
4412.77 1437
4413.40 1461
4414.03 1385
4414.65 1373
4415.28 1391
4415.91 1321
4416.53 1484
4417.16 1553
4417.79 1346
4418.41 1261
4419.04 1293
4419.67 1277
4420.30 1418
4420.92 1440
4421.55 1417
4422.18 1380
4422.80 1317
4423.43 1348
4424.06 1401
4424.69 1459
4425.31 1363
4425.94 1407
4426.57 1259
4427.20 1355
4427.82 1380
4428.45 1217
4429.08 1368
4429.71 1332
4430.34 1310
4430.96 1340
4431.59 1287
4432.22 1347
4432.85 1242
4433.48 1316
4434.10 1208
4434.73 1232
4435.36 1347
4435.99 1261
4436.62 1202
4437.25 1228
4437.87 1348
4438.50 1483
4439.13 1417
4439.76 1410
4440.39 1260
4441.02 1311
4441.64 1274
4442.27 1188
4442.90 1155
4443.53 1234
4444.16 1213
4444.79 1243
4445.42 1283
4446.05 1132
4446.68 1197
4447.30 1293
4447.93 1196
4448.56 1234
4449.19 1256
4449.82 1308
4450.45 1369
4451.08 1320
4451.71 1320
4452.34 1356
4452.97 1431
4453.60 1440
4454.23 1368
4454.86 1341
4455.49 1292
4456.12 1405
4456.75 1391
4457.38 1319
4458.01 1291
4458.64 1415
4459.27 1438
4459.90 1473
4460.53 1462
4461.16 1348
4461.79 1346
4462.42 1326
4463.05 1262
4463.68 1197
4464.31 1220
4464.94 1331
4465.57 1350
4466.20 1368
4466.83 1182
4467.46 1141
4468.09 1304
4468.72 1149
4469.35 1170
4469.98 1172
4470.61 1265
4471.24 1232
4471.87 1186
4472.50 1150
4473.13 1161
4473.77 1227
4474.40 1217
4475.03 1145
4475.66 1075
4476.29 1140
4476.92 1198
4477.55 1166
4478.18 1206
4478.82 1137
4479.45 1148
4480.08 1153
4480.71 1199
4481.34 1135
4481.97 1215
4482.60 1090
4483.24 1144
4483.87 1239
4484.50 1180
4485.13 1184
4485.76 1159
4486.39 1238
4487.03 1311
4487.66 1255
4488.29 1229
4488.92 1315
4489.55 1344
4490.19 1317
4490.82 1420
4491.45 1258
4492.08 1255
4492.71 1242
4493.35 1294
4493.98 1225
4494.61 1230
4495.24 1302
4495.88 1386
4496.51 1382
4497.14 1191
4497.77 1163
4498.41 1261
4499.04 1294
4499.67 1159
4500.31 1216
4500.94 1310
4501.57 1347
4502.20 1491
4502.84 1417
4503.47 1344
4504.10 1429
4504.74 1413
4505.37 1486
4506.00 1457
4506.64 1503
4507.27 1598
4507.90 1580
4508.54 1581
4509.17 1395
4509.80 1462
4510.44 1382
4511.07 1416
4511.70 1410
4512.34 1303
4512.97 1339
4513.60 1316
4514.24 1285
4514.87 1441
4515.51 1563
4516.14 1313
4516.77 1387
4517.41 1462
4518.04 1371
4518.68 1319
4519.31 1403
4519.94 1322
4520.58 1298
4521.21 1401
4521.85 1384
4522.48 1331
4523.12 1299
4523.75 1348
4524.39 1266
4525.02 1269
4525.65 1151
4526.29 1248
4526.92 1244
4527.56 1331
4528.19 1367
4528.83 1308
4529.46 1399
4530.10 1433
4530.73 1483
4531.37 1747
4532.00 1745
4532.64 1985
4533.27 2100
4533.91 2186
4534.54 2366
4535.18 2466
4535.81 2355
4536.45 2402
4537.09 2619
4537.72 2552
4538.36 2366
4538.99 2310
4539.63 2066
4540.26 2050
4540.90 1831
4541.53 1682
4542.17 1478
4542.81 1463
4543.44 1482
4544.08 1481
4544.71 1462
4545.35 1375
4545.99 1342
4546.62 1294
4547.26 1352
4547.89 1410
4548.53 1384
4549.17 1395
4549.80 1359
4550.44 1380
4551.08 1297
4551.71 1393
4552.35 1398
4552.98 1365
4553.62 1326
4554.26 1493
4554.89 1367
4555.53 1433
4556.17 1535
4556.80 1325
4557.44 1223
4558.08 1292
4558.72 1363
4559.35 1440
4559.99 1418
4560.63 1275
4561.26 1207
4561.90 1364
4562.54 1320
4563.17 1324
4563.81 1405
4564.45 1481
4565.09 1402
4565.72 1389
4566.36 1286
4567.00 1378
4567.64 1445
4568.27 1368
4568.91 1470
4569.55 1336
4570.19 1349
4570.82 1370
4571.46 1341
4572.10 1312
4572.74 1251
4573.38 1349
4574.01 1387
4574.65 1371
4575.29 1409
4575.93 1340
4576.57 1314
4577.20 1393
4577.84 1389
4578.48 1372
4579.12 1244
4579.76 1336
4580.40 1277
4581.04 1199
4581.67 1245
4582.31 1173
4582.95 1322
4583.59 1391
4584.23 1262
4584.87 1244
4585.51 1331
4586.14 1334
4586.78 1266
4587.42 1281
4588.06 1355
4588.70 1247
4589.34 1182
4589.98 1436
4590.62 1404
4591.26 1312
4591.90 1404
4592.54 1435
4593.17 1516
4593.81 1510
4594.45 1553
4595.09 1545
4595.73 1539
4596.37 1667
4597.01 1521
4597.65 1466
4598.29 1455
4598.93 1626
4599.57 1404
4600.21 1350
4600.85 1367
4601.49 1293
4602.13 1296
4602.77 1369
4603.41 1397
4604.05 1355
4604.69 1337
4605.33 1321
4605.97 1358
4606.61 1277
4607.25 1290
4607.89 1400
4608.53 1496
4609.17 1439
4609.81 1510
4610.45 1360
4611.09 1351
4611.73 1441
4612.38 1478
4613.02 1398
4613.66 1437
4614.30 1383
4614.94 1507
4615.58 1362
4616.22 1349
4616.86 1455
4617.50 1412
4618.14 1451
4618.78 1408
4619.43 1311
4620.07 1322
4620.71 1267
4621.35 1331
4621.99 1364
4622.63 1290
4623.27 1294
4623.91 1407
4624.56 1411
4625.20 1325
4625.84 1328
4626.48 1348
4627.12 1405
4627.76 1294
4628.41 1328
4629.05 1341
4629.69 1199
4630.33 1151
4630.97 1146
4631.62 1214
4632.26 1241
4632.90 1085
4633.54 1170
4634.18 1252
4634.83 1395
4635.47 1214
4636.11 1138
4636.75 1204
4637.40 1329
4638.04 1286
4638.68 1276
4639.32 1341
4639.97 1362
4640.61 1320
4641.25 1410
4641.89 1407
4642.54 1448
4643.18 1517
4643.82 1461
4644.46 1337
4645.11 1422
4645.75 1348
4646.39 1402
4647.04 1376
4647.68 1390
4648.32 1356
4648.97 1415
4649.61 1439
4650.25 1383
4650.90 1336
4651.54 1298
4652.18 1337
4652.83 1210
4653.47 1264
4654.11 1405
4654.76 1383
4655.40 1344
4656.04 1397
4656.69 1324
4657.33 1429
4657.98 1350
4658.62 1284
4659.26 1326
4659.91 1375
4660.55 1285
4661.20 1338
4661.84 1244
4662.48 1232
4663.13 1171
4663.77 1209
4664.42 1240
4665.06 1245
4665.71 1283
4666.35 1451
4666.99 1444
4667.64 1320
4668.28 1326
4668.93 1334
4669.57 1278
4670.22 1254
4670.86 1122
4671.51 1203
4672.15 1226
4672.80 1305
4673.44 1304
4674.09 1284
4674.73 1251
4675.38 1266
4676.02 1336
4676.67 1163
4677.31 1135
4677.96 1201
4678.60 1258
4679.25 1246
4679.89 1307
4680.54 1229
4681.18 1254
4681.83 1262
4682.47 1302
4683.12 1237
4683.77 1358
4684.41 1299
4685.06 1228
4685.70 1212
4686.35 1273
4686.99 1246
4687.64 1291
4688.29 1249
4688.93 1250
4689.58 1294
4690.22 1210
4690.87 1304
4691.52 1204
4692.16 1220
4692.81 1302
4693.45 1285
4694.10 1250
4694.75 1185
4695.39 1115
4696.04 1251
4696.69 1339
4697.33 1311
4697.98 1215
4698.63 1316
4699.27 1385
4699.92 1366
4700.57 1299
4701.21 1352
4701.86 1393
4702.51 1507
4703.15 1475
4703.80 1487
4704.45 1498
4705.10 1489
4705.74 1432
4706.39 1432
4707.04 1278
4707.68 1248
4708.33 1260
4708.98 1315
4709.63 1192
4710.27 1283
4710.92 1371
4711.57 1337
4712.22 1346
4712.86 1321
4713.51 1355
4714.16 1426
4714.81 1308
4715.45 1408
4716.10 1292
4716.75 1244
4717.40 1256
4718.05 1277
4718.69 1205
4719.34 1245
4719.99 1285
4720.64 1183
4721.29 1265
4721.94 1311
4722.58 1228
4723.23 1369
4723.88 1275
4724.53 1323
4725.18 1358
4725.83 1418
4726.47 1450
4727.12 1272
4727.77 1458
4728.42 1486
4729.07 1462
4729.72 1415
4730.37 1425
4731.02 1461
4731.66 1508
4732.31 1496
4732.96 1452
4733.61 1473
4734.26 1648
4734.91 1436
4735.56 1341
4736.21 1345
4736.86 1420
4737.51 1309
4738.16 1237
4738.81 1170
4739.45 1290
4740.10 1419
4740.75 1276
4741.40 1248
4742.05 1479
4742.70 1443
4743.35 1543
4744.00 1505
4744.65 1477
4745.30 1359
4745.95 1373
4746.60 1376
4747.25 1320
4747.90 1362
4748.55 1298
4749.20 1383
4749.85 1421
4750.50 1462
4751.15 1356
4751.80 1443
4752.45 1443
4753.10 1469
4753.75 1468
4754.40 1557
4755.05 1551
4755.71 1532
4756.36 1526
4757.01 1546
4757.66 1516
4758.31 1486
4758.96 1518
4759.61 1468
4760.26 1435
4760.91 1348
4761.56 1337
4762.21 1491
4762.86 1470
4763.52 1383
4764.17 1389
4764.82 1468
4765.47 1373
4766.12 1302
4766.77 1557
4767.42 1466
4768.07 1357
4768.73 1447
4769.38 1547
4770.03 1580
4770.68 1715
4771.33 1697
4771.98 1668
4772.64 1661
4773.29 1725
4773.94 1584
4774.59 1450
4775.24 1353
4775.89 1473
4776.55 1409
4777.20 1363
4777.85 1313
4778.50 1306
4779.15 1312
4779.81 1326
4780.46 1399
4781.11 1213
4781.76 1333
4782.42 1338
4783.07 1389
4783.72 1395
4784.37 1432
4785.03 1422
4785.68 1376
4786.33 1314
4786.98 1303
4787.64 1258
4788.29 1356
4788.94 1321
4789.60 1411
4790.25 1402
4790.90 1368
4791.55 1364
4792.21 1351
4792.86 1363
4793.51 1374
4794.17 1320
4794.82 1289
4795.47 1304
4796.13 1303
4796.78 1254
4797.43 1374
4798.09 1324
4798.74 1327
4799.39 1394
4800.05 1296
4800.70 1227
4801.36 1156
4802.01 1257
4802.66 1222
4803.32 1180
4803.97 1277
4804.62 1247
4805.28 1242
4805.93 1302
4806.59 1325
4807.24 1280
4807.89 1206
4808.55 1292
4809.20 1303
4809.86 1246
4810.51 1294
4811.17 1237
4811.82 1264
4812.47 1318
4813.13 1296
4813.78 1231
4814.44 1295
4815.09 1256
4815.75 1317
4816.40 1328
4817.06 1263
4817.71 1307
4818.37 1302
4819.02 1439
4819.68 1329
4820.33 1254
4820.99 1306
4821.64 1378
4822.30 1428
4822.95 1246
4823.61 1276
4824.26 1330
4824.92 1402
4825.57 1519
4826.23 1491
4826.88 1414
4827.54 1559
4828.19 1610
4828.85 1650
4829.51 1566
4830.16 1643
4830.82 1694
4831.47 1686
4832.13 1768
4832.78 1607
4833.44 1630
4834.10 1675
4834.75 1721
4835.41 1596
4836.06 1525
4836.72 1682
4837.38 1785
4838.03 1658
4838.69 1575
4839.34 1710
4840.00 1815
4840.66 1898
4841.31 1773
4841.97 1865
4842.63 1889
4843.28 2029
4843.94 1923
4844.60 1922
4845.25 2054
4845.91 1995
4846.57 1821
4847.22 1767
4847.88 1937
4848.54 1755
4849.19 1920
4849.85 1967
4850.51 1910
4851.17 2259
4851.82 2336
4852.48 2205
4853.14 2303
4853.79 2426
4854.45 2584
4855.11 2628
4855.77 2422
4856.42 2565
4857.08 2583
4857.74 2525
4858.40 2327
4859.05 2302
4859.71 2368
4860.37 2351
4861.03 2135
4861.68 1973
4862.34 2098
4863.00 2170
4863.66 2136
4864.32 2162
4864.97 2256
4865.63 2210
4866.29 2144
4866.95 2103
4867.61 2065
4868.26 2345
4868.92 2183
4869.58 2013
4870.24 2017
4870.90 2201
4871.56 2213
4872.21 2066
4872.87 2047
4873.53 2110
4874.19 1984
4874.85 2071
4875.51 1981
4876.17 1876
4876.83 1677
4877.48 1581
4878.14 1660
4878.80 1882
4879.46 1940
4880.12 1764
4880.78 1641
4881.44 1775
4882.10 1704
4882.76 1705
4883.42 1839
4884.08 1765
4884.73 1815
4885.39 1660
4886.05 1689
4886.71 1718
4887.37 1545
4888.03 1600
4888.69 1576
4889.35 1742
4890.01 1663
4890.67 1717
4891.33 1761
4891.99 1697
4892.65 1689
4893.31 1823
4893.97 1861
4894.63 1917
4895.29 1809
4895.95 1771
4896.61 1730
4897.27 1862
4897.93 1774
4898.59 1757
4899.25 1789
4899.91 1713
4900.57 1697
4901.23 1654
4901.89 1570
4902.55 1529
4903.21 1531
4903.88 1610
4904.54 1555
4905.20 1601
4905.86 1548
4906.52 1626
4907.18 1676
4907.84 1499
4908.50 1514
4909.16 1550
4909.82 1522
4910.48 1488
4911.15 1485
4911.81 1530
4912.47 1522
4913.13 1521
4913.79 1520
4914.45 1444
4915.11 1413
4915.77 1475
4916.44 1417
4917.10 1451
4917.76 1364
4918.42 1404
4919.08 1350
4919.74 1317
4920.41 1484
4921.07 1370
4921.73 1449
4922.39 1332
4923.05 1377
4923.72 1399
4924.38 1328
4925.04 1391
4925.70 1463
4926.36 1492
4927.03 1456
4927.69 1397
4928.35 1353
4929.01 1427
4929.67 1547
4930.34 1502
4931.00 1503
4931.66 1529
4932.32 1624
4932.99 1604
4933.65 1608
4934.31 1544
4934.98 1516
4935.64 1528
4936.30 1480
4936.96 1400
4937.63 1439
4938.29 1422
4938.95 1408
4939.62 1353
4940.28 1423
4940.94 1428
4941.61 1367
4942.27 1342
4942.93 1217
4943.60 1307
4944.26 1398
4944.92 1355
4945.59 1394
4946.25 1391
4946.91 1409
4947.58 1293
4948.24 1282
4948.90 1322
4949.57 1197
4950.23 1224
4950.89 1341
4951.56 1278
4952.22 1261
4952.89 1242
4953.55 1260
4954.21 1288
4954.88 1201
4955.54 1193
4956.21 1317
4956.87 1263
4957.53 1313
4958.20 1168
4958.86 1256
4959.53 1216
4960.19 1232
4960.86 1173
4961.52 1176
4962.19 1115
4962.85 1322
4963.52 1240
4964.18 1240
4964.84 1447
4965.51 1426
4966.17 1452
4966.84 1514
4967.50 1357
4968.17 1400
4968.83 1528
4969.50 1423
4970.16 1449
4970.83 1499
4971.49 1404
4972.16 1434
4972.82 1421
4973.49 1453
4974.16 1347
4974.82 1348
4975.49 1300
4976.15 1398
4976.82 1406
4977.48 1401
4978.15 1310
4978.81 1427
4979.48 1351
4980.15 1292
4980.81 1337
4981.48 1338
4982.14 1352
4982.81 1216
4983.48 1277
4984.14 1353
4984.81 1181
4985.47 1166
4986.14 1191
4986.81 1184
4987.47 1208
4988.14 1239
4988.80 1177
4989.47 1224
4990.14 1200
4990.80 1153
4991.47 1176
4992.14 1217
4992.80 1295
4993.47 1253
4994.14 1295
4994.80 1305
4995.47 1180
4996.14 1178
4996.80 1213
4997.47 1250
4998.14 1220
4998.81 1251
4999.47 1177
5000.14 1201
5000.81 1048
5001.47 1153
5002.14 1236
5002.81 1145
5003.48 1202
5004.14 1140
5004.81 1159
5005.48 1211
5006.15 1144
5006.81 1218
5007.48 1183
5008.15 1082
5008.82 1275
5009.48 1304
5010.15 1220
5010.82 1163
5011.49 1161
5012.16 1177
5012.82 1210
5013.49 1171
5014.16 1207
5014.83 1346
5015.50 1228
5016.16 1316
5016.83 1285
5017.50 1189
5018.17 1225
5018.84 1270
5019.50 1205
5020.17 1285
5020.84 1153
5021.51 1160
5022.18 1275
5022.85 1382
5023.52 1423
5024.19 1465
5024.85 1482
5025.52 1567
5026.19 1619
5026.86 1676
5027.53 1746
5028.20 1684
5028.87 1598
5029.54 1386
5030.21 1547
5030.87 1447
5031.54 1516
5032.21 1389
5032.88 1362
5033.55 1327
5034.22 1230
5034.89 1207
5035.56 1181
5036.23 1166
5036.90 1117
5037.57 1280
5038.24 1220
5038.91 1111
5039.58 1220
5040.25 1163
5040.92 1079
5041.59 1094
5042.26 1146
5042.93 1226
5043.60 1185
5044.27 1176
5044.94 1173
5045.61 1143
5046.28 1150
5046.95 1246
5047.62 1220
5048.29 1188
5048.96 1191
5049.63 1221
5050.30 1221
5050.97 1204
5051.64 1219
5052.31 1193
5052.98 1163
5053.65 1169
5054.32 1140
5054.99 1119
5055.66 1125
5056.34 1282
5057.01 1149
5057.68 1213
5058.35 1158
5059.02 1099
5059.69 1178
5060.36 1167
5061.03 1149
5061.70 1068
5062.38 1031
5063.05 1094
5063.72 1105
5064.39 1161
5065.06 1094
5065.73 1170
5066.40 1129
5067.08 1160
5067.75 1118
5068.42 1134
5069.09 1052
5069.76 1051
5070.43 1086
5071.11 1140
5071.78 1130
5072.45 1100
5073.12 1113
5073.79 1162
5074.47 1077
5075.14 1049
5075.81 1041
5076.48 1158
5077.15 1063
5077.83 1110
5078.50 1114
5079.17 1165
5079.84 1128
5080.52 1190
5081.19 1137
5081.86 1056
5082.53 1119
5083.21 1281
5083.88 1259
5084.55 1166
5085.22 1080
5085.90 1139
5086.57 1143
5087.24 1167
5087.92 1126
5088.59 1253
5089.26 1221
5089.93 1169
5090.61 1224
5091.28 1146
5091.95 1150
5092.63 1183
5093.30 1105
5093.97 1200
5094.65 1286
5095.32 1305
5095.99 1216
5096.67 1305
5097.34 1266
5098.02 1285
5098.69 1231
5099.36 1287
5100.04 1241
5100.71 1352
5101.38 1312
5102.06 1207
5102.73 1161
5103.41 1170
5104.08 1200
5104.75 1233
5105.43 1218
5106.10 1202
5106.78 1310
5107.45 1118
5108.12 1107
5108.80 1262
5109.47 1176
5110.15 1148
5110.82 1216
5111.50 1245
5112.17 1130
5112.85 1129
5113.52 1197
5114.20 1122
5114.87 989
5115.54 1067
5116.22 1187
5116.89 1105
5117.57 1202
5118.24 1133
5118.92 1111
5119.59 1142
5120.27 1265
5120.94 1120
5121.62 1141
5122.30 1269
5122.97 1281
5123.65 1166
5124.32 1262
5125.00 1237
5125.67 1191
5126.35 1253
5127.02 1345
5127.70 1295
5128.37 1256
5129.05 1293
5129.73 1287
5130.40 1207
5131.08 1244
5131.75 1289
5132.43 1265
5133.10 1143
5133.78 1202
5134.46 1109
5135.13 1108
5135.81 1200
5136.49 1231
5137.16 1227
5137.84 1261
5138.51 1366
5139.19 1217
5139.87 1193
5140.54 1089
5141.22 1136
5141.90 1200
5142.57 1177
5143.25 1201
5143.93 1146
5144.60 1184
5145.28 1202
5145.96 1166
5146.63 1154
5147.31 1063
5147.99 1140
5148.66 1082
5149.34 1197
5150.02 1171
5150.69 1040
5151.37 1027
5152.05 1064
5152.73 1116
5153.40 962
5154.08 986
5154.76 988
5155.44 1000
5156.11 1051
5156.79 1083
5157.47 1102
5158.15 1060
5158.82 1141
5159.50 1010
5160.18 986
5160.86 1081
5161.53 1104
5162.21 1143
5162.89 1095
5163.57 1076
5164.25 1062
5164.92 1009
5165.60 1111
5166.28 1037
5166.96 1056
5167.64 1027
5168.31 1075
5168.99 1085
5169.67 1246
5170.35 1120
5171.03 1058
5171.71 1106
5172.39 1172
5173.06 1140
5173.74 1128
5174.42 1149
5175.10 1154
5175.78 1081
5176.46 1062
5177.14 1129
5177.82 1129
5178.49 1112
5179.17 1012
5179.85 982
5180.53 1081
5181.21 1147
5181.89 1090
5182.57 1027
5183.25 979
5183.93 1014
5184.61 1106
5185.29 1168
5185.97 1103
5186.64 1035
5187.32 1036
5188.00 1073
5188.68 1038
5189.36 1022
5190.04 1009
5190.72 950
5191.40 961
5192.08 991
5192.76 1033
5193.44 1040
5194.12 1122
5194.80 1054
5195.48 1007
5196.16 1065
5196.84 1000
5197.52 1035
5198.20 980
5198.88 931
5199.56 972
5200.24 1025
5200.92 1088
5201.60 1112
5202.28 1068
5202.96 1034
5203.65 985
5204.33 1038
5205.01 1008
5205.69 1075
5206.37 1048
5207.05 1101
5207.73 1091
5208.41 1111
5209.09 1076
5209.77 1092
5210.45 1052
5211.13 1123
5211.82 1204
5212.50 1208
5213.18 1144
5213.86 1183
5214.54 1245
5215.22 1225
5215.90 1176
5216.58 1163
5217.27 1169
5217.95 1145
5218.63 1135
5219.31 1116
5219.99 1150
5220.67 1200
5221.36 1173
5222.04 1149
5222.72 1207
5223.40 1254
5224.08 1260
5224.77 1280
5225.45 1209
5226.13 1160
5226.81 1052
5227.49 1139
5228.18 1028
5228.86 993
5229.54 966
5230.22 1090
5230.91 1029
5231.59 1064
5232.27 1077
5232.95 1094
5233.63 1144
5234.32 1113
5235.00 1128
5235.68 1028
5236.37 1086
5237.05 1053
5237.73 1031
5238.41 989
5239.10 1057
5239.78 1127
5240.46 1124
5241.15 1109
5241.83 1134
5242.51 1105
5243.20 1016
5243.88 1071
5244.56 1037
5245.24 1082
5245.93 1096
5246.61 1025
5247.29 1012
5247.98 1107
5248.66 1079
5249.35 1199
5250.03 1116
5250.71 1076
5251.40 1205
5252.08 1212
5252.76 1161
5253.45 1223
5254.13 1250
5254.82 1195
5255.50 1186
5256.18 1148
5256.87 1150
5257.55 1123
5258.24 1087
5258.92 1027
5259.60 1042
5260.29 1143
5260.97 1010
5261.66 1000
5262.34 1047
5263.03 1155
5263.71 1039
5264.40 1037
5265.08 1073
5265.76 1091
5266.45 1027
5267.13 1043
5267.82 1051
5268.50 1159
5269.19 1162
5269.87 1108
5270.56 1077
5271.24 1087
5271.93 1131
5272.61 1048
5273.30 1047
5273.98 1121
5274.67 1075
5275.35 1138
5276.04 1066
5276.72 1061
5277.41 1029
5278.10 1031
5278.78 1046
5279.47 1022
5280.15 1061
5280.84 1179
5281.52 1112
5282.21 1032
5282.89 1163
5283.58 1214
5284.27 1204
5284.95 1303
5285.64 1236
5286.32 1171
5287.01 1288
5287.70 1308
5288.38 1156
5289.07 1190
5289.75 1174
5290.44 1236
5291.13 1218
5291.81 1130
5292.50 1040
5293.19 1085
5293.87 1120
5294.56 1049
5295.25 1126
5295.93 1061
5296.62 1088
5297.31 1144
5297.99 1155
5298.68 1130
5299.37 1117
5300.05 1154
5300.74 1217
5301.43 1261
5302.11 1080
5302.80 1125
5303.49 1142
5304.18 1133
5304.86 1154
5305.55 1123
5306.24 1175
5306.92 1263
5307.61 1172
5308.30 1126
5308.99 1059
5309.67 1149
5310.36 1221
5311.05 1236
5311.74 1203
5312.42 1171
5313.11 1183
5313.80 1073
5314.49 1114
5315.18 1085
5315.86 1198
5316.55 1241
5317.24 1216
5317.93 1251
5318.62 1109
5319.30 1182
5319.99 1147
5320.68 1165
5321.37 1167
5322.06 1244
5322.74 1280
5323.43 1205
5324.12 1259
5324.81 1379
5325.50 1381
5326.19 1376
5326.88 1414
5327.56 1425
5328.25 1229
5328.94 1189
5329.63 1157
5330.32 1055
5331.01 1156
5331.70 1211
5332.39 1103
5333.07 1050
5333.76 1166
5334.45 1111
5335.14 1129
5335.83 1246
5336.52 1172
5337.21 1129
5337.90 1195
5338.59 1159
5339.28 1091
5339.97 1071
5340.66 1103
5341.35 1187
5342.04 1189
5342.73 1174
5343.42 1133
5344.10 1253
5344.79 1269
5345.48 1258
5346.17 1175
5346.86 1160
5347.55 1290
5348.24 1325
5348.93 1259
5349.62 1206
5350.31 1253
5351.00 1263
5351.69 1413
5352.39 1471
5353.08 1522
5353.77 1507
5354.46 1615
5355.15 1586
5355.84 1568
5356.53 1638
5357.22 1658
5357.91 1428
5358.60 1345
5359.29 1440
5359.98 1395
5360.67 1277
5361.36 1199
5362.05 1207
5362.74 1171
5363.44 1201
5364.13 1284
5364.82 1214
5365.51 1094
5366.20 1183
5366.89 1190
5367.58 1146
5368.27 1193
5368.96 1176
5369.66 1072
5370.35 1029
5371.04 1011
5371.73 1114
5372.42 1127
5373.11 1122
5373.81 1042
5374.50 1035
5375.19 1058
5375.88 1114
5376.57 1122
5377.26 1036
5377.96 1043
5378.65 1002
5379.34 1082
5380.03 1062
5380.72 1049
5381.42 1068
5382.11 1029
5382.80 1008
5383.49 1019
5384.18 1011
5384.88 1064
5385.57 1011
5386.26 1059
5386.95 1067
5387.65 1036
5388.34 1034
5389.03 1101
5389.72 969
5390.42 1051
5391.11 1038
5391.80 1052
5392.50 1110
5393.19 1071
5393.88 1154
5394.57 1135
5395.27 1100
5395.96 1159
5396.65 1122
5397.35 1093
5398.04 1091
5398.73 1042
5399.43 1142
5400.12 1135
5400.81 1131
5401.51 972
5402.20 1039
5402.89 1136
5403.59 1034
5404.28 1011
5404.97 1008
5405.67 1082
5406.36 1074
5407.06 1075
5407.75 1029
5408.44 1050
5409.14 1104
5409.83 1098
5410.53 1092
5411.22 1095
5411.91 1051
5412.61 1118
5413.30 1141
5414.00 1009
5414.69 989
5415.38 1016
5416.08 1053
5416.77 1084
5417.47 1101
5418.16 1114
5418.86 1005
5419.55 910
5420.25 954
5420.94 953
5421.64 1066
5422.33 1104
5423.03 1108
5423.72 1070
5424.41 1066
5425.11 1042
5425.80 990
5426.50 1030
5427.19 1168
5427.89 1080
5428.59 1106
5429.28 1115
5429.98 1150
5430.67 1135
5431.37 1024
5432.06 1083
5432.76 1103
5433.45 997
5434.15 1069
5434.84 1084
5435.54 1064
5436.23 1078
5436.93 1072
5437.63 1155
5438.32 1205
5439.02 1145
5439.71 1210
5440.41 1177
5441.11 1178
5441.80 1195
5442.50 1332
5443.19 1209
5443.89 1192
5444.59 1177
5445.28 1183
5445.98 1237
5446.68 1289
5447.37 1332
5448.07 1409
5448.76 1405
5449.46 1446
5450.16 1471
5450.85 1452
5451.55 1508
5452.25 1506
5452.94 1671
5453.64 1647
5454.34 1592
5455.03 1574
5455.73 1516
5456.43 1632
5457.13 1502
5457.82 1515
5458.52 1390
5459.22 1407
5459.91 1267
5460.61 1194
5461.31 1307
5462.01 1246
5462.70 1321
5463.40 1249
5464.10 1274
5464.80 1286
5465.49 1256
5466.19 1355
5466.89 1440
5467.59 1476
5468.28 1503
5468.98 1619
5469.68 1658
5470.38 1681
5471.07 1619
5471.77 1460
5472.47 1493
5473.17 1476
5473.87 1518
5474.56 1488
5475.26 1430
5475.96 1449
5476.66 1358
5477.36 1302
5478.06 1386
5478.75 1464
5479.45 1406
5480.15 1401
5480.85 1456
5481.55 1543
5482.25 1672
5482.95 1704
5483.64 1904
5484.34 1979
5485.04 2033
5485.74 2007
5486.44 1928
5487.14 2078
5487.84 2075
5488.54 1839
5489.23 1860
5489.93 1770
5490.63 1700
5491.33 1802
5492.03 1705
5492.73 1583
5493.43 1711
5494.13 1800
5494.83 1780
5495.53 1739
5496.23 1869
5496.93 1932
5497.63 1792
5498.33 1852
5499.03 2070
5499.73 1884
5500.43 1867
5501.13 1917
5501.83 2035
5502.53 2124
5503.23 2279
5503.93 2574
5504.63 2869
5505.33 3043
5506.03 2896
5506.73 3126
5507.43 3087
5508.13 3092
5508.83 2827
5509.53 2462
5510.23 2465
5510.93 2259
5511.63 2181
5512.33 2046
5513.03 1979
5513.73 1937
5514.43 1950
5515.13 1900
5515.83 1842
5516.53 1957
5517.23 1745
5517.93 1736
5518.64 1731
5519.34 1829
5520.04 1729
5520.74 1669
5521.44 1662
5522.14 1595
5522.84 1702
5523.54 1583
5524.24 1523
5524.95 1608
5525.65 1571
5526.35 1620
5527.05 1583
5527.75 1474
5528.45 1414
5529.15 1347
5529.86 1421
5530.56 1369
5531.26 1299
5531.96 1364
5532.66 1299
5533.36 1329
5534.07 1296
5534.77 1241
5535.47 1312
5536.17 1231
5536.87 1211
5537.58 1233
5538.28 1159
5538.98 1173
5539.68 1309
5540.39 1285
5541.09 1225
5541.79 1219
5542.49 1225
5543.20 1169
5543.90 1263
5544.60 1259
5545.30 1118
5546.01 1210
5546.71 1173
5547.41 1183
5548.11 1242
5548.82 1196
5549.52 1292
5550.22 1248
5550.93 1111
5551.63 1196
5552.33 1271
5553.03 1273
5553.74 1206
5554.44 1242
5555.14 1204
5555.85 1238
5556.55 1190
5557.25 1155
5557.96 1142
5558.66 1187
5559.36 1151
5560.07 1136
5560.77 997
5561.48 1098
5562.18 1072
5562.88 1178
5563.59 1224
5564.29 1167
5564.99 1163
5565.70 1140
5566.40 1057
5567.11 1114
5567.81 1196
5568.51 1178
5569.22 1239
5569.92 1300
5570.63 1238
5571.33 1042
5572.04 1101
5572.74 1183
5573.44 1102
5574.15 1088
5574.85 1042
5575.56 1057
5576.26 1114
5576.97 1077
5577.67 1137
5578.38 1194
5579.08 1323
5579.79 1176
5580.49 1141
5581.20 1237
5581.90 1228
5582.61 1239
5583.31 1181
5584.02 1120
5584.72 1197
5585.43 1128
5586.13 1137
5586.84 1106
5587.54 1122
5588.25 1198
5588.95 1062
5589.66 1118
5590.36 1191
5591.07 1178
5591.77 1119
5592.48 1061
5593.19 1079
5593.89 1057
5594.60 1056
5595.30 1067
5596.01 1074
5596.71 1011
5597.42 1195
5598.13 1100
5598.83 1042
5599.54 984
5600.24 1108
5600.95 1080
5601.66 1111
5602.36 1059
5603.07 1039
5603.78 999
5604.48 1064
5605.19 1064
5605.89 1029
5606.60 1016
5607.31 1118
5608.01 1051
5608.72 980
5609.43 987
5610.13 1115
5610.84 1066
5611.55 1052
5612.25 965
5612.96 951
5613.67 933
5614.38 1017
5615.08 946
5615.79 1008
5616.50 1070
5617.20 1116
5617.91 1068
5618.62 1032
5619.33 1063
5620.03 1075
5620.74 1110
5621.45 1121
5622.15 1086
5622.86 999
5623.57 997
5624.28 946
5624.99 1013
5625.69 1014
5626.40 1011
5627.11 976
5627.82 925
5628.52 975
5629.23 973
5629.94 1013
5630.65 1001
5631.36 1050
5632.06 1008
5632.77 952
5633.48 907
5634.19 855
5634.90 981
5635.61 1038
5636.31 971
5637.02 999
5637.73 1044
5638.44 1029
5639.15 1012
5639.86 991
5640.56 1000
5641.27 990
5641.98 1000
5642.69 1018
5643.40 1053
5644.11 989
5644.82 1088
5645.53 1026
5646.24 1075
5646.94 1041
5647.65 1095
5648.36 1101
5649.07 1053
5649.78 1052
5650.49 903
5651.20 995
5651.91 1051
5652.62 1044
5653.33 1010
5654.04 1079
5654.75 1120
5655.46 1003
5656.17 1117
5656.88 1114
5657.59 1070
5658.30 1121
5659.01 1075
5659.71 1001
5660.42 1038
5661.13 1113
5661.84 1158
5662.55 1140
5663.26 1209
5663.97 1212
5664.69 1180
5665.40 1223
5666.11 1111
5666.82 1101
5667.53 1099
5668.24 1083
5668.95 1110
5669.66 1033
5670.37 1125
5671.08 1144
5671.79 1148
5672.50 1156
5673.21 1187
5673.92 1158
5674.63 1223
5675.34 1221
5676.05 1376
5676.76 1319
5677.48 1292
5678.19 1284
5678.90 1248
5679.61 1208
5680.32 1246
5681.03 1141
5681.74 1014
5682.45 1023
5683.16 1062
5683.88 1118
5684.59 1099
5685.30 1090
5686.01 1149
5686.72 1232
5687.43 1197
5688.15 1162
5688.86 1105
5689.57 1043
5690.28 1148
5690.99 1118
5691.70 1168
5692.42 1155
5693.13 1088
5693.84 983
5694.55 1082
5695.26 1076
5695.98 1008
5696.69 1012
5697.40 1022
5698.11 971
5698.82 951
5699.54 1005
5700.25 973
5700.96 995
5701.67 1035
5702.39 971
5703.10 919
5703.81 940
5704.52 881
5705.24 916
5705.95 884
5706.66 960
5707.38 931
5708.09 934
5708.80 852
5709.51 965
5710.23 1022
5710.94 895
5711.65 846
5712.37 915
5713.08 898
5713.79 917
5714.51 972
5715.22 926
5715.93 968
5716.65 1019
5717.36 873
5718.07 946
5718.79 947
5719.50 935
5720.21 969
5720.93 985
5721.64 1016
5722.36 969
5723.07 922
5723.78 891
5724.50 926
5725.21 885
5725.92 965
5726.64 1084
5727.35 1041
5728.07 891
5728.78 1026
5729.50 1040
5730.21 940
5730.92 971
5731.64 1031
5732.35 1134
5733.07 1139
5733.78 1152
5734.50 1082
5735.21 1096
5735.93 1015
5736.64 1033
5737.35 1041
5738.07 957
5738.78 951
5739.50 1076
5740.21 1054
5740.93 958
5741.64 989
5742.36 1002
5743.07 974
5743.79 947
5744.50 915
5745.22 999
5745.93 958
5746.65 937
5747.37 982
5748.08 984
5748.80 986
5749.51 967
5750.23 962
5750.94 967
5751.66 1002
5752.37 980
5753.09 899
5753.81 963
5754.52 987
5755.24 1090
5755.95 1056
5756.67 1034
5757.38 1053
5758.10 1089
5758.82 1042
5759.53 1073
5760.25 1116
5760.96 1118
5761.68 1161
5762.40 1109
5763.11 1097
5763.83 1097
5764.55 1034
5765.26 1048
5765.98 1063
5766.70 1126
5767.41 1031
5768.13 928
5768.85 1004
5769.56 1048
5770.28 1046
5771.00 929
5771.71 945
5772.43 1040
5773.15 974
5773.86 1067
5774.58 1021
5775.30 1031
5776.01 1022
5776.73 1021
5777.45 897
5778.17 957
5778.88 1020
5779.60 1055
5780.32 1058
5781.04 1055
5781.75 1007
5782.47 1031
5783.19 1013
5783.91 1045
5784.62 1094
5785.34 1035
5786.06 1076
5786.78 1089
5787.49 1059
5788.21 1092
5788.93 1070
5789.65 1173
5790.37 1099
5791.08 1080
5791.80 1060
5792.52 1114
5793.24 1095
5793.96 1077
5794.68 1221
5795.39 1210
5796.11 1159
5796.83 1166
5797.55 1190
5798.27 1212
5798.99 1222
5799.70 1254
5800.42 1467
5801.14 1467
5801.86 1528
5802.58 1711
5803.30 1951
5804.02 2045
5804.74 2305
5805.45 2289
5806.17 2323
5806.89 2188
5807.61 2300
5808.33 2138
5809.05 2055
5809.77 1887
5810.49 1690
5811.21 1580
5811.93 1547
5812.65 1477
5813.37 1524
5814.09 1513
5814.81 1328
5815.52 1252
5816.24 1322
5816.96 1385
5817.68 1334
5818.40 1292
5819.12 1332
5819.84 1369
5820.56 1328
5821.28 1335
5822.00 1373
5822.72 1387
5823.44 1342
5824.16 1355
5824.88 1329
5825.60 1222
5826.32 1332
5827.04 1276
5827.76 1244
5828.48 1283
5829.21 1225
5829.93 1227
5830.65 1162
5831.37 1126
5832.09 1117
5832.81 1185
5833.53 1077
5834.25 1129
5834.97 1113
5835.69 1071
5836.41 1194
5837.13 1095
5837.85 1031
5838.57 1043
5839.30 1130
5840.02 1131
5840.74 1159
5841.46 1074
5842.18 964
5842.90 1122
5843.62 1103
5844.34 1122
5845.07 1106
5845.79 1068
5846.51 1132
5847.23 1111
5847.95 1093
5848.67 1043
5849.39 1071
5850.12 973
5850.84 998
5851.56 1043
5852.28 987
5853.00 969
5853.73 953
5854.45 942
5855.17 973
5855.89 962
5856.61 958
5857.34 1005
5858.06 811
5858.78 950
5859.50 1013
5860.23 1046
5860.95 1037
5861.67 973
5862.39 1103
5863.11 1050
5863.84 1015
5864.56 1042
5865.28 1037
5866.01 960
5866.73 968
5867.45 997
5868.17 1073
5868.90 1094
5869.62 1066
5870.34 1008
5871.07 941
5871.79 943
5872.51 968
5873.23 1033
5873.96 1052
5874.68 1029
5875.40 1021
5876.13 1027
5876.85 1065
5877.57 1049
5878.30 1062
5879.02 1187
5879.74 1110
5880.47 1075
5881.19 1092
5881.92 1119
5882.64 1148
5883.36 1046
5884.09 1016
5884.81 935
5885.53 1015
5886.26 1073
5886.98 1066
5887.71 991
5888.43 943
5889.15 1028
5889.88 1099
5890.60 1140
5891.33 1090
5892.05 1017
5892.78 963
5893.50 1009
5894.23 1085
5894.95 1046
5895.67 1011
5896.40 979
5897.12 1018
5897.85 1057
5898.57 1017
5899.30 1062
5900.02 975
5900.75 969
5901.47 1027
5902.20 986
5902.92 1066
5903.65 1003
5904.37 1066
5905.10 1002
5905.82 1056
5906.55 1044
5907.27 1052
5908.00 1029
5908.72 1073
5909.45 988
5910.17 1008
5910.90 994
5911.62 1037
5912.35 1129
5913.08 1051
5913.80 1152
5914.53 1122
5915.25 1049
5915.98 1039
5916.70 1019
5917.43 1048
5918.16 984
5918.88 1035
5919.61 1050
5920.33 1029
5921.06 1040
5921.79 967
5922.51 1029
5923.24 995
5923.97 1041
5924.69 1067
5925.42 1093
5926.14 1008
5926.87 1071
5927.60 1191
5928.32 1024
5929.05 1007
5929.78 1076
5930.50 1147
5931.23 1116
5931.96 1139
5932.68 1185
5933.41 1170
5934.14 1138
5934.86 1122
5935.59 1138
5936.32 1124
5937.05 1278
5937.77 1218
5938.50 1220
5939.23 1286
5939.95 1292
5940.68 1343
5941.41 1374
5942.14 1389
5942.86 1324
5943.59 1369
5944.32 1337
5945.05 1377
5945.77 1443
5946.50 1403
5947.23 1381
5947.96 1508
5948.68 1520
5949.41 1478
5950.14 1317
5950.87 1435
5951.60 1577
5952.32 1561
5953.05 1573
5953.78 1612
5954.51 1700
5955.24 1651
5955.96 1681
5956.69 1705
5957.42 1686
5958.15 1767
5958.88 1778
5959.61 1815
5960.33 1709
5961.06 1728
5961.79 1697
5962.52 1707
5963.25 1742
5963.98 1625
5964.71 1648
5965.44 1719
5966.16 1802
5966.89 1725
5967.62 1741
5968.35 1916
5969.08 1930
5969.81 2106
5970.54 2058
5971.27 2229
5972.00 2334
5972.73 2428
5973.46 2529
5974.18 2461
5974.91 2479
5975.64 2326
5976.37 2266
5977.10 2282
5977.83 2244
5978.56 2053
5979.29 2115
5980.02 2246
5980.75 2182
5981.48 2115
5982.21 2086
5982.94 2155
5983.67 2151
5984.40 2143
5985.13 2282
5985.86 2361
5986.59 2468
5987.32 2217
5988.05 2236
5988.78 2366
5989.51 2400
5990.24 2369
5990.97 2339
5991.70 2364
5992.43 2351
5993.16 2402
5993.89 2333
5994.62 2466
5995.35 2459
5996.09 2479
5996.82 2531
5997.55 2567
5998.28 2525
5999.01 2476
5999.74 2459
6000.47 2320
6001.20 2331
6001.93 2477
6002.66 2647
6003.39 2454
6004.13 2448
6004.86 2350
6005.59 2508
6006.32 2468
6007.05 2481
6007.78 2349
6008.51 2383
6009.25 2493
6009.98 2568
6010.71 2479
6011.44 2709
6012.17 2882
6012.90 3130
6013.64 3316
6014.37 3562
6015.10 3947
6015.83 4321
6016.56 4801
6017.29 4919
6018.03 5206
6018.76 5208
6019.49 5113
6020.22 4947
6020.96 4825
6021.69 4697
6022.42 4364
6023.15 3991
6023.88 3495
6024.62 3057
6025.35 2794
6026.08 2553
6026.81 2470
6027.55 2272
6028.28 2061
6029.01 2024
6029.75 1972
6030.48 1922
6031.21 1898
6031.94 1870
6032.68 1830
6033.41 1915
6034.14 1768
6034.88 1710
6035.61 1695
6036.34 1749
6037.07 1751
6037.81 1708
6038.54 1763
6039.27 1745
6040.01 1625
6040.74 1709
6041.47 1731
6042.21 1767
6042.94 1803
6043.68 1767
6044.41 1773
6045.14 1788
6045.88 1804
6046.61 1925
6047.34 1843
6048.08 1856
6048.81 1950
6049.55 1851
6050.28 1760
6051.01 1891
6051.75 1951
6052.48 1972
6053.22 1987
6053.95 2062
6054.68 2189
6055.42 2187
6056.15 2202
6056.89 2287
6057.62 2122
6058.36 2100
6059.09 2081
6059.83 2054
6060.56 2079
6061.29 2008
6062.03 1991
6062.76 2053
6063.50 1948
6064.23 1856
6064.97 1883
6065.70 1922
6066.44 1898
6067.17 1911
6067.91 1885
6068.64 1833
6069.38 1808
6070.11 1783
6070.85 1821
6071.58 1774
6072.32 1920
6073.06 1790
6073.79 1679
6074.53 1648
6075.26 1688
6076.00 1663
6076.73 1690
6077.47 1714
6078.20 1579
6078.94 1567
6079.68 1636
6080.41 1720
6081.15 1651
6081.88 1611
6082.62 1676
6083.35 1713
6084.09 1522
6084.83 1511
6085.56 1545
6086.30 1520
6087.04 1592
6087.77 1580
6088.51 1584
6089.24 1599
6089.98 1630
6090.72 1526
6091.45 1513
6092.19 1544
6092.93 1615
6093.66 1481
6094.40 1671
6095.14 1715
6095.87 1697
6096.61 1657
6097.35 1667
6098.08 1525
6098.82 1590
6099.56 1667
6100.29 1574
6101.03 1558
6101.77 1525
6102.51 1503
6103.24 1537
6103.98 1507
6104.72 1504
6105.46 1526
6106.19 1590
6106.93 1540
6107.67 1424
6108.41 1416
6109.14 1467
6109.88 1470
6110.62 1392
6111.36 1492
6112.09 1485
6112.83 1503
6113.57 1531
6114.31 1516
6115.04 1442
6115.78 1515
6116.52 1475
6117.26 1544
6118.00 1574
6118.73 1648
6119.47 1551
6120.21 1640
6120.95 1632
6121.69 1535
6122.43 1707
6123.16 1577
6123.90 1490
6124.64 1655
6125.38 1609
6126.12 1486
6126.86 1546
6127.60 1598
6128.33 1634
6129.07 1678
6129.81 1663
6130.55 1800
6131.29 1764
6132.03 1695
6132.77 1719
6133.51 1692
6134.25 1698
6134.98 1708
6135.72 1708
6136.46 1701
6137.20 1642
6137.94 1587
6138.68 1673
6139.42 1709
6140.16 1810
6140.90 1780
6141.64 1808
6142.38 1787
6143.12 1733
6143.86 1670
6144.60 1844
6145.34 1828
6146.08 1798
6146.82 1703
6147.56 1748
6148.30 1768
6149.04 1856
6149.78 1866
6150.52 1804
6151.26 1698
6152.00 1705
6152.74 1869
6153.48 1890
6154.22 1945
6154.96 1901
6155.70 1880
6156.44 1906
6157.18 1821
6157.92 1925
6158.66 1886
6159.40 1959
6160.14 2044
6160.88 2024
6161.62 2003
6162.36 2127
6163.10 2139
6163.85 2012
6164.59 2071
6165.33 2160
6166.07 2137
6166.81 2254
6167.55 2333
6168.29 2426
6169.03 2446
6169.77 2778
6170.51 2940
6171.26 2859
6172.00 3001
6172.74 3073
6173.48 3215
6174.22 3136
6174.96 3063
6175.70 3014
6176.45 3005
6177.19 3023
6177.93 2943
6178.67 2754
6179.41 2733
6180.16 2696
6180.90 2628
6181.64 2682
6182.38 2773
6183.12 2816
6183.87 2752
6184.61 2804
6185.35 2787
6186.09 2756
6186.83 2922
6187.58 2835
6188.32 2918
6189.06 3025
6189.80 2977
6190.55 3007
6191.29 3038
6192.03 3076
6192.77 3136
6193.52 3172
6194.26 3144
6195.00 3212
6195.74 3283
6196.49 3358
6197.23 3568
6197.97 3517
6198.72 3643
6199.46 3772
6200.20 3608
6200.94 3863
6201.69 3847
6202.43 3761
6203.17 3823
6203.92 3689
6204.66 3773
6205.40 3708
6206.15 3650
6206.89 3829
6207.63 4136
6208.38 4430
6209.12 5023
6209.87 5792
6210.61 6826
6211.35 7988
6212.10 9262
6212.84 10608
6213.58 12281
6214.33 13446
6215.07 13852
6215.82 14259
6216.56 14085
6217.30 13468
6218.05 12141
6218.79 11020
6219.54 9657
6220.28 8402
6221.02 7088
6221.77 6150
6222.51 5275
6223.26 4760
6224.00 4296
6224.75 4131
6225.49 4115
6226.24 4140
6226.98 4265
6227.73 4339
6228.47 4342
6229.21 4659
6229.96 5004
6230.70 5113
6231.45 5157
6232.19 4895
6232.94 4756
6233.68 4366
6234.43 4085
6235.17 3931
6235.92 3508
6236.67 3196
6237.41 2945
6238.16 2846
6238.90 2716
6239.65 2771
6240.39 2640
6241.14 2717
6241.88 2613
6242.63 2729
6243.37 2779
6244.12 2878
6244.87 2773
6245.61 2807
6246.36 2809
6247.10 2842
6247.85 3110
6248.59 3202
6249.34 3221
6250.09 3182
6250.83 3434
6251.58 3503
6252.33 3694
6253.07 3805
6253.82 3711
6254.56 3666
6255.31 3962
6256.06 3925
6256.80 3718
6257.55 3520
6258.30 3400
6259.04 3336
6259.79 3212
6260.54 3212
6261.28 3104
6262.03 3142
6262.78 3188
6263.52 3257
6264.27 3276
6265.02 3082
6265.76 2887
6266.51 2895
6267.26 2976
6268.01 2921
6268.75 2942
6269.50 2742
6270.25 2759
6270.99 2769
6271.74 2724
6272.49 2679
6273.24 2698
6273.98 2626
6274.73 2665
6275.48 2578
6276.23 2467
6276.97 2598
6277.72 2506
6278.47 2571
6279.22 2704
6279.96 2516
6280.71 2507
6281.46 2645
6282.21 2774
6282.96 2556
6283.70 2595
6284.45 2651
6285.20 2696
6285.95 2548
6286.70 2524
6287.45 2410
6288.19 2487
6288.94 2343
6289.69 2330
6290.44 2300
6291.19 2237
6291.94 2419
6292.68 2501
6293.43 2494
6294.18 2488
6294.93 2370
6295.68 2324
6296.43 2386
6297.18 2278
6297.93 2215
6298.67 2156
6299.42 2252
6300.17 2142
6300.92 2179
6301.67 2071
6302.42 2109
6303.17 2238
6303.92 1976
6304.67 2024
6305.42 2058
6306.17 1994
6306.92 2100
6307.67 1960
6308.41 1985
6309.16 2058
6309.91 2062
6310.66 2122
6311.41 1993
6312.16 1990
6312.91 2190
6313.66 1997
6314.41 2096
6315.16 2022
6315.91 1982
6316.66 2103
6317.41 2149
6318.16 2183
6318.91 2142
6319.66 2220
6320.41 2120
6321.16 2221
6321.91 2147
6322.66 2205
6323.41 2167
6324.16 2115
6324.92 2138
6325.67 2060
6326.42 1957
6327.17 1865
6327.92 1812
6328.67 1880
6329.42 1832
6330.17 1799
6330.92 1970
6331.67 1808
6332.42 1767
6333.17 1707
6333.92 1682
6334.68 1657
6335.43 1711
6336.18 1634
6336.93 1656
6337.68 1681
6338.43 1656
6339.18 1605
6339.93 1590
6340.69 1607
6341.44 1548
6342.19 1554
6342.94 1495
6343.69 1616
6344.44 1663
6345.20 1555
6345.95 1457
6346.70 1522
6347.45 1510
6348.20 1579
6348.95 1624
6349.71 1592
6350.46 1582
6351.21 1691
6351.96 1515
6352.71 1629
6353.47 1606
6354.22 1602
6354.97 1712
6355.72 1676
6356.48 1705
6357.23 1756
6357.98 1723
6358.73 1709
6359.49 1697
6360.24 1726
6360.99 1768
6361.74 1856
6362.50 1836
6363.25 1650
6364.00 1638
6364.76 1703
6365.51 1747
6366.26 1826
6367.01 1787
6367.77 1715
6368.52 1738
6369.27 1839
6370.03 1792
6370.78 1714
6371.53 1786
6372.29 1796
6373.04 1625
6373.79 1700
6374.55 1696
6375.30 1679
6376.05 1677
6376.81 1646
6377.56 1621
6378.31 1541
6379.07 1545
6379.82 1607
6380.58 1558
6381.33 1636
6382.08 1629
6382.84 1574
6383.59 1605
6384.35 1637
6385.10 1631
6385.85 1560
6386.61 1586
6387.36 1622
6388.12 1507
6388.87 1509
6389.62 1578
6390.38 1589
6391.13 1539
6391.89 1587
6392.64 1598
6393.40 1549
6394.15 1492
6394.91 1479
6395.66 1590
6396.42 1594
6397.17 1569
6397.93 1527
6398.68 1575
6399.44 1489
6400.19 1459
6400.95 1465
6401.70 1497
6402.46 1527
6403.21 1493
6403.97 1409
6404.72 1459
6405.48 1345
6406.23 1372
6406.99 1473
6407.74 1359
6408.50 1441
6409.25 1442
6410.01 1399
6410.76 1383
6411.52 1476
6412.28 1476
6413.03 1441
6413.79 1449
6414.54 1447
6415.30 1432
6416.05 1563
6416.81 1413
6417.57 1446
6418.32 1443
6419.08 1451
6419.83 1327
6420.59 1378
6421.35 1320
6422.10 1300
6422.86 1338
6423.62 1308
6424.37 1311
6425.13 1345
6425.89 1329
6426.64 1356
6427.40 1332
6428.15 1301
6428.91 1304
6429.67 1396
6430.42 1382
6431.18 1356
6431.94 1475
6432.70 1426
6433.45 1434
6434.21 1440
6434.97 1405
6435.72 1508
6436.48 1405
6437.24 1427
6437.99 1517
6438.75 1476
6439.51 1473
6440.27 1481
6441.02 1447
6441.78 1439
6442.54 1354
6443.30 1427
6444.05 1418
6444.81 1463
6445.57 1466
6446.33 1562
6447.08 1512
6447.84 1540
6448.60 1580
6449.36 1503
6450.12 1524
6450.87 1530
6451.63 1395
6452.39 1406
6453.15 1419
6453.91 1411
6454.66 1455
6455.42 1447
6456.18 1512
6456.94 1587
6457.70 1516
6458.46 1584
6459.21 1470
6459.97 1508
6460.73 1413
6461.49 1435
6462.25 1544
6463.01 1595
6463.77 1576
6464.52 1614
6465.28 1533
6466.04 1538
6466.80 1598
6467.56 1606
6468.32 1667
6469.08 1671
6469.84 1682
6470.60 1720
6471.36 1660
6472.11 1786
6472.87 1720
6473.63 1710
6474.39 1683
6475.15 1661
6475.91 1759
6476.67 1806
6477.43 1737
6478.19 1789
6478.95 1840
6479.71 1840
6480.47 1835
6481.23 1776
6481.99 1862
6482.75 1853
6483.51 1865
6484.27 1862
6485.03 1906
6485.79 1894
6486.55 1964
6487.31 1991
6488.07 1991
6488.83 1985
6489.59 2078
6490.35 2084
6491.11 2023
6491.87 2162
6492.63 2252
6493.39 2225
6494.15 2204
6494.91 2314
6495.67 2359
6496.43 2476
6497.19 2599
6497.95 2558
6498.71 2562
6499.48 2709
6500.24 2706
6501.00 2792
6501.76 2744
6502.52 2852
6503.28 2882
6504.04 2844
6504.80 2768
6505.56 2692
6506.32 2688
6507.09 2814
6507.85 2673
6508.61 2872
6509.37 2888
6510.13 2841
6510.89 2921
6511.65 3012
6512.42 3110
6513.18 3039
6513.94 3419
6514.70 3433
6515.46 3369
6516.22 3504
6516.99 3574
6517.75 3601
6518.51 3430
6519.27 3378
6520.03 3546
6520.80 3440
6521.56 3443
6522.32 3485
6523.08 3332
6523.84 3601
6524.61 3627
6525.37 3770
6526.13 4049
6526.89 4102
6527.66 4309
6528.42 4423
6529.18 4500
6529.94 4631
6530.71 4714
6531.47 4911
6532.23 5182
6533.00 5247
6533.76 5333
6534.52 5379
6535.28 5402
6536.05 5920
6536.81 6354
6537.57 7005
6538.34 7845
6539.10 9185
6539.86 10660
6540.63 12531
6541.39 13878
6542.15 14911
6542.92 15689
6543.68 16110
6544.44 15151
6545.21 14057
6545.97 12544
6546.73 10487
6547.50 9045
6548.26 7640
6549.02 6399
6549.79 5424
6550.55 4520
6551.31 4003
6552.08 3716
6552.84 3472
6553.61 3232
6554.37 3020
6555.13 3058
6555.90 2979
6556.66 3023
6557.43 3000
6558.19 2978
6558.96 2911
6559.72 2810
6560.48 2705
6561.25 2799
6562.01 2684
6562.78 2550
6563.54 2454
6564.31 2534
6565.07 2545
6565.84 2656
6566.60 2735
6567.37 2951
6568.13 3046
6568.90 3132
6569.66 3219
6570.43 3232
6571.19 3195
6571.96 3150
6572.72 3252
6573.49 3058
6574.25 2910
6575.02 2992
6575.78 3007
6576.55 3125
6577.31 3198
6578.08 3235
6578.84 3384
6579.61 3629
6580.37 3644
6581.14 3877
6581.91 3792
6582.67 3856
6583.44 3818
6584.20 3878
6584.97 3884
6585.73 3694
6586.50 3766
6587.27 3734
6588.03 3661
6588.80 3585
6589.56 3515
6590.33 3508
6591.10 3487
6591.86 3399
6592.63 3464
6593.39 3420
6594.16 3393
6594.93 3511
6595.69 3783
6596.46 3826
6597.23 4033
6597.99 4270
6598.76 4487
6599.53 4445
6600.29 4410
6601.06 4530
6601.83 4582
6602.59 4376
6603.36 4202
6604.13 3896
6604.89 3570
6605.66 3535
6606.43 3386
6607.20 3150
6607.96 3011
6608.73 2892
6609.50 2940
6610.26 2787
6611.03 2747
6611.80 2651
6612.57 2612
6613.33 2731
6614.10 2617
6614.87 2635
6615.64 2670
6616.40 2649
6617.17 2682
6617.94 2567
6618.71 2566
6619.48 2600
6620.24 2484
6621.01 2502
6621.78 2447
6622.55 2427
6623.32 2361
6624.08 2483
6624.85 2472
6625.62 2450
6626.39 2501
6627.16 2352
6627.92 2320
6628.69 2481
6629.46 2491
6630.23 2408
6631.00 2492
6631.77 2408
6632.54 2419
6633.30 2342
6634.07 2399
6634.84 2389
6635.61 2234
6636.38 2314
6637.15 2475
6637.92 2585
6638.69 2615
6639.45 2633
6640.22 2812
6640.99 2781
6641.76 2762
6642.53 2704
6643.30 2723
6644.07 2533
6644.84 2512
6645.61 2447
6646.38 2233
6647.15 2206
6647.92 2205
6648.69 2261
6649.46 2187
6650.22 2161
6650.99 1992
6651.76 2072
6652.53 2059
6653.30 2117
6654.07 2127
6654.84 2144
6655.61 2072
6656.38 2024
6657.15 2115
6657.92 2200
6658.69 2063
6659.46 1991
6660.23 2168
6661.00 2224
6661.77 2116
6662.54 2115
6663.31 2036
6664.09 1948
6664.86 2035
6665.63 1913
6666.40 1985
6667.17 2048
6667.94 1825
6668.71 1871
6669.48 1857
6670.25 1965
6671.02 1943
6671.79 1928
6672.56 1974
6673.33 1968
6674.10 2018
6674.88 2075
6675.65 1934
6676.42 1982
6677.19 1920
6677.96 1898
6678.73 2120
6679.50 2089
6680.27 2012
6681.05 1983
6681.82 1925
6682.59 2087
6683.36 1961
6684.13 2105
6684.90 2085
6685.67 2099
6686.45 2200
6687.22 2127
6687.99 2176
6688.76 2262
6689.53 2281
6690.31 2238
6691.08 2401
6691.85 2367
6692.62 2302
6693.39 2272
6694.17 2396
6694.94 2236
6695.71 2161
6696.48 2210
6697.25 2208
6698.03 2206
6698.80 2164
6699.57 2067
6700.34 2044
6701.12 2019
6701.89 2038
6702.66 1944
6703.43 1777
6704.21 1783
6704.98 1809
6705.75 1784
6706.53 1754
6707.30 1880
6708.07 1918
6708.84 1852
6709.62 1933
6710.39 1922
6711.16 1805
6711.94 1843
6712.71 1857
6713.48 1922
6714.26 1869
6715.03 1855
6715.80 1717
6716.58 1691
6717.35 1714
6718.12 1682
6718.90 1649
6719.67 1564
6720.45 1605
6721.22 1632
6721.99 1642
6722.77 1626
6723.54 1633
6724.31 1594
6725.09 1669
6725.86 1671
6726.64 1653
6727.41 1635
6728.18 1654
6728.96 1665
6729.73 1597
6730.51 1558
6731.28 1651
6732.06 1776
6732.83 1730
6733.60 1579
6734.38 1686
6735.15 1613
6735.93 1648
6736.70 1551
6737.48 1647
6738.25 1660
6739.03 1628
6739.80 1545
6740.58 1614
6741.35 1635
6742.13 1666
6742.90 1715
6743.68 1623
6744.45 1635
6745.23 1666
6746.00 1572
6746.78 1615
6747.55 1616
6748.33 1606
6749.10 1680
6749.88 1675
6750.65 1734
6751.43 1695
6752.20 1720
6752.98 1672
6753.75 1891
6754.53 1861
6755.31 1878
6756.08 1864
6756.86 1964
6757.63 1966
6758.41 1991
6759.19 1904
6759.96 1881
6760.74 1849
6761.51 1894
6762.29 1785
6763.07 1688
6763.84 1682
6764.62 1616
6765.39 1562
6766.17 1555
6766.95 1611
6767.72 1622
6768.50 1631
6769.28 1573
6770.05 1619
6770.83 1648
6771.61 1669
6772.38 1690
6773.16 1570
6773.94 1520
6774.71 1483
6775.49 1539
6776.27 1478
6777.04 1496
6777.82 1517
6778.60 1468
6779.37 1551
6780.15 1442
6780.93 1469
6781.71 1481
6782.48 1490
6783.26 1581
6784.04 1555
6784.81 1503
6785.59 1533
6786.37 1633
6787.15 1559
6787.92 1560
6788.70 1593
6789.48 1509
6790.26 1535
6791.04 1491
6791.81 1548
6792.59 1542
6793.37 1476
6794.15 1571
6794.92 1446
6795.70 1520
6796.48 1540
6797.26 1471
6798.04 1468
6798.81 1428
6799.59 1470
6800.37 1428
6801.15 1366
6801.93 1391
6802.71 1374
6803.48 1433
6804.26 1403
6805.04 1437
6805.82 1414
6806.60 1360
6807.38 1416
6808.16 1482
6808.94 1406
6809.71 1406
6810.49 1449
6811.27 1447
6812.05 1415
6812.83 1393
6813.61 1341
6814.39 1385
6815.17 1448
6815.95 1495
6816.73 1445
6817.50 1437
6818.28 1318
6819.06 1400
6819.84 1471
6820.62 1482
6821.40 1427
6822.18 1529
6822.96 1456
6823.74 1453
6824.52 1486
6825.30 1429
6826.08 1455
6826.86 1431
6827.64 1440
6828.42 1450
6829.20 1420
6829.98 1488
6830.76 1393
6831.54 1431
6832.32 1539
6833.10 1458
6833.88 1524
6834.66 1635
6835.44 1635
6836.22 1544
6837.00 1557
6837.78 1523
6838.56 1479
6839.34 1515
6840.12 1590
6840.90 1499
6841.68 1489
6842.46 1551
6843.24 1493
6844.03 1507
6844.81 1522
6845.59 1428
6846.37 1460
6847.15 1517
6847.93 1458
6848.71 1521
6849.49 1530
6850.27 1592
6851.05 1629
6851.84 1687
6852.62 1805
6853.40 1889
6854.18 2168
6854.96 2351
6855.74 2532
6856.52 2685
6857.30 2748
6858.09 2709
6858.87 2826
6859.65 2662
6860.43 2630
6861.21 2452
6861.99 2143
6862.78 2016
6863.56 1875
6864.34 1835
6865.12 1766
6865.90 1759
6866.69 1690
6867.47 1604
6868.25 1598
6869.03 1733
6869.82 1788
6870.60 1822
6871.38 1932
6872.16 2049
6872.94 2081
6873.73 2021
6874.51 1977
6875.29 1933
6876.07 1870
6876.86 1767
6877.64 1601
6878.42 1653
6879.21 1673
6879.99 1606
6880.77 1634
6881.55 1667
6882.34 1661
6883.12 1725
6883.90 1867
6884.69 1749
6885.47 1723
6886.25 1765
6887.04 1833
6887.82 1892
6888.60 1954
6889.39 2145
6890.17 2060
6890.95 2028
6891.74 2221
6892.52 2150
6893.30 2306
6894.09 2663
6894.87 2561
6895.65 2584
6896.44 2420
6897.22 2373
6898.01 2230
6898.79 2208
6899.57 2207
6900.36 2023
6901.14 1950
6901.93 1959
6902.71 1843
6903.49 1827
6904.28 1944
6905.06 2111
6905.85 1879
6906.63 1919
6907.42 2075
6908.20 1968
6908.98 1972
6909.77 1960
6910.55 1925
6911.34 1990
6912.12 1923
6912.91 1910
6913.69 1873
6914.48 1805
6915.26 1818
6916.05 1789
6916.83 1853
6917.62 1779
6918.40 1843
6919.19 1709
6919.97 1708
6920.76 1694
6921.54 1768
6922.33 1840
6923.11 1873
6923.90 1881
6924.68 1864
6925.47 1759
6926.25 1782
6927.04 1797
6927.82 1903
6928.61 1917
6929.40 1919
6930.18 1969
6930.97 2074
6931.75 1973
6932.54 1946
6933.32 1941
6934.11 1956
6934.90 1881
6935.68 1830
6936.47 1968
6937.25 1856
6938.04 1818
6938.83 2004
6939.61 2133
6940.40 2092
6941.19 2125
6941.97 2109
6942.76 2036
6943.54 2070
6944.33 2063
6945.12 2030
6945.90 2053
6946.69 2133
6947.48 2188
6948.26 2320
6949.05 2393
6949.84 2360
6950.62 2386
6951.41 2366
6952.20 2436
6952.99 2423
6953.77 2345
6954.56 2341
6955.35 2500
6956.13 2348
6956.92 2481
6957.71 2444
6958.50 2353
6959.28 2387
6960.07 2511
6960.86 2651
6961.64 2566
6962.43 2746
6963.22 2786
6964.01 2730
6964.80 2705
6965.58 2762
6966.37 2870
6967.16 2566
6967.95 2632
6968.73 2745
6969.52 2659
6970.31 2606
6971.10 2679
6971.89 2875
6972.67 2956
6973.46 2849
6974.25 2895
6975.04 3038
6975.83 2993
6976.62 2909
6977.40 3112
6978.19 3287
6978.98 3188
6979.77 3052
6980.56 3036
6981.35 3089
6982.13 3155
6982.92 3150
6983.71 3327
6984.50 3445
6985.29 3709
6986.08 3923
6986.87 4260
6987.66 4836
6988.45 5212
6989.23 5881
6990.02 6808
6990.81 7669
6991.60 8066
6992.39 8435
6993.18 8732
6993.97 8467
6994.76 7698
6995.55 7312
6996.34 6625
6997.13 5725
6997.92 5133
6998.71 4500
6999.50 4356
7000.29 4500
7001.07 4642
7001.86 4958
7002.65 5537
7003.44 6171
7004.23 7169
7005.02 7688
7005.81 8204
7006.60 8615
7007.39 8823
7008.18 8677
7008.97 8093
7009.76 7249
7010.55 6334
7011.34 5618
7012.14 4723
7012.93 4230
7013.72 3730
7014.51 3407
7015.30 3260
7016.09 3063
7016.88 2995
7017.67 2974
7018.46 3101
7019.25 3199
7020.04 3147
7020.83 3285
7021.62 3219
7022.41 3105
7023.20 3137
7024.00 2929
7024.79 2865
7025.58 2760
7026.37 2631
7027.16 2429
7027.95 2484
7028.74 2298
7029.53 2483
7030.32 2545
7031.12 2494
7031.91 2494
7032.70 2460
7033.49 2572
7034.28 2508
7035.07 2380
7035.87 2310
7036.66 2228
7037.45 2288
7038.24 2225
7039.03 2143
7039.82 2246
7040.62 2110
7041.41 2174
7042.20 2191
7042.99 2326
7043.78 2358
7044.58 2338
7045.37 2375
7046.16 2457
7046.95 2433
7047.75 2162
7048.54 2175
7049.33 2270
7050.12 2359
7050.92 2325
7051.71 2291
7052.50 2302
7053.29 2354
7054.09 2297
7054.88 2259
7055.67 2317
7056.46 2496
7057.26 2549
7058.05 2428
7058.84 2306
7059.64 2300
7060.43 2308
7061.22 2237
7062.02 2141
7062.81 2106
7063.60 2092
7064.39 2074
7065.19 1967
7065.98 1944
7066.77 1987
7067.57 2050
7068.36 2068
7069.16 1953
7069.95 1934
7070.74 2054
7071.54 2048
7072.33 2037
7073.12 1963
7073.92 1977
7074.71 1987
7075.51 2032
7076.30 1943
7077.09 2010
7077.89 1961
7078.68 1932
7079.48 1995
7080.27 1854
7081.06 1893
7081.86 1835
7082.65 1862
7083.45 1791
7084.24 1777
7085.04 1749
7085.83 1763
7086.62 1718
7087.42 1784
7088.21 1729
7089.01 1776
7089.80 1904
7090.60 1981
7091.39 1978
7092.19 1996
7092.98 2059
7093.78 2166
7094.57 2164
7095.37 2199
7096.16 2202
7096.96 2224
7097.75 1883
7098.55 1875
7099.34 1827
7100.14 1686
7100.93 1580
7101.73 1705
7102.52 1609
7103.32 1561
7104.11 1465
7104.91 1438
7105.71 1486
7106.50 1419
7107.30 1484
7108.09 1537
7108.89 1441
7109.68 1419
7110.48 1459
7111.28 1350
7112.07 1426
7112.87 1412
7113.66 1341
7114.46 1301
7115.26 1346
7116.05 1434
7116.85 1399
7117.65 1370
7118.44 1339
7119.24 1431
7120.03 1335
7120.83 1370
7121.63 1301
7122.42 1236
7123.22 1324
7124.02 1372
7124.81 1352
7125.61 1342
7126.41 1287
7127.20 1372
7128.00 1435
7128.80 1340
7129.59 1314
7130.39 1335
7131.19 1377
7131.99 1376
7132.78 1409
7133.58 1268
7134.38 1393
7135.17 1387
7135.97 1375
7136.77 1465
7137.57 1542
7138.36 1509
7139.16 1336
7139.96 1417
7140.76 1392
7141.55 1405
7142.35 1440
7143.15 1331
7143.95 1317
7144.74 1443
7145.54 1474
7146.34 1506
7147.14 1485
7147.94 1464
7148.73 1462
7149.53 1507
7150.33 1578
7151.13 1511
7151.93 1442
7152.72 1443
7153.52 1362
7154.32 1304
7155.12 1380
7155.92 1408
7156.72 1382
7157.51 1271
7158.31 1298
7159.11 1427
7159.91 1465
7160.71 1551
7161.51 1471
7162.31 1452
7163.11 1377
7163.90 1420
7164.70 1491
7165.50 1402
7166.30 1393
7167.10 1328
7167.90 1343
7168.70 1272
7169.50 1351
7170.30 1294
7171.10 1338
7171.90 1299
7172.69 1270
7173.49 1324
7174.29 1332
7175.09 1292
7175.89 1248
7176.69 1310
7177.49 1321
7178.29 1244
7179.09 1375
7179.89 1305
7180.69 1211
7181.49 1266
7182.29 1269
7183.09 1378
7183.89 1206
7184.69 1194
7185.49 1265
7186.29 1353
7187.09 1302
7187.89 1295
7188.69 1333
7189.49 1282
7190.29 1421
7191.09 1438
7191.89 1383
7192.69 1455
7193.49 1426
7194.29 1250
7195.09 1324
7195.89 1324
7196.70 1178
7197.50 1172
7198.30 1226
7199.10 1197
7199.90 1229
7200.70 1115
7201.50 1148
7202.30 1170
7203.10 1128
7203.90 1227
7204.70 1192
7205.51 1157
7206.31 1220
7207.11 1151
7207.91 1135
7208.71 1239
7209.51 1140
7210.31 1135
7211.12 1125
7211.92 1130
7212.72 1084
7213.52 1101
7214.32 1085
7215.12 1123
7215.92 1124
7216.73 1188
7217.53 1046
7218.33 1128
7219.13 1103
7219.93 1127
7220.74 1130
7221.54 1084
7222.34 1061
7223.14 1056
7223.94 1111
7224.75 1135
7225.55 1147
7226.35 1063
7227.15 1070
7227.96 1140
7228.76 1188
7229.56 1137
7230.36 1169
7231.17 1110
7231.97 1162
7232.77 1233
7233.57 1148
7234.38 1151
7235.18 1185
7235.98 1178
7236.79 1118
7237.59 1131
7238.39 1161
7239.19 1227
7240.00 1208
7240.80 1204
7241.60 1195
7242.41 1228
7243.21 1238
7244.01 1311
7244.82 1345
7245.62 1271
7246.42 1316
7247.23 1402
7248.03 1364
7248.83 1308
7249.64 1277
7250.44 1298
7251.25 1257
7252.05 1279
7252.85 1327
7253.66 1310
7254.46 1258
7255.27 1242
7256.07 1273
7256.87 1268
7257.68 1282
7258.48 1337
7259.29 1407
7260.09 1340
7260.89 1454
7261.70 1398
7262.50 1362
7263.31 1369
7264.11 1410
7264.92 1413
7265.72 1435
7266.53 1431
7267.33 1429
7268.13 1446
7268.94 1490
7269.74 1477
7270.55 1566
7271.35 1631
7272.16 1562
7272.96 1675
7273.77 1625
7274.57 1651
7275.38 1766
7276.18 1755
7276.99 1666
7277.79 1697
7278.60 1682
7279.40 1801
7280.21 1780
7281.01 1819
7281.82 1667
7282.63 1810
7283.43 1870
7284.24 1991
7285.04 2074
7285.85 2196
7286.65 2594
7287.46 2860
7288.27 3389
7289.07 3854
7289.88 4308
7290.68 4713
7291.49 5024
7292.29 5153
7293.10 5029
7293.91 4545
7294.71 4115
7295.52 3566
7296.33 3085
7297.13 2672
7297.94 2433
7298.74 2311
7299.55 2042
7300.36 2015
7301.16 1853
7301.97 1847
7302.78 1842
7303.58 1830
7304.39 1756
7305.20 1706
7306.00 1750
7306.81 1856
7307.62 1906
7308.42 1842
7309.23 1774
7310.04 1817
7310.84 1785
7311.65 1902
7312.46 1946
7313.27 2023
7314.07 2150
7314.88 2185
7315.69 2295
7316.50 2332
7317.30 2571
7318.11 2610
7318.92 2569
7319.72 2472
7320.53 2576
7321.34 2454
7322.15 2412
7322.96 2428
7323.76 2529
7324.57 2552
7325.38 2595
7326.19 2956
7326.99 2814
7327.80 2981
7328.61 3149
7329.42 2974
7330.23 2963
7331.03 2811
7331.84 2528
7332.65 2395
7333.46 2167
7334.27 2053
7335.08 1970
7335.88 1903
7336.69 1899
7337.50 1813
7338.31 1721
7339.12 1698
7339.93 1665
7340.74 1717
7341.54 1738
7342.35 1736
7343.16 1865
7343.97 1894
7344.78 1869
7345.59 1873
7346.40 1692
7347.21 1759
7348.02 1882
7348.82 1722
7349.63 1810
7350.44 1793
7351.25 1751
7352.06 1716
7352.87 1705
7353.68 1668
7354.49 1780
7355.30 1878
7356.11 1677
7356.92 1641
7357.73 1656
7358.54 1723
7359.35 1804
7360.16 1647
7360.97 1718
7361.78 1710
7362.59 1654
7363.40 1651
7364.21 1721
7365.02 1797
7365.83 1772
7366.64 1769
7367.45 1803
7368.26 1780
7369.07 1739
7369.88 1815
7370.69 1850
7371.50 1881
7372.31 1760
7373.12 1815
7373.93 1901
7374.74 1763
7375.55 1810
7376.36 1904
7377.17 1848
7377.98 1801
7378.79 1749
7379.60 1858
7380.42 1857
7381.23 1886
7382.04 1859
7382.85 2029
7383.66 2132
7384.47 2276
7385.28 2561
7386.09 2644
7386.90 2862
7387.71 2858
7388.53 2870
7389.34 2878
7390.15 2786
7390.96 2712
7391.77 2476
7392.58 2179
7393.39 2169
7394.21 2062
7395.02 1753
7395.83 1792
7396.64 1803
7397.45 1711
7398.27 1638
7399.08 1621
7399.89 1654
7400.70 1738
7401.51 1832
7402.33 1826
7403.14 1788
7403.95 2021
7404.76 2156
7405.57 2326
7406.39 2487
7407.20 2414
7408.01 2495
7408.82 2703
7409.64 2436
7410.45 2421
7411.26 2219
7412.07 2079
7412.89 1959
7413.70 1932
7414.51 1851
7415.32 1830
7416.14 1687
7416.95 1660
7417.76 1562
7418.58 1536
7419.39 1521
7420.20 1569
7421.02 1572
7421.83 1342
7422.64 1492
7423.45 1515
7424.27 1526
7425.08 1556
7425.89 1449
7426.71 1493
7427.52 1451
7428.33 1371
7429.15 1385
7429.96 1442
7430.78 1422
7431.59 1369
7432.40 1406
7433.22 1343
7434.03 1401
7434.84 1351
7435.66 1367
7436.47 1337
7437.29 1258
7438.10 1228
7438.91 1235
7439.73 1281
7440.54 1314
7441.36 1369
7442.17 1269
7442.99 1328
7443.80 1218
7444.61 1348
7445.43 1350
7446.24 1308
7447.06 1300
7447.87 1339
7448.69 1309
7449.50 1263
7450.32 1372
7451.13 1332
7451.95 1284
7452.76 1170
7453.58 1194
7454.39 1259
7455.21 1258
7456.02 1184
7456.84 1239
7457.65 1233
7458.47 1173
7459.28 1206
7460.10 1226
7460.91 1204
7461.73 1162
7462.54 1124
7463.36 1248
7464.17 1332
7464.99 1150
7465.80 1108
7466.62 1160
7467.44 1135
7468.25 1181
7469.07 1147
7469.88 1201
7470.70 1112
7471.51 1139
7472.33 1145
7473.15 1288
7473.96 1240
7474.78 1192
7475.59 1226
7476.41 1223
7477.23 1158
7478.04 1125
7478.86 1157
7479.67 1159
7480.49 1179
7481.31 1189
7482.12 1150
7482.94 1100
7483.76 1114
7484.57 1009
7485.39 1041
7486.21 1149
7487.02 1113
7487.84 1034
7488.66 1040
7489.47 1024
7490.29 1078
7491.11 1014
7491.92 1084
7492.74 1070
7493.56 988
7494.38 1083
7495.19 1126
7496.01 1110
7496.83 1093
7497.64 1058
7498.46 1010
7499.28 1043
7500.10 1024
7500.91 1043
7501.73 1057
7502.55 1123
7503.37 1065
7504.18 990
7505.00 987
7505.82 1022
7506.64 976
7507.46 962
7508.27 1029
7509.09 1022
7509.91 993
7510.73 1071
7511.55 974
7512.36 990
7513.18 1003
7514.00 972
7514.82 968
7515.64 975
7516.45 987
7517.27 934
7518.09 1052
7518.91 1026
7519.73 1047
7520.55 986
7521.37 917
7522.18 949
7523.00 1014
7523.82 926
7524.64 923
7525.46 999
7526.28 932
7527.10 966
7527.92 1004
7528.74 986
7529.55 984
7530.37 1021
7531.19 989
7532.01 1030
7532.83 997
7533.65 954
7534.47 1032
7535.29 971
7536.11 923
7536.93 900
7537.75 978
7538.57 923
7539.39 934
7540.21 1001
7541.03 1016
7541.84 957
7542.66 1001
7543.48 979
7544.30 1000
7545.12 1078
7545.94 1040
7546.76 1044
7547.58 1042
7548.40 1074
7549.22 1011
7550.04 1032
7550.86 966
7551.68 981
7552.51 994
7553.33 1056
7554.15 1059
7554.97 1054
7555.79 1050
7556.61 970
7557.43 1017
7558.25 1036
7559.07 1001
7559.89 1089
7560.71 1055
7561.53 1073
7562.35 1094
7563.17 1028
7563.99 1078
7564.81 1139
7565.64 1061
7566.46 1044
7567.28 1006
7568.10 992
7568.92 1054
7569.74 1052
7570.56 1041
7571.38 1006
7572.21 1028
7573.03 984
7573.85 1057
7574.67 998
7575.49 1011
7576.31 993
7577.13 954
7577.96 977
7578.78 1029
7579.60 936
7580.42 1018
7581.24 1010
7582.07 968
7582.89 959
7583.71 948
7584.53 1018
7585.35 1016
7586.18 1039
7587.00 992
7587.82 1057
7588.64 1107
7589.46 1055
7590.29 918
7591.11 990
7591.93 1019
7592.75 1070
7593.58 1105
7594.40 1065
7595.22 1048
7596.04 1037
7596.87 1047
7597.69 1167
7598.51 1098
7599.34 1084
7600.16 1079
7600.98 1027
7601.80 995
7602.63 1019
7603.45 981
7604.27 1086
7605.10 1049
7605.92 982
7606.74 1097
7607.57 1101
7608.39 1152
7609.21 1218
7610.04 1191
7610.86 1305
7611.68 1327
7612.51 1326
7613.33 1262
7614.15 1246
7614.98 1176
7615.80 1228
7616.62 1195
7617.45 1096
7618.27 1064
7619.10 1033
7619.92 1015
7620.74 1102
7621.57 1071
7622.39 1050
7623.22 1125
7624.04 1140
7624.86 1124
7625.69 1098
7626.51 1186
7627.34 1219
7628.16 1250
7628.99 1132
7629.81 1202
7630.64 1202
7631.46 1185
7632.28 1125
7633.11 1197
7633.93 1123
7634.76 1130
7635.58 1282
7636.41 1397
7637.23 1358
7638.06 1449
7638.88 1460
7639.71 1428
7640.53 1396
7641.36 1302
7642.18 1327
7643.01 1242
7643.83 1180
7644.66 1175
7645.48 1199
7646.31 1127
7647.14 1024
7647.96 1028
7648.79 916
7649.61 984
7650.44 1045
7651.26 1007
7652.09 1007
7652.91 1002
7653.74 1053
7654.57 1019
7655.39 1096
7656.22 1006
7657.04 953
7657.87 972
7658.70 953
7659.52 909
7660.35 863
7661.17 924
7662.00 877
7662.83 878
7663.65 912
7664.48 872
7665.31 817
7666.13 851
7666.96 889
7667.79 808
7668.61 834
7669.44 856
7670.27 876
7671.09 827
7671.92 847
7672.75 858
7673.57 895
7674.40 885
7675.23 930
7676.05 907
7676.88 925
7677.71 948
7678.53 834
7679.36 844
7680.19 859
7681.02 803
7681.84 816
7682.67 831
7683.50 912
7684.33 889
7685.15 816
7685.98 807
7686.81 820
7687.64 808
7688.46 848
7689.29 839
7690.12 868
7690.95 934
7691.77 847
7692.60 829
7693.43 933
7694.26 872
7695.09 912
7695.91 897
7696.74 814
7697.57 880
7698.40 814
7699.23 739
7700.06 837
7700.88 803
7701.71 782
7702.54 878
7703.37 834
7704.20 876
7705.03 819
7705.85 826
7706.68 939
7707.51 826
7708.34 886
7709.17 870
7710.00 854
7710.83 847
7711.66 811
7712.48 844
7713.31 846
7714.14 836
7714.97 844
7715.80 785
7716.63 902
7717.46 847
7718.29 850
7719.12 790
7719.95 846
7720.78 911
7721.61 926
7722.44 867
7723.27 852
7724.09 830
7724.92 819
7725.75 811
7726.58 813
7727.41 842
7728.24 773
7729.07 816
7729.90 858
7730.73 816
7731.56 894
7732.39 914
7733.22 862
7734.05 836
7734.88 818
7735.71 839
7736.54 846
7737.37 807
7738.20 917
7739.03 919
7739.86 894
7740.70 902
7741.53 865
7742.36 861
7743.19 846
7744.02 793
7744.85 786
7745.68 813
7746.51 827
7747.34 887
7748.17 844
7749.00 800
7749.83 865
7750.66 895
7751.50 944
7752.33 935
7753.16 1000
7753.99 1078
7754.82 1099
7755.65 1052
7756.48 1111
7757.31 1161
7758.15 1020
7758.98 1009
7759.81 998
7760.64 1008
7761.47 824
7762.30 855
7763.13 854
7763.97 804
7764.80 840
7765.63 886
7766.46 909
7767.29 873
7768.13 831
7768.96 852
7769.79 905
7770.62 953
7771.45 960
7772.29 925
7773.12 831
7773.95 883
7774.78 864
7775.62 788
7776.45 820
7777.28 842
7778.11 800
7778.95 851
7779.78 872
7780.61 845
7781.44 865
7782.28 938
7783.11 877
7783.94 804
7784.77 825
7785.61 898
7786.44 859
7787.27 853
7788.11 821
7788.94 796
7789.77 774
7790.61 823
7791.44 814
7792.27 821
7793.10 884
7793.94 846
7794.77 872
7795.60 911
7796.44 865
7797.27 918
7798.11 901
7798.94 872
7799.77 919
7800.61 821
7801.44 827
7802.27 866
7803.11 854
7803.94 917
7804.78 909
7805.61 831
7806.44 863
7807.28 840
7808.11 836
7808.95 894
7809.78 805
7810.61 881
7811.45 832
7812.28 927
7813.12 892
7813.95 897
7814.79 905
7815.62 854
7816.45 918
7817.29 921
7818.12 956
7818.96 975
7819.79 1063
7820.63 1051
7821.46 1172
7822.30 1149
7823.13 1146
7823.97 1063
7824.80 1090
7825.64 1199
7826.47 1075
7827.31 1035
7828.14 1020
7828.98 1005
7829.81 983
7830.65 999
7831.48 961
7832.32 999
7833.15 996
7833.99 1013
7834.83 1009
7835.66 945
7836.50 977
7837.33 998
7838.17 1009
7839.00 959
7839.84 940
7840.68 1024
7841.51 1094
7842.35 1122
7843.18 1090
7844.02 989
7844.86 1017
7845.69 991
7846.53 972
7847.36 985
7848.20 965
7849.04 961
7849.87 1017
7850.71 965
7851.55 955
7852.38 1028
7853.22 973
7854.05 930
7854.89 881
7855.73 908
7856.56 883
7857.40 896
7858.24 885
7859.08 887
7859.91 847
7860.75 910
7861.59 904
7862.42 840
7863.26 828
7864.10 809
7864.93 838
7865.77 923
7866.61 890
7867.45 861
7868.28 891
7869.12 848
7869.96 864
7870.80 827
7871.63 919
7872.47 872
7873.31 829
7874.15 860
7874.98 906
7875.82 910
7876.66 820
7877.50 804
7878.33 841
7879.17 879
7880.01 807
7880.85 819
7881.69 877
7882.52 851
7883.36 843
7884.20 882
7885.04 957
7885.88 1030
7886.71 927
7887.55 903
7888.39 872
7889.23 826
7890.07 860
7890.91 907
7891.75 882
7892.58 883
7893.42 893
7894.26 834
7895.10 874
7895.94 872
7896.78 910
7897.62 926
7898.46 999
7899.29 954
7900.13 905
7900.97 829
7901.81 954
7902.65 954
7903.49 881
7904.33 937
7905.17 1032
7906.01 1008
7906.85 1039
7907.69 962
7908.53 932
7909.37 977
7910.21 973
7911.04 1001
7911.88 960
7912.72 865
7913.56 829
7914.40 813
7915.24 815
7916.08 795
7916.92 842
7917.76 885
7918.60 900
7919.44 972
7920.28 953
7921.12 992
7921.96 1060
7922.80 1061
7923.64 1127
7924.48 1095
7925.32 1152
7926.16 1104
7927.01 1140
7927.85 1165
7928.69 1083
7929.53 1022
7930.37 934
7931.21 892
7932.05 882
7932.89 774
7933.73 816
7934.57 877
7935.41 847
7936.25 809
7937.09 782
7937.93 819
7938.78 766
7939.62 748
7940.46 795
7941.30 836
7942.14 827
7942.98 760
7943.82 789
7944.66 782
7945.51 805
7946.35 844
7947.19 813
7948.03 731
7948.87 761
7949.71 758
7950.56 781
7951.40 753
7952.24 837
7953.08 802
7953.92 828
7954.76 843
7955.61 859
7956.45 787
7957.29 805
7958.13 765
7958.97 742
7959.82 807
7960.66 772
7961.50 917
7962.34 875
7963.19 843
7964.03 810
7964.87 823
7965.71 861
7966.56 807
7967.40 736
7968.24 833
7969.08 796
7969.93 774
7970.77 844
7971.61 840
7972.45 852
7973.30 909
7974.14 801
7974.98 822
7975.83 853
7976.67 871
7977.51 849
7978.36 794
7979.20 833
7980.04 806
7980.89 837
7981.73 883
7982.57 827
7983.42 824
7984.26 818
7985.10 757
7985.95 813
7986.79 828
7987.63 817
7988.48 710
7989.32 819
7990.16 788
7991.01 759
7991.85 806
7992.70 781
7993.54 784
7994.38 780
7995.23 791
7996.07 761
7996.92 774
7997.76 711
7998.60 766
7999.45 796
8000.29 805
8001.14 775
8001.98 721
8002.83 701
8003.67 724
8004.52 699
8005.36 764
8006.20 777
8007.05 685
8007.89 805
8008.74 746
8009.58 735
8010.43 754
8011.27 697
8012.12 754
8012.96 779
8013.81 724
8014.65 658
8015.50 669
8016.34 641
8017.19 667
8018.03 729
8018.88 757
8019.72 710
8020.57 668
8021.42 662
8022.26 765
8023.11 788
8023.95 710
8024.80 705
8025.64 733
8026.49 697
8027.33 635
8028.18 690
8029.03 665
8029.87 691
8030.72 663
8031.56 699
8032.41 674
8033.26 714
8034.10 743
8034.95 740
8035.79 767
8036.64 668
8037.49 685
8038.33 743
8039.18 700
8040.03 726
8040.87 787
8041.72 733
8042.57 690
8043.41 695
8044.26 634
8045.11 690
8045.95 685
8046.80 665
8047.65 701
8048.49 696
8049.34 760
8050.19 742
8051.03 655
8051.88 575
8052.73 669
8053.58 658
8054.42 693
8055.27 708
8056.12 735
8056.96 720
8057.81 752
8058.66 719
8059.51 656
8060.35 643
8061.20 705
8062.05 738
8062.90 640
8063.74 669
8064.59 662
8065.44 633
8066.29 687
8067.14 692
8067.98 669
8068.83 647
8069.68 703
8070.53 768
8071.38 696
8072.22 670
8073.07 706
8073.92 675
8074.77 703
8075.62 710
8076.46 711
8077.31 699
8078.16 744
8079.01 675
8079.86 674
8080.71 695
8081.56 734
8082.40 718
8083.25 817
8084.10 706
8084.95 663
8085.80 694
8086.65 689
8087.50 730
8088.35 727
8089.19 731
8090.04 758
8090.89 715
8091.74 690
8092.59 672
8093.44 685
8094.29 670
8095.14 691
8095.99 671
8096.84 646
8097.69 658
8098.54 676
8099.39 655
8100.24 666
8101.09 608
8101.94 606
8102.79 673
8103.63 661
8104.48 654
8105.33 690
8106.18 644
8107.03 685
8107.88 733
8108.73 728
8109.58 644
8110.43 613
8111.28 643
8112.14 684
8112.99 661
8113.84 677
8114.69 716
8115.54 707
8116.39 645
8117.24 611
8118.09 661
8118.94 640
8119.79 687
8120.64 643
8121.49 688
8122.34 642
8123.19 652
8124.04 715
8124.89 738
8125.74 686
8126.60 704
8127.45 746
8128.30 760
8129.15 784
8130.00 754
8130.85 726
8131.70 677
8132.55 725
8133.40 722
8134.26 745
8135.11 730
8135.96 788
8136.81 718
8137.66 686
8138.51 715
8139.37 762
8140.22 735
8141.07 740
8141.92 681
8142.77 694
8143.62 732
8144.48 682
8145.33 696
8146.18 726
8147.03 751
8147.88 745
8148.74 778
8149.59 811
8150.44 731
8151.29 765
8152.15 748
8153.00 656
8153.85 729
8154.70 742
8155.56 727
8156.41 799
8157.26 749
8158.11 754
8158.97 785
8159.82 811
8160.67 793
8161.52 882
8162.38 913
8163.23 844
8164.08 773
8164.94 842
8165.79 790
8166.64 776
8167.49 774
8168.35 743
8169.20 835
8170.05 819
8170.91 751
8171.76 775
8172.61 762
8173.47 754
8174.32 715
8175.17 710
8176.03 734
8176.88 724
8177.74 754
8178.59 781
8179.44 790
8180.30 741
8181.15 730
8182.00 735
8182.86 738
8183.71 723
8184.57 699
8185.42 740
8186.27 709
8187.13 679
8187.98 707
8188.84 748
8189.69 701
8190.55 671
8191.40 706
8192.25 759
8193.11 695
8193.96 687
8194.82 722
8195.67 678
8196.53 624
8197.38 722
8198.24 683
8199.09 592
8199.95 618
8200.80 587
8201.66 665
8202.51 684
8203.37 685
8204.22 637
8205.08 652
8205.93 661
8206.79 706
8207.64 695
8208.50 687
8209.35 696
8210.21 698
8211.06 677
8211.92 660
8212.77 687
8213.63 670
8214.48 693
8215.34 664
8216.20 702
8217.05 682
8217.91 684
8218.76 677
8219.62 650
8220.48 683
8221.33 727
8222.19 679
8223.04 672
8223.90 725
8224.76 750
8225.61 769
8226.47 778
8227.32 814
8228.18 779
8229.04 860
8229.89 845
8230.75 898
8231.61 811
8232.46 870
8233.32 838
8234.18 839
8235.03 761
8235.89 735
8236.75 727
8237.60 691
8238.46 681
8239.32 750
8240.17 777
8241.03 732
8241.89 749
8242.74 720
8243.60 774
8244.46 737
8245.32 663
8246.17 707
8247.03 726
8247.89 677
8248.74 680
8249.60 738
8250.46 600
8251.32 651
8252.17 639
8253.03 664
8253.89 716
8254.75 724
8255.60 672
8256.46 737
8257.32 717
8258.18 732
8259.04 734
8259.89 722
8260.75 711
8261.61 769
8262.47 746
8263.33 707
8264.18 673
8265.04 600
8265.90 706
8266.76 720
8267.62 747
8268.48 684
8269.33 746
8270.19 701
8271.05 691
8271.91 609
8272.77 693
8273.63 711
8274.49 716
8275.34 734
8276.20 709
8277.06 661
8277.92 716
8278.78 700
8279.64 677
8280.50 657
8281.36 585
8282.22 633
8283.08 657
8283.93 690
8284.79 664
8285.65 701
8286.51 703
8287.37 676
8288.23 676
8289.09 728
8289.95 670
8290.81 693
8291.67 671
8292.53 762
8293.39 711
8294.25 593
8295.11 683
8295.97 759
8296.83 748
8297.69 661
8298.55 699
8299.41 677
8300.27 666
8301.13 697
8301.99 716
8302.85 662
8303.71 662
8304.57 703
8305.43 728
8306.29 751
8307.15 682
8308.01 662
8308.87 698
8309.73 730
8310.59 726
8311.45 705
8312.31 693
8313.17 724
8314.03 703
8314.90 722
8315.76 687
8316.62 673
8317.48 693
8318.34 708
8319.20 764
8320.06 728
8320.92 724
8321.78 688
8322.64 755
8323.51 762
8324.37 804
8325.23 686
8326.09 690
8326.95 688
8327.81 716
8328.67 685
8329.54 666
8330.40 713
8331.26 639
8332.12 710
8332.98 730
8333.84 667
8334.71 695
8335.57 797
8336.43 687
8337.29 714
8338.15 739
8339.02 724
8339.88 690
8340.74 619
8341.60 655
8342.46 669
8343.33 705
8344.19 747
8345.05 716
8345.91 702
8346.78 702
8347.64 657
8348.50 708
8349.36 712
8350.23 717
8351.09 743
8351.95 752
8352.81 733
8353.68 740
8354.54 713
8355.40 766
8356.27 845
8357.13 682
8357.99 750
8358.86 754
8359.72 825
8360.58 822
8361.44 784
8362.31 783
8363.17 735
8364.03 775
8364.90 783
8365.76 754
8366.63 738
8367.49 810
8368.35 772
8369.22 795
8370.08 793
8370.94 751
8371.81 742
8372.67 817
8373.53 825
8374.40 827
8375.26 804
8376.13 773
8376.99 760
8377.85 866
8378.72 912
8379.58 879
8380.45 779
8381.31 857
8382.18 839
8383.04 904
8383.90 897
8384.77 852
8385.63 888
8386.50 850
8387.36 837
8388.23 778
8389.09 908
8389.96 839
8390.82 899
8391.69 897
8392.55 934
8393.42 956
8394.28 895
8395.15 922
8396.01 956
8396.88 871
8397.74 903
8398.61 888
8399.47 939
8400.34 945
8401.20 929
8402.07 1052
8402.93 924
8403.80 946
8404.66 1040
8405.53 1029
8406.39 924
8407.26 961
8408.12 976
8408.99 973
8409.86 929
8410.72 964
8411.59 938
8412.45 965
8413.32 1055
8414.19 1056
8415.05 1029
8415.92 994
8416.78 1058
8417.65 1055
8418.52 1075
8419.38 1130
8420.25 1094
8421.11 1145
8421.98 1099
8422.85 1141
8423.71 1114
8424.58 1059
8425.45 1094
8426.31 1101
8427.18 1144
8428.05 1152
8428.91 1121
8429.78 1200
8430.65 1170
8431.51 1210
8432.38 1259
8433.25 1344
8434.11 1362
8434.98 1394
8435.85 1444
8436.72 1388
8437.58 1316
8438.45 1395
8439.32 1476
8440.18 1394
8441.05 1382
8441.92 1339
8442.79 1461
8443.65 1512
8444.52 1493
8445.39 1566
8446.26 1624
8447.12 1681
8447.99 1767
8448.86 1762
8449.73 1681
8450.60 1767
8451.46 1830
8452.33 1844
8453.20 1686
8454.07 1777
8454.94 1775
8455.80 1794
8456.67 1831
8457.54 1970
8458.41 2085
8459.28 2270
8460.14 2471
8461.01 2655
8461.88 2922
8462.75 3212
8463.62 3341
8464.49 3476
8465.36 3448
8466.22 3364
8467.09 3232
8467.96 3063
8468.83 2887
8469.70 2686
8470.57 2507
8471.44 2536
8472.31 2635
8473.17 2766
8474.04 3221
8474.91 3829
8475.78 4430
8476.65 5099
8477.52 5577
8478.39 5834
8479.26 5686
8480.13 5563
8481.00 4924
8481.87 4235
8482.74 3622
8483.61 3059
8484.48 2656
8485.34 2215
8486.21 1988
8487.08 1741
8487.95 1600
8488.82 1583
8489.69 1608
8490.56 1537
8491.43 1517
8492.30 1524
8493.17 1546
8494.04 1526
8494.91 1511
8495.78 1491
8496.65 1497
8497.52 1503
8498.39 1393
8499.26 1271
8500.13 1316
8501.01 1383
8501.88 1375
8502.75 1365
8503.62 1426
8504.49 1442
8505.36 1395
8506.23 1515
8507.10 1454
8507.97 1359
8508.84 1366
8509.71 1344
8510.58 1323
8511.45 1280
8512.32 1406
8513.20 1450
8514.07 1480
8514.94 1503
8515.81 1593
8516.68 1650
8517.55 1599
8518.42 1538
8519.29 1522
8520.17 1516
8521.04 1440
8521.91 1400
8522.78 1387
8523.65 1400
8524.52 1336
8525.39 1318
8526.27 1335
8527.14 1276
8528.01 1307
8528.88 1356
8529.75 1337
8530.63 1334
8531.50 1299
8532.37 1301
8533.24 1402
8534.11 1335
8534.99 1362
8535.86 1390
8536.73 1464
8537.60 1424
8538.47 1455
8539.35 1474
8540.22 1510
8541.09 1332
8541.96 1397
8542.84 1472
8543.71 1423
8544.58 1449
8545.46 1458
8546.33 1387
8547.20 1413
8548.07 1395
8548.95 1466
8549.82 1498
8550.69 1422
8551.57 1385
8552.44 1474
8553.31 1492
8554.18 1470
8555.06 1431
8555.93 1500
8556.80 1530
8557.68 1446
8558.55 1561
8559.42 1528
8560.30 1541
8561.17 1642
8562.04 1575
8562.92 1528
8563.79 1543
8564.67 1524
8565.54 1499
8566.41 1347
8567.29 1278
8568.16 1271
8569.03 1228
8569.91 1190
8570.78 1131
8571.66 1094
8572.53 1102
8573.40 1135
8574.28 1161
8575.15 1087
8576.03 1138
8576.90 1168
8577.78 1106
8578.65 1034
8579.52 1061
8580.40 1139
8581.27 1025
8582.15 1085
8583.02 1053
8583.90 1052
8584.77 1080
8585.65 1059
8586.52 1014
8587.40 976
8588.27 1024
8589.15 1106
8590.02 1104
8590.90 1037
8591.77 1124
8592.65 1077
8593.52 1089
8594.40 1090
8595.27 1059
8596.15 1081
8597.02 1016
8597.90 1043
8598.77 1030
8599.65 954
8600.52 1004
8601.40 998
8602.28 1042
8603.15 1059
8604.03 970
8604.90 1014
8605.78 1034
8606.65 1044
8607.53 996
8608.41 1031
8609.28 1047
8610.16 994
8611.03 1041
8611.91 1089
8612.79 1101
8613.66 1101
8614.54 1177
8615.41 1111
8616.29 1194
8617.17 1176
8618.04 1239
8618.92 1258
8619.80 1226
8620.67 1216
8621.55 1211
8622.43 1215
8623.30 1099
8624.18 1171
8625.06 1108
8625.93 1142
8626.81 1192
8627.69 1237
8628.56 1226
8629.44 1291
8630.32 1360
8631.20 1413
8632.07 1433
8632.95 1490
8633.83 1474
8634.70 1409
8635.58 1373
8636.46 1296
8637.34 1274
8638.21 1186
8639.09 1164
8639.97 1178
8640.85 1149
8641.72 1101
8642.60 1059
8643.48 1036
8644.36 1051
8645.23 1036
8646.11 1102
8646.99 1115
8647.87 1112
8648.75 1093
8649.62 1101
8650.50 1049
8651.38 1034
8652.26 1060
8653.14 1145
8654.01 1105
8654.89 1098
8655.77 1110
8656.65 1063
8657.53 1129
8658.41 1116
8659.29 1089
8660.16 1126
8661.04 1142
8661.92 1151
8662.80 1096
8663.68 1103
8664.56 1106
8665.44 1031
8666.31 1117
8667.19 1145
8668.07 1112
8668.95 1100
8669.83 1131
8670.71 1088
8671.59 1069
8672.47 1040
8673.35 1123
8674.23 1069
8675.11 1102
8675.99 1140
8676.86 1193
8677.74 1245
8678.62 1236
8679.50 1276
8680.38 1284
8681.26 1388
8682.14 1359
8683.02 1413
8683.90 1319
8684.78 1299
8685.66 1313
8686.54 1246
8687.42 1245
8688.30 1222
8689.18 1178
8690.06 1222
8690.94 1198
8691.82 1224
8692.70 1175
8693.58 1215
8694.46 1250
8695.34 1474
8696.22 1597
8697.10 1709
8697.98 1934
8698.86 2095
8699.74 2194
8700.62 2310
8701.51 2343
8702.39 2346
8703.27 2096
8704.15 1972
8705.03 1717
8705.91 1543
8706.79 1494
8707.67 1259
8708.55 1227
8709.43 1107
8710.31 1100
8711.20 995
8712.08 1030
8712.96 970
8713.84 945
8714.72 997
8715.60 933
8716.48 838
8717.36 878
8718.25 948
8719.13 873
8720.01 877
8720.89 804
8721.77 853
8722.65 900
8723.54 845
8724.42 932
8725.30 856
8726.18 897
8727.06 932
8727.95 968
8728.83 849
8729.71 931
8730.59 853
8731.47 911
8732.36 907
8733.24 882
8734.12 900
8735.00 981
8735.89 1044
8736.77 986
8737.65 894
8738.53 1038
8739.42 1051
8740.30 978
8741.18 911
8742.06 989
8742.95 922
8743.83 937
8744.71 880
8745.59 881
8746.48 875
8747.36 888
8748.24 838
8749.13 828
8750.01 801
8750.89 860
8751.78 828
8752.66 823
8753.54 801
8754.43 825
8755.31 865
8756.19 867
8757.08 872
8757.96 888
8758.84 857
8759.73 893
8760.61 874
8761.49 931
8762.38 940
8763.26 920
8764.15 947
8765.03 936
8765.91 920
8766.80 983
8767.68 999
8768.57 1008
8769.45 934
8770.33 909
8771.22 961
8772.10 984
8772.99 843
8773.87 854
8774.75 976
8775.64 909
8776.52 925
8777.41 940
8778.29 900
8779.18 938
8780.06 876
8780.95 880
8781.83 896
8782.72 921
8783.60 915
8784.49 868
8785.37 877
8786.26 940
8787.14 865
8788.03 817
8788.91 808
8789.80 822
8790.68 798
8791.57 824
8792.45 803
8793.34 812
8794.22 932
8795.11 838
8795.99 864
8796.88 755
8797.76 831
8798.65 922
8799.53 897
8800.42 865
8801.31 885
8802.19 800
8803.08 847
8803.96 836
8804.85 828
8805.74 844
8806.62 792
8807.51 811
8808.39 862
8809.28 814
8810.17 778
8811.05 844
8811.94 776
8812.82 779
8813.71 833
8814.60 849
8815.48 872
8816.37 808
8817.26 801
8818.14 761
8819.03 766
8819.92 795
8820.80 732
8821.69 754
8822.58 824
8823.46 804
8824.35 810
8825.24 756
8826.12 761
8827.01 723
8827.90 733
8828.78 691
8829.67 747
8830.56 809
8831.45 859
8832.33 788
8833.22 827
8834.11 785
8835.00 740
8835.88 729
8836.77 789
8837.66 774
8838.55 784
8839.43 722
8840.32 729
8841.21 695
8842.10 725
8842.98 731
8843.87 743
8844.76 714
8845.65 674
8846.54 715
8847.42 711
8848.31 738
8849.20 759
8850.09 774
8850.98 755
8851.86 730
8852.75 773
8853.64 744
8854.53 718
8855.42 716
8856.31 732
8857.19 741
8858.08 760
8858.97 730
8859.86 711
8860.75 727
8861.64 688
8862.53 684
8863.42 702
8864.30 714
8865.19 666
8866.08 686
8866.97 706
8867.86 731
8868.75 676
8869.64 675
8870.53 686
8871.42 753
8872.31 730
8873.20 631
8874.08 658
8874.97 718
8875.86 672
8876.75 633
8877.64 641
8878.53 635
8879.42 660
8880.31 650
8881.20 649
8882.09 671
8882.98 702
8883.87 686
8884.76 685
8885.65 666
8886.54 668
8887.43 653
8888.32 649
8889.21 619
8890.10 609
8890.99 631
8891.88 653
8892.77 682
8893.66 609
8894.55 631
8895.44 607
8896.33 601
8897.22 642
8898.11 615
8899.00 634
8899.90 645
8900.79 590
8901.68 632
8902.57 646
8903.46 647
8904.35 595
8905.24 614
8906.13 587
8907.02 590
8907.91 585
8908.80 548
8909.70 633
8910.59 644
8911.48 651
8912.37 641
8913.26 629
8914.15 631
8915.04 613
8915.93 589
8916.83 585
8917.72 607
8918.61 605
8919.50 613
8920.39 651
8921.28 697
8922.18 665
8923.07 588
8923.96 664
8924.85 666
8925.74 690
8926.64 634
8927.53 606
8928.42 572
8929.31 666
8930.20 661
8931.10 602
8931.99 549
8932.88 656
8933.77 592
8934.67 626
8935.56 575
8936.45 591
8937.34 560
8938.24 598
8939.13 630
8940.02 614
8940.91 594
8941.81 614
8942.70 623
8943.59 592
8944.49 584
8945.38 561
8946.27 579
8947.16 602
8948.06 623
8948.95 562
8949.84 578
8950.74 605
8951.63 589
8952.52 592
8953.42 576
8954.31 596
8955.20 632
8956.10 587
8956.99 578
8957.88 568
8958.78 534
8959.67 557
8960.56 564
8961.46 558
8962.35 602
8963.25 608
8964.14 573
8965.03 598
8965.93 624
8966.82 599
8967.72 539
8968.61 565
8969.50 565
8970.40 588
8971.29 611
8972.19 576
8973.08 614
8973.98 621
8974.87 596
8975.76 590
8976.66 619
8977.55 585
8978.45 562
8979.34 558
8980.24 635
8981.13 618
8982.03 584
8982.92 653
8983.82 583
8984.71 577
8985.61 563
8986.50 584
8987.40 585
8988.29 616
8989.19 596
8990.08 623
8990.98 591
8991.87 567
8992.77 570
8993.66 552
8994.56 518
8995.45 564
8996.35 560
8997.24 535
8998.14 554
8999.04 535
8999.93 562
9000.83 569
9001.72 569
9002.62 486
9003.51 528
9004.41 538
9005.31 592
9006.20 537
9007.10 586
9007.99 571
9008.89 649
9009.79 598
9010.68 561
9011.58 531
9012.48 566
9013.37 543
9014.27 556
9015.16 531
9016.06 477
9016.96 539
9017.85 548
9018.75 548
9019.65 539
9020.54 549
9021.44 569
9022.34 557
9023.23 530
9024.13 473
9025.03 523
9025.93 522
9026.82 553
9027.72 527
9028.62 521
9029.51 493
9030.41 536
9031.31 575
9032.21 529
9033.10 496
9034.00 591
9034.90 526
9035.79 549
9036.69 570
9037.59 539
9038.49 534
9039.38 552
9040.28 556
9041.18 570
9042.08 606
9042.98 560
9043.87 565
9044.77 548
9045.67 508
9046.57 538
9047.47 531
9048.36 512
9049.26 579
9050.16 556
9051.06 570
9051.96 599
9052.85 548
9053.75 585
9054.65 571
9055.55 547
9056.45 559
9057.35 520
9058.25 578
9059.14 570
9060.04 497
9060.94 523
9061.84 509
9062.74 509
9063.64 533
9064.54 563
9065.44 572
9066.33 575
9067.23 546
9068.13 513
9069.03 566
9069.93 575
9070.83 574
9071.73 516
9072.63 520
9073.53 536
9074.43 595
9075.33 531
9076.23 544
9077.13 615
9078.03 547
9078.92 502
9079.82 519
9080.72 517
9081.62 557
9082.52 520
9083.42 516
9084.32 598
9085.22 540
9086.12 557
9087.02 534
9087.92 519
9088.82 574
9089.72 591
9090.62 514
9091.52 518
9092.42 587
9093.32 571
9094.22 543
9095.12 562
9096.03 591
9096.93 553
9097.83 531
9098.73 501
9099.63 493
9100.53 550
9101.43 564
9102.33 532
9103.23 526
9104.13 561
9105.03 582
9105.93 517
9106.83 488
9107.74 481
9108.64 557
9109.54 507
9110.44 494
9111.34 536
9112.24 571
9113.14 513
9114.04 482
9114.94 519
9115.85 501
9116.75 507
9117.65 485
9118.55 512
9119.45 558
9120.35 541
9121.26 499
9122.16 561
9123.06 494
9123.96 519
9124.86 526
9125.77 512
9126.67 529
9127.57 519
9128.47 586
9129.37 527
9130.28 482
9131.18 507
9132.08 472
9132.98 515
9133.88 473
9134.79 536
9135.69 575
9136.59 537
9137.49 507
9138.40 506
9139.30 529
9140.20 561
9141.10 504
9142.01 496
9142.91 510
9143.81 507
9144.72 536
9145.62 535
9146.52 457
9147.42 537
9148.33 548
9149.23 540
9150.13 545
9151.04 523
9151.94 529
9152.84 591
9153.75 559
9154.65 509
9155.55 576
9156.46 517
9157.36 542
9158.26 534
9159.17 490
9160.07 513
9160.97 534
9161.88 511
9162.78 517
9163.69 497
9164.59 571
9165.49 557
9166.40 531
9167.30 515
9168.21 534
9169.11 552
9170.01 512
9170.92 501
9171.82 466
9172.73 506
9173.63 491
9174.53 563
9175.44 559
9176.34 517
9177.25 531
9178.15 569
9179.06 536
9179.96 551
9180.87 532
9181.77 554
9182.68 501
9183.58 512
9184.49 548
9185.39 560
9186.30 526
9187.20 451
9188.11 509
9189.01 537
9189.92 540
9190.82 489
9191.73 521
9192.63 535
9193.54 537
9194.44 532
9195.35 524
9196.25 514
9197.16 589
9198.06 576
9198.97 551
9199.87 567
9200.78 580
9201.69 554
9202.59 525
9203.50 577
9204.40 549
9205.31 575
9206.21 584
9207.12 584
9208.03 572
9208.93 571
9209.84 619
9210.74 636
9211.65 585
9212.56 554
9213.46 611
9214.37 572
9215.28 536
9216.18 519
9217.09 541
9218.00 586
9218.90 542
9219.81 533
9220.72 534
9221.62 566
9222.53 622
9223.44 588
9224.34 650
9225.25 642
9226.16 598
9227.06 608
9227.97 629
9228.88 587
9229.78 567
9230.69 594
9231.60 589
9232.51 542
9233.41 516
9234.32 516
9235.23 523
9236.13 568
9237.04 566
9237.95 501
9238.86 519
9239.76 528
9240.67 508
9241.58 475
9242.49 518
9243.39 518
9244.30 514
9245.21 534
9246.12 490
9247.03 471
9247.93 577
9248.84 493
9249.75 515
9250.66 505
9251.57 504
9252.47 504
9253.38 538
9254.29 505
9255.20 472
9256.11 483
9257.02 554
9257.92 556
9258.83 576
9259.74 472
9260.65 533
9261.56 510
9262.47 488
9263.38 488
9264.28 509
9265.19 543
9266.10 531
9267.01 532
9267.92 544
9268.83 477
9269.74 493
9270.65 558
9271.56 551
9272.47 495
9273.37 526
9274.28 526
9275.19 491
9276.10 498
9277.01 539
9277.92 532
9278.83 528
9279.74 545
9280.65 479
9281.56 493
9282.47 561
9283.38 511
9284.29 466
9285.20 512
9286.11 523
9287.02 541
9287.93 550
9288.84 479
9289.75 478
9290.66 466
9291.57 501
9292.48 509
9293.39 571
9294.30 583
9295.21 572
9296.12 551
9297.03 538
9297.94 560
9298.85 555
9299.76 539
9300.67 525
9301.58 508
9302.49 541
9303.40 559
9304.31 518
9305.23 517
9306.14 525
9307.05 555
9307.96 594
9308.87 523
9309.78 486
9310.69 557
9311.60 519
9312.51 577
9313.42 563
9314.34 535
9315.25 561
9316.16 606
9317.07 591
9317.98 571
9318.89 516
9319.80 617
9320.72 617
9321.63 554
9322.54 649
9323.45 592
9324.36 503
9325.27 514
9326.19 512
9327.10 498
9328.01 577
9328.92 559
9329.83 581
9330.74 548
9331.66 529
9332.57 551
9333.48 525
9334.39 550
9335.31 494
9336.22 558
9337.13 566
9338.04 629
9338.96 567
9339.87 540
9340.78 540
9341.69 516
9342.61 521
9343.52 493
9344.43 498
9345.34 502
9346.26 518
9347.17 558
9348.08 530
9348.99 486
9349.91 522
9350.82 526
9351.73 521
9352.65 550
9353.56 534
9354.47 515
9355.39 533
9356.30 521
9357.21 569
9358.13 547
9359.04 502
9359.95 520
9360.87 525
9361.78 524
9362.69 536
9363.61 520
9364.52 542
9365.43 607
9366.35 543
9367.26 537
9368.18 555
9369.09 534
9370.00 503
9370.92 496
9371.83 581
9372.75 561
9373.66 552
9374.57 519
9375.49 593
9376.40 558
9377.32 573
9378.23 515
9379.15 551
9380.06 527
9380.97 614
9381.89 602
9382.80 547
9383.72 547
9384.63 563
9385.55 568
9386.46 551
9387.38 574
9388.29 611
9389.21 575
9390.12 561
9391.04 584
9391.95 577
9392.87 584
9393.78 650
9394.70 634
9395.61 638
9396.53 633
9397.44 594
9398.36 608
9399.27 691
9400.19 660
9401.10 637
9402.02 675
9402.94 659
9403.85 693
9404.77 683
9405.68 651
9406.60 686
9407.51 701
9408.43 691
9409.35 593
9410.26 594
9411.18 611
9412.09 604
9413.01 617
9413.93 600
9414.84 571
9415.76 590
9416.67 625
9417.59 589
9418.51 590
9419.42 631
9420.34 608
9421.26 616
9422.17 643
9423.09 565
9424.01 622
9424.92 571
9425.84 604
9426.76 623
9427.67 590
9428.59 620
9429.51 628
9430.42 595
9431.34 621
9432.26 593
9433.17 574
9434.09 650
9435.01 636
9435.93 624
9436.84 629
9437.76 671
9438.68 689
9439.59 657
9440.51 620
9441.43 670
9442.35 697
9443.26 690
9444.18 698
9445.10 689
9446.02 715
9446.93 651
9447.85 667
9448.77 668
9449.69 717
9450.61 644
9451.52 678
9452.44 714
9453.36 688
9454.28 677
9455.20 700
9456.11 718
9457.03 714
9457.95 703
9458.87 752
9459.79 893
9460.71 929
9461.62 923
9462.54 907
9463.46 955
9464.38 873
9465.30 828
9466.22 791
9467.14 746
9468.05 747
9468.97 725
9469.89 690
9470.81 696
9471.73 660
9472.65 661
9473.57 738
9474.49 693
9475.41 648
9476.32 634
9477.24 681
9478.16 674
9479.08 710
9480.00 705
9480.92 687
9481.84 644
9482.76 667
9483.68 638
9484.60 590
9485.52 628
9486.44 719
9487.36 727
9488.28 756
9489.20 776
9490.12 727
9491.04 771
9491.96 716
9492.88 737
9493.80 699
9494.72 688
9495.64 743
9496.56 698
9497.48 679
9498.40 728
9499.32 710
9500.24 694
9501.16 710
9502.08 697
9503.00 662
9503.92 674
9504.84 663
9505.76 716
9506.68 684
9507.60 674
9508.52 673
9509.44 711
9510.36 745
9511.28 677
9512.21 669
9513.13 705
9514.05 664
9514.97 697
9515.89 711
9516.81 656
9517.73 756
9518.65 753
9519.57 734
9520.50 735
9521.42 710
9522.34 729
9523.26 811
9524.18 805
9525.10 780
9526.02 790
9526.95 747
9527.87 716
9528.79 716
9529.71 747
9530.63 780
9531.55 843
9532.48 815
9533.40 812
9534.32 746
9535.24 792
9536.16 812
9537.09 914
9538.01 985
9538.93 1002
9539.85 1079
9540.77 1065
9541.70 1116
9542.62 1129
9543.54 1044
9544.46 1025
9545.39 1025
9546.31 944
9547.23 921
9548.15 855
9549.08 826
9550.00 830
9550.92 791
9551.85 773
9552.77 754
9553.69 802
9554.61 760
9555.54 800
9556.46 761
9557.38 723
9558.31 801
9559.23 763
9560.15 758
9561.08 749
9562.00 705
9562.92 738
9563.85 726
9564.77 776
9565.69 829
9566.62 844
9567.54 822
9568.46 810
9569.39 914
9570.31 897
9571.23 813
9572.16 763
9573.08 710
9574.01 754
9574.93 694
9575.85 696
9576.78 735
9577.70 769
9578.63 736
9579.55 790
9580.47 777
9581.40 782
9582.32 750
9583.25 738
9584.17 763
9585.10 741
9586.02 672
9586.94 675
9587.87 743
9588.79 751
9589.72 699
9590.64 731
9591.57 753
9592.49 703
9593.42 746
9594.34 724
9595.27 749
9596.19 694
9597.12 743
9598.04 816
9598.97 724
9599.89 723
9600.82 733
9601.74 753
9602.67 772
9603.59 731
9604.52 789
9605.44 802
9606.37 798
9607.29 794
9608.22 768
9609.15 756
9610.07 765
9611.00 763
9611.92 809
9612.85 840
9613.77 809
9614.70 853
9615.63 874
9616.55 829
9617.48 883
9618.40 890
9619.33 869
9620.26 897
9621.18 893
9622.11 846
9623.03 866
9623.96 846
9624.89 832
9625.81 945
9626.74 881
9627.67 877
9628.59 822
9629.52 891
9630.45 903
9631.37 927
9632.30 904
9633.23 912
9634.15 967
9635.08 914
9636.01 907
9636.93 997
9637.86 999
9638.79 953
9639.71 948
9640.64 987
9641.57 1015
9642.50 1020
9643.42 1006
9644.35 975
9645.28 1119
9646.21 1089
9647.13 1077
9648.06 1071
9648.99 1124
9649.92 1085
9650.84 1060
9651.77 1156
9652.70 1214
9653.63 1217
9654.55 1243
9655.48 1255
9656.41 1367
9657.34 1389
9658.26 1286
9659.19 1316
9660.12 1337
9661.05 1403
9661.98 1270
9662.91 1272
9663.83 1168
9664.76 1296
9665.69 1246
9666.62 1161
9667.55 1177
9668.48 1161
9669.40 1220
9670.33 1078
9671.26 1177
9672.19 1190
9673.12 1214
9674.05 1157
9674.98 1162
9675.90 1192
9676.83 1249
9677.76 1232
9678.69 1184
9679.62 1215
9680.55 1251
9681.48 1212
9682.41 1229
9683.34 1280
9684.27 1310
9685.19 1357
9686.12 1283
9687.05 1275
9687.98 1291
9688.91 1378
9689.84 1518
9690.77 1454
9691.70 1511
9692.63 1449
9693.56 1436
9694.49 1453
9695.42 1401
9696.35 1441
9697.28 1470
9698.21 1515
9699.14 1445
9700.07 1479
9701.00 1561
9701.93 1569
9702.86 1607
9703.79 1642
9704.72 1716
9705.65 1911
9706.58 1966
9707.51 2091
9708.44 2062
9709.37 2168
9710.30 1971
9711.23 1819
9712.16 1769
9713.09 1625
9714.02 1567
9714.95 1450
9715.88 1434
9716.82 1448
9717.75 1424
9718.68 1448
9719.61 1448
9720.54 1445
9721.47 1360
9722.40 1446
9723.33 1448
9724.26 1375
9725.19 1394
9726.13 1384
9727.06 1415
9727.99 1375
9728.92 1258
9729.85 1235
9730.78 1194
9731.71 1235
9732.64 1228
9733.58 1193
9734.51 1237
9735.44 1268
9736.37 1245
9737.30 1192
9738.23 1265
9739.17 1253
9740.10 1269
9741.03 1244
9741.96 1183
9742.89 1285
9743.83 1259
9744.76 1209
9745.69 1137
9746.62 1052
9747.55 1093
9748.49 1193
9749.42 1153
9750.35 1066
9751.28 1068
9752.22 1071
9753.15 1058
9754.08 1036
9755.01 1013
9755.95 1026
9756.88 1066
9757.81 1039
9758.75 1037
9759.68 1067
9760.61 1035
9761.54 1087
9762.48 1030
9763.41 989
9764.34 980
9765.28 1016
9766.21 1074
9767.14 1091
9768.08 1051
9769.01 1051
9769.94 1083
9770.88 1105
9771.81 1131
9772.74 1101
9773.68 974
9774.61 981
9775.54 1038
9776.48 1026
9777.41 1050
9778.34 1101
9779.28 1070
9780.21 1103
9781.14 1134
9782.08 1127
9783.01 1066
9783.95 1131
9784.88 1148
9785.81 1270
9786.75 1233
9787.68 1227
9788.62 1266
9789.55 1274
9790.49 1263
9791.42 1267
9792.35 1219
9793.29 1169
9794.22 1058
9795.16 1105
9796.09 1068
9797.03 1103
9797.96 1071
9798.90 999
9799.83 976
9800.77 1016
9801.70 968
9802.64 992
9803.57 1057
9804.51 1063
9805.44 992
9806.38 1065
9807.31 1034
9808.25 999
9809.18 1003
9810.12 995
9811.05 1026
9811.99 980
9812.92 952
9813.86 860
9814.79 944
9815.73 958
9816.66 931
9817.60 919
9818.54 905
9819.47 913
9820.41 918
9821.34 941
9822.28 874
9823.21 916
9824.15 868
9825.09 873
9826.02 887
9826.96 918
9827.89 857
9828.83 923
9829.77 954
9830.70 851
9831.64 817
9832.57 879
9833.51 858
9834.45 843
9835.38 834
9836.32 844
9837.26 848
9838.19 869
9839.13 846
9840.07 827
9841.00 822
9841.94 841
9842.88 815
9843.81 833
9844.75 871
9845.69 886
9846.62 860
9847.56 796
9848.50 855
9849.44 833
9850.37 856
9851.31 885
9852.25 841
9853.18 862
9854.12 842
9855.06 896
9856.00 830
9856.93 873
9857.87 833
9858.81 871
9859.75 877
9860.68 921
9861.62 946
9862.56 940
9863.50 924
9864.44 915
9865.37 907
9866.31 918
9867.25 922
9868.19 938
9869.13 893
9870.06 866
9871.00 857
9871.94 817
9872.88 833
9873.82 835
9874.75 857
9875.69 845
9876.63 847
9877.57 828
9878.51 795
9879.45 865
9880.39 826
9881.32 781
9882.26 808
9883.20 761
9884.14 765
9885.08 805
9886.02 825
9886.96 800
9887.90 790
9888.83 852
9889.77 812
9890.71 834
9891.65 792
9892.59 842
9893.53 841
9894.47 824
9895.41 799
9896.35 800
9897.29 758
9898.23 755
9899.17 753
9900.11 798
9901.05 745
9901.99 782
9902.92 796
9903.86 724
9904.80 749
9905.74 724
9906.68 758
9907.62 744
9908.56 726
9909.50 814
9910.44 740
9911.38 721
9912.32 751
9913.26 807
9914.20 778
9915.14 758
9916.08 775
9917.02 686
9917.97 751
9918.91 807
9919.85 777
9920.79 834
9921.73 736
9922.67 717
9923.61 786
9924.55 762
9925.49 716
9926.43 775
9927.37 717
9928.31 761
9929.25 802
9930.19 816
9931.13 872
9932.08 838
9933.02 978
9933.96 997
9934.90 1091
9935.84 1229
9936.78 1153
9937.72 1126
9938.66 1091
9939.61 1128
9940.55 1056
9941.49 993
9942.43 932
9943.37 905
9944.31 816
9945.26 825
9946.20 800
9947.14 784
9948.08 789
9949.02 784
9949.96 746
9950.91 736
9951.85 809
9952.79 786
9953.73 768
9954.67 746
9955.62 831
9956.56 759
9957.50 728
9958.44 693
9959.39 707
9960.33 691
9961.27 757
9962.21 742
9963.16 723
9964.10 729
9965.04 731
9965.98 728
9966.93 619
9967.87 625
9968.81 657
9969.75 686
9970.70 653
9971.64 689
9972.58 678
9973.53 650
9974.47 692
9975.41 710
9976.36 645
9977.30 647
9978.24 716
9979.18 714
9980.13 641
9981.07 621
9982.01 614
9982.96 660
9983.90 668
9984.85 642
9985.79 637
9986.73 682
9987.68 672
9988.62 597
9989.56 589
9990.51 635
9991.45 633
9992.40 637
9993.34 672
9994.28 644
9995.23 651
9996.17 649
9997.12 726
9998.06 638
9999.00 638
9999.95 621
10000.89 622
10001.84 696
10002.78 599
10003.73 672
10004.67 645
10005.61 638
10006.56 605
10007.50 605
10008.45 652
10009.39 641
10010.34 552
10011.28 565
10012.23 569
10013.17 618
10014.12 610
10015.06 610
10016.01 590
10016.95 572
10017.90 619
10018.84 641
10019.79 632
10020.73 651
10021.68 652
10022.62 623
10023.57 626
10024.51 638
10025.46 674
10026.41 621
10027.35 564
10028.30 591
10029.24 585
10030.19 616
10031.13 599
10032.08 579
10033.03 564
10033.97 594
10034.92 581
10035.86 546
10036.81 575
10037.76 549
10038.70 551
10039.65 547
10040.59 543
10041.54 590
10042.49 615
10043.43 623
10044.38 581
10045.33 564
10046.27 615
10047.22 618
10048.16 622
10049.11 571
10050.06 620
10051.00 588
10051.95 557
10052.90 537
10053.84 585
10054.79 612
10055.74 602
10056.69 585
10057.63 553
10058.58 524
10059.53 548
10060.47 578
10061.42 627
10062.37 617
10063.32 537
10064.26 551
10065.21 563
10066.16 577
10067.10 554
10068.05 574
10069.00 585
10069.95 588
10070.89 582
10071.84 552
10072.79 566
10073.74 536
10074.69 512
10075.63 517
10076.58 507
10077.53 565
10078.48 548
10079.43 506
10080.37 632
10081.32 505
10082.27 565
10083.22 565
10084.17 536
10085.11 486
10086.06 564
10087.01 509
10087.96 522
10088.91 590
10089.86 569
10090.81 487
10091.75 535
10092.70 570
10093.65 575
10094.60 505
10095.55 525
10096.50 540
10097.45 609
10098.40 612
10099.34 538
10100.29 560
10101.24 575
10102.19 542
10103.14 525
10104.09 510
10105.04 515
10105.99 495
10106.94 613
10107.89 599
10108.84 599
10109.79 535
10110.73 535
10111.68 544
10112.63 554
10113.58 552
10114.53 558
10115.48 598
10116.43 540
10117.38 534
10118.33 453
10119.28 475
10120.23 551
10121.18 541
10122.13 523
10123.08 530
10124.03 588
10124.98 550
10125.93 518
10126.88 590
10127.83 583
10128.78 560
10129.73 512
10130.68 534
10131.64 547
10132.59 510
10133.54 501
10134.49 544
10135.44 475
10136.39 477
10137.34 523
10138.29 512
10139.24 521
10140.19 547
10141.14 584
10142.09 498
10143.04 512
10144.00 539
10144.95 512
10145.90 481
10146.85 483
10147.80 537
10148.75 550
10149.70 509
10150.65 513
10151.61 519
10152.56 519
10153.51 532
10154.46 529
10155.41 591
10156.36 516
10157.31 567
10158.27 524
10159.22 527
10160.17 535
10161.12 532
10162.07 479
10163.03 497
10163.98 483
10164.93 498
10165.88 573
10166.83 562
10167.79 510
10168.74 512
10169.69 509
10170.64 520
10171.60 489
10172.55 492
10173.50 512
10174.45 536
10175.41 520
10176.36 565
10177.31 548
10178.26 589
10179.22 549
10180.17 506
10181.12 503
10182.07 517
10183.03 526
10183.98 499
10184.93 504
10185.89 517
10186.84 585
10187.79 574
10188.75 524
10189.70 571
10190.65 549
10191.60 575
10192.56 535
10193.51 548
10194.47 503
10195.42 552
10196.37 526
10197.33 530
10198.28 538
10199.23 520
10200.19 540
10201.14 499
10202.09 541
10203.05 545
10204.00 611
10204.96 584
10205.91 625
10206.86 610
10207.82 592
10208.77 590
10209.73 647
10210.68 591
10211.63 562
10212.59 553
10213.54 603
10214.50 622
10215.45 628
10216.41 607
10217.36 549
10218.32 661
10219.27 624
10220.22 598
10221.18 560
10222.13 564
10223.09 595
10224.04 595
10225.00 585
10225.95 589
10226.91 556
10227.86 551
10228.82 570
10229.77 556
10230.73 642
10231.68 636
10232.64 661
10233.59 576
10234.55 554
10235.50 554
10236.46 646
10237.42 641
10238.37 571
10239.33 631
10240.28 673
10241.24 742
10242.19 774
10243.15 704
10244.10 694
10245.06 708
10246.02 697
10246.97 715
10247.93 692
10248.88 678
10249.84 687
10250.80 669
10251.75 596
10252.71 558
10253.66 520
10254.62 596
10255.58 629
10256.53 601
10257.49 586
10258.45 574
10259.40 578
10260.36 556
10261.32 598
10262.27 624
10263.23 627
10264.19 617
10265.14 592
10266.10 569
10267.06 533
10268.01 541
10268.97 521
10269.93 517
10270.88 541
10271.84 549
10272.80 549
10273.76 502
10274.71 520
10275.67 561
10276.63 558
10277.58 570
10278.54 520
10279.50 530
10280.46 528
10281.41 538
10282.37 522
10283.33 533
10284.29 520
10285.24 514
10286.20 522
10287.16 531
10288.12 564
10289.08 494
10290.03 484
10290.99 490
10291.95 493
10292.91 487
10293.87 484
10294.82 441
10295.78 482
10296.74 490
10297.70 482
10298.66 486
10299.61 492
10300.57 525
10301.53 507
10302.49 481
10303.45 469
10304.41 523
10305.37 524
10306.32 540
10307.28 465
10308.24 482
10309.20 467
10310.16 508
10311.12 498
10312.08 451
10313.04 478
10314.00 488
10314.95 485
10315.91 463
10316.87 455
10317.83 546
10318.79 535
10319.75 511
10320.71 510
10321.67 488
10322.63 495
10323.59 497
10324.55 528
10325.51 522
10326.47 544
10327.43 455
10328.39 491
10329.35 510
10330.31 477
10331.27 526
10332.23 504
10333.19 501
10334.15 500
10335.11 517
10336.07 493
10337.03 493
10337.99 552
10338.95 539
10339.91 533
10340.87 545
10341.83 561
10342.79 566
10343.75 566
10344.71 502
10345.67 486
10346.63 484
10347.59 465
10348.55 418
10349.51 435
10350.47 508
10351.43 510
10352.39 488
10353.35 495
10354.31 504
10355.28 453
10356.24 490
10357.20 508
10358.16 440
10359.12 445
10360.08 471
10361.04 472
10362.00 490
10362.96 495
10363.93 538
10364.89 492
10365.85 533
10366.81 466
10367.77 422
10368.73 433
10369.69 485
10370.66 457
10371.62 466
10372.58 511
10373.54 466
10374.50 527
10375.47 472
10376.43 498
10377.39 456
10378.35 503
10379.31 479
10380.28 480
10381.24 463
10382.20 469
10383.16 523
10384.12 514
10385.09 477
10386.05 471
10387.01 497
10387.97 457
10388.94 445
10389.90 456
10390.86 443
10391.82 446
10392.79 520
10393.75 472
10394.71 451
10395.68 449
10396.64 469
10397.60 480
10398.56 437
10399.53 463
10400.49 454
10401.45 459
10402.42 465
10403.38 452
10404.34 447
10405.31 464
10406.27 467
10407.23 536
10408.20 476
10409.16 449
10410.12 481
10411.09 464
10412.05 515
10413.01 515
10413.98 461
10414.94 471
10415.90 477
10416.87 469
10417.83 529
10418.80 488
10419.76 553
10420.72 538
10421.69 479
10422.65 498
10423.62 576
10424.58 582
10425.54 643
10426.51 636
10427.47 675
10428.44 679
10429.40 624
10430.37 634
10431.33 592
10432.30 549
10433.26 562
10434.22 489
10435.19 534
10436.15 541
10437.12 442
10438.08 499
10439.05 495
10440.01 446
10440.98 454
10441.94 458
10442.91 489
10443.87 479
10444.84 442
10445.80 451
10446.77 462
10447.73 478
10448.70 436
10449.66 457
10450.63 460
10451.59 473
10452.56 440
10453.53 434
10454.49 412
10455.46 463
10456.42 467
10457.39 509
10458.35 449
10459.32 442
10460.29 460
10461.25 469
10462.22 446
10463.18 476
10464.15 482
10465.12 478
10466.08 460
10467.05 449
10468.01 422
10468.98 418
10469.95 406
10470.91 401
10471.88 452
10472.85 447
10473.81 440
10474.78 463
10475.74 492
10476.71 464
10477.68 423
10478.64 464
10479.61 420
10480.58 408
10481.54 406
10482.51 423
10483.48 404
10484.45 450
10485.41 447
10486.38 404
10487.35 444
10488.31 407
10489.28 413
10490.25 452
10491.22 423
10492.18 435
10493.15 479
10494.12 469
10495.08 455
10496.05 445
10497.02 422
10497.99 437
10498.95 452
10499.92 440
10500.89 479
10501.86 467
10502.83 441
10503.79 438
10504.76 479
10505.73 463
10506.70 450
10507.67 466
10508.63 434
10509.60 450
10510.57 510
10511.54 470
10512.51 426
10513.47 433
10514.44 472
10515.41 456
10516.38 448
10517.35 402
10518.32 395
10519.28 446
10520.25 450
10521.22 437
10522.19 485
10523.16 440
10524.13 460
10525.10 501
10526.07 474
10527.03 439
10528.00 458
10528.97 430
10529.94 467
10530.91 449
10531.88 492
10532.85 442
10533.82 505
10534.79 476
10535.76 437
10536.73 488
10537.70 448
10538.67 450
10539.63 462
10540.60 462
10541.57 469
10542.54 416
10543.51 465
10544.48 505
10545.45 456
10546.42 517
10547.39 439
10548.36 494
10549.33 471
10550.30 478
10551.27 490
10552.24 432
10553.21 479
10554.18 496
10555.15 466
10556.12 474
10557.09 438
10558.06 453
10559.03 520
10560.00 522
10560.97 505
10561.95 475
10562.92 534
10563.89 556
10564.86 496
10565.83 500
10566.80 554
10567.77 610
10568.74 621
10569.71 602
10570.68 651
10571.65 677
10572.62 592
10573.59 631
10574.57 570
10575.54 561
10576.51 518
10577.48 532
10578.45 507
10579.42 481
10580.39 510
10581.36 540
10582.34 496
10583.31 469
10584.28 492
10585.25 454
10586.22 471
10587.19 472
10588.17 486
10589.14 466
10590.11 521
10591.08 544
10592.05 525
10593.02 471
10594.00 479
10594.97 504
10595.94 483
10596.91 471
10597.89 448
10598.86 524
10599.83 514
10600.80 513
10601.77 526
10602.75 517
10603.72 519
10604.69 586
10605.66 550
10606.64 464
10607.61 460
10608.58 503
10609.55 464
10610.53 480
10611.50 449
10612.47 474
10613.45 488
10614.42 486
10615.39 519
10616.36 499
10617.34 470
10618.31 484
10619.28 480
10620.26 460
10621.23 447
10622.20 465
10623.18 434
10624.15 468
10625.12 488
10626.10 448
10627.07 485
10628.04 488
10629.02 461
10629.99 455
10630.97 496
10631.94 499
10632.91 501
10633.89 493
10634.86 490
10635.83 496
10636.81 487
10637.78 508
10638.76 463
10639.73 444
10640.70 485
10641.68 521
10642.65 519
10643.63 537
10644.60 582
10645.58 645
10646.55 657
10647.53 635
10648.50 731
10649.47 643
10650.45 655
10651.42 686
10652.40 683
10653.37 584
10654.35 569
10655.32 511
10656.30 515
10657.27 463
10658.25 486
10659.22 523
10660.20 524
10661.17 462
10662.15 457
10663.12 442
10664.10 496
10665.07 443
10666.05 464
10667.02 462
10668.00 394
10668.97 431
10669.95 443
10670.93 466
10671.90 458
10672.88 452
10673.85 466
10674.83 511
10675.80 477
10676.78 466
10677.76 478
10678.73 476
10679.71 478
10680.68 469
10681.66 491
10682.63 460
10683.61 442
10684.59 467
10685.56 474
10686.54 494
10687.52 515
10688.49 488
10689.47 512
10690.44 453
10691.42 413
10692.40 441
10693.37 472
10694.35 456
10695.33 455
10696.30 424
10697.28 460
10698.26 464
10699.23 453
10700.21 421
10701.19 414
10702.17 408
10703.14 443
10704.12 460
10705.10 414
10706.07 483
10707.05 425
10708.03 431
10709.01 409
10709.98 427
10710.96 449
10711.94 425
10712.91 425
10713.89 420
10714.87 417
10715.85 423
10716.83 414
10717.80 410
10718.78 443
10719.76 425
10720.74 460
10721.71 386
10722.69 425
10723.67 392
10724.65 410
10725.63 455
10726.60 437
10727.58 407
10728.56 435
10729.54 443
10730.52 423
10731.49 373
10732.47 429
10733.45 452
10734.43 423
10735.41 421
10736.39 375
10737.37 435
10738.34 429
10739.32 434
10740.30 441
10741.28 389
10742.26 427
10743.24 446
10744.22 451
10745.20 471
10746.17 415
10747.15 440
10748.13 435
10749.11 409
10750.09 388
10751.07 424
10752.05 475
10753.03 421
10754.01 470
10754.99 426
10755.97 433
10756.95 445
10757.93 488
10758.91 402
10759.88 377
10760.86 437
10761.84 423
10762.82 409
10763.80 358
10764.78 418
10765.76 394
10766.74 418
10767.72 411
10768.70 397
10769.68 407
10770.66 357
10771.64 390
10772.62 400
10773.60 399
10774.58 403
10775.56 432
10776.54 405
10777.52 412
10778.51 433
10779.49 438
10780.47 430
10781.45 416
10782.43 389
10783.41 433
10784.39 483
10785.37 423
10786.35 423
10787.33 369
10788.31 378
10789.29 417
10790.27 424
10791.26 387
10792.24 406
10793.22 415
10794.20 450
10795.18 397
10796.16 429
10797.14 378
10798.12 399
10799.10 467
10800.09 426
10801.07 427
10802.05 435
10803.03 441
10804.01 392
10804.99 407
10805.98 399
10806.96 440
10807.94 444
10808.92 456
10809.90 417
10810.89 411
10811.87 429
10812.85 383
10813.83 418
10814.81 411
10815.80 457
10816.78 428
10817.76 432
10818.74 412
10819.72 390
10820.71 411
10821.69 415
10822.67 421
10823.65 404
10824.64 428
10825.62 436
10826.60 415
10827.58 452
10828.57 403
10829.55 414
10830.53 405
10831.52 372
10832.50 385
10833.48 402
10834.46 441
10835.45 466
10836.43 402
10837.41 454
10838.40 422
10839.38 402
10840.36 455
10841.35 443
10842.33 439
10843.31 437
10844.30 427
10845.28 408
10846.26 434
10847.25 382
10848.23 436
10849.21 427
10850.20 450
10851.18 434
10852.17 422
10853.15 444
10854.13 459
10855.12 426
10856.10 430
10857.09 459
10858.07 464
10859.05 467
10860.04 434
10861.02 396
10862.01 467
10862.99 475
10863.97 494
10864.96 404
10865.94 438
10866.93 464
10867.91 513
10868.90 455
10869.88 479
10870.87 481
10871.85 479
10872.84 453
10873.82 446
10874.81 467
10875.79 471
10876.78 480
10877.76 452
10878.75 448
10879.73 487
10880.72 511
10881.70 506
10882.69 486
10883.67 518
10884.66 501
10885.64 512
10886.63 530
10887.61 523
10888.60 542
10889.58 502
10890.57 564
10891.55 519
10892.54 520
10893.53 501
10894.51 494
10895.50 550
10896.48 535
10897.47 554
10898.45 584
10899.44 511
10900.43 534
10901.41 561
10902.40 585
10903.38 516
10904.37 547
10905.36 504
10906.34 542
10907.33 513
10908.32 566
10909.30 618
10910.29 580
10911.28 551
10912.26 553
10913.25 593
10914.24 591
10915.22 590
10916.21 578
10917.20 599
10918.18 621
10919.17 622
10920.16 632
10921.14 601
10922.13 615
10923.12 639
10924.10 654
10925.09 626
10926.08 601
10927.07 662
10928.05 703
10929.04 638
10930.03 655
10931.01 622
10932.00 599
10932.99 607
10933.98 644
10934.96 695
10935.95 671
10936.94 628
10937.93 681
10938.92 664
10939.90 673
10940.89 651
10941.88 655
10942.87 652
10943.85 667
10944.84 693
10945.83 679
10946.82 757
10947.81 776
10948.79 727
10949.78 781
10950.77 795
10951.76 810
10952.75 772
10953.74 760
10954.72 725
10955.71 731
10956.70 781
10957.69 850
10958.68 800
10959.67 801
10960.66 831
10961.65 861
10962.63 916
10963.62 910
10964.61 962
10965.60 1025
10966.59 1004
10967.58 994
10968.57 1059
10969.56 1021
10970.55 1119
10971.54 1081
10972.52 1011
10973.51 926
10974.50 937
10975.49 892
10976.48 879
10977.47 858
10978.46 881
10979.45 864
10980.44 825
10981.43 817
10982.42 870
10983.41 877
10984.40 964
10985.39 884
10986.38 873
10987.37 865
10988.36 888
10989.35 894
10990.34 864
10991.33 876
10992.32 877
10993.31 923
10994.30 964
10995.29 877
10996.28 919
10997.27 906
10998.26 904
10999.25 909
11000.24 895
11001.23 903
11002.22 982
11003.21 1012
11004.20 1137
11005.20 1279
11006.19 1385
11007.18 1450
11008.17 1536
11009.16 1563
11010.15 1567
11011.14 1567
11012.13 1501
11013.12 1349
11014.11 1289
11015.10 1126
11016.10 1131
11017.09 1028
11018.08 976
11019.07 950
11020.06 869
11021.05 879
11022.04 866
11023.04 836
11024.03 857
11025.02 816
11026.01 839
11027.00 864
11027.99 873
11028.99 813
11029.98 793
11030.97 763
11031.96 756
11032.95 761
11033.95 756
11034.94 776
11035.93 731
11036.92 720
11037.91 702
11038.91 670
11039.90 705
11040.89 716
11041.88 668
11042.88 662
11043.87 682
11044.86 686
11045.85 657
11046.85 645
11047.84 628
11048.83 620
11049.82 677
11050.82 696
11051.81 613
11052.80 641
11053.80 589
11054.79 578
11055.78 617
11056.77 648
11057.77 541
11058.76 576
11059.75 531
11060.75 571
11061.74 615
11062.73 605
11063.73 628
11064.72 612
11065.71 633
11066.71 590
11067.70 603
11068.69 556
11069.69 623
11070.68 603
11071.68 567
11072.67 565
11073.66 596
11074.66 590
11075.65 533
11076.65 571
11077.64 623
11078.63 541
11079.63 597
11080.62 604
11081.62 619
11082.61 602
11083.60 603
11084.60 549
11085.59 610
11086.59 591
11087.58 596
11088.58 551
11089.57 561
11090.57 555
11091.56 579
11092.55 583
11093.55 613
11094.54 611
11095.54 590
11096.53 573
11097.53 552
11098.52 551
11099.52 589
11100.51 577
11101.51 598
11102.50 582
11103.50 576
11104.49 577
11105.49 599
11106.48 568
11107.48 533
11108.48 579
11109.47 566
11110.47 570
11111.46 533
11112.46 588
11113.45 598
11114.45 557
11115.44 544
11116.44 546
11117.44 512
11118.43 543
11119.43 550
11120.42 513
11121.42 514
11122.42 520
11123.41 533
11124.41 554
11125.40 541
11126.40 559
11127.40 557
11128.39 546
11129.39 534
11130.38 526
11131.38 484
11132.38 516
11133.37 513
11134.37 509
11135.37 519
11136.36 549
11137.36 513
11138.36 533
11139.35 533
11140.35 484
11141.35 497
11142.34 526
11143.34 546
11144.34 559
11145.34 525
11146.33 491
11147.33 478
11148.33 493
11149.32 474
11150.32 482
11151.32 532
11152.32 532
11153.31 489
11154.31 455
11155.31 508
11156.31 484
11157.30 507
11158.30 541
11159.30 540
11160.30 522
11161.29 501
11162.29 510
11163.29 502
11164.29 492
11165.29 494
11166.28 466
11167.28 449
11168.28 471
11169.28 495
11170.28 501
11171.27 436
11172.27 403
11173.27 464
11174.27 440
11175.27 469
11176.27 434
11177.26 479
11178.26 488
11179.26 442
11180.26 442
11181.26 460
11182.26 492
11183.26 451
11184.26 489
11185.25 505
11186.25 486
11187.25 442
11188.25 450
11189.25 466
11190.25 494
11191.25 466
11192.25 418
11193.25 445
11194.25 470
11195.24 484
11196.24 494
11197.24 421
11198.24 410
11199.24 440
11200.24 500
11201.24 473
11202.24 428
11203.24 453
11204.24 485
11205.24 437
11206.24 438
11207.24 402
11208.24 445
11209.24 463
11210.24 444
11211.24 437
11212.24 446
11213.24 495
11214.24 459
11215.24 475
11216.24 446
11217.24 429
11218.24 444
11219.24 449
11220.24 447
11221.24 431
11222.24 401
11223.24 485
11224.24 452
11225.24 437
11226.24 437
11227.25 435
11228.25 459
11229.25 497
11230.25 443
11231.25 435
11232.25 414
11233.25 428
11234.25 503
11235.25 498
11236.25 452
11237.25 450
11238.26 486
11239.26 476
11240.26 493
11241.26 459
11242.26 468
11243.26 458
11244.26 477
11245.27 455
11246.27 471
11247.27 459
11248.27 411
11249.27 442
11250.27 474
11251.28 465
11252.28 495
11253.28 437
11254.28 409
11255.28 418
11256.29 406
11257.29 454
11258.29 420
11259.29 466
11260.29 411
11261.30 440
11262.30 415
11263.30 421
11264.30 426
11265.31 417
11266.31 437
11267.31 384
11268.31 449
11269.32 403
11270.32 471
11271.32 438
11272.32 486
11273.33 451
11274.33 447
11275.33 460
11276.33 463
11277.34 438
11278.34 417
11279.34 451
11280.35 447
11281.35 439
11282.35 457
11283.36 471
11284.36 454
11285.36 446
11286.37 458
11287.37 490
11288.37 458
11289.38 494
11290.38 486
11291.38 506
11292.39 468
11293.39 479
11294.39 473
11295.40 459
11296.40 463
11297.41 479
11298.41 467
11299.41 458
11300.42 458
11301.42 427
11302.43 460
11303.43 498
11304.43 474
11305.44 475
11306.44 429
11307.45 447
11308.45 420
11309.46 479
11310.46 474
11311.46 439
11312.47 458
11313.47 452
11314.48 446
11315.48 474
11316.49 463
11317.49 494
11318.50 538
11319.50 549
11320.51 563
11321.51 541
11322.52 555
11323.52 529
11324.53 517
11325.53 542
11326.54 505
11327.54 515
11328.55 490
11329.55 449
11330.56 510
11331.56 474
11332.57 506
11333.57 478
11334.58 480
11335.58 447
11336.59 434
11337.60 480
11338.60 502
11339.61 480
11340.61 453
11341.62 476
11342.62 512
11343.63 479
11344.64 452
11345.64 520
11346.65 522
11347.65 515
11348.66 443
11349.67 499
11350.67 534
11351.68 523
11352.69 497
11353.69 497
11354.70 479
11355.71 472
11356.71 488
11357.72 488
11358.72 472
11359.73 449
11360.74 431
11361.74 462
11362.75 489
11363.76 418
11364.76 439
11365.77 424
11366.78 406
11367.79 405
11368.79 429
11369.80 439
11370.81 422
11371.81 425
11372.82 427
11373.83 411
11374.84 437
11375.84 460
11376.85 432
11377.86 383
11378.87 419
11379.87 448
11380.88 403
11381.89 389
11382.90 402
11383.90 455
11384.91 411
11385.92 451
11386.93 402
11387.93 406
11388.94 431
11389.95 419
11390.96 428
11391.97 392
11392.97 400
11393.98 421
11394.99 436
11396.00 462
11397.01 437
11398.02 440
11399.02 424
11400.03 398
11401.04 391
11402.05 386
11403.06 453
11404.07 448
11405.08 459
11406.08 432
11407.09 412
11408.10 396
11409.11 403
11410.12 468
11411.13 401
11412.14 396
11413.15 407
11414.15 432
11415.16 387
11416.17 431
11417.18 426
11418.19 354
11419.20 391
11420.21 415
11421.22 423
11422.23 376
11423.24 409
11424.25 445
11425.26 442
11426.27 420
11427.28 433
11428.29 395
11429.30 422
11430.31 394
11431.32 427
11432.32 417
11433.33 373
11434.34 388
11435.35 362
11436.36 405
11437.37 396
11438.38 398
11439.39 408
11440.41 396
11441.42 402
11442.43 380
11443.44 409
11444.45 416
11445.46 416
11446.47 411
11447.48 414
11448.49 432
11449.50 436
11450.51 397
11451.52 451
11452.53 415
11453.54 422
11454.55 402
11455.56 407
11456.57 391
11457.59 408
11458.60 433
11459.61 434
11460.62 375
11461.63 387
11462.64 442
11463.65 475
11464.66 414
11465.67 445
11466.69 442
11467.70 437
11468.71 416
11469.72 452
11470.73 396
11471.74 393
11472.75 417
11473.77 433
11474.78 430
11475.79 370
11476.80 429
11477.81 381
11478.83 374
11479.84 389
11480.85 427
11481.86 424
11482.87 425
11483.89 426
11484.90 434
11485.91 418
11486.92 450
11487.93 426
11488.95 445
11489.96 423
11490.97 454
11491.98 442
11493.00 396
11494.01 415
11495.02 433
11496.03 456
11497.05 414
11498.06 405
11499.07 430
11500.09 415
11501.10 379
11502.11 402
11503.12 444
11504.14 427
11505.15 451
11506.16 466
11507.18 414
11508.19 384
11509.20 371
11510.22 426
11511.23 399
11512.24 426
11513.26 427
11514.27 421
11515.28 424
11516.30 390
11517.31 404
11518.32 366
11519.34 366
11520.35 415
11521.37 403
11522.38 431
11523.39 405
11524.41 400
11525.42 423
11526.44 434
11527.45 407
11528.46 406
11529.48 389
11530.49 416
11531.51 408
11532.52 398
11533.53 418
11534.55 431
11535.56 465
11536.58 453
11537.59 473
11538.61 452
11539.62 414
11540.64 466
11541.65 441
11542.67 446
11543.68 411
11544.69 468
11545.71 434
11546.72 396
11547.74 424
11548.75 436
11549.77 460
11550.78 451
11551.80 454
11552.81 498
11553.83 504
11554.85 486
11555.86 500
11556.88 469
11557.89 500
11558.91 483
11559.92 556
11560.94 486
11561.95 475
11562.97 532
11563.98 486
11565.00 467
11566.02 466
11567.03 498
11568.05 480
11569.06 483
11570.08 508
11571.10 494
11572.11 502
11573.13 538
11574.14 469
11575.16 510
11576.18 497
11577.19 516
11578.21 553
11579.22 515
11580.24 479
11581.26 488
11582.27 504
11583.29 530
11584.31 518
11585.32 514
11586.34 549
11587.36 540
11588.37 631
11589.39 652
11590.41 645
11591.42 633
11592.44 654
11593.46 669
11594.47 664
11595.49 657
11596.51 676
11597.53 678
11598.54 624
11599.56 688
11600.58 724
11601.59 795
11602.61 829
11603.63 912
11604.65 922
11605.66 1059
11606.68 1184
11607.70 1234
11608.72 1366
11609.74 1315
11610.75 1258
11611.77 1230
11612.79 1210
11613.81 1134
11614.82 1024
11615.84 847
11616.86 823
11617.88 800
11618.90 697
11619.91 637
11620.93 683
11621.95 681
11622.97 673
11623.99 626
11625.01 611
11626.02 669
11627.04 644
11628.06 615
11629.08 574
11630.10 575
11631.12 591
11632.14 621
11633.15 547
11634.17 526
11635.19 504
11636.21 486
11637.23 538
11638.25 519
11639.27 501
11640.29 507
11641.30 501
11642.32 503
11643.34 536
11644.36 497
11645.38 507
11646.40 497
11647.42 515
11648.44 515
11649.46 488
11650.48 529
11651.50 471
11652.52 448
11653.54 462
11654.56 466
11655.58 476
11656.60 464
11657.62 433
11658.64 459
11659.66 458
11660.68 451
11661.70 455
11662.72 459
11663.74 426
11664.76 434
11665.78 446
11666.80 443
11667.82 437
11668.84 489
11669.86 471
11670.88 427
11671.90 462
11672.92 449
11673.94 422
11674.96 449
11675.98 431
11677.00 426
11678.02 431
11679.04 435
11680.06 443
11681.08 481
11682.10 527
11683.12 491
11684.15 475
11685.17 482
11686.19 524
11687.21 464
11688.23 444
11689.25 465
11690.27 476
11691.29 475
11692.31 502
11693.34 468
11694.36 451
11695.38 477
11696.40 480
11697.42 453
11698.44 449
11699.46 473
11700.49 478
11701.51 489
11702.53 467
11703.55 439
11704.57 432
11705.60 465
11706.62 471
11707.64 409
11708.66 449
11709.68 429
11710.71 504
11711.73 471
11712.75 436
11713.77 467
11714.79 443
11715.82 453
11716.84 438
11717.86 468
11718.88 438
11719.91 454
11720.93 460
11721.95 423
11722.97 413
11724.00 452
11725.02 440
11726.04 455
11727.07 435
11728.09 442
11729.11 460
11730.13 429
11731.16 412
11732.18 454
11733.20 463
11734.23 494
11735.25 430
11736.27 418
11737.30 415
11738.32 397
11739.34 416
11740.37 397
11741.39 402
11742.41 450
11743.44 413
11744.46 410
11745.48 477
11746.51 431
11747.53 428
11748.55 452
11749.58 454
11750.60 423
11751.63 401
11752.65 390
11753.67 399
11754.70 413
11755.72 423
11756.75 443
11757.77 444
11758.79 468
11759.82 450
11760.84 444
11761.87 415
11762.89 451
11763.92 470
11764.94 461
11765.97 419
11766.99 410
11768.01 421
11769.04 441
11770.06 412
11771.09 396
11772.11 408
11773.14 397
11774.16 389
11775.19 372
11776.21 402
11777.24 389
11778.26 383
11779.29 361
11780.31 395
11781.34 380
11782.36 392
11783.39 384
11784.41 393
11785.44 362
11786.46 393
11787.49 388
11788.52 393
11789.54 429
11790.57 388
11791.59 400
11792.62 356
11793.64 349
11794.67 410
11795.70 402
11796.72 395
11797.75 414
11798.77 423
11799.80 390
11800.83 408
11801.85 417
11802.88 433
11803.90 433
11804.93 393
11805.96 400
11806.98 401
11808.01 412
11809.04 425
11810.06 430
11811.09 408
11812.11 377
11813.14 415
11814.17 393
11815.19 367
11816.22 373
11817.25 329
11818.27 377
11819.30 369
11820.33 384
11821.36 385
11822.38 368
11823.41 376
11824.44 424
11825.46 397
11826.49 388
11827.52 373
11828.54 356
11829.57 391
11830.60 355
11831.63 386
11832.65 419
11833.68 404
11834.71 406
11835.74 363
11836.76 419
11837.79 394
11838.82 376
11839.85 401
11840.88 388
11841.90 465
11842.93 375
11843.96 377
11844.99 406
11846.01 397
11847.04 404
11848.07 404
11849.10 423
11850.13 391
11851.16 391
11852.18 426
11853.21 419
11854.24 383
11855.27 371
11856.30 412
11857.33 350
11858.35 380
11859.38 398
11860.41 410
11861.44 381
11862.47 413
11863.50 407
11864.53 396
11865.56 417
11866.58 419
11867.61 450
11868.64 392
11869.67 429
11870.70 436
11871.73 451
11872.76 428
11873.79 455
11874.82 416
11875.85 406
11876.88 411
11877.91 400
11878.93 426
11879.96 423
11880.99 411
11882.02 406
11883.05 417
11884.08 471
11885.11 418
11886.14 447
11887.17 431
11888.20 438
11889.23 433
11890.26 451
11891.29 428
11892.32 419
11893.35 461
11894.38 448
11895.41 406
11896.44 446
11897.47 462
11898.50 492
11899.53 478
11900.56 475
11901.59 470
11902.62 448
11903.65 442
11904.69 487
11905.72 502
11906.75 489
11907.78 519
11908.81 520
11909.84 514
11910.87 456
11911.90 525
11912.93 516
11913.96 545
11914.99 504
11916.02 545
11917.06 544
11918.09 480
11919.12 483
11920.15 504
11921.18 484
11922.21 498
11923.24 483
11924.27 508
11925.31 502
11926.34 516
11927.37 506
11928.40 511
11929.43 508
11930.46 521
11931.50 501
11932.53 535
11933.56 548
11934.59 537
11935.62 588
11936.65 608
11937.69 642
11938.72 702
11939.75 670
11940.78 697
11941.81 748
11942.85 701
11943.88 720
11944.91 659
11945.94 638
11946.98 609
11948.01 618
11949.04 590
11950.07 575
11951.11 579
11952.14 503
11953.17 477
11954.20 527
11955.24 534
11956.27 515
11957.30 490
11958.34 470
11959.37 506
11960.40 501
11961.43 456
11962.47 454
11963.50 450
11964.53 462
11965.57 497
11966.60 489
11967.63 466
11968.67 398
11969.70 396
11970.73 424
11971.77 439
11972.80 441
11973.83 453
11974.87 430
11975.90 389
11976.94 408
11977.97 435
11979.00 442
11980.04 409
11981.07 446
11982.10 501
11983.14 447
11984.17 432
11985.21 400
11986.24 442
11987.27 417
11988.31 400
11989.34 431
11990.38 411
11991.41 402
11992.45 451
11993.48 430
11994.51 429
11995.55 383
11996.58 413
11997.62 420
11998.65 430
11999.69 490
12000.72 445
12001.76 427
12002.79 405
12003.83 425
12004.86 397
12005.90 399
12006.93 388
12007.97 412
12009.00 425
12010.04 430
12011.07 352
12012.11 408
12013.14 462
12014.18 424
12015.21 413
12016.25 389
12017.28 431
12018.32 445
12019.35 472
12020.39 411
12021.43 430
12022.46 442
12023.50 409
12024.53 446
12025.57 455
12026.60 431
12027.64 460
12028.68 471
12029.71 431
12030.75 477
12031.78 469
12032.82 444
12033.86 427
12034.89 404
12035.93 429
12036.97 443
12038.00 404
12039.04 438
12040.07 451
12041.11 416
12042.15 453
12043.18 432
12044.22 418
12045.26 410
12046.29 414
12047.33 411
12048.37 427
12049.40 433
12050.44 404
12051.48 403
12052.52 383
12053.55 390
12054.59 447
12055.63 406
12056.66 427
12057.70 389
12058.74 433
12059.78 436
12060.81 407
12061.85 435
12062.89 431
12063.92 399
12064.96 423
12066.00 433
12067.04 452
12068.07 433
12069.11 420
12070.15 444
12071.19 399
12072.23 418
12073.26 418
12074.30 431
12075.34 460
12076.38 422
12077.42 413
12078.45 474
12079.49 435
12080.53 417
12081.57 389
12082.61 424
12083.64 446
12084.68 386
12085.72 422
12086.76 430
12087.80 426
12088.84 419
12089.88 414
12090.91 427
12091.95 409
12092.99 438
12094.03 431
12095.07 453
12096.11 432
12097.15 465
12098.19 413
12099.22 466
12100.26 413
12101.30 432
12102.34 396
12103.38 418
12104.42 450
12105.46 390
12106.50 411
12107.54 462
12108.58 456
12109.62 438
12110.66 447
12111.70 416
12112.74 468
12113.77 468
12114.81 464
12115.85 467
12116.89 460
12117.93 442
12118.97 447
12120.01 415
12121.05 423
12122.09 427
12123.13 407
12124.17 384
12125.21 401
12126.25 363
12127.29 386
12128.33 398
12129.37 385
12130.41 345
12131.45 388
12132.50 338
12133.54 357
12134.58 396
12135.62 382
12136.66 380
12137.70 393
12138.74 421
12139.78 386
12140.82 384
12141.86 367
12142.90 367
12143.94 377
12144.98 353
12146.02 360
12147.07 313
12148.11 374
12149.15 383
12150.19 351
12151.23 370
12152.27 386
12153.31 368
12154.35 376
12155.40 372
12156.44 346
12157.48 388
12158.52 410
12159.56 347
12160.60 358
12161.64 348
12162.69 360
12163.73 370
12164.77 359
12165.81 357
12166.85 352
12167.90 325
12168.94 346
12169.98 322
12171.02 346
12172.06 401
12173.11 434
12174.15 350
12175.19 358
12176.23 381
12177.27 428
12178.32 334
12179.36 358
12180.40 348
12181.44 342
12182.49 339
12183.53 366
12184.57 352
12185.61 368
12186.66 375
12187.70 365
12188.74 365
12189.79 387
12190.83 365
12191.87 369
12192.91 367
12193.96 338
12195.00 347
12196.04 369
12197.09 395
12198.13 350
12199.17 353
12200.22 347
12201.26 387
12202.30 370
12203.35 351
12204.39 349
12205.43 377
12206.48 357
12207.52 365
12208.57 359
12209.61 338
12210.65 357
12211.70 332
12212.74 370
12213.78 376
12214.83 411
12215.87 365
12216.92 354
12217.96 345
12219.00 368
12220.05 334
12221.09 371
12222.14 362
12223.18 341
12224.23 374
12225.27 376
12226.31 334
12227.36 325
12228.40 323
12229.45 371
12230.49 334
12231.54 328
12232.58 319
12233.63 324
12234.67 360
12235.72 353
12236.76 367
12237.81 350
12238.85 374
12239.90 382
12240.94 370
12241.99 373
12243.03 374
12244.08 393
12245.12 374
12246.17 367
12247.21 417
12248.26 411
12249.30 386
12250.35 312
12251.39 344
12252.44 393
12253.49 376
12254.53 389
12255.58 377
12256.62 355
12257.67 361
12258.71 353
12259.76 357
12260.81 355
12261.85 394
12262.90 404
12263.94 335
12264.99 353
12266.04 359
12267.08 409
12268.13 345
12269.17 325
12270.22 373
12271.27 389
12272.31 357
12273.36 421
12274.41 370
12275.45 348
12276.50 375
12277.55 386
12278.59 387
12279.64 318
12280.69 338
12281.73 386
12282.78 387
12283.83 375
12284.87 346
12285.92 359
12286.97 379
12288.01 373
12289.06 358
12290.11 350
12291.16 377
12292.20 382
12293.25 368
12294.30 361
12295.35 366
12296.39 380
12297.44 318
12298.49 336
12299.54 346
12300.58 358
12301.63 329
12302.68 356
12303.73 337
12304.77 338
12305.82 318
12306.87 349
12307.92 334
12308.97 341
12310.01 368
12311.06 413
12312.11 375
12313.16 347
12314.21 389
12315.25 390
12316.30 366
12317.35 339
12318.40 354
12319.45 372
12320.50 358
12321.54 374
12322.59 360
12323.64 361
12324.69 358
12325.74 332
12326.79 349
12327.84 330
12328.89 320
12329.93 279
12330.98 328
12332.03 356
12333.08 339
12334.13 352
12335.18 363
12336.23 356
12337.28 365
12338.33 319
12339.38 330
12340.43 388
12341.47 341
12342.52 323
12343.57 349
12344.62 321
12345.67 341
12346.72 361
12347.77 345
12348.82 336
12349.87 326
12350.92 352
12351.97 355
12353.02 370
12354.07 335
12355.12 354
12356.17 351
12357.22 363
12358.27 327
12359.32 364
12360.37 372
12361.42 358
12362.47 362
12363.52 355
12364.57 340
12365.62 365
12366.67 409
12367.72 367
12368.77 342
12369.82 327
12370.87 334
12371.93 332
12372.98 375
12374.03 364
12375.08 345
12376.13 374
12377.18 386
12378.23 380
12379.28 357
12380.33 382
12381.38 345
12382.43 333
12383.49 367
12384.54 341
12385.59 353
12386.64 382
12387.69 346
12388.74 352
12389.79 373
12390.84 338
12391.90 379
12392.95 312
12394.00 350
12395.05 358
12396.10 394
12397.15 412
12398.21 409
12399.26 381
12400.31 324
12401.36 351
12402.41 347
12403.47 347
12404.52 368
12405.57 394
12406.62 381
12407.67 400
12408.73 372
12409.78 371
12410.83 378
12411.88 374
12412.94 392
12413.99 371
12415.04 360
12416.09 345
12417.15 360
12418.20 370
12419.25 346
12420.30 365
12421.36 386
12422.41 381
12423.46 343
12424.52 351
12425.57 361
12426.62 333
12427.67 372
12428.73 382
12429.78 361
12430.83 382
12431.89 340
12432.94 388
12433.99 383
12435.05 321
12436.10 362
12437.15 413
12438.21 425
12439.26 383
12440.31 408
12441.37 391
12442.42 383
12443.47 400
12444.53 387
12445.58 392
12446.64 407
12447.69 401
12448.74 386
12449.80 381
12450.85 397
12451.91 400
12452.96 358
12454.01 388
12455.07 338
12456.12 411
12457.18 437
12458.23 409
12459.29 387
12460.34 378
12461.39 391
12462.45 385
12463.50 373
12464.56 373
12465.61 380
12466.67 408
12467.72 372
12468.78 432
12469.83 369
12470.89 397
12471.94 412
12473.00 398
12474.05 415
12475.11 406
12476.16 391
12477.22 431
12478.27 399
12479.33 443
12480.38 409
12481.44 457
12482.49 448
12483.55 428
12484.60 448
12485.66 467
12486.71 517
12487.77 516
12488.83 545
12489.88 518
12490.94 456
12491.99 496
12493.05 504
12494.10 499
12495.16 536
12496.22 510
12497.27 544
12498.33 630
12499.38 654
12500.44 734
12501.50 768
12502.55 908
12503.61 953
12504.67 964
12505.72 962
12506.78 967
12507.83 1000
12508.89 912
12509.95 814
12511.00 753
12512.06 690
12513.12 655
12514.17 539
12515.23 524
12516.29 493
12517.34 508
12518.40 475
12519.46 500
12520.52 478
12521.57 481
12522.63 467
12523.69 467
12524.74 459
12525.80 445
12526.86 445
12527.92 420
12528.97 447
12530.03 430
12531.09 425
12532.15 469
12533.20 455
12534.26 434
12535.32 437
12536.38 385
12537.43 434
12538.49 432
12539.55 412
12540.61 437
12541.66 433
12542.72 429
12543.78 440
12544.84 397
12545.90 397
12546.95 416
12548.01 365
12549.07 381
12550.13 425
12551.19 399
12552.25 434
12553.30 421
12554.36 393
12555.42 403
12556.48 431
12557.54 429
12558.60 364
12559.65 403
12560.71 431
12561.77 391
12562.83 374
12563.89 370
12564.95 418
12566.01 427
12567.07 409
12568.13 405
12569.18 404
12570.24 382
12571.30 427
12572.36 418
12573.42 409
12574.48 425
12575.54 433
12576.60 415
12577.66 438
12578.72 451
12579.78 480
12580.84 496
12581.90 517
12582.96 525
12584.02 526
12585.07 502
12586.13 538
12587.19 514
12588.25 502
12589.31 517
12590.37 532
12591.43 492
12592.49 472
12593.55 475
12594.61 483
12595.67 475
12596.73 502
12597.79 502
12598.86 490
12599.92 461
12600.98 467
12602.04 456
12603.10 479
12604.16 455
12605.22 483
12606.28 443
12607.34 411
12608.40 443
12609.46 435
12610.52 424
12611.58 427
12612.64 429
12613.70 418
12614.76 376
12615.83 393
12616.89 413
12617.95 397
12619.01 400
12620.07 431
12621.13 428
12622.19 423
12623.25 382
12624.32 433
12625.38 420
12626.44 375
12627.50 427
12628.56 436
12629.62 398
12630.68 417
12631.75 381
12632.81 374
12633.87 370
12634.93 359
12635.99 420
12637.05 375
12638.12 372
12639.18 386
12640.24 396
12641.30 415
12642.36 367
12643.43 369
12644.49 371
12645.55 405
12646.61 412
12647.68 414
12648.74 366
12649.80 359
12650.86 378
12651.93 408
12652.99 393
12654.05 365
12655.11 360
12656.18 386
12657.24 388
12658.30 408
12659.36 390
12660.43 380
12661.49 427
12662.55 418
12663.62 401
12664.68 373
12665.74 398
12666.81 395
12667.87 373
12668.93 348
12670.00 361
12671.06 378
12672.12 348
12673.19 362
12674.25 351
12675.31 367
12676.38 410
12677.44 380
12678.50 332
12679.57 384
12680.63 340
12681.69 369
12682.76 350
12683.82 373
12684.89 351
12685.95 359
12687.01 341
12688.08 347
12689.14 372
12690.21 371
12691.27 363
12692.33 371
12693.40 336
12694.46 342
12695.53 359
12696.59 341
12697.66 337
12698.72 335
12699.79 319
12700.85 311
12701.91 337
12702.98 336
12704.04 327
12705.11 324
12706.17 334
12707.24 331
12708.30 320
12709.37 293
12710.43 316
12711.50 332
12712.56 340
12713.63 362
12714.69 333
12715.76 337
12716.82 361
12717.89 376
12718.95 360
12720.02 361
12721.09 346
12722.15 325
12723.22 337
12724.28 366
12725.35 325
12726.41 331
12727.48 315
12728.54 331
12729.61 366
12730.68 362
12731.74 346
12732.81 369
12733.87 356
12734.94 334
12736.01 312
12737.07 322
12738.14 319
12739.20 357
12740.27 344
12741.34 326
12742.40 360
12743.47 345
12744.54 314
12745.60 328
12746.67 360
12747.74 377
12748.80 326
12749.87 295
12750.94 306
12752.00 289
12753.07 353
12754.14 336
12755.20 336
12756.27 314
12757.34 310
12758.40 339
12759.47 307
12760.54 306
12761.60 325
12762.67 338
12763.74 323
12764.81 328
12765.87 325
12766.94 302
12768.01 298
12769.08 275
12770.14 317
12771.21 328
12772.28 291
12773.35 287
12774.41 284
12775.48 318
12776.55 313
12777.62 305
12778.68 344
12779.75 330
12780.82 359
12781.89 312
12782.96 306
12784.02 326
12785.09 300
12786.16 331
12787.23 314
12788.30 316
12789.37 316
12790.43 303
12791.50 291
12792.57 323
12793.64 311
12794.71 317
12795.78 290
12796.84 303
12797.91 296
12798.98 265
12800.05 275
12801.12 267
12802.19 307
12803.26 307
12804.33 332
12805.40 319
12806.46 324
12807.53 341
12808.60 320
12809.67 336
12810.74 322
12811.81 319
12812.88 326
12813.95 311
12815.02 312
12816.09 338
12817.16 315
12818.23 317
12819.30 352
12820.37 320
12821.44 314
12822.50 309
12823.57 301
12824.64 305
12825.71 287
12826.78 319
12827.85 302
12828.92 327
12829.99 295
12831.06 306
12832.13 359
12833.20 281
12834.27 308
12835.34 284
12836.41 281
12837.49 283
12838.56 318
12839.63 323
12840.70 313
12841.77 345
12842.84 333
12843.91 287
12844.98 277
12846.05 269
12847.12 273
12848.19 296
12849.26 285
12850.33 277
12851.40 267
12852.47 301
12853.55 299
12854.62 288
12855.69 261
12856.76 302
12857.83 338
12858.90 304
12859.97 287
12861.04 279
12862.11 255
12863.19 262
12864.26 289
12865.33 319
12866.40 296
12867.47 292
12868.54 304
12869.62 332
12870.69 327
12871.76 294
12872.83 304
12873.90 311
12874.97 295
12876.05 302
12877.12 265
12878.19 251
12879.26 280
12880.33 316
12881.41 276
12882.48 283
12883.55 295
12884.62 326
12885.70 265
12886.77 297
12887.84 284
12888.91 327
12889.98 299
12891.06 311
12892.13 282
12893.20 276
12894.28 308
12895.35 263
12896.42 262
12897.49 255
12898.57 275
12899.64 271
12900.71 271
12901.79 258
12902.86 279
12903.93 277
12905.00 301
12906.08 285
12907.15 246
12908.22 268
12909.30 296
12910.37 288
12911.44 291
12912.52 283
12913.59 289
12914.66 286
12915.74 288
12916.81 302
12917.89 273
12918.96 305
12920.03 293
12921.11 287
12922.18 296
12923.25 316
12924.33 306
12925.40 328
12926.48 280
12927.55 319
12928.62 303
12929.70 263
12930.77 316
12931.85 309
12932.92 322
12934.00 314
12935.07 297
12936.14 312
12937.22 269
12938.29 287
12939.37 297
12940.44 263
12941.52 292
12942.59 254
12943.67 269
12944.74 295
12945.82 325
12946.89 320
12947.97 285
12949.04 294
12950.12 273
12951.19 254
12952.27 257
12953.34 260
12954.42 289
12955.49 255
12956.57 283
12957.64 295
12958.72 261
12959.79 305
12960.87 294
12961.94 286
12963.02 315
12964.10 312
12965.17 311
12966.25 271
12967.32 322
12968.40 281
12969.47 299
12970.55 259
12971.63 309
12972.70 272
12973.78 303
12974.85 286
12975.93 318
12977.01 281
12978.08 290
12979.16 319
12980.23 269
12981.31 313
12982.39 312
12983.46 299
12984.54 263
12985.62 254
12986.69 266
12987.77 279
12988.85 288
12989.92 318
12991.00 284
12992.08 280
12993.15 299
12994.23 312
12995.31 325
12996.38 305
12997.46 280
12998.54 304
12999.61 300
13000.69 278
13001.77 283
13002.85 276
13003.92 321
13005.00 290
13006.08 313
13007.16 302
13008.23 309
13009.31 311
13010.39 270
13011.47 270
13012.54 309
13013.62 305
13014.70 321
13015.78 314
13016.85 295
13017.93 302
13019.01 262
13020.09 304
13021.17 313
13022.24 313
13023.32 325
13024.40 316
13025.48 293
13026.56 290
13027.63 292
13028.71 293
13029.79 310
13030.87 291
13031.95 314
13033.03 294
13034.10 330
13035.18 330
13036.26 312
13037.34 271
13038.42 311
13039.50 306
13040.58 292
13041.66 287
13042.73 285
13043.81 300
13044.89 331
13045.97 333
13047.05 310
13048.13 324
13049.21 295
13050.29 319
13051.37 284
13052.45 316
13053.53 317
13054.60 320
13055.68 318
13056.76 313
13057.84 256
13058.92 331
13060.00 298
13061.08 271
13062.16 274
13063.24 312
13064.32 316
13065.40 328
13066.48 321
13067.56 287
13068.64 293
13069.72 284
13070.80 299
13071.88 265
13072.96 261
13074.04 276
13075.12 304
13076.20 280
13077.28 291
13078.36 267
13079.44 271
13080.52 284
13081.60 307
13082.68 272
13083.76 285
13084.84 305
13085.93 306
13087.01 294
13088.09 275
13089.17 322
13090.25 298
13091.33 287
13092.41 303
13093.49 290
13094.57 283
13095.65 314
13096.73 277
13097.82 273
13098.90 275
13099.98 244
13101.06 280
13102.14 284
13103.22 295
13104.30 289
13105.38 326
13106.47 294
13107.55 315
13108.63 304
13109.71 288
13110.79 275
13111.87 303
13112.96 310
13114.04 269
13115.12 316
13116.20 283
13117.28 301
13118.37 265
13119.45 307
13120.53 289
13121.61 291
13122.69 268
13123.78 304
13124.86 293
13125.94 260
13127.02 244
13128.11 284
13129.19 321
13130.27 284
13131.35 296
13132.44 267
13133.52 303
13134.60 308
13135.68 290
13136.77 305
13137.85 309
13138.93 278
13140.01 281
13141.10 291
13142.18 297
13143.26 309
13144.35 285
13145.43 285
13146.51 275
13147.60 286
13148.68 261
13149.76 284
13150.85 316
13151.93 285
13153.01 290
13154.10 303
13155.18 282
13156.26 277
13157.35 287
13158.43 283
13159.51 270
13160.60 269
13161.68 290
13162.77 312
13163.85 293
13164.93 306
13166.02 287
13167.10 301
13168.19 276
13169.27 283
13170.35 302
13171.44 284
13172.52 285
13173.61 255
13174.69 281
13175.78 257
13176.86 276
13177.94 260
13179.03 260
13180.11 270
13181.20 282
13182.28 291
13183.37 288
13184.45 290
13185.54 306
13186.62 254
13187.71 333
13188.79 279
13189.88 277
13190.96 285
13192.05 320
13193.13 314
13194.22 293
13195.30 269
13196.39 300
13197.47 343
13198.56 318
13199.64 303
13200.73 306
13201.81 317
13202.90 302
13203.98 295
13205.07 311
13206.16 279
13207.24 309
13208.33 279
13209.41 284
13210.50 312
13211.58 309
13212.67 293
13213.76 282
13214.84 287
13215.93 289
13217.01 285
13218.10 317
13219.19 272
13220.27 265
13221.36 281
13222.45 274
13223.53 293
13224.62 265
13225.70 276
13226.79 296
13227.88 312
13228.96 309
13230.05 287
13231.14 277
13232.22 273
13233.31 309
13234.40 300
13235.48 280
13236.57 270
13237.66 273
13238.74 270
13239.83 266
13240.92 268
13242.01 285
13243.09 305
13244.18 290
13245.27 279
13246.35 287
13247.44 306
13248.53 296
13249.62 279
13250.70 276
13251.79 310
13252.88 308
13253.97 283
13255.05 278
13256.14 273
13257.23 261
13258.32 318
13259.41 295
13260.49 307
13261.58 276
13262.67 313
13263.76 317
13264.85 300
13265.93 312
13267.02 301
13268.11 299
13269.20 324
13270.29 303
13271.37 317
13272.46 300
13273.55 306
13274.64 333
13275.73 334
13276.82 323
13277.91 299
13278.99 285
13280.08 318
13281.17 310
13282.26 304
13283.35 287
13284.44 302
13285.53 337
13286.62 297
13287.70 296
13288.79 306
13289.88 331
13290.97 323
13292.06 295
13293.15 339
13294.24 329
13295.33 322
13296.42 330
13297.51 326
13298.60 301
13299.69 354
13300.78 339
13301.87 294
13302.95 322
13304.04 309
13305.13 282
13306.22 308
13307.31 316
13308.40 281
13309.49 354
13310.58 350
13311.67 365
13312.76 311
13313.85 327
13314.94 369
13316.03 399
13317.12 317
13318.21 321
13319.30 372
13320.39 410
13321.48 342
13322.58 350
13323.67 365
13324.76 370
13325.85 340
13326.94 350
13328.03 338
13329.12 326
13330.21 328
13331.30 361
13332.39 349
13333.48 282
13334.57 361
13335.66 377
13336.75 362
13337.85 338
13338.94 308
13340.03 335
13341.12 379
13342.21 444
13343.30 358
13344.39 347
13345.48 345
13346.58 356
13347.67 365
13348.76 360
13349.85 366
13350.94 362
13352.03 369
13353.12 352
13354.22 349
13355.31 330
13356.40 388
13357.49 361
13358.58 351
13359.68 362
13360.77 363
13361.86 384
13362.95 364
13364.04 392
13365.14 399
13366.23 352
13367.32 401
13368.41 376
13369.51 355
13370.60 363
13371.69 407
13372.78 384
13373.87 384
13374.97 380
13376.06 405
13377.15 408
13378.25 448
13379.34 409
13380.43 393
13381.52 429
13382.62 398
13383.71 410
13384.80 357
13385.90 376
13386.99 364
13388.08 338
13389.17 358
13390.27 362
13391.36 411
13392.45 365
13393.55 359
13394.64 383
13395.73 348
13396.83 362
13397.92 359
13399.02 339
13400.11 352
13401.20 340
13402.30 332
13403.39 347
13404.48 376
13405.58 309
13406.67 296
13407.77 342
13408.86 346
13409.95 330
13411.05 312
13412.14 321
13413.24 310
13414.33 331
13415.42 332
13416.52 283
13417.61 366
13418.71 367
13419.80 366
13420.90 301
13421.99 311
13423.08 322
13424.18 346
13425.27 337
13426.37 325
13427.46 330
13428.56 349
13429.65 325
13430.75 339
13431.84 321
13432.94 304
13434.03 336
13435.13 364
13436.22 341
13437.32 352
13438.41 340
13439.51 343
13440.60 350
13441.70 318
13442.79 314
13443.89 322
13444.98 336
13446.08 352
13447.18 341
13448.27 326
13449.37 374
13450.46 350
13451.56 320
13452.65 340
13453.75 329
13454.85 345
13455.94 367
13457.04 321
13458.13 318
13459.23 358
13460.33 343
13461.42 363
13462.52 362
13463.61 317
13464.71 289
13465.81 303
13466.90 350
13468.00 362
13469.10 311
13470.19 361
13471.29 343
13472.38 375
13473.48 353
13474.58 351
13475.67 372
13476.77 374
13477.87 373
13478.96 350
13480.06 366
13481.16 395
13482.26 355
13483.35 375
13484.45 381
13485.55 367
13486.64 376
13487.74 367
13488.84 424
13489.94 390
13491.03 395
13492.13 403
13493.23 393
13494.32 357
13495.42 365
13496.52 373
13497.62 375
13498.72 382
13499.81 376
13500.91 344
13502.01 373
13503.11 393
13504.20 385
13505.30 396
13506.40 402
13507.50 458
13508.60 421
13509.69 435
13510.79 441
13511.89 434
13512.99 460
13514.09 450
13515.18 422
13516.28 422
13517.38 396
13518.48 417
13519.58 440
13520.68 391
13521.78 390
13522.87 401
13523.97 375
13525.07 393
13526.17 340
13527.27 360
13528.37 383
13529.47 391
13530.57 338
13531.66 335
13532.76 338
13533.86 362
13534.96 360
13536.06 352
13537.16 339
13538.26 337
13539.36 341
13540.46 352
13541.56 341
13542.66 371
13543.76 351
13544.86 358
13545.96 329
13547.05 388
13548.15 362
13549.25 321
13550.35 323
13551.45 315
13552.55 336
13553.65 345
13554.75 321
13555.85 344
13556.95 305
13558.05 317
13559.15 324
13560.25 315
13561.35 330
13562.45 301
13563.55 328
13564.65 335
13565.75 349
13566.85 343
13567.96 323
13569.06 284
13570.16 325
13571.26 318
13572.36 322
13573.46 319
13574.56 325
13575.66 334
13576.76 301
13577.86 307
13578.96 320
13580.06 335
13581.16 306
13582.27 308
13583.37 388
13584.47 348
13585.57 321
13586.67 289
13587.77 312
13588.87 332
13589.97 312
13591.08 319
13592.18 324
13593.28 309
13594.38 327
13595.48 299
13596.58 301
13597.68 321
13598.79 316
13599.89 333
13600.99 326
13602.09 334
13603.19 315
13604.30 295
13605.40 320
13606.50 323
13607.60 316
13608.70 319
13609.81 308
13610.91 342
13612.01 331
13613.11 353
13614.21 352
13615.32 310
13616.42 316
13617.52 355
13618.62 327
13619.73 314
13620.83 317
13621.93 350
13623.03 332
13624.14 293
13625.24 301
13626.34 318
13627.45 326
13628.55 303
13629.65 344
13630.75 340
13631.86 295
13632.96 332
13634.06 313
13635.17 281
13636.27 325
13637.37 307
13638.48 290
13639.58 321
13640.68 281
13641.79 326
13642.89 292
13643.99 332
13645.10 315
13646.20 334
13647.30 327
13648.41 320
13649.51 328
13650.62 318
13651.72 305
13652.82 330
13653.93 308
13655.03 313
13656.14 351
13657.24 269
13658.34 299
13659.45 284
13660.55 333
13661.66 311
13662.76 330
13663.87 337
13664.97 331
13666.07 340
13667.18 304
13668.28 314
13669.39 328
13670.49 292
13671.60 332
13672.70 278
13673.81 285
13674.91 299
13676.02 313
13677.12 320
13678.23 281
13679.33 323
13680.44 319
13681.54 362
13682.65 352
13683.75 334
13684.86 335
13685.96 310
13687.07 303
13688.17 278
13689.28 296
13690.38 306
13691.49 369
13692.59 308
13693.70 320
13694.80 300
13695.91 302
13697.02 324
13698.12 318
13699.23 310
13700.33 331
13701.44 314
13702.55 322
13703.65 319
13704.76 318
13705.86 318
13706.97 362
13708.08 352
13709.18 332
13710.29 320
13711.39 346
13712.50 345
13713.61 309
13714.71 349
13715.82 317
13716.93 370
13718.03 362
13719.14 347
13720.25 341
13721.35 332
13722.46 325
13723.57 357
13724.67 380
13725.78 363
13726.89 347
13727.99 317
13729.10 367
13730.21 350
13731.31 351
13732.42 375
13733.53 377
13734.64 408
13735.74 400
13736.85 339
13737.96 393
13739.07 373
13740.17 390
13741.28 423
13742.39 371
13743.50 358
13744.60 368
13745.71 420
13746.82 406
13747.93 392
13749.03 374
13750.14 429
13751.25 395
13752.36 434
13753.47 442
13754.57 409
13755.68 386
13756.79 383
13757.90 423
13759.01 393
13760.11 375
13761.22 400
13762.33 456
13763.44 416
13764.55 392
13765.66 421
13766.76 429
13767.87 454
13768.98 423
13770.09 432
13771.20 444
13772.31 465
13773.42 530
13774.53 454
13775.63 452
13776.74 496
13777.85 556
13778.96 528
13780.07 608
13781.18 591
13782.29 569
13783.40 632
13784.51 661
13785.62 639
13786.73 582
13787.83 614
13788.94 596
13790.05 540
13791.16 502
13792.27 488
13793.38 523
13794.49 514
13795.60 465
13796.71 395
13797.82 400
13798.93 381
13800.04 410
13801.15 387
13802.26 404
13803.37 412
13804.48 420
13805.59 387
13806.70 405
13807.81 411
13808.92 374
13810.03 405
13811.14 393
13812.25 383
13813.36 377
13814.47 411
13815.58 410
13816.69 409
13817.80 368
13818.91 355
13820.03 369
13821.14 382
13822.25 399
13823.36 411
13824.47 354
13825.58 403
13826.69 409
13827.80 406
13828.91 342
13830.02 369
13831.13 390
13832.25 385
13833.36 355
13834.47 335
13835.58 372
13836.69 340
13837.80 367
13838.91 337
13840.02 396
13841.14 386
13842.25 416
13843.36 351
13844.47 340
13845.58 347
13846.69 333
13847.81 332
13848.92 325
13850.03 333
13851.14 320
13852.25 350
13853.37 321
13854.48 338
13855.59 356
13856.70 365
13857.81 375
13858.93 362
13860.04 362
13861.15 395
13862.26 427
13863.38 384
13864.49 369
13865.60 325
13866.71 373
13867.83 381
13868.94 385
13870.05 396
13871.16 383
13872.28 394
13873.39 421
13874.50 431
13875.61 441
13876.73 396
13877.84 419
13878.95 434
13880.07 428
13881.18 401
13882.29 366
13883.41 365
13884.52 342
13885.63 376
13886.75 349
13887.86 396
13888.97 398
13890.09 363
13891.20 359
13892.31 353
13893.43 365
13894.54 380
13895.65 383
13896.77 393
13897.88 387
13899.00 351
13900.11 375
13901.22 376
13902.34 331
13903.45 363
13904.57 388
13905.68 366
13906.79 350
13907.91 389
13909.02 389
13910.14 374
13911.25 373
13912.37 374
13913.48 360
13914.59 354
13915.71 374
13916.82 344
13917.94 337
13919.05 379
13920.17 344
13921.28 324
13922.40 328
13923.51 356
13924.63 344
13925.74 368
13926.86 351
13927.97 341
13929.09 348
13930.20 346
13931.32 388
13932.43 340
13933.55 350
13934.66 310
13935.78 329
13936.89 359
13938.01 358
13939.12 361
13940.24 376
13941.35 386
13942.47 358
13943.59 351
13944.70 356
13945.82 360
13946.93 372
13948.05 382
13949.16 376
13950.28 306
13951.40 326
13952.51 340
13953.63 350
13954.74 330
13955.86 367
13956.98 307
13958.09 286
13959.21 328
13960.33 317
13961.44 308
13962.56 329
13963.67 380
13964.79 357
13965.91 371
13967.02 344
13968.14 337
13969.26 333
13970.37 376
13971.49 350
13972.61 326
13973.72 312
13974.84 327
13975.96 345
13977.08 325
13978.19 328
13979.31 318
13980.43 329
13981.54 353
13982.66 321
13983.78 359
13984.90 323
13986.01 344
13987.13 324
13988.25 349
13989.37 360
13990.48 341
13991.60 351
13992.72 319
13993.84 350
13994.95 295
13996.07 318
13997.19 318
13998.31 347
13999.42 350
14000.54 310
14001.66 349
14002.78 318
14003.90 338
14005.01 335
14006.13 363
14007.25 356
14008.37 381
14009.49 300
14010.61 311
14011.72 347
14012.84 349
14013.96 335
14015.08 314
14016.20 298
14017.32 368
14018.43 349
14019.55 331
14020.67 313
14021.79 330
14022.91 339
14024.03 372
14025.15 351
14026.27 351
14027.39 339
14028.50 351
14029.62 370
14030.74 374
14031.86 333
14032.98 357
14034.10 356
14035.22 359
14036.34 341
14037.46 321
14038.58 338
14039.70 352
14040.82 362
14041.94 314
14043.06 347
14044.18 374
14045.30 356
14046.41 313
14047.53 341
14048.65 338
14049.77 341
14050.89 327
14052.01 302
14053.13 322
14054.25 336
14055.37 330
14056.49 323
14057.61 324
14058.74 319
14059.86 347
14060.98 327
14062.10 348
14063.22 357
14064.34 342
14065.46 340
14066.58 351
14067.70 327
14068.82 318
14069.94 322
14071.06 343
14072.18 345
14073.30 363
14074.42 341
14075.54 349
14076.66 343
14077.79 345
14078.91 347
14080.03 328
14081.15 334
14082.27 333
14083.39 340
14084.51 319
14085.63 330
14086.76 342
14087.88 330
14089.00 331
14090.12 355
14091.24 313
14092.36 330
14093.48 334
14094.61 360
14095.73 383
14096.85 362
14097.97 372
14099.09 325
14100.22 365
14101.34 387
14102.46 367
14103.58 382
14104.70 404
14105.83 385
14106.95 363
14108.07 376
14109.19 455
14110.31 407
14111.44 356
14112.56 373
14113.68 400
14114.80 408
14115.93 408
14117.05 364
14118.17 376
14119.29 341
14120.42 363
14121.54 363
14122.66 325
14123.79 350
14124.91 335
14126.03 321
14127.15 316
14128.28 315
14129.40 333
14130.52 331
14131.65 316
14132.77 338
14133.89 303
14135.02 309
14136.14 336
14137.26 307
14138.39 263
14139.51 300
14140.63 337
14141.76 325
14142.88 318
14144.00 305
14145.13 306
14146.25 296
14147.38 292
14148.50 282
14149.62 321
14150.75 317
14151.87 320
14152.99 315
14154.12 275
14155.24 299
14156.37 274
14157.49 291
14158.62 292
14159.74 251
14160.86 277
14161.99 282
14163.11 301
14164.24 296
14165.36 287
14166.49 303
14167.61 277
14168.74 307
14169.86 285
14170.99 298
14172.11 312
14173.23 300
14174.36 284
14175.48 235
14176.61 258
14177.73 301
14178.86 268
14179.98 265
14181.11 318
14182.23 272
14183.36 273
14184.49 287
14185.61 296
14186.74 288
14187.86 273
14188.99 286
14190.11 300
14191.24 299
14192.36 298
14193.49 289
14194.61 311
14195.74 291
14196.87 291
14197.99 302
14199.12 295
14200.24 301
14201.37 290
14202.50 278
14203.62 299
14204.75 257
14205.87 281
14207.00 273
14208.13 273
14209.25 272
14210.38 288
14211.50 294
14212.63 266
14213.76 272
14214.88 251
14216.01 271
14217.14 271
14218.26 276
14219.39 281
14220.52 281
14221.64 271
14222.77 257
14223.90 270
14225.02 280
14226.15 247
14227.28 283
14228.41 293
14229.53 290
14230.66 261
14231.79 263
14232.91 266
14234.04 257
14235.17 265
14236.30 275
14237.42 281
14238.55 272
14239.68 278
14240.81 295
14241.93 264
14243.06 279
14244.19 309
14245.32 299
14246.44 252
14247.57 293
14248.70 289
14249.83 292
14250.95 303
14252.08 285
14253.21 282
14254.34 268
14255.47 290
14256.59 261
14257.72 242
14258.85 236
14259.98 270
14261.11 284
14262.24 303
14263.36 245
14264.49 263
14265.62 260
14266.75 296
14267.88 277
14269.01 261
14270.14 278
14271.26 280
14272.39 256
14273.52 248
14274.65 278
14275.78 243
14276.91 265
14278.04 286
14279.17 253
14280.30 251
14281.42 283
14282.55 265
14283.68 238
14284.81 238
14285.94 246
14287.07 255
14288.20 260
14289.33 270
14290.46 269
14291.59 292
14292.72 261
14293.85 268
14294.98 239
14296.11 243
14297.24 284
14298.37 291
14299.50 247
14300.63 242
14301.76 228
14302.89 264
14304.02 246
14305.15 248
14306.28 270
14307.41 232
14308.54 228
14309.67 217
14310.80 253
14311.93 267
14313.06 250
14314.19 244
14315.32 222
14316.45 225
14317.58 247
14318.71 250
14319.84 251
14320.97 244
14322.10 244
14323.23 271
14324.36 235
14325.49 229
14326.63 252
14327.76 236
14328.89 235
14330.02 227
14331.15 229
14332.28 255
14333.41 234
14334.54 263
14335.67 228
14336.81 244
14337.94 251
14339.07 239
14340.20 244
14341.33 224
14342.46 222
14343.59 223
14344.73 239
14345.86 243
14346.99 254
14348.12 218
14349.25 215
14350.38 248
14351.52 239
14352.65 232
14353.78 244
14354.91 225
14356.04 228
14357.18 229
14358.31 216
14359.44 214
14360.57 222
14361.71 278
14362.84 235
14363.97 207
14365.10 217
14366.24 263
14367.37 263
14368.50 237
14369.63 249
14370.77 226
14371.90 241
14373.03 247
14374.16 229
14375.30 228
14376.43 230
14377.56 215
14378.70 243
14379.83 235
14380.96 243
14382.09 224
14383.23 223
14384.36 199
14385.49 236
14386.63 231
14387.76 220
14388.89 217
14390.03 256
14391.16 218
14392.29 220
14393.43 213
14394.56 236
14395.70 251
14396.83 244
14397.96 226
14399.10 194
14400.23 256
14401.36 215
14402.50 237
14403.63 249
14404.77 236
14405.90 238
14407.03 227
14408.17 267
14409.30 258
14410.44 257
14411.57 238
14412.71 271
14413.84 227
14414.97 230
14416.11 249
14417.24 250
14418.38 236
14419.51 263
14420.65 239
14421.78 275
14422.92 238
14424.05 216
14425.19 252
14426.32 236
14427.46 237
14428.59 216
14429.73 264
14430.86 261
14432.00 232
14433.13 212
14434.27 232
14435.40 220
14436.54 265
14437.67 251
14438.81 234
14439.94 245
14441.08 251
14442.21 243
14443.35 202
14444.48 226
14445.62 263
14446.76 254
14447.89 206
14449.03 229
14450.16 203
14451.30 259
14452.43 241
14453.57 243
14454.71 236
14455.84 248
14456.98 221
14458.11 247
14459.25 233
14460.39 263
14461.52 231
14462.66 263
14463.80 243
14464.93 245
14466.07 238
14467.20 211
14468.34 265
14469.48 248
14470.61 248
14471.75 252
14472.89 258
14474.02 226
14475.16 228
14476.30 210
14477.43 221
14478.57 247
14479.71 252
14480.85 258
14481.98 259
14483.12 279
14484.26 257
14485.39 267
14486.53 250
14487.67 284
14488.81 280
14489.94 260
14491.08 256
14492.22 280
14493.36 256
14494.49 263
14495.63 251
14496.77 263
14497.91 256
14499.04 261
14500.18 243
14501.32 251
14502.46 238
14503.59 235
14504.73 241
14505.87 221
14507.01 232
14508.15 224
14509.28 255
14510.42 224
14511.56 212
14512.70 234
14513.84 239
14514.98 257
14516.11 248
14517.25 267
14518.39 235
14519.53 223
14520.67 229
14521.81 241
14522.95 294
14524.08 248
14525.22 225
14526.36 243
14527.50 241
14528.64 201
14529.78 225
14530.92 235
14532.06 247
14533.20 233
14534.33 243
14535.47 236
14536.61 246
14537.75 261
14538.89 240
14540.03 232
14541.17 203
14542.31 231
14543.45 228
14544.59 211
14545.73 199
14546.87 233
14548.01 254
14549.15 235
14550.29 228
14551.43 223
14552.57 227
14553.71 252
14554.85 249
14555.99 253
14557.13 251
14558.27 248
14559.41 259
14560.55 241
14561.69 254
14562.83 225
14563.97 213
14565.11 251
14566.25 230
14567.39 227
14568.53 225
14569.67 260
14570.81 248
14571.95 230
14573.09 214
14574.23 237
14575.37 226
14576.51 225
14577.65 224
14578.79 224
14579.94 224
14581.08 261
14582.22 245
14583.36 205
14584.50 222
14585.64 246
14586.78 208
14587.92 210
14589.06 238
14590.21 238
14591.35 276
14592.49 240
14593.63 218
14594.77 232
14595.91 223
14597.05 239
14598.20 225
14599.34 244
14600.48 244
14601.62 231
14602.76 235
14603.90 205
14605.05 222
14606.19 232
14607.33 243
14608.47 239
14609.61 226
14610.76 208
14611.90 219
14613.04 216
14614.18 229
14615.32 246
14616.47 244
14617.61 253
14618.75 242
14619.89 215
14621.04 222
14622.18 218
14623.32 229
14624.46 236
14625.61 230
14626.75 240
14627.89 244
14629.04 252
14630.18 247
14631.32 249
14632.46 259
14633.61 273
14634.75 228
14635.89 253
14637.04 278
14638.18 280
14639.32 283
14640.47 261
14641.61 274
14642.75 315
14643.90 276
14645.04 239
14646.18 253
14647.33 245
14648.47 253
14649.61 289
14650.76 264
14651.90 247
14653.05 268
14654.19 272
14655.33 240
14656.48 216
14657.62 222
14658.76 244
14659.91 258
14661.05 242
14662.20 255
14663.34 246
14664.49 237
14665.63 237
14666.77 227
14667.92 240
14669.06 252
14670.21 262
14671.35 251
14672.50 242
14673.64 246
14674.79 241
14675.93 232
14677.07 249
14678.22 249
14679.36 234
14680.51 257
14681.65 225
14682.80 225
14683.94 228
14685.09 254
14686.23 238
14687.38 230
14688.52 233
14689.67 224
14690.81 210
14691.96 240
14693.10 232
14694.25 264
14695.40 248
14696.54 233
14697.69 223
14698.83 212
14699.98 225
14701.12 223
14702.27 229
14703.41 231
14704.56 249
14705.71 213
14706.85 202
14708.00 207
14709.14 203
14710.29 237
14711.44 210
14712.58 232
14713.73 198
14714.87 210
14716.02 224
14717.17 230
14718.31 249
14719.46 221
14720.61 226
14721.75 257
14722.90 235
14724.05 210
14725.19 220
14726.34 223
14727.49 206
14728.63 235
14729.78 247
14730.93 234
14732.07 200
14733.22 225
14734.37 190
14735.51 212
14736.66 223
14737.81 202
14738.95 228
14740.10 209
14741.25 213
14742.40 229
14743.54 229
14744.69 216
14745.84 227
14746.99 224
14748.13 219
14749.28 226
14750.43 205
14751.58 217
14752.72 185
14753.87 199
14755.02 225
14756.17 235
14757.31 218
14758.46 188
14759.61 208
14760.76 212
14761.91 211
14763.05 245
14764.20 216
14765.35 220
14766.50 246
14767.65 222
14768.80 220
14769.94 213
14771.09 187
14772.24 222
14773.39 230
14774.54 224
14775.69 211
14776.83 243
14777.98 244
14779.13 247
14780.28 216
14781.43 215
14782.58 224
14783.73 219
14784.88 204
14786.03 231
14787.17 226
14788.32 205
14789.47 194
14790.62 201
14791.77 228
14792.92 235
14794.07 229
14795.22 239
14796.37 260
14797.52 244
14798.67 257
14799.82 265
14800.97 248
14802.12 236
14803.26 236
14804.41 191
14805.56 202
14806.71 232
14807.86 250
14809.01 266
14810.16 233
14811.31 217
14812.46 266
14813.61 242
14814.76 229
14815.91 218
14817.06 201
14818.21 256
14819.36 227
14820.51 254
14821.66 194
14822.82 218
14823.97 229
14825.12 216
14826.27 206
14827.42 203
14828.57 195
14829.72 231
14830.87 223
14832.02 200
14833.17 221
14834.32 243
14835.47 232
14836.62 208
14837.77 235
14838.93 234
14840.08 214
14841.23 226
14842.38 207
14843.53 196
14844.68 244
14845.83 263
14846.98 234
14848.14 205
14849.29 226
14850.44 221
14851.59 229
14852.74 227
14853.89 214
14855.04 214
14856.20 220
14857.35 216
14858.50 175
14859.65 175
14860.80 210
14861.96 223
14863.11 200
14864.26 197
14865.41 205
14866.56 219
14867.72 220
14868.87 183
14870.02 192
14871.17 188
14872.32 213
14873.48 206
14874.63 218
14875.78 191
14876.93 183
14878.09 232
14879.24 216
14880.39 205
14881.54 211
14882.70 199
14883.85 202
14885.00 220
14886.16 207
14887.31 191
14888.46 216
14889.61 198
14890.77 202
14891.92 226
14893.07 202
14894.23 178
14895.38 210
14896.53 182
14897.69 180
14898.84 188
14899.99 202
14901.15 173
14902.30 201
14903.45 193
14904.61 175
14905.76 178
14906.91 206
14908.07 173
14909.22 208
14910.38 233
14911.53 183
14912.68 223
14913.84 202
14914.99 203
14916.15 191
14917.30 231
14918.45 208
14919.61 189
14920.76 170
14921.92 215
14923.07 202
14924.22 182
14925.38 203
14926.53 196
14927.69 237
14928.84 193
14930.00 203
14931.15 198
14932.31 176
14933.46 186
14934.62 209
14935.77 198
14936.93 217
14938.08 204
14939.24 210
14940.39 206
14941.55 192
14942.70 206
14943.86 192
14945.01 191
14946.17 208
14947.32 197
14948.48 220
14949.63 225
14950.79 167
14951.94 173
14953.10 190
14954.25 240
14955.41 209
14956.56 191
14957.72 173
14958.88 214
14960.03 211
14961.19 204
14962.34 218
14963.50 206
14964.65 188
14965.81 191
14966.97 196
14968.12 175
14969.28 179
14970.43 205
14971.59 200
14972.75 191
14973.90 180
14975.06 169
14976.22 201
14977.37 203
14978.53 189
14979.69 202
14980.84 195
14982.00 204
14983.16 229
14984.31 195
14985.47 199
14986.63 177
14987.78 170
14988.94 188
14990.10 196
14991.25 178
14992.41 188
14993.57 207
14994.72 184
14995.88 198
14997.04 207
14998.20 193
14999.35 216
15000.51 160
15001.67 169
15002.82 175
15003.98 189
15005.14 191
15006.30 190
15007.45 171
15008.61 168
15009.77 195
15010.93 206
15012.09 206
15013.24 193
15014.40 175
15015.56 155
15016.72 176
15017.87 207
15019.03 213
15020.19 186
15021.35 181
15022.51 188
15023.67 202
15024.82 168
15025.98 162
15027.14 186
15028.30 174
15029.46 182
15030.62 192
15031.77 176
15032.93 177
15034.09 211
15035.25 210
15036.41 205
15037.57 199
15038.73 194
15039.88 174
15041.04 190
15042.20 193
15043.36 219
15044.52 201
15045.68 188
15046.84 171
15048.00 169
15049.16 191
15050.32 204
15051.47 206
15052.63 180
15053.79 195
15054.95 217
15056.11 161
15057.27 167
15058.43 209
15059.59 189
15060.75 184
15061.91 186
15063.07 195
15064.23 163
15065.39 161
15066.55 208
15067.71 177
15068.87 186
15070.03 165
15071.19 189
15072.35 206
15073.51 194
15074.67 198
15075.83 208
15076.99 179
15078.15 203
15079.31 208
15080.47 224
15081.63 213
15082.79 195
15083.95 178
15085.11 176
15086.27 190
15087.43 180
15088.59 196
15089.76 180
15090.92 189
15092.08 191
15093.24 165
15094.40 191
15095.56 161
15096.72 175
15097.88 198
15099.04 188
15100.20 163
15101.37 167
15102.53 149
15103.69 197
15104.85 194
15106.01 198
15107.17 190
15108.33 204
15109.50 197
15110.66 201
15111.82 171
15112.98 170
15114.14 187
15115.30 180
15116.47 175
15117.63 172
15118.79 172
15119.95 183
15121.11 193
15122.27 189
15123.44 178
15124.60 167
15125.76 166
15126.92 179
15128.09 192
15129.25 206
15130.41 213
15131.57 184
15132.73 199
15133.90 214
15135.06 172
15136.22 165
15137.38 176
15138.55 176
15139.71 182
15140.87 174
15142.04 196
15143.20 200
15144.36 171
15145.52 189
15146.69 177
15147.85 217
15149.01 206
15150.18 179
15151.34 163
15152.50 181
15153.67 187
15154.83 190
15155.99 183
15157.16 174
15158.32 167
15159.48 155
15160.65 183
15161.81 185
15162.97 217
15164.14 205
15165.30 218
15166.46 192
15167.63 187
15168.79 185
15169.95 190
15171.12 201
15172.28 178
15173.45 185
15174.61 167
15175.77 173
15176.94 162
15178.10 175
15179.27 167
15180.43 208
15181.60 205
15182.76 175
15183.92 168
15185.09 172
15186.25 189
15187.42 185
15188.58 177
15189.75 159
15190.91 178
15192.08 176
15193.24 158
15194.41 159
15195.57 167
15196.74 188
15197.90 196
15199.07 184
15200.23 186
15201.40 188
15202.56 182
15203.73 194
15204.89 191
15206.06 174
15207.22 163
15208.39 163
15209.55 170
15210.72 179
15211.88 158
15213.05 178
15214.21 171
15215.38 187
15216.54 203
15217.71 199
15218.88 180
15220.04 171
15221.21 167
15222.37 165
15223.54 219
15224.71 211
15225.87 184
15227.04 162
15228.20 179
15229.37 187
15230.54 171
15231.70 183
15232.87 195
15234.03 187
15235.20 197
15236.37 235
15237.53 191
15238.70 195
15239.87 205
15241.03 187
15242.20 229
15243.37 226
15244.53 174
15245.70 175
15246.87 190
15248.03 179
15249.20 142
15250.37 191
15251.53 224
15252.70 181
15253.87 178
15255.04 199
15256.20 192
15257.37 171
15258.54 204
15259.70 214
15260.87 204
15262.04 153
15263.21 178
15264.37 173
15265.54 155
15266.71 148
15267.88 175
15269.04 205
15270.21 176
15271.38 185
15272.55 189
15273.72 184
15274.88 198
15276.05 174
15277.22 179
15278.39 178
15279.56 192
15280.72 175
15281.89 187
15283.06 184
15284.23 201
15285.40 191
15286.56 170
15287.73 163
15288.90 173
15290.07 205
15291.24 185
15292.41 166
15293.58 175
15294.74 180
15295.91 191
15297.08 180
15298.25 170
15299.42 166
15300.59 163
15301.76 165
15302.93 177
15304.09 195
15305.26 178
15306.43 175
15307.60 178
15308.77 161
15309.94 169
15311.11 207
15312.28 174
15313.45 195
15314.62 171
15315.79 163
15316.96 173
15318.13 149
15319.30 150
15320.46 178
15321.63 176
15322.80 169
15323.97 185
15325.14 176
15326.31 175
15327.48 184
15328.65 181
15329.82 158
15330.99 163
15332.16 220
15333.33 176
15334.50 146
15335.67 173
15336.84 182
15338.01 171
15339.18 170
15340.36 183
15341.53 178
15342.70 174
15343.87 173
15345.04 165
15346.21 206
15347.38 164
15348.55 181
15349.72 190
15350.89 206
15352.06 171
15353.23 161
15354.40 183
15355.57 173
15356.75 169
15357.92 157
15359.09 157
15360.26 182
15361.43 167
15362.60 151
15363.77 155
15364.94 174
15366.11 169
15367.29 165
15368.46 174
15369.63 201
15370.80 174
15371.97 181
15373.14 154
15374.32 164
15375.49 181
15376.66 186
15377.83 165
15379.00 193
15380.17 159
15381.35 192
15382.52 168
15383.69 162
15384.86 187
15386.03 188
15387.21 168
15388.38 177
15389.55 168
15390.72 164
15391.90 198
15393.07 154
15394.24 183
15395.41 145
15396.59 148
15397.76 159
15398.93 163
15400.10 204
15401.28 178
15402.45 170
15403.62 174
15404.79 182
15405.97 173
15407.14 180
15408.31 173
15409.49 195
15410.66 177
15411.83 177
15413.01 164
15414.18 186
15415.35 187
15416.53 193
15417.70 187
15418.87 163
15420.05 156
15421.22 176
15422.39 160
15423.57 161
15424.74 169
15425.91 184
15427.09 182
15428.26 188
15429.43 176
15430.61 163
15431.78 164
15432.96 175
15434.13 190
15435.30 193
15436.48 167
15437.65 165
15438.83 180
15440.00 148
15441.17 185
15442.35 191
15443.52 177
15444.70 180
15445.87 188
15447.05 171
15448.22 174
15449.40 183
15450.57 172
15451.75 206
15452.92 188
15454.09 159
15455.27 198
15456.44 165
15457.62 150
15458.79 162
15459.97 183
15461.14 175
15462.32 172
15463.49 151
15464.67 168
15465.84 180
15467.02 198
15468.19 195
15469.37 201
15470.55 200
15471.72 188
15472.90 160
15474.07 195
15475.25 188
15476.42 217
15477.60 184
15478.77 163
15479.95 199
15481.13 176
15482.30 192
15483.48 188
15484.65 169
15485.83 183
15487.00 196
15488.18 221
15489.36 197
15490.53 164
15491.71 150
15492.89 205
15494.06 182
15495.24 163
15496.41 167
15497.59 188
15498.77 150
15499.94 202
15501.12 169
15502.30 174
15503.47 170
15504.65 154
15505.83 158
15507.00 190
15508.18 171
15509.36 182
15510.53 174
15511.71 198
15512.89 195
15514.06 162
15515.24 191
15516.42 207
15517.60 180
15518.77 166
15519.95 163
15521.13 179
15522.30 186
15523.48 164
15524.66 169
15525.84 178
15527.01 197
15528.19 200
15529.37 191
15530.55 185
15531.73 188
15532.90 189
15534.08 191
15535.26 196
15536.44 161
15537.61 181
15538.79 170
15539.97 184
15541.15 156
15542.33 182
15543.50 157
15544.68 182
15545.86 176
15547.04 158
15548.22 158
15549.40 159
15550.57 187
15551.75 178
15552.93 204
15554.11 183
15555.29 182
15556.47 138
15557.65 184
15558.82 174
15560.00 172
15561.18 173
15562.36 190
15563.54 179
15564.72 169
15565.90 192
15567.08 193
15568.26 178
15569.43 185
15570.61 206
15571.79 186
15572.97 187
15574.15 160
15575.33 199
15576.51 169
15577.69 167
15578.87 166
15580.05 159
15581.23 183
15582.41 201
15583.59 209
15584.77 178
15585.95 182
15587.13 199
15588.31 207
15589.49 178
15590.67 175
15591.85 184
15593.03 181
15594.21 186
15595.39 201
15596.57 186
15597.75 198
15598.93 180
15600.11 225
15601.29 196
15602.47 193
15603.65 187
15604.83 185
15606.01 184
15607.19 182
15608.37 166
15609.55 193
15610.73 247
15611.91 207
15613.09 198
15614.27 201
15615.45 221
15616.64 244
15617.82 204
15619.00 208
15620.18 195
15621.36 201
15622.54 213
15623.72 213
15624.90 218
15626.08 222
15627.27 211
15628.45 203
15629.63 192
15630.81 192
15631.99 198
15633.17 241
15634.35 238
15635.54 199
15636.72 188
15637.90 209
15639.08 220
15640.26 185
15641.45 205
15642.63 214
15643.81 214
15644.99 202
15646.17 212
15647.36 193
15648.54 229
15649.72 244
15650.90 209
15652.08 219
15653.27 218
15654.45 220
15655.63 260
15656.81 253
15658.00 245
15659.18 250
15660.36 225
15661.54 233
15662.73 225
15663.91 243
15665.09 189
15666.27 213
15667.46 204
15668.64 226
15669.82 218
15671.01 232
15672.19 226
15673.37 203
15674.56 253
15675.74 201
15676.92 229
15678.10 240
15679.29 264
15680.47 222
15681.65 235
15682.84 215
15684.02 217
15685.21 231
15686.39 230
15687.57 230
15688.76 200
15689.94 204
15691.12 192
15692.31 192
15693.49 227
15694.67 236
15695.86 177
15697.04 214
15698.23 184
15699.41 185
15700.59 186
15701.78 195
15702.96 199
15704.15 198
15705.33 182
15706.52 191
15707.70 177
15708.88 228
15710.07 185
15711.25 223
15712.44 208
15713.62 188
15714.81 201
15715.99 210
15717.18 181
15718.36 205
15719.55 232
15720.73 253
15721.92 197
15723.10 218
15724.29 229
15725.47 208
15726.66 202
15727.84 224
15729.03 211
15730.21 218
15731.40 227
15732.58 207
15733.77 194
15734.95 199
15736.14 204
15737.32 223
15738.51 198
15739.69 190
15740.88 192
15742.07 225
15743.25 231
15744.44 206
15745.62 199
15746.81 182
15747.99 194
15749.18 233
15750.37 234
15751.55 216
15752.74 212
15753.93 220
15755.11 248
15756.30 211
15757.48 240
15758.67 210
15759.86 224
15761.04 217
15762.23 222
15763.42 223
15764.60 239
15765.79 210
15766.98 177
15768.16 230
15769.35 232
15770.54 234
15771.72 232
15772.91 237
15774.10 205
15775.28 233
15776.47 235
15777.66 229
15778.84 199
15780.03 231
15781.22 231
15782.41 248
15783.59 202
15784.78 233
15785.97 228
15787.15 229
15788.34 224
15789.53 230
15790.72 233
15791.90 236
15793.09 220
15794.28 192
15795.47 223
15796.65 200
15797.84 241
15799.03 214
15800.22 190
15801.41 221
15802.59 202
15803.78 218
15804.97 202
15806.16 215
15807.35 210
15808.53 200
15809.72 209
15810.91 192
15812.10 185
15813.29 200
15814.48 186
15815.66 189
15816.85 206
15818.04 209
15819.23 212
15820.42 212
15821.61 188
15822.80 196
15823.98 207
15825.17 210
15826.36 213
15827.55 172
15828.74 198
15829.93 189
15831.12 200
15832.31 196
15833.50 187
15834.69 173
15835.87 194
15837.06 200
15838.25 185
15839.44 183
15840.63 175
15841.82 198
15843.01 200
15844.20 178
15845.39 203
15846.58 191
15847.77 206
15848.96 221
15850.15 176
15851.34 207
15852.53 182
15853.72 211
15854.91 201
15856.10 184
15857.29 189
15858.48 203
15859.67 186
15860.86 188
15862.05 200
15863.24 198
15864.43 211
15865.62 202
15866.81 206
15868.00 160
15869.19 185
15870.38 189
15871.57 216
15872.76 189
15873.95 191
15875.14 209
15876.33 182
15877.52 198
15878.72 207
15879.91 204
15881.10 169
15882.29 187
15883.48 167
15884.67 201
15885.86 189
15887.05 200
15888.24 203
15889.43 180
15890.63 190
15891.82 199
15893.01 170
15894.20 180
15895.39 174
15896.58 193
15897.77 190
15898.97 198
15900.16 194
15901.35 180
15902.54 200
15903.73 190
15904.92 215
15906.12 187
15907.31 198
15908.50 183
15909.69 178
15910.88 178
15912.08 155
15913.27 172
15914.46 200
15915.65 198
15916.85 183
15918.04 198
15919.23 197
15920.42 212
15921.61 187
15922.81 218
15924.00 168
15925.19 207
15926.38 198
15927.58 222
15928.77 209
15929.96 183
15931.16 185
15932.35 201
15933.54 208
15934.73 203
15935.93 214
15937.12 202
15938.31 217
15939.51 202
15940.70 193
15941.89 190
15943.09 204
15944.28 174
15945.47 198
15946.67 214
15947.86 204
15949.05 188
15950.25 188
15951.44 205
15952.63 204
15953.83 209
15955.02 184
15956.21 181
15957.41 182
15958.60 176
15959.80 176
15960.99 152
15962.18 178
15963.38 213
15964.57 212
15965.77 170
15966.96 184
15968.15 212
15969.35 210
15970.54 185
15971.74 162
15972.93 180
15974.13 179
15975.32 195
15976.51 161
15977.71 164
15978.90 174
15980.10 168
15981.29 201
15982.49 186
15983.68 172
15984.88 161
15986.07 202
15987.27 192
15988.46 188
15989.66 178
15990.85 178
15992.05 162
15993.24 165
15994.44 154
15995.63 186
15996.83 190
15998.02 158
15999.22 154
16000.41 181
16001.61 168
16002.80 174
16004.00 172
16005.20 173
16006.39 201
16007.59 173
16008.78 183
16009.98 167
16011.17 160
16012.37 157
16013.57 165
16014.76 161
16015.96 170
16017.15 176
16018.35 168
16019.55 182
16020.74 177
16021.94 169
16023.13 166
16024.33 168
16025.53 172
16026.72 159
16027.92 176
16029.12 173
16030.31 167
16031.51 172
16032.71 165
16033.90 178
16035.10 170
16036.30 158
16037.49 156
16038.69 181
16039.89 175
16041.08 177
16042.28 179
16043.48 179
16044.67 178
16045.87 182
16047.07 162
16048.27 175
16049.46 201
16050.66 195
16051.86 161
16053.06 171
16054.25 148
16055.45 178
16056.65 173
16057.84 174
16059.04 175
16060.24 171
16061.44 181
16062.64 171
16063.83 209
16065.03 181
16066.23 147
16067.43 183
16068.62 176
16069.82 174
16071.02 179
16072.22 170
16073.42 176
16074.62 191
16075.81 189
16077.01 207
16078.21 178
16079.41 168
16080.61 175
16081.81 145
16083.00 181
16084.20 192
16085.40 215
16086.60 191
16087.80 172
16089.00 201
16090.20 170
16091.39 176
16092.59 174
16093.79 172
16094.99 176
16096.19 168
16097.39 167
16098.59 211
16099.79 189
16100.99 187
16102.19 164
16103.38 192
16104.58 141
16105.78 149
16106.98 185
16108.18 180
16109.38 198
16110.58 174
16111.78 163
16112.98 187
16114.18 210
16115.38 185
16116.58 183
16117.78 152
16118.98 153
16120.18 146
16121.38 182
16122.58 175
16123.78 178
16124.98 177
16126.18 178
16127.38 183
16128.58 165
16129.78 157
16130.98 162
16132.18 181
16133.38 163
16134.58 166
16135.78 143
16136.98 165
16138.18 201
16139.38 153
16140.58 145
16141.78 155
16142.98 181
16144.19 186
16145.39 170
16146.59 145
16147.79 169
16148.99 180
16150.19 169
16151.39 164
16152.59 171
16153.79 181
16154.99 174
16156.20 168
16157.40 159
16158.60 161
16159.80 171
16161.00 176
16162.20 132
16163.40 160
16164.61 159
16165.81 179
16167.01 184
16168.21 146
16169.41 167
16170.61 189
16171.82 178
16173.02 151
16174.22 146
16175.42 165
16176.62 159
16177.82 204
16179.03 188
16180.23 160
16181.43 174
16182.63 169
16183.84 163
16185.04 166
16186.24 157
16187.44 170
16188.65 174
16189.85 176
16191.05 164
16192.25 175
16193.46 161
16194.66 157
16195.86 169
16197.06 186
16198.27 161
16199.47 182
16200.67 176
16201.87 168
16203.08 173
16204.28 151
16205.48 184
16206.69 167
16207.89 180
16209.09 169
16210.30 157
16211.50 181
16212.70 141
16213.91 176
16215.11 162
16216.31 176
16217.52 146
16218.72 195
16219.92 172
16221.13 162
16222.33 139
16223.53 160
16224.74 196
16225.94 165
16227.15 179
16228.35 190
16229.55 190
16230.76 163
16231.96 173
16233.17 194
16234.37 216
16235.57 195
16236.78 184
16237.98 174
16239.19 184
16240.39 173
16241.60 164
16242.80 180
16244.00 181
16245.21 164
16246.41 164
16247.62 160
16248.82 197
16250.03 182
16251.23 169
16252.44 205
16253.64 160
16254.85 162
16256.05 157
16257.26 185
16258.46 179
16259.67 162
16260.87 182
16262.08 192
16263.28 187
16264.49 188
16265.69 152
16266.90 175
16268.10 156
16269.31 155
16270.51 155
16271.72 155
16272.93 202
16274.13 198
16275.34 184
16276.54 151
16277.75 179
16278.95 194
16280.16 179
16281.37 160
16282.57 176
16283.78 193
16284.98 182
16286.19 186
16287.40 203
16288.60 210
16289.81 186
16291.01 215
16292.22 166
16293.43 205
16294.63 179
16295.84 179
16297.05 182
16298.25 178
16299.46 160
16300.67 170
16301.87 213
16303.08 191
16304.29 179
16305.49 215
16306.70 187
16307.91 180
16309.11 196
16310.32 205
16311.53 235
16312.73 180
16313.94 185
16315.15 193
16316.36 205
16317.56 231
16318.77 199
16319.98 195
16321.19 205
16322.39 195
16323.60 192
16324.81 184
16326.02 174
16327.22 184
16328.43 206
16329.64 181
16330.85 171
16332.05 187
16333.26 207
16334.47 158
16335.68 187
16336.88 177
16338.09 181
16339.30 167
16340.51 177
16341.72 184
16342.93 177
16344.13 185
16345.34 188
16346.55 156
16347.76 176
16348.97 173
16350.18 191
16351.38 204
16352.59 172
16353.80 164
16355.01 180
16356.22 152
16357.43 132
16358.64 147
16359.84 174
16361.05 174
16362.26 196
16363.47 170
16364.68 167
16365.89 174
16367.10 167
16368.31 179
16369.52 156
16370.73 176
16371.93 152
16373.14 171
16374.35 168
16375.56 176
16376.77 152
16377.98 170
16379.19 151
16380.40 159
16381.61 172
16382.82 151
16384.03 148
16385.24 160
16386.45 176
16387.66 187
16388.87 158
16390.08 142
16391.29 187
16392.50 159
16393.71 170
16394.92 172
16396.13 196
16397.34 164
16398.55 185
16399.76 191
16400.97 177
16402.18 172
16403.39 174
16404.60 170
16405.81 158
16407.02 151
16408.23 158
16409.44 169
16410.65 158
16411.86 159
16413.08 133
16414.29 170
16415.50 177
16416.71 159
16417.92 182
16419.13 221
16420.34 150
16421.55 156
16422.76 178
16423.97 178
16425.19 156
16426.40 193
16427.61 181
16428.82 171
16430.03 183
16431.24 156
16432.45 168
16433.67 141
16434.88 158
16436.09 171
16437.30 145
16438.51 126
16439.72 156
16440.94 153
16442.15 145
16443.36 149
16444.57 155
16445.78 176
16446.99 153
16448.21 153
16449.42 143
16450.63 143
16451.84 140
16453.06 189
16454.27 163
16455.48 163
16456.69 151
16457.90 161
16459.12 159
16460.33 177
16461.54 126
16462.75 157
16463.97 180
16465.18 154
16466.39 156
16467.61 162
16468.82 188
16470.03 157
16471.24 164
16472.46 152
16473.67 148
16474.88 163
16476.10 183
16477.31 162
16478.52 146
16479.74 161
16480.95 183
16482.16 181
16483.38 146
16484.59 155
16485.80 151
16487.02 163
16488.23 160
16489.44 159
16490.66 151
16491.87 148
16493.08 142
16494.30 178
16495.51 174
16496.73 153
16497.94 160
16499.15 165
16500.37 159
16501.58 138
16502.80 168
16504.01 166
16505.22 164
16506.44 163
16507.65 187
16508.87 157
16510.08 141
16511.30 145
16512.51 158
16513.72 140
16514.94 137
16516.15 137
16517.37 132
16518.58 151
16519.80 142
16521.01 146
16522.23 165
16523.44 165
16524.66 166
16525.87 163
16527.09 136
16528.30 159
16529.52 152
16530.73 195
16531.95 162
16533.16 140
16534.38 136
16535.59 163
16536.81 139
16538.02 152
16539.24 145
16540.45 144
16541.67 148
16542.89 143
16544.10 174
16545.32 134
16546.53 163
16547.75 159
16548.96 161
16550.18 158
16551.40 147
16552.61 164
16553.83 164
16555.04 152
16556.26 154
16557.48 156
16558.69 170
16559.91 156
16561.12 139
16562.34 154
16563.56 128
16564.77 167
16565.99 162
16567.21 130
16568.42 125
16569.64 161
16570.86 146
16572.07 133
16573.29 135
16574.51 156
16575.72 185
16576.94 208
16578.16 134
16579.37 141
16580.59 157
16581.81 188
16583.02 168
16584.24 133
16585.46 143
16586.68 125
16587.89 144
16589.11 167
16590.33 159
16591.54 140
16592.76 170
16593.98 165
16595.20 145
16596.41 153
16597.63 165
16598.85 152
16600.07 134
16601.29 126
16602.50 140
16603.72 144
16604.94 139
16606.16 154
16607.37 187
16608.59 174
16609.81 150
16611.03 159
16612.25 164
16613.46 162
16614.68 155
16615.90 145
16617.12 147
16618.34 142
16619.56 140
16620.77 146
16621.99 134
16623.21 134
16624.43 155
16625.65 166
16626.87 147
16628.09 157
16629.30 133
16630.52 146
16631.74 137
16632.96 166
16634.18 166
16635.40 128
16636.62 149
16637.84 131
16639.06 134
16640.28 176
16641.49 147
16642.71 158
16643.93 124
16645.15 181
16646.37 181
16647.59 147
16648.81 162
16650.03 158
16651.25 164
16652.47 153
16653.69 138
16654.91 138
16656.13 166
16657.35 147
16658.57 124
16659.79 132
16661.01 133
16662.23 131
16663.45 146
16664.67 149
16665.89 138
16667.11 119
16668.33 168
16669.55 161
16670.77 155
16671.99 148
16673.21 163
16674.43 162
16675.65 153
16676.87 151
16678.09 148
16679.31 153
16680.53 147
16681.75 153
16682.97 144
16684.19 147
16685.42 135
16686.64 125
16687.86 124
16689.08 135
16690.30 149
16691.52 165
16692.74 158
16693.96 159
16695.18 149
16696.40 168
16697.63 152
16698.85 143
16700.07 165
16701.29 169
16702.51 155
16703.73 145
16704.95 163
16706.18 137
16707.40 139
16708.62 143
16709.84 164
16711.06 173
16712.28 134
16713.51 130
16714.73 135
16715.95 160
16717.17 142
16718.39 163
16719.62 154
16720.84 165
16722.06 165
16723.28 142
16724.50 141
16725.73 138
16726.95 154
16728.17 149
16729.39 150
16730.62 159
16731.84 144
16733.06 162
16734.28 160
16735.51 161
16736.73 142
16737.95 141
16739.18 158
16740.40 144
16741.62 131
16742.84 140
16744.07 161
16745.29 162
16746.51 153
16747.74 138
16748.96 147
16750.18 138
16751.41 161
16752.63 134
16753.85 151
16755.08 141
16756.30 145
16757.52 164
16758.75 148
16759.97 141
16761.19 105
16762.42 168
16763.64 143
16764.86 150
16766.09 154
16767.31 160
16768.54 114
16769.76 157
16770.98 128
16772.21 150
16773.43 137
16774.66 145
16775.88 161
16777.10 160
16778.33 158
16779.55 144
16780.78 131
16782.00 136
16783.22 155
16784.45 146
16785.67 143
16786.90 139
16788.12 146
16789.35 134
16790.57 140
16791.80 133
16793.02 136
16794.25 144
16795.47 157
16796.70 135
16797.92 122
16799.15 155
16800.37 141
16801.60 148
16802.82 118
16804.05 148
16805.27 139
16806.50 157
16807.72 136
16808.95 140
16810.17 161
16811.40 141
16812.62 139
16813.85 141
16815.07 118
16816.30 116
16817.53 154
16818.75 134
16819.98 156
16821.20 124
16822.43 146
16823.65 148
16824.88 140
16826.11 140
16827.33 144
16828.56 162
16829.78 176
16831.01 159
16832.24 140
16833.46 165
16834.69 151
16835.92 155
16837.14 137
16838.37 130
16839.60 149
16840.82 134
16842.05 145
16843.27 133
16844.50 139
16845.73 151
16846.96 155
16848.18 159
16849.41 152
16850.64 162
16851.86 156
16853.09 158
16854.32 138
16855.54 125
16856.77 134
16858.00 130
16859.22 166
16860.45 142
16861.68 158
16862.91 155
16864.13 152
16865.36 141
16866.59 142
16867.82 153
16869.04 157
16870.27 147
16871.50 146
16872.73 133
16873.95 130
16875.18 148
16876.41 143
16877.64 143
16878.87 133
16880.09 158
16881.32 159
16882.55 159
16883.78 171
16885.01 170
16886.23 172
16887.46 164
16888.69 147
16889.92 152
16891.15 157
16892.38 150
16893.60 151
16894.83 152
16896.06 147
16897.29 172
16898.52 170
16899.75 172
16900.98 161
16902.20 133
16903.43 178
16904.66 143
16905.89 172
16907.12 149
16908.35 164
16909.58 147
16910.81 142
16912.04 173
16913.26 160
16914.49 165
16915.72 144
16916.95 140
16918.18 145
16919.41 139
16920.64 157
16921.87 178
16923.10 132
16924.33 163
16925.56 143
16926.79 177
16928.02 159
16929.25 144
16930.48 164
16931.71 173
16932.94 163
16934.17 156
16935.40 147
16936.63 152
16937.86 169
16939.09 151
16940.32 181
16941.55 145
16942.78 141
16944.01 127
16945.24 143
16946.47 135
16947.70 142
16948.93 146
16950.16 169
16951.39 166
16952.62 135
16953.85 144
16955.08 163
16956.31 175
16957.54 171
16958.77 165
16960.01 160
16961.24 176
16962.47 141
16963.70 143
16964.93 140
16966.16 160
16967.39 155
16968.62 148
16969.85 145
16971.08 122
16972.32 138
16973.55 155
16974.78 152
16976.01 125
16977.24 139
16978.47 145
16979.70 164
16980.94 134
16982.17 148
16983.40 135
16984.63 169
16985.86 139
16987.10 165
16988.33 143
16989.56 152
16990.79 148
16992.02 146
16993.26 155
16994.49 142
16995.72 153
16996.95 159
16998.18 137
16999.42 107
17000.65 137
17001.88 154
17003.11 164
17004.35 128
17005.58 159
17006.81 128
17008.04 138
17009.28 142
17010.51 162
17011.74 127
17012.97 131
17014.21 148
17015.44 162
17016.67 155
17017.91 117
17019.14 134
17020.37 137
17021.60 141
17022.84 149
17024.07 157
17025.30 138
17026.54 148
17027.77 158
17029.00 129
17030.24 140
17031.47 131
17032.70 159
17033.94 160
17035.17 146
17036.41 118
17037.64 158
17038.87 139
17040.11 152
17041.34 127
17042.57 133
17043.81 141
17045.04 133
17046.28 131
17047.51 138
17048.74 136
17049.98 142
17051.21 167
17052.45 133
17053.68 151
17054.92 142
17056.15 154
17057.38 148
17058.62 123
17059.85 152
17061.09 170
17062.32 137
17063.56 134
17064.79 113
17066.03 134
17067.26 155
17068.50 135
17069.73 136
17070.97 128
17072.20 136
17073.44 124
17074.67 157
17075.91 134
17077.14 138
17078.38 151
17079.61 170
17080.85 156
17082.08 162
17083.32 148
17084.55 155
17085.79 130
17087.02 133
17088.26 143
17089.49 145
17090.73 138
17091.97 119
17093.20 151
17094.44 135
17095.67 168
17096.91 134
17098.14 148
17099.38 129
17100.62 137
17101.85 171
17103.09 157
17104.32 140
17105.56 152
17106.80 142
17108.03 143
17109.27 135
17110.51 127
17111.74 154
17112.98 125
17114.21 142
17115.45 128
17116.69 141
17117.92 155
17119.16 149
17120.40 129
17121.63 156
17122.87 156
17124.11 151
17125.34 152
17126.58 139
17127.82 120
17129.06 116
17130.29 149
17131.53 150
17132.77 149
17134.00 139
17135.24 143
17136.48 129
17137.72 139
17138.95 127
17140.19 158
17141.43 166
17142.67 159
17143.90 140
17145.14 148
17146.38 139
17147.62 159
17148.85 166
17150.09 132
17151.33 144
17152.57 125
17153.80 145
17155.04 114
17156.28 125
17157.52 137
17158.76 130
17159.99 180
17161.23 175
17162.47 174
17163.71 143
17164.95 143
17166.19 133
17167.42 158
17168.66 129
17169.90 138
17171.14 120
17172.38 140
17173.62 133
17174.86 116
17176.09 135
17177.33 136
17178.57 157
17179.81 153
17181.05 149
17182.29 139
17183.53 118
17184.77 140
17186.01 152
17187.24 129
17188.48 150
17189.72 130
17190.96 153
17192.20 121
17193.44 151
17194.68 135
17195.92 131
17197.16 119
17198.40 132
17199.64 145
17200.88 131
17202.12 135
17203.36 118
17204.60 125
17205.84 145
17207.08 135
17208.32 126
17209.56 154
17210.80 126
17212.04 153
17213.28 136
17214.52 125
17215.76 101
17217.00 133
17218.24 157
17219.48 131
17220.72 104
17221.96 157
17223.20 142
17224.44 136
17225.68 118
17226.92 142
17228.16 146
17229.40 127
17230.64 152
17231.88 158
17233.12 145
17234.36 120
17235.60 130
17236.85 142
17238.09 154
17239.33 155
17240.57 146
17241.81 156
17243.05 136
17244.29 151
17245.53 171
17246.77 146
17248.02 132
17249.26 145
17250.50 132
17251.74 144
17252.98 130
17254.22 139
17255.46 123
17256.71 129
17257.95 135
17259.19 154
17260.43 145
17261.67 124
17262.91 106
17264.16 124
17265.40 123
17266.64 120
17267.88 141
17269.12 133
17270.37 125
17271.61 113
17272.85 152
17274.09 149
17275.34 132
17276.58 154
17277.82 147
17279.06 142
17280.30 124
17281.55 135
17282.79 138
17284.03 123
17285.27 134
17286.52 140
17287.76 131
17289.00 124
17290.25 133
17291.49 126
17292.73 133
17293.97 150
17295.22 151
17296.46 136
17297.70 123
17298.95 113
17300.19 136
17301.43 147
17302.68 145
17303.92 132
17305.16 146
17306.41 132
17307.65 136
17308.89 134
17310.14 135
17311.38 125
17312.62 131
17313.87 126
17315.11 162
17316.36 142
17317.60 132
17318.84 147
17320.09 132
17321.33 136
17322.58 106
17323.82 130
17325.06 137
17326.31 159
17327.55 118
17328.80 136
17330.04 163
17331.28 148
17332.53 156
17333.77 155
17335.02 139
17336.26 131
17337.51 141
17338.75 144
17340.00 145
17341.24 127
17342.48 142
17343.73 153
17344.97 162
17346.22 126
17347.46 135
17348.71 124
17349.95 133
17351.20 131
17352.44 140
17353.69 128
17354.93 123
17356.18 157
17357.42 125
17358.67 119
17359.92 126
17361.16 145
17362.41 138
17363.65 120
17364.90 151
17366.14 130
17367.39 128
17368.63 126
17369.88 144
17371.13 162
17372.37 133
17373.62 131
17374.86 138
17376.11 123
17377.35 119
17378.60 121
17379.85 119
17381.09 122
17382.34 107
17383.59 125
17384.83 131
17386.08 139
17387.32 154
17388.57 148
17389.82 159
17391.06 151
17392.31 157
17393.56 134
17394.80 147
17396.05 142
17397.30 105
17398.54 130
17399.79 119
17401.04 118
17402.28 131
17403.53 159
17404.78 157
17406.02 126
17407.27 122
17408.52 146
17409.77 147
17411.01 135
17412.26 115
17413.51 126
17414.75 159
17416.00 130
17417.25 129
17418.50 134
17419.74 140
17420.99 134
17422.24 131
17423.49 128
17424.73 121
17425.98 128
17427.23 155
17428.48 147
17429.73 124
17430.97 131
17432.22 150
17433.47 122
17434.72 147
17435.97 135
17437.21 105
17438.46 127
17439.71 124
17440.96 121
17442.21 134
17443.45 141
17444.70 145
17445.95 148
17447.20 149
17448.45 131
17449.70 135
17450.95 133
17452.19 137
17453.44 130
17454.69 146
17455.94 117
17457.19 113
17458.44 150
17459.69 123
17460.94 132
17462.19 112
17463.43 122
17464.68 136
17465.93 129
17467.18 132
17468.43 133
17469.68 142
17470.93 130
17472.18 120
17473.43 122
17474.68 127
17475.93 132
17477.18 136
17478.43 139
17479.68 151
17480.93 111
17482.18 131
17483.43 123
17484.68 129
17485.93 109
17487.17 120
17488.42 101
17489.67 118
17490.92 127
17492.18 130
17493.43 128
17494.68 124
17495.93 139
17497.18 130
17498.43 109
17499.68 133
17500.93 131
17502.18 117
17503.43 124
17504.68 107
17505.93 135
17507.18 140
17508.43 118
17509.68 111
17510.93 143
17512.18 118
17513.43 123
17514.68 127
17515.94 107
17517.19 118
17518.44 127
17519.69 116
17520.94 145
17522.19 130
17523.44 137
17524.69 126
17525.94 131
17527.20 130
17528.45 143
17529.70 131
17530.95 109
17532.20 123
17533.45 137
17534.70 136
17535.96 149
17537.21 145
17538.46 115
17539.71 142
17540.96 113
17542.22 137
17543.47 135
17544.72 125
17545.97 128
17547.22 134
17548.48 148
17549.73 139
17550.98 126
17552.23 137
17553.48 124
17554.74 128
17555.99 142
17557.24 152
17558.49 149
17559.75 120
17561.00 127
17562.25 141
17563.50 137
17564.76 123
17566.01 148
17567.26 164
17568.52 132
17569.77 124
17571.02 137
17572.27 142
17573.53 129
17574.78 143
17576.03 130
17577.29 137
17578.54 141
17579.79 118
17581.05 115
17582.30 117
17583.55 132
17584.81 132
17586.06 127
17587.31 108
17588.57 119
17589.82 133
17591.07 143
17592.33 119
17593.58 119
17594.83 129
17596.09 144
17597.34 160
17598.60 134
17599.85 116
17601.10 119
17602.36 143
17603.61 120
17604.87 138
17606.12 119
17607.37 150
17608.63 133
17609.88 133
17611.14 138
17612.39 140
17613.65 134
17614.90 131
17616.16 133
17617.41 110
17618.66 127
17619.92 129
17621.17 136
17622.43 111
17623.68 146
17624.94 121
17626.19 137
17627.45 110
17628.70 124
17629.96 140
17631.21 137
17632.47 116
17633.72 112
17634.98 121
17636.23 136
17637.49 127
17638.74 115
17640.00 132
17641.26 138
17642.51 135
17643.77 116
17645.02 119
17646.28 133
17647.53 142
17648.79 115
17650.04 114
17651.30 126
17652.56 114
17653.81 127
17655.07 138
17656.32 117
17657.58 116
17658.84 144
17660.09 132
17661.35 145
17662.60 119
17663.86 139
17665.12 123
17666.37 132
17667.63 123
17668.89 119
17670.14 133
17671.40 128
17672.66 129
17673.91 130
17675.17 124
17676.43 151
17677.68 143
17678.94 135
17680.20 152
17681.45 136
17682.71 137
17683.97 141
17685.22 142
17686.48 165
17687.74 133
17688.99 135
17690.25 140
17691.51 129
17692.77 142
17694.02 125
17695.28 146
17696.54 135
17697.80 111
17699.05 149
17700.31 123
17701.57 137
17702.83 129
17704.08 114
17705.34 124
17706.60 118
17707.86 117
17709.11 124
17710.37 129
17711.63 127
17712.89 96
17714.15 126
17715.40 137
17716.66 119
17717.92 148
17719.18 112
17720.44 110
17721.70 129
17722.95 131
17724.21 116
17725.47 142
17726.73 132
17727.99 127
17729.25 122
17730.51 122
17731.76 129
17733.02 123
17734.28 104
17735.54 119
17736.80 121
17738.06 115
17739.32 112
17740.58 122
17741.83 111
17743.09 133
17744.35 148
17745.61 104
17746.87 124
17748.13 117
17749.39 128
17750.65 130
17751.91 115
17753.17 131
17754.43 83
17755.69 117
17756.95 113
17758.21 106
17759.47 110
17760.73 111
17761.98 142
17763.24 138
17764.50 103
17765.76 130
17767.02 129
17768.28 142
17769.54 118
17770.80 110
17772.06 135
17773.32 130
17774.58 121
17775.84 103
17777.11 92
17778.37 114
17779.63 146
17780.89 143
17782.15 118
17783.41 107
17784.67 124
17785.93 172
17787.19 134
17788.45 136
17789.71 121
17790.97 133
17792.23 128
17793.49 122
17794.75 127
17796.01 125
17797.28 127
17798.54 119
17799.80 140
17801.06 114
17802.32 113
17803.58 140
17804.84 147
17806.10 133
17807.37 116
17808.63 105
17809.89 133
17811.15 114
17812.41 124
17813.67 118
17814.93 133
17816.20 137
17817.46 135
17818.72 121
17819.98 119
17821.24 136
17822.50 115
17823.77 127
17825.03 104
17826.29 121
17827.55 133
17828.81 151
17830.08 125
17831.34 116
17832.60 108
17833.86 116
17835.13 145
17836.39 143
17837.65 110
17838.91 141
17840.18 125
17841.44 110
17842.70 128
17843.96 108
17845.23 125
17846.49 128
17847.75 130
17849.01 120
17850.28 140
17851.54 131
17852.80 122
17854.07 122
17855.33 141
17856.59 124
17857.86 112
17859.12 113
17860.38 122
17861.65 111
17862.91 121
17864.17 124
17865.44 122
17866.70 122
17867.96 104
17869.23 104
17870.49 106
17871.75 117
17873.02 114
17874.28 120
17875.54 122
17876.81 118
17878.07 105
17879.34 120
17880.60 127
17881.86 124
17883.13 117
17884.39 119
17885.66 123
17886.92 125
17888.18 128
17889.45 143
17890.71 135
17891.98 117
17893.24 121
17894.51 113
17895.77 128
17897.04 119
17898.30 120
17899.56 131
17900.83 119
17902.09 121
17903.36 114
17904.62 117
17905.89 101
17907.15 112
17908.42 119
17909.68 133
17910.95 125
17912.21 118
17913.48 128
17914.74 131
17916.01 111
17917.27 109
17918.54 129
17919.80 138
17921.07 126
17922.34 125
17923.60 115
17924.87 122
17926.13 134
17927.40 132
17928.66 116
17929.93 120
17931.19 133
17932.46 144
17933.73 138
17934.99 124
17936.26 130
17937.52 123
17938.79 139
17940.06 126
17941.32 131
17942.59 136
17943.85 131
17945.12 125
17946.39 115
17947.65 107
17948.92 132
17950.19 132
17951.45 121
17952.72 116
17953.99 114
17955.25 129
17956.52 116
17957.79 129
17959.05 119
17960.32 113
17961.59 127
17962.85 131
17964.12 120
17965.39 127
17966.65 131
17967.92 134
17969.19 118
17970.45 121
17971.72 98
17972.99 149
17974.26 125
17975.52 108
17976.79 123
17978.06 112
17979.33 122
17980.59 113
17981.86 136
17983.13 143
17984.40 157
17985.66 128
17986.93 128
17988.20 120
17989.47 126
17990.73 130
17992.00 145
17993.27 121
17994.54 123
17995.81 116
17997.07 128
17998.34 132
17999.61 142
18000.88 112
18002.15 126
18003.42 129
18004.68 113
18005.95 136
18007.22 128
18008.49 120
18009.76 119
18011.03 123
18012.30 125
18013.56 141
18014.83 136
18016.10 134
18017.37 127
18018.64 115
18019.91 125
18021.18 142
18022.45 117
18023.71 107
18024.98 128
18026.25 121
18027.52 135
18028.79 111
18030.06 134
18031.33 148
18032.60 143
18033.87 120
18035.14 119
18036.41 135
18037.68 121
18038.95 112
18040.22 92
18041.49 122
18042.76 125
18044.02 125
18045.29 121
18046.56 102
18047.83 125
18049.10 130
18050.37 144
18051.64 106
18052.91 154
18054.18 129
18055.45 136
18056.72 150
18057.99 128
18059.27 108
18060.54 120
18061.81 131
18063.08 115
18064.35 119
18065.62 127
18066.89 119
18068.16 129
18069.43 152
18070.70 140
18071.97 129
18073.24 166
18074.51 153
18075.78 133
18077.05 140
18078.32 127
18079.60 135
18080.87 116
18082.14 121
18083.41 124
18084.68 114
18085.95 120
18087.22 123
18088.49 129
18089.77 146
18091.04 139
18092.31 131
18093.58 132
18094.85 124
18096.12 145
18097.39 129
18098.67 116
18099.94 124
18101.21 123
18102.48 134
18103.75 116
18105.02 119
18106.30 128
18107.57 129
18108.84 119
18110.11 162
18111.38 111
18112.66 126
18113.93 121
18115.20 135
18116.47 126
18117.75 126
18119.02 124
18120.29 122
18121.56 131
18122.84 114
18124.11 135
18125.38 114
18126.65 147
18127.93 167
18129.20 132
18130.47 128
18131.74 134
18133.02 134
18134.29 149
18135.56 126
18136.84 117
18138.11 140
18139.38 146
18140.66 111
18141.93 108
18143.20 114
18144.48 130
18145.75 151
18147.02 154
18148.30 124
18149.57 117
18150.84 137
18152.12 120
18153.39 114
18154.66 140
18155.94 132
18157.21 139
18158.48 127
18159.76 128
18161.03 109
18162.31 124
18163.58 131
18164.85 136
18166.13 123
18167.40 158
18168.68 134
18169.95 126
18171.22 107
18172.50 107
18173.77 155
18175.05 139
18176.32 126
18177.60 125
18178.87 130
18180.15 132
18181.42 116
18182.69 142
18183.97 137
18185.24 111
18186.52 149
18187.79 135
18189.07 107
18190.34 146
18191.62 123
18192.89 155
18194.17 145
18195.44 118
18196.72 118
18197.99 105
18199.27 130
18200.54 133
18201.82 128
18203.09 130
18204.37 125
18205.65 142
18206.92 135
18208.20 106
18209.47 132
18210.75 115
18212.02 151
18213.30 123
18214.57 147
18215.85 135
18217.13 97
18218.40 130
18219.68 113
18220.95 125
18222.23 131
18223.51 126
18224.78 150
18226.06 116
18227.33 126
18228.61 133
18229.89 138
18231.16 167
18232.44 113
18233.72 120
18234.99 140
18236.27 120
18237.55 114
18238.82 103
18240.10 90
18241.38 134
18242.65 129
18243.93 131
18245.21 115
18246.48 125
18247.76 141
18249.04 129
18250.31 146
18251.59 118
18252.87 112
18254.15 115
18255.42 145
18256.70 114
18257.98 121
18259.25 109
18260.53 137
18261.81 142
18263.09 108
18264.36 116
18265.64 119
18266.92 128
18268.20 137
18269.47 140
18270.75 121
18272.03 117
18273.31 120
18274.59 141
18275.86 134
18277.14 135
18278.42 120
18279.70 153
18280.98 132
18282.25 110
18283.53 114
18284.81 114
18286.09 135
18287.37 110
18288.64 123
18289.92 142
18291.20 119
18292.48 114
18293.76 112
18295.04 112
18296.32 101
18297.59 127
18298.87 135
18300.15 137
18301.43 101
18302.71 113
18303.99 121
18305.27 128
18306.55 125
18307.83 120
18309.10 124
18310.38 130
18311.66 126
18312.94 132
18314.22 119
18315.50 125
18316.78 118
18318.06 135
18319.34 118
18320.62 111
18321.90 144
18323.18 159
18324.46 139
18325.74 112
18327.02 122
18328.30 140
18329.58 142
18330.86 126
18332.14 109
18333.41 140
18334.69 152
18335.97 131
18337.25 129
18338.54 118
18339.82 117
18341.10 140
18342.38 151
18343.66 133
18344.94 117
18346.22 135
18347.50 145
18348.78 120
18350.06 117
18351.34 147
18352.62 140
18353.90 145
18355.18 129
18356.46 137
18357.74 135
18359.02 147
18360.30 138
18361.58 118
18362.87 121
18364.15 128
18365.43 115
18366.71 121
18367.99 118
18369.27 105
18370.55 132
18371.83 143
18373.11 119
18374.40 126
18375.68 156
18376.96 121
18378.24 109
18379.52 144
18380.80 138
18382.08 126
18383.37 121
18384.65 136
18385.93 120
18387.21 123
18388.49 128
18389.78 113
18391.06 98
18392.34 104
18393.62 109
18394.90 137
18396.19 105
18397.47 118
18398.75 127
18400.03 128
18401.31 118
18402.60 106
18403.88 144
18405.16 133
18406.44 131
18407.73 118
18409.01 122
18410.29 131
18411.57 121
18412.86 143
18414.14 136
18415.42 105
18416.71 117
18417.99 126
18419.27 117
18420.55 119
18421.84 135
18423.12 132
18424.40 135
18425.69 132
18426.97 103
18428.25 131
18429.54 126
18430.82 135
18432.10 125
18433.39 127
18434.67 116
18435.95 116
18437.24 121
18438.52 118
18439.80 111
18441.09 120
18442.37 137
18443.66 134
18444.94 127
18446.22 105
18447.51 127
18448.79 116
18450.08 122
18451.36 138
18452.64 117
18453.93 113
18455.21 134
18456.50 132
18457.78 124
18459.06 112
18460.35 127
18461.63 129
18462.92 118
18464.20 119
18465.49 136
18466.77 140
18468.06 129
18469.34 118
18470.63 132
18471.91 121
18473.19 113
18474.48 151
18475.76 139
18477.05 118
18478.33 131
18479.62 143
18480.90 140
18482.19 141
18483.47 135
18484.76 147
18486.05 123
18487.33 109
18488.62 124
18489.90 135
18491.19 124
18492.47 111
18493.76 138
18495.04 135
18496.33 120
18497.61 113
18498.90 141
18500.19 122
18501.47 123
18502.76 135
18504.04 108
18505.33 118
18506.62 146
18507.90 117
18509.19 124
18510.47 125
18511.76 124
18513.05 126
18514.33 114
18515.62 145
18516.90 107
18518.19 131
18519.48 131
18520.76 134
18522.05 123
18523.34 120
18524.62 115
18525.91 120
18527.20 125
18528.48 119
18529.77 115
18531.06 137
18532.34 137
18533.63 114
18534.92 134
18536.21 121
18537.49 118
18538.78 115
18540.07 116
18541.35 104
18542.64 112
18543.93 121
18545.22 138
18546.50 147
18547.79 125
18549.08 114
18550.37 101
18551.65 124
18552.94 137
18554.23 114
18555.52 119
18556.80 137
18558.09 126
18559.38 135
18560.67 129
18561.95 113
18563.24 136
18564.53 133
18565.82 109
18567.11 103
18568.39 117
18569.68 128
18570.97 127
18572.26 115
18573.55 111
18574.84 118
18576.12 146
18577.41 122
18578.70 115
18579.99 121
18581.28 132
18582.57 138
18583.86 146
18585.14 146
18586.43 120
18587.72 133
18589.01 138
18590.30 140
18591.59 108
18592.88 111
18594.17 114
18595.46 154
18596.74 115
18598.03 128
18599.32 125
18600.61 147
18601.90 127
18603.19 114
18604.48 126
18605.77 126
18607.06 144
18608.35 133
18609.64 135
18610.93 147
18612.22 130
18613.51 146
18614.80 121
18616.09 111
18617.38 131
18618.67 133
18619.96 137
18621.25 105
18622.54 143
18623.83 116
18625.12 125
18626.41 129
18627.70 110
18628.99 131
18630.28 137
18631.57 191
18632.86 124
18634.15 123
18635.44 132
18636.73 152
18638.02 110
18639.31 132
18640.60 149
18641.89 123
18643.18 153
18644.47 148
18645.76 122
18647.06 140
18648.35 149
18649.64 145
18650.93 135
18652.22 136
18653.51 110
18654.80 135
18656.09 125
18657.38 116
18658.68 129
18659.97 142
18661.26 160
18662.55 118
18663.84 101
18665.13 96
18666.42 127
18667.72 124
18669.01 114
18670.30 127
18671.59 134
18672.88 130
18674.17 116
18675.47 116
18676.76 137
18678.05 125
18679.34 159
18680.63 115
18681.93 102
18683.22 106
18684.51 138
18685.80 126
18687.09 131
18688.39 137
18689.68 144
18690.97 124
18692.26 114
18693.56 120
18694.85 130
18696.14 116
18697.43 105
18698.73 134
18700.02 126
18701.31 103
18702.60 108
18703.90 120
18705.19 112
18706.48 127
18707.78 102
18709.07 120
18710.36 119
18711.66 122
18712.95 119
18714.24 123
18715.54 106
18716.83 128
18718.12 121
18719.42 113
18720.71 129
18722.00 104
18723.30 149
18724.59 141
18725.88 116
18727.18 99
18728.47 125
18729.76 114
18731.06 129
18732.35 112
18733.65 105
18734.94 111
18736.23 123
18737.53 111
18738.82 114
18740.12 98
18741.41 114
18742.70 147
18744.00 106
18745.29 115
18746.59 98
18747.88 115
18749.18 110
18750.47 112
18751.76 113
18753.06 123
18754.35 143
18755.65 131
18756.94 128
18758.24 161
18759.53 144
18760.83 121
18762.12 137
18763.42 132
18764.71 106
18766.01 101
18767.30 127
18768.60 114
18769.89 96
18771.19 122
18772.48 119
18773.78 115
18775.07 117
18776.37 122
18777.66 128
18778.96 138
18780.25 111
18781.55 116
18782.85 116
18784.14 134
18785.44 117
18786.73 132
18788.03 123
18789.32 141
18790.62 107
18791.92 107
18793.21 127
18794.51 141
18795.80 146
18797.10 123
18798.40 122
18799.69 139
18800.99 143
18802.28 132
18803.58 128
18804.88 113
18806.17 143
18807.47 118
18808.77 119
18810.06 119
18811.36 115
18812.66 112
18813.95 131
18815.25 110
18816.55 118
18817.84 120
18819.14 142
18820.44 132
18821.73 114
18823.03 129
18824.33 110
18825.62 108
18826.92 101
18828.22 102
18829.52 119
18830.81 123
18832.11 112
18833.41 108
18834.71 117
18836.00 111
18837.30 116
18838.60 119
18839.90 113
18841.19 106
18842.49 120
18843.79 137
18845.09 131
18846.38 117
18847.68 114
18848.98 121
18850.28 128
18851.58 123
18852.87 112
18854.17 135
18855.47 117
18856.77 127
18858.07 114
18859.36 112
18860.66 105
18861.96 134
18863.26 118
18864.56 110
18865.86 106
18867.15 134
18868.45 131
18869.75 132
18871.05 121
18872.35 107
18873.65 130
18874.95 136
18876.24 119
18877.54 125
18878.84 127
18880.14 104
18881.44 115
18882.74 134
18884.04 120
18885.34 94
18886.64 123
18887.94 118
18889.24 116
18890.53 104
18891.83 138
18893.13 127
18894.43 123
18895.73 112
18897.03 126
18898.33 127
18899.63 133
18900.93 120
18902.23 102
18903.53 109
18904.83 123
18906.13 127
18907.43 117
18908.73 120
18910.03 108
18911.33 135
18912.63 128
18913.93 127
18915.23 100
18916.53 145
18917.83 157
18919.13 119
18920.43 117
18921.73 125
18923.03 137
18924.33 115
18925.63 112
18926.93 107
18928.23 110
18929.53 133
18930.84 136
18932.14 125
18933.44 99
18934.74 121
18936.04 98
18937.34 115
18938.64 99
18939.94 125
18941.24 125
18942.54 119
18943.84 125
18945.15 98
18946.45 130
18947.75 130
18949.05 114
18950.35 106
18951.65 104
18952.95 118
18954.26 114
18955.56 122
18956.86 109
18958.16 111
18959.46 123
18960.76 120
18962.07 135
18963.37 125
18964.67 99
18965.97 134
18967.27 124
18968.57 104
18969.88 109
18971.18 114
18972.48 115
18973.78 114
18975.09 108
18976.39 104
18977.69 116
18978.99 118
18980.29 110
18981.60 108
18982.90 100
18984.20 106
18985.50 119
18986.81 143
18988.11 104
18989.41 108
18990.72 122
18992.02 117
18993.32 108
18994.62 99
18995.93 126
18997.23 126
18998.53 107
18999.84 97
19001.14 123
19002.44 115
19003.75 122
19005.05 148
19006.35 99
19007.66 93
19008.96 141
19010.26 123
19011.57 113
19012.87 99
19014.17 101
19015.48 104
19016.78 123
19018.08 128
19019.39 120
19020.69 131
19021.99 117
19023.30 108
19024.60 122
19025.91 128
19027.21 133
19028.51 118
19029.82 127
19031.12 117
19032.43 123
19033.73 108
19035.04 120
19036.34 116
19037.64 120
19038.95 118
19040.25 130
19041.56 133
19042.86 131
19044.17 89
19045.47 122
19046.78 120
19048.08 128
19049.39 119
19050.69 123
19052.00 165
19053.30 132
19054.61 112
19055.91 122
19057.22 110
19058.52 127
19059.83 131
19061.13 118
19062.44 120
19063.74 118
19065.05 134
19066.35 131
19067.66 104
19068.96 97
19070.27 121
19071.57 129
19072.88 99
19074.18 109
19075.49 115
19076.80 114
19078.10 111
19079.41 113
19080.71 97
19082.02 146
19083.33 112
19084.63 136
19085.94 110
19087.24 89
19088.55 119
19089.86 119
19091.16 115
19092.47 100
19093.77 127
19095.08 108
19096.39 126
19097.69 119
19099.00 101
19100.31 119
19101.61 139
19102.92 117
19104.23 109
19105.53 103
19106.84 114
19108.15 119
19109.45 134
19110.76 106
19112.07 108
19113.37 121
19114.68 128
19115.99 112
19117.30 132
19118.60 125
19119.91 112
19121.22 115
19122.52 114
19123.83 105
19125.14 103
19126.45 93
19127.75 122
19129.06 113
19130.37 105
19131.68 107
19132.98 125
19134.29 122
19135.60 110
19136.91 111
19138.22 115
19139.52 105
19140.83 111
19142.14 115
19143.45 134
19144.76 113
19146.06 131
19147.37 131
19148.68 112
19149.99 121
19151.30 102
19152.60 121
19153.91 136
19155.22 131
19156.53 120
19157.84 113
19159.15 121
19160.46 91
19161.76 120
19163.07 135
19164.38 112
19165.69 106
19167.00 134
19168.31 120
19169.62 120
19170.93 104
19172.23 109
19173.54 108
19174.85 112
19176.16 117
19177.47 119
19178.78 139
19180.09 125
19181.40 129
19182.71 119
19184.02 100
19185.33 100
19186.64 120
19187.95 118
19189.26 99
19190.57 111
19191.87 126
19193.18 117
19194.49 123
19195.80 135
19197.11 140
19198.42 110
19199.73 113
19201.04 135
19202.35 129
19203.66 123
19204.97 112
19206.28 113
19207.59 123
19208.90 114
19210.21 109
19211.53 111
19212.84 122
19214.15 112
19215.46 136
19216.77 113
19218.08 121
19219.39 124
19220.70 118
19222.01 135
19223.32 116
19224.63 123
19225.94 140
19227.25 106
19228.56 109
19229.87 106
19231.19 122
19232.50 112
19233.81 108
19235.12 117
19236.43 101
19237.74 117
19239.05 109
19240.36 134
19241.68 133
19242.99 118
19244.30 110
19245.61 115
19246.92 132
19248.23 111
19249.54 121
19250.86 112
19252.17 92
19253.48 92
19254.79 118
19256.10 132
19257.42 107
19258.73 109
19260.04 104
19261.35 124
19262.66 111
19263.98 115
19265.29 102
19266.60 101
19267.91 120
19269.22 101
19270.54 110
19271.85 92
19273.16 112
19274.47 117
19275.79 119
19277.10 112
19278.41 98
19279.72 105
19281.04 110
19282.35 99
19283.66 135
19284.98 125
19286.29 110
19287.60 99
19288.91 108
19290.23 115
19291.54 106
19292.85 120
19294.17 110
19295.48 107
19296.79 98
19298.11 98
19299.42 125
19300.73 111
19302.05 81
19303.36 97
19304.67 109
19305.99 94
19307.30 79
19308.61 118
19309.93 109
19311.24 103
19312.56 126
19313.87 101
19315.18 102
19316.50 110
19317.81 99
19319.13 121
19320.44 109
19321.75 106
19323.07 123
19324.38 98
19325.70 98
19327.01 129
19328.32 119
19329.64 121
19330.95 94
19332.27 114
19333.58 122
19334.90 85
19336.21 110
19337.53 109
19338.84 108
19340.16 99
19341.47 90
19342.79 100
19344.10 97
19345.42 97
19346.73 94
19348.05 103
19349.36 110
19350.68 104
19351.99 92
19353.31 118
19354.62 123
19355.94 116
19357.25 113
19358.57 124
19359.88 115
19361.20 118
19362.51 109
19363.83 111
19365.14 101
19366.46 105
19367.78 109
19369.09 124
19370.41 118
19371.72 116
19373.04 111
19374.35 127
19375.67 110
19376.99 123
19378.30 121
19379.62 125
19380.93 110
19382.25 103
19383.57 119
19384.88 92
19386.20 93
19387.52 113
19388.83 110
19390.15 90
19391.47 102
19392.78 114
19394.10 100
19395.42 113
19396.73 122
19398.05 111
19399.37 111
19400.68 100
19402.00 102
19403.32 94
19404.63 122
19405.95 116
19407.27 98
19408.58 119
19409.90 116
19411.22 113
19412.54 119
19413.85 112
19415.17 93
19416.49 129
19417.80 120
19419.12 124
19420.44 126
19421.76 105
19423.07 116
19424.39 112
19425.71 106
19427.03 112
19428.35 126
19429.66 102
19430.98 108
19432.30 86
19433.62 108
19434.93 119
19436.25 128
19437.57 114
19438.89 134
19440.21 124
19441.53 113
19442.84 117
19444.16 100
19445.48 106
19446.80 101
19448.12 104
19449.44 100
19450.75 94
19452.07 95
19453.39 104
19454.71 130
19456.03 121
19457.35 86
19458.67 91
19459.98 114
19461.30 110
19462.62 107
19463.94 103
19465.26 120
19466.58 115
19467.90 122
19469.22 106
19470.54 95
19471.86 120
19473.18 114
19474.49 122
19475.81 94
19477.13 97
19478.45 109
19479.77 119
19481.09 118
19482.41 95
19483.73 102
19485.05 114
19486.37 97
19487.69 131
19489.01 110
19490.33 93
19491.65 124
19492.97 123
19494.29 109
19495.61 97
19496.93 107
19498.25 110
19499.57 110
19500.89 121
19502.21 108
19503.53 139
19504.85 128
19506.17 128
19507.49 97
19508.81 88
19510.13 109
19511.45 136
19512.77 145
19514.09 100
19515.42 100
19516.74 98
19518.06 107
19519.38 105
19520.70 116
19522.02 107
19523.34 138
19524.66 125
19525.98 94
19527.30 96
19528.62 99
19529.95 97
19531.27 112
19532.59 105
19533.91 82
19535.23 117
19536.55 113
19537.87 107
19539.20 92
19540.52 102
19541.84 115
19543.16 102
19544.48 85
19545.80 100
19547.13 110
19548.45 109
19549.77 120
19551.09 112
19552.41 111
19553.74 100
19555.06 108
19556.38 118
19557.70 106
19559.02 109
19560.35 126
19561.67 126
19562.99 101
19564.31 118
19565.64 97
19566.96 119
19568.28 93
19569.60 125
19570.93 95
19572.25 113
19573.57 109
19574.89 109
19576.22 109
19577.54 111
19578.86 102
19580.18 109
19581.51 90
19582.83 88
19584.15 96
19585.48 100
19586.80 120
19588.12 100
19589.45 108
19590.77 106
19592.09 90
19593.42 124
19594.74 91
19596.06 106
19597.39 101
19598.71 130
19600.03 112
19601.36 108
19602.68 100
19604.00 90
19605.33 128
19606.65 116
19607.98 104
19609.30 130
19610.62 154
19611.95 114
19613.27 106
19614.60 94
19615.92 105
19617.24 106
19618.57 118
19619.89 110
19621.22 89
19622.54 106
19623.87 115
19625.19 107
19626.51 106
19627.84 89
19629.16 119
19630.49 119
19631.81 112
19633.14 107
19634.46 128
19635.79 99
19637.11 103
19638.44 129
19639.76 97
19641.09 108
19642.41 123
19643.74 111
19645.06 112
19646.39 111
19647.71 100
19649.04 104
19650.36 117
19651.69 114
19653.01 118
19654.34 117
19655.66 105
19656.99 114
19658.32 102
19659.64 126
19660.97 108
19662.29 97
19663.62 99
19664.94 106
19666.27 90
19667.60 89
19668.92 103
19670.25 94
19671.57 100
19672.90 102
19674.23 111
19675.55 104
19676.88 98
19678.20 115
19679.53 139
19680.86 97
19682.18 94
19683.51 119
19684.84 106
19686.16 126
19687.49 82
19688.82 102
19690.14 113
19691.47 114
19692.80 78
19694.12 91
19695.45 99
19696.78 110
19698.10 111
19699.43 114
19700.76 99
19702.08 101
19703.41 99
19704.74 94
19706.07 92
19707.39 79
19708.72 100
19710.05 111
19711.37 123
19712.70 101
19714.03 89
19715.36 124
19716.68 117
19718.01 109
19719.34 106
19720.67 91
19721.99 103
19723.32 87
19724.65 96
19725.98 94
19727.31 100
19728.63 88
19729.96 87
19731.29 93
19732.62 111
19733.95 94
19735.27 110
19736.60 111
19737.93 115
19739.26 106
19740.59 97
19741.92 100
19743.24 106
19744.57 102
19745.90 117
19747.23 92
19748.56 85
19749.89 87
19751.22 102
19752.54 92
19753.87 110
19755.20 97
19756.53 119
19757.86 100
19759.19 135
19760.52 121
19761.85 99
19763.18 134
19764.50 101
19765.83 104
19767.16 86
19768.49 104
19769.82 131
19771.15 97
19772.48 96
19773.81 91
19775.14 86
19776.47 108
19777.80 103
19779.13 114
19780.46 100
19781.79 106
19783.12 112
19784.45 96
19785.78 109
19787.11 102
19788.44 102
19789.77 127
19791.10 102
19792.43 102
19793.76 114
19795.09 113
19796.42 112
19797.75 98
19799.08 101
19800.41 108
19801.74 119
19803.07 111
19804.40 114
19805.73 108
19807.06 121
19808.39 121
19809.72 114
19811.05 122
19812.38 95
19813.71 107
19815.05 107
19816.38 95
19817.71 94
19819.04 102
19820.37 124
19821.70 103
19823.03 117
19824.36 104
19825.69 117
19827.03 102
19828.36 99
19829.69 106
19831.02 114
19832.35 103
19833.68 98
19835.01 116
19836.35 102
19837.68 102
19839.01 113
19840.34 100
19841.67 96
19843.00 95
19844.34 101
19845.67 96
19847.00 98
19848.33 116
19849.66 118
19851.00 109
19852.33 106
19853.66 115
19854.99 101
19856.32 117
19857.66 134
19858.99 114
19860.32 101
19861.65 96
19862.99 114
19864.32 106
19865.65 102
19866.98 92
19868.32 98
19869.65 109
19870.98 115
19872.31 105
19873.65 111
19874.98 90
19876.31 100
19877.65 117
19878.98 131
19880.31 93
19881.65 102
19882.98 98
19884.31 94
19885.64 95
19886.98 121
19888.31 108
19889.64 99
19890.98 116
19892.31 105
19893.64 119
19894.98 84
19896.31 93
19897.65 101
19898.98 115
19900.31 108
19901.65 106
19902.98 97
19904.31 109
19905.65 105
19906.98 97
19908.32 99
19909.65 103
19910.98 114
19912.32 104
19913.65 92
19914.99 104
19916.32 102
19917.66 122
19918.99 121
19920.32 101
19921.66 110
19922.99 117
19924.33 111
19925.66 110
19927.00 102
19928.33 115
19929.67 104
19931.00 97
19932.34 109
19933.67 107
19935.01 101
19936.34 104
19937.68 96
19939.01 102
19940.35 100
19941.68 108
19943.02 135
19944.35 114
19945.69 84
19947.02 116
19948.36 111
19949.69 120
19951.03 100
19952.36 88
19953.70 85
19955.03 99
19956.37 86
19957.71 111
19959.04 100
19960.38 108
19961.71 126
19963.05 105
19964.38 95
19965.72 94
19967.06 108
19968.39 106
19969.73 108
19971.06 86
19972.40 107
19973.74 127
19975.07 110
19976.41 104
19977.75 92
19979.08 98
19980.42 102
19981.75 108
19983.09 92
19984.43 101
19985.76 109
19987.10 131
19988.44 125
19989.77 103
19991.11 107
19992.45 99
19993.78 104
19995.12 105
19996.46 105
19997.80 107
19999.13 119
20000.47 96
20001.81 96
20003.14 114
20004.48 113
20005.82 117
20007.16 120
20008.49 86
20009.83 115
20011.17 119
20012.51 102
20013.84 91
20015.18 88
20016.52 112
20017.86 128
20019.19 106
20020.53 95
20021.87 103
20023.21 103
20024.55 105
20025.88 104
20027.22 105
20028.56 101
20029.90 123
20031.24 103
20032.57 131
20033.91 106
20035.25 81
20036.59 139
20037.93 127
20039.26 109
20040.60 109
20041.94 122
20043.28 128
20044.62 103
20045.96 93
20047.30 137
20048.63 97
20049.97 108
20051.31 108
20052.65 106
20053.99 97
20055.33 92
20056.67 91
20058.01 109
20059.35 101
20060.69 111
20062.02 116
20063.36 108
20064.70 113
20066.04 95
20067.38 125
20068.72 107
20070.06 102
20071.40 113
20072.74 101
20074.08 119
20075.42 112
20076.76 115
20078.10 89
20079.44 118
20080.78 122
20082.12 122
20083.46 109
20084.80 107
20086.14 104
20087.48 116
20088.82 103
20090.16 93
20091.50 101
20092.84 111
20094.18 112
20095.52 145
20096.86 96
20098.20 113
20099.54 105
20100.88 101
20102.22 99
20103.56 88
20104.90 126
20106.24 100
20107.58 107
20108.92 92
20110.26 98
20111.60 101
20112.95 122
20114.29 112
20115.63 95
20116.97 114
20118.31 132
20119.65 115
20120.99 142
20122.33 103
20123.67 124
20125.02 108
20126.36 113
20127.70 126
20129.04 95
20130.38 111
20131.72 115
20133.06 118
20134.41 88
20135.75 116
