# Supplementary material for: MALDI-TOF MS typing enables the classification of brewing yeasts of the genus Saccharomyces to major beer styles
Source: PLoS One. 2017 Aug 9;12(8):e0181694. doi: 10.1371/journal.pone.0181694 (PMC5549903; doi:10.1371/journal.pone.0181694)
Supplement: S10 File — The directory includes 90 raw files and was zipped to “.zip”; the folder has three strains with 30 spectra per strain; S1 Text explains the raw files with an example and Table 1 represents the yeast strains used within the experiment. (ZIP) [file pone.0181694.s013.zip › 28-30/30332n-552-OG-Koe-Koe-YPG-18h-E-E_2015-08-07__0_F3_1.dat]

2000.64 1184
2001.06 1187
2001.49 1306
2001.91 1219
2002.33 1137
2002.75 1154
2003.17 1160
2003.60 1158
2004.02 1214
2004.44 1015
2004.86 985
2005.28 1051
2005.70 1134
2006.13 1159
2006.55 1110
2006.97 1076
2007.39 988
2007.82 1079
2008.24 1392
2008.66 1354
2009.08 1242
2009.51 1242
2009.93 1136
2010.35 1131
2010.77 1149
2011.20 1283
2011.62 1331
2012.04 1197
2012.46 1113
2012.89 1296
2013.31 1225
2013.73 1181
2014.15 1053
2014.58 976
2015.00 1182
2015.42 1125
2015.85 1063
2016.27 1055
2016.69 1081
2017.12 1081
2017.54 1018
2017.96 1090
2018.39 1187
2018.81 1113
2019.23 1141
2019.66 1094
2020.08 1124
2020.50 1087
2020.93 1182
2021.35 1169
2021.78 1030
2022.20 1102
2022.62 983
2023.05 1060
2023.47 1093
2023.89 1140
2024.32 1075
2024.74 988
2025.17 1158
2025.59 1120
2026.01 939
2026.44 993
2026.86 1171
2027.29 1093
2027.71 968
2028.14 943
2028.56 1005
2028.99 1146
2029.41 977
2029.83 909
2030.26 1085
2030.68 998
2031.11 1011
2031.53 1012
2031.96 991
2032.38 974
2032.81 1048
2033.23 1081
2033.66 1184
2034.08 1191
2034.51 1090
2034.93 1089
2035.36 1063
2035.78 1120
2036.21 1081
2036.63 1150
2037.06 1113
2037.48 1179
2037.91 1151
2038.33 1268
2038.76 1272
2039.19 1389
2039.61 1254
2040.04 1133
2040.46 1198
2040.89 1398
2041.31 1389
2041.74 1184
2042.17 1201
2042.59 1230
2043.02 1159
2043.44 984
2043.87 1027
2044.30 1106
2044.72 1118
2045.15 1049
2045.57 1030
2046.00 1026
2046.43 1001
2046.85 1081
2047.28 1168
2047.71 990
2048.13 940
2048.56 1139
2048.99 1089
2049.41 1048
2049.84 1203
2050.27 1172
2050.69 1168
2051.12 1161
2051.55 1078
2051.97 1113
2052.40 1254
2052.83 1096
2053.25 1147
2053.68 1163
2054.11 1264
2054.54 1302
2054.96 1239
2055.39 1280
2055.82 1249
2056.24 1262
2056.67 1160
2057.10 1351
2057.53 1335
2057.95 1137
2058.38 1312
2058.81 1320
2059.24 1373
2059.66 1299
2060.09 1310
2060.52 1252
2060.95 1203
2061.38 1101
2061.80 1105
2062.23 1018
2062.66 972
2063.09 1126
2063.52 1222
2063.94 1232
2064.37 1216
2064.80 1295
2065.23 1425
2065.66 1469
2066.09 1293
2066.51 1347
2066.94 1403
2067.37 1423
2067.80 1303
2068.23 1463
2068.66 1522
2069.08 1520
2069.51 1421
2069.94 1377
2070.37 1223
2070.80 1155
2071.23 1290
2071.66 1246
2072.09 1257
2072.52 1191
2072.94 1214
2073.37 1233
2073.80 1238
2074.23 1240
2074.66 1256
2075.09 1261
2075.52 1307
2075.95 1407
2076.38 1404
2076.81 1300
2077.24 1431
2077.67 1497
2078.10 1542
2078.53 1366
2078.96 1398
2079.39 1341
2079.82 1170
2080.25 1148
2080.68 1191
2081.11 1339
2081.54 1280
2081.97 1198
2082.40 1229
2082.83 1170
2083.26 1259
2083.69 1241
2084.12 1313
2084.55 1225
2084.98 1069
2085.41 1210
2085.84 1185
2086.27 1204
2086.70 1188
2087.13 1134
2087.56 1065
2087.99 1077
2088.42 1005
2088.85 1006
2089.28 965
2089.71 1060
2090.14 1070
2090.57 1142
2091.01 1162
2091.44 1097
2091.87 1045
2092.30 1179
2092.73 1240
2093.16 1154
2093.59 1179
2094.02 1086
2094.45 1064
2094.89 1234
2095.32 1113
2095.75 929
2096.18 1091
2096.61 965
2097.04 1005
2097.47 1039
2097.91 1019
2098.34 1015
2098.77 1077
2099.20 1171
2099.63 1001
2100.07 979
2100.50 989
2100.93 979
2101.36 1082
2101.79 1013
2102.23 1069
2102.66 926
2103.09 1077
2103.52 1034
2103.95 964
2104.39 1017
2104.82 1005
2105.25 1000
2105.68 1055
2106.12 1128
2106.55 1093
2106.98 1188
2107.41 1048
2107.85 1082
2108.28 1191
2108.71 1131
2109.14 1237
2109.58 1499
2110.01 1285
2110.44 1194
2110.88 1170
2111.31 1114
2111.74 1227
2112.18 1023
2112.61 1018
2113.04 1021
2113.48 961
2113.91 1057
2114.34 1170
2114.78 1103
2115.21 1143
2115.64 1093
2116.08 1084
2116.51 969
2116.94 939
2117.38 1024
2117.81 983
2118.24 990
2118.68 937
2119.11 1010
2119.55 1094
2119.98 964
2120.41 931
2120.85 996
2121.28 1075
2121.72 1015
2122.15 989
2122.58 995
2123.02 1064
2123.45 961
2123.89 918
2124.32 1022
2124.75 1166
2125.19 958
2125.62 976
2126.06 855
2126.49 1048
2126.93 1158
2127.36 1024
2127.80 1061
2128.23 988
2128.67 1045
2129.10 966
2129.54 955
2129.97 1045
2130.41 1129
2130.84 988
2131.28 1147
2131.71 1142
2132.15 1055
2132.58 1093
2133.02 1279
2133.45 1124
2133.89 1176
2134.32 1021
2134.76 1107
2135.19 948
2135.63 845
2136.06 1090
2136.50 1088
2136.94 1097
2137.37 1027
2137.81 1115
2138.24 1093
2138.68 1008
2139.12 1165
2139.55 1171
2139.99 1169
2140.42 1105
2140.86 1083
2141.30 1078
2141.73 1013
2142.17 1089
2142.60 1107
2143.04 965
2143.48 1071
2143.91 1001
2144.35 1058
2144.79 1142
2145.22 1013
2145.66 995
2146.09 1055
2146.53 1045
2146.97 1029
2147.40 1025
2147.84 1046
2148.28 1023
2148.72 1196
2149.15 1228
2149.59 1163
2150.03 1308
2150.46 1336
2150.90 1217
2151.34 1274
2151.77 1409
2152.21 1398
2152.65 1380
2153.09 1278
2153.52 1551
2153.96 1352
2154.40 1228
2154.84 1273
2155.27 1285
2155.71 1208
2156.15 1295
2156.59 1194
2157.02 1186
2157.46 1281
2157.90 1262
2158.34 1224
2158.78 1219
2159.21 1419
2159.65 1502
2160.09 1465
2160.53 1360
2160.97 1416
2161.40 1361
2161.84 1374
2162.28 1210
2162.72 1075
2163.16 1235
2163.59 1266
2164.03 1108
2164.47 1129
2164.91 1176
2165.35 1262
2165.79 1231
2166.23 1171
2166.66 1088
2167.10 1116
2167.54 1165
2167.98 1164
2168.42 1134
2168.86 1032
2169.30 970
2169.74 1112
2170.18 1146
2170.61 977
2171.05 1113
2171.49 1184
2171.93 1158
2172.37 1231
2172.81 1124
2173.25 1202
2173.69 1278
2174.13 1309
2174.57 1199
2175.01 1297
2175.45 1287
2175.89 1341
2176.33 1386
2176.77 1482
2177.21 1537
2177.65 1527
2178.09 1502
2178.53 1271
2178.97 1319
2179.41 1239
2179.85 1247
2180.29 1290
2180.73 1256
2181.17 1137
2181.61 1124
2182.05 1250
2182.49 1171
2182.93 1160
2183.37 1217
2183.81 1036
2184.25 1129
2184.69 1126
2185.13 1142
2185.57 1018
2186.01 1028
2186.45 1089
2186.89 1138
2187.33 1003
2187.77 1068
2188.21 1073
2188.65 1196
2189.10 1163
2189.54 1191
2189.98 1270
2190.42 1232
2190.86 1216
2191.30 1225
2191.74 1045
2192.18 1092
2192.62 1260
2193.07 1309
2193.51 1251
2193.95 1278
2194.39 1151
2194.83 1102
2195.27 1078
2195.71 1295
2196.16 1186
2196.60 1178
2197.04 1217
2197.48 1192
2197.92 1191
2198.37 1190
2198.81 1146
2199.25 1171
2199.69 1107
2200.13 1089
2200.58 1162
2201.02 1106
2201.46 1241
2201.90 1273
2202.34 1279
2202.79 1129
2203.23 1108
2203.67 1208
2204.11 1213
2204.56 1123
2205.00 1121
2205.44 1150
2205.88 1127
2206.33 1152
2206.77 1152
2207.21 1140
2207.65 1172
2208.10 1201
2208.54 1250
2208.98 1247
2209.43 1180
2209.87 1166
2210.31 1084
2210.76 1201
2211.20 1108
2211.64 1152
2212.09 1174
2212.53 1127
2212.97 1289
2213.42 1133
2213.86 1135
2214.30 1203
2214.75 1088
2215.19 1093
2215.63 1189
2216.08 1213
2216.52 1233
2216.96 1009
2217.41 1206
2217.85 1185
2218.30 1069
2218.74 1164
2219.18 1177
2219.63 1088
2220.07 1037
2220.52 1108
2220.96 1116
2221.40 1133
2221.85 1093
2222.29 1062
2222.74 1179
2223.18 1255
2223.63 1181
2224.07 1269
2224.51 1222
2224.96 1330
2225.40 1349
2225.85 1215
2226.29 1374
2226.74 1401
2227.18 1287
2227.63 1402
2228.07 1495
2228.52 1284
2228.96 1150
2229.41 1271
2229.85 1265
2230.30 1372
2230.74 1205
2231.19 1072
2231.63 1287
2232.08 1153
2232.52 1258
2232.97 1179
2233.41 1106
2233.86 1316
2234.30 1326
2234.75 1223
2235.20 1223
2235.64 1222
2236.09 1235
2236.53 1346
2236.98 1372
2237.42 1322
2237.87 1287
2238.32 1329
2238.76 1325
2239.21 1220
2239.65 1261
2240.10 1283
2240.55 1259
2240.99 1174
2241.44 1120
2241.88 1121
2242.33 1125
2242.78 1160
2243.22 1092
2243.67 1020
2244.12 1095
2244.56 1023
2245.01 1021
2245.46 965
2245.90 1050
2246.35 1007
2246.80 974
2247.24 1034
2247.69 1088
2248.14 1023
2248.58 1063
2249.03 1085
2249.48 1071
2249.92 1079
2250.37 955
2250.82 1171
2251.27 1118
2251.71 1121
2252.16 1109
2252.61 1279
2253.05 1112
2253.50 1107
2253.95 1040
2254.40 1190
2254.84 998
2255.29 1051
2255.74 962
2256.19 1036
2256.64 1030
2257.08 900
2257.53 867
2257.98 979
2258.43 1009
2258.87 1029
2259.32 1107
2259.77 1129
2260.22 1152
2260.67 1123
2261.11 1166
2261.56 1259
2262.01 1294
2262.46 1416
2262.91 1478
2263.36 1394
2263.80 1458
2264.25 1398
2264.70 1415
2265.15 1413
2265.60 1435
2266.05 1378
2266.50 1518
2266.94 1488
2267.39 1286
2267.84 1223
2268.29 1269
2268.74 1265
2269.19 1314
2269.64 1445
2270.09 1318
2270.54 1217
2270.99 1140
2271.43 1313
2271.88 1342
2272.33 1369
2272.78 1329
2273.23 1491
2273.68 1295
2274.13 1233
2274.58 1065
2275.03 964
2275.48 1126
2275.93 1155
2276.38 1122
2276.83 1174
2277.28 1283
2277.73 1100
2278.18 1143
2278.63 1110
2279.08 1040
2279.53 1096
2279.98 1091
2280.43 1004
2280.88 1058
2281.33 1164
2281.78 1302
2282.23 1088
2282.68 1122
2283.13 1100
2283.58 1169
2284.03 1038
2284.48 1063
2284.93 1088
2285.38 1127
2285.83 962
2286.28 1069
2286.73 1152
2287.18 1216
2287.63 1107
2288.08 1047
2288.54 1163
2288.99 1293
2289.44 1244
2289.89 1418
2290.34 1533
2290.79 1542
2291.24 1618
2291.69 1809
2292.14 1852
2292.60 1742
2293.05 1705
2293.50 1907
2293.95 1935
2294.40 1870
2294.85 1680
2295.30 1627
2295.76 1447
2296.21 1329
2296.66 1370
2297.11 1257
2297.56 1201
2298.01 1192
2298.47 1087
2298.92 1117
2299.37 1102
2299.82 1212
2300.27 998
2300.73 1013
2301.18 1044
2301.63 1013
2302.08 1208
2302.53 953
2302.99 898
2303.44 998
2303.89 1105
2304.34 1080
2304.80 1093
2305.25 1092
2305.70 1166
2306.15 1124
2306.61 1116
2307.06 1005
2307.51 1079
2307.96 1264
2308.42 1223
2308.87 1238
2309.32 1094
2309.78 1079
2310.23 1194
2310.68 1173
2311.14 1185
2311.59 1310
2312.04 1266
2312.49 1256
2312.95 1239
2313.40 1103
2313.85 1131
2314.31 1232
2314.76 1014
2315.22 1120
2315.67 1177
2316.12 1197
2316.58 1147
2317.03 1287
2317.48 1115
2317.94 1145
2318.39 1056
2318.84 1223
2319.30 1149
2319.75 1180
2320.21 1277
2320.66 1189
2321.11 1085
2321.57 1221
2322.02 1136
2322.48 1110
2322.93 1041
2323.39 1112
2323.84 1144
2324.29 1170
2324.75 1155
2325.20 1160
2325.66 1171
2326.11 1327
2326.57 1196
2327.02 1327
2327.48 1266
2327.93 1106
2328.39 1277
2328.84 1288
2329.30 1400
2329.75 1295
2330.21 1334
2330.66 1420
2331.12 1290
2331.57 1520
2332.03 1381
2332.48 1379
2332.94 1283
2333.39 1226
2333.85 1392
2334.30 1508
2334.76 1314
2335.21 1234
2335.67 1349
2336.12 1324
2336.58 1191
2337.03 1114
2337.49 1264
2337.95 1170
2338.40 1246
2338.86 1138
2339.31 1356
2339.77 1307
2340.23 1246
2340.68 1222
2341.14 1216
2341.59 1222
2342.05 1221
2342.51 1157
2342.96 1141
2343.42 1231
2343.87 1255
2344.33 1145
2344.79 1154
2345.24 1216
2345.70 1172
2346.16 1161
2346.61 1078
2347.07 1128
2347.53 1140
2347.98 1176
2348.44 1155
2348.90 1108
2349.35 1153
2349.81 1191
2350.27 1071
2350.72 1252
2351.18 1221
2351.64 1154
2352.10 1248
2352.55 1113
2353.01 977
2353.47 1105
2353.92 1086
2354.38 1161
2354.84 1236
2355.30 1147
2355.75 1161
2356.21 1087
2356.67 982
2357.13 1025
2357.58 1087
2358.04 1173
2358.50 1021
2358.96 1093
2359.41 1121
2359.87 1073
2360.33 1124
2360.79 1157
2361.25 1160
2361.70 1129
2362.16 1114
2362.62 1267
2363.08 1198
2363.54 1165
2363.99 1214
2364.45 1143
2364.91 1167
2365.37 1196
2365.83 1075
2366.29 1003
2366.75 1058
2367.20 1094
2367.66 1163
2368.12 1187
2368.58 1195
2369.04 1303
2369.50 1129
2369.96 1206
2370.42 1137
2370.87 1221
2371.33 1126
2371.79 1169
2372.25 1138
2372.71 1215
2373.17 1272
2373.63 1231
2374.09 1396
2374.55 1234
2375.01 1117
2375.47 1186
2375.92 1305
2376.38 1273
2376.84 1246
2377.30 1311
2377.76 1377
2378.22 1386
2378.68 1454
2379.14 1288
2379.60 1464
2380.06 1384
2380.52 1250
2380.98 1277
2381.44 1259
2381.90 1238
2382.36 1164
2382.82 1105
2383.28 1087
2383.74 1079
2384.20 1164
2384.66 1225
2385.12 1166
2385.58 1107
2386.04 1035
2386.50 973
2386.96 984
2387.42 1039
2387.88 1102
2388.35 1115
2388.81 1207
2389.27 1130
2389.73 1069
2390.19 1068
2390.65 1077
2391.11 1156
2391.57 1282
2392.03 1185
2392.49 1250
2392.95 1089
2393.42 1098
2393.88 1160
2394.34 1068
2394.80 1092
2395.26 1167
2395.72 1020
2396.18 1148
2396.64 1146
2397.11 1092
2397.57 1162
2398.03 1089
2398.49 1111
2398.95 1084
2399.41 1208
2399.88 1153
2400.34 1088
2400.80 1026
2401.26 1072
2401.72 1120
2402.18 1003
2402.65 1037
2403.11 987
2403.57 1003
2404.03 848
2404.49 877
2404.96 976
2405.42 1027
2405.88 1086
2406.34 1060
2406.81 899
2407.27 1027
2407.73 1142
2408.19 1092
2408.66 935
2409.12 1050
2409.58 1075
2410.04 932
2410.51 1022
2410.97 1058
2411.43 930
2411.90 1086
2412.36 1130
2412.82 1189
2413.28 1096
2413.75 1035
2414.21 994
2414.67 1026
2415.14 1131
2415.60 1113
2416.06 1193
2416.53 1225
2416.99 1288
2417.45 1250
2417.92 1313
2418.38 1109
2418.84 1333
2419.31 1301
2419.77 1432
2420.23 1410
2420.70 1458
2421.16 1389
2421.63 1504
2422.09 1473
2422.55 1341
2423.02 1144
2423.48 1252
2423.95 1247
2424.41 1404
2424.87 1209
2425.34 1276
2425.80 1421
2426.27 1279
2426.73 1217
2427.20 1208
2427.66 1064
2428.12 1005
2428.59 949
2429.05 984
2429.52 1033
2429.98 1133
2430.45 1068
2430.91 1097
2431.38 1114
2431.84 1233
2432.31 1193
2432.77 1115
2433.24 1045
2433.70 993
2434.17 975
2434.63 1067
2435.10 1142
2435.56 1193
2436.03 1064
2436.49 910
2436.96 1001
2437.42 1072
2437.89 1004
2438.35 1042
2438.82 1074
2439.28 892
2439.75 1118
2440.21 1185
2440.68 1074
2441.15 1159
2441.61 1166
2442.08 1370
2442.54 1097
2443.01 1184
2443.48 1187
2443.94 1151
2444.41 1261
2444.87 1142
2445.34 1033
2445.81 1066
2446.27 1065
2446.74 1097
2447.20 1076
2447.67 1072
2448.14 901
2448.60 965
2449.07 1071
2449.54 1069
2450.00 980
2450.47 925
2450.94 955
2451.40 979
2451.87 835
2452.34 1050
2452.80 1087
2453.27 1028
2453.74 1051
2454.20 1017
2454.67 1007
2455.14 999
2455.60 871
2456.07 871
2456.54 1113
2457.01 1181
2457.47 1078
2457.94 1007
2458.41 818
2458.87 858
2459.34 949
2459.81 1020
2460.28 1037
2460.74 1008
2461.21 947
2461.68 1020
2462.15 957
2462.62 834
2463.08 825
2463.55 1103
2464.02 1124
2464.49 1022
2464.95 982
2465.42 896
2465.89 969
2466.36 1063
2466.83 1020
2467.29 997
2467.76 1000
2468.23 1039
2468.70 1005
2469.17 1009
2469.64 1050
2470.10 1202
2470.57 1088
2471.04 1117
2471.51 1217
2471.98 1096
2472.45 962
2472.92 926
2473.39 1003
2473.85 1062
2474.32 932
2474.79 843
2475.26 775
2475.73 1026
2476.20 849
2476.67 882
2477.14 977
2477.61 971
2478.08 927
2478.54 861
2479.01 993
2479.48 921
2479.95 996
2480.42 972
2480.89 928
2481.36 974
2481.83 1048
2482.30 1040
2482.77 908
2483.24 905
2483.71 941
2484.18 941
2484.65 762
2485.12 940
2485.59 1165
2486.06 1049
2486.53 1004
2487.00 911
2487.47 969
2487.94 967
2488.41 1015
2488.88 1000
2489.35 1109
2489.82 953
2490.29 1099
2490.76 1122
2491.23 1111
2491.70 986
2492.17 1011
2492.64 980
2493.11 1061
2493.58 970
2494.05 978
2494.52 1083
2495.00 1138
2495.47 1119
2495.94 1087
2496.41 988
2496.88 1119
2497.35 1106
2497.82 1153
2498.29 1005
2498.76 1035
2499.23 1072
2499.71 1141
2500.18 1025
2500.65 911
2501.12 967
2501.59 958
2502.06 965
2502.53 964
2503.01 932
2503.48 970
2503.95 967
2504.42 1016
2504.89 981
2505.36 1033
2505.84 1182
2506.31 1046
2506.78 862
2507.25 1006
2507.72 1155
2508.20 1177
2508.67 1035
2509.14 1026
2509.61 1065
2510.08 1058
2510.56 1019
2511.03 1058
2511.50 1084
2511.97 1059
2512.45 1086
2512.92 1152
2513.39 1216
2513.86 1244
2514.34 1155
2514.81 1160
2515.28 1038
2515.75 1109
2516.23 1203
2516.70 1166
2517.17 1159
2517.65 1056
2518.12 1132
2518.59 1088
2519.07 1071
2519.54 1048
2520.01 1111
2520.48 968
2520.96 966
2521.43 998
2521.90 876
2522.38 889
2522.85 949
2523.32 1007
2523.80 966
2524.27 1066
2524.75 1029
2525.22 1024
2525.69 1009
2526.17 1076
2526.64 1008
2527.11 1049
2527.59 982
2528.06 1015
2528.54 1013
2529.01 1053
2529.48 1077
2529.96 1019
2530.43 1084
2530.91 1079
2531.38 922
2531.85 1057
2532.33 871
2532.80 927
2533.28 1011
2533.75 1028
2534.23 1089
2534.70 982
2535.18 981
2535.65 992
2536.12 972
2536.60 993
2537.07 1018
2537.55 933
2538.02 1002
2538.50 1012
2538.97 1085
2539.45 1004
2539.92 942
2540.40 1060
2540.87 1190
2541.35 1079
2541.82 1156
2542.30 1057
2542.77 1032
2543.25 1145
2543.73 1128
2544.20 1077
2544.68 1181
2545.15 946
2545.63 988
2546.10 1111
2546.58 1014
2547.05 1181
2547.53 1113
2548.01 1067
2548.48 1149
2548.96 1357
2549.43 1176
2549.91 1233
2550.39 1376
2550.86 1407
2551.34 1297
2551.81 1336
2552.29 1304
2552.77 1258
2553.24 1126
2553.72 1260
2554.20 1228
2554.67 1200
2555.15 1401
2555.62 1342
2556.10 1369
2556.58 1506
2557.05 1460
2557.53 1449
2558.01 1361
2558.48 1365
2558.96 1293
2559.44 1200
2559.91 1111
2560.39 1113
2560.87 1111
2561.35 1066
2561.82 1123
2562.30 1071
2562.78 998
2563.25 937
2563.73 974
2564.21 1035
2564.69 1017
2565.16 1123
2565.64 1162
2566.12 1071
2566.60 1014
2567.07 907
2567.55 929
2568.03 968
2568.51 1007
2568.98 908
2569.46 863
2569.94 1030
2570.42 941
2570.90 864
2571.37 868
2571.85 933
2572.33 883
2572.81 1001
2573.29 1089
2573.76 922
2574.24 891
2574.72 955
2575.20 983
2575.68 877
2576.16 890
2576.63 956
2577.11 892
2577.59 930
2578.07 927
2578.55 901
2579.03 905
2579.51 1062
2579.98 944
2580.46 788
2580.94 926
2581.42 981
2581.90 905
2582.38 835
2582.86 987
2583.34 992
2583.82 1003
2584.30 1156
2584.77 1001
2585.25 1107
2585.73 1082
2586.21 921
2586.69 964
2587.17 1032
2587.65 872
2588.13 994
2588.61 1170
2589.09 1065
2589.57 1011
2590.05 955
2590.53 1071
2591.01 1031
2591.49 987
2591.97 997
2592.45 1063
2592.93 1005
2593.41 1004
2593.89 1057
2594.37 1007
2594.85 1009
2595.33 943
2595.81 988
2596.29 1008
2596.77 1005
2597.25 1141
2597.73 1092
2598.21 1138
2598.69 1036
2599.17 1039
2599.65 1089
2600.13 1047
2600.61 1040
2601.09 994
2601.57 926
2602.06 1035
2602.54 997
2603.02 985
2603.50 918
2603.98 1035
2604.46 927
2604.94 993
2605.42 983
2605.90 1044
2606.38 959
2606.87 1002
2607.35 1049
2607.83 1045
2608.31 1068
2608.79 1082
2609.27 1062
2609.75 1082
2610.24 1061
2610.72 930
2611.20 969
2611.68 1007
2612.16 1056
2612.64 1056
2613.13 1133
2613.61 1094
2614.09 963
2614.57 963
2615.05 994
2615.54 1068
2616.02 1110
2616.50 987
2616.98 1000
2617.46 1090
2617.95 974
2618.43 1089
2618.91 1202
2619.39 1116
2619.88 1063
2620.36 1049
2620.84 1158
2621.32 975
2621.81 1075
2622.29 1043
2622.77 1141
2623.26 1101
2623.74 1016
2624.22 1257
2624.70 1199
2625.19 1119
2625.67 1215
2626.15 1130
2626.64 1031
2627.12 1013
2627.60 941
2628.09 1008
2628.57 1078
2629.05 1055
2629.54 1056
2630.02 1020
2630.50 1055
2630.99 1043
2631.47 973
2631.95 1054
2632.44 1065
2632.92 1137
2633.40 1076
2633.89 1123
2634.37 1101
2634.85 1095
2635.34 1145
2635.82 1122
2636.31 1022
2636.79 1169
2637.27 1051
2637.76 967
2638.24 1075
2638.73 1159
2639.21 997
2639.70 1053
2640.18 1011
2640.66 1013
2641.15 930
2641.63 903
2642.12 958
2642.60 900
2643.09 908
2643.57 905
2644.06 901
2644.54 1003
2645.03 1083
2645.51 1064
2646.00 1040
2646.48 1060
2646.97 1106
2647.45 1082
2647.94 1060
2648.42 947
2648.91 985
2649.39 948
2649.88 1001
2650.36 1068
2650.85 1022
2651.33 969
2651.82 997
2652.30 1026
2652.79 982
2653.27 1008
2653.76 1054
2654.24 940
2654.73 905
2655.22 941
2655.70 1046
2656.19 950
2656.67 993
2657.16 1006
2657.65 1019
2658.13 1096
2658.62 983
2659.10 956
2659.59 897
2660.08 928
2660.56 1036
2661.05 1002
2661.53 1042
2662.02 997
2662.51 969
2662.99 1009
2663.48 1012
2663.97 1015
2664.45 1182
2664.94 1266
2665.43 1037
2665.91 1088
2666.40 1037
2666.89 1040
2667.37 1140
2667.86 1106
2668.35 1027
2668.83 1096
2669.32 1073
2669.81 1046
2670.29 1098
2670.78 1065
2671.27 1076
2671.76 967
2672.24 1163
2672.73 1212
2673.22 1193
2673.71 1203
2674.19 1236
2674.68 1325
2675.17 1284
2675.66 1203
2676.14 1402
2676.63 1517
2677.12 1394
2677.61 1303
2678.09 1290
2678.58 1173
2679.07 1252
2679.56 1298
2680.05 1221
2680.53 1082
2681.02 1066
2681.51 1100
2682.00 1083
2682.49 1116
2682.97 1274
2683.46 1076
2683.95 1089
2684.44 1187
2684.93 1111
2685.42 1109
2685.91 1216
2686.39 1150
2686.88 1081
2687.37 1117
2687.86 1210
2688.35 1085
2688.84 1072
2689.33 984
2689.81 1072
2690.30 965
2690.79 913
2691.28 996
2691.77 936
2692.26 976
2692.75 1016
2693.24 1006
2693.73 1169
2694.22 1088
2694.71 1028
2695.20 1154
2695.68 1002
2696.17 1106
2696.66 986
2697.15 1021
2697.64 986
2698.13 894
2698.62 922
2699.11 1056
2699.60 873
2700.09 1004
2700.58 976
2701.07 1063
2701.56 986
2702.05 941
2702.54 977
2703.03 1002
2703.52 1071
2704.01 972
2704.50 1045
2704.99 1061
2705.48 981
2705.97 1084
2706.46 1140
2706.95 870
2707.44 896
2707.93 1058
2708.42 1113
2708.92 1027
2709.41 956
2709.90 820
2710.39 1029
2710.88 1044
2711.37 891
2711.86 1013
2712.35 941
2712.84 962
2713.33 892
2713.82 971
2714.31 1053
2714.81 983
2715.30 960
2715.79 1090
2716.28 1040
2716.77 1031
2717.26 1008
2717.75 943
2718.24 907
2718.74 933
2719.23 921
2719.72 893
2720.21 902
2720.70 1009
2721.19 1046
2721.69 972
2722.18 978
2722.67 894
2723.16 1027
2723.65 1089
2724.15 1092
2724.64 1068
2725.13 1185
2725.62 1163
2726.11 1067
2726.61 1091
2727.10 1071
2727.59 1019
2728.08 1150
2728.58 1104
2729.07 1175
2729.56 1060
2730.05 1110
2730.55 1150
2731.04 1045
2731.53 953
2732.02 1037
2732.52 1110
2733.01 983
2733.50 1137
2733.99 947
2734.49 1007
2734.98 1066
2735.47 934
2735.97 955
2736.46 1064
2736.95 1082
2737.45 1098
2737.94 1109
2738.43 1018
2738.93 1128
2739.42 1298
2739.91 1298
2740.41 1130
2740.90 1112
2741.39 1005
2741.89 1090
2742.38 1053
2742.87 1175
2743.37 1167
2743.86 1008
2744.36 1086
2744.85 1023
2745.34 953
2745.84 1029
2746.33 896
2746.82 957
2747.32 997
2747.81 964
2748.31 953
2748.80 1138
2749.30 1075
2749.79 1121
2750.28 1146
2750.78 1002
2751.27 942
2751.77 958
2752.26 927
2752.76 1007
2753.25 1062
2753.75 1052
2754.24 906
2754.74 914
2755.23 946
2755.72 1024
2756.22 1049
2756.71 1149
2757.21 952
2757.70 1095
2758.20 917
2758.69 909
2759.19 1186
2759.69 1035
2760.18 894
2760.68 784
2761.17 895
2761.67 988
2762.16 1077
2762.66 973
2763.15 928
2763.65 960
2764.14 1011
2764.64 1127
2765.14 1080
2765.63 1009
2766.13 911
2766.62 1144
2767.12 1129
2767.61 1093
2768.11 1121
2768.61 1094
2769.10 969
2769.60 1004
2770.09 1034
2770.59 1049
2771.09 1068
2771.58 1014
2772.08 1052
2772.58 1080
2773.07 1022
2773.57 1014
2774.06 1123
2774.56 1104
2775.06 1180
2775.55 1041
2776.05 991
2776.55 983
2777.04 1038
2777.54 1035
2778.04 981
2778.54 1074
2779.03 1260
2779.53 1204
2780.03 1201
2780.52 1222
2781.02 1076
2781.52 1089
2782.01 1124
2782.51 1087
2783.01 1008
2783.51 1038
2784.00 1042
2784.50 1084
2785.00 1144
2785.50 998
2785.99 905
2786.49 1009
2786.99 936
2787.49 990
2787.98 949
2788.48 1036
2788.98 1061
2789.48 1060
2789.98 951
2790.47 845
2790.97 886
2791.47 886
2791.97 1025
2792.47 1057
2792.96 1067
2793.46 1104
2793.96 1043
2794.46 1006
2794.96 990
2795.46 1104
2795.95 1067
2796.45 1107
2796.95 1064
2797.45 1080
2797.95 1247
2798.45 1382
2798.95 1375
2799.44 1471
2799.94 1491
2800.44 1320
2800.94 1403
2801.44 1397
2801.94 1267
2802.44 1284
2802.94 1244
2803.44 1184
2803.93 1249
2804.43 1170
2804.93 1158
2805.43 1200
2805.93 1105
2806.43 1029
2806.93 1045
2807.43 1145
2807.93 1260
2808.43 1408
2808.93 1392
2809.43 1309
2809.93 1321
2810.43 1276
2810.93 1292
2811.43 1112
2811.93 1261
2812.43 1259
2812.93 1210
2813.43 1201
2813.93 1003
2814.43 1086
2814.93 990
2815.43 940
2815.93 926
2816.43 900
2816.93 932
2817.43 941
2817.93 987
2818.43 1018
2818.93 898
2819.43 891
2819.93 993
2820.43 748
2820.93 840
2821.43 756
2821.93 881
2822.43 943
2822.94 843
2823.44 906
2823.94 939
2824.44 915
2824.94 950
2825.44 827
2825.94 1001
2826.44 1010
2826.94 876
2827.44 969
2827.95 1098
2828.45 1005
2828.95 984
2829.45 957
2829.95 1012
2830.45 914
2830.95 1072
2831.46 948
2831.96 832
2832.46 876
2832.96 886
2833.46 964
2833.97 1031
2834.47 931
2834.97 996
2835.47 1023
2835.97 1018
2836.47 981
2836.98 998
2837.48 933
2837.98 990
2838.48 942
2838.99 1043
2839.49 963
2839.99 1022
2840.49 1002
2841.00 988
2841.50 1018
2842.00 905
2842.50 919
2843.01 953
2843.51 985
2844.01 965
2844.51 1042
2845.02 997
2845.52 949
2846.02 1066
2846.52 1020
2847.03 949
2847.53 1038
2848.03 951
2848.54 1036
2849.04 1190
2849.54 1136
2850.05 1088
2850.55 1071
2851.05 923
2851.56 960
2852.06 1019
2852.56 955
2853.07 939
2853.57 1042
2854.07 1020
2854.58 914
2855.08 777
2855.59 856
2856.09 925
2856.59 896
2857.10 973
2857.60 913
2858.10 785
2858.61 889
2859.11 876
2859.62 888
2860.12 1001
2860.63 911
2861.13 910
2861.63 877
2862.14 828
2862.64 826
2863.15 848
2863.65 906
2864.16 975
2864.66 992
2865.16 1036
2865.67 1018
2866.17 1028
2866.68 965
2867.18 904
2867.69 811
2868.19 885
2868.70 820
2869.20 899
2869.71 1095
2870.21 1023
2870.72 965
2871.22 988
2871.73 1082
2872.23 1154
2872.74 1208
2873.24 1098
2873.75 1044
2874.25 1100
2874.76 1195
2875.27 1204
2875.77 1053
2876.28 997
2876.78 1191
2877.29 1188
2877.79 1168
2878.30 1070
2878.81 1057
2879.31 1021
2879.82 1125
2880.32 1062
2880.83 1089
2881.33 1116
2881.84 1092
2882.35 1159
2882.85 993
2883.36 1099
2883.87 1196
2884.37 1029
2884.88 1065
2885.38 1171
2885.89 972
2886.40 1038
2886.90 1006
2887.41 1189
2887.92 1156
2888.42 1169
2888.93 1225
2889.44 1496
2889.94 1296
2890.45 1366
2890.96 1254
2891.46 1250
2891.97 1385
2892.48 1251
2892.98 1270
2893.49 1287
2894.00 1173
2894.51 1090
2895.01 1171
2895.52 1162
2896.03 1306
2896.54 1266
2897.04 1131
2897.55 1228
2898.06 1351
2898.57 1329
2899.07 1230
2899.58 1373
2900.09 1361
2900.60 1178
2901.10 1023
2901.61 1137
2902.12 1110
2902.63 1169
2903.13 1120
2903.64 1049
2904.15 1053
2904.66 1095
2905.17 1098
2905.68 1135
2906.18 1342
2906.69 1162
2907.20 1169
2907.71 1250
2908.22 1228
2908.72 1069
2909.23 1107
2909.74 1158
2910.25 1070
2910.76 1120
2911.27 996
2911.78 1005
2912.28 976
2912.79 1018
2913.30 1078
2913.81 1025
2914.32 1053
2914.83 923
2915.34 1009
2915.85 942
2916.36 1015
2916.87 1004
2917.37 1069
2917.88 1206
2918.39 1046
2918.90 1032
2919.41 959
2919.92 999
2920.43 1071
2920.94 1025
2921.45 949
2921.96 1023
2922.47 1088
2922.98 1172
2923.49 1032
2924.00 1007
2924.51 1094
2925.02 1222
2925.53 1095
2926.04 1175
2926.55 1322
2927.06 1364
2927.57 1323
2928.08 1195
2928.59 1231
2929.10 1219
2929.61 1374
2930.12 1298
2930.63 1184
2931.14 1148
2931.65 1094
2932.16 1129
2932.67 1065
2933.18 876
2933.69 996
2934.20 979
2934.71 937
2935.22 918
2935.73 970
2936.24 980
2936.76 1129
2937.27 1041
2937.78 1065
2938.29 1110
2938.80 1045
2939.31 1129
2939.82 976
2940.33 907
2940.84 1030
2941.36 1151
2941.87 1058
2942.38 1157
2942.89 1176
2943.40 899
2943.91 877
2944.42 937
2944.94 1047
2945.45 934
2945.96 977
2946.47 993
2946.98 1132
2947.49 1132
2948.01 1032
2948.52 847
2949.03 931
2949.54 1015
2950.05 992
2950.57 1005
2951.08 963
2951.59 914
2952.10 863
2952.61 852
2953.13 1094
2953.64 996
2954.15 787
2954.66 933
2955.18 951
2955.69 953
2956.20 858
2956.71 893
2957.23 934
2957.74 1043
2958.25 1069
2958.76 973
2959.28 1049
2959.79 956
2960.30 902
2960.82 983
2961.33 1009
2961.84 925
2962.36 1021
2962.87 1013
2963.38 1136
2963.89 1269
2964.41 1051
2964.92 895
2965.43 1029
2965.95 1134
2966.46 1108
2966.97 1112
2967.49 997
2968.00 954
2968.52 943
2969.03 953
2969.54 872
2970.06 831
2970.57 963
2971.08 975
2971.60 936
2972.11 1013
2972.63 971
2973.14 964
2973.65 971
2974.17 884
2974.68 993
2975.20 979
2975.71 1030
2976.23 965
2976.74 988
2977.25 1081
2977.77 1066
2978.28 964
2978.80 1004
2979.31 1086
2979.83 1023
2980.34 1068
2980.86 1067
2981.37 935
2981.89 989
2982.40 840
2982.91 931
2983.43 933
2983.94 1016
2984.46 1093
2984.97 1180
2985.49 1040
2986.00 1067
2986.52 981
2987.04 1130
2987.55 1187
2988.07 1139
2988.58 1080
2989.10 1148
2989.61 1066
2990.13 1180
2990.64 1384
2991.16 1276
2991.67 1128
2992.19 1100
2992.71 1133
2993.22 1298
2993.74 1347
2994.25 1304
2994.77 1258
2995.28 1263
2995.80 1264
2996.32 1347
2996.83 1493
2997.35 1449
2997.87 1419
2998.38 1562
2998.90 1455
2999.41 1620
2999.93 1375
3000.45 1422
3000.96 1536
3001.48 1518
3002.00 1767
3002.51 1728
3003.03 1750
3003.55 1856
3004.06 2119
3004.58 2485
3005.10 2943
3005.61 3003
3006.13 2990
3006.65 3377
3007.16 3560
3007.68 3390
3008.20 3385
3008.71 3537
3009.23 3268
3009.75 2861
3010.27 2289
3010.78 2059
3011.30 1800
3011.82 1703
3012.34 1510
3012.85 1449
3013.37 1407
3013.89 1429
3014.41 1173
3014.92 1362
3015.44 1280
3015.96 1237
3016.48 1407
3016.99 1347
3017.51 1433
3018.03 1459
3018.55 1342
3019.07 1405
3019.58 1492
3020.10 1544
3020.62 1402
3021.14 1509
3021.66 1489
3022.17 1522
3022.69 1448
3023.21 1367
3023.73 1364
3024.25 1461
3024.77 1406
3025.28 1346
3025.80 1218
3026.32 1231
3026.84 1315
3027.36 1173
3027.88 1149
3028.40 1106
3028.92 1223
3029.43 1331
3029.95 1221
3030.47 1166
3030.99 1103
3031.51 1237
3032.03 1144
3032.55 1178
3033.07 1199
3033.59 1208
3034.11 1219
3034.63 1181
3035.15 1138
3035.66 1192
3036.18 1077
3036.70 1006
3037.22 1138
3037.74 1102
3038.26 967
3038.78 1083
3039.30 1319
3039.82 1258
3040.34 1098
3040.86 1025
3041.38 1111
3041.90 1192
3042.42 1128
3042.94 1066
3043.46 988
3043.98 1082
3044.50 1019
3045.02 1046
3045.54 913
3046.06 1036
3046.58 1092
3047.10 1063
3047.62 1117
3048.14 1246
3048.66 1194
3049.18 1099
3049.71 971
3050.23 970
3050.75 939
3051.27 899
3051.79 1167
3052.31 1124
3052.83 1046
3053.35 1025
3053.87 1087
3054.39 971
3054.91 987
3055.43 1093
3055.96 1019
3056.48 1011
3057.00 985
3057.52 1019
3058.04 951
3058.56 1027
3059.08 1088
3059.61 1100
3060.13 961
3060.65 930
3061.17 925
3061.69 974
3062.21 989
3062.73 1026
3063.26 822
3063.78 939
3064.30 936
3064.82 989
3065.34 973
3065.87 1032
3066.39 1061
3066.91 1103
3067.43 1232
3067.95 1205
3068.48 1159
3069.00 1141
3069.52 950
3070.04 1027
3070.57 985
3071.09 1162
3071.61 1094
3072.13 1074
3072.66 1031
3073.18 1058
3073.70 1088
3074.22 1085
3074.75 1037
3075.27 1003
3075.79 995
3076.32 1007
3076.84 1053
3077.36 1183
3077.88 1292
3078.41 1179
3078.93 1251
3079.45 1174
3079.98 1324
3080.50 1262
3081.02 1271
3081.55 1429
3082.07 1263
3082.59 1372
3083.12 1447
3083.64 1589
3084.16 1500
3084.69 1442
3085.21 1383
3085.73 1489
3086.26 1454
3086.78 1454
3087.31 1492
3087.83 1358
3088.35 1418
3088.88 1308
3089.40 1375
3089.93 1489
3090.45 1323
3090.97 1164
3091.50 1349
3092.02 1253
3092.55 1215
3093.07 1140
3093.60 1255
3094.12 1306
3094.64 1346
3095.17 1462
3095.69 1317
3096.22 1440
3096.74 1394
3097.27 1417
3097.79 1483
3098.32 1511
3098.84 1537
3099.37 1549
3099.89 1488
3100.42 1561
3100.94 1685
3101.47 1929
3101.99 2384
3102.52 2940
3103.04 3689
3103.57 4394
3104.09 4638
3104.62 5600
3105.14 5793
3105.67 5708
3106.19 6122
3106.72 6282
3107.24 5724
3107.77 4871
3108.29 3960
3108.82 3512
3109.35 2770
3109.87 2561
3110.40 2316
3110.92 2247
3111.45 2155
3111.98 2112
3112.50 1979
3113.03 2154
3113.55 2040
3114.08 2048
3114.61 2064
3115.13 1915
3115.66 1727
3116.18 1671
3116.71 1724
3117.24 1795
3117.76 1405
3118.29 1290
3118.82 1428
3119.34 1394
3119.87 1308
3120.40 1378
3120.92 1411
3121.45 1432
3121.98 1399
3122.50 1454
3123.03 1485
3123.56 1563
3124.08 1526
3124.61 1646
3125.14 1433
3125.66 1457
3126.19 1341
3126.72 1254
3127.25 1059
3127.77 1126
3128.30 1317
3128.83 1255
3129.36 1190
3129.88 1196
3130.41 1158
3130.94 1097
3131.46 1069
3131.99 1052
3132.52 1160
3133.05 1041
3133.58 1074
3134.10 1145
3134.63 1119
3135.16 1124
3135.69 1193
3136.21 1132
3136.74 1099
3137.27 1129
3137.80 1201
3138.33 1182
3138.86 1110
3139.38 1124
3139.91 1087
3140.44 1154
3140.97 1200
3141.50 1151
3142.03 1151
3142.55 1172
3143.08 1126
3143.61 993
3144.14 1123
3144.67 1074
3145.20 1119
3145.73 1075
3146.25 1180
3146.78 1036
3147.31 1087
3147.84 1140
3148.37 1043
3148.90 1136
3149.43 1188
3149.96 1218
3150.49 1240
3151.02 1315
3151.54 1255
3152.07 1200
3152.60 1321
3153.13 1233
3153.66 1160
3154.19 1254
3154.72 1298
3155.25 1300
3155.78 1243
3156.31 1371
3156.84 1359
3157.37 1216
3157.90 1219
3158.43 1226
3158.96 1402
3159.49 1442
3160.02 1342
3160.55 1414
3161.08 1241
3161.61 1185
3162.14 1303
3162.67 1273
3163.20 1171
3163.73 1081
3164.26 1092
3164.79 1194
3165.32 1124
3165.85 1113
3166.38 1056
3166.91 1065
3167.44 1037
3167.97 1188
3168.50 966
3169.03 937
3169.57 1089
3170.10 1090
3170.63 1093
3171.16 967
3171.69 984
3172.22 1072
3172.75 1096
3173.28 1006
3173.81 1008
3174.34 995
3174.88 1026
3175.41 1161
3175.94 1188
3176.47 1195
3177.00 1262
3177.53 1168
3178.06 1214
3178.60 1214
3179.13 1270
3179.66 1239
3180.19 1187
3180.72 1217
3181.25 1135
3181.79 1040
3182.32 1086
3182.85 1059
3183.38 1070
3183.91 1112
3184.44 952
3184.98 976
3185.51 1026
3186.04 1011
3186.57 904
3187.11 956
3187.64 1045
3188.17 1053
3188.70 1076
3189.24 1106
3189.77 1167
3190.30 1100
3190.83 951
3191.37 954
3191.90 998
3192.43 1100
3192.96 959
3193.50 955
3194.03 1016
3194.56 997
3195.09 1117
3195.63 1063
3196.16 995
3196.69 931
3197.23 1122
3197.76 1109
3198.29 997
3198.83 998
3199.36 977
3199.89 998
3200.43 1075
3200.96 1116
3201.49 1293
3202.03 1157
3202.56 1136
3203.09 1060
3203.63 1117
3204.16 1230
3204.69 1254
3205.23 1273
3205.76 1269
3206.30 1138
3206.83 1232
3207.36 1329
3207.90 1306
3208.43 1172
3208.97 1173
3209.50 1285
3210.03 1364
3210.57 1438
3211.10 1362
3211.64 1226
3212.17 1373
3212.70 1448
3213.24 1403
3213.77 1402
3214.31 1418
3214.84 1525
3215.38 1594
3215.91 1365
3216.45 1186
3216.98 1359
3217.52 1219
3218.05 1047
3218.59 1086
3219.12 1146
3219.66 1029
3220.19 1137
3220.73 1138
3221.26 1207
3221.80 1047
3222.33 868
3222.87 1181
3223.40 1173
3223.94 1012
3224.47 1112
3225.01 1266
3225.54 1068
3226.08 1262
3226.61 1327
3227.15 1304
3227.69 1252
3228.22 1188
3228.76 1158
3229.29 1379
3229.83 1231
3230.36 1266
3230.90 1304
3231.44 1089
3231.97 1084
3232.51 1264
3233.04 1132
3233.58 1151
3234.12 1235
3234.65 1103
3235.19 1097
3235.72 1190
3236.26 1224
3236.80 1229
3237.33 1187
3237.87 1292
3238.41 1460
3238.94 1347
3239.48 1374
3240.02 1315
3240.55 1415
3241.09 1483
3241.63 1322
3242.16 1250
3242.70 1272
3243.24 1298
3243.77 1410
3244.31 1388
3244.85 1404
3245.39 1481
3245.92 1362
3246.46 1422
3247.00 1387
3247.53 1353
3248.07 1410
3248.61 1298
3249.15 1566
3249.68 1552
3250.22 1466
3250.76 1422
3251.30 1418
3251.83 1357
3252.37 1403
3252.91 1412
3253.45 1347
3253.98 1369
3254.52 1312
3255.06 1406
3255.60 1336
3256.14 1474
3256.67 1504
3257.21 1708
3257.75 1565
3258.29 1698
3258.83 1528
3259.37 1460
3259.90 1674
3260.44 1776
3260.98 1876
3261.52 2164
3262.06 2381
3262.60 2528
3263.13 2600
3263.67 2723
3264.21 2772
3264.75 3291
3265.29 3633
3265.83 4048
3266.37 4699
3266.91 5053
3267.44 5524
3267.98 5908
3268.52 6164
3269.06 6242
3269.60 6182
3270.14 6180
3270.68 5896
3271.22 5755
3271.76 5257
3272.30 4412
3272.84 3963
3273.38 3177
3273.91 2765
3274.45 2197
3274.99 2019
3275.53 2085
3276.07 2025
3276.61 1959
3277.15 1694
3277.69 1789
3278.23 2015
3278.77 2028
3279.31 1918
3279.85 1816
3280.39 1799
3280.93 1727
3281.47 1769
3282.01 1656
3282.55 1734
3283.09 1586
3283.63 1614
3284.17 1726
3284.71 1740
3285.25 1597
3285.79 1583
3286.33 1735
3286.87 1642
3287.42 1738
3287.96 1920
3288.50 1938
3289.04 1988
3289.58 1777
3290.12 1939
3290.66 1889
3291.20 1955
3291.74 1860
3292.28 2066
3292.82 2010
3293.36 2009
3293.91 2025
3294.45 2188
3294.99 2417
3295.53 2828
3296.07 2778
3296.61 2852
3297.15 2967
3297.69 3232
3298.24 3126
3298.78 3132
3299.32 2882
3299.86 2772
3300.40 2654
3300.94 2587
3301.49 2358
3302.03 2219
3302.57 2238
3303.11 2030
3303.65 1878
3304.19 1767
3304.74 1920
3305.28 1814
3305.82 1713
3306.36 1805
3306.90 1827
3307.45 1682
3307.99 1639
3308.53 1603
3309.07 1723
3309.62 1750
3310.16 1556
3310.70 1754
3311.24 1576
3311.79 1713
3312.33 1686
3312.87 1781
3313.41 1561
3313.96 1666
3314.50 1571
3315.04 1673
3315.59 1826
3316.13 1897
3316.67 1827
3317.21 2020
3317.76 2111
3318.30 2111
3318.84 2304
3319.39 2546
3319.93 2381
3320.47 2274
3321.02 2535
3321.56 2546
3322.10 2743
3322.65 2875
3323.19 2820
3323.73 2512
3324.28 2487
3324.82 2606
3325.36 2395
3325.91 2341
3326.45 2351
3327.00 2140
3327.54 2271
3328.08 2271
3328.63 2126
3329.17 2319
3329.72 2194
3330.26 2275
3330.80 2357
3331.35 2553
3331.89 2955
3332.44 3580
3332.98 4316
3333.53 5358
3334.07 7536
3334.61 9244
3335.16 11801
3335.70 14384
3336.25 16707
3336.79 20046
3337.34 22697
3337.88 24556
3338.43 26071
3338.97 25984
3339.52 25533
3340.06 23380
3340.61 21542
3341.15 18548
3341.70 15639
3342.24 12527
3342.79 10080
3343.33 8180
3343.88 6675
3344.42 5050
3344.97 4187
3345.51 3763
3346.06 3324
3346.60 2940
3347.15 2858
3347.69 2795
3348.24 2691
3348.78 2385
3349.33 2518
3349.88 2451
3350.42 2592
3350.97 2411
3351.51 2663
3352.06 2610
3352.61 2626
3353.15 2595
3353.70 2530
3354.24 2598
3354.79 2670
3355.34 2508
3355.88 2426
3356.43 2284
3356.97 2196
3357.52 2083
3358.07 1810
3358.61 1845
3359.16 1835
3359.71 1881
3360.25 1790
3360.80 1661
3361.35 1717
3361.89 1822
3362.44 1603
3362.99 1895
3363.53 1897
3364.08 1988
3364.63 1985
3365.17 2082
3365.72 1936
3366.27 1997
3366.81 1989
3367.36 2063
3367.91 2276
3368.46 2103
3369.00 1985
3369.55 1967
3370.10 1893
3370.64 1894
3371.19 1848
3371.74 1948
3372.29 2193
3372.83 1973
3373.38 2126
3373.93 2189
3374.48 2171
3375.03 2095
3375.57 2240
3376.12 2369
3376.67 2488
3377.22 2421
3377.76 2338
3378.31 2165
3378.86 2141
3379.41 2126
3379.96 1885
3380.50 1730
3381.05 1725
3381.60 1679
3382.15 1606
3382.70 1683
3383.25 1810
3383.79 1746
3384.34 1680
3384.89 1880
3385.44 1923
3385.99 1686
3386.54 1708
3387.09 1865
3387.64 1829
3388.18 1710
3388.73 1636
3389.28 1668
3389.83 1558
3390.38 1518
3390.93 1495
3391.48 1420
3392.03 1372
3392.58 1464
3393.13 1300
3393.67 1334
3394.22 1382
3394.77 1241
3395.32 1218
3395.87 1165
3396.42 1239
3396.97 1259
3397.52 1223
3398.07 1266
3398.62 1238
3399.17 1245
3399.72 1487
3400.27 1254
3400.82 1314
3401.37 1349
3401.92 1193
3402.47 1320
3403.02 1157
3403.57 1293
3404.12 1189
3404.67 1221
3405.22 1136
3405.77 1176
3406.32 1178
3406.87 1268
3407.42 1276
3407.97 1184
3408.52 1187
3409.07 1073
3409.62 1057
3410.17 1216
3410.72 1189
3411.27 1225
3411.82 1196
3412.38 1238
3412.93 1309
3413.48 1321
3414.03 1274
3414.58 1242
3415.13 1427
3415.68 1337
3416.23 1299
3416.78 1237
3417.33 1284
3417.89 1328
3418.44 1367
3418.99 1243
3419.54 1270
3420.09 1192
3420.64 1314
3421.19 1337
3421.74 1158
3422.30 1138
3422.85 1298
3423.40 1432
3423.95 1501
3424.50 1690
3425.05 1603
3425.61 1566
3426.16 1473
3426.71 1408
3427.26 1520
3427.81 1552
3428.37 1460
3428.92 1430
3429.47 1345
3430.02 1347
3430.58 1186
3431.13 1233
3431.68 1208
3432.23 1267
3432.78 1114
3433.34 1083
3433.89 1198
3434.44 1309
3434.99 1217
3435.55 1119
3436.10 1124
3436.65 1134
3437.21 1159
3437.76 1186
3438.31 1279
3438.86 1204
3439.42 1084
3439.97 1138
3440.52 1179
3441.08 1232
3441.63 1119
3442.18 1257
3442.74 1191
3443.29 1046
3443.84 1062
3444.40 1185
3444.95 1113
3445.50 1091
3446.06 1159
3446.61 1147
3447.16 1284
3447.72 1124
3448.27 1005
3448.82 999
3449.38 1033
3449.93 1099
3450.48 1158
3451.04 1116
3451.59 1138
3452.15 1023
3452.70 973
3453.25 1076
3453.81 1061
3454.36 1022
3454.92 1229
3455.47 1163
3456.03 1036
3456.58 1090
3457.13 992
3457.69 1068
3458.24 1015
3458.80 1122
3459.35 1101
3459.91 971
3460.46 1051
3461.02 1144
3461.57 1065
3462.13 1031
3462.68 1105
3463.24 1226
3463.79 1069
3464.34 1208
3464.90 1276
3465.46 1164
3466.01 1076
3466.57 1175
3467.12 1163
3467.68 1094
3468.23 1188
3468.79 1012
3469.34 1149
3469.90 1173
3470.45 1179
3471.01 1233
3471.56 1025
3472.12 1037
3472.67 1114
3473.23 1234
3473.79 1297
3474.34 1017
3474.90 1093
3475.45 1309
3476.01 1353
3476.56 1274
3477.12 1260
3477.68 1219
3478.23 1123
3478.79 1225
3479.35 1286
3479.90 1348
3480.46 1382
3481.01 1452
3481.57 1351
3482.13 1374
3482.68 1440
3483.24 1517
3483.80 1533
3484.35 1603
3484.91 1664
3485.47 1562
3486.02 1300
3486.58 1403
3487.14 1361
3487.69 1477
3488.25 1488
3488.81 1453
3489.36 1510
3489.92 1605
3490.48 1952
3491.03 2132
3491.59 2550
3492.15 2944
3492.71 3286
3493.26 3785
3493.82 3915
3494.38 4225
3494.94 4102
3495.49 4081
3496.05 4064
3496.61 3852
3497.17 3686
3497.72 3501
3498.28 3504
3498.84 3789
3499.40 3683
3499.95 4196
3500.51 4356
3501.07 4648
3501.63 4953
3502.19 5045
3502.74 4522
3503.30 4409
3503.86 4441
3504.42 4010
3504.98 3468
3505.53 3206
3506.09 2897
3506.65 2838
3507.21 2765
3507.77 2736
3508.33 2567
3508.88 2654
3509.44 2509
3510.00 2352
3510.56 2414
3511.12 2205
3511.68 1943
3512.24 1984
3512.80 1846
3513.35 1783
3513.91 1639
3514.47 1649
3515.03 1567
3515.59 1525
3516.15 1520
3516.71 1393
3517.27 1342
3517.83 1212
3518.39 1187
3518.95 1312
3519.50 1269
3520.06 1358
3520.62 1389
3521.18 1423
3521.74 1442
3522.30 1555
3522.86 1396
3523.42 1369
3523.98 1263
3524.54 1158
3525.10 1218
3525.66 1324
3526.22 1353
3526.78 1248
3527.34 1275
3527.90 1129
3528.46 1158
3529.02 1165
3529.58 1144
3530.14 1248
3530.70 1191
3531.26 1061
3531.82 1075
3532.38 1213
3532.94 1097
3533.50 1093
3534.06 1126
3534.62 990
3535.18 1024
3535.75 981
3536.31 1016
3536.87 1075
3537.43 1141
3537.99 1149
3538.55 1086
3539.11 1130
3539.67 1147
3540.23 1256
3540.79 1199
3541.35 1173
3541.92 1267
3542.48 1197
3543.04 1309
3543.60 1282
3544.16 1223
3544.72 1207
3545.28 1262
3545.84 1299
3546.41 1390
3546.97 1227
3547.53 1347
3548.09 1259
3548.65 1213
3549.21 1203
3549.78 1131
3550.34 1207
3550.90 998
3551.46 907
3552.02 1006
3552.59 1087
3553.15 1040
3553.71 1106
3554.27 1087
3554.83 1025
3555.40 1028
3555.96 908
3556.52 930
3557.08 1030
3557.65 1067
3558.21 990
3558.77 1006
3559.33 1004
3559.90 1062
3560.46 1029
3561.02 977
3561.58 1043
3562.15 1125
3562.71 1158
3563.27 1068
3563.83 1057
3564.40 1006
3564.96 990
3565.52 968
3566.09 944
3566.65 943
3567.21 971
3567.78 1017
3568.34 1047
3568.90 957
3569.47 1011
3570.03 961
3570.59 968
3571.16 961
3571.72 779
3572.28 765
3572.85 878
3573.41 961
3573.97 988
3574.54 936
3575.10 1099
3575.66 967
3576.23 1120
3576.79 1115
3577.36 1049
3577.92 1100
3578.48 1019
3579.05 996
3579.61 1056
3580.18 1045
3580.74 982
3581.31 941
3581.87 872
3582.43 996
3583.00 962
3583.56 956
3584.13 1076
3584.69 955
3585.26 965
3585.82 977
3586.39 1004
3586.95 1011
3587.52 1013
3588.08 939
3588.64 909
3589.21 915
3589.77 979
3590.34 1011
3590.90 865
3591.47 912
3592.03 961
3592.60 1046
3593.17 1085
3593.73 1066
3594.30 1064
3594.86 990
3595.43 1005
3595.99 1006
3596.56 1013
3597.12 1087
3597.69 958
3598.25 1137
3598.82 1006
3599.39 1023
3599.95 972
3600.52 1031
3601.08 855
3601.65 1043
3602.21 1047
3602.78 1010
3603.35 1015
3603.91 1102
3604.48 1127
3605.04 939
3605.61 913
3606.18 946
3606.74 894
3607.31 918
3607.88 915
3608.44 964
3609.01 1119
3609.57 1034
3610.14 940
3610.71 826
3611.27 955
3611.84 879
3612.41 868
3612.97 865
3613.54 820
3614.11 800
3614.68 957
3615.24 974
3615.81 996
3616.38 1138
3616.94 1280
3617.51 1458
3618.08 1637
3618.64 1656
3619.21 2023
3619.78 2240
3620.35 2152
3620.91 2143
3621.48 2311
3622.05 2320
3622.62 2305
3623.18 1899
3623.75 1753
3624.32 1704
3624.89 1478
3625.45 1211
3626.02 1093
3626.59 1034
3627.16 961
3627.73 974
3628.29 975
3628.86 931
3629.43 827
3630.00 853
3630.57 964
3631.13 805
3631.70 801
3632.27 946
3632.84 1037
3633.41 956
3633.98 986
3634.54 900
3635.11 786
3635.68 830
3636.25 951
3636.82 867
3637.39 876
3637.96 1012
3638.52 1030
3639.09 1025
3639.66 986
3640.23 981
3640.80 1144
3641.37 1072
3641.94 1108
3642.51 1147
3643.08 1285
3643.65 1478
3644.21 1257
3644.78 1388
3645.35 1291
3645.92 1189
3646.49 1188
3647.06 1143
3647.63 1201
3648.20 1254
3648.77 1204
3649.34 1170
3649.91 1139
3650.48 1192
3651.05 1219
3651.62 1089
3652.19 1095
3652.76 1079
3653.33 1053
3653.90 1181
3654.47 1141
3655.04 1208
3655.61 1379
3656.18 1200
3656.75 1130
3657.32 1186
3657.89 1178
3658.46 1102
3659.03 1227
3659.60 1184
3660.17 1229
3660.74 1190
3661.31 1283
3661.88 1253
3662.45 1207
3663.02 1149
3663.59 1225
3664.16 1200
3664.74 1278
3665.31 1170
3665.88 1304
3666.45 1353
3667.02 1326
3667.59 1434
3668.16 1307
3668.73 1351
3669.30 1375
3669.87 1332
3670.45 1237
3671.02 1232
3671.59 1278
3672.16 1077
3672.73 1048
3673.30 1025
3673.87 920
3674.45 1008
3675.02 1053
3675.59 1184
3676.16 1029
3676.73 994
3677.30 1126
3677.88 1134
3678.45 1078
3679.02 1006
3679.59 1029
3680.16 1031
3680.74 1064
3681.31 1063
3681.88 964
3682.45 918
3683.02 1045
3683.60 943
3684.17 874
3684.74 826
3685.31 976
3685.89 1153
3686.46 942
3687.03 962
3687.60 1051
3688.18 1031
3688.75 1122
3689.32 1067
3689.89 1140
3690.47 1180
3691.04 1285
3691.61 1240
3692.19 1228
3692.76 1268
3693.33 1264
3693.91 1224
3694.48 1116
3695.05 1000
3695.62 1030
3696.20 1108
3696.77 1054
3697.34 978
3697.92 1062
3698.49 965
3699.06 1015
3699.64 957
3700.21 879
3700.79 968
3701.36 914
3701.93 925
3702.51 1000
3703.08 1076
3703.65 1066
3704.23 1099
3704.80 1005
3705.38 1053
3705.95 1122
3706.52 1093
3707.10 1172
3707.67 1046
3708.25 1119
3708.82 1095
3709.39 1007
3709.97 1016
3710.54 1035
3711.12 965
3711.69 888
3712.27 1074
3712.84 1078
3713.42 1018
3713.99 915
3714.57 1015
3715.14 1031
3715.71 1073
3716.29 968
3716.86 878
3717.44 958
3718.01 950
3718.59 798
3719.16 833
3719.74 826
3720.31 843
3720.89 827
3721.47 810
3722.04 966
3722.62 883
3723.19 866
3723.77 918
3724.34 989
3724.92 899
3725.49 845
3726.07 887
3726.64 862
3727.22 774
3727.80 908
3728.37 959
3728.95 991
3729.52 862
3730.10 865
3730.67 996
3731.25 1012
3731.83 1079
3732.40 1114
3732.98 1069
3733.55 1248
3734.13 1125
3734.71 1181
3735.28 1290
3735.86 1274
3736.44 1189
3737.01 1148
3737.59 1115
3738.17 1099
3738.74 1155
3739.32 986
3739.90 1036
3740.47 972
3741.05 896
3741.63 763
3742.20 789
3742.78 872
3743.36 940
3743.93 885
3744.51 913
3745.09 968
3745.66 844
3746.24 762
3746.82 802
3747.40 891
3747.97 853
3748.55 918
3749.13 1036
3749.70 937
3750.28 969
3750.86 936
3751.44 887
3752.02 940
3752.59 981
3753.17 986
3753.75 916
3754.33 806
3754.90 877
3755.48 780
3756.06 918
3756.64 972
3757.22 862
3757.79 858
3758.37 951
3758.95 832
3759.53 864
3760.11 881
3760.68 910
3761.26 918
3761.84 833
3762.42 814
3763.00 845
3763.58 914
3764.15 921
3764.73 1044
3765.31 984
3765.89 1029
3766.47 912
3767.05 926
3767.63 877
3768.21 946
3768.78 950
3769.36 968
3769.94 825
3770.52 811
3771.10 850
3771.68 748
3772.26 876
3772.84 833
3773.42 890
3774.00 831
3774.58 803
3775.15 907
3775.73 832
3776.31 871
3776.89 892
3777.47 903
3778.05 888
3778.63 972
3779.21 882
3779.79 702
3780.37 783
3780.95 761
3781.53 843
3782.11 723
3782.69 846
3783.27 748
3783.85 735
3784.43 690
3785.01 789
3785.59 943
3786.17 769
3786.75 700
3787.33 714
3787.91 839
3788.49 848
3789.07 904
3789.65 880
3790.23 924
3790.81 846
3791.39 829
3791.98 933
3792.56 1003
3793.14 835
3793.72 822
3794.30 924
3794.88 961
3795.46 871
3796.04 858
3796.62 835
3797.20 819
3797.78 808
3798.37 846
3798.95 909
3799.53 866
3800.11 868
3800.69 877
3801.27 882
3801.85 856
3802.43 936
3803.02 813
3803.60 953
3804.18 875
3804.76 912
3805.34 955
3805.92 835
3806.51 872
3807.09 804
3807.67 876
3808.25 904
3808.83 971
3809.42 969
3810.00 925
3810.58 883
3811.16 1059
3811.74 1020
3812.33 923
3812.91 963
3813.49 1104
3814.07 1031
3814.66 1019
3815.24 975
3815.82 958
3816.40 924
3816.99 1027
3817.57 905
3818.15 942
3818.73 1015
3819.32 922
3819.90 973
3820.48 874
3821.06 912
3821.65 949
3822.23 962
3822.81 831
3823.40 756
3823.98 803
3824.56 771
3825.15 881
3825.73 820
3826.31 828
3826.90 890
3827.48 817
3828.06 792
3828.65 834
3829.23 863
3829.81 856
3830.40 796
3830.98 855
3831.56 827
3832.15 730
3832.73 767
3833.32 827
3833.90 775
3834.48 820
3835.07 874
3835.65 853
3836.23 825
3836.82 882
3837.40 821
3837.99 763
3838.57 665
3839.16 736
3839.74 820
3840.32 812
3840.91 894
3841.49 807
3842.08 830
3842.66 883
3843.25 887
3843.83 818
3844.42 819
3845.00 913
3845.59 805
3846.17 835
3846.76 770
3847.34 693
3847.92 698
3848.51 788
3849.09 808
3849.68 853
3850.27 701
3850.85 684
3851.44 804
3852.02 791
3852.61 895
3853.19 897
3853.78 953
3854.36 854
3854.95 868
3855.53 869
3856.12 851
3856.70 721
3857.29 919
3857.88 897
3858.46 976
3859.05 943
3859.63 995
3860.22 1112
3860.80 1423
3861.39 1544
3861.98 1481
3862.56 1559
3863.15 1765
3863.73 1889
3864.32 1906
3864.91 1938
3865.49 1985
3866.08 1945
3866.67 1928
3867.25 1743
3867.84 1627
3868.43 1358
3869.01 1208
3869.60 1201
3870.19 1148
3870.77 1026
3871.36 1048
3871.95 942
3872.53 957
3873.12 967
3873.71 918
3874.29 958
3874.88 874
3875.47 964
3876.05 1023
3876.64 939
3877.23 926
3877.82 1074
3878.40 1050
3878.99 930
3879.58 921
3880.16 907
3880.75 958
3881.34 834
3881.93 933
3882.51 828
3883.10 852
3883.69 781
3884.28 737
3884.87 730
3885.45 694
3886.04 711
3886.63 715
3887.22 840
3887.80 850
3888.39 929
3888.98 911
3889.57 890
3890.16 1030
3890.74 945
3891.33 1095
3891.92 1171
3892.51 1015
3893.10 1146
3893.69 955
3894.27 1069
3894.86 1273
3895.45 1117
3896.04 1027
3896.63 1031
3897.22 1089
3897.81 1035
3898.40 902
3898.98 859
3899.57 915
3900.16 871
3900.75 995
3901.34 825
3901.93 946
3902.52 926
3903.11 939
3903.70 905
3904.29 938
3904.87 886
3905.46 963
3906.05 992
3906.64 1024
3907.23 1042
3907.82 1012
3908.41 936
3909.00 1082
3909.59 1163
3910.18 1155
3910.77 1190
3911.36 1076
3911.95 1019
3912.54 1101
3913.13 942
3913.72 967
3914.31 883
3914.90 900
3915.49 829
3916.08 899
3916.67 959
3917.26 907
3917.85 851
3918.44 839
3919.03 1001
3919.62 946
3920.21 888
3920.80 862
3921.39 855
3921.98 836
3922.57 775
3923.16 677
3923.75 837
3924.34 807
3924.94 775
3925.53 784
3926.12 816
3926.71 799
3927.30 790
3927.89 889
3928.48 803
3929.07 932
3929.66 874
3930.25 826
3930.85 784
3931.44 806
3932.03 760
3932.62 727
3933.21 694
3933.80 699
3934.39 711
3934.99 833
3935.58 772
3936.17 729
3936.76 739
3937.35 820
3937.94 900
3938.54 699
3939.13 716
3939.72 788
3940.31 784
3940.90 779
3941.49 809
3942.09 710
3942.68 734
3943.27 686
3943.86 764
3944.46 848
3945.05 870
3945.64 875
3946.23 840
3946.82 941
3947.42 845
3948.01 815
3948.60 865
3949.20 748
3949.79 691
3950.38 827
3950.97 788
3951.57 831
3952.16 789
3952.75 803
3953.34 810
3953.94 737
3954.53 884
3955.12 913
3955.72 825
3956.31 962
3956.90 949
3957.50 939
3958.09 795
3958.68 933
3959.28 911
3959.87 940
3960.46 875
3961.06 817
3961.65 836
3962.24 776
3962.84 763
3963.43 850
3964.02 769
3964.62 809
3965.21 797
3965.81 839
3966.40 865
3966.99 877
3967.59 836
3968.18 996
3968.78 1036
3969.37 858
3969.96 890
3970.56 865
3971.15 785
3971.75 901
3972.34 807
3972.94 810
3973.53 851
3974.12 844
3974.72 1008
3975.31 862
3975.91 858
3976.50 972
3977.10 920
3977.69 1007
3978.29 1100
3978.88 1048
3979.48 1096
3980.07 1071
3980.67 986
3981.26 1098
3981.86 940
3982.45 897
3983.05 967
3983.64 798
3984.24 832
3984.83 871
3985.43 1056
3986.02 859
3986.62 814
3987.21 931
3987.81 1000
3988.40 927
3989.00 896
3989.60 808
3990.19 863
3990.79 958
3991.38 870
3991.98 844
3992.57 792
3993.17 952
3993.77 953
3994.36 823
3994.96 883
3995.55 1016
3996.15 954
3996.75 974
3997.34 861
3997.94 900
3998.54 997
3999.13 904
3999.73 956
4000.32 894
4000.92 812
4001.52 899
4002.11 942
4002.71 975
4003.31 809
4003.90 826
4004.50 864
4005.10 800
4005.69 873
4006.29 914
4006.89 917
4007.49 938
4008.08 1006
4008.68 1051
4009.28 949
4009.87 865
4010.47 936
4011.07 795
4011.67 881
4012.26 830
4012.86 855
4013.46 862
4014.05 824
4014.65 845
4015.25 913
4015.85 912
4016.44 883
4017.04 899
4017.64 980
4018.24 932
4018.84 1020
4019.43 1063
4020.03 964
4020.63 1025
4021.23 1019
4021.83 1005
4022.42 939
4023.02 951
4023.62 973
4024.22 893
4024.82 912
4025.41 891
4026.01 905
4026.61 987
4027.21 968
4027.81 1166
4028.41 1130
4029.01 1127
4029.60 1216
4030.20 1264
4030.80 1360
4031.40 1228
4032.00 1216
4032.60 1346
4033.20 1472
4033.80 1451
4034.39 1294
4034.99 1289
4035.59 1319
4036.19 1272
4036.79 1246
4037.39 1090
4037.99 1037
4038.59 1004
4039.19 959
4039.79 996
4040.39 966
4040.99 917
4041.59 881
4042.18 819
4042.78 777
4043.38 821
4043.98 867
4044.58 875
4045.18 882
4045.78 757
4046.38 831
4046.98 891
4047.58 768
4048.18 751
4048.78 823
4049.38 932
4049.98 780
4050.58 750
4051.18 828
4051.78 891
4052.38 844
4052.98 901
4053.58 878
4054.19 850
4054.79 864
4055.39 858
4055.99 811
4056.59 665
4057.19 725
4057.79 793
4058.39 882
4058.99 749
4059.59 643
4060.19 755
4060.79 707
4061.39 784
4061.99 726
4062.60 704
4063.20 703
4063.80 681
4064.40 766
4065.00 754
4065.60 660
4066.20 777
4066.80 633
4067.41 770
4068.01 649
4068.61 753
4069.21 757
4069.81 866
4070.41 820
4071.02 774
4071.62 722
4072.22 705
4072.82 710
4073.42 724
4074.02 736
4074.63 714
4075.23 654
4075.83 702
4076.43 709
4077.03 778
4077.64 812
4078.24 712
4078.84 801
4079.44 752
4080.05 784
4080.65 813
4081.25 915
4081.85 866
4082.46 775
4083.06 657
4083.66 794
4084.26 764
4084.87 629
4085.47 672
4086.07 680
4086.67 748
4087.28 690
4087.88 747
4088.48 714
4089.09 667
4089.69 746
4090.29 853
4090.90 815
4091.50 702
4092.10 680
4092.71 762
4093.31 725
4093.91 745
4094.52 720
4095.12 679
4095.72 698
4096.33 681
4096.93 705
4097.53 717
4098.14 662
4098.74 701
4099.34 730
4099.95 667
4100.55 645
4101.16 684
4101.76 720
4102.36 646
4102.97 622
4103.57 664
4104.18 726
4104.78 731
4105.38 794
4105.99 768
4106.59 751
4107.20 697
4107.80 693
4108.41 640
4109.01 639
4109.62 630
4110.22 609
4110.82 670
4111.43 680
4112.03 660
4112.64 554
4113.24 677
4113.85 727
4114.45 787
4115.06 654
4115.66 670
4116.27 661
4116.87 675
4117.48 759
4118.08 724
4118.69 765
4119.29 719
4119.90 818
4120.50 784
4121.11 752
4121.72 778
4122.32 806
4122.93 858
4123.53 834
4124.14 753
4124.74 769
4125.35 800
4125.95 823
4126.56 882
4127.17 717
4127.77 808
4128.38 848
4128.98 736
4129.59 712
4130.20 756
4130.80 717
4131.41 690
4132.01 721
4132.62 677
4133.23 617
4133.83 712
4134.44 707
4135.05 801
4135.65 756
4136.26 679
4136.87 723
4137.47 804
4138.08 753
4138.69 730
4139.29 785
4139.90 852
4140.51 866
4141.11 983
4141.72 864
4142.33 893
4142.93 918
4143.54 946
4144.15 958
4144.75 906
4145.36 877
4145.97 961
4146.58 863
4147.18 818
4147.79 902
4148.40 888
4149.01 775
4149.61 717
4150.22 744
4150.83 783
4151.44 834
4152.04 912
4152.65 1000
4153.26 769
4153.87 749
4154.47 650
4155.08 700
4155.69 805
4156.30 772
4156.91 709
4157.51 762
4158.12 739
4158.73 802
4159.34 699
4159.95 717
4160.56 653
4161.16 706
4161.77 818
4162.38 761
4162.99 731
4163.60 795
4164.21 853
4164.81 809
4165.42 873
4166.03 808
4166.64 784
4167.25 848
4167.86 837
4168.47 854
4169.08 789
4169.69 691
4170.29 600
4170.90 660
4171.51 817
4172.12 804
4172.73 701
4173.34 763
4173.95 826
4174.56 756
4175.17 676
4175.78 673
4176.39 692
4177.00 724
4177.61 887
4178.22 830
4178.82 741
4179.43 705
4180.04 877
4180.65 837
4181.26 726
4181.87 786
4182.48 783
4183.09 717
4183.70 663
4184.31 664
4184.92 710
4185.53 733
4186.14 731
4186.75 738
4187.36 647
4187.97 674
4188.58 767
4189.19 745
4189.81 743
4190.42 814
4191.03 737
4191.64 809
4192.25 759
4192.86 761
4193.47 753
4194.08 797
4194.69 823
4195.30 978
4195.91 894
4196.52 1056
4197.13 930
4197.74 945
4198.36 820
4198.97 825
4199.58 816
4200.19 835
4200.80 777
4201.41 774
4202.02 855
4202.63 777
4203.25 781
4203.86 701
4204.47 684
4205.08 727
4205.69 656
4206.30 787
4206.92 766
4207.53 808
4208.14 775
4208.75 671
4209.36 750
4209.97 772
4210.59 751
4211.20 746
4211.81 800
4212.42 729
4213.03 710
4213.65 730
4214.26 763
4214.87 747
4215.48 722
4216.10 773
4216.71 758
4217.32 717
4217.93 829
4218.55 844
4219.16 819
4219.77 753
4220.38 928
4221.00 849
4221.61 886
4222.22 928
4222.83 1184
4223.45 1176
4224.06 1081
4224.67 1120
4225.29 1091
4225.90 1146
4226.51 1111
4227.13 1289
4227.74 1291
4228.35 1104
4228.96 1172
4229.58 1247
4230.19 1222
4230.80 1074
4231.42 1178
4232.03 1152
4232.65 1261
4233.26 1228
4233.87 1106
4234.49 1096
4235.10 1275
4235.71 1497
4236.33 1357
4236.94 1302
4237.56 1300
4238.17 1363
4238.78 1243
4239.40 1303
4240.01 1243
4240.63 1090
4241.24 1071
4241.85 1052
4242.47 971
4243.08 887
4243.70 906
4244.31 821
4244.93 921
4245.54 919
4246.15 837
4246.77 855
4247.38 791
4248.00 847
4248.61 954
4249.23 727
4249.84 818
4250.46 879
4251.07 871
4251.69 911
4252.30 926
4252.92 1010
4253.53 914
4254.15 934
4254.76 830
4255.38 956
4255.99 875
4256.61 834
4257.22 821
4257.84 852
4258.45 863
4259.07 850
4259.69 739
4260.30 766
4260.92 828
4261.53 755
4262.15 790
4262.76 790
4263.38 745
4263.99 808
4264.61 803
4265.23 766
4265.84 856
4266.46 851
4267.07 805
4267.69 806
4268.31 851
4268.92 808
4269.54 863
4270.16 839
4270.77 990
4271.39 859
4272.00 871
4272.62 815
4273.24 912
4273.85 915
4274.47 797
4275.09 794
4275.70 851
4276.32 930
4276.94 937
4277.55 764
4278.17 854
4278.79 893
4279.40 919
4280.02 812
4280.64 677
4281.26 812
4281.87 845
4282.49 736
4283.11 707
4283.72 672
4284.34 775
4284.96 684
4285.58 709
4286.19 714
4286.81 739
4287.43 711
4288.05 735
4288.66 686
4289.28 786
4289.90 644
4290.52 765
4291.13 674
4291.75 617
4292.37 609
4292.99 640
4293.61 683
4294.22 777
4294.84 728
4295.46 686
4296.08 705
4296.70 814
4297.31 654
4297.93 741
4298.55 734
4299.17 709
4299.79 757
4300.41 678
4301.03 697
4301.64 742
4302.26 756
4302.88 694
4303.50 791
4304.12 831
4304.74 888
4305.36 801
4305.97 831
4306.59 848
4307.21 793
4307.83 678
4308.45 734
4309.07 757
4309.69 738
4310.31 802
4310.93 822
4311.55 742
4312.17 753
4312.78 761
4313.40 707
4314.02 794
4314.64 769
4315.26 735
4315.88 870
4316.50 855
4317.12 803
4317.74 759
4318.36 733
4318.98 801
4319.60 774
4320.22 790
4320.84 910
4321.46 852
4322.08 853
4322.70 926
4323.32 913
4323.94 896
4324.56 846
4325.18 933
4325.80 947
4326.42 1005
4327.04 946
4327.66 922
4328.28 1074
4328.90 1006
4329.52 1100
4330.14 1166
4330.76 968
4331.39 900
4332.01 1035
4332.63 1110
4333.25 1030
4333.87 1122
4334.49 1205
4335.11 1190
4335.73 1443
4336.35 1447
4336.97 1695
4337.59 1839
4338.22 1997
4338.84 2328
4339.46 2432
4340.08 2621
4340.70 2444
4341.32 2280
4341.94 2419
4342.57 2194
4343.19 1795
4343.81 1774
4344.43 1927
4345.05 1947
4345.67 2062
4346.29 2282
4346.92 2397
4347.54 2507
4348.16 2598
4348.78 2961
4349.40 2853
4350.03 2813
4350.65 2870
4351.27 2939
4351.89 2506
4352.51 2079
4353.14 2009
4353.76 1789
4354.38 1487
4355.00 1198
4355.63 1234
4356.25 1116
4356.87 1130
4357.49 1113
4358.12 1072
4358.74 969
4359.36 1097
4359.98 1080
4360.61 997
4361.23 1106
4361.85 1210
4362.48 1095
4363.10 1052
4363.72 1076
4364.34 1151
4364.97 1210
4365.59 992
4366.21 1097
4366.84 1141
4367.46 989
4368.08 1003
4368.71 1037
4369.33 965
4369.95 968
4370.58 928
4371.20 894
4371.82 849
4372.45 869
4373.07 816
4373.70 837
4374.32 876
4374.94 744
4375.57 730
4376.19 701
4376.81 765
4377.44 910
4378.06 759
4378.69 798
4379.31 793
4379.94 873
4380.56 921
4381.18 901
4381.81 937
4382.43 874
4383.06 834
4383.68 751
4384.31 840
4384.93 812
4385.55 791
4386.18 803
4386.80 799
4387.43 721
4388.05 758
4388.68 780
4389.30 799
4389.93 752
4390.55 741
4391.18 685
4391.80 805
4392.43 665
4393.05 650
4393.68 657
4394.30 749
4394.93 669
4395.55 730
4396.18 787
4396.80 702
4397.43 596
4398.05 706
4398.68 779
4399.31 790
4399.93 826
4400.56 704
4401.18 716
4401.81 726
4402.43 789
4403.06 635
4403.69 645
4404.31 753
4404.94 770
4405.56 639
4406.19 811
4406.82 914
4407.44 833
4408.07 918
4408.69 798
4409.32 813
4409.95 805
4410.57 784
4411.20 849
4411.83 771
4412.45 886
4413.08 911
4413.71 761
4414.33 862
4414.96 767
4415.59 826
4416.21 882
4416.84 785
4417.47 776
4418.09 837
4418.72 738
4419.35 747
4419.97 858
4420.60 838
4421.23 800
4421.85 765
4422.48 766
4423.11 751
4423.74 656
4424.36 626
4424.99 719
4425.62 690
4426.25 694
4426.87 697
4427.50 676
4428.13 753
4428.76 700
4429.38 719
4430.01 753
4430.64 769
4431.27 782
4431.89 747
4432.52 718
4433.15 673
4433.78 675
4434.41 752
4435.03 703
4435.66 695
4436.29 728
4436.92 669
4437.55 773
4438.18 742
4438.80 740
4439.43 816
4440.06 806
4440.69 718
4441.32 778
4441.95 788
4442.57 806
4443.20 686
4443.83 789
4444.46 694
4445.09 751
4445.72 793
4446.35 732
4446.98 817
4447.61 786
4448.23 741
4448.86 749
4449.49 745
4450.12 816
4450.75 881
4451.38 816
4452.01 783
4452.64 851
4453.27 786
4453.90 797
4454.53 797
4455.16 787
4455.79 800
4456.42 943
4457.05 876
4457.67 765
4458.30 785
4458.93 835
4459.56 790
4460.19 828
4460.82 895
4461.45 802
4462.08 706
4462.71 764
4463.34 778
4463.97 782
4464.60 767
4465.23 773
4465.86 665
4466.49 740
4467.13 664
4467.76 685
4468.39 736
4469.02 736
4469.65 734
4470.28 715
4470.91 703
4471.54 764
4472.17 679
4472.80 641
4473.43 652
4474.06 700
4474.69 629
4475.32 690
4475.95 735
4476.59 671
4477.22 769
4477.85 763
4478.48 734
4479.11 691
4479.74 785
4480.37 810
4481.00 722
4481.64 636
4482.27 659
4482.90 696
4483.53 749
4484.16 748
4484.79 687
4485.42 756
4486.06 796
4486.69 839
4487.32 819
4487.95 896
4488.58 856
4489.22 931
4489.85 784
4490.48 676
4491.11 805
4491.74 792
4492.38 860
4493.01 761
4493.64 744
4494.27 825
4494.90 913
4495.54 793
4496.17 812
4496.80 706
4497.43 739
4498.07 897
4498.70 837
4499.33 738
4499.96 927
4500.60 884
4501.23 831
4501.86 954
4502.50 989
4503.13 1053
4503.76 1160
4504.39 1121
4505.03 1101
4505.66 1137
4506.29 1053
4506.93 998
4507.56 930
4508.19 937
4508.83 838
4509.46 894
4510.09 949
4510.73 743
4511.36 759
4511.99 849
4512.63 856
4513.26 794
4513.89 786
4514.53 805
4515.16 817
4515.80 839
4516.43 783
4517.06 641
4517.70 752
4518.33 816
4518.97 880
4519.60 826
4520.23 757
4520.87 784
4521.50 881
4522.14 767
4522.77 751
4523.40 731
4524.04 809
4524.67 788
4525.31 766
4525.94 797
4526.58 817
4527.21 829
4527.85 879
4528.48 1058
4529.12 1173
4529.75 1200
4530.38 1364
4531.02 1513
4531.65 1755
4532.29 1814
4532.92 2009
4533.56 2330
4534.19 2481
4534.83 2397
4535.46 2298
4536.10 2217
4536.74 2107
4537.37 1936
4538.01 1658
4538.64 1592
4539.28 1408
4539.91 1186
4540.55 1072
4541.18 1014
4541.82 1063
4542.45 954
4543.09 899
4543.73 829
4544.36 820
4545.00 816
4545.63 830
4546.27 813
4546.91 807
4547.54 698
4548.18 739
4548.81 803
4549.45 720
4550.09 673
4550.72 750
4551.36 718
4551.99 740
4552.63 866
4553.27 808
4553.90 757
4554.54 662
4555.18 672
4555.81 706
4556.45 629
4557.09 732
4557.72 652
4558.36 714
4559.00 657
4559.63 723
4560.27 736
4560.91 735
4561.54 796
4562.18 745
4562.82 756
4563.46 680
4564.09 821
4564.73 800
4565.37 674
4566.00 717
4566.64 664
4567.28 800
4567.92 739
4568.55 679
4569.19 864
4569.83 814
4570.47 958
4571.10 815
4571.74 794
4572.38 823
4573.02 830
4573.66 848
4574.29 778
4574.93 713
4575.57 883
4576.21 789
4576.85 656
4577.48 661
4578.12 718
4578.76 876
4579.40 841
4580.04 761
4580.67 845
4581.31 829
4581.95 749
4582.59 765
4583.23 794
4583.87 795
4584.51 753
4585.14 786
4585.78 898
4586.42 876
4587.06 867
4587.70 880
4588.34 909
4588.98 831
4589.62 772
4590.26 908
4590.89 946
4591.53 928
4592.17 1039
4592.81 994
4593.45 1174
4594.09 1198
4594.73 1166
4595.37 1307
4596.01 1185
4596.65 962
4597.29 907
4597.93 942
4598.57 936
4599.21 803
4599.85 764
4600.49 765
4601.12 957
4601.76 828
4602.40 934
4603.04 780
4603.68 860
4604.32 843
4604.96 1043
4605.60 893
4606.24 960
4606.88 992
4607.52 825
4608.17 917
4608.81 914
4609.45 881
4610.09 890
4610.73 955
4611.37 919
4612.01 897
4612.65 928
4613.29 900
4613.93 802
4614.57 852
4615.21 812
4615.85 753
4616.49 744
4617.13 773
4617.77 719
4618.41 785
4619.06 868
4619.70 848
4620.34 765
4620.98 802
4621.62 897
4622.26 838
4622.90 847
4623.54 765
4624.19 771
4624.83 736
4625.47 592
4626.11 709
4626.75 787
4627.39 747
4628.03 685
4628.68 669
4629.32 683
4629.96 685
4630.60 738
4631.24 764
4631.89 713
4632.53 739
4633.17 771
4633.81 690
4634.45 773
4635.10 881
4635.74 859
4636.38 868
4637.02 870
4637.66 915
4638.31 1002
4638.95 901
4639.59 988
4640.23 946
4640.88 957
4641.52 892
4642.16 950
4642.80 846
4643.45 759
4644.09 830
4644.73 961
4645.38 855
4646.02 814
4646.66 802
4647.30 888
4647.95 857
4648.59 841
4649.23 735
4649.88 748
4650.52 793
4651.16 832
4651.81 874
4652.45 829
4653.09 925
4653.74 911
4654.38 831
4655.02 890
4655.67 847
4656.31 901
4656.95 804
4657.60 990
4658.24 914
4658.89 816
4659.53 792
4660.17 778
4660.82 729
4661.46 683
4662.10 677
4662.75 757
4663.39 738
4664.04 801
4664.68 807
4665.33 884
4665.97 821
4666.61 712
4667.26 676
4667.90 607
4668.55 612
4669.19 626
4669.84 662
4670.48 728
4671.12 661
4671.77 591
4672.41 680
4673.06 650
4673.70 707
4674.35 752
4674.99 756
4675.64 709
4676.28 820
4676.93 753
4677.57 674
4678.22 841
4678.86 755
4679.51 825
4680.15 772
4680.80 709
4681.44 756
4682.09 778
4682.74 904
4683.38 804
4684.03 909
4684.67 810
4685.32 794
4685.96 855
4686.61 831
4687.25 933
4687.90 832
4688.55 879
4689.19 776
4689.84 755
4690.48 712
4691.13 846
4691.78 750
4692.42 622
4693.07 687
4693.71 714
4694.36 775
4695.01 747
4695.65 734
4696.30 685
4696.95 743
4697.59 734
4698.24 756
4698.89 859
4699.53 804
4700.18 698
4700.83 832
4701.47 883
4702.12 937
4702.77 985
4703.41 985
4704.06 966
4704.71 915
4705.35 778
4706.00 720
4706.65 828
4707.29 827
4707.94 723
4708.59 677
4709.24 757
4709.88 839
4710.53 837
4711.18 792
4711.83 796
4712.47 770
4713.12 731
4713.77 826
4714.42 776
4715.06 703
4715.71 715
4716.36 719
4717.01 638
4717.65 597
4718.30 714
4718.95 746
4719.60 835
4720.25 830
4720.89 704
4721.54 734
4722.19 835
4722.84 797
4723.49 716
4724.13 706
4724.78 863
4725.43 812
4726.08 931
4726.73 825
4727.38 822
4728.03 830
4728.67 835
4729.32 979
4729.97 1017
4730.62 994
4731.27 928
4731.92 965
4732.57 800
4733.22 705
4733.86 784
4734.51 754
4735.16 708
4735.81 709
4736.46 688
4737.11 728
4737.76 761
4738.41 801
4739.06 770
4739.71 784
4740.36 742
4741.01 777
4741.65 725
4742.30 792
4742.95 691
4743.60 794
4744.25 689
4744.90 764
4745.55 889
4746.20 782
4746.85 803
4747.50 802
4748.15 696
4748.80 791
4749.45 813
4750.10 754
4750.75 791
4751.40 881
4752.05 885
4752.70 981
4753.35 951
4754.00 1061
4754.65 1142
4755.30 1089
4755.95 1111
4756.61 1105
4757.26 1089
4757.91 973
4758.56 903
4759.21 874
4759.86 732
4760.51 833
4761.16 833
4761.81 760
4762.46 674
4763.11 706
4763.76 761
4764.41 720
4765.07 685
4765.72 671
4766.37 742
4767.02 793
4767.67 881
4768.32 851
4768.97 928
4769.62 776
4770.28 780
4770.93 835
4771.58 764
4772.23 808
4772.88 731
4773.53 703
4774.19 656
4774.84 708
4775.49 794
4776.14 700
4776.79 586
4777.44 637
4778.10 613
4778.75 862
4779.40 938
4780.05 747
4780.70 743
4781.36 689
4782.01 694
4782.66 779
4783.31 718
4783.97 721
4784.62 751
4785.27 717
4785.92 686
4786.58 689
4787.23 694
4787.88 768
4788.53 789
4789.19 645
4789.84 713
4790.49 872
4791.15 825
4791.80 717
4792.45 745
4793.10 819
4793.76 710
4794.41 698
4795.06 813
4795.72 877
4796.37 794
4797.02 781
4797.68 776
4798.33 753
4798.98 667
4799.64 656
4800.29 739
4800.94 603
4801.60 697
4802.25 701
4802.90 691
4803.56 641
4804.21 729
4804.87 803
4805.52 785
4806.17 718
4806.83 677
4807.48 661
4808.14 793
4808.79 687
4809.44 684
4810.10 645
4810.75 583
4811.41 634
4812.06 657
4812.71 615
4813.37 597
4814.02 706
4814.68 790
4815.33 681
4815.99 820
4816.64 756
4817.30 818
4817.95 789
4818.61 655
4819.26 751
4819.92 748
4820.57 750
4821.23 739
4821.88 720
4822.53 828
4823.19 793
4823.85 797
4824.50 837
4825.16 831
4825.81 900
4826.47 828
4827.12 844
4827.78 870
4828.43 914
4829.09 835
4829.74 927
4830.40 987
4831.05 811
4831.71 785
4832.37 905
4833.02 997
4833.68 971
4834.33 1014
4834.99 906
4835.64 1095
4836.30 1027
4836.96 1065
4837.61 1150
4838.27 1143
4838.92 1151
4839.58 1102
4840.24 1072
4840.89 1088
4841.55 1196
4842.21 1087
4842.86 1185
4843.52 1314
4844.18 1229
4844.83 1211
4845.49 1106
4846.14 1024
4846.80 1183
4847.46 1187
4848.11 1135
4848.77 1229
4849.43 1259
4850.09 1400
4850.74 1399
4851.40 1485
4852.06 1418
4852.71 1520
4853.37 1497
4854.03 1424
4854.68 1521
4855.34 1348
4856.00 1343
4856.66 1392
4857.31 1406
4857.97 1576
4858.63 1663
4859.29 1648
4859.94 1730
4860.60 2013
4861.26 2029
4861.92 1934
4862.57 2040
4863.23 1900
4863.89 1764
4864.55 1662
4865.21 1465
4865.86 1733
4866.52 1641
4867.18 1539
4867.84 1643
4868.50 1751
4869.15 1760
4869.81 1828
4870.47 1705
4871.13 1648
4871.79 1665
4872.45 1532
4873.10 1503
4873.76 1470
4874.42 1442
4875.08 1421
4875.74 1411
4876.40 1531
4877.06 1395
4877.71 1390
4878.37 1406
4879.03 1535
4879.69 1599
4880.35 1504
4881.01 1363
4881.67 1446
4882.33 1455
4882.99 1380
4883.65 1337
4884.30 1150
4884.96 1154
4885.62 1086
4886.28 1171
4886.94 1011
4887.60 1043
4888.26 1051
4888.92 1167
4889.58 1149
4890.24 1115
4890.90 1234
4891.56 1221
4892.22 1212
4892.88 1267
4893.54 1359
4894.20 1387
4894.86 1274
4895.52 1222
4896.18 1193
4896.84 1054
4897.50 1025
4898.16 1064
4898.82 1007
4899.48 989
4900.14 890
4900.80 877
4901.46 993
4902.12 991
4902.78 991
4903.44 1012
4904.10 930
4904.76 911
4905.42 743
4906.08 741
4906.74 964
4907.40 842
4908.06 812
4908.73 877
4909.39 903
4910.05 924
4910.71 922
4911.37 872
4912.03 825
4912.69 794
4913.35 735
4914.01 754
4914.68 812
4915.34 861
4916.00 845
4916.66 739
4917.32 745
4917.98 748
4918.64 854
4919.31 780
4919.97 710
4920.63 721
4921.29 763
4921.95 767
4922.61 758
4923.28 700
4923.94 778
4924.60 768
4925.26 770
4925.92 803
4926.59 790
4927.25 742
4927.91 802
4928.57 804
4929.23 835
4929.90 793
4930.56 797
4931.22 726
4931.88 704
4932.55 685
4933.21 755
4933.87 831
4934.53 778
4935.20 784
4935.86 734
4936.52 750
4937.18 759
4937.85 733
4938.51 747
4939.17 724
4939.84 740
4940.50 775
4941.16 752
4941.82 832
4942.49 853
4943.15 832
4943.81 803
4944.48 765
4945.14 721
4945.80 743
4946.47 768
4947.13 796
4947.79 786
4948.46 693
4949.12 770
4949.79 694
4950.45 665
4951.11 731
4951.78 656
4952.44 702
4953.10 662
4953.77 804
4954.43 746
4955.10 679
4955.76 664
4956.42 702
4957.09 705
4957.75 723
4958.42 651
4959.08 594
4959.74 650
4960.41 553
4961.07 763
4961.74 702
4962.40 688
4963.07 744
4963.73 798
4964.40 799
4965.06 779
4965.73 782
4966.39 764
4967.05 755
4967.72 771
4968.38 707
4969.05 783
4969.71 767
4970.38 807
4971.04 777
4971.71 739
4972.37 633
4973.04 751
4973.70 717
4974.37 628
4975.04 680
4975.70 745
4976.37 798
4977.03 724
4977.70 682
4978.36 830
4979.03 739
4979.69 740
4980.36 672
4981.03 767
4981.69 805
4982.36 835
4983.02 807
4983.69 742
4984.35 729
4985.02 718
4985.69 663
4986.35 715
4987.02 766
4987.68 700
4988.35 664
4989.02 734
4989.68 704
4990.35 705
4991.02 706
4991.68 785
4992.35 715
4993.02 712
4993.68 733
4994.35 798
4995.02 777
4995.68 689
4996.35 673
4997.02 663
4997.68 684
4998.35 578
4999.02 710
4999.68 638
5000.35 687
5001.02 624
5001.68 596
5002.35 571
5003.02 650
5003.69 651
5004.35 603
5005.02 600
5005.69 550
5006.35 662
5007.02 630
5007.69 679
5008.36 702
5009.02 600
5009.69 591
5010.36 593
5011.03 665
5011.70 744
5012.36 697
5013.03 693
5013.70 736
5014.37 689
5015.04 661
5015.70 707
5016.37 732
5017.04 675
5017.71 623
5018.38 632
5019.04 562
5019.71 742
5020.38 627
5021.05 702
5021.72 765
5022.39 807
5023.05 865
5023.72 958
5024.39 932
5025.06 1012
5025.73 1068
5026.40 964
5027.07 961
5027.74 927
5028.40 849
5029.07 884
5029.74 903
5030.41 828
5031.08 775
5031.75 750
5032.42 664
5033.09 621
5033.76 667
5034.43 665
5035.10 611
5035.76 628
5036.43 625
5037.10 617
5037.77 648
5038.44 682
5039.11 736
5039.78 721
5040.45 660
5041.12 649
5041.79 592
5042.46 485
5043.13 624
5043.80 655
5044.47 715
5045.14 648
5045.81 622
5046.48 593
5047.15 588
5047.82 614
5048.49 663
5049.16 782
5049.83 679
5050.50 602
5051.17 674
5051.84 664
5052.51 625
5053.18 695
5053.85 685
5054.52 625
5055.20 648
5055.87 611
5056.54 562
5057.21 619
5057.88 616
5058.55 667
5059.22 611
5059.89 587
5060.56 666
5061.23 595
5061.90 586
5062.58 547
5063.25 607
5063.92 673
5064.59 647
5065.26 624
5065.93 634
5066.60 594
5067.27 613
5067.95 626
5068.62 567
5069.29 576
5069.96 616
5070.63 630
5071.30 543
5071.98 631
5072.65 589
5073.32 670
5073.99 628
5074.66 614
5075.34 541
5076.01 685
5076.68 591
5077.35 555
5078.02 640
5078.70 620
5079.37 670
5080.04 831
5080.71 694
5081.39 627
5082.06 720
5082.73 714
5083.40 728
5084.08 638
5084.75 562
5085.42 706
5086.09 680
5086.77 741
5087.44 752
5088.11 600
5088.79 638
5089.46 552
5090.13 612
5090.80 733
5091.48 713
5092.15 735
5092.82 726
5093.50 789
5094.17 721
5094.84 789
5095.52 697
5096.19 734
5096.86 716
5097.54 677
5098.21 656
5098.88 676
5099.56 825
5100.23 741
5100.90 682
5101.58 665
5102.25 674
5102.93 635
5103.60 622
5104.27 704
5104.95 713
5105.62 733
5106.30 626
5106.97 718
5107.64 688
5108.32 722
5108.99 677
5109.67 608
5110.34 690
5111.02 661
5111.69 658
5112.36 592
5113.04 703
5113.71 604
5114.39 656
5115.06 639
5115.74 573
5116.41 645
5117.09 652
5117.76 653
5118.44 559
5119.11 715
5119.79 680
5120.46 662
5121.14 718
5121.81 738
5122.49 735
5123.16 668
5123.84 736
5124.51 761
5125.19 757
5125.86 747
5126.54 727
5127.21 701
5127.89 681
5128.56 569
5129.24 642
5129.92 667
5130.59 584
5131.27 625
5131.94 614
5132.62 553
5133.29 618
5133.97 593
5134.65 551
5135.32 712
5136.00 685
5136.67 656
5137.35 671
5138.03 671
5138.70 691
5139.38 598
5140.05 597
5140.73 668
5141.41 687
5142.08 602
5142.76 597
5143.44 642
5144.11 611
5144.79 653
5145.47 588
5146.14 688
5146.82 649
5147.50 543
5148.17 530
5148.85 615
5149.53 607
5150.20 652
5150.88 671
5151.56 584
5152.24 565
5152.91 553
5153.59 488
5154.27 546
5154.94 600
5155.62 581
5156.30 563
5156.98 593
5157.65 604
5158.33 574
5159.01 500
5159.69 566
5160.36 550
5161.04 599
5161.72 657
5162.40 604
5163.07 574
5163.75 575
5164.43 611
5165.11 590
5165.79 667
5166.46 717
5167.14 721
5167.82 702
5168.50 629
5169.18 663
5169.86 702
5170.53 630
5171.21 664
5171.89 653
5172.57 567
5173.25 578
5173.93 533
5174.60 539
5175.28 553
5175.96 583
5176.64 555
5177.32 532
5178.00 458
5178.68 585
5179.36 618
5180.03 658
5180.71 637
5181.39 681
5182.07 612
5182.75 664
5183.43 718
5184.11 720
5184.79 644
5185.47 672
5186.15 583
5186.83 661
5187.51 579
5188.18 572
5188.86 579
5189.54 605
5190.22 580
5190.90 513
5191.58 583
5192.26 595
5192.94 615
5193.62 620
5194.30 515
5194.98 487
5195.66 554
5196.34 587
5197.02 577
5197.70 554
5198.38 512
5199.06 594
5199.74 618
5200.42 587
5201.10 581
5201.78 629
5202.46 598
5203.14 529
5203.82 521
5204.50 451
5205.19 548
5205.87 514
5206.55 464
5207.23 427
5207.91 564
5208.59 604
5209.27 631
5209.95 632
5210.63 713
5211.31 620
5211.99 681
5212.67 737
5213.36 677
5214.04 661
5214.72 710
5215.40 650
5216.08 724
5216.76 658
5217.44 694
5218.12 597
5218.81 670
5219.49 725
5220.17 634
5220.85 667
5221.53 689
5222.21 689
5222.90 735
5223.58 701
5224.26 646
5224.94 812
5225.62 715
5226.30 701
5226.99 631
5227.67 656
5228.35 629
5229.03 628
5229.71 610
5230.40 803
5231.08 775
5231.76 618
5232.44 604
5233.13 665
5233.81 678
5234.49 676
5235.17 644
5235.86 544
5236.54 626
5237.22 599
5237.90 625
5238.59 681
5239.27 647
5239.95 688
5240.64 678
5241.32 548
5242.00 589
5242.68 604
5243.37 590
5244.05 550
5244.73 627
5245.42 579
5246.10 553
5246.78 545
5247.47 556
5248.15 647
5248.83 628
5249.52 708
5250.20 656
5250.88 577
5251.57 682
5252.25 682
5252.93 847
5253.62 805
5254.30 630
5254.99 639
5255.67 708
5256.35 677
5257.04 629
5257.72 562
5258.41 604
5259.09 595
5259.77 681
5260.46 683
5261.14 621
5261.83 649
5262.51 669
5263.20 668
5263.88 624
5264.56 689
5265.25 712
5265.93 676
5266.62 735
5267.30 727
5267.99 726
5268.67 648
5269.36 732
5270.04 676
5270.73 710
5271.41 743
5272.10 705
5272.78 688
5273.47 743
5274.15 639
5274.84 737
5275.52 591
5276.21 578
5276.89 587
5277.58 528
5278.26 567
5278.95 638
5279.63 681
5280.32 680
5281.00 724
5281.69 748
5282.38 731
5283.06 626
5283.75 711
5284.43 746
5285.12 729
5285.80 617
5286.49 649
5287.18 610
5287.86 744
5288.55 666
5289.23 665
5289.92 648
5290.61 601
5291.29 555
5291.98 582
5292.66 527
5293.35 492
5294.04 547
5294.72 587
5295.41 555
5296.10 588
5296.78 678
5297.47 708
5298.16 764
5298.84 638
5299.53 604
5300.22 611
5300.90 741
5301.59 706
5302.28 674
5302.96 696
5303.65 736
5304.34 649
5305.03 622
5305.71 600
5306.40 642
5307.09 702
5307.77 687
5308.46 703
5309.15 613
5309.84 646
5310.52 631
5311.21 642
5311.90 586
5312.59 620
5313.27 711
5313.96 796
5314.65 628
5315.34 624
5316.02 670
5316.71 677
5317.40 793
5318.09 630
5318.78 775
5319.46 777
5320.15 746
5320.84 761
5321.53 781
5322.22 967
5322.90 831
5323.59 823
5324.28 817
5324.97 751
5325.66 771
5326.35 754
5327.04 783
5327.72 775
5328.41 727
5329.10 694
5329.79 756
5330.48 756
5331.17 755
5331.86 680
5332.54 603
5333.23 648
5333.92 715
5334.61 710
5335.30 757
5335.99 719
5336.68 698
5337.37 712
5338.06 699
5338.75 687
5339.44 616
5340.12 716
5340.81 732
5341.50 677
5342.19 750
5342.88 773
5343.57 853
5344.26 779
5344.95 823
5345.64 888
5346.33 867
5347.02 856
5347.71 872
5348.40 811
5349.09 808
5349.78 1040
5350.47 976
5351.16 1003
5351.85 1142
5352.54 1210
5353.23 1359
5353.92 1424
5354.61 1417
5355.30 1394
5355.99 1435
5356.68 1184
5357.37 1113
5358.06 1131
5358.75 998
5359.44 821
5360.14 815
5360.83 706
5361.52 685
5362.21 691
5362.90 718
5363.59 590
5364.28 563
5364.97 609
5365.66 595
5366.35 534
5367.04 578
5367.74 652
5368.43 584
5369.12 608
5369.81 660
5370.50 591
5371.19 597
5371.88 600
5372.57 641
5373.27 624
5373.96 577
5374.65 581
5375.34 490
5376.03 601
5376.72 724
5377.42 631
5378.11 690
5378.80 567
5379.49 612
5380.18 571
5380.88 652
5381.57 584
5382.26 577
5382.95 598
5383.64 549
5384.34 488
5385.03 552
5385.72 614
5386.41 653
5387.11 575
5387.80 535
5388.49 592
5389.18 604
5389.88 670
5390.57 592
5391.26 600
5391.95 569
5392.65 667
5393.34 711
5394.03 626
5394.72 657
5395.42 598
5396.11 580
5396.80 603
5397.50 564
5398.19 607
5398.88 650
5399.58 607
5400.27 537
5400.96 542
5401.66 596
5402.35 501
5403.04 548
5403.74 473
5404.43 476
5405.12 568
5405.82 537
5406.51 525
5407.20 598
5407.90 571
5408.59 571
5409.28 627
5409.98 614
5410.67 524
5411.37 575
5412.06 620
5412.75 706
5413.45 618
5414.14 546
5414.84 550
5415.53 527
5416.23 568
5416.92 606
5417.61 565
5418.31 475
5419.00 550
5419.70 628
5420.39 645
5421.09 571
5421.78 572
5422.48 527
5423.17 587
5423.87 588
5424.56 653
5425.25 570
5425.95 598
5426.64 616
5427.34 583
5428.03 590
5428.73 656
5429.42 645
5430.12 697
5430.82 551
5431.51 485
5432.21 519
5432.90 532
5433.60 623
5434.29 683
5434.99 644
5435.68 635
5436.38 568
5437.07 508
5437.77 535
5438.47 719
5439.16 745
5439.86 857
5440.55 866
5441.25 741
5441.94 772
5442.64 744
5443.34 699
5444.03 696
5444.73 719
5445.42 765
5446.12 852
5446.82 774
5447.51 717
5448.21 823
5448.91 803
5449.60 820
5450.30 904
5450.99 837
5451.69 950
5452.39 897
5453.08 820
5453.78 837
5454.48 745
5455.17 715
5455.87 771
5456.57 713
5457.27 625
5457.96 678
5458.66 674
5459.36 720
5460.05 636
5460.75 688
5461.45 667
5462.14 697
5462.84 705
5463.54 732
5464.24 794
5464.93 812
5465.63 912
5466.33 864
5467.03 832
5467.72 804
5468.42 909
5469.12 868
5469.82 803
5470.51 743
5471.21 821
5471.91 817
5472.61 747
5473.31 756
5474.00 768
5474.70 837
5475.40 887
5476.10 730
5476.80 832
5477.49 871
5478.19 892
5478.89 920
5479.59 882
5480.29 1070
5480.99 1137
5481.68 1390
5482.38 1387
5483.08 1443
5483.78 1534
5484.48 1397
5485.18 1382
5485.88 1304
5486.57 1206
5487.27 1077
5487.97 1142
5488.67 1121
5489.37 1051
5490.07 1079
5490.77 1072
5491.47 1209
5492.17 1124
5492.87 1073
5493.56 1091
5494.26 1038
5494.96 1151
5495.66 1240
5496.36 1183
5497.06 1208
5497.76 1307
5498.46 1369
5499.16 1425
5499.86 1592
5500.56 1828
5501.26 2127
5501.96 2262
5502.66 2728
5503.36 2702
5504.06 2969
5504.76 3017
5505.46 2775
5506.16 2735
5506.86 2308
5507.56 1930
5508.26 1614
5508.96 1510
5509.66 1485
5510.36 1322
5511.06 1184
5511.76 1117
5512.46 1069
5513.16 1075
5513.86 1167
5514.56 1049
5515.26 1150
5515.96 1269
5516.66 1159
5517.36 1151
5518.07 1188
5518.77 1145
5519.47 1142
5520.17 1040
5520.87 1075
5521.57 909
5522.27 882
5522.97 906
5523.67 870
5524.37 906
5525.08 876
5525.78 891
5526.48 878
5527.18 878
5527.88 898
5528.58 841
5529.28 775
5529.99 851
5530.69 828
5531.39 861
5532.09 863
5532.79 869
5533.49 818
5534.20 765
5534.90 776
5535.60 637
5536.30 687
5537.00 741
5537.70 725
5538.41 720
5539.11 679
5539.81 654
5540.51 759
5541.22 854
5541.92 794
5542.62 672
5543.32 706
5544.02 694
5544.73 738
5545.43 731
5546.13 692
5546.84 731
5547.54 680
5548.24 653
5548.94 648
5549.65 644
5550.35 659
5551.05 600
5551.75 590
5552.46 645
5553.16 629
5553.86 667
5554.57 589
5555.27 553
5555.97 537
5556.68 609
5557.38 632
5558.08 580
5558.79 563
5559.49 639
5560.19 559
5560.90 509
5561.60 524
5562.30 601
5563.01 514
5563.71 585
5564.41 653
5565.12 623
5565.82 636
5566.53 599
5567.23 638
5567.93 663
5568.64 660
5569.34 669
5570.05 674
5570.75 542
5571.45 564
5572.16 626
5572.86 653
5573.57 582
5574.27 628
5574.98 580
5575.68 560
5576.38 644
5577.09 762
5577.79 831
5578.50 658
5579.20 570
5579.91 597
5580.61 626
5581.32 604
5582.02 543
5582.73 495
5583.43 528
5584.14 629
5584.84 595
5585.55 595
5586.25 636
5586.96 713
5587.66 605
5588.37 601
5589.07 647
5589.78 627
5590.48 582
5591.19 692
5591.89 725
5592.60 612
5593.31 595
5594.01 597
5594.72 674
5595.42 612
5596.13 597
5596.83 593
5597.54 511
5598.25 601
5598.95 573
5599.66 564
5600.36 512
5601.07 611
5601.78 560
5602.48 532
5603.19 554
5603.89 527
5604.60 566
5605.31 573
5606.01 666
5606.72 576
5607.43 627
5608.13 595
5608.84 551
5609.54 570
5610.25 505
5610.96 516
5611.66 475
5612.37 547
5613.08 601
5613.79 546
5614.49 542
5615.20 550
5615.91 574
5616.61 577
5617.32 588
5618.03 585
5618.73 593
5619.44 542
5620.15 547
5620.86 563
5621.56 556
5622.27 466
5622.98 494
5623.69 561
5624.39 534
5625.10 515
5625.81 584
5626.52 585
5627.22 594
5627.93 553
5628.64 594
5629.35 529
5630.05 567
5630.76 602
5631.47 630
5632.18 568
5632.89 569
5633.59 691
5634.30 699
5635.01 649
5635.72 599
5636.43 555
5637.14 553
5637.84 676
5638.55 679
5639.26 606
5639.97 558
5640.68 658
5641.39 586
5642.10 498
5642.80 522
5643.51 556
5644.22 601
5644.93 563
5645.64 521
5646.35 591
5647.06 592
5647.77 511
5648.47 483
5649.18 528
5649.89 508
5650.60 513
5651.31 537
5652.02 554
5652.73 582
5653.44 552
5654.15 623
5654.86 557
5655.57 594
5656.28 659
5656.99 648
5657.70 686
5658.41 679
5659.12 698
5659.83 630
5660.54 580
5661.24 721
5661.95 721
5662.66 705
5663.37 607
5664.08 610
5664.79 615
5665.50 606
5666.21 594
5666.93 594
5667.64 592
5668.35 572
5669.06 516
5669.77 564
5670.48 684
5671.19 618
5671.90 520
5672.61 555
5673.32 551
5674.03 506
5674.74 561
5675.45 683
5676.16 590
5676.87 672
5677.58 635
5678.29 537
5679.01 619
5679.72 509
5680.43 504
5681.14 600
5681.85 607
5682.56 513
5683.27 551
5683.98 508
5684.69 516
5685.41 545
5686.12 528
5686.83 648
5687.54 664
5688.25 598
5688.96 606
5689.67 649
5690.39 571
5691.10 574
5691.81 540
5692.52 477
5693.23 523
5693.95 476
5694.66 509
5695.37 492
5696.08 540
5696.79 513
5697.51 587
5698.22 535
5698.93 403
5699.64 446
5700.35 470
5701.07 572
5701.78 522
5702.49 533
5703.20 557
5703.92 574
5704.63 476
5705.34 520
5706.05 616
5706.77 515
5707.48 503
5708.19 472
5708.90 572
5709.62 541
5710.33 518
5711.04 496
5711.76 512
5712.47 601
5713.18 621
5713.90 516
5714.61 582
5715.32 478
5716.04 444
5716.75 501
5717.46 525
5718.18 564
5718.89 471
5719.60 541
5720.32 528
5721.03 470
5721.74 494
5722.46 509
5723.17 507
5723.88 525
5724.60 498
5725.31 491
5726.03 608
5726.74 575
5727.45 636
5728.17 611
5728.88 569
5729.60 658
5730.31 560
5731.02 574
5731.74 512
5732.45 579
5733.17 481
5733.88 495
5734.60 466
5735.31 543
5736.02 491
5736.74 494
5737.45 517
5738.17 497
5738.88 476
5739.60 545
5740.31 523
5741.03 558
5741.74 463
5742.46 515
5743.17 508
5743.89 474
5744.60 502
5745.32 444
5746.03 443
5746.75 468
5747.46 489
5748.18 506
5748.89 524
5749.61 566
5750.32 606
5751.04 534
5751.76 525
5752.47 587
5753.19 598
5753.90 595
5754.62 615
5755.33 699
5756.05 676
5756.77 614
5757.48 504
5758.20 629
5758.91 634
5759.63 638
5760.34 815
5761.06 726
5761.78 701
5762.49 622
5763.21 632
5763.93 558
5764.64 540
5765.36 576
5766.07 575
5766.79 571
5767.51 478
5768.22 602
5768.94 551
5769.66 525
5770.37 617
5771.09 625
5771.81 532
5772.52 489
5773.24 519
5773.96 538
5774.67 562
5775.39 544
5776.11 594
5776.83 519
5777.54 520
5778.26 519
5778.98 525
5779.69 543
5780.41 557
5781.13 573
5781.85 582
5782.56 593
5783.28 593
5784.00 593
5784.72 635
5785.43 687
5786.15 627
5786.87 560
5787.59 589
5788.30 606
5789.02 586
5789.74 608
5790.46 571
5791.18 547
5791.89 657
5792.61 722
5793.33 692
5794.05 668
5794.77 613
5795.48 623
5796.20 580
5796.92 611
5797.64 754
5798.36 915
5799.08 896
5799.80 947
5800.51 1226
5801.23 1346
5801.95 1493
5802.67 1611
5803.39 1702
5804.11 1896
5804.83 1725
5805.54 1480
5806.26 1427
5806.98 1380
5807.70 1283
5808.42 1062
5809.14 853
5809.86 861
5810.58 800
5811.30 761
5812.02 825
5812.74 815
5813.45 801
5814.17 838
5814.89 790
5815.61 779
5816.33 824
5817.05 872
5817.77 920
5818.49 911
5819.21 928
5819.93 803
5820.65 781
5821.37 820
5822.09 817
5822.81 805
5823.53 803
5824.25 791
5824.97 798
5825.69 690
5826.41 667
5827.13 610
5827.85 715
5828.57 629
5829.29 661
5830.01 679
5830.73 614
5831.45 590
5832.17 636
5832.89 623
5833.61 601
5834.33 695
5835.06 631
5835.78 651
5836.50 637
5837.22 583
5837.94 569
5838.66 533
5839.38 602
5840.10 596
5840.82 639
5841.54 608
5842.26 619
5842.99 575
5843.71 624
5844.43 678
5845.15 594
5845.87 609
5846.59 628
5847.31 588
5848.04 632
5848.76 581
5849.48 580
5850.20 676
5850.92 632
5851.64 598
5852.36 617
5853.09 719
5853.81 544
5854.53 641
5855.25 675
5855.97 657
5856.70 577
5857.42 578
5858.14 580
5858.86 607
5859.58 594
5860.31 571
5861.03 605
5861.75 600
5862.47 579
5863.20 633
5863.92 623
5864.64 625
5865.36 617
5866.09 673
5866.81 524
5867.53 579
5868.25 719
5868.98 650
5869.70 674
5870.42 637
5871.15 692
5871.87 711
5872.59 625
5873.31 628
5874.04 689
5874.76 607
5875.48 637
5876.21 616
5876.93 637
5877.65 585
5878.38 638
5879.10 628
5879.82 623
5880.55 692
5881.27 665
5881.99 705
5882.72 625
5883.44 593
5884.17 619
5884.89 819
5885.61 742
5886.34 823
5887.06 695
5887.78 715
5888.51 676
5889.23 643
5889.96 556
5890.68 601
5891.41 604
5892.13 617
5892.85 631
5893.58 545
5894.30 561
5895.03 635
5895.75 718
5896.48 661
5897.20 608
5897.92 541
5898.65 608
5899.37 662
5900.10 611
5900.82 562
5901.55 532
5902.27 553
5903.00 609
5903.72 535
5904.45 567
5905.17 584
5905.90 607
5906.62 641
5907.35 672
5908.07 709
5908.80 618
5909.52 641
5910.25 678
5910.97 680
5911.70 695
5912.43 653
5913.15 622
5913.88 664
5914.60 614
5915.33 667
5916.05 546
5916.78 578
5917.50 675
5918.23 693
5918.96 714
5919.68 604
5920.41 645
5921.13 646
5921.86 657
5922.59 697
5923.31 679
5924.04 670
5924.76 666
5925.49 662
5926.22 639
5926.94 745
5927.67 708
5928.40 696
5929.12 700
5929.85 688
5930.58 667
5931.30 842
5932.03 696
5932.76 791
5933.48 891
5934.21 844
5934.94 854
5935.66 826
5936.39 820
5937.12 920
5937.84 916
5938.57 974
5939.30 942
5940.02 841
5940.75 773
5941.48 860
5942.21 997
5942.93 1032
5943.66 1063
5944.39 1069
5945.12 1061
5945.84 1138
5946.57 1011
5947.30 1029
5948.03 1109
5948.75 980
5949.48 1126
5950.21 1092
5950.94 1175
5951.67 1337
5952.39 1380
5953.12 1461
5953.85 1540
5954.58 1696
5955.31 1731
5956.03 1684
5956.76 1635
5957.49 1655
5958.22 1576
5958.95 1643
5959.67 1651
5960.40 1508
5961.13 1455
5961.86 1459
5962.59 1470
5963.32 1459
5964.05 1561
5964.77 1606
5965.50 1718
5966.23 1608
5966.96 1745
5967.69 2186
5968.42 2339
5969.15 2442
5969.88 2772
5970.61 2801
5971.33 2574
5972.06 2569
5972.79 2218
5973.52 2203
5974.25 2219
5974.98 2080
5975.71 1881
5976.44 1804
5977.17 1718
5977.90 1829
5978.63 1724
5979.36 1843
5980.09 1780
5980.82 2026
5981.55 2121
5982.28 2135
5983.01 2072
5983.74 2130
5984.46 2272
5985.19 2256
5985.92 2251
5986.65 2266
5987.38 2095
5988.11 2026
5988.85 2132
5989.58 2085
5990.31 2114
5991.04 2073
5991.77 2214
5992.50 2207
5993.23 2076
5993.96 2221
5994.69 2167
5995.42 2158
5996.15 2316
5996.88 2322
5997.61 2538
5998.34 2619
5999.07 2483
5999.80 2271
6000.53 2404
6001.26 2378
6002.00 2544
6002.73 2538
6003.46 2517
6004.19 2444
6004.92 2504
6005.65 2333
6006.38 2166
6007.11 2335
6007.84 2285
6008.58 2359
6009.31 2439
6010.04 2603
6010.77 3060
6011.50 3583
6012.23 4107
6012.96 5045
6013.70 5745
6014.43 6546
6015.16 7539
6015.89 8425
6016.62 8922
6017.36 8821
6018.09 8611
6018.82 8146
6019.55 7381
6020.28 6561
6021.02 5596
6021.75 4742
6022.48 4085
6023.21 3562
6023.94 3046
6024.68 2539
6025.41 2182
6026.14 2031
6026.87 1900
6027.61 1766
6028.34 1846
6029.07 1821
6029.80 1730
6030.54 1789
6031.27 1783
6032.00 1605
6032.73 1515
6033.47 1480
6034.20 1475
6034.93 1428
6035.67 1530
6036.40 1580
6037.13 1433
6037.87 1430
6038.60 1452
6039.33 1385
6040.07 1373
6040.80 1466
6041.53 1567
6042.27 1640
6043.00 1593
6043.73 1679
6044.47 1742
6045.20 1824
6045.93 1875
6046.67 1895
6047.40 1782
6048.13 1930
6048.87 1810
6049.60 1926
6050.34 1987
6051.07 2058
6051.80 2091
6052.54 2266
6053.27 2442
6054.01 2519
6054.74 2901
6055.47 2980
6056.21 3158
6056.94 3175
6057.68 2899
6058.41 2707
6059.15 2430
6059.88 2366
6060.61 2145
6061.35 2027
6062.08 1927
6062.82 1901
6063.55 1707
6064.29 1742
6065.02 1628
6065.76 1638
6066.49 1671
6067.23 1737
6067.96 1714
6068.70 1831
6069.43 1644
6070.17 1700
6070.90 1701
6071.64 1731
6072.37 1653
6073.11 1634
6073.84 1552
6074.58 1536
6075.31 1601
6076.05 1488
6076.78 1400
6077.52 1395
6078.26 1348
6078.99 1348
6079.73 1401
6080.46 1285
6081.20 1206
6081.93 1168
6082.67 1250
6083.41 1300
6084.14 1289
6084.88 1297
6085.61 1317
6086.35 1206
6087.09 1334
6087.82 1224
6088.56 1045
6089.30 1097
6090.03 1086
6090.77 1083
6091.50 1214
6092.24 1176
6092.98 1275
6093.71 1307
6094.45 1279
6095.19 1282
6095.92 1281
6096.66 1233
6097.40 1228
6098.13 1309
6098.87 1249
6099.61 1102
6100.34 1131
6101.08 1177
6101.82 1139
6102.56 1110
6103.29 1162
6104.03 1131
6104.77 1075
6105.50 1041
6106.24 1006
6106.98 1070
6107.72 1009
6108.45 1030
6109.19 989
6109.93 1060
6110.67 1183
6111.40 1152
6112.14 987
6112.88 1004
6113.62 1087
6114.35 1135
6115.09 1096
6115.83 1099
6116.57 1137
6117.31 1094
6118.04 1094
6118.78 1002
6119.52 1114
6120.26 1201
6121.00 1054
6121.73 1062
6122.47 1141
6123.21 1103
6123.95 1080
6124.69 993
6125.43 1129
6126.16 1107
6126.90 1088
6127.64 1111
6128.38 1090
6129.12 1097
6129.86 974
6130.60 1200
6131.33 1257
6132.07 1337
6132.81 1185
6133.55 1252
6134.29 1208
6135.03 1240
6135.77 1144
6136.51 1259
6137.25 1351
6137.99 1261
6138.73 1235
6139.46 1321
6140.20 1297
6140.94 1202
6141.68 1376
6142.42 1331
6143.16 1351
6143.90 1290
6144.64 1311
6145.38 1143
6146.12 1174
6146.86 1225
6147.60 1131
6148.34 1150
6149.08 1208
6149.82 1217
6150.56 1193
6151.30 1270
6152.04 1222
6152.78 1087
6153.52 1107
6154.26 1340
6155.00 1407
6155.74 1324
6156.48 1227
6157.22 1295
6157.96 1298
6158.70 1337
6159.44 1370
6160.18 1351
6160.92 1422
6161.66 1334
6162.40 1389
6163.15 1406
6163.89 1499
6164.63 1547
6165.37 1497
6166.11 1581
6166.85 1735
6167.59 1732
6168.33 1826
6169.07 1986
6169.81 2098
6170.55 2062
6171.30 2293
6172.04 2180
6172.78 2166
6173.52 2056
6174.26 2005
6175.00 2062
6175.74 1991
6176.49 1923
6177.23 1822
6177.97 1640
6178.71 1677
6179.45 1820
6180.19 1778
6180.94 1732
6181.68 1691
6182.42 1762
6183.16 1704
6183.90 1891
6184.65 1926
6185.39 1978
6186.13 1943
6186.87 1926
6187.61 1894
6188.36 1975
6189.10 2142
6189.84 2109
6190.58 2054
6191.33 2180
6192.07 2239
6192.81 2240
6193.55 2299
6194.30 2269
6195.04 2347
6195.78 2501
6196.52 2610
6197.27 2719
6198.01 2706
6198.75 2463
6199.49 2485
6200.24 2773
6200.98 2715
6201.72 2726
6202.47 2666
6203.21 2429
6203.95 2600
6204.70 2737
6205.44 2977
6206.18 3154
6206.93 3703
6207.67 4408
6208.41 5688
6209.16 7444
6209.90 9209
6210.64 11392
6211.39 13502
6212.13 15462
6212.87 16252
6213.62 16347
6214.36 15993
6215.11 14394
6215.85 12753
6216.59 10612
6217.34 8554
6218.08 7022
6218.83 5536
6219.57 4517
6220.31 3631
6221.06 3190
6221.80 2948
6222.55 2908
6223.29 2558
6224.04 2524
6224.78 2693
6225.52 2848
6226.27 2752
6227.01 2969
6227.76 3064
6228.50 3012
6229.25 2867
6229.99 2909
6230.74 2555
6231.48 2324
6232.23 2216
6232.97 1945
6233.72 1715
6234.46 1587
6235.21 1571
6235.95 1410
6236.70 1472
6237.44 1561
6238.19 1609
6238.93 1413
6239.68 1460
6240.42 1599
6241.17 1789
6241.91 1586
6242.66 1600
6243.40 1719
6244.15 1774
6244.90 1685
6245.64 1751
6246.39 1726
6247.13 1775
6247.88 1985
6248.62 2022
6249.37 2008
6250.12 2074
6250.86 2280
6251.61 2406
6252.35 2320
6253.10 2378
6253.85 2258
6254.59 2205
6255.34 1933
6256.09 1844
6256.83 1860
6257.58 1817
6258.32 1648
6259.07 1718
6259.82 1853
6260.56 1898
6261.31 1700
6262.06 1763
6262.80 1760
6263.55 1797
6264.30 1849
6265.04 1631
6265.79 1622
6266.54 1514
6267.29 1669
6268.03 1594
6268.78 1611
6269.53 1651
6270.27 1666
6271.02 1545
6271.77 1573
6272.52 1649
6273.26 1469
6274.01 1556
6274.76 1521
6275.50 1622
6276.25 1605
6277.00 1668
6277.75 1693
6278.49 1810
6279.24 1717
6279.99 1779
6280.74 1794
6281.49 1816
6282.23 1739
6282.98 1719
6283.73 1604
6284.48 1504
6285.23 1554
6285.97 1399
6286.72 1405
6287.47 1452
6288.22 1492
6288.97 1360
6289.71 1424
6290.46 1324
6291.21 1339
6291.96 1400
6292.71 1434
6293.46 1396
6294.21 1321
6294.95 1329
6295.70 1326
6296.45 1313
6297.20 1269
6297.95 1214
6298.70 1174
6299.45 1118
6300.20 1210
6300.94 1140
6301.69 1078
6302.44 1154
6303.19 1192
6303.94 1140
6304.69 1075
6305.44 1056
6306.19 1112
6306.94 1081
6307.69 1143
6308.44 1077
6309.19 1077
6309.94 1190
6310.69 1178
6311.43 1094
6312.18 1178
6312.93 1199
6313.68 1191
6314.43 1149
6315.18 1314
6315.93 1321
6316.68 1275
6317.43 1212
6318.18 1266
6318.93 1192
6319.68 1239
6320.43 1323
6321.18 1250
6321.93 1243
6322.68 1199
6323.43 1219
6324.18 1048
6324.94 1052
6325.69 974
6326.44 992
6327.19 968
6327.94 1020
6328.69 999
6329.44 1028
6330.19 1014
6330.94 1004
6331.69 1046
6332.44 924
6333.19 891
6333.94 1023
6334.69 1004
6335.45 912
6336.20 881
6336.95 831
6337.70 892
6338.45 947
6339.20 954
6339.95 986
6340.70 848
6341.46 850
6342.21 921
6342.96 1006
6343.71 990
6344.46 895
6345.21 924
6345.96 926
6346.72 901
6347.47 885
6348.22 914
6348.97 994
6349.72 907
6350.48 909
6351.23 982
6351.98 986
6352.73 1107
6353.48 1070
6354.24 1093
6354.99 1119
6355.74 1165
6356.49 1185
6357.24 1231
6358.00 1135
6358.75 1094
6359.50 1136
6360.25 1098
6361.01 1063
6361.76 1053
6362.51 1087
6363.26 977
6364.02 935
6364.77 905
6365.52 947
6366.28 942
6367.03 919
6367.78 942
6368.53 914
6369.29 962
6370.04 1081
6370.79 1078
6371.55 896
6372.30 948
6373.05 943
6373.81 914
6374.56 933
6375.31 926
6376.07 871
6376.82 886
6377.57 985
6378.33 910
6379.08 865
6379.83 939
6380.59 1006
6381.34 951
6382.10 960
6382.85 999
6383.60 987
6384.36 916
6385.11 993
6385.87 983
6386.62 970
6387.37 936
6388.13 858
6388.88 802
6389.64 845
6390.39 890
6391.14 887
6391.90 925
6392.65 889
6393.41 866
6394.16 871
6394.92 917
6395.67 953
6396.43 940
6397.18 887
6397.94 873
6398.69 862
6399.45 908
6400.20 808
6400.96 745
6401.71 739
6402.47 787
6403.22 772
6403.98 758
6404.73 820
6405.49 833
6406.24 799
6407.00 756
6407.75 821
6408.51 795
6409.26 909
6410.02 940
6410.77 981
6411.53 977
6412.28 843
6413.04 923
6413.80 951
6414.55 910
6415.31 939
6416.06 885
6416.82 834
6417.57 858
6418.33 807
6419.09 840
6419.84 730
6420.60 823
6421.35 849
6422.11 849
6422.87 804
6423.62 755
6424.38 728
6425.14 780
6425.89 745
6426.65 795
6427.40 833
6428.16 850
6428.92 812
6429.67 824
6430.43 849
6431.19 832
6431.94 846
6432.70 803
6433.46 805
6434.22 889
6434.97 825
6435.73 787
6436.49 742
6437.24 789
6438.00 794
6438.76 885
6439.51 893
6440.27 801
6441.03 872
6441.79 808
6442.54 818
6443.30 859
6444.06 829
6444.82 833
6445.57 818
6446.33 842
6447.09 819
6447.85 747
6448.60 748
6449.36 791
6450.12 831
6450.88 841
6451.64 901
6452.39 912
6453.15 891
6453.91 990
6454.67 881
6455.43 885
6456.18 882
6456.94 905
6457.70 861
6458.46 959
6459.22 969
6459.98 883
6460.73 854
6461.49 871
6462.25 900
6463.01 956
6463.77 921
6464.53 898
6465.29 886
6466.04 972
6466.80 932
6467.56 893
6468.32 859
6469.08 995
6469.84 992
6470.60 976
6471.36 1014
6472.12 972
6472.87 1082
6473.63 1120
6474.39 1065
6475.15 1026
6475.91 1147
6476.67 1089
6477.43 1139
6478.19 1095
6478.95 1185
6479.71 1155
6480.47 1142
6481.23 1227
6481.99 1119
6482.75 1102
6483.51 1152
6484.27 1183
6485.03 1209
6485.79 1253
6486.55 1241
6487.31 1243
6488.07 1376
6488.83 1319
6489.59 1358
6490.35 1462
6491.11 1380
6491.87 1496
6492.63 1492
6493.39 1581
6494.15 1647
6494.91 1637
6495.67 1678
6496.43 1819
6497.19 1830
6497.95 1995
6498.71 2019
6499.47 1903
6500.23 2012
6500.99 1912
6501.76 2007
6502.52 1925
6503.28 1799
6504.04 1928
6504.80 1786
6505.56 1734
6506.32 1835
6507.08 2043
6507.84 2006
6508.61 2145
6509.37 2184
6510.13 2234
6510.89 2269
6511.65 2207
6512.41 2325
6513.17 2410
6513.94 2631
6514.70 2530
6515.46 2369
6516.22 2344
6516.98 2361
6517.74 2252
6518.51 2181
6519.27 2342
6520.03 2521
6520.79 2665
6521.55 2646
6522.32 2723
6523.08 2850
6523.84 3008
6524.60 3193
6525.36 3200
6526.13 3389
6526.89 3488
6527.65 3753
6528.41 4208
6529.18 4446
6529.94 4796
6530.70 4972
6531.46 5143
6532.23 5330
6532.99 5327
6533.75 5167
6534.51 5653
6535.28 6237
6536.04 7550
6536.80 8870
6537.57 11275
6538.33 13577
6539.09 16087
6539.85 17734
6540.62 17982
6541.38 17530
6542.14 16455
6542.91 14345
6543.67 11789
6544.43 9600
6545.20 7644
6545.96 6176
6546.72 4853
6547.49 3924
6548.25 3335
6549.02 2986
6549.78 2710
6550.54 2464
6551.31 2207
6552.07 2328
6552.83 2189
6553.60 2210
6554.36 2135
6555.13 2165
6555.89 2102
6556.65 1948
6557.42 1865
6558.18 1845
6558.95 1779
6559.71 1577
6560.47 1620
6561.24 1561
6562.00 1519
6562.77 1651
6563.53 1640
6564.30 1766
6565.06 1962
6565.83 1998
6566.59 1955
6567.36 2063
6568.12 2174
6568.88 2098
6569.65 2209
6570.41 2166
6571.18 2108
6571.94 2074
6572.71 1936
6573.47 2012
6574.24 2059
6575.00 2102
6575.77 2109
6576.53 2259
6577.30 2479
6578.07 2476
6578.83 2629
6579.60 2519
6580.36 2390
6581.13 2538
6581.89 2519
6582.66 2562
6583.42 2471
6584.19 2495
6584.96 2374
6585.72 2436
6586.49 2352
6587.25 2267
6588.02 2208
6588.78 2177
6589.55 2312
6590.32 2294
6591.08 2255
6591.85 2251
6592.61 2429
6593.38 2595
6594.15 2779
6594.91 2874
6595.68 3322
6596.45 3583
6597.21 3713
6597.98 3826
6598.75 3890
6599.51 3905
6600.28 3776
6601.05 3494
6601.81 3400
6602.58 2972
6603.35 2685
6604.11 2510
6604.88 2238
6605.65 2130
6606.41 2063
6607.18 1915
6607.95 1910
6608.71 1863
6609.48 1808
6610.25 1805
6611.02 1747
6611.78 1809
6612.55 1778
6613.32 1669
6614.09 1772
6614.85 1733
6615.62 1756
6616.39 1613
6617.16 1667
6617.92 1608
6618.69 1527
6619.46 1507
6620.23 1494
6620.99 1489
6621.76 1501
6622.53 1590
6623.30 1553
6624.07 1497
6624.83 1510
6625.60 1499
6626.37 1475
6627.14 1381
6627.91 1475
6628.67 1370
6629.44 1480
6630.21 1372
6630.98 1397
6631.75 1421
6632.52 1458
6633.29 1376
6634.05 1538
6634.82 1626
6635.59 1811
6636.36 1910
6637.13 1970
6637.90 2055
6638.67 2113
6639.43 2053
6640.20 2111
6640.97 1911
6641.74 1818
6642.51 1747
6643.28 1523
6644.05 1382
6644.82 1409
6645.59 1441
6646.36 1348
6647.13 1391
6647.90 1456
6648.66 1377
6649.43 1288
6650.20 1271
6650.97 1357
6651.74 1309
6652.51 1330
6653.28 1465
6654.05 1400
6654.82 1472
6655.59 1446
6656.36 1489
6657.13 1508
6657.90 1406
6658.67 1376
6659.44 1559
6660.21 1468
6660.98 1422
6661.75 1444
6662.52 1326
6663.29 1301
6664.06 1304
6664.83 1209
6665.60 1203
6666.37 1308
6667.14 1383
6667.91 1219
6668.69 1217
6669.46 1331
6670.23 1349
6671.00 1295
6671.77 1210
6672.54 1278
6673.31 1287
6674.08 1344
6674.85 1395
6675.62 1408
6676.39 1356
6677.16 1371
6677.94 1352
6678.71 1345
6679.48 1293
6680.25 1259
6681.02 1287
6681.79 1433
6682.56 1387
6683.33 1428
6684.11 1551
6684.88 1637
6685.65 1600
6686.42 1692
6687.19 1927
6687.96 1889
6688.74 2060
6689.51 1801
6690.28 1711
6691.05 1709
6691.82 1563
6692.60 1436
6693.37 1371
6694.14 1326
6694.91 1292
6695.68 1203
6696.46 1223
6697.23 1198
6698.00 1189
6698.77 1174
6699.55 1177
6700.32 1175
6701.09 1264
6701.86 1388
6702.64 1257
6703.41 1250
6704.18 1149
6704.95 1173
6705.73 1207
6706.50 1108
6707.27 1234
6708.04 1104
6708.82 1172
6709.59 1202
6710.36 1277
6711.14 1250
6711.91 1206
6712.68 1107
6713.46 1171
6714.23 1161
6715.00 1187
6715.78 1113
6716.55 1077
6717.32 1099
6718.10 940
6718.87 913
6719.64 931
6720.42 968
6721.19 970
6721.96 977
6722.74 946
6723.51 1024
6724.28 995
6725.06 960
6725.83 940
6726.61 948
6727.38 1056
6728.15 996
6728.93 1028
6729.70 1054
6730.48 1078
6731.25 959
6732.02 915
6732.80 967
6733.57 1005
6734.35 1037
6735.12 1031
6735.90 1019
6736.67 1008
6737.45 1009
6738.22 1050
6738.99 1073
6739.77 1015
6740.54 1163
6741.32 1085
6742.09 1180
6742.87 1126
6743.64 1230
6744.42 1161
6745.19 1042
6745.97 1131
6746.74 1101
6747.52 1094
6748.29 1156
6749.07 1259
6749.84 1265
6750.62 1269
6751.40 1395
6752.17 1401
6752.95 1486
6753.72 1438
6754.50 1666
6755.27 1782
6756.05 1704
6756.82 1649
6757.60 1757
6758.38 1744
6759.15 1625
6759.93 1421
6760.70 1264
6761.48 1222
6762.25 1254
6763.03 1151
6763.81 1083
6764.58 1058
6765.36 1134
6766.14 1159
6766.91 1108
6767.69 1136
6768.46 1138
6769.24 1189
6770.02 1172
6770.79 1286
6771.57 1230
6772.35 1144
6773.12 1089
6773.90 1103
6774.68 1063
6775.45 1016
6776.23 1005
6777.01 963
6777.78 955
6778.56 1036
6779.34 979
6780.11 1042
6780.89 1000
6781.67 967
6782.45 933
6783.22 950
6784.00 958
6784.78 906
6785.56 876
6786.33 979
6787.11 1016
6787.89 960
6788.66 898
6789.44 944
6790.22 942
6791.00 879
6791.78 834
6792.55 918
6793.33 892
6794.11 913
6794.89 857
6795.66 911
6796.44 930
6797.22 963
6798.00 878
6798.78 826
6799.55 975
6800.33 972
6801.11 948
6801.89 935
6802.67 848
6803.45 919
6804.22 954
6805.00 983
6805.78 997
6806.56 1013
6807.34 984
6808.12 919
6808.90 992
6809.67 994
6810.45 983
6811.23 965
6812.01 997
6812.79 896
6813.57 798
6814.35 842
6815.13 780
6815.91 974
6816.68 1027
6817.46 901
6818.24 941
6819.02 900
6819.80 997
6820.58 964
6821.36 914
6822.14 893
6822.92 894
6823.70 892
6824.48 880
6825.26 811
6826.04 887
6826.82 927
6827.60 1016
6828.38 951
6829.16 952
6829.94 962
6830.72 906
6831.50 1019
6832.28 970
6833.06 913
6833.84 930
6834.62 862
6835.40 910
6836.18 886
6836.96 950
6837.74 998
6838.52 960
6839.30 914
6840.08 878
6840.86 944
6841.64 1034
6842.42 913
6843.20 924
6843.98 957
6844.76 876
6845.54 949
6846.32 801
6847.10 893
6847.89 1040
6848.67 1047
6849.45 1030
6850.23 1135
6851.01 1377
6851.79 1650
6852.57 2077
6853.35 2297
6854.13 2445
6854.92 2662
6855.70 2638
6856.48 2570
6857.26 2353
6858.04 1960
6858.82 1819
6859.60 1665
6860.39 1460
6861.17 1281
6861.95 1142
6862.73 1146
6863.51 992
6864.29 1002
6865.08 995
6865.86 1120
6866.64 1091
6867.42 1109
6868.20 1155
6868.99 1266
6869.77 1318
6870.55 1268
6871.33 1294
6872.12 1231
6872.90 1225
6873.68 1148
6874.46 1175
6875.24 1152
6876.03 1208
6876.81 1174
6877.59 1155
6878.38 1125
6879.16 1202
6879.94 1219
6880.72 1160
6881.51 1246
6882.29 1419
6883.07 1396
6883.85 1388
6884.64 1425
6885.42 1391
6886.20 1454
6886.99 1582
6887.77 1701
6888.55 1960
6889.34 2203
6890.12 2522
6890.90 3108
6891.69 3233
6892.47 3303
6893.25 2984
6894.04 2490
6894.82 2171
6895.60 2024
6896.39 1671
6897.17 1531
6897.96 1394
6898.74 1445
6899.52 1414
6900.31 1420
6901.09 1305
6901.88 1336
6902.66 1362
6903.44 1315
6904.23 1363
6905.01 1335
6905.80 1454
6906.58 1459
6907.36 1491
6908.15 1404
6908.93 1259
6909.72 1314
6910.50 1294
6911.29 1348
6912.07 1358
6912.86 1201
6913.64 1156
6914.42 1212
6915.21 1192
6915.99 1250
6916.78 1218
6917.56 1230
6918.35 1208
6919.13 1127
6919.92 1245
6920.70 1163
6921.49 1219
6922.27 1164
6923.06 1237
6923.84 1164
6924.63 1189
6925.42 1134
6926.20 1205
6926.99 1071
6927.77 1079
6928.56 1166
6929.34 1259
6930.13 1185
6930.91 1222
6931.70 1208
6932.48 1243
6933.27 1200
6934.06 1329
6934.84 1295
6935.63 1278
6936.41 1274
6937.20 1471
6937.99 1330
6938.77 1235
6939.56 1305
6940.34 1376
6941.13 1291
6941.92 1259
6942.70 1373
6943.49 1426
6944.28 1511
6945.06 1547
6945.85 1526
6946.64 1531
6947.42 1745
6948.21 1614
6949.00 1764
6949.78 1708
6950.57 1552
6951.36 1629
6952.14 1755
6952.93 1748
6953.72 1704
6954.50 1680
6955.29 1657
6956.08 1670
6956.86 1651
6957.65 1747
6958.44 1843
6959.23 1895
6960.01 1934
6960.80 1936
6961.59 1891
6962.38 1988
6963.16 1896
6963.95 1960
6964.74 2036
6965.53 1856
6966.31 1934
6967.10 1894
6967.89 1757
6968.68 1843
6969.46 2108
6970.25 2024
6971.04 2035
6971.83 2046
6972.62 2105
6973.40 2234
6974.19 2195
6974.98 2256
6975.77 2333
6976.56 2382
6977.34 2382
6978.13 2252
6978.92 2192
6979.71 2268
6980.50 2158
6981.29 2242
6982.08 2456
6982.86 2583
6983.65 2772
6984.44 3395
6985.23 4203
6986.02 4959
6986.81 5789
6987.60 7182
6988.39 8330
6989.17 9026
6989.96 9559
6990.75 9214
6991.54 8612
6992.33 7589
6993.12 6763
6993.91 5911
6994.70 5285
6995.49 4308
6996.28 3544
6997.07 3375
6997.86 3493
6998.64 3663
6999.43 4358
7000.22 4962
7001.01 6215
7001.80 7290
7002.59 8096
7003.38 8894
7004.17 9125
7004.96 8846
7005.75 8234
7006.54 7400
7007.33 6421
7008.12 5449
7008.91 4497
7009.70 3618
7010.49 2947
7011.28 2472
7012.07 2381
7012.86 2257
7013.65 2212
7014.44 2322
7015.23 2409
7016.02 2408
7016.81 2473
7017.61 2541
7018.40 2356
7019.19 2344
7019.98 2195
7020.77 2090
7021.56 1874
7022.35 1741
7023.14 1619
7023.93 1599
7024.72 1536
7025.51 1507
7026.30 1683
7027.10 1602
7027.89 1578
7028.68 1672
7029.47 1670
7030.26 1810
7031.05 1843
7031.84 1767
7032.63 1731
7033.43 1761
7034.22 1616
7035.01 1440
7035.80 1430
7036.59 1540
7037.38 1413
7038.18 1396
7038.97 1407
7039.76 1397
7040.55 1460
7041.34 1553
7042.13 1459
7042.93 1521
7043.72 1729
7044.51 1601
7045.30 1516
7046.09 1593
7046.89 1504
7047.68 1387
7048.47 1561
7049.26 1638
7050.06 1614
7050.85 1581
7051.64 1701
7052.43 1836
7053.23 1895
7054.02 1926
7054.81 1911
7055.60 1764
7056.40 1724
7057.19 1613
7057.98 1564
7058.77 1558
7059.57 1477
7060.36 1426
7061.15 1311
7061.95 1348
7062.74 1404
7063.53 1375
7064.33 1397
7065.12 1374
7065.91 1480
7066.71 1323
7067.50 1398
7068.29 1553
7069.09 1505
7069.88 1414
7070.67 1374
7071.47 1399
7072.26 1438
7073.05 1409
7073.85 1301
7074.64 1308
7075.44 1319
7076.23 1339
7077.02 1220
7077.82 1339
7078.61 1231
7079.41 1224
7080.20 1302
7080.99 1183
7081.79 1181
7082.58 1236
7083.38 1186
7084.17 1211
7084.96 1234
7085.76 1240
7086.55 1201
7087.35 1198
7088.14 1325
7088.94 1296
7089.73 1377
7090.53 1490
7091.32 1657
7092.12 1783
7092.91 1735
7093.71 1726
7094.50 1483
7095.29 1447
7096.09 1315
7096.88 1193
7097.68 1190
7098.48 1104
7099.27 1093
7100.07 1035
7100.86 915
7101.66 875
7102.45 983
7103.25 953
7104.04 861
7104.84 863
7105.63 902
7106.43 917
7107.22 907
7108.02 888
7108.82 906
7109.61 833
7110.41 816
7111.20 803
7112.00 748
7112.79 787
7113.59 788
7114.39 771
7115.18 735
7115.98 791
7116.77 793
7117.57 852
7118.37 907
7119.16 924
7119.96 916
7120.76 830
7121.55 856
7122.35 856
7123.15 826
7123.94 783
7124.74 744
7125.53 774
7126.33 847
7127.13 814
7127.93 822
7128.72 789
7129.52 800
7130.32 832
7131.11 836
7131.91 871
7132.71 847
7133.50 766
7134.30 727
7135.10 821
7135.90 869
7136.69 882
7137.49 813
7138.29 785
7139.08 820
7139.88 771
7140.68 797
7141.48 809
7142.27 754
7143.07 803
7143.87 854
7144.67 803
7145.46 821
7146.26 850
7147.06 823
7147.86 812
7148.66 729
7149.45 815
7150.25 750
7151.05 787
7151.85 835
7152.65 777
7153.44 705
7154.24 683
7155.04 696
7155.84 760
7156.64 825
7157.44 680
7158.23 714
7159.03 712
7159.83 813
7160.63 762
7161.43 813
7162.23 764
7163.03 714
7163.83 739
7164.62 671
7165.42 764
7166.22 761
7167.02 755
7167.82 665
7168.62 631
7169.42 793
7170.22 750
7171.02 668
7171.82 719
7172.61 734
7173.41 743
7174.21 775
7175.01 745
7175.81 675
7176.61 697
7177.41 692
7178.21 682
7179.01 633
7179.81 718
7180.61 747
7181.41 718
7182.21 661
7183.01 628
7183.81 701
7184.61 705
7185.41 730
7186.21 769
7187.01 776
7187.81 698
7188.61 764
7189.41 751
7190.21 709
7191.01 679
7191.81 734
7192.61 698
7193.41 715
7194.21 657
7195.01 722
7195.81 693
7196.61 613
7197.41 646
7198.21 685
7199.01 612
7199.82 619
7200.62 642
7201.42 591
7202.22 628
7203.02 656
7203.82 662
7204.62 614
7205.42 609
7206.22 626
7207.02 643
7207.83 618
7208.63 609
7209.43 596
7210.23 559
7211.03 574
7211.83 604
7212.63 617
7213.44 585
7214.24 555
7215.04 619
7215.84 638
7216.64 575
7217.44 493
7218.25 571
7219.05 575
7219.85 622
7220.65 595
7221.45 596
7222.26 581
7223.06 573
7223.86 578
7224.66 603
7225.46 566
7226.27 637
7227.07 638
7227.87 657
7228.67 628
7229.48 657
7230.28 572
7231.08 596
7231.88 674
7232.69 621
7233.49 605
7234.29 590
7235.09 547
7235.90 582
7236.70 587
7237.50 627
7238.30 583
7239.11 601
7239.91 536
7240.71 546
7241.52 572
7242.32 627
7243.12 652
7243.93 630
7244.73 503
7245.53 593
7246.34 627
7247.14 616
7247.94 586
7248.75 675
7249.55 653
7250.35 613
7251.16 632
7251.96 633
7252.76 693
7253.57 631
7254.37 560
7255.18 643
7255.98 648
7256.78 591
7257.59 603
7258.39 719
7259.20 651
7260.00 663
7260.80 642
7261.61 609
7262.41 595
7263.22 602
7264.02 612
7264.83 654
7265.63 565
7266.43 672
7267.24 671
7268.04 675
7268.85 654
7269.65 682
7270.46 700
7271.26 767
7272.07 769
7272.87 758
7273.68 774
7274.48 738
7275.29 723
7276.09 705
7276.90 775
7277.70 723
7278.51 761
7279.31 780
7280.12 802
7280.92 798
7281.73 844
7282.53 849
7283.34 960
7284.14 1047
7284.95 1210
7285.76 1412
7286.56 1571
7287.37 1792
7288.17 1942
7288.98 1878
7289.78 1896
7290.59 1881
7291.40 1701
7292.20 1523
7293.01 1323
7293.81 1125
7294.62 1057
7295.43 892
7296.23 1017
7297.04 934
7297.84 846
7298.65 885
7299.46 919
7300.26 907
7301.07 869
7301.88 869
7302.68 904
7303.49 871
7304.30 935
7305.10 929
7305.91 899
7306.72 920
7307.52 854
7308.33 975
7309.14 967
7309.94 1007
7310.75 1003
7311.56 1057
7312.36 1207
7313.17 1350
7313.98 1296
7314.79 1368
7315.59 1368
7316.40 1240
7317.21 1334
7318.01 1393
7318.82 1427
7319.63 1653
7320.44 1853
7321.24 2146
7322.05 2246
7322.86 2287
7323.67 2540
7324.47 2402
7325.28 2173
7326.09 1944
7326.90 1821
7327.71 1709
7328.51 1463
7329.32 1338
7330.13 1187
7330.94 1231
7331.75 1143
7332.55 1058
7333.36 1034
7334.17 1165
7334.98 1099
7335.79 940
7336.60 1007
7337.40 1003
7338.21 1089
7339.02 1022
7339.83 964
7340.64 1016
7341.45 1044
7342.26 960
7343.06 1013
7343.87 976
7344.68 924
7345.49 874
7346.30 871
7347.11 814
7347.92 902
7348.73 884
7349.54 868
7350.34 867
7351.15 923
7351.96 944
7352.77 845
7353.58 870
7354.39 927
7355.20 870
7356.01 863
7356.82 835
7357.63 840
7358.44 778
7359.25 814
7360.06 904
7360.87 846
7361.68 852
7362.49 822
7363.30 745
7364.11 909
7364.92 853
7365.73 847
7366.54 852
7367.35 889
7368.16 949
7368.97 897
7369.78 862
7370.59 918
7371.40 873
7372.21 819
7373.02 854
7373.83 909
7374.64 853
7375.45 821
7376.26 899
7377.07 821
7377.88 901
7378.69 914
7379.50 969
7380.31 935
7381.12 1096
7381.94 1153
7382.75 1394
7383.56 1473
7384.37 1608
7385.18 1759
7385.99 1600
7386.80 1535
7387.61 1410
7388.42 1314
7389.23 1194
7390.05 1095
7390.86 1027
7391.67 953
7392.48 923
7393.29 924
7394.10 812
7394.92 800
7395.73 838
7396.54 866
7397.35 928
7398.16 886
7398.97 1005
7399.79 990
7400.60 962
7401.41 1121
7402.22 1245
7403.03 1260
7403.85 1290
7404.66 1281
7405.47 1207
7406.28 1180
7407.09 1163
7407.91 1038
7408.72 1000
7409.53 961
7410.34 995
7411.16 924
7411.97 935
7412.78 890
7413.59 861
7414.41 847
7415.22 922
7416.03 776
7416.84 690
7417.66 784
7418.47 685
7419.28 758
7420.10 675
7420.91 718
7421.72 731
7422.54 716
7423.35 666
7424.16 692
7424.97 660
7425.79 627
7426.60 681
7427.41 667
7428.23 596
7429.04 571
7429.86 573
7430.67 668
7431.48 650
7432.30 615
7433.11 696
7433.92 634
7434.74 587
7435.55 593
7436.36 638
7437.18 607
7437.99 645
7438.81 645
7439.62 620
7440.43 639
7441.25 599
7442.06 608
7442.88 670
7443.69 645
7444.51 680
7445.32 632
7446.13 692
7446.95 703
7447.76 630
7448.58 648
7449.39 620
7450.21 598
7451.02 647
7451.84 621
7452.65 666
7453.47 690
7454.28 605
7455.10 590
7455.91 638
7456.73 601
7457.54 636
7458.36 638
7459.17 723
7459.99 705
7460.80 661
7461.62 605
7462.43 708
7463.25 618
7464.06 576
7464.88 613
7465.69 619
7466.51 650
7467.32 681
7468.14 702
7468.96 658
7469.77 670
7470.59 686
7471.40 766
7472.22 639
7473.03 560
7473.85 602
7474.67 600
7475.48 661
7476.30 677
7477.11 611
7477.93 682
7478.75 681
7479.56 635
7480.38 629
7481.20 612
7482.01 658
7482.83 629
7483.65 636
7484.46 585
7485.28 600
7486.09 596
7486.91 592
7487.73 597
7488.54 598
7489.36 543
7490.18 547
7491.00 508
7491.81 625
7492.63 563
7493.45 546
7494.26 552
7495.08 634
7495.90 580
7496.71 483
7497.53 491
7498.35 577
7499.17 506
7499.98 483
7500.80 494
7501.62 579
7502.44 540
7503.25 547
7504.07 550
7504.89 473
7505.71 451
7506.52 518
7507.34 531
7508.16 522
7508.98 557
7509.80 549
7510.61 538
7511.43 528
7512.25 504
7513.07 483
7513.89 493
7514.70 476
7515.52 481
7516.34 441
7517.16 502
7517.98 497
7518.79 467
7519.61 443
7520.43 452
7521.25 488
7522.07 527
7522.89 480
7523.71 458
7524.52 521
7525.34 511
7526.16 469
7526.98 460
7527.80 447
7528.62 446
7529.44 393
7530.26 453
7531.08 468
7531.89 464
7532.71 521
7533.53 492
7534.35 508
7535.17 460
7535.99 479
7536.81 474
7537.63 411
7538.45 390
7539.27 512
7540.09 535
7540.91 538
7541.73 505
7542.55 433
7543.37 497
7544.19 509
7545.01 486
7545.83 525
7546.65 489
7547.47 536
7548.29 496
7549.11 496
7549.93 502
7550.75 519
7551.57 526
7552.39 495
7553.21 524
7554.03 478
7554.85 489
7555.67 482
7556.49 418
7557.31 480
7558.13 457
7558.95 465
7559.77 513
7560.59 429
7561.41 449
7562.23 465
7563.05 475
7563.87 486
7564.69 494
7565.52 471
7566.34 521
7567.16 438
7567.98 468
7568.80 418
7569.62 506
7570.44 485
7571.26 473
7572.08 512
7572.91 565
7573.73 482
7574.55 498
7575.37 535
7576.19 539
7577.01 529
7577.83 560
7578.66 456
7579.48 485
7580.30 484
7581.12 441
7581.94 478
7582.77 437
7583.59 515
7584.41 551
7585.23 492
7586.05 464
7586.88 494
7587.70 487
7588.52 488
7589.34 503
7590.16 504
7590.99 508
7591.81 551
7592.63 520
7593.45 429
7594.28 488
7595.10 536
7595.92 559
7596.74 562
7597.57 507
7598.39 493
7599.21 473
7600.03 479
7600.86 522
7601.68 535
7602.50 559
7603.33 599
7604.15 572
7604.97 582
7605.80 588
7606.62 570
7607.44 639
7608.26 649
7609.09 694
7609.91 650
7610.73 555
7611.56 593
7612.38 661
7613.21 555
7614.03 587
7614.85 624
7615.68 562
7616.50 613
7617.32 661
7618.15 638
7618.97 685
7619.80 680
7620.62 777
7621.44 799
7622.27 820
7623.09 829
7623.92 781
7624.74 774
7625.56 716
7626.39 788
7627.21 742
7628.04 645
7628.86 594
7629.68 691
7630.51 657
7631.33 627
7632.16 647
7632.98 669
7633.81 720
7634.63 641
7635.46 678
7636.28 692
7637.11 736
7637.93 802
7638.76 749
7639.58 565
7640.41 577
7641.23 632
7642.06 594
7642.88 527
7643.71 503
7644.53 474
7645.36 475
7646.18 542
7647.01 487
7647.83 535
7648.66 540
7649.48 504
7650.31 483
7651.14 464
7651.96 535
7652.79 467
7653.61 484
7654.44 517
7655.26 466
7656.09 522
7656.92 468
7657.74 466
7658.57 465
7659.39 457
7660.22 461
7661.05 456
7661.87 466
7662.70 540
7663.52 469
7664.35 447
7665.18 452
7666.00 467
7666.83 456
7667.66 445
7668.48 537
7669.31 441
7670.14 479
7670.96 487
7671.79 473
7672.62 466
7673.44 467
7674.27 508
7675.10 476
7675.92 440
7676.75 452
7677.58 448
7678.40 437
7679.23 400
7680.06 447
7680.89 434
7681.71 436
7682.54 485
7683.37 408
7684.19 438
7685.02 470
7685.85 445
7686.68 466
7687.50 437
7688.33 485
7689.16 425
7689.99 434
7690.81 529
7691.64 421
7692.47 449
7693.30 495
7694.13 484
7694.95 447
7695.78 433
7696.61 439
7697.44 531
7698.27 457
7699.09 427
7699.92 496
7700.75 481
7701.58 508
7702.41 514
7703.24 450
7704.06 419
7704.89 398
7705.72 466
7706.55 462
7707.38 453
7708.21 478
7709.04 471
7709.86 495
7710.69 500
7711.52 453
7712.35 447
7713.18 472
7714.01 440
7714.84 463
7715.67 478
7716.50 420
7717.32 413
7718.15 504
7718.98 448
7719.81 384
7720.64 384
7721.47 452
7722.30 487
7723.13 411
7723.96 395
7724.79 448
7725.62 452
7726.45 516
7727.28 422
7728.11 417
7728.94 480
7729.77 424
7730.60 461
7731.43 434
7732.26 491
7733.09 492
7733.92 443
7734.75 424
7735.58 415
7736.41 454
7737.24 369
7738.07 452
7738.90 415
7739.73 462
7740.56 449
7741.39 500
7742.22 530
7743.05 470
7743.88 507
7744.71 459
7745.54 498
7746.37 490
7747.20 472
7748.03 501
7748.87 545
7749.70 534
7750.53 505
7751.36 525
7752.19 583
7753.02 564
7753.85 583
7754.68 534
7755.51 542
7756.34 528
7757.18 480
7758.01 551
7758.84 511
7759.67 558
7760.50 508
7761.33 567
7762.16 562
7763.00 480
7763.83 514
7764.66 510
7765.49 484
7766.32 527
7767.16 520
7767.99 442
7768.82 503
7769.65 498
7770.48 499
7771.31 473
7772.15 502
7772.98 507
7773.81 479
7774.64 498
7775.48 472
7776.31 493
7777.14 502
7777.97 508
7778.81 540
7779.64 472
7780.47 531
7781.30 521
7782.14 524
7782.97 480
7783.80 450
7784.63 496
7785.47 458
7786.30 491
7787.13 510
7787.97 500
7788.80 502
7789.63 466
7790.46 530
7791.30 512
7792.13 517
7792.96 524
7793.80 516
7794.63 517
7795.46 543
7796.30 572
7797.13 581
7797.96 560
7798.80 526
7799.63 463
7800.46 510
7801.30 525
7802.13 528
7802.97 553
7803.80 526
7804.63 543
7805.47 518
7806.30 504
7807.13 491
7807.97 533
7808.80 566
7809.64 634
7810.47 556
7811.31 542
7812.14 654
7812.97 655
7813.81 578
7814.64 630
7815.48 732
7816.31 853
7817.15 860
7817.98 815
7818.82 900
7819.65 1070
7820.48 1065
7821.32 978
7822.15 956
7822.99 970
7823.82 856
7824.66 784
7825.49 834
7826.33 723
7827.16 732
7828.00 706
7828.83 749
7829.67 725
7830.50 775
7831.34 802
7832.17 746
7833.01 839
7833.85 860
7834.68 836
7835.52 913
7836.35 837
7837.19 710
7838.02 719
7838.86 799
7839.69 711
7840.53 776
7841.37 792
7842.20 725
7843.04 803
7843.87 673
7844.71 688
7845.55 695
7846.38 704
7847.22 733
7848.05 717
7848.89 634
7849.73 659
7850.56 656
7851.40 638
7852.24 625
7853.07 655
7853.91 697
7854.74 596
7855.58 574
7856.42 589
7857.25 675
7858.09 650
7858.93 590
7859.76 619
7860.60 704
7861.44 835
7862.28 867
7863.11 778
7863.95 774
7864.79 781
7865.62 709
7866.46 681
7867.30 644
7868.14 675
7868.97 608
7869.81 629
7870.65 687
7871.48 624
7872.32 662
7873.16 633
7874.00 741
7874.83 761
7875.67 709
7876.51 660
7877.35 739
7878.19 751
7879.02 741
7879.86 751
7880.70 831
7881.54 878
7882.37 871
7883.21 795
7884.05 709
7884.89 789
7885.73 716
7886.57 708
7887.40 672
7888.24 711
7889.08 728
7889.92 713
7890.76 721
7891.60 688
7892.43 668
7893.27 776
7894.11 849
7894.95 897
7895.79 843
7896.63 732
7897.47 807
7898.30 710
7899.14 738
7899.98 732
7900.82 665
7901.66 699
7902.50 754
7903.34 738
7904.18 742
7905.02 794
7905.86 799
7906.70 662
7907.54 647
7908.37 667
7909.21 637
7910.05 708
7910.89 687
7911.73 587
7912.57 603
7913.41 621
7914.25 596
7915.09 612
7915.93 619
7916.77 631
7917.61 696
7918.45 663
7919.29 743
7920.13 738
7920.97 836
7921.81 933
7922.65 902
7923.49 930
7924.33 893
7925.17 686
7926.01 635
7926.85 645
7927.69 674
7928.53 523
7929.37 591
7930.21 571
7931.05 558
7931.90 539
7932.74 468
7933.58 531
7934.42 579
7935.26 506
7936.10 491
7936.94 528
7937.78 510
7938.62 522
7939.46 479
7940.30 475
7941.14 451
7941.99 438
7942.83 466
7943.67 434
7944.51 476
7945.35 475
7946.19 488
7947.03 605
7947.88 579
7948.72 583
7949.56 515
7950.40 527
7951.24 531
7952.08 534
7952.93 530
7953.77 562
7954.61 557
7955.45 625
7956.29 688
7957.13 597
7957.98 586
7958.82 660
7959.66 578
7960.50 576
7961.35 613
7962.19 569
7963.03 552
7963.87 557
7964.71 567
7965.56 551
7966.40 525
7967.24 549
7968.08 616
7968.93 643
7969.77 633
7970.61 605
7971.45 686
7972.30 621
7973.14 636
7973.98 572
7974.83 671
7975.67 561
7976.51 530
7977.36 500
7978.20 477
7979.04 521
7979.88 561
7980.73 526
7981.57 545
7982.41 581
7983.26 513
7984.10 511
7984.94 562
7985.79 531
7986.63 493
7987.47 465
7988.32 432
7989.16 538
7990.01 486
7990.85 432
7991.69 414
7992.54 410
7993.38 467
7994.23 438
7995.07 473
7995.91 446
7996.76 445
7997.60 432
7998.45 446
7999.29 435
8000.13 380
8000.98 438
8001.82 447
8002.67 387
8003.51 392
8004.36 443
8005.20 495
8006.04 491
8006.89 490
8007.73 487
8008.58 406
8009.42 432
8010.27 430
8011.11 386
8011.96 420
8012.80 399
8013.65 392
8014.49 358
8015.34 315
8016.18 382
8017.03 470
8017.87 402
8018.72 365
8019.56 374
8020.41 401
8021.25 403
8022.10 421
8022.95 433
8023.79 406
8024.64 423
8025.48 394
8026.33 390
8027.17 416
8028.02 364
8028.86 401
8029.71 459
8030.56 502
8031.40 427
8032.25 345
8033.09 363
8033.94 405
8034.79 425
8035.63 478
8036.48 434
8037.32 416
8038.17 488
8039.02 462
8039.86 404
8040.71 417
8041.56 424
8042.40 435
8043.25 487
8044.10 418
8044.94 424
8045.79 393
8046.64 363
8047.48 360
8048.33 467
8049.18 452
8050.02 435
8050.87 381
8051.72 416
8052.56 421
8053.41 428
8054.26 412
8055.11 409
8055.95 401
8056.80 421
8057.65 423
8058.49 390
8059.34 439
8060.19 414
8061.04 391
8061.88 422
8062.73 465
8063.58 388
8064.43 391
8065.27 385
8066.12 375
8066.97 343
8067.82 359
8068.67 440
8069.51 483
8070.36 390
8071.21 408
8072.06 414
8072.91 428
8073.75 395
8074.60 418
8075.45 439
8076.30 375
8077.15 369
8078.00 383
8078.84 438
8079.69 412
8080.54 354
8081.39 326
8082.24 388
8083.09 403
8083.94 390
8084.78 402
8085.63 324
8086.48 399
8087.33 365
8088.18 362
8089.03 420
8089.88 341
8090.73 372
8091.58 430
8092.42 374
8093.27 361
8094.12 391
8094.97 384
8095.82 401
8096.67 352
8097.52 391
8098.37 374
8099.22 391
8100.07 429
8100.92 391
8101.77 419
8102.62 374
8103.47 373
8104.32 366
8105.17 377
8106.02 354
8106.87 387
8107.72 387
8108.57 398
8109.42 352
8110.27 329
8111.12 338
8111.97 348
8112.82 342
8113.67 380
8114.52 331
8115.37 349
8116.22 402
8117.07 363
8117.92 388
8118.77 373
8119.62 397
8120.47 350
8121.32 372
8122.17 433
8123.02 413
8123.87 348
8124.72 396
8125.57 419
8126.43 354
8127.28 387
8128.13 376
8128.98 408
8129.83 411
8130.68 442
8131.53 464
8132.38 415
8133.23 404
8134.09 376
8134.94 420
8135.79 425
8136.64 406
8137.49 424
8138.34 401
8139.19 489
8140.05 438
8140.90 443
8141.75 423
8142.60 380
8143.45 496
8144.30 536
8145.16 463
8146.01 441
8146.86 486
8147.71 544
8148.56 521
8149.42 522
8150.27 575
8151.12 472
8151.97 523
8152.83 514
8153.68 498
8154.53 547
8155.38 554
8156.24 691
8157.09 661
8157.94 620
8158.79 700
8159.65 762
8160.50 701
8161.35 654
8162.20 591
8163.06 602
8163.91 536
8164.76 522
8165.62 523
8166.47 505
8167.32 493
8168.17 504
8169.03 438
8169.88 379
8170.73 371
8171.59 452
8172.44 451
8173.29 472
8174.15 411
8175.00 434
8175.85 454
8176.71 461
8177.56 466
8178.42 519
8179.27 482
8180.12 415
8180.98 456
8181.83 432
8182.68 400
8183.54 406
8184.39 381
8185.25 393
8186.10 373
8186.95 398
8187.81 367
8188.66 405
8189.52 366
8190.37 374
8191.22 351
8192.08 353
8192.93 339
8193.79 400
8194.64 405
8195.50 344
8196.35 418
8197.21 390
8198.06 402
8198.92 451
8199.77 358
8200.63 427
8201.48 381
8202.33 341
8203.19 357
8204.04 362
8204.90 336
8205.75 410
8206.61 340
8207.47 365
8208.32 371
8209.18 403
8210.03 413
8210.89 406
8211.74 437
8212.60 439
8213.45 379
8214.31 442
8215.16 434
8216.02 362
8216.87 358
8217.73 438
8218.59 467
8219.44 396
8220.30 425
8221.15 413
8222.01 427
8222.87 384
8223.72 388
8224.58 417
8225.43 408
8226.29 456
8227.15 400
8228.00 459
8228.86 529
8229.71 424
8230.57 446
8231.43 424
8232.28 461
8233.14 400
8234.00 371
8234.85 386
8235.71 379
8236.57 376
8237.42 361
8238.28 360
8239.14 393
8239.99 369
8240.85 410
8241.71 353
8242.56 377
8243.42 396
8244.28 401
8245.14 382
8245.99 362
8246.85 401
8247.71 398
8248.56 403
8249.42 334
8250.28 408
8251.14 382
8251.99 396
8252.85 395
8253.71 362
8254.57 370
8255.42 350
8256.28 402
8257.14 352
8258.00 364
8258.86 367
8259.71 369
8260.57 433
8261.43 412
8262.29 342
8263.15 381
8264.00 341
8264.86 380
8265.72 404
8266.58 375
8267.44 348
8268.29 368
8269.15 348
8270.01 377
8270.87 375
8271.73 383
8272.59 413
8273.45 417
8274.30 469
8275.16 420
8276.02 417
8276.88 475
8277.74 446
8278.60 438
8279.46 420
8280.32 391
8281.18 377
8282.03 400
8282.89 405
8283.75 486
8284.61 451
8285.47 444
8286.33 441
8287.19 452
8288.05 366
8288.91 444
8289.77 445
8290.63 429
8291.49 493
8292.35 502
8293.21 475
8294.07 497
8294.93 489
8295.78 575
8296.64 677
8297.50 697
8298.36 698
8299.22 659
8300.08 634
8300.94 575
8301.80 492
8302.66 455
8303.52 451
8304.38 510
8305.25 552
8306.11 493
8306.97 534
8307.83 497
8308.69 459
8309.55 504
8310.41 422
8311.27 441
8312.13 416
8312.99 445
8313.85 440
8314.71 409
8315.57 459
8316.43 461
8317.29 430
8318.15 437
8319.02 413
8319.88 424
8320.74 390
8321.60 451
8322.46 424
8323.32 405
8324.18 447
8325.04 408
8325.90 410
8326.77 391
8327.63 418
8328.49 410
8329.35 387
8330.21 419
8331.07 363
8331.93 393
8332.80 377
8333.66 354
8334.52 380
8335.38 376
8336.24 387
8337.11 374
8337.97 399
8338.83 392
8339.69 328
8340.55 363
8341.42 379
8342.28 381
8343.14 382
8344.00 378
8344.86 351
8345.73 360
8346.59 377
8347.45 360
8348.31 418
8349.18 379
8350.04 369
8350.90 354
8351.76 361
8352.63 384
8353.49 403
8354.35 295
8355.22 382
8356.08 369
8356.94 356
8357.80 391
8358.67 382
8359.53 395
8360.39 400
8361.26 411
8362.12 444
8362.98 420
8363.85 348
8364.71 377
8365.57 415
8366.44 422
8367.30 391
8368.16 337
8369.03 429
8369.89 366
8370.75 408
8371.62 422
8372.48 387
8373.35 415
8374.21 362
8375.07 349
8375.94 374
8376.80 426
8377.67 414
8378.53 357
8379.39 375
8380.26 402
8381.12 478
8381.99 455
8382.85 407
8383.71 433
8384.58 329
8385.44 342
8386.31 408
8387.17 387
8388.04 421
8388.90 435
8389.77 398
8390.63 387
8391.50 352
8392.36 375
8393.22 389
8394.09 373
8394.95 365
8395.82 431
8396.68 427
8397.55 379
8398.41 401
8399.28 374
8400.14 378
8401.01 415
8401.88 426
8402.74 409
8403.61 421
8404.47 451
8405.34 480
8406.20 448
8407.07 460
8407.93 460
8408.80 459
8409.66 416
8410.53 450
8411.40 446
8412.26 432
8413.13 480
8413.99 481
8414.86 411
8415.73 497
8416.59 456
8417.46 437
8418.32 481
8419.19 485
8420.06 487
8420.92 446
8421.79 457
8422.65 453
8423.52 508
8424.39 525
8425.25 503
8426.12 443
8426.99 491
8427.85 493
8428.72 477
8429.59 542
8430.45 538
8431.32 511
8432.19 464
8433.05 494
8433.92 467
8434.79 456
8435.65 555
8436.52 569
8437.39 543
8438.26 573
8439.12 528
8439.99 518
8440.86 466
8441.73 525
8442.59 580
8443.46 631
8444.33 723
8445.19 835
8446.06 786
8446.93 820
8447.80 803
8448.67 760
8449.53 800
8450.40 732
8451.27 677
8452.14 728
8453.00 741
8453.87 742
8454.74 675
8455.61 766
8456.48 717
8457.34 837
8458.21 987
8459.08 1084
8459.95 1260
8460.82 1249
8461.69 1267
8462.55 1148
8463.42 1066
8464.29 1009
8465.16 1011
8466.03 914
8466.90 914
8467.77 840
8468.63 805
8469.50 772
8470.37 832
8471.24 990
8472.11 1190
8472.98 1446
8473.85 1598
8474.72 1759
8475.58 1762
8476.45 1661
8477.32 1477
8478.19 1251
8479.06 1068
8479.93 972
8480.80 807
8481.67 746
8482.54 682
8483.41 659
8484.28 624
8485.15 583
8486.02 551
8486.89 535
8487.76 540
8488.63 554
8489.50 544
8490.37 578
8491.24 611
8492.11 531
8492.98 543
8493.85 528
8494.72 526
8495.59 529
8496.46 542
8497.33 565
8498.20 486
8499.07 516
8499.94 563
8500.81 532
8501.68 467
8502.55 491
8503.42 567
8504.29 524
8505.16 543
8506.03 486
8506.90 464
8507.77 558
8508.64 497
8509.51 558
8510.38 488
8511.25 544
8512.13 538
8513.00 538
8513.87 548
8514.74 526
8515.61 514
8516.48 514
8517.35 513
8518.22 455
8519.09 510
8519.97 498
8520.84 480
8521.71 452
8522.58 478
8523.45 453
8524.32 434
8525.19 444
8526.07 525
8526.94 503
8527.81 529
8528.68 524
8529.55 502
8530.43 598
8531.30 578
8532.17 567
8533.04 518
8533.91 504
8534.79 505
8535.66 548
8536.53 567
8537.40 535
8538.27 537
8539.15 623
8540.02 557
8540.89 497
8541.76 562
8542.64 495
8543.51 606
8544.38 567
8545.25 580
8546.13 501
8547.00 509
8547.87 497
8548.74 577
8549.62 579
8550.49 570
8551.36 588
8552.24 544
8553.11 565
8553.98 603
8554.86 573
8555.73 583
8556.60 665
8557.48 673
8558.35 681
8559.22 678
8560.10 662
8560.97 679
8561.84 704
8562.72 629
8563.59 588
8564.46 525
8565.34 601
8566.21 507
8567.08 542
8567.96 480
8568.83 488
8569.71 559
8570.58 538
8571.45 502
8572.33 470
8573.20 453
8574.08 504
8574.95 479
8575.82 434
8576.70 463
8577.57 446
8578.45 492
8579.32 532
8580.20 473
8581.07 480
8581.94 464
8582.82 483
8583.69 434
8584.57 479
8585.44 501
8586.32 513
8587.19 473
8588.07 434
8588.94 519
8589.82 515
8590.69 524
8591.57 509
8592.44 468
8593.32 476
8594.19 474
8595.07 522
8595.94 520
8596.82 483
8597.69 443
8598.57 512
8599.44 500
8600.32 467
8601.19 462
8602.07 522
8602.95 524
8603.82 577
8604.70 584
8605.57 574
8606.45 486
8607.32 516
8608.20 563
8609.08 549
8609.95 595
8610.83 571
8611.70 543
8612.58 553
8613.46 500
8614.33 500
8615.21 524
8616.08 598
8616.96 572
8617.84 602
8618.71 568
8619.59 597
8620.47 631
8621.34 556
8622.22 620
8623.10 613
8623.97 632
8624.85 648
8625.73 585
8626.60 560
8627.48 550
8628.36 624
8629.23 675
8630.11 682
8630.99 751
8631.87 809
8632.74 767
8633.62 740
8634.50 722
8635.37 727
8636.25 759
8637.13 776
8638.01 789
8638.88 787
8639.76 733
8640.64 792
8641.52 740
8642.39 776
8643.27 788
8644.15 855
8645.03 896
8645.90 875
8646.78 854
8647.66 880
8648.54 849
8649.42 861
8650.29 894
8651.17 927
8652.05 911
8652.93 929
8653.81 988
8654.68 922
8655.56 882
8656.44 977
8657.32 912
8658.20 962
8659.08 1108
8659.95 1095
8660.83 1025
8661.71 1074
8662.59 1212
8663.47 1186
8664.35 1161
8665.23 1101
8666.10 1158
8666.98 1219
8667.86 1072
8668.74 1054
8669.62 1052
8670.50 1133
8671.38 1166
8672.26 1250
8673.14 1437
8674.02 1639
8674.90 1995
8675.77 2322
8676.65 2857
8677.53 3371
8678.41 3456
8679.29 3557
8680.17 3416
8681.05 3364
8681.93 2979
8682.81 2527
8683.69 2312
8684.57 2032
8685.45 1654
8686.33 1374
8687.21 1492
8688.09 1459
8688.97 1295
8689.85 1219
8690.73 1371
8691.61 1464
8692.49 1795
8693.37 2130
8694.25 2476
8695.13 2914
8696.01 3237
8696.89 3563
8697.77 3651
8698.65 3387
8699.53 3075
8700.41 2673
8701.29 2478
8702.17 2017
8703.05 1622
8703.94 1356
8704.82 1187
8705.70 1218
8706.58 1116
8707.46 984
8708.34 982
8709.22 930
8710.10 899
8710.98 862
8711.86 908
8712.75 867
8713.63 931
8714.51 834
8715.39 806
8716.27 800
8717.15 804
8718.03 752
8718.91 767
8719.80 743
8720.68 683
8721.56 674
8722.44 682
8723.32 725
8724.20 747
8725.09 813
8725.97 821
8726.85 746
8727.73 796
8728.61 709
8729.50 672
8730.38 731
8731.26 642
8732.14 732
8733.02 694
8733.91 713
8734.79 744
8735.67 773
8736.55 814
8737.44 762
8738.32 740
8739.20 687
8740.08 673
8740.97 728
8741.85 692
8742.73 626
8743.61 684
8744.50 702
8745.38 662
8746.26 640
8747.15 613
8748.03 678
8748.91 640
8749.79 689
8750.68 639
8751.56 660
8752.44 716
8753.33 718
8754.21 730
8755.09 720
8755.98 755
8756.86 745
8757.74 669
8758.63 706
8759.51 694
8760.39 733
8761.28 751
8762.16 780
8763.05 672
8763.93 716
8764.81 747
8765.70 717
8766.58 687
8767.46 723
8768.35 707
8769.23 686
8770.12 751
8771.00 690
8771.89 703
8772.77 706
8773.65 715
8774.54 729
8775.42 727
8776.31 717
8777.19 720
8778.08 720
8778.96 695
8779.84 680
8780.73 605
8781.61 650
8782.50 673
8783.38 599
8784.27 667
8785.15 650
8786.04 612
8786.92 606
8787.81 625
8788.69 579
8789.58 611
8790.46 606
8791.35 637
8792.23 575
8793.12 539
8794.00 540
8794.89 554
8795.77 566
8796.66 636
8797.55 555
8798.43 511
8799.32 624
8800.20 622
8801.09 600
8801.97 587
8802.86 511
8803.74 547
8804.63 615
8805.52 585
8806.40 581
8807.29 589
8808.17 698
8809.06 604
8809.95 600
8810.83 575
8811.72 512
8812.60 555
8813.49 575
8814.38 525
8815.26 506
8816.15 528
8817.04 569
8817.92 563
8818.81 500
8819.70 516
8820.58 573
8821.47 597
8822.36 526
8823.24 556
8824.13 554
8825.02 588
8825.90 514
8826.79 538
8827.68 485
8828.56 499
8829.45 533
8830.34 564
8831.23 512
8832.11 488
8833.00 448
8833.89 445
8834.77 470
8835.66 455
8836.55 482
8837.44 461
8838.32 501
8839.21 487
8840.10 425
8840.99 472
8841.88 469
8842.76 489
8843.65 474
8844.54 402
8845.43 390
8846.31 451
8847.20 424
8848.09 410
8848.98 457
8849.87 484
8850.75 520
8851.64 432
8852.53 457
8853.42 467
8854.31 411
8855.20 441
8856.08 440
8856.97 444
8857.86 434
8858.75 456
8859.64 434
8860.53 425
8861.42 441
8862.30 441
8863.19 439
8864.08 419
8864.97 417
8865.86 478
8866.75 408
8867.64 396
8868.53 523
8869.42 471
8870.30 412
8871.19 384
8872.08 446
8872.97 422
8873.86 371
8874.75 391
8875.64 349
8876.53 329
8877.42 374
8878.31 355
8879.20 403
8880.09 329
8880.98 392
8881.87 383
8882.76 358
8883.65 358
8884.54 405
8885.43 392
8886.32 387
8887.21 364
8888.10 357
8888.99 383
8889.88 360
8890.77 342
8891.66 360
8892.55 380
8893.44 340
8894.33 358
8895.22 380
8896.11 328
8897.00 302
8897.89 351
8898.78 337
8899.67 410
8900.56 376
8901.45 397
8902.34 395
8903.23 377
8904.12 401
8905.02 364
8905.91 371
8906.80 367
8907.69 371
8908.58 350
8909.47 394
8910.36 359
8911.25 355
8912.14 364
8913.04 400
8913.93 358
8914.82 340
8915.71 338
8916.60 377
8917.49 377
8918.38 308
8919.28 365
8920.17 377
8921.06 315
8921.95 342
8922.84 332
8923.73 366
8924.63 339
8925.52 382
8926.41 336
8927.30 274
8928.19 338
8929.09 371
8929.98 328
8930.87 337
8931.76 379
8932.65 342
8933.55 326
8934.44 283
8935.33 344
8936.22 299
8937.12 310
8938.01 322
8938.90 386
8939.79 348
8940.69 388
8941.58 352
8942.47 368
8943.37 304
8944.26 307
8945.15 379
8946.04 331
8946.94 338
8947.83 319
8948.72 315
8949.62 300
8950.51 387
8951.40 366
8952.30 305
8953.19 320
8954.08 334
8954.98 326
8955.87 322
8956.76 297
8957.66 411
8958.55 331
8959.44 333
8960.34 387
8961.23 346
8962.12 364
8963.02 388
8963.91 384
8964.81 351
8965.70 333
8966.59 301
8967.49 388
8968.38 382
8969.28 360
8970.17 362
8971.06 339
8971.96 364
8972.85 374
8973.75 433
8974.64 360
8975.54 326
8976.43 397
8977.32 435
8978.22 362
8979.11 328
8980.01 358
8980.90 430
8981.80 401
8982.69 395
8983.59 376
8984.48 364
8985.38 383
8986.27 424
8987.17 420
8988.06 398
8988.96 386
8989.85 373
8990.75 360
8991.64 346
8992.54 336
8993.43 394
8994.33 393
8995.22 334
8996.12 355
8997.01 320
8997.91 293
8998.81 326
8999.70 343
9000.60 374
9001.49 298
9002.39 322
9003.28 354
9004.18 363
9005.08 397
9005.97 397
9006.87 289
9007.76 282
9008.66 316
9009.56 319
9010.45 377
9011.35 330
9012.24 323
9013.14 360
9014.04 356
9014.93 340
9015.83 293
9016.73 313
9017.62 320
9018.52 339
9019.42 302
9020.31 314
9021.21 311
9022.11 264
9023.00 321
9023.90 307
9024.80 268
9025.69 282
9026.59 287
9027.49 308
9028.38 289
9029.28 295
9030.18 351
9031.08 361
9031.97 385
9032.87 340
9033.77 302
9034.66 326
9035.56 313
9036.46 320
9037.36 308
9038.25 295
9039.15 298
9040.05 338
9040.95 370
9041.85 305
9042.74 268
9043.64 309
9044.54 374
9045.44 312
9046.33 338
9047.23 302
9048.13 303
9049.03 293
9049.93 311
9050.82 347
9051.72 306
9052.62 318
9053.52 316
9054.42 335
9055.32 319
9056.21 344
9057.11 363
9058.01 335
9058.91 345
9059.81 340
9060.71 286
9061.61 315
9062.50 357
9063.40 362
9064.30 352
9065.20 364
9066.10 366
9067.00 362
9067.90 324
9068.80 329
9069.70 317
9070.60 381
9071.49 407
9072.39 396
9073.29 353
9074.19 377
9075.09 341
9075.99 392
9076.89 395
9077.79 326
9078.69 315
9079.59 334
9080.49 322
9081.39 352
9082.29 381
9083.19 383
9084.09 403
9084.99 390
9085.89 348
9086.79 314
9087.69 377
9088.59 319
9089.49 308
9090.39 336
9091.29 375
9092.19 352
9093.09 382
9093.99 383
9094.89 375
9095.79 388
9096.69 400
9097.59 387
9098.49 371
9099.39 375
9100.29 328
9101.19 338
9102.09 289
9102.99 322
9103.90 358
9104.80 350
9105.70 318
9106.60 352
9107.50 322
9108.40 325
9109.30 309
9110.20 353
9111.10 337
9112.00 315
9112.91 347
9113.81 297
9114.71 316
9115.61 280
9116.51 352
9117.41 368
9118.31 347
9119.22 319
9120.12 323
9121.02 320
9121.92 271
9122.82 263
9123.72 274
9124.63 322
9125.53 327
9126.43 307
9127.33 306
9128.23 366
9129.14 286
9130.04 290
9130.94 367
9131.84 339
9132.74 317
9133.65 363
9134.55 319
9135.45 267
9136.35 301
9137.26 298
9138.16 319
9139.06 309
9139.96 284
9140.87 316
9141.77 318
9142.67 289
9143.57 306
9144.48 346
9145.38 356
9146.28 354
9147.19 320
9148.09 370
9148.99 405
9149.90 277
9150.80 335
9151.70 373
9152.60 301
9153.51 355
9154.41 364
9155.31 284
9156.22 306
9157.12 275
9158.02 300
9158.93 258
9159.83 325
9160.74 314
9161.64 315
9162.54 308
9163.45 290
9164.35 347
9165.25 332
9166.16 300
9167.06 246
9167.97 306
9168.87 368
9169.77 356
9170.68 363
9171.58 323
9172.49 348
9173.39 308
9174.30 274
9175.20 306
9176.10 273
9177.01 308
9177.91 309
9178.82 288
9179.72 321
9180.63 376
9181.53 367
9182.44 343
9183.34 349
9184.25 345
9185.15 358
9186.05 329
9186.96 334
9187.86 326
9188.77 337
9189.67 292
9190.58 337
9191.48 336
9192.39 276
9193.30 309
9194.20 306
9195.11 351
9196.01 305
9196.92 311
9197.82 354
9198.73 315
9199.63 290
9200.54 337
9201.44 336
9202.35 357
9203.26 331
9204.16 330
9205.07 358
9205.97 369
9206.88 318
9207.78 380
9208.69 342
9209.60 327
9210.50 346
9211.41 347
9212.32 341
9213.22 350
9214.13 335
9215.03 330
9215.94 321
9216.85 315
9217.75 359
9218.66 391
9219.57 382
9220.47 357
9221.38 417
9222.29 353
9223.19 366
9224.10 342
9225.01 360
9225.91 397
9226.82 377
9227.73 331
9228.63 325
9229.54 339
9230.45 354
9231.36 371
9232.26 362
9233.17 321
9234.08 325
9234.98 361
9235.89 322
9236.80 316
9237.71 364
9238.61 393
9239.52 321
9240.43 324
9241.34 329
9242.24 357
9243.15 285
9244.06 325
9244.97 320
9245.87 361
9246.78 287
9247.69 303
9248.60 328
9249.51 333
9250.41 303
9251.32 291
9252.23 296
9253.14 280
9254.05 316
9254.96 314
9255.86 291
9256.77 339
9257.68 305
9258.59 275
9259.50 296
9260.41 250
9261.31 273
9262.22 302
9263.13 294
9264.04 362
9264.95 342
9265.86 357
9266.77 265
9267.68 311
9268.58 318
9269.49 270
9270.40 300
9271.31 332
9272.22 333
9273.13 287
9274.04 335
9274.95 349
9275.86 371
9276.77 330
9277.68 297
9278.59 307
9279.50 313
9280.40 371
9281.31 351
9282.22 309
9283.13 308
9284.04 300
9284.95 279
9285.86 275
9286.77 261
9287.68 267
9288.59 313
9289.50 312
9290.41 323
9291.32 303
9292.23 314
9293.14 305
9294.05 349
9294.96 293
9295.87 236
9296.78 286
9297.69 331
9298.60 345
9299.52 343
9300.43 316
9301.34 275
9302.25 295
9303.16 324
9304.07 328
9304.98 323
9305.89 346
9306.80 408
9307.71 366
9308.62 389
9309.53 343
9310.44 340
9311.36 371
9312.27 454
9313.18 409
9314.09 429
9315.00 404
9315.91 393
9316.82 436
9317.73 389
9318.64 329
9319.56 335
9320.47 364
9321.38 375
9322.29 349
9323.20 355
9324.11 351
9325.03 315
9325.94 305
9326.85 337
9327.76 341
9328.67 341
9329.59 331
9330.50 275
9331.41 296
9332.32 316
9333.23 308
9334.15 365
9335.06 355
9335.97 338
9336.88 328
9337.79 319
9338.71 302
9339.62 277
9340.53 327
9341.44 299
9342.36 292
9343.27 359
9344.18 330
9345.09 332
9346.01 357
9346.92 337
9347.83 337
9348.75 294
9349.66 346
9350.57 354
9351.48 279
9352.40 277
9353.31 328
9354.22 318
9355.14 290
9356.05 297
9356.96 303
9357.88 327
9358.79 288
9359.70 337
9360.62 317
9361.53 314
9362.44 300
9363.36 281
9364.27 338
9365.19 348
9366.10 338
9367.01 335
9367.93 303
9368.84 315
9369.75 285
9370.67 325
9371.58 315
9372.50 328
9373.41 337
9374.32 286
9375.24 279
9376.15 268
9377.07 322
9377.98 312
9378.90 320
9379.81 355
9380.72 297
9381.64 302
9382.55 334
9383.47 287
9384.38 321
9385.30 348
9386.21 357
9387.13 338
9388.04 316
9388.96 344
9389.87 333
9390.79 342
9391.70 341
9392.62 361
9393.53 312
9394.45 380
9395.36 398
9396.28 415
9397.19 409
9398.11 353
9399.02 402
9399.94 399
9400.85 360
9401.77 430
9402.68 357
9403.60 301
9404.52 336
9405.43 344
9406.35 375
9407.26 356
9408.18 331
9409.09 399
9410.01 377
9410.93 328
9411.84 361
9412.76 384
9413.67 385
9414.59 397
9415.51 387
9416.42 365
9417.34 355
9418.26 360
9419.17 408
9420.09 381
9421.00 359
9421.92 323
9422.84 340
9423.75 362
9424.67 312
9425.59 337
9426.50 345
9427.42 341
9428.34 358
9429.25 336
9430.17 317
9431.09 391
9432.00 370
9432.92 370
9433.84 363
9434.76 347
9435.67 348
9436.59 362
9437.51 398
9438.42 422
9439.34 433
9440.26 453
9441.18 444
9442.09 454
9443.01 404
9443.93 421
9444.85 432
9445.76 467
9446.68 440
9447.60 412
9448.52 458
9449.43 402
9450.35 387
9451.27 426
9452.19 475
9453.11 485
9454.02 512
9454.94 567
9455.86 697
9456.78 760
9457.70 887
9458.62 827
9459.53 772
9460.45 723
9461.37 658
9462.29 590
9463.21 545
9464.13 432
9465.04 403
9465.96 414
9466.88 412
9467.80 429
9468.72 389
9469.64 417
9470.56 395
9471.48 402
9472.39 371
9473.31 351
9474.23 360
9475.15 343
9476.07 402
9476.99 422
9477.91 352
9478.83 423
9479.75 362
9480.67 359
9481.59 378
9482.51 365
9483.42 428
9484.34 437
9485.26 435
9486.18 446
9487.10 503
9488.02 426
9488.94 375
9489.86 382
9490.78 365
9491.70 353
9492.62 366
9493.54 338
9494.46 404
9495.38 427
9496.30 392
9497.22 387
9498.14 361
9499.06 364
9499.98 352
9500.90 336
9501.82 303
9502.74 387
9503.66 380
9504.58 443
9505.50 364
9506.43 369
9507.35 357
9508.27 368
9509.19 331
9510.11 334
9511.03 336
9511.95 373
9512.87 394
9513.79 352
9514.71 428
9515.63 379
9516.55 366
9517.48 423
9518.40 419
9519.32 412
9520.24 371
9521.16 430
9522.08 368
9523.00 421
9523.92 409
9524.85 400
9525.77 445
9526.69 449
9527.61 383
9528.53 464
9529.45 456
9530.38 469
9531.30 432
9532.22 447
9533.14 488
9534.06 499
9534.98 543
9535.91 544
9536.83 587
9537.75 600
9538.67 619
9539.60 635
9540.52 614
9541.44 549
9542.36 510
9543.28 460
9544.21 491
9545.13 484
9546.05 448
9546.97 411
9547.90 441
9548.82 431
9549.74 421
9550.66 405
9551.59 409
9552.51 436
9553.43 408
9554.36 397
9555.28 362
9556.20 412
9557.13 441
9558.05 385
9558.97 394
9559.89 432
9560.82 445
9561.74 459
9562.66 414
9563.59 444
9564.51 388
9565.43 408
9566.36 439
9567.28 434
9568.20 340
9569.13 395
9570.05 469
9570.98 387
9571.90 353
9572.82 371
9573.75 423
9574.67 367
9575.60 364
9576.52 371
9577.44 377
9578.37 337
9579.29 341
9580.22 385
9581.14 380
9582.06 422
9582.99 436
9583.91 454
9584.84 402
9585.76 438
9586.69 442
9587.61 379
9588.53 387
9589.46 439
9590.38 417
9591.31 360
9592.23 379
9593.16 417
9594.08 427
9595.01 392
9595.93 430
9596.86 418
9597.78 389
9598.71 455
9599.63 475
9600.56 459
9601.48 427
9602.41 406
9603.33 417
9604.26 402
9605.18 392
9606.11 423
9607.03 476
9607.96 448
9608.89 481
9609.81 455
9610.74 502
9611.66 448
9612.59 454
9613.51 519
9614.44 476
9615.37 478
9616.29 437
9617.22 459
9618.14 500
9619.07 515
9620.00 489
9620.92 433
9621.85 501
9622.77 567
9623.70 526
9624.63 509
9625.55 490
9626.48 476
9627.41 496
9628.33 511
9629.26 498
9630.19 561
9631.11 567
9632.04 484
9632.97 512
9633.89 505
9634.82 480
9635.75 606
9636.67 598
9637.60 591
9638.53 536
9639.45 541
9640.38 610
9641.31 614
9642.23 578
9643.16 615
9644.09 597
9645.02 640
9645.94 645
9646.87 606
9647.80 627
9648.73 700
9649.65 696
9650.58 637
9651.51 736
9652.44 782
9653.36 821
9654.29 833
9655.22 831
9656.15 778
9657.08 850
9658.00 852
9658.93 737
9659.86 738
9660.79 700
9661.72 675
9662.64 675
9663.57 660
9664.50 693
9665.43 723
9666.36 719
9667.28 671
9668.21 726
9669.14 744
9670.07 720
9671.00 707
9671.93 774
9672.86 807
9673.78 859
9674.71 779
9675.64 829
9676.57 765
9677.50 819
9678.43 813
9679.36 770
9680.29 823
9681.21 893
9682.14 885
9683.07 886
9684.00 924
9684.93 843
9685.86 835
9686.79 927
9687.72 957
9688.65 900
9689.58 941
9690.51 918
9691.44 867
9692.37 946
9693.30 1065
9694.23 963
9695.16 993
9696.09 996
9697.02 1073
9697.94 1019
9698.87 985
9699.80 1145
9700.73 1187
9701.66 1158
9702.59 1188
9703.52 1279
9704.45 1311
9705.39 1375
9706.32 1242
9707.25 1256
9708.18 1187
9709.11 1148
9710.04 1063
9710.97 1026
9711.90 1018
9712.83 1066
9713.76 1128
9714.69 1229
9715.62 1212
9716.55 1272
9717.48 1388
9718.41 1386
9719.34 1426
9720.27 1468
9721.21 1467
9722.14 1432
9723.07 1252
9724.00 1143
9724.93 1132
9725.86 1045
9726.79 982
9727.72 1035
9728.65 874
9729.59 862
9730.52 929
9731.45 865
9732.38 927
9733.31 949
9734.24 1001
9735.17 1053
9736.11 1096
9737.04 1105
9737.97 1031
9738.90 1040
9739.83 1066
9740.77 1047
9741.70 949
9742.63 906
9743.56 821
9744.49 784
9745.43 792
9746.36 803
9747.29 763
9748.22 821
9749.15 754
9750.09 747
9751.02 664
9751.95 683
9752.88 717
9753.82 774
9754.75 703
9755.68 684
9756.61 648
9757.55 589
9758.48 592
9759.41 628
9760.35 582
9761.28 541
9762.21 613
9763.14 675
9764.08 645
9765.01 586
9765.94 651
9766.88 650
9767.81 688
9768.74 705
9769.68 602
9770.61 567
9771.54 563
9772.48 616
9773.41 690
9774.34 664
9775.28 683
9776.21 610
9777.14 593
9778.08 629
9779.01 646
9779.94 613
9780.88 691
9781.81 668
9782.75 694
9783.68 701
9784.61 708
9785.55 724
9786.48 769
9787.42 680
9788.35 720
9789.28 728
9790.22 648
9791.15 693
9792.09 710
9793.02 629
9793.96 632
9794.89 620
9795.83 626
9796.76 643
9797.69 653
9798.63 601
9799.56 624
9800.50 643
9801.43 657
9802.37 669
9803.30 693
9804.24 622
9805.17 595
9806.11 665
9807.04 684
9807.98 571
9808.91 534
9809.85 544
9810.78 570
9811.72 496
9812.65 484
9813.59 510
9814.53 572
9815.46 493
9816.40 517
9817.33 545
9818.27 488
9819.20 516
9820.14 508
9821.07 460
9822.01 481
9822.95 462
9823.88 540
9824.82 576
9825.75 508
9826.69 487
9827.63 477
9828.56 473
9829.50 512
9830.43 528
9831.37 516
9832.31 482
9833.24 485
9834.18 457
9835.12 478
9836.05 430
9836.99 471
9837.93 437
9838.86 437
9839.80 482
9840.73 477
9841.67 537
9842.61 522
9843.55 481
9844.48 465
9845.42 403
9846.36 434
9847.29 479
9848.23 478
9849.17 459
9850.10 427
9851.04 424
9851.98 471
9852.92 453
9853.85 465
9854.79 453
9855.73 408
9856.67 408
9857.60 457
9858.54 492
9859.48 448
9860.42 436
9861.35 500
9862.29 529
9863.23 462
9864.17 475
9865.10 435
9866.04 458
9866.98 496
9867.92 468
9868.86 447
9869.79 488
9870.73 429
9871.67 414
9872.61 430
9873.55 463
9874.48 464
9875.42 430
9876.36 452
9877.30 393
9878.24 364
9879.18 379
9880.12 410
9881.05 433
9881.99 451
9882.93 425
9883.87 453
9884.81 400
9885.75 412
9886.69 441
9887.63 436
9888.56 500
9889.50 454
9890.44 407
9891.38 444
9892.32 422
9893.26 402
9894.20 456
9895.14 444
9896.08 409
9897.02 405
9897.96 414
9898.90 368
9899.84 380
9900.77 437
9901.71 482
9902.65 436
9903.59 449
9904.53 405
9905.47 478
9906.41 432
9907.35 368
9908.29 402
9909.23 430
9910.17 400
9911.11 434
9912.05 369
9912.99 433
9913.93 384
9914.87 376
9915.81 381
9916.75 404
9917.69 401
9918.63 391
9919.57 378
9920.52 489
9921.46 409
9922.40 405
9923.34 436
9924.28 429
9925.22 417
9926.16 457
9927.10 505
9928.04 583
9928.98 594
9929.92 642
9930.86 657
9931.80 688
9932.75 733
9933.69 726
9934.63 695
9935.57 688
9936.51 614
9937.45 555
9938.39 473
9939.33 489
9940.28 430
9941.22 456
9942.16 446
9943.10 408
9944.04 405
9944.98 404
9945.92 427
9946.87 373
9947.81 349
9948.75 407
9949.69 398
9950.63 367
9951.58 399
9952.52 392
9953.46 354
9954.40 380
9955.34 425
9956.29 418
9957.23 424
9958.17 439
9959.11 418
9960.06 445
9961.00 492
9961.94 422
9962.88 455
9963.83 375
9964.77 420
9965.71 396
9966.65 399
9967.60 379
9968.54 363
9969.48 407
9970.42 376
9971.37 388
9972.31 435
9973.25 452
9974.20 435
9975.14 452
9976.08 393
9977.03 349
9977.97 405
9978.91 404
9979.86 417
9980.80 418
9981.74 369
9982.69 394
9983.63 412
9984.57 359
9985.52 359
9986.46 392
9987.40 367
9988.35 376
9989.29 373
9990.23 329
9991.18 366
9992.12 333
9993.07 331
9994.01 431
9994.95 393
9995.90 396
9996.84 365
9997.79 322
9998.73 361
9999.67 404
10000.62 393
10001.56 373
10002.51 335
10003.45 311
10004.40 369
10005.34 344
10006.29 356
10007.23 346
10008.17 332
10009.12 298
10010.06 381
10011.01 323
10011.95 353
10012.90 322
10013.84 316
10014.79 402
10015.73 378
10016.68 341
10017.62 349
10018.57 281
10019.51 319
10020.46 348
10021.40 324
10022.35 308
10023.29 316
10024.24 335
10025.19 366
10026.13 347
10027.08 353
10028.02 346
10028.97 350
10029.91 338
10030.86 279
10031.80 317
10032.75 336
10033.70 364
10034.64 319
10035.59 314
10036.53 295
10037.48 296
10038.43 316
10039.37 274
10040.32 330
10041.26 296
10042.21 335
10043.16 323
10044.10 352
10045.05 344
10046.00 372
10046.94 429
10047.89 352
10048.84 287
10049.78 329
10050.73 310
10051.68 322
10052.62 303
10053.57 342
10054.52 316
10055.46 339
10056.41 346
10057.36 277
10058.30 297
10059.25 320
10060.20 312
10061.15 305
10062.09 283
10063.04 274
10063.99 300
10064.93 353
10065.88 280
10066.83 290
10067.78 318
10068.72 329
10069.67 306
10070.62 319
10071.57 314
10072.51 325
10073.46 312
10074.41 330
10075.36 316
10076.31 332
10077.25 333
10078.20 304
10079.15 334
10080.10 314
10081.05 335
10081.99 336
10082.94 322
10083.89 299
10084.84 283
10085.79 302
10086.74 291
10087.68 293
10088.63 292
10089.58 310
10090.53 305
10091.48 281
10092.43 317
10093.37 314
10094.32 283
10095.27 303
10096.22 288
10097.17 318
10098.12 269
10099.07 299
10100.02 329
10100.97 322
10101.91 310
10102.86 332
10103.81 291
10104.76 281
10105.71 325
10106.66 294
10107.61 292
10108.56 256
10109.51 297
10110.46 276
10111.41 272
10112.36 266
10113.31 305
10114.26 299
10115.21 326
10116.16 304
10117.11 287
10118.06 333
10119.01 321
10119.96 309
10120.91 281
10121.86 291
10122.81 285
10123.76 277
10124.71 298
10125.66 364
10126.61 273
10127.56 278
10128.51 292
10129.46 358
10130.41 321
10131.36 317
10132.31 286
10133.26 248
10134.21 340
10135.16 309
10136.11 287
10137.06 301
10138.01 294
10138.96 323
10139.91 305
10140.86 304
10141.82 350
10142.77 340
10143.72 345
10144.67 295
10145.62 312
10146.57 343
10147.52 328
10148.47 353
10149.42 347
10150.38 314
10151.33 336
10152.28 289
10153.23 274
10154.18 292
10155.13 282
10156.09 329
10157.04 323
10157.99 333
10158.94 338
10159.89 309
10160.84 343
10161.80 306
10162.75 327
10163.70 278
10164.65 308
10165.60 318
10166.56 322
10167.51 285
10168.46 328
10169.41 311
10170.36 323
10171.32 325
10172.27 360
10173.22 387
10174.17 319
10175.13 359
10176.08 418
10177.03 406
10177.98 423
10178.94 363
10179.89 331
10180.84 337
10181.80 348
10182.75 353
10183.70 369
10184.65 370
10185.61 380
10186.56 377
10187.51 404
10188.47 384
10189.42 335
10190.37 398
10191.33 351
10192.28 436
10193.23 421
10194.19 421
10195.14 414
10196.09 349
10197.05 385
10198.00 435
10198.95 455
10199.91 455
10200.86 447
10201.82 409
10202.77 409
10203.72 461
10204.68 442
10205.63 388
10206.58 467
10207.54 452
10208.49 477
10209.45 495
10210.40 456
10211.36 468
10212.31 425
10213.26 481
10214.22 539
10215.17 481
10216.13 529
10217.08 513
10218.04 453
10218.99 427
10219.94 421
10220.90 370
10221.85 389
10222.81 385
10223.76 436
10224.72 438
10225.67 398
10226.63 383
10227.58 396
10228.54 412
10229.49 427
10230.45 366
10231.40 338
10232.36 326
10233.31 318
10234.27 356
10235.22 334
10236.18 369
10237.14 395
10238.09 422
10239.05 455
10240.00 473
10240.96 521
10241.91 504
10242.87 494
10243.82 465
10244.78 499
10245.74 465
10246.69 406
10247.65 361
10248.60 396
10249.56 386
10250.52 361
10251.47 302
10252.43 338
10253.38 365
10254.34 389
10255.30 394
10256.25 342
10257.21 372
10258.17 349
10259.12 380
10260.08 359
10261.04 390
10261.99 335
10262.95 284
10263.91 302
10264.86 308
10265.82 326
10266.78 321
10267.73 374
10268.69 320
10269.65 316
10270.60 309
10271.56 354
10272.52 353
10273.47 295
10274.43 323
10275.39 328
10276.35 325
10277.30 294
10278.26 296
10279.22 344
10280.18 284
10281.13 289
10282.09 310
10283.05 310
10284.01 306
10284.96 274
10285.92 281
10286.88 326
10287.84 332
10288.79 331
10289.75 309
10290.71 298
10291.67 321
10292.63 327
10293.58 313
10294.54 321
10295.50 306
10296.46 333
10297.42 348
10298.38 356
10299.33 311
10300.29 308
10301.25 281
10302.21 314
10303.17 306
10304.13 351
10305.08 319
10306.04 297
10307.00 297
10307.96 297
10308.92 335
10309.88 326
10310.84 316
10311.80 292
10312.75 296
10313.71 290
10314.67 296
10315.63 315
10316.59 334
10317.55 323
10318.51 302
10319.47 313
10320.43 320
10321.39 286
10322.35 309
10323.31 300
10324.27 278
10325.23 249
10326.18 293
10327.14 336
10328.10 308
10329.06 323
10330.02 293
10330.98 314
10331.94 384
10332.90 375
10333.86 375
10334.82 382
10335.78 373
10336.74 368
10337.70 375
10338.66 357
10339.62 400
10340.58 319
10341.54 318
10342.50 350
10343.46 340
10344.43 331
10345.39 349
10346.35 304
10347.31 271
10348.27 328
10349.23 313
10350.19 290
10351.15 341
10352.11 325
10353.07 314
10354.03 279
10354.99 244
10355.95 293
10356.91 305
10357.88 293
10358.84 295
10359.80 328
10360.76 309
10361.72 273
10362.68 287
10363.64 309
10364.60 280
10365.57 243
10366.53 309
10367.49 262
10368.45 245
10369.41 259
10370.37 299
10371.34 309
10372.30 268
10373.26 290
10374.22 273
10375.18 281
10376.14 288
10377.11 268
10378.07 260
10379.03 252
10379.99 307
10380.95 301
10381.92 300
10382.88 254
10383.84 271
10384.80 279
10385.77 246
10386.73 233
10387.69 281
10388.65 269
10389.62 285
10390.58 269
10391.54 248
10392.50 284
10393.47 266
10394.43 269
10395.39 289
10396.35 283
10397.32 287
10398.28 263
10399.24 259
10400.21 282
10401.17 264
10402.13 287
10403.10 271
10404.06 274
10405.02 259
10405.99 278
10406.95 267
10407.91 264
10408.88 297
10409.84 251
10410.80 287
10411.77 285
10412.73 281
10413.69 319
10414.66 319
10415.62 288
10416.58 279
10417.55 318
10418.51 330
10419.48 329
10420.44 297
10421.40 325
10422.37 337
10423.33 360
10424.30 339
10425.26 310
10426.23 302
10427.19 318
10428.15 300
10429.12 252
10430.08 286
10431.05 340
10432.01 301
10432.98 310
10433.94 268
10434.91 287
10435.87 254
10436.83 293
10437.80 313
10438.76 260
10439.73 262
10440.69 235
10441.66 244
10442.62 248
10443.59 216
10444.55 246
10445.52 223
10446.48 248
10447.45 231
10448.41 250
10449.38 265
10450.35 233
10451.31 208
10452.28 221
10453.24 258
10454.21 245
10455.17 216
10456.14 267
10457.10 237
10458.07 242
10459.04 240
10460.00 261
10460.97 236
10461.93 275
10462.90 283
10463.87 249
10464.83 226
10465.80 273
10466.76 303
10467.73 243
10468.70 223
10469.66 213
10470.63 215
10471.59 234
10472.56 242
10473.53 228
10474.49 207
10475.46 228
10476.43 262
10477.39 244
10478.36 254
10479.33 240
10480.29 228
10481.26 257
10482.23 230
10483.19 260
10484.16 230
10485.13 256
10486.09 219
10487.06 211
10488.03 194
10489.00 205
10489.96 226
10490.93 254
10491.90 235
10492.87 263
10493.83 222
10494.80 250
10495.77 261
10496.73 253
10497.70 259
10498.67 237
10499.64 252
10500.61 220
10501.57 231
10502.54 282
10503.51 231
10504.48 227
10505.44 243
10506.41 246
10507.38 234
10508.35 237
10509.32 242
10510.28 236
10511.25 209
10512.22 220
10513.19 236
10514.16 209
10515.13 250
10516.09 223
10517.06 251
10518.03 293
10519.00 231
10519.97 213
10520.94 284
10521.91 290
10522.87 285
10523.84 261
10524.81 257
10525.78 260
10526.75 259
10527.72 270
10528.69 217
10529.66 233
10530.63 247
10531.59 230
10532.56 186
10533.53 221
10534.50 247
10535.47 254
10536.44 224
10537.41 198
10538.38 173
10539.35 220
10540.32 229
10541.29 196
10542.26 227
10543.23 226
10544.20 257
10545.17 253
10546.14 251
10547.11 233
10548.08 247
10549.05 281
10550.02 265
10550.99 261
10551.96 254
10552.93 252
10553.90 245
10554.87 265
10555.84 212
10556.81 235
10557.78 242
10558.75 263
10559.72 235
10560.69 240
10561.66 262
10562.63 238
10563.60 286
10564.57 275
10565.54 258
10566.51 309
10567.48 265
10568.45 289
10569.42 284
10570.40 296
10571.37 265
10572.34 238
10573.31 239
10574.28 228
10575.25 248
10576.22 258
10577.19 273
10578.16 222
10579.14 281
10580.11 322
10581.08 249
10582.05 228
10583.02 246
10583.99 256
10584.96 251
10585.94 247
10586.91 233
10587.88 217
10588.85 262
10589.82 235
10590.79 279
10591.77 271
10592.74 259
10593.71 282
10594.68 257
10595.65 251
10596.63 241
10597.60 247
10598.57 258
10599.54 258
10600.52 261
10601.49 303
10602.46 322
10603.43 280
10604.41 252
10605.38 270
10606.35 300
10607.32 257
10608.30 270
10609.27 263
10610.24 246
10611.21 278
10612.19 252
10613.16 240
10614.13 224
10615.11 255
10616.08 326
10617.05 287
10618.02 271
10619.00 240
10619.97 241
10620.94 267
10621.92 266
10622.89 294
10623.86 272
10624.84 212
10625.81 264
10626.78 282
10627.76 241
10628.73 279
10629.71 267
10630.68 265
10631.65 274
10632.63 286
10633.60 273
10634.57 263
10635.55 279
10636.52 262
10637.50 267
10638.47 294
10639.44 311
10640.42 303
10641.39 351
10642.37 412
10643.34 395
10644.31 439
10645.29 447
10646.26 389
10647.24 404
10648.21 358
10649.19 361
10650.16 372
10651.14 365
10652.11 342
10653.09 260
10654.06 299
10655.04 274
10656.01 270
10656.98 270
10657.96 267
10658.93 269
10659.91 240
10660.88 297
10661.86 316
10662.84 264
10663.81 278
10664.79 291
10665.76 242
10666.74 272
10667.71 274
10668.69 221
10669.66 264
10670.64 315
10671.61 270
10672.59 261
10673.56 282
10674.54 259
10675.52 287
10676.49 287
10677.47 290
10678.44 246
10679.42 229
10680.40 295
10681.37 275
10682.35 287
10683.32 286
10684.30 322
10685.28 304
10686.25 262
10687.23 266
10688.20 259
10689.18 268
10690.16 273
10691.13 279
10692.11 232
10693.09 216
10694.06 223
10695.04 245
10696.02 243
10696.99 265
10697.97 248
10698.95 276
10699.92 225
10700.90 243
10701.88 239
10702.85 245
10703.83 281
10704.81 286
10705.79 229
10706.76 231
10707.74 231
10708.72 224
10709.70 226
10710.67 183
10711.65 233
10712.63 248
10713.60 224
10714.58 241
10715.56 238
10716.54 223
10717.52 271
10718.49 261
10719.47 272
10720.45 229
10721.43 223
10722.40 261
10723.38 279
10724.36 232
10725.34 219
10726.32 232
10727.29 277
10728.27 199
10729.25 207
10730.23 208
10731.21 207
10732.19 223
10733.16 200
10734.14 242
10735.12 224
10736.10 229
10737.08 199
10738.06 206
10739.03 258
10740.01 214
10740.99 195
10741.97 220
10742.95 217
10743.93 223
10744.91 244
10745.89 234
10746.87 259
10747.84 259
10748.82 250
10749.80 246
10750.78 231
10751.76 252
10752.74 245
10753.72 214
10754.70 223
10755.68 223
10756.66 236
10757.64 241
10758.62 265
10759.60 245
10760.58 234
10761.56 234
10762.54 254
10763.52 224
10764.50 249
10765.48 254
10766.45 248
10767.43 241
10768.41 236
10769.39 217
10770.38 254
10771.36 274
10772.34 258
10773.32 213
10774.30 236
10775.28 245
10776.26 245
10777.24 229
10778.22 261
10779.20 258
10780.18 239
10781.16 271
10782.14 303
10783.12 294
10784.10 237
10785.08 241
10786.06 264
10787.04 278
10788.02 300
10789.00 259
10789.99 259
10790.97 233
10791.95 269
10792.93 291
10793.91 301
10794.89 255
10795.87 264
10796.85 262
10797.84 285
10798.82 277
10799.80 218
10800.78 278
10801.76 283
10802.74 222
10803.72 230
10804.71 248
10805.69 243
10806.67 223
10807.65 238
10808.63 260
10809.61 236
10810.60 217
10811.58 246
10812.56 245
10813.54 248
10814.52 249
10815.51 284
10816.49 280
10817.47 283
10818.45 274
10819.44 257
10820.42 250
10821.40 269
10822.38 222
10823.37 234
10824.35 255
10825.33 289
10826.31 295
10827.30 293
10828.28 216
10829.26 230
10830.24 264
10831.23 261
10832.21 271
10833.19 199
10834.18 238
10835.16 207
10836.14 262
10837.13 267
10838.11 266
10839.09 224
10840.07 220
10841.06 236
10842.04 247
10843.02 261
10844.01 276
10844.99 260
10845.98 256
10846.96 262
10847.94 277
10848.93 241
10849.91 290
10850.89 294
10851.88 248
10852.86 247
10853.84 265
10854.83 285
10855.81 280
10856.80 301
10857.78 307
10858.77 273
10859.75 255
10860.73 248
10861.72 252
10862.70 257
10863.69 293
10864.67 286
10865.66 269
10866.64 276
10867.62 282
10868.61 286
10869.59 271
10870.58 285
10871.56 276
10872.55 329
10873.53 309
10874.52 297
10875.50 241
10876.49 265
10877.47 357
10878.46 304
10879.44 303
10880.43 292
10881.41 291
10882.40 328
10883.38 325
10884.37 316
10885.35 317
10886.34 331
10887.32 342
10888.31 365
10889.29 336
10890.28 329
10891.27 396
10892.25 351
10893.24 361
10894.22 325
10895.21 307
10896.19 368
10897.18 349
10898.17 310
10899.15 310
10900.14 380
10901.12 314
10902.11 319
10903.10 339
10904.08 352
10905.07 373
10906.05 299
10907.04 328
10908.03 378
10909.01 333
10910.00 353
10910.99 326
10911.97 355
10912.96 355
10913.95 319
10914.93 350
10915.92 392
10916.91 416
10917.89 388
10918.88 363
10919.87 357
10920.85 389
10921.84 437
10922.83 413
10923.81 379
10924.80 370
10925.79 415
10926.78 448
10927.76 421
10928.75 393
10929.74 430
10930.73 391
10931.71 413
10932.70 422
10933.69 422
10934.68 410
10935.66 376
10936.65 377
10937.64 406
10938.63 456
10939.61 440
10940.60 403
10941.59 424
10942.58 395
10943.57 505
10944.55 507
10945.54 489
10946.53 533
10947.52 521
10948.51 544
10949.49 566
10950.48 517
10951.47 566
10952.46 595
10953.45 564
10954.44 561
10955.42 537
10956.41 579
10957.40 610
10958.39 579
10959.38 663
10960.37 760
10961.36 807
10962.34 782
10963.33 894
10964.32 884
10965.31 846
10966.30 855
10967.29 794
10968.28 756
10969.27 773
10970.26 670
10971.25 602
10972.24 587
10973.22 634
10974.21 610
10975.20 696
10976.19 583
10977.18 555
10978.17 557
10979.16 555
10980.15 606
10981.14 578
10982.13 594
10983.12 618
10984.11 647
10985.10 670
10986.09 624
10987.08 669
10988.07 705
10989.06 676
10990.05 651
10991.04 631
10992.03 647
10993.02 677
10994.01 646
10995.00 691
10995.99 680
10996.98 705
10997.97 805
10998.96 871
10999.95 964
11000.94 1021
11001.93 1192
11002.92 1418
11003.92 1516
11004.91 1603
11005.90 1669
11006.89 1597
11007.88 1515
11008.87 1378
11009.86 1256
11010.85 1081
11011.84 961
11012.83 808
11013.82 766
11014.82 724
11015.81 649
11016.80 629
11017.79 648
11018.78 610
11019.77 584
11020.76 570
11021.76 596
11022.75 569
11023.74 522
11024.73 477
11025.72 554
11026.71 548
11027.70 556
11028.70 536
11029.69 476
11030.68 494
11031.67 516
11032.66 493
11033.66 440
11034.65 441
11035.64 465
11036.63 435
11037.62 481
11038.62 406
11039.61 423
11040.60 451
11041.59 451
11042.59 446
11043.58 385
11044.57 460
11045.56 454
11046.56 417
11047.55 394
11048.54 408
11049.53 419
11050.53 450
11051.52 472
11052.51 341
11053.51 393
11054.50 397
11055.49 421
11056.49 366
11057.48 330
11058.47 306
11059.46 356
11060.46 354
11061.45 367
11062.44 323
11063.44 340
11064.43 373
11065.42 335
11066.42 331
11067.41 368
11068.41 350
11069.40 353
11070.39 364
11071.39 354
11072.38 349
11073.37 366
11074.37 357
11075.36 330
11076.36 355
11077.35 354
11078.34 315
11079.34 349
11080.33 346
11081.33 381
11082.32 376
11083.31 353
11084.31 376
11085.30 377
11086.30 373
11087.29 394
11088.29 366
11089.28 356
11090.28 372
11091.27 344
11092.27 339
11093.26 355
11094.25 341
11095.25 368
11096.24 392
11097.24 376
11098.23 333
11099.23 356
11100.22 364
11101.22 321
11102.21 334
11103.21 334
11104.20 330
11105.20 328
11106.20 311
11107.19 345
11108.19 337
11109.18 339
11110.18 364
11111.17 346
11112.17 357
11113.16 282
11114.16 251
11115.15 314
11116.15 321
11117.15 342
11118.14 312
11119.14 321
11120.13 281
11121.13 327
11122.13 313
11123.12 322
11124.12 306
11125.11 319
11126.11 320
11127.11 357
11128.10 344
11129.10 285
11130.10 361
11131.09 341
11132.09 377
11133.09 323
11134.08 318
11135.08 309
11136.07 296
11137.07 334
11138.07 309
11139.07 260
11140.06 307
11141.06 301
11142.06 312
11143.05 252
11144.05 278
11145.05 312
11146.04 302
11147.04 344
11148.04 313
11149.04 313
11150.03 346
11151.03 315
11152.03 290
11153.02 319
11154.02 312
11155.02 332
11156.02 324
11157.01 304
11158.01 287
11159.01 275
11160.01 286
11161.01 281
11162.00 319
11163.00 348
11164.00 336
11165.00 264
11165.99 243
11166.99 245
11167.99 299
11168.99 275
11169.99 277
11170.99 252
11171.98 304
11172.98 358
11173.98 288
11174.98 283
11175.98 301
11176.98 346
11177.97 317
11178.97 271
11179.97 302
11180.97 301
11181.97 284
11182.97 299
11183.97 284
11184.96 303
11185.96 312
11186.96 281
11187.96 296
11188.96 239
11189.96 266
11190.96 279
11191.96 280
11192.96 308
11193.96 361
11194.96 356
11195.96 367
11196.95 316
11197.95 345
11198.95 328
11199.95 360
11200.95 324
11201.95 316
11202.95 303
11203.95 307
11204.95 283
11205.95 271
11206.95 319
11207.95 294
11208.95 330
11209.95 297
11210.95 267
11211.95 333
11212.95 365
11213.95 318
11214.95 359
11215.95 326
11216.95 298
11217.95 293
11218.95 285
11219.95 317
11220.95 314
11221.95 266
11222.95 254
11223.95 282
11224.95 293
11225.96 260
11226.96 263
11227.96 271
11228.96 246
11229.96 300
11230.96 294
11231.96 286
11232.96 233
11233.96 266
11234.96 262
11235.96 215
11236.97 276
11237.97 257
11238.97 245
11239.97 228
11240.97 249
11241.97 255
11242.97 256
11243.98 283
11244.98 276
11245.98 258
11246.98 270
11247.98 241
11248.98 272
11249.98 277
11250.99 253
11251.99 250
11252.99 262
11253.99 247
11254.99 266
11256.00 273
11257.00 286
11258.00 303
11259.00 280
11260.00 286
11261.01 250
11262.01 254
11263.01 274
11264.01 261
11265.02 253
11266.02 260
11267.02 235
11268.02 276
11269.03 271
11270.03 261
11271.03 274
11272.03 257
11273.04 229
11274.04 251
11275.04 259
11276.05 231
11277.05 273
11278.05 279
11279.05 212
11280.06 258
11281.06 298
11282.06 294
11283.07 257
11284.07 283
11285.07 293
11286.08 289
11287.08 268
11288.08 268
11289.09 275
11290.09 273
11291.09 264
11292.10 236
11293.10 280
11294.11 271
11295.11 280
11296.11 239
11297.12 247
11298.12 266
11299.13 257
11300.13 273
11301.13 304
11302.14 244
11303.14 246
11304.15 210
11305.15 240
11306.15 261
11307.16 240
11308.16 264
11309.17 275
11310.17 221
11311.18 273
11312.18 257
11313.18 268
11314.19 265
11315.19 331
11316.20 337
11317.20 367
11318.21 334
11319.21 376
11320.22 313
11321.22 347
11322.23 342
11323.23 289
11324.24 311
11325.24 270
11326.25 239
11327.25 239
11328.26 264
11329.26 253
11330.27 269
11331.27 245
11332.28 277
11333.29 269
11334.29 260
11335.30 278
11336.30 243
11337.31 216
11338.31 223
11339.32 217
11340.33 226
11341.33 254
11342.34 302
11343.34 279
11344.35 241
11345.35 268
11346.36 295
11347.37 246
11348.37 253
11349.38 242
11350.39 231
11351.39 249
11352.40 289
11353.40 261
11354.41 221
11355.42 253
11356.42 256
11357.43 280
11358.44 242
11359.44 212
11360.45 231
11361.46 235
11362.46 257
11363.47 247
11364.48 213
11365.48 231
11366.49 243
11367.50 238
11368.50 205
11369.51 210
11370.52 208
11371.53 252
11372.53 236
11373.54 218
11374.55 206
11375.56 230
11376.56 235
11377.57 238
11378.58 238
11379.59 250
11380.59 250
11381.60 252
11382.61 239
11383.62 202
11384.62 250
11385.63 233
11386.64 244
11387.65 245
11388.65 229
11389.66 230
11390.67 235
11391.68 253
11392.69 217
11393.69 252
11394.70 227
11395.71 205
11396.72 187
11397.73 233
11398.74 256
11399.74 261
11400.75 243
11401.76 244
11402.77 219
11403.78 223
11404.79 201
11405.80 263
11406.80 227
11407.81 180
11408.82 211
11409.83 221
11410.84 232
11411.85 222
11412.86 245
11413.87 260
11414.88 246
11415.89 265
11416.89 280
11417.90 255
11418.91 250
11419.92 263
11420.93 274
11421.94 213
11422.95 185
11423.96 199
11424.97 223
11425.98 191
11426.99 266
11428.00 253
11429.01 227
11430.02 198
11431.03 222
11432.04 225
11433.05 218
11434.06 224
11435.07 212
11436.08 252
11437.09 224
11438.10 228
11439.11 229
11440.12 235
11441.13 213
11442.14 245
11443.15 268
11444.16 232
11445.17 245
11446.18 277
11447.19 270
11448.20 277
11449.21 260
11450.22 242
11451.23 227
11452.24 241
11453.25 263
11454.27 226
11455.28 265
11456.29 273
11457.30 243
11458.31 218
11459.32 252
11460.33 187
11461.34 221
11462.35 214
11463.36 282
11464.38 284
11465.39 221
11466.40 231
11467.41 258
11468.42 257
11469.43 250
11470.44 244
11471.46 231
11472.47 246
11473.48 265
11474.49 279
11475.50 246
11476.52 255
11477.53 257
11478.54 221
11479.55 210
11480.56 243
11481.57 264
11482.59 257
11483.60 261
11484.61 238
11485.62 237
11486.64 249
11487.65 244
11488.66 184
11489.67 210
11490.69 238
11491.70 248
11492.71 221
11493.72 240
11494.74 233
11495.75 228
11496.76 257
11497.77 214
11498.79 196
11499.80 228
11500.81 214
11501.83 249
11502.84 240
11503.85 228
11504.86 233
11505.88 259
11506.89 264
11507.90 241
11508.92 259
11509.93 259
11510.94 253
11511.96 237
11512.97 255
11513.98 267
11515.00 271
11516.01 286
11517.02 232
11518.04 244
11519.05 247
11520.07 212
11521.08 267
11522.09 301
11523.11 276
11524.12 254
11525.13 225
11526.15 228
11527.16 272
11528.18 200
11529.19 245
11530.21 250
11531.22 288
11532.23 262
11533.25 237
11534.26 232
11535.28 271
11536.29 255
11537.31 237
11538.32 219
11539.34 259
11540.35 252
11541.36 251
11542.38 272
11543.39 275
11544.41 280
11545.42 274
11546.44 260
11547.45 255
11548.47 256
11549.48 250
11550.50 317
11551.51 314
11552.53 289
11553.54 299
11554.56 316
11555.57 264
11556.59 255
11557.61 306
11558.62 291
11559.64 267
11560.65 308
11561.67 341
11562.68 325
11563.70 320
11564.71 307
11565.73 315
11566.75 269
11567.76 334
11568.78 314
11569.79 335
11570.81 332
11571.83 314
11572.84 315
11573.86 386
11574.87 317
11575.89 325
11576.91 336
11577.92 365
11578.94 383
11579.96 417
11580.97 350
11581.99 360
11583.00 407
11584.02 381
11585.04 411
11586.05 411
11587.07 440
11588.09 479
11589.10 488
11590.12 468
11591.14 415
11592.16 429
11593.17 429
11594.19 492
11595.21 527
11596.22 539
11597.24 575
11598.26 596
11599.28 641
11600.29 773
11601.31 926
11602.33 1008
11603.34 1036
11604.36 1176
11605.38 1238
11606.40 1180
11607.41 1178
11608.43 1077
11609.45 910
11610.47 803
11611.49 710
11612.50 616
11613.52 532
11614.54 477
11615.56 462
11616.58 411
11617.59 365
11618.61 399
11619.63 376
11620.65 388
11621.67 415
11622.68 408
11623.70 374
11624.72 366
11625.74 370
11626.76 355
11627.78 351
11628.79 372
11629.81 399
11630.83 359
11631.85 353
11632.87 328
11633.89 355
11634.91 368
11635.93 325
11636.94 310
11637.96 309
11638.98 321
11640.00 323
11641.02 322
11642.04 347
11643.06 322
11644.08 317
11645.10 317
11646.12 367
11647.14 329
11648.16 269
11649.17 314
11650.19 298
11651.21 267
11652.23 245
11653.25 246
11654.27 259
11655.29 273
11656.31 222
11657.33 271
11658.35 306
11659.37 271
11660.39 261
11661.41 232
11662.43 236
11663.45 272
11664.47 237
11665.49 255
11666.51 260
11667.53 260
11668.55 284
11669.57 280
11670.59 296
11671.61 288
11672.63 232
11673.65 298
11674.67 271
11675.70 295
11676.72 282
11677.74 233
11678.76 289
11679.78 271
11680.80 266
11681.82 290
11682.84 314
11683.86 266
11684.88 295
11685.90 292
11686.92 281
11687.95 265
11688.97 287
11689.99 254
11691.01 236
11692.03 259
11693.05 291
11694.07 269
11695.10 272
11696.12 279
11697.14 282
11698.16 299
11699.18 272
11700.20 309
11701.22 270
11702.25 228
11703.27 229
11704.29 266
11705.31 258
11706.33 260
11707.36 263
11708.38 254
11709.40 311
11710.42 286
11711.44 282
11712.47 293
11713.49 287
11714.51 242
11715.53 263
11716.56 268
11717.58 287
11718.60 252
11719.62 279
11720.65 262
11721.67 238
11722.69 291
11723.71 253
11724.74 267
11725.76 201
11726.78 273
11727.80 278
11728.83 231
11729.85 242
11730.87 251
11731.90 275
11732.92 265
11733.94 238
11734.97 236
11735.99 220
11737.01 231
11738.04 192
11739.06 222
11740.08 205
11741.11 219
11742.13 227
11743.15 248
11744.18 269
11745.20 232
11746.22 261
11747.25 234
11748.27 233
11749.30 249
11750.32 230
11751.34 239
11752.37 252
11753.39 245
11754.42 270
11755.44 272
11756.46 261
11757.49 224
11758.51 269
11759.54 227
11760.56 242
11761.58 235
11762.61 294
11763.63 240
11764.66 251
11765.68 249
11766.71 255
11767.73 233
11768.76 253
11769.78 223
11770.81 225
11771.83 226
11772.86 253
11773.88 257
11774.91 238
11775.93 234
11776.96 247
11777.98 194
11779.01 224
11780.03 253
11781.06 226
11782.08 271
11783.11 260
11784.13 243
11785.16 210
11786.18 231
11787.21 240
11788.23 248
11789.26 256
11790.28 248
11791.31 243
11792.34 210
11793.36 206
11794.39 217
11795.41 240
11796.44 240
11797.47 265
11798.49 282
11799.52 265
11800.54 268
11801.57 229
11802.60 244
11803.62 231
11804.65 230
11805.67 273
11806.70 270
11807.73 288
11808.75 286
11809.78 241
11810.81 234
11811.83 228
11812.86 222
11813.89 246
11814.91 284
11815.94 263
11816.97 243
11817.99 238
11819.02 251
11820.05 261
11821.07 235
11822.10 243
11823.13 271
11824.16 278
11825.18 255
11826.21 290
11827.24 268
11828.26 263
11829.29 280
11830.32 277
11831.35 273
11832.37 286
11833.40 270
11834.43 247
11835.46 227
11836.48 262
11837.51 256
11838.54 271
11839.57 227
11840.59 234
11841.62 242
11842.65 219
11843.68 314
11844.71 275
11845.73 304
11846.76 238
11847.79 275
11848.82 226
11849.85 250
11850.88 268
11851.90 262
11852.93 297
11853.96 271
11854.99 246
11856.02 321
11857.05 284
11858.07 283
11859.10 250
11860.13 264
11861.16 287
11862.19 240
11863.22 314
11864.25 302
11865.28 300
11866.30 296
11867.33 299
11868.36 324
11869.39 298
11870.42 323
11871.45 369
11872.48 314
11873.51 339
11874.54 299
11875.57 293
11876.60 331
11877.63 311
11878.65 306
11879.68 299
11880.71 278
11881.74 314
11882.77 301
11883.80 347
11884.83 361
11885.86 366
11886.89 372
11887.92 385
11888.95 377
11889.98 387
11891.01 349
11892.04 348
11893.07 330
11894.10 322
11895.13 379
11896.16 376
11897.19 440
11898.22 369
11899.25 342
11900.28 411
11901.31 444
11902.34 440
11903.38 499
11904.41 488
11905.44 583
11906.47 697
11907.50 673
11908.53 621
11909.56 489
11910.59 547
11911.62 507
11912.65 491
11913.68 498
11914.71 449
11915.75 466
11916.78 473
11917.81 485
11918.84 434
11919.87 428
11920.90 462
11921.93 467
11922.96 434
11924.00 422
11925.03 395
11926.06 405
11927.09 405
11928.12 439
11929.15 460
11930.18 571
11931.22 571
11932.25 611
11933.28 638
11934.31 689
11935.34 743
11936.38 820
11937.41 780
11938.44 815
11939.47 766
11940.50 728
11941.54 685
11942.57 601
11943.60 543
11944.63 527
11945.67 452
11946.70 458
11947.73 458
11948.76 384
11949.80 415
11950.83 390
11951.86 387
11952.89 403
11953.93 347
11954.96 324
11955.99 326
11957.02 370
11958.06 341
11959.09 300
11960.12 353
11961.16 335
11962.19 326
11963.22 322
11964.26 332
11965.29 317
11966.32 341
11967.36 358
11968.39 350
11969.42 328
11970.46 319
11971.49 318
11972.52 338
11973.56 357
11974.59 309
11975.62 346
11976.66 313
11977.69 322
11978.73 353
11979.76 353
11980.79 408
11981.83 347
11982.86 311
11983.89 321
11984.93 362
11985.96 321
11987.00 307
11988.03 341
11989.07 313
11990.10 326
11991.13 302
11992.17 311
11993.20 330
11994.24 338
11995.27 325
11996.31 308
11997.34 301
11998.38 310
11999.41 315
12000.45 299
12001.48 306
12002.51 338
12003.55 376
12004.58 336
12005.62 307
12006.65 315
12007.69 373
12008.72 375
12009.76 362
12010.80 384
12011.83 392
12012.87 372
12013.90 337
12014.94 369
12015.97 352
12017.01 372
12018.04 435
12019.08 432
12020.11 379
12021.15 419
12022.19 414
12023.22 398
12024.26 406
12025.29 427
12026.33 407
12027.36 383
12028.40 348
12029.44 360
12030.47 382
12031.51 372
12032.54 366
12033.58 371
12034.62 384
12035.65 379
12036.69 370
12037.73 356
12038.76 320
12039.80 342
12040.84 361
12041.87 398
12042.91 406
12043.94 408
12044.98 388
12046.02 351
12047.06 351
12048.09 375
12049.13 373
12050.17 372
12051.20 374
12052.24 350
12053.28 331
12054.31 395
12055.35 422
12056.39 408
12057.43 419
12058.46 408
12059.50 427
12060.54 492
12061.57 477
12062.61 419
12063.65 412
12064.69 399
12065.72 403
12066.76 420
12067.80 398
12068.84 416
12069.88 422
12070.91 435
12071.95 424
12072.99 452
12074.03 463
12075.06 439
12076.10 444
12077.14 395
12078.18 474
12079.22 415
12080.26 456
12081.29 441
12082.33 431
12083.37 458
12084.41 439
12085.45 439
12086.49 428
12087.52 451
12088.56 502
12089.60 499
12090.64 442
12091.68 462
12092.72 445
12093.76 474
12094.79 485
12095.83 526
12096.87 539
12097.91 539
12098.95 556
12099.99 594
12101.03 557
12102.07 597
12103.11 615
12104.15 651
12105.19 747
12106.22 774
12107.26 761
12108.30 893
12109.34 907
12110.38 895
12111.42 840
12112.46 820
12113.50 667
12114.54 617
12115.58 560
12116.62 545
12117.66 535
12118.70 490
12119.74 469
12120.78 446
12121.82 414
12122.86 378
12123.90 380
12124.94 381
12125.98 381
12127.02 305
12128.06 334
12129.10 346
12130.14 341
12131.18 378
12132.22 376
12133.26 333
12134.30 288
12135.34 298
12136.38 339
12137.42 314
12138.47 317
12139.51 288
12140.55 288
12141.59 299
12142.63 277
12143.67 305
12144.71 315
12145.75 332
12146.79 300
12147.83 314
12148.87 344
12149.92 326
12150.96 346
12152.00 318
12153.04 275
12154.08 317
12155.12 315
12156.16 311
12157.21 310
12158.25 275
12159.29 268
12160.33 261
12161.37 286
12162.41 289
12163.46 248
12164.50 294
12165.54 304
12166.58 282
12167.62 275
12168.67 269
12169.71 265
12170.75 312
12171.79 280
12172.83 279
12173.88 268
12174.92 299
12175.96 264
12177.00 275
12178.05 291
12179.09 301
12180.13 296
12181.17 279
12182.22 256
12183.26 286
12184.30 269
12185.34 300
12186.39 325
12187.43 345
12188.47 303
12189.51 318
12190.56 327
12191.60 294
12192.64 318
12193.69 295
12194.73 317
12195.77 329
12196.82 299
12197.86 284
12198.90 311
12199.95 293
12200.99 304
12202.03 299
12203.08 321
12204.12 271
12205.16 302
12206.21 314
12207.25 289
12208.29 283
12209.34 274
12210.38 289
12211.43 288
12212.47 312
12213.51 289
12214.56 305
12215.60 262
12216.65 256
12217.69 329
12218.73 289
12219.78 320
12220.82 322
12221.87 285
12222.91 324
12223.96 314
12225.00 278
12226.04 284
12227.09 272
12228.13 277
12229.18 330
12230.22 345
12231.27 330
12232.31 340
12233.36 339
12234.40 287
12235.45 313
12236.49 328
12237.54 327
12238.58 309
12239.63 327
12240.67 319
12241.72 326
12242.76 299
12243.81 265
12244.85 263
12245.90 281
12246.94 255
12247.99 268
12249.03 256
12250.08 274
12251.12 273
12252.17 247
12253.22 239
12254.26 242
12255.31 243
12256.35 247
12257.40 279
12258.44 288
12259.49 260
12260.54 299
12261.58 281
12262.63 280
12263.67 269
12264.72 248
12265.77 258
12266.81 289
12267.86 295
12268.91 274
12269.95 274
12271.00 246
12272.04 233
12273.09 275
12274.14 252
12275.18 266
12276.23 283
12277.28 253
12278.32 232
12279.37 224
12280.42 237
12281.46 263
12282.51 283
12283.56 266
12284.61 228
12285.65 242
12286.70 252
12287.75 268
12288.79 231
12289.84 246
12290.89 247
12291.94 240
12292.98 231
12294.03 229
12295.08 259
12296.13 271
12297.17 246
12298.22 238
12299.27 222
12300.32 223
12301.36 225
12302.41 243
12303.46 242
12304.51 247
12305.55 253
12306.60 219
12307.65 239
12308.70 221
12309.75 206
12310.79 289
12311.84 262
12312.89 247
12313.94 231
12314.99 214
12316.04 227
12317.08 232
12318.13 226
12319.18 255
12320.23 232
12321.28 246
12322.33 213
12323.37 187
12324.42 204
12325.47 205
12326.52 231
12327.57 235
12328.62 182
12329.67 214
12330.72 234
12331.77 214
12332.81 217
12333.86 235
12334.91 224
12335.96 224
12337.01 210
12338.06 213
12339.11 195
12340.16 246
12341.21 239
12342.26 212
12343.31 230
12344.36 211
12345.41 223
12346.46 243
12347.51 206
12348.56 228
12349.61 240
12350.65 236
12351.70 221
12352.75 252
12353.80 236
12354.85 249
12355.90 242
12356.95 252
12358.00 249
12359.05 231
12360.11 229
12361.16 210
12362.21 201
12363.26 266
12364.31 239
12365.36 223
12366.41 245
12367.46 225
12368.51 249
12369.56 234
12370.61 203
12371.66 195
12372.71 194
12373.76 217
12374.81 226
12375.86 252
12376.91 252
12377.97 260
12379.02 247
12380.07 255
12381.12 239
12382.17 250
12383.22 229
12384.27 240
12385.32 249
12386.37 226
12387.43 187
12388.48 235
12389.53 264
12390.58 267
12391.63 227
12392.68 176
12393.74 200
12394.79 245
12395.84 249
12396.89 237
12397.94 199
12398.99 198
12400.05 241
12401.10 218
12402.15 214
12403.20 240
12404.25 218
12405.31 254
12406.36 290
12407.41 259
12408.46 271
12409.51 274
12410.57 262
12411.62 217
12412.67 220
12413.72 227
12414.78 296
12415.83 264
12416.88 261
12417.93 271
12418.99 268
12420.04 268
12421.09 280
12422.15 258
12423.20 250
12424.25 255
12425.30 256
12426.36 225
12427.41 198
12428.46 231
12429.52 248
12430.57 270
12431.62 257
12432.68 234
12433.73 229
12434.78 274
12435.84 232
12436.89 229
12437.94 253
12439.00 279
12440.05 267
12441.10 252
12442.16 225
12443.21 280
12444.27 249
12445.32 278
12446.37 270
12447.43 243
12448.48 238
12449.54 263
12450.59 211
12451.64 222
12452.70 243
12453.75 228
12454.81 247
12455.86 257
12456.91 252
12457.97 286
12459.02 256
12460.08 273
12461.13 279
12462.19 248
12463.24 265
12464.30 241
12465.35 249
12466.41 219
12467.46 251
12468.52 269
12469.57 268
12470.63 222
12471.68 256
12472.73 251
12473.79 227
12474.85 280
12475.90 262
12476.96 277
12478.01 277
12479.07 313
12480.12 301
12481.18 275
12482.23 320
12483.29 287
12484.34 273
12485.40 313
12486.45 275
12487.51 266
12488.57 286
12489.62 291
12490.68 315
12491.73 326
12492.79 349
12493.84 445
12494.90 477
12495.96 501
12497.01 502
12498.07 570
12499.12 588
12500.18 647
12501.24 637
12502.29 642
12503.35 598
12504.41 520
12505.46 496
12506.52 454
12507.57 426
12508.63 400
12509.69 392
12510.74 353
12511.80 321
12512.86 331
12513.91 324
12514.97 308
12516.03 269
12517.08 293
12518.14 284
12519.20 285
12520.26 294
12521.31 285
12522.37 289
12523.43 280
12524.48 278
12525.54 279
12526.60 295
12527.66 280
12528.71 283
12529.77 276
12530.83 299
12531.89 283
12532.94 258
12534.00 241
12535.06 244
12536.12 230
12537.17 236
12538.23 248
12539.29 274
12540.35 286
12541.41 279
12542.46 293
12543.52 273
12544.58 200
12545.64 208
12546.70 224
12547.75 253
12548.81 263
12549.87 230
12550.93 260
12551.99 271
12553.05 238
12554.10 256
12555.16 278
12556.22 301
12557.28 260
12558.34 288
12559.40 287
12560.46 263
12561.51 241
12562.57 265
12563.63 255
12564.69 267
12565.75 298
12566.81 300
12567.87 275
12568.93 240
12569.99 270
12571.04 257
12572.10 276
12573.16 275
12574.22 312
12575.28 298
12576.34 333
12577.40 361
12578.46 378
12579.52 388
12580.58 384
12581.64 379
12582.70 415
12583.76 423
12584.82 410
12585.88 418
12586.94 368
12588.00 356
12589.06 296
12590.12 360
12591.18 354
12592.24 359
12593.30 284
12594.36 302
12595.42 301
12596.48 309
12597.54 270
12598.60 286
12599.66 287
12600.72 321
12601.78 286
12602.84 283
12603.90 284
12604.96 274
12606.02 256
12607.08 297
12608.14 285
12609.20 257
12610.27 297
12611.33 284
12612.39 323
12613.45 264
12614.51 245
12615.57 269
12616.63 292
12617.69 287
12618.75 273
12619.81 238
12620.88 269
12621.94 268
12623.00 270
12624.06 258
12625.12 269
12626.18 289
12627.24 248
12628.31 251
12629.37 253
12630.43 227
12631.49 277
12632.55 233
12633.61 214
12634.68 253
12635.74 247
12636.80 279
12637.86 277
12638.92 215
12639.99 222
12641.05 224
12642.11 275
12643.17 272
12644.23 228
12645.30 246
12646.36 259
12647.42 217
12648.48 256
12649.55 231
12650.61 268
12651.67 277
12652.73 276
12653.80 274
12654.86 213
12655.92 303
12656.99 272
12658.05 266
12659.11 271
12660.17 282
12661.24 290
12662.30 255
12663.36 235
12664.43 311
12665.49 297
12666.55 260
12667.62 254
12668.68 270
12669.74 239
12670.81 279
12671.87 263
12672.93 253
12674.00 258
12675.06 280
12676.12 280
12677.19 261
12678.25 255
12679.31 245
12680.38 280
12681.44 236
12682.51 238
12683.57 278
12684.63 239
12685.70 250
12686.76 241
12687.83 246
12688.89 245
12689.95 256
12691.02 284
12692.08 282
12693.15 275
12694.21 279
12695.28 313
12696.34 295
12697.40 275
12698.47 258
12699.53 278
12700.60 274
12701.66 283
12702.73 297
12703.79 291
12704.86 292
12705.92 256
12706.99 271
12708.05 303
12709.12 274
12710.18 287
12711.25 273
12712.31 262
12713.38 280
12714.44 273
12715.51 292
12716.57 300
12717.64 243
12718.70 304
12719.77 269
12720.83 276
12721.90 330
12722.97 267
12724.03 302
12725.10 289
12726.16 268
12727.23 304
12728.29 240
12729.36 237
12730.43 291
12731.49 260
12732.56 270
12733.62 245
12734.69 254
12735.76 241
12736.82 253
12737.89 264
12738.95 300
12740.02 289
12741.09 272
12742.15 253
12743.22 266
12744.29 266
12745.35 276
12746.42 263
12747.49 262
12748.55 273
12749.62 238
12750.69 257
12751.75 255
12752.82 221
12753.89 254
12754.95 289
12756.02 251
12757.09 260
12758.15 228
12759.22 232
12760.29 234
12761.36 215
12762.42 240
12763.49 253
12764.56 266
12765.62 249
12766.69 217
12767.76 235
12768.83 234
12769.89 211
12770.96 224
12772.03 200
12773.10 216
12774.17 186
12775.23 218
12776.30 249
12777.37 203
12778.44 228
12779.50 253
12780.57 251
12781.64 221
12782.71 219
12783.78 221
12784.84 235
12785.91 210
12786.98 218
12788.05 229
12789.12 265
12790.19 239
12791.25 214
12792.32 235
12793.39 256
12794.46 255
12795.53 267
12796.60 244
12797.67 245
12798.73 226
12799.80 213
12800.87 203
12801.94 221
12803.01 215
12804.08 185
12805.15 255
12806.22 224
12807.29 223
12808.36 191
12809.42 210
12810.49 178
12811.56 179
12812.63 261
12813.70 238
12814.77 268
12815.84 235
12816.91 210
12817.98 211
12819.05 239
12820.12 229
12821.19 212
12822.26 231
12823.33 219
12824.40 212
12825.47 221
12826.54 212
12827.61 256
12828.68 241
12829.75 245
12830.82 249
12831.89 255
12832.96 268
12834.03 213
12835.10 229
12836.17 201
12837.24 181
12838.31 217
12839.38 201
12840.45 197
12841.52 177
12842.59 225
12843.66 228
12844.73 174
12845.80 197
12846.87 251
12847.95 206
12849.02 198
12850.09 237
12851.16 192
12852.23 201
12853.30 207
12854.37 230
12855.44 212
12856.51 207
12857.58 223
12858.66 198
12859.73 212
12860.80 159
12861.87 201
12862.94 230
12864.01 221
12865.08 236
12866.16 185
12867.23 246
12868.30 203
12869.37 188
12870.44 171
12871.51 191
12872.59 176
12873.66 190
12874.73 182
12875.80 172
12876.87 195
12877.95 176
12879.02 195
12880.09 161
12881.16 179
12882.23 194
12883.31 220
12884.38 176
12885.45 225
12886.52 218
12887.60 185
12888.67 202
12889.74 194
12890.81 161
12891.89 175
12892.96 211
12894.03 192
12895.11 206
12896.18 202
12897.25 203
12898.32 176
12899.40 192
12900.47 216
12901.54 164
12902.62 179
12903.69 239
12904.76 222
12905.84 212
12906.91 193
12907.98 208
12909.06 194
12910.13 191
12911.20 190
12912.28 189
12913.35 180
12914.42 180
12915.50 169
12916.57 209
12917.64 200
12918.72 223
12919.79 188
12920.87 173
12921.94 204
12923.01 221
12924.09 171
12925.16 167
12926.24 193
12927.31 205
12928.38 183
12929.46 180
12930.53 184
12931.61 157
12932.68 190
12933.76 214
12934.83 181
12935.90 190
12936.98 172
12938.05 165
12939.13 193
12940.20 188
12941.28 219
12942.35 203
12943.43 193
12944.50 172
12945.58 190
12946.65 143
12947.73 195
12948.80 181
12949.88 188
12950.95 200
12952.03 202
12953.10 200
12954.18 199
12955.25 185
12956.33 208
12957.40 194
12958.48 192
12959.55 202
12960.63 179
12961.70 187
12962.78 184
12963.86 184
12964.93 166
12966.01 222
12967.08 167
12968.16 157
12969.24 182
12970.31 226
12971.39 176
12972.46 180
12973.54 161
12974.62 177
12975.69 190
12976.77 166
12977.84 186
12978.92 177
12980.00 156
12981.07 177
12982.15 194
12983.23 212
12984.30 184
12985.38 168
12986.46 212
12987.53 180
12988.61 194
12989.69 196
12990.76 190
12991.84 217
12992.92 205
12993.99 184
12995.07 192
12996.15 229
12997.22 192
12998.30 181
12999.38 193
13000.45 196
13001.53 227
13002.61 164
13003.69 152
13004.76 203
13005.84 207
13006.92 205
13008.00 221
13009.07 182
13010.15 238
13011.23 184
13012.31 169
13013.38 175
13014.46 185
13015.54 206
13016.62 222
13017.70 188
13018.77 179
13019.85 190
13020.93 213
13022.01 223
13023.09 163
13024.16 190
13025.24 187
13026.32 210
13027.40 228
13028.48 181
13029.56 176
13030.63 178
13031.71 174
13032.79 175
13033.87 162
13034.95 179
13036.03 197
13037.11 182
13038.18 197
13039.26 178
13040.34 194
13041.42 188
13042.50 202
13043.58 191
13044.66 202
13045.74 202
13046.82 172
13047.89 177
13048.97 173
13050.05 177
13051.13 173
13052.21 220
13053.29 208
13054.37 180
13055.45 181
13056.53 204
13057.61 190
13058.69 192
13059.77 199
13060.85 220
13061.93 219
13063.01 186
13064.09 186
13065.17 181
13066.25 203
13067.33 187
13068.41 196
13069.49 210
13070.57 196
13071.65 228
13072.73 237
13073.81 213
13074.89 231
13075.97 201
13077.05 194
13078.13 205
13079.21 195
13080.29 174
13081.37 235
13082.45 220
13083.53 208
13084.61 146
13085.69 171
13086.77 214
13087.85 192
13088.94 177
13090.02 194
13091.10 203
13092.18 196
13093.26 197
13094.34 221
13095.42 209
13096.50 197
13097.58 200
13098.66 214
13099.75 219
13100.83 224
13101.91 186
13102.99 188
13104.07 172
13105.15 191
13106.23 189
13107.32 193
13108.40 156
13109.48 181
13110.56 179
13111.64 162
13112.72 190
13113.81 218
13114.89 183
13115.97 167
13117.05 209
13118.13 202
13119.22 168
13120.30 200
13121.38 171
13122.46 201
13123.55 194
13124.63 161
13125.71 198
13126.79 186
13127.88 195
13128.96 227
13130.04 190
13131.12 166
13132.21 154
13133.29 205
13134.37 189
13135.45 202
13136.54 213
13137.62 190
13138.70 173
13139.79 212
13140.87 207
13141.95 206
13143.03 204
13144.12 161
13145.20 174
13146.28 161
13147.37 150
13148.45 176
13149.53 181
13150.62 171
13151.70 146
13152.78 166
13153.87 199
13154.95 179
13156.03 175
13157.12 192
13158.20 176
13159.29 178
13160.37 188
13161.45 160
13162.54 168
13163.62 180
13164.71 187
13165.79 182
13166.87 189
13167.96 181
13169.04 218
13170.13 174
13171.21 164
13172.29 227
13173.38 204
13174.46 184
13175.55 210
13176.63 215
13177.72 203
13178.80 188
13179.89 172
13180.97 217
13182.06 161
13183.14 177
13184.22 200
13185.31 172
13186.39 182
13187.48 193
13188.56 185
13189.65 169
13190.73 166
13191.82 176
13192.90 188
13193.99 193
13195.07 168
13196.16 190
13197.25 209
13198.33 191
13199.42 199
13200.50 232
13201.59 195
13202.67 209
13203.76 227
13204.84 202
13205.93 181
13207.02 187
13208.10 208
13209.19 172
13210.27 217
13211.36 233
13212.44 189
13213.53 151
13214.62 187
13215.70 185
13216.79 191
13217.88 217
13218.96 197
13220.05 195
13221.13 201
13222.22 189
13223.31 155
13224.39 178
13225.48 200
13226.57 206
13227.65 174
13228.74 180
13229.83 205
13230.91 204
13232.00 195
13233.09 196
13234.17 174
13235.26 163
13236.35 220
13237.43 182
13238.52 205
13239.61 190
13240.70 188
13241.78 195
13242.87 187
13243.96 196
13245.04 222
13246.13 260
13247.22 222
13248.31 177
13249.39 164
13250.48 181
13251.57 176
13252.66 216
13253.74 255
13254.83 207
13255.92 215
13257.01 225
13258.10 221
13259.18 192
13260.27 200
13261.36 209
13262.45 224
13263.54 221
13264.62 192
13265.71 217
13266.80 194
13267.89 220
13268.98 241
13270.06 230
13271.15 248
13272.24 240
13273.33 212
13274.42 237
13275.51 272
13276.60 269
13277.68 254
13278.77 253
13279.86 224
13280.95 213
13282.04 248
13283.13 240
13284.22 239
13285.31 243
13286.39 239
13287.48 220
13288.57 251
13289.66 218
13290.75 226
13291.84 246
13292.93 213
13294.02 280
13295.11 298
13296.20 250
13297.29 265
13298.38 253
13299.47 253
13300.56 276
13301.65 265
13302.73 270
13303.82 273
13304.91 290
13306.00 301
13307.09 303
13308.18 328
13309.27 307
13310.36 273
13311.45 289
13312.54 306
13313.63 319
13314.72 297
13315.81 318
13316.90 365
13318.00 337
13319.09 302
13320.18 304
13321.27 323
13322.36 316
13323.45 297
13324.54 296
13325.63 283
13326.72 287
13327.81 278
13328.90 269
13329.99 260
13331.08 276
13332.17 273
13333.26 256
13334.35 305
13335.45 293
13336.54 275
13337.63 289
13338.72 276
13339.81 287
13340.90 287
13341.99 284
13343.08 307
13344.18 288
13345.27 307
13346.36 312
13347.45 330
13348.54 274
13349.63 287
13350.72 260
13351.82 260
13352.91 338
13354.00 322
13355.09 298
13356.18 297
13357.28 299
13358.37 258
13359.46 279
13360.55 333
13361.64 321
13362.74 349
13363.83 343
13364.92 370
13366.01 353
13367.10 380
13368.20 416
13369.29 423
13370.38 449
13371.47 411
13372.57 411
13373.66 429
13374.75 394
13375.84 407
13376.94 398
13378.03 384
13379.12 395
13380.22 341
13381.31 330
13382.40 330
13383.49 341
13384.59 277
13385.68 313
13386.77 272
13387.87 293
13388.96 280
13390.05 339
13391.15 275
13392.24 259
13393.33 238
13394.43 286
13395.52 311
13396.61 251
13397.71 254
13398.80 235
13399.90 294
13400.99 259
13402.08 248
13403.18 263
13404.27 271
13405.36 261
13406.46 279
13407.55 265
13408.65 274
13409.74 282
13410.83 327
13411.93 273
13413.02 297
13414.12 312
13415.21 281
13416.31 253
13417.40 260
13418.49 266
13419.59 278
13420.68 252
13421.78 273
13422.87 258
13423.97 239
13425.06 226
13426.16 264
13427.25 259
13428.35 254
13429.44 263
13430.54 305
13431.63 297
13432.73 269
13433.82 271
13434.92 253
13436.01 263
13437.11 289
13438.20 252
13439.30 268
13440.39 259
13441.49 281
13442.58 324
13443.68 267
13444.77 267
13445.87 263
13446.96 307
13448.06 286
13449.16 291
13450.25 330
13451.35 325
13452.44 284
13453.54 278
13454.64 285
13455.73 282
13456.83 314
13457.92 358
13459.02 330
13460.12 344
13461.21 340
13462.31 361
13463.40 329
13464.50 351
13465.60 372
13466.69 349
13467.79 358
13468.89 355
13469.98 305
13471.08 340
13472.18 333
13473.27 346
13474.37 320
13475.47 333
13476.56 300
13477.66 338
13478.76 340
13479.85 395
13480.95 360
13482.05 344
13483.14 358
13484.24 329
13485.34 354
13486.44 356
13487.53 385
13488.63 330
13489.73 382
13490.83 382
13491.92 355
13493.02 342
13494.12 344
13495.21 366
13496.31 439
13497.41 389
13498.51 366
13499.61 417
13500.70 415
13501.80 443
13502.90 425
13504.00 433
13505.10 489
13506.19 471
13507.29 483
13508.39 488
13509.49 499
13510.59 486
13511.68 457
13512.78 451
13513.88 456
13514.98 432
13516.08 402
13517.18 384
13518.27 336
13519.37 367
13520.47 330
13521.57 330
13522.67 306
13523.77 341
13524.87 325
13525.96 344
13527.06 317
13528.16 293
13529.26 284
13530.36 328
13531.46 312
13532.56 279
13533.66 304
13534.76 285
13535.86 298
13536.96 277
13538.05 245
13539.15 242
13540.25 286
13541.35 277
13542.45 258
13543.55 268
13544.65 266
13545.75 306
13546.85 318
13547.95 290
13549.05 224
13550.15 232
13551.25 223
13552.35 270
13553.45 247
13554.55 230
13555.65 258
13556.75 281
13557.85 263
13558.95 277
13560.05 274
13561.15 229
13562.25 231
13563.35 222
13564.45 244
13565.55 218
13566.65 234
13567.75 202
13568.85 254
13569.95 249
13571.05 258
13572.16 272
13573.26 244
13574.36 235
13575.46 225
13576.56 213
13577.66 246
13578.76 234
13579.86 237
13580.96 231
13582.06 227
13583.16 245
13584.27 241
13585.37 249
13586.47 255
13587.57 245
13588.67 284
13589.77 254
13590.87 235
13591.98 263
13593.08 283
13594.18 244
13595.28 251
13596.38 212
13597.48 238
13598.59 234
13599.69 201
13600.79 236
13601.89 217
13602.99 241
13604.10 231
13605.20 240
13606.30 246
13607.40 241
13608.50 225
13609.61 241
13610.71 246
13611.81 221
13612.91 257
13614.02 262
13615.12 233
13616.22 246
13617.32 264
13618.43 271
13619.53 225
13620.63 249
13621.73 265
13622.84 231
13623.94 239
13625.04 292
13626.14 230
13627.25 239
13628.35 237
13629.45 261
13630.56 276
13631.66 276
13632.76 255
13633.87 246
13634.97 231
13636.07 240
13637.18 231
13638.28 247
13639.38 256
13640.49 245
13641.59 237
13642.69 258
13643.80 275
13644.90 221
13646.00 234
13647.11 263
13648.21 248
13649.32 245
13650.42 269
13651.52 282
13652.63 297
13653.73 263
13654.84 243
13655.94 239
13657.04 237
13658.15 233
13659.25 219
13660.36 216
13661.46 208
13662.57 214
13663.67 258
13664.77 236
13665.88 190
13666.98 214
13668.09 239
13669.19 244
13670.30 208
13671.40 225
13672.51 207
13673.61 232
13674.72 260
13675.82 250
13676.93 253
13678.03 200
13679.14 233
13680.24 230
13681.35 251
13682.45 277
13683.56 272
13684.66 216
13685.77 233
13686.87 230
13687.98 254
13689.08 235
13690.19 261
13691.29 228
13692.40 201
13693.51 220
13694.61 273
13695.72 265
13696.82 242
13697.93 279
13699.03 252
13700.14 238
13701.25 243
13702.35 256
13703.46 221
13704.56 255
13705.67 303
13706.78 283
13707.88 249
13708.99 231
13710.10 234
13711.20 234
13712.31 272
13713.41 255
13714.52 226
13715.63 233
13716.73 273
13717.84 283
13718.95 271
13720.05 241
13721.16 246
13722.27 289
13723.37 279
13724.48 264
13725.59 255
13726.70 300
13727.80 266
13728.91 304
13730.02 329
13731.12 300
13732.23 310
13733.34 305
13734.45 298
13735.55 332
13736.66 315
13737.77 339
13738.87 393
13739.98 379
13741.09 305
13742.20 345
13743.31 377
13744.41 329
13745.52 325
13746.63 340
13747.74 348
13748.84 310
13749.95 327
13751.06 322
13752.17 335
13753.28 372
13754.38 377
13755.49 417
13756.60 404
13757.71 391
13758.82 390
13759.93 399
13761.03 370
13762.14 449
13763.25 474
13764.36 427
13765.47 437
13766.58 465
13767.68 475
13768.79 501
13769.90 531
13771.01 559
13772.12 602
13773.23 637
13774.34 697
13775.45 798
13776.56 753
13777.66 775
13778.77 806
13779.88 820
13780.99 797
13782.10 781
13783.21 784
13784.32 803
13785.43 695
13786.54 632
13787.65 604
13788.76 558
13789.87 463
13790.98 431
13792.09 435
13793.20 399
13794.31 358
13795.42 351
13796.52 322
13797.63 361
13798.74 364
13799.85 333
13800.96 319
13802.07 310
13803.18 349
13804.29 378
13805.40 361
13806.51 359
13807.63 332
13808.74 347
13809.85 378
13810.96 328
13812.07 332
13813.18 343
13814.29 305
13815.40 315
13816.51 297
13817.62 360
13818.73 323
13819.84 279
13820.95 309
13822.06 290
13823.17 314
13824.28 240
13825.40 311
13826.51 278
13827.62 272
13828.73 298
13829.84 313
13830.95 260
13832.06 259
13833.17 293
13834.28 271
13835.40 262
13836.51 276
13837.62 277
13838.73 257
13839.84 260
13840.95 269
13842.06 261
13843.18 298
13844.29 247
13845.40 256
13846.51 253
13847.62 279
13848.74 291
13849.85 288
13850.96 266
13852.07 254
13853.18 252
13854.30 287
13855.41 268
13856.52 266
13857.63 263
13858.74 271
13859.86 313
13860.97 252
13862.08 255
13863.19 304
13864.31 338
13865.42 330
13866.53 316
13867.64 308
13868.76 287
13869.87 334
13870.98 338
13872.10 347
13873.21 310
13874.32 336
13875.43 333
13876.55 317
13877.66 325
13878.77 331
13879.89 286
13881.00 290
13882.11 276
13883.23 296
13884.34 282
13885.45 296
13886.57 323
13887.68 299
13888.79 308
13889.91 270
13891.02 272
13892.13 310
13893.25 295
13894.36 258
13895.48 317
13896.59 321
13897.70 298
13898.82 333
13899.93 295
13901.05 311
13902.16 320
13903.27 306
13904.39 339
13905.50 318
13906.62 325
13907.73 302
13908.85 324
13909.96 304
13911.07 295
13912.19 293
13913.30 264
13914.42 289
13915.53 292
13916.65 258
13917.76 274
13918.88 274
13919.99 307
13921.11 255
13922.22 247
13923.34 253
13924.45 267
13925.57 298
13926.68 290
13927.80 239
13928.91 273
13930.03 252
13931.14 270
13932.26 207
13933.37 274
13934.49 246
13935.60 229
13936.72 269
13937.83 280
13938.95 267
13940.06 252
13941.18 269
13942.30 262
13943.41 228
13944.53 281
13945.64 309
13946.76 301
13947.87 297
13948.99 233
13950.11 228
13951.22 252
13952.34 262
13953.45 247
13954.57 258
13955.69 242
13956.80 283
13957.92 269
13959.04 261
13960.15 254
13961.27 269
13962.39 221
13963.50 220
13964.62 232
13965.73 282
13966.85 262
13967.97 276
13969.08 256
13970.20 235
13971.32 268
13972.44 256
13973.55 213
13974.67 233
13975.79 239
13976.90 237
13978.02 259
13979.14 285
13980.25 228
13981.37 245
13982.49 263
13983.61 250
13984.72 263
13985.84 269
13986.96 277
13988.08 237
13989.19 260
13990.31 258
13991.43 255
13992.55 276
13993.66 248
13994.78 280
13995.90 221
13997.02 232
13998.14 221
13999.25 223
14000.37 249
14001.49 231
14002.61 243
14003.73 256
14004.84 265
14005.96 265
14007.08 246
14008.20 260
14009.32 290
14010.44 276
14011.55 218
14012.67 264
14013.79 324
14014.91 276
14016.03 257
14017.15 266
14018.27 256
14019.38 264
14020.50 281
14021.62 341
14022.74 301
14023.86 292
14024.98 344
14026.10 282
14027.22 297
14028.34 291
14029.46 336
14030.57 345
14031.69 331
14032.81 287
14033.93 292
14035.05 309
14036.17 304
14037.29 310
14038.41 269
14039.53 264
14040.65 272
14041.77 225
14042.89 219
14044.01 231
14045.13 230
14046.25 274
14047.37 262
14048.49 233
14049.61 229
14050.73 260
14051.85 267
14052.97 256
14054.09 278
14055.21 306
14056.33 237
14057.45 247
14058.57 269
14059.69 248
14060.81 232
14061.93 268
14063.05 248
14064.17 246
14065.29 283
14066.41 244
14067.53 273
14068.65 250
14069.78 261
14070.90 270
14072.02 261
14073.14 299
14074.26 270
14075.38 218
14076.50 224
14077.62 252
14078.74 266
14079.86 276
14080.99 256
14082.11 269
14083.23 260
14084.35 275
14085.47 261
14086.59 299
14087.71 287
14088.84 290
14089.96 291
14091.08 294
14092.20 255
14093.32 277
14094.44 314
14095.57 312
14096.69 295
14097.81 307
14098.93 332
14100.05 395
14101.18 360
14102.30 317
14103.42 322
14104.54 311
14105.66 352
14106.79 357
14107.91 337
14109.03 281
14110.15 346
14111.28 316
14112.40 288
14113.52 278
14114.64 312
14115.77 282
14116.89 288
14118.01 285
14119.13 246
14120.26 257
14121.38 247
14122.50 282
14123.63 243
14124.75 241
14125.87 255
14126.99 231
14128.12 245
14129.24 208
14130.36 247
14131.49 258
14132.61 280
14133.73 242
14134.86 225
14135.98 233
14137.10 224
14138.23 230
14139.35 208
14140.47 232
14141.60 240
14142.72 213
14143.85 261
14144.97 237
14146.09 253
14147.22 237
14148.34 212
14149.47 210
14150.59 219
14151.71 262
14152.84 214
14153.96 231
14155.09 241
14156.21 237
14157.33 202
14158.46 230
14159.58 218
14160.71 214
14161.83 233
14162.96 236
14164.08 198
14165.21 232
14166.33 226
14167.45 225
14168.58 206
14169.70 189
14170.83 198
14171.95 218
14173.08 253
14174.20 227
14175.33 223
14176.45 193
14177.58 202
14178.70 227
14179.83 198
14180.95 200
14182.08 194
14183.20 208
14184.33 200
14185.46 184
14186.58 223
14187.71 240
14188.83 227
14189.96 213
14191.08 236
14192.21 211
14193.33 182
14194.46 215
14195.59 196
14196.71 194
14197.84 187
14198.96 208
14200.09 220
14201.22 207
14202.34 212
14203.47 196
14204.59 183
14205.72 196
14206.85 216
14207.97 199
14209.10 221
14210.23 236
14211.35 178
14212.48 193
14213.61 198
14214.73 179
14215.86 182
14216.99 182
14218.11 201
14219.24 210
14220.37 210
14221.49 185
14222.62 193
14223.75 184
14224.87 192
14226.00 198
14227.13 178
14228.25 199
14229.38 199
14230.51 200
14231.64 170
14232.76 185
14233.89 163
14235.02 172
14236.14 193
14237.27 176
14238.40 187
14239.53 176
14240.66 186
14241.78 200
14242.91 201
14244.04 173
14245.17 193
14246.29 213
14247.42 223
14248.55 218
14249.68 218
14250.81 207
14251.93 210
14253.06 185
14254.19 178
14255.32 159
14256.45 216
14257.57 195
14258.70 165
14259.83 165
14260.96 165
14262.09 226
14263.22 169
14264.34 211
14265.47 179
14266.60 168
14267.73 186
14268.86 158
14269.99 175
14271.12 177
14272.25 198
14273.37 211
14274.50 185
14275.63 192
14276.76 187
14277.89 191
14279.02 191
14280.15 179
14281.28 186
14282.41 191
14283.54 170
14284.67 194
14285.80 181
14286.92 137
14288.05 157
14289.18 153
14290.31 172
14291.44 173
14292.57 159
14293.70 158
14294.83 172
14295.96 170
14297.09 138
14298.22 142
14299.35 128
14300.48 188
14301.61 178
14302.74 171
14303.87 153
14305.00 162
14306.13 149
14307.26 157
14308.39 161
14309.52 165
14310.65 169
14311.78 157
14312.91 153
14314.04 138
14315.18 166
14316.31 185
14317.44 159
14318.57 165
14319.70 129
14320.83 132
14321.96 170
14323.09 169
14324.22 166
14325.35 160
14326.48 171
14327.61 182
14328.75 149
14329.88 168
14331.01 184
14332.14 172
14333.27 168
14334.40 177
14335.53 158
14336.66 181
14337.80 162
14338.93 147
14340.06 176
14341.19 159
14342.32 151
14343.45 177
14344.59 183
14345.72 163
14346.85 160
14347.98 168
14349.11 149
14350.24 163
14351.38 176
14352.51 160
14353.64 156
14354.77 141
14355.91 192
14357.04 177
14358.17 145
14359.30 129
14360.43 143
14361.57 155
14362.70 153
14363.83 161
14364.96 149
14366.10 153
14367.23 159
14368.36 163
14369.49 165
14370.63 180
14371.76 161
14372.89 150
14374.03 135
14375.16 160
14376.29 148
14377.42 173
14378.56 156
14379.69 172
14380.82 140
14381.96 156
14383.09 155
14384.22 148
14385.36 155
14386.49 156
14387.62 183
14388.76 167
14389.89 165
14391.02 141
14392.16 164
14393.29 153
14394.43 174
14395.56 130
14396.69 137
14397.83 166
14398.96 155
14400.09 121
14401.23 145
14402.36 152
14403.50 133
14404.63 126
14405.76 141
14406.90 143
14408.03 142
14409.17 148
14410.30 145
14411.44 142
14412.57 146
14413.70 166
14414.84 170
14415.97 152
14417.11 176
14418.24 160
14419.38 172
14420.51 165
14421.65 148
14422.78 178
14423.92 150
14425.05 177
14426.19 153
14427.32 175
14428.46 174
14429.59 182
14430.73 185
14431.86 164
14433.00 157
14434.13 183
14435.27 157
14436.40 171
14437.54 176
14438.67 155
14439.81 171
14440.95 164
14442.08 173
14443.22 193
14444.35 169
14445.49 172
14446.62 144
14447.76 181
14448.90 161
14450.03 132
14451.17 172
14452.30 168
14453.44 153
14454.58 156
14455.71 130
14456.85 145
14457.98 160
14459.12 160
14460.26 167
14461.39 128
14462.53 137
14463.67 145
14464.80 175
14465.94 161
14467.07 154
14468.21 144
14469.35 162
14470.48 152
14471.62 122
14472.76 154
14473.90 160
14475.03 144
14476.17 159
14477.31 165
14478.44 147
14479.58 169
14480.72 159
14481.85 162
14482.99 133
14484.13 167
14485.27 151
14486.40 157
14487.54 162
14488.68 177
14489.82 154
14490.95 170
14492.09 173
14493.23 137
14494.37 146
14495.50 172
14496.64 168
14497.78 156
14498.92 178
14500.05 152
14501.19 146
14502.33 158
14503.47 169
14504.61 114
14505.74 149
14506.88 142
14508.02 134
14509.16 142
14510.30 188
14511.44 172
14512.57 183
14513.71 171
14514.85 150
14515.99 140
14517.13 161
14518.27 172
14519.41 152
14520.54 145
14521.68 163
14522.82 150
14523.96 163
14525.10 149
14526.24 183
14527.38 175
14528.52 174
14529.65 176
14530.79 170
14531.93 159
14533.07 136
14534.21 202
14535.35 150
14536.49 157
14537.63 162
14538.77 176
14539.91 163
14541.05 191
14542.19 186
14543.33 158
14544.47 179
14545.61 181
14546.75 183
14547.89 159
14549.02 178
14550.16 164
14551.30 180
14552.44 159
14553.58 167
14554.72 180
14555.86 145
14557.00 168
14558.14 199
14559.29 195
14560.43 167
14561.57 177
14562.71 174
14563.85 189
14564.99 174
14566.13 211
14567.27 239
14568.41 203
14569.55 202
14570.69 147
14571.83 179
14572.97 169
14574.11 170
14575.25 191
14576.39 178
14577.53 196
14578.68 215
14579.82 174
14580.96 213
14582.10 213
14583.24 221
14584.38 219
14585.52 233
14586.66 234
14587.80 195
14588.95 204
14590.09 167
14591.23 224
14592.37 236
14593.51 200
14594.65 224
14595.79 217
14596.94 237
14598.08 234
14599.22 266
14600.36 234
14601.50 248
14602.65 238
14603.79 257
14604.93 266
14606.07 251
14607.21 242
14608.36 230
14609.50 243
14610.64 262
14611.78 217
14612.92 278
14614.07 275
14615.21 280
14616.35 240
14617.49 273
14618.64 271
14619.78 308
14620.92 259
14622.06 284
14623.21 264
14624.35 306
14625.49 323
14626.64 299
14627.78 320
14628.92 321
14630.06 352
14631.21 368
14632.35 373
14633.49 411
14634.64 394
14635.78 419
14636.92 413
14638.07 443
14639.21 446
14640.35 403
14641.50 389
14642.64 419
14643.78 413
14644.93 412
14646.07 421
14647.21 396
14648.36 343
14649.50 294
14650.65 323
14651.79 362
14652.93 341
14654.08 293
14655.22 304
14656.37 239
14657.51 242
14658.65 246
14659.80 225
14660.94 275
14662.09 246
14663.23 263
14664.37 232
14665.52 222
14666.66 241
14667.81 268
14668.95 242
14670.10 278
14671.24 249
14672.39 244
14673.53 235
14674.68 249
14675.82 231
14676.97 229
14678.11 221
14679.25 207
14680.40 211
14681.54 210
14682.69 191
14683.83 180
14684.98 176
14686.13 181
14687.27 218
14688.42 214
14689.56 188
14690.71 225
14691.85 207
14693.00 208
14694.14 163
14695.29 172
14696.43 185
14697.58 175
14698.72 194
14699.87 182
14701.02 172
14702.16 192
14703.31 222
14704.45 200
14705.60 191
14706.75 174
14707.89 210
14709.04 185
14710.18 156
14711.33 183
14712.48 178
14713.62 182
14714.77 172
14715.92 175
14717.06 160
14718.21 180
14719.35 178
14720.50 214
14721.65 233
14722.79 191
14723.94 160
14725.09 171
14726.23 174
14727.38 207
14728.53 162
14729.67 189
14730.82 187
14731.97 177
14733.12 197
14734.26 192
14735.41 181
14736.56 166
14737.70 179
14738.85 178
14740.00 205
14741.15 182
14742.29 191
14743.44 180
14744.59 178
14745.74 183
14746.88 146
14748.03 158
14749.18 200
14750.33 178
14751.47 167
14752.62 172
14753.77 189
14754.92 199
14756.07 200
14757.21 201
14758.36 158
14759.51 168
14760.66 171
14761.81 172
14762.95 162
14764.10 170
14765.25 152
14766.40 177
14767.55 171
14768.70 178
14769.84 166
14770.99 168
14772.14 164
14773.29 182
14774.44 180
14775.59 191
14776.74 208
14777.88 189
14779.03 215
14780.18 239
14781.33 221
14782.48 197
14783.63 197
14784.78 163
14785.93 175
14787.08 197
14788.22 212
14789.37 235
14790.52 236
14791.67 221
14792.82 209
14793.97 220
14795.12 184
14796.27 206
14797.42 202
14798.57 223
14799.72 232
14800.87 254
14802.02 208
14803.17 238
14804.32 211
14805.47 223
14806.62 224
14807.77 188
14808.92 199
14810.07 205
14811.22 215
14812.37 213
14813.52 184
14814.67 189
14815.82 225
14816.97 192
14818.12 201
14819.27 199
14820.42 225
14821.57 216
14822.72 209
14823.87 198
14825.02 166
14826.17 171
14827.32 186
14828.47 188
14829.62 208
14830.78 173
14831.93 191
14833.08 201
14834.23 166
14835.38 192
14836.53 177
14837.68 167
14838.83 162
14839.98 171
14841.13 175
14842.29 186
14843.44 163
14844.59 167
14845.74 163
14846.89 172
14848.04 184
14849.19 160
14850.35 167
14851.50 129
14852.65 157
14853.80 142
14854.95 163
14856.10 134
14857.26 155
14858.41 147
14859.56 146
14860.71 141
14861.86 128
14863.02 124
14864.17 147
14865.32 139
14866.47 138
14867.63 146
14868.78 131
14869.93 173
14871.08 166
14872.23 138
14873.39 122
14874.54 136
14875.69 151
14876.84 161
14878.00 157
14879.15 142
14880.30 154
14881.46 132
14882.61 161
14883.76 167
14884.91 137
14886.07 141
14887.22 158
14888.37 139
14889.53 147
14890.68 166
14891.83 171
14892.99 154
14894.14 166
14895.29 187
14896.45 146
14897.60 156
14898.75 145
14899.91 133
14901.06 138
14902.21 135
14903.37 128
14904.52 129
14905.67 142
14906.83 129
14907.98 142
14909.14 155
14910.29 154
14911.44 140
14912.60 154
14913.75 141
14914.91 140
14916.06 176
14917.21 171
14918.37 143
14919.52 174
14920.68 149
14921.83 147
14922.99 167
14924.14 158
14925.30 149
14926.45 186
14927.60 157
14928.76 141
14929.91 172
14931.07 165
14932.22 155
14933.38 139
14934.53 165
14935.69 153
14936.84 142
14938.00 167
14939.15 159
14940.31 165
14941.46 206
14942.62 176
14943.77 201
14944.93 169
14946.08 182
14947.24 177
14948.39 154
14949.55 169
14950.71 216
14951.86 204
14953.02 174
14954.17 162
14955.33 138
14956.48 166
14957.64 165
14958.80 162
14959.95 181
14961.11 177
14962.26 180
14963.42 181
14964.57 157
14965.73 177
14966.89 180
14968.04 179
14969.20 139
14970.36 129
14971.51 146
14972.67 147
14973.82 120
14974.98 140
14976.14 152
14977.29 142
14978.45 171
14979.61 154
14980.76 151
14981.92 170
14983.08 134
14984.23 158
14985.39 150
14986.55 150
14987.70 150
14988.86 130
14990.02 121
14991.18 126
14992.33 149
14993.49 143
14994.65 140
14995.80 145
14996.96 119
14998.12 147
14999.28 149
15000.43 121
15001.59 127
15002.75 129
15003.91 147
15005.06 127
15006.22 111
15007.38 114
15008.54 124
15009.69 134
15010.85 107
15012.01 101
15013.17 116
15014.33 131
15015.48 111
15016.64 129
15017.80 126
15018.96 107
15020.12 124
15021.27 124
15022.43 116
15023.59 92
15024.75 137
15025.91 116
15027.07 122
15028.23 110
15029.38 136
15030.54 135
15031.70 125
15032.86 125
15034.02 138
15035.18 145
15036.34 114
15037.49 133
15038.65 112
15039.81 121
15040.97 111
15042.13 113
15043.29 119
15044.45 100
15045.61 145
15046.77 134
15047.93 99
15049.09 129
15050.24 122
15051.40 116
15052.56 103
15053.72 127
15054.88 105
15056.04 136
15057.20 117
15058.36 129
15059.52 114
15060.68 132
15061.84 117
15063.00 115
15064.16 104
15065.32 124
15066.48 124
15067.64 130
15068.80 128
15069.96 105
15071.12 122
15072.28 110
15073.44 94
15074.60 139
15075.76 123
15076.92 119
15078.08 124
15079.24 120
15080.40 126
15081.56 89
15082.72 116
15083.89 128
15085.05 146
15086.21 112
15087.37 119
15088.53 128
15089.69 109
15090.85 121
15092.01 101
15093.17 98
15094.33 145
15095.49 139
15096.66 128
15097.82 105
15098.98 102
15100.14 107
15101.30 97
15102.46 105
15103.62 124
15104.78 106
15105.95 119
15107.11 106
15108.27 126
15109.43 93
15110.59 112
15111.75 136
15112.92 114
15114.08 140
15115.24 126
15116.40 149
15117.56 113
15118.73 117
15119.89 116
15121.05 121
15122.21 123
15123.37 144
15124.54 147
15125.70 110
15126.86 128
15128.02 116
15129.19 104
15130.35 120
15131.51 151
15132.67 147
15133.84 133
15135.00 123
15136.16 121
15137.32 131
15138.49 124
15139.65 120
15140.81 108
15141.97 110
15143.14 116
15144.30 130
15145.46 99
15146.63 124
15147.79 123
15148.95 112
15150.12 98
15151.28 115
15152.44 114
15153.61 111
15154.77 109
15155.93 114
15157.10 120
15158.26 121
15159.42 109
15160.59 122
15161.75 132
15162.91 136
15164.08 133
15165.24 128
15166.41 103
15167.57 115
15168.73 112
15169.90 111
15171.06 161
15172.23 144
15173.39 109
15174.55 141
15175.72 141
15176.88 120
15178.05 116
15179.21 130
15180.38 145
15181.54 133
15182.70 127
15183.87 106
15185.03 120
15186.20 162
15187.36 126
15188.53 120
15189.69 131
15190.86 133
15192.02 155
15193.19 125
15194.35 132
15195.52 109
15196.68 128
15197.85 155
15199.01 138
15200.18 128
15201.34 143
15202.51 163
15203.67 134
15204.84 142
15206.00 165
15207.17 138
15208.33 130
15209.50 132
15210.66 154
15211.83 130
15213.00 155
15214.16 159
15215.33 140
15216.49 121
15217.66 153
15218.82 115
15219.99 128
15221.16 154
15222.32 167
15223.49 152
15224.65 165
15225.82 137
15226.99 140
15228.15 152
15229.32 148
15230.49 155
15231.65 138
15232.82 132
15233.98 146
15235.15 152
15236.32 151
15237.48 165
15238.65 144
15239.82 193
15240.98 146
15242.15 170
15243.32 151
15244.48 157
15245.65 146
15246.82 159
15247.98 162
15249.15 136
15250.32 123
15251.49 156
15252.65 155
15253.82 150
15254.99 119
15256.16 145
15257.32 128
15258.49 147
15259.66 115
15260.82 152
15261.99 112
15263.16 123
15264.33 155
15265.49 161
15266.66 127
15267.83 142
15269.00 127
15270.17 131
15271.33 108
15272.50 116
15273.67 135
15274.84 141
15276.01 155
15277.17 132
15278.34 120
15279.51 130
15280.68 133
15281.85 122
15283.01 109
15284.18 145
15285.35 136
15286.52 119
15287.69 130
15288.86 131
15290.03 134
15291.19 112
15292.36 122
15293.53 107
15294.70 120
15295.87 144
15297.04 151
15298.21 126
15299.38 132
15300.54 136
15301.71 127
15302.88 133
15304.05 123
15305.22 116
15306.39 106
15307.56 138
15308.73 126
15309.90 130
15311.07 160
15312.24 160
15313.41 134
15314.58 143
15315.75 113
15316.92 117
15318.09 111
15319.25 138
15320.42 134
15321.59 98
15322.76 116
15323.93 144
15325.10 139
15326.27 121
15327.44 117
15328.61 124
15329.78 121
15330.95 118
15332.12 109
15333.29 106
15334.46 123
15335.64 113
15336.81 121
15337.98 124
15339.15 113
15340.32 87
15341.49 110
15342.66 122
15343.83 111
15345.00 102
15346.17 110
15347.34 134
15348.51 133
15349.68 114
15350.85 114
15352.02 146
15353.20 141
15354.37 143
15355.54 140
15356.71 124
15357.88 149
15359.05 133
15360.22 114
15361.39 123
15362.57 131
15363.74 104
15364.91 103
15366.08 126
15367.25 132
15368.42 109
15369.59 133
15370.77 123
15371.94 142
15373.11 125
15374.28 118
15375.45 101
15376.63 116
15377.80 116
15378.97 104
15380.14 98
15381.31 131
15382.49 116
15383.66 97
15384.83 111
15386.00 100
15387.17 103
15388.35 102
15389.52 117
15390.69 116
15391.86 109
15393.04 127
15394.21 136
15395.38 113
15396.55 85
15397.73 98
15398.90 138
15400.07 112
15401.25 107
15402.42 115
15403.59 108
15404.76 126
15405.94 129
15407.11 124
15408.28 132
15409.46 124
15410.63 115
15411.80 93
15412.98 87
15414.15 128
15415.32 112
15416.50 128
15417.67 124
15418.84 126
15420.02 136
15421.19 97
15422.36 122
15423.54 116
15424.71 124
15425.89 120
15427.06 104
15428.23 112
15429.41 114
15430.58 98
15431.76 126
15432.93 146
15434.10 118
15435.28 104
15436.45 113
15437.63 133
15438.80 118
15439.97 144
15441.15 123
15442.32 140
15443.50 117
15444.67 130
15445.85 128
15447.02 113
15448.20 108
15449.37 101
15450.55 95
15451.72 103
15452.89 96
15454.07 117
15455.24 115
15456.42 157
15457.59 140
15458.77 141
15459.94 122
15461.12 142
15462.30 121
15463.47 111
15464.65 142
15465.82 119
15467.00 113
15468.17 123
15469.35 98
15470.52 118
15471.70 110
15472.87 126
15474.05 103
15475.22 124
15476.40 146
15477.58 122
15478.75 117
15479.93 119
15481.10 116
15482.28 112
15483.46 118
15484.63 115
15485.81 116
15486.98 94
15488.16 106
15489.34 116
15490.51 124
15491.69 100
15492.87 122
15494.04 124
15495.22 120
15496.39 120
15497.57 114
15498.75 111
15499.92 105
15501.10 97
15502.28 132
15503.45 108
15504.63 148
15505.81 115
15506.98 108
15508.16 107
15509.34 106
15510.52 114
15511.69 130
15512.87 124
15514.05 117
15515.22 115
15516.40 119
15517.58 128
15518.76 108
15519.93 129
15521.11 106
15522.29 102
15523.47 119
15524.64 124
15525.82 125
15527.00 115
15528.18 125
15529.35 130
15530.53 107
15531.71 116
15532.89 131
15534.07 123
15535.24 125
15536.42 137
15537.60 154
15538.78 147
15539.96 144
15541.13 127
15542.31 105
15543.49 111
15544.67 107
15545.85 132
15547.03 142
15548.20 121
15549.38 116
15550.56 105
15551.74 116
15552.92 113
15554.10 111
15555.28 136
15556.45 121
15557.63 150
15558.81 125
15559.99 124
15561.17 131
15562.35 151
15563.53 149
15564.71 125
15565.89 118
15567.07 96
15568.24 123
15569.42 116
15570.60 172
15571.78 137
15572.96 133
15574.14 133
15575.32 123
15576.50 138
15577.68 121
15578.86 113
15580.04 119
15581.22 109
15582.40 125
15583.58 122
15584.76 136
15585.94 136
15587.12 129
15588.30 109
15589.48 113
15590.66 122
15591.84 129
15593.02 133
15594.20 122
15595.38 110
15596.56 144
15597.74 162
15598.92 133
15600.10 132
15601.28 130
15602.46 130
15603.64 142
15604.82 138
15606.00 147
15607.18 122
15608.36 149
15609.55 140
15610.73 154
15611.91 156
15613.09 205
15614.27 188
15615.45 161
15616.63 155
15617.81 187
15618.99 163
15620.17 162
15621.36 160
15622.54 141
15623.72 171
15624.90 148
15626.08 150
15627.26 166
15628.44 135
15629.63 162
15630.81 155
15631.99 156
15633.17 168
15634.35 183
15635.53 175
15636.72 194
15637.90 179
15639.08 173
15640.26 186
15641.44 157
15642.63 158
15643.81 139
15644.99 184
15646.17 231
15647.35 213
15648.54 199
15649.72 208
15650.90 204
15652.08 192
15653.27 184
15654.45 203
15655.63 223
15656.81 239
15658.00 220
15659.18 179
15660.36 191
15661.54 211
15662.73 201
15663.91 201
15665.09 219
15666.28 218
15667.46 198
15668.64 193
15669.82 209
15671.01 221
15672.19 167
15673.37 175
15674.56 180
15675.74 198
15676.92 225
15678.11 186
15679.29 246
15680.47 205
15681.66 199
15682.84 195
15684.03 177
15685.21 194
15686.39 223
15687.58 169
15688.76 195
15689.94 205
15691.13 193
15692.31 149
15693.50 146
15694.68 173
15695.86 175
15697.05 220
15698.23 182
15699.42 224
15700.60 197
15701.78 181
15702.97 150
15704.15 157
15705.34 188
15706.52 191
15707.71 176
15708.89 187
15710.08 186
15711.26 157
15712.45 206
15713.63 192
15714.81 205
15716.00 219
15717.18 185
15718.37 198
15719.55 220
15720.74 229
15721.92 226
15723.11 203
15724.29 219
15725.48 256
15726.66 222
15727.85 236
15729.04 222
15730.22 214
15731.41 212
15732.59 177
15733.78 169
15734.96 190
15736.15 231
15737.33 196
15738.52 215
15739.71 192
15740.89 208
15742.08 201
15743.26 186
15744.45 176
15745.63 209
15746.82 187
15748.01 188
15749.19 178
15750.38 212
15751.56 239
15752.75 204
15753.94 230
15755.12 250
15756.31 200
15757.50 224
15758.68 211
15759.87 239
15761.06 233
15762.24 215
15763.43 227
15764.62 214
15765.80 200
15766.99 228
15768.18 210
15769.36 203
15770.55 209
15771.74 188
15772.92 207
15774.11 202
15775.30 190
15776.48 201
15777.67 218
15778.86 226
15780.05 224
15781.23 194
15782.42 200
15783.61 203
15784.80 187
15785.98 214
15787.17 197
15788.36 185
15789.55 186
15790.73 199
15791.92 211
15793.11 199
15794.30 194
15795.48 182
15796.67 183
15797.86 167
15799.05 167
15800.24 150
15801.42 147
15802.61 173
15803.80 182
15804.99 150
15806.18 144
15807.37 167
15808.55 200
15809.74 151
15810.93 128
15812.12 146
15813.31 148
15814.50 166
15815.68 142
15816.87 144
15818.06 154
15819.25 154
15820.44 123
15821.63 152
15822.82 168
15824.01 146
15825.19 171
15826.38 167
15827.57 171
15828.76 173
15829.95 172
15831.14 159
15832.33 175
15833.52 158
15834.71 155
15835.90 128
15837.09 118
15838.28 155
15839.47 129
15840.66 127
15841.84 148
15843.03 133
15844.22 117
15845.41 139
15846.60 152
15847.79 149
15848.98 155
15850.17 129
15851.36 136
15852.55 164
15853.74 162
15854.93 131
15856.12 123
15857.31 144
15858.50 139
15859.69 151
15860.88 112
15862.07 135
15863.26 117
15864.46 137
15865.65 157
15866.84 118
15868.03 145
15869.22 161
15870.41 151
15871.60 135
15872.79 158
15873.98 170
15875.17 168
15876.36 122
15877.55 132
15878.74 136
15879.94 139
15881.13 126
15882.32 137
15883.51 132
15884.70 167
15885.89 163
15887.08 159
15888.27 150
15889.46 150
15890.66 147
15891.85 139
15893.04 132
15894.23 135
15895.42 147
15896.61 162
15897.81 149
15899.00 126
15900.19 142
15901.38 119
15902.57 127
15903.76 134
15904.96 117
15906.15 136
15907.34 137
15908.53 151
15909.72 170
15910.92 173
15912.11 191
15913.30 138
15914.49 160
15915.69 161
15916.88 147
15918.07 156
15919.26 155
15920.46 164
15921.65 156
15922.84 159
15924.03 171
15925.23 148
15926.42 157
15927.61 147
15928.81 156
15930.00 136
15931.19 165
15932.38 153
15933.58 147
15934.77 167
15935.96 158
15937.16 119
15938.35 167
15939.54 151
15940.74 169
15941.93 152
15943.12 171
15944.32 155
15945.51 175
15946.70 144
15947.90 145
15949.09 130
15950.28 149
15951.48 139
15952.67 135
15953.87 140
15955.06 131
15956.25 154
15957.45 126
15958.64 120
15959.84 134
15961.03 138
15962.22 117
15963.42 126
15964.61 127
15965.81 119
15967.00 139
15968.19 127
15969.39 155
15970.58 119
15971.78 132
15972.97 119
15974.17 113
15975.36 136
15976.56 151
15977.75 131
15978.95 133
15980.14 119
15981.34 105
15982.53 139
15983.72 108
15984.92 110
15986.11 98
15987.31 126
15988.50 126
15989.70 114
15990.90 112
15992.09 118
15993.29 94
15994.48 106
15995.68 121
15996.87 125
15998.07 117
15999.26 134
16000.46 111
16001.65 126
16002.85 106
16004.05 103
16005.24 106
16006.44 95
16007.63 103
16008.83 109
16010.02 127
16011.22 113
16012.42 125
16013.61 115
16014.81 117
16016.00 99
16017.20 115
16018.40 121
16019.59 114
16020.79 113
16021.99 102
16023.18 112
16024.38 118
16025.58 136
16026.77 111
16027.97 110
16029.16 105
16030.36 113
16031.56 104
16032.76 116
16033.95 93
16035.15 103
16036.35 129
16037.54 124
16038.74 91
16039.94 116
16041.13 137
16042.33 106
16043.53 95
16044.73 84
16045.92 109
16047.12 102
16048.32 95
16049.51 96
16050.71 96
16051.91 100
16053.11 81
16054.30 104
16055.50 117
16056.70 126
16057.90 104
16059.10 96
16060.29 97
16061.49 119
16062.69 117
16063.89 124
16065.08 115
16066.28 101
16067.48 107
16068.68 118
16069.88 132
16071.07 128
16072.27 108
16073.47 95
16074.67 116
16075.87 109
16077.07 99
16078.26 121
16079.46 123
16080.66 92
16081.86 91
16083.06 85
16084.26 99
16085.46 116
16086.66 112
16087.85 100
16089.05 106
16090.25 111
16091.45 99
16092.65 89
16093.85 112
16095.05 95
16096.25 141
16097.45 84
16098.65 86
16099.84 91
16101.04 82
16102.24 108
16103.44 99
16104.64 83
16105.84 121
16107.04 123
16108.24 95
16109.44 93
16110.64 109
16111.84 110
16113.04 120
16114.24 112
16115.44 98
16116.64 73
16117.84 103
16119.04 110
16120.24 83
16121.44 76
16122.64 111
16123.84 94
16125.04 97
16126.24 93
16127.44 92
16128.64 87
16129.84 88
16131.04 113
16132.24 104
16133.44 81
16134.64 96
16135.84 126
16137.04 105
16138.25 107
16139.45 112
16140.65 123
16141.85 90
16143.05 93
16144.25 94
16145.45 103
16146.65 90
16147.85 89
16149.05 88
16150.25 103
16151.46 89
16152.66 96
16153.86 104
16155.06 96
16156.26 157
16157.46 131
16158.66 130
16159.87 95
16161.07 88
16162.27 94
16163.47 97
16164.67 98
16165.87 83
16167.08 116
16168.28 109
16169.48 111
16170.68 104
16171.88 98
16173.09 103
16174.29 100
16175.49 89
16176.69 104
16177.89 96
16179.10 92
16180.30 106
16181.50 102
16182.70 96
16183.91 84
16185.11 74
16186.31 111
16187.51 132
16188.72 80
16189.92 95
16191.12 137
16192.32 116
16193.53 98
16194.73 95
16195.93 78
16197.13 87
16198.34 102
16199.54 87
16200.74 104
16201.95 115
16203.15 114
16204.35 101
16205.56 112
16206.76 113
16207.96 133
16209.17 110
16210.37 98
16211.57 94
16212.78 116
16213.98 96
16215.18 100
16216.39 113
16217.59 111
16218.79 97
16220.00 90
16221.20 112
16222.41 134
16223.61 100
16224.81 99
16226.02 106
16227.22 97
16228.43 113
16229.63 86
16230.83 149
16232.04 110
16233.24 117
16234.45 125
16235.65 110
16236.86 131
16238.06 114
16239.26 123
16240.47 129
16241.67 118
16242.88 145
16244.08 123
16245.29 115
16246.49 144
16247.70 145
16248.90 138
16250.11 141
16251.31 153
16252.52 122
16253.72 128
16254.93 108
16256.13 118
16257.34 138
16258.54 134
16259.75 126
16260.95 94
16262.16 153
16263.36 141
16264.57 108
16265.77 122
16266.98 138
16268.19 125
16269.39 108
16270.60 136
16271.80 132
16273.01 121
16274.21 167
16275.42 142
16276.63 132
16277.83 123
16279.04 140
16280.24 159
16281.45 144
16282.66 120
16283.86 150
16285.07 139
16286.27 158
16287.48 142
16288.69 135
16289.89 129
16291.10 152
16292.31 167
16293.51 129
16294.72 133
16295.93 153
16297.13 146
16298.34 182
16299.55 151
16300.75 158
16301.96 141
16303.17 140
16304.37 131
16305.58 174
16306.79 168
16307.99 157
16309.20 122
16310.41 133
16311.62 151
16312.82 163
16314.03 149
16315.24 144
16316.44 200
16317.65 157
16318.86 171
16320.07 187
16321.27 138
16322.48 147
16323.69 141
16324.90 135
16326.10 165
16327.31 144
16328.52 141
16329.73 139
16330.94 137
16332.14 139
16333.35 119
16334.56 164
16335.77 133
16336.98 121
16338.18 124
16339.39 124
16340.60 116
16341.81 125
16343.02 129
16344.23 128
16345.43 108
16346.64 159
16347.85 138
16349.06 128
16350.27 129
16351.48 121
16352.69 126
16353.89 128
16355.10 107
16356.31 122
16357.52 108
16358.73 120
16359.94 127
16361.15 127
16362.36 95
16363.57 98
16364.77 98
16365.98 150
16367.19 131
16368.40 105
16369.61 98
16370.82 129
16372.03 130
16373.24 111
16374.45 102
16375.66 137
16376.87 105
16378.08 108
16379.29 85
16380.50 117
16381.71 111
16382.92 127
16384.13 117
16385.34 119
16386.55 94
16387.76 113
16388.97 112
16390.18 117
16391.39 130
16392.60 127
16393.81 125
16395.02 122
16396.23 118
16397.44 77
16398.65 92
16399.86 113
16401.07 96
16402.28 100
16403.49 82
16404.70 97
16405.91 101
16407.12 88
16408.33 117
16409.54 111
16410.76 117
16411.97 101
16413.18 94
16414.39 109
16415.60 102
16416.81 109
16418.02 98
16419.23 91
16420.44 106
16421.66 92
16422.87 97
16424.08 118
16425.29 126
16426.50 105
16427.71 95
16428.92 138
16430.14 123
16431.35 85
16432.56 110
16433.77 104
16434.98 91
16436.19 86
16437.41 109
16438.62 136
16439.83 84
16441.04 104
16442.25 113
16443.47 85
16444.68 95
16445.89 113
16447.10 133
16448.31 123
16449.53 94
16450.74 96
16451.95 105
16453.16 104
16454.38 95
16455.59 105
16456.80 110
16458.01 100
16459.23 120
16460.44 122
16461.65 93
16462.86 122
16464.08 129
16465.29 108
16466.50 130
16467.72 106
16468.93 101
16470.14 106
16471.35 88
16472.57 108
16473.78 95
16474.99 106
16476.21 91
16477.42 96
16478.63 96
16479.85 91
16481.06 86
16482.27 113
16483.49 108
16484.70 119
16485.92 111
16487.13 103
16488.34 92
16489.56 89
16490.77 96
16491.98 98
16493.20 81
16494.41 83
16495.63 96
16496.84 110
16498.05 89
16499.27 109
16500.48 105
16501.70 115
16502.91 101
16504.13 99
16505.34 87
16506.55 96
16507.77 97
16508.98 105
16510.20 94
16511.41 89
16512.63 103
16513.84 90
16515.06 111
16516.27 85
16517.49 93
16518.70 102
16519.92 113
16521.13 94
16522.35 103
16523.56 112
16524.78 121
16525.99 104
16527.21 101
16528.42 111
16529.64 106
16530.85 106
16532.07 123
16533.28 94
16534.50 126
16535.71 113
16536.93 122
16538.14 159
16539.36 101
16540.58 80
16541.79 105
16543.01 121
16544.22 106
16545.44 106
16546.65 109
16547.87 95
16549.09 120
16550.30 110
16551.52 122
16552.73 124
16553.95 126
16555.17 106
16556.38 116
16557.60 116
16558.82 159
16560.03 138
16561.25 113
16562.46 107
16563.68 115
16564.90 130
16566.11 120
16567.33 100
16568.55 115
16569.76 131
16570.98 114
16572.20 99
16573.41 121
16574.63 154
16575.85 102
16577.07 133
16578.28 144
16579.50 118
16580.72 136
16581.93 196
16583.15 167
16584.37 131
16585.59 141
16586.80 167
16588.02 172
16589.24 141
16590.46 156
16591.67 164
16592.89 155
16594.11 171
16595.33 171
16596.54 159
16597.76 138
16598.98 189
16600.20 148
16601.41 133
16602.63 146
16603.85 148
16605.07 138
16606.29 118
16607.50 122
16608.72 144
16609.94 109
16611.16 114
16612.38 106
16613.60 141
16614.81 152
16616.03 134
16617.25 111
16618.47 119
16619.69 121
16620.91 106
16622.13 97
16623.34 112
16624.56 136
16625.78 102
16627.00 95
16628.22 98
16629.44 112
16630.66 118
16631.88 125
16633.10 117
16634.31 140
16635.53 143
16636.75 115
16637.97 100
16639.19 104
16640.41 106
16641.63 122
16642.85 105
16644.07 137
16645.29 90
16646.51 112
16647.73 124
16648.95 104
16650.17 98
16651.39 95
16652.61 115
16653.83 124
16655.05 103
16656.27 101
16657.49 91
16658.71 88
16659.93 106
16661.15 89
16662.37 114
16663.59 95
16664.81 135
16666.03 106
16667.25 116
16668.47 129
16669.69 118
16670.91 91
16672.13 118
16673.35 124
16674.57 113
16675.79 79
16677.01 115
16678.23 125
16679.45 90
16680.67 86
16681.89 116
16683.12 112
16684.34 103
16685.56 105
16686.78 118
16688.00 110
16689.22 106
16690.44 90
16691.66 93
16692.88 105
16694.11 102
16695.33 105
16696.55 112
16697.77 87
16698.99 129
16700.21 109
16701.43 113
16702.66 121
16703.88 137
16705.10 112
16706.32 109
16707.54 104
16708.77 95
16709.99 76
16711.21 101
16712.43 119
16713.65 102
16714.87 89
16716.10 100
16717.32 121
16718.54 104
16719.76 119
16720.99 115
16722.21 86
16723.43 74
16724.65 90
16725.88 114
16727.10 120
16728.32 104
16729.54 113
16730.77 144
16731.99 119
16733.21 109
16734.43 101
16735.66 97
16736.88 87
16738.10 108
16739.33 87
16740.55 94
16741.77 97
16742.99 102
16744.22 107
16745.44 96
16746.66 109
16747.89 104
16749.11 120
16750.33 123
16751.56 89
16752.78 87
16754.00 89
16755.23 95
16756.45 90
16757.68 77
16758.90 93
16760.12 92
16761.35 80
16762.57 105
16763.79 106
16765.02 94
16766.24 102
16767.47 89
16768.69 96
16769.91 93
16771.14 97
16772.36 103
16773.59 98
16774.81 106
16776.04 106
16777.26 80
16778.48 86
16779.71 89
16780.93 79
16782.16 83
16783.38 113
16784.61 122
16785.83 112
16787.06 113
16788.28 88
16789.51 63
16790.73 105
16791.96 81
16793.18 96
16794.41 123
16795.63 113
16796.86 114
16798.08 120
16799.31 110
16800.53 113
16801.76 97
16802.98 85
16804.21 96
16805.43 85
16806.66 86
16807.88 90
16809.11 104
16810.33 83
16811.56 86
16812.79 91
16814.01 95
16815.24 99
16816.46 89
16817.69 91
16818.91 102
16820.14 89
16821.37 82
16822.59 88
16823.82 70
16825.04 97
16826.27 103
16827.50 79
16828.72 82
16829.95 88
16831.18 112
16832.40 113
16833.63 83
16834.86 91
16836.08 78
16837.31 95
16838.53 106
16839.76 96
16840.99 90
16842.21 106
16843.44 76
16844.67 79
16845.90 91
16847.12 81
16848.35 99
16849.58 82
16850.80 109
16852.03 96
16853.26 88
16854.48 108
16855.71 85
16856.94 76
16858.17 85
16859.39 121
16860.62 100
16861.85 110
16863.08 104
16864.30 99
16865.53 128
16866.76 122
16867.99 116
16869.21 99
16870.44 96
16871.67 142
16872.90 133
16874.13 114
16875.35 125
16876.58 123
16877.81 121
16879.04 136
16880.27 162
16881.49 149
16882.72 115
16883.95 112
16885.18 151
16886.41 113
16887.64 140
16888.86 131
16890.09 134
16891.32 160
16892.55 156
16893.78 168
16895.01 147
16896.24 151
16897.46 136
16898.69 138
16899.92 125
16901.15 124
16902.38 134
16903.61 139
16904.84 121
16906.07 120
16907.30 118
16908.53 141
16909.75 120
16910.98 106
16912.21 112
16913.44 127
16914.67 129
16915.90 123
16917.13 132
16918.36 116
16919.59 124
16920.82 129
16922.05 109
16923.28 100
16924.51 93
16925.74 108
16926.97 113
16928.20 93
16929.43 103
16930.66 98
16931.89 126
16933.12 113
16934.35 111
16935.58 110
16936.81 108
16938.04 126
16939.27 93
16940.50 112
16941.73 126
16942.96 92
16944.19 98
16945.42 78
16946.65 85
16947.88 78
16949.11 110
16950.34 115
16951.57 88
16952.80 111
16954.04 85
16955.27 113
16956.50 108
16957.73 100
16958.96 101
16960.19 106
16961.42 116
16962.65 84
16963.88 102
16965.11 98
16966.35 111
16967.58 78
16968.81 81
16970.04 78
16971.27 87
16972.50 92
16973.73 75
16974.97 83
16976.20 101
16977.43 92
16978.66 116
16979.89 103
16981.12 102
16982.36 77
16983.59 96
16984.82 93
16986.05 87
16987.28 90
16988.52 112
16989.75 115
16990.98 99
16992.21 99
16993.45 78
16994.68 80
16995.91 71
16997.14 90
16998.37 75
16999.61 85
17000.84 81
17002.07 95
17003.31 117
17004.54 88
17005.77 83
17007.00 104
17008.24 91
17009.47 77
17010.70 77
17011.93 113
17013.17 87
17014.40 85
17015.63 110
17016.87 99
17018.10 80
17019.33 76
17020.57 95
17021.80 99
17023.03 88
17024.27 92
17025.50 94
17026.73 105
17027.97 88
17029.20 101
17030.43 91
17031.67 82
17032.90 115
17034.14 77
17035.37 61
17036.60 81
17037.84 86
17039.07 89
17040.30 97
17041.54 88
17042.77 89
17044.01 84
17045.24 76
17046.47 64
17047.71 69
17048.94 78
17050.18 91
17051.41 94
17052.65 83
17053.88 69
17055.12 94
17056.35 105
17057.58 110
17058.82 91
17060.05 84
17061.29 74
17062.52 92
17063.76 80
17064.99 70
17066.23 69
17067.46 110
17068.70 93
17069.93 74
17071.17 72
17072.40 72
17073.64 105
17074.87 103
17076.11 102
17077.34 75
17078.58 91
17079.81 105
17081.05 104
17082.29 90
17083.52 67
17084.76 87
17085.99 107
17087.23 97
17088.46 84
17089.70 84
17090.94 101
17092.17 98
17093.41 83
17094.64 85
17095.88 110
17097.12 86
17098.35 111
17099.59 99
17100.82 70
17102.06 98
17103.30 105
17104.53 85
17105.77 76
17107.00 75
17108.24 81
17109.48 100
17110.71 80
17111.95 76
17113.19 108
17114.42 97
17115.66 110
17116.90 87
17118.13 88
17119.37 83
17120.61 90
17121.85 96
17123.08 70
17124.32 89
17125.56 87
17126.79 94
17128.03 79
17129.27 86
17130.50 87
17131.74 119
17132.98 77
17134.22 92
17135.45 87
17136.69 99
17137.93 98
17139.17 101
17140.40 87
17141.64 76
17142.88 76
17144.12 77
17145.36 92
17146.59 101
17147.83 80
17149.07 98
17150.31 95
17151.54 92
17152.78 83
17154.02 85
17155.26 83
17156.50 87
17157.74 105
17158.97 99
17160.21 81
17161.45 83
17162.69 91
17163.93 75
17165.17 96
17166.40 81
17167.64 102
17168.88 76
17170.12 112
17171.36 89
17172.60 81
17173.84 74
17175.08 85
17176.31 89
17177.55 80
17178.79 88
17180.03 109
17181.27 86
17182.51 69
17183.75 117
17184.99 104
17186.23 109
17187.47 112
17188.71 84
17189.94 93
17191.18 103
17192.42 100
17193.66 95
17194.90 82
17196.14 81
17197.38 81
17198.62 103
17199.86 91
17201.10 68
17202.34 81
17203.58 79
17204.82 71
17206.06 72
17207.30 98
17208.54 71
17209.78 107
17211.02 81
17212.26 91
17213.50 86
17214.74 84
17215.98 72
17217.22 73
17218.46 79
17219.70 78
17220.94 85
17222.18 66
17223.43 67
17224.67 76
17225.91 87
17227.15 94
17228.39 101
17229.63 99
17230.87 72
17232.11 82
17233.35 108
17234.59 74
17235.83 85
17237.08 90
17238.32 89
17239.56 96
17240.80 87
17242.04 111
17243.28 70
17244.52 91
17245.76 98
17247.01 75
17248.25 98
17249.49 101
17250.73 92
17251.97 65
17253.21 84
17254.46 81
17255.70 74
17256.94 64
17258.18 82
17259.42 85
17260.66 67
17261.91 66
17263.15 62
17264.39 85
17265.63 81
17266.87 63
17268.12 81
17269.36 77
17270.60 66
17271.84 89
17273.09 75
17274.33 91
17275.57 72
17276.81 74
17278.06 76
17279.30 76
17280.54 62
17281.78 58
17283.03 67
17284.27 80
17285.51 73
17286.76 85
17288.00 77
17289.24 81
17290.48 81
17291.73 87
17292.97 81
17294.21 64
17295.46 100
17296.70 77
17297.94 76
17299.19 81
17300.43 87
17301.67 83
17302.92 74
17304.16 85
17305.40 100
17306.65 81
17307.89 104
17309.14 73
17310.38 87
17311.62 93
17312.87 72
17314.11 82
17315.35 76
17316.60 100
17317.84 87
17319.09 78
17320.33 90
17321.58 91
17322.82 107
17324.06 79
17325.31 90
17326.55 109
17327.80 70
17329.04 91
17330.29 81
17331.53 102
17332.77 86
17334.02 77
17335.26 103
17336.51 92
17337.75 94
17339.00 91
17340.24 112
17341.49 113
17342.73 105
17343.98 88
17345.22 82
17346.47 84
17347.71 91
17348.96 83
17350.20 73
17351.45 94
17352.69 74
17353.94 70
17355.18 85
17356.43 66
17357.68 70
17358.92 91
17360.17 86
17361.41 78
17362.66 72
17363.90 83
17365.15 76
17366.39 84
17367.64 91
17368.89 53
17370.13 83
17371.38 73
17372.62 73
17373.87 73
17375.12 77
17376.36 90
17377.61 107
17378.85 97
17380.10 86
17381.35 99
17382.59 74
17383.84 80
17385.09 103
17386.33 70
17387.58 97
17388.83 63
17390.07 96
17391.32 99
17392.57 78
17393.81 78
17395.06 103
17396.31 109
17397.55 98
17398.80 81
17400.05 72
17401.29 98
17402.54 86
17403.79 91
17405.04 84
17406.28 66
17407.53 80
17408.78 86
17410.02 90
17411.27 103
17412.52 81
17413.77 88
17415.01 91
17416.26 100
17417.51 81
17418.76 112
17420.00 71
17421.25 71
17422.50 84
17423.75 81
17425.00 86
17426.24 99
17427.49 99
17428.74 77
17429.99 79
17431.24 91
17432.48 79
17433.73 94
17434.98 85
17436.23 98
17437.48 88
17438.73 83
17439.97 94
17441.22 76
17442.47 92
17443.72 93
17444.97 91
17446.22 74
17447.47 76
17448.71 67
17449.96 102
17451.21 87
17452.46 77
17453.71 62
17454.96 83
17456.21 94
17457.46 75
17458.71 72
17459.95 93
17461.20 71
17462.45 59
17463.70 76
17464.95 77
17466.20 91
17467.45 69
17468.70 62
17469.95 73
17471.20 99
17472.45 71
17473.70 81
17474.95 80
17476.20 78
17477.45 75
17478.70 84
17479.95 79
17481.20 78
17482.45 93
17483.70 104
17484.95 73
17486.20 86
17487.45 68
17488.70 75
17489.95 90
17491.20 85
17492.45 98
17493.70 99
17494.95 78
17496.20 91
17497.45 86
17498.70 74
17499.95 97
17501.20 78
17502.45 78
17503.70 70
17504.95 106
17506.20 119
17507.46 108
17508.71 111
17509.96 82
17511.21 101
17512.46 100
17513.71 111
17514.96 88
17516.21 109
17517.46 99
17518.71 88
17519.97 100
17521.22 89
17522.47 98
17523.72 84
17524.97 109
17526.22 116
17527.47 85
17528.73 98
17529.98 82
17531.23 97
17532.48 99
17533.73 100
17534.99 119
17536.24 96
17537.49 84
17538.74 94
17539.99 91
17541.25 82
17542.50 90
17543.75 71
17545.00 106
17546.25 120
17547.51 85
17548.76 110
17550.01 111
17551.26 94
17552.52 95
17553.77 67
17555.02 77
17556.27 79
17557.53 81
17558.78 118
17560.03 119
17561.28 95
17562.54 101
17563.79 128
17565.04 103
17566.30 96
17567.55 89
17568.80 93
17570.05 95
17571.31 97
17572.56 100
17573.81 94
17575.07 109
17576.32 93
17577.57 86
17578.83 82
17580.08 99
17581.33 83
17582.59 99
17583.84 69
17585.10 73
17586.35 96
17587.60 86
17588.86 106
17590.11 118
17591.36 86
17592.62 98
17593.87 88
17595.13 71
17596.38 79
17597.63 81
17598.89 93
17600.14 85
17601.40 79
17602.65 87
17603.90 105
17605.16 101
17606.41 92
17607.67 93
17608.92 83
17610.18 95
17611.43 83
17612.69 68
17613.94 97
17615.20 83
17616.45 75
17617.71 94
17618.96 89
17620.21 102
17621.47 108
17622.72 91
17623.98 102
17625.23 70
17626.49 79
17627.75 108
17629.00 103
17630.26 95
17631.51 101
17632.77 71
17634.02 94
17635.28 95
17636.53 100
17637.79 111
17639.04 72
17640.30 96
17641.55 86
17642.81 89
17644.07 70
17645.32 74
17646.58 96
17647.83 95
17649.09 85
17650.35 74
17651.60 64
17652.86 81
17654.11 60
17655.37 79
17656.63 64
17657.88 88
17659.14 99
17660.39 87
17661.65 98
17662.91 87
17664.16 85
17665.42 91
17666.68 94
17667.93 89
17669.19 69
17670.45 82
17671.70 80
17672.96 91
17674.22 75
17675.47 90
17676.73 77
17677.99 82
17679.24 98
17680.50 78
17681.76 56
17683.02 69
17684.27 72
17685.53 66
17686.79 80
17688.05 69
17689.30 77
17690.56 65
17691.82 75
17693.07 65
17694.33 56
17695.59 54
17696.85 82
17698.11 66
17699.36 81
17700.62 62
17701.88 69
17703.14 75
17704.39 71
17705.65 76
17706.91 71
17708.17 71
17709.43 85
17710.68 74
17711.94 81
17713.20 91
17714.46 85
17715.72 78
17716.98 78
17718.23 105
17719.49 90
17720.75 78
17722.01 76
17723.27 64
17724.53 82
17725.79 90
17727.04 96
17728.30 75
17729.56 74
17730.82 78
17732.08 79
17733.34 89
17734.60 94
17735.86 82
17737.12 103
17738.37 91
17739.63 79
17740.89 86
17742.15 86
17743.41 66
17744.67 84
17745.93 97
17747.19 84
17748.45 94
17749.71 77
17750.97 73
17752.23 79
17753.49 64
17754.75 79
17756.01 54
17757.27 54
17758.53 45
17759.79 76
17761.05 77
17762.31 92
17763.57 85
17764.83 61
17766.09 86
17767.35 94
17768.61 65
17769.87 75
17771.13 57
17772.39 93
17773.65 85
17774.91 86
17776.17 63
17777.43 78
17778.69 123
17779.95 87
17781.21 65
17782.47 86
17783.73 91
17784.99 62
17786.25 82
17787.51 82
17788.78 92
17790.04 65
17791.30 78
17792.56 69
17793.82 83
17795.08 74
17796.34 55
17797.60 79
17798.86 74
17800.13 70
17801.39 82
17802.65 82
17803.91 109
17805.17 83
17806.43 69
17807.69 80
17808.96 68
17810.22 74
17811.48 83
17812.74 93
17814.00 94
17815.26 76
17816.53 90
17817.79 75
17819.05 79
17820.31 68
17821.57 72
17822.84 74
17824.10 68
17825.36 83
17826.62 86
17827.89 68
17829.15 81
17830.41 70
17831.67 75
17832.93 66
17834.20 75
17835.46 82
17836.72 64
17837.99 82
17839.25 94
17840.51 96
17841.77 87
17843.04 81
17844.30 65
17845.56 92
17846.82 62
17848.09 81
17849.35 91
17850.61 90
17851.88 71
17853.14 81
17854.40 84
17855.67 92
17856.93 70
17858.19 62
17859.46 70
17860.72 77
17861.98 76
17863.25 44
17864.51 63
17865.77 60
17867.04 89
17868.30 59
17869.57 69
17870.83 76
17872.09 76
17873.36 70
17874.62 85
17875.89 66
17877.15 68
17878.41 56
17879.68 57
17880.94 58
17882.21 61
17883.47 81
17884.73 106
17886.00 86
17887.26 97
17888.53 76
17889.79 69
17891.06 63
17892.32 54
17893.59 87
17894.85 75
17896.12 74
17897.38 55
17898.65 67
17899.91 75
17901.17 77
17902.44 73
17903.70 70
17904.97 85
17906.23 70
17907.50 77
17908.77 73
17910.03 60
17911.30 76
17912.56 58
17913.83 49
17915.09 57
17916.36 70
17917.62 77
17918.89 86
17920.15 68
17921.42 86
17922.68 72
17923.95 67
17925.22 88
17926.48 72
17927.75 91
17929.01 82
17930.28 71
17931.55 74
17932.81 67
17934.08 76
17935.34 74
17936.61 53
17937.88 76
17939.14 83
17940.41 71
17941.68 93
17942.94 67
17944.21 56
17945.47 81
17946.74 76
17948.01 68
17949.27 88
17950.54 78
17951.81 79
17953.07 65
17954.34 60
17955.61 78
17956.87 109
17958.14 89
17959.41 60
17960.68 67
17961.94 87
17963.21 71
17964.48 62
17965.74 88
17967.01 68
17968.28 78
17969.55 88
17970.81 75
17972.08 80
17973.35 63
17974.62 80
17975.88 101
17977.15 63
17978.42 55
17979.69 72
17980.95 71
17982.22 81
17983.49 60
17984.76 72
17986.03 62
17987.29 84
17988.56 71
17989.83 69
17991.10 81
17992.37 83
17993.63 87
17994.90 65
17996.17 71
17997.44 71
17998.71 79
17999.98 77
18001.24 56
18002.51 87
18003.78 72
18005.05 68
18006.32 55
18007.59 80
18008.86 73
18010.12 75
18011.39 68
18012.66 86
18013.93 86
18015.20 81
18016.47 75
18017.74 80
18019.01 82
18020.28 82
18021.54 79
18022.81 66
18024.08 66
18025.35 64
18026.62 79
18027.89 69
18029.16 65
18030.43 73
18031.70 48
18032.97 63
18034.24 64
18035.51 83
18036.78 97
18038.05 75
18039.32 83
18040.59 70
18041.86 76
18043.13 66
18044.40 86
18045.67 60
18046.94 57
18048.21 78
18049.48 67
18050.75 57
18052.02 50
18053.29 52
18054.56 63
18055.83 68
18057.10 79
18058.37 67
18059.64 78
18060.91 86
18062.18 65
18063.45 67
18064.72 68
18065.99 79
18067.26 83
18068.54 91
18069.81 93
18071.08 94
18072.35 72
18073.62 64
18074.89 70
18076.16 59
18077.43 97
18078.70 70
18079.97 50
18081.25 77
18082.52 85
18083.79 73
18085.06 75
18086.33 62
18087.60 62
18088.87 73
18090.15 74
18091.42 61
18092.69 53
18093.96 69
18095.23 61
18096.50 76
18097.78 82
18099.05 85
18100.32 61
18101.59 71
18102.86 81
18104.14 68
18105.41 81
18106.68 60
18107.95 67
18109.23 62
18110.50 79
18111.77 92
18113.04 71
18114.31 54
18115.59 75
18116.86 79
18118.13 62
18119.40 75
18120.68 83
18121.95 52
18123.22 78
18124.50 68
18125.77 70
18127.04 89
18128.31 69
18129.59 81
18130.86 68
18132.13 81
18133.41 89
18134.68 87
18135.95 72
18137.23 61
18138.50 74
18139.77 74
18141.05 85
18142.32 101
18143.59 65
18144.87 73
18146.14 86
18147.41 61
18148.69 76
18149.96 55
18151.23 89
18152.51 62
18153.78 58
18155.06 86
18156.33 89
18157.60 73
18158.88 83
18160.15 83
18161.43 68
18162.70 75
18163.97 58
18165.25 88
18166.52 77
18167.80 89
18169.07 86
18170.35 62
18171.62 63
18172.90 70
18174.17 66
18175.44 71
18176.72 75
18177.99 74
18179.27 96
18180.54 77
18181.82 77
18183.09 68
18184.37 82
18185.64 68
18186.92 72
18188.19 67
18189.47 50
18190.74 55
18192.02 66
18193.29 50
18194.57 47
18195.84 60
18197.12 59
18198.39 74
18199.67 72
18200.95 64
18202.22 72
18203.50 90
18204.77 77
18206.05 71
18207.32 94
18208.60 65
18209.88 52
18211.15 79
18212.43 87
18213.70 73
18214.98 71
18216.26 62
18217.53 103
18218.81 81
18220.08 85
18221.36 59
18222.64 73
18223.91 83
18225.19 52
18226.47 60
18227.74 64
18229.02 69
18230.29 65
18231.57 66
18232.85 77
18234.12 59
18235.40 71
18236.68 51
18237.95 68
18239.23 92
18240.51 69
18241.79 76
18243.06 65
18244.34 71
18245.62 63
18246.89 77
18248.17 59
18249.45 69
18250.73 81
18252.00 79
18253.28 78
18254.56 94
18255.83 69
18257.11 73
18258.39 78
18259.67 77
18260.94 88
18262.22 76
18263.50 72
18264.78 59
18266.06 77
18267.33 63
18268.61 79
18269.89 80
18271.17 77
18272.45 81
18273.72 73
18275.00 81
18276.28 75
18277.56 70
18278.84 68
18280.11 64
18281.39 77
18282.67 71
18283.95 80
18285.23 70
18286.51 68
18287.78 86
18289.06 81
18290.34 70
18291.62 86
18292.90 78
18294.18 95
18295.46 78
18296.74 81
18298.01 81
18299.29 65
18300.57 86
18301.85 73
18303.13 69
18304.41 77
18305.69 62
18306.97 88
18308.25 69
18309.53 74
18310.81 85
18312.09 77
18313.37 84
18314.64 80
18315.92 66
18317.20 63
18318.48 63
18319.76 50
18321.04 58
18322.32 83
18323.60 69
18324.88 74
18326.16 62
18327.44 63
18328.72 94
18330.00 79
18331.28 53
18332.56 76
18333.84 78
18335.12 73
18336.40 86
18337.68 72
18338.96 65
18340.24 58
18341.52 59
18342.80 89
18344.09 63
18345.37 59
18346.65 59
18347.93 72
18349.21 79
18350.49 74
18351.77 61
18353.05 67
18354.33 76
18355.61 78
18356.89 73
18358.17 67
18359.46 58
18360.74 60
18362.02 78
18363.30 79
18364.58 80
18365.86 76
18367.14 84
18368.42 65
18369.71 90
18370.99 74
18372.27 79
18373.55 72
18374.83 67
18376.11 50
18377.39 67
18378.68 70
18379.96 66
18381.24 75
18382.52 74
18383.80 78
18385.09 68
18386.37 60
18387.65 71
18388.93 90
18390.21 88
18391.50 72
18392.78 65
18394.06 73
18395.34 64
18396.63 65
18397.91 48
18399.19 75
18400.47 63
18401.76 79
18403.04 65
18404.32 62
18405.60 75
18406.89 60
18408.17 58
18409.45 77
18410.73 66
18412.02 76
18413.30 76
18414.58 75
18415.87 55
18417.15 69
18418.43 66
18419.72 67
18421.00 69
18422.28 72
18423.57 74
18424.85 70
18426.13 89
18427.42 76
18428.70 56
18429.98 89
18431.27 60
18432.55 62
18433.83 71
18435.12 71
18436.40 76
18437.68 54
18438.97 80
18440.25 68
18441.54 52
18442.82 56
18444.10 61
18445.39 52
18446.67 76
18447.96 82
18449.24 71
18450.53 84
18451.81 79
18453.09 74
18454.38 63
18455.66 56
18456.95 52
18458.23 61
18459.52 83
18460.80 93
18462.09 60
18463.37 54
18464.65 68
18465.94 54
18467.22 72
18468.51 86
18469.79 62
18471.08 78
18472.36 102
18473.65 92
18474.93 76
18476.22 80
18477.50 65
18478.79 49
18480.08 68
18481.36 82
18482.65 76
18483.93 71
18485.22 82
18486.50 65
18487.79 62
18489.07 69
18490.36 62
18491.64 62
18492.93 71
18494.22 51
18495.50 46
18496.79 68
18498.07 67
18499.36 73
18500.65 78
18501.93 67
18503.22 49
18504.50 71
18505.79 62
18507.08 52
18508.36 70
18509.65 76
18510.94 95
18512.22 86
18513.51 73
18514.80 74
18516.08 59
18517.37 67
18518.65 55
18519.94 73
18521.23 72
18522.51 67
18523.80 59
18525.09 69
18526.38 83
18527.66 80
18528.95 76
18530.24 79
18531.52 71
18532.81 64
18534.10 71
18535.39 68
18536.67 78
18537.96 81
18539.25 61
18540.53 69
18541.82 62
18543.11 68
18544.40 57
18545.68 60
18546.97 68
18548.26 86
18549.55 62
18550.84 61
18552.12 61
18553.41 89
18554.70 79
18555.99 85
18557.27 63
18558.56 69
18559.85 64
18561.14 57
18562.43 90
18563.72 66
18565.00 73
18566.29 65
18567.58 73
18568.87 70
18570.16 66
18571.45 73
18572.73 77
18574.02 89
18575.31 80
18576.60 69
18577.89 93
18579.18 84
18580.47 80
18581.75 87
18583.04 73
18584.33 70
18585.62 79
18586.91 69
18588.20 59
18589.49 73
18590.78 103
18592.07 68
18593.36 73
18594.65 54
18595.93 74
18597.22 86
18598.51 102
18599.80 76
18601.09 76
18602.38 91
18603.67 113
18604.96 108
18606.25 103
18607.54 96
18608.83 69
18610.12 80
18611.41 69
18612.70 76
18613.99 66
18615.28 108
18616.57 104
18617.86 94
18619.15 64
18620.44 59
18621.73 73
18623.02 89
18624.31 74
18625.60 86
18626.89 86
18628.18 110
18629.47 112
18630.76 82
18632.05 70
18633.34 92
18634.64 95
18635.93 67
18637.22 87
18638.51 87
18639.80 53
18641.09 70
18642.38 87
18643.67 80
18644.96 99
18646.25 89
18647.54 92
18648.84 69
18650.13 53
18651.42 57
18652.71 61
18654.00 87
18655.29 63
18656.58 65
18657.88 67
18659.17 73
18660.46 72
18661.75 77
18663.04 79
18664.33 92
18665.63 88
18666.92 90
18668.21 120
18669.50 103
18670.79 79
18672.08 68
18673.38 76
18674.67 65
18675.96 70
18677.25 70
18678.55 77
18679.84 72
18681.13 71
18682.42 82
18683.71 78
18685.01 57
18686.30 80
18687.59 74
18688.88 61
18690.18 71
18691.47 71
18692.76 74
18694.06 64
18695.35 57
18696.64 65
18697.93 63
18699.23 40
18700.52 66
18701.81 64
18703.11 75
18704.40 96
18705.69 97
18706.99 78
18708.28 75
18709.57 58
18710.86 54
18712.16 65
18713.45 57
18714.75 74
18716.04 67
18717.33 67
18718.63 42
18719.92 48
18721.21 66
18722.51 67
18723.80 76
18725.09 77
18726.39 59
18727.68 74
18728.98 61
18730.27 69
18731.56 55
18732.86 101
18734.15 56
18735.45 69
18736.74 68
18738.04 63
18739.33 56
18740.62 66
18741.92 65
18743.21 69
18744.51 77
18745.80 68
18747.10 72
18748.39 80
18749.69 67
18750.98 87
18752.27 69
18753.57 58
18754.86 67
18756.16 87
18757.45 82
18758.75 63
18760.04 62
18761.34 67
18762.63 68
18763.93 60
18765.23 71
18766.52 70
18767.82 65
18769.11 55
18770.41 60
18771.70 60
18773.00 68
18774.29 81
18775.59 88
18776.88 67
18778.18 66
18779.48 74
18780.77 73
18782.07 87
18783.36 61
18784.66 60
18785.95 61
18787.25 61
18788.55 77
18789.84 75
18791.14 68
18792.43 65
18793.73 68
18795.03 48
18796.32 84
18797.62 66
18798.92 74
18800.21 67
18801.51 67
18802.81 77
18804.10 76
18805.40 86
18806.70 72
18807.99 69
18809.29 71
18810.59 68
18811.88 65
18813.18 88
18814.48 86
18815.77 77
18817.07 78
18818.37 69
18819.66 69
18820.96 69
18822.26 72
18823.56 72
18824.85 66
18826.15 76
18827.45 65
18828.75 63
18830.04 65
18831.34 74
18832.64 56
18833.94 73
18835.23 65
18836.53 63
18837.83 63
18839.13 86
18840.42 83
18841.72 62
18843.02 73
18844.32 65
18845.62 58
18846.91 72
18848.21 66
18849.51 85
18850.81 57
18852.11 71
18853.40 80
18854.70 80
18856.00 93
18857.30 85
18858.60 79
18859.90 93
18861.20 93
18862.49 74
18863.79 93
18865.09 67
18866.39 72
18867.69 72
18868.99 84
18870.29 52
18871.59 73
18872.88 65
18874.18 63
18875.48 53
18876.78 79
18878.08 65
18879.38 76
18880.68 77
18881.98 78
18883.28 71
18884.58 70
18885.88 59
18887.18 66
18888.47 63
18889.77 59
18891.07 66
18892.37 58
18893.67 62
18894.97 70
18896.27 74
18897.57 62
18898.87 66
18900.17 68
18901.47 77
18902.77 77
18904.07 75
18905.37 80
18906.67 70
18907.97 74
18909.27 71
18910.57 96
18911.87 69
18913.17 72
18914.47 82
18915.77 82
18917.07 92
18918.38 91
18919.68 74
18920.98 57
18922.28 63
18923.58 72
18924.88 51
18926.18 75
18927.48 63
18928.78 79
18930.08 66
18931.38 59
18932.68 66
18933.98 62
18935.29 67
18936.59 66
18937.89 56
18939.19 55
18940.49 58
18941.79 74
18943.09 85
18944.39 74
18945.70 79
18947.00 65
18948.30 62
18949.60 49
18950.90 71
18952.20 73
18953.51 45
18954.81 65
18956.11 75
18957.41 73
18958.71 76
18960.02 75
18961.32 66
18962.62 69
18963.92 91
18965.22 88
18966.53 66
18967.83 57
18969.13 54
18970.43 59
18971.73 79
18973.04 55
18974.34 71
18975.64 76
18976.94 47
18978.25 56
18979.55 66
18980.85 54
18982.16 72
18983.46 63
18984.76 74
18986.06 56
18987.37 54
18988.67 60
18989.97 69
18991.28 44
18992.58 54
18993.88 48
18995.18 67
18996.49 56
18997.79 47
18999.09 66
19000.40 57
19001.70 54
19003.00 79
19004.31 46
19005.61 59
19006.92 57
19008.22 48
19009.52 76
19010.83 50
19012.13 59
19013.43 64
19014.74 60
19016.04 67
19017.35 59
19018.65 59
19019.95 59
19021.26 53
19022.56 62
19023.87 83
19025.17 63
19026.47 60
19027.78 67
19029.08 84
19030.39 62
19031.69 64
19033.00 59
19034.30 47
19035.61 65
19036.91 51
19038.21 53
19039.52 62
19040.82 66
19042.13 74
19043.43 66
19044.74 57
19046.04 62
19047.35 63
19048.65 73
19049.96 81
19051.26 75
19052.57 57
19053.87 56
19055.18 79
19056.48 73
19057.79 60
19059.09 72
19060.40 59
19061.71 70
19063.01 74
19064.32 58
19065.62 60
19066.93 70
19068.23 69
19069.54 74
19070.85 64
19072.15 59
19073.46 62
19074.76 73
19076.07 60
19077.37 66
19078.68 67
19079.99 79
19081.29 53
19082.60 57
19083.91 77
19085.21 89
19086.52 83
19087.82 82
19089.13 68
19090.44 60
19091.74 57
19093.05 62
19094.36 71
19095.66 56
19096.97 57
19098.28 73
19099.58 69
19100.89 68
19102.20 76
19103.50 70
19104.81 80
19106.12 70
19107.42 68
19108.73 57
19110.04 64
19111.35 54
19112.65 68
19113.96 65
19115.27 55
19116.58 79
19117.88 63
19119.19 70
19120.50 68
19121.81 56
19123.11 59
19124.42 62
19125.73 63
19127.04 65
19128.34 58
19129.65 58
19130.96 72
19132.27 62
19133.57 60
19134.88 79
19136.19 56
19137.50 64
19138.81 63
19140.12 58
19141.42 79
19142.73 75
19144.04 72
19145.35 62
19146.66 61
19147.97 77
19149.27 53
19150.58 66
19151.89 59
19153.20 79
19154.51 87
19155.82 75
19157.13 44
19158.43 69
19159.74 69
19161.05 70
19162.36 70
19163.67 63
19164.98 67
19166.29 52
19167.60 52
19168.91 84
19170.22 92
19171.52 61
19172.83 84
19174.14 58
19175.45 52
19176.76 70
19178.07 75
19179.38 69
19180.69 64
19182.00 64
19183.31 49
19184.62 74
19185.93 69
19187.24 78
19188.55 55
19189.86 53
19191.17 73
19192.48 56
19193.79 85
19195.10 71
19196.41 74
19197.72 65
19199.03 74
19200.34 73
19201.65 68
19202.96 68
19204.27 57
19205.58 64
19206.89 47
19208.20 62
19209.51 56
19210.82 67
19212.13 68
19213.44 85
19214.75 81
19216.06 98
19217.38 66
19218.69 65
19220.00 54
19221.31 61
19222.62 65
19223.93 61
19225.24 73
19226.55 59
19227.86 68
19229.17 60
19230.49 76
19231.80 57
19233.11 74
19234.42 57
19235.73 63
19237.04 60
19238.35 59
19239.67 58
19240.98 54
19242.29 69
19243.60 53
19244.91 79
19246.22 64
19247.54 68
19248.85 61
19250.16 79
19251.47 71
19252.78 70
19254.10 65
19255.41 68
19256.72 64
19258.03 64
19259.34 77
19260.66 86
19261.97 61
19263.28 56
19264.59 57
19265.91 72
19267.22 63
19268.53 75
19269.84 60
19271.16 53
19272.47 60
19273.78 55
19275.10 59
19276.41 63
19277.72 66
19279.03 56
19280.35 58
19281.66 63
19282.97 58
19284.29 51
19285.60 67
19286.91 64
19288.23 72
19289.54 65
19290.85 61
19292.17 79
19293.48 73
19294.79 75
19296.11 68
19297.42 57
19298.73 82
19300.05 65
19301.36 54
19302.67 60
19303.99 69
19305.30 66
19306.62 65
19307.93 66
19309.24 49
19310.56 69
19311.87 57
19313.19 69
19314.50 53
19315.81 76
19317.13 56
19318.44 55
19319.76 69
19321.07 69
19322.39 60
19323.70 63
19325.01 62
19326.33 60
19327.64 52
19328.96 64
19330.27 66
19331.59 64
19332.90 48
19334.22 77
19335.53 49
19336.85 70
19338.16 65
19339.48 56
19340.79 50
19342.11 45
19343.42 61
19344.74 78
19346.05 62
19347.37 67
19348.68 57
19350.00 59
19351.31 79
19352.63 78
19353.94 59
19355.26 40
19356.58 57
19357.89 63
19359.21 86
19360.52 70
19361.84 64
19363.15 62
19364.47 61
19365.79 65
19367.10 66
19368.42 67
19369.73 51
19371.05 62
19372.37 76
19373.68 63
19375.00 62
19376.31 82
19377.63 58
19378.95 72
19380.26 53
19381.58 69
19382.90 59
19384.21 67
19385.53 65
19386.85 44
19388.16 59
19389.48 47
19390.80 64
19392.11 62
19393.43 62
19394.75 63
19396.06 83
19397.38 62
19398.70 59
19400.01 53
19401.33 44
19402.65 57
19403.97 61
19405.28 72
19406.60 77
19407.92 68
19409.23 87
19410.55 63
19411.87 59
19413.19 48
19414.50 54
19415.82 74
19417.14 50
19418.46 49
19419.77 59
19421.09 65
19422.41 81
19423.73 54
19425.05 56
19426.36 60
19427.68 59
19429.00 71
19430.32 79
19431.64 56
19432.95 53
19434.27 56
19435.59 60
19436.91 54
19438.23 67
19439.55 62
19440.86 85
19442.18 56
19443.50 57
19444.82 42
19446.14 56
19447.46 46
19448.78 54
19450.09 44
19451.41 62
19452.73 72
19454.05 84
19455.37 67
19456.69 56
19458.01 57
19459.33 49
19460.65 77
19461.97 60
19463.28 52
19464.60 64
19465.92 67
19467.24 45
19468.56 60
19469.88 57
19471.20 63
19472.52 69
19473.84 63
19475.16 57
19476.48 59
19477.80 59
19479.12 50
19480.44 57
19481.76 49
19483.08 50
19484.40 61
19485.72 68
19487.04 45
19488.36 60
19489.68 65
19491.00 63
19492.32 45
19493.64 58
19494.96 67
19496.28 63
19497.60 85
19498.92 75
19500.24 57
19501.56 66
19502.88 72
19504.20 78
19505.52 78
19506.84 62
19508.16 65
19509.49 58
19510.81 75
19512.13 60
19513.45 52
19514.77 58
19516.09 45
19517.41 50
19518.73 49
19520.05 58
19521.37 53
19522.70 69
19524.02 52
19525.34 52
19526.66 53
19527.98 59
19529.30 64
19530.62 68
19531.95 59
19533.27 78
19534.59 84
19535.91 70
19537.23 74
19538.55 51
19539.88 58
19541.20 60
19542.52 69
19543.84 65
19545.16 63
19546.49 76
19547.81 70
19549.13 54
19550.45 50
19551.77 48
19553.10 47
19554.42 47
19555.74 59
19557.06 58
19558.39 45
19559.71 63
19561.03 69
19562.35 64
19563.68 68
19565.00 53
19566.32 39
19567.64 62
19568.97 51
19570.29 69
19571.61 56
19572.94 56
19574.26 55
19575.58 69
19576.90 61
19578.23 55
19579.55 79
19580.87 87
19582.20 51
19583.52 46
19584.84 72
19586.17 58
19587.49 63
19588.81 51
19590.14 63
19591.46 58
19592.78 60
19594.11 53
19595.43 48
19596.76 67
19598.08 57
19599.40 57
19600.73 55
19602.05 74
19603.37 68
19604.70 62
19606.02 76
19607.35 65
19608.67 55
19610.00 70
19611.32 63
19612.64 54
19613.97 72
19615.29 64
19616.62 72
19617.94 68
19619.27 66
19620.59 67
19621.92 71
19623.24 54
19624.56 77
19625.89 66
19627.21 69
19628.54 60
19629.86 62
19631.19 77
19632.51 65
19633.84 54
19635.16 62
19636.49 58
19637.81 65
19639.14 71
19640.46 53
19641.79 62
19643.11 81
19644.44 65
19645.77 60
19647.09 56
19648.42 55
19649.74 68
19651.07 56
19652.39 59
19653.72 65
19655.04 66
19656.37 68
19657.70 73
19659.02 59
19660.35 64
19661.67 72
19663.00 58
19664.33 57
19665.65 60
19666.98 68
19668.30 63
19669.63 51
19670.96 54
19672.28 62
19673.61 61
19674.94 95
19676.26 62
19677.59 67
19678.92 63
19680.24 67
19681.57 46
19682.90 64
19684.22 60
19685.55 64
19686.88 63
19688.20 54
19689.53 65
19690.86 71
19692.18 58
19693.51 50
19694.84 69
19696.16 57
19697.49 61
19698.82 57
19700.15 75
19701.47 73
19702.80 59
19704.13 59
19705.46 57
19706.78 64
19708.11 57
19709.44 72
19710.77 66
19712.09 51
19713.42 57
19714.75 62
19716.08 55
19717.40 61
19718.73 71
19720.06 73
19721.39 74
19722.72 67
19724.04 45
19725.37 69
19726.70 82
19728.03 51
19729.36 58
19730.68 50
19732.01 57
19733.34 57
19734.67 61
19736.00 60
19737.33 67
19738.66 43
19739.98 67
19741.31 57
19742.64 48
19743.97 51
19745.30 50
19746.63 48
19747.96 69
19749.29 69
19750.61 80
19751.94 72
19753.27 64
19754.60 52
19755.93 59
19757.26 70
19758.59 69
19759.92 79
19761.25 67
19762.58 77
19763.91 57
19765.24 61
19766.57 68
19767.89 53
19769.22 41
19770.55 73
19771.88 68
19773.21 65
19774.54 53
19775.87 58
19777.20 42
19778.53 66
19779.86 70
19781.19 64
19782.52 80
19783.85 74
19785.18 57
19786.51 69
19787.84 51
19789.17 59
19790.50 60
19791.83 44
19793.16 52
19794.49 74
19795.83 59
19797.16 76
19798.49 64
19799.82 53
19801.15 54
19802.48 50
19803.81 62
19805.14 61
19806.47 71
19807.80 67
19809.13 76
19810.46 66
19811.79 77
19813.13 68
19814.46 56
19815.79 52
19817.12 68
19818.45 69
19819.78 58
19821.11 57
19822.44 56
19823.78 78
19825.11 51
19826.44 52
19827.77 60
19829.10 54
19830.43 41
19831.77 55
19833.10 47
19834.43 58
19835.76 55
19837.09 74
19838.42 71
19839.76 57
19841.09 54
19842.42 60
19843.75 55
19845.08 41
19846.42 42
19847.75 66
19849.08 49
19850.41 49
19851.75 73
19853.08 55
19854.41 45
19855.74 70
19857.08 46
19858.41 61
19859.74 51
19861.07 51
19862.41 58
19863.74 47
19865.07 70
19866.41 67
19867.74 79
19869.07 46
19870.40 57
19871.74 58
19873.07 73
19874.40 69
19875.74 56
19877.07 58
19878.40 54
19879.74 57
19881.07 50
19882.40 46
19883.74 69
19885.07 58
19886.40 60
19887.74 57
19889.07 62
19890.40 52
19891.74 57
19893.07 55
19894.41 46
19895.74 51
19897.07 65
19898.41 43
19899.74 48
19901.08 56
19902.41 64
19903.74 62
19905.08 80
19906.41 48
19907.75 59
19909.08 51
19910.41 40
19911.75 47
19913.08 36
19914.42 47
19915.75 37
19917.09 56
19918.42 64
19919.76 55
19921.09 55
19922.43 58
19923.76 62
19925.10 58
19926.43 49
19927.77 56
19929.10 65
19930.44 53
19931.77 65
19933.11 53
19934.44 50
19935.78 56
19937.11 65
19938.45 59
19939.78 66
19941.12 60
19942.45 51
19943.79 53
19945.12 50
19946.46 60
19947.79 76
19949.13 62
19950.47 61
19951.80 70
19953.14 66
19954.47 59
19955.81 65
19957.15 55
19958.48 47
19959.82 55
19961.15 65
19962.49 52
19963.83 62
19965.16 57
19966.50 51
19967.83 55
19969.17 63
19970.51 59
19971.84 66
19973.18 54
19974.52 58
19975.85 57
19977.19 68
19978.53 62
19979.86 50
19981.20 63
19982.54 46
19983.87 63
19985.21 52
19986.55 56
19987.88 68
19989.22 47
19990.56 48
19991.89 51
19993.23 54
19994.57 61
19995.91 56
19997.24 67
19998.58 64
19999.92 83
20001.26 76
20002.59 73
20003.93 48
20005.27 81
20006.61 64
20007.94 71
20009.28 68
20010.62 65
20011.96 56
20013.29 53
20014.63 71
20015.97 82
20017.31 77
20018.65 80
20019.98 63
20021.32 74
20022.66 77
20024.00 62
20025.34 68
20026.67 62
20028.01 61
20029.35 47
20030.69 50
20032.03 70
20033.37 60
20034.71 63
20036.04 53
20037.38 44
20038.72 54
20040.06 54
20041.40 58
20042.74 68
20044.08 42
20045.42 52
20046.75 73
20048.09 66
20049.43 64
20050.77 64
20052.11 61
20053.45 70
20054.79 59
20056.13 61
20057.47 71
20058.81 61
20060.15 62
20061.49 68
20062.82 60
20064.16 62
20065.50 63
20066.84 43
20068.18 46
20069.52 64
20070.86 63
20072.20 67
20073.54 62
20074.88 58
20076.22 51
20077.56 66
20078.90 73
20080.24 65
20081.58 67
20082.92 60
20084.26 62
20085.60 67
20086.94 66
20088.28 59
20089.62 62
20090.96 65
20092.30 61
20093.64 71
20094.99 60
20096.33 74
20097.67 81
20099.01 51
20100.35 58
20101.69 66
20103.03 66
20104.37 68
20105.71 61
20107.05 63
20108.39 42
20109.73 79
20111.08 65
20112.42 62
20113.76 81
20115.10 76
20116.44 65
20117.78 52
20119.12 46
20120.46 58
20121.81 72
20123.15 74
20124.49 62
20125.83 58
20127.17 59
20128.51 68
20129.86 59
20131.20 62
20132.54 46
20133.88 53
20135.22 62
20136.56 86
20137.91 55
20139.25 51
