# Supplementary material for: MALDI-TOF MS typing enables the classification of brewing yeasts of the genus Saccharomyces to major beer styles
Source: PLoS One. 2017 Aug 9;12(8):e0181694. doi: 10.1371/journal.pone.0181694 (PMC5549903; doi:10.1371/journal.pone.0181694)
Supplement: S10 File — The directory includes 90 raw files and was zipped to “.zip”; the folder has three strains with 30 spectra per strain; S1 Text explains the raw files with an example and Table 1 represents the yeast strains used within the experiment. (ZIP) [file pone.0181694.s013.zip › 28-30/30336-192-OG-Alt-Alt-YPG-18h-E-E_2015-08-19__0_A12_1.dat]

1998.76 2469
1999.18 2399
1999.60 2355
2000.02 2381
2000.44 2440
2000.87 2510
2001.29 2514
2001.71 2404
2002.13 2429
2002.55 2445
2002.97 2343
2003.40 2470
2003.82 2314
2004.24 2437
2004.66 2324
2005.08 2182
2005.50 2356
2005.93 2343
2006.35 2303
2006.77 2378
2007.19 2498
2007.62 2644
2008.04 2492
2008.46 2671
2008.88 2465
2009.30 2433
2009.73 2523
2010.15 2606
2010.57 2506
2010.99 2647
2011.42 2598
2011.84 2587
2012.26 2591
2012.68 2643
2013.11 2563
2013.53 2564
2013.95 2341
2014.38 2567
2014.80 2400
2015.22 2177
2015.64 2203
2016.07 2295
2016.49 2246
2016.91 2352
2017.34 2460
2017.76 2528
2018.18 2516
2018.61 2258
2019.03 2304
2019.45 2347
2019.88 2388
2020.30 2526
2020.72 2340
2021.15 2383
2021.57 2465
2021.99 2478
2022.42 2428
2022.84 2481
2023.27 2330
2023.69 2424
2024.11 2418
2024.54 2334
2024.96 2261
2025.39 2316
2025.81 2358
2026.23 2513
2026.66 2458
2027.08 2341
2027.51 2398
2027.93 2233
2028.36 2350
2028.78 2233
2029.20 2205
2029.63 2346
2030.05 2365
2030.48 2401
2030.90 2261
2031.33 2252
2031.75 2277
2032.18 2305
2032.60 2237
2033.03 2408
2033.45 2426
2033.88 2514
2034.30 2326
2034.73 2264
2035.15 2431
2035.58 2436
2036.00 2645
2036.43 2614
2036.85 2526
2037.28 2357
2037.70 2526
2038.13 2335
2038.55 2481
2038.98 2414
2039.40 2410
2039.83 2326
2040.25 2447
2040.68 2615
2041.11 2767
2041.53 2771
2041.96 2686
2042.38 2461
2042.81 2447
2043.23 2582
2043.66 2511
2044.09 2520
2044.51 2363
2044.94 2576
2045.37 2612
2045.79 2426
2046.22 2451
2046.64 2479
2047.07 2333
2047.50 2406
2047.92 2585
2048.35 2433
2048.78 2462
2049.20 2470
2049.63 2329
2050.06 2435
2050.48 2360
2050.91 2505
2051.34 2484
2051.76 2335
2052.19 2159
2052.62 2208
2053.04 2173
2053.47 2181
2053.90 2181
2054.32 2393
2054.75 2491
2055.18 2442
2055.61 2218
2056.03 2314
2056.46 2225
2056.89 2299
2057.31 2545
2057.74 2341
2058.17 2353
2058.60 2358
2059.02 2452
2059.45 2492
2059.88 2513
2060.31 2736
2060.73 2492
2061.16 2432
2061.59 2501
2062.02 2421
2062.45 2299
2062.87 2244
2063.30 2226
2063.73 2339
2064.16 2473
2064.59 2629
2065.01 2788
2065.44 2793
2065.87 2772
2066.30 3155
2066.73 3321
2067.16 3075
2067.58 3238
2068.01 3074
2068.44 3025
2068.87 2861
2069.30 2926
2069.73 2716
2070.16 2655
2070.58 2601
2071.01 2756
2071.44 2592
2071.87 2539
2072.30 2532
2072.73 2542
2073.16 2835
2073.59 2549
2074.02 2407
2074.45 2539
2074.87 2538
2075.30 2369
2075.73 2347
2076.16 2342
2076.59 2498
2077.02 2416
2077.45 2233
2077.88 2341
2078.31 2709
2078.74 2948
2079.17 2965
2079.60 2876
2080.03 2872
2080.46 2761
2080.89 2857
2081.32 2852
2081.75 2748
2082.18 2887
2082.61 2821
2083.04 2714
2083.47 2590
2083.90 2636
2084.33 2666
2084.76 2526
2085.19 2764
2085.62 2439
2086.05 2449
2086.48 2501
2086.91 2128
2087.34 2367
2087.77 2390
2088.20 2398
2088.63 2543
2089.06 2278
2089.49 2198
2089.92 2352
2090.35 2308
2090.79 2337
2091.22 2376
2091.65 2343
2092.08 2319
2092.51 2248
2092.94 2345
2093.37 2336
2093.80 2168
2094.23 2354
2094.66 2490
2095.10 2227
2095.53 2335
2095.96 2438
2096.39 2346
2096.82 2205
2097.25 2283
2097.68 2276
2098.12 2202
2098.55 2198
2098.98 2194
2099.41 2046
2099.84 2168
2100.27 2211
2100.71 2309
2101.14 2301
2101.57 2372
2102.00 2365
2102.43 2228
2102.87 2333
2103.30 2325
2103.73 2285
2104.16 2430
2104.60 2593
2105.03 2308
2105.46 2223
2105.89 2493
2106.32 2446
2106.76 2386
2107.19 2293
2107.62 2502
2108.05 2485
2108.49 2458
2108.92 2535
2109.35 2509
2109.79 2407
2110.22 2418
2110.65 2483
2111.08 2351
2111.52 2347
2111.95 2408
2112.38 2455
2112.82 2321
2113.25 2325
2113.68 2253
2114.12 2347
2114.55 2339
2114.98 2328
2115.42 2227
2115.85 2469
2116.28 2404
2116.72 2452
2117.15 2257
2117.58 2214
2118.02 2283
2118.45 2322
2118.88 2169
2119.32 2246
2119.75 2063
2120.19 2073
2120.62 2194
2121.05 2249
2121.49 2178
2121.92 2302
2122.36 2420
2122.79 2212
2123.22 2355
2123.66 2293
2124.09 2319
2124.53 2264
2124.96 2296
2125.40 2242
2125.83 2260
2126.26 2188
2126.70 2201
2127.13 2046
2127.57 2037
2128.00 2087
2128.44 2018
2128.87 1997
2129.31 2108
2129.74 2240
2130.18 2106
2130.61 2376
2131.05 2480
2131.48 2279
2131.92 2338
2132.35 2380
2132.79 2576
2133.22 2474
2133.66 2489
2134.09 2383
2134.53 2386
2134.96 2526
2135.40 2506
2135.83 2680
2136.27 2604
2136.70 2708
2137.14 2790
2137.58 2918
2138.01 2718
2138.45 2641
2138.88 2616
2139.32 2536
2139.75 2543
2140.19 2385
2140.63 2350
2141.06 2341
2141.50 2215
2141.93 2366
2142.37 2256
2142.81 2235
2143.24 2330
2143.68 2182
2144.12 2224
2144.55 2128
2144.99 2085
2145.43 2292
2145.86 2492
2146.30 2330
2146.73 2291
2147.17 2286
2147.61 2343
2148.04 2273
2148.48 2450
2148.92 2466
2149.35 2525
2149.79 2928
2150.23 2958
2150.67 3092
2151.10 3006
2151.54 3106
2151.98 3175
2152.41 3026
2152.85 3075
2153.29 3012
2153.73 3010
2154.16 3017
2154.60 2735
2155.04 2541
2155.48 2462
2155.91 2505
2156.35 2402
2156.79 2471
2157.23 2606
2157.66 2593
2158.10 2513
2158.54 2633
2158.98 2482
2159.41 2273
2159.85 2371
2160.29 2455
2160.73 2373
2161.17 2459
2161.60 2484
2162.04 2292
2162.48 2181
2162.92 2428
2163.36 2611
2163.80 2141
2164.23 2251
2164.67 2300
2165.11 2290
2165.55 2385
2165.99 2477
2166.43 2353
2166.86 2288
2167.30 2243
2167.74 2331
2168.18 2385
2168.62 2461
2169.06 2371
2169.50 2331
2169.94 2402
2170.38 2495
2170.81 2499
2171.25 2478
2171.69 2545
2172.13 2696
2172.57 2501
2173.01 2589
2173.45 2791
2173.89 2754
2174.33 2848
2174.77 2847
2175.21 2955
2175.65 3287
2176.09 3206
2176.53 3244
2176.96 3362
2177.40 3151
2177.84 3140
2178.28 3218
2178.72 2874
2179.16 2920
2179.60 2714
2180.04 2794
2180.48 2669
2180.92 2385
2181.36 2531
2181.80 2713
2182.24 2556
2182.68 2574
2183.12 2436
2183.56 2323
2184.01 2251
2184.45 2193
2184.89 2355
2185.33 2469
2185.77 2377
2186.21 2168
2186.65 2250
2187.09 2266
2187.53 2488
2187.97 2557
2188.41 2662
2188.85 2379
2189.29 2610
2189.73 2718
2190.17 2694
2190.62 2688
2191.06 2722
2191.50 2681
2191.94 2750
2192.38 2731
2192.82 2829
2193.26 2660
2193.70 2708
2194.15 2493
2194.59 2313
2195.03 2324
2195.47 2467
2195.91 2647
2196.35 2696
2196.79 2784
2197.24 2960
2197.68 2759
2198.12 2731
2198.56 2708
2199.00 2593
2199.45 2700
2199.89 2548
2200.33 2683
2200.77 2646
2201.21 2605
2201.66 2576
2202.10 2717
2202.54 2683
2202.98 2664
2203.42 2386
2203.87 2473
2204.31 2374
2204.75 2305
2205.19 2459
2205.64 2397
2206.08 2414
2206.52 2401
2206.96 2381
2207.41 2478
2207.85 2582
2208.29 2694
2208.74 2647
2209.18 2687
2209.62 2688
2210.06 2609
2210.51 2559
2210.95 2645
2211.39 2739
2211.84 2643
2212.28 2488
2212.72 2502
2213.17 2717
2213.61 2472
2214.05 2410
2214.50 2583
2214.94 2528
2215.38 2523
2215.83 2318
2216.27 2462
2216.71 2243
2217.16 2305
2217.60 2179
2218.05 2215
2218.49 2445
2218.93 2239
2219.38 2139
2219.82 2075
2220.26 2114
2220.71 2341
2221.15 2327
2221.60 2317
2222.04 2166
2222.49 2233
2222.93 2475
2223.37 2358
2223.82 2315
2224.26 2613
2224.71 2544
2225.15 2304
2225.60 2536
2226.04 2706
2226.49 2547
2226.93 2676
2227.37 2866
2227.82 2857
2228.26 2827
2228.71 2787
2229.15 2755
2229.60 2660
2230.04 2861
2230.49 2703
2230.93 2664
2231.38 2744
2231.82 2648
2232.27 2662
2232.71 2592
2233.16 2831
2233.61 2724
2234.05 2609
2234.50 2517
2234.94 2713
2235.39 2716
2235.83 2555
2236.28 2602
2236.72 2864
2237.17 2569
2237.61 2597
2238.06 2644
2238.51 2717
2238.95 2664
2239.40 2565
2239.84 2551
2240.29 2293
2240.74 2377
2241.18 2538
2241.63 2306
2242.07 2374
2242.52 2143
2242.97 2145
2243.41 2294
2243.86 2264
2244.31 2277
2244.75 2007
2245.20 2096
2245.65 1999
2246.09 1993
2246.54 2143
2246.99 2322
2247.43 2179
2247.88 2145
2248.33 2112
2248.77 2249
2249.22 2001
2249.67 2253
2250.11 2236
2250.56 2269
2251.01 2113
2251.45 2014
2251.90 2261
2252.35 2170
2252.80 2147
2253.24 2275
2253.69 2360
2254.14 2331
2254.59 2470
2255.03 2325
2255.48 2254
2255.93 2289
2256.38 2162
2256.82 2215
2257.27 2274
2257.72 2184
2258.17 2272
2258.61 2291
2259.06 2245
2259.51 2010
2259.96 2042
2260.41 2220
2260.85 2251
2261.30 2327
2261.75 2458
2262.20 2398
2262.65 2555
2263.09 2444
2263.54 2659
2263.99 2758
2264.44 2716
2264.89 2925
2265.34 2762
2265.79 2681
2266.23 2544
2266.68 2534
2267.13 2737
2267.58 2728
2268.03 2491
2268.48 2694
2268.93 2787
2269.38 2484
2269.82 2560
2270.27 2543
2270.72 2928
2271.17 2802
2271.62 2691
2272.07 2749
2272.52 2551
2272.97 2655
2273.42 2795
2273.87 2468
2274.32 2388
2274.77 2508
2275.21 2638
2275.66 2411
2276.11 2299
2276.56 2383
2277.01 2487
2277.46 2482
2277.91 2480
2278.36 2444
2278.81 2359
2279.26 2274
2279.71 2146
2280.16 2390
2280.61 2566
2281.06 2424
2281.51 2441
2281.96 2545
2282.41 2550
2282.86 2403
2283.31 2401
2283.76 2523
2284.21 2551
2284.66 2539
2285.11 2427
2285.56 2478
2286.02 2439
2286.47 2337
2286.92 2380
2287.37 2404
2287.82 2460
2288.27 2814
2288.72 2660
2289.17 2779
2289.62 2899
2290.07 2930
2290.52 3165
2290.97 3344
2291.42 3584
2291.88 4033
2292.33 4180
2292.78 3995
2293.23 3883
2293.68 3896
2294.13 3994
2294.58 3916
2295.04 3693
2295.49 3473
2295.94 3215
2296.39 3287
2296.84 3098
2297.29 3077
2297.74 3062
2298.20 2795
2298.65 2896
2299.10 2629
2299.55 2597
2300.00 2460
2300.46 2572
2300.91 2370
2301.36 2327
2301.81 2327
2302.26 2426
2302.72 2411
2303.17 2351
2303.62 2183
2304.07 2436
2304.53 2492
2304.98 2628
2305.43 2303
2305.88 2233
2306.33 2355
2306.79 2363
2307.24 2369
2307.69 2568
2308.15 2629
2308.60 2576
2309.05 2598
2309.50 2720
2309.96 2784
2310.41 2820
2310.86 2826
2311.32 2889
2311.77 2641
2312.22 2884
2312.68 2975
2313.13 2894
2313.58 2717
2314.03 2483
2314.49 2334
2314.94 2475
2315.39 2446
2315.85 2440
2316.30 2404
2316.76 2377
2317.21 2403
2317.66 2486
2318.12 2548
2318.57 2511
2319.02 2456
2319.48 2545
2319.93 2620
2320.39 2626
2320.84 2520
2321.29 2478
2321.75 2465
2322.20 2500
2322.66 2616
2323.11 2584
2323.56 2369
2324.02 2487
2324.47 2566
2324.93 2653
2325.38 2836
2325.84 2758
2326.29 2922
2326.74 2745
2327.20 2848
2327.65 3080
2328.11 3018
2328.56 2867
2329.02 3115
2329.47 3223
2329.93 3099
2330.38 3035
2330.84 3263
2331.29 3403
2331.75 3373
2332.20 3159
2332.66 3099
2333.11 2903
2333.57 2967
2334.02 2964
2334.48 2946
2334.93 2872
2335.39 2715
2335.84 2395
2336.30 2474
2336.76 2535
2337.21 2499
2337.67 2570
2338.12 2745
2338.58 2485
2339.03 2451
2339.49 2780
2339.95 2659
2340.40 2701
2340.86 2888
2341.31 2773
2341.77 2710
2342.23 2851
2342.68 2604
2343.14 2785
2343.59 2715
2344.05 2642
2344.51 2557
2344.96 2623
2345.42 2788
2345.88 2622
2346.33 2677
2346.79 2557
2347.24 2625
2347.70 2671
2348.16 2764
2348.61 2685
2349.07 2692
2349.53 2670
2349.99 2614
2350.44 2536
2350.90 2653
2351.36 2350
2351.81 2503
2352.27 2653
2352.73 2498
2353.18 2487
2353.64 2476
2354.10 2221
2354.56 2384
2355.01 2486
2355.47 2509
2355.93 2572
2356.38 2497
2356.84 2240
2357.30 2387
2357.76 2557
2358.22 2481
2358.67 2256
2359.13 2334
2359.59 2502
2360.05 2378
2360.50 2308
2360.96 2325
2361.42 2315
2361.88 2331
2362.34 2353
2362.79 2479
2363.25 2402
2363.71 2536
2364.17 2504
2364.63 2714
2365.08 2492
2365.54 2428
2366.00 2520
2366.46 2620
2366.92 2634
2367.38 2590
2367.84 2739
2368.29 2659
2368.75 2633
2369.21 2545
2369.67 2715
2370.13 2798
2370.59 2735
2371.05 2726
2371.50 2492
2371.96 2441
2372.42 2427
2372.88 2346
2373.34 2380
2373.80 2354
2374.26 2467
2374.72 2412
2375.18 2269
2375.64 2270
2376.10 2257
2376.56 2491
2377.02 2562
2377.47 2401
2377.93 2367
2378.39 2629
2378.85 2767
2379.31 2525
2379.77 2576
2380.23 2522
2380.69 2543
2381.15 2527
2381.61 2606
2382.07 2410
2382.53 2443
2382.99 2424
2383.45 2551
2383.91 2489
2384.37 2445
2384.83 2673
2385.29 2546
2385.75 2419
2386.21 2429
2386.67 2469
2387.13 2407
2387.59 2462
2388.05 2482
2388.52 2364
2388.98 2339
2389.44 2483
2389.90 2362
2390.36 2462
2390.82 2334
2391.28 2259
2391.74 2351
2392.20 2449
2392.66 2397
2393.12 2444
2393.58 2389
2394.05 2448
2394.51 2481
2394.97 2341
2395.43 2197
2395.89 2218
2396.35 2230
2396.81 2218
2397.27 2238
2397.74 2240
2398.20 2227
2398.66 2168
2399.12 2134
2399.58 2175
2400.04 2196
2400.50 2180
2400.97 2170
2401.43 2135
2401.89 2012
2402.35 2212
2402.81 2210
2403.28 2015
2403.74 2194
2404.20 2089
2404.66 2096
2405.12 2135
2405.59 2123
2406.05 2347
2406.51 2463
2406.97 2452
2407.44 2302
2407.90 2380
2408.36 2517
2408.82 2265
2409.29 2239
2409.75 2131
2410.21 2141
2410.67 2213
2411.14 2160
2411.60 2171
2412.06 2171
2412.52 2287
2412.99 2290
2413.45 2198
2413.91 2286
2414.38 2139
2414.84 2398
2415.30 2342
2415.77 2534
2416.23 2462
2416.69 2557
2417.16 2488
2417.62 2554
2418.08 2748
2418.55 2595
2419.01 2644
2419.47 2622
2419.94 2758
2420.40 2935
2420.86 2839
2421.33 2778
2421.79 2730
2422.25 2687
2422.72 2610
2423.18 2679
2423.65 2750
2424.11 2844
2424.57 2939
2425.04 2650
2425.50 2671
2425.97 2543
2426.43 2338
2426.90 2723
2427.36 2841
2427.82 2509
2428.29 2432
2428.75 2522
2429.22 2247
2429.68 2318
2430.15 2506
2430.61 2586
2431.08 2376
2431.54 2432
2432.00 2293
2432.47 2341
2432.93 2408
2433.40 2480
2433.86 2670
2434.33 2457
2434.79 2379
2435.26 2426
2435.72 2597
2436.19 2527
2436.65 2416
2437.12 2529
2437.58 2602
2438.05 2711
2438.52 2616
2438.98 2844
2439.45 2894
2439.91 2874
2440.38 2807
2440.84 3085
2441.31 3226
2441.77 3129
2442.24 3172
2442.71 3253
2443.17 3074
2443.64 2881
2444.10 2729
2444.57 2767
2445.03 2967
2445.50 2718
2445.97 2500
2446.43 2528
2446.90 2355
2447.37 2258
2447.83 2401
2448.30 2367
2448.76 2264
2449.23 2226
2449.70 2176
2450.16 2352
2450.63 2372
2451.10 2252
2451.56 2262
2452.03 2252
2452.50 2296
2452.96 2252
2453.43 2371
2453.90 2335
2454.36 2209
2454.83 2188
2455.30 2406
2455.76 2538
2456.23 2339
2456.70 2231
2457.17 2349
2457.63 2417
2458.10 2445
2458.57 2423
2459.03 2371
2459.50 2424
2459.97 2293
2460.44 2106
2460.90 2252
2461.37 2289
2461.84 2327
2462.31 2338
2462.77 2265
2463.24 2330
2463.71 2559
2464.18 2272
2464.65 2253
2465.11 2340
2465.58 2395
2466.05 2304
2466.52 2417
2466.99 2439
2467.45 2273
2467.92 2417
2468.39 2436
2468.86 2391
2469.33 2468
2469.79 2313
2470.26 2254
2470.73 2350
2471.20 2441
2471.67 2355
2472.14 2259
2472.61 2115
2473.07 2239
2473.54 2196
2474.01 2055
2474.48 2214
2474.95 2040
2475.42 2066
2475.89 2011
2476.36 2116
2476.82 2165
2477.29 2153
2477.76 2374
2478.23 2240
2478.70 2557
2479.17 2396
2479.64 2442
2480.11 2388
2480.58 2537
2481.05 2684
2481.52 2455
2481.99 2482
2482.46 2324
2482.93 2415
2483.40 2304
2483.87 2395
2484.33 2469
2484.80 2375
2485.27 2244
2485.74 2147
2486.21 2254
2486.68 2364
2487.15 2558
2487.62 2424
2488.09 2174
2488.56 2339
2489.03 2376
2489.50 2222
2489.97 2395
2490.44 2324
2490.92 2512
2491.39 2339
2491.86 2196
2492.33 2364
2492.80 2336
2493.27 2331
2493.74 2142
2494.21 2179
2494.68 2277
2495.15 2364
2495.62 2464
2496.09 2466
2496.56 2534
2497.03 2500
2497.50 2535
2497.98 2544
2498.45 2461
2498.92 2350
2499.39 2144
2499.86 2356
2500.33 2256
2500.80 2102
2501.27 2260
2501.75 2230
2502.22 2152
2502.69 2307
2503.16 2280
2503.63 2030
2504.10 2084
2504.57 2156
2505.05 2100
2505.52 2072
2505.99 2126
2506.46 2215
2506.93 2477
2507.40 2418
2507.88 2470
2508.35 2550
2508.82 2443
2509.29 2463
2509.76 2632
2510.24 2618
2510.71 2684
2511.18 2762
2511.65 2575
2512.13 2746
2512.60 2507
2513.07 2584
2513.54 2666
2514.02 2538
2514.49 2474
2514.96 2288
2515.43 2446
2515.91 2564
2516.38 2525
2516.85 2390
2517.32 2467
2517.80 2424
2518.27 2389
2518.74 2381
2519.22 2385
2519.69 2260
2520.16 2352
2520.64 2302
2521.11 2216
2521.58 2299
2522.06 2225
2522.53 2267
2523.00 2309
2523.48 2203
2523.95 2352
2524.42 2122
2524.90 2004
2525.37 2137
2525.84 2128
2526.32 2247
2526.79 2186
2527.26 2028
2527.74 2174
2528.21 2313
2528.69 2265
2529.16 2203
2529.63 2184
2530.11 2271
2530.58 2235
2531.06 2493
2531.53 2362
2532.00 2524
2532.48 2408
2532.95 2273
2533.43 2575
2533.90 2731
2534.38 2568
2534.85 2375
2535.32 2268
2535.80 2326
2536.27 2218
2536.75 2254
2537.22 2274
2537.70 2395
2538.17 2265
2538.65 2447
2539.12 2536
2539.60 2440
2540.07 2417
2540.55 2237
2541.02 2281
2541.50 2545
2541.97 2350
2542.45 2334
2542.92 2270
2543.40 2322
2543.87 2340
2544.35 2579
2544.82 2487
2545.30 2337
2545.78 2369
2546.25 2377
2546.73 2394
2547.20 2605
2547.68 2736
2548.15 2766
2548.63 2879
2549.10 2634
2549.58 2749
2550.06 2891
2550.53 2849
2551.01 2829
2551.48 2801
2551.96 2876
2552.44 2749
2552.91 2847
2553.39 2832
2553.87 2866
2554.34 2791
2554.82 2705
2555.29 2805
2555.77 2781
2556.25 2902
2556.72 2903
2557.20 2912
2557.68 3017
2558.15 2897
2558.63 2712
2559.11 2756
2559.58 2697
2560.06 2564
2560.54 2323
2561.01 2420
2561.49 2549
2561.97 2526
2562.45 2394
2562.92 2410
2563.40 2518
2563.88 2282
2564.35 2436
2564.83 2539
2565.31 2361
2565.79 2144
2566.26 2126
2566.74 2165
2567.22 2220
2567.70 2155
2568.17 2186
2568.65 2229
2569.13 2111
2569.61 2082
2570.08 2134
2570.56 2113
2571.04 2159
2571.52 2182
2572.00 1994
2572.47 2051
2572.95 2192
2573.43 2209
2573.91 2475
2574.39 2277
2574.86 2161
2575.34 2175
2575.82 2221
2576.30 2317
2576.78 2293
2577.26 2176
2577.73 2152
2578.21 2279
2578.69 2083
2579.17 2128
2579.65 2023
2580.13 1992
2580.61 2025
2581.08 2204
2581.56 2070
2582.04 2220
2582.52 2124
2583.00 2198
2583.48 2166
2583.96 2118
2584.44 2380
2584.92 2336
2585.40 2341
2585.87 2253
2586.35 2075
2586.83 2075
2587.31 2282
2587.79 2312
2588.27 2313
2588.75 2285
2589.23 2203
2589.71 2417
2590.19 2181
2590.67 2057
2591.15 2232
2591.63 2242
2592.11 2228
2592.59 2331
2593.07 2236
2593.55 2413
2594.03 2232
2594.51 2391
2594.99 2313
2595.47 2386
2595.95 2409
2596.43 2521
2596.91 2528
2597.39 2474
2597.87 2418
2598.35 2391
2598.83 2349
2599.31 2184
2599.79 2198
2600.27 2286
2600.75 2271
2601.23 2360
2601.71 2275
2602.20 2181
2602.68 2244
2603.16 2306
2603.64 2077
2604.12 2073
2604.60 2113
2605.08 2102
2605.56 2311
2606.04 2321
2606.52 2348
2607.00 2417
2607.49 2345
2607.97 2214
2608.45 2261
2608.93 2446
2609.41 2404
2609.89 2384
2610.37 2426
2610.86 2489
2611.34 2410
2611.82 2351
2612.30 2369
2612.78 2439
2613.26 2431
2613.75 2384
2614.23 2327
2614.71 2123
2615.19 2190
2615.67 2427
2616.16 2260
2616.64 2294
2617.12 2193
2617.60 2279
2618.08 2274
2618.57 2049
2619.05 2071
2619.53 2214
2620.01 2358
2620.50 2196
2620.98 2300
2621.46 2320
2621.94 2297
2622.43 2401
2622.91 2360
2623.39 2263
2623.87 2324
2624.36 2250
2624.84 2319
2625.32 2282
2625.81 2087
2626.29 2159
2626.77 2102
2627.25 2116
2627.74 2154
2628.22 2123
2628.70 2260
2629.19 2317
2629.67 2113
2630.15 2038
2630.64 2146
2631.12 2097
2631.60 2191
2632.09 2271
2632.57 2342
2633.05 2438
2633.54 2297
2634.02 2132
2634.51 2260
2634.99 2289
2635.47 2214
2635.96 2266
2636.44 2188
2636.93 2057
2637.41 2089
2637.89 2244
2638.38 2193
2638.86 2132
2639.35 2333
2639.83 2341
2640.31 2369
2640.80 2351
2641.28 2279
2641.77 2428
2642.25 2446
2642.74 2516
2643.22 2446
2643.71 2560
2644.19 2365
2644.67 2453
2645.16 2435
2645.64 2154
2646.13 2187
2646.61 2149
2647.10 2257
2647.58 2141
2648.07 2174
2648.55 2180
2649.04 2237
2649.52 2290
2650.01 2137
2650.49 2257
2650.98 2163
2651.46 2182
2651.95 2073
2652.43 2003
2652.92 2027
2653.41 2087
2653.89 2118
2654.38 2179
2654.86 2321
2655.35 2360
2655.83 2253
2656.32 2191
2656.81 2119
2657.29 1980
2657.78 2008
2658.26 2199
2658.75 2161
2659.23 2206
2659.72 2357
2660.21 2118
2660.69 1961
2661.18 2110
2661.67 2171
2662.15 2003
2662.64 2125
2663.12 2193
2663.61 2119
2664.10 2039
2664.58 2224
2665.07 2168
2665.56 2013
2666.04 2082
2666.53 2124
2667.02 2328
2667.50 2236
2667.99 2213
2668.48 2059
2668.96 2253
2669.45 2264
2669.94 2243
2670.42 2213
2670.91 2404
2671.40 2391
2671.89 2236
2672.37 2504
2672.86 2476
2673.35 2199
2673.83 2405
2674.32 2484
2674.81 2727
2675.30 2887
2675.78 2904
2676.27 2871
2676.76 2791
2677.25 2877
2677.74 2852
2678.22 2844
2678.71 2841
2679.20 2945
2679.69 2862
2680.17 2700
2680.66 2635
2681.15 2809
2681.64 2772
2682.13 2635
2682.61 2706
2683.10 2821
2683.59 2835
2684.08 2961
2684.57 2910
2685.06 2920
2685.54 2707
2686.03 2813
2686.52 2656
2687.01 3006
2687.50 2645
2687.99 2753
2688.48 2666
2688.96 2388
2689.45 2349
2689.94 2224
2690.43 2315
2690.92 2139
2691.41 2262
2691.90 2304
2692.39 2316
2692.88 2457
2693.36 2350
2693.85 2449
2694.34 2397
2694.83 2417
2695.32 2406
2695.81 2193
2696.30 2184
2696.79 2222
2697.28 2185
2697.77 2202
2698.26 2289
2698.75 2476
2699.24 2391
2699.73 2301
2700.22 2335
2700.71 2445
2701.20 2392
2701.69 2460
2702.18 2303
2702.67 2363
2703.16 2324
2703.65 2501
2704.14 2584
2704.63 2418
2705.12 2481
2705.61 2574
2706.10 2735
2706.59 2460
2707.08 2368
2707.57 2406
2708.06 2327
2708.55 2271
2709.04 2232
2709.53 2351
2710.02 2252
2710.51 2295
2711.00 2241
2711.49 2272
2711.98 2402
2712.47 2316
2712.97 2108
2713.46 2303
2713.95 2185
2714.44 2214
2714.93 2133
2715.42 2188
2715.91 2167
2716.40 2126
2716.89 2277
2717.39 2218
2717.88 2239
2718.37 2046
2718.86 2055
2719.35 2241
2719.84 2171
2720.33 2258
2720.83 2364
2721.32 2249
2721.81 2413
2722.30 2475
2722.79 2549
2723.28 2575
2723.78 2407
2724.27 2449
2724.76 2190
2725.25 2193
2725.74 2349
2726.24 2262
2726.73 2273
2727.22 2231
2727.71 2165
2728.20 2230
2728.70 2309
2729.19 2106
2729.68 2168
2730.17 2174
2730.67 2208
2731.16 2343
2731.65 2217
2732.14 2229
2732.64 2134
2733.13 2220
2733.62 2247
2734.12 2207
2734.61 2148
2735.10 2041
2735.59 2105
2736.09 2144
2736.58 2173
2737.07 2150
2737.57 2254
2738.06 2215
2738.55 2168
2739.05 2155
2739.54 2264
2740.03 2306
2740.53 2227
2741.02 2261
2741.51 2305
2742.01 2280
2742.50 2241
2742.99 2080
2743.49 2011
2743.98 2168
2744.47 2166
2744.97 2122
2745.46 2051
2745.96 2051
2746.45 2171
2746.94 2248
2747.44 2197
2747.93 2245
2748.43 2110
2748.92 2120
2749.41 2185
2749.91 2049
2750.40 2229
2750.90 2335
2751.39 2181
2751.89 2214
2752.38 2264
2752.87 2254
2753.37 2264
2753.86 2153
2754.36 2188
2754.85 2059
2755.35 2057
2755.84 2058
2756.34 2029
2756.83 2319
2757.33 2440
2757.82 2172
2758.32 2135
2758.81 2251
2759.31 2255
2759.80 2166
2760.30 2116
2760.79 2221
2761.29 2122
2761.78 2229
2762.28 2187
2762.77 2214
2763.27 2213
2763.76 2254
2764.26 2197
2764.76 2335
2765.25 2196
2765.75 2076
2766.24 2097
2766.74 2057
2767.23 2115
2767.73 2147
2768.23 2119
2768.72 2149
2769.22 2138
2769.71 2129
2770.21 2017
2770.71 2324
2771.20 2380
2771.70 2079
2772.19 2133
2772.69 2171
2773.19 2303
2773.68 2246
2774.18 2095
2774.68 2235
2775.17 2451
2775.67 2500
2776.17 2458
2776.66 2437
2777.16 2564
2777.66 2338
2778.15 2356
2778.65 2348
2779.15 2427
2779.64 2469
2780.14 2401
2780.64 2405
2781.13 2387
2781.63 2369
2782.13 2428
2782.63 2241
2783.12 2191
2783.62 2118
2784.12 2178
2784.61 2357
2785.11 2275
2785.61 2261
2786.11 2225
2786.60 2507
2787.10 2554
2787.60 2498
2788.10 2373
2788.59 2211
2789.09 2133
2789.59 2097
2790.09 2159
2790.59 2069
2791.08 2204
2791.58 2042
2792.08 2355
2792.58 2171
2793.08 2083
2793.57 2042
2794.07 2293
2794.57 2395
2795.07 2428
2795.57 2662
2796.07 2460
2796.56 2701
2797.06 2760
2797.56 2800
2798.06 2997
2798.56 2986
2799.06 3083
2799.56 3174
2800.05 2929
2800.55 2886
2801.05 2923
2801.55 2786
2802.05 2626
2802.55 2624
2803.05 2519
2803.55 2474
2804.05 2473
2804.54 2493
2805.04 2676
2805.54 2759
2806.04 2676
2806.54 2850
2807.04 3070
2807.54 3255
2808.04 3271
2808.54 3469
2809.04 3864
2809.54 3842
2810.04 3823
2810.54 3863
2811.04 3721
2811.54 3582
2812.04 3359
2812.54 3063
2813.04 2947
2813.54 2885
2814.04 2574
2814.54 2643
2815.04 2659
2815.54 2641
2816.04 2606
2816.54 2450
2817.04 2568
2817.54 2620
2818.04 2608
2818.54 2675
2819.04 2765
2819.54 2870
2820.04 2837
2820.54 2768
2821.04 2838
2821.54 2835
2822.04 2778
2822.54 2839
2823.04 2947
2823.54 2764
2824.04 2543
2824.55 2553
2825.05 2755
2825.55 2713
2826.05 2636
2826.55 2609
2827.05 2738
2827.55 2471
2828.05 2471
2828.55 2345
2829.06 2592
2829.56 2663
2830.06 2617
2830.56 2362
2831.06 2241
2831.56 2440
2832.06 2390
2832.57 2291
2833.07 2217
2833.57 2252
2834.07 2359
2834.57 2388
2835.07 2489
2835.58 2260
2836.08 2211
2836.58 2265
2837.08 2517
2837.58 2298
2838.09 2430
2838.59 2317
2839.09 2423
2839.59 2499
2840.10 2430
2840.60 2447
2841.10 2286
2841.60 2237
2842.11 2379
2842.61 2285
2843.11 2119
2843.61 2442
2844.12 2221
2844.62 2288
2845.12 2329
2845.62 2304
2846.13 2491
2846.63 2443
2847.13 2374
2847.64 2454
2848.14 2624
2848.64 2680
2849.14 2472
2849.65 2549
2850.15 2630
2850.65 2426
2851.16 2522
2851.66 2787
2852.16 2785
2852.67 2427
2853.17 2354
2853.67 2168
2854.18 2223
2854.68 2224
2855.18 2257
2855.69 2225
2856.19 2083
2856.70 2109
2857.20 2296
2857.70 2321
2858.21 2388
2858.71 2428
2859.22 2344
2859.72 2298
2860.22 2087
2860.73 2349
2861.23 2352
2861.74 2270
2862.24 2230
2862.74 2102
2863.25 2124
2863.75 2130
2864.26 2149
2864.76 2381
2865.27 2235
2865.77 2122
2866.28 2236
2866.78 1971
2867.28 2080
2867.79 2142
2868.29 2227
2868.80 2169
2869.30 2235
2869.81 2173
2870.31 2090
2870.82 2108
2871.32 2077
2871.83 2124
2872.33 2303
2872.84 2331
2873.34 2201
2873.85 2328
2874.36 2277
2874.86 2327
2875.37 2490
2875.87 2295
2876.38 2154
2876.88 2249
2877.39 2337
2877.89 2427
2878.40 2368
2878.90 2466
2879.41 2369
2879.92 2388
2880.42 2459
2880.93 2504
2881.43 2552
2881.94 2474
2882.45 2728
2882.95 2900
2883.46 2978
2883.96 2974
2884.47 2883
2884.98 2696
2885.48 2828
2885.99 2735
2886.50 2852
2887.00 3019
2887.51 3021
2888.02 2795
2888.52 2658
2889.03 2705
2889.53 2833
2890.04 2783
2890.55 2580
2891.06 2501
2891.56 2478
2892.07 2559
2892.58 2556
2893.08 2481
2893.59 2567
2894.10 2601
2894.60 2484
2895.11 2560
2895.62 2809
2896.13 2766
2896.63 2731
2897.14 2568
2897.65 2959
2898.15 2928
2898.66 2699
2899.17 2914
2899.68 2829
2900.18 2675
2900.69 2825
2901.20 2764
2901.71 2954
2902.22 2939
2902.72 2798
2903.23 2585
2903.74 2845
2904.25 2943
2904.75 2914
2905.26 2762
2905.77 2849
2906.28 2864
2906.79 2762
2907.30 2669
2907.80 2489
2908.31 2552
2908.82 2517
2909.33 2521
2909.84 2486
2910.35 2531
2910.85 2338
2911.36 2266
2911.87 2346
2912.38 2524
2912.89 2316
2913.40 2330
2913.91 2302
2914.41 2445
2914.92 2365
2915.43 2385
2915.94 2301
2916.45 2491
2916.96 2406
2917.47 2356
2917.98 2314
2918.49 2388
2919.00 2255
2919.51 2156
2920.01 2136
2920.52 2289
2921.03 2245
2921.54 2158
2922.05 2396
2922.56 2599
2923.07 2562
2923.58 2672
2924.09 2809
2924.60 2891
2925.11 2944
2925.62 3089
2926.13 3128
2926.64 3235
2927.15 3189
2927.66 3239
2928.17 3056
2928.68 2814
2929.19 3018
2929.70 2987
2930.21 2835
2930.72 2594
2931.23 2357
2931.74 2425
2932.25 2400
2932.76 2439
2933.27 2507
2933.78 2286
2934.29 2258
2934.80 2250
2935.31 2367
2935.83 2357
2936.34 2317
2936.85 2309
2937.36 2508
2937.87 2304
2938.38 2397
2938.89 2558
2939.40 2439
2939.91 2484
2940.42 2637
2940.94 2521
2941.45 2552
2941.96 2622
2942.47 2505
2942.98 2660
2943.49 2817
2944.00 2865
2944.51 3076
2945.03 2973
2945.54 3400
2946.05 3607
2946.56 3851
2947.07 4020
2947.58 4244
2948.10 4459
2948.61 4215
2949.12 4301
2949.63 4397
2950.14 4051
2950.66 3868
2951.17 3465
2951.68 3086
2952.19 3044
2952.70 2895
2953.22 2672
2953.73 2571
2954.24 2515
2954.75 2401
2955.26 2363
2955.78 2336
2956.29 2382
2956.80 2220
2957.31 2279
2957.83 2295
2958.34 2499
2958.85 2415
2959.37 2532
2959.88 2551
2960.39 2578
2960.90 2450
2961.42 2670
2961.93 2687
2962.44 2814
2962.96 2798
2963.47 2853
2963.98 2944
2964.50 2850
2965.01 2783
2965.52 2703
2966.04 2789
2966.55 2707
2967.06 2660
2967.58 2555
2968.09 2467
2968.60 2305
2969.12 2383
2969.63 2495
2970.14 2129
2970.66 2352
2971.17 2117
2971.68 2414
2972.20 2388
2972.71 2536
2973.23 2601
2973.74 2343
2974.25 2392
2974.77 2386
2975.28 2343
2975.80 2271
2976.31 2369
2976.83 2386
2977.34 2386
2977.85 2230
2978.37 2298
2978.88 2334
2979.40 2274
2979.91 2332
2980.43 2443
2980.94 2347
2981.46 2482
2981.97 2427
2982.48 2373
2983.00 2332
2983.51 2327
2984.03 2370
2984.54 2490
2985.06 2662
2985.57 2726
2986.09 2649
2986.60 2391
2987.12 2634
2987.63 2518
2988.15 2701
2988.67 2742
2989.18 2571
2989.70 2573
2990.21 2582
2990.73 2496
2991.24 2676
2991.76 2637
2992.27 2832
2992.79 3010
2993.30 2783
2993.82 2846
2994.34 2880
2994.85 3032
2995.37 3024
2995.88 2932
2996.40 2892
2996.92 3209
2997.43 3238
2997.95 3249
2998.46 3165
2998.98 3255
2999.50 3378
3000.01 3368
3000.53 3271
3001.05 3362
3001.56 3413
3002.08 3300
3002.59 3392
3003.11 3569
3003.63 3582
3004.14 4140
3004.66 3910
3005.18 3817
3005.69 3865
3006.21 3729
3006.73 3688
3007.24 3852
3007.76 3541
3008.28 3120
3008.80 3089
3009.31 3117
3009.83 2796
3010.35 2685
3010.86 2647
3011.38 2518
3011.90 2417
3012.42 2469
3012.93 2431
3013.45 2571
3013.97 2674
3014.49 2724
3015.00 2528
3015.52 2522
3016.04 2452
3016.56 2565
3017.07 2563
3017.59 2665
3018.11 2868
3018.63 2991
3019.15 2792
3019.66 2771
3020.18 2874
3020.70 2802
3021.22 2773
3021.74 2962
3022.25 2767
3022.77 2858
3023.29 2925
3023.81 2811
3024.33 2972
3024.85 2658
3025.36 2661
3025.88 2652
3026.40 2584
3026.92 2667
3027.44 2595
3027.96 2776
3028.48 2690
3028.99 2816
3029.51 2698
3030.03 2712
3030.55 2600
3031.07 2668
3031.59 2515
3032.11 2536
3032.63 2555
3033.15 2746
3033.66 2653
3034.18 2673
3034.70 2655
3035.22 2531
3035.74 2583
3036.26 2672
3036.78 2516
3037.30 2572
3037.82 2574
3038.34 2333
3038.86 2596
3039.38 2665
3039.90 2517
3040.42 2470
3040.94 2341
3041.46 2293
3041.98 2471
3042.50 2408
3043.02 2488
3043.54 2467
3044.06 2363
3044.58 2291
3045.10 2365
3045.62 2374
3046.14 2443
3046.66 2418
3047.18 2342
3047.70 2406
3048.22 2599
3048.74 2577
3049.26 2450
3049.78 2460
3050.30 2402
3050.82 2390
3051.34 2441
3051.86 2302
3052.38 2427
3052.90 2464
3053.43 2271
3053.95 2335
3054.47 2372
3054.99 2225
3055.51 2286
3056.03 2372
3056.55 2366
3057.07 2415
3057.59 2409
3058.12 2181
3058.64 2247
3059.16 2263
3059.68 2363
3060.20 2545
3060.72 2412
3061.24 2479
3061.77 2424
3062.29 2312
3062.81 2566
3063.33 2403
3063.85 2406
3064.37 2529
3064.90 2597
3065.42 2599
3065.94 2468
3066.46 2484
3066.98 2616
3067.51 2682
3068.03 2713
3068.55 2665
3069.07 2689
3069.59 2814
3070.12 2731
3070.64 2627
3071.16 2435
3071.68 2562
3072.21 2527
3072.73 2423
3073.25 2354
3073.77 2544
3074.30 2616
3074.82 2714
3075.34 2609
3075.86 2460
3076.39 2590
3076.91 2595
3077.43 2698
3077.96 2796
3078.48 2734
3079.00 2987
3079.52 3210
3080.05 3115
3080.57 2974
3081.09 2973
3081.62 2943
3082.14 3242
3082.66 2889
3083.19 3285
3083.71 3409
3084.23 3091
3084.76 3248
3085.28 3047
3085.80 3123
3086.33 3256
3086.85 3143
3087.38 2931
3087.90 2795
3088.42 2772
3088.95 2877
3089.47 2851
3090.00 2841
3090.52 2859
3091.04 2696
3091.57 2935
3092.09 3107
3092.62 2933
3093.14 2893
3093.66 2930
3094.19 2760
3094.71 2884
3095.24 2975
3095.76 3172
3096.29 3258
3096.81 3219
3097.34 3419
3097.86 3423
3098.38 3365
3098.91 3475
3099.43 3717
3099.96 3987
3100.48 4344
3101.01 4966
3101.53 5751
3102.06 6264
3102.58 7500
3103.11 8178
3103.63 9027
3104.16 9885
3104.68 10080
3105.21 10132
3105.73 10117
3106.26 9407
3106.79 9457
3107.31 8144
3107.84 6734
3108.36 6304
3108.89 5632
3109.41 4927
3109.94 4713
3110.46 4553
3110.99 4753
3111.52 4755
3112.04 4816
3112.57 4946
3113.09 5104
3113.62 4950
3114.15 4604
3114.67 4538
3115.20 4105
3115.72 3778
3116.25 3489
3116.78 3339
3117.30 3366
3117.83 3305
3118.35 3203
3118.88 3386
3119.41 3358
3119.93 3297
3120.46 3125
3120.99 3324
3121.51 3394
3122.04 3325
3122.57 3193
3123.09 3159
3123.62 3345
3124.15 3382
3124.67 3263
3125.20 3407
3125.73 3160
3126.26 3056
3126.78 3114
3127.31 2949
3127.84 3027
3128.36 2948
3128.89 2767
3129.42 2959
3129.95 2850
3130.47 2725
3131.00 2831
3131.53 2720
3132.06 2867
3132.58 2825
3133.11 2769
3133.64 2901
3134.17 2670
3134.69 2642
3135.22 2628
3135.75 2619
3136.28 2602
3136.81 2588
3137.33 2817
3137.86 2639
3138.39 2728
3138.92 2821
3139.45 2857
3139.97 2680
3140.50 2607
3141.03 2629
3141.56 2623
3142.09 2868
3142.62 2613
3143.14 2522
3143.67 2608
3144.20 2698
3144.73 2692
3145.26 2844
3145.79 2744
3146.32 2766
3146.84 2896
3147.37 3089
3147.90 3099
3148.43 3071
3148.96 3229
3149.49 3179
3150.02 3312
3150.55 3318
3151.08 3286
3151.61 3230
3152.13 3078
3152.66 3099
3153.19 3280
3153.72 3070
3154.25 3008
3154.78 2945
3155.31 2841
3155.84 2783
3156.37 2743
3156.90 2931
3157.43 2888
3157.96 3136
3158.49 2966
3159.02 3122
3159.55 3181
3160.08 2928
3160.61 2949
3161.14 2877
3161.67 2891
3162.20 2819
3162.73 2719
3163.26 2725
3163.79 2639
3164.32 2588
3164.85 2475
3165.38 2565
3165.91 2589
3166.44 2634
3166.97 2694
3167.50 2560
3168.03 2665
3168.56 2581
3169.09 2497
3169.62 2567
3170.15 2416
3170.69 2512
3171.22 2543
3171.75 2602
3172.28 2475
3172.81 2446
3173.34 2493
3173.87 2571
3174.40 2615
3174.93 2616
3175.46 2671
3176.00 2779
3176.53 2923
3177.06 2917
3177.59 2734
3178.12 2731
3178.65 2970
3179.18 2954
3179.72 2866
3180.25 2845
3180.78 2730
3181.31 3051
3181.84 3133
3182.37 2869
3182.91 3025
3183.44 2904
3183.97 2683
3184.50 2634
3185.03 2633
3185.56 2635
3186.10 2566
3186.63 2613
3187.16 2564
3187.69 2448
3188.23 2583
3188.76 2589
3189.29 2482
3189.82 2650
3190.36 2693
3190.89 2563
3191.42 2584
3191.95 2677
3192.49 2700
3193.02 2730
3193.55 2580
3194.08 2697
3194.62 2647
3195.15 2609
3195.68 2738
3196.21 2588
3196.75 2729
3197.28 2578
3197.81 2444
3198.35 2653
3198.88 2617
3199.41 2465
3199.95 2453
3200.48 2640
3201.01 2720
3201.55 2566
3202.08 2616
3202.61 2851
3203.15 2821
3203.68 2951
3204.21 3011
3204.75 2745
3205.28 2974
3205.81 3043
3206.35 2769
3206.88 2930
3207.42 2988
3207.95 2876
3208.48 2731
3209.02 2660
3209.55 2767
3210.09 2936
3210.62 3247
3211.15 3359
3211.69 3207
3212.22 3393
3212.76 3471
3213.29 3738
3213.83 3478
3214.36 3288
3214.89 3402
3215.43 3322
3215.96 3195
3216.50 3134
3217.03 3213
3217.57 2898
3218.10 2945
3218.64 2931
3219.17 3151
3219.71 3124
3220.24 2990
3220.78 3128
3221.31 3023
3221.85 2984
3222.38 3098
3222.92 3189
3223.45 3134
3223.99 3347
3224.52 3171
3225.06 3121
3225.59 3241
3226.13 3031
3226.66 3306
3227.20 3338
3227.73 3002
3228.27 2895
3228.81 2985
3229.34 2905
3229.88 3084
3230.41 2905
3230.95 2864
3231.48 2956
3232.02 2870
3232.56 2972
3233.09 2863
3233.63 2928
3234.16 3029
3234.70 3080
3235.24 3168
3235.77 3143
3236.31 3056
3236.85 3010
3237.38 2924
3237.92 3073
3238.45 3315
3238.99 3408
3239.53 3421
3240.06 3364
3240.60 3497
3241.14 3312
3241.67 3395
3242.21 3261
3242.75 2999
3243.28 3126
3243.82 3090
3244.36 2949
3244.90 2948
3245.43 2974
3245.97 2884
3246.51 2860
3247.04 3128
3247.58 3181
3248.12 3289
3248.66 3192
3249.19 3114
3249.73 3151
3250.27 3075
3250.81 3169
3251.34 3207
3251.88 3326
3252.42 3415
3252.96 3094
3253.49 3120
3254.03 3178
3254.57 3198
3255.11 3303
3255.64 3341
3256.18 3351
3256.72 3419
3257.26 3673
3257.80 3668
3258.33 3532
3258.87 3622
3259.41 3880
3259.95 4053
3260.49 4334
3261.03 4342
3261.56 4760
3262.10 4931
3262.64 4997
3263.18 5162
3263.72 5778
3264.26 6237
3264.79 6423
3265.33 7317
3265.87 7530
3266.41 8029
3266.95 8896
3267.49 9177
3268.03 9922
3268.57 10170
3269.10 10033
3269.64 9835
3270.18 9185
3270.72 8249
3271.26 7665
3271.80 6387
3272.34 5383
3272.88 4942
3273.42 4417
3273.96 4168
3274.50 4000
3275.04 3987
3275.58 3887
3276.12 3670
3276.66 3927
3277.19 3942
3277.73 3889
3278.27 3911
3278.81 3940
3279.35 3840
3279.89 3818
3280.43 3973
3280.97 3815
3281.51 3768
3282.05 3840
3282.59 3846
3283.13 3538
3283.67 3675
3284.21 3825
3284.75 3831
3285.29 3845
3285.83 3999
3286.38 4127
3286.92 4014
3287.46 4018
3288.00 4221
3288.54 4241
3289.08 4594
3289.62 4538
3290.16 4211
3290.70 4015
3291.24 4099
3291.78 4096
3292.32 4086
3292.86 4280
3293.40 4378
3293.95 4556
3294.49 4858
3295.03 5025
3295.57 5405
3296.11 5954
3296.65 5807
3297.19 5599
3297.73 5383
3298.28 5313
3298.82 5152
3299.36 4845
3299.90 4477
3300.44 4346
3300.98 4270
3301.52 3900
3302.07 3886
3302.61 3895
3303.15 3622
3303.69 3759
3304.23 3752
3304.77 3739
3305.32 3661
3305.86 3760
3306.40 3621
3306.94 3589
3307.49 3657
3308.03 3940
3308.57 3978
3309.11 3876
3309.65 3614
3310.20 3399
3310.74 3300
3311.28 3501
3311.82 3379
3312.37 3441
3312.91 3601
3313.45 3592
3313.99 3746
3314.54 3809
3315.08 3941
3315.62 3864
3316.17 3984
3316.71 4028
3317.25 4039
3317.79 4135
3318.34 3877
3318.88 4067
3319.42 4143
3319.97 4322
3320.51 4281
3321.05 4255
3321.60 4365
3322.14 4344
3322.68 4397
3323.23 4166
3323.77 4426
3324.31 4389
3324.86 4279
3325.40 4468
3325.94 4096
3326.49 4198
3327.03 4324
3327.58 4111
3328.12 3998
3328.66 3918
3329.21 3879
3329.75 3713
3330.29 4072
3330.84 4248
3331.38 4842
3331.93 5072
3332.47 5987
3333.02 7089
3333.56 8879
3334.10 10850
3334.65 12398
3335.19 14684
3335.74 17561
3336.28 19672
3336.83 21227
3337.37 21977
3337.92 22893
3338.46 22078
3339.00 21293
3339.55 20020
3340.09 17439
3340.64 15513
3341.18 13605
3341.73 11255
3342.27 9388
3342.82 8133
3343.36 6893
3343.91 6261
3344.45 5630
3345.00 5118
3345.54 4954
3346.09 4708
3346.64 4710
3347.18 4641
3347.73 4996
3348.27 5004
3348.82 5383
3349.36 5357
3349.91 5834
3350.45 6402
3351.00 6904
3351.55 7177
3352.09 7625
3352.64 8037
3353.18 8144
3353.73 8479
3354.27 8630
3354.82 8080
3355.37 7758
3355.91 6988
3356.46 6527
3357.00 6087
3357.55 5693
3358.10 5078
3358.64 4473
3359.19 4333
3359.74 4140
3360.28 4100
3360.83 4001
3361.38 3893
3361.92 3616
3362.47 3684
3363.02 3893
3363.56 3791
3364.11 3825
3364.66 3709
3365.20 3816
3365.75 4105
3366.30 4150
3366.84 4035
3367.39 3945
3367.94 3905
3368.48 3750
3369.03 3869
3369.58 3727
3370.13 3951
3370.67 3702
3371.22 3905
3371.77 3856
3372.32 4040
3372.86 4121
3373.41 4347
3373.96 4422
3374.51 4440
3375.05 4502
3375.60 4448
3376.15 4519
3376.70 4463
3377.24 4530
3377.79 4462
3378.34 4062
3378.89 3962
3379.44 4083
3379.98 3927
3380.53 3679
3381.08 3551
3381.63 3574
3382.18 3535
3382.73 3607
3383.27 3334
3383.82 3235
3384.37 3359
3384.92 3485
3385.47 3576
3386.02 3612
3386.56 3423
3387.11 3288
3387.66 3325
3388.21 3354
3388.76 3490
3389.31 3471
3389.86 3433
3390.41 3164
3390.95 3076
3391.50 3134
3392.05 3249
3392.60 3226
3393.15 3168
3393.70 3104
3394.25 2989
3394.80 2898
3395.35 2928
3395.90 2934
3396.45 2833
3397.00 2962
3397.55 2810
3398.10 2828
3398.64 2778
3399.19 2826
3399.74 2791
3400.29 2768
3400.84 2813
3401.39 2764
3401.94 2720
3402.49 2924
3403.04 2749
3403.59 2875
3404.14 2752
3404.69 2694
3405.24 2549
3405.79 2805
3406.34 2776
3406.89 2614
3407.44 2490
3407.99 2690
3408.54 2830
3409.09 2909
3409.65 2902
3410.20 2881
3410.75 2748
3411.30 2891
3411.85 3059
3412.40 3158
3412.95 3178
3413.50 3222
3414.05 3375
3414.60 3253
3415.15 2960
3415.70 3230
3416.25 3405
3416.81 3037
3417.36 2902
3417.91 3146
3418.46 3024
3419.01 2887
3419.56 2929
3420.11 2886
3420.66 2880
3421.22 2877
3421.77 2707
3422.32 2677
3422.87 2921
3423.42 3032
3423.97 3223
3424.52 3385
3425.08 3310
3425.63 3242
3426.18 3426
3426.73 3052
3427.28 3027
3427.84 3075
3428.39 3095
3428.94 3301
3429.49 3127
3430.04 2977
3430.60 3287
3431.15 3086
3431.70 2905
3432.25 2841
3432.80 3043
3433.36 3100
3433.91 3102
3434.46 3073
3435.01 3058
3435.57 2964
3436.12 2894
3436.67 2888
3437.22 2972
3437.78 2832
3438.33 2796
3438.88 2768
3439.44 2786
3439.99 2917
3440.54 2946
3441.09 2963
3441.65 3092
3442.20 3005
3442.75 2969
3443.31 2994
3443.86 2992
3444.41 2953
3444.97 2918
3445.52 2637
3446.07 2864
3446.63 2656
3447.18 2645
3447.73 2802
3448.29 2616
3448.84 2642
3449.40 2694
3449.95 2806
3450.50 2675
3451.06 2588
3451.61 2560
3452.16 2629
3452.72 2609
3453.27 2518
3453.83 2476
3454.38 2585
3454.93 2449
3455.49 2310
3456.04 2404
3456.60 2342
3457.15 2490
3457.71 2526
3458.26 2456
3458.81 2688
3459.37 2480
3459.92 2479
3460.48 2593
3461.03 2583
3461.59 2693
3462.14 2820
3462.70 2896
3463.25 2621
3463.81 2666
3464.36 2594
3464.92 2744
3465.47 2752
3466.03 2782
3466.58 2718
3467.14 2830
3467.69 2892
3468.25 2812
3468.80 2708
3469.36 2743
3469.91 2819
3470.47 2922
3471.02 3007
3471.58 2837
3472.13 2798
3472.69 2877
3473.24 3146
3473.80 2986
3474.36 2914
3474.91 2973
3475.47 2794
3476.02 3136
3476.58 2998
3477.13 3114
3477.69 3175
3478.25 2951
3478.80 3268
3479.36 3107
3479.91 3167
3480.47 3348
3481.03 3428
3481.58 3392
3482.14 3514
3482.70 3681
3483.25 3408
3483.81 3451
3484.37 3513
3484.92 3501
3485.48 3462
3486.04 3685
3486.59 3360
3487.15 3710
3487.71 3816
3488.26 3712
3488.82 4117
3489.38 4488
3489.93 5243
3490.49 5637
3491.05 6230
3491.60 6313
3492.16 7255
3492.72 8133
3493.27 8258
3493.83 7708
3494.39 7692
3494.95 7399
3495.50 7703
3496.06 7285
3496.62 6862
3497.18 6686
3497.73 6692
3498.29 6863
3498.85 7319
3499.41 7614
3499.96 8120
3500.52 8838
3501.08 9183
3501.64 8898
3502.20 9043
3502.75 9557
3503.31 9439
3503.87 9006
3504.43 9012
3504.99 8980
3505.54 9257
3506.10 9257
3506.66 9299
3507.22 9197
3507.78 9098
3508.34 9084
3508.89 8578
3509.45 7943
3510.01 7100
3510.57 6779
3511.13 6143
3511.69 5541
3512.25 5066
3512.80 4913
3513.36 4262
3513.92 3991
3514.48 3869
3515.04 3864
3515.60 3584
3516.16 3497
3516.72 3363
3517.28 3358
3517.83 3422
3518.39 3492
3518.95 3357
3519.51 3213
3520.07 3528
3520.63 3833
3521.19 3891
3521.75 3839
3522.31 3737
3522.87 3659
3523.43 3432
3523.99 3484
3524.55 3657
3525.11 3489
3525.67 3323
3526.23 3319
3526.79 3158
3527.35 3270
3527.91 3256
3528.47 3130
3529.03 2992
3529.59 2960
3530.15 3116
3530.71 3022
3531.27 2713
3531.83 2796
3532.39 2843
3532.95 2937
3533.51 2716
3534.07 2912
3534.63 3193
3535.19 3105
3535.75 3102
3536.31 3181
3536.87 3139
3537.43 3199
3537.99 3269
3538.55 3085
3539.12 3045
3539.68 3041
3540.24 3039
3540.80 3151
3541.36 3339
3541.92 3287
3542.48 2989
3543.04 3246
3543.60 3374
3544.16 3463
3544.73 3370
3545.29 3124
3545.85 3149
3546.41 3247
3546.97 3288
3547.53 3168
3548.09 3087
3548.66 2804
3549.22 2777
3549.78 2901
3550.34 2760
3550.90 2490
3551.46 2592
3552.03 2617
3552.59 2519
3553.15 2375
3553.71 2588
3554.27 2747
3554.84 2548
3555.40 2480
3555.96 2467
3556.52 2531
3557.09 2613
3557.65 2595
3558.21 2474
3558.77 2494
3559.33 2550
3559.90 2632
3560.46 2786
3561.02 2722
3561.58 2591
3562.15 2681
3562.71 2645
3563.27 2561
3563.84 2726
3564.40 2748
3564.96 2676
3565.52 2676
3566.09 2633
3566.65 2653
3567.21 2544
3567.78 2620
3568.34 2584
3568.90 2503
3569.47 2525
3570.03 2441
3570.59 2619
3571.16 2481
3571.72 2436
3572.28 2652
3572.85 2650
3573.41 2730
3573.97 2766
3574.54 2704
3575.10 2789
3575.66 2963
3576.23 2739
3576.79 2781
3577.36 2887
3577.92 2917
3578.48 2951
3579.05 2999
3579.61 3037
3580.18 3035
3580.74 3020
3581.30 2928
3581.87 2808
3582.43 2886
3583.00 2676
3583.56 2578
3584.13 2515
3584.69 2579
3585.25 2527
3585.82 2466
3586.38 2477
3586.95 2398
3587.51 2494
3588.08 2457
3588.64 2452
3589.21 2444
3589.77 2521
3590.34 2507
3590.90 2698
3591.47 2576
3592.03 2591
3592.60 2722
3593.16 2557
3593.73 2477
3594.29 2462
3594.86 2505
3595.42 2537
3595.99 2478
3596.55 2359
3597.12 2351
3597.68 2587
3598.25 2535
3598.82 2425
3599.38 2501
3599.95 2463
3600.51 2340
3601.08 2399
3601.64 2390
3602.21 2239
3602.78 2316
3603.34 2192
3603.91 2409
3604.47 2516
3605.04 2250
3605.61 2405
3606.17 2305
3606.74 2296
3607.30 2267
3607.87 2317
3608.44 2303
3609.00 2194
3609.57 2246
3610.14 2249
3610.70 2103
3611.27 2218
3611.84 2284
3612.40 2328
3612.97 2252
3613.54 2368
3614.10 2337
3614.67 2588
3615.24 2460
3615.80 2748
3616.37 2955
3616.94 3206
3617.50 3522
3618.07 3395
3618.64 3716
3619.21 3914
3619.77 4155
3620.34 4305
3620.91 4033
3621.47 3730
3622.04 3603
3622.61 3520
3623.18 3397
3623.74 3195
3624.31 2998
3624.88 2849
3625.45 2546
3626.01 2416
3626.58 2366
3627.15 2380
3627.72 2421
3628.29 2375
3628.85 2452
3629.42 2346
3629.99 2278
3630.56 2205
3631.13 2114
3631.69 2312
3632.26 2406
3632.83 2433
3633.40 2383
3633.97 2393
3634.54 2370
3635.10 2310
3635.67 2539
3636.24 2488
3636.81 2549
3637.38 2500
3637.95 2809
3638.52 2930
3639.08 2787
3639.65 2972
3640.22 3323
3640.79 3511
3641.36 3903
3641.93 4098
3642.50 4370
3643.07 4569
3643.64 4654
3644.20 4461
3644.77 4571
3645.34 4604
3645.91 4330
3646.48 4033
3647.05 3540
3647.62 3242
3648.19 3165
3648.76 2961
3649.33 3145
3649.90 3152
3650.47 2932
3651.04 3025
3651.61 2964
3652.18 3107
3652.75 2874
3653.32 3098
3653.89 3341
3654.46 3224
3655.03 3540
3655.60 3536
3656.17 3488
3656.74 3579
3657.31 3471
3657.88 3685
3658.45 3782
3659.02 3869
3659.59 4219
3660.16 4149
3660.73 4186
3661.30 3998
3661.87 3888
3662.44 3857
3663.01 4107
3663.58 3793
3664.15 3707
3664.72 3786
3665.29 3581
3665.86 3673
3666.43 3731
3667.01 3658
3667.58 3603
3668.15 3631
3668.72 3365
3669.29 3544
3669.86 3232
3670.43 3387
3671.00 3335
3671.57 3116
3672.15 3209
3672.72 3099
3673.29 3205
3673.86 3119
3674.43 3071
3675.00 2968
3675.57 2895
3676.15 3132
3676.72 3102
3677.29 3277
3677.86 3160
3678.43 3006
3679.00 2970
3679.58 3143
3680.15 2872
3680.72 2865
3681.29 2837
3681.86 2803
3682.44 2669
3683.01 2644
3683.58 2747
3684.15 2832
3684.73 2600
3685.30 2620
3685.87 2657
3686.44 2718
3687.02 2884
3687.59 2879
3688.16 3194
3688.73 3445
3689.31 3520
3689.88 3517
3690.45 3437
3691.02 4003
3691.60 4116
3692.17 3828
3692.74 3868
3693.32 3875
3693.89 3678
3694.46 3383
3695.03 3197
3695.61 3031
3696.18 3024
3696.75 2881
3697.33 2934
3697.90 3002
3698.47 3154
3699.05 3004
3699.62 3068
3700.19 2976
3700.77 3112
3701.34 3138
3701.91 3181
3702.49 2969
3703.06 2871
3703.64 3050
3704.21 3297
3704.78 2849
3705.36 2887
3705.93 3044
3706.51 2996
3707.08 3031
3707.65 2951
3708.23 2894
3708.80 2953
3709.38 2831
3709.95 2832
3710.52 2820
3711.10 2908
3711.67 2857
3712.25 2860
3712.82 2822
3713.40 2850
3713.97 2807
3714.55 2755
3715.12 2805
3715.69 2676
3716.27 2613
3716.84 2757
3717.42 2584
3717.99 2609
3718.57 2820
3719.14 2819
3719.72 2783
3720.29 2755
3720.87 2591
3721.44 2811
3722.02 2774
3722.59 2625
3723.17 2628
3723.75 2629
3724.32 2451
3724.90 2445
3725.47 2414
3726.05 2288
3726.62 2505
3727.20 2517
3727.77 2531
3728.35 2496
3728.92 2509
3729.50 2378
3730.08 2530
3730.65 2476
3731.23 2414
3731.80 2593
3732.38 2999
3732.96 3017
3733.53 2978
3734.11 2902
3734.68 2934
3735.26 2796
3735.84 2719
3736.41 2881
3736.99 2641
3737.57 2571
3738.14 2581
3738.72 2533
3739.30 2337
3739.87 2345
3740.45 2560
3741.03 2464
3741.60 2378
3742.18 2388
3742.76 2455
3743.33 2473
3743.91 2399
3744.49 2542
3745.06 2689
3745.64 2617
3746.22 2588
3746.79 2744
3747.37 2817
3747.95 2728
3748.53 2780
3749.10 2662
3749.68 2756
3750.26 2757
3750.83 2603
3751.41 2668
3751.99 2554
3752.57 2447
3753.14 2386
3753.72 2445
3754.30 2290
3754.88 2277
3755.46 2350
3756.03 2367
3756.61 2306
3757.19 2240
3757.77 2312
3758.35 2435
3758.92 2196
3759.50 2212
3760.08 2171
3760.66 2230
3761.24 2352
3761.81 2591
3762.39 2437
3762.97 2514
3763.55 2431
3764.13 2510
3764.71 2592
3765.28 2427
3765.86 2531
3766.44 2501
3767.02 2473
3767.60 2306
3768.18 2232
3768.76 2327
3769.34 2313
3769.91 2434
3770.49 2325
3771.07 2273
3771.65 2406
3772.23 2414
3772.81 2387
3773.39 2320
3773.97 2387
3774.55 2317
3775.13 2437
3775.71 2381
3776.28 2395
3776.86 2282
3777.44 2291
3778.02 2281
3778.60 2088
3779.18 2098
3779.76 2285
3780.34 2129
3780.92 2289
3781.50 2392
3782.08 2501
3782.66 2375
3783.24 2377
3783.82 2210
3784.40 2148
3784.98 2152
3785.56 2166
3786.14 2233
3786.72 2223
3787.30 2300
3787.88 2375
3788.46 2348
3789.04 2224
3789.62 2310
3790.20 2254
3790.78 2214
3791.36 2236
3791.94 2390
3792.53 2397
3793.11 2269
3793.69 2346
3794.27 2451
3794.85 2357
3795.43 2322
3796.01 2327
3796.59 2209
3797.17 2207
3797.75 2203
3798.33 2240
3798.91 2298
3799.50 2406
3800.08 2436
3800.66 2770
3801.24 2748
3801.82 2725
3802.40 2673
3802.98 2953
3803.57 3042
3804.15 3024
3804.73 3011
3805.31 2900
3805.89 2798
3806.47 2821
3807.05 2624
3807.64 2783
3808.22 2807
3808.80 2821
3809.38 2711
3809.96 2925
3810.55 2940
3811.13 2827
3811.71 3129
3812.29 2985
3812.87 3028
3813.46 2918
3814.04 2848
3814.62 3135
3815.20 3154
3815.79 2971
3816.37 3089
3816.95 3088
3817.53 3222
3818.12 2910
3818.70 2946
3819.28 2909
3819.86 2798
3820.45 2602
3821.03 2605
3821.61 2357
3822.20 2482
3822.78 2694
3823.36 2462
3823.94 2494
3824.53 2484
3825.11 2384
3825.69 2566
3826.28 2470
3826.86 2598
3827.44 2428
3828.03 2054
3828.61 2185
3829.19 2279
3829.78 2252
3830.36 2314
3830.94 2073
3831.53 2077
3832.11 2138
3832.69 2221
3833.28 2256
3833.86 2343
3834.45 2392
3835.03 2300
3835.61 2238
3836.20 2185
3836.78 2252
3837.37 2203
3837.95 2179
3838.53 2094
3839.12 2034
3839.70 2106
3840.29 2128
3840.87 2192
3841.46 2076
3842.04 2079
3842.62 2007
3843.21 2076
3843.79 2141
3844.38 1945
3844.96 2049
3845.55 2117
3846.13 1993
3846.72 2055
3847.30 2107
3847.89 2041
3848.47 2051
3849.06 2066
3849.64 1821
3850.23 1897
3850.81 2244
3851.40 2059
3851.98 1964
3852.57 2021
3853.15 2008
3853.74 2052
3854.32 1988
3854.91 2058
3855.49 2102
3856.08 2008
3856.66 2113
3857.25 2257
3857.84 2266
3858.42 2332
3859.01 2493
3859.59 2643
3860.18 2722
3860.76 2960
3861.35 3088
3861.94 3138
3862.52 3123
3863.11 3189
3863.69 3512
3864.28 3712
3864.87 3907
3865.45 3572
3866.04 3432
3866.62 3509
3867.21 3409
3867.80 3118
3868.38 3046
3868.97 2827
3869.56 2873
3870.14 2784
3870.73 2584
3871.32 2448
3871.90 2439
3872.49 2578
3873.08 2569
3873.66 2547
3874.25 2478
3874.84 2536
3875.42 2486
3876.01 2694
3876.60 2744
3877.19 2574
3877.77 2437
3878.36 2541
3878.95 2398
3879.53 2373
3880.12 2225
3880.71 2206
3881.30 2489
3881.88 2278
3882.47 2225
3883.06 2313
3883.65 2229
3884.23 2159
3884.82 2238
3885.41 2167
3886.00 2012
3886.58 2201
3887.17 2254
3887.76 2046
3888.35 2085
3888.94 2088
3889.52 2193
3890.11 2218
3890.70 2299
3891.29 2302
3891.88 2417
3892.46 2533
3893.05 2426
3893.64 2317
3894.23 2322
3894.82 2313
3895.41 2231
3895.99 2336
3896.58 2398
3897.17 2321
3897.76 2232
3898.35 2423
3898.94 2271
3899.53 2219
3900.12 2211
3900.70 2210
3901.29 2245
3901.88 2281
3902.47 2475
3903.06 2299
3903.65 2269
3904.24 2321
3904.83 2465
3905.42 2310
3906.01 2381
3906.60 2293
3907.18 2303
3907.77 2354
3908.36 2514
3908.95 2526
3909.54 2388
3910.13 2391
3910.72 2295
3911.31 2405
3911.90 2414
3912.49 2166
3913.08 2145
3913.67 1927
3914.26 1947
3914.85 2043
3915.44 2105
3916.03 2092
3916.62 2221
3917.21 2110
3917.80 2217
3918.39 2295
3918.98 2242
3919.57 2235
3920.16 2330
3920.75 2179
3921.34 2128
3921.93 2064
3922.52 2268
3923.11 2088
3923.70 2116
3924.30 2082
3924.89 2037
3925.48 1952
3926.07 1921
3926.66 1900
3927.25 1856
3927.84 1919
3928.43 2153
3929.02 2186
3929.61 1859
3930.20 1781
3930.80 1985
3931.39 1989
3931.98 2040
3932.57 2053
3933.16 2095
3933.75 1960
3934.34 1889
3934.93 1903
3935.53 1808
3936.12 1921
3936.71 1986
3937.30 1821
3937.89 1852
3938.48 1974
3939.08 1908
3939.67 1900
3940.26 2007
3940.85 1955
3941.44 1776
3942.04 1828
3942.63 1830
3943.22 1872
3943.81 1727
3944.40 2053
3945.00 1971
3945.59 2030
3946.18 2185
3946.77 1980
3947.36 2033
3947.96 1821
3948.55 1879
3949.14 1954
3949.73 1854
3950.33 1934
3950.92 2011
3951.51 1943
3952.11 1941
3952.70 1876
3953.29 1950
3953.88 2015
3954.48 1909
3955.07 1879
3955.66 1986
3956.26 2029
3956.85 2044
3957.44 2065
3958.04 2135
3958.63 1937
3959.22 2012
3959.81 1952
3960.41 2103
3961.00 1917
3961.60 1798
3962.19 1832
3962.78 1988
3963.38 1976
3963.97 1825
3964.56 1920
3965.16 1926
3965.75 1862
3966.34 2065
3966.94 2054
3967.53 2120
3968.13 2079
3968.72 2027
3969.31 2115
3969.91 2086
3970.50 2005
3971.10 1954
3971.69 1943
3972.28 1858
3972.88 1976
3973.47 1939
3974.07 1880
3974.66 2059
3975.26 2111
3975.85 1879
3976.45 1902
3977.04 2129
3977.63 2355
3978.23 2411
3978.82 2196
3979.42 2480
3980.01 2284
3980.61 2269
3981.20 2210
3981.80 2111
3982.39 2061
3982.99 2145
3983.58 2202
3984.18 2016
3984.77 2139
3985.37 2133
3985.96 2209
3986.56 2161
3987.16 2123
3987.75 2029
3988.35 2170
3988.94 2011
3989.54 1950
3990.13 1902
3990.73 2013
3991.32 1981
3991.92 2029
3992.52 2107
3993.11 2009
3993.71 1887
3994.30 2111
3994.90 2003
3995.50 2082
3996.09 2125
3996.69 2074
3997.28 2196
3997.88 1990
3998.48 2025
3999.07 2080
3999.67 2133
4000.26 2000
4000.86 1855
4001.46 2059
4002.05 1999
4002.65 1976
4003.25 1855
4003.84 1898
4004.44 1923
4005.04 1899
4005.63 2026
4006.23 2019
4006.83 2088
4007.42 2152
4008.02 2031
4008.62 2176
4009.21 2100
4009.81 2204
4010.41 2103
4011.01 2055
4011.60 2168
4012.20 2187
4012.80 2214
4013.40 2233
4013.99 2391
4014.59 2294
4015.19 2251
4015.78 2238
4016.38 2208
4016.98 2479
4017.58 2454
4018.18 2325
4018.77 2399
4019.37 2297
4019.97 2336
4020.57 2176
4021.16 1984
4021.76 2203
4022.36 2140
4022.96 2178
4023.56 2147
4024.15 2160
4024.75 2226
4025.35 2217
4025.95 2011
4026.55 2359
4027.15 2329
4027.74 2350
4028.34 2532
4028.94 2457
4029.54 2570
4030.14 2445
4030.74 2519
4031.34 2365
4031.93 2451
4032.53 2419
4033.13 2266
4033.73 2146
4034.33 2118
4034.93 2451
4035.53 2085
4036.13 2270
4036.73 2183
4037.32 1870
4037.92 1998
4038.52 2002
4039.12 1907
4039.72 1953
4040.32 1781
4040.92 1814
4041.52 1817
4042.12 1919
4042.72 1811
4043.32 1665
4043.92 1850
4044.52 1906
4045.12 1853
4045.72 1885
4046.32 1889
4046.92 1916
4047.52 1894
4048.12 1887
4048.72 2087
4049.32 2042
4049.92 2062
4050.52 1994
4051.12 1880
4051.72 1899
4052.32 1914
4052.92 2023
4053.52 2056
4054.12 1967
4054.72 1946
4055.32 1683
4055.92 1909
4056.52 2046
4057.12 2012
4057.72 2086
4058.32 1938
4058.92 1894
4059.52 1843
4060.12 1938
4060.72 1817
4061.33 1701
4061.93 1714
4062.53 1740
4063.13 1746
4063.73 1593
4064.33 1687
4064.93 1775
4065.53 1788
4066.13 1715
4066.74 1724
4067.34 1820
4067.94 1657
4068.54 1614
4069.14 1594
4069.74 1682
4070.34 1815
4070.95 1929
4071.55 1867
4072.15 1761
4072.75 1738
4073.35 1783
4073.95 1801
4074.56 1762
4075.16 1738
4075.76 1755
4076.36 1906
4076.96 1937
4077.57 1829
4078.17 1849
4078.77 1908
4079.37 1814
4079.97 1746
4080.58 1764
4081.18 1785
4081.78 1796
4082.38 1741
4082.99 1969
4083.59 1877
4084.19 1773
4084.79 1790
4085.40 1759
4086.00 1802
4086.60 1851
4087.21 1754
4087.81 1627
4088.41 1736
4089.01 1726
4089.62 1649
4090.22 1693
4090.82 1750
4091.43 1682
4092.03 1767
4092.63 1864
4093.24 1862
4093.84 1693
4094.44 1820
4095.05 1952
4095.65 1872
4096.25 1791
4096.86 1778
4097.46 1770
4098.06 1822
4098.67 1821
4099.27 1878
4099.87 1922
4100.48 1880
4101.08 1731
4101.69 1799
4102.29 1748
4102.89 1831
4103.50 1789
4104.10 1603
4104.71 1656
4105.31 1651
4105.91 1601
4106.52 1578
4107.12 1686
4107.73 1612
4108.33 1615
4108.94 1773
4109.54 1840
4110.14 1830
4110.75 1805
4111.35 1683
4111.96 1796
4112.56 1967
4113.17 1959
4113.77 1742
4114.38 1826
4114.98 1879
4115.59 1781
4116.19 1814
4116.80 1803
4117.40 1855
4118.01 1651
4118.61 1628
4119.22 1660
4119.82 1823
4120.43 1727
4121.03 1703
4121.64 1691
4122.24 1908
4122.85 1798
4123.46 1779
4124.06 1810
4124.67 1744
4125.27 1793
4125.88 1723
4126.48 1747
4127.09 1746
4127.69 1643
4128.30 1657
4128.91 1722
4129.51 1741
4130.12 1741
4130.72 1815
4131.33 1821
4131.94 1845
4132.54 1863
4133.15 1897
4133.76 1854
4134.36 1984
4134.97 1924
4135.57 1968
4136.18 1914
4136.79 1917
4137.39 1979
4138.00 1943
4138.61 2061
4139.21 2252
4139.82 2075
4140.43 2164
4141.03 2455
4141.64 2343
4142.25 2229
4142.85 2292
4143.46 2412
4144.07 2481
4144.67 2200
4145.28 2332
4145.89 2387
4146.50 2139
4147.10 2154
4147.71 1895
4148.32 1909
4148.93 1909
4149.53 1684
4150.14 1717
4150.75 1663
4151.36 1856
4151.96 1836
4152.57 1729
4153.18 1747
4153.79 1714
4154.39 1605
4155.00 1814
4155.61 1807
4156.22 1752
4156.82 1802
4157.43 1764
4158.04 1717
4158.65 1642
4159.26 1730
4159.87 1802
4160.47 1848
4161.08 1684
4161.69 1764
4162.30 1720
4162.91 1848
4163.52 1792
4164.12 1963
4164.73 2090
4165.34 2103
4165.95 2267
4166.56 2112
4167.17 2134
4167.78 2268
4168.38 2293
4168.99 2061
4169.60 1940
4170.21 1870
4170.82 1896
4171.43 1812
4172.04 1830
4172.65 1815
4173.26 1860
4173.86 1930
4174.47 1952
4175.08 1890
4175.69 2021
4176.30 1989
4176.91 1886
4177.52 1920
4178.13 2075
4178.74 2010
4179.35 1810
4179.96 1772
4180.57 1844
4181.18 1980
4181.79 1850
4182.40 1866
4183.01 1835
4183.62 1777
4184.23 1730
4184.84 1859
4185.45 2025
4186.06 1964
4186.67 1860
4187.28 1810
4187.89 1788
4188.50 1714
4189.11 1892
4189.72 1911
4190.33 2090
4190.94 1955
4191.55 1936
4192.16 2030
4192.77 2085
4193.38 2089
4193.99 2031
4194.60 2168
4195.21 2180
4195.82 2217
4196.44 2109
4197.05 2166
4197.66 2210
4198.27 2310
4198.88 2286
4199.49 2291
4200.10 2009
4200.71 1989
4201.32 2033
4201.94 2128
4202.55 2051
4203.16 1988
4203.77 1925
4204.38 2020
4204.99 1975
4205.60 1925
4206.21 1990
4206.83 1834
4207.44 1800
4208.05 2015
4208.66 1872
4209.27 1838
4209.89 1965
4210.50 1953
4211.11 2018
4211.72 1963
4212.33 2084
4212.94 2077
4213.56 1968
4214.17 2069
4214.78 2094
4215.39 2125
4216.01 2146
4216.62 2134
4217.23 2337
4217.84 2373
4218.46 2293
4219.07 2452
4219.68 2411
4220.29 2600
4220.91 2804
4221.52 2796
4222.13 2940
4222.74 3032
4223.36 3139
4223.97 3178
4224.58 3055
4225.19 3077
4225.81 3325
4226.42 3330
4227.03 3250
4227.65 3624
4228.26 3834
4228.87 4002
4229.49 4079
4230.10 4303
4230.71 4305
4231.33 4241
4231.94 4264
4232.55 4565
4233.17 4812
4233.78 4807
4234.39 5030
4235.01 5386
4235.62 5626
4236.23 6091
4236.85 6397
4237.46 5823
4238.08 5896
4238.69 5315
4239.30 4955
4239.92 4467
4240.53 3908
4241.15 3422
4241.76 3281
4242.37 2999
4242.99 2953
4243.60 2743
4244.22 2750
4244.83 2788
4245.45 2621
4246.06 2545
4246.67 2726
4247.29 2711
4247.90 2635
4248.52 2585
4249.13 2605
4249.75 2593
4250.36 2516
4250.98 2688
4251.59 2696
4252.21 2446
4252.82 2309
4253.44 2424
4254.05 2646
4254.67 2440
4255.28 2372
4255.90 2297
4256.51 2338
4257.13 2395
4257.74 2400
4258.36 2218
4258.97 2343
4259.59 2194
4260.20 2058
4260.82 2050
4261.44 2187
4262.05 2156
4262.67 2083
4263.28 2154
4263.90 2192
4264.51 2048
4265.13 2175
4265.75 2097
4266.36 2084
4266.98 2217
4267.59 2239
4268.21 2255
4268.83 2268
4269.44 2198
4270.06 2304
4270.67 2305
4271.29 2076
4271.91 1940
4272.52 2274
4273.14 2057
4273.76 2140
4274.37 2259
4274.99 2316
4275.61 2363
4276.22 2433
4276.84 2053
4277.46 2322
4278.07 2328
4278.69 2340
4279.31 2346
4279.92 2259
4280.54 2177
4281.16 2238
4281.77 2164
4282.39 2048
4283.01 2021
4283.63 1956
4284.24 1971
4284.86 1917
4285.48 1911
4286.09 2025
4286.71 2018
4287.33 2114
4287.95 2034
4288.56 2141
4289.18 2100
4289.80 2029
4290.42 1885
4291.03 1872
4291.65 2085
4292.27 2017
4292.89 1909
4293.51 1941
4294.12 1898
4294.74 1870
4295.36 1900
4295.98 1867
4296.60 1943
4297.21 1832
4297.83 1944
4298.45 1886
4299.07 2116
4299.69 1956
4300.31 1869
4300.92 1963
4301.54 1994
4302.16 2110
4302.78 2039
4303.40 2113
4304.02 2178
4304.63 2347
4305.25 2371
4305.87 2320
4306.49 2415
4307.11 2382
4307.73 2470
4308.35 2320
4308.97 2405
4309.59 2298
4310.20 2382
4310.82 2498
4311.44 2523
4312.06 2605
4312.68 2630
4313.30 2580
4313.92 2843
4314.54 2778
4315.16 2613
4315.78 2684
4316.40 2429
4317.02 2297
4317.64 2435
4318.26 2305
4318.88 2091
4319.50 2120
4320.12 2123
4320.74 2150
4321.36 2214
4321.98 2434
4322.60 2368
4323.22 2247
4323.84 2216
4324.46 2081
4325.08 1994
4325.70 2183
4326.32 2342
4326.94 2235
4327.56 2118
4328.18 2347
4328.80 2249
4329.42 2078
4330.04 2179
4330.66 2191
4331.28 2140
4331.90 2153
4332.52 2323
4333.14 2298
4333.76 2074
4334.38 2265
4335.00 2209
4335.63 2302
4336.25 2275
4336.87 2324
4337.49 2362
4338.11 2369
4338.73 2259
4339.35 2605
4339.97 2532
4340.59 2563
4341.22 2600
4341.84 2472
4342.46 2498
4343.08 2704
4343.70 2882
4344.32 3012
4344.94 3489
4345.57 3792
4346.19 4266
4346.81 4574
4347.43 5110
4348.05 5243
4348.67 5504
4349.30 5387
4349.92 5067
4350.54 4667
4351.16 4129
4351.78 3653
4352.41 3233
4353.03 2849
4353.65 2700
4354.27 2614
4354.90 2419
4355.52 2285
4356.14 2367
4356.76 2508
4357.38 2342
4358.01 2157
4358.63 2277
4359.25 2168
4359.87 2188
4360.50 2234
4361.12 2219
4361.74 2392
4362.37 2238
4362.99 2289
4363.61 2278
4364.23 2310
4364.86 2121
4365.48 2012
4366.10 2154
4366.73 2265
4367.35 2266
4367.97 2172
4368.60 2080
4369.22 1974
4369.84 2191
4370.47 2116
4371.09 1938
4371.71 1885
4372.34 1951
4372.96 1892
4373.58 1889
4374.21 1669
4374.83 1806
4375.46 1852
4376.08 1784
4376.70 1806
4377.33 1829
4377.95 1953
4378.57 2041
4379.20 2129
4379.82 1859
4380.45 1961
4381.07 2262
4381.70 2154
4382.32 2220
4382.94 2212
4383.57 2260
4384.19 2206
4384.82 2200
4385.44 2047
4386.07 1978
4386.69 2004
4387.32 2205
4387.94 1902
4388.56 1936
4389.19 1919
4389.81 1971
4390.44 2052
4391.06 1983
4391.69 1927
4392.31 1906
4392.94 1944
4393.56 1893
4394.19 1912
4394.81 1917
4395.44 1871
4396.06 1985
4396.69 2053
4397.31 1955
4397.94 2038
4398.57 1950
4399.19 1856
4399.82 1880
4400.44 1918
4401.07 1908
4401.69 1933
4402.32 2005
4402.94 2045
4403.57 1957
4404.20 1970
4404.82 1861
4405.45 1868
4406.07 1935
4406.70 1995
4407.33 2000
4407.95 2015
4408.58 2077
4409.20 1918
4409.83 1929
4410.46 1764
4411.08 2004
4411.71 1895
4412.34 1938
4412.96 1870
4413.59 1884
4414.21 1944
4414.84 2006
4415.47 1898
4416.09 2012
4416.72 1955
4417.35 1836
4417.97 1824
4418.60 1820
4419.23 1933
4419.86 1946
4420.48 1819
4421.11 1844
4421.74 1956
4422.36 1905
4422.99 1976
4423.62 2133
4424.25 1826
4424.87 1954
4425.50 2036
4426.13 2104
4426.75 1878
4427.38 1862
4428.01 1813
4428.64 1795
4429.26 1749
4429.89 1770
4430.52 1803
4431.15 1717
4431.78 1835
4432.40 1890
4433.03 1739
4433.66 1818
4434.29 1727
4434.91 1882
4435.54 1908
4436.17 1825
4436.80 1772
4437.43 1743
4438.06 1877
4438.68 1778
4439.31 1736
4439.94 1753
4440.57 1710
4441.20 1691
4441.83 1729
4442.45 1839
4443.08 1696
4443.71 1730
4444.34 1870
4444.97 1905
4445.60 1699
4446.23 1794
4446.86 1699
4447.48 1858
4448.11 1755
4448.74 1759
4449.37 1835
4450.00 1862
4450.63 1803
4451.26 1726
4451.89 1756
4452.52 1808
4453.15 1818
4453.78 1788
4454.40 1931
4455.03 1932
4455.66 1870
4456.29 1925
4456.92 1877
4457.55 1807
4458.18 2006
4458.81 1770
4459.44 1603
4460.07 1803
4460.70 1811
4461.33 1809
4461.96 1738
4462.59 1637
4463.22 1663
4463.85 1588
4464.48 1568
4465.11 1617
4465.74 1676
4466.37 1465
4467.00 1517
4467.63 1643
4468.26 1639
4468.89 1634
4469.52 1679
4470.15 1746
4470.78 1601
4471.41 1552
4472.04 1545
4472.68 1613
4473.31 1778
4473.94 1585
4474.57 1464
4475.20 1484
4475.83 1583
4476.46 1668
4477.09 1499
4477.72 1447
4478.35 1570
4478.98 1612
4479.62 1517
4480.25 1566
4480.88 1579
4481.51 1774
4482.14 1533
4482.77 1635
4483.40 1720
4484.04 1891
4484.67 1748
4485.30 1737
4485.93 1690
4486.56 1709
4487.19 1671
4487.82 1793
4488.46 1790
4489.09 1896
4489.72 1868
4490.35 1725
4490.98 1902
4491.62 1836
4492.25 1827
4492.88 1752
4493.51 1636
4494.14 1749
4494.78 1722
4495.41 1735
4496.04 1673
4496.67 1743
4497.31 1819
4497.94 1721
4498.57 1718
4499.20 1911
4499.84 1909
4500.47 1956
4501.10 2020
4501.73 2036
4502.37 2035
4503.00 2126
4503.63 2260
4504.27 2187
4504.90 1960
4505.53 2028
4506.16 2068
4506.80 1909
4507.43 1833
4508.06 1873
4508.70 1913
4509.33 1730
4509.96 1828
4510.60 1886
4511.23 1731
4511.86 1736
4512.50 1771
4513.13 1789
4513.76 1739
4514.40 1678
4515.03 1811
4515.66 1703
4516.30 1712
4516.93 1606
4517.57 1716
4518.20 1741
4518.83 1663
4519.47 1627
4520.10 1718
4520.74 1625
4521.37 1533
4522.00 1623
4522.64 1485
4523.27 1640
4523.91 1611
4524.54 1622
4525.18 1643
4525.81 1674
4526.44 1658
4527.08 1728
4527.71 1887
4528.35 2046
4528.98 2169
4529.62 2295
4530.25 2390
4530.89 2546
4531.52 2774
4532.16 3138
4532.79 3098
4533.43 3154
4534.06 3348
4534.70 3255
4535.33 3037
4535.97 2866
4536.60 2533
4537.24 2513
4537.87 2234
4538.51 2156
4539.14 2059
4539.78 1992
4540.41 1889
4541.05 1687
4541.68 1757
4542.32 1678
4542.96 1744
4543.59 1692
4544.23 1625
4544.86 1760
4545.50 1771
4546.13 1898
4546.77 1836
4547.41 1849
4548.04 1898
4548.68 1804
4549.31 1758
4549.95 1970
4550.59 1924
4551.22 1924
4551.86 1966
4552.50 1915
4553.13 1874
4553.77 1955
4554.40 1879
4555.04 1751
4555.68 1723
4556.31 1810
4556.95 1787
4557.59 1769
4558.22 1805
4558.86 1667
4559.50 1734
4560.13 1758
4560.77 1632
4561.41 1461
4562.04 1689
4562.68 1653
4563.32 1743
4563.96 1693
4564.59 1746
4565.23 1547
4565.87 1572
4566.50 1692
4567.14 1545
4567.78 1745
4568.42 1667
4569.05 1669
4569.69 1777
4570.33 1780
4570.97 1625
4571.60 1636
4572.24 1646
4572.88 1699
4573.52 1595
4574.16 1738
4574.79 1676
4575.43 1668
4576.07 1575
4576.71 1652
4577.34 1577
4577.98 1587
4578.62 1547
4579.26 1697
4579.90 1773
4580.54 1714
4581.17 1793
4581.81 1628
4582.45 1820
4583.09 1816
4583.73 1561
4584.37 1627
4585.00 1715
4585.64 1600
4586.28 1711
4586.92 1814
4587.56 1830
4588.20 1747
4588.84 1831
4589.48 1902
4590.11 1962
4590.75 1961
4591.39 1873
4592.03 2168
4592.67 2321
4593.31 2229
4593.95 2454
4594.59 2136
4595.23 2218
4595.87 2038
4596.51 1915
4597.15 1762
4597.79 1749
4598.42 1729
4599.06 1864
4599.70 1716
4600.34 1763
4600.98 1882
4601.62 1761
4602.26 1838
4602.90 1777
4603.54 1872
4604.18 1809
4604.82 1671
4605.46 1768
4606.10 2014
4606.74 1929
4607.38 1961
4608.02 2018
4608.66 1857
4609.30 1781
4609.94 1925
4610.58 2062
4611.22 2045
4611.86 1863
4612.50 1735
4613.15 1886
4613.79 1716
4614.43 1702
4615.07 1614
4615.71 1760
4616.35 1756
4616.99 1734
4617.63 1816
4618.27 1668
4618.91 1666
4619.55 1714
4620.19 1646
4620.83 1661
4621.48 1802
4622.12 1727
4622.76 1766
4623.40 1813
4624.04 1685
4624.68 1740
4625.32 1797
4625.96 1634
4626.61 1776
4627.25 1772
4627.89 1710
4628.53 1576
4629.17 1606
4629.81 1571
4630.46 1693
4631.10 1737
4631.74 1697
4632.38 1678
4633.02 1554
4633.66 1557
4634.31 1682
4634.95 1675
4635.59 1856
4636.23 1857
4636.88 1834
4637.52 1808
4638.16 1837
4638.80 1757
4639.44 1952
4640.09 1943
4640.73 1731
4641.37 1740
4642.01 1768
4642.66 1921
4643.30 1728
4643.94 1607
4644.58 1720
4645.23 1713
4645.87 1662
4646.51 1807
4647.16 1844
4647.80 1678
4648.44 1666
4649.08 1552
4649.73 1712
4650.37 1834
4651.01 1781
4651.66 1716
4652.30 1751
4652.94 1811
4653.59 1766
4654.23 1767
4654.87 1785
4655.52 1782
4656.16 1613
4656.80 1639
4657.45 1822
4658.09 1734
4658.74 1702
4659.38 1652
4660.02 1589
4660.67 1633
4661.31 1528
4661.95 1532
4662.60 1551
4663.24 1590
4663.89 1650
4664.53 1717
4665.17 1663
4665.82 1690
4666.46 1628
4667.11 1678
4667.75 1565
4668.40 1633
4669.04 1633
4669.68 1506
4670.33 1582
4670.97 1466
4671.62 1588
4672.26 1633
4672.91 1709
4673.55 1796
4674.20 1930
4674.84 1833
4675.49 1925
4676.13 1832
4676.78 1756
4677.42 1719
4678.07 1680
4678.71 1762
4679.36 1649
4680.00 1713
4680.65 1649
4681.29 1734
4681.94 1671
4682.58 1641
4683.23 1675
4683.87 1763
4684.52 1849
4685.16 1663
4685.81 1735
4686.46 1628
4687.10 1567
4687.75 1645
4688.39 1729
4689.04 1700
4689.68 1707
4690.33 1650
4690.98 1639
4691.62 1570
4692.27 1662
4692.91 1743
4693.56 1721
4694.21 1715
4694.85 1669
4695.50 1845
4696.15 1804
4696.79 1848
4697.44 1965
4698.08 2121
4698.73 2035
4699.38 2163
4700.02 2092
4700.67 2121
4701.32 2304
4701.96 2350
4702.61 2145
4703.26 2047
4703.90 2032
4704.55 2024
4705.20 1877
4705.84 1758
4706.49 1714
4707.14 1826
4707.79 1698
4708.43 1714
4709.08 1792
4709.73 1732
4710.37 1813
4711.02 1671
4711.67 1835
4712.32 1727
4712.96 1795
4713.61 1714
4714.26 1625
4714.91 1661
4715.55 1715
4716.20 1559
4716.85 1557
4717.50 1662
4718.14 1732
4718.79 1698
4719.44 1796
4720.09 1654
4720.74 1579
4721.38 1676
4722.03 1840
4722.68 1752
4723.33 1755
4723.98 1781
4724.62 1858
4725.27 1914
4725.92 1926
4726.57 2040
4727.22 1957
4727.87 1996
4728.52 1974
4729.16 1986
4729.81 1986
4730.46 1884
4731.11 1754
4731.76 1831
4732.41 1764
4733.06 1824
4733.70 1679
4734.35 1775
4735.00 1763
4735.65 1751
4736.30 1810
4736.95 1694
4737.60 1736
4738.25 1729
4738.90 1928
4739.55 1807
4740.20 1871
4740.84 1850
4741.49 1813
4742.14 1841
4742.79 1906
4743.44 1867
4744.09 1653
4744.74 1757
4745.39 1838
4746.04 1650
4746.69 1727
4747.34 1874
4747.99 1807
4748.64 1652
4749.29 1804
4749.94 1955
4750.59 2043
4751.24 2025
4751.89 2079
4752.54 2112
4753.19 2103
4753.84 2065
4754.49 2003
4755.14 2056
4755.79 1918
4756.44 1991
4757.09 1893
4757.74 1837
4758.39 1912
4759.04 1736
4759.70 1804
4760.35 1792
4761.00 1596
4761.65 1867
4762.30 1839
4762.95 1725
4763.60 1834
4764.25 1916
4764.90 1679
4765.55 1938
4766.20 2168
4766.86 2298
4767.51 2180
4768.16 2231
4768.81 2266
4769.46 2158
4770.11 2071
4770.76 2194
4771.41 1990
4772.07 1801
4772.72 1817
4773.37 1930
4774.02 1861
4774.67 1824
4775.32 1709
4775.98 1770
4776.63 1729
4777.28 1763
4777.93 1747
4778.58 1809
4779.24 1759
4779.89 1843
4780.54 1894
4781.19 1807
4781.84 1805
4782.50 1845
4783.15 1804
4783.80 1862
4784.45 1823
4785.10 1829
4785.76 1617
4786.41 1750
4787.06 1795
4787.71 1783
4788.37 1771
4789.02 1653
4789.67 1653
4790.33 1593
4790.98 1725
4791.63 1752
4792.28 1638
4792.94 1727
4793.59 1848
4794.24 1771
4794.90 1748
4795.55 1608
4796.20 1600
4796.86 1667
4797.51 1638
4798.16 1668
4798.81 1617
4799.47 1582
4800.12 1586
4800.78 1628
4801.43 1642
4802.08 1573
4802.74 1687
4803.39 1725
4804.04 1759
4804.70 1692
4805.35 1727
4806.00 1712
4806.66 1732
4807.31 1693
4807.97 1729
4808.62 1579
4809.27 1666
4809.93 1616
4810.58 1603
4811.24 1763
4811.89 1668
4812.54 1665
4813.20 1610
4813.85 1721
4814.51 1855
4815.16 1744
4815.82 1705
4816.47 1649
4817.13 1797
4817.78 1719
4818.44 1753
4819.09 1691
4819.74 1770
4820.40 1829
4821.05 1795
4821.71 1834
4822.36 1960
4823.02 2060
4823.67 1980
4824.33 2176
4824.98 2057
4825.64 2298
4826.29 2326
4826.95 2089
4827.60 2053
4828.26 2305
4828.92 2202
4829.57 2148
4830.23 2156
4830.88 2138
4831.54 2045
4832.19 2094
4832.85 2068
4833.50 2055
4834.16 2000
4834.82 2071
4835.47 2208
4836.13 2267
4836.78 2263
4837.44 2399
4838.10 2396
4838.75 2351
4839.41 2416
4840.06 2521
4840.72 2474
4841.38 2362
4842.03 2260
4842.69 2439
4843.34 2465
4844.00 2431
4844.66 2589
4845.31 2360
4845.97 2412
4846.63 2531
4847.28 2428
4847.94 2821
4848.60 2928
4849.25 3114
4849.91 3449
4850.57 3540
4851.22 3480
4851.88 3725
4852.54 3674
4853.20 3704
4853.85 3759
4854.51 3515
4855.17 3408
4855.82 3206
4856.48 2910
4857.14 2657
4857.80 2781
4858.45 2813
4859.11 2815
4859.77 2704
4860.43 2737
4861.08 2708
4861.74 2677
4862.40 2846
4863.06 2804
4863.71 2721
4864.37 2679
4865.03 2648
4865.69 2624
4866.34 2809
4867.00 2765
4867.66 2736
4868.32 2800
4868.98 2725
4869.63 2690
4870.29 2537
4870.95 2442
4871.61 2412
4872.27 2405
4872.93 2414
4873.58 2316
4874.24 2338
4874.90 2415
4875.56 2369
4876.22 2467
4876.88 2306
4877.54 2315
4878.19 2428
4878.85 2249
4879.51 2180
4880.17 2321
4880.83 2428
4881.49 2432
4882.15 2295
4882.81 2221
4883.47 2175
4884.13 2179
4884.78 2183
4885.44 2235
4886.10 2228
4886.76 2139
4887.42 2100
4888.08 2269
4888.74 2380
4889.40 2276
4890.06 2371
4890.72 2570
4891.38 2541
4892.04 2613
4892.70 2418
4893.36 2589
4894.02 2583
4894.68 2476
4895.34 2383
4896.00 2472
4896.66 2369
4897.32 2209
4897.98 2194
4898.64 2341
4899.30 2216
4899.96 2305
4900.62 2513
4901.28 2411
4901.94 2304
4902.60 2163
4903.26 2306
4903.92 2368
4904.58 2204
4905.24 2140
4905.90 2132
4906.56 2124
4907.22 2059
4907.88 2266
4908.54 2118
4909.20 2192
4909.87 2152
4910.53 1945
4911.19 1992
4911.85 2084
4912.51 1899
4913.17 1854
4913.83 1932
4914.49 1851
4915.15 1900
4915.81 1839
4916.48 1974
4917.14 1988
4917.80 1885
4918.46 1799
4919.12 1875
4919.78 1839
4920.44 1962
4921.11 1893
4921.77 1974
4922.43 1898
4923.09 1861
4923.75 1977
4924.41 1973
4925.08 2068
4925.74 2057
4926.40 2022
4927.06 2256
4927.72 2319
4928.39 2216
4929.05 2236
4929.71 2286
4930.37 2290
4931.04 2383
4931.70 2247
4932.36 2218
4933.02 2021
4933.69 1942
4934.35 2018
4935.01 2057
4935.67 1985
4936.34 2078
4937.00 2067
4937.66 1897
4938.32 1893
4938.99 2061
4939.65 2057
4940.31 2063
4940.98 1983
4941.64 1972
4942.30 2083
4942.96 2005
4943.63 1993
4944.29 1883
4944.95 1835
4945.62 1857
4946.28 1777
4946.94 1865
4947.61 1899
4948.27 1753
4948.93 1799
4949.60 1900
4950.26 1798
4950.92 1656
4951.59 1639
4952.25 1739
4952.92 1711
4953.58 1613
4954.24 1699
4954.91 1733
4955.57 1834
4956.24 1728
4956.90 1622
4957.56 1690
4958.23 1659
4958.89 1630
4959.56 1771
4960.22 1662
4960.88 1777
4961.55 1665
4962.21 1729
4962.88 1801
4963.54 2227
4964.21 2274
4964.87 2077
4965.54 2064
4966.20 2142
4966.86 2291
4967.53 2033
4968.19 2158
4968.86 2038
4969.52 1935
4970.19 1872
4970.85 1944
4971.52 1862
4972.18 1744
4972.85 1784
4973.51 1942
4974.18 1805
4974.84 1896
4975.51 1860
4976.17 1881
4976.84 1941
4977.51 1871
4978.17 1767
4978.84 1726
4979.50 1601
4980.17 1739
4980.83 1688
4981.50 1546
4982.16 1694
4982.83 1754
4983.50 1733
4984.16 1660
4984.83 1733
4985.49 1735
4986.16 1577
4986.83 1549
4987.49 1648
4988.16 1604
4988.82 1554
4989.49 1517
4990.16 1624
4990.82 1594
4991.49 1605
4992.16 1620
4992.82 1543
4993.49 1440
4994.16 1511
4994.82 1631
4995.49 1666
4996.15 1695
4996.82 1696
4997.49 1707
4998.16 1518
4998.82 1502
4999.49 1600
5000.16 1640
5000.82 1505
5001.49 1369
5002.16 1515
5002.82 1543
5003.49 1469
5004.16 1441
5004.83 1447
5005.49 1514
5006.16 1508
5006.83 1512
5007.49 1669
5008.16 1689
5008.83 1543
5009.50 1766
5010.16 1703
5010.83 1612
5011.50 1600
5012.17 1666
5012.84 1541
5013.50 1620
5014.17 1511
5014.84 1478
5015.51 1559
5016.17 1614
5016.84 1524
5017.51 1658
5018.18 1803
5018.85 1785
5019.52 1732
5020.18 1716
5020.85 1797
5021.52 1944
5022.19 1944
5022.86 1964
5023.53 2092
5024.19 1990
5024.86 2029
5025.53 1950
5026.20 1866
5026.87 1856
5027.54 1854
5028.21 1764
5028.88 1778
5029.54 1703
5030.21 1631
5030.88 1632
5031.55 1474
5032.22 1528
5032.89 1448
5033.56 1557
5034.23 1377
5034.90 1356
5035.57 1568
5036.24 1506
5036.90 1414
5037.57 1437
5038.24 1455
5038.91 1529
5039.58 1557
5040.25 1585
5040.92 1442
5041.59 1448
5042.26 1625
5042.93 1617
5043.60 1573
5044.27 1594
5044.94 1569
5045.61 1580
5046.28 1424
5046.95 1666
5047.62 1607
5048.29 1634
5048.96 1593
5049.63 1579
5050.30 1518
5050.97 1664
5051.64 1679
5052.31 1627
5052.98 1527
5053.65 1522
5054.32 1477
5054.99 1520
5055.66 1593
5056.34 1497
5057.01 1461
5057.68 1651
5058.35 1481
5059.02 1512
5059.69 1511
5060.36 1646
5061.03 1678
5061.70 1532
5062.37 1497
5063.04 1497
5063.72 1400
5064.39 1437
5065.06 1460
5065.73 1616
5066.40 1498
5067.07 1391
5067.74 1413
5068.42 1464
5069.09 1540
5069.76 1550
5070.43 1457
5071.10 1339
5071.77 1350
5072.44 1459
5073.12 1367
5073.79 1392
5074.46 1446
5075.13 1318
5075.80 1419
5076.48 1293
5077.15 1433
5077.82 1413
5078.49 1484
5079.16 1533
5079.84 1669
5080.51 1658
5081.18 1652
5081.85 1611
5082.53 1656
5083.20 1527
5083.87 1444
5084.54 1375
5085.22 1422
5085.89 1520
5086.56 1437
5087.23 1470
5087.91 1587
5088.58 1545
5089.25 1594
5089.93 1694
5090.60 1862
5091.27 1768
5091.94 1690
5092.62 1809
5093.29 1828
5093.96 1745
5094.64 1705
5095.31 1554
5095.98 1747
5096.66 1651
5097.33 1593
5098.00 1740
5098.68 1526
5099.35 1494
5100.02 1675
5100.70 1659
5101.37 1438
5102.04 1467
5102.72 1512
5103.39 1533
5104.07 1540
5104.74 1530
5105.41 1659
5106.09 1678
5106.76 1577
5107.44 1729
5108.11 1580
5108.78 1481
5109.46 1522
5110.13 1474
5110.81 1463
5111.48 1513
5112.16 1546
5112.83 1492
5113.50 1557
5114.18 1442
5114.85 1459
5115.53 1492
5116.20 1427
5116.88 1499
5117.55 1558
5118.23 1763
5118.90 1697
5119.58 1701
5120.25 1652
5120.93 1741
5121.60 1564
5122.28 1732
5122.95 1642
5123.63 1620
5124.30 1629
5124.98 1628
5125.65 1509
5126.33 1637
5127.00 1651
5127.68 1683
5128.35 1614
5129.03 1583
5129.70 1651
5130.38 1713
5131.06 1683
5131.73 1664
5132.41 1543
5133.08 1487
5133.76 1455
5134.43 1404
5135.11 1537
5135.79 1455
5136.46 1338
5137.14 1462
5137.81 1432
5138.49 1341
5139.17 1556
5139.84 1553
5140.52 1554
5141.20 1539
5141.87 1660
5142.55 1562
5143.22 1501
5143.90 1469
5144.58 1423
5145.25 1466
5145.93 1446
5146.61 1450
5147.28 1415
5147.96 1391
5148.64 1394
5149.31 1499
5149.99 1386
5150.67 1370
5151.34 1391
5152.02 1417
5152.70 1436
5153.38 1451
5154.05 1422
5154.73 1406
5155.41 1352
5156.08 1403
5156.76 1339
5157.44 1465
5158.12 1558
5158.79 1446
5159.47 1443
5160.15 1292
5160.83 1389
5161.50 1454
5162.18 1435
5162.86 1322
5163.54 1326
5164.22 1441
5164.89 1391
5165.57 1468
5166.25 1657
5166.93 1531
5167.61 1524
5168.28 1505
5168.96 1470
5169.64 1474
5170.32 1612
5171.00 1489
5171.67 1447
5172.35 1451
5173.03 1462
5173.71 1432
5174.39 1440
5175.07 1440
5175.74 1493
5176.42 1460
5177.10 1485
5177.78 1477
5178.46 1513
5179.14 1343
5179.82 1383
5180.50 1413
5181.17 1371
5181.85 1359
5182.53 1536
5183.21 1485
5183.89 1338
5184.57 1290
5185.25 1400
5185.93 1505
5186.61 1302
5187.29 1384
5187.97 1458
5188.65 1282
5189.33 1289
5190.00 1263
5190.68 1320
5191.36 1337
5192.04 1332
5192.72 1285
5193.40 1190
5194.08 1280
5194.76 1382
5195.44 1272
5196.12 1204
5196.80 1256
5197.48 1281
5198.16 1194
5198.84 1336
5199.52 1258
5200.20 1341
5200.88 1354
5201.56 1479
5202.24 1424
5202.92 1400
5203.60 1373
5204.28 1460
5204.96 1419
5205.65 1347
5206.33 1411
5207.01 1442
5207.69 1537
5208.37 1554
5209.05 1502
5209.73 1545
5210.41 1547
5211.09 1544
5211.77 1651
5212.45 1866
5213.13 1699
5213.82 1655
5214.50 1592
5215.18 1586
5215.86 1479
5216.54 1523
5217.22 1370
5217.90 1539
5218.58 1602
5219.27 1531
5219.95 1478
5220.63 1542
5221.31 1533
5221.99 1472
5222.67 1501
5223.35 1540
5224.04 1485
5224.72 1524
5225.40 1523
5226.08 1434
5226.76 1507
5227.45 1643
5228.13 1542
5228.81 1562
5229.49 1510
5230.17 1496
5230.86 1391
5231.54 1545
5232.22 1460
5232.90 1454
5233.58 1493
5234.27 1461
5234.95 1474
5235.63 1345
5236.31 1287
5237.00 1403
5237.68 1454
5238.36 1400
5239.05 1667
5239.73 1499
5240.41 1420
5241.09 1419
5241.78 1568
5242.46 1515
5243.14 1432
5243.83 1333
5244.51 1431
5245.19 1404
5245.87 1366
5246.56 1278
5247.24 1432
5247.92 1612
5248.61 1550
5249.29 1499
5249.97 1656
5250.66 1609
5251.34 1663
5252.03 1680
5252.71 1564
5253.39 1739
5254.08 1588
5254.76 1580
5255.44 1454
5256.13 1564
5256.81 1490
5257.50 1444
5258.18 1428
5258.86 1352
5259.55 1295
5260.23 1428
5260.92 1492
5261.60 1487
5262.28 1544
5262.97 1414
5263.65 1473
5264.34 1489
5265.02 1477
5265.71 1421
5266.39 1459
5267.07 1540
5267.76 1468
5268.44 1422
5269.13 1323
5269.81 1250
5270.50 1438
5271.18 1481
5271.87 1453
5272.55 1410
5273.24 1448
5273.92 1510
5274.61 1496
5275.29 1507
5275.98 1567
5276.66 1456
5277.35 1524
5278.03 1606
5278.72 1712
5279.40 1771
5280.09 1694
5280.77 1782
5281.46 1966
5282.15 1948
5282.83 1830
5283.52 1993
5284.20 2011
5284.89 1985
5285.57 1809
5286.26 1744
5286.95 1552
5287.63 1658
5288.32 1659
5289.00 1640
5289.69 1580
5290.38 1534
5291.06 1486
5291.75 1463
5292.43 1551
5293.12 1480
5293.81 1493
5294.49 1555
5295.18 1487
5295.87 1505
5296.55 1490
5297.24 1555
5297.92 1607
5298.61 1637
5299.30 1596
5299.98 1510
5300.67 1697
5301.36 1625
5302.04 1604
5302.73 1437
5303.42 1521
5304.11 1621
5304.79 1600
5305.48 1597
5306.17 1722
5306.85 1457
5307.54 1563
5308.23 1690
5308.92 1710
5309.60 1620
5310.29 1448
5310.98 1495
5311.66 1511
5312.35 1489
5313.04 1456
5313.73 1387
5314.41 1424
5315.10 1569
5315.79 1558
5316.48 1528
5317.17 1533
5317.85 1553
5318.54 1605
5319.23 1596
5319.92 1651
5320.61 1807
5321.29 1841
5321.98 2076
5322.67 1929
5323.36 1757
5324.05 1897
5324.73 1791
5325.42 1674
5326.11 1606
5326.80 1611
5327.49 1546
5328.18 1630
5328.87 1578
5329.55 1455
5330.24 1565
5330.93 1533
5331.62 1619
5332.31 1515
5333.00 1536
5333.69 1537
5334.38 1487
5335.06 1645
5335.75 1471
5336.44 1390
5337.13 1511
5337.82 1539
5338.51 1461
5339.20 1410
5339.89 1555
5340.58 1586
5341.27 1803
5341.96 1649
5342.65 1600
5343.33 1603
5344.02 1689
5344.71 1773
5345.40 1694
5346.09 1756
5346.78 1808
5347.47 1735
5348.16 1819
5348.85 1895
5349.54 2041
5350.23 2060
5350.92 2123
5351.61 2284
5352.30 2393
5352.99 2224
5353.68 2178
5354.37 2171
5355.06 2034
5355.75 1880
5356.44 1661
5357.13 1658
5357.82 1570
5358.51 1450
5359.21 1500
5359.90 1456
5360.59 1506
5361.28 1528
5361.97 1538
5362.66 1597
5363.35 1485
5364.04 1515
5364.73 1407
5365.42 1466
5366.11 1513
5366.80 1648
5367.49 1514
5368.19 1480
5368.88 1518
5369.57 1544
5370.26 1538
5370.95 1445
5371.64 1390
5372.33 1365
5373.02 1408
5373.72 1291
5374.41 1376
5375.10 1341
5375.79 1332
5376.48 1197
5377.17 1173
5377.87 1323
5378.56 1421
5379.25 1363
5379.94 1304
5380.63 1388
5381.33 1395
5382.02 1319
5382.71 1367
5383.40 1398
5384.09 1287
5384.79 1264
5385.48 1249
5386.17 1313
5386.86 1363
5387.55 1404
5388.25 1401
5388.94 1290
5389.63 1287
5390.32 1396
5391.02 1483
5391.71 1391
5392.40 1510
5393.09 1515
5393.79 1405
5394.48 1417
5395.17 1478
5395.87 1429
5396.56 1390
5397.25 1440
5397.95 1370
5398.64 1398
5399.33 1299
5400.02 1458
5400.72 1428
5401.41 1366
5402.10 1326
5402.80 1328
5403.49 1295
5404.18 1355
5404.88 1328
5405.57 1295
5406.26 1312
5406.96 1323
5407.65 1390
5408.35 1428
5409.04 1417
5409.73 1441
5410.43 1372
5411.12 1416
5411.81 1344
5412.51 1434
5413.20 1249
5413.90 1400
5414.59 1400
5415.28 1399
5415.98 1519
5416.67 1283
5417.37 1301
5418.06 1419
5418.76 1273
5419.45 1306
5420.14 1333
5420.84 1349
5421.53 1307
5422.23 1438
5422.92 1279
5423.62 1420
5424.31 1317
5425.01 1313
5425.70 1428
5426.40 1323
5427.09 1328
5427.79 1460
5428.48 1494
5429.18 1482
5429.87 1433
5430.57 1402
5431.26 1363
5431.96 1371
5432.65 1377
5433.35 1445
5434.04 1377
5434.74 1458
5435.43 1375
5436.13 1454
5436.82 1511
5437.52 1733
5438.22 1603
5438.91 1550
5439.61 1542
5440.30 1593
5441.00 1700
5441.69 1628
5442.39 1640
5443.09 1555
5443.78 1594
5444.48 1699
5445.17 1770
5445.87 1787
5446.57 1739
5447.26 1810
5447.96 1845
5448.66 1990
5449.35 2009
5450.05 1971
5450.74 1977
5451.44 1879
5452.14 1793
5452.83 1830
5453.53 1725
5454.23 1637
5454.92 1699
5455.62 1497
5456.32 1567
5457.01 1575
5457.71 1604
5458.41 1516
5459.10 1455
5459.80 1652
5460.50 1605
5461.20 1679
5461.89 1682
5462.59 1646
5463.29 1847
5463.98 1934
5464.68 1977
5465.38 1980
5466.08 1926
5466.77 1855
5467.47 1893
5468.17 1869
5468.87 1783
5469.56 1697
5470.26 1860
5470.96 1711
5471.66 1700
5472.35 1605
5473.05 1677
5473.75 1625
5474.45 1706
5475.15 1610
5475.84 1813
5476.54 1963
5477.24 1853
5477.94 1979
5478.64 2102
5479.34 2268
5480.03 2415
5480.73 2728
5481.43 2801
5482.13 2885
5482.83 2885
5483.53 2937
5484.22 2723
5484.92 2499
5485.62 2376
5486.32 2310
5487.02 2249
5487.72 2318
5488.42 2388
5489.11 2375
5489.81 2253
5490.51 2327
5491.21 2393
5491.91 2245
5492.61 2094
5493.31 2300
5494.01 2266
5494.71 2215
5495.41 2362
5496.11 2532
5496.81 2579
5497.50 2660
5498.20 2891
5498.90 3119
5499.60 3328
5500.30 3891
5501.00 4383
5501.70 4680
5502.40 4814
5503.10 4806
5503.80 4642
5504.50 4596
5505.20 4182
5505.90 3770
5506.60 3321
5507.30 2963
5508.00 2780
5508.70 2794
5509.40 2742
5510.10 2767
5510.80 2670
5511.50 2859
5512.20 2670
5512.90 2614
5513.60 2564
5514.30 2348
5515.00 2372
5515.70 2208
5516.40 2155
5517.11 2216
5517.81 2223
5518.51 2134
5519.21 2079
5519.91 1984
5520.61 1986
5521.31 1877
5522.01 2066
5522.71 2234
5523.41 2003
5524.11 1990
5524.82 1894
5525.52 1930
5526.22 1820
5526.92 1752
5527.62 1781
5528.32 1715
5529.02 1650
5529.72 1639
5530.43 1784
5531.13 1681
5531.83 1695
5532.53 1659
5533.23 1490
5533.93 1607
5534.64 1598
5535.34 1540
5536.04 1577
5536.74 1586
5537.44 1553
5538.15 1581
5538.85 1608
5539.55 1551
5540.25 1578
5540.95 1556
5541.66 1535
5542.36 1420
5543.06 1558
5543.76 1678
5544.47 1521
5545.17 1420
5545.87 1416
5546.57 1600
5547.28 1673
5547.98 1641
5548.68 1737
5549.38 1649
5550.09 1563
5550.79 1702
5551.49 1695
5552.19 1549
5552.90 1594
5553.60 1611
5554.30 1485
5555.01 1494
5555.71 1466
5556.41 1430
5557.12 1573
5557.82 1524
5558.52 1565
5559.23 1615
5559.93 1668
5560.63 1677
5561.34 1642
5562.04 1506
5562.74 1568
5563.45 1786
5564.15 1667
5564.85 1628
5565.56 1609
5566.26 1698
5566.96 1614
5567.67 1521
5568.37 1549
5569.08 1663
5569.78 1642
5570.48 1482
5571.19 1508
5571.89 1535
5572.60 1645
5573.30 1498
5574.01 1452
5574.71 1634
5575.41 1645
5576.12 1620
5576.82 1552
5577.53 1694
5578.23 1758
5578.94 1769
5579.64 1849
5580.35 1621
5581.05 1703
5581.76 1631
5582.46 1650
5583.16 1721
5583.87 1561
5584.57 1406
5585.28 1486
5585.98 1470
5586.69 1546
5587.39 1595
5588.10 1576
5588.81 1538
5589.51 1639
5590.22 1611
5590.92 1409
5591.63 1369
5592.33 1411
5593.04 1446
5593.74 1359
5594.45 1302
5595.15 1299
5595.86 1449
5596.57 1436
5597.27 1457
5597.98 1405
5598.68 1506
5599.39 1642
5600.09 1541
5600.80 1478
5601.51 1339
5602.21 1294
5602.92 1362
5603.62 1475
5604.33 1382
5605.04 1321
5605.74 1312
5606.45 1350
5607.16 1365
5607.86 1394
5608.57 1331
5609.27 1378
5609.98 1351
5610.69 1285
5611.39 1347
5612.10 1366
5612.81 1289
5613.51 1268
5614.22 1368
5614.93 1279
5615.64 1292
5616.34 1271
5617.05 1278
5617.76 1337
5618.46 1379
5619.17 1423
5619.88 1376
5620.58 1447
5621.29 1507
5622.00 1340
5622.71 1327
5623.41 1416
5624.12 1289
5624.83 1305
5625.54 1264
5626.24 1278
5626.95 1359
5627.66 1463
5628.37 1415
5629.07 1355
5629.78 1391
5630.49 1381
5631.20 1250
5631.91 1358
5632.61 1376
5633.32 1320
5634.03 1290
5634.74 1307
5635.45 1282
5636.15 1317
5636.86 1388
5637.57 1510
5638.28 1341
5638.99 1343
5639.70 1418
5640.40 1557
5641.11 1704
5641.82 1595
5642.53 1603
5643.24 1513
5643.95 1435
5644.66 1477
5645.36 1444
5646.07 1537
5646.78 1440
5647.49 1423
5648.20 1452
5648.91 1403
5649.62 1503
5650.33 1467
5651.04 1372
5651.75 1289
5652.45 1451
5653.16 1487
5653.87 1306
5654.58 1411
5655.29 1416
5656.00 1489
5656.71 1495
5657.42 1590
5658.13 1705
5658.84 1688
5659.55 1761
5660.26 1675
5660.97 1781
5661.68 1695
5662.39 1603
5663.10 1542
5663.81 1569
5664.52 1441
5665.23 1555
5665.94 1536
5666.65 1588
5667.36 1528
5668.07 1549
5668.78 1576
5669.49 1570
5670.20 1588
5670.91 1645
5671.62 1751
5672.33 1791
5673.04 1895
5673.75 1806
5674.46 1767
5675.17 1752
5675.88 1567
5676.59 1587
5677.31 1555
5678.02 1433
5678.73 1455
5679.44 1421
5680.15 1445
5680.86 1497
5681.57 1504
5682.28 1433
5682.99 1504
5683.70 1448
5684.42 1531
5685.13 1491
5685.84 1411
5686.55 1419
5687.26 1450
5687.97 1533
5688.68 1516
5689.39 1500
5690.11 1515
5690.82 1545
5691.53 1427
5692.24 1414
5692.95 1297
5693.67 1314
5694.38 1421
5695.09 1328
5695.80 1280
5696.51 1227
5697.22 1333
5697.94 1377
5698.65 1327
5699.36 1177
5700.07 1212
5700.79 1227
5701.50 1233
5702.21 1199
5702.92 1210
5703.63 1181
5704.35 1249
5705.06 1221
5705.77 1227
5706.48 1210
5707.20 1251
5707.91 1240
5708.62 1164
5709.34 1270
5710.05 1244
5710.76 1211
5711.47 1284
5712.19 1219
5712.90 1228
5713.61 1238
5714.33 1345
5715.04 1269
5715.75 1233
5716.47 1272
5717.18 1190
5717.89 1318
5718.61 1173
5719.32 1239
5720.03 1171
5720.75 1214
5721.46 1363
5722.17 1315
5722.89 1267
5723.60 1278
5724.31 1262
5725.03 1320
5725.74 1332
5726.46 1410
5727.17 1497
5727.88 1543
5728.60 1542
5729.31 1601
5730.03 1705
5730.74 1865
5731.45 1826
5732.17 1758
5732.88 1553
5733.60 1607
5734.31 1542
5735.03 1320
5735.74 1272
5736.45 1313
5737.17 1337
5737.88 1342
5738.60 1307
5739.31 1366
5740.03 1367
5740.74 1250
5741.46 1216
5742.17 1155
5742.89 1158
5743.60 1303
5744.32 1264
5745.03 1216
5745.75 1189
5746.46 1296
5747.18 1259
5747.89 1387
5748.61 1394
5749.32 1345
5750.04 1305
5750.75 1332
5751.47 1420
5752.18 1494
5752.90 1422
5753.62 1453
5754.33 1478
5755.05 1613
5755.76 1469
5756.48 1451
5757.19 1503
5757.91 1598
5758.63 1531
5759.34 1590
5760.06 1546
5760.77 1549
5761.49 1435
5762.21 1495
5762.92 1406
5763.64 1282
5764.35 1239
5765.07 1266
5765.79 1403
5766.50 1409
5767.22 1395
5767.94 1372
5768.65 1370
5769.37 1387
5770.08 1352
5770.80 1333
5771.52 1357
5772.23 1435
5772.95 1380
5773.67 1346
5774.39 1326
5775.10 1460
5775.82 1353
5776.54 1428
5777.25 1349
5777.97 1335
5778.69 1509
5779.40 1352
5780.12 1467
5780.84 1437
5781.56 1239
5782.27 1414
5782.99 1522
5783.71 1443
5784.43 1507
5785.14 1467
5785.86 1486
5786.58 1469
5787.30 1469
5788.01 1507
5788.73 1498
5789.45 1560
5790.17 1447
5790.88 1502
5791.60 1573
5792.32 1642
5793.04 1626
5793.76 1727
5794.47 1825
5795.19 1871
5795.91 1851
5796.63 2024
5797.35 2086
5798.07 2171
5798.78 2523
5799.50 2961
5800.22 3313
5800.94 3855
5801.66 4174
5802.38 4356
5803.10 4269
5803.81 3920
5804.53 3589
5805.25 3087
5805.97 2761
5806.69 2742
5807.41 2430
5808.13 2276
5808.85 2226
5809.56 2156
5810.28 2114
5811.00 1992
5811.72 2127
5812.44 1982
5813.16 1960
5813.88 1925
5814.60 2124
5815.32 2161
5816.04 2057
5816.76 2001
5817.48 1915
5818.20 1915
5818.92 1989
5819.64 1876
5820.36 1843
5821.08 1756
5821.80 1714
5822.51 1862
5823.23 1694
5823.95 1659
5824.67 1690
5825.39 1687
5826.11 1653
5826.83 1574
5827.55 1529
5828.28 1559
5829.00 1572
5829.72 1578
5830.44 1560
5831.16 1509
5831.88 1552
5832.60 1578
5833.32 1466
5834.04 1362
5834.76 1528
5835.48 1627
5836.20 1382
5836.92 1323
5837.64 1445
5838.36 1438
5839.08 1405
5839.80 1390
5840.53 1431
5841.25 1447
5841.97 1446
5842.69 1478
5843.41 1500
5844.13 1446
5844.85 1350
5845.57 1387
5846.29 1410
5847.02 1399
5847.74 1352
5848.46 1320
5849.18 1355
5849.90 1397
5850.62 1360
5851.34 1375
5852.07 1339
5852.79 1272
5853.51 1440
5854.23 1426
5854.95 1374
5855.68 1371
5856.40 1315
5857.12 1332
5857.84 1293
5858.56 1405
5859.29 1463
5860.01 1388
5860.73 1402
5861.45 1374
5862.17 1267
5862.90 1297
5863.62 1316
5864.34 1362
5865.06 1273
5865.79 1254
5866.51 1237
5867.23 1241
5867.95 1259
5868.68 1334
5869.40 1351
5870.12 1226
5870.84 1290
5871.57 1386
5872.29 1322
5873.01 1296
5873.74 1378
5874.46 1305
5875.18 1400
5875.91 1392
5876.63 1374
5877.35 1291
5878.08 1384
5878.80 1457
5879.52 1450
5880.25 1467
5880.97 1447
5881.69 1419
5882.42 1315
5883.14 1461
5883.86 1484
5884.59 1468
5885.31 1306
5886.03 1257
5886.76 1392
5887.48 1336
5888.21 1364
5888.93 1192
5889.65 1298
5890.38 1263
5891.10 1261
5891.83 1303
5892.55 1258
5893.27 1268
5894.00 1237
5894.72 1284
5895.45 1315
5896.17 1329
5896.90 1358
5897.62 1344
5898.35 1336
5899.07 1312
5899.79 1326
5900.52 1339
5901.24 1258
5901.97 1324
5902.69 1319
5903.42 1241
5904.14 1215
5904.87 1248
5905.59 1224
5906.32 1330
5907.04 1317
5907.77 1283
5908.49 1214
5909.22 1327
5909.94 1285
5910.67 1330
5911.39 1287
5912.12 1275
5912.84 1351
5913.57 1340
5914.30 1253
5915.02 1373
5915.75 1324
5916.47 1308
5917.20 1392
5917.92 1316
5918.65 1261
5919.38 1288
5920.10 1307
5920.83 1324
5921.55 1271
5922.28 1231
5923.01 1310
5923.73 1302
5924.46 1358
5925.18 1298
5925.91 1291
5926.64 1253
5927.36 1364
5928.09 1283
5928.81 1269
5929.54 1305
5930.27 1335
5930.99 1349
5931.72 1371
5932.45 1474
5933.17 1415
5933.90 1375
5934.63 1437
5935.35 1556
5936.08 1524
5936.81 1442
5937.53 1430
5938.26 1542
5938.99 1566
5939.72 1501
5940.44 1609
5941.17 1553
5941.90 1463
5942.62 1449
5943.35 1626
5944.08 1609
5944.81 1621
5945.53 1558
5946.26 1623
5946.99 1505
5947.72 1663
5948.44 1761
5949.17 1678
5949.90 1784
5950.63 1803
5951.35 1931
5952.08 2059
5952.81 2042
5953.54 2084
5954.27 2199
5954.99 2183
5955.72 2153
5956.45 2182
5957.18 2142
5957.91 2053
5958.64 2035
5959.36 2011
5960.09 2122
5960.82 2245
5961.55 2260
5962.28 2083
5963.01 2016
5963.73 2226
5964.46 2415
5965.19 2408
5965.92 2615
5966.65 2838
5967.38 3166
5968.11 3369
5968.83 3351
5969.56 3416
5970.29 3193
5971.02 3125
5971.75 3024
5972.48 2691
5973.21 2467
5973.94 2537
5974.67 2479
5975.40 2480
5976.13 2341
5976.86 2450
5977.58 2307
5978.31 2270
5979.04 2310
5979.77 2467
5980.50 2291
5981.23 2343
5981.96 2352
5982.69 2305
5983.42 2370
5984.15 2294
5984.88 2454
5985.61 2550
5986.34 2414
5987.07 2440
5987.80 2469
5988.53 2396
5989.26 2438
5989.99 2430
5990.72 2449
5991.45 2560
5992.18 2473
5992.91 2525
5993.64 2550
5994.37 2626
5995.10 2400
5995.83 2357
5996.56 2428
5997.29 2576
5998.03 2473
5998.76 2472
5999.49 2535
6000.22 2452
6000.95 2440
6001.68 2453
6002.41 2515
6003.14 2327
6003.87 2209
6004.60 2275
6005.33 2384
6006.07 2318
6006.80 2373
6007.53 2616
6008.26 2731
6008.99 3267
6009.72 3446
6010.45 3894
6011.18 4085
6011.92 4403
6012.65 4699
6013.38 4949
6014.11 4977
6014.84 4684
6015.57 4542
6016.31 4211
6017.04 3837
6017.77 3755
6018.50 3465
6019.23 3152
6019.96 2980
6020.70 2733
6021.43 2386
6022.16 2153
6022.89 2200
6023.63 2222
6024.36 2066
6025.09 2121
6025.82 2135
6026.55 2136
6027.29 2041
6028.02 2043
6028.75 2017
6029.48 2051
6030.22 1994
6030.95 2087
6031.68 2018
6032.42 1868
6033.15 1928
6033.88 1902
6034.61 1918
6035.35 1975
6036.08 1907
6036.81 1973
6037.55 1877
6038.28 2005
6039.01 1959
6039.74 1999
6040.48 2051
6041.21 2085
6041.94 2154
6042.68 2211
6043.41 2119
6044.14 2093
6044.88 2090
6045.61 2217
6046.35 2229
6047.08 2374
6047.81 2235
6048.55 2256
6049.28 2255
6050.01 2156
6050.75 2251
6051.48 2319
6052.22 2331
6052.95 2439
6053.68 2338
6054.42 2329
6055.15 2181
6055.89 2226
6056.62 2160
6057.35 2073
6058.09 2073
6058.82 2056
6059.56 2050
6060.29 2077
6061.03 2158
6061.76 2081
6062.50 2008
6063.23 2005
6063.96 2106
6064.70 2088
6065.43 1987
6066.17 2019
6066.90 1991
6067.64 2007
6068.37 1851
6069.11 1904
6069.84 1869
6070.58 1815
6071.31 1810
6072.05 1836
6072.78 1805
6073.52 1729
6074.25 1800
6074.99 1928
6075.72 1836
6076.46 1731
6077.20 1769
6077.93 1670
6078.67 1715
6079.40 1680
6080.14 1669
6080.87 1717
6081.61 1894
6082.35 1873
6083.08 1849
6083.82 1931
6084.55 1836
6085.29 1700
6086.02 1928
6086.76 1888
6087.50 1795
6088.23 1759
6088.97 1807
6089.71 1748
6090.44 1745
6091.18 1878
6091.91 1849
6092.65 1781
6093.39 1927
6094.12 1876
6094.86 1892
6095.60 1814
6096.33 1827
6097.07 1896
6097.81 1823
6098.54 1751
6099.28 1673
6100.02 1804
6100.75 1734
6101.49 1773
6102.23 1725
6102.96 1761
6103.70 1611
6104.44 1635
6105.18 1710
6105.91 1741
6106.65 1690
6107.39 1765
6108.12 1741
6108.86 1686
6109.60 1740
6110.34 1811
6111.07 1850
6111.81 1818
6112.55 1689
6113.29 1753
6114.03 1864
6114.76 2029
6115.50 1976
6116.24 2123
6116.98 1862
6117.71 1834
6118.45 1906
6119.19 1898
6119.93 2043
6120.67 2048
6121.40 1930
6122.14 1900
6122.88 1829
6123.62 2002
6124.36 1943
6125.10 1819
6125.83 2044
6126.57 2084
6127.31 2016
6128.05 1944
6128.79 1961
6129.53 1957
6130.27 1985
6131.00 2015
6131.74 1995
6132.48 2179
6133.22 2036
6133.96 1976
6134.70 2026
6135.44 1988
6136.18 2104
6136.92 2165
6137.65 2098
6138.39 2125
6139.13 2000
6139.87 2226
6140.61 2137
6141.35 2091
6142.09 2097
6142.83 1947
6143.57 1965
6144.31 1969
6145.05 2054
6145.79 2067
6146.53 2076
6147.27 1976
6148.01 1984
6148.75 1959
6149.49 2112
6150.23 2094
6150.97 2075
6151.71 2108
6152.45 2113
6153.19 2279
6153.93 2251
6154.67 2273
6155.41 2222
6156.15 2259
6156.89 2227
6157.63 2234
6158.37 2212
6159.11 2055
6159.85 2082
6160.59 2180
6161.33 2173
6162.07 2322
6162.81 2391
6163.55 2535
6164.29 2765
6165.03 2804
6165.77 2940
6166.51 3106
6167.26 3308
6168.00 3368
6168.74 3312
6169.48 3403
6170.22 3403
6170.96 3301
6171.70 3175
6172.44 3138
6173.18 3043
6173.93 2886
6174.67 2829
6175.41 2873
6176.15 2974
6176.89 2900
6177.63 2890
6178.37 2751
6179.12 2710
6179.86 2832
6180.60 3028
6181.34 2949
6182.08 2841
6182.82 2922
6183.57 2993
6184.31 3209
6185.05 3117
6185.79 3061
6186.53 3132
6187.28 3251
6188.02 3169
6188.76 3290
6189.50 3248
6190.25 3213
6190.99 3243
6191.73 3348
6192.47 3501
6193.21 3496
6193.96 3763
6194.70 3919
6195.44 3919
6196.19 3799
6196.93 3967
6197.67 4089
6198.41 3880
6199.16 3974
6199.90 3797
6200.64 3773
6201.38 3821
6202.13 3970
6202.87 3986
6203.61 4259
6204.36 4561
6205.10 5307
6205.84 6058
6206.59 7429
6207.33 9016
6208.07 10958
6208.82 13201
6209.56 15353
6210.30 17080
6211.05 18347
6211.79 18548
6212.53 18149
6213.28 16806
6214.02 15218
6214.77 13132
6215.51 10965
6216.25 9239
6217.00 7786
6217.74 6675
6218.48 5798
6219.23 5302
6219.97 4760
6220.72 4523
6221.46 4533
6222.21 4588
6222.95 4682
6223.69 5113
6224.44 5277
6225.18 5682
6225.93 5930
6226.67 6478
6227.42 6361
6228.16 6014
6228.91 5830
6229.65 5508
6230.39 4818
6231.14 4402
6231.88 3972
6232.63 3574
6233.37 3412
6234.12 3146
6234.86 3010
6235.61 3028
6236.35 3034
6237.10 3052
6237.84 3105
6238.59 3170
6239.33 3037
6240.08 3127
6240.82 3121
6241.57 3236
6242.32 3113
6243.06 3300
6243.81 3318
6244.55 3393
6245.30 3454
6246.04 3514
6246.79 3596
6247.53 3877
6248.28 4268
6249.03 4374
6249.77 4732
6250.52 4941
6251.26 4765
6252.01 4630
6252.76 4202
6253.50 4236
6254.25 3856
6254.99 3524
6255.74 3444
6256.49 3348
6257.23 3158
6257.98 3301
6258.73 3139
6259.47 3275
6260.22 3245
6260.97 3003
6261.71 3109
6262.46 3253
6263.21 3228
6263.95 3211
6264.70 3058
6265.45 3062
6266.19 3180
6266.94 3244
6267.69 3098
6268.43 3129
6269.18 3094
6269.93 3054
6270.67 2956
6271.42 2899
6272.17 3073
6272.92 3007
6273.66 2959
6274.41 2807
6275.16 2888
6275.91 2994
6276.65 3018
6277.40 3100
6278.15 3108
6278.90 3098
6279.64 3027
6280.39 2972
6281.14 2922
6281.89 2908
6282.63 2754
6283.38 2694
6284.13 2801
6284.88 2774
6285.63 2703
6286.37 2831
6287.12 2908
6287.87 2830
6288.62 2801
6289.37 2896
6290.11 2860
6290.86 2987
6291.61 3061
6292.36 2912
6293.11 2810
6293.86 2654
6294.60 2644
6295.35 2604
6296.10 2464
6296.85 2551
6297.60 2604
6298.35 2436
6299.10 2491
6299.85 2539
6300.59 2360
6301.34 2396
6302.09 2327
6302.84 2398
6303.59 2535
6304.34 2492
6305.09 2499
6305.84 2440
6306.59 2350
6307.34 2344
6308.09 2277
6308.84 2340
6309.58 2457
6310.33 2492
6311.08 2758
6311.83 2601
6312.58 2579
6313.33 2639
6314.08 2773
6314.83 2909
6315.58 2929
6316.33 2857
6317.08 2776
6317.83 2790
6318.58 2689
6319.33 2525
6320.08 2538
6320.83 2613
6321.58 2517
6322.33 2451
6323.08 2420
6323.83 2322
6324.58 2126
6325.33 2145
6326.08 2172
6326.83 2119
6327.58 2197
6328.33 2150
6329.09 2196
6329.84 2085
6330.59 2094
6331.34 2107
6332.09 2110
6332.84 2088
6333.59 2081
6334.34 2030
6335.09 2081
6335.84 2040
6336.59 2023
6337.34 2083
6338.10 1969
6338.85 2051
6339.60 2113
6340.35 1956
6341.10 1988
6341.85 1916
6342.60 2022
6343.36 2032
6344.11 1963
6344.86 1924
6345.61 1902
6346.36 1933
6347.11 2028
6347.86 1975
6348.62 2088
6349.37 2068
6350.12 2109
6350.87 2211
6351.62 2120
6352.38 2253
6353.13 2283
6353.88 2294
6354.63 2406
6355.38 2283
6356.14 2308
6356.89 2302
6357.64 2288
6358.39 2217
6359.15 2173
6359.90 2210
6360.65 2154
6361.40 2218
6362.16 2279
6362.91 2460
6363.66 2415
6364.41 2517
6365.17 2573
6365.92 2739
6366.67 2696
6367.42 2666
6368.18 2766
6368.93 2580
6369.68 2408
6370.44 2312
6371.19 2205
6371.94 2218
6372.70 2160
6373.45 2113
6374.20 2063
6374.96 1985
6375.71 1992
6376.46 2021
6377.22 2009
6377.97 1966
6378.72 1960
6379.48 2142
6380.23 2015
6380.98 1960
6381.74 1994
6382.49 2057
6383.24 2065
6384.00 2080
6384.75 2014
6385.51 2100
6386.26 1981
6387.01 1932
6387.77 1870
6388.52 1853
6389.28 1766
6390.03 1888
6390.79 1901
6391.54 1954
6392.29 1865
6393.05 1996
6393.80 1887
6394.56 1914
6395.31 1948
6396.07 2014
6396.82 2032
6397.58 1965
6398.33 1875
6399.08 1833
6399.84 1844
6400.59 1809
6401.35 1854
6402.10 1826
6402.86 1875
6403.61 1842
6404.37 1767
6405.12 1729
6405.88 1785
6406.63 1759
6407.39 1789
6408.15 1888
6408.90 1870
6409.66 1812
6410.41 1758
6411.17 1859
6411.92 1944
6412.68 1914
6413.43 1967
6414.19 1896
6414.94 1697
6415.70 1748
6416.46 1884
6417.21 1868
6417.97 1702
6418.72 1855
6419.48 1704
6420.24 1714
6420.99 1713
6421.75 1696
6422.50 1715
6423.26 1746
6424.02 1699
6424.77 1784
6425.53 1777
6426.28 1714
6427.04 1800
6427.80 1671
6428.55 1686
6429.31 1704
6430.07 1771
6430.82 1751
6431.58 1745
6432.34 1797
6433.09 1711
6433.85 1709
6434.61 1698
6435.36 1749
6436.12 1816
6436.88 1722
6437.64 1806
6438.39 1758
6439.15 1740
6439.91 1748
6440.66 1762
6441.42 1764
6442.18 1845
6442.94 1702
6443.69 1781
6444.45 1730
6445.21 1718
6445.97 1779
6446.72 1803
6447.48 1658
6448.24 1753
6449.00 1613
6449.75 1743
6450.51 1792
6451.27 1801
6452.03 1782
6452.79 1777
6453.54 1682
6454.30 1654
6455.06 1754
6455.82 1705
6456.58 1861
6457.33 1821
6458.09 1787
6458.85 1792
6459.61 1840
6460.37 1848
6461.12 1766
6461.88 1757
6462.64 1797
6463.40 1803
6464.16 1783
6464.92 1876
6465.68 1894
6466.44 1908
6467.19 1892
6467.95 1857
6468.71 1939
6469.47 1899
6470.23 1935
6470.99 1932
6471.75 1937
6472.51 1995
6473.27 2032
6474.02 1950
6474.78 1931
6475.54 2084
6476.30 2090
6477.06 2020
6477.82 2019
6478.58 1953
6479.34 1999
6480.10 2170
6480.86 2281
6481.62 2199
6482.38 2081
6483.14 2054
6483.90 2007
6484.66 2268
6485.42 2146
6486.18 2140
6486.94 2192
6487.70 2239
6488.46 2204
6489.22 2372
6489.98 2435
6490.74 2442
6491.50 2433
6492.26 2432
6493.02 2570
6493.78 2687
6494.54 2588
6495.30 2708
6496.06 2870
6496.82 2788
6497.58 2787
6498.34 2929
6499.10 2891
6499.86 2860
6500.62 2803
6501.38 2812
6502.14 2715
6502.91 2711
6503.67 2897
6504.43 2858
6505.19 2958
6505.95 3107
6506.71 2948
6507.47 2987
6508.23 2999
6508.99 3350
6509.76 3246
6510.52 3271
6511.28 3518
6512.04 3442
6512.80 3437
6513.56 3464
6514.32 3523
6515.09 3289
6515.85 3471
6516.61 3467
6517.37 3554
6518.13 3534
6518.89 3615
6519.66 3731
6520.42 3854
6521.18 3944
6521.94 4219
6522.70 4361
6523.47 4544
6524.23 4627
6524.99 4936
6525.75 5054
6526.51 5385
6527.28 5623
6528.04 5873
6528.80 5897
6529.56 5889
6530.33 5841
6531.09 5912
6531.85 6124
6532.61 6230
6533.38 6792
6534.14 7705
6534.90 9258
6535.66 11171
6536.43 13253
6537.19 15120
6537.95 16709
6538.72 17804
6539.48 17563
6540.24 16681
6541.01 14954
6541.77 12826
6542.53 10848
6543.29 9078
6544.06 7361
6544.82 6007
6545.58 5153
6546.35 4609
6547.11 4294
6547.87 3827
6548.64 3675
6549.40 3583
6550.17 3446
6550.93 3246
6551.69 3240
6552.46 3286
6553.22 3358
6553.98 3271
6554.75 3216
6555.51 3166
6556.28 2979
6557.04 2792
6557.80 2791
6558.57 2834
6559.33 2812
6560.10 2840
6560.86 2868
6561.63 2892
6562.39 3105
6563.15 3218
6563.92 3058
6564.68 3043
6565.45 3220
6566.21 3231
6566.98 3319
6567.74 3517
6568.51 3313
6569.27 3248
6570.04 3183
6570.80 3194
6571.57 3256
6572.33 3275
6573.09 3538
6573.86 3662
6574.63 3740
6575.39 3980
6576.16 4185
6576.92 4226
6577.69 4212
6578.45 4282
6579.22 4313
6579.98 4429
6580.75 4521
6581.51 4513
6582.28 4455
6583.04 4467
6583.81 4299
6584.57 4073
6585.34 3974
6586.11 3888
6586.87 3835
6587.64 3879
6588.40 3798
6589.17 3715
6589.94 4004
6590.70 4190
6591.47 4451
6592.23 4452
6593.00 4650
6593.77 4963
6594.53 5132
6595.30 5234
6596.06 5239
6596.83 5137
6597.60 5140
6598.36 5008
6599.13 4621
6599.90 4392
6600.66 4240
6601.43 3888
6602.20 3571
6602.96 3406
6603.73 3219
6604.50 3205
6605.26 3090
6606.03 3089
6606.80 2984
6607.56 3087
6608.33 3039
6609.10 3016
6609.87 3077
6610.63 3048
6611.40 3109
6612.17 2992
6612.93 2925
6613.70 3063
6614.47 2860
6615.24 2890
6616.00 2900
6616.77 2750
6617.54 2738
6618.31 2686
6619.07 2848
6619.84 2868
6620.61 2957
6621.38 2885
6622.15 2878
6622.91 2894
6623.68 3002
6624.45 2963
6625.22 2899
6625.99 2870
6626.75 2690
6627.52 2751
6628.29 2616
6629.06 2624
6629.83 2680
6630.59 2566
6631.36 2659
6632.13 2909
6632.90 2968
6633.67 3013
6634.44 3215
6635.21 3341
6635.97 3378
6636.74 3374
6637.51 3286
6638.28 3303
6639.05 3254
6639.82 3133
6640.59 2994
6641.36 2838
6642.12 2812
6642.89 2563
6643.66 2662
6644.43 2559
6645.20 2567
6645.97 2531
6646.74 2736
6647.51 2678
6648.28 2652
6649.05 2500
6649.82 2689
6650.59 2800
6651.36 2961
6652.13 2795
6652.89 2710
6653.66 2751
6654.43 2636
6655.20 2668
6655.97 2760
6656.74 2779
6657.51 2750
6658.28 2724
6659.05 2549
6659.82 2640
6660.59 2591
6661.36 2387
6662.13 2436
6662.90 2383
6663.67 2546
6664.44 2465
6665.21 2542
6665.98 2561
6666.76 2584
6667.53 2477
6668.30 2460
6669.07 2529
6669.84 2534
6670.61 2529
6671.38 2552
6672.15 2476
6672.92 2558
6673.69 2631
6674.46 2437
6675.23 2621
6676.00 2717
6676.77 2530
6677.55 2545
6678.32 2554
6679.09 2470
6679.86 2685
6680.63 2697
6681.40 2690
6682.17 2884
6682.94 2994
6683.72 2984
6684.49 3138
6685.26 3221
6686.03 3341
6686.80 3368
6687.57 3589
6688.34 3407
6689.12 3428
6689.89 3489
6690.66 3513
6691.43 3478
6692.20 3362
6692.98 3371
6693.75 3269
6694.52 3240
6695.29 3080
6696.06 2887
6696.84 2736
6697.61 2679
6698.38 2452
6699.15 2500
6699.92 2565
6700.70 2627
6701.47 2578
6702.24 2511
6703.01 2564
6703.79 2575
6704.56 2689
6705.33 2616
6706.11 2556
6706.88 2613
6707.65 2591
6708.42 2542
6709.20 2541
6709.97 2578
6710.74 2483
6711.52 2403
6712.29 2297
6713.06 2304
6713.83 2333
6714.61 2445
6715.38 2381
6716.15 2249
6716.93 2245
6717.70 2202
6718.47 2237
6719.25 2225
6720.02 2275
6720.79 2239
6721.57 2228
6722.34 2274
6723.12 2305
6723.89 2310
6724.66 2177
6725.44 2238
6726.21 2202
6726.98 2158
6727.76 2129
6728.53 2227
6729.31 2257
6730.08 2275
6730.85 2232
6731.63 2229
6732.40 2232
6733.18 2217
6733.95 2085
6734.73 2009
6735.50 2297
6736.27 2364
6737.05 2360
6737.82 2282
6738.60 2311
6739.37 2400
6740.15 2241
6740.92 2236
6741.70 2308
6742.47 2220
6743.25 2209
6744.02 2232
6744.80 2281
6745.57 2375
6746.35 2438
6747.12 2445
6747.90 2552
6748.67 2576
6749.45 2545
6750.22 2602
6751.00 2726
6751.77 2829
6752.55 2841
6753.32 2931
6754.10 2878
6754.87 2917
6755.65 2854
6756.43 2719
6757.20 2471
6757.98 2474
6758.75 2506
6759.53 2332
6760.30 2242
6761.08 2379
6761.86 2234
6762.63 2280
6763.41 2210
6764.18 2355
6764.96 2341
6765.74 2262
6766.51 2256
6767.29 2292
6768.06 2270
6768.84 2337
6769.62 2299
6770.39 2169
6771.17 2059
6771.95 2076
6772.72 2119
6773.50 2086
6774.28 2162
6775.05 2167
6775.83 2099
6776.61 2028
6777.38 2071
6778.16 2047
6778.94 2190
6779.71 2143
6780.49 2120
6781.27 1973
6782.05 2111
6782.82 1974
6783.60 1974
6784.38 2053
6785.15 2029
6785.93 2055
6786.71 2058
6787.49 2167
6788.26 2170
6789.04 2072
6789.82 2078
6790.60 2035
6791.37 2069
6792.15 1928
6792.93 1953
6793.71 1845
6794.48 1868
6795.26 1830
6796.04 1944
6796.82 1945
6797.60 1922
6798.37 1904
6799.15 1981
6799.93 1926
6800.71 1952
6801.49 2010
6802.26 2150
6803.04 2131
6803.82 1999
6804.60 2012
6805.38 2107
6806.16 2017
6806.93 2191
6807.71 2044
6808.49 2078
6809.27 1984
6810.05 1921
6810.83 1893
6811.61 1981
6812.39 2028
6813.16 1993
6813.94 2063
6814.72 1899
6815.50 1864
6816.28 2019
6817.06 1964
6817.84 1989
6818.62 2037
6819.40 2008
6820.18 2069
6820.96 2118
6821.73 1994
6822.51 1860
6823.29 1942
6824.07 1982
6824.85 2039
6825.63 1916
6826.41 2026
6827.19 2054
6827.97 2032
6828.75 1889
6829.53 2237
6830.31 2113
6831.09 2103
6831.87 2045
6832.65 2086
6833.43 2142
6834.21 2047
6834.99 2101
6835.77 2081
6836.55 2172
6837.33 2084
6838.11 2132
6838.89 2055
6839.67 2046
6840.45 2063
6841.23 2113
6842.01 2044
6842.79 2012
6843.57 2133
6844.35 2155
6845.14 2192
6845.92 2108
6846.70 2045
6847.48 2137
6848.26 2404
6849.04 2599
6849.82 2800
6850.60 2986
6851.38 3339
6852.16 3467
6852.94 3664
6853.73 3447
6854.51 3370
6855.29 3367
6856.07 2950
6856.85 2832
6857.63 2649
6858.41 2404
6859.20 2461
6859.98 2160
6860.76 2092
6861.54 2075
6862.32 2077
6863.10 2185
6863.89 2140
6864.67 2235
6865.45 2363
6866.23 2444
6867.01 2443
6867.79 2550
6868.58 2705
6869.36 2745
6870.14 2799
6870.92 2596
6871.71 2515
6872.49 2458
6873.27 2358
6874.05 2356
6874.83 2295
6875.62 2173
6876.40 2074
6877.18 2248
6877.96 2080
6878.75 2046
6879.53 2233
6880.31 2397
6881.10 2512
6881.88 2568
6882.66 2455
6883.44 2445
6884.23 2470
6885.01 2618
6885.79 2799
6886.58 3073
6887.36 3239
6888.14 3566
6888.92 3541
6889.71 3639
6890.49 3839
6891.27 3757
6892.06 3337
6892.84 3264
6893.62 3065
6894.41 2914
6895.19 2735
6895.98 2726
6896.76 2593
6897.54 2394
6898.33 2436
6899.11 2524
6899.89 2573
6900.68 2453
6901.46 2626
6902.25 2685
6903.03 2647
6903.81 2592
6904.60 2459
6905.38 2409
6906.17 2436
6906.95 2534
6907.73 2666
6908.52 2549
6909.30 2578
6910.09 2486
6910.87 2370
6911.66 2267
6912.44 2313
6913.23 2392
6914.01 2252
6914.79 2230
6915.58 2253
6916.36 2365
6917.15 2252
6917.93 2151
6918.72 2259
6919.50 2230
6920.29 2209
6921.07 2321
6921.86 2294
6922.64 2424
6923.43 2529
6924.21 2415
6925.00 2385
6925.78 2268
6926.57 2306
6927.36 2482
6928.14 2380
6928.93 2298
6929.71 2358
6930.50 2325
6931.28 2485
6932.07 2504
6932.85 2495
6933.64 2576
6934.43 2613
6935.21 2693
6936.00 2714
6936.78 2743
6937.57 2665
6938.36 2485
6939.14 2329
6939.93 2466
6940.71 2365
6941.50 2468
6942.29 2515
6943.07 2662
6943.86 2688
6944.64 2655
6945.43 2646
6946.22 2763
6947.00 2887
6947.79 2851
6948.58 2856
6949.36 2846
6950.15 2905
6950.94 2833
6951.72 2644
6952.51 2679
6953.30 2899
6954.08 2852
6954.87 2981
6955.66 2886
6956.45 2853
6957.23 2980
6958.02 3285
6958.81 3246
6959.59 3146
6960.38 3192
6961.17 3167
6961.96 3099
6962.74 3218
6963.53 3139
6964.32 3146
6965.11 3170
6965.89 3299
6966.68 3342
6967.47 3291
6968.26 3381
6969.04 3300
6969.83 3314
6970.62 3360
6971.41 3477
6972.20 3567
6972.98 3533
6973.77 3536
6974.56 3568
6975.35 3475
6976.14 3594
6976.92 3752
6977.71 3756
6978.50 3845
6979.29 3871
6980.08 3904
6980.87 4207
6981.65 4432
6982.44 4900
6983.23 5536
6984.02 6440
6984.81 7388
6985.60 8601
6986.39 9657
6987.17 10339
6987.96 10936
6988.75 10744
6989.54 10494
6990.33 9714
6991.12 8743
6991.91 7635
6992.70 6646
6993.49 5945
6994.28 5459
6995.06 5013
6995.85 5048
6996.64 5258
6997.43 5842
6998.22 6646
6999.01 7760
6999.80 8877
7000.59 9963
7001.38 10960
7002.17 11509
7002.96 11788
7003.75 11006
7004.54 10185
7005.33 9441
7006.12 8214
7006.91 6729
7007.70 5795
7008.49 5170
7009.28 4754
7010.07 4200
7010.86 3990
7011.65 3891
7012.44 3976
7013.23 4195
7014.02 4077
7014.81 4306
7015.60 4315
7016.39 4438
7017.18 4452
7017.97 4477
7018.76 4301
7019.55 4158
7020.34 3966
7021.13 3865
7021.92 3578
7022.71 3375
7023.51 3314
7024.30 3196
7025.09 3330
7025.88 3216
7026.67 3203
7027.46 3239
7028.25 3202
7029.04 3134
7029.83 3124
7030.63 3044
7031.42 3083
7032.21 2965
7033.00 2898
7033.79 2881
7034.58 2707
7035.37 2830
7036.16 2873
7036.96 2814
7037.75 2877
7038.54 3125
7039.33 3078
7040.12 3222
7040.92 3234
7041.71 3252
7042.50 3338
7043.29 3214
7044.08 3183
7044.87 3079
7045.67 3055
7046.46 2983
7047.25 3078
7048.04 3114
7048.84 3147
7049.63 3301
7050.42 3453
7051.21 3589
7052.00 3796
7052.80 3693
7053.59 3457
7054.38 3458
7055.18 3365
7055.97 3166
7056.76 2955
7057.55 2849
7058.35 2782
7059.14 2852
7059.93 2633
7060.72 2791
7061.52 2825
7062.31 2707
7063.10 2636
7063.90 2689
7064.69 2777
7065.48 2833
7066.28 2753
7067.07 2663
7067.86 2691
7068.66 2878
7069.45 2939
7070.24 2961
7071.04 2738
7071.83 2623
7072.62 2575
7073.42 2608
7074.21 2759
7075.00 2695
7075.80 2538
7076.59 2464
7077.39 2439
7078.18 2496
7078.97 2480
7079.77 2587
7080.56 2536
7081.36 2505
7082.15 2413
7082.94 2403
7083.74 2392
7084.53 2466
7085.33 2457
7086.12 2585
7086.92 2516
7087.71 2710
7088.50 2686
7089.30 2607
7090.09 2773
7090.89 2956
7091.68 2754
7092.48 2709
7093.27 2602
7094.07 2407
7094.86 2386
7095.66 2338
7096.45 2235
7097.25 2300
7098.04 2230
7098.84 2221
7099.63 2153
7100.43 2031
7101.22 2088
7102.02 2052
7102.81 2070
7103.61 2038
7104.40 2050
7105.20 2019
7105.99 2034
7106.79 2039
7107.59 1851
7108.38 1823
7109.18 1885
7109.97 1898
7110.77 1828
7111.56 1853
7112.36 1811
7113.16 1792
7113.95 1811
7114.75 1821
7115.54 1845
7116.34 1857
7117.14 1745
7117.93 1855
7118.73 1894
7119.52 1920
7120.32 1897
7121.12 1804
7121.91 1825
7122.71 1673
7123.51 1873
7124.30 1937
7125.10 1920
7125.90 1885
7126.69 2002
7127.49 1972
7128.29 1872
7129.08 1877
7129.88 1880
7130.68 1948
7131.47 1989
7132.27 2045
7133.07 2119
7133.86 1964
7134.66 1990
7135.46 1939
7136.26 1970
7137.05 1972
7137.85 1868
7138.65 2009
7139.44 2024
7140.24 2080
7141.04 2109
7141.84 2010
7142.63 2052
7143.43 2144
7144.23 2171
7145.03 2031
7145.83 2087
7146.62 2027
7147.42 1928
7148.22 1959
7149.02 1843
7149.81 1818
7150.61 1908
7151.41 1905
7152.21 1812
7153.01 1905
7153.80 1863
7154.60 2030
7155.40 2135
7156.20 2082
7157.00 2122
7157.80 2045
7158.59 2120
7159.39 2081
7160.19 2021
7160.99 1964
7161.79 1900
7162.59 1924
7163.39 1841
7164.18 1819
7164.98 1793
7165.78 1902
7166.58 1677
7167.38 1713
7168.18 1805
7168.98 1730
7169.78 1719
7170.58 1713
7171.38 1682
7172.17 1716
7172.97 1855
7173.77 1771
7174.57 1796
7175.37 1793
7176.17 1590
7176.97 1708
7177.77 1722
7178.57 1758
7179.37 1727
7180.17 1625
7180.97 1572
7181.77 1630
7182.57 1757
7183.37 1732
7184.17 1850
7184.97 1734
7185.77 1688
7186.57 1756
7187.37 1812
7188.17 1731
7188.97 1738
7189.77 1707
7190.57 1666
7191.37 1522
7192.17 1597
7192.97 1494
7193.77 1464
7194.57 1464
7195.37 1449
7196.17 1577
7196.97 1437
7197.77 1405
7198.57 1552
7199.37 1518
7200.17 1510
7200.97 1578
7201.77 1552
7202.58 1609
7203.38 1603
7204.18 1516
7204.98 1491
7205.78 1507
7206.58 1503
7207.38 1438
7208.18 1502
7208.98 1576
7209.79 1435
7210.59 1362
7211.39 1416
7212.19 1435
7212.99 1472
7213.79 1469
7214.59 1411
7215.40 1540
7216.20 1494
7217.00 1418
7217.80 1433
7218.60 1497
7219.40 1453
7220.21 1369
7221.01 1452
7221.81 1463
7222.61 1449
7223.41 1406
7224.22 1528
7225.02 1480
7225.82 1427
7226.62 1410
7227.43 1422
7228.23 1436
7229.03 1469
7229.83 1423
7230.63 1474
7231.44 1480
7232.24 1452
7233.04 1496
7233.84 1559
7234.65 1512
7235.45 1520
7236.25 1602
7237.06 1615
7237.86 1568
7238.66 1549
7239.46 1672
7240.27 1579
7241.07 1585
7241.87 1620
7242.68 1672
7243.48 1607
7244.28 1652
7245.09 1688
7245.89 1587
7246.69 1638
7247.50 1559
7248.30 1616
7249.10 1649
7249.91 1653
7250.71 1594
7251.51 1620
7252.32 1624
7253.12 1650
7253.92 1582
7254.73 1595
7255.53 1571
7256.34 1629
7257.14 1581
7257.94 1717
7258.75 1663
7259.55 1683
7260.36 1745
7261.16 1675
7261.96 1648
7262.77 1736
7263.57 1677
7264.38 1725
7265.18 1718
7265.99 1763
7266.79 1840
7267.59 1860
7268.40 1774
7269.20 1928
7270.01 1874
7270.81 1931
7271.62 2087
7272.42 1992
7273.23 1966
7274.03 2040
7274.84 2029
7275.64 2060
7276.45 2073
7277.25 2077
7278.06 2016
7278.86 2145
7279.67 2170
7280.47 2411
7281.28 2569
7282.08 3010
7282.89 3563
7283.69 4169
7284.50 4913
7285.30 5770
7286.11 6292
7286.92 6701
7287.72 6740
7288.53 6330
7289.33 5574
7290.14 4988
7290.94 4189
7291.75 3506
7292.56 3164
7293.36 2760
7294.17 2537
7294.97 2439
7295.78 2266
7296.59 2294
7297.39 2188
7298.20 2214
7299.00 2267
7299.81 2080
7300.62 2230
7301.42 2301
7302.23 2176
7303.04 2216
7303.84 2188
7304.65 2242
7305.46 2186
7306.26 2112
7307.07 2164
7307.88 2346
7308.68 2394
7309.49 2491
7310.30 2550
7311.10 2554
7311.91 2800
7312.72 3083
7313.52 3030
7314.33 3027
7315.14 3036
7315.95 2854
7316.75 2782
7317.56 2808
7318.37 2969
7319.18 3187
7319.98 3486
7320.79 3858
7321.60 4080
7322.40 4412
7323.21 4499
7324.02 4378
7324.83 4191
7325.64 4048
7326.44 3762
7327.25 3346
7328.06 3100
7328.87 2784
7329.67 2464
7330.48 2280
7331.29 2156
7332.10 2244
7332.91 2209
7333.71 2047
7334.52 2061
7335.33 2138
7336.14 2287
7336.95 2302
7337.76 2351
7338.56 2383
7339.37 2364
7340.18 2472
7340.99 2428
7341.80 2406
7342.61 2489
7343.42 2116
7344.22 1994
7345.03 2052
7345.84 1961
7346.65 2065
7347.46 2097
7348.27 2110
7349.08 2055
7349.89 1994
7350.70 2025
7351.51 2095
7352.31 2083
7353.12 2069
7353.93 2074
7354.74 2109
7355.55 1982
7356.36 2024
7357.17 2060
7357.98 1965
7358.79 2055
7359.60 2186
7360.41 2165
7361.22 2149
7362.03 2244
7362.84 2231
7363.65 2114
7364.46 2160
7365.27 2153
7366.08 2083
7366.89 2068
7367.70 2142
7368.51 2089
7369.32 2148
7370.13 2122
7370.94 2145
7371.75 2041
7372.56 2087
7373.37 2127
7374.18 2175
7374.99 2159
7375.80 2166
7376.61 2084
7377.42 2172
7378.23 2418
7379.04 2536
7379.85 2781
7380.66 3099
7381.48 3315
7382.29 3731
7383.10 4001
7383.91 3925
7384.72 3885
7385.53 3701
7386.34 3432
7387.15 3105
7387.96 2903
7388.77 2637
7389.59 2442
7390.40 2238
7391.21 2228
7392.02 2151
7392.83 2114
7393.64 2106
7394.45 2115
7395.27 2268
7396.08 2228
7396.89 2274
7397.70 2435
7398.51 2659
7399.32 2867
7400.14 2918
7400.95 3033
7401.76 3177
7402.57 3217
7403.38 3340
7404.20 3202
7405.01 3110
7405.82 2852
7406.63 2903
7407.44 2784
7408.26 2671
7409.07 2597
7409.88 2427
7410.69 2320
7411.51 2228
7412.32 2151
7413.13 2167
7413.94 2039
7414.76 1958
7415.57 1969
7416.38 1869
7417.19 1817
7418.01 1896
7418.82 1902
7419.63 1918
7420.45 1892
7421.26 1896
7422.07 1810
7422.88 1801
7423.70 1790
7424.51 1706
7425.32 1805
7426.14 1663
7426.95 1646
7427.76 1687
7428.58 1554
7429.39 1590
7430.20 1595
7431.02 1637
7431.83 1671
7432.64 1717
7433.46 1643
7434.27 1689
7435.09 1610
7435.90 1601
7436.71 1612
7437.53 1684
7438.34 1660
7439.16 1761
7439.97 1737
7440.78 1803
7441.60 1736
7442.41 1689
7443.23 1722
7444.04 1667
7444.85 1660
7445.67 1684
7446.48 1588
7447.30 1521
7448.11 1702
7448.93 1774
7449.74 1685
7450.56 1650
7451.37 1641
7452.18 1687
7453.00 1690
7453.81 1581
7454.63 1518
7455.44 1540
7456.26 1678
7457.07 1653
7457.89 1695
7458.70 1528
7459.52 1541
7460.33 1539
7461.15 1622
7461.96 1614
7462.78 1553
7463.59 1560
7464.41 1586
7465.23 1662
7466.04 1555
7466.86 1638
7467.67 1599
7468.49 1645
7469.30 1688
7470.12 1633
7470.93 1520
7471.75 1624
7472.57 1600
7473.38 1489
7474.20 1521
7475.01 1478
7475.83 1529
7476.65 1628
7477.46 1614
7478.28 1566
7479.09 1595
7479.91 1522
7480.73 1509
7481.54 1490
7482.36 1571
7483.18 1548
7483.99 1499
7484.81 1416
7485.62 1397
7486.44 1416
7487.26 1437
7488.07 1440
7488.89 1353
7489.71 1399
7490.52 1396
7491.34 1342
7492.16 1360
7492.98 1406
7493.79 1423
7494.61 1408
7495.43 1377
7496.24 1357
7497.06 1385
7497.88 1364
7498.70 1407
7499.51 1397
7500.33 1406
7501.15 1374
7501.96 1385
7502.78 1363
7503.60 1312
7504.42 1380
7505.23 1447
7506.05 1400
7506.87 1345
7507.69 1311
7508.51 1305
7509.32 1318
7510.14 1369
7510.96 1412
7511.78 1342
7512.59 1264
7513.41 1329
7514.23 1213
7515.05 1217
7515.87 1217
7516.69 1159
7517.50 1268
7518.32 1319
7519.14 1312
7519.96 1245
7520.78 1202
7521.60 1276
7522.41 1294
7523.23 1227
7524.05 1249
7524.87 1315
7525.69 1307
7526.51 1308
7527.33 1156
7528.14 1256
7528.96 1288
7529.78 1341
7530.60 1373
7531.42 1315
7532.24 1332
7533.06 1210
7533.88 1184
7534.70 1265
7535.52 1290
7536.34 1330
7537.16 1406
7537.97 1339
7538.79 1332
7539.61 1336
7540.43 1394
7541.25 1377
7542.07 1364
7542.89 1365
7543.71 1322
7544.53 1355
7545.35 1370
7546.17 1437
7546.99 1461
7547.81 1454
7548.63 1456
7549.45 1444
7550.27 1382
7551.09 1376
7551.91 1454
7552.73 1378
7553.55 1411
7554.37 1332
7555.19 1290
7556.01 1321
7556.83 1321
7557.65 1367
7558.47 1392
7559.29 1304
7560.11 1287
7560.93 1445
7561.76 1443
7562.58 1423
7563.40 1425
7564.22 1409
7565.04 1420
7565.86 1340
7566.68 1307
7567.50 1256
7568.32 1308
7569.14 1411
7569.96 1353
7570.79 1377
7571.61 1256
7572.43 1305
7573.25 1350
7574.07 1361
7574.89 1312
7575.71 1320
7576.54 1470
7577.36 1373
7578.18 1333
7579.00 1313
7579.82 1328
7580.64 1380
7581.46 1325
7582.29 1298
7583.11 1275
7583.93 1348
7584.75 1386
7585.57 1248
7586.40 1345
7587.22 1341
7588.04 1511
7588.86 1487
7589.68 1654
7590.51 1629
7591.33 1567
7592.15 1534
7592.97 1470
7593.80 1423
7594.62 1412
7595.44 1488
7596.26 1475
7597.09 1338
7597.91 1441
7598.73 1543
7599.55 1530
7600.38 1540
7601.20 1601
7602.02 1622
7602.85 1608
7603.67 1836
7604.49 2027
7605.31 2099
7606.14 2270
7606.96 2304
7607.78 2242
7608.61 2099
7609.43 1943
7610.25 1987
7611.08 2002
7611.90 1869
7612.72 1693
7613.55 1681
7614.37 1773
7615.19 1635
7616.02 1588
7616.84 1671
7617.67 1750
7618.49 1934
7619.31 1938
7620.14 1975
7620.96 2044
7621.78 1992
7622.61 1935
7623.43 1848
7624.26 1799
7625.08 1742
7625.91 1724
7626.73 1701
7627.55 1665
7628.38 1749
7629.20 1890
7630.03 1923
7630.85 2063
7631.68 2180
7632.50 2361
7633.32 2418
7634.15 2474
7634.97 2462
7635.80 2373
7636.62 2114
7637.45 1994
7638.27 1886
7639.10 1814
7639.92 1626
7640.75 1566
7641.57 1480
7642.40 1409
7643.22 1426
7644.05 1372
7644.87 1375
7645.70 1427
7646.52 1496
7647.35 1494
7648.17 1552
7649.00 1533
7649.82 1545
7650.65 1602
7651.48 1522
7652.30 1442
7653.13 1452
7653.95 1353
7654.78 1262
7655.60 1316
7656.43 1249
7657.26 1203
7658.08 1152
7658.91 1242
7659.73 1252
7660.56 1226
7661.39 1248
7662.21 1216
7663.04 1234
7663.86 1206
7664.69 1120
7665.52 1179
7666.34 1138
7667.17 1205
7668.00 1201
7668.82 1122
7669.65 1246
7670.48 1169
7671.30 1239
7672.13 1130
7672.96 1140
7673.78 1211
7674.61 1180
7675.44 1142
7676.26 1224
7677.09 1169
7677.92 1216
7678.74 1180
7679.57 1129
7680.40 1103
7681.22 1140
7682.05 1198
7682.88 1187
7683.71 1175
7684.53 1259
7685.36 1239
7686.19 1250
7687.02 1265
7687.84 1163
7688.67 1194
7689.50 1168
7690.33 1228
7691.15 1123
7691.98 1104
7692.81 1133
7693.64 1102
7694.47 1130
7695.29 1127
7696.12 1162
7696.95 1250
7697.78 1200
7698.61 1300
7699.43 1193
7700.26 1236
7701.09 1221
7701.92 1216
7702.75 1228
7703.57 1253
7704.40 1216
7705.23 1199
7706.06 1219
7706.89 1203
7707.72 1175
7708.55 1166
7709.37 1234
7710.20 1170
7711.03 1166
7711.86 1120
7712.69 1095
7713.52 1086
7714.35 1103
7715.18 1129
7716.01 1181
7716.83 1079
7717.66 1151
7718.49 1196
7719.32 1156
7720.15 1108
7720.98 1119
7721.81 1124
7722.64 1125
7723.47 1118
7724.30 1134
7725.13 1112
7725.96 1059
7726.79 1055
7727.62 1129
7728.45 1067
7729.28 1081
7730.11 1137
7730.94 1159
7731.77 1087
7732.60 1152
7733.42 1051
7734.25 1134
7735.09 1063
7735.92 1035
7736.75 1099
7737.58 1173
7738.41 1124
7739.24 1080
7740.07 1077
7740.90 1050
7741.73 1119
7742.56 1095
7743.39 1158
7744.22 1167
7745.05 1198
7745.88 1215
7746.71 1279
7747.54 1387
7748.37 1526
7749.20 1510
7750.03 1522
7750.86 1581
7751.70 1500
7752.53 1496
7753.36 1396
7754.19 1305
7755.02 1330
7755.85 1226
7756.68 1256
7757.51 1279
7758.34 1249
7759.18 1192
7760.01 1167
7760.84 1098
7761.67 1225
7762.50 1171
7763.33 1227
7764.16 1249
7765.00 1243
7765.83 1235
7766.66 1299
7767.49 1243
7768.32 1141
7769.16 1161
7769.99 1137
7770.82 1156
7771.65 1105
7772.48 1065
7773.32 1058
7774.15 1045
7774.98 1138
7775.81 1062
7776.64 1145
7777.48 1172
7778.31 1182
7779.14 1141
7779.97 1130
7780.81 1097
7781.64 1103
7782.47 1098
7783.30 1126
7784.14 1172
7784.97 1088
7785.80 1084
7786.64 1129
7787.47 1196
7788.30 1120
7789.13 1149
7789.97 1145
7790.80 1133
7791.63 1094
7792.47 1116
7793.30 1038
7794.13 1043
7794.97 1112
7795.80 1183
7796.63 1184
7797.47 1121
7798.30 1034
7799.13 1081
7799.97 1103
7800.80 1065
7801.63 1101
7802.47 1106
7803.30 1134
7804.13 1204
7804.97 1144
7805.80 1101
7806.64 1112
7807.47 1174
7808.30 1165
7809.14 1148
7809.97 1137
7810.81 1270
7811.64 1243
7812.47 1217
7813.31 1181
7814.14 1220
7814.98 1391
7815.81 1423
7816.65 1523
7817.48 1512
7818.32 1477
7819.15 1481
7819.98 1514
7820.82 1445
7821.65 1435
7822.49 1404
7823.32 1471
7824.16 1341
7824.99 1277
7825.83 1413
7826.66 1351
7827.50 1365
7828.33 1407
7829.17 1410
7830.00 1421
7830.84 1351
7831.67 1267
7832.51 1364
7833.34 1419
7834.18 1462
7835.02 1517
7835.85 1455
7836.69 1443
7837.52 1370
7838.36 1423
7839.19 1359
7840.03 1289
7840.86 1283
7841.70 1321
7842.54 1404
7843.37 1396
7844.21 1276
7845.04 1239
7845.88 1301
7846.72 1254
7847.55 1290
7848.39 1289
7849.22 1180
7850.06 1240
7850.90 1225
7851.73 1208
7852.57 1161
7853.41 1194
7854.24 1186
7855.08 1256
7855.92 1193
7856.75 1280
7857.59 1230
7858.43 1176
7859.26 1132
7860.10 1200
7860.94 1250
7861.77 1260
7862.61 1314
7863.45 1299
7864.28 1211
7865.12 1196
7865.96 1144
7866.79 1174
7867.63 1207
7868.47 1186
7869.31 1263
7870.14 1155
7870.98 1190
7871.82 1144
7872.66 1225
7873.49 1227
7874.33 1215
7875.17 1277
7876.01 1379
7876.84 1260
7877.68 1266
7878.52 1376
7879.36 1372
7880.19 1487
7881.03 1405
7881.87 1365
7882.71 1372
7883.55 1316
7884.38 1253
7885.22 1260
7886.06 1225
7886.90 1326
7887.74 1229
7888.57 1262
7889.41 1232
7890.25 1214
7891.09 1275
7891.93 1334
7892.77 1375
7893.61 1338
7894.44 1382
7895.28 1418
7896.12 1359
7896.96 1353
7897.80 1364
7898.64 1335
7899.48 1262
7900.32 1286
7901.15 1374
7901.99 1386
7902.83 1340
7903.67 1401
7904.51 1372
7905.35 1301
7906.19 1289
7907.03 1207
7907.87 1177
7908.71 1186
7909.55 1223
7910.39 1249
7911.22 1199
7912.06 1182
7912.90 1099
7913.74 1250
7914.58 1206
7915.42 1225
7916.26 1303
7917.10 1318
7917.94 1223
7918.78 1279
7919.62 1329
7920.46 1273
7921.30 1273
7922.14 1234
7922.98 1206
7923.82 1143
7924.66 1128
7925.50 1012
7926.34 1039
7927.18 1071
7928.02 1073
7928.86 1041
7929.70 976
7930.55 1035
7931.39 1008
7932.23 1066
7933.07 1109
7933.91 1103
7934.75 1168
7935.59 1127
7936.43 1071
7937.27 1049
7938.11 977
7938.95 1035
7939.79 1044
7940.63 1067
7941.48 1136
7942.32 1109
7943.16 1044
7944.00 1069
7944.84 1056
7945.68 1004
7946.52 1103
7947.36 1116
7948.21 1069
7949.05 1056
7949.89 1127
7950.73 1117
7951.57 1095
7952.41 1050
7953.26 1143
7954.10 1123
7954.94 1101
7955.78 1164
7956.62 1197
7957.47 1188
7958.31 1185
7959.15 1213
7959.99 1146
7960.83 1126
7961.68 1106
7962.52 1102
7963.36 1186
7964.20 1147
7965.04 1130
7965.89 1103
7966.73 1156
7967.57 1249
7968.41 1226
7969.26 1241
7970.10 1235
7970.94 1173
7971.78 1215
7972.63 1173
7973.47 1188
7974.31 1224
7975.16 1096
7976.00 1097
7976.84 1101
7977.68 1043
7978.53 1089
7979.37 1144
7980.21 1073
7981.06 1014
7981.90 1089
7982.74 1094
7983.59 1035
7984.43 1157
7985.27 1164
7986.12 1121
7986.96 1001
7987.80 1113
7988.65 1144
7989.49 1172
7990.34 1166
7991.18 1040
7992.02 1093
7992.87 1026
7993.71 952
7994.55 965
7995.40 982
7996.24 963
7997.09 950
7997.93 988
7998.77 977
7999.62 1008
8000.46 980
8001.31 974
8002.15 1010
8003.00 974
8003.84 1031
8004.68 974
8005.53 1050
8006.37 941
8007.22 990
8008.06 989
8008.91 957
8009.75 941
8010.60 967
8011.44 904
8012.29 940
8013.13 940
8013.98 1000
8014.82 937
8015.67 847
8016.51 969
8017.36 949
8018.20 1000
8019.05 980
8019.89 901
8020.74 961
8021.58 892
8022.43 907
8023.27 1007
8024.12 924
8024.96 900
8025.81 940
8026.66 1039
8027.50 984
8028.35 964
8029.19 930
8030.04 923
8030.88 974
8031.73 918
8032.58 933
8033.42 996
8034.27 943
8035.11 917
8035.96 896
8036.81 966
8037.65 946
8038.50 957
8039.35 929
8040.19 907
8041.04 984
8041.88 1009
8042.73 1010
8043.58 986
8044.42 970
8045.27 1025
8046.12 987
8046.96 987
8047.81 931
8048.66 945
8049.50 990
8050.35 887
8051.20 858
8052.04 856
8052.89 859
8053.74 855
8054.59 880
8055.43 856
8056.28 874
8057.13 873
8057.97 933
8058.82 961
8059.67 859
8060.52 980
8061.36 975
8062.21 931
8063.06 933
8063.91 863
8064.75 874
8065.60 906
8066.45 842
8067.30 844
8068.15 899
8068.99 873
8069.84 933
8070.69 912
8071.54 952
8072.38 862
8073.23 943
8074.08 919
8074.93 896
8075.78 928
8076.63 901
8077.47 899
8078.32 861
8079.17 882
8080.02 844
8080.87 918
8081.72 976
8082.56 920
8083.41 958
8084.26 904
8085.11 866
8085.96 869
8086.81 849
8087.66 849
8088.51 846
8089.35 858
8090.20 832
8091.05 872
8091.90 920
8092.75 834
8093.60 784
8094.45 796
8095.30 828
8096.15 884
8097.00 873
8097.85 881
8098.70 875
8099.55 864
8100.39 796
8101.24 820
8102.09 810
8102.94 895
8103.79 828
8104.64 807
8105.49 879
8106.34 794
8107.19 830
8108.04 862
8108.89 862
8109.74 859
8110.59 869
8111.44 831
8112.29 859
8113.14 868
8113.99 897
8114.84 940
8115.69 920
8116.54 879
8117.39 832
8118.24 841
8119.09 876
8119.95 962
8120.80 1004
8121.65 968
8122.50 952
8123.35 961
8124.20 965
8125.05 963
8125.90 958
8126.75 948
8127.60 968
8128.45 925
8129.30 827
8130.15 917
8131.01 897
8131.86 906
8132.71 884
8133.56 914
8134.41 889
8135.26 973
8136.11 996
8136.96 1054
8137.82 938
8138.67 970
8139.52 1023
8140.37 960
8141.22 954
8142.07 1054
8142.93 1027
8143.78 1001
8144.63 997
8145.48 1035
8146.33 1008
8147.19 1024
8148.04 977
8148.89 1077
8149.74 1111
8150.59 1118
8151.45 1013
8152.30 1032
8153.15 1094
8154.00 1098
8154.85 1254
8155.71 1259
8156.56 1262
8157.41 1361
8158.26 1271
8159.12 1251
8159.97 1230
8160.82 1127
8161.68 995
8162.53 1098
8163.38 1032
8164.23 1071
8165.09 1075
8165.94 1017
8166.79 1028
8167.65 1044
8168.50 1001
8169.35 962
8170.20 963
8171.06 1102
8171.91 980
8172.76 997
8173.62 983
8174.47 945
8175.32 947
8176.18 930
8177.03 924
8177.89 1066
8178.74 989
8179.59 838
8180.45 894
8181.30 845
8182.15 921
8183.01 914
8183.86 939
8184.72 923
8185.57 932
8186.42 847
8187.28 905
8188.13 979
8188.99 859
8189.84 909
8190.69 849
8191.55 895
8192.40 916
8193.26 889
8194.11 858
8194.97 965
8195.82 901
8196.68 837
8197.53 813
8198.38 874
8199.24 816
8200.09 878
8200.95 870
8201.80 929
8202.66 923
8203.51 927
8204.37 943
8205.22 915
8206.08 931
8206.93 885
8207.79 890
8208.64 866
8209.50 894
8210.35 913
8211.21 929
8212.06 874
8212.92 872
8213.78 864
8214.63 883
8215.49 918
8216.34 921
8217.20 914
8218.05 893
8218.91 1004
8219.76 995
8220.62 1042
8221.48 1080
8222.33 1186
8223.19 1252
8224.04 1202
8224.90 1312
8225.76 1186
8226.61 1111
8227.47 1063
8228.32 1109
8229.18 1031
8230.04 935
8230.89 1079
8231.75 1054
8232.61 912
8233.46 927
8234.32 989
8235.18 986
8236.03 882
8236.89 900
8237.75 932
8238.60 939
8239.46 908
8240.32 911
8241.17 934
8242.03 985
8242.89 957
8243.74 836
8244.60 796
8245.46 846
8246.31 888
8247.17 922
8248.03 900
8248.89 812
8249.74 840
8250.60 923
8251.46 921
8252.32 933
8253.17 875
8254.03 913
8254.89 990
8255.75 980
8256.60 929
8257.46 811
8258.32 916
8259.18 863
8260.04 880
8260.89 923
8261.75 945
8262.61 854
8263.47 838
8264.33 824
8265.18 844
8266.04 813
8266.90 847
8267.76 830
8268.62 830
8269.47 926
8270.33 865
8271.19 897
8272.05 907
8272.91 905
8273.77 856
8274.63 794
8275.48 858
8276.34 864
8277.20 923
8278.06 921
8278.92 916
8279.78 851
8280.64 900
8281.50 905
8282.36 898
8283.21 825
8284.07 865
8284.93 925
8285.79 849
8286.65 852
8287.51 891
8288.37 884
8289.23 892
8290.09 896
8290.95 821
8291.81 839
8292.67 884
8293.53 871
8294.39 887
8295.25 853
8296.11 828
8296.97 906
8297.82 911
8298.68 859
8299.54 873
8300.40 887
8301.26 941
8302.12 858
8302.98 891
8303.84 856
8304.71 937
8305.57 843
8306.43 866
8307.29 918
8308.15 910
8309.01 918
8309.87 932
8310.73 956
8311.59 945
8312.45 844
8313.31 886
8314.17 921
8315.03 840
8315.89 841
8316.75 847
8317.61 850
8318.47 880
8319.33 840
8320.20 857
8321.06 908
8321.92 892
8322.78 848
8323.64 799
8324.50 821
8325.36 916
8326.22 852
8327.09 796
8327.95 867
8328.81 902
8329.67 837
8330.53 798
8331.39 872
8332.25 823
8333.12 828
8333.98 812
8334.84 794
8335.70 853
8336.56 818
8337.42 904
8338.29 890
8339.15 888
8340.01 983
8340.87 968
8341.73 980
8342.60 959
8343.46 871
8344.32 846
8345.18 863
8346.05 970
8346.91 919
8347.77 919
8348.63 903
8349.50 873
8350.36 828
8351.22 853
8352.08 884
8352.95 855
8353.81 893
8354.67 895
8355.53 893
8356.40 983
8357.26 910
8358.12 921
8358.99 1001
8359.85 893
8360.71 924
8361.58 963
8362.44 958
8363.30 990
8364.17 907
8365.03 937
8365.89 948
8366.76 939
8367.62 911
8368.48 972
8369.35 969
8370.21 989
8371.07 1036
8371.94 1015
8372.80 983
8373.66 928
8374.53 994
8375.39 1005
8376.26 959
8377.12 996
8377.98 959
8378.85 973
8379.71 1065
8380.58 1088
8381.44 1090
8382.30 963
8383.17 1055
8384.03 1065
8384.90 1062
8385.76 1054
8386.63 1064
8387.49 1113
8388.35 1094
8389.22 1088
8390.08 1106
8390.95 999
8391.81 1065
8392.68 1076
8393.54 1071
8394.41 1039
8395.27 1072
8396.14 1019
8397.00 1091
8397.87 1081
8398.73 1096
8399.60 1106
8400.46 1153
8401.33 1205
8402.19 1155
8403.06 1098
8403.92 1157
8404.79 1202
8405.65 1203
8406.52 1121
8407.39 1092
8408.25 1081
8409.12 1164
8409.98 1134
8410.85 1218
8411.71 1235
8412.58 1230
8413.44 1206
8414.31 1299
8415.18 1304
8416.04 1250
8416.91 1149
8417.77 1238
8418.64 1200
8419.51 1266
8420.37 1251
8421.24 1253
8422.11 1327
8422.97 1382
8423.84 1427
8424.70 1407
8425.57 1416
8426.44 1571
8427.30 1542
8428.17 1581
8429.04 1575
8429.90 1548
8430.77 1520
8431.64 1515
8432.50 1543
8433.37 1478
8434.24 1418
8435.10 1469
8435.97 1497
8436.84 1663
8437.71 1629
8438.57 1733
8439.44 1832
8440.31 1882
8441.17 1897
8442.04 2099
8442.91 2042
8443.78 2166
8444.64 2183
8445.51 2130
8446.38 2125
8447.25 2106
8448.11 2069
8448.98 2189
8449.85 2156
8450.72 2137
8451.58 2216
8452.45 2252
8453.32 2427
8454.19 2702
8455.06 3137
8455.92 3648
8456.79 4018
8457.66 4510
8458.53 4771
8459.40 4861
8460.27 4665
8461.13 4398
8462.00 4201
8462.87 3604
8463.74 3372
8464.61 3156
8465.48 2980
8466.34 2901
8467.21 3123
8468.08 3372
8468.95 4093
8469.82 5150
8470.69 6163
8471.56 6949
8472.42 7808
8473.29 7823
8474.16 7514
8475.03 6786
8475.90 6045
8476.77 5028
8477.64 4236
8478.51 3514
8479.38 2977
8480.25 2605
8481.12 2444
8481.99 2120
8482.85 1999
8483.72 1962
8484.59 1860
8485.46 1820
8486.33 1860
8487.20 1884
8488.07 1768
8488.94 1751
8489.81 1699
8490.68 1668
8491.55 1639
8492.42 1672
8493.29 1642
8494.16 1508
8495.03 1545
8495.90 1630
8496.77 1610
8497.64 1570
8498.51 1728
8499.38 1681
8500.25 1712
8501.12 1704
8501.99 1602
8502.86 1528
8503.73 1553
8504.60 1508
8505.47 1490
8506.34 1552
8507.22 1549
8508.09 1646
8508.96 1777
8509.83 1870
8510.70 1976
8511.57 1838
8512.44 1761
8513.31 1808
8514.18 1688
8515.05 1697
8515.92 1686
8516.80 1606
8517.67 1548
8518.54 1460
8519.41 1522
8520.28 1531
8521.15 1506
8522.02 1482
8522.89 1454
8523.77 1488
8524.64 1502
8525.51 1551
8526.38 1550
8527.25 1573
8528.12 1557
8529.00 1632
8529.87 1551
8530.74 1620
8531.61 1761
8532.48 1744
8533.36 1717
8534.23 1753
8535.10 1773
8535.97 1681
8536.84 1693
8537.72 1692
8538.59 1687
8539.46 1652
8540.33 1666
8541.21 1716
8542.08 1698
8542.95 1632
8543.82 1640
8544.70 1657
8545.57 1673
8546.44 1690
8547.31 1662
8548.19 1779
8549.06 1783
8549.93 1686
8550.80 1676
8551.68 1619
8552.55 1740
8553.42 1776
8554.30 1700
8555.17 1862
8556.04 1853
8556.92 1848
8557.79 1805
8558.66 1755
8559.54 1744
8560.41 1688
8561.28 1528
8562.16 1538
8563.03 1538
8563.90 1452
8564.78 1419
8565.65 1378
8566.52 1480
8567.40 1343
8568.27 1378
8569.15 1473
8570.02 1393
8570.89 1410
8571.77 1357
8572.64 1355
8573.51 1403
8574.39 1398
8575.26 1310
8576.14 1370
8577.01 1263
8577.89 1314
8578.76 1348
8579.63 1264
8580.51 1386
8581.38 1299
8582.26 1255
8583.13 1290
8584.01 1335
8584.88 1357
8585.76 1327
8586.63 1196
8587.51 1335
8588.38 1369
8589.26 1362
8590.13 1369
8591.00 1292
8591.88 1284
8592.75 1295
8593.63 1305
8594.51 1295
8595.38 1416
8596.26 1353
8597.13 1336
8598.01 1321
8598.88 1320
8599.76 1430
8600.63 1412
8601.51 1521
8602.38 1434
8603.26 1347
8604.13 1486
8605.01 1509
8605.89 1438
8606.76 1407
8607.64 1470
8608.51 1554
8609.39 1641
8610.26 1652
8611.14 1661
8612.02 1826
8612.89 1808
8613.77 1766
8614.65 1819
8615.52 1721
8616.40 1680
8617.27 1704
8618.15 1557
8619.03 1528
8619.90 1421
8620.78 1535
8621.66 1623
8622.53 1691
8623.41 1811
8624.29 1994
8625.16 2099
8626.04 2233
8626.92 2387
8627.79 2238
8628.67 2292
8629.55 2226
8630.42 2007
8631.30 1881
8632.18 1763
8633.05 1631
8633.93 1614
8634.81 1541
8635.69 1395
8636.56 1453
8637.44 1506
8638.32 1404
8639.20 1417
8640.07 1418
8640.95 1439
8641.83 1580
8642.71 1530
8643.58 1429
8644.46 1511
8645.34 1515
8646.22 1566
8647.09 1521
8647.97 1534
8648.85 1515
8649.73 1493
8650.61 1473
8651.48 1498
8652.36 1511
8653.24 1558
8654.12 1616
8655.00 1582
8655.87 1486
8656.75 1506
8657.63 1546
8658.51 1449
8659.39 1481
8660.27 1565
8661.14 1429
8662.02 1478
8662.90 1583
8663.78 1499
8664.66 1551
8665.54 1519
8666.42 1566
8667.30 1522
8668.17 1550
8669.05 1504
8669.93 1564
8670.81 1562
8671.69 1676
8672.57 1741
8673.45 1850
8674.33 1880
8675.21 1907
8676.09 1872
8676.97 1921
8677.84 1945
8678.72 1990
8679.60 1883
8680.48 1835
8681.36 1785
8682.24 1756
8683.12 1728
8684.00 1653
8684.88 1710
8685.76 1789
8686.64 1779
8687.52 1803
8688.40 1820
8689.28 2007
8690.16 2364
8691.04 2569
8691.92 3005
8692.80 3751
8693.68 4214
8694.56 4435
8695.44 4595
8696.32 4551
8697.20 4315
8698.08 3656
8698.96 3350
8699.84 2873
8700.72 2509
8701.60 2165
8702.48 2022
8703.37 1793
8704.25 1568
8705.13 1501
8706.01 1529
8706.89 1483
8707.77 1486
8708.65 1442
8709.53 1401
8710.41 1450
8711.29 1462
8712.17 1315
8713.06 1390
8713.94 1293
8714.82 1296
8715.70 1220
8716.58 1257
8717.46 1196
8718.34 1246
8719.22 1206
8720.11 1202
8720.99 1234
8721.87 1221
8722.75 1251
8723.63 1209
8724.51 1274
8725.40 1275
8726.28 1276
8727.16 1167
8728.04 1249
8728.92 1318
8729.81 1347
8730.69 1329
8731.57 1396
8732.45 1474
8733.33 1411
8734.22 1413
8735.10 1373
8735.98 1368
8736.86 1289
8737.75 1206
8738.63 1276
8739.51 1260
8740.39 1249
8741.28 1192
8742.16 1193
8743.04 1166
8743.92 1160
8744.81 1214
8745.69 1217
8746.57 1197
8747.46 1198
8748.34 1139
8749.22 1249
8750.10 1185
8750.99 1127
8751.87 1165
8752.75 1185
8753.64 1201
8754.52 1244
8755.40 1174
8756.29 1159
8757.17 1248
8758.05 1303
8758.94 1306
8759.82 1291
8760.70 1308
8761.59 1306
8762.47 1343
8763.35 1360
8764.24 1363
8765.12 1292
8766.01 1261
8766.89 1302
8767.77 1292
8768.66 1226
8769.54 1294
8770.43 1325
8771.31 1322
8772.19 1238
8773.08 1346
8773.96 1427
8774.85 1408
8775.73 1344
8776.62 1340
8777.50 1269
8778.38 1222
8779.27 1368
8780.15 1411
8781.04 1306
8781.92 1250
8782.81 1178
8783.69 1183
8784.58 1187
8785.46 1199
8786.35 1223
8787.23 1182
8788.12 1201
8789.00 1157
8789.89 1142
8790.77 1163
8791.66 1190
8792.54 1205
8793.43 1193
8794.31 1195
8795.20 1278
8796.08 1202
8796.97 1176
8797.85 1149
8798.74 1117
8799.62 1153
8800.51 1151
8801.40 1211
8802.28 1174
8803.17 1138
8804.05 1101
8804.94 1181
8805.82 1143
8806.71 1133
8807.60 1173
8808.48 1104
8809.37 1223
8810.25 1132
8811.14 1154
8812.03 1168
8812.91 1141
8813.80 1105
8814.69 1124
8815.57 1127
8816.46 1126
8817.34 1120
8818.23 1022
8819.12 1052
8820.00 1055
8820.89 1062
8821.78 1163
8822.66 1147
8823.55 1179
8824.44 1134
8825.32 1133
8826.21 1104
8827.10 1130
8827.99 1093
8828.87 1150
8829.76 1092
8830.65 1111
8831.53 1062
8832.42 1081
8833.31 1151
8834.20 1088
8835.08 977
8835.97 1052
8836.86 1013
8837.74 1085
8838.63 1025
8839.52 1086
8840.41 1037
8841.30 1104
8842.18 1131
8843.07 1053
8843.96 1093
8844.85 1113
8845.73 998
8846.62 1131
8847.51 1141
8848.40 1194
8849.29 1226
8850.17 1201
8851.06 1137
8851.95 1183
8852.84 1201
8853.73 1112
8854.61 1040
8855.50 1025
8856.39 1079
8857.28 1021
8858.17 1014
8859.06 989
8859.95 928
8860.83 983
8861.72 971
8862.61 949
8863.50 902
8864.39 997
8865.28 971
8866.17 1061
8867.06 968
8867.94 1009
8868.83 1012
8869.72 951
8870.61 945
8871.50 845
8872.39 802
8873.28 927
8874.17 915
8875.06 899
8875.95 915
8876.84 845
8877.73 862
8878.62 895
8879.51 895
8880.40 862
8881.28 853
8882.17 905
8883.06 886
8883.95 888
8884.84 862
8885.73 781
8886.62 900
8887.51 841
8888.40 826
8889.29 797
8890.18 786
8891.07 826
8891.96 883
8892.85 845
8893.74 848
8894.63 809
8895.53 813
8896.42 845
8897.31 893
8898.20 814
8899.09 816
8899.98 844
8900.87 787
8901.76 810
8902.65 775
8903.54 846
8904.43 831
8905.32 818
8906.21 836
8907.10 839
8907.99 841
8908.89 797
8909.78 797
8910.67 770
8911.56 727
8912.45 806
8913.34 780
8914.23 821
8915.12 875
8916.02 794
8916.91 776
8917.80 805
8918.69 797
8919.58 862
8920.47 832
8921.36 767
8922.26 793
8923.15 803
8924.04 854
8924.93 773
8925.82 779
8926.72 798
8927.61 769
8928.50 826
8929.39 821
8930.28 836
8931.18 791
8932.07 763
8932.96 745
8933.85 779
8934.75 846
8935.64 837
8936.53 799
8937.42 744
8938.31 787
8939.21 767
8940.10 723
8940.99 817
8941.89 843
8942.78 778
8943.67 759
8944.56 802
8945.46 766
8946.35 804
8947.24 778
8948.14 762
8949.03 806
8949.92 728
8950.81 682
8951.71 765
8952.60 725
8953.49 752
8954.39 800
8955.28 784
8956.17 760
8957.07 737
8957.96 779
8958.85 731
8959.75 761
8960.64 778
8961.54 733
8962.43 725
8963.32 751
8964.22 790
8965.11 784
8966.00 746
8966.90 821
8967.79 808
8968.69 781
8969.58 797
8970.47 740
8971.37 737
8972.26 803
8973.16 805
8974.05 797
8974.95 784
8975.84 782
8976.73 758
8977.63 702
8978.52 746
8979.42 738
8980.31 784
8981.21 760
8982.10 783
8983.00 756
8983.89 770
8984.79 805
8985.68 784
8986.58 736
8987.47 745
8988.37 711
8989.26 713
8990.16 724
8991.05 670
8991.95 712
8992.84 668
8993.74 713
8994.63 689
8995.53 635
8996.42 695
8997.32 701
8998.21 730
8999.11 716
9000.01 744
9000.90 724
9001.80 741
9002.69 754
9003.59 803
9004.48 661
9005.38 690
9006.28 732
9007.17 774
9008.07 713
9008.96 643
9009.86 671
9010.76 675
9011.65 661
9012.55 624
9013.45 676
9014.34 699
9015.24 645
9016.13 689
9017.03 660
9017.93 691
9018.82 650
9019.72 727
9020.62 703
9021.51 678
9022.41 652
9023.31 722
9024.20 677
9025.10 709
9026.00 668
9026.89 669
9027.79 690
9028.69 720
9029.59 671
9030.48 718
9031.38 649
9032.28 712
9033.17 668
9034.07 660
9034.97 746
9035.87 640
9036.76 693
9037.66 642
9038.56 616
9039.46 652
9040.35 733
9041.25 730
9042.15 709
9043.05 666
9043.94 626
9044.84 639
9045.74 707
9046.64 678
9047.54 692
9048.43 734
9049.33 689
9050.23 654
9051.13 648
9052.03 672
9052.92 729
9053.82 679
9054.72 652
9055.62 608
9056.52 668
9057.42 663
9058.32 679
9059.21 660
9060.11 681
9061.01 704
9061.91 727
9062.81 675
9063.71 662
9064.61 732
9065.50 719
9066.40 660
9067.30 678
9068.20 680
9069.10 679
9070.00 732
9070.90 723
9071.80 669
9072.70 656
9073.60 662
9074.50 722
9075.40 684
9076.29 668
9077.19 666
9078.09 665
9078.99 636
9079.89 684
9080.79 681
9081.69 689
9082.59 679
9083.49 688
9084.39 650
9085.29 648
9086.19 632
9087.09 685
9087.99 682
9088.89 671
9089.79 616
9090.69 687
9091.59 690
9092.49 686
9093.39 781
9094.29 729
9095.19 707
9096.09 699
9096.99 687
9097.89 694
9098.79 690
9099.69 720
9100.60 688
9101.50 685
9102.40 646
9103.30 648
9104.20 655
9105.10 629
9106.00 711
9106.90 638
9107.80 687
9108.70 693
9109.60 600
9110.50 615
9111.41 688
9112.31 746
9113.21 722
9114.11 710
9115.01 686
9115.91 660
9116.81 665
9117.72 664
9118.62 721
9119.52 672
9120.42 602
9121.32 588
9122.22 564
9123.12 627
9124.03 636
9124.93 634
9125.83 663
9126.73 610
9127.63 602
9128.54 618
9129.44 639
9130.34 655
9131.24 654
9132.14 612
9133.05 593
9133.95 604
9134.85 621
9135.75 619
9136.66 662
9137.56 580
9138.46 637
9139.36 683
9140.27 679
9141.17 681
9142.07 660
9142.97 656
9143.88 644
9144.78 648
9145.68 646
9146.59 579
9147.49 575
9148.39 619
9149.29 620
9150.20 607
9151.10 615
9152.00 599
9152.91 659
9153.81 587
9154.71 578
9155.62 677
9156.52 644
9157.42 624
9158.33 619
9159.23 546
9160.13 598
9161.04 624
9161.94 584
9162.84 606
9163.75 645
9164.65 634
9165.56 652
9166.46 669
9167.36 648
9168.27 649
9169.17 629
9170.08 631
9170.98 594
9171.88 625
9172.79 623
9173.69 623
9174.60 629
9175.50 615
9176.41 644
9177.31 629
9178.21 590
9179.12 591
9180.02 610
9180.93 614
9181.83 665
9182.74 625
9183.64 640
9184.55 675
9185.45 650
9186.36 615
9187.26 625
9188.17 657
9189.07 694
9189.98 610
9190.88 693
9191.79 726
9192.69 642
9193.60 634
9194.50 591
9195.41 616
9196.31 637
9197.22 602
9198.12 596
9199.03 588
9199.93 709
9200.84 685
9201.75 780
9202.65 720
9203.56 698
9204.46 695
9205.37 713
9206.27 667
9207.18 677
9208.09 673
9208.99 652
9209.90 665
9210.80 667
9211.71 587
9212.62 567
9213.52 610
9214.43 654
9215.34 661
9216.24 662
9217.15 716
9218.05 819
9218.96 801
9219.87 727
9220.77 780
9221.68 737
9222.59 706
9223.49 743
9224.40 718
9225.31 616
9226.21 631
9227.12 623
9228.03 632
9228.93 615
9229.84 631
9230.75 710
9231.66 639
9232.56 576
9233.47 584
9234.38 635
9235.28 636
9236.19 634
9237.10 682
9238.01 648
9238.91 620
9239.82 636
9240.73 564
9241.64 554
9242.54 614
9243.45 643
9244.36 647
9245.27 612
9246.18 660
9247.08 667
9247.99 655
9248.90 618
9249.81 657
9250.71 606
9251.62 608
9252.53 569
9253.44 623
9254.35 596
9255.26 573
9256.16 560
9257.07 664
9257.98 617
9258.89 549
9259.80 602
9260.71 605
9261.61 557
9262.52 575
9263.43 560
9264.34 604
9265.25 591
9266.16 557
9267.07 583
9267.98 635
9268.88 607
9269.79 609
9270.70 633
9271.61 619
9272.52 616
9273.43 627
9274.34 635
9275.25 614
9276.16 611
9277.07 653
9277.98 598
9278.89 639
9279.80 635
9280.70 658
9281.61 612
9282.52 615
9283.43 653
9284.34 605
9285.25 603
9286.16 582
9287.07 611
9287.98 627
9288.89 595
9289.80 668
9290.71 622
9291.62 659
9292.53 607
9293.44 613
9294.35 631
9295.26 646
9296.17 688
9297.08 680
9297.99 656
9298.90 598
9299.81 662
9300.73 622
9301.64 635
9302.55 658
9303.46 638
9304.37 627
9305.28 663
9306.19 595
9307.10 628
9308.01 664
9308.92 664
9309.83 650
9310.74 655
9311.65 705
9312.57 682
9313.48 743
9314.39 691
9315.30 716
9316.21 715
9317.12 656
9318.03 658
9318.94 649
9319.86 632
9320.77 678
9321.68 698
9322.59 648
9323.50 644
9324.41 606
9325.33 587
9326.24 626
9327.15 658
9328.06 648
9328.97 678
9329.88 740
9330.80 655
9331.71 558
9332.62 580
9333.53 618
9334.44 638
9335.36 633
9336.27 612
9337.18 635
9338.09 584
9339.01 628
9339.92 607
9340.83 616
9341.74 657
9342.66 592
9343.57 563
9344.48 575
9345.39 631
9346.31 634
9347.22 607
9348.13 579
9349.05 618
9349.96 608
9350.87 609
9351.78 645
9352.70 688
9353.61 659
9354.52 627
9355.44 598
9356.35 605
9357.26 590
9358.18 589
9359.09 598
9360.00 569
9360.92 662
9361.83 613
9362.74 569
9363.66 587
9364.57 692
9365.48 627
9366.40 605
9367.31 601
9368.23 647
9369.14 602
9370.05 652
9370.97 623
9371.88 570
9372.80 590
9373.71 615
9374.62 623
9375.54 577
9376.45 604
9377.37 639
9378.28 623
9379.19 627
9380.11 640
9381.02 649
9381.94 607
9382.85 615
9383.77 642
9384.68 621
9385.60 673
9386.51 649
9387.43 615
9388.34 718
9389.26 712
9390.17 702
9391.09 651
9392.00 749
9392.91 697
9393.83 750
9394.75 733
9395.66 681
9396.58 758
9397.49 717
9398.41 700
9399.32 735
9400.24 716
9401.15 691
9402.07 667
9402.98 656
9403.90 692
9404.81 697
9405.73 695
9406.65 665
9407.56 738
9408.48 673
9409.39 658
9410.31 680
9411.22 702
9412.14 672
9413.06 715
9413.97 700
9414.89 639
9415.80 648
9416.72 579
9417.64 653
9418.55 619
9419.47 656
9420.39 645
9421.30 645
9422.22 693
9423.14 659
9424.05 665
9424.97 648
9425.88 625
9426.80 651
9427.72 699
9428.64 729
9429.55 693
9430.47 665
9431.39 695
9432.30 712
9433.22 734
9434.14 693
9435.05 668
9435.97 693
9436.89 761
9437.81 756
9438.72 784
9439.64 789
9440.56 775
9441.47 737
9442.39 640
9443.31 754
9444.23 773
9445.14 725
9446.06 733
9446.98 703
9447.90 677
9448.81 667
9449.73 773
9450.65 814
9451.57 761
9452.49 836
9453.40 951
9454.32 950
9455.24 1043
9456.16 984
9457.08 979
9457.99 1032
9458.91 935
9459.83 900
9460.75 908
9461.67 787
9462.59 802
9463.50 769
9464.42 688
9465.34 739
9466.26 672
9467.18 631
9468.10 633
9469.02 678
9469.94 694
9470.85 745
9471.77 674
9472.69 620
9473.61 688
9474.53 633
9475.45 626
9476.37 659
9477.29 716
9478.21 723
9479.13 719
9480.04 736
9480.96 706
9481.88 814
9482.80 835
9483.72 742
9484.64 754
9485.56 754
9486.48 801
9487.40 722
9488.32 747
9489.24 714
9490.16 753
9491.08 821
9492.00 704
9492.92 679
9493.84 707
9494.76 689
9495.68 683
9496.60 738
9497.52 709
9498.44 711
9499.36 682
9500.28 730
9501.20 716
9502.12 645
9503.04 646
9503.96 687
9504.88 670
9505.80 722
9506.72 668
9507.64 761
9508.56 691
9509.48 671
9510.41 708
9511.33 725
9512.25 760
9513.17 759
9514.09 759
9515.01 716
9515.93 779
9516.85 799
9517.77 812
9518.69 777
9519.61 809
9520.54 823
9521.46 822
9522.38 743
9523.30 806
9524.22 706
9525.14 770
9526.06 778
9526.99 733
9527.91 784
9528.83 853
9529.75 893
9530.67 1011
9531.59 1049
9532.52 1107
9533.44 1216
9534.36 1256
9535.28 1325
9536.20 1248
9537.13 1228
9538.05 1249
9538.97 1168
9539.89 1119
9540.81 1030
9541.74 938
9542.66 965
9543.58 926
9544.50 903
9545.43 899
9546.35 855
9547.27 858
9548.19 829
9549.12 812
9550.04 835
9550.96 804
9551.88 853
9552.81 751
9553.73 774
9554.65 745
9555.58 803
9556.50 804
9557.42 776
9558.34 850
9559.27 868
9560.19 845
9561.11 858
9562.04 895
9562.96 902
9563.88 875
9564.81 912
9565.73 886
9566.65 819
9567.58 744
9568.50 769
9569.43 825
9570.35 766
9571.27 757
9572.20 739
9573.12 767
9574.04 825
9574.97 770
9575.89 755
9576.82 761
9577.74 817
9578.66 817
9579.59 783
9580.51 808
9581.44 773
9582.36 778
9583.28 798
9584.21 728
9585.13 723
9586.06 729
9586.98 702
9587.91 698
9588.83 771
9589.76 755
9590.68 757
9591.60 742
9592.53 764
9593.45 769
9594.38 743
9595.30 726
9596.23 802
9597.15 814
9598.08 770
9599.00 785
9599.93 820
9600.85 831
9601.78 766
9602.70 875
9603.63 806
9604.55 757
9605.48 797
9606.41 865
9607.33 895
9608.26 912
9609.18 859
9610.11 900
9611.03 937
9611.96 960
9612.88 953
9613.81 938
9614.74 996
9615.66 945
9616.59 904
9617.51 873
9618.44 902
9619.37 856
9620.29 845
9621.22 891
9622.14 896
9623.07 905
9624.00 929
9624.92 898
9625.85 945
9626.78 892
9627.70 904
9628.63 949
9629.55 950
9630.48 1038
9631.41 1017
9632.33 968
9633.26 965
9634.19 1043
9635.11 1059
9636.04 1001
9636.97 1130
9637.90 1072
9638.82 1035
9639.75 1157
9640.68 1090
9641.60 1149
9642.53 1104
9643.46 1151
9644.38 1189
9645.31 1231
9646.24 1271
9647.17 1248
9648.09 1319
9649.02 1437
9649.95 1526
9650.88 1456
9651.80 1565
9652.73 1560
9653.66 1398
9654.59 1435
9655.51 1441
9656.44 1307
9657.37 1266
9658.30 1301
9659.23 1291
9660.15 1335
9661.08 1294
9662.01 1210
9662.94 1203
9663.87 1290
9664.80 1367
9665.72 1301
9666.65 1364
9667.58 1336
9668.51 1309
9669.44 1326
9670.37 1363
9671.29 1279
9672.22 1305
9673.15 1269
9674.08 1358
9675.01 1334
9675.94 1379
9676.87 1308
9677.79 1290
9678.72 1350
9679.65 1330
9680.58 1320
9681.51 1336
9682.44 1423
9683.37 1463
9684.30 1457
9685.23 1489
9686.16 1558
9687.09 1595
9688.01 1519
9688.94 1608
9689.87 1548
9690.80 1644
9691.73 1605
9692.66 1700
9693.59 1675
9694.52 1599
9695.45 1632
9696.38 1745
9697.31 1871
9698.24 1881
9699.17 2126
9700.10 2411
9701.03 2456
9701.96 2491
9702.89 2510
9703.82 2411
9704.75 2208
9705.68 2068
9706.61 1891
9707.54 1771
9708.47 1698
9709.40 1692
9710.33 1630
9711.26 1499
9712.19 1494
9713.12 1491
9714.05 1579
9714.98 1509
9715.92 1527
9716.85 1522
9717.78 1512
9718.71 1434
9719.64 1417
9720.57 1391
9721.50 1321
9722.43 1285
9723.36 1394
9724.29 1316
9725.22 1255
9726.16 1253
9727.09 1287
9728.02 1263
9728.95 1335
9729.88 1320
9730.81 1343
9731.74 1400
9732.67 1362
9733.61 1470
9734.54 1332
9735.47 1358
9736.40 1373
9737.33 1332
9738.26 1380
9739.20 1243
9740.13 1189
9741.06 1143
9741.99 1114
9742.92 1233
9743.86 1210
9744.79 1177
9745.72 1250
9746.65 1120
9747.58 1181
9748.52 1159
9749.45 1174
9750.38 1173
9751.31 1161
9752.25 1173
9753.18 1161
9754.11 1098
9755.04 1064
9755.98 1103
9756.91 1088
9757.84 1111
9758.77 1124
9759.71 1151
9760.64 1227
9761.57 1159
9762.51 1201
9763.44 1159
9764.37 1193
9765.30 1195
9766.24 1139
9767.17 1125
9768.10 1129
9769.04 1199
9769.97 1158
9770.90 1210
9771.84 1225
9772.77 1181
9773.70 1200
9774.64 1183
9775.57 1160
9776.50 1258
9777.44 1367
9778.37 1458
9779.31 1388
9780.24 1443
9781.17 1512
9782.11 1523
9783.04 1614
9783.97 1483
9784.91 1430
9785.84 1404
9786.78 1437
9787.71 1408
9788.64 1365
9789.58 1347
9790.51 1281
9791.45 1265
9792.38 1208
9793.32 1222
9794.25 1186
9795.19 1181
9796.12 1300
9797.05 1188
9797.99 1189
9798.92 1224
9799.86 1231
9800.79 1280
9801.73 1257
9802.66 1272
9803.60 1251
9804.53 1241
9805.47 1230
9806.40 1179
9807.34 1071
9808.27 1130
9809.21 1121
9810.14 1073
9811.08 1111
9812.01 1096
9812.95 1142
9813.88 1048
9814.82 1127
9815.75 1055
9816.69 1096
9817.63 1126
9818.56 1137
9819.50 1002
9820.43 1021
9821.37 1001
9822.30 1073
9823.24 1069
9824.18 1077
9825.11 1011
9826.05 985
9826.98 986
9827.92 1034
9828.86 987
9829.79 949
9830.73 993
9831.66 1047
9832.60 963
9833.54 986
9834.47 992
9835.41 971
9836.35 954
9837.28 950
9838.22 1042
9839.16 939
9840.09 1045
9841.03 1095
9841.97 1067
9842.90 1045
9843.84 1022
9844.78 1104
9845.71 1083
9846.65 1064
9847.59 1066
9848.52 1076
9849.46 1086
9850.40 1115
9851.34 1100
9852.27 1137
9853.21 1184
9854.15 1229
9855.08 1279
9856.02 1214
9856.96 1176
9857.90 1204
9858.83 1223
9859.77 1116
9860.71 1096
9861.65 1080
9862.58 1062
9863.52 1046
9864.46 995
9865.40 1011
9866.34 1085
9867.27 1004
9868.21 971
9869.15 998
9870.09 974
9871.03 922
9871.96 988
9872.90 1059
9873.84 969
9874.78 1004
9875.72 975
9876.66 966
9877.59 945
9878.53 896
9879.47 910
9880.41 946
9881.35 956
9882.29 930
9883.23 922
9884.16 880
9885.10 977
9886.04 1057
9886.98 979
9887.92 873
9888.86 852
9889.80 948
9890.74 856
9891.68 873
9892.61 886
9893.55 882
9894.49 887
9895.43 909
9896.37 894
9897.31 828
9898.25 851
9899.19 886
9900.13 830
9901.07 825
9902.01 824
9902.95 817
9903.89 813
9904.83 784
9905.77 818
9906.71 905
9907.65 926
9908.59 893
9909.53 875
9910.47 934
9911.41 900
9912.35 883
9913.29 899
9914.23 925
9915.17 941
9916.11 897
9917.05 870
9917.99 919
9918.93 900
9919.87 905
9920.81 885
9921.75 914
9922.69 935
9923.63 951
9924.57 995
9925.51 1017
9926.45 1077
9927.39 1149
9928.33 1324
9929.28 1335
9930.22 1327
9931.16 1395
9932.10 1396
9933.04 1380
9933.98 1310
9934.92 1201
9935.86 1151
9936.80 1076
9937.74 1017
9938.69 1042
9939.63 961
9940.57 1026
9941.51 951
9942.45 977
9943.39 984
9944.34 924
9945.28 926
9946.22 916
9947.16 938
9948.10 1002
9949.04 906
9949.99 977
9950.93 968
9951.87 900
9952.81 897
9953.75 899
9954.70 864
9955.64 823
9956.58 901
9957.52 992
9958.46 858
9959.41 771
9960.35 870
9961.29 825
9962.23 821
9963.18 834
9964.12 813
9965.06 791
9966.00 805
9966.95 872
9967.89 801
9968.83 807
9969.77 823
9970.72 800
9971.66 776
9972.60 737
9973.55 731
9974.49 742
9975.43 762
9976.38 734
9977.32 764
9978.26 719
9979.21 764
9980.15 731
9981.09 741
9982.04 733
9982.98 743
9983.92 735
9984.87 730
9985.81 696
9986.75 654
9987.70 686
9988.64 722
9989.58 692
9990.53 720
9991.47 669
9992.42 704
9993.36 747
9994.30 756
9995.25 660
9996.19 730
9997.14 734
9998.08 707
9999.02 773
9999.97 748
10000.91 689
10001.86 769
10002.80 786
10003.75 811
10004.69 703
10005.63 735
10006.58 748
10007.52 771
10008.47 750
10009.41 821
10010.36 777
10011.30 757
10012.25 755
10013.19 743
10014.14 689
10015.08 717
10016.03 759
10016.97 736
10017.92 742
10018.86 794
10019.81 730
10020.75 787
10021.70 781
10022.64 730
10023.59 720
10024.53 735
10025.48 722
10026.42 715
10027.37 754
10028.32 795
10029.26 813
10030.21 790
10031.15 682
10032.10 716
10033.04 737
10033.99 737
10034.94 759
10035.88 712
10036.83 659
10037.77 663
10038.72 660
10039.67 679
10040.61 740
10041.56 727
10042.50 721
10043.45 710
10044.40 627
10045.34 709
10046.29 707
10047.24 682
10048.18 677
10049.13 691
10050.08 672
10051.02 695
10051.97 713
10052.92 757
10053.86 652
10054.81 639
10055.76 653
10056.70 702
10057.65 633
10058.60 672
10059.54 714
10060.49 684
10061.44 695
10062.39 684
10063.33 710
10064.28 715
10065.23 724
10066.17 724
10067.12 646
10068.07 730
10069.02 711
10069.96 678
10070.91 665
10071.86 651
10072.81 722
10073.76 758
10074.70 645
10075.65 680
10076.60 703
10077.55 666
10078.49 697
10079.44 686
10080.39 647
10081.34 686
10082.29 694
10083.23 720
10084.18 716
10085.13 702
10086.08 705
10087.03 692
10087.98 743
10088.92 707
10089.87 698
10090.82 648
10091.77 750
10092.72 701
10093.67 704
10094.62 696
10095.56 710
10096.51 690
10097.46 653
10098.41 666
10099.36 712
10100.31 743
10101.26 697
10102.21 674
10103.16 669
10104.11 677
10105.05 661
10106.00 670
10106.95 656
10107.90 712
10108.85 693
10109.80 656
10110.75 666
10111.70 610
10112.65 638
10113.60 705
10114.55 735
10115.50 649
10116.45 581
10117.40 623
10118.35 668
10119.30 674
10120.25 644
10121.20 665
10122.15 652
10123.10 633
10124.05 642
10125.00 643
10125.95 652
10126.90 604
10127.85 660
10128.80 653
10129.75 686
10130.70 624
10131.65 625
10132.60 618
10133.55 615
10134.50 618
10135.45 584
10136.40 601
10137.35 669
10138.30 655
10139.26 674
10140.21 584
10141.16 597
10142.11 619
10143.06 637
10144.01 672
10144.96 625
10145.91 652
10146.86 631
10147.81 653
10148.77 634
10149.72 612
10150.67 531
10151.62 591
10152.57 691
10153.52 628
10154.47 645
10155.43 680
10156.38 611
10157.33 685
10158.28 668
10159.23 655
10160.18 674
10161.14 650
10162.09 656
10163.04 616
10163.99 608
10164.94 653
10165.90 664
10166.85 614
10167.80 630
10168.75 654
10169.70 716
10170.66 660
10171.61 639
10172.56 704
10173.51 654
10174.47 648
10175.42 654
10176.37 663
10177.32 658
10178.28 639
10179.23 678
10180.18 673
10181.14 627
10182.09 641
10183.04 655
10183.99 728
10184.95 714
10185.90 660
10186.85 709
10187.81 712
10188.76 655
10189.71 708
10190.67 685
10191.62 666
10192.57 695
10193.53 699
10194.48 733
10195.43 708
10196.39 658
10197.34 705
10198.29 708
10199.25 694
10200.20 755
10201.15 718
10202.11 774
10203.06 782
10204.02 755
10204.97 803
10205.92 841
10206.88 880
10207.83 896
10208.79 899
10209.74 876
10210.69 897
10211.65 849
10212.60 806
10213.56 815
10214.51 820
10215.46 751
10216.42 750
10217.37 719
10218.33 740
10219.28 774
10220.24 731
10221.19 757
10222.15 716
10223.10 773
10224.06 680
10225.01 705
10225.97 778
10226.92 756
10227.88 792
10228.83 796
10229.79 674
10230.74 729
10231.70 755
10232.65 772
10233.61 838
10234.56 783
10235.52 814
10236.47 849
10237.43 922
10238.38 873
10239.34 890
10240.29 918
10241.25 925
10242.21 854
10243.16 758
10244.12 778
10245.07 816
10246.03 748
10246.98 733
10247.94 725
10248.90 664
10249.85 714
10250.81 788
10251.76 805
10252.72 716
10253.68 750
10254.63 793
10255.59 731
10256.55 738
10257.50 738
10258.46 739
10259.41 751
10260.37 655
10261.33 716
10262.28 745
10263.24 679
10264.20 623
10265.15 644
10266.11 656
10267.07 654
10268.02 635
10268.98 629
10269.94 669
10270.90 623
10271.85 664
10272.81 658
10273.77 708
10274.72 641
10275.68 640
10276.64 641
10277.60 644
10278.55 614
10279.51 659
10280.47 673
10281.43 730
10282.38 643
10283.34 609
10284.30 595
10285.26 626
10286.21 614
10287.17 664
10288.13 598
10289.09 589
10290.04 573
10291.00 587
10291.96 628
10292.92 602
10293.88 618
10294.83 666
10295.79 632
10296.75 557
10297.71 551
10298.67 590
10299.63 606
10300.58 660
10301.54 610
10302.50 623
10303.46 627
10304.42 518
10305.38 567
10306.34 555
10307.29 583
10308.25 576
10309.21 548
10310.17 529
10311.13 539
10312.09 567
10313.05 558
10314.01 556
10314.97 569
10315.92 509
10316.88 569
10317.84 527
10318.80 528
10319.76 542
10320.72 592
10321.68 605
10322.64 580
10323.60 550
10324.56 527
10325.52 528
10326.48 599
10327.44 622
10328.40 599
10329.36 623
10330.32 596
10331.28 641
10332.24 671
10333.20 662
10334.16 642
10335.12 587
10336.08 672
10337.04 660
10338.00 648
10338.96 537
10339.92 588
10340.88 594
10341.84 557
10342.80 558
10343.76 599
10344.72 542
10345.68 617
10346.64 582
10347.60 579
10348.56 591
10349.52 553
10350.48 633
10351.44 572
10352.40 552
10353.36 511
10354.32 581
10355.29 548
10356.25 574
10357.21 554
10358.17 564
10359.13 552
10360.09 574
10361.05 576
10362.01 590
10362.97 600
10363.94 517
10364.90 526
10365.86 581
10366.82 586
10367.78 608
10368.74 549
10369.70 564
10370.67 561
10371.63 565
10372.59 552
10373.55 525
10374.51 601
10375.47 577
10376.44 580
10377.40 536
10378.36 513
10379.32 559
10380.28 580
10381.25 593
10382.21 607
10383.17 529
10384.13 569
10385.10 543
10386.06 519
10387.02 606
10387.98 539
10388.95 515
10389.91 561
10390.87 601
10391.83 507
10392.80 550
10393.76 564
10394.72 561
10395.68 518
10396.65 563
10397.61 541
10398.57 548
10399.54 556
10400.50 533
10401.46 495
10402.43 523
10403.39 555
10404.35 545
10405.31 574
10406.28 580
10407.24 604
10408.20 587
10409.17 599
10410.13 589
10411.10 544
10412.06 589
10413.02 608
10413.99 553
10414.95 568
10415.91 609
10416.88 692
10417.84 707
10418.80 744
10419.77 758
10420.73 839
10421.70 908
10422.66 787
10423.63 807
10424.59 857
10425.55 821
10426.52 735
10427.48 723
10428.45 688
10429.41 594
10430.37 593
10431.34 559
10432.30 581
10433.27 617
10434.23 609
10435.20 514
10436.16 505
10437.13 473
10438.09 508
10439.06 523
10440.02 551
10440.99 481
10441.95 518
10442.92 500
10443.88 515
10444.85 553
10445.81 556
10446.78 509
10447.74 453
10448.71 515
10449.67 518
10450.64 525
10451.60 471
10452.57 530
10453.53 509
10454.50 561
10455.47 538
10456.43 546
10457.40 511
10458.36 470
10459.33 518
10460.29 521
10461.26 476
10462.23 524
10463.19 535
10464.16 513
10465.12 532
10466.09 468
10467.06 451
10468.02 458
10468.99 516
10469.95 483
10470.92 451
10471.89 532
10472.85 462
10473.82 522
10474.79 535
10475.75 522
10476.72 490
10477.69 482
10478.65 526
10479.62 518
10480.59 502
10481.55 536
10482.52 514
10483.49 512
10484.45 500
10485.42 500
10486.39 548
10487.35 539
10488.32 486
10489.29 419
10490.26 482
10491.22 497
10492.19 597
10493.16 508
10494.13 475
10495.09 454
10496.06 521
10497.03 535
10497.99 518
10498.96 521
10499.93 506
10500.90 547
10501.87 473
10502.83 548
10503.80 554
10504.77 503
10505.74 489
10506.70 541
10507.67 459
10508.64 475
10509.61 486
10510.58 574
10511.55 522
10512.51 524
10513.48 498
10514.45 500
10515.42 514
10516.39 535
10517.36 573
10518.32 418
10519.29 449
10520.26 518
10521.23 562
10522.20 548
10523.17 540
10524.14 499
10525.10 545
10526.07 515
10527.04 484
10528.01 495
10528.98 514
10529.95 467
10530.92 447
10531.89 484
10532.86 503
10533.83 489
10534.79 528
10535.76 540
10536.73 484
10537.70 551
10538.67 524
10539.64 534
10540.61 550
10541.58 469
10542.55 462
10543.52 486
10544.49 531
10545.46 507
10546.43 511
10547.40 573
10548.37 504
10549.34 498
10550.31 521
10551.28 533
10552.25 557
10553.22 499
10554.19 544
10555.16 535
10556.13 488
10557.10 522
10558.07 541
10559.04 620
10560.01 652
10560.98 714
10561.95 747
10562.92 784
10563.89 792
10564.86 789
10565.83 783
10566.81 755
10567.78 708
10568.75 665
10569.72 608
10570.69 604
10571.66 580
10572.63 564
10573.60 552
10574.57 603
10575.54 621
10576.51 576
10577.49 509
10578.46 550
10579.43 596
10580.40 565
10581.37 502
10582.34 521
10583.31 551
10584.29 501
10585.26 475
10586.23 484
10587.20 542
10588.17 512
10589.14 541
10590.12 550
10591.09 652
10592.06 546
10593.03 553
10594.00 585
10594.98 544
10595.95 540
10596.92 540
10597.89 630
10598.86 569
10599.84 595
10600.81 517
10601.78 573
10602.75 542
10603.73 585
10604.70 549
10605.67 562
10606.64 621
10607.62 510
10608.59 501
10609.56 493
10610.53 529
10611.51 533
10612.48 574
10613.45 513
10614.43 516
10615.40 549
10616.37 515
10617.34 472
10618.32 551
10619.29 507
10620.26 543
10621.24 541
10622.21 491
10623.18 563
10624.16 567
10625.13 580
10626.10 530
10627.08 592
10628.05 539
10629.02 525
10630.00 518
10630.97 470
10631.95 514
10632.92 537
10633.89 492
10634.87 526
10635.84 590
10636.81 606
10637.79 562
10638.76 621
10639.74 721
10640.71 704
10641.69 818
10642.66 843
10643.63 790
10644.61 643
10645.58 643
10646.56 636
10647.53 661
10648.51 579
10649.48 600
10650.45 547
10651.43 541
10652.40 539
10653.38 550
10654.35 536
10655.33 547
10656.30 526
10657.28 475
10658.25 485
10659.23 489
10660.20 511
10661.18 505
10662.15 460
10663.13 500
10664.10 531
10665.08 546
10666.05 530
10667.03 523
10668.00 550
10668.98 549
10669.96 573
10670.93 522
10671.91 497
10672.88 484
10673.86 480
10674.83 526
10675.81 503
10676.79 494
10677.76 459
10678.74 474
10679.71 495
10680.69 475
10681.66 540
10682.64 566
10683.62 532
10684.59 506
10685.57 570
10686.55 500
10687.52 525
10688.50 520
10689.47 447
10690.45 483
10691.43 503
10692.40 563
10693.38 533
10694.36 452
10695.33 430
10696.31 458
10697.29 463
10698.26 396
10699.24 456
10700.22 470
10701.19 508
10702.17 472
10703.15 470
10704.13 436
10705.10 433
10706.08 478
10707.06 473
10708.03 493
10709.01 444
10709.99 464
10710.97 483
10711.94 439
10712.92 429
10713.90 450
10714.88 460
10715.85 433
10716.83 434
10717.81 508
10718.79 494
10719.76 467
10720.74 451
10721.72 448
10722.70 449
10723.68 431
10724.65 437
10725.63 477
10726.61 493
10727.59 492
10728.57 480
10729.54 468
10730.52 464
10731.50 454
10732.48 452
10733.46 404
10734.44 438
10735.41 464
10736.39 439
10737.37 452
10738.35 421
10739.33 433
10740.31 477
10741.29 423
10742.26 448
10743.24 423
10744.22 457
10745.20 465
10746.18 473
10747.16 467
10748.14 510
10749.12 499
10750.10 442
10751.08 393
10752.05 481
10753.03 460
10754.01 439
10754.99 415
10755.97 466
10756.95 476
10757.93 463
10758.91 448
10759.89 428
10760.87 445
10761.85 426
10762.83 373
10763.81 435
10764.79 462
10765.77 424
10766.75 413
10767.73 426
10768.71 402
10769.69 429
10770.67 457
10771.65 439
10772.63 434
10773.61 403
10774.59 385
10775.57 414
10776.55 486
10777.53 454
10778.51 438
10779.49 448
10780.47 449
10781.45 432
10782.43 435
10783.41 431
10784.39 446
10785.38 413
10786.36 432
10787.34 474
10788.32 473
10789.30 411
10790.28 415
10791.26 447
10792.24 451
10793.22 418
10794.20 384
10795.19 403
10796.17 484
10797.15 459
10798.13 445
10799.11 434
10800.09 424
10801.07 424
10802.05 430
10803.04 445
10804.02 500
10805.00 492
10805.98 449
10806.96 442
10807.94 444
10808.93 424
10809.91 445
10810.89 413
10811.87 455
10812.85 453
10813.84 451
10814.82 432
10815.80 438
10816.78 479
10817.77 417
10818.75 429
10819.73 370
10820.71 418
10821.69 435
10822.68 449
10823.66 464
10824.64 468
10825.62 468
10826.61 522
10827.59 486
10828.57 429
10829.56 454
10830.54 461
10831.52 451
10832.50 437
10833.49 451
10834.47 404
10835.45 453
10836.44 457
10837.42 462
10838.40 452
10839.39 382
10840.37 498
10841.35 507
10842.34 414
10843.32 435
10844.30 423
10845.29 449
10846.27 450
10847.25 465
10848.24 478
10849.22 462
10850.20 498
10851.19 526
10852.17 497
10853.16 468
10854.14 506
10855.12 532
10856.11 492
10857.09 447
10858.08 501
10859.06 509
10860.04 501
10861.03 469
10862.01 528
10863.00 509
10863.98 475
10864.96 461
10865.95 524
10866.93 521
10867.92 518
10868.90 465
10869.89 442
10870.87 515
10871.86 552
10872.84 493
10873.83 494
10874.81 481
10875.80 493
10876.78 547
10877.77 509
10878.75 471
10879.74 491
10880.72 546
10881.71 487
10882.69 459
10883.68 481
10884.66 500
10885.65 534
10886.63 539
10887.62 563
10888.60 575
10889.59 562
10890.57 526
10891.56 544
10892.55 556
10893.53 524
10894.52 565
10895.50 520
10896.49 594
10897.47 576
10898.46 562
10899.45 581
10900.43 497
10901.42 530
10902.40 592
10903.39 570
10904.38 553
10905.36 565
10906.35 552
10907.34 532
10908.32 563
10909.31 529
10910.29 559
10911.28 569
10912.27 517
10913.25 597
10914.24 644
10915.23 703
10916.21 640
10917.20 620
10918.19 628
10919.17 617
10920.16 639
10921.15 563
10922.14 546
10923.12 601
10924.11 621
10925.10 666
10926.08 675
10927.07 675
10928.06 678
10929.05 689
10930.03 649
10931.02 650
10932.01 713
10933.00 680
10933.98 660
10934.97 690
10935.96 768
10936.95 730
10937.93 731
10938.92 714
10939.91 687
10940.90 729
10941.88 776
10942.87 776
10943.86 743
10944.85 802
10945.84 811
10946.82 782
10947.81 758
10948.80 836
10949.79 832
10950.78 796
10951.77 813
10952.75 876
10953.74 872
10954.73 867
10955.72 960
10956.71 1044
10957.70 1067
10958.69 1158
10959.67 1217
10960.66 1272
10961.65 1279
10962.64 1274
10963.63 1284
10964.62 1195
10965.61 1155
10966.60 1044
10967.58 1001
10968.57 983
10969.56 973
10970.55 984
10971.54 895
10972.53 848
10973.52 908
10974.51 971
10975.50 942
10976.49 954
10977.48 934
10978.47 896
10979.46 877
10980.45 972
10981.44 962
10982.43 1015
10983.42 967
10984.41 966
10985.40 1003
10986.38 1064
10987.37 1023
10988.36 887
10989.35 909
10990.34 884
10991.34 967
10992.33 974
10993.32 1065
10994.31 1106
10995.30 1088
10996.29 1180
10997.28 1332
10998.27 1414
10999.26 1598
11000.25 1811
11001.24 1943
11002.23 1920
11003.22 1954
11004.21 1936
11005.20 1830
11006.19 1715
11007.18 1548
11008.17 1437
11009.16 1381
11010.16 1228
11011.15 1151
11012.14 1080
11013.13 1023
11014.12 998
11015.11 956
11016.10 976
11017.09 1034
11018.08 1031
11019.08 1035
11020.07 969
11021.06 974
11022.05 969
11023.04 929
11024.03 962
11025.03 928
11026.02 785
11027.01 850
11028.00 890
11028.99 842
11029.98 797
11030.98 786
11031.97 743
11032.96 768
11033.95 736
11034.94 769
11035.94 746
11036.93 702
11037.92 768
11038.91 758
11039.91 785
11040.90 780
11041.89 732
11042.88 704
11043.87 713
11044.87 692
11045.86 715
11046.85 703
11047.85 688
11048.84 679
11049.83 668
11050.82 657
11051.82 637
11052.81 690
11053.80 614
11054.80 619
11055.79 646
11056.78 667
11057.77 604
11058.77 640
11059.76 630
11060.75 638
11061.75 625
11062.74 598
11063.73 644
11064.73 741
11065.72 635
11066.71 664
11067.71 654
11068.70 635
11069.70 631
11070.69 628
11071.68 656
11072.68 678
11073.67 643
11074.66 603
11075.66 643
11076.65 607
11077.65 653
11078.64 569
11079.63 631
11080.63 717
11081.62 631
11082.62 626
11083.61 672
11084.61 628
11085.60 616
11086.59 653
11087.59 708
11088.58 676
11089.58 625
11090.57 659
11091.57 679
11092.56 590
11093.56 632
11094.55 633
11095.55 628
11096.54 626
11097.54 578
11098.53 610
11099.53 649
11100.52 636
11101.52 633
11102.51 656
11103.51 536
11104.50 600
11105.50 648
11106.49 611
11107.49 611
11108.48 622
11109.48 592
11110.47 594
11111.47 593
11112.46 626
11113.46 628
11114.46 628
11115.45 616
11116.45 626
11117.44 643
11118.44 675
11119.43 617
11120.43 596
11121.43 603
11122.42 573
11123.42 596
11124.41 569
11125.41 592
11126.41 579
11127.40 603
11128.40 653
11129.40 632
11130.39 614
11131.39 614
11132.39 579
11133.38 616
11134.38 629
11135.37 661
11136.37 535
11137.37 566
11138.37 599
11139.36 568
11140.36 582
11141.36 519
11142.35 572
11143.35 579
11144.35 533
11145.34 573
11146.34 593
11147.34 624
11148.33 658
11149.33 654
11150.33 592
11151.33 618
11152.32 642
11153.32 681
11154.32 640
11155.32 611
11156.31 664
11157.31 605
11158.31 662
11159.31 611
11160.30 527
11161.30 556
11162.30 598
11163.30 508
11164.30 538
11165.29 553
11166.29 558
11167.29 563
11168.29 551
11169.29 587
11170.28 560
11171.28 595
11172.28 595
11173.28 575
11174.28 521
11175.28 545
11176.27 511
11177.27 577
11178.27 590
11179.27 513
11180.27 479
11181.27 532
11182.27 519
11183.26 560
11184.26 552
11185.26 516
11186.26 536
11187.26 545
11188.26 538
11189.26 538
11190.26 557
11191.26 529
11192.26 550
11193.25 559
11194.25 521
11195.25 533
11196.25 580
11197.25 546
11198.25 556
11199.25 585
11200.25 517
11201.25 533
11202.25 539
11203.25 481
11204.25 509
11205.25 521
11206.25 501
11207.25 550
11208.25 535
11209.25 475
11210.25 542
11211.25 531
11212.25 469
11213.25 470
11214.25 510
11215.25 517
11216.25 556
11217.25 566
11218.25 568
11219.25 498
11220.25 571
11221.25 523
11222.25 484
11223.25 504
11224.25 560
11225.25 517
11226.25 495
11227.25 512
11228.25 546
11229.26 568
11230.26 574
11231.26 505
11232.26 515
11233.26 584
11234.26 525
11235.26 549
11236.26 580
11237.26 511
11238.27 549
11239.27 606
11240.27 529
11241.27 537
11242.27 555
11243.27 542
11244.27 511
11245.27 495
11246.28 553
11247.28 481
11248.28 510
11249.28 453
11250.28 501
11251.28 548
11252.29 512
11253.29 478
11254.29 549
11255.29 521
11256.29 545
11257.30 508
11258.30 497
11259.30 502
11260.30 546
11261.31 502
11262.31 509
11263.31 533
11264.31 484
11265.31 554
11266.32 538
11267.32 517
11268.32 555
11269.32 556
11270.33 556
11271.33 506
11272.33 547
11273.34 506
11274.34 539
11275.34 548
11276.34 543
11277.35 581
11278.35 607
11279.35 581
11280.36 603
11281.36 650
11282.36 662
11283.37 633
11284.37 598
11285.37 592
11286.38 546
11287.38 576
11288.38 543
11289.39 560
11290.39 485
11291.39 517
11292.40 514
11293.40 485
11294.40 501
11295.41 542
11296.41 560
11297.42 541
11298.42 508
11299.42 517
11300.43 568
11301.43 542
11302.44 536
11303.44 519
11304.44 521
11305.45 557
11306.45 509
11307.46 503
11308.46 584
11309.47 556
11310.47 564
11311.47 598
11312.48 663
11313.48 664
11314.49 645
11315.49 653
11316.50 663
11317.50 663
11318.51 642
11319.51 611
11320.52 628
11321.52 638
11322.53 578
11323.53 562
11324.54 539
11325.54 522
11326.55 525
11327.55 522
11328.56 543
11329.56 560
11330.57 496
11331.57 493
11332.58 532
11333.58 541
11334.59 538
11335.60 564
11336.60 584
11337.61 538
11338.61 575
11339.62 558
11340.62 611
11341.63 582
11342.64 627
11343.64 615
11344.65 630
11345.65 618
11346.66 622
11347.67 568
11348.67 577
11349.68 562
11350.68 566
11351.69 535
11352.70 557
11353.70 502
11354.71 498
11355.72 498
11356.72 526
11357.73 538
11358.74 504
11359.74 507
11360.75 471
11361.76 515
11362.76 527
11363.77 488
11364.78 497
11365.78 498
11366.79 467
11367.80 502
11368.80 463
11369.81 474
11370.82 495
11371.83 515
11372.83 473
11373.84 477
11374.85 469
11375.85 459
11376.86 491
11377.87 482
11378.88 469
11379.88 454
11380.89 507
11381.90 555
11382.91 481
11383.92 458
11384.92 470
11385.93 503
11386.94 471
11387.95 429
11388.95 438
11389.96 457
11390.97 454
11391.98 477
11392.99 419
11393.99 413
11395.00 416
11396.01 447
11397.02 453
11398.03 447
11399.04 471
11400.04 459
11401.05 493
11402.06 478
11403.07 430
11404.08 419
11405.09 496
11406.10 442
11407.11 427
11408.11 419
11409.12 422
11410.13 421
11411.14 441
11412.15 446
11413.16 453
11414.17 464
11415.18 495
11416.19 460
11417.19 462
11418.20 462
11419.21 463
11420.22 414
11421.23 390
11422.24 425
11423.25 466
11424.26 458
11425.27 480
11426.28 462
11427.29 438
11428.30 461
11429.31 454
11430.32 447
11431.33 473
11432.34 489
11433.35 469
11434.36 432
11435.37 458
11436.38 497
11437.39 443
11438.40 427
11439.41 479
11440.42 482
11441.43 452
11442.44 456
11443.45 424
11444.46 436
11445.47 446
11446.48 462
11447.49 453
11448.50 460
11449.51 451
11450.52 460
11451.53 416
11452.54 476
11453.56 449
11454.57 474
11455.58 505
11456.59 439
11457.60 437
11458.61 476
11459.62 441
11460.63 421
11461.64 445
11462.65 469
11463.67 455
11464.68 449
11465.69 429
11466.70 430
11467.71 432
11468.72 433
11469.73 464
11470.75 432
11471.76 453
11472.77 457
11473.78 477
11474.79 423
11475.80 454
11476.82 500
11477.83 486
11478.84 506
11479.85 508
11480.86 428
11481.88 453
11482.89 467
11483.90 443
11484.91 443
11485.92 473
11486.94 469
11487.95 464
11488.96 502
11489.97 481
11490.99 464
11492.00 490
11493.01 466
11494.02 441
11495.04 438
11496.05 463
11497.06 461
11498.08 450
11499.09 460
11500.10 476
11501.11 449
11502.13 512
11503.14 483
11504.15 491
11505.17 458
11506.18 423
11507.19 426
11508.21 472
11509.22 469
11510.23 472
11511.25 475
11512.26 480
11513.27 445
11514.29 402
11515.30 417
11516.31 461
11517.33 511
11518.34 453
11519.35 418
11520.37 462
11521.38 457
11522.40 475
11523.41 461
11524.42 450
11525.44 478
11526.45 483
11527.47 460
11528.48 448
11529.49 462
11530.51 438
11531.52 436
11532.54 502
11533.55 470
11534.56 508
11535.58 462
11536.59 467
11537.61 487
11538.62 473
11539.64 486
11540.65 500
11541.67 542
11542.68 508
11543.70 509
11544.71 502
11545.73 485
11546.74 516
11547.76 528
11548.77 523
11549.79 531
11550.80 519
11551.82 504
11552.83 512
11553.85 451
11554.86 484
11555.88 492
11556.89 537
11557.91 533
11558.92 543
11559.94 549
11560.95 602
11561.97 585
11562.99 537
11564.00 527
11565.02 533
11566.03 512
11567.05 567
11568.06 594
11569.08 592
11570.10 598
11571.11 621
11572.13 590
11573.14 593
11574.16 596
11575.18 632
11576.19 707
11577.21 622
11578.23 639
11579.24 689
11580.26 762
11581.27 753
11582.29 739
11583.31 741
11584.32 830
11585.34 816
11586.36 801
11587.37 735
11588.39 917
11589.41 868
11590.42 861
11591.44 932
11592.46 857
11593.48 906
11594.49 1022
11595.51 1122
11596.53 1179
11597.54 1345
11598.56 1488
11599.58 1745
11600.60 1909
11601.61 1989
11602.63 2087
11603.65 2026
11604.67 1903
11605.68 1714
11606.70 1567
11607.72 1338
11608.74 1277
11609.75 1253
11610.77 1001
11611.79 953
11612.81 862
11613.82 850
11614.84 831
11615.86 843
11616.88 883
11617.90 868
11618.91 874
11619.93 807
11620.95 799
11621.97 803
11622.99 745
11624.01 724
11625.02 705
11626.04 651
11627.06 637
11628.08 656
11629.10 609
11630.12 647
11631.14 598
11632.15 646
11633.17 634
11634.19 674
11635.21 604
11636.23 627
11637.25 551
11638.27 575
11639.29 582
11640.31 570
11641.32 582
11642.34 552
11643.36 552
11644.38 548
11645.40 558
11646.42 555
11647.44 553
11648.46 537
11649.48 450
11650.50 490
11651.52 485
11652.54 477
11653.56 492
11654.58 481
11655.60 517
11656.62 492
11657.64 518
11658.66 521
11659.68 443
11660.70 447
11661.72 472
11662.74 497
11663.76 540
11664.78 493
11665.80 464
11666.82 510
11667.84 468
11668.86 483
11669.88 468
11670.90 503
11671.92 516
11672.94 509
11673.96 525
11674.98 519
11676.00 534
11677.02 528
11678.04 564
11679.06 583
11680.08 525
11681.10 531
11682.12 526
11683.15 542
11684.17 524
11685.19 557
11686.21 584
11687.23 639
11688.25 593
11689.27 574
11690.29 562
11691.31 497
11692.34 557
11693.36 564
11694.38 514
11695.40 496
11696.42 481
11697.44 496
11698.46 569
11699.49 531
11700.51 512
11701.53 544
11702.55 508
11703.57 518
11704.60 507
11705.62 490
11706.64 494
11707.66 488
11708.68 439
11709.71 436
11710.73 441
11711.75 516
11712.77 499
11713.79 471
11714.82 468
11715.84 538
11716.86 490
11717.88 493
11718.91 479
11719.93 477
11720.95 492
11721.97 469
11723.00 455
11724.02 457
11725.04 492
11726.06 527
11727.09 521
11728.11 494
11729.13 448
11730.16 381
11731.18 489
11732.20 439
11733.23 449
11734.25 511
11735.27 491
11736.30 512
11737.32 480
11738.34 460
11739.37 474
11740.39 478
11741.41 474
11742.44 500
11743.46 495
11744.48 482
11745.51 472
11746.53 461
11747.55 484
11748.58 454
11749.60 480
11750.63 483
11751.65 521
11752.67 474
11753.70 500
11754.72 481
11755.75 505
11756.77 510
11757.79 467
11758.82 466
11759.84 472
11760.87 445
11761.89 479
11762.92 472
11763.94 445
11764.96 460
11765.99 458
11767.01 493
11768.04 489
11769.06 476
11770.09 486
11771.11 467
11772.14 465
11773.16 448
11774.19 455
11775.21 411
11776.24 435
11777.26 439
11778.29 437
11779.31 446
11780.34 453
11781.36 472
11782.39 429
11783.41 438
11784.44 440
11785.46 428
11786.49 461
11787.52 479
11788.54 403
11789.57 448
11790.59 457
11791.62 495
11792.64 444
11793.67 456
11794.69 490
11795.72 445
11796.75 455
11797.77 461
11798.80 478
11799.82 464
11800.85 423
11801.88 439
11802.90 422
11803.93 433
11804.96 463
11805.98 434
11807.01 423
11808.03 463
11809.06 437
11810.09 425
11811.11 405
11812.14 425
11813.17 427
11814.19 453
11815.22 441
11816.25 391
11817.27 387
11818.30 390
11819.33 436
11820.35 429
11821.38 422
11822.41 449
11823.44 382
11824.46 455
11825.49 469
11826.52 409
11827.54 401
11828.57 444
11829.60 432
11830.63 428
11831.65 422
11832.68 396
11833.71 421
11834.74 418
11835.76 410
11836.79 395
11837.82 397
11838.85 424
11839.87 432
11840.90 469
11841.93 437
11842.96 404
11843.99 423
11845.01 436
11846.04 419
11847.07 417
11848.10 479
11849.13 454
11850.15 402
11851.18 407
11852.21 460
11853.24 480
11854.27 402
11855.30 440
11856.33 433
11857.35 435
11858.38 455
11859.41 461
11860.44 429
11861.47 457
11862.50 489
11863.53 429
11864.55 438
11865.58 462
11866.61 454
11867.64 460
11868.67 501
11869.70 485
11870.73 462
11871.76 411
11872.79 426
11873.82 430
11874.85 460
11875.88 450
11876.90 440
11877.93 420
11878.96 501
11879.99 475
11881.02 488
11882.05 491
11883.08 485
11884.11 450
11885.14 424
11886.17 499
11887.20 446
11888.23 465
11889.26 488
11890.29 501
11891.32 496
11892.35 532
11893.38 522
11894.41 528
11895.44 499
11896.47 510
11897.50 559
11898.53 605
11899.56 600
11900.59 612
11901.62 629
11902.65 666
11903.68 686
11904.71 680
11905.75 633
11906.78 641
11907.81 621
11908.84 657
11909.87 670
11910.90 640
11911.93 667
11912.96 630
11913.99 649
11915.02 701
11916.05 618
11917.09 624
11918.12 568
11919.15 594
11920.18 617
11921.21 578
11922.24 548
11923.27 560
11924.30 638
11925.34 643
11926.37 635
11927.40 617
11928.43 701
11929.46 769
11930.49 839
11931.53 841
11932.56 920
11933.59 953
11934.62 953
11935.65 1025
11936.69 974
11937.72 838
11938.75 884
11939.78 849
11940.81 770
11941.85 691
11942.88 729
11943.91 655
11944.94 604
11945.98 608
11947.01 631
11948.04 601
11949.07 651
11950.11 607
11951.14 574
11952.17 580
11953.20 538
11954.24 579
11955.27 580
11956.30 555
11957.34 503
11958.37 549
11959.40 537
11960.43 482
11961.47 432
11962.50 462
11963.53 513
11964.57 488
11965.60 483
11966.63 488
11967.67 491
11968.70 474
11969.73 515
11970.77 530
11971.80 452
11972.83 469
11973.87 505
11974.90 473
11975.93 475
11976.97 456
11978.00 492
11979.04 452
11980.07 474
11981.10 458
11982.14 465
11983.17 476
11984.21 476
11985.24 444
11986.27 431
11987.31 466
11988.34 455
11989.38 437
11990.41 448
11991.45 496
11992.48 445
11993.51 466
11994.55 488
11995.58 476
11996.62 490
11997.65 470
11998.69 476
11999.72 511
12000.76 470
12001.79 499
12002.83 502
12003.86 500
12004.90 467
12005.93 511
12006.97 485
12008.00 456
12009.04 466
12010.07 466
12011.11 487
12012.14 557
12013.18 534
12014.21 495
12015.25 479
12016.28 532
12017.32 520
12018.35 535
12019.39 550
12020.43 561
12021.46 575
12022.50 566
12023.53 557
12024.57 525
12025.60 501
12026.64 519
12027.68 559
12028.71 557
12029.75 469
12030.78 543
12031.82 534
12032.86 488
12033.89 544
12034.93 539
12035.97 566
12037.00 551
12038.04 481
12039.07 525
12040.11 527
12041.15 495
12042.18 556
12043.22 524
12044.26 533
12045.29 496
12046.33 467
12047.37 439
12048.40 443
12049.44 480
12050.48 456
12051.52 457
12052.55 489
12053.59 473
12054.63 476
12055.66 458
12056.70 433
12057.74 475
12058.78 464
12059.81 454
12060.85 433
12061.89 455
12062.92 474
12063.96 437
12065.00 428
12066.04 462
12067.07 478
12068.11 464
12069.15 510
12070.19 528
12071.23 484
12072.26 413
12073.30 488
12074.34 507
12075.38 476
12076.42 435
12077.45 447
12078.49 454
12079.53 443
12080.57 441
12081.61 476
12082.64 438
12083.68 477
12084.72 488
12085.76 498
12086.80 490
12087.84 433
12088.88 477
12089.91 460
12090.95 501
12091.99 471
12093.03 511
12094.07 497
12095.11 447
12096.15 464
12097.19 463
12098.22 511
12099.26 459
12100.30 502
12101.34 558
12102.38 549
12103.42 466
12104.46 500
12105.50 472
12106.54 494
12107.58 496
12108.62 498
12109.66 465
12110.70 450
12111.74 513
12112.78 489
12113.81 421
12114.85 423
12115.89 440
12116.93 492
12117.97 491
12119.01 406
12120.05 401
12121.09 427
12122.13 437
12123.17 414
12124.21 402
12125.25 407
12126.29 412
12127.33 387
12128.37 404
12129.42 379
12130.46 372
12131.50 388
12132.54 399
12133.58 374
12134.62 381
12135.66 407
12136.70 426
12137.74 402
12138.78 390
12139.82 383
12140.86 363
12141.90 354
12142.94 388
12143.98 370
12145.03 414
12146.07 432
12147.11 411
12148.15 383
12149.19 425
12150.23 446
12151.27 392
12152.31 346
12153.35 423
12154.40 399
12155.44 380
12156.48 398
12157.52 394
12158.56 395
12159.60 366
12160.65 369
12161.69 331
12162.73 402
12163.77 370
12164.81 398
12165.85 405
12166.90 431
12167.94 382
12168.98 380
12170.02 394
12171.06 415
12172.11 404
12173.15 416
12174.19 432
12175.23 386
12176.28 363
12177.32 363
12178.36 449
12179.40 397
12180.45 356
12181.49 388
12182.53 371
12183.57 388
12184.62 359
12185.66 325
12186.70 373
12187.74 387
12188.79 408
12189.83 408
12190.87 373
12191.92 400
12192.96 365
12194.00 383
12195.05 392
12196.09 410
12197.13 458
12198.18 380
12199.22 353
12200.26 355
12201.31 377
12202.35 350
12203.39 377
12204.44 364
12205.48 378
12206.52 368
12207.57 356
12208.61 387
12209.65 390
12210.70 390
12211.74 390
12212.79 396
12213.83 388
12214.87 376
12215.92 376
12216.96 418
12218.01 394
12219.05 364
12220.09 408
12221.14 416
12222.18 437
12223.23 387
12224.27 389
12225.32 413
12226.36 460
12227.41 456
12228.45 430
12229.49 391
12230.54 418
12231.58 460
12232.63 445
12233.67 424
12234.72 440
12235.76 420
12236.81 402
12237.85 404
12238.90 380
12239.94 424
12240.99 423
12242.03 424
12243.08 395
12244.12 441
12245.17 421
12246.21 423
12247.26 385
12248.31 349
12249.35 422
12250.40 385
12251.44 426
12252.49 441
12253.53 441
12254.58 376
12255.62 414
12256.67 422
12257.72 367
12258.76 368
12259.81 383
12260.85 424
12261.90 390
12262.95 409
12263.99 355
12265.04 365
12266.08 381
12267.13 387
12268.18 373
12269.22 375
12270.27 317
12271.32 352
12272.36 398
12273.41 388
12274.46 331
12275.50 374
12276.55 357
12277.60 356
12278.64 391
12279.69 358
12280.74 359
12281.78 411
12282.83 376
12283.88 360
12284.92 396
12285.97 403
12287.02 393
12288.07 404
12289.11 384
12290.16 306
12291.21 362
12292.25 379
12293.30 367
12294.35 376
12295.40 368
12296.44 382
12297.49 367
12298.54 376
12299.59 323
12300.63 374
12301.68 366
12302.73 332
12303.78 321
12304.83 356
12305.87 385
12306.92 379
12307.97 426
12309.02 432
12310.07 391
12311.11 381
12312.16 379
12313.21 400
12314.26 420
12315.31 356
12316.35 360
12317.40 383
12318.45 343
12319.50 398
12320.55 380
12321.60 348
12322.65 389
12323.69 377
12324.74 362
12325.79 355
12326.84 323
12327.89 353
12328.94 350
12329.99 349
12331.04 388
12332.09 345
12333.13 348
12334.18 346
12335.23 386
12336.28 382
12337.33 338
12338.38 376
12339.43 385
12340.48 324
12341.53 343
12342.58 371
12343.63 386
12344.68 366
12345.73 367
12346.78 384
12347.83 400
12348.88 378
12349.93 352
12350.98 357
12352.03 321
12353.07 349
12354.12 362
12355.17 370
12356.22 409
12357.28 387
12358.33 358
12359.38 362
12360.43 379
12361.48 375
12362.53 353
12363.58 391
12364.63 382
12365.68 347
12366.73 316
12367.78 374
12368.83 380
12369.88 401
12370.93 330
12371.98 344
12373.03 371
12374.08 376
12375.13 346
12376.18 338
12377.24 357
12378.29 378
12379.34 364
12380.39 359
12381.44 347
12382.49 411
12383.54 432
12384.59 411
12385.64 391
12386.70 374
12387.75 415
12388.80 436
12389.85 391
12390.90 394
12391.95 341
12393.00 349
12394.06 357
12395.11 374
12396.16 394
12397.21 403
12398.26 382
12399.32 371
12400.37 401
12401.42 365
12402.47 390
12403.52 401
12404.58 411
12405.63 396
12406.68 375
12407.73 383
12408.78 394
12409.84 396
12410.89 411
12411.94 400
12412.99 374
12414.05 399
12415.10 390
12416.15 439
12417.20 401
12418.26 358
12419.31 375
12420.36 410
12421.42 398
12422.47 367
12423.52 388
12424.57 372
12425.63 351
12426.68 377
12427.73 400
12428.79 400
12429.84 391
12430.89 389
12431.95 404
12433.00 377
12434.05 392
12435.11 428
12436.16 400
12437.21 428
12438.27 427
12439.32 412
12440.37 428
12441.43 408
12442.48 414
12443.54 404
12444.59 486
12445.64 425
12446.70 401
12447.75 427
12448.80 402
12449.86 391
12450.91 449
12451.97 442
12453.02 397
12454.08 404
12455.13 411
12456.18 418
12457.24 422
12458.29 438
12459.35 414
12460.40 375
12461.46 398
12462.51 407
12463.57 374
12464.62 392
12465.67 443
12466.73 456
12467.78 424
12468.84 426
12469.89 403
12470.95 453
12472.00 449
12473.06 470
12474.11 448
12475.17 476
12476.22 488
12477.28 480
12478.33 498
12479.39 493
12480.45 571
12481.50 522
12482.56 534
12483.61 457
12484.67 506
12485.72 531
12486.78 573
12487.83 535
12488.89 543
12489.95 631
12491.00 680
12492.06 802
12493.11 828
12494.17 943
12495.22 1065
12496.28 1128
12497.34 1126
12498.39 1169
12499.45 1202
12500.50 1170
12501.56 1084
12502.62 943
12503.67 821
12504.73 828
12505.79 790
12506.84 689
12507.90 654
12508.96 586
12510.01 568
12511.07 562
12512.13 519
12513.18 490
12514.24 512
12515.30 531
12516.35 511
12517.41 457
12518.47 483
12519.52 465
12520.58 512
12521.64 512
12522.70 465
12523.75 448
12524.81 509
12525.87 506
12526.92 527
12527.98 475
12529.04 441
12530.10 513
12531.15 478
12532.21 463
12533.27 448
12534.33 480
12535.38 488
12536.44 482
12537.50 531
12538.56 507
12539.62 482
12540.67 444
12541.73 483
12542.79 449
12543.85 472
12544.91 454
12545.96 454
12547.02 445
12548.08 440
12549.14 421
12550.20 448
12551.25 410
12552.31 406
12553.37 399
12554.43 447
12555.49 453
12556.55 442
12557.61 450
12558.66 433
12559.72 421
12560.78 485
12561.84 467
12562.90 480
12563.96 477
12565.02 480
12566.08 474
12567.14 478
12568.19 474
12569.25 492
12570.31 473
12571.37 507
12572.43 516
12573.49 562
12574.55 569
12575.61 649
12576.67 602
12577.73 674
12578.79 665
12579.85 610
12580.91 649
12581.97 667
12583.03 626
12584.09 599
12585.15 521
12586.20 533
12587.26 524
12588.32 544
12589.38 543
12590.44 493
12591.50 463
12592.56 512
12593.62 538
12594.69 486
12595.75 518
12596.81 561
12597.87 530
12598.93 518
12599.99 407
12601.05 454
12602.11 445
12603.17 488
12604.23 492
12605.29 454
12606.35 464
12607.41 464
12608.47 417
12609.53 471
12610.59 498
12611.65 487
12612.71 485
12613.78 456
12614.84 429
12615.90 432
12616.96 431
12618.02 439
12619.08 427
12620.14 470
12621.20 456
12622.27 408
12623.33 418
12624.39 403
12625.45 411
12626.51 407
12627.57 415
12628.63 419
12629.70 420
12630.76 407
12631.82 390
12632.88 356
12633.94 374
12635.00 374
12636.07 405
12637.13 398
12638.19 394
12639.25 390
12640.31 356
12641.38 435
12642.44 434
12643.50 424
12644.56 378
12645.63 404
12646.69 412
12647.75 379
12648.81 444
12649.88 453
12650.94 448
12652.00 441
12653.06 513
12654.13 462
12655.19 436
12656.25 456
12657.31 456
12658.38 439
12659.44 478
12660.50 461
12661.57 451
12662.63 390
12663.69 456
12664.76 443
12665.82 451
12666.88 387
12667.95 388
12669.01 429
12670.07 398
12671.14 407
12672.20 386
12673.26 384
12674.33 416
12675.39 416
12676.45 393
12677.52 408
12678.58 417
12679.64 448
12680.71 415
12681.77 414
12682.84 346
12683.90 369
12684.96 423
12686.03 421
12687.09 421
12688.16 387
12689.22 419
12690.28 396
12691.35 447
12692.41 399
12693.48 399
12694.54 359
12695.61 407
12696.67 376
12697.74 366
12698.80 392
12699.86 417
12700.93 373
12701.99 358
12703.06 360
12704.12 365
12705.19 360
12706.25 346
12707.32 395
12708.38 325
12709.45 349
12710.51 383
12711.58 384
12712.64 391
12713.71 384
12714.77 370
12715.84 369
12716.90 354
12717.97 360
12719.03 361
12720.10 307
12721.17 398
12722.23 329
12723.30 354
12724.36 328
12725.43 362
12726.49 371
12727.56 401
12728.63 339
12729.69 358
12730.76 338
12731.82 355
12732.89 341
12733.96 345
12735.02 405
12736.09 399
12737.15 401
12738.22 400
12739.29 369
12740.35 365
12741.42 416
12742.49 399
12743.55 401
12744.62 386
12745.68 423
12746.75 449
12747.82 403
12748.88 357
12749.95 300
12751.02 374
12752.09 361
12753.15 401
12754.22 362
12755.29 369
12756.35 355
12757.42 373
12758.49 357
12759.55 365
12760.62 369
12761.69 334
12762.76 339
12763.82 359
12764.89 429
12765.96 413
12767.03 359
12768.09 336
12769.16 335
12770.23 333
12771.30 309
12772.36 327
12773.43 360
12774.50 307
12775.57 309
12776.63 324
12777.70 319
12778.77 366
12779.84 360
12780.91 345
12781.97 325
12783.04 367
12784.11 393
12785.18 365
12786.25 334
12787.31 354
12788.38 360
12789.45 370
12790.52 315
12791.59 367
12792.66 351
12793.73 369
12794.79 331
12795.86 362
12796.93 364
12798.00 355
12799.07 351
12800.14 322
12801.21 359
12802.28 337
12803.34 374
12804.41 338
12805.48 354
12806.55 320
12807.62 356
12808.69 360
12809.76 337
12810.83 362
12811.90 344
12812.97 375
12814.04 360
12815.11 370
12816.18 360
12817.25 362
12818.31 349
12819.38 407
12820.45 376
12821.52 344
12822.59 389
12823.66 413
12824.73 369
12825.80 354
12826.87 376
12827.94 399
12829.01 326
12830.08 307
12831.15 326
12832.22 327
12833.29 320
12834.36 352
12835.43 381
12836.50 347
12837.57 312
12838.65 325
12839.72 319
12840.79 306
12841.86 329
12842.93 332
12844.00 317
12845.07 329
12846.14 320
12847.21 342
12848.28 346
12849.35 308
12850.42 307
12851.49 319
12852.57 327
12853.64 371
12854.71 257
12855.78 318
12856.85 282
12857.92 315
12858.99 314
12860.06 319
12861.13 293
12862.21 294
12863.28 315
12864.35 310
12865.42 304
12866.49 346
12867.56 313
12868.64 301
12869.71 317
12870.78 278
12871.85 321
12872.92 311
12874.00 328
12875.07 283
12876.14 342
12877.21 286
12878.28 322
12879.36 329
12880.43 317
12881.50 325
12882.57 347
12883.64 381
12884.72 344
12885.79 318
12886.86 328
12887.93 337
12889.01 320
12890.08 312
12891.15 269
12892.22 358
12893.30 325
12894.37 319
12895.44 295
12896.52 308
12897.59 322
12898.66 343
12899.73 319
12900.81 287
12901.88 303
12902.95 321
12904.03 274
12905.10 311
12906.17 329
12907.25 334
12908.32 343
12909.39 332
12910.47 309
12911.54 292
12912.61 280
12913.69 309
12914.76 319
12915.83 288
12916.91 280
12917.98 311
12919.06 298
12920.13 307
12921.20 287
12922.28 273
12923.35 268
12924.43 318
12925.50 292
12926.57 306
12927.65 288
12928.72 319
12929.80 309
12930.87 290
12931.95 329
12933.02 314
12934.09 315
12935.17 318
12936.24 323
12937.32 317
12938.39 342
12939.47 300
12940.54 292
12941.62 283
12942.69 288
12943.77 319
12944.84 306
12945.92 305
12946.99 310
12948.07 329
12949.14 311
12950.22 268
12951.29 281
12952.37 311
12953.44 268
12954.52 321
12955.59 239
12956.67 293
12957.74 340
12958.82 318
12959.89 286
12960.97 274
12962.04 310
12963.12 340
12964.20 310
12965.27 289
12966.35 292
12967.42 315
12968.50 326
12969.58 323
12970.65 324
12971.73 308
12972.80 364
12973.88 352
12974.96 328
12976.03 278
12977.11 315
12978.18 327
12979.26 285
12980.34 309
12981.41 312
12982.49 305
12983.57 292
12984.64 321
12985.72 312
12986.80 297
12987.87 344
12988.95 306
12990.03 324
12991.10 281
12992.18 294
12993.26 331
12994.33 347
12995.41 317
12996.49 272
12997.56 327
12998.64 355
12999.72 312
13000.80 317
13001.87 307
13002.95 335
13004.03 289
13005.11 318
13006.18 339
13007.26 306
13008.34 341
13009.42 363
13010.49 315
13011.57 306
13012.65 287
13013.73 333
13014.80 350
13015.88 357
13016.96 317
13018.04 330
13019.12 331
13020.19 315
13021.27 330
13022.35 331
13023.43 326
13024.51 280
13025.58 318
13026.66 322
13027.74 340
13028.82 315
13029.90 341
13030.98 338
13032.05 322
13033.13 310
13034.21 350
13035.29 310
13036.37 335
13037.45 307
13038.53 341
13039.61 300
13040.68 331
13041.76 341
13042.84 352
13043.92 342
13045.00 351
13046.08 336
13047.16 328
13048.24 326
13049.32 298
13050.40 306
13051.48 311
13052.55 304
13053.63 307
13054.71 354
13055.79 358
13056.87 343
13057.95 330
13059.03 322
13060.11 325
13061.19 315
13062.27 352
13063.35 319
13064.43 324
13065.51 300
13066.59 326
13067.67 336
13068.75 322
13069.83 325
13070.91 308
13071.99 294
13073.07 320
13074.15 303
13075.23 304
13076.31 308
13077.39 305
13078.47 333
13079.55 333
13080.63 305
13081.71 341
13082.79 306
13083.88 318
13084.96 311
13086.04 294
13087.12 303
13088.20 344
13089.28 331
13090.36 334
13091.44 298
13092.52 307
13093.60 300
13094.68 321
13095.77 291
13096.85 285
13097.93 311
13099.01 336
13100.09 306
13101.17 289
13102.25 304
13103.34 296
13104.42 330
13105.50 288
13106.58 307
13107.66 304
13108.74 337
13109.82 312
13110.91 315
13111.99 272
13113.07 283
13114.15 311
13115.23 295
13116.32 266
13117.40 314
13118.48 326
13119.56 312
13120.64 297
13121.73 297
13122.81 253
13123.89 288
13124.97 269
13126.06 310
13127.14 301
13128.22 295
13129.30 261
13130.39 306
13131.47 297
13132.55 259
13133.63 306
13134.72 273
13135.80 285
13136.88 294
13137.97 291
13139.05 301
13140.13 273
13141.21 275
13142.30 268
13143.38 280
13144.46 300
13145.55 269
13146.63 281
13147.71 280
13148.80 285
13149.88 316
13150.96 309
13152.05 270
13153.13 297
13154.21 300
13155.30 296
13156.38 313
13157.47 325
13158.55 297
13159.63 323
13160.72 297
13161.80 307
13162.88 318
13163.97 280
13165.05 304
13166.14 326
13167.22 288
13168.31 285
13169.39 287
13170.47 282
13171.56 284
13172.64 303
13173.73 324
13174.81 311
13175.90 298
13176.98 310
13178.06 310
13179.15 268
13180.23 294
13181.32 282
13182.40 310
13183.49 335
13184.57 283
13185.66 279
13186.74 293
13187.83 307
13188.91 325
13190.00 300
13191.08 312
13192.17 288
13193.25 307
13194.34 302
13195.42 298
13196.51 290
13197.59 270
13198.68 276
13199.77 286
13200.85 304
13201.94 314
13203.02 303
13204.11 277
13205.19 300
13206.28 261
13207.36 304
13208.45 332
13209.54 285
13210.62 282
13211.71 301
13212.79 297
13213.88 297
13214.97 310
13216.05 301
13217.14 281
13218.22 273
13219.31 300
13220.40 320
13221.48 325
13222.57 317
13223.66 286
13224.74 274
13225.83 294
13226.92 297
13228.00 344
13229.09 306
13230.18 308
13231.26 306
13232.35 318
13233.44 288
13234.52 295
13235.61 316
13236.70 286
13237.78 284
13238.87 308
13239.96 289
13241.05 303
13242.13 323
13243.22 295
13244.31 275
13245.39 255
13246.48 281
13247.57 304
13248.66 290
13249.74 305
13250.83 303
13251.92 337
13253.01 278
13254.10 306
13255.18 335
13256.27 319
13257.36 317
13258.45 302
13259.53 298
13260.62 314
13261.71 311
13262.80 357
13263.89 334
13264.97 300
13266.06 321
13267.15 345
13268.24 341
13269.33 326
13270.42 298
13271.50 325
13272.59 364
13273.68 314
13274.77 340
13275.86 305
13276.95 332
13278.04 333
13279.12 348
13280.21 344
13281.30 308
13282.39 317
13283.48 326
13284.57 331
13285.66 330
13286.75 338
13287.84 362
13288.93 366
13290.01 362
13291.10 379
13292.19 344
13293.28 363
13294.37 334
13295.46 316
13296.55 394
13297.64 373
13298.73 355
13299.82 364
13300.91 351
13302.00 376
13303.09 383
13304.18 371
13305.27 368
13306.36 372
13307.45 403
13308.54 338
13309.63 338
13310.72 379
13311.81 382
13312.90 389
13313.99 347
13315.08 333
13316.17 372
13317.26 358
13318.35 370
13319.44 397
13320.53 375
13321.62 428
13322.71 392
13323.80 346
13324.89 355
13325.98 383
13327.07 369
13328.16 354
13329.25 298
13330.35 315
13331.44 359
13332.53 381
13333.62 435
13334.71 358
13335.80 380
13336.89 379
13337.98 396
13339.07 390
13340.16 445
13341.26 424
13342.35 389
13343.44 399
13344.53 407
13345.62 402
13346.71 395
13347.80 437
13348.90 392
13349.99 391
13351.08 395
13352.17 387
13353.26 410
13354.36 418
13355.45 392
13356.54 406
13357.63 426
13358.72 413
13359.81 389
13360.91 393
13362.00 403
13363.09 412
13364.18 453
13365.28 465
13366.37 477
13367.46 474
13368.55 491
13369.65 481
13370.74 484
13371.83 483
13372.92 466
13374.02 436
13375.11 417
13376.20 438
13377.29 394
13378.39 400
13379.48 460
13380.57 435
13381.67 419
13382.76 426
13383.85 388
13384.94 401
13386.04 384
13387.13 408
13388.22 392
13389.32 393
13390.41 352
13391.50 375
13392.60 367
13393.69 382
13394.78 363
13395.88 360
13396.97 324
13398.06 313
13399.16 330
13400.25 341
13401.35 336
13402.44 335
13403.53 356
13404.63 360
13405.72 422
13406.82 343
13407.91 354
13409.00 343
13410.10 390
13411.19 319
13412.29 370
13413.38 323
13414.47 350
13415.57 387
13416.66 383
13417.76 329
13418.85 314
13419.95 350
13421.04 370
13422.14 345
13423.23 342
13424.33 372
13425.42 318
13426.51 374
13427.61 386
13428.70 370
13429.80 348
13430.89 331
13431.99 380
13433.08 350
13434.18 373
13435.27 367
13436.37 385
13437.46 375
13438.56 409
13439.66 397
13440.75 363
13441.85 369
13442.94 361
13444.04 367
13445.13 348
13446.23 364
13447.32 407
13448.42 414
13449.52 371
13450.61 318
13451.71 311
13452.80 400
13453.90 402
13454.99 389
13456.09 393
13457.19 388
13458.28 386
13459.38 438
13460.48 391
13461.57 383
13462.67 400
13463.76 425
13464.86 443
13465.96 405
13467.05 423
13468.15 413
13469.25 438
13470.34 391
13471.44 374
13472.54 416
13473.63 501
13474.73 419
13475.83 396
13476.92 387
13478.02 406
13479.12 398
13480.21 372
13481.31 405
13482.41 420
13483.50 381
13484.60 387
13485.70 412
13486.80 409
13487.89 428
13488.99 447
13490.09 488
13491.19 438
13492.28 423
13493.38 431
13494.48 466
13495.58 415
13496.67 453
13497.77 503
13498.87 489
13499.97 504
13501.06 525
13502.16 464
13503.26 506
13504.36 566
13505.46 551
13506.55 531
13507.65 490
13508.75 509
13509.85 478
13510.95 463
13512.05 416
13513.14 469
13514.24 439
13515.34 440
13516.44 428
13517.54 444
13518.64 400
13519.73 360
13520.83 420
13521.93 424
13523.03 387
13524.13 404
13525.23 437
13526.33 405
13527.43 351
13528.53 403
13529.62 411
13530.72 422
13531.82 394
13532.92 338
13534.02 325
13535.12 383
13536.22 351
13537.32 327
13538.42 371
13539.52 430
13540.62 373
13541.72 334
13542.82 370
13543.92 372
13545.01 377
13546.11 368
13547.21 338
13548.31 338
13549.41 350
13550.51 355
13551.61 365
13552.71 355
13553.81 333
13554.91 335
13556.01 347
13557.11 332
13558.21 320
13559.31 309
13560.41 360
13561.51 313
13562.61 359
13563.72 317
13564.82 327
13565.92 341
13567.02 348
13568.12 344
13569.22 318
13570.32 358
13571.42 351
13572.52 319
13573.62 320
13574.72 334
13575.82 343
13576.92 371
13578.02 327
13579.13 324
13580.23 346
13581.33 338
13582.43 354
13583.53 339
13584.63 312
13585.73 345
13586.83 373
13587.94 342
13589.04 378
13590.14 342
13591.24 315
13592.34 327
13593.44 357
13594.54 323
13595.65 343
13596.75 331
13597.85 371
13598.95 355
13600.05 327
13601.16 370
13602.26 332
13603.36 319
13604.46 346
13605.56 344
13606.67 348
13607.77 382
13608.87 378
13609.97 378
13611.07 403
13612.18 361
13613.28 333
13614.38 357
13615.48 369
13616.59 361
13617.69 347
13618.79 349
13619.89 312
13621.00 353
13622.10 406
13623.20 359
13624.31 356
13625.41 324
13626.51 354
13627.61 323
13628.72 335
13629.82 365
13630.92 375
13632.03 343
13633.13 350
13634.23 368
13635.34 374
13636.44 347
13637.54 362
13638.65 348
13639.75 342
13640.85 328
13641.96 333
13643.06 367
13644.16 372
13645.27 355
13646.37 350
13647.48 341
13648.58 328
13649.68 324
13650.79 324
13651.89 362
13653.00 347
13654.10 319
13655.20 356
13656.31 323
13657.41 324
13658.52 338
13659.62 348
13660.72 322
13661.83 346
13662.93 367
13664.04 328
13665.14 328
13666.25 365
13667.35 308
13668.46 335
13669.56 365
13670.67 324
13671.77 341
13672.88 354
13673.98 347
13675.09 371
13676.19 331
13677.30 305
13678.40 341
13679.51 354
13680.61 349
13681.72 340
13682.82 346
13683.93 328
13685.03 336
13686.14 305
13687.24 333
13688.35 325
13689.45 354
13690.56 332
13691.66 333
13692.77 332
13693.88 305
13694.98 350
13696.09 342
13697.19 342
13698.30 338
13699.40 341
13700.51 324
13701.62 347
13702.72 324
13703.83 297
13704.93 364
13706.04 388
13707.15 360
13708.25 331
13709.36 344
13710.47 331
13711.57 300
13712.68 310
13713.79 376
13714.89 356
13716.00 374
13717.11 349
13718.21 370
13719.32 383
13720.43 344
13721.53 360
13722.64 360
13723.75 344
13724.85 352
13725.96 413
13727.07 400
13728.17 374
13729.28 373
13730.39 372
13731.50 376
13732.60 399
13733.71 397
13734.82 391
13735.92 419
13737.03 440
13738.14 404
13739.25 413
13740.35 380
13741.46 387
13742.57 422
13743.68 448
13744.79 432
13745.89 452
13747.00 410
13748.11 379
13749.22 392
13750.32 392
13751.43 401
13752.54 392
13753.65 462
13754.76 492
13755.87 480
13756.97 464
13758.08 491
13759.19 432
13760.30 437
13761.41 457
13762.52 503
13763.62 503
13764.73 480
13765.84 503
13766.95 518
13768.06 572
13769.17 589
13770.28 649
13771.38 620
13772.49 675
13773.60 703
13774.71 716
13775.82 724
13776.93 725
13778.04 716
13779.15 713
13780.26 745
13781.37 742
13782.48 644
13783.58 606
13784.69 598
13785.80 536
13786.91 581
13788.02 564
13789.13 508
13790.24 510
13791.35 450
13792.46 441
13793.57 423
13794.68 441
13795.79 454
13796.90 443
13798.01 463
13799.12 465
13800.23 461
13801.34 476
13802.45 445
13803.56 430
13804.67 425
13805.78 413
13806.89 438
13808.00 429
13809.11 451
13810.22 455
13811.33 459
13812.44 410
13813.55 453
13814.66 446
13815.77 443
13816.88 487
13818.00 499
13819.11 467
13820.22 481
13821.33 412
13822.44 421
13823.55 397
13824.66 417
13825.77 404
13826.88 394
13827.99 413
13829.10 396
13830.22 385
13831.33 408
13832.44 371
13833.55 406
13834.66 411
13835.77 389
13836.88 402
13838.00 389
13839.11 404
13840.22 393
13841.33 377
13842.44 387
13843.55 367
13844.67 411
13845.78 425
13846.89 448
13848.00 408
13849.11 422
13850.23 444
13851.34 414
13852.45 395
13853.56 420
13854.67 415
13855.79 408
13856.90 416
13858.01 422
13859.12 444
13860.24 424
13861.35 461
13862.46 434
13863.57 452
13864.69 442
13865.80 500
13866.91 493
13868.02 500
13869.14 486
13870.25 481
13871.36 507
13872.47 478
13873.59 474
13874.70 468
13875.81 461
13876.93 416
13878.04 391
13879.15 457
13880.27 422
13881.38 405
13882.49 429
13883.61 409
13884.72 440
13885.83 440
13886.95 450
13888.06 387
13889.17 439
13890.29 418
13891.40 401
13892.51 403
13893.63 359
13894.74 411
13895.86 459
13896.97 449
13898.08 446
13899.20 432
13900.31 450
13901.43 403
13902.54 411
13903.65 469
13904.77 450
13905.88 377
13907.00 376
13908.11 429
13909.23 421
13910.34 432
13911.45 398
13912.57 431
13913.68 425
13914.80 399
13915.91 418
13917.03 424
13918.14 387
13919.26 431
13920.37 442
13921.49 437
13922.60 387
13923.72 420
13924.83 400
13925.95 401
13927.06 423
13928.18 425
13929.29 410
13930.41 420
13931.52 424
13932.64 473
13933.75 419
13934.87 408
13935.98 397
13937.10 408
13938.21 398
13939.33 406
13940.45 422
13941.56 364
13942.68 353
13943.79 387
13944.91 379
13946.03 373
13947.14 364
13948.26 369
13949.37 344
13950.49 370
13951.60 415
13952.72 381
13953.84 393
13954.95 340
13956.07 369
13957.19 381
13958.30 408
13959.42 393
13960.54 371
13961.65 382
13962.77 354
13963.88 369
13965.00 357
13966.12 380
13967.23 395
13968.35 409
13969.47 346
13970.59 374
13971.70 377
13972.82 368
13973.94 366
13975.05 340
13976.17 394
13977.29 408
13978.40 434
13979.52 369
13980.64 331
13981.76 402
13982.87 364
13983.99 375
13985.11 374
13986.23 332
13987.34 411
13988.46 414
13989.58 349
13990.70 348
13991.81 363
13992.93 398
13994.05 378
13995.17 365
13996.29 388
13997.40 381
13998.52 411
13999.64 454
14000.76 378
14001.88 408
14002.99 351
14004.11 414
14005.23 449
14006.35 414
14007.47 426
14008.58 395
14009.70 380
14010.82 368
14011.94 402
14013.06 385
14014.18 420
14015.30 429
14016.41 392
14017.53 448
14018.65 461
14019.77 460
14020.89 468
14022.01 418
14023.13 456
14024.25 477
14025.37 437
14026.48 433
14027.60 448
14028.72 470
14029.84 451
14030.96 413
14032.08 413
14033.20 411
14034.32 415
14035.44 429
14036.56 409
14037.68 416
14038.80 413
14039.92 405
14041.04 422
14042.16 416
14043.28 368
14044.40 399
14045.52 404
14046.64 435
14047.76 376
14048.88 346
14050.00 364
14051.12 369
14052.24 375
14053.36 366
14054.48 387
14055.60 385
14056.72 411
14057.84 397
14058.96 405
14060.08 388
14061.20 405
14062.32 453
14063.44 403
14064.56 389
14065.68 408
14066.80 392
14067.92 399
14069.04 402
14070.16 410
14071.28 409
14072.41 419
14073.53 396
14074.65 407
14075.77 418
14076.89 400
14078.01 408
14079.13 434
14080.25 430
14081.37 418
14082.50 452
14083.62 441
14084.74 424
14085.86 487
14086.98 479
14088.10 496
14089.23 535
14090.35 521
14091.47 493
14092.59 508
14093.71 515
14094.83 547
14095.96 521
14097.08 528
14098.20 534
14099.32 520
14100.44 508
14101.57 510
14102.69 600
14103.81 537
14104.93 524
14106.05 502
14107.18 509
14108.30 469
14109.42 471
14110.54 484
14111.67 456
14112.79 444
14113.91 441
14115.03 441
14116.16 413
14117.28 372
14118.40 346
14119.53 379
14120.65 375
14121.77 401
14122.89 408
14124.02 410
14125.14 395
14126.26 397
14127.39 401
14128.51 374
14129.63 363
14130.76 383
14131.88 358
14133.00 365
14134.13 338
14135.25 334
14136.37 371
14137.50 383
14138.62 371
14139.74 344
14140.87 348
14141.99 386
14143.11 317
14144.24 365
14145.36 344
14146.49 375
14147.61 384
14148.73 387
14149.86 348
14150.98 375
14152.11 356
14153.23 346
14154.35 364
14155.48 334
14156.60 317
14157.73 319
14158.85 332
14159.98 342
14161.10 329
14162.23 378
14163.35 356
14164.47 366
14165.60 353
14166.72 327
14167.85 327
14168.97 325
14170.10 332
14171.22 390
14172.35 383
14173.47 357
14174.60 340
14175.72 363
14176.85 339
14177.97 348
14179.10 332
14180.22 362
14181.35 369
14182.47 342
14183.60 345
14184.72 381
14185.85 360
14186.98 382
14188.10 366
14189.23 340
14190.35 356
14191.48 340
14192.60 327
14193.73 337
14194.86 335
14195.98 322
14197.11 339
14198.23 330
14199.36 283
14200.49 342
14201.61 330
14202.74 334
14203.86 306
14204.99 326
14206.12 344
14207.24 329
14208.37 305
14209.50 338
14210.62 319
14211.75 351
14212.87 367
14214.00 353
14215.13 307
14216.25 303
14217.38 285
14218.51 295
14219.63 313
14220.76 298
14221.89 316
14223.02 302
14224.14 281
14225.27 296
14226.40 315
14227.52 320
14228.65 366
14229.78 317
14230.91 302
14232.03 346
14233.16 318
14234.29 298
14235.41 325
14236.54 306
14237.67 330
14238.80 321
14239.92 301
14241.05 297
14242.18 331
14243.31 314
14244.44 329
14245.56 329
14246.69 317
14247.82 283
14248.95 293
14250.08 309
14251.20 299
14252.33 313
14253.46 318
14254.59 301
14255.72 295
14256.84 319
14257.97 350
14259.10 369
14260.23 316
14261.36 298
14262.49 310
14263.62 335
14264.74 312
14265.87 304
14267.00 315
14268.13 304
14269.26 302
14270.39 289
14271.52 264
14272.65 265
14273.77 290
14274.90 284
14276.03 266
14277.16 286
14278.29 308
14279.42 284
14280.55 305
14281.68 288
14282.81 288
14283.94 269
14285.07 294
14286.20 282
14287.33 274
14288.45 264
14289.58 299
14290.71 309
14291.84 279
14292.97 232
14294.10 248
14295.23 256
14296.36 286
14297.49 243
14298.62 282
14299.75 258
14300.88 260
14302.01 262
14303.14 281
14304.27 291
14305.40 328
14306.53 293
14307.66 266
14308.79 262
14309.92 260
14311.05 277
14312.19 284
14313.32 254
14314.45 262
14315.58 276
14316.71 264
14317.84 260
14318.97 257
14320.10 252
14321.23 288
14322.36 287
14323.49 246
14324.62 240
14325.75 240
14326.89 277
14328.02 257
14329.15 250
14330.28 223
14331.41 272
14332.54 258
14333.67 244
14334.80 243
14335.94 258
14337.07 284
14338.20 263
14339.33 236
14340.46 271
14341.59 260
14342.73 257
14343.86 245
14344.99 232
14346.12 245
14347.25 247
14348.38 262
14349.52 256
14350.65 246
14351.78 251
14352.91 240
14354.04 251
14355.18 224
14356.31 276
14357.44 261
14358.57 275
14359.71 266
14360.84 275
14361.97 279
14363.10 240
14364.24 246
14365.37 244
14366.50 218
14367.63 230
14368.77 249
14369.90 274
14371.03 259
14372.16 220
14373.30 214
14374.43 254
14375.56 238
14376.70 243
14377.83 225
14378.96 223
14380.10 251
14381.23 265
14382.36 279
14383.50 265
14384.63 210
14385.76 250
14386.90 266
14388.03 241
14389.16 224
14390.30 269
14391.43 254
14392.56 244
14393.70 256
14394.83 255
14395.97 273
14397.10 259
14398.23 219
14399.37 217
14400.50 222
14401.63 254
14402.77 262
14403.90 255
14405.04 277
14406.17 231
14407.31 236
14408.44 254
14409.57 273
14410.71 237
14411.84 262
14412.98 261
14414.11 245
14415.25 266
14416.38 305
14417.52 281
14418.65 248
14419.79 230
14420.92 238
14422.05 262
14423.19 254
14424.32 274
14425.46 234
14426.59 210
14427.73 240
14428.86 273
14430.00 246
14431.14 232
14432.27 254
14433.41 292
14434.54 244
14435.68 227
14436.81 237
14437.95 251
14439.08 252
14440.22 272
14441.35 235
14442.49 275
14443.63 286
14444.76 273
14445.90 268
14447.03 268
14448.17 241
14449.30 248
14450.44 266
14451.58 264
14452.71 280
14453.85 301
14454.98 277
14456.12 276
14457.26 253
14458.39 273
14459.53 274
14460.67 266
14461.80 235
14462.94 271
14464.08 266
14465.21 298
14466.35 261
14467.48 252
14468.62 258
14469.76 262
14470.90 267
14472.03 287
14473.17 247
14474.31 283
14475.44 284
14476.58 250
14477.72 270
14478.85 293
14479.99 258
14481.13 278
14482.27 277
14483.40 264
14484.54 267
14485.68 261
14486.81 269
14487.95 264
14489.09 263
14490.23 233
14491.36 248
14492.50 265
14493.64 239
14494.78 241
14495.92 241
14497.05 263
14498.19 223
14499.33 218
14500.47 253
14501.60 293
14502.74 250
14503.88 224
14505.02 250
14506.16 259
14507.30 260
14508.43 217
14509.57 260
14510.71 265
14511.85 254
14512.99 235
14514.13 257
14515.26 236
14516.40 262
14517.54 245
14518.68 236
14519.82 201
14520.96 213
14522.10 261
14523.23 244
14524.37 216
14525.51 233
14526.65 230
14527.79 245
14528.93 241
14530.07 240
14531.21 236
14532.35 255
14533.49 247
14534.63 280
14535.76 238
14536.90 246
14538.04 245
14539.18 249
14540.32 230
14541.46 238
14542.60 212
14543.74 231
14544.88 246
14546.02 212
14547.16 242
14548.30 233
14549.44 239
14550.58 231
14551.72 242
14552.86 260
14554.00 257
14555.14 269
14556.28 242
14557.42 284
14558.56 259
14559.70 211
14560.84 206
14561.98 227
14563.12 243
14564.26 237
14565.40 236
14566.54 230
14567.68 212
14568.82 215
14569.96 225
14571.11 242
14572.25 228
14573.39 260
14574.53 226
14575.67 221
14576.81 241
14577.95 232
14579.09 237
14580.23 250
14581.37 241
14582.52 262
14583.66 242
14584.80 272
14585.94 250
14587.08 223
14588.22 237
14589.36 242
14590.50 255
14591.65 265
14592.79 255
14593.93 241
14595.07 249
14596.21 260
14597.35 288
14598.50 254
14599.64 273
14600.78 283
14601.92 265
14603.06 250
14604.21 246
14605.35 239
14606.49 243
14607.63 261
14608.77 231
14609.92 256
14611.06 248
14612.20 276
14613.34 257
14614.49 275
14615.63 278
14616.77 230
14617.91 264
14619.06 277
14620.20 263
14621.34 263
14622.48 262
14623.63 318
14624.77 301
14625.91 275
14627.06 275
14628.20 246
14629.34 310
14630.48 285
14631.63 302
14632.77 295
14633.91 292
14635.06 291
14636.20 309
14637.34 290
14638.49 338
14639.63 353
14640.77 316
14641.92 296
14643.06 268
14644.20 280
14645.35 277
14646.49 303
14647.64 268
14648.78 277
14649.92 249
14651.07 267
14652.21 258
14653.35 300
14654.50 268
14655.64 279
14656.79 291
14657.93 271
14659.07 303
14660.22 248
14661.36 241
14662.51 239
14663.65 254
14664.80 233
14665.94 259
14667.09 245
14668.23 246
14669.37 254
14670.52 274
14671.66 260
14672.81 250
14673.95 287
14675.10 269
14676.24 246
14677.39 224
14678.53 226
14679.68 243
14680.82 265
14681.97 209
14683.11 224
14684.26 253
14685.40 242
14686.55 252
14687.69 210
14688.84 241
14689.98 237
14691.13 228
14692.27 217
14693.42 226
14694.57 236
14695.71 208
14696.86 210
14698.00 197
14699.15 213
14700.29 261
14701.44 232
14702.59 203
14703.73 218
14704.88 220
14706.02 191
14707.17 237
14708.32 230
14709.46 214
14710.61 209
14711.75 209
14712.90 228
14714.05 262
14715.19 200
14716.34 220
14717.49 236
14718.63 222
14719.78 246
14720.93 267
14722.07 247
14723.22 260
14724.37 226
14725.51 227
14726.66 222
14727.81 236
14728.95 211
14730.10 228
14731.25 232
14732.39 231
14733.54 206
14734.69 224
14735.84 239
14736.98 213
14738.13 258
14739.28 235
14740.42 222
14741.57 224
14742.72 242
14743.87 221
14745.01 227
14746.16 224
14747.31 215
14748.46 233
14749.61 214
14750.75 228
14751.90 249
14753.05 262
14754.20 234
14755.34 233
14756.49 201
14757.64 227
14758.79 222
14759.94 219
14761.08 219
14762.23 205
14763.38 218
14764.53 221
14765.68 240
14766.83 238
14767.97 231
14769.12 275
14770.27 227
14771.42 206
14772.57 254
14773.72 265
14774.87 251
14776.01 229
14777.16 222
14778.31 237
14779.46 247
14780.61 259
14781.76 269
14782.91 267
14784.06 276
14785.21 268
14786.36 288
14787.50 290
14788.65 255
14789.80 299
14790.95 283
14792.10 283
14793.25 269
14794.40 316
14795.55 281
14796.70 258
14797.85 277
14799.00 308
14800.15 314
14801.30 293
14802.45 285
14803.60 265
14804.75 310
14805.90 277
14807.05 290
14808.20 278
14809.35 287
14810.50 269
14811.65 256
14812.80 240
14813.95 268
14815.10 304
14816.25 263
14817.40 308
14818.55 278
14819.70 264
14820.85 290
14822.00 315
14823.15 272
14824.30 255
14825.45 309
14826.60 302
14827.75 245
14828.91 252
14830.06 255
14831.21 258
14832.36 273
14833.51 228
14834.66 241
14835.81 251
14836.96 263
14838.11 232
14839.26 254
14840.42 233
14841.57 237
14842.72 246
14843.87 215
14845.02 228
14846.17 203
14847.32 249
14848.48 210
14849.63 212
14850.78 218
14851.93 227
14853.08 223
14854.23 197
14855.39 204
14856.54 208
14857.69 236
14858.84 211
14859.99 198
14861.15 205
14862.30 183
14863.45 206
14864.60 231
14865.75 219
14866.91 204
14868.06 205
14869.21 207
14870.36 192
14871.52 201
14872.67 219
14873.82 191
14874.97 193
14876.13 191
14877.28 211
14878.43 204
14879.59 222
14880.74 204
14881.89 195
14883.04 217
14884.20 165
14885.35 193
14886.50 218
14887.66 206
14888.81 186
14889.96 216
14891.12 184
14892.27 180
14893.42 218
14894.58 212
14895.73 220
14896.88 194
14898.04 193
14899.19 177
14900.34 186
14901.50 199
14902.65 264
14903.80 196
14904.96 197
14906.11 205
14907.27 210
14908.42 189
14909.57 222
14910.73 178
14911.88 194
14913.04 183
14914.19 212
14915.34 214
14916.50 218
14917.65 200
14918.81 208
14919.96 220
14921.11 211
14922.27 192
14923.42 182
14924.58 216
14925.73 217
14926.89 203
14928.04 205
14929.20 201
14930.35 217
14931.51 183
14932.66 178
14933.82 208
14934.97 188
14936.13 194
14937.28 182
14938.44 227
14939.59 217
14940.75 212
14941.90 212
14943.06 202
14944.21 184
14945.37 199
14946.52 240
14947.68 242
14948.83 216
14949.99 231
14951.14 221
14952.30 220
14953.46 211
14954.61 211
14955.77 221
14956.92 212
14958.08 186
14959.24 208
14960.39 191
14961.55 245
14962.70 196
14963.86 168
14965.02 186
14966.17 186
14967.33 206
14968.48 214
14969.64 188
14970.80 215
14971.95 214
14973.11 201
14974.27 205
14975.42 181
14976.58 176
14977.74 190
14978.89 196
14980.05 187
14981.21 196
14982.36 174
14983.52 191
14984.68 185
14985.83 200
14986.99 177
14988.15 219
14989.30 185
14990.46 191
14991.62 206
14992.77 173
14993.93 210
14995.09 179
14996.25 173
14997.40 192
14998.56 198
14999.72 187
15000.88 203
15002.03 178
15003.19 177
15004.35 208
15005.51 195
15006.66 186
15007.82 183
15008.98 192
15010.14 172
15011.30 194
15012.45 175
15013.61 185
15014.77 194
15015.93 173
15017.09 163
15018.24 173
15019.40 162
15020.56 178
15021.72 185
15022.88 182
15024.04 148
15025.19 168
15026.35 159
15027.51 180
15028.67 181
15029.83 172
15030.99 190
15032.15 187
15033.30 163
15034.46 195
15035.62 199
15036.78 189
15037.94 188
15039.10 168
15040.26 175
15041.42 181
15042.58 179
15043.73 183
15044.89 197
15046.05 186
15047.21 184
15048.37 182
15049.53 174
15050.69 209
15051.85 166
15053.01 164
15054.17 188
15055.33 163
15056.49 169
15057.65 184
15058.81 186
15059.97 195
15061.13 161
15062.29 167
15063.45 203
15064.61 178
15065.77 197
15066.93 180
15068.09 173
15069.25 155
15070.41 165
15071.57 181
15072.73 163
15073.89 162
15075.05 174
15076.21 172
15077.37 184
15078.53 168
15079.69 169
15080.85 170
15082.01 154
15083.17 170
15084.33 178
15085.49 172
15086.65 193
15087.82 222
15088.98 188
15090.14 176
15091.30 167
15092.46 159
15093.62 182
15094.78 167
15095.94 181
15097.10 162
15098.27 193
15099.43 188
15100.59 152
15101.75 174
15102.91 191
15104.07 202
15105.23 183
15106.40 171
15107.56 183
15108.72 182
15109.88 154
15111.04 166
15112.20 149
15113.37 162
15114.53 174
15115.69 162
15116.85 156
15118.01 182
15119.18 164
15120.34 208
15121.50 195
15122.66 157
15123.82 162
15124.99 166
15126.15 156
15127.31 154
15128.47 181
15129.64 163
15130.80 174
15131.96 169
15133.12 159
15134.29 155
15135.45 182
15136.61 137
15137.77 143
15138.94 147
15140.10 166
15141.26 185
15142.43 180
15143.59 162
15144.75 162
15145.92 180
15147.08 166
15148.24 177
15149.41 165
15150.57 172
15151.73 163
15152.90 177
15154.06 198
15155.22 177
15156.39 172
15157.55 157
15158.71 181
15159.88 213
15161.04 160
15162.20 171
15163.37 167
15164.53 178
15165.70 196
15166.86 185
15168.02 165
15169.19 157
15170.35 171
15171.52 160
15172.68 150
15173.84 187
15175.01 182
15176.17 182
15177.34 199
15178.50 199
15179.66 175
15180.83 167
15181.99 176
15183.16 157
15184.32 193
15185.49 193
15186.65 193
15187.82 197
15188.98 184
15190.15 179
15191.31 188
15192.48 181
15193.64 166
15194.81 190
15195.97 235
15197.14 205
15198.30 164
15199.47 164
15200.63 214
15201.80 207
15202.96 191
15204.13 166
15205.29 182
15206.46 208
15207.62 169
15208.79 205
15209.96 198
15211.12 178
15212.29 205
15213.45 214
15214.62 191
15215.78 174
15216.95 154
15218.12 189
15219.28 203
15220.45 200
15221.61 180
15222.78 174
15223.95 188
15225.11 170
15226.28 197
15227.44 197
15228.61 202
15229.78 161
15230.94 173
15232.11 195
15233.28 200
15234.44 194
15235.61 235
15236.78 196
15237.94 210
15239.11 228
15240.28 215
15241.44 195
15242.61 216
15243.78 213
15244.94 198
15246.11 218
15247.28 220
15248.44 182
15249.61 189
15250.78 212
15251.95 214
15253.11 176
15254.28 191
15255.45 208
15256.61 169
15257.78 160
15258.95 149
15260.12 152
15261.28 165
15262.45 156
15263.62 167
15264.79 161
15265.95 179
15267.12 161
15268.29 160
15269.46 154
15270.63 193
15271.79 207
15272.96 162
15274.13 158
15275.30 144
15276.47 178
15277.63 163
15278.80 173
15279.97 174
15281.14 189
15282.31 204
15283.48 177
15284.64 150
15285.81 157
15286.98 167
15288.15 187
15289.32 159
15290.49 170
15291.66 180
15292.82 184
15293.99 165
15295.16 147
15296.33 161
15297.50 202
15298.67 206
15299.84 204
15301.01 155
15302.18 165
15303.35 191
15304.51 185
15305.68 178
15306.85 190
15308.02 189
15309.19 206
15310.36 177
15311.53 149
15312.70 187
15313.87 190
15315.04 187
15316.21 177
15317.38 171
15318.55 163
15319.72 168
15320.89 170
15322.06 152
15323.23 157
15324.40 143
15325.57 162
15326.74 180
15327.91 178
15329.08 167
15330.25 151
15331.42 160
15332.59 139
15333.76 163
15334.93 164
15336.10 161
15337.27 174
15338.44 149
15339.61 185
15340.78 185
15341.95 205
15343.12 183
15344.29 182
15345.47 187
15346.64 184
15347.81 160
15348.98 140
15350.15 147
15351.32 179
15352.49 162
15353.66 182
15354.83 177
15356.00 164
15357.18 174
15358.35 163
15359.52 186
15360.69 189
15361.86 172
15363.03 175
15364.20 181
15365.38 175
15366.55 160
15367.72 174
15368.89 157
15370.06 153
15371.23 163
15372.41 181
15373.58 207
15374.75 174
15375.92 171
15377.09 147
15378.26 180
15379.44 172
15380.61 179
15381.78 194
15382.95 182
15384.13 179
15385.30 169
15386.47 175
15387.64 157
15388.82 157
15389.99 185
15391.16 183
15392.33 157
15393.51 186
15394.68 164
15395.85 185
15397.02 183
15398.20 158
15399.37 161
15400.54 145
15401.71 170
15402.89 193
15404.06 176
15405.23 161
15406.41 179
15407.58 137
15408.75 168
15409.93 160
15411.10 157
15412.27 205
15413.45 165
15414.62 165
15415.79 166
15416.97 184
15418.14 161
15419.31 179
15420.49 172
15421.66 168
15422.84 134
15424.01 131
15425.18 168
15426.36 132
15427.53 138
15428.70 161
15429.88 153
15431.05 163
15432.23 157
15433.40 163
15434.57 193
15435.75 157
15436.92 145
15438.10 142
15439.27 140
15440.45 182
15441.62 148
15442.80 166
15443.97 138
15445.14 144
15446.32 168
15447.49 157
15448.67 164
15449.84 153
15451.02 197
15452.19 162
15453.37 147
15454.54 151
15455.72 179
15456.89 165
15458.07 170
15459.24 154
15460.42 160
15461.59 173
15462.77 162
15463.94 131
15465.12 150
15466.29 177
15467.47 163
15468.65 168
15469.82 186
15471.00 166
15472.17 168
15473.35 169
15474.52 175
15475.70 142
15476.88 186
15478.05 192
15479.23 193
15480.40 152
15481.58 158
15482.76 179
15483.93 153
15485.11 163
15486.28 164
15487.46 158
15488.64 172
15489.81 164
15490.99 148
15492.16 159
15493.34 162
15494.52 166
15495.69 157
15496.87 140
15498.05 152
15499.22 157
15500.40 176
15501.58 147
15502.75 141
15503.93 158
15505.11 169
15506.28 146
15507.46 130
15508.64 160
15509.82 162
15510.99 147
15512.17 158
15513.35 172
15514.52 166
15515.70 161
15516.88 191
15518.06 166
15519.23 163
15520.41 139
15521.59 171
15522.77 171
15523.94 158
15525.12 162
15526.30 157
15527.48 167
15528.65 164
15529.83 183
15531.01 165
15532.19 165
15533.37 157
15534.54 157
15535.72 185
15536.90 143
15538.08 153
15539.26 191
15540.44 171
15541.61 180
15542.79 170
15543.97 176
15545.15 138
15546.33 195
15547.51 155
15548.68 155
15549.86 147
15551.04 171
15552.22 183
15553.40 182
15554.58 152
15555.76 162
15556.93 170
15558.11 181
15559.29 177
15560.47 177
15561.65 180
15562.83 161
15564.01 144
15565.19 143
15566.37 154
15567.55 183
15568.73 205
15569.91 193
15571.08 141
15572.26 167
15573.44 183
15574.62 150
15575.80 151
15576.98 154
15578.16 164
15579.34 173
15580.52 137
15581.70 169
15582.88 158
15584.06 187
15585.24 182
15586.42 167
15587.60 193
15588.78 170
15589.96 187
15591.14 157
15592.32 204
15593.50 167
15594.68 172
15595.86 207
15597.04 189
15598.22 168
15599.40 151
15600.58 189
15601.76 204
15602.95 198
15604.13 179
15605.31 188
15606.49 192
15607.67 185
15608.85 202
15610.03 154
15611.21 183
15612.39 191
15613.57 211
15614.75 202
15615.93 192
15617.12 173
15618.30 156
15619.48 164
15620.66 173
15621.84 190
15623.02 187
15624.20 218
15625.38 172
15626.57 179
15627.75 232
15628.93 232
15630.11 229
15631.29 191
15632.47 194
15633.66 214
15634.84 210
15636.02 189
15637.20 277
15638.38 235
15639.57 199
15640.75 192
15641.93 200
15643.11 204
15644.29 244
15645.48 230
15646.66 244
15647.84 250
15649.02 227
15650.21 212
15651.39 212
15652.57 222
15653.75 243
15654.94 238
15656.12 231
15657.30 262
15658.48 244
15659.67 244
15660.85 249
15662.03 217
15663.22 221
15664.40 211
15665.58 243
15666.76 226
15667.95 234
15669.13 229
15670.31 255
15671.50 272
15672.68 271
15673.86 238
15675.05 238
15676.23 250
15677.41 236
15678.60 205
15679.78 274
15680.96 254
15682.15 200
15683.33 209
15684.51 206
15685.70 212
15686.88 199
15688.07 215
15689.25 193
15690.43 229
15691.62 243
15692.80 218
15693.99 204
15695.17 179
15696.35 210
15697.54 202
15698.72 222
15699.91 213
15701.09 185
15702.28 192
15703.46 203
15704.64 200
15705.83 187
15707.01 203
15708.20 205
15709.38 243
15710.57 218
15711.75 222
15712.94 219
15714.12 202
15715.31 218
15716.49 225
15717.68 215
15718.86 241
15720.05 214
15721.23 222
15722.42 208
15723.60 238
15724.79 219
15725.97 207
15727.16 243
15728.34 235
15729.53 232
15730.71 222
15731.90 221
15733.08 244
15734.27 230
15735.46 276
15736.64 267
15737.83 275
15739.01 248
15740.20 239
15741.39 234
15742.57 247
15743.76 254
15744.94 270
15746.13 266
15747.31 276
15748.50 251
15749.69 263
15750.87 270
15752.06 272
15753.25 229
15754.43 257
15755.62 274
15756.81 292
15757.99 297
15759.18 276
15760.36 294
15761.55 242
15762.74 244
15763.92 284
15765.11 270
15766.30 280
15767.49 297
15768.67 257
15769.86 233
15771.05 255
15772.23 248
15773.42 248
15774.61 245
15775.79 251
15776.98 276
15778.17 257
15779.36 260
15780.54 251
15781.73 232
15782.92 243
15784.11 287
15785.29 275
15786.48 264
15787.67 242
15788.86 248
15790.04 245
15791.23 253
15792.42 227
15793.61 214
15794.79 231
15795.98 231
15797.17 235
15798.36 258
15799.55 255
15800.73 278
15801.92 246
15803.11 234
15804.30 246
15805.49 217
15806.68 202
15807.86 213
15809.05 209
15810.24 220
15811.43 204
15812.62 228
15813.81 214
15815.00 185
15816.18 182
15817.37 207
15818.56 193
15819.75 239
15820.94 226
15822.13 213
15823.32 231
15824.51 200
15825.70 215
15826.88 203
15828.07 210
15829.26 191
15830.45 199
15831.64 208
15832.83 226
15834.02 201
15835.21 186
15836.40 217
15837.59 218
15838.78 218
15839.97 199
15841.16 199
15842.35 193
15843.54 178
15844.73 192
15845.92 168
15847.11 177
15848.30 192
15849.49 213
15850.68 215
15851.87 189
15853.06 197
15854.25 226
15855.44 207
15856.63 187
15857.82 180
15859.01 196
15860.20 203
15861.39 193
15862.58 210
15863.77 215
15864.96 215
15866.15 215
15867.34 219
15868.53 224
15869.72 215
15870.91 196
15872.10 205
15873.29 211
15874.48 202
15875.68 199
15876.87 197
15878.06 200
15879.25 207
15880.44 206
15881.63 186
15882.82 200
15884.01 186
15885.20 207
15886.40 246
15887.59 196
15888.78 195
15889.97 215
15891.16 227
15892.35 195
15893.54 200
15894.74 218
15895.93 197
15897.12 187
15898.31 206
15899.50 207
15900.70 204
15901.89 222
15903.08 191
15904.27 208
15905.46 216
15906.66 226
15907.85 198
15909.04 194
15910.23 216
15911.42 220
15912.62 214
15913.81 207
15915.00 222
15916.19 233
15917.39 209
15918.58 241
15919.77 207
15920.96 225
15922.16 240
15923.35 185
15924.54 204
15925.73 190
15926.93 248
15928.12 214
15929.31 228
15930.51 231
15931.70 251
15932.89 268
15934.09 257
15935.28 209
15936.47 210
15937.67 203
15938.86 249
15940.05 237
15941.25 218
15942.44 210
15943.63 191
15944.83 211
15946.02 257
15947.21 234
15948.41 201
15949.60 207
15950.79 207
15951.99 210
15953.18 213
15954.38 182
15955.57 199
15956.76 233
15957.96 199
15959.15 210
15960.35 208
15961.54 190
15962.73 214
15963.93 188
15965.12 183
15966.32 207
15967.51 194
15968.71 160
15969.90 187
15971.09 174
15972.29 148
15973.48 188
15974.68 193
15975.87 213
15977.07 197
15978.26 195
15979.46 214
15980.65 194
15981.85 187
15983.04 177
15984.24 195
15985.43 190
15986.63 208
15987.82 175
15989.02 168
15990.21 183
15991.41 172
15992.60 149
15993.80 175
15994.99 149
15996.19 162
15997.39 159
15998.58 189
15999.78 166
16000.97 151
16002.17 187
16003.36 194
16004.56 184
16005.76 168
16006.95 165
16008.15 182
16009.34 190
16010.54 160
16011.73 178
16012.93 146
16014.13 182
16015.32 157
16016.52 167
16017.72 155
16018.91 141
16020.11 178
16021.30 153
16022.50 159
16023.70 155
16024.89 181
16026.09 180
16027.29 155
16028.48 147
16029.68 165
16030.88 166
16032.07 184
16033.27 186
16034.47 191
16035.67 195
16036.86 208
16038.06 189
16039.26 168
16040.45 145
16041.65 176
16042.85 162
16044.04 160
16045.24 167
16046.44 144
16047.64 163
16048.83 145
16050.03 161
16051.23 182
16052.43 161
16053.62 155
16054.82 169
16056.02 196
16057.22 185
16058.42 161
16059.61 170
16060.81 169
16062.01 168
16063.21 153
16064.41 144
16065.60 145
16066.80 148
16068.00 168
16069.20 192
16070.40 172
16071.59 153
16072.79 150
16073.99 165
16075.19 168
16076.39 184
16077.59 180
16078.78 154
16079.98 163
16081.18 154
16082.38 147
16083.58 172
16084.78 157
16085.98 167
16087.18 162
16088.37 187
16089.57 166
16090.77 181
16091.97 193
16093.17 152
16094.37 171
16095.57 160
16096.77 181
16097.97 182
16099.17 180
16100.37 161
16101.57 168
16102.77 157
16103.96 168
16105.16 167
16106.36 171
16107.56 175
16108.76 151
16109.96 158
16111.16 160
16112.36 176
16113.56 143
16114.76 166
16115.96 170
16117.16 155
16118.36 154
16119.56 158
16120.76 177
16121.96 139
16123.16 151
16124.36 160
16125.56 145
16126.76 162
16127.96 159
16129.16 140
16130.37 165
16131.57 163
16132.77 155
16133.97 145
16135.17 137
16136.37 154
16137.57 143
16138.77 137
16139.97 168
16141.17 157
16142.37 163
16143.57 150
16144.77 162
16145.98 172
16147.18 146
16148.38 159
16149.58 161
16150.78 156
16151.98 160
16153.18 147
16154.38 158
16155.59 160
16156.79 153
16157.99 131
16159.19 130
16160.39 143
16161.59 163
16162.80 164
16164.00 157
16165.20 142
16166.40 146
16167.60 165
16168.80 156
16170.01 153
16171.21 169
16172.41 176
16173.61 179
16174.81 130
16176.02 152
16177.22 173
16178.42 156
16179.62 144
16180.83 158
16182.03 166
16183.23 166
16184.43 157
16185.64 183
16186.84 179
16188.04 144
16189.24 160
16190.45 152
16191.65 164
16192.85 142
16194.06 151
16195.26 166
16196.46 166
16197.66 135
16198.87 145
16200.07 162
16201.27 161
16202.48 150
16203.68 152
16204.88 144
16206.09 155
16207.29 149
16208.49 168
16209.70 159
16210.90 153
16212.10 175
16213.31 175
16214.51 157
16215.71 181
16216.92 200
16218.12 196
16219.33 166
16220.53 166
16221.73 152
16222.94 146
16224.14 172
16225.35 159
16226.55 170
16227.75 150
16228.96 159
16230.16 166
16231.37 162
16232.57 167
16233.77 148
16234.98 172
16236.18 184
16237.39 191
16238.59 175
16239.80 204
16241.00 155
16242.21 181
16243.41 163
16244.62 161
16245.82 177
16247.03 178
16248.23 198
16249.44 181
16250.64 168
16251.85 161
16253.05 178
16254.26 190
16255.46 187
16256.67 181
16257.87 183
16259.08 182
16260.28 165
16261.49 150
16262.69 181
16263.90 167
16265.10 171
16266.31 205
16267.51 174
16268.72 162
16269.93 172
16271.13 201
16272.34 169
16273.54 160
16274.75 156
16275.96 199
16277.16 190
16278.37 203
16279.57 168
16280.78 191
16281.99 165
16283.19 169
16284.40 214
16285.60 193
16286.81 206
16288.02 204
16289.22 198
16290.43 207
16291.64 199
16292.84 182
16294.05 222
16295.26 175
16296.46 186
16297.67 219
16298.88 224
16300.08 189
16301.29 230
16302.50 212
16303.70 206
16304.91 210
16306.12 239
16307.32 239
16308.53 202
16309.74 191
16310.95 210
16312.15 237
16313.36 203
16314.57 196
16315.78 215
16316.98 219
16318.19 233
16319.40 201
16320.61 191
16321.81 224
16323.02 187
16324.23 235
16325.44 223
16326.64 191
16327.85 212
16329.06 189
16330.27 186
16331.48 183
16332.68 158
16333.89 201
16335.10 202
16336.31 171
16337.52 189
16338.72 168
16339.93 176
16341.14 187
16342.35 226
16343.56 168
16344.77 167
16345.98 172
16347.18 164
16348.39 175
16349.60 166
16350.81 149
16352.02 172
16353.23 172
16354.44 149
16355.65 176
16356.85 172
16358.06 163
16359.27 168
16360.48 185
16361.69 171
16362.90 140
16364.11 171
16365.32 155
16366.53 141
16367.74 135
16368.95 141
16370.16 167
16371.36 156
16372.57 169
16373.78 157
16374.99 136
16376.20 153
16377.41 176
16378.62 185
16379.83 175
16381.04 161
16382.25 147
16383.46 164
16384.67 168
16385.88 150
16387.09 134
16388.30 155
16389.51 141
16390.72 150
16391.93 141
16393.14 167
16394.35 153
16395.56 159
16396.77 174
16397.98 165
16399.19 154
16400.41 152
16401.62 148
16402.83 158
16404.04 142
16405.25 168
16406.46 184
16407.67 150
16408.88 141
16410.09 128
16411.30 149
16412.51 153
16413.72 156
16414.94 170
16416.15 175
16417.36 159
16418.57 143
16419.78 133
16420.99 150
16422.20 148
16423.41 136
16424.63 143
16425.84 145
16427.05 146
16428.26 157
16429.47 149
16430.68 153
16431.90 142
16433.11 154
16434.32 155
16435.53 159
16436.74 144
16437.95 139
16439.17 128
16440.38 139
16441.59 131
16442.80 132
16444.01 151
16445.23 141
16446.44 132
16447.65 125
16448.86 134
16450.08 162
16451.29 139
16452.50 138
16453.71 134
16454.93 150
16456.14 144
16457.35 147
16458.56 159
16459.78 131
16460.99 164
16462.20 174
16463.42 165
16464.63 150
16465.84 145
16467.05 123
16468.27 146
16469.48 142
16470.69 132
16471.91 165
16473.12 136
16474.33 137
16475.55 129
16476.76 132
16477.97 143
16479.19 135
16480.40 158
16481.61 183
16482.83 158
16484.04 130
16485.25 137
16486.47 160
16487.68 145
16488.90 138
16490.11 144
16491.32 122
16492.54 123
16493.75 121
16494.97 151
16496.18 120
16497.39 146
16498.61 153
16499.82 151
16501.04 141
16502.25 138
16503.47 140
16504.68 128
16505.89 156
16507.11 124
16508.32 141
16509.54 153
16510.75 142
16511.97 133
16513.18 134
16514.40 150
16515.61 125
16516.83 152
16518.04 144
16519.26 139
16520.47 150
16521.69 127
16522.90 141
16524.12 123
16525.33 133
16526.55 146
16527.76 134
16528.98 127
16530.19 100
16531.41 151
16532.62 123
16533.84 124
16535.05 131
16536.27 135
16537.49 144
16538.70 125
16539.92 140
16541.13 127
16542.35 139
16543.56 140
16544.78 134
16546.00 138
16547.21 130
16548.43 152
16549.64 125
16550.86 126
16552.08 129
16553.29 131
16554.51 133
16555.73 99
16556.94 120
16558.16 120
16559.37 117
16560.59 110
16561.81 125
16563.02 115
16564.24 130
16565.46 176
16566.67 121
16567.89 155
16569.11 136
16570.32 141
16571.54 118
16572.76 141
16573.98 133
16575.19 131
16576.41 161
16577.63 134
16578.84 128
16580.06 135
16581.28 148
16582.50 142
16583.71 142
16584.93 140
16586.15 157
16587.36 145
16588.58 129
16589.80 128
16591.02 145
16592.24 136
16593.45 110
16594.67 106
16595.89 139
16597.11 162
16598.32 134
16599.54 126
16600.76 125
16601.98 147
16603.20 131
16604.41 139
16605.63 133
16606.85 134
16608.07 132
16609.29 125
16610.51 107
16611.72 128
16612.94 112
16614.16 128
16615.38 116
16616.60 113
16617.82 104
16619.03 127
16620.25 125
16621.47 135
16622.69 144
16623.91 112
16625.13 130
16626.35 104
16627.57 105
16628.79 93
16630.00 125
16631.22 117
16632.44 122
16633.66 103
16634.88 120
16636.10 131
16637.32 154
16638.54 141
16639.76 127
16640.98 125
16642.20 134
16643.42 135
16644.64 126
16645.86 128
16647.08 121
16648.30 155
16649.51 154
16650.73 143
16651.95 111
16653.17 149
16654.39 137
16655.61 129
16656.83 108
16658.05 134
16659.27 153
16660.49 159
16661.71 127
16662.93 138
16664.16 135
16665.38 135
16666.60 139
16667.82 139
16669.04 143
16670.26 128
16671.48 117
16672.70 110
16673.92 125
16675.14 114
16676.36 138
16677.58 132
16678.80 115
16680.02 124
16681.24 128
16682.46 123
16683.69 101
16684.91 131
16686.13 129
16687.35 118
16688.57 128
16689.79 107
16691.01 125
16692.23 155
16693.46 125
16694.68 110
16695.90 122
16697.12 140
16698.34 124
16699.56 126
16700.78 150
16702.01 137
16703.23 142
16704.45 134
16705.67 112
16706.89 110
16708.12 136
16709.34 123
16710.56 115
16711.78 104
16713.00 130
16714.23 135
16715.45 110
16716.67 142
16717.89 115
16719.11 130
16720.34 122
16721.56 117
16722.78 121
16724.00 105
16725.23 119
16726.45 120
16727.67 118
16728.89 100
16730.12 136
16731.34 125
16732.56 112
16733.79 94
16735.01 115
16736.23 114
16737.45 125
16738.68 116
16739.90 125
16741.12 128
16742.35 134
16743.57 136
16744.79 131
16746.02 99
16747.24 122
16748.46 115
16749.69 112
16750.91 131
16752.13 124
16753.36 145
16754.58 144
16755.80 133
16757.03 123
16758.25 139
16759.48 123
16760.70 140
16761.92 110
16763.15 134
16764.37 121
16765.60 150
16766.82 131
16768.04 118
16769.27 114
16770.49 116
16771.72 103
16772.94 117
16774.16 119
16775.39 116
16776.61 120
16777.84 109
16779.06 134
16780.29 91
16781.51 134
16782.74 127
16783.96 121
16785.19 125
16786.41 160
16787.64 162
16788.86 152
16790.09 124
16791.31 119
16792.54 109
16793.76 119
16794.99 132
16796.21 133
16797.44 160
16798.66 109
16799.89 123
16801.11 117
16802.34 135
16803.56 117
16804.79 112
16806.01 127
16807.24 122
16808.46 116
16809.69 133
16810.92 142
16812.14 122
16813.37 121
16814.59 121
16815.82 131
16817.04 124
16818.27 129
16819.50 120
16820.72 107
16821.95 108
16823.17 107
16824.40 125
16825.63 130
16826.85 117
16828.08 99
16829.31 153
16830.53 143
16831.76 123
16832.99 115
16834.21 135
16835.44 129
16836.67 147
16837.89 141
16839.12 138
16840.35 135
16841.57 138
16842.80 143
16844.03 122
16845.25 129
16846.48 147
16847.71 129
16848.93 156
16850.16 154
16851.39 161
16852.62 131
16853.84 106
16855.07 128
16856.30 131
16857.52 127
16858.75 130
16859.98 109
16861.21 153
16862.43 126
16863.66 155
16864.89 179
16866.12 143
16867.35 147
16868.57 135
16869.80 149
16871.03 132
16872.26 145
16873.48 154
16874.71 139
16875.94 142
16877.17 145
16878.40 173
16879.63 161
16880.85 139
16882.08 160
16883.31 142
16884.54 149
16885.77 160
16887.00 169
16888.22 164
16889.45 149
16890.68 161
16891.91 156
16893.14 177
16894.37 144
16895.60 164
16896.82 172
16898.05 172
16899.28 128
16900.51 130
16901.74 150
16902.97 135
16904.20 153
16905.43 155
16906.66 150
16907.89 128
16909.12 157
16910.34 139
16911.57 123
16912.80 152
16914.03 165
16915.26 136
16916.49 129
16917.72 136
16918.95 157
16920.18 148
16921.41 122
16922.64 122
16923.87 107
16925.10 126
16926.33 149
16927.56 118
16928.79 145
16930.02 137
16931.25 136
16932.48 115
16933.71 113
16934.94 144
16936.17 132
16937.40 131
16938.63 136
16939.86 152
16941.09 117
16942.32 124
16943.55 120
16944.78 120
16946.01 118
16947.24 125
16948.48 124
16949.71 141
16950.94 123
16952.17 117
16953.40 117
16954.63 111
16955.86 129
16957.09 126
16958.32 114
16959.55 105
16960.79 99
16962.02 131
16963.25 124
16964.48 126
16965.71 140
16966.94 125
16968.17 135
16969.40 110
16970.64 110
16971.87 125
16973.10 131
16974.33 135
16975.56 132
16976.79 127
16978.03 128
16979.26 135
16980.49 119
16981.72 118
16982.95 124
16984.19 115
16985.42 122
16986.65 122
16987.88 105
16989.11 102
16990.35 117
16991.58 116
16992.81 129
16994.04 127
16995.28 108
16996.51 116
16997.74 143
16998.97 118
17000.21 120
17001.44 124
17002.67 127
17003.90 120
17005.14 114
17006.37 115
17007.60 148
17008.84 147
17010.07 110
17011.30 107
17012.53 100
17013.77 116
17015.00 126
17016.23 127
17017.47 96
17018.70 110
17019.93 114
17021.17 110
17022.40 104
17023.63 125
17024.87 129
17026.10 123
17027.33 138
17028.57 123
17029.80 115
17031.04 129
17032.27 134
17033.50 119
17034.74 147
17035.97 130
17037.20 127
17038.44 114
17039.67 131
17040.91 98
17042.14 119
17043.37 139
17044.61 143
17045.84 136
17047.08 107
17048.31 142
17049.55 121
17050.78 126
17052.02 120
17053.25 124
17054.48 119
17055.72 100
17056.95 124
17058.19 91
17059.42 104
17060.66 128
17061.89 123
17063.13 96
17064.36 115
17065.60 94
17066.83 124
17068.07 103
17069.30 119
17070.54 135
17071.77 112
17073.01 111
17074.24 123
17075.48 101
17076.71 115
17077.95 115
17079.19 128
17080.42 131
17081.66 114
17082.89 107
17084.13 105
17085.36 132
17086.60 111
17087.83 108
17089.07 113
17090.31 82
17091.54 93
17092.78 120
17094.01 92
17095.25 142
17096.49 114
17097.72 125
17098.96 114
17100.19 108
17101.43 123
17102.67 119
17103.90 120
17105.14 115
17106.38 116
17107.61 109
17108.85 123
17110.09 110
17111.32 127
17112.56 104
17113.80 111
17115.03 92
17116.27 114
17117.51 110
17118.74 122
17119.98 137
17121.22 118
17122.45 111
17123.69 118
17124.93 151
17126.17 130
17127.40 138
17128.64 123
17129.88 118
17131.12 117
17132.35 96
17133.59 109
17134.83 124
17136.07 104
17137.30 134
17138.54 107
17139.78 111
17141.02 108
17142.25 93
17143.49 112
17144.73 103
17145.97 112
17147.20 96
17148.44 128
17149.68 122
17150.92 112
17152.16 96
17153.40 125
17154.63 127
17155.87 109
17157.11 111
17158.35 88
17159.59 93
17160.83 103
17162.06 122
17163.30 116
17164.54 135
17165.78 141
17167.02 108
17168.26 78
17169.50 129
17170.73 125
17171.97 126
17173.21 104
17174.45 116
17175.69 124
17176.93 104
17178.17 122
17179.41 94
17180.65 116
17181.89 109
17183.12 115
17184.36 130
17185.60 102
17186.84 109
17188.08 104
17189.32 101
17190.56 108
17191.80 103
17193.04 129
17194.28 95
17195.52 94
17196.76 100
17198.00 108
17199.24 117
17200.48 107
17201.72 130
17202.96 113
17204.20 121
17205.44 127
17206.68 130
17207.92 96
17209.16 113
17210.40 114
17211.64 119
17212.88 108
17214.12 92
17215.36 111
17216.60 119
17217.84 125
17219.08 110
17220.32 106
17221.56 111
17222.80 129
17224.04 108
17225.29 116
17226.53 101
17227.77 107
17229.01 119
17230.25 112
17231.49 94
17232.73 97
17233.97 97
17235.21 102
17236.45 96
17237.70 108
17238.94 117
17240.18 103
17241.42 100
17242.66 96
17243.90 87
17245.14 93
17246.39 106
17247.63 93
17248.87 98
17250.11 93
17251.35 103
17252.59 102
17253.84 108
17255.08 89
17256.32 106
17257.56 109
17258.80 81
17260.05 92
17261.29 81
17262.53 111
17263.77 118
17265.01 120
17266.26 101
17267.50 97
17268.74 104
17269.98 105
17271.23 93
17272.47 111
17273.71 104
17274.95 97
17276.20 103
17277.44 100
17278.68 89
17279.92 96
17281.17 95
17282.41 96
17283.65 95
17284.90 110
17286.14 107
17287.38 109
17288.62 104
17289.87 97
17291.11 103
17292.35 124
17293.60 95
17294.84 100
17296.08 89
17297.33 86
17298.57 80
17299.81 93
17301.06 84
17302.30 83
17303.54 79
17304.79 115
17306.03 84
17307.28 108
17308.52 103
17309.76 97
17311.01 84
17312.25 109
17313.49 89
17314.74 97
17315.98 114
17317.23 100
17318.47 112
17319.72 102
17320.96 89
17322.20 102
17323.45 112
17324.69 85
17325.94 101
17327.18 109
17328.43 108
17329.67 106
17330.91 106
17332.16 118
17333.40 94
17334.65 100
17335.89 97
17337.14 102
17338.38 108
17339.63 89
17340.87 88
17342.12 104
17343.36 100
17344.61 117
17345.85 114
17347.10 108
17348.34 104
17349.59 86
17350.83 118
17352.08 96
17353.33 88
17354.57 89
17355.82 103
17357.06 95
17358.31 93
17359.55 88
17360.80 115
17362.04 90
17363.29 81
17364.54 103
17365.78 76
17367.03 72
17368.27 92
17369.52 90
17370.77 121
17372.01 105
17373.26 91
17374.50 87
17375.75 99
17377.00 78
17378.24 99
17379.49 100
17380.74 103
17381.98 88
17383.23 94
17384.47 94
17385.72 98
17386.97 116
17388.21 111
17389.46 115
17390.71 84
17391.95 108
17393.20 86
17394.45 84
17395.70 118
17396.94 101
17398.19 87
17399.44 94
17400.68 139
17401.93 110
17403.18 99
17404.42 90
17405.67 99
17406.92 86
17408.17 82
17409.41 94
17410.66 111
17411.91 112
17413.16 102
17414.40 74
17415.65 92
17416.90 109
17418.15 88
17419.40 97
17420.64 96
17421.89 98
17423.14 94
17424.39 89
17425.63 118
17426.88 109
17428.13 114
17429.38 121
17430.63 106
17431.88 94
17433.12 113
17434.37 88
17435.62 119
17436.87 111
17438.12 95
17439.37 98
17440.61 113
17441.86 101
17443.11 90
17444.36 96
17445.61 117
17446.86 107
17448.11 98
17449.36 100
17450.60 89
17451.85 116
17453.10 118
17454.35 108
17455.60 112
17456.85 74
17458.10 85
17459.35 119
17460.60 112
17461.85 116
17463.10 80
17464.34 99
17465.59 94
17466.84 107
17468.09 103
17469.34 87
17470.59 100
17471.84 105
17473.09 103
17474.34 110
17475.59 109
17476.84 138
17478.09 128
17479.34 113
17480.59 93
17481.84 124
17483.09 86
17484.34 99
17485.59 86
17486.84 93
17488.09 102
17489.34 104
17490.59 107
17491.84 105
17493.09 95
17494.34 70
17495.59 97
17496.84 118
17498.10 93
17499.35 77
17500.60 96
17501.85 114
17503.10 107
17504.35 100
17505.60 122
17506.85 112
17508.10 91
17509.35 100
17510.60 108
17511.86 90
17513.11 84
17514.36 103
17515.61 133
17516.86 123
17518.11 103
17519.36 108
17520.61 126
17521.87 109
17523.12 104
17524.37 89
17525.62 78
17526.87 142
17528.12 132
17529.38 133
17530.63 87
17531.88 96
17533.13 87
17534.38 107
17535.63 112
17536.89 119
17538.14 134
17539.39 123
17540.64 111
17541.89 111
17543.15 94
17544.40 134
17545.65 89
17546.90 108
17548.16 127
17549.41 104
17550.66 110
17551.91 132
17553.17 101
17554.42 105
17555.67 103
17556.92 102
17558.18 105
17559.43 113
17560.68 107
17561.94 83
17563.19 105
17564.44 110
17565.69 120
17566.95 129
17568.20 100
17569.45 95
17570.71 87
17571.96 105
17573.21 89
17574.47 102
17575.72 98
17576.97 88
17578.23 114
17579.48 115
17580.73 102
17581.99 90
17583.24 85
17584.50 93
17585.75 99
17587.00 110
17588.26 94
17589.51 82
17590.76 93
17592.02 78
17593.27 89
17594.53 95
17595.78 105
17597.04 119
17598.29 108
17599.54 100
17600.80 105
17602.05 87
17603.31 116
17604.56 102
17605.82 106
17607.07 98
17608.32 107
17609.58 86
17610.83 103
17612.09 94
17613.34 105
17614.60 103
17615.85 119
17617.11 114
17618.36 100
17619.62 119
17620.87 90
17622.13 98
17623.38 98
17624.64 117
17625.89 104
17627.15 115
17628.40 93
17629.66 92
17630.91 94
17632.17 74
17633.43 97
17634.68 131
17635.94 105
17637.19 84
17638.45 76
17639.70 96
17640.96 108
17642.21 86
17643.47 73
17644.73 99
17645.98 97
17647.24 113
17648.49 92
17649.75 103
17651.01 125
17652.26 109
17653.52 99
17654.77 94
17656.03 107
17657.29 77
17658.54 100
17659.80 106
17661.06 103
17662.31 109
17663.57 101
17664.83 77
17666.08 90
17667.34 95
17668.60 106
17669.85 87
17671.11 114
17672.37 87
17673.62 102
17674.88 85
17676.14 100
17677.39 102
17678.65 108
17679.91 107
17681.17 107
17682.42 114
17683.68 106
17684.94 104
17686.19 92
17687.45 105
17688.71 95
17689.97 95
17691.22 97
17692.48 116
17693.74 105
17695.00 102
17696.26 92
17697.51 75
17698.77 94
17700.03 126
17701.29 100
17702.54 93
17703.80 92
17705.06 89
17706.32 88
17707.58 97
17708.83 102
17710.09 96
17711.35 89
17712.61 94
17713.87 109
17715.13 120
17716.38 99
17717.64 107
17718.90 108
17720.16 77
17721.42 93
17722.68 99
17723.94 93
17725.19 77
17726.45 80
17727.71 106
17728.97 101
17730.23 107
17731.49 92
17732.75 107
17734.01 98
17735.27 91
17736.53 84
17737.78 95
17739.04 85
17740.30 91
17741.56 114
17742.82 87
17744.08 109
17745.34 101
17746.60 120
17747.86 93
17749.12 89
17750.38 108
17751.64 112
17752.90 120
17754.16 94
17755.42 78
17756.68 118
17757.94 104
17759.20 98
17760.46 76
17761.72 77
17762.98 121
17764.24 103
17765.50 99
17766.76 95
17768.02 121
17769.28 98
17770.54 93
17771.80 117
17773.06 94
17774.32 110
17775.58 114
17776.84 92
17778.10 95
17779.36 105
17780.62 91
17781.88 111
17783.15 93
17784.41 90
17785.67 101
17786.93 82
17788.19 106
17789.45 89
17790.71 84
17791.97 116
17793.23 120
17794.49 85
17795.76 99
17797.02 108
17798.28 106
17799.54 94
17800.80 91
17802.06 77
17803.32 87
17804.59 84
17805.85 96
17807.11 76
17808.37 96
17809.63 108
17810.89 89
17812.16 98
17813.42 113
17814.68 74
17815.94 104
17817.20 82
17818.47 84
17819.73 114
17820.99 95
17822.25 105
17823.51 101
17824.78 86
17826.04 91
17827.30 103
17828.56 87
17829.83 112
17831.09 97
17832.35 88
17833.61 105
17834.88 87
17836.14 105
17837.40 85
17838.67 97
17839.93 84
17841.19 108
17842.45 80
17843.72 106
17844.98 92
17846.24 77
17847.51 89
17848.77 74
17850.03 110
17851.30 87
17852.56 96
17853.82 95
17855.09 85
17856.35 70
17857.61 71
17858.88 79
17860.14 123
17861.40 105
17862.67 86
17863.93 77
17865.19 86
17866.46 103
17867.72 81
17868.99 110
17870.25 98
17871.51 78
17872.78 86
17874.04 92
17875.31 85
17876.57 83
17877.83 74
17879.10 94
17880.36 79
17881.63 79
17882.89 89
17884.15 109
17885.42 102
17886.68 95
17887.95 106
17889.21 85
17890.48 83
17891.74 118
17893.01 92
17894.27 98
17895.54 105
17896.80 98
17898.07 96
17899.33 63
17900.60 96
17901.86 95
17903.13 100
17904.39 99
17905.66 117
17906.92 92
17908.19 75
17909.45 86
17910.72 75
17911.98 92
17913.25 86
17914.51 110
17915.78 111
17917.05 84
17918.31 112
17919.58 99
17920.84 81
17922.11 69
17923.37 91
17924.64 105
17925.91 101
17927.17 90
17928.44 95
17929.70 78
17930.97 88
17932.24 93
17933.50 86
17934.77 82
17936.03 76
17937.30 61
17938.57 87
17939.83 91
17941.10 78
17942.37 100
17943.63 92
17944.90 97
17946.17 94
17947.43 70
17948.70 68
17949.97 106
17951.23 101
17952.50 92
17953.77 102
17955.03 105
17956.30 87
17957.57 85
17958.83 81
17960.10 107
17961.37 93
17962.64 97
17963.90 127
17965.17 85
17966.44 70
17967.70 104
17968.97 116
17970.24 94
17971.51 91
17972.77 84
17974.04 112
17975.31 93
17976.58 111
17977.85 100
17979.11 86
17980.38 94
17981.65 105
17982.92 74
17984.18 84
17985.45 82
17986.72 90
17987.99 90
17989.26 98
17990.52 95
17991.79 100
17993.06 109
17994.33 97
17995.60 98
17996.87 89
17998.13 77
17999.40 66
18000.67 90
18001.94 99
18003.21 87
18004.48 89
18005.75 110
18007.02 96
18008.28 78
18009.55 100
18010.82 91
18012.09 73
18013.36 80
18014.63 95
18015.90 106
18017.17 104
18018.44 97
18019.71 90
18020.97 72
18022.24 97
18023.51 91
18024.78 105
18026.05 92
18027.32 81
18028.59 100
18029.86 74
18031.13 92
18032.40 66
18033.67 88
18034.94 92
18036.21 94
18037.48 86
18038.75 78
18040.02 103
18041.29 126
18042.56 100
18043.83 77
18045.10 101
18046.37 93
18047.64 102
18048.91 98
18050.18 61
18051.45 85
18052.72 93
18053.99 95
18055.26 94
18056.53 92
18057.80 80
18059.07 92
18060.34 90
18061.61 88
18062.88 82
18064.16 94
18065.43 95
18066.70 106
18067.97 87
18069.24 106
18070.51 98
18071.78 93
18073.05 66
18074.32 78
18075.59 94
18076.87 112
18078.14 112
18079.41 79
18080.68 74
18081.95 96
18083.22 97
18084.49 75
18085.77 80
18087.04 98
18088.31 102
18089.58 104
18090.85 96
18092.12 92
18093.40 112
18094.67 106
18095.94 99
18097.21 95
18098.48 96
18099.76 84
18101.03 96
18102.30 104
18103.57 74
18104.84 83
18106.12 86
18107.39 78
18108.66 81
18109.93 86
18111.21 87
18112.48 113
18113.75 121
18115.02 73
18116.30 93
18117.57 93
18118.84 105
18120.11 96
18121.39 113
18122.66 106
18123.93 105
18125.21 89
18126.48 77
18127.75 90
18129.02 94
18130.30 118
18131.57 100
18132.84 103
18134.12 107
18135.39 105
18136.66 87
18137.94 101
18139.21 89
18140.48 108
18141.76 99
18143.03 83
18144.31 88
18145.58 85
18146.85 93
18148.13 117
18149.40 96
18150.67 89
18151.95 79
18153.22 86
18154.50 90
18155.77 98
18157.04 88
18158.32 102
18159.59 88
18160.87 100
18162.14 93
18163.41 82
18164.69 94
18165.96 86
18167.24 106
18168.51 74
18169.79 86
18171.06 108
18172.34 104
18173.61 83
18174.89 98
18176.16 91
18177.43 99
18178.71 90
18179.98 89
18181.26 102
18182.53 99
18183.81 93
18185.08 101
18186.36 107
18187.63 108
18188.91 93
18190.18 97
18191.46 97
18192.74 86
18194.01 97
18195.29 93
18196.56 97
18197.84 99
18199.11 106
18200.39 84
18201.66 90
18202.94 101
18204.22 89
18205.49 86
18206.77 120
18208.04 93
18209.32 91
18210.59 80
18211.87 87
18213.15 91
18214.42 93
18215.70 92
18216.97 79
18218.25 75
18219.53 93
18220.80 101
18222.08 97
18223.36 70
18224.63 69
18225.91 91
18227.19 75
18228.46 89
18229.74 88
18231.02 68
18232.29 76
18233.57 91
18234.85 100
18236.12 73
18237.40 92
18238.68 95
18239.95 94
18241.23 74
18242.51 93
18243.78 117
18245.06 86
18246.34 91
18247.62 83
18248.89 83
18250.17 90
18251.45 99
18252.73 117
18254.00 91
18255.28 63
18256.56 89
18257.84 116
18259.11 96
18260.39 93
18261.67 57
18262.95 110
18264.22 103
18265.50 85
18266.78 79
18268.06 95
18269.34 139
18270.61 89
18271.89 77
18273.17 78
18274.45 102
18275.73 91
18277.01 111
18278.28 95
18279.56 90
18280.84 92
18282.12 95
18283.40 74
18284.68 94
18285.95 104
18287.23 105
18288.51 105
18289.79 117
18291.07 109
18292.35 88
18293.63 98
18294.91 95
18296.19 94
18297.46 93
18298.74 87
18300.02 95
18301.30 86
18302.58 90
18303.86 86
18305.14 95
18306.42 87
18307.70 85
18308.98 93
18310.26 80
18311.54 105
18312.82 98
18314.10 92
18315.37 93
18316.65 65
18317.93 85
18319.21 92
18320.49 95
18321.77 89
18323.05 82
18324.33 83
18325.61 116
18326.89 107
18328.17 109
18329.45 90
18330.73 87
18332.01 118
18333.29 110
18334.57 108
18335.86 92
18337.14 102
18338.42 102
18339.70 116
18340.98 94
18342.26 79
18343.54 99
18344.82 89
18346.10 94
18347.38 90
18348.66 81
18349.94 89
18351.22 86
18352.50 86
18353.78 89
18355.07 76
18356.35 86
18357.63 94
18358.91 101
18360.19 96
18361.47 98
18362.75 115
18364.03 102
18365.32 91
18366.60 85
18367.88 100
18369.16 69
18370.44 99
18371.72 87
18373.00 97
18374.29 66
18375.57 79
18376.85 89
18378.13 95
18379.41 80
18380.70 77
18381.98 71
18383.26 83
18384.54 73
18385.82 122
18387.11 90
18388.39 98
18389.67 115
18390.95 114
18392.23 90
18393.52 86
18394.80 87
18396.08 101
18397.36 104
18398.65 89
18399.93 94
18401.21 85
18402.50 88
18403.78 86
18405.06 84
18406.34 75
18407.63 74
18408.91 79
18410.19 51
18411.48 72
18412.76 80
18414.04 92
18415.32 81
18416.61 107
18417.89 93
18419.17 104
18420.46 109
18421.74 91
18423.02 76
18424.31 92
18425.59 90
18426.87 84
18428.16 86
18429.44 92
18430.73 89
18432.01 74
18433.29 105
18434.58 102
18435.86 106
18437.14 104
18438.43 92
18439.71 76
18441.00 113
18442.28 76
18443.56 107
18444.85 101
18446.13 84
18447.42 85
18448.70 93
18449.99 89
18451.27 69
18452.56 87
18453.84 85
18455.12 98
18456.41 82
18457.69 81
18458.98 83
18460.26 82
18461.55 80
18462.83 90
18464.12 78
18465.40 89
18466.69 91
18467.97 91
18469.26 101
18470.54 77
18471.83 90
18473.11 82
18474.40 85
18475.68 101
18476.97 105
18478.25 103
18479.54 101
18480.82 90
18482.11 82
18483.40 104
18484.68 96
18485.97 87
18487.25 95
18488.54 98
18489.82 83
18491.11 84
18492.39 90
18493.68 108
18494.97 84
18496.25 76
18497.54 85
18498.82 87
18500.11 87
18501.40 92
18502.68 86
18503.97 96
18505.26 84
18506.54 93
18507.83 110
18509.11 85
18510.40 97
18511.69 68
18512.97 80
18514.26 88
18515.55 101
18516.83 96
18518.12 72
18519.41 78
18520.69 77
18521.98 84
18523.27 88
18524.56 87
18525.84 85
18527.13 72
18528.42 95
18529.70 88
18530.99 83
18532.28 90
18533.57 72
18534.85 100
18536.14 81
18537.43 99
18538.71 88
18540.00 88
18541.29 73
18542.58 82
18543.86 91
18545.15 92
18546.44 76
18547.73 87
18549.02 82
18550.30 107
18551.59 82
18552.88 85
18554.17 96
18555.46 92
18556.74 105
18558.03 85
18559.32 79
18560.61 98
18561.90 88
18563.18 85
18564.47 86
18565.76 101
18567.05 106
18568.34 114
18569.63 73
18570.92 73
18572.20 74
18573.49 93
18574.78 89
18576.07 109
18577.36 89
18578.65 110
18579.94 104
18581.23 93
18582.51 112
18583.80 95
18585.09 108
18586.38 106
18587.67 107
18588.96 72
18590.25 92
18591.54 103
18592.83 104
18594.12 86
18595.41 75
18596.70 88
18597.99 109
18599.28 115
18600.57 100
18601.85 100
18603.14 88
18604.43 96
18605.72 92
18607.01 98
18608.30 98
18609.59 96
18610.88 108
18612.17 96
18613.46 82
18614.75 102
18616.04 90
18617.33 94
18618.62 109
18619.91 95
18621.20 87
18622.50 125
18623.79 113
18625.08 86
18626.37 81
18627.66 118
18628.95 117
18630.24 65
18631.53 97
18632.82 102
18634.11 117
18635.40 95
18636.69 91
18637.98 91
18639.27 99
18640.57 86
18641.86 107
18643.15 86
18644.44 88
18645.73 100
18647.02 91
18648.31 89
18649.60 74
18650.89 88
18652.19 109
18653.48 107
18654.77 91
18656.06 83
18657.35 93
18658.64 85
18659.94 81
18661.23 94
18662.52 86
18663.81 127
18665.10 77
18666.39 93
18667.69 99
18668.98 88
18670.27 98
18671.56 95
18672.85 90
18674.15 102
18675.44 92
18676.73 110
18678.02 89
18679.32 90
18680.61 91
18681.90 90
18683.19 114
18684.49 71
18685.78 90
18687.07 84
18688.36 76
18689.66 85
18690.95 90
18692.24 86
18693.53 71
18694.83 73
18696.12 79
18697.41 93
18698.71 95
18700.00 92
18701.29 93
18702.59 101
18703.88 100
18705.17 95
18706.47 82
18707.76 80
18709.05 93
18710.35 91
18711.64 106
18712.93 81
18714.23 119
18715.52 93
18716.81 82
18718.11 95
18719.40 109
18720.70 112
18721.99 100
18723.28 93
18724.58 92
18725.87 102
18727.16 70
18728.46 96
18729.75 112
18731.05 84
18732.34 78
18733.64 108
18734.93 89
18736.22 66
18737.52 84
18738.81 90
18740.11 90
18741.40 88
18742.70 69
18743.99 93
18745.29 83
18746.58 66
18747.87 69
18749.17 83
18750.46 94
18751.76 99
18753.05 99
18754.35 85
18755.64 67
18756.94 81
18758.23 72
18759.53 87
18760.82 99
18762.12 100
18763.42 100
18764.71 101
18766.01 88
18767.30 87
18768.60 91
18769.89 102
18771.19 113
18772.48 83
18773.78 88
18775.07 87
18776.37 95
18777.67 85
18778.96 85
18780.26 97
18781.55 80
18782.85 75
18784.15 86
18785.44 88
18786.74 84
18788.03 106
18789.33 93
18790.63 93
18791.92 102
18793.22 70
18794.52 69
18795.81 73
18797.11 85
18798.40 68
18799.70 104
18801.00 114
18802.29 64
18803.59 98
18804.89 94
18806.18 109
18807.48 89
18808.78 87
18810.07 85
18811.37 85
18812.67 95
18813.97 85
18815.26 77
18816.56 71
18817.86 88
18819.15 79
18820.45 84
18821.75 91
18823.05 90
18824.34 81
18825.64 72
18826.94 94
18828.24 92
18829.53 90
18830.83 64
18832.13 94
18833.43 78
18834.72 73
18836.02 67
18837.32 100
18838.62 85
18839.92 73
18841.21 64
18842.51 92
18843.81 100
18845.11 87
18846.41 92
18847.70 78
18849.00 103
18850.30 79
18851.60 74
18852.90 83
18854.20 72
18855.49 79
18856.79 81
18858.09 86
18859.39 68
18860.69 85
18861.99 72
18863.29 95
18864.58 76
18865.88 95
18867.18 77
18868.48 85
18869.78 72
18871.08 94
18872.38 99
18873.68 79
18874.98 104
18876.28 61
18877.57 83
18878.87 76
18880.17 103
18881.47 94
18882.77 81
18884.07 74
18885.37 69
18886.67 85
18887.97 74
18889.27 76
18890.57 86
18891.87 87
18893.17 71
18894.47 69
18895.77 87
18897.07 81
18898.37 91
18899.67 70
18900.97 58
18902.27 68
18903.57 81
18904.87 78
18906.17 79
18907.47 81
18908.77 78
18910.07 79
18911.37 76
18912.67 79
18913.97 83
18915.27 102
18916.57 81
18917.87 70
18919.17 91
18920.47 94
18921.78 91
18923.08 81
18924.38 77
18925.68 83
18926.98 87
18928.28 100
18929.58 71
18930.88 74
18932.18 72
18933.48 74
18934.79 101
18936.09 87
18937.39 101
18938.69 105
18939.99 80
18941.29 100
18942.59 83
18943.90 74
18945.20 79
18946.50 93
18947.80 76
18949.10 93
18950.40 91
18951.71 86
18953.01 93
18954.31 72
18955.61 77
18956.91 86
18958.21 83
18959.52 92
18960.82 74
18962.12 60
18963.42 81
18964.73 97
18966.03 73
18967.33 66
18968.63 77
18969.93 91
18971.24 87
18972.54 79
18973.84 95
18975.14 95
18976.45 72
18977.75 75
18979.05 81
18980.36 71
18981.66 85
18982.96 104
18984.26 76
18985.57 61
18986.87 61
18988.17 100
18989.48 93
18990.78 72
18992.08 71
18993.39 68
18994.69 87
18995.99 89
18997.30 73
18998.60 83
18999.90 84
19001.21 89
19002.51 83
19003.81 69
19005.12 93
19006.42 91
19007.72 74
19009.03 83
19010.33 90
19011.64 85
19012.94 113
19014.24 89
19015.55 71
19016.85 68
19018.16 96
19019.46 94
19020.76 65
19022.07 76
19023.37 77
19024.68 72
19025.98 91
19027.29 94
19028.59 67
19029.89 77
19031.20 92
19032.50 87
19033.81 88
19035.11 84
19036.42 70
19037.72 93
19039.03 81
19040.33 66
19041.64 77
19042.94 90
19044.25 71
19045.55 76
19046.86 81
19048.16 65
19049.47 75
19050.77 75
19052.08 93
19053.38 85
19054.69 100
19055.99 89
19057.30 94
19058.60 85
19059.91 91
19061.22 98
19062.52 75
19063.83 84
19065.13 71
19066.44 83
19067.74 64
19069.05 79
19070.36 88
19071.66 75
19072.97 117
19074.27 89
19075.58 67
19076.89 93
19078.19 78
19079.50 96
19080.80 82
19082.11 101
19083.42 75
19084.72 82
19086.03 89
19087.34 78
19088.64 65
19089.95 89
19091.26 93
19092.56 65
19093.87 64
19095.18 70
19096.48 71
19097.79 78
19099.10 82
19100.40 89
19101.71 79
19103.02 79
19104.32 102
19105.63 93
19106.94 60
19108.25 58
19109.55 85
19110.86 87
19112.17 80
19113.48 88
19114.78 84
19116.09 102
19117.40 84
19118.71 81
19120.01 75
19121.32 69
19122.63 74
19123.94 70
19125.24 84
19126.55 71
19127.86 74
19129.17 89
19130.47 78
19131.78 62
19133.09 67
19134.40 74
19135.71 75
19137.02 57
19138.32 66
19139.63 74
19140.94 101
19142.25 76
19143.56 81
19144.87 90
19146.17 72
19147.48 72
19148.79 75
19150.10 91
19151.41 92
19152.72 102
19154.03 83
19155.33 75
19156.64 87
19157.95 86
19159.26 88
19160.57 64
19161.88 69
19163.19 76
19164.50 93
19165.81 81
19167.12 86
19168.42 93
19169.73 98
19171.04 80
19172.35 83
19173.66 73
19174.97 83
19176.28 86
19177.59 71
19178.90 64
19180.21 74
19181.52 83
19182.83 84
19184.14 83
19185.45 102
19186.76 94
19188.07 106
19189.38 112
19190.69 73
19192.00 89
19193.31 89
19194.62 86
19195.93 77
19197.24 98
19198.55 96
19199.86 91
19201.17 84
19202.48 101
19203.79 81
19205.10 85
19206.41 81
19207.72 83
19209.03 68
19210.34 65
19211.66 72
19212.97 86
19214.28 80
19215.59 88
19216.90 77
19218.21 80
19219.52 80
19220.83 87
19222.14 85
19223.45 89
19224.77 105
19226.08 85
19227.39 73
19228.70 55
19230.01 74
19231.32 77
19232.63 82
19233.94 95
19235.26 56
19236.57 75
19237.88 79
19239.19 67
19240.50 68
19241.81 65
19243.13 84
19244.44 83
19245.75 88
19247.06 95
19248.37 77
19249.69 66
19251.00 73
19252.31 95
19253.62 63
19254.93 62
19256.25 80
19257.56 80
19258.87 70
19260.18 90
19261.50 93
19262.81 82
19264.12 90
19265.43 77
19266.75 79
19268.06 88
19269.37 91
19270.68 90
19272.00 82
19273.31 73
19274.62 80
19275.94 86
19277.25 117
19278.56 77
19279.88 73
19281.19 81
19282.50 87
19283.81 83
19285.13 83
19286.44 61
19287.75 75
19289.07 70
19290.38 83
19291.70 98
19293.01 70
19294.32 64
19295.64 87
19296.95 68
19298.26 56
19299.58 95
19300.89 112
19302.20 80
19303.52 67
19304.83 64
19306.15 79
19307.46 98
19308.77 72
19310.09 61
19311.40 106
19312.72 105
19314.03 85
19315.35 100
19316.66 82
19317.97 97
19319.29 96
19320.60 95
19321.92 97
19323.23 68
19324.55 90
19325.86 80
19327.18 88
19328.49 64
19329.81 96
19331.12 94
19332.44 80
19333.75 72
19335.07 74
19336.38 78
19337.70 93
19339.01 99
19340.33 94
19341.64 98
19342.96 89
19344.27 88
19345.59 76
19346.90 75
19348.22 97
19349.53 105
19350.85 92
19352.16 69
19353.48 66
19354.79 70
19356.11 82
19357.43 101
19358.74 83
19360.06 104
19361.37 74
19362.69 85
19364.01 90
19365.32 78
19366.64 90
19367.95 86
19369.27 93
19370.59 89
19371.90 68
19373.22 91
19374.53 71
19375.85 97
19377.17 87
19378.48 71
19379.80 82
19381.12 109
19382.43 85
19383.75 79
19385.07 69
19386.38 102
19387.70 83
19389.02 75
19390.33 67
19391.65 87
19392.97 95
19394.28 77
19395.60 71
19396.92 62
19398.24 85
19399.55 75
19400.87 104
19402.19 87
19403.50 84
19404.82 73
19406.14 88
19407.46 74
19408.77 70
19410.09 85
19411.41 75
19412.73 92
19414.04 67
19415.36 68
19416.68 69
19418.00 88
19419.32 74
19420.63 75
19421.95 79
19423.27 99
19424.59 87
19425.91 69
19427.22 73
19428.54 79
19429.86 82
19431.18 68
19432.50 72
19433.82 83
19435.13 83
19436.45 74
19437.77 80
19439.09 77
19440.41 68
19441.73 68
19443.04 90
19444.36 68
19445.68 74
19447.00 73
19448.32 106
19449.64 76
19450.96 75
19452.28 95
19453.60 79
19454.91 73
19456.23 69
19457.55 84
19458.87 92
19460.19 75
19461.51 93
19462.83 76
19464.15 76
19465.47 84
19466.79 81
19468.11 86
19469.43 61
19470.75 64
19472.07 64
19473.39 88
19474.71 71
19476.03 75
19477.35 99
19478.67 97
19479.99 67
19481.30 75
19482.62 99
19483.94 80
19485.27 95
19486.59 79
19487.91 82
19489.23 62
19490.55 78
19491.87 79
19493.19 76
19494.51 82
19495.83 84
19497.15 92
19498.47 69
19499.79 78
19501.11 64
19502.43 80
19503.75 70
19505.07 57
19506.39 68
19507.71 75
19509.03 86
19510.36 82
19511.68 73
19513.00 78
19514.32 82
19515.64 75
19516.96 92
19518.28 84
19519.60 87
19520.92 94
19522.25 88
19523.57 90
19524.89 83
19526.21 76
19527.53 61
19528.85 80
19530.17 89
19531.50 94
19532.82 75
19534.14 88
19535.46 64
19536.78 71
19538.11 90
19539.43 75
19540.75 91
19542.07 94
19543.39 77
19544.72 78
19546.04 86
19547.36 92
19548.68 73
19550.00 87
19551.33 81
19552.65 86
19553.97 88
19555.29 78
19556.62 64
19557.94 70
19559.26 73
19560.58 80
19561.91 78
19563.23 86
19564.55 82
19565.88 64
19567.20 76
19568.52 94
19569.84 91
19571.17 68
19572.49 92
19573.81 76
19575.14 88
19576.46 92
19577.78 83
19579.11 77
19580.43 75
19581.75 56
19583.08 66
19584.40 86
19585.72 72
19587.05 85
19588.37 93
19589.69 89
19591.02 82
19592.34 80
19593.67 72
19594.99 83
19596.31 76
19597.64 83
19598.96 62
19600.28 79
19601.61 78
19602.93 84
19604.26 97
19605.58 62
19606.91 83
19608.23 74
19609.55 97
19610.88 104
19612.20 95
19613.53 59
19614.85 75
19616.18 85
19617.50 80
19618.83 74
19620.15 86
19621.47 80
19622.80 98
19624.12 79
19625.45 76
19626.77 76
19628.10 80
19629.42 82
19630.75 74
19632.07 72
19633.40 83
19634.72 88
19636.05 86
19637.37 96
19638.70 79
19640.03 100
19641.35 99
19642.68 105
19644.00 99
19645.33 75
19646.65 84
19647.98 95
19649.30 79
19650.63 58
19651.96 80
19653.28 78
19654.61 85
19655.93 81
19657.26 82
19658.58 65
19659.91 71
19661.24 74
19662.56 95
19663.89 87
19665.22 95
19666.54 112
19667.87 80
19669.19 79
19670.52 84
19671.85 81
19673.17 63
19674.50 88
19675.83 76
19677.15 96
19678.48 88
19679.81 84
19681.13 88
19682.46 88
19683.79 78
19685.11 71
19686.44 78
19687.77 75
19689.09 66
19690.42 53
19691.75 87
19693.08 66
19694.40 86
19695.73 85
19697.06 82
19698.39 96
19699.71 86
19701.04 78
19702.37 68
19703.69 67
19705.02 89
19706.35 86
19707.68 86
19709.01 74
19710.33 68
19711.66 68
19712.99 69
19714.32 71
19715.64 58
19716.97 82
19718.30 72
19719.63 99
19720.96 65
19722.28 83
19723.61 85
19724.94 73
19726.27 68
19727.60 63
19728.93 68
19730.25 80
19731.58 66
19732.91 78
19734.24 81
19735.57 82
19736.90 74
19738.23 73
19739.55 80
19740.88 67
19742.21 83
19743.54 67
19744.87 82
19746.20 78
19747.53 82
19748.86 86
19750.19 81
19751.51 82
19752.84 73
19754.17 73
19755.50 83
19756.83 79
19758.16 63
19759.49 88
19760.82 89
19762.15 88
19763.48 81
19764.81 93
19766.14 90
19767.47 96
19768.80 71
19770.13 82
19771.46 98
19772.79 80
19774.12 60
19775.45 76
19776.78 68
19778.11 71
19779.44 93
19780.77 79
19782.10 71
19783.43 64
19784.76 76
19786.09 75
19787.42 75
19788.75 79
19790.08 69
19791.41 64
19792.74 58
19794.07 78
19795.40 77
19796.73 70
19798.06 72
19799.39 75
19800.72 75
19802.05 72
19803.39 86
19804.72 102
19806.05 87
19807.38 88
19808.71 64
19810.04 91
19811.37 62
19812.70 59
19814.03 80
19815.37 85
19816.70 90
19818.03 72
19819.36 83
19820.69 57
19822.02 74
19823.35 85
19824.69 84
19826.02 78
19827.35 86
19828.68 78
19830.01 70
19831.34 79
19832.68 83
19834.01 81
19835.34 82
19836.67 94
19838.00 81
19839.34 71
19840.67 93
19842.00 54
19843.33 76
19844.67 67
19846.00 71
19847.33 68
19848.66 74
19849.99 68
19851.33 69
19852.66 69
19853.99 90
19855.32 76
19856.66 83
19857.99 63
19859.32 67
19860.66 67
19861.99 86
19863.32 73
19864.65 78
19865.99 65
19867.32 73
19868.65 86
19869.99 83
19871.32 74
19872.65 75
19873.99 71
19875.32 73
19876.65 68
19877.99 60
19879.32 92
19880.65 83
19881.99 73
19883.32 70
19884.65 80
19885.99 70
19887.32 76
19888.66 55
19889.99 83
19891.32 65
19892.66 79
19893.99 74
19895.32 66
19896.66 77
19897.99 90
19899.33 88
19900.66 71
19902.00 70
19903.33 72
19904.66 63
19906.00 73
19907.33 87
19908.67 70
19910.00 96
19911.34 60
19912.67 61
19914.01 66
19915.34 80
19916.67 79
19918.01 96
19919.34 78
19920.68 57
19922.01 84
19923.35 90
19924.68 96
19926.02 128
19927.35 97
19928.69 74
19930.02 91
19931.36 80
19932.69 83
19934.03 77
19935.37 79
19936.70 63
19938.04 69
19939.37 90
19940.71 79
19942.04 82
19943.38 77
19944.71 67
19946.05 83
19947.39 72
19948.72 61
19950.06 73
19951.39 71
19952.73 88
19954.06 92
19955.40 90
19956.74 77
19958.07 87
19959.41 82
19960.74 79
19962.08 74
19963.42 86
19964.75 90
19966.09 94
19967.43 67
19968.76 66
19970.10 72
19971.44 86
19972.77 87
19974.11 85
19975.45 81
19976.78 64
19978.12 71
19979.46 81
19980.79 71
19982.13 66
19983.47 72
19984.80 101
19986.14 85
19987.48 77
19988.82 75
19990.15 76
19991.49 79
19992.83 71
19994.16 73
19995.50 65
19996.84 102
19998.18 75
19999.51 75
20000.85 85
20002.19 88
20003.53 71
20004.86 69
20006.20 83
20007.54 85
20008.88 78
20010.22 78
20011.55 85
20012.89 81
20014.23 82
20015.57 77
20016.91 82
20018.24 69
20019.58 60
20020.92 76
20022.26 60
20023.60 72
20024.93 76
20026.27 65
20027.61 69
20028.95 94
20030.29 93
20031.63 71
20032.97 76
20034.30 76
20035.64 72
20036.98 84
20038.32 87
20039.66 79
20041.00 80
20042.34 89
20043.68 67
20045.01 55
20046.35 65
20047.69 72
20049.03 73
20050.37 71
20051.71 75
20053.05 86
20054.39 92
20055.73 86
20057.07 68
20058.41 90
20059.75 82
20061.09 76
20062.43 84
20063.77 73
20065.11 82
20066.45 77
20067.79 58
20069.12 71
20070.46 87
20071.80 62
20073.14 68
20074.48 71
20075.82 73
20077.16 89
20078.50 77
20079.85 72
20081.19 82
20082.53 79
20083.87 109
20085.21 86
20086.55 100
20087.89 86
20089.23 55
20090.57 76
20091.91 84
20093.25 77
20094.59 81
20095.93 95
20097.27 84
20098.61 94
20099.95 62
20101.29 86
20102.64 68
20103.98 72
20105.32 68
20106.66 78
20108.00 85
20109.34 77
20110.68 88
20112.02 75
20113.36 84
20114.71 71
20116.05 82
20117.39 87
20118.73 78
20120.07 73
20121.41 69
20122.75 71
20124.10 77
20125.44 70
20126.78 89
20128.12 84
20129.46 76
