# Supplementary material for: MALDI-TOF MS typing enables the classification of brewing yeasts of the genus Saccharomyces to major beer styles
Source: PLoS One. 2017 Aug 9;12(8):e0181694. doi: 10.1371/journal.pone.0181694 (PMC5549903; doi:10.1371/journal.pone.0181694)
Supplement: S10 File — The directory includes 90 raw files and was zipped to “.zip”; the folder has three strains with 30 spectra per strain; S1 Text explains the raw files with an example and Table 1 represents the yeast strains used within the experiment. (ZIP) [file pone.0181694.s013.zip › 28-30/30332n-552-OG-Koe-Koe-YPG-18h-E-E_2015-08-12__0_G1_1.dat]

1999.93 1444
2000.35 1391
2000.77 1399
2001.19 1632
2001.61 1635
2002.03 1501
2002.46 1473
2002.88 1502
2003.30 1586
2003.72 1791
2004.14 1614
2004.57 1544
2004.99 1513
2005.41 1396
2005.83 1368
2006.25 1398
2006.68 1343
2007.10 1452
2007.52 1535
2007.94 1540
2008.37 1524
2008.79 1447
2009.21 1548
2009.63 1496
2010.06 1384
2010.48 1350
2010.90 1522
2011.32 1584
2011.75 1590
2012.17 1477
2012.59 1429
2013.02 1337
2013.44 1313
2013.86 1509
2014.29 1360
2014.71 1339
2015.13 1278
2015.55 1325
2015.98 1339
2016.40 1414
2016.82 1301
2017.25 1339
2017.67 1364
2018.10 1245
2018.52 1327
2018.94 1333
2019.37 1388
2019.79 1523
2020.21 1544
2020.64 1384
2021.06 1423
2021.48 1445
2021.91 1425
2022.33 1357
2022.76 1588
2023.18 1547
2023.60 1426
2024.03 1414
2024.45 1373
2024.88 1266
2025.30 1289
2025.73 1321
2026.15 1350
2026.57 1266
2027.00 1428
2027.42 1376
2027.85 1384
2028.27 1394
2028.70 1483
2029.12 1269
2029.55 1309
2029.97 1300
2030.40 1248
2030.82 1255
2031.24 1252
2031.67 1258
2032.09 1329
2032.52 1350
2032.94 1341
2033.37 1532
2033.79 1420
2034.22 1353
2034.65 1261
2035.07 1380
2035.50 1409
2035.92 1378
2036.35 1421
2036.77 1500
2037.20 1591
2037.62 1424
2038.05 1303
2038.47 1449
2038.90 1557
2039.33 1360
2039.75 1382
2040.18 1465
2040.60 1549
2041.03 1424
2041.45 1490
2041.88 1583
2042.31 1476
2042.73 1540
2043.16 1555
2043.58 1467
2044.01 1396
2044.44 1476
2044.86 1424
2045.29 1386
2045.72 1414
2046.14 1353
2046.57 1510
2047.00 1489
2047.42 1441
2047.85 1399
2048.28 1366
2048.70 1252
2049.13 1441
2049.56 1458
2049.98 1505
2050.41 1396
2050.84 1460
2051.26 1374
2051.69 1307
2052.12 1415
2052.54 1353
2052.97 1401
2053.40 1438
2053.83 1327
2054.25 1193
2054.68 1314
2055.11 1370
2055.53 1351
2055.96 1281
2056.39 1220
2056.82 1387
2057.24 1397
2057.67 1400
2058.10 1256
2058.53 1442
2058.96 1309
2059.38 1220
2059.81 1319
2060.24 1332
2060.67 1331
2061.10 1372
2061.52 1370
2061.95 1369
2062.38 1358
2062.81 1374
2063.24 1295
2063.66 1271
2064.09 1318
2064.52 1415
2064.95 1412
2065.38 1367
2065.81 1344
2066.23 1474
2066.66 1417
2067.09 1502
2067.52 1446
2067.95 1341
2068.38 1545
2068.81 1479
2069.23 1529
2069.66 1491
2070.09 1412
2070.52 1360
2070.95 1300
2071.38 1332
2071.81 1481
2072.24 1469
2072.67 1491
2073.10 1422
2073.53 1389
2073.95 1393
2074.38 1404
2074.81 1363
2075.24 1402
2075.67 1558
2076.10 1451
2076.53 1418
2076.96 1460
2077.39 1607
2077.82 1568
2078.25 1389
2078.68 1447
2079.11 1451
2079.54 1509
2079.97 1637
2080.40 1601
2080.83 1617
2081.26 1633
2081.69 1615
2082.12 1542
2082.55 1624
2082.98 1608
2083.41 1524
2083.84 1497
2084.27 1594
2084.70 1462
2085.13 1578
2085.56 1515
2085.99 1424
2086.42 1433
2086.85 1442
2087.29 1450
2087.72 1492
2088.15 1211
2088.58 1312
2089.01 1391
2089.44 1416
2089.87 1451
2090.30 1427
2090.73 1380
2091.16 1370
2091.59 1343
2092.03 1284
2092.46 1300
2092.89 1227
2093.32 1378
2093.75 1399
2094.18 1369
2094.61 1378
2095.05 1407
2095.48 1220
2095.91 1306
2096.34 1304
2096.77 1294
2097.20 1324
2097.63 1259
2098.07 1391
2098.50 1399
2098.93 1217
2099.36 1375
2099.79 1311
2100.23 1291
2100.66 1303
2101.09 1311
2101.52 1363
2101.95 1358
2102.39 1300
2102.82 1195
2103.25 1164
2103.68 1375
2104.12 1408
2104.55 1300
2104.98 1364
2105.41 1283
2105.85 1275
2106.28 1418
2106.71 1344
2107.14 1480
2107.58 1344
2108.01 1287
2108.44 1449
2108.88 1376
2109.31 1511
2109.74 1383
2110.18 1312
2110.61 1372
2111.04 1303
2111.47 1285
2111.91 1377
2112.34 1308
2112.77 1487
2113.21 1286
2113.64 1259
2114.07 1220
2114.51 1268
2114.94 1313
2115.37 1405
2115.81 1329
2116.24 1403
2116.68 1357
2117.11 1315
2117.54 1317
2117.98 1372
2118.41 1302
2118.85 1406
2119.28 1372
2119.71 1407
2120.15 1486
2120.58 1487
2121.02 1575
2121.45 1407
2121.88 1458
2122.32 1435
2122.75 1457
2123.19 1598
2123.62 1529
2124.06 1472
2124.49 1400
2124.92 1293
2125.36 1247
2125.79 1293
2126.23 1381
2126.66 1374
2127.10 1362
2127.53 1447
2127.97 1377
2128.40 1433
2128.84 1464
2129.27 1428
2129.71 1293
2130.14 1420
2130.58 1388
2131.01 1295
2131.45 1396
2131.88 1527
2132.32 1577
2132.75 1571
2133.19 1542
2133.63 1517
2134.06 1486
2134.50 1489
2134.93 1449
2135.37 1349
2135.80 1567
2136.24 1599
2136.67 1648
2137.11 1499
2137.55 1637
2137.98 1599
2138.42 1400
2138.85 1517
2139.29 1531
2139.73 1421
2140.16 1483
2140.60 1534
2141.03 1482
2141.47 1458
2141.91 1414
2142.34 1371
2142.78 1383
2143.22 1389
2143.65 1395
2144.09 1368
2144.53 1327
2144.96 1224
2145.40 1256
2145.84 1364
2146.27 1416
2146.71 1399
2147.15 1317
2147.58 1215
2148.02 1416
2148.46 1415
2148.89 1407
2149.33 1340
2149.77 1480
2150.21 1402
2150.64 1372
2151.08 1560
2151.52 1638
2151.95 1731
2152.39 1694
2152.83 1666
2153.27 1635
2153.70 1663
2154.14 1613
2154.58 1544
2155.02 1556
2155.45 1593
2155.89 1602
2156.33 1498
2156.77 1351
2157.21 1467
2157.64 1432
2158.08 1344
2158.52 1444
2158.96 1407
2159.40 1236
2159.83 1324
2160.27 1397
2160.71 1393
2161.15 1439
2161.59 1414
2162.02 1479
2162.46 1702
2162.90 1501
2163.34 1319
2163.78 1511
2164.22 1483
2164.66 1442
2165.09 1391
2165.53 1612
2165.97 1394
2166.41 1322
2166.85 1380
2167.29 1386
2167.73 1458
2168.17 1566
2168.60 1398
2169.04 1523
2169.48 1453
2169.92 1517
2170.36 1523
2170.80 1422
2171.24 1456
2171.68 1384
2172.12 1449
2172.56 1440
2173.00 1485
2173.44 1515
2173.88 1474
2174.32 1435
2174.76 1481
2175.20 1488
2175.64 1461
2176.07 1575
2176.51 1417
2176.95 1525
2177.39 1639
2177.83 1717
2178.27 1625
2178.71 1708
2179.15 1512
2179.59 1605
2180.03 1612
2180.47 1641
2180.92 1575
2181.36 1453
2181.80 1450
2182.24 1553
2182.68 1466
2183.12 1597
2183.56 1475
2184.00 1434
2184.44 1523
2184.88 1443
2185.32 1486
2185.76 1376
2186.20 1404
2186.64 1442
2187.08 1261
2187.52 1474
2187.97 1526
2188.41 1471
2188.85 1444
2189.29 1609
2189.73 1489
2190.17 1477
2190.61 1571
2191.05 1568
2191.49 1537
2191.94 1558
2192.38 1662
2192.82 1667
2193.26 1656
2193.70 1441
2194.14 1436
2194.58 1429
2195.03 1406
2195.47 1593
2195.91 1620
2196.35 1478
2196.79 1593
2197.24 1440
2197.68 1494
2198.12 1617
2198.56 1483
2199.00 1431
2199.45 1650
2199.89 1594
2200.33 1753
2200.77 1584
2201.21 1555
2201.66 1586
2202.10 1529
2202.54 1524
2202.98 1476
2203.43 1594
2203.87 1584
2204.31 1432
2204.75 1585
2205.20 1595
2205.64 1510
2206.08 1552
2206.53 1406
2206.97 1483
2207.41 1437
2207.85 1441
2208.30 1489
2208.74 1433
2209.18 1568
2209.63 1523
2210.07 1605
2210.51 1560
2210.96 1541
2211.40 1490
2211.84 1595
2212.29 1562
2212.73 1562
2213.17 1588
2213.62 1655
2214.06 1561
2214.50 1588
2214.95 1605
2215.39 1557
2215.84 1456
2216.28 1575
2216.72 1632
2217.17 1552
2217.61 1578
2218.05 1513
2218.50 1619
2218.94 1560
2219.39 1419
2219.83 1461
2220.28 1465
2220.72 1583
2221.16 1524
2221.61 1623
2222.05 1735
2222.50 1649
2222.94 1585
2223.39 1481
2223.83 1576
2224.28 1586
2224.72 1582
2225.16 1684
2225.61 1686
2226.05 1545
2226.50 1553
2226.94 1636
2227.39 1783
2227.83 1657
2228.28 1789
2228.72 1769
2229.17 1669
2229.61 1761
2230.06 1584
2230.50 1732
2230.95 1599
2231.40 1729
2231.84 1925
2232.29 1838
2232.73 1692
2233.18 1843
2233.62 1722
2234.07 1632
2234.51 1806
2234.96 1747
2235.41 1765
2235.85 1556
2236.30 1587
2236.74 1621
2237.19 1834
2237.63 1604
2238.08 1706
2238.53 1691
2238.97 1578
2239.42 1662
2239.86 1848
2240.31 1728
2240.76 1614
2241.20 1593
2241.65 1623
2242.10 1638
2242.54 1613
2242.99 1541
2243.44 1591
2243.88 1456
2244.33 1674
2244.78 1812
2245.22 1589
2245.67 1406
2246.12 1478
2246.56 1508
2247.01 1451
2247.46 1575
2247.90 1559
2248.35 1506
2248.80 1484
2249.24 1570
2249.69 1560
2250.14 1504
2250.59 1600
2251.03 1566
2251.48 1687
2251.93 1582
2252.38 1512
2252.82 1545
2253.27 1710
2253.72 1642
2254.17 1631
2254.61 1455
2255.06 1553
2255.51 1478
2255.96 1480
2256.40 1554
2256.85 1535
2257.30 1362
2257.75 1368
2258.20 1677
2258.64 1600
2259.09 1459
2259.54 1461
2259.99 1556
2260.44 1495
2260.88 1362
2261.33 1490
2261.78 1504
2262.23 1469
2262.68 1664
2263.13 1593
2263.58 1538
2264.02 1646
2264.47 1689
2264.92 1638
2265.37 1498
2265.82 1422
2266.27 1543
2266.72 1656
2267.17 1789
2267.61 2019
2268.06 1990
2268.51 1878
2268.96 1901
2269.41 1793
2269.86 1669
2270.31 1841
2270.76 1736
2271.21 1845
2271.66 1914
2272.11 1925
2272.56 1873
2273.00 1788
2273.45 1665
2273.90 1621
2274.35 1683
2274.80 1644
2275.25 1649
2275.70 1658
2276.15 1493
2276.60 1444
2277.05 1534
2277.50 1551
2277.95 1467
2278.40 1483
2278.85 1565
2279.30 1618
2279.75 1514
2280.20 1558
2280.65 1603
2281.10 1540
2281.55 1615
2282.00 1732
2282.45 1640
2282.90 1569
2283.35 1569
2283.81 1551
2284.26 1419
2284.71 1583
2285.16 1563
2285.61 1505
2286.06 1632
2286.51 1396
2286.96 1499
2287.41 1518
2287.86 1458
2288.31 1667
2288.76 1633
2289.22 1675
2289.67 1760
2290.12 1767
2290.57 1881
2291.02 2020
2291.47 2210
2291.92 2082
2292.37 2365
2292.83 2220
2293.28 2192
2293.73 2359
2294.18 2226
2294.63 2279
2295.08 2163
2295.53 2132
2295.99 2141
2296.44 2160
2296.89 2118
2297.34 1906
2297.79 1852
2298.25 1690
2298.70 1725
2299.15 1658
2299.60 1727
2300.05 1640
2300.51 1524
2300.96 1534
2301.41 1528
2301.86 1592
2302.32 1662
2302.77 1659
2303.22 1554
2303.67 1580
2304.13 1581
2304.58 1452
2305.03 1493
2305.48 1581
2305.94 1522
2306.39 1484
2306.84 1509
2307.29 1551
2307.75 1632
2308.20 1561
2308.65 1541
2309.11 1709
2309.56 1733
2310.01 1553
2310.47 1678
2310.92 1591
2311.37 1746
2311.83 1592
2312.28 1631
2312.73 1662
2313.19 1641
2313.64 1678
2314.09 1584
2314.55 1536
2315.00 1731
2315.45 1695
2315.91 1603
2316.36 1594
2316.81 1592
2317.27 1579
2317.72 1529
2318.18 1551
2318.63 1484
2319.08 1442
2319.54 1605
2319.99 1519
2320.45 1478
2320.90 1603
2321.35 1564
2321.81 1720
2322.26 1665
2322.72 1560
2323.17 1630
2323.63 1493
2324.08 1469
2324.54 1578
2324.99 1549
2325.44 1624
2325.90 1640
2326.35 1711
2326.81 1697
2327.26 1511
2327.72 1592
2328.17 1759
2328.63 1861
2329.08 1817
2329.54 1581
2329.99 1636
2330.45 1764
2330.90 1727
2331.36 1665
2331.81 1681
2332.27 1871
2332.72 1748
2333.18 1651
2333.64 1790
2334.09 1594
2334.55 1596
2335.00 1440
2335.46 1461
2335.91 1447
2336.37 1572
2336.82 1527
2337.28 1509
2337.74 1553
2338.19 1525
2338.65 1697
2339.10 1639
2339.56 1632
2340.02 1659
2340.47 1688
2340.93 1803
2341.38 1707
2341.84 1754
2342.30 1826
2342.75 1827
2343.21 1906
2343.67 1868
2344.12 1724
2344.58 1583
2345.04 1723
2345.49 1716
2345.95 1686
2346.41 1484
2346.86 1732
2347.32 1652
2347.78 1728
2348.23 1673
2348.69 1591
2349.15 1590
2349.60 1717
2350.06 1672
2350.52 1672
2350.97 1693
2351.43 1601
2351.89 1580
2352.35 1599
2352.80 1479
2353.26 1557
2353.72 1746
2354.18 1664
2354.63 1491
2355.09 1510
2355.55 1588
2356.01 1474
2356.46 1533
2356.92 1456
2357.38 1521
2357.84 1559
2358.29 1562
2358.75 1461
2359.21 1374
2359.67 1551
2360.13 1561
2360.58 1559
2361.04 1508
2361.50 1629
2361.96 1576
2362.42 1635
2362.88 1595
2363.33 1632
2363.79 1588
2364.25 1476
2364.71 1476
2365.17 1450
2365.63 1542
2366.08 1506
2366.54 1554
2367.00 1502
2367.46 1507
2367.92 1486
2368.38 1679
2368.84 1653
2369.30 1728
2369.75 1651
2370.21 1785
2370.67 1715
2371.13 1783
2371.59 1705
2372.05 1462
2372.51 1639
2372.97 1484
2373.43 1532
2373.89 1565
2374.35 1567
2374.81 1532
2375.27 1458
2375.72 1504
2376.18 1546
2376.64 1497
2377.10 1388
2377.56 1328
2378.02 1507
2378.48 1520
2378.94 1519
2379.40 1697
2379.86 1428
2380.32 1626
2380.78 1576
2381.24 1577
2381.70 1587
2382.16 1522
2382.62 1679
2383.08 1693
2383.54 1473
2384.00 1471
2384.46 1532
2384.92 1692
2385.39 1660
2385.85 1578
2386.31 1501
2386.77 1565
2387.23 1562
2387.69 1635
2388.15 1537
2388.61 1513
2389.07 1652
2389.53 1581
2389.99 1519
2390.45 1518
2390.91 1589
2391.38 1549
2391.84 1520
2392.30 1577
2392.76 1445
2393.22 1608
2393.68 1517
2394.14 1468
2394.60 1459
2395.06 1582
2395.53 1396
2395.99 1360
2396.45 1483
2396.91 1567
2397.37 1623
2397.83 1576
2398.30 1503
2398.76 1656
2399.22 1581
2399.68 1488
2400.14 1479
2400.61 1543
2401.07 1490
2401.53 1314
2401.99 1513
2402.45 1445
2402.92 1373
2403.38 1361
2403.84 1451
2404.30 1425
2404.76 1605
2405.23 1503
2405.69 1483
2406.15 1558
2406.61 1507
2407.08 1378
2407.54 1507
2408.00 1586
2408.46 1460
2408.93 1590
2409.39 1488
2409.85 1406
2410.32 1552
2410.78 1548
2411.24 1486
2411.70 1581
2412.17 1587
2412.63 1507
2413.09 1476
2413.56 1446
2414.02 1360
2414.48 1495
2414.95 1539
2415.41 1442
2415.87 1550
2416.34 1537
2416.80 1581
2417.26 1638
2417.73 1694
2418.19 1599
2418.65 1672
2419.12 1897
2419.58 2025
2420.05 1897
2420.51 1782
2420.97 1913
2421.44 1901
2421.90 1844
2422.37 1699
2422.83 1821
2423.29 1721
2423.76 1651
2424.22 1561
2424.69 1623
2425.15 1734
2425.62 1562
2426.08 1649
2426.54 1692
2427.01 1775
2427.47 1517
2427.94 1786
2428.40 1557
2428.87 1525
2429.33 1602
2429.80 1652
2430.26 1550
2430.73 1519
2431.19 1480
2431.66 1410
2432.12 1556
2432.59 1680
2433.05 1688
2433.52 1721
2433.98 1616
2434.45 1599
2434.91 1767
2435.38 1716
2435.84 1624
2436.31 1537
2436.77 1589
2437.24 1518
2437.70 1657
2438.17 1784
2438.63 1853
2439.10 1803
2439.57 1747
2440.03 1710
2440.50 1745
2440.96 1626
2441.43 1841
2441.89 1778
2442.36 1798
2442.83 1783
2443.29 1814
2443.76 1721
2444.22 1745
2444.69 1703
2445.16 1810
2445.62 1569
2446.09 1631
2446.56 1589
2447.02 1585
2447.49 1547
2447.96 1549
2448.42 1535
2448.89 1357
2449.35 1418
2449.82 1561
2450.29 1352
2450.75 1431
2451.22 1524
2451.69 1565
2452.16 1546
2452.62 1447
2453.09 1597
2453.56 1459
2454.02 1502
2454.49 1586
2454.96 1401
2455.42 1494
2455.89 1587
2456.36 1700
2456.83 1638
2457.29 1570
2457.76 1613
2458.23 1651
2458.70 1615
2459.16 1447
2459.63 1516
2460.10 1522
2460.57 1345
2461.03 1477
2461.50 1605
2461.97 1580
2462.44 1612
2462.91 1479
2463.37 1539
2463.84 1470
2464.31 1492
2464.78 1458
2465.25 1662
2465.71 1720
2466.18 1596
2466.65 1471
2467.12 1417
2467.59 1588
2468.06 1549
2468.52 1381
2468.99 1297
2469.46 1465
2469.93 1400
2470.40 1450
2470.87 1431
2471.34 1532
2471.80 1564
2472.27 1569
2472.74 1388
2473.21 1357
2473.68 1446
2474.15 1448
2474.62 1427
2475.09 1408
2475.56 1311
2476.02 1572
2476.49 1452
2476.96 1336
2477.43 1398
2477.90 1646
2478.37 1580
2478.84 1648
2479.31 1589
2479.78 1598
2480.25 1590
2480.72 1709
2481.19 1696
2481.66 1710
2482.13 1759
2482.60 1711
2483.07 1730
2483.54 1678
2484.01 1615
2484.48 1750
2484.95 1577
2485.42 1569
2485.89 1578
2486.36 1495
2486.83 1497
2487.30 1630
2487.77 1671
2488.24 1586
2488.71 1440
2489.18 1492
2489.65 1659
2490.12 1614
2490.59 1497
2491.06 1477
2491.53 1534
2492.00 1482
2492.47 1466
2492.94 1613
2493.41 1744
2493.88 1494
2494.36 1502
2494.83 1530
2495.30 1484
2495.77 1510
2496.24 1622
2496.71 1556
2497.18 1571
2497.65 1622
2498.12 1552
2498.60 1533
2499.07 1564
2499.54 1580
2500.01 1677
2500.48 1532
2500.95 1472
2501.42 1657
2501.90 1586
2502.37 1522
2502.84 1417
2503.31 1484
2503.78 1519
2504.25 1504
2504.73 1501
2505.20 1474
2505.67 1620
2506.14 1560
2506.61 1480
2507.09 1451
2507.56 1589
2508.03 1583
2508.50 1713
2508.97 1686
2509.45 1648
2509.92 1675
2510.39 1692
2510.86 1737
2511.34 1666
2511.81 1736
2512.28 1885
2512.75 1738
2513.23 1704
2513.70 1817
2514.17 1855
2514.65 1836
2515.12 1759
2515.59 1794
2516.06 1802
2516.54 1779
2517.01 1655
2517.48 1641
2517.96 1563
2518.43 1488
2518.90 1566
2519.38 1542
2519.85 1555
2520.32 1529
2520.80 1530
2521.27 1487
2521.74 1604
2522.22 1547
2522.69 1495
2523.16 1485
2523.64 1587
2524.11 1533
2524.58 1560
2525.06 1569
2525.53 1602
2526.01 1664
2526.48 1559
2526.95 1602
2527.43 1452
2527.90 1487
2528.38 1495
2528.85 1450
2529.32 1561
2529.80 1559
2530.27 1594
2530.75 1601
2531.22 1597
2531.70 1590
2532.17 1533
2532.64 1572
2533.12 1613
2533.59 1578
2534.07 1519
2534.54 1612
2535.02 1569
2535.49 1444
2535.97 1513
2536.44 1498
2536.92 1471
2537.39 1606
2537.87 1674
2538.34 1463
2538.82 1552
2539.29 1572
2539.77 1714
2540.24 1610
2540.72 1567
2541.19 1664
2541.67 1653
2542.14 1615
2542.62 1585
2543.09 1581
2543.57 1555
2544.04 1729
2544.52 1614
2545.00 1612
2545.47 1468
2545.95 1594
2546.42 1675
2546.90 1625
2547.37 1673
2547.85 1810
2548.33 1815
2548.80 1787
2549.28 1704
2549.75 1651
2550.23 1941
2550.71 1797
2551.18 1907
2551.66 1949
2552.14 1905
2552.61 1791
2553.09 1834
2553.57 1751
2554.04 1883
2554.52 1854
2554.99 1915
2555.47 1760
2555.95 1901
2556.42 2080
2556.90 1951
2557.38 2001
2557.86 1833
2558.33 1802
2558.81 1820
2559.29 1835
2559.76 1712
2560.24 1623
2560.72 1750
2561.19 1716
2561.67 1609
2562.15 1593
2562.63 1586
2563.10 1576
2563.58 1602
2564.06 1464
2564.54 1517
2565.01 1558
2565.49 1546
2565.97 1483
2566.45 1544
2566.92 1577
2567.40 1466
2567.88 1414
2568.36 1443
2568.83 1541
2569.31 1394
2569.79 1496
2570.27 1484
2570.75 1498
2571.22 1423
2571.70 1383
2572.18 1252
2572.66 1327
2573.14 1348
2573.62 1534
2574.09 1601
2574.57 1606
2575.05 1541
2575.53 1604
2576.01 1668
2576.49 1475
2576.97 1479
2577.44 1478
2577.92 1503
2578.40 1456
2578.88 1539
2579.36 1567
2579.84 1556
2580.32 1472
2580.80 1647
2581.27 1645
2581.75 1465
2582.23 1528
2582.71 1553
2583.19 1620
2583.67 1437
2584.15 1489
2584.63 1441
2585.11 1512
2585.59 1508
2586.07 1585
2586.55 1610
2587.03 1560
2587.51 1490
2587.99 1635
2588.47 1528
2588.94 1514
2589.42 1561
2589.90 1495
2590.38 1442
2590.86 1471
2591.34 1536
2591.82 1591
2592.30 1434
2592.78 1491
2593.26 1467
2593.74 1612
2594.22 1485
2594.71 1575
2595.19 1617
2595.67 1590
2596.15 1755
2596.63 1564
2597.11 1713
2597.59 1689
2598.07 1538
2598.55 1574
2599.03 1578
2599.51 1588
2599.99 1571
2600.47 1647
2600.95 1590
2601.43 1547
2601.91 1544
2602.40 1495
2602.88 1339
2603.36 1399
2603.84 1298
2604.32 1407
2604.80 1597
2605.28 1625
2605.76 1528
2606.24 1446
2606.73 1378
2607.21 1397
2607.69 1465
2608.17 1539
2608.65 1533
2609.13 1472
2609.62 1451
2610.10 1461
2610.58 1583
2611.06 1560
2611.54 1584
2612.02 1725
2612.51 1595
2612.99 1576
2613.47 1663
2613.95 1803
2614.43 1636
2614.92 1761
2615.40 1605
2615.88 1415
2616.36 1436
2616.85 1468
2617.33 1503
2617.81 1498
2618.29 1534
2618.78 1588
2619.26 1492
2619.74 1540
2620.22 1560
2620.71 1605
2621.19 1401
2621.67 1372
2622.15 1430
2622.64 1511
2623.12 1459
2623.60 1404
2624.09 1415
2624.57 1442
2625.05 1587
2625.53 1771
2626.02 1501
2626.50 1438
2626.98 1581
2627.47 1523
2627.95 1496
2628.43 1536
2628.92 1598
2629.40 1456
2629.88 1510
2630.37 1689
2630.85 1680
2631.34 1376
2631.82 1497
2632.30 1536
2632.79 1455
2633.27 1589
2633.75 1561
2634.24 1446
2634.72 1460
2635.21 1544
2635.69 1514
2636.17 1499
2636.66 1475
2637.14 1420
2637.63 1390
2638.11 1405
2638.60 1467
2639.08 1466
2639.56 1634
2640.05 1608
2640.53 1467
2641.02 1604
2641.50 1547
2641.99 1480
2642.47 1518
2642.96 1486
2643.44 1493
2643.93 1505
2644.41 1536
2644.90 1544
2645.38 1435
2645.87 1495
2646.35 1576
2646.84 1444
2647.32 1488
2647.81 1473
2648.29 1413
2648.78 1509
2649.26 1426
2649.75 1471
2650.23 1703
2650.72 1603
2651.20 1486
2651.69 1475
2652.17 1565
2652.66 1620
2653.15 1530
2653.63 1387
2654.12 1471
2654.60 1451
2655.09 1625
2655.57 1630
2656.06 1420
2656.55 1475
2657.03 1432
2657.52 1475
2658.00 1428
2658.49 1514
2658.98 1514
2659.46 1502
2659.95 1454
2660.44 1549
2660.92 1310
2661.41 1407
2661.90 1498
2662.38 1414
2662.87 1484
2663.35 1426
2663.84 1461
2664.33 1517
2664.81 1496
2665.30 1505
2665.79 1471
2666.28 1429
2666.76 1436
2667.25 1457
2667.74 1457
2668.22 1417
2668.71 1406
2669.20 1341
2669.68 1490
2670.17 1556
2670.66 1353
2671.15 1382
2671.63 1550
2672.12 1466
2672.61 1336
2673.10 1463
2673.58 1553
2674.07 1506
2674.56 1542
2675.05 1599
2675.53 1707
2676.02 1518
2676.51 1581
2677.00 1724
2677.49 1796
2677.97 1682
2678.46 1623
2678.95 1776
2679.44 1824
2679.93 1731
2680.41 1756
2680.90 1682
2681.39 1641
2681.88 1650
2682.37 1538
2682.85 1522
2683.34 1826
2683.83 1868
2684.32 1730
2684.81 1859
2685.30 1767
2685.79 1822
2686.27 1823
2686.76 1741
2687.25 1772
2687.74 1798
2688.23 1738
2688.72 1664
2689.21 1620
2689.70 1674
2690.19 1579
2690.67 1481
2691.16 1517
2691.65 1540
2692.14 1528
2692.63 1638
2693.12 1624
2693.61 1512
2694.10 1372
2694.59 1459
2695.08 1483
2695.57 1490
2696.06 1434
2696.55 1407
2697.04 1632
2697.53 1556
2698.02 1544
2698.51 1498
2699.00 1443
2699.49 1579
2699.98 1656
2700.47 1635
2700.96 1733
2701.45 1620
2701.94 1655
2702.43 1701
2702.92 1701
2703.41 1638
2703.90 1583
2704.39 1691
2704.88 1808
2705.37 1621
2705.86 1622
2706.35 1581
2706.84 1536
2707.33 1504
2707.82 1536
2708.31 1538
2708.80 1584
2709.29 1591
2709.78 1472
2710.27 1571
2710.77 1423
2711.26 1525
2711.75 1572
2712.24 1509
2712.73 1650
2713.22 1466
2713.71 1485
2714.20 1455
2714.69 1525
2715.19 1516
2715.68 1400
2716.17 1335
2716.66 1460
2717.15 1603
2717.64 1417
2718.13 1489
2718.63 1349
2719.12 1523
2719.61 1469
2720.10 1440
2720.59 1539
2721.08 1433
2721.58 1458
2722.07 1481
2722.56 1472
2723.05 1611
2723.54 1663
2724.04 1659
2724.53 1554
2725.02 1528
2725.51 1520
2726.01 1690
2726.50 1613
2726.99 1630
2727.48 1651
2727.98 1506
2728.47 1516
2728.96 1435
2729.45 1493
2729.95 1433
2730.44 1477
2730.93 1528
2731.42 1575
2731.92 1497
2732.41 1471
2732.90 1532
2733.40 1457
2733.89 1506
2734.38 1493
2734.87 1554
2735.37 1560
2735.86 1542
2736.35 1493
2736.85 1535
2737.34 1523
2737.83 1614
2738.33 1610
2738.82 1594
2739.31 1506
2739.81 1622
2740.30 1514
2740.79 1530
2741.29 1689
2741.78 1602
2742.28 1573
2742.77 1536
2743.26 1513
2743.76 1535
2744.25 1462
2744.75 1535
2745.24 1556
2745.73 1542
2746.23 1287
2746.72 1468
2747.22 1289
2747.71 1279
2748.20 1324
2748.70 1311
2749.19 1495
2749.69 1398
2750.18 1442
2750.68 1451
2751.17 1394
2751.67 1381
2752.16 1471
2752.66 1575
2753.15 1421
2753.64 1432
2754.14 1428
2754.63 1429
2755.13 1432
2755.62 1503
2756.12 1495
2756.61 1479
2757.11 1558
2757.60 1419
2758.10 1385
2758.59 1541
2759.09 1508
2759.59 1431
2760.08 1421
2760.58 1530
2761.07 1492
2761.57 1505
2762.06 1498
2762.56 1513
2763.05 1495
2763.55 1511
2764.05 1452
2764.54 1447
2765.04 1482
2765.53 1471
2766.03 1626
2766.52 1504
2767.02 1474
2767.52 1481
2768.01 1494
2768.51 1509
2769.00 1583
2769.50 1528
2770.00 1545
2770.49 1503
2770.99 1570
2771.49 1600
2771.98 1336
2772.48 1413
2772.98 1536
2773.47 1467
2773.97 1479
2774.47 1497
2774.96 1500
2775.46 1652
2775.96 1486
2776.45 1549
2776.95 1486
2777.45 1661
2777.94 1749
2778.44 1680
2778.94 1505
2779.43 1494
2779.93 1733
2780.43 1616
2780.93 1545
2781.42 1650
2781.92 1604
2782.42 1629
2782.92 1625
2783.41 1519
2783.91 1561
2784.41 1583
2784.91 1521
2785.40 1612
2785.90 1576
2786.40 1504
2786.90 1433
2787.39 1426
2787.89 1586
2788.39 1447
2788.89 1488
2789.39 1484
2789.88 1533
2790.38 1469
2790.88 1576
2791.38 1412
2791.88 1501
2792.37 1619
2792.87 1573
2793.37 1509
2793.87 1438
2794.37 1492
2794.87 1417
2795.37 1428
2795.86 1589
2796.36 1553
2796.86 1686
2797.36 1696
2797.86 1641
2798.36 1834
2798.86 1782
2799.35 1892
2799.85 1862
2800.35 1986
2800.85 1903
2801.35 1704
2801.85 1818
2802.35 1825
2802.85 1888
2803.35 1695
2803.85 1732
2804.35 1766
2804.85 1734
2805.34 1675
2805.84 1679
2806.34 1680
2806.84 1749
2807.34 1894
2807.84 1866
2808.34 1929
2808.84 1986
2809.34 2047
2809.84 2120
2810.34 2155
2810.84 2103
2811.34 2271
2811.84 2250
2812.34 2189
2812.84 2251
2813.34 2003
2813.84 1971
2814.34 1859
2814.84 1608
2815.34 1551
2815.84 1545
2816.34 1603
2816.84 1635
2817.34 1560
2817.84 1578
2818.35 1676
2818.85 1586
2819.35 1558
2819.85 1481
2820.35 1647
2820.85 1690
2821.35 1590
2821.85 1595
2822.35 1667
2822.85 1574
2823.35 1654
2823.85 1657
2824.36 1523
2824.86 1583
2825.36 1493
2825.86 1495
2826.36 1400
2826.86 1401
2827.36 1467
2827.86 1485
2828.37 1499
2828.87 1488
2829.37 1583
2829.87 1627
2830.37 1626
2830.87 1502
2831.38 1506
2831.88 1551
2832.38 1499
2832.88 1545
2833.38 1484
2833.88 1391
2834.39 1435
2834.89 1511
2835.39 1622
2835.89 1502
2836.40 1580
2836.90 1638
2837.40 1693
2837.90 1587
2838.40 1678
2838.91 1614
2839.41 1569
2839.91 1605
2840.41 1614
2840.92 1612
2841.42 1587
2841.92 1576
2842.42 1575
2842.93 1615
2843.43 1576
2843.93 1457
2844.44 1479
2844.94 1415
2845.44 1597
2845.94 1531
2846.45 1535
2846.95 1616
2847.45 1686
2847.96 1721
2848.46 1701
2848.96 1574
2849.47 1657
2849.97 1582
2850.47 1541
2850.98 1749
2851.48 1754
2851.98 1646
2852.49 1649
2852.99 1590
2853.50 1523
2854.00 1584
2854.50 1507
2855.01 1384
2855.51 1520
2856.01 1681
2856.52 1468
2857.02 1460
2857.53 1427
2858.03 1521
2858.53 1501
2859.04 1440
2859.54 1482
2860.05 1503
2860.55 1524
2861.06 1419
2861.56 1528
2862.06 1388
2862.57 1409
2863.07 1379
2863.58 1423
2864.08 1445
2864.59 1488
2865.09 1480
2865.60 1388
2866.10 1445
2866.61 1496
2867.11 1548
2867.62 1472
2868.12 1553
2868.63 1476
2869.13 1367
2869.64 1449
2870.14 1384
2870.65 1388
2871.15 1396
2871.66 1492
2872.16 1547
2872.67 1486
2873.17 1391
2873.68 1477
2874.18 1530
2874.69 1460
2875.20 1538
2875.70 1495
2876.21 1468
2876.71 1577
2877.22 1592
2877.72 1507
2878.23 1647
2878.74 1422
2879.24 1584
2879.75 1687
2880.25 1738
2880.76 1695
2881.27 1569
2881.77 1436
2882.28 1592
2882.79 1594
2883.29 1661
2883.80 1686
2884.30 1796
2884.81 1673
2885.32 1742
2885.82 1692
2886.33 1781
2886.84 1860
2887.34 1970
2887.85 1899
2888.36 1750
2888.86 1800
2889.37 1903
2889.88 1916
2890.38 1952
2890.89 1892
2891.40 1760
2891.91 1761
2892.41 1819
2892.92 1875
2893.43 1685
2893.93 1720
2894.44 1687
2894.95 1549
2895.46 1568
2895.96 1570
2896.47 1649
2896.98 1707
2897.49 1763
2897.99 1759
2898.50 1694
2899.01 1580
2899.52 1606
2900.03 1719
2900.53 1631
2901.04 1668
2901.55 1780
2902.06 1823
2902.56 1755
2903.07 1812
2903.58 1776
2904.09 1672
2904.60 1671
2905.11 1761
2905.61 1592
2906.12 1544
2906.63 1714
2907.14 1632
2907.65 1566
2908.16 1689
2908.66 1685
2909.17 1780
2909.68 1811
2910.19 1741
2910.70 1610
2911.21 1620
2911.72 1575
2912.23 1488
2912.73 1582
2913.24 1587
2913.75 1533
2914.26 1441
2914.77 1526
2915.28 1561
2915.79 1599
2916.30 1545
2916.81 1599
2917.32 1719
2917.83 1552
2918.33 1507
2918.84 1500
2919.35 1605
2919.86 1639
2920.37 1624
2920.88 1527
2921.39 1454
2921.90 1581
2922.41 1543
2922.92 1724
2923.43 1716
2923.94 1807
2924.45 1721
2924.96 1685
2925.47 1831
2925.98 1886
2926.49 1982
2927.00 1975
2927.51 2192
2928.02 2278
2928.53 2101
2929.04 2040
2929.55 2023
2930.06 1926
2930.57 1913
2931.08 1893
2931.59 1800
2932.11 1618
2932.62 1632
2933.13 1658
2933.64 1594
2934.15 1701
2934.66 1460
2935.17 1502
2935.68 1604
2936.19 1528
2936.70 1551
2937.21 1502
2937.72 1596
2938.24 1653
2938.75 1656
2939.26 1635
2939.77 1592
2940.28 1555
2940.79 1641
2941.30 1654
2941.81 1505
2942.33 1506
2942.84 1494
2943.35 1635
2943.86 1646
2944.37 1615
2944.88 1605
2945.40 1783
2945.91 1871
2946.42 1803
2946.93 1661
2947.44 1774
2947.96 1786
2948.47 1613
2948.98 1871
2949.49 1803
2950.00 1851
2950.52 1813
2951.03 1840
2951.54 1667
2952.05 1571
2952.57 1549
2953.08 1605
2953.59 1740
2954.10 1731
2954.62 1604
2955.13 1540
2955.64 1573
2956.15 1626
2956.67 1639
2957.18 1594
2957.69 1587
2958.20 1591
2958.72 1455
2959.23 1419
2959.74 1570
2960.26 1627
2960.77 1706
2961.28 1684
2961.80 1631
2962.31 1633
2962.82 1712
2963.34 1672
2963.85 1699
2964.36 1756
2964.88 1847
2965.39 1754
2965.90 1779
2966.42 1830
2966.93 1773
2967.44 1801
2967.96 1694
2968.47 1628
2968.98 1526
2969.50 1455
2970.01 1401
2970.53 1489
2971.04 1632
2971.55 1566
2972.07 1616
2972.58 1525
2973.10 1510
2973.61 1605
2974.12 1616
2974.64 1468
2975.15 1507
2975.67 1599
2976.18 1583
2976.70 1521
2977.21 1439
2977.73 1465
2978.24 1470
2978.75 1539
2979.27 1599
2979.78 1523
2980.30 1477
2980.81 1471
2981.33 1606
2981.84 1552
2982.36 1500
2982.87 1569
2983.39 1568
2983.90 1524
2984.42 1477
2984.93 1639
2985.45 1676
2985.96 1632
2986.48 1716
2987.00 1536
2987.51 1571
2988.03 1657
2988.54 1516
2989.06 1621
2989.57 1570
2990.09 1658
2990.60 1675
2991.12 1664
2991.64 1712
2992.15 1705
2992.67 1776
2993.18 1710
2993.70 1700
2994.21 1569
2994.73 1769
2995.25 1878
2995.76 1852
2996.28 1734
2996.80 1808
2997.31 1934
2997.83 2020
2998.34 2041
2998.86 2028
2999.38 2027
2999.89 2053
3000.41 1992
3000.93 2014
3001.44 1918
3001.96 1964
3002.48 2027
3002.99 2177
3003.51 2091
3004.03 2020
3004.54 1931
3005.06 1945
3005.58 2104
3006.09 2118
3006.61 2197
3007.13 2071
3007.65 2132
3008.16 1970
3008.68 1956
3009.20 1940
3009.71 1707
3010.23 1758
3010.75 1786
3011.27 1608
3011.78 1707
3012.30 1590
3012.82 1640
3013.34 1654
3013.85 1564
3014.37 1505
3014.89 1701
3015.41 1732
3015.93 1741
3016.44 1748
3016.96 1717
3017.48 1635
3018.00 1777
3018.52 1852
3019.03 1697
3019.55 1699
3020.07 1658
3020.59 1629
3021.11 1731
3021.63 1794
3022.14 1930
3022.66 1760
3023.18 1653
3023.70 1684
3024.22 1854
3024.74 1792
3025.25 1781
3025.77 1826
3026.29 1772
3026.81 1827
3027.33 1744
3027.85 1741
3028.37 1859
3028.89 1828
3029.41 1732
3029.92 1730
3030.44 1869
3030.96 1786
3031.48 1793
3032.00 1746
3032.52 1617
3033.04 1654
3033.56 1681
3034.08 1557
3034.60 1651
3035.12 1605
3035.64 1662
3036.16 1646
3036.68 1708
3037.20 1675
3037.72 1610
3038.24 1633
3038.76 1606
3039.28 1635
3039.80 1791
3040.32 1751
3040.84 1690
3041.36 1681
3041.88 1647
3042.40 1672
3042.92 1623
3043.44 1534
3043.96 1423
3044.48 1454
3045.00 1413
3045.52 1427
3046.04 1466
3046.56 1556
3047.08 1647
3047.60 1555
3048.12 1548
3048.64 1503
3049.16 1513
3049.68 1485
3050.20 1482
3050.72 1476
3051.24 1504
3051.77 1493
3052.29 1484
3052.81 1553
3053.33 1461
3053.85 1509
3054.37 1548
3054.89 1531
3055.41 1448
3055.93 1518
3056.46 1504
3056.98 1436
3057.50 1513
3058.02 1572
3058.54 1625
3059.06 1589
3059.58 1541
3060.11 1545
3060.63 1520
3061.15 1538
3061.67 1534
3062.19 1500
3062.71 1531
3063.24 1490
3063.76 1608
3064.28 1593
3064.80 1612
3065.32 1630
3065.85 1514
3066.37 1628
3066.89 1660
3067.41 1700
3067.94 1550
3068.46 1583
3068.98 1656
3069.50 1625
3070.03 1619
3070.55 1538
3071.07 1512
3071.59 1570
3072.12 1537
3072.64 1446
3073.16 1563
3073.68 1641
3074.21 1612
3074.73 1617
3075.25 1725
3075.78 1708
3076.30 1582
3076.82 1527
3077.34 1597
3077.87 1663
3078.39 1631
3078.91 1750
3079.44 1708
3079.96 1774
3080.48 1868
3081.01 1730
3081.53 1693
3082.05 1843
3082.58 1702
3083.10 1698
3083.63 1813
3084.15 1877
3084.67 1725
3085.20 1868
3085.72 1664
3086.24 1768
3086.77 1686
3087.29 1698
3087.82 1767
3088.34 1745
3088.86 1761
3089.39 1884
3089.91 1790
3090.44 1684
3090.96 1710
3091.49 1689
3092.01 1665
3092.53 1708
3093.06 1736
3093.58 1698
3094.11 1692
3094.63 1764
3095.16 1762
3095.68 1807
3096.21 1725
3096.73 1688
3097.26 1524
3097.78 1472
3098.31 1636
3098.83 1783
3099.36 1715
3099.88 1761
3100.41 1777
3100.93 1720
3101.46 1959
3101.98 2181
3102.51 2325
3103.03 2470
3103.56 2572
3104.08 2733
3104.61 2835
3105.13 3031
3105.66 3363
3106.18 2987
3106.71 3371
3107.24 3340
3107.76 2991
3108.29 2911
3108.81 2582
3109.34 2431
3109.86 2147
3110.39 2163
3110.92 2123
3111.44 1923
3111.97 1865
3112.49 1948
3113.02 1810
3113.55 1949
3114.07 2075
3114.60 1961
3115.12 1973
3115.65 1971
3116.18 1895
3116.70 1765
3117.23 1755
3117.76 1763
3118.28 1689
3118.81 1670
3119.34 1685
3119.86 1649
3120.39 1624
3120.92 1690
3121.44 1585
3121.97 1559
3122.50 1587
3123.02 1682
3123.55 1726
3124.08 1671
3124.61 1683
3125.13 1715
3125.66 1647
3126.19 1573
3126.72 1746
3127.24 1787
3127.77 1699
3128.30 1841
3128.82 1737
3129.35 1624
3129.88 1677
3130.41 1764
3130.93 1831
3131.46 1722
3131.99 1431
3132.52 1488
3133.05 1748
3133.57 1736
3134.10 1659
3134.63 1735
3135.16 1616
3135.69 1643
3136.21 1604
3136.74 1495
3137.27 1575
3137.80 1557
3138.33 1608
3138.85 1598
3139.38 1665
3139.91 1739
3140.44 1561
3140.97 1510
3141.50 1455
3142.03 1739
3142.55 1662
3143.08 1546
3143.61 1590
3144.14 1548
3144.67 1561
3145.20 1620
3145.73 1606
3146.26 1550
3146.79 1594
3147.31 1562
3147.84 1625
3148.37 1662
3148.90 1726
3149.43 1620
3149.96 1683
3150.49 1703
3151.02 1695
3151.55 1701
3152.08 1661
3152.61 1668
3153.14 1694
3153.67 1687
3154.20 1606
3154.73 1605
3155.25 1645
3155.78 1751
3156.31 1633
3156.84 1680
3157.37 1547
3157.90 1588
3158.43 1640
3158.96 1617
3159.49 1711
3160.02 1643
3160.55 1570
3161.08 1576
3161.61 1531
3162.14 1486
3162.68 1541
3163.21 1556
3163.74 1558
3164.27 1483
3164.80 1507
3165.33 1523
3165.86 1579
3166.39 1509
3166.92 1616
3167.45 1612
3167.98 1577
3168.51 1629
3169.04 1533
3169.57 1478
3170.10 1527
3170.64 1594
3171.17 1653
3171.70 1628
3172.23 1623
3172.76 1563
3173.29 1502
3173.82 1526
3174.35 1552
3174.88 1552
3175.42 1489
3175.95 1517
3176.48 1560
3177.01 1684
3177.54 1662
3178.07 1637
3178.61 1704
3179.14 1558
3179.67 1703
3180.20 1615
3180.73 1696
3181.26 1777
3181.80 1652
3182.33 1699
3182.86 1737
3183.39 1658
3183.92 1697
3184.46 1655
3184.99 1543
3185.52 1716
3186.05 1688
3186.59 1580
3187.12 1592
3187.65 1476
3188.18 1498
3188.72 1563
3189.25 1464
3189.78 1612
3190.31 1561
3190.85 1539
3191.38 1511
3191.91 1540
3192.44 1585
3192.98 1560
3193.51 1620
3194.04 1594
3194.58 1478
3195.11 1520
3195.64 1393
3196.17 1711
3196.71 1669
3197.24 1485
3197.77 1502
3198.31 1549
3198.84 1572
3199.37 1621
3199.91 1537
3200.44 1575
3200.98 1635
3201.51 1660
3202.04 1850
3202.58 1668
3203.11 1659
3203.64 1703
3204.18 1543
3204.71 1748
3205.24 1776
3205.78 1717
3206.31 1793
3206.85 1750
3207.38 1740
3207.91 1639
3208.45 1613
3208.98 1688
3209.52 1758
3210.05 1697
3210.59 1630
3211.12 1787
3211.65 1728
3212.19 1735
3212.72 1872
3213.26 1819
3213.79 1828
3214.33 1876
3214.86 1753
3215.40 1766
3215.93 1757
3216.47 1744
3217.00 1680
3217.54 1767
3218.07 1699
3218.61 1657
3219.14 1684
3219.68 1599
3220.21 1617
3220.75 1622
3221.28 1481
3221.82 1451
3222.35 1546
3222.89 1506
3223.42 1675
3223.96 1861
3224.49 1704
3225.03 1654
3225.57 1681
3226.10 1701
3226.64 1709
3227.17 1759
3227.71 1728
3228.24 1856
3228.78 1694
3229.32 1750
3229.85 1811
3230.39 1817
3230.92 1766
3231.46 1585
3232.00 1662
3232.53 1625
3233.07 1537
3233.60 1627
3234.14 1793
3234.68 1818
3235.21 1777
3235.75 1655
3236.29 1680
3236.82 1578
3237.36 1594
3237.90 1766
3238.43 1673
3238.97 1869
3239.51 1805
3240.04 1640
3240.58 1703
3241.12 1849
3241.65 1739
3242.19 1799
3242.73 1792
3243.26 1772
3243.80 1715
3244.34 1793
3244.88 1856
3245.41 1807
3245.95 1953
3246.49 1848
3247.02 1730
3247.56 1678
3248.10 1663
3248.64 1677
3249.17 1680
3249.71 1816
3250.25 1932
3250.79 1697
3251.33 1672
3251.86 1726
3252.40 1682
3252.94 1871
3253.48 1919
3254.01 1882
3254.55 1815
3255.09 1923
3255.63 1920
3256.17 1836
3256.70 2102
3257.24 2044
3257.78 1943
3258.32 1869
3258.86 1947
3259.40 2102
3259.93 1939
3260.47 1955
3261.01 2141
3261.55 2129
3262.09 2025
3262.63 2189
3263.17 2247
3263.70 2244
3264.24 2254
3264.78 2430
3265.32 2322
3265.86 2540
3266.40 2538
3266.94 2918
3267.48 2889
3268.02 3035
3268.56 3276
3269.09 3416
3269.63 3343
3270.17 3076
3270.71 3167
3271.25 3074
3271.79 3156
3272.33 2759
3272.87 2714
3273.41 2522
3273.95 2422
3274.49 2289
3275.03 2323
3275.57 2280
3276.11 2117
3276.65 2130
3277.19 2191
3277.73 2174
3278.27 2170
3278.81 2338
3279.35 2182
3279.89 2140
3280.43 2301
3280.97 2269
3281.51 2314
3282.05 2403
3282.59 2573
3283.13 2207
3283.67 2082
3284.21 2040
3284.75 2282
3285.29 2334
3285.83 2073
3286.37 2094
3286.91 2271
3287.45 2339
3287.99 2176
3288.53 2240
3289.08 2288
3289.62 2158
3290.16 2168
3290.70 2420
3291.24 2308
3291.78 2497
3292.32 2334
3292.86 2494
3293.40 2615
3293.95 2535
3294.49 2645
3295.03 2822
3295.57 2913
3296.11 3087
3296.65 3028
3297.19 3258
3297.73 3403
3298.28 3490
3298.82 3572
3299.36 3358
3299.90 3126
3300.44 3074
3300.99 3076
3301.53 3130
3302.07 2868
3302.61 2798
3303.15 2770
3303.69 2712
3304.24 2599
3304.78 2539
3305.32 2549
3305.86 2440
3306.41 2408
3306.95 2396
3307.49 2385
3308.03 2226
3308.58 2268
3309.12 2485
3309.66 2283
3310.20 2423
3310.75 2352
3311.29 2425
3311.83 2429
3312.37 2267
3312.92 2375
3313.46 2273
3314.00 2268
3314.54 2116
3315.09 2363
3315.63 2436
3316.17 2376
3316.72 2346
3317.26 2277
3317.80 2549
3318.35 2469
3318.89 2586
3319.43 2790
3319.98 2712
3320.52 2760
3321.06 3073
3321.61 3212
3322.15 3512
3322.69 3435
3323.24 3455
3323.78 3564
3324.33 3703
3324.87 3526
3325.41 3534
3325.96 3578
3326.50 3594
3327.04 3365
3327.59 3285
3328.13 3211
3328.68 3220
3329.22 3164
3329.76 2990
3330.31 2871
3330.85 2833
3331.40 3040
3331.94 3209
3332.49 3370
3333.03 3449
3333.58 4073
3334.12 4924
3334.66 5715
3335.21 6567
3335.75 8034
3336.30 9408
3336.84 11334
3337.39 12923
3337.93 13555
3338.48 13997
3339.02 14746
3339.57 14582
3340.11 13859
3340.66 13115
3341.20 12201
3341.75 10852
3342.29 9172
3342.84 7906
3343.38 6487
3343.93 5614
3344.47 4833
3345.02 3993
3345.57 3752
3346.11 3517
3346.66 3265
3347.20 2905
3347.75 2696
3348.29 2570
3348.84 2638
3349.38 2428
3349.93 2475
3350.48 2430
3351.02 2524
3351.57 2574
3352.11 2572
3352.66 2488
3353.21 2705
3353.75 2673
3354.30 2545
3354.84 2571
3355.39 2499
3355.94 2680
3356.48 2560
3357.03 2528
3357.58 2418
3358.12 2604
3358.67 2696
3359.22 2386
3359.76 2505
3360.31 2420
3360.86 2350
3361.40 2384
3361.95 2476
3362.50 2446
3363.04 2435
3363.59 2436
3364.14 2455
3364.68 2515
3365.23 2521
3365.78 2567
3366.33 2595
3366.87 2637
3367.42 2759
3367.97 2615
3368.51 2495
3369.06 2479
3369.61 2580
3370.16 2443
3370.70 2294
3371.25 2350
3371.80 2516
3372.35 2715
3372.90 2572
3373.44 2593
3373.99 2840
3374.54 2995
3375.09 3306
3375.63 3268
3376.18 3455
3376.73 3533
3377.28 3585
3377.83 3643
3378.37 3369
3378.92 3306
3379.47 3081
3380.02 2919
3380.57 2759
3381.12 2614
3381.66 2405
3382.21 2267
3382.76 2398
3383.31 2356
3383.86 2150
3384.41 2003
3384.96 2099
3385.50 1799
3386.05 1893
3386.60 2027
3387.15 2023
3387.70 1834
3388.25 1818
3388.80 1890
3389.35 1887
3389.90 1999
3390.44 2033
3390.99 1979
3391.54 1903
3392.09 1917
3392.64 1883
3393.19 1976
3393.74 1979
3394.29 1785
3394.84 1919
3395.39 1954
3395.94 1745
3396.49 1961
3397.04 2147
3397.59 1958
3398.14 1846
3398.69 1911
3399.24 2018
3399.79 2099
3400.34 2058
3400.89 2013
3401.44 1900
3401.99 1792
3402.54 1851
3403.09 1791
3403.64 1884
3404.19 1922
3404.74 1855
3405.29 1810
3405.84 1836
3406.39 1901
3406.94 1849
3407.49 1749
3408.04 1801
3408.59 1876
3409.14 1978
3409.69 1984
3410.24 1754
3410.79 1878
3411.34 2022
3411.89 2019
3412.45 2062
3413.00 2024
3413.55 2141
3414.10 2144
3414.65 2178
3415.20 2262
3415.75 2235
3416.30 2153
3416.85 2100
3417.41 2232
3417.96 2069
3418.51 2090
3419.06 1865
3419.61 1842
3420.16 1913
3420.71 1820
3421.27 1683
3421.82 1802
3422.37 1694
3422.92 1548
3423.47 1703
3424.02 1777
3424.58 1828
3425.13 1696
3425.68 1709
3426.23 1668
3426.78 1638
3427.34 1723
3427.89 1686
3428.44 1735
3428.99 1660
3429.55 1674
3430.10 1685
3430.65 1583
3431.20 1673
3431.76 1713
3432.31 1642
3432.86 1714
3433.41 1610
3433.97 1648
3434.52 1652
3435.07 1600
3435.62 1673
3436.18 1614
3436.73 1629
3437.28 1566
3437.84 1576
3438.39 1617
3438.94 1563
3439.49 1604
3440.05 1575
3440.60 1625
3441.15 1640
3441.71 1727
3442.26 1601
3442.81 1772
3443.37 1701
3443.92 1768
3444.47 1639
3445.03 1686
3445.58 1688
3446.13 1627
3446.69 1621
3447.24 1527
3447.80 1583
3448.35 1573
3448.90 1586
3449.46 1490
3450.01 1454
3450.57 1479
3451.12 1582
3451.67 1590
3452.23 1543
3452.78 1566
3453.34 1517
3453.89 1601
3454.44 1563
3455.00 1490
3455.55 1512
3456.11 1539
3456.66 1470
3457.22 1446
3457.77 1661
3458.33 1682
3458.88 1587
3459.43 1513
3459.99 1657
3460.54 1688
3461.10 1530
3461.65 1653
3462.21 1605
3462.76 1514
3463.32 1546
3463.87 1573
3464.43 1593
3464.98 1674
3465.54 1587
3466.09 1503
3466.65 1591
3467.21 1536
3467.76 1587
3468.32 1605
3468.87 1673
3469.43 1679
3469.98 1738
3470.54 1716
3471.09 1647
3471.65 1658
3472.20 1505
3472.76 1617
3473.32 1640
3473.87 1744
3474.43 1666
3474.98 1671
3475.54 1725
3476.10 1504
3476.65 1493
3477.21 1743
3477.76 1739
3478.32 1761
3478.88 1553
3479.43 1661
3479.99 1668
3480.55 1702
3481.10 1715
3481.66 1870
3482.22 1873
3482.77 1901
3483.33 1978
3483.89 1806
3484.44 1735
3485.00 1892
3485.56 1866
3486.11 1942
3486.67 1734
3487.23 1780
3487.78 1743
3488.34 1706
3488.90 1797
3489.45 1873
3490.01 1757
3490.57 1972
3491.13 2020
3491.68 2172
3492.24 2360
3492.80 2251
3493.35 2274
3493.91 2728
3494.47 2602
3495.03 2725
3495.58 2765
3496.14 2644
3496.70 2621
3497.26 2427
3497.82 2412
3498.37 2572
3498.93 2634
3499.49 2383
3500.05 2347
3500.61 2648
3501.16 3002
3501.72 2954
3502.28 2711
3502.84 2830
3503.40 2965
3503.95 2910
3504.51 2705
3505.07 2772
3505.63 2555
3506.19 2580
3506.75 2560
3507.30 2422
3507.86 2507
3508.42 2726
3508.98 2455
3509.54 2399
3510.10 2585
3510.66 2385
3511.22 2256
3511.77 2247
3512.33 2235
3512.89 2035
3513.45 2060
3514.01 2004
3514.57 1893
3515.13 1944
3515.69 1850
3516.25 1810
3516.81 1715
3517.37 1777
3517.92 1811
3518.48 1756
3519.04 1862
3519.60 1794
3520.16 1744
3520.72 1692
3521.28 1763
3521.84 1746
3522.40 1656
3522.96 1734
3523.52 1812
3524.08 1842
3524.64 1753
3525.20 1810
3525.76 1913
3526.32 1669
3526.88 1658
3527.44 1809
3528.00 1737
3528.56 1735
3529.12 1777
3529.68 1590
3530.24 1553
3530.80 1638
3531.36 1600
3531.92 1572
3532.48 1738
3533.04 1734
3533.60 1577
3534.17 1584
3534.73 1615
3535.29 1621
3535.85 1622
3536.41 1672
3536.97 1654
3537.53 1665
3538.09 1716
3538.65 1713
3539.21 1813
3539.77 1762
3540.34 1639
3540.90 1724
3541.46 1656
3542.02 1563
3542.58 1627
3543.14 1689
3543.70 1798
3544.26 1781
3544.83 1788
3545.39 1914
3545.95 1802
3546.51 1705
3547.07 1687
3547.63 1631
3548.20 1459
3548.76 1623
3549.32 1776
3549.88 1602
3550.44 1672
3551.01 1493
3551.57 1483
3552.13 1537
3552.69 1491
3553.25 1566
3553.82 1613
3554.38 1456
3554.94 1406
3555.50 1366
3556.07 1460
3556.63 1489
3557.19 1438
3557.75 1548
3558.32 1429
3558.88 1527
3559.44 1599
3560.00 1498
3560.57 1379
3561.13 1450
3561.69 1516
3562.26 1646
3562.82 1520
3563.38 1448
3563.94 1512
3564.51 1499
3565.07 1442
3565.63 1549
3566.20 1602
3566.76 1516
3567.32 1483
3567.89 1534
3568.45 1547
3569.01 1497
3569.58 1453
3570.14 1572
3570.70 1519
3571.27 1479
3571.83 1367
3572.39 1480
3572.96 1466
3573.52 1521
3574.09 1400
3574.65 1388
3575.21 1457
3575.78 1364
3576.34 1363
3576.91 1409
3577.47 1423
3578.03 1503
3578.60 1418
3579.16 1580
3579.73 1573
3580.29 1468
3580.86 1378
3581.42 1416
3581.98 1433
3582.55 1434
3583.11 1427
3583.68 1584
3584.24 1450
3584.81 1410
3585.37 1408
3585.94 1322
3586.50 1440
3587.07 1475
3587.63 1370
3588.20 1442
3588.76 1439
3589.33 1519
3589.89 1460
3590.46 1444
3591.02 1547
3591.59 1457
3592.15 1493
3592.72 1448
3593.28 1434
3593.85 1410
3594.41 1441
3594.98 1492
3595.54 1521
3596.11 1416
3596.68 1391
3597.24 1483
3597.81 1550
3598.37 1368
3598.94 1441
3599.50 1458
3600.07 1436
3600.64 1518
3601.20 1482
3601.77 1605
3602.33 1590
3602.90 1551
3603.47 1435
3604.03 1489
3604.60 1591
3605.16 1519
3605.73 1495
3606.30 1463
3606.86 1457
3607.43 1431
3608.00 1437
3608.56 1440
3609.13 1416
3609.70 1451
3610.26 1417
3610.83 1514
3611.40 1421
3611.96 1454
3612.53 1424
3613.10 1402
3613.66 1397
3614.23 1359
3614.80 1389
3615.36 1352
3615.93 1416
3616.50 1540
3617.07 1649
3617.63 1860
3618.20 1993
3618.77 2106
3619.34 2308
3619.90 2414
3620.47 2428
3621.04 2484
3621.61 2627
3622.17 2631
3622.74 2384
3623.31 2522
3623.88 2253
3624.44 2075
3625.01 2022
3625.58 1890
3626.15 1846
3626.72 1816
3627.28 1724
3627.85 1494
3628.42 1611
3628.99 1523
3629.56 1468
3630.12 1454
3630.69 1534
3631.26 1386
3631.83 1318
3632.40 1433
3632.97 1448
3633.53 1503
3634.10 1565
3634.67 1407
3635.24 1330
3635.81 1443
3636.38 1503
3636.95 1496
3637.52 1562
3638.08 1430
3638.65 1340
3639.22 1352
3639.79 1291
3640.36 1704
3640.93 1550
3641.50 1478
3642.07 1533
3642.64 1574
3643.21 1651
3643.78 1635
3644.34 1676
3644.91 1721
3645.48 1689
3646.05 1793
3646.62 1648
3647.19 1611
3647.76 1681
3648.33 1801
3648.90 1788
3649.47 1716
3650.04 1726
3650.61 1650
3651.18 1540
3651.75 1603
3652.32 1708
3652.89 1552
3653.46 1585
3654.03 1480
3654.60 1595
3655.17 1689
3655.74 1587
3656.31 1646
3656.88 1724
3657.45 1672
3658.02 1612
3658.59 1675
3659.16 1676
3659.73 1872
3660.30 1799
3660.87 1634
3661.45 1789
3662.02 1909
3662.59 1811
3663.16 1808
3663.73 1733
3664.30 1691
3664.87 1533
3665.44 1509
3666.01 1587
3666.58 1433
3667.15 1528
3667.73 1616
3668.30 1568
3668.87 1629
3669.44 1517
3670.01 1497
3670.58 1547
3671.15 1520
3671.73 1509
3672.30 1498
3672.87 1448
3673.44 1462
3674.01 1502
3674.58 1537
3675.16 1496
3675.73 1669
3676.30 1578
3676.87 1610
3677.44 1588
3678.01 1576
3678.59 1672
3679.16 1553
3679.73 1685
3680.30 1647
3680.88 1641
3681.45 1592
3682.02 1590
3682.59 1651
3683.16 1587
3683.74 1580
3684.31 1507
3684.88 1644
3685.45 1590
3686.03 1458
3686.60 1599
3687.17 1601
3687.74 1527
3688.32 1539
3688.89 1597
3689.46 1585
3690.04 1680
3690.61 1704
3691.18 1746
3691.76 1727
3692.33 1639
3692.90 1652
3693.47 1733
3694.05 1663
3694.62 1723
3695.19 1533
3695.77 1551
3696.34 1546
3696.91 1599
3697.49 1591
3698.06 1620
3698.64 1527
3699.21 1607
3699.78 1643
3700.36 1462
3700.93 1442
3701.50 1481
3702.08 1351
3702.65 1313
3703.23 1470
3703.80 1397
3704.37 1502
3704.95 1438
3705.52 1390
3706.10 1517
3706.67 1443
3707.24 1387
3707.82 1448
3708.39 1552
3708.97 1507
3709.54 1427
3710.12 1439
3710.69 1512
3711.27 1420
3711.84 1422
3712.41 1412
3712.99 1408
3713.56 1547
3714.14 1559
3714.71 1462
3715.29 1558
3715.86 1549
3716.44 1419
3717.01 1473
3717.59 1386
3718.16 1293
3718.74 1468
3719.31 1336
3719.89 1437
3720.46 1434
3721.04 1343
3721.61 1539
3722.19 1714
3722.77 1460
3723.34 1304
3723.92 1396
3724.49 1435
3725.07 1429
3725.64 1388
3726.22 1339
3726.79 1477
3727.37 1350
3727.95 1404
3728.52 1323
3729.10 1403
3729.67 1557
3730.25 1495
3730.83 1514
3731.40 1538
3731.98 1655
3732.56 1671
3733.13 1702
3733.71 1698
3734.28 1796
3734.86 1905
3735.44 1904
3736.01 1902
3736.59 1743
3737.17 1672
3737.74 1604
3738.32 1614
3738.90 1671
3739.47 1544
3740.05 1630
3740.63 1581
3741.20 1402
3741.78 1513
3742.36 1551
3742.93 1495
3743.51 1453
3744.09 1410
3744.67 1479
3745.24 1411
3745.82 1518
3746.40 1384
3746.97 1360
3747.55 1469
3748.13 1405
3748.71 1470
3749.28 1565
3749.86 1495
3750.44 1493
3751.02 1439
3751.59 1563
3752.17 1554
3752.75 1518
3753.33 1483
3753.91 1434
3754.48 1501
3755.06 1470
3755.64 1440
3756.22 1427
3756.80 1367
3757.37 1359
3757.95 1399
3758.53 1573
3759.11 1501
3759.69 1333
3760.27 1267
3760.84 1345
3761.42 1420
3762.00 1272
3762.58 1351
3763.16 1452
3763.74 1477
3764.31 1566
3764.89 1546
3765.47 1381
3766.05 1459
3766.63 1542
3767.21 1536
3767.79 1453
3768.37 1470
3768.95 1359
3769.52 1401
3770.10 1411
3770.68 1453
3771.26 1421
3771.84 1421
3772.42 1446
3773.00 1466
3773.58 1408
3774.16 1395
3774.74 1499
3775.32 1485
3775.90 1427
3776.48 1419
3777.06 1429
3777.64 1435
3778.22 1434
3778.80 1348
3779.38 1396
3779.96 1398
3780.54 1320
3781.12 1363
3781.70 1384
3782.28 1292
3782.86 1356
3783.44 1239
3784.02 1324
3784.60 1361
3785.18 1382
3785.76 1310
3786.34 1254
3786.92 1369
3787.50 1351
3788.08 1395
3788.66 1324
3789.24 1393
3789.82 1353
3790.40 1428
3790.98 1379
3791.56 1294
3792.14 1318
3792.72 1378
3793.30 1343
3793.89 1327
3794.47 1342
3795.05 1327
3795.63 1326
3796.21 1333
3796.79 1353
3797.37 1366
3797.95 1270
3798.53 1227
3799.12 1319
3799.70 1337
3800.28 1279
3800.86 1236
3801.44 1322
3802.02 1332
3802.60 1273
3803.19 1310
3803.77 1332
3804.35 1436
3804.93 1555
3805.51 1518
3806.10 1412
3806.68 1328
3807.26 1343
3807.84 1441
3808.42 1484
3809.01 1448
3809.59 1495
3810.17 1454
3810.75 1476
3811.33 1485
3811.92 1482
3812.50 1579
3813.08 1555
3813.66 1509
3814.25 1602
3814.83 1421
3815.41 1388
3815.99 1420
3816.58 1459
3817.16 1457
3817.74 1555
3818.32 1497
3818.91 1308
3819.49 1180
3820.07 1336
3820.66 1416
3821.24 1226
3821.82 1243
3822.41 1308
3822.99 1431
3823.57 1320
3824.16 1392
3824.74 1355
3825.32 1234
3825.91 1238
3826.49 1289
3827.07 1263
3827.66 1290
3828.24 1279
3828.82 1299
3829.41 1433
3829.99 1363
3830.57 1343
3831.16 1465
3831.74 1484
3832.33 1343
3832.91 1326
3833.49 1283
3834.08 1438
3834.66 1328
3835.25 1387
3835.83 1303
3836.41 1251
3837.00 1368
3837.58 1440
3838.17 1360
3838.75 1345
3839.34 1307
3839.92 1474
3840.50 1384
3841.09 1323
3841.67 1406
3842.26 1487
3842.84 1404
3843.43 1399
3844.01 1255
3844.60 1239
3845.18 1309
3845.77 1358
3846.35 1299
3846.94 1218
3847.52 1327
3848.11 1467
3848.69 1388
3849.28 1293
3849.86 1307
3850.45 1374
3851.03 1357
3851.62 1282
3852.20 1362
3852.79 1347
3853.37 1428
3853.96 1288
3854.55 1272
3855.13 1394
3855.72 1458
3856.30 1415
3856.89 1524
3857.47 1390
3858.06 1418
3858.65 1408
3859.23 1428
3859.82 1505
3860.40 1542
3860.99 1589
3861.58 1754
3862.16 1823
3862.75 1899
3863.33 2117
3863.92 2074
3864.51 2207
3865.09 2060
3865.68 1950
3866.27 2184
3866.85 2275
3867.44 2056
3868.03 2072
3868.61 1932
3869.20 1746
3869.79 1666
3870.37 1671
3870.96 1627
3871.55 1590
3872.13 1509
3872.72 1456
3873.31 1413
3873.89 1561
3874.48 1397
3875.07 1363
3875.66 1436
3876.24 1344
3876.83 1414
3877.42 1493
3878.00 1468
3878.59 1571
3879.18 1469
3879.77 1662
3880.35 1511
3880.94 1453
3881.53 1548
3882.12 1414
3882.70 1345
3883.29 1456
3883.88 1532
3884.47 1416
3885.06 1358
3885.64 1274
3886.23 1303
3886.82 1383
3887.41 1422
3888.00 1423
3888.58 1341
3889.17 1402
3889.76 1443
3890.35 1486
3890.94 1510
3891.53 1569
3892.11 1567
3892.70 1632
3893.29 1451
3893.88 1413
3894.47 1494
3895.06 1500
3895.65 1584
3896.23 1563
3896.82 1540
3897.41 1567
3898.00 1510
3898.59 1455
3899.18 1439
3899.77 1485
3900.36 1527
3900.95 1400
3901.53 1445
3902.12 1561
3902.71 1555
3903.30 1607
3903.89 1540
3904.48 1506
3905.07 1468
3905.66 1489
3906.25 1598
3906.84 1449
3907.43 1509
3908.02 1530
3908.61 1459
3909.20 1468
3909.79 1355
3910.38 1312
3910.97 1365
3911.56 1433
3912.15 1390
3912.74 1379
3913.33 1268
3913.92 1366
3914.51 1495
3915.10 1369
3915.69 1335
3916.28 1373
3916.87 1176
3917.46 1327
3918.05 1203
3918.64 1241
3919.23 1359
3919.82 1367
3920.41 1323
3921.00 1258
3921.59 1250
3922.18 1242
3922.77 1312
3923.36 1380
3923.95 1342
3924.55 1342
3925.14 1327
3925.73 1384
3926.32 1305
3926.91 1397
3927.50 1304
3928.09 1275
3928.68 1255
3929.27 1325
3929.87 1392
3930.46 1385
3931.05 1278
3931.64 1271
3932.23 1496
3932.82 1429
3933.41 1270
3934.01 1356
3934.60 1472
3935.19 1267
3935.78 1292
3936.37 1269
3936.96 1312
3937.56 1262
3938.15 1212
3938.74 1260
3939.33 1210
3939.92 1366
3940.52 1254
3941.11 1304
3941.70 1345
3942.29 1294
3942.88 1412
3943.48 1299
3944.07 1253
3944.66 1312
3945.25 1366
3945.85 1320
3946.44 1287
3947.03 1334
3947.62 1217
3948.22 1345
3948.81 1365
3949.40 1258
3949.99 1201
3950.59 1176
3951.18 1182
3951.77 1196
3952.37 1333
3952.96 1278
3953.55 1340
3954.15 1248
3954.74 1273
3955.33 1331
3955.93 1452
3956.52 1328
3957.11 1362
3957.71 1314
3958.30 1253
3958.89 1302
3959.49 1318
3960.08 1323
3960.67 1411
3961.27 1352
3961.86 1402
3962.45 1353
3963.05 1328
3963.64 1375
3964.23 1395
3964.83 1212
3965.42 1206
3966.02 1277
3966.61 1435
3967.20 1276
3967.80 1267
3968.39 1366
3968.99 1398
3969.58 1438
3970.18 1356
3970.77 1294
3971.36 1338
3971.96 1276
3972.55 1260
3973.15 1299
3973.74 1394
3974.34 1205
3974.93 1213
3975.53 1276
3976.12 1325
3976.72 1328
3977.31 1264
3977.91 1250
3978.50 1240
3979.10 1261
3979.69 1281
3980.29 1212
3980.88 1354
3981.48 1344
3982.07 1373
3982.67 1422
3983.26 1414
3983.86 1433
3984.45 1371
3985.05 1260
3985.64 1267
3986.24 1366
3986.83 1439
3987.43 1419
3988.03 1364
3988.62 1389
3989.22 1299
3989.81 1424
3990.41 1372
3991.00 1414
3991.60 1442
3992.20 1434
3992.79 1389
3993.39 1393
3993.98 1268
3994.58 1461
3995.18 1386
3995.77 1331
3996.37 1307
3996.97 1388
3997.56 1458
3998.16 1464
3998.75 1281
3999.35 1310
3999.95 1377
4000.54 1386
4001.14 1444
4001.74 1324
4002.33 1363
4002.93 1416
4003.53 1373
4004.12 1454
4004.72 1372
4005.32 1452
4005.92 1394
4006.51 1283
4007.11 1454
4007.71 1617
4008.30 1558
4008.90 1402
4009.50 1404
4010.10 1517
4010.69 1490
4011.29 1554
4011.89 1451
4012.49 1365
4013.08 1486
4013.68 1445
4014.28 1409
4014.88 1436
4015.47 1554
4016.07 1711
4016.67 1681
4017.27 1559
4017.86 1512
4018.46 1543
4019.06 1585
4019.66 1556
4020.26 1559
4020.85 1488
4021.45 1546
4022.05 1479
4022.65 1530
4023.25 1562
4023.85 1509
4024.44 1483
4025.04 1387
4025.64 1364
4026.24 1414
4026.84 1434
4027.44 1486
4028.03 1572
4028.63 1446
4029.23 1445
4029.83 1431
4030.43 1517
4031.03 1427
4031.63 1508
4032.23 1491
4032.83 1420
4033.42 1424
4034.02 1424
4034.62 1420
4035.22 1508
4035.82 1504
4036.42 1396
4037.02 1459
4037.62 1382
4038.22 1472
4038.82 1431
4039.42 1474
4040.02 1304
4040.62 1299
4041.22 1429
4041.82 1367
4042.41 1372
4043.01 1402
4043.61 1321
4044.21 1375
4044.81 1373
4045.41 1467
4046.01 1410
4046.61 1502
4047.21 1355
4047.81 1364
4048.41 1372
4049.01 1328
4049.61 1288
4050.21 1356
4050.82 1297
4051.42 1408
4052.02 1443
4052.62 1558
4053.22 1486
4053.82 1432
4054.42 1304
4055.02 1438
4055.62 1404
4056.22 1395
4056.82 1383
4057.42 1479
4058.02 1478
4058.62 1410
4059.22 1185
4059.83 1267
4060.43 1372
4061.03 1317
4061.63 1294
4062.23 1195
4062.83 1224
4063.43 1283
4064.03 1303
4064.63 1240
4065.24 1234
4065.84 1227
4066.44 1288
4067.04 1280
4067.64 1277
4068.24 1239
4068.85 1226
4069.45 1211
4070.05 1218
4070.65 1291
4071.25 1166
4071.85 1232
4072.46 1226
4073.06 1199
4073.66 1173
4074.26 1251
4074.86 1275
4075.47 1256
4076.07 1200
4076.67 1146
4077.27 1320
4077.88 1321
4078.48 1279
4079.08 1083
4079.68 1202
4080.29 1209
4080.89 1213
4081.49 1270
4082.09 1177
4082.70 1246
4083.30 1295
4083.90 1350
4084.50 1284
4085.11 1285
4085.71 1267
4086.31 1219
4086.92 1129
4087.52 1163
4088.12 1184
4088.72 1266
4089.33 1353
4089.93 1314
4090.53 1199
4091.14 1193
4091.74 1226
4092.34 1174
4092.95 1268
4093.55 1267
4094.16 1105
4094.76 1248
4095.36 1298
4095.97 1155
4096.57 1196
4097.17 1211
4097.78 1208
4098.38 1131
4098.98 1192
4099.59 1220
4100.19 1271
4100.80 1357
4101.40 1249
4102.00 1149
4102.61 1088
4103.21 1257
4103.82 1317
4104.42 1219
4105.03 1258
4105.63 1264
4106.23 1278
4106.84 1252
4107.44 1189
4108.05 1345
4108.65 1187
4109.26 1215
4109.86 1151
4110.47 1130
4111.07 1238
4111.68 1275
4112.28 1163
4112.89 1225
4113.49 1106
4114.10 1182
4114.70 1162
4115.31 1234
4115.91 1207
4116.52 1137
4117.12 1133
4117.73 1162
4118.33 1146
4118.94 1047
4119.54 1143
4120.15 1134
4120.75 1228
4121.36 1270
4121.97 1157
4122.57 1225
4123.18 1185
4123.78 1290
4124.39 1249
4124.99 1319
4125.60 1333
4126.21 1200
4126.81 1149
4127.42 1086
4128.02 1213
4128.63 1224
4129.24 1194
4129.84 1157
4130.45 1275
4131.05 1201
4131.66 1153
4132.27 1203
4132.87 1365
4133.48 1263
4134.09 1306
4134.69 1354
4135.30 1278
4135.91 1179
4136.51 1180
4137.12 1394
4137.73 1286
4138.33 1368
4138.94 1271
4139.55 1259
4140.15 1310
4140.76 1305
4141.37 1291
4141.97 1320
4142.58 1331
4143.19 1376
4143.80 1306
4144.40 1356
4145.01 1356
4145.62 1347
4146.22 1417
4146.83 1438
4147.44 1456
4148.05 1373
4148.65 1261
4149.26 1165
4149.87 1195
4150.48 1192
4151.09 1233
4151.69 1237
4152.30 1150
4152.91 1219
4153.52 1185
4154.12 1200
4154.73 1188
4155.34 1164
4155.95 1108
4156.56 1204
4157.16 1189
4157.77 1245
4158.38 1140
4158.99 1200
4159.60 1291
4160.21 1176
4160.81 1244
4161.42 1195
4162.03 1216
4162.64 1192
4163.25 1241
4163.86 1172
4164.47 1163
4165.08 1073
4165.68 1195
4166.29 1259
4166.90 1284
4167.51 1317
4168.12 1306
4168.73 1311
4169.34 1286
4169.95 1318
4170.56 1266
4171.16 1382
4171.77 1331
4172.38 1216
4172.99 1275
4173.60 1331
4174.21 1295
4174.82 1193
4175.43 1305
4176.04 1424
4176.65 1372
4177.26 1268
4177.87 1287
4178.48 1317
4179.09 1279
4179.70 1258
4180.31 1208
4180.92 1317
4181.53 1324
4182.14 1205
4182.75 1207
4183.36 1276
4183.97 1211
4184.58 1232
4185.19 1243
4185.80 1289
4186.41 1266
4187.02 1244
4187.63 1299
4188.24 1223
4188.85 1304
4189.46 1208
4190.07 1166
4190.68 1267
4191.29 1210
4191.90 1274
4192.51 1250
4193.13 1340
4193.74 1325
4194.35 1270
4194.96 1282
4195.57 1372
4196.18 1442
4196.79 1467
4197.40 1373
4198.01 1434
4198.62 1431
4199.24 1306
4199.85 1422
4200.46 1441
4201.07 1482
4201.68 1434
4202.29 1442
4202.90 1283
4203.52 1343
4204.13 1363
4204.74 1319
4205.35 1409
4205.96 1325
4206.57 1189
4207.19 1206
4207.80 1222
4208.41 1156
4209.02 1260
4209.63 1120
4210.25 1181
4210.86 1177
4211.47 1252
4212.08 1163
4212.69 1204
4213.31 1182
4213.92 1333
4214.53 1314
4215.14 1255
4215.76 1250
4216.37 1230
4216.98 1225
4217.59 1204
4218.21 1311
4218.82 1386
4219.43 1308
4220.04 1370
4220.66 1459
4221.27 1457
4221.88 1491
4222.50 1497
4223.11 1606
4223.72 1623
4224.33 1649
4224.95 1769
4225.56 1805
4226.17 1842
4226.79 1633
4227.40 1937
4228.01 1805
4228.63 1726
4229.24 1581
4229.85 1557
4230.47 1609
4231.08 1691
4231.69 1747
4232.31 1732
4232.92 1553
4233.54 1499
4234.15 1597
4234.76 1498
4235.38 1601
4235.99 1540
4236.61 1773
4237.22 1681
4237.83 1751
4238.45 1807
4239.06 1673
4239.68 1580
4240.29 1587
4240.90 1540
4241.52 1532
4242.13 1471
4242.75 1334
4243.36 1283
4243.98 1282
4244.59 1264
4245.21 1280
4245.82 1327
4246.43 1354
4247.05 1351
4247.66 1294
4248.28 1306
4248.89 1303
4249.51 1360
4250.12 1361
4250.74 1335
4251.35 1273
4251.97 1275
4252.58 1383
4253.20 1394
4253.81 1456
4254.43 1405
4255.04 1177
4255.66 1235
4256.28 1330
4256.89 1389
4257.51 1333
4258.12 1348
4258.74 1275
4259.35 1315
4259.97 1271
4260.58 1296
4261.20 1332
4261.82 1406
4262.43 1315
4263.05 1313
4263.66 1260
4264.28 1338
4264.90 1300
4265.51 1254
4266.13 1338
4266.74 1393
4267.36 1348
4267.98 1356
4268.59 1293
4269.21 1230
4269.82 1327
4270.44 1339
4271.06 1284
4271.67 1321
4272.29 1437
4272.91 1285
4273.52 1283
4274.14 1397
4274.76 1271
4275.37 1332
4275.99 1248
4276.61 1203
4277.22 1259
4277.84 1285
4278.46 1299
4279.08 1267
4279.69 1297
4280.31 1345
4280.93 1237
4281.54 1321
4282.16 1441
4282.78 1243
4283.40 1261
4284.01 1342
4284.63 1223
4285.25 1206
4285.87 1119
4286.48 1102
4287.10 1234
4287.72 1186
4288.34 1206
4288.95 1275
4289.57 1144
4290.19 1155
4290.81 1272
4291.43 1255
4292.04 1166
4292.66 1194
4293.28 1171
4293.90 1158
4294.52 1216
4295.13 1201
4295.75 1146
4296.37 1206
4296.99 1176
4297.61 1150
4298.23 1220
4298.84 1047
4299.46 1128
4300.08 1156
4300.70 1154
4301.32 1152
4301.94 1191
4302.56 1221
4303.17 1223
4303.79 1191
4304.41 1251
4305.03 1286
4305.65 1324
4306.27 1236
4306.89 1325
4307.51 1278
4308.13 1203
4308.75 1201
4309.36 1119
4309.98 1057
4310.60 1133
4311.22 1188
4311.84 1140
4312.46 1193
4313.08 1247
4313.70 1262
4314.32 1190
4314.94 1223
4315.56 1157
4316.18 1091
4316.80 1179
4317.42 1223
4318.04 1296
4318.66 1261
4319.28 1316
4319.90 1334
4320.52 1305
4321.14 1270
4321.76 1271
4322.38 1141
4323.00 1321
4323.62 1314
4324.24 1336
4324.86 1204
4325.48 1088
4326.10 1186
4326.72 1254
4327.34 1319
4327.96 1329
4328.58 1307
4329.20 1306
4329.82 1293
4330.44 1348
4331.07 1272
4331.69 1181
4332.31 1135
4332.93 1283
4333.55 1309
4334.17 1241
4334.79 1119
4335.41 1135
4336.03 1218
4336.65 1213
4337.28 1240
4337.90 1321
4338.52 1469
4339.14 1485
4339.76 1473
4340.38 1489
4341.00 1482
4341.63 1548
4342.25 1466
4342.87 1442
4343.49 1622
4344.11 1383
4344.73 1303
4345.36 1356
4345.98 1538
4346.60 1597
4347.22 1735
4347.84 1875
4348.47 1750
4349.09 1794
4349.71 2006
4350.33 1927
4350.95 1946
4351.58 1773
4352.20 1813
4352.82 1598
4353.44 1664
4354.07 1509
4354.69 1407
4355.31 1351
4355.93 1340
4356.56 1376
4357.18 1357
4357.80 1432
4358.42 1252
4359.05 1239
4359.67 1283
4360.29 1283
4360.92 1359
4361.54 1320
4362.16 1321
4362.78 1450
4363.41 1364
4364.03 1335
4364.65 1203
4365.28 1230
4365.90 1384
4366.52 1412
4367.15 1404
4367.77 1273
4368.39 1237
4369.02 1212
4369.64 1210
4370.26 1295
4370.89 1287
4371.51 1253
4372.14 1321
4372.76 1245
4373.38 1281
4374.01 1158
4374.63 1150
4375.25 1171
4375.88 1192
4376.50 1212
4377.13 1185
4377.75 1244
4378.37 1256
4379.00 1244
4379.62 1171
4380.25 1228
4380.87 1249
4381.50 1204
4382.12 1280
4382.75 1323
4383.37 1208
4383.99 1197
4384.62 1278
4385.24 1281
4385.87 1209
4386.49 1253
4387.12 1160
4387.74 1120
4388.37 1150
4388.99 1240
4389.62 1265
4390.24 1185
4390.87 1133
4391.49 1173
4392.12 1118
4392.74 1152
4393.37 1165
4393.99 1156
4394.62 1255
4395.24 1159
4395.87 1086
4396.49 1181
4397.12 1212
4397.75 1252
4398.37 1224
4399.00 1258
4399.62 1197
4400.25 1124
4400.87 1184
4401.50 1148
4402.13 1173
4402.75 1157
4403.38 1167
4404.00 1185
4404.63 1209
4405.26 1262
4405.88 1168
4406.51 1251
4407.13 1229
4407.76 1128
4408.39 1241
4409.01 1327
4409.64 1276
4410.27 1340
4410.89 1255
4411.52 1270
4412.15 1294
4412.77 1182
4413.40 1280
4414.03 1132
4414.65 1221
4415.28 1209
4415.91 1259
4416.53 1309
4417.16 1137
4417.79 1227
4418.41 1199
4419.04 1195
4419.67 1102
4420.30 1060
4420.92 1245
4421.55 1167
4422.18 1261
4422.80 1206
4423.43 1210
4424.06 1243
4424.69 1183
4425.31 1144
4425.94 1208
4426.57 1083
4427.20 1210
4427.82 1078
4428.45 1147
4429.08 1124
4429.71 1114
4430.34 1042
4430.96 1084
4431.59 1085
4432.22 1062
4432.85 1070
4433.48 1041
4434.10 1034
4434.73 1065
4435.36 1089
4435.99 1079
4436.62 1089
4437.25 1097
4437.87 1064
4438.50 1089
4439.13 1081
4439.76 1163
4440.39 1133
4441.02 1094
4441.64 1096
4442.27 1074
4442.90 1139
4443.53 1153
4444.16 1184
4444.79 1210
4445.42 1080
4446.05 1149
4446.68 1114
4447.30 1105
4447.93 1069
4448.56 1040
4449.19 1149
4449.82 1169
4450.45 1135
4451.08 1171
4451.71 1187
4452.34 1162
4452.97 1116
4453.60 1143
4454.23 1223
4454.86 1143
4455.49 1189
4456.12 1091
4456.75 1154
4457.38 1181
4458.01 1325
4458.64 1224
4459.27 1141
4459.90 1336
4460.53 1234
4461.16 1113
4461.79 1058
4462.42 1075
4463.05 1118
4463.68 1138
4464.31 1147
4464.94 1100
4465.57 1016
4466.20 968
4466.83 969
4467.46 1010
4468.09 1086
4468.72 1086
4469.35 1062
4469.98 1060
4470.61 1031
4471.24 1097
4471.87 1098
4472.50 944
4473.13 966
4473.77 1100
4474.40 1125
4475.03 1110
4475.66 1014
4476.29 975
4476.92 1008
4477.55 1029
4478.18 1044
4478.82 1151
4479.45 1084
4480.08 1084
4480.71 1073
4481.34 1026
4481.97 1073
4482.60 1173
4483.24 1084
4483.87 1050
4484.50 1079
4485.13 1120
4485.76 1136
4486.39 1279
4487.03 1273
4487.66 1087
4488.29 1086
4488.92 1141
4489.55 1145
4490.19 1189
4490.82 1250
4491.45 1274
4492.08 1209
4492.71 1106
4493.35 1076
4493.98 983
4494.61 1064
4495.24 1155
4495.88 1070
4496.51 1235
4497.14 1158
4497.77 1042
4498.41 1106
4499.04 1168
4499.67 1235
4500.31 1156
4500.94 1190
4501.57 1091
4502.20 1177
4502.84 1140
4503.47 1154
4504.10 1215
4504.74 1253
4505.37 1305
4506.00 1131
4506.64 1212
4507.27 1262
4507.90 1204
4508.54 1253
4509.17 1222
4509.80 1183
4510.44 1205
4511.07 1108
4511.70 1263
4512.34 1163
4512.97 1122
4513.60 1125
4514.24 1125
4514.87 1152
4515.51 1207
4516.14 1244
4516.77 1136
4517.41 1073
4518.04 1081
4518.68 1084
4519.31 1102
4519.94 1137
4520.58 1072
4521.21 1213
4521.85 1174
4522.48 1178
4523.12 1071
4523.75 1112
4524.39 1188
4525.02 1268
4525.65 1130
4526.29 1138
4526.92 1203
4527.56 1210
4528.19 1277
4528.83 1238
4529.46 1336
4530.10 1319
4530.73 1373
4531.37 1497
4532.00 1653
4532.64 1754
4533.27 1875
4533.91 2046
4534.54 2078
4535.18 2041
4535.81 2084
4536.45 2171
4537.09 1970
4537.72 1925
4538.36 1691
4538.99 1619
4539.63 1504
4540.26 1331
4540.90 1360
4541.53 1252
4542.17 1265
4542.81 1227
4543.44 1161
4544.08 1181
4544.71 1243
4545.35 1280
4545.99 1280
4546.62 1137
4547.26 1147
4547.89 1221
4548.53 1155
4549.17 1163
4549.80 1242
4550.44 1215
4551.08 1194
4551.71 1249
4552.35 1328
4552.98 1255
4553.62 1321
4554.26 1273
4554.89 1355
4555.53 1265
4556.17 1212
4556.80 1276
4557.44 1147
4558.08 1238
4558.72 1208
4559.35 1186
4559.99 1127
4560.63 1188
4561.26 1240
4561.90 1223
4562.54 1188
4563.17 1305
4563.81 1281
4564.45 1141
4565.09 1152
4565.72 1223
4566.36 1278
4567.00 1248
4567.64 1185
4568.27 1159
4568.91 1258
4569.55 1183
4570.19 1079
4570.82 1164
4571.46 1295
4572.10 1267
4572.74 1203
4573.38 1263
4574.01 1204
4574.65 1282
4575.29 1262
4575.93 1208
4576.57 1128
4577.20 1073
4577.84 1170
4578.48 1110
4579.12 1154
4579.76 1086
4580.40 1044
4581.04 1153
4581.67 1153
4582.31 1170
4582.95 1186
4583.59 1201
4584.23 1229
4584.87 1235
4585.51 1096
4586.14 1201
4586.78 1159
4587.42 1142
4588.06 1109
4588.70 1133
4589.34 1170
4589.98 1123
4590.62 1159
4591.26 1209
4591.90 1219
4592.54 1176
4593.17 1263
4593.81 1296
4594.45 1287
4595.09 1204
4595.73 1310
4596.37 1336
4597.01 1219
4597.65 1193
4598.29 1276
4598.93 1184
4599.57 1123
4600.21 1160
4600.85 1103
4601.49 1211
4602.13 1268
4602.77 1076
4603.41 1088
4604.05 1106
4604.69 1253
4605.33 1179
4605.97 1137
4606.61 1239
4607.25 1136
4607.89 1122
4608.53 1362
4609.17 1309
4609.81 1158
4610.45 1077
4611.09 1219
4611.73 1341
4612.38 1238
4613.02 1145
4613.66 1215
4614.30 1269
4614.94 1203
4615.58 1121
4616.22 1181
4616.86 1238
4617.50 1083
4618.14 1118
4618.78 1059
4619.43 1171
4620.07 1221
4620.71 1157
4621.35 1133
4621.99 1123
4622.63 1037
4623.27 1136
4623.91 1154
4624.56 1064
4625.20 1081
4625.84 1186
4626.48 1152
4627.12 1108
4627.76 1090
4628.41 1016
4629.05 1241
4629.69 1148
4630.33 1167
4630.97 1113
4631.62 1036
4632.26 1102
4632.90 1017
4633.54 1060
4634.18 1079
4634.83 1120
4635.47 1156
4636.11 1016
4636.75 1058
4637.40 1173
4638.04 1256
4638.68 1257
4639.32 1199
4639.97 1220
4640.61 1290
4641.25 1325
4641.89 1321
4642.54 1321
4643.18 1265
4643.82 1253
4644.46 1344
4645.11 1225
4645.75 1202
4646.39 1335
4647.04 1198
4647.68 1132
4648.32 1225
4648.97 1174
4649.61 1309
4650.25 1155
4650.90 1150
4651.54 1090
4652.18 1142
4652.83 1186
4653.47 1135
4654.11 1101
4654.76 1262
4655.40 1326
4656.04 1248
4656.69 1190
4657.33 1237
4657.98 1231
4658.62 1262
4659.26 1177
4659.91 1189
4660.55 1099
4661.20 1100
4661.84 1113
4662.48 1011
4663.13 995
4663.77 1045
4664.42 1154
4665.06 1103
4665.71 1055
4666.35 1011
4666.99 1052
4667.64 1118
4668.28 1058
4668.93 1086
4669.57 1114
4670.22 1180
4670.86 1066
4671.51 955
4672.15 1013
4672.80 1115
4673.44 1187
4674.09 1150
4674.73 1140
4675.38 1157
4676.02 1181
4676.67 1084
4677.31 1053
4677.96 1028
4678.60 1034
4679.25 1100
4679.89 1203
4680.54 1203
4681.18 1115
4681.83 1136
4682.47 1063
4683.12 1026
4683.77 987
4684.41 1034
4685.06 982
4685.70 1125
4686.35 1155
4686.99 1097
4687.64 1121
4688.29 1192
4688.93 1131
4689.58 1161
4690.22 1156
4690.87 1084
4691.52 1156
4692.16 1114
4692.81 1132
4693.45 1094
4694.10 1057
4694.75 1154
4695.39 1144
4696.04 1169
4696.69 1110
4697.33 1044
4697.98 1086
4698.63 1153
4699.27 1115
4699.92 1063
4700.57 1155
4701.21 1074
4701.86 1127
4702.51 1116
4703.15 1123
4703.80 1061
4704.45 1093
4705.10 1123
4705.74 1230
4706.39 1119
4707.04 1134
4707.68 1047
4708.33 1004
4708.98 1079
4709.63 1110
4710.27 1086
4710.92 1054
4711.57 1113
4712.22 1076
4712.86 1098
4713.51 1091
4714.16 1094
4714.81 1107
4715.45 1131
4716.10 1111
4716.75 1064
4717.40 1069
4718.05 1066
4718.69 1049
4719.34 1085
4719.99 1117
4720.64 1183
4721.29 1219
4721.94 1210
4722.58 1070
4723.23 1038
4723.88 1164
4724.53 1283
4725.18 1144
4725.83 1210
4726.47 1255
4727.12 1296
4727.77 1190
4728.42 1143
4729.07 1220
4729.72 1287
4730.37 1243
4731.02 1225
4731.66 1229
4732.31 1180
4732.96 1016
4733.61 1094
4734.26 1112
4734.91 1122
4735.56 1072
4736.21 1082
4736.86 1123
4737.51 1112
4738.16 1061
4738.81 1128
4739.45 1091
4740.10 1220
4740.75 1233
4741.40 1195
4742.05 1081
4742.70 1053
4743.35 1160
4744.00 1178
4744.65 1077
4745.30 1105
4745.95 1113
4746.60 1183
4747.25 1130
4747.90 1122
4748.55 1111
4749.20 1159
4749.85 1254
4750.50 1195
4751.15 1164
4751.80 1167
4752.45 1151
4753.10 1134
4753.75 1162
4754.40 1205
4755.05 1192
4755.71 1174
4756.36 1359
4757.01 1318
4757.66 1282
4758.31 1267
4758.96 1293
4759.61 1276
4760.26 1294
4760.91 1154
4761.56 1209
4762.21 1199
4762.86 1108
4763.52 1110
4764.17 1217
4764.82 1146
4765.47 1198
4766.12 1284
4766.77 1228
4767.42 1150
4768.07 1318
4768.73 1295
4769.38 1264
4770.03 1260
4770.68 1264
4771.33 1276
4771.98 1217
4772.64 1213
4773.29 1154
4773.94 1233
4774.59 1248
4775.24 1202
4775.89 1115
4776.55 1119
4777.20 1019
4777.85 1020
4778.50 1004
4779.15 1140
4779.81 1029
4780.46 1055
4781.11 1091
4781.76 1161
4782.42 1184
4783.07 1133
4783.72 1127
4784.37 1124
4785.03 1136
4785.68 1187
4786.33 1145
4786.98 1021
4787.64 1141
4788.29 1153
4788.94 1066
4789.60 1118
4790.25 1145
4790.90 1016
4791.55 1138
4792.21 1118
4792.86 1021
4793.51 1086
4794.17 1048
4794.82 1139
4795.47 1100
4796.13 1190
4796.78 1065
4797.43 1181
4798.09 1159
4798.74 1086
4799.39 1104
4800.05 1166
4800.70 1260
4801.36 1271
4802.01 1107
4802.66 1067
4803.32 1107
4803.97 1089
4804.62 1138
4805.28 1134
4805.93 1136
4806.59 1128
4807.24 1111
4807.89 1055
4808.55 1077
4809.20 1049
4809.86 1109
4810.51 1068
4811.17 1160
4811.82 1076
4812.47 1085
4813.13 1117
4813.78 1165
4814.44 1188
4815.09 1126
4815.75 1100
4816.40 1053
4817.06 1078
4817.71 1076
4818.37 1196
4819.02 1110
4819.68 1134
4820.33 1308
4820.99 1265
4821.64 1196
4822.30 1191
4822.95 1167
4823.61 1198
4824.26 1264
4824.92 1166
4825.57 1129
4826.23 1244
4826.88 1237
4827.54 1255
4828.19 1261
4828.85 1305
4829.51 1143
4830.16 1228
4830.82 1241
4831.47 1257
4832.13 1195
4832.78 1162
4833.44 1150
4834.10 1066
4834.75 1165
4835.41 1189
4836.06 1202
4836.72 1232
4837.38 1233
4838.03 1288
4838.69 1322
4839.34 1349
4840.00 1385
4840.66 1459
4841.31 1578
4841.97 1474
4842.63 1424
4843.28 1293
4843.94 1225
4844.60 1261
4845.25 1458
4845.91 1288
4846.57 1214
4847.22 1324
4847.88 1231
4848.54 1349
4849.19 1240
4849.85 1190
4850.51 1215
4851.17 1159
4851.82 1247
4852.48 1367
4853.14 1399
4853.79 1356
4854.45 1340
4855.11 1237
4855.77 1245
4856.42 1273
4857.08 1265
4857.74 1249
4858.40 1274
4859.05 1353
4859.71 1317
4860.37 1337
4861.03 1299
4861.68 1283
4862.34 1393
4863.00 1345
4863.66 1328
4864.32 1313
4864.97 1325
4865.63 1322
4866.29 1517
4866.95 1402
4867.61 1418
4868.26 1385
4868.92 1421
4869.58 1403
4870.24 1430
4870.90 1259
4871.56 1271
4872.21 1378
4872.87 1378
4873.53 1407
4874.19 1350
4874.85 1239
4875.51 1217
4876.17 1279
4876.83 1351
4877.48 1297
4878.14 1382
4878.80 1307
4879.46 1168
4880.12 1271
4880.78 1271
4881.44 1228
4882.10 1188
4882.76 1259
4883.42 1234
4884.08 1163
4884.73 1214
4885.39 1103
4886.05 1132
4886.71 1148
4887.37 1070
4888.03 1135
4888.69 1269
4889.35 1230
4890.01 1101
4890.67 1130
4891.33 1098
4891.99 1186
4892.65 1028
4893.31 1039
4893.97 1171
4894.63 1122
4895.29 1166
4895.95 1185
4896.61 1128
4897.27 1239
4897.93 1184
4898.59 1019
4899.25 1129
4899.91 1137
4900.57 1112
4901.23 1184
4901.89 1251
4902.55 1146
4903.21 1034
4903.88 1039
4904.54 1004
4905.20 1219
4905.86 1039
4906.52 1104
4907.18 1100
4907.84 1072
4908.50 1116
4909.16 1066
4909.82 1151
4910.48 1102
4911.15 1125
4911.81 1103
4912.47 1089
4913.13 1103
4913.79 992
4914.45 1063
4915.11 1041
4915.77 1062
4916.44 1050
4917.10 1062
4917.76 1053
4918.42 1080
4919.08 928
4919.74 988
4920.41 1023
4921.07 1009
4921.73 992
4922.39 994
4923.05 1040
4923.72 1042
4924.38 996
4925.04 940
4925.70 971
4926.36 1016
4927.03 942
4927.69 967
4928.35 996
4929.01 1056
4929.67 1003
4930.34 1011
4931.00 1013
4931.66 982
4932.32 933
4932.99 976
4933.65 904
4934.31 995
4934.98 945
4935.64 1035
4936.30 1083
4936.96 1094
4937.63 1025
4938.29 1001
4938.95 991
4939.62 1014
4940.28 979
4940.94 930
4941.61 984
4942.27 1039
4942.93 1033
4943.60 1065
4944.26 1053
4944.92 947
4945.59 934
4946.25 1099
4946.91 1109
4947.58 970
4948.24 962
4948.90 1076
4949.57 1062
4950.23 958
4950.89 948
4951.56 1053
4952.22 1043
4952.89 1014
4953.55 1016
4954.21 1024
4954.88 956
4955.54 1029
4956.21 1047
4956.87 1094
4957.53 1045
4958.20 987
4958.86 1012
4959.53 978
4960.19 918
4960.86 985
4961.52 979
4962.19 1007
4962.85 1014
4963.52 974
4964.18 964
4964.84 1116
4965.51 1089
4966.17 963
4966.84 954
4967.50 1071
4968.17 1064
4968.83 1087
4969.50 1088
4970.16 1047
4970.83 1062
4971.49 1058
4972.16 1050
4972.82 989
4973.49 973
4974.16 963
4974.82 1051
4975.49 1061
4976.15 1010
4976.82 1046
4977.48 1124
4978.15 1032
4978.81 1050
4979.48 963
4980.15 1009
4980.81 945
4981.48 916
4982.14 961
4982.81 1035
4983.48 1056
4984.14 1049
4984.81 989
4985.47 973
4986.14 1018
4986.81 1026
4987.47 1050
4988.14 1038
4988.80 1018
4989.47 1075
4990.14 1083
4990.80 1045
4991.47 1052
4992.14 1064
4992.80 1028
4993.47 1088
4994.14 984
4994.80 987
4995.47 1056
4996.14 1020
4996.80 912
4997.47 918
4998.14 981
4998.81 1004
4999.47 1044
5000.14 986
5000.81 1030
5001.47 967
5002.14 1006
5002.81 1081
5003.48 1002
5004.14 971
5004.81 950
5005.48 958
5006.15 979
5006.81 1037
5007.48 1012
5008.15 1015
5008.82 1093
5009.48 1089
5010.15 1034
5010.82 1083
5011.49 1148
5012.16 1026
5012.82 1010
5013.49 1030
5014.16 1060
5014.83 1034
5015.50 950
5016.16 1089
5016.83 1042
5017.50 987
5018.17 987
5018.84 973
5019.50 1117
5020.17 1056
5020.84 1079
5021.51 1134
5022.18 1217
5022.85 1293
5023.52 1355
5024.19 1380
5024.85 1384
5025.52 1642
5026.19 1463
5026.86 1547
5027.53 1520
5028.20 1468
5028.87 1372
5029.54 1301
5030.21 1347
5030.87 1242
5031.54 1215
5032.21 1211
5032.88 1133
5033.55 1009
5034.22 1030
5034.89 1095
5035.56 1058
5036.23 1118
5036.90 1083
5037.57 951
5038.24 1004
5038.91 1054
5039.58 996
5040.25 1078
5040.92 976
5041.59 1063
5042.26 1011
5042.93 1003
5043.60 952
5044.27 969
5044.94 985
5045.61 966
5046.28 979
5046.95 916
5047.62 990
5048.29 1048
5048.96 1153
5049.63 1098
5050.30 1023
5050.97 982
5051.64 1070
5052.31 991
5052.98 959
5053.65 979
5054.32 1001
5054.99 1030
5055.66 968
5056.34 961
5057.01 1034
5057.68 1011
5058.35 1005
5059.02 979
5059.69 943
5060.36 957
5061.03 1037
5061.70 1145
5062.38 1083
5063.05 1063
5063.72 1043
5064.39 1073
5065.06 1003
5065.73 972
5066.40 984
5067.08 1024
5067.75 1049
5068.42 1006
5069.09 1132
5069.76 1004
5070.43 1036
5071.11 1026
5071.78 962
5072.45 960
5073.12 923
5073.79 948
5074.47 1058
5075.14 983
5075.81 1049
5076.48 1073
5077.15 1004
5077.83 907
5078.50 897
5079.17 997
5079.84 959
5080.52 1012
5081.19 1028
5081.86 924
5082.53 923
5083.21 981
5083.88 1083
5084.55 1067
5085.22 967
5085.90 990
5086.57 1073
5087.24 1051
5087.92 1102
5088.59 1073
5089.26 1080
5089.93 1069
5090.61 1036
5091.28 1104
5091.95 1097
5092.63 1209
5093.30 1197
5093.97 1090
5094.65 1161
5095.32 1104
5095.99 1121
5096.67 1074
5097.34 1080
5098.02 1030
5098.69 1026
5099.36 990
5100.04 973
5100.71 1108
5101.38 981
5102.06 944
5102.73 1017
5103.41 1017
5104.08 942
5104.75 906
5105.43 962
5106.10 998
5106.78 1047
5107.45 1002
5108.12 908
5108.80 998
5109.47 1041
5110.15 1115
5110.82 1054
5111.50 982
5112.17 1028
5112.85 1053
5113.52 1001
5114.20 991
5114.87 1031
5115.54 1048
5116.22 1005
5116.89 979
5117.57 981
5118.24 972
5118.92 1049
5119.59 963
5120.27 941
5120.94 1006
5121.62 1082
5122.30 1057
5122.97 999
5123.65 1015
5124.32 1043
5125.00 1041
5125.67 1027
5126.35 1012
5127.02 956
5127.70 994
5128.37 1020
5129.05 963
5129.73 944
5130.40 1058
5131.08 896
5131.75 1030
5132.43 1010
5133.10 972
5133.78 936
5134.46 878
5135.13 947
5135.81 934
5136.49 976
5137.16 1051
5137.84 957
5138.51 1006
5139.19 1013
5139.87 960
5140.54 995
5141.22 1063
5141.90 1003
5142.57 943
5143.25 917
5143.93 951
5144.60 995
5145.28 1006
5145.96 998
5146.63 917
5147.31 1002
5147.99 953
5148.66 900
5149.34 1008
5150.02 1033
5150.69 977
5151.37 961
5152.05 948
5152.73 940
5153.40 965
5154.08 1026
5154.76 935
5155.44 1036
5156.11 918
5156.79 965
5157.47 945
5158.15 953
5158.82 889
5159.50 997
5160.18 905
5160.86 907
5161.53 985
5162.21 975
5162.89 972
5163.57 932
5164.25 979
5164.92 922
5165.60 909
5166.28 1008
5166.96 998
5167.64 948
5168.31 919
5168.99 914
5169.67 1028
5170.35 1042
5171.03 1079
5171.71 893
5172.39 1076
5173.06 976
5173.74 937
5174.42 1061
5175.10 945
5175.78 876
5176.46 865
5177.14 954
5177.82 1040
5178.49 1076
5179.17 946
5179.85 877
5180.53 867
5181.21 884
5181.89 924
5182.57 907
5183.25 855
5183.93 923
5184.61 933
5185.29 953
5185.97 929
5186.64 896
5187.32 872
5188.00 972
5188.68 995
5189.36 942
5190.04 951
5190.72 898
5191.40 919
5192.08 839
5192.76 934
5193.44 875
5194.12 880
5194.80 861
5195.48 848
5196.16 865
5196.84 929
5197.52 978
5198.20 896
5198.88 1033
5199.56 896
5200.24 896
5200.92 956
5201.60 926
5202.28 877
5202.96 948
5203.65 876
5204.33 886
5205.01 924
5205.69 949
5206.37 904
5207.05 952
5207.73 865
5208.41 987
5209.09 966
5209.77 854
5210.45 993
5211.13 988
5211.82 951
5212.50 993
5213.18 976
5213.86 1011
5214.54 1055
5215.22 996
5215.90 879
5216.58 918
5217.27 876
5217.95 940
5218.63 967
5219.31 964
5219.99 1001
5220.67 939
5221.36 1048
5222.04 1006
5222.72 894
5223.40 934
5224.08 902
5224.77 888
5225.45 915
5226.13 1030
5226.81 934
5227.49 1012
5228.18 971
5228.86 1033
5229.54 976
5230.22 1043
5230.91 906
5231.59 921
5232.27 1006
5232.95 826
5233.63 922
5234.32 911
5235.00 966
5235.68 1023
5236.37 1014
5237.05 1017
5237.73 975
5238.41 1012
5239.10 959
5239.78 933
5240.46 996
5241.15 967
5241.83 956
5242.51 1054
5243.20 1015
5243.88 991
5244.56 998
5245.24 972
5245.93 1018
5246.61 1002
5247.29 1045
5247.98 1070
5248.66 1050
5249.35 1058
5250.03 940
5250.71 1006
5251.40 1103
5252.08 1041
5252.76 1057
5253.45 1087
5254.13 1069
5254.82 1070
5255.50 1083
5256.18 950
5256.87 993
5257.55 956
5258.24 976
5258.92 945
5259.60 894
5260.29 926
5260.97 850
5261.66 890
5262.34 1001
5263.03 986
5263.71 900
5264.40 1081
5265.08 1025
5265.76 921
5266.45 946
5267.13 1012
5267.82 1115
5268.50 942
5269.19 939
5269.87 979
5270.56 944
5271.24 946
5271.93 983
5272.61 1030
5273.30 995
5273.98 1101
5274.67 1078
5275.35 993
5276.04 959
5276.72 1003
5277.41 936
5278.10 1044
5278.78 968
5279.47 956
5280.15 925
5280.84 914
5281.52 891
5282.21 831
5282.89 1102
5283.58 1142
5284.27 1003
5284.95 985
5285.64 1029
5286.32 959
5287.01 991
5287.70 1067
5288.38 1050
5289.07 998
5289.75 1018
5290.44 989
5291.13 981
5291.81 963
5292.50 995
5293.19 1008
5293.87 948
5294.56 1025
5295.25 973
5295.93 1036
5296.62 1027
5297.31 972
5297.99 957
5298.68 995
5299.37 1041
5300.05 1011
5300.74 942
5301.43 1018
5302.11 1011
5302.80 994
5303.49 1057
5304.18 967
5304.86 1020
5305.55 1102
5306.24 1025
5306.92 1026
5307.61 965
5308.30 1014
5308.99 1040
5309.67 1005
5310.36 958
5311.05 941
5311.74 892
5312.42 831
5313.11 1024
5313.80 1042
5314.49 1025
5315.18 1068
5315.86 1030
5316.55 1080
5317.24 988
5317.93 988
5318.62 983
5319.30 977
5319.99 955
5320.68 1051
5321.37 1130
5322.06 1004
5322.74 1044
5323.43 1091
5324.12 1091
5324.81 1075
5325.50 1063
5326.19 992
5326.88 1099
5327.56 1061
5328.25 1045
5328.94 1023
5329.63 1096
5330.32 1123
5331.01 1002
5331.70 1090
5332.39 1148
5333.07 1087
5333.76 1176
5334.45 1140
5335.14 995
5335.83 1044
5336.52 1046
5337.21 1148
5337.90 1092
5338.59 1060
5339.28 1056
5339.97 1057
5340.66 1064
5341.35 1143
5342.04 1187
5342.73 1015
5343.42 1078
5344.10 1066
5344.79 1022
5345.48 1026
5346.17 1094
5346.86 1019
5347.55 1093
5348.24 1111
5348.93 1152
5349.62 1232
5350.31 1251
5351.00 1321
5351.69 1359
5352.39 1465
5353.08 1564
5353.77 1479
5354.46 1597
5355.15 1545
5355.84 1487
5356.53 1538
5357.22 1441
5357.91 1410
5358.60 1392
5359.29 1284
5359.98 1289
5360.67 1139
5361.36 1095
5362.05 1023
5362.74 1052
5363.44 986
5364.13 1013
5364.82 944
5365.51 1068
5366.20 1033
5366.89 1031
5367.58 938
5368.27 905
5368.96 968
5369.66 944
5370.35 888
5371.04 912
5371.73 1050
5372.42 1055
5373.11 1047
5373.81 1032
5374.50 978
5375.19 963
5375.88 954
5376.57 993
5377.26 977
5377.96 988
5378.65 1024
5379.34 957
5380.03 989
5380.72 959
5381.42 945
5382.11 967
5382.80 1000
5383.49 954
5384.18 985
5384.88 945
5385.57 953
5386.26 941
5386.95 911
5387.65 966
5388.34 942
5389.03 902
5389.72 994
5390.42 1065
5391.11 1047
5391.80 1053
5392.50 977
5393.19 1024
5393.88 998
5394.57 970
5395.27 1117
5395.96 925
5396.65 1043
5397.35 1037
5398.04 1079
5398.73 1106
5399.43 1054
5400.12 1003
5400.81 1041
5401.51 992
5402.20 976
5402.89 960
5403.59 1022
5404.28 974
5404.97 949
5405.67 960
5406.36 1044
5407.06 1082
5407.75 1093
5408.44 996
5409.14 970
5409.83 1023
5410.53 983
5411.22 984
5411.91 984
5412.61 1024
5413.30 1021
5414.00 949
5414.69 921
5415.38 946
5416.08 1001
5416.77 977
5417.47 1024
5418.16 1086
5418.86 1016
5419.55 958
5420.25 931
5420.94 967
5421.64 1044
5422.33 969
5423.03 909
5423.72 985
5424.41 1100
5425.11 1116
5425.80 1062
5426.50 952
5427.19 980
5427.89 919
5428.59 973
5429.28 1038
5429.98 1105
5430.67 1054
5431.37 1023
5432.06 1007
5432.76 1005
5433.45 1088
5434.15 1071
5434.84 1084
5435.54 1043
5436.23 1014
5436.93 991
5437.63 969
5438.32 1086
5439.02 1050
5439.71 1108
5440.41 1129
5441.11 1041
5441.80 1063
5442.50 959
5443.19 1018
5443.89 1144
5444.59 1098
5445.28 1087
5445.98 1083
5446.68 1072
5447.37 1110
5448.07 1131
5448.76 1121
5449.46 1227
5450.16 1269
5450.85 1159
5451.55 1280
5452.25 1379
5452.94 1371
5453.64 1368
5454.34 1321
5455.03 1210
5455.73 1228
5456.43 1166
5457.13 1157
5457.82 1078
5458.52 1040
5459.22 1000
5459.91 981
5460.61 1083
5461.31 1090
5462.01 1141
5462.70 1175
5463.40 1161
5464.10 1197
5464.80 1236
5465.49 1285
5466.19 1333
5466.89 1330
5467.59 1525
5468.28 1325
5468.98 1214
5469.68 1287
5470.38 1316
5471.07 1286
5471.77 1265
5472.47 1207
5473.17 1161
5473.87 1151
5474.56 1110
5475.26 1134
5475.96 1213
5476.66 1208
5477.36 1194
5478.06 1199
5478.75 1144
5479.45 1104
5480.15 1153
5480.85 1166
5481.55 1201
5482.25 1200
5482.95 1210
5483.64 1295
5484.34 1448
5485.04 1333
5485.74 1395
5486.44 1395
5487.14 1284
5487.84 1268
5488.54 1265
5489.23 1244
5489.93 1217
5490.63 1269
5491.33 1190
5492.03 1277
5492.73 1290
5493.43 1210
5494.13 1351
5494.83 1348
5495.53 1343
5496.23 1289
5496.93 1387
5497.63 1299
5498.33 1295
5499.03 1320
5499.73 1442
5500.43 1338
5501.13 1489
5501.83 1415
5502.53 1453
5503.23 1721
5503.93 1744
5504.63 1860
5505.33 1796
5506.03 1769
5506.73 1808
5507.43 1675
5508.13 1441
5508.83 1499
5509.53 1417
5510.23 1294
5510.93 1329
5511.63 1289
5512.33 1257
5513.03 1208
5513.73 1146
5514.43 1283
5515.13 1194
5515.83 1227
5516.53 1184
5517.23 1172
5517.93 1215
5518.64 1178
5519.34 1129
5520.04 1200
5520.74 1214
5521.44 1248
5522.14 1289
5522.84 1233
5523.54 1218
5524.24 1180
5524.95 1189
5525.65 1171
5526.35 1270
5527.05 1194
5527.75 1254
5528.45 1200
5529.15 1111
5529.86 1191
5530.56 1039
5531.26 1080
5531.96 1094
5532.66 1049
5533.36 1002
5534.07 1037
5534.77 1070
5535.47 1040
5536.17 1074
5536.87 1140
5537.58 1056
5538.28 1004
5538.98 1083
5539.68 1010
5540.39 987
5541.09 953
5541.79 977
5542.49 1038
5543.20 995
5543.90 1033
5544.60 1088
5545.30 1037
5546.01 1089
5546.71 1091
5547.41 1094
5548.11 1023
5548.82 991
5549.52 1194
5550.22 1106
5550.93 1069
5551.63 1122
5552.33 1178
5553.03 1097
5553.74 1024
5554.44 939
5555.14 982
5555.85 1022
5556.55 1010
5557.25 994
5557.96 1005
5558.66 968
5559.36 1029
5560.07 968
5560.77 932
5561.48 954
5562.18 983
5562.88 919
5563.59 992
5564.29 1008
5564.99 1006
5565.70 972
5566.40 949
5567.11 1070
5567.81 1054
5568.51 1064
5569.22 1000
5569.92 934
5570.63 924
5571.33 993
5572.04 962
5572.74 952
5573.44 911
5574.15 883
5574.85 1003
5575.56 913
5576.26 909
5576.97 1058
5577.67 1102
5578.38 1050
5579.08 976
5579.79 960
5580.49 973
5581.20 968
5581.90 964
5582.61 992
5583.31 908
5584.02 1013
5584.72 985
5585.43 904
5586.13 949
5586.84 975
5587.54 1024
5588.25 838
5588.95 903
5589.66 888
5590.36 899
5591.07 983
5591.77 969
5592.48 936
5593.19 965
5593.89 966
5594.60 959
5595.30 931
5596.01 932
5596.71 891
5597.42 945
5598.13 967
5598.83 847
5599.54 889
5600.24 934
5600.95 889
5601.66 916
5602.36 851
5603.07 920
5603.78 948
5604.48 903
5605.19 873
5605.89 961
5606.60 931
5607.31 896
5608.01 861
5608.72 841
5609.43 883
5610.13 893
5610.84 912
5611.55 898
5612.25 953
5612.96 904
5613.67 870
5614.38 843
5615.08 912
5615.79 950
5616.50 848
5617.20 981
5617.91 1006
5618.62 880
5619.33 945
5620.03 856
5620.74 882
5621.45 862
5622.15 861
5622.86 853
5623.57 906
5624.28 895
5624.99 846
5625.69 899
5626.40 937
5627.11 915
5627.82 879
5628.52 840
5629.23 840
5629.94 914
5630.65 954
5631.36 969
5632.06 928
5632.77 932
5633.48 899
5634.19 908
5634.90 977
5635.61 930
5636.31 903
5637.02 934
5637.73 956
5638.44 910
5639.15 920
5639.86 948
5640.56 967
5641.27 914
5641.98 914
5642.69 899
5643.40 883
5644.11 956
5644.82 956
5645.53 981
5646.24 1031
5646.94 957
5647.65 920
5648.36 951
5649.07 908
5649.78 921
5650.49 916
5651.20 902
5651.91 829
5652.62 821
5653.33 877
5654.04 903
5654.75 842
5655.46 893
5656.17 858
5656.88 885
5657.59 984
5658.30 919
5659.01 1012
5659.71 943
5660.42 890
5661.13 943
5661.84 1007
5662.55 1004
5663.26 980
5663.97 908
5664.69 945
5665.40 865
5666.11 886
5666.82 1024
5667.53 1017
5668.24 931
5668.95 809
5669.66 824
5670.37 905
5671.08 991
5671.79 961
5672.50 1053
5673.21 948
5673.92 984
5674.63 1041
5675.34 1027
5676.05 1014
5676.76 952
5677.48 929
5678.19 885
5678.90 947
5679.61 926
5680.32 883
5681.03 873
5681.74 842
5682.45 911
5683.16 887
5683.88 910
5684.59 924
5685.30 954
5686.01 974
5686.72 895
5687.43 1020
5688.15 960
5688.86 869
5689.57 895
5690.28 937
5690.99 874
5691.70 942
5692.42 921
5693.13 985
5693.84 990
5694.55 944
5695.26 900
5695.98 849
5696.69 933
5697.40 963
5698.11 914
5698.82 925
5699.54 881
5700.25 848
5700.96 843
5701.67 856
5702.39 956
5703.10 982
5703.81 962
5704.52 932
5705.24 794
5705.95 893
5706.66 957
5707.38 958
5708.09 905
5708.80 848
5709.51 960
5710.23 1045
5710.94 955
5711.65 913
5712.37 892
5713.08 890
5713.79 943
5714.51 936
5715.22 879
5715.93 899
5716.65 872
5717.36 839
5718.07 883
5718.79 922
5719.50 965
5720.21 988
5720.93 951
5721.64 898
5722.36 944
5723.07 892
5723.78 982
5724.50 901
5725.21 866
5725.92 871
5726.64 944
5727.35 794
5728.07 931
5728.78 811
5729.50 880
5730.21 896
5730.92 904
5731.64 986
5732.35 1009
5733.07 908
5733.78 888
5734.50 885
5735.21 973
5735.93 961
5736.64 909
5737.35 929
5738.07 966
5738.78 1057
5739.50 965
5740.21 884
5740.93 880
5741.64 897
5742.36 844
5743.07 880
5743.79 903
5744.50 966
5745.22 901
5745.93 903
5746.65 826
5747.37 931
5748.08 923
5748.80 1027
5749.51 981
5750.23 945
5750.94 1005
5751.66 939
5752.37 859
5753.09 822
5753.81 865
5754.52 906
5755.24 980
5755.95 951
5756.67 988
5757.38 1061
5758.10 1177
5758.82 1131
5759.53 1131
5760.25 1104
5760.96 1040
5761.68 1061
5762.40 1062
5763.11 1085
5763.83 1097
5764.55 1013
5765.26 991
5765.98 982
5766.70 1048
5767.41 1073
5768.13 1079
5768.85 937
5769.56 919
5770.28 975
5771.00 989
5771.71 1008
5772.43 898
5773.15 995
5773.86 941
5774.58 997
5775.30 940
5776.01 858
5776.73 927
5777.45 973
5778.17 1028
5778.88 920
5779.60 1070
5780.32 1020
5781.04 1169
5781.75 1019
5782.47 1132
5783.19 1055
5783.91 1065
5784.62 1041
5785.34 1023
5786.06 1033
5786.78 1011
5787.49 1091
5788.21 1123
5788.93 983
5789.65 1012
5790.37 974
5791.08 1081
5791.80 1042
5792.52 1031
5793.24 1083
5793.96 998
5794.68 1068
5795.39 1139
5796.11 1173
5796.83 1016
5797.55 1077
5798.27 1179
5798.99 1113
5799.70 1150
5800.42 1263
5801.14 1205
5801.86 1282
5802.58 1564
5803.30 1724
5804.02 1746
5804.74 1794
5805.45 1772
5806.17 1687
5806.89 1648
5807.61 1641
5808.33 1613
5809.05 1337
5809.77 1244
5810.49 1266
5811.21 1205
5811.93 1238
5812.65 1160
5813.37 1084
5814.09 1036
5814.81 1111
5815.52 1125
5816.24 1195
5816.96 1116
5817.68 1112
5818.40 1107
5819.12 1089
5819.84 1082
5820.56 1057
5821.28 1088
5822.00 1092
5822.72 1050
5823.44 1137
5824.16 959
5824.88 1056
5825.60 1026
5826.32 1122
5827.04 1182
5827.76 1178
5828.48 1064
5829.21 1076
5829.93 1064
5830.65 1050
5831.37 1021
5832.09 1070
5832.81 1057
5833.53 1067
5834.25 1063
5834.97 1063
5835.69 1096
5836.41 1060
5837.13 998
5837.85 969
5838.57 1045
5839.30 1009
5840.02 986
5840.74 968
5841.46 1052
5842.18 1131
5842.90 1078
5843.62 967
5844.34 1034
5845.07 1029
5845.79 1007
5846.51 1020
5847.23 1019
5847.95 939
5848.67 979
5849.39 1045
5850.12 1040
5850.84 926
5851.56 936
5852.28 953
5853.00 998
5853.73 955
5854.45 1054
5855.17 913
5855.89 978
5856.61 993
5857.34 956
5858.06 1043
5858.78 1018
5859.50 955
5860.23 912
5860.95 965
5861.67 1104
5862.39 1021
5863.11 974
5863.84 922
5864.56 941
5865.28 936
5866.01 923
5866.73 987
5867.45 1017
5868.17 975
5868.90 969
5869.62 998
5870.34 1032
5871.07 1041
5871.79 1050
5872.51 970
5873.23 987
5873.96 1036
5874.68 1041
5875.40 1068
5876.13 974
5876.85 945
5877.57 960
5878.30 952
5879.02 1013
5879.74 976
5880.47 967
5881.19 948
5881.92 956
5882.64 1083
5883.36 1088
5884.09 980
5884.81 948
5885.53 939
5886.26 945
5886.98 946
5887.71 978
5888.43 990
5889.15 907
5889.88 962
5890.60 984
5891.33 981
5892.05 1034
5892.78 990
5893.50 963
5894.23 953
5894.95 986
5895.67 1091
5896.40 948
5897.12 897
5897.85 1007
5898.57 983
5899.30 974
5900.02 1008
5900.75 949
5901.47 990
5902.20 901
5902.92 925
5903.65 1010
5904.37 1015
5905.10 989
5905.82 957
5906.55 1104
5907.27 1046
5908.00 1054
5908.72 1054
5909.45 951
5910.17 959
5910.90 1071
5911.62 1072
5912.35 1057
5913.08 1070
5913.80 1067
5914.53 1002
5915.25 1089
5915.98 1192
5916.70 1094
5917.43 1025
5918.16 1067
5918.88 1031
5919.61 1017
5920.33 1059
5921.06 1020
5921.79 1106
5922.51 1034
5923.24 996
5923.97 1057
5924.69 1082
5925.42 1071
5926.14 1046
5926.87 992
5927.60 1095
5928.32 1045
5929.05 1021
5929.78 1049
5930.50 1207
5931.23 1089
5931.96 1036
5932.68 1074
5933.41 1189
5934.14 1138
5934.86 1155
5935.59 1202
5936.32 1222
5937.05 1249
5937.77 1287
5938.50 1226
5939.23 1298
5939.95 1235
5940.68 1183
5941.41 1267
5942.14 1250
5942.86 1262
5943.59 1300
5944.32 1349
5945.05 1361
5945.77 1308
5946.50 1309
5947.23 1378
5947.96 1375
5948.68 1395
5949.41 1433
5950.14 1445
5950.87 1415
5951.60 1406
5952.32 1393
5953.05 1449
5953.78 1473
5954.51 1404
5955.24 1445
5955.96 1474
5956.69 1515
5957.42 1571
5958.15 1650
5958.88 1567
5959.61 1491
5960.33 1479
5961.06 1504
5961.79 1414
5962.52 1545
5963.25 1584
5963.98 1491
5964.71 1504
5965.44 1414
5966.16 1572
5966.89 1778
5967.62 1689
5968.35 1789
5969.08 1868
5969.81 1891
5970.54 2066
5971.27 2076
5972.00 2109
5972.73 1977
5973.46 1939
5974.18 2012
5974.91 1959
5975.64 1919
5976.37 1764
5977.10 1630
5977.83 1675
5978.56 1734
5979.29 1751
5980.02 1788
5980.75 1782
5981.48 1697
5982.21 1813
5982.94 1845
5983.67 1731
5984.40 1654
5985.13 1856
5985.86 1923
5986.59 1875
5987.32 1869
5988.05 1910
5988.78 1973
5989.51 1941
5990.24 1974
5990.97 1850
5991.70 1887
5992.43 1844
5993.16 1937
5993.89 2049
5994.62 1930
5995.35 1951
5996.09 2046
5996.82 2102
5997.55 2098
5998.28 2028
5999.01 1952
5999.74 2017
6000.47 1941
6001.20 1924
6001.93 2030
6002.66 2098
6003.39 2132
6004.13 2162
6004.86 1933
6005.59 1990
6006.32 1958
6007.05 2084
6007.78 2027
6008.51 2106
6009.25 1956
6009.98 1885
6010.71 2036
6011.44 2168
6012.17 2383
6012.90 2470
6013.64 2728
6014.37 3118
6015.10 3174
6015.83 3347
6016.56 3390
6017.29 3696
6018.03 3753
6018.76 3642
6019.49 3551
6020.22 3245
6020.96 2999
6021.69 2775
6022.42 2578
6023.15 2281
6023.88 2130
6024.62 2103
6025.35 1976
6026.08 1893
6026.81 1703
6027.55 1780
6028.28 1772
6029.01 1676
6029.75 1687
6030.48 1522
6031.21 1654
6031.94 1688
6032.68 1523
6033.41 1620
6034.14 1611
6034.88 1625
6035.61 1564
6036.34 1566
6037.07 1699
6037.81 1634
6038.54 1619
6039.27 1662
6040.01 1588
6040.74 1604
6041.47 1699
6042.21 1630
6042.94 1668
6043.68 1663
6044.41 1643
6045.14 1783
6045.88 1807
6046.61 1755
6047.34 1645
6048.08 1576
6048.81 1667
6049.55 1681
6050.28 1708
6051.01 1795
6051.75 1637
6052.48 1799
6053.22 1837
6053.95 1754
6054.68 1941
6055.42 1999
6056.15 2114
6056.89 1978
6057.62 1929
6058.36 2007
6059.09 1965
6059.83 1897
6060.56 1840
6061.29 1807
6062.03 1737
6062.76 1760
6063.50 1850
6064.23 1716
6064.97 1759
6065.70 1734
6066.44 1777
6067.17 1725
6067.91 1634
6068.64 1578
6069.38 1601
6070.11 1691
6070.85 1627
6071.58 1666
6072.32 1641
6073.06 1659
6073.79 1682
6074.53 1586
6075.26 1490
6076.00 1561
6076.73 1477
6077.47 1489
6078.20 1535
6078.94 1586
6079.68 1704
6080.41 1634
6081.15 1507
6081.88 1533
6082.62 1501
6083.35 1437
6084.09 1455
6084.83 1438
6085.56 1464
6086.30 1399
6087.04 1568
6087.77 1512
6088.51 1427
6089.24 1462
6089.98 1431
6090.72 1440
6091.45 1526
6092.19 1495
6092.93 1575
6093.66 1647
6094.40 1487
6095.14 1461
6095.87 1515
6096.61 1468
6097.35 1493
6098.08 1528
6098.82 1474
6099.56 1490
6100.29 1558
6101.03 1427
6101.77 1486
6102.51 1350
6103.24 1405
6103.98 1394
6104.72 1445
6105.46 1400
6106.19 1367
6106.93 1392
6107.67 1548
6108.41 1453
6109.14 1403
6109.88 1443
6110.62 1420
6111.36 1417
6112.09 1363
6112.83 1443
6113.57 1371
6114.31 1470
6115.04 1454
6115.78 1581
6116.52 1588
6117.26 1558
6118.00 1505
6118.73 1471
6119.47 1495
6120.21 1479
6120.95 1457
6121.69 1440
6122.43 1508
6123.16 1501
6123.90 1512
6124.64 1489
6125.38 1380
6126.12 1456
6126.86 1534
6127.60 1543
6128.33 1548
6129.07 1609
6129.81 1525
6130.55 1574
6131.29 1554
6132.03 1557
6132.77 1625
6133.51 1642
6134.25 1497
6134.98 1543
6135.72 1541
6136.46 1650
6137.20 1581
6137.94 1538
6138.68 1569
6139.42 1608
6140.16 1520
6140.90 1649
6141.64 1613
6142.38 1574
6143.12 1652
6143.86 1629
6144.60 1562
6145.34 1533
6146.08 1526
6146.82 1628
6147.56 1627
6148.30 1612
6149.04 1579
6149.78 1538
6150.52 1621
6151.26 1600
6152.00 1625
6152.74 1684
6153.48 1737
6154.22 1606
6154.96 1608
6155.70 1629
6156.44 1695
6157.18 1758
6157.92 1684
6158.66 1776
6159.40 1764
6160.14 1789
6160.88 1784
6161.62 1758
6162.36 1876
6163.10 1807
6163.85 1716
6164.59 1765
6165.33 1816
6166.07 1987
6166.81 1935
6167.55 1969
6168.29 1965
6169.03 2227
6169.77 2424
6170.51 2202
6171.26 2256
6172.00 2476
6172.74 2386
6173.48 2359
6174.22 2434
6174.96 2500
6175.70 2445
6176.45 2251
6177.19 2282
6177.93 2265
6178.67 2212
6179.41 2220
6180.16 2092
6180.90 2147
6181.64 2120
6182.38 2219
6183.12 2306
6183.87 2263
6184.61 2312
6185.35 2260
6186.09 2225
6186.83 2207
6187.58 2239
6188.32 2286
6189.06 2307
6189.80 2362
6190.55 2380
6191.29 2391
6192.03 2453
6192.77 2448
6193.52 2417
6194.26 2450
6195.00 2575
6195.74 2643
6196.49 2754
6197.23 2710
6197.97 2812
6198.72 2841
6199.46 2940
6200.20 2846
6200.94 2819
6201.69 2815
6202.43 2781
6203.17 2720
6203.92 2873
6204.66 2869
6205.40 2764
6206.15 2933
6206.89 2862
6207.63 3195
6208.38 3531
6209.12 4062
6209.87 4700
6210.61 5552
6211.35 6576
6212.10 7452
6212.84 8098
6213.58 8378
6214.33 8591
6215.07 8635
6215.82 8137
6216.56 7468
6217.30 6561
6218.05 5615
6218.79 4965
6219.54 4216
6220.28 3667
6221.02 3319
6221.77 2968
6222.51 2749
6223.26 2562
6224.00 2475
6224.75 2436
6225.49 2392
6226.24 2451
6226.98 2345
6227.73 2419
6228.47 2382
6229.21 2428
6229.96 2470
6230.70 2398
6231.45 2182
6232.19 2163
6232.94 2130
6233.68 2045
6234.43 1992
6235.17 1944
6235.92 1862
6236.67 1923
6237.41 1798
6238.16 1795
6238.90 1803
6239.65 1903
6240.39 1832
6241.14 1848
6241.88 1786
6242.63 1894
6243.37 1901
6244.12 1991
6244.87 1930
6245.61 2080
6246.36 1948
6247.10 2063
6247.85 2035
6248.59 2105
6249.34 2188
6250.09 2352
6250.83 2426
6251.58 2466
6252.33 2425
6253.07 2392
6253.82 2444
6254.56 2299
6255.31 2306
6256.06 2174
6256.80 2171
6257.55 2114
6258.30 2152
6259.04 1890
6259.79 1952
6260.54 2031
6261.28 1995
6262.03 2046
6262.78 1984
6263.52 1975
6264.27 1964
6265.02 1934
6265.76 1997
6266.51 1976
6267.26 2009
6268.01 2000
6268.75 2074
6269.50 1936
6270.25 1930
6270.99 1949
6271.74 1888
6272.49 1953
6273.24 1844
6273.98 1979
6274.73 1995
6275.48 1956
6276.23 1894
6276.97 2014
6277.72 1921
6278.47 2090
6279.22 2071
6279.96 2093
6280.71 2185
6281.46 2251
6282.21 2269
6282.96 2115
6283.70 2062
6284.45 2006
6285.20 1946
6285.95 1974
6286.70 1822
6287.45 1825
6288.19 1879
6288.94 1895
6289.69 1826
6290.44 1815
6291.19 1814
6291.94 1762
6292.68 1711
6293.43 1698
6294.18 1734
6294.93 1649
6295.68 1611
6296.43 1634
6297.18 1518
6297.93 1599
6298.67 1652
6299.42 1605
6300.17 1627
6300.92 1570
6301.67 1548
6302.42 1571
6303.17 1614
6303.92 1640
6304.67 1550
6305.42 1463
6306.17 1544
6306.92 1564
6307.67 1485
6308.41 1478
6309.16 1538
6309.91 1507
6310.66 1572
6311.41 1500
6312.16 1446
6312.91 1561
6313.66 1522
6314.41 1538
6315.16 1505
6315.91 1664
6316.66 1595
6317.41 1581
6318.16 1411
6318.91 1492
6319.66 1487
6320.41 1622
6321.16 1582
6321.91 1476
6322.66 1483
6323.41 1531
6324.16 1469
6324.92 1438
6325.67 1412
6326.42 1421
6327.17 1396
6327.92 1497
6328.67 1482
6329.42 1411
6330.17 1459
6330.92 1424
6331.67 1381
6332.42 1337
6333.17 1332
6333.92 1351
6334.68 1363
6335.43 1275
6336.18 1315
6336.93 1335
6337.68 1265
6338.43 1295
6339.18 1348
6339.93 1388
6340.69 1455
6341.44 1389
6342.19 1287
6342.94 1319
6343.69 1303
6344.44 1228
6345.20 1266
6345.95 1209
6346.70 1277
6347.45 1333
6348.20 1333
6348.95 1259
6349.71 1274
6350.46 1304
6351.21 1252
6351.96 1256
6352.71 1286
6353.47 1324
6354.22 1322
6354.97 1319
6355.72 1393
6356.48 1449
6357.23 1389
6357.98 1435
6358.73 1374
6359.49 1411
6360.24 1348
6360.99 1375
6361.74 1380
6362.50 1385
6363.25 1288
6364.00 1252
6364.76 1310
6365.51 1234
6366.26 1175
6367.01 1228
6367.77 1297
6368.52 1296
6369.27 1406
6370.03 1270
6370.78 1134
6371.53 1274
6372.29 1329
6373.04 1303
6373.79 1322
6374.55 1360
6375.30 1426
6376.05 1205
6376.81 1311
6377.56 1274
6378.31 1285
6379.07 1274
6379.82 1349
6380.58 1439
6381.33 1428
6382.08 1393
6382.84 1226
6383.59 1201
6384.35 1282
6385.10 1229
6385.85 1186
6386.61 1347
6387.36 1370
6388.12 1214
6388.87 1289
6389.62 1330
6390.38 1276
6391.13 1321
6391.89 1349
6392.64 1288
6393.40 1246
6394.15 1217
6394.91 1240
6395.66 1262
6396.42 1242
6397.17 1214
6397.93 1213
6398.68 1299
6399.44 1294
6400.19 1270
6400.95 1132
6401.70 1199
6402.46 1212
6403.21 1197
6403.97 1165
6404.72 1242
6405.48 1333
6406.23 1255
6406.99 1237
6407.74 1172
6408.50 1153
6409.25 1174
6410.01 1250
6410.76 1182
6411.52 1223
6412.28 1257
6413.03 1222
6413.79 1249
6414.54 1311
6415.30 1206
6416.05 1189
6416.81 1222
6417.57 1233
6418.32 1159
6419.08 1191
6419.83 1227
6420.59 1197
6421.35 1277
6422.10 1273
6422.86 1268
6423.62 1237
6424.37 1190
6425.13 1175
6425.89 1235
6426.64 1234
6427.40 1280
6428.15 1273
6428.91 1233
6429.67 1210
6430.42 1169
6431.18 1232
6431.94 1283
6432.70 1294
6433.45 1305
6434.21 1195
6434.97 1216
6435.72 1193
6436.48 1259
6437.24 1255
6437.99 1204
6438.75 1197
6439.51 1346
6440.27 1291
6441.02 1317
6441.78 1271
6442.54 1263
6443.30 1227
6444.05 1217
6444.81 1273
6445.57 1268
6446.33 1255
6447.08 1281
6447.84 1250
6448.60 1320
6449.36 1369
6450.12 1332
6450.87 1251
6451.63 1213
6452.39 1286
6453.15 1333
6453.91 1313
6454.66 1354
6455.42 1357
6456.18 1370
6456.94 1326
6457.70 1298
6458.46 1372
6459.21 1417
6459.97 1467
6460.73 1487
6461.49 1438
6462.25 1369
6463.01 1491
6463.77 1466
6464.52 1417
6465.28 1536
6466.04 1566
6466.80 1538
6467.56 1430
6468.32 1462
6469.08 1461
6469.84 1588
6470.60 1638
6471.36 1486
6472.11 1447
6472.87 1477
6473.63 1487
6474.39 1631
6475.15 1617
6475.91 1509
6476.67 1580
6477.43 1568
6478.19 1693
6478.95 1678
6479.71 1636
6480.47 1682
6481.23 1614
6481.99 1652
6482.75 1690
6483.51 1641
6484.27 1693
6485.03 1674
6485.79 1714
6486.55 1727
6487.31 1655
6488.07 1711
6488.83 1740
6489.59 1722
6490.35 1805
6491.11 1881
6491.87 1810
6492.63 1846
6493.39 1866
6494.15 1812
6494.91 1828
6495.67 1904
6496.43 2051
6497.19 2141
6497.95 2036
6498.71 2195
6499.48 2139
6500.24 2169
6501.00 2241
6501.76 2201
6502.52 2093
6503.28 2174
6504.04 2168
6504.80 2156
6505.56 2216
6506.32 2246
6507.09 2216
6507.85 2231
6508.61 2386
6509.37 2448
6510.13 2322
6510.89 2384
6511.65 2416
6512.42 2579
6513.18 2540
6513.94 2582
6514.70 2431
6515.46 2592
6516.22 2604
6516.99 2597
6517.75 2560
6518.51 2602
6519.27 2459
6520.03 2608
6520.80 2665
6521.56 2586
6522.32 2605
6523.08 2714
6523.84 2790
6524.61 2962
6525.37 2860
6526.13 2925
6526.89 2908
6527.66 3042
6528.42 3139
6529.18 3156
6529.94 3154
6530.71 3245
6531.47 3331
6532.23 3388
6533.00 3125
6533.76 3257
6534.52 3558
6535.28 3651
6536.05 3893
6536.81 4380
6537.57 5056
6538.34 5979
6539.10 7271
6539.86 8019
6540.63 8618
6541.39 9295
6542.15 9234
6542.92 8938
6543.68 8196
6544.44 7202
6545.21 6101
6545.97 5266
6546.73 4501
6547.50 3919
6548.26 3476
6549.02 3113
6549.79 2914
6550.55 2660
6551.31 2583
6552.08 2417
6552.84 2393
6553.61 2464
6554.37 2348
6555.13 2310
6555.90 2389
6556.66 2252
6557.43 2286
6558.19 2298
6558.96 2157
6559.72 2101
6560.48 2126
6561.25 2045
6562.01 2085
6562.78 1999
6563.54 1952
6564.31 2071
6565.07 2164
6565.84 2207
6566.60 2312
6567.37 2307
6568.13 2318
6568.90 2413
6569.66 2390
6570.43 2336
6571.19 2381
6571.96 2372
6572.72 2329
6573.49 2324
6574.25 2290
6575.02 2461
6575.78 2580
6576.55 2609
6577.31 2713
6578.08 2751
6578.84 2874
6579.61 2954
6580.37 2836
6581.14 2838
6581.91 3012
6582.67 2860
6583.44 2870
6584.20 2756
6584.97 2626
6585.73 2737
6586.50 2566
6587.27 2613
6588.03 2696
6588.80 2737
6589.56 2665
6590.33 2481
6591.10 2482
6591.86 2597
6592.63 2580
6593.39 2634
6594.16 2510
6594.93 2520
6595.69 2650
6596.46 2763
6597.23 2900
6597.99 2971
6598.76 3015
6599.53 3001
6600.29 3093
6601.06 2998
6601.83 2916
6602.59 2766
6603.36 2718
6604.13 2581
6604.89 2440
6605.66 2397
6606.43 2354
6607.20 2356
6607.96 2217
6608.73 2319
6609.50 2116
6610.26 2080
6611.03 2085
6611.80 2090
6612.57 1990
6613.33 2091
6614.10 2204
6614.87 2269
6615.64 2093
6616.40 2077
6617.17 2082
6617.94 2021
6618.71 2027
6619.48 2055
6620.24 2105
6621.01 2040
6621.78 1936
6622.55 1877
6623.32 2017
6624.08 1887
6624.85 1805
6625.62 1904
6626.39 1862
6627.16 1943
6627.92 1826
6628.69 1736
6629.46 1826
6630.23 1800
6631.00 1871
6631.77 1907
6632.54 1850
6633.30 1859
6634.07 1818
6634.84 1803
6635.61 1828
6636.38 1894
6637.15 1968
6637.92 2088
6638.69 2082
6639.45 2126
6640.22 1977
6640.99 1893
6641.76 1852
6642.53 1799
6643.30 1818
6644.07 1728
6644.84 1692
6645.61 1613
6646.38 1731
6647.15 1601
6647.92 1628
6648.69 1603
6649.46 1585
6650.22 1638
6650.99 1665
6651.76 1590
6652.53 1720
6653.30 1589
6654.07 1601
6654.84 1652
6655.61 1647
6656.38 1687
6657.15 1698
6657.92 1685
6658.69 1634
6659.46 1689
6660.23 1662
6661.00 1550
6661.77 1589
6662.54 1462
6663.31 1428
6664.09 1461
6664.86 1509
6665.63 1388
6666.40 1432
6667.17 1529
6667.94 1540
6668.71 1556
6669.48 1483
6670.25 1514
6671.02 1447
6671.79 1537
6672.56 1470
6673.33 1464
6674.10 1559
6674.88 1517
6675.65 1613
6676.42 1557
6677.19 1553
6677.96 1589
6678.73 1539
6679.50 1455
6680.27 1549
6681.05 1607
6681.82 1449
6682.59 1392
6683.36 1458
6684.13 1407
6684.90 1507
6685.67 1573
6686.45 1673
6687.22 1662
6687.99 1645
6688.76 1661
6689.53 1685
6690.31 1671
6691.08 1623
6691.85 1599
6692.62 1532
6693.39 1482
6694.17 1468
6694.94 1440
6695.71 1476
6696.48 1340
6697.25 1390
6698.03 1375
6698.80 1419
6699.57 1433
6700.34 1395
6701.12 1401
6701.89 1344
6702.66 1365
6703.43 1273
6704.21 1329
6704.98 1301
6705.75 1255
6706.53 1271
6707.30 1267
6708.07 1379
6708.84 1314
6709.62 1343
6710.39 1379
6711.16 1333
6711.94 1414
6712.71 1272
6713.48 1307
6714.26 1339
6715.03 1267
6715.80 1358
6716.58 1242
6717.35 1270
6718.12 1285
6718.90 1265
6719.67 1310
6720.45 1361
6721.22 1326
6721.99 1259
6722.77 1171
6723.54 1200
6724.31 1175
6725.09 1239
6725.86 1317
6726.64 1184
6727.41 1278
6728.18 1260
6728.96 1185
6729.73 1175
6730.51 1274
6731.28 1255
6732.06 1170
6732.83 1224
6733.60 1227
6734.38 1199
6735.15 1097
6735.93 1228
6736.70 1147
6737.48 1126
6738.25 1186
6739.03 1279
6739.80 1266
6740.58 1166
6741.35 1224
6742.13 1231
6742.90 1187
6743.68 1302
6744.45 1201
6745.23 1231
6746.00 1209
6746.78 1250
6747.55 1225
6748.33 1213
6749.10 1280
6749.88 1224
6750.65 1165
6751.43 1265
6752.20 1309
6752.98 1356
6753.75 1320
6754.53 1284
6755.31 1411
6756.08 1336
6756.86 1328
6757.63 1376
6758.41 1391
6759.19 1332
6759.96 1295
6760.74 1293
6761.51 1267
6762.29 1197
6763.07 1179
6763.84 1194
6764.62 1237
6765.39 1185
6766.17 1169
6766.95 1229
6767.72 1276
6768.50 1198
6769.28 1160
6770.05 1131
6770.83 1150
6771.61 1182
6772.38 1222
6773.16 1204
6773.94 1216
6774.71 1241
6775.49 1168
6776.27 1231
6777.04 1189
6777.82 1085
6778.60 1135
6779.37 1105
6780.15 1060
6780.93 1125
6781.71 1166
6782.48 1233
6783.26 1250
6784.04 1193
6784.81 1248
6785.59 1078
6786.37 1149
6787.15 1297
6787.92 1198
6788.70 1180
6789.48 1154
6790.26 1178
6791.04 1138
6791.81 1154
6792.59 1185
6793.37 1197
6794.15 1136
6794.92 1089
6795.70 1093
6796.48 1118
6797.26 1221
6798.04 1200
6798.81 1135
6799.59 1139
6800.37 1098
6801.15 1131
6801.93 1175
6802.71 1123
6803.48 1152
6804.26 1240
6805.04 1124
6805.82 1081
6806.60 1047
6807.38 1170
6808.16 1143
6808.94 1163
6809.71 1207
6810.49 1164
6811.27 1121
6812.05 1157
6812.83 1155
6813.61 1025
6814.39 1026
6815.17 1134
6815.95 1147
6816.73 1128
6817.50 1068
6818.28 1098
6819.06 1217
6819.84 1176
6820.62 1194
6821.40 1145
6822.18 1099
6822.96 1026
6823.74 1089
6824.52 1174
6825.30 1152
6826.08 1079
6826.86 1085
6827.64 1102
6828.42 1095
6829.20 1148
6829.98 1099
6830.76 1129
6831.54 1137
6832.32 1243
6833.10 1121
6833.88 1090
6834.66 1127
6835.44 1129
6836.22 1184
6837.00 1105
6837.78 1081
6838.56 1095
6839.34 1110
6840.12 1155
6840.90 1204
6841.68 1148
6842.46 1117
6843.24 1220
6844.03 1203
6844.81 1117
6845.59 1167
6846.37 1299
6847.15 1195
6847.93 1132
6848.71 1118
6849.49 1220
6850.27 1221
6851.05 1264
6851.84 1299
6852.62 1395
6853.40 1573
6854.18 1625
6854.96 1627
6855.74 1664
6856.52 1759
6857.30 1800
6858.09 1709
6858.87 1606
6859.65 1520
6860.43 1444
6861.21 1342
6861.99 1398
6862.78 1305
6863.56 1240
6864.34 1208
6865.12 1232
6865.90 1219
6866.69 1179
6867.47 1257
6868.25 1268
6869.03 1228
6869.82 1238
6870.60 1286
6871.38 1332
6872.16 1324
6872.94 1310
6873.73 1282
6874.51 1281
6875.29 1231
6876.07 1284
6876.86 1277
6877.64 1212
6878.42 1255
6879.21 1282
6879.99 1309
6880.77 1298
6881.55 1285
6882.34 1351
6883.12 1347
6883.90 1433
6884.69 1392
6885.47 1375
6886.25 1407
6887.04 1432
6887.82 1457
6888.60 1472
6889.39 1505
6890.17 1635
6890.95 1685
6891.74 1813
6892.52 1851
6893.30 1900
6894.09 1847
6894.87 1760
6895.65 1723
6896.44 1646
6897.22 1657
6898.01 1571
6898.79 1556
6899.57 1531
6900.36 1500
6901.14 1465
6901.93 1504
6902.71 1465
6903.49 1470
6904.28 1501
6905.06 1508
6905.85 1482
6906.63 1550
6907.42 1560
6908.20 1492
6908.98 1565
6909.77 1533
6910.55 1607
6911.34 1469
6912.12 1472
6912.91 1588
6913.69 1534
6914.48 1439
6915.26 1483
6916.05 1496
6916.83 1541
6917.62 1417
6918.40 1389
6919.19 1421
6919.97 1502
6920.76 1540
6921.54 1649
6922.33 1551
6923.11 1482
6923.90 1536
6924.68 1550
6925.47 1502
6926.25 1417
6927.04 1527
6927.82 1534
6928.61 1520
6929.40 1509
6930.18 1575
6930.97 1571
6931.75 1604
6932.54 1518
6933.32 1538
6934.11 1636
6934.90 1566
6935.68 1675
6936.47 1690
6937.25 1576
6938.04 1658
6938.83 1832
6939.61 1791
6940.40 1734
6941.19 1691
6941.97 1715
6942.76 1757
6943.54 1796
6944.33 1853
6945.12 1761
6945.90 1915
6946.69 1929
6947.48 2006
6948.26 2118
6949.05 2056
6949.84 2103
6950.62 2068
6951.41 2020
6952.20 2017
6952.99 2080
6953.77 2033
6954.56 2051
6955.35 1940
6956.13 1968
6956.92 1927
6957.71 1940
6958.50 2005
6959.28 2002
6960.07 2086
6960.86 2017
6961.64 2178
6962.43 2161
6963.22 2186
6964.01 2181
6964.80 2216
6965.58 2140
6966.37 2135
6967.16 2203
6967.95 2190
6968.73 2114
6969.52 2131
6970.31 2205
6971.10 2193
6971.89 2265
6972.67 2344
6973.46 2405
6974.25 2508
6975.04 2451
6975.83 2436
6976.62 2469
6977.40 2499
6978.19 2539
6978.98 2606
6979.77 2491
6980.56 2578
6981.35 2580
6982.13 2649
6982.92 2842
6983.71 2784
6984.50 2842
6985.29 3056
6986.08 3346
6986.87 3577
6987.66 4169
6988.45 4857
6989.23 5434
6990.02 5749
6990.81 5983
6991.60 6091
6992.39 5958
6993.18 5681
6993.97 5350
6994.76 4631
6995.55 4128
6996.34 3539
6997.13 3275
6997.92 3235
6998.71 3242
6999.50 3168
7000.29 3307
7001.07 3549
7001.86 3870
7002.65 4172
7003.44 4462
7004.23 4811
7005.02 4977
7005.81 4833
7006.60 4581
7007.39 4423
7008.18 4071
7008.97 3738
7009.76 3337
7010.55 2903
7011.34 2523
7012.14 2462
7012.93 2335
7013.72 2139
7014.51 2135
7015.30 2190
7016.09 2166
7016.88 2017
7017.67 2176
7018.46 2185
7019.25 2204
7020.04 2054
7020.83 1994
7021.62 1985
7022.41 2090
7023.20 2004
7024.00 1922
7024.79 1949
7025.58 1978
7026.37 1935
7027.16 1951
7027.95 2112
7028.74 2080
7029.53 2092
7030.32 2051
7031.12 2068
7031.91 1969
7032.70 1944
7033.49 2118
7034.28 1892
7035.07 1889
7035.87 1812
7036.66 1885
7037.45 1931
7038.24 1831
7039.03 1809
7039.82 1780
7040.62 1887
7041.41 1843
7042.20 1955
7042.99 2017
7043.78 2040
7044.58 2003
7045.37 1921
7046.16 1921
7046.95 1906
7047.75 1793
7048.54 1691
7049.33 1785
7050.12 1796
7050.92 1797
7051.71 1766
7052.50 1824
7053.29 1938
7054.09 1840
7054.88 1944
7055.67 1918
7056.46 1947
7057.26 1936
7058.05 1756
7058.84 1816
7059.64 1792
7060.43 1746
7061.22 1717
7062.02 1649
7062.81 1693
7063.60 1694
7064.39 1676
7065.19 1647
7065.98 1665
7066.77 1688
7067.57 1808
7068.36 1751
7069.16 1682
7069.95 1613
7070.74 1739
7071.54 1643
7072.33 1643
7073.12 1576
7073.92 1672
7074.71 1556
7075.51 1674
7076.30 1662
7077.09 1669
7077.89 1662
7078.68 1552
7079.48 1572
7080.27 1566
7081.06 1552
7081.86 1656
7082.65 1600
7083.45 1512
7084.24 1457
7085.04 1484
7085.83 1444
7086.62 1482
7087.42 1491
7088.21 1473
7089.01 1474
7089.80 1623
7090.60 1721
7091.39 1802
7092.19 1895
7092.98 2012
7093.78 1863
7094.57 1768
7095.37 1718
7096.16 1811
7096.96 1630
7097.75 1532
7098.55 1506
7099.34 1459
7100.14 1477
7100.93 1353
7101.73 1413
7102.52 1326
7103.32 1268
7104.11 1277
7104.91 1198
7105.71 1306
7106.50 1272
7107.30 1274
7108.09 1290
7108.89 1182
7109.68 1163
7110.48 1136
7111.28 1245
7112.07 1173
7112.87 1169
7113.66 1114
7114.46 1168
7115.26 1091
7116.05 1074
7116.85 1130
7117.65 1171
7118.44 1212
7119.24 1132
7120.03 1189
7120.83 1111
7121.63 1234
7122.42 1215
7123.22 1195
7124.02 1180
7124.81 1190
7125.61 1213
7126.41 1159
7127.20 1104
7128.00 1140
7128.80 1182
7129.59 1177
7130.39 1173
7131.19 1091
7131.99 1159
7132.78 1233
7133.58 1109
7134.38 1091
7135.17 1124
7135.97 1165
7136.77 1125
7137.57 1163
7138.36 1151
7139.16 1158
7139.96 1065
7140.76 1088
7141.55 1060
7142.35 1091
7143.15 1152
7143.95 1182
7144.74 1118
7145.54 1148
7146.34 1113
7147.14 1125
7147.94 1126
7148.73 1122
7149.53 1074
7150.33 1087
7151.13 1121
7151.93 1080
7152.72 1043
7153.52 1075
7154.32 1136
7155.12 1102
7155.92 1127
7156.72 1034
7157.51 1075
7158.31 1054
7159.11 1045
7159.91 1051
7160.71 958
7161.51 1014
7162.31 978
7163.11 1008
7163.90 1043
7164.70 1024
7165.50 1112
7166.30 1055
7167.10 1097
7167.90 1063
7168.70 1017
7169.50 1056
7170.30 994
7171.10 1131
7171.90 1066
7172.69 1001
7173.49 1008
7174.29 992
7175.09 979
7175.89 971
7176.69 1042
7177.49 1042
7178.29 964
7179.09 1051
7179.89 993
7180.69 957
7181.49 1003
7182.29 1012
7183.09 1038
7183.89 1030
7184.69 1090
7185.49 1061
7186.29 1119
7187.09 1082
7187.89 1039
7188.69 985
7189.49 1050
7190.29 1030
7191.09 1080
7191.89 1092
7192.69 974
7193.49 910
7194.29 933
7195.09 909
7195.89 905
7196.70 881
7197.50 924
7198.30 967
7199.10 897
7199.90 859
7200.70 921
7201.50 968
7202.30 990
7203.10 948
7203.90 928
7204.70 926
7205.51 894
7206.31 1028
7207.11 962
7207.91 1000
7208.71 965
7209.51 932
7210.31 908
7211.12 968
7211.92 943
7212.72 944
7213.52 912
7214.32 999
7215.12 989
7215.92 911
7216.73 927
7217.53 878
7218.33 913
7219.13 962
7219.93 942
7220.74 898
7221.54 947
7222.34 1032
7223.14 914
7223.94 938
7224.75 958
7225.55 919
7226.35 916
7227.15 942
7227.96 949
7228.76 1002
7229.56 954
7230.36 984
7231.17 952
7231.97 917
7232.77 955
7233.57 965
7234.38 946
7235.18 993
7235.98 989
7236.79 927
7237.59 945
7238.39 976
7239.19 962
7240.00 961
7240.80 1027
7241.60 1063
7242.41 1003
7243.21 1032
7244.01 1091
7244.82 1004
7245.62 1019
7246.42 1016
7247.23 981
7248.03 1008
7248.83 1043
7249.64 1030
7250.44 991
7251.25 968
7252.05 1017
7252.85 992
7253.66 1000
7254.46 962
7255.27 887
7256.07 944
7256.87 973
7257.68 961
7258.48 974
7259.29 1004
7260.09 1018
7260.89 1009
7261.70 977
7262.50 1081
7263.31 1059
7264.11 1021
7264.92 994
7265.72 1028
7266.53 977
7267.33 945
7268.13 1000
7268.94 1140
7269.74 1123
7270.55 1146
7271.35 1091
7272.16 1074
7272.96 1165
7273.77 1146
7274.57 1076
7275.38 1127
7276.18 1198
7276.99 1236
7277.79 1169
7278.60 1123
7279.40 1138
7280.21 1166
7281.01 1151
7281.82 1126
7282.63 1206
7283.43 1249
7284.24 1180
7285.04 1257
7285.85 1488
7286.65 1678
7287.46 1797
7288.27 1987
7289.07 1924
7289.88 1980
7290.68 2044
7291.49 1979
7292.29 1751
7293.10 1706
7293.91 1578
7294.71 1488
7295.52 1519
7296.33 1325
7297.13 1312
7297.94 1276
7298.74 1222
7299.55 1212
7300.36 1205
7301.16 1203
7301.97 1155
7302.78 1247
7303.58 1254
7304.39 1254
7305.20 1310
7306.00 1305
7306.81 1295
7307.62 1249
7308.42 1172
7309.23 1275
7310.04 1261
7310.84 1321
7311.65 1278
7312.46 1263
7313.27 1377
7314.07 1406
7314.88 1412
7315.69 1430
7316.50 1511
7317.30 1542
7318.11 1394
7318.92 1447
7319.72 1453
7320.53 1591
7321.34 1686
7322.15 1698
7322.96 1686
7323.76 1752
7324.57 1895
7325.38 1904
7326.19 1867
7326.99 1762
7327.80 1839
7328.61 1767
7329.42 1701
7330.23 1667
7331.03 1508
7331.84 1468
7332.65 1397
7333.46 1343
7334.27 1228
7335.08 1292
7335.88 1271
7336.69 1239
7337.50 1216
7338.31 1239
7339.12 1257
7339.93 1161
7340.74 1202
7341.54 1221
7342.35 1186
7343.16 1200
7343.97 1129
7344.78 1186
7345.59 1128
7346.40 1201
7347.21 1233
7348.02 1279
7348.82 1181
7349.63 1157
7350.44 1205
7351.25 1295
7352.06 1240
7352.87 1209
7353.68 1198
7354.49 1202
7355.30 1136
7356.11 1198
7356.92 1198
7357.73 1161
7358.54 1133
7359.35 1182
7360.16 1243
7360.97 1271
7361.78 1228
7362.59 1182
7363.40 1278
7364.21 1251
7365.02 1236
7365.83 1275
7366.64 1232
7367.45 1164
7368.26 1104
7369.07 1264
7369.88 1328
7370.69 1383
7371.50 1254
7372.31 1219
7373.12 1229
7373.93 1268
7374.74 1210
7375.55 1243
7376.36 1212
7377.17 1216
7377.98 1199
7378.79 1240
7379.60 1326
7380.42 1283
7381.23 1254
7382.04 1331
7382.85 1461
7383.66 1539
7384.47 1576
7385.28 1561
7386.09 1617
7386.90 1715
7387.71 1725
7388.53 1626
7389.34 1457
7390.15 1342
7390.96 1366
7391.77 1332
7392.58 1243
7393.39 1171
7394.21 1257
7395.02 1219
7395.83 1145
7396.64 1131
7397.45 1161
7398.27 1223
7399.08 1206
7399.89 1159
7400.70 1215
7401.51 1230
7402.33 1199
7403.14 1204
7403.95 1213
7404.76 1269
7405.57 1389
7406.39 1398
7407.20 1460
7408.01 1339
7408.82 1333
7409.64 1337
7410.45 1240
7411.26 1176
7412.07 1152
7412.89 1197
7413.70 1201
7414.51 1090
7415.32 1135
7416.14 1110
7416.95 1021
7417.76 991
7418.58 1044
7419.39 1082
7420.20 975
7421.02 1007
7421.83 1094
7422.64 991
7423.45 1062
7424.27 973
7425.08 974
7425.89 1052
7426.71 981
7427.52 946
7428.33 907
7429.15 956
7429.96 963
7430.78 945
7431.59 987
7432.40 1063
7433.22 955
7434.03 917
7434.84 966
7435.66 937
7436.47 998
7437.29 918
7438.10 920
7438.91 979
7439.73 970
7440.54 912
7441.36 1020
7442.17 995
7442.99 922
7443.80 956
7444.61 916
7445.43 911
7446.24 972
7447.06 952
7447.87 886
7448.69 975
7449.50 942
7450.32 1048
7451.13 899
7451.95 924
7452.76 899
7453.58 951
7454.39 963
7455.21 961
7456.02 960
7456.84 906
7457.65 888
7458.47 896
7459.28 879
7460.10 940
7460.91 953
7461.73 995
7462.54 1063
7463.36 965
7464.17 860
7464.99 826
7465.80 923
7466.62 912
7467.44 881
7468.25 864
7469.07 845
7469.88 839
7470.70 954
7471.51 899
7472.33 859
7473.15 866
7473.96 837
7474.78 838
7475.59 862
7476.41 898
7477.23 881
7478.04 908
7478.86 873
7479.67 900
7480.49 891
7481.31 908
7482.12 909
7482.94 831
7483.76 840
7484.57 846
7485.39 813
7486.21 828
7487.02 826
7487.84 844
7488.66 793
7489.47 764
7490.29 795
7491.11 818
7491.92 843
7492.74 800
7493.56 797
7494.38 781
7495.19 749
7496.01 794
7496.83 789
7497.64 819
7498.46 720
7499.28 731
7500.10 798
7500.91 796
7501.73 784
7502.55 712
7503.37 785
7504.18 868
7505.00 740
7505.82 752
7506.64 756
7507.46 748
7508.27 807
7509.09 877
7509.91 790
7510.73 799
7511.55 770
7512.36 756
7513.18 727
7514.00 745
7514.82 742
7515.64 740
7516.45 770
7517.27 783
7518.09 743
7518.91 757
7519.73 782
7520.55 767
7521.37 718
7522.18 696
7523.00 759
7523.82 753
7524.64 727
7525.46 762
7526.28 764
7527.10 841
7527.92 801
7528.74 754
7529.55 758
7530.37 758
7531.19 758
7532.01 757
7532.83 718
7533.65 715
7534.47 743
7535.29 725
7536.11 765
7536.93 823
7537.75 707
7538.57 706
7539.39 754
7540.21 785
7541.03 767
7541.84 711
7542.66 715
7543.48 654
7544.30 682
7545.12 749
7545.94 736
7546.76 705
7547.58 774
7548.40 735
7549.22 771
7550.04 732
7550.86 711
7551.68 790
7552.51 715
7553.33 787
7554.15 769
7554.97 779
7555.79 716
7556.61 730
7557.43 668
7558.25 737
7559.07 709
7559.89 772
7560.71 641
7561.53 696
7562.35 705
7563.17 768
7563.99 769
7564.81 745
7565.64 745
7566.46 715
7567.28 740
7568.10 719
7568.92 670
7569.74 663
7570.56 754
7571.38 699
7572.21 762
7573.03 751
7573.85 714
7574.67 736
7575.49 781
7576.31 689
7577.13 694
7577.96 660
7578.78 750
7579.60 731
7580.42 656
7581.24 656
7582.07 684
7582.89 715
7583.71 725
7584.53 682
7585.35 713
7586.18 700
7587.00 693
7587.82 673
7588.64 683
7589.46 767
7590.29 735
7591.11 704
7591.93 677
7592.75 741
7593.58 775
7594.40 712
7595.22 689
7596.04 655
7596.87 655
7597.69 786
7598.51 747
7599.34 766
7600.16 731
7600.98 702
7601.80 719
7602.63 746
7603.45 723
7604.27 743
7605.10 718
7605.92 729
7606.74 728
7607.57 776
7608.39 797
7609.21 749
7610.04 745
7610.86 724
7611.68 748
7612.51 745
7613.33 735
7614.15 688
7614.98 693
7615.80 741
7616.62 839
7617.45 778
7618.27 742
7619.10 725
7619.92 684
7620.74 782
7621.57 826
7622.39 730
7623.22 786
7624.04 801
7624.86 799
7625.69 791
7626.51 746
7627.34 756
7628.16 705
7628.99 774
7629.81 723
7630.64 689
7631.46 700
7632.28 744
7633.11 701
7633.93 736
7634.76 789
7635.58 816
7636.41 757
7637.23 713
7638.06 751
7638.88 810
7639.71 707
7640.53 711
7641.36 719
7642.18 698
7643.01 735
7643.83 707
7644.66 699
7645.48 745
7646.31 695
7647.14 666
7647.96 705
7648.79 615
7649.61 699
7650.44 699
7651.26 747
7652.09 667
7652.91 701
7653.74 673
7654.57 672
7655.39 647
7656.22 805
7657.04 723
7657.87 672
7658.70 764
7659.52 718
7660.35 724
7661.17 675
7662.00 711
7662.83 717
7663.65 689
7664.48 738
7665.31 714
7666.13 705
7666.96 681
7667.79 631
7668.61 658
7669.44 723
7670.27 679
7671.09 706
7671.92 715
7672.75 701
7673.57 663
7674.40 662
7675.23 658
7676.05 731
7676.88 755
7677.71 701
7678.53 694
7679.36 694
7680.19 678
7681.02 693
7681.84 697
7682.67 703
7683.50 642
7684.33 619
7685.15 697
7685.98 668
7686.81 655
7687.64 669
7688.46 737
7689.29 705
7690.12 681
7690.95 681
7691.77 700
7692.60 707
7693.43 725
7694.26 698
7695.09 714
7695.91 691
7696.74 709
7697.57 689
7698.40 668
7699.23 678
7700.06 651
7700.88 671
7701.71 695
7702.54 689
7703.37 712
7704.20 705
7705.03 724
7705.85 664
7706.68 684
7707.51 705
7708.34 724
7709.17 724
7710.00 694
7710.83 682
7711.66 678
7712.48 638
7713.31 684
7714.14 698
7714.97 659
7715.80 632
7716.63 655
7717.46 665
7718.29 668
7719.12 703
7719.95 707
7720.78 713
7721.61 725
7722.44 717
7723.27 659
7724.09 728
7724.92 713
7725.75 721
7726.58 714
7727.41 673
7728.24 701
7729.07 721
7729.90 721
7730.73 753
7731.56 689
7732.39 711
7733.22 746
7734.05 641
7734.88 688
7735.71 671
7736.54 687
7737.37 706
7738.20 690
7739.03 683
7739.86 725
7740.70 750
7741.53 712
7742.36 737
7743.19 669
7744.02 760
7744.85 695
7745.68 704
7746.51 684
7747.34 735
7748.17 761
7749.00 758
7749.83 725
7750.66 916
7751.50 882
7752.33 958
7753.16 960
7753.99 965
7754.82 941
7755.65 889
7756.48 885
7757.31 814
7758.15 742
7758.98 753
7759.81 729
7760.64 713
7761.47 786
7762.30 820
7763.13 799
7763.97 786
7764.80 716
7765.63 777
7766.46 751
7767.29 741
7768.13 777
7768.96 672
7769.79 671
7770.62 739
7771.45 733
7772.29 677
7773.12 656
7773.95 708
7774.78 734
7775.62 747
7776.45 716
7777.28 752
7778.11 695
7778.95 723
7779.78 672
7780.61 705
7781.44 739
7782.28 743
7783.11 707
7783.94 646
7784.77 662
7785.61 691
7786.44 747
7787.27 779
7788.11 742
7788.94 773
7789.77 734
7790.61 769
7791.44 779
7792.27 817
7793.10 790
7793.94 805
7794.77 791
7795.60 769
7796.44 708
7797.27 641
7798.11 702
7798.94 768
7799.77 798
7800.61 792
7801.44 726
7802.27 686
7803.11 774
7803.94 758
7804.78 746
7805.61 697
7806.44 686
7807.28 729
7808.11 736
7808.95 793
7809.78 819
7810.61 768
7811.45 775
7812.28 802
7813.12 807
7813.95 777
7814.79 748
7815.62 735
7816.45 830
7817.29 843
7818.12 846
7818.96 849
7819.79 895
7820.63 879
7821.46 919
7822.30 930
7823.13 952
7823.97 988
7824.80 864
7825.64 830
7826.47 831
7827.31 817
7828.14 808
7828.98 860
7829.81 825
7830.65 830
7831.48 828
7832.32 865
7833.15 802
7833.99 762
7834.83 762
7835.66 820
7836.50 813
7837.33 793
7838.17 833
7839.00 816
7839.84 730
7840.68 787
7841.51 829
7842.35 813
7843.18 786
7844.02 791
7844.86 774
7845.69 828
7846.53 910
7847.36 903
7848.20 837
7849.04 768
7849.87 772
7850.71 787
7851.55 709
7852.38 756
7853.22 745
7854.05 780
7854.89 830
7855.73 842
7856.56 773
7857.40 784
7858.24 748
7859.08 761
7859.91 725
7860.75 733
7861.59 764
7862.42 727
7863.26 716
7864.10 724
7864.93 754
7865.77 748
7866.61 761
7867.45 783
7868.28 799
7869.12 684
7869.96 724
7870.80 765
7871.63 787
7872.47 654
7873.31 795
7874.15 825
7874.98 710
7875.82 803
7876.66 810
7877.50 867
7878.33 788
7879.17 768
7880.01 754
7880.85 750
7881.69 833
7882.52 778
7883.36 779
7884.20 791
7885.04 735
7885.88 723
7886.71 731
7887.55 733
7888.39 756
7889.23 764
7890.07 792
7890.91 746
7891.75 783
7892.58 796
7893.42 794
7894.26 818
7895.10 819
7895.94 724
7896.78 813
7897.62 786
7898.46 757
7899.29 804
7900.13 814
7900.97 766
7901.81 757
7902.65 810
7903.49 831
7904.33 836
7905.17 814
7906.01 859
7906.85 773
7907.69 772
7908.53 815
7909.37 777
7910.21 765
7911.04 779
7911.88 785
7912.72 768
7913.56 748
7914.40 708
7915.24 679
7916.08 718
7916.92 794
7917.76 788
7918.60 802
7919.44 820
7920.28 820
7921.12 863
7921.96 852
7922.80 939
7923.64 914
7924.48 916
7925.32 863
7926.16 861
7927.01 834
7927.85 825
7928.69 830
7929.53 775
7930.37 738
7931.21 704
7932.05 739
7932.89 754
7933.73 714
7934.57 759
7935.41 746
7936.25 790
7937.09 719
7937.93 664
7938.78 655
7939.62 633
7940.46 650
7941.30 651
7942.14 694
7942.98 674
7943.82 789
7944.66 738
7945.51 643
7946.35 739
7947.19 731
7948.03 693
7948.87 660
7949.71 744
7950.56 712
7951.40 643
7952.24 708
7953.08 697
7953.92 660
7954.76 753
7955.61 720
7956.45 679
7957.29 758
7958.13 678
7958.97 689
7959.82 674
7960.66 789
7961.50 702
7962.34 739
7963.19 742
7964.03 691
7964.87 708
7965.71 707
7966.56 735
7967.40 694
7968.24 657
7969.08 658
7969.93 709
7970.77 671
7971.61 667
7972.45 638
7973.30 686
7974.14 633
7974.98 743
7975.83 701
7976.67 703
7977.51 735
7978.36 696
7979.20 634
7980.04 667
7980.89 677
7981.73 719
7982.57 668
7983.42 647
7984.26 634
7985.10 629
7985.95 697
7986.79 690
7987.63 674
7988.48 653
7989.32 674
7990.16 682
7991.01 654
7991.85 638
7992.70 668
7993.54 660
7994.38 646
7995.23 608
7996.07 624
7996.92 635
7997.76 654
7998.60 652
7999.45 642
8000.29 627
8001.14 667
8001.98 674
8002.83 645
8003.67 685
8004.52 676
8005.36 670
8006.20 612
8007.05 654
8007.89 655
8008.74 616
8009.58 604
8010.43 623
8011.27 570
8012.12 642
8012.96 626
8013.81 558
8014.65 590
8015.50 628
8016.34 659
8017.19 660
8018.03 617
8018.88 626
8019.72 602
8020.57 613
8021.42 589
8022.26 665
8023.11 587
8023.95 573
8024.80 564
8025.64 610
8026.49 554
8027.33 571
8028.18 616
8029.03 716
8029.87 664
8030.72 658
8031.56 598
8032.41 629
8033.26 625
8034.10 623
8034.95 564
8035.79 597
8036.64 585
8037.49 599
8038.33 615
8039.18 556
8040.03 631
8040.87 673
8041.72 673
8042.57 630
8043.41 594
8044.26 587
8045.11 666
8045.95 636
8046.80 589
8047.65 633
8048.49 596
8049.34 562
8050.19 571
8051.03 586
8051.88 568
8052.73 618
8053.58 593
8054.42 596
8055.27 572
8056.12 551
8056.96 541
8057.81 564
8058.66 594
8059.51 637
8060.35 633
8061.20 559
8062.05 543
8062.90 535
8063.74 527
8064.59 569
8065.44 601
8066.29 621
8067.14 575
8067.98 612
8068.83 589
8069.68 641
8070.53 636
8071.38 570
8072.22 650
8073.07 598
8073.92 625
8074.77 625
8075.62 581
8076.46 574
8077.31 580
8078.16 532
8079.01 569
8079.86 602
8080.71 586
8081.56 576
8082.40 606
8083.25 544
8084.10 508
8084.95 603
8085.80 591
8086.65 597
8087.50 588
8088.35 571
8089.19 582
8090.04 582
8090.89 611
8091.74 644
8092.59 600
8093.44 595
8094.29 585
8095.14 564
8095.99 581
8096.84 559
8097.69 617
8098.54 584
8099.39 578
8100.24 560
8101.09 553
8101.94 527
8102.79 581
8103.63 588
8104.48 550
8105.33 618
8106.18 611
8107.03 592
8107.88 560
8108.73 636
8109.58 626
8110.43 615
8111.28 632
8112.14 599
8112.99 592
8113.84 591
8114.69 526
8115.54 557
8116.39 602
8117.24 589
8118.09 621
8118.94 599
8119.79 568
8120.64 573
8121.49 576
8122.34 586
8123.19 607
8124.04 594
8124.89 530
8125.74 552
8126.60 562
8127.45 652
8128.30 613
8129.15 561
8130.00 526
8130.85 601
8131.70 569
8132.55 562
8133.40 580
8134.26 627
8135.11 600
8135.96 562
8136.81 581
8137.66 610
8138.51 573
8139.37 564
8140.22 559
8141.07 578
8141.92 577
8142.77 605
8143.62 595
8144.48 570
8145.33 633
8146.18 613
8147.03 604
8147.88 625
8148.74 588
8149.59 612
8150.44 554
8151.29 590
8152.15 586
8153.00 557
8153.85 666
8154.70 670
8155.56 652
8156.41 652
8157.26 663
8158.11 650
8158.97 632
8159.82 645
8160.67 664
8161.52 654
8162.38 604
8163.23 636
8164.08 649
8164.94 628
8165.79 627
8166.64 576
8167.49 590
8168.35 621
8169.20 604
8170.05 576
8170.91 585
8171.76 591
8172.61 572
8173.47 572
8174.32 636
8175.17 627
8176.03 573
8176.88 592
8177.74 682
8178.59 633
8179.44 582
8180.30 556
8181.15 576
8182.00 579
8182.86 602
8183.71 579
8184.57 564
8185.42 600
8186.27 590
8187.13 577
8187.98 575
8188.84 571
8189.69 594
8190.55 590
8191.40 624
8192.25 619
8193.11 560
8193.96 549
8194.82 534
8195.67 550
8196.53 549
8197.38 576
8198.24 584
8199.09 618
8199.95 581
8200.80 549
8201.66 633
8202.51 592
8203.37 579
8204.22 590
8205.08 525
8205.93 544
8206.79 578
8207.64 579
8208.50 598
8209.35 588
8210.21 529
8211.06 571
8211.92 596
8212.77 618
8213.63 570
8214.48 554
8215.34 592
8216.20 602
8217.05 596
8217.91 514
8218.76 585
8219.62 599
8220.48 538
8221.33 631
8222.19 644
8223.04 629
8223.90 636
8224.76 617
8225.61 634
8226.47 630
8227.32 728
8228.18 656
8229.04 635
8229.89 644
8230.75 585
8231.61 623
8232.46 587
8233.32 541
8234.18 611
8235.03 523
8235.89 568
8236.75 628
8237.60 572
8238.46 597
8239.32 569
8240.17 591
8241.03 560
8241.89 570
8242.74 551
8243.60 553
8244.46 543
8245.32 576
8246.17 559
8247.03 550
8247.89 510
8248.74 593
8249.60 575
8250.46 609
8251.32 590
8252.17 573
8253.03 560
8253.89 586
8254.75 589
8255.60 555
8256.46 594
8257.32 613
8258.18 644
8259.04 607
8259.89 527
8260.75 545
8261.61 592
8262.47 613
8263.33 566
8264.18 594
8265.04 598
8265.90 605
8266.76 567
8267.62 557
8268.48 563
8269.33 536
8270.19 571
8271.05 609
8271.91 540
8272.77 584
8273.63 576
8274.49 603
8275.34 614
8276.20 585
8277.06 562
8277.92 585
8278.78 633
8279.64 617
8280.50 623
8281.36 572
8282.22 572
8283.08 563
8283.93 582
8284.79 591
8285.65 579
8286.51 593
8287.37 588
8288.23 527
8289.09 540
8289.95 566
8290.81 570
8291.67 640
8292.53 605
8293.39 568
8294.25 588
8295.11 611
8295.97 586
8296.83 582
8297.69 620
8298.55 594
8299.41 621
8300.27 659
8301.13 647
8301.99 591
8302.85 590
8303.71 585
8304.57 568
8305.43 557
8306.29 596
8307.15 634
8308.01 589
8308.87 549
8309.73 567
8310.59 620
8311.45 585
8312.31 585
8313.17 561
8314.03 591
8314.90 629
8315.76 576
8316.62 608
8317.48 633
8318.34 615
8319.20 586
8320.06 584
8320.92 562
8321.78 531
8322.64 555
8323.51 583
8324.37 588
8325.23 549
8326.09 587
8326.95 602
8327.81 603
8328.67 651
8329.54 636
8330.40 622
8331.26 542
8332.12 542
8332.98 576
8333.84 590
8334.71 592
8335.57 582
8336.43 665
8337.29 576
8338.15 603
8339.02 614
8339.88 598
8340.74 577
8341.60 639
8342.46 612
8343.33 524
8344.19 582
8345.05 610
8345.91 555
8346.78 595
8347.64 626
8348.50 616
8349.36 673
8350.23 637
8351.09 629
8351.95 563
8352.81 600
8353.68 623
8354.54 592
8355.40 647
8356.27 645
8357.13 599
8357.99 587
8358.86 599
8359.72 574
8360.58 580
8361.44 620
8362.31 620
8363.17 576
8364.03 589
8364.90 629
8365.76 593
8366.63 615
8367.49 608
8368.35 625
8369.22 604
8370.08 635
8370.94 615
8371.81 629
8372.67 678
8373.53 700
8374.40 651
8375.26 682
8376.13 600
8376.99 632
8377.85 602
8378.72 627
8379.58 640
8380.45 685
8381.31 663
8382.18 655
8383.04 728
8383.90 730
8384.77 679
8385.63 656
8386.50 620
8387.36 652
8388.23 721
8389.09 666
8389.96 622
8390.82 636
8391.69 657
8392.55 597
8393.42 652
8394.28 693
8395.15 653
8396.01 694
8396.88 651
8397.74 658
8398.61 680
8399.47 687
8400.34 706
8401.20 659
8402.07 700
8402.93 730
8403.80 694
8404.66 698
8405.53 676
8406.39 724
8407.26 738
8408.12 682
8408.99 728
8409.86 707
8410.72 662
8411.59 674
8412.45 681
8413.32 686
8414.19 720
8415.05 724
8415.92 756
8416.78 774
8417.65 836
8418.52 828
8419.38 745
8420.25 768
8421.11 771
8421.98 729
8422.85 797
8423.71 846
8424.58 817
8425.45 786
8426.31 768
8427.18 780
8428.05 833
8428.91 770
8429.78 844
8430.65 808
8431.51 858
8432.38 929
8433.25 847
8434.11 834
8434.98 847
8435.85 832
8436.72 875
8437.58 972
8438.45 890
8439.32 913
8440.18 888
8441.05 887
8441.92 880
8442.79 921
8443.65 957
8444.52 937
8445.39 921
8446.26 949
8447.12 1032
8447.99 1034
8448.86 990
8449.73 1001
8450.60 953
8451.46 993
8452.33 1075
8453.20 1060
8454.07 1006
8454.94 1061
8455.80 1073
8456.67 1101
8457.54 1205
8458.41 1247
8459.28 1212
8460.14 1372
8461.01 1554
8461.88 1647
8462.75 1602
8463.62 1532
8464.49 1661
8465.36 1582
8466.22 1509
8467.09 1318
8467.96 1319
8468.83 1257
8469.70 1249
8470.57 1280
8471.44 1211
8472.31 1380
8473.17 1499
8474.04 1682
8474.91 1903
8475.78 2082
8476.65 2187
8477.52 2187
8478.39 2091
8479.26 1741
8480.13 1512
8481.00 1434
8481.87 1301
8482.74 1174
8483.61 1059
8484.48 1026
8485.34 1018
8486.21 970
8487.08 960
8487.95 897
8488.82 897
8489.69 898
8490.56 900
8491.43 876
8492.30 903
8493.17 899
8494.04 841
8494.91 862
8495.78 901
8496.65 914
8497.52 919
8498.39 922
8499.26 953
8500.13 899
8501.01 908
8501.88 924
8502.75 895
8503.62 902
8504.49 843
8505.36 942
8506.23 942
8507.10 835
8507.97 849
8508.84 870
8509.71 871
8510.58 866
8511.45 978
8512.32 985
8513.20 1024
8514.07 1035
8514.94 1053
8515.81 1007
8516.68 988
8517.55 949
8518.42 981
8519.29 868
8520.17 822
8521.04 905
8521.91 898
8522.78 874
8523.65 859
8524.52 812
8525.39 834
8526.27 872
8527.14 879
8528.01 858
8528.88 815
8529.75 875
8530.63 977
8531.50 958
8532.37 928
8533.24 888
8534.11 884
8534.99 918
8535.86 982
8536.73 975
8537.60 1031
8538.47 978
8539.35 997
8540.22 933
8541.09 986
8541.96 955
8542.84 1003
8543.71 1009
8544.58 963
8545.46 953
8546.33 892
8547.20 926
8548.07 949
8548.95 967
8549.82 944
8550.69 924
8551.57 964
8552.44 906
8553.31 908
8554.18 978
8555.06 992
8555.93 970
8556.80 1023
8557.68 928
8558.55 954
8559.42 960
8560.30 915
8561.17 909
8562.04 875
8562.92 909
8563.79 948
8564.67 924
8565.54 914
8566.41 874
8567.29 877
8568.16 834
8569.03 887
8569.91 935
8570.78 878
8571.66 799
8572.53 796
8573.40 805
8574.28 796
8575.15 849
8576.03 843
8576.90 862
8577.78 808
8578.65 805
8579.52 870
8580.40 888
8581.27 813
8582.15 786
8583.02 798
8583.90 884
8584.77 841
8585.65 751
8586.52 738
8587.40 749
8588.27 795
8589.15 799
8590.02 876
8590.90 859
8591.77 843
8592.65 824
8593.52 766
8594.40 819
8595.27 819
8596.15 858
8597.02 829
8597.90 770
8598.77 713
8599.65 772
8600.52 813
8601.40 850
8602.28 818
8603.15 807
8604.03 830
8604.90 833
8605.78 790
8606.65 797
8607.53 781
8608.41 813
8609.28 814
8610.16 746
8611.03 799
8611.91 814
8612.79 838
8613.66 791
8614.54 786
8615.41 777
8616.29 784
8617.17 756
8618.04 772
8618.92 827
8619.80 827
8620.67 880
8621.55 806
8622.43 853
8623.30 889
8624.18 849
8625.06 792
8625.93 769
8626.81 790
8627.69 811
8628.56 854
8629.44 914
8630.32 805
8631.20 846
8632.07 900
8632.95 884
8633.83 834
8634.70 869
8635.58 909
8636.46 854
8637.34 887
8638.21 865
8639.09 947
8639.97 1040
8640.85 936
8641.72 921
8642.60 934
8643.48 939
8644.36 1016
8645.23 964
8646.11 926
8646.99 872
8647.87 1026
8648.75 1002
8649.62 947
8650.50 908
8651.38 967
8652.26 1029
8653.14 996
8654.01 1025
8654.89 1040
8655.77 989
8656.65 979
8657.53 1021
8658.41 1022
8659.29 1046
8660.16 1076
8661.04 1045
8661.92 1069
8662.80 1016
8663.68 1099
8664.56 1069
8665.44 1030
8666.31 1045
8667.19 1073
8668.07 1117
8668.95 1078
8669.83 1080
8670.71 1037
8671.59 1049
8672.47 1124
8673.35 1182
8674.23 1221
8675.11 1249
8675.99 1307
8676.86 1438
8677.74 1489
8678.62 1529
8679.50 1666
8680.38 1634
8681.26 1693
8682.14 1591
8683.02 1531
8683.90 1524
8684.78 1377
8685.66 1273
8686.54 1212
8687.42 1198
8688.30 1197
8689.18 1224
8690.06 1136
8690.94 1123
8691.82 1179
8692.70 1176
8693.58 1343
8694.46 1416
8695.34 1528
8696.22 1798
8697.10 1931
8697.98 2049
8698.86 1977
8699.74 2045
8700.62 2071
8701.51 1827
8702.39 1619
8703.27 1543
8704.15 1372
8705.03 1256
8705.91 1236
8706.79 1101
8707.67 1076
8708.55 1080
8709.43 1021
8710.31 998
8711.20 966
8712.08 968
8712.96 934
8713.84 939
8714.72 997
8715.60 1010
8716.48 945
8717.36 985
8718.25 948
8719.13 897
8720.01 905
8720.89 885
8721.77 822
8722.65 827
8723.54 884
8724.42 872
8725.30 800
8726.18 854
8727.06 913
8727.95 895
8728.83 862
8729.71 889
8730.59 955
8731.47 956
8732.36 965
8733.24 999
8734.12 1064
8735.00 988
8735.89 994
8736.77 987
8737.65 966
8738.53 935
8739.42 911
8740.30 925
8741.18 942
8742.06 928
8742.95 917
8743.83 922
8744.71 922
8745.59 843
8746.48 872
8747.36 843
8748.24 901
8749.13 880
8750.01 858
8750.89 878
8751.78 866
8752.66 895
8753.54 868
8754.43 776
8755.31 839
8756.19 846
8757.08 895
8757.96 917
8758.84 925
8759.73 890
8760.61 931
8761.49 962
8762.38 892
8763.26 926
8764.15 964
8765.03 961
8765.91 999
8766.80 979
8767.68 921
8768.57 959
8769.45 872
8770.33 902
8771.22 919
8772.10 885
8772.99 895
8773.87 957
8774.75 881
8775.64 917
8776.52 860
8777.41 858
8778.29 877
8779.18 907
8780.06 868
8780.95 767
8781.83 814
8782.72 848
8783.60 866
8784.49 794
8785.37 804
8786.26 833
8787.14 872
8788.03 807
8788.91 783
8789.80 739
8790.68 763
8791.57 747
8792.45 781
8793.34 734
8794.22 766
8795.11 815
8795.99 860
8796.88 790
8797.76 833
8798.65 857
8799.53 782
8800.42 783
8801.31 772
8802.19 794
8803.08 834
8803.96 779
8804.85 780
8805.74 717
8806.62 734
8807.51 732
8808.39 711
8809.28 706
8810.17 691
8811.05 722
8811.94 756
8812.82 759
8813.71 736
8814.60 736
8815.48 762
8816.37 680
8817.26 620
8818.14 667
8819.03 669
8819.92 660
8820.80 641
8821.69 701
8822.58 691
8823.46 728
8824.35 703
8825.24 663
8826.12 644
8827.01 675
8827.90 732
8828.78 734
8829.67 725
8830.56 731
8831.45 683
8832.33 709
8833.22 718
8834.11 655
8835.00 731
8835.88 660
8836.77 607
8837.66 634
8838.55 644
8839.43 625
8840.32 653
8841.21 650
8842.10 621
8842.98 601
8843.87 627
8844.76 594
8845.65 601
8846.54 642
8847.42 645
8848.31 623
8849.20 677
8850.09 698
8850.98 669
8851.86 643
8852.75 611
8853.64 611
8854.53 630
8855.42 596
8856.31 626
8857.19 616
8858.08 615
8858.97 598
8859.86 640
8860.75 578
8861.64 596
8862.53 622
8863.42 674
8864.30 595
8865.19 578
8866.08 607
8866.97 597
8867.86 584
8868.75 612
8869.64 622
8870.53 666
8871.42 677
8872.31 581
8873.20 589
8874.08 613
8874.97 599
8875.86 582
8876.75 590
8877.64 576
8878.53 573
8879.42 553
8880.31 597
8881.20 553
8882.09 573
8882.98 565
8883.87 579
8884.76 571
8885.65 599
8886.54 601
8887.43 556
8888.32 563
8889.21 544
8890.10 581
8890.99 568
8891.88 593
8892.77 585
8893.66 587
8894.55 548
8895.44 561
8896.33 506
8897.22 557
8898.11 641
8899.00 605
8899.90 561
8900.79 588
8901.68 616
8902.57 591
8903.46 567
8904.35 584
8905.24 564
8906.13 521
8907.02 586
8907.91 525
8908.80 547
8909.70 542
8910.59 529
8911.48 546
8912.37 556
8913.26 551
8914.15 594
8915.04 622
8915.93 504
8916.83 556
8917.72 519
8918.61 618
8919.50 565
8920.39 520
8921.28 550
8922.18 552
8923.07 531
8923.96 528
8924.85 556
8925.74 536
8926.64 534
8927.53 514
8928.42 515
8929.31 535
8930.20 546
8931.10 495
8931.99 542
8932.88 545
8933.77 516
8934.67 531
8935.56 523
8936.45 513
8937.34 493
8938.24 506
8939.13 565
8940.02 594
8940.91 564
8941.81 512
8942.70 513
8943.59 493
8944.49 494
8945.38 547
8946.27 530
8947.16 529
8948.06 540
8948.95 494
8949.84 458
8950.74 502
8951.63 528
8952.52 454
8953.42 594
8954.31 552
8955.20 562
8956.10 539
8956.99 490
8957.88 515
8958.78 531
8959.67 510
8960.56 530
8961.46 496
8962.35 521
8963.25 470
8964.14 564
8965.03 538
8965.93 525
8966.82 536
8967.72 539
8968.61 550
8969.50 536
8970.40 470
8971.29 504
8972.19 504
8973.08 504
8973.98 542
8974.87 545
8975.76 477
8976.66 494
8977.55 513
8978.45 515
8979.34 496
8980.24 513
8981.13 523
8982.03 502
8982.92 482
8983.82 516
8984.71 539
8985.61 575
8986.50 503
8987.40 495
8988.29 524
8989.19 517
8990.08 550
8990.98 554
8991.87 522
8992.77 515
8993.66 474
8994.56 529
8995.45 445
8996.35 475
8997.24 511
8998.14 465
8999.04 501
8999.93 534
9000.83 571
9001.72 491
9002.62 557
9003.51 523
9004.41 510
9005.31 512
9006.20 494
9007.10 458
9007.99 506
9008.89 516
9009.79 490
9010.68 527
9011.58 465
9012.48 496
9013.37 492
9014.27 472
9015.16 424
9016.06 455
9016.96 482
9017.85 521
9018.75 539
9019.65 521
9020.54 485
9021.44 522
9022.34 506
9023.23 459
9024.13 453
9025.03 450
9025.93 484
9026.82 455
9027.72 518
9028.62 487
9029.51 448
9030.41 473
9031.31 517
9032.21 515
9033.10 512
9034.00 516
9034.90 482
9035.79 471
9036.69 466
9037.59 466
9038.49 501
9039.38 474
9040.28 471
9041.18 472
9042.08 466
9042.98 485
9043.87 479
9044.77 435
9045.67 477
9046.57 484
9047.47 484
9048.36 478
9049.26 483
9050.16 514
9051.06 489
9051.96 501
9052.85 483
9053.75 515
9054.65 467
9055.55 493
9056.45 450
9057.35 476
9058.25 500
9059.14 558
9060.04 503
9060.94 493
9061.84 495
9062.74 516
9063.64 514
9064.54 472
9065.44 499
9066.33 500
9067.23 466
9068.13 496
9069.03 445
9069.93 478
9070.83 529
9071.73 536
9072.63 523
9073.53 530
9074.43 522
9075.33 518
9076.23 522
9077.13 482
9078.03 447
9078.92 463
9079.82 464
9080.72 492
9081.62 534
9082.52 491
9083.42 475
9084.32 506
9085.22 508
9086.12 476
9087.02 491
9087.92 519
9088.82 512
9089.72 484
9090.62 477
9091.52 462
9092.42 522
9093.32 523
9094.22 511
9095.12 475
9096.03 472
9096.93 459
9097.83 531
9098.73 492
9099.63 486
9100.53 498
9101.43 486
9102.33 452
9103.23 517
9104.13 487
9105.03 504
9105.93 487
9106.83 508
9107.74 501
9108.64 493
9109.54 520
9110.44 488
9111.34 482
9112.24 413
9113.14 451
9114.04 470
9114.94 466
9115.85 469
9116.75 471
9117.65 449
9118.55 516
9119.45 476
9120.35 443
9121.26 483
9122.16 505
9123.06 497
9123.96 494
9124.86 477
9125.77 477
9126.67 440
9127.57 451
9128.47 492
9129.37 498
9130.28 445
9131.18 514
9132.08 517
9132.98 472
9133.88 516
9134.79 528
9135.69 513
9136.59 486
9137.49 450
9138.40 470
9139.30 453
9140.20 481
9141.10 480
9142.01 474
9142.91 504
9143.81 553
9144.72 511
9145.62 437
9146.52 481
9147.42 524
9148.33 494
9149.23 460
9150.13 472
9151.04 462
9151.94 474
9152.84 481
9153.75 516
9154.65 458
9155.55 453
9156.46 482
9157.36 495
9158.26 455
9159.17 509
9160.07 496
9160.97 470
9161.88 444
9162.78 436
9163.69 513
9164.59 436
9165.49 486
9166.40 480
9167.30 459
9168.21 442
9169.11 507
9170.01 469
9170.92 517
9171.82 492
9172.73 464
9173.63 467
9174.53 458
9175.44 461
9176.34 447
9177.25 466
9178.15 438
9179.06 454
9179.96 467
9180.87 472
9181.77 458
9182.68 526
9183.58 435
9184.49 486
9185.39 515
9186.30 472
9187.20 438
9188.11 489
9189.01 518
9189.92 486
9190.82 497
9191.73 455
9192.63 467
9193.54 466
9194.44 469
9195.35 509
9196.25 457
9197.16 478
9198.06 518
9198.97 478
9199.87 481
9200.78 471
9201.69 448
9202.59 493
9203.50 497
9204.40 510
9205.31 562
9206.21 533
9207.12 534
9208.03 501
9208.93 510
9209.84 536
9210.74 514
9211.65 473
9212.56 468
9213.46 512
9214.37 512
9215.28 527
9216.18 506
9217.09 477
9218.00 513
9218.90 502
9219.81 550
9220.72 511
9221.62 518
9222.53 508
9223.44 541
9224.34 572
9225.25 560
9226.16 510
9227.06 542
9227.97 506
9228.88 488
9229.78 482
9230.69 537
9231.60 529
9232.51 487
9233.41 483
9234.32 465
9235.23 497
9236.13 426
9237.04 554
9237.95 517
9238.86 547
9239.76 478
9240.67 493
9241.58 492
9242.49 489
9243.39 492
9244.30 476
9245.21 471
9246.12 500
9247.03 493
9247.93 477
9248.84 485
9249.75 465
9250.66 428
9251.57 482
9252.47 500
9253.38 521
9254.29 443
9255.20 483
9256.11 474
9257.02 481
9257.92 466
9258.83 527
9259.74 522
9260.65 464
9261.56 435
9262.47 456
9263.38 517
9264.28 479
9265.19 478
9266.10 490
9267.01 515
9267.92 510
9268.83 497
9269.74 505
9270.65 437
9271.56 440
9272.47 517
9273.37 459
9274.28 455
9275.19 447
9276.10 446
9277.01 481
9277.92 500
9278.83 498
9279.74 482
9280.65 498
9281.56 503
9282.47 448
9283.38 478
9284.29 489
9285.20 534
9286.11 481
9287.02 441
9287.93 468
9288.84 480
9289.75 500
9290.66 521
9291.57 464
9292.48 487
9293.39 468
9294.30 464
9295.21 446
9296.12 426
9297.03 488
9297.94 541
9298.85 530
9299.76 460
9300.67 493
9301.58 484
9302.49 525
9303.40 494
9304.31 549
9305.23 479
9306.14 516
9307.05 547
9307.96 491
9308.87 479
9309.78 523
9310.69 498
9311.60 479
9312.51 423
9313.42 440
9314.34 534
9315.25 582
9316.16 515
9317.07 499
9317.98 501
9318.89 530
9319.80 553
9320.72 512
9321.63 459
9322.54 515
9323.45 460
9324.36 529
9325.27 487
9326.19 499
9327.10 513
9328.01 491
9328.92 500
9329.83 528
9330.74 515
9331.66 492
9332.57 534
9333.48 509
9334.39 478
9335.31 512
9336.22 451
9337.13 470
9338.04 475
9338.96 464
9339.87 486
9340.78 542
9341.69 501
9342.61 504
9343.52 494
9344.43 484
9345.34 446
9346.26 500
9347.17 480
9348.08 490
9348.99 529
9349.91 485
9350.82 503
9351.73 494
9352.65 489
9353.56 522
9354.47 522
9355.39 494
9356.30 532
9357.21 532
9358.13 500
9359.04 493
9359.95 502
9360.87 453
9361.78 492
9362.69 507
9363.61 499
9364.52 476
9365.43 501
9366.35 489
9367.26 487
9368.18 545
9369.09 544
9370.00 520
9370.92 506
9371.83 461
9372.75 506
9373.66 462
9374.57 452
9375.49 516
9376.40 506
9377.32 508
9378.23 564
9379.15 509
9380.06 477
9380.97 490
9381.89 505
9382.80 541
9383.72 497
9384.63 490
9385.55 482
9386.46 471
9387.38 526
9388.29 501
9389.21 492
9390.12 513
9391.04 537
9391.95 544
9392.87 495
9393.78 511
9394.70 592
9395.61 575
9396.53 622
9397.44 573
9398.36 558
9399.27 598
9400.19 584
9401.10 554
9402.02 574
9402.94 553
9403.85 529
9404.77 559
9405.68 553
9406.60 554
9407.51 559
9408.43 555
9409.35 523
9410.26 515
9411.18 510
9412.09 520
9413.01 504
9413.93 582
9414.84 573
9415.76 538
9416.67 538
9417.59 546
9418.51 536
9419.42 556
9420.34 571
9421.26 550
9422.17 548
9423.09 589
9424.01 535
9424.92 511
9425.84 557
9426.76 512
9427.67 510
9428.59 541
9429.51 533
9430.42 505
9431.34 521
9432.26 564
9433.17 535
9434.09 571
9435.01 582
9435.93 567
9436.84 599
9437.76 591
9438.68 565
9439.59 591
9440.51 616
9441.43 559
9442.35 537
9443.26 546
9444.18 583
9445.10 488
9446.02 534
9446.93 635
9447.85 621
9448.77 576
9449.69 540
9450.61 532
9451.52 551
9452.44 614
9453.36 615
9454.28 603
9455.20 559
9456.11 613
9457.03 622
9457.95 696
9458.87 682
9459.79 698
9460.71 695
9461.62 680
9462.54 670
9463.46 629
9464.38 551
9465.30 611
9466.22 604
9467.14 600
9468.05 550
9468.97 536
9469.89 536
9470.81 599
9471.73 654
9472.65 554
9473.57 623
9474.49 589
9475.41 614
9476.32 628
9477.24 553
9478.16 572
9479.08 622
9480.00 624
9480.92 589
9481.84 549
9482.76 510
9483.68 586
9484.60 614
9485.52 583
9486.44 566
9487.36 593
9488.28 576
9489.20 579
9490.12 598
9491.04 573
9491.96 607
9492.88 603
9493.80 562
9494.72 577
9495.64 536
9496.56 597
9497.48 567
9498.40 565
9499.32 615
9500.24 578
9501.16 601
9502.08 602
9503.00 601
9503.92 568
9504.84 569
9505.76 610
9506.68 556
9507.60 573
9508.52 645
9509.44 636
9510.36 584
9511.28 566
9512.21 556
9513.13 549
9514.05 590
9514.97 597
9515.89 582
9516.81 584
9517.73 608
9518.65 638
9519.57 650
9520.50 624
9521.42 605
9522.34 612
9523.26 655
9524.18 638
9525.10 560
9526.02 564
9526.95 645
9527.87 605
9528.79 582
9529.71 577
9530.63 608
9531.55 634
9532.48 649
9533.40 626
9534.32 698
9535.24 624
9536.16 751
9537.09 776
9538.01 784
9538.93 880
9539.85 857
9540.77 842
9541.70 827
9542.62 720
9543.54 712
9544.46 755
9545.39 752
9546.31 662
9547.23 566
9548.15 653
9549.08 690
9550.00 644
9550.92 659
9551.85 645
9552.77 602
9553.69 683
9554.61 687
9555.54 601
9556.46 666
9557.38 647
9558.31 582
9559.23 629
9560.15 601
9561.08 576
9562.00 641
9562.92 668
9563.85 688
9564.77 625
9565.69 614
9566.62 646
9567.54 613
9568.46 642
9569.39 631
9570.31 640
9571.23 654
9572.16 660
9573.08 644
9574.01 632
9574.93 657
9575.85 639
9576.78 623
9577.70 648
9578.63 646
9579.55 624
9580.47 691
9581.40 609
9582.32 667
9583.25 616
9584.17 633
9585.10 611
9586.02 591
9586.94 578
9587.87 584
9588.79 621
9589.72 638
9590.64 573
9591.57 614
9592.49 603
9593.42 660
9594.34 605
9595.27 640
9596.19 669
9597.12 643
9598.04 586
9598.97 561
9599.89 656
9600.82 613
9601.74 633
9602.67 590
9603.59 642
9604.52 684
9605.44 701
9606.37 696
9607.29 619
9608.22 633
9609.15 735
9610.07 730
9611.00 673
9611.92 661
9612.85 633
9613.77 648
9614.70 713
9615.63 745
9616.55 735
9617.48 719
9618.40 684
9619.33 672
9620.26 691
9621.18 667
9622.11 647
9623.03 651
9623.96 613
9624.89 641
9625.81 638
9626.74 647
9627.67 727
9628.59 659
9629.52 661
9630.45 699
9631.37 695
9632.30 663
9633.23 693
9634.15 747
9635.08 761
9636.01 705
9636.93 704
9637.86 798
9638.79 781
9639.71 770
9640.64 778
9641.57 733
9642.50 740
9643.42 748
9644.35 786
9645.28 787
9646.21 794
9647.13 790
9648.06 780
9648.99 756
9649.92 816
9650.84 849
9651.77 817
9652.70 842
9653.63 871
9654.55 881
9655.48 927
9656.41 932
9657.34 920
9658.26 858
9659.19 831
9660.12 847
9661.05 820
9661.98 830
9662.91 762
9663.83 852
9664.76 842
9665.69 783
9666.62 744
9667.55 792
9668.48 840
9669.40 820
9670.33 798
9671.26 828
9672.19 746
9673.12 829
9674.05 851
9674.98 862
9675.90 794
9676.83 828
9677.76 807
9678.69 802
9679.62 772
9680.55 772
9681.48 808
9682.41 823
9683.34 835
9684.27 778
9685.19 812
9686.12 817
9687.05 840
9687.98 839
9688.91 788
9689.84 809
9690.77 887
9691.70 861
9692.63 841
9693.56 769
9694.49 820
9695.42 892
9696.35 872
9697.28 926
9698.21 880
9699.14 900
9700.07 888
9701.00 912
9701.93 937
9702.86 918
9703.79 879
9704.72 906
9705.65 823
9706.58 940
9707.51 841
9708.44 832
9709.37 879
9710.30 886
9711.23 878
9712.16 822
9713.09 848
9714.02 817
9714.95 826
9715.88 804
9716.82 814
9717.75 817
9718.68 869
9719.61 863
9720.54 884
9721.47 953
9722.40 934
9723.33 864
9724.26 845
9725.19 831
9726.13 811
9727.06 802
9727.99 748
9728.92 781
9729.85 776
9730.78 859
9731.71 810
9732.64 794
9733.58 778
9734.51 798
9735.44 769
9736.37 837
9737.30 822
9738.23 756
9739.17 818
9740.10 842
9741.03 806
9741.96 825
9742.89 766
9743.83 826
9744.76 756
9745.69 749
9746.62 764
9747.55 777
9748.49 795
9749.42 793
9750.35 819
9751.28 757
9752.22 699
9753.15 711
9754.08 739
9755.01 758
9755.95 737
9756.88 643
9757.81 704
9758.75 698
9759.68 705
9760.61 661
9761.54 631
9762.48 679
9763.41 669
9764.34 687
9765.28 702
9766.21 739
9767.14 699
9768.08 648
9769.01 667
9769.94 688
9770.88 656
9771.81 658
9772.74 653
9773.68 708
9774.61 703
9775.54 703
9776.48 680
9777.41 672
9778.34 690
9779.28 687
9780.21 659
9781.14 650
9782.08 685
9783.01 726
9783.95 705
9784.88 725
9785.81 743
9786.75 704
9787.68 747
9788.62 748
9789.55 737
9790.49 706
9791.42 699
9792.35 641
9793.29 708
9794.22 674
9795.16 660
9796.09 627
9797.03 571
9797.96 645
9798.90 655
9799.83 605
9800.77 650
9801.70 617
9802.64 651
9803.57 674
9804.51 684
9805.44 672
9806.38 646
9807.31 651
9808.25 651
9809.18 637
9810.12 600
9811.05 572
9811.99 601
9812.92 595
9813.86 617
9814.79 608
9815.73 623
9816.66 653
9817.60 672
9818.54 611
9819.47 667
9820.41 602
9821.34 625
9822.28 599
9823.21 571
9824.15 625
9825.09 624
9826.02 606
9826.96 559
9827.89 624
9828.83 581
9829.77 596
9830.70 598
9831.64 600
9832.57 556
9833.51 594
9834.45 579
9835.38 557
9836.32 592
9837.26 616
9838.19 624
9839.13 540
9840.07 566
9841.00 577
9841.94 552
9842.88 607
9843.81 608
9844.75 562
9845.69 592
9846.62 605
9847.56 592
9848.50 554
9849.44 588
9850.37 607
9851.31 573
9852.25 588
9853.18 623
9854.12 569
9855.06 578
9856.00 598
9856.93 563
9857.87 582
9858.81 562
9859.75 552
9860.68 567
9861.62 633
9862.56 651
9863.50 626
9864.44 563
9865.37 592
9866.31 627
9867.25 567
9868.19 561
9869.13 540
9870.06 574
9871.00 586
9871.94 577
9872.88 524
9873.82 554
9874.75 557
9875.69 570
9876.63 563
9877.57 570
9878.51 584
9879.45 523
9880.39 513
9881.32 549
9882.26 563
9883.20 560
9884.14 591
9885.08 581
9886.02 533
9886.96 585
9887.90 628
9888.83 582
9889.77 558
9890.71 580
9891.65 560
9892.59 507
9893.53 564
9894.47 573
9895.41 563
9896.35 560
9897.29 553
9898.23 545
9899.17 536
9900.11 550
9901.05 522
9901.99 541
9902.92 526
9903.86 532
9904.80 565
9905.74 595
9906.68 541
9907.62 544
9908.56 517
9909.50 539
9910.44 543
9911.38 554
9912.32 614
9913.26 539
9914.20 596
9915.14 549
9916.08 570
9917.02 554
9917.97 546
9918.91 569
9919.85 556
9920.79 559
9921.73 589
9922.67 609
9923.61 596
9924.55 575
9925.49 543
9926.43 561
9927.37 593
9928.31 593
9929.25 577
9930.19 673
9931.13 691
9932.08 696
9933.02 754
9933.96 767
9934.90 766
9935.84 760
9936.78 663
9937.72 591
9938.66 630
9939.61 583
9940.55 656
9941.49 528
9942.43 546
9943.37 566
9944.31 605
9945.26 555
9946.20 565
9947.14 536
9948.08 605
9949.02 550
9949.96 503
9950.91 540
9951.85 544
9952.79 547
9953.73 530
9954.67 527
9955.62 530
9956.56 561
9957.50 546
9958.44 509
9959.39 470
9960.33 518
9961.27 562
9962.21 569
9963.16 501
9964.10 489
9965.04 508
9965.98 533
9966.93 484
9967.87 482
9968.81 459
9969.75 482
9970.70 513
9971.64 490
9972.58 487
9973.53 505
9974.47 529
9975.41 513
9976.36 554
9977.30 488
9978.24 551
9979.18 499
9980.13 542
9981.07 452
9982.01 498
9982.96 504
9983.90 508
9984.85 541
9985.79 503
9986.73 532
9987.68 513
9988.62 464
9989.56 487
9990.51 434
9991.45 491
9992.40 508
9993.34 465
9994.28 485
9995.23 472
9996.17 472
9997.12 492
9998.06 483
9999.00 512
9999.95 513
10000.89 520
10001.84 510
10002.78 543
10003.73 517
10004.67 553
10005.61 488
10006.56 457
10007.50 486
10008.45 477
10009.39 537
10010.34 522
10011.28 493
10012.23 486
10013.17 502
10014.12 520
10015.06 537
10016.01 505
10016.95 535
10017.90 524
10018.84 544
10019.79 509
10020.73 508
10021.68 522
10022.62 545
10023.57 480
10024.51 550
10025.46 504
10026.41 501
10027.35 525
10028.30 487
10029.24 507
10030.19 502
10031.13 500
10032.08 497
10033.03 475
10033.97 487
10034.92 459
10035.86 480
10036.81 477
10037.76 480
10038.70 524
10039.65 514
10040.59 473
10041.54 486
10042.49 489
10043.43 476
10044.38 485
10045.33 528
10046.27 457
10047.22 447
10048.16 486
10049.11 521
10050.06 508
10051.00 524
10051.95 459
10052.90 545
10053.84 498
10054.79 488
10055.74 464
10056.69 512
10057.63 503
10058.58 481
10059.53 508
10060.47 457
10061.42 496
10062.37 457
10063.32 493
10064.26 422
10065.21 448
10066.16 462
10067.10 455
10068.05 485
10069.00 471
10069.95 442
10070.89 434
10071.84 454
10072.79 468
10073.74 441
10074.69 417
10075.63 446
10076.58 452
10077.53 453
10078.48 429
10079.43 417
10080.37 435
10081.32 450
10082.27 447
10083.22 437
10084.17 373
10085.11 434
10086.06 405
10087.01 452
10087.96 477
10088.91 503
10089.86 452
10090.81 418
10091.75 427
10092.70 434
10093.65 396
10094.60 457
10095.55 462
10096.50 420
10097.45 400
10098.40 424
10099.34 504
10100.29 469
10101.24 431
10102.19 477
10103.14 494
10104.09 447
10105.04 431
10105.99 448
10106.94 466
10107.89 429
10108.84 410
10109.79 439
10110.73 453
10111.68 495
10112.63 497
10113.58 470
10114.53 451
10115.48 422
10116.43 467
10117.38 429
10118.33 469
10119.28 419
10120.23 416
10121.18 413
10122.13 449
10123.08 411
10124.03 414
10124.98 408
10125.93 464
10126.88 494
10127.83 452
10128.78 428
10129.73 452
10130.68 446
10131.64 427
10132.59 436
10133.54 451
10134.49 463
10135.44 429
10136.39 452
10137.34 482
10138.29 474
10139.24 474
10140.19 516
10141.14 451
10142.09 450
10143.04 417
10144.00 454
10144.95 435
10145.90 535
10146.85 540
10147.80 499
10148.75 469
10149.70 453
10150.65 451
10151.61 436
10152.56 456
10153.51 405
10154.46 440
10155.41 465
10156.36 501
10157.31 514
10158.27 452
10159.22 402
10160.17 463
10161.12 503
10162.07 464
10163.03 446
10163.98 461
10164.93 457
10165.88 515
10166.83 445
10167.79 435
10168.74 435
10169.69 477
10170.64 511
10171.60 409
10172.55 412
10173.50 473
10174.45 490
10175.41 498
10176.36 460
10177.31 504
10178.26 479
10179.22 482
10180.17 462
10181.12 459
10182.07 472
10183.03 464
10183.98 539
10184.93 450
10185.89 506
10186.84 478
10187.79 485
10188.75 467
10189.70 440
10190.65 465
10191.60 523
10192.56 519
10193.51 443
10194.47 487
10195.42 514
10196.37 513
10197.33 513
10198.28 496
10199.23 457
10200.19 544
10201.14 518
10202.09 513
10203.05 457
10204.00 513
10204.96 537
10205.91 498
10206.86 492
10207.82 469
10208.77 455
10209.73 521
10210.68 477
10211.63 496
10212.59 472
10213.54 524
10214.50 505
10215.45 482
10216.41 482
10217.36 458
10218.32 530
10219.27 521
10220.22 478
10221.18 453
10222.13 527
10223.09 482
10224.04 484
10225.00 473
10225.95 451
10226.91 517
10227.86 512
10228.82 489
10229.77 469
10230.73 481
10231.68 471
10232.64 469
10233.59 428
10234.55 464
10235.50 445
10236.46 512
10237.42 545
10238.37 487
10239.33 517
10240.28 498
10241.24 546
10242.19 543
10243.15 539
10244.10 570
10245.06 549
10246.02 511
10246.97 469
10247.93 442
10248.88 454
10249.84 461
10250.80 474
10251.75 479
10252.71 470
10253.66 469
10254.62 429
10255.58 471
10256.53 467
10257.49 450
10258.45 534
10259.40 483
10260.36 434
10261.32 431
10262.27 488
10263.23 452
10264.19 497
10265.14 485
10266.10 455
10267.06 433
10268.01 445
10268.97 433
10269.93 462
10270.88 476
10271.84 432
10272.80 414
10273.76 438
10274.71 463
10275.67 493
10276.63 436
10277.58 425
10278.54 447
10279.50 463
10280.46 468
10281.41 439
10282.37 425
10283.33 419
10284.29 471
10285.24 458
10286.20 439
10287.16 468
10288.12 431
10289.08 435
10290.03 442
10290.99 463
10291.95 478
10292.91 423
10293.87 439
10294.82 482
10295.78 453
10296.74 508
10297.70 484
10298.66 427
10299.61 451
10300.57 436
10301.53 424
10302.49 484
10303.45 434
10304.41 442
10305.37 455
10306.32 466
10307.28 438
10308.24 452
10309.20 466
10310.16 507
10311.12 482
10312.08 478
10313.04 438
10314.00 437
10314.95 448
10315.91 458
10316.87 480
10317.83 444
10318.79 446
10319.75 481
10320.71 473
10321.67 424
10322.63 453
10323.59 424
10324.55 441
10325.51 424
10326.47 451
10327.43 462
10328.39 441
10329.35 470
10330.31 456
10331.27 425
10332.23 437
10333.19 484
10334.15 427
10335.11 451
10336.07 430
10337.03 485
10337.99 499
10338.95 477
10339.91 443
10340.87 493
10341.83 487
10342.79 494
10343.75 415
10344.71 439
10345.67 455
10346.63 414
10347.59 467
10348.55 410
10349.51 394
10350.47 447
10351.43 428
10352.39 425
10353.35 399
10354.31 441
10355.28 476
10356.24 402
10357.20 375
10358.16 449
10359.12 388
10360.08 407
10361.04 415
10362.00 444
10362.96 428
10363.93 379
10364.89 407
10365.85 382
10366.81 418
10367.77 393
10368.73 439
10369.69 446
10370.66 367
10371.62 405
10372.58 428
10373.54 446
10374.50 426
10375.47 442
10376.43 441
10377.39 482
10378.35 431
10379.31 412
10380.28 400
10381.24 383
10382.20 418
10383.16 403
10384.12 419
10385.09 413
10386.05 451
10387.01 433
10387.97 416
10388.94 372
10389.90 435
10390.86 407
10391.82 414
10392.79 403
10393.75 453
10394.71 492
10395.68 440
10396.64 425
10397.60 439
10398.56 435
10399.53 426
10400.49 413
10401.45 420
10402.42 423
10403.38 397
10404.34 411
10405.31 405
10406.27 419
10407.23 499
10408.20 445
10409.16 414
10410.12 464
10411.09 465
10412.05 439
10413.01 446
10413.98 414
10414.94 436
10415.90 431
10416.87 462
10417.83 444
10418.80 421
10419.76 427
10420.72 449
10421.69 487
10422.65 509
10423.62 473
10424.58 451
10425.54 477
10426.51 457
10427.47 482
10428.44 456
10429.40 422
10430.37 504
10431.33 434
10432.30 440
10433.26 438
10434.22 421
10435.19 420
10436.15 443
10437.12 404
10438.08 402
10439.05 405
10440.01 421
10440.98 360
10441.94 360
10442.91 398
10443.87 412
10444.84 399
10445.80 447
10446.77 422
10447.73 390
10448.70 435
10449.66 448
10450.63 436
10451.59 425
10452.56 421
10453.53 396
10454.49 428
10455.46 414
10456.42 476
10457.39 456
10458.35 426
10459.32 411
10460.29 396
10461.25 417
10462.22 455
10463.18 447
10464.15 368
10465.12 377
10466.08 418
10467.05 442
10468.01 442
10468.98 417
10469.95 399
10470.91 439
10471.88 403
10472.85 439
10473.81 426
10474.78 375
10475.74 440
10476.71 397
10477.68 387
10478.64 400
10479.61 442
10480.58 425
10481.54 457
10482.51 416
10483.48 377
10484.45 415
10485.41 410
10486.38 435
10487.35 438
10488.31 366
10489.28 404
10490.25 448
10491.22 428
10492.18 415
10493.15 423
10494.12 433
10495.08 460
10496.05 453
10497.02 404
10497.99 404
10498.95 376
10499.92 373
10500.89 405
10501.86 425
10502.83 383
10503.79 395
10504.76 396
10505.73 367
10506.70 376
10507.67 401
10508.63 426
10509.60 402
10510.57 389
10511.54 380
10512.51 446
10513.47 442
10514.44 393
10515.41 359
10516.38 381
10517.35 376
10518.32 377
10519.28 364
10520.25 406
10521.22 398
10522.19 442
10523.16 437
10524.13 385
10525.10 429
10526.07 444
10527.03 420
10528.00 416
10528.97 381
10529.94 394
10530.91 440
10531.88 382
10532.85 372
10533.82 383
10534.79 444
10535.76 419
10536.73 382
10537.70 352
10538.67 371
10539.63 388
10540.60 391
10541.57 418
10542.54 420
10543.51 409
10544.48 432
10545.45 430
10546.42 409
10547.39 451
10548.36 412
10549.33 377
10550.30 386
10551.27 385
10552.24 396
10553.21 443
10554.18 444
10555.15 415
10556.12 387
10557.09 418
10558.06 448
10559.03 405
10560.00 454
10560.97 421
10561.95 449
10562.92 457
10563.89 478
10564.86 431
10565.83 438
10566.80 439
10567.77 448
10568.74 461
10569.71 482
10570.68 457
10571.65 445
10572.62 460
10573.59 444
10574.57 437
10575.54 479
10576.51 468
10577.48 433
10578.45 413
10579.42 401
10580.39 376
10581.36 416
10582.34 434
10583.31 410
10584.28 402
10585.25 441
10586.22 427
10587.19 399
10588.17 377
10589.14 362
10590.11 401
10591.08 416
10592.05 416
10593.02 433
10594.00 385
10594.97 426
10595.94 433
10596.91 450
10597.89 432
10598.86 440
10599.83 414
10600.80 451
10601.77 470
10602.75 440
10603.72 461
10604.69 435
10605.66 436
10606.64 427
10607.61 403
10608.58 378
10609.55 414
10610.53 438
10611.50 393
10612.47 395
10613.45 417
10614.42 425
10615.39 432
10616.36 419
10617.34 396
10618.31 418
10619.28 421
10620.26 390
10621.23 397
10622.20 403
10623.18 393
10624.15 430
10625.12 427
10626.10 451
10627.07 430
10628.04 454
10629.02 482
10629.99 506
10630.97 541
10631.94 483
10632.91 467
10633.89 458
10634.86 508
10635.83 477
10636.81 409
10637.78 450
10638.76 484
10639.73 420
10640.70 398
10641.68 431
10642.65 494
10643.63 502
10644.60 554
10645.58 488
10646.55 527
10647.53 536
10648.50 512
10649.47 536
10650.45 477
10651.42 451
10652.40 485
10653.37 469
10654.35 433
10655.32 429
10656.30 454
10657.27 483
10658.25 455
10659.22 400
10660.20 404
10661.17 416
10662.15 451
10663.12 473
10664.10 447
10665.07 396
10666.05 454
10667.02 471
10668.00 443
10668.97 450
10669.95 452
10670.93 437
10671.90 403
10672.88 459
10673.85 417
10674.83 411
10675.80 405
10676.78 424
10677.76 387
10678.73 384
10679.71 438
10680.68 423
10681.66 431
10682.63 435
10683.61 421
10684.59 404
10685.56 398
10686.54 436
10687.52 425
10688.49 471
10689.47 453
10690.44 446
10691.42 422
10692.40 439
10693.37 469
10694.35 455
10695.33 417
10696.30 434
10697.28 383
10698.26 422
10699.23 424
10700.21 413
10701.19 388
10702.17 443
10703.14 420
10704.12 443
10705.10 460
10706.07 443
10707.05 425
10708.03 392
10709.01 408
10709.98 360
10710.96 379
10711.94 416
10712.91 428
10713.89 410
10714.87 431
10715.85 385
10716.83 437
10717.80 426
10718.78 448
10719.76 432
10720.74 385
10721.71 454
10722.69 466
10723.67 444
10724.65 393
10725.63 439
10726.60 428
10727.58 423
10728.56 444
10729.54 411
10730.52 441
10731.49 414
10732.47 476
10733.45 417
10734.43 433
10735.41 417
10736.39 423
10737.37 386
10738.34 368
10739.32 425
10740.30 425
10741.28 369
10742.26 389
10743.24 429
10744.22 407
10745.20 403
10746.17 396
10747.15 400
10748.13 369
10749.11 398
10750.09 387
10751.07 382
10752.05 455
10753.03 412
10754.01 456
10754.99 461
10755.97 395
10756.95 390
10757.93 445
10758.91 385
10759.88 388
10760.86 421
10761.84 417
10762.82 349
10763.80 425
10764.78 456
10765.76 487
10766.74 424
10767.72 413
10768.70 391
10769.68 411
10770.66 391
10771.64 408
10772.62 428
10773.60 440
10774.58 407
10775.56 398
10776.54 447
10777.52 471
10778.51 439
10779.49 434
10780.47 431
10781.45 430
10782.43 442
10783.41 409
10784.39 460
10785.37 459
10786.35 442
10787.33 427
10788.31 443
10789.29 438
10790.27 442
10791.26 430
10792.24 408
10793.22 403
10794.20 433
10795.18 456
10796.16 429
10797.14 396
10798.12 434
10799.10 430
10800.09 412
10801.07 422
10802.05 385
10803.03 409
10804.01 406
10804.99 409
10805.98 444
10806.96 434
10807.94 384
10808.92 433
10809.90 427
10810.89 470
10811.87 443
10812.85 468
10813.83 438
10814.81 435
10815.80 447
10816.78 435
10817.76 431
10818.74 385
10819.72 399
10820.71 448
10821.69 457
10822.67 451
10823.65 442
10824.64 423
10825.62 440
10826.60 436
10827.58 390
10828.57 451
10829.55 472
10830.53 471
10831.52 439
10832.50 452
10833.48 380
10834.46 440
10835.45 437
10836.43 449
10837.41 459
10838.40 483
10839.38 431
10840.36 456
10841.35 452
10842.33 450
10843.31 448
10844.30 434
10845.28 458
10846.26 456
10847.25 440
10848.23 448
10849.21 423
10850.20 420
10851.18 412
10852.17 468
10853.15 478
10854.13 488
10855.12 425
10856.10 442
10857.09 464
10858.07 478
10859.05 461
10860.04 474
10861.02 512
10862.01 498
10862.99 450
10863.97 472
10864.96 459
10865.94 482
10866.93 479
10867.91 486
10868.90 480
10869.88 445
10870.87 495
10871.85 491
10872.84 477
10873.82 438
10874.81 477
10875.79 467
10876.78 485
10877.76 436
10878.75 469
10879.73 473
10880.72 480
10881.70 494
10882.69 535
10883.67 472
10884.66 478
10885.64 464
10886.63 440
10887.61 481
10888.60 469
10889.58 533
10890.57 458
10891.55 465
10892.54 491
10893.53 522
10894.51 527
10895.50 531
10896.48 541
10897.47 530
10898.45 501
10899.44 527
10900.43 474
10901.41 543
10902.40 493
10903.38 535
10904.37 552
10905.36 519
10906.34 495
10907.33 516
10908.32 551
10909.30 516
10910.29 482
10911.28 536
10912.26 557
10913.25 562
10914.24 556
10915.22 523
10916.21 550
10917.20 587
10918.18 533
10919.17 488
10920.16 585
10921.14 573
10922.13 538
10923.12 582
10924.10 591
10925.09 563
10926.08 539
10927.07 632
10928.05 620
10929.04 507
10930.03 529
10931.01 531
10932.00 566
10932.99 506
10933.98 549
10934.96 605
10935.95 534
10936.94 521
10937.93 567
10938.92 555
10939.90 554
10940.89 542
10941.88 543
10942.87 556
10943.85 527
10944.84 572
10945.83 618
10946.82 646
10947.81 621
10948.79 625
10949.78 580
10950.77 630
10951.76 662
10952.75 690
10953.74 628
10954.72 619
10955.71 641
10956.70 593
10957.69 650
10958.68 723
10959.67 697
10960.66 721
10961.65 710
10962.63 701
10963.62 742
10964.61 787
10965.60 775
10966.59 803
10967.58 764
10968.57 711
10969.56 734
10970.55 722
10971.54 776
10972.52 711
10973.51 689
10974.50 692
10975.49 683
10976.48 634
10977.47 610
10978.46 635
10979.45 671
10980.44 648
10981.43 642
10982.42 622
10983.41 594
10984.40 661
10985.39 687
10986.38 645
10987.37 688
10988.36 706
10989.35 698
10990.34 769
10991.33 708
10992.32 700
10993.31 703
10994.30 734
10995.29 750
10996.28 713
10997.27 706
10998.26 735
10999.25 714
11000.24 735
11001.23 745
11002.22 823
11003.21 864
11004.20 889
11005.20 991
11006.19 992
11007.18 1047
11008.17 1000
11009.16 958
11010.15 956
11011.14 887
11012.13 808
11013.12 749
11014.11 767
11015.10 728
11016.10 703
11017.09 695
11018.08 697
11019.07 619
11020.06 630
11021.05 654
11022.04 619
11023.04 614
11024.03 579
11025.02 576
11026.01 607
11027.00 632
11027.99 622
11028.99 633
11029.98 648
11030.97 601
11031.96 610
11032.95 568
11033.95 606
11034.94 557
11035.93 579
11036.92 580
11037.91 563
11038.91 529
11039.90 589
11040.89 566
11041.88 571
11042.88 596
11043.87 560
11044.86 612
11045.85 578
11046.85 565
11047.84 608
11048.83 581
11049.82 618
11050.82 582
11051.81 564
11052.80 613
11053.80 542
11054.79 526
11055.78 591
11056.77 538
11057.77 495
11058.76 514
11059.75 540
11060.75 486
11061.74 508
11062.73 547
11063.73 565
11064.72 525
11065.71 539
11066.71 535
11067.70 519
11068.69 521
11069.69 496
11070.68 495
11071.68 503
11072.67 551
11073.66 502
11074.66 538
11075.65 533
11076.65 523
11077.64 507
11078.63 544
11079.63 548
11080.62 519
11081.62 562
11082.61 562
11083.60 526
11084.60 578
11085.59 518
11086.59 519
11087.58 497
11088.58 495
11089.57 485
11090.57 499
11091.56 438
11092.55 479
11093.55 505
11094.54 491
11095.54 488
11096.53 506
11097.53 503
11098.52 477
11099.52 522
11100.51 535
11101.51 511
11102.50 479
11103.50 484
11104.49 477
11105.49 472
11106.48 475
11107.48 492
11108.48 464
11109.47 458
11110.47 480
11111.46 483
11112.46 472
11113.45 428
11114.45 467
11115.44 460
11116.44 469
11117.44 460
11118.43 475
11119.43 431
11120.42 454
11121.42 482
11122.42 443
11123.41 423
11124.41 424
11125.40 465
11126.40 449
11127.40 454
11128.39 458
11129.39 474
11130.38 428
11131.38 477
11132.38 481
11133.37 454
11134.37 464
11135.37 470
11136.36 452
11137.36 434
11138.36 486
11139.35 457
11140.35 436
11141.35 402
11142.34 476
11143.34 453
11144.34 442
11145.34 423
11146.33 415
11147.33 448
11148.33 530
11149.32 523
11150.32 438
11151.32 426
11152.32 464
11153.31 432
11154.31 402
11155.31 446
11156.31 446
11157.30 452
11158.30 444
11159.30 477
11160.30 451
11161.29 436
11162.29 467
11163.29 432
11164.29 376
11165.29 419
11166.28 423
11167.28 433
11168.28 415
11169.28 411
11170.28 479
11171.27 460
11172.27 440
11173.27 417
11174.27 424
11175.27 389
11176.27 419
11177.26 416
11178.26 409
11179.26 401
11180.26 378
11181.26 413
11182.26 459
11183.26 446
11184.26 436
11185.25 416
11186.25 389
11187.25 438
11188.25 420
11189.25 453
11190.25 383
11191.25 403
11192.25 387
11193.25 451
11194.25 457
11195.24 400
11196.24 372
11197.24 409
11198.24 401
11199.24 414
11200.24 402
11201.24 391
11202.24 380
11203.24 377
11204.24 462
11205.24 427
11206.24 422
11207.24 411
11208.24 410
11209.24 423
11210.24 358
11211.24 390
11212.24 446
11213.24 423
11214.24 398
11215.24 401
11216.24 384
11217.24 422
11218.24 425
11219.24 418
11220.24 379
11221.24 387
11222.24 436
11223.24 397
11224.24 384
11225.24 422
11226.24 435
11227.25 420
11228.25 407
11229.25 384
11230.25 402
11231.25 429
11232.25 441
11233.25 412
11234.25 413
11235.25 411
11236.25 414
11237.25 423
11238.26 469
11239.26 433
11240.26 382
11241.26 386
11242.26 442
11243.26 434
11244.26 393
11245.27 424
11246.27 383
11247.27 406
11248.27 424
11249.27 427
11250.27 452
11251.28 466
11252.28 442
11253.28 414
11254.28 392
11255.28 403
11256.29 412
11257.29 410
11258.29 444
11259.29 427
11260.29 464
11261.30 436
11262.30 425
11263.30 395
11264.30 436
11265.31 437
11266.31 413
11267.31 390
11268.31 371
11269.32 413
11270.32 424
11271.32 415
11272.32 386
11273.33 411
11274.33 440
11275.33 375
11276.33 431
11277.34 428
11278.34 431
11279.34 413
11280.35 422
11281.35 406
11282.35 387
11283.36 430
11284.36 424
11285.36 401
11286.37 405
11287.37 401
11288.37 435
11289.38 408
11290.38 375
11291.38 394
11292.39 400
11293.39 433
11294.39 430
11295.40 396
11296.40 423
11297.41 438
11298.41 412
11299.41 439
11300.42 431
11301.42 423
11302.43 479
11303.43 433
11304.43 436
11305.44 418
11306.44 434
11307.45 431
11308.45 418
11309.46 418
11310.46 416
11311.46 455
11312.47 449
11313.47 454
11314.48 411
11315.48 454
11316.49 448
11317.49 447
11318.50 461
11319.50 473
11320.51 435
11321.51 438
11322.52 445
11323.52 424
11324.53 461
11325.53 417
11326.54 446
11327.54 405
11328.55 439
11329.55 404
11330.56 432
11331.56 425
11332.57 407
11333.57 411
11334.58 404
11335.58 425
11336.59 433
11337.60 436
11338.60 386
11339.61 376
11340.61 422
11341.62 370
11342.62 382
11343.63 390
11344.64 447
11345.64 477
11346.65 410
11347.65 475
11348.66 456
11349.67 424
11350.67 441
11351.68 447
11352.69 400
11353.69 407
11354.70 404
11355.71 369
11356.71 419
11357.72 476
11358.72 468
11359.73 436
11360.74 448
11361.74 393
11362.75 417
11363.76 384
11364.76 412
11365.77 407
11366.78 364
11367.79 416
11368.79 394
11369.80 432
11370.81 383
11371.81 410
11372.82 432
11373.83 390
11374.84 393
11375.84 396
11376.85 358
11377.86 343
11378.87 395
11379.87 407
11380.88 387
11381.89 453
11382.90 419
11383.90 406
11384.91 410
11385.92 408
11386.93 377
11387.93 415
11388.94 469
11389.95 463
11390.96 394
11391.97 358
11392.97 393
11393.98 377
11394.99 369
11396.00 362
11397.01 321
11398.02 380
11399.02 389
11400.03 368
11401.04 385
11402.05 415
11403.06 410
11404.07 368
11405.08 409
11406.08 426
11407.09 409
11408.10 423
11409.11 400
11410.12 385
11411.13 364
11412.14 414
11413.15 420
11414.15 362
11415.16 359
11416.17 383
11417.18 408
11418.19 388
11419.20 433
11420.21 393
11421.22 390
11422.23 387
11423.24 396
11424.25 414
11425.26 393
11426.27 398
11427.28 456
11428.29 385
11429.30 409
11430.31 393
11431.32 367
11432.32 366
11433.33 382
11434.34 393
11435.35 432
11436.36 391
11437.37 399
11438.38 389
11439.39 388
11440.41 425
11441.42 397
11442.43 412
11443.44 405
11444.45 472
11445.46 433
11446.47 411
11447.48 423
11448.49 382
11449.50 421
11450.51 440
11451.52 419
11452.53 405
11453.54 455
11454.55 437
11455.56 461
11456.57 441
11457.59 420
11458.60 415
11459.61 380
11460.62 412
11461.63 437
11462.64 399
11463.65 412
11464.66 472
11465.67 408
11466.69 423
11467.70 429
11468.71 467
11469.72 407
11470.73 417
11471.74 438
11472.75 436
11473.77 413
11474.78 389
11475.79 422
11476.80 376
11477.81 394
11478.83 416
11479.84 382
11480.85 394
11481.86 460
11482.87 414
11483.89 459
11484.90 447
11485.91 416
11486.92 423
11487.93 445
11488.95 433
11489.96 407
11490.97 437
11491.98 458
11493.00 439
11494.01 428
11495.02 443
11496.03 413
11497.05 419
11498.06 427
11499.07 432
11500.09 413
11501.10 442
11502.11 455
11503.12 464
11504.14 458
11505.15 463
11506.16 428
11507.18 458
11508.19 427
11509.20 463
11510.22 428
11511.23 427
11512.24 401
11513.26 371
11514.27 464
11515.28 484
11516.30 442
11517.31 441
11518.32 426
11519.34 458
11520.35 490
11521.37 460
11522.38 437
11523.39 441
11524.41 432
11525.42 458
11526.44 444
11527.45 437
11528.46 401
11529.48 483
11530.49 461
11531.51 451
11532.52 434
11533.53 423
11534.55 426
11535.56 402
11536.58 392
11537.59 457
11538.61 436
11539.62 533
11540.64 519
11541.65 486
11542.67 491
11543.68 523
11544.69 525
11545.71 493
11546.72 492
11547.74 489
11548.75 492
11549.77 507
11550.78 482
11551.80 510
11552.81 465
11553.83 478
11554.85 499
11555.86 444
11556.88 462
11557.89 550
11558.91 533
11559.92 507
11560.94 498
11561.95 514
11562.97 555
11563.98 509
11565.00 464
11566.02 501
11567.03 508
11568.05 515
11569.06 479
11570.08 475
11571.10 532
11572.11 527
11573.13 562
11574.14 535
11575.16 521
11576.18 529
11577.19 530
11578.21 582
11579.22 577
11580.24 543
11581.26 581
11582.27 546
11583.29 574
11584.31 596
11585.32 576
11586.34 620
11587.36 631
11588.37 634
11589.39 654
11590.41 703
11591.42 736
11592.44 648
11593.46 611
11594.47 635
11595.49 676
11596.51 699
11597.53 681
11598.54 705
11599.56 647
11600.58 783
11601.59 864
11602.61 898
11603.63 1020
11604.65 1033
11605.66 1135
11606.68 1179
11607.70 1249
11608.72 1289
11609.74 1239
11610.75 1099
11611.77 969
11612.79 865
11613.81 783
11614.82 720
11615.84 713
11616.86 686
11617.88 575
11618.90 659
11619.91 590
11620.93 586
11621.95 568
11622.97 565
11623.99 577
11625.01 617
11626.02 605
11627.04 550
11628.06 554
11629.08 593
11630.10 558
11631.12 580
11632.14 540
11633.15 527
11634.17 566
11635.19 539
11636.21 575
11637.23 540
11638.25 504
11639.27 526
11640.29 571
11641.30 541
11642.32 505
11643.34 550
11644.36 550
11645.38 559
11646.40 515
11647.42 556
11648.44 515
11649.46 520
11650.48 483
11651.50 481
11652.52 426
11653.54 476
11654.56 456
11655.58 470
11656.60 466
11657.62 461
11658.64 501
11659.66 486
11660.68 473
11661.70 466
11662.72 507
11663.74 529
11664.76 520
11665.78 466
11666.80 510
11667.82 503
11668.84 525
11669.86 471
11670.88 494
11671.90 521
11672.92 568
11673.94 522
11674.96 472
11675.98 479
11677.00 523
11678.02 544
11679.04 542
11680.06 542
11681.08 527
11682.10 495
11683.12 497
11684.15 531
11685.17 508
11686.19 550
11687.21 582
11688.23 555
11689.25 508
11690.27 567
11691.29 482
11692.31 456
11693.34 494
11694.36 517
11695.38 539
11696.40 555
11697.42 512
11698.44 474
11699.46 532
11700.49 508
11701.51 551
11702.53 497
11703.55 517
11704.57 488
11705.60 511
11706.62 522
11707.64 478
11708.66 519
11709.68 488
11710.71 470
11711.73 494
11712.75 515
11713.77 452
11714.79 471
11715.82 478
11716.84 484
11717.86 476
11718.88 524
11719.91 518
11720.93 452
11721.95 456
11722.97 503
11724.00 478
11725.02 483
11726.04 472
11727.07 472
11728.09 521
11729.11 511
11730.13 439
11731.16 459
11732.18 485
11733.20 467
11734.23 456
11735.25 460
11736.27 458
11737.30 473
11738.32 465
11739.34 469
11740.37 440
11741.39 399
11742.41 468
11743.44 449
11744.46 399
11745.48 436
11746.51 488
11747.53 467
11748.55 463
11749.58 474
11750.60 468
11751.63 454
11752.65 460
11753.67 460
11754.70 438
11755.72 459
11756.75 458
11757.77 453
11758.79 506
11759.82 442
11760.84 496
11761.87 459
11762.89 443
11763.92 460
11764.94 450
11765.97 433
11766.99 462
11768.01 438
11769.04 420
11770.06 484
11771.09 440
11772.11 445
11773.14 459
11774.16 463
11775.19 444
11776.21 440
11777.24 459
11778.26 471
11779.29 412
11780.31 448
11781.34 522
11782.36 429
11783.39 410
11784.41 435
11785.44 465
11786.46 426
11787.49 431
11788.52 431
11789.54 460
11790.57 387
11791.59 428
11792.62 441
11793.64 426
11794.67 407
11795.70 461
11796.72 410
11797.75 416
11798.77 415
11799.80 454
11800.83 409
11801.85 378
11802.88 405
11803.90 447
11804.93 399
11805.96 387
11806.98 463
11808.01 428
11809.04 424
11810.06 423
11811.09 403
11812.11 383
11813.14 401
11814.17 422
11815.19 401
11816.22 389
11817.25 438
11818.27 467
11819.30 408
11820.33 359
11821.36 404
11822.38 417
11823.41 402
11824.44 387
11825.46 363
11826.49 423
11827.52 414
11828.54 393
11829.57 375
11830.60 406
11831.63 386
11832.65 414
11833.68 424
11834.71 423
11835.74 454
11836.76 431
11837.79 447
11838.82 444
11839.85 474
11840.88 454
11841.90 444
11842.93 466
11843.96 468
11844.99 380
11846.01 470
11847.04 396
11848.07 415
11849.10 400
11850.13 408
11851.16 372
11852.18 415
11853.21 447
11854.24 414
11855.27 459
11856.30 419
11857.33 444
11858.35 440
11859.38 469
11860.41 424
11861.44 453
11862.47 409
11863.50 432
11864.53 463
11865.56 426
11866.58 458
11867.61 466
11868.64 479
11869.67 435
11870.70 434
11871.73 424
11872.76 441
11873.79 419
11874.82 492
11875.85 495
11876.88 514
11877.91 433
11878.93 490
11879.96 476
11880.99 474
11882.02 492
11883.05 461
11884.08 492
11885.11 455
11886.14 457
11887.17 453
11888.20 455
11889.23 493
11890.26 444
11891.29 485
11892.32 522
11893.35 506
11894.38 509
11895.41 517
11896.44 512
11897.47 475
11898.50 443
11899.53 532
11900.56 470
11901.59 498
11902.62 503
11903.65 516
11904.69 431
11905.72 449
11906.75 490
11907.78 494
11908.81 487
11909.84 550
11910.87 534
11911.90 519
11912.93 480
11913.96 456
11914.99 510
11916.02 489
11917.06 447
11918.09 434
11919.12 513
11920.15 471
11921.18 510
11922.21 506
11923.24 513
11924.27 477
11925.31 447
11926.34 445
11927.37 448
11928.40 511
11929.43 500
11930.46 440
11931.50 481
11932.53 603
11933.56 603
11934.59 569
11935.62 609
11936.65 573
11937.69 563
11938.72 633
11939.75 627
11940.78 668
11941.81 626
11942.85 618
11943.88 643
11944.91 681
11945.94 588
11946.98 535
11948.01 513
11949.04 471
11950.07 486
11951.11 493
11952.14 483
11953.17 508
11954.20 450
11955.24 456
11956.27 444
11957.30 443
11958.34 468
11959.37 486
11960.40 472
11961.43 444
11962.47 469
11963.50 449
11964.53 430
11965.57 472
11966.60 446
11967.63 483
11968.67 481
11969.70 468
11970.73 424
11971.77 443
11972.80 460
11973.83 471
11974.87 451
11975.90 451
11976.94 482
11977.97 450
11979.00 470
11980.04 477
11981.07 452
11982.10 452
11983.14 468
11984.17 493
11985.21 505
11986.24 448
11987.27 452
11988.31 489
11989.34 493
11990.38 454
11991.41 437
11992.45 464
11993.48 455
11994.51 449
11995.55 456
11996.58 451
11997.62 432
11998.65 439
11999.69 436
12000.72 419
12001.76 474
12002.79 500
12003.83 475
12004.86 439
12005.90 437
12006.93 474
12007.97 526
12009.00 481
12010.04 454
12011.07 491
12012.11 480
12013.14 488
12014.18 457
12015.21 437
12016.25 491
12017.28 501
12018.32 495
12019.35 455
12020.39 487
12021.43 494
12022.46 513
12023.50 430
12024.53 459
12025.57 492
12026.60 462
12027.64 453
12028.68 432
12029.71 492
12030.75 527
12031.78 486
12032.82 479
12033.86 473
12034.89 490
12035.93 498
12036.97 462
12038.00 478
12039.04 483
12040.07 457
12041.11 517
12042.15 509
12043.18 481
12044.22 493
12045.26 524
12046.29 476
12047.33 512
12048.37 447
12049.40 454
12050.44 512
12051.48 495
12052.52 469
12053.55 476
12054.59 442
12055.63 410
12056.66 447
12057.70 479
12058.74 499
12059.78 490
12060.81 517
12061.85 500
12062.89 500
12063.92 459
12064.96 479
12066.00 487
12067.04 477
12068.07 474
12069.11 496
12070.15 487
12071.19 503
12072.23 519
12073.26 455
12074.30 484
12075.34 483
12076.38 468
12077.42 488
12078.45 467
12079.49 498
12080.53 463
12081.57 478
12082.61 481
12083.64 463
12084.68 503
12085.72 490
12086.76 488
12087.80 493
12088.84 500
12089.88 498
12090.91 514
12091.95 511
12092.99 521
12094.03 532
12095.07 511
12096.11 492
12097.15 503
12098.19 477
12099.22 437
12100.26 482
12101.30 494
12102.34 541
12103.38 558
12104.42 525
12105.46 517
12106.50 598
12107.54 577
12108.58 544
12109.62 574
12110.66 555
12111.70 573
12112.74 573
12113.77 525
12114.81 536
12115.85 574
12116.89 533
12117.93 519
12118.97 492
12120.01 453
12121.05 480
12122.09 474
12123.13 469
12124.17 475
12125.21 451
12126.25 474
12127.29 482
12128.33 468
12129.37 480
12130.41 465
12131.45 496
12132.50 463
12133.54 449
12134.58 405
12135.62 481
12136.66 435
12137.70 434
12138.74 388
12139.78 456
12140.82 449
12141.86 414
12142.90 462
12143.94 447
12144.98 393
12146.02 393
12147.07 377
12148.11 410
12149.15 411
12150.19 396
12151.23 448
12152.27 446
12153.31 449
12154.35 408
12155.40 431
12156.44 410
12157.48 389
12158.52 415
12159.56 416
12160.60 447
12161.64 428
12162.69 424
12163.73 438
12164.77 414
12165.81 415
12166.85 450
12167.90 446
12168.94 448
12169.98 414
12171.02 454
12172.06 446
12173.11 446
12174.15 392
12175.19 418
12176.23 404
12177.27 426
12178.32 458
12179.36 418
12180.40 432
12181.44 382
12182.49 426
12183.53 417
12184.57 391
12185.61 449
12186.66 431
12187.70 418
12188.74 416
12189.79 444
12190.83 423
12191.87 420
12192.91 463
12193.96 404
12195.00 443
12196.04 423
12197.09 374
12198.13 381
12199.17 392
12200.22 410
12201.26 439
12202.30 455
12203.35 449
12204.39 421
12205.43 438
12206.48 444
12207.52 465
12208.57 438
12209.61 411
12210.65 414
12211.70 410
12212.74 441
12213.78 462
12214.83 462
12215.87 384
12216.92 377
12217.96 411
12219.00 444
12220.05 402
12221.09 377
12222.14 438
12223.18 420
12224.23 437
12225.27 427
12226.31 423
12227.36 414
12228.40 407
12229.45 414
12230.49 389
12231.54 414
12232.58 405
12233.63 424
12234.67 388
12235.72 367
12236.76 418
12237.81 419
12238.85 392
12239.90 375
12240.94 410
12241.99 425
12243.03 407
12244.08 394
12245.12 411
12246.17 393
12247.21 425
12248.26 444
12249.30 411
12250.35 413
12251.39 418
12252.44 396
12253.49 393
12254.53 387
12255.58 404
12256.62 394
12257.67 386
12258.71 355
12259.76 377
12260.81 408
12261.85 404
12262.90 375
12263.94 382
12264.99 372
12266.04 351
12267.08 369
12268.13 379
12269.17 349
12270.22 406
12271.27 385
12272.31 390
12273.36 393
12274.41 415
12275.45 369
12276.50 381
12277.55 389
12278.59 367
12279.64 405
12280.69 376
12281.73 362
12282.78 405
12283.83 384
12284.87 414
12285.92 390
12286.97 378
12288.01 388
12289.06 387
12290.11 425
12291.16 396
12292.20 377
12293.25 401
12294.30 389
12295.35 397
12296.39 375
12297.44 398
12298.49 388
12299.54 386
12300.58 386
12301.63 401
12302.68 407
12303.73 429
12304.77 392
12305.82 383
12306.87 349
12307.92 338
12308.97 404
12310.01 409
12311.06 398
12312.11 440
12313.16 438
12314.21 441
12315.25 414
12316.30 431
12317.35 391
12318.40 360
12319.45 364
12320.50 400
12321.54 433
12322.59 355
12323.64 362
12324.69 398
12325.74 367
12326.79 376
12327.84 377
12328.89 353
12329.93 365
12330.98 431
12332.03 412
12333.08 444
12334.13 387
12335.18 328
12336.23 368
12337.28 376
12338.33 397
12339.38 348
12340.43 371
12341.47 354
12342.52 406
12343.57 393
12344.62 360
12345.67 384
12346.72 374
12347.77 367
12348.82 375
12349.87 369
12350.92 398
12351.97 400
12353.02 406
12354.07 394
12355.12 371
12356.17 389
12357.22 383
12358.27 387
12359.32 355
12360.37 373
12361.42 377
12362.47 390
12363.52 374
12364.57 327
12365.62 383
12366.67 366
12367.72 416
12368.77 412
12369.82 372
12370.87 372
12371.93 363
12372.98 354
12374.03 408
12375.08 384
12376.13 371
12377.18 455
12378.23 401
12379.28 358
12380.33 377
12381.38 409
12382.43 395
12383.49 350
12384.54 386
12385.59 391
12386.64 414
12387.69 382
12388.74 354
12389.79 395
12390.84 394
12391.90 400
12392.95 388
12394.00 390
12395.05 361
12396.10 364
12397.15 391
12398.21 408
12399.26 387
12400.31 405
12401.36 403
12402.41 377
12403.47 371
12404.52 397
12405.57 399
12406.62 421
12407.67 418
12408.73 417
12409.78 358
12410.83 375
12411.88 374
12412.94 362
12413.99 363
12415.04 371
12416.09 386
12417.15 353
12418.20 390
12419.25 374
12420.30 361
12421.36 352
12422.41 394
12423.46 394
12424.52 401
12425.57 392
12426.62 398
12427.67 363
12428.73 407
12429.78 378
12430.83 345
12431.89 394
12432.94 362
12433.99 387
12435.05 431
12436.10 409
12437.15 415
12438.21 411
12439.26 392
12440.31 387
12441.37 419
12442.42 405
12443.47 389
12444.53 403
12445.58 401
12446.64 367
12447.69 374
12448.74 402
12449.80 385
12450.85 372
12451.91 345
12452.96 393
12454.01 324
12455.07 367
12456.12 391
12457.18 374
12458.23 371
12459.29 367
12460.34 354
12461.39 341
12462.45 370
12463.50 411
12464.56 383
12465.61 381
12466.67 385
12467.72 396
12468.78 393
12469.83 372
12470.89 379
12471.94 377
12473.00 341
12474.05 359
12475.11 357
12476.16 350
12477.22 378
12478.27 410
12479.33 397
12480.38 395
12481.44 395
12482.49 384
12483.55 398
12484.60 373
12485.66 412
12486.71 373
12487.77 418
12488.83 390
12489.88 378
12490.94 378
12491.99 400
12493.05 412
12494.10 432
12495.16 415
12496.22 416
12497.27 458
12498.33 460
12499.38 493
12500.44 476
12501.50 534
12502.55 607
12503.61 569
12504.67 584
12505.72 545
12506.78 504
12507.83 494
12508.89 476
12509.95 499
12511.00 465
12512.06 431
12513.12 417
12514.17 416
12515.23 390
12516.29 425
12517.34 389
12518.40 347
12519.46 428
12520.52 408
12521.57 394
12522.63 388
12523.69 402
12524.74 382
12525.80 363
12526.86 368
12527.92 360
12528.97 432
12530.03 392
12531.09 374
12532.15 429
12533.20 384
12534.26 408
12535.32 414
12536.38 430
12537.43 415
12538.49 372
12539.55 373
12540.61 366
12541.66 367
12542.72 411
12543.78 369
12544.84 387
12545.90 387
12546.95 378
12548.01 365
12549.07 390
12550.13 404
12551.19 345
12552.25 352
12553.30 382
12554.36 367
12555.42 381
12556.48 385
12557.54 419
12558.60 430
12559.65 381
12560.71 412
12561.77 368
12562.83 414
12563.89 382
12564.95 375
12566.01 384
12567.07 442
12568.13 453
12569.18 390
12570.24 382
12571.30 414
12572.36 395
12573.42 441
12574.48 405
12575.54 404
12576.60 401
12577.66 459
12578.72 447
12579.78 438
12580.84 462
12581.90 482
12582.96 462
12584.02 441
12585.07 426
12586.13 427
12587.19 427
12588.25 410
12589.31 397
12590.37 437
12591.43 438
12592.49 386
12593.55 360
12594.61 418
12595.67 426
12596.73 392
12597.79 428
12598.86 471
12599.92 415
12600.98 396
12602.04 436
12603.10 376
12604.16 411
12605.22 437
12606.28 407
12607.34 395
12608.40 420
12609.46 431
12610.52 420
12611.58 407
12612.64 441
12613.70 385
12614.76 363
12615.83 394
12616.89 398
12617.95 387
12619.01 424
12620.07 378
12621.13 415
12622.19 420
12623.25 443
12624.32 430
12625.38 385
12626.44 403
12627.50 427
12628.56 415
12629.62 421
12630.68 393
12631.75 386
12632.81 395
12633.87 376
12634.93 383
12635.99 376
12637.05 412
12638.12 437
12639.18 395
12640.24 353
12641.30 389
12642.36 376
12643.43 352
12644.49 399
12645.55 401
12646.61 392
12647.68 386
12648.74 356
12649.80 391
12650.86 411
12651.93 370
12652.99 403
12654.05 415
12655.11 354
12656.18 380
12657.24 372
12658.30 344
12659.36 384
12660.43 442
12661.49 386
12662.55 381
12663.62 389
12664.68 395
12665.74 413
12666.81 395
12667.87 410
12668.93 426
12670.00 412
12671.06 391
12672.12 378
12673.19 399
12674.25 386
12675.31 403
12676.38 379
12677.44 401
12678.50 382
12679.57 347
12680.63 371
12681.69 394
12682.76 463
12683.82 428
12684.89 404
12685.95 439
12687.01 392
12688.08 383
12689.14 419
12690.21 442
12691.27 408
12692.33 404
12693.40 390
12694.46 406
12695.53 403
12696.59 405
12697.66 409
12698.72 420
12699.79 403
12700.85 421
12701.91 384
12702.98 427
12704.04 400
12705.11 437
12706.17 437
12707.24 386
12708.30 382
12709.37 381
12710.43 359
12711.50 352
12712.56 406
12713.63 436
12714.69 435
12715.76 389
12716.82 440
12717.89 397
12718.95 431
12720.02 379
12721.09 401
12722.15 391
12723.22 421
12724.28 398
12725.35 405
12726.41 384
12727.48 394
12728.54 413
12729.61 422
12730.68 443
12731.74 365
12732.81 373
12733.87 411
12734.94 411
12736.01 386
12737.07 416
12738.14 393
12739.20 378
12740.27 345
12741.34 358
12742.40 400
12743.47 406
12744.54 393
12745.60 379
12746.67 400
12747.74 406
12748.80 390
12749.87 340
12750.94 408
12752.00 400
12753.07 373
12754.14 376
12755.20 365
12756.27 345
12757.34 381
12758.40 384
12759.47 357
12760.54 380
12761.60 373
12762.67 345
12763.74 329
12764.81 379
12765.87 397
12766.94 405
12768.01 376
12769.08 394
12770.14 366
12771.21 359
12772.28 362
12773.35 367
12774.41 375
12775.48 329
12776.55 394
12777.62 369
12778.68 315
12779.75 359
12780.82 337
12781.89 341
12782.96 337
12784.02 302
12785.09 350
12786.16 396
12787.23 380
12788.30 384
12789.37 366
12790.43 375
12791.50 372
12792.57 378
12793.64 373
12794.71 343
12795.78 362
12796.84 390
12797.91 333
12798.98 341
12800.05 327
12801.12 349
12802.19 358
12803.26 382
12804.33 373
12805.40 370
12806.46 384
12807.53 345
12808.60 359
12809.67 336
12810.74 347
12811.81 350
12812.88 372
12813.95 351
12815.02 343
12816.09 372
12817.16 331
12818.23 333
12819.30 350
12820.37 338
12821.44 372
12822.50 346
12823.57 368
12824.64 395
12825.71 362
12826.78 343
12827.85 356
12828.92 344
12829.99 366
12831.06 366
12832.13 357
12833.20 336
12834.27 374
12835.34 374
12836.41 389
12837.49 392
12838.56 383
12839.63 327
12840.70 356
12841.77 364
12842.84 350
12843.91 359
12844.98 351
12846.05 338
12847.12 373
12848.19 316
12849.26 351
12850.33 351
12851.40 350
12852.47 321
12853.55 330
12854.62 342
12855.69 365
12856.76 330
12857.83 312
12858.90 315
12859.97 376
12861.04 355
12862.11 360
12863.19 353
12864.26 385
12865.33 355
12866.40 346
12867.47 325
12868.54 326
12869.62 331
12870.69 360
12871.76 332
12872.83 353
12873.90 332
12874.97 363
12876.05 395
12877.12 390
12878.19 333
12879.26 336
12880.33 337
12881.41 323
12882.48 325
12883.55 335
12884.62 379
12885.70 348
12886.77 313
12887.84 354
12888.91 327
12889.98 332
12891.06 290
12892.13 333
12893.20 359
12894.28 352
12895.35 351
12896.42 330
12897.49 321
12898.57 322
12899.64 350
12900.71 345
12901.79 352
12902.86 323
12903.93 333
12905.00 320
12906.08 305
12907.15 296
12908.22 316
12909.30 305
12910.37 323
12911.44 351
12912.52 322
12913.59 320
12914.66 327
12915.74 363
12916.81 371
12917.89 322
12918.96 395
12920.03 381
12921.11 332
12922.18 350
12923.25 342
12924.33 290
12925.40 328
12926.48 352
12927.55 323
12928.62 331
12929.70 310
12930.77 333
12931.85 324
12932.92 355
12934.00 334
12935.07 328
12936.14 324
12937.22 353
12938.29 369
12939.37 343
12940.44 354
12941.52 328
12942.59 299
12943.67 325
12944.74 341
12945.82 341
12946.89 330
12947.97 354
12949.04 351
12950.12 332
12951.19 298
12952.27 296
12953.34 311
12954.42 333
12955.49 325
12956.57 353
12957.64 350
12958.72 339
12959.79 310
12960.87 348
12961.94 330
12963.02 318
12964.10 306
12965.17 307
12966.25 340
12967.32 336
12968.40 302
12969.47 309
12970.55 333
12971.63 360
12972.70 363
12973.78 342
12974.85 351
12975.93 340
12977.01 326
12978.08 290
12979.16 309
12980.23 340
12981.31 349
12982.39 303
12983.46 307
12984.54 323
12985.62 315
12986.69 330
12987.77 344
12988.85 333
12989.92 330
12991.00 349
12992.08 348
12993.15 364
12994.23 338
12995.31 330
12996.38 327
12997.46 335
12998.54 325
12999.61 336
13000.69 316
13001.77 352
13002.85 338
13003.92 374
13005.00 380
13006.08 319
13007.16 334
13008.23 323
13009.31 365
13010.39 374
13011.47 347
13012.54 367
13013.62 346
13014.70 316
13015.78 326
13016.85 333
13017.93 337
13019.01 334
13020.09 351
13021.17 340
13022.24 344
13023.32 359
13024.40 383
13025.48 399
13026.56 317
13027.63 358
13028.71 336
13029.79 315
13030.87 320
13031.95 315
13033.03 349
13034.10 336
13035.18 357
13036.26 333
13037.34 308
13038.42 337
13039.50 357
13040.58 318
13041.66 358
13042.73 327
13043.81 336
13044.89 361
13045.97 323
13047.05 358
13048.13 367
13049.21 376
13050.29 363
13051.37 335
13052.45 320
13053.53 367
13054.60 310
13055.68 349
13056.76 337
13057.84 374
13058.92 362
13060.00 360
13061.08 354
13062.16 339
13063.24 346
13064.32 354
13065.40 353
13066.48 347
13067.56 344
13068.64 357
13069.72 399
13070.80 380
13071.88 378
13072.96 342
13074.04 318
13075.12 354
13076.20 334
13077.28 333
13078.36 328
13079.44 375
13080.52 354
13081.60 324
13082.68 297
13083.76 324
13084.84 314
13085.93 370
13087.01 331
13088.09 370
13089.17 325
13090.25 350
13091.33 338
13092.41 327
13093.49 335
13094.57 407
13095.65 419
13096.73 343
13097.82 350
13098.90 367
13099.98 301
13101.06 338
13102.14 372
13103.22 351
13104.30 343
13105.38 305
13106.47 345
13107.55 313
13108.63 357
13109.71 376
13110.79 361
13111.87 323
13112.96 311
13114.04 300
13115.12 285
13116.20 295
13117.28 319
13118.37 328
13119.45 325
13120.53 316
13121.61 310
13122.69 314
13123.78 273
13124.86 312
13125.94 287
13127.02 322
13128.11 361
13129.19 341
13130.27 327
13131.35 350
13132.44 370
13133.52 335
13134.60 341
13135.68 290
13136.77 310
13137.85 344
13138.93 342
13140.01 353
13141.10 327
13142.18 335
13143.26 319
13144.35 293
13145.43 333
13146.51 354
13147.60 345
13148.68 347
13149.76 334
13150.85 320
13151.93 329
13153.01 336
13154.10 309
13155.18 335
13156.26 319
13157.35 307
13158.43 338
13159.51 325
13160.60 336
13161.68 349
13162.77 319
13163.85 330
13164.93 339
13166.02 321
13167.10 354
13168.19 311
13169.27 295
13170.35 320
13171.44 334
13172.52 332
13173.61 293
13174.69 318
13175.78 308
13176.86 325
13177.94 308
13179.03 323
13180.11 318
13181.20 298
13182.28 300
13183.37 324
13184.45 294
13185.54 292
13186.62 315
13187.71 321
13188.79 288
13189.88 321
13190.96 293
13192.05 320
13193.13 347
13194.22 321
13195.30 330
13196.39 309
13197.47 293
13198.56 327
13199.64 356
13200.73 368
13201.81 338
13202.90 299
13203.98 350
13205.07 382
13206.16 316
13207.24 369
13208.33 311
13209.41 329
13210.50 328
13211.58 321
13212.67 314
13213.76 314
13214.84 336
13215.93 389
13217.01 281
13218.10 306
13219.19 345
13220.27 385
13221.36 378
13222.45 344
13223.53 327
13224.62 324
13225.70 309
13226.79 336
13227.88 363
13228.96 314
13230.05 342
13231.14 320
13232.22 335
13233.31 373
13234.40 346
13235.48 327
13236.57 311
13237.66 334
13238.74 363
13239.83 354
13240.92 346
13242.01 310
13243.09 331
13244.18 323
13245.27 343
13246.35 337
13247.44 370
13248.53 356
13249.62 329
13250.70 358
13251.79 355
13252.88 342
13253.97 325
13255.05 332
13256.14 338
13257.23 338
13258.32 342
13259.41 345
13260.49 356
13261.58 362
13262.67 355
13263.76 349
13264.85 354
13265.93 362
13267.02 369
13268.11 361
13269.20 353
13270.29 357
13271.37 318
13272.46 315
13273.55 301
13274.64 322
13275.73 311
13276.82 337
13277.91 377
13278.99 329
13280.08 320
13281.17 318
13282.26 303
13283.35 318
13284.44 368
13285.53 333
13286.62 343
13287.70 366
13288.79 371
13289.88 346
13290.97 339
13292.06 357
13293.15 363
13294.24 358
13295.33 363
13296.42 326
13297.51 354
13298.60 352
13299.69 401
13300.78 375
13301.87 351
13302.95 334
13304.04 328
13305.13 338
13306.22 396
13307.31 395
13308.40 401
13309.49 376
13310.58 309
13311.67 332
13312.76 339
13313.85 406
13314.94 391
13316.03 386
13317.12 391
13318.21 372
13319.30 411
13320.39 366
13321.48 358
13322.58 375
13323.67 380
13324.76 397
13325.85 397
13326.94 375
13328.03 422
13329.12 431
13330.21 402
13331.30 353
13332.39 391
13333.48 369
13334.57 390
13335.66 385
13336.75 349
13337.85 386
13338.94 365
13340.03 403
13341.12 390
13342.21 346
13343.30 388
13344.39 404
13345.48 391
13346.58 374
13347.67 335
13348.76 360
13349.85 421
13350.94 350
13352.03 308
13353.12 328
13354.22 390
13355.31 425
13356.40 358
13357.49 310
13358.58 362
13359.68 415
13360.77 353
13361.86 329
13362.95 358
13364.04 391
13365.14 403
13366.23 430
13367.32 388
13368.41 365
13369.51 407
13370.60 400
13371.69 400
13372.78 395
13373.87 432
13374.97 404
13376.06 418
13377.15 423
13378.25 359
13379.34 393
13380.43 434
13381.52 431
13382.62 414
13383.71 405
13384.80 402
13385.90 400
13386.99 394
13388.08 383
13389.17 353
13390.27 400
13391.36 415
13392.45 344
13393.55 339
13394.64 315
13395.73 331
13396.83 343
13397.92 363
13399.02 374
13400.11 344
13401.20 372
13402.30 337
13403.39 339
13404.48 348
13405.58 392
13406.67 386
13407.77 353
13408.86 367
13409.95 338
13411.05 366
13412.14 417
13413.24 373
13414.33 360
13415.42 369
13416.52 400
13417.61 408
13418.71 361
13419.80 357
13420.90 376
13421.99 393
13423.08 342
13424.18 365
13425.27 396
13426.37 398
13427.46 358
13428.56 312
13429.65 355
13430.75 367
13431.84 368
13432.94 358
13434.03 380
13435.13 321
13436.22 408
13437.32 377
13438.41 366
13439.51 369
13440.60 351
13441.70 362
13442.79 387
13443.89 355
13444.98 373
13446.08 371
13447.18 385
13448.27 401
13449.37 401
13450.46 386
13451.56 340
13452.65 349
13453.75 397
13454.85 431
13455.94 380
13457.04 347
13458.13 372
13459.23 423
13460.33 371
13461.42 402
13462.52 395
13463.61 353
13464.71 339
13465.81 382
13466.90 359
13468.00 345
13469.10 381
13470.19 406
13471.29 380
13472.38 391
13473.48 405
13474.58 403
13475.67 394
13476.77 410
13477.87 376
13478.96 434
13480.06 402
13481.16 374
13482.26 373
13483.35 430
13484.45 398
13485.55 378
13486.64 420
13487.74 382
13488.84 363
13489.94 370
13491.03 393
13492.13 430
13493.23 424
13494.32 376
13495.42 374
13496.52 359
13497.62 396
13498.72 424
13499.81 424
13500.91 430
13502.01 403
13503.11 447
13504.20 445
13505.30 410
13506.40 393
13507.50 444
13508.60 451
13509.69 444
13510.79 382
13511.89 408
13512.99 405
13514.09 410
13515.18 423
13516.28 404
13517.38 393
13518.48 413
13519.58 405
13520.68 386
13521.78 346
13522.87 387
13523.97 346
13525.07 375
13526.17 360
13527.27 358
13528.37 373
13529.47 358
13530.57 338
13531.66 362
13532.76 354
13533.86 384
13534.96 375
13536.06 390
13537.16 360
13538.26 395
13539.36 370
13540.46 329
13541.56 353
13542.66 352
13543.76 380
13544.86 392
13545.96 400
13547.05 425
13548.15 409
13549.25 356
13550.35 390
13551.45 374
13552.55 362
13553.65 314
13554.75 348
13555.85 380
13556.95 355
13558.05 327
13559.15 381
13560.25 365
13561.35 335
13562.45 358
13563.55 335
13564.65 346
13565.75 374
13566.85 351
13567.96 304
13569.06 321
13570.16 331
13571.26 350
13572.36 358
13573.46 369
13574.56 340
13575.66 332
13576.76 335
13577.86 352
13578.96 321
13580.06 357
13581.16 344
13582.27 352
13583.37 351
13584.47 350
13585.57 342
13586.67 342
13587.77 342
13588.87 359
13589.97 363
13591.08 369
13592.18 346
13593.28 308
13594.38 333
13595.48 389
13596.58 365
13597.68 344
13598.79 321
13599.89 294
13600.99 366
13602.09 343
13603.19 374
13604.30 325
13605.40 341
13606.50 353
13607.60 329
13608.70 356
13609.81 325
13610.91 375
13612.01 351
13613.11 337
13614.21 374
13615.32 350
13616.42 380
13617.52 345
13618.62 364
13619.73 321
13620.83 331
13621.93 373
13623.03 377
13624.14 350
13625.24 376
13626.34 381
13627.45 380
13628.55 364
13629.65 385
13630.75 388
13631.86 356
13632.96 376
13634.06 389
13635.17 396
13636.27 401
13637.37 374
13638.48 401
13639.58 350
13640.68 319
13641.79 368
13642.89 358
13643.99 383
13645.10 358
13646.20 336
13647.30 389
13648.41 375
13649.51 394
13650.62 358
13651.72 350
13652.82 377
13653.93 374
13655.03 347
13656.14 357
13657.24 372
13658.34 361
13659.45 302
13660.55 335
13661.66 350
13662.76 327
13663.87 330
13664.97 357
13666.07 352
13667.18 338
13668.28 359
13669.39 351
13670.49 381
13671.60 355
13672.70 349
13673.81 355
13674.91 326
13676.02 367
13677.12 394
13678.23 362
13679.33 327
13680.44 363
13681.54 362
13682.65 417
13683.75 363
13684.86 350
13685.96 340
13687.07 373
13688.17 385
13689.28 368
13690.38 354
13691.49 353
13692.59 379
13693.70 366
13694.80 356
13695.91 364
13697.02 377
13698.12 352
13699.23 336
13700.33 329
13701.44 397
13702.55 359
13703.65 332
13704.76 382
13705.86 383
13706.97 341
13708.08 397
13709.18 400
13710.29 397
13711.39 371
13712.50 362
13713.61 376
13714.71 404
13715.82 367
13716.93 369
13718.03 383
13719.14 429
13720.25 374
13721.35 386
13722.46 358
13723.57 385
13724.67 397
13725.78 394
13726.89 345
13727.99 399
13729.10 424
13730.21 373
13731.31 390
13732.42 420
13733.53 378
13734.64 414
13735.74 405
13736.85 387
13737.96 436
13739.07 448
13740.17 418
13741.28 397
13742.39 403
13743.50 438
13744.60 421
13745.71 444
13746.82 370
13747.93 381
13749.03 406
13750.14 369
13751.25 422
13752.36 447
13753.47 379
13754.57 381
13755.68 443
13756.79 432
13757.90 407
13759.01 411
13760.11 428
13761.22 403
13762.33 436
13763.44 416
13764.55 408
13765.66 437
13766.76 446
13767.87 454
13768.98 429
13770.09 453
13771.20 496
13772.31 495
13773.42 487
13774.53 521
13775.63 525
13776.74 521
13777.85 567
13778.96 552
13780.07 551
13781.18 559
13782.29 581
13783.40 572
13784.51 508
13785.62 526
13786.73 545
13787.83 497
13788.94 474
13790.05 462
13791.16 441
13792.27 452
13793.38 479
13794.49 494
13795.60 445
13796.71 459
13797.82 461
13798.93 444
13800.04 457
13801.15 486
13802.26 425
13803.37 370
13804.48 411
13805.59 446
13806.70 448
13807.81 407
13808.92 425
13810.03 409
13811.14 407
13812.25 423
13813.36 448
13814.47 458
13815.58 447
13816.69 412
13817.80 403
13818.91 421
13820.03 409
13821.14 402
13822.25 392
13823.36 370
13824.47 393
13825.58 394
13826.69 387
13827.80 382
13828.91 352
13830.02 352
13831.13 391
13832.25 447
13833.36 432
13834.47 425
13835.58 417
13836.69 386
13837.80 389
13838.91 428
13840.02 445
13841.14 386
13842.25 428
13843.36 409
13844.47 405
13845.58 364
13846.69 369
13847.81 386
13848.92 383
13850.03 438
13851.14 387
13852.25 392
13853.37 357
13854.48 386
13855.59 373
13856.70 378
13857.81 400
13858.93 383
13860.04 371
13861.15 409
13862.26 438
13863.38 429
13864.49 391
13865.60 437
13866.71 411
13867.83 400
13868.94 410
13870.05 396
13871.16 418
13872.28 421
13873.39 413
13874.50 422
13875.61 385
13876.73 447
13877.84 408
13878.95 418
13880.07 379
13881.18 406
13882.29 401
13883.41 387
13884.52 403
13885.63 390
13886.75 419
13887.86 396
13888.97 417
13890.09 399
13891.20 444
13892.31 382
13893.43 418
13894.54 393
13895.65 384
13896.77 400
13897.88 399
13899.00 393
13900.11 404
13901.22 406
13902.34 396
13903.45 381
13904.57 365
13905.68 400
13906.79 380
13907.91 377
13909.02 409
13910.14 433
13911.25 413
13912.37 370
13913.48 417
13914.59 421
13915.71 369
13916.82 411
13917.94 382
13919.05 411
13920.17 375
13921.28 410
13922.40 352
13923.51 360
13924.63 423
13925.74 398
13926.86 376
13927.97 385
13929.09 363
13930.20 379
13931.32 351
13932.43 371
13933.55 374
13934.66 374
13935.78 389
13936.89 344
13938.01 396
13939.12 382
13940.24 356
13941.35 391
13942.47 399
13943.59 371
13944.70 370
13945.82 366
13946.93 382
13948.05 370
13949.16 314
13950.28 379
13951.40 368
13952.51 399
13953.63 388
13954.74 350
13955.86 376
13956.98 372
13958.09 384
13959.21 343
13960.33 327
13961.44 309
13962.56 310
13963.67 353
13964.79 366
13965.91 358
13967.02 337
13968.14 347
13969.26 360
13970.37 334
13971.49 342
13972.61 376
13973.72 364
13974.84 357
13975.96 361
13977.08 344
13978.19 329
13979.31 352
13980.43 346
13981.54 346
13982.66 368
13983.78 373
13984.90 391
13986.01 345
13987.13 342
13988.25 355
13989.37 369
13990.48 356
13991.60 364
13992.72 366
13993.84 367
13994.95 328
13996.07 322
13997.19 314
13998.31 359
13999.42 335
14000.54 369
14001.66 375
14002.78 342
14003.90 376
14005.01 377
14006.13 363
14007.25 346
14008.37 344
14009.49 338
14010.61 392
14011.72 372
14012.84 332
14013.96 340
14015.08 346
14016.20 342
14017.32 307
14018.43 361
14019.55 396
14020.67 362
14021.79 343
14022.91 368
14024.03 331
14025.15 382
14026.27 367
14027.39 354
14028.50 396
14029.62 385
14030.74 364
14031.86 333
14032.98 309
14034.10 351
14035.22 333
14036.34 342
14037.46 355
14038.58 380
14039.70 343
14040.82 319
14041.94 341
14043.06 303
14044.18 340
14045.30 374
14046.41 334
14047.53 363
14048.65 335
14049.77 352
14050.89 323
14052.01 328
14053.13 351
14054.25 329
14055.37 336
14056.49 293
14057.61 336
14058.74 330
14059.86 336
14060.98 381
14062.10 370
14063.22 371
14064.34 379
14065.46 352
14066.58 336
14067.70 342
14068.82 345
14069.94 329
14071.06 343
14072.18 347
14073.30 390
14074.42 347
14075.54 332
14076.66 384
14077.79 347
14078.91 326
14080.03 332
14081.15 351
14082.27 373
14083.39 364
14084.51 358
14085.63 394
14086.76 368
14087.88 387
14089.00 332
14090.12 358
14091.24 366
14092.36 327
14093.48 318
14094.61 347
14095.73 388
14096.85 352
14097.97 355
14099.09 393
14100.22 379
14101.34 402
14102.46 382
14103.58 376
14104.70 358
14105.83 352
14106.95 410
14108.07 408
14109.19 416
14110.31 392
14111.44 364
14112.56 372
14113.68 366
14114.80 358
14115.93 375
14117.05 357
14118.17 342
14119.29 347
14120.42 357
14121.54 326
14122.66 350
14123.79 366
14124.91 337
14126.03 295
14127.15 343
14128.28 340
14129.40 344
14130.52 335
14131.65 320
14132.77 355
14133.89 344
14135.02 339
14136.14 290
14137.26 328
14138.39 342
14139.51 341
14140.63 386
14141.76 299
14142.88 315
14144.00 329
14145.13 347
14146.25 378
14147.38 352
14148.50 341
14149.62 318
14150.75 298
14151.87 311
14152.99 296
14154.12 283
14155.24 313
14156.37 291
14157.49 290
14158.62 294
14159.74 330
14160.86 305
14161.99 306
14163.11 334
14164.24 336
14165.36 297
14166.49 329
14167.61 334
14168.74 314
14169.86 293
14170.99 284
14172.11 338
14173.23 337
14174.36 323
14175.48 308
14176.61 324
14177.73 356
14178.86 334
14179.98 357
14181.11 314
14182.23 306
14183.36 300
14184.49 300
14185.61 307
14186.74 325
14187.86 319
14188.99 325
14190.11 333
14191.24 330
14192.36 380
14193.49 311
14194.61 310
14195.74 301
14196.87 305
14197.99 296
14199.12 323
14200.24 323
14201.37 290
14202.50 286
14203.62 305
14204.75 319
14205.87 281
14207.00 293
14208.13 318
14209.25 331
14210.38 333
14211.50 338
14212.63 320
14213.76 300
14214.88 311
14216.01 301
14217.14 310
14218.26 304
14219.39 306
14220.52 297
14221.64 277
14222.77 304
14223.90 273
14225.02 328
14226.15 304
14227.28 294
14228.41 308
14229.53 331
14230.66 322
14231.79 329
14232.91 308
14234.04 296
14235.17 315
14236.30 340
14237.42 261
14238.55 255
14239.68 310
14240.81 292
14241.93 275
14243.06 321
14244.19 321
14245.32 273
14246.44 274
14247.57 274
14248.70 266
14249.83 306
14250.95 308
14252.08 315
14253.21 327
14254.34 309
14255.47 327
14256.59 285
14257.72 285
14258.85 305
14259.98 301
14261.11 285
14262.24 278
14263.36 282
14264.49 312
14265.62 278
14266.75 307
14267.88 297
14269.01 275
14270.14 313
14271.26 317
14272.39 294
14273.52 302
14274.65 327
14275.78 331
14276.91 274
14278.04 294
14279.17 281
14280.30 308
14281.42 318
14282.55 326
14283.68 331
14284.81 270
14285.94 260
14287.07 273
14288.20 279
14289.33 285
14290.46 286
14291.59 292
14292.72 278
14293.85 275
14294.98 274
14296.11 267
14297.24 296
14298.37 299
14299.50 309
14300.63 260
14301.76 259
14302.89 278
14304.02 303
14305.15 267
14306.28 283
14307.41 261
14308.54 266
14309.67 295
14310.80 252
14311.93 261
14313.06 240
14314.19 269
14315.32 282
14316.45 327
14317.58 285
14318.71 275
14319.84 253
14320.97 299
14322.10 297
14323.23 293
14324.36 275
14325.49 242
14326.63 266
14327.76 282
14328.89 290
14330.02 254
14331.15 242
14332.28 268
14333.41 270
14334.54 266
14335.67 262
14336.81 260
14337.94 243
14339.07 246
14340.20 284
14341.33 273
14342.46 293
14343.59 281
14344.73 262
14345.86 257
14346.99 302
14348.12 250
14349.25 288
14350.38 319
14351.52 290
14352.65 265
14353.78 269
14354.91 265
14356.04 269
14357.18 285
14358.31 254
14359.44 278
14360.57 262
14361.71 252
14362.84 244
14363.97 262
14365.10 261
14366.24 260
14367.37 265
14368.50 297
14369.63 266
14370.77 260
14371.90 263
14373.03 291
14374.16 290
14375.30 269
14376.43 267
14377.56 245
14378.70 283
14379.83 276
14380.96 271
14382.09 244
14383.23 238
14384.36 285
14385.49 251
14386.63 239
14387.76 299
14388.89 272
14390.03 238
14391.16 248
14392.29 327
14393.43 312
14394.56 255
14395.70 260
14396.83 284
14397.96 272
14399.10 273
14400.23 299
14401.36 291
14402.50 269
14403.63 237
14404.77 233
14405.90 266
14407.03 255
14408.17 274
14409.30 261
14410.44 276
14411.57 237
14412.71 264
14413.84 241
14414.97 286
14416.11 266
14417.24 285
14418.38 299
14419.51 254
14420.65 265
14421.78 262
14422.92 238
14424.05 267
14425.19 286
14426.32 270
14427.46 268
14428.59 278
14429.73 291
14430.86 249
14432.00 243
14433.13 278
14434.27 263
14435.40 258
14436.54 274
14437.67 286
14438.81 268
14439.94 274
14441.08 277
14442.21 263
14443.35 278
14444.48 296
14445.62 268
14446.76 270
14447.89 261
14449.03 272
14450.16 269
14451.30 254
14452.43 239
14453.57 225
14454.71 243
14455.84 259
14456.98 267
14458.11 298
14459.25 278
14460.39 280
14461.52 268
14462.66 272
14463.80 292
14464.93 284
14466.07 275
14467.20 284
14468.34 288
14469.48 319
14470.61 277
14471.75 253
14472.89 242
14474.02 311
14475.16 302
14476.30 257
14477.43 284
14478.57 284
14479.71 303
14480.85 304
14481.98 296
14483.12 273
14484.26 295
14485.39 298
14486.53 279
14487.67 288
14488.81 273
14489.94 283
14491.08 306
14492.22 344
14493.36 282
14494.49 266
14495.63 281
14496.77 302
14497.91 282
14499.04 279
14500.18 277
14501.32 281
14502.46 279
14503.59 289
14504.73 290
14505.87 269
14507.01 277
14508.15 262
14509.28 292
14510.42 266
14511.56 304
14512.70 271
14513.84 278
14514.98 274
14516.11 278
14517.25 295
14518.39 271
14519.53 301
14520.67 290
14521.81 290
14522.95 293
14524.08 250
14525.22 284
14526.36 259
14527.50 256
14528.64 308
14529.78 288
14530.92 288
14532.06 279
14533.20 278
14534.33 273
14535.47 295
14536.61 268
14537.75 307
14538.89 283
14540.03 289
14541.17 279
14542.31 260
14543.45 283
14544.59 274
14545.73 301
14546.87 258
14548.01 286
14549.15 282
14550.29 299
14551.43 244
14552.57 297
14553.71 284
14554.85 288
14555.99 265
14557.13 295
14558.27 258
14559.41 250
14560.55 296
14561.69 275
14562.83 258
14563.97 312
14565.11 272
14566.25 288
14567.39 299
14568.53 305
14569.67 261
14570.81 258
14571.95 318
14573.09 307
14574.23 305
14575.37 295
14576.51 244
14577.65 270
14578.79 286
14579.94 272
14581.08 257
14582.22 250
14583.36 268
14584.50 290
14585.64 280
14586.78 309
14587.92 297
14589.06 325
14590.21 279
14591.35 281
14592.49 317
14593.63 305
14594.77 313
14595.91 307
14597.05 286
14598.20 281
14599.34 251
14600.48 268
14601.62 292
14602.76 262
14603.90 263
14605.05 285
14606.19 313
14607.33 250
14608.47 299
14609.61 302
14610.76 275
14611.90 272
14613.04 293
14614.18 307
14615.32 309
14616.47 291
14617.61 281
14618.75 287
14619.89 269
14621.04 299
14622.18 303
14623.32 317
14624.46 278
14625.61 293
14626.75 304
14627.89 305
14629.04 272
14630.18 302
14631.32 298
14632.46 304
14633.61 305
14634.75 322
14635.89 292
14637.04 294
14638.18 343
14639.32 300
14640.47 314
14641.61 354
14642.75 344
14643.90 351
14645.04 338
14646.18 341
14647.33 320
14648.47 326
14649.61 342
14650.76 320
14651.90 303
14653.05 326
14654.19 272
14655.33 304
14656.48 320
14657.62 305
14658.76 268
14659.91 275
14661.05 269
14662.20 292
14663.34 300
14664.49 327
14665.63 297
14666.77 290
14667.92 268
14669.06 303
14670.21 286
14671.35 290
14672.50 278
14673.64 299
14674.79 273
14675.93 267
14677.07 299
14678.22 303
14679.36 319
14680.51 286
14681.65 306
14682.80 271
14683.94 306
14685.09 285
14686.23 283
14687.38 298
14688.52 307
14689.67 283
14690.81 267
14691.96 316
14693.10 286
14694.25 298
14695.40 268
14696.54 268
14697.69 261
14698.83 293
14699.98 285
14701.12 295
14702.27 301
14703.41 278
14704.56 283
14705.71 292
14706.85 284
14708.00 260
14709.14 283
14710.29 262
14711.44 275
14712.58 278
14713.73 260
14714.87 282
14716.02 284
14717.17 263
14718.31 266
14719.46 283
14720.61 305
14721.75 275
14722.90 255
14724.05 281
14725.19 260
14726.34 276
14727.49 268
14728.63 251
14729.78 253
14730.93 313
14732.07 297
14733.22 287
14734.37 261
14735.51 273
14736.66 262
14737.81 263
14738.95 307
14740.10 283
14741.25 301
14742.40 307
14743.54 290
14744.69 261
14745.84 269
14746.99 308
14748.13 296
14749.28 289
14750.43 278
14751.58 331
14752.72 324
14753.87 306
14755.02 303
14756.17 290
14757.31 268
14758.46 278
14759.61 307
14760.76 294
14761.91 255
14763.05 282
14764.20 303
14765.35 300
14766.50 304
14767.65 295
14768.80 280
14769.94 300
14771.09 297
14772.24 277
14773.39 297
14774.54 287
14775.69 292
14776.83 293
14777.98 313
14779.13 275
14780.28 275
14781.43 279
14782.58 290
14783.73 289
14784.88 283
14786.03 291
14787.17 295
14788.32 260
14789.47 283
14790.62 300
14791.77 303
14792.92 336
14794.07 309
14795.22 298
14796.37 287
14797.52 296
14798.67 298
14799.82 267
14800.97 287
14802.12 322
14803.26 311
14804.41 330
14805.56 315
14806.71 292
14807.86 275
14809.01 306
14810.16 253
14811.31 285
14812.46 327
14813.61 307
14814.76 279
14815.91 267
14817.06 313
14818.21 300
14819.36 296
14820.51 286
14821.66 282
14822.82 309
14823.97 323
14825.12 272
14826.27 289
14827.42 297
14828.57 295
14829.72 290
14830.87 315
14832.02 281
14833.17 283
14834.32 285
14835.47 280
14836.62 303
14837.77 265
14838.93 292
14840.08 279
14841.23 256
14842.38 243
14843.53 236
14844.68 257
14845.83 261
14846.98 248
14848.14 257
14849.29 252
14850.44 277
14851.59 238
14852.74 258
14853.89 272
14855.04 288
14856.20 272
14857.35 268
14858.50 251
14859.65 258
14860.80 256
14861.96 247
14863.11 250
14864.26 219
14865.41 268
14866.56 268
14867.72 254
14868.87 254
14870.02 227
14871.17 240
14872.32 247
14873.48 245
14874.63 233
14875.78 233
14876.93 248
14878.09 244
14879.24 223
14880.39 222
14881.54 239
14882.70 289
14883.85 289
14885.00 252
14886.16 247
14887.31 244
14888.46 240
14889.61 258
14890.77 239
14891.92 237
14893.07 242
14894.23 249
14895.38 235
14896.53 241
14897.69 238
14898.84 226
14899.99 225
14901.15 262
14902.30 233
14903.45 237
14904.61 242
14905.76 239
14906.91 253
14908.07 269
14909.22 240
14910.38 216
14911.53 250
14912.68 230
14913.84 221
14914.99 232
14916.15 239
14917.30 277
14918.45 238
14919.61 248
14920.76 244
14921.92 254
14923.07 264
14924.22 215
14925.38 253
14926.53 251
14927.69 222
14928.84 220
14930.00 224
14931.15 256
14932.31 250
14933.46 259
14934.62 255
14935.77 251
14936.93 231
14938.08 245
14939.24 220
14940.39 248
14941.55 242
14942.70 217
14943.86 229
14945.01 218
14946.17 234
14947.32 227
14948.48 248
14949.63 246
14950.79 226
14951.94 241
14953.10 244
14954.25 201
14955.41 212
14956.56 194
14957.72 232
14958.88 221
14960.03 276
14961.19 245
14962.34 220
14963.50 222
14964.65 228
14965.81 222
14966.97 226
14968.12 224
14969.28 262
14970.43 212
14971.59 218
14972.75 219
14973.90 217
14975.06 239
14976.22 216
14977.37 232
14978.53 220
14979.69 215
14980.84 194
14982.00 228
14983.16 231
14984.31 246
14985.47 223
14986.63 240
14987.78 214
14988.94 229
14990.10 235
14991.25 220
14992.41 221
14993.57 245
14994.72 220
14995.88 237
14997.04 238
14998.20 212
14999.35 207
15000.51 215
15001.67 237
15002.82 212
15003.98 216
15005.14 227
15006.30 198
15007.45 224
15008.61 192
15009.77 212
15010.93 232
15012.09 222
15013.24 234
15014.40 228
15015.56 232
15016.72 227
15017.87 194
15019.03 213
15020.19 200
15021.35 219
15022.51 202
15023.67 204
15024.82 223
15025.98 220
15027.14 250
15028.30 253
15029.46 221
15030.62 200
15031.77 213
15032.93 209
15034.09 190
15035.25 216
15036.41 240
15037.57 213
15038.73 202
15039.88 222
15041.04 224
15042.20 203
15043.36 248
15044.52 214
15045.68 195
15046.84 209
15048.00 218
15049.16 278
15050.32 235
15051.47 195
15052.63 232
15053.79 213
15054.95 216
15056.11 229
15057.27 231
15058.43 176
15059.59 216
15060.75 253
15061.91 235
15063.07 231
15064.23 232
15065.39 195
15066.55 199
15067.71 206
15068.87 264
15070.03 242
15071.19 221
15072.35 236
15073.51 213
15074.67 206
15075.83 195
15076.99 210
15078.15 219
15079.31 241
15080.47 221
15081.63 209
15082.79 202
15083.95 230
15085.11 221
15086.27 223
15087.43 249
15088.59 199
15089.76 249
15090.92 225
15092.08 223
15093.24 209
15094.40 205
15095.56 231
15096.72 222
15097.88 216
15099.04 211
15100.20 202
15101.37 196
15102.53 216
15103.69 219
15104.85 209
15106.01 214
15107.17 232
15108.33 218
15109.50 226
15110.66 207
15111.82 202
15112.98 192
15114.14 188
15115.30 205
15116.47 205
15117.63 223
15118.79 233
15119.95 200
15121.11 200
15122.27 199
15123.44 200
15124.60 214
15125.76 221
15126.92 198
15128.09 214
15129.25 201
15130.41 214
15131.57 217
15132.73 197
15133.90 204
15135.06 225
15136.22 250
15137.38 229
15138.55 221
15139.71 246
15140.87 244
15142.04 215
15143.20 206
15144.36 257
15145.52 233
15146.69 212
15147.85 208
15149.01 242
15150.18 189
15151.34 210
15152.50 215
15153.67 230
15154.83 234
15155.99 223
15157.16 222
15158.32 187
15159.48 237
15160.65 197
15161.81 209
15162.97 203
15164.14 263
15165.30 221
15166.46 247
15167.63 220
15168.79 191
15169.95 207
15171.12 211
15172.28 209
15173.45 200
15174.61 225
15175.77 200
15176.94 235
15178.10 222
15179.27 210
15180.43 211
15181.60 218
15182.76 233
15183.92 256
15185.09 236
15186.25 235
15187.42 217
15188.58 226
15189.75 203
15190.91 222
15192.08 219
15193.24 228
15194.41 205
15195.57 185
15196.74 229
15197.90 249
15199.07 202
15200.23 211
15201.40 198
15202.56 189
15203.73 193
15204.89 228
15206.06 243
15207.22 206
15208.39 211
15209.55 243
15210.72 233
15211.88 197
15213.05 200
15214.21 220
15215.38 214
15216.54 207
15217.71 211
15218.88 223
15220.04 205
15221.21 246
15222.37 213
15223.54 177
15224.71 214
15225.87 242
15227.04 249
15228.20 219
15229.37 208
15230.54 217
15231.70 260
15232.87 246
15234.03 214
15235.20 227
15236.37 225
15237.53 237
15238.70 202
15239.87 207
15241.03 253
15242.20 252
15243.37 258
15244.53 240
15245.70 222
15246.87 233
15248.03 206
15249.20 218
15250.37 181
15251.53 209
15252.70 230
15253.87 196
15255.04 189
15256.20 207
15257.37 200
15258.54 213
15259.70 236
15260.87 224
15262.04 210
15263.21 231
15264.37 203
15265.54 206
15266.71 220
15267.88 220
15269.04 256
15270.21 216
15271.38 217
15272.55 212
15273.72 206
15274.88 219
15276.05 237
15277.22 222
15278.39 217
15279.56 225
15280.72 219
15281.89 200
15283.06 183
15284.23 205
15285.40 218
15286.56 236
15287.73 218
15288.90 222
15290.07 223
15291.24 230
15292.41 211
15293.58 216
15294.74 209
15295.91 206
15297.08 217
15298.25 219
15299.42 203
15300.59 225
15301.76 215
15302.93 218
15304.09 240
15305.26 211
15306.43 262
15307.60 237
15308.77 233
15309.94 199
15311.11 236
15312.28 188
15313.45 215
15314.62 242
15315.79 232
15316.96 246
15318.13 189
15319.30 203
15320.46 206
15321.63 217
15322.80 239
15323.97 242
15325.14 256
15326.31 243
15327.48 211
15328.65 248
15329.82 209
15330.99 192
15332.16 229
15333.33 208
15334.50 192
15335.67 214
15336.84 238
15338.01 195
15339.18 208
15340.36 248
15341.53 213
15342.70 252
15343.87 214
15345.04 219
15346.21 214
15347.38 222
15348.55 209
15349.72 235
15350.89 227
15352.06 204
15353.23 217
15354.40 207
15355.57 214
15356.75 237
15357.92 225
15359.09 206
15360.26 212
15361.43 209
15362.60 223
15363.77 219
15364.94 205
15366.11 227
15367.29 216
15368.46 221
15369.63 208
15370.80 241
15371.97 227
15373.14 212
15374.32 197
15375.49 204
15376.66 184
15377.83 201
15379.00 216
15380.17 208
15381.35 193
15382.52 193
15383.69 242
15384.86 216
15386.03 230
15387.21 224
15388.38 223
15389.55 228
15390.72 226
15391.90 204
15393.07 189
15394.24 234
15395.41 208
15396.59 188
15397.76 216
15398.93 212
15400.10 163
15401.28 207
15402.45 238
15403.62 216
15404.79 219
15405.97 208
15407.14 192
15408.31 183
15409.49 207
15410.66 225
15411.83 230
15413.01 204
15414.18 192
15415.35 194
15416.53 194
15417.70 192
15418.87 196
15420.05 207
15421.22 214
15422.39 186
15423.57 222
15424.74 180
15425.91 201
15427.09 214
15428.26 235
15429.43 229
15430.61 194
15431.78 220
15432.96 211
15434.13 229
15435.30 205
15436.48 217
15437.65 194
15438.83 186
15440.00 167
15441.17 209
15442.35 202
15443.52 206
15444.70 171
15445.87 204
15447.05 203
15448.22 188
15449.40 175
15450.57 202
15451.75 203
15452.92 203
15454.09 212
15455.27 222
15456.44 209
15457.62 188
15458.79 235
15459.97 232
15461.14 214
15462.32 190
15463.49 257
15464.67 229
15465.84 209
15467.02 205
15468.19 196
15469.37 236
15470.55 208
15471.72 190
15472.90 203
15474.07 249
15475.25 234
15476.42 263
15477.60 229
15478.77 231
15479.95 239
15481.13 228
15482.30 196
15483.48 212
15484.65 252
15485.83 202
15487.00 231
15488.18 212
15489.36 213
15490.53 201
15491.71 196
15492.89 218
15494.06 204
15495.24 188
15496.41 188
15497.59 206
15498.77 197
15499.94 198
15501.12 177
15502.30 219
15503.47 238
15504.65 214
15505.83 202
15507.00 216
15508.18 196
15509.36 177
15510.53 183
15511.71 217
15512.89 224
15514.06 221
15515.24 211
15516.42 215
15517.60 216
15518.77 207
15519.95 195
15521.13 196
15522.30 223
15523.48 205
15524.66 240
15525.84 225
15527.01 227
15528.19 209
15529.37 224
15530.55 215
15531.73 197
15532.90 191
15534.08 204
15535.26 172
15536.44 199
15537.61 185
15538.79 203
15539.97 218
15541.15 186
15542.33 201
15543.50 216
15544.68 224
15545.86 235
15547.04 214
15548.22 175
15549.40 229
15550.57 211
15551.75 217
15552.93 224
15554.11 227
15555.29 209
15556.47 236
15557.65 228
15558.82 213
15560.00 242
15561.18 222
15562.36 245
15563.54 220
15564.72 219
15565.90 221
15567.08 194
15568.26 211
15569.43 216
15570.61 188
15571.79 190
15572.97 216
15574.15 197
15575.33 189
15576.51 221
15577.69 226
15578.87 200
15580.05 191
15581.23 213
15582.41 211
15583.59 200
15584.77 229
15585.95 193
15587.13 215
15588.31 197
15589.49 211
15590.67 217
15591.85 222
15593.03 250
15594.21 234
15595.39 242
15596.57 191
15597.75 210
15598.93 241
15600.11 245
15601.29 205
15602.47 193
15603.65 252
15604.83 242
15606.01 224
15607.19 211
15608.37 236
15609.55 242
15610.73 205
15611.91 202
15613.09 222
15614.27 224
15615.45 211
15616.64 231
15617.82 260
15619.00 231
15620.18 202
15621.36 219
15622.54 253
15623.72 223
15624.90 242
15626.08 239
15627.27 235
15628.45 218
15629.63 213
15630.81 242
15631.99 259
15633.17 212
15634.35 255
15635.54 226
15636.72 222
15637.90 231
15639.08 228
15640.26 275
15641.45 226
15642.63 226
15643.81 218
15644.99 234
15646.17 224
15647.36 194
15648.54 225
15649.72 261
15650.90 219
15652.08 228
15653.27 244
15654.45 219
15655.63 240
15656.81 267
15658.00 261
15659.18 224
15660.36 214
15661.54 216
15662.73 236
15663.91 236
15665.09 261
15666.27 225
15667.46 245
15668.64 238
15669.82 241
15671.01 241
15672.19 235
15673.37 219
15674.56 290
15675.74 256
15676.92 216
15678.10 253
15679.29 235
15680.47 243
15681.65 224
15682.84 227
15684.02 213
15685.21 217
15686.39 227
15687.57 239
15688.76 255
15689.94 233
15691.12 231
15692.31 259
15693.49 249
15694.67 212
15695.86 219
15697.04 208
15698.23 259
15699.41 222
15700.59 218
15701.78 228
15702.96 267
15704.15 218
15705.33 246
15706.52 245
15707.70 223
15708.88 221
15710.07 227
15711.25 210
15712.44 237
15713.62 243
15714.81 260
15715.99 250
15717.18 188
15718.36 195
15719.55 221
15720.73 251
15721.92 232
15723.10 242
15724.29 227
15725.47 241
15726.66 238
15727.84 248
15729.03 224
15730.21 237
15731.40 238
15732.58 238
15733.77 233
15734.95 234
15736.14 268
15737.32 242
15738.51 231
15739.69 255
15740.88 246
15742.07 275
15743.25 248
15744.44 239
15745.62 228
15746.81 235
15747.99 246
15749.18 215
15750.37 226
15751.55 277
15752.74 262
15753.93 214
15755.11 252
15756.30 250
15757.48 224
15758.67 258
15759.86 240
15761.04 254
15762.23 222
15763.42 261
15764.60 258
15765.79 236
15766.98 213
15768.16 233
15769.35 258
15770.54 243
15771.72 246
15772.91 243
15774.10 250
15775.28 209
15776.47 221
15777.66 243
15778.84 230
15780.03 224
15781.22 211
15782.41 231
15783.59 234
15784.78 235
15785.97 220
15787.15 253
15788.34 225
15789.53 242
15790.72 255
15791.90 242
15793.09 249
15794.28 265
15795.47 257
15796.65 256
15797.84 242
15799.03 226
15800.22 222
15801.41 229
15802.59 248
15803.78 241
15804.97 253
15806.16 258
15807.35 244
15808.53 232
15809.72 249
15810.91 243
15812.10 258
15813.29 226
15814.48 232
15815.66 224
15816.85 207
15818.04 217
15819.23 185
15820.42 217
15821.61 230
15822.80 227
15823.98 247
15825.17 250
15826.36 215
15827.55 223
15828.74 197
15829.93 248
15831.12 249
15832.31 216
15833.50 237
15834.69 219
15835.87 219
15837.06 228
15838.25 253
15839.44 221
15840.63 200
15841.82 208
15843.01 214
15844.20 228
15845.39 205
15846.58 202
15847.77 254
15848.96 236
15850.15 219
15851.34 197
15852.53 208
15853.72 214
15854.91 208
15856.10 206
15857.29 225
15858.48 232
15859.67 219
15860.86 213
15862.05 186
15863.24 239
15864.43 222
15865.62 213
15866.81 176
15868.00 198
15869.19 228
15870.38 229
15871.57 213
15872.76 184
15873.95 212
15875.14 252
15876.33 228
15877.52 230
15878.72 190
15879.91 179
15881.10 202
15882.29 223
15883.48 229
15884.67 216
15885.86 227
15887.05 222
15888.24 227
15889.43 249
15890.63 239
15891.82 194
15893.01 235
15894.20 203
15895.39 207
15896.58 232
15897.77 238
15898.97 225
15900.16 189
15901.35 217
15902.54 224
15903.73 232
15904.92 212
15906.12 211
15907.31 222
15908.50 221
15909.69 197
15910.88 210
15912.08 241
15913.27 232
15914.46 234
15915.65 195
15916.85 209
15918.04 217
15919.23 212
15920.42 221
15921.61 212
15922.81 227
15924.00 225
15925.19 200
15926.38 227
15927.58 210
15928.77 213
15929.96 226
15931.16 215
15932.35 203
15933.54 213
15934.73 196
15935.93 195
15937.12 187
15938.31 198
15939.51 191
15940.70 195
15941.89 227
15943.09 210
15944.28 220
15945.47 222
15946.67 214
15947.86 215
15949.05 243
15950.25 201
15951.44 199
15952.63 222
15953.83 192
15955.02 206
15956.21 189
15957.41 183
15958.60 213
15959.80 201
15960.99 204
15962.18 202
15963.38 225
15964.57 243
15965.77 185
15966.96 173
15968.15 168
15969.35 179
15970.54 196
15971.74 189
15972.93 221
15974.13 221
15975.32 196
15976.51 212
15977.71 173
15978.90 179
15980.10 175
15981.29 184
15982.49 198
15983.68 187
15984.88 206
15986.07 185
15987.27 180
15988.46 195
15989.66 197
15990.85 235
15992.05 200
15993.24 213
15994.44 193
15995.63 228
15996.83 192
15998.02 171
15999.22 192
16000.41 261
16001.61 215
16002.80 165
16004.00 173
16005.20 198
16006.39 162
16007.59 168
16008.78 196
16009.98 209
16011.17 190
16012.37 205
16013.57 180
16014.76 186
16015.96 186
16017.15 212
16018.35 204
16019.55 166
16020.74 167
16021.94 190
16023.13 203
16024.33 198
16025.53 193
16026.72 203
16027.92 203
16029.12 214
16030.31 217
16031.51 170
16032.71 200
16033.90 189
16035.10 204
16036.30 188
16037.49 195
16038.69 188
16039.89 197
16041.08 203
16042.28 211
16043.48 190
16044.67 212
16045.87 203
16047.07 166
16048.27 213
16049.46 195
16050.66 195
16051.86 216
16053.06 225
16054.25 210
16055.45 202
16056.65 204
16057.84 167
16059.04 204
16060.24 166
16061.44 162
16062.64 195
16063.83 212
16065.03 199
16066.23 205
16067.43 212
16068.62 184
16069.82 188
16071.02 188
16072.22 198
16073.42 205
16074.62 212
16075.81 192
16077.01 182
16078.21 180
16079.41 192
16080.61 233
16081.81 228
16083.00 205
16084.20 178
16085.40 197
16086.60 215
16087.80 199
16089.00 193
16090.20 168
16091.39 185
16092.59 187
16093.79 185
16094.99 175
16096.19 185
16097.39 218
16098.59 248
16099.79 214
16100.99 215
16102.19 198
16103.38 206
16104.58 208
16105.78 161
16106.98 205
16108.18 199
16109.38 212
16110.58 219
16111.78 191
16112.98 164
16114.18 194
16115.38 230
16116.58 190
16117.78 194
16118.98 205
16120.18 189
16121.38 224
16122.58 214
16123.78 214
16124.98 200
16126.18 202
16127.38 196
16128.58 164
16129.78 165
16130.98 174
16132.18 202
16133.38 182
16134.58 184
16135.78 173
16136.98 211
16138.18 180
16139.38 173
16140.58 190
16141.78 199
16142.98 194
16144.19 183
16145.39 174
16146.59 186
16147.79 197
16148.99 178
16150.19 164
16151.39 155
16152.59 174
16153.79 187
16154.99 175
16156.20 173
16157.40 199
16158.60 221
16159.80 193
16161.00 192
16162.20 146
16163.40 155
16164.61 180
16165.81 209
16167.01 184
16168.21 196
16169.41 206
16170.61 190
16171.82 183
16173.02 196
16174.22 175
16175.42 167
16176.62 191
16177.82 201
16179.03 180
16180.23 192
16181.43 180
16182.63 184
16183.84 209
16185.04 194
16186.24 183
16187.44 160
16188.65 207
16189.85 207
16191.05 184
16192.25 179
16193.46 178
16194.66 185
16195.86 203
16197.06 207
16198.27 200
16199.47 204
16200.67 221
16201.87 189
16203.08 187
16204.28 185
16205.48 204
16206.69 200
16207.89 172
16209.09 167
16210.30 174
16211.50 198
16212.70 190
16213.91 183
16215.11 166
16216.31 183
16217.52 225
16218.72 213
16219.92 200
16221.13 162
16222.33 185
16223.53 187
16224.74 177
16225.94 180
16227.15 178
16228.35 174
16229.55 184
16230.76 180
16231.96 193
16233.17 173
16234.37 210
16235.57 183
16236.78 197
16237.98 199
16239.19 196
16240.39 192
16241.60 203
16242.80 210
16244.00 207
16245.21 171
16246.41 169
16247.62 194
16248.82 163
16250.03 204
16251.23 219
16252.44 202
16253.64 206
16254.85 197
16256.05 218
16257.26 167
16258.46 171
16259.67 171
16260.87 199
16262.08 179
16263.28 191
16264.49 203
16265.69 200
16266.90 191
16268.10 207
16269.31 219
16270.51 223
16271.72 206
16272.93 195
16274.13 180
16275.34 182
16276.54 220
16277.75 186
16278.95 190
16280.16 203
16281.37 197
16282.57 197
16283.78 206
16284.98 208
16286.19 184
16287.40 206
16288.60 212
16289.81 186
16291.01 184
16292.22 201
16293.43 207
16294.63 200
16295.84 177
16297.05 216
16298.25 234
16299.46 187
16300.67 179
16301.87 226
16303.08 205
16304.29 210
16305.49 198
16306.70 208
16307.91 222
16309.11 176
16310.32 188
16311.53 193
16312.73 196
16313.94 203
16315.15 201
16316.36 230
16317.56 241
16318.77 188
16319.98 238
16321.19 222
16322.39 202
16323.60 198
16324.81 195
16326.02 195
16327.22 196
16328.43 207
16329.64 199
16330.85 208
16332.05 185
16333.26 217
16334.47 184
16335.68 200
16336.88 243
16338.09 216
16339.30 177
16340.51 178
16341.72 210
16342.93 215
16344.13 208
16345.34 186
16346.55 176
16347.76 211
16348.97 231
16350.18 159
16351.38 183
16352.59 188
16353.80 178
16355.01 176
16356.22 188
16357.43 194
16358.64 183
16359.84 194
16361.05 178
16362.26 179
16363.47 161
16364.68 182
16365.89 180
16367.10 205
16368.31 202
16369.52 191
16370.73 197
16371.93 195
16373.14 181
16374.35 203
16375.56 198
16376.77 220
16377.98 186
16379.19 189
16380.40 185
16381.61 210
16382.82 237
16384.03 209
16385.24 182
16386.45 191
16387.66 229
16388.87 226
16390.08 186
16391.29 206
16392.50 222
16393.71 191
16394.92 171
16396.13 208
16397.34 218
16398.55 194
16399.76 184
16400.97 172
16402.18 171
16403.39 197
16404.60 172
16405.81 195
16407.02 190
16408.23 177
16409.44 193
16410.65 175
16411.86 151
16413.08 177
16414.29 169
16415.50 182
16416.71 177
16417.92 194
16419.13 206
16420.34 177
16421.55 196
16422.76 208
16423.97 190
16425.19 170
16426.40 159
16427.61 193
16428.82 187
16430.03 193
16431.24 190
16432.45 172
16433.67 170
16434.88 198
16436.09 218
16437.30 183
16438.51 146
16439.72 162
16440.94 190
16442.15 208
16443.36 205
16444.57 194
16445.78 199
16446.99 163
16448.21 180
16449.42 179
16450.63 153
16451.84 182
16453.06 163
16454.27 193
16455.48 178
16456.69 165
16457.90 184
16459.12 175
16460.33 187
16461.54 159
16462.75 175
16463.97 190
16465.18 222
16466.39 176
16467.61 176
16468.82 165
16470.03 169
16471.24 159
16472.46 170
16473.67 176
16474.88 185
16476.10 184
16477.31 182
16478.52 178
16479.74 222
16480.95 186
16482.16 183
16483.38 208
16484.59 184
16485.80 166
16487.02 178
16488.23 188
16489.44 167
16490.66 192
16491.87 193
16493.08 183
16494.30 189
16495.51 197
16496.73 189
16497.94 169
16499.15 185
16500.37 191
16501.58 196
16502.80 163
16504.01 154
16505.22 174
16506.44 170
16507.65 176
16508.87 176
16510.08 171
16511.30 170
16512.51 179
16513.72 171
16514.94 188
16516.15 151
16517.37 164
16518.58 167
16519.80 174
16521.01 175
16522.23 182
16523.44 166
16524.66 158
16525.87 170
16527.09 162
16528.30 203
16529.52 203
16530.73 187
16531.95 170
16533.16 183
16534.38 186
16535.59 190
16536.81 208
16538.02 183
16539.24 179
16540.45 194
16541.67 193
16542.89 185
16544.10 172
16545.32 173
16546.53 197
16547.75 179
16548.96 173
16550.18 166
16551.40 174
16552.61 183
16553.83 187
16555.04 189
16556.26 190
16557.48 151
16558.69 168
16559.91 196
16561.12 190
16562.34 174
16563.56 189
16564.77 178
16565.99 172
16567.21 178
16568.42 187
16569.64 184
16570.86 177
16572.07 191
16573.29 191
16574.51 181
16575.72 190
16576.94 191
16578.16 178
16579.37 180
16580.59 182
16581.81 168
16583.02 161
16584.24 169
16585.46 161
16586.68 180
16587.89 188
16589.11 182
16590.33 208
16591.54 198
16592.76 179
16593.98 209
16595.20 181
16596.41 184
16597.63 173
16598.85 173
16600.07 194
16601.29 174
16602.50 164
16603.72 209
16604.94 194
16606.16 176
16607.37 184
16608.59 157
16609.81 179
16611.03 172
16612.25 188
16613.46 199
16614.68 216
16615.90 210
16617.12 193
16618.34 175
16619.56 156
16620.77 167
16621.99 177
16623.21 196
16624.43 162
16625.65 193
16626.87 194
16628.09 195
16629.30 188
16630.52 202
16631.74 190
16632.96 184
16634.18 178
16635.40 181
16636.62 149
16637.84 149
16639.06 173
16640.28 178
16641.49 191
16642.71 175
16643.93 180
16645.15 175
16646.37 177
16647.59 180
16648.81 174
16650.03 166
16651.25 167
16652.47 158
16653.69 148
16654.91 174
16656.13 182
16657.35 168
16658.57 183
16659.79 177
16661.01 167
16662.23 173
16663.45 186
16664.67 166
16665.89 162
16667.11 158
16668.33 172
16669.55 198
16670.77 171
16671.99 183
16673.21 212
16674.43 190
16675.65 195
16676.87 179
16678.09 175
16679.31 194
16680.53 180
16681.75 166
16682.97 162
16684.19 171
16685.42 160
16686.64 177
16687.86 186
16689.08 182
16690.30 167
16691.52 185
16692.74 167
16693.96 187
16695.18 163
16696.40 190
16697.63 182
16698.85 174
16700.07 183
16701.29 157
16702.51 173
16703.73 211
16704.95 152
16706.18 165
16707.40 159
16708.62 161
16709.84 181
16711.06 168
16712.28 186
16713.51 196
16714.73 177
16715.95 171
16717.17 192
16718.39 182
16719.62 151
16720.84 152
16722.06 189
16723.28 173
16724.50 170
16725.73 162
16726.95 179
16728.17 169
16729.39 180
16730.62 222
16731.84 187
16733.06 199
16734.28 172
16735.51 174
16736.73 170
16737.95 173
16739.18 175
16740.40 161
16741.62 187
16742.84 180
16744.07 188
16745.29 163
16746.51 132
16747.74 158
16748.96 170
16750.18 198
16751.41 200
16752.63 177
16753.85 190
16755.08 215
16756.30 168
16757.52 189
16758.75 177
16759.97 174
16761.19 191
16762.42 175
16763.64 174
16764.86 152
16766.09 172
16767.31 176
16768.54 167
16769.76 167
16770.98 136
16772.21 181
16773.43 159
16774.66 153
16775.88 180
16777.10 166
16778.33 165
16779.55 177
16780.78 184
16782.00 192
16783.22 162
16784.45 153
16785.67 178
16786.90 185
16788.12 158
16789.35 155
16790.57 172
16791.80 152
16793.02 177
16794.25 153
16795.47 156
16796.70 144
16797.92 152
16799.15 153
16800.37 154
16801.60 182
16802.82 195
16804.05 165
16805.27 161
16806.50 188
16807.72 141
16808.95 175
16810.17 153
16811.40 164
16812.62 160
16813.85 171
16815.07 175
16816.30 173
16817.53 166
16818.75 169
16819.98 154
16821.20 163
16822.43 160
16823.65 181
16824.88 187
16826.11 152
16827.33 153
16828.56 172
16829.78 175
16831.01 153
16832.24 179
16833.46 209
16834.69 193
16835.92 185
16837.14 173
16838.37 164
16839.60 178
16840.82 192
16842.05 162
16843.27 169
16844.50 179
16845.73 182
16846.96 180
16848.18 175
16849.41 143
16850.64 166
16851.86 163
16853.09 183
16854.32 186
16855.54 168
16856.77 172
16858.00 208
16859.22 184
16860.45 143
16861.68 177
16862.91 176
16864.13 180
16865.36 153
16866.59 178
16867.82 162
16869.04 146
16870.27 191
16871.50 209
16872.73 168
16873.95 156
16875.18 151
16876.41 176
16877.64 189
16878.87 182
16880.09 200
16881.32 186
16882.55 192
16883.78 172
16885.01 175
16886.23 161
16887.46 214
16888.69 184
16889.92 195
16891.15 188
16892.38 195
16893.60 171
16894.83 188
16896.06 157
16897.29 173
16898.52 179
16899.75 211
16900.98 191
16902.20 185
16903.43 216
16904.66 177
16905.89 192
16907.12 169
16908.35 196
16909.58 159
16910.81 177
16912.04 199
16913.26 194
16914.49 194
16915.72 185
16916.95 195
16918.18 185
16919.41 183
16920.64 189
16921.87 183
16923.10 191
16924.33 182
16925.56 197
16926.79 230
16928.02 185
16929.25 196
16930.48 169
16931.71 183
16932.94 184
16934.17 188
16935.40 165
16936.63 147
16937.86 202
16939.09 189
16940.32 207
16941.55 201
16942.78 175
16944.01 212
16945.24 198
16946.47 171
16947.70 170
16948.93 185
16950.16 205
16951.39 183
16952.62 204
16953.85 171
16955.08 163
16956.31 172
16957.54 153
16958.77 149
16960.01 138
16961.24 199
16962.47 163
16963.70 171
16964.93 186
16966.16 172
16967.39 179
16968.62 152
16969.85 166
16971.08 181
16972.32 171
16973.55 187
16974.78 184
16976.01 160
16977.24 150
16978.47 174
16979.70 188
16980.94 162
16982.17 217
16983.40 195
16984.63 177
16985.86 194
16987.10 190
16988.33 216
16989.56 176
16990.79 180
16992.02 180
16993.26 177
16994.49 178
16995.72 153
16996.95 145
16998.18 152
16999.42 153
17000.65 174
17001.88 171
17003.11 179
17004.35 162
17005.58 148
17006.81 171
17008.04 177
17009.28 150
17010.51 148
17011.74 175
17012.97 152
17014.21 165
17015.44 171
17016.67 151
17017.91 145
17019.14 162
17020.37 155
17021.60 153
17022.84 151
17024.07 175
17025.30 164
17026.54 178
17027.77 196
17029.00 144
17030.24 182
17031.47 210
17032.70 180
17033.94 146
17035.17 176
17036.41 196
17037.64 197
17038.87 149
17040.11 164
17041.34 173
17042.57 183
17043.81 187
17045.04 171
17046.28 158
17047.51 161
17048.74 211
17049.98 171
17051.21 169
17052.45 159
17053.68 182
17054.92 184
17056.15 183
17057.38 166
17058.62 187
17059.85 180
17061.09 199
17062.32 165
17063.56 186
17064.79 184
17066.03 189
17067.26 187
17068.50 146
17069.73 171
17070.97 160
17072.20 173
17073.44 172
17074.67 180
17075.91 193
17077.14 182
17078.38 168
17079.61 167
17080.85 152
17082.08 173
17083.32 181
17084.55 181
17085.79 196
17087.02 194
17088.26 164
17089.49 170
17090.73 160
17091.97 155
17093.20 158
17094.44 169
17095.67 169
17096.91 139
17098.14 171
17099.38 156
17100.62 189
17101.85 186
17103.09 183
17104.32 169
17105.56 189
17106.80 176
17108.03 136
17109.27 199
17110.51 181
17111.74 170
17112.98 164
17114.21 178
17115.45 177
17116.69 176
17117.92 206
17119.16 174
17120.40 168
17121.63 203
17122.87 173
17124.11 164
17125.34 190
17126.58 163
17127.82 181
17129.06 180
17130.29 187
17131.53 161
17132.77 183
17134.00 175
17135.24 170
17136.48 157
17137.72 150
17138.95 171
17140.19 179
17141.43 172
17142.67 184
17143.90 197
17145.14 177
17146.38 173
17147.62 172
17148.85 181
17150.09 198
17151.33 173
17152.57 168
17153.80 168
17155.04 188
17156.28 187
17157.52 175
17158.76 200
17159.99 188
17161.23 157
17162.47 175
17163.71 170
17164.95 172
17166.19 162
17167.42 198
17168.66 174
17169.90 164
17171.14 175
17172.38 184
17173.62 191
17174.86 131
17176.09 163
17177.33 190
17178.57 161
17179.81 162
17181.05 151
17182.29 164
17183.53 172
17184.77 206
17186.01 180
17187.24 166
17188.48 169
17189.72 187
17190.96 191
17192.20 141
17193.44 169
17194.68 155
17195.92 173
17197.16 171
17198.40 152
17199.64 167
17200.88 172
17202.12 175
17203.36 162
17204.60 174
17205.84 183
17207.08 177
17208.32 150
17209.56 168
17210.80 145
17212.04 148
17213.28 166
17214.52 173
17215.76 187
17217.00 172
17218.24 160
17219.48 165
17220.72 182
17221.96 152
17223.20 167
17224.44 143
17225.68 173
17226.92 175
17228.16 177
17229.40 177
17230.64 185
17231.88 171
17233.12 178
17234.36 160
17235.60 170
17236.85 171
17238.09 162
17239.33 180
17240.57 156
17241.81 155
17243.05 174
17244.29 174
17245.53 160
17246.77 181
17248.02 147
17249.26 171
17250.50 193
17251.74 198
17252.98 174
17254.22 184
17255.46 168
17256.71 159
17257.95 160
17259.19 173
17260.43 166
17261.67 150
17262.91 156
17264.16 152
17265.40 144
17266.64 144
17267.88 165
17269.12 149
17270.37 153
17271.61 173
17272.85 163
17274.09 173
17275.34 147
17276.58 170
17277.82 177
17279.06 189
17280.30 140
17281.55 156
17282.79 147
17284.03 190
17285.27 168
17286.52 165
17287.76 164
17289.00 181
17290.25 170
17291.49 146
17292.73 156
17293.97 172
17295.22 138
17296.46 167
17297.70 171
17298.95 155
17300.19 158
17301.43 148
17302.68 144
17303.92 158
17305.16 161
17306.41 149
17307.65 149
17308.89 189
17310.14 172
17311.38 165
17312.62 170
17313.87 152
17315.11 162
17316.36 161
17317.60 191
17318.84 152
17320.09 149
17321.33 170
17322.58 191
17323.82 175
17325.06 184
17326.31 150
17327.55 178
17328.80 178
17330.04 168
17331.28 170
17332.53 123
17333.77 146
17335.02 145
17336.26 145
17337.51 142
17338.75 140
17340.00 167
17341.24 176
17342.48 149
17343.73 162
17344.97 164
17346.22 142
17347.46 147
17348.71 158
17349.95 168
17351.20 187
17352.44 154
17353.69 151
17354.93 156
17356.18 137
17357.42 138
17358.67 167
17359.92 156
17361.16 135
17362.41 177
17363.65 170
17364.90 131
17366.14 156
17367.39 162
17368.63 198
17369.88 158
17371.13 158
17372.37 155
17373.62 154
17374.86 135
17376.11 159
17377.35 179
17378.60 149
17379.85 171
17381.09 139
17382.34 148
17383.59 170
17384.83 153
17386.08 178
17387.32 168
17388.57 148
17389.82 181
17391.06 168
17392.31 166
17393.56 150
17394.80 167
17396.05 157
17397.30 146
17398.54 131
17399.79 142
17401.04 158
17402.28 151
17403.53 133
17404.78 151
17406.02 156
17407.27 140
17408.52 156
17409.77 137
17411.01 143
17412.26 135
17413.51 143
17414.75 152
17416.00 173
17417.25 160
17418.50 164
17419.74 198
17420.99 170
17422.24 172
17423.49 168
17424.73 183
17425.98 191
17427.23 144
17428.48 141
17429.73 152
17430.97 170
17432.22 140
17433.47 139
17434.72 149
17435.97 160
17437.21 148
17438.46 185
17439.71 186
17440.96 175
17442.21 152
17443.45 178
17444.70 149
17445.95 147
17447.20 175
17448.45 159
17449.70 168
17450.95 174
17452.19 166
17453.44 152
17454.69 142
17455.94 138
17457.19 168
17458.44 140
17459.69 167
17460.94 169
17462.19 174
17463.43 158
17464.68 151
17465.93 163
17467.18 162
17468.43 164
17469.68 158
17470.93 163
17472.18 146
17473.43 128
17474.68 147
17475.93 189
17477.18 157
17478.43 162
17479.68 165
17480.93 171
17482.18 155
17483.43 155
17484.68 173
17485.93 184
17487.17 168
17488.42 161
17489.67 170
17490.92 152
17492.18 156
17493.43 147
17494.68 150
17495.93 166
17497.18 162
17498.43 145
17499.68 159
17500.93 148
17502.18 138
17503.43 137
17504.68 144
17505.93 151
17507.18 149
17508.43 169
17509.68 159
17510.93 158
17512.18 176
17513.43 167
17514.68 150
17515.94 176
17517.19 171
17518.44 137
17519.69 149
17520.94 172
17522.19 162
17523.44 168
17524.69 196
17525.94 175
17527.20 147
17528.45 144
17529.70 165
17530.95 163
17532.20 148
17533.45 157
17534.70 161
17535.96 185
17537.21 172
17538.46 147
17539.71 162
17540.96 171
17542.22 205
17543.47 156
17544.72 177
17545.97 171
17547.22 155
17548.48 160
17549.73 163
17550.98 150
17552.23 168
17553.48 173
17554.74 159
17555.99 206
17557.24 158
17558.49 142
17559.75 177
17561.00 165
17562.25 157
17563.50 157
17564.76 170
17566.01 166
17567.26 151
17568.52 168
17569.77 177
17571.02 172
17572.27 161
17573.53 159
17574.78 165
17576.03 162
17577.29 161
17578.54 163
17579.79 159
17581.05 176
17582.30 147
17583.55 162
17584.81 185
17586.06 206
17587.31 165
17588.57 171
17589.82 160
17591.07 174
17592.33 193
17593.58 194
17594.83 200
17596.09 171
17597.34 177
17598.60 168
17599.85 178
17601.10 191
17602.36 163
17603.61 147
17604.87 133
17606.12 163
17607.37 161
17608.63 171
17609.88 172
17611.14 154
17612.39 179
17613.65 166
17614.90 137
17616.16 160
17617.41 137
17618.66 143
17619.92 157
17621.17 176
17622.43 176
17623.68 149
17624.94 133
17626.19 140
17627.45 189
17628.70 156
17629.96 176
17631.21 166
17632.47 162
17633.72 156
17634.98 194
17636.23 170
17637.49 162
17638.74 173
17640.00 177
17641.26 156
17642.51 134
17643.77 154
17645.02 170
17646.28 152
17647.53 150
17648.79 176
17650.04 171
17651.30 193
17652.56 170
17653.81 144
17655.07 177
17656.32 133
17657.58 158
17658.84 146
17660.09 141
17661.35 160
17662.60 139
17663.86 150
17665.12 168
17666.37 164
17667.63 162
17668.89 170
17670.14 163
17671.40 160
17672.66 136
17673.91 130
17675.17 140
17676.43 165
17677.68 143
17678.94 133
17680.20 142
17681.45 167
17682.71 138
17683.97 155
17685.22 161
17686.48 155
17687.74 149
17688.99 175
17690.25 157
17691.51 154
17692.77 162
17694.02 172
17695.28 148
17696.54 126
17697.80 148
17699.05 152
17700.31 164
17701.57 161
17702.83 160
17704.08 151
17705.34 134
17706.60 148
17707.86 126
17709.11 161
17710.37 168
17711.63 171
17712.89 182
17714.15 156
17715.40 156
17716.66 135
17717.92 130
17719.18 164
17720.44 150
17721.70 185
17722.95 169
17724.21 173
17725.47 159
17726.73 165
17727.99 132
17729.25 173
17730.51 188
17731.76 147
17733.02 147
17734.28 168
17735.54 146
17736.80 167
17738.06 167
17739.32 159
17740.58 147
17741.83 161
17743.09 145
17744.35 141
17745.61 159
17746.87 158
17748.13 147
17749.39 163
17750.65 178
17751.91 156
17753.17 176
17754.43 151
17755.69 164
17756.95 150
17758.21 162
17759.47 172
17760.73 172
17761.98 165
17763.24 158
17764.50 130
17765.76 152
17767.02 162
17768.28 143
17769.54 159
17770.80 167
17772.06 149
17773.32 174
17774.58 172
17775.84 149
17777.11 146
17778.37 166
17779.63 135
17780.89 139
17782.15 172
17783.41 172
17784.67 169
17785.93 160
17787.19 157
17788.45 186
17789.71 148
17790.97 133
17792.23 113
17793.49 115
17794.75 179
17796.01 130
17797.28 147
17798.54 144
17799.80 160
17801.06 170
17802.32 155
17803.58 133
17804.84 144
17806.10 152
17807.37 161
17808.63 140
17809.89 176
17811.15 149
17812.41 139
17813.67 148
17814.93 158
17816.20 149
17817.46 141
17818.72 144
17819.98 171
17821.24 159
17822.50 148
17823.77 177
17825.03 157
17826.29 152
17827.55 145
17828.81 182
17830.08 155
17831.34 164
17832.60 150
17833.86 164
17835.13 139
17836.39 162
17837.65 168
17838.91 153
17840.18 151
17841.44 169
17842.70 157
17843.96 131
17845.23 170
17846.49 177
17847.75 182
17849.01 152
17850.28 155
17851.54 174
17852.80 148
17854.07 185
17855.33 177
17856.59 177
17857.86 198
17859.12 186
17860.38 162
17861.65 163
17862.91 176
17864.17 150
17865.44 143
17866.70 149
17867.96 174
17869.23 170
17870.49 150
17871.75 154
17873.02 146
17874.28 167
17875.54 153
17876.81 141
17878.07 163
17879.34 138
17880.60 136
17881.86 162
17883.13 168
17884.39 147
17885.66 154
17886.92 149
17888.18 169
17889.45 182
17890.71 144
17891.98 178
17893.24 190
17894.51 190
17895.77 169
17897.04 155
17898.30 153
17899.56 142
17900.83 161
17902.09 145
17903.36 147
17904.62 176
17905.89 168
17907.15 148
17908.42 159
17909.68 129
17910.95 146
17912.21 169
17913.48 156
17914.74 145
17916.01 137
17917.27 136
17918.54 153
17919.80 152
17921.07 148
17922.34 162
17923.60 138
17924.87 144
17926.13 152
17927.40 134
17928.66 159
17929.93 132
17931.19 170
17932.46 136
17933.73 151
17934.99 172
17936.26 160
17937.52 174
17938.79 154
17940.06 175
17941.32 167
17942.59 152
17943.85 153
17945.12 151
17946.39 174
17947.65 151
17948.92 165
17950.19 159
17951.45 140
17952.72 162
17953.99 182
17955.25 154
17956.52 146
17957.79 140
17959.05 148
17960.32 148
17961.59 145
17962.85 140
17964.12 154
17965.39 146
17966.65 166
17967.92 151
17969.19 153
17970.45 141
17971.72 144
17972.99 140
17974.26 149
17975.52 176
17976.79 166
17978.06 168
17979.33 132
17980.59 158
17981.86 120
17983.13 128
17984.40 145
17985.66 152
17986.93 126
17988.20 163
17989.47 147
17990.73 155
17992.00 161
17993.27 146
17994.54 159
17995.81 155
17997.07 159
17998.34 157
17999.61 152
18000.88 135
18002.15 129
18003.42 138
18004.68 139
18005.95 153
18007.22 158
18008.49 156
18009.76 155
18011.03 150
18012.30 140
18013.56 155
18014.83 163
18016.10 135
18017.37 142
18018.64 156
18019.91 168
18021.18 151
18022.45 143
18023.71 146
18024.98 180
18026.25 168
18027.52 126
18028.79 136
18030.06 159
18031.33 154
18032.60 190
18033.87 183
18035.14 125
18036.41 151
18037.68 171
18038.95 140
18040.22 169
18041.49 139
18042.76 149
18044.02 127
18045.29 129
18046.56 132
18047.83 160
18049.10 162
18050.37 172
18051.64 143
18052.91 168
18054.18 156
18055.45 175
18056.72 166
18057.99 147
18059.27 150
18060.54 147
18061.81 157
18063.08 150
18064.35 143
18065.62 164
18066.89 162
18068.16 172
18069.43 143
18070.70 152
18071.97 157
18073.24 178
18074.51 195
18075.78 140
18077.05 154
18078.32 156
18079.60 140
18080.87 159
18082.14 142
18083.41 162
18084.68 177
18085.95 153
18087.22 147
18088.49 138
18089.77 172
18091.04 163
18092.31 155
18093.58 155
18094.85 151
18096.12 162
18097.39 139
18098.67 135
18099.94 140
18101.21 161
18102.48 165
18103.75 165
18105.02 142
18106.30 158
18107.57 154
18108.84 156
18110.11 158
18111.38 148
18112.66 162
18113.93 174
18115.20 166
18116.47 161
18117.75 149
18119.02 152
18120.29 130
18121.56 148
18122.84 147
18124.11 159
18125.38 142
18126.65 145
18127.93 145
18129.20 140
18130.47 148
18131.74 154
18133.02 158
18134.29 150
18135.56 178
18136.84 181
18138.11 157
18139.38 145
18140.66 160
18141.93 176
18143.20 178
18144.48 153
18145.75 115
18147.02 146
18148.30 186
18149.57 156
18150.84 137
18152.12 177
18153.39 165
18154.66 157
18155.94 158
18157.21 192
18158.48 170
18159.76 185
18161.03 180
18162.31 160
18163.58 149
18164.85 152
18166.13 167
18167.40 168
18168.68 153
18169.95 165
18171.22 164
18172.50 163
18173.77 151
18175.05 133
18176.32 163
18177.60 158
18178.87 154
18180.15 144
18181.42 164
18182.69 162
18183.97 148
18185.24 152
18186.52 124
18187.79 171
18189.07 171
18190.34 165
18191.62 150
18192.89 152
18194.17 163
18195.44 177
18196.72 171
18197.99 153
18199.27 169
18200.54 151
18201.82 158
18203.09 155
18204.37 171
18205.65 171
18206.92 144
18208.20 154
18209.47 146
18210.75 150
18212.02 159
18213.30 150
18214.57 140
18215.85 167
18217.13 167
18218.40 168
18219.68 155
18220.95 136
18222.23 169
18223.51 187
18224.78 136
18226.06 138
18227.33 147
18228.61 170
18229.89 167
18231.16 171
18232.44 167
18233.72 174
18234.99 179
18236.27 174
18237.55 140
18238.82 132
18240.10 151
18241.38 150
18242.65 149
18243.93 169
18245.21 148
18246.48 162
18247.76 164
18249.04 114
18250.31 126
18251.59 114
18252.87 176
18254.15 166
18255.42 174
18256.70 198
18257.98 157
18259.25 135
18260.53 158
18261.81 143
18263.09 142
18264.36 200
18265.64 172
18266.92 148
18268.20 138
18269.47 140
18270.75 162
18272.03 150
18273.31 127
18274.59 126
18275.86 150
18277.14 153
18278.42 138
18279.70 162
18280.98 153
18282.25 135
18283.53 172
18284.81 148
18286.09 154
18287.37 140
18288.64 138
18289.92 149
18291.20 149
18292.48 161
18293.76 159
18295.04 166
18296.32 164
18297.59 151
18298.87 138
18300.15 173
18301.43 159
18302.71 212
18303.99 180
18305.27 172
18306.55 177
18307.83 141
18309.10 147
18310.38 163
18311.66 192
18312.94 154
18314.22 152
18315.50 145
18316.78 148
18318.06 150
18319.34 154
18320.62 162
18321.90 151
18323.18 160
18324.46 146
18325.74 150
18327.02 154
18328.30 155
18329.58 163
18330.86 166
18332.14 164
18333.41 163
18334.69 139
18335.97 123
18337.25 135
18338.54 136
18339.82 170
18341.10 154
18342.38 158
18343.66 166
18344.94 149
18346.22 165
18347.50 157
18348.78 191
18350.06 156
18351.34 162
18352.62 152
18353.90 152
18355.18 162
18356.46 175
18357.74 144
18359.02 162
18360.30 158
18361.58 139
18362.87 154
18364.15 163
18365.43 160
18366.71 137
18367.99 151
18369.27 143
18370.55 142
18371.83 165
18373.11 196
18374.40 138
18375.68 136
18376.96 167
18378.24 132
18379.52 140
18380.80 142
18382.08 139
18383.37 134
18384.65 138
18385.93 138
18387.21 167
18388.49 146
18389.78 162
18391.06 165
18392.34 160
18393.62 155
18394.90 165
18396.19 162
18397.47 146
18398.75 163
18400.03 146
18401.31 147
18402.60 154
18403.88 139
18405.16 151
18406.44 148
18407.73 156
18409.01 174
18410.29 177
18411.57 170
18412.86 170
18414.14 137
18415.42 134
18416.71 144
18417.99 153
18419.27 166
18420.55 159
18421.84 172
18423.12 166
18424.40 157
18425.69 130
18426.97 144
18428.25 162
18429.54 152
18430.82 155
18432.10 173
18433.39 168
18434.67 184
18435.95 151
18437.24 152
18438.52 165
18439.80 159
18441.09 176
18442.37 174
18443.66 157
18444.94 159
18446.22 157
18447.51 155
18448.79 146
18450.08 143
18451.36 165
18452.64 136
18453.93 142
18455.21 149
18456.50 168
18457.78 164
18459.06 173
18460.35 149
18461.63 166
18462.92 162
18464.20 152
18465.49 183
18466.77 175
18468.06 121
18469.34 162
18470.63 178
18471.91 182
18473.19 190
18474.48 194
18475.76 144
18477.05 157
18478.33 162
18479.62 180
18480.90 151
18482.19 124
18483.47 158
18484.76 158
18486.05 166
18487.33 161
18488.62 147
18489.90 139
18491.19 172
18492.47 150
18493.76 161
18495.04 176
18496.33 157
18497.61 173
18498.90 130
18500.19 140
18501.47 162
18502.76 178
18504.04 160
18505.33 158
18506.62 170
18507.90 178
18509.19 151
18510.47 159
18511.76 145
18513.05 157
18514.33 154
18515.62 139
18516.90 128
18518.19 138
18519.48 168
18520.76 148
18522.05 167
18523.34 133
18524.62 138
18525.91 142
18527.20 131
18528.48 147
18529.77 182
18531.06 164
18532.34 178
18533.63 150
18534.92 150
18536.21 147
18537.49 147
18538.78 169
18540.07 171
18541.35 137
18542.64 146
18543.93 151
18545.22 134
18546.50 129
18547.79 153
18549.08 153
18550.37 126
18551.65 152
18552.94 121
18554.23 162
18555.52 153
18556.80 137
18558.09 144
18559.38 139
18560.67 142
18561.95 179
18563.24 149
18564.53 150
18565.82 163
18567.11 148
18568.39 162
18569.68 139
18570.97 135
18572.26 148
18573.55 152
18574.84 128
18576.12 162
18577.41 134
18578.70 139
18579.99 160
18581.28 156
18582.57 150
18583.86 150
18585.14 186
18586.43 163
18587.72 174
18589.01 156
18590.30 163
18591.59 148
18592.88 157
18594.17 157
18595.46 149
18596.74 151
18598.03 156
18599.32 170
18600.61 160
18601.90 170
18603.19 144
18604.48 172
18605.77 148
18607.06 158
18608.35 160
18609.64 170
18610.93 160
18612.22 163
18613.51 188
18614.80 137
18616.09 156
18617.38 170
18618.67 176
18619.96 136
18621.25 145
18622.54 168
18623.83 169
18625.12 149
18626.41 141
18627.70 164
18628.99 181
18630.28 158
18631.57 158
18632.86 164
18634.15 136
18635.44 175
18636.73 190
18638.02 158
18639.31 165
18640.60 152
18641.89 152
18643.18 159
18644.47 174
18645.76 151
18647.06 151
18648.35 149
18649.64 132
18650.93 174
18652.22 177
18653.51 147
18654.80 163
18656.09 175
18657.38 151
18658.68 182
18659.97 169
18661.26 150
18662.55 191
18663.84 194
18665.13 169
18666.42 167
18667.72 170
18669.01 165
18670.30 157
18671.59 157
18672.88 162
18674.17 149
18675.47 167
18676.76 161
18678.05 178
18679.34 168
18680.63 149
18681.93 189
18683.22 183
18684.51 154
18685.80 158
18687.09 164
18688.39 148
18689.68 171
18690.97 164
18692.26 170
18693.56 187
18694.85 160
18696.14 160
18697.43 149
18698.73 155
18700.02 165
18701.31 165
18702.60 138
18703.90 149
18705.19 154
18706.48 159
18707.78 136
18709.07 153
18710.36 158
18711.66 143
18712.95 152
18714.24 131
18715.54 147
18716.83 166
18718.12 150
18719.42 116
18720.71 143
18722.00 148
18723.30 168
18724.59 131
18725.88 144
18727.18 145
18728.47 183
18729.76 157
18731.06 152
18732.35 139
18733.65 140
18734.94 162
18736.23 165
18737.53 152
18738.82 157
18740.12 137
18741.41 150
18742.70 167
18744.00 149
18745.29 140
18746.59 152
18747.88 156
18749.18 139
18750.47 141
18751.76 139
18753.06 171
18754.35 172
18755.65 155
18756.94 144
18758.24 168
18759.53 175
18760.83 148
18762.12 135
18763.42 118
18764.71 140
18766.01 150
18767.30 150
18768.60 140
18769.89 152
18771.19 167
18772.48 194
18773.78 135
18775.07 120
18776.37 125
18777.66 141
18778.96 148
18780.25 157
18781.55 166
18782.85 163
18784.14 164
18785.44 156
18786.73 161
18788.03 176
18789.32 161
18790.62 146
18791.92 147
18793.21 162
18794.51 145
18795.80 184
18797.10 161
18798.40 150
18799.69 161
18800.99 178
18802.28 178
18803.58 185
18804.88 161
18806.17 139
18807.47 167
18808.77 168
18810.06 170
18811.36 142
18812.66 139
18813.95 169
18815.25 142
18816.55 148
18817.84 176
18819.14 147
18820.44 164
18821.73 155
18823.03 143
18824.33 129
18825.62 158
18826.92 170
18828.22 143
18829.52 169
18830.81 179
18832.11 132
18833.41 140
18834.71 159
18836.00 176
18837.30 160
18838.60 145
18839.90 149
18841.19 163
18842.49 158
18843.79 173
18845.09 157
18846.38 173
18847.68 135
18848.98 156
18850.28 158
18851.58 137
18852.87 140
18854.17 162
18855.47 147
18856.77 149
18858.07 153
18859.36 130
18860.66 138
18861.96 149
18863.26 149
18864.56 150
18865.86 154
18867.15 134
18868.45 170
18869.75 145
18871.05 162
18872.35 171
18873.65 144
18874.95 142
18876.24 155
18877.54 159
18878.84 141
18880.14 137
18881.44 152
18882.74 146
18884.04 163
18885.34 157
18886.64 151
18887.94 157
18889.24 151
18890.53 146
18891.83 152
18893.13 143
18894.43 178
18895.73 160
18897.03 144
18898.33 169
18899.63 154
18900.93 176
18902.23 148
18903.53 150
18904.83 166
18906.13 153
18907.43 135
18908.73 141
18910.03 112
18911.33 118
18912.63 143
18913.93 156
18915.23 156
18916.53 139
18917.83 138
18919.13 157
18920.43 134
18921.73 152
18923.03 143
18924.33 162
18925.63 164
18926.93 160
18928.23 156
18929.53 144
18930.84 138
18932.14 137
18933.44 148
18934.74 161
18936.04 144
18937.34 128
18938.64 153
18939.94 162
18941.24 177
18942.54 160
18943.84 153
18945.15 150
18946.45 162
18947.75 143
18949.05 122
18950.35 129
18951.65 176
18952.95 189
18954.26 160
18955.56 112
18956.86 141
18958.16 138
18959.46 180
18960.76 182
18962.07 146
18963.37 138
18964.67 139
18965.97 157
18967.27 160
18968.57 129
18969.88 140
18971.18 145
18972.48 165
18973.78 134
18975.09 149
18976.39 162
18977.69 172
18978.99 158
18980.29 132
18981.60 137
18982.90 195
18984.20 176
18985.50 160
18986.81 123
18988.11 142
18989.41 140
18990.72 138
18992.02 154
18993.32 141
18994.62 141
18995.93 141
18997.23 169
18998.53 166
18999.84 139
19001.14 155
19002.44 159
19003.75 120
19005.05 143
19006.35 154
19007.66 147
19008.96 152
19010.26 154
19011.57 117
19012.87 156
19014.17 180
19015.48 188
19016.78 133
19018.08 144
19019.39 150
19020.69 138
19021.99 128
19023.30 145
19024.60 147
19025.91 140
19027.21 145
19028.51 146
19029.82 150
19031.12 143
19032.43 187
19033.73 161
19035.04 156
19036.34 137
19037.64 171
19038.95 172
19040.25 157
19041.56 166
19042.86 131
19044.17 130
19045.47 140
19046.78 150
19048.08 121
19049.39 141
19050.69 163
19052.00 127
19053.30 130
19054.61 148
19055.91 167
19057.22 154
19058.52 160
19059.83 164
19061.13 159
19062.44 146
19063.74 154
19065.05 133
19066.35 127
19067.66 138
19068.96 145
19070.27 128
19071.57 155
19072.88 149
19074.18 142
19075.49 157
19076.80 145
19078.10 135
19079.41 138
19080.71 167
19082.02 166
19083.33 159
19084.63 136
19085.94 127
19087.24 164
19088.55 166
19089.86 150
19091.16 122
19092.47 128
19093.77 152
19095.08 193
19096.39 148
19097.69 142
19099.00 149
19100.31 141
19101.61 153
19102.92 148
19104.23 125
19105.53 155
19106.84 150
19108.15 141
19109.45 129
19110.76 135
19112.07 140
19113.37 132
19114.68 116
19115.99 130
19117.30 148
19118.60 141
19119.91 152
19121.22 148
19122.52 171
19123.83 127
19125.14 117
19126.45 142
19127.75 134
19129.06 154
19130.37 152
19131.68 144
19132.98 140
19134.29 135
19135.60 146
19136.91 145
19138.22 148
19139.52 163
19140.83 150
19142.14 155
19143.45 136
19144.76 142
19146.06 182
19147.37 177
19148.68 156
19149.99 156
19151.30 156
19152.60 174
19153.91 145
19155.22 151
19156.53 137
19157.84 137
19159.15 176
19160.46 135
19161.76 129
19163.07 154
19164.38 169
19165.69 143
19167.00 148
19168.31 140
19169.62 151
19170.93 163
19172.23 157
19173.54 136
19174.85 150
19176.16 148
19177.47 138
19178.78 151
19180.09 155
19181.40 159
19182.71 170
19184.02 150
19185.33 144
19186.64 138
19187.95 137
19189.26 137
19190.57 142
19191.87 157
19193.18 162
19194.49 134
19195.80 124
19197.11 127
19198.42 137
19199.73 137
19201.04 168
19202.35 165
19203.66 130
19204.97 148
19206.28 158
19207.59 145
19208.90 150
19210.21 120
19211.53 132
19212.84 145
19214.15 154
19215.46 141
19216.77 142
19218.08 158
19219.39 153
19220.70 142
19222.01 155
19223.32 115
19224.63 148
19225.94 138
19227.25 145
19228.56 160
19229.87 147
19231.19 173
19232.50 149
19233.81 171
19235.12 129
19236.43 143
19237.74 142
19239.05 146
19240.36 131
19241.68 163
19242.99 136
19244.30 126
19245.61 145
19246.92 143
19248.23 149
19249.54 121
19250.86 128
19252.17 139
19253.48 132
19254.79 142
19256.10 142
19257.42 126
19258.73 145
19260.04 155
19261.35 142
19262.66 122
19263.98 140
19265.29 166
19266.60 143
19267.91 170
19269.22 160
19270.54 155
19271.85 136
19273.16 139
19274.47 122
19275.79 154
19277.10 129
19278.41 135
19279.72 146
19281.04 141
19282.35 137
19283.66 142
19284.98 130
19286.29 128
19287.60 113
19288.91 144
19290.23 154
19291.54 154
19292.85 154
19294.17 152
19295.48 134
19296.79 152
19298.11 150
19299.42 151
19300.73 149
19302.05 151
19303.36 185
19304.67 146
19305.99 139
19307.30 150
19308.61 148
19309.93 174
19311.24 141
19312.56 148
19313.87 158
19315.18 156
19316.50 129
19317.81 159
19319.13 138
19320.44 158
19321.75 135
19323.07 136
19324.38 132
19325.70 136
19327.01 139
19328.32 162
19329.64 180
19330.95 134
19332.27 162
19333.58 148
19334.90 150
19336.21 143
19337.53 143
19338.84 134
19340.16 147
19341.47 151
19342.79 120
19344.10 128
19345.42 111
19346.73 140
19348.05 150
19349.36 146
19350.68 132
19351.99 139
19353.31 122
19354.62 141
19355.94 154
19357.25 137
19358.57 163
19359.88 180
19361.20 148
19362.51 134
19363.83 134
19365.14 144
19366.46 140
19367.78 123
19369.09 145
19370.41 132
19371.72 135
19373.04 161
19374.35 195
19375.67 156
19376.99 145
19378.30 158
19379.62 173
19380.93 164
19382.25 153
19383.57 143
19384.88 133
19386.20 140
19387.52 126
19388.83 134
19390.15 127
19391.47 179
19392.78 140
19394.10 108
19395.42 111
19396.73 154
19398.05 145
19399.37 141
19400.68 111
19402.00 122
19403.32 140
19404.63 130
19405.95 131
19407.27 108
19408.58 126
19409.90 147
19411.22 160
19412.54 137
19413.85 158
19415.17 130
19416.49 150
19417.80 136
19419.12 149
19420.44 158
19421.76 136
19423.07 134
19424.39 120
19425.71 128
19427.03 133
19428.35 160
19429.66 150
19430.98 144
19432.30 152
19433.62 151
19434.93 162
19436.25 153
19437.57 153
19438.89 155
19440.21 148
19441.53 152
19442.84 176
19444.16 143
19445.48 138
19446.80 132
19448.12 148
19449.44 159
19450.75 141
19452.07 130
19453.39 150
19454.71 161
19456.03 130
19457.35 123
19458.67 158
19459.98 144
19461.30 167
19462.62 173
19463.94 175
19465.26 176
19466.58 156
19467.90 156
19469.22 153
19470.54 145
19471.86 160
19473.18 153
19474.49 148
19475.81 131
19477.13 137
19478.45 126
19479.77 163
19481.09 149
19482.41 164
19483.73 137
19485.05 163
19486.37 154
19487.69 138
19489.01 148
19490.33 135
19491.65 116
19492.97 146
19494.29 144
19495.61 163
19496.93 154
19498.25 144
19499.57 138
19500.89 149
19502.21 148
19503.53 124
19504.85 145
19506.17 142
19507.49 134
19508.81 131
19510.13 149
19511.45 138
19512.77 143
19514.09 170
19515.42 143
19516.74 155
19518.06 106
19519.38 132
19520.70 133
19522.02 136
19523.34 147
19524.66 175
19525.98 162
19527.30 139
19528.62 143
19529.95 134
19531.27 135
19532.59 143
19533.91 156
19535.23 162
19536.55 156
19537.87 132
19539.20 140
19540.52 142
19541.84 138
19543.16 143
19544.48 140
19545.80 138
19547.13 127
19548.45 166
19549.77 128
19551.09 137
19552.41 135
19553.74 134
19555.06 138
19556.38 147
19557.70 146
19559.02 132
19560.35 143
19561.67 145
19562.99 148
19564.31 139
19565.64 140
19566.96 150
19568.28 159
19569.60 127
19570.93 131
19572.25 142
19573.57 146
19574.89 181
19576.22 151
19577.54 122
19578.86 155
19580.18 172
19581.51 170
19582.83 135
19584.15 151
19585.48 180
19586.80 150
19588.12 149
19589.45 121
19590.77 142
19592.09 114
19593.42 128
19594.74 144
19596.06 146
19597.39 128
19598.71 128
19600.03 126
19601.36 108
19602.68 135
19604.00 137
19605.33 168
19606.65 147
19607.98 138
19609.30 143
19610.62 148
19611.95 168
19613.27 139
19614.60 138
19615.92 135
19617.24 120
19618.57 138
19619.89 113
19621.22 136
19622.54 157
19623.87 147
19625.19 123
19626.51 130
19627.84 129
19629.16 130
19630.49 121
19631.81 157
19633.14 153
19634.46 159
19635.79 153
19637.11 158
19638.44 139
19639.76 145
19641.09 158
19642.41 144
19643.74 167
19645.06 139
19646.39 138
19647.71 165
19649.04 142
19650.36 146
19651.69 156
19653.01 146
19654.34 150
19655.66 160
19656.99 128
19658.32 156
19659.64 138
19660.97 139
19662.29 117
19663.62 139
19664.94 135
19666.27 151
19667.60 148
19668.92 137
19670.25 132
19671.57 151
19672.90 130
19674.23 134
19675.55 142
19676.88 130
19678.20 137
19679.53 136
19680.86 127
19682.18 145
19683.51 136
19684.84 121
19686.16 147
19687.49 167
19688.82 152
19690.14 139
19691.47 140
19692.80 142
19694.12 141
19695.45 156
19696.78 171
19698.10 170
19699.43 145
19700.76 157
19702.08 150
19703.41 146
19704.74 127
19706.07 129
19707.39 167
19708.72 164
19710.05 140
19711.37 128
19712.70 126
19714.03 133
19715.36 142
19716.68 133
19718.01 153
19719.34 177
19720.67 169
19721.99 129
19723.32 163
19724.65 152
19725.98 154
19727.31 140
19728.63 138
19729.96 153
19731.29 139
19732.62 152
19733.95 133
19735.27 137
19736.60 133
19737.93 153
19739.26 125
19740.59 155
19741.92 147
19743.24 136
19744.57 153
19745.90 152
19747.23 161
19748.56 149
19749.89 148
19751.22 130
19752.54 138
19753.87 149
19755.20 146
19756.53 129
19757.86 140
19759.19 118
19760.52 117
19761.85 158
19763.18 126
19764.50 135
19765.83 129
19767.16 145
19768.49 144
19769.82 148
19771.15 168
19772.48 130
19773.81 174
19775.14 142
19776.47 124
19777.80 144
19779.13 143
19780.46 131
19781.79 133
19783.12 111
19784.45 135
19785.78 170
19787.11 113
19788.44 129
19789.77 119
19791.10 150
19792.43 142
19793.76 152
19795.09 124
19796.42 130
19797.75 166
19799.08 146
19800.41 147
19801.74 130
19803.07 158
19804.40 149
19805.73 132
19807.06 112
19808.39 136
19809.72 135
19811.05 166
19812.38 131
19813.71 138
19815.05 147
19816.38 144
19817.71 165
19819.04 130
19820.37 156
19821.70 138
19823.03 161
19824.36 123
19825.69 131
19827.03 126
19828.36 138
19829.69 160
19831.02 145
19832.35 149
19833.68 152
19835.01 160
19836.35 149
19837.68 122
19839.01 155
19840.34 142
19841.67 142
19843.00 146
19844.34 124
19845.67 132
19847.00 141
19848.33 152
19849.66 141
19851.00 141
19852.33 129
19853.66 115
19854.99 123
19856.32 125
19857.66 140
19858.99 144
19860.32 128
19861.65 127
19862.99 143
19864.32 131
19865.65 152
19866.98 123
19868.32 146
19869.65 134
19870.98 145
19872.31 132
19873.65 137
19874.98 144
19876.31 129
19877.65 133
19878.98 117
19880.31 136
19881.65 139
19882.98 139
19884.31 122
19885.64 141
19886.98 161
19888.31 129
19889.64 133
19890.98 132
19892.31 146
19893.64 162
19894.98 134
19896.31 121
19897.65 98
19898.98 143
19900.31 153
19901.65 121
19902.98 112
19904.31 174
19905.65 158
19906.98 127
19908.32 141
19909.65 124
19910.98 132
19912.32 137
19913.65 126
19914.99 119
19916.32 110
19917.66 137
19918.99 139
19920.32 119
19921.66 116
19922.99 148
19924.33 117
19925.66 132
19927.00 118
19928.33 138
19929.67 130
19931.00 130
19932.34 123
19933.67 108
19935.01 142
19936.34 132
19937.68 136
19939.01 148
19940.35 143
19941.68 152
19943.02 177
19944.35 168
19945.69 111
19947.02 117
19948.36 162
19949.69 147
19951.03 144
19952.36 143
19953.70 142
19955.03 164
19956.37 132
19957.71 117
19959.04 123
19960.38 152
19961.71 138
19963.05 146
19964.38 142
19965.72 154
19967.06 135
19968.39 142
19969.73 125
19971.06 152
19972.40 156
19973.74 130
19975.07 148
19976.41 122
19977.75 143
19979.08 174
19980.42 149
19981.75 108
19983.09 140
19984.43 136
19985.76 157
19987.10 132
19988.44 150
19989.77 144
19991.11 127
19992.45 138
19993.78 134
19995.12 141
19996.46 146
19997.80 148
19999.13 124
20000.47 125
20001.81 129
20003.14 147
20004.48 131
20005.82 156
20007.16 132
20008.49 134
20009.83 139
20011.17 133
20012.51 127
20013.84 135
20015.18 133
20016.52 142
20017.86 138
20019.19 127
20020.53 153
20021.87 137
20023.21 130
20024.55 135
20025.88 133
20027.22 126
20028.56 150
20029.90 167
20031.24 144
20032.57 124
20033.91 145
20035.25 133
20036.59 136
20037.93 115
20039.26 130
20040.60 145
20041.94 129
20043.28 150
20044.62 137
20045.96 139
20047.30 116
20048.63 148
20049.97 153
20051.31 142
20052.65 139
20053.99 126
20055.33 151
20056.67 157
20058.01 130
20059.35 133
20060.69 109
20062.02 152
20063.36 135
20064.70 116
20066.04 123
20067.38 117
20068.72 150
20070.06 144
20071.40 122
20072.74 117
20074.08 145
20075.42 149
20076.76 138
20078.10 139
20079.44 166
20080.78 184
20082.12 134
20083.46 135
20084.80 123
20086.14 150
20087.48 152
20088.82 134
20090.16 118
20091.50 108
20092.84 139
20094.18 173
20095.52 151
20096.86 127
20098.20 151
20099.54 162
20100.88 151
20102.22 123
20103.56 114
20104.90 142
20106.24 173
20107.58 144
20108.92 149
20110.26 163
20111.60 154
20112.95 131
20114.29 154
20115.63 137
20116.97 134
20118.31 150
20119.65 169
20120.99 127
20122.33 135
20123.67 111
20125.02 130
20126.36 120
20127.70 123
20129.04 132
20130.38 137
20131.72 133
20133.06 121
20134.41 133
20135.75 162
