# Supplementary material for: MALDI-TOF MS typing enables the classification of brewing yeasts of the genus Saccharomyces to major beer styles
Source: PLoS One. 2017 Aug 9;12(8):e0181694. doi: 10.1371/journal.pone.0181694 (PMC5549903; doi:10.1371/journal.pone.0181694)
Supplement: S10 File — The directory includes 90 raw files and was zipped to “.zip”; the folder has three strains with 30 spectra per strain; S1 Text explains the raw files with an example and Table 1 represents the yeast strains used within the experiment. (ZIP) [file pone.0181694.s013.zip › 28-30/30332n-552-OG-Koe-Koe-YPG-18h-E-E_2015-08-10__0_F3_1.dat]

2000.98 3105
2001.40 3018
2001.82 2869
2002.25 2960
2002.67 2805
2003.09 2827
2003.51 2760
2003.93 2697
2004.35 2761
2004.78 2723
2005.20 2836
2005.62 2777
2006.04 2696
2006.47 2982
2006.89 2799
2007.31 2912
2007.73 2867
2008.16 2762
2008.58 2558
2009.00 2523
2009.42 2618
2009.85 2516
2010.27 2845
2010.69 2781
2011.11 2693
2011.54 2551
2011.96 2577
2012.38 2860
2012.80 2695
2013.23 2592
2013.65 2654
2014.07 2482
2014.50 2394
2014.92 2562
2015.34 2458
2015.77 2321
2016.19 2573
2016.61 2403
2017.04 2220
2017.46 2284
2017.88 2278
2018.31 2528
2018.73 2613
2019.15 2612
2019.58 2561
2020.00 2584
2020.42 2612
2020.85 2697
2021.27 2683
2021.70 2732
2022.12 2773
2022.54 2580
2022.97 2504
2023.39 2611
2023.82 2891
2024.24 2969
2024.66 2940
2025.09 2549
2025.51 2686
2025.94 2534
2026.36 2491
2026.79 2712
2027.21 2718
2027.63 2455
2028.06 2540
2028.48 2505
2028.91 2446
2029.33 2521
2029.76 2473
2030.18 2529
2030.61 2496
2031.03 2219
2031.46 2502
2031.88 2591
2032.31 2439
2032.73 2293
2033.16 2408
2033.58 2413
2034.01 2434
2034.43 2447
2034.86 2372
2035.28 2430
2035.71 2797
2036.13 2699
2036.56 2465
2036.98 2554
2037.41 2628
2037.84 2610
2038.26 2613
2038.69 2662
2039.11 2778
2039.54 2666
2039.96 2804
2040.39 2590
2040.82 2550
2041.24 2555
2041.67 2734
2042.09 2558
2042.52 2534
2042.95 2694
2043.37 2540
2043.80 2419
2044.22 2793
2044.65 2542
2045.08 2633
2045.50 2654
2045.93 2511
2046.36 2522
2046.78 2481
2047.21 2654
2047.64 2679
2048.06 2962
2048.49 2829
2048.92 2676
2049.34 2666
2049.77 2650
2050.20 2605
2050.62 2627
2051.05 2668
2051.48 2618
2051.90 2650
2052.33 2714
2052.76 2636
2053.18 2638
2053.61 2682
2054.04 2535
2054.47 2426
2054.89 2694
2055.32 2637
2055.75 2630
2056.18 2549
2056.60 2762
2057.03 2822
2057.46 2532
2057.89 2660
2058.31 2568
2058.74 2467
2059.17 2814
2059.60 2818
2060.03 2751
2060.45 2682
2060.88 2190
2061.31 2308
2061.74 2531
2062.17 2564
2062.59 2782
2063.02 2486
2063.45 2152
2063.88 2392
2064.31 2543
2064.73 2529
2065.16 2603
2065.59 2611
2066.02 2703
2066.45 2896
2066.88 2888
2067.31 2774
2067.73 2985
2068.16 2961
2068.59 3039
2069.02 2865
2069.45 2739
2069.88 2927
2070.31 2766
2070.74 2647
2071.17 2670
2071.59 2853
2072.02 2769
2072.45 2559
2072.88 2669
2073.31 2633
2073.74 2767
2074.17 2872
2074.60 3021
2075.03 2810
2075.46 2796
2075.89 2880
2076.32 3008
2076.75 2757
2077.18 2789
2077.61 2546
2078.04 2562
2078.47 2788
2078.89 2764
2079.32 2924
2079.75 2876
2080.18 2820
2080.61 2957
2081.04 2983
2081.47 2957
2081.90 3252
2082.34 3182
2082.77 3388
2083.20 3175
2083.63 3243
2084.06 3273
2084.49 2960
2084.92 2982
2085.35 2854
2085.78 2921
2086.21 2822
2086.64 2622
2087.07 2532
2087.50 2663
2087.93 2480
2088.36 2624
2088.79 2692
2089.22 2645
2089.65 2466
2090.09 2420
2090.52 2507
2090.95 2594
2091.38 2600
2091.81 2622
2092.24 2620
2092.67 2532
2093.10 2446
2093.54 2447
2093.97 2479
2094.40 2571
2094.83 2549
2095.26 2594
2095.69 2508
2096.12 2611
2096.56 2761
2096.99 2489
2097.42 2592
2097.85 2556
2098.28 2595
2098.71 2464
2099.15 2503
2099.58 2490
2100.01 2425
2100.44 2635
2100.87 2607
2101.31 2763
2101.74 2643
2102.17 2710
2102.60 2439
2103.04 2442
2103.47 2445
2103.90 2388
2104.33 2627
2104.77 2425
2105.20 2516
2105.63 2387
2106.06 2424
2106.50 2574
2106.93 2632
2107.36 2624
2107.79 2563
2108.23 2525
2108.66 2583
2109.09 2579
2109.53 2479
2109.96 2839
2110.39 2916
2110.82 2874
2111.26 2939
2111.69 2802
2112.12 2559
2112.56 2655
2112.99 2650
2113.42 2594
2113.86 2507
2114.29 2347
2114.72 2596
2115.16 2751
2115.59 2550
2116.03 2260
2116.46 2394
2116.89 2527
2117.33 2469
2117.76 2469
2118.19 2439
2118.63 2362
2119.06 2230
2119.50 2391
2119.93 2409
2120.36 2336
2120.80 2383
2121.23 2298
2121.67 2320
2122.10 2339
2122.54 2281
2122.97 2658
2123.40 2370
2123.84 2319
2124.27 2494
2124.71 2480
2125.14 2612
2125.58 2639
2126.01 2448
2126.45 2480
2126.88 2593
2127.32 2298
2127.75 2311
2128.19 2585
2128.62 2472
2129.06 2527
2129.49 2496
2129.93 2557
2130.36 2396
2130.80 2642
2131.23 2730
2131.67 2635
2132.10 2752
2132.54 2676
2132.97 2740
2133.41 2764
2133.84 2791
2134.28 2762
2134.71 2585
2135.15 2573
2135.59 2805
2136.02 2752
2136.46 2665
2136.89 2599
2137.33 2545
2137.76 2625
2138.20 2594
2138.64 2507
2139.07 2303
2139.51 2426
2139.94 2619
2140.38 2730
2140.82 2731
2141.25 2640
2141.69 2453
2142.13 2575
2142.56 2626
2143.00 2457
2143.43 2479
2143.87 2499
2144.31 2385
2144.74 2366
2145.18 2594
2145.62 2507
2146.05 2313
2146.49 2321
2146.93 2438
2147.36 2401
2147.80 2603
2148.24 2700
2148.68 2529
2149.11 2560
2149.55 2678
2149.99 2719
2150.42 2776
2150.86 3003
2151.30 3134
2151.74 2957
2152.17 3075
2152.61 3141
2153.05 3083
2153.49 3211
2153.92 3183
2154.36 3304
2154.80 2974
2155.24 2739
2155.67 2776
2156.11 2557
2156.55 2560
2156.99 2645
2157.42 2443
2157.86 2341
2158.30 2338
2158.74 2569
2159.18 2685
2159.61 2500
2160.05 2491
2160.49 2535
2160.93 2592
2161.37 2598
2161.81 2527
2162.24 2749
2162.68 2634
2163.12 2593
2163.56 2721
2164.00 2443
2164.44 2462
2164.87 2398
2165.31 2555
2165.75 2526
2166.19 2537
2166.63 2629
2167.07 2481
2167.51 2740
2167.95 2708
2168.39 2606
2168.82 2691
2169.26 2649
2169.70 2876
2170.14 2967
2170.58 2745
2171.02 2939
2171.46 2885
2171.90 3087
2172.34 2817
2172.78 2847
2173.22 2945
2173.66 2875
2174.10 2894
2174.54 2798
2174.98 2957
2175.42 3113
2175.85 3104
2176.29 3036
2176.73 2951
2177.17 3108
2177.61 3100
2178.05 3091
2178.49 3140
2178.93 3196
2179.37 2985
2179.81 2973
2180.25 3018
2180.69 2903
2181.14 2989
2181.58 3231
2182.02 2927
2182.46 2507
2182.90 2632
2183.34 2638
2183.78 2545
2184.22 2564
2184.66 2340
2185.10 2215
2185.54 2493
2185.98 2441
2186.42 2539
2186.86 2375
2187.30 2531
2187.74 2617
2188.19 2720
2188.63 2823
2189.07 2552
2189.51 2545
2189.95 2495
2190.39 2396
2190.83 2667
2191.27 2617
2191.72 2632
2192.16 2776
2192.60 2767
2193.04 2836
2193.48 2784
2193.92 2544
2194.36 2578
2194.81 2798
2195.25 2641
2195.69 2668
2196.13 2673
2196.57 2667
2197.01 2784
2197.46 2833
2197.90 2796
2198.34 2904
2198.78 2827
2199.22 2855
2199.67 3024
2200.11 3026
2200.55 2860
2200.99 2714
2201.44 2741
2201.88 2623
2202.32 2531
2202.76 2697
2203.21 2556
2203.65 2574
2204.09 2452
2204.53 2410
2204.98 2503
2205.42 2618
2205.86 2393
2206.30 2650
2206.75 2730
2207.19 2638
2207.63 2768
2208.08 2554
2208.52 2686
2208.96 2815
2209.41 2642
2209.85 2763
2210.29 2661
2210.73 2791
2211.18 2604
2211.62 2730
2212.06 2887
2212.51 2824
2212.95 2878
2213.40 2830
2213.84 2873
2214.28 2885
2214.73 2887
2215.17 2782
2215.61 2625
2216.06 2750
2216.50 2848
2216.95 2773
2217.39 2866
2217.83 2633
2218.28 2665
2218.72 2676
2219.17 2811
2219.61 2609
2220.05 2554
2220.50 2500
2220.94 2336
2221.39 2378
2221.83 2434
2222.28 2593
2222.72 2495
2223.16 2645
2223.61 2546
2224.05 2871
2224.50 2842
2224.94 2814
2225.39 2907
2225.83 2863
2226.28 2972
2226.72 2923
2227.17 2942
2227.61 2904
2228.06 3069
2228.50 2917
2228.95 3000
2229.39 2927
2229.84 2907
2230.28 3053
2230.73 3119
2231.17 3120
2231.62 2849
2232.06 2994
2232.51 2952
2232.95 2971
2233.40 2832
2233.85 3167
2234.29 3213
2234.74 2940
2235.18 3086
2235.63 2971
2236.07 2970
2236.52 2862
2236.97 2770
2237.41 2783
2237.86 2873
2238.30 3007
2238.75 2850
2239.20 2784
2239.64 2873
2240.09 2818
2240.53 2620
2240.98 2446
2241.43 2729
2241.87 2760
2242.32 2775
2242.77 2600
2243.21 2471
2243.66 2578
2244.11 2563
2244.55 2581
2245.00 2651
2245.45 2470
2245.89 2360
2246.34 2565
2246.79 2444
2247.23 2567
2247.68 2379
2248.13 2478
2248.57 2568
2249.02 2477
2249.47 2569
2249.92 2609
2250.36 2625
2250.81 2821
2251.26 2689
2251.70 2485
2252.15 2639
2252.60 2775
2253.05 2581
2253.49 2659
2253.94 2686
2254.39 2483
2254.84 2918
2255.28 2678
2255.73 2486
2256.18 2519
2256.63 2486
2257.08 2535
2257.52 2516
2257.97 2462
2258.42 2433
2258.87 2525
2259.32 2212
2259.76 2538
2260.21 2839
2260.66 2633
2261.11 2724
2261.56 2792
2262.01 2798
2262.45 2990
2262.90 3377
2263.35 3294
2263.80 3447
2264.25 3579
2264.70 3615
2265.15 3560
2265.59 3830
2266.04 3790
2266.49 3593
2266.94 3410
2267.39 3426
2267.84 3398
2268.29 3644
2268.74 3621
2269.19 3484
2269.63 3504
2270.08 3354
2270.53 3322
2270.98 3350
2271.43 3342
2271.88 3280
2272.33 3437
2272.78 3308
2273.23 3141
2273.68 3132
2274.13 3081
2274.58 3189
2275.03 3025
2275.48 2957
2275.93 3156
2276.38 3095
2276.83 2906
2277.28 2630
2277.73 2602
2278.18 2665
2278.63 2726
2279.08 2524
2279.53 2750
2279.98 2671
2280.43 2499
2280.88 2787
2281.33 2805
2281.78 2780
2282.23 2714
2282.68 2620
2283.13 2831
2283.58 2895
2284.03 3010
2284.48 2731
2284.93 2731
2285.38 2809
2285.83 2762
2286.28 2695
2286.73 2573
2287.19 2568
2287.64 2430
2288.09 2716
2288.54 2842
2288.99 2883
2289.44 2856
2289.89 3048
2290.34 3048
2290.79 3331
2291.25 3352
2291.70 3724
2292.15 3901
2292.60 4167
2293.05 4476
2293.50 4430
2293.95 4593
2294.41 4563
2294.86 4260
2295.31 4090
2295.76 3796
2296.21 3698
2296.66 3627
2297.12 3449
2297.57 3459
2298.02 3300
2298.47 3000
2298.92 2861
2299.38 2851
2299.83 2816
2300.28 2625
2300.73 2691
2301.18 2779
2301.64 2762
2302.09 2597
2302.54 2589
2302.99 2650
2303.45 2873
2303.90 2852
2304.35 2681
2304.80 2470
2305.26 2555
2305.71 2730
2306.16 2739
2306.61 2559
2307.07 2406
2307.52 2629
2307.97 2480
2308.43 2727
2308.88 2687
2309.33 2588
2309.79 2613
2310.24 2568
2310.69 2758
2311.15 2780
2311.60 3083
2312.05 2894
2312.51 2846
2312.96 2990
2313.41 2872
2313.87 2922
2314.32 3089
2314.77 3115
2315.23 2890
2315.68 2751
2316.13 2770
2316.59 2915
2317.04 2597
2317.49 2715
2317.95 2628
2318.40 2580
2318.86 2833
2319.31 2469
2319.76 2766
2320.22 2605
2320.67 2794
2321.13 2805
2321.58 2667
2322.04 2696
2322.49 2739
2322.94 2682
2323.40 2878
2323.85 2912
2324.31 2779
2324.76 2751
2325.22 2959
2325.67 2972
2326.13 3021
2326.58 2997
2327.04 2963
2327.49 3119
2327.95 3323
2328.40 3128
2328.86 2978
2329.31 3007
2329.77 3009
2330.22 3131
2330.68 3117
2331.13 3338
2331.59 3078
2332.04 3085
2332.50 3151
2332.95 3171
2333.41 3134
2333.86 2859
2334.32 3086
2334.77 3067
2335.23 3033
2335.69 2740
2336.14 2770
2336.60 2825
2337.05 2877
2337.51 3005
2337.96 2950
2338.42 2983
2338.88 3062
2339.33 3382
2339.79 3207
2340.24 3185
2340.70 3464
2341.16 3596
2341.61 3518
2342.07 3876
2342.52 3828
2342.98 4120
2343.44 4113
2343.89 4478
2344.35 4402
2344.81 4168
2345.26 4126
2345.72 3879
2346.18 3619
2346.63 3675
2347.09 3676
2347.55 3685
2348.00 3469
2348.46 3635
2348.92 3542
2349.37 3440
2349.83 3607
2350.29 3346
2350.75 3318
2351.20 3180
2351.66 3095
2352.12 2883
2352.57 3154
2353.03 2988
2353.49 2961
2353.95 2725
2354.40 2844
2354.86 2664
2355.32 2478
2355.78 2700
2356.23 2678
2356.69 2722
2357.15 2713
2357.61 2612
2358.07 2474
2358.52 2456
2358.98 2530
2359.44 2580
2359.90 2609
2360.36 2706
2360.81 2835
2361.27 2851
2361.73 2775
2362.19 2631
2362.65 2598
2363.10 2985
2363.56 2801
2364.02 2716
2364.48 2512
2364.94 2599
2365.40 2736
2365.86 2720
2366.31 2808
2366.77 2760
2367.23 2845
2367.69 2939
2368.15 2827
2368.61 2684
2369.07 2820
2369.53 3240
2369.98 3264
2370.44 2819
2370.90 3021
2371.36 3179
2371.82 3162
2372.28 3130
2372.74 3126
2373.20 2842
2373.66 2828
2374.12 2753
2374.58 2809
2375.04 2919
2375.50 2818
2375.95 2811
2376.41 3100
2376.87 3021
2377.33 2884
2377.79 2934
2378.25 2935
2378.71 3001
2379.17 3116
2379.63 3294
2380.09 3056
2380.55 3080
2381.01 2875
2381.47 3118
2381.93 3152
2382.39 3191
2382.85 3232
2383.31 2950
2383.77 3165
2384.23 3158
2384.69 3140
2385.15 3166
2385.62 3129
2386.08 2981
2386.54 2873
2387.00 2937
2387.46 2975
2387.92 2927
2388.38 2760
2388.84 2687
2389.30 2637
2389.76 2713
2390.22 2786
2390.68 3126
2391.14 2931
2391.61 2647
2392.07 2595
2392.53 2575
2392.99 2846
2393.45 2558
2393.91 2630
2394.37 2778
2394.83 2792
2395.30 2615
2395.76 2440
2396.22 2730
2396.68 2845
2397.14 2590
2397.60 2704
2398.07 2408
2398.53 2588
2398.99 2727
2399.45 2725
2399.91 2580
2400.37 2539
2400.84 2600
2401.30 2602
2401.76 2559
2402.22 2667
2402.68 2462
2403.15 2478
2403.61 2498
2404.07 2584
2404.53 2511
2405.00 2598
2405.46 2766
2405.92 2676
2406.38 2760
2406.85 2679
2407.31 2735
2407.77 2642
2408.23 2561
2408.70 2759
2409.16 2618
2409.62 2530
2410.08 2689
2410.55 2573
2411.01 2613
2411.47 2538
2411.94 2498
2412.40 2463
2412.86 2663
2413.33 2473
2413.79 2435
2414.25 2716
2414.72 2503
2415.18 2459
2415.64 2451
2416.11 2468
2416.57 2664
2417.03 2563
2417.50 2599
2417.96 2633
2418.42 2632
2418.89 2490
2419.35 2519
2419.81 2635
2420.28 2555
2420.74 2810
2421.21 2921
2421.67 2751
2422.13 2671
2422.60 2863
2423.06 3127
2423.53 2996
2423.99 2902
2424.45 3004
2424.92 2841
2425.38 2825
2425.85 2937
2426.31 2818
2426.78 2895
2427.24 2687
2427.71 2773
2428.17 2792
2428.63 2857
2429.10 2849
2429.56 2740
2430.03 2503
2430.49 2654
2430.96 2741
2431.42 2595
2431.89 2572
2432.35 2653
2432.82 2569
2433.28 2464
2433.75 2409
2434.21 2360
2434.68 2472
2435.14 2507
2435.61 2251
2436.07 2481
2436.54 2557
2437.01 2445
2437.47 2703
2437.94 2480
2438.40 2379
2438.87 2492
2439.33 2706
2439.80 2834
2440.26 2722
2440.73 2787
2441.20 2874
2441.66 3057
2442.13 3268
2442.59 3088
2443.06 3021
2443.53 2943
2443.99 3027
2444.46 3131
2444.92 3150
2445.39 3156
2445.86 3175
2446.32 2965
2446.79 2835
2447.26 2699
2447.72 2607
2448.19 2654
2448.66 2482
2449.12 2382
2449.59 2468
2450.05 2424
2450.52 2280
2450.99 2580
2451.46 2596
2451.92 2514
2452.39 2390
2452.86 2393
2453.32 2547
2453.79 2595
2454.26 2454
2454.72 2528
2455.19 2527
2455.66 2414
2456.13 2550
2456.59 2418
2457.06 2764
2457.53 2713
2458.00 2504
2458.46 2313
2458.93 2348
2459.40 2616
2459.87 2583
2460.33 2692
2460.80 2456
2461.27 2398
2461.74 2343
2462.20 2465
2462.67 2426
2463.14 2489
2463.61 2432
2464.08 2531
2464.54 2360
2465.01 2332
2465.48 2389
2465.95 2466
2466.42 2529
2466.88 2421
2467.35 2520
2467.82 2534
2468.29 2487
2468.76 2601
2469.23 2535
2469.70 2570
2470.16 2606
2470.63 2660
2471.10 2679
2471.57 2712
2472.04 2518
2472.51 2580
2472.98 2486
2473.44 2357
2473.91 2489
2474.38 2314
2474.85 2547
2475.32 2430
2475.79 2237
2476.26 2292
2476.73 2257
2477.20 2405
2477.67 2347
2478.14 2256
2478.61 2355
2479.08 2435
2479.54 2652
2480.01 2486
2480.48 2338
2480.95 2371
2481.42 2519
2481.89 2382
2482.36 2395
2482.83 2545
2483.30 2476
2483.77 2362
2484.24 2609
2484.71 2416
2485.18 2581
2485.65 2631
2486.12 2262
2486.59 2378
2487.06 2504
2487.53 2570
2488.00 2561
2488.47 2656
2488.94 2524
2489.41 2707
2489.88 2749
2490.35 2799
2490.83 2710
2491.30 2800
2491.77 2644
2492.24 2636
2492.71 2587
2493.18 2739
2493.65 2722
2494.12 2468
2494.59 2428
2495.06 2413
2495.53 2619
2496.00 2636
2496.48 2788
2496.95 2818
2497.42 2827
2497.89 2709
2498.36 2875
2498.83 2639
2499.30 2653
2499.77 2593
2500.25 2605
2500.72 2657
2501.19 2643
2501.66 2525
2502.13 2328
2502.60 2325
2503.07 2270
2503.55 2288
2504.02 2344
2504.49 2396
2504.96 2471
2505.43 2476
2505.91 2341
2506.38 2355
2506.85 2604
2507.32 2373
2507.79 2438
2508.27 2601
2508.74 2595
2509.21 2536
2509.68 2656
2510.16 2575
2510.63 2850
2511.10 2714
2511.57 2677
2512.05 2720
2512.52 2977
2512.99 2912
2513.46 3129
2513.94 3132
2514.41 3082
2514.88 3176
2515.35 3444
2515.83 3314
2516.30 3148
2516.77 2905
2517.25 3105
2517.72 3023
2518.19 2674
2518.67 2735
2519.14 3026
2519.61 2719
2520.09 2717
2520.56 2690
2521.03 2547
2521.51 2463
2521.98 2411
2522.45 2482
2522.93 2595
2523.40 2510
2523.87 2484
2524.35 2390
2524.82 2550
2525.29 2371
2525.77 2436
2526.24 2713
2526.72 2837
2527.19 2912
2527.66 2641
2528.14 2670
2528.61 2566
2529.09 2623
2529.56 2853
2530.03 2763
2530.51 2635
2530.98 2604
2531.46 2883
2531.93 2663
2532.41 2625
2532.88 2628
2533.36 2750
2533.83 2823
2534.31 2603
2534.78 2645
2535.25 2587
2535.73 2526
2536.20 2532
2536.68 2483
2537.15 2549
2537.63 2437
2538.10 2418
2538.58 2484
2539.05 2570
2539.53 2616
2540.00 2516
2540.48 2723
2540.95 2635
2541.43 2607
2541.91 2686
2542.38 2751
2542.86 2705
2543.33 2715
2543.81 2670
2544.28 2737
2544.76 2578
2545.23 2504
2545.71 2517
2546.19 2579
2546.66 2549
2547.14 2642
2547.61 2647
2548.09 2826
2548.56 2804
2549.04 3023
2549.52 2879
2549.99 2875
2550.47 2958
2550.95 3029
2551.42 2987
2551.90 3101
2552.37 2991
2552.85 3128
2553.33 3200
2553.80 3515
2554.28 3359
2554.76 3547
2555.23 3469
2555.71 3606
2556.19 3716
2556.66 3840
2557.14 4054
2557.62 3812
2558.09 3774
2558.57 3884
2559.05 3971
2559.52 4045
2560.00 3889
2560.48 3798
2560.96 3453
2561.43 3498
2561.91 3278
2562.39 3150
2562.86 3151
2563.34 2882
2563.82 2662
2564.30 2660
2564.77 2794
2565.25 2665
2565.73 2705
2566.21 2686
2566.68 2640
2567.16 2456
2567.64 2404
2568.12 2479
2568.60 2450
2569.07 2602
2569.55 2499
2570.03 2397
2570.51 2230
2570.99 2266
2571.46 2546
2571.94 2629
2572.42 2608
2572.90 2358
2573.38 2417
2573.85 2656
2574.33 2452
2574.81 2410
2575.29 2442
2575.77 2317
2576.25 2416
2576.73 2519
2577.20 2537
2577.68 2490
2578.16 2414
2578.64 2478
2579.12 2663
2579.60 2543
2580.08 2727
2580.56 2356
2581.04 2246
2581.51 2464
2581.99 2605
2582.47 2415
2582.95 2509
2583.43 2585
2583.91 2584
2584.39 2699
2584.87 2575
2585.35 2523
2585.83 2658
2586.31 2408
2586.79 2379
2587.27 2509
2587.75 2716
2588.23 2586
2588.71 2587
2589.18 2593
2589.66 2648
2590.14 2426
2590.62 2574
2591.10 2692
2591.58 2569
2592.06 2484
2592.54 2332
2593.02 2388
2593.50 2529
2593.98 2639
2594.47 2443
2594.95 2662
2595.43 2695
2595.91 2762
2596.39 2693
2596.87 2847
2597.35 2698
2597.83 2728
2598.31 2703
2598.79 2860
2599.27 2817
2599.75 2726
2600.23 2653
2600.71 2648
2601.19 2675
2601.67 2759
2602.16 2474
2602.64 2425
2603.12 2394
2603.60 2523
2604.08 2513
2604.56 2478
2605.04 2478
2605.52 2357
2606.00 2397
2606.49 2385
2606.97 2309
2607.45 2313
2607.93 2393
2608.41 2372
2608.89 2436
2609.37 2231
2609.86 2293
2610.34 2254
2610.82 2440
2611.30 2501
2611.78 2431
2612.27 2541
2612.75 2654
2613.23 2806
2613.71 2951
2614.19 2716
2614.68 3021
2615.16 2791
2615.64 2806
2616.12 2652
2616.60 2525
2617.09 2685
2617.57 2828
2618.05 2681
2618.53 2814
2619.02 2685
2619.50 2757
2619.98 2633
2620.46 2698
2620.95 2714
2621.43 2634
2621.91 2449
2622.40 2354
2622.88 2341
2623.36 2408
2623.84 2383
2624.33 2527
2624.81 2549
2625.29 2422
2625.78 2505
2626.26 2490
2626.74 2686
2627.23 2638
2627.71 2410
2628.19 2597
2628.68 2663
2629.16 2540
2629.64 2519
2630.13 2703
2630.61 2494
2631.09 2643
2631.58 2679
2632.06 2513
2632.54 2474
2633.03 2579
2633.51 2607
2634.00 2603
2634.48 2511
2634.96 2637
2635.45 2739
2635.93 2786
2636.42 2472
2636.90 2501
2637.38 2693
2637.87 2583
2638.35 2567
2638.84 2544
2639.32 2401
2639.81 2350
2640.29 2641
2640.78 2509
2641.26 2658
2641.74 2699
2642.23 2685
2642.71 2450
2643.20 2359
2643.68 2245
2644.17 2449
2644.65 2535
2645.14 2703
2645.62 2629
2646.11 2617
2646.59 2604
2647.08 2347
2647.56 2263
2648.05 2415
2648.53 2502
2649.02 2465
2649.50 2321
2649.99 2451
2650.48 2402
2650.96 2222
2651.45 2307
2651.93 2569
2652.42 2573
2652.90 2517
2653.39 2617
2653.87 2411
2654.36 2347
2654.85 2530
2655.33 2645
2655.82 2557
2656.30 2520
2656.79 2536
2657.28 2436
2657.76 2448
2658.25 2425
2658.73 2510
2659.22 2299
2659.71 2515
2660.19 2316
2660.68 2371
2661.17 2344
2661.65 2324
2662.14 2466
2662.62 2419
2663.11 2432
2663.60 2458
2664.08 2526
2664.57 2485
2665.06 2477
2665.55 2593
2666.03 2660
2666.52 2720
2667.01 2719
2667.49 2753
2667.98 2731
2668.47 2764
2668.95 2677
2669.44 2530
2669.93 2686
2670.42 2775
2670.90 2723
2671.39 2867
2671.88 2880
2672.36 2826
2672.85 2813
2673.34 3294
2673.83 3297
2674.31 2915
2674.80 3064
2675.29 3024
2675.78 3168
2676.27 3275
2676.75 3371
2677.24 3373
2677.73 3636
2678.22 3543
2678.71 3415
2679.19 3509
2679.68 3575
2680.17 3138
2680.66 2953
2681.15 3122
2681.63 2951
2682.12 3209
2682.61 3188
2683.10 3020
2683.59 2896
2684.08 3131
2684.56 3251
2685.05 3218
2685.54 3285
2686.03 3277
2686.52 3399
2687.01 3537
2687.50 3370
2687.99 3432
2688.47 3415
2688.96 3065
2689.45 3237
2689.94 3011
2690.43 2760
2690.92 2775
2691.41 2846
2691.90 2699
2692.39 2588
2692.88 2590
2693.37 2599
2693.85 2592
2694.34 2651
2694.83 2705
2695.32 2745
2695.81 2510
2696.30 2623
2696.79 2577
2697.28 2639
2697.77 2692
2698.26 2875
2698.75 2630
2699.24 2657
2699.73 2796
2700.22 2780
2700.71 2698
2701.20 2722
2701.69 2562
2702.18 2543
2702.67 2666
2703.16 2549
2703.65 2567
2704.14 2695
2704.63 2743
2705.12 2694
2705.61 2592
2706.10 2577
2706.59 2727
2707.08 2559
2707.58 2497
2708.07 2474
2708.56 2395
2709.05 2725
2709.54 2684
2710.03 2520
2710.52 2398
2711.01 2736
2711.50 2483
2711.99 2546
2712.48 2567
2712.98 2574
2713.47 2493
2713.96 2664
2714.45 2516
2714.94 2480
2715.43 2506
2715.92 2528
2716.41 2622
2716.91 2576
2717.40 2536
2717.89 2532
2718.38 2669
2718.87 2714
2719.36 2638
2719.86 2682
2720.35 2734
2720.84 2894
2721.33 2738
2721.82 2570
2722.31 2693
2722.81 2933
2723.30 2758
2723.79 2713
2724.28 3043
2724.77 3046
2725.27 2694
2725.76 2733
2726.25 2816
2726.74 2973
2727.24 2766
2727.73 2594
2728.22 2601
2728.71 2692
2729.21 2505
2729.70 2334
2730.19 2308
2730.68 2579
2731.18 2380
2731.67 2466
2732.16 2498
2732.66 2451
2733.15 2317
2733.64 2429
2734.13 2437
2734.63 2423
2735.12 2340
2735.61 2595
2736.11 2571
2736.60 2359
2737.09 2677
2737.59 2683
2738.08 2682
2738.57 2930
2739.07 2782
2739.56 2767
2740.05 2673
2740.55 2664
2741.04 2702
2741.54 2698
2742.03 2586
2742.52 2613
2743.02 2588
2743.51 2493
2744.00 2497
2744.50 2611
2744.99 2708
2745.49 2483
2745.98 2353
2746.47 2471
2746.97 2415
2747.46 2335
2747.96 2541
2748.45 2357
2748.95 2367
2749.44 2338
2749.93 2451
2750.43 2453
2750.92 2225
2751.42 2339
2751.91 2556
2752.41 2534
2752.90 2518
2753.40 2579
2753.89 2423
2754.39 2382
2754.88 2399
2755.38 2471
2755.87 2567
2756.37 2567
2756.86 2432
2757.36 2617
2757.85 2676
2758.35 2650
2758.84 2523
2759.34 2648
2759.83 2453
2760.33 2560
2760.82 2608
2761.32 2647
2761.81 2648
2762.31 2476
2762.81 2523
2763.30 2723
2763.80 2639
2764.29 2609
2764.79 2519
2765.28 2677
2765.78 2613
2766.28 2405
2766.77 2598
2767.27 2682
2767.76 2602
2768.26 2520
2768.76 2591
2769.25 2485
2769.75 2413
2770.25 2593
2770.74 2403
2771.24 2278
2771.73 2544
2772.23 2753
2772.73 2603
2773.22 2444
2773.72 2554
2774.22 2527
2774.71 2526
2775.21 2690
2775.71 2549
2776.20 2786
2776.70 2768
2777.20 2771
2777.69 2843
2778.19 2979
2778.69 2872
2779.19 2905
2779.68 2968
2780.18 2862
2780.68 2889
2781.17 2987
2781.67 2956
2782.17 2850
2782.67 2691
2783.16 2839
2783.66 2712
2784.16 2657
2784.66 2593
2785.15 2556
2785.65 2490
2786.15 2569
2786.65 2604
2787.15 2453
2787.64 2591
2788.14 2591
2788.64 2506
2789.14 2418
2789.63 2379
2790.13 2650
2790.63 2524
2791.13 2381
2791.63 2305
2792.13 2333
2792.62 2348
2793.12 2455
2793.62 2381
2794.12 2341
2794.62 2656
2795.12 2812
2795.61 2778
2796.11 2941
2796.61 2950
2797.11 3471
2797.61 3843
2798.11 3830
2798.61 4199
2799.11 4461
2799.60 4698
2800.10 5023
2800.60 4719
2801.10 4747
2801.60 4746
2802.10 4222
2802.60 4128
2803.10 3805
2803.60 3163
2804.10 2893
2804.60 3092
2805.10 2900
2805.59 2905
2806.09 2800
2806.59 2860
2807.09 2587
2807.59 2362
2808.09 2599
2808.59 2845
2809.09 2958
2809.59 3081
2810.09 2892
2810.59 2995
2811.09 3021
2811.59 3112
2812.09 3253
2812.59 3153
2813.09 3035
2813.59 3331
2814.09 3131
2814.59 2879
2815.09 2793
2815.59 2547
2816.09 2482
2816.59 2690
2817.09 2791
2817.59 2538
2818.09 2689
2818.60 2518
2819.10 2523
2819.60 2607
2820.10 2501
2820.60 2512
2821.10 2616
2821.60 2547
2822.10 2459
2822.60 2476
2823.10 2545
2823.60 2473
2824.10 2628
2824.61 2647
2825.11 2818
2825.61 2703
2826.11 2812
2826.61 2711
2827.11 2844
2827.61 2908
2828.12 2858
2828.62 2880
2829.12 2740
2829.62 2894
2830.12 2814
2830.62 2596
2831.12 2590
2831.63 2469
2832.13 2609
2832.63 2489
2833.13 2366
2833.63 2439
2834.14 2540
2834.64 2539
2835.14 2566
2835.64 2681
2836.14 2703
2836.65 2675
2837.15 2696
2837.65 2562
2838.15 2731
2838.66 2858
2839.16 2838
2839.66 2835
2840.16 2807
2840.67 2598
2841.17 2553
2841.67 2484
2842.17 2447
2842.68 2701
2843.18 2652
2843.68 2534
2844.18 2685
2844.69 2357
2845.19 2456
2845.69 2522
2846.20 2614
2846.70 2660
2847.20 2587
2847.71 2777
2848.21 2642
2848.71 2743
2849.22 2863
2849.72 2790
2850.22 2690
2850.73 2849
2851.23 2976
2851.73 2784
2852.24 2676
2852.74 2841
2853.24 2721
2853.75 2488
2854.25 2593
2854.75 2584
2855.26 2643
2855.76 2470
2856.27 2379
2856.77 2477
2857.27 2473
2857.78 2417
2858.28 2481
2858.79 2419
2859.29 2568
2859.80 2569
2860.30 2786
2860.80 2522
2861.31 2355
2861.81 2402
2862.32 2467
2862.82 2494
2863.33 2499
2863.83 2455
2864.34 2390
2864.84 2362
2865.34 2259
2865.85 2243
2866.35 2314
2866.86 2486
2867.36 2351
2867.87 2644
2868.37 2559
2868.88 2429
2869.38 2513
2869.89 2427
2870.39 2412
2870.90 2549
2871.41 2743
2871.91 2888
2872.42 2763
2872.92 2751
2873.43 2623
2873.93 2724
2874.44 2843
2874.94 2723
2875.45 2881
2875.95 2941
2876.46 2980
2876.97 2742
2877.47 2817
2877.98 2760
2878.48 2908
2878.99 2797
2879.50 2954
2880.00 2969
2880.51 2986
2881.01 3116
2881.52 3048
2882.03 3191
2882.53 3362
2883.04 3152
2883.54 3505
2884.05 3675
2884.56 3582
2885.06 3605
2885.57 3580
2886.08 3621
2886.58 3420
2887.09 3469
2887.60 3410
2888.10 3326
2888.61 3231
2889.12 3441
2889.62 3122
2890.13 3292
2890.64 3420
2891.15 3197
2891.65 3212
2892.16 3034
2892.67 2870
2893.17 2831
2893.68 2872
2894.19 2803
2894.70 2862
2895.20 2804
2895.71 2979
2896.22 3044
2896.73 2788
2897.23 2934
2897.74 3225
2898.25 3228
2898.76 3211
2899.26 3185
2899.77 3186
2900.28 3473
2900.79 3105
2901.29 3145
2901.80 3213
2902.31 2975
2902.82 2965
2903.33 3238
2903.83 3063
2904.34 2964
2904.85 3248
2905.36 3398
2905.87 3302
2906.38 3352
2906.88 3063
2907.39 3185
2907.90 3135
2908.41 3118
2908.92 3069
2909.43 2995
2909.94 3198
2910.44 3138
2910.95 3127
2911.46 2994
2911.97 2975
2912.48 2961
2912.99 2989
2913.50 2700
2914.01 2768
2914.52 2896
2915.02 2774
2915.53 2900
2916.04 2891
2916.55 3004
2917.06 3142
2917.57 2886
2918.08 3075
2918.59 2990
2919.10 2844
2919.61 2825
2920.12 3101
2920.63 2901
2921.14 2935
2921.65 2889
2922.16 2870
2922.67 3015
2923.18 3074
2923.69 3202
2924.20 3422
2924.71 3610
2925.22 3735
2925.73 3922
2926.24 4399
2926.75 4821
2927.26 4917
2927.77 5324
2928.28 5183
2928.79 5225
2929.30 5329
2929.81 5043
2930.32 4934
2930.83 4468
2931.34 3890
2931.85 3632
2932.36 3503
2932.87 3246
2933.38 2957
2933.89 2804
2934.40 2908
2934.91 2843
2935.42 2820
2935.94 2527
2936.45 2337
2936.96 2426
2937.47 2586
2937.98 2674
2938.49 2748
2939.00 2757
2939.51 2662
2940.02 2726
2940.54 2698
2941.05 2658
2941.56 2734
2942.07 2557
2942.58 2653
2943.09 2717
2943.61 2677
2944.12 2747
2944.63 2568
2945.14 2574
2945.65 2856
2946.16 2817
2946.68 2653
2947.19 2846
2947.70 2791
2948.21 2701
2948.72 2972
2949.24 2854
2949.75 2903
2950.26 2843
2950.77 2732
2951.28 2813
2951.80 2696
2952.31 2789
2952.82 2722
2953.33 2620
2953.85 2649
2954.36 2573
2954.87 2798
2955.38 2690
2955.90 2722
2956.41 2502
2956.92 2724
2957.43 2760
2957.95 2744
2958.46 2795
2958.97 2718
2959.49 2663
2960.00 2773
2960.51 2818
2961.03 2598
2961.54 2729
2962.05 2679
2962.57 2512
2963.08 2690
2963.59 2870
2964.11 2898
2964.62 2582
2965.13 2495
2965.65 2795
2966.16 2829
2966.67 2670
2967.19 2569
2967.70 2784
2968.21 2656
2968.73 2789
2969.24 2881
2969.76 2416
2970.27 2463
2970.78 2562
2971.30 2532
2971.81 2475
2972.33 2715
2972.84 2526
2973.35 2357
2973.87 2566
2974.38 2588
2974.90 2520
2975.41 2567
2975.92 2743
2976.44 2595
2976.95 2465
2977.47 2552
2977.98 2583
2978.50 2569
2979.01 2366
2979.53 2475
2980.04 2376
2980.56 2475
2981.07 2622
2981.59 2621
2982.10 2532
2982.62 2631
2983.13 2441
2983.65 2534
2984.16 2592
2984.68 2544
2985.19 2549
2985.71 2640
2986.22 2715
2986.74 2689
2987.25 2732
2987.77 2821
2988.28 2628
2988.80 2748
2989.31 2541
2989.83 2563
2990.35 2740
2990.86 2595
2991.38 2649
2991.89 2798
2992.41 2745
2992.92 2700
2993.44 2603
2993.96 2668
2994.47 2790
2994.99 2762
2995.50 2810
2996.02 2898
2996.54 2779
2997.05 2566
2997.57 2671
2998.09 2801
2998.60 3017
2999.12 2994
2999.64 3152
3000.15 3325
3000.67 2960
3001.18 3108
3001.70 3102
3002.22 3118
3002.73 3139
3003.25 3138
3003.77 3201
3004.29 3250
3004.80 3290
3005.32 3295
3005.84 3218
3006.35 3324
3006.87 3532
3007.39 3349
3007.90 3219
3008.42 3243
3008.94 2976
3009.46 3037
3009.97 2926
3010.49 2876
3011.01 2841
3011.53 2787
3012.04 2805
3012.56 2784
3013.08 2537
3013.60 2666
3014.11 2658
3014.63 2848
3015.15 2809
3015.67 2889
3016.18 2807
3016.70 2724
3017.22 2703
3017.74 2853
3018.26 2688
3018.77 2635
3019.29 2638
3019.81 2799
3020.33 2798
3020.85 2733
3021.37 2699
3021.88 2857
3022.40 3172
3022.92 2995
3023.44 2884
3023.96 2892
3024.48 3132
3025.00 3093
3025.51 2878
3026.03 3155
3026.55 2876
3027.07 2975
3027.59 2852
3028.11 2951
3028.63 3112
3029.15 2894
3029.67 2989
3030.18 2705
3030.70 2730
3031.22 2830
3031.74 2642
3032.26 2784
3032.78 2747
3033.30 2683
3033.82 2594
3034.34 2673
3034.86 2685
3035.38 2856
3035.90 2774
3036.42 2572
3036.94 2822
3037.46 2759
3037.98 2861
3038.50 2808
3039.02 2745
3039.54 2725
3040.06 2711
3040.58 2829
3041.10 2802
3041.62 2727
3042.14 2755
3042.66 2741
3043.18 2671
3043.70 2640
3044.22 2615
3044.74 2637
3045.26 2525
3045.78 2546
3046.30 2539
3046.82 2483
3047.34 2695
3047.86 2705
3048.38 2544
3048.90 2614
3049.42 2323
3049.94 2512
3050.46 2454
3050.98 2442
3051.50 2415
3052.03 2383
3052.55 2557
3053.07 2321
3053.59 2416
3054.11 2412
3054.63 2626
3055.15 2499
3055.67 2338
3056.19 2319
3056.72 2538
3057.24 2524
3057.76 2463
3058.28 2495
3058.80 2651
3059.32 2369
3059.84 2472
3060.37 2625
3060.89 2560
3061.41 2383
3061.93 2403
3062.45 2403
3062.98 2486
3063.50 2624
3064.02 2627
3064.54 2706
3065.06 2623
3065.59 2571
3066.11 2732
3066.63 2830
3067.15 2906
3067.67 2921
3068.20 2836
3068.72 2859
3069.24 2939
3069.76 3107
3070.29 2702
3070.81 2814
3071.33 2641
3071.85 2822
3072.38 2698
3072.90 2602
3073.42 2821
3073.95 2963
3074.47 2876
3074.99 2644
3075.51 2767
3076.04 2767
3076.56 2755
3077.08 2643
3077.61 2758
3078.13 2923
3078.65 2765
3079.18 2964
3079.70 3287
3080.22 3348
3080.75 2986
3081.27 3323
3081.79 3451
3082.32 3447
3082.84 3548
3083.36 3613
3083.89 3555
3084.41 3486
3084.93 3436
3085.46 3251
3085.98 3598
3086.51 3578
3087.03 3432
3087.55 3347
3088.08 3391
3088.60 3148
3089.13 3178
3089.65 3172
3090.17 2875
3090.70 3006
3091.22 3310
3091.75 2919
3092.27 3103
3092.80 2910
3093.32 3149
3093.85 3200
3094.37 2893
3094.89 2994
3095.42 3155
3095.94 3155
3096.47 3096
3096.99 3209
3097.52 3338
3098.04 3423
3098.57 3488
3099.09 3454
3099.62 3707
3100.14 3587
3100.67 3663
3101.19 3683
3101.72 3906
3102.24 4415
3102.77 5072
3103.29 5199
3103.82 5794
3104.34 6543
3104.87 7355
3105.40 7250
3105.92 7585
3106.45 7672
3106.97 7599
3107.50 7802
3108.02 7344
3108.55 6909
3109.08 6455
3109.60 5782
3110.13 5254
3110.65 5442
3111.18 5287
3111.70 5228
3112.23 5307
3112.76 5372
3113.28 5852
3113.81 5656
3114.34 5604
3114.86 5962
3115.39 5716
3115.91 5208
3116.44 5046
3116.97 4638
3117.49 4382
3118.02 4191
3118.55 4229
3119.07 3810
3119.60 3648
3120.13 3746
3120.65 3872
3121.18 3682
3121.71 3626
3122.23 3626
3122.76 3638
3123.29 3612
3123.82 3311
3124.34 3463
3124.87 3540
3125.40 3676
3125.92 3488
3126.45 3433
3126.98 3327
3127.51 3365
3128.03 3364
3128.56 3143
3129.09 3408
3129.62 3468
3130.14 3589
3130.67 3452
3131.20 3329
3131.73 3612
3132.25 3621
3132.78 3401
3133.31 3252
3133.84 3352
3134.37 3239
3134.89 3185
3135.42 3087
3135.95 2858
3136.48 2860
3137.01 3098
3137.53 2986
3138.06 3027
3138.59 2856
3139.12 3018
3139.65 3089
3140.18 2960
3140.70 3160
3141.23 2965
3141.76 3071
3142.29 2882
3142.82 2949
3143.35 3069
3143.88 2747
3144.40 2743
3144.93 2958
3145.46 2865
3145.99 2778
3146.52 2814
3147.05 2761
3147.58 2859
3148.11 3086
3148.64 3080
3149.17 2950
3149.70 3123
3150.22 3182
3150.75 3375
3151.28 3229
3151.81 3366
3152.34 3449
3152.87 3153
3153.40 3209
3153.93 3318
3154.46 3224
3154.99 3036
3155.52 2996
3156.05 3040
3156.58 3032
3157.11 2837
3157.64 2870
3158.17 2835
3158.70 2921
3159.23 3027
3159.76 3004
3160.29 3033
3160.82 2919
3161.35 2864
3161.88 2883
3162.41 3061
3162.94 2978
3163.47 3034
3164.00 2993
3164.53 3053
3165.06 2993
3165.59 3046
3166.12 3038
3166.65 3118
3167.18 3023
3167.72 2726
3168.25 2588
3168.78 2634
3169.31 2617
3169.84 2853
3170.37 2531
3170.90 2576
3171.43 2689
3171.96 2684
3172.49 2657
3173.03 2669
3173.56 2649
3174.09 2592
3174.62 2620
3175.15 2819
3175.68 3016
3176.21 2967
3176.74 3051
3177.28 2916
3177.81 3226
3178.34 3358
3178.87 2938
3179.40 2800
3179.93 3073
3180.47 2820
3181.00 2839
3181.53 2720
3182.06 2698
3182.59 2513
3183.13 2660
3183.66 2753
3184.19 2734
3184.72 2573
3185.25 2570
3185.79 2635
3186.32 2766
3186.85 2825
3187.38 2846
3187.92 2746
3188.45 2781
3188.98 2846
3189.51 3056
3190.05 2916
3190.58 2673
3191.11 2757
3191.64 2551
3192.18 2519
3192.71 2652
3193.24 2721
3193.78 2530
3194.31 2622
3194.84 2586
3195.38 2795
3195.91 2737
3196.44 2753
3196.97 2945
3197.51 3040
3198.04 3091
3198.57 3211
3199.11 3029
3199.64 2930
3200.17 3057
3200.71 3170
3201.24 3234
3201.78 3110
3202.31 3185
3202.84 3398
3203.38 3154
3203.91 3147
3204.44 3153
3204.98 3228
3205.51 3133
3206.05 3215
3206.58 3156
3207.11 3450
3207.65 3469
3208.18 3396
3208.72 3292
3209.25 3300
3209.78 3183
3210.32 3274
3210.85 3313
3211.39 3151
3211.92 3039
3212.46 3405
3212.99 3594
3213.53 3542
3214.06 3560
3214.59 3734
3215.13 3504
3215.66 3562
3216.20 3315
3216.73 3243
3217.27 3135
3217.80 3332
3218.34 3139
3218.87 2914
3219.41 2945
3219.94 3030
3220.48 2831
3221.01 2950
3221.55 2731
3222.08 2739
3222.62 2778
3223.16 2913
3223.69 2993
3224.23 3178
3224.76 3117
3225.30 3251
3225.83 3365
3226.37 3322
3226.90 3282
3227.44 3450
3227.98 3342
3228.51 3376
3229.05 3406
3229.58 3454
3230.12 3219
3230.66 3209
3231.19 3386
3231.73 2946
3232.26 3081
3232.80 2889
3233.34 3171
3233.87 3051
3234.41 3034
3234.95 3153
3235.48 3244
3236.02 3140
3236.55 3249
3237.09 3250
3237.63 3138
3238.16 3441
3238.70 3216
3239.24 3007
3239.77 3212
3240.31 3457
3240.85 3615
3241.38 3500
3241.92 3503
3242.46 3395
3243.00 3185
3243.53 3332
3244.07 3311
3244.61 3374
3245.14 3278
3245.68 3385
3246.22 3232
3246.76 3402
3247.29 3296
3247.83 3582
3248.37 3726
3248.91 3525
3249.44 3289
3249.98 3563
3250.52 3574
3251.06 3367
3251.59 3549
3252.13 3634
3252.67 3405
3253.21 3704
3253.75 3488
3254.28 3598
3254.82 3792
3255.36 3705
3255.90 3790
3256.44 3628
3256.97 3590
3257.51 3671
3258.05 3771
3258.59 3780
3259.13 3637
3259.67 3878
3260.20 4213
3260.74 4477
3261.28 4485
3261.82 4486
3262.36 4643
3262.90 4989
3263.44 4746
3263.97 4950
3264.51 5321
3265.05 5752
3265.59 5825
3266.13 6300
3266.67 6746
3267.21 6912
3267.75 7686
3268.29 8453
3268.83 8770
3269.36 9401
3269.90 9257
3270.44 9395
3270.98 9382
3271.52 9050
3272.06 8629
3272.60 7399
3273.14 6508
3273.68 6065
3274.22 5551
3274.76 5196
3275.30 5062
3275.84 4474
3276.38 4370
3276.92 4260
3277.46 4579
3278.00 4485
3278.54 4417
3279.08 4313
3279.62 4560
3280.16 4395
3280.70 4325
3281.24 4448
3281.78 4717
3282.32 4650
3282.86 4433
3283.40 4249
3283.94 4242
3284.48 4566
3285.02 4498
3285.56 4484
3286.10 4533
3286.64 4714
3287.18 4503
3287.72 4919
3288.26 4938
3288.81 4922
3289.35 5049
3289.89 5240
3290.43 4606
3290.97 4915
3291.51 5113
3292.05 5008
3292.59 4758
3293.13 4851
3293.67 5184
3294.22 5315
3294.76 5411
3295.30 5672
3295.84 5820
3296.38 6068
3296.92 6456
3297.46 6254
3298.01 6243
3298.55 6267
3299.09 6375
3299.63 6228
3300.17 5743
3300.71 5717
3301.26 5401
3301.80 5060
3302.34 5335
3302.88 4980
3303.42 4932
3303.97 4909
3304.51 4565
3305.05 4649
3305.59 4646
3306.13 4566
3306.68 4272
3307.22 4470
3307.76 4457
3308.30 4703
3308.85 4423
3309.39 4394
3309.93 4670
3310.47 4730
3311.02 4611
3311.56 4440
3312.10 4431
3312.64 4514
3313.19 4572
3313.73 4613
3314.27 4784
3314.82 4662
3315.36 4789
3315.90 4763
3316.45 4728
3316.99 4837
3317.53 5114
3318.07 5024
3318.62 5198
3319.16 5193
3319.70 5367
3320.25 5348
3320.79 5567
3321.34 5654
3321.88 5756
3322.42 5908
3322.97 6014
3323.51 6164
3324.05 6139
3324.60 6177
3325.14 6281
3325.68 6169
3326.23 6095
3326.77 6237
3327.32 6037
3327.86 6036
3328.40 5610
3328.95 5442
3329.49 5432
3330.04 5214
3330.58 5218
3331.13 5362
3331.67 5618
3332.21 5696
3332.76 5927
3333.30 6721
3333.85 7932
3334.39 9387
3334.94 11301
3335.48 13017
3336.03 15467
3336.57 17312
3337.12 19932
3337.66 23678
3338.21 25681
3338.75 26319
3339.30 27443
3339.84 27722
3340.39 26722
3340.93 26272
3341.48 23681
3342.02 22195
3342.57 19190
3343.11 16039
3343.66 13334
3344.20 11705
3344.75 10126
3345.29 8702
3345.84 7550
3346.38 6856
3346.93 6198
3347.47 5996
3348.02 5979
3348.57 6226
3349.11 5946
3349.66 6300
3350.20 6645
3350.75 6952
3351.30 7613
3351.84 8301
3352.39 9253
3352.93 9837
3353.48 10826
3354.03 11611
3354.57 11796
3355.12 11950
3355.66 11755
3356.21 11591
3356.76 10989
3357.30 10461
3357.85 9655
3358.40 8971
3358.94 8295
3359.49 7753
3360.04 6949
3360.58 6621
3361.13 6159
3361.68 5982
3362.22 5714
3362.77 5364
3363.32 5100
3363.86 5074
3364.41 5188
3364.96 5010
3365.50 5260
3366.05 4893
3366.60 4945
3367.15 5478
3367.69 5490
3368.24 5595
3368.79 5647
3369.34 5861
3369.88 5620
3370.43 5652
3370.98 5454
3371.53 5624
3372.07 5662
3372.62 5769
3373.17 5649
3373.72 5782
3374.26 5898
3374.81 5746
3375.36 5750
3375.91 5950
3376.46 5519
3377.00 5881
3377.55 5971
3378.10 5936
3378.65 5784
3379.20 5862
3379.74 5505
3380.29 5473
3380.84 5132
3381.39 5201
3381.94 5476
3382.49 5593
3383.04 5555
3383.58 5650
3384.13 5571
3384.68 5895
3385.23 6319
3385.78 6323
3386.33 6762
3386.88 6998
3387.43 6529
3387.97 6391
3388.52 6298
3389.07 6144
3389.62 6177
3390.17 5811
3390.72 5402
3391.27 5281
3391.82 5165
3392.37 5162
3392.92 4892
3393.47 4620
3394.01 4318
3394.56 4320
3395.11 4160
3395.66 4058
3396.21 3952
3396.76 3921
3397.31 4011
3397.86 3620
3398.41 3803
3398.96 3609
3399.51 3435
3400.06 3521
3400.61 3413
3401.16 3587
3401.71 3532
3402.26 3298
3402.81 3435
3403.36 3301
3403.91 3251
3404.46 3407
3405.01 3249
3405.56 3213
3406.11 3469
3406.66 3351
3407.21 3284
3407.76 3320
3408.32 3339
3408.87 3464
3409.42 3375
3409.97 3441
3410.52 3492
3411.07 3573
3411.62 3497
3412.17 3454
3412.72 3362
3413.27 3526
3413.82 3649
3414.37 3414
3414.93 3522
3415.48 3657
3416.03 3507
3416.58 3530
3417.13 3477
3417.68 3538
3418.23 3625
3418.78 3398
3419.34 3462
3419.89 3411
3420.44 3131
3420.99 3206
3421.54 2984
3422.09 3081
3422.65 3007
3423.20 3117
3423.75 3160
3424.30 3131
3424.85 3289
3425.40 3300
3425.96 3345
3426.51 3230
3427.06 3296
3427.61 3244
3428.17 3368
3428.72 3331
3429.27 3327
3429.82 3278
3430.37 3157
3430.93 3303
3431.48 3177
3432.03 3108
3432.58 3184
3433.14 3156
3433.69 3160
3434.24 3086
3434.79 3315
3435.35 3162
3435.90 3163
3436.45 3221
3437.01 3096
3437.56 3219
3438.11 3255
3438.66 3151
3439.22 2946
3439.77 2959
3440.32 2968
3440.88 2952
3441.43 3101
3441.98 2862
3442.54 3125
3443.09 2978
3443.64 2911
3444.20 3071
3444.75 3133
3445.30 3045
3445.86 3121
3446.41 3079
3446.97 3151
3447.52 3328
3448.07 2745
3448.63 2938
3449.18 2919
3449.73 2990
3450.29 2963
3450.84 2893
3451.40 2920
3451.95 2866
3452.50 2952
3453.06 3090
3453.61 2842
3454.17 2971
3454.72 2957
3455.28 2748
3455.83 2876
3456.38 2824
3456.94 2758
3457.49 2805
3458.05 2832
3458.60 2874
3459.16 3090
3459.71 2893
3460.27 2911
3460.82 2767
3461.38 2699
3461.93 2942
3462.49 2861
3463.04 2774
3463.60 2863
3464.15 2958
3464.71 3109
3465.26 3014
3465.82 3141
3466.37 3116
3466.93 3034
3467.48 3062
3468.04 3005
3468.59 3037
3469.15 2946
3469.70 3063
3470.26 3253
3470.82 3020
3471.37 3155
3471.93 3155
3472.48 2970
3473.04 3028
3473.59 3267
3474.15 3511
3474.71 3231
3475.26 3214
3475.82 3351
3476.37 3313
3476.93 3278
3477.49 3394
3478.04 3324
3478.60 3423
3479.16 3521
3479.71 3394
3480.27 3419
3480.82 3651
3481.38 3500
3481.94 3745
3482.49 3906
3483.05 3906
3483.61 3910
3484.16 3917
3484.72 3782
3485.28 3406
3485.83 3780
3486.39 3764
3486.95 3553
3487.50 3509
3488.06 3537
3488.62 3647
3489.18 3893
3489.73 3692
3490.29 3900
3490.85 4126
3491.40 4568
3491.96 4991
3492.52 5674
3493.08 5762
3493.63 6108
3494.19 6541
3494.75 6877
3495.31 7235
3495.86 7495
3496.42 7088
3496.98 7333
3497.54 6963
3498.09 6630
3498.65 6544
3499.21 6710
3499.77 6946
3500.33 7444
3500.88 7272
3501.44 7641
3502.00 8432
3502.56 8414
3503.12 8505
3503.67 8785
3504.23 8632
3504.79 8516
3505.35 8187
3505.91 8202
3506.47 7439
3507.03 7280
3507.58 7544
3508.14 7530
3508.70 7289
3509.26 6911
3509.82 7116
3510.38 6736
3510.94 6570
3511.49 6475
3512.05 5827
3512.61 5540
3513.17 5355
3513.73 4999
3514.29 4391
3514.85 4323
3515.41 4250
3515.97 4001
3516.53 4075
3517.09 3912
3517.64 3858
3518.20 3912
3518.76 3793
3519.32 3913
3519.88 3977
3520.44 3787
3521.00 3667
3521.56 3858
3522.12 3750
3522.68 3853
3523.24 3970
3523.80 4042
3524.36 3789
3524.92 3911
3525.48 3687
3526.04 3424
3526.60 3581
3527.16 3665
3527.72 3537
3528.28 3332
3528.84 3409
3529.40 3434
3529.96 3221
3530.52 3142
3531.08 3027
3531.64 3132
3532.20 3230
3532.76 3233
3533.32 3089
3533.89 3256
3534.45 3163
3535.01 3160
3535.57 3227
3536.13 3125
3536.69 3010
3537.25 3222
3537.81 3275
3538.37 3558
3538.93 3376
3539.49 3354
3540.06 3400
3540.62 3445
3541.18 3596
3541.74 3647
3542.30 3585
3542.86 3786
3543.42 3763
3543.98 3724
3544.55 3651
3545.11 3921
3545.67 3910
3546.23 3794
3546.79 4110
3547.35 3800
3547.92 3692
3548.48 3730
3549.04 3616
3549.60 3367
3550.16 3370
3550.72 3388
3551.29 3153
3551.85 3132
3552.41 3129
3552.97 3063
3553.54 3285
3554.10 3090
3554.66 3012
3555.22 3059
3555.78 3210
3556.35 3078
3556.91 2994
3557.47 2787
3558.03 2778
3558.60 2867
3559.16 2891
3559.72 2881
3560.29 2845
3560.85 2987
3561.41 2979
3561.97 2897
3562.54 2913
3563.10 2760
3563.66 2908
3564.23 3059
3564.79 2886
3565.35 2709
3565.91 3035
3566.48 2847
3567.04 2882
3567.60 2994
3568.17 2980
3568.73 2782
3569.29 2725
3569.86 2688
3570.42 2588
3570.99 2519
3571.55 2457
3572.11 2595
3572.68 2664
3573.24 2639
3573.80 2586
3574.37 2647
3574.93 2626
3575.50 2768
3576.06 2742
3576.62 2786
3577.19 2865
3577.75 2762
3578.32 2943
3578.88 3032
3579.44 3246
3580.01 3170
3580.57 3171
3581.14 3343
3581.70 3209
3582.27 3121
3582.83 3176
3583.40 3201
3583.96 3006
3584.52 3042
3585.09 2859
3585.65 2816
3586.22 2657
3586.78 2744
3587.35 2757
3587.91 2764
3588.48 2852
3589.04 2822
3589.61 2612
3590.17 2602
3590.74 2766
3591.30 2628
3591.87 2604
3592.43 2860
3593.00 2675
3593.56 2653
3594.13 2537
3594.70 2685
3595.26 2835
3595.83 2522
3596.39 2525
3596.96 2890
3597.52 2736
3598.09 2510
3598.65 2724
3599.22 2767
3599.79 2751
3600.35 2775
3600.92 2935
3601.48 2908
3602.05 2650
3602.62 2764
3603.18 3029
3603.75 2883
3604.32 2652
3604.88 2751
3605.45 2738
3606.01 2946
3606.58 2964
3607.15 2894
3607.71 2897
3608.28 2698
3608.85 2621
3609.41 2602
3609.98 2590
3610.55 2434
3611.11 2558
3611.68 2643
3612.25 2630
3612.81 2516
3613.38 2471
3613.95 2464
3614.51 2712
3615.08 2615
3615.65 2894
3616.22 3451
3616.78 3676
3617.35 3964
3617.92 4307
3618.48 4989
3619.05 5783
3619.62 6370
3620.19 6786
3620.75 7493
3621.32 8018
3621.89 7905
3622.46 7940
3623.02 7629
3623.59 7349
3624.16 6702
3624.73 6221
3625.30 5807
3625.86 4908
3626.43 4257
3627.00 3782
3627.57 3333
3628.14 2890
3628.70 2865
3629.27 2553
3629.84 2666
3630.41 2659
3630.98 2649
3631.55 2725
3632.11 2729
3632.68 2668
3633.25 2661
3633.82 2490
3634.39 2521
3634.96 2452
3635.52 2372
3636.09 2358
3636.66 2519
3637.23 2363
3637.80 2302
3638.37 2423
3638.94 2299
3639.51 2242
3640.08 2549
3640.64 2811
3641.21 2801
3641.78 2607
3642.35 2538
3642.92 2713
3643.49 2884
3644.06 2968
3644.63 3073
3645.20 3281
3645.77 3198
3646.34 3214
3646.91 3348
3647.48 3201
3648.05 3248
3648.62 3111
3649.19 3102
3649.76 3467
3650.33 3525
3650.90 3257
3651.47 3260
3652.03 3332
3652.60 3311
3653.17 3442
3653.75 3293
3654.32 3309
3654.89 3233
3655.46 3314
3656.03 3377
3656.60 3292
3657.17 3452
3657.74 3361
3658.31 3431
3658.88 3503
3659.45 3482
3660.02 3427
3660.59 3315
3661.16 3286
3661.73 3296
3662.30 3094
3662.87 3093
3663.44 3058
3664.01 3214
3664.59 3132
3665.16 3004
3665.73 3010
3666.30 3034
3666.87 3055
3667.44 3122
3668.01 3450
3668.58 3320
3669.15 3265
3669.73 3327
3670.30 3181
3670.87 3134
3671.44 2876
3672.01 2740
3672.58 3114
3673.15 2907
3673.73 2924
3674.30 3061
3674.87 2943
3675.44 2842
3676.01 2789
3676.58 2782
3677.16 2772
3677.73 3042
3678.30 2966
3678.87 3023
3679.44 2893
3680.02 3012
3680.59 2738
3681.16 2774
3681.73 2706
3682.31 2614
3682.88 2475
3683.45 2553
3684.02 2499
3684.60 2615
3685.17 2496
3685.74 2468
3686.31 2547
3686.89 2502
3687.46 2427
3688.03 2530
3688.60 2304
3689.18 2614
3689.75 2695
3690.32 2528
3690.90 2664
3691.47 2731
3692.04 2620
3692.61 2526
3693.19 2543
3693.76 2702
3694.33 2621
3694.91 2459
3695.48 2716
3696.05 2629
3696.63 2452
3697.20 2687
3697.77 2432
3698.35 2336
3698.92 2541
3699.50 2598
3700.07 2411
3700.64 2400
3701.22 2325
3701.79 2575
3702.36 2542
3702.94 2387
3703.51 2604
3704.09 2437
3704.66 2359
3705.23 2513
3705.81 2435
3706.38 2336
3706.96 2469
3707.53 2695
3708.11 2447
3708.68 2357
3709.25 2412
3709.83 2520
3710.40 2585
3710.98 2585
3711.55 2678
3712.13 2848
3712.70 2642
3713.28 2701
3713.85 2504
3714.43 2468
3715.00 2540
3715.58 2520
3716.15 2562
3716.73 2447
3717.30 2395
3717.88 2449
3718.45 2573
3719.03 2606
3719.60 2547
3720.18 2548
3720.75 2631
3721.33 2341
3721.90 2540
3722.48 2342
3723.05 2530
3723.63 2596
3724.20 2566
3724.78 2356
3725.36 2302
3725.93 2341
3726.51 2249
3727.08 2131
3727.66 2212
3728.23 2372
3728.81 2757
3729.39 2551
3729.96 2492
3730.54 2510
3731.11 2501
3731.69 2726
3732.27 3002
3732.84 3060
3733.42 3413
3734.00 3520
3734.57 3719
3735.15 3808
3735.72 4043
3736.30 4263
3736.88 4153
3737.45 4147
3738.03 4255
3738.61 4070
3739.18 4167
3739.76 3881
3740.34 3530
3740.92 3307
3741.49 2931
3742.07 2857
3742.65 2797
3743.22 2484
3743.80 2286
3744.38 2581
3744.95 2714
3745.53 2545
3746.11 2638
3746.69 2538
3747.26 2599
3747.84 2875
3748.42 2837
3749.00 2957
3749.57 3000
3750.15 3062
3750.73 3251
3751.31 2988
3751.88 2950
3752.46 3173
3753.04 2945
3753.62 3014
3754.19 2721
3754.77 2787
3755.35 2758
3755.93 2445
3756.51 2399
3757.08 2528
3757.66 2381
3758.24 2524
3758.82 2428
3759.40 2378
3759.98 2402
3760.55 2500
3761.13 2657
3761.71 2569
3762.29 2539
3762.87 2486
3763.45 2737
3764.03 2830
3764.60 2738
3765.18 2774
3765.76 2992
3766.34 2755
3766.92 2949
3767.50 3062
3768.08 2815
3768.66 2559
3769.24 2686
3769.81 2661
3770.39 2622
3770.97 2692
3771.55 2708
3772.13 2745
3772.71 2571
3773.29 2616
3773.87 2578
3774.45 2858
3775.03 2658
3775.61 2548
3776.19 2544
3776.77 2535
3777.35 2570
3777.93 2543
3778.51 2432
3779.09 2377
3779.67 2342
3780.25 2343
3780.83 2541
3781.41 2653
3781.99 2395
3782.57 2444
3783.15 2391
3783.73 2375
3784.31 2487
3784.89 2422
3785.47 2557
3786.05 2269
3786.63 2270
3787.21 2327
3787.79 2155
3788.37 2209
3788.95 2371
3789.53 2513
3790.11 2490
3790.69 2409
3791.27 2423
3791.85 2401
3792.43 2404
3793.01 2410
3793.59 2310
3794.18 2317
3794.76 2519
3795.34 2604
3795.92 2792
3796.50 2358
3797.08 2457
3797.66 2554
3798.24 2499
3798.83 2425
3799.41 2421
3799.99 2288
3800.57 2418
3801.15 2391
3801.73 2394
3802.31 2424
3802.90 2446
3803.48 2617
3804.06 2447
3804.64 2699
3805.22 2554
3805.80 2478
3806.39 2509
3806.97 2543
3807.55 2630
3808.13 2733
3808.71 2729
3809.30 2782
3809.88 2954
3810.46 3261
3811.04 3069
3811.63 3212
3812.21 3255
3812.79 3223
3813.37 3289
3813.95 3287
3814.54 3244
3815.12 3074
3815.70 3107
3816.29 3101
3816.87 3256
3817.45 3054
3818.03 3003
3818.62 3312
3819.20 3092
3819.78 3113
3820.36 2798
3820.95 2759
3821.53 2828
3822.11 2701
3822.70 2705
3823.28 2668
3823.86 2637
3824.45 2403
3825.03 2478
3825.61 2640
3826.20 2394
3826.78 2515
3827.36 2628
3827.95 2440
3828.53 2548
3829.11 2459
3829.70 2507
3830.28 2413
3830.87 2199
3831.45 2344
3832.03 2550
3832.62 2489
3833.20 2617
3833.79 2541
3834.37 2434
3834.95 2447
3835.54 2422
3836.12 2282
3836.71 2433
3837.29 2466
3837.87 2344
3838.46 2527
3839.04 2447
3839.63 2420
3840.21 2672
3840.80 2475
3841.38 2516
3841.97 2562
3842.55 2642
3843.13 2517
3843.72 2583
3844.30 2590
3844.89 2669
3845.47 2563
3846.06 2418
3846.64 2567
3847.23 2549
3847.81 2663
3848.40 2457
3848.98 2435
3849.57 2533
3850.15 2638
3850.74 2766
3851.33 2442
3851.91 2575
3852.50 2539
3853.08 2823
3853.67 2668
3854.25 2734
3854.84 2514
3855.42 2532
3856.01 2750
3856.60 2720
3857.18 2878
3857.77 2948
3858.35 2815
3858.94 3073
3859.52 3163
3860.11 3868
3860.70 4305
3861.28 4676
3861.87 5721
3862.45 6278
3863.04 6862
3863.63 7837
3864.21 8487
3864.80 8908
3865.39 8998
3865.97 9328
3866.56 9017
3867.15 8678
3867.73 7749
3868.32 7284
3868.91 6526
3869.49 5808
3870.08 5112
3870.67 4532
3871.25 3981
3871.84 3756
3872.43 3505
3873.01 3395
3873.60 3219
3874.19 3088
3874.77 3063
3875.36 3259
3875.95 3228
3876.54 3185
3877.12 3189
3877.71 3267
3878.30 3304
3878.89 3147
3879.47 3084
3880.06 2859
3880.65 2741
3881.24 2910
3881.82 2911
3882.41 2914
3883.00 2766
3883.59 2796
3884.17 2458
3884.76 2616
3885.35 2589
3885.94 2461
3886.53 2474
3887.11 2628
3887.70 2484
3888.29 2615
3888.88 2860
3889.47 2929
3890.05 2755
3890.64 2734
3891.23 2841
3891.82 2936
3892.41 3213
3893.00 3354
3893.59 3349
3894.17 3332
3894.76 3343
3895.35 3261
3895.94 3072
3896.53 3132
3897.12 3123
3897.71 3146
3898.30 3096
3898.88 3214
3899.47 3049
3900.06 3102
3900.65 3095
3901.24 3147
3901.83 3266
3902.42 3234
3903.01 3076
3903.60 3081
3904.19 3092
3904.78 3045
3905.37 2974
3905.95 2935
3906.54 2905
3907.13 2879
3907.72 2838
3908.31 2722
3908.90 2646
3909.49 2656
3910.08 2915
3910.67 2492
3911.26 2377
3911.85 2594
3912.44 2658
3913.03 2529
3913.62 2465
3914.21 2566
3914.80 2464
3915.39 2419
3915.98 2321
3916.57 2322
3917.16 2564
3917.75 2616
3918.34 2447
3918.93 2456
3919.52 2576
3920.12 2589
3920.71 2292
3921.30 2516
3921.89 2533
3922.48 2224
3923.07 2353
3923.66 2553
3924.25 2518
3924.84 2499
3925.43 2277
3926.02 2321
3926.61 2407
3927.20 2329
3927.80 2352
3928.39 2317
3928.98 2389
3929.57 2275
3930.16 2145
3930.75 2342
3931.34 2316
3931.94 2284
3932.53 2208
3933.12 2427
3933.71 2431
3934.30 2308
3934.89 2213
3935.48 2240
3936.08 2294
3936.67 2194
3937.26 2207
3937.85 2309
3938.44 2424
3939.04 2261
3939.63 2394
3940.22 2427
3940.81 2277
3941.40 2263
3942.00 2407
3942.59 2748
3943.18 2672
3943.77 2478
3944.37 2320
3944.96 2467
3945.55 2431
3946.14 2471
3946.74 2478
3947.33 2439
3947.92 2342
3948.51 2377
3949.11 2566
3949.70 2253
3950.29 2101
3950.88 2180
3951.48 2273
3952.07 2420
3952.66 2348
3953.26 2367
3953.85 2297
3954.44 2371
3955.04 2256
3955.63 2155
3956.22 2147
3956.82 2195
3957.41 2169
3958.00 2108
3958.60 2028
3959.19 2225
3959.78 2317
3960.38 2173
3960.97 2146
3961.56 2161
3962.16 2057
3962.75 2124
3963.34 2290
3963.94 2120
3964.53 2109
3965.13 1971
3965.72 2171
3966.31 2231
3966.91 2116
3967.50 2116
3968.10 2083
3968.69 2231
3969.28 2302
3969.88 2561
3970.47 2514
3971.07 2388
3971.66 2242
3972.26 2363
3972.85 2371
3973.45 2552
3974.04 2450
3974.63 2218
3975.23 2175
3975.82 2237
3976.42 2365
3977.01 2243
3977.61 2446
3978.20 2612
3978.80 2830
3979.39 2699
3979.99 2736
3980.58 2690
3981.18 2721
3981.77 2517
3982.37 2739
3982.96 2695
3983.56 2438
3984.15 2668
3984.75 2641
3985.35 2593
3985.94 2458
3986.54 2460
3987.13 2542
3987.73 2495
3988.32 2442
3988.92 2417
3989.51 2514
3990.11 2308
3990.71 2362
3991.30 2429
3991.90 2369
3992.49 2485
3993.09 2378
3993.69 2287
3994.28 2420
3994.88 2656
3995.47 2601
3996.07 2510
3996.67 2581
3997.26 2874
3997.86 2603
3998.46 2379
3999.05 2391
3999.65 2612
4000.25 2673
4000.84 2657
4001.44 2384
4002.04 2442
4002.63 2241
4003.23 2339
4003.83 2398
4004.42 2304
4005.02 2252
4005.62 2328
4006.21 2404
4006.81 2453
4007.41 2321
4008.01 2459
4008.60 2441
4009.20 2283
4009.80 2511
4010.39 2502
4010.99 2553
4011.59 2320
4012.19 2516
4012.78 2373
4013.38 2210
4013.98 2355
4014.58 2489
4015.17 2593
4015.77 2557
4016.37 2407
4016.97 2512
4017.57 2793
4018.16 2880
4018.76 2937
4019.36 2841
4019.96 3065
4020.56 3008
4021.15 3260
4021.75 3179
4022.35 3010
4022.95 2839
4023.55 2937
4024.14 2643
4024.74 2607
4025.34 2633
4025.94 2605
4026.54 2477
4027.14 2503
4027.74 2595
4028.33 2633
4028.93 2661
4029.53 2826
4030.13 2688
4030.73 2630
4031.33 2641
4031.93 2625
4032.53 2667
4033.12 2719
4033.72 2752
4034.32 2989
4034.92 3070
4035.52 2840
4036.12 2630
4036.72 2665
4037.32 2721
4037.92 2572
4038.52 2733
4039.12 2743
4039.72 2587
4040.32 2208
4040.92 2276
4041.52 2279
4042.12 2383
4042.71 2249
4043.31 2296
4043.91 2281
4044.51 2294
4045.11 2098
4045.71 2066
4046.31 2253
4046.91 2024
4047.51 2024
4048.11 2199
4048.71 2237
4049.31 2227
4049.91 2179
4050.52 2328
4051.12 2205
4051.72 2376
4052.32 2125
4052.92 2249
4053.52 2224
4054.12 2195
4054.72 2364
4055.32 2411
4055.92 2530
4056.52 2295
4057.12 2327
4057.72 2261
4058.32 2233
4058.92 2095
4059.52 2170
4060.13 2147
4060.73 2302
4061.33 2204
4061.93 2148
4062.53 2055
4063.13 1974
4063.73 1948
4064.33 2199
4064.94 2054
4065.54 2053
4066.14 2154
4066.74 2059
4067.34 2070
4067.94 2077
4068.54 2024
4069.15 2164
4069.75 2221
4070.35 2215
4070.95 2159
4071.55 1927
4072.16 2036
4072.76 1975
4073.36 2006
4073.96 2057
4074.56 2061
4075.17 2132
4075.77 2131
4076.37 2052
4076.97 2332
4077.57 2153
4078.18 2218
4078.78 2025
4079.38 2025
4079.98 1947
4080.59 2080
4081.19 1991
4081.79 2020
4082.39 2027
4083.00 2009
4083.60 2014
4084.20 2092
4084.81 2145
4085.41 1990
4086.01 2008
4086.61 2080
4087.22 2039
4087.82 1946
4088.42 1938
4089.03 1922
4089.63 1905
4090.23 1947
4090.84 2076
4091.44 1998
4092.04 1920
4092.65 1919
4093.25 1910
4093.85 1903
4094.46 2001
4095.06 2099
4095.66 2005
4096.27 1856
4096.87 1853
4097.48 1916
4098.08 2052
4098.68 2015
4099.29 2110
4099.89 1976
4100.49 1887
4101.10 2080
4101.70 2122
4102.31 2207
4102.91 2018
4103.52 1900
4104.12 1984
4104.72 1977
4105.33 1882
4105.93 1935
4106.54 2132
4107.14 2020
4107.75 2036
4108.35 2101
4108.96 2066
4109.56 1995
4110.16 1794
4110.77 1983
4111.37 2127
4111.98 2099
4112.58 1974
4113.19 1963
4113.79 1974
4114.40 2056
4115.00 2169
4115.61 2213
4116.21 2061
4116.82 2149
4117.42 2072
4118.03 1919
4118.64 2006
4119.24 2165
4119.85 1886
4120.45 2025
4121.06 1986
4121.66 2099
4122.27 2024
4122.87 1905
4123.48 1881
4124.09 1969
4124.69 1984
4125.30 1996
4125.90 1876
4126.51 2057
4127.11 2018
4127.72 2076
4128.33 1981
4128.93 2021
4129.54 2023
4130.14 1996
4130.75 1854
4131.36 1884
4131.96 2076
4132.57 1971
4133.18 1905
4133.78 1911
4134.39 1946
4135.00 1951
4135.60 1965
4136.21 2025
4136.82 2050
4137.42 2024
4138.03 2119
4138.64 2321
4139.24 2270
4139.85 2236
4140.46 2153
4141.06 2070
4141.67 2078
4142.28 2045
4142.88 2229
4143.49 2389
4144.10 2156
4144.71 2370
4145.31 2384
4145.92 2343
4146.53 2403
4147.14 2286
4147.74 2288
4148.35 1997
4148.96 1898
4149.57 2090
4150.17 2000
4150.78 2071
4151.39 2030
4152.00 2023
4152.60 1881
4153.21 1782
4153.82 1897
4154.43 1868
4155.04 1928
4155.64 1885
4156.25 1973
4156.86 1919
4157.47 1931
4158.08 1826
4158.69 1964
4159.29 1825
4159.90 1963
4160.51 1903
4161.12 1864
4161.73 1921
4162.34 1861
4162.94 1869
4163.55 1816
4164.16 2058
4164.77 2004
4165.38 2143
4165.99 2130
4166.60 2008
4167.21 2036
4167.81 2186
4168.42 2071
4169.03 2310
4169.64 1936
4170.25 2013
4170.86 2028
4171.47 2034
4172.08 2140
4172.69 2182
4173.30 2003
4173.91 1959
4174.52 1969
4175.13 2050
4175.74 2029
4176.34 2137
4176.95 1982
4177.56 2036
4178.17 2060
4178.78 2336
4179.39 2126
4180.00 2281
4180.61 2051
4181.22 2040
4181.83 2057
4182.44 1844
4183.05 1889
4183.66 1978
4184.27 2026
4184.88 2212
4185.49 2027
4186.10 2217
4186.71 2031
4187.32 2054
4187.93 2218
4188.55 1923
4189.16 2020
4189.77 1923
4190.38 1994
4190.99 2020
4191.60 1903
4192.21 1968
4192.82 2019
4193.43 1930
4194.04 2040
4194.65 2239
4195.26 2186
4195.87 2230
4196.49 2132
4197.10 2268
4197.71 2523
4198.32 2338
4198.93 2280
4199.54 2196
4200.15 2178
4200.76 2165
4201.38 2284
4201.99 2197
4202.60 2182
4203.21 2119
4203.82 2053
4204.43 2021
4205.04 2020
4205.66 2001
4206.27 1888
4206.88 2022
4207.49 1998
4208.10 2122
4208.72 2124
4209.33 2138
4209.94 1948
4210.55 2116
4211.16 2009
4211.78 2090
4212.39 2024
4213.00 2023
4213.61 2253
4214.22 2120
4214.84 2149
4215.45 2164
4216.06 2156
4216.67 2142
4217.29 2128
4217.90 2166
4218.51 2253
4219.13 2425
4219.74 2402
4220.35 2356
4220.96 2473
4221.58 2668
4222.19 2878
4222.80 3074
4223.42 3184
4224.03 3136
4224.64 3315
4225.25 3337
4225.87 3402
4226.48 3607
4227.09 3632
4227.71 3659
4228.32 3575
4228.93 3400
4229.55 3524
4230.16 3523
4230.77 3242
4231.39 3216
4232.00 3050
4232.62 3006
4233.23 3015
4233.84 2920
4234.46 3176
4235.07 3276
4235.68 3155
4236.30 3320
4236.91 3206
4237.53 3368
4238.14 3480
4238.75 3333
4239.37 3502
4239.98 3551
4240.60 3337
4241.21 3161
4241.83 2883
4242.44 2816
4243.05 2758
4243.67 2516
4244.28 2415
4244.90 2508
4245.51 2497
4246.13 2400
4246.74 2471
4247.36 2521
4247.97 2606
4248.59 2525
4249.20 2765
4249.82 2610
4250.43 2444
4251.05 2392
4251.66 2558
4252.28 2648
4252.89 2695
4253.51 2386
4254.12 2307
4254.74 2444
4255.35 2267
4255.97 2309
4256.58 2263
4257.20 2554
4257.81 2433
4258.43 2394
4259.05 2406
4259.66 2383
4260.28 2442
4260.89 2146
4261.51 2349
4262.12 2231
4262.74 2349
4263.36 2302
4263.97 2297
4264.59 2427
4265.20 2406
4265.82 2384
4266.44 2560
4267.05 2441
4267.67 2473
4268.28 2334
4268.90 2369
4269.52 2457
4270.13 2333
4270.75 2306
4271.37 2240
4271.98 2386
4272.60 2437
4273.22 2374
4273.83 2569
4274.45 2503
4275.07 2580
4275.68 2601
4276.30 2742
4276.92 2738
4277.53 2757
4278.15 2983
4278.77 3247
4279.38 3248
4280.00 3013
4280.62 3039
4281.24 3314
4281.85 3227
4282.47 2998
4283.09 2844
4283.70 2982
4284.32 2545
4284.94 2486
4285.56 2288
4286.17 2219
4286.79 2246
4287.41 2467
4288.03 2381
4288.65 2397
4289.26 2258
4289.88 2325
4290.50 2307
4291.12 2133
4291.73 2155
4292.35 2095
4292.97 2113
4293.59 2317
4294.21 2173
4294.83 2160
4295.44 2073
4296.06 2090
4296.68 2030
4297.30 2110
4297.92 2235
4298.54 2181
4299.15 2250
4299.77 2267
4300.39 1988
4301.01 2089
4301.63 2090
4302.25 2140
4302.87 2204
4303.48 2052
4304.10 2099
4304.72 2213
4305.34 2169
4305.96 2264
4306.58 2259
4307.20 2384
4307.82 2416
4308.44 2393
4309.06 2352
4309.67 2252
4310.29 2214
4310.91 2196
4311.53 2252
4312.15 2205
4312.77 2141
4313.39 2220
4314.01 2211
4314.63 2109
4315.25 2371
4315.87 2404
4316.49 2321
4317.11 2313
4317.73 2226
4318.35 2158
4318.97 2267
4319.59 2331
4320.21 2229
4320.83 2225
4321.45 2255
4322.07 2339
4322.69 2324
4323.31 2310
4323.93 2447
4324.55 2275
4325.17 2387
4325.79 2509
4326.41 2564
4327.03 2509
4327.65 2561
4328.27 2442
4328.89 2586
4329.51 2777
4330.13 2967
4330.76 2748
4331.38 2610
4332.00 2513
4332.62 2620
4333.24 2740
4333.86 2638
4334.48 2797
4335.10 2706
4335.72 2579
4336.34 2923
4336.97 2890
4337.59 3247
4338.21 3411
4338.83 3475
4339.45 3286
4340.07 3525
4340.69 3717
4341.31 3807
4341.94 3567
4342.56 3769
4343.18 3690
4343.80 3501
4344.42 3592
4345.04 3647
4345.67 3828
4346.29 4250
4346.91 4468
4347.53 5186
4348.15 5802
4348.78 6719
4349.40 7043
4350.02 7484
4350.64 7938
4351.26 7520
4351.89 7060
4352.51 6776
4353.13 6141
4353.75 5389
4354.38 4691
4355.00 4259
4355.62 3763
4356.24 3313
4356.87 3383
4357.49 3284
4358.11 3338
4358.74 3202
4359.36 2881
4359.98 2801
4360.60 2975
4361.23 3035
4361.85 3010
4362.47 3031
4363.10 2870
4363.72 2960
4364.34 2734
4364.97 2745
4365.59 2549
4366.21 2664
4366.83 2840
4367.46 2909
4368.08 2966
4368.71 3065
4369.33 2829
4369.95 2835
4370.58 2705
4371.20 2726
4371.82 2601
4372.45 2502
4373.07 2356
4373.69 2325
4374.32 2305
4374.94 2230
4375.57 2241
4376.19 2359
4376.81 2336
4377.44 2337
4378.06 2264
4378.69 2202
4379.31 2156
4379.94 2341
4380.56 2282
4381.18 2437
4381.81 2641
4382.43 2356
4383.06 2345
4383.68 2269
4384.31 2194
4384.93 2345
4385.56 2260
4386.18 2232
4386.81 2217
4387.43 2154
4388.05 2169
4388.68 2401
4389.30 2404
4389.93 2301
4390.55 2172
4391.18 2107
4391.81 1995
4392.43 2240
4393.06 2099
4393.68 2065
4394.31 2113
4394.93 1999
4395.56 2180
4396.18 2080
4396.81 2102
4397.43 2154
4398.06 2203
4398.68 2237
4399.31 2171
4399.94 2038
4400.56 2242
4401.19 2124
4401.81 2099
4402.44 2086
4403.06 2299
4403.69 2115
4404.32 2060
4404.94 2096
4405.57 2072
4406.20 2248
4406.82 2343
4407.45 2277
4408.07 2295
4408.70 2138
4409.33 2272
4409.95 2318
4410.58 2266
4411.21 2353
4411.83 2193
4412.46 2126
4413.09 2233
4413.71 2274
4414.34 2221
4414.97 2099
4415.59 2289
4416.22 2173
4416.85 2003
4417.47 2104
4418.10 2163
4418.73 2246
4419.35 2267
4419.98 2289
4420.61 2298
4421.24 2362
4421.86 2471
4422.49 2152
4423.12 2251
4423.75 2313
4424.37 2302
4425.00 2241
4425.63 2285
4426.26 2279
4426.88 2192
4427.51 2034
4428.14 2043
4428.77 2138
4429.39 2022
4430.02 2154
4430.65 2070
4431.28 1949
4431.91 1894
4432.53 2069
4433.16 1974
4433.79 1971
4434.42 1919
4435.05 1974
4435.67 2050
4436.30 2067
4436.93 2166
4437.56 2126
4438.19 2137
4438.82 2081
4439.44 2110
4440.07 2058
4440.70 2104
4441.33 2058
4441.96 2257
4442.59 2095
4443.22 2117
4443.85 2128
4444.47 2077
4445.10 1848
4445.73 1867
4446.36 1928
4446.99 2121
4447.62 2000
4448.25 2119
4448.88 2120
4449.51 2120
4450.14 1920
4450.77 2095
4451.39 2184
4452.02 2307
4452.65 2201
4453.28 2066
4453.91 2167
4454.54 2271
4455.17 2036
4455.80 2133
4456.43 1972
4457.06 2229
4457.69 2148
4458.32 2213
4458.95 2379
4459.58 2317
4460.21 2172
4460.84 2166
4461.47 2271
4462.10 2221
4462.73 2074
4463.36 2294
4463.99 2195
4464.62 2057
4465.25 1994
4465.88 1960
4466.51 2086
4467.14 2072
4467.77 2092
4468.40 2082
4469.03 2054
4469.67 2018
4470.30 2042
4470.93 2091
4471.56 1972
4472.19 1959
4472.82 1981
4473.45 1939
4474.08 1992
4474.71 2164
4475.34 1817
4475.97 2072
4476.61 2012
4477.24 1831
4477.87 2009
4478.50 1967
4479.13 1857
4479.76 2096
4480.39 2015
4481.02 2172
4481.66 2083
4482.29 2046
4482.92 2016
4483.55 2011
4484.18 1995
4484.81 2029
4485.45 2138
4486.08 2005
4486.71 2024
4487.34 2051
4487.97 2101
4488.61 2081
4489.24 2102
4489.87 2251
4490.50 2200
4491.13 2266
4491.77 2409
4492.40 2139
4493.03 2306
4493.66 2446
4494.30 2584
4494.93 2433
4495.56 2330
4496.19 2384
4496.83 2333
4497.46 2379
4498.09 2324
4498.72 2241
4499.36 2224
4499.99 2315
4500.62 2384
4501.25 2458
4501.89 2544
4502.52 2672
4503.15 2912
4503.79 2795
4504.42 2662
4505.05 2723
4505.69 2752
4506.32 2936
4506.95 2757
4507.59 2598
4508.22 2634
4508.85 2727
4509.49 2617
4510.12 2517
4510.75 2522
4511.39 2542
4512.02 2508
4512.65 2312
4513.29 2240
4513.92 2348
4514.56 2496
4515.19 2544
4515.82 2359
4516.46 2459
4517.09 2518
4517.73 2602
4518.36 2411
4518.99 2433
4519.63 2536
4520.26 2565
4520.90 2427
4521.53 2555
4522.16 2481
4522.80 2529
4523.43 2587
4524.07 2372
4524.70 2481
4525.34 2648
4525.97 2629
4526.61 2672
4527.24 2990
4527.88 3174
4528.51 3251
4529.15 3330
4529.78 3924
4530.42 4779
4531.05 5295
4531.69 6026
4532.32 7128
4532.96 8040
4533.59 9107
4534.23 10112
4534.86 10942
4535.50 11297
4536.13 10861
4536.77 10404
4537.40 9841
4538.04 9590
4538.67 8512
4539.31 6998
4539.94 5986
4540.58 5343
4541.22 4443
4541.85 3801
4542.49 3319
4543.12 3013
4543.76 2908
4544.40 2852
4545.03 2607
4545.67 2476
4546.30 2531
4546.94 2546
4547.58 2433
4548.21 2459
4548.85 2618
4549.48 2488
4550.12 2650
4550.76 2963
4551.39 2706
4552.03 2549
4552.67 2551
4553.30 2650
4553.94 2720
4554.58 2647
4555.21 2519
4555.85 2607
4556.49 2464
4557.12 2512
4557.76 2623
4558.40 2493
4559.03 2308
4559.67 2431
4560.31 2571
4560.94 2488
4561.58 2504
4562.22 2693
4562.86 2621
4563.49 2748
4564.13 2846
4564.77 2967
4565.41 2927
4566.04 2934
4566.68 3101
4567.32 2887
4567.96 2956
4568.59 3047
4569.23 3150
4569.87 3228
4570.51 3492
4571.14 3494
4571.78 3477
4572.42 3397
4573.06 3210
4573.70 3176
4574.33 3286
4574.97 3099
4575.61 3026
4576.25 2952
4576.89 2907
4577.52 2757
4578.16 2780
4578.80 2546
4579.44 2488
4580.08 2647
4580.72 2534
4581.35 2512
4581.99 2389
4582.63 2432
4583.27 2423
4583.91 2225
4584.55 2336
4585.19 2202
4585.83 2292
4586.46 2201
4587.10 2405
4587.74 2381
4588.38 2355
4589.02 2330
4589.66 2302
4590.30 2376
4590.94 2469
4591.58 2671
4592.22 2655
4592.85 2844
4593.49 3077
4594.13 3008
4594.77 2888
4595.41 2993
4596.05 2767
4596.69 2774
4597.33 2689
4597.97 2442
4598.61 2397
4599.25 2281
4599.89 2422
4600.53 2349
4601.17 2258
4601.81 2177
4602.45 2216
4603.09 2242
4603.73 2195
4604.37 2288
4605.01 2400
4605.65 2304
4606.29 2449
4606.93 2516
4607.57 2450
4608.21 2282
4608.85 2382
4609.49 2393
4610.13 2444
4610.77 2556
4611.41 2338
4612.05 2377
4612.70 2423
4613.34 2462
4613.98 2418
4614.62 2238
4615.26 2262
4615.90 2114
4616.54 2259
4617.18 2295
4617.82 1975
4618.46 2013
4619.10 2076
4619.75 2070
4620.39 1949
4621.03 1935
4621.67 1969
4622.31 2007
4622.95 2031
4623.59 1960
4624.24 1821
4624.88 1989
4625.52 1852
4626.16 1825
4626.80 2061
4627.44 1954
4628.09 1876
4628.73 1957
4629.37 1885
4630.01 1911
4630.65 2111
4631.29 1982
4631.94 1974
4632.58 1786
4633.22 1879
4633.86 2052
4634.51 1969
4635.15 1981
4635.79 2153
4636.43 2356
4637.07 2083
4637.72 2038
4638.36 1970
4639.00 1986
4639.64 1919
4640.29 2002
4640.93 1967
4641.57 1984
4642.21 1923
4642.86 2013
4643.50 1973
4644.14 1960
4644.79 1988
4645.43 2064
4646.07 1881
4646.72 1929
4647.36 2180
4648.00 2102
4648.64 1932
4649.29 1953
4649.93 2121
4650.57 2201
4651.22 2157
4651.86 2195
4652.50 2194
4653.15 2149
4653.79 2164
4654.44 2385
4655.08 2315
4655.72 2424
4656.37 2408
4657.01 2459
4657.65 2339
4658.30 2271
4658.94 2141
4659.59 2015
4660.23 2080
4660.87 2070
4661.52 2065
4662.16 2044
4662.81 2069
4663.45 2194
4664.09 2201
4664.74 2046
4665.38 1946
4666.03 1877
4666.67 2037
4667.32 2023
4667.96 2053
4668.61 1927
4669.25 2065
4669.89 1963
4670.54 2083
4671.18 1964
4671.83 1884
4672.47 2080
4673.12 2042
4673.76 2122
4674.41 2003
4675.05 2063
4675.70 2158
4676.34 2076
4676.99 2246
4677.63 2337
4678.28 2295
4678.92 2170
4679.57 2125
4680.22 2117
4680.86 1991
4681.51 1995
4682.15 2072
4682.80 2130
4683.44 2138
4684.09 2127
4684.73 2157
4685.38 2302
4686.03 2334
4686.67 2187
4687.32 2150
4687.96 2296
4688.61 2102
4689.25 2159
4689.90 2211
4690.55 2040
4691.19 1925
4691.84 2211
4692.49 2316
4693.13 2030
4693.78 1809
4694.42 1980
4695.07 2009
4695.72 1921
4696.36 1974
4697.01 2083
4697.66 2196
4698.30 2268
4698.95 2250
4699.60 2187
4700.24 2260
4700.89 2417
4701.54 2471
4702.18 2544
4702.83 2657
4703.48 2623
4704.12 2562
4704.77 2419
4705.42 2551
4706.07 2343
4706.71 2382
4707.36 2435
4708.01 2280
4708.66 2175
4709.30 2038
4709.95 2097
4710.60 2182
4711.24 2083
4711.89 2118
4712.54 2136
4713.19 2320
4713.84 2294
4714.48 2294
4715.13 2269
4715.78 2098
4716.43 2123
4717.07 2116
4717.72 2100
4718.37 2296
4719.02 2169
4719.67 2371
4720.31 2274
4720.96 2210
4721.61 2198
4722.26 2367
4722.91 2460
4723.56 2375
4724.20 2567
4724.85 2442
4725.50 2513
4726.15 2615
4726.80 2763
4727.45 2721
4728.10 2602
4728.74 2908
4729.39 2756
4730.04 2827
4730.69 2661
4731.34 2699
4731.99 2865
4732.64 2480
4733.29 2530
4733.94 2382
4734.58 2323
4735.23 2380
4735.88 2450
4736.53 2150
4737.18 2203
4737.83 2284
4738.48 2023
4739.13 2120
4739.78 2112
4740.43 2135
4741.08 2153
4741.73 1972
4742.38 1879
4743.03 2061
4743.68 2183
4744.33 2264
4744.98 2251
4745.63 2252
4746.28 2305
4746.93 2325
4747.58 2280
4748.23 2197
4748.88 2357
4749.53 2292
4750.18 2181
4750.83 2125
4751.48 2004
4752.13 2304
4752.78 2390
4753.43 2195
4754.08 2228
4754.73 2285
4755.38 2477
4756.03 2612
4756.68 2513
4757.33 2527
4757.98 2368
4758.63 2190
4759.28 2220
4759.93 2162
4760.59 2138
4761.24 2127
4761.89 2102
4762.54 2068
4763.19 2164
4763.84 2288
4764.49 2247
4765.14 2434
4765.79 2443
4766.45 2401
4767.10 2229
4767.75 2336
4768.40 2468
4769.05 2539
4769.70 2466
4770.35 2617
4771.01 2378
4771.66 2293
4772.31 2152
4772.96 2031
4773.61 2033
4774.26 2004
4774.92 1991
4775.57 2014
4776.22 1837
4776.87 1821
4777.52 1802
4778.18 1867
4778.83 2021
4779.48 2036
4780.13 1816
4780.79 2039
4781.44 1963
4782.09 2030
4782.74 2062
4783.40 2019
4784.05 2249
4784.70 2112
4785.35 2019
4786.01 2108
4786.66 2064
4787.31 2034
4787.96 1969
4788.62 1860
4789.27 1826
4789.92 1898
4790.58 2064
4791.23 1959
4791.88 1942
4792.53 1872
4793.19 1811
4793.84 1846
4794.49 1881
4795.15 1889
4795.80 1905
4796.45 1861
4797.11 2013
4797.76 1873
4798.41 1863
4799.07 1973
4799.72 1862
4800.37 1923
4801.03 2001
4801.68 1842
4802.34 1833
4802.99 1806
4803.64 1812
4804.30 1843
4804.95 1925
4805.61 1791
4806.26 1740
4806.91 1775
4807.57 1786
4808.22 1777
4808.88 1733
4809.53 1996
4810.18 1906
4810.84 1804
4811.49 1934
4812.15 1803
4812.80 1853
4813.46 1857
4814.11 1810
4814.77 1956
4815.42 1967
4816.07 1835
4816.73 1895
4817.38 1850
4818.04 2035
4818.69 1877
4819.35 1941
4820.00 1951
4820.66 2009
4821.31 1952
4821.97 2026
4822.62 1878
4823.28 1954
4823.93 2040
4824.59 2094
4825.24 2143
4825.90 2119
4826.56 2172
4827.21 2079
4827.87 2084
4828.52 2110
4829.18 2256
4829.83 2166
4830.49 2151
4831.14 2122
4831.80 2103
4832.46 2070
4833.11 2045
4833.77 2077
4834.42 1998
4835.08 2114
4835.74 2203
4836.39 2142
4837.05 2397
4837.70 2491
4838.36 2296
4839.02 2570
4839.67 2635
4840.33 2736
4840.99 2729
4841.64 2698
4842.30 2880
4842.96 2648
4843.61 2504
4844.27 2446
4844.92 2380
4845.58 2270
4846.24 2311
4846.90 2381
4847.55 2432
4848.21 2446
4848.87 2285
4849.52 2106
4850.18 2385
4850.84 2350
4851.49 2476
4852.15 2551
4852.81 2853
4853.47 2838
4854.12 2775
4854.78 2852
4855.44 2927
4856.09 2775
4856.75 2738
4857.41 2678
4858.07 2692
4858.72 2667
4859.38 2666
4860.04 2614
4860.70 2665
4861.36 2745
4862.01 2712
4862.67 2673
4863.33 2628
4863.99 2423
4864.64 2475
4865.30 2451
4865.96 2626
4866.62 2739
4867.28 3000
4867.94 2959
4868.59 2966
4869.25 2836
4869.91 2624
4870.57 2716
4871.23 2750
4871.89 2627
4872.54 2655
4873.20 2643
4873.86 2592
4874.52 2683
4875.18 2535
4875.84 2493
4876.50 2584
4877.16 2628
4877.81 2573
4878.47 2512
4879.13 2640
4879.79 2865
4880.45 2735
4881.11 2991
4881.77 3004
4882.43 3149
4883.09 2882
4883.75 2757
4884.41 2662
4885.06 2707
4885.72 2702
4886.38 2645
4887.04 2430
4887.70 2588
4888.36 2437
4889.02 2334
4889.68 2318
4890.34 2330
4891.00 2307
4891.66 2423
4892.32 2562
4892.98 2675
4893.64 2501
4894.30 2427
4894.96 2504
4895.62 2603
4896.28 2557
4896.94 2321
4897.60 2261
4898.26 2198
4898.92 2202
4899.58 2267
4900.24 2249
4900.90 2101
4901.56 2018
4902.22 2183
4902.88 2148
4903.54 2059
4904.21 2061
4904.87 2103
4905.53 2155
4906.19 2142
4906.85 2190
4907.51 2196
4908.17 2178
4908.83 2124
4909.49 2151
4910.15 2172
4910.81 2187
4911.48 2085
4912.14 2078
4912.80 2133
4913.46 2116
4914.12 2031
4914.78 2075
4915.44 1972
4916.11 2058
4916.77 1983
4917.43 1785
4918.09 1899
4918.75 1911
4919.41 1804
4920.07 1968
4920.74 1791
4921.40 1695
4922.06 1782
4922.72 1835
4923.38 1742
4924.05 1738
4924.71 1776
4925.37 1955
4926.03 1944
4926.69 1878
4927.36 1863
4928.02 1863
4928.68 1823
4929.34 1915
4930.01 1759
4930.67 1857
4931.33 1883
4931.99 1895
4932.66 1828
4933.32 1916
4933.98 2127
4934.64 1864
4935.31 1798
4935.97 1829
4936.63 1999
4937.30 1967
4937.96 1944
4938.62 1945
4939.28 1967
4939.95 1957
4940.61 1855
4941.27 1752
4941.94 1868
4942.60 1873
4943.26 1898
4943.93 1870
4944.59 1873
4945.25 1930
4945.92 1908
4946.58 1842
4947.24 1997
4947.91 2007
4948.57 1967
4949.23 1863
4949.90 1819
4950.56 1842
4951.23 1715
4951.89 1828
4952.55 1825
4953.22 1722
4953.88 1942
4954.55 1910
4955.21 1893
4955.87 1820
4956.54 1830
4957.20 1852
4957.87 1882
4958.53 1885
4959.20 1742
4959.86 1800
4960.52 1843
4961.19 1860
4961.85 1701
4962.52 1726
4963.18 1865
4963.85 1951
4964.51 1837
4965.18 1789
4965.84 1944
4966.51 2190
4967.17 2052
4967.84 1968
4968.50 2044
4969.17 2270
4969.83 2195
4970.50 1969
4971.16 1963
4971.83 1979
4972.49 1946
4973.16 1898
4973.82 1978
4974.49 1884
4975.15 1941
4975.82 2001
4976.48 1963
4977.15 2035
4977.82 1908
4978.48 1940
4979.15 2013
4979.81 1909
4980.48 2005
4981.14 2123
4981.81 2130
4982.48 2082
4983.14 1969
4983.81 2018
4984.47 2013
4985.14 1982
4985.81 2086
4986.47 1867
4987.14 2025
4987.81 2136
4988.47 2155
4989.14 1923
4989.80 2041
4990.47 2260
4991.14 2127
4991.80 1987
4992.47 1995
4993.14 1998
4993.80 2092
4994.47 2162
4995.14 1953
4995.80 1887
4996.47 1988
4997.14 2018
4997.80 1792
4998.47 1876
4999.14 1882
4999.81 1936
5000.47 1985
5001.14 1872
5001.81 1775
5002.47 1835
5003.14 1725
5003.81 1725
5004.48 1750
5005.14 1720
5005.81 1718
5006.48 1762
5007.15 1578
5007.81 1735
5008.48 1773
5009.15 1864
5009.82 1844
5010.49 1905
5011.15 1747
5011.82 1711
5012.49 1804
5013.16 1798
5013.83 1967
5014.49 1684
5015.16 1639
5015.83 1830
5016.50 1843
5017.17 1850
5017.83 1792
5018.50 1846
5019.17 1703
5019.84 1811
5020.51 1839
5021.18 1895
5021.84 2015
5022.51 1966
5023.18 1908
5023.85 2066
5024.52 2039
5025.19 2266
5025.86 2374
5026.53 2419
5027.19 2480
5027.86 2522
5028.53 2556
5029.20 2426
5029.87 2308
5030.54 2296
5031.21 2215
5031.88 2055
5032.55 1926
5033.22 1846
5033.89 1856
5034.56 1765
5035.23 1897
5035.89 1851
5036.56 1764
5037.23 1830
5037.90 1773
5038.57 1574
5039.24 1790
5039.91 1672
5040.58 1753
5041.25 1801
5041.92 1867
5042.59 2044
5043.26 1985
5043.93 1907
5044.60 1772
5045.27 1852
5045.94 1844
5046.61 1944
5047.28 1840
5047.95 1710
5048.62 1698
5049.29 1787
5049.96 1731
5050.63 1833
5051.31 1708
5051.98 1698
5052.65 1710
5053.32 1709
5053.99 1668
5054.66 1679
5055.33 1675
5056.00 1744
5056.67 1781
5057.34 1809
5058.01 1795
5058.68 1540
5059.35 1623
5060.03 1771
5060.70 1657
5061.37 1694
5062.04 1726
5062.71 1827
5063.38 1714
5064.05 1763
5064.72 1848
5065.40 1782
5066.07 1996
5066.74 1874
5067.41 1905
5068.08 1983
5068.75 1871
5069.43 1787
5070.10 1692
5070.77 1800
5071.44 1865
5072.11 1744
5072.79 1793
5073.46 1710
5074.13 1822
5074.80 1787
5075.47 1835
5076.15 1774
5076.82 1735
5077.49 1667
5078.16 1736
5078.83 1867
5079.51 1899
5080.18 1959
5080.85 1993
5081.52 1971
5082.20 2071
5082.87 2109
5083.54 1971
5084.22 1991
5084.89 1938
5085.56 2027
5086.23 2021
5086.91 1913
5087.58 1847
5088.25 1841
5088.93 1922
5089.60 1813
5090.27 1926
5090.94 1985
5091.62 1985
5092.29 2150
5092.96 2144
5093.64 2175
5094.31 2281
5094.98 2354
5095.66 2141
5096.33 2272
5097.00 2248
5097.68 2154
5098.35 1937
5099.03 1995
5099.70 1992
5100.37 2008
5101.05 1875
5101.72 2002
5102.39 1989
5103.07 1926
5103.74 1805
5104.42 1832
5105.09 1902
5105.77 1907
5106.44 2017
5107.11 2061
5107.79 1971
5108.46 2137
5109.14 2127
5109.81 2181
5110.49 2105
5111.16 2088
5111.83 2149
5112.51 1862
5113.18 1974
5113.86 1945
5114.53 1766
5115.21 1800
5115.88 1770
5116.56 1754
5117.23 1823
5117.91 1824
5118.58 1730
5119.26 1907
5119.93 1878
5120.61 1784
5121.28 1893
5121.96 1944
5122.63 2046
5123.31 2045
5123.98 1878
5124.66 2080
5125.33 1884
5126.01 2010
5126.69 2099
5127.36 1950
5128.04 2080
5128.71 1997
5129.39 1812
5130.06 1900
5130.74 2015
5131.42 1954
5132.09 1974
5132.77 2069
5133.44 2130
5134.12 2342
5134.79 2105
5135.47 1958
5136.15 1985
5136.82 1971
5137.50 1911
5138.18 1912
5138.85 1932
5139.53 1975
5140.20 1976
5140.88 1729
5141.56 1800
5142.23 1801
5142.91 1731
5143.59 1882
5144.26 1760
5144.94 1807
5145.62 1763
5146.29 1821
5146.97 1757
5147.65 1854
5148.33 1859
5149.00 1891
5149.68 1802
5150.36 1761
5151.03 1862
5151.71 1725
5152.39 1836
5153.06 1722
5153.74 1723
5154.42 1669
5155.10 1707
5155.77 1701
5156.45 1753
5157.13 1657
5157.81 1719
5158.48 1690
5159.16 1701
5159.84 1739
5160.52 1688
5161.20 1744
5161.87 1792
5162.55 1680
5163.23 1532
5163.91 1664
5164.58 1655
5165.26 1756
5165.94 1749
5166.62 1657
5167.30 1679
5167.98 1723
5168.65 1776
5169.33 1798
5170.01 1797
5170.69 1736
5171.37 1692
5172.05 1737
5172.72 1744
5173.40 1656
5174.08 1674
5174.76 1725
5175.44 1721
5176.12 1825
5176.80 1836
5177.48 1839
5178.15 1824
5178.83 1640
5179.51 1763
5180.19 1775
5180.87 1591
5181.55 1734
5182.23 1877
5182.91 1721
5183.59 1739
5184.27 1663
5184.95 1624
5185.63 1616
5186.30 1620
5186.98 1562
5187.66 1466
5188.34 1713
5189.02 1754
5189.70 1650
5190.38 1647
5191.06 1600
5191.74 1649
5192.42 1605
5193.10 1554
5193.78 1446
5194.46 1661
5195.14 1667
5195.82 1608
5196.50 1761
5197.18 1766
5197.86 1661
5198.54 1596
5199.22 1622
5199.90 1583
5200.58 1583
5201.26 1590
5201.94 1643
5202.62 1662
5203.31 1663
5203.99 1593
5204.67 1632
5205.35 1706
5206.03 1658
5206.71 1674
5207.39 1631
5208.07 1592
5208.75 1704
5209.43 1679
5210.11 1648
5210.79 1799
5211.48 1766
5212.16 1637
5212.84 1698
5213.52 1717
5214.20 1698
5214.88 1603
5215.56 1813
5216.24 1782
5216.93 1747
5217.61 1773
5218.29 1692
5218.97 1679
5219.65 1731
5220.33 1711
5221.02 1736
5221.70 1773
5222.38 1709
5223.06 1817
5223.74 1863
5224.42 1786
5225.11 1831
5225.79 1794
5226.47 1806
5227.15 1947
5227.83 1902
5228.52 1873
5229.20 1854
5229.88 1700
5230.56 1776
5231.25 1717
5231.93 1785
5232.61 1764
5233.29 1751
5233.98 1769
5234.66 1630
5235.34 1688
5236.02 1769
5236.71 1678
5237.39 1736
5238.07 1775
5238.76 1645
5239.44 1740
5240.12 1900
5240.80 1895
5241.49 1910
5242.17 1875
5242.85 1824
5243.54 1834
5244.22 1814
5244.90 1899
5245.59 1881
5246.27 1686
5246.95 1756
5247.64 1729
5248.32 1658
5249.00 1557
5249.69 1784
5250.37 1818
5251.05 1662
5251.74 1711
5252.42 1865
5253.11 1831
5253.79 1950
5254.47 1816
5255.16 1945
5255.84 1865
5256.53 1716
5257.21 1747
5257.89 1780
5258.58 1842
5259.26 1884
5259.95 1854
5260.63 1894
5261.32 1972
5262.00 1872
5262.68 1844
5263.37 1868
5264.05 2062
5264.74 1860
5265.42 1950
5266.11 1967
5266.79 1930
5267.48 1941
5268.16 1816
5268.85 1828
5269.53 1823
5270.22 1915
5270.90 1873
5271.59 1922
5272.27 1810
5272.96 1750
5273.64 1774
5274.33 1726
5275.01 1837
5275.70 1829
5276.38 1717
5277.07 1675
5277.75 1572
5278.44 1682
5279.12 1764
5279.81 1721
5280.49 1758
5281.18 1809
5281.87 1704
5282.55 1730
5283.24 1716
5283.92 1821
5284.61 1943
5285.30 1880
5285.98 1981
5286.67 1904
5287.35 2006
5288.04 1948
5288.73 1834
5289.41 1769
5290.10 1745
5290.78 1751
5291.47 1707
5292.16 1668
5292.84 1631
5293.53 1713
5294.22 1702
5294.90 1712
5295.59 1615
5296.28 1804
5296.96 1844
5297.65 1915
5298.34 1792
5299.02 1789
5299.71 1854
5300.40 1900
5301.08 1864
5301.77 1708
5302.46 1776
5303.14 1937
5303.83 1945
5304.52 1807
5305.21 1932
5305.89 2058
5306.58 2130
5307.27 1913
5307.96 1798
5308.64 1766
5309.33 1827
5310.02 1855
5310.71 2012
5311.39 2016
5312.08 2001
5312.77 1952
5313.46 1925
5314.14 2000
5314.83 2049
5315.52 2022
5316.21 2042
5316.89 1987
5317.58 2032
5318.27 2147
5318.96 2088
5319.65 2025
5320.34 2179
5321.02 2054
5321.71 2100
5322.40 2365
5323.09 2154
5323.78 2297
5324.47 2211
5325.15 2130
5325.84 2213
5326.53 2207
5327.22 2230
5327.91 2078
5328.60 1945
5329.29 1821
5329.97 2003
5330.66 2249
5331.35 2087
5332.04 2122
5332.73 2255
5333.42 2092
5334.11 2195
5334.80 2146
5335.49 2254
5336.18 2191
5336.87 2151
5337.55 2205
5338.24 2040
5338.93 2054
5339.62 2201
5340.31 2156
5341.00 2265
5341.69 2136
5342.38 2142
5343.07 2129
5343.76 2281
5344.45 2269
5345.14 2459
5345.83 2351
5346.52 2434
5347.21 2329
5347.90 2331
5348.59 2628
5349.28 2697
5349.97 2808
5350.66 2796
5351.35 2967
5352.04 3296
5352.73 3525
5353.42 3766
5354.11 3909
5354.80 4186
5355.49 4341
5356.18 4365
5356.87 4021
5357.56 3787
5358.25 3588
5358.94 3054
5359.64 2868
5360.33 2722
5361.02 2693
5361.71 2432
5362.40 2298
5363.09 2069
5363.78 2072
5364.47 2039
5365.16 2079
5365.85 2182
5366.55 2096
5367.24 1995
5367.93 2046
5368.62 2125
5369.31 2238
5370.00 2190
5370.69 2144
5371.38 2119
5372.08 2218
5372.77 2141
5373.46 2072
5374.15 2036
5374.84 1969
5375.53 1815
5376.23 1887
5376.92 1813
5377.61 1770
5378.30 1773
5378.99 1763
5379.69 1756
5380.38 1837
5381.07 1759
5381.76 1786
5382.45 1871
5383.15 1857
5383.84 1849
5384.53 1895
5385.22 1868
5385.92 1764
5386.61 1703
5387.30 1684
5387.99 1814
5388.69 1744
5389.38 1683
5390.07 1869
5390.76 1980
5391.46 2044
5392.15 2178
5392.84 1911
5393.54 1936
5394.23 1955
5394.92 2055
5395.61 2108
5396.31 2079
5397.00 2050
5397.69 2028
5398.39 2009
5399.08 2027
5399.77 1899
5400.47 1797
5401.16 2001
5401.85 1928
5402.55 1909
5403.24 1883
5403.93 1815
5404.63 1816
5405.32 1772
5406.02 1871
5406.71 1888
5407.40 1841
5408.10 1847
5408.79 1964
5409.48 2039
5410.18 1896
5410.87 1683
5411.57 1757
5412.26 1912
5412.95 1832
5413.65 1805
5414.34 1847
5415.04 1705
5415.73 1783
5416.43 1723
5417.12 1587
5417.82 1715
5418.51 1786
5419.20 1755
5419.90 1725
5420.59 1675
5421.29 1828
5421.98 1859
5422.68 1831
5423.37 1797
5424.07 1749
5424.76 1866
5425.46 1764
5426.15 1982
5426.85 1917
5427.54 1702
5428.24 1701
5428.93 1861
5429.63 1834
5430.32 1725
5431.02 1681
5431.71 1642
5432.41 1834
5433.10 1753
5433.80 1804
5434.50 1906
5435.19 1880
5435.89 1786
5436.58 1925
5437.28 1959
5437.97 1910
5438.67 1904
5439.37 2072
5440.06 1987
5440.76 1998
5441.45 2300
5442.15 2189
5442.85 2068
5443.54 1940
5444.24 2117
5444.93 2150
5445.63 2030
5446.33 2021
5447.02 2012
5447.72 1970
5448.42 2162
5449.11 1961
5449.81 1995
5450.51 2147
5451.20 2038
5451.90 1960
5452.60 1876
5453.29 2062
5453.99 2035
5454.69 1940
5455.38 1993
5456.08 2076
5456.78 2018
5457.47 1929
5458.17 1936
5458.87 1982
5459.57 2023
5460.26 1859
5460.96 1989
5461.66 2026
5462.35 1972
5463.05 2153
5463.75 2038
5464.45 2141
5465.14 2160
5465.84 2139
5466.54 2220
5467.24 2185
5467.93 2189
5468.63 2095
5469.33 2016
5470.03 2050
5470.73 2003
5471.42 2176
5472.12 2120
5472.82 2368
5473.52 2294
5474.22 2206
5474.91 2326
5475.61 2467
5476.31 2497
5477.01 2516
5477.71 2399
5478.40 2326
5479.10 2412
5479.80 2579
5480.50 2751
5481.20 2685
5481.90 2900
5482.60 2961
5483.29 3452
5483.99 3498
5484.69 3517
5485.39 3544
5486.09 3311
5486.79 3108
5487.49 3163
5488.19 3018
5488.89 2862
5489.58 2670
5490.28 2971
5490.98 2959
5491.68 2902
5492.38 2983
5493.08 2914
5493.78 2836
5494.48 3111
5495.18 3006
5495.88 2911
5496.58 2943
5497.28 3174
5497.98 2972
5498.68 3135
5499.38 3143
5500.08 3321
5500.78 3511
5501.48 3621
5502.18 3920
5502.88 4377
5503.58 4933
5504.28 5098
5504.98 5210
5505.68 4996
5506.38 5125
5507.08 4833
5507.78 4704
5508.48 4451
5509.18 3946
5509.88 3643
5510.58 3504
5511.28 3482
5511.98 3536
5512.68 3504
5513.38 3456
5514.08 3450
5514.78 3184
5515.48 3058
5516.18 3066
5516.88 2921
5517.58 2780
5518.28 2723
5518.99 2773
5519.69 2695
5520.39 2724
5521.09 2459
5521.79 2386
5522.49 2478
5523.19 2553
5523.89 2629
5524.59 2596
5525.30 2523
5526.00 2321
5526.70 2085
5527.40 2207
5528.10 2323
5528.80 2267
5529.50 2194
5530.21 2196
5530.91 2357
5531.61 2256
5532.31 2266
5533.01 2177
5533.72 2209
5534.42 2171
5535.12 2230
5535.82 2173
5536.52 2197
5537.23 2114
5537.93 2097
5538.63 2136
5539.33 2148
5540.03 2181
5540.74 2090
5541.44 2135
5542.14 2134
5542.84 2071
5543.55 2082
5544.25 1873
5544.95 1954
5545.65 1966
5546.36 1943
5547.06 1948
5547.76 1862
5548.47 1796
5549.17 1798
5549.87 1993
5550.57 1945
5551.28 1909
5551.98 1746
5552.68 1911
5553.39 1896
5554.09 1889
5554.79 1840
5555.50 1820
5556.20 1897
5556.90 1878
5557.61 1919
5558.31 1867
5559.01 1938
5559.72 1909
5560.42 1897
5561.12 1933
5561.83 1733
5562.53 1815
5563.23 1790
5563.94 1753
5564.64 1766
5565.35 1747
5566.05 1786
5566.75 1829
5567.46 1734
5568.16 1868
5568.87 1911
5569.57 1861
5570.27 1939
5570.98 1893
5571.68 1869
5572.39 1867
5573.09 1963
5573.80 1853
5574.50 1833
5575.21 1677
5575.91 1747
5576.61 1856
5577.32 1941
5578.02 1907
5578.73 2030
5579.43 1960
5580.14 1930
5580.84 2039
5581.55 1846
5582.25 1653
5582.96 1665
5583.66 1745
5584.37 1749
5585.07 1853
5585.78 1877
5586.48 1782
5587.19 1722
5587.89 1741
5588.60 1697
5589.30 1858
5590.01 1759
5590.72 1725
5591.42 1752
5592.13 1760
5592.83 1698
5593.54 1749
5594.24 1741
5594.95 1862
5595.66 1784
5596.36 1792
5597.07 1821
5597.77 1665
5598.48 1831
5599.18 1841
5599.89 1731
5600.60 1805
5601.30 1759
5602.01 1824
5602.72 1646
5603.42 1764
5604.13 1643
5604.83 1754
5605.54 1696
5606.25 1688
5606.95 1801
5607.66 1822
5608.37 1839
5609.07 1667
5609.78 1754
5610.49 1745
5611.19 1751
5611.90 1623
5612.61 1720
5613.31 1724
5614.02 1642
5614.73 1624
5615.44 1690
5616.14 1692
5616.85 1646
5617.56 1600
5618.26 1646
5618.97 1630
5619.68 1606
5620.39 1567
5621.09 1624
5621.80 1616
5622.51 1496
5623.22 1570
5623.92 1777
5624.63 1601
5625.34 1707
5626.05 1746
5626.75 1520
5627.46 1552
5628.17 1639
5628.88 1646
5629.59 1732
5630.29 1769
5631.00 1715
5631.71 1796
5632.42 1743
5633.13 1787
5633.83 1832
5634.54 1777
5635.25 1823
5635.96 1698
5636.67 1757
5637.38 1845
5638.08 1866
5638.79 1740
5639.50 1669
5640.21 1776
5640.92 1599
5641.63 1701
5642.34 1948
5643.05 1770
5643.75 1742
5644.46 1670
5645.17 1690
5645.88 1923
5646.59 1946
5647.30 1921
5648.01 1730
5648.72 1942
5649.43 1827
5650.14 1675
5650.85 1561
5651.55 1602
5652.26 1533
5652.97 1737
5653.68 1769
5654.39 1739
5655.10 1806
5655.81 1726
5656.52 1702
5657.23 1831
5657.94 1879
5658.65 1855
5659.36 1893
5660.07 1848
5660.78 1799
5661.49 1864
5662.20 2074
5662.91 2057
5663.62 1933
5664.33 1895
5665.04 1762
5665.75 1890
5666.46 1770
5667.17 1768
5667.88 1835
5668.59 1857
5669.30 1841
5670.01 1859
5670.72 1760
5671.43 1993
5672.14 2047
5672.85 1774
5673.57 1896
5674.28 1995
5674.99 1958
5675.70 1769
5676.41 1717
5677.12 1746
5677.83 1625
5678.54 1724
5679.25 1738
5679.96 1854
5680.68 1872
5681.39 1857
5682.10 1714
5682.81 1754
5683.52 1698
5684.23 1832
5684.94 1730
5685.65 1767
5686.37 1844
5687.08 1887
5687.79 1796
5688.50 1685
5689.21 1663
5689.92 1535
5690.64 1727
5691.35 1742
5692.06 1669
5692.77 1657
5693.48 1653
5694.20 1798
5694.91 1792
5695.62 1608
5696.33 1839
5697.04 1799
5697.76 1751
5698.47 1868
5699.18 1686
5699.89 1613
5700.61 1734
5701.32 1730
5702.03 1584
5702.74 1671
5703.46 1637
5704.17 1519
5704.88 1495
5705.59 1637
5706.31 1574
5707.02 1511
5707.73 1655
5708.45 1738
5709.16 1611
5709.87 1542
5710.58 1567
5711.30 1702
5712.01 1613
5712.72 1684
5713.44 1675
5714.15 1562
5714.86 1489
5715.58 1513
5716.29 1630
5717.00 1677
5717.72 1632
5718.43 1671
5719.14 1574
5719.86 1550
5720.57 1716
5721.28 1602
5722.00 1493
5722.71 1500
5723.43 1536
5724.14 1636
5724.85 1751
5725.57 1593
5726.28 1600
5727.00 1600
5727.71 1601
5728.42 1559
5729.14 1667
5729.85 1666
5730.57 1346
5731.28 1445
5732.00 1711
5732.71 1669
5733.42 1550
5734.14 1568
5734.85 1690
5735.57 1633
5736.28 1579
5737.00 1729
5737.71 1807
5738.43 1653
5739.14 1578
5739.86 1727
5740.57 1759
5741.29 1715
5742.00 1711
5742.72 1713
5743.43 1764
5744.15 1807
5744.86 1763
5745.58 1660
5746.29 1562
5747.01 1648
5747.72 1689
5748.44 1622
5749.15 1650
5749.87 1706
5750.58 1705
5751.30 1840
5752.02 1822
5752.73 1787
5753.45 1816
5754.16 1892
5754.88 2005
5755.59 1967
5756.31 2127
5757.03 2207
5757.74 2186
5758.46 2435
5759.17 2458
5759.89 2556
5760.61 2543
5761.32 2311
5762.04 2110
5762.76 2085
5763.47 2106
5764.19 1930
5764.90 1772
5765.62 1720
5766.34 1709
5767.05 1638
5767.77 1669
5768.49 1649
5769.20 1772
5769.92 1846
5770.64 1673
5771.35 1776
5772.07 1687
5772.79 1707
5773.51 1833
5774.22 1831
5774.94 1817
5775.66 1914
5776.37 1913
5777.09 1926
5777.81 1830
5778.53 1775
5779.24 1780
5779.96 1919
5780.68 1799
5781.39 1827
5782.11 1873
5782.83 1832
5783.55 1747
5784.26 1947
5784.98 1998
5785.70 1992
5786.42 1819
5787.14 1888
5787.85 2041
5788.57 2071
5789.29 1868
5790.01 1765
5790.73 1864
5791.44 1963
5792.16 2043
5792.88 2114
5793.60 2103
5794.32 2048
5795.03 2262
5795.75 2243
5796.47 2252
5797.19 2393
5797.91 2326
5798.63 2346
5799.35 2313
5800.06 2503
5800.78 2703
5801.50 3154
5802.22 3315
5802.94 3713
5803.66 4171
5804.38 4422
5805.10 4567
5805.81 4501
5806.53 4685
5807.25 4121
5807.97 3858
5808.69 3365
5809.41 3093
5810.13 3090
5810.85 2981
5811.57 3100
5812.29 2989
5813.01 3000
5813.73 2971
5814.45 2865
5815.17 2868
5815.88 2845
5816.60 2667
5817.32 2441
5818.04 2503
5818.76 2534
5819.48 2428
5820.20 2409
5820.92 2636
5821.64 2545
5822.36 2449
5823.08 2461
5823.80 2639
5824.52 2348
5825.24 2309
5825.96 2291
5826.68 2394
5827.40 2235
5828.12 2336
5828.84 2184
5829.57 2220
5830.29 2157
5831.01 2025
5831.73 1992
5832.45 2059
5833.17 2026
5833.89 2073
5834.61 2122
5835.33 2111
5836.05 2079
5836.77 1980
5837.49 1884
5838.21 1874
5838.94 1938
5839.66 1966
5840.38 2027
5841.10 2071
5841.82 1999
5842.54 2014
5843.26 2084
5843.98 1990
5844.70 1996
5845.43 1974
5846.15 2010
5846.87 1922
5847.59 2024
5848.31 1974
5849.03 2000
5849.76 1819
5850.48 1953
5851.20 2153
5851.92 2050
5852.64 1917
5853.36 1847
5854.09 1957
5854.81 2111
5855.53 1987
5856.25 1846
5856.97 1835
5857.70 1690
5858.42 1720
5859.14 1767
5859.86 1790
5860.59 1775
5861.31 1810
5862.03 1883
5862.75 1837
5863.48 1739
5864.20 1806
5864.92 1807
5865.64 1881
5866.37 1812
5867.09 1817
5867.81 1838
5868.54 1874
5869.26 1876
5869.98 1829
5870.70 1764
5871.43 1852
5872.15 1785
5872.87 1761
5873.60 1838
5874.32 1855
5875.04 1862
5875.77 1830
5876.49 1775
5877.21 1757
5877.94 1892
5878.66 1911
5879.38 1862
5880.11 1920
5880.83 1942
5881.55 1884
5882.28 1813
5883.00 1811
5883.73 1870
5884.45 1832
5885.17 1904
5885.90 1860
5886.62 1840
5887.34 1886
5888.07 1765
5888.79 1704
5889.52 1746
5890.24 1762
5890.97 1851
5891.69 1758
5892.41 1917
5893.14 1826
5893.86 1684
5894.59 1681
5895.31 1687
5896.04 1723
5896.76 1778
5897.49 1669
5898.21 1702
5898.93 1684
5899.66 1755
5900.38 1714
5901.11 1673
5901.83 1778
5902.56 1849
5903.28 1815
5904.01 1759
5904.73 1849
5905.46 1909
5906.18 1697
5906.91 1766
5907.64 1903
5908.36 1884
5909.09 1772
5909.81 1861
5910.54 1796
5911.26 1806
5911.99 1957
5912.71 1898
5913.44 1883
5914.16 1815
5914.89 1769
5915.62 1741
5916.34 1737
5917.07 1803
5917.79 1929
5918.52 1946
5919.25 1870
5919.97 1854
5920.70 1868
5921.42 1905
5922.15 1861
5922.88 1830
5923.60 1916
5924.33 1870
5925.05 1864
5925.78 1886
5926.51 1856
5927.23 1900
5927.96 1967
5928.69 2021
5929.41 1952
5930.14 1943
5930.87 1791
5931.59 1913
5932.32 1920
5933.05 1970
5933.77 2009
5934.50 1995
5935.23 2058
5935.95 2005
5936.68 2048
5937.41 2054
5938.14 1975
5938.86 2134
5939.59 2140
5940.32 2226
5941.04 2160
5941.77 2235
5942.50 2274
5943.23 2378
5943.95 2286
5944.68 2177
5945.41 2194
5946.14 2365
5946.87 2417
5947.59 2508
5948.32 2458
5949.05 2462
5949.78 2423
5950.50 2533
5951.23 2478
5951.96 2464
5952.69 2601
5953.42 2745
5954.14 2746
5954.87 2783
5955.60 2913
5956.33 2835
5957.06 3013
5957.79 3127
5958.51 3107
5959.24 3241
5959.97 3032
5960.70 2928
5961.43 2944
5962.16 3069
5962.88 3063
5963.61 3153
5964.34 3163
5965.07 3142
5965.80 3209
5966.53 3177
5967.26 3245
5967.99 3570
5968.72 4088
5969.44 4253
5970.17 4366
5970.90 4602
5971.63 4590
5972.36 4727
5973.09 4689
5973.82 4549
5974.55 4245
5975.28 3872
5976.01 3667
5976.74 3550
5977.47 3402
5978.20 3491
5978.93 3389
5979.66 3511
5980.39 3665
5981.12 3536
5981.85 3411
5982.58 3370
5983.31 3502
5984.04 3389
5984.77 3329
5985.50 3272
5986.23 3618
5986.96 3557
5987.69 3445
5988.42 3361
5989.15 3360
5989.88 3429
5990.61 3457
5991.34 3427
5992.07 3291
5992.80 3197
5993.53 3179
5994.26 3299
5994.99 3590
5995.72 3384
5996.45 3304
5997.18 3281
5997.91 3339
5998.64 3292
5999.37 3120
6000.11 3198
6000.84 3359
6001.57 3321
6002.30 3297
6003.03 3402
6003.76 3148
6004.49 3113
6005.22 3031
6005.95 3022
6006.69 3060
6007.42 3046
6008.15 3116
6008.88 3103
6009.61 3083
6010.34 3250
6011.07 3421
6011.81 3586
6012.54 4008
6013.27 4141
6014.00 4353
6014.73 4486
6015.46 4675
6016.20 4726
6016.93 4609
6017.66 4367
6018.39 4429
6019.12 4126
6019.86 3945
6020.59 3878
6021.32 3661
6022.05 3600
6022.79 3290
6023.52 3193
6024.25 2980
6024.98 2962
6025.72 2973
6026.45 2856
6027.18 2802
6027.91 2822
6028.65 2793
6029.38 2828
6030.11 2794
6030.84 2590
6031.58 2836
6032.31 2831
6033.04 2726
6033.78 2633
6034.51 2712
6035.24 2746
6035.98 2764
6036.71 2683
6037.44 2701
6038.17 2755
6038.91 2667
6039.64 2634
6040.37 2587
6041.11 2723
6041.84 2777
6042.58 2828
6043.31 2825
6044.04 2902
6044.78 2798
6045.51 2945
6046.24 2932
6046.98 2949
6047.71 2883
6048.44 2796
6049.18 2728
6049.91 2897
6050.65 2926
6051.38 2821
6052.11 2990
6052.85 3084
6053.58 2934
6054.32 3175
6055.05 3333
6055.79 3194
6056.52 3203
6057.25 3469
6057.99 3419
6058.72 3273
6059.46 3105
6060.19 3079
6060.93 3115
6061.66 2968
6062.40 3086
6063.13 2996
6063.87 2804
6064.60 2783
6065.34 2752
6066.07 2729
6066.81 2635
6067.54 2773
6068.28 2745
6069.01 2715
6069.75 2663
6070.48 2539
6071.22 2646
6071.95 2848
6072.69 2668
6073.42 2567
6074.16 2679
6074.89 2685
6075.63 2724
6076.36 2651
6077.10 2573
6077.84 2653
6078.57 2585
6079.31 2588
6080.04 2519
6080.78 2529
6081.51 2466
6082.25 2447
6082.99 2424
6083.72 2477
6084.46 2388
6085.20 2482
6085.93 2322
6086.67 2442
6087.40 2581
6088.14 2411
6088.88 2401
6089.61 2482
6090.35 2377
6091.09 2411
6091.82 2475
6092.56 2351
6093.30 2529
6094.03 2441
6094.77 2353
6095.51 2523
6096.24 2606
6096.98 2514
6097.72 2557
6098.45 2493
6099.19 2517
6099.93 2558
6100.66 2388
6101.40 2504
6102.14 2448
6102.87 2281
6103.61 2395
6104.35 2380
6105.09 2575
6105.82 2446
6106.56 2340
6107.30 2379
6108.04 2235
6108.77 2307
6109.51 2268
6110.25 2328
6110.99 2429
6111.72 2449
6112.46 2485
6113.20 2253
6113.94 2400
6114.68 2384
6115.41 2417
6116.15 2430
6116.89 2433
6117.63 2472
6118.37 2530
6119.10 2523
6119.84 2518
6120.58 2694
6121.32 2574
6122.06 2621
6122.80 2599
6123.53 2626
6124.27 2545
6125.01 2535
6125.75 2550
6126.49 2591
6127.23 2627
6127.97 2634
6128.70 2700
6129.44 2805
6130.18 2785
6130.92 2741
6131.66 2684
6132.40 2734
6133.14 2677
6133.88 2676
6134.62 2703
6135.35 2856
6136.09 2714
6136.83 2725
6137.57 2781
6138.31 2622
6139.05 2761
6139.79 2945
6140.53 2875
6141.27 2819
6142.01 2736
6142.75 2779
6143.49 2879
6144.23 2859
6144.97 2841
6145.71 2847
6146.45 3003
6147.19 2703
6147.93 2786
6148.67 2864
6149.41 2880
6150.15 2750
6150.89 2870
6151.63 2831
6152.37 2881
6153.11 2923
6153.85 3089
6154.59 2953
6155.33 2879
6156.07 3109
6156.81 3167
6157.55 3196
6158.29 3226
6159.03 3142
6159.77 3252
6160.51 3273
6161.25 3168
6161.99 3160
6162.73 3164
6163.47 3314
6164.22 3242
6164.96 3360
6165.70 3617
6166.44 3664
6167.18 3672
6167.92 3766
6168.66 3877
6169.40 4109
6170.14 4308
6170.89 4611
6171.63 4601
6172.37 4702
6173.11 4341
6173.85 4352
6174.59 4498
6175.33 4563
6176.08 4338
6176.82 4085
6177.56 4042
6178.30 4118
6179.04 3944
6179.78 4218
6180.53 4211
6181.27 3930
6182.01 4009
6182.75 4149
6183.49 4335
6184.24 4555
6184.98 4610
6185.72 4413
6186.46 4608
6187.20 4415
6187.95 4394
6188.69 4292
6189.43 4672
6190.17 4630
6190.92 4458
6191.66 4479
6192.40 4611
6193.14 4677
6193.89 5002
6194.63 5104
6195.37 5055
6196.12 4926
6196.86 4934
6197.60 5297
6198.34 5404
6199.09 5569
6199.83 5372
6200.57 5463
6201.32 5390
6202.06 5371
6202.80 5409
6203.55 5510
6204.29 5447
6205.03 5545
6205.78 5582
6206.52 5818
6207.26 6186
6208.01 6567
6208.75 7407
6209.49 8527
6210.24 10125
6210.98 11927
6211.72 13693
6212.47 15203
6213.21 17088
6213.96 17978
6214.70 18309
6215.44 17991
6216.19 16868
6216.93 15363
6217.68 13569
6218.42 11971
6219.16 10073
6219.91 8612
6220.65 7756
6221.40 6749
6222.14 6149
6222.89 5866
6223.63 5835
6224.37 5849
6225.12 6096
6225.86 6284
6226.61 6776
6227.35 7270
6228.10 7721
6228.84 7971
6229.59 8472
6230.33 8594
6231.08 8418
6231.82 7912
6232.57 7571
6233.31 6885
6234.06 6300
6234.80 5958
6235.55 5408
6236.29 4944
6237.04 4712
6237.78 4393
6238.53 4230
6239.27 4235
6240.02 4208
6240.76 4215
6241.51 4328
6242.26 4446
6243.00 4394
6243.75 4603
6244.49 4837
6245.24 4820
6245.98 4950
6246.73 4813
6247.48 5131
6248.22 4979
6248.97 4704
6249.71 4680
6250.46 4724
6251.21 4965
6251.95 5055
6252.70 5158
6253.44 5091
6254.19 5055
6254.94 4998
6255.68 4900
6256.43 4626
6257.18 4445
6257.92 4491
6258.67 4432
6259.42 4456
6260.16 4689
6260.91 4907
6261.66 4690
6262.40 4738
6263.15 4733
6263.90 4650
6264.64 4689
6265.39 4589
6266.14 4412
6266.88 4447
6267.63 4262
6268.38 4177
6269.13 4238
6269.87 4014
6270.62 3965
6271.37 4040
6272.11 3924
6272.86 4038
6273.61 4017
6274.36 3983
6275.10 4113
6275.85 4064
6276.60 4020
6277.35 3948
6278.10 4001
6278.84 3950
6279.59 4085
6280.34 3767
6281.09 4017
6281.83 3986
6282.58 3971
6283.33 3854
6284.08 3645
6284.83 3509
6285.57 3504
6286.32 3681
6287.07 3451
6287.82 3303
6288.57 3333
6289.32 3201
6290.06 3323
6290.81 3470
6291.56 3525
6292.31 3342
6293.06 3342
6293.81 3479
6294.56 3578
6295.30 3253
6296.05 3349
6296.80 3260
6297.55 3325
6298.30 3274
6299.05 3160
6299.80 3078
6300.55 3092
6301.30 3124
6302.05 3264
6302.79 3271
6303.54 2991
6304.29 2987
6305.04 3124
6305.79 3146
6306.54 2950
6307.29 2811
6308.04 2800
6308.79 2806
6309.54 2872
6310.29 2784
6311.04 2786
6311.79 2797
6312.54 2886
6313.29 2845
6314.04 2968
6314.79 2968
6315.54 2922
6316.29 3000
6317.04 2973
6317.79 2956
6318.54 3118
6319.29 2971
6320.04 2921
6320.79 2965
6321.54 2870
6322.29 2851
6323.04 2799
6323.79 2734
6324.54 2809
6325.29 2792
6326.04 2771
6326.79 2587
6327.54 2751
6328.29 2727
6329.04 2567
6329.79 2668
6330.55 2614
6331.30 2583
6332.05 2516
6332.80 2497
6333.55 2530
6334.30 2551
6335.05 2614
6335.80 2610
6336.55 2449
6337.30 2534
6338.06 2502
6338.81 2518
6339.56 2446
6340.31 2395
6341.06 2384
6341.81 2441
6342.56 2399
6343.32 2478
6344.07 2520
6344.82 2457
6345.57 2338
6346.32 2307
6347.07 2314
6347.83 2294
6348.58 2517
6349.33 2369
6350.08 2446
6350.83 2545
6351.59 2545
6352.34 2403
6353.09 2474
6353.84 2481
6354.60 2481
6355.35 2539
6356.10 2605
6356.85 2760
6357.61 2866
6358.36 2798
6359.11 2783
6359.86 2700
6360.62 2649
6361.37 2827
6362.12 2826
6362.87 2658
6363.63 2543
6364.38 2597
6365.13 2620
6365.88 2461
6366.64 2362
6367.39 2359
6368.14 2365
6368.90 2409
6369.65 2522
6370.40 2609
6371.16 2691
6371.91 2315
6372.66 2448
6373.42 2648
6374.17 2573
6374.92 2596
6375.68 2533
6376.43 2497
6377.18 2526
6377.94 2550
6378.69 2675
6379.45 2413
6380.20 2242
6380.95 2245
6381.71 2394
6382.46 2477
6383.21 2528
6383.97 2447
6384.72 2249
6385.48 2351
6386.23 2423
6386.98 2472
6387.74 2334
6388.49 2412
6389.25 2387
6390.00 2390
6390.76 2403
6391.51 2351
6392.27 2580
6393.02 2480
6393.77 2443
6394.53 2466
6395.28 2620
6396.04 2581
6396.79 2434
6397.55 2320
6398.30 2288
6399.06 2355
6399.81 2258
6400.57 2352
6401.32 2265
6402.08 2250
6402.83 2320
6403.59 2362
6404.34 2247
6405.10 2274
6405.85 2339
6406.61 2241
6407.36 2418
6408.12 2393
6408.88 2210
6409.63 2351
6410.39 2271
6411.14 2370
6411.90 2434
6412.65 2269
6413.41 2547
6414.16 2492
6414.92 2463
6415.68 2560
6416.43 2501
6417.19 2367
6417.94 2445
6418.70 2396
6419.46 2428
6420.21 2319
6420.97 2372
6421.73 2368
6422.48 2401
6423.24 2281
6423.99 2255
6424.75 2319
6425.51 2279
6426.26 2352
6427.02 2331
6427.78 2328
6428.53 2201
6429.29 2345
6430.05 2392
6430.80 2436
6431.56 2526
6432.32 2394
6433.07 2305
6433.83 2312
6434.59 2310
6435.34 2363
6436.10 2346
6436.86 2298
6437.62 2267
6438.37 2365
6439.13 2255
6439.89 2373
6440.65 2251
6441.40 2309
6442.16 2429
6442.92 2266
6443.68 2217
6444.43 2339
6445.19 2400
6445.95 2323
6446.71 2274
6447.46 2299
6448.22 2369
6448.98 2329
6449.74 2221
6450.49 2239
6451.25 2301
6452.01 2323
6452.77 2266
6453.53 2383
6454.29 2366
6455.04 2255
6455.80 2341
6456.56 2403
6457.32 2478
6458.08 2498
6458.84 2556
6459.59 2393
6460.35 2463
6461.11 2384
6461.87 2432
6462.63 2471
6463.39 2361
6464.15 2564
6464.90 2523
6465.66 2555
6466.42 2562
6467.18 2515
6467.94 2732
6468.70 2600
6469.46 2507
6470.22 2676
6470.98 2545
6471.73 2651
6472.49 2613
6473.25 2559
6474.01 2657
6474.77 2678
6475.53 2835
6476.29 2864
6477.05 2824
6477.81 2919
6478.57 2838
6479.33 2892
6480.09 3103
6480.85 3025
6481.61 2950
6482.37 2938
6483.13 3020
6483.89 3029
6484.65 3035
6485.41 2960
6486.17 3207
6486.93 3083
6487.69 3096
6488.45 3130
6489.21 3060
6489.97 3105
6490.73 3333
6491.49 3304
6492.25 3299
6493.01 3466
6493.77 3354
6494.53 3462
6495.29 3585
6496.05 3683
6496.81 3946
6497.57 4115
6498.33 4013
6499.10 4078
6499.86 4112
6500.62 4402
6501.38 4208
6502.14 4217
6502.90 4250
6503.66 4184
6504.42 4333
6505.18 4384
6505.94 4339
6506.71 4298
6507.47 4360
6508.23 4302
6508.99 4499
6509.75 4608
6510.51 4704
6511.27 4577
6512.04 4530
6512.80 4577
6513.56 4660
6514.32 4712
6515.08 4873
6515.84 4832
6516.61 4844
6517.37 4824
6518.13 5016
6518.89 4991
6519.65 5000
6520.42 5112
6521.18 5156
6521.94 5103
6522.70 5232
6523.46 5357
6524.23 5801
6524.99 6020
6525.75 5933
6526.51 6181
6527.28 6386
6528.04 6844
6528.80 7145
6529.56 6944
6530.33 7005
6531.09 7112
6531.85 7087
6532.61 7036
6533.38 6954
6534.14 6798
6534.90 7073
6535.67 7621
6536.43 8287
6537.19 9407
6537.95 11319
6538.72 13701
6539.48 16037
6540.24 18312
6541.01 19685
6541.77 20691
6542.53 20583
6543.30 19681
6544.06 17982
6544.82 15455
6545.59 13319
6546.35 11507
6547.11 9769
6547.88 8248
6548.64 7003
6549.41 6055
6550.17 5455
6550.93 5282
6551.70 4948
6552.46 4812
6553.22 4734
6553.99 4591
6554.75 4460
6555.52 4465
6556.28 4432
6557.05 4386
6557.81 4385
6558.57 4173
6559.34 4212
6560.10 4158
6560.87 4010
6561.63 4017
6562.40 3928
6563.16 4019
6563.92 3859
6564.69 3955
6565.45 3958
6566.22 4112
6566.98 4084
6567.75 4210
6568.51 4467
6569.28 4352
6570.04 4535
6570.81 4356
6571.57 4393
6572.34 4479
6573.10 4478
6573.87 4424
6574.63 4488
6575.40 4493
6576.16 4754
6576.93 4872
6577.69 5057
6578.46 5124
6579.23 5247
6579.99 5276
6580.76 5251
6581.52 5485
6582.29 5321
6583.05 4958
6583.82 4974
6584.59 5135
6585.35 4832
6586.12 4657
6586.88 4705
6587.65 4849
6588.41 4650
6589.18 4472
6589.95 4605
6590.71 4591
6591.48 4665
6592.25 4808
6593.01 5033
6593.78 5062
6594.54 5306
6595.31 5642
6596.08 5729
6596.84 5857
6597.61 5831
6598.38 5981
6599.14 5929
6599.91 5565
6600.68 5481
6601.44 5295
6602.21 5113
6602.98 4834
6603.74 4649
6604.51 4495
6605.28 4400
6606.05 4230
6606.81 4252
6607.58 4077
6608.35 4032
6609.11 4003
6609.88 3815
6610.65 3999
6611.42 3853
6612.18 3957
6612.95 3858
6613.72 3646
6614.49 3766
6615.25 3763
6616.02 3757
6616.79 3733
6617.56 3770
6618.32 3811
6619.09 3692
6619.86 3550
6620.63 3306
6621.40 3529
6622.16 3574
6622.93 3626
6623.70 3656
6624.47 3734
6625.24 3605
6626.00 3616
6626.77 3682
6627.54 3700
6628.31 3653
6629.08 3536
6629.85 3611
6630.61 3677
6631.38 3447
6632.15 3395
6632.92 3379
6633.69 3504
6634.46 3479
6635.23 3702
6635.99 3921
6636.76 4086
6637.53 4103
6638.30 4027
6639.07 4325
6639.84 4482
6640.61 4419
6641.38 4397
6642.15 4209
6642.92 3955
6643.68 3667
6644.45 3646
6645.22 3523
6645.99 3330
6646.76 3176
6647.53 3234
6648.30 3280
6649.07 3172
6649.84 3081
6650.61 3157
6651.38 3229
6652.15 3213
6652.92 3310
6653.69 3508
6654.46 3445
6655.23 3334
6656.00 3393
6656.77 3395
6657.54 3357
6658.31 3293
6659.08 3350
6659.85 3203
6660.62 3073
6661.39 3120
6662.16 2937
6662.93 3010
6663.70 3000
6664.47 2941
6665.24 2970
6666.01 3049
6666.78 3187
6667.55 3057
6668.32 2867
6669.09 2941
6669.86 3005
6670.64 3113
6671.41 3033
6672.18 3128
6672.95 2962
6673.72 2860
6674.49 3061
6675.26 3004
6676.03 3082
6676.80 3038
6677.57 3027
6678.35 3038
6679.12 2976
6679.89 3053
6680.66 3025
6681.43 3006
6682.20 3123
6682.97 2973
6683.75 3137
6684.52 3340
6685.29 3368
6686.06 3216
6686.83 3342
6687.60 3459
6688.38 3400
6689.15 3450
6689.92 3534
6690.69 3504
6691.46 3445
6692.24 3270
6693.01 3273
6693.78 3277
6694.55 2965
6695.32 3122
6696.10 3009
6696.87 2891
6697.64 3054
6698.41 3057
6699.19 2760
6699.96 2772
6700.73 2904
6701.50 2815
6702.28 2736
6703.05 2744
6703.82 2850
6704.59 2779
6705.37 2721
6706.14 2748
6706.91 2823
6707.69 2714
6708.46 2648
6709.23 2812
6710.00 2770
6710.78 2808
6711.55 2871
6712.32 2767
6713.10 2756
6713.87 2732
6714.64 2718
6715.42 2752
6716.19 2604
6716.96 2654
6717.74 2491
6718.51 2377
6719.28 2463
6720.06 2407
6720.83 2445
6721.61 2524
6722.38 2616
6723.15 2535
6723.93 2330
6724.70 2308
6725.47 2397
6726.25 2566
6727.02 2510
6727.80 2450
6728.57 2567
6729.35 2329
6730.12 2402
6730.89 2500
6731.67 2477
6732.44 2420
6733.22 2549
6733.99 2617
6734.77 2508
6735.54 2468
6736.31 2372
6737.09 2463
6737.86 2441
6738.64 2569
6739.41 2620
6740.19 2690
6740.96 2598
6741.74 2485
6742.51 2485
6743.29 2515
6744.06 2583
6744.84 2484
6745.61 2591
6746.39 2633
6747.16 2689
6747.94 2690
6748.71 2748
6749.49 2672
6750.26 2683
6751.04 2832
6751.82 2766
6752.59 2954
6753.37 3077
6754.14 3005
6754.92 3093
6755.69 3044
6756.47 3133
6757.25 3136
6758.02 3121
6758.80 2959
6759.57 2797
6760.35 2849
6761.12 2778
6761.90 2613
6762.68 2623
6763.45 2616
6764.23 2497
6765.01 2432
6765.78 2460
6766.56 2543
6767.33 2506
6768.11 2532
6768.89 2610
6769.66 2628
6770.44 2452
6771.22 2469
6771.99 2521
6772.77 2509
6773.55 2611
6774.32 2588
6775.10 2531
6775.88 2569
6776.65 2341
6777.43 2492
6778.21 2566
6778.99 2620
6779.76 2484
6780.54 2453
6781.32 2508
6782.09 2510
6782.87 2504
6783.65 2568
6784.43 2681
6785.20 2530
6785.98 2544
6786.76 2480
6787.54 2414
6788.31 2328
6789.09 2401
6789.87 2365
6790.65 2301
6791.42 2291
6792.20 2274
6792.98 2271
6793.76 2499
6794.54 2379
6795.31 2416
6796.09 2366
6796.87 2309
6797.65 2380
6798.43 2149
6799.20 2289
6799.98 2465
6800.76 2469
6801.54 2324
6802.32 2457
6803.10 2461
6803.87 2369
6804.65 2393
6805.43 2451
6806.21 2487
6806.99 2492
6807.77 2501
6808.55 2487
6809.32 2519
6810.10 2639
6810.88 2558
6811.66 2539
6812.44 2494
6813.22 2499
6814.00 2475
6814.78 2407
6815.56 2580
6816.34 2446
6817.11 2347
6817.89 2278
6818.67 2360
6819.45 2405
6820.23 2518
6821.01 2554
6821.79 2425
6822.57 2542
6823.35 2349
6824.13 2210
6824.91 2438
6825.69 2538
6826.47 2662
6827.25 2517
6828.03 2478
6828.81 2416
6829.59 2360
6830.37 2309
6831.15 2370
6831.93 2394
6832.71 2347
6833.49 2345
6834.27 2313
6835.05 2549
6835.83 2391
6836.61 2347
6837.39 2420
6838.17 2522
6838.95 2346
6839.73 2382
6840.51 2299
6841.29 2314
6842.07 2354
6842.85 2410
6843.63 2501
6844.42 2552
6845.20 2540
6845.98 2319
6846.76 2292
6847.54 2256
6848.32 2374
6849.10 2431
6849.88 2427
6850.66 2438
6851.44 2552
6852.23 2705
6853.01 2907
6853.79 3216
6854.57 3328
6855.35 3418
6856.13 3698
6856.91 3681
6857.70 3374
6858.48 3284
6859.26 3155
6860.04 3072
6860.82 2931
6861.60 2748
6862.39 2611
6863.17 2631
6863.95 2621
6864.73 2605
6865.51 2562
6866.30 2756
6867.08 2921
6867.86 2981
6868.64 2926
6869.42 3035
6870.21 3251
6870.99 3491
6871.77 3582
6872.55 3366
6873.34 3215
6874.12 3368
6874.90 3438
6875.68 3306
6876.47 3136
6877.25 3082
6878.03 2924
6878.81 2746
6879.60 2872
6880.38 3014
6881.16 2877
6881.95 3044
6882.73 3059
6883.51 2934
6884.29 3112
6885.08 3190
6885.86 3158
6886.64 3370
6887.43 3427
6888.21 3586
6888.99 3761
6889.78 3981
6890.56 4341
6891.34 4852
6892.13 4983
6892.91 5307
6893.69 4993
6894.48 4898
6895.26 4757
6896.05 4327
6896.83 4011
6897.61 3845
6898.40 3456
6899.18 3486
6899.97 3368
6900.75 3358
6901.53 3275
6902.32 3409
6903.10 3535
6903.89 3405
6904.67 3278
6905.45 3358
6906.24 3347
6907.02 3377
6907.81 3326
6908.59 3337
6909.38 3313
6910.16 3296
6910.95 3350
6911.73 3309
6912.51 3178
6913.30 3178
6914.08 3125
6914.87 3063
6915.65 3214
6916.44 3164
6917.22 3111
6918.01 3223
6918.79 3167
6919.58 3297
6920.36 3134
6921.15 3265
6921.93 3052
6922.72 3174
6923.50 3122
6924.29 3100
6925.08 3184
6925.86 3142
6926.65 3247
6927.43 3216
6928.22 3325
6929.00 3229
6929.79 3351
6930.57 3176
6931.36 3379
6932.15 3270
6932.93 3167
6933.72 3214
6934.50 3391
6935.29 3458
6936.08 3289
6936.86 3462
6937.65 3674
6938.43 3706
6939.22 3638
6940.01 3675
6940.79 3734
6941.58 3650
6942.37 3592
6943.15 3600
6943.94 3819
6944.72 3932
6945.51 3866
6946.30 4058
6947.08 4075
6947.87 4066
6948.66 4115
6949.44 4087
6950.23 4249
6951.02 4369
6951.80 4487
6952.59 4386
6953.38 4513
6954.17 4505
6954.95 4499
6955.74 4475
6956.53 4380
6957.31 4312
6958.10 4365
6958.89 4450
6959.68 4574
6960.46 4575
6961.25 4624
6962.04 4465
6962.83 4561
6963.61 4689
6964.40 4705
6965.19 4703
6965.98 4697
6966.76 4609
6967.55 4505
6968.34 4483
6969.13 4583
6969.92 4520
6970.70 4636
6971.49 4730
6972.28 4811
6973.07 5034
6973.86 5297
6974.64 5239
6975.43 5167
6976.22 5397
6977.01 5270
6977.80 5109
6978.59 5212
6979.37 5123
6980.16 5166
6980.95 5218
6981.74 5239
6982.53 5356
6983.32 5329
6984.11 5745
6984.90 5809
6985.68 6242
6986.47 7083
6987.26 8239
6988.05 9378
6988.84 10729
6989.63 12012
6990.42 12664
6991.21 13362
6992.00 13311
6992.79 12611
6993.57 11899
6994.36 10729
6995.15 9661
6995.94 8810
6996.73 7979
6997.52 7224
6998.31 6817
6999.10 6688
6999.89 7211
7000.68 7747
7001.47 8515
7002.26 9841
7003.05 11171
7003.84 12320
7004.63 13730
7005.42 14263
7006.21 14006
7007.00 13769
7007.79 12971
7008.58 11530
7009.37 10021
7010.16 9294
7010.95 8162
7011.74 6761
7012.53 6061
7013.32 5785
7014.11 5728
7014.90 5478
7015.69 5657
7016.48 5798
7017.27 5818
7018.06 5943
7018.85 6217
7019.65 6278
7020.44 6202
7021.23 6272
7022.02 6223
7022.81 5698
7023.60 5369
7024.39 5127
7025.18 4919
7025.97 4749
7026.76 4549
7027.56 4325
7028.35 4440
7029.14 4502
7029.93 4597
7030.72 4376
7031.51 4382
7032.30 4434
7033.09 4395
7033.89 4413
7034.68 4267
7035.47 4256
7036.26 4170
7037.05 4129
7037.84 3881
7038.64 3921
7039.43 3874
7040.22 4132
7041.01 4308
7041.80 4164
7042.60 4415
7043.39 4464
7044.18 4477
7044.97 4507
7045.76 4547
7046.56 4511
7047.35 4434
7048.14 4320
7048.93 4452
7049.73 4330
7050.52 4120
7051.31 4279
7052.10 4534
7052.90 4515
7053.69 4885
7054.48 5240
7055.27 5274
7056.07 5229
7056.86 5219
7057.65 5094
7058.45 4695
7059.24 4540
7060.03 4396
7060.83 4189
7061.62 4128
7062.41 4061
7063.20 4028
7064.00 4108
7064.79 3878
7065.58 3941
7066.38 3943
7067.17 4045
7067.96 3960
7068.76 4006
7069.55 3927
7070.35 4044
7071.14 3968
7071.93 4050
7072.73 3990
7073.52 3991
7074.31 4207
7075.11 4036
7075.90 3946
7076.70 3912
7077.49 3887
7078.28 4000
7079.08 3999
7079.87 3931
7080.67 3864
7081.46 3962
7082.25 3780
7083.05 3745
7083.84 3882
7084.64 3821
7085.43 3938
7086.23 3985
7087.02 3957
7087.82 3988
7088.61 4083
7089.41 4180
7090.20 4692
7090.99 5023
7091.79 5363
7092.58 5561
7093.38 5567
7094.17 5492
7094.97 5342
7095.76 5356
7096.56 5029
7097.35 4361
7098.15 4233
7098.94 4012
7099.74 3707
7100.54 3465
7101.33 3254
7102.13 3158
7102.92 3037
7103.72 2977
7104.51 2905
7105.31 2978
7106.10 3118
7106.90 3170
7107.70 3226
7108.49 3110
7109.29 3200
7110.08 3332
7110.88 3221
7111.67 2962
7112.47 2937
7113.27 2882
7114.06 2720
7114.86 2596
7115.65 2569
7116.45 2643
7117.25 2549
7118.04 2670
7118.84 2643
7119.64 2659
7120.43 2540
7121.23 2548
7122.03 2580
7122.82 2608
7123.62 2667
7124.41 2649
7125.21 2634
7126.01 2501
7126.81 2589
7127.60 2498
7128.40 2420
7129.20 2498
7129.99 2490
7130.79 2551
7131.59 2607
7132.38 2510
7133.18 2465
7133.98 2642
7134.78 2511
7135.57 2568
7136.37 2703
7137.17 2555
7137.96 2602
7138.76 2520
7139.56 2356
7140.36 2405
7141.15 2485
7141.95 2422
7142.75 2499
7143.55 2435
7144.35 2312
7145.14 2407
7145.94 2386
7146.74 2422
7147.54 2496
7148.33 2568
7149.13 2591
7149.93 2645
7150.73 2521
7151.53 2496
7152.33 2324
7153.12 2314
7153.92 2172
7154.72 2226
7155.52 2242
7156.32 2214
7157.12 2362
7157.91 2130
7158.71 2234
7159.51 2215
7160.31 2308
7161.11 2262
7161.91 2307
7162.71 2286
7163.50 2106
7164.30 2165
7165.10 2252
7165.90 2064
7166.70 2076
7167.50 1999
7168.30 1996
7169.10 1945
7169.90 1892
7170.70 2099
7171.50 2212
7172.29 2091
7173.09 2004
7173.89 2007
7174.69 1938
7175.49 2004
7176.29 2021
7177.09 1892
7177.89 1975
7178.69 1861
7179.49 1887
7180.29 1859
7181.09 1740
7181.89 1834
7182.69 1894
7183.49 1872
7184.29 1801
7185.09 1907
7185.89 1891
7186.69 1868
7187.49 1883
7188.29 1837
7189.09 1937
7189.89 1937
7190.69 1887
7191.49 1894
7192.29 1813
7193.09 1920
7193.89 1845
7194.69 1805
7195.49 1840
7196.29 1868
7197.10 1912
7197.90 1816
7198.70 1799
7199.50 1856
7200.30 1845
7201.10 1809
7201.90 1799
7202.70 1697
7203.50 1662
7204.30 1750
7205.11 1762
7205.91 1726
7206.71 1660
7207.51 1762
7208.31 1747
7209.11 1662
7209.91 1749
7210.71 1676
7211.52 1740
7212.32 1746
7213.12 1664
7213.92 1654
7214.72 1666
7215.52 1702
7216.33 1676
7217.13 1634
7217.93 1601
7218.73 1734
7219.53 1785
7220.34 1818
7221.14 1773
7221.94 1668
7222.74 1637
7223.54 1630
7224.35 1657
7225.15 1607
7225.95 1610
7226.75 1639
7227.56 1659
7228.36 1658
7229.16 1610
7229.96 1687
7230.77 1765
7231.57 1921
7232.37 1726
7233.17 1669
7233.98 1591
7234.78 1622
7235.58 1654
7236.38 1775
7237.19 1659
7237.99 1777
7238.79 1733
7239.60 1751
7240.40 1639
7241.20 1856
7242.01 1933
7242.81 1731
7243.61 1682
7244.42 1673
7245.22 1812
7246.02 1785
7246.83 1727
7247.63 1762
7248.43 1730
7249.24 1598
7250.04 1681
7250.84 1692
7251.65 1721
7252.45 1699
7253.26 1760
7254.06 1695
7254.86 1646
7255.67 1806
7256.47 1719
7257.28 1705
7258.08 1639
7258.88 1684
7259.69 1698
7260.49 1618
7261.30 1677
7262.10 1658
7262.90 1770
7263.71 1661
7264.51 1567
7265.32 1659
7266.12 1721
7266.93 1789
7267.73 1723
7268.54 1723
7269.34 1782
7270.15 1853
7270.95 1657
7271.76 1711
7272.56 1805
7273.37 1761
7274.17 1868
7274.98 1860
7275.78 1806
7276.59 1883
7277.39 1938
7278.20 1816
7279.00 1823
7279.81 1758
7280.61 1827
7281.42 1859
7282.22 1955
7283.03 1967
7283.83 1884
7284.64 2103
7285.45 2017
7286.25 2103
7287.06 2292
7287.86 2450
7288.67 2616
7289.47 2655
7290.28 2737
7291.09 2650
7291.89 2657
7292.70 2493
7293.50 2411
7294.31 2337
7295.12 2212
7295.92 2133
7296.73 2021
7297.53 1916
7298.34 1916
7299.15 1844
7299.95 1868
7300.76 1816
7301.57 1870
7302.37 1994
7303.18 1973
7303.99 1924
7304.79 2061
7305.60 2102
7306.41 2024
7307.21 2019
7308.02 1988
7308.83 1980
7309.63 2049
7310.44 2047
7311.25 2221
7312.06 2123
7312.86 2009
7313.67 2114
7314.48 2210
7315.28 2135
7316.09 2235
7316.90 2430
7317.71 2281
7318.51 2297
7319.32 2363
7320.13 2503
7320.94 2754
7321.74 2891
7322.55 3245
7323.36 3616
7324.17 3742
7324.97 3972
7325.78 3800
7326.59 3477
7327.40 3134
7328.21 2955
7329.01 2739
7329.82 2771
7330.63 2704
7331.44 2663
7332.25 2677
7333.06 2586
7333.86 2420
7334.67 2495
7335.48 2265
7336.29 2116
7337.10 2256
7337.91 2342
7338.71 2384
7339.52 2308
7340.33 2395
7341.14 2440
7341.95 2306
7342.76 2338
7343.57 2215
7344.38 2221
7345.18 2266
7345.99 2176
7346.80 2179
7347.61 2181
7348.42 2169
7349.23 2120
7350.04 2058
7350.85 2001
7351.66 1965
7352.47 1985
7353.28 2013
7354.09 1920
7354.89 1951
7355.70 1793
7356.51 1843
7357.32 1911
7358.13 1739
7358.94 1703
7359.75 1734
7360.56 1673
7361.37 1681
7362.18 1763
7362.99 1728
7363.80 1777
7364.61 1738
7365.42 1893
7366.23 1786
7367.04 1686
7367.85 1602
7368.66 1624
7369.47 1676
7370.28 1787
7371.09 1676
7371.90 1630
7372.71 1568
7373.52 1611
7374.33 1580
7375.15 1674
7375.96 1598
7376.77 1569
7377.58 1656
7378.39 1734
7379.20 1593
7380.01 1592
7380.82 1602
7381.63 1603
7382.44 1619
7383.25 1608
7384.06 1608
7384.88 1609
7385.69 1684
7386.50 1556
7387.31 1594
7388.12 1578
7388.93 1654
7389.74 1665
7390.55 1657
7391.37 1633
7392.18 1580
7392.99 1629
7393.80 1591
7394.61 1510
7395.42 1661
7396.24 1696
7397.05 1705
7397.86 1597
7398.67 1552
7399.48 1553
7400.30 1582
7401.11 1683
7401.92 1824
7402.73 1770
7403.54 1783
7404.36 1801
7405.17 1769
7405.98 1729
7406.79 1605
7407.60 1565
7408.42 1570
7409.23 1573
7410.04 1521
7410.85 1582
7411.67 1654
7412.48 1621
7413.29 1659
7414.11 1634
7414.92 1494
7415.73 1493
7416.54 1476
7417.36 1490
7418.17 1503
7418.98 1538
7419.80 1384
7420.61 1410
7421.42 1401
7422.23 1534
7423.05 1589
7423.86 1511
7424.67 1414
7425.49 1402
7426.30 1521
7427.11 1530
7427.93 1485
7428.74 1440
7429.56 1385
7430.37 1430
7431.18 1383
7432.00 1369
7432.81 1439
7433.62 1425
7434.44 1445
7435.25 1501
7436.07 1401
7436.88 1379
7437.69 1465
7438.51 1507
7439.32 1427
7440.14 1364
7440.95 1393
7441.76 1376
7442.58 1453
7443.39 1502
7444.21 1421
7445.02 1377
7445.84 1292
7446.65 1354
7447.46 1429
7448.28 1491
7449.09 1448
7449.91 1429
7450.72 1395
7451.54 1411
7452.35 1545
7453.17 1533
7453.98 1491
7454.80 1477
7455.61 1458
7456.43 1465
7457.24 1398
7458.06 1510
7458.87 1470
7459.69 1558
7460.50 1523
7461.32 1494
7462.13 1515
7462.95 1586
7463.77 1517
7464.58 1500
7465.40 1391
7466.21 1416
7467.03 1556
7467.84 1612
7468.66 1703
7469.47 1621
7470.29 1544
7471.11 1585
7471.92 1586
7472.74 1604
7473.55 1550
7474.37 1592
7475.19 1649
7476.00 1621
7476.82 1646
7477.63 1742
7478.45 1698
7479.27 1698
7480.08 1671
7480.90 1601
7481.72 1472
7482.53 1613
7483.35 1564
7484.17 1508
7484.98 1621
7485.80 1648
7486.62 1552
7487.43 1513
7488.25 1494
7489.07 1497
7489.88 1518
7490.70 1534
7491.52 1529
7492.33 1432
7493.15 1422
7493.97 1382
7494.78 1392
7495.60 1368
7496.42 1459
7497.24 1400
7498.05 1318
7498.87 1445
7499.69 1483
7500.51 1307
7501.32 1339
7502.14 1377
7502.96 1407
7503.78 1380
7504.59 1304
7505.41 1453
7506.23 1489
7507.05 1391
7507.86 1383
7508.68 1333
7509.50 1355
7510.32 1306
7511.14 1320
7511.95 1351
7512.77 1398
7513.59 1414
7514.41 1449
7515.23 1445
7516.05 1273
7516.86 1329
7517.68 1340
7518.50 1415
7519.32 1366
7520.14 1364
7520.96 1319
7521.78 1346
7522.59 1335
7523.41 1270
7524.23 1372
7525.05 1352
7525.87 1326
7526.69 1432
7527.51 1272
7528.33 1387
7529.14 1384
7529.96 1339
7530.78 1293
7531.60 1314
7532.42 1450
7533.24 1320
7534.06 1308
7534.88 1317
7535.70 1341
7536.52 1388
7537.34 1398
7538.16 1398
7538.98 1416
7539.80 1257
7540.62 1363
7541.44 1300
7542.25 1360
7543.07 1432
7543.89 1460
7544.71 1427
7545.53 1410
7546.35 1391
7547.17 1352
7547.99 1512
7548.81 1411
7549.63 1434
7550.45 1573
7551.27 1456
7552.09 1480
7552.92 1362
7553.74 1330
7554.56 1353
7555.38 1396
7556.20 1395
7557.02 1406
7557.84 1362
7558.66 1516
7559.48 1505
7560.30 1474
7561.12 1373
7561.94 1379
7562.76 1467
7563.58 1526
7564.40 1546
7565.23 1539
7566.05 1449
7566.87 1523
7567.69 1538
7568.51 1584
7569.33 1482
7570.15 1425
7570.97 1518
7571.79 1535
7572.62 1559
7573.44 1485
7574.26 1447
7575.08 1371
7575.90 1447
7576.72 1431
7577.55 1454
7578.37 1423
7579.19 1426
7580.01 1425
7580.83 1382
7581.65 1471
7582.48 1529
7583.30 1403
7584.12 1426
7584.94 1410
7585.76 1485
7586.59 1439
7587.41 1501
7588.23 1428
7589.05 1496
7589.88 1518
7590.70 1541
7591.52 1620
7592.34 1493
7593.16 1554
7593.99 1600
7594.81 1635
7595.63 1539
7596.46 1603
7597.28 1584
7598.10 1572
7598.92 1546
7599.75 1591
7600.57 1615
7601.39 1651
7602.22 1664
7603.04 1667
7603.86 1611
7604.68 1652
7605.51 1746
7606.33 1746
7607.15 1783
7607.98 1840
7608.80 1753
7609.62 1905
7610.45 1979
7611.27 1998
7612.09 1934
7612.92 1839
7613.74 1871
7614.57 1877
7615.39 1914
7616.21 1882
7617.04 1830
7617.86 1808
7618.68 1896
7619.51 1964
7620.33 1970
7621.16 2215
7621.98 2386
7622.80 2501
7623.63 2416
7624.45 2536
7625.28 2311
7626.10 2244
7626.93 2082
7627.75 2019
7628.57 1980
7629.40 1941
7630.22 1770
7631.05 1736
7631.87 1727
7632.70 1973
7633.52 2004
7634.35 1961
7635.17 2189
7636.00 2133
7636.82 2342
7637.65 2319
7638.47 2269
7639.30 2269
7640.12 2137
7640.95 1938
7641.77 1835
7642.60 1961
7643.42 1794
7644.25 1682
7645.07 1622
7645.90 1562
7646.72 1570
7647.55 1556
7648.37 1564
7649.20 1560
7650.02 1636
7650.85 1709
7651.68 1786
7652.50 1691
7653.33 1825
7654.15 1722
7654.98 1659
7655.81 1682
7656.63 1691
7657.46 1605
7658.28 1539
7659.11 1518
7659.94 1576
7660.76 1485
7661.59 1445
7662.41 1524
7663.24 1547
7664.07 1437
7664.89 1375
7665.72 1345
7666.55 1457
7667.37 1467
7668.20 1540
7669.03 1481
7669.85 1438
7670.68 1386
7671.51 1294
7672.33 1498
7673.16 1374
7673.99 1421
7674.81 1387
7675.64 1356
7676.47 1396
7677.29 1350
7678.12 1329
7678.95 1417
7679.78 1353
7680.60 1417
7681.43 1482
7682.26 1532
7683.08 1425
7683.91 1341
7684.74 1448
7685.57 1585
7686.39 1467
7687.22 1462
7688.05 1529
7688.88 1297
7689.70 1467
7690.53 1492
7691.36 1474
7692.19 1400
7693.02 1374
7693.84 1322
7694.67 1411
7695.50 1500
7696.33 1489
7697.16 1357
7697.98 1424
7698.81 1426
7699.64 1426
7700.47 1508
7701.30 1450
7702.13 1423
7702.95 1362
7703.78 1458
7704.61 1487
7705.44 1535
7706.27 1430
7707.10 1344
7707.93 1432
7708.75 1445
7709.58 1556
7710.41 1451
7711.24 1482
7712.07 1462
7712.90 1313
7713.73 1317
7714.56 1353
7715.39 1399
7716.22 1330
7717.04 1401
7717.87 1399
7718.70 1466
7719.53 1423
7720.36 1389
7721.19 1333
7722.02 1369
7722.85 1311
7723.68 1330
7724.51 1396
7725.34 1322
7726.17 1265
7727.00 1241
7727.83 1319
7728.66 1413
7729.49 1332
7730.32 1341
7731.15 1359
7731.98 1353
7732.81 1417
7733.64 1415
7734.47 1401
7735.30 1473
7736.13 1401
7736.96 1285
7737.79 1413
7738.62 1340
7739.45 1249
7740.28 1335
7741.11 1304
7741.94 1351
7742.77 1445
7743.60 1331
7744.43 1299
7745.26 1270
7746.09 1314
7746.93 1405
7747.76 1371
7748.59 1371
7749.42 1364
7750.25 1339
7751.08 1355
7751.91 1630
7752.74 1617
7753.57 1674
7754.40 1695
7755.24 1554
7756.07 1506
7756.90 1573
7757.73 1574
7758.56 1493
7759.39 1401
7760.22 1408
7761.06 1468
7761.89 1490
7762.72 1579
7763.55 1513
7764.38 1483
7765.21 1602
7766.05 1559
7766.88 1560
7767.71 1515
7768.54 1532
7769.37 1432
7770.21 1458
7771.04 1513
7771.87 1522
7772.70 1466
7773.53 1390
7774.37 1368
7775.20 1451
7776.03 1418
7776.86 1420
7777.70 1406
7778.53 1398
7779.36 1450
7780.19 1542
7781.03 1478
7781.86 1518
7782.69 1508
7783.52 1443
7784.36 1316
7785.19 1533
7786.02 1495
7786.86 1423
7787.69 1474
7788.52 1473
7789.36 1418
7790.19 1460
7791.02 1447
7791.85 1414
7792.69 1454
7793.52 1489
7794.35 1533
7795.19 1440
7796.02 1434
7796.86 1511
7797.69 1426
7798.52 1368
7799.36 1407
7800.19 1466
7801.02 1383
7801.86 1429
7802.69 1539
7803.52 1481
7804.36 1468
7805.19 1524
7806.03 1549
7806.86 1542
7807.69 1554
7808.53 1563
7809.36 1521
7810.20 1563
7811.03 1515
7811.87 1639
7812.70 1739
7813.53 1609
7814.37 1692
7815.20 1624
7816.04 1695
7816.87 1735
7817.71 1740
7818.54 1736
7819.38 1713
7820.21 1937
7821.05 1891
7821.88 1802
7822.72 1948
7823.55 1979
7824.39 1914
7825.22 1833
7826.06 1874
7826.89 1813
7827.73 1907
7828.56 1832
7829.40 1759
7830.23 1942
7831.07 1968
7831.90 1958
7832.74 1934
7833.57 1966
7834.41 2094
7835.24 2036
7836.08 2067
7836.91 2126
7837.75 2108
7838.59 2137
7839.42 2180
7840.26 2132
7841.09 2225
7841.93 2214
7842.77 2031
7843.60 1954
7844.44 1801
7845.27 1805
7846.11 1855
7846.95 1857
7847.78 1870
7848.62 1903
7849.45 1886
7850.29 1907
7851.13 1924
7851.96 1813
7852.80 1867
7853.64 1786
7854.47 1891
7855.31 1823
7856.15 1791
7856.98 1807
7857.82 1810
7858.66 1792
7859.49 1883
7860.33 1912
7861.17 1964
7862.00 1984
7862.84 1983
7863.68 2221
7864.52 2168
7865.35 2207
7866.19 2221
7867.03 2113
7867.86 2003
7868.70 1881
7869.54 1867
7870.38 1852
7871.21 1850
7872.05 1882
7872.89 2038
7873.73 1869
7874.56 1883
7875.40 1854
7876.24 1931
7877.08 1972
7877.92 2068
7878.75 1966
7879.59 2080
7880.43 2107
7881.27 2267
7882.10 2313
7882.94 2392
7883.78 2346
7884.62 2209
7885.46 2202
7886.30 2220
7887.13 2108
7887.97 2116
7888.81 2149
7889.65 2016
7890.49 2044
7891.33 2051
7892.16 1978
7893.00 2148
7893.84 2096
7894.68 2179
7895.52 2192
7896.36 2114
7897.20 2173
7898.04 2288
7898.88 2274
7899.71 2177
7900.55 2038
7901.39 2104
7902.23 2092
7903.07 2074
7903.91 1979
7904.75 2016
7905.59 2120
7906.43 2074
7907.27 1914
7908.11 1971
7908.95 1894
7909.79 1897
7910.62 1854
7911.46 1919
7912.30 1751
7913.14 1844
7913.98 1793
7914.82 1708
7915.66 1669
7916.50 1673
7917.34 1664
7918.18 1618
7919.02 1714
7919.86 1828
7920.70 1792
7921.54 1661
7922.38 1807
7923.22 1818
7924.06 1769
7924.90 1779
7925.74 1763
7926.58 1706
7927.43 1641
7928.27 1675
7929.11 1476
7929.95 1545
7930.79 1585
7931.63 1603
7932.47 1574
7933.31 1524
7934.15 1597
7934.99 1542
7935.83 1586
7936.67 1655
7937.51 1647
7938.36 1617
7939.20 1518
7940.04 1534
7940.88 1541
7941.72 1521
7942.56 1600
7943.40 1593
7944.24 1626
7945.09 1542
7945.93 1574
7946.77 1485
7947.61 1481
7948.45 1407
7949.29 1434
7950.13 1532
7950.98 1494
7951.82 1554
7952.66 1551
7953.50 1642
7954.34 1589
7955.19 1590
7956.03 1488
7956.87 1489
7957.71 1595
7958.55 1544
7959.40 1641
7960.24 1608
7961.08 1619
7961.92 1660
7962.76 1615
7963.61 1728
7964.45 1675
7965.29 1616
7966.13 1542
7966.98 1680
7967.82 1714
7968.66 1822
7969.50 1869
7970.35 1957
7971.19 1923
7972.03 1797
7972.88 1799
7973.72 1830
7974.56 1788
7975.40 1777
7976.25 1688
7977.09 1557
7977.93 1569
7978.78 1697
7979.62 1652
7980.46 1668
7981.31 1618
7982.15 1668
7982.99 1515
7983.84 1655
7984.68 1566
7985.52 1527
7986.37 1436
7987.21 1528
7988.06 1523
7988.90 1496
7989.74 1516
7990.59 1484
7991.43 1511
7992.27 1557
7993.12 1485
7993.96 1454
7994.81 1476
7995.65 1473
7996.49 1402
7997.34 1368
7998.18 1467
7999.03 1325
7999.87 1421
8000.72 1363
8001.56 1374
8002.40 1348
8003.25 1441
8004.09 1352
8004.94 1366
8005.78 1521
8006.63 1437
8007.47 1408
8008.32 1379
8009.16 1402
8010.01 1361
8010.85 1383
8011.70 1358
8012.54 1294
8013.39 1220
8014.23 1369
8015.08 1358
8015.92 1231
8016.77 1251
8017.61 1214
8018.46 1270
8019.30 1330
8020.15 1268
8020.99 1317
8021.84 1208
8022.68 1325
8023.53 1229
8024.38 1267
8025.22 1259
8026.07 1280
8026.91 1242
8027.76 1233
8028.60 1222
8029.45 1301
8030.30 1336
8031.14 1195
8031.99 1244
8032.83 1250
8033.68 1251
8034.53 1247
8035.37 1223
8036.22 1319
8037.06 1225
8037.91 1347
8038.76 1250
8039.60 1165
8040.45 1290
8041.30 1207
8042.14 1226
8042.99 1337
8043.84 1430
8044.68 1338
8045.53 1245
8046.38 1195
8047.22 1181
8048.07 1172
8048.92 1174
8049.76 1154
8050.61 1218
8051.46 1210
8052.30 1155
8053.15 1224
8054.00 1230
8054.85 1211
8055.69 1138
8056.54 1150
8057.39 1245
8058.24 1193
8059.08 1214
8059.93 1190
8060.78 1302
8061.63 1279
8062.47 1317
8063.32 1223
8064.17 1258
8065.02 1244
8065.86 1216
8066.71 1153
8067.56 1162
8068.41 1215
8069.26 1139
8070.10 1164
8070.95 1241
8071.80 1158
8072.65 1205
8073.50 1231
8074.34 1187
8075.19 1170
8076.04 1159
8076.89 1147
8077.74 1203
8078.59 1193
8079.43 1111
8080.28 1219
8081.13 1135
8081.98 1155
8082.83 1172
8083.68 1159
8084.53 1167
8085.37 1066
8086.22 1113
8087.07 1212
8087.92 1161
8088.77 1180
8089.62 1174
8090.47 1146
8091.32 1011
8092.17 1143
8093.02 1006
8093.87 1093
8094.71 1242
8095.56 1267
8096.41 1162
8097.26 1240
8098.11 1112
8098.96 1171
8099.81 1165
8100.66 1082
8101.51 1165
8102.36 1080
8103.21 1102
8104.06 1108
8104.91 1054
8105.76 1165
8106.61 1212
8107.46 1167
8108.31 1164
8109.16 1203
8110.01 1170
8110.86 1154
8111.71 1168
8112.56 1072
8113.41 1114
8114.26 1175
8115.11 1119
8115.96 1163
8116.81 1126
8117.66 1167
8118.51 1163
8119.36 1189
8120.21 1204
8121.06 1229
8121.92 1255
8122.77 1162
8123.62 1191
8124.47 1190
8125.32 1172
8126.17 1141
8127.02 1176
8127.87 1203
8128.72 1224
8129.57 1208
8130.43 1106
8131.28 1210
8132.13 1231
8132.98 1256
8133.83 1225
8134.68 1181
8135.53 1243
8136.38 1212
8137.24 1180
8138.09 1201
8138.94 1315
8139.79 1328
8140.64 1215
8141.49 1250
8142.35 1200
8143.20 1210
8144.05 1163
8144.90 1183
8145.75 1142
8146.61 1181
8147.46 1303
8148.31 1180
8149.16 1249
8150.01 1386
8150.87 1349
8151.72 1271
8152.57 1301
8153.42 1264
8154.28 1301
8155.13 1390
8155.98 1439
8156.83 1382
8157.69 1373
8158.54 1482
8159.39 1539
8160.24 1590
8161.10 1491
8161.95 1476
8162.80 1697
8163.66 1562
8164.51 1422
8165.36 1402
8166.21 1325
8167.07 1332
8167.92 1294
8168.77 1312
8169.63 1293
8170.48 1317
8171.33 1411
8172.19 1465
8173.04 1359
8173.89 1281
8174.75 1261
8175.60 1207
8176.46 1145
8177.31 1306
8178.16 1277
8179.02 1216
8179.87 1194
8180.72 1231
8181.58 1266
8182.43 1250
8183.29 1237
8184.14 1168
8184.99 1215
8185.85 1208
8186.70 1162
8187.56 1177
8188.41 1216
8189.26 1140
8190.12 1129
8190.97 1176
8191.83 1075
8192.68 1142
8193.54 1144
8194.39 1128
8195.25 1141
8196.10 1138
8196.95 1149
8197.81 1165
8198.66 1072
8199.52 1092
8200.37 1112
8201.23 1080
8202.08 1118
8202.94 1156
8203.79 1187
8204.65 1144
8205.50 1127
8206.36 1079
8207.21 1128
8208.07 1106
8208.92 1094
8209.78 1146
8210.64 1134
8211.49 1182
8212.35 1239
8213.20 1171
8214.06 1256
8214.91 1136
8215.77 1047
8216.62 1103
8217.48 1184
8218.34 1175
8219.19 1114
8220.05 1119
8220.90 1230
8221.76 1245
8222.61 1267
8223.47 1274
8224.33 1280
8225.18 1346
8226.04 1419
8226.90 1365
8227.75 1431
8228.61 1429
8229.46 1336
8230.32 1316
8231.18 1435
8232.03 1317
8232.89 1356
8233.75 1278
8234.60 1239
8235.46 1173
8236.32 1141
8237.17 1139
8238.03 1100
8238.89 1181
8239.74 1123
8240.60 1064
8241.46 1155
8242.32 1096
8243.17 1006
8244.03 1111
8244.89 1114
8245.74 1101
8246.60 1147
8247.46 1181
8248.32 1174
8249.17 1268
8250.03 1221
8250.89 1157
8251.75 1094
8252.60 1131
8253.46 1177
8254.32 1150
8255.18 1102
8256.03 1164
8256.89 1101
8257.75 1160
8258.61 1138
8259.47 1119
8260.32 1142
8261.18 1175
8262.04 1119
8262.90 1131
8263.76 1155
8264.61 1112
8265.47 1117
8266.33 1188
8267.19 1163
8268.05 1158
8268.91 1079
8269.76 1136
8270.62 1173
8271.48 1196
8272.34 1057
8273.20 1155
8274.06 1227
8274.92 1144
8275.77 1152
8276.63 1229
8277.49 1107
8278.35 1082
8279.21 1189
8280.07 1149
8280.93 1093
8281.79 1116
8282.65 1187
8283.51 1211
8284.36 1169
8285.22 1035
8286.08 1151
8286.94 1197
8287.80 1309
8288.66 1195
8289.52 1168
8290.38 1300
8291.24 1355
8292.10 1327
8292.96 1349
8293.82 1198
8294.68 1226
8295.54 1296
8296.40 1288
8297.26 1449
8298.12 1464
8298.98 1467
8299.84 1464
8300.70 1451
8301.56 1429
8302.42 1427
8303.28 1447
8304.14 1293
8305.00 1308
8305.86 1409
8306.72 1393
8307.58 1345
8308.44 1368
8309.30 1374
8310.16 1323
8311.02 1262
8311.88 1305
8312.74 1298
8313.60 1289
8314.46 1289
8315.33 1313
8316.19 1272
8317.05 1248
8317.91 1322
8318.77 1297
8319.63 1319
8320.49 1208
8321.35 1338
8322.21 1347
8323.08 1244
8323.94 1269
8324.80 1234
8325.66 1179
8326.52 1223
8327.38 1120
8328.24 1196
8329.10 1205
8329.97 1127
8330.83 1229
8331.69 1141
8332.55 1172
8333.41 1219
8334.28 1201
8335.14 1285
8336.00 1186
8336.86 1189
8337.72 1130
8338.58 1160
8339.45 1237
8340.31 1128
8341.17 1153
8342.03 1122
8342.90 1172
8343.76 1179
8344.62 1239
8345.48 1142
8346.35 1111
8347.21 1082
8348.07 1131
8348.93 1214
8349.80 1197
8350.66 1168
8351.52 1148
8352.38 1249
8353.25 1220
8354.11 1134
8354.97 1181
8355.83 1205
8356.70 1204
8357.56 1120
8358.42 1162
8359.29 1252
8360.15 1188
8361.01 1237
8361.88 1182
8362.74 1185
8363.60 1191
8364.47 1184
8365.33 1259
8366.19 1201
8367.06 1077
8367.92 1119
8368.78 1166
8369.65 1160
8370.51 1081
8371.38 1115
8372.24 1174
8373.10 1270
8373.97 1212
8374.83 1186
8375.69 1251
8376.56 1253
8377.42 1222
8378.29 1266
8379.15 1299
8380.01 1286
8380.88 1225
8381.74 1208
8382.61 1205
8383.47 1144
8384.34 1184
8385.20 1274
8386.07 1287
8386.93 1210
8387.79 1090
8388.66 1225
8389.52 1249
8390.39 1184
8391.25 1349
8392.12 1295
8392.98 1278
8393.85 1340
8394.71 1324
8395.58 1259
8396.44 1260
8397.31 1248
8398.17 1260
8399.04 1182
8399.90 1220
8400.77 1222
8401.63 1260
8402.50 1272
8403.36 1228
8404.23 1153
8405.10 1267
8405.96 1328
8406.83 1299
8407.69 1228
8408.56 1274
8409.42 1422
8410.29 1304
8411.15 1199
8412.02 1248
8412.89 1283
8413.75 1249
8414.62 1214
8415.48 1280
8416.35 1305
8417.22 1281
8418.08 1279
8418.95 1261
8419.82 1343
8420.68 1331
8421.55 1280
8422.41 1311
8423.28 1391
8424.15 1407
8425.01 1418
8425.88 1392
8426.75 1383
8427.61 1409
8428.48 1408
8429.35 1489
8430.21 1384
8431.08 1387
8431.95 1413
8432.81 1533
8433.68 1582
8434.55 1534
8435.41 1568
8436.28 1510
8437.15 1541
8438.02 1559
8438.88 1531
8439.75 1560
8440.62 1539
8441.49 1630
8442.35 1562
8443.22 1606
8444.09 1663
8444.96 1841
8445.82 1755
8446.69 1840
8447.56 1894
8448.43 2005
8449.29 1981
8450.16 1979
8451.03 2115
8451.90 2009
8452.77 1975
8453.63 1876
8454.50 1948
8455.37 1964
8456.24 2001
8457.11 2119
8457.97 2061
8458.84 2126
8459.71 2125
8460.58 2280
8461.45 2469
8462.32 2414
8463.18 2378
8464.05 2360
8464.92 2488
8465.79 2274
8466.66 2165
8467.53 2062
8468.40 2115
8469.26 1997
8470.13 1960
8471.00 2157
8471.87 2349
8472.74 2578
8473.61 2989
8474.48 3395
8475.35 3656
8476.22 3762
8477.09 3993
8477.95 3864
8478.82 3614
8479.69 3118
8480.56 2863
8481.43 2497
8482.30 2229
8483.17 2074
8484.04 1921
8484.91 1891
8485.78 1782
8486.65 1709
8487.52 1726
8488.39 1610
8489.26 1693
8490.13 1654
8491.00 1549
8491.87 1665
8492.74 1753
8493.61 1692
8494.48 1594
8495.35 1718
8496.22 1633
8497.09 1597
8497.96 1553
8498.83 1624
8499.70 1610
8500.57 1695
8501.44 1636
8502.31 1609
8503.18 1616
8504.05 1615
8504.92 1658
8505.79 1583
8506.66 1517
8507.53 1498
8508.41 1606
8509.28 1513
8510.15 1627
8511.02 1782
8511.89 1722
8512.76 1726
8513.63 1787
8514.50 1831
8515.37 1888
8516.24 1801
8517.12 1877
8517.99 1699
8518.86 1725
8519.73 1628
8520.60 1699
8521.47 1800
8522.34 1720
8523.22 1728
8524.09 1648
8524.96 1679
8525.83 1650
8526.70 1677
8527.57 1739
8528.45 1828
8529.32 1754
8530.19 1690
8531.06 1774
8531.93 1701
8532.81 1782
8533.68 1801
8534.55 1790
8535.42 1758
8536.29 1759
8537.17 1868
8538.04 1863
8538.91 1914
8539.78 1870
8540.66 1884
8541.53 1901
8542.40 1937
8543.27 1928
8544.15 1932
8545.02 1911
8545.89 1868
8546.76 1831
8547.64 1790
8548.51 1737
8549.38 1827
8550.26 1719
8551.13 1737
8552.00 1844
8552.87 1956
8553.75 1971
8554.62 1901
8555.49 1954
8556.37 2043
8557.24 2273
8558.11 2579
8558.99 2743
8559.86 2812
8560.73 2912
8561.61 2815
8562.48 2689
8563.36 2493
8564.23 2329
8565.10 2249
8565.98 2029
8566.85 1948
8567.72 1780
8568.60 1744
8569.47 1796
8570.35 1664
8571.22 1686
8572.09 1637
8572.97 1695
8573.84 1643
8574.72 1747
8575.59 1762
8576.46 1672
8577.34 1682
8578.21 1658
8579.09 1706
8579.96 1603
8580.84 1512
8581.71 1554
8582.59 1557
8583.46 1468
8584.34 1566
8585.21 1496
8586.08 1553
8586.96 1676
8587.83 1573
8588.71 1595
8589.58 1544
8590.46 1579
8591.33 1632
8592.21 1564
8593.08 1538
8593.96 1602
8594.83 1573
8595.71 1543
8596.59 1566
8597.46 1626
8598.34 1554
8599.21 1530
8600.09 1584
8600.96 1617
8601.84 1705
8602.71 1713
8603.59 1634
8604.46 1684
8605.34 1746
8606.22 1676
8607.09 1728
8607.97 1832
8608.84 1778
8609.72 1710
8610.60 1727
8611.47 1748
8612.35 1689
8613.22 1830
8614.10 1857
8614.98 1776
8615.85 1802
8616.73 1841
8617.61 1889
8618.48 1886
8619.36 1876
8620.24 1890
8621.11 1851
8621.99 1932
8622.87 1858
8623.74 1800
8624.62 1860
8625.50 1877
8626.37 1968
8627.25 1950
8628.13 2003
8629.00 1951
8629.88 2028
8630.76 2023
8631.63 2111
8632.51 2026
8633.39 2068
8634.27 2089
8635.14 2030
8636.02 1962
8636.90 2017
8637.77 2063
8638.65 2185
8639.53 2155
8640.41 2143
8641.28 2147
8642.16 2067
8643.04 2155
8643.92 2193
8644.80 2165
8645.67 2191
8646.55 2369
8647.43 2359
8648.31 2340
8649.19 2326
8650.06 2365
8650.94 2397
8651.82 2413
8652.70 2455
8653.58 2577
8654.45 2558
8655.33 2529
8656.21 2592
8657.09 2632
8657.97 2654
8658.85 2633
8659.72 2655
8660.60 2724
8661.48 2622
8662.36 2767
8663.24 2796
8664.12 2813
8665.00 2668
8665.88 2721
8666.75 2693
8667.63 2655
8668.51 2727
8669.39 2769
8670.27 2808
8671.15 2653
8672.03 2790
8672.91 2871
8673.79 3112
8674.67 3354
8675.55 3439
8676.42 3806
8677.30 3899
8678.18 4143
8679.06 4295
8679.94 4314
8680.82 4390
8681.70 4263
8682.58 4167
8683.46 3989
8684.34 3751
8685.22 3599
8686.10 3393
8686.98 3304
8687.86 3278
8688.74 3281
8689.62 3225
8690.50 3167
8691.38 3266
8692.26 3476
8693.14 3666
8694.02 4274
8694.90 4695
8695.78 5405
8696.66 6542
8697.54 7551
8698.42 8286
8699.30 8372
8700.18 8106
8701.07 7623
8701.95 6881
8702.83 5779
8703.71 4989
8704.59 4472
8705.47 3802
8706.35 3310
8707.23 2916
8708.11 2780
8708.99 2667
8709.87 2584
8710.75 2365
8711.64 2341
8712.52 2345
8713.40 2168
8714.28 2263
8715.16 2259
8716.04 2270
8716.92 2243
8717.81 2158
8718.69 2156
8719.57 2065
8720.45 1961
8721.33 1965
8722.21 1920
8723.10 1946
8723.98 1843
8724.86 1925
8725.74 2050
8726.62 2059
8727.50 2060
8728.39 2064
8729.27 1995
8730.15 1993
8731.03 1916
8731.91 1932
8732.80 1980
8733.68 2075
8734.56 2150
8735.44 2117
8736.33 2142
8737.21 2198
8738.09 2202
8738.97 2114
8739.86 2096
8740.74 2110
8741.62 1970
8742.50 1915
8743.39 1921
8744.27 1950
8745.15 1981
8746.04 1837
8746.92 1840
8747.80 1930
8748.68 1866
8749.57 1959
8750.45 1897
8751.33 1888
8752.22 1917
8753.10 1983
8753.98 2015
8754.87 2018
8755.75 2021
8756.63 2022
8757.52 2073
8758.40 1996
8759.28 2095
8760.17 2068
8761.05 2023
8761.94 2081
8762.82 2188
8763.70 2118
8764.59 2194
8765.47 2113
8766.36 2075
8767.24 1994
8768.12 2082
8769.01 1977
8769.89 1951
8770.78 2050
8771.66 2080
8772.54 2075
8773.43 2087
8774.31 2105
8775.20 2146
8776.08 2190
8776.97 2222
8777.85 2143
8778.73 2164
8779.62 2061
8780.50 1984
8781.39 2072
8782.27 1880
8783.16 1821
8784.04 1763
8784.93 1807
8785.81 1709
8786.70 1733
8787.58 1767
8788.47 1725
8789.35 1706
8790.24 1700
8791.12 1752
8792.01 1703
8792.89 1677
8793.78 1695
8794.66 1660
8795.55 1673
8796.44 1731
8797.32 1748
8798.21 1677
8799.09 1635
8799.98 1554
8800.86 1606
8801.75 1613
8802.63 1565
8803.52 1639
8804.41 1705
8805.29 1713
8806.18 1620
8807.06 1644
8807.95 1709
8808.84 1732
8809.72 1623
8810.61 1608
8811.49 1580
8812.38 1626
8813.27 1643
8814.15 1681
8815.04 1601
8815.93 1486
8816.81 1529
8817.70 1491
8818.59 1454
8819.47 1466
8820.36 1451
8821.25 1515
8822.13 1493
8823.02 1589
8823.91 1586
8824.79 1467
8825.68 1476
8826.57 1477
8827.45 1432
8828.34 1392
8829.23 1416
8830.12 1456
8831.00 1428
8831.89 1394
8832.78 1447
8833.66 1461
8834.55 1440
8835.44 1366
8836.33 1390
8837.21 1334
8838.10 1426
8838.99 1470
8839.88 1339
8840.76 1416
8841.65 1374
8842.54 1452
8843.43 1499
8844.32 1397
8845.20 1330
8846.09 1364
8846.98 1429
8847.87 1347
8848.76 1355
8849.64 1436
8850.53 1366
8851.42 1358
8852.31 1316
8853.20 1404
8854.09 1298
8854.97 1211
8855.86 1272
8856.75 1232
8857.64 1343
8858.53 1279
8859.42 1284
8860.30 1359
8861.19 1253
8862.08 1245
8862.97 1217
8863.86 1226
8864.75 1223
8865.64 1367
8866.53 1267
8867.42 1170
8868.30 1229
8869.19 1296
8870.08 1242
8870.97 1226
8871.86 1285
8872.75 1197
8873.64 1269
8874.53 1219
8875.42 1328
8876.31 1219
8877.20 1257
8878.09 1169
8878.98 1138
8879.87 1132
8880.76 1130
8881.65 1135
8882.54 1123
8883.43 1150
8884.32 1134
8885.21 1194
8886.10 1055
8886.99 1111
8887.88 1136
8888.77 1170
8889.66 1183
8890.55 1224
8891.44 1175
8892.33 1176
8893.22 1191
8894.11 1104
8895.00 1144
8895.89 1101
8896.78 1124
8897.67 1086
8898.56 1121
8899.45 1114
8900.34 1218
8901.23 1160
8902.12 1133
8903.01 1071
8903.90 1111
8904.79 1148
8905.69 1093
8906.58 1107
8907.47 1165
8908.36 1161
8909.25 1121
8910.14 1111
8911.03 1120
8911.92 1103
8912.82 1104
8913.71 1057
8914.60 1097
8915.49 1141
8916.38 1094
8917.27 1087
8918.16 1146
8919.06 1103
8919.95 1111
8920.84 1162
8921.73 1098
8922.62 1047
8923.51 1071
8924.41 1120
8925.30 1140
8926.19 1076
8927.08 1078
8927.97 994
8928.87 1025
8929.76 1083
8930.65 1102
8931.54 1064
8932.43 1062
8933.33 1074
8934.22 1161
8935.11 1057
8936.00 1011
8936.90 990
8937.79 996
8938.68 1106
8939.57 1077
8940.47 1038
8941.36 993
8942.25 1094
8943.15 1026
8944.04 970
8944.93 1028
8945.82 1083
8946.72 979
8947.61 923
8948.50 932
8949.40 1040
8950.29 1022
8951.18 988
8952.08 1017
8952.97 971
8953.86 945
8954.76 1075
8955.65 987
8956.54 1051
8957.44 992
8958.33 992
8959.22 1035
8960.12 959
8961.01 1016
8961.91 1019
8962.80 1022
8963.69 1118
8964.59 1037
8965.48 897
8966.37 1054
8967.27 994
8968.16 1023
8969.06 1021
8969.95 1022
8970.85 1009
8971.74 1043
8972.63 1025
8973.53 1072
8974.42 1007
8975.32 1008
8976.21 1032
8977.11 1039
8978.00 996
8978.90 1030
8979.79 1063
8980.68 1052
8981.58 1068
8982.47 1033
8983.37 1065
8984.26 1059
8985.16 1042
8986.05 1082
8986.95 1049
8987.84 1021
8988.74 1040
8989.63 1046
8990.53 994
8991.42 958
8992.32 911
8993.22 942
8994.11 1021
8995.01 990
8995.90 990
8996.80 977
8997.69 1011
8998.59 974
8999.48 946
9000.38 957
9001.28 977
9002.17 1040
9003.07 994
9003.96 1002
9004.86 1017
9005.75 1047
9006.65 988
9007.55 935
9008.44 954
9009.34 935
9010.23 934
9011.13 987
9012.03 1018
9012.92 1014
9013.82 972
9014.72 1002
9015.61 1023
9016.51 953
9017.41 966
9018.30 1020
9019.20 973
9020.10 952
9020.99 967
9021.89 1001
9022.79 970
9023.68 1007
9024.58 981
9025.48 994
9026.37 1001
9027.27 1013
9028.17 961
9029.06 861
9029.96 953
9030.86 991
9031.76 1025
9032.65 961
9033.55 985
9034.45 942
9035.35 1038
9036.24 1102
9037.14 1008
9038.04 932
9038.94 928
9039.83 993
9040.73 988
9041.63 994
9042.53 961
9043.42 894
9044.32 846
9045.22 962
9046.12 1024
9047.02 975
9047.91 942
9048.81 947
9049.71 967
9050.61 947
9051.51 961
9052.41 1012
9053.30 983
9054.20 1018
9055.10 943
9056.00 933
9056.90 942
9057.80 922
9058.69 1086
9059.59 987
9060.49 993
9061.39 1045
9062.29 1026
9063.19 966
9064.09 1039
9064.99 1033
9065.88 967
9066.78 978
9067.68 1027
9068.58 1041
9069.48 961
9070.38 1001
9071.28 934
9072.18 980
9073.08 966
9073.98 1043
9074.88 995
9075.78 905
9076.68 950
9077.58 1055
9078.47 1045
9079.37 932
9080.27 1011
9081.17 993
9082.07 1097
9082.97 1045
9083.87 992
9084.77 1049
9085.67 990
9086.57 1037
9087.47 1055
9088.37 1016
9089.27 1002
9090.17 994
9091.07 934
9091.97 989
9092.87 1019
9093.77 1044
9094.67 1028
9095.58 967
9096.48 936
9097.38 1033
9098.28 1045
9099.18 999
9100.08 992
9100.98 1038
9101.88 1072
9102.78 1122
9103.68 1028
9104.58 1009
9105.48 991
9106.38 948
9107.28 1016
9108.19 1064
9109.09 1090
9109.99 1035
9110.89 1024
9111.79 986
9112.69 994
9113.59 1044
9114.49 949
9115.40 933
9116.30 1004
9117.20 1013
9118.10 1045
9119.00 940
9119.90 1000
9120.81 990
9121.71 954
9122.61 964
9123.51 955
9124.41 907
9125.31 947
9126.22 899
9127.12 960
9128.02 886
9128.92 942
9129.82 901
9130.73 1003
9131.63 1012
9132.53 907
9133.43 903
9134.34 933
9135.24 876
9136.14 898
9137.04 943
9137.95 923
9138.85 910
9139.75 935
9140.65 975
9141.56 920
9142.46 927
9143.36 936
9144.26 903
9145.17 864
9146.07 882
9146.97 891
9147.88 939
9148.78 914
9149.68 903
9150.59 860
9151.49 826
9152.39 931
9153.29 950
9154.20 907
9155.10 933
9156.01 924
9156.91 907
9157.81 987
9158.72 874
9159.62 881
9160.52 867
9161.43 900
9162.33 884
9163.23 866
9164.14 888
9165.04 829
9165.95 917
9166.85 931
9167.75 943
9168.66 962
9169.56 956
9170.47 941
9171.37 995
9172.27 954
9173.18 881
9174.08 927
9174.99 987
9175.89 942
9176.80 953
9177.70 963
9178.60 918
9179.51 971
9180.41 882
9181.32 899
9182.22 926
9183.13 943
9184.03 1031
9184.94 945
9185.84 970
9186.75 906
9187.65 945
9188.56 967
9189.46 938
9190.37 903
9191.27 892
9192.18 884
9193.08 870
9193.99 902
9194.89 949
9195.80 1049
9196.71 1038
9197.61 892
9198.52 931
9199.42 896
9200.33 917
9201.23 871
9202.14 929
9203.04 900
9203.95 935
9204.86 969
9205.76 916
9206.67 1018
9207.57 1015
9208.48 1006
9209.39 1015
9210.29 929
9211.20 1019
9212.10 971
9213.01 917
9213.92 943
9214.82 886
9215.73 853
9216.64 875
9217.54 966
9218.45 890
9219.36 850
9220.26 1029
9221.17 1030
9222.08 904
9222.98 851
9223.89 842
9224.80 869
9225.70 969
9226.61 1040
9227.52 945
9228.42 864
9229.33 897
9230.24 932
9231.14 978
9232.05 922
9232.96 845
9233.87 862
9234.77 911
9235.68 822
9236.59 857
9237.50 847
9238.40 883
9239.31 908
9240.22 895
9241.13 886
9242.03 872
9242.94 966
9243.85 868
9244.76 906
9245.66 926
9246.57 908
9247.48 898
9248.39 900
9249.30 838
9250.20 890
9251.11 862
9252.02 883
9252.93 897
9253.84 924
9254.75 852
9255.65 901
9256.56 931
9257.47 970
9258.38 891
9259.29 892
9260.20 913
9261.10 847
9262.01 840
9262.92 887
9263.83 883
9264.74 907
9265.65 930
9266.56 965
9267.47 956
9268.37 877
9269.28 903
9270.19 883
9271.10 900
9272.01 939
9272.92 922
9273.83 854
9274.74 887
9275.65 925
9276.56 906
9277.47 821
9278.38 917
9279.29 974
9280.20 896
9281.11 839
9282.01 914
9282.92 954
9283.83 949
9284.74 865
9285.65 810
9286.56 885
9287.47 952
9288.38 951
9289.29 915
9290.20 891
9291.11 927
9292.02 943
9292.93 921
9293.84 1027
9294.75 999
9295.66 903
9296.57 923
9297.49 907
9298.40 916
9299.31 899
9300.22 911
9301.13 1005
9302.04 913
9302.95 985
9303.86 903
9304.77 950
9305.68 942
9306.59 952
9307.50 984
9308.41 986
9309.32 1014
9310.24 997
9311.15 916
9312.06 929
9312.97 964
9313.88 1100
9314.79 1105
9315.70 1103
9316.61 1044
9317.53 1032
9318.44 978
9319.35 957
9320.26 984
9321.17 975
9322.08 958
9322.99 887
9323.91 917
9324.82 863
9325.73 880
9326.64 917
9327.55 909
9328.46 883
9329.38 969
9330.29 960
9331.20 910
9332.11 983
9333.03 1054
9333.94 1025
9334.85 986
9335.76 996
9336.67 949
9337.59 925
9338.50 1005
9339.41 905
9340.32 927
9341.24 1004
9342.15 916
9343.06 974
9343.97 932
9344.89 894
9345.80 888
9346.71 952
9347.63 934
9348.54 975
9349.45 921
9350.36 878
9351.28 878
9352.19 910
9353.10 953
9354.02 965
9354.93 974
9355.84 930
9356.76 835
9357.67 932
9358.58 899
9359.50 883
9360.41 893
9361.32 893
9362.24 869
9363.15 936
9364.06 902
9364.98 966
9365.89 973
9366.81 975
9367.72 989
9368.63 928
9369.55 911
9370.46 902
9371.38 948
9372.29 963
9373.20 978
9374.12 995
9375.03 980
9375.95 1036
9376.86 914
9377.77 955
9378.69 970
9379.60 976
9380.52 927
9381.43 963
9382.35 1001
9383.26 1010
9384.18 994
9385.09 864
9386.01 897
9386.92 1007
9387.83 917
9388.75 875
9389.66 958
9390.58 1023
9391.49 965
9392.41 895
9393.32 931
9394.24 875
9395.16 977
9396.07 985
9396.99 1033
9397.90 1113
9398.82 1061
9399.73 1019
9400.65 1010
9401.56 1044
9402.48 1078
9403.39 1098
9404.31 1018
9405.22 990
9406.14 925
9407.06 941
9407.97 989
9408.89 986
9409.80 1001
9410.72 1013
9411.64 943
9412.55 1011
9413.47 992
9414.38 1113
9415.30 1040
9416.22 992
9417.13 1041
9418.05 999
9418.97 1019
9419.88 1035
9420.80 1030
9421.71 1003
9422.63 986
9423.55 1088
9424.46 1094
9425.38 1021
9426.30 980
9427.21 1061
9428.13 1012
9429.05 1063
9429.96 1076
9430.88 1022
9431.80 1046
9432.72 1067
9433.63 1055
9434.55 1062
9435.47 1019
9436.38 1120
9437.30 1079
9438.22 1141
9439.14 1157
9440.05 1066
9440.97 1116
9441.89 1147
9442.81 1141
9443.72 1137
9444.64 1248
9445.56 1261
9446.48 1200
9447.39 1123
9448.31 1159
9449.23 1146
9450.15 1121
9451.07 1083
9451.98 1193
9452.90 1196
9453.82 1300
9454.74 1301
9455.66 1261
9456.57 1342
9457.49 1533
9458.41 1708
9459.33 1818
9460.25 1779
9461.16 1782
9462.08 1756
9463.00 1630
9463.92 1590
9464.84 1496
9465.76 1425
9466.68 1429
9467.59 1360
9468.51 1130
9469.43 1115
9470.35 1095
9471.27 1103
9472.19 1163
9473.11 1068
9474.03 1130
9474.95 1171
9475.87 1184
9476.78 1087
9477.70 1094
9478.62 1087
9479.54 1119
9480.46 1128
9481.38 1058
9482.30 1177
9483.22 1238
9484.14 1204
9485.06 1107
9485.98 1110
9486.90 1055
9487.82 1061
9488.74 1123
9489.66 1072
9490.58 1083
9491.50 1108
9492.42 1164
9493.34 1174
9494.26 1138
9495.18 1164
9496.10 1125
9497.02 1115
9497.94 1118
9498.86 1117
9499.78 1110
9500.70 1046
9501.62 1090
9502.54 1018
9503.46 1022
9504.38 1009
9505.30 1082
9506.22 1017
9507.14 1051
9508.06 1113
9508.98 1064
9509.90 1070
9510.82 1101
9511.75 1000
9512.67 1051
9513.59 1125
9514.51 1130
9515.43 1126
9516.35 1123
9517.27 1120
9518.19 1080
9519.11 1092
9520.03 1095
9520.96 1052
9521.88 1151
9522.80 1248
9523.72 1127
9524.64 1149
9525.56 1097
9526.48 1113
9527.41 1135
9528.33 1031
9529.25 1054
9530.17 1104
9531.09 1128
9532.02 1115
9532.94 1138
9533.86 1146
9534.78 1224
9535.70 1243
9536.63 1267
9537.55 1318
9538.47 1334
9539.39 1368
9540.31 1416
9541.24 1323
9542.16 1289
9543.08 1305
9544.00 1282
9544.93 1337
9545.85 1137
9546.77 1137
9547.69 1119
9548.62 1109
9549.54 1188
9550.46 1213
9551.38 1118
9552.31 1112
9553.23 1097
9554.15 1125
9555.08 1119
9556.00 1090
9556.92 1040
9557.84 1065
9558.77 1042
9559.69 1028
9560.61 1093
9561.54 1048
9562.46 1078
9563.38 1089
9564.31 1069
9565.23 1051
9566.15 1109
9567.08 1125
9568.00 1132
9568.93 1207
9569.85 1110
9570.77 1083
9571.70 1083
9572.62 1098
9573.54 1135
9574.47 1077
9575.39 1065
9576.32 1082
9577.24 1034
9578.16 1168
9579.09 1101
9580.01 1071
9580.94 1009
9581.86 993
9582.78 999
9583.71 1090
9584.63 1078
9585.56 990
9586.48 1079
9587.41 1121
9588.33 1118
9589.26 1160
9590.18 1044
9591.11 1105
9592.03 1109
9592.96 1084
9593.88 1112
9594.80 1130
9595.73 1145
9596.65 1161
9597.58 1128
9598.50 1046
9599.43 1075
9600.35 1107
9601.28 1116
9602.21 1203
9603.13 1102
9604.06 1167
9604.98 1131
9605.91 1108
9606.83 1109
9607.76 1054
9608.68 1164
9609.61 1172
9610.53 1106
9611.46 1132
9612.39 1164
9613.31 1142
9614.24 1209
9615.16 1090
9616.09 1179
9617.02 1182
9617.94 1179
9618.87 1202
9619.79 1175
9620.72 1141
9621.65 1104
9622.57 1172
9623.50 1111
9624.42 1126
9625.35 1141
9626.28 1207
9627.20 1121
9628.13 1129
9629.06 1195
9629.98 1252
9630.91 1112
9631.84 1163
9632.76 1114
9633.69 1126
9634.62 1195
9635.54 1180
9636.47 1226
9637.40 1232
9638.32 1254
9639.25 1210
9640.18 1213
9641.11 1357
9642.03 1378
9642.96 1236
9643.89 1286
9644.81 1288
9645.74 1281
9646.67 1318
9647.60 1395
9648.52 1345
9649.45 1310
9650.38 1407
9651.31 1283
9652.23 1292
9653.16 1272
9654.09 1229
9655.02 1314
9655.95 1350
9656.87 1249
9657.80 1394
9658.73 1481
9659.66 1418
9660.58 1422
9661.51 1349
9662.44 1337
9663.37 1309
9664.30 1340
9665.23 1328
9666.15 1329
9667.08 1325
9668.01 1345
9668.94 1309
9669.87 1364
9670.80 1368
9671.73 1325
9672.65 1310
9673.58 1380
9674.51 1496
9675.44 1533
9676.37 1507
9677.30 1434
9678.23 1365
9679.16 1380
9680.08 1387
9681.01 1456
9681.94 1483
9682.87 1507
9683.80 1434
9684.73 1446
9685.66 1502
9686.59 1601
9687.52 1513
9688.45 1523
9689.38 1572
9690.31 1548
9691.24 1577
9692.17 1550
9693.09 1541
9694.02 1431
9694.95 1492
9695.88 1451
9696.81 1526
9697.74 1492
9698.67 1523
9699.60 1572
9700.53 1603
9701.46 1725
9702.39 1843
9703.32 1778
9704.25 1976
9705.18 1945
9706.11 1935
9707.04 2024
9707.97 1943
9708.91 1977
9709.84 1894
9710.77 1776
9711.70 1699
9712.63 1675
9713.56 1743
9714.49 1622
9715.42 1677
9716.35 1589
9717.28 1629
9718.21 1577
9719.14 1668
9720.07 1695
9721.00 1642
9721.93 1634
9722.87 1636
9723.80 1544
9724.73 1523
9725.66 1459
9726.59 1440
9727.52 1426
9728.45 1491
9729.38 1432
9730.32 1404
9731.25 1392
9732.18 1475
9733.11 1516
9734.04 1553
9734.97 1449
9735.91 1521
9736.84 1528
9737.77 1523
9738.70 1458
9739.63 1507
9740.56 1580
9741.50 1486
9742.43 1431
9743.36 1491
9744.29 1369
9745.22 1444
9746.16 1509
9747.09 1426
9748.02 1335
9748.95 1343
9749.89 1298
9750.82 1367
9751.75 1380
9752.68 1401
9753.62 1391
9754.55 1395
9755.48 1281
9756.41 1411
9757.35 1306
9758.28 1250
9759.21 1276
9760.14 1340
9761.08 1257
9762.01 1324
9762.94 1358
9763.88 1331
9764.81 1324
9765.74 1295
9766.68 1333
9767.61 1284
9768.54 1320
9769.48 1376
9770.41 1376
9771.34 1421
9772.28 1428
9773.21 1360
9774.14 1322
9775.08 1268
9776.01 1349
9776.94 1325
9777.88 1284
9778.81 1315
9779.74 1415
9780.68 1382
9781.61 1378
9782.55 1402
9783.48 1403
9784.41 1467
9785.35 1427
9786.28 1392
9787.22 1430
9788.15 1451
9789.08 1484
9790.02 1456
9790.95 1409
9791.89 1469
9792.82 1369
9793.76 1275
9794.69 1373
9795.63 1360
9796.56 1360
9797.49 1326
9798.43 1324
9799.36 1263
9800.30 1248
9801.23 1384
9802.17 1350
9803.10 1371
9804.04 1460
9804.97 1407
9805.91 1340
9806.84 1382
9807.78 1352
9808.71 1377
9809.65 1404
9810.58 1306
9811.52 1280
9812.45 1184
9813.39 1283
9814.33 1340
9815.26 1185
9816.20 1126
9817.13 1205
9818.07 1179
9819.00 1198
9819.94 1192
9820.87 1239
9821.81 1168
9822.75 1154
9823.68 1200
9824.62 1249
9825.55 1246
9826.49 1270
9827.43 1151
9828.36 1108
9829.30 1120
9830.23 1173
9831.17 1147
9832.11 1097
9833.04 1184
9833.98 1167
9834.92 1189
9835.85 1207
9836.79 1164
9837.73 1104
9838.66 1071
9839.60 1129
9840.54 1169
9841.47 1183
9842.41 1147
9843.35 1098
9844.28 1097
9845.22 1043
9846.16 1147
9847.09 1188
9848.03 1167
9848.97 1197
9849.90 1257
9850.84 1149
9851.78 1158
9852.72 1184
9853.65 1109
9854.59 1165
9855.53 1109
9856.47 1225
9857.40 1182
9858.34 1203
9859.28 1110
9860.22 1187
9861.15 1165
9862.09 1192
9863.03 1238
9863.97 1208
9864.90 1157
9865.84 1144
9866.78 1155
9867.72 1176
9868.66 1153
9869.59 1136
9870.53 1121
9871.47 1074
9872.41 1073
9873.35 1150
9874.29 1098
9875.22 1185
9876.16 1096
9877.10 1194
9878.04 1119
9878.98 1120
9879.92 1109
9880.85 1144
9881.79 1257
9882.73 1258
9883.67 1244
9884.61 1087
9885.55 1182
9886.49 1166
9887.43 1139
9888.37 1161
9889.30 1162
9890.24 1105
9891.18 1115
9892.12 1104
9893.06 1183
9894.00 1150
9894.94 1169
9895.88 1115
9896.82 1127
9897.76 1168
9898.70 1072
9899.64 1081
9900.58 1102
9901.52 1062
9902.45 1081
9903.39 1147
9904.33 1135
9905.27 1183
9906.21 1151
9907.15 1216
9908.09 1159
9909.03 1113
9909.97 1135
9910.91 1161
9911.85 1193
9912.79 1121
9913.73 1071
9914.67 1123
9915.61 1185
9916.55 1212
9917.49 1117
9918.44 1158
9919.38 1257
9920.32 1207
9921.26 1227
9922.20 1130
9923.14 1187
9924.08 1098
9925.02 1185
9925.96 1217
9926.90 1220
9927.84 1204
9928.78 1330
9929.72 1392
9930.66 1485
9931.61 1517
9932.55 1633
9933.49 1749
9934.43 1784
9935.37 1785
9936.31 1746
9937.25 1616
9938.19 1550
9939.14 1430
9940.08 1335
9941.02 1209
9941.96 1221
9942.90 1269
9943.84 1266
9944.78 1208
9945.73 1243
9946.67 1188
9947.61 1267
9948.55 1278
9949.49 1341
9950.44 1265
9951.38 1336
9952.32 1323
9953.26 1341
9954.20 1367
9955.15 1354
9956.09 1272
9957.03 1278
9957.97 1251
9958.91 1242
9959.86 1152
9960.80 1142
9961.74 1188
9962.68 1271
9963.63 1210
9964.57 1269
9965.51 1203
9966.45 1205
9967.40 1323
9968.34 1318
9969.28 1237
9970.23 1263
9971.17 1238
9972.11 1193
9973.05 1282
9974.00 1303
9974.94 1165
9975.88 1192
9976.83 1221
9977.77 1161
9978.71 1188
9979.66 1179
9980.60 1155
9981.54 1193
9982.49 1241
9983.43 1188
9984.37 1172
9985.32 1170
9986.26 1151
9987.20 1099
9988.15 1202
9989.09 1190
9990.04 1134
9990.98 1169
9991.92 1088
9992.87 1051
9993.81 1071
9994.76 1135
9995.70 1124
9996.64 1053
9997.59 986
9998.53 1047
9999.48 1068
10000.42 1052
10001.36 1141
10002.31 1071
10003.25 1013
10004.20 1082
10005.14 1133
10006.09 1084
10007.03 1114
10007.98 1073
10008.92 1047
10009.87 1066
10010.81 1187
10011.76 1157
10012.70 1104
10013.64 1146
10014.59 1028
10015.53 1049
10016.48 1049
10017.43 1074
10018.37 1100
10019.32 1042
10020.26 1043
10021.21 1024
10022.15 969
10023.10 1036
10024.04 1061
10024.99 1069
10025.93 1028
10026.88 928
10027.82 964
10028.77 957
10029.72 1039
10030.66 1023
10031.61 998
10032.55 985
10033.50 996
10034.44 1040
10035.39 992
10036.34 979
10037.28 1028
10038.23 1024
10039.17 983
10040.12 1017
10041.07 919
10042.01 936
10042.96 947
10043.91 988
10044.85 1004
10045.80 981
10046.74 1042
10047.69 993
10048.64 1008
10049.58 1075
10050.53 1030
10051.48 970
10052.42 994
10053.37 984
10054.32 954
10055.27 944
10056.21 986
10057.16 983
10058.11 983
10059.05 907
10060.00 921
10060.95 932
10061.89 940
10062.84 981
10063.79 981
10064.74 945
10065.68 941
10066.63 987
10067.58 985
10068.53 1002
10069.47 990
10070.42 970
10071.37 965
10072.32 1008
10073.26 964
10074.21 981
10075.16 905
10076.11 955
10077.06 994
10078.00 1000
10078.95 924
10079.90 944
10080.85 982
10081.80 955
10082.74 937
10083.69 1007
10084.64 928
10085.59 918
10086.54 943
10087.49 880
10088.43 954
10089.38 877
10090.33 892
10091.28 917
10092.23 987
10093.18 986
10094.13 960
10095.07 975
10096.02 950
10096.97 998
10097.92 974
10098.87 947
10099.82 874
10100.77 949
10101.72 964
10102.67 949
10103.61 915
10104.56 850
10105.51 913
10106.46 949
10107.41 995
10108.36 979
10109.31 995
10110.26 899
10111.21 927
10112.16 932
10113.11 934
10114.06 926
10115.01 903
10115.96 945
10116.91 982
10117.86 983
10118.81 950
10119.76 949
10120.71 946
10121.66 898
10122.61 900
10123.56 922
10124.51 991
10125.46 985
10126.41 932
10127.36 956
10128.31 988
10129.26 923
10130.21 955
10131.16 976
10132.11 976
10133.06 918
10134.01 964
10134.96 947
10135.91 963
10136.86 911
10137.81 949
10138.76 990
10139.72 987
10140.67 963
10141.62 959
10142.57 954
10143.52 985
10144.47 997
10145.42 991
10146.37 969
10147.32 1027
10148.28 965
10149.23 971
10150.18 1013
10151.13 1013
10152.08 962
10153.03 1038
10153.98 1012
10154.94 989
10155.89 1093
10156.84 1028
10157.79 983
10158.74 991
10159.69 997
10160.65 1038
10161.60 997
10162.55 959
10163.50 942
10164.45 987
10165.41 1044
10166.36 1043
10167.31 997
10168.26 977
10169.21 957
10170.17 1014
10171.12 960
10172.07 980
10173.02 1064
10173.98 1066
10174.93 1026
10175.88 1063
10176.83 1097
10177.79 1098
10178.74 1087
10179.69 1069
10180.64 1145
10181.60 1167
10182.55 1143
10183.50 1076
10184.46 1099
10185.41 1157
10186.36 1201
10187.32 1257
10188.27 1182
10189.22 1138
10190.18 1101
10191.13 1156
10192.08 1210
10193.03 1214
10193.99 1145
10194.94 1194
10195.90 1324
10196.85 1278
10197.80 1265
10198.76 1355
10199.71 1370
10200.66 1332
10201.62 1371
10202.57 1354
10203.52 1312
10204.48 1310
10205.43 1339
10206.39 1375
10207.34 1283
10208.29 1248
10209.25 1271
10210.20 1350
10211.16 1332
10212.11 1371
10213.07 1408
10214.02 1541
10214.97 1459
10215.93 1420
10216.88 1423
10217.84 1284
10218.79 1269
10219.75 1346
10220.70 1282
10221.66 1162
10222.61 1225
10223.57 1270
10224.52 1243
10225.48 1185
10226.43 1153
10227.39 1125
10228.34 1150
10229.30 1153
10230.25 1216
10231.21 1157
10232.16 1233
10233.12 1214
10234.07 1181
10235.03 1186
10235.98 1150
10236.94 1166
10237.89 1164
10238.85 1158
10239.80 1203
10240.76 1215
10241.72 1214
10242.67 1349
10243.63 1394
10244.58 1355
10245.54 1352
10246.49 1266
10247.45 1245
10248.41 1227
10249.36 1106
10250.32 1151
10251.27 1120
10252.23 1079
10253.19 1088
10254.14 1086
10255.10 1101
10256.06 1097
10257.01 1091
10257.97 1140
10258.92 1053
10259.88 1191
10260.84 1155
10261.79 1117
10262.75 1132
10263.71 1166
10264.66 1077
10265.62 1041
10266.58 1040
10267.53 1129
10268.49 989
10269.45 997
10270.41 1027
10271.36 1061
10272.32 1004
10273.28 1017
10274.23 1030
10275.19 1013
10276.15 1068
10277.11 1015
10278.06 958
10279.02 1003
10279.98 1015
10280.94 996
10281.89 960
10282.85 999
10283.81 1040
10284.77 955
10285.72 951
10286.68 977
10287.64 957
10288.60 962
10289.55 993
10290.51 957
10291.47 973
10292.43 1022
10293.39 927
10294.34 944
10295.30 990
10296.26 934
10297.22 916
10298.18 970
10299.14 987
10300.09 1013
10301.05 1001
10302.01 1033
10302.97 1011
10303.93 969
10304.89 922
10305.85 927
10306.80 960
10307.76 917
10308.72 848
10309.68 880
10310.64 902
10311.60 886
10312.56 875
10313.52 930
10314.47 962
10315.43 912
10316.39 940
10317.35 915
10318.31 850
10319.27 864
10320.23 879
10321.19 902
10322.15 835
10323.11 845
10324.07 910
10325.03 886
10325.99 813
10326.95 848
10327.91 877
10328.87 913
10329.83 963
10330.79 859
10331.75 911
10332.71 995
10333.67 954
10334.63 968
10335.59 998
10336.55 1007
10337.51 923
10338.47 916
10339.43 940
10340.39 981
10341.35 910
10342.31 919
10343.27 999
10344.23 866
10345.19 908
10346.15 863
10347.11 838
10348.07 905
10349.03 889
10349.99 917
10350.95 885
10351.91 863
10352.87 828
10353.83 883
10354.79 911
10355.76 941
10356.72 870
10357.68 890
10358.64 960
10359.60 938
10360.56 883
10361.52 832
10362.48 892
10363.45 915
10364.41 869
10365.37 830
10366.33 841
10367.29 770
10368.25 814
10369.21 828
10370.18 804
10371.14 824
10372.10 893
10373.06 897
10374.02 860
10374.98 822
10375.95 843
10376.91 844
10377.87 874
10378.83 812
10379.79 837
10380.76 851
10381.72 875
10382.68 922
10383.64 906
10384.61 911
10385.57 830
10386.53 763
10387.49 814
10388.46 824
10389.42 848
10390.38 849
10391.34 872
10392.31 779
10393.27 809
10394.23 810
10395.19 851
10396.16 744
10397.12 774
10398.08 753
10399.05 822
10400.01 852
10400.97 835
10401.93 907
10402.90 893
10403.86 853
10404.82 762
10405.79 792
10406.75 806
10407.71 789
10408.68 809
10409.64 798
10410.60 742
10411.57 774
10412.53 800
10413.50 774
10414.46 839
10415.42 784
10416.39 805
10417.35 782
10418.31 718
10419.28 792
10420.24 768
10421.21 812
10422.17 779
10423.13 789
10424.10 815
10425.06 810
10426.03 801
10426.99 750
10427.96 786
10428.92 756
10429.88 883
10430.85 884
10431.81 821
10432.78 817
10433.74 755
10434.71 867
10435.67 769
10436.64 801
10437.60 734
10438.57 752
10439.53 744
10440.50 760
10441.46 778
10442.43 697
10443.39 772
10444.36 818
10445.32 764
10446.29 774
10447.25 790
10448.22 709
10449.18 797
10450.15 781
10451.11 798
10452.08 774
10453.04 739
10454.01 752
10454.97 731
10455.94 723
10456.91 723
10457.87 801
10458.84 738
10459.80 716
10460.77 665
10461.73 711
10462.70 744
10463.67 747
10464.63 787
10465.60 722
10466.56 738
10467.53 835
10468.50 792
10469.46 686
10470.43 702
10471.40 712
10472.36 677
10473.33 726
10474.30 717
10475.26 761
10476.23 784
10477.19 794
10478.16 737
10479.13 687
10480.09 655
10481.06 707
10482.03 745
10483.00 702
10483.96 693
10484.93 755
10485.90 715
10486.86 734
10487.83 736
10488.80 707
10489.76 705
10490.73 721
10491.70 678
10492.67 701
10493.63 672
10494.60 700
10495.57 651
10496.54 745
10497.50 732
10498.47 708
10499.44 741
10500.41 679
10501.37 674
10502.34 746
10503.31 703
10504.28 784
10505.25 757
10506.21 755
10507.18 697
10508.15 672
10509.12 717
10510.09 769
10511.05 699
10512.02 741
10512.99 677
10513.96 717
10514.93 665
10515.90 678
10516.86 736
10517.83 741
10518.80 725
10519.77 724
10520.74 747
10521.71 795
10522.68 775
10523.64 781
10524.61 778
10525.58 723
10526.55 726
10527.52 745
10528.49 668
10529.46 714
10530.43 665
10531.40 733
10532.36 723
10533.33 749
10534.30 767
10535.27 727
10536.24 755
10537.21 681
10538.18 684
10539.15 689
10540.12 725
10541.09 752
10542.06 718
10543.03 712
10544.00 691
10544.97 731
10545.94 708
10546.91 786
10547.88 693
10548.85 724
10549.82 732
10550.79 699
10551.76 715
10552.73 752
10553.70 683
10554.67 709
10555.64 724
10556.61 768
10557.58 748
10558.55 776
10559.52 698
10560.49 686
10561.46 725
10562.43 741
10563.40 765
10564.37 748
10565.34 790
10566.31 689
10567.28 712
10568.25 730
10569.23 743
10570.20 749
10571.17 676
10572.14 689
10573.11 729
10574.08 693
10575.05 726
10576.02 712
10576.99 760
10577.96 680
10578.94 670
10579.91 687
10580.88 678
10581.85 751
10582.82 693
10583.79 727
10584.76 746
10585.74 756
10586.71 748
10587.68 744
10588.65 743
10589.62 760
10590.60 759
10591.57 694
10592.54 770
10593.51 758
10594.48 791
10595.45 711
10596.43 823
10597.40 881
10598.37 850
10599.34 802
10600.32 792
10601.29 740
10602.26 775
10603.23 737
10604.21 733
10605.18 787
10606.15 752
10607.12 781
10608.10 807
10609.07 768
10610.04 754
10611.01 785
10611.99 790
10612.96 840
10613.93 743
10614.91 760
10615.88 783
10616.85 821
10617.82 801
10618.80 815
10619.77 788
10620.74 793
10621.72 787
10622.69 803
10623.66 765
10624.64 767
10625.61 820
10626.58 768
10627.56 715
10628.53 771
10629.51 841
10630.48 809
10631.45 818
10632.43 784
10633.40 823
10634.37 792
10635.35 764
10636.32 791
10637.30 791
10638.27 792
10639.24 762
10640.22 800
10641.19 836
10642.17 865
10643.14 914
10644.11 992
10645.09 958
10646.06 1024
10647.04 1091
10648.01 1088
10648.99 1114
10649.96 1067
10650.94 942
10651.91 922
10652.89 949
10653.86 941
10654.83 849
10655.81 787
10656.78 863
10657.76 778
10658.73 837
10659.71 792
10660.68 838
10661.66 843
10662.63 798
10663.61 834
10664.59 784
10665.56 765
10666.54 823
10667.51 797
10668.49 837
10669.46 819
10670.44 819
10671.41 775
10672.39 783
10673.36 759
10674.34 735
10675.32 723
10676.29 747
10677.27 772
10678.24 846
10679.22 792
10680.19 841
10681.17 810
10682.15 812
10683.12 805
10684.10 783
10685.08 822
10686.05 781
10687.03 836
10688.00 770
10688.98 726
10689.96 764
10690.93 803
10691.91 903
10692.89 783
10693.86 772
10694.84 853
10695.82 817
10696.79 750
10697.77 789
10698.75 822
10699.72 796
10700.70 741
10701.68 767
10702.65 763
10703.63 753
10704.61 791
10705.59 757
10706.56 742
10707.54 788
10708.52 768
10709.49 706
10710.47 783
10711.45 725
10712.43 733
10713.40 765
10714.38 758
10715.36 674
10716.34 710
10717.31 793
10718.29 731
10719.27 715
10720.25 706
10721.22 768
10722.20 803
10723.18 796
10724.16 768
10725.14 807
10726.11 814
10727.09 723
10728.07 757
10729.05 725
10730.03 773
10731.01 764
10731.98 764
10732.96 754
10733.94 713
10734.92 780
10735.90 790
10736.88 802
10737.85 731
10738.83 719
10739.81 782
10740.79 744
10741.77 784
10742.75 758
10743.73 819
10744.71 780
10745.69 764
10746.66 737
10747.64 729
10748.62 762
10749.60 789
10750.58 792
10751.56 715
10752.54 823
10753.52 687
10754.50 762
10755.48 805
10756.46 774
10757.44 784
10758.42 777
10759.39 747
10760.37 777
10761.35 776
10762.33 794
10763.31 776
10764.29 806
10765.27 849
10766.25 814
10767.23 788
10768.21 803
10769.19 739
10770.17 772
10771.15 815
10772.13 818
10773.11 767
10774.09 804
10775.07 789
10776.05 861
10777.03 755
10778.02 822
10779.00 839
10779.98 820
10780.96 827
10781.94 845
10782.92 913
10783.90 868
10784.88 866
10785.86 788
10786.84 818
10787.82 830
10788.80 855
10789.78 914
10790.76 837
10791.75 823
10792.73 890
10793.71 842
10794.69 853
10795.67 872
10796.65 828
10797.63 824
10798.61 783
10799.60 829
10800.58 862
10801.56 831
10802.54 844
10803.52 857
10804.50 767
10805.49 843
10806.47 861
10807.45 888
10808.43 861
10809.41 858
10810.39 812
10811.38 810
10812.36 806
10813.34 871
10814.32 787
10815.30 848
10816.29 894
10817.27 888
10818.25 842
10819.23 816
10820.22 862
10821.20 861
10822.18 878
10823.16 854
10824.15 839
10825.13 860
10826.11 844
10827.09 937
10828.08 854
10829.06 811
10830.04 816
10831.02 855
10832.01 843
10832.99 779
10833.97 814
10834.96 863
10835.94 868
10836.92 856
10837.91 858
10838.89 851
10839.87 855
10840.85 826
10841.84 899
10842.82 796
10843.81 821
10844.79 924
10845.77 805
10846.76 838
10847.74 801
10848.72 833
10849.71 855
10850.69 907
10851.67 927
10852.66 851
10853.64 890
10854.63 891
10855.61 782
10856.59 863
10857.58 950
10858.56 949
10859.55 956
10860.53 888
10861.51 953
10862.50 898
10863.48 894
10864.47 839
10865.45 824
10866.44 845
10867.42 890
10868.41 942
10869.39 918
10870.37 876
10871.36 957
10872.34 945
10873.33 964
10874.31 963
10875.30 918
10876.28 959
10877.27 1026
10878.25 1022
10879.24 962
10880.22 1017
10881.21 1025
10882.19 1052
10883.18 961
10884.16 989
10885.15 1064
10886.13 1094
10887.12 1000
10888.11 988
10889.09 1042
10890.08 1063
10891.06 1114
10892.05 1013
10893.03 1057
10894.02 1083
10895.00 1044
10895.99 1009
10896.98 1083
10897.96 1156
10898.95 1095
10899.93 1140
10900.92 1091
10901.91 1056
10902.89 995
10903.88 1040
10904.86 1100
10905.85 1124
10906.84 1089
10907.82 1104
10908.81 1098
10909.80 1092
10910.78 1163
10911.77 1106
10912.76 1122
10913.74 1156
10914.73 1169
10915.72 1153
10916.70 1183
10917.69 1207
10918.68 1234
10919.66 1200
10920.65 1315
10921.64 1304
10922.62 1244
10923.61 1247
10924.60 1253
10925.58 1242
10926.57 1224
10927.56 1196
10928.55 1232
10929.53 1325
10930.52 1212
10931.51 1206
10932.50 1300
10933.48 1239
10934.47 1266
10935.46 1320
10936.45 1340
10937.43 1300
10938.42 1311
10939.41 1323
10940.40 1302
10941.38 1371
10942.37 1386
10943.36 1395
10944.35 1492
10945.34 1416
10946.32 1438
10947.31 1495
10948.30 1414
10949.29 1409
10950.28 1470
10951.27 1508
10952.25 1516
10953.24 1565
10954.23 1524
10955.22 1466
10956.21 1549
10957.20 1536
10958.18 1611
10959.17 1640
10960.16 1677
10961.15 1675
10962.14 1782
10963.13 1778
10964.12 1893
10965.11 2039
10966.10 2010
10967.08 2070
10968.07 2090
10969.06 1987
10970.05 1866
10971.04 1796
10972.03 1805
10973.02 1676
10974.01 1658
10975.00 1689
10975.99 1710
10976.98 1725
10977.97 1696
10978.96 1695
10979.95 1691
10980.94 1646
10981.92 1700
10982.91 1716
10983.90 1657
10984.89 1778
10985.88 1832
10986.87 1720
10987.86 1734
10988.85 1696
10989.84 1761
10990.83 1829
10991.82 1689
10992.81 1687
10993.80 1627
10994.79 1735
10995.78 1779
10996.78 1832
10997.77 1736
10998.76 1791
10999.75 1971
11000.74 1970
11001.73 2147
11002.72 2208
11003.71 2412
11004.70 2542
11005.69 2604
11006.68 2835
11007.67 2920
11008.66 2860
11009.65 2613
11010.64 2543
11011.64 2455
11012.63 2334
11013.62 2175
11014.61 1986
11015.60 1938
11016.59 1807
11017.58 1724
11018.57 1732
11019.57 1781
11020.56 1728
11021.55 1711
11022.54 1745
11023.53 1812
11024.52 1802
11025.51 1757
11026.51 1782
11027.50 1659
11028.49 1613
11029.48 1483
11030.47 1408
11031.47 1439
11032.46 1366
11033.45 1329
11034.44 1413
11035.43 1418
11036.43 1380
11037.42 1373
11038.41 1345
11039.40 1284
11040.39 1351
11041.39 1287
11042.38 1317
11043.37 1369
11044.36 1357
11045.36 1379
11046.35 1286
11047.34 1361
11048.34 1225
11049.33 1276
11050.32 1309
11051.31 1262
11052.31 1190
11053.30 1204
11054.29 1211
11055.29 1203
11056.28 1226
11057.27 1195
11058.26 1196
11059.26 1206
11060.25 1215
11061.24 1154
11062.24 1191
11063.23 1233
11064.22 1139
11065.22 1192
11066.21 1190
11067.20 1179
11068.20 1168
11069.19 1159
11070.19 1094
11071.18 1163
11072.17 1217
11073.17 1146
11074.16 1086
11075.15 1204
11076.15 1119
11077.14 1149
11078.14 1197
11079.13 1144
11080.12 1167
11081.12 1165
11082.11 1142
11083.11 1151
11084.10 1159
11085.10 1187
11086.09 1225
11087.08 1165
11088.08 1125
11089.07 1131
11090.07 1207
11091.06 1231
11092.06 1140
11093.05 1147
11094.05 1168
11095.04 1051
11096.04 1106
11097.03 1085
11098.03 1092
11099.02 1038
11100.02 1044
11101.01 1086
11102.01 1035
11103.00 1055
11104.00 1090
11104.99 1049
11105.99 987
11106.98 1041
11107.98 1115
11108.97 1087
11109.97 1161
11110.96 1076
11111.96 1029
11112.95 984
11113.95 1054
11114.95 1125
11115.94 1077
11116.94 994
11117.93 1056
11118.93 1032
11119.93 1017
11120.92 978
11121.92 1033
11122.91 1033
11123.91 1006
11124.91 989
11125.90 998
11126.90 1005
11127.89 1047
11128.89 1052
11129.89 1045
11130.88 1018
11131.88 1069
11132.88 1012
11133.87 992
11134.87 1029
11135.87 1001
11136.86 1000
11137.86 1008
11138.86 1017
11139.85 1021
11140.85 1041
11141.85 1042
11142.84 956
11143.84 959
11144.84 939
11145.83 934
11146.83 933
11147.83 1004
11148.83 1001
11149.82 1006
11150.82 1027
11151.82 991
11152.82 957
11153.81 961
11154.81 1107
11155.81 1016
11156.80 1022
11157.80 1015
11158.80 969
11159.80 1023
11160.80 1083
11161.79 1082
11162.79 1067
11163.79 995
11164.79 1018
11165.78 985
11166.78 948
11167.78 957
11168.78 966
11169.78 1014
11170.78 934
11171.77 1051
11172.77 961
11173.77 953
11174.77 995
11175.77 1010
11176.77 1048
11177.76 1012
11178.76 1032
11179.76 1060
11180.76 965
11181.76 1026
11182.76 1053
11183.76 944
11184.75 1036
11185.75 1039
11186.75 1022
11187.75 1039
11188.75 1073
11189.75 973
11190.75 1048
11191.75 1091
11192.75 1071
11193.75 997
11194.75 1002
11195.74 1104
11196.74 1116
11197.74 1126
11198.74 1053
11199.74 1089
11200.74 1116
11201.74 1139
11202.74 1085
11203.74 1066
11204.74 1142
11205.74 1131
11206.74 1049
11207.74 1035
11208.74 1021
11209.74 1063
11210.74 1125
11211.74 1081
11212.74 1031
11213.74 1042
11214.74 1027
11215.74 1016
11216.74 1013
11217.74 1051
11218.74 1029
11219.74 1084
11220.74 963
11221.74 964
11222.74 953
11223.74 937
11224.74 1002
11225.74 1049
11226.74 973
11227.75 949
11228.75 914
11229.75 948
11230.75 930
11231.75 939
11232.75 908
11233.75 905
11234.75 952
11235.75 912
11236.75 904
11237.76 939
11238.76 897
11239.76 973
11240.76 951
11241.76 899
11242.76 1000
11243.76 963
11244.76 946
11245.77 860
11246.77 918
11247.77 972
11248.77 897
11249.77 930
11250.77 1015
11251.78 959
11252.78 902
11253.78 955
11254.78 946
11255.78 955
11256.79 905
11257.79 948
11258.79 898
11259.79 947
11260.79 922
11261.80 1015
11262.80 889
11263.80 897
11264.80 883
11265.81 923
11266.81 956
11267.81 883
11268.81 922
11269.82 985
11270.82 966
11271.82 934
11272.82 939
11273.83 921
11274.83 977
11275.83 943
11276.84 897
11277.84 970
11278.84 961
11279.85 967
11280.85 955
11281.85 991
11282.85 935
11283.86 914
11284.86 949
11285.86 906
11286.87 907
11287.87 932
11288.87 1023
11289.88 1080
11290.88 1012
11291.89 898
11292.89 892
11293.89 963
11294.90 900
11295.90 843
11296.90 919
11297.91 924
11298.91 847
11299.92 938
11300.92 974
11301.92 928
11302.93 996
11303.93 939
11304.94 938
11305.94 898
11306.94 872
11307.95 914
11308.95 916
11309.96 884
11310.96 876
11311.97 857
11312.97 889
11313.98 926
11314.98 925
11315.98 964
11316.99 891
11317.99 925
11319.00 1013
11320.00 1002
11321.01 963
11322.01 954
11323.02 951
11324.02 999
11325.03 1000
11326.03 999
11327.04 965
11328.04 947
11329.05 919
11330.05 871
11331.06 882
11332.07 878
11333.07 930
11334.08 874
11335.08 908
11336.09 893
11337.09 862
11338.10 814
11339.10 798
11340.11 833
11341.12 850
11342.12 898
11343.13 933
11344.13 886
11345.14 891
11346.15 862
11347.15 870
11348.16 909
11349.16 930
11350.17 956
11351.18 822
11352.18 909
11353.19 902
11354.20 852
11355.20 840
11356.21 863
11357.21 895
11358.22 806
11359.23 855
11360.23 867
11361.24 791
11362.25 872
11363.25 854
11364.26 904
11365.27 901
11366.28 865
11367.28 820
11368.29 889
11369.30 880
11370.30 853
11371.31 896
11372.32 817
11373.32 852
11374.33 858
11375.34 857
11376.35 827
11377.35 882
11378.36 896
11379.37 818
11380.38 849
11381.38 820
11382.39 812
11383.40 804
11384.41 854
11385.41 828
11386.42 804
11387.43 741
11388.44 834
11389.45 851
11390.45 810
11391.46 724
11392.47 762
11393.48 792
11394.49 866
11395.49 892
11396.50 860
11397.51 869
11398.52 827
11399.53 829
11400.54 827
11401.55 832
11402.55 882
11403.56 870
11404.57 818
11405.58 813
11406.59 838
11407.60 901
11408.61 867
11409.61 850
11410.62 871
11411.63 891
11412.64 853
11413.65 840
11414.66 914
11415.67 844
11416.68 870
11417.69 837
11418.70 865
11419.71 753
11420.71 760
11421.72 840
11422.73 806
11423.74 829
11424.75 848
11425.76 837
11426.77 879
11427.78 914
11428.79 795
11429.80 869
11430.81 862
11431.82 804
11432.83 822
11433.84 833
11434.85 800
11435.86 819
11436.87 815
11437.88 852
11438.89 929
11439.90 822
11440.91 807
11441.92 824
11442.93 792
11443.94 797
11444.95 802
11445.96 851
11446.97 820
11447.98 860
11448.99 848
11450.00 786
11451.01 790
11452.03 829
11453.04 843
11454.05 894
11455.06 864
11456.07 854
11457.08 902
11458.09 798
11459.10 904
11460.11 874
11461.12 811
11462.14 844
11463.15 860
11464.16 874
11465.17 885
11466.18 749
11467.19 811
11468.20 867
11469.21 864
11470.23 792
11471.24 850
11472.25 916
11473.26 879
11474.27 890
11475.28 858
11476.30 823
11477.31 841
11478.32 844
11479.33 842
11480.34 874
11481.36 810
11482.37 816
11483.38 866
11484.39 795
11485.40 844
11486.42 832
11487.43 825
11488.44 876
11489.45 890
11490.47 860
11491.48 839
11492.49 836
11493.50 837
11494.52 865
11495.53 838
11496.54 863
11497.55 842
11498.57 813
11499.58 835
11500.59 820
11501.61 867
11502.62 876
11503.63 901
11504.64 767
11505.66 851
11506.67 881
11507.68 854
11508.70 844
11509.71 873
11510.72 808
11511.74 820
11512.75 855
11513.76 903
11514.78 888
11515.79 886
11516.80 886
11517.82 858
11518.83 845
11519.84 876
11520.86 904
11521.87 919
11522.89 862
11523.90 834
11524.91 920
11525.93 929
11526.94 902
11527.96 898
11528.97 863
11529.98 844
11531.00 906
11532.01 876
11533.03 882
11534.04 865
11535.06 946
11536.07 918
11537.08 852
11538.10 960
11539.11 853
11540.13 977
11541.14 935
11542.16 996
11543.17 951
11544.19 957
11545.20 907
11546.22 913
11547.23 973
11548.25 951
11549.26 948
11550.28 1030
11551.29 1002
11552.31 1033
11553.32 1006
11554.34 1023
11555.35 1020
11556.37 984
11557.38 969
11558.40 1006
11559.41 1011
11560.43 1034
11561.45 1026
11562.46 1056
11563.48 1021
11564.49 1077
11565.51 1123
11566.52 1216
11567.54 1143
11568.56 1065
11569.57 1117
11570.59 1146
11571.60 1123
11572.62 1047
11573.64 1160
11574.65 1113
11575.67 1118
11576.68 1140
11577.70 1137
11578.72 1148
11579.73 1177
11580.75 1170
11581.77 1220
11582.78 1294
11583.80 1268
11584.82 1323
11585.83 1379
11586.85 1294
11587.87 1370
11588.88 1455
11589.90 1476
11590.92 1407
11591.93 1411
11592.95 1440
11593.97 1468
11594.98 1482
11596.00 1505
11597.02 1618
11598.03 1661
11599.05 1697
11600.07 1780
11601.09 1903
11602.10 2055
11603.12 2249
11604.14 2367
11605.16 2573
11606.17 2877
11607.19 2951
11608.21 2795
11609.23 2898
11610.24 2681
11611.26 2395
11612.28 2346
11613.30 2130
11614.32 1852
11615.33 1701
11616.35 1629
11617.37 1587
11618.39 1566
11619.41 1579
11620.42 1529
11621.44 1501
11622.46 1391
11623.48 1399
11624.50 1497
11625.51 1500
11626.53 1447
11627.55 1389
11628.57 1281
11629.59 1305
11630.61 1323
11631.63 1220
11632.64 1223
11633.66 1197
11634.68 1154
11635.70 1090
11636.72 1116
11637.74 1104
11638.76 1064
11639.78 1078
11640.80 1111
11641.81 1179
11642.83 1105
11643.85 1092
11644.87 1115
11645.89 1047
11646.91 1016
11647.93 1111
11648.95 1088
11649.97 1131
11650.99 1114
11652.01 1087
11653.03 1053
11654.05 991
11655.07 992
11656.09 941
11657.11 1058
11658.13 1041
11659.15 1045
11660.17 1051
11661.19 992
11662.21 1064
11663.23 1067
11664.25 1077
11665.27 1077
11666.29 1091
11667.31 1014
11668.33 997
11669.35 957
11670.37 1035
11671.39 975
11672.41 1002
11673.43 1010
11674.45 981
11675.47 1004
11676.49 1006
11677.51 1057
11678.53 1051
11679.55 1124
11680.57 1090
11681.59 1107
11682.61 1042
11683.64 1026
11684.66 1014
11685.68 994
11686.70 1132
11687.72 1077
11688.74 1108
11689.76 1040
11690.78 1032
11691.80 1069
11692.83 1034
11693.85 1058
11694.87 999
11695.89 1029
11696.91 992
11697.93 1006
11698.95 1037
11699.98 984
11701.00 1038
11702.02 1031
11703.04 978
11704.06 1022
11705.08 1029
11706.11 1020
11707.13 999
11708.15 1012
11709.17 971
11710.19 903
11711.22 1019
11712.24 979
11713.26 958
11714.28 967
11715.31 998
11716.33 1008
11717.35 981
11718.37 981
11719.40 940
11720.42 989
11721.44 1023
11722.46 954
11723.49 950
11724.51 936
11725.53 917
11726.55 970
11727.58 992
11728.60 1024
11729.62 962
11730.65 919
11731.67 1003
11732.69 903
11733.71 914
11734.74 943
11735.76 881
11736.78 930
11737.81 893
11738.83 865
11739.85 903
11740.88 928
11741.90 880
11742.92 903
11743.95 912
11744.97 884
11746.00 904
11747.02 985
11748.04 934
11749.07 863
11750.09 907
11751.11 942
11752.14 935
11753.16 951
11754.19 905
11755.21 921
11756.23 865
11757.26 858
11758.28 836
11759.31 882
11760.33 878
11761.36 904
11762.38 940
11763.40 896
11764.43 881
11765.45 806
11766.48 848
11767.50 927
11768.53 882
11769.55 887
11770.58 864
11771.60 878
11772.63 897
11773.65 862
11774.68 873
11775.70 844
11776.73 861
11777.75 870
11778.78 829
11779.80 891
11780.83 882
11781.85 914
11782.88 857
11783.90 874
11784.93 857
11785.95 799
11786.98 836
11788.00 861
11789.03 856
11790.05 871
11791.08 914
11792.11 948
11793.13 868
11794.16 858
11795.18 912
11796.21 922
11797.23 874
11798.26 882
11799.29 893
11800.31 903
11801.34 936
11802.36 869
11803.39 832
11804.42 863
11805.44 869
11806.47 911
11807.50 856
11808.52 834
11809.55 884
11810.57 872
11811.60 876
11812.63 845
11813.65 900
11814.68 911
11815.71 897
11816.73 946
11817.76 918
11818.79 944
11819.81 991
11820.84 927
11821.87 867
11822.90 909
11823.92 921
11824.95 933
11825.98 945
11827.00 893
11828.03 877
11829.06 937
11830.09 982
11831.11 995
11832.14 965
11833.17 925
11834.20 885
11835.22 957
11836.25 994
11837.28 941
11838.31 894
11839.33 929
11840.36 928
11841.39 998
11842.42 950
11843.45 957
11844.47 902
11845.50 887
11846.53 980
11847.56 871
11848.59 912
11849.61 918
11850.64 890
11851.67 943
11852.70 937
11853.73 862
11854.75 912
11855.78 1011
11856.81 979
11857.84 939
11858.87 1041
11859.90 997
11860.93 934
11861.95 909
11862.98 960
11864.01 978
11865.04 1027
11866.07 1031
11867.10 945
11868.13 968
11869.16 994
11870.19 950
11871.21 981
11872.24 945
11873.27 972
11874.30 963
11875.33 935
11876.36 1025
11877.39 1083
11878.42 1079
11879.45 1120
11880.48 1109
11881.51 1111
11882.54 1072
11883.57 1022
11884.60 1051
11885.63 1004
11886.66 1045
11887.69 1015
11888.72 1111
11889.75 1059
11890.78 1079
11891.81 1159
11892.84 1046
11893.87 1137
11894.90 1157
11895.93 1124
11896.96 1160
11897.99 1139
11899.02 1141
11900.05 1148
11901.08 1195
11902.11 1284
11903.14 1268
11904.17 1275
11905.20 1254
11906.23 1357
11907.26 1311
11908.29 1302
11909.32 1408
11910.35 1390
11911.38 1362
11912.42 1391
11913.45 1373
11914.48 1307
11915.51 1286
11916.54 1308
11917.57 1254
11918.60 1304
11919.63 1240
11920.66 1224
11921.70 1297
11922.73 1349
11923.76 1288
11924.79 1264
11925.82 1297
11926.85 1345
11927.88 1330
11928.92 1289
11929.95 1271
11930.98 1354
11932.01 1346
11933.04 1377
11934.07 1403
11935.11 1507
11936.14 1682
11937.17 1664
11938.20 1769
11939.23 1796
11940.27 1952
11941.30 1858
11942.33 1727
11943.36 1696
11944.40 1732
11945.43 1566
11946.46 1498
11947.49 1430
11948.53 1455
11949.56 1360
11950.59 1416
11951.62 1346
11952.66 1385
11953.69 1415
11954.72 1395
11955.75 1338
11956.79 1282
11957.82 1236
11958.85 1306
11959.88 1262
11960.92 1253
11961.95 1259
11962.98 1258
11964.02 1224
11965.05 1195
11966.08 1202
11967.12 1146
11968.15 1121
11969.18 1204
11970.22 1163
11971.25 1169
11972.28 1160
11973.32 1122
11974.35 1125
11975.38 1161
11976.42 1121
11977.45 1045
11978.49 1111
11979.52 1127
11980.55 1116
11981.59 1100
11982.62 1127
11983.66 1160
11984.69 1116
11985.72 1088
11986.76 1122
11987.79 1195
11988.83 1141
11989.86 1121
11990.89 1164
11991.93 1135
11992.96 1126
11994.00 1069
11995.03 1096
11996.07 1056
11997.10 1150
11998.14 1145
11999.17 1070
12000.20 1069
12001.24 1074
12002.27 1098
12003.31 1062
12004.34 1084
12005.38 1065
12006.41 1044
12007.45 1047
12008.48 1039
12009.52 1039
12010.55 1055
12011.59 1043
12012.62 1121
12013.66 1163
12014.70 1108
12015.73 1047
12016.77 1030
12017.80 1155
12018.84 1133
12019.87 1140
12020.91 1100
12021.94 1100
12022.98 1180
12024.02 1101
12025.05 1103
12026.09 1181
12027.12 1176
12028.16 1238
12029.19 1238
12030.23 1156
12031.27 1168
12032.30 1183
12033.34 1152
12034.37 1157
12035.41 1163
12036.45 1204
12037.48 1117
12038.52 1095
12039.56 1157
12040.59 1115
12041.63 1169
12042.67 1162
12043.70 1053
12044.74 1054
12045.78 1167
12046.81 1109
12047.85 1069
12048.89 1028
12049.92 1148
12050.96 1108
12052.00 1090
12053.03 1069
12054.07 1041
12055.11 1138
12056.14 1099
12057.18 1070
12058.22 1054
12059.26 1039
12060.29 1095
12061.33 1111
12062.37 1111
12063.41 1103
12064.44 1072
12065.48 1041
12066.52 1054
12067.56 1042
12068.59 1082
12069.63 1117
12070.67 1079
12071.71 1055
12072.74 1065
12073.78 1037
12074.82 1014
12075.86 1029
12076.90 1015
12077.93 1046
12078.97 1097
12080.01 1077
12081.05 1096
12082.09 1065
12083.13 1017
12084.16 1000
12085.20 1030
12086.24 1030
12087.28 1056
12088.32 1095
12089.36 1072
12090.39 1064
12091.43 1091
12092.47 1126
12093.51 1052
12094.55 1063
12095.59 1148
12096.63 1093
12097.67 1030
12098.70 1086
12099.74 1046
12100.78 1087
12101.82 1047
12102.86 1100
12103.90 1097
12104.94 1183
12105.98 1094
12107.02 1066
12108.06 1127
12109.10 1063
12110.14 1092
12111.18 1126
12112.22 1100
12113.25 1069
12114.29 1079
12115.33 1114
12116.37 1032
12117.41 1006
12118.45 939
12119.49 1002
12120.53 1020
12121.57 998
12122.61 916
12123.65 897
12124.69 935
12125.73 1006
12126.77 989
12127.81 947
12128.85 951
12129.89 971
12130.93 869
12131.97 885
12133.02 945
12134.06 952
12135.10 950
12136.14 940
12137.18 940
12138.22 884
12139.26 908
12140.30 911
12141.34 882
12142.38 901
12143.42 899
12144.46 900
12145.50 906
12146.54 889
12147.59 918
12148.63 903
12149.67 875
12150.71 918
12151.75 897
12152.79 912
12153.83 857
12154.87 930
12155.92 937
12156.96 903
12158.00 843
12159.04 890
12160.08 859
12161.12 923
12162.17 886
12163.21 877
12164.25 894
12165.29 894
12166.33 868
12167.37 824
12168.42 889
12169.46 848
12170.50 840
12171.54 813
12172.58 856
12173.63 895
12174.67 878
12175.71 824
12176.75 801
12177.80 862
12178.84 818
12179.88 824
12180.92 789
12181.97 861
12183.01 840
12184.05 815
12185.09 834
12186.14 815
12187.18 871
12188.22 882
12189.26 894
12190.31 892
12191.35 921
12192.39 921
12193.44 835
12194.48 827
12195.52 784
12196.57 820
12197.61 892
12198.65 898
12199.70 841
12200.74 873
12201.78 868
12202.83 754
12203.87 781
12204.91 793
12205.96 798
12207.00 878
12208.04 838
12209.09 769
12210.13 753
12211.17 793
12212.22 823
12213.26 845
12214.31 755
12215.35 777
12216.39 785
12217.44 830
12218.48 766
12219.53 890
12220.57 831
12221.61 865
12222.66 871
12223.70 861
12224.75 838
12225.79 842
12226.84 889
12227.88 928
12228.93 871
12229.97 864
12231.01 815
12232.06 829
12233.10 830
12234.15 827
12235.19 843
12236.24 826
12237.28 920
12238.33 823
12239.37 864
12240.42 814
12241.46 869
12242.51 836
12243.55 849
12244.60 856
12245.64 831
12246.69 800
12247.74 812
12248.78 806
12249.83 792
12250.87 822
12251.92 806
12252.96 886
12254.01 874
12255.05 797
12256.10 773
12257.15 739
12258.19 822
12259.24 803
12260.28 837
12261.33 814
12262.37 778
12263.42 807
12264.47 796
12265.51 768
12266.56 749
12267.61 740
12268.65 738
12269.70 708
12270.74 797
12271.79 757
12272.84 695
12273.88 785
12274.93 757
12275.98 731
12277.02 750
12278.07 784
12279.12 775
12280.16 772
12281.21 797
12282.26 818
12283.30 809
12284.35 761
12285.40 727
12286.44 732
12287.49 789
12288.54 817
12289.59 762
12290.63 770
12291.68 771
12292.73 750
12293.77 809
12294.82 726
12295.87 766
12296.92 746
12297.96 768
12299.01 775
12300.06 701
12301.11 762
12302.15 836
12303.20 786
12304.25 743
12305.30 761
12306.35 771
12307.39 817
12308.44 808
12309.49 791
12310.54 788
12311.59 744
12312.63 753
12313.68 777
12314.73 753
12315.78 795
12316.83 744
12317.88 699
12318.92 738
12319.97 763
12321.02 800
12322.07 733
12323.12 815
12324.17 764
12325.21 783
12326.26 727
12327.31 735
12328.36 768
12329.41 767
12330.46 781
12331.51 738
12332.56 696
12333.61 724
12334.65 718
12335.70 785
12336.75 765
12337.80 691
12338.85 740
12339.90 749
12340.95 745
12342.00 780
12343.05 726
12344.10 772
12345.15 762
12346.20 770
12347.25 751
12348.30 745
12349.35 738
12350.40 766
12351.45 712
12352.50 766
12353.55 777
12354.60 760
12355.65 746
12356.70 733
12357.75 727
12358.80 727
12359.85 770
12360.90 745
12361.95 732
12363.00 731
12364.05 781
12365.10 755
12366.15 696
12367.20 663
12368.25 749
12369.30 779
12370.35 806
12371.40 773
12372.45 764
12373.50 784
12374.55 783
12375.60 788
12376.65 740
12377.70 795
12378.76 815
12379.81 771
12380.86 760
12381.91 717
12382.96 807
12384.01 825
12385.06 747
12386.11 775
12387.17 702
12388.22 740
12389.27 756
12390.32 751
12391.37 742
12392.42 804
12393.47 834
12394.53 809
12395.58 800
12396.63 800
12397.68 777
12398.73 822
12399.78 839
12400.84 784
12401.89 721
12402.94 751
12403.99 855
12405.04 782
12406.10 773
12407.15 778
12408.20 791
12409.25 852
12410.31 821
12411.36 804
12412.41 809
12413.46 916
12414.51 879
12415.57 858
12416.62 796
12417.67 779
12418.72 787
12419.78 790
12420.83 795
12421.88 780
12422.94 770
12423.99 760
12425.04 836
12426.09 765
12427.15 743
12428.20 788
12429.25 763
12430.31 742
12431.36 767
12432.41 733
12433.47 734
12434.52 795
12435.57 765
12436.63 706
12437.68 717
12438.73 765
12439.79 805
12440.84 819
12441.89 814
12442.95 803
12444.00 819
12445.06 815
12446.11 813
12447.16 794
12448.22 855
12449.27 869
12450.33 883
12451.38 875
12452.43 723
12453.49 782
12454.54 871
12455.60 752
12456.65 739
12457.70 821
12458.76 806
12459.81 766
12460.87 746
12461.92 736
12462.98 762
12464.03 811
12465.09 757
12466.14 743
12467.19 757
12468.25 760
12469.30 707
12470.36 731
12471.41 816
12472.47 847
12473.52 779
12474.58 798
12475.63 797
12476.69 720
12477.74 765
12478.80 863
12479.85 876
12480.91 774
12481.97 821
12483.02 856
12484.08 816
12485.13 812
12486.19 844
12487.24 808
12488.30 813
12489.35 820
12490.41 869
12491.47 921
12492.52 894
12493.58 838
12494.63 913
12495.69 906
12496.74 987
12497.80 979
12498.86 1008
12499.91 1032
12500.97 1058
12502.03 1153
12503.08 1213
12504.14 1190
12505.19 1193
12506.25 1110
12507.31 1080
12508.36 1040
12509.42 957
12510.48 952
12511.53 952
12512.59 924
12513.65 852
12514.70 864
12515.76 847
12516.82 833
12517.87 845
12518.93 830
12519.99 850
12521.04 773
12522.10 815
12523.16 807
12524.22 782
12525.27 781
12526.33 788
12527.39 746
12528.44 793
12529.50 786
12530.56 786
12531.62 754
12532.67 762
12533.73 806
12534.79 852
12535.85 790
12536.90 729
12537.96 780
12539.02 760
12540.08 754
12541.14 772
12542.19 772
12543.25 786
12544.31 812
12545.37 770
12546.43 823
12547.48 765
12548.54 756
12549.60 782
12550.66 744
12551.72 784
12552.77 794
12553.83 750
12554.89 801
12555.95 797
12557.01 788
12558.07 831
12559.13 731
12560.18 809
12561.24 788
12562.30 809
12563.36 779
12564.42 854
12565.48 811
12566.54 821
12567.60 827
12568.65 835
12569.71 776
12570.77 779
12571.83 810
12572.89 819
12573.95 753
12575.01 788
12576.07 796
12577.13 851
12578.19 934
12579.25 855
12580.31 856
12581.37 967
12582.43 922
12583.49 1020
12584.55 933
12585.60 916
12586.66 902
12587.72 866
12588.78 908
12589.84 865
12590.90 828
12591.96 839
12593.02 813
12594.08 841
12595.14 819
12596.20 832
12597.26 872
12598.32 856
12599.39 755
12600.45 830
12601.51 805
12602.57 797
12603.63 829
12604.69 787
12605.75 772
12606.81 771
12607.87 823
12608.93 752
12609.99 808
12611.05 780
12612.11 727
12613.17 767
12614.23 864
12615.30 818
12616.36 815
12617.42 878
12618.48 751
12619.54 815
12620.60 736
12621.66 742
12622.72 776
12623.78 775
12624.85 768
12625.91 810
12626.97 747
12628.03 785
12629.09 737
12630.15 733
12631.22 741
12632.28 809
12633.34 793
12634.40 722
12635.46 724
12636.52 702
12637.59 737
12638.65 754
12639.71 764
12640.77 727
12641.83 722
12642.90 714
12643.96 731
12645.02 717
12646.08 739
12647.14 750
12648.21 732
12649.27 729
12650.33 729
12651.39 751
12652.46 783
12653.52 787
12654.58 756
12655.65 781
12656.71 814
12657.77 713
12658.83 793
12659.90 775
12660.96 801
12662.02 757
12663.09 759
12664.15 780
12665.21 755
12666.27 800
12667.34 792
12668.40 777
12669.46 773
12670.53 783
12671.59 757
12672.65 752
12673.72 780
12674.78 764
12675.84 713
12676.91 735
12677.97 788
12679.04 804
12680.10 766
12681.16 781
12682.23 715
12683.29 756
12684.35 742
12685.42 793
12686.48 736
12687.55 785
12688.61 759
12689.67 782
12690.74 758
12691.80 804
12692.87 775
12693.93 712
12695.00 695
12696.06 823
12697.12 788
12698.19 778
12699.25 817
12700.32 748
12701.38 791
12702.45 743
12703.51 747
12704.58 807
12705.64 796
12706.71 817
12707.77 795
12708.84 814
12709.90 781
12710.97 777
12712.03 785
12713.10 779
12714.16 794
12715.23 769
12716.29 761
12717.36 746
12718.42 778
12719.49 745
12720.55 765
12721.62 762
12722.68 799
12723.75 812
12724.81 764
12725.88 785
12726.95 767
12728.01 815
12729.08 780
12730.14 743
12731.21 772
12732.28 800
12733.34 704
12734.41 749
12735.47 793
12736.54 763
12737.61 763
12738.67 718
12739.74 761
12740.80 763
12741.87 721
12742.94 743
12744.00 754
12745.07 823
12746.14 855
12747.20 787
12748.27 770
12749.34 778
12750.40 767
12751.47 672
12752.54 715
12753.60 692
12754.67 686
12755.74 728
12756.80 773
12757.87 746
12758.94 694
12760.00 738
12761.07 729
12762.14 732
12763.21 715
12764.27 736
12765.34 719
12766.41 674
12767.47 685
12768.54 700
12769.61 667
12770.68 723
12771.74 712
12772.81 738
12773.88 715
12774.95 743
12776.02 700
12777.08 673
12778.15 753
12779.22 745
12780.29 712
12781.35 691
12782.42 740
12783.49 716
12784.56 686
12785.63 623
12786.70 634
12787.76 657
12788.83 682
12789.90 734
12790.97 737
12792.04 699
12793.11 689
12794.17 697
12795.24 648
12796.31 698
12797.38 717
12798.45 706
12799.52 697
12800.59 691
12801.65 665
12802.72 711
12803.79 732
12804.86 772
12805.93 786
12807.00 705
12808.07 713
12809.14 723
12810.21 705
12811.28 688
12812.34 728
12813.41 721
12814.48 725
12815.55 709
12816.62 736
12817.69 763
12818.76 761
12819.83 720
12820.90 709
12821.97 770
12823.04 822
12824.11 705
12825.18 747
12826.25 686
12827.32 780
12828.39 726
12829.46 757
12830.53 701
12831.60 726
12832.67 731
12833.74 773
12834.81 742
12835.88 697
12836.95 733
12838.02 739
12839.09 695
12840.16 696
12841.23 616
12842.30 717
12843.37 708
12844.44 676
12845.51 713
12846.58 730
12847.66 733
12848.73 748
12849.80 716
12850.87 700
12851.94 743
12853.01 703
12854.08 687
12855.15 633
12856.22 749
12857.29 679
12858.36 706
12859.44 653
12860.51 681
12861.58 683
12862.65 695
12863.72 723
12864.79 730
12865.86 743
12866.94 685
12868.01 581
12869.08 596
12870.15 606
12871.22 666
12872.29 680
12873.37 681
12874.44 681
12875.51 681
12876.58 680
12877.65 636
12878.73 645
12879.80 641
12880.87 665
12881.94 636
12883.01 599
12884.09 612
12885.16 579
12886.23 608
12887.30 637
12888.38 677
12889.45 653
12890.52 576
12891.59 644
12892.67 659
12893.74 671
12894.81 624
12895.88 599
12896.96 660
12898.03 618
12899.10 700
12900.18 640
12901.25 655
12902.32 656
12903.39 660
12904.47 565
12905.54 586
12906.61 604
12907.69 625
12908.76 598
12909.83 638
12910.91 669
12911.98 602
12913.05 615
12914.13 598
12915.20 607
12916.28 657
12917.35 634
12918.42 612
12919.50 621
12920.57 612
12921.64 607
12922.72 655
12923.79 675
12924.87 632
12925.94 636
12927.01 591
12928.09 629
12929.16 650
12930.24 611
12931.31 638
12932.38 676
12933.46 670
12934.53 692
12935.61 670
12936.68 646
12937.76 616
12938.83 658
12939.91 645
12940.98 559
12942.05 636
12943.13 653
12944.20 603
12945.28 644
12946.35 640
12947.43 621
12948.50 668
12949.58 590
12950.65 646
12951.73 659
12952.80 648
12953.88 610
12954.95 594
12956.03 615
12957.10 595
12958.18 592
12959.26 636
12960.33 639
12961.41 644
12962.48 626
12963.56 647
12964.63 656
12965.71 580
12966.78 575
12967.86 629
12968.94 608
12970.01 627
12971.09 584
12972.16 627
12973.24 556
12974.32 582
12975.39 648
12976.47 665
12977.54 670
12978.62 707
12979.70 644
12980.77 590
12981.85 596
12982.93 660
12984.00 669
12985.08 570
12986.15 617
12987.23 629
12988.31 637
12989.38 568
12990.46 611
12991.54 643
12992.61 642
12993.69 638
12994.77 644
12995.85 650
12996.92 674
12998.00 623
12999.08 676
13000.15 683
13001.23 660
13002.31 616
13003.38 675
13004.46 624
13005.54 631
13006.62 655
13007.69 633
13008.77 615
13009.85 608
13010.93 683
13012.00 657
13013.08 652
13014.16 674
13015.24 670
13016.32 690
13017.39 691
13018.47 658
13019.55 680
13020.63 669
13021.70 605
13022.78 678
13023.86 616
13024.94 710
13026.02 719
13027.10 669
13028.17 609
13029.25 685
13030.33 644
13031.41 655
13032.49 750
13033.57 698
13034.64 654
13035.72 724
13036.80 724
13037.88 683
13038.96 671
13040.04 647
13041.12 695
13042.19 703
13043.27 727
13044.35 746
13045.43 740
13046.51 712
13047.59 646
13048.67 682
13049.75 700
13050.83 741
13051.91 736
13052.99 701
13054.06 697
13055.14 699
13056.22 693
13057.30 668
13058.38 664
13059.46 752
13060.54 725
13061.62 666
13062.70 728
13063.78 720
13064.86 698
13065.94 700
13067.02 744
13068.10 697
13069.18 706
13070.26 686
13071.34 683
13072.42 661
13073.50 705
13074.58 744
13075.66 734
13076.74 732
13077.82 686
13078.90 702
13079.98 669
13081.06 657
13082.14 670
13083.22 707
13084.30 668
13085.38 662
13086.47 631
13087.55 653
13088.63 621
13089.71 627
13090.79 628
13091.87 661
13092.95 681
13094.03 614
13095.11 646
13096.19 733
13097.27 692
13098.36 700
13099.44 686
13100.52 695
13101.60 645
13102.68 597
13103.76 612
13104.84 635
13105.93 601
13107.01 593
13108.09 593
13109.17 550
13110.25 615
13111.33 623
13112.42 628
13113.50 614
13114.58 654
13115.66 662
13116.74 678
13117.82 672
13118.91 636
13119.99 656
13121.07 676
13122.15 636
13123.23 628
13124.32 625
13125.40 557
13126.48 602
13127.56 592
13128.65 604
13129.73 613
13130.81 638
13131.89 647
13132.98 623
13134.06 613
13135.14 660
13136.22 611
13137.31 641
13138.39 591
13139.47 632
13140.56 574
13141.64 573
13142.72 609
13143.81 574
13144.89 593
13145.97 622
13147.05 610
13148.14 618
13149.22 606
13150.30 670
13151.39 625
13152.47 658
13153.55 588
13154.64 582
13155.72 673
13156.81 584
13157.89 617
13158.97 627
13160.06 620
13161.14 574
13162.22 590
13163.31 614
13164.39 597
13165.48 610
13166.56 624
13167.64 604
13168.73 580
13169.81 617
13170.90 569
13171.98 583
13173.06 602
13174.15 637
13175.23 628
13176.32 592
13177.40 634
13178.49 612
13179.57 603
13180.66 590
13181.74 613
13182.82 604
13183.91 611
13184.99 612
13186.08 593
13187.16 570
13188.25 590
13189.33 629
13190.42 602
13191.50 612
13192.59 594
13193.67 595
13194.76 604
13195.84 650
13196.93 639
13198.01 595
13199.10 669
13200.19 585
13201.27 532
13202.36 636
13203.44 629
13204.53 605
13205.61 632
13206.70 627
13207.78 606
13208.87 617
13209.96 614
13211.04 589
13212.13 648
13213.21 671
13214.30 667
13215.38 675
13216.47 630
13217.56 646
13218.64 600
13219.73 621
13220.82 612
13221.90 623
13222.99 667
13224.07 666
13225.16 610
13226.25 628
13227.33 633
13228.42 658
13229.51 634
13230.59 648
13231.68 658
13232.77 648
13233.85 660
13234.94 702
13236.03 605
13237.11 618
13238.20 648
13239.29 687
13240.38 594
13241.46 655
13242.55 667
13243.64 637
13244.72 623
13245.81 647
13246.90 612
13247.99 622
13249.07 641
13250.16 620
13251.25 661
13252.34 613
13253.42 603
13254.51 649
13255.60 615
13256.69 631
13257.77 632
13258.86 732
13259.95 707
13261.04 657
13262.13 600
13263.21 636
13264.30 685
13265.39 689
13266.48 679
13267.57 663
13268.65 639
13269.74 684
13270.83 592
13271.92 674
13273.01 678
13274.10 671
13275.18 702
13276.27 698
13277.36 664
13278.45 723
13279.54 721
13280.63 707
13281.72 690
13282.80 705
13283.89 694
13284.98 714
13286.07 734
13287.16 757
13288.25 676
13289.34 645
13290.43 678
13291.52 699
13292.61 662
13293.69 720
13294.78 716
13295.87 733
13296.96 702
13298.05 703
13299.14 697
13300.23 733
13301.32 666
13302.41 727
13303.50 803
13304.59 704
13305.68 776
13306.77 737
13307.86 762
13308.95 745
13310.04 779
13311.13 795
13312.22 804
13313.31 762
13314.40 731
13315.49 724
13316.58 723
13317.67 762
13318.76 757
13319.85 736
13320.94 708
13322.03 750
13323.12 829
13324.21 772
13325.30 792
13326.39 767
13327.48 748
13328.57 724
13329.66 710
13330.75 784
13331.85 800
13332.94 827
13334.03 745
13335.12 746
13336.21 718
13337.30 758
13338.39 794
13339.48 768
13340.57 760
13341.66 780
13342.76 827
13343.85 764
13344.94 793
13346.03 801
13347.12 729
13348.21 795
13349.30 840
13350.40 782
13351.49 775
13352.58 780
13353.67 801
13354.76 824
13355.85 834
13356.95 787
13358.04 810
13359.13 787
13360.22 770
13361.31 763
13362.41 848
13363.50 802
13364.59 812
13365.68 790
13366.77 852
13367.87 827
13368.96 843
13370.05 876
13371.14 857
13372.24 872
13373.33 806
13374.42 880
13375.51 907
13376.61 887
13377.70 879
13378.79 866
13379.88 855
13380.98 850
13382.07 853
13383.16 831
13384.26 875
13385.35 866
13386.44 819
13387.54 794
13388.63 733
13389.72 745
13390.81 767
13391.91 773
13393.00 774
13394.09 793
13395.19 817
13396.28 767
13397.37 748
13398.47 715
13399.56 681
13400.66 756
13401.75 756
13402.84 813
13403.94 720
13405.03 751
13406.12 791
13407.22 775
13408.31 764
13409.41 711
13410.50 720
13411.59 745
13412.69 681
13413.78 741
13414.88 776
13415.97 727
13417.07 716
13418.16 733
13419.25 707
13420.35 689
13421.44 709
13422.54 743
13423.63 731
13424.73 699
13425.82 728
13426.92 753
13428.01 733
13429.11 685
13430.20 651
13431.29 756
13432.39 754
13433.48 738
13434.58 703
13435.67 768
13436.77 736
13437.86 704
13438.96 733
13440.06 778
13441.15 750
13442.25 728
13443.34 705
13444.44 753
13445.53 759
13446.63 661
13447.72 650
13448.82 733
13449.91 772
13451.01 814
13452.11 800
13453.20 789
13454.30 732
13455.39 752
13456.49 791
13457.59 808
13458.68 828
13459.78 792
13460.87 768
13461.97 736
13463.07 725
13464.16 787
13465.26 817
13466.35 823
13467.45 789
13468.55 793
13469.64 815
13470.74 807
13471.84 833
13472.93 828
13474.03 860
13475.13 845
13476.22 777
13477.32 790
13478.42 770
13479.51 838
13480.61 825
13481.71 801
13482.80 750
13483.90 797
13485.00 828
13486.10 789
13487.19 828
13488.29 870
13489.39 829
13490.48 826
13491.58 816
13492.68 814
13493.78 812
13494.87 852
13495.97 861
13497.07 887
13498.17 900
13499.26 937
13500.36 832
13501.46 874
13502.56 852
13503.65 876
13504.75 901
13505.85 961
13506.95 937
13508.05 1011
13509.14 980
13510.24 914
13511.34 979
13512.44 911
13513.54 883
13514.64 912
13515.73 867
13516.83 840
13517.93 848
13519.03 901
13520.13 920
13521.23 865
13522.32 841
13523.42 760
13524.52 777
13525.62 773
13526.72 736
13527.82 763
13528.92 737
13530.02 737
13531.12 776
13532.21 800
13533.31 768
13534.41 749
13535.51 803
13536.61 777
13537.71 724
13538.81 809
13539.91 798
13541.01 806
13542.11 695
13543.21 729
13544.31 741
13545.41 720
13546.50 731
13547.60 752
13548.70 671
13549.80 627
13550.90 680
13552.00 784
13553.10 707
13554.20 736
13555.30 723
13556.40 688
13557.50 685
13558.60 758
13559.70 791
13560.80 731
13561.90 763
13563.00 775
13564.10 712
13565.20 763
13566.30 745
13567.41 695
13568.51 714
13569.61 774
13570.71 747
13571.81 769
13572.91 733
13574.01 742
13575.11 709
13576.21 752
13577.31 765
13578.41 713
13579.51 676
13580.61 702
13581.71 702
13582.82 734
13583.92 728
13585.02 711
13586.12 740
13587.22 724
13588.32 732
13589.42 709
13590.52 713
13591.63 726
13592.73 724
13593.83 707
13594.93 771
13596.03 740
13597.13 751
13598.24 771
13599.34 736
13600.44 739
13601.54 726
13602.64 710
13603.74 755
13604.85 798
13605.95 755
13607.05 736
13608.15 688
13609.25 716
13610.36 753
13611.46 775
13612.56 759
13613.66 770
13614.77 733
13615.87 731
13616.97 789
13618.07 747
13619.18 768
13620.28 735
13621.38 744
13622.48 750
13623.59 758
13624.69 731
13625.79 756
13626.89 755
13628.00 850
13629.10 775
13630.20 791
13631.31 782
13632.41 766
13633.51 749
13634.62 748
13635.72 760
13636.82 810
13637.93 806
13639.03 773
13640.13 802
13641.24 770
13642.34 767
13643.44 818
13644.55 792
13645.65 769
13646.75 843
13647.86 817
13648.96 827
13650.06 801
13651.17 856
13652.27 831
13653.38 707
13654.48 743
13655.58 771
13656.69 766
13657.79 800
13658.90 803
13660.00 770
13661.10 782
13662.21 788
13663.31 770
13664.42 826
13665.52 825
13666.63 806
13667.73 770
13668.84 697
13669.94 764
13671.04 739
13672.15 737
13673.25 773
13674.36 821
13675.46 769
13676.57 738
13677.67 739
13678.78 725
13679.88 787
13680.99 756
13682.09 743
13683.20 757
13684.30 717
13685.41 779
13686.51 803
13687.62 800
13688.72 785
13689.83 773
13690.94 817
13692.04 826
13693.15 801
13694.25 793
13695.36 768
13696.46 747
13697.57 809
13698.67 803
13699.78 806
13700.89 804
13701.99 746
13703.10 808
13704.20 814
13705.31 786
13706.42 757
13707.52 797
13708.63 727
13709.73 774
13710.84 815
13711.95 867
13713.05 808
13714.16 843
13715.27 823
13716.37 812
13717.48 793
13718.59 862
13719.69 867
13720.80 842
13721.91 828
13723.01 795
13724.12 843
13725.23 837
13726.33 801
13727.44 823
13728.55 904
13729.65 913
13730.76 892
13731.87 936
13732.98 983
13734.08 906
13735.19 895
13736.30 937
13737.40 939
13738.51 970
13739.62 1053
13740.73 975
13741.83 980
13742.94 949
13744.05 999
13745.16 954
13746.26 959
13747.37 930
13748.48 952
13749.59 1024
13750.70 986
13751.80 927
13752.91 947
13754.02 959
13755.13 1015
13756.24 976
13757.34 970
13758.45 1024
13759.56 1005
13760.67 1059
13761.78 1066
13762.88 1061
13763.99 1061
13765.10 1105
13766.21 1080
13767.32 1090
13768.43 1083
13769.54 1135
13770.64 1123
13771.75 1153
13772.86 1203
13773.97 1280
13775.08 1283
13776.19 1372
13777.30 1373
13778.41 1377
13779.52 1462
13780.62 1487
13781.73 1488
13782.84 1559
13783.95 1528
13785.06 1473
13786.17 1525
13787.28 1410
13788.39 1356
13789.50 1276
13790.61 1202
13791.72 1204
13792.83 1109
13793.94 1065
13795.05 1130
13796.16 1067
13797.27 993
13798.38 994
13799.49 1022
13800.60 1074
13801.71 982
13802.82 971
13803.93 951
13805.04 923
13806.15 1010
13807.26 1013
13808.37 946
13809.48 994
13810.59 1010
13811.70 989
13812.81 1006
13813.92 954
13815.03 918
13816.14 930
13817.25 1002
13818.36 1030
13819.47 900
13820.58 893
13821.69 996
13822.80 988
13823.91 930
13825.02 964
13826.13 905
13827.25 919
13828.36 910
13829.47 938
13830.58 942
13831.69 972
13832.80 949
13833.91 955
13835.02 947
13836.13 968
13837.25 943
13838.36 911
13839.47 916
13840.58 856
13841.69 902
13842.80 893
13843.91 922
13845.03 940
13846.14 870
13847.25 834
13848.36 916
13849.47 935
13850.59 822
13851.70 929
13852.81 863
13853.92 861
13855.03 960
13856.15 943
13857.26 925
13858.37 950
13859.48 959
13860.59 964
13861.71 1039
13862.82 924
13863.93 945
13865.04 991
13866.16 974
13867.27 999
13868.38 994
13869.49 1012
13870.61 976
13871.72 1036
13872.83 948
13873.95 1020
13875.06 1001
13876.17 1061
13877.28 999
13878.40 971
13879.51 943
13880.62 954
13881.74 991
13882.85 980
13883.96 963
13885.08 924
13886.19 898
13887.30 961
13888.42 970
13889.53 940
13890.64 923
13891.76 952
13892.87 1002
13893.98 953
13895.10 895
13896.21 893
13897.33 918
13898.44 995
13899.55 967
13900.67 1006
13901.78 996
13902.89 992
13904.01 1034
13905.12 981
13906.24 986
13907.35 1000
13908.47 941
13909.58 1069
13910.69 1021
13911.81 961
13912.92 960
13914.04 1009
13915.15 994
13916.27 933
13917.38 922
13918.50 940
13919.61 929
13920.72 896
13921.84 862
13922.95 925
13924.07 869
13925.18 899
13926.30 924
13927.41 906
13928.53 856
13929.64 866
13930.76 943
13931.87 871
13932.99 892
13934.10 884
13935.22 837
13936.34 887
13937.45 895
13938.57 883
13939.68 867
13940.80 923
13941.91 855
13943.03 903
13944.14 880
13945.26 880
13946.38 837
13947.49 900
13948.61 847
13949.72 879
13950.84 857
13951.95 854
13953.07 899
13954.19 896
13955.30 899
13956.42 889
13957.53 825
13958.65 832
13959.77 851
13960.88 834
13962.00 868
13963.12 792
13964.23 810
13965.35 883
13966.47 958
13967.58 883
13968.70 852
13969.82 836
13970.93 815
13972.05 845
13973.17 920
13974.28 972
13975.40 945
13976.52 878
13977.63 834
13978.75 879
13979.87 834
13980.99 860
13982.10 810
13983.22 876
13984.34 894
13985.45 800
13986.57 905
13987.69 882
13988.81 923
13989.92 918
13991.04 889
13992.16 922
13993.28 891
13994.39 927
13995.51 924
13996.63 959
13997.75 1036
13998.87 931
13999.98 967
14001.10 919
14002.22 907
14003.34 916
14004.46 871
14005.57 889
14006.69 903
14007.81 949
14008.93 954
14010.05 916
14011.16 883
14012.28 910
14013.40 960
14014.52 995
14015.64 947
14016.76 944
14017.88 994
14018.99 954
14020.11 966
14021.23 990
14022.35 953
14023.47 1009
14024.59 994
14025.71 1004
14026.83 1057
14027.94 1076
14029.06 1040
14030.18 1023
14031.30 1054
14032.42 1050
14033.54 1040
14034.66 1065
14035.78 1026
14036.90 1014
14038.02 1030
14039.14 1050
14040.26 1025
14041.38 938
14042.50 968
14043.62 960
14044.74 898
14045.86 940
14046.97 939
14048.09 931
14049.21 902
14050.33 874
14051.45 919
14052.57 905
14053.69 926
14054.81 931
14055.93 894
14057.05 895
14058.17 901
14059.30 898
14060.42 894
14061.54 934
14062.66 904
14063.78 931
14064.90 954
14066.02 957
14067.14 890
14068.26 932
14069.38 912
14070.50 999
14071.62 996
14072.74 948
14073.86 937
14074.98 923
14076.10 930
14077.23 926
14078.35 933
14079.47 967
14080.59 948
14081.71 949
14082.83 1000
14083.95 990
14085.07 1006
14086.19 1006
14087.32 992
14088.44 1003
14089.56 1055
14090.68 971
14091.80 974
14092.92 1076
14094.05 1062
14095.17 1095
14096.29 1041
14097.41 1033
14098.53 1159
14099.65 1166
14100.78 1156
14101.90 1175
14103.02 1090
14104.14 1096
14105.26 1244
14106.39 1199
14107.51 1182
14108.63 1171
14109.75 1210
14110.88 1177
14112.00 1192
14113.12 1167
14114.24 1092
14115.37 1118
14116.49 1088
14117.61 1049
14118.73 1053
14119.86 1047
14120.98 975
14122.10 965
14123.22 915
14124.35 928
14125.47 883
14126.59 938
14127.72 929
14128.84 968
14129.96 965
14131.09 958
14132.21 975
14133.33 887
14134.45 901
14135.58 908
14136.70 979
14137.82 878
14138.95 896
14140.07 879
14141.20 892
14142.32 930
14143.44 873
14144.57 880
14145.69 847
14146.81 908
14147.94 967
14149.06 968
14150.19 933
14151.31 887
14152.43 897
14153.56 874
14154.68 853
14155.81 860
14156.93 864
14158.05 897
14159.18 887
14160.30 869
14161.43 853
14162.55 865
14163.68 874
14164.80 873
14165.92 880
14167.05 844
14168.17 848
14169.30 855
14170.42 874
14171.55 890
14172.67 867
14173.80 834
14174.92 844
14176.05 816
14177.17 836
14178.30 810
14179.42 810
14180.55 833
14181.67 802
14182.80 861
14183.92 869
14185.05 872
14186.17 822
14187.30 787
14188.42 807
14189.55 822
14190.67 835
14191.80 867
14192.93 874
14194.05 810
14195.18 749
14196.30 812
14197.43 851
14198.55 830
14199.68 845
14200.81 817
14201.93 803
14203.06 782
14204.18 734
14205.31 761
14206.44 811
14207.56 769
14208.69 793
14209.82 797
14210.94 736
14212.07 796
14213.19 834
14214.32 810
14215.45 776
14216.57 743
14217.70 720
14218.83 749
14219.95 741
14221.08 771
14222.21 745
14223.33 727
14224.46 774
14225.59 775
14226.71 746
14227.84 745
14228.97 760
14230.10 777
14231.22 747
14232.35 718
14233.48 739
14234.60 732
14235.73 685
14236.86 714
14237.99 724
14239.11 787
14240.24 792
14241.37 745
14242.50 748
14243.62 712
14244.75 763
14245.88 776
14247.01 698
14248.13 704
14249.26 719
14250.39 700
14251.52 726
14252.65 747
14253.77 714
14254.90 668
14256.03 708
14257.16 717
14258.29 716
14259.42 705
14260.54 704
14261.67 736
14262.80 695
14263.93 720
14265.06 694
14266.19 739
14267.31 704
14268.44 643
14269.57 731
14270.70 675
14271.83 684
14272.96 714
14274.09 706
14275.22 683
14276.34 720
14277.47 680
14278.60 700
14279.73 703
14280.86 662
14281.99 644
14283.12 669
14284.25 692
14285.38 673
14286.51 689
14287.64 640
14288.76 685
14289.89 693
14291.02 650
14292.15 603
14293.28 626
14294.41 627
14295.54 658
14296.67 638
14297.80 675
14298.93 647
14300.06 673
14301.19 585
14302.32 604
14303.45 668
14304.58 655
14305.71 617
14306.84 658
14307.97 670
14309.10 616
14310.23 625
14311.36 609
14312.49 631
14313.62 651
14314.75 669
14315.88 643
14317.01 610
14318.15 634
14319.28 607
14320.41 589
14321.54 633
14322.67 622
14323.80 619
14324.93 600
14326.06 634
14327.19 647
14328.32 570
14329.45 627
14330.58 646
14331.72 622
14332.85 626
14333.98 587
14335.11 640
14336.24 610
14337.37 588
14338.50 631
14339.63 593
14340.77 615
14341.90 569
14343.03 570
14344.16 601
14345.29 596
14346.42 592
14347.56 615
14348.69 593
14349.82 601
14350.95 583
14352.08 595
14353.21 631
14354.35 588
14355.48 600
14356.61 560
14357.74 631
14358.88 619
14360.01 574
14361.14 617
14362.27 571
14363.40 587
14364.54 553
14365.67 587
14366.80 584
14367.93 547
14369.07 508
14370.20 555
14371.33 574
14372.46 609
14373.60 533
14374.73 553
14375.86 576
14377.00 589
14378.13 529
14379.26 556
14380.39 575
14381.53 575
14382.66 531
14383.79 526
14384.93 585
14386.06 555
14387.19 556
14388.33 582
14389.46 551
14390.59 536
14391.73 543
14392.86 564
14393.99 577
14395.13 573
14396.26 601
14397.40 572
14398.53 528
14399.66 532
14400.80 552
14401.93 501
14403.06 557
14404.20 571
14405.33 562
14406.47 584
14407.60 587
14408.74 593
14409.87 581
14411.00 528
14412.14 530
14413.27 549
14414.41 518
14415.54 534
14416.68 555
14417.81 563
14418.94 571
14420.08 560
14421.21 560
14422.35 592
14423.48 566
14424.62 546
14425.75 575
14426.89 609
14428.02 566
14429.16 571
14430.29 571
14431.43 558
14432.56 555
14433.70 599
14434.83 584
14435.97 592
14437.10 563
14438.24 577
14439.37 591
14440.51 542
14441.64 555
14442.78 607
14443.92 563
14445.05 594
14446.19 598
14447.32 580
14448.46 575
14449.59 578
14450.73 559
14451.87 553
14453.00 573
14454.14 611
14455.27 585
14456.41 587
14457.55 607
14458.68 604
14459.82 613
14460.95 592
14462.09 585
14463.23 604
14464.36 560
14465.50 565
14466.64 541
14467.77 560
14468.91 645
14470.05 608
14471.18 583
14472.32 612
14473.46 625
14474.59 603
14475.73 611
14476.87 571
14478.00 582
14479.14 625
14480.28 568
14481.41 577
14482.55 621
14483.69 656
14484.83 623
14485.96 632
14487.10 563
14488.24 584
14489.37 583
14490.51 571
14491.65 589
14492.79 603
14493.92 603
14495.06 585
14496.20 567
14497.34 523
14498.47 635
14499.61 592
14500.75 609
14501.89 580
14503.03 583
14504.16 587
14505.30 575
14506.44 578
14507.58 575
14508.72 623
14509.85 602
14510.99 602
14512.13 558
14513.27 573
14514.41 652
14515.55 621
14516.68 602
14517.82 567
14518.96 548
14520.10 590
14521.24 601
14522.38 620
14523.51 608
14524.65 600
14525.79 544
14526.93 580
14528.07 592
14529.21 567
14530.35 599
14531.49 600
14532.63 646
14533.76 557
14534.90 640
14536.04 629
14537.18 603
14538.32 613
14539.46 604
14540.60 572
14541.74 634
14542.88 600
14544.02 611
14545.16 599
14546.30 643
14547.44 667
14548.58 603
14549.72 604
14550.86 670
14552.00 684
14553.14 674
14554.28 603
14555.42 610
14556.56 614
14557.70 611
14558.84 654
14559.98 646
14561.12 583
14562.26 610
14563.40 664
14564.54 625
14565.68 675
14566.82 615
14567.96 672
14569.10 661
14570.24 628
14571.38 644
14572.52 640
14573.66 662
14574.80 623
14575.94 634
14577.08 638
14578.22 652
14579.36 705
14580.51 704
14581.65 674
14582.79 681
14583.93 700
14585.07 647
14586.21 695
14587.35 674
14588.49 699
14589.63 721
14590.78 676
14591.92 654
14593.06 667
14594.20 714
14595.34 731
14596.48 737
14597.62 729
14598.77 759
14599.91 739
14601.05 796
14602.19 740
14603.33 696
14604.48 713
14605.62 679
14606.76 705
14607.90 731
14609.04 740
14610.19 732
14611.33 802
14612.47 756
14613.61 710
14614.75 811
14615.90 833
14617.04 787
14618.18 744
14619.32 770
14620.47 817
14621.61 798
14622.75 831
14623.89 826
14625.04 801
14626.18 843
14627.32 853
14628.46 862
14629.61 816
14630.75 836
14631.89 811
14633.04 857
14634.18 940
14635.32 928
14636.47 910
14637.61 993
14638.75 916
14639.89 1021
14641.04 1014
14642.18 1008
14643.32 1000
14644.47 950
14645.61 993
14646.76 1052
14647.90 1008
14649.04 1033
14650.19 1030
14651.33 988
14652.47 935
14653.62 893
14654.76 927
14655.90 891
14657.05 836
14658.19 799
14659.34 790
14660.48 788
14661.62 797
14662.77 805
14663.91 823
14665.06 813
14666.20 766
14667.35 759
14668.49 743
14669.63 693
14670.78 717
14671.92 734
14673.07 746
14674.21 739
14675.36 705
14676.50 682
14677.65 688
14678.79 734
14679.94 691
14681.08 651
14682.23 658
14683.37 691
14684.52 704
14685.66 678
14686.81 647
14687.95 620
14689.10 623
14690.24 664
14691.39 630
14692.53 644
14693.68 654
14694.82 649
14695.97 663
14697.11 640
14698.26 637
14699.41 607
14700.55 617
14701.70 610
14702.84 632
14703.99 628
14705.13 570
14706.28 615
14707.43 616
14708.57 615
14709.72 621
14710.86 598
14712.01 658
14713.16 653
14714.30 596
14715.45 587
14716.59 605
14717.74 595
14718.89 649
14720.03 604
14721.18 623
14722.33 629
14723.47 652
14724.62 617
14725.77 651
14726.91 618
14728.06 633
14729.21 652
14730.35 610
14731.50 604
14732.65 615
14733.79 574
14734.94 627
14736.09 576
14737.23 575
14738.38 582
14739.53 535
14740.68 548
14741.82 574
14742.97 591
14744.12 619
14745.26 592
14746.41 598
14747.56 581
14748.71 602
14749.85 626
14751.00 605
14752.15 594
14753.30 604
14754.45 584
14755.59 574
14756.74 559
14757.89 601
14759.04 602
14760.18 575
14761.33 588
14762.48 589
14763.63 593
14764.78 576
14765.92 598
14767.07 579
14768.22 542
14769.37 551
14770.52 531
14771.67 597
14772.81 602
14773.96 577
14775.11 574
14776.26 556
14777.41 586
14778.56 582
14779.71 618
14780.86 604
14782.00 542
14783.15 518
14784.30 557
14785.45 580
14786.60 589
14787.75 572
14788.90 550
14790.05 541
14791.20 542
14792.35 579
14793.49 586
14794.64 562
14795.79 571
14796.94 574
14798.09 598
14799.24 585
14800.39 610
14801.54 565
14802.69 568
14803.84 560
14804.99 509
14806.14 509
14807.29 553
14808.44 582
14809.59 554
14810.74 578
14811.89 587
14813.04 606
14814.19 546
14815.34 533
14816.49 505
14817.64 519
14818.79 537
14819.94 580
14821.09 498
14822.24 535
14823.39 552
14824.54 536
14825.69 509
14826.84 536
14827.99 530
14829.14 536
14830.29 545
14831.44 527
14832.60 531
14833.75 494
14834.90 469
14836.05 514
14837.20 541
14838.35 476
14839.50 462
14840.65 461
14841.80 532
14842.95 507
14844.11 499
14845.26 544
14846.41 516
14847.56 490
14848.71 498
14849.86 496
14851.01 502
14852.17 447
14853.32 469
14854.47 511
14855.62 457
14856.77 482
14857.92 488
14859.08 450
14860.23 459
14861.38 465
14862.53 478
14863.68 469
14864.84 457
14865.99 488
14867.14 439
14868.29 540
14869.44 460
14870.60 552
14871.75 473
14872.90 494
14874.05 481
14875.21 477
14876.36 488
14877.51 475
14878.66 481
14879.82 435
14880.97 467
14882.12 466
14883.27 459
14884.43 464
14885.58 413
14886.73 469
14887.89 487
14889.04 507
14890.19 470
14891.34 464
14892.50 448
14893.65 417
14894.80 481
14895.96 525
14897.11 483
14898.26 504
14899.42 472
14900.57 477
14901.72 474
14902.88 529
14904.03 437
14905.18 495
14906.34 457
14907.49 470
14908.65 516
14909.80 449
14910.95 489
14912.11 517
14913.26 463
14914.41 476
14915.57 516
14916.72 486
14917.88 541
14919.03 483
14920.18 468
14921.34 480
14922.49 467
14923.65 479
14924.80 551
14925.96 466
14927.11 470
14928.27 481
14929.42 504
14930.57 561
14931.73 496
14932.88 479
14934.04 504
14935.19 538
14936.35 480
14937.50 455
14938.66 477
14939.81 525
14940.97 542
14942.12 512
14943.28 491
14944.43 494
14945.59 491
14946.74 486
14947.90 501
14949.05 508
14950.21 520
14951.36 513
14952.52 550
14953.68 498
14954.83 519
14955.99 519
14957.14 517
14958.30 543
14959.45 565
14960.61 542
14961.77 528
14962.92 513
14964.08 476
14965.23 505
14966.39 532
14967.54 533
14968.70 546
14969.86 532
14971.01 459
14972.17 488
14973.33 506
14974.48 480
14975.64 514
14976.79 517
14977.95 522
14979.11 498
14980.26 436
14981.42 468
14982.58 457
14983.73 457
14984.89 465
14986.05 476
14987.20 494
14988.36 489
14989.52 470
14990.67 489
14991.83 439
14992.99 426
14994.15 437
14995.30 442
14996.46 426
14997.62 411
14998.77 470
14999.93 446
15001.09 446
15002.25 426
15003.40 407
15004.56 446
15005.72 413
15006.88 423
15008.03 455
15009.19 469
15010.35 453
15011.51 434
15012.66 443
15013.82 482
15014.98 440
15016.14 434
15017.30 439
15018.45 421
15019.61 450
15020.77 483
15021.93 389
15023.09 395
15024.24 415
15025.40 407
15026.56 428
15027.72 460
15028.88 444
15030.04 435
15031.19 427
15032.35 397
15033.51 432
15034.67 458
15035.83 405
15036.99 443
15038.15 424
15039.30 419
15040.46 462
15041.62 443
15042.78 455
15043.94 431
15045.10 420
15046.26 462
15047.42 418
15048.58 404
15049.74 414
15050.90 476
15052.05 474
15053.21 456
15054.37 420
15055.53 420
15056.69 439
15057.85 441
15059.01 388
15060.17 458
15061.33 400
15062.49 389
15063.65 410
15064.81 436
15065.97 434
15067.13 440
15068.29 417
15069.45 425
15070.61 393
15071.77 425
15072.93 429
15074.09 474
15075.25 467
15076.41 450
15077.57 440
15078.73 389
15079.89 385
15081.05 406
15082.21 414
15083.37 433
15084.53 404
15085.69 411
15086.85 419
15088.01 436
15089.18 453
15090.34 458
15091.50 402
15092.66 406
15093.82 420
15094.98 443
15096.14 446
15097.30 428
15098.46 440
15099.62 404
15100.78 379
15101.95 419
15103.11 421
15104.27 420
15105.43 407
15106.59 448
15107.75 435
15108.91 420
15110.08 438
15111.24 504
15112.40 469
15113.56 398
15114.72 391
15115.88 414
15117.05 400
15118.21 443
15119.37 444
15120.53 422
15121.69 413
15122.86 407
15124.02 406
15125.18 490
15126.34 457
15127.50 422
15128.67 439
15129.83 434
15130.99 416
15132.15 410
15133.32 422
15134.48 445
15135.64 446
15136.80 446
15137.97 457
15139.13 433
15140.29 413
15141.45 394
15142.62 395
15143.78 423
15144.94 405
15146.11 458
15147.27 463
15148.43 443
15149.59 450
15150.76 449
15151.92 420
15153.08 406
15154.25 410
15155.41 423
15156.57 424
15157.74 453
15158.90 441
15160.06 461
15161.23 422
15162.39 449
15163.55 447
15164.72 439
15165.88 436
15167.05 461
15168.21 465
15169.37 462
15170.54 438
15171.70 449
15172.86 430
15174.03 524
15175.19 471
15176.36 450
15177.52 473
15178.69 455
15179.85 467
15181.01 455
15182.18 482
15183.34 490
15184.51 445
15185.67 470
15186.84 488
15188.00 523
15189.16 511
15190.33 508
15191.49 477
15192.66 514
15193.82 465
15194.99 433
15196.15 444
15197.32 495
15198.48 511
15199.65 511
15200.81 499
15201.98 498
15203.14 530
15204.31 485
15205.47 487
15206.64 474
15207.80 467
15208.97 523
15210.13 486
15211.30 497
15212.47 466
15213.63 467
15214.80 465
15215.96 518
15217.13 482
15218.29 520
15219.46 513
15220.62 483
15221.79 449
15222.96 472
15224.12 532
15225.29 512
15226.45 478
15227.62 481
15228.79 526
15229.95 488
15231.12 504
15232.29 519
15233.45 503
15234.62 518
15235.78 531
15236.95 543
15238.12 543
15239.28 520
15240.45 551
15241.62 565
15242.78 526
15243.95 510
15245.12 542
15246.28 523
15247.45 584
15248.62 569
15249.78 522
15250.95 546
15252.12 557
15253.28 574
15254.45 559
15255.62 558
15256.79 526
15257.95 561
15259.12 520
15260.29 491
15261.46 534
15262.62 439
15263.79 433
15264.96 458
15266.13 481
15267.29 458
15268.46 445
15269.63 455
15270.80 428
15271.96 429
15273.13 463
15274.30 455
15275.47 452
15276.64 442
15277.80 444
15278.97 418
15280.14 433
15281.31 418
15282.48 484
15283.64 462
15284.81 458
15285.98 454
15287.15 431
15288.32 480
15289.49 461
15290.65 472
15291.82 402
15292.99 386
15294.16 415
15295.33 445
15296.50 441
15297.67 450
15298.83 440
15300.00 423
15301.17 394
15302.34 422
15303.51 459
15304.68 450
15305.85 423
15307.02 400
15308.19 436
15309.36 462
15310.52 422
15311.69 465
15312.86 449
15314.03 441
15315.20 432
15316.37 403
15317.54 447
15318.71 482
15319.88 435
15321.05 419
15322.22 450
15323.39 460
15324.56 434
15325.73 455
15326.90 451
15328.07 467
15329.24 464
15330.41 468
15331.58 408
15332.75 463
15333.92 428
15335.09 436
15336.26 439
15337.43 452
15338.60 403
15339.77 438
15340.94 401
15342.11 416
15343.28 392
15344.45 434
15345.62 400
15346.79 427
15347.96 439
15349.13 429
15350.31 414
15351.48 476
15352.65 387
15353.82 428
15354.99 408
15356.16 412
15357.33 441
15358.50 478
15359.67 432
15360.84 441
15362.02 443
15363.19 420
15364.36 435
15365.53 451
15366.70 399
15367.87 395
15369.04 395
15370.21 423
15371.39 450
15372.56 451
15373.73 454
15374.90 436
15376.07 421
15377.24 431
15378.42 468
15379.59 454
15380.76 443
15381.93 426
15383.10 433
15384.28 490
15385.45 423
15386.62 423
15387.79 423
15388.97 419
15390.14 491
15391.31 441
15392.48 410
15393.65 433
15394.83 429
15396.00 463
15397.17 476
15398.34 477
15399.52 452
15400.69 451
15401.86 454
15403.04 453
15404.21 443
15405.38 481
15406.55 432
15407.73 474
15408.90 413
15410.07 419
15411.25 454
15412.42 434
15413.59 397
15414.77 418
15415.94 433
15417.11 447
15418.29 438
15419.46 414
15420.63 452
15421.81 474
15422.98 411
15424.15 378
15425.33 408
15426.50 464
15427.67 435
15428.85 429
15430.02 365
15431.20 411
15432.37 421
15433.54 459
15434.72 464
15435.89 412
15437.07 400
15438.24 414
15439.41 429
15440.59 405
15441.76 395
15442.94 415
15444.11 429
15445.29 417
15446.46 393
15447.63 397
15448.81 394
15449.98 414
15451.16 402
15452.33 420
15453.51 451
15454.68 422
15455.86 419
15457.03 406
15458.21 415
15459.38 438
15460.56 411
15461.73 390
15462.91 373
15464.08 387
15465.26 426
15466.43 436
15467.61 447
15468.78 453
15469.96 434
15471.13 417
15472.31 475
15473.48 467
15474.66 398
15475.83 444
15477.01 422
15478.19 441
15479.36 443
15480.54 409
15481.71 400
15482.89 433
15484.06 409
15485.24 416
15486.42 454
15487.59 432
15488.77 412
15489.94 413
15491.12 448
15492.30 409
15493.47 421
15494.65 428
15495.83 444
15497.00 404
15498.18 444
15499.36 438
15500.53 437
15501.71 427
15502.88 444
15504.06 448
15505.24 463
15506.41 445
15507.59 401
15508.77 418
15509.95 427
15511.12 413
15512.30 420
15513.48 440
15514.65 392
15515.83 427
15517.01 429
15518.18 395
15519.36 470
15520.54 484
15521.72 423
15522.89 429
15524.07 447
15525.25 439
15526.43 440
15527.60 462
15528.78 470
15529.96 419
15531.14 472
15532.31 435
15533.49 412
15534.67 390
15535.85 463
15537.03 446
15538.20 447
15539.38 448
15540.56 451
15541.74 481
15542.92 437
15544.09 439
15545.27 416
15546.45 425
15547.63 454
15548.81 453
15549.98 448
15551.16 447
15552.34 482
15553.52 482
15554.70 455
15555.88 458
15557.06 425
15558.23 457
15559.41 423
15560.59 450
15561.77 469
15562.95 508
15564.13 516
15565.31 456
15566.49 465
15567.67 424
15568.84 450
15570.02 479
15571.20 483
15572.38 441
15573.56 481
15574.74 471
15575.92 491
15577.10 454
15578.28 456
15579.46 480
15580.64 511
15581.82 495
15583.00 502
15584.18 531
15585.36 500
15586.54 520
15587.72 521
15588.90 486
15590.08 560
15591.26 505
15592.44 491
15593.62 496
15594.80 482
15595.98 497
15597.16 481
15598.34 550
15599.52 524
15600.70 523
15601.88 519
15603.06 533
15604.24 577
15605.42 526
15606.60 559
15607.78 559
15608.96 517
15610.14 560
15611.32 577
15612.50 522
15613.68 520
15614.86 512
15616.05 615
15617.23 610
15618.41 525
15619.59 569
15620.77 555
15621.95 559
15623.13 499
15624.31 533
15625.49 603
15626.68 570
15627.86 566
15629.04 625
15630.22 584
15631.40 588
15632.58 615
15633.76 614
15634.95 632
15636.13 617
15637.31 635
15638.49 638
15639.67 624
15640.85 623
15642.04 627
15643.22 621
15644.40 584
15645.58 636
15646.76 640
15647.95 572
15649.13 578
15650.31 600
15651.49 657
15652.67 610
15653.86 658
15655.04 642
15656.22 692
15657.40 683
15658.59 678
15659.77 664
15660.95 667
15662.13 690
15663.32 704
15664.50 703
15665.68 683
15666.87 686
15668.05 669
15669.23 663
15670.41 668
15671.60 688
15672.78 643
15673.96 635
15675.15 647
15676.33 628
15677.51 678
15678.70 719
15679.88 703
15681.06 681
15682.25 649
15683.43 673
15684.61 695
15685.80 690
15686.98 707
15688.16 654
15689.35 685
15690.53 679
15691.72 658
15692.90 642
15694.08 665
15695.27 665
15696.45 692
15697.63 675
15698.82 628
15700.00 656
15701.19 652
15702.37 679
15703.56 649
15704.74 705
15705.92 724
15707.11 745
15708.29 729
15709.48 776
15710.66 767
15711.85 667
15713.03 737
15714.21 777
15715.40 730
15716.58 752
15717.77 781
15718.95 776
15720.14 746
15721.32 749
15722.51 797
15723.69 787
15724.88 817
15726.06 788
15727.25 824
15728.43 790
15729.62 800
15730.80 763
15731.99 812
15733.17 821
15734.36 805
15735.55 786
15736.73 800
15737.92 790
15739.10 836
15740.29 762
15741.47 792
15742.66 839
15743.84 814
15745.03 758
15746.22 765
15747.40 783
15748.59 821
15749.77 789
15750.96 765
15752.15 802
15753.33 815
15754.52 754
15755.70 806
15756.89 763
15758.08 786
15759.26 746
15760.45 858
15761.64 776
15762.82 807
15764.01 819
15765.20 765
15766.38 824
15767.57 751
15768.76 755
15769.94 841
15771.13 813
15772.32 781
15773.50 832
15774.69 764
15775.88 808
15777.06 764
15778.25 786
15779.44 743
15780.62 758
15781.81 740
15783.00 765
15784.19 769
15785.37 719
15786.56 702
15787.75 680
15788.94 718
15790.12 737
15791.31 740
15792.50 740
15793.69 741
15794.87 725
15796.06 702
15797.25 779
15798.44 746
15799.62 738
15800.81 721
15802.00 769
15803.19 732
15804.38 690
15805.56 759
15806.75 716
15807.94 674
15809.13 698
15810.32 681
15811.50 689
15812.69 668
15813.88 653
15815.07 669
15816.26 698
15817.45 644
15818.64 673
15819.82 641
15821.01 651
15822.20 633
15823.39 649
15824.58 698
15825.77 663
15826.96 620
15828.15 631
15829.33 635
15830.52 617
15831.71 651
15832.90 622
15834.09 585
15835.28 593
15836.47 645
15837.66 630
15838.85 592
15840.04 606
15841.23 676
15842.42 641
15843.61 577
15844.79 633
15845.98 563
15847.17 564
15848.36 594
15849.55 602
15850.74 624
15851.93 609
15853.12 569
15854.31 605
15855.50 574
15856.69 628
15857.88 622
15859.07 595
15860.26 540
15861.45 617
15862.64 617
15863.83 634
15865.02 618
15866.21 575
15867.40 558
15868.60 546
15869.79 551
15870.98 573
15872.17 593
15873.36 567
15874.55 613
15875.74 568
15876.93 596
15878.12 594
15879.31 596
15880.50 581
15881.69 575
15882.88 537
15884.07 514
15885.27 576
15886.46 615
15887.65 611
15888.84 584
15890.03 572
15891.22 593
15892.41 551
15893.60 613
15894.80 567
15895.99 582
15897.18 586
15898.37 618
15899.56 578
15900.75 586
15901.95 558
15903.14 555
15904.33 560
15905.52 604
15906.71 580
15907.90 562
15909.10 507
15910.29 582
15911.48 569
15912.67 559
15913.86 595
15915.06 591
15916.25 614
15917.44 626
15918.63 567
15919.83 597
15921.02 580
15922.21 550
15923.40 572
15924.60 586
15925.79 567
15926.98 598
15928.17 600
15929.37 571
15930.56 586
15931.75 603
15932.94 586
15934.14 540
15935.33 540
15936.52 572
15937.72 575
15938.91 571
15940.10 592
15941.30 613
15942.49 626
15943.68 593
15944.88 606
15946.07 575
15947.26 579
15948.46 638
15949.65 614
15950.84 535
15952.04 562
15953.23 555
15954.42 531
15955.62 567
15956.81 581
15958.01 525
15959.20 564
15960.39 527
15961.59 523
15962.78 524
15963.97 513
15965.17 559
15966.36 493
15967.56 441
15968.75 469
15969.95 484
15971.14 512
15972.33 476
15973.53 490
15974.72 561
15975.92 482
15977.11 453
15978.31 478
15979.50 543
15980.70 511
15981.89 530
15983.09 542
15984.28 480
15985.47 488
15986.67 478
15987.86 492
15989.06 458
15990.25 466
15991.45 482
15992.64 464
15993.84 448
15995.03 464
15996.23 463
15997.43 484
15998.62 467
15999.82 451
16001.01 466
16002.21 481
16003.40 499
16004.60 473
16005.79 472
16006.99 471
16008.18 436
16009.38 487
16010.58 463
16011.77 437
16012.97 410
16014.16 469
16015.36 460
16016.56 392
16017.75 395
16018.95 422
16020.14 425
16021.34 404
16022.54 413
16023.73 425
16024.93 487
16026.13 420
16027.32 454
16028.52 443
16029.71 470
16030.91 455
16032.11 395
16033.30 386
16034.50 432
16035.70 468
16036.89 430
16038.09 427
16039.29 468
16040.49 453
16041.68 423
16042.88 417
16044.08 458
16045.27 475
16046.47 392
16047.67 406
16048.86 408
16050.06 437
16051.26 430
16052.46 420
16053.65 425
16054.85 419
16056.05 440
16057.25 431
16058.44 424
16059.64 406
16060.84 458
16062.04 414
16063.23 404
16064.43 399
16065.63 413
16066.83 440
16068.03 436
16069.22 403
16070.42 369
16071.62 411
16072.82 425
16074.02 385
16075.21 410
16076.41 402
16077.61 403
16078.81 443
16080.01 424
16081.21 385
16082.40 391
16083.60 442
16084.80 369
16086.00 382
16087.20 395
16088.40 453
16089.60 496
16090.79 457
16091.99 411
16093.19 397
16094.39 426
16095.59 404
16096.79 416
16097.99 405
16099.19 453
16100.39 420
16101.59 388
16102.78 362
16103.98 365
16105.18 360
16106.38 409
16107.58 414
16108.78 402
16109.98 373
16111.18 410
16112.38 430
16113.58 429
16114.78 467
16115.98 436
16117.18 451
16118.38 424
16119.58 393
16120.78 399
16121.98 415
16123.18 410
16124.38 394
16125.58 397
16126.78 399
16127.98 384
16129.18 390
16130.38 418
16131.58 383
16132.78 412
16133.98 441
16135.18 426
16136.38 374
16137.58 386
16138.78 377
16139.98 395
16141.18 381
16142.38 378
16143.58 393
16144.79 416
16145.99 388
16147.19 420
16148.39 383
16149.59 403
16150.79 437
16151.99 428
16153.19 449
16154.39 422
16155.59 439
16156.80 406
16158.00 438
16159.20 420
16160.40 399
16161.60 393
16162.80 423
16164.00 433
16165.21 388
16166.41 406
16167.61 439
16168.81 411
16170.01 348
16171.21 407
16172.42 393
16173.62 440
16174.82 390
16176.02 395
16177.22 357
16178.43 372
16179.63 373
16180.83 410
16182.03 439
16183.23 407
16184.44 415
16185.64 401
16186.84 372
16188.04 372
16189.25 435
16190.45 365
16191.65 436
16192.85 378
16194.06 372
16195.26 399
16196.46 389
16197.66 439
16198.87 402
16200.07 394
16201.27 414
16202.48 420
16203.68 416
16204.88 427
16206.09 421
16207.29 396
16208.49 363
16209.69 400
16210.90 401
16212.10 397
16213.30 402
16214.51 436
16215.71 415
16216.91 387
16218.12 397
16219.32 415
16220.53 389
16221.73 390
16222.93 390
16224.14 488
16225.34 456
16226.54 434
16227.75 454
16228.95 406
16230.16 434
16231.36 396
16232.56 415
16233.77 416
16234.97 440
16236.18 433
16237.38 449
16238.59 416
16239.79 392
16240.99 428
16242.20 428
16243.40 486
16244.61 440
16245.81 465
16247.02 420
16248.22 417
16249.43 423
16250.63 436
16251.84 447
16253.04 475
16254.24 468
16255.45 424
16256.65 434
16257.86 433
16259.06 406
16260.27 404
16261.48 442
16262.68 443
16263.89 448
16265.09 405
16266.30 405
16267.50 430
16268.71 430
16269.91 431
16271.12 452
16272.32 468
16273.53 455
16274.73 471
16275.94 454
16277.15 477
16278.35 424
16279.56 448
16280.76 425
16281.97 449
16283.18 464
16284.38 480
16285.59 465
16286.79 464
16288.00 431
16289.21 413
16290.41 439
16291.62 465
16292.82 458
16294.03 490
16295.24 505
16296.44 480
16297.65 548
16298.86 502
16300.06 456
16301.27 446
16302.48 413
16303.68 465
16304.89 428
16306.10 438
16307.30 495
16308.51 482
16309.72 489
16310.92 517
16312.13 489
16313.34 473
16314.55 460
16315.75 514
16316.96 503
16318.17 546
16319.37 504
16320.58 469
16321.79 465
16323.00 472
16324.20 478
16325.41 497
16326.62 514
16327.83 538
16329.03 477
16330.24 482
16331.45 501
16332.66 484
16333.87 465
16335.07 443
16336.28 482
16337.49 447
16338.70 463
16339.90 440
16341.11 453
16342.32 438
16343.53 416
16344.74 418
16345.95 406
16347.15 410
16348.36 390
16349.57 437
16350.78 467
16351.99 429
16353.20 432
16354.40 417
16355.61 428
16356.82 464
16358.03 438
16359.24 430
16360.45 418
16361.66 416
16362.87 413
16364.08 387
16365.28 395
16366.49 380
16367.70 404
16368.91 424
16370.12 383
16371.33 399
16372.54 427
16373.75 424
16374.96 434
16376.17 436
16377.38 377
16378.59 402
16379.80 400
16381.01 358
16382.21 357
16383.42 416
16384.63 374
16385.84 392
16387.05 377
16388.26 374
16389.47 419
16390.68 423
16391.89 394
16393.10 425
16394.31 449
16395.52 410
16396.73 366
16397.94 409
16399.15 421
16400.36 371
16401.57 367
16402.79 377
16404.00 384
16405.21 399
16406.42 416
16407.63 419
16408.84 399
16410.05 389
16411.26 392
16412.47 424
16413.68 371
16414.89 363
16416.10 381
16417.31 431
16418.52 405
16419.74 369
16420.95 362
16422.16 433
16423.37 409
16424.58 371
16425.79 359
16427.00 438
16428.21 386
16429.42 368
16430.64 358
16431.85 369
16433.06 368
16434.27 378
16435.48 382
16436.69 430
16437.91 370
16439.12 345
16440.33 357
16441.54 363
16442.75 374
16443.96 374
16445.18 375
16446.39 380
16447.60 382
16448.81 362
16450.02 421
16451.24 388
16452.45 382
16453.66 356
16454.87 372
16456.09 356
16457.30 376
16458.51 399
16459.72 390
16460.94 417
16462.15 407
16463.36 393
16464.57 395
16465.79 363
16467.00 375
16468.21 417
16469.43 377
16470.64 390
16471.85 375
16473.06 377
16474.28 335
16475.49 410
16476.70 385
16477.92 396
16479.13 345
16480.34 379
16481.56 394
16482.77 358
16483.98 338
16485.20 335
16486.41 342
16487.62 346
16488.84 309
16490.05 338
16491.26 338
16492.48 366
16493.69 364
16494.91 352
16496.12 382
16497.33 360
16498.55 366
16499.76 390
16500.97 353
16502.19 380
16503.40 371
16504.62 371
16505.83 348
16507.05 380
16508.26 373
16509.47 385
16510.69 344
16511.90 361
16513.12 391
16514.33 402
16515.55 386
16516.76 353
16517.98 353
16519.19 321
16520.41 377
16521.62 398
16522.83 320
16524.05 365
16525.26 340
16526.48 349
16527.69 370
16528.91 387
16530.12 390
16531.34 407
16532.55 352
16533.77 355
16534.99 374
16536.20 385
16537.42 356
16538.63 424
16539.85 421
16541.06 368
16542.28 364
16543.49 351
16544.71 388
16545.92 428
16547.14 389
16548.36 365
16549.57 395
16550.79 337
16552.00 347
16553.22 368
16554.44 368
16555.65 395
16556.87 377
16558.08 376
16559.30 376
16560.52 361
16561.73 378
16562.95 365
16564.17 381
16565.38 356
16566.60 412
16567.81 403
16569.03 378
16570.25 394
16571.46 411
16572.68 402
16573.90 376
16575.11 358
16576.33 394
16577.55 402
16578.76 405
16579.98 395
16581.20 398
16582.42 413
16583.63 412
16584.85 413
16586.07 399
16587.28 418
16588.50 461
16589.72 427
16590.94 413
16592.15 434
16593.37 467
16594.59 430
16595.81 400
16597.02 444
16598.24 398
16599.46 434
16600.68 448
16601.89 491
16603.11 462
16604.33 430
16605.55 409
16606.77 415
16607.98 417
16609.20 419
16610.42 441
16611.64 387
16612.86 404
16614.07 429
16615.29 380
16616.51 395
16617.73 419
16618.95 409
16620.17 371
16621.38 374
16622.60 439
16623.82 407
16625.04 380
16626.26 367
16627.48 403
16628.70 418
16629.91 409
16631.13 412
16632.35 371
16633.57 364
16634.79 342
16636.01 359
16637.23 412
16638.45 371
16639.67 370
16640.89 370
16642.10 370
16643.32 419
16644.54 379
16645.76 348
16646.98 362
16648.20 404
16649.42 430
16650.64 373
16651.86 404
16653.08 398
16654.30 395
16655.52 362
16656.74 372
16657.96 357
16659.18 379
16660.40 342
16661.62 355
16662.84 349
16664.06 364
16665.28 382
16666.50 384
16667.72 345
16668.94 351
16670.16 352
16671.38 324
16672.60 355
16673.82 385
16675.04 384
16676.26 369
16677.48 353
16678.70 355
16679.92 339
16681.14 334
16682.36 361
16683.58 354
16684.80 344
16686.03 345
16687.25 323
16688.47 325
16689.69 317
16690.91 289
16692.13 362
16693.35 361
16694.57 298
16695.79 333
16697.02 375
16698.24 369
16699.46 346
16700.68 333
16701.90 319
16703.12 370
16704.34 369
16705.57 319
16706.79 305
16708.01 335
16709.23 381
16710.45 362
16711.67 349
16712.90 371
16714.12 373
16715.34 381
16716.56 351
16717.78 349
16719.01 360
16720.23 370
16721.45 379
16722.67 370
16723.89 359
16725.12 360
16726.34 331
16727.56 347
16728.78 388
16730.01 343
16731.23 334
16732.45 352
16733.67 339
16734.90 335
16736.12 318
16737.34 353
16738.56 358
16739.79 348
16741.01 344
16742.23 338
16743.46 350
16744.68 339
16745.90 381
16747.12 362
16748.35 320
16749.57 370
16750.79 358
16752.02 357
16753.24 313
16754.46 346
16755.69 380
16756.91 364
16758.13 326
16759.36 349
16760.58 340
16761.80 340
16763.03 334
16764.25 291
16765.48 333
16766.70 314
16767.92 361
16769.15 354
16770.37 402
16771.60 373
16772.82 338
16774.04 364
16775.27 361
16776.49 341
16777.72 363
16778.94 364
16780.16 298
16781.39 299
16782.61 302
16783.84 362
16785.06 338
16786.29 363
16787.51 325
16788.74 366
16789.96 340
16791.18 358
16792.41 330
16793.63 314
16794.86 349
16796.08 336
16797.31 339
16798.53 325
16799.76 352
16800.98 341
16802.21 357
16803.43 293
16804.66 330
16805.88 345
16807.11 355
16808.33 323
16809.56 335
16810.79 375
16812.01 357
16813.24 308
16814.46 345
16815.69 361
16816.91 369
16818.14 375
16819.36 334
16820.59 371
16821.82 312
16823.04 342
16824.27 350
16825.49 364
16826.72 321
16827.95 361
16829.17 341
16830.40 349
16831.62 369
16832.85 395
16834.08 358
16835.30 360
16836.53 336
16837.76 334
16838.98 330
16840.21 310
16841.44 363
16842.66 373
16843.89 403
16845.11 374
16846.34 375
16847.57 396
16848.80 351
16850.02 348
16851.25 362
16852.48 322
16853.70 329
16854.93 344
16856.16 348
16857.38 378
16858.61 362
16859.84 403
16861.07 362
16862.29 371
16863.52 366
16864.75 387
16865.97 388
16867.20 392
16868.43 365
16869.66 390
16870.89 362
16872.11 350
16873.34 374
16874.57 429
16875.80 402
16877.02 388
16878.25 373
16879.48 417
16880.71 404
16881.94 424
16883.16 403
16884.39 445
16885.62 409
16886.85 384
16888.08 429
16889.30 366
16890.53 457
16891.76 452
16892.99 434
16894.22 405
16895.45 461
16896.67 414
16897.90 396
16899.13 435
16900.36 460
16901.59 492
16902.82 475
16904.05 463
16905.28 414
16906.50 395
16907.73 441
16908.96 449
16910.19 411
16911.42 411
16912.65 426
16913.88 443
16915.11 440
16916.34 426
16917.57 433
16918.80 384
16920.03 403
16921.26 390
16922.48 419
16923.71 425
16924.94 450
16926.17 381
16927.40 371
16928.63 351
16929.86 383
16931.09 398
16932.32 422
16933.55 373
16934.78 352
16936.01 365
16937.24 357
16938.47 409
16939.70 350
16940.93 345
16942.16 351
16943.39 375
16944.62 349
16945.85 326
16947.08 372
16948.31 350
16949.54 331
16950.78 378
16952.01 371
16953.24 356
16954.47 345
16955.70 322
16956.93 354
16958.16 322
16959.39 337
16960.62 327
16961.85 330
16963.08 321
16964.31 337
16965.54 351
16966.78 362
16968.01 369
16969.24 324
16970.47 315
16971.70 349
16972.93 322
16974.16 366
16975.39 354
16976.63 348
16977.86 330
16979.09 337
16980.32 346
16981.55 380
16982.78 369
16984.02 355
16985.25 333
16986.48 333
16987.71 334
16988.94 333
16990.18 322
16991.41 379
16992.64 335
16993.87 338
16995.10 367
16996.34 348
16997.57 310
16998.80 316
17000.03 337
17001.26 352
17002.50 334
17003.73 362
17004.96 307
17006.19 303
17007.43 324
17008.66 359
17009.89 359
17011.12 357
17012.36 328
17013.59 338
17014.82 368
17016.06 358
17017.29 350
17018.52 393
17019.76 326
17020.99 318
17022.22 328
17023.45 302
17024.69 377
17025.92 351
17027.15 286
17028.39 346
17029.62 344
17030.85 354
17032.09 339
17033.32 368
17034.55 366
17035.79 366
17037.02 356
17038.26 328
17039.49 303
17040.72 338
17041.96 348
17043.19 315
17044.43 359
17045.66 310
17046.89 305
17048.13 321
17049.36 302
17050.60 318
17051.83 337
17053.06 334
17054.30 325
17055.53 282
17056.77 299
17058.00 318
17059.24 340
17060.47 315
17061.70 309
17062.94 298
17064.17 321
17065.41 315
17066.64 330
17067.88 304
17069.11 293
17070.35 316
17071.58 289
17072.82 325
17074.05 309
17075.29 329
17076.52 322
17077.76 287
17078.99 323
17080.23 321
17081.46 307
17082.70 287
17083.93 311
17085.17 331
17086.41 334
17087.64 319
17088.88 298
17090.11 265
17091.35 290
17092.58 283
17093.82 300
17095.05 304
17096.29 289
17097.53 288
17098.76 296
17100.00 319
17101.23 283
17102.47 256
17103.71 312
17104.94 313
17106.18 309
17107.41 304
17108.65 307
17109.89 326
17111.12 271
17112.36 310
17113.60 313
17114.83 291
17116.07 302
17117.31 302
17118.54 273
17119.78 281
17121.02 299
17122.25 293
17123.49 302
17124.73 277
17125.96 315
17127.20 321
17128.44 303
17129.67 289
17130.91 341
17132.15 313
17133.39 334
17134.62 295
17135.86 308
17137.10 321
17138.33 308
17139.57 331
17140.81 309
17142.05 330
17143.28 316
17144.52 275
17145.76 293
17147.00 335
17148.23 284
17149.47 291
17150.71 311
17151.95 324
17153.19 322
17154.42 264
17155.66 289
17156.90 302
17158.14 307
17159.38 283
17160.61 297
17161.85 310
17163.09 331
17164.33 306
17165.57 309
17166.81 291
17168.04 260
17169.28 281
17170.52 293
17171.76 296
17173.00 279
17174.24 289
17175.47 274
17176.71 285
17177.95 310
17179.19 272
17180.43 277
17181.67 292
17182.91 298
17184.15 289
17185.39 273
17186.62 318
17187.86 299
17189.10 309
17190.34 295
17191.58 309
17192.82 289
17194.06 281
17195.30 270
17196.54 290
17197.78 272
17199.02 254
17200.26 288
17201.50 251
17202.74 310
17203.98 274
17205.22 313
17206.46 297
17207.70 279
17208.94 271
17210.18 262
17211.42 275
17212.66 250
17213.90 304
17215.14 349
17216.38 328
17217.62 245
17218.86 281
17220.10 297
17221.34 290
17222.58 284
17223.82 299
17225.06 313
17226.30 303
17227.54 297
17228.78 309
17230.02 261
17231.26 264
17232.50 273
17233.74 287
17234.98 306
17236.22 280
17237.47 273
17238.71 304
17239.95 292
17241.19 271
17242.43 269
17243.67 286
17244.91 323
17246.15 317
17247.39 297
17248.64 290
17249.88 268
17251.12 261
17252.36 252
17253.60 292
17254.84 292
17256.08 257
17257.33 280
17258.57 285
17259.81 256
17261.05 281
17262.29 282
17263.54 265
17264.78 292
17266.02 296
17267.26 235
17268.50 248
17269.75 261
17270.99 285
17272.23 288
17273.47 251
17274.71 278
17275.96 276
17277.20 298
17278.44 293
17279.68 289
17280.93 264
17282.17 293
17283.41 297
17284.65 279
17285.90 262
17287.14 286
17288.38 316
17289.62 296
17290.87 258
17292.11 224
17293.35 271
17294.60 270
17295.84 274
17297.08 310
17298.33 275
17299.57 270
17300.81 302
17302.05 273
17303.30 254
17304.54 275
17305.78 278
17307.03 294
17308.27 281
17309.52 267
17310.76 270
17312.00 273
17313.25 255
17314.49 264
17315.73 310
17316.98 285
17318.22 269
17319.47 230
17320.71 232
17321.95 253
17323.20 261
17324.44 259
17325.69 251
17326.93 265
17328.17 278
17329.42 294
17330.66 306
17331.91 280
17333.15 292
17334.40 288
17335.64 242
17336.88 248
17338.13 257
17339.37 263
17340.62 257
17341.86 285
17343.11 264
17344.35 296
17345.60 297
17346.84 284
17348.09 262
17349.33 297
17350.58 294
17351.82 266
17353.07 265
17354.31 271
17355.56 258
17356.80 233
17358.05 271
17359.29 286
17360.54 270
17361.78 254
17363.03 277
17364.27 295
17365.52 264
17366.77 281
17368.01 287
17369.26 286
17370.50 296
17371.75 252
17372.99 274
17374.24 289
17375.49 252
17376.73 246
17377.98 291
17379.22 266
17380.47 282
17381.72 274
17382.96 269
17384.21 258
17385.45 268
17386.70 274
17387.95 262
17389.19 279
17390.44 297
17391.69 262
17392.93 294
17394.18 290
17395.43 293
17396.67 270
17397.92 265
17399.17 279
17400.41 260
17401.66 246
17402.91 282
17404.15 276
17405.40 277
17406.65 306
17407.89 248
17409.14 267
17410.39 282
17411.64 281
17412.88 298
17414.13 283
17415.38 266
17416.63 295
17417.87 284
17419.12 285
17420.37 273
17421.62 294
17422.86 301
17424.11 271
17425.36 264
17426.61 308
17427.85 346
17429.10 328
17430.35 295
17431.60 303
17432.85 291
17434.09 297
17435.34 280
17436.59 246
17437.84 272
17439.09 303
17440.33 322
17441.58 302
17442.83 270
17444.08 288
17445.33 279
17446.58 280
17447.82 271
17449.07 273
17450.32 266
17451.57 298
17452.82 314
17454.07 271
17455.32 318
17456.57 337
17457.81 297
17459.06 279
17460.31 254
17461.56 277
17462.81 299
17464.06 317
17465.31 294
17466.56 361
17467.81 319
17469.06 321
17470.30 321
17471.55 317
17472.80 325
17474.05 283
17475.30 278
17476.55 273
17477.80 251
17479.05 313
17480.30 304
17481.55 268
17482.80 300
17484.05 333
17485.30 304
17486.55 318
17487.80 297
17489.05 273
17490.30 297
17491.55 299
17492.80 326
17494.05 301
17495.30 290
17496.55 285
17497.80 281
17499.05 306
17500.30 327
17501.55 315
17502.80 287
17504.05 294
17505.30 356
17506.55 366
17507.80 352
17509.06 334
17510.31 338
17511.56 299
17512.81 318
17514.06 301
17515.31 299
17516.56 311
17517.81 308
17519.06 327
17520.31 298
17521.56 323
17522.82 373
17524.07 336
17525.32 323
17526.57 339
17527.82 316
17529.07 301
17530.32 371
17531.58 324
17532.83 297
17534.08 313
17535.33 320
17536.58 348
17537.83 341
17539.09 332
17540.34 348
17541.59 321
17542.84 333
17544.09 322
17545.35 385
17546.60 357
17547.85 346
17549.10 347
17550.35 343
17551.61 332
17552.86 308
17554.11 356
17555.36 334
17556.62 321
17557.87 342
17559.12 333
17560.37 316
17561.63 318
17562.88 360
17564.13 340
17565.38 323
17566.64 332
17567.89 350
17569.14 344
17570.39 331
17571.65 323
17572.90 309
17574.15 336
17575.41 321
17576.66 328
17577.91 322
17579.17 299
17580.42 289
17581.67 308
17582.93 300
17584.18 299
17585.43 322
17586.69 361
17587.94 347
17589.19 331
17590.45 329
17591.70 321
17592.95 310
17594.21 323
17595.46 325
17596.72 296
17597.97 347
17599.22 362
17600.48 377
17601.73 371
17602.99 351
17604.24 329
17605.49 322
17606.75 330
17608.00 346
17609.26 306
17610.51 304
17611.76 311
17613.02 333
17614.27 368
17615.53 377
17616.78 332
17618.04 338
17619.29 368
17620.55 367
17621.80 334
17623.06 302
17624.31 319
17625.57 345
17626.82 355
17628.08 325
17629.33 282
17630.59 291
17631.84 296
17633.10 318
17634.35 338
17635.61 292
17636.86 302
17638.12 325
17639.37 295
17640.63 290
17641.88 271
17643.14 292
17644.39 329
17645.65 300
17646.91 290
17648.16 325
17649.42 295
17650.67 303
17651.93 321
17653.18 315
17654.44 334
17655.70 315
17656.95 347
17658.21 321
17659.46 303
17660.72 322
17661.98 277
17663.23 293
17664.49 300
17665.75 305
17667.00 295
17668.26 273
17669.51 288
17670.77 296
17672.03 309
17673.28 302
17674.54 279
17675.80 295
17677.05 279
17678.31 289
17679.57 307
17680.82 267
17682.08 296
17683.34 288
17684.60 278
17685.85 279
17687.11 309
17688.37 280
17689.62 269
17690.88 245
17692.14 267
17693.40 310
17694.65 281
17695.91 310
17697.17 287
17698.42 276
17699.68 290
17700.94 289
17702.20 277
17703.46 297
17704.71 310
17705.97 277
17707.23 288
17708.49 285
17709.74 304
17711.00 300
17712.26 265
17713.52 298
17714.78 297
17716.03 301
17717.29 259
17718.55 283
17719.81 261
17721.07 276
17722.33 300
17723.58 281
17724.84 237
17726.10 280
17727.36 267
17728.62 273
17729.88 276
17731.13 287
17732.39 257
17733.65 264
17734.91 296
17736.17 235
17737.43 244
17738.69 281
17739.95 258
17741.21 299
17742.46 236
17743.72 241
17744.98 264
17746.24 273
17747.50 292
17748.76 288
17750.02 255
17751.28 278
17752.54 313
17753.80 266
17755.06 278
17756.32 285
17757.58 262
17758.84 240
17760.10 257
17761.36 264
17762.61 277
17763.87 269
17765.13 272
17766.39 280
17767.65 295
17768.91 266
17770.17 257
17771.43 265
17772.69 268
17773.95 278
17775.21 334
17776.48 267
17777.74 253
17779.00 276
17780.26 258
17781.52 259
17782.78 272
17784.04 260
17785.30 273
17786.56 274
17787.82 260
17789.08 209
17790.34 248
17791.60 285
17792.86 254
17794.12 246
17795.38 251
17796.65 261
17797.91 265
17799.17 221
17800.43 222
17801.69 243
17802.95 281
17804.21 246
17805.47 263
17806.73 288
17808.00 307
17809.26 278
17810.52 245
17811.78 275
17813.04 266
17814.30 262
17815.56 271
17816.83 207
17818.09 231
17819.35 256
17820.61 265
17821.87 227
17823.14 256
17824.40 265
17825.66 270
17826.92 247
17828.18 243
17829.45 250
17830.71 300
17831.97 264
17833.23 274
17834.49 293
17835.76 296
17837.02 287
17838.28 234
17839.54 273
17840.81 265
17842.07 265
17843.33 264
17844.59 268
17845.86 252
17847.12 262
17848.38 232
17849.65 261
17850.91 264
17852.17 242
17853.43 276
17854.70 268
17855.96 251
17857.22 259
17858.49 243
17859.75 246
17861.01 275
17862.28 224
17863.54 244
17864.80 235
17866.07 251
17867.33 235
17868.59 246
17869.86 249
17871.12 260
17872.38 266
17873.65 244
17874.91 220
17876.18 245
17877.44 266
17878.70 240
17879.97 246
17881.23 235
17882.50 254
17883.76 299
17885.02 288
17886.29 276
17887.55 253
17888.82 251
17890.08 243
17891.35 235
17892.61 225
17893.87 237
17895.14 252
17896.40 253
17897.67 228
17898.93 214
17900.20 250
17901.46 264
17902.73 250
17903.99 214
17905.26 258
17906.52 251
17907.79 252
17909.05 279
17910.32 278
17911.58 250
17912.85 237
17914.11 247
17915.38 245
17916.64 247
17917.91 234
17919.17 260
17920.44 249
17921.70 247
17922.97 259
17924.23 253
17925.50 251
17926.76 235
17928.03 218
17929.30 264
17930.56 256
17931.83 247
17933.09 228
17934.36 236
17935.62 243
17936.89 241
17938.16 257
17939.42 290
17940.69 264
17941.96 255
17943.22 256
17944.49 249
17945.75 236
17947.02 222
17948.29 245
17949.55 249
17950.82 235
17952.09 245
17953.35 225
17954.62 260
17955.89 260
17957.15 243
17958.42 253
17959.69 254
17960.95 233
17962.22 253
17963.49 279
17964.75 286
17966.02 235
17967.29 245
17968.55 252
17969.82 251
17971.09 246
17972.36 243
17973.62 258
17974.89 255
17976.16 227
17977.42 272
17978.69 239
17979.96 258
17981.23 245
17982.49 227
17983.76 254
17985.03 231
17986.30 218
17987.57 232
17988.83 259
17990.10 272
17991.37 252
17992.64 262
17993.90 275
17995.17 252
17996.44 263
17997.71 245
17998.98 250
18000.25 240
18001.51 227
18002.78 275
18004.05 252
18005.32 262
18006.59 283
18007.86 242
18009.12 238
18010.39 239
18011.66 247
18012.93 218
18014.20 226
18015.47 257
18016.74 249
18018.00 244
18019.27 241
18020.54 274
18021.81 274
18023.08 273
18024.35 253
18025.62 220
18026.89 243
18028.16 266
18029.43 218
18030.69 212
18031.96 256
18033.23 239
18034.50 255
18035.77 261
18037.04 246
18038.31 255
18039.58 223
18040.85 247
18042.12 221
18043.39 223
18044.66 238
18045.93 236
18047.20 207
18048.47 217
18049.74 211
18051.01 245
18052.28 231
18053.55 257
18054.82 286
18056.09 260
18057.36 223
18058.63 252
18059.90 269
18061.17 278
18062.44 212
18063.71 202
18064.98 233
18066.25 219
18067.52 226
18068.79 213
18070.06 245
18071.33 262
18072.61 274
18073.88 242
18075.15 246
18076.42 284
18077.69 283
18078.96 243
18080.23 226
18081.50 240
18082.77 230
18084.04 247
18085.32 257
18086.59 252
18087.86 237
18089.13 261
18090.40 247
18091.67 258
18092.94 259
18094.22 242
18095.49 239
18096.76 275
18098.03 258
18099.30 254
18100.57 261
18101.85 238
18103.12 231
18104.39 216
18105.66 247
18106.93 245
18108.20 266
18109.48 226
18110.75 242
18112.02 231
18113.29 263
18114.57 249
18115.84 278
18117.11 265
18118.38 265
18119.65 266
18120.93 292
18122.20 254
18123.47 253
18124.74 262
18126.02 265
18127.29 276
18128.56 265
18129.84 272
18131.11 259
18132.38 266
18133.65 247
18134.93 270
18136.20 240
18137.47 233
18138.75 236
18140.02 273
18141.29 246
18142.57 232
18143.84 244
18145.11 273
18146.39 264
18147.66 242
18148.93 274
18150.21 236
18151.48 242
18152.75 259
18154.03 259
18155.30 248
18156.57 240
18157.85 231
18159.12 255
18160.40 228
18161.67 245
18162.94 280
18164.22 250
18165.49 241
18166.77 261
18168.04 247
18169.31 229
18170.59 215
18171.86 230
18173.14 300
18174.41 284
18175.68 268
18176.96 251
18178.23 246
18179.51 252
18180.78 245
18182.06 234
18183.33 245
18184.61 240
18185.88 265
18187.16 272
18188.43 270
18189.71 255
18190.98 281
18192.26 259
18193.53 262
18194.81 266
18196.08 203
18197.36 236
18198.63 229
18199.91 244
18201.18 259
18202.46 253
18203.73 257
18205.01 238
18206.28 257
18207.56 228
18208.83 229
18210.11 244
18211.39 213
18212.66 204
18213.94 240
18215.21 236
18216.49 268
18217.76 237
18219.04 236
18220.32 230
18221.59 258
18222.87 242
18224.14 223
18225.42 268
18226.70 282
18227.97 240
18229.25 255
18230.53 282
18231.80 237
18233.08 256
18234.35 223
18235.63 235
18236.91 220
18238.18 252
18239.46 243
18240.74 258
18242.01 246
18243.29 259
18244.57 245
18245.84 224
18247.12 284
18248.40 250
18249.68 270
18250.95 255
18252.23 247
18253.51 263
18254.78 267
18256.06 226
18257.34 255
18258.62 222
18259.89 223
18261.17 195
18262.45 225
18263.72 225
18265.00 244
18266.28 228
18267.56 206
18268.84 236
18270.11 244
18271.39 252
18272.67 233
18273.95 236
18275.22 247
18276.50 237
18277.78 262
18279.06 232
18280.34 242
18281.61 266
18282.89 268
18284.17 247
18285.45 260
18286.73 256
18288.01 251
18289.28 212
18290.56 290
18291.84 265
18293.12 289
18294.40 286
18295.68 244
18296.95 227
18298.23 231
18299.51 237
18300.79 249
18302.07 260
18303.35 261
18304.63 269
18305.91 266
18307.19 272
18308.46 230
18309.74 238
18311.02 257
18312.30 243
18313.58 240
18314.86 249
18316.14 227
18317.42 259
18318.70 231
18319.98 275
18321.26 216
18322.54 270
18323.82 233
18325.10 250
18326.38 238
18327.66 226
18328.94 246
18330.22 256
18331.50 217
18332.77 245
18334.05 243
18335.33 205
18336.61 236
18337.90 236
18339.18 271
18340.46 244
18341.74 247
18343.02 251
18344.30 285
18345.58 267
18346.86 272
18348.14 278
18349.42 247
18350.70 287
18351.98 246
18353.26 236
18354.54 242
18355.82 266
18357.10 219
18358.38 230
18359.66 198
18360.94 239
18362.22 235
18363.51 241
18364.79 233
18366.07 221
18367.35 263
18368.63 228
18369.91 246
18371.19 250
18372.47 214
18373.76 257
18375.04 255
18376.32 223
18377.60 217
18378.88 239
18380.16 263
18381.44 254
18382.73 273
18384.01 275
18385.29 259
18386.57 254
18387.85 273
18389.13 260
18390.42 248
18391.70 248
18392.98 205
18394.26 227
18395.54 250
18396.83 248
18398.11 253
18399.39 247
18400.67 222
18401.96 213
18403.24 206
18404.52 217
18405.80 253
18407.09 210
18408.37 267
18409.65 250
18410.93 230
18412.22 240
18413.50 254
18414.78 235
18416.06 242
18417.35 260
18418.63 248
18419.91 247
18421.20 241
18422.48 230
18423.76 248
18425.05 223
18426.33 219
18427.61 246
18428.89 242
18430.18 240
18431.46 254
18432.74 244
18434.03 222
18435.31 242
18436.60 239
18437.88 233
18439.16 263
18440.45 247
18441.73 242
18443.01 269
18444.30 280
18445.58 272
18446.87 233
18448.15 251
18449.43 201
18450.72 262
18452.00 271
18453.29 218
18454.57 227
18455.85 251
18457.14 267
18458.42 253
18459.71 240
18460.99 246
18462.28 252
18463.56 241
18464.84 246
18466.13 249
18467.41 240
18468.70 262
18469.98 267
18471.27 263
18472.55 228
18473.84 266
18475.12 227
18476.41 242
18477.69 237
18478.98 283
18480.26 215
18481.55 239
18482.83 243
18484.12 228
18485.40 252
18486.69 238
18487.97 236
18489.26 260
18490.54 255
18491.83 224
18493.11 274
18494.40 252
18495.69 231
18496.97 235
18498.26 256
18499.54 221
18500.83 249
18502.11 238
18503.40 257
18504.69 236
18505.97 250
18507.26 229
18508.54 216
18509.83 225
18511.12 269
18512.40 294
18513.69 273
18514.98 225
18516.26 220
18517.55 250
18518.83 222
18520.12 246
18521.41 236
18522.69 240
18523.98 255
18525.27 281
18526.55 255
18527.84 270
18529.13 259
18530.41 251
18531.70 267
18532.99 243
18534.27 262
18535.56 266
18536.85 227
18538.14 222
18539.42 223
18540.71 231
18542.00 247
18543.28 229
18544.57 236
18545.86 236
18547.15 262
18548.43 241
18549.72 249
18551.01 233
18552.30 297
18553.58 234
18554.87 250
18556.16 266
18557.45 225
18558.73 271
18560.02 268
18561.31 249
18562.60 257
18563.89 235
18565.17 291
18566.46 242
18567.75 224
18569.04 234
18570.33 251
18571.62 279
18572.90 245
18574.19 235
18575.48 272
18576.77 222
18578.06 253
18579.35 281
18580.63 253
18581.92 235
18583.21 246
18584.50 259
18585.79 247
18587.08 255
18588.37 301
18589.66 282
18590.94 283
18592.23 262
18593.52 234
18594.81 249
18596.10 251
18597.39 260
18598.68 262
18599.97 244
18601.26 242
18602.55 260
18603.84 252
18605.13 269
18606.41 295
18607.70 277
18608.99 259
18610.28 264
18611.57 248
18612.86 264
18614.15 300
18615.44 337
18616.73 294
18618.02 269
18619.31 286
18620.60 283
18621.89 278
18623.18 268
18624.47 314
18625.76 298
18627.05 292
18628.34 271
18629.63 247
18630.92 255
18632.21 277
18633.50 302
18634.79 293
18636.08 280
18637.37 284
18638.67 309
18639.96 303
18641.25 265
18642.54 271
18643.83 245
18645.12 248
18646.41 289
18647.70 244
18648.99 270
18650.28 251
18651.57 254
18652.86 268
18654.16 277
18655.45 258
18656.74 271
18658.03 272
18659.32 211
18660.61 246
18661.90 252
18663.19 255
18664.49 245
18665.78 260
18667.07 262
18668.36 266
18669.65 281
18670.94 262
18672.24 244
18673.53 228
18674.82 297
18676.11 248
18677.40 246
18678.70 254
18679.99 242
18681.28 262
18682.57 292
18683.86 231
18685.16 272
18686.45 249
18687.74 228
18689.03 232
18690.33 275
18691.62 252
18692.91 239
18694.20 226
18695.50 273
18696.79 285
18698.08 245
18699.37 215
18700.67 213
18701.96 246
18703.25 241
18704.54 238
18705.84 253
18707.13 245
18708.42 223
18709.72 231
18711.01 238
18712.30 215
18713.60 230
18714.89 216
18716.18 242
18717.48 205
18718.77 247
18720.06 276
18721.36 236
18722.65 210
18723.94 249
18725.24 213
18726.53 254
18727.82 195
18729.12 236
18730.41 250
18731.70 257
18733.00 245
18734.29 289
18735.59 251
18736.88 213
18738.17 241
18739.47 205
18740.76 234
18742.06 214
18743.35 236
18744.64 235
18745.94 219
18747.23 220
18748.53 214
18749.82 222
18751.12 234
18752.41 206
18753.71 218
18755.00 234
18756.30 267
18757.59 252
18758.88 252
18760.18 252
18761.47 253
18762.77 245
18764.06 201
18765.36 217
18766.65 237
18767.95 256
18769.24 263
18770.54 213
18771.83 218
18773.13 200
18774.43 211
18775.72 263
18777.02 226
18778.31 264
18779.61 260
18780.90 251
18782.20 221
18783.49 183
18784.79 226
18786.08 229
18787.38 237
18788.68 224
18789.97 217
18791.27 239
18792.56 242
18793.86 251
18795.16 224
18796.45 224
18797.75 217
18799.04 240
18800.34 235
18801.64 278
18802.93 243
18804.23 226
18805.53 234
18806.82 215
18808.12 202
18809.41 223
18810.71 238
18812.01 247
18813.30 230
18814.60 230
18815.90 218
18817.19 220
18818.49 222
18819.79 246
18821.09 236
18822.38 205
18823.68 232
18824.98 215
18826.27 237
18827.57 241
18828.87 257
18830.16 254
18831.46 190
18832.76 204
18834.06 230
18835.35 228
18836.65 216
18837.95 244
18839.25 226
18840.54 207
18841.84 228
18843.14 239
18844.44 231
18845.73 212
18847.03 205
18848.33 241
18849.63 256
18850.93 258
18852.22 227
18853.52 244
18854.82 245
18856.12 242
18857.42 201
18858.71 212
18860.01 216
18861.31 214
18862.61 230
18863.91 234
18865.21 231
18866.50 201
18867.80 206
18869.10 231
18870.40 207
18871.70 231
18873.00 217
18874.30 225
18875.60 230
18876.89 227
18878.19 227
18879.49 237
18880.79 272
18882.09 242
18883.39 225
18884.69 219
18885.99 219
18887.29 222
18888.59 237
18889.88 202
18891.18 187
18892.48 223
18893.78 257
18895.08 240
18896.38 200
18897.68 234
18898.98 227
18900.28 225
18901.58 241
18902.88 217
18904.18 213
18905.48 232
18906.78 229
18908.08 219
18909.38 201
18910.68 238
18911.98 231
18913.28 250
18914.58 261
18915.88 223
18917.18 205
18918.48 217
18919.78 213
18921.08 207
18922.38 234
18923.68 246
18924.98 226
18926.28 221
18927.58 195
18928.88 223
18930.18 233
18931.49 223
18932.79 206
18934.09 237
18935.39 196
18936.69 212
18937.99 217
18939.29 244
18940.59 219
18941.89 205
18943.19 173
18944.49 218
18945.80 229
18947.10 207
18948.40 226
18949.70 227
18951.00 239
18952.30 200
18953.60 209
18954.91 204
18956.21 218
18957.51 225
18958.81 246
18960.11 225
18961.41 254
18962.72 234
18964.02 243
18965.32 212
18966.62 239
18967.92 206
18969.23 236
18970.53 207
18971.83 184
18973.13 220
18974.43 210
18975.74 214
18977.04 197
18978.34 188
18979.64 208
18980.95 243
18982.25 197
18983.55 188
18984.85 219
18986.16 213
18987.46 219
18988.76 187
18990.06 215
18991.37 235
18992.67 251
18993.97 183
18995.28 213
18996.58 207
18997.88 211
18999.18 224
19000.49 204
19001.79 207
19003.09 194
19004.40 183
19005.70 219
19007.00 206
19008.31 198
19009.61 234
19010.91 230
19012.22 238
19013.52 223
19014.82 183
19016.13 215
19017.43 252
19018.74 225
19020.04 200
19021.34 196
19022.65 222
19023.95 292
19025.25 240
19026.56 185
19027.86 220
19029.17 216
19030.47 209
19031.77 217
19033.08 208
19034.38 226
19035.69 220
19036.99 241
19038.30 244
19039.60 202
19040.91 216
19042.21 215
19043.51 211
19044.82 185
19046.12 177
19047.43 218
19048.73 191
19050.04 222
19051.34 252
19052.65 204
19053.95 210
19055.26 204
19056.56 213
19057.87 207
19059.17 209
19060.48 224
19061.78 247
19063.09 216
19064.39 200
19065.70 225
19067.00 234
19068.31 216
19069.62 225
19070.92 196
19072.23 233
19073.53 205
19074.84 227
19076.14 245
19077.45 231
19078.75 241
19080.06 211
19081.37 220
19082.67 200
19083.98 240
19085.28 234
19086.59 225
19087.90 219
19089.20 188
19090.51 209
19091.82 238
19093.12 219
19094.43 207
19095.73 225
19097.04 221
19098.35 202
19099.65 184
19100.96 219
19102.27 224
19103.57 205
19104.88 199
19106.19 188
19107.49 220
19108.80 220
19110.11 225
19111.41 230
19112.72 220
19114.03 229
19115.33 213
19116.64 213
19117.95 242
19119.26 237
19120.56 245
19121.87 220
19123.18 251
19124.49 250
19125.79 211
19127.10 240
19128.41 236
19129.72 244
19131.02 228
19132.33 227
19133.64 226
19134.95 239
19136.25 260
19137.56 251
19138.87 227
19140.18 196
19141.49 217
19142.79 250
19144.10 222
19145.41 259
19146.72 218
19148.03 178
19149.33 242
19150.64 222
19151.95 239
19153.26 203
19154.57 209
19155.88 230
19157.18 257
19158.49 213
19159.80 196
19161.11 255
19162.42 244
19163.73 199
19165.04 204
19166.34 225
19167.65 228
19168.96 222
19170.27 193
19171.58 203
19172.89 235
19174.20 265
19175.51 228
19176.82 207
19178.13 205
19179.43 214
19180.74 240
19182.05 226
19183.36 204
19184.67 203
19185.98 208
19187.29 222
19188.60 220
19189.91 206
19191.22 186
19192.53 232
19193.84 204
19195.15 213
19196.46 215
19197.77 203
19199.08 212
19200.39 233
19201.70 230
19203.01 257
19204.32 223
19205.63 234
19206.94 231
19208.25 172
19209.56 202
19210.87 222
19212.18 249
19213.49 230
19214.80 215
19216.11 242
19217.42 234
19218.73 212
19220.04 214
19221.35 217
19222.66 225
19223.98 251
19225.29 239
19226.60 225
19227.91 233
19229.22 227
19230.53 194
19231.84 228
19233.15 222
19234.46 241
19235.77 180
19237.09 231
19238.40 213
19239.71 177
19241.02 210
19242.33 243
19243.64 226
19244.95 217
19246.27 228
19247.58 241
19248.89 223
19250.20 203
19251.51 224
19252.82 219
19254.14 237
19255.45 206
19256.76 199
19258.07 223
19259.38 208
19260.70 216
19262.01 209
19263.32 211
19264.63 190
19265.94 198
19267.26 215
19268.57 250
19269.88 195
19271.19 211
19272.51 234
19273.82 198
19275.13 216
19276.44 205
19277.76 182
19279.07 201
19280.38 205
19281.69 248
19283.01 249
19284.32 195
19285.63 216
19286.94 207
19288.26 217
19289.57 179
19290.88 219
19292.20 193
19293.51 178
19294.82 188
19296.14 215
19297.45 187
19298.76 208
19300.08 194
19301.39 185
19302.70 221
19304.02 214
19305.33 239
19306.64 195
19307.96 201
19309.27 162
19310.59 211
19311.90 209
19313.21 211
19314.53 196
19315.84 215
19317.15 187
19318.47 201
19319.78 190
19321.10 181
19322.41 211
19323.72 223
19325.04 215
19326.35 205
19327.67 246
19328.98 196
19330.30 193
19331.61 227
19332.93 226
19334.24 200
19335.55 214
19336.87 180
19338.18 215
19339.50 227
19340.81 248
19342.13 218
19343.44 204
19344.76 194
19346.07 205
19347.39 215
19348.70 219
19350.02 233
19351.33 242
19352.65 217
19353.96 220
19355.28 228
19356.59 211
19357.91 214
19359.22 210
19360.54 190
19361.86 206
19363.17 197
19364.49 207
19365.80 183
19367.12 214
19368.43 208
19369.75 202
19371.06 213
19372.38 241
19373.70 207
19375.01 198
19376.33 239
19377.64 204
19378.96 199
19380.28 219
19381.59 210
19382.91 203
19384.23 213
19385.54 212
19386.86 187
19388.17 193
19389.49 214
19390.81 205
19392.12 208
19393.44 206
19394.76 226
19396.07 168
19397.39 239
19398.71 254
19400.02 222
19401.34 230
19402.66 231
19403.97 210
19405.29 210
19406.61 192
19407.93 199
19409.24 194
19410.56 198
19411.88 214
19413.19 184
19414.51 228
19415.83 219
19417.15 201
19418.46 217
19419.78 254
19421.10 222
19422.42 240
19423.73 208
19425.05 183
19426.37 215
19427.69 187
19429.00 218
19430.32 220
19431.64 207
19432.96 243
19434.28 216
19435.59 195
19436.91 199
19438.23 199
19439.55 205
19440.87 235
19442.18 212
19443.50 214
19444.82 223
19446.14 236
19447.46 244
19448.78 223
19450.09 222
19451.41 245
19452.73 216
19454.05 209
19455.37 210
19456.69 207
19458.01 238
19459.33 251
19460.64 174
19461.96 196
19463.28 183
19464.60 180
19465.92 238
19467.24 182
19468.56 220
19469.88 215
19471.20 209
19472.52 211
19473.83 221
19475.15 195
19476.47 219
19477.79 228
19479.11 266
19480.43 195
19481.75 188
19483.07 205
19484.39 220
19485.71 217
19487.03 182
19488.35 207
19489.67 244
19490.99 212
19492.31 202
19493.63 208
19494.95 212
19496.27 221
19497.59 216
19498.91 210
19500.23 189
19501.55 211
19502.87 210
19504.19 195
19505.51 224
19506.83 207
19508.15 230
19509.47 242
19510.79 210
19512.11 207
19513.43 213
19514.75 197
19516.08 217
19517.40 211
19518.72 213
19520.04 212
19521.36 235
19522.68 227
19524.00 237
19525.32 183
19526.64 199
19527.96 214
19529.29 183
19530.61 192
19531.93 227
19533.25 237
19534.57 220
19535.89 240
19537.21 242
19538.53 180
19539.86 193
19541.18 230
19542.50 220
19543.82 238
19545.14 223
19546.46 197
19547.79 217
19549.11 234
19550.43 161
19551.75 198
19553.07 210
19554.40 244
19555.72 215
19557.04 213
19558.36 203
19559.68 230
19561.01 207
19562.33 221
19563.65 216
19564.97 222
19566.30 191
19567.62 205
19568.94 187
19570.26 207
19571.59 189
19572.91 210
19574.23 213
19575.55 204
19576.88 180
19578.20 247
19579.52 200
19580.85 200
19582.17 215
19583.49 242
19584.82 218
19586.14 209
19587.46 207
19588.78 216
19590.11 194
19591.43 215
19592.75 207
19594.08 185
19595.40 198
19596.72 194
19598.05 179
19599.37 186
19600.70 193
19602.02 202
19603.34 224
19604.67 209
19605.99 208
19607.31 195
19608.64 177
19609.96 185
19611.29 200
19612.61 169
19613.93 191
19615.26 229
19616.58 216
19617.91 219
19619.23 202
19620.55 190
19621.88 233
19623.20 201
19624.53 207
19625.85 199
19627.18 202
19628.50 224
19629.83 204
19631.15 198
19632.48 189
19633.80 172
19635.12 213
19636.45 199
19637.77 226
19639.10 223
19640.42 219
19641.75 215
19643.07 183
19644.40 228
19645.72 196
19647.05 207
19648.37 224
19649.70 201
19651.03 199
19652.35 184
19653.68 205
19655.00 187
19656.33 218
19657.65 203
19658.98 218
19660.30 245
19661.63 229
19662.96 216
19664.28 213
19665.61 210
19666.93 217
19668.26 198
19669.58 222
19670.91 218
19672.24 250
19673.56 201
19674.89 234
19676.21 222
19677.54 198
19678.87 220
19680.19 223
19681.52 187
19682.85 190
19684.17 199
19685.50 219
19686.83 211
19688.15 209
19689.48 211
19690.81 197
19692.13 191
19693.46 193
19694.79 224
19696.11 224
19697.44 201
19698.77 197
19700.09 213
19701.42 210
19702.75 221
19704.07 243
19705.40 224
19706.73 242
19708.06 218
19709.38 212
19710.71 207
19712.04 223
19713.37 234
19714.69 199
19716.02 205
19717.35 215
19718.68 183
19720.00 186
19721.33 182
19722.66 227
19723.99 213
19725.31 214
19726.64 191
19727.97 226
19729.30 213
19730.63 215
19731.95 193
19733.28 244
19734.61 208
19735.94 216
19737.27 210
19738.59 217
19739.92 210
19741.25 192
19742.58 190
19743.91 207
19745.24 217
19746.57 202
19747.89 177
19749.22 187
19750.55 232
19751.88 244
19753.21 235
19754.54 211
19755.87 198
19757.20 203
19758.52 192
19759.85 220
19761.18 222
19762.51 208
19763.84 223
19765.17 190
19766.50 209
19767.83 258
19769.16 202
19770.49 218
19771.82 216
19773.15 189
19774.47 189
19775.80 190
19777.13 220
19778.46 223
19779.79 182
19781.12 172
19782.45 190
19783.78 207
19785.11 171
19786.44 184
19787.77 211
19789.10 244
19790.43 209
19791.76 212
19793.09 184
19794.42 179
19795.75 191
19797.08 208
19798.41 217
19799.74 211
19801.07 203
19802.40 207
19803.73 206
19805.07 183
19806.40 182
19807.73 196
19809.06 210
19810.39 208
19811.72 191
19813.05 190
19814.38 230
19815.71 197
19817.04 205
19818.37 196
19819.70 226
19821.03 197
19822.37 218
19823.70 208
19825.03 181
19826.36 230
19827.69 239
19829.02 203
19830.35 227
19831.68 208
19833.02 181
19834.35 195
19835.68 207
19837.01 199
19838.34 244
19839.67 211
19841.01 230
19842.34 222
19843.67 190
19845.00 218
19846.33 205
19847.67 219
19849.00 189
19850.33 199
19851.66 200
19852.99 216
19854.33 248
19855.66 213
19856.99 245
19858.32 235
19859.65 195
19860.99 211
19862.32 210
19863.65 215
19864.98 200
19866.32 227
19867.65 202
19868.98 201
19870.32 226
19871.65 205
19872.98 213
19874.31 214
19875.65 203
19876.98 241
19878.31 225
19879.65 250
19880.98 212
19882.31 175
19883.64 201
19884.98 204
19886.31 207
19887.64 206
19888.98 208
19890.31 191
19891.64 178
19892.98 192
19894.31 201
19895.65 208
19896.98 215
19898.31 171
19899.65 209
19900.98 228
19902.31 239
19903.65 238
19904.98 195
19906.32 223
19907.65 228
19908.98 198
19910.32 209
19911.65 235
19912.99 216
19914.32 240
19915.65 213
19916.99 232
19918.32 202
19919.66 212
19920.99 234
19922.33 215
19923.66 218
19924.99 231
19926.33 230
19927.66 226
19929.00 229
19930.33 204
19931.67 214
19933.00 226
19934.34 232
19935.67 194
19937.01 203
19938.34 219
19939.68 218
19941.01 195
19942.35 217
19943.68 205
19945.02 197
19946.35 226
19947.69 196
19949.02 182
19950.36 193
19951.70 230
19953.03 204
19954.37 209
19955.70 214
19957.04 230
19958.37 227
19959.71 200
19961.04 215
19962.38 190
19963.72 198
19965.05 211
19966.39 204
19967.72 206
19969.06 225
19970.40 212
19971.73 205
19973.07 189
19974.40 206
19975.74 205
19977.08 203
19978.41 227
19979.75 228
19981.09 189
19982.42 202
19983.76 216
19985.10 193
19986.43 205
19987.77 203
19989.11 225
19990.44 206
19991.78 208
19993.12 198
19994.45 202
19995.79 206
19997.13 227
19998.46 245
19999.80 219
20001.14 218
20002.48 204
20003.81 186
20005.15 219
20006.49 195
20007.82 200
20009.16 229
20010.50 198
20011.84 187
20013.17 201
20014.51 214
20015.85 194
20017.19 192
20018.52 208
20019.86 183
20021.20 220
20022.54 222
20023.88 205
20025.21 191
20026.55 207
20027.89 204
20029.23 216
20030.57 213
20031.90 208
20033.24 215
20034.58 219
20035.92 220
20037.26 231
20038.60 240
20039.93 204
20041.27 226
20042.61 208
20043.95 201
20045.29 191
20046.63 204
20047.97 205
20049.30 192
20050.64 228
20051.98 207
20053.32 212
20054.66 210
20056.00 208
20057.34 186
20058.68 204
20060.02 210
20061.35 203
20062.69 197
20064.03 212
20065.37 215
20066.71 259
20068.05 231
20069.39 209
20070.73 207
20072.07 233
20073.41 230
20074.75 212
20076.09 222
20077.43 230
20078.77 215
20080.11 215
20081.45 226
20082.79 213
20084.13 173
20085.47 226
20086.81 217
20088.15 199
20089.49 212
20090.83 219
20092.17 220
20093.51 216
20094.85 213
20096.19 214
20097.53 235
20098.87 204
20100.21 215
20101.55 207
20102.89 197
20104.23 199
20105.57 203
20106.91 217
20108.25 236
20109.59 210
20110.93 196
20112.27 224
20113.62 240
20114.96 173
20116.30 224
20117.64 254
20118.98 235
20120.32 209
20121.66 197
20123.00 191
20124.34 227
20125.69 223
20127.03 217
20128.37 236
20129.71 221
20131.05 232
20132.39 232
20133.73 213
20135.08 220
20136.42 254
20137.76 207
20139.10 222
20140.44 172
