# Supplementary material for: MALDI-TOF MS typing enables the classification of brewing yeasts of the genus Saccharomyces to major beer styles
Source: PLoS One. 2017 Aug 9;12(8):e0181694. doi: 10.1371/journal.pone.0181694 (PMC5549903; doi:10.1371/journal.pone.0181694)
Supplement: S10 File — The directory includes 90 raw files and was zipped to “.zip”; the folder has three strains with 30 spectra per strain; S1 Text explains the raw files with an example and Table 1 represents the yeast strains used within the experiment. (ZIP) [file pone.0181694.s013.zip › 28-30/30336-192-OG-Alt-Alt-YPG-18h-E-E_2015-08-12__0_F7_1.dat]

1999.93 2444
2000.35 2630
2000.77 2627
2001.19 2674
2001.61 2559
2002.03 2689
2002.46 2728
2002.88 2668
2003.30 2439
2003.72 2624
2004.14 2706
2004.57 2593
2004.99 2561
2005.41 2537
2005.83 2593
2006.25 2418
2006.68 2518
2007.10 2491
2007.52 2449
2007.94 2405
2008.37 2544
2008.79 2649
2009.21 2525
2009.63 2598
2010.06 2644
2010.48 2489
2010.90 2473
2011.32 2519
2011.75 2405
2012.17 2385
2012.59 2398
2013.02 2474
2013.44 2446
2013.86 2387
2014.29 2376
2014.71 2305
2015.13 2293
2015.55 2296
2015.98 2456
2016.40 2468
2016.82 2440
2017.25 2336
2017.67 2521
2018.10 2477
2018.52 2621
2018.94 2563
2019.37 2478
2019.79 2517
2020.21 2547
2020.64 2762
2021.06 2623
2021.48 2405
2021.91 2538
2022.33 2597
2022.76 2641
2023.18 2753
2023.60 2658
2024.03 2393
2024.45 2401
2024.88 2441
2025.30 2388
2025.73 2496
2026.15 2469
2026.57 2529
2027.00 2462
2027.42 2377
2027.85 2328
2028.27 2685
2028.70 2457
2029.12 2338
2029.55 2521
2029.97 2221
2030.40 2291
2030.82 2376
2031.24 2432
2031.67 2448
2032.09 2231
2032.52 2255
2032.94 2317
2033.37 2290
2033.79 2355
2034.22 2388
2034.65 2257
2035.07 2329
2035.50 2313
2035.92 2458
2036.35 2288
2036.77 2510
2037.20 2311
2037.62 2554
2038.05 2535
2038.47 2394
2038.90 2417
2039.33 2572
2039.75 2508
2040.18 2466
2040.60 2587
2041.03 2762
2041.45 2760
2041.88 2789
2042.31 2549
2042.73 2732
2043.16 2672
2043.58 2787
2044.01 2732
2044.44 2847
2044.86 2732
2045.29 2476
2045.72 2489
2046.14 2350
2046.57 2392
2047.00 2303
2047.42 2399
2047.85 2111
2048.28 2278
2048.70 2310
2049.13 2344
2049.56 2386
2049.98 2514
2050.41 2516
2050.84 2396
2051.26 2284
2051.69 2254
2052.12 2238
2052.54 2337
2052.97 2361
2053.40 2469
2053.83 2414
2054.25 2342
2054.68 2321
2055.11 2206
2055.53 2252
2055.96 2244
2056.39 2428
2056.82 2702
2057.24 2335
2057.67 2288
2058.10 2359
2058.53 2478
2058.96 2421
2059.38 2487
2059.81 2408
2060.24 2355
2060.67 2463
2061.10 2520
2061.52 2430
2061.95 2358
2062.38 2399
2062.81 2489
2063.24 2557
2063.66 2659
2064.09 2632
2064.52 2512
2064.95 2424
2065.38 2466
2065.81 2814
2066.23 2856
2066.66 2827
2067.09 2841
2067.52 2910
2067.95 2783
2068.38 2706
2068.81 2894
2069.23 3015
2069.66 2814
2070.09 2619
2070.52 2664
2070.95 2592
2071.38 2753
2071.81 2608
2072.24 2511
2072.67 2750
2073.10 2500
2073.53 2430
2073.95 2496
2074.38 2390
2074.81 2290
2075.24 2336
2075.67 2271
2076.10 2352
2076.53 2485
2076.96 2595
2077.39 2416
2077.82 2572
2078.25 2540
2078.68 2528
2079.11 2646
2079.54 2625
2079.97 2651
2080.40 2606
2080.83 2760
2081.26 2784
2081.69 2785
2082.12 2888
2082.55 2920
2082.98 2980
2083.41 2873
2083.84 2958
2084.27 2916
2084.70 2804
2085.13 2625
2085.56 2579
2085.99 2572
2086.42 2689
2086.85 2615
2087.29 2733
2087.72 2558
2088.15 2465
2088.58 2668
2089.01 2655
2089.44 2576
2089.87 2489
2090.30 2426
2090.73 2416
2091.16 2286
2091.59 2351
2092.03 2449
2092.46 2473
2092.89 2337
2093.32 2440
2093.75 2525
2094.18 2448
2094.61 2254
2095.05 2368
2095.48 2304
2095.91 2648
2096.34 2575
2096.77 2359
2097.20 2438
2097.63 2307
2098.07 2270
2098.50 2347
2098.93 2398
2099.36 2560
2099.79 2440
2100.23 2371
2100.66 2426
2101.09 2455
2101.52 2255
2101.95 2321
2102.39 2429
2102.82 2302
2103.25 2354
2103.68 2303
2104.12 2372
2104.55 2255
2104.98 2304
2105.41 2318
2105.85 2462
2106.28 2589
2106.71 2495
2107.14 2383
2107.58 2382
2108.01 2401
2108.44 2421
2108.88 2346
2109.31 2586
2109.74 2596
2110.18 2484
2110.61 2573
2111.04 2821
2111.47 2468
2111.91 2341
2112.34 2322
2112.77 2406
2113.21 2546
2113.64 2450
2114.07 2542
2114.51 2404
2114.94 2230
2115.37 2196
2115.81 2232
2116.24 2159
2116.68 2230
2117.11 2258
2117.54 2224
2117.98 2302
2118.41 2334
2118.85 2304
2119.28 2149
2119.71 2109
2120.15 2145
2120.58 2187
2121.02 2057
2121.45 2323
2121.88 2389
2122.32 2177
2122.75 2110
2123.19 2369
2123.62 2344
2124.06 2411
2124.49 2333
2124.92 2326
2125.36 2306
2125.79 2267
2126.23 2133
2126.66 2107
2127.10 2213
2127.53 2351
2127.97 2363
2128.40 2351
2128.84 2182
2129.27 2325
2129.71 2277
2130.14 2411
2130.58 2473
2131.01 2379
2131.45 2538
2131.88 2478
2132.32 2644
2132.75 2502
2133.19 2720
2133.63 2872
2134.06 2680
2134.50 2644
2134.93 2794
2135.37 2696
2135.80 2648
2136.24 2818
2136.67 2898
2137.11 2767
2137.55 2588
2137.98 2645
2138.42 2669
2138.85 2493
2139.29 2826
2139.73 2838
2140.16 2636
2140.60 2647
2141.03 2772
2141.47 2685
2141.91 2557
2142.34 2464
2142.78 2355
2143.22 2458
2143.65 2344
2144.09 2173
2144.53 2222
2144.96 2330
2145.40 2435
2145.84 2354
2146.27 2235
2146.71 2122
2147.15 2196
2147.58 2326
2148.02 2296
2148.46 2137
2148.89 2324
2149.33 2420
2149.77 2552
2150.21 2791
2150.64 2629
2151.08 2754
2151.52 2725
2151.95 2862
2152.39 3031
2152.83 3234
2153.27 3210
2153.70 3173
2154.14 3058
2154.58 3016
2155.02 2938
2155.45 3010
2155.89 2706
2156.33 2656
2156.77 2583
2157.21 2706
2157.64 2664
2158.08 2601
2158.52 2500
2158.96 2501
2159.40 2488
2159.83 2514
2160.27 2439
2160.71 2414
2161.15 2533
2161.59 2687
2162.02 2502
2162.46 2623
2162.90 2519
2163.34 2596
2163.78 2625
2164.22 2598
2164.66 2626
2165.09 2563
2165.53 2600
2165.97 2429
2166.41 2376
2166.85 2428
2167.29 2314
2167.73 2308
2168.17 2529
2168.60 2477
2169.04 2350
2169.48 2654
2169.92 2600
2170.36 2575
2170.80 2522
2171.24 2658
2171.68 2648
2172.12 2645
2172.56 2751
2173.00 2878
2173.44 2848
2173.88 2614
2174.32 2647
2174.76 2831
2175.20 2976
2175.64 3031
2176.07 2837
2176.51 2978
2176.95 3134
2177.39 3354
2177.83 2950
2178.27 3131
2178.71 3403
2179.15 3242
2179.59 2975
2180.03 2956
2180.47 3216
2180.92 3156
2181.36 2890
2181.80 2873
2182.24 2819
2182.68 2741
2183.12 2536
2183.56 2700
2184.00 2659
2184.44 2510
2184.88 2481
2185.32 2482
2185.76 2242
2186.20 2369
2186.64 2607
2187.08 2435
2187.52 2470
2187.97 2456
2188.41 2237
2188.85 2497
2189.29 2617
2189.73 2518
2190.17 2732
2190.61 2553
2191.05 2789
2191.49 2704
2191.94 2704
2192.38 2598
2192.82 2444
2193.26 2679
2193.70 2767
2194.14 2909
2194.58 2890
2195.03 2708
2195.47 2796
2195.91 2629
2196.35 2637
2196.79 2740
2197.24 2950
2197.68 3043
2198.12 2830
2198.56 2673
2199.00 2727
2199.45 2757
2199.89 2522
2200.33 2403
2200.77 2633
2201.21 2619
2201.66 2499
2202.10 2622
2202.54 2572
2202.98 2637
2203.43 2769
2203.87 2478
2204.31 2472
2204.75 2503
2205.20 2436
2205.64 2283
2206.08 2357
2206.53 2309
2206.97 2345
2207.41 2383
2207.85 2397
2208.30 2348
2208.74 2571
2209.18 2555
2209.63 2534
2210.07 2636
2210.51 2726
2210.96 2962
2211.40 2758
2211.84 2680
2212.29 2821
2212.73 2840
2213.17 2883
2213.62 2882
2214.06 2812
2214.50 2803
2214.95 2821
2215.39 2650
2215.84 2751
2216.28 2694
2216.72 2644
2217.17 2630
2217.61 2484
2218.05 2601
2218.50 2500
2218.94 2320
2219.39 2344
2219.83 2407
2220.28 2595
2220.72 2527
2221.16 2402
2221.61 2484
2222.05 2477
2222.50 2678
2222.94 2668
2223.39 2746
2223.83 2632
2224.28 2651
2224.72 2578
2225.16 2632
2225.61 2675
2226.05 2659
2226.50 2802
2226.94 2930
2227.39 2826
2227.83 2875
2228.28 2988
2228.72 2960
2229.17 2907
2229.61 3066
2230.06 3068
2230.50 2877
2230.95 2714
2231.40 2852
2231.84 2895
2232.29 2901
2232.73 2887
2233.18 2942
2233.62 2979
2234.07 2803
2234.51 3106
2234.96 3000
2235.41 2958
2235.85 2881
2236.30 2948
2236.74 2999
2237.19 3052
2237.63 2684
2238.08 2640
2238.53 2767
2238.97 2889
2239.42 2833
2239.86 2803
2240.31 2770
2240.76 2780
2241.20 2735
2241.65 2757
2242.10 2664
2242.54 2910
2242.99 2837
2243.44 2543
2243.88 2748
2244.33 2564
2244.78 2430
2245.22 2570
2245.67 2525
2246.12 2280
2246.56 2302
2247.01 2356
2247.46 2417
2247.90 2346
2248.35 2385
2248.80 2309
2249.24 2366
2249.69 2416
2250.14 2421
2250.59 2521
2251.03 2486
2251.48 2528
2251.93 2429
2252.38 2500
2252.82 2272
2253.27 2411
2253.72 2424
2254.17 2433
2254.61 2381
2255.06 2373
2255.51 2549
2255.96 2563
2256.40 2358
2256.85 2253
2257.30 2350
2257.75 2361
2258.20 2438
2258.64 2460
2259.09 2232
2259.54 2290
2259.99 2473
2260.44 2693
2260.88 2375
2261.33 2358
2261.78 2370
2262.23 2448
2262.68 2486
2263.13 2540
2263.58 2537
2264.02 2543
2264.47 2735
2264.92 2862
2265.37 2797
2265.82 2888
2266.27 3030
2266.72 3085
2267.17 2879
2267.61 2943
2268.06 3165
2268.51 3146
2268.96 3131
2269.41 3015
2269.86 2946
2270.31 2797
2270.76 2882
2271.21 2549
2271.66 2469
2272.11 2796
2272.56 2909
2273.00 2853
2273.45 2830
2273.90 2815
2274.35 2866
2274.80 2884
2275.25 2774
2275.70 2724
2276.15 2730
2276.60 2702
2277.05 2848
2277.50 2730
2277.95 2636
2278.40 2625
2278.85 2526
2279.30 2493
2279.75 2624
2280.20 2614
2280.65 2636
2281.10 2655
2281.55 2703
2282.00 2589
2282.45 2680
2282.90 2592
2283.35 2653
2283.81 2775
2284.26 2429
2284.71 2608
2285.16 2626
2285.61 2648
2286.06 2505
2286.51 2498
2286.96 2568
2287.41 2758
2287.86 2779
2288.31 2533
2288.76 2746
2289.22 2777
2289.67 2736
2290.12 3150
2290.57 3194
2291.02 3464
2291.47 3730
2291.92 4130
2292.37 4627
2292.83 4826
2293.28 4883
2293.73 5341
2294.18 4885
2294.63 5083
2295.08 5387
2295.53 5382
2295.99 4897
2296.44 4555
2296.89 4309
2297.34 4261
2297.79 3909
2298.25 3610
2298.70 3453
2299.15 3626
2299.60 3356
2300.05 3222
2300.51 3076
2300.96 2997
2301.41 2836
2301.86 2879
2302.32 2663
2302.77 2801
2303.22 2599
2303.67 2485
2304.13 2482
2304.58 2555
2305.03 2735
2305.48 2483
2305.94 2541
2306.39 2693
2306.84 2772
2307.29 2911
2307.75 2604
2308.20 2767
2308.65 2749
2309.11 2929
2309.56 2950
2310.01 3023
2310.47 2907
2310.92 2828
2311.37 2841
2311.83 2983
2312.28 3097
2312.73 3033
2313.19 3022
2313.64 2789
2314.09 2950
2314.55 2926
2315.00 2952
2315.45 2912
2315.91 2794
2316.36 2739
2316.81 2597
2317.27 2667
2317.72 2909
2318.18 2753
2318.63 2816
2319.08 2732
2319.54 2732
2319.99 2915
2320.45 3063
2320.90 2973
2321.35 2859
2321.81 2728
2322.26 2817
2322.72 2887
2323.17 3108
2323.63 2829
2324.08 2719
2324.54 2876
2324.99 2860
2325.44 2903
2325.90 2939
2326.35 2932
2326.81 2951
2327.26 2837
2327.72 2873
2328.17 3063
2328.63 2879
2329.08 2917
2329.54 3270
2329.99 3436
2330.45 3282
2330.90 3187
2331.36 3241
2331.81 3174
2332.27 3435
2332.72 3271
2333.18 3301
2333.64 3256
2334.09 3061
2334.55 3242
2335.00 2816
2335.46 3136
2335.91 3002
2336.37 2975
2336.82 2852
2337.28 2811
2337.74 2820
2338.19 2946
2338.65 2569
2339.10 2540
2339.56 2591
2340.02 2811
2340.47 2971
2340.93 2918
2341.38 2751
2341.84 2951
2342.30 2739
2342.75 2756
2343.21 2834
2343.67 3047
2344.12 3098
2344.58 2896
2345.04 2734
2345.49 2975
2345.95 2891
2346.41 2871
2346.86 2847
2347.32 2963
2347.78 2740
2348.23 2999
2348.69 3031
2349.15 2684
2349.60 2816
2350.06 2858
2350.52 2879
2350.97 2722
2351.43 2778
2351.89 2802
2352.35 2742
2352.80 2454
2353.26 2719
2353.72 2588
2354.18 2553
2354.63 2676
2355.09 2762
2355.55 2640
2356.01 2662
2356.46 2534
2356.92 2700
2357.38 2718
2357.84 2649
2358.29 2778
2358.75 2927
2359.21 2529
2359.67 2632
2360.13 2592
2360.58 2990
2361.04 2822
2361.50 2706
2361.96 2869
2362.42 2849
2362.88 2811
2363.33 2709
2363.79 2837
2364.25 2780
2364.71 2708
2365.17 2574
2365.63 2771
2366.08 2878
2366.54 2752
2367.00 2872
2367.46 2891
2367.92 2699
2368.38 2871
2368.84 2834
2369.30 2803
2369.75 2848
2370.21 2657
2370.67 2772
2371.13 2673
2371.59 2867
2372.05 2642
2372.51 2681
2372.97 2978
2373.43 2894
2373.89 2965
2374.35 2860
2374.81 2683
2375.27 2784
2375.72 2754
2376.18 2782
2376.64 3008
2377.10 2946
2377.56 3139
2378.02 3036
2378.48 3210
2378.94 3114
2379.40 3041
2379.86 3078
2380.32 3171
2380.78 3147
2381.24 2958
2381.70 3115
2382.16 3032
2382.62 2805
2383.08 2698
2383.54 2872
2384.00 2899
2384.46 2827
2384.92 2781
2385.39 2815
2385.85 2702
2386.31 2750
2386.77 2594
2387.23 2697
2387.69 2489
2388.15 2677
2388.61 2572
2389.07 2520
2389.53 2684
2389.99 2594
2390.45 2615
2390.91 2454
2391.38 2664
2391.84 2823
2392.30 2799
2392.76 2676
2393.22 2642
2393.68 2918
2394.14 2706
2394.60 2497
2395.06 2564
2395.53 2639
2395.99 2510
2396.45 2497
2396.91 2537
2397.37 2459
2397.83 2712
2398.30 2736
2398.76 2679
2399.22 2690
2399.68 2582
2400.14 2500
2400.61 2426
2401.07 2707
2401.53 2773
2401.99 2497
2402.45 2406
2402.92 2423
2403.38 2592
2403.84 2545
2404.30 2579
2404.76 2612
2405.23 2627
2405.69 2624
2406.15 2603
2406.61 2614
2407.08 2507
2407.54 2649
2408.00 2615
2408.46 2540
2408.93 2632
2409.39 2567
2409.85 2663
2410.32 2882
2410.78 2750
2411.24 2578
2411.70 2583
2412.17 2756
2412.63 2717
2413.09 2565
2413.56 2340
2414.02 2505
2414.48 2801
2414.95 2794
2415.41 2579
2415.87 2611
2416.34 2540
2416.80 2735
2417.26 2833
2417.73 2721
2418.19 2820
2418.65 2995
2419.12 2965
2419.58 2965
2420.05 3117
2420.51 3346
2420.97 3401
2421.44 3579
2421.90 3582
2422.37 3728
2422.83 3974
2423.29 3628
2423.76 3389
2424.22 3439
2424.69 3327
2425.15 3289
2425.62 3030
2426.08 2946
2426.54 2825
2427.01 2866
2427.47 2850
2427.94 2651
2428.40 2911
2428.87 3007
2429.33 2568
2429.80 2619
2430.26 2775
2430.73 2745
2431.19 2767
2431.66 2856
2432.12 2742
2432.59 2731
2433.05 2675
2433.52 2789
2433.98 2933
2434.45 2925
2434.91 2714
2435.38 2546
2435.84 2583
2436.31 2704
2436.77 2888
2437.24 2911
2437.70 2914
2438.17 2778
2438.63 2790
2439.10 2938
2439.57 2995
2440.03 2932
2440.50 2700
2440.96 2735
2441.43 3045
2441.89 3124
2442.36 3204
2442.83 3077
2443.29 3289
2443.76 3508
2444.22 3327
2444.69 3447
2445.16 3125
2445.62 2893
2446.09 2785
2446.56 2516
2447.02 2714
2447.49 2564
2447.96 2619
2448.42 2613
2448.89 2841
2449.35 2681
2449.82 2563
2450.29 2470
2450.75 2572
2451.22 2620
2451.69 2512
2452.16 2534
2452.62 2282
2453.09 2548
2453.56 2555
2454.02 2426
2454.49 2642
2454.96 2531
2455.42 2501
2455.89 2752
2456.36 2824
2456.83 2615
2457.29 2565
2457.76 2813
2458.23 2558
2458.70 2423
2459.16 2556
2459.63 2680
2460.10 2739
2460.57 2761
2461.03 2704
2461.50 2638
2461.97 2620
2462.44 2633
2462.91 2772
2463.37 2632
2463.84 2535
2464.31 2455
2464.78 2624
2465.25 2433
2465.71 2532
2466.18 2426
2466.65 2559
2467.12 2560
2467.59 2625
2468.06 2518
2468.52 2491
2468.99 2587
2469.46 2769
2469.93 2850
2470.40 2667
2470.87 2660
2471.34 2707
2471.80 2765
2472.27 2744
2472.74 2678
2473.21 2677
2473.68 2595
2474.15 2456
2474.62 2334
2475.09 2375
2475.56 2442
2476.02 2327
2476.49 2376
2476.96 2440
2477.43 2248
2477.90 2579
2478.37 2574
2478.84 2429
2479.31 2432
2479.78 2541
2480.25 2607
2480.72 2536
2481.19 2729
2481.66 2776
2482.13 2799
2482.60 2845
2483.07 2790
2483.54 2613
2484.01 2466
2484.48 2609
2484.95 2680
2485.42 2595
2485.89 2600
2486.36 2759
2486.83 2555
2487.30 2440
2487.77 2592
2488.24 2735
2488.71 2660
2489.18 2697
2489.65 2659
2490.12 2585
2490.59 2755
2491.06 2511
2491.53 2464
2492.00 2633
2492.47 2757
2492.94 2662
2493.41 2660
2493.88 2568
2494.36 2744
2494.83 2676
2495.30 2703
2495.77 2810
2496.24 2778
2496.71 2795
2497.18 2614
2497.65 2725
2498.12 2720
2498.60 2775
2499.07 2601
2499.54 2589
2500.01 2661
2500.48 2721
2500.95 2510
2501.42 2531
2501.90 2632
2502.37 2590
2502.84 2399
2503.31 2502
2503.78 2349
2504.25 2438
2504.73 2265
2505.20 2366
2505.67 2353
2506.14 2404
2506.61 2376
2507.09 2458
2507.56 2506
2508.03 2791
2508.50 2598
2508.97 2441
2509.45 2968
2509.92 3179
2510.39 2820
2510.86 3027
2511.34 3103
2511.81 3142
2512.28 3128
2512.75 3075
2513.23 2898
2513.70 2763
2514.17 3093
2514.65 2997
2515.12 2906
2515.59 2927
2516.06 2891
2516.54 2847
2517.01 2872
2517.48 2873
2517.96 2834
2518.43 2805
2518.90 2701
2519.38 2549
2519.85 2553
2520.32 2598
2520.80 2728
2521.27 2639
2521.74 2425
2522.22 2403
2522.69 2639
2523.16 2500
2523.64 2482
2524.11 2550
2524.58 2446
2525.06 2597
2525.53 2423
2526.01 2504
2526.48 2439
2526.95 2600
2527.43 2688
2527.90 2620
2528.38 2598
2528.85 2766
2529.32 2533
2529.80 2344
2530.27 2529
2530.75 2384
2531.22 2467
2531.70 2533
2532.17 2621
2532.64 2619
2533.12 2717
2533.59 2652
2534.07 2441
2534.54 2630
2535.02 2659
2535.49 2692
2535.97 2768
2536.44 2477
2536.92 2474
2537.39 2518
2537.87 2582
2538.34 2358
2538.82 2572
2539.29 2744
2539.77 2602
2540.24 2605
2540.72 2698
2541.19 2892
2541.67 2562
2542.14 2523
2542.62 2500
2543.09 2616
2543.57 2321
2544.04 2572
2544.52 2557
2545.00 2575
2545.47 2620
2545.95 2528
2546.42 2752
2546.90 2876
2547.37 2827
2547.85 2681
2548.33 2777
2548.80 3245
2549.28 3401
2549.75 3246
2550.23 3261
2550.71 3626
2551.18 3734
2551.66 3460
2552.14 3600
2552.61 3698
2553.09 3499
2553.57 3439
2554.04 3627
2554.52 3241
2554.99 3309
2555.47 3361
2555.95 3357
2556.42 3348
2556.90 3526
2557.38 3408
2557.86 3525
2558.33 3344
2558.81 3286
2559.29 3213
2559.76 3151
2560.24 3192
2560.72 3003
2561.19 2880
2561.67 3018
2562.15 3062
2562.63 2760
2563.10 2791
2563.58 2578
2564.06 2498
2564.54 2462
2565.01 2496
2565.49 2609
2565.97 2607
2566.45 2587
2566.92 2637
2567.40 2528
2567.88 2515
2568.36 2411
2568.83 2381
2569.31 2431
2569.79 2524
2570.27 2441
2570.75 2414
2571.22 2514
2571.70 2392
2572.18 2560
2572.66 2437
2573.14 2358
2573.62 2284
2574.09 2487
2574.57 2506
2575.05 2571
2575.53 2531
2576.01 2637
2576.49 2567
2576.97 2448
2577.44 2568
2577.92 2485
2578.40 2565
2578.88 2512
2579.36 2556
2579.84 2453
2580.32 2383
2580.80 2488
2581.27 2533
2581.75 2587
2582.23 2460
2582.71 2389
2583.19 2454
2583.67 2373
2584.15 2411
2584.63 2632
2585.11 2701
2585.59 2677
2586.07 2673
2586.55 2445
2587.03 2717
2587.51 2507
2587.99 2461
2588.47 2467
2588.94 2336
2589.42 2455
2589.90 2534
2590.38 2697
2590.86 2473
2591.34 2427
2591.82 2535
2592.30 2610
2592.78 2742
2593.26 2790
2593.74 2559
2594.22 2441
2594.71 2525
2595.19 2791
2595.67 2631
2596.15 2637
2596.63 2707
2597.11 2485
2597.59 2438
2598.07 2657
2598.55 2636
2599.03 2571
2599.51 2753
2599.99 2609
2600.47 2655
2600.95 2604
2601.43 2612
2601.91 2622
2602.40 2772
2602.88 2549
2603.36 2738
2603.84 2490
2604.32 2599
2604.80 2567
2605.28 2495
2605.76 2646
2606.24 2496
2606.73 2442
2607.21 2537
2607.69 2540
2608.17 2542
2608.65 2600
2609.13 2696
2609.62 2411
2610.10 2521
2610.58 2557
2611.06 2747
2611.54 2661
2612.02 2683
2612.51 2709
2612.99 2736
2613.47 2577
2613.95 2673
2614.43 2586
2614.92 2578
2615.40 2736
2615.88 2643
2616.36 2673
2616.85 2467
2617.33 2594
2617.81 2744
2618.29 2458
2618.78 2349
2619.26 2502
2619.74 2595
2620.22 2708
2620.71 2857
2621.19 2830
2621.67 2676
2622.15 2569
2622.64 2735
2623.12 2641
2623.60 2728
2624.09 2840
2624.57 2829
2625.05 2686
2625.53 2629
2626.02 2565
2626.50 2507
2626.98 2532
2627.47 2573
2627.95 2516
2628.43 2452
2628.92 2461
2629.40 2467
2629.88 2505
2630.37 2436
2630.85 2407
2631.34 2501
2631.82 2331
2632.30 2354
2632.79 2554
2633.27 2667
2633.75 2595
2634.24 2523
2634.72 2468
2635.21 2630
2635.69 2832
2636.17 2739
2636.66 2676
2637.14 2598
2637.63 2601
2638.11 2563
2638.60 2559
2639.08 2728
2639.56 2612
2640.05 2635
2640.53 2590
2641.02 2627
2641.50 2730
2641.99 2808
2642.47 2943
2642.96 2774
2643.44 2790
2643.93 2973
2644.41 3064
2644.90 3034
2645.38 2851
2645.87 2841
2646.35 2921
2646.84 2931
2647.32 2710
2647.81 2847
2648.29 2667
2648.78 2576
2649.26 2527
2649.75 2518
2650.23 2579
2650.72 2658
2651.20 2765
2651.69 2630
2652.17 2706
2652.66 2705
2653.15 2808
2653.63 2732
2654.12 2679
2654.60 2796
2655.09 2684
2655.57 2602
2656.06 2518
2656.55 2637
2657.03 2817
2657.52 2613
2658.00 2550
2658.49 2431
2658.98 2314
2659.46 2523
2659.95 2551
2660.44 2503
2660.92 2618
2661.41 2716
2661.90 2589
2662.38 2673
2662.87 2642
2663.35 2743
2663.84 2518
2664.33 2528
2664.81 2729
2665.30 2680
2665.79 2814
2666.28 2772
2666.76 2638
2667.25 2590
2667.74 2615
2668.22 2613
2668.71 2767
2669.20 2792
2669.68 2561
2670.17 2637
2670.66 2580
2671.15 2622
2671.63 2758
2672.12 2609
2672.61 2491
2673.10 2620
2673.58 2688
2674.07 2704
2674.56 2701
2675.05 2907
2675.53 2663
2676.02 2680
2676.51 2714
2677.00 3057
2677.49 3259
2677.97 2880
2678.46 3060
2678.95 3010
2679.44 3043
2679.93 3212
2680.41 3181
2680.90 2992
2681.39 2856
2681.88 3029
2682.37 3151
2682.85 2950
2683.34 3020
2683.83 3074
2684.32 2891
2684.81 2959
2685.30 2906
2685.79 2784
2686.27 3051
2686.76 2870
2687.25 2905
2687.74 2880
2688.23 2946
2688.72 3043
2689.21 2956
2689.70 2944
2690.19 2793
2690.67 2880
2691.16 2815
2691.65 2492
2692.14 2729
2692.63 2749
2693.12 2687
2693.61 2708
2694.10 2708
2694.59 2471
2695.08 2507
2695.57 2551
2696.06 2442
2696.55 2454
2697.04 2524
2697.53 2545
2698.02 2823
2698.51 2761
2699.00 2756
2699.49 2737
2699.98 2730
2700.47 2608
2700.96 2594
2701.45 2521
2701.94 2617
2702.43 2530
2702.92 2399
2703.41 2546
2703.90 2957
2704.39 3095
2704.88 2900
2705.37 2705
2705.86 2889
2706.35 2727
2706.84 2807
2707.33 2820
2707.82 2748
2708.31 2621
2708.80 2758
2709.29 2800
2709.78 2841
2710.27 2641
2710.77 2542
2711.26 2506
2711.75 2599
2712.24 2457
2712.73 2586
2713.22 2700
2713.71 2516
2714.20 2526
2714.69 2631
2715.19 2550
2715.68 2540
2716.17 2403
2716.66 2496
2717.15 2514
2717.64 2625
2718.13 2525
2718.63 2491
2719.12 2528
2719.61 2546
2720.10 2390
2720.59 2628
2721.08 2489
2721.58 2442
2722.07 2577
2722.56 2655
2723.05 2701
2723.54 2681
2724.04 2854
2724.53 2791
2725.02 2689
2725.51 2710
2726.01 2817
2726.50 2815
2726.99 2888
2727.48 2785
2727.98 2587
2728.47 2493
2728.96 2599
2729.45 2511
2729.95 2501
2730.44 2522
2730.93 2355
2731.42 2420
2731.92 2549
2732.41 2563
2732.90 2672
2733.40 2606
2733.89 2562
2734.38 2494
2734.87 2536
2735.37 2701
2735.86 2672
2736.35 2709
2736.85 2509
2737.34 2571
2737.83 2669
2738.33 2500
2738.82 2665
2739.31 2720
2739.81 2859
2740.30 2734
2740.79 2773
2741.29 2842
2741.78 2755
2742.28 2644
2742.77 2593
2743.26 2537
2743.76 2597
2744.25 2498
2744.75 2415
2745.24 2417
2745.73 2466
2746.23 2310
2746.72 2352
2747.22 2401
2747.71 2637
2748.20 2645
2748.70 2505
2749.19 2646
2749.69 2336
2750.18 2276
2750.68 2306
2751.17 2503
2751.67 2537
2752.16 2387
2752.66 2577
2753.15 2626
2753.64 2410
2754.14 2464
2754.63 2549
2755.13 2456
2755.62 2462
2756.12 2572
2756.61 2497
2757.11 2507
2757.60 2474
2758.10 2545
2758.59 2603
2759.09 2529
2759.59 2748
2760.08 2709
2760.58 2794
2761.07 2735
2761.57 2625
2762.06 2742
2762.56 2459
2763.05 2673
2763.55 2617
2764.05 2559
2764.54 2566
2765.04 2577
2765.53 2465
2766.03 2620
2766.52 2636
2767.02 2440
2767.52 2394
2768.01 2707
2768.51 2527
2769.00 2552
2769.50 2490
2770.00 2451
2770.49 2506
2770.99 2600
2771.49 2564
2771.98 2481
2772.48 2563
2772.98 2680
2773.47 2673
2773.97 2370
2774.47 2325
2774.96 2605
2775.46 2584
2775.96 2686
2776.45 2673
2776.95 2712
2777.45 2517
2777.94 2682
2778.44 2685
2778.94 2856
2779.43 2805
2779.93 2849
2780.43 2644
2780.93 2951
2781.42 2867
2781.92 2920
2782.42 2663
2782.92 2591
2783.41 2583
2783.91 2703
2784.41 2819
2784.91 2784
2785.40 2787
2785.90 2647
2786.40 2448
2786.90 2522
2787.39 2548
2787.89 2552
2788.39 2528
2788.89 2578
2789.39 2741
2789.88 2566
2790.38 2582
2790.88 2649
2791.38 2520
2791.88 2582
2792.37 2387
2792.87 2520
2793.37 2604
2793.87 2523
2794.37 2575
2794.87 2463
2795.37 2471
2795.86 2388
2796.36 2570
2796.86 2631
2797.36 2748
2797.86 2771
2798.36 2879
2798.86 3017
2799.35 2962
2799.85 2985
2800.35 3078
2800.85 3142
2801.35 3217
2801.85 3214
2802.35 3172
2802.85 3034
2803.35 2968
2803.85 2953
2804.35 3036
2804.85 2906
2805.34 2864
2805.84 2897
2806.34 2933
2806.84 3037
2807.34 3133
2807.84 3297
2808.34 3280
2808.84 3712
2809.34 3979
2809.84 4057
2810.34 3969
2810.84 3953
2811.34 4096
2811.84 4181
2812.34 4290
2812.84 4589
2813.34 4094
2813.84 3936
2814.34 3573
2814.84 3297
2815.34 3299
2815.84 3039
2816.34 3024
2816.84 2954
2817.34 2915
2817.84 2842
2818.35 2665
2818.85 2810
2819.35 2696
2819.85 2638
2820.35 2562
2820.85 2599
2821.35 2864
2821.85 2780
2822.35 2952
2822.85 2962
2823.35 2931
2823.85 2974
2824.36 3077
2824.86 3040
2825.36 2855
2825.86 3020
2826.36 2851
2826.86 2894
2827.36 2850
2827.86 2784
2828.37 2571
2828.87 2431
2829.37 2478
2829.87 2573
2830.37 2646
2830.87 2693
2831.38 2667
2831.88 2608
2832.38 2497
2832.88 2679
2833.38 2493
2833.88 2485
2834.39 2447
2834.89 2562
2835.39 2522
2835.89 2548
2836.40 2622
2836.90 2498
2837.40 2568
2837.90 2482
2838.40 2479
2838.91 2641
2839.41 2625
2839.91 2615
2840.41 2654
2840.92 2745
2841.42 2665
2841.92 2727
2842.42 2699
2842.93 2807
2843.43 2836
2843.93 2782
2844.44 2683
2844.94 2671
2845.44 2527
2845.94 2845
2846.45 2750
2846.95 2711
2847.45 2684
2847.96 2691
2848.46 2806
2848.96 2748
2849.47 2786
2849.97 2953
2850.47 3026
2850.98 2959
2851.48 2803
2851.98 3000
2852.49 2991
2852.99 2941
2853.50 2778
2854.00 2838
2854.50 2711
2855.01 2738
2855.51 2657
2856.01 2710
2856.52 2631
2857.02 2500
2857.53 2422
2858.03 2561
2858.53 2517
2859.04 2433
2859.54 2288
2860.05 2481
2860.55 2490
2861.06 2559
2861.56 2675
2862.06 2626
2862.57 2676
2863.07 2470
2863.58 2687
2864.08 2548
2864.59 2513
2865.09 2503
2865.60 2434
2866.10 2523
2866.61 2354
2867.11 2312
2867.62 2302
2868.12 2372
2868.63 2283
2869.13 2545
2869.64 2696
2870.14 2591
2870.65 2336
2871.15 2558
2871.66 2547
2872.16 2599
2872.67 2611
2873.17 2626
2873.68 2453
2874.18 2464
2874.69 2652
2875.20 2751
2875.70 2551
2876.21 2741
2876.71 2812
2877.22 2634
2877.72 2701
2878.23 2773
2878.74 2675
2879.24 2704
2879.75 2551
2880.25 2520
2880.76 2444
2881.27 2642
2881.77 2962
2882.28 2642
2882.79 2643
2883.29 2703
2883.80 2650
2884.30 2734
2884.81 2829
2885.32 2871
2885.82 2959
2886.33 2799
2886.84 2880
2887.34 2942
2887.85 2786
2888.36 3061
2888.86 2874
2889.37 2814
2889.88 2979
2890.38 2880
2890.89 2976
2891.40 3104
2891.91 3113
2892.41 2914
2892.92 2858
2893.43 2756
2893.93 2878
2894.44 2900
2894.95 2846
2895.46 2805
2895.96 2761
2896.47 2802
2896.98 2826
2897.49 2753
2897.99 3002
2898.50 2977
2899.01 2880
2899.52 2958
2900.03 3019
2900.53 3148
2901.04 2757
2901.55 2853
2902.06 2931
2902.56 2958
2903.07 2633
2903.58 2604
2904.09 2948
2904.60 3169
2905.11 3120
2905.61 2961
2906.12 3062
2906.63 2857
2907.14 2849
2907.65 2889
2908.16 2713
2908.66 2796
2909.17 2952
2909.68 2720
2910.19 2699
2910.70 2954
2911.21 2824
2911.72 2728
2912.23 2862
2912.73 2705
2913.24 2727
2913.75 2721
2914.26 2676
2914.77 2587
2915.28 2746
2915.79 2561
2916.30 2773
2916.81 2734
2917.32 2948
2917.83 2944
2918.33 2675
2918.84 2524
2919.35 2612
2919.86 2671
2920.37 2682
2920.88 2680
2921.39 2663
2921.90 2677
2922.41 2522
2922.92 2564
2923.43 2718
2923.94 2716
2924.45 2719
2924.96 3021
2925.47 3062
2925.98 3134
2926.49 3048
2927.00 3224
2927.51 3192
2928.02 3438
2928.53 3156
2929.04 3136
2929.55 3195
2930.06 3242
2930.57 3366
2931.08 3197
2931.59 2870
2932.11 3004
2932.62 2941
2933.13 2824
2933.64 2753
2934.15 2868
2934.66 2767
2935.17 2439
2935.68 2633
2936.19 2779
2936.70 2755
2937.21 2668
2937.72 2537
2938.24 2643
2938.75 2855
2939.26 2835
2939.77 2741
2940.28 2760
2940.79 2831
2941.30 2755
2941.81 2752
2942.33 2852
2942.84 2824
2943.35 2931
2943.86 2898
2944.37 2598
2944.88 2533
2945.40 2695
2945.91 2645
2946.42 2706
2946.93 3057
2947.44 3064
2947.96 3263
2948.47 3109
2948.98 3231
2949.49 3594
2950.00 3670
2950.52 3742
2951.03 3349
2951.54 3576
2952.05 3748
2952.57 3353
2953.08 3290
2953.59 2792
2954.10 3057
2954.62 2757
2955.13 2589
2955.64 2524
2956.15 2447
2956.67 2479
2957.18 2496
2957.69 2512
2958.20 2567
2958.72 2575
2959.23 2498
2959.74 2473
2960.26 2638
2960.77 2713
2961.28 2610
2961.80 2708
2962.31 2775
2962.82 2611
2963.34 2609
2963.85 2705
2964.36 2905
2964.88 2843
2965.39 2971
2965.90 2863
2966.42 2969
2966.93 2865
2967.44 2934
2967.96 2969
2968.47 3063
2968.98 2792
2969.50 2687
2970.01 2659
2970.53 2671
2971.04 2888
2971.55 2666
2972.07 2587
2972.58 2765
2973.10 2695
2973.61 2663
2974.12 2606
2974.64 2761
2975.15 2698
2975.67 2542
2976.18 2701
2976.70 2695
2977.21 2906
2977.73 2795
2978.24 2713
2978.75 2714
2979.27 2916
2979.78 2790
2980.30 2558
2980.81 2573
2981.33 2666
2981.84 2706
2982.36 2763
2982.87 2665
2983.39 2667
2983.90 2707
2984.42 2476
2984.93 2658
2985.45 2830
2985.96 2852
2986.48 2761
2987.00 2715
2987.51 2690
2988.03 2827
2988.54 2884
2989.06 3145
2989.57 2939
2990.09 3086
2990.60 3134
2991.12 3019
2991.64 3068
2992.15 3079
2992.67 3151
2993.18 3177
2993.70 3193
2994.21 3386
2994.73 3357
2995.25 3400
2995.76 3415
2996.28 3436
2996.80 3474
2997.31 3508
2997.83 3657
2998.34 3844
2998.86 3777
2999.38 3736
2999.89 3907
3000.41 3728
3000.93 3900
3001.44 4048
3001.96 3865
3002.48 3941
3002.99 3759
3003.51 3854
3004.03 3637
3004.54 3713
3005.06 3928
3005.58 4072
3006.09 4044
3006.61 4359
3007.13 4604
3007.65 5152
3008.16 5429
3008.68 5667
3009.20 5281
3009.71 5390
3010.23 4897
3010.75 4602
3011.27 4312
3011.78 4142
3012.30 3753
3012.82 3429
3013.34 3292
3013.85 3194
3014.37 2988
3014.89 2853
3015.41 2917
3015.93 2915
3016.44 3099
3016.96 2979
3017.48 3094
3018.00 3204
3018.52 3122
3019.03 3137
3019.55 3168
3020.07 3032
3020.59 3243
3021.11 2956
3021.63 2921
3022.14 3075
3022.66 3406
3023.18 3211
3023.70 3210
3024.22 3171
3024.74 3137
3025.25 3088
3025.77 3045
3026.29 3056
3026.81 3146
3027.33 3178
3027.85 3082
3028.37 2927
3028.89 2958
3029.41 2783
3029.92 2793
3030.44 2928
3030.96 2747
3031.48 2762
3032.00 2887
3032.52 2832
3033.04 3014
3033.56 2898
3034.08 2856
3034.60 3092
3035.12 2944
3035.64 2854
3036.16 3050
3036.68 3077
3037.20 3187
3037.72 2996
3038.24 3115
3038.76 3026
3039.28 2927
3039.80 2934
3040.32 2991
3040.84 2921
3041.36 2787
3041.88 2972
3042.40 2750
3042.92 2828
3043.44 2836
3043.96 2800
3044.48 2753
3045.00 2838
3045.52 2937
3046.04 2737
3046.56 2800
3047.08 2734
3047.60 2762
3048.12 2648
3048.64 2692
3049.16 2772
3049.68 2745
3050.20 2778
3050.72 2697
3051.24 2654
3051.77 2564
3052.29 2466
3052.81 2672
3053.33 2748
3053.85 2668
3054.37 2636
3054.89 2606
3055.41 2484
3055.93 2915
3056.46 2804
3056.98 2841
3057.50 2779
3058.02 2847
3058.54 2820
3059.06 2677
3059.58 2532
3060.11 2696
3060.63 2653
3061.15 2556
3061.67 2832
3062.19 2562
3062.71 2487
3063.24 2581
3063.76 2768
3064.28 2748
3064.80 2680
3065.32 2661
3065.85 2775
3066.37 2819
3066.89 2714
3067.41 2992
3067.94 2973
3068.46 2938
3068.98 2955
3069.50 2909
3070.03 2935
3070.55 3124
3071.07 2897
3071.59 2878
3072.12 2920
3072.64 2772
3073.16 2944
3073.68 2913
3074.21 3135
3074.73 2905
3075.25 2798
3075.78 2948
3076.30 2898
3076.82 3022
3077.34 3015
3077.87 2792
3078.39 2984
3078.91 3174
3079.44 3333
3079.96 3365
3080.48 3329
3081.01 3372
3081.53 3599
3082.05 3804
3082.58 3646
3083.10 3655
3083.63 3901
3084.15 3765
3084.67 3625
3085.20 3465
3085.72 3518
3086.24 3683
3086.77 3693
3087.29 3220
3087.82 3122
3088.34 3154
3088.86 3278
3089.39 3429
3089.91 3392
3090.44 3415
3090.96 3479
3091.49 3402
3092.01 3345
3092.53 3314
3093.06 3497
3093.58 3307
3094.11 3317
3094.63 3184
3095.16 3081
3095.68 3197
3096.21 3260
3096.73 3212
3097.26 3276
3097.78 3274
3098.31 3248
3098.83 3341
3099.36 3533
3099.88 3406
3100.41 3531
3100.93 3681
3101.46 3671
3101.98 4037
3102.51 4119
3103.03 4500
3103.56 5126
3104.08 5522
3104.61 6334
3105.13 7132
3105.66 8253
3106.18 9041
3106.71 9955
3107.24 10483
3107.76 10132
3108.29 9494
3108.81 8736
3109.34 8119
3109.86 7008
3110.39 6135
3110.92 5280
3111.44 4664
3111.97 4438
3112.49 4263
3113.02 3907
3113.55 3933
3114.07 4002
3114.60 3992
3115.12 3853
3115.65 3982
3116.18 3968
3116.70 3763
3117.23 3538
3117.76 3327
3118.28 3246
3118.81 3136
3119.34 3491
3119.86 3139
3120.39 3083
3120.92 2937
3121.44 2994
3121.97 2920
3122.50 3168
3123.02 3320
3123.55 2914
3124.08 2856
3124.61 3212
3125.13 3472
3125.66 3319
3126.19 3295
3126.72 3104
3127.24 2933
3127.77 3142
3128.30 3039
3128.82 3059
3129.35 3006
3129.88 3278
3130.41 3286
3130.93 3094
3131.46 3296
3131.99 3211
3132.52 3006
3133.05 3022
3133.57 2772
3134.10 2799
3134.63 2898
3135.16 2827
3135.69 2655
3136.21 2757
3136.74 2899
3137.27 2754
3137.80 2806
3138.33 2728
3138.85 2907
3139.38 2908
3139.91 2787
3140.44 3077
3140.97 3072
3141.50 2897
3142.03 2869
3142.55 2982
3143.08 3111
3143.61 2883
3144.14 2688
3144.67 2755
3145.20 2721
3145.73 2613
3146.26 2788
3146.79 2803
3147.31 2850
3147.84 3029
3148.37 3150
3148.90 3260
3149.43 3424
3149.96 3159
3150.49 3272
3151.02 3397
3151.55 3551
3152.08 3586
3152.61 3569
3153.14 3422
3153.67 3296
3154.20 3190
3154.73 3264
3155.25 3338
3155.78 3372
3156.31 3160
3156.84 3197
3157.37 3113
3157.90 2858
3158.43 3168
3158.96 3110
3159.49 2880
3160.02 2899
3160.55 3108
3161.08 3243
3161.61 3232
3162.14 3332
3162.68 3350
3163.21 3288
3163.74 3285
3164.27 3182
3164.80 3000
3165.33 3122
3165.86 3017
3166.39 2994
3166.92 2881
3167.45 3015
3167.98 2768
3168.51 2703
3169.04 2532
3169.57 2606
3170.10 2805
3170.64 2952
3171.17 2777
3171.70 2700
3172.23 2671
3172.76 2620
3173.29 2732
3173.82 2665
3174.35 2813
3174.88 2868
3175.42 2770
3175.95 2870
3176.48 2813
3177.01 2977
3177.54 2876
3178.07 2902
3178.61 2947
3179.14 3145
3179.67 2922
3180.20 3023
3180.73 3151
3181.26 3086
3181.80 3180
3182.33 2983
3182.86 2822
3183.39 2692
3183.92 3050
3184.46 3008
3184.99 2654
3185.52 2706
3186.05 2816
3186.59 2652
3187.12 2649
3187.65 2945
3188.18 2606
3188.72 2567
3189.25 2617
3189.78 2578
3190.31 2534
3190.85 2867
3191.38 2773
3191.91 2656
3192.44 2736
3192.98 2852
3193.51 2751
3194.04 2683
3194.58 2928
3195.11 2882
3195.64 2648
3196.17 2534
3196.71 2766
3197.24 2820
3197.77 2788
3198.31 2861
3198.84 2770
3199.37 2831
3199.91 2785
3200.44 2958
3200.98 2838
3201.51 2759
3202.04 2787
3202.58 2688
3203.11 2786
3203.64 2938
3204.18 2957
3204.71 3154
3205.24 3156
3205.78 2995
3206.31 2901
3206.85 2941
3207.38 3051
3207.91 2793
3208.45 2823
3208.98 2935
3209.52 2889
3210.05 2928
3210.59 2805
3211.12 3021
3211.65 2964
3212.19 3016
3212.72 3213
3213.26 3189
3213.79 3380
3214.33 3518
3214.86 3322
3215.40 3480
3215.93 3677
3216.47 3628
3217.00 3656
3217.54 3462
3218.07 3274
3218.61 3344
3219.14 3437
3219.68 3309
3220.21 3120
3220.75 3020
3221.28 3163
3221.82 3193
3222.35 3303
3222.89 3412
3223.42 3118
3223.96 3112
3224.49 3166
3225.03 3184
3225.57 3266
3226.10 3212
3226.64 3403
3227.17 3408
3227.71 3653
3228.24 3551
3228.78 3320
3229.32 3370
3229.85 3387
3230.39 3140
3230.92 3239
3231.46 3166
3232.00 3501
3232.53 3434
3233.07 3189
3233.60 3094
3234.14 2999
3234.68 2956
3235.21 3209
3235.75 3077
3236.29 3148
3236.82 3037
3237.36 3059
3237.90 3097
3238.43 3262
3238.97 3355
3239.51 3417
3240.04 3418
3240.58 3473
3241.12 3469
3241.65 3316
3242.19 3657
3242.73 3532
3243.26 3642
3243.80 3585
3244.34 3432
3244.88 3338
3245.41 3315
3245.95 3403
3246.49 3254
3247.02 3124
3247.56 3206
3248.10 3202
3248.64 3092
3249.17 3206
3249.71 3182
3250.25 3106
3250.79 3203
3251.33 3273
3251.86 3218
3252.40 3334
3252.94 3369
3253.48 3480
3254.01 3385
3254.55 3501
3255.09 3331
3255.63 3376
3256.17 3512
3256.70 3408
3257.24 3428
3257.78 3465
3258.32 3528
3258.86 3680
3259.40 3616
3259.93 3555
3260.47 3841
3261.01 4028
3261.55 3858
3262.09 4239
3262.63 4142
3263.17 4526
3263.70 4623
3264.24 4699
3264.78 4927
3265.32 5370
3265.86 5599
3266.40 5562
3266.94 6053
3267.48 6976
3268.02 7285
3268.56 7710
3269.09 8699
3269.63 8913
3270.17 9433
3270.71 9960
3271.25 10252
3271.79 10431
3272.33 9685
3272.87 8818
3273.41 7928
3273.95 7293
3274.49 6221
3275.03 5554
3275.57 5065
3276.11 4580
3276.65 4294
3277.19 3953
3277.73 4148
3278.27 4061
3278.81 4311
3279.35 4366
3279.89 4144
3280.43 4157
3280.97 4008
3281.51 4088
3282.05 4231
3282.59 4187
3283.13 4150
3283.67 4020
3284.21 4329
3284.75 3838
3285.29 3717
3285.83 3718
3286.37 4012
3286.91 4049
3287.45 4065
3287.99 4058
3288.53 4027
3289.08 4025
3289.62 4626
3290.16 4531
3290.70 4499
3291.24 4725
3291.78 4524
3292.32 4497
3292.86 4551
3293.40 4482
3293.95 4448
3294.49 4376
3295.03 4608
3295.57 4780
3296.11 4636
3296.65 4893
3297.19 5328
3297.73 5519
3298.28 5788
3298.82 5893
3299.36 6355
3299.90 6567
3300.44 6347
3300.99 5750
3301.53 5643
3302.07 5424
3302.61 5149
3303.15 5030
3303.69 4723
3304.24 4446
3304.78 4269
3305.32 4243
3305.86 4291
3306.41 4269
3306.95 3996
3307.49 4152
3308.03 3902
3308.58 3856
3309.12 3975
3309.66 3944
3310.20 3844
3310.75 3805
3311.29 3592
3311.83 3700
3312.37 3845
3312.92 3558
3313.46 3668
3314.00 3672
3314.54 3882
3315.09 3865
3315.63 3840
3316.17 3830
3316.72 3780
3317.26 3770
3317.80 3864
3318.35 3751
3318.89 4191
3319.43 4358
3319.98 4575
3320.52 4566
3321.06 4558
3321.61 4774
3322.15 4844
3322.69 5079
3323.24 5003
3323.78 5040
3324.33 5166
3324.87 5516
3325.41 5517
3325.96 5256
3326.50 5300
3327.04 5349
3327.59 5286
3328.13 5217
3328.68 5201
3329.22 4795
3329.76 4708
3330.31 4828
3330.85 4660
3331.40 4236
3331.94 4438
3332.49 4486
3333.03 4580
3333.58 4959
3334.12 5795
3334.66 6266
3335.21 7736
3335.75 9778
3336.30 11778
3336.84 14052
3337.39 16454
3337.93 19280
3338.48 22356
3339.02 24154
3339.57 25988
3340.11 27091
3340.66 27201
3341.20 26259
3341.75 24779
3342.29 22561
3342.84 20075
3343.38 17351
3343.93 14840
3344.47 11782
3345.02 9996
3345.57 8366
3346.11 7515
3346.66 6521
3347.20 5776
3347.75 5220
3348.29 4867
3348.84 4862
3349.38 4629
3349.93 4607
3350.48 4484
3351.02 4445
3351.57 4543
3352.11 4601
3352.66 4717
3353.21 4757
3353.75 4669
3354.30 4659
3354.84 4605
3355.39 4661
3355.94 4753
3356.48 4866
3357.03 4718
3357.58 4679
3358.12 4294
3358.67 4038
3359.22 4270
3359.76 4065
3360.31 4303
3360.86 4092
3361.40 4004
3361.95 3810
3362.50 3833
3363.04 3843
3363.59 3711
3364.14 3876
3364.68 4003
3365.23 3768
3365.78 3769
3366.33 3678
3366.87 3837
3367.42 4072
3367.97 4034
3368.51 3983
3369.06 3856
3369.61 3883
3370.16 4031
3370.70 4099
3371.25 3924
3371.80 3894
3372.35 3901
3372.90 4231
3373.44 4094
3373.99 4286
3374.54 4280
3375.09 4256
3375.63 4602
3376.18 4991
3376.73 4985
3377.28 5236
3377.83 5211
3378.37 5344
3378.92 5318
3379.47 5217
3380.02 5082
3380.57 4784
3381.12 4363
3381.66 4183
3382.21 4057
3382.76 3818
3383.31 3730
3383.86 3651
3384.41 3462
3384.96 3331
3385.50 3436
3386.05 3301
3386.60 3505
3387.15 3496
3387.70 3586
3388.25 3491
3388.80 3391
3389.35 3367
3389.90 3314
3390.44 3281
3390.99 3132
3391.54 3095
3392.09 3172
3392.64 3407
3393.19 3344
3393.74 3263
3394.29 3164
3394.84 3132
3395.39 2969
3395.94 3017
3396.49 3093
3397.04 3060
3397.59 2960
3398.14 3054
3398.69 3259
3399.24 3196
3399.79 3073
3400.34 3139
3400.89 3189
3401.44 3165
3401.99 3239
3402.54 3063
3403.09 3010
3403.64 2919
3404.19 2971
3404.74 3013
3405.29 3074
3405.84 2994
3406.39 3135
3406.94 2969
3407.49 3001
3408.04 3155
3408.59 2862
3409.14 2850
3409.69 2891
3410.24 2843
3410.79 2918
3411.34 2860
3411.89 2801
3412.45 2902
3413.00 3011
3413.55 3206
3414.10 3184
3414.65 3036
3415.20 3346
3415.75 3523
3416.30 3530
3416.85 3600
3417.41 3558
3417.96 3464
3418.51 3569
3419.06 3408
3419.61 3200
3420.16 3382
3420.71 3192
3421.27 2897
3421.82 2973
3422.37 2994
3422.92 2946
3423.47 2822
3424.02 2795
3424.58 3254
3425.13 3130
3425.68 2997
3426.23 3147
3426.78 3072
3427.34 3093
3427.89 3265
3428.44 3371
3428.99 3102
3429.55 3247
3430.10 3233
3430.65 3198
3431.20 2961
3431.76 2892
3432.31 3055
3432.86 2912
3433.41 2812
3433.97 2822
3434.52 2882
3435.07 2606
3435.62 2697
3436.18 2840
3436.73 2684
3437.28 2755
3437.84 2929
3438.39 2994
3438.94 2866
3439.49 2714
3440.05 2703
3440.60 2713
3441.15 2760
3441.71 2694
3442.26 2886
3442.81 3038
3443.37 2981
3443.92 2900
3444.47 2949
3445.03 2931
3445.58 3034
3446.13 2924
3446.69 2850
3447.24 2979
3447.80 2817
3448.35 2830
3448.90 2915
3449.46 2810
3450.01 2716
3450.57 2532
3451.12 2643
3451.67 2804
3452.23 2526
3452.78 2619
3453.34 2624
3453.89 2624
3454.44 2626
3455.00 2552
3455.55 2675
3456.11 2768
3456.66 2776
3457.22 2504
3457.77 2630
3458.33 2523
3458.88 2568
3459.43 2846
3459.99 2820
3460.54 2601
3461.10 2547
3461.65 2720
3462.21 2621
3462.76 2539
3463.32 2790
3463.87 2887
3464.43 2795
3464.98 2926
3465.54 2887
3466.09 2736
3466.65 2784
3467.21 2562
3467.76 2791
3468.32 2695
3468.87 2643
3469.43 2737
3469.98 2615
3470.54 2680
3471.09 2814
3471.65 2938
3472.20 2979
3472.76 2789
3473.32 2572
3473.87 2743
3474.43 2919
3474.98 2886
3475.54 2987
3476.10 2970
3476.65 2974
3477.21 3048
3477.76 2789
3478.32 2895
3478.88 2921
3479.43 2910
3479.99 3104
3480.55 2997
3481.10 3116
3481.66 3196
3482.22 3194
3482.77 3323
3483.33 3455
3483.89 3591
3484.44 3544
3485.00 3393
3485.56 3570
3486.11 3386
3486.67 3585
3487.23 3247
3487.78 3491
3488.34 3230
3488.90 3341
3489.45 3397
3490.01 3329
3490.57 3454
3491.13 3389
3491.68 3595
3492.24 3826
3492.80 4052
3493.35 4441
3493.91 4787
3494.47 5584
3495.03 6308
3495.58 6503
3496.14 6968
3496.70 7265
3497.26 7275
3497.82 6675
3498.37 6460
3498.93 6349
3499.49 6052
3500.05 5931
3500.61 6183
3501.16 6177
3501.72 6301
3502.28 6505
3502.84 7229
3503.40 7939
3503.95 8083
3504.51 7821
3505.07 7652
3505.63 7390
3506.19 6444
3506.75 6049
3507.30 5967
3507.86 5718
3508.42 5894
3508.98 5504
3509.54 5781
3510.10 5860
3510.66 5285
3511.22 5066
3511.77 4860
3512.33 5054
3512.89 4621
3513.45 4336
3514.01 4217
3514.57 4186
3515.13 3806
3515.69 3680
3516.25 3489
3516.81 3675
3517.37 3682
3517.92 3396
3518.48 3127
3519.04 3188
3519.60 3099
3520.16 3248
3520.72 3079
3521.28 3250
3521.84 3224
3522.40 3266
3522.96 3200
3523.52 3079
3524.08 3390
3524.64 3453
3525.20 3177
3525.76 3293
3526.32 3146
3526.88 3074
3527.44 3294
3528.00 3397
3528.56 3485
3529.12 3252
3529.68 3295
3530.24 3412
3530.80 3107
3531.36 2962
3531.92 2957
3532.48 3030
3533.04 2720
3533.60 2772
3534.17 3000
3534.73 2734
3535.29 2599
3535.85 2646
3536.41 2745
3536.97 2855
3537.53 2887
3538.09 2862
3538.65 2886
3539.21 3037
3539.77 3078
3540.34 2826
3540.90 2725
3541.46 2975
3542.02 3050
3542.58 2920
3543.14 2940
3543.70 3013
3544.26 2904
3544.83 2761
3545.39 2787
3545.95 2757
3546.51 3035
3547.07 3143
3547.63 3260
3548.20 3261
3548.76 3140
3549.32 3148
3549.88 3156
3550.44 2847
3551.01 2762
3551.57 2734
3552.13 2618
3552.69 2411
3553.25 2753
3553.82 2636
3554.38 2307
3554.94 2343
3555.50 2385
3556.07 2535
3556.63 2299
3557.19 2389
3557.75 2577
3558.32 2488
3558.88 2375
3559.44 2356
3560.00 2698
3560.57 2625
3561.13 2698
3561.69 2540
3562.26 2734
3562.82 2781
3563.38 2943
3563.94 2699
3564.51 2643
3565.07 2778
3565.63 2748
3566.20 2779
3566.76 2694
3567.32 2694
3567.89 2491
3568.45 2572
3569.01 2676
3569.58 2695
3570.14 2474
3570.70 2437
3571.27 2410
3571.83 2516
3572.39 2451
3572.96 2342
3573.52 2411
3574.09 2535
3574.65 2223
3575.21 2388
3575.78 2547
3576.34 2439
3576.91 2500
3577.47 2545
3578.03 2540
3578.60 2498
3579.16 2565
3579.73 2505
3580.29 2635
3580.86 2657
3581.42 2569
3581.98 2350
3582.55 2487
3583.11 2419
3583.68 2463
3584.24 2493
3584.81 2437
3585.37 2426
3585.94 2274
3586.50 2320
3587.07 2319
3587.63 2500
3588.20 2474
3588.76 2378
3589.33 2410
3589.89 2390
3590.46 2411
3591.02 2447
3591.59 2319
3592.15 2404
3592.72 2535
3593.28 2477
3593.85 2425
3594.41 2413
3594.98 2577
3595.54 2513
3596.11 2452
3596.68 2189
3597.24 2440
3597.81 2388
3598.37 2410
3598.94 2549
3599.50 2337
3600.07 2420
3600.64 2485
3601.20 2448
3601.77 2492
3602.33 2585
3602.90 2528
3603.47 2554
3604.03 2369
3604.60 2522
3605.16 2395
3605.73 2531
3606.30 2471
3606.86 2418
3607.43 2582
3608.00 2540
3608.56 2388
3609.13 2368
3609.70 2320
3610.26 2334
3610.83 2113
3611.40 2281
3611.96 2212
3612.53 2173
3613.10 2316
3613.66 2224
3614.23 2232
3614.80 2298
3615.36 2248
3615.93 2106
3616.50 2380
3617.07 2610
3617.63 2667
3618.20 2437
3618.77 2653
3619.34 3085
3619.90 3192
3620.47 3303
3621.04 3640
3621.61 3799
3622.17 3922
3622.74 4260
3623.31 4208
3623.88 3912
3624.44 3639
3625.01 3639
3625.58 3431
3626.15 3142
3626.72 3089
3627.28 2790
3627.85 2586
3628.42 2619
3628.99 2581
3629.56 2439
3630.12 2374
3630.69 2312
3631.26 2241
3631.83 2103
3632.40 2284
3632.97 2432
3633.53 2365
3634.10 2217
3634.67 2402
3635.24 2397
3635.81 2493
3636.38 2461
3636.95 2334
3637.52 2325
3638.08 2395
3638.65 2369
3639.22 2345
3639.79 2420
3640.36 2276
3640.93 2409
3641.50 2623
3642.07 2612
3642.64 2728
3643.21 2781
3643.78 2768
3644.34 2950
3644.91 3066
3645.48 3184
3646.05 3192
3646.62 3357
3647.19 3340
3647.76 3222
3648.33 3052
3648.90 2966
3649.47 2875
3650.04 2892
3650.61 2856
3651.18 2624
3651.75 2665
3652.32 2690
3652.89 2844
3653.46 2660
3654.03 2725
3654.60 2743
3655.17 2692
3655.74 2814
3656.31 2929
3656.88 2875
3657.45 2798
3658.02 2929
3658.59 2871
3659.16 2907
3659.73 2877
3660.30 3060
3660.87 3024
3661.45 3082
3662.02 3090
3662.59 3112
3663.16 3159
3663.73 3118
3664.30 3282
3664.87 3132
3665.44 3224
3666.01 2973
3666.58 2892
3667.15 2857
3667.73 2847
3668.30 2936
3668.87 3112
3669.44 2835
3670.01 2807
3670.58 2627
3671.15 2701
3671.73 2829
3672.30 2835
3672.87 2673
3673.44 2824
3674.01 2464
3674.58 2463
3675.16 2623
3675.73 2558
3676.30 2585
3676.87 2703
3677.44 2667
3678.01 2659
3678.59 2654
3679.16 2914
3679.73 2890
3680.30 2930
3680.88 3014
3681.45 3023
3682.02 2914
3682.59 2924
3683.16 2786
3683.74 2775
3684.31 2565
3684.88 2450
3685.45 2420
3686.03 2434
3686.60 2491
3687.17 2643
3687.74 2463
3688.32 2441
3688.89 2416
3689.46 2626
3690.04 2706
3690.61 2809
3691.18 2959
3691.76 3045
3692.33 3127
3692.90 3422
3693.47 3396
3694.05 3148
3694.62 3042
3695.19 3080
3695.77 3096
3696.34 3049
3696.91 3082
3697.49 2923
3698.06 2736
3698.64 2794
3699.21 2674
3699.78 2782
3700.36 2636
3700.93 2603
3701.50 2773
3702.08 2886
3702.65 2645
3703.23 2470
3703.80 2651
3704.37 2745
3704.95 2836
3705.52 2770
3706.10 2767
3706.67 2710
3707.24 2407
3707.82 2513
3708.39 2703
3708.97 2786
3709.54 2772
3710.12 2737
3710.69 2579
3711.27 2878
3711.84 2866
3712.41 2760
3712.99 2642
3713.56 2900
3714.14 2671
3714.71 2557
3715.29 2756
3715.86 2891
3716.44 2754
3717.01 2602
3717.59 2497
3718.16 2542
3718.74 2619
3719.31 2645
3719.89 2542
3720.46 2478
3721.04 2467
3721.61 2501
3722.19 2438
3722.77 2541
3723.34 2343
3723.92 2386
3724.49 2495
3725.07 2431
3725.64 2373
3726.22 2378
3726.79 2346
3727.37 2349
3727.95 2529
3728.52 2501
3729.10 2243
3729.67 2301
3730.25 2439
3730.83 2429
3731.40 2384
3731.98 2389
3732.56 2586
3733.13 2568
3733.71 2346
3734.28 2522
3734.86 2529
3735.44 2703
3736.01 2728
3736.59 2913
3737.17 2874
3737.74 2768
3738.32 2936
3738.90 2917
3739.47 2656
3740.05 2675
3740.63 2666
3741.20 2502
3741.78 2177
3742.36 2326
3742.93 2390
3743.51 2331
3744.09 2387
3744.67 2571
3745.24 2481
3745.82 2148
3746.40 2216
3746.97 2201
3747.55 2375
3748.13 2340
3748.71 2531
3749.28 2389
3749.86 2392
3750.44 2471
3751.02 2439
3751.59 2318
3752.17 2400
3752.75 2522
3753.33 2549
3753.91 2522
3754.48 2560
3755.06 2519
3755.64 2432
3756.22 2291
3756.80 2299
3757.37 2429
3757.95 2281
3758.53 2145
3759.11 2162
3759.69 2185
3760.27 2177
3760.84 2227
3761.42 2120
3762.00 2116
3762.58 2320
3763.16 2278
3763.74 2168
3764.31 2291
3764.89 2216
3765.47 2503
3766.05 2614
3766.63 2705
3767.21 2558
3767.79 2629
3768.37 2610
3768.95 2564
3769.52 2483
3770.10 2289
3770.68 2233
3771.26 2275
3771.84 2469
3772.42 2200
3773.00 2242
3773.58 2156
3774.16 2175
3774.74 2306
3775.32 2136
3775.90 2179
3776.48 2297
3777.06 2132
3777.64 2223
3778.22 2186
3778.80 2130
3779.38 2123
3779.96 2312
3780.54 2299
3781.12 2176
3781.70 2220
3782.28 2178
3782.86 2205
3783.44 2249
3784.02 2033
3784.60 2088
3785.18 2211
3785.76 2095
3786.34 2071
3786.92 2007
3787.50 2140
3788.08 2096
3788.66 1961
3789.24 2039
3789.82 2163
3790.40 2132
3790.98 2081
3791.56 2111
3792.14 2046
3792.72 2138
3793.30 2114
3793.89 2075
3794.47 2126
3795.05 2281
3795.63 2061
3796.21 2231
3796.79 2222
3797.37 2120
3797.95 2219
3798.53 2105
3799.12 2041
3799.70 2244
3800.28 2262
3800.86 1985
3801.44 2226
3802.02 2095
3802.60 2232
3803.19 2256
3803.77 2285
3804.35 2201
3804.93 2250
3805.51 2089
3806.10 2181
3806.68 2358
3807.26 2404
3807.84 2262
3808.42 2282
3809.01 2264
3809.59 2274
3810.17 2132
3810.75 2478
3811.33 2646
3811.92 2441
3812.50 2620
3813.08 2505
3813.66 2495
3814.25 2450
3814.83 2485
3815.41 2415
3815.99 2303
3816.58 2500
3817.16 2376
3817.74 2303
3818.32 2260
3818.91 2365
3819.49 2329
3820.07 2211
3820.66 2357
3821.24 2401
3821.82 2333
3822.41 2242
3822.99 2195
3823.57 2309
3824.16 2280
3824.74 2089
3825.32 1988
3825.91 1922
3826.49 2091
3827.07 2107
3827.66 2194
3828.24 2215
3828.82 2122
3829.41 2045
3829.99 2036
3830.57 2169
3831.16 2162
3831.74 2075
3832.33 2177
3832.91 1964
3833.49 2069
3834.08 2133
3834.66 2154
3835.25 2133
3835.83 2163
3836.41 2270
3837.00 2117
3837.58 2240
3838.17 2233
3838.75 2083
3839.34 2067
3839.92 2293
3840.50 2247
3841.09 2327
3841.67 2286
3842.26 2262
3842.84 2287
3843.43 2078
3844.01 2080
3844.60 2028
3845.18 2034
3845.77 2321
3846.35 2099
3846.94 1976
3847.52 2036
3848.11 1929
3848.69 1956
3849.28 2306
3849.86 2202
3850.45 2072
3851.03 2041
3851.62 2103
3852.20 2127
3852.79 2045
3853.37 1901
3853.96 2070
3854.55 2069
3855.13 2040
3855.72 2154
3856.30 2127
3856.89 2225
3857.47 2066
3858.06 2092
3858.65 2265
3859.23 2315
3859.82 2208
3860.40 2297
3860.99 2574
3861.58 2509
3862.16 2643
3862.75 2909
3863.33 3036
3863.92 3045
3864.51 3368
3865.09 3435
3865.68 3533
3866.27 3550
3866.85 3637
3867.44 3564
3868.03 3514
3868.61 3181
3869.20 3136
3869.79 2993
3870.37 2973
3870.96 2656
3871.55 2669
3872.13 2629
3872.72 2575
3873.31 2586
3873.89 2686
3874.48 2606
3875.07 2467
3875.66 2393
3876.24 2431
3876.83 2583
3877.42 2706
3878.00 2565
3878.59 2497
3879.18 2709
3879.77 2555
3880.35 2479
3880.94 2572
3881.53 2419
3882.12 2467
3882.70 2454
3883.29 2196
3883.88 2281
3884.47 2267
3885.06 2259
3885.64 2181
3886.23 2164
3886.82 2160
3887.41 2012
3888.00 2090
3888.58 2207
3889.17 2355
3889.76 2359
3890.35 2375
3890.94 2330
3891.53 2424
3892.11 2373
3892.70 2341
3893.29 2424
3893.88 2436
3894.47 2684
3895.06 2809
3895.65 2690
3896.23 2646
3896.82 2581
3897.41 2609
3898.00 2552
3898.59 2613
3899.18 2567
3899.77 2427
3900.36 2440
3900.95 2425
3901.53 2325
3902.12 2246
3902.71 2244
3903.30 2445
3903.89 2497
3904.48 2559
3905.07 2464
3905.66 2481
3906.25 2356
3906.84 2276
3907.43 2358
3908.02 2422
3908.61 2465
3909.20 2379
3909.79 2306
3910.38 2353
3910.97 2424
3911.56 2636
3912.15 2503
3912.74 2410
3913.33 2470
3913.92 2279
3914.51 2290
3915.10 2261
3915.69 2232
3916.28 2293
3916.87 2154
3917.46 2281
3918.05 2335
3918.64 2285
3919.23 2318
3919.82 2077
3920.41 1910
3921.00 2189
3921.59 2141
3922.18 2042
3922.77 2249
3923.36 2362
3923.95 2540
3924.55 2202
3925.14 2286
3925.73 2262
3926.32 2194
3926.91 2173
3927.50 2252
3928.09 2204
3928.68 1956
3929.27 2003
3929.87 2162
3930.46 2054
3931.05 2122
3931.64 2098
3932.23 2187
3932.82 2202
3933.41 2085
3934.01 2215
3934.60 2091
3935.19 1999
3935.78 1976
3936.37 1993
3936.96 2038
3937.56 2044
3938.15 2038
3938.74 1994
3939.33 1911
3939.92 1816
3940.52 1830
3941.11 2092
3941.70 2015
3942.29 2020
3942.88 2139
3943.48 2306
3944.07 2249
3944.66 2152
3945.25 2223
3945.85 2197
3946.44 2276
3947.03 2236
3947.62 2250
3948.22 2119
3948.81 2040
3949.40 2090
3949.99 2095
3950.59 1957
3951.18 2005
3951.77 1924
3952.37 2053
3952.96 1975
3953.55 1954
3954.15 2033
3954.74 2023
3955.33 2078
3955.93 1988
3956.52 2033
3957.11 2106
3957.71 2035
3958.30 2077
3958.89 2101
3959.49 2049
3960.08 2189
3960.67 2119
3961.27 1998
3961.86 2193
3962.45 2097
3963.05 2186
3963.64 2135
3964.23 2170
3964.83 1940
3965.42 1999
3966.02 2171
3966.61 2076
3967.20 2016
3967.80 2067
3968.39 2088
3968.99 2085
3969.58 2022
3970.18 1982
3970.77 2015
3971.36 2002
3971.96 2182
3972.55 2070
3973.15 2098
3973.74 2121
3974.34 2201
3974.93 2229
3975.53 2214
3976.12 2125
3976.72 1951
3977.31 1982
3977.91 2104
3978.50 2030
3979.10 2139
3979.69 2193
3980.29 2127
3980.88 2065
3981.48 2179
3982.07 2206
3982.67 2177
3983.26 2112
3983.86 2094
3984.45 1946
3985.05 1988
3985.64 2098
3986.24 2130
3986.83 2258
3987.43 2217
3988.03 2291
3988.62 2256
3989.22 2185
3989.81 2373
3990.41 2464
3991.00 2340
3991.60 2230
3992.20 2350
3992.79 2144
3993.39 2097
3993.98 2165
3994.58 2028
3995.18 1969
3995.77 2068
3996.37 2255
3996.97 2237
3997.56 2275
3998.16 2316
3998.75 2167
3999.35 2316
3999.95 2295
4000.54 2245
4001.14 2365
4001.74 2256
4002.33 2268
4002.93 2197
4003.53 2254
4004.12 2017
4004.72 2105
4005.32 2157
4005.92 2277
4006.51 2368
4007.11 2194
4007.71 2192
4008.30 2377
4008.90 2326
4009.50 2400
4010.10 2471
4010.69 2471
4011.29 2300
4011.89 2425
4012.49 2385
4013.08 2382
4013.68 2309
4014.28 2297
4014.88 2191
4015.47 2283
4016.07 2303
4016.67 2270
4017.27 2053
4017.86 2423
4018.46 2380
4019.06 2186
4019.66 2188
4020.26 2378
4020.85 2479
4021.45 2622
4022.05 2459
4022.65 2335
4023.25 2357
4023.85 2284
4024.44 2518
4025.04 2495
4025.64 2362
4026.24 2372
4026.84 2440
4027.44 2453
4028.03 2480
4028.63 2669
4029.23 2609
4029.83 2517
4030.43 2666
4031.03 2829
4031.63 2747
4032.23 2982
4032.83 2970
4033.42 3065
4034.02 3144
4034.62 3114
4035.22 2956
4035.82 2737
4036.42 2720
4037.02 2546
4037.62 2428
4038.22 2525
4038.82 2585
4039.42 2599
4040.02 2476
4040.62 2375
4041.22 2311
4041.82 2123
4042.41 2016
4043.01 2000
4043.61 1987
4044.21 1994
4044.81 2072
4045.41 2122
4046.01 1921
4046.61 2045
4047.21 1884
4047.81 2105
4048.41 2073
4049.01 2070
4049.61 2152
4050.21 2102
4050.82 1981
4051.42 2111
4052.02 1983
4052.62 2091
4053.22 2281
4053.82 2170
4054.42 2017
4055.02 2124
4055.62 2223
4056.22 2246
4056.82 2186
4057.42 2178
4058.02 2184
4058.62 2177
4059.22 2089
4059.83 2094
4060.43 2004
4061.03 1958
4061.63 1969
4062.23 1998
4062.83 2098
4063.43 1941
4064.03 1867
4064.63 1784
4065.24 1959
4065.84 1924
4066.44 1947
4067.04 2142
4067.64 2059
4068.24 1948
4068.85 2057
4069.45 2009
4070.05 2020
4070.65 2031
4071.25 1981
4071.85 2109
4072.46 2057
4073.06 1929
4073.66 2066
4074.26 1910
4074.86 1974
4075.47 1974
4076.07 2031
4076.67 2024
4077.27 1950
4077.88 1925
4078.48 2050
4079.08 2092
4079.68 2149
4080.29 2076
4080.89 1992
4081.49 1949
4082.09 2065
4082.70 2074
4083.30 2085
4083.90 2103
4084.50 2084
4085.11 1971
4085.71 2062
4086.31 2106
4086.92 2059
4087.52 1875
4088.12 1894
4088.72 1871
4089.33 1956
4089.93 2002
4090.53 1922
4091.14 1971
4091.74 2038
4092.34 1893
4092.95 1923
4093.55 2128
4094.16 2046
4094.76 1969
4095.36 1938
4095.97 2116
4096.57 1877
4097.17 1953
4097.78 1981
4098.38 1878
4098.98 1952
4099.59 1932
4100.19 1991
4100.80 2078
4101.40 2048
4102.00 1909
4102.61 1938
4103.21 1962
4103.82 2045
4104.42 1909
4105.03 1849
4105.63 1926
4106.23 1778
4106.84 1874
4107.44 1813
4108.05 1729
4108.65 1873
4109.26 1866
4109.86 1881
4110.47 1869
4111.07 1762
4111.68 1914
4112.28 1778
4112.89 1853
4113.49 1731
4114.10 1772
4114.70 1790
4115.31 1804
4115.91 1833
4116.52 1825
4117.12 1796
4117.73 1801
4118.33 1779
4118.94 1847
4119.54 1796
4120.15 1938
4120.75 2053
4121.36 1989
4121.97 2002
4122.57 1948
4123.18 2141
4123.78 2062
4124.39 1945
4124.99 1912
4125.60 1860
4126.21 2128
4126.81 2033
4127.42 1844
4128.02 1928
4128.63 1969
4129.24 1945
4129.84 2014
4130.45 2168
4131.05 2042
4131.66 1947
4132.27 1902
4132.87 1837
4133.48 1943
4134.09 1985
4134.69 1936
4135.30 1947
4135.91 1972
4136.51 1995
4137.12 2001
4137.73 2054
4138.33 2066
4138.94 2011
4139.55 2008
4140.15 1993
4140.76 2142
4141.37 2323
4141.97 2292
4142.58 2429
4143.19 2316
4143.80 2092
4144.40 2296
4145.01 2397
4145.62 2501
4146.22 2567
4146.83 2421
4147.44 2316
4148.05 2456
4148.65 2376
4149.26 2435
4149.87 2262
4150.48 2038
4151.09 2127
4151.69 2087
4152.30 1984
4152.91 1947
4153.52 1959
4154.12 1889
4154.73 1870
4155.34 1961
4155.95 2011
4156.56 1891
4157.16 1705
4157.77 1743
4158.38 1758
4158.99 1878
4159.60 1936
4160.21 1767
4160.81 1884
4161.42 1895
4162.03 1890
4162.64 1932
4163.25 1929
4163.86 1824
4164.47 1850
4165.08 2072
4165.68 2174
4166.29 2011
4166.90 1917
4167.51 2127
4168.12 2098
4168.73 2194
4169.34 2221
4169.95 2078
4170.56 2051
4171.16 2139
4171.77 2031
4172.38 1972
4172.99 2000
4173.60 1991
4174.21 1962
4174.82 1940
4175.43 2008
4176.04 1940
4176.65 1945
4177.26 1946
4177.87 2080
4178.48 1948
4179.09 2002
4179.70 1983
4180.31 2158
4180.92 2102
4181.53 2132
4182.14 2221
4182.75 2087
4183.36 2227
4183.97 2217
4184.58 2058
4185.19 2097
4185.80 1983
4186.41 1940
4187.02 1897
4187.63 1880
4188.24 1930
4188.85 1912
4189.46 1965
4190.07 1903
4190.68 1891
4191.29 2030
4191.90 1958
4192.51 1875
4193.13 2010
4193.74 2048
4194.35 2018
4194.96 2066
4195.57 2036
4196.18 2290
4196.79 2039
4197.40 2157
4198.01 2329
4198.62 2420
4199.24 2354
4199.85 2450
4200.46 2426
4201.07 2385
4201.68 2270
4202.29 2192
4202.90 2204
4203.52 2072
4204.13 2183
4204.74 2233
4205.35 2048
4205.96 2008
4206.57 1984
4207.19 1958
4207.80 1972
4208.41 1956
4209.02 1997
4209.63 1940
4210.25 1912
4210.86 1884
4211.47 2071
4212.08 2000
4212.69 1887
4213.31 1982
4213.92 1921
4214.53 1969
4215.14 1946
4215.76 2100
4216.37 2134
4216.98 2151
4217.59 2094
4218.21 2182
4218.82 2247
4219.43 2294
4220.04 2051
4220.66 2245
4221.27 2257
4221.88 2317
4222.50 2390
4223.11 2560
4223.72 2570
4224.33 2916
4224.95 2929
4225.56 2846
4226.17 2970
4226.79 3181
4227.40 3078
4228.01 3170
4228.63 3145
4229.24 3534
4229.85 3400
4230.47 3549
4231.08 3536
4231.69 3539
4232.31 3501
4232.92 3726
4233.54 3636
4234.15 3714
4234.76 3662
4235.38 3503
4235.99 3824
4236.61 3931
4237.22 3945
4237.83 4431
4238.45 4657
4239.06 4988
4239.68 4807
4240.29 4955
4240.90 4734
4241.52 4378
4242.13 4219
4242.75 3681
4243.36 3653
4243.98 3420
4244.59 3371
4245.21 2893
4245.82 2774
4246.43 2738
4247.05 2572
4247.66 2664
4248.28 2520
4248.89 2356
4249.51 2443
4250.12 2450
4250.74 2461
4251.35 2482
4251.97 2562
4252.58 2747
4253.20 2524
4253.81 2375
4254.43 2314
4255.04 2523
4255.66 2423
4256.28 2509
4256.89 2378
4257.51 2241
4258.12 2286
4258.74 2327
4259.35 2355
4259.97 2148
4260.58 2299
4261.20 2268
4261.82 2219
4262.43 2257
4263.05 2265
4263.66 2086
4264.28 2344
4264.90 2390
4265.51 2224
4266.13 2210
4266.74 2306
4267.36 2472
4267.98 2370
4268.59 2276
4269.21 2279
4269.82 2284
4270.44 2365
4271.06 2179
4271.67 2311
4272.29 2232
4272.91 2245
4273.52 2281
4274.14 2251
4274.76 2235
4275.37 2225
4275.99 2176
4276.61 2174
4277.22 2199
4277.84 2187
4278.46 2160
4279.08 2111
4279.69 2223
4280.31 2235
4280.93 2190
4281.54 2136
4282.16 2148
4282.78 2127
4283.40 1937
4284.01 2027
4284.63 1940
4285.25 1841
4285.87 1866
4286.48 2168
4287.10 2022
4287.72 1867
4288.34 1852
4288.95 1815
4289.57 1944
4290.19 2114
4290.81 2050
4291.43 1908
4292.04 1856
4292.66 1949
4293.28 2038
4293.90 1903
4294.52 1953
4295.13 2047
4295.75 1942
4296.37 1868
4296.99 1928
4297.61 1968
4298.23 2038
4298.84 1916
4299.46 1867
4300.08 1998
4300.70 1974
4301.32 1944
4301.94 1914
4302.56 1880
4303.17 1871
4303.79 1823
4304.41 1687
4305.03 2074
4305.65 1947
4306.27 1856
4306.89 1873
4307.51 1886
4308.13 1962
4308.75 2117
4309.36 1925
4309.98 1884
4310.60 1972
4311.22 1979
4311.84 1967
4312.46 1850
4313.08 1797
4313.70 1874
4314.32 1808
4314.94 1880
4315.56 1940
4316.18 1762
4316.80 2025
4317.42 1933
4318.04 1935
4318.66 1830
4319.28 1896
4319.90 2032
4320.52 2275
4321.14 2165
4321.76 1955
4322.38 2076
4323.00 1940
4323.62 1990
4324.24 1848
4324.86 2011
4325.48 2048
4326.10 2086
4326.72 2062
4327.34 2098
4327.96 2264
4328.58 2064
4329.20 2103
4329.82 2268
4330.44 2195
4331.07 2263
4331.69 2148
4332.31 2184
4332.93 2226
4333.55 2158
4334.17 2080
4334.79 2051
4335.41 2023
4336.03 2053
4336.65 1960
4337.28 1994
4337.90 2141
4338.52 2291
4339.14 2480
4339.76 2474
4340.38 2474
4341.00 2664
4341.63 2773
4342.25 2819
4342.87 2900
4343.49 2992
4344.11 3124
4344.73 3016
4345.36 2756
4345.98 2485
4346.60 2555
4347.22 2554
4347.84 2873
4348.47 3081
4349.09 3459
4349.71 3864
4350.33 4060
4350.95 4377
4351.58 4301
4352.20 4517
4352.82 4213
4353.44 4106
4354.07 3798
4354.69 3392
4355.31 2876
4355.93 2717
4356.56 2495
4357.18 2411
4357.80 2420
4358.42 2471
4359.05 2388
4359.67 2296
4360.29 2121
4360.92 2306
4361.54 2122
4362.16 2210
4362.78 2253
4363.41 2253
4364.03 2461
4364.65 2383
4365.28 2232
4365.90 2262
4366.52 2231
4367.15 2240
4367.77 2222
4368.39 2397
4369.02 2396
4369.64 2045
4370.26 2068
4370.89 2026
4371.51 2067
4372.14 2193
4372.76 2159
4373.38 2184
4374.01 2085
4374.63 1929
4375.25 2121
4375.88 1957
4376.50 1956
4377.13 1987
4377.75 1876
4378.37 1889
4379.00 1980
4379.62 1863
4380.25 1908
4380.87 1936
4381.50 1879
4382.12 2027
4382.75 2031
4383.37 2159
4383.99 2017
4384.62 1937
4385.24 1932
4385.87 2086
4386.49 1973
4387.12 1958
4387.74 1983
4388.37 1922
4388.99 1903
4389.62 1924
4390.24 1913
4390.87 1829
4391.49 1773
4392.12 1778
4392.74 1848
4393.37 1874
4393.99 1987
4394.62 1843
4395.24 1789
4395.87 1699
4396.49 1681
4397.12 1541
4397.75 1663
4398.37 1705
4399.00 1688
4399.62 1841
4400.25 1820
4400.87 1817
4401.50 1877
4402.13 1928
4402.75 1913
4403.38 1847
4404.00 1861
4404.63 1815
4405.26 1834
4405.88 1859
4406.51 1780
4407.13 1729
4407.76 1798
4408.39 1761
4409.01 1704
4409.64 1846
4410.27 1922
4410.89 1887
4411.52 1874
4412.15 1862
4412.77 1864
4413.40 1907
4414.03 1863
4414.65 1969
4415.28 2012
4415.91 2044
4416.53 1908
4417.16 1936
4417.79 1860
4418.41 1826
4419.04 1747
4419.67 1804
4420.30 1820
4420.92 1947
4421.55 1998
4422.18 1933
4422.80 1855
4423.43 1902
4424.06 1798
4424.69 1844
4425.31 1867
4425.94 1930
4426.57 1941
4427.20 1794
4427.82 1646
4428.45 1764
4429.08 1715
4429.71 1623
4430.34 1647
4430.96 1600
4431.59 1606
4432.22 1612
4432.85 1603
4433.48 1575
4434.10 1716
4434.73 1750
4435.36 1719
4435.99 1716
4436.62 1640
4437.25 1666
4437.87 1694
4438.50 1587
4439.13 1588
4439.76 1688
4440.39 1833
4441.02 1852
4441.64 1787
4442.27 1607
4442.90 1675
4443.53 1640
4444.16 1613
4444.79 1763
4445.42 1695
4446.05 1585
4446.68 1799
4447.30 1628
4447.93 1656
4448.56 1658
4449.19 1735
4449.82 1697
4450.45 1757
4451.08 1728
4451.71 1712
4452.34 1835
4452.97 1809
4453.60 1877
4454.23 1885
4454.86 1954
4455.49 1812
4456.12 1788
4456.75 1817
4457.38 1790
4458.01 1762
4458.64 1794
4459.27 1937
4459.90 1936
4460.53 1784
4461.16 1892
4461.79 1919
4462.42 1904
4463.05 1800
4463.68 1821
4464.31 1698
4464.94 1647
4465.57 1626
4466.20 1591
4466.83 1681
4467.46 1668
4468.09 1687
4468.72 1628
4469.35 1529
4469.98 1652
4470.61 1660
4471.24 1607
4471.87 1701
4472.50 1675
4473.13 1707
4473.77 1832
4474.40 1676
4475.03 1748
4475.66 1834
4476.29 1828
4476.92 1605
4477.55 1582
4478.18 1609
4478.82 1668
4479.45 1614
4480.08 1579
4480.71 1598
4481.34 1755
4481.97 1778
4482.60 1655
4483.24 1602
4483.87 1612
4484.50 1545
4485.13 1661
4485.76 1691
4486.39 1657
4487.03 1621
4487.66 1614
4488.29 1718
4488.92 1722
4489.55 1669
4490.19 1749
4490.82 1701
4491.45 1740
4492.08 1645
4492.71 1635
4493.35 1870
4493.98 1862
4494.61 1901
4495.24 1773
4495.88 1891
4496.51 1783
4497.14 1696
4497.77 1848
4498.41 1714
4499.04 1862
4499.67 1822
4500.31 1808
4500.94 1905
4501.57 1875
4502.20 1897
4502.84 1885
4503.47 2002
4504.10 1849
4504.74 2026
4505.37 2123
4506.00 2206
4506.64 2110
4507.27 2205
4507.90 2197
4508.54 2130
4509.17 2208
4509.80 2209
4510.44 2151
4511.07 2018
4511.70 2083
4512.34 1940
4512.97 1998
4513.60 1921
4514.24 1937
4514.87 1921
4515.51 2054
4516.14 2011
4516.77 1901
4517.41 1853
4518.04 1856
4518.68 1866
4519.31 1882
4519.94 1931
4520.58 1915
4521.21 1863
4521.85 1942
4522.48 1984
4523.12 1793
4523.75 1815
4524.39 1834
4525.02 1906
4525.65 1676
4526.29 1693
4526.92 1803
4527.56 1744
4528.19 1779
4528.83 1884
4529.46 1969
4530.10 1882
4530.73 1947
4531.37 2162
4532.00 2168
4532.64 2437
4533.27 2626
4533.91 2728
4534.54 2869
4535.18 3156
4535.81 3124
4536.45 3358
4537.09 3369
4537.72 3232
4538.36 3396
4538.99 3103
4539.63 2981
4540.26 2500
4540.90 2335
4541.53 2271
4542.17 2174
4542.81 2078
4543.44 1987
4544.08 1875
4544.71 1771
4545.35 1873
4545.99 1853
4546.62 1912
4547.26 1776
4547.89 1900
4548.53 1886
4549.17 1832
4549.80 1822
4550.44 1781
4551.08 1736
4551.71 1877
4552.35 1998
4552.98 1986
4553.62 2028
4554.26 1934
4554.89 1986
4555.53 1833
4556.17 1887
4556.80 1839
4557.44 1898
4558.08 1815
4558.72 1842
4559.35 1743
4559.99 1813
4560.63 1915
4561.26 1820
4561.90 1760
4562.54 1858
4563.17 1898
4563.81 1826
4564.45 1795
4565.09 1871
4565.72 1839
4566.36 1701
4567.00 1637
4567.64 1642
4568.27 1676
4568.91 1777
4569.55 1787
4570.19 1731
4570.82 1751
4571.46 1792
4572.10 1773
4572.74 1774
4573.38 1913
4574.01 2050
4574.65 1914
4575.29 1891
4575.93 1833
4576.57 1788
4577.20 1769
4577.84 1832
4578.48 1846
4579.12 1747
4579.76 1751
4580.40 1710
4581.04 1863
4581.67 1801
4582.31 1834
4582.95 1817
4583.59 1869
4584.23 1807
4584.87 1753
4585.51 1748
4586.14 1671
4586.78 1741
4587.42 1671
4588.06 1682
4588.70 1756
4589.34 1715
4589.98 1586
4590.62 1786
4591.26 1794
4591.90 1861
4592.54 1819
4593.17 1829
4593.81 2088
4594.45 2120
4595.09 2142
4595.73 2325
4596.37 2310
4597.01 2041
4597.65 2062
4598.29 2044
4598.93 1986
4599.57 1852
4600.21 1904
4600.85 1821
4601.49 1802
4602.13 1670
4602.77 1717
4603.41 1746
4604.05 1735
4604.69 1861
4605.33 1945
4605.97 1849
4606.61 1937
4607.25 1852
4607.89 1947
4608.53 2016
4609.17 1972
4609.81 1940
4610.45 2022
4611.09 2062
4611.73 2049
4612.38 2020
4613.02 1978
4613.66 1930
4614.30 2001
4614.94 2009
4615.58 2005
4616.22 1933
4616.86 1901
4617.50 1916
4618.14 1995
4618.78 2057
4619.43 1972
4620.07 1795
4620.71 1837
4621.35 1831
4621.99 1793
4622.63 1872
4623.27 1808
4623.91 1753
4624.56 1816
4625.20 1823
4625.84 1770
4626.48 1676
4627.12 1666
4627.76 1704
4628.41 1758
4629.05 1670
4629.69 1736
4630.33 1710
4630.97 1728
4631.62 1594
4632.26 1644
4632.90 1665
4633.54 1692
4634.18 1842
4634.83 1766
4635.47 1796
4636.11 1762
4636.75 1812
4637.40 1810
4638.04 1763
4638.68 1856
4639.32 1742
4639.97 1818
4640.61 1916
4641.25 1923
4641.89 2050
4642.54 2126
4643.18 2211
4643.82 2248
4644.46 2172
4645.11 1985
4645.75 2018
4646.39 1972
4647.04 1975
4647.68 2002
4648.32 1973
4648.97 1734
4649.61 1779
4650.25 1877
4650.90 1769
4651.54 1715
4652.18 1831
4652.83 1879
4653.47 1756
4654.11 1836
4654.76 2000
4655.40 1942
4656.04 1986
4656.69 1904
4657.33 2027
4657.98 1931
4658.62 1954
4659.26 1938
4659.91 1963
4660.55 1773
4661.20 1857
4661.84 1723
4662.48 1671
4663.13 1740
4663.77 1686
4664.42 1777
4665.06 1696
4665.71 1634
4666.35 1813
4666.99 1784
4667.64 1800
4668.28 1784
4668.93 1665
4669.57 1576
4670.22 1640
4670.86 1693
4671.51 1764
4672.15 1785
4672.80 1605
4673.44 1683
4674.09 1550
4674.73 1617
4675.38 1631
4676.02 1673
4676.67 1625
4677.31 1519
4677.96 1663
4678.60 1647
4679.25 1745
4679.89 1746
4680.54 1692
4681.18 1727
4681.83 1680
4682.47 1716
4683.12 1805
4683.77 1686
4684.41 1607
4685.06 1752
4685.70 1641
4686.35 1753
4686.99 1805
4687.64 1815
4688.29 1856
4688.93 1842
4689.58 1774
4690.22 1757
4690.87 1780
4691.52 1701
4692.16 1746
4692.81 1636
4693.45 1661
4694.10 1746
4694.75 1663
4695.39 1608
4696.04 1667
4696.69 1745
4697.33 1731
4697.98 1737
4698.63 1794
4699.27 1766
4699.92 1728
4700.57 1821
4701.21 1674
4701.86 1696
4702.51 1877
4703.15 1990
4703.80 2000
4704.45 1901
4705.10 1816
4705.74 1768
4706.39 1772
4707.04 1865
4707.68 1970
4708.33 1799
4708.98 1850
4709.63 1952
4710.27 2038
4710.92 1946
4711.57 1845
4712.22 1811
4712.86 1855
4713.51 1810
4714.16 1682
4714.81 1927
4715.45 1875
4716.10 1875
4716.75 1883
4717.40 1704
4718.05 1771
4718.69 1798
4719.34 1723
4719.99 1685
4720.64 1611
4721.29 1825
4721.94 1781
4722.58 1805
4723.23 1688
4723.88 1819
4724.53 1957
4725.18 1970
4725.83 1943
4726.47 1977
4727.12 1769
4727.77 1862
4728.42 1962
4729.07 2011
4729.72 2012
4730.37 2198
4731.02 2164
4731.66 2230
4732.31 2249
4732.96 2205
4733.61 2194
4734.26 1937
4734.91 1900
4735.56 1878
4736.21 1808
4736.86 1752
4737.51 1778
4738.16 1633
4738.81 1637
4739.45 1736
4740.10 1726
4740.75 1651
4741.40 1723
4742.05 1847
4742.70 1991
4743.35 1850
4744.00 1907
4744.65 1866
4745.30 2030
4745.95 1917
4746.60 1996
4747.25 2032
4747.90 1936
4748.55 1942
4749.20 2101
4749.85 1982
4750.50 1881
4751.15 1884
4751.80 1865
4752.45 1852
4753.10 2031
4753.75 1995
4754.40 2055
4755.05 2065
4755.71 2015
4756.36 2073
4757.01 2226
4757.66 2255
4758.31 2200
4758.96 2216
4759.61 2031
4760.26 2036
4760.91 2241
4761.56 1933
4762.21 1997
4762.86 2075
4763.52 1931
4764.17 1687
4764.82 1758
4765.47 1821
4766.12 1763
4766.77 1829
4767.42 1924
4768.07 1985
4768.73 2102
4769.38 2088
4770.03 1903
4770.68 2067
4771.33 2240
4771.98 2081
4772.64 2150
4773.29 2064
4773.94 1950
4774.59 2012
4775.24 1886
4775.89 1727
4776.55 1701
4777.20 1684
4777.85 1794
4778.50 1700
4779.15 1717
4779.81 1595
4780.46 1672
4781.11 1662
4781.76 1788
4782.42 1706
4783.07 1793
4783.72 1850
4784.37 1945
4785.03 2029
4785.68 1939
4786.33 1867
4786.98 1919
4787.64 1922
4788.29 1793
4788.94 1858
4789.60 1884
4790.25 1679
4790.90 1823
4791.55 1821
4792.21 1793
4792.86 1811
4793.51 1698
4794.17 1742
4794.82 1702
4795.47 1600
4796.13 1770
4796.78 1736
4797.43 1783
4798.09 1816
4798.74 1738
4799.39 1676
4800.05 1845
4800.70 1727
4801.36 1677
4802.01 1638
4802.66 1612
4803.32 1747
4803.97 1753
4804.62 1721
4805.28 1663
4805.93 1816
4806.59 1754
4807.24 1703
4807.89 1667
4808.55 1728
4809.20 1803
4809.86 1708
4810.51 1799
4811.17 1794
4811.82 1598
4812.47 1652
4813.13 1697
4813.78 1651
4814.44 1728
4815.09 1739
4815.75 1675
4816.40 1699
4817.06 1657
4817.71 1786
4818.37 1768
4819.02 1770
4819.68 1808
4820.33 1746
4820.99 1810
4821.64 1918
4822.30 2012
4822.95 1937
4823.61 2124
4824.26 2147
4824.92 2039
4825.57 2035
4826.23 2108
4826.88 2138
4827.54 2292
4828.19 2070
4828.85 2037
4829.51 2131
4830.16 2236
4830.82 2096
4831.47 2137
4832.13 2072
4832.78 2088
4833.44 2131
4834.10 2175
4834.75 1956
4835.41 1991
4836.06 2231
4836.72 2038
4837.38 1943
4838.03 2200
4838.69 2250
4839.34 2306
4840.00 2602
4840.66 2652
4841.31 2677
4841.97 2636
4842.63 2694
4843.28 2825
4843.94 2769
4844.60 2476
4845.25 2643
4845.91 2624
4846.57 2521
4847.22 2505
4847.88 2466
4848.54 2548
4849.19 2327
4849.85 2511
4850.51 2599
4851.17 2658
4851.82 2695
4852.48 2714
4853.14 2750
4853.79 3065
4854.45 2987
4855.11 3149
4855.77 3235
4856.42 3077
4857.08 2852
4857.74 3134
4858.40 3073
4859.05 2882
4859.71 2945
4860.37 2862
4861.03 2944
4861.68 3160
4862.34 3301
4863.00 3259
4863.66 3331
4864.32 3301
4864.97 3308
4865.63 3200
4866.29 3032
4866.95 3035
4867.61 2976
4868.26 2843
4868.92 2824
4869.58 3033
4870.24 3034
4870.90 3180
4871.56 3010
4872.21 3111
4872.87 3265
4873.53 3199
4874.19 2932
4874.85 2859
4875.51 2818
4876.17 2741
4876.83 2717
4877.48 2655
4878.14 2578
4878.80 2689
4879.46 2778
4880.12 2546
4880.78 2301
4881.44 2330
4882.10 2509
4882.76 2370
4883.42 2409
4884.08 2533
4884.73 2481
4885.39 2270
4886.05 2389
4886.71 2424
4887.37 2233
4888.03 2296
4888.69 2219
4889.35 2103
4890.01 2072
4890.67 2122
4891.33 2103
4891.99 2416
4892.65 2421
4893.31 2322
4893.97 2303
4894.63 2417
4895.29 2515
4895.95 2587
4896.61 2536
4897.27 2207
4897.93 2322
4898.59 2298
4899.25 2237
4899.91 2238
4900.57 2014
4901.23 1960
4901.89 1901
4902.55 1996
4903.21 2102
4903.88 2241
4904.54 2174
4905.20 2104
4905.86 2103
4906.52 2052
4907.18 1997
4907.84 2088
4908.50 2103
4909.16 1929
4909.82 2050
4910.48 1958
4911.15 1952
4911.81 1851
4912.47 1880
4913.13 1921
4913.79 1931
4914.45 1892
4915.11 2073
4915.77 1983
4916.44 1855
4917.10 1865
4917.76 1848
4918.42 1814
4919.08 1894
4919.74 1873
4920.41 1814
4921.07 1816
4921.73 1843
4922.39 1701
4923.05 1901
4923.72 1849
4924.38 1876
4925.04 1881
4925.70 1808
4926.36 1724
4927.03 1851
4927.69 1983
4928.35 1972
4929.01 1877
4929.67 1885
4930.34 1777
4931.00 1948
4931.66 1928
4932.32 1846
4932.99 1844
4933.65 1937
4934.31 1951
4934.98 2039
4935.64 1899
4936.30 1757
4936.96 1886
4937.63 1841
4938.29 1866
4938.95 1806
4939.62 1860
4940.28 1777
4940.94 1815
4941.61 1927
4942.27 1861
4942.93 1875
4943.60 1909
4944.26 1759
4944.92 1869
4945.59 1854
4946.25 1813
4946.91 1891
4947.58 1797
4948.24 1698
4948.90 1763
4949.57 1656
4950.23 1587
4950.89 1615
4951.56 1772
4952.22 1637
4952.89 1675
4953.55 1644
4954.21 1596
4954.88 1642
4955.54 1695
4956.21 1753
4956.87 1582
4957.53 1579
4958.20 1514
4958.86 1588
4959.53 1483
4960.19 1594
4960.86 1601
4961.52 1480
4962.19 1554
4962.85 1642
4963.52 1593
4964.18 1672
4964.84 1680
4965.51 1673
4966.17 1636
4966.84 1680
4967.50 1800
4968.17 1812
4968.83 1742
4969.50 1891
4970.16 1888
4970.83 1698
4971.49 1682
4972.16 1727
4972.82 1646
4973.49 1700
4974.16 1778
4974.82 1762
4975.49 1767
4976.15 1630
4976.82 1644
4977.48 1689
4978.15 1515
4978.81 1638
4979.48 1608
4980.15 1728
4980.81 1657
4981.48 1566
4982.14 1663
4982.81 1708
4983.48 1580
4984.14 1642
4984.81 1565
4985.47 1551
4986.14 1555
4986.81 1645
4987.47 1603
4988.14 1603
4988.80 1564
4989.47 1547
4990.14 1625
4990.80 1570
4991.47 1599
4992.14 1759
4992.80 1664
4993.47 1634
4994.14 1610
4994.80 1610
4995.47 1678
4996.14 1656
4996.80 1601
4997.47 1656
4998.14 1593
4998.81 1601
4999.47 1603
5000.14 1596
5000.81 1495
5001.47 1506
5002.14 1625
5002.81 1674
5003.48 1640
5004.14 1541
5004.81 1466
5005.48 1572
5006.15 1586
5006.81 1603
5007.48 1523
5008.15 1591
5008.82 1657
5009.48 1694
5010.15 1521
5010.82 1574
5011.49 1632
5012.16 1507
5012.82 1685
5013.49 1645
5014.16 1592
5014.83 1713
5015.50 1704
5016.16 1653
5016.83 1631
5017.50 1545
5018.17 1508
5018.84 1488
5019.50 1595
5020.17 1680
5020.84 1583
5021.51 1643
5022.18 1780
5022.85 1790
5023.52 1884
5024.19 1962
5024.85 1947
5025.52 2036
5026.19 2325
5026.86 2354
5027.53 2470
5028.20 2474
5028.87 2531
5029.54 2381
5030.21 2388
5030.87 2387
5031.54 2238
5032.21 2121
5032.88 1978
5033.55 1778
5034.22 1813
5034.89 1673
5035.56 1546
5036.23 1560
5036.90 1536
5037.57 1460
5038.24 1490
5038.91 1493
5039.58 1531
5040.25 1471
5040.92 1481
5041.59 1668
5042.26 1542
5042.93 1505
5043.60 1534
5044.27 1416
5044.94 1513
5045.61 1561
5046.28 1508
5046.95 1574
5047.62 1580
5048.29 1503
5048.96 1549
5049.63 1717
5050.30 1664
5050.97 1665
5051.64 1550
5052.31 1709
5052.98 1667
5053.65 1585
5054.32 1543
5054.99 1603
5055.66 1666
5056.34 1620
5057.01 1532
5057.68 1543
5058.35 1363
5059.02 1468
5059.69 1369
5060.36 1418
5061.03 1419
5061.70 1372
5062.38 1503
5063.05 1535
5063.72 1520
5064.39 1533
5065.06 1612
5065.73 1636
5066.40 1556
5067.08 1426
5067.75 1565
5068.42 1496
5069.09 1486
5069.76 1463
5070.43 1489
5071.11 1567
5071.78 1596
5072.45 1619
5073.12 1644
5073.79 1618
5074.47 1453
5075.14 1453
5075.81 1441
5076.48 1552
5077.15 1493
5077.83 1522
5078.50 1392
5079.17 1513
5079.84 1490
5080.52 1581
5081.19 1654
5081.86 1587
5082.53 1657
5083.21 1576
5083.88 1578
5084.55 1627
5085.22 1591
5085.90 1568
5086.57 1775
5087.24 1721
5087.92 1630
5088.59 1645
5089.26 1563
5089.93 1694
5090.61 1590
5091.28 1701
5091.95 1686
5092.63 1683
5093.30 1745
5093.97 1778
5094.65 1840
5095.32 1886
5095.99 1925
5096.67 1867
5097.34 2072
5098.02 2004
5098.69 1912
5099.36 1840
5100.04 1712
5100.71 1690
5101.38 1611
5102.06 1624
5102.73 1531
5103.41 1485
5104.08 1517
5104.75 1516
5105.43 1478
5106.10 1520
5106.78 1645
5107.45 1613
5108.12 1636
5108.80 1636
5109.47 1592
5110.15 1705
5110.82 1572
5111.50 1500
5112.17 1559
5112.85 1426
5113.52 1465
5114.20 1533
5114.87 1427
5115.54 1380
5116.22 1555
5116.89 1472
5117.57 1479
5118.24 1449
5118.92 1391
5119.59 1524
5120.27 1536
5120.94 1540
5121.62 1399
5122.30 1506
5122.97 1600
5123.65 1641
5124.32 1772
5125.00 1639
5125.67 1589
5126.35 1671
5127.02 1723
5127.70 1607
5128.37 1600
5129.05 1603
5129.73 1664
5130.40 1611
5131.08 1562
5131.75 1481
5132.43 1589
5133.10 1529
5133.78 1542
5134.46 1555
5135.13 1539
5135.81 1534
5136.49 1531
5137.16 1550
5137.84 1695
5138.51 1435
5139.19 1455
5139.87 1524
5140.54 1477
5141.22 1653
5141.90 1600
5142.57 1681
5143.25 1668
5143.93 1584
5144.60 1600
5145.28 1626
5145.96 1455
5146.63 1559
5147.31 1548
5147.99 1544
5148.66 1441
5149.34 1441
5150.02 1381
5150.69 1441
5151.37 1382
5152.05 1435
5152.73 1390
5153.40 1404
5154.08 1459
5154.76 1390
5155.44 1412
5156.11 1376
5156.79 1430
5157.47 1454
5158.15 1359
5158.82 1358
5159.50 1301
5160.18 1389
5160.86 1401
5161.53 1466
5162.21 1419
5162.89 1430
5163.57 1414
5164.25 1400
5164.92 1315
5165.60 1414
5166.28 1443
5166.96 1509
5167.64 1486
5168.31 1416
5168.99 1483
5169.67 1464
5170.35 1475
5171.03 1493
5171.71 1559
5172.39 1508
5173.06 1491
5173.74 1464
5174.42 1460
5175.10 1434
5175.78 1352
5176.46 1423
5177.14 1444
5177.82 1343
5178.49 1494
5179.17 1424
5179.85 1496
5180.53 1447
5181.21 1373
5181.89 1456
5182.57 1411
5183.25 1384
5183.93 1452
5184.61 1441
5185.29 1499
5185.97 1395
5186.64 1393
5187.32 1447
5188.00 1423
5188.68 1448
5189.36 1392
5190.04 1400
5190.72 1269
5191.40 1229
5192.08 1258
5192.76 1316
5193.44 1393
5194.12 1295
5194.80 1153
5195.48 1349
5196.16 1457
5196.84 1287
5197.52 1345
5198.20 1340
5198.88 1405
5199.56 1358
5200.24 1432
5200.92 1307
5201.60 1312
5202.28 1321
5202.96 1425
5203.65 1362
5204.33 1413
5205.01 1437
5205.69 1448
5206.37 1428
5207.05 1356
5207.73 1339
5208.41 1431
5209.09 1349
5209.77 1503
5210.45 1439
5211.13 1517
5211.82 1522
5212.50 1484
5213.18 1588
5213.86 1618
5214.54 1546
5215.22 1512
5215.90 1462
5216.58 1404
5217.27 1456
5217.95 1483
5218.63 1562
5219.31 1497
5219.99 1552
5220.67 1434
5221.36 1468
5222.04 1493
5222.72 1466
5223.40 1404
5224.08 1467
5224.77 1442
5225.45 1405
5226.13 1497
5226.81 1515
5227.49 1345
5228.18 1341
5228.86 1398
5229.54 1515
5230.22 1438
5230.91 1380
5231.59 1446
5232.27 1471
5232.95 1431
5233.63 1474
5234.32 1425
5235.00 1430
5235.68 1586
5236.37 1523
5237.05 1416
5237.73 1415
5238.41 1420
5239.10 1328
5239.78 1399
5240.46 1502
5241.15 1467
5241.83 1493
5242.51 1572
5243.20 1581
5243.88 1484
5244.56 1441
5245.24 1508
5245.93 1445
5246.61 1472
5247.29 1425
5247.98 1546
5248.66 1500
5249.35 1491
5250.03 1538
5250.71 1539
5251.40 1674
5252.08 1675
5252.76 1681
5253.45 1672
5254.13 1883
5254.82 1932
5255.50 1893
5256.18 1692
5256.87 1584
5257.55 1535
5258.24 1566
5258.92 1536
5259.60 1507
5260.29 1524
5260.97 1465
5261.66 1438
5262.34 1427
5263.03 1439
5263.71 1449
5264.40 1384
5265.08 1364
5265.76 1366
5266.45 1356
5267.13 1346
5267.82 1367
5268.50 1405
5269.19 1375
5269.87 1453
5270.56 1607
5271.24 1621
5271.93 1540
5272.61 1565
5273.30 1590
5273.98 1463
5274.67 1479
5275.35 1465
5276.04 1399
5276.72 1482
5277.41 1515
5278.10 1644
5278.78 1583
5279.47 1371
5280.15 1407
5280.84 1325
5281.52 1498
5282.21 1567
5282.89 1460
5283.58 1439
5284.27 1574
5284.95 1647
5285.64 1661
5286.32 1695
5287.01 1776
5287.70 1744
5288.38 1676
5289.07 1680
5289.75 1528
5290.44 1502
5291.13 1487
5291.81 1597
5292.50 1587
5293.19 1540
5293.87 1479
5294.56 1502
5295.25 1534
5295.93 1453
5296.62 1419
5297.31 1469
5297.99 1550
5298.68 1491
5299.37 1550
5300.05 1521
5300.74 1547
5301.43 1514
5302.11 1377
5302.80 1509
5303.49 1469
5304.18 1452
5304.86 1517
5305.55 1499
5306.24 1450
5306.92 1492
5307.61 1532
5308.30 1456
5308.99 1383
5309.67 1399
5310.36 1525
5311.05 1437
5311.74 1606
5312.42 1571
5313.11 1610
5313.80 1516
5314.49 1609
5315.18 1670
5315.86 1604
5316.55 1620
5317.24 1779
5317.93 1578
5318.62 1592
5319.30 1488
5319.99 1446
5320.68 1567
5321.37 1597
5322.06 1485
5322.74 1589
5323.43 1619
5324.12 1691
5324.81 1767
5325.50 1846
5326.19 1981
5326.88 1846
5327.56 1781
5328.25 1707
5328.94 1662
5329.63 1587
5330.32 1613
5331.01 1416
5331.70 1463
5332.39 1515
5333.07 1609
5333.76 1588
5334.45 1581
5335.14 1465
5335.83 1502
5336.52 1429
5337.21 1428
5337.90 1665
5338.59 1636
5339.28 1525
5339.97 1507
5340.66 1587
5341.35 1602
5342.04 1527
5342.73 1621
5343.42 1579
5344.10 1566
5344.79 1606
5345.48 1592
5346.17 1546
5346.86 1481
5347.55 1624
5348.24 1639
5348.93 1623
5349.62 1595
5350.31 1815
5351.00 1950
5351.69 1892
5352.39 1912
5353.08 1963
5353.77 1998
5354.46 2258
5355.15 2215
5355.84 2331
5356.53 2463
5357.22 2357
5357.91 2284
5358.60 2247
5359.29 2189
5359.98 2081
5360.67 2057
5361.36 1869
5362.05 1665
5362.74 1677
5363.44 1578
5364.13 1568
5364.82 1626
5365.51 1535
5366.20 1550
5366.89 1615
5367.58 1561
5368.27 1534
5368.96 1605
5369.66 1590
5370.35 1554
5371.04 1580
5371.73 1540
5372.42 1362
5373.11 1330
5373.81 1436
5374.50 1360
5375.19 1381
5375.88 1405
5376.57 1372
5377.26 1400
5377.96 1421
5378.65 1396
5379.34 1401
5380.03 1296
5380.72 1302
5381.42 1426
5382.11 1369
5382.80 1354
5383.49 1489
5384.18 1403
5384.88 1459
5385.57 1451
5386.26 1402
5386.95 1413
5387.65 1357
5388.34 1426
5389.03 1426
5389.72 1328
5390.42 1249
5391.11 1521
5391.80 1442
5392.50 1405
5393.19 1403
5393.88 1413
5394.57 1435
5395.27 1537
5395.96 1589
5396.65 1563
5397.35 1406
5398.04 1552
5398.73 1609
5399.43 1469
5400.12 1360
5400.81 1443
5401.51 1452
5402.20 1319
5402.89 1306
5403.59 1341
5404.28 1336
5404.97 1324
5405.67 1386
5406.36 1396
5407.06 1323
5407.75 1424
5408.44 1303
5409.14 1320
5409.83 1355
5410.53 1521
5411.22 1467
5411.91 1477
5412.61 1547
5413.30 1594
5414.00 1473
5414.69 1434
5415.38 1438
5416.08 1481
5416.77 1517
5417.47 1468
5418.16 1435
5418.86 1440
5419.55 1429
5420.25 1452
5420.94 1476
5421.64 1542
5422.33 1449
5423.03 1469
5423.72 1442
5424.41 1351
5425.11 1412
5425.80 1464
5426.50 1467
5427.19 1437
5427.89 1517
5428.59 1482
5429.28 1576
5429.98 1442
5430.67 1293
5431.37 1426
5432.06 1386
5432.76 1465
5433.45 1469
5434.15 1353
5434.84 1386
5435.54 1424
5436.23 1481
5436.93 1429
5437.63 1549
5438.32 1647
5439.02 1548
5439.71 1564
5440.41 1609
5441.11 1650
5441.80 1464
5442.50 1655
5443.19 1653
5443.89 1579
5444.59 1572
5445.28 1594
5445.98 1502
5446.68 1570
5447.37 1600
5448.07 1790
5448.76 1684
5449.46 1807
5450.16 1909
5450.85 2056
5451.55 2162
5452.25 2108
5452.94 2296
5453.64 2086
5454.34 2294
5455.03 2276
5455.73 2151
5456.43 2201
5457.13 2065
5457.82 1864
5458.52 1751
5459.22 1741
5459.91 1570
5460.61 1592
5461.31 1666
5462.01 1682
5462.70 1802
5463.40 1795
5464.10 1845
5464.80 1931
5465.49 2074
5466.19 2018
5466.89 2136
5467.59 2319
5468.28 2213
5468.98 2327
5469.68 2381
5470.38 2385
5471.07 2401
5471.77 2265
5472.47 2258
5473.17 2062
5473.87 1948
5474.56 2019
5475.26 1950
5475.96 1849
5476.66 1841
5477.36 1895
5478.06 1962
5478.75 1905
5479.45 1948
5480.15 1865
5480.85 1853
5481.55 2155
5482.25 2110
5482.95 2096
5483.64 2191
5484.34 2391
5485.04 2571
5485.74 2577
5486.44 2605
5487.14 2734
5487.84 2605
5488.54 2596
5489.23 2336
5489.93 2323
5490.63 2271
5491.33 2080
5492.03 2119
5492.73 2184
5493.43 2077
5494.13 2078
5494.83 2120
5495.53 2253
5496.23 2172
5496.93 2069
5497.63 2088
5498.33 2182
5499.03 2192
5499.73 2232
5500.43 2275
5501.13 2433
5501.83 2332
5502.53 2563
5503.23 2764
5503.93 3091
5504.63 3378
5505.33 3657
5506.03 4049
5506.73 3978
5507.43 3999
5508.13 3824
5508.83 3535
5509.53 3126
5510.23 2884
5510.93 2649
5511.63 2512
5512.33 2408
5513.03 2335
5513.73 2443
5514.43 2222
5515.13 2258
5515.83 2178
5516.53 2150
5517.23 2221
5517.93 2081
5518.64 2196
5519.34 2015
5520.04 2078
5520.74 2183
5521.44 2070
5522.14 2054
5522.84 1968
5523.54 2080
5524.24 2088
5524.95 1977
5525.65 2038
5526.35 2020
5527.05 2052
5527.75 2022
5528.45 1904
5529.15 2003
5529.86 1894
5530.56 1927
5531.26 1852
5531.96 1618
5532.66 1625
5533.36 1735
5534.07 1822
5534.77 1813
5535.47 1845
5536.17 1659
5536.87 1615
5537.58 1549
5538.28 1507
5538.98 1554
5539.68 1547
5540.39 1539
5541.09 1492
5541.79 1557
5542.49 1701
5543.20 1568
5543.90 1482
5544.60 1498
5545.30 1603
5546.01 1524
5546.71 1517
5547.41 1497
5548.11 1455
5548.82 1489
5549.52 1617
5550.22 1593
5550.93 1466
5551.63 1541
5552.33 1703
5553.03 1684
5553.74 1585
5554.44 1585
5555.14 1569
5555.85 1565
5556.55 1471
5557.25 1544
5557.96 1397
5558.66 1507
5559.36 1425
5560.07 1468
5560.77 1483
5561.48 1431
5562.18 1449
5562.88 1507
5563.59 1459
5564.29 1386
5564.99 1391
5565.70 1505
5566.40 1428
5567.11 1518
5567.81 1556
5568.51 1621
5569.22 1519
5569.92 1436
5570.63 1383
5571.33 1465
5572.04 1506
5572.74 1496
5573.44 1567
5574.15 1424
5574.85 1424
5575.56 1565
5576.26 1496
5576.97 1540
5577.67 1595
5578.38 1583
5579.08 1479
5579.79 1481
5580.49 1529
5581.20 1524
5581.90 1428
5582.61 1547
5583.31 1493
5584.02 1456
5584.72 1464
5585.43 1438
5586.13 1413
5586.84 1407
5587.54 1454
5588.25 1438
5588.95 1397
5589.66 1339
5590.36 1363
5591.07 1456
5591.77 1476
5592.48 1394
5593.19 1368
5593.89 1438
5594.60 1385
5595.30 1451
5596.01 1296
5596.71 1380
5597.42 1420
5598.13 1449
5598.83 1411
5599.54 1445
5600.24 1552
5600.95 1534
5601.66 1465
5602.36 1371
5603.07 1388
5603.78 1302
5604.48 1319
5605.19 1367
5605.89 1309
5606.60 1297
5607.31 1339
5608.01 1366
5608.72 1355
5609.43 1323
5610.13 1374
5610.84 1287
5611.55 1259
5612.25 1259
5612.96 1311
5613.67 1333
5614.38 1233
5615.08 1241
5615.79 1275
5616.50 1286
5617.20 1315
5617.91 1364
5618.62 1455
5619.33 1290
5620.03 1315
5620.74 1455
5621.45 1452
5622.15 1426
5622.86 1406
5623.57 1399
5624.28 1327
5624.99 1435
5625.69 1409
5626.40 1332
5627.11 1291
5627.82 1362
5628.52 1386
5629.23 1308
5629.94 1221
5630.65 1240
5631.36 1283
5632.06 1295
5632.77 1279
5633.48 1299
5634.19 1254
5634.90 1375
5635.61 1294
5636.31 1281
5637.02 1307
5637.73 1328
5638.44 1443
5639.15 1465
5639.86 1351
5640.56 1276
5641.27 1228
5641.98 1276
5642.69 1398
5643.40 1334
5644.11 1390
5644.82 1453
5645.53 1343
5646.24 1413
5646.94 1436
5647.65 1421
5648.36 1356
5649.07 1319
5649.78 1337
5650.49 1323
5651.20 1287
5651.91 1331
5652.62 1313
5653.33 1386
5654.04 1426
5654.75 1458
5655.46 1329
5656.17 1569
5656.88 1502
5657.59 1431
5658.30 1374
5659.01 1350
5659.71 1533
5660.42 1584
5661.13 1481
5661.84 1618
5662.55 1746
5663.26 1698
5663.97 1608
5664.69 1698
5665.40 1496
5666.11 1561
5666.82 1579
5667.53 1436
5668.24 1430
5668.95 1435
5669.66 1370
5670.37 1430
5671.08 1421
5671.79 1451
5672.50 1519
5673.21 1614
5673.92 1622
5674.63 1726
5675.34 1694
5676.05 1598
5676.76 1706
5677.48 1700
5678.19 1626
5678.90 1569
5679.61 1559
5680.32 1605
5681.03 1578
5681.74 1395
5682.45 1437
5683.16 1360
5683.88 1425
5684.59 1381
5685.30 1481
5686.01 1412
5686.72 1364
5687.43 1387
5688.15 1377
5688.86 1509
5689.57 1463
5690.28 1350
5690.99 1475
5691.70 1571
5692.42 1416
5693.13 1519
5693.84 1432
5694.55 1319
5695.26 1368
5695.98 1381
5696.69 1439
5697.40 1438
5698.11 1263
5698.82 1319
5699.54 1415
5700.25 1376
5700.96 1302
5701.67 1331
5702.39 1263
5703.10 1271
5703.81 1366
5704.52 1355
5705.24 1266
5705.95 1099
5706.66 1151
5707.38 1247
5708.09 1228
5708.80 1207
5709.51 1189
5710.23 1226
5710.94 1393
5711.65 1312
5712.37 1363
5713.08 1252
5713.79 1285
5714.51 1287
5715.22 1327
5715.93 1254
5716.65 1284
5717.36 1238
5718.07 1284
5718.79 1294
5719.50 1278
5720.21 1379
5720.93 1302
5721.64 1330
5722.36 1281
5723.07 1234
5723.78 1268
5724.50 1286
5725.21 1147
5725.92 1314
5726.64 1412
5727.35 1401
5728.07 1312
5728.78 1308
5729.50 1372
5730.21 1374
5730.92 1237
5731.64 1392
5732.35 1509
5733.07 1435
5733.78 1422
5734.50 1332
5735.21 1447
5735.93 1539
5736.64 1368
5737.35 1326
5738.07 1287
5738.78 1373
5739.50 1427
5740.21 1349
5740.93 1337
5741.64 1458
5742.36 1415
5743.07 1407
5743.79 1310
5744.50 1260
5745.22 1435
5745.93 1311
5746.65 1253
5747.37 1262
5748.08 1232
5748.80 1343
5749.51 1265
5750.23 1243
5750.94 1228
5751.66 1403
5752.37 1354
5753.09 1459
5753.81 1320
5754.52 1345
5755.24 1450
5755.95 1357
5756.67 1362
5757.38 1515
5758.10 1467
5758.82 1602
5759.53 1675
5760.25 1644
5760.96 1589
5761.68 1627
5762.40 1627
5763.11 1573
5763.83 1518
5764.55 1578
5765.26 1457
5765.98 1441
5766.70 1420
5767.41 1351
5768.13 1353
5768.85 1469
5769.56 1420
5770.28 1395
5771.00 1405
5771.71 1394
5772.43 1333
5773.15 1471
5773.86 1463
5774.58 1361
5775.30 1442
5776.01 1542
5776.73 1481
5777.45 1407
5778.17 1304
5778.88 1344
5779.60 1434
5780.32 1309
5781.04 1273
5781.75 1370
5782.47 1465
5783.19 1580
5783.91 1609
5784.62 1391
5785.34 1525
5786.06 1625
5786.78 1490
5787.49 1466
5788.21 1350
5788.93 1389
5789.65 1430
5790.37 1522
5791.08 1444
5791.80 1426
5792.52 1440
5793.24 1469
5793.96 1506
5794.68 1387
5795.39 1495
5796.11 1645
5796.83 1638
5797.55 1635
5798.27 1619
5798.99 1625
5799.70 1640
5800.42 1626
5801.14 1828
5801.86 1892
5802.58 2045
5803.30 2291
5804.02 2391
5804.74 2881
5805.45 3132
5806.17 3560
5806.89 3421
5807.61 3174
5808.33 3016
5809.05 2963
5809.77 2560
5810.49 2296
5811.21 2064
5811.93 1976
5812.65 1865
5813.37 1804
5814.09 1681
5814.81 1815
5815.52 1775
5816.24 1769
5816.96 1806
5817.68 1734
5818.40 1765
5819.12 1745
5819.84 1726
5820.56 1659
5821.28 1651
5822.00 1718
5822.72 1772
5823.44 1675
5824.16 1617
5824.88 1709
5825.60 1736
5826.32 1736
5827.04 1640
5827.76 1556
5828.48 1585
5829.21 1714
5829.93 1572
5830.65 1468
5831.37 1552
5832.09 1536
5832.81 1577
5833.53 1579
5834.25 1494
5834.97 1500
5835.69 1460
5836.41 1388
5837.13 1468
5837.85 1450
5838.57 1412
5839.30 1460
5840.02 1392
5840.74 1443
5841.46 1447
5842.18 1475
5842.90 1477
5843.62 1516
5844.34 1410
5845.07 1445
5845.79 1573
5846.51 1432
5847.23 1399
5847.95 1495
5848.67 1389
5849.39 1315
5850.12 1339
5850.84 1328
5851.56 1350
5852.28 1350
5853.00 1357
5853.73 1360
5854.45 1411
5855.17 1428
5855.89 1397
5856.61 1430
5857.34 1468
5858.06 1379
5858.78 1300
5859.50 1338
5860.23 1446
5860.95 1411
5861.67 1406
5862.39 1339
5863.11 1454
5863.84 1548
5864.56 1472
5865.28 1438
5866.01 1389
5866.73 1376
5867.45 1378
5868.17 1266
5868.90 1363
5869.62 1306
5870.34 1311
5871.07 1476
5871.79 1422
5872.51 1408
5873.23 1425
5873.96 1372
5874.68 1394
5875.40 1445
5876.13 1504
5876.85 1495
5877.57 1411
5878.30 1444
5879.02 1495
5879.74 1398
5880.47 1378
5881.19 1438
5881.92 1477
5882.64 1464
5883.36 1385
5884.09 1286
5884.81 1338
5885.53 1361
5886.26 1322
5886.98 1486
5887.71 1403
5888.43 1411
5889.15 1367
5889.88 1336
5890.60 1379
5891.33 1452
5892.05 1447
5892.78 1439
5893.50 1351
5894.23 1328
5894.95 1383
5895.67 1351
5896.40 1436
5897.12 1461
5897.85 1495
5898.57 1422
5899.30 1447
5900.02 1429
5900.75 1434
5901.47 1479
5902.20 1410
5902.92 1346
5903.65 1447
5904.37 1526
5905.10 1479
5905.82 1364
5906.55 1392
5907.27 1388
5908.00 1367
5908.72 1409
5909.45 1432
5910.17 1469
5910.90 1467
5911.62 1422
5912.35 1422
5913.08 1536
5913.80 1498
5914.53 1518
5915.25 1500
5915.98 1573
5916.70 1498
5917.43 1421
5918.16 1430
5918.88 1506
5919.61 1592
5920.33 1604
5921.06 1682
5921.79 1613
5922.51 1480
5923.24 1418
5923.97 1518
5924.69 1603
5925.42 1509
5926.14 1543
5926.87 1615
5927.60 1589
5928.32 1608
5929.05 1564
5929.78 1578
5930.50 1588
5931.23 1672
5931.96 1559
5932.68 1587
5933.41 1729
5934.14 1773
5934.86 1585
5935.59 1605
5936.32 1563
5937.05 1721
5937.77 1766
5938.50 1758
5939.23 1778
5939.95 1800
5940.68 1817
5941.41 1875
5942.14 1902
5942.86 1974
5943.59 2159
5944.32 2056
5945.05 2029
5945.77 1992
5946.50 1966
5947.23 2008
5947.96 2010
5948.68 2014
5949.41 1881
5950.14 2026
5950.87 2124
5951.60 2041
5952.32 2040
5953.05 2230
5953.78 2169
5954.51 2097
5955.24 2298
5955.96 2471
5956.69 2539
5957.42 2552
5958.15 2462
5958.88 2471
5959.61 2663
5960.33 2647
5961.06 2543
5961.79 2526
5962.52 2544
5963.25 2686
5963.98 2576
5964.71 2609
5965.44 2546
5966.16 2510
5966.89 2631
5967.62 2708
5968.35 2819
5969.08 2837
5969.81 3009
5970.54 3366
5971.27 3491
5972.00 3798
5972.73 4028
5973.46 4182
5974.18 4069
5974.91 3821
5975.64 3753
5976.37 3782
5977.10 3318
5977.83 3209
5978.56 3062
5979.29 3063
5980.02 3159
5980.75 3126
5981.48 3192
5982.21 3432
5982.94 3225
5983.67 3267
5984.40 3143
5985.13 3329
5985.86 3553
5986.59 3655
5987.32 3649
5988.05 3564
5988.78 3748
5989.51 3656
5990.24 3658
5990.97 3662
5991.70 3581
5992.43 3628
5993.16 3645
5993.89 3705
5994.62 3676
5995.35 3599
5996.09 3765
5996.82 3672
5997.55 3767
5998.28 3978
5999.01 3999
5999.74 4014
6000.47 3963
6001.20 4027
6001.93 3955
6002.66 4089
6003.39 4283
6004.13 4318
6004.86 4215
6005.59 4352
6006.32 4283
6007.05 4183
6007.78 4061
6008.51 3972
6009.25 3865
6009.98 3888
6010.71 3887
6011.44 3922
6012.17 3991
6012.90 4275
6013.64 4476
6014.37 4970
6015.10 5571
6015.83 6301
6016.56 7328
6017.29 8301
6018.03 9041
6018.76 9823
6019.49 10475
6020.22 11113
6020.96 10897
6021.69 10014
6022.42 9165
6023.15 8323
6023.88 7055
6024.62 6454
6025.35 5520
6026.08 4931
6026.81 4544
6027.55 4083
6028.28 3793
6029.01 3463
6029.75 3303
6030.48 3210
6031.21 3196
6031.94 3158
6032.68 3042
6033.41 2925
6034.14 2772
6034.88 2925
6035.61 2838
6036.34 2671
6037.07 2588
6037.81 2645
6038.54 2670
6039.27 2424
6040.01 2399
6040.74 2429
6041.47 2538
6042.21 2563
6042.94 2733
6043.68 2840
6044.41 2787
6045.14 2723
6045.88 2800
6046.61 2927
6047.34 2842
6048.08 2885
6048.81 2885
6049.55 2761
6050.28 2820
6051.01 2873
6051.75 2841
6052.48 3011
6053.22 2939
6053.95 3180
6054.68 3202
6055.42 3257
6056.15 3341
6056.89 3517
6057.62 3788
6058.36 4017
6059.09 3879
6059.83 3906
6060.56 3651
6061.29 3479
6062.03 3596
6062.76 3476
6063.50 3184
6064.23 3286
6064.97 3270
6065.70 3121
6066.44 3008
6067.17 2965
6067.91 3113
6068.64 3007
6069.38 2869
6070.11 3008
6070.85 2893
6071.58 2923
6072.32 2871
6073.06 2875
6073.79 2932
6074.53 2878
6075.26 2768
6076.00 2711
6076.73 2793
6077.47 2723
6078.20 2672
6078.94 2651
6079.68 2589
6080.41 2548
6081.15 2520
6081.88 2628
6082.62 2680
6083.35 2495
6084.09 2615
6084.83 2535
6085.56 2507
6086.30 2552
6087.04 2443
6087.77 2566
6088.51 2634
6089.24 2593
6089.98 2650
6090.72 2581
6091.45 2317
6092.19 2329
6092.93 2510
6093.66 2474
6094.40 2317
6095.14 2381
6095.87 2570
6096.61 2379
6097.35 2443
6098.08 2537
6098.82 2566
6099.56 2376
6100.29 2503
6101.03 2441
6101.77 2444
6102.51 2464
6103.24 2275
6103.98 2193
6104.72 2267
6105.46 2341
6106.19 2399
6106.93 2336
6107.67 2287
6108.41 2385
6109.14 2326
6109.88 2395
6110.62 2263
6111.36 2317
6112.09 2365
6112.83 2284
6113.57 2187
6114.31 2361
6115.04 2355
6115.78 2251
6116.52 2239
6117.26 2322
6118.00 2358
6118.73 2422
6119.47 2470
6120.21 2335
6120.95 2320
6121.69 2402
6122.43 2459
6123.16 2475
6123.90 2441
6124.64 2483
6125.38 2494
6126.12 2610
6126.86 2525
6127.60 2588
6128.33 2577
6129.07 2762
6129.81 2720
6130.55 2663
6131.29 2724
6132.03 2755
6132.77 2680
6133.51 2753
6134.25 2771
6134.98 2614
6135.72 2818
6136.46 2680
6137.20 2540
6137.94 2679
6138.68 2641
6139.42 2856
6140.16 2762
6140.90 2821
6141.64 2891
6142.38 2804
6143.12 2619
6143.86 2671
6144.60 2793
6145.34 2764
6146.08 2878
6146.82 2826
6147.56 2771
6148.30 2801
6149.04 2655
6149.78 2829
6150.52 3012
6151.26 2975
6152.00 2850
6152.74 2894
6153.48 2875
6154.22 2871
6154.96 2905
6155.70 2898
6156.44 2909
6157.18 2911
6157.92 3074
6158.66 3045
6159.40 3238
6160.14 3437
6160.88 3494
6161.62 3342
6162.36 3848
6163.10 3900
6163.85 3954
6164.59 3895
6165.33 3997
6166.07 4032
6166.81 4093
6167.55 3888
6168.29 3857
6169.03 3863
6169.77 4193
6170.51 4344
6171.26 4279
6172.00 4406
6172.74 4653
6173.48 4767
6174.22 4527
6174.96 4452
6175.70 4453
6176.45 4357
6177.19 4085
6177.93 4164
6178.67 4237
6179.41 4090
6180.16 4033
6180.90 4015
6181.64 3905
6182.38 3831
6183.12 4055
6183.87 3889
6184.61 3852
6185.35 4001
6186.09 4031
6186.83 4198
6187.58 4138
6188.32 4183
6189.06 4089
6189.80 3983
6190.55 4228
6191.29 4288
6192.03 4304
6192.77 4381
6193.52 4368
6194.26 4624
6195.00 4557
6195.74 4458
6196.49 4668
6197.23 4866
6197.97 5040
6198.72 5174
6199.46 5317
6200.20 5381
6200.94 5607
6201.69 5549
6202.43 5488
6203.17 5530
6203.92 5521
6204.66 5273
6205.40 5284
6206.15 5405
6206.89 5213
6207.63 5307
6208.38 5514
6209.12 5984
6209.87 6814
6210.61 7982
6211.35 9558
6212.10 11944
6212.84 14303
6213.58 17135
6214.33 19741
6215.07 21544
6215.82 22636
6216.56 22584
6217.30 21826
6218.05 20093
6218.79 17666
6219.54 15179
6220.28 12949
6221.02 10755
6221.77 8960
6222.51 7373
6223.26 6494
6224.00 5667
6224.75 5139
6225.49 4896
6226.24 4854
6226.98 4541
6227.73 4601
6228.47 4681
6229.21 4753
6229.96 4771
6230.70 4770
6231.45 4965
6232.19 4853
6232.94 4721
6233.68 4427
6234.43 3991
6235.17 3631
6235.92 3571
6236.67 3218
6237.41 3175
6238.16 3100
6238.90 3184
6239.65 3108
6240.39 3099
6241.14 3071
6241.88 3064
6242.63 3175
6243.37 3322
6244.12 3401
6244.87 3237
6245.61 3257
6246.36 3255
6247.10 3406
6247.85 3357
6248.59 3390
6249.34 3566
6250.09 3665
6250.83 3668
6251.58 4034
6252.33 4179
6253.07 4331
6253.82 4863
6254.56 5087
6255.31 5205
6256.06 4889
6256.80 4870
6257.55 4485
6258.30 4191
6259.04 3934
6259.79 3841
6260.54 3812
6261.28 3683
6262.03 3736
6262.78 3721
6263.52 3468
6264.27 3496
6265.02 3581
6265.76 3534
6266.51 3568
6267.26 3543
6268.01 3523
6268.75 3572
6269.50 3644
6270.25 3405
6270.99 3459
6271.74 3295
6272.49 3184
6273.24 3247
6273.98 3261
6274.73 3329
6275.48 3344
6276.23 3322
6276.97 3216
6277.72 3395
6278.47 3406
6279.22 3366
6279.96 3347
6280.71 3485
6281.46 3834
6282.21 3809
6282.96 3973
6283.70 3778
6284.45 3762
6285.20 3675
6285.95 3676
6286.70 3374
6287.45 3373
6288.19 3361
6288.94 3307
6289.69 3160
6290.44 3093
6291.19 2967
6291.94 2996
6292.68 2888
6293.43 3075
6294.18 2972
6294.93 2934
6295.68 3016
6296.43 2760
6297.18 2886
6297.93 2831
6298.67 2683
6299.42 2594
6300.17 2495
6300.92 2528
6301.67 2452
6302.42 2500
6303.17 2556
6303.92 2557
6304.67 2424
6305.42 2602
6306.17 2593
6306.92 2867
6307.67 2815
6308.41 2655
6309.16 2526
6309.91 2627
6310.66 2475
6311.41 2504
6312.16 2500
6312.91 2470
6313.66 2451
6314.41 2381
6315.16 2485
6315.91 2323
6316.66 2458
6317.41 2330
6318.16 2377
6318.91 2500
6319.66 2652
6320.41 2609
6321.16 2611
6321.91 2550
6322.66 2645
6323.41 2574
6324.16 2503
6324.92 2518
6325.67 2366
6326.42 2280
6327.17 2320
6327.92 2338
6328.67 2247
6329.42 2287
6330.17 2164
6330.92 2226
6331.67 2221
6332.42 2051
6333.17 1993
6333.92 1973
6334.68 2000
6335.43 2210
6336.18 2048
6336.93 2094
6337.68 2128
6338.43 2170
6339.18 2060
6339.93 2022
6340.69 2003
6341.44 2195
6342.19 2095
6342.94 1987
6343.69 1963
6344.44 2054
6345.20 2082
6345.95 2039
6346.70 2057
6347.45 2072
6348.20 2008
6348.95 2044
6349.71 2068
6350.46 2079
6351.21 2002
6351.96 2101
6352.71 2026
6353.47 1905
6354.22 1996
6354.97 2064
6355.72 2230
6356.48 2134
6357.23 2141
6357.98 2215
6358.73 2317
6359.49 2314
6360.24 2266
6360.99 2302
6361.74 2293
6362.50 2326
6363.25 2295
6364.00 2073
6364.76 2149
6365.51 1935
6366.26 1914
6367.01 1962
6367.77 2034
6368.52 2002
6369.27 1939
6370.03 1881
6370.78 1922
6371.53 1966
6372.29 1991
6373.04 1906
6373.79 2090
6374.55 1987
6375.30 2024
6376.05 1973
6376.81 2041
6377.56 2017
6378.31 1940
6379.07 1875
6379.82 1865
6380.58 1986
6381.33 1881
6382.08 1821
6382.84 1852
6383.59 1802
6384.35 1882
6385.10 1906
6385.85 1940
6386.61 1866
6387.36 1950
6388.12 2012
6388.87 1951
6389.62 2003
6390.38 1907
6391.13 1943
6391.89 2057
6392.64 1902
6393.40 1854
6394.15 1864
6394.91 1899
6395.66 1854
6396.42 1863
6397.17 1937
6397.93 1976
6398.68 1873
6399.44 1918
6400.19 1953
6400.95 1979
6401.70 1855
6402.46 1790
6403.21 1780
6403.97 1787
6404.72 1753
6405.48 1780
6406.23 1790
6406.99 1733
6407.74 1918
6408.50 1874
6409.25 1768
6410.01 1667
6410.76 1810
6411.52 1755
6412.28 1749
6413.03 1828
6413.79 1881
6414.54 1972
6415.30 1917
6416.05 1931
6416.81 1941
6417.57 1944
6418.32 1776
6419.08 1820
6419.83 1849
6420.59 1776
6421.35 1788
6422.10 1756
6422.86 1821
6423.62 1856
6424.37 1879
6425.13 1836
6425.89 1810
6426.64 1814
6427.40 1788
6428.15 1859
6428.91 1903
6429.67 1920
6430.42 1858
6431.18 1812
6431.94 1839
6432.70 1790
6433.45 1856
6434.21 1857
6434.97 1912
6435.72 1783
6436.48 1996
6437.24 1807
6437.99 1916
6438.75 1956
6439.51 1875
6440.27 1808
6441.02 1994
6441.78 1810
6442.54 1878
6443.30 1865
6444.05 1873
6444.81 1995
6445.57 1868
6446.33 1986
6447.08 1943
6447.84 1919
6448.60 1932
6449.36 1933
6450.12 1958
6450.87 2023
6451.63 2162
6452.39 1983
6453.15 2035
6453.91 1968
6454.66 2034
6455.42 1939
6456.18 2035
6456.94 1976
6457.70 2064
6458.46 1995
6459.21 2039
6459.97 2158
6460.73 2069
6461.49 2080
6462.25 2106
6463.01 2063
6463.77 2145
6464.52 2257
6465.28 2285
6466.04 2254
6466.80 2192
6467.56 2105
6468.32 2182
6469.08 2216
6469.84 2212
6470.60 2278
6471.36 2380
6472.11 2336
6472.87 2254
6473.63 2227
6474.39 2375
6475.15 2391
6475.91 2426
6476.67 2412
6477.43 2404
6478.19 2507
6478.95 2486
6479.71 2412
6480.47 2400
6481.23 2442
6481.99 2565
6482.75 2662
6483.51 2536
6484.27 2792
6485.03 2697
6485.79 2660
6486.55 2685
6487.31 2683
6488.07 2594
6488.83 2674
6489.59 2742
6490.35 2867
6491.11 2892
6491.87 2910
6492.63 3023
6493.39 2886
6494.15 3003
6494.91 3166
6495.67 3224
6496.43 3220
6497.19 3305
6497.95 3493
6498.71 3751
6499.48 3886
6500.24 3918
6501.00 4015
6501.76 4079
6502.52 4003
6503.28 4037
6504.04 4040
6504.80 4096
6505.56 3695
6506.32 3903
6507.09 4082
6507.85 3943
6508.61 3919
6509.37 3938
6510.13 4126
6510.89 4078
6511.65 4224
6512.42 4281
6513.18 4609
6513.94 4736
6514.70 4900
6515.46 4962
6516.22 4998
6516.99 5077
6517.75 4965
6518.51 5066
6519.27 4994
6520.03 4904
6520.80 4864
6521.56 4919
6522.32 4994
6523.08 5002
6523.84 4958
6524.61 5076
6525.37 5292
6526.13 5295
6526.89 5652
6527.66 5988
6528.42 6064
6529.18 6041
6529.94 6195
6530.71 6542
6531.47 6884
6532.23 7068
6533.00 7546
6533.76 7982
6534.52 8192
6535.28 8223
6536.05 8011
6536.81 7956
6537.57 8452
6538.34 9099
6539.10 10840
6539.86 13300
6540.63 15875
6541.39 18776
6542.15 21631
6542.92 23079
6543.68 23501
6544.44 23496
6545.21 21641
6545.97 19182
6546.73 16617
6547.50 13831
6548.26 11146
6549.02 9168
6549.79 7620
6550.55 6706
6551.31 5866
6552.08 5202
6552.84 4953
6553.61 4568
6554.37 4512
6555.13 4387
6555.90 4246
6556.66 4085
6557.43 4252
6558.19 3946
6558.96 3924
6559.72 3997
6560.48 3735
6561.25 3643
6562.01 3480
6562.78 3439
6563.54 3305
6564.31 3095
6565.07 3332
6565.84 3453
6566.60 3441
6567.37 3693
6568.13 3809
6568.90 3929
6569.66 4197
6570.43 4072
6571.19 4303
6571.96 4312
6572.72 4302
6573.49 4294
6574.25 4193
6575.02 4127
6575.78 4055
6576.55 3954
6577.31 3947
6578.08 4425
6578.84 4527
6579.61 4803
6580.37 4881
6581.14 5101
6581.91 5274
6582.67 5340
6583.44 5411
6584.20 5413
6584.97 5275
6585.73 5316
6586.50 5223
6587.27 5210
6588.03 5121
6588.80 5015
6589.56 4969
6590.33 4906
6591.10 4904
6591.86 4793
6592.63 4803
6593.39 4699
6594.16 4544
6594.93 4629
6595.69 4794
6596.46 4889
6597.23 5119
6597.99 5334
6598.76 5888
6599.53 6330
6600.29 6553
6601.06 6839
6601.83 6817
6602.59 6563
6603.36 6465
6604.13 6267
6604.89 5722
6605.66 5262
6606.43 4911
6607.20 4873
6607.96 4544
6608.73 4173
6609.50 3986
6610.26 4006
6611.03 4173
6611.80 3875
6612.57 3748
6613.33 3805
6614.10 3854
6614.87 3783
6615.64 3704
6616.40 3719
6617.17 3751
6617.94 3657
6618.71 3617
6619.48 3474
6620.24 3437
6621.01 3454
6621.78 3419
6622.55 3329
6623.32 3282
6624.08 3235
6624.85 3336
6625.62 3347
6626.39 3478
6627.16 3297
6627.92 3100
6628.69 3017
6629.46 3145
6630.23 3151
6631.00 3086
6631.77 3117
6632.54 3027
6633.30 3067
6634.07 3095
6634.84 2937
6635.61 2910
6636.38 3088
6637.15 3184
6637.92 3326
6638.69 3403
6639.45 3698
6640.22 3837
6640.99 3991
6641.76 3867
6642.53 3644
6643.30 3645
6644.07 3442
6644.84 3393
6645.61 3283
6646.38 3159
6647.15 2966
6647.92 2892
6648.69 2846
6649.46 2875
6650.22 2745
6650.99 2796
6651.76 2876
6652.53 2646
6653.30 2694
6654.07 2830
6654.84 2838
6655.61 2665
6656.38 2728
6657.15 2742
6657.92 2879
6658.69 2864
6659.46 2788
6660.23 2766
6661.00 2702
6661.77 2747
6662.54 2929
6663.31 2705
6664.09 2614
6664.86 2539
6665.63 2647
6666.40 2515
6667.17 2581
6667.94 2594
6668.71 2620
6669.48 2541
6670.25 2544
6671.02 2533
6671.79 2475
6672.56 2589
6673.33 2453
6674.10 2483
6674.88 2590
6675.65 2563
6676.42 2605
6677.19 2712
6677.96 2577
6678.73 2624
6679.50 2724
6680.27 2683
6681.05 2662
6681.82 2774
6682.59 2861
6683.36 2558
6684.13 2694
6684.90 2770
6685.67 2760
6686.45 2606
6687.22 2794
6687.99 2891
6688.76 2831
6689.53 2909
6690.31 3163
6691.08 3250
6691.85 3225
6692.62 3054
6693.39 3108
6694.17 3072
6694.94 2784
6695.71 2671
6696.48 2557
6697.25 2534
6698.03 2540
6698.80 2351
6699.57 2244
6700.34 2356
6701.12 2249
6701.89 2295
6702.66 2281
6703.43 2233
6704.21 2366
6704.98 2259
6705.75 2355
6706.53 2439
6707.30 2416
6708.07 2257
6708.84 2342
6709.62 2320
6710.39 2494
6711.16 2414
6711.94 2271
6712.71 2456
6713.48 2574
6714.26 2286
6715.03 2544
6715.80 2608
6716.58 2388
6717.35 2411
6718.12 2228
6718.90 2251
6719.67 2136
6720.45 2235
6721.22 2119
6721.99 2159
6722.77 2164
6723.54 2244
6724.31 2176
6725.09 2357
6725.86 2211
6726.64 2180
6727.41 2140
6728.18 2064
6728.96 2169
6729.73 2165
6730.51 2225
6731.28 2234
6732.06 2236
6732.83 2161
6733.60 2131
6734.38 2199
6735.15 2081
6735.93 2109
6736.70 2090
6737.48 2237
6738.25 2250
6739.03 2317
6739.80 2152
6740.58 2144
6741.35 2303
6742.13 2373
6742.90 2280
6743.68 2285
6744.45 2242
6745.23 2351
6746.00 2350
6746.78 2410
6747.55 2191
6748.33 2197
6749.10 2236
6749.88 2211
6750.65 2175
6751.43 2350
6752.20 2434
6752.98 2363
6753.75 2258
6754.53 2367
6755.31 2426
6756.08 2464
6756.86 2614
6757.63 2793
6758.41 2784
6759.19 2653
6759.96 2908
6760.74 2873
6761.51 2812
6762.29 2731
6763.07 2601
6763.84 2391
6764.62 2315
6765.39 2342
6766.17 2249
6766.95 2239
6767.72 2053
6768.50 2142
6769.28 2222
6770.05 2187
6770.83 2098
6771.61 2140
6772.38 2195
6773.16 2098
6773.94 2157
6774.71 2275
6775.49 2160
6776.27 2056
6777.04 2096
6777.82 2036
6778.60 1965
6779.37 1966
6780.15 2077
6780.93 2019
6781.71 2170
6782.48 2041
6783.26 2100
6784.04 2177
6784.81 2071
6785.59 2019
6786.37 1994
6787.15 2034
6787.92 2030
6788.70 2032
6789.48 1953
6790.26 2010
6791.04 2023
6791.81 1972
6792.59 2008
6793.37 1968
6794.15 1974
6794.92 1844
6795.70 1921
6796.48 1914
6797.26 1883
6798.04 1932
6798.81 1894
6799.59 1969
6800.37 1949
6801.15 1845
6801.93 1848
6802.71 1871
6803.48 1802
6804.26 1778
6805.04 1926
6805.82 1892
6806.60 1844
6807.38 1910
6808.16 1952
6808.94 1953
6809.71 1950
6810.49 1904
6811.27 1897
6812.05 1940
6812.83 2005
6813.61 2027
6814.39 1931
6815.17 2043
6815.95 2106
6816.73 1938
6817.50 1850
6818.28 1831
6819.06 1928
6819.84 1894
6820.62 1901
6821.40 1965
6822.18 1837
6822.96 1760
6823.74 1937
6824.52 2007
6825.30 2011
6826.08 2017
6826.86 2072
6827.64 1999
6828.42 1945
6829.20 2086
6829.98 1943
6830.76 2024
6831.54 1985
6832.32 1992
6833.10 2082
6833.88 2079
6834.66 2050
6835.44 1965
6836.22 1953
6837.00 1980
6837.78 2051
6838.56 2007
6839.34 1962
6840.12 2025
6840.90 2070
6841.68 2077
6842.46 2009
6843.24 2011
6844.03 2004
6844.81 1880
6845.59 1944
6846.37 1910
6847.15 1878
6847.93 1860
6848.71 1954
6849.49 2013
6850.27 1987
6851.05 2003
6851.84 1997
6852.62 2159
6853.40 2305
6854.18 2522
6854.96 2970
6855.74 3579
6856.52 3862
6857.30 4289
6858.09 4554
6858.87 4298
6859.65 4261
6860.43 4018
6861.21 3700
6861.99 3357
6862.78 2912
6863.56 2732
6864.34 2513
6865.12 2392
6865.90 2251
6866.69 2260
6867.47 2072
6868.25 2094
6869.03 2014
6869.82 2093
6870.60 2213
6871.38 2251
6872.16 2348
6872.94 2427
6873.73 2415
6874.51 2378
6875.29 2394
6876.07 2423
6876.86 2328
6877.64 2240
6878.42 2193
6879.21 2191
6879.99 2226
6880.77 2094
6881.55 2025
6882.34 2036
6883.12 2030
6883.90 2020
6884.69 2154
6885.47 2293
6886.25 2415
6887.04 2467
6887.82 2341
6888.60 2423
6889.39 2448
6890.17 2490
6890.95 2724
6891.74 2960
6892.52 3070
6893.30 3552
6894.09 3793
6894.87 3845
6895.65 3810
6896.44 3576
6897.22 3500
6898.01 3281
6898.79 3046
6899.57 2849
6900.36 2829
6901.14 2710
6901.93 2666
6902.71 2656
6903.49 2606
6904.28 2539
6905.06 2462
6905.85 2540
6906.63 2693
6907.42 2655
6908.20 2555
6908.98 2549
6909.77 2661
6910.55 2692
6911.34 2643
6912.12 2523
6912.91 2618
6913.69 2565
6914.48 2539
6915.26 2528
6916.05 2466
6916.83 2406
6917.62 2504
6918.40 2517
6919.19 2360
6919.97 2395
6920.76 2252
6921.54 2316
6922.33 2485
6923.11 2380
6923.90 2431
6924.68 2258
6925.47 2359
6926.25 2305
6927.04 2403
6927.82 2281
6928.61 2458
6929.40 2497
6930.18 2299
6930.97 2297
6931.75 2401
6932.54 2427
6933.32 2509
6934.11 2602
6934.90 2548
6935.68 2536
6936.47 2558
6937.25 2563
6938.04 2605
6938.83 2600
6939.61 2665
6940.40 2867
6941.19 2782
6941.97 2774
6942.76 2837
6943.54 2812
6944.33 2623
6945.12 2637
6945.90 2790
6946.69 2953
6947.48 3036
6948.26 3014
6949.05 2989
6949.84 3201
6950.62 3198
6951.41 3212
6952.20 3239
6952.99 3335
6953.77 3324
6954.56 3184
6955.35 3322
6956.13 3216
6956.92 3058
6957.71 3086
6958.50 3157
6959.28 3256
6960.07 3358
6960.86 3434
6961.64 3546
6962.43 3601
6963.22 3554
6964.01 3563
6964.80 3759
6965.58 3849
6966.37 3727
6967.16 3761
6967.95 3716
6968.73 3668
6969.52 3733
6970.31 3592
6971.10 3735
6971.89 3730
6972.67 3716
6973.46 3866
6974.25 3969
6975.04 3962
6975.83 4045
6976.62 4031
6977.40 4248
6978.19 4378
6978.98 4325
6979.77 4164
6980.56 4364
6981.35 4351
6982.13 4255
6982.92 4078
6983.71 4353
6984.50 4445
6985.29 4404
6986.08 4810
6986.87 5229
6987.66 5787
6988.45 6540
6989.23 7696
6990.02 8665
6990.81 10345
6991.60 11575
6992.39 12504
6993.18 13294
6993.97 13026
6994.76 12156
6995.55 10975
6996.34 9910
6997.13 9151
6997.92 7859
6998.71 6874
6999.50 6203
7000.29 5849
7001.07 5925
7001.86 5968
7002.65 6585
7003.44 7797
7004.23 8990
7005.02 10515
7005.81 11737
7006.60 12886
7007.39 12856
7008.18 12665
7008.97 11683
7009.76 10732
7010.55 9250
7011.34 7794
7012.14 6797
7012.93 5836
7013.72 5003
7014.51 4548
7015.30 4165
7016.09 3988
7016.88 4079
7017.67 4007
7018.46 3792
7019.25 4037
7020.04 4135
7020.83 4053
7021.62 4029
7022.41 3848
7023.20 3665
7024.00 3519
7024.79 3452
7025.58 3247
7026.37 3067
7027.16 3088
7027.95 3138
7028.74 3211
7029.53 3267
7030.32 3375
7031.12 3506
7031.91 3497
7032.70 3321
7033.49 3411
7034.28 3408
7035.07 3268
7035.87 3284
7036.66 3076
7037.45 3177
7038.24 3051
7039.03 2805
7039.82 2999
7040.62 2838
7041.41 3012
7042.20 2902
7042.99 3147
7043.78 3214
7044.58 3239
7045.37 3225
7046.16 3199
7046.95 3395
7047.75 3281
7048.54 3187
7049.33 3104
7050.12 3046
7050.92 2963
7051.71 3060
7052.50 3041
7053.29 3173
7054.09 3020
7054.88 3055
7055.67 3166
7056.46 3160
7057.26 3395
7058.05 3309
7058.84 3208
7059.64 3228
7060.43 3160
7061.22 3052
7062.02 3040
7062.81 3025
7063.60 2706
7064.39 2693
7065.19 2906
7065.98 2785
7066.77 2725
7067.57 2773
7068.36 2736
7069.16 2757
7069.95 2806
7070.74 2773
7071.54 2724
7072.33 2831
7073.12 2812
7073.92 2773
7074.71 2760
7075.51 2689
7076.30 2722
7077.09 2602
7077.89 2724
7078.68 2687
7079.48 2693
7080.27 2598
7081.06 2651
7081.86 2642
7082.65 2619
7083.45 2557
7084.24 2622
7085.04 2546
7085.83 2514
7086.62 2376
7087.42 2500
7088.21 2490
7089.01 2564
7089.80 2572
7090.60 2482
7091.39 2509
7092.19 2624
7092.98 2790
7093.78 2860
7094.57 2997
7095.37 3083
7096.16 3007
7096.96 2861
7097.75 2786
7098.55 2642
7099.34 2522
7100.14 2366
7100.93 2236
7101.73 2144
7102.52 2200
7103.32 2123
7104.11 2103
7104.91 1974
7105.71 1957
7106.50 1978
7107.30 2060
7108.09 1980
7108.89 2016
7109.68 2005
7110.48 2004
7111.28 1952
7112.07 1880
7112.87 1852
7113.66 1855
7114.46 1837
7115.26 1851
7116.05 1894
7116.85 1736
7117.65 1695
7118.44 1780
7119.24 1767
7120.03 1785
7120.83 1803
7121.63 1788
7122.42 1840
7123.22 1858
7124.02 1795
7124.81 1874
7125.61 1911
7126.41 1989
7127.20 1774
7128.00 1840
7128.80 1774
7129.59 1788
7130.39 1904
7131.19 1669
7131.99 1645
7132.78 1700
7133.58 1821
7134.38 1788
7135.17 1902
7135.97 1966
7136.77 1874
7137.57 1825
7138.36 1893
7139.16 1885
7139.96 1830
7140.76 1694
7141.55 1762
7142.35 1761
7143.15 1625
7143.95 1750
7144.74 1763
7145.54 1701
7146.34 1696
7147.14 1638
7147.94 1694
7148.73 1696
7149.53 1680
7150.33 1794
7151.13 1834
7151.93 1788
7152.72 1806
7153.52 1771
7154.32 1643
7155.12 1642
7155.92 1672
7156.72 1686
7157.51 1715
7158.31 1737
7159.11 1726
7159.91 1704
7160.71 1699
7161.51 1662
7162.31 1645
7163.11 1662
7163.90 1706
7164.70 1714
7165.50 1601
7166.30 1706
7167.10 1746
7167.90 1603
7168.70 1538
7169.50 1542
7170.30 1609
7171.10 1467
7171.90 1590
7172.69 1661
7173.49 1545
7174.29 1520
7175.09 1621
7175.89 1634
7176.69 1640
7177.49 1581
7178.29 1402
7179.09 1620
7179.89 1588
7180.69 1491
7181.49 1511
7182.29 1536
7183.09 1493
7183.89 1489
7184.69 1487
7185.49 1617
7186.29 1588
7187.09 1676
7187.89 1692
7188.69 1779
7189.49 1729
7190.29 1713
7191.09 1718
7191.89 1761
7192.69 1644
7193.49 1552
7194.29 1573
7195.09 1488
7195.89 1492
7196.70 1484
7197.50 1420
7198.30 1370
7199.10 1399
7199.90 1327
7200.70 1347
7201.50 1390
7202.30 1320
7203.10 1356
7203.90 1356
7204.70 1418
7205.51 1380
7206.31 1489
7207.11 1424
7207.91 1436
7208.71 1371
7209.51 1317
7210.31 1422
7211.12 1430
7211.92 1291
7212.72 1306
7213.52 1227
7214.32 1317
7215.12 1375
7215.92 1329
7216.73 1459
7217.53 1421
7218.33 1365
7219.13 1290
7219.93 1383
7220.74 1296
7221.54 1262
7222.34 1383
7223.14 1473
7223.94 1352
7224.75 1368
7225.55 1457
7226.35 1369
7227.15 1428
7227.96 1346
7228.76 1311
7229.56 1354
7230.36 1380
7231.17 1393
7231.97 1435
7232.77 1296
7233.57 1351
7234.38 1440
7235.18 1391
7235.98 1501
7236.79 1426
7237.59 1425
7238.39 1375
7239.19 1310
7240.00 1349
7240.80 1518
7241.60 1459
7242.41 1512
7243.21 1494
7244.01 1349
7244.82 1487
7245.62 1587
7246.42 1513
7247.23 1580
7248.03 1657
7248.83 1633
7249.64 1568
7250.44 1439
7251.25 1551
7252.05 1504
7252.85 1579
7253.66 1590
7254.46 1555
7255.27 1548
7256.07 1517
7256.87 1583
7257.68 1520
7258.48 1548
7259.29 1560
7260.09 1629
7260.89 1594
7261.70 1540
7262.50 1512
7263.31 1501
7264.11 1520
7264.92 1642
7265.72 1662
7266.53 1592
7267.33 1532
7268.13 1569
7268.94 1584
7269.74 1566
7270.55 1541
7271.35 1615
7272.16 1754
7272.96 1686
7273.77 1818
7274.57 1726
7275.38 1721
7276.18 1704
7276.99 1790
7277.79 1880
7278.60 1858
7279.40 1904
7280.21 1933
7281.01 1844
7281.82 1818
7282.63 1808
7283.43 1841
7284.24 1980
7285.04 2006
7285.85 1990
7286.65 2138
7287.46 2323
7288.27 2571
7289.07 2974
7289.88 3467
7290.68 3787
7291.49 4107
7292.29 4377
7293.10 4128
7293.91 3927
7294.71 3402
7295.52 3165
7296.33 2864
7297.13 2502
7297.94 2434
7298.74 2133
7299.55 2062
7300.36 2056
7301.16 2080
7301.97 1934
7302.78 1900
7303.58 1847
7304.39 1868
7305.20 1891
7306.00 2024
7306.81 1946
7307.62 1986
7308.42 1993
7309.23 1986
7310.04 1885
7310.84 1972
7311.65 1975
7312.46 1991
7313.27 2093
7314.07 2080
7314.88 2142
7315.69 2264
7316.50 2611
7317.30 2507
7318.11 2662
7318.92 2705
7319.72 2664
7320.53 2526
7321.34 2415
7322.15 2413
7322.96 2451
7323.76 2486
7324.57 2812
7325.38 3063
7326.19 3284
7326.99 3457
7327.80 3402
7328.61 3452
7329.42 3457
7330.23 3361
7331.03 3086
7331.84 2874
7332.65 2464
7333.46 2219
7334.27 2185
7335.08 2046
7335.88 1933
7336.69 1937
7337.50 1904
7338.31 1833
7339.12 1918
7339.93 1841
7340.74 1782
7341.54 1859
7342.35 1801
7343.16 1785
7343.97 1922
7344.78 1959
7345.59 1901
7346.40 1903
7347.21 1876
7348.02 1858
7348.82 1821
7349.63 1897
7350.44 1853
7351.25 1919
7352.06 1784
7352.87 1826
7353.68 1725
7354.49 1931
7355.30 1910
7356.11 1978
7356.92 1945
7357.73 1807
7358.54 1794
7359.35 1829
7360.16 1817
7360.97 1787
7361.78 1861
7362.59 1829
7363.40 1821
7364.21 1894
7365.02 1844
7365.83 1836
7366.64 1916
7367.45 1876
7368.26 1898
7369.07 1961
7369.88 1985
7370.69 2027
7371.50 1979
7372.31 1932
7373.12 1831
7373.93 1859
7374.74 1928
7375.55 1903
7376.36 1944
7377.17 1898
7377.98 1954
7378.79 1863
7379.60 1901
7380.42 1898
7381.23 1862
7382.04 1951
7382.85 2087
7383.66 2195
7384.47 2362
7385.28 2454
7386.09 2585
7386.90 2878
7387.71 3079
7388.53 3181
7389.34 3161
7390.15 3051
7390.96 2829
7391.77 2640
7392.58 2407
7393.39 2387
7394.21 2338
7395.02 2143
7395.83 1918
7396.64 1809
7397.45 1840
7398.27 1831
7399.08 1880
7399.89 1828
7400.70 1857
7401.51 1868
7402.33 1850
7403.14 1927
7403.95 1917
7404.76 2035
7405.57 2133
7406.39 2332
7407.20 2472
7408.01 2412
7408.82 2505
7409.64 2354
7410.45 2216
7411.26 2195
7412.07 2167
7412.89 2180
7413.70 2191
7414.51 2028
7415.32 2077
7416.14 2012
7416.95 1994
7417.76 1867
7418.58 1793
7419.39 1705
7420.20 1713
7421.02 1702
7421.83 1634
7422.64 1567
7423.45 1510
7424.27 1622
7425.08 1479
7425.89 1453
7426.71 1500
7427.52 1525
7428.33 1513
7429.15 1632
7429.96 1529
7430.78 1452
7431.59 1538
7432.40 1497
7433.22 1549
7434.03 1578
7434.84 1523
7435.66 1557
7436.47 1479
7437.29 1499
7438.10 1440
7438.91 1430
7439.73 1406
7440.54 1421
7441.36 1497
7442.17 1555
7442.99 1526
7443.80 1438
7444.61 1439
7445.43 1447
7446.24 1474
7447.06 1524
7447.87 1450
7448.69 1410
7449.50 1382
7450.32 1415
7451.13 1482
7451.95 1304
7452.76 1392
7453.58 1325
7454.39 1329
7455.21 1386
7456.02 1314
7456.84 1388
7457.65 1390
7458.47 1319
7459.28 1432
7460.10 1359
7460.91 1332
7461.73 1415
7462.54 1550
7463.36 1424
7464.17 1407
7464.99 1320
7465.80 1378
7466.62 1483
7467.44 1328
7468.25 1229
7469.07 1318
7469.88 1321
7470.70 1378
7471.51 1426
7472.33 1311
7473.15 1404
7473.96 1398
7474.78 1381
7475.59 1313
7476.41 1427
7477.23 1309
7478.04 1347
7478.86 1340
7479.67 1375
7480.49 1381
7481.31 1357
7482.12 1389
7482.94 1418
7483.76 1324
7484.57 1267
7485.39 1304
7486.21 1276
7487.02 1288
7487.84 1308
7488.66 1247
7489.47 1197
7490.29 1207
7491.11 1346
7491.92 1274
7492.74 1197
7493.56 1310
7494.38 1228
7495.19 1189
7496.01 1214
7496.83 1188
7497.64 1200
7498.46 1200
7499.28 1154
7500.10 1200
7500.91 1192
7501.73 1171
7502.55 1258
7503.37 1209
7504.18 1167
7505.00 1221
7505.82 1196
7506.64 1168
7507.46 1069
7508.27 1193
7509.09 1336
7509.91 1225
7510.73 1185
7511.55 1281
7512.36 1262
7513.18 1290
7514.00 1143
7514.82 1168
7515.64 1092
7516.45 1082
7517.27 1115
7518.09 1124
7518.91 1113
7519.73 1161
7520.55 1210
7521.37 1224
7522.18 1140
7523.00 1082
7523.82 1112
7524.64 1170
7525.46 1071
7526.28 1062
7527.10 1091
7527.92 1091
7528.74 1145
7529.55 1113
7530.37 1085
7531.19 1040
7532.01 1036
7532.83 1088
7533.65 1161
7534.47 1073
7535.29 1085
7536.11 1092
7536.93 1068
7537.75 1165
7538.57 1170
7539.39 1136
7540.21 1147
7541.03 1221
7541.84 1192
7542.66 1102
7543.48 1095
7544.30 1125
7545.12 1125
7545.94 1168
7546.76 1179
7547.58 1142
7548.40 1183
7549.22 1125
7550.04 1154
7550.86 1135
7551.68 1163
7552.51 1116
7553.33 1259
7554.15 1155
7554.97 1231
7555.79 1135
7556.61 1040
7557.43 1123
7558.25 1062
7559.07 1139
7559.89 1129
7560.71 1193
7561.53 1179
7562.35 1064
7563.17 1121
7563.99 1122
7564.81 1044
7565.64 1131
7566.46 1165
7567.28 1204
7568.10 1157
7568.92 1130
7569.74 1148
7570.56 1051
7571.38 1072
7572.21 1054
7573.03 1096
7573.85 1019
7574.67 1077
7575.49 1091
7576.31 1108
7577.13 1075
7577.96 1137
7578.78 1091
7579.60 1047
7580.42 1009
7581.24 1070
7582.07 1087
7582.89 1081
7583.71 1061
7584.53 1052
7585.35 1059
7586.18 1074
7587.00 1013
7587.82 1071
7588.64 1105
7589.46 1058
7590.29 1075
7591.11 1105
7591.93 1105
7592.75 1054
7593.58 1199
7594.40 1187
7595.22 1152
7596.04 1198
7596.87 1289
7597.69 1257
7598.51 1177
7599.34 1182
7600.16 1138
7600.98 1156
7601.80 1194
7602.63 1162
7603.45 1113
7604.27 1110
7605.10 1234
7605.92 1241
7606.74 1245
7607.57 1248
7608.39 1237
7609.21 1289
7610.04 1223
7610.86 1272
7611.68 1302
7612.51 1237
7613.33 1363
7614.15 1390
7614.98 1280
7615.80 1294
7616.62 1256
7617.45 1229
7618.27 1170
7619.10 1117
7619.92 1300
7620.74 1266
7621.57 1243
7622.39 1278
7623.22 1302
7624.04 1309
7624.86 1411
7625.69 1405
7626.51 1365
7627.34 1406
7628.16 1378
7628.99 1271
7629.81 1261
7630.64 1166
7631.46 1241
7632.28 1234
7633.11 1242
7633.93 1311
7634.76 1238
7635.58 1238
7636.41 1344
7637.23 1331
7638.06 1316
7638.88 1399
7639.71 1433
7640.53 1450
7641.36 1279
7642.18 1198
7643.01 1195
7643.83 1304
7644.66 1200
7645.48 1185
7646.31 1185
7647.14 1173
7647.96 1131
7648.79 1142
7649.61 1089
7650.44 1126
7651.26 1057
7652.09 1001
7652.91 1058
7653.74 1125
7654.57 1022
7655.39 997
7656.22 1039
7657.04 1049
7657.87 1028
7658.70 1060
7659.52 1042
7660.35 980
7661.17 991
7662.00 1025
7662.83 1045
7663.65 986
7664.48 1037
7665.31 1152
7666.13 1149
7666.96 1007
7667.79 1011
7668.61 994
7669.44 1037
7670.27 1027
7671.09 1003
7671.92 1009
7672.75 1070
7673.57 955
7674.40 1011
7675.23 1026
7676.05 991
7676.88 1028
7677.71 1028
7678.53 1002
7679.36 1072
7680.19 968
7681.02 990
7681.84 985
7682.67 1023
7683.50 1099
7684.33 1061
7685.15 1096
7685.98 995
7686.81 1008
7687.64 1082
7688.46 1003
7689.29 1009
7690.12 1041
7690.95 980
7691.77 1041
7692.60 993
7693.43 1011
7694.26 1014
7695.09 1092
7695.91 1044
7696.74 1036
7697.57 1140
7698.40 1028
7699.23 1044
7700.06 1047
7700.88 990
7701.71 956
7702.54 982
7703.37 1021
7704.20 1034
7705.03 1011
7705.85 1002
7706.68 1099
7707.51 1005
7708.34 1042
7709.17 991
7710.00 1018
7710.83 1024
7711.66 1070
7712.48 1071
7713.31 1035
7714.14 1055
7714.97 1116
7715.80 1047
7716.63 997
7717.46 1059
7718.29 1021
7719.12 943
7719.95 987
7720.78 1065
7721.61 1058
7722.44 1032
7723.27 982
7724.09 1020
7724.92 1080
7725.75 1094
7726.58 1050
7727.41 1052
7728.24 1109
7729.07 1010
7729.90 1064
7730.73 1056
7731.56 1085
7732.39 1160
7733.22 1032
7734.05 1053
7734.88 989
7735.71 1168
7736.54 1137
7737.37 1050
7738.20 1021
7739.03 1095
7739.86 1197
7740.70 1091
7741.53 1049
7742.36 1013
7743.19 1068
7744.02 1110
7744.85 1066
7745.68 1080
7746.51 1097
7747.34 1100
7748.17 1076
7749.00 1078
7749.83 1096
7750.66 1087
7751.50 1135
7752.33 1220
7753.16 1378
7753.99 1372
7754.82 1406
7755.65 1460
7756.48 1447
7757.31 1349
7758.15 1350
7758.98 1299
7759.81 1271
7760.64 1225
7761.47 1088
7762.30 1081
7763.13 1109
7763.97 1070
7764.80 1151
7765.63 1113
7766.46 1107
7767.29 1101
7768.13 1139
7768.96 1301
7769.79 1209
7770.62 1170
7771.45 1094
7772.29 1084
7773.12 1084
7773.95 1136
7774.78 1000
7775.62 1048
7776.45 1075
7777.28 1031
7778.11 1112
7778.95 1064
7779.78 1084
7780.61 1058
7781.44 1108
7782.28 1127
7783.11 1120
7783.94 1082
7784.77 1108
7785.61 1087
7786.44 1118
7787.27 1081
7788.11 1120
7788.94 1100
7789.77 1101
7790.61 1100
7791.44 1140
7792.27 1256
7793.10 1209
7793.94 1185
7794.77 1173
7795.60 1166
7796.44 1194
7797.27 1143
7798.11 1134
7798.94 1147
7799.77 1087
7800.61 1118
7801.44 1066
7802.27 1056
7803.11 1157
7803.94 1151
7804.78 1160
7805.61 1166
7806.44 1167
7807.28 1156
7808.11 1225
7808.95 1128
7809.78 1240
7810.61 1197
7811.45 1128
7812.28 1213
7813.12 1110
7813.95 1095
7814.79 1160
7815.62 1209
7816.45 1272
7817.29 1211
7818.12 1322
7818.96 1368
7819.79 1429
7820.63 1374
7821.46 1508
7822.30 1764
7823.13 1604
7823.97 1726
7824.80 1614
7825.64 1665
7826.47 1701
7827.31 1555
7828.14 1462
7828.98 1405
7829.81 1553
7830.65 1445
7831.48 1417
7832.32 1291
7833.15 1506
7833.99 1329
7834.83 1354
7835.66 1361
7836.50 1335
7837.33 1390
7838.17 1361
7839.00 1267
7839.84 1399
7840.68 1413
7841.51 1472
7842.35 1377
7843.18 1375
7844.02 1370
7844.86 1385
7845.69 1419
7846.53 1365
7847.36 1376
7848.20 1409
7849.04 1439
7849.87 1312
7850.71 1293
7851.55 1340
7852.38 1297
7853.22 1320
7854.05 1213
7854.89 1213
7855.73 1200
7856.56 1277
7857.40 1289
7858.24 1226
7859.08 1178
7859.91 1264
7860.75 1296
7861.59 1186
7862.42 1235
7863.26 1190
7864.10 1254
7864.93 1278
7865.77 1284
7866.61 1251
7867.45 1339
7868.28 1270
7869.12 1195
7869.96 1207
7870.80 1181
7871.63 1233
7872.47 1187
7873.31 1175
7874.15 1238
7874.98 1258
7875.82 1236
7876.66 1224
7877.50 1215
7878.33 1255
7879.17 1278
7880.01 1309
7880.85 1224
7881.69 1301
7882.52 1338
7883.36 1293
7884.20 1418
7885.04 1388
7885.88 1519
7886.71 1425
7887.55 1348
7888.39 1310
7889.23 1198
7890.07 1225
7890.91 1238
7891.75 1219
7892.58 1222
7893.42 1255
7894.26 1298
7895.10 1271
7895.94 1323
7896.78 1364
7897.62 1383
7898.46 1407
7899.29 1427
7900.13 1396
7900.97 1406
7901.81 1350
7902.65 1259
7903.49 1196
7904.33 1275
7905.17 1264
7906.01 1447
7906.85 1462
7907.69 1411
7908.53 1466
7909.37 1458
7910.21 1356
7911.04 1323
7911.88 1302
7912.72 1289
7913.56 1247
7914.40 1101
7915.24 1124
7916.08 1210
7916.92 1199
7917.76 1213
7918.60 1212
7919.44 1154
7920.28 1331
7921.12 1337
7921.96 1491
7922.80 1511
7923.64 1364
7924.48 1475
7925.32 1681
7926.16 1797
7927.01 1516
7927.85 1463
7928.69 1457
7929.53 1352
7930.37 1308
7931.21 1311
7932.05 1263
7932.89 1204
7933.73 1155
7934.57 1175
7935.41 1138
7936.25 1139
7937.09 1032
7937.93 1085
7938.78 1136
7939.62 1114
7940.46 1102
7941.30 1041
7942.14 1100
7942.98 993
7943.82 1062
7944.66 1107
7945.51 1131
7946.35 1109
7947.19 1179
7948.03 1169
7948.87 1059
7949.71 1078
7950.56 1187
7951.40 1253
7952.24 1147
7953.08 1171
7953.92 1313
7954.76 1266
7955.61 1178
7956.45 1043
7957.29 1071
7958.13 1086
7958.97 1130
7959.82 1139
7960.66 1152
7961.50 1194
7962.34 1102
7963.19 1158
7964.03 1166
7964.87 1168
7965.71 1166
7966.56 1143
7967.40 1142
7968.24 1110
7969.08 1123
7969.93 1050
7970.77 1072
7971.61 1126
7972.45 1215
7973.30 1154
7974.14 1208
7974.98 1240
7975.83 1200
7976.67 1185
7977.51 1186
7978.36 1205
7979.20 1173
7980.04 1139
7980.89 1140
7981.73 1171
7982.57 1136
7983.42 1060
7984.26 1056
7985.10 1067
7985.95 1096
7986.79 1092
7987.63 1017
7988.48 1060
7989.32 1083
7990.16 1105
7991.01 1092
7991.85 1108
7992.70 1070
7993.54 990
7994.38 1097
7995.23 1098
7996.07 1052
7996.92 1011
7997.76 1061
7998.60 1044
7999.45 1054
8000.29 1004
8001.14 994
8001.98 930
8002.83 916
8003.67 1065
8004.52 990
8005.36 990
8006.20 1056
8007.05 1053
8007.89 1033
8008.74 1012
8009.58 985
8010.43 983
8011.27 956
8012.12 958
8012.96 1041
8013.81 996
8014.65 1038
8015.50 925
8016.34 929
8017.19 976
8018.03 1017
8018.88 1028
8019.72 1032
8020.57 978
8021.42 1020
8022.26 939
8023.11 996
8023.95 995
8024.80 993
8025.64 974
8026.49 848
8027.33 857
8028.18 963
8029.03 899
8029.87 980
8030.72 944
8031.56 933
8032.41 939
8033.26 950
8034.10 956
8034.95 978
8035.79 918
8036.64 921
8037.49 1016
8038.33 938
8039.18 978
8040.03 890
8040.87 905
8041.72 953
8042.57 959
8043.41 987
8044.26 946
8045.11 971
8045.95 956
8046.80 990
8047.65 838
8048.49 973
8049.34 945
8050.19 988
8051.03 1016
8051.88 945
8052.73 894
8053.58 918
8054.42 938
8055.27 924
8056.12 952
8056.96 960
8057.81 941
8058.66 901
8059.51 922
8060.35 946
8061.20 897
8062.05 880
8062.90 853
8063.74 860
8064.59 918
8065.44 926
8066.29 978
8067.14 973
8067.98 918
8068.83 902
8069.68 987
8070.53 988
8071.38 900
8072.22 921
8073.07 978
8073.92 1013
8074.77 951
8075.62 866
8076.46 885
8077.31 923
8078.16 929
8079.01 871
8079.86 895
8080.71 904
8081.56 888
8082.40 834
8083.25 837
8084.10 817
8084.95 840
8085.80 888
8086.65 828
8087.50 877
8088.35 924
8089.19 936
8090.04 877
8090.89 939
8091.74 941
8092.59 848
8093.44 950
8094.29 955
8095.14 889
8095.99 844
8096.84 904
8097.69 858
8098.54 975
8099.39 912
8100.24 867
8101.09 894
8101.94 796
8102.79 848
8103.63 862
8104.48 803
8105.33 856
8106.18 921
8107.03 888
8107.88 930
8108.73 984
8109.58 862
8110.43 906
8111.28 921
8112.14 955
8112.99 903
8113.84 940
8114.69 944
8115.54 966
8116.39 961
8117.24 905
8118.09 893
8118.94 891
8119.79 912
8120.64 847
8121.49 897
8122.34 956
8123.19 982
8124.04 907
8124.89 909
8125.74 826
8126.60 855
8127.45 972
8128.30 1023
8129.15 938
8130.00 912
8130.85 975
8131.70 1020
8132.55 983
8133.40 933
8134.26 912
8135.11 950
8135.96 858
8136.81 867
8137.66 924
8138.51 914
8139.37 828
8140.22 932
8141.07 901
8141.92 957
8142.77 1001
8143.62 937
8144.48 935
8145.33 916
8146.18 881
8147.03 915
8147.88 967
8148.74 1053
8149.59 1008
8150.44 1020
8151.29 964
8152.15 944
8153.00 990
8153.85 1024
8154.70 977
8155.56 938
8156.41 997
8157.26 1000
8158.11 925
8158.97 1062
8159.82 1146
8160.67 1174
8161.52 1152
8162.38 1102
8163.23 1121
8164.08 1125
8164.94 1129
8165.79 1001
8166.64 990
8167.49 1000
8168.35 978
8169.20 960
8170.05 1026
8170.91 931
8171.76 897
8172.61 1001
8173.47 939
8174.32 884
8175.17 958
8176.03 959
8176.88 992
8177.74 1004
8178.59 985
8179.44 996
8180.30 982
8181.15 1005
8182.00 1013
8182.86 935
8183.71 849
8184.57 912
8185.42 887
8186.27 937
8187.13 885
8187.98 845
8188.84 889
8189.69 898
8190.55 915
8191.40 903
8192.25 872
8193.11 894
8193.96 852
8194.82 822
8195.67 861
8196.53 860
8197.38 852
8198.24 857
8199.09 911
8199.95 885
8200.80 909
8201.66 870
8202.51 906
8203.37 918
8204.22 941
8205.08 880
8205.93 770
8206.79 891
8207.64 941
8208.50 922
8209.35 838
8210.21 899
8211.06 855
8211.92 852
8212.77 902
8213.63 901
8214.48 858
8215.34 859
8216.20 935
8217.05 894
8217.91 827
8218.76 854
8219.62 920
8220.48 921
8221.33 851
8222.19 858
8223.04 884
8223.90 836
8224.76 901
8225.61 934
8226.47 907
8227.32 1028
8228.18 977
8229.04 937
8229.89 987
8230.75 935
8231.61 941
8232.46 935
8233.32 926
8234.18 949
8235.03 959
8235.89 883
8236.75 921
8237.60 848
8238.46 840
8239.32 874
8240.17 855
8241.03 908
8241.89 918
8242.74 945
8243.60 905
8244.46 847
8245.32 899
8246.17 867
8247.03 886
8247.89 830
8248.74 809
8249.60 794
8250.46 893
8251.32 888
8252.17 844
8253.03 903
8253.89 887
8254.75 877
8255.60 861
8256.46 871
8257.32 868
8258.18 928
8259.04 913
8259.89 914
8260.75 826
8261.61 894
8262.47 984
8263.33 895
8264.18 909
8265.04 855
8265.90 877
8266.76 908
8267.62 915
8268.48 948
8269.33 910
8270.19 821
8271.05 864
8271.91 835
8272.77 860
8273.63 854
8274.49 889
8275.34 873
8276.20 824
8277.06 863
8277.92 893
8278.78 867
8279.64 863
8280.50 883
8281.36 795
8282.22 872
8283.08 888
8283.93 991
8284.79 873
8285.65 908
8286.51 867
8287.37 889
8288.23 959
8289.09 931
8289.95 893
8290.81 871
8291.67 950
8292.53 956
8293.39 895
8294.25 881
8295.11 868
8295.97 884
8296.83 846
8297.69 820
8298.55 892
8299.41 936
8300.27 942
8301.13 925
8301.99 973
8302.85 920
8303.71 900
8304.57 930
8305.43 935
8306.29 930
8307.15 949
8308.01 934
8308.87 914
8309.73 962
8310.59 931
8311.45 1059
8312.31 1012
8313.17 991
8314.03 910
8314.90 956
8315.76 915
8316.62 941
8317.48 888
8318.34 952
8319.20 935
8320.06 900
8320.92 892
8321.78 942
8322.64 948
8323.51 901
8324.37 947
8325.23 940
8326.09 897
8326.95 900
8327.81 869
8328.67 842
8329.54 916
8330.40 906
8331.26 874
8332.12 904
8332.98 859
8333.84 851
8334.71 821
8335.57 886
8336.43 974
8337.29 970
8338.15 934
8339.02 949
8339.88 925
8340.74 960
8341.60 945
8342.46 953
8343.33 891
8344.19 937
8345.05 993
8345.91 914
8346.78 943
8347.64 961
8348.50 925
8349.36 944
8350.23 927
8351.09 885
8351.95 1011
8352.81 1014
8353.68 967
8354.54 923
8355.40 1023
8356.27 1001
8357.13 1047
8357.99 996
8358.86 1009
8359.72 962
8360.58 965
8361.44 1003
8362.31 999
8363.17 920
8364.03 987
8364.90 1025
8365.76 1027
8366.63 1044
8367.49 988
8368.35 981
8369.22 1036
8370.08 1096
8370.94 1051
8371.81 1069
8372.67 1051
8373.53 1128
8374.40 1044
8375.26 1085
8376.13 1073
8376.99 998
8377.85 1079
8378.72 1006
8379.58 1010
8380.45 1119
8381.31 1080
8382.18 1135
8383.04 1071
8383.90 1052
8384.77 1026
8385.63 1065
8386.50 1085
8387.36 1179
8388.23 1132
8389.09 1125
8389.96 1125
8390.82 1197
8391.69 1130
8392.55 1213
8393.42 1210
8394.28 1185
8395.15 1176
8396.01 1153
8396.88 1163
8397.74 1204
8398.61 1174
8399.47 1179
8400.34 1208
8401.20 1172
8402.07 1207
8402.93 1228
8403.80 1246
8404.66 1220
8405.53 1294
8406.39 1288
8407.26 1370
8408.12 1421
8408.99 1428
8409.86 1369
8410.72 1344
8411.59 1335
8412.45 1375
8413.32 1397
8414.19 1353
8415.05 1355
8415.92 1356
8416.78 1303
8417.65 1340
8418.52 1411
8419.38 1357
8420.25 1321
8421.11 1421
8421.98 1431
8422.85 1395
8423.71 1389
8424.58 1455
8425.45 1476
8426.31 1427
8427.18 1402
8428.05 1472
8428.91 1482
8429.78 1601
8430.65 1666
8431.51 1660
8432.38 1791
8433.25 1582
8434.11 1584
8434.98 1745
8435.85 1677
8436.72 1855
8437.58 1783
8438.45 1751
8439.32 1675
8440.18 1723
8441.05 1808
8441.92 1919
8442.79 1932
8443.65 1922
8444.52 1978
8445.39 1865
8446.26 1955
8447.12 2134
8447.99 2177
8448.86 2241
8449.73 2188
8450.60 2274
8451.46 2412
8452.33 2379
8453.20 2294
8454.07 2226
8454.94 2301
8455.80 2277
8456.67 2329
8457.54 2328
8458.41 2550
8459.28 2619
8460.14 2729
8461.01 2896
8461.88 3423
8462.75 3973
8463.62 4288
8464.49 4522
8465.36 4670
8466.22 4619
8467.09 4415
8467.96 4159
8468.83 3667
8469.70 3407
8470.57 3119
8471.44 2955
8472.31 2986
8473.17 2971
8474.04 3272
8474.91 3865
8475.78 4991
8476.65 6026
8477.52 6843
8478.39 7428
8479.26 7703
8480.13 7056
8481.00 6348
8481.87 5622
8482.74 4793
8483.61 4067
8484.48 3462
8485.34 2824
8486.21 2571
8487.08 2405
8487.95 2176
8488.82 2093
8489.69 2006
8490.56 2004
8491.43 1915
8492.30 1902
8493.17 1941
8494.04 1907
8494.91 1867
8495.78 1796
8496.65 1736
8497.52 1697
8498.39 1701
8499.26 1646
8500.13 1671
8501.01 1538
8501.88 1656
8502.75 1765
8503.62 1688
8504.49 1710
8505.36 1794
8506.23 1681
8507.10 1630
8507.97 1674
8508.84 1613
8509.71 1637
8510.58 1632
8511.45 1547
8512.32 1680
8513.20 1706
8514.07 1607
8514.94 1743
8515.81 1890
8516.68 1931
8517.55 1962
8518.42 1968
8519.29 1851
8520.17 1773
8521.04 1673
8521.91 1733
8522.78 1606
8523.65 1685
8524.52 1678
8525.39 1561
8526.27 1597
8527.14 1551
8528.01 1600
8528.88 1612
8529.75 1605
8530.63 1592
8531.50 1659
8532.37 1683
8533.24 1711
8534.11 1627
8534.99 1669
8535.86 1736
8536.73 1722
8537.60 1783
8538.47 1762
8539.35 1768
8540.22 1750
8541.09 1759
8541.96 1774
8542.84 1781
8543.71 1838
8544.58 1849
8545.46 1783
8546.33 1781
8547.20 1790
8548.07 1779
8548.95 1740
8549.82 1699
8550.69 1782
8551.57 1809
8552.44 1807
8553.31 1756
8554.18 1829
8555.06 1792
8555.93 1739
8556.80 1685
8557.68 1690
8558.55 1790
8559.42 1789
8560.30 1701
8561.17 1843
8562.04 1779
8562.92 1748
8563.79 1814
8564.67 1695
8565.54 1606
8566.41 1573
8567.29 1568
8568.16 1503
8569.03 1508
8569.91 1408
8570.78 1424
8571.66 1440
8572.53 1469
8573.40 1394
8574.28 1336
8575.15 1368
8576.03 1388
8576.90 1357
8577.78 1270
8578.65 1270
8579.52 1390
8580.40 1426
8581.27 1304
8582.15 1320
8583.02 1347
8583.90 1315
8584.77 1298
8585.65 1300
8586.52 1238
8587.40 1259
8588.27 1253
8589.15 1302
8590.02 1305
8590.90 1360
8591.77 1273
8592.65 1305
8593.52 1329
8594.40 1340
8595.27 1288
8596.15 1419
8597.02 1372
8597.90 1280
8598.77 1294
8599.65 1292
8600.52 1269
8601.40 1222
8602.28 1188
8603.15 1248
8604.03 1231
8604.90 1208
8605.78 1235
8606.65 1237
8607.53 1300
8608.41 1262
8609.28 1248
8610.16 1241
8611.03 1255
8611.91 1218
8612.79 1263
8613.66 1269
8614.54 1205
8615.41 1319
8616.29 1310
8617.17 1310
8618.04 1334
8618.92 1335
8619.80 1296
8620.67 1287
8621.55 1296
8622.43 1421
8623.30 1390
8624.18 1407
8625.06 1445
8625.93 1315
8626.81 1450
8627.69 1370
8628.56 1408
8629.44 1443
8630.32 1367
8631.20 1358
8632.07 1354
8632.95 1445
8633.83 1456
8634.70 1428
8635.58 1351
8636.46 1419
8637.34 1448
8638.21 1416
8639.09 1504
8639.97 1507
8640.85 1398
8641.72 1407
8642.60 1498
8643.48 1493
8644.36 1467
8645.23 1566
8646.11 1478
8646.99 1540
8647.87 1514
8648.75 1543
8649.62 1593
8650.50 1634
8651.38 1651
8652.26 1594
8653.14 1617
8654.01 1582
8654.89 1696
8655.77 1708
8656.65 1783
8657.53 1636
8658.41 1656
8659.29 1579
8660.16 1599
8661.04 1600
8661.92 1702
8662.80 1611
8663.68 1655
8664.56 1750
8665.44 1704
8666.31 1715
8667.19 1679
8668.07 1811
8668.95 1870
8669.83 1860
8670.71 1729
8671.59 1656
8672.47 1670
8673.35 1845
8674.23 1830
8675.11 1742
8675.99 1744
8676.86 1860
8677.74 2047
8678.62 2070
8679.50 2285
8680.38 2467
8681.26 2724
8682.14 2803
8683.02 2877
8683.90 3033
8684.78 2983
8685.66 2810
8686.54 2626
8687.42 2469
8688.30 2394
8689.18 2110
8690.06 2085
8690.94 2133
8691.82 1904
8692.70 1907
8693.58 1963
8694.46 1962
8695.34 2175
8696.22 2380
8697.10 2661
8697.98 3099
8698.86 3621
8699.74 4155
8700.62 4481
8701.51 4450
8702.39 4464
8703.27 4260
8704.15 3755
8705.03 3345
8705.91 2840
8706.79 2475
8707.67 2265
8708.55 2053
8709.43 1955
8710.31 1758
8711.20 1703
8712.08 1652
8712.96 1492
8713.84 1486
8714.72 1626
8715.60 1510
8716.48 1465
8717.36 1437
8718.25 1440
8719.13 1439
8720.01 1335
8720.89 1420
8721.77 1393
8722.65 1377
8723.54 1306
8724.42 1339
8725.30 1313
8726.18 1233
8727.06 1286
8727.95 1356
8728.83 1466
8729.71 1432
8730.59 1386
8731.47 1369
8732.36 1340
8733.24 1356
8734.12 1416
8735.00 1391
8735.89 1390
8736.77 1457
8737.65 1487
8738.53 1583
8739.42 1481
8740.30 1369
8741.18 1460
8742.06 1489
8742.95 1369
8743.83 1343
8744.71 1265
8745.59 1245
8746.48 1226
8747.36 1193
8748.24 1187
8749.13 1185
8750.01 1308
8750.89 1329
8751.78 1275
8752.66 1174
8753.54 1250
8754.43 1304
8755.31 1298
8756.19 1272
8757.08 1290
8757.96 1215
8758.84 1266
8759.73 1288
8760.61 1285
8761.49 1330
8762.38 1363
8763.26 1350
8764.15 1338
8765.03 1346
8765.91 1462
8766.80 1339
8767.68 1450
8768.57 1426
8769.45 1363
8770.33 1428
8771.22 1334
8772.10 1313
8772.99 1316
8773.87 1238
8774.75 1415
8775.64 1419
8776.52 1337
8777.41 1426
8778.29 1384
8779.18 1350
8780.06 1266
8780.95 1377
8781.83 1342
8782.72 1354
8783.60 1241
8784.49 1244
8785.37 1211
8786.26 1190
8787.14 1279
8788.03 1276
8788.91 1128
8789.80 1138
8790.68 1126
8791.57 1177
8792.45 1218
8793.34 1178
8794.22 1146
8795.11 1299
8795.99 1156
8796.88 1172
8797.76 1186
8798.65 1244
8799.53 1284
8800.42 1309
8801.31 1242
8802.19 1229
8803.08 1221
8803.96 1228
8804.85 1210
8805.74 1128
8806.62 1125
8807.51 1148
8808.39 1175
8809.28 1097
8810.17 1063
8811.05 1098
8811.94 1145
8812.82 1132
8813.71 1102
8814.60 1082
8815.48 1072
8816.37 1129
8817.26 1088
8818.14 981
8819.03 997
8819.92 1034
8820.80 1083
8821.69 993
8822.58 1009
8823.46 1122
8824.35 1058
8825.24 1035
8826.12 1061
8827.01 1142
8827.90 1140
8828.78 1031
8829.67 1066
8830.56 1072
8831.45 1103
8832.33 992
8833.22 1054
8834.11 1083
8835.00 933
8835.88 920
8836.77 979
8837.66 985
8838.55 978
8839.43 959
8840.32 1041
8841.21 972
8842.10 984
8842.98 959
8843.87 924
8844.76 986
8845.65 1039
8846.54 1040
8847.42 962
8848.31 997
8849.20 996
8850.09 1002
8850.98 941
8851.86 918
8852.75 914
8853.64 928
8854.53 908
8855.42 946
8856.31 933
8857.19 941
8858.08 908
8858.97 888
8859.86 942
8860.75 998
8861.64 956
8862.53 895
8863.42 917
8864.30 924
8865.19 857
8866.08 850
8866.97 995
8867.86 902
8868.75 866
8869.64 868
8870.53 925
8871.42 953
8872.31 900
8873.20 858
8874.08 904
8874.97 863
8875.86 877
8876.75 865
8877.64 928
8878.53 910
8879.42 860
8880.31 838
8881.20 889
8882.09 949
8882.98 983
8883.87 936
8884.76 900
8885.65 959
8886.54 945
8887.43 837
8888.32 871
8889.21 843
8890.10 929
8890.99 930
8891.88 876
8892.77 822
8893.66 814
8894.55 831
8895.44 958
8896.33 884
8897.22 896
8898.11 824
8899.00 832
8899.90 786
8900.79 841
8901.68 824
8902.57 820
8903.46 831
8904.35 825
8905.24 814
8906.13 836
8907.02 839
8907.91 836
8908.80 886
8909.70 865
8910.59 837
8911.48 880
8912.37 879
8913.26 831
8914.15 841
8915.04 890
8915.93 873
8916.83 868
8917.72 824
8918.61 813
8919.50 803
8920.39 822
8921.28 858
8922.18 802
8923.07 864
8923.96 851
8924.85 870
8925.74 860
8926.64 849
8927.53 809
8928.42 874
8929.31 814
8930.20 858
8931.10 836
8931.99 817
8932.88 785
8933.77 774
8934.67 828
8935.56 850
8936.45 846
8937.34 850
8938.24 777
8939.13 782
8940.02 843
8940.91 760
8941.81 817
8942.70 783
8943.59 850
8944.49 837
8945.38 739
8946.27 784
8947.16 789
8948.06 781
8948.95 792
8949.84 791
8950.74 758
8951.63 751
8952.52 724
8953.42 763
8954.31 766
8955.20 760
8956.10 748
8956.99 738
8957.88 779
8958.78 775
8959.67 808
8960.56 762
8961.46 805
8962.35 790
8963.25 790
8964.14 760
8965.03 808
8965.93 801
8966.82 733
8967.72 808
8968.61 789
8969.50 797
8970.40 851
8971.29 882
8972.19 793
8973.08 868
8973.98 829
8974.87 823
8975.76 868
8976.66 854
8977.55 867
8978.45 789
8979.34 778
8980.24 793
8981.13 814
8982.03 822
8982.92 810
8983.82 772
8984.71 722
8985.61 775
8986.50 757
8987.40 815
8988.29 842
8989.19 832
8990.08 812
8990.98 840
8991.87 903
8992.77 783
8993.66 740
8994.56 814
8995.45 812
8996.35 764
8997.24 757
8998.14 764
8999.04 742
8999.93 718
9000.83 813
9001.72 837
9002.62 826
9003.51 798
9004.41 780
9005.31 742
9006.20 747
9007.10 791
9007.99 716
9008.89 696
9009.79 697
9010.68 738
9011.58 777
9012.48 758
9013.37 761
9014.27 739
9015.16 789
9016.06 737
9016.96 691
9017.85 747
9018.75 683
9019.65 689
9020.54 710
9021.44 773
9022.34 736
9023.23 747
9024.13 753
9025.03 729
9025.93 698
9026.82 762
9027.72 738
9028.62 792
9029.51 692
9030.41 699
9031.31 741
9032.21 700
9033.10 736
9034.00 775
9034.90 708
9035.79 732
9036.69 740
9037.59 749
9038.49 704
9039.38 693
9040.28 721
9041.18 707
9042.08 792
9042.98 745
9043.87 730
9044.77 682
9045.67 715
9046.57 763
9047.47 723
9048.36 702
9049.26 628
9050.16 693
9051.06 706
9051.96 704
9052.85 726
9053.75 796
9054.65 741
9055.55 705
9056.45 725
9057.35 676
9058.25 735
9059.14 780
9060.04 783
9060.94 784
9061.84 772
9062.74 700
9063.64 725
9064.54 769
9065.44 754
9066.33 663
9067.23 680
9068.13 729
9069.03 786
9069.93 710
9070.83 766
9071.73 720
9072.63 776
9073.53 787
9074.43 725
9075.33 736
9076.23 756
9077.13 768
9078.03 739
9078.92 733
9079.82 691
9080.72 753
9081.62 739
9082.52 761
9083.42 741
9084.32 749
9085.22 728
9086.12 706
9087.02 797
9087.92 750
9088.82 755
9089.72 761
9090.62 726
9091.52 737
9092.42 712
9093.32 771
9094.22 745
9095.12 761
9096.03 797
9096.93 839
9097.83 797
9098.73 796
9099.63 715
9100.53 708
9101.43 744
9102.33 761
9103.23 797
9104.13 785
9105.03 740
9105.93 686
9106.83 732
9107.74 789
9108.64 778
9109.54 741
9110.44 762
9111.34 804
9112.24 779
9113.14 786
9114.04 798
9114.94 716
9115.85 743
9116.75 709
9117.65 705
9118.55 729
9119.45 782
9120.35 704
9121.26 735
9122.16 696
9123.06 708
9123.96 674
9124.86 713
9125.77 750
9126.67 737
9127.57 692
9128.47 730
9129.37 733
9130.28 695
9131.18 722
9132.08 692
9132.98 693
9133.88 741
9134.79 718
9135.69 702
9136.59 711
9137.49 715
9138.40 739
9139.30 712
9140.20 748
9141.10 737
9142.01 775
9142.91 724
9143.81 654
9144.72 684
9145.62 713
9146.52 745
9147.42 718
9148.33 738
9149.23 748
9150.13 747
9151.04 736
9151.94 736
9152.84 685
9153.75 727
9154.65 745
9155.55 818
9156.46 724
9157.36 790
9158.26 804
9159.17 745
9160.07 732
9160.97 681
9161.88 765
9162.78 806
9163.69 759
9164.59 760
9165.49 731
9166.40 750
9167.30 746
9168.21 704
9169.11 694
9170.01 674
9170.92 687
9171.82 659
9172.73 655
9173.63 669
9174.53 760
9175.44 704
9176.34 679
9177.25 673
9178.15 709
9179.06 734
9179.96 692
9180.87 643
9181.77 698
9182.68 716
9183.58 729
9184.49 769
9185.39 812
9186.30 794
9187.20 727
9188.11 763
9189.01 735
9189.92 711
9190.82 651
9191.73 674
9192.63 722
9193.54 760
9194.44 768
9195.35 742
9196.25 729
9197.16 778
9198.06 755
9198.97 757
9199.87 804
9200.78 761
9201.69 736
9202.59 706
9203.50 789
9204.40 801
9205.31 740
9206.21 793
9207.12 808
9208.03 780
9208.93 801
9209.84 798
9210.74 820
9211.65 713
9212.56 762
9213.46 823
9214.37 744
9215.28 819
9216.18 759
9217.09 759
9218.00 694
9218.90 711
9219.81 700
9220.72 688
9221.62 748
9222.53 787
9223.44 825
9224.34 807
9225.25 820
9226.16 782
9227.06 824
9227.97 800
9228.88 856
9229.78 843
9230.69 740
9231.60 712
9232.51 769
9233.41 771
9234.32 695
9235.23 726
9236.13 729
9237.04 766
9237.95 712
9238.86 718
9239.76 764
9240.67 746
9241.58 748
9242.49 814
9243.39 789
9244.30 761
9245.21 716
9246.12 743
9247.03 771
9247.93 732
9248.84 708
9249.75 726
9250.66 687
9251.57 731
9252.47 778
9253.38 686
9254.29 748
9255.20 771
9256.11 719
9257.02 771
9257.92 747
9258.83 642
9259.74 736
9260.65 742
9261.56 708
9262.47 684
9263.38 759
9264.28 747
9265.19 675
9266.10 708
9267.01 737
9267.92 767
9268.83 758
9269.74 690
9270.65 653
9271.56 705
9272.47 751
9273.37 753
9274.28 739
9275.19 758
9276.10 715
9277.01 703
9277.92 687
9278.83 738
9279.74 697
9280.65 663
9281.56 690
9282.47 730
9283.38 733
9284.29 728
9285.20 735
9286.11 709
9287.02 722
9287.93 731
9288.84 741
9289.75 805
9290.66 766
9291.57 774
9292.48 768
9293.39 727
9294.30 742
9295.21 779
9296.12 707
9297.03 764
9297.94 692
9298.85 681
9299.76 735
9300.67 760
9301.58 755
9302.49 757
9303.40 800
9304.31 725
9305.23 692
9306.14 742
9307.05 799
9307.96 721
9308.87 703
9309.78 751
9310.69 718
9311.60 767
9312.51 770
9313.42 727
9314.34 723
9315.25 707
9316.16 775
9317.07 772
9317.98 839
9318.89 805
9319.80 844
9320.72 874
9321.63 823
9322.54 810
9323.45 762
9324.36 836
9325.27 790
9326.19 786
9327.10 744
9328.01 733
9328.92 772
9329.83 853
9330.74 716
9331.66 744
9332.57 754
9333.48 731
9334.39 763
9335.31 717
9336.22 719
9337.13 781
9338.04 753
9338.96 722
9339.87 764
9340.78 806
9341.69 745
9342.61 787
9343.52 683
9344.43 744
9345.34 739
9346.26 745
9347.17 764
9348.08 732
9348.99 676
9349.91 739
9350.82 688
9351.73 725
9352.65 710
9353.56 700
9354.47 734
9355.39 731
9356.30 711
9357.21 766
9358.13 699
9359.04 760
9359.95 785
9360.87 741
9361.78 810
9362.69 833
9363.61 885
9364.52 837
9365.43 761
9366.35 733
9367.26 782
9368.18 813
9369.09 768
9370.00 738
9370.92 754
9371.83 815
9372.75 786
9373.66 729
9374.57 776
9375.49 757
9376.40 775
9377.32 782
9378.23 756
9379.15 730
9380.06 721
9380.97 706
9381.89 770
9382.80 780
9383.72 772
9384.63 716
9385.55 739
9386.46 760
9387.38 720
9388.29 797
9389.21 776
9390.12 863
9391.04 883
9391.95 739
9392.87 783
9393.78 819
9394.70 878
9395.61 855
9396.53 816
9397.44 815
9398.36 907
9399.27 829
9400.19 859
9401.10 840
9402.02 832
9402.94 908
9403.85 830
9404.77 856
9405.68 830
9406.60 880
9407.51 854
9408.43 867
9409.35 820
9410.26 840
9411.18 915
9412.09 886
9413.01 832
9413.93 858
9414.84 777
9415.76 898
9416.67 820
9417.59 804
9418.51 839
9419.42 865
9420.34 811
9421.26 877
9422.17 929
9423.09 856
9424.01 831
9424.92 862
9425.84 807
9426.76 788
9427.67 788
9428.59 843
9429.51 905
9430.42 770
9431.34 824
9432.26 886
9433.17 860
9434.09 847
9435.01 854
9435.93 843
9436.84 798
9437.76 864
9438.68 829
9439.59 847
9440.51 840
9441.43 847
9442.35 944
9443.26 964
9444.18 957
9445.10 930
9446.02 1018
9446.93 1052
9447.85 1026
9448.77 945
9449.69 945
9450.61 950
9451.52 981
9452.44 891
9453.36 941
9454.28 931
9455.20 958
9456.11 992
9457.03 1031
9457.95 1015
9458.87 1093
9459.79 1268
9460.71 1396
9461.62 1336
9462.54 1322
9463.46 1321
9464.38 1319
9465.30 1292
9466.22 1220
9467.14 1139
9468.05 1055
9468.97 1063
9469.89 1022
9470.81 997
9471.73 908
9472.65 950
9473.57 923
9474.49 952
9475.41 928
9476.32 952
9477.24 904
9478.16 913
9479.08 902
9480.00 915
9480.92 859
9481.84 888
9482.76 949
9483.68 910
9484.60 912
9485.52 933
9486.44 999
9487.36 975
9488.28 966
9489.20 1046
9490.12 999
9491.04 964
9491.96 976
9492.88 996
9493.80 895
9494.72 952
9495.64 907
9496.56 923
9497.48 961
9498.40 901
9499.32 907
9500.24 910
9501.16 931
9502.08 1001
9503.00 941
9503.92 918
9504.84 854
9505.76 887
9506.68 854
9507.60 927
9508.52 886
9509.44 890
9510.36 924
9511.28 842
9512.21 862
9513.13 923
9514.05 942
9514.97 943
9515.89 912
9516.81 936
9517.73 964
9518.65 926
9519.57 874
9520.50 903
9521.42 987
9522.34 1061
9523.26 970
9524.18 938
9525.10 963
9526.02 972
9526.95 983
9527.87 1028
9528.79 972
9529.71 992
9530.63 998
9531.55 1017
9532.48 1063
9533.40 1042
9534.32 1076
9535.24 1095
9536.16 1117
9537.09 1064
9538.01 1088
9538.93 1251
9539.85 1275
9540.77 1424
9541.70 1430
9542.62 1480
9543.54 1388
9544.46 1437
9545.39 1350
9546.31 1194
9547.23 1198
9548.15 1185
9549.08 1182
9550.00 1076
9550.92 1105
9551.85 1119
9552.77 1149
9553.69 1021
9554.61 1002
9555.54 988
9556.46 943
9557.38 947
9558.31 986
9559.23 1017
9560.15 1036
9561.08 1010
9562.00 1043
9562.92 1043
9563.85 1067
9564.77 1014
9565.69 1096
9566.62 994
9567.54 1020
9568.46 1077
9569.39 1081
9570.31 1013
9571.23 1042
9572.16 1056
9573.08 974
9574.01 988
9574.93 961
9575.85 958
9576.78 990
9577.70 980
9578.63 979
9579.55 935
9580.47 969
9581.40 985
9582.32 957
9583.25 932
9584.17 1004
9585.10 1018
9586.02 965
9586.94 1016
9587.87 1004
9588.79 961
9589.72 912
9590.64 925
9591.57 967
9592.49 985
9593.42 969
9594.34 984
9595.27 991
9596.19 1044
9597.12 982
9598.04 976
9598.97 954
9599.89 1050
9600.82 996
9601.74 990
9602.67 1020
9603.59 982
9604.52 1041
9605.44 1027
9606.37 1060
9607.29 1055
9608.22 1196
9609.15 1153
9610.07 1068
9611.00 1022
9611.92 1032
9612.85 1042
9613.77 1113
9614.70 1117
9615.63 1096
9616.55 1162
9617.48 1099
9618.40 1086
9619.33 1092
9620.26 1161
9621.18 1190
9622.11 1148
9623.03 1151
9623.96 1150
9624.89 1092
9625.81 1159
9626.74 1119
9627.67 1151
9628.59 1159
9629.52 1119
9630.45 1127
9631.37 1227
9632.30 1163
9633.23 1163
9634.15 1238
9635.08 1244
9636.01 1190
9636.93 1188
9637.86 1236
9638.79 1268
9639.71 1275
9640.64 1258
9641.57 1300
9642.50 1408
9643.42 1467
9644.35 1347
9645.28 1349
9646.21 1346
9647.13 1349
9648.06 1368
9648.99 1438
9649.92 1417
9650.84 1435
9651.77 1407
9652.70 1363
9653.63 1508
9654.55 1512
9655.48 1608
9656.41 1635
9657.34 1565
9658.26 1773
9659.19 1753
9660.12 1770
9661.05 1750
9661.98 1679
9662.91 1611
9663.83 1605
9664.76 1646
9665.69 1566
9666.62 1612
9667.55 1636
9668.48 1596
9669.40 1543
9670.33 1557
9671.26 1556
9672.19 1488
9673.12 1473
9674.05 1503
9674.98 1504
9675.90 1615
9676.83 1690
9677.76 1714
9678.69 1654
9679.62 1667
9680.55 1667
9681.48 1714
9682.41 1713
9683.34 1762
9684.27 1814
9685.19 1836
9686.12 1821
9687.05 1814
9687.98 1750
9688.91 1773
9689.84 1759
9690.77 1835
9691.70 1883
9692.63 1901
9693.56 1924
9694.49 1912
9695.42 1883
9696.35 1927
9697.28 1801
9698.21 1900
9699.14 1937
9700.07 1913
9701.00 1989
9701.93 2087
9702.86 2077
9703.79 2043
9704.72 2174
9705.65 2311
9706.58 2468
9707.51 2580
9708.44 2685
9709.37 2624
9710.30 2644
9711.23 2469
9712.16 2416
9713.09 2239
9714.02 1987
9714.95 1982
9715.88 1883
9716.82 1891
9717.75 1915
9718.68 2053
9719.61 2069
9720.54 2069
9721.47 2217
9722.40 2226
9723.33 2149
9724.26 2169
9725.19 2235
9726.13 2129
9727.06 2087
9727.99 2067
9728.92 2038
9729.85 1820
9730.78 1749
9731.71 1673
9732.64 1749
9733.58 1673
9734.51 1704
9735.44 1663
9736.37 1669
9737.30 1752
9738.23 1863
9739.17 1826
9740.10 1799
9741.03 1803
9741.96 1945
9742.89 1950
9743.83 1837
9744.76 1809
9745.69 1747
9746.62 1657
9747.55 1638
9748.49 1618
9749.42 1521
9750.35 1561
9751.28 1544
9752.22 1495
9753.15 1476
9754.08 1476
9755.01 1436
9755.95 1416
9756.88 1411
9757.81 1424
9758.75 1437
9759.68 1365
9760.61 1433
9761.54 1442
9762.48 1441
9763.41 1413
9764.34 1427
9765.28 1490
9766.21 1377
9767.14 1383
9768.08 1412
9769.01 1327
9769.94 1391
9770.88 1371
9771.81 1361
9772.74 1422
9773.68 1327
9774.61 1360
9775.54 1405
9776.48 1415
9777.41 1398
9778.34 1354
9779.28 1334
9780.21 1312
9781.14 1376
9782.08 1463
9783.01 1475
9783.95 1391
9784.88 1446
9785.81 1595
9786.75 1582
9787.68 1564
9788.62 1540
9789.55 1558
9790.49 1622
9791.42 1604
9792.35 1584
9793.29 1531
9794.22 1487
9795.16 1480
9796.09 1423
9797.03 1309
9797.96 1327
9798.90 1350
9799.83 1265
9800.77 1334
9801.70 1274
9802.64 1259
9803.57 1237
9804.51 1190
9805.44 1245
9806.38 1329
9807.31 1279
9808.25 1378
9809.18 1270
9810.12 1213
9811.05 1240
9811.99 1344
9812.92 1308
9813.86 1254
9814.79 1192
9815.73 1214
9816.66 1172
9817.60 1178
9818.54 1175
9819.47 1129
9820.41 1161
9821.34 1202
9822.28 1179
9823.21 1132
9824.15 1163
9825.09 1184
9826.02 1220
9826.96 1134
9827.89 1137
9828.83 1106
9829.77 1144
9830.70 1139
9831.64 1125
9832.57 1134
9833.51 1072
9834.45 1080
9835.38 1144
9836.32 1124
9837.26 1092
9838.19 1116
9839.13 1068
9840.07 1070
9841.00 1104
9841.94 1130
9842.88 1104
9843.81 1056
9844.75 1064
9845.69 1061
9846.62 1027
9847.56 1080
9848.50 1104
9849.44 997
9850.37 1040
9851.31 1108
9852.25 1110
9853.18 1015
9854.12 1038
9855.06 1119
9856.00 1081
9856.93 1022
9857.87 1039
9858.81 1091
9859.75 1051
9860.68 1091
9861.62 1028
9862.56 1074
9863.50 1090
9864.44 1105
9865.37 1182
9866.31 1132
9867.25 1068
9868.19 1103
9869.13 1070
9870.06 1089
9871.00 1168
9871.94 1106
9872.88 1039
9873.82 1084
9874.75 1038
9875.69 1050
9876.63 988
9877.57 1014
9878.51 997
9879.45 1028
9880.39 1068
9881.32 1081
9882.26 1012
9883.20 1041
9884.14 1031
9885.08 1025
9886.02 994
9886.96 1008
9887.90 975
9888.83 1021
9889.77 969
9890.71 962
9891.65 907
9892.59 906
9893.53 960
9894.47 1002
9895.41 941
9896.35 934
9897.29 921
9898.23 966
9899.17 958
9900.11 875
9901.05 929
9901.99 964
9902.92 925
9903.86 907
9904.80 946
9905.74 965
9906.68 919
9907.62 954
9908.56 959
9909.50 862
9910.44 901
9911.38 914
9912.32 929
9913.26 871
9914.20 928
9915.14 972
9916.08 945
9917.02 894
9917.97 902
9918.91 910
9919.85 969
9920.79 954
9921.73 914
9922.67 917
9923.61 876
9924.55 914
9925.49 928
9926.43 950
9927.37 917
9928.31 915
9929.25 891
9930.19 927
9931.13 936
9932.08 989
9933.02 989
9933.96 1069
9934.90 1166
9935.84 1194
9936.78 1226
9937.72 1144
9938.66 1241
9939.61 1264
9940.55 1157
9941.49 1130
9942.43 1060
9943.37 1079
9944.31 917
9945.26 950
9946.20 916
9947.14 933
9948.08 916
9949.02 895
9949.96 930
9950.91 872
9951.85 891
9952.79 882
9953.73 881
9954.67 853
9955.62 878
9956.56 856
9957.50 924
9958.44 857
9959.39 858
9960.33 901
9961.27 877
9962.21 805
9963.16 845
9964.10 890
9965.04 872
9965.98 836
9966.93 855
9967.87 849
9968.81 911
9969.75 822
9970.70 800
9971.64 811
9972.58 866
9973.53 825
9974.47 805
9975.41 864
9976.36 870
9977.30 847
9978.24 814
9979.18 887
9980.13 896
9981.07 839
9982.01 848
9982.96 784
9983.90 803
9984.85 742
9985.79 752
9986.73 751
9987.68 805
9988.62 832
9989.56 794
9990.51 817
9991.45 744
9992.40 746
9993.34 733
9994.28 785
9995.23 788
9996.17 780
9997.12 771
9998.06 780
9999.00 737
9999.95 763
10000.89 743
10001.84 762
10002.78 763
10003.73 779
10004.67 749
10005.61 733
10006.56 754
10007.50 736
10008.45 698
10009.39 740
10010.34 765
10011.28 750
10012.23 794
10013.17 775
10014.12 774
10015.06 800
10016.01 835
10016.95 820
10017.90 785
10018.84 794
10019.79 857
10020.73 794
10021.68 812
10022.62 806
10023.57 775
10024.51 810
10025.46 767
10026.41 745
10027.35 786
10028.30 786
10029.24 838
10030.19 776
10031.13 762
10032.08 771
10033.03 748
10033.97 829
10034.92 718
10035.86 758
10036.81 786
10037.76 740
10038.70 704
10039.65 736
10040.59 747
10041.54 795
10042.49 723
10043.43 716
10044.38 700
10045.33 736
10046.27 756
10047.22 715
10048.16 777
10049.11 766
10050.06 763
10051.00 758
10051.95 740
10052.90 691
10053.84 740
10054.79 677
10055.74 683
10056.69 733
10057.63 740
10058.58 752
10059.53 704
10060.47 754
10061.42 681
10062.37 709
10063.32 681
10064.26 741
10065.21 716
10066.16 716
10067.10 710
10068.05 725
10069.00 690
10069.95 745
10070.89 677
10071.84 701
10072.79 718
10073.74 708
10074.69 674
10075.63 657
10076.58 656
10077.53 708
10078.48 695
10079.43 707
10080.37 668
10081.32 675
10082.27 643
10083.22 663
10084.17 694
10085.11 685
10086.06 655
10087.01 658
10087.96 703
10088.91 655
10089.86 677
10090.81 664
10091.75 722
10092.70 701
10093.65 717
10094.60 693
10095.55 681
10096.50 639
10097.45 732
10098.40 690
10099.34 708
10100.29 694
10101.24 669
10102.19 675
10103.14 701
10104.09 688
10105.04 709
10105.99 679
10106.94 701
10107.89 671
10108.84 671
10109.79 691
10110.73 759
10111.68 720
10112.63 659
10113.58 660
10114.53 692
10115.48 640
10116.43 684
10117.38 686
10118.33 681
10119.28 656
10120.23 614
10121.18 641
10122.13 689
10123.08 725
10124.03 669
10124.98 629
10125.93 649
10126.88 639
10127.83 653
10128.78 719
10129.73 718
10130.68 687
10131.64 713
10132.59 744
10133.54 759
10134.49 679
10135.44 642
10136.39 643
10137.34 639
10138.29 676
10139.24 689
10140.19 719
10141.14 701
10142.09 650
10143.04 653
10144.00 678
10144.95 655
10145.90 631
10146.85 667
10147.80 711
10148.75 717
10149.70 668
10150.65 670
10151.61 677
10152.56 674
10153.51 641
10154.46 643
10155.41 628
10156.36 680
10157.31 665
10158.27 695
10159.22 646
10160.17 647
10161.12 634
10162.07 644
10163.03 667
10163.98 707
10164.93 692
10165.88 725
10166.83 668
10167.79 694
10168.74 760
10169.69 755
10170.64 741
10171.60 682
10172.55 694
10173.50 698
10174.45 686
10175.41 714
10176.36 743
10177.31 697
10178.26 769
10179.22 744
10180.17 783
10181.12 752
10182.07 743
10183.03 714
10183.98 723
10184.93 719
10185.89 738
10186.84 740
10187.79 747
10188.75 794
10189.70 718
10190.65 782
10191.60 815
10192.56 787
10193.51 712
10194.47 751
10195.42 793
10196.37 797
10197.33 772
10198.28 776
10199.23 745
10200.19 757
10201.14 761
10202.09 778
10203.05 782
10204.00 749
10204.96 829
10205.91 714
10206.86 695
10207.82 801
10208.77 783
10209.73 744
10210.68 819
10211.63 781
10212.59 764
10213.54 825
10214.50 861
10215.45 823
10216.41 878
10217.36 901
10218.32 850
10219.27 818
10220.22 733
10221.18 781
10222.13 748
10223.09 811
10224.04 782
10225.00 707
10225.95 728
10226.91 772
10227.86 721
10228.82 770
10229.77 759
10230.73 742
10231.68 790
10232.64 807
10233.59 738
10234.55 787
10235.50 758
10236.46 774
10237.42 799
10238.37 843
10239.33 783
10240.28 816
10241.24 816
10242.19 798
10243.15 825
10244.10 848
10245.06 945
10246.02 914
10246.97 930
10247.93 902
10248.88 888
10249.84 818
10250.80 779
10251.75 803
10252.71 756
10253.66 772
10254.62 690
10255.58 710
10256.53 696
10257.49 687
10258.45 737
10259.40 771
10260.36 740
10261.32 696
10262.27 685
10263.23 695
10264.19 770
10265.14 699
10266.10 692
10267.06 711
10268.01 756
10268.97 662
10269.93 661
10270.88 704
10271.84 677
10272.80 675
10273.76 650
10274.71 678
10275.67 672
10276.63 727
10277.58 724
10278.54 722
10279.50 677
10280.46 751
10281.41 702
10282.37 685
10283.33 686
10284.29 668
10285.24 725
10286.20 712
10287.16 698
10288.12 710
10289.08 647
10290.03 628
10290.99 731
10291.95 659
10292.91 714
10293.87 715
10294.82 680
10295.78 630
10296.74 629
10297.70 662
10298.66 691
10299.61 638
10300.57 660
10301.53 664
10302.49 623
10303.45 689
10304.41 721
10305.37 664
10306.32 712
10307.28 710
10308.24 704
10309.20 653
10310.16 690
10311.12 698
10312.08 672
10313.04 692
10314.00 709
10314.95 668
10315.91 688
10316.87 644
10317.83 704
10318.79 698
10319.75 706
10320.71 732
10321.67 678
10322.63 698
10323.59 739
10324.55 657
10325.51 765
10326.47 769
10327.43 746
10328.39 750
10329.35 745
10330.31 713
10331.27 696
10332.23 698
10333.19 696
10334.15 702
10335.11 738
10336.07 754
10337.03 719
10337.99 751
10338.95 679
10339.91 802
10340.87 820
10341.83 735
10342.79 706
10343.75 752
10344.71 732
10345.67 672
10346.63 713
10347.59 718
10348.55 646
10349.51 727
10350.47 722
10351.43 640
10352.39 707
10353.35 687
10354.31 651
10355.28 658
10356.24 703
10357.20 667
10358.16 686
10359.12 641
10360.08 645
10361.04 617
10362.00 645
10362.96 628
10363.93 618
10364.89 621
10365.85 628
10366.81 623
10367.77 612
10368.73 630
10369.69 713
10370.66 601
10371.62 630
10372.58 654
10373.54 650
10374.50 638
10375.47 654
10376.43 710
10377.39 640
10378.35 665
10379.31 669
10380.28 662
10381.24 688
10382.20 578
10383.16 612
10384.12 594
10385.09 653
10386.05 621
10387.01 664
10387.97 656
10388.94 656
10389.90 640
10390.86 669
10391.82 665
10392.79 633
10393.75 635
10394.71 666
10395.68 674
10396.64 592
10397.60 639
10398.56 644
10399.53 633
10400.49 623
10401.45 635
10402.42 649
10403.38 658
10404.34 612
10405.31 607
10406.27 605
10407.23 654
10408.20 656
10409.16 631
10410.12 617
10411.09 564
10412.05 644
10413.01 608
10413.98 634
10414.94 642
10415.90 685
10416.87 650
10417.83 620
10418.80 671
10419.76 655
10420.72 642
10421.69 656
10422.65 658
10423.62 610
10424.58 666
10425.54 733
10426.51 783
10427.47 860
10428.44 835
10429.40 782
10430.37 837
10431.33 793
10432.30 766
10433.26 686
10434.22 650
10435.19 685
10436.15 691
10437.12 682
10438.08 626
10439.05 650
10440.01 637
10440.98 588
10441.94 626
10442.91 660
10443.87 668
10444.84 675
10445.80 640
10446.77 559
10447.73 568
10448.70 583
10449.66 631
10450.63 599
10451.59 554
10452.56 523
10453.53 565
10454.49 541
10455.46 616
10456.42 652
10457.39 582
10458.35 603
10459.32 615
10460.29 626
10461.25 610
10462.22 591
10463.18 589
10464.15 644
10465.12 612
10466.08 558
10467.05 595
10468.01 597
10468.98 585
10469.95 614
10470.91 599
10471.88 566
10472.85 558
10473.81 609
10474.78 536
10475.74 617
10476.71 647
10477.68 601
10478.64 577
10479.61 563
10480.58 627
10481.54 578
10482.51 601
10483.48 611
10484.45 551
10485.41 556
10486.38 609
10487.35 582
10488.31 567
10489.28 635
10490.25 571
10491.22 613
10492.18 582
10493.15 637
10494.12 589
10495.08 638
10496.05 692
10497.02 667
10497.99 613
10498.95 587
10499.92 605
10500.89 598
10501.86 586
10502.83 677
10503.79 614
10504.76 606
10505.73 605
10506.70 570
10507.67 639
10508.63 637
10509.60 663
10510.57 602
10511.54 587
10512.51 595
10513.47 676
10514.44 628
10515.41 605
10516.38 572
10517.35 615
10518.32 662
10519.28 589
10520.25 600
10521.22 564
10522.19 603
10523.16 617
10524.13 630
10525.10 614
10526.07 606
10527.03 618
10528.00 658
10528.97 662
10529.94 612
10530.91 633
10531.88 609
10532.85 573
10533.82 597
10534.79 611
10535.76 633
10536.73 621
10537.70 641
10538.67 625
10539.63 571
10540.60 598
10541.57 663
10542.54 628
10543.51 579
10544.48 622
10545.45 568
10546.42 612
10547.39 621
10548.36 648
10549.33 688
10550.30 625
10551.27 631
10552.24 677
10553.21 638
10554.18 644
10555.15 569
10556.12 648
10557.09 585
10558.06 590
10559.03 601
10560.00 591
10560.97 597
10561.95 628
10562.92 649
10563.89 647
10564.86 722
10565.83 725
10566.80 700
10567.77 727
10568.74 758
10569.71 748
10570.68 799
10571.65 774
10572.62 772
10573.59 729
10574.57 705
10575.54 736
10576.51 684
10577.48 654
10578.45 679
10579.42 664
10580.39 605
10581.36 613
10582.34 676
10583.31 672
10584.28 658
10585.25 564
10586.22 624
10587.19 586
10588.17 637
10589.14 670
10590.11 656
10591.08 647
10592.05 666
10593.02 689
10594.00 652
10594.97 602
10595.94 650
10596.91 694
10597.89 657
10598.86 661
10599.83 713
10600.80 682
10601.77 639
10602.75 638
10603.72 666
10604.69 686
10605.66 666
10606.64 653
10607.61 662
10608.58 602
10609.55 651
10610.53 590
10611.50 634
10612.47 628
10613.45 664
10614.42 700
10615.39 685
10616.36 675
10617.34 591
10618.31 608
10619.28 647
10620.26 629
10621.23 592
10622.20 620
10623.18 595
10624.15 649
10625.12 681
10626.10 659
10627.07 628
10628.04 644
10629.02 680
10629.99 668
10630.97 659
10631.94 709
10632.91 677
10633.89 646
10634.86 692
10635.83 691
10636.81 738
10637.78 660
10638.76 655
10639.73 671
10640.70 699
10641.68 677
10642.65 697
10643.63 710
10644.60 795
10645.58 847
10646.55 884
10647.53 863
10648.50 884
10649.47 952
10650.45 938
10651.42 896
10652.40 828
10653.37 772
10654.35 764
10655.32 716
10656.30 731
10657.27 660
10658.25 645
10659.22 688
10660.20 709
10661.17 654
10662.15 636
10663.12 626
10664.10 619
10665.07 631
10666.05 650
10667.02 605
10668.00 585
10668.97 643
10669.95 569
10670.93 617
10671.90 587
10672.88 667
10673.85 615
10674.83 652
10675.80 677
10676.78 626
10677.76 649
10678.73 599
10679.71 618
10680.68 652
10681.66 661
10682.63 588
10683.61 592
10684.59 589
10685.56 582
10686.54 581
10687.52 602
10688.49 696
10689.47 689
10690.44 684
10691.42 705
10692.40 645
10693.37 647
10694.35 657
10695.33 611
10696.30 645
10697.28 626
10698.26 614
10699.23 583
10700.21 560
10701.19 611
10702.17 608
10703.14 657
10704.12 633
10705.10 606
10706.07 604
10707.05 574
10708.03 589
10709.01 640
10709.98 602
10710.96 576
10711.94 575
10712.91 576
10713.89 591
10714.87 642
10715.85 646
10716.83 655
10717.80 573
10718.78 640
10719.76 580
10720.74 621
10721.71 611
10722.69 609
10723.67 615
10724.65 581
10725.63 566
10726.60 582
10727.58 590
10728.56 661
10729.54 673
10730.52 685
10731.49 668
10732.47 661
10733.45 593
10734.43 606
10735.41 620
10736.39 597
10737.37 602
10738.34 621
10739.32 614
10740.30 622
10741.28 603
10742.26 592
10743.24 554
10744.22 597
10745.20 668
10746.17 575
10747.15 569
10748.13 579
10749.11 580
10750.09 639
10751.07 588
10752.05 585
10753.03 621
10754.01 590
10754.99 546
10755.97 577
10756.95 553
10757.93 585
10758.91 654
10759.88 599
10760.86 554
10761.84 584
10762.82 581
10763.80 594
10764.78 596
10765.76 577
10766.74 609
10767.72 644
10768.70 639
10769.68 569
10770.66 560
10771.64 594
10772.62 626
10773.60 629
10774.58 584
10775.56 624
10776.54 603
10777.52 557
10778.51 588
10779.49 582
10780.47 562
10781.45 598
10782.43 616
10783.41 590
10784.39 561
10785.37 594
10786.35 546
10787.33 594
10788.31 588
10789.29 602
10790.27 644
10791.26 597
10792.24 591
10793.22 563
10794.20 578
10795.18 582
10796.16 607
10797.14 511
10798.12 536
10799.10 578
10800.09 592
10801.07 616
10802.05 581
10803.03 563
10804.01 598
10804.99 649
10805.98 621
10806.96 542
10807.94 579
10808.92 593
10809.90 619
10810.89 616
10811.87 590
10812.85 595
10813.83 582
10814.81 632
10815.80 636
10816.78 567
10817.76 575
10818.74 566
10819.72 598
10820.71 595
10821.69 612
10822.67 625
10823.65 636
10824.64 676
10825.62 672
10826.60 610
10827.58 620
10828.57 586
10829.55 573
10830.53 604
10831.52 532
10832.50 591
10833.48 614
10834.46 619
10835.45 630
10836.43 600
10837.41 629
10838.40 656
10839.38 617
10840.36 643
10841.35 601
10842.33 611
10843.31 637
10844.30 598
10845.28 643
10846.26 620
10847.25 686
10848.23 614
10849.21 609
10850.20 570
10851.18 585
10852.17 618
10853.15 581
10854.13 593
10855.12 654
10856.10 600
10857.09 611
10858.07 592
10859.05 612
10860.04 642
10861.02 640
10862.01 632
10862.99 640
10863.97 687
10864.96 634
10865.94 631
10866.93 681
10867.91 690
10868.90 701
10869.88 676
10870.87 645
10871.85 630
10872.84 630
10873.82 619
10874.81 673
10875.79 713
10876.78 708
10877.76 696
10878.75 701
10879.73 696
10880.72 714
10881.70 641
10882.69 674
10883.67 654
10884.66 741
10885.64 762
10886.63 717
10887.61 713
10888.60 732
10889.58 729
10890.57 692
10891.55 702
10892.54 724
10893.53 774
10894.51 708
10895.50 757
10896.48 742
10897.47 731
10898.45 759
10899.44 799
10900.43 762
10901.41 796
10902.40 809
10903.38 789
10904.37 764
10905.36 757
10906.34 769
10907.33 776
10908.32 745
10909.30 723
10910.29 752
10911.28 777
10912.26 790
10913.25 723
10914.24 755
10915.22 813
10916.21 808
10917.20 830
10918.18 825
10919.17 795
10920.16 781
10921.14 833
10922.13 868
10923.12 889
10924.10 836
10925.09 815
10926.08 860
10927.07 875
10928.05 784
10929.04 783
10930.03 810
10931.01 917
10932.00 850
10932.99 761
10933.98 842
10934.96 846
10935.95 899
10936.94 883
10937.93 889
10938.92 865
10939.90 907
10940.89 850
10941.88 888
10942.87 843
10943.85 961
10944.84 896
10945.83 973
10946.82 943
10947.81 896
10948.79 963
10949.78 983
10950.77 1062
10951.76 1025
10952.75 1070
10953.74 1027
10954.72 1056
10955.71 1062
10956.70 1087
10957.69 1108
10958.68 1115
10959.67 1029
10960.66 1094
10961.65 1085
10962.63 1104
10963.62 1157
10964.61 1245
10965.60 1267
10966.59 1261
10967.58 1363
10968.57 1417
10969.56 1472
10970.55 1464
10971.54 1342
10972.52 1356
10973.51 1334
10974.50 1267
10975.49 1166
10976.48 1144
10977.47 1193
10978.46 1133
10979.45 1142
10980.44 1189
10981.43 1128
10982.42 1073
10983.41 1140
10984.40 1170
10985.39 1119
10986.38 1094
10987.37 1147
10988.36 1205
10989.35 1131
10990.34 1136
10991.33 1077
10992.32 1132
10993.31 1219
10994.30 1183
10995.29 1186
10996.28 1136
10997.27 1204
10998.26 1222
10999.25 1163
11000.24 1176
11001.23 1194
11002.22 1285
11003.21 1404
11004.20 1339
11005.20 1562
11006.19 1604
11007.18 1720
11008.17 1824
11009.16 1901
11010.15 1854
11011.14 1846
11012.13 1899
11013.12 1809
11014.11 1658
11015.10 1577
11016.10 1493
11017.09 1462
11018.08 1297
11019.07 1178
11020.06 1061
11021.05 1051
11022.04 1038
11023.04 1036
11024.03 1107
11025.02 1052
11026.01 1076
11027.00 972
11027.99 925
11028.99 924
11029.98 998
11030.97 949
11031.96 917
11032.95 876
11033.95 943
11034.94 936
11035.93 966
11036.92 1023
11037.91 903
11038.91 895
11039.90 879
11040.89 900
11041.88 868
11042.88 858
11043.87 927
11044.86 893
11045.85 905
11046.85 946
11047.84 857
11048.83 856
11049.82 870
11050.82 879
11051.81 870
11052.80 918
11053.80 922
11054.79 894
11055.78 856
11056.77 805
11057.77 797
11058.76 776
11059.75 805
11060.75 809
11061.74 753
11062.73 810
11063.73 748
11064.72 807
11065.71 781
11066.71 820
11067.70 791
11068.69 796
11069.69 761
11070.68 805
11071.68 752
11072.67 827
11073.66 795
11074.66 743
11075.65 810
11076.65 814
11077.64 782
11078.63 786
11079.63 802
11080.62 792
11081.62 775
11082.61 776
11083.60 793
11084.60 759
11085.59 765
11086.59 816
11087.58 798
11088.58 749
11089.57 809
11090.57 838
11091.56 762
11092.55 742
11093.55 740
11094.54 762
11095.54 749
11096.53 762
11097.53 783
11098.52 747
11099.52 762
11100.51 820
11101.51 780
11102.50 729
11103.50 733
11104.49 706
11105.49 704
11106.48 764
11107.48 745
11108.48 741
11109.47 762
11110.47 723
11111.46 740
11112.46 725
11113.45 757
11114.45 744
11115.44 781
11116.44 727
11117.44 726
11118.43 724
11119.43 751
11120.42 697
11121.42 719
11122.42 715
11123.41 704
11124.41 735
11125.40 732
11126.40 663
11127.40 685
11128.39 714
11129.39 644
11130.38 674
11131.38 690
11132.38 686
11133.37 707
11134.37 746
11135.37 743
11136.36 727
11137.36 695
11138.36 679
11139.35 703
11140.35 674
11141.35 672
11142.34 692
11143.34 714
11144.34 660
11145.34 656
11146.33 668
11147.33 679
11148.33 682
11149.32 683
11150.32 682
11151.32 692
11152.32 681
11153.31 686
11154.31 663
11155.31 693
11156.31 709
11157.30 661
11158.30 631
11159.30 610
11160.30 666
11161.29 676
11162.29 679
11163.29 654
11164.29 650
11165.29 626
11166.28 625
11167.28 667
11168.28 655
11169.28 728
11170.28 711
11171.27 649
11172.27 658
11173.27 674
11174.27 660
11175.27 626
11176.27 618
11177.26 622
11178.26 662
11179.26 664
11180.26 590
11181.26 642
11182.26 628
11183.26 650
11184.26 654
11185.25 611
11186.25 590
11187.25 601
11188.25 543
11189.25 638
11190.25 607
11191.25 603
11192.25 662
11193.25 652
11194.25 621
11195.24 597
11196.24 618
11197.24 605
11198.24 687
11199.24 644
11200.24 616
11201.24 620
11202.24 659
11203.24 676
11204.24 603
11205.24 721
11206.24 717
11207.24 684
11208.24 632
11209.24 663
11210.24 662
11211.24 677
11212.24 685
11213.24 600
11214.24 625
11215.24 633
11216.24 634
11217.24 608
11218.24 611
11219.24 584
11220.24 659
11221.24 615
11222.24 640
11223.24 664
11224.24 608
11225.24 628
11226.24 611
11227.25 676
11228.25 659
11229.25 612
11230.25 619
11231.25 657
11232.25 590
11233.25 581
11234.25 615
11235.25 633
11236.25 684
11237.25 626
11238.26 607
11239.26 600
11240.26 603
11241.26 611
11242.26 678
11243.26 659
11244.26 612
11245.27 650
11246.27 587
11247.27 660
11248.27 697
11249.27 664
11250.27 691
11251.28 663
11252.28 617
11253.28 587
11254.28 658
11255.28 653
11256.29 631
11257.29 586
11258.29 571
11259.29 567
11260.29 581
11261.30 570
11262.30 563
11263.30 543
11264.30 571
11265.31 612
11266.31 587
11267.31 567
11268.31 550
11269.32 557
11270.32 630
11271.32 567
11272.32 584
11273.33 625
11274.33 663
11275.33 642
11276.33 592
11277.34 596
11278.34 606
11279.34 645
11280.35 584
11281.35 626
11282.35 676
11283.36 663
11284.36 672
11285.36 635
11286.37 624
11287.37 623
11288.37 629
11289.38 593
11290.38 626
11291.38 671
11292.39 715
11293.39 682
11294.39 599
11295.40 670
11296.40 618
11297.41 628
11298.41 682
11299.41 590
11300.42 610
11301.42 634
11302.43 656
11303.43 642
11304.43 641
11305.44 686
11306.44 717
11307.45 631
11308.45 672
11309.46 642
11310.46 621
11311.46 647
11312.47 658
11313.47 647
11314.48 641
11315.48 670
11316.49 687
11317.49 684
11318.50 679
11319.50 669
11320.51 722
11321.51 756
11322.52 765
11323.52 747
11324.53 767
11325.53 724
11326.54 704
11327.54 764
11328.55 718
11329.55 658
11330.56 638
11331.56 693
11332.57 717
11333.57 668
11334.58 634
11335.58 674
11336.59 693
11337.60 635
11338.60 609
11339.61 598
11340.61 650
11341.62 665
11342.62 659
11343.63 635
11344.64 608
11345.64 635
11346.65 662
11347.65 733
11348.66 672
11349.67 689
11350.67 755
11351.68 733
11352.69 708
11353.69 727
11354.70 722
11355.71 700
11356.71 703
11357.72 666
11358.72 666
11359.73 639
11360.74 683
11361.74 652
11362.75 628
11363.76 583
11364.76 607
11365.77 624
11366.78 557
11367.79 614
11368.79 611
11369.80 667
11370.81 624
11371.81 592
11372.82 592
11373.83 603
11374.84 593
11375.84 571
11376.85 610
11377.86 580
11378.87 572
11379.87 556
11380.88 631
11381.89 624
11382.90 604
11383.90 599
11384.91 600
11385.92 563
11386.93 566
11387.93 619
11388.94 637
11389.95 580
11390.96 572
11391.97 596
11392.97 612
11393.98 565
11394.99 584
11396.00 588
11397.01 516
11398.02 586
11399.02 596
11400.03 578
11401.04 583
11402.05 553
11403.06 604
11404.07 589
11405.08 590
11406.08 596
11407.09 551
11408.10 569
11409.11 564
11410.12 603
11411.13 590
11412.14 621
11413.15 539
11414.15 537
11415.16 586
11416.17 632
11417.18 580
11418.19 590
11419.20 597
11420.21 553
11421.22 606
11422.23 631
11423.24 544
11424.25 554
11425.26 604
11426.27 636
11427.28 586
11428.29 565
11429.30 579
11430.31 537
11431.32 543
11432.32 645
11433.33 652
11434.34 644
11435.35 626
11436.36 601
11437.37 607
11438.38 627
11439.39 636
11440.41 577
11441.42 632
11442.43 622
11443.44 564
11444.45 574
11445.46 598
11446.47 597
11447.48 604
11448.49 627
11449.50 635
11450.51 624
11451.52 601
11452.53 611
11453.54 612
11454.55 628
11455.56 609
11456.57 579
11457.59 611
11458.60 566
11459.61 576
11460.62 565
11461.63 583
11462.64 603
11463.65 591
11464.66 626
11465.67 589
11466.69 631
11467.70 643
11468.71 598
11469.72 638
11470.73 608
11471.74 593
11472.75 661
11473.77 627
11474.78 559
11475.79 581
11476.80 604
11477.81 624
11478.83 680
11479.84 615
11480.85 575
11481.86 578
11482.87 623
11483.89 648
11484.90 603
11485.91 618
11486.92 612
11487.93 649
11488.95 648
11489.96 590
11490.97 585
11491.98 626
11493.00 656
11494.01 651
11495.02 632
11496.03 579
11497.05 570
11498.06 539
11499.07 606
11500.09 640
11501.10 609
11502.11 666
11503.12 627
11504.14 627
11505.15 617
11506.16 682
11507.18 612
11508.19 591
11509.20 635
11510.22 646
11511.23 620
11512.24 591
11513.26 642
11514.27 624
11515.28 642
11516.30 619
11517.31 613
11518.32 610
11519.34 590
11520.35 594
11521.37 603
11522.38 619
11523.39 696
11524.41 621
11525.42 618
11526.44 613
11527.45 652
11528.46 634
11529.48 575
11530.49 618
11531.51 634
11532.52 600
11533.53 573
11534.55 597
11535.56 625
11536.58 651
11537.59 652
11538.61 632
11539.62 639
11540.64 652
11541.65 654
11542.67 667
11543.68 630
11544.69 664
11545.71 623
11546.72 666
11547.74 656
11548.75 603
11549.77 625
11550.78 652
11551.80 585
11552.81 647
11553.83 656
11554.85 667
11555.86 667
11556.88 710
11557.89 735
11558.91 649
11559.92 708
11560.94 711
11561.95 748
11562.97 734
11563.98 697
11565.00 682
11566.02 699
11567.03 741
11568.05 703
11569.06 763
11570.08 773
11571.10 819
11572.11 799
11573.13 805
11574.14 746
11575.16 778
11576.18 755
11577.19 789
11578.21 753
11579.22 749
11580.24 761
11581.26 806
11582.27 768
11583.29 779
11584.31 800
11585.32 762
11586.34 828
11587.36 870
11588.37 857
11589.39 859
11590.41 862
11591.42 852
11592.44 933
11593.46 981
11594.47 978
11595.49 959
11596.51 983
11597.53 931
11598.54 1010
11599.56 1060
11600.58 1076
11601.59 1090
11602.61 1161
11603.63 1301
11604.65 1347
11605.66 1451
11606.68 1631
11607.70 1775
11608.72 1794
11609.74 1917
11610.75 1963
11611.77 1882
11612.79 1743
11613.81 1728
11614.82 1479
11615.84 1333
11616.86 1299
11617.88 1185
11618.90 1074
11619.91 1025
11620.93 987
11621.95 955
11622.97 965
11623.99 872
11625.01 860
11626.02 881
11627.04 874
11628.06 807
11629.08 762
11630.10 773
11631.12 851
11632.14 831
11633.15 737
11634.17 767
11635.19 756
11636.21 783
11637.23 775
11638.25 827
11639.27 795
11640.29 769
11641.30 769
11642.32 744
11643.34 727
11644.36 748
11645.38 748
11646.40 787
11647.42 765
11648.44 783
11649.46 771
11650.48 781
11651.50 737
11652.52 755
11653.54 714
11654.56 643
11655.58 715
11656.60 670
11657.62 650
11658.64 658
11659.66 644
11660.68 640
11661.70 701
11662.72 657
11663.74 645
11664.76 628
11665.78 675
11666.80 713
11667.82 697
11668.84 687
11669.86 648
11670.88 680
11671.90 734
11672.92 698
11673.94 677
11674.96 667
11675.98 749
11677.00 740
11678.02 698
11679.04 682
11680.06 740
11681.08 692
11682.10 699
11683.12 627
11684.15 665
11685.17 668
11686.19 691
11687.21 734
11688.23 711
11689.25 719
11690.27 705
11691.29 724
11692.31 747
11693.34 728
11694.36 691
11695.38 716
11696.40 693
11697.42 687
11698.44 680
11699.46 667
11700.49 741
11701.51 678
11702.53 625
11703.55 660
11704.57 677
11705.60 711
11706.62 647
11707.64 656
11708.66 671
11709.68 706
11710.71 715
11711.73 740
11712.75 713
11713.77 668
11714.79 668
11715.82 676
11716.84 626
11717.86 632
11718.88 690
11719.91 694
11720.93 697
11721.95 652
11722.97 640
11724.00 709
11725.02 643
11726.04 619
11727.07 607
11728.09 700
11729.11 670
11730.13 613
11731.16 619
11732.18 630
11733.20 620
11734.23 618
11735.25 627
11736.27 611
11737.30 614
11738.32 639
11739.34 608
11740.37 603
11741.39 599
11742.41 639
11743.44 617
11744.46 593
11745.48 615
11746.51 612
11747.53 619
11748.55 615
11749.58 614
11750.60 612
11751.63 610
11752.65 584
11753.67 601
11754.70 654
11755.72 652
11756.75 624
11757.77 645
11758.79 634
11759.82 655
11760.84 686
11761.87 616
11762.89 604
11763.92 591
11764.94 620
11765.97 582
11766.99 608
11768.01 588
11769.04 599
11770.06 605
11771.09 600
11772.11 579
11773.14 594
11774.16 624
11775.19 628
11776.21 632
11777.24 622
11778.26 637
11779.29 628
11780.31 609
11781.34 597
11782.36 600
11783.39 571
11784.41 576
11785.44 596
11786.46 608
11787.49 577
11788.52 627
11789.54 625
11790.57 583
11791.59 559
11792.62 542
11793.64 606
11794.67 626
11795.70 553
11796.72 620
11797.75 619
11798.77 588
11799.80 626
11800.83 583
11801.85 618
11802.88 610
11803.90 651
11804.93 604
11805.96 608
11806.98 589
11808.01 610
11809.04 552
11810.06 538
11811.09 564
11812.11 547
11813.14 604
11814.17 639
11815.19 628
11816.22 591
11817.25 614
11818.27 611
11819.30 628
11820.33 603
11821.36 608
11822.38 633
11823.41 619
11824.44 595
11825.46 588
11826.49 602
11827.52 591
11828.54 624
11829.57 599
11830.60 607
11831.63 603
11832.65 602
11833.68 586
11834.71 641
11835.74 654
11836.76 607
11837.79 613
11838.82 561
11839.85 591
11840.88 589
11841.90 632
11842.93 601
11843.96 620
11844.99 676
11846.01 643
11847.04 616
11848.07 574
11849.10 585
11850.13 631
11851.16 644
11852.18 598
11853.21 670
11854.24 687
11855.27 614
11856.30 604
11857.33 657
11858.35 635
11859.38 610
11860.41 637
11861.44 624
11862.47 613
11863.50 619
11864.53 620
11865.56 618
11866.58 654
11867.61 638
11868.64 611
11869.67 653
11870.70 658
11871.73 697
11872.76 661
11873.79 670
11874.82 630
11875.85 629
11876.88 625
11877.91 601
11878.93 620
11879.96 648
11880.99 611
11882.02 667
11883.05 652
11884.08 662
11885.11 649
11886.14 684
11887.17 638
11888.20 640
11889.23 659
11890.26 663
11891.29 676
11892.32 728
11893.35 744
11894.38 716
11895.41 685
11896.44 676
11897.47 626
11898.50 671
11899.53 654
11900.56 705
11901.59 675
11902.62 706
11903.65 732
11904.69 711
11905.72 766
11906.75 738
11907.78 822
11908.81 818
11909.84 786
11910.87 779
11911.90 839
11912.93 775
11913.96 835
11914.99 850
11916.02 793
11917.06 789
11918.09 838
11919.12 858
11920.15 720
11921.18 779
11922.21 751
11923.24 812
11924.27 826
11925.31 755
11926.34 766
11927.37 790
11928.40 771
11929.43 775
11930.46 783
11931.50 780
11932.53 743
11933.56 810
11934.59 793
11935.62 839
11936.65 797
11937.69 869
11938.72 934
11939.75 968
11940.78 1040
11941.81 1095
11942.85 1105
11943.88 1142
11944.91 1164
11945.94 996
11946.98 1075
11948.01 1017
11949.04 978
11950.07 881
11951.11 855
11952.14 842
11953.17 872
11954.20 796
11955.24 725
11956.27 739
11957.30 703
11958.34 712
11959.37 716
11960.40 682
11961.43 777
11962.47 713
11963.50 680
11964.53 683
11965.57 659
11966.60 688
11967.63 693
11968.67 701
11969.70 694
11970.73 681
11971.77 673
11972.80 655
11973.83 696
11974.87 670
11975.90 684
11976.94 649
11977.97 646
11979.00 679
11980.04 725
11981.07 661
11982.10 643
11983.14 686
11984.17 653
11985.21 662
11986.24 683
11987.27 616
11988.31 640
11989.34 694
11990.38 660
11991.41 686
11992.45 694
11993.48 692
11994.51 642
11995.55 655
11996.58 647
11997.62 678
11998.65 625
11999.69 650
12000.72 746
12001.76 658
12002.79 662
12003.83 645
12004.86 625
12005.90 654
12006.93 687
12007.97 648
12009.00 631
12010.04 615
12011.07 651
12012.11 657
12013.14 683
12014.18 668
12015.21 648
12016.25 650
12017.28 700
12018.32 704
12019.35 722
12020.39 758
12021.43 711
12022.46 746
12023.50 676
12024.53 669
12025.57 714
12026.60 682
12027.64 724
12028.68 737
12029.71 693
12030.75 694
12031.78 749
12032.82 709
12033.86 702
12034.89 707
12035.93 711
12036.97 704
12038.00 703
12039.04 708
12040.07 740
12041.11 715
12042.15 732
12043.18 723
12044.22 748
12045.26 743
12046.29 701
12047.33 716
12048.37 728
12049.40 690
12050.44 703
12051.48 739
12052.52 731
12053.55 719
12054.59 699
12055.63 727
12056.66 757
12057.70 732
12058.74 746
12059.78 721
12060.81 700
12061.85 682
12062.89 707
12063.92 731
12064.96 712
12066.00 723
12067.04 721
12068.07 726
12069.11 738
12070.15 749
12071.19 735
12072.23 680
12073.26 667
12074.30 665
12075.34 679
12076.38 738
12077.42 697
12078.45 700
12079.49 747
12080.53 698
12081.57 695
12082.61 768
12083.64 730
12084.68 779
12085.72 717
12086.76 728
12087.80 700
12088.84 683
12089.88 728
12090.91 697
12091.95 712
12092.99 743
12094.03 750
12095.07 708
12096.11 743
12097.15 793
12098.19 729
12099.22 716
12100.26 747
12101.30 711
12102.34 770
12103.38 769
12104.42 751
12105.46 771
12106.50 801
12107.54 867
12108.58 824
12109.62 844
12110.66 874
12111.70 923
12112.74 894
12113.77 893
12114.81 911
12115.85 872
12116.89 865
12117.93 839
12118.97 778
12120.01 852
12121.05 838
12122.09 782
12123.13 743
12124.17 735
12125.21 777
12126.25 731
12127.29 671
12128.33 690
12129.37 716
12130.41 700
12131.45 718
12132.50 665
12133.54 638
12134.58 679
12135.62 644
12136.66 624
12137.70 648
12138.74 667
12139.78 632
12140.82 634
12141.86 610
12142.90 614
12143.94 602
12144.98 574
12146.02 655
12147.07 572
12148.11 586
12149.15 614
12150.19 592
12151.23 635
12152.27 645
12153.31 661
12154.35 607
12155.40 636
12156.44 580
12157.48 600
12158.52 600
12159.56 616
12160.60 616
12161.64 625
12162.69 583
12163.73 580
12164.77 579
12165.81 597
12166.85 618
12167.90 648
12168.94 644
12169.98 636
12171.02 623
12172.06 639
12173.11 598
12174.15 606
12175.19 623
12176.23 617
12177.27 614
12178.32 540
12179.36 565
12180.40 580
12181.44 627
12182.49 602
12183.53 618
12184.57 626
12185.61 582
12186.66 575
12187.70 631
12188.74 576
12189.79 636
12190.83 634
12191.87 605
12192.91 541
12193.96 573
12195.00 597
12196.04 601
12197.09 554
12198.13 574
12199.17 623
12200.22 572
12201.26 575
12202.30 641
12203.35 607
12204.39 615
12205.43 569
12206.48 585
12207.52 561
12208.57 531
12209.61 597
12210.65 562
12211.70 585
12212.74 586
12213.78 593
12214.83 583
12215.87 576
12216.92 598
12217.96 635
12219.00 581
12220.05 611
12221.09 583
12222.14 619
12223.18 603
12224.23 580
12225.27 602
12226.31 611
12227.36 595
12228.40 649
12229.45 650
12230.49 573
12231.54 541
12232.58 550
12233.63 591
12234.67 585
12235.72 609
12236.76 643
12237.81 615
12238.85 638
12239.90 663
12240.94 690
12241.99 631
12243.03 665
12244.08 598
12245.12 608
12246.17 558
12247.21 625
12248.26 628
12249.30 648
12250.35 646
12251.39 599
12252.44 574
12253.49 585
12254.53 634
12255.58 616
12256.62 586
12257.67 640
12258.71 607
12259.76 580
12260.81 642
12261.85 629
12262.90 607
12263.94 600
12264.99 597
12266.04 617
12267.08 607
12268.13 573
12269.17 579
12270.22 514
12271.27 540
12272.31 540
12273.36 546
12274.41 537
12275.45 582
12276.50 560
12277.55 520
12278.59 547
12279.64 558
12280.69 569
12281.73 588
12282.78 565
12283.83 579
12284.87 555
12285.92 530
12286.97 536
12288.01 557
12289.06 536
12290.11 549
12291.16 530
12292.20 564
12293.25 528
12294.30 531
12295.35 577
12296.39 577
12297.44 581
12298.49 619
12299.54 535
12300.58 583
12301.63 507
12302.68 519
12303.73 571
12304.77 536
12305.82 536
12306.87 542
12307.92 556
12308.97 504
12310.01 562
12311.06 597
12312.11 574
12313.16 548
12314.21 550
12315.25 600
12316.30 575
12317.35 566
12318.40 558
12319.45 579
12320.50 553
12321.54 582
12322.59 558
12323.64 566
12324.69 526
12325.74 543
12326.79 523
12327.84 532
12328.89 485
12329.93 526
12330.98 560
12332.03 521
12333.08 533
12334.13 563
12335.18 541
12336.23 524
12337.28 501
12338.33 477
12339.38 498
12340.43 531
12341.47 530
12342.52 531
12343.57 488
12344.62 483
12345.67 511
12346.72 514
12347.77 496
12348.82 491
12349.87 534
12350.92 549
12351.97 531
12353.02 511
12354.07 502
12355.12 515
12356.17 521
12357.22 518
12358.27 489
12359.32 512
12360.37 557
12361.42 602
12362.47 564
12363.52 558
12364.57 509
12365.62 480
12366.67 531
12367.72 529
12368.77 535
12369.82 561
12370.87 586
12371.93 532
12372.98 497
12374.03 511
12375.08 500
12376.13 494
12377.18 525
12378.23 500
12379.28 524
12380.33 541
12381.38 561
12382.43 546
12383.49 593
12384.54 592
12385.59 561
12386.64 589
12387.69 565
12388.74 559
12389.79 567
12390.84 600
12391.90 550
12392.95 539
12394.00 586
12395.05 544
12396.10 547
12397.15 567
12398.21 520
12399.26 518
12400.31 528
12401.36 561
12402.41 583
12403.47 499
12404.52 508
12405.57 541
12406.62 598
12407.67 579
12408.73 555
12409.78 563
12410.83 607
12411.88 592
12412.94 583
12413.99 595
12415.04 588
12416.09 557
12417.15 569
12418.20 594
12419.25 576
12420.30 576
12421.36 589
12422.41 573
12423.46 573
12424.52 564
12425.57 555
12426.62 546
12427.67 550
12428.73 536
12429.78 548
12430.83 539
12431.89 573
12432.94 556
12433.99 592
12435.05 594
12436.10 583
12437.15 572
12438.21 556
12439.26 557
12440.31 590
12441.37 578
12442.42 564
12443.47 611
12444.53 590
12445.58 613
12446.64 608
12447.69 596
12448.74 588
12449.80 563
12450.85 541
12451.91 524
12452.96 547
12454.01 596
12455.07 583
12456.12 578
12457.18 536
12458.23 551
12459.29 581
12460.34 601
12461.39 583
12462.45 563
12463.50 580
12464.56 621
12465.61 591
12466.67 542
12467.72 526
12468.78 583
12469.83 562
12470.89 581
12471.94 548
12473.00 545
12474.05 570
12475.11 631
12476.16 571
12477.22 609
12478.27 584
12479.33 620
12480.38 579
12481.44 594
12482.49 574
12483.55 654
12484.60 594
12485.66 622
12486.71 688
12487.77 714
12488.83 702
12489.88 715
12490.94 665
12491.99 664
12493.05 713
12494.10 732
12495.16 751
12496.22 786
12497.27 757
12498.33 770
12499.38 868
12500.44 901
12501.50 960
12502.55 954
12503.61 1113
12504.67 1205
12505.72 1170
12506.78 1203
12507.83 1274
12508.89 1189
12509.95 1169
12511.00 1060
12512.06 1011
12513.12 955
12514.17 939
12515.23 820
12516.29 797
12517.34 759
12518.40 744
12519.46 741
12520.52 700
12521.57 688
12522.63 655
12523.69 675
12524.74 715
12525.80 697
12526.86 649
12527.92 646
12528.97 644
12530.03 639
12531.09 663
12532.15 628
12533.20 644
12534.26 618
12535.32 595
12536.38 597
12537.43 601
12538.49 630
12539.55 591
12540.61 618
12541.66 627
12542.72 630
12543.78 622
12544.84 613
12545.90 621
12546.95 614
12548.01 597
12549.07 609
12550.13 604
12551.19 583
12552.25 579
12553.30 617
12554.36 587
12555.42 589
12556.48 607
12557.54 598
12558.60 575
12559.65 590
12560.71 585
12561.77 537
12562.83 666
12563.89 618
12564.95 627
12566.01 621
12567.07 588
12568.13 584
12569.18 586
12570.24 611
12571.30 648
12572.36 588
12573.42 603
12574.48 634
12575.54 600
12576.60 617
12577.66 597
12578.72 661
12579.78 708
12580.84 682
12581.90 666
12582.96 715
12584.02 712
12585.07 736
12586.13 741
12587.19 772
12588.25 776
12589.31 783
12590.37 758
12591.43 672
12592.49 675
12593.55 679
12594.61 635
12595.67 612
12596.73 635
12597.79 693
12598.86 697
12599.92 708
12600.98 665
12602.04 636
12603.10 641
12604.16 663
12605.22 696
12606.28 686
12607.34 666
12608.40 641
12609.46 616
12610.52 625
12611.58 612
12612.64 617
12613.70 637
12614.76 599
12615.83 608
12616.89 632
12617.95 592
12619.01 625
12620.07 637
12621.13 580
12622.19 658
12623.25 617
12624.32 579
12625.38 617
12626.44 595
12627.50 611
12628.56 577
12629.62 595
12630.68 576
12631.75 563
12632.81 557
12633.87 505
12634.93 547
12635.99 583
12637.05 576
12638.12 606
12639.18 535
12640.24 544
12641.30 596
12642.36 573
12643.43 574
12644.49 579
12645.55 591
12646.61 564
12647.68 525
12648.74 561
12649.80 522
12650.86 542
12651.93 556
12652.99 601
12654.05 553
12655.11 560
12656.18 562
12657.24 525
12658.30 513
12659.36 540
12660.43 587
12661.49 625
12662.55 599
12663.62 590
12664.68 564
12665.74 570
12666.81 622
12667.87 621
12668.93 617
12670.00 639
12671.06 587
12672.12 579
12673.19 636
12674.25 596
12675.31 545
12676.38 528
12677.44 572
12678.50 535
12679.57 561
12680.63 538
12681.69 555
12682.76 523
12683.82 515
12684.89 545
12685.95 571
12687.01 560
12688.08 538
12689.14 511
12690.21 533
12691.27 552
12692.33 536
12693.40 525
12694.46 565
12695.53 517
12696.59 523
12697.66 538
12698.72 543
12699.79 575
12700.85 576
12701.91 553
12702.98 572
12704.04 556
12705.11 542
12706.17 528
12707.24 551
12708.30 544
12709.37 547
12710.43 536
12711.50 596
12712.56 573
12713.63 564
12714.69 536
12715.76 540
12716.82 522
12717.89 567
12718.95 535
12720.02 550
12721.09 526
12722.15 510
12723.22 519
12724.28 542
12725.35 554
12726.41 500
12727.48 507
12728.54 525
12729.61 545
12730.68 523
12731.74 536
12732.81 516
12733.87 552
12734.94 560
12736.01 515
12737.07 469
12738.14 460
12739.20 478
12740.27 483
12741.34 465
12742.40 505
12743.47 521
12744.54 529
12745.60 512
12746.67 531
12747.74 516
12748.80 537
12749.87 510
12750.94 491
12752.00 437
12753.07 491
12754.14 546
12755.20 530
12756.27 474
12757.34 501
12758.40 529
12759.47 532
12760.54 535
12761.60 535
12762.67 495
12763.74 447
12764.81 459
12765.87 487
12766.94 473
12768.01 485
12769.08 497
12770.14 431
12771.21 433
12772.28 509
12773.35 495
12774.41 442
12775.48 450
12776.55 488
12777.62 492
12778.68 481
12779.75 478
12780.82 477
12781.89 467
12782.96 500
12784.02 462
12785.09 487
12786.16 530
12787.23 453
12788.30 442
12789.37 445
12790.43 422
12791.50 478
12792.57 477
12793.64 460
12794.71 482
12795.78 462
12796.84 483
12797.91 464
12798.98 494
12800.05 516
12801.12 444
12802.19 513
12803.26 489
12804.33 504
12805.40 450
12806.46 536
12807.53 503
12808.60 469
12809.67 460
12810.74 510
12811.81 481
12812.88 462
12813.95 469
12815.02 460
12816.09 454
12817.16 451
12818.23 453
12819.30 459
12820.37 459
12821.44 507
12822.50 478
12823.57 476
12824.64 445
12825.71 485
12826.78 471
12827.85 511
12828.92 478
12829.99 452
12831.06 486
12832.13 446
12833.20 420
12834.27 414
12835.34 437
12836.41 448
12837.49 482
12838.56 437
12839.63 454
12840.70 484
12841.77 490
12842.84 466
12843.91 490
12844.98 494
12846.05 490
12847.12 456
12848.19 424
12849.26 476
12850.33 474
12851.40 476
12852.47 452
12853.55 426
12854.62 451
12855.69 445
12856.76 479
12857.83 446
12858.90 435
12859.97 428
12861.04 440
12862.11 450
12863.19 424
12864.26 420
12865.33 479
12866.40 493
12867.47 452
12868.54 432
12869.62 443
12870.69 454
12871.76 474
12872.83 481
12873.90 477
12874.97 437
12876.05 451
12877.12 430
12878.19 432
12879.26 419
12880.33 407
12881.41 430
12882.48 472
12883.55 459
12884.62 427
12885.70 445
12886.77 418
12887.84 434
12888.91 452
12889.98 435
12891.06 449
12892.13 428
12893.20 389
12894.28 440
12895.35 417
12896.42 484
12897.49 485
12898.57 463
12899.64 448
12900.71 449
12901.79 427
12902.86 473
12903.93 446
12905.00 444
12906.08 476
12907.15 454
12908.22 453
12909.30 454
12910.37 435
12911.44 479
12912.52 459
12913.59 452
12914.66 435
12915.74 451
12916.81 483
12917.89 434
12918.96 417
12920.03 432
12921.11 441
12922.18 424
12923.25 423
12924.33 420
12925.40 470
12926.48 476
12927.55 451
12928.62 474
12929.70 418
12930.77 456
12931.85 455
12932.92 453
12934.00 413
12935.07 452
12936.14 443
12937.22 440
12938.29 436
12939.37 441
12940.44 453
12941.52 444
12942.59 441
12943.67 439
12944.74 484
12945.82 425
12946.89 459
12947.97 477
12949.04 495
12950.12 463
12951.19 419
12952.27 415
12953.34 428
12954.42 427
12955.49 445
12956.57 388
12957.64 424
12958.72 436
12959.79 375
12960.87 393
12961.94 416
12963.02 424
12964.10 391
12965.17 449
12966.25 461
12967.32 484
12968.40 452
12969.47 463
12970.55 489
12971.63 460
12972.70 398
12973.78 405
12974.85 442
12975.93 435
12977.01 438
12978.08 407
12979.16 417
12980.23 383
12981.31 412
12982.39 432
12983.46 423
12984.54 428
12985.62 470
12986.69 438
12987.77 461
12988.85 462
12989.92 448
12991.00 438
12992.08 438
12993.15 433
12994.23 415
12995.31 476
12996.38 418
12997.46 474
12998.54 431
12999.61 409
13000.69 462
13001.77 447
13002.85 433
13003.92 495
13005.00 469
13006.08 449
13007.16 444
13008.23 464
13009.31 457
13010.39 466
13011.47 448
13012.54 462
13013.62 425
13014.70 444
13015.78 477
13016.85 460
13017.93 496
13019.01 466
13020.09 477
13021.17 491
13022.24 489
13023.32 499
13024.40 475
13025.48 468
13026.56 424
13027.63 468
13028.71 465
13029.79 471
13030.87 468
13031.95 468
13033.03 481
13034.10 437
13035.18 422
13036.26 478
13037.34 479
13038.42 451
13039.50 431
13040.58 444
13041.66 476
13042.73 455
13043.81 491
13044.89 503
13045.97 464
13047.05 447
13048.13 489
13049.21 458
13050.29 463
13051.37 472
13052.45 437
13053.53 438
13054.60 463
13055.68 457
13056.76 459
13057.84 511
13058.92 483
13060.00 452
13061.08 465
13062.16 484
13063.24 515
13064.32 450
13065.40 441
13066.48 452
13067.56 450
13068.64 432
13069.72 497
13070.80 437
13071.88 428
13072.96 489
13074.04 459
13075.12 446
13076.20 459
13077.28 453
13078.36 467
13079.44 465
13080.52 488
13081.60 469
13082.68 524
13083.76 498
13084.84 455
13085.93 441
13087.01 508
13088.09 527
13089.17 458
13090.25 481
13091.33 454
13092.41 414
13093.49 475
13094.57 460
13095.65 479
13096.73 474
13097.82 450
13098.90 431
13099.98 464
13101.06 440
13102.14 438
13103.22 449
13104.30 448
13105.38 445
13106.47 445
13107.55 443
13108.63 446
13109.71 429
13110.79 400
13111.87 450
13112.96 475
13114.04 457
13115.12 428
13116.20 449
13117.28 479
13118.37 472
13119.45 422
13120.53 431
13121.61 472
13122.69 451
13123.78 438
13124.86 446
13125.94 485
13127.02 449
13128.11 457
13129.19 481
13130.27 427
13131.35 444
13132.44 435
13133.52 455
13134.60 430
13135.68 437
13136.77 441
13137.85 444
13138.93 495
13140.01 471
13141.10 452
13142.18 458
13143.26 441
13144.35 457
13145.43 443
13146.51 427
13147.60 429
13148.68 467
13149.76 426
13150.85 405
13151.93 471
13153.01 479
13154.10 460
13155.18 478
13156.26 410
13157.35 448
13158.43 398
13159.51 470
13160.60 452
13161.68 398
13162.77 440
13163.85 462
13164.93 471
13166.02 452
13167.10 410
13168.19 435
13169.27 469
13170.35 477
13171.44 424
13172.52 435
13173.61 420
13174.69 421
13175.78 428
13176.86 445
13177.94 438
13179.03 450
13180.11 405
13181.20 421
13182.28 435
13183.37 474
13184.45 441
13185.54 478
13186.62 448
13187.71 415
13188.79 417
13189.88 467
13190.96 463
13192.05 471
13193.13 448
13194.22 429
13195.30 424
13196.39 473
13197.47 490
13198.56 440
13199.64 449
13200.73 420
13201.81 457
13202.90 433
13203.98 410
13205.07 471
13206.16 420
13207.24 431
13208.33 444
13209.41 475
13210.50 496
13211.58 482
13212.67 481
13213.76 457
13214.84 460
13215.93 505
13217.01 462
13218.10 458
13219.19 459
13220.27 450
13221.36 515
13222.45 481
13223.53 452
13224.62 473
13225.70 467
13226.79 456
13227.88 445
13228.96 435
13230.05 469
13231.14 494
13232.22 473
13233.31 443
13234.40 506
13235.48 505
13236.57 470
13237.66 458
13238.74 422
13239.83 453
13240.92 436
13242.01 451
13243.09 471
13244.18 466
13245.27 472
13246.35 498
13247.44 497
13248.53 488
13249.62 504
13250.70 447
13251.79 480
13252.88 480
13253.97 472
13255.05 466
13256.14 485
13257.23 455
13258.32 492
13259.41 467
13260.49 463
13261.58 459
13262.67 431
13263.76 498
13264.85 460
13265.93 465
13267.02 492
13268.11 480
13269.20 507
13270.29 507
13271.37 478
13272.46 481
13273.55 476
13274.64 460
13275.73 468
13276.82 506
13277.91 522
13278.99 495
13280.08 459
13281.17 488
13282.26 531
13283.35 512
13284.44 508
13285.53 468
13286.62 455
13287.70 463
13288.79 490
13289.88 507
13290.97 459
13292.06 480
13293.15 472
13294.24 521
13295.33 520
13296.42 462
13297.51 497
13298.60 526
13299.69 581
13300.78 523
13301.87 540
13302.95 535
13304.04 493
13305.13 504
13306.22 507
13307.31 517
13308.40 545
13309.49 589
13310.58 572
13311.67 504
13312.76 567
13313.85 550
13314.94 549
13316.03 587
13317.12 578
13318.21 583
13319.30 588
13320.39 547
13321.48 533
13322.58 575
13323.67 591
13324.76 589
13325.85 559
13326.94 568
13328.03 563
13329.12 584
13330.21 600
13331.30 572
13332.39 595
13333.48 570
13334.57 553
13335.66 532
13336.75 546
13337.85 505
13338.94 541
13340.03 564
13341.12 591
13342.21 580
13343.30 579
13344.39 559
13345.48 579
13346.58 529
13347.67 529
13348.76 557
13349.85 597
13350.94 590
13352.03 537
13353.12 565
13354.22 614
13355.31 614
13356.40 566
13357.49 593
13358.58 625
13359.68 610
13360.77 617
13361.86 595
13362.95 597
13364.04 577
13365.14 579
13366.23 594
13367.32 634
13368.41 603
13369.51 659
13370.60 656
13371.69 637
13372.78 668
13373.87 652
13374.97 698
13376.06 675
13377.15 682
13378.25 649
13379.34 674
13380.43 725
13381.52 695
13382.62 701
13383.71 656
13384.80 742
13385.90 725
13386.99 673
13388.08 728
13389.17 595
13390.27 636
13391.36 637
13392.45 647
13393.55 572
13394.64 586
13395.73 588
13396.83 538
13397.92 600
13399.02 590
13400.11 556
13401.20 585
13402.30 587
13403.39 559
13404.48 578
13405.58 574
13406.67 541
13407.77 544
13408.86 608
13409.95 543
13411.05 531
13412.14 549
13413.24 552
13414.33 540
13415.42 535
13416.52 529
13417.61 527
13418.71 520
13419.80 530
13420.90 566
13421.99 524
13423.08 564
13424.18 522
13425.27 615
13426.37 632
13427.46 547
13428.56 539
13429.65 597
13430.75 572
13431.84 545
13432.94 527
13434.03 556
13435.13 649
13436.22 579
13437.32 546
13438.41 551
13439.51 558
13440.60 572
13441.70 583
13442.79 560
13443.89 552
13444.98 599
13446.08 640
13447.18 587
13448.27 556
13449.37 573
13450.46 619
13451.56 562
13452.65 566
13453.75 643
13454.85 585
13455.94 615
13457.04 589
13458.13 598
13459.23 564
13460.33 590
13461.42 613
13462.52 594
13463.61 608
13464.71 620
13465.81 579
13466.90 599
13468.00 592
13469.10 630
13470.19 590
13471.29 585
13472.38 660
13473.48 659
13474.58 664
13475.67 615
13476.77 628
13477.87 640
13478.96 647
13480.06 722
13481.16 670
13482.26 644
13483.35 631
13484.45 653
13485.55 638
13486.64 692
13487.74 661
13488.84 656
13489.94 645
13491.03 630
13492.13 605
13493.23 637
13494.32 693
13495.42 651
13496.52 691
13497.62 640
13498.72 624
13499.81 678
13500.91 669
13502.01 684
13503.11 665
13504.20 671
13505.30 675
13506.40 718
13507.50 755
13508.60 713
13509.69 736
13510.79 778
13511.89 819
13512.99 801
13514.09 770
13515.18 782
13516.28 818
13517.38 773
13518.48 779
13519.58 787
13520.68 750
13521.78 711
13522.87 722
13523.97 736
13525.07 699
13526.17 692
13527.27 613
13528.37 602
13529.47 635
13530.57 639
13531.66 610
13532.76 587
13533.86 613
13534.96 673
13536.06 622
13537.16 657
13538.26 616
13539.36 589
13540.46 627
13541.56 592
13542.66 621
13543.76 586
13544.86 560
13545.96 540
13547.05 643
13548.15 571
13549.25 576
13550.35 564
13551.45 588
13552.55 592
13553.65 536
13554.75 533
13555.85 576
13556.95 559
13558.05 573
13559.15 585
13560.25 559
13561.35 588
13562.45 542
13563.55 544
13564.65 596
13565.75 561
13566.85 521
13567.96 554
13569.06 559
13570.16 503
13571.26 535
13572.36 564
13573.46 587
13574.56 547
13575.66 576
13576.76 558
13577.86 563
13578.96 554
13580.06 514
13581.16 525
13582.27 540
13583.37 539
13584.47 529
13585.57 547
13586.67 556
13587.77 496
13588.87 521
13589.97 542
13591.08 495
13592.18 542
13593.28 546
13594.38 537
13595.48 538
13596.58 537
13597.68 540
13598.79 562
13599.89 533
13600.99 544
13602.09 520
13603.19 532
13604.30 570
13605.40 583
13606.50 522
13607.60 560
13608.70 574
13609.81 517
13610.91 546
13612.01 489
13613.11 551
13614.21 552
13615.32 568
13616.42 533
13617.52 578
13618.62 561
13619.73 558
13620.83 523
13621.93 521
13623.03 541
13624.14 572
13625.24 632
13626.34 619
13627.45 570
13628.55 551
13629.65 579
13630.75 570
13631.86 531
13632.96 521
13634.06 586
13635.17 517
13636.27 517
13637.37 509
13638.48 489
13639.58 533
13640.68 554
13641.79 505
13642.89 535
13643.99 557
13645.10 590
13646.20 530
13647.30 496
13648.41 542
13649.51 554
13650.62 544
13651.72 508
13652.82 508
13653.93 527
13655.03 531
13656.14 594
13657.24 545
13658.34 533
13659.45 519
13660.55 481
13661.66 507
13662.76 528
13663.87 578
13664.97 566
13666.07 574
13667.18 555
13668.28 545
13669.39 567
13670.49 552
13671.60 577
13672.70 510
13673.81 490
13674.91 517
13676.02 563
13677.12 554
13678.23 493
13679.33 502
13680.44 492
13681.54 476
13682.65 519
13683.75 529
13684.86 499
13685.96 594
13687.07 553
13688.17 529
13689.28 582
13690.38 544
13691.49 542
13692.59 574
13693.70 533
13694.80 553
13695.91 545
13697.02 589
13698.12 560
13699.23 570
13700.33 600
13701.44 532
13702.55 543
13703.65 562
13704.76 545
13705.86 508
13706.97 544
13708.08 576
13709.18 585
13710.29 549
13711.39 537
13712.50 563
13713.61 588
13714.71 566
13715.82 512
13716.93 546
13718.03 552
13719.14 576
13720.25 612
13721.35 591
13722.46 583
13723.57 600
13724.67 560
13725.78 573
13726.89 571
13727.99 538
13729.10 583
13730.21 576
13731.31 608
13732.42 574
13733.53 563
13734.64 550
13735.74 630
13736.85 591
13737.96 589
13739.07 639
13740.17 630
13741.28 627
13742.39 593
13743.50 604
13744.60 652
13745.71 634
13746.82 586
13747.93 654
13749.03 589
13750.14 622
13751.25 640
13752.36 662
13753.47 624
13754.57 631
13755.68 695
13756.79 654
13757.90 665
13759.01 665
13760.11 651
13761.22 737
13762.33 704
13763.44 670
13764.55 684
13765.66 681
13766.76 716
13767.87 702
13768.98 751
13770.09 768
13771.20 766
13772.31 757
13773.42 814
13774.53 781
13775.63 790
13776.74 849
13777.85 918
13778.96 909
13780.07 913
13781.18 972
13782.29 991
13783.40 936
13784.51 969
13785.62 957
13786.73 1068
13787.83 1102
13788.94 1017
13790.05 944
13791.16 903
13792.27 866
13793.38 877
13794.49 786
13795.60 796
13796.71 825
13797.82 802
13798.93 715
13800.04 697
13801.15 677
13802.26 680
13803.37 640
13804.48 655
13805.59 675
13806.70 656
13807.81 619
13808.92 629
13810.03 638
13811.14 644
13812.25 628
13813.36 642
13814.47 616
13815.58 636
13816.69 639
13817.80 591
13818.91 592
13820.03 601
13821.14 615
13822.25 644
13823.36 624
13824.47 622
13825.58 610
13826.69 589
13827.80 597
13828.91 581
13830.02 639
13831.13 606
13832.25 603
13833.36 588
13834.47 622
13835.58 613
13836.69 604
13837.80 522
13838.91 523
13840.02 552
13841.14 545
13842.25 592
13843.36 549
13844.47 549
13845.58 553
13846.69 577
13847.81 536
13848.92 540
13850.03 555
13851.14 571
13852.25 621
13853.37 631
13854.48 617
13855.59 627
13856.70 619
13857.81 586
13858.93 574
13860.04 632
13861.15 582
13862.26 624
13863.38 577
13864.49 551
13865.60 612
13866.71 630
13867.83 628
13868.94 616
13870.05 647
13871.16 680
13872.28 649
13873.39 619
13874.50 621
13875.61 615
13876.73 673
13877.84 613
13878.95 621
13880.07 594
13881.18 644
13882.29 684
13883.41 634
13884.52 661
13885.63 684
13886.75 633
13887.86 653
13888.97 661
13890.09 611
13891.20 618
13892.31 591
13893.43 602
13894.54 650
13895.65 609
13896.77 576
13897.88 594
13899.00 587
13900.11 549
13901.22 591
13902.34 572
13903.45 600
13904.57 587
13905.68 609
13906.79 617
13907.91 594
13909.02 626
13910.14 593
13911.25 575
13912.37 565
13913.48 610
13914.59 573
13915.71 520
13916.82 617
13917.94 582
13919.05 551
13920.17 564
13921.28 561
13922.40 606
13923.51 569
13924.63 543
13925.74 561
13926.86 596
13927.97 539
13929.09 528
13930.20 527
13931.32 560
13932.43 580
13933.55 554
13934.66 561
13935.78 539
13936.89 574
13938.01 575
13939.12 541
13940.24 487
13941.35 524
13942.47 548
13943.59 572
13944.70 538
13945.82 522
13946.93 537
13948.05 527
13949.16 568
13950.28 520
13951.40 587
13952.51 540
13953.63 579
13954.74 546
13955.86 532
13956.98 559
13958.09 582
13959.21 519
13960.33 576
13961.44 555
13962.56 527
13963.67 545
13964.79 516
13965.91 497
13967.02 496
13968.14 526
13969.26 499
13970.37 531
13971.49 507
13972.61 525
13973.72 534
13974.84 527
13975.96 527
13977.08 507
13978.19 520
13979.31 557
13980.43 519
13981.54 506
13982.66 489
13983.78 539
13984.90 506
13986.01 518
13987.13 543
13988.25 536
13989.37 530
13990.48 547
13991.60 543
13992.72 533
13993.84 516
13994.95 510
13996.07 564
13997.19 519
13998.31 514
13999.42 574
14000.54 551
14001.66 541
14002.78 529
14003.90 559
14005.01 560
14006.13 529
14007.25 571
14008.37 568
14009.49 542
14010.61 538
14011.72 528
14012.84 554
14013.96 532
14015.08 535
14016.20 487
14017.32 521
14018.43 499
14019.55 517
14020.67 539
14021.79 553
14022.91 533
14024.03 539
14025.15 597
14026.27 561
14027.39 555
14028.50 573
14029.62 562
14030.74 533
14031.86 582
14032.98 588
14034.10 612
14035.22 599
14036.34 547
14037.46 609
14038.58 625
14039.70 597
14040.82 587
14041.94 659
14043.06 563
14044.18 546
14045.30 541
14046.41 517
14047.53 503
14048.65 509
14049.77 536
14050.89 553
14052.01 535
14053.13 513
14054.25 519
14055.37 573
14056.49 520
14057.61 555
14058.74 538
14059.86 558
14060.98 541
14062.10 521
14063.22 580
14064.34 530
14065.46 495
14066.58 524
14067.70 532
14068.82 502
14069.94 561
14071.06 571
14072.18 562
14073.30 519
14074.42 506
14075.54 544
14076.66 557
14077.79 611
14078.91 538
14080.03 549
14081.15 554
14082.27 543
14083.39 511
14084.51 556
14085.63 599
14086.76 541
14087.88 562
14089.00 579
14090.12 561
14091.24 592
14092.36 602
14093.48 570
14094.61 594
14095.73 601
14096.85 682
14097.97 558
14099.09 576
14100.22 560
14101.34 594
14102.46 608
14103.58 629
14104.70 630
14105.83 613
14106.95 622
14108.07 646
14109.19 635
14110.31 601
14111.44 645
14112.56 675
14113.68 624
14114.80 648
14115.93 637
14117.05 585
14118.17 584
14119.29 573
14120.42 578
14121.54 545
14122.66 552
14123.79 533
14124.91 554
14126.03 532
14127.15 541
14128.28 576
14129.40 534
14130.52 531
14131.65 547
14132.77 507
14133.89 531
14135.02 543
14136.14 526
14137.26 542
14138.39 552
14139.51 537
14140.63 501
14141.76 484
14142.88 521
14144.00 511
14145.13 545
14146.25 542
14147.38 524
14148.50 559
14149.62 543
14150.75 547
14151.87 502
14152.99 511
14154.12 577
14155.24 550
14156.37 488
14157.49 470
14158.62 505
14159.74 468
14160.86 511
14161.99 509
14163.11 486
14164.24 511
14165.36 500
14166.49 441
14167.61 478
14168.74 455
14169.86 455
14170.99 458
14172.11 507
14173.23 507
14174.36 477
14175.48 462
14176.61 477
14177.73 452
14178.86 480
14179.98 495
14181.11 509
14182.23 453
14183.36 444
14184.49 456
14185.61 471
14186.74 484
14187.86 461
14188.99 454
14190.11 450
14191.24 442
14192.36 477
14193.49 475
14194.61 457
14195.74 458
14196.87 474
14197.99 418
14199.12 459
14200.24 472
14201.37 443
14202.50 465
14203.62 500
14204.75 469
14205.87 444
14207.00 465
14208.13 452
14209.25 488
14210.38 451
14211.50 456
14212.63 485
14213.76 491
14214.88 482
14216.01 460
14217.14 453
14218.26 413
14219.39 488
14220.52 435
14221.64 443
14222.77 466
14223.90 480
14225.02 435
14226.15 462
14227.28 451
14228.41 434
14229.53 420
14230.66 455
14231.79 450
14232.91 432
14234.04 456
14235.17 423
14236.30 424
14237.42 416
14238.55 423
14239.68 438
14240.81 450
14241.93 451
14243.06 416
14244.19 414
14245.32 425
14246.44 402
14247.57 486
14248.70 480
14249.83 431
14250.95 424
14252.08 432
14253.21 427
14254.34 411
14255.47 429
14256.59 384
14257.72 433
14258.85 437
14259.98 418
14261.11 406
14262.24 439
14263.36 478
14264.49 439
14265.62 442
14266.75 505
14267.88 446
14269.01 463
14270.14 436
14271.26 444
14272.39 454
14273.52 455
14274.65 446
14275.78 423
14276.91 357
14278.04 377
14279.17 357
14280.30 378
14281.42 436
14282.55 421
14283.68 426
14284.81 428
14285.94 431
14287.07 385
14288.20 397
14289.33 422
14290.46 418
14291.59 424
14292.72 418
14293.85 410
14294.98 403
14296.11 413
14297.24 422
14298.37 376
14299.50 433
14300.63 454
14301.76 421
14302.89 416
14304.02 459
14305.15 424
14306.28 405
14307.41 405
14308.54 363
14309.67 406
14310.80 449
14311.93 386
14313.06 404
14314.19 384
14315.32 388
14316.45 405
14317.58 404
14318.71 419
14319.84 398
14320.97 410
14322.10 396
14323.23 430
14324.36 429
14325.49 424
14326.63 386
14327.76 388
14328.89 402
14330.02 404
14331.15 405
14332.28 423
14333.41 403
14334.54 381
14335.67 368
14336.81 381
14337.94 398
14339.07 386
14340.20 410
14341.33 410
14342.46 381
14343.59 395
14344.73 397
14345.86 408
14346.99 408
14348.12 436
14349.25 435
14350.38 396
14351.52 375
14352.65 380
14353.78 403
14354.91 435
14356.04 397
14357.18 367
14358.31 385
14359.44 396
14360.57 373
14361.71 441
14362.84 431
14363.97 383
14365.10 404
14366.24 393
14367.37 395
14368.50 391
14369.63 379
14370.77 402
14371.90 387
14373.03 376
14374.16 398
14375.30 397
14376.43 356
14377.56 376
14378.70 349
14379.83 371
14380.96 384
14382.09 364
14383.23 362
14384.36 380
14385.49 372
14386.63 401
14387.76 380
14388.89 356
14390.03 357
14391.16 377
14392.29 389
14393.43 383
14394.56 370
14395.70 374
14396.83 392
14397.96 371
14399.10 378
14400.23 379
14401.36 389
14402.50 409
14403.63 405
14404.77 395
14405.90 373
14407.03 352
14408.17 386
14409.30 387
14410.44 384
14411.57 354
14412.71 351
14413.84 385
14414.97 391
14416.11 386
14417.24 381
14418.38 415
14419.51 393
14420.65 420
14421.78 394
14422.92 399
14424.05 411
14425.19 397
14426.32 403
14427.46 406
14428.59 395
14429.73 390
14430.86 392
14432.00 398
14433.13 355
14434.27 418
14435.40 414
14436.54 399
14437.67 412
14438.81 369
14439.94 404
14441.08 391
14442.21 368
14443.35 403
14444.48 390
14445.62 403
14446.76 387
14447.89 403
14449.03 408
14450.16 421
14451.30 427
14452.43 443
14453.57 406
14454.71 417
14455.84 386
14456.98 424
14458.11 408
14459.25 381
14460.39 409
14461.52 375
14462.66 413
14463.80 400
14464.93 415
14466.07 423
14467.20 427
14468.34 432
14469.48 443
14470.61 429
14471.75 439
14472.89 419
14474.02 393
14475.16 392
14476.30 431
14477.43 444
14478.57 448
14479.71 470
14480.85 438
14481.98 419
14483.12 397
14484.26 429
14485.39 436
14486.53 417
14487.67 419
14488.81 442
14489.94 452
14491.08 466
14492.22 472
14493.36 442
14494.49 449
14495.63 455
14496.77 436
14497.91 473
14499.04 447
14500.18 395
14501.32 443
14502.46 405
14503.59 386
14504.73 434
14505.87 419
14507.01 450
14508.15 390
14509.28 392
14510.42 413
14511.56 413
14512.70 454
14513.84 417
14514.98 436
14516.11 401
14517.25 445
14518.39 376
14519.53 384
14520.67 404
14521.81 414
14522.95 390
14524.08 342
14525.22 390
14526.36 360
14527.50 391
14528.64 386
14529.78 376
14530.92 389
14532.06 386
14533.20 388
14534.33 418
14535.47 387
14536.61 350
14537.75 399
14538.89 399
14540.03 400
14541.17 374
14542.31 398
14543.45 369
14544.59 403
14545.73 401
14546.87 350
14548.01 376
14549.15 378
14550.29 375
14551.43 369
14552.57 399
14553.71 394
14554.85 420
14555.99 400
14557.13 382
14558.27 386
14559.41 380
14560.55 387
14561.69 385
14562.83 404
14563.97 359
14565.11 365
14566.25 404
14567.39 390
14568.53 450
14569.67 445
14570.81 448
14571.95 433
14573.09 398
14574.23 340
14575.37 356
14576.51 396
14577.65 385
14578.79 439
14579.94 463
14581.08 405
14582.22 404
14583.36 406
14584.50 402
14585.64 379
14586.78 401
14587.92 417
14589.06 414
14590.21 377
14591.35 428
14592.49 408
14593.63 434
14594.77 451
14595.91 446
14597.05 418
14598.20 437
14599.34 398
14600.48 398
14601.62 395
14602.76 396
14603.90 402
14605.05 435
14606.19 413
14607.33 435
14608.47 410
14609.61 390
14610.76 424
14611.90 430
14613.04 458
14614.18 455
14615.32 433
14616.47 420
14617.61 424
14618.75 382
14619.89 448
14621.04 432
14622.18 434
14623.32 423
14624.46 375
14625.61 428
14626.75 434
14627.89 439
14629.04 428
14630.18 384
14631.32 468
14632.46 448
14633.61 407
14634.75 447
14635.89 450
14637.04 453
14638.18 480
14639.32 450
14640.47 422
14641.61 463
14642.75 477
14643.90 479
14645.04 482
14646.18 495
14647.33 530
14648.47 497
14649.61 475
14650.76 491
14651.90 498
14653.05 470
14654.19 480
14655.33 436
14656.48 448
14657.62 439
14658.76 434
14659.91 451
14661.05 432
14662.20 400
14663.34 417
14664.49 474
14665.63 457
14666.77 411
14667.92 437
14669.06 417
14670.21 397
14671.35 403
14672.50 413
14673.64 404
14674.79 389
14675.93 372
14677.07 391
14678.22 386
14679.36 417
14680.51 399
14681.65 409
14682.80 386
14683.94 422
14685.09 427
14686.23 386
14687.38 419
14688.52 380
14689.67 390
14690.81 414
14691.96 403
14693.10 407
14694.25 384
14695.40 385
14696.54 363
14697.69 372
14698.83 401
14699.98 385
14701.12 357
14702.27 408
14703.41 389
14704.56 351
14705.71 354
14706.85 353
14708.00 376
14709.14 381
14710.29 359
14711.44 375
14712.58 360
14713.73 399
14714.87 390
14716.02 382
14717.17 402
14718.31 348
14719.46 394
14720.61 401
14721.75 314
14722.90 316
14724.05 378
14725.19 398
14726.34 400
14727.49 345
14728.63 393
14729.78 373
14730.93 390
14732.07 382
14733.22 360
14734.37 369
14735.51 365
14736.66 359
14737.81 382
14738.95 364
14740.10 366
14741.25 371
14742.40 364
14743.54 365
14744.69 404
14745.84 358
14746.99 358
14748.13 316
14749.28 392
14750.43 396
14751.58 347
14752.72 377
14753.87 372
14755.02 353
14756.17 359
14757.31 378
14758.46 367
14759.61 368
14760.76 389
14761.91 430
14763.05 403
14764.20 362
14765.35 346
14766.50 346
14767.65 332
14768.80 381
14769.94 371
14771.09 349
14772.24 355
14773.39 339
14774.54 390
14775.69 395
14776.83 380
14777.98 361
14779.13 346
14780.28 333
14781.43 358
14782.58 349
14783.73 352
14784.88 328
14786.03 342
14787.17 377
14788.32 364
14789.47 411
14790.62 396
14791.77 419
14792.92 371
14794.07 358
14795.22 392
14796.37 386
14797.52 399
14798.67 396
14799.82 393
14800.97 392
14802.12 383
14803.26 398
14804.41 451
14805.56 386
14806.71 416
14807.86 418
14809.01 396
14810.16 392
14811.31 413
14812.46 404
14813.61 401
14814.76 404
14815.91 370
14817.06 379
14818.21 429
14819.36 410
14820.51 418
14821.66 381
14822.82 401
14823.97 382
14825.12 404
14826.27 400
14827.42 366
14828.57 394
14829.72 373
14830.87 437
14832.02 394
14833.17 423
14834.32 394
14835.47 397
14836.62 379
14837.77 356
14838.93 345
14840.08 359
14841.23 368
14842.38 323
14843.53 344
14844.68 366
14845.83 385
14846.98 322
14848.14 303
14849.29 325
14850.44 354
14851.59 325
14852.74 335
14853.89 378
14855.04 337
14856.20 320
14857.35 329
14858.50 345
14859.65 302
14860.80 339
14861.96 315
14863.11 308
14864.26 342
14865.41 369
14866.56 346
14867.72 342
14868.87 345
14870.02 357
14871.17 325
14872.32 334
14873.48 319
14874.63 367
14875.78 352
14876.93 327
14878.09 313
14879.24 338
14880.39 354
14881.54 340
14882.70 353
14883.85 342
14885.00 326
14886.16 335
14887.31 333
14888.46 320
14889.61 333
14890.77 317
14891.92 356
14893.07 316
14894.23 345
14895.38 334
14896.53 336
14897.69 344
14898.84 367
14899.99 349
14901.15 354
14902.30 295
14903.45 312
14904.61 327
14905.76 358
14906.91 349
14908.07 296
14909.22 349
14910.38 342
14911.53 323
14912.68 315
14913.84 329
14914.99 315
14916.15 338
14917.30 340
14918.45 369
14919.61 319
14920.76 328
14921.92 323
14923.07 321
14924.22 291
14925.38 279
14926.53 355
14927.69 329
14928.84 338
14930.00 316
14931.15 324
14932.31 332
14933.46 357
14934.62 371
14935.77 339
14936.93 356
14938.08 360
14939.24 326
14940.39 339
14941.55 333
14942.70 321
14943.86 352
14945.01 344
14946.17 318
14947.32 324
14948.48 342
14949.63 325
14950.79 346
14951.94 354
14953.10 309
14954.25 335
14955.41 312
14956.56 316
14957.72 345
14958.88 308
14960.03 328
14961.19 331
14962.34 355
14963.50 334
14964.65 330
14965.81 314
14966.97 314
14968.12 307
14969.28 331
14970.43 361
14971.59 362
14972.75 365
14973.90 338
14975.06 306
14976.22 347
14977.37 335
14978.53 314
14979.69 346
14980.84 344
14982.00 309
14983.16 332
14984.31 324
14985.47 310
14986.63 336
14987.78 331
14988.94 319
14990.10 345
14991.25 333
14992.41 320
14993.57 348
14994.72 313
14995.88 330
14997.04 352
14998.20 353
14999.35 301
15000.51 335
15001.67 354
15002.82 313
15003.98 338
15005.14 345
15006.30 336
15007.45 310
15008.61 307
15009.77 311
15010.93 345
15012.09 311
15013.24 321
15014.40 296
15015.56 309
15016.72 305
15017.87 295
15019.03 299
15020.19 315
15021.35 298
15022.51 326
15023.67 313
15024.82 305
15025.98 348
15027.14 320
15028.30 337
15029.46 306
15030.62 300
15031.77 295
15032.93 339
15034.09 302
15035.25 331
15036.41 301
15037.57 345
15038.73 306
15039.88 279
15041.04 310
15042.20 303
15043.36 332
15044.52 310
15045.68 337
15046.84 330
15048.00 318
15049.16 296
15050.32 284
15051.47 282
15052.63 281
15053.79 319
15054.95 316
15056.11 284
15057.27 338
15058.43 310
15059.59 342
15060.75 296
15061.91 292
15063.07 305
15064.23 339
15065.39 313
15066.55 290
15067.71 274
15068.87 294
15070.03 327
15071.19 305
15072.35 334
15073.51 260
15074.67 269
15075.83 309
15076.99 318
15078.15 319
15079.31 297
15080.47 295
15081.63 314
15082.79 297
15083.95 317
15085.11 314
15086.27 326
15087.43 332
15088.59 352
15089.76 323
15090.92 346
15092.08 358
15093.24 335
15094.40 321
15095.56 284
15096.72 292
15097.88 300
15099.04 307
15100.20 289
15101.37 267
15102.53 273
15103.69 304
15104.85 319
15106.01 278
15107.17 310
15108.33 306
15109.50 301
15110.66 317
15111.82 297
15112.98 298
15114.14 340
15115.30 364
15116.47 316
15117.63 297
15118.79 297
15119.95 296
15121.11 322
15122.27 300
15123.44 298
15124.60 297
15125.76 319
15126.92 287
15128.09 257
15129.25 271
15130.41 333
15131.57 307
15132.73 320
15133.90 285
15135.06 296
15136.22 322
15137.38 327
15138.55 325
15139.71 316
15140.87 298
15142.04 338
15143.20 296
15144.36 299
15145.52 303
15146.69 339
15147.85 328
15149.01 298
15150.18 291
15151.34 297
15152.50 317
15153.67 327
15154.83 331
15155.99 263
15157.16 347
15158.32 286
15159.48 285
15160.65 250
15161.81 307
15162.97 320
15164.14 286
15165.30 332
15166.46 314
15167.63 287
15168.79 341
15169.95 341
15171.12 290
15172.28 287
15173.45 298
15174.61 306
15175.77 319
15176.94 293
15178.10 310
15179.27 299
15180.43 293
15181.60 309
15182.76 294
15183.92 288
15185.09 334
15186.25 281
15187.42 318
15188.58 294
15189.75 279
15190.91 302
15192.08 288
15193.24 298
15194.41 317
15195.57 314
15196.74 296
15197.90 285
15199.07 316
15200.23 334
15201.40 357
15202.56 280
15203.73 289
15204.89 301
15206.06 331
15207.22 319
15208.39 323
15209.55 294
15210.72 279
15211.88 289
15213.05 302
15214.21 322
15215.38 304
15216.54 332
15217.71 330
15218.88 340
15220.04 333
15221.21 335
15222.37 334
15223.54 322
15224.71 301
15225.87 331
15227.04 310
15228.20 314
15229.37 305
15230.54 329
15231.70 360
15232.87 349
15234.03 340
15235.20 309
15236.37 340
15237.53 324
15238.70 326
15239.87 321
15241.03 324
15242.20 331
15243.37 313
15244.53 309
15245.70 324
15246.87 312
15248.03 353
15249.20 329
15250.37 324
15251.53 326
15252.70 354
15253.87 341
15255.04 319
15256.20 303
15257.37 333
15258.54 320
15259.70 297
15260.87 327
15262.04 335
15263.21 300
15264.37 313
15265.54 316
15266.71 313
15267.88 332
15269.04 332
15270.21 301
15271.38 323
15272.55 321
15273.72 301
15274.88 334
15276.05 303
15277.22 308
15278.39 286
15279.56 303
15280.72 286
15281.89 298
15283.06 287
15284.23 305
15285.40 330
15286.56 254
15287.73 300
15288.90 320
15290.07 297
15291.24 318
15292.41 310
15293.58 301
15294.74 310
15295.91 296
15297.08 304
15298.25 306
15299.42 293
15300.59 290
15301.76 292
15302.93 327
15304.09 267
15305.26 278
15306.43 295
15307.60 302
15308.77 299
15309.94 301
15311.11 281
15312.28 303
15313.45 312
15314.62 292
15315.79 300
15316.96 282
15318.13 285
15319.30 337
15320.46 307
15321.63 297
15322.80 273
15323.97 317
15325.14 306
15326.31 310
15327.48 278
15328.65 283
15329.82 268
15330.99 297
15332.16 295
15333.33 284
15334.50 299
15335.67 325
15336.84 315
15338.01 291
15339.18 285
15340.36 286
15341.53 321
15342.70 319
15343.87 300
15345.04 305
15346.21 308
15347.38 326
15348.55 304
15349.72 281
15350.89 299
15352.06 286
15353.23 340
15354.40 332
15355.57 299
15356.75 273
15357.92 281
15359.09 318
15360.26 324
15361.43 299
15362.60 305
15363.77 314
15364.94 299
15366.11 306
15367.29 293
15368.46 299
15369.63 317
15370.80 286
15371.97 320
15373.14 306
15374.32 306
15375.49 322
15376.66 293
15377.83 240
15379.00 285
15380.17 330
15381.35 297
15382.52 286
15383.69 305
15384.86 295
15386.03 288
15387.21 315
15388.38 293
15389.55 285
15390.72 280
15391.90 295
15393.07 326
15394.24 297
15395.41 313
15396.59 295
15397.76 334
15398.93 309
15400.10 304
15401.28 327
15402.45 294
15403.62 297
15404.79 307
15405.97 295
15407.14 258
15408.31 275
15409.49 301
15410.66 278
15411.83 278
15413.01 264
15414.18 293
15415.35 302
15416.53 302
15417.70 284
15418.87 257
15420.05 259
15421.22 297
15422.39 314
15423.57 339
15424.74 283
15425.91 298
15427.09 289
15428.26 257
15429.43 295
15430.61 291
15431.78 302
15432.96 264
15434.13 294
15435.30 301
15436.48 301
15437.65 286
15438.83 286
15440.00 308
15441.17 325
15442.35 282
15443.52 269
15444.70 287
15445.87 305
15447.05 319
15448.22 294
15449.40 320
15450.57 284
15451.75 326
15452.92 277
15454.09 303
15455.27 285
15456.44 276
15457.62 331
15458.79 326
15459.97 304
15461.14 287
15462.32 297
15463.49 293
15464.67 338
15465.84 285
15467.02 288
15468.19 297
15469.37 344
15470.55 342
15471.72 319
15472.90 298
15474.07 308
15475.25 297
15476.42 271
15477.60 285
15478.77 270
15479.95 279
15481.13 292
15482.30 300
15483.48 298
15484.65 290
15485.83 301
15487.00 328
15488.18 255
15489.36 294
15490.53 284
15491.71 280
15492.89 299
15494.06 298
15495.24 297
15496.41 272
15497.59 307
15498.77 286
15499.94 291
15501.12 269
15502.30 292
15503.47 288
15504.65 308
15505.83 298
15507.00 328
15508.18 301
15509.36 327
15510.53 317
15511.71 310
15512.89 322
15514.06 291
15515.24 316
15516.42 265
15517.60 299
15518.77 290
15519.95 301
15521.13 300
15522.30 286
15523.48 306
15524.66 315
15525.84 321
15527.01 314
15528.19 328
15529.37 316
15530.55 330
15531.73 315
15532.90 299
15534.08 305
15535.26 296
15536.44 295
15537.61 300
15538.79 306
15539.97 316
15541.15 330
15542.33 342
15543.50 304
15544.68 294
15545.86 325
15547.04 310
15548.22 320
15549.40 298
15550.57 288
15551.75 329
15552.93 316
15554.11 268
15555.29 316
15556.47 315
15557.65 299
15558.82 276
15560.00 297
15561.18 260
15562.36 333
15563.54 360
15564.72 342
15565.90 309
15567.08 302
15568.26 325
15569.43 346
15570.61 325
15571.79 329
15572.97 321
15574.15 297
15575.33 325
15576.51 323
15577.69 331
15578.87 278
15580.05 326
15581.23 359
15582.41 354
15583.59 301
15584.77 311
15585.95 328
15587.13 304
15588.31 351
15589.49 294
15590.67 298
15591.85 293
15593.03 311
15594.21 310
15595.39 347
15596.57 339
15597.75 341
15598.93 333
15600.11 304
15601.29 303
15602.47 320
15603.65 366
15604.83 327
15606.01 349
15607.19 336
15608.37 322
15609.55 355
15610.73 336
15611.91 305
15613.09 314
15614.27 356
15615.45 336
15616.64 331
15617.82 335
15619.00 371
15620.18 327
15621.36 308
15622.54 309
15623.72 339
15624.90 353
15626.08 333
15627.27 329
15628.45 388
15629.63 354
15630.81 343
15631.99 362
15633.17 360
15634.35 342
15635.54 321
15636.72 310
15637.90 344
15639.08 321
15640.26 364
15641.45 326
15642.63 340
15643.81 322
15644.99 372
15646.17 394
15647.36 379
15648.54 398
15649.72 359
15650.90 354
15652.08 355
15653.27 410
15654.45 386
15655.63 351
15656.81 388
15658.00 344
15659.18 389
15660.36 394
15661.54 393
15662.73 394
15663.91 418
15665.09 376
15666.27 377
15667.46 407
15668.64 404
15669.82 379
15671.01 378
15672.19 383
15673.37 382
15674.56 386
15675.74 404
15676.92 410
15678.10 404
15679.29 418
15680.47 397
15681.65 410
15682.84 392
15684.02 348
15685.21 366
15686.39 380
15687.57 405
15688.76 420
15689.94 369
15691.12 377
15692.31 373
15693.49 396
15694.67 365
15695.86 354
15697.04 363
15698.23 362
15699.41 380
15700.59 381
15701.78 393
15702.96 346
15704.15 375
15705.33 386
15706.52 375
15707.70 392
15708.88 399
15710.07 428
15711.25 376
15712.44 365
15713.62 376
15714.81 404
15715.99 380
15717.18 386
15718.36 336
15719.55 396
15720.73 382
15721.92 434
15723.10 368
15724.29 394
15725.47 390
15726.66 407
15727.84 417
15729.03 398
15730.21 398
15731.40 394
15732.58 382
15733.77 378
15734.95 412
15736.14 358
15737.32 391
15738.51 378
15739.69 381
15740.88 370
15742.07 409
15743.25 392
15744.44 400
15745.62 361
15746.81 359
15747.99 376
15749.18 403
15750.37 426
15751.55 425
15752.74 407
15753.93 407
15755.11 415
15756.30 368
15757.48 396
15758.67 362
15759.86 396
15761.04 366
15762.23 383
15763.42 409
15764.60 398
15765.79 390
15766.98 369
15768.16 411
15769.35 416
15770.54 432
15771.72 415
15772.91 402
15774.10 386
15775.28 380
15776.47 391
15777.66 416
15778.84 415
15780.03 417
15781.22 393
15782.41 425
15783.59 438
15784.78 395
15785.97 420
15787.15 325
15788.34 413
15789.53 383
15790.72 389
15791.90 330
15793.09 315
15794.28 346
15795.47 418
15796.65 396
15797.84 378
15799.03 375
15800.22 322
15801.41 342
15802.59 362
15803.78 356
15804.97 352
15806.16 383
15807.35 348
15808.53 356
15809.72 345
15810.91 357
15812.10 381
15813.29 321
15814.48 334
15815.66 366
15816.85 343
15818.04 329
15819.23 369
15820.42 346
15821.61 364
15822.80 351
15823.98 356
15825.17 320
15826.36 322
15827.55 341
15828.74 370
15829.93 353
15831.12 347
15832.31 350
15833.50 368
15834.69 380
15835.87 343
15837.06 359
15838.25 328
15839.44 317
15840.63 343
15841.82 348
15843.01 357
15844.20 361
15845.39 318
15846.58 334
15847.77 329
15848.96 333
15850.15 315
15851.34 330
15852.53 313
15853.72 324
15854.91 361
15856.10 341
15857.29 352
15858.48 329
15859.67 337
15860.86 348
15862.05 347
15863.24 290
15864.43 316
15865.62 300
15866.81 342
15868.00 332
15869.19 334
15870.38 337
15871.57 336
15872.76 339
15873.95 352
15875.14 377
15876.33 318
15877.52 327
15878.72 327
15879.91 355
15881.10 311
15882.29 329
15883.48 323
15884.67 339
15885.86 319
15887.05 338
15888.24 326
15889.43 330
15890.63 360
15891.82 351
15893.01 359
15894.20 340
15895.39 321
15896.58 316
15897.77 368
15898.97 368
15900.16 331
15901.35 329
15902.54 363
15903.73 333
15904.92 374
15906.12 347
15907.31 339
15908.50 352
15909.69 374
15910.88 330
15912.08 343
15913.27 369
15914.46 345
15915.65 347
15916.85 349
15918.04 326
15919.23 332
15920.42 314
15921.61 339
15922.81 319
15924.00 311
15925.19 337
15926.38 326
15927.58 337
15928.77 365
15929.96 332
15931.16 348
15932.35 359
15933.54 325
15934.73 311
15935.93 327
15937.12 342
15938.31 325
15939.51 325
15940.70 354
15941.89 367
15943.09 353
15944.28 341
15945.47 377
15946.67 368
15947.86 351
15949.05 300
15950.25 369
15951.44 360
15952.63 330
15953.83 341
15955.02 324
15956.21 321
15957.41 328
15958.60 328
15959.80 315
15960.99 301
15962.18 330
15963.38 353
15964.57 330
15965.77 336
15966.96 336
15968.15 349
15969.35 321
15970.54 284
15971.74 315
15972.93 364
15974.13 304
15975.32 305
15976.51 338
15977.71 300
15978.90 330
15980.10 358
15981.29 314
15982.49 266
15983.68 297
15984.88 302
15986.07 291
15987.27 319
15988.46 288
15989.66 311
15990.85 296
15992.05 295
15993.24 313
15994.44 321
15995.63 318
15996.83 304
15998.02 327
15999.22 322
16000.41 298
16001.61 307
16002.80 333
16004.00 280
16005.20 319
16006.39 304
16007.59 296
16008.78 284
16009.98 272
16011.17 281
16012.37 277
16013.57 272
16014.76 278
16015.96 329
16017.15 351
16018.35 296
16019.55 256
16020.74 278
16021.94 284
16023.13 257
16024.33 264
16025.53 252
16026.72 276
16027.92 328
16029.12 278
16030.31 288
16031.51 302
16032.71 278
16033.90 287
16035.10 306
16036.30 278
16037.49 275
16038.69 280
16039.89 311
16041.08 320
16042.28 296
16043.48 277
16044.67 285
16045.87 256
16047.07 297
16048.27 275
16049.46 297
16050.66 280
16051.86 277
16053.06 269
16054.25 297
16055.45 334
16056.65 300
16057.84 289
16059.04 300
16060.24 294
16061.44 295
16062.64 296
16063.83 295
16065.03 299
16066.23 314
16067.43 263
16068.62 284
16069.82 284
16071.02 260
16072.22 294
16073.42 321
16074.62 303
16075.81 296
16077.01 310
16078.21 323
16079.41 309
16080.61 294
16081.81 295
16083.00 293
16084.20 269
16085.40 253
16086.60 302
16087.80 267
16089.00 262
16090.20 255
16091.39 258
16092.59 278
16093.79 303
16094.99 277
16096.19 277
16097.39 273
16098.59 274
16099.79 285
16100.99 288
16102.19 271
16103.38 284
16104.58 282
16105.78 282
16106.98 322
16108.18 292
16109.38 274
16110.58 282
16111.78 247
16112.98 260
16114.18 267
16115.38 250
16116.58 265
16117.78 267
16118.98 270
16120.18 281
16121.38 251
16122.58 265
16123.78 288
16124.98 279
16126.18 256
16127.38 279
16128.58 253
16129.78 254
16130.98 279
16132.18 287
16133.38 273
16134.58 282
16135.78 299
16136.98 273
16138.18 265
16139.38 271
16140.58 292
16141.78 279
16142.98 258
16144.19 261
16145.39 232
16146.59 259
16147.79 265
16148.99 273
16150.19 256
16151.39 270
16152.59 285
16153.79 298
16154.99 255
16156.20 254
16157.40 253
16158.60 277
16159.80 269
16161.00 252
16162.20 251
16163.40 273
16164.61 282
16165.81 285
16167.01 251
16168.21 291
16169.41 289
16170.61 311
16171.82 296
16173.02 293
16174.22 286
16175.42 231
16176.62 277
16177.82 280
16179.03 275
16180.23 288
16181.43 298
16182.63 250
16183.84 274
16185.04 301
16186.24 277
16187.44 282
16188.65 281
16189.85 277
16191.05 296
16192.25 297
16193.46 284
16194.66 266
16195.86 261
16197.06 277
16198.27 302
16199.47 303
16200.67 273
16201.87 251
16203.08 263
16204.28 293
16205.48 260
16206.69 244
16207.89 268
16209.09 274
16210.30 312
16211.50 235
16212.70 257
16213.91 259
16215.11 287
16216.31 305
16217.52 264
16218.72 300
16219.92 271
16221.13 267
16222.33 315
16223.53 264
16224.74 266
16225.94 275
16227.15 326
16228.35 313
16229.55 239
16230.76 271
16231.96 275
16233.17 279
16234.37 306
16235.57 316
16236.78 265
16237.98 264
16239.19 303
16240.39 297
16241.60 270
16242.80 220
16244.00 292
16245.21 309
16246.41 304
16247.62 283
16248.82 264
16250.03 272
16251.23 306
16252.44 316
16253.64 281
16254.85 299
16256.05 321
16257.26 288
16258.46 273
16259.67 271
16260.87 305
16262.08 312
16263.28 278
16264.49 291
16265.69 262
16266.90 285
16268.10 277
16269.31 300
16270.51 298
16271.72 300
16272.93 299
16274.13 297
16275.34 277
16276.54 321
16277.75 291
16278.95 311
16280.16 314
16281.37 325
16282.57 328
16283.78 281
16284.98 293
16286.19 305
16287.40 306
16288.60 326
16289.81 319
16291.01 297
16292.22 311
16293.43 326
16294.63 316
16295.84 300
16297.05 298
16298.25 322
16299.46 290
16300.67 323
16301.87 308
16303.08 302
16304.29 296
16305.49 301
16306.70 321
16307.91 345
16309.11 337
16310.32 355
16311.53 332
16312.73 319
16313.94 284
16315.15 321
16316.36 318
16317.56 350
16318.77 320
16319.98 313
16321.19 329
16322.39 310
16323.60 304
16324.81 304
16326.02 332
16327.22 322
16328.43 297
16329.64 284
16330.85 277
16332.05 299
16333.26 339
16334.47 327
16335.68 331
16336.88 290
16338.09 283
16339.30 332
16340.51 347
16341.72 308
16342.93 319
16344.13 284
16345.34 297
16346.55 308
16347.76 311
16348.97 316
16350.18 294
16351.38 288
16352.59 272
16353.80 282
16355.01 294
16356.22 281
16357.43 281
16358.64 268
16359.84 288
16361.05 308
16362.26 328
16363.47 274
16364.68 274
16365.89 304
16367.10 304
16368.31 278
16369.52 256
16370.73 294
16371.93 279
16373.14 280
16374.35 269
16375.56 259
16376.77 244
16377.98 251
16379.19 277
16380.40 272
16381.61 249
16382.82 248
16384.03 259
16385.24 258
16386.45 261
16387.66 281
16388.87 298
16390.08 256
16391.29 290
16392.50 310
16393.71 297
16394.92 281
16396.13 304
16397.34 271
16398.55 273
16399.76 267
16400.97 268
16402.18 267
16403.39 278
16404.60 264
16405.81 281
16407.02 266
16408.23 234
16409.44 305
16410.65 270
16411.86 250
16413.08 255
16414.29 257
16415.50 249
16416.71 268
16417.92 265
16419.13 252
16420.34 257
16421.55 266
16422.76 254
16423.97 256
16425.19 269
16426.40 283
16427.61 266
16428.82 247
16430.03 277
16431.24 255
16432.45 274
16433.67 257
16434.88 301
16436.09 255
16437.30 267
16438.51 259
16439.72 254
16440.94 265
16442.15 270
16443.36 251
16444.57 265
16445.78 261
16446.99 261
16448.21 265
16449.42 202
16450.63 271
16451.84 296
16453.06 276
16454.27 240
16455.48 260
16456.69 274
16457.90 251
16459.12 257
16460.33 258
16461.54 263
16462.75 288
16463.97 295
16465.18 271
16466.39 269
16467.61 268
16468.82 274
16470.03 272
16471.24 260
16472.46 263
16473.67 265
16474.88 245
16476.10 261
16477.31 261
16478.52 259
16479.74 264
16480.95 262
16482.16 257
16483.38 238
16484.59 294
16485.80 271
16487.02 244
16488.23 272
16489.44 250
16490.66 276
16491.87 258
16493.08 241
16494.30 280
16495.51 260
16496.73 264
16497.94 281
16499.15 250
16500.37 251
16501.58 282
16502.80 248
16504.01 237
16505.22 251
16506.44 218
16507.65 246
16508.87 247
16510.08 250
16511.30 239
16512.51 264
16513.72 259
16514.94 279
16516.15 245
16517.37 280
16518.58 282
16519.80 249
16521.01 257
16522.23 233
16523.44 217
16524.66 245
16525.87 237
16527.09 286
16528.30 271
16529.52 298
16530.73 248
16531.95 214
16533.16 251
16534.38 278
16535.59 297
16536.81 271
16538.02 232
16539.24 236
16540.45 221
16541.67 246
16542.89 225
16544.10 241
16545.32 250
16546.53 283
16547.75 263
16548.96 234
16550.18 259
16551.40 259
16552.61 224
16553.83 255
16555.04 258
16556.26 271
16557.48 256
16558.69 246
16559.91 255
16561.12 254
16562.34 246
16563.56 284
16564.77 261
16565.99 214
16567.21 226
16568.42 246
16569.64 266
16570.86 266
16572.07 234
16573.29 261
16574.51 250
16575.72 224
16576.94 235
16578.16 242
16579.37 236
16580.59 228
16581.81 257
16583.02 263
16584.24 236
16585.46 256
16586.68 275
16587.89 290
16589.11 281
16590.33 262
16591.54 244
16592.76 247
16593.98 251
16595.20 264
16596.41 270
16597.63 248
16598.85 275
16600.07 258
16601.29 252
16602.50 221
16603.72 246
16604.94 242
16606.16 282
16607.37 291
16608.59 262
16609.81 292
16611.03 264
16612.25 292
16613.46 257
16614.68 232
16615.90 225
16617.12 255
16618.34 266
16619.56 233
16620.77 258
16621.99 220
16623.21 225
16624.43 233
16625.65 236
16626.87 253
16628.09 244
16629.30 228
16630.52 249
16631.74 254
16632.96 262
16634.18 233
16635.40 254
16636.62 248
16637.84 284
16639.06 259
16640.28 238
16641.49 236
16642.71 222
16643.93 225
16645.15 263
16646.37 235
16647.59 267
16648.81 239
16650.03 235
16651.25 235
16652.47 202
16653.69 244
16654.91 289
16656.13 235
16657.35 262
16658.57 257
16659.79 273
16661.01 231
16662.23 246
16663.45 280
16664.67 273
16665.89 259
16667.11 247
16668.33 271
16669.55 257
16670.77 248
16671.99 249
16673.21 271
16674.43 256
16675.65 266
16676.87 280
16678.09 247
16679.31 247
16680.53 244
16681.75 251
16682.97 261
16684.19 236
16685.42 275
16686.64 237
16687.86 254
16689.08 229
16690.30 252
16691.52 224
16692.74 257
16693.96 266
16695.18 266
16696.40 253
16697.63 231
16698.85 223
16700.07 277
16701.29 272
16702.51 242
16703.73 242
16704.95 278
16706.18 265
16707.40 250
16708.62 246
16709.84 280
16711.06 265
16712.28 257
16713.51 237
16714.73 220
16715.95 270
16717.17 276
16718.39 230
16719.62 232
16720.84 241
16722.06 292
16723.28 280
16724.50 247
16725.73 249
16726.95 261
16728.17 244
16729.39 227
16730.62 225
16731.84 232
16733.06 250
16734.28 238
16735.51 269
16736.73 240
16737.95 239
16739.18 263
16740.40 254
16741.62 284
16742.84 227
16744.07 253
16745.29 279
16746.51 260
16747.74 239
16748.96 258
16750.18 251
16751.41 269
16752.63 215
16753.85 239
16755.08 232
16756.30 238
16757.52 242
16758.75 243
16759.97 244
16761.19 255
16762.42 273
16763.64 262
16764.86 241
16766.09 244
16767.31 240
16768.54 274
16769.76 255
16770.98 230
16772.21 245
16773.43 240
16774.66 255
16775.88 232
16777.10 242
16778.33 245
16779.55 253
16780.78 230
16782.00 243
16783.22 253
16784.45 235
16785.67 249
16786.90 265
16788.12 233
16789.35 224
16790.57 246
16791.80 254
16793.02 261
16794.25 260
16795.47 249
16796.70 252
16797.92 251
16799.15 243
16800.37 272
16801.60 233
16802.82 252
16804.05 253
16805.27 276
16806.50 259
16807.72 252
16808.95 279
16810.17 278
16811.40 238
16812.62 243
16813.85 259
16815.07 273
16816.30 270
16817.53 230
16818.75 237
16819.98 242
16821.20 236
16822.43 237
16823.65 237
16824.88 255
16826.11 265
16827.33 268
16828.56 262
16829.78 238
16831.01 263
16832.24 272
16833.46 236
16834.69 225
16835.92 233
16837.14 279
16838.37 231
16839.60 230
16840.82 242
16842.05 285
16843.27 305
16844.50 279
16845.73 254
16846.96 284
16848.18 288
16849.41 242
16850.64 270
16851.86 263
16853.09 254
16854.32 224
16855.54 243
16856.77 220
16858.00 256
16859.22 255
16860.45 239
16861.68 248
16862.91 241
16864.13 283
16865.36 250
16866.59 259
16867.82 265
16869.04 274
16870.27 238
16871.50 223
16872.73 251
16873.95 229
16875.18 245
16876.41 226
16877.64 237
16878.87 212
16880.09 222
16881.32 267
16882.55 283
16883.78 269
16885.01 270
16886.23 261
16887.46 250
16888.69 273
16889.92 264
16891.15 274
16892.38 252
16893.60 271
16894.83 296
16896.06 276
16897.29 273
16898.52 260
16899.75 303
16900.98 270
16902.20 271
16903.43 268
16904.66 283
16905.89 273
16907.12 252
16908.35 273
16909.58 302
16910.81 276
16912.04 262
16913.26 287
16914.49 270
16915.72 286
16916.95 270
16918.18 235
16919.41 273
16920.64 275
16921.87 286
16923.10 262
16924.33 262
16925.56 256
16926.79 262
16928.02 259
16929.25 275
16930.48 251
16931.71 289
16932.94 266
16934.17 269
16935.40 241
16936.63 248
16937.86 235
16939.09 249
16940.32 262
16941.55 254
16942.78 258
16944.01 293
16945.24 279
16946.47 245
16947.70 238
16948.93 238
16950.16 246
16951.39 233
16952.62 215
16953.85 244
16955.08 247
16956.31 247
16957.54 257
16958.77 243
16960.01 248
16961.24 287
16962.47 227
16963.70 227
16964.93 246
16966.16 262
16967.39 247
16968.62 233
16969.85 223
16971.08 217
16972.32 233
16973.55 253
16974.78 269
16976.01 242
16977.24 230
16978.47 240
16979.70 235
16980.94 219
16982.17 252
16983.40 246
16984.63 249
16985.86 236
16987.10 249
16988.33 269
16989.56 263
16990.79 264
16992.02 251
16993.26 242
16994.49 228
16995.72 230
16996.95 234
16998.18 253
16999.42 250
17000.65 285
17001.88 234
17003.11 208
17004.35 211
17005.58 223
17006.81 243
17008.04 232
17009.28 239
17010.51 247
17011.74 252
17012.97 228
17014.21 228
17015.44 240
17016.67 245
17017.91 254
17019.14 275
17020.37 257
17021.60 296
17022.84 268
17024.07 247
17025.30 230
17026.54 238
17027.77 267
17029.00 232
17030.24 225
17031.47 229
17032.70 258
17033.94 263
17035.17 225
17036.41 205
17037.64 226
17038.87 235
17040.11 238
17041.34 259
17042.57 224
17043.81 225
17045.04 259
17046.28 231
17047.51 230
17048.74 234
17049.98 267
17051.21 275
17052.45 259
17053.68 251
17054.92 245
17056.15 260
17057.38 239
17058.62 236
17059.85 234
17061.09 244
17062.32 283
17063.56 245
17064.79 256
17066.03 219
17067.26 227
17068.50 221
17069.73 230
17070.97 247
17072.20 212
17073.44 256
17074.67 271
17075.91 278
17077.14 228
17078.38 204
17079.61 232
17080.85 255
17082.08 248
17083.32 236
17084.55 216
17085.79 242
17087.02 254
17088.26 243
17089.49 222
17090.73 212
17091.97 215
17093.20 206
17094.44 237
17095.67 216
17096.91 241
17098.14 246
17099.38 242
17100.62 200
17101.85 243
17103.09 220
17104.32 217
17105.56 216
17106.80 216
17108.03 233
17109.27 215
17110.51 243
17111.74 214
17112.98 217
17114.21 230
17115.45 252
17116.69 248
17117.92 231
17119.16 199
17120.40 231
17121.63 240
17122.87 225
17124.11 248
17125.34 229
17126.58 250
17127.82 228
17129.06 216
17130.29 222
17131.53 226
17132.77 264
17134.00 283
17135.24 224
17136.48 224
17137.72 247
17138.95 258
17140.19 231
17141.43 235
17142.67 216
17143.90 211
17145.14 227
17146.38 215
17147.62 196
17148.85 219
17150.09 240
17151.33 234
17152.57 257
17153.80 254
17155.04 252
17156.28 265
17157.52 236
17158.76 231
17159.99 237
17161.23 221
17162.47 218
17163.71 252
17164.95 231
17166.19 243
17167.42 242
17168.66 235
17169.90 251
17171.14 234
17172.38 273
17173.62 254
17174.86 238
17176.09 221
17177.33 259
17178.57 236
17179.81 198
17181.05 236
17182.29 244
17183.53 236
17184.77 251
17186.01 252
17187.24 223
17188.48 182
17189.72 252
17190.96 220
17192.20 222
17193.44 228
17194.68 243
17195.92 193
17197.16 216
17198.40 202
17199.64 221
17200.88 249
17202.12 226
17203.36 219
17204.60 229
17205.84 246
17207.08 236
17208.32 257
17209.56 197
17210.80 215
17212.04 229
17213.28 240
17214.52 247
17215.76 261
17217.00 210
17218.24 221
17219.48 217
17220.72 221
17221.96 243
17223.20 237
17224.44 235
17225.68 238
17226.92 222
17228.16 245
17229.40 234
17230.64 228
17231.88 247
17233.12 205
17234.36 220
17235.60 202
17236.85 204
17238.09 234
17239.33 223
17240.57 233
17241.81 223
17243.05 250
17244.29 247
17245.53 232
17246.77 225
17248.02 226
17249.26 266
17250.50 259
17251.74 229
17252.98 216
17254.22 221
17255.46 255
17256.71 248
17257.95 212
17259.19 237
17260.43 226
17261.67 237
17262.91 240
17264.16 235
17265.40 241
17266.64 255
17267.88 250
17269.12 226
17270.37 231
17271.61 257
17272.85 222
17274.09 237
17275.34 233
17276.58 194
17277.82 237
17279.06 237
17280.30 241
17281.55 214
17282.79 229
17284.03 206
17285.27 241
17286.52 259
17287.76 215
17289.00 205
17290.25 206
17291.49 238
17292.73 264
17293.97 242
17295.22 248
17296.46 279
17297.70 250
17298.95 268
17300.19 227
17301.43 244
17302.68 239
17303.92 206
17305.16 190
17306.41 238
17307.65 240
17308.89 223
17310.14 226
17311.38 224
17312.62 220
17313.87 229
17315.11 222
17316.36 219
17317.60 247
17318.84 226
17320.09 210
17321.33 207
17322.58 217
17323.82 218
17325.06 218
17326.31 216
17327.55 261
17328.80 236
17330.04 208
17331.28 232
17332.53 208
17333.77 240
17335.02 218
17336.26 212
17337.51 219
17338.75 215
17340.00 256
17341.24 248
17342.48 217
17343.73 196
17344.97 222
17346.22 226
17347.46 200
17348.71 226
17349.95 221
17351.20 226
17352.44 225
17353.69 224
17354.93 213
17356.18 194
17357.42 224
17358.67 228
17359.92 226
17361.16 211
17362.41 221
17363.65 201
17364.90 211
17366.14 199
17367.39 236
17368.63 214
17369.88 227
17371.13 241
17372.37 198
17373.62 212
17374.86 219
17376.11 244
17377.35 217
17378.60 241
17379.85 215
17381.09 242
17382.34 211
17383.59 226
17384.83 209
17386.08 208
17387.32 230
17388.57 240
17389.82 206
17391.06 197
17392.31 233
17393.56 236
17394.80 210
17396.05 214
17397.30 211
17398.54 233
17399.79 220
17401.04 223
17402.28 201
17403.53 191
17404.78 219
17406.02 226
17407.27 221
17408.52 239
17409.77 226
17411.01 233
17412.26 244
17413.51 240
17414.75 211
17416.00 212
17417.25 226
17418.50 215
17419.74 223
17420.99 220
17422.24 196
17423.49 196
17424.73 210
17425.98 234
17427.23 235
17428.48 213
17429.73 206
17430.97 207
17432.22 224
17433.47 221
17434.72 205
17435.97 224
17437.21 230
17438.46 204
17439.71 201
17440.96 229
17442.21 212
17443.45 213
17444.70 223
17445.95 214
17447.20 252
17448.45 257
17449.70 208
17450.95 205
17452.19 222
17453.44 198
17454.69 222
17455.94 222
17457.19 226
17458.44 225
17459.69 227
17460.94 212
17462.19 225
17463.43 215
17464.68 222
17465.93 214
17467.18 209
17468.43 210
17469.68 190
17470.93 215
17472.18 222
17473.43 200
17474.68 203
17475.93 202
17477.18 236
17478.43 255
17479.68 239
17480.93 223
17482.18 238
17483.43 225
17484.68 242
17485.93 224
17487.17 226
17488.42 196
17489.67 215
17490.92 188
17492.18 239
17493.43 278
17494.68 212
17495.93 227
17497.18 202
17498.43 236
17499.68 224
17500.93 233
17502.18 227
17503.43 218
17504.68 228
17505.93 214
17507.18 181
17508.43 187
17509.68 239
17510.93 230
17512.18 201
17513.43 214
17514.68 229
17515.94 209
17517.19 243
17518.44 213
17519.69 204
17520.94 223
17522.19 248
17523.44 234
17524.69 235
17525.94 230
17527.20 226
17528.45 242
17529.70 192
17530.95 220
17532.20 249
17533.45 250
17534.70 221
17535.96 240
17537.21 247
17538.46 224
17539.71 219
17540.96 188
17542.22 216
17543.47 216
17544.72 228
17545.97 238
17547.22 192
17548.48 198
17549.73 210
17550.98 204
17552.23 212
17553.48 209
17554.74 233
17555.99 240
17557.24 235
17558.49 184
17559.75 222
17561.00 218
17562.25 211
17563.50 230
17564.76 239
17566.01 236
17567.26 221
17568.52 217
17569.77 217
17571.02 231
17572.27 218
17573.53 245
17574.78 218
17576.03 228
17577.29 222
17578.54 241
17579.79 230
17581.05 208
17582.30 200
17583.55 192
17584.81 206
17586.06 231
17587.31 216
17588.57 214
17589.82 218
17591.07 224
17592.33 207
17593.58 214
17594.83 219
17596.09 211
17597.34 225
17598.60 209
17599.85 209
17601.10 225
17602.36 216
17603.61 234
17604.87 214
17606.12 229
17607.37 244
17608.63 225
17609.88 220
17611.14 216
17612.39 228
17613.65 216
17614.90 204
17616.16 210
17617.41 206
17618.66 226
17619.92 216
17621.17 219
17622.43 239
17623.68 239
17624.94 218
17626.19 233
17627.45 208
17628.70 221
17629.96 213
17631.21 215
17632.47 216
17633.72 192
17634.98 244
17636.23 227
17637.49 235
17638.74 216
17640.00 219
17641.26 241
17642.51 210
17643.77 185
17645.02 193
17646.28 218
17647.53 213
17648.79 200
17650.04 199
17651.30 206
17652.56 207
17653.81 240
17655.07 208
17656.32 220
17657.58 219
17658.84 212
17660.09 214
17661.35 232
17662.60 249
17663.86 219
17665.12 231
17666.37 235
17667.63 232
17668.89 212
17670.14 189
17671.40 210
17672.66 219
17673.91 235
17675.17 215
17676.43 192
17677.68 224
17678.94 226
17680.20 239
17681.45 232
17682.71 209
17683.97 206
17685.22 186
17686.48 226
17687.74 204
17688.99 220
17690.25 209
17691.51 220
17692.77 211
17694.02 208
17695.28 188
17696.54 186
17697.80 190
17699.05 237
17700.31 254
17701.57 217
17702.83 237
17704.08 207
17705.34 217
17706.60 218
17707.86 212
17709.11 230
17710.37 244
17711.63 204
17712.89 219
17714.15 217
17715.40 208
17716.66 197
17717.92 205
17719.18 213
17720.44 225
17721.70 227
17722.95 215
17724.21 238
17725.47 232
17726.73 202
17727.99 224
17729.25 235
17730.51 232
17731.76 210
17733.02 221
17734.28 205
17735.54 207
17736.80 196
17738.06 214
17739.32 206
17740.58 204
17741.83 214
17743.09 233
17744.35 192
17745.61 196
17746.87 214
17748.13 249
17749.39 219
17750.65 226
17751.91 221
17753.17 213
17754.43 233
17755.69 223
17756.95 210
17758.21 215
17759.47 226
17760.73 211
17761.98 193
17763.24 200
17764.50 223
17765.76 224
17767.02 194
17768.28 205
17769.54 209
17770.80 200
17772.06 209
17773.32 243
17774.58 200
17775.84 213
17777.11 226
17778.37 217
17779.63 196
17780.89 226
17782.15 227
17783.41 229
17784.67 203
17785.93 206
17787.19 205
17788.45 207
17789.71 218
17790.97 189
17792.23 169
17793.49 198
17794.75 220
17796.01 242
17797.28 220
17798.54 213
17799.80 215
17801.06 196
17802.32 199
17803.58 217
17804.84 240
17806.10 204
17807.37 208
17808.63 203
17809.89 220
17811.15 246
17812.41 232
17813.67 220
17814.93 202
17816.20 204
17817.46 247
17818.72 219
17819.98 230
17821.24 207
17822.50 241
17823.77 244
17825.03 200
17826.29 187
17827.55 222
17828.81 200
17830.08 200
17831.34 184
17832.60 232
17833.86 239
17835.13 229
17836.39 222
17837.65 235
17838.91 215
17840.18 215
17841.44 226
17842.70 209
17843.96 178
17845.23 219
17846.49 196
17847.75 190
17849.01 206
17850.28 205
17851.54 233
17852.80 212
17854.07 197
17855.33 228
17856.59 229
17857.86 201
17859.12 187
17860.38 213
17861.65 213
17862.91 212
17864.17 208
17865.44 168
17866.70 175
17867.96 218
17869.23 231
17870.49 242
17871.75 203
17873.02 237
17874.28 225
17875.54 230
17876.81 222
17878.07 209
17879.34 194
17880.60 222
17881.86 186
17883.13 220
17884.39 171
17885.66 192
17886.92 202
17888.18 222
17889.45 212
17890.71 225
17891.98 209
17893.24 199
17894.51 218
17895.77 210
17897.04 245
17898.30 217
17899.56 185
17900.83 230
17902.09 225
17903.36 230
17904.62 209
17905.89 201
17907.15 266
17908.42 200
17909.68 213
17910.95 219
17912.21 234
17913.48 232
17914.74 229
17916.01 209
17917.27 204
17918.54 235
17919.80 222
17921.07 230
17922.34 199
17923.60 214
17924.87 236
17926.13 228
17927.40 223
17928.66 198
17929.93 225
17931.19 212
17932.46 222
17933.73 190
17934.99 204
17936.26 206
17937.52 230
17938.79 217
17940.06 217
17941.32 190
17942.59 229
17943.85 212
17945.12 210
17946.39 222
17947.65 237
17948.92 205
17950.19 218
17951.45 218
17952.72 195
17953.99 207
17955.25 204
17956.52 224
17957.79 229
17959.05 254
17960.32 223
17961.59 225
17962.85 227
17964.12 203
17965.39 209
17966.65 207
17967.92 223
17969.19 218
17970.45 208
17971.72 235
17972.99 225
17974.26 197
17975.52 206
17976.79 226
17978.06 239
17979.33 213
17980.59 230
17981.86 233
17983.13 245
17984.40 230
17985.66 210
17986.93 218
17988.20 233
17989.47 255
17990.73 230
17992.00 227
17993.27 235
17994.54 213
17995.81 212
17997.07 212
17998.34 213
17999.61 250
18000.88 232
18002.15 227
18003.42 198
18004.68 207
18005.95 197
18007.22 223
18008.49 209
18009.76 197
18011.03 212
18012.30 211
18013.56 237
18014.83 235
18016.10 224
18017.37 200
18018.64 221
18019.91 195
18021.18 212
18022.45 213
18023.71 221
18024.98 180
18026.25 226
18027.52 230
18028.79 213
18030.06 194
18031.33 189
18032.60 225
18033.87 228
18035.14 240
18036.41 230
18037.68 206
18038.95 198
18040.22 222
18041.49 221
18042.76 223
18044.02 235
18045.29 207
18046.56 214
18047.83 238
18049.10 200
18050.37 180
18051.64 208
18052.91 218
18054.18 195
18055.45 216
18056.72 189
18057.99 215
18059.27 214
18060.54 207
18061.81 199
18063.08 218
18064.35 214
18065.62 217
18066.89 213
18068.16 219
18069.43 200
18070.70 204
18071.97 232
18073.24 225
18074.51 187
18075.78 205
18077.05 213
18078.32 222
18079.60 218
18080.87 227
18082.14 191
18083.41 215
18084.68 221
18085.95 188
18087.22 204
18088.49 232
18089.77 203
18091.04 216
18092.31 218
18093.58 236
18094.85 218
18096.12 227
18097.39 226
18098.67 192
18099.94 207
18101.21 185
18102.48 215
18103.75 227
18105.02 245
18106.30 221
18107.57 201
18108.84 205
18110.11 216
18111.38 224
18112.66 203
18113.93 259
18115.20 196
18116.47 186
18117.75 199
18119.02 217
18120.29 215
18121.56 210
18122.84 235
18124.11 225
18125.38 218
18126.65 191
18127.93 193
18129.20 223
18130.47 194
18131.74 244
18133.02 252
18134.29 212
18135.56 206
18136.84 206
18138.11 265
18139.38 226
18140.66 213
18141.93 224
18143.20 200
18144.48 211
18145.75 213
18147.02 209
18148.30 224
18149.57 211
18150.84 219
18152.12 239
18153.39 227
18154.66 202
18155.94 239
18157.21 242
18158.48 221
18159.76 240
18161.03 256
18162.31 222
18163.58 191
18164.85 220
18166.13 242
18167.40 207
18168.68 211
18169.95 217
18171.22 258
18172.50 240
18173.77 214
18175.05 200
18176.32 210
18177.60 219
18178.87 183
18180.15 207
18181.42 213
18182.69 218
18183.97 222
18185.24 212
18186.52 251
18187.79 222
18189.07 197
18190.34 213
18191.62 197
18192.89 203
18194.17 202
18195.44 241
18196.72 173
18197.99 189
18199.27 215
18200.54 212
18201.82 235
18203.09 230
18204.37 237
18205.65 205
18206.92 190
18208.20 210
18209.47 197
18210.75 210
18212.02 208
18213.30 208
18214.57 222
18215.85 209
18217.13 227
18218.40 235
18219.68 237
18220.95 206
18222.23 226
18223.51 221
18224.78 214
18226.06 201
18227.33 217
18228.61 242
18229.89 201
18231.16 245
18232.44 213
18233.72 213
18234.99 189
18236.27 199
18237.55 235
18238.82 195
18240.10 187
18241.38 204
18242.65 202
18243.93 215
18245.21 206
18246.48 214
18247.76 199
18249.04 204
18250.31 217
18251.59 212
18252.87 216
18254.15 193
18255.42 195
18256.70 233
18257.98 218
18259.25 189
18260.53 224
18261.81 238
18263.09 209
18264.36 206
18265.64 230
18266.92 192
18268.20 202
18269.47 217
18270.75 210
18272.03 234
18273.31 202
18274.59 201
18275.86 225
18277.14 199
18278.42 215
18279.70 234
18280.98 198
18282.25 225
18283.53 201
18284.81 176
18286.09 201
18287.37 204
18288.64 207
18289.92 207
18291.20 187
18292.48 233
18293.76 195
18295.04 229
18296.32 219
18297.59 212
18298.87 218
18300.15 194
18301.43 183
18302.71 190
18303.99 218
18305.27 206
18306.55 184
18307.83 222
18309.10 240
18310.38 222
18311.66 228
18312.94 235
18314.22 201
18315.50 234
18316.78 209
18318.06 211
18319.34 230
18320.62 206
18321.90 219
18323.18 209
18324.46 230
18325.74 216
18327.02 224
18328.30 228
18329.58 206
18330.86 199
18332.14 198
18333.41 217
18334.69 179
18335.97 187
18337.25 222
18338.54 205
18339.82 207
18341.10 199
18342.38 226
18343.66 198
18344.94 201
18346.22 211
18347.50 231
18348.78 191
18350.06 216
18351.34 209
18352.62 208
18353.90 222
18355.18 209
18356.46 214
18357.74 178
18359.02 218
18360.30 215
18361.58 194
18362.87 191
18364.15 190
18365.43 217
18366.71 219
18367.99 213
18369.27 217
18370.55 225
18371.83 223
18373.11 209
18374.40 206
18375.68 207
18376.96 227
18378.24 236
18379.52 202
18380.80 213
18382.08 202
18383.37 215
18384.65 223
18385.93 220
18387.21 217
18388.49 208
18389.78 221
18391.06 197
18392.34 219
18393.62 241
18394.90 209
18396.19 219
18397.47 249
18398.75 199
18400.03 211
18401.31 204
18402.60 210
18403.88 205
18405.16 228
18406.44 227
18407.73 210
18409.01 200
18410.29 200
18411.57 218
18412.86 215
18414.14 228
18415.42 255
18416.71 219
18417.99 226
18419.27 215
18420.55 188
18421.84 189
18423.12 211
18424.40 203
18425.69 200
18426.97 213
18428.25 210
18429.54 170
18430.82 187
18432.10 231
18433.39 230
18434.67 219
18435.95 224
18437.24 200
18438.52 222
18439.80 214
18441.09 196
18442.37 192
18443.66 225
18444.94 244
18446.22 232
18447.51 213
18448.79 208
18450.08 216
18451.36 198
18452.64 202
18453.93 218
18455.21 197
18456.50 222
18457.78 233
18459.06 201
18460.35 174
18461.63 211
18462.92 222
18464.20 207
18465.49 199
18466.77 182
18468.06 190
18469.34 190
18470.63 211
18471.91 183
18473.19 218
18474.48 241
18475.76 234
18477.05 217
18478.33 192
18479.62 212
18480.90 188
18482.19 226
18483.47 239
18484.76 200
18486.05 198
18487.33 195
18488.62 207
18489.90 209
18491.19 247
18492.47 208
18493.76 212
18495.04 209
18496.33 219
18497.61 236
18498.90 182
18500.19 200
18501.47 208
18502.76 182
18504.04 184
18505.33 212
18506.62 202
18507.90 217
18509.19 204
18510.47 236
18511.76 255
18513.05 207
18514.33 233
18515.62 194
18516.90 203
18518.19 186
18519.48 233
18520.76 213
18522.05 225
18523.34 207
18524.62 217
18525.91 185
18527.20 187
18528.48 211
18529.77 206
18531.06 205
18532.34 195
18533.63 203
18534.92 170
18536.21 180
18537.49 197
18538.78 203
18540.07 192
18541.35 201
18542.64 212
18543.93 229
18545.22 191
18546.50 199
18547.79 180
18549.08 205
18550.37 226
18551.65 201
18552.94 212
18554.23 219
18555.52 202
18556.80 195
18558.09 225
18559.38 211
18560.67 203
18561.95 202
18563.24 212
18564.53 195
18565.82 186
18567.11 196
18568.39 214
18569.68 210
18570.97 197
18572.26 179
18573.55 218
18574.84 221
18576.12 204
18577.41 190
18578.70 205
18579.99 216
18581.28 226
18582.57 238
18583.86 223
18585.14 185
18586.43 197
18587.72 212
18589.01 188
18590.30 231
18591.59 192
18592.88 210
18594.17 203
18595.46 217
18596.74 204
18598.03 221
18599.32 214
18600.61 217
18601.90 215
18603.19 221
18604.48 225
18605.77 220
18607.06 219
18608.35 208
18609.64 187
18610.93 197
18612.22 232
18613.51 249
18614.80 227
18616.09 214
18617.38 211
18618.67 213
18619.96 226
18621.25 216
18622.54 203
18623.83 235
18625.12 252
18626.41 213
18627.70 198
18628.99 215
18630.28 255
18631.57 234
18632.86 246
18634.15 197
18635.44 214
18636.73 230
18638.02 208
18639.31 212
18640.60 243
18641.89 217
18643.18 232
18644.47 243
18645.76 217
18647.06 225
18648.35 214
18649.64 201
18650.93 231
18652.22 230
18653.51 243
18654.80 225
18656.09 232
18657.38 205
18658.68 228
18659.97 210
18661.26 229
18662.55 232
18663.84 257
18665.13 235
18666.42 190
18667.72 223
18669.01 208
18670.30 209
18671.59 217
18672.88 194
18674.17 218
18675.47 211
18676.76 222
18678.05 219
18679.34 225
18680.63 208
18681.93 218
18683.22 221
18684.51 228
18685.80 187
18687.09 219
18688.39 238
18689.68 207
18690.97 202
18692.26 218
18693.56 218
18694.85 206
18696.14 223
18697.43 206
18698.73 233
18700.02 198
18701.31 232
18702.60 193
18703.90 174
18705.19 212
18706.48 207
18707.78 207
18709.07 215
18710.36 195
18711.66 182
18712.95 225
18714.24 208
18715.54 207
18716.83 205
18718.12 213
18719.42 244
18720.71 223
18722.00 228
18723.30 216
18724.59 221
18725.88 205
18727.18 189
18728.47 185
18729.76 223
18731.06 216
18732.35 212
18733.65 206
18734.94 218
18736.23 207
18737.53 193
18738.82 205
18740.12 210
18741.41 208
18742.70 206
18744.00 210
18745.29 227
18746.59 206
18747.88 188
18749.18 230
18750.47 208
18751.76 190
18753.06 199
18754.35 234
18755.65 200
18756.94 233
18758.24 229
18759.53 200
18760.83 200
18762.12 209
18763.42 201
18764.71 216
18766.01 193
18767.30 215
18768.60 200
18769.89 208
18771.19 203
18772.48 209
18773.78 226
18775.07 223
18776.37 212
18777.66 229
18778.96 202
18780.25 159
18781.55 193
18782.85 204
18784.14 216
18785.44 196
18786.73 192
18788.03 224
18789.32 227
18790.62 207
18791.92 191
18793.21 180
18794.51 204
18795.80 188
18797.10 209
18798.40 218
18799.69 205
18800.99 232
18802.28 216
18803.58 204
18804.88 215
18806.17 201
18807.47 202
18808.77 209
18810.06 204
18811.36 219
18812.66 190
18813.95 208
18815.25 196
18816.55 190
18817.84 183
18819.14 212
18820.44 211
18821.73 205
18823.03 198
18824.33 199
18825.62 174
18826.92 207
18828.22 259
18829.52 178
18830.81 186
18832.11 208
18833.41 216
18834.71 174
18836.00 196
18837.30 186
18838.60 221
18839.90 223
18841.19 207
18842.49 186
18843.79 206
18845.09 214
18846.38 210
18847.68 203
18848.98 209
18850.28 181
18851.58 177
18852.87 199
18854.17 218
18855.47 199
18856.77 239
18858.07 216
18859.36 208
18860.66 178
18861.96 200
18863.26 202
18864.56 213
18865.86 181
18867.15 197
18868.45 190
18869.75 220
18871.05 201
18872.35 201
18873.65 196
18874.95 210
18876.24 209
18877.54 220
18878.84 198
18880.14 223
18881.44 216
18882.74 173
18884.04 188
18885.34 184
18886.64 197
18887.94 194
18889.24 180
18890.53 179
18891.83 225
18893.13 198
18894.43 182
18895.73 188
18897.03 191
18898.33 197
18899.63 177
18900.93 202
18902.23 193
18903.53 215
18904.83 190
18906.13 220
18907.43 198
18908.73 195
18910.03 176
18911.33 202
18912.63 172
18913.93 186
18915.23 190
18916.53 188
18917.83 197
18919.13 177
18920.43 211
18921.73 207
18923.03 197
18924.33 208
18925.63 195
18926.93 194
18928.23 192
18929.53 204
18930.84 211
18932.14 188
18933.44 152
18934.74 219
18936.04 192
18937.34 205
18938.64 184
18939.94 220
18941.24 182
18942.54 198
18943.84 220
18945.15 155
18946.45 190
18947.75 198
18949.05 213
18950.35 205
18951.65 202
18952.95 202
18954.26 215
18955.56 220
18956.86 215
18958.16 199
18959.46 219
18960.76 177
18962.07 193
18963.37 188
18964.67 182
18965.97 190
18967.27 176
18968.57 194
18969.88 186
18971.18 208
18972.48 193
18973.78 177
18975.09 175
18976.39 182
18977.69 215
18978.99 206
18980.29 189
18981.60 203
18982.90 183
18984.20 223
18985.50 218
18986.81 190
18988.11 224
18989.41 185
18990.72 207
18992.02 180
18993.32 208
18994.62 197
18995.93 187
18997.23 220
18998.53 209
18999.84 215
19001.14 203
19002.44 212
19003.75 197
19005.05 169
19006.35 211
19007.66 209
19008.96 215
19010.26 200
19011.57 188
19012.87 189
19014.17 208
19015.48 184
19016.78 213
19018.08 189
19019.39 200
19020.69 211
19021.99 206
19023.30 168
19024.60 216
19025.91 207
19027.21 199
19028.51 211
19029.82 209
19031.12 177
19032.43 189
19033.73 209
19035.04 195
19036.34 188
19037.64 200
19038.95 225
19040.25 204
19041.56 190
19042.86 193
19044.17 174
19045.47 173
19046.78 189
19048.08 196
19049.39 175
19050.69 200
19052.00 195
19053.30 195
19054.61 177
19055.91 218
19057.22 236
19058.52 212
19059.83 163
19061.13 181
19062.44 204
19063.74 201
19065.05 190
19066.35 188
19067.66 216
19068.96 220
19070.27 187
19071.57 164
19072.88 170
19074.18 199
19075.49 213
19076.80 204
19078.10 224
19079.41 182
19080.71 200
19082.02 205
19083.33 199
19084.63 210
19085.94 185
19087.24 211
19088.55 197
19089.86 167
19091.16 189
19092.47 196
19093.77 231
19095.08 212
19096.39 190
19097.69 166
19099.00 220
19100.31 229
19101.61 203
19102.92 195
19104.23 173
19105.53 190
19106.84 206
19108.15 197
19109.45 180
19110.76 214
19112.07 203
19113.37 210
19114.68 165
19115.99 208
19117.30 189
19118.60 218
19119.91 216
19121.22 231
19122.52 172
19123.83 190
19125.14 198
19126.45 204
19127.75 205
19129.06 195
19130.37 195
19131.68 185
19132.98 207
19134.29 195
19135.60 201
19136.91 182
19138.22 188
19139.52 203
19140.83 205
19142.14 195
19143.45 188
19144.76 202
19146.06 188
19147.37 193
19148.68 174
19149.99 196
19151.30 162
19152.60 198
19153.91 186
19155.22 198
19156.53 215
19157.84 183
19159.15 204
19160.46 186
19161.76 211
19163.07 199
19164.38 197
19165.69 202
19167.00 198
19168.31 177
19169.62 187
19170.93 183
19172.23 189
19173.54 184
19174.85 201
19176.16 216
19177.47 217
19178.78 188
19180.09 186
19181.40 182
19182.71 177
19184.02 174
19185.33 183
19186.64 180
19187.95 188
19189.26 194
19190.57 184
19191.87 188
19193.18 215
19194.49 198
19195.80 170
19197.11 171
19198.42 192
19199.73 198
19201.04 195
19202.35 216
19203.66 198
19204.97 162
19206.28 165
19207.59 157
19208.90 199
19210.21 189
19211.53 169
19212.84 171
19214.15 159
19215.46 157
19216.77 196
19218.08 195
19219.39 205
19220.70 187
19222.01 198
19223.32 192
19224.63 211
19225.94 195
19227.25 173
19228.56 169
19229.87 200
19231.19 173
19232.50 183
19233.81 188
19235.12 167
19236.43 186
19237.74 197
19239.05 202
19240.36 165
19241.68 192
19242.99 189
19244.30 175
19245.61 201
19246.92 182
19248.23 197
19249.54 201
19250.86 181
19252.17 168
19253.48 180
19254.79 183
19256.10 166
19257.42 161
19258.73 197
19260.04 196
19261.35 199
19262.66 194
19263.98 160
19265.29 175
19266.60 188
19267.91 214
19269.22 180
19270.54 160
19271.85 197
19273.16 199
19274.47 205
19275.79 178
19277.10 188
19278.41 184
19279.72 177
19281.04 164
19282.35 170
19283.66 168
19284.98 198
19286.29 177
19287.60 171
19288.91 189
19290.23 210
19291.54 213
19292.85 189
19294.17 203
19295.48 188
19296.79 181
19298.11 179
19299.42 194
19300.73 180
19302.05 175
19303.36 192
19304.67 207
19305.99 186
19307.30 196
19308.61 175
19309.93 193
19311.24 173
19312.56 189
19313.87 184
19315.18 207
19316.50 187
19317.81 176
19319.13 175
19320.44 175
19321.75 205
19323.07 188
19324.38 175
19325.70 181
19327.01 190
19328.32 186
19329.64 196
19330.95 213
19332.27 171
19333.58 176
19334.90 211
19336.21 212
19337.53 160
19338.84 165
19340.16 160
19341.47 195
19342.79 184
19344.10 168
19345.42 205
19346.73 220
19348.05 185
19349.36 169
19350.68 185
19351.99 168
19353.31 185
19354.62 183
19355.94 163
19357.25 168
19358.57 163
19359.88 191
19361.20 192
19362.51 177
19363.83 181
19365.14 206
19366.46 221
19367.78 174
19369.09 211
19370.41 200
19371.72 213
19373.04 203
19374.35 188
19375.67 169
19376.99 174
19378.30 179
19379.62 186
19380.93 171
19382.25 219
19383.57 252
19384.88 217
19386.20 216
19387.52 216
19388.83 183
19390.15 195
19391.47 176
19392.78 169
19394.10 199
19395.42 187
19396.73 199
19398.05 205
19399.37 188
19400.68 180
19402.00 197
19403.32 229
19404.63 171
19405.95 186
19407.27 193
19408.58 197
19409.90 210
19411.22 174
19412.54 187
19413.85 201
19415.17 202
19416.49 176
19417.80 191
19419.12 182
19420.44 192
19421.76 201
19423.07 192
19424.39 156
19425.71 164
19427.03 175
19428.35 193
19429.66 166
19430.98 181
19432.30 158
19433.62 219
19434.93 199
19436.25 188
19437.57 163
19438.89 188
19440.21 196
19441.53 174
19442.84 190
19444.16 193
19445.48 246
19446.80 206
19448.12 180
19449.44 192
19450.75 181
19452.07 174
19453.39 221
19454.71 214
19456.03 172
19457.35 174
19458.67 186
19459.98 170
19461.30 169
19462.62 187
19463.94 177
19465.26 200
19466.58 189
19467.90 181
19469.22 203
19470.54 209
19471.86 198
19473.18 195
19474.49 188
19475.81 197
19477.13 207
19478.45 185
19479.77 180
19481.09 174
19482.41 185
19483.73 181
19485.05 184
19486.37 180
19487.69 170
19489.01 158
19490.33 198
19491.65 195
19492.97 184
19494.29 185
19495.61 193
19496.93 189
19498.25 177
19499.57 184
19500.89 197
19502.21 220
19503.53 192
19504.85 179
19506.17 166
19507.49 189
19508.81 204
19510.13 217
19511.45 204
19512.77 191
19514.09 221
19515.42 224
19516.74 194
19518.06 172
19519.38 186
19520.70 193
19522.02 182
19523.34 198
19524.66 198
19525.98 185
19527.30 214
19528.62 205
19529.95 219
19531.27 213
19532.59 193
19533.91 195
19535.23 186
19536.55 173
19537.87 193
19539.20 187
19540.52 183
19541.84 202
19543.16 201
19544.48 163
19545.80 154
19547.13 186
19548.45 184
19549.77 172
19551.09 221
19552.41 198
19553.74 165
19555.06 188
19556.38 187
19557.70 197
19559.02 212
19560.35 208
19561.67 180
19562.99 182
19564.31 203
19565.64 165
19566.96 179
19568.28 163
19569.60 192
19570.93 175
19572.25 216
19573.57 205
19574.89 186
19576.22 171
19577.54 176
19578.86 196
19580.18 178
19581.51 194
19582.83 192
19584.15 195
19585.48 190
19586.80 166
19588.12 146
19589.45 169
19590.77 179
19592.09 185
19593.42 160
19594.74 172
19596.06 180
19597.39 193
19598.71 177
19600.03 213
19601.36 167
19602.68 176
19604.00 193
19605.33 201
19606.65 179
19607.98 168
19609.30 192
19610.62 186
19611.95 195
19613.27 209
19614.60 172
19615.92 164
19617.24 186
19618.57 194
19619.89 175
19621.22 187
19622.54 196
19623.87 214
19625.19 199
19626.51 181
19627.84 164
19629.16 179
19630.49 170
19631.81 195
19633.14 179
19634.46 202
19635.79 178
19637.11 195
19638.44 201
19639.76 188
19641.09 219
19642.41 177
19643.74 163
19645.06 169
19646.39 175
19647.71 175
19649.04 190
19650.36 194
19651.69 166
19653.01 181
19654.34 194
19655.66 189
19656.99 172
19658.32 177
19659.64 205
19660.97 193
19662.29 174
19663.62 197
19664.94 181
19666.27 170
19667.60 180
19668.92 211
19670.25 192
19671.57 203
19672.90 199
19674.23 176
19675.55 186
19676.88 211
19678.20 219
19679.53 190
19680.86 185
19682.18 184
19683.51 210
19684.84 186
19686.16 179
19687.49 229
19688.82 195
19690.14 182
19691.47 166
19692.80 164
19694.12 174
19695.45 191
19696.78 188
19698.10 200
19699.43 189
19700.76 184
19702.08 192
19703.41 161
19704.74 170
19706.07 160
19707.39 197
19708.72 188
19710.05 171
19711.37 162
19712.70 190
19714.03 181
19715.36 206
19716.68 206
19718.01 193
19719.34 169
19720.67 202
19721.99 190
19723.32 171
19724.65 199
19725.98 178
19727.31 163
19728.63 159
19729.96 173
19731.29 183
19732.62 198
19733.95 204
19735.27 196
19736.60 181
19737.93 178
19739.26 169
19740.59 189
19741.92 188
19743.24 154
19744.57 188
19745.90 175
19747.23 178
19748.56 163
19749.89 194
19751.22 179
19752.54 183
19753.87 176
19755.20 170
19756.53 178
19757.86 191
19759.19 175
19760.52 192
19761.85 184
19763.18 196
19764.50 205
19765.83 165
19767.16 166
19768.49 142
19769.82 164
19771.15 173
19772.48 175
19773.81 154
19775.14 147
19776.47 182
19777.80 183
19779.13 185
19780.46 186
19781.79 178
19783.12 200
19784.45 178
19785.78 156
19787.11 172
19788.44 154
19789.77 198
19791.10 208
19792.43 210
19793.76 169
19795.09 187
19796.42 184
19797.75 183
19799.08 170
19800.41 164
19801.74 155
19803.07 195
19804.40 181
19805.73 158
19807.06 185
19808.39 180
19809.72 197
19811.05 210
19812.38 198
19813.71 179
19815.05 189
19816.38 165
19817.71 168
19819.04 188
19820.37 180
19821.70 186
19823.03 150
19824.36 199
19825.69 188
19827.03 200
19828.36 174
19829.69 199
19831.02 162
19832.35 168
19833.68 190
19835.01 222
19836.35 186
19837.68 191
19839.01 167
19840.34 212
19841.67 212
19843.00 192
19844.34 164
19845.67 194
19847.00 188
19848.33 169
19849.66 170
19851.00 168
19852.33 188
19853.66 176
19854.99 179
19856.32 144
19857.66 202
19858.99 189
19860.32 160
19861.65 170
19862.99 201
19864.32 197
19865.65 183
19866.98 182
19868.32 197
19869.65 188
19870.98 205
19872.31 176
19873.65 145
19874.98 171
19876.31 165
19877.65 183
19878.98 163
19880.31 192
19881.65 170
19882.98 215
19884.31 171
19885.64 172
19886.98 201
19888.31 186
19889.64 174
19890.98 175
19892.31 208
19893.64 204
19894.98 192
19896.31 191
19897.65 187
19898.98 165
19900.31 170
19901.65 175
19902.98 208
19904.31 174
19905.65 148
19906.98 170
19908.32 203
19909.65 196
19910.98 175
19912.32 175
19913.65 193
19914.99 180
19916.32 158
19917.66 191
19918.99 171
19920.32 181
19921.66 177
19922.99 199
19924.33 196
19925.66 185
19927.00 167
19928.33 185
19929.67 194
19931.00 225
19932.34 180
19933.67 178
19935.01 181
19936.34 170
19937.68 168
19939.01 173
19940.35 185
19941.68 180
19943.02 176
19944.35 166
19945.69 177
19947.02 181
19948.36 217
19949.69 216
19951.03 178
19952.36 156
19953.70 176
19955.03 187
19956.37 167
19957.71 184
19959.04 181
19960.38 183
19961.71 183
19963.05 178
19964.38 181
19965.72 161
19967.06 195
19968.39 176
19969.73 209
19971.06 191
19972.40 164
19973.74 207
19975.07 191
19976.41 174
19977.75 188
19979.08 170
19980.42 204
19981.75 196
19983.09 185
19984.43 173
19985.76 193
19987.10 180
19988.44 176
19989.77 200
19991.11 201
19992.45 186
19993.78 195
19995.12 159
19996.46 164
19997.80 186
19999.13 164
20000.47 175
20001.81 174
20003.14 191
20004.48 195
20005.82 213
20007.16 175
20008.49 175
20009.83 175
20011.17 188
20012.51 165
20013.84 185
20015.18 176
20016.52 167
20017.86 204
20019.19 209
20020.53 180
20021.87 181
20023.21 200
20024.55 182
20025.88 160
20027.22 183
20028.56 177
20029.90 157
20031.24 188
20032.57 158
20033.91 164
20035.25 172
20036.59 191
20037.93 180
20039.26 192
20040.60 190
20041.94 169
20043.28 194
20044.62 177
20045.96 193
20047.30 190
20048.63 197
20049.97 203
20051.31 160
20052.65 175
20053.99 193
20055.33 198
20056.67 189
20058.01 186
20059.35 196
20060.69 184
20062.02 194
20063.36 188
20064.70 174
20066.04 156
20067.38 173
20068.72 187
20070.06 157
20071.40 176
20072.74 171
20074.08 183
20075.42 169
20076.76 182
20078.10 163
20079.44 174
20080.78 205
20082.12 173
20083.46 165
20084.80 148
20086.14 186
20087.48 177
20088.82 185
20090.16 179
20091.50 179
20092.84 168
20094.18 208
20095.52 174
20096.86 158
20098.20 175
20099.54 175
20100.88 184
20102.22 181
20103.56 177
20104.90 177
20106.24 155
20107.58 174
20108.92 180
20110.26 166
20111.60 200
20112.95 190
20114.29 152
20115.63 148
20116.97 185
20118.31 170
20119.65 184
20120.99 191
20122.33 160
20123.67 182
20125.02 173
20126.36 190
20127.70 166
20129.04 200
20130.38 170
20131.72 181
20133.06 177
20134.41 149
20135.75 159
