# Supplementary material for: MALDI-TOF MS typing enables the classification of brewing yeasts of the genus Saccharomyces to major beer styles
Source: PLoS One. 2017 Aug 9;12(8):e0181694. doi: 10.1371/journal.pone.0181694 (PMC5549903; doi:10.1371/journal.pone.0181694)
Supplement: S10 File — The directory includes 90 raw files and was zipped to “.zip”; the folder has three strains with 30 spectra per strain; S1 Text explains the raw files with an example and Table 1 represents the yeast strains used within the experiment. (ZIP) [file pone.0181694.s013.zip › 28-30/30336-192-OG-Alt-Alt-YPG-18h-E-E_2015-08-06__0_E12_1.dat]

2000.64 1038
2001.06 1057
2001.49 1155
2001.91 1295
2002.33 1296
2002.75 1073
2003.17 978
2003.60 1107
2004.02 1060
2004.44 1079
2004.86 1179
2005.28 1115
2005.70 1081
2006.13 1100
2006.55 1094
2006.97 1054
2007.39 1024
2007.82 1035
2008.24 964
2008.66 986
2009.08 940
2009.51 998
2009.93 1067
2010.35 1100
2010.77 1094
2011.20 988
2011.62 1041
2012.04 997
2012.46 1150
2012.89 1033
2013.31 923
2013.73 1015
2014.15 946
2014.58 966
2015.00 1020
2015.42 1044
2015.85 896
2016.27 914
2016.69 915
2017.12 1024
2017.54 962
2017.96 1015
2018.39 1102
2018.81 1023
2019.23 1054
2019.66 1077
2020.08 1007
2020.50 940
2020.93 1113
2021.35 960
2021.78 1028
2022.20 1028
2022.62 955
2023.05 1010
2023.47 1106
2023.89 1169
2024.32 950
2024.74 937
2025.17 1044
2025.59 1004
2026.01 1085
2026.44 964
2026.86 952
2027.29 1008
2027.71 1035
2028.14 1088
2028.56 1041
2028.99 1003
2029.41 989
2029.83 974
2030.26 935
2030.68 1054
2031.11 1069
2031.53 1023
2031.96 998
2032.38 979
2032.81 922
2033.23 1039
2033.66 1030
2034.08 893
2034.51 1094
2034.93 1128
2035.36 1109
2035.78 1047
2036.21 986
2036.63 1075
2037.06 1190
2037.48 1084
2037.91 1075
2038.33 1053
2038.76 981
2039.19 1114
2039.61 1068
2040.04 1043
2040.46 1069
2040.89 1115
2041.31 1048
2041.74 1220
2042.17 1085
2042.59 1175
2043.02 1024
2043.44 913
2043.87 1124
2044.30 968
2044.72 1148
2045.15 1118
2045.57 836
2046.00 963
2046.43 923
2046.85 901
2047.28 945
2047.71 1044
2048.13 893
2048.56 1045
2048.99 1075
2049.41 1142
2049.84 994
2050.27 928
2050.69 907
2051.12 929
2051.55 1058
2051.97 925
2052.40 976
2052.83 989
2053.25 1005
2053.68 1122
2054.11 1040
2054.54 898
2054.96 897
2055.39 906
2055.82 830
2056.24 856
2056.67 898
2057.10 990
2057.53 962
2057.95 1032
2058.38 1037
2058.81 1021
2059.24 975
2059.66 1021
2060.09 1108
2060.52 993
2060.95 1007
2061.38 972
2061.80 875
2062.23 993
2062.66 1129
2063.09 1006
2063.52 1002
2063.94 929
2064.37 880
2064.80 1048
2065.23 1119
2065.66 1129
2066.09 1129
2066.51 1076
2066.94 975
2067.37 1026
2067.80 987
2068.23 1077
2068.66 1094
2069.08 1134
2069.51 1095
2069.94 909
2070.37 790
2070.80 943
2071.23 1015
2071.66 1020
2072.09 926
2072.52 923
2072.94 965
2073.37 1001
2073.80 1014
2074.23 864
2074.66 972
2075.09 922
2075.52 972
2075.95 1019
2076.38 1061
2076.81 1014
2077.24 991
2077.67 1200
2078.10 1147
2078.53 1233
2078.96 1360
2079.39 1190
2079.82 1269
2080.25 1178
2080.68 1102
2081.11 1347
2081.54 1220
2081.97 1109
2082.40 1171
2082.83 1161
2083.26 986
2083.69 1005
2084.12 934
2084.55 1072
2084.98 974
2085.41 1005
2085.84 1004
2086.27 912
2086.70 1047
2087.13 1036
2087.56 926
2087.99 933
2088.42 804
2088.85 851
2089.28 983
2089.71 1126
2090.14 1120
2090.57 967
2091.01 984
2091.44 870
2091.87 886
2092.30 1005
2092.73 951
2093.16 1005
2093.59 981
2094.02 1055
2094.45 1011
2094.89 920
2095.32 946
2095.75 908
2096.18 1038
2096.61 971
2097.04 936
2097.47 877
2097.91 1005
2098.34 984
2098.77 792
2099.20 856
2099.63 887
2100.07 856
2100.50 928
2100.93 1082
2101.36 1034
2101.79 900
2102.23 896
2102.66 935
2103.09 1075
2103.52 1127
2103.95 915
2104.39 919
2104.82 1009
2105.25 1024
2105.68 1182
2106.12 1088
2106.55 981
2106.98 1074
2107.41 1116
2107.85 902
2108.28 976
2108.71 1033
2109.14 924
2109.58 975
2110.01 884
2110.44 988
2110.88 935
2111.31 1014
2111.74 975
2112.18 1004
2112.61 1248
2113.04 1043
2113.48 990
2113.91 967
2114.34 984
2114.78 886
2115.21 955
2115.64 996
2116.08 1063
2116.51 956
2116.94 1059
2117.38 1008
2117.81 885
2118.24 981
2118.68 1051
2119.11 935
2119.55 947
2119.98 931
2120.41 893
2120.85 993
2121.28 965
2121.72 973
2122.15 818
2122.58 882
2123.02 1082
2123.45 1000
2123.89 1021
2124.32 955
2124.75 887
2125.19 910
2125.62 922
2126.06 986
2126.49 973
2126.93 787
2127.36 810
2127.80 890
2128.23 885
2128.67 796
2129.10 935
2129.54 1003
2129.97 1015
2130.41 1034
2130.84 961
2131.28 936
2131.71 1010
2132.15 970
2132.58 902
2133.02 952
2133.45 882
2133.89 1002
2134.32 1037
2134.76 1038
2135.19 1064
2135.63 1055
2136.06 915
2136.50 1054
2136.94 1135
2137.37 1136
2137.81 1029
2138.24 1043
2138.68 1039
2139.12 959
2139.55 977
2139.99 1040
2140.42 1024
2140.86 1058
2141.30 912
2141.73 942
2142.17 926
2142.60 918
2143.04 874
2143.48 927
2143.91 884
2144.35 951
2144.79 1029
2145.22 1020
2145.66 863
2146.09 831
2146.53 860
2146.97 883
2147.40 955
2147.84 822
2148.28 848
2148.72 1003
2149.15 1129
2149.59 1279
2150.03 1178
2150.46 1114
2150.90 1242
2151.34 1219
2151.77 1172
2152.21 1107
2152.65 1070
2153.09 1091
2153.52 1169
2153.96 1194
2154.40 1144
2154.84 1045
2155.27 967
2155.71 1001
2156.15 1030
2156.59 1125
2157.02 977
2157.46 1077
2157.90 1023
2158.34 952
2158.78 1022
2159.21 1021
2159.65 1042
2160.09 1029
2160.53 985
2160.97 1055
2161.40 991
2161.84 999
2162.28 1014
2162.72 930
2163.16 876
2163.59 933
2164.03 897
2164.47 862
2164.91 826
2165.35 931
2165.79 919
2166.23 858
2166.66 934
2167.10 1011
2167.54 985
2167.98 1028
2168.42 978
2168.86 883
2169.30 857
2169.74 912
2170.18 989
2170.61 927
2171.05 970
2171.49 1046
2171.93 1151
2172.37 1262
2172.81 1154
2173.25 1259
2173.69 1110
2174.13 1206
2174.57 1043
2175.01 1059
2175.45 1298
2175.89 1336
2176.33 1421
2176.77 1196
2177.21 1192
2177.65 1419
2178.09 1271
2178.53 1241
2178.97 1222
2179.41 1197
2179.85 1141
2180.29 1100
2180.73 1130
2181.17 1091
2181.61 1054
2182.05 1132
2182.49 1234
2182.93 1119
2183.37 998
2183.81 933
2184.25 956
2184.69 934
2185.13 967
2185.57 952
2186.01 978
2186.45 991
2186.89 1170
2187.33 1132
2187.77 1134
2188.21 1278
2188.65 1146
2189.10 1142
2189.54 1186
2189.98 1026
2190.42 1124
2190.86 1246
2191.30 1176
2191.74 1134
2192.18 1114
2192.62 1110
2193.07 957
2193.51 913
2193.95 1012
2194.39 1047
2194.83 1033
2195.27 1041
2195.71 1132
2196.16 1151
2196.60 1105
2197.04 1144
2197.48 1050
2197.92 1035
2198.37 1130
2198.81 1091
2199.25 1148
2199.69 1105
2200.13 1106
2200.58 1170
2201.02 1044
2201.46 1012
2201.90 903
2202.34 947
2202.79 1057
2203.23 1083
2203.67 974
2204.11 1039
2204.56 957
2205.00 1032
2205.44 1052
2205.88 958
2206.33 953
2206.77 1091
2207.21 1184
2207.65 1188
2208.10 1198
2208.54 1158
2208.98 1150
2209.43 979
2209.87 1006
2210.31 1071
2210.76 1095
2211.20 1182
2211.64 1161
2212.09 1036
2212.53 1090
2212.97 1083
2213.42 1097
2213.86 1038
2214.30 1119
2214.75 1088
2215.19 1101
2215.63 1123
2216.08 1085
2216.52 1113
2216.96 964
2217.41 831
2217.85 1168
2218.30 1045
2218.74 878
2219.18 1020
2219.63 1021
2220.07 868
2220.52 874
2220.96 894
2221.40 925
2221.85 1094
2222.29 1084
2222.74 1020
2223.18 880
2223.63 1005
2224.07 1018
2224.51 1148
2224.96 1144
2225.40 1115
2225.85 1121
2226.29 1131
2226.74 1051
2227.18 1219
2227.63 1196
2228.07 1227
2228.52 1123
2228.96 1047
2229.41 1097
2229.85 1071
2230.30 1130
2230.74 964
2231.19 1118
2231.63 1045
2232.08 1059
2232.52 1138
2232.97 1159
2233.41 1103
2233.86 1029
2234.30 990
2234.75 936
2235.20 1056
2235.64 1031
2236.09 903
2236.53 997
2236.98 1054
2237.42 1183
2237.87 1130
2238.32 1038
2238.76 1085
2239.21 1144
2239.65 1099
2240.10 1024
2240.55 1115
2240.99 1057
2241.44 991
2241.88 1082
2242.33 876
2242.78 939
2243.22 924
2243.67 852
2244.12 977
2244.56 991
2245.01 939
2245.46 940
2245.90 1001
2246.35 929
2246.80 819
2247.24 875
2247.69 972
2248.14 974
2248.58 1034
2249.03 1039
2249.48 959
2249.92 1000
2250.37 1165
2250.82 1047
2251.27 1083
2251.71 1115
2252.16 949
2252.61 968
2253.05 899
2253.50 839
2253.95 834
2254.40 925
2254.84 1037
2255.29 1024
2255.74 941
2256.19 957
2256.64 1011
2257.08 875
2257.53 859
2257.98 967
2258.43 978
2258.87 1147
2259.32 1095
2259.77 879
2260.22 888
2260.67 1047
2261.11 1030
2261.56 1169
2262.01 1139
2262.46 961
2262.91 945
2263.36 1028
2263.80 1166
2264.25 984
2264.70 1110
2265.15 1280
2265.60 1150
2266.05 1089
2266.50 1116
2266.94 1154
2267.39 1138
2267.84 1140
2268.29 1295
2268.74 1161
2269.19 1150
2269.64 1229
2270.09 1273
2270.54 1102
2270.99 1024
2271.43 1037
2271.88 1123
2272.33 1215
2272.78 1164
2273.23 1149
2273.68 1116
2274.13 883
2274.58 1053
2275.03 1114
2275.48 1112
2275.93 1042
2276.38 1097
2276.83 1060
2277.28 1091
2277.73 1048
2278.18 921
2278.63 1173
2279.08 1165
2279.53 985
2279.98 931
2280.43 966
2280.88 1005
2281.33 955
2281.78 920
2282.23 863
2282.68 1006
2283.13 1029
2283.58 820
2284.03 850
2284.48 938
2284.93 985
2285.38 993
2285.83 954
2286.28 977
2286.73 959
2287.18 1070
2287.63 1060
2288.08 951
2288.54 1089
2288.99 1219
2289.44 1099
2289.89 1169
2290.34 1197
2290.79 1102
2291.24 1400
2291.69 1501
2292.14 1446
2292.60 1458
2293.05 1443
2293.50 1444
2293.95 1515
2294.40 1510
2294.85 1367
2295.30 1417
2295.76 1379
2296.21 1331
2296.66 1254
2297.11 1309
2297.56 1235
2298.01 1148
2298.47 1115
2298.92 1198
2299.37 1156
2299.82 1147
2300.27 1044
2300.73 1066
2301.18 943
2301.63 952
2302.08 998
2302.53 1050
2302.99 995
2303.44 953
2303.89 927
2304.34 956
2304.80 952
2305.25 875
2305.70 909
2306.15 1068
2306.61 1015
2307.06 1159
2307.51 962
2307.96 1143
2308.42 1217
2308.87 1174
2309.32 1180
2309.78 962
2310.23 1234
2310.68 1205
2311.14 1179
2311.59 1178
2312.04 1121
2312.49 1131
2312.95 1219
2313.40 1077
2313.85 1207
2314.31 961
2314.76 1063
2315.22 1277
2315.67 1205
2316.12 928
2316.58 953
2317.03 915
2317.48 1030
2317.94 971
2318.39 1022
2318.84 1087
2319.30 926
2319.75 1086
2320.21 1116
2320.66 1010
2321.11 1153
2321.57 1159
2322.02 1029
2322.48 1086
2322.93 1072
2323.39 1091
2323.84 1203
2324.29 1084
2324.75 941
2325.20 985
2325.66 1034
2326.11 1083
2326.57 1086
2327.02 1090
2327.48 1101
2327.93 1237
2328.39 1210
2328.84 1160
2329.30 1145
2329.75 1257
2330.21 1404
2330.66 1421
2331.12 1456
2331.57 1390
2332.03 1193
2332.48 1180
2332.94 1269
2333.39 1334
2333.85 1257
2334.30 1240
2334.76 1104
2335.21 1163
2335.67 1131
2336.12 1105
2336.58 1136
2337.03 1118
2337.49 1136
2337.95 1110
2338.40 1111
2338.86 1111
2339.31 1108
2339.77 1128
2340.23 1060
2340.68 1027
2341.14 1142
2341.59 1255
2342.05 1269
2342.51 1261
2342.96 1319
2343.42 1226
2343.87 1224
2344.33 1085
2344.79 1181
2345.24 1142
2345.70 1162
2346.16 1267
2346.61 1090
2347.07 1037
2347.53 1071
2347.98 1155
2348.44 1119
2348.90 1202
2349.35 1059
2349.81 1180
2350.27 1178
2350.72 1181
2351.18 1097
2351.64 981
2352.10 1027
2352.55 1012
2353.01 841
2353.47 980
2353.92 1153
2354.38 1169
2354.84 1112
2355.30 1053
2355.75 993
2356.21 960
2356.67 1062
2357.13 997
2357.58 969
2358.04 996
2358.50 1045
2358.96 1081
2359.41 928
2359.87 975
2360.33 911
2360.79 995
2361.25 962
2361.70 1025
2362.16 970
2362.62 966
2363.08 953
2363.54 1002
2363.99 1045
2364.45 1143
2364.91 1003
2365.37 1188
2365.83 1101
2366.29 1016
2366.75 1116
2367.20 1110
2367.66 962
2368.12 1063
2368.58 1101
2369.04 1174
2369.50 1058
2369.96 942
2370.42 1013
2370.87 1121
2371.33 1048
2371.79 1140
2372.25 1147
2372.71 1040
2373.17 918
2373.63 935
2374.09 1113
2374.55 1113
2375.01 907
2375.47 972
2375.92 1051
2376.38 1059
2376.84 1184
2377.30 1072
2377.76 1088
2378.22 1117
2378.68 1100
2379.14 1043
2379.60 1022
2380.06 1167
2380.52 1089
2380.98 1102
2381.44 939
2381.90 1014
2382.36 1021
2382.82 1071
2383.28 989
2383.74 1106
2384.20 1072
2384.66 1098
2385.12 1176
2385.58 1230
2386.04 1164
2386.50 1146
2386.96 1184
2387.42 1011
2387.88 1000
2388.35 1034
2388.81 909
2389.27 1055
2389.73 987
2390.19 1007
2390.65 895
2391.11 1035
2391.57 1048
2392.03 919
2392.49 953
2392.95 977
2393.42 1076
2393.88 959
2394.34 996
2394.80 888
2395.26 896
2395.72 806
2396.18 892
2396.64 1015
2397.11 1007
2397.57 1121
2398.03 957
2398.49 995
2398.95 885
2399.41 931
2399.88 905
2400.34 1044
2400.80 999
2401.26 1012
2401.72 1096
2402.18 940
2402.65 985
2403.11 882
2403.57 911
2404.03 1033
2404.49 981
2404.96 888
2405.42 894
2405.88 931
2406.34 932
2406.81 1018
2407.27 1002
2407.73 1010
2408.19 970
2408.66 1035
2409.12 1002
2409.58 975
2410.04 927
2410.51 850
2410.97 859
2411.43 1003
2411.90 977
2412.36 970
2412.82 889
2413.28 868
2413.75 806
2414.21 857
2414.67 979
2415.14 930
2415.60 931
2416.06 956
2416.53 978
2416.99 1025
2417.45 1104
2417.92 1278
2418.38 1255
2418.84 1241
2419.31 1250
2419.77 1251
2420.23 1190
2420.70 1225
2421.16 1185
2421.63 1176
2422.09 1159
2422.55 1027
2423.02 1005
2423.48 1149
2423.95 1194
2424.41 1168
2424.87 1158
2425.34 1066
2425.80 1099
2426.27 1166
2426.73 1163
2427.20 1035
2427.66 993
2428.12 1049
2428.59 1126
2429.05 1082
2429.52 937
2429.98 982
2430.45 991
2430.91 1032
2431.38 999
2431.84 1018
2432.31 982
2432.77 1060
2433.24 1005
2433.70 829
2434.17 951
2434.63 1080
2435.10 1038
2435.56 950
2436.03 1118
2436.49 1096
2436.96 1175
2437.42 1044
2437.89 992
2438.35 1068
2438.82 1013
2439.28 1207
2439.75 1096
2440.21 1155
2440.68 1264
2441.15 1318
2441.61 1322
2442.08 1310
2442.54 1159
2443.01 1294
2443.48 1291
2443.94 1264
2444.41 1188
2444.87 1220
2445.34 1040
2445.81 1093
2446.27 1142
2446.74 927
2447.20 1051
2447.67 1062
2448.14 1058
2448.60 927
2449.07 1041
2449.54 989
2450.00 798
2450.47 922
2450.94 1086
2451.40 1063
2451.87 948
2452.34 999
2452.80 1149
2453.27 978
2453.74 935
2454.20 999
2454.67 852
2455.14 951
2455.60 1098
2456.07 910
2456.54 1016
2457.01 988
2457.47 1016
2457.94 986
2458.41 1181
2458.87 948
2459.34 965
2459.81 1074
2460.28 985
2460.74 1030
2461.21 914
2461.68 933
2462.15 868
2462.62 851
2463.08 900
2463.55 888
2464.02 877
2464.49 982
2464.95 906
2465.42 1075
2465.89 984
2466.36 906
2466.83 915
2467.29 994
2467.76 1114
2468.23 1135
2468.70 1174
2469.17 1047
2469.64 951
2470.10 912
2470.57 951
2471.04 975
2471.51 1054
2471.98 1023
2472.45 961
2472.92 1067
2473.39 914
2473.85 918
2474.32 988
2474.79 867
2475.26 924
2475.73 1020
2476.20 957
2476.67 947
2477.14 1010
2477.61 937
2478.08 965
2478.54 1034
2479.01 1005
2479.48 1017
2479.95 1006
2480.42 1029
2480.89 1005
2481.36 1059
2481.83 1093
2482.30 1023
2482.77 1040
2483.24 950
2483.71 845
2484.18 904
2484.65 1033
2485.12 1000
2485.59 980
2486.06 1004
2486.53 899
2487.00 877
2487.47 923
2487.94 1093
2488.41 1153
2488.88 1017
2489.35 1007
2489.82 1115
2490.29 946
2490.76 912
2491.23 979
2491.70 1006
2492.17 929
2492.64 908
2493.11 947
2493.58 1041
2494.05 1029
2494.52 942
2495.00 984
2495.47 1061
2495.94 1032
2496.41 984
2496.88 951
2497.35 955
2497.82 945
2498.29 969
2498.76 1090
2499.23 946
2499.71 980
2500.18 1073
2500.65 978
2501.12 848
2501.59 846
2502.06 980
2502.53 854
2503.01 860
2503.48 773
2503.95 793
2504.42 796
2504.89 953
2505.36 987
2505.84 935
2506.31 966
2506.78 1025
2507.25 1010
2507.72 983
2508.20 947
2508.67 1078
2509.14 1038
2509.61 1242
2510.08 1270
2510.56 1166
2511.03 1133
2511.50 1233
2511.97 1095
2512.45 953
2512.92 935
2513.39 1055
2513.86 1169
2514.34 1201
2514.81 1025
2515.28 1051
2515.75 1058
2516.23 1129
2516.70 1067
2517.17 1039
2517.65 1007
2518.12 1037
2518.59 1050
2519.07 1008
2519.54 1052
2520.01 1033
2520.48 962
2520.96 925
2521.43 892
2521.90 957
2522.38 942
2522.85 1045
2523.32 914
2523.80 823
2524.27 909
2524.75 974
2525.22 989
2525.69 984
2526.17 1034
2526.64 913
2527.11 973
2527.59 899
2528.06 913
2528.54 874
2529.01 865
2529.48 845
2529.96 961
2530.43 1009
2530.91 937
2531.38 948
2531.85 994
2532.33 963
2532.80 1090
2533.28 951
2533.75 1012
2534.23 877
2534.70 1037
2535.18 1051
2535.65 1125
2536.12 939
2536.60 952
2537.07 1014
2537.55 974
2538.02 1003
2538.50 1210
2538.97 1032
2539.45 989
2539.92 1031
2540.40 994
2540.87 1037
2541.35 1017
2541.82 978
2542.30 954
2542.77 1062
2543.25 914
2543.73 936
2544.20 869
2544.68 860
2545.15 921
2545.63 962
2546.10 1007
2546.58 936
2547.05 1064
2547.53 1142
2548.01 1135
2548.48 1103
2548.96 1146
2549.43 1065
2549.91 1258
2550.39 1323
2550.86 1305
2551.34 1501
2551.81 1281
2552.29 1175
2552.77 1128
2553.24 1197
2553.72 1227
2554.20 1277
2554.67 1308
2555.15 1277
2555.62 1304
2556.10 1213
2556.58 1124
2557.05 1246
2557.53 1238
2558.01 1093
2558.48 1059
2558.96 1171
2559.44 1097
2559.91 987
2560.39 956
2560.87 1093
2561.35 960
2561.82 792
2562.30 935
2562.78 997
2563.25 947
2563.73 949
2564.21 972
2564.69 914
2565.16 809
2565.64 1084
2566.12 971
2566.60 907
2567.07 906
2567.55 854
2568.03 827
2568.51 862
2568.98 899
2569.46 846
2569.94 833
2570.42 1007
2570.90 883
2571.37 975
2571.85 1004
2572.33 906
2572.81 914
2573.29 981
2573.76 1125
2574.24 1094
2574.72 948
2575.20 991
2575.68 1013
2576.16 989
2576.63 892
2577.11 917
2577.59 820
2578.07 946
2578.55 963
2579.03 903
2579.51 914
2579.98 1055
2580.46 916
2580.94 871
2581.42 884
2581.90 938
2582.38 997
2582.86 895
2583.34 932
2583.82 970
2584.30 1079
2584.77 1018
2585.25 864
2585.73 904
2586.21 962
2586.69 961
2587.17 898
2587.65 964
2588.13 961
2588.61 996
2589.09 889
2589.57 941
2590.05 1020
2590.53 984
2591.01 889
2591.49 1006
2591.97 1019
2592.45 988
2592.93 1049
2593.41 948
2593.89 890
2594.37 963
2594.85 1015
2595.33 1034
2595.81 1039
2596.29 1026
2596.77 1018
2597.25 901
2597.73 971
2598.21 1024
2598.69 947
2599.17 1067
2599.65 1065
2600.13 994
2600.61 927
2601.09 1020
2601.57 944
2602.06 942
2602.54 968
2603.02 962
2603.50 919
2603.98 885
2604.46 892
2604.94 949
2605.42 1072
2605.90 1035
2606.38 1005
2606.87 923
2607.35 947
2607.83 860
2608.31 906
2608.79 952
2609.27 910
2609.75 949
2610.24 1068
2610.72 992
2611.20 1024
2611.68 995
2612.16 1060
2612.64 966
2613.13 962
2613.61 947
2614.09 881
2614.57 960
2615.05 868
2615.54 919
2616.02 905
2616.50 936
2616.98 960
2617.46 895
2617.95 883
2618.43 903
2618.91 851
2619.39 867
2619.88 845
2620.36 868
2620.84 958
2621.32 807
2621.81 872
2622.29 906
2622.77 877
2623.26 943
2623.74 971
2624.22 1028
2624.70 937
2625.19 1006
2625.67 982
2626.15 862
2626.64 922
2627.12 974
2627.60 995
2628.09 890
2628.57 860
2629.05 847
2629.54 1075
2630.02 1000
2630.50 871
2630.99 885
2631.47 892
2631.95 868
2632.44 904
2632.92 897
2633.40 841
2633.89 964
2634.37 897
2634.85 944
2635.34 953
2635.82 907
2636.31 887
2636.79 951
2637.27 1004
2637.76 954
2638.24 861
2638.73 925
2639.21 1040
2639.70 1036
2640.18 1046
2640.66 979
2641.15 1040
2641.63 1067
2642.12 1029
2642.60 968
2643.09 1203
2643.57 1190
2644.06 1014
2644.54 936
2645.03 903
2645.51 1124
2646.00 970
2646.48 969
2646.97 980
2647.45 924
2647.94 867
2648.42 919
2648.91 921
2649.39 1094
2649.88 1039
2650.36 1064
2650.85 1061
2651.33 1012
2651.82 936
2652.30 847
2652.79 978
2653.27 967
2653.76 980
2654.24 913
2654.73 1082
2655.22 1005
2655.70 1036
2656.19 925
2656.67 952
2657.16 861
2657.65 873
2658.13 998
2658.62 991
2659.10 939
2659.59 946
2660.08 810
2660.56 892
2661.05 876
2661.53 904
2662.02 811
2662.51 851
2662.99 969
2663.48 876
2663.97 697
2664.45 873
2664.94 935
2665.43 807
2665.91 967
2666.40 896
2666.89 933
2667.37 944
2667.86 844
2668.35 960
2668.83 999
2669.32 864
2669.81 831
2670.29 923
2670.78 782
2671.27 945
2671.76 978
2672.24 853
2672.73 892
2673.22 1061
2673.71 970
2674.19 913
2674.68 1142
2675.17 1121
2675.66 1005
2676.14 1045
2676.63 1224
2677.12 1311
2677.61 1080
2678.09 1117
2678.58 1171
2679.07 1146
2679.56 1109
2680.05 1082
2680.53 1132
2681.02 1033
2681.51 1052
2682.00 1163
2682.49 1172
2682.97 1243
2683.46 1201
2683.95 1107
2684.44 1111
2684.93 1305
2685.42 1287
2685.91 1331
2686.39 1311
2686.88 1124
2687.37 1021
2687.86 1011
2688.35 1040
2688.84 981
2689.33 952
2689.81 1005
2690.30 1005
2690.79 901
2691.28 854
2691.77 825
2692.26 863
2692.75 942
2693.24 846
2693.73 966
2694.22 1020
2694.71 980
2695.20 964
2695.68 984
2696.17 943
2696.66 984
2697.15 895
2697.64 947
2698.13 1053
2698.62 1026
2699.11 980
2699.60 918
2700.09 901
2700.58 820
2701.07 1035
2701.56 1005
2702.05 981
2702.54 1078
2703.03 1110
2703.52 1077
2704.01 938
2704.50 925
2704.99 914
2705.48 975
2705.97 964
2706.46 941
2706.95 948
2707.44 965
2707.93 890
2708.42 869
2708.92 1010
2709.41 954
2709.90 969
2710.39 997
2710.88 931
2711.37 929
2711.86 877
2712.35 872
2712.84 877
2713.33 902
2713.82 883
2714.31 936
2714.81 935
2715.30 889
2715.79 1010
2716.28 999
2716.77 940
2717.26 975
2717.75 965
2718.24 826
2718.74 807
2719.23 924
2719.72 899
2720.21 933
2720.70 967
2721.19 974
2721.69 1136
2722.18 1108
2722.67 991
2723.16 923
2723.65 1001
2724.15 1047
2724.64 1104
2725.13 961
2725.62 939
2726.11 1013
2726.61 983
2727.10 827
2727.59 954
2728.08 1013
2728.58 874
2729.07 902
2729.56 950
2730.05 987
2730.55 834
2731.04 928
2731.53 970
2732.02 854
2732.52 966
2733.01 912
2733.50 958
2733.99 925
2734.49 945
2734.98 826
2735.47 949
2735.97 1026
2736.46 925
2736.95 881
2737.45 884
2737.94 913
2738.43 981
2738.93 872
2739.42 915
2739.91 939
2740.41 885
2740.90 912
2741.39 948
2741.89 974
2742.38 1020
2742.87 959
2743.37 894
2743.86 814
2744.36 879
2744.85 987
2745.34 984
2745.84 898
2746.33 863
2746.82 987
2747.32 963
2747.81 836
2748.31 1052
2748.80 836
2749.30 941
2749.79 1044
2750.28 1038
2750.78 1036
2751.27 846
2751.77 902
2752.26 851
2752.76 808
2753.25 810
2753.75 871
2754.24 756
2754.74 895
2755.23 1003
2755.72 906
2756.22 928
2756.71 986
2757.21 966
2757.70 1007
2758.20 1025
2758.69 959
2759.19 933
2759.69 978
2760.18 823
2760.68 760
2761.17 938
2761.67 979
2762.16 885
2762.66 818
2763.15 901
2763.65 907
2764.14 893
2764.64 929
2765.14 752
2765.63 935
2766.13 958
2766.62 963
2767.12 900
2767.61 890
2768.11 863
2768.61 861
2769.10 891
2769.60 877
2770.09 965
2770.59 794
2771.09 785
2771.58 856
2772.08 862
2772.58 832
2773.07 908
2773.57 984
2774.06 1057
2774.56 1055
2775.06 861
2775.55 872
2776.05 992
2776.55 1014
2777.04 984
2777.54 1021
2778.04 1005
2778.54 1053
2779.03 983
2779.53 932
2780.03 867
2780.52 881
2781.02 930
2781.52 931
2782.01 878
2782.51 897
2783.01 810
2783.51 826
2784.00 968
2784.50 932
2785.00 985
2785.50 960
2785.99 915
2786.49 924
2786.99 996
2787.49 954
2787.98 979
2788.48 1017
2788.98 971
2789.48 913
2789.98 1024
2790.47 948
2790.97 968
2791.47 908
2791.97 974
2792.47 942
2792.96 905
2793.46 995
2793.96 920
2794.46 929
2794.96 914
2795.46 935
2795.95 974
2796.45 1003
2796.95 1012
2797.45 1038
2797.95 1163
2798.45 1100
2798.95 1171
2799.44 1158
2799.94 1155
2800.44 1219
2800.94 1075
2801.44 984
2801.94 889
2802.44 913
2802.94 1013
2803.44 1130
2803.93 1220
2804.43 984
2804.93 1057
2805.43 1051
2805.93 1044
2806.43 1379
2806.93 1347
2807.43 1228
2807.93 1220
2808.43 1302
2808.93 1415
2809.43 1468
2809.93 1722
2810.43 1439
2810.93 1434
2811.43 1445
2811.93 1386
2812.43 1273
2812.93 1060
2813.43 1014
2813.93 1011
2814.43 1018
2814.93 898
2815.43 914
2815.93 1020
2816.43 979
2816.93 966
2817.43 934
2817.93 872
2818.43 1032
2818.93 1086
2819.43 1168
2819.93 1111
2820.43 1167
2820.93 1188
2821.43 1145
2821.93 1142
2822.43 1138
2822.94 1176
2823.44 1096
2823.94 1171
2824.44 1112
2824.94 1035
2825.44 1112
2825.94 985
2826.44 1039
2826.94 995
2827.44 923
2827.95 1123
2828.45 1046
2828.95 960
2829.45 956
2829.95 1010
2830.45 945
2830.95 926
2831.46 742
2831.96 826
2832.46 929
2832.96 910
2833.46 949
2833.97 941
2834.47 989
2834.97 940
2835.47 913
2835.97 973
2836.47 1052
2836.98 1047
2837.48 939
2837.98 1037
2838.48 1110
2838.99 1098
2839.49 1033
2839.99 1020
2840.49 977
2841.00 975
2841.50 938
2842.00 888
2842.50 970
2843.01 952
2843.51 810
2844.01 1021
2844.51 1015
2845.02 1039
2845.52 938
2846.02 1110
2846.52 1099
2847.03 1106
2847.53 1156
2848.03 1122
2848.54 1054
2849.04 1337
2849.54 1256
2850.05 1348
2850.55 1351
2851.05 1209
2851.56 1184
2852.06 1090
2852.56 1062
2853.07 1140
2853.57 1081
2854.07 1077
2854.58 1106
2855.08 983
2855.59 887
2856.09 977
2856.59 936
2857.10 966
2857.60 997
2858.10 853
2858.61 980
2859.11 1064
2859.62 988
2860.12 974
2860.63 978
2861.13 968
2861.63 948
2862.14 930
2862.64 991
2863.15 914
2863.65 775
2864.16 889
2864.66 822
2865.16 839
2865.67 808
2866.17 933
2866.68 951
2867.18 960
2867.69 956
2868.19 797
2868.70 849
2869.20 826
2869.71 890
2870.21 946
2870.72 904
2871.22 899
2871.73 793
2872.23 898
2872.74 1001
2873.24 1097
2873.75 978
2874.25 891
2874.76 935
2875.27 929
2875.77 999
2876.28 943
2876.78 802
2877.29 928
2877.79 897
2878.30 904
2878.81 1085
2879.31 1008
2879.82 961
2880.32 832
2880.83 1053
2881.33 996
2881.84 994
2882.35 1124
2882.85 1068
2883.36 1033
2883.87 1078
2884.37 1036
2884.88 1069
2885.38 972
2885.89 1007
2886.40 1190
2886.90 1180
2887.41 1075
2887.92 1139
2888.42 1049
2888.93 1293
2889.44 1331
2889.94 1286
2890.45 1126
2890.96 1135
2891.46 1181
2891.97 1111
2892.48 1052
2892.98 1149
2893.49 1074
2894.00 994
2894.51 956
2895.01 930
2895.52 974
2896.03 1025
2896.54 1127
2897.04 1100
2897.55 1159
2898.06 1173
2898.57 1106
2899.07 1113
2899.58 1079
2900.09 1044
2900.60 1084
2901.10 1148
2901.61 1090
2902.12 1206
2902.63 1081
2903.13 1105
2903.64 1043
2904.15 1132
2904.66 1058
2905.17 1041
2905.68 1086
2906.18 1185
2906.69 1152
2907.20 1121
2907.71 1100
2908.22 1006
2908.72 943
2909.23 936
2909.74 1077
2910.25 981
2910.76 933
2911.27 888
2911.78 777
2912.28 812
2912.79 928
2913.30 973
2913.81 969
2914.32 994
2914.83 1008
2915.34 1084
2915.85 1053
2916.36 1072
2916.87 1162
2917.37 1089
2917.88 910
2918.39 807
2918.90 830
2919.41 870
2919.92 919
2920.43 946
2920.94 981
2921.45 930
2921.96 1052
2922.47 1111
2922.98 937
2923.49 900
2924.00 956
2924.51 1153
2925.02 1085
2925.53 1083
2926.04 1068
2926.55 1243
2927.06 1189
2927.57 1097
2928.08 1140
2928.59 1135
2929.10 987
2929.61 1000
2930.12 975
2930.63 978
2931.14 1020
2931.65 872
2932.16 819
2932.67 921
2933.18 1031
2933.69 931
2934.20 1012
2934.71 1037
2935.22 1008
2935.73 960
2936.24 1066
2936.76 1019
2937.27 978
2937.78 962
2938.29 993
2938.80 930
2939.31 978
2939.82 866
2940.33 1065
2940.84 1039
2941.36 1059
2941.87 1005
2942.38 922
2942.89 999
2943.40 961
2943.91 1051
2944.42 1236
2944.94 1213
2945.45 1245
2945.96 1159
2946.47 1290
2946.98 1266
2947.49 1172
2948.01 1156
2948.52 1199
2949.03 1258
2949.54 1305
2950.05 1237
2950.57 1179
2951.08 1170
2951.59 1171
2952.10 1003
2952.61 1080
2953.13 1026
2953.64 1080
2954.15 1092
2954.66 988
2955.18 982
2955.69 935
2956.20 1036
2956.71 935
2957.23 860
2957.74 978
2958.25 1049
2958.76 897
2959.28 973
2959.79 1030
2960.30 1056
2960.82 1066
2961.33 978
2961.84 1057
2962.36 1159
2962.87 1202
2963.38 1157
2963.89 1064
2964.41 1112
2964.92 1100
2965.43 1051
2965.95 1104
2966.46 1002
2966.97 996
2967.49 915
2968.00 882
2968.52 918
2969.03 901
2969.54 843
2970.06 894
2970.57 944
2971.08 974
2971.60 943
2972.11 902
2972.63 985
2973.14 1016
2973.65 1014
2974.17 964
2974.68 935
2975.20 1021
2975.71 1183
2976.23 963
2976.74 915
2977.25 985
2977.77 1099
2978.28 1045
2978.80 938
2979.31 1042
2979.83 1111
2980.34 1137
2980.86 968
2981.37 1018
2981.89 1113
2982.40 1167
2982.91 1138
2983.43 955
2983.94 1016
2984.46 1098
2984.97 1122
2985.49 1220
2986.00 1130
2986.52 1075
2987.04 1164
2987.55 1087
2988.07 1134
2988.58 1209
2989.10 1055
2989.61 1244
2990.13 1316
2990.64 1307
2991.16 1077
2991.67 1043
2992.19 1045
2992.71 1252
2993.22 1245
2993.74 1272
2994.25 1254
2994.77 1239
2995.28 1169
2995.80 1124
2996.32 1210
2996.83 1296
2997.35 1326
2997.87 1559
2998.38 1431
2998.90 1439
2999.41 1415
2999.93 1377
3000.45 1420
3000.96 1590
3001.48 1448
3002.00 1506
3002.51 1605
3003.03 1753
3003.55 1710
3004.06 1772
3004.58 1972
3005.10 2128
3005.61 2173
3006.13 2195
3006.65 2228
3007.16 2088
3007.68 2166
3008.20 2108
3008.71 1844
3009.23 1679
3009.75 1584
3010.27 1528
3010.78 1456
3011.30 1328
3011.82 1151
3012.34 1067
3012.85 1115
3013.37 1186
3013.89 1242
3014.41 1264
3014.92 1326
3015.44 1254
3015.96 1146
3016.48 1164
3016.99 1100
3017.51 1190
3018.03 1265
3018.55 1412
3019.07 1206
3019.58 1170
3020.10 1235
3020.62 1196
3021.14 1138
3021.66 1233
3022.17 1195
3022.69 1238
3023.21 1290
3023.73 1206
3024.25 1216
3024.77 1223
3025.28 1213
3025.80 1267
3026.32 1149
3026.84 1086
3027.36 1098
3027.88 1110
3028.40 1218
3028.92 1107
3029.43 1035
3029.95 1074
3030.47 1122
3030.99 1038
3031.51 1075
3032.03 1151
3032.55 1105
3033.07 1093
3033.59 1038
3034.11 1046
3034.63 1063
3035.15 1071
3035.66 1128
3036.18 1114
3036.70 1172
3037.22 1153
3037.74 1043
3038.26 1043
3038.78 1027
3039.30 1106
3039.82 1109
3040.34 1061
3040.86 1023
3041.38 957
3041.90 948
3042.42 1019
3042.94 1027
3043.46 1070
3043.98 1000
3044.50 1006
3045.02 998
3045.54 907
3046.06 926
3046.58 1109
3047.10 1206
3047.62 889
3048.14 950
3048.66 1055
3049.18 858
3049.71 943
3050.23 917
3050.75 903
3051.27 897
3051.79 970
3052.31 1145
3052.83 956
3053.35 910
3053.87 926
3054.39 956
3054.91 817
3055.43 903
3055.96 1002
3056.48 920
3057.00 1009
3057.52 946
3058.04 1037
3058.56 920
3059.08 995
3059.61 1011
3060.13 882
3060.65 1136
3061.17 1058
3061.69 1022
3062.21 1050
3062.73 922
3063.26 921
3063.78 942
3064.30 1086
3064.82 1102
3065.34 1067
3065.87 1071
3066.39 962
3066.91 1091
3067.43 1043
3067.95 1053
3068.48 980
3069.00 952
3069.52 1005
3070.04 1001
3070.57 896
3071.09 1087
3071.61 1108
3072.13 1016
3072.66 1083
3073.18 1118
3073.70 986
3074.22 906
3074.75 1016
3075.27 986
3075.79 986
3076.32 1024
3076.84 1167
3077.36 1096
3077.88 1010
3078.41 1038
3078.93 1161
3079.45 1334
3079.98 1194
3080.50 1229
3081.02 1166
3081.55 1031
3082.07 1262
3082.59 1301
3083.12 1193
3083.64 1277
3084.16 1242
3084.69 1154
3085.21 1200
3085.73 1303
3086.26 1244
3086.78 1063
3087.31 1223
3087.83 1148
3088.35 1103
3088.88 1136
3089.40 1198
3089.93 1068
3090.45 1341
3090.97 1074
3091.50 1082
3092.02 1151
3092.55 1127
3093.07 962
3093.60 1067
3094.12 1208
3094.64 1069
3095.17 965
3095.69 995
3096.22 1133
3096.74 1183
3097.27 1328
3097.79 1246
3098.32 1197
3098.84 1160
3099.37 1254
3099.89 1381
3100.42 1671
3100.94 1739
3101.47 1840
3101.99 2143
3102.52 2385
3103.04 2559
3103.57 2800
3104.09 3429
3104.62 3525
3105.14 3386
3105.67 3129
3106.19 3328
3106.72 2930
3107.24 2336
3107.77 2163
3108.29 1843
3108.82 1799
3109.35 1646
3109.87 1598
3110.40 1551
3110.92 1475
3111.45 1539
3111.98 1534
3112.50 1627
3113.03 1419
3113.55 1350
3114.08 1243
3114.61 1177
3115.13 1180
3115.66 1178
3116.18 1203
3116.71 1256
3117.24 1194
3117.76 1139
3118.29 1115
3118.82 1028
3119.34 1078
3119.87 1257
3120.40 1258
3120.92 1263
3121.45 1339
3121.98 1308
3122.50 1430
3123.03 1351
3123.56 1160
3124.08 1384
3124.61 1274
3125.14 1305
3125.66 1277
3126.19 1158
3126.72 1116
3127.25 1076
3127.77 1123
3128.30 1059
3128.83 1214
3129.36 1112
3129.88 1078
3130.41 1112
3130.94 1113
3131.46 1032
3131.99 1096
3132.52 1106
3133.05 990
3133.58 1004
3134.10 1045
3134.63 1046
3135.16 1105
3135.69 916
3136.21 951
3136.74 977
3137.27 925
3137.80 930
3138.33 1043
3138.86 971
3139.38 1038
3139.91 1054
3140.44 910
3140.97 995
3141.50 904
3142.03 1054
3142.55 1097
3143.08 1034
3143.61 1100
3144.14 1078
3144.67 993
3145.20 1031
3145.73 1053
3146.25 1312
3146.78 1221
3147.31 1058
3147.84 1126
3148.37 1097
3148.90 1159
3149.43 1392
3149.96 1321
3150.49 1289
3151.02 1326
3151.54 1260
3152.07 1180
3152.60 1267
3153.13 1168
3153.66 1113
3154.19 1072
3154.72 1093
3155.25 1043
3155.78 1054
3156.31 1086
3156.84 1181
3157.37 1224
3157.90 1242
3158.43 1095
3158.96 1143
3159.49 1193
3160.02 1254
3160.55 1274
3161.08 1154
3161.61 974
3162.14 949
3162.67 1099
3163.20 1162
3163.73 1065
3164.26 1069
3164.79 973
3165.32 922
3165.85 823
3166.38 1004
3166.91 1042
3167.44 1050
3167.97 1053
3168.50 1129
3169.03 1141
3169.57 1084
3170.10 960
3170.63 892
3171.16 1062
3171.69 991
3172.22 893
3172.75 1055
3173.28 913
3173.81 1000
3174.34 1109
3174.88 1045
3175.41 911
3175.94 1015
3176.47 1076
3177.00 1121
3177.53 911
3178.06 983
3178.60 1134
3179.13 1099
3179.66 1146
3180.19 970
3180.72 960
3181.25 982
3181.79 988
3182.32 876
3182.85 915
3183.38 941
3183.91 951
3184.44 1031
3184.98 1019
3185.51 926
3186.04 985
3186.57 905
3187.11 1011
3187.64 1040
3188.17 1094
3188.70 987
3189.24 1051
3189.77 1134
3190.30 1087
3190.83 986
3191.37 931
3191.90 789
3192.43 880
3192.96 1012
3193.50 1003
3194.03 870
3194.56 842
3195.09 947
3195.63 1048
3196.16 965
3196.69 975
3197.23 971
3197.76 1020
3198.29 959
3198.83 1067
3199.36 997
3199.89 966
3200.43 851
3200.96 951
3201.49 984
3202.03 977
3202.56 969
3203.09 1113
3203.63 1094
3204.16 1120
3204.69 1065
3205.23 1073
3205.76 1108
3206.30 1180
3206.83 1221
3207.36 1284
3207.90 1001
3208.43 1226
3208.97 1215
3209.50 1187
3210.03 1232
3210.57 1135
3211.10 1189
3211.64 1147
3212.17 1267
3212.70 1421
3213.24 1236
3213.77 1156
3214.31 1307
3214.84 1388
3215.38 1212
3215.91 1279
3216.45 1222
3216.98 1215
3217.52 1179
3218.05 1189
3218.59 1229
3219.12 1053
3219.66 1133
3220.19 1054
3220.73 1159
3221.26 1231
3221.80 1164
3222.33 1213
3222.87 1276
3223.40 1167
3223.94 1239
3224.47 1218
3225.01 1188
3225.54 1178
3226.08 1221
3226.61 1413
3227.15 1351
3227.69 1188
3228.22 1208
3228.76 1101
3229.29 1097
3229.83 1048
3230.36 1062
3230.90 1103
3231.44 1168
3231.97 1224
3232.51 1236
3233.04 1166
3233.58 1149
3234.12 1112
3234.65 1252
3235.19 1113
3235.72 1085
3236.26 1095
3236.80 1220
3237.33 1147
3237.87 1339
3238.41 1175
3238.94 1199
3239.48 1145
3240.02 1280
3240.55 1295
3241.09 1243
3241.63 1344
3242.16 1330
3242.70 1387
3243.24 1375
3243.77 1204
3244.31 1207
3244.85 1139
3245.39 1194
3245.92 1273
3246.46 1166
3247.00 1189
3247.53 1209
3248.07 1209
3248.61 1244
3249.15 1263
3249.68 1065
3250.22 1156
3250.76 1204
3251.30 1146
3251.83 1177
3252.37 1242
3252.91 1234
3253.45 1250
3253.98 1289
3254.52 1356
3255.06 1361
3255.60 1407
3256.14 1358
3256.67 1274
3257.21 1192
3257.75 1361
3258.29 1473
3258.83 1565
3259.37 1397
3259.90 1479
3260.44 1678
3260.98 1717
3261.52 1804
3262.06 1871
3262.60 1965
3263.13 2150
3263.67 2168
3264.21 2304
3264.75 2710
3265.29 2992
3265.83 3112
3266.37 3368
3266.91 3638
3267.44 3736
3267.98 3915
3268.52 3859
3269.06 3927
3269.60 3811
3270.14 3831
3270.68 3481
3271.22 2812
3271.76 2283
3272.30 2129
3272.84 1766
3273.38 1860
3273.91 1774
3274.45 1545
3274.99 1501
3275.53 1601
3276.07 1451
3276.61 1405
3277.15 1535
3277.69 1576
3278.23 1425
3278.77 1435
3279.31 1545
3279.85 1573
3280.39 1558
3280.93 1454
3281.47 1590
3282.01 1547
3282.55 1634
3283.09 1594
3283.63 1632
3284.17 1561
3284.71 1425
3285.25 1558
3285.79 1708
3286.33 1834
3286.87 1543
3287.42 1554
3287.96 1688
3288.50 1604
3289.04 1709
3289.58 1685
3290.12 1687
3290.66 1568
3291.20 1640
3291.74 1682
3292.28 1474
3292.82 1539
3293.36 1701
3293.91 1869
3294.45 1909
3294.99 2022
3295.53 2239
3296.07 2045
3296.61 2130
3297.15 2203
3297.69 2240
3298.24 2382
3298.78 2186
3299.32 2116
3299.86 2148
3300.40 1887
3300.94 1713
3301.49 1646
3302.03 1710
3302.57 1715
3303.11 1647
3303.65 1478
3304.19 1516
3304.74 1545
3305.28 1491
3305.82 1488
3306.36 1556
3306.90 1720
3307.45 1659
3307.99 1493
3308.53 1490
3309.07 1443
3309.62 1384
3310.16 1352
3310.70 1434
3311.24 1435
3311.79 1376
3312.33 1382
3312.87 1528
3313.41 1302
3313.96 1248
3314.50 1404
3315.04 1465
3315.59 1472
3316.13 1396
3316.67 1739
3317.21 1702
3317.76 1708
3318.30 1747
3318.84 1669
3319.39 1833
3319.93 1895
3320.47 1867
3321.02 1769
3321.56 1798
3322.10 1982
3322.65 1892
3323.19 1859
3323.73 2004
3324.28 1912
3324.82 1887
3325.36 1855
3325.91 1873
3326.45 1937
3327.00 1770
3327.54 1604
3328.08 1787
3328.63 1694
3329.17 1621
3329.72 1610
3330.26 1728
3330.80 1903
3331.35 2074
3331.89 2337
3332.44 2864
3332.98 3265
3333.53 4279
3334.07 5415
3334.61 5871
3335.16 6929
3335.70 8393
3336.25 9592
3336.79 10696
3337.34 10664
3337.88 11408
3338.43 11211
3338.97 10708
3339.52 9732
3340.06 8587
3340.61 7584
3341.15 6586
3341.70 4783
3342.24 4092
3342.79 3508
3343.33 3038
3343.88 2534
3344.42 2236
3344.97 1974
3345.51 1935
3346.06 1874
3346.60 1727
3347.15 1676
3347.69 1661
3348.24 1722
3348.78 1765
3349.33 1717
3349.88 1879
3350.42 1675
3350.97 1872
3351.51 1952
3352.06 1871
3352.61 1847
3353.15 1988
3353.70 1905
3354.24 2012
3354.79 1943
3355.34 1903
3355.88 1832
3356.43 1767
3356.97 1657
3357.52 1506
3358.07 1607
3358.61 1487
3359.16 1466
3359.71 1453
3360.25 1446
3360.80 1448
3361.35 1449
3361.89 1440
3362.44 1595
3362.99 1527
3363.53 1463
3364.08 1546
3364.63 1607
3365.17 1637
3365.72 1464
3366.27 1535
3366.81 1598
3367.36 1546
3367.91 1555
3368.46 1374
3369.00 1355
3369.55 1428
3370.10 1555
3370.64 1534
3371.19 1671
3371.74 1769
3372.29 1777
3372.83 1977
3373.38 2224
3373.93 2242
3374.48 2425
3375.03 2944
3375.57 2885
3376.12 2797
3376.67 2565
3377.22 2397
3377.76 2262
3378.31 2292
3378.86 2126
3379.41 1817
3379.96 1843
3380.50 1534
3381.05 1517
3381.60 1369
3382.15 1393
3382.70 1510
3383.25 1380
3383.79 1325
3384.34 1327
3384.89 1300
3385.44 1434
3385.99 1413
3386.54 1424
3387.09 1498
3387.64 1244
3388.18 1076
3388.73 1246
3389.28 1315
3389.83 1260
3390.38 1282
3390.93 1247
3391.48 1240
3392.03 1395
3392.58 1302
3393.13 1195
3393.67 1167
3394.22 1172
3394.77 1235
3395.32 1156
3395.87 1239
3396.42 1309
3396.97 1259
3397.52 1292
3398.07 1349
3398.62 1250
3399.17 1244
3399.72 1375
3400.27 1098
3400.82 1240
3401.37 1236
3401.92 1156
3402.47 1096
3403.02 1193
3403.57 1283
3404.12 1223
3404.67 1214
3405.22 1230
3405.77 1069
3406.32 1101
3406.87 1111
3407.42 1123
3407.97 1153
3408.52 1242
3409.07 1207
3409.62 1261
3410.17 1229
3410.72 1234
3411.27 1460
3411.82 1438
3412.38 1471
3412.93 1680
3413.48 1811
3414.03 1636
3414.58 1707
3415.13 1810
3415.68 1629
3416.23 1405
3416.78 1283
3417.33 1321
3417.89 1347
3418.44 1405
3418.99 1277
3419.54 1186
3420.09 1124
3420.64 1132
3421.19 1186
3421.74 1171
3422.30 1125
3422.85 1160
3423.40 1331
3423.95 1377
3424.50 1251
3425.05 1345
3425.61 1320
3426.16 1286
3426.71 1341
3427.26 1320
3427.81 1292
3428.37 1171
3428.92 1225
3429.47 1061
3430.02 1081
3430.58 1171
3431.13 1339
3431.68 1191
3432.23 1047
3432.78 1103
3433.34 1070
3433.89 1077
3434.44 1183
3434.99 1133
3435.55 1204
3436.10 1067
3436.65 1072
3437.21 1232
3437.76 1226
3438.31 1125
3438.86 1084
3439.42 1052
3439.97 1268
3440.52 1270
3441.08 1147
3441.63 1064
3442.18 1114
3442.74 1136
3443.29 1241
3443.84 1226
3444.40 1110
3444.95 1128
3445.50 1083
3446.06 1117
3446.61 1165
3447.16 1027
3447.72 1049
3448.27 1004
3448.82 988
3449.38 1111
3449.93 1106
3450.48 966
3451.04 935
3451.59 990
3452.15 971
3452.70 988
3453.25 964
3453.81 1080
3454.36 985
3454.92 894
3455.47 931
3456.03 908
3456.58 975
3457.13 900
3457.69 928
3458.24 1027
3458.80 1042
3459.35 1070
3459.91 980
3460.46 1060
3461.02 1052
3461.57 1070
3462.13 1170
3462.68 1160
3463.24 1167
3463.79 1027
3464.34 1014
3464.90 1048
3465.46 1136
3466.01 963
3466.57 1044
3467.12 1068
3467.68 1221
3468.23 1117
3468.79 978
3469.34 955
3469.90 1014
3470.45 1028
3471.01 1149
3471.56 1138
3472.12 1009
3472.67 1037
3473.23 978
3473.79 1061
3474.34 1203
3474.90 996
3475.45 947
3476.01 1021
3476.56 1082
3477.12 1119
3477.68 1138
3478.23 1221
3478.79 1207
3479.35 1157
3479.90 1111
3480.46 1241
3481.01 1170
3481.57 1360
3482.13 1430
3482.68 1303
3483.24 1295
3483.80 1264
3484.35 1257
3484.91 1325
3485.47 1184
3486.02 1233
3486.58 1190
3487.14 1093
3487.69 1170
3488.25 1310
3488.81 1345
3489.36 1472
3489.92 1634
3490.48 1948
3491.03 1971
3491.59 2061
3492.15 2245
3492.71 2637
3493.26 2873
3493.82 2891
3494.38 2978
3494.94 2945
3495.49 2657
3496.05 2449
3496.61 2529
3497.17 2560
3497.72 2576
3498.28 2579
3498.84 2760
3499.40 2659
3499.95 2830
3500.51 3156
3501.07 3355
3501.63 3259
3502.19 3013
3502.74 2658
3503.30 2736
3503.86 2841
3504.42 2492
3504.98 2563
3505.53 2313
3506.09 2313
3506.65 2388
3507.21 2351
3507.77 2044
3508.33 2086
3508.88 1855
3509.44 1773
3510.00 1906
3510.56 1810
3511.12 1675
3511.68 1711
3512.24 1558
3512.80 1414
3513.35 1255
3513.91 1212
3514.47 1371
3515.03 1293
3515.59 1377
3516.15 1277
3516.71 1241
3517.27 1269
3517.83 1325
3518.39 1159
3518.95 1288
3519.50 1162
3520.06 1306
3520.62 1454
3521.18 1388
3521.74 1337
3522.30 1336
3522.86 1220
3523.42 1241
3523.98 1391
3524.54 1300
3525.10 1298
3525.66 1214
3526.22 1110
3526.78 1217
3527.34 1162
3527.90 1056
3528.46 1056
3529.02 1088
3529.58 1201
3530.14 1154
3530.70 923
3531.26 914
3531.82 1033
3532.38 1156
3532.94 1048
3533.50 1101
3534.06 1268
3534.62 1123
3535.18 1074
3535.75 1124
3536.31 1083
3536.87 1015
3537.43 1070
3537.99 1081
3538.55 1197
3539.11 1114
3539.67 1305
3540.23 1232
3540.79 1064
3541.35 1051
3541.92 1235
3542.48 1343
3543.04 1126
3543.60 1326
3544.16 1309
3544.72 1218
3545.28 1134
3545.84 1120
3546.41 1152
3546.97 1130
3547.53 1100
3548.09 1119
3548.65 1026
3549.21 1070
3549.78 1097
3550.34 983
3550.90 1011
3551.46 1128
3552.02 866
3552.59 951
3553.15 1001
3553.71 901
3554.27 835
3554.83 925
3555.40 826
3555.96 894
3556.52 968
3557.08 953
3557.65 951
3558.21 986
3558.77 1019
3559.33 990
3559.90 1092
3560.46 1089
3561.02 926
3561.58 925
3562.15 916
3562.71 857
3563.27 852
3563.83 966
3564.40 958
3564.96 936
3565.52 929
3566.09 984
3566.65 934
3567.21 901
3567.78 983
3568.34 957
3568.90 909
3569.47 1009
3570.03 772
3570.59 779
3571.16 784
3571.72 823
3572.28 880
3572.85 849
3573.41 872
3573.97 914
3574.54 948
3575.10 1059
3575.66 1052
3576.23 1109
3576.79 932
3577.36 993
3577.92 1081
3578.48 862
3579.05 900
3579.61 980
3580.18 1051
3580.74 950
3581.31 933
3581.87 856
3582.43 821
3583.00 882
3583.56 967
3584.13 951
3584.69 799
3585.26 855
3585.82 852
3586.39 820
3586.95 1018
3587.52 861
3588.08 914
3588.64 919
3589.21 1074
3589.77 996
3590.34 864
3590.90 909
3591.47 863
3592.03 796
3592.60 804
3593.17 870
3593.73 1015
3594.30 867
3594.86 827
3595.43 967
3595.99 943
3596.56 972
3597.12 791
3597.69 883
3598.25 850
3598.82 843
3599.39 931
3599.95 819
3600.52 868
3601.08 871
3601.65 881
3602.21 846
3602.78 903
3603.35 868
3603.91 910
3604.48 783
3605.04 767
3605.61 864
3606.18 841
3606.74 892
3607.31 841
3607.88 920
3608.44 837
3609.01 854
3609.57 906
3610.14 963
3610.71 916
3611.27 930
3611.84 902
3612.41 948
3612.97 842
3613.54 862
3614.11 962
3614.68 865
3615.24 948
3615.81 996
3616.38 1108
3616.94 1051
3617.51 1021
3618.08 988
3618.64 1122
3619.21 1214
3619.78 1261
3620.35 1207
3620.91 1148
3621.48 1189
3622.05 1187
3622.62 1244
3623.18 1121
3623.75 936
3624.32 923
3624.89 970
3625.45 923
3626.02 874
3626.59 926
3627.16 992
3627.73 909
3628.29 813
3628.86 827
3629.43 838
3630.00 737
3630.57 826
3631.13 812
3631.70 826
3632.27 826
3632.84 795
3633.41 755
3633.98 892
3634.54 973
3635.11 909
3635.68 942
3636.25 983
3636.82 921
3637.39 814
3637.96 928
3638.52 930
3639.09 923
3639.66 1070
3640.23 1156
3640.80 1071
3641.37 1177
3641.94 1138
3642.51 1173
3643.08 1254
3643.65 1162
3644.21 1145
3644.78 1171
3645.35 1178
3645.92 1151
3646.49 962
3647.06 1193
3647.63 1032
3648.20 989
3648.77 1027
3649.34 1125
3649.91 1037
3650.48 906
3651.05 993
3651.62 1070
3652.19 1099
3652.76 949
3653.33 907
3653.90 1113
3654.47 1070
3655.04 1099
3655.61 1159
3656.18 1161
3656.75 1293
3657.32 1232
3657.89 1356
3658.46 1403
3659.03 1269
3659.60 1143
3660.17 1280
3660.74 1540
3661.31 1381
3661.88 1392
3662.45 1324
3663.02 1288
3663.59 1250
3664.16 1164
3664.74 1162
3665.31 1054
3665.88 1189
3666.45 1260
3667.02 1178
3667.59 1126
3668.16 1129
3668.73 1248
3669.30 1183
3669.87 1108
3670.45 1040
3671.02 889
3671.59 942
3672.16 1005
3672.73 1097
3673.30 1094
3673.87 1142
3674.45 1110
3675.02 1142
3675.59 1300
3676.16 1211
3676.73 1246
3677.30 1103
3677.88 1241
3678.45 1260
3679.02 1148
3679.59 1144
3680.16 960
3680.74 1008
3681.31 912
3681.88 1009
3682.45 964
3683.02 937
3683.60 844
3684.17 903
3684.74 986
3685.31 1110
3685.89 956
3686.46 1065
3687.03 1052
3687.60 1068
3688.18 1042
3688.75 1100
3689.32 1100
3689.89 1228
3690.47 1225
3691.04 1253
3691.61 1454
3692.19 1255
3692.76 1222
3693.33 1209
3693.91 1135
3694.48 1221
3695.05 1129
3695.62 961
3696.20 1036
3696.77 1018
3697.34 992
3697.92 1017
3698.49 984
3699.06 964
3699.64 947
3700.21 1035
3700.79 1039
3701.36 1126
3701.93 1113
3702.51 1207
3703.08 1175
3703.65 1108
3704.23 1002
3704.80 1038
3705.38 982
3705.95 1040
3706.52 1065
3707.10 983
3707.67 1007
3708.25 914
3708.82 899
3709.39 977
3709.97 969
3710.54 1027
3711.12 1029
3711.69 1029
3712.27 985
3712.84 964
3713.42 1016
3713.99 925
3714.57 954
3715.14 807
3715.71 879
3716.29 940
3716.86 940
3717.44 953
3718.01 937
3718.59 986
3719.16 965
3719.74 1044
3720.31 982
3720.89 888
3721.47 875
3722.04 881
3722.62 1001
3723.19 880
3723.77 799
3724.34 909
3724.92 856
3725.49 753
3726.07 838
3726.64 760
3727.22 826
3727.80 888
3728.37 877
3728.95 835
3729.52 885
3730.10 868
3730.67 877
3731.25 1007
3731.83 848
3732.40 857
3732.98 1064
3733.55 1053
3734.13 984
3734.71 973
3735.28 969
3735.86 952
3736.44 837
3737.01 951
3737.59 884
3738.17 793
3738.74 882
3739.32 903
3739.90 975
3740.47 892
3741.05 875
3741.63 797
3742.20 880
3742.78 993
3743.36 840
3743.93 769
3744.51 847
3745.09 869
3745.66 808
3746.24 853
3746.82 921
3747.40 832
3747.97 811
3748.55 813
3749.13 832
3749.70 924
3750.28 978
3750.86 757
3751.44 750
3752.02 719
3752.59 750
3753.17 753
3753.75 756
3754.33 879
3754.90 809
3755.48 695
3756.06 758
3756.64 817
3757.22 682
3757.79 767
3758.37 843
3758.95 857
3759.53 687
3760.11 828
3760.68 815
3761.26 798
3761.84 829
3762.42 892
3763.00 902
3763.58 934
3764.15 854
3764.73 847
3765.31 832
3765.89 834
3766.47 885
3767.05 830
3767.63 768
3768.21 852
3768.78 951
3769.36 875
3769.94 918
3770.52 899
3771.10 861
3771.68 891
3772.26 826
3772.84 797
3773.42 915
3774.00 828
3774.58 793
3775.15 837
3775.73 829
3776.31 799
3776.89 764
3777.47 891
3778.05 808
3778.63 823
3779.21 844
3779.79 877
3780.37 762
3780.95 677
3781.53 774
3782.11 757
3782.69 827
3783.27 862
3783.85 870
3784.43 860
3785.01 700
3785.59 757
3786.17 770
3786.75 829
3787.33 806
3787.91 733
3788.49 787
3789.07 878
3789.65 772
3790.23 738
3790.81 765
3791.39 779
3791.98 775
3792.56 893
3793.14 857
3793.72 843
3794.30 769
3794.88 806
3795.46 759
3796.04 762
3796.62 702
3797.20 674
3797.78 773
3798.37 814
3798.95 883
3799.53 849
3800.11 789
3800.69 845
3801.27 735
3801.85 869
3802.43 883
3803.02 902
3803.60 833
3804.18 782
3804.76 864
3805.34 724
3805.92 806
3806.51 941
3807.09 903
3807.67 885
3808.25 935
3808.83 1052
3809.42 902
3810.00 917
3810.58 883
3811.16 921
3811.74 972
3812.33 882
3812.91 823
3813.49 849
3814.07 890
3814.66 853
3815.24 855
3815.82 899
3816.40 997
3816.99 906
3817.57 1016
3818.15 837
3818.73 824
3819.32 893
3819.90 844
3820.48 948
3821.06 817
3821.65 771
3822.23 820
3822.81 825
3823.40 847
3823.98 873
3824.56 863
3825.15 863
3825.73 795
3826.31 848
3826.90 852
3827.48 902
3828.06 860
3828.65 789
3829.23 851
3829.81 755
3830.40 720
3830.98 805
3831.56 836
3832.15 752
3832.73 783
3833.32 835
3833.90 830
3834.48 726
3835.07 709
3835.65 753
3836.23 761
3836.82 725
3837.40 817
3837.99 715
3838.57 721
3839.16 672
3839.74 750
3840.32 756
3840.91 797
3841.49 799
3842.08 805
3842.66 866
3843.25 776
3843.83 785
3844.42 763
3845.00 702
3845.59 684
3846.17 783
3846.76 730
3847.34 767
3847.92 807
3848.51 812
3849.09 785
3849.68 730
3850.27 717
3850.85 734
3851.44 774
3852.02 789
3852.61 639
3853.19 738
3853.78 757
3854.36 709
3854.95 779
3855.53 899
3856.12 719
3856.70 740
3857.29 893
3857.88 842
3858.46 808
3859.05 884
3859.63 852
3860.22 926
3860.80 964
3861.39 1094
3861.98 1109
3862.56 1043
3863.15 1081
3863.73 1191
3864.32 1252
3864.91 1078
3865.49 1157
3866.08 1087
3866.67 1066
3867.25 988
3867.84 861
3868.43 1114
3869.01 911
3869.60 909
3870.19 920
3870.77 930
3871.36 872
3871.95 849
3872.53 947
3873.12 1123
3873.71 916
3874.29 840
3874.88 865
3875.47 865
3876.05 889
3876.64 901
3877.23 924
3877.82 980
3878.40 888
3878.99 825
3879.58 798
3880.16 779
3880.75 864
3881.34 868
3881.93 773
3882.51 778
3883.10 869
3883.69 870
3884.28 742
3884.87 639
3885.45 735
3886.04 739
3886.63 736
3887.22 759
3887.80 759
3888.39 896
3888.98 855
3889.57 923
3890.16 868
3890.74 984
3891.33 967
3891.92 912
3892.51 854
3893.10 807
3893.69 803
3894.27 898
3894.86 987
3895.45 970
3896.04 940
3896.63 1033
3897.22 927
3897.81 830
3898.40 856
3898.98 888
3899.57 875
3900.16 917
3900.75 847
3901.34 908
3901.93 815
3902.52 776
3903.11 909
3903.70 886
3904.29 839
3904.87 929
3905.46 977
3906.05 911
3906.64 823
3907.23 802
3907.82 790
3908.41 752
3909.00 736
3909.59 810
3910.18 855
3910.77 743
3911.36 700
3911.95 708
3912.54 787
3913.13 876
3913.72 821
3914.31 793
3914.90 770
3915.49 716
3916.08 860
3916.67 824
3917.26 738
3917.85 798
3918.44 821
3919.03 785
3919.62 728
3920.21 853
3920.80 824
3921.39 837
3921.98 776
3922.57 761
3923.16 727
3923.75 661
3924.34 737
3924.94 827
3925.53 860
3926.12 727
3926.71 784
3927.30 683
3927.89 764
3928.48 813
3929.07 728
3929.66 830
3930.25 857
3930.85 727
3931.44 650
3932.03 831
3932.62 778
3933.21 753
3933.80 792
3934.39 817
3934.99 785
3935.58 773
3936.17 740
3936.76 734
3937.35 762
3937.94 750
3938.54 772
3939.13 695
3939.72 751
3940.31 787
3940.90 840
3941.49 796
3942.09 848
3942.68 864
3943.27 766
3943.86 867
3944.46 914
3945.05 833
3945.64 835
3946.23 721
3946.82 760
3947.42 739
3948.01 748
3948.60 690
3949.20 675
3949.79 740
3950.38 695
3950.97 702
3951.57 640
3952.16 651
3952.75 669
3953.34 769
3953.94 744
3954.53 735
3955.12 805
3955.72 764
3956.31 762
3956.90 809
3957.50 757
3958.09 800
3958.68 758
3959.28 695
3959.87 722
3960.46 674
3961.06 735
3961.65 721
3962.24 724
3962.84 825
3963.43 811
3964.02 780
3964.62 774
3965.21 746
3965.81 782
3966.40 787
3966.99 775
3967.59 811
3968.18 819
3968.78 634
3969.37 755
3969.96 811
3970.56 718
3971.15 818
3971.75 801
3972.34 783
3972.94 772
3973.53 842
3974.12 667
3974.72 667
3975.31 854
3975.91 877
3976.50 845
3977.10 945
3977.69 858
3978.29 878
3978.88 951
3979.48 880
3980.07 942
3980.67 762
3981.26 854
3981.86 879
3982.45 791
3983.05 829
3983.64 851
3984.24 785
3984.83 752
3985.43 824
3986.02 896
3986.62 928
3987.21 884
3987.81 939
3988.40 755
3989.00 879
3989.60 918
3990.19 771
3990.79 752
3991.38 838
3991.98 846
3992.57 809
3993.17 789
3993.77 842
3994.36 924
3994.96 880
3995.55 867
3996.15 773
3996.75 800
3997.34 764
3997.94 788
3998.54 789
3999.13 749
3999.73 827
4000.32 799
4000.92 788
4001.52 767
4002.11 718
4002.71 790
4003.31 726
4003.90 870
4004.50 790
4005.10 749
4005.69 738
4006.29 826
4006.89 853
4007.49 788
4008.08 785
4008.68 823
4009.28 775
4009.87 884
4010.47 910
4011.07 897
4011.67 807
4012.26 893
4012.86 776
4013.46 798
4014.05 745
4014.65 662
4015.25 759
4015.85 821
4016.44 789
4017.04 835
4017.64 869
4018.24 828
4018.84 846
4019.43 878
4020.03 801
4020.63 815
4021.23 904
4021.83 873
4022.42 1026
4023.02 897
4023.62 755
4024.22 805
4024.82 778
4025.41 816
4026.01 861
4026.61 821
4027.21 804
4027.81 853
4028.41 850
4029.01 772
4029.60 830
4030.20 893
4030.80 931
4031.40 961
4032.00 955
4032.60 1049
4033.20 975
4033.80 853
4034.39 782
4034.99 911
4035.59 979
4036.19 817
4036.79 799
4037.39 905
4037.99 870
4038.59 832
4039.19 904
4039.79 843
4040.39 794
4040.99 862
4041.59 854
4042.18 795
4042.78 731
4043.38 782
4043.98 753
4044.58 733
4045.18 713
4045.78 748
4046.38 741
4046.98 766
4047.58 707
4048.18 743
4048.78 827
4049.38 785
4049.98 728
4050.58 717
4051.18 826
4051.78 920
4052.38 889
4052.98 801
4053.58 823
4054.19 768
4054.79 839
4055.39 846
4055.99 744
4056.59 746
4057.19 712
4057.79 730
4058.39 812
4058.99 759
4059.59 746
4060.19 797
4060.79 786
4061.39 781
4061.99 761
4062.60 733
4063.20 715
4063.80 650
4064.40 746
4065.00 640
4065.60 707
4066.20 690
4066.80 731
4067.41 685
4068.01 728
4068.61 669
4069.21 713
4069.81 682
4070.41 579
4071.02 646
4071.62 632
4072.22 667
4072.82 784
4073.42 708
4074.02 675
4074.63 623
4075.23 632
4075.83 799
4076.43 615
4077.03 673
4077.64 751
4078.24 697
4078.84 731
4079.44 838
4080.05 756
4080.65 732
4081.25 711
4081.85 797
4082.46 811
4083.06 685
4083.66 620
4084.26 708
4084.87 793
4085.47 647
4086.07 663
4086.67 732
4087.28 709
4087.88 679
4088.48 599
4089.09 605
4089.69 602
4090.29 630
4090.90 641
4091.50 726
4092.10 721
4092.71 689
4093.31 697
4093.91 752
4094.52 796
4095.12 758
4095.72 814
4096.33 721
4096.93 707
4097.53 584
4098.14 628
4098.74 689
4099.34 663
4099.95 751
4100.55 726
4101.16 668
4101.76 625
4102.36 656
4102.97 690
4103.57 768
4104.18 663
4104.78 710
4105.38 721
4105.99 589
4106.59 633
4107.20 658
4107.80 629
4108.41 665
4109.01 689
4109.62 639
4110.22 613
4110.82 640
4111.43 771
4112.03 708
4112.64 695
4113.24 746
4113.85 679
4114.45 692
4115.06 682
4115.66 657
4116.27 718
4116.87 602
4117.48 734
4118.08 758
4118.69 664
4119.29 712
4119.90 649
4120.50 641
4121.11 665
4121.72 644
4122.32 660
4122.93 632
4123.53 641
4124.14 679
4124.74 749
4125.35 736
4125.95 752
4126.56 784
4127.17 680
4127.77 684
4128.38 759
4128.98 663
4129.59 668
4130.20 712
4130.80 697
4131.41 635
4132.01 697
4132.62 635
4133.23 650
4133.83 663
4134.44 770
4135.05 830
4135.65 677
4136.26 737
4136.87 764
4137.47 710
4138.08 758
4138.69 866
4139.29 846
4139.90 762
4140.51 802
4141.11 830
4141.72 741
4142.33 765
4142.93 871
4143.54 799
4144.15 781
4144.75 828
4145.36 758
4145.97 883
4146.58 817
4147.18 720
4147.79 750
4148.40 792
4149.01 725
4149.61 701
4150.22 677
4150.83 706
4151.44 719
4152.04 807
4152.65 695
4153.26 708
4153.87 662
4154.47 664
4155.08 680
4155.69 686
4156.30 736
4156.91 660
4157.51 706
4158.12 693
4158.73 732
4159.34 699
4159.95 662
4160.56 709
4161.16 778
4161.77 715
4162.38 629
4162.99 776
4163.60 870
4164.21 901
4164.81 898
4165.42 883
4166.03 901
4166.64 879
4167.25 683
4167.86 783
4168.47 904
4169.08 913
4169.69 769
4170.29 791
4170.90 805
4171.51 773
4172.12 757
4172.73 757
4173.34 692
4173.95 747
4174.56 889
4175.17 770
4175.78 875
4176.39 771
4177.00 802
4177.61 781
4178.22 792
4178.82 781
4179.43 781
4180.04 874
4180.65 846
4181.26 735
4181.87 643
4182.48 695
4183.09 794
4183.70 804
4184.31 683
4184.92 774
4185.53 741
4186.14 736
4186.75 702
4187.36 795
4187.97 854
4188.58 765
4189.19 757
4189.81 835
4190.42 850
4191.03 767
4191.64 730
4192.25 700
4192.86 818
4193.47 871
4194.08 815
4194.69 809
4195.30 863
4195.91 876
4196.52 948
4197.13 775
4197.74 922
4198.36 1000
4198.97 834
4199.58 683
4200.19 827
4200.80 860
4201.41 822
4202.02 853
4202.63 735
4203.25 773
4203.86 725
4204.47 749
4205.08 707
4205.69 790
4206.30 732
4206.92 744
4207.53 661
4208.14 755
4208.75 752
4209.36 801
4209.97 769
4210.59 774
4211.20 851
4211.81 720
4212.42 791
4213.03 804
4213.65 927
4214.26 771
4214.87 843
4215.48 825
4216.10 774
4216.71 790
4217.32 850
4217.93 898
4218.55 892
4219.16 887
4219.77 917
4220.38 1035
4221.00 1069
4221.61 1080
4222.22 1063
4222.83 1064
4223.45 1166
4224.06 1182
4224.67 1223
4225.29 1241
4225.90 1184
4226.51 1361
4227.13 1363
4227.74 1445
4228.35 1420
4228.96 1615
4229.58 1702
4230.19 1736
4230.80 1419
4231.42 1530
4232.03 1665
4232.65 1774
4233.26 1783
4233.87 1924
4234.49 2138
4235.10 2004
4235.71 2136
4236.33 2080
4236.94 1944
4237.56 2255
4238.17 2177
4238.78 2066
4239.40 1747
4240.01 1582
4240.63 1366
4241.24 1335
4241.85 1266
4242.47 1029
4243.08 1089
4243.70 1120
4244.31 1067
4244.93 1011
4245.54 938
4246.15 1089
4246.77 1053
4247.38 1072
4248.00 992
4248.61 1083
4249.23 1035
4249.84 932
4250.46 1079
4251.07 1013
4251.69 987
4252.30 960
4252.92 973
4253.53 972
4254.15 954
4254.76 911
4255.38 1062
4255.99 999
4256.61 964
4257.22 1069
4257.84 1052
4258.45 1012
4259.07 1046
4259.69 973
4260.30 906
4260.92 865
4261.53 896
4262.15 959
4262.76 874
4263.38 870
4263.99 810
4264.61 832
4265.23 940
4265.84 877
4266.46 914
4267.07 880
4267.69 777
4268.31 826
4268.92 838
4269.54 916
4270.16 886
4270.77 869
4271.39 906
4272.00 811
4272.62 882
4273.24 903
4273.85 881
4274.47 887
4275.09 817
4275.70 708
4276.32 834
4276.94 857
4277.55 937
4278.17 856
4278.79 804
4279.40 960
4280.02 794
4280.64 851
4281.26 820
4281.87 822
4282.49 803
4283.11 728
4283.72 794
4284.34 692
4284.96 625
4285.58 704
4286.19 770
4286.81 734
4287.43 723
4288.05 769
4288.66 779
4289.28 863
4289.90 758
4290.52 719
4291.13 705
4291.75 726
4292.37 733
4292.99 904
4293.61 749
4294.22 589
4294.84 727
4295.46 703
4296.08 843
4296.70 764
4297.31 647
4297.93 630
4298.55 709
4299.17 676
4299.79 691
4300.41 728
4301.03 697
4301.64 704
4302.26 699
4302.88 789
4303.50 747
4304.12 681
4304.74 696
4305.36 766
4305.97 654
4306.59 656
4307.21 767
4307.83 782
4308.45 741
4309.07 705
4309.69 688
4310.31 644
4310.93 673
4311.55 748
4312.17 782
4312.78 755
4313.40 766
4314.02 806
4314.64 743
4315.26 732
4315.88 651
4316.50 757
4317.12 701
4317.74 757
4318.36 929
4318.98 773
4319.60 735
4320.22 642
4320.84 654
4321.46 723
4322.08 810
4322.70 719
4323.32 783
4323.94 752
4324.56 830
4325.18 766
4325.80 724
4326.42 761
4327.04 680
4327.66 757
4328.28 841
4328.90 776
4329.52 745
4330.14 777
4330.76 783
4331.39 734
4332.01 867
4332.63 766
4333.25 819
4333.87 958
4334.49 835
4335.11 827
4335.73 1030
4336.35 1075
4336.97 1007
4337.59 1205
4338.22 1393
4338.84 1175
4339.46 1293
4340.08 1236
4340.70 1093
4341.32 1047
4341.94 1019
4342.57 1065
4343.19 1197
4343.81 1317
4344.43 1341
4345.05 1432
4345.67 1533
4346.29 1526
4346.92 1731
4347.54 1941
4348.16 2135
4348.78 2075
4349.40 2029
4350.03 1823
4350.65 1649
4351.27 1448
4351.89 1246
4352.51 1237
4353.14 1143
4353.76 1077
4354.38 975
4355.00 921
4355.63 960
4356.25 941
4356.87 918
4357.49 911
4358.12 815
4358.74 890
4359.36 1029
4359.98 1074
4360.61 847
4361.23 791
4361.85 977
4362.48 907
4363.10 979
4363.72 1058
4364.34 858
4364.97 873
4365.59 993
4366.21 989
4366.84 887
4367.46 889
4368.08 975
4368.71 910
4369.33 914
4369.95 732
4370.58 854
4371.20 809
4371.82 768
4372.45 763
4373.07 756
4373.70 659
4374.32 726
4374.94 809
4375.57 790
4376.19 787
4376.81 894
4377.44 868
4378.06 818
4378.69 791
4379.31 818
4379.94 863
4380.56 788
4381.18 696
4381.81 774
4382.43 754
4383.06 800
4383.68 701
4384.31 669
4384.93 713
4385.55 692
4386.18 699
4386.80 700
4387.43 794
4388.05 864
4388.68 695
4389.30 716
4389.93 740
4390.55 685
4391.18 698
4391.80 699
4392.43 626
4393.05 643
4393.68 559
4394.30 591
4394.93 629
4395.55 683
4396.18 655
4396.80 690
4397.43 730
4398.05 767
4398.68 776
4399.31 636
4399.93 656
4400.56 673
4401.18 717
4401.81 699
4402.43 685
4403.06 743
4403.69 612
4404.31 794
4404.94 694
4405.56 737
4406.19 793
4406.82 599
4407.44 637
4408.07 685
4408.69 669
4409.32 687
4409.95 663
4410.57 737
4411.20 731
4411.83 713
4412.45 681
4413.08 685
4413.71 746
4414.33 695
4414.96 583
4415.59 716
4416.21 746
4416.84 646
4417.47 684
4418.09 733
4418.72 732
4419.35 642
4419.97 647
4420.60 654
4421.23 868
4421.85 720
4422.48 683
4423.11 680
4423.74 624
4424.36 595
4424.99 599
4425.62 671
4426.25 651
4426.87 518
4427.50 605
4428.13 664
4428.76 640
4429.38 716
4430.01 650
4430.64 705
4431.27 694
4431.89 668
4432.52 580
4433.15 655
4433.78 660
4434.41 606
4435.03 630
4435.66 780
4436.29 681
4436.92 629
4437.55 823
4438.18 695
4438.80 685
4439.43 656
4440.06 593
4440.69 686
4441.32 733
4441.95 664
4442.57 590
4443.20 677
4443.83 647
4444.46 596
4445.09 660
4445.72 771
4446.35 772
4446.98 620
4447.61 758
4448.23 698
4448.86 718
4449.49 757
4450.12 725
4450.75 768
4451.38 865
4452.01 798
4452.64 729
4453.27 774
4453.90 805
4454.53 803
4455.16 684
4455.79 639
4456.42 930
4457.05 779
4457.67 765
4458.30 739
4458.93 724
4459.56 698
4460.19 788
4460.82 775
4461.45 680
4462.08 586
4462.71 615
4463.34 636
4463.97 594
4464.60 659
4465.23 594
4465.86 678
4466.49 708
4467.13 640
4467.76 561
4468.39 658
4469.02 717
4469.65 574
4470.28 628
4470.91 613
4471.54 765
4472.17 667
4472.80 554
4473.43 636
4474.06 618
4474.69 647
4475.32 738
4475.95 629
4476.59 598
4477.22 579
4477.85 569
4478.48 595
4479.11 570
4479.74 641
4480.37 616
4481.00 663
4481.64 722
4482.27 657
4482.90 693
4483.53 613
4484.16 703
4484.79 709
4485.42 606
4486.06 721
4486.69 716
4487.32 653
4487.95 595
4488.58 686
4489.22 811
4489.85 736
4490.48 700
4491.11 758
4491.74 713
4492.38 694
4493.01 634
4493.64 721
4494.27 738
4494.90 696
4495.54 678
4496.17 600
4496.80 689
4497.43 618
4498.07 651
4498.70 679
4499.33 721
4499.96 791
4500.60 762
4501.23 821
4501.86 879
4502.50 854
4503.13 947
4503.76 878
4504.39 804
4505.03 898
4505.66 844
4506.29 814
4506.93 786
4507.56 729
4508.19 687
4508.83 635
4509.46 664
4510.09 644
4510.73 754
4511.36 715
4511.99 743
4512.63 754
4513.26 611
4513.89 658
4514.53 672
4515.16 634
4515.80 621
4516.43 653
4517.06 689
4517.70 757
4518.33 728
4518.97 658
4519.60 647
4520.23 610
4520.87 612
4521.50 637
4522.14 598
4522.77 591
4523.40 624
4524.04 609
4524.67 710
4525.31 735
4525.94 699
4526.58 698
4527.21 695
4527.85 712
4528.48 745
4529.12 831
4529.75 910
4530.38 987
4531.02 1018
4531.65 992
4532.29 1167
4532.92 1176
4533.56 1075
4534.19 1107
4534.83 1142
4535.46 1036
4536.10 991
4536.74 891
4537.37 864
4538.01 731
4538.64 661
4539.28 682
4539.91 695
4540.55 707
4541.18 670
4541.82 690
4542.45 720
4543.09 725
4543.73 702
4544.36 705
4545.00 701
4545.63 567
4546.27 603
4546.91 756
4547.54 752
4548.18 804
4548.81 701
4549.45 662
4550.09 727
4550.72 756
4551.36 768
4551.99 704
4552.63 673
4553.27 695
4553.90 706
4554.54 743
4555.18 748
4555.81 638
4556.45 658
4557.09 651
4557.72 643
4558.36 680
4559.00 659
4559.63 573
4560.27 630
4560.91 693
4561.54 603
4562.18 655
4562.82 706
4563.46 737
4564.09 600
4564.73 593
4565.37 577
4566.00 711
4566.64 750
4567.28 687
4567.92 735
4568.55 602
4569.19 713
4569.83 594
4570.47 683
4571.10 737
4571.74 660
4572.38 651
4573.02 600
4573.66 678
4574.29 687
4574.93 679
4575.57 674
4576.21 610
4576.85 735
4577.48 797
4578.12 794
4578.76 640
4579.40 657
4580.04 706
4580.67 712
4581.31 655
4581.95 752
4582.59 651
4583.23 678
4583.87 644
4584.51 671
4585.14 794
4585.78 729
4586.42 670
4587.06 717
4587.70 650
4588.34 760
4588.98 793
4589.62 982
4590.26 908
4590.89 852
4591.53 979
4592.17 1041
4592.81 1010
4593.45 871
4594.09 783
4594.73 937
4595.37 885
4596.01 884
4596.65 850
4597.29 812
4597.93 743
4598.57 788
4599.21 780
4599.85 632
4600.49 697
4601.12 723
4601.76 800
4602.40 711
4603.04 746
4603.68 755
4604.32 803
4604.96 815
4605.60 802
4606.24 752
4606.88 837
4607.52 835
4608.17 839
4608.81 846
4609.45 730
4610.09 780
4610.73 730
4611.37 763
4612.01 709
4612.65 744
4613.29 749
4613.93 788
4614.57 788
4615.21 787
4615.85 707
4616.49 792
4617.13 738
4617.77 669
4618.41 733
4619.06 710
4619.70 592
4620.34 600
4620.98 626
4621.62 591
4622.26 590
4622.90 551
4623.54 624
4624.19 704
4624.83 701
4625.47 699
4626.11 732
4626.75 753
4627.39 735
4628.03 624
4628.68 630
4629.32 627
4629.96 687
4630.60 634
4631.24 663
4631.89 645
4632.53 644
4633.17 600
4633.81 655
4634.45 739
4635.10 612
4635.74 618
4636.38 801
4637.02 757
4637.66 696
4638.31 732
4638.95 817
4639.59 833
4640.23 843
4640.88 682
4641.52 836
4642.16 861
4642.80 784
4643.45 712
4644.09 684
4644.73 669
4645.38 706
4646.02 777
4646.66 703
4647.30 693
4647.95 612
4648.59 649
4649.23 585
4649.88 514
4650.52 611
4651.16 627
4651.81 728
4652.45 610
4653.09 584
4653.74 580
4654.38 620
4655.02 688
4655.67 696
4656.31 679
4656.95 643
4657.60 659
4658.24 681
4658.89 608
4659.53 559
4660.17 567
4660.82 554
4661.46 566
4662.10 604
4662.75 550
4663.39 642
4664.04 672
4664.68 623
4665.33 585
4665.97 537
4666.61 639
4667.26 565
4667.90 525
4668.55 604
4669.19 673
4669.84 649
4670.48 702
4671.12 673
4671.77 665
4672.41 643
4673.06 675
4673.70 648
4674.35 570
4674.99 609
4675.64 713
4676.28 589
4676.93 580
4677.57 709
4678.22 661
4678.86 735
4679.51 741
4680.15 800
4680.80 751
4681.44 688
4682.09 636
4682.74 667
4683.38 644
4684.03 673
4684.67 699
4685.32 696
4685.96 619
4686.61 656
4687.25 672
4687.90 613
4688.55 621
4689.19 626
4689.84 661
4690.48 601
4691.13 685
4691.78 621
4692.42 649
4693.07 670
4693.71 684
4694.36 695
4695.01 721
4695.65 755
4696.30 738
4696.95 733
4697.59 738
4698.24 750
4698.89 861
4699.53 941
4700.18 857
4700.83 761
4701.47 805
4702.12 869
4702.77 696
4703.41 657
4704.06 707
4704.71 713
4705.35 662
4706.00 645
4706.65 624
4707.29 624
4707.94 624
4708.59 572
4709.24 640
4709.88 695
4710.53 737
4711.18 760
4711.83 729
4712.47 736
4713.12 668
4713.77 683
4714.42 725
4715.06 678
4715.71 728
4716.36 660
4717.01 679
4717.65 595
4718.30 654
4718.95 701
4719.60 750
4720.25 750
4720.89 672
4721.54 609
4722.19 765
4722.84 725
4723.49 794
4724.13 732
4724.78 738
4725.43 745
4726.08 736
4726.73 647
4727.38 618
4728.03 675
4728.67 731
4729.32 734
4729.97 804
4730.62 670
4731.27 698
4731.92 590
4732.57 601
4733.22 591
4733.86 558
4734.51 627
4735.16 599
4735.81 584
4736.46 568
4737.11 707
4737.76 672
4738.41 703
4739.06 661
4739.71 631
4740.36 647
4741.01 765
4741.65 641
4742.30 691
4742.95 620
4743.60 681
4744.25 679
4744.90 622
4745.55 722
4746.20 755
4746.85 688
4747.50 656
4748.15 692
4748.80 615
4749.45 658
4750.10 628
4750.75 721
4751.40 713
4752.05 796
4752.70 804
4753.35 765
4754.00 807
4754.65 768
4755.30 678
4755.95 758
4756.61 769
4757.26 781
4757.91 720
4758.56 612
4759.21 613
4759.86 671
4760.51 705
4761.16 709
4761.81 671
4762.46 749
4763.11 724
4763.76 796
4764.41 846
4765.07 754
4765.72 793
4766.37 798
4767.02 764
4767.67 801
4768.32 824
4768.97 813
4769.62 840
4770.28 856
4770.93 773
4771.58 786
4772.23 687
4772.88 650
4773.53 645
4774.19 661
4774.84 646
4775.49 686
4776.14 680
4776.79 679
4777.44 670
4778.10 655
4778.75 667
4779.40 685
4780.05 619
4780.70 788
4781.36 714
4782.01 690
4782.66 620
4783.31 709
4783.97 742
4784.62 810
4785.27 699
4785.92 691
4786.58 686
4787.23 728
4787.88 655
4788.53 752
4789.19 623
4789.84 645
4790.49 660
4791.15 650
4791.80 656
4792.45 674
4793.10 690
4793.76 754
4794.41 708
4795.06 626
4795.72 582
4796.37 647
4797.02 680
4797.68 651
4798.33 711
4798.98 652
4799.64 686
4800.29 754
4800.94 717
4801.60 699
4802.25 602
4802.90 667
4803.56 713
4804.21 684
4804.87 632
4805.52 666
4806.17 653
4806.83 731
4807.48 796
4808.14 594
4808.79 627
4809.44 588
4810.10 548
4810.75 631
4811.41 678
4812.06 597
4812.71 697
4813.37 737
4814.02 713
4814.68 726
4815.33 720
4815.99 751
4816.64 756
4817.30 707
4817.95 619
4818.61 802
4819.26 715
4819.92 795
4820.57 685
4821.23 642
4821.88 800
4822.53 801
4823.19 768
4823.85 736
4824.50 912
4825.16 818
4825.81 810
4826.47 841
4827.12 951
4827.78 967
4828.43 850
4829.09 861
4829.74 846
4830.40 856
4831.05 815
4831.71 819
4832.37 790
4833.02 870
4833.68 849
4834.33 848
4834.99 928
4835.64 867
4836.30 876
4836.96 939
4837.61 933
4838.27 921
4838.92 924
4839.58 952
4840.24 1018
4840.89 974
4841.55 964
4842.21 916
4842.86 935
4843.52 1080
4844.18 1073
4844.83 1100
4845.49 1059
4846.14 1085
4846.80 1039
4847.46 1056
4848.11 1055
4848.77 1149
4849.43 1296
4850.09 1412
4850.74 1525
4851.40 1466
4852.06 1388
4852.71 1441
4853.37 1267
4854.03 1357
4854.68 1254
4855.34 1246
4856.00 1162
4856.66 1240
4857.31 1280
4857.97 1273
4858.63 1361
4859.29 1448
4859.94 1275
4860.60 1321
4861.26 1349
4861.92 1295
4862.57 1275
4863.23 1352
4863.89 1373
4864.55 1379
4865.21 1176
4865.86 1307
4866.52 1253
4867.18 1455
4867.84 1361
4868.50 1349
4869.15 1326
4869.81 1281
4870.47 1357
4871.13 1119
4871.79 961
4872.45 1036
4873.10 1044
4873.76 1138
4874.42 1171
4875.08 1141
4875.74 989
4876.40 1029
4877.06 1087
4877.71 1047
4878.37 1128
4879.03 1031
4879.69 1114
4880.35 1200
4881.01 1093
4881.67 1095
4882.33 1009
4882.99 1060
4883.65 940
4884.30 866
4884.96 825
4885.62 813
4886.28 792
4886.94 869
4887.60 909
4888.26 973
4888.92 1019
4889.58 1013
4890.24 916
4890.90 1001
4891.56 983
4892.22 977
4892.88 975
4893.54 973
4894.20 874
4894.86 924
4895.52 982
4896.18 851
4896.84 828
4897.50 822
4898.16 811
4898.82 875
4899.48 863
4900.14 958
4900.80 979
4901.46 879
4902.12 894
4902.78 764
4903.44 768
4904.10 740
4904.76 751
4905.42 759
4906.08 779
4906.74 755
4907.40 752
4908.06 834
4908.73 748
4909.39 731
4910.05 647
4910.71 789
4911.37 791
4912.03 674
4912.69 688
4913.35 651
4914.01 660
4914.68 668
4915.34 554
4916.00 655
4916.66 624
4917.32 671
4917.98 631
4918.64 681
4919.31 771
4919.97 672
4920.63 725
4921.29 739
4921.95 758
4922.61 674
4923.28 642
4923.94 688
4924.60 751
4925.26 668
4925.92 714
4926.59 684
4927.25 664
4927.91 739
4928.57 745
4929.23 694
4929.90 646
4930.56 710
4931.22 677
4931.88 809
4932.55 756
4933.21 644
4933.87 727
4934.53 696
4935.20 674
4935.86 644
4936.52 641
4937.18 638
4937.85 681
4938.51 715
4939.17 645
4939.84 669
4940.50 727
4941.16 700
4941.82 701
4942.49 775
4943.15 640
4943.81 585
4944.48 626
4945.14 660
4945.80 607
4946.47 600
4947.13 613
4947.79 651
4948.46 724
4949.12 628
4949.79 594
4950.45 643
4951.11 649
4951.78 638
4952.44 614
4953.10 732
4953.77 614
4954.43 610
4955.10 626
4955.76 663
4956.42 694
4957.09 625
4957.75 582
4958.42 680
4959.08 570
4959.74 529
4960.41 587
4961.07 560
4961.74 699
4962.40 642
4963.07 557
4963.73 562
4964.40 662
4965.06 636
4965.73 641
4966.39 726
4967.05 744
4967.72 643
4968.38 652
4969.05 569
4969.71 604
4970.38 619
4971.04 597
4971.71 652
4972.37 575
4973.04 549
4973.70 575
4974.37 629
4975.04 650
4975.70 621
4976.37 610
4977.03 649
4977.70 684
4978.36 561
4979.03 571
4979.69 551
4980.36 555
4981.03 649
4981.69 649
4982.36 634
4983.02 532
4983.69 571
4984.35 587
4985.02 625
4985.69 609
4986.35 608
4987.02 533
4987.68 663
4988.35 613
4989.02 700
4989.68 599
4990.35 621
4991.02 645
4991.68 611
4992.35 586
4993.02 538
4993.68 669
4994.35 590
4995.02 512
4995.68 535
4996.35 600
4997.02 554
4997.68 574
4998.35 544
4999.02 573
4999.68 568
5000.35 575
5001.02 566
5001.68 525
5002.35 517
5003.02 556
5003.69 596
5004.35 582
5005.02 560
5005.69 496
5006.35 526
5007.02 519
5007.69 529
5008.36 551
5009.02 651
5009.69 636
5010.36 539
5011.03 548
5011.70 592
5012.36 563
5013.03 615
5013.70 583
5014.37 584
5015.04 572
5015.70 614
5016.37 521
5017.04 664
5017.71 613
5018.38 627
5019.04 682
5019.71 684
5020.38 671
5021.05 618
5021.72 659
5022.39 732
5023.05 670
5023.72 773
5024.39 780
5025.06 741
5025.73 736
5026.40 747
5027.07 685
5027.74 677
5028.40 641
5029.07 595
5029.74 608
5030.41 589
5031.08 619
5031.75 606
5032.42 561
5033.09 587
5033.76 609
5034.43 529
5035.10 522
5035.76 514
5036.43 550
5037.10 532
5037.77 468
5038.44 482
5039.11 523
5039.78 491
5040.45 550
5041.12 477
5041.79 503
5042.46 489
5043.13 565
5043.80 542
5044.47 527
5045.14 568
5045.81 508
5046.48 556
5047.15 596
5047.82 671
5048.49 649
5049.16 689
5049.83 506
5050.50 592
5051.17 584
5051.84 549
5052.51 503
5053.18 513
5053.85 518
5054.52 483
5055.20 539
5055.87 458
5056.54 556
5057.21 564
5057.88 577
5058.55 508
5059.22 546
5059.89 546
5060.56 517
5061.23 583
5061.90 611
5062.58 558
5063.25 526
5063.92 623
5064.59 540
5065.26 509
5065.93 491
5066.60 553
5067.27 556
5067.95 512
5068.62 569
5069.29 602
5069.96 554
5070.63 492
5071.30 479
5071.98 492
5072.65 514
5073.32 515
5073.99 661
5074.66 575
5075.34 512
5076.01 537
5076.68 534
5077.35 586
5078.02 607
5078.70 545
5079.37 537
5080.04 541
5080.71 588
5081.39 639
5082.06 638
5082.73 638
5083.40 564
5084.08 585
5084.75 600
5085.42 529
5086.09 642
5086.77 657
5087.44 627
5088.11 579
5088.79 597
5089.46 511
5090.13 565
5090.80 630
5091.48 575
5092.15 605
5092.82 600
5093.50 627
5094.17 637
5094.84 561
5095.52 682
5096.19 637
5096.86 619
5097.54 559
5098.21 544
5098.88 573
5099.56 541
5100.23 576
5100.90 618
5101.58 557
5102.25 631
5102.93 618
5103.60 643
5104.27 622
5104.95 656
5105.62 609
5106.30 595
5106.97 562
5107.64 563
5108.32 591
5108.99 610
5109.67 574
5110.34 651
5111.02 579
5111.69 555
5112.36 570
5113.04 592
5113.71 528
5114.39 601
5115.06 589
5115.74 615
5116.41 535
5117.09 598
5117.76 595
5118.44 494
5119.11 615
5119.79 606
5120.46 619
5121.14 600
5121.81 577
5122.49 644
5123.16 593
5123.84 554
5124.51 611
5125.19 509
5125.86 556
5126.54 581
5127.21 566
5127.89 613
5128.56 534
5129.24 531
5129.92 595
5130.59 578
5131.27 527
5131.94 536
5132.62 610
5133.29 568
5133.97 583
5134.65 604
5135.32 551
5136.00 600
5136.67 638
5137.35 568
5138.03 556
5138.70 627
5139.38 680
5140.05 641
5140.73 681
5141.41 604
5142.08 648
5142.76 610
5143.44 566
5144.11 515
5144.79 566
5145.47 527
5146.14 529
5146.82 539
5147.50 559
5148.17 538
5148.85 457
5149.53 553
5150.20 565
5150.88 534
5151.56 491
5152.24 560
5152.91 585
5153.59 586
5154.27 518
5154.94 542
5155.62 552
5156.30 603
5156.98 544
5157.65 548
5158.33 571
5159.01 499
5159.69 551
5160.36 550
5161.04 596
5161.72 585
5162.40 588
5163.07 673
5163.75 519
5164.43 596
5165.11 566
5165.79 656
5166.46 678
5167.14 655
5167.82 655
5168.50 698
5169.18 641
5169.86 572
5170.53 551
5171.21 570
5171.89 569
5172.57 579
5173.25 646
5173.93 638
5174.60 539
5175.28 510
5175.96 491
5176.64 550
5177.32 528
5178.00 491
5178.68 561
5179.36 516
5180.03 485
5180.71 557
5181.39 548
5182.07 558
5182.75 570
5183.43 556
5184.11 529
5184.79 576
5185.47 519
5186.15 564
5186.83 468
5187.51 477
5188.18 611
5188.86 555
5189.54 468
5190.22 515
5190.90 483
5191.58 448
5192.26 479
5192.94 538
5193.62 639
5194.30 603
5194.98 609
5195.66 534
5196.34 596
5197.02 504
5197.70 449
5198.38 498
5199.06 500
5199.74 523
5200.42 539
5201.10 473
5201.78 581
5202.46 471
5203.14 546
5203.82 602
5204.50 530
5205.19 497
5205.87 538
5206.55 472
5207.23 539
5207.91 590
5208.59 636
5209.27 590
5209.95 494
5210.63 560
5211.31 629
5211.99 636
5212.67 576
5213.36 538
5214.04 653
5214.72 586
5215.40 542
5216.08 615
5216.76 554
5217.44 603
5218.12 583
5218.81 715
5219.49 629
5220.17 544
5220.85 570
5221.53 603
5222.21 624
5222.90 595
5223.58 617
5224.26 609
5224.94 653
5225.62 630
5226.30 588
5226.99 560
5227.67 497
5228.35 552
5229.03 562
5229.71 573
5230.40 506
5231.08 545
5231.76 573
5232.44 586
5233.13 507
5233.81 591
5234.49 604
5235.17 609
5235.86 602
5236.54 577
5237.22 518
5237.90 579
5238.59 567
5239.27 605
5239.95 578
5240.64 545
5241.32 673
5242.00 650
5242.68 555
5243.37 556
5244.05 592
5244.73 613
5245.42 516
5246.10 567
5246.78 548
5247.47 490
5248.15 618
5248.83 606
5249.52 595
5250.20 664
5250.88 592
5251.57 659
5252.25 634
5252.93 539
5253.62 598
5254.30 520
5254.99 555
5255.67 532
5256.35 561
5257.04 521
5257.72 540
5258.41 536
5259.09 498
5259.77 515
5260.46 525
5261.14 549
5261.83 696
5262.51 614
5263.20 592
5263.88 556
5264.56 542
5265.25 562
5265.93 582
5266.62 504
5267.30 553
5267.99 493
5268.67 520
5269.36 498
5270.04 626
5270.73 636
5271.41 549
5272.10 580
5272.78 588
5273.47 497
5274.15 485
5274.84 517
5275.52 502
5276.21 524
5276.89 601
5277.58 616
5278.26 596
5278.95 616
5279.63 569
5280.32 674
5281.00 677
5281.69 665
5282.38 767
5283.06 668
5283.75 658
5284.43 688
5285.12 704
5285.80 687
5286.49 705
5287.18 623
5287.86 738
5288.55 658
5289.23 551
5289.92 505
5290.61 496
5291.29 537
5291.98 615
5292.66 568
5293.35 604
5294.04 628
5294.72 614
5295.41 660
5296.10 628
5296.78 550
5297.47 572
5298.16 591
5298.84 681
5299.53 635
5300.22 605
5300.90 538
5301.59 561
5302.28 611
5302.96 548
5303.65 612
5304.34 595
5305.03 672
5305.71 688
5306.40 595
5307.09 616
5307.77 542
5308.46 552
5309.15 571
5309.84 589
5310.52 568
5311.21 588
5311.90 611
5312.59 584
5313.27 571
5313.96 605
5314.65 658
5315.34 600
5316.02 564
5316.71 565
5317.40 541
5318.09 572
5318.78 598
5319.46 660
5320.15 771
5320.84 787
5321.53 780
5322.22 683
5322.90 640
5323.59 683
5324.28 615
5324.97 668
5325.66 541
5326.35 555
5327.04 634
5327.72 496
5328.41 640
5329.10 576
5329.79 535
5330.48 520
5331.17 572
5331.86 651
5332.54 542
5333.23 556
5333.92 587
5334.61 510
5335.30 611
5335.99 577
5336.68 500
5337.37 543
5338.06 558
5338.75 583
5339.44 584
5340.12 450
5340.81 543
5341.50 654
5342.19 614
5342.88 621
5343.57 554
5344.26 649
5344.95 658
5345.64 640
5346.33 651
5347.02 564
5347.71 614
5348.40 595
5349.09 726
5349.78 689
5350.47 751
5351.16 740
5351.85 747
5352.54 735
5353.23 700
5353.92 731
5354.61 682
5355.30 639
5355.99 611
5356.68 611
5357.37 615
5358.06 591
5358.75 554
5359.44 612
5360.14 595
5360.83 561
5361.52 559
5362.21 501
5362.90 510
5363.59 568
5364.28 505
5364.97 505
5365.66 529
5366.35 620
5367.04 566
5367.74 489
5368.43 471
5369.12 439
5369.81 475
5370.50 511
5371.19 572
5371.88 559
5372.57 505
5373.27 515
5373.96 502
5374.65 551
5375.34 524
5376.03 487
5376.72 604
5377.42 558
5378.11 486
5378.80 477
5379.49 484
5380.18 442
5380.88 493
5381.57 545
5382.26 531
5382.95 501
5383.64 460
5384.34 446
5385.03 500
5385.72 501
5386.41 482
5387.11 534
5387.80 589
5388.49 473
5389.18 506
5389.88 600
5390.57 554
5391.26 521
5391.95 636
5392.65 639
5393.34 580
5394.03 594
5394.72 588
5395.42 563
5396.11 568
5396.80 522
5397.50 441
5398.19 454
5398.88 420
5399.58 441
5400.27 519
5400.96 598
5401.66 497
5402.35 457
5403.04 504
5403.74 504
5404.43 540
5405.12 477
5405.82 490
5406.51 512
5407.20 515
5407.90 561
5408.59 579
5409.28 545
5409.98 548
5410.67 534
5411.37 439
5412.06 505
5412.75 532
5413.45 544
5414.14 454
5414.84 564
5415.53 551
5416.23 492
5416.92 466
5417.61 498
5418.31 585
5419.00 507
5419.70 552
5420.39 568
5421.09 546
5421.78 606
5422.48 571
5423.17 607
5423.87 575
5424.56 527
5425.25 450
5425.95 476
5426.64 566
5427.34 512
5428.03 494
5428.73 464
5429.42 448
5430.12 469
5430.82 576
5431.51 645
5432.21 566
5432.90 548
5433.60 566
5434.29 548
5434.99 589
5435.68 633
5436.38 620
5437.07 564
5437.77 606
5438.47 651
5439.16 635
5439.86 641
5440.55 602
5441.25 673
5441.94 632
5442.64 600
5443.34 660
5444.03 587
5444.73 656
5445.42 660
5446.12 652
5446.82 792
5447.51 758
5448.21 754
5448.91 846
5449.60 782
5450.30 750
5450.99 684
5451.69 741
5452.39 726
5453.08 636
5453.78 672
5454.48 778
5455.17 732
5455.87 662
5456.57 548
5457.27 649
5457.96 563
5458.66 613
5459.36 671
5460.05 644
5460.75 702
5461.45 741
5462.14 758
5462.84 732
5463.54 785
5464.24 706
5464.93 660
5465.63 726
5466.33 713
5467.03 650
5467.72 768
5468.42 786
5469.12 806
5469.82 702
5470.51 779
5471.21 740
5471.91 761
5472.61 572
5473.31 748
5474.00 675
5474.70 820
5475.40 721
5476.10 713
5476.80 751
5477.49 848
5478.19 755
5478.89 744
5479.59 764
5480.29 914
5480.99 985
5481.68 1065
5482.38 1221
5483.08 1013
5483.78 890
5484.48 982
5485.18 1025
5485.88 851
5486.57 913
5487.27 873
5487.97 910
5488.67 862
5489.37 805
5490.07 845
5490.77 885
5491.47 898
5492.17 955
5492.87 917
5493.56 900
5494.26 898
5494.96 954
5495.66 979
5496.36 978
5497.06 949
5497.76 1004
5498.46 1065
5499.16 1249
5499.86 1410
5500.56 1591
5501.26 1625
5501.96 1780
5502.66 1699
5503.36 1776
5504.06 1669
5504.76 1396
5505.46 1275
5506.16 1179
5506.86 1079
5507.56 955
5508.26 987
5508.96 983
5509.66 994
5510.36 855
5511.06 938
5511.76 892
5512.46 816
5513.16 901
5513.86 841
5514.56 845
5515.26 940
5515.96 994
5516.66 982
5517.36 832
5518.07 848
5518.77 802
5519.47 788
5520.17 862
5520.87 867
5521.57 991
5522.27 836
5522.97 787
5523.67 804
5524.37 739
5525.08 787
5525.78 798
5526.48 749
5527.18 821
5527.88 726
5528.58 746
5529.28 675
5529.99 778
5530.69 717
5531.39 707
5532.09 697
5532.79 615
5533.49 650
5534.20 585
5534.90 559
5535.60 706
5536.30 648
5537.00 598
5537.70 675
5538.41 670
5539.11 674
5539.81 646
5540.51 640
5541.22 671
5541.92 609
5542.62 596
5543.32 594
5544.02 604
5544.73 574
5545.43 611
5546.13 508
5546.84 613
5547.54 587
5548.24 545
5548.94 682
5549.65 668
5550.35 744
5551.05 629
5551.75 641
5552.46 663
5553.16 556
5553.86 542
5554.57 448
5555.27 550
5555.97 569
5556.68 605
5557.38 618
5558.08 652
5558.79 659
5559.49 692
5560.19 642
5560.90 587
5561.60 616
5562.30 559
5563.01 600
5563.71 553
5564.41 597
5565.12 613
5565.82 537
5566.53 615
5567.23 496
5567.93 568
5568.64 509
5569.34 546
5570.05 608
5570.75 576
5571.45 681
5572.16 629
5572.86 666
5573.57 555
5574.27 602
5574.98 523
5575.68 585
5576.38 583
5577.09 604
5577.79 471
5578.50 499
5579.20 597
5579.91 543
5580.61 536
5581.32 525
5582.02 541
5582.73 637
5583.43 600
5584.14 547
5584.84 573
5585.55 611
5586.25 494
5586.96 522
5587.66 525
5588.37 543
5589.07 535
5589.78 546
5590.48 489
5591.19 576
5591.89 551
5592.60 625
5593.31 488
5594.01 615
5594.72 593
5595.42 642
5596.13 579
5596.83 510
5597.54 600
5598.25 620
5598.95 658
5599.66 503
5600.36 515
5601.07 553
5601.78 467
5602.48 455
5603.19 531
5603.89 499
5604.60 547
5605.31 547
5606.01 471
5606.72 497
5607.43 505
5608.13 477
5608.84 573
5609.54 562
5610.25 542
5610.96 639
5611.66 485
5612.37 464
5613.08 543
5613.79 602
5614.49 506
5615.20 541
5615.91 548
5616.61 561
5617.32 500
5618.03 536
5618.73 541
5619.44 611
5620.15 556
5620.86 557
5621.56 469
5622.27 579
5622.98 508
5623.69 560
5624.39 579
5625.10 537
5625.81 476
5626.52 597
5627.22 510
5627.93 498
5628.64 545
5629.35 547
5630.05 538
5630.76 557
5631.47 563
5632.18 534
5632.89 560
5633.59 538
5634.30 551
5635.01 520
5635.72 509
5636.43 472
5637.14 445
5637.84 519
5638.55 573
5639.26 547
5639.97 480
5640.68 520
5641.39 595
5642.10 578
5642.80 586
5643.51 597
5644.22 548
5644.93 599
5645.64 564
5646.35 553
5647.06 532
5647.77 582
5648.47 630
5649.18 536
5649.89 543
5650.60 569
5651.31 544
5652.02 545
5652.73 510
5653.44 571
5654.15 504
5654.86 524
5655.57 635
5656.28 589
5656.99 609
5657.70 639
5658.41 662
5659.12 629
5659.83 614
5660.54 632
5661.24 629
5661.95 722
5662.66 645
5663.37 547
5664.08 530
5664.79 575
5665.50 573
5666.21 525
5666.93 505
5667.64 666
5668.35 609
5669.06 599
5669.77 649
5670.48 679
5671.19 723
5671.90 701
5672.61 599
5673.32 568
5674.03 632
5674.74 678
5675.45 571
5676.16 614
5676.87 577
5677.58 493
5678.29 525
5679.01 542
5679.72 615
5680.43 630
5681.14 531
5681.85 644
5682.56 593
5683.27 576
5683.98 635
5684.69 568
5685.41 570
5686.12 636
5686.83 660
5687.54 654
5688.25 554
5688.96 520
5689.67 512
5690.39 523
5691.10 580
5691.81 552
5692.52 593
5693.23 572
5693.95 563
5694.66 579
5695.37 650
5696.08 479
5696.79 505
5697.51 574
5698.22 494
5698.93 558
5699.64 507
5700.35 558
5701.07 524
5701.78 494
5702.49 536
5703.20 615
5703.92 527
5704.63 455
5705.34 570
5706.05 509
5706.77 529
5707.48 498
5708.19 575
5708.90 573
5709.62 580
5710.33 584
5711.04 501
5711.76 474
5712.47 439
5713.18 449
5713.90 479
5714.61 458
5715.32 468
5716.04 552
5716.75 436
5717.46 440
5718.18 524
5718.89 467
5719.60 460
5720.32 479
5721.03 528
5721.74 497
5722.46 476
5723.17 512
5723.88 544
5724.60 531
5725.31 525
5726.03 536
5726.74 544
5727.45 537
5728.17 511
5728.88 624
5729.60 606
5730.31 643
5731.02 687
5731.74 520
5732.45 577
5733.17 614
5733.88 564
5734.60 555
5735.31 622
5736.02 458
5736.74 468
5737.45 513
5738.17 593
5738.88 545
5739.60 465
5740.31 524
5741.03 502
5741.74 496
5742.46 512
5743.17 471
5743.89 478
5744.60 490
5745.32 560
5746.03 466
5746.75 454
5747.46 528
5748.18 500
5748.89 545
5749.61 488
5750.32 510
5751.04 495
5751.76 501
5752.47 588
5753.19 567
5753.90 603
5754.62 636
5755.33 594
5756.05 642
5756.77 630
5757.48 632
5758.20 564
5758.91 607
5759.63 544
5760.34 604
5761.06 579
5761.78 455
5762.49 534
5763.21 559
5763.93 502
5764.64 495
5765.36 478
5766.07 519
5766.79 528
5767.51 549
5768.22 462
5768.94 494
5769.66 534
5770.37 498
5771.09 468
5771.81 531
5772.52 447
5773.24 495
5773.96 539
5774.67 512
5775.39 543
5776.11 508
5776.83 489
5777.54 511
5778.26 521
5778.98 529
5779.69 502
5780.41 524
5781.13 577
5781.85 555
5782.56 492
5783.28 485
5784.00 543
5784.72 530
5785.43 493
5786.15 557
5786.87 625
5787.59 573
5788.30 569
5789.02 523
5789.74 465
5790.46 535
5791.18 600
5791.89 522
5792.61 550
5793.33 581
5794.05 573
5794.77 556
5795.48 550
5796.20 676
5796.92 612
5797.64 729
5798.36 908
5799.08 854
5799.80 983
5800.51 1066
5801.23 1301
5801.95 1445
5802.67 1458
5803.39 1241
5804.11 1039
5804.83 882
5805.54 882
5806.26 872
5806.98 815
5807.70 803
5808.42 730
5809.14 712
5809.86 762
5810.58 701
5811.30 651
5812.02 643
5812.74 595
5813.45 614
5814.17 524
5814.89 598
5815.61 578
5816.33 610
5817.05 620
5817.77 646
5818.49 704
5819.21 686
5819.93 744
5820.65 678
5821.37 638
5822.09 685
5822.81 691
5823.53 683
5824.25 655
5824.97 540
5825.69 620
5826.41 616
5827.13 650
5827.85 598
5828.57 537
5829.29 652
5830.01 592
5830.73 539
5831.45 539
5832.17 594
5832.89 544
5833.61 577
5834.33 595
5835.06 544
5835.78 528
5836.50 539
5837.22 645
5837.94 604
5838.66 654
5839.38 615
5840.10 500
5840.82 538
5841.54 532
5842.26 626
5842.99 578
5843.71 528
5844.43 559
5845.15 563
5845.87 440
5846.59 479
5847.31 460
5848.04 475
5848.76 499
5849.48 471
5850.20 499
5850.92 497
5851.64 530
5852.36 488
5853.09 523
5853.81 491
5854.53 492
5855.25 534
5855.97 578
5856.70 584
5857.42 575
5858.14 615
5858.86 558
5859.58 492
5860.31 515
5861.03 515
5861.75 536
5862.47 545
5863.20 512
5863.92 496
5864.64 510
5865.36 578
5866.09 570
5866.81 493
5867.53 473
5868.25 448
5868.98 486
5869.70 617
5870.42 591
5871.15 560
5871.87 588
5872.59 491
5873.31 531
5874.04 637
5874.76 551
5875.48 568
5876.21 555
5876.93 604
5877.65 616
5878.38 567
5879.10 487
5879.82 477
5880.55 502
5881.27 478
5881.99 547
5882.72 598
5883.44 520
5884.17 523
5884.89 506
5885.61 502
5886.34 519
5887.06 552
5887.78 473
5888.51 547
5889.23 604
5889.96 558
5890.68 552
5891.41 526
5892.13 576
5892.85 549
5893.58 549
5894.30 539
5895.03 468
5895.75 502
5896.48 497
5897.20 514
5897.92 523
5898.65 520
5899.37 547
5900.10 554
5900.82 513
5901.55 506
5902.27 448
5903.00 476
5903.72 555
5904.45 569
5905.17 497
5905.90 536
5906.62 590
5907.35 517
5908.07 555
5908.80 621
5909.52 570
5910.25 555
5910.97 638
5911.70 566
5912.43 616
5913.15 530
5913.88 535
5914.60 562
5915.33 665
5916.05 615
5916.78 595
5917.50 669
5918.23 489
5918.96 572
5919.68 603
5920.41 583
5921.13 614
5921.86 586
5922.59 596
5923.31 573
5924.04 567
5924.76 610
5925.49 693
5926.22 619
5926.94 530
5927.67 612
5928.40 572
5929.12 654
5929.85 618
5930.58 599
5931.30 640
5932.03 585
5932.76 668
5933.48 650
5934.21 727
5934.94 756
5935.66 669
5936.39 633
5937.12 617
5937.84 677
5938.57 765
5939.30 740
5940.02 758
5940.75 748
5941.48 784
5942.21 795
5942.93 755
5943.66 811
5944.39 779
5945.12 771
5945.84 778
5946.57 799
5947.30 770
5948.03 746
5948.75 814
5949.48 859
5950.21 894
5950.94 920
5951.67 953
5952.39 1018
5953.12 1086
5953.85 998
5954.58 1118
5955.31 1122
5956.03 1072
5956.76 1046
5957.49 999
5958.22 1091
5958.95 1066
5959.67 1005
5960.40 1062
5961.13 1045
5961.86 1024
5962.59 1081
5963.32 1150
5964.05 1119
5964.77 1250
5965.50 1339
5966.23 1385
5966.96 1547
5967.69 1576
5968.42 1854
5969.15 1614
5969.88 1605
5970.61 1626
5971.33 1429
5972.06 1434
5972.79 1428
5973.52 1399
5974.25 1338
5974.98 1233
5975.71 1256
5976.44 1225
5977.17 1190
5977.90 1311
5978.63 1306
5979.36 1290
5980.09 1269
5980.82 1338
5981.55 1394
5982.28 1404
5983.01 1404
5983.74 1439
5984.46 1356
5985.19 1324
5985.92 1358
5986.65 1559
5987.38 1497
5988.11 1371
5988.85 1357
5989.58 1431
5990.31 1484
5991.04 1423
5991.77 1311
5992.50 1336
5993.23 1404
5993.96 1355
5994.69 1295
5995.42 1421
5996.15 1460
5996.88 1390
5997.61 1487
5998.34 1432
5999.07 1460
5999.80 1428
6000.53 1403
6001.26 1437
6002.00 1397
6002.73 1255
6003.46 1292
6004.19 1390
6004.92 1460
6005.65 1454
6006.38 1348
6007.11 1540
6007.84 1622
6008.58 1820
6009.31 1814
6010.04 1984
6010.77 2414
6011.50 2791
6012.23 2741
6012.96 3249
6013.70 3509
6014.43 3705
6015.16 3625
6015.89 3847
6016.62 3537
6017.36 3460
6018.09 3201
6018.82 2937
6019.55 2563
6020.28 2204
6021.02 1965
6021.75 1806
6022.48 1510
6023.21 1324
6023.94 1292
6024.68 1242
6025.41 1096
6026.14 1034
6026.87 1103
6027.61 1125
6028.34 1161
6029.07 1063
6029.80 1054
6030.54 1124
6031.27 1099
6032.00 994
6032.73 1027
6033.47 1166
6034.20 1043
6034.93 1071
6035.67 1105
6036.40 1071
6037.13 1098
6037.87 1087
6038.60 1082
6039.33 1093
6040.07 1112
6040.80 1021
6041.53 1126
6042.27 1064
6043.00 1126
6043.73 1213
6044.47 1141
6045.20 1223
6045.93 1285
6046.67 1171
6047.40 1276
6048.13 1215
6048.87 1296
6049.60 1333
6050.34 1335
6051.07 1389
6051.80 1447
6052.54 1594
6053.27 1798
6054.01 1834
6054.74 1810
6055.47 1653
6056.21 1545
6056.94 1543
6057.68 1498
6058.41 1387
6059.15 1306
6059.88 1288
6060.61 1211
6061.35 1257
6062.08 1187
6062.82 1174
6063.55 1203
6064.29 1170
6065.02 1183
6065.76 1119
6066.49 1180
6067.23 1066
6067.96 1109
6068.70 1068
6069.43 1022
6070.17 1202
6070.90 1106
6071.64 1070
6072.37 1128
6073.11 1068
6073.84 971
6074.58 939
6075.31 947
6076.05 930
6076.78 985
6077.52 989
6078.26 982
6078.99 942
6079.73 917
6080.46 905
6081.20 947
6081.93 839
6082.67 932
6083.41 950
6084.14 901
6084.88 898
6085.61 969
6086.35 846
6087.09 854
6087.82 847
6088.56 825
6089.30 940
6090.03 854
6090.77 850
6091.50 1019
6092.24 903
6092.98 841
6093.71 880
6094.45 934
6095.19 822
6095.92 834
6096.66 854
6097.40 835
6098.13 876
6098.87 857
6099.61 892
6100.34 865
6101.08 787
6101.82 837
6102.56 827
6103.29 863
6104.03 886
6104.77 775
6105.50 756
6106.24 871
6106.98 815
6107.72 859
6108.45 889
6109.19 809
6109.93 720
6110.67 780
6111.40 876
6112.14 795
6112.88 810
6113.62 924
6114.35 890
6115.09 839
6115.83 903
6116.57 895
6117.31 869
6118.04 911
6118.78 872
6119.52 801
6120.26 816
6121.00 857
6121.73 890
6122.47 831
6123.21 842
6123.95 878
6124.69 842
6125.43 920
6126.16 937
6126.90 917
6127.64 979
6128.38 912
6129.12 902
6129.86 961
6130.60 937
6131.33 867
6132.07 896
6132.81 958
6133.55 886
6134.29 886
6135.03 892
6135.77 927
6136.51 831
6137.25 850
6137.99 867
6138.73 860
6139.46 857
6140.20 830
6140.94 799
6141.68 863
6142.42 852
6143.16 820
6143.90 837
6144.64 792
6145.38 848
6146.12 859
6146.86 846
6147.60 812
6148.34 803
6149.08 905
6149.82 885
6150.56 877
6151.30 916
6152.04 892
6152.78 989
6153.52 1016
6154.26 1013
6155.00 1017
6155.74 964
6156.48 874
6157.22 962
6157.96 922
6158.70 937
6159.44 951
6160.18 889
6160.92 1018
6161.66 988
6162.40 1028
6163.15 1086
6163.89 991
6164.63 946
6165.37 1047
6166.11 1198
6166.85 1274
6167.59 1202
6168.33 1265
6169.07 1345
6169.81 1330
6170.55 1236
6171.30 1209
6172.04 1220
6172.78 1305
6173.52 1360
6174.26 1346
6175.00 1252
6175.74 1321
6176.49 1250
6177.23 1194
6177.97 1188
6178.71 1120
6179.45 1139
6180.19 1060
6180.94 1050
6181.68 1156
6182.42 1280
6183.16 1349
6183.90 1261
6184.65 1262
6185.39 1278
6186.13 1304
6186.87 1312
6187.61 1248
6188.36 1290
6189.10 1249
6189.84 1426
6190.58 1361
6191.33 1364
6192.07 1425
6192.81 1353
6193.55 1420
6194.30 1483
6195.04 1569
6195.78 1558
6196.52 1596
6197.27 1605
6198.01 1563
6198.75 1532
6199.49 1477
6200.24 1570
6200.98 1475
6201.72 1595
6202.47 1657
6203.21 1722
6203.95 1867
6204.70 2035
6205.44 2236
6206.18 2727
6206.93 3399
6207.67 4067
6208.41 5047
6209.16 5734
6209.90 6253
6210.64 6767
6211.39 6955
6212.13 7054
6212.87 6341
6213.62 5684
6214.36 4885
6215.11 4206
6215.85 3595
6216.59 2966
6217.34 2476
6218.08 2187
6218.83 1914
6219.57 1706
6220.31 1542
6221.06 1520
6221.80 1515
6222.55 1503
6223.29 1430
6224.04 1464
6224.78 1625
6225.52 1552
6226.27 1536
6227.01 1538
6227.76 1537
6228.50 1402
6229.25 1375
6229.99 1349
6230.74 1318
6231.48 1152
6232.23 1099
6232.97 1135
6233.72 1102
6234.46 1123
6235.21 1206
6235.95 1065
6236.70 1053
6237.44 1113
6238.19 1165
6238.93 1062
6239.68 1163
6240.42 1158
6241.17 1149
6241.91 1281
6242.66 1227
6243.40 1260
6244.15 1340
6244.90 1388
6245.64 1592
6246.39 1689
6247.13 1793
6247.88 1988
6248.62 2172
6249.37 2272
6250.12 2196
6250.86 2117
6251.61 2212
6252.35 2058
6253.10 1785
6253.85 1615
6254.59 1412
6255.34 1406
6256.09 1409
6256.83 1286
6257.58 1248
6258.32 1182
6259.07 1126
6259.82 1167
6260.56 1179
6261.31 1217
6262.06 1276
6262.80 1195
6263.55 1300
6264.30 1282
6265.04 1176
6265.79 1156
6266.54 1221
6267.29 1256
6268.03 1278
6268.78 1263
6269.53 1132
6270.27 1171
6271.02 1130
6271.77 1194
6272.52 1154
6273.26 1099
6274.01 1139
6274.76 1231
6275.50 1163
6276.25 1239
6277.00 1198
6277.75 1141
6278.49 1196
6279.24 1285
6279.99 1317
6280.74 1292
6281.49 1218
6282.23 1243
6282.98 1065
6283.73 1098
6284.48 1141
6285.23 1144
6285.97 1133
6286.72 1138
6287.47 1177
6288.22 1187
6288.97 1217
6289.71 1275
6290.46 1237
6291.21 1196
6291.96 1049
6292.71 1011
6293.46 982
6294.21 1004
6294.95 918
6295.70 903
6296.45 984
6297.20 961
6297.95 974
6298.70 966
6299.45 901
6300.20 955
6300.94 931
6301.69 947
6302.44 891
6303.19 817
6303.94 989
6304.69 981
6305.44 1023
6306.19 1087
6306.94 1017
6307.69 1002
6308.44 947
6309.19 755
6309.94 825
6310.69 947
6311.43 871
6312.18 862
6312.93 971
6313.68 1008
6314.43 1032
6315.18 989
6315.93 959
6316.68 1004
6317.43 981
6318.18 989
6318.93 1024
6319.68 983
6320.43 880
6321.18 891
6321.93 940
6322.68 861
6323.43 871
6324.18 784
6324.94 818
6325.69 807
6326.44 858
6327.19 863
6327.94 766
6328.69 795
6329.44 863
6330.19 819
6330.94 803
6331.69 791
6332.44 793
6333.19 730
6333.94 661
6334.69 679
6335.45 730
6336.20 813
6336.95 747
6337.70 772
6338.45 749
6339.20 754
6339.95 798
6340.70 821
6341.46 799
6342.21 831
6342.96 744
6343.71 800
6344.46 762
6345.21 734
6345.96 754
6346.72 693
6347.47 769
6348.22 845
6348.97 819
6349.72 766
6350.48 695
6351.23 797
6351.98 859
6352.73 940
6353.48 808
6354.24 776
6354.99 851
6355.74 833
6356.49 846
6357.24 841
6358.00 847
6358.75 879
6359.50 866
6360.25 798
6361.01 799
6361.76 755
6362.51 641
6363.26 772
6364.02 659
6364.77 691
6365.52 732
6366.28 752
6367.03 670
6367.78 660
6368.53 669
6369.29 660
6370.04 644
6370.79 651
6371.55 709
6372.30 736
6373.05 684
6373.81 714
6374.56 838
6375.31 702
6376.07 662
6376.82 772
6377.57 786
6378.33 737
6379.08 731
6379.83 680
6380.59 661
6381.34 682
6382.10 677
6382.85 636
6383.60 658
6384.36 743
6385.11 697
6385.87 586
6386.62 555
6387.37 684
6388.13 663
6388.88 611
6389.64 612
6390.39 729
6391.14 642
6391.90 661
6392.65 701
6393.41 773
6394.16 714
6394.92 652
6395.67 641
6396.43 691
6397.18 680
6397.94 630
6398.69 714
6399.45 658
6400.20 665
6400.96 632
6401.71 705
6402.47 690
6403.22 668
6403.98 665
6404.73 647
6405.49 712
6406.24 688
6407.00 642
6407.75 700
6408.51 679
6409.26 655
6410.02 701
6410.77 707
6411.53 663
6412.28 656
6413.04 642
6413.80 646
6414.55 673
6415.31 611
6416.06 613
6416.82 681
6417.57 710
6418.33 684
6419.09 663
6419.84 708
6420.60 698
6421.35 755
6422.11 649
6422.87 642
6423.62 690
6424.38 668
6425.14 695
6425.89 664
6426.65 630
6427.40 634
6428.16 664
6428.92 709
6429.67 712
6430.43 688
6431.19 721
6431.94 702
6432.70 695
6433.46 714
6434.22 758
6434.97 662
6435.73 680
6436.49 722
6437.24 720
6438.00 693
6438.76 673
6439.51 706
6440.27 727
6441.03 706
6441.79 691
6442.54 653
6443.30 722
6444.06 703
6444.82 688
6445.57 688
6446.33 747
6447.09 698
6447.85 723
6448.60 733
6449.36 703
6450.12 741
6450.88 704
6451.64 635
6452.39 718
6453.15 697
6453.91 707
6454.67 695
6455.43 750
6456.18 686
6456.94 754
6457.70 752
6458.46 760
6459.22 713
6459.98 769
6460.73 781
6461.49 847
6462.25 734
6463.01 827
6463.77 789
6464.53 731
6465.29 817
6466.04 871
6466.80 991
6467.56 873
6468.32 835
6469.08 944
6469.84 836
6470.60 819
6471.36 842
6472.12 765
6472.87 826
6473.63 984
6474.39 982
6475.15 845
6475.91 934
6476.67 909
6477.43 862
6478.19 907
6478.95 771
6479.71 927
6480.47 885
6481.23 947
6481.99 1014
6482.75 984
6483.51 947
6484.27 980
6485.03 962
6485.79 980
6486.55 975
6487.31 975
6488.07 1042
6488.83 1011
6489.59 1094
6490.35 1020
6491.11 1128
6491.87 1222
6492.63 1229
6493.39 1214
6494.15 1339
6494.91 1370
6495.67 1350
6496.43 1340
6497.19 1329
6497.95 1322
6498.71 1282
6499.47 1300
6500.23 1323
6500.99 1300
6501.76 1212
6502.52 1217
6503.28 1176
6504.04 1249
6504.80 1273
6505.56 1511
6506.32 1433
6507.08 1525
6507.84 1448
6508.61 1538
6509.37 1572
6510.13 1546
6510.89 1575
6511.65 1551
6512.41 1497
6513.17 1589
6513.94 1605
6514.70 1546
6515.46 1487
6516.22 1633
6516.98 1593
6517.74 1496
6518.51 1673
6519.27 1742
6520.03 1722
6520.79 1765
6521.55 1801
6522.32 1942
6523.08 2067
6523.84 2306
6524.60 2143
6525.36 2059
6526.13 2469
6526.89 2534
6527.65 2622
6528.41 2734
6529.18 2784
6529.94 2810
6530.70 2810
6531.46 2995
6532.23 3107
6532.99 3252
6533.75 3872
6534.51 4573
6535.28 5422
6536.04 6443
6536.80 7584
6537.57 8202
6538.33 8832
6539.09 8883
6539.85 8593
6540.62 7717
6541.38 6593
6542.14 5473
6542.91 4678
6543.67 3675
6544.43 2941
6545.20 2575
6545.96 2230
6546.72 1899
6547.49 1748
6548.25 1606
6549.02 1516
6549.78 1440
6550.54 1467
6551.31 1530
6552.07 1517
6552.83 1523
6553.60 1469
6554.36 1515
6555.13 1485
6555.89 1384
6556.65 1383
6557.42 1462
6558.18 1239
6558.95 1205
6559.71 1204
6560.47 1174
6561.24 1327
6562.00 1395
6562.77 1457
6563.53 1531
6564.30 1763
6565.06 1721
6565.83 1676
6566.59 1753
6567.36 1757
6568.12 1747
6568.88 1670
6569.65 1737
6570.41 1798
6571.18 1783
6571.94 1800
6572.71 1976
6573.47 1892
6574.24 2126
6575.00 2382
6575.77 2370
6576.53 2448
6577.30 2497
6578.07 2554
6578.83 2480
6579.60 2398
6580.36 2297
6581.13 2283
6581.89 2187
6582.66 2052
6583.42 1971
6584.19 1924
6584.96 1916
6585.72 1669
6586.49 1793
6587.25 1693
6588.02 1785
6588.78 1746
6589.55 1723
6590.32 1745
6591.08 1818
6591.85 1922
6592.61 1966
6593.38 2081
6594.15 2146
6594.91 2432
6595.68 2608
6596.45 2576
6597.21 2469
6597.98 2454
6598.75 2353
6599.51 2208
6600.28 1937
6601.05 1886
6601.81 1774
6602.58 1704
6603.35 1538
6604.11 1461
6604.88 1414
6605.65 1453
6606.41 1514
6607.18 1454
6607.95 1354
6608.71 1411
6609.48 1382
6610.25 1560
6611.02 1491
6611.78 1468
6612.55 1420
6613.32 1441
6614.09 1539
6614.85 1511
6615.62 1391
6616.39 1391
6617.16 1391
6617.92 1375
6618.69 1357
6619.46 1321
6620.23 1349
6620.99 1311
6621.76 1213
6622.53 1259
6623.30 1306
6624.07 1287
6624.83 1250
6625.60 1197
6626.37 1216
6627.14 1160
6627.91 1189
6628.67 1137
6629.44 1210
6630.21 1208
6630.98 1238
6631.75 1235
6632.52 1309
6633.29 1466
6634.05 1502
6634.82 1421
6635.59 1454
6636.36 1541
6637.13 1558
6637.90 1488
6638.67 1480
6639.43 1356
6640.20 1353
6640.97 1285
6641.74 1214
6642.51 1228
6643.28 1112
6644.05 1171
6644.82 1057
6645.59 1062
6646.36 1063
6647.13 1147
6647.90 1075
6648.66 1165
6649.43 1134
6650.20 1135
6650.97 1182
6651.74 1277
6652.51 1142
6653.28 1206
6654.05 1082
6654.82 1147
6655.59 1173
6656.36 1178
6657.13 1206
6657.90 1128
6658.67 1178
6659.44 1062
6660.21 1081
6660.98 1077
6661.75 1036
6662.52 1035
6663.29 960
6664.06 995
6664.83 998
6665.60 965
6666.37 1017
6667.14 1030
6667.91 1063
6668.69 1132
6669.46 1075
6670.23 1096
6671.00 1066
6671.77 1135
6672.54 1134
6673.31 1051
6674.08 1077
6674.85 1039
6675.62 995
6676.39 1183
6677.16 1176
6677.94 1142
6678.71 1104
6679.48 1181
6680.25 1136
6681.02 1054
6681.79 1151
6682.56 1197
6683.33 1203
6684.11 1204
6684.88 1306
6685.65 1324
6686.42 1329
6687.19 1328
6687.96 1353
6688.74 1310
6689.51 1218
6690.28 1254
6691.05 1172
6691.82 1072
6692.60 1009
6693.37 1084
6694.14 1023
6694.91 979
6695.68 1045
6696.46 1008
6697.23 966
6698.00 920
6698.77 896
6699.55 867
6700.32 1035
6701.09 1068
6701.86 922
6702.64 972
6703.41 999
6704.18 1095
6704.95 950
6705.73 939
6706.50 958
6707.27 946
6708.04 952
6708.82 1021
6709.59 933
6710.36 941
6711.14 1066
6711.91 1013
6712.68 937
6713.46 914
6714.23 1014
6715.00 977
6715.78 1031
6716.55 941
6717.32 889
6718.10 914
6718.87 897
6719.64 870
6720.42 923
6721.19 942
6721.96 859
6722.74 1037
6723.51 914
6724.28 865
6725.06 754
6725.83 766
6726.61 916
6727.38 912
6728.15 823
6728.93 820
6729.70 823
6730.48 843
6731.25 939
6732.02 917
6732.80 918
6733.57 891
6734.35 824
6735.12 962
6735.90 914
6736.67 860
6737.45 1001
6738.22 937
6738.99 975
6739.77 970
6740.54 851
6741.32 857
6742.09 841
6742.87 933
6743.64 974
6744.42 900
6745.19 898
6745.97 889
6746.74 914
6747.52 1016
6748.29 976
6749.07 1018
6749.84 1058
6750.62 1109
6751.40 1274
6752.17 1310
6752.95 1481
6753.72 1432
6754.50 1272
6755.27 1269
6756.05 1212
6756.82 1280
6757.60 1062
6758.38 995
6759.15 943
6759.93 1037
6760.70 1009
6761.48 1009
6762.25 841
6763.03 824
6763.81 910
6764.58 933
6765.36 911
6766.14 854
6766.91 833
6767.69 925
6768.46 921
6769.24 843
6770.02 856
6770.79 796
6771.57 826
6772.35 856
6773.12 843
6773.90 841
6774.68 886
6775.45 886
6776.23 783
6777.01 837
6777.78 882
6778.56 922
6779.34 892
6780.11 917
6780.89 814
6781.67 801
6782.45 800
6783.22 801
6784.00 764
6784.78 767
6785.56 837
6786.33 873
6787.11 893
6787.89 839
6788.66 820
6789.44 809
6790.22 794
6791.00 842
6791.78 791
6792.55 778
6793.33 764
6794.11 776
6794.89 815
6795.66 746
6796.44 694
6797.22 674
6798.00 761
6798.78 757
6799.55 741
6800.33 761
6801.11 786
6801.89 775
6802.67 900
6803.45 917
6804.22 835
6805.00 732
6805.78 785
6806.56 881
6807.34 839
6808.12 766
6808.90 769
6809.67 758
6810.45 732
6811.23 787
6812.01 780
6812.79 771
6813.57 724
6814.35 839
6815.13 779
6815.91 784
6816.68 805
6817.46 717
6818.24 760
6819.02 756
6819.80 790
6820.58 849
6821.36 798
6822.14 871
6822.92 862
6823.70 755
6824.48 793
6825.26 750
6826.04 752
6826.82 784
6827.60 876
6828.38 904
6829.16 752
6829.94 774
6830.72 759
6831.50 736
6832.28 734
6833.06 717
6833.84 692
6834.62 789
6835.40 800
6836.18 774
6836.96 741
6837.74 783
6838.52 744
6839.30 694
6840.08 676
6840.86 741
6841.64 781
6842.42 784
6843.20 687
6843.98 696
6844.76 790
6845.54 790
6846.32 810
6847.10 869
6847.89 843
6848.67 972
6849.45 1022
6850.23 1338
6851.01 1454
6851.79 1447
6852.57 1633
6853.35 1790
6854.13 1595
6854.92 1567
6855.70 1554
6856.48 1290
6857.26 1280
6858.04 1227
6858.82 1015
6859.60 1022
6860.39 935
6861.17 869
6861.95 829
6862.73 828
6863.51 833
6864.29 766
6865.08 873
6865.86 901
6866.64 913
6867.42 1078
6868.20 1033
6868.99 984
6869.77 1026
6870.55 994
6871.33 948
6872.12 873
6872.90 973
6873.68 814
6874.46 783
6875.24 874
6876.03 949
6876.81 957
6877.59 879
6878.38 922
6879.16 1013
6879.94 998
6880.72 1060
6881.51 1059
6882.29 1084
6883.07 1108
6883.85 1166
6884.64 1239
6885.42 1246
6886.20 1412
6886.99 1549
6887.77 1795
6888.55 1806
6889.34 1953
6890.12 1961
6890.90 1912
6891.69 1902
6892.47 1593
6893.25 1458
6894.04 1294
6894.82 1198
6895.60 1158
6896.39 1062
6897.17 990
6897.96 996
6898.74 995
6899.52 1092
6900.31 1131
6901.09 1086
6901.88 1115
6902.66 1120
6903.44 1029
6904.23 1126
6905.01 1265
6905.80 1203
6906.58 1162
6907.36 1054
6908.15 1105
6908.93 1171
6909.72 1106
6910.50 1110
6911.29 1094
6912.07 1069
6912.86 1011
6913.64 982
6914.42 1106
6915.21 1034
6915.99 992
6916.78 906
6917.56 923
6918.35 919
6919.13 938
6919.92 909
6920.70 965
6921.49 929
6922.27 991
6923.06 1088
6923.84 1071
6924.63 1033
6925.42 1027
6926.20 1012
6926.99 973
6927.77 1046
6928.56 1093
6929.34 1073
6930.13 1069
6930.91 1029
6931.70 1044
6932.48 1060
6933.27 1155
6934.06 1162
6934.84 1277
6935.63 1134
6936.41 1139
6937.20 1130
6937.99 1174
6938.77 1058
6939.56 951
6940.34 1033
6941.13 1081
6941.92 1135
6942.70 1095
6943.49 1210
6944.28 1018
6945.06 1180
6945.85 1261
6946.64 1220
6947.42 1235
6948.21 1259
6949.00 1216
6949.78 1257
6950.57 1304
6951.36 1236
6952.14 1198
6952.93 1214
6953.72 1258
6954.50 1311
6955.29 1200
6956.08 1340
6956.86 1325
6957.65 1252
6958.44 1312
6959.23 1428
6960.01 1395
6960.80 1359
6961.59 1413
6962.38 1513
6963.16 1431
6963.95 1360
6964.74 1281
6965.53 1307
6966.31 1392
6967.10 1463
6967.89 1417
6968.68 1432
6969.46 1420
6970.25 1427
6971.04 1517
6971.83 1649
6972.62 1636
6973.40 1592
6974.19 1599
6974.98 1649
6975.77 1646
6976.56 1606
6977.34 1682
6978.13 1595
6978.92 1592
6979.71 1728
6980.50 1851
6981.29 2071
6982.08 2167
6982.86 2406
6983.65 2806
6984.44 3139
6985.23 3886
6986.02 4367
6986.81 4503
6987.60 4858
6988.39 5111
6989.17 4689
6989.96 4336
6990.75 4025
6991.54 3475
6992.33 3091
6993.12 2751
6993.91 2421
6994.70 2412
6995.49 2278
6996.28 2277
6997.07 2420
6997.86 2896
6998.64 3246
6999.43 3677
7000.22 4321
7001.01 4594
7001.80 4869
7002.59 4731
7003.38 4529
7004.17 4143
7004.96 3761
7005.75 3514
7006.54 3034
7007.33 2333
7008.12 2124
7008.91 1865
7009.70 1814
7010.49 1674
7011.28 1664
7012.07 1728
7012.86 1757
7013.65 1665
7014.44 1769
7015.23 1825
7016.02 1738
7016.81 1635
7017.61 1579
7018.40 1575
7019.19 1504
7019.98 1566
7020.77 1387
7021.56 1356
7022.35 1508
7023.14 1571
7023.93 1564
7024.72 1591
7025.51 1526
7026.30 1557
7027.10 1601
7027.89 1544
7028.68 1669
7029.47 1544
7030.26 1445
7031.05 1443
7031.84 1458
7032.63 1315
7033.43 1347
7034.22 1310
7035.01 1359
7035.80 1362
7036.59 1319
7037.38 1308
7038.18 1482
7038.97 1495
7039.76 1625
7040.55 1593
7041.34 1653
7042.13 1418
7042.93 1517
7043.72 1417
7044.51 1444
7045.30 1372
7046.09 1215
7046.89 1315
7047.68 1362
7048.47 1256
7049.26 1267
7050.06 1381
7050.85 1531
7051.64 1499
7052.43 1439
7053.23 1469
7054.02 1453
7054.81 1431
7055.60 1391
7056.40 1347
7057.19 1352
7057.98 1121
7058.77 1137
7059.57 1131
7060.36 1228
7061.15 1149
7061.95 1126
7062.74 1256
7063.53 1293
7064.33 1258
7065.12 1248
7065.91 1260
7066.71 1151
7067.50 1143
7068.29 1204
7069.09 1163
7069.88 1154
7070.67 1103
7071.47 1146
7072.26 1157
7073.05 1105
7073.85 1116
7074.64 1282
7075.44 1206
7076.23 1160
7077.02 1141
7077.82 1129
7078.61 1082
7079.41 1109
7080.20 1107
7080.99 1151
7081.79 1018
7082.58 1138
7083.38 1032
7084.17 998
7084.96 1035
7085.76 1136
7086.55 1077
7087.35 1085
7088.14 1069
7088.94 1165
7089.73 1198
7090.53 1235
7091.32 1212
7092.12 1093
7092.91 1001
7093.71 963
7094.50 925
7095.29 985
7096.09 920
7096.88 896
7097.68 846
7098.48 875
7099.27 903
7100.07 902
7100.86 835
7101.66 777
7102.45 768
7103.25 903
7104.04 831
7104.84 815
7105.63 830
7106.43 787
7107.22 752
7108.02 865
7108.82 809
7109.61 724
7110.41 758
7111.20 712
7112.00 743
7112.79 811
7113.59 784
7114.39 761
7115.18 801
7115.98 735
7116.77 850
7117.57 807
7118.37 759
7119.16 912
7119.96 854
7120.76 709
7121.55 682
7122.35 697
7123.15 806
7123.94 739
7124.74 648
7125.53 754
7126.33 791
7127.13 783
7127.93 717
7128.72 709
7129.52 734
7130.32 754
7131.11 745
7131.91 745
7132.71 724
7133.50 792
7134.30 754
7135.10 769
7135.90 772
7136.69 705
7137.49 765
7138.29 708
7139.08 707
7139.88 777
7140.68 663
7141.48 673
7142.27 648
7143.07 736
7143.87 746
7144.67 708
7145.46 725
7146.26 721
7147.06 644
7147.86 698
7148.66 708
7149.45 740
7150.25 677
7151.05 688
7151.85 666
7152.65 626
7153.44 621
7154.24 705
7155.04 722
7155.84 715
7156.64 651
7157.44 668
7158.23 648
7159.03 713
7159.83 749
7160.63 715
7161.43 700
7162.23 607
7163.03 558
7163.83 663
7164.62 588
7165.42 641
7166.22 718
7167.02 664
7167.82 598
7168.62 621
7169.42 695
7170.22 676
7171.02 726
7171.82 741
7172.61 697
7173.41 647
7174.21 674
7175.01 660
7175.81 603
7176.61 598
7177.41 640
7178.21 620
7179.01 567
7179.81 603
7180.61 624
7181.41 726
7182.21 690
7183.01 674
7183.81 744
7184.61 732
7185.41 691
7186.21 719
7187.01 671
7187.81 708
7188.61 670
7189.41 576
7190.21 598
7191.01 549
7191.81 504
7192.61 612
7193.41 566
7194.21 630
7195.01 625
7195.81 503
7196.61 506
7197.41 532
7198.21 534
7199.01 537
7199.82 555
7200.62 575
7201.42 595
7202.22 597
7203.02 625
7203.82 587
7204.62 610
7205.42 566
7206.22 565
7207.02 596
7207.83 583
7208.63 635
7209.43 525
7210.23 549
7211.03 571
7211.83 580
7212.63 615
7213.44 612
7214.24 625
7215.04 556
7215.84 541
7216.64 542
7217.44 531
7218.25 574
7219.05 535
7219.85 605
7220.65 491
7221.45 570
7222.26 630
7223.06 558
7223.86 570
7224.66 540
7225.46 536
7226.27 609
7227.07 564
7227.87 602
7228.67 626
7229.48 586
7230.28 606
7231.08 605
7231.88 640
7232.69 526
7233.49 566
7234.29 586
7235.09 500
7235.90 506
7236.70 638
7237.50 619
7238.30 605
7239.11 669
7239.91 710
7240.71 627
7241.52 668
7242.32 625
7243.12 693
7243.93 680
7244.73 661
7245.53 634
7246.34 625
7247.14 622
7247.94 567
7248.75 595
7249.55 647
7250.35 630
7251.16 576
7251.96 556
7252.76 593
7253.57 647
7254.37 719
7255.18 668
7255.98 649
7256.78 635
7257.59 705
7258.39 676
7259.20 684
7260.00 654
7260.80 643
7261.61 630
7262.41 629
7263.22 588
7264.02 602
7264.83 611
7265.63 620
7266.43 748
7267.24 616
7268.04 655
7268.85 711
7269.65 675
7270.46 695
7271.26 687
7272.07 708
7272.87 759
7273.68 671
7274.48 687
7275.29 678
7276.09 714
7276.90 782
7277.70 726
7278.51 787
7279.31 810
7280.12 806
7280.92 888
7281.73 896
7282.53 1103
7283.34 1221
7284.14 1350
7284.95 1581
7285.76 1653
7286.56 1671
7287.37 1705
7288.17 1621
7288.98 1527
7289.78 1365
7290.59 1144
7291.40 1102
7292.20 1085
7293.01 933
7293.81 852
7294.62 826
7295.43 779
7296.23 801
7297.04 673
7297.84 807
7298.65 824
7299.46 759
7300.26 765
7301.07 787
7301.88 813
7302.68 746
7303.49 839
7304.30 794
7305.10 785
7305.91 820
7306.72 908
7307.52 802
7308.33 895
7309.14 930
7309.94 984
7310.75 940
7311.56 1020
7312.36 1105
7313.17 991
7313.98 1045
7314.79 1015
7315.59 1100
7316.40 1206
7317.21 995
7318.01 1123
7318.82 1363
7319.63 1370
7320.44 1430
7321.24 1690
7322.05 1722
7322.86 1676
7323.67 1813
7324.47 1722
7325.28 1567
7326.09 1358
7326.90 1332
7327.71 1190
7328.51 1075
7329.32 1014
7330.13 833
7330.94 829
7331.75 765
7332.55 825
7333.36 778
7334.17 808
7334.98 810
7335.79 796
7336.60 776
7337.40 856
7338.21 863
7339.02 895
7339.83 943
7340.64 859
7341.45 832
7342.26 882
7343.06 846
7343.87 864
7344.68 809
7345.49 824
7346.30 791
7347.11 803
7347.92 778
7348.73 768
7349.54 890
7350.34 792
7351.15 823
7351.96 750
7352.77 798
7353.58 772
7354.39 768
7355.20 884
7356.01 798
7356.82 822
7357.63 820
7358.44 870
7359.25 851
7360.06 832
7360.87 814
7361.68 861
7362.49 925
7363.30 870
7364.11 812
7364.92 843
7365.73 799
7366.54 791
7367.35 848
7368.16 808
7368.97 793
7369.78 776
7370.59 851
7371.40 797
7372.21 779
7373.02 805
7373.83 766
7374.64 775
7375.45 815
7376.26 775
7377.07 824
7377.88 929
7378.69 995
7379.50 1068
7380.31 1138
7381.12 1158
7381.94 1182
7382.75 1204
7383.56 1321
7384.37 1291
7385.18 1194
7385.99 1196
7386.80 1070
7387.61 1033
7388.42 1037
7389.23 952
7390.05 823
7390.86 796
7391.67 779
7392.48 799
7393.29 792
7394.10 804
7394.92 784
7395.73 787
7396.54 773
7397.35 898
7398.16 913
7398.97 910
7399.79 997
7400.60 1086
7401.41 1139
7402.22 1081
7403.03 1113
7403.85 1105
7404.66 1093
7405.47 1129
7406.28 1006
7407.09 922
7407.91 914
7408.72 941
7409.53 910
7410.34 826
7411.16 829
7411.97 854
7412.78 894
7413.59 746
7414.41 660
7415.22 649
7416.03 644
7416.84 744
7417.66 676
7418.47 675
7419.28 723
7420.10 775
7420.91 711
7421.72 696
7422.54 661
7423.35 660
7424.16 733
7424.97 785
7425.79 697
7426.60 772
7427.41 658
7428.23 659
7429.04 589
7429.86 623
7430.67 511
7431.48 519
7432.30 586
7433.11 632
7433.92 648
7434.74 565
7435.55 608
7436.36 610
7437.18 633
7437.99 654
7438.81 673
7439.62 637
7440.43 689
7441.25 754
7442.06 678
7442.88 635
7443.69 570
7444.51 593
7445.32 618
7446.13 644
7446.95 623
7447.76 587
7448.58 649
7449.39 625
7450.21 586
7451.02 595
7451.84 649
7452.65 581
7453.47 599
7454.28 575
7455.10 597
7455.91 574
7456.73 566
7457.54 610
7458.36 599
7459.17 627
7459.99 592
7460.80 631
7461.62 556
7462.43 483
7463.25 667
7464.06 625
7464.88 596
7465.69 568
7466.51 543
7467.32 560
7468.14 608
7468.96 694
7469.77 590
7470.59 631
7471.40 562
7472.22 595
7473.03 658
7473.85 631
7474.67 689
7475.48 628
7476.30 628
7477.11 604
7477.93 592
7478.75 591
7479.56 611
7480.38 628
7481.20 641
7482.01 589
7482.83 506
7483.65 554
7484.46 515
7485.28 561
7486.09 556
7486.91 545
7487.73 562
7488.54 518
7489.36 497
7490.18 521
7491.00 477
7491.81 509
7492.63 508
7493.45 512
7494.26 478
7495.08 544
7495.90 471
7496.71 493
7497.53 538
7498.35 514
7499.17 515
7499.98 454
7500.80 467
7501.62 495
7502.44 554
7503.25 489
7504.07 453
7504.89 471
7505.71 475
7506.52 484
7507.34 517
7508.16 474
7508.98 415
7509.80 444
7510.61 445
7511.43 419
7512.25 472
7513.07 522
7513.89 497
7514.70 489
7515.52 483
7516.34 492
7517.16 559
7517.98 487
7518.79 505
7519.61 496
7520.43 477
7521.25 530
7522.07 471
7522.89 443
7523.71 461
7524.52 477
7525.34 437
7526.16 415
7526.98 489
7527.80 463
7528.62 426
7529.44 442
7530.26 480
7531.08 501
7531.89 537
7532.71 547
7533.53 539
7534.35 471
7535.17 470
7535.99 517
7536.81 474
7537.63 544
7538.45 543
7539.27 481
7540.09 539
7540.91 498
7541.73 486
7542.55 484
7543.37 548
7544.19 514
7545.01 521
7545.83 514
7546.65 452
7547.47 526
7548.29 513
7549.11 488
7549.93 530
7550.75 547
7551.57 531
7552.39 407
7553.21 456
7554.03 486
7554.85 420
7555.67 491
7556.49 548
7557.31 528
7558.13 467
7558.95 501
7559.77 444
7560.59 442
7561.41 368
7562.23 449
7563.05 420
7563.87 474
7564.69 430
7565.52 448
7566.34 455
7567.16 404
7567.98 460
7568.80 432
7569.62 414
7570.44 511
7571.26 482
7572.08 466
7572.91 453
7573.73 424
7574.55 465
7575.37 462
7576.19 436
7577.01 415
7577.83 448
7578.66 443
7579.48 454
7580.30 428
7581.12 462
7581.94 431
7582.77 472
7583.59 451
7584.41 453
7585.23 543
7586.05 552
7586.88 483
7587.70 492
7588.52 496
7589.34 492
7590.16 535
7590.99 500
7591.81 530
7592.63 530
7593.45 543
7594.28 467
7595.10 516
7595.92 478
7596.74 536
7597.57 486
7598.39 474
7599.21 446
7600.03 484
7600.86 531
7601.68 551
7602.50 568
7603.33 545
7604.15 570
7604.97 470
7605.80 598
7606.62 586
7607.44 578
7608.26 562
7609.09 535
7609.91 578
7610.73 604
7611.56 487
7612.38 511
7613.21 530
7614.03 506
7614.85 501
7615.68 473
7616.50 501
7617.32 551
7618.15 592
7618.97 621
7619.80 617
7620.62 561
7621.44 584
7622.27 523
7623.09 526
7623.92 477
7624.74 574
7625.56 519
7626.39 535
7627.21 497
7628.04 549
7628.86 544
7629.68 543
7630.51 594
7631.33 629
7632.16 662
7632.98 589
7633.81 611
7634.63 590
7635.46 596
7636.28 572
7637.11 597
7637.93 542
7638.76 535
7639.58 497
7640.41 438
7641.23 428
7642.06 491
7642.88 465
7643.71 534
7644.53 510
7645.36 479
7646.18 448
7647.01 459
7647.83 500
7648.66 475
7649.48 438
7650.31 467
7651.14 439
7651.96 489
7652.79 506
7653.61 469
7654.44 438
7655.26 485
7656.09 465
7656.92 446
7657.74 424
7658.57 461
7659.39 394
7660.22 387
7661.05 448
7661.87 421
7662.70 424
7663.52 442
7664.35 482
7665.18 507
7666.00 421
7666.83 475
7667.66 442
7668.48 441
7669.31 521
7670.14 405
7670.96 440
7671.79 443
7672.62 441
7673.44 401
7674.27 464
7675.10 413
7675.92 450
7676.75 479
7677.58 475
7678.40 449
7679.23 434
7680.06 403
7680.89 418
7681.71 464
7682.54 469
7683.37 462
7684.19 446
7685.02 437
7685.85 462
7686.68 491
7687.50 398
7688.33 468
7689.16 465
7689.99 532
7690.81 483
7691.64 456
7692.47 450
7693.30 490
7694.13 546
7694.95 543
7695.78 480
7696.61 427
7697.44 440
7698.27 412
7699.09 421
7699.92 404
7700.75 403
7701.58 524
7702.41 466
7703.24 444
7704.06 449
7704.89 437
7705.72 410
7706.55 444
7707.38 505
7708.21 480
7709.04 412
7709.86 413
7710.69 435
7711.52 471
7712.35 426
7713.18 466
7714.01 496
7714.84 395
7715.67 357
7716.50 419
7717.32 435
7718.15 431
7718.98 451
7719.81 463
7720.64 417
7721.47 474
7722.30 400
7723.13 439
7723.96 420
7724.79 446
7725.62 397
7726.45 380
7727.28 422
7728.11 448
7728.94 519
7729.77 492
7730.60 427
7731.43 397
7732.26 365
7733.09 408
7733.92 452
7734.75 414
7735.58 442
7736.41 389
7737.24 465
7738.07 451
7738.90 419
7739.73 492
7740.56 430
7741.39 472
7742.22 419
7743.05 450
7743.88 484
7744.71 463
7745.54 509
7746.37 545
7747.20 528
7748.03 565
7748.87 588
7749.70 644
7750.53 623
7751.36 532
7752.19 572
7753.02 516
7753.85 528
7754.68 475
7755.51 444
7756.34 447
7757.18 426
7758.01 405
7758.84 440
7759.67 425
7760.50 464
7761.33 483
7762.16 421
7763.00 447
7763.83 376
7764.66 480
7765.49 463
7766.32 485
7767.16 503
7767.99 430
7768.82 372
7769.65 380
7770.48 477
7771.31 436
7772.15 458
7772.98 436
7773.81 469
7774.64 453
7775.48 421
7776.31 421
7777.14 485
7777.97 454
7778.81 362
7779.64 382
7780.47 456
7781.30 517
7782.14 445
7782.97 424
7783.80 444
7784.63 422
7785.47 413
7786.30 440
7787.13 452
7787.97 492
7788.80 511
7789.63 493
7790.46 519
7791.30 493
7792.13 501
7792.96 482
7793.80 488
7794.63 454
7795.46 458
7796.30 472
7797.13 431
7797.96 427
7798.80 477
7799.63 525
7800.46 515
7801.30 509
7802.13 531
7802.97 522
7803.80 505
7804.63 484
7805.47 479
7806.30 508
7807.13 517
7807.97 482
7808.80 543
7809.64 532
7810.47 540
7811.31 512
7812.14 464
7812.97 431
7813.81 547
7814.64 584
7815.48 599
7816.31 614
7817.15 640
7817.98 618
7818.82 582
7819.65 555
7820.48 547
7821.32 639
7822.15 562
7822.99 584
7823.82 562
7824.66 567
7825.49 560
7826.33 594
7827.16 629
7828.00 616
7828.83 628
7829.67 544
7830.50 600
7831.34 607
7832.17 569
7833.01 566
7833.85 535
7834.68 591
7835.52 667
7836.35 685
7837.19 644
7838.02 631
7838.86 534
7839.69 579
7840.53 599
7841.37 522
7842.20 618
7843.04 567
7843.87 612
7844.71 556
7845.55 524
7846.38 549
7847.22 536
7848.05 539
7848.89 544
7849.73 480
7850.56 493
7851.40 481
7852.24 524
7853.07 503
7853.91 523
7854.74 494
7855.58 555
7856.42 556
7857.25 495
7858.09 486
7858.93 558
7859.76 470
7860.60 502
7861.44 592
7862.28 511
7863.11 531
7863.95 461
7864.79 465
7865.62 453
7866.46 532
7867.30 485
7868.14 504
7868.97 561
7869.81 483
7870.65 478
7871.48 542
7872.32 515
7873.16 489
7874.00 515
7874.83 628
7875.67 596
7876.51 566
7877.35 576
7878.19 568
7879.02 568
7879.86 577
7880.70 636
7881.54 600
7882.37 542
7883.21 479
7884.05 472
7884.89 578
7885.73 533
7886.57 527
7887.40 565
7888.24 499
7889.08 508
7889.92 565
7890.76 556
7891.60 546
7892.43 590
7893.27 640
7894.11 553
7894.95 573
7895.79 582
7896.63 487
7897.47 547
7898.30 544
7899.14 538
7899.98 561
7900.82 540
7901.66 571
7902.50 608
7903.34 636
7904.18 545
7905.02 519
7905.86 471
7906.70 395
7907.54 505
7908.37 467
7909.21 408
7910.05 456
7910.89 493
7911.73 508
7912.57 552
7913.41 462
7914.25 500
7915.09 511
7915.93 552
7916.77 563
7917.61 579
7918.45 588
7919.29 714
7920.13 749
7920.97 692
7921.81 629
7922.65 607
7923.49 534
7924.33 483
7925.17 464
7926.01 525
7926.85 514
7927.69 433
7928.53 448
7929.37 460
7930.21 475
7931.05 478
7931.90 474
7932.74 444
7933.58 474
7934.42 493
7935.26 485
7936.10 488
7936.94 469
7937.78 464
7938.62 485
7939.46 451
7940.30 486
7941.14 483
7941.99 512
7942.83 487
7943.67 512
7944.51 484
7945.35 446
7946.19 445
7947.03 411
7947.88 444
7948.72 495
7949.56 437
7950.40 501
7951.24 504
7952.08 492
7952.93 468
7953.77 532
7954.61 527
7955.45 433
7956.29 492
7957.13 464
7957.98 467
7958.82 441
7959.66 508
7960.50 533
7961.35 484
7962.19 489
7963.03 575
7963.87 552
7964.71 489
7965.56 436
7966.40 434
7967.24 465
7968.08 543
7968.93 515
7969.77 487
7970.61 532
7971.45 495
7972.30 522
7973.14 453
7973.98 464
7974.83 485
7975.67 442
7976.51 493
7977.36 497
7978.20 499
7979.04 442
7979.88 479
7980.73 412
7981.57 371
7982.41 421
7983.26 424
7984.10 452
7984.94 430
7985.79 389
7986.63 433
7987.47 434
7988.32 437
7989.16 431
7990.01 383
7990.85 422
7991.69 422
7992.54 406
7993.38 393
7994.23 432
7995.07 426
7995.91 407
7996.76 408
7997.60 420
7998.45 430
7999.29 414
8000.13 308
8000.98 344
8001.82 380
8002.67 372
8003.51 349
8004.36 363
8005.20 445
8006.04 422
8006.89 355
8007.73 360
8008.58 384
8009.42 339
8010.27 365
8011.11 362
8011.96 337
8012.80 381
8013.65 375
8014.49 379
8015.34 385
8016.18 356
8017.03 352
8017.87 331
8018.72 380
8019.56 393
8020.41 367
8021.25 383
8022.10 383
8022.95 379
8023.79 399
8024.64 382
8025.48 409
8026.33 418
8027.17 435
8028.02 375
8028.86 409
8029.71 412
8030.56 361
8031.40 425
8032.25 437
8033.09 417
8033.94 339
8034.79 346
8035.63 394
8036.48 325
8037.32 366
8038.17 380
8039.02 386
8039.86 356
8040.71 378
8041.56 372
8042.40 361
8043.25 383
8044.10 344
8044.94 367
8045.79 380
8046.64 399
8047.48 292
8048.33 344
8049.18 367
8050.02 390
8050.87 426
8051.72 399
8052.56 384
8053.41 385
8054.26 430
8055.11 397
8055.95 355
8056.80 330
8057.65 392
8058.49 379
8059.34 342
8060.19 379
8061.04 336
8061.88 338
8062.73 378
8063.58 401
8064.43 410
8065.27 336
8066.12 299
8066.97 342
8067.82 337
8068.67 365
8069.51 343
8070.36 406
8071.21 401
8072.06 398
8072.91 354
8073.75 357
8074.60 349
8075.45 375
8076.30 348
8077.15 333
8078.00 364
8078.84 335
8079.69 299
8080.54 346
8081.39 372
8082.24 346
8083.09 357
8083.94 331
8084.78 346
8085.63 358
8086.48 380
8087.33 341
8088.18 405
8089.03 350
8089.88 361
8090.73 422
8091.58 436
8092.42 363
8093.27 365
8094.12 322
8094.97 329
8095.82 293
8096.67 296
8097.52 333
8098.37 367
8099.22 366
8100.07 367
8100.92 388
8101.77 381
8102.62 352
8103.47 392
8104.32 335
8105.17 307
8106.02 339
8106.87 323
8107.72 343
8108.57 318
8109.42 341
8110.27 332
8111.12 343
8111.97 313
8112.82 337
8113.67 324
8114.52 318
8115.37 359
8116.22 341
8117.07 388
8117.92 371
8118.77 374
8119.62 444
8120.47 402
8121.32 393
8122.17 392
8123.02 368
8123.87 388
8124.72 382
8125.57 367
8126.43 409
8127.28 342
8128.13 392
8128.98 328
8129.83 361
8130.68 343
8131.53 352
8132.38 410
8133.23 387
8134.09 391
8134.94 366
8135.79 392
8136.64 399
8137.49 354
8138.34 356
8139.19 424
8140.05 400
8140.90 390
8141.75 439
8142.60 369
8143.45 367
8144.30 439
8145.16 382
8146.01 362
8146.86 398
8147.71 442
8148.56 458
8149.42 372
8150.27 395
8151.12 388
8151.97 396
8152.83 448
8153.68 489
8154.53 454
8155.38 518
8156.24 455
8157.09 420
8157.94 424
8158.79 411
8159.65 533
8160.50 461
8161.35 372
8162.20 446
8163.06 408
8163.91 414
8164.76 385
8165.62 314
8166.47 407
8167.32 414
8168.17 362
8169.03 372
8169.88 411
8170.73 438
8171.59 407
8172.44 384
8173.29 355
8174.15 395
8175.00 471
8175.85 411
8176.71 384
8177.56 349
8178.42 376
8179.27 407
8180.12 405
8180.98 397
8181.83 406
8182.68 402
8183.54 414
8184.39 406
8185.25 388
8186.10 395
8186.95 443
8187.81 375
8188.66 378
8189.52 358
8190.37 351
8191.22 344
8192.08 375
8192.93 380
8193.79 368
8194.64 364
8195.50 402
8196.35 418
8197.21 357
8198.06 358
8198.92 368
8199.77 360
8200.63 319
8201.48 353
8202.33 417
8203.19 354
8204.04 328
8204.90 323
8205.75 346
8206.61 418
8207.47 332
8208.32 367
8209.18 414
8210.03 359
8210.89 350
8211.74 350
8212.60 403
8213.45 368
8214.31 332
8215.16 321
8216.02 393
8216.87 320
8217.73 342
8218.59 382
8219.44 344
8220.30 398
8221.15 413
8222.01 345
8222.87 333
8223.72 343
8224.58 398
8225.43 398
8226.29 393
8227.15 426
8228.00 411
8228.86 387
8229.71 328
8230.57 333
8231.43 354
8232.28 327
8233.14 373
8234.00 325
8234.85 359
8235.71 385
8236.57 342
8237.42 363
8238.28 374
8239.14 352
8239.99 352
8240.85 354
8241.71 431
8242.56 320
8243.42 368
8244.28 350
8245.14 326
8245.99 317
8246.85 316
8247.71 293
8248.56 290
8249.42 338
8250.28 381
8251.14 395
8251.99 339
8252.85 335
8253.71 383
8254.57 384
8255.42 412
8256.28 321
8257.14 333
8258.00 350
8258.86 362
8259.71 348
8260.57 388
8261.43 350
8262.29 368
8263.15 383
8264.00 401
8264.86 341
8265.72 296
8266.58 361
8267.44 350
8268.29 302
8269.15 296
8270.01 323
8270.87 366
8271.73 329
8272.59 368
8273.45 355
8274.30 300
8275.16 363
8276.02 368
8276.88 306
8277.74 332
8278.60 342
8279.46 317
8280.32 312
8281.18 405
8282.03 330
8282.89 334
8283.75 319
8284.61 340
8285.47 322
8286.33 343
8287.19 328
8288.05 355
8288.91 347
8289.77 379
8290.63 401
8291.49 405
8292.35 362
8293.21 383
8294.07 349
8294.93 394
8295.78 424
8296.64 392
8297.50 388
8298.36 346
8299.22 311
8300.08 335
8300.94 348
8301.80 366
8302.66 416
8303.52 388
8304.38 358
8305.25 329
8306.11 380
8306.97 428
8307.83 370
8308.69 342
8309.55 351
8310.41 360
8311.27 405
8312.13 395
8312.99 344
8313.85 404
8314.71 416
8315.57 442
8316.43 408
8317.29 346
8318.15 399
8319.02 455
8319.88 411
8320.74 353
8321.60 321
8322.46 342
8323.32 391
8324.18 457
8325.04 379
8325.90 393
8326.77 372
8327.63 419
8328.49 372
8329.35 362
8330.21 346
8331.07 354
8331.93 369
8332.80 372
8333.66 371
8334.52 391
8335.38 343
8336.24 351
8337.11 355
8337.97 380
8338.83 377
8339.69 323
8340.55 357
8341.42 372
8342.28 411
8343.14 404
8344.00 366
8344.86 387
8345.73 375
8346.59 394
8347.45 442
8348.31 429
8349.18 428
8350.04 394
8350.90 360
8351.76 362
8352.63 380
8353.49 379
8354.35 384
8355.22 405
8356.08 378
8356.94 357
8357.80 364
8358.67 393
8359.53 352
8360.39 374
8361.26 399
8362.12 429
8362.98 430
8363.85 430
8364.71 369
8365.57 407
8366.44 444
8367.30 369
8368.16 436
8369.03 424
8369.89 405
8370.75 425
8371.62 400
8372.48 389
8373.35 374
8374.21 378
8375.07 396
8375.94 394
8376.80 462
8377.67 404
8378.53 446
8379.39 456
8380.26 468
8381.12 449
8381.99 460
8382.85 495
8383.71 485
8384.58 487
8385.44 488
8386.31 427
8387.17 410
8388.04 492
8388.90 480
8389.77 415
8390.63 467
8391.50 426
8392.36 467
8393.22 470
8394.09 466
8394.95 439
8395.82 396
8396.68 464
8397.55 409
8398.41 396
8399.28 498
8400.14 608
8401.01 489
8401.88 471
8402.74 526
8403.61 527
8404.47 579
8405.34 516
8406.20 460
8407.07 539
8407.93 561
8408.80 519
8409.66 535
8410.53 517
8411.40 517
8412.26 539
8413.13 504
8413.99 537
8414.86 526
8415.73 621
8416.59 659
8417.46 585
8418.32 544
8419.19 598
8420.06 595
8420.92 567
8421.79 580
8422.65 637
8423.52 593
8424.39 704
8425.25 774
8426.12 629
8426.99 648
8427.85 696
8428.72 735
8429.59 741
8430.45 717
8431.32 669
8432.19 704
8433.05 758
8433.92 727
8434.79 720
8435.65 660
8436.52 693
8437.39 766
8438.26 803
8439.12 790
8439.99 826
8440.86 873
8441.73 889
8442.59 877
8443.46 920
8444.33 927
8445.19 991
8446.06 1060
8446.93 930
8447.80 936
8448.67 903
8449.53 953
8450.40 967
8451.27 970
8452.14 1077
8453.00 1225
8453.87 1249
8454.74 1429
8455.61 1586
8456.48 1790
8457.34 1859
8458.21 2087
8459.08 2015
8459.95 2024
8460.82 1826
8461.69 1601
8462.55 1648
8463.42 1500
8464.29 1404
8465.16 1332
8466.03 1325
8466.90 1465
8467.77 1658
8468.63 1998
8469.50 2364
8470.37 2883
8471.24 3219
8472.11 3395
8472.98 3409
8473.85 3329
8474.72 2861
8475.58 2439
8476.45 2090
8477.32 1791
8478.19 1450
8479.06 1286
8479.93 1031
8480.80 1009
8481.67 873
8482.54 824
8483.41 807
8484.28 805
8485.15 757
8486.02 799
8486.89 809
8487.76 852
8488.63 792
8489.50 789
8490.37 779
8491.24 879
8492.11 836
8492.98 805
8493.85 819
8494.72 850
8495.59 835
8496.46 916
8497.33 842
8498.20 874
8499.07 892
8499.94 905
8500.81 823
8501.68 799
8502.55 785
8503.42 717
8504.29 701
8505.16 747
8506.03 731
8506.90 725
8507.77 833
8508.64 976
8509.51 1002
8510.38 899
8511.25 1047
8512.13 1065
8513.00 947
8513.87 934
8514.74 832
8515.61 829
8516.48 797
8517.35 751
8518.22 730
8519.09 694
8519.97 714
8520.84 683
8521.71 710
8522.58 696
8523.45 699
8524.32 709
8525.19 766
8526.07 744
8526.94 735
8527.81 755
8528.68 745
8529.55 816
8530.43 793
8531.30 755
8532.17 808
8533.04 830
8533.91 770
8534.79 802
8535.66 862
8536.53 824
8537.40 768
8538.27 713
8539.15 798
8540.02 797
8540.89 735
8541.76 696
8542.64 695
8543.51 766
8544.38 778
8545.25 811
8546.13 719
8547.00 798
8547.87 893
8548.74 793
8549.62 753
8550.49 800
8551.36 766
8552.24 863
8553.11 804
8553.98 726
8554.86 738
8555.73 768
8556.60 768
8557.48 732
8558.35 682
8559.22 645
8560.10 705
8560.97 639
8561.84 656
8562.72 632
8563.59 622
8564.46 660
8565.34 602
8566.21 606
8567.08 620
8567.96 579
8568.83 554
8569.71 611
8570.58 602
8571.45 658
8572.33 619
8573.20 669
8574.08 644
8574.95 617
8575.82 638
8576.70 580
8577.57 593
8578.45 568
8579.32 519
8580.20 601
8581.07 572
8581.94 616
8582.82 603
8583.69 629
8584.57 583
8585.44 614
8586.32 499
8587.19 624
8588.07 574
8588.94 573
8589.82 578
8590.69 575
8591.57 583
8592.44 634
8593.32 588
8594.19 558
8595.07 540
8595.94 506
8596.82 532
8597.69 521
8598.57 512
8599.44 567
8600.32 553
8601.19 547
8602.07 569
8602.95 585
8603.82 554
8604.70 541
8605.57 533
8606.45 552
8607.32 536
8608.20 525
8609.08 532
8609.95 559
8610.83 526
8611.70 498
8612.58 598
8613.46 574
8614.33 557
8615.21 553
8616.08 637
8616.96 564
8617.84 563
8618.71 589
8619.59 590
8620.47 585
8621.34 598
8622.22 582
8623.10 612
8623.97 613
8624.85 590
8625.73 605
8626.60 592
8627.48 547
8628.36 639
8629.23 567
8630.11 581
8630.99 560
8631.87 579
8632.74 646
8633.62 637
8634.50 585
8635.37 587
8636.25 599
8637.13 608
8638.01 593
8638.88 574
8639.76 566
8640.64 623
8641.52 643
8642.39 606
8643.27 671
8644.15 601
8645.03 720
8645.90 720
8646.78 614
8647.66 641
8648.54 675
8649.42 731
8650.29 774
8651.17 708
8652.05 678
8652.93 688
8653.81 679
8654.68 774
8655.56 691
8656.44 727
8657.32 737
8658.20 677
8659.08 722
8659.95 721
8660.83 730
8661.71 734
8662.59 649
8663.47 731
8664.35 785
8665.23 778
8666.10 756
8666.98 746
8667.86 732
8668.74 755
8669.62 719
8670.50 814
8671.38 846
8672.26 875
8673.14 929
8674.02 1094
8674.90 1203
8675.77 1260
8676.65 1184
8677.53 1265
8678.41 1189
8679.29 1098
8680.17 989
8681.05 959
8681.93 942
8682.81 877
8683.69 789
8684.57 867
8685.45 738
8686.33 879
8687.21 931
8688.09 1013
8688.97 994
8689.85 1093
8690.73 1273
8691.61 1551
8692.49 1772
8693.37 1865
8694.25 2121
8695.13 2276
8696.01 2020
8696.89 1748
8697.77 1594
8698.65 1382
8699.53 1202
8700.41 1038
8701.29 895
8702.17 850
8703.05 768
8703.94 704
8704.82 663
8705.70 710
8706.58 728
8707.46 639
8708.34 635
8709.22 663
8710.10 661
8710.98 654
8711.86 648
8712.75 621
8713.63 663
8714.51 687
8715.39 607
8716.27 659
8717.15 642
8718.03 598
8718.91 590
8719.80 587
8720.68 591
8721.56 568
8722.44 538
8723.32 548
8724.20 622
8725.09 617
8725.97 562
8726.85 630
8727.73 621
8728.61 659
8729.50 745
8730.38 710
8731.26 716
8732.14 668
8733.02 699
8733.91 663
8734.79 644
8735.67 675
8736.55 584
8737.44 629
8738.32 585
8739.20 550
8740.08 518
8740.97 573
8741.85 570
8742.73 502
8743.61 524
8744.50 534
8745.38 538
8746.26 513
8747.15 487
8748.03 498
8748.91 456
8749.79 548
8750.68 605
8751.56 543
8752.44 557
8753.33 509
8754.21 641
8755.09 553
8755.98 495
8756.86 637
8757.74 579
8758.63 639
8759.51 631
8760.39 560
8761.28 626
8762.16 610
8763.05 615
8763.93 539
8764.81 542
8765.70 527
8766.58 519
8767.46 559
8768.35 578
8769.23 600
8770.12 575
8771.00 667
8771.89 665
8772.77 657
8773.65 622
8774.54 581
8775.42 584
8776.31 573
8777.19 546
8778.08 526
8778.96 522
8779.84 455
8780.73 480
8781.61 550
8782.50 578
8783.38 492
8784.27 512
8785.15 480
8786.04 411
8786.92 440
8787.81 476
8788.69 446
8789.58 461
8790.46 488
8791.35 472
8792.23 504
8793.12 470
8794.00 494
8794.89 532
8795.77 522
8796.66 489
8797.55 438
8798.43 460
8799.32 416
8800.20 412
8801.09 434
8801.97 454
8802.86 405
8803.74 398
8804.63 414
8805.52 409
8806.40 450
8807.29 444
8808.17 443
8809.06 457
8809.95 448
8810.83 448
8811.72 414
8812.60 395
8813.49 425
8814.38 447
8815.26 427
8816.15 436
8817.04 431
8817.92 377
8818.81 390
8819.70 404
8820.58 427
8821.47 423
8822.36 424
8823.24 473
8824.13 418
8825.02 417
8825.90 384
8826.79 391
8827.68 388
8828.56 393
8829.45 408
8830.34 416
8831.23 446
8832.11 442
8833.00 453
8833.89 442
8834.77 384
8835.66 372
8836.55 357
8837.44 390
8838.32 352
8839.21 386
8840.10 408
8840.99 416
8841.88 396
8842.76 371
8843.65 414
8844.54 401
8845.43 428
8846.31 387
8847.20 394
8848.09 414
8848.98 391
8849.87 413
8850.75 439
8851.64 389
8852.53 414
8853.42 449
8854.31 384
8855.20 354
8856.08 411
8856.97 422
8857.86 404
8858.75 404
8859.64 390
8860.53 331
8861.42 341
8862.30 382
8863.19 409
8864.08 397
8864.97 365
8865.86 405
8866.75 376
8867.64 377
8868.53 372
8869.42 326
8870.30 360
8871.19 340
8872.08 365
8872.97 351
8873.86 303
8874.75 342
8875.64 355
8876.53 356
8877.42 361
8878.31 345
8879.20 387
8880.09 361
8880.98 344
8881.87 317
8882.76 334
8883.65 297
8884.54 322
8885.43 323
8886.32 355
8887.21 378
8888.10 374
8888.99 394
8889.88 424
8890.77 373
8891.66 327
8892.55 288
8893.44 350
8894.33 317
8895.22 346
8896.11 318
8897.00 276
8897.89 361
8898.78 322
8899.67 323
8900.56 324
8901.45 343
8902.34 369
8903.23 366
8904.12 358
8905.02 360
8905.91 341
8906.80 390
8907.69 352
8908.58 318
8909.47 323
8910.36 299
8911.25 328
8912.14 348
8913.04 309
8913.93 370
8914.82 369
8915.71 351
8916.60 321
8917.49 339
8918.38 332
8919.28 329
8920.17 332
8921.06 315
8921.95 346
8922.84 329
8923.73 336
8924.63 346
8925.52 321
8926.41 308
8927.30 315
8928.19 338
8929.09 359
8929.98 306
8930.87 318
8931.76 334
8932.65 375
8933.55 325
8934.44 306
8935.33 322
8936.22 343
8937.12 287
8938.01 279
8938.90 336
8939.79 288
8940.69 308
8941.58 294
8942.47 302
8943.37 293
8944.26 331
8945.15 338
8946.04 291
8946.94 295
8947.83 308
8948.72 238
8949.62 252
8950.51 325
8951.40 294
8952.30 294
8953.19 288
8954.08 333
8954.98 288
8955.87 270
8956.76 326
8957.66 265
8958.55 336
8959.44 281
8960.34 310
8961.23 346
8962.12 317
8963.02 347
8963.91 341
8964.81 316
8965.70 265
8966.59 267
8967.49 322
8968.38 350
8969.28 319
8970.17 363
8971.06 306
8971.96 302
8972.85 323
8973.75 339
8974.64 337
8975.54 302
8976.43 319
8977.32 289
8978.22 339
8979.11 347
8980.01 276
8980.90 280
8981.80 304
8982.69 309
8983.59 299
8984.48 288
8985.38 280
8986.27 243
8987.17 244
8988.06 246
8988.96 260
8989.85 299
8990.75 259
8991.64 302
8992.54 316
8993.43 260
8994.33 285
8995.22 310
8996.12 276
8997.01 272
8997.91 299
8998.81 276
8999.70 289
9000.60 316
9001.49 325
9002.39 305
9003.28 291
9004.18 297
9005.08 292
9005.97 317
9006.87 257
9007.76 274
9008.66 289
9009.56 309
9010.45 294
9011.35 286
9012.24 259
9013.14 273
9014.04 261
9014.93 291
9015.83 291
9016.73 321
9017.62 264
9018.52 229
9019.42 263
9020.31 247
9021.21 280
9022.11 237
9023.00 216
9023.90 243
9024.80 249
9025.69 290
9026.59 276
9027.49 288
9028.38 277
9029.28 323
9030.18 323
9031.08 260
9031.97 265
9032.87 282
9033.77 305
9034.66 293
9035.56 297
9036.46 271
9037.36 250
9038.25 286
9039.15 272
9040.05 249
9040.95 272
9041.85 203
9042.74 296
9043.64 249
9044.54 291
9045.44 317
9046.33 279
9047.23 284
9048.13 304
9049.03 286
9049.93 284
9050.82 283
9051.72 279
9052.62 300
9053.52 326
9054.42 354
9055.32 253
9056.21 289
9057.11 271
9058.01 263
9058.91 236
9059.81 279
9060.71 293
9061.61 294
9062.50 302
9063.40 281
9064.30 281
9065.20 288
9066.10 332
9067.00 290
9067.90 261
9068.80 318
9069.70 287
9070.60 252
9071.49 264
9072.39 252
9073.29 271
9074.19 302
9075.09 284
9075.99 255
9076.89 227
9077.79 308
9078.69 322
9079.59 270
9080.49 295
9081.39 351
9082.29 330
9083.19 336
9084.09 300
9084.99 256
9085.89 300
9086.79 285
9087.69 294
9088.59 289
9089.49 287
9090.39 285
9091.29 272
9092.19 294
9093.09 302
9093.99 276
9094.89 293
9095.79 329
9096.69 340
9097.59 321
9098.49 293
9099.39 301
9100.29 307
9101.19 272
9102.09 293
9102.99 278
9103.90 273
9104.80 234
9105.70 251
9106.60 276
9107.50 302
9108.40 282
9109.30 278
9110.20 302
9111.10 302
9112.00 294
9112.91 263
9113.81 238
9114.71 196
9115.61 258
9116.51 268
9117.41 237
9118.31 296
9119.22 273
9120.12 206
9121.02 270
9121.92 247
9122.82 256
9123.72 286
9124.63 261
9125.53 256
9126.43 285
9127.33 271
9128.23 245
9129.14 305
9130.04 306
9130.94 299
9131.84 260
9132.74 290
9133.65 271
9134.55 289
9135.45 234
9136.35 228
9137.26 199
9138.16 242
9139.06 265
9139.96 328
9140.87 260
9141.77 294
9142.67 257
9143.57 277
9144.48 293
9145.38 267
9146.28 312
9147.19 293
9148.09 276
9148.99 242
9149.90 241
9150.80 260
9151.70 262
9152.60 297
9153.51 287
9154.41 283
9155.31 231
9156.22 254
9157.12 228
9158.02 237
9158.93 290
9159.83 261
9160.74 256
9161.64 254
9162.54 276
9163.45 292
9164.35 248
9165.25 282
9166.16 296
9167.06 257
9167.97 246
9168.87 303
9169.77 248
9170.68 241
9171.58 278
9172.49 267
9173.39 273
9174.30 246
9175.20 255
9176.10 291
9177.01 266
9177.91 248
9178.82 236
9179.72 286
9180.63 258
9181.53 255
9182.44 301
9183.34 282
9184.25 199
9185.15 259
9186.05 302
9186.96 295
9187.86 261
9188.77 292
9189.67 263
9190.58 255
9191.48 258
9192.39 292
9193.30 327
9194.20 274
9195.11 288
9196.01 279
9196.92 251
9197.82 264
9198.73 270
9199.63 283
9200.54 273
9201.44 314
9202.35 402
9203.26 311
9204.16 326
9205.07 288
9205.97 297
9206.88 314
9207.78 291
9208.69 266
9209.60 292
9210.50 290
9211.41 280
9212.32 296
9213.22 253
9214.13 238
9215.03 300
9215.94 339
9216.85 271
9217.75 265
9218.66 344
9219.57 378
9220.47 416
9221.38 340
9222.29 322
9223.19 350
9224.10 349
9225.01 298
9225.91 252
9226.82 300
9227.73 259
9228.63 219
9229.54 248
9230.45 241
9231.36 245
9232.26 302
9233.17 295
9234.08 257
9234.98 268
9235.89 277
9236.80 284
9237.71 262
9238.61 251
9239.52 255
9240.43 270
9241.34 281
9242.24 249
9243.15 285
9244.06 296
9244.97 264
9245.87 245
9246.78 257
9247.69 241
9248.60 315
9249.51 294
9250.41 317
9251.32 300
9252.23 257
9253.14 265
9254.05 290
9254.96 273
9255.86 314
9256.77 276
9257.68 273
9258.59 275
9259.50 267
9260.41 299
9261.31 310
9262.22 265
9263.13 298
9264.04 248
9264.95 315
9265.86 333
9266.77 269
9267.68 261
9268.58 254
9269.49 256
9270.40 287
9271.31 258
9272.22 269
9273.13 239
9274.04 225
9274.95 255
9275.86 245
9276.77 243
9277.68 236
9278.59 272
9279.50 258
9280.40 256
9281.31 289
9282.22 284
9283.13 257
9284.04 313
9284.95 302
9285.86 265
9286.77 253
9287.68 248
9288.59 234
9289.50 274
9290.41 293
9291.32 304
9292.23 339
9293.14 331
9294.05 284
9294.96 289
9295.87 257
9296.78 262
9297.69 325
9298.60 313
9299.52 315
9300.43 308
9301.34 290
9302.25 270
9303.16 290
9304.07 283
9304.98 299
9305.89 241
9306.80 264
9307.71 292
9308.62 293
9309.53 351
9310.44 331
9311.36 320
9312.27 327
9313.18 288
9314.09 313
9315.00 306
9315.91 251
9316.82 287
9317.73 273
9318.64 254
9319.56 258
9320.47 265
9321.38 256
9322.29 232
9323.20 235
9324.11 274
9325.03 233
9325.94 209
9326.85 275
9327.76 288
9328.67 246
9329.59 250
9330.50 270
9331.41 260
9332.32 305
9333.23 265
9334.15 246
9335.06 257
9335.97 261
9336.88 279
9337.79 269
9338.71 235
9339.62 238
9340.53 291
9341.44 296
9342.36 276
9343.27 288
9344.18 281
9345.09 265
9346.01 263
9346.92 237
9347.83 248
9348.75 278
9349.66 282
9350.57 319
9351.48 266
9352.40 277
9353.31 291
9354.22 297
9355.14 278
9356.05 289
9356.96 274
9357.88 289
9358.79 282
9359.70 267
9360.62 280
9361.53 245
9362.44 285
9363.36 306
9364.27 324
9365.19 258
9366.10 260
9367.01 265
9367.93 256
9368.84 267
9369.75 226
9370.67 258
9371.58 290
9372.50 311
9373.41 279
9374.32 256
9375.24 267
9376.15 297
9377.07 298
9377.98 277
9378.90 248
9379.81 286
9380.72 274
9381.64 277
9382.55 311
9383.47 292
9384.38 276
9385.30 267
9386.21 249
9387.13 273
9388.04 285
9388.96 290
9389.87 288
9390.79 268
9391.70 275
9392.62 286
9393.53 291
9394.45 330
9395.36 323
9396.28 330
9397.19 312
9398.11 282
9399.02 292
9399.94 281
9400.85 322
9401.77 300
9402.68 339
9403.60 307
9404.52 251
9405.43 236
9406.35 271
9407.26 267
9408.18 271
9409.09 318
9410.01 268
9410.93 298
9411.84 283
9412.76 231
9413.67 255
9414.59 296
9415.51 262
9416.42 295
9417.34 255
9418.26 307
9419.17 310
9420.09 275
9421.00 286
9421.92 267
9422.84 277
9423.75 304
9424.67 319
9425.59 292
9426.50 322
9427.42 291
9428.34 289
9429.25 293
9430.17 340
9431.09 318
9432.00 296
9432.92 270
9433.84 325
9434.76 327
9435.67 319
9436.59 316
9437.51 302
9438.42 351
9439.34 305
9440.26 289
9441.18 306
9442.09 325
9443.01 312
9443.93 286
9444.85 337
9445.76 346
9446.68 330
9447.60 320
9448.52 285
9449.43 254
9450.35 292
9451.27 380
9452.19 405
9453.11 392
9454.02 429
9454.94 464
9455.86 489
9456.78 471
9457.70 441
9458.62 390
9459.53 374
9460.45 347
9461.37 356
9462.29 335
9463.21 309
9464.13 343
9465.04 323
9465.96 330
9466.88 294
9467.80 254
9468.72 299
9469.64 266
9470.56 272
9471.48 327
9472.39 304
9473.31 292
9474.23 330
9475.15 297
9476.07 296
9476.99 341
9477.91 335
9478.83 304
9479.75 337
9480.67 301
9481.59 327
9482.51 315
9483.42 325
9484.34 357
9485.26 380
9486.18 375
9487.10 327
9488.02 324
9488.94 396
9489.86 379
9490.78 306
9491.70 326
9492.62 313
9493.54 355
9494.46 330
9495.38 299
9496.30 279
9497.22 300
9498.14 344
9499.06 343
9499.98 334
9500.90 297
9501.82 317
9502.74 346
9503.66 335
9504.58 343
9505.50 292
9506.43 351
9507.35 331
9508.27 314
9509.19 295
9510.11 336
9511.03 315
9511.95 303
9512.87 346
9513.79 385
9514.71 352
9515.63 396
9516.55 433
9517.48 372
9518.40 345
9519.32 337
9520.24 328
9521.16 363
9522.08 343
9523.00 351
9523.92 348
9524.85 340
9525.77 359
9526.69 337
9527.61 321
9528.53 411
9529.45 370
9530.38 373
9531.30 458
9532.22 484
9533.14 554
9534.06 575
9534.98 542
9535.91 527
9536.83 507
9537.75 489
9538.67 511
9539.60 494
9540.52 470
9541.44 440
9542.36 385
9543.28 397
9544.21 445
9545.13 367
9546.05 396
9546.97 336
9547.90 309
9548.82 344
9549.74 311
9550.66 332
9551.59 352
9552.51 426
9553.43 359
9554.36 349
9555.28 338
9556.20 322
9557.13 442
9558.05 408
9558.97 341
9559.89 421
9560.82 477
9561.74 476
9562.66 401
9563.59 413
9564.51 392
9565.43 378
9566.36 392
9567.28 309
9568.20 353
9569.13 349
9570.05 385
9570.98 408
9571.90 384
9572.82 360
9573.75 395
9574.67 359
9575.60 373
9576.52 385
9577.44 319
9578.37 376
9579.29 347
9580.22 300
9581.14 314
9582.06 343
9582.99 352
9583.91 381
9584.84 385
9585.76 387
9586.69 338
9587.61 367
9588.53 341
9589.46 324
9590.38 348
9591.31 317
9592.23 357
9593.16 411
9594.08 431
9595.01 390
9595.93 395
9596.86 350
9597.78 356
9598.71 379
9599.63 387
9600.56 368
9601.48 382
9602.41 398
9603.33 412
9604.26 394
9605.18 416
9606.11 447
9607.03 406
9607.96 438
9608.89 421
9609.81 425
9610.74 465
9611.66 453
9612.59 451
9613.51 456
9614.44 432
9615.37 451
9616.29 482
9617.22 397
9618.14 423
9619.07 430
9620.00 517
9620.92 477
9621.85 442
9622.77 448
9623.70 473
9624.63 425
9625.55 417
9626.48 417
9627.41 442
9628.33 423
9629.26 504
9630.19 459
9631.11 464
9632.04 421
9632.97 465
9633.89 506
9634.82 518
9635.75 482
9636.67 464
9637.60 459
9638.53 496
9639.45 579
9640.38 553
9641.31 498
9642.23 500
9643.16 529
9644.09 561
9645.02 559
9645.94 573
9646.87 596
9647.80 626
9648.73 595
9649.65 623
9650.58 637
9651.51 669
9652.44 722
9653.36 696
9654.29 677
9655.22 673
9656.15 544
9657.08 587
9658.00 579
9658.93 580
9659.86 575
9660.79 595
9661.72 534
9662.64 484
9663.57 530
9664.50 518
9665.43 576
9666.36 533
9667.28 551
9668.21 571
9669.14 597
9670.07 566
9671.00 606
9671.93 616
9672.86 631
9673.78 717
9674.71 631
9675.64 640
9676.57 624
9677.50 610
9678.43 660
9679.36 616
9680.29 733
9681.21 753
9682.14 727
9683.07 715
9684.00 782
9684.93 721
9685.86 727
9686.79 730
9687.72 706
9688.65 726
9689.58 740
9690.51 756
9691.44 770
9692.37 771
9693.30 757
9694.23 773
9695.16 808
9696.09 850
9697.02 911
9697.94 996
9698.87 1031
9699.80 1094
9700.73 1174
9701.66 1121
9702.59 1058
9703.52 1046
9704.45 942
9705.39 929
9706.32 843
9707.25 830
9708.18 790
9709.11 763
9710.04 745
9710.97 706
9711.90 770
9712.83 727
9713.76 792
9714.69 895
9715.62 912
9716.55 953
9717.48 965
9718.41 842
9719.34 822
9720.27 854
9721.21 770
9722.14 697
9723.07 765
9724.00 757
9724.93 746
9725.86 777
9726.79 729
9727.72 634
9728.65 610
9729.59 660
9730.52 678
9731.45 771
9732.38 765
9733.31 735
9734.24 793
9735.17 704
9736.11 697
9737.04 712
9737.97 630
9738.90 675
9739.83 668
9740.77 635
9741.70 690
9742.63 600
9743.56 575
9744.49 608
9745.43 593
9746.36 545
9747.29 567
9748.22 575
9749.15 558
9750.09 528
9751.02 506
9751.95 528
9752.88 548
9753.82 554
9754.75 528
9755.68 505
9756.61 588
9757.55 514
9758.48 507
9759.41 534
9760.35 560
9761.28 614
9762.21 561
9763.14 515
9764.08 512
9765.01 508
9765.94 520
9766.88 583
9767.81 553
9768.74 517
9769.68 525
9770.61 527
9771.54 488
9772.48 528
9773.41 462
9774.34 511
9775.28 534
9776.21 584
9777.14 594
9778.08 623
9779.01 605
9779.94 621
9780.88 610
9781.81 655
9782.75 620
9783.68 631
9784.61 600
9785.55 614
9786.48 572
9787.42 536
9788.35 541
9789.28 532
9790.22 503
9791.15 466
9792.09 484
9793.02 477
9793.96 479
9794.89 432
9795.83 429
9796.76 502
9797.69 511
9798.63 506
9799.56 532
9800.50 518
9801.43 567
9802.37 536
9803.30 512
9804.24 520
9805.17 508
9806.11 436
9807.04 488
9807.98 467
9808.91 392
9809.85 395
9810.78 412
9811.72 438
9812.65 457
9813.59 462
9814.53 472
9815.46 446
9816.40 406
9817.33 371
9818.27 470
9819.20 449
9820.14 417
9821.07 417
9822.01 418
9822.95 420
9823.88 405
9824.82 390
9825.75 413
9826.69 436
9827.63 398
9828.56 407
9829.50 428
9830.43 368
9831.37 399
9832.31 329
9833.24 368
9834.18 382
9835.12 386
9836.05 406
9836.99 416
9837.93 360
9838.86 369
9839.80 385
9840.73 449
9841.67 406
9842.61 400
9843.55 373
9844.48 431
9845.42 393
9846.36 433
9847.29 406
9848.23 381
9849.17 332
9850.10 395
9851.04 430
9851.98 402
9852.92 392
9853.85 416
9854.79 441
9855.73 402
9856.67 417
9857.60 382
9858.54 438
9859.48 411
9860.42 387
9861.35 343
9862.29 346
9863.23 373
9864.17 421
9865.10 379
9866.04 359
9866.98 374
9867.92 370
9868.86 370
9869.79 342
9870.73 388
9871.67 391
9872.61 357
9873.55 389
9874.48 423
9875.42 394
9876.36 382
9877.30 322
9878.24 323
9879.18 361
9880.12 340
9881.05 341
9881.99 376
9882.93 326
9883.87 355
9884.81 340
9885.75 346
9886.69 388
9887.63 340
9888.56 334
9889.50 326
9890.44 335
9891.38 316
9892.32 335
9893.26 320
9894.20 321
9895.14 313
9896.08 339
9897.02 351
9897.96 338
9898.90 298
9899.84 338
9900.77 357
9901.71 349
9902.65 351
9903.59 300
9904.53 303
9905.47 293
9906.41 320
9907.35 320
9908.29 323
9909.23 319
9910.17 281
9911.11 292
9912.05 337
9912.99 336
9913.93 352
9914.87 345
9915.81 386
9916.75 383
9917.69 390
9918.63 343
9919.57 353
9920.52 351
9921.46 333
9922.40 363
9923.34 337
9924.28 430
9925.22 363
9926.16 387
9927.10 452
9928.04 473
9928.98 482
9929.92 464
9930.86 471
9931.80 465
9932.75 454
9933.69 464
9934.63 398
9935.57 426
9936.51 375
9937.45 328
9938.39 322
9939.33 363
9940.28 326
9941.22 286
9942.16 338
9943.10 333
9944.04 357
9944.98 328
9945.92 311
9946.87 346
9947.81 318
9948.75 294
9949.69 311
9950.63 325
9951.58 319
9952.52 310
9953.46 285
9954.40 284
9955.34 330
9956.29 344
9957.23 297
9958.17 289
9959.11 302
9960.06 295
9961.00 321
9961.94 316
9962.88 354
9963.83 309
9964.77 298
9965.71 276
9966.65 311
9967.60 283
9968.54 318
9969.48 349
9970.42 345
9971.37 343
9972.31 291
9973.25 326
9974.20 297
9975.14 292
9976.08 345
9977.03 315
9977.97 274
9978.91 246
9979.86 285
9980.80 281
9981.74 255
9982.69 262
9983.63 265
9984.57 305
9985.52 297
9986.46 260
9987.40 285
9988.35 278
9989.29 242
9990.23 324
9991.18 312
9992.12 287
9993.07 268
9994.01 309
9994.95 278
9995.90 231
9996.84 284
9997.79 285
9998.73 285
9999.67 330
10000.62 306
10001.56 307
10002.51 324
10003.45 310
10004.40 275
10005.34 264
10006.29 216
10007.23 284
10008.17 321
10009.12 265
10010.06 289
10011.01 272
10011.95 262
10012.90 262
10013.84 241
10014.79 277
10015.73 282
10016.68 260
10017.62 291
10018.57 275
10019.51 227
10020.46 243
10021.40 328
10022.35 283
10023.29 322
10024.24 251
10025.19 269
10026.13 263
10027.08 263
10028.02 293
10028.97 311
10029.91 273
10030.86 291
10031.80 277
10032.75 254
10033.70 219
10034.64 262
10035.59 286
10036.53 235
10037.48 257
10038.43 259
10039.37 243
10040.32 305
10041.26 292
10042.21 279
10043.16 253
10044.10 268
10045.05 271
10046.00 249
10046.94 269
10047.89 253
10048.84 252
10049.78 274
10050.73 269
10051.68 247
10052.62 259
10053.57 275
10054.52 320
10055.46 262
10056.41 243
10057.36 246
10058.30 246
10059.25 295
10060.20 277
10061.15 314
10062.09 263
10063.04 302
10063.99 267
10064.93 240
10065.88 220
10066.83 262
10067.78 277
10068.72 270
10069.67 208
10070.62 215
10071.57 261
10072.51 259
10073.46 241
10074.41 239
10075.36 286
10076.31 296
10077.25 198
10078.20 239
10079.15 266
10080.10 261
10081.05 232
10081.99 253
10082.94 259
10083.89 270
10084.84 273
10085.79 226
10086.74 222
10087.68 241
10088.63 187
10089.58 226
10090.53 239
10091.48 230
10092.43 237
10093.37 301
10094.32 263
10095.27 260
10096.22 275
10097.17 242
10098.12 246
10099.07 233
10100.02 237
10100.97 238
10101.91 212
10102.86 243
10103.81 222
10104.76 244
10105.71 202
10106.66 236
10107.61 271
10108.56 241
10109.51 248
10110.46 255
10111.41 252
10112.36 247
10113.31 216
10114.26 239
10115.21 268
10116.16 290
10117.11 264
10118.06 253
10119.01 247
10119.96 240
10120.91 242
10121.86 238
10122.81 218
10123.76 209
10124.71 227
10125.66 224
10126.61 243
10127.56 269
10128.51 253
10129.46 227
10130.41 247
10131.36 215
10132.31 251
10133.26 287
10134.21 278
10135.16 267
10136.11 246
10137.06 229
10138.01 258
10138.96 281
10139.91 239
10140.86 229
10141.82 276
10142.77 259
10143.72 214
10144.67 265
10145.62 276
10146.57 213
10147.52 213
10148.47 258
10149.42 239
10150.38 262
10151.33 312
10152.28 281
10153.23 276
10154.18 261
10155.13 275
10156.09 229
10157.04 267
10157.99 257
10158.94 247
10159.89 239
10160.84 265
10161.80 295
10162.75 243
10163.70 286
10164.65 285
10165.60 281
10166.56 292
10167.51 265
10168.46 323
10169.41 275
10170.36 263
10171.32 298
10172.27 265
10173.22 280
10174.17 289
10175.13 279
10176.08 281
10177.03 256
10177.98 259
10178.94 294
10179.89 295
10180.84 240
10181.80 262
10182.75 271
10183.70 283
10184.65 302
10185.61 327
10186.56 292
10187.51 290
10188.47 284
10189.42 288
10190.37 258
10191.33 294
10192.28 323
10193.23 321
10194.19 308
10195.14 307
10196.09 267
10197.05 289
10198.00 285
10198.95 310
10199.91 301
10200.86 278
10201.82 296
10202.77 315
10203.72 275
10204.68 301
10205.63 303
10206.58 297
10207.54 308
10208.49 368
10209.45 367
10210.40 356
10211.36 343
10212.31 322
10213.26 319
10214.22 282
10215.17 300
10216.13 246
10217.08 320
10218.04 338
10218.99 285
10219.94 269
10220.90 272
10221.85 317
10222.81 326
10223.76 295
10224.72 253
10225.67 279
10226.63 335
10227.58 329
10228.54 275
10229.49 248
10230.45 275
10231.40 260
10232.36 307
10233.31 309
10234.27 297
10235.22 287
10236.18 275
10237.14 299
10238.09 329
10239.05 349
10240.00 329
10240.96 297
10241.91 293
10242.87 340
10243.82 300
10244.78 298
10245.74 260
10246.69 242
10247.65 242
10248.60 280
10249.56 248
10250.52 271
10251.47 293
10252.43 264
10253.38 241
10254.34 252
10255.30 256
10256.25 258
10257.21 257
10258.17 282
10259.12 290
10260.08 262
10261.04 251
10261.99 255
10262.95 227
10263.91 226
10264.86 278
10265.82 242
10266.78 220
10267.73 232
10268.69 240
10269.65 243
10270.60 295
10271.56 233
10272.52 259
10273.47 283
10274.43 289
10275.39 273
10276.35 222
10277.30 225
10278.26 217
10279.22 230
10280.18 224
10281.13 216
10282.09 234
10283.05 281
10284.01 290
10284.96 281
10285.92 250
10286.88 224
10287.84 205
10288.79 247
10289.75 281
10290.71 260
10291.67 239
10292.63 289
10293.58 236
10294.54 244
10295.50 278
10296.46 236
10297.42 230
10298.38 226
10299.33 258
10300.29 249
10301.25 246
10302.21 225
10303.17 279
10304.13 278
10305.08 239
10306.04 230
10307.00 240
10307.96 247
10308.92 285
10309.88 233
10310.84 265
10311.80 252
10312.75 218
10313.71 243
10314.67 272
10315.63 233
10316.59 238
10317.55 234
10318.51 260
10319.47 262
10320.43 252
10321.39 272
10322.35 259
10323.31 262
10324.27 266
10325.23 262
10326.18 204
10327.14 220
10328.10 254
10329.06 260
10330.02 288
10330.98 255
10331.94 281
10332.90 277
10333.86 315
10334.82 350
10335.78 290
10336.74 290
10337.70 290
10338.66 228
10339.62 247
10340.58 253
10341.54 207
10342.50 228
10343.46 224
10344.43 231
10345.39 199
10346.35 209
10347.31 249
10348.27 246
10349.23 186
10350.19 210
10351.15 220
10352.11 264
10353.07 220
10354.03 197
10354.99 252
10355.95 192
10356.91 223
10357.88 233
10358.84 187
10359.80 220
10360.76 255
10361.72 209
10362.68 222
10363.64 227
10364.60 251
10365.57 229
10366.53 254
10367.49 233
10368.45 240
10369.41 217
10370.37 227
10371.34 265
10372.30 241
10373.26 200
10374.22 179
10375.18 234
10376.14 235
10377.11 225
10378.07 219
10379.03 248
10379.99 293
10380.95 252
10381.92 215
10382.88 167
10383.84 215
10384.80 225
10385.77 189
10386.73 202
10387.69 226
10388.65 260
10389.62 219
10390.58 198
10391.54 235
10392.50 246
10393.47 233
10394.43 204
10395.39 221
10396.35 213
10397.32 270
10398.28 245
10399.24 243
10400.21 228
10401.17 233
10402.13 273
10403.10 259
10404.06 255
10405.02 239
10405.99 228
10406.95 235
10407.91 243
10408.88 239
10409.84 231
10410.80 209
10411.77 247
10412.73 260
10413.69 220
10414.66 222
10415.62 249
10416.58 257
10417.55 283
10418.51 268
10419.48 306
10420.44 309
10421.40 330
10422.37 310
10423.33 287
10424.30 324
10425.26 296
10426.23 246
10427.19 267
10428.15 251
10429.12 247
10430.08 223
10431.05 227
10432.01 216
10432.98 236
10433.94 221
10434.91 220
10435.87 233
10436.83 201
10437.80 185
10438.76 230
10439.73 241
10440.69 254
10441.66 224
10442.62 231
10443.59 218
10444.55 213
10445.52 192
10446.48 179
10447.45 194
10448.41 214
10449.38 208
10450.35 204
10451.31 223
10452.28 243
10453.24 236
10454.21 213
10455.17 232
10456.14 235
10457.10 216
10458.07 194
10459.04 212
10460.00 245
10460.97 224
10461.93 262
10462.90 259
10463.87 209
10464.83 214
10465.80 194
10466.76 181
10467.73 179
10468.70 203
10469.66 211
10470.63 216
10471.59 210
10472.56 181
10473.53 207
10474.49 186
10475.46 185
10476.43 193
10477.39 228
10478.36 231
10479.33 207
10480.29 195
10481.26 191
10482.23 208
10483.19 201
10484.16 176
10485.13 213
10486.09 219
10487.06 207
10488.03 224
10489.00 199
10489.96 200
10490.93 197
10491.90 226
10492.87 209
10493.83 218
10494.80 187
10495.77 209
10496.73 199
10497.70 212
10498.67 195
10499.64 238
10500.61 220
10501.57 244
10502.54 289
10503.51 239
10504.48 213
10505.44 213
10506.41 247
10507.38 212
10508.35 222
10509.32 240
10510.28 212
10511.25 197
10512.22 183
10513.19 213
10514.16 214
10515.13 183
10516.09 186
10517.06 200
10518.03 182
10519.00 220
10519.97 232
10520.94 189
10521.91 195
10522.87 197
10523.84 188
10524.81 229
10525.78 215
10526.75 270
10527.72 209
10528.69 225
10529.66 239
10530.63 202
10531.59 198
10532.56 206
10533.53 246
10534.50 225
10535.47 225
10536.44 212
10537.41 228
10538.38 218
10539.35 219
10540.32 230
10541.29 209
10542.26 197
10543.23 198
10544.20 168
10545.17 213
10546.14 269
10547.11 216
10548.08 213
10549.05 206
10550.02 201
10550.99 249
10551.96 270
10552.93 217
10553.90 219
10554.87 195
10555.84 224
10556.81 227
10557.78 241
10558.75 292
10559.72 285
10560.69 333
10561.66 296
10562.63 274
10563.60 364
10564.57 346
10565.54 309
10566.51 280
10567.48 259
10568.45 265
10569.42 275
10570.40 307
10571.37 255
10572.34 244
10573.31 216
10574.28 265
10575.25 252
10576.22 248
10577.19 225
10578.16 216
10579.14 199
10580.11 237
10581.08 177
10582.05 219
10583.02 199
10583.99 223
10584.96 189
10585.94 228
10586.91 246
10587.88 305
10588.85 271
10589.82 266
10590.79 175
10591.77 213
10592.74 252
10593.71 253
10594.68 236
10595.65 236
10596.63 262
10597.60 237
10598.57 228
10599.54 242
10600.52 221
10601.49 252
10602.46 242
10603.43 232
10604.41 211
10605.38 206
10606.35 255
10607.32 228
10608.30 237
10609.27 207
10610.24 235
10611.21 228
10612.19 195
10613.16 230
10614.13 211
10615.11 236
10616.08 216
10617.05 248
10618.02 220
10619.00 213
10619.97 206
10620.94 237
10621.92 252
10622.89 208
10623.86 245
10624.84 277
10625.81 221
10626.78 229
10627.76 247
10628.73 231
10629.71 235
10630.68 268
10631.65 196
10632.63 183
10633.60 211
10634.57 217
10635.55 256
10636.52 213
10637.50 269
10638.47 312
10639.44 323
10640.42 362
10641.39 353
10642.37 272
10643.34 302
10644.31 308
10645.29 266
10646.26 289
10647.24 223
10648.21 279
10649.19 245
10650.16 218
10651.14 207
10652.11 215
10653.09 194
10654.06 226
10655.04 248
10656.01 253
10656.98 221
10657.96 212
10658.93 238
10659.91 213
10660.88 214
10661.86 222
10662.84 221
10663.81 228
10664.79 219
10665.76 201
10666.74 251
10667.71 218
10668.69 212
10669.66 244
10670.64 226
10671.61 226
10672.59 221
10673.56 183
10674.54 187
10675.52 255
10676.49 285
10677.47 216
10678.44 233
10679.42 272
10680.40 247
10681.37 255
10682.35 223
10683.32 193
10684.30 197
10685.28 204
10686.25 205
10687.23 197
10688.20 192
10689.18 197
10690.16 186
10691.13 201
10692.11 197
10693.09 191
10694.06 230
10695.04 205
10696.02 157
10696.99 188
10697.97 195
10698.95 218
10699.92 213
10700.90 198
10701.88 186
10702.85 233
10703.83 249
10704.81 185
10705.79 183
10706.76 204
10707.74 242
10708.72 202
10709.70 212
10710.67 192
10711.65 205
10712.63 213
10713.60 225
10714.58 212
10715.56 215
10716.54 237
10717.52 230
10718.49 201
10719.47 177
10720.45 229
10721.43 234
10722.40 222
10723.38 209
10724.36 230
10725.34 218
10726.32 217
10727.29 219
10728.27 220
10729.25 178
10730.23 181
10731.21 171
10732.19 225
10733.16 224
10734.14 204
10735.12 218
10736.10 221
10737.08 206
10738.06 213
10739.03 205
10740.01 216
10740.99 216
10741.97 214
10742.95 209
10743.93 221
10744.91 239
10745.89 201
10746.87 225
10747.84 227
10748.82 175
10749.80 214
10750.78 235
10751.76 195
10752.74 186
10753.72 220
10754.70 215
10755.68 198
10756.66 203
10757.64 233
10758.62 234
10759.60 249
10760.58 226
10761.56 197
10762.54 188
10763.52 193
10764.50 197
10765.48 180
10766.45 155
10767.43 206
10768.41 251
10769.39 191
10770.38 169
10771.36 184
10772.34 215
10773.32 222
10774.30 201
10775.28 168
10776.26 196
10777.24 182
10778.22 204
10779.20 190
10780.18 210
10781.16 223
10782.14 194
10783.12 197
10784.10 195
10785.08 189
10786.06 185
10787.04 224
10788.02 199
10789.00 209
10789.99 238
10790.97 222
10791.95 201
10792.93 196
10793.91 208
10794.89 246
10795.87 221
10796.85 202
10797.84 212
10798.82 210
10799.80 197
10800.78 222
10801.76 230
10802.74 243
10803.72 203
10804.71 238
10805.69 173
10806.67 198
10807.65 179
10808.63 187
10809.61 225
10810.60 216
10811.58 233
10812.56 208
10813.54 245
10814.52 195
10815.51 199
10816.49 192
10817.47 219
10818.45 195
10819.44 231
10820.42 210
10821.40 177
10822.38 237
10823.37 251
10824.35 219
10825.33 240
10826.31 268
10827.30 220
10828.28 217
10829.26 219
10830.24 237
10831.23 181
10832.21 172
10833.19 220
10834.18 244
10835.16 225
10836.14 193
10837.13 224
10838.11 201
10839.09 212
10840.07 251
10841.06 225
10842.04 206
10843.02 222
10844.01 173
10844.99 216
10845.98 218
10846.96 205
10847.94 245
10848.93 248
10849.91 210
10850.89 248
10851.88 216
10852.86 192
10853.84 236
10854.83 236
10855.81 243
10856.80 209
10857.78 220
10858.77 226
10859.75 262
10860.73 249
10861.72 248
10862.70 253
10863.69 231
10864.67 198
10865.66 262
10866.64 260
10867.62 206
10868.61 274
10869.59 279
10870.58 253
10871.56 263
10872.55 183
10873.53 177
10874.52 215
10875.50 185
10876.49 217
10877.47 268
10878.46 280
10879.44 258
10880.43 251
10881.41 254
10882.40 227
10883.38 225
10884.37 256
10885.35 275
10886.34 250
10887.32 246
10888.31 257
10889.29 264
10890.28 240
10891.27 269
10892.25 242
10893.24 292
10894.22 273
10895.21 250
10896.19 249
10897.18 247
10898.17 261
10899.15 235
10900.14 266
10901.12 223
10902.11 268
10903.10 240
10904.08 236
10905.07 243
10906.05 273
10907.04 275
10908.03 311
10909.01 293
10910.00 275
10910.99 278
10911.97 306
10912.96 296
10913.95 272
10914.93 215
10915.92 232
10916.91 251
10917.89 276
10918.88 266
10919.87 279
10920.85 285
10921.84 284
10922.83 315
10923.81 308
10924.80 302
10925.79 311
10926.78 336
10927.76 361
10928.75 280
10929.74 317
10930.73 311
10931.71 289
10932.70 272
10933.69 279
10934.68 317
10935.66 339
10936.65 311
10937.64 323
10938.63 337
10939.61 340
10940.60 338
10941.59 331
10942.58 363
10943.57 339
10944.55 356
10945.54 358
10946.53 375
10947.52 379
10948.51 370
10949.49 330
10950.48 316
10951.47 378
10952.46 387
10953.45 367
10954.44 371
10955.42 419
10956.41 443
10957.40 463
10958.39 477
10959.38 495
10960.37 542
10961.36 519
10962.34 537
10963.33 466
10964.32 396
10965.31 413
10966.30 432
10967.29 462
10968.28 386
10969.27 408
10970.26 399
10971.25 433
10972.24 397
10973.22 387
10974.21 427
10975.20 372
10976.19 340
10977.18 385
10978.17 383
10979.16 421
10980.15 405
10981.14 382
10982.13 409
10983.12 383
10984.11 360
10985.10 413
10986.09 433
10987.08 425
10988.07 417
10989.06 416
10990.05 402
10991.04 408
10992.03 408
10993.02 384
10994.01 438
10995.00 490
10995.99 475
10996.98 553
10997.97 689
10998.96 775
10999.95 769
11000.94 812
11001.93 840
11002.92 858
11003.92 838
11004.91 686
11005.90 685
11006.89 685
11007.88 550
11008.87 519
11009.86 436
11010.85 410
11011.84 402
11012.83 381
11013.82 386
11014.82 398
11015.81 406
11016.80 433
11017.79 407
11018.78 383
11019.77 363
11020.76 359
11021.76 347
11022.75 370
11023.74 312
11024.73 342
11025.72 348
11026.71 394
11027.70 391
11028.70 396
11029.69 363
11030.68 366
11031.67 339
11032.66 357
11033.66 361
11034.65 375
11035.64 332
11036.63 389
11037.62 388
11038.62 385
11039.61 355
11040.60 326
11041.59 358
11042.59 371
11043.58 307
11044.57 334
11045.56 324
11046.56 294
11047.55 278
11048.54 295
11049.53 292
11050.53 282
11051.52 284
11052.51 276
11053.51 323
11054.50 322
11055.49 319
11056.49 267
11057.48 333
11058.47 314
11059.46 311
11060.46 326
11061.45 312
11062.44 309
11063.44 275
11064.43 283
11065.42 283
11066.42 280
11067.41 326
11068.41 313
11069.40 300
11070.39 302
11071.39 318
11072.38 327
11073.37 301
11074.37 334
11075.36 293
11076.36 336
11077.35 322
11078.34 324
11079.34 317
11080.33 312
11081.33 346
11082.32 304
11083.31 312
11084.31 282
11085.30 289
11086.30 294
11087.29 276
11088.29 261
11089.28 269
11090.28 316
11091.27 346
11092.27 291
11093.26 263
11094.25 254
11095.25 290
11096.24 262
11097.24 238
11098.23 271
11099.23 263
11100.22 280
11101.22 260
11102.21 286
11103.21 314
11104.20 252
11105.20 286
11106.20 282
11107.19 260
11108.19 260
11109.18 253
11110.18 254
11111.17 263
11112.17 250
11113.16 235
11114.16 236
11115.15 277
11116.15 275
11117.15 281
11118.14 278
11119.14 274
11120.13 247
11121.13 242
11122.13 217
11123.12 253
11124.12 228
11125.11 234
11126.11 255
11127.11 272
11128.10 288
11129.10 228
11130.10 243
11131.09 249
11132.09 238
11133.09 243
11134.08 234
11135.08 217
11136.07 231
11137.07 243
11138.07 251
11139.07 209
11140.06 238
11141.06 198
11142.06 263
11143.05 262
11144.05 250
11145.05 289
11146.04 300
11147.04 256
11148.04 255
11149.04 259
11150.03 318
11151.03 280
11152.03 247
11153.02 266
11154.02 216
11155.02 233
11156.02 212
11157.01 249
11158.01 242
11159.01 256
11160.01 239
11161.01 262
11162.00 236
11163.00 220
11164.00 218
11165.00 222
11165.99 230
11166.99 243
11167.99 292
11168.99 284
11169.99 278
11170.99 215
11171.98 255
11172.98 221
11173.98 220
11174.98 215
11175.98 225
11176.98 233
11177.97 223
11178.97 223
11179.97 218
11180.97 190
11181.97 244
11182.97 233
11183.97 261
11184.96 235
11185.96 247
11186.96 262
11187.96 238
11188.96 256
11189.96 219
11190.96 236
11191.96 261
11192.96 265
11193.96 222
11194.96 227
11195.96 238
11196.95 224
11197.95 213
11198.95 204
11199.95 196
11200.95 226
11201.95 234
11202.95 208
11203.95 209
11204.95 236
11205.95 259
11206.95 277
11207.95 241
11208.95 206
11209.95 250
11210.95 248
11211.95 222
11212.95 219
11213.95 252
11214.95 249
11215.95 232
11216.95 210
11217.95 195
11218.95 209
11219.95 186
11220.95 216
11221.95 228
11222.95 218
11223.95 258
11224.95 188
11225.96 224
11226.96 220
11227.96 223
11228.96 222
11229.96 243
11230.96 254
11231.96 248
11232.96 231
11233.96 268
11234.96 245
11235.96 233
11236.97 262
11237.97 256
11238.97 231
11239.97 210
11240.97 200
11241.97 240
11242.97 240
11243.98 206
11244.98 223
11245.98 204
11246.98 197
11247.98 201
11248.98 245
11249.98 228
11250.99 203
11251.99 211
11252.99 178
11253.99 188
11254.99 210
11256.00 220
11257.00 223
11258.00 219
11259.00 204
11260.00 203
11261.01 210
11262.01 220
11263.01 207
11264.01 195
11265.02 210
11266.02 232
11267.02 234
11268.02 215
11269.03 214
11270.03 219
11271.03 233
11272.03 220
11273.04 234
11274.04 242
11275.04 243
11276.05 226
11277.05 254
11278.05 228
11279.05 222
11280.06 231
11281.06 272
11282.06 246
11283.07 281
11284.07 284
11285.07 245
11286.08 251
11287.08 240
11288.08 218
11289.09 222
11290.09 224
11291.09 187
11292.10 210
11293.10 207
11294.11 212
11295.11 238
11296.11 202
11297.12 217
11298.12 244
11299.13 230
11300.13 186
11301.13 229
11302.14 214
11303.14 220
11304.15 234
11305.15 232
11306.15 219
11307.16 274
11308.16 271
11309.17 259
11310.17 297
11311.18 274
11312.18 259
11313.18 320
11314.19 283
11315.19 286
11316.20 282
11317.20 255
11318.21 282
11319.21 260
11320.22 269
11321.22 248
11322.23 243
11323.23 228
11324.24 268
11325.24 227
11326.25 266
11327.25 250
11328.26 259
11329.26 223
11330.27 240
11331.27 277
11332.28 271
11333.29 235
11334.29 223
11335.30 198
11336.30 217
11337.31 264
11338.31 280
11339.32 262
11340.33 269
11341.33 299
11342.34 262
11343.34 256
11344.35 275
11345.35 269
11346.36 214
11347.37 197
11348.37 220
11349.38 217
11350.39 282
11351.39 242
11352.40 221
11353.40 209
11354.41 209
11355.42 243
11356.42 235
11357.43 265
11358.44 241
11359.44 208
11360.45 197
11361.46 229
11362.46 241
11363.47 216
11364.48 189
11365.48 190
11366.49 236
11367.50 213
11368.50 193
11369.51 216
11370.52 228
11371.53 231
11372.53 197
11373.54 217
11374.55 226
11375.56 188
11376.56 224
11377.57 253
11378.58 226
11379.59 226
11380.59 182
11381.60 182
11382.61 208
11383.62 189
11384.62 202
11385.63 213
11386.64 224
11387.65 228
11388.65 197
11389.66 216
11390.67 203
11391.68 215
11392.69 225
11393.69 193
11394.70 207
11395.71 216
11396.72 161
11397.73 180
11398.74 171
11399.74 184
11400.75 173
11401.76 217
11402.77 206
11403.78 249
11404.79 236
11405.80 220
11406.80 209
11407.81 222
11408.82 189
11409.83 167
11410.84 169
11411.85 159
11412.86 157
11413.87 204
11414.88 193
11415.89 173
11416.89 197
11417.90 175
11418.91 181
11419.92 179
11420.93 199
11421.94 181
11422.95 221
11423.96 225
11424.97 213
11425.98 224
11426.99 177
11428.00 215
11429.01 209
11430.02 202
11431.03 194
11432.04 209
11433.05 224
11434.06 184
11435.07 174
11436.08 225
11437.09 217
11438.10 215
11439.11 214
11440.12 215
11441.13 204
11442.14 188
11443.15 176
11444.16 193
11445.17 181
11446.18 197
11447.19 219
11448.20 171
11449.21 223
11450.22 190
11451.23 200
11452.24 210
11453.25 179
11454.27 218
11455.28 225
11456.29 216
11457.30 221
11458.31 218
11459.32 208
11460.33 200
11461.34 198
11462.35 190
11463.36 178
11464.38 166
11465.39 202
11466.40 215
11467.41 195
11468.42 206
11469.43 238
11470.44 230
11471.46 219
11472.47 194
11473.48 201
11474.49 240
11475.50 274
11476.52 222
11477.53 221
11478.54 223
11479.55 208
11480.56 179
11481.57 204
11482.59 178
11483.60 188
11484.61 191
11485.62 207
11486.64 234
11487.65 221
11488.66 207
11489.67 167
11490.69 194
11491.70 200
11492.71 204
11493.72 197
11494.74 169
11495.75 174
11496.76 215
11497.77 211
11498.79 203
11499.80 192
11500.81 192
11501.83 199
11502.84 174
11503.85 202
11504.86 154
11505.88 190
11506.89 235
11507.90 182
11508.92 193
11509.93 169
11510.94 234
11511.96 232
11512.97 196
11513.98 216
11515.00 215
11516.01 214
11517.02 173
11518.04 188
11519.05 163
11520.07 154
11521.08 172
11522.09 229
11523.11 217
11524.12 219
11525.13 213
11526.15 196
11527.16 219
11528.18 230
11529.19 233
11530.21 201
11531.22 203
11532.23 224
11533.25 261
11534.26 219
11535.28 182
11536.29 185
11537.31 217
11538.32 201
11539.34 215
11540.35 207
11541.36 202
11542.38 234
11543.39 242
11544.41 181
11545.42 210
11546.44 222
11547.45 199
11548.47 224
11549.48 199
11550.50 236
11551.51 189
11552.53 195
11553.54 233
11554.56 208
11555.57 212
11556.59 226
11557.61 245
11558.62 246
11559.64 249
11560.65 249
11561.67 201
11562.68 215
11563.70 223
11564.71 189
11565.73 211
11566.75 254
11567.76 252
11568.78 243
11569.79 239
11570.81 240
11571.83 223
11572.84 263
11573.86 236
11574.87 231
11575.89 255
11576.91 253
11577.92 259
11578.94 277
11579.96 251
11580.97 249
11581.99 305
11583.00 272
11584.02 271
11585.04 339
11586.05 301
11587.07 306
11588.09 321
11589.10 281
11590.12 287
11591.14 315
11592.16 361
11593.17 327
11594.19 321
11595.21 372
11596.22 434
11597.24 476
11598.26 544
11599.28 606
11600.29 637
11601.31 641
11602.33 697
11603.34 665
11604.36 603
11605.38 507
11606.40 494
11607.41 447
11608.43 456
11609.45 385
11610.47 317
11611.49 316
11612.50 284
11613.52 284
11614.54 279
11615.56 265
11616.58 292
11617.59 326
11618.61 270
11619.63 281
11620.65 239
11621.67 241
11622.68 237
11623.70 273
11624.72 281
11625.74 294
11626.76 260
11627.78 270
11628.79 240
11629.81 217
11630.83 266
11631.85 304
11632.87 267
11633.89 211
11634.91 227
11635.93 254
11636.94 235
11637.96 251
11638.98 243
11640.00 253
11641.02 254
11642.04 264
11643.06 225
11644.08 248
11645.10 237
11646.12 199
11647.14 183
11648.16 240
11649.17 201
11650.19 235
11651.21 238
11652.23 197
11653.25 230
11654.27 229
11655.29 211
11656.31 191
11657.33 232
11658.35 212
11659.37 222
11660.39 225
11661.41 202
11662.43 170
11663.45 213
11664.47 216
11665.49 244
11666.51 236
11667.53 199
11668.55 262
11669.57 235
11670.59 217
11671.61 248
11672.63 227
11673.65 228
11674.67 225
11675.70 211
11676.72 225
11677.74 303
11678.76 234
11679.78 268
11680.80 208
11681.82 219
11682.84 245
11683.86 252
11684.88 286
11685.90 243
11686.92 216
11687.95 241
11688.97 245
11689.99 273
11691.01 224
11692.03 228
11693.05 202
11694.07 210
11695.10 235
11696.12 239
11697.14 212
11698.16 220
11699.18 284
11700.20 240
11701.22 220
11702.25 210
11703.27 166
11704.29 213
11705.31 184
11706.33 194
11707.36 240
11708.38 255
11709.40 214
11710.42 254
11711.44 230
11712.47 243
11713.49 223
11714.51 210
11715.53 205
11716.56 202
11717.58 225
11718.60 222
11719.62 232
11720.65 216
11721.67 197
11722.69 254
11723.71 213
11724.74 202
11725.76 205
11726.78 235
11727.80 246
11728.83 201
11729.85 201
11730.87 215
11731.90 177
11732.92 192
11733.94 211
11734.97 213
11735.99 179
11737.01 187
11738.04 221
11739.06 202
11740.08 222
11741.11 222
11742.13 207
11743.15 215
11744.18 209
11745.20 186
11746.22 189
11747.25 200
11748.27 185
11749.30 192
11750.32 207
11751.34 187
11752.37 168
11753.39 200
11754.42 205
11755.44 200
11756.46 207
11757.49 198
11758.51 202
11759.54 230
11760.56 212
11761.58 203
11762.61 216
11763.63 219
11764.66 201
11765.68 196
11766.71 238
11767.73 227
11768.76 191
11769.78 193
11770.81 203
11771.83 251
11772.86 210
11773.88 190
11774.91 186
11775.93 175
11776.96 179
11777.98 229
11779.01 232
11780.03 200
11781.06 192
11782.08 226
11783.11 234
11784.13 241
11785.16 217
11786.18 171
11787.21 174
11788.23 213
11789.26 194
11790.28 194
11791.31 185
11792.34 195
11793.36 179
11794.39 256
11795.41 224
11796.44 187
11797.47 173
11798.49 171
11799.52 148
11800.54 212
11801.57 174
11802.60 194
11803.62 173
11804.65 199
11805.67 200
11806.70 212
11807.73 274
11808.75 185
11809.78 200
11810.81 167
11811.83 189
11812.86 180
11813.89 227
11814.91 229
11815.94 205
11816.97 227
11817.99 215
11819.02 254
11820.05 196
11821.07 185
11822.10 202
11823.13 222
11824.16 208
11825.18 196
11826.21 246
11827.24 223
11828.26 182
11829.29 211
11830.32 252
11831.35 255
11832.37 230
11833.40 251
11834.43 204
11835.46 238
11836.48 219
11837.51 222
11838.54 209
11839.57 200
11840.59 254
11841.62 223
11842.65 212
11843.68 246
11844.71 207
11845.73 195
11846.76 211
11847.79 214
11848.82 205
11849.85 227
11850.88 218
11851.90 218
11852.93 227
11853.96 208
11854.99 218
11856.02 194
11857.05 195
11858.07 181
11859.10 212
11860.13 214
11861.16 210
11862.19 239
11863.22 221
11864.25 234
11865.28 241
11866.30 243
11867.33 286
11868.36 249
11869.39 192
11870.42 251
11871.45 234
11872.48 256
11873.51 245
11874.54 258
11875.57 285
11876.60 253
11877.63 267
11878.65 247
11879.68 231
11880.71 205
11881.74 224
11882.77 212
11883.80 243
11884.83 242
11885.86 241
11886.89 295
11887.92 263
11888.95 276
11889.98 278
11891.01 254
11892.04 250
11893.07 264
11894.10 266
11895.13 228
11896.16 276
11897.19 274
11898.22 287
11899.25 284
11900.28 301
11901.31 320
11902.34 343
11903.38 344
11904.41 351
11905.44 365
11906.47 338
11907.50 306
11908.53 315
11909.56 277
11910.59 295
11911.62 310
11912.65 333
11913.68 288
11914.71 305
11915.75 313
11916.78 309
11917.81 289
11918.84 304
11919.87 323
11920.90 309
11921.93 324
11922.96 365
11924.00 339
11925.03 308
11926.06 310
11927.09 353
11928.12 387
11929.15 455
11930.18 461
11931.22 481
11932.25 462
11933.28 524
11934.31 543
11935.34 543
11936.38 504
11937.41 431
11938.44 459
11939.47 389
11940.50 286
11941.54 307
11942.57 280
11943.60 312
11944.63 306
11945.67 321
11946.70 301
11947.73 294
11948.76 324
11949.80 240
11950.83 275
11951.86 236
11952.89 250
11953.93 286
11954.96 245
11955.99 258
11957.02 289
11958.06 249
11959.09 280
11960.12 244
11961.16 215
11962.19 246
11963.22 271
11964.26 264
11965.29 254
11966.32 245
11967.36 263
11968.39 243
11969.42 253
11970.46 276
11971.49 249
11972.52 262
11973.56 242
11974.59 238
11975.62 270
11976.66 303
11977.69 249
11978.73 238
11979.76 249
11980.79 265
11981.83 249
11982.86 281
11983.89 263
11984.93 253
11985.96 252
11987.00 202
11988.03 245
11989.07 235
11990.10 240
11991.13 244
11992.17 296
11993.20 271
11994.24 238
11995.27 279
11996.31 263
11997.34 234
11998.38 283
11999.41 239
12000.45 271
12001.48 267
12002.51 241
12003.55 270
12004.58 263
12005.62 226
12006.65 260
12007.69 268
12008.72 259
12009.76 248
12010.80 267
12011.83 265
12012.87 266
12013.90 297
12014.94 293
12015.97 209
12017.01 253
12018.04 261
12019.08 281
12020.11 311
12021.15 251
12022.19 268
12023.22 290
12024.26 285
12025.29 252
12026.33 293
12027.36 294
12028.40 258
12029.44 268
12030.47 270
12031.51 274
12032.54 261
12033.58 252
12034.62 275
12035.65 244
12036.69 247
12037.73 242
12038.76 250
12039.80 238
12040.84 250
12041.87 279
12042.91 243
12043.94 256
12044.98 258
12046.02 289
12047.06 273
12048.09 303
12049.13 260
12050.17 274
12051.20 285
12052.24 273
12053.28 262
12054.31 256
12055.35 287
12056.39 248
12057.43 278
12058.46 271
12059.50 249
12060.54 249
12061.57 259
12062.61 270
12063.65 282
12064.69 265
12065.72 241
12066.76 267
12067.80 277
12068.84 324
12069.88 289
12070.91 291
12071.95 265
12072.99 249
12074.03 286
12075.06 244
12076.10 237
12077.14 260
12078.18 293
12079.22 290
12080.26 271
12081.29 265
12082.33 252
12083.37 288
12084.41 317
12085.45 256
12086.49 279
12087.52 273
12088.56 311
12089.60 351
12090.64 326
12091.68 311
12092.72 305
12093.76 315
12094.79 299
12095.83 271
12096.87 274
12097.91 289
12098.95 328
12099.99 321
12101.03 323
12102.07 337
12103.11 379
12104.15 399
12105.19 442
12106.22 371
12107.26 350
12108.30 325
12109.34 320
12110.38 346
12111.42 292
12112.46 237
12113.50 294
12114.54 280
12115.58 277
12116.62 230
12117.66 245
12118.70 221
12119.74 258
12120.78 271
12121.82 256
12122.86 237
12123.90 247
12124.94 258
12125.98 232
12127.02 237
12128.06 240
12129.10 208
12130.14 224
12131.18 263
12132.22 263
12133.26 240
12134.30 221
12135.34 224
12136.38 193
12137.42 223
12138.47 261
12139.51 228
12140.55 231
12141.59 220
12142.63 199
12143.67 202
12144.71 203
12145.75 223
12146.79 231
12147.83 223
12148.87 211
12149.92 205
12150.96 218
12152.00 242
12153.04 214
12154.08 211
12155.12 223
12156.16 203
12157.21 259
12158.25 195
12159.29 177
12160.33 183
12161.37 210
12162.41 206
12163.46 242
12164.50 190
12165.54 171
12166.58 227
12167.62 211
12168.67 180
12169.71 173
12170.75 226
12171.79 222
12172.83 233
12173.88 209
12174.92 188
12175.96 204
12177.00 176
12178.05 178
12179.09 183
12180.13 243
12181.17 211
12182.22 190
12183.26 226
12184.30 199
12185.34 216
12186.39 240
12187.43 230
12188.47 235
12189.51 197
12190.56 205
12191.60 193
12192.64 217
12193.69 223
12194.73 191
12195.77 204
12196.82 228
12197.86 188
12198.90 172
12199.95 202
12200.99 263
12202.03 199
12203.08 223
12204.12 215
12205.16 252
12206.21 189
12207.25 212
12208.29 203
12209.34 164
12210.38 231
12211.43 185
12212.47 215
12213.51 219
12214.56 212
12215.60 215
12216.65 226
12217.69 185
12218.73 167
12219.78 177
12220.82 200
12221.87 170
12222.91 193
12223.96 188
12225.00 194
12226.04 193
12227.09 165
12228.13 192
12229.18 234
12230.22 208
12231.27 182
12232.31 212
12233.36 232
12234.40 209
12235.45 204
12236.49 191
12237.54 200
12238.58 174
12239.63 224
12240.67 241
12241.72 230
12242.76 244
12243.81 237
12244.85 219
12245.90 223
12246.94 179
12247.99 194
12249.03 192
12250.08 210
12251.12 198
12252.17 194
12253.22 194
12254.26 232
12255.31 191
12256.35 184
12257.40 192
12258.44 205
12259.49 209
12260.54 207
12261.58 196
12262.63 228
12263.67 202
12264.72 182
12265.77 209
12266.81 171
12267.86 189
12268.91 153
12269.95 188
12271.00 189
12272.04 188
12273.09 189
12274.14 172
12275.18 179
12276.23 193
12277.28 163
12278.32 179
12279.37 217
12280.42 176
12281.46 206
12282.51 193
12283.56 205
12284.61 203
12285.65 180
12286.70 167
12287.75 181
12288.79 170
12289.84 179
12290.89 192
12291.94 169
12292.98 209
12294.03 171
12295.08 170
12296.13 169
12297.17 157
12298.22 155
12299.27 167
12300.32 198
12301.36 162
12302.41 173
12303.46 189
12304.51 196
12305.55 177
12306.60 181
12307.65 171
12308.70 190
12309.75 198
12310.79 233
12311.84 186
12312.89 165
12313.94 173
12314.99 160
12316.04 172
12317.08 159
12318.13 170
12319.18 191
12320.23 140
12321.28 163
12322.33 180
12323.37 160
12324.42 163
12325.47 187
12326.52 198
12327.57 173
12328.62 167
12329.67 184
12330.72 202
12331.77 170
12332.81 163
12333.86 166
12334.91 184
12335.96 165
12337.01 154
12338.06 202
12339.11 187
12340.16 168
12341.21 164
12342.26 140
12343.31 175
12344.36 177
12345.41 197
12346.46 201
12347.51 154
12348.56 154
12349.61 150
12350.65 194
12351.70 173
12352.75 183
12353.80 188
12354.85 210
12355.90 177
12356.95 195
12358.00 198
12359.05 185
12360.11 153
12361.16 185
12362.21 183
12363.26 181
12364.31 186
12365.36 162
12366.41 180
12367.46 191
12368.51 220
12369.56 169
12370.61 163
12371.66 181
12372.71 211
12373.76 201
12374.81 150
12375.86 160
12376.91 165
12377.97 179
12379.02 203
12380.07 200
12381.12 238
12382.17 183
12383.22 163
12384.27 175
12385.32 181
12386.37 176
12387.43 185
12388.48 183
12389.53 185
12390.58 166
12391.63 213
12392.68 209
12393.74 188
12394.79 128
12395.84 152
12396.89 187
12397.94 188
12398.99 212
12400.05 191
12401.10 195
12402.15 216
12403.20 199
12404.25 206
12405.31 197
12406.36 173
12407.41 178
12408.46 204
12409.51 218
12410.57 244
12411.62 170
12412.67 192
12413.72 192
12414.78 215
12415.83 199
12416.88 217
12417.93 200
12418.99 207
12420.04 217
12421.09 215
12422.15 170
12423.20 238
12424.25 213
12425.30 171
12426.36 212
12427.41 187
12428.46 161
12429.52 214
12430.57 223
12431.62 209
12432.68 213
12433.73 223
12434.78 217
12435.84 213
12436.89 217
12437.94 205
12439.00 208
12440.05 204
12441.10 167
12442.16 176
12443.21 191
12444.27 197
12445.32 231
12446.37 231
12447.43 212
12448.48 198
12449.54 183
12450.59 210
12451.64 257
12452.70 218
12453.75 217
12454.81 188
12455.86 205
12456.91 181
12457.97 176
12459.02 175
12460.08 178
12461.13 176
12462.19 162
12463.24 175
12464.30 184
12465.35 203
12466.41 194
12467.46 187
12468.52 302
12469.57 220
12470.63 227
12471.68 221
12472.73 188
12473.79 209
12474.85 222
12475.90 245
12476.96 253
12478.01 253
12479.07 257
12480.12 275
12481.18 272
12482.23 255
12483.29 229
12484.34 250
12485.40 302
12486.45 297
12487.51 328
12488.57 302
12489.62 315
12490.68 337
12491.73 404
12492.79 466
12493.84 603
12494.90 661
12495.96 684
12497.01 703
12498.07 638
12499.12 645
12500.18 638
12501.24 558
12502.29 476
12503.35 495
12504.41 403
12505.46 388
12506.52 323
12507.57 267
12508.63 287
12509.69 263
12510.74 279
12511.80 278
12512.86 256
12513.91 226
12514.97 255
12516.03 243
12517.08 264
12518.14 240
12519.20 209
12520.26 221
12521.31 244
12522.37 289
12523.43 252
12524.48 236
12525.54 228
12526.60 241
12527.66 217
12528.71 242
12529.77 256
12530.83 244
12531.89 284
12532.94 298
12534.00 224
12535.06 220
12536.12 241
12537.17 260
12538.23 228
12539.29 227
12540.35 232
12541.41 227
12542.46 211
12543.52 227
12544.58 203
12545.64 233
12546.70 233
12547.75 210
12548.81 203
12549.87 218
12550.93 228
12551.99 212
12553.05 219
12554.10 233
12555.16 220
12556.22 200
12557.28 255
12558.34 263
12559.40 230
12560.46 250
12561.51 255
12562.57 234
12563.63 222
12564.69 216
12565.75 253
12566.81 252
12567.87 252
12568.93 269
12569.99 281
12571.04 321
12572.10 316
12573.16 293
12574.22 322
12575.28 346
12576.34 359
12577.40 356
12578.46 371
12579.52 338
12580.58 310
12581.64 340
12582.70 320
12583.76 291
12584.82 283
12585.88 268
12586.94 259
12588.00 255
12589.06 283
12590.12 253
12591.18 278
12592.24 284
12593.30 280
12594.36 257
12595.42 239
12596.48 245
12597.54 264
12598.60 225
12599.66 243
12600.72 283
12601.78 265
12602.84 267
12603.90 234
12604.96 229
12606.02 269
12607.08 249
12608.14 217
12609.20 217
12610.27 198
12611.33 261
12612.39 254
12613.45 229
12614.51 237
12615.57 274
12616.63 222
12617.69 216
12618.75 220
12619.81 227
12620.88 235
12621.94 228
12623.00 230
12624.06 258
12625.12 207
12626.18 216
12627.24 210
12628.31 202
12629.37 195
12630.43 189
12631.49 205
12632.55 209
12633.61 208
12634.68 229
12635.74 236
12636.80 229
12637.86 197
12638.92 218
12639.99 208
12641.05 218
12642.11 204
12643.17 193
12644.23 219
12645.30 212
12646.36 227
12647.42 214
12648.48 234
12649.55 241
12650.61 228
12651.67 204
12652.73 224
12653.80 245
12654.86 230
12655.92 220
12656.99 226
12658.05 215
12659.11 226
12660.17 192
12661.24 213
12662.30 212
12663.36 220
12664.43 185
12665.49 185
12666.55 196
12667.62 250
12668.68 216
12669.74 206
12670.81 198
12671.87 203
12672.93 201
12674.00 194
12675.06 211
12676.12 180
12677.19 202
12678.25 174
12679.31 155
12680.38 183
12681.44 186
12682.51 219
12683.57 186
12684.63 204
12685.70 176
12686.76 213
12687.83 175
12688.89 219
12689.95 194
12691.02 195
12692.08 186
12693.15 193
12694.21 168
12695.28 192
12696.34 217
12697.40 198
12698.47 191
12699.53 181
12700.60 198
12701.66 214
12702.73 202
12703.79 216
12704.86 221
12705.92 188
12706.99 192
12708.05 167
12709.12 190
12710.18 158
12711.25 178
12712.31 173
12713.38 179
12714.44 188
12715.51 210
12716.57 199
12717.64 188
12718.70 178
12719.77 193
12720.83 200
12721.90 179
12722.97 191
12724.03 217
12725.10 218
12726.16 168
12727.23 170
12728.29 159
12729.36 194
12730.43 196
12731.49 200
12732.56 191
12733.62 152
12734.69 202
12735.76 199
12736.82 193
12737.89 175
12738.95 172
12740.02 163
12741.09 168
12742.15 176
12743.22 179
12744.29 188
12745.35 202
12746.42 217
12747.49 187
12748.55 176
12749.62 178
12750.69 184
12751.75 185
12752.82 161
12753.89 183
12754.95 164
12756.02 187
12757.09 189
12758.15 152
12759.22 179
12760.29 196
12761.36 192
12762.42 146
12763.49 175
12764.56 191
12765.62 194
12766.69 182
12767.76 161
12768.83 154
12769.89 162
12770.96 166
12772.03 181
12773.10 168
12774.17 169
12775.23 148
12776.30 125
12777.37 136
12778.44 155
12779.50 184
12780.57 156
12781.64 155
12782.71 134
12783.78 162
12784.84 166
12785.91 170
12786.98 178
12788.05 189
12789.12 176
12790.19 154
12791.25 160
12792.32 156
12793.39 146
12794.46 150
12795.53 146
12796.60 165
12797.67 172
12798.73 153
12799.80 158
12800.87 155
12801.94 150
12803.01 177
12804.08 162
12805.15 131
12806.22 155
12807.29 160
12808.36 152
12809.42 114
12810.49 158
12811.56 157
12812.63 193
12813.70 170
12814.77 178
12815.84 181
12816.91 156
12817.98 179
12819.05 146
12820.12 142
12821.19 180
12822.26 163
12823.33 186
12824.40 160
12825.47 130
12826.54 139
12827.61 163
12828.68 148
12829.75 122
12830.82 144
12831.89 154
12832.96 127
12834.03 166
12835.10 176
12836.17 208
12837.24 164
12838.31 164
12839.38 156
12840.45 142
12841.52 121
12842.59 140
12843.66 156
12844.73 153
12845.80 145
12846.87 157
12847.95 165
12849.02 153
12850.09 173
12851.16 127
12852.23 114
12853.30 131
12854.37 138
12855.44 175
12856.51 153
12857.58 139
12858.66 142
12859.73 141
12860.80 156
12861.87 131
12862.94 183
12864.01 163
12865.08 138
12866.16 139
12867.23 166
12868.30 154
12869.37 143
12870.44 124
12871.51 116
12872.59 153
12873.66 146
12874.73 155
12875.80 163
12876.87 139
12877.95 133
12879.02 154
12880.09 171
12881.16 143
12882.23 102
12883.31 114
12884.38 142
12885.45 138
12886.52 146
12887.60 135
12888.67 127
12889.74 151
12890.81 120
12891.89 113
12892.96 135
12894.03 149
12895.11 148
12896.18 159
12897.25 152
12898.32 151
12899.40 144
12900.47 144
12901.54 135
12902.62 167
12903.69 143
12904.76 139
12905.84 124
12906.91 114
12907.98 138
12909.06 129
12910.13 139
12911.20 124
12912.28 165
12913.35 124
12914.42 95
12915.50 113
12916.57 104
12917.64 151
12918.72 127
12919.79 124
12920.87 150
12921.94 123
12923.01 148
12924.09 140
12925.16 145
12926.24 152
12927.31 160
12928.38 159
12929.46 151
12930.53 134
12931.61 119
12932.68 140
12933.76 134
12934.83 156
12935.90 169
12936.98 155
12938.05 131
12939.13 133
12940.20 131
12941.28 132
12942.35 125
12943.43 147
12944.50 103
12945.58 127
12946.65 141
12947.73 123
12948.80 148
12949.88 123
12950.95 138
12952.03 125
12953.10 119
12954.18 110
12955.25 141
12956.33 163
12957.40 169
12958.48 140
12959.55 137
12960.63 134
12961.70 128
12962.78 113
12963.86 143
12964.93 117
12966.01 121
12967.08 142
12968.16 136
12969.24 167
12970.31 168
12971.39 120
12972.46 125
12973.54 139
12974.62 122
12975.69 155
12976.77 152
12977.84 134
12978.92 145
12980.00 150
12981.07 177
12982.15 120
12983.23 147
12984.30 160
12985.38 143
12986.46 129
12987.53 144
12988.61 152
12989.69 148
12990.76 122
12991.84 155
12992.92 163
12993.99 118
12995.07 143
12996.15 125
12997.22 131
12998.30 152
12999.38 169
13000.45 162
13001.53 131
13002.61 154
13003.69 157
13004.76 144
13005.84 160
13006.92 153
13008.00 153
13009.07 147
13010.15 145
13011.23 126
13012.31 141
13013.38 154
13014.46 140
13015.54 142
13016.62 138
13017.70 134
13018.77 134
13019.85 140
13020.93 156
13022.01 159
13023.09 162
13024.16 159
13025.24 140
13026.32 147
13027.40 132
13028.48 148
13029.56 142
13030.63 147
13031.71 181
13032.79 139
13033.87 129
13034.95 141
13036.03 155
13037.11 157
13038.18 166
13039.26 160
13040.34 176
13041.42 174
13042.50 162
13043.58 168
13044.66 164
13045.74 143
13046.82 135
13047.89 144
13048.97 139
13050.05 131
13051.13 132
13052.21 164
13053.29 141
13054.37 128
13055.45 160
13056.53 132
13057.61 110
13058.69 148
13059.77 148
13060.85 139
13061.93 177
13063.01 176
13064.09 145
13065.17 140
13066.25 149
13067.33 138
13068.41 129
13069.49 141
13070.57 176
13071.65 170
13072.73 141
13073.81 164
13074.89 135
13075.97 142
13077.05 146
13078.13 163
13079.21 144
13080.29 154
13081.37 131
13082.45 128
13083.53 139
13084.61 127
13085.69 119
13086.77 112
13087.85 135
13088.94 138
13090.02 144
13091.10 188
13092.18 145
13093.26 115
13094.34 142
13095.42 132
13096.50 149
13097.58 136
13098.66 142
13099.75 149
13100.83 124
13101.91 136
13102.99 144
13104.07 169
13105.15 144
13106.23 130
13107.32 118
13108.40 149
13109.48 151
13110.56 111
13111.64 123
13112.72 121
13113.81 137
13114.89 110
13115.97 106
13117.05 126
13118.13 117
13119.22 139
13120.30 147
13121.38 146
13122.46 121
13123.55 135
13124.63 151
13125.71 134
13126.79 135
13127.88 163
13128.96 138
13130.04 124
13131.12 116
13132.21 140
13133.29 169
13134.37 145
13135.45 125
13136.54 134
13137.62 129
13138.70 126
13139.79 135
13140.87 108
13141.95 114
13143.03 124
13144.12 154
13145.20 167
13146.28 126
13147.37 121
13148.45 131
13149.53 132
13150.62 132
13151.70 105
13152.78 127
13153.87 150
13154.95 149
13156.03 115
13157.12 106
13158.20 124
13159.29 136
13160.37 167
13161.45 147
13162.54 119
13163.62 122
13164.71 129
13165.79 143
13166.87 136
13167.96 127
13169.04 142
13170.13 153
13171.21 142
13172.29 129
13173.38 134
13174.46 158
13175.55 136
13176.63 131
13177.72 133
13178.80 138
13179.89 149
13180.97 125
13182.06 129
13183.14 129
13184.22 127
13185.31 130
13186.39 129
13187.48 127
13188.56 136
13189.65 137
13190.73 156
13191.82 135
13192.90 132
13193.99 157
13195.07 181
13196.16 139
13197.25 140
13198.33 127
13199.42 148
13200.50 126
13201.59 153
13202.67 128
13203.76 138
13204.84 139
13205.93 132
13207.02 160
13208.10 204
13209.19 125
13210.27 146
13211.36 161
13212.44 134
13213.53 143
13214.62 150
13215.70 133
13216.79 148
13217.88 165
13218.96 156
13220.05 176
13221.13 142
13222.22 167
13223.31 134
13224.39 135
13225.48 166
13226.57 161
13227.65 157
13228.74 150
13229.83 140
13230.91 143
13232.00 143
13233.09 139
13234.17 128
13235.26 118
13236.35 142
13237.43 118
13238.52 125
13239.61 130
13240.70 115
13241.78 173
13242.87 161
13243.96 173
13245.04 151
13246.13 132
13247.22 135
13248.31 142
13249.39 174
13250.48 156
13251.57 149
13252.66 177
13253.74 177
13254.83 131
13255.92 125
13257.01 149
13258.10 157
13259.18 116
13260.27 119
13261.36 149
13262.45 148
13263.54 151
13264.62 171
13265.71 150
13266.80 183
13267.89 181
13268.98 193
13270.06 171
13271.15 169
13272.24 193
13273.33 176
13274.42 161
13275.51 173
13276.60 147
13277.68 165
13278.77 183
13279.86 175
13280.95 149
13282.04 174
13283.13 158
13284.22 148
13285.31 164
13286.39 163
13287.48 152
13288.57 150
13289.66 193
13290.75 146
13291.84 158
13292.93 160
13294.02 158
13295.11 149
13296.20 167
13297.29 182
13298.38 172
13299.47 157
13300.56 189
13301.65 184
13302.73 191
13303.82 194
13304.91 208
13306.00 199
13307.09 200
13308.18 211
13309.27 179
13310.36 210
13311.45 224
13312.54 206
13313.63 187
13314.72 209
13315.81 198
13316.90 195
13318.00 198
13319.09 204
13320.18 207
13321.27 192
13322.36 188
13323.45 167
13324.54 214
13325.63 202
13326.72 197
13327.81 212
13328.90 188
13329.99 157
13331.08 168
13332.17 186
13333.26 189
13334.35 170
13335.45 191
13336.54 219
13337.63 214
13338.72 175
13339.81 172
13340.90 208
13341.99 197
13343.08 203
13344.18 190
13345.27 217
13346.36 200
13347.45 240
13348.54 210
13349.63 221
13350.72 214
13351.82 247
13352.91 214
13354.00 200
13355.09 179
13356.18 218
13357.28 240
13358.37 221
13359.46 237
13360.55 227
13361.64 241
13362.74 233
13363.83 220
13364.92 274
13366.01 261
13367.10 284
13368.20 292
13369.29 286
13370.38 268
13371.47 245
13372.57 263
13373.66 279
13374.75 238
13375.84 238
13376.94 212
13378.03 244
13379.12 251
13380.22 212
13381.31 203
13382.40 232
13383.49 231
13384.59 228
13385.68 161
13386.77 219
13387.87 245
13388.96 220
13390.05 212
13391.15 188
13392.24 179
13393.33 210
13394.43 200
13395.52 189
13396.61 205
13397.71 160
13398.80 184
13399.90 194
13400.99 182
13402.08 156
13403.18 191
13404.27 201
13405.36 199
13406.46 201
13407.55 180
13408.65 228
13409.74 223
13410.83 187
13411.93 212
13413.02 202
13414.12 203
13415.21 225
13416.31 199
13417.40 237
13418.49 196
13419.59 244
13420.68 196
13421.78 195
13422.87 198
13423.97 219
13425.06 178
13426.16 177
13427.25 188
13428.35 182
13429.44 197
13430.54 196
13431.63 178
13432.73 182
13433.82 222
13434.92 222
13436.01 211
13437.11 204
13438.20 184
13439.30 210
13440.39 193
13441.49 211
13442.58 226
13443.68 204
13444.77 178
13445.87 227
13446.96 190
13448.06 207
13449.16 221
13450.25 230
13451.35 235
13452.44 197
13453.54 216
13454.64 207
13455.73 187
13456.83 180
13457.92 234
13459.02 196
13460.12 198
13461.21 206
13462.31 231
13463.40 244
13464.50 229
13465.60 199
13466.69 222
13467.79 188
13468.89 227
13469.98 204
13471.08 214
13472.18 228
13473.27 221
13474.37 205
13475.47 208
13476.56 236
13477.66 237
13478.76 215
13479.85 205
13480.95 192
13482.05 205
13483.14 238
13484.24 222
13485.34 207
13486.44 215
13487.53 216
13488.63 243
13489.73 265
13490.83 242
13491.92 271
13493.02 259
13494.12 241
13495.21 247
13496.31 263
13497.41 242
13498.51 278
13499.61 289
13500.70 292
13501.80 275
13502.90 307
13504.00 306
13505.10 283
13506.19 250
13507.29 254
13508.39 243
13509.49 259
13510.59 239
13511.68 255
13512.78 246
13513.88 210
13514.98 210
13516.08 251
13517.18 236
13518.27 230
13519.37 201
13520.47 206
13521.57 193
13522.67 200
13523.77 182
13524.87 191
13525.96 185
13527.06 223
13528.16 206
13529.26 180
13530.36 192
13531.46 169
13532.56 212
13533.66 210
13534.76 215
13535.86 179
13536.96 190
13538.05 200
13539.15 223
13540.25 218
13541.35 196
13542.45 224
13543.55 203
13544.65 163
13545.75 167
13546.85 162
13547.95 183
13549.05 182
13550.15 189
13551.25 206
13552.35 176
13553.45 222
13554.55 194
13555.65 188
13556.75 180
13557.85 185
13558.95 160
13560.05 183
13561.15 195
13562.25 200
13563.35 202
13564.45 174
13565.55 186
13566.65 212
13567.75 197
13568.85 173
13569.95 159
13571.05 160
13572.16 166
13573.26 186
13574.36 179
13575.46 168
13576.56 161
13577.66 218
13578.76 174
13579.86 160
13580.96 155
13582.06 209
13583.16 195
13584.27 211
13585.37 147
13586.47 168
13587.57 153
13588.67 179
13589.77 185
13590.87 180
13591.98 175
13593.08 180
13594.18 197
13595.28 188
13596.38 197
13597.48 181
13598.59 239
13599.69 213
13600.79 227
13601.89 182
13602.99 188
13604.10 208
13605.20 171
13606.30 158
13607.40 206
13608.50 203
13609.61 173
13610.71 203
13611.81 204
13612.91 203
13614.02 208
13615.12 206
13616.22 156
13617.32 164
13618.43 193
13619.53 199
13620.63 200
13621.73 198
13622.84 191
13623.94 174
13625.04 171
13626.14 176
13627.25 184
13628.35 226
13629.45 191
13630.56 173
13631.66 184
13632.76 171
13633.87 195
13634.97 204
13636.07 193
13637.18 171
13638.28 179
13639.38 173
13640.49 179
13641.59 156
13642.69 149
13643.80 185
13644.90 178
13646.00 195
13647.11 201
13648.21 159
13649.32 197
13650.42 213
13651.52 188
13652.63 181
13653.73 160
13654.84 156
13655.94 163
13657.04 188
13658.15 171
13659.25 200
13660.36 148
13661.46 180
13662.57 179
13663.67 165
13664.77 152
13665.88 132
13666.98 144
13668.09 178
13669.19 213
13670.30 168
13671.40 152
13672.51 196
13673.61 204
13674.72 163
13675.82 177
13676.93 173
13678.03 206
13679.14 188
13680.24 181
13681.35 141
13682.45 166
13683.56 218
13684.66 199
13685.77 182
13686.87 182
13687.98 155
13689.08 185
13690.19 200
13691.29 177
13692.40 167
13693.51 175
13694.61 201
13695.72 172
13696.82 176
13697.93 174
13699.03 176
13700.14 205
13701.25 179
13702.35 179
13703.46 190
13704.56 161
13705.67 162
13706.78 220
13707.88 197
13708.99 175
13710.10 179
13711.20 160
13712.31 191
13713.41 183
13714.52 213
13715.63 207
13716.73 177
13717.84 188
13718.95 206
13720.05 182
13721.16 194
13722.27 216
13723.37 210
13724.48 215
13725.59 233
13726.70 200
13727.80 188
13728.91 168
13730.02 258
13731.12 252
13732.23 214
13733.34 199
13734.45 192
13735.55 199
13736.66 216
13737.77 207
13738.87 216
13739.98 219
13741.09 234
13742.20 205
13743.31 234
13744.41 226
13745.52 216
13746.63 243
13747.74 231
13748.84 205
13749.95 222
13751.06 252
13752.17 267
13753.28 246
13754.38 230
13755.49 199
13756.60 249
13757.71 301
13758.82 269
13759.93 277
13761.03 220
13762.14 302
13763.25 312
13764.36 315
13765.47 317
13766.58 294
13767.68 340
13768.79 369
13769.90 416
13771.01 418
13772.12 401
13773.23 432
13774.34 491
13775.45 469
13776.56 457
13777.66 426
13778.77 424
13779.88 391
13780.99 352
13782.10 300
13783.21 313
13784.32 311
13785.43 290
13786.54 267
13787.65 241
13788.76 235
13789.87 249
13790.98 225
13792.09 254
13793.20 228
13794.31 227
13795.42 258
13796.52 246
13797.63 249
13798.74 267
13799.85 267
13800.96 244
13802.07 247
13803.18 242
13804.29 242
13805.40 261
13806.51 204
13807.63 191
13808.74 207
13809.85 239
13810.96 218
13812.07 227
13813.18 230
13814.29 182
13815.40 233
13816.51 244
13817.62 242
13818.73 237
13819.84 227
13820.95 223
13822.06 211
13823.17 158
13824.28 206
13825.40 218
13826.51 205
13827.62 210
13828.73 212
13829.84 224
13830.95 198
13832.06 230
13833.17 206
13834.28 246
13835.40 201
13836.51 173
13837.62 191
13838.73 185
13839.84 213
13840.95 198
13842.06 204
13843.18 186
13844.29 207
13845.40 206
13846.51 201
13847.62 236
13848.74 233
13849.85 225
13850.96 184
13852.07 228
13853.18 196
13854.30 214
13855.41 212
13856.52 205
13857.63 186
13858.74 192
13859.86 226
13860.97 240
13862.08 241
13863.19 250
13864.31 225
13865.42 252
13866.53 242
13867.64 257
13868.76 249
13869.87 276
13870.98 239
13872.10 238
13873.21 243
13874.32 225
13875.43 227
13876.55 251
13877.66 236
13878.77 233
13879.89 220
13881.00 219
13882.11 224
13883.23 212
13884.34 220
13885.45 188
13886.57 203
13887.68 199
13888.79 206
13889.91 204
13891.02 202
13892.13 195
13893.25 184
13894.36 233
13895.48 247
13896.59 211
13897.70 223
13898.82 214
13899.93 221
13901.05 220
13902.16 201
13903.27 207
13904.39 222
13905.50 207
13906.62 232
13907.73 221
13908.85 190
13909.96 203
13911.07 188
13912.19 231
13913.30 218
13914.42 222
13915.53 204
13916.65 193
13917.76 213
13918.88 193
13919.99 192
13921.11 211
13922.22 215
13923.34 171
13924.45 203
13925.57 198
13926.68 196
13927.80 183
13928.91 180
13930.03 182
13931.14 189
13932.26 214
13933.37 197
13934.49 186
13935.60 168
13936.72 192
13937.83 190
13938.95 195
13940.06 153
13941.18 157
13942.30 192
13943.41 194
13944.53 165
13945.64 158
13946.76 194
13947.87 179
13948.99 187
13950.11 197
13951.22 205
13952.34 182
13953.45 181
13954.57 200
13955.69 192
13956.80 189
13957.92 184
13959.04 160
13960.15 176
13961.27 157
13962.39 173
13963.50 174
13964.62 186
13965.73 153
13966.85 169
13967.97 198
13969.08 208
13970.20 201
13971.32 214
13972.44 162
13973.55 178
13974.67 192
13975.79 175
13976.90 189
13978.02 186
13979.14 185
13980.25 170
13981.37 164
13982.49 171
13983.61 205
13984.72 197
13985.84 201
13986.96 184
13988.08 176
13989.19 187
13990.31 210
13991.43 211
13992.55 171
13993.66 149
13994.78 175
13995.90 177
13997.02 171
13998.14 184
13999.25 171
14000.37 176
14001.49 157
14002.61 179
14003.73 182
14004.84 191
14005.96 169
14007.08 193
14008.20 204
14009.32 199
14010.44 187
14011.55 210
14012.67 214
14013.79 189
14014.91 181
14016.03 171
14017.15 215
14018.27 222
14019.38 224
14020.50 184
14021.62 173
14022.74 168
14023.86 198
14024.98 212
14026.10 199
14027.22 230
14028.34 220
14029.46 258
14030.57 225
14031.69 209
14032.81 195
14033.93 163
14035.05 169
14036.17 173
14037.29 199
14038.41 198
14039.53 173
14040.65 173
14041.77 188
14042.89 198
14044.01 155
14045.13 183
14046.25 174
14047.37 178
14048.49 182
14049.61 213
14050.73 184
14051.85 175
14052.97 195
14054.09 197
14055.21 199
14056.33 203
14057.45 165
14058.57 171
14059.69 204
14060.81 194
14061.93 181
14063.05 191
14064.17 200
14065.29 202
14066.41 195
14067.53 194
14068.65 188
14069.78 186
14070.90 185
14072.02 205
14073.14 168
14074.26 187
14075.38 226
14076.50 212
14077.62 169
14078.74 181
14079.86 182
14080.99 213
14082.11 205
14083.23 169
14084.35 202
14085.47 222
14086.59 248
14087.71 206
14088.84 191
14089.96 196
14091.08 249
14092.20 234
14093.32 234
14094.44 208
14095.57 248
14096.69 242
14097.81 234
14098.93 241
14100.05 214
14101.18 244
14102.30 285
14103.42 267
14104.54 226
14105.66 229
14106.79 240
14107.91 217
14109.03 208
14110.15 211
14111.28 205
14112.40 187
14113.52 184
14114.64 163
14115.77 169
14116.89 185
14118.01 193
14119.13 154
14120.26 160
14121.38 168
14122.50 202
14123.63 183
14124.75 195
14125.87 169
14126.99 194
14128.12 161
14129.24 160
14130.36 205
14131.49 177
14132.61 164
14133.73 176
14134.86 241
14135.98 183
14137.10 149
14138.23 168
14139.35 182
14140.47 190
14141.60 178
14142.72 142
14143.85 162
14144.97 145
14146.09 196
14147.22 159
14148.34 174
14149.47 162
14150.59 176
14151.71 164
14152.84 161
14153.96 173
14155.09 167
14156.21 166
14157.33 170
14158.46 191
14159.58 167
14160.71 201
14161.83 200
14162.96 161
14164.08 176
14165.21 170
14166.33 161
14167.45 172
14168.58 196
14169.70 156
14170.83 135
14171.95 161
14173.08 167
14174.20 138
14175.33 157
14176.45 156
14177.58 135
14178.70 127
14179.83 116
14180.95 161
14182.08 172
14183.20 143
14184.33 139
14185.46 174
14186.58 139
14187.71 147
14188.83 162
14189.96 159
14191.08 163
14192.21 157
14193.33 159
14194.46 158
14195.59 142
14196.71 166
14197.84 186
14198.96 172
14200.09 178
14201.22 139
14202.34 150
14203.47 189
14204.59 174
14205.72 138
14206.85 148
14207.97 170
14209.10 158
14210.23 171
14211.35 157
14212.48 122
14213.61 143
14214.73 143
14215.86 155
14216.99 139
14218.11 155
14219.24 163
14220.37 162
14221.49 163
14222.62 127
14223.75 163
14224.87 122
14226.00 123
14227.13 154
14228.25 160
14229.38 158
14230.51 163
14231.64 156
14232.76 162
14233.89 158
14235.02 153
14236.14 138
14237.27 135
14238.40 149
14239.53 152
14240.66 131
14241.78 130
14242.91 127
14244.04 136
14245.17 151
14246.29 153
14247.42 129
14248.55 141
14249.68 123
14250.81 147
14251.93 146
14253.06 136
14254.19 116
14255.32 132
14256.45 126
14257.57 146
14258.70 137
14259.83 147
14260.96 127
14262.09 136
14263.22 147
14264.34 134
14265.47 131
14266.60 116
14267.73 113
14268.86 139
14269.99 176
14271.12 129
14272.25 139
14273.37 124
14274.50 120
14275.63 107
14276.76 122
14277.89 144
14279.02 157
14280.15 164
14281.28 169
14282.41 115
14283.54 134
14284.67 131
14285.80 160
14286.92 136
14288.05 120
14289.18 114
14290.31 131
14291.44 127
14292.57 134
14293.70 138
14294.83 139
14295.96 151
14297.09 142
14298.22 121
14299.35 122
14300.48 150
14301.61 165
14302.74 139
14303.87 133
14305.00 115
14306.13 109
14307.26 122
14308.39 101
14309.52 132
14310.65 128
14311.78 140
14312.91 139
14314.04 116
14315.18 116
14316.31 114
14317.44 106
14318.57 137
14319.70 113
14320.83 107
14321.96 133
14323.09 114
14324.22 134
14325.35 128
14326.48 139
14327.61 126
14328.75 157
14329.88 113
14331.01 118
14332.14 117
14333.27 129
14334.40 147
14335.53 125
14336.66 122
14337.80 118
14338.93 116
14340.06 118
14341.19 91
14342.32 102
14343.45 134
14344.59 121
14345.72 121
14346.85 111
14347.98 112
14349.11 118
14350.24 134
14351.38 131
14352.51 136
14353.64 105
14354.77 132
14355.91 112
14357.04 127
14358.17 114
14359.30 135
14360.43 110
14361.57 129
14362.70 97
14363.83 106
14364.96 121
14366.10 117
14367.23 97
14368.36 114
14369.49 127
14370.63 126
14371.76 118
14372.89 96
14374.03 108
14375.16 155
14376.29 110
14377.42 139
14378.56 109
14379.69 124
14380.82 129
14381.96 106
14383.09 109
14384.22 110
14385.36 129
14386.49 130
14387.62 99
14388.76 135
14389.89 106
14391.02 96
14392.16 115
14393.29 104
14394.43 115
14395.56 141
14396.69 120
14397.83 143
14398.96 117
14400.09 123
14401.23 125
14402.36 125
14403.50 128
14404.63 106
14405.76 142
14406.90 145
14408.03 121
14409.17 113
14410.30 95
14411.44 104
14412.57 125
14413.70 135
14414.84 127
14415.97 92
14417.11 138
14418.24 125
14419.38 150
14420.51 134
14421.65 100
14422.78 106
14423.92 98
14425.05 116
14426.19 105
14427.32 108
14428.46 105
14429.59 115
14430.73 137
14431.86 145
14433.00 113
14434.13 116
14435.27 121
14436.40 145
14437.54 140
14438.67 126
14439.81 123
14440.95 126
14442.08 123
14443.22 119
14444.35 110
14445.49 124
14446.62 128
14447.76 105
14448.90 109
14450.03 128
14451.17 119
14452.30 123
14453.44 136
14454.58 145
14455.71 106
14456.85 109
14457.98 128
14459.12 141
14460.26 108
14461.39 134
14462.53 133
14463.67 118
14464.80 124
14465.94 130
14467.07 131
14468.21 147
14469.35 127
14470.48 125
14471.62 155
14472.76 126
14473.90 152
14475.03 142
14476.17 126
14477.31 125
14478.44 140
14479.58 153
14480.72 145
14481.85 147
14482.99 173
14484.13 211
14485.27 153
14486.40 182
14487.54 142
14488.68 123
14489.82 134
14490.95 125
14492.09 102
14493.23 116
14494.37 115
14495.50 129
14496.64 139
14497.78 131
14498.92 134
14500.05 124
14501.19 112
14502.33 137
14503.47 115
14504.61 106
14505.74 100
14506.88 136
14508.02 143
14509.16 119
14510.30 117
14511.44 126
14512.57 126
14513.71 128
14514.85 133
14515.99 141
14517.13 112
14518.27 122
14519.41 141
14520.54 128
14521.68 138
14522.82 108
14523.96 142
14525.10 149
14526.24 151
14527.38 114
14528.52 120
14529.65 142
14530.79 136
14531.93 111
14533.07 122
14534.21 135
14535.35 160
14536.49 150
14537.63 129
14538.77 123
14539.91 135
14541.05 112
14542.19 128
14543.33 126
14544.47 124
14545.61 126
14546.75 113
14547.89 123
14549.02 112
14550.16 91
14551.30 112
14552.44 128
14553.58 103
14554.72 126
14555.86 130
14557.00 113
14558.14 104
14559.29 151
14560.43 129
14561.57 145
14562.71 99
14563.85 133
14564.99 114
14566.13 126
14567.27 110
14568.41 119
14569.55 102
14570.69 132
14571.83 126
14572.97 135
14574.11 139
14575.25 126
14576.39 151
14577.53 120
14578.68 111
14579.82 125
14580.96 130
14582.10 119
14583.24 111
14584.38 149
14585.52 153
14586.66 106
14587.80 124
14588.95 99
14590.09 129
14591.23 142
14592.37 129
14593.51 132
14594.65 124
14595.79 139
14596.94 125
14598.08 147
14599.22 110
14600.36 118
14601.50 159
14602.65 138
14603.79 128
14604.93 134
14606.07 146
14607.21 130
14608.36 119
14609.50 116
14610.64 142
14611.78 141
14612.92 161
14614.07 153
14615.21 134
14616.35 122
14617.49 130
14618.64 156
14619.78 164
14620.92 111
14622.06 131
14623.21 142
14624.35 132
14625.49 134
14626.64 166
14627.78 163
14628.92 164
14630.06 162
14631.21 136
14632.35 157
14633.49 153
14634.64 172
14635.78 157
14636.92 149
14638.07 169
14639.21 154
14640.35 157
14641.50 215
14642.64 178
14643.78 167
14644.93 141
14646.07 140
14647.21 152
14648.36 142
14649.50 120
14650.65 120
14651.79 132
14652.93 134
14654.08 133
14655.22 133
14656.37 124
14657.51 124
14658.65 116
14659.80 116
14660.94 151
14662.09 123
14663.23 147
14664.37 141
14665.52 127
14666.66 133
14667.81 118
14668.95 115
14670.10 100
14671.24 120
14672.39 117
14673.53 125
14674.68 150
14675.82 122
14676.97 114
14678.11 110
14679.25 115
14680.40 119
14681.54 112
14682.69 135
14683.83 135
14684.98 137
14686.13 101
14687.27 98
14688.42 133
14689.56 131
14690.71 124
14691.85 107
14693.00 133
14694.14 143
14695.29 127
14696.43 96
14697.58 110
14698.72 108
14699.87 113
14701.02 123
14702.16 115
14703.31 106
14704.45 104
14705.60 127
14706.75 105
14707.89 126
14709.04 111
14710.18 125
14711.33 119
14712.48 99
14713.62 121
14714.77 134
14715.92 109
14717.06 114
14718.21 112
14719.35 138
14720.50 131
14721.65 113
14722.79 134
14723.94 113
14725.09 134
14726.23 122
14727.38 91
14728.53 108
14729.67 122
14730.82 101
14731.97 105
14733.12 102
14734.26 85
14735.41 122
14736.56 155
14737.70 109
14738.85 123
14740.00 132
14741.15 111
14742.29 119
14743.44 93
14744.59 98
14745.74 130
14746.88 129
14748.03 95
14749.18 89
14750.33 86
14751.47 101
14752.62 110
14753.77 113
14754.92 92
14756.07 117
14757.21 114
14758.36 109
14759.51 88
14760.66 80
14761.81 113
14762.95 114
14764.10 104
14765.25 103
14766.40 118
14767.55 120
14768.70 104
14769.84 101
14770.99 95
14772.14 109
14773.29 134
14774.44 121
14775.59 116
14776.74 114
14777.88 112
14779.03 106
14780.18 134
14781.33 140
14782.48 118
14783.63 110
14784.78 134
14785.93 109
14787.08 103
14788.22 125
14789.37 133
14790.52 124
14791.67 130
14792.82 154
14793.97 140
14795.12 130
14796.27 120
14797.42 139
14798.57 131
14799.72 120
14800.87 128
14802.02 120
14803.17 117
14804.32 132
14805.47 119
14806.62 126
14807.77 117
14808.92 106
14810.07 117
14811.22 135
14812.37 135
14813.52 137
14814.67 95
14815.82 135
14816.97 119
14818.12 118
14819.27 85
14820.42 111
14821.57 115
14822.72 112
14823.87 115
14825.02 118
14826.17 113
14827.32 120
14828.47 129
14829.62 128
14830.78 116
14831.93 102
14833.08 114
14834.23 93
14835.38 99
14836.53 109
14837.68 98
14838.83 95
14839.98 91
14841.13 92
14842.29 85
14843.44 112
14844.59 90
14845.74 99
14846.89 96
14848.04 96
14849.19 132
14850.35 98
14851.50 71
14852.65 79
14853.80 82
14854.95 100
14856.10 98
14857.26 101
14858.41 100
14859.56 120
14860.71 98
14861.86 87
14863.02 96
14864.17 84
14865.32 83
14866.47 87
14867.63 103
14868.78 105
14869.93 101
14871.08 94
14872.23 84
14873.39 97
14874.54 84
14875.69 81
14876.84 93
14878.00 94
14879.15 85
14880.30 88
14881.46 85
14882.61 92
14883.76 95
14884.91 101
14886.07 89
14887.22 121
14888.37 100
14889.53 88
14890.68 79
14891.83 125
14892.99 104
14894.14 117
14895.29 93
14896.45 69
14897.60 74
14898.75 96
14899.91 83
14901.06 77
14902.21 83
14903.37 131
14904.52 143
14905.67 82
14906.83 100
14907.98 91
14909.14 136
14910.29 111
14911.44 98
14912.60 131
14913.75 94
14914.91 91
14916.06 119
14917.21 93
14918.37 90
14919.52 132
14920.68 107
14921.83 87
14922.99 74
14924.14 91
14925.30 109
14926.45 108
14927.60 81
14928.76 78
14929.91 114
14931.07 113
14932.22 76
14933.38 92
14934.53 99
14935.69 92
14936.84 110
14938.00 90
14939.15 83
14940.31 76
14941.46 103
14942.62 88
14943.77 108
14944.93 79
14946.08 100
14947.24 122
14948.39 102
14949.55 114
14950.71 112
14951.86 101
14953.02 84
14954.17 65
14955.33 86
14956.48 88
14957.64 92
14958.80 96
14959.95 77
14961.11 86
14962.26 74
14963.42 82
14964.57 87
14965.73 102
14966.89 90
14968.04 74
14969.20 95
14970.36 77
14971.51 94
14972.67 83
14973.82 104
14974.98 69
14976.14 91
14977.29 95
14978.45 86
14979.61 106
14980.76 106
14981.92 88
14983.08 95
14984.23 78
14985.39 102
14986.55 86
14987.70 104
14988.86 92
14990.02 73
14991.18 125
14992.33 98
14993.49 86
14994.65 98
14995.80 80
14996.96 101
14998.12 93
14999.28 79
15000.43 83
15001.59 94
15002.75 108
15003.91 74
15005.06 84
15006.22 81
15007.38 92
15008.54 94
15009.69 95
15010.85 108
15012.01 96
15013.17 98
15014.33 88
15015.48 92
15016.64 92
15017.80 81
15018.96 77
15020.12 92
15021.27 92
15022.43 92
15023.59 128
15024.75 82
15025.91 72
15027.07 81
15028.23 88
15029.38 90
15030.54 100
15031.70 76
15032.86 76
15034.02 92
15035.18 94
15036.34 88
15037.49 98
15038.65 118
15039.81 83
15040.97 86
15042.13 99
15043.29 114
15044.45 107
15045.61 81
15046.77 75
15047.93 100
15049.09 101
15050.24 85
15051.40 82
15052.56 79
15053.72 103
15054.88 115
15056.04 95
15057.20 90
15058.36 69
15059.52 61
15060.68 110
15061.84 91
15063.00 98
15064.16 82
15065.32 78
15066.48 73
15067.64 76
15068.80 67
15069.96 66
15071.12 82
15072.28 82
15073.44 76
15074.60 99
15075.76 73
15076.92 65
15078.08 61
15079.24 104
15080.40 71
15081.56 67
15082.72 61
15083.89 81
15085.05 77
15086.21 92
15087.37 80
15088.53 100
15089.69 82
15090.85 63
15092.01 97
15093.17 99
15094.33 77
15095.49 90
15096.66 83
15097.82 76
15098.98 63
15100.14 68
15101.30 105
15102.46 73
15103.62 76
15104.78 79
15105.95 62
15107.11 68
15108.27 81
15109.43 86
15110.59 72
15111.75 77
15112.92 77
15114.08 80
15115.24 97
15116.40 91
15117.56 69
15118.73 78
15119.89 77
15121.05 67
15122.21 94
15123.37 136
15124.54 100
15125.70 62
15126.86 82
15128.02 96
15129.19 99
15130.35 83
15131.51 83
15132.67 71
15133.84 84
15135.00 99
15136.16 80
15137.32 78
15138.49 99
15139.65 102
15140.81 61
15141.97 108
15143.14 98
15144.30 99
15145.46 87
15146.63 76
15147.79 93
15148.95 103
15150.12 81
15151.28 84
15152.44 78
15153.61 88
15154.77 75
15155.93 92
15157.10 76
15158.26 75
15159.42 79
15160.59 81
15161.75 76
15162.91 84
15164.08 109
15165.24 90
15166.41 84
15167.57 76
15168.73 67
15169.90 85
15171.06 96
15172.23 71
15173.39 62
15174.55 64
15175.72 58
15176.88 73
15178.05 90
15179.21 69
15180.38 60
15181.54 87
15182.70 93
15183.87 69
15185.03 64
15186.20 93
15187.36 86
15188.53 88
15189.69 98
15190.86 81
15192.02 102
15193.19 76
15194.35 90
15195.52 102
15196.68 89
15197.85 81
15199.01 91
15200.18 112
15201.34 86
15202.51 94
15203.67 86
15204.84 95
15206.00 112
15207.17 102
15208.33 99
15209.50 88
15210.66 85
15211.83 97
15213.00 75
15214.16 73
15215.33 86
15216.49 104
15217.66 97
15218.82 102
15219.99 94
15221.16 78
15222.32 78
15223.49 88
15224.65 77
15225.82 92
15226.99 104
15228.15 84
15229.32 101
15230.49 85
15231.65 93
15232.82 93
15233.98 116
15235.15 118
15236.32 122
15237.48 116
15238.65 92
15239.82 97
15240.98 126
15242.15 113
15243.32 97
15244.48 81
15245.65 102
15246.82 111
15247.98 110
15249.15 92
15250.32 85
15251.49 81
15252.65 97
15253.82 100
15254.99 109
15256.16 104
15257.32 99
15258.49 84
15259.66 98
15260.82 90
15261.99 83
15263.16 79
15264.33 78
15265.49 88
15266.66 85
15267.83 100
15269.00 73
15270.17 90
15271.33 97
15272.50 82
15273.67 90
15274.84 82
15276.01 84
15277.17 74
15278.34 65
15279.51 99
15280.68 91
15281.85 78
15283.01 89
15284.18 100
15285.35 81
15286.52 92
15287.69 109
15288.86 110
15290.03 102
15291.19 61
15292.36 79
15293.53 110
15294.70 74
15295.87 92
15297.04 85
15298.21 81
15299.38 77
15300.54 89
15301.71 74
15302.88 89
15304.05 74
15305.22 84
15306.39 110
15307.56 88
15308.73 85
15309.90 76
15311.07 112
15312.24 94
15313.41 67
15314.58 101
15315.75 107
15316.92 95
15318.09 85
15319.25 85
15320.42 104
15321.59 77
15322.76 87
15323.93 72
15325.10 72
15326.27 96
15327.44 55
15328.61 88
15329.78 79
15330.95 83
15332.12 86
15333.29 67
15334.46 69
15335.64 79
15336.81 82
15337.98 97
15339.15 74
15340.32 96
15341.49 93
15342.66 82
15343.83 88
15345.00 91
15346.17 78
15347.34 70
15348.51 68
15349.68 95
15350.85 70
15352.02 78
15353.20 67
15354.37 60
15355.54 80
15356.71 86
15357.88 93
15359.05 73
15360.22 52
15361.39 101
15362.57 74
15363.74 95
15364.91 92
15366.08 71
15367.25 78
15368.42 94
15369.59 67
15370.77 81
15371.94 82
15373.11 71
15374.28 75
15375.45 99
15376.63 72
15377.80 73
15378.97 89
15380.14 93
15381.31 98
15382.49 68
15383.66 72
15384.83 75
15386.00 79
15387.17 59
15388.35 90
15389.52 63
15390.69 80
15391.86 89
15393.04 88
15394.21 61
15395.38 71
15396.55 88
15397.73 88
15398.90 87
15400.07 89
15401.25 87
15402.42 66
15403.59 101
15404.76 88
15405.94 86
15407.11 84
15408.28 89
15409.46 78
15410.63 84
15411.80 83
15412.98 91
15414.15 71
15415.32 78
15416.50 72
15417.67 74
15418.84 100
15420.02 96
15421.19 86
15422.36 68
15423.54 70
15424.71 77
15425.89 93
15427.06 85
15428.23 77
15429.41 81
15430.58 87
15431.76 86
15432.93 80
15434.10 73
15435.28 76
15436.45 87
15437.63 94
15438.80 80
15439.97 69
15441.15 83
15442.32 83
15443.50 86
15444.67 77
15445.85 105
15447.02 70
15448.20 80
15449.37 94
15450.55 82
15451.72 81
15452.89 74
15454.07 90
15455.24 70
15456.42 72
15457.59 80
15458.77 96
15459.94 93
15461.12 93
15462.30 80
15463.47 89
15464.65 72
15465.82 100
15467.00 102
15468.17 61
15469.35 67
15470.52 106
15471.70 89
15472.87 95
15474.05 63
15475.22 72
15476.40 93
15477.58 84
15478.75 94
15479.93 71
15481.10 81
15482.28 75
15483.46 55
15484.63 68
15485.81 91
15486.98 76
15488.16 62
15489.34 60
15490.51 71
15491.69 78
15492.87 75
15494.04 116
15495.22 88
15496.39 88
15497.57 77
15498.75 64
15499.92 87
15501.10 76
15502.28 71
15503.45 60
15504.63 58
15505.81 96
15506.98 83
15508.16 83
15509.34 102
15510.52 96
15511.69 87
15512.87 60
15514.05 65
15515.22 77
15516.40 62
15517.58 71
15518.76 81
15519.93 76
15521.11 73
15522.29 69
15523.47 80
15524.64 84
15525.82 82
15527.00 71
15528.18 89
15529.35 93
15530.53 71
15531.71 69
15532.89 63
15534.07 83
15535.24 59
15536.42 71
15537.60 107
15538.78 84
15539.96 75
15541.13 83
15542.31 80
15543.49 88
15544.67 77
15545.85 90
15547.03 86
15548.20 87
15549.38 82
15550.56 63
15551.74 96
15552.92 95
15554.10 88
15555.28 90
15556.45 84
15557.63 103
15558.81 84
15559.99 102
15561.17 97
15562.35 74
15563.53 77
15564.71 99
15565.89 65
15567.07 92
15568.24 66
15569.42 75
15570.60 94
15571.78 78
15572.96 87
15574.14 72
15575.32 79
15576.50 101
15577.68 81
15578.86 64
15580.04 80
15581.22 93
15582.40 102
15583.58 75
15584.76 95
15585.94 97
15587.12 106
15588.30 103
15589.48 99
15590.66 107
15591.84 79
15593.02 108
15594.20 91
15595.38 83
15596.56 102
15597.74 119
15598.92 87
15600.10 93
15601.28 84
15602.46 75
15603.64 83
15604.82 86
15606.00 94
15607.18 117
15608.36 87
15609.55 72
15610.73 119
15611.91 111
15613.09 94
15614.27 106
15615.45 102
15616.63 75
15617.81 101
15618.99 113
15620.17 135
15621.36 91
15622.54 107
15623.72 101
15624.90 88
15626.08 99
15627.26 88
15628.44 101
15629.63 89
15630.81 108
15631.99 138
15633.17 95
15634.35 93
15635.53 101
15636.72 90
15637.90 101
15639.08 100
15640.26 101
15641.44 106
15642.63 123
15643.81 126
15644.99 129
15646.17 108
15647.35 112
15648.54 117
15649.72 93
15650.90 103
15652.08 109
15653.27 131
15654.45 112
15655.63 109
15656.81 131
15658.00 117
15659.18 131
15660.36 119
15661.54 115
15662.73 106
15663.91 109
15665.09 130
15666.28 115
15667.46 106
15668.64 123
15669.82 102
15671.01 85
15672.19 117
15673.37 125
15674.56 123
15675.74 129
15676.92 104
15678.11 120
15679.29 118
15680.47 113
15681.66 105
15682.84 103
15684.03 150
15685.21 119
15686.39 106
15687.58 111
15688.76 96
15689.94 105
15691.13 98
15692.31 103
15693.50 103
15694.68 109
15695.86 93
15697.05 108
15698.23 89
15699.42 93
15700.60 120
15701.78 106
15702.97 118
15704.15 114
15705.34 114
15706.52 81
15707.71 112
15708.89 124
15710.08 118
15711.26 140
15712.45 131
15713.63 115
15714.81 119
15716.00 106
15717.18 124
15718.37 121
15719.55 125
15720.74 117
15721.92 128
15723.11 114
15724.29 117
15725.48 109
15726.66 107
15727.85 113
15729.04 101
15730.22 102
15731.41 121
15732.59 141
15733.78 124
15734.96 81
15736.15 103
15737.33 108
15738.52 105
15739.71 93
15740.89 127
15742.08 99
15743.26 97
15744.45 119
15745.63 108
15746.82 116
15748.01 111
15749.19 118
15750.38 134
15751.56 120
15752.75 112
15753.94 109
15755.12 108
15756.31 114
15757.50 130
15758.68 127
15759.87 118
15761.06 124
15762.24 107
15763.43 115
15764.62 130
15765.80 132
15766.99 104
15768.18 99
15769.36 139
15770.55 112
15771.74 91
15772.92 129
15774.11 128
15775.30 126
15776.48 149
15777.67 110
15778.86 117
15780.05 127
15781.23 112
15782.42 108
15783.61 135
15784.80 128
15785.98 99
15787.17 125
15788.36 111
15789.55 95
15790.73 122
15791.92 110
15793.11 136
15794.30 116
15795.48 121
15796.67 111
15797.86 92
15799.05 86
15800.24 107
15801.42 100
15802.61 105
15803.80 111
15804.99 115
15806.18 112
15807.37 105
15808.55 97
15809.74 108
15810.93 92
15812.12 105
15813.31 96
15814.50 86
15815.68 92
15816.87 104
15818.06 94
15819.25 104
15820.44 115
15821.63 86
15822.82 103
15824.01 112
15825.19 89
15826.38 72
15827.57 79
15828.76 102
15829.95 99
15831.14 95
15832.33 93
15833.52 101
15834.71 100
15835.90 83
15837.09 91
15838.28 104
15839.47 81
15840.66 129
15841.84 91
15843.03 97
15844.22 92
15845.41 92
15846.60 91
15847.79 88
15848.98 85
15850.17 79
15851.36 81
15852.55 97
15853.74 113
15854.93 94
15856.12 107
15857.31 75
15858.50 79
15859.69 80
15860.88 88
15862.07 95
15863.26 108
15864.46 74
15865.65 75
15866.84 88
15868.03 91
15869.22 113
15870.41 79
15871.60 112
15872.79 105
15873.98 64
15875.17 90
15876.36 69
15877.55 71
15878.74 112
15879.94 129
15881.13 89
15882.32 88
15883.51 112
15884.70 113
15885.89 80
15887.08 91
15888.27 78
15889.46 101
15890.66 112
15891.85 114
15893.04 97
15894.23 106
15895.42 103
15896.61 104
15897.81 87
15899.00 93
15900.19 102
15901.38 87
15902.57 119
15903.76 111
15904.96 109
15906.15 127
15907.34 95
15908.53 100
15909.72 95
15910.92 97
15912.11 99
15913.30 105
15914.49 111
15915.69 118
15916.88 110
15918.07 120
15919.26 102
15920.46 90
15921.65 108
15922.84 91
15924.03 90
15925.23 84
15926.42 94
15927.61 75
15928.81 60
15930.00 68
15931.19 82
15932.38 109
15933.58 101
15934.77 94
15935.96 93
15937.16 113
15938.35 99
15939.54 66
15940.74 88
15941.93 104
15943.12 92
15944.32 80
15945.51 71
15946.70 84
15947.90 108
15949.09 82
15950.28 72
15951.48 85
15952.67 99
15953.87 86
15955.06 82
15956.25 92
15957.45 67
15958.64 86
15959.84 89
15961.03 81
15962.22 77
15963.42 92
15964.61 87
15965.81 86
15967.00 78
15968.19 82
15969.39 99
15970.58 108
15971.78 90
15972.97 88
15974.17 79
15975.36 75
15976.56 89
15977.75 109
15978.95 96
15980.14 77
15981.34 90
15982.53 79
15983.72 76
15984.92 63
15986.11 87
15987.31 86
15988.50 88
15989.70 84
15990.90 67
15992.09 73
15993.29 69
15994.48 88
15995.68 83
15996.87 76
15998.07 89
15999.26 82
16000.46 71
16001.65 80
16002.85 73
16004.05 73
16005.24 79
16006.44 85
16007.63 65
16008.83 69
16010.02 78
16011.22 72
16012.42 77
16013.61 79
16014.81 98
16016.00 80
16017.20 79
16018.40 66
16019.59 79
16020.79 72
16021.99 53
16023.18 75
16024.38 61
16025.58 86
16026.77 65
16027.97 81
16029.16 79
16030.36 68
16031.56 76
16032.76 62
16033.95 75
16035.15 91
16036.35 63
16037.54 82
16038.74 66
16039.94 62
16041.13 99
16042.33 69
16043.53 80
16044.73 81
16045.92 79
16047.12 79
16048.32 65
16049.51 93
16050.71 74
16051.91 68
16053.11 83
16054.30 74
16055.50 75
16056.70 65
16057.90 64
16059.10 75
16060.29 74
16061.49 68
16062.69 90
16063.89 71
16065.08 59
16066.28 76
16067.48 80
16068.68 74
16069.88 80
16071.07 60
16072.27 81
16073.47 90
16074.67 83
16075.87 65
16077.07 69
16078.26 68
16079.46 66
16080.66 72
16081.86 78
16083.06 56
16084.26 97
16085.46 75
16086.66 85
16087.85 83
16089.05 73
16090.25 66
16091.45 74
16092.65 73
16093.85 65
16095.05 66
16096.25 82
16097.45 59
16098.65 73
16099.84 85
16101.04 54
16102.24 54
16103.44 82
16104.64 73
16105.84 63
16107.04 56
16108.24 52
16109.44 70
16110.64 86
16111.84 71
16113.04 78
16114.24 85
16115.44 80
16116.64 55
16117.84 59
16119.04 73
16120.24 83
16121.44 60
16122.64 80
16123.84 59
16125.04 81
16126.24 90
16127.44 72
16128.64 74
16129.84 68
16131.04 78
16132.24 100
16133.44 72
16134.64 77
16135.84 64
16137.04 73
16138.25 79
16139.45 78
16140.65 54
16141.85 64
16143.05 75
16144.25 88
16145.45 63
16146.65 68
16147.85 66
16149.05 65
16150.25 80
16151.46 82
16152.66 59
16153.86 81
16155.06 63
16156.26 51
16157.46 69
16158.66 71
16159.87 83
16161.07 55
16162.27 70
16163.47 64
16164.67 80
16165.87 68
16167.08 84
16168.28 74
16169.48 50
16170.68 77
16171.88 81
16173.09 70
16174.29 65
16175.49 77
16176.69 79
16177.89 71
16179.10 66
16180.30 75
16181.50 66
16182.70 68
16183.91 92
16185.11 76
16186.31 57
16187.51 62
16188.72 59
16189.92 71
16191.12 95
16192.32 82
16193.53 86
16194.73 72
16195.93 78
16197.13 85
16198.34 89
16199.54 87
16200.74 58
16201.95 63
16203.15 88
16204.35 79
16205.56 74
16206.76 77
16207.96 79
16209.17 89
16210.37 61
16211.57 70
16212.78 60
16213.98 59
16215.18 78
16216.39 78
16217.59 81
16218.79 91
16220.00 90
16221.20 85
16222.41 75
16223.61 73
16224.81 75
16226.02 67
16227.22 75
16228.43 67
16229.63 62
16230.83 78
16232.04 68
16233.24 82
16234.45 70
16235.65 83
16236.86 76
16238.06 75
16239.26 77
16240.47 69
16241.67 69
16242.88 69
16244.08 90
16245.29 98
16246.49 88
16247.70 65
16248.90 80
16250.11 74
16251.31 74
16252.52 77
16253.72 68
16254.93 67
16256.13 71
16257.34 84
16258.54 67
16259.75 74
16260.95 75
16262.16 92
16263.36 51
16264.57 54
16265.77 100
16266.98 89
16268.19 62
16269.39 84
16270.60 76
16271.80 69
16273.01 61
16274.21 72
16275.42 84
16276.63 86
16277.83 104
16279.04 85
16280.24 84
16281.45 88
16282.66 70
16283.86 67
16285.07 81
16286.27 72
16287.48 87
16288.69 70
16289.89 69
16291.10 81
16292.31 74
16293.51 93
16294.72 91
16295.93 91
16297.13 90
16298.34 75
16299.55 83
16300.75 75
16301.96 102
16303.17 88
16304.37 101
16305.58 98
16306.79 91
16307.99 90
16309.20 75
16310.41 88
16311.62 63
16312.82 86
16314.03 69
16315.24 94
16316.44 90
16317.65 101
16318.86 112
16320.07 87
16321.27 65
16322.48 81
16323.69 72
16324.90 82
16326.10 71
16327.31 76
16328.52 80
16329.73 69
16330.94 59
16332.14 68
16333.35 58
16334.56 61
16335.77 76
16336.98 70
16338.18 58
16339.39 63
16340.60 78
16341.81 102
16343.02 79
16344.23 78
16345.43 60
16346.64 90
16347.85 97
16349.06 71
16350.27 73
16351.48 84
16352.69 70
16353.89 78
16355.10 79
16356.31 59
16357.52 96
16358.73 66
16359.94 76
16361.15 62
16362.36 84
16363.57 61
16364.77 62
16365.98 84
16367.19 61
16368.40 59
16369.61 66
16370.82 79
16372.03 68
16373.24 71
16374.45 79
16375.66 65
16376.87 66
16378.08 81
16379.29 65
16380.50 63
16381.71 87
16382.92 84
16384.13 72
16385.34 81
16386.55 69
16387.76 62
16388.97 72
16390.18 81
16391.39 80
16392.60 81
16393.81 81
16395.02 53
16396.23 62
16397.44 74
16398.65 51
16399.86 52
16401.07 69
16402.28 63
16403.49 58
16404.70 78
16405.91 70
16407.12 64
16408.33 45
16409.54 78
16410.76 91
16411.97 68
16413.18 75
16414.39 61
16415.60 70
16416.81 55
16418.02 70
16419.23 62
16420.44 53
16421.66 60
16422.87 81
16424.08 94
16425.29 67
16426.50 79
16427.71 67
16428.92 75
16430.14 61
16431.35 74
16432.56 70
16433.77 68
16434.98 45
16436.19 63
16437.41 71
16438.62 63
16439.83 74
16441.04 52
16442.25 43
16443.47 38
16444.68 54
16445.89 60
16447.10 65
16448.31 56
16449.53 52
16450.74 52
16451.95 67
16453.16 75
16454.38 46
16455.59 49
16456.80 55
16458.01 80
16459.23 81
16460.44 76
16461.65 68
16462.86 72
16464.08 56
16465.29 71
16466.50 75
16467.72 68
16468.93 79
16470.14 54
16471.35 75
16472.57 61
16473.78 51
16474.99 69
16476.21 66
16477.42 49
16478.63 46
16479.85 68
16481.06 58
16482.27 65
16483.49 54
16484.70 57
16485.92 69
16487.13 74
16488.34 52
16489.56 58
16490.77 62
16491.98 78
16493.20 48
16494.41 56
16495.63 60
16496.84 76
16498.05 70
16499.27 66
16500.48 61
16501.70 57
16502.91 49
16504.13 68
16505.34 59
16506.55 64
16507.77 67
16508.98 55
16510.20 60
16511.41 55
16512.63 62
16513.84 57
16515.06 50
16516.27 59
16517.49 62
16518.70 66
16519.92 84
16521.13 67
16522.35 52
16523.56 61
16524.78 58
16525.99 72
16527.21 58
16528.42 68
16529.64 66
16530.85 67
16532.07 75
16533.28 75
16534.50 57
16535.71 74
16536.93 78
16538.14 66
16539.36 74
16540.58 89
16541.79 62
16543.01 59
16544.22 58
16545.44 62
16546.65 63
16547.87 70
16549.09 63
16550.30 67
16551.52 81
16552.73 53
16553.95 68
16555.17 55
16556.38 83
16557.60 58
16558.82 57
16560.03 57
16561.25 66
16562.46 74
16563.68 57
16564.90 66
16566.11 62
16567.33 64
16568.55 88
16569.76 79
16570.98 67
16572.20 54
16573.41 71
16574.63 81
16575.85 89
16577.07 56
16578.28 55
16579.50 70
16580.72 74
16581.93 61
16583.15 71
16584.37 68
16585.59 77
16586.80 79
16588.02 70
16589.24 66
16590.46 77
16591.67 94
16592.89 62
16594.11 47
16595.33 57
16596.54 73
16597.76 64
16598.98 60
16600.20 69
16601.41 66
16602.63 60
16603.85 66
16605.07 60
16606.29 59
16607.50 66
16608.72 69
16609.94 59
16611.16 49
16612.38 70
16613.60 58
16614.81 67
16616.03 63
16617.25 77
16618.47 90
16619.69 61
16620.91 71
16622.13 50
16623.34 65
16624.56 59
16625.78 54
16627.00 55
16628.22 55
16629.44 58
16630.66 59
16631.88 56
16633.10 63
16634.31 62
16635.53 45
16636.75 37
16637.97 62
16639.19 57
16640.41 47
16641.63 59
16642.85 70
16644.07 75
16645.29 75
16646.51 72
16647.73 56
16648.95 53
16650.17 70
16651.39 78
16652.61 62
16653.83 50
16655.05 87
16656.27 67
16657.49 53
16658.71 63
16659.93 73
16661.15 76
16662.37 60
16663.59 56
16664.81 61
16666.03 46
16667.25 53
16668.47 58
16669.69 58
16670.91 67
16672.13 58
16673.35 67
16674.57 64
16675.79 53
16677.01 59
16678.23 66
16679.45 54
16680.67 63
16681.89 65
16683.12 64
16684.34 69
16685.56 73
16686.78 56
16688.00 67
16689.22 67
16690.44 60
16691.66 67
16692.88 60
16694.11 81
16695.33 69
16696.55 57
16697.77 64
16698.99 70
16700.21 61
16701.43 61
16702.66 75
16703.88 56
16705.10 62
16706.32 64
16707.54 71
16708.77 55
16709.99 56
16711.21 52
16712.43 49
16713.65 41
16714.87 58
16716.10 65
16717.32 62
16718.54 68
16719.76 69
16720.99 63
16722.21 49
16723.43 85
16724.65 103
16725.88 60
16727.10 70
16728.32 50
16729.54 59
16730.77 71
16731.99 88
16733.21 60
16734.43 74
16735.66 87
16736.88 55
16738.10 60
16739.33 61
16740.55 73
16741.77 59
16742.99 78
16744.22 82
16745.44 59
16746.66 68
16747.89 88
16749.11 58
16750.33 51
16751.56 76
16752.78 59
16754.00 62
16755.23 65
16756.45 64
16757.68 64
16758.90 56
16760.12 49
16761.35 69
16762.57 63
16763.79 52
16765.02 64
16766.24 55
16767.47 75
16768.69 69
16769.91 50
16771.14 67
16772.36 52
16773.59 59
16774.81 60
16776.04 67
16777.26 73
16778.48 36
16779.71 63
16780.93 56
16782.16 48
16783.38 88
16784.61 60
16785.83 73
16787.06 58
16788.28 49
16789.51 83
16790.73 66
16791.96 98
16793.18 78
16794.41 56
16795.63 76
16796.86 75
16798.08 77
16799.31 71
16800.53 63
16801.76 89
16802.98 69
16804.21 61
16805.43 59
16806.66 70
16807.88 79
16809.11 67
16810.33 70
16811.56 80
16812.79 79
16814.01 64
16815.24 35
16816.46 55
16817.69 59
16818.91 69
16820.14 56
16821.37 56
16822.59 60
16823.82 48
16825.04 78
16826.27 51
16827.50 40
16828.72 70
16829.95 59
16831.18 49
16832.40 52
16833.63 51
16834.86 68
16836.08 75
16837.31 51
16838.53 63
16839.76 62
16840.99 73
16842.21 79
16843.44 68
16844.67 49
16845.90 62
16847.12 42
16848.35 64
16849.58 69
16850.80 56
16852.03 48
16853.26 58
16854.48 69
16855.71 68
16856.94 61
16858.17 58
16859.39 64
16860.62 39
16861.85 68
16863.08 63
16864.30 63
16865.53 83
16866.76 78
16867.99 83
16869.21 76
16870.44 55
16871.67 63
16872.90 64
16874.13 77
16875.35 81
16876.58 58
16877.81 73
16879.04 74
16880.27 86
16881.49 93
16882.72 82
16883.95 74
16885.18 78
16886.41 65
16887.64 74
16888.86 72
16890.09 103
16891.32 88
16892.55 69
16893.78 80
16895.01 81
16896.24 75
16897.46 83
16898.69 60
16899.92 66
16901.15 82
16902.38 60
16903.61 66
16904.84 48
16906.07 46
16907.30 88
16908.53 74
16909.75 79
16910.98 77
16912.21 71
16913.44 71
16914.67 86
16915.90 76
16917.13 69
16918.36 57
16919.59 63
16920.82 65
16922.05 74
16923.28 63
16924.51 55
16925.74 71
16926.97 79
16928.20 61
16929.43 62
16930.66 79
16931.89 77
16933.12 74
16934.35 44
16935.58 55
16936.81 63
16938.04 76
16939.27 73
16940.50 61
16941.73 66
16942.96 54
16944.19 75
16945.42 67
16946.65 55
16947.88 52
16949.11 67
16950.34 60
16951.57 61
16952.80 62
16954.04 57
16955.27 57
16956.50 66
16957.73 45
16958.96 58
16960.19 59
16961.42 40
16962.65 55
16963.88 63
16965.11 48
16966.35 52
16967.58 72
16968.81 67
16970.04 54
16971.27 69
16972.50 64
16973.73 65
16974.97 71
16976.20 56
16977.43 57
16978.66 68
16979.89 80
16981.12 74
16982.36 65
16983.59 50
16984.82 35
16986.05 68
16987.28 68
16988.52 44
16989.75 62
16990.98 70
16992.21 53
16993.45 59
16994.68 65
16995.91 68
16997.14 72
16998.37 66
16999.61 57
17000.84 60
17002.07 54
17003.31 52
17004.54 49
17005.77 61
17007.00 45
17008.24 59
17009.47 49
17010.70 47
17011.93 49
17013.17 70
17014.40 80
17015.63 69
17016.87 57
17018.10 51
17019.33 50
17020.57 52
17021.80 61
17023.03 67
17024.27 47
17025.50 49
17026.73 81
17027.97 70
17029.20 54
17030.43 46
17031.67 53
17032.90 56
17034.14 61
17035.37 59
17036.60 71
17037.84 62
17039.07 66
17040.30 51
17041.54 38
17042.77 45
17044.01 59
17045.24 48
17046.47 64
17047.71 83
17048.94 57
17050.18 58
17051.41 62
17052.65 65
17053.88 66
17055.12 69
17056.35 66
17057.58 44
17058.82 49
17060.05 84
17061.29 65
17062.52 48
17063.76 56
17064.99 69
17066.23 57
17067.46 67
17068.70 80
17069.93 59
17071.17 36
17072.40 76
17073.64 88
17074.87 77
17076.11 63
17077.34 39
17078.58 55
17079.81 79
17081.05 63
17082.29 61
17083.52 35
17084.76 54
17085.99 55
17087.23 66
17088.46 65
17089.70 57
17090.94 69
17092.17 52
17093.41 65
17094.64 61
17095.88 58
17097.12 42
17098.35 70
17099.59 64
17100.82 61
17102.06 83
17103.30 65
17104.53 63
17105.77 78
17107.00 63
17108.24 57
17109.48 54
17110.71 52
17111.95 68
17113.19 68
17114.42 56
17115.66 76
17116.90 57
17118.13 77
17119.37 48
17120.61 52
17121.85 43
17123.08 64
17124.32 48
17125.56 66
17126.79 95
17128.03 62
17129.27 44
17130.50 70
17131.74 60
17132.98 58
17134.22 61
17135.45 62
17136.69 64
17137.93 71
17139.17 50
17140.40 43
17141.64 41
17142.88 75
17144.12 51
17145.36 36
17146.59 63
17147.83 43
17149.07 45
17150.31 45
17151.54 68
17152.78 60
17154.02 53
17155.26 42
17156.50 42
17157.74 65
17158.97 58
17160.21 61
17161.45 69
17162.69 58
17163.93 45
17165.17 51
17166.40 41
17167.64 58
17168.88 54
17170.12 48
17171.36 73
17172.60 48
17173.84 46
17175.08 50
17176.31 69
17177.55 63
17178.79 52
17180.03 66
17181.27 55
17182.51 50
17183.75 43
17184.99 43
17186.23 42
17187.47 57
17188.71 66
17189.94 48
17191.18 61
17192.42 59
17193.66 54
17194.90 60
17196.14 57
17197.38 64
17198.62 59
17199.86 73
17201.10 56
17202.34 56
17203.58 71
17204.82 58
17206.06 69
17207.30 65
17208.54 54
17209.78 48
17211.02 55
17212.26 74
17213.50 55
17214.74 55
17215.98 103
17217.22 57
17218.46 55
17219.70 61
17220.94 61
17222.18 59
17223.43 41
17224.67 64
17225.91 65
17227.15 50
17228.39 64
17229.63 44
17230.87 50
17232.11 54
17233.35 56
17234.59 62
17235.83 58
17237.08 60
17238.32 56
17239.56 65
17240.80 75
17242.04 44
17243.28 53
17244.52 46
17245.76 53
17247.01 56
17248.25 49
17249.49 43
17250.73 54
17251.97 59
17253.21 61
17254.46 59
17255.70 58
17256.94 59
17258.18 62
17259.42 49
17260.66 41
17261.91 41
17263.15 43
17264.39 49
17265.63 61
17266.87 49
17268.12 57
17269.36 61
17270.60 50
17271.84 51
17273.09 65
17274.33 77
17275.57 47
17276.81 57
17278.06 67
17279.30 63
17280.54 61
17281.78 65
17283.03 46
17284.27 48
17285.51 45
17286.76 65
17288.00 56
17289.24 63
17290.48 52
17291.73 65
17292.97 53
17294.21 51
17295.46 50
17296.70 63
17297.94 52
17299.19 52
17300.43 49
17301.67 53
17302.92 65
17304.16 57
17305.40 74
17306.65 61
17307.89 30
17309.14 50
17310.38 47
17311.62 68
17312.87 69
17314.11 40
17315.35 45
17316.60 46
17317.84 50
17319.09 39
17320.33 38
17321.58 43
17322.82 52
17324.06 61
17325.31 65
17326.55 38
17327.80 54
17329.04 73
17330.29 62
17331.53 55
17332.77 47
17334.02 47
17335.26 42
17336.51 57
17337.75 60
17339.00 55
17340.24 72
17341.49 58
17342.73 65
17343.98 39
17345.22 43
17346.47 52
17347.71 59
17348.96 58
17350.20 53
17351.45 57
17352.69 59
17353.94 59
17355.18 52
17356.43 58
17357.68 67
17358.92 77
17360.17 50
17361.41 62
17362.66 50
17363.90 57
17365.15 49
17366.39 45
17367.64 59
17368.89 54
17370.13 56
17371.38 39
17372.62 53
17373.87 40
17375.12 47
17376.36 53
17377.61 72
17378.85 52
17380.10 55
17381.35 62
17382.59 56
17383.84 59
17385.09 62
17386.33 54
17387.58 59
17388.83 46
17390.07 49
17391.32 41
17392.57 45
17393.81 54
17395.06 48
17396.31 58
17397.55 44
17398.80 49
17400.05 44
17401.29 45
17402.54 48
17403.79 44
17405.04 50
17406.28 51
17407.53 42
17408.78 53
17410.02 66
17411.27 58
17412.52 44
17413.77 54
17415.01 71
17416.26 60
17417.51 51
17418.76 51
17420.00 59
17421.25 55
17422.50 51
17423.75 53
17425.00 56
17426.24 51
17427.49 57
17428.74 53
17429.99 51
17431.24 46
17432.48 46
17433.73 47
17434.98 59
17436.23 51
17437.48 54
17438.73 70
17439.97 63
17441.22 46
17442.47 70
17443.72 44
17444.97 61
17446.22 45
17447.47 40
17448.71 44
17449.96 71
17451.21 66
17452.46 62
17453.71 50
17454.96 47
17456.21 40
17457.46 50
17458.71 42
17459.95 50
17461.20 55
17462.45 67
17463.70 73
17464.95 59
17466.20 65
17467.45 69
17468.70 46
17469.95 41
17471.20 69
17472.45 50
17473.70 52
17474.95 51
17476.20 50
17477.45 53
17478.70 53
17479.95 57
17481.20 54
17482.45 54
17483.70 57
17484.95 51
17486.20 48
17487.45 62
17488.70 48
17489.95 70
17491.20 53
17492.45 52
17493.70 54
17494.95 52
17496.20 48
17497.45 50
17498.70 48
17499.95 71
17501.20 64
17502.45 63
17503.70 49
17504.95 56
17506.20 69
17507.46 55
17508.71 69
17509.96 60
17511.21 63
17512.46 52
17513.71 46
17514.96 61
17516.21 51
17517.46 51
17518.71 55
17519.97 41
17521.22 50
17522.47 65
17523.72 44
17524.97 48
17526.22 46
17527.47 42
17528.73 58
17529.98 60
17531.23 51
17532.48 50
17533.73 51
17534.99 40
17536.24 45
17537.49 44
17538.74 54
17539.99 43
17541.25 51
17542.50 59
17543.75 59
17545.00 54
17546.25 72
17547.51 40
17548.76 49
17550.01 64
17551.26 57
17552.52 45
17553.77 43
17555.02 46
17556.27 57
17557.53 56
17558.78 55
17560.03 53
17561.28 40
17562.54 50
17563.79 64
17565.04 61
17566.30 56
17567.55 43
17568.80 59
17570.05 49
17571.31 62
17572.56 38
17573.81 33
17575.07 44
17576.32 40
17577.57 51
17578.83 67
17580.08 48
17581.33 69
17582.59 49
17583.84 73
17585.10 67
17586.35 56
17587.60 55
17588.86 43
17590.11 46
17591.36 53
17592.62 61
17593.87 56
17595.13 65
17596.38 66
17597.63 57
17598.89 55
17600.14 57
17601.40 51
17602.65 70
17603.90 52
17605.16 57
17606.41 58
17607.67 50
17608.92 63
17610.18 76
17611.43 60
17612.69 32
17613.94 40
17615.20 39
17616.45 50
17617.71 64
17618.96 45
17620.21 51
17621.47 54
17622.72 56
17623.98 45
17625.23 48
17626.49 55
17627.75 47
17629.00 67
17630.26 63
17631.51 74
17632.77 55
17634.02 78
17635.28 54
17636.53 53
17637.79 47
17639.04 62
17640.30 56
17641.55 42
17642.81 48
17644.07 39
17645.32 40
17646.58 60
17647.83 56
17649.09 49
17650.35 44
17651.60 40
17652.86 40
17654.11 56
17655.37 54
17656.63 46
17657.88 38
17659.14 56
17660.39 51
17661.65 43
17662.91 43
17664.16 52
17665.42 34
17666.68 39
17667.93 35
17669.19 52
17670.45 55
17671.70 49
17672.96 47
17674.22 49
17675.47 63
17676.73 49
17677.99 45
17679.24 51
17680.50 42
17681.76 41
17683.02 40
17684.27 59
17685.53 62
17686.79 62
17688.05 56
17689.30 59
17690.56 44
17691.82 54
17693.07 48
17694.33 52
17695.59 37
17696.85 58
17698.11 41
17699.36 68
17700.62 56
17701.88 50
17703.14 50
17704.39 49
17705.65 52
17706.91 45
17708.17 38
17709.43 39
17710.68 47
17711.94 47
17713.20 53
17714.46 54
17715.72 64
17716.98 34
17718.23 34
17719.49 41
17720.75 52
17722.01 65
17723.27 43
17724.53 44
17725.79 46
17727.04 59
17728.30 51
17729.56 51
17730.82 54
17732.08 40
17733.34 50
17734.60 58
17735.86 51
17737.12 59
17738.37 56
17739.63 57
17740.89 48
17742.15 46
17743.41 38
17744.67 58
17745.93 68
17747.19 52
17748.45 62
17749.71 43
17750.97 54
17752.23 43
17753.49 67
17754.75 57
17756.01 71
17757.27 56
17758.53 47
17759.79 50
17761.05 49
17762.31 34
17763.57 50
17764.83 31
17766.09 48
17767.35 56
17768.61 44
17769.87 24
17771.13 44
17772.39 50
17773.65 50
17774.91 45
17776.17 47
17777.43 30
17778.69 39
17779.95 52
17781.21 43
17782.47 49
17783.73 50
17784.99 34
17786.25 52
17787.51 31
17788.78 47
17790.04 64
17791.30 64
17792.56 56
17793.82 54
17795.08 49
17796.34 52
17797.60 47
17798.86 66
17800.13 50
17801.39 48
17802.65 52
17803.91 53
17805.17 49
17806.43 41
17807.69 40
17808.96 38
17810.22 36
17811.48 62
17812.74 59
17814.00 52
17815.26 62
17816.53 48
17817.79 52
17819.05 62
17820.31 53
17821.57 42
17822.84 32
17824.10 49
17825.36 47
17826.62 43
17827.89 56
17829.15 51
17830.41 45
17831.67 46
17832.93 61
17834.20 47
17835.46 55
17836.72 49
17837.99 42
17839.25 47
17840.51 50
17841.77 48
17843.04 57
17844.30 51
17845.56 67
17846.82 49
17848.09 55
17849.35 44
17850.61 45
17851.88 47
17853.14 57
17854.40 43
17855.67 44
17856.93 50
17858.19 64
17859.46 40
17860.72 56
17861.98 46
17863.25 44
17864.51 62
17865.77 70
17867.04 40
17868.30 46
17869.57 57
17870.83 53
17872.09 55
17873.36 60
17874.62 56
17875.89 40
17877.15 49
17878.41 44
17879.68 32
17880.94 47
17882.21 50
17883.47 60
17884.73 63
17886.00 42
17887.26 37
17888.53 49
17889.79 61
17891.06 55
17892.32 41
17893.59 49
17894.85 59
17896.12 41
17897.38 34
17898.65 49
17899.91 58
17901.17 55
17902.44 71
17903.70 64
17904.97 61
17906.23 52
17907.50 54
17908.77 61
17910.03 52
17911.30 41
17912.56 53
17913.83 39
17915.09 58
17916.36 61
17917.62 60
17918.89 51
17920.15 42
17921.42 53
17922.68 59
17923.95 53
17925.22 35
17926.48 45
17927.75 51
17929.01 42
17930.28 50
17931.55 57
17932.81 46
17934.08 42
17935.34 52
17936.61 49
17937.88 60
17939.14 46
17940.41 33
17941.68 40
17942.94 61
17944.21 87
17945.47 61
17946.74 46
17948.01 66
17949.27 53
17950.54 64
17951.81 52
17953.07 59
17954.34 34
17955.61 46
17956.87 58
17958.14 64
17959.41 38
17960.68 42
17961.94 48
17963.21 57
17964.48 64
17965.74 46
17967.01 47
17968.28 50
17969.55 41
17970.81 49
17972.08 56
17973.35 53
17974.62 47
17975.88 54
17977.15 39
17978.42 57
17979.69 67
17980.95 57
17982.22 45
17983.49 55
17984.76 59
17986.03 63
17987.29 45
17988.56 39
17989.83 45
17991.10 62
17992.37 56
17993.63 65
17994.90 52
17996.17 42
17997.44 46
17998.71 51
17999.98 55
18001.24 56
18002.51 82
18003.78 50
18005.05 40
18006.32 43
18007.59 45
18008.86 64
18010.12 58
18011.39 49
18012.66 53
18013.93 53
18015.20 58
18016.47 64
18017.74 49
18019.01 42
18020.28 38
18021.54 47
18022.81 40
18024.08 50
18025.35 61
18026.62 51
18027.89 40
18029.16 61
18030.43 42
18031.70 46
18032.97 53
18034.24 26
18035.51 41
18036.78 44
18038.05 49
18039.32 45
18040.59 38
18041.86 48
18043.13 43
18044.40 49
18045.67 48
18046.94 68
18048.21 66
18049.48 40
18050.75 50
18052.02 54
18053.29 45
18054.56 59
18055.83 53
18057.10 56
18058.37 45
18059.64 50
18060.91 72
18062.18 47
18063.45 50
18064.72 41
18065.99 47
18067.26 56
18068.54 46
18069.81 45
18071.08 38
18072.35 42
18073.62 54
18074.89 29
18076.16 34
18077.43 39
18078.70 36
18079.97 44
18081.25 75
18082.52 50
18083.79 44
18085.06 59
18086.33 49
18087.60 46
18088.87 43
18090.15 42
18091.42 32
18092.69 51
18093.96 42
18095.23 38
18096.50 32
18097.78 34
18099.05 51
18100.32 53
18101.59 57
18102.86 58
18104.14 34
18105.41 48
18106.68 44
18107.95 45
18109.23 33
18110.50 61
18111.77 49
18113.04 40
18114.31 57
18115.59 56
18116.86 33
18118.13 53
18119.40 47
18120.68 45
18121.95 51
18123.22 42
18124.50 57
18125.77 52
18127.04 44
18128.31 55
18129.59 53
18130.86 63
18132.13 54
18133.41 56
18134.68 64
18135.95 61
18137.23 37
18138.50 54
18139.77 36
18141.05 43
18142.32 39
18143.59 42
18144.87 40
18146.14 57
18147.41 64
18148.69 35
18149.96 47
18151.23 35
18152.51 57
18153.78 59
18155.06 69
18156.33 41
18157.60 121
18158.88 82
18160.15 51
18161.43 63
18162.70 62
18163.97 58
18165.25 55
18166.52 54
18167.80 54
18169.07 49
18170.35 43
18171.62 44
18172.90 51
18174.17 40
18175.44 40
18176.72 53
18177.99 54
18179.27 36
18180.54 45
18181.82 37
18183.09 51
18184.37 36
18185.64 42
18186.92 37
18188.19 34
18189.47 48
18190.74 68
18192.02 51
18193.29 35
18194.57 50
18195.84 29
18197.12 37
18198.39 56
18199.67 58
18200.95 46
18202.22 55
18203.50 53
18204.77 54
18206.05 48
18207.32 86
18208.60 36
18209.88 40
18211.15 48
18212.43 41
18213.70 53
18214.98 39
18216.26 44
18217.53 61
18218.81 60
18220.08 51
18221.36 43
18222.64 45
18223.91 47
18225.19 47
18226.47 67
18227.74 76
18229.02 55
18230.29 55
18231.57 48
18232.85 60
18234.12 60
18235.40 38
18236.68 32
18237.95 38
18239.23 54
18240.51 48
18241.79 42
18243.06 52
18244.34 42
18245.62 43
18246.89 72
18248.17 48
18249.45 58
18250.73 32
18252.00 48
18253.28 51
18254.56 43
18255.83 64
18257.11 57
18258.39 59
18259.67 63
18260.94 59
18262.22 54
18263.50 65
18264.78 58
18266.06 54
18267.33 55
18268.61 54
18269.89 57
18271.17 35
18272.45 56
18273.72 54
18275.00 42
18276.28 35
18277.56 51
18278.84 35
18280.11 48
18281.39 51
18282.67 53
18283.95 63
18285.23 54
18286.51 45
18287.78 42
18289.06 45
18290.34 53
18291.62 52
18292.90 60
18294.18 55
18295.46 50
18296.74 39
18298.01 56
18299.29 65
18300.57 61
18301.85 77
18303.13 55
18304.41 55
18305.69 42
18306.97 36
18308.25 41
18309.53 45
18310.81 42
18312.09 50
18313.37 68
18314.64 54
18315.92 39
18317.20 46
18318.48 52
18319.76 53
18321.04 55
18322.32 56
18323.60 58
18324.88 44
18326.16 53
18327.44 56
18328.72 74
18330.00 48
18331.28 61
18332.56 37
18333.84 54
18335.12 53
18336.40 56
18337.68 35
18338.96 51
18340.24 39
18341.52 41
18342.80 51
18344.09 35
18345.37 40
18346.65 47
18347.93 39
18349.21 49
18350.49 34
18351.77 39
18353.05 50
18354.33 69
18355.61 54
18356.89 55
18358.17 47
18359.46 58
18360.74 55
18362.02 57
18363.30 67
18364.58 49
18365.86 39
18367.14 57
18368.42 55
18369.71 39
18370.99 44
18372.27 62
18373.55 69
18374.83 57
18376.11 54
18377.39 45
18378.68 48
18379.96 34
18381.24 40
18382.52 42
18383.80 63
18385.09 47
18386.37 39
18387.65 44
18388.93 54
18390.21 39
18391.50 36
18392.78 31
18394.06 57
18395.34 65
18396.63 42
18397.91 57
18399.19 44
18400.47 43
18401.76 41
18403.04 43
18404.32 46
18405.60 57
18406.89 44
18408.17 39
18409.45 49
18410.73 42
18412.02 49
18413.30 39
18414.58 47
18415.87 53
18417.15 35
18418.43 40
18419.72 46
18421.00 55
18422.28 75
18423.57 41
18424.85 50
18426.13 46
18427.42 53
18428.70 45
18429.98 43
18431.27 57
18432.55 49
18433.83 42
18435.12 27
18436.40 38
18437.68 44
18438.97 62
18440.25 58
18441.54 40
18442.82 37
18444.10 38
18445.39 43
18446.67 42
18447.96 44
18449.24 53
18450.53 52
18451.81 32
18453.09 35
18454.38 26
18455.66 37
18456.95 33
18458.23 55
18459.52 47
18460.80 53
18462.09 56
18463.37 71
18464.65 47
18465.94 48
18467.22 55
18468.51 45
18469.79 57
18471.08 47
18472.36 58
18473.65 69
18474.93 61
18476.22 54
18477.50 39
18478.79 41
18480.08 69
18481.36 57
18482.65 47
18483.93 39
18485.22 47
18486.50 55
18487.79 46
18489.07 56
18490.36 47
18491.64 44
18492.93 54
18494.22 48
18495.50 40
18496.79 45
18498.07 58
18499.36 49
18500.65 44
18501.93 42
18503.22 61
18504.50 61
18505.79 64
18507.08 47
18508.36 40
18509.65 48
18510.94 37
18512.22 29
18513.51 40
18514.80 45
18516.08 49
18517.37 65
18518.65 52
18519.94 51
18521.23 43
18522.51 41
18523.80 35
18525.09 29
18526.38 42
18527.66 47
18528.95 77
18530.24 62
18531.52 58
18532.81 37
18534.10 48
18535.39 53
18536.67 42
18537.96 46
18539.25 48
18540.53 66
18541.82 42
18543.11 42
18544.40 44
18545.68 58
18546.97 55
18548.26 52
18549.55 41
18550.84 47
18552.12 38
18553.41 44
18554.70 46
18555.99 44
18557.27 44
18558.56 46
18559.85 42
18561.14 47
18562.43 42
18563.72 66
18565.00 45
18566.29 41
18567.58 47
18568.87 41
18570.16 48
18571.45 49
18572.73 50
18574.02 69
18575.31 55
18576.60 52
18577.89 65
18579.18 59
18580.47 45
18581.75 48
18583.04 45
18584.33 63
18585.62 62
18586.91 47
18588.20 46
18589.49 71
18590.78 52
18592.07 61
18593.36 64
18594.65 68
18595.93 42
18597.22 55
18598.51 53
18599.80 63
18601.09 59
18602.38 48
18603.67 40
18604.96 43
18606.25 66
18607.54 40
18608.83 54
18610.12 53
18611.41 57
18612.70 60
18613.99 52
18615.28 73
18616.57 50
18617.86 56
18619.15 62
18620.44 59
18621.73 61
18623.02 57
18624.31 48
18625.60 52
18626.89 55
18628.18 51
18629.47 44
18630.76 58
18632.05 59
18633.34 63
18634.64 57
18635.93 49
18637.22 56
18638.51 58
18639.80 48
18641.09 48
18642.38 51
18643.67 47
18644.96 34
18646.25 67
18647.54 54
18648.84 55
18650.13 55
18651.42 54
18652.71 38
18654.00 57
18655.29 53
18656.58 67
18657.88 48
18659.17 43
18660.46 36
18661.75 34
18663.04 42
18664.33 60
18665.63 54
18666.92 44
18668.21 37
18669.50 43
18670.79 46
18672.08 42
18673.38 31
18674.67 37
18675.96 49
18677.25 37
18678.55 48
18679.84 46
18681.13 63
18682.42 58
18683.71 53
18685.01 51
18686.30 38
18687.59 53
18688.88 37
18690.18 56
18691.47 45
18692.76 50
18694.06 49
18695.35 53
18696.64 60
18697.93 38
18699.23 49
18700.52 47
18701.81 33
18703.11 40
18704.40 52
18705.69 41
18706.99 34
18708.28 62
18709.57 39
18710.86 42
18712.16 40
18713.45 38
18714.75 44
18716.04 43
18717.33 49
18718.63 42
18719.92 44
18721.21 42
18722.51 48
18723.80 53
18725.09 62
18726.39 45
18727.68 42
18728.98 47
18730.27 63
18731.56 53
18732.86 49
18734.15 34
18735.45 40
18736.74 45
18738.04 45
18739.33 38
18740.62 40
18741.92 54
18743.21 52
18744.51 39
18745.80 36
18747.10 36
18748.39 46
18749.69 48
18750.98 40
18752.27 41
18753.57 43
18754.86 51
18756.16 55
18757.45 56
18758.75 46
18760.04 42
18761.34 63
18762.63 41
18763.93 41
18765.23 54
18766.52 34
18767.82 32
18769.11 51
18770.41 47
18771.70 54
18773.00 55
18774.29 42
18775.59 33
18776.88 35
18778.18 36
18779.48 43
18780.77 57
18782.07 43
18783.36 50
18784.66 49
18785.95 35
18787.25 41
18788.55 47
18789.84 46
18791.14 48
18792.43 58
18793.73 61
18795.03 47
18796.32 42
18797.62 34
18798.92 74
18800.21 65
18801.51 37
18802.81 35
18804.10 34
18805.40 50
18806.70 58
18807.99 43
18809.29 56
18810.59 59
18811.88 51
18813.18 28
18814.48 55
18815.77 54
18817.07 42
18818.37 35
18819.66 37
18820.96 24
18822.26 48
18823.56 60
18824.85 49
18826.15 53
18827.45 52
18828.75 41
18830.04 46
18831.34 46
18832.64 41
18833.94 45
18835.23 49
18836.53 38
18837.83 40
18839.13 63
18840.42 47
18841.72 50
18843.02 44
18844.32 41
18845.62 53
18846.91 51
18848.21 47
18849.51 30
18850.81 61
18852.11 50
18853.40 53
18854.70 42
18856.00 42
18857.30 62
18858.60 44
18859.90 46
18861.20 40
18862.49 60
18863.79 46
18865.09 43
18866.39 57
18867.69 42
18868.99 43
18870.29 37
18871.59 46
18872.88 46
18874.18 36
18875.48 44
18876.78 36
18878.08 42
18879.38 36
18880.68 31
18881.98 50
18883.28 29
18884.58 50
18885.88 55
18887.18 53
18888.47 49
18889.77 41
18891.07 35
18892.37 36
18893.67 38
18894.97 35
18896.27 73
18897.57 35
18898.87 31
18900.17 43
18901.47 28
18902.77 26
18904.07 32
18905.37 40
18906.67 48
18907.97 46
18909.27 45
18910.57 38
18911.87 46
18913.17 31
18914.47 44
18915.77 47
18917.07 50
18918.38 38
18919.68 32
18920.98 43
18922.28 59
18923.58 44
18924.88 52
18926.18 50
18927.48 49
18928.78 48
18930.08 56
18931.38 50
18932.68 40
18933.98 29
18935.29 39
18936.59 47
18937.89 43
18939.19 53
18940.49 60
18941.79 45
18943.09 55
18944.39 42
18945.70 56
18947.00 35
18948.30 59
18949.60 48
18950.90 45
18952.20 31
18953.51 61
18954.81 66
18956.11 29
18957.41 41
18958.71 71
18960.02 61
18961.32 55
18962.62 54
18963.92 32
18965.22 36
18966.53 49
18967.83 51
18969.13 40
18970.43 51
18971.73 45
18973.04 53
18974.34 56
18975.64 50
18976.94 35
18978.25 40
18979.55 55
18980.85 44
18982.16 31
18983.46 43
18984.76 45
18986.06 48
18987.37 47
18988.67 55
18989.97 49
18991.28 45
18992.58 35
18993.88 37
18995.18 45
18996.49 53
18997.79 49
18999.09 42
19000.40 48
19001.70 37
19003.00 61
19004.31 55
19005.61 35
19006.92 32
19008.22 40
19009.52 44
19010.83 61
19012.13 39
19013.43 47
19014.74 55
19016.04 62
19017.35 50
19018.65 42
19019.95 33
19021.26 48
19022.56 46
19023.87 63
19025.17 60
19026.47 20
19027.78 50
19029.08 45
19030.39 44
19031.69 34
19033.00 47
19034.30 50
19035.61 64
19036.91 35
19038.21 45
19039.52 39
19040.82 36
19042.13 54
19043.43 43
19044.74 50
19046.04 57
19047.35 44
19048.65 35
19049.96 40
19051.26 48
19052.57 44
19053.87 56
19055.18 57
19056.48 35
19057.79 61
19059.09 44
19060.40 37
19061.71 32
19063.01 43
19064.32 44
19065.62 36
19066.93 32
19068.23 33
19069.54 44
19070.85 40
19072.15 36
19073.46 44
19074.76 51
19076.07 30
19077.37 39
19078.68 48
19079.99 44
19081.29 50
19082.60 48
19083.91 43
19085.21 49
19086.52 49
19087.82 38
19089.13 48
19090.44 23
19091.74 41
19093.05 40
19094.36 41
19095.66 35
19096.97 40
19098.28 47
19099.58 54
19100.89 44
19102.20 43
19103.50 42
19104.81 48
19106.12 45
19107.42 53
19108.73 42
19110.04 34
19111.35 42
19112.65 52
19113.96 53
19115.27 42
19116.58 60
19117.88 39
19119.19 48
19120.50 39
19121.81 54
19123.11 44
19124.42 57
19125.73 49
19127.04 37
19128.34 33
19129.65 31
19130.96 49
19132.27 50
19133.57 48
19134.88 52
19136.19 37
19137.50 39
19138.81 46
19140.12 33
19141.42 37
19142.73 43
19144.04 45
19145.35 55
19146.66 44
19147.97 67
19149.27 55
19150.58 43
19151.89 56
19153.20 45
19154.51 53
19155.82 34
19157.13 40
19158.43 46
19159.74 45
19161.05 50
19162.36 50
19163.67 38
19164.98 45
19166.29 54
19167.60 50
19168.91 49
19170.22 63
19171.52 53
19172.83 54
19174.14 43
19175.45 35
19176.76 35
19178.07 33
19179.38 46
19180.69 41
19182.00 35
19183.31 31
19184.62 53
19185.93 31
19187.24 32
19188.55 48
19189.86 55
19191.17 37
19192.48 38
19193.79 45
19195.10 35
19196.41 34
19197.72 54
19199.03 50
19200.34 27
19201.65 23
19202.96 29
19204.27 41
19205.58 47
19206.89 41
19208.20 50
19209.51 47
19210.82 55
19212.13 59
19213.44 55
19214.75 43
19216.06 47
19217.38 50
19218.69 38
19220.00 37
19221.31 41
19222.62 43
19223.93 41
19225.24 39
19226.55 47
19227.86 47
19229.17 55
19230.49 64
19231.80 52
19233.11 41
19234.42 42
19235.73 54
19237.04 45
19238.35 57
19239.67 48
19240.98 38
19242.29 58
19243.60 56
19244.91 44
19246.22 54
19247.54 39
19248.85 31
19250.16 34
19251.47 38
19252.78 48
19254.10 47
19255.41 48
19256.72 38
19258.03 41
19259.34 44
19260.66 45
19261.97 34
19263.28 48
19264.59 30
19265.91 37
19267.22 30
19268.53 36
19269.84 46
19271.16 34
19272.47 53
19273.78 43
19275.10 59
19276.41 55
19277.72 71
19279.03 28
19280.35 35
19281.66 52
19282.97 42
19284.29 36
19285.60 40
19286.91 38
19288.23 32
19289.54 33
19290.85 33
19292.17 34
19293.48 50
19294.79 40
19296.11 34
19297.42 53
19298.73 44
19300.05 50
19301.36 39
19302.67 35
19303.99 48
19305.30 37
19306.62 50
19307.93 40
19309.24 42
19310.56 25
19311.87 42
19313.19 58
19314.50 49
19315.81 37
19317.13 34
19318.44 41
19319.76 42
19321.07 49
19322.39 50
19323.70 28
19325.01 41
19326.33 51
19327.64 37
19328.96 33
19330.27 39
19331.59 58
19332.90 52
19334.22 33
19335.53 37
19336.85 42
19338.16 43
19339.48 38
19340.79 52
19342.11 44
19343.42 42
19344.74 45
19346.05 45
19347.37 44
19348.68 35
19350.00 42
19351.31 53
19352.63 33
19353.94 35
19355.26 46
19356.58 50
19357.89 46
19359.21 45
19360.52 42
19361.84 45
19363.15 38
19364.47 33
19365.79 46
19367.10 28
19368.42 70
19369.73 52
19371.05 39
19372.37 40
19373.68 31
19375.00 46
19376.31 32
19377.63 26
19378.95 47
19380.26 34
19381.58 26
19382.90 42
19384.21 35
19385.53 33
19386.85 47
19388.16 47
19389.48 42
19390.80 51
19392.11 38
19393.43 47
19394.75 57
19396.06 51
19397.38 54
19398.70 54
19400.01 39
19401.33 37
19402.65 30
19403.97 40
19405.28 41
19406.60 42
19407.92 50
19409.23 62
19410.55 60
19411.87 48
19413.19 27
19414.50 38
19415.82 37
19417.14 41
19418.46 38
19419.77 37
19421.09 37
19422.41 43
19423.73 41
19425.05 38
19426.36 42
19427.68 27
19429.00 35
19430.32 38
19431.64 58
19432.95 51
19434.27 49
19435.59 39
19436.91 44
19438.23 53
19439.55 39
19440.86 46
19442.18 49
19443.50 50
19444.82 32
19446.14 34
19447.46 70
19448.78 46
19450.09 48
19451.41 38
19452.73 40
19454.05 46
19455.37 36
19456.69 41
19458.01 44
19459.33 46
19460.65 46
19461.97 31
19463.28 50
19464.60 46
19465.92 45
19467.24 32
19468.56 39
19469.88 47
19471.20 39
19472.52 43
19473.84 56
19475.16 48
19476.48 33
19477.80 54
19479.12 43
19480.44 33
19481.76 44
19483.08 47
19484.40 32
19485.72 27
19487.04 42
19488.36 48
19489.68 42
19491.00 44
19492.32 38
19493.64 51
19494.96 48
19496.28 46
19497.60 48
19498.92 33
19500.24 36
19501.56 23
19502.88 51
19504.20 39
19505.52 35
19506.84 51
19508.16 51
19509.49 39
19510.81 39
19512.13 40
19513.45 36
19514.77 49
19516.09 33
19517.41 41
19518.73 46
19520.05 47
19521.37 39
19522.70 42
19524.02 28
19525.34 38
19526.66 62
19527.98 60
19529.30 28
19530.62 26
19531.95 38
19533.27 48
19534.59 34
19535.91 42
19537.23 40
19538.55 42
19539.88 47
19541.20 43
19542.52 41
19543.84 64
19545.16 46
19546.49 44
19547.81 40
19549.13 34
19550.45 31
19551.77 35
19553.10 35
19554.42 50
19555.74 41
19557.06 44
19558.39 56
19559.71 40
19561.03 42
19562.35 44
19563.68 36
19565.00 39
19566.32 51
19567.64 62
19568.97 34
19570.29 43
19571.61 45
19572.94 37
19574.26 35
19575.58 41
19576.90 40
19578.23 48
19579.55 45
19580.87 32
19582.20 44
19583.52 48
19584.84 49
19586.17 38
19587.49 48
19588.81 51
19590.14 45
19591.46 42
19592.78 49
19594.11 59
19595.43 47
19596.76 42
19598.08 49
19599.40 33
19600.73 39
19602.05 46
19603.37 57
19604.70 47
19606.02 47
19607.35 42
19608.67 57
19610.00 52
19611.32 35
19612.64 41
19613.97 62
19615.29 74
19616.62 49
19617.94 40
19619.27 43
19620.59 48
19621.92 30
19623.24 41
19624.56 47
19625.89 61
19627.21 36
19628.54 32
19629.86 30
19631.19 39
19632.51 37
19633.84 35
19635.16 50
19636.49 47
19637.81 42
19639.14 30
19640.46 33
19641.79 42
19643.11 40
19644.44 28
19645.77 30
19647.09 45
19648.42 30
19649.74 46
19651.07 35
19652.39 35
19653.72 25
19655.04 31
19656.37 42
19657.70 44
19659.02 59
19660.35 43
19661.67 28
19663.00 40
19664.33 43
19665.65 23
19666.98 31
19668.30 41
19669.63 40
19670.96 41
19672.28 35
19673.61 36
19674.94 58
19676.26 47
19677.59 32
19678.92 46
19680.24 48
19681.57 44
19682.90 47
19684.22 29
19685.55 38
19686.88 42
19688.20 38
19689.53 41
19690.86 27
19692.18 37
19693.51 40
19694.84 56
19696.16 41
19697.49 38
19698.82 31
19700.15 40
19701.47 29
19702.80 27
19704.13 43
19705.46 37
19706.78 54
19708.11 37
19709.44 37
19710.77 38
19712.09 37
19713.42 36
19714.75 26
19716.08 38
19717.40 35
19718.73 40
19720.06 45
19721.39 42
19722.72 48
19724.04 42
19725.37 28
19726.70 36
19728.03 54
19729.36 43
19730.68 53
19732.01 62
19733.34 47
19734.67 48
19736.00 37
19737.33 42
19738.66 42
19739.98 49
19741.31 30
19742.64 37
19743.97 38
19745.30 54
19746.63 40
19747.96 32
19749.29 41
19750.61 39
19751.94 34
19753.27 35
19754.60 28
19755.93 34
19757.26 43
19758.59 31
19759.92 32
19761.25 39
19762.58 42
19763.91 45
19765.24 35
19766.57 41
19767.89 51
19769.22 57
19770.55 33
19771.88 38
19773.21 52
19774.54 29
19775.87 39
19777.20 46
19778.53 46
19779.86 34
19781.19 42
19782.52 41
19783.85 38
19785.18 40
19786.51 42
19787.84 50
19789.17 48
19790.50 39
19791.83 35
19793.16 45
19794.49 55
19795.83 51
19797.16 43
19798.49 45
19799.82 43
19801.15 49
19802.48 39
19803.81 36
19805.14 43
19806.47 60
19807.80 43
19809.13 39
19810.46 42
19811.79 30
19813.13 43
19814.46 33
19815.79 37
19817.12 48
19818.45 45
19819.78 42
19821.11 40
19822.44 38
19823.78 37
19825.11 39
19826.44 32
19827.77 42
19829.10 31
19830.43 37
19831.77 46
19833.10 37
19834.43 39
19835.76 35
19837.09 42
19838.42 38
19839.76 37
19841.09 39
19842.42 38
19843.75 39
19845.08 36
19846.42 47
19847.75 61
19849.08 46
19850.41 37
19851.75 32
19853.08 43
19854.41 54
19855.74 47
19857.08 34
19858.41 33
19859.74 61
19861.07 61
19862.41 34
19863.74 48
19865.07 42
19866.41 27
19867.74 34
19869.07 55
19870.40 29
19871.74 39
19873.07 57
19874.40 38
19875.74 34
19877.07 43
19878.40 35
19879.74 49
19881.07 40
19882.40 34
19883.74 45
19885.07 44
19886.40 35
19887.74 40
19889.07 45
19890.40 49
19891.74 36
19893.07 32
19894.41 31
19895.74 40
19897.07 38
19898.41 35
19899.74 57
19901.08 30
19902.41 28
19903.74 28
19905.08 41
19906.41 36
19907.75 39
19909.08 37
19910.41 35
19911.75 39
19913.08 53
19914.42 40
19915.75 48
19917.09 52
19918.42 47
19919.76 35
19921.09 51
19922.43 21
19923.76 40
19925.10 25
19926.43 48
19927.77 41
19929.10 44
19930.44 32
19931.77 36
19933.11 33
19934.44 38
19935.78 37
19937.11 41
19938.45 23
19939.78 31
19941.12 43
19942.45 27
19943.79 37
19945.12 42
19946.46 30
19947.79 57
19949.13 40
19950.47 46
19951.80 44
19953.14 51
19954.47 42
19955.81 41
19957.15 41
19958.48 38
19959.82 45
19961.15 39
19962.49 45
19963.83 52
19965.16 46
19966.50 47
19967.83 32
19969.17 31
19970.51 50
19971.84 32
19973.18 39
19974.52 59
19975.85 40
19977.19 36
19978.53 41
19979.86 43
19981.20 24
19982.54 31
19983.87 29
19985.21 31
19986.55 40
19987.88 50
19989.22 26
19990.56 38
19991.89 52
19993.23 53
19994.57 37
19995.91 42
19997.24 56
19998.58 48
19999.92 40
20001.26 51
20002.59 39
20003.93 45
20005.27 55
20006.61 34
20007.94 38
20009.28 57
20010.62 43
20011.96 45
20013.29 37
20014.63 35
20015.97 44
20017.31 62
20018.65 54
20019.98 41
20021.32 43
20022.66 50
20024.00 45
20025.34 45
20026.67 33
20028.01 45
20029.35 46
20030.69 60
20032.03 30
20033.37 33
20034.71 38
20036.04 36
20037.38 47
20038.72 34
20040.06 32
20041.40 53
20042.74 57
20044.08 33
20045.42 44
20046.75 39
20048.09 33
20049.43 29
20050.77 21
20052.11 23
20053.45 48
20054.79 36
20056.13 30
20057.47 34
20058.81 40
20060.15 53
20061.49 35
20062.82 32
20064.16 30
20065.50 31
20066.84 54
20068.18 55
20069.52 39
20070.86 34
20072.20 39
20073.54 27
20074.88 35
20076.22 39
20077.56 39
20078.90 37
20080.24 38
20081.58 31
20082.92 34
20084.26 47
20085.60 53
20086.94 46
20088.28 63
20089.62 47
20090.96 43
20092.30 45
20093.64 35
20094.99 32
20096.33 48
20097.67 37
20099.01 28
20100.35 37
20101.69 55
20103.03 38
20104.37 38
20105.71 36
20107.05 45
20108.39 34
20109.73 53
20111.08 39
20112.42 32
20113.76 42
20115.10 40
20116.44 35
20117.78 37
20119.12 46
20120.46 29
20121.81 39
20123.15 44
20124.49 36
20125.83 36
20127.17 36
20128.51 35
20129.86 46
20131.20 50
20132.54 53
20133.88 35
20135.22 38
20136.56 29
20137.91 45
20139.25 44
