# Supplementary material for: MALDI-TOF MS typing enables the classification of brewing yeasts of the genus Saccharomyces to major beer styles
Source: PLoS One. 2017 Aug 9;12(8):e0181694. doi: 10.1371/journal.pone.0181694 (PMC5549903; doi:10.1371/journal.pone.0181694)
Supplement: S10 File — The directory includes 90 raw files and was zipped to “.zip”; the folder has three strains with 30 spectra per strain; S1 Text explains the raw files with an example and Table 1 represents the yeast strains used within the experiment. (ZIP) [file pone.0181694.s013.zip › 28-30/30332n-552-OG-Koe-Koe-YPG-18h-E-E_2015-08-18__0_B1_1.dat]

1999.93 1104
2000.35 1193
2000.77 1085
2001.19 1058
2001.61 1163
2002.03 1162
2002.46 1225
2002.88 1052
2003.30 1148
2003.72 1161
2004.14 1025
2004.57 989
2004.99 1083
2005.41 955
2005.83 911
2006.25 725
2006.68 876
2007.10 1035
2007.52 1095
2007.94 900
2008.37 964
2008.79 1006
2009.21 854
2009.63 860
2010.06 967
2010.48 1080
2010.90 1023
2011.32 948
2011.75 903
2012.17 878
2012.59 856
2013.02 885
2013.44 967
2013.86 833
2014.29 915
2014.71 938
2015.13 927
2015.55 933
2015.98 1047
2016.40 932
2016.82 892
2017.25 850
2017.67 860
2018.10 792
2018.52 829
2018.94 867
2019.37 876
2019.79 857
2020.21 696
2020.64 968
2021.06 894
2021.48 926
2021.91 894
2022.33 853
2022.76 916
2023.18 792
2023.60 865
2024.03 856
2024.45 784
2024.88 853
2025.30 782
2025.73 931
2026.15 959
2026.57 782
2027.00 777
2027.42 903
2027.85 840
2028.27 773
2028.70 785
2029.12 780
2029.55 780
2029.97 781
2030.40 817
2030.82 803
2031.24 861
2031.67 802
2032.09 811
2032.52 851
2032.94 886
2033.37 853
2033.79 867
2034.22 904
2034.65 941
2035.07 961
2035.50 1025
2035.92 910
2036.35 926
2036.77 970
2037.20 946
2037.62 923
2038.05 751
2038.47 879
2038.90 993
2039.33 848
2039.75 779
2040.18 914
2040.60 905
2041.03 1017
2041.45 881
2041.88 825
2042.31 933
2042.73 888
2043.16 899
2043.58 874
2044.01 958
2044.44 873
2044.86 873
2045.29 951
2045.72 902
2046.14 806
2046.57 967
2047.00 914
2047.42 770
2047.85 801
2048.28 901
2048.70 1002
2049.13 861
2049.56 868
2049.98 893
2050.41 786
2050.84 859
2051.26 956
2051.69 937
2052.12 839
2052.54 864
2052.97 924
2053.40 848
2053.83 936
2054.25 899
2054.68 903
2055.11 776
2055.53 804
2055.96 956
2056.39 884
2056.82 778
2057.24 787
2057.67 894
2058.10 874
2058.53 834
2058.96 981
2059.38 833
2059.81 772
2060.24 825
2060.67 855
2061.10 842
2061.52 979
2061.95 858
2062.38 908
2062.81 868
2063.24 884
2063.66 969
2064.09 928
2064.52 873
2064.95 996
2065.38 936
2065.81 1004
2066.23 1071
2066.66 1174
2067.09 1212
2067.52 1235
2067.95 1353
2068.38 1391
2068.81 1277
2069.23 1178
2069.66 1173
2070.09 998
2070.52 875
2070.95 935
2071.38 935
2071.81 833
2072.24 835
2072.67 845
2073.10 873
2073.53 831
2073.95 813
2074.38 1001
2074.81 1057
2075.24 1023
2075.67 847
2076.10 943
2076.53 965
2076.96 974
2077.39 1041
2077.82 980
2078.25 931
2078.68 1058
2079.11 984
2079.54 1032
2079.97 981
2080.40 1020
2080.83 1104
2081.26 1113
2081.69 1120
2082.12 1063
2082.55 1106
2082.98 1151
2083.41 1113
2083.84 1100
2084.27 1139
2084.70 1110
2085.13 1146
2085.56 977
2085.99 967
2086.42 1021
2086.85 1072
2087.29 1023
2087.72 981
2088.15 819
2088.58 857
2089.01 909
2089.44 942
2089.87 838
2090.30 930
2090.73 857
2091.16 844
2091.59 845
2092.03 967
2092.46 912
2092.89 936
2093.32 915
2093.75 894
2094.18 856
2094.61 855
2095.05 862
2095.48 985
2095.91 973
2096.34 888
2096.77 1055
2097.20 950
2097.63 907
2098.07 861
2098.50 741
2098.93 729
2099.36 816
2099.79 824
2100.23 806
2100.66 750
2101.09 787
2101.52 801
2101.95 856
2102.39 792
2102.82 773
2103.25 907
2103.68 873
2104.12 721
2104.55 901
2104.98 794
2105.41 781
2105.85 804
2106.28 803
2106.71 778
2107.14 829
2107.58 923
2108.01 991
2108.44 930
2108.88 877
2109.31 897
2109.74 976
2110.18 933
2110.61 903
2111.04 905
2111.47 952
2111.91 907
2112.34 843
2112.77 873
2113.21 864
2113.64 825
2114.07 693
2114.51 762
2114.94 897
2115.37 911
2115.81 889
2116.24 906
2116.68 932
2117.11 975
2117.54 915
2117.98 825
2118.41 895
2118.85 700
2119.28 814
2119.71 856
2120.15 813
2120.58 951
2121.02 959
2121.45 947
2121.88 797
2122.32 834
2122.75 808
2123.19 769
2123.62 777
2124.06 837
2124.49 833
2124.92 855
2125.36 840
2125.79 872
2126.23 906
2126.66 859
2127.10 893
2127.53 952
2127.97 831
2128.40 780
2128.84 765
2129.27 797
2129.71 785
2130.14 872
2130.58 889
2131.01 830
2131.45 852
2131.88 918
2132.32 868
2132.75 977
2133.19 998
2133.63 947
2134.06 851
2134.50 841
2134.93 894
2135.37 878
2135.80 918
2136.24 896
2136.67 811
2137.11 939
2137.55 876
2137.98 838
2138.42 892
2138.85 889
2139.29 737
2139.73 874
2140.16 848
2140.60 888
2141.03 898
2141.47 924
2141.91 926
2142.34 892
2142.78 866
2143.22 949
2143.65 880
2144.09 883
2144.53 833
2144.96 876
2145.40 766
2145.84 785
2146.27 880
2146.71 842
2147.15 846
2147.58 802
2148.02 844
2148.46 836
2148.89 819
2149.33 875
2149.77 841
2150.21 825
2150.64 930
2151.08 876
2151.52 957
2151.95 866
2152.39 954
2152.83 1042
2153.27 892
2153.70 956
2154.14 977
2154.58 982
2155.02 948
2155.45 962
2155.89 926
2156.33 910
2156.77 894
2157.21 913
2157.64 1051
2158.08 1007
2158.52 890
2158.96 925
2159.40 910
2159.83 898
2160.27 983
2160.71 1106
2161.15 1128
2161.59 994
2162.02 961
2162.46 1018
2162.90 910
2163.34 879
2163.78 878
2164.22 926
2164.66 966
2165.09 953
2165.53 889
2165.97 921
2166.41 802
2166.85 799
2167.29 941
2167.73 928
2168.17 915
2168.60 950
2169.04 989
2169.48 928
2169.92 868
2170.36 946
2170.80 963
2171.24 897
2171.68 908
2172.12 1019
2172.56 982
2173.00 1003
2173.44 996
2173.88 1085
2174.32 914
2174.76 948
2175.20 989
2175.64 879
2176.07 960
2176.51 1142
2176.95 1093
2177.39 1125
2177.83 1100
2178.27 1182
2178.71 1170
2179.15 956
2179.59 1157
2180.03 1210
2180.47 1034
2180.92 1035
2181.36 1030
2181.80 1043
2182.24 971
2182.68 938
2183.12 978
2183.56 881
2184.00 801
2184.44 889
2184.88 969
2185.32 854
2185.76 864
2186.20 808
2186.64 874
2187.08 963
2187.52 849
2187.97 952
2188.41 925
2188.85 842
2189.29 845
2189.73 1012
2190.17 897
2190.61 856
2191.05 802
2191.49 822
2191.94 942
2192.38 981
2192.82 900
2193.26 897
2193.70 915
2194.14 893
2194.58 936
2195.03 893
2195.47 990
2195.91 1059
2196.35 928
2196.79 1052
2197.24 893
2197.68 943
2198.12 972
2198.56 961
2199.00 1018
2199.45 936
2199.89 1092
2200.33 1074
2200.77 937
2201.21 851
2201.66 930
2202.10 927
2202.54 909
2202.98 892
2203.43 919
2203.87 902
2204.31 830
2204.75 786
2205.20 814
2205.64 924
2206.08 923
2206.53 854
2206.97 853
2207.41 933
2207.85 936
2208.30 852
2208.74 884
2209.18 923
2209.63 893
2210.07 1035
2210.51 969
2210.96 874
2211.40 1052
2211.84 1064
2212.29 920
2212.73 1090
2213.17 1026
2213.62 899
2214.06 944
2214.50 881
2214.95 914
2215.39 951
2215.84 968
2216.28 933
2216.72 877
2217.17 887
2217.61 929
2218.05 845
2218.50 714
2218.94 886
2219.39 924
2219.83 1029
2220.28 965
2220.72 929
2221.16 904
2221.61 943
2222.05 873
2222.50 921
2222.94 834
2223.39 734
2223.83 873
2224.28 925
2224.72 907
2225.16 905
2225.61 938
2226.05 979
2226.50 948
2226.94 1027
2227.39 994
2227.83 929
2228.28 856
2228.72 908
2229.17 970
2229.61 976
2230.06 1011
2230.50 1014
2230.95 924
2231.40 981
2231.84 947
2232.29 870
2232.73 817
2233.18 848
2233.62 970
2234.07 897
2234.51 883
2234.96 899
2235.41 988
2235.85 934
2236.30 986
2236.74 966
2237.19 1022
2237.63 974
2238.08 907
2238.53 865
2238.97 854
2239.42 811
2239.86 1045
2240.31 945
2240.76 845
2241.20 978
2241.65 866
2242.10 855
2242.54 926
2242.99 805
2243.44 830
2243.88 878
2244.33 908
2244.78 1002
2245.22 783
2245.67 749
2246.12 872
2246.56 826
2247.01 818
2247.46 912
2247.90 884
2248.35 942
2248.80 830
2249.24 891
2249.69 898
2250.14 730
2250.59 820
2251.03 940
2251.48 1015
2251.93 825
2252.38 888
2252.82 841
2253.27 889
2253.72 943
2254.17 817
2254.61 785
2255.06 788
2255.51 845
2255.96 813
2256.40 810
2256.85 927
2257.30 902
2257.75 792
2258.20 817
2258.64 840
2259.09 737
2259.54 736
2259.99 837
2260.44 809
2260.88 928
2261.33 899
2261.78 854
2262.23 844
2262.68 991
2263.13 1133
2263.58 1089
2264.02 1195
2264.47 1021
2264.92 1281
2265.37 1255
2265.82 1101
2266.27 1181
2266.72 1146
2267.17 1196
2267.61 1145
2268.06 1137
2268.51 988
2268.96 1031
2269.41 1047
2269.86 969
2270.31 869
2270.76 927
2271.21 910
2271.66 888
2272.11 904
2272.56 992
2273.00 931
2273.45 901
2273.90 906
2274.35 935
2274.80 880
2275.25 884
2275.70 884
2276.15 1011
2276.60 1003
2277.05 882
2277.50 817
2277.95 956
2278.40 969
2278.85 853
2279.30 881
2279.75 851
2280.20 816
2280.65 850
2281.10 894
2281.55 859
2282.00 940
2282.45 1004
2282.90 971
2283.35 1035
2283.81 999
2284.26 940
2284.71 1006
2285.16 946
2285.61 977
2286.06 867
2286.51 911
2286.96 966
2287.41 980
2287.86 957
2288.31 902
2288.76 977
2289.22 995
2289.67 1017
2290.12 1104
2290.57 1103
2291.02 1115
2291.47 1336
2291.92 1336
2292.37 1440
2292.83 1556
2293.28 1370
2293.73 1303
2294.18 1313
2294.63 1257
2295.08 1217
2295.53 1315
2295.99 1240
2296.44 1201
2296.89 1027
2297.34 1126
2297.79 998
2298.25 1042
2298.70 1047
2299.15 939
2299.60 997
2300.05 898
2300.51 989
2300.96 974
2301.41 932
2301.86 910
2302.32 965
2302.77 885
2303.22 992
2303.67 1022
2304.13 864
2304.58 918
2305.03 861
2305.48 833
2305.94 870
2306.39 787
2306.84 921
2307.29 954
2307.75 880
2308.20 892
2308.65 822
2309.11 868
2309.56 903
2310.01 990
2310.47 952
2310.92 999
2311.37 1013
2311.83 1009
2312.28 836
2312.73 921
2313.19 1061
2313.64 1131
2314.09 920
2314.55 912
2315.00 1029
2315.45 951
2315.91 948
2316.36 929
2316.81 920
2317.27 911
2317.72 948
2318.18 1006
2318.63 1014
2319.08 893
2319.54 1048
2319.99 975
2320.45 878
2320.90 959
2321.35 904
2321.81 971
2322.26 1055
2322.72 950
2323.17 919
2323.63 959
2324.08 1013
2324.54 1051
2324.99 1123
2325.44 1045
2325.90 1196
2326.35 1243
2326.81 1160
2327.26 1165
2327.72 1167
2328.17 1301
2328.63 1208
2329.08 1304
2329.54 1266
2329.99 1243
2330.45 1092
2330.90 1196
2331.36 1154
2331.81 1072
2332.27 1175
2332.72 1125
2333.18 1082
2333.64 1004
2334.09 1065
2334.55 958
2335.00 956
2335.46 972
2335.91 885
2336.37 917
2336.82 984
2337.28 938
2337.74 1012
2338.19 1030
2338.65 1001
2339.10 1070
2339.56 970
2340.02 1010
2340.47 1027
2340.93 1244
2341.38 1127
2341.84 1123
2342.30 1090
2342.75 1194
2343.21 1075
2343.67 1080
2344.12 1089
2344.58 1137
2345.04 1138
2345.49 1173
2345.95 1118
2346.41 1236
2346.86 1199
2347.32 1112
2347.78 1130
2348.23 1077
2348.69 1030
2349.15 1085
2349.60 1108
2350.06 1206
2350.52 1075
2350.97 1048
2351.43 966
2351.89 965
2352.35 902
2352.80 996
2353.26 935
2353.72 899
2354.18 951
2354.63 842
2355.09 810
2355.55 842
2356.01 769
2356.46 903
2356.92 930
2357.38 908
2357.84 925
2358.29 979
2358.75 959
2359.21 1004
2359.67 962
2360.13 838
2360.58 904
2361.04 945
2361.50 898
2361.96 889
2362.42 901
2362.88 866
2363.33 975
2363.79 909
2364.25 981
2364.71 1049
2365.17 1031
2365.63 953
2366.08 927
2366.54 926
2367.00 926
2367.46 979
2367.92 859
2368.38 943
2368.84 999
2369.30 904
2369.75 917
2370.21 1042
2370.67 999
2371.13 974
2371.59 1089
2372.05 1164
2372.51 933
2372.97 980
2373.43 973
2373.89 1002
2374.35 995
2374.81 956
2375.27 1044
2375.72 923
2376.18 833
2376.64 1004
2377.10 1006
2377.56 1008
2378.02 1028
2378.48 964
2378.94 1049
2379.40 938
2379.86 978
2380.32 951
2380.78 983
2381.24 956
2381.70 921
2382.16 888
2382.62 926
2383.08 907
2383.54 823
2384.00 897
2384.46 985
2384.92 957
2385.39 963
2385.85 974
2386.31 857
2386.77 839
2387.23 793
2387.69 847
2388.15 943
2388.61 914
2389.07 877
2389.53 781
2389.99 788
2390.45 845
2390.91 962
2391.38 953
2391.84 981
2392.30 843
2392.76 813
2393.22 823
2393.68 857
2394.14 917
2394.60 910
2395.06 872
2395.53 972
2395.99 839
2396.45 908
2396.91 802
2397.37 843
2397.83 977
2398.30 920
2398.76 805
2399.22 809
2399.68 783
2400.14 862
2400.61 887
2401.07 806
2401.53 880
2401.99 788
2402.45 747
2402.92 926
2403.38 820
2403.84 867
2404.30 813
2404.76 890
2405.23 827
2405.69 833
2406.15 958
2406.61 910
2407.08 801
2407.54 895
2408.00 895
2408.46 891
2408.93 871
2409.39 865
2409.85 825
2410.32 837
2410.78 932
2411.24 870
2411.70 900
2412.17 855
2412.63 851
2413.09 901
2413.56 1010
2414.02 1065
2414.48 974
2414.95 1014
2415.41 1008
2415.87 980
2416.34 1126
2416.80 1218
2417.26 1210
2417.73 1304
2418.19 1127
2418.65 1140
2419.12 1150
2419.58 1253
2420.05 1143
2420.51 1152
2420.97 1314
2421.44 1224
2421.90 1232
2422.37 1176
2422.83 1183
2423.29 1169
2423.76 1145
2424.22 1126
2424.69 956
2425.15 1068
2425.62 990
2426.08 997
2426.54 1092
2427.01 1007
2427.47 1041
2427.94 1043
2428.40 927
2428.87 883
2429.33 1006
2429.80 937
2430.26 970
2430.73 993
2431.19 987
2431.66 959
2432.12 1076
2432.59 1069
2433.05 1023
2433.52 1081
2433.98 986
2434.45 985
2434.91 1046
2435.38 944
2435.84 932
2436.31 913
2436.77 1049
2437.24 914
2437.70 871
2438.17 809
2438.63 1079
2439.10 1032
2439.57 1005
2440.03 1069
2440.50 1082
2440.96 1075
2441.43 1077
2441.89 1140
2442.36 1012
2442.83 1155
2443.29 1297
2443.76 1028
2444.22 1004
2444.69 1072
2445.16 1080
2445.62 835
2446.09 891
2446.56 955
2447.02 896
2447.49 851
2447.96 855
2448.42 908
2448.89 866
2449.35 948
2449.82 920
2450.29 951
2450.75 906
2451.22 890
2451.69 867
2452.16 880
2452.62 855
2453.09 917
2453.56 842
2454.02 839
2454.49 908
2454.96 784
2455.42 788
2455.89 945
2456.36 906
2456.83 861
2457.29 848
2457.76 800
2458.23 795
2458.70 858
2459.16 802
2459.63 833
2460.10 846
2460.57 884
2461.03 844
2461.50 865
2461.97 945
2462.44 887
2462.91 887
2463.37 860
2463.84 934
2464.31 880
2464.78 919
2465.25 927
2465.71 863
2466.18 935
2466.65 913
2467.12 972
2467.59 1007
2468.06 943
2468.52 1030
2468.99 955
2469.46 953
2469.93 1037
2470.40 962
2470.87 965
2471.34 983
2471.80 863
2472.27 899
2472.74 867
2473.21 851
2473.68 791
2474.15 891
2474.62 844
2475.09 867
2475.56 831
2476.02 792
2476.49 848
2476.96 827
2477.43 886
2477.90 816
2478.37 850
2478.84 751
2479.31 789
2479.78 847
2480.25 792
2480.72 724
2481.19 807
2481.66 917
2482.13 910
2482.60 955
2483.07 1096
2483.54 887
2484.01 904
2484.48 850
2484.95 906
2485.42 845
2485.89 882
2486.36 1009
2486.83 843
2487.30 885
2487.77 957
2488.24 934
2488.71 968
2489.18 909
2489.65 1004
2490.12 920
2490.59 891
2491.06 971
2491.53 1052
2492.00 1037
2492.47 927
2492.94 846
2493.41 951
2493.88 907
2494.36 890
2494.83 820
2495.30 837
2495.77 927
2496.24 961
2496.71 881
2497.18 833
2497.65 861
2498.12 881
2498.60 959
2499.07 869
2499.54 894
2500.01 904
2500.48 934
2500.95 909
2501.42 751
2501.90 746
2502.37 855
2502.84 948
2503.31 814
2503.78 680
2504.25 863
2504.73 1053
2505.20 921
2505.67 915
2506.14 889
2506.61 857
2507.09 886
2507.56 948
2508.03 1005
2508.50 1029
2508.97 1100
2509.45 1004
2509.92 1027
2510.39 1033
2510.86 993
2511.34 1129
2511.81 1144
2512.28 993
2512.75 1045
2513.23 1018
2513.70 1007
2514.17 946
2514.65 1018
2515.12 959
2515.59 872
2516.06 899
2516.54 907
2517.01 928
2517.48 862
2517.96 953
2518.43 963
2518.90 920
2519.38 853
2519.85 822
2520.32 868
2520.80 910
2521.27 864
2521.74 801
2522.22 912
2522.69 920
2523.16 938
2523.64 952
2524.11 963
2524.58 1001
2525.06 1000
2525.53 818
2526.01 772
2526.48 912
2526.95 980
2527.43 905
2527.90 938
2528.38 915
2528.85 910
2529.32 1117
2529.80 1039
2530.27 881
2530.75 1042
2531.22 909
2531.70 850
2532.17 881
2532.64 923
2533.12 840
2533.59 959
2534.07 893
2534.54 977
2535.02 932
2535.49 804
2535.97 821
2536.44 852
2536.92 899
2537.39 817
2537.87 866
2538.34 832
2538.82 752
2539.29 878
2539.77 836
2540.24 876
2540.72 789
2541.19 866
2541.67 962
2542.14 862
2542.62 986
2543.09 1033
2543.57 874
2544.04 1004
2544.52 1027
2545.00 1005
2545.47 945
2545.95 971
2546.42 932
2546.90 1036
2547.37 937
2547.85 944
2548.33 1168
2548.80 1046
2549.28 908
2549.75 1040
2550.23 1131
2550.71 1072
2551.18 1161
2551.66 1130
2552.14 1077
2552.61 1118
2553.09 1063
2553.57 1078
2554.04 1233
2554.52 1075
2554.99 1079
2555.47 1091
2555.95 1100
2556.42 1090
2556.90 1109
2557.38 1093
2557.86 1141
2558.33 1172
2558.81 1134
2559.29 1122
2559.76 993
2560.24 932
2560.72 1033
2561.19 1052
2561.67 1015
2562.15 898
2562.63 866
2563.10 852
2563.58 932
2564.06 902
2564.54 946
2565.01 877
2565.49 862
2565.97 920
2566.45 970
2566.92 927
2567.40 764
2567.88 775
2568.36 829
2568.83 749
2569.31 833
2569.79 903
2570.27 810
2570.75 857
2571.22 895
2571.70 904
2572.18 853
2572.66 942
2573.14 871
2573.62 844
2574.09 955
2574.57 936
2575.05 864
2575.53 888
2576.01 861
2576.49 760
2576.97 817
2577.44 856
2577.92 769
2578.40 792
2578.88 837
2579.36 753
2579.84 869
2580.32 932
2580.80 938
2581.27 892
2581.75 971
2582.23 866
2582.71 862
2583.19 934
2583.67 940
2584.15 921
2584.63 744
2585.11 776
2585.59 873
2586.07 910
2586.55 872
2587.03 899
2587.51 830
2587.99 999
2588.47 913
2588.94 878
2589.42 913
2589.90 873
2590.38 956
2590.86 886
2591.34 879
2591.82 902
2592.30 919
2592.78 1007
2593.26 822
2593.74 909
2594.22 964
2594.71 958
2595.19 894
2595.67 885
2596.15 910
2596.63 852
2597.11 966
2597.59 916
2598.07 886
2598.55 850
2599.03 877
2599.51 987
2599.99 996
2600.47 829
2600.95 916
2601.43 896
2601.91 879
2602.40 843
2602.88 858
2603.36 878
2603.84 891
2604.32 822
2604.80 774
2605.28 902
2605.76 954
2606.24 888
2606.73 819
2607.21 825
2607.69 871
2608.17 821
2608.65 777
2609.13 823
2609.62 853
2610.10 940
2610.58 939
2611.06 874
2611.54 886
2612.02 1038
2612.51 985
2612.99 1000
2613.47 809
2613.95 1006
2614.43 978
2614.92 969
2615.40 823
2615.88 839
2616.36 900
2616.85 721
2617.33 797
2617.81 837
2618.29 785
2618.78 941
2619.26 812
2619.74 772
2620.22 853
2620.71 890
2621.19 971
2621.67 893
2622.15 967
2622.64 922
2623.12 909
2623.60 941
2624.09 1006
2624.57 917
2625.05 855
2625.53 899
2626.02 933
2626.50 897
2626.98 910
2627.47 910
2627.95 790
2628.43 894
2628.92 781
2629.40 741
2629.88 828
2630.37 808
2630.85 830
2631.34 982
2631.82 965
2632.30 834
2632.79 850
2633.27 886
2633.75 972
2634.24 890
2634.72 858
2635.21 943
2635.69 889
2636.17 812
2636.66 860
2637.14 874
2637.63 907
2638.11 1054
2638.60 1011
2639.08 887
2639.56 1032
2640.05 962
2640.53 841
2641.02 850
2641.50 870
2641.99 1003
2642.47 937
2642.96 893
2643.44 898
2643.93 961
2644.41 843
2644.90 850
2645.38 838
2645.87 902
2646.35 785
2646.84 849
2647.32 958
2647.81 957
2648.29 818
2648.78 907
2649.26 923
2649.75 867
2650.23 807
2650.72 816
2651.20 925
2651.69 743
2652.17 816
2652.66 877
2653.15 832
2653.63 845
2654.12 821
2654.60 734
2655.09 786
2655.57 938
2656.06 712
2656.55 739
2657.03 856
2657.52 916
2658.00 807
2658.49 817
2658.98 774
2659.46 900
2659.95 860
2660.44 880
2660.92 809
2661.41 884
2661.90 864
2662.38 854
2662.87 902
2663.35 874
2663.84 935
2664.33 988
2664.81 947
2665.30 919
2665.79 925
2666.28 963
2666.76 930
2667.25 910
2667.74 918
2668.22 853
2668.71 915
2669.20 926
2669.68 812
2670.17 880
2670.66 1001
2671.15 982
2671.63 917
2672.12 946
2672.61 972
2673.10 986
2673.58 1008
2674.07 1100
2674.56 985
2675.05 1058
2675.53 1078
2676.02 964
2676.51 1119
2677.00 1075
2677.49 1210
2677.97 1113
2678.46 1042
2678.95 1063
2679.44 1046
2679.93 1039
2680.41 1097
2680.90 931
2681.39 922
2681.88 917
2682.37 1012
2682.85 883
2683.34 931
2683.83 911
2684.32 958
2684.81 948
2685.30 982
2685.79 1074
2686.27 1038
2686.76 1004
2687.25 998
2687.74 886
2688.23 926
2688.72 950
2689.21 1037
2689.70 863
2690.19 876
2690.67 872
2691.16 853
2691.65 823
2692.14 827
2692.63 919
2693.12 927
2693.61 793
2694.10 932
2694.59 882
2695.08 868
2695.57 940
2696.06 947
2696.55 928
2697.04 967
2697.53 949
2698.02 934
2698.51 894
2699.00 1024
2699.49 995
2699.98 963
2700.47 911
2700.96 924
2701.45 906
2701.94 868
2702.43 978
2702.92 999
2703.41 1047
2703.90 979
2704.39 865
2704.88 812
2705.37 921
2705.86 855
2706.35 936
2706.84 955
2707.33 943
2707.82 962
2708.31 879
2708.80 877
2709.29 801
2709.78 737
2710.27 775
2710.77 793
2711.26 800
2711.75 950
2712.24 882
2712.73 882
2713.22 811
2713.71 893
2714.20 788
2714.69 871
2715.19 791
2715.68 917
2716.17 944
2716.66 892
2717.15 875
2717.64 829
2718.13 912
2718.63 946
2719.12 769
2719.61 810
2720.10 885
2720.59 773
2721.08 831
2721.58 921
2722.07 999
2722.56 878
2723.05 869
2723.54 922
2724.04 786
2724.53 769
2725.02 874
2725.51 988
2726.01 942
2726.50 878
2726.99 810
2727.48 779
2727.98 840
2728.47 845
2728.96 771
2729.45 827
2729.95 886
2730.44 892
2730.93 742
2731.42 787
2731.92 847
2732.41 772
2732.90 734
2733.40 888
2733.89 830
2734.38 830
2734.87 842
2735.37 813
2735.86 803
2736.35 806
2736.85 744
2737.34 805
2737.83 887
2738.33 777
2738.82 963
2739.31 949
2739.81 897
2740.30 850
2740.79 857
2741.29 1040
2741.78 1082
2742.28 953
2742.77 880
2743.26 873
2743.76 1008
2744.25 901
2744.75 913
2745.24 945
2745.73 900
2746.23 868
2746.72 880
2747.22 752
2747.71 844
2748.20 876
2748.70 818
2749.19 830
2749.69 879
2750.18 826
2750.68 873
2751.17 894
2751.67 915
2752.16 961
2752.66 873
2753.15 926
2753.64 793
2754.14 842
2754.63 936
2755.13 868
2755.62 903
2756.12 908
2756.61 851
2757.11 933
2757.60 938
2758.10 958
2758.59 1001
2759.09 947
2759.59 902
2760.08 832
2760.58 852
2761.07 949
2761.57 933
2762.06 920
2762.56 972
2763.05 870
2763.55 902
2764.05 913
2764.54 867
2765.04 834
2765.53 843
2766.03 883
2766.52 778
2767.02 980
2767.52 842
2768.01 792
2768.51 929
2769.00 801
2769.50 915
2770.00 939
2770.49 788
2770.99 736
2771.49 735
2771.98 909
2772.48 873
2772.98 943
2773.47 901
2773.97 1038
2774.47 864
2774.96 793
2775.46 798
2775.96 951
2776.45 978
2776.95 1008
2777.45 913
2777.94 927
2778.44 903
2778.94 994
2779.43 899
2779.93 911
2780.43 920
2780.93 1003
2781.42 963
2781.92 879
2782.42 965
2782.92 936
2783.41 805
2783.91 922
2784.41 784
2784.91 844
2785.40 980
2785.90 1019
2786.40 901
2786.90 903
2787.39 922
2787.89 893
2788.39 889
2788.89 856
2789.39 781
2789.88 879
2790.38 902
2790.88 905
2791.38 803
2791.88 837
2792.37 915
2792.87 877
2793.37 886
2793.87 853
2794.37 771
2794.87 818
2795.37 850
2795.86 980
2796.36 1071
2796.86 933
2797.36 987
2797.86 1085
2798.36 1194
2798.86 1165
2799.35 1228
2799.85 1244
2800.35 1183
2800.85 1346
2801.35 1243
2801.85 1159
2802.35 1206
2802.85 1202
2803.35 1170
2803.85 1228
2804.35 1228
2804.85 1187
2805.34 986
2805.84 994
2806.34 984
2806.84 1043
2807.34 1027
2807.84 1018
2808.34 1173
2808.84 1263
2809.34 1230
2809.84 1271
2810.34 1252
2810.84 1204
2811.34 1168
2811.84 1210
2812.34 1159
2812.84 1144
2813.34 1117
2813.84 1139
2814.34 1116
2814.84 1075
2815.34 924
2815.84 817
2816.34 914
2816.84 904
2817.34 917
2817.84 940
2818.35 891
2818.85 891
2819.35 1019
2819.85 891
2820.35 993
2820.85 1030
2821.35 956
2821.85 1188
2822.35 1210
2822.85 1113
2823.35 1093
2823.85 1027
2824.36 973
2824.86 1046
2825.36 1053
2825.86 976
2826.36 973
2826.86 963
2827.36 1033
2827.86 917
2828.37 960
2828.87 965
2829.37 957
2829.87 967
2830.37 900
2830.87 867
2831.38 894
2831.88 899
2832.38 899
2832.88 909
2833.38 928
2833.88 908
2834.39 910
2834.89 883
2835.39 808
2835.89 890
2836.40 910
2836.90 1012
2837.40 906
2837.90 838
2838.40 863
2838.91 892
2839.41 964
2839.91 974
2840.41 961
2840.92 933
2841.42 1060
2841.92 856
2842.42 932
2842.93 995
2843.43 898
2843.93 943
2844.44 776
2844.94 825
2845.44 887
2845.94 855
2846.45 801
2846.95 888
2847.45 1037
2847.96 1006
2848.46 874
2848.96 910
2849.47 876
2849.97 998
2850.47 882
2850.98 971
2851.48 958
2851.98 966
2852.49 906
2852.99 953
2853.50 909
2854.00 839
2854.50 832
2855.01 807
2855.51 830
2856.01 955
2856.52 899
2857.02 913
2857.53 893
2858.03 826
2858.53 791
2859.04 741
2859.54 807
2860.05 814
2860.55 948
2861.06 983
2861.56 974
2862.06 914
2862.57 823
2863.07 820
2863.58 823
2864.08 917
2864.59 805
2865.09 831
2865.60 920
2866.10 815
2866.61 811
2867.11 746
2867.62 821
2868.12 769
2868.63 779
2869.13 875
2869.64 850
2870.14 873
2870.65 905
2871.15 900
2871.66 977
2872.16 922
2872.67 888
2873.17 922
2873.68 904
2874.18 997
2874.69 941
2875.20 933
2875.70 853
2876.21 852
2876.71 930
2877.22 981
2877.72 876
2878.23 896
2878.74 951
2879.24 916
2879.75 837
2880.25 813
2880.76 925
2881.27 888
2881.77 972
2882.28 1026
2882.79 998
2883.29 972
2883.80 982
2884.30 1043
2884.81 905
2885.32 1084
2885.82 1127
2886.33 1168
2886.84 1131
2887.34 1017
2887.85 1031
2888.36 1270
2888.86 1194
2889.37 1102
2889.88 1169
2890.38 1229
2890.89 1239
2891.40 1137
2891.91 1166
2892.41 1137
2892.92 1160
2893.43 1061
2893.93 951
2894.44 1153
2894.95 1042
2895.46 1070
2895.96 1064
2896.47 1040
2896.98 1090
2897.49 1002
2897.99 1018
2898.50 1183
2899.01 1256
2899.52 1119
2900.03 1187
2900.53 1217
2901.04 1174
2901.55 1139
2902.06 1022
2902.56 1023
2903.07 999
2903.58 1049
2904.09 1109
2904.60 1094
2905.11 1080
2905.61 1017
2906.12 968
2906.63 959
2907.14 1045
2907.65 995
2908.16 1065
2908.66 1081
2909.17 911
2909.68 1063
2910.19 1094
2910.70 927
2911.21 924
2911.72 927
2912.23 900
2912.73 855
2913.24 850
2913.75 854
2914.26 866
2914.77 877
2915.28 862
2915.79 887
2916.30 961
2916.81 953
2917.32 855
2917.83 941
2918.33 899
2918.84 931
2919.35 893
2919.86 958
2920.37 1023
2920.88 968
2921.39 908
2921.90 901
2922.41 976
2922.92 931
2923.43 894
2923.94 1139
2924.45 1225
2924.96 1152
2925.47 1143
2925.98 1236
2926.49 1355
2927.00 1389
2927.51 1503
2928.02 1570
2928.53 1463
2929.04 1523
2929.55 1623
2930.06 1370
2930.57 1352
2931.08 1305
2931.59 1205
2932.11 1103
2932.62 1022
2933.13 943
2933.64 1028
2934.15 965
2934.66 894
2935.17 820
2935.68 935
2936.19 1078
2936.70 1009
2937.21 809
2937.72 938
2938.24 1000
2938.75 1013
2939.26 1003
2939.77 926
2940.28 886
2940.79 949
2941.30 959
2941.81 1063
2942.33 1016
2942.84 1000
2943.35 1084
2943.86 1128
2944.37 1147
2944.88 1016
2945.40 1019
2945.91 974
2946.42 986
2946.93 1045
2947.44 986
2947.96 958
2948.47 940
2948.98 1064
2949.49 1110
2950.00 1126
2950.52 1064
2951.03 1058
2951.54 1045
2952.05 1015
2952.57 936
2953.08 903
2953.59 960
2954.10 924
2954.62 973
2955.13 1023
2955.64 872
2956.15 935
2956.67 943
2957.18 1033
2957.69 926
2958.20 902
2958.72 822
2959.23 903
2959.74 884
2960.26 997
2960.77 1018
2961.28 969
2961.80 933
2962.31 852
2962.82 899
2963.34 996
2963.85 885
2964.36 977
2964.88 1080
2965.39 973
2965.90 865
2966.42 1014
2966.93 1001
2967.44 986
2967.96 1013
2968.47 951
2968.98 970
2969.50 903
2970.01 950
2970.53 933
2971.04 940
2971.55 844
2972.07 830
2972.58 863
2973.10 861
2973.61 853
2974.12 801
2974.64 876
2975.15 900
2975.67 973
2976.18 887
2976.70 921
2977.21 872
2977.73 963
2978.24 974
2978.75 1016
2979.27 971
2979.78 984
2980.30 960
2980.81 921
2981.33 982
2981.84 1045
2982.36 1013
2982.87 1108
2983.39 1068
2983.90 1111
2984.42 1152
2984.93 981
2985.45 1044
2985.96 1175
2986.48 1040
2987.00 1023
2987.51 1055
2988.03 1117
2988.54 1084
2989.06 1239
2989.57 1246
2990.09 1181
2990.60 1194
2991.12 1207
2991.64 1274
2992.15 1157
2992.67 1333
2993.18 1247
2993.70 1157
2994.21 1194
2994.73 1132
2995.25 1075
2995.76 1153
2996.28 1302
2996.80 1301
2997.31 1476
2997.83 1472
2998.34 1311
2998.86 1334
2999.38 1441
2999.89 1511
3000.41 1451
3000.93 1535
3001.44 1468
3001.96 1528
3002.48 1576
3002.99 1676
3003.51 1721
3004.03 2150
3004.54 2197
3005.06 2332
3005.58 2695
3006.09 3008
3006.61 3119
3007.13 3342
3007.65 3654
3008.16 3712
3008.68 3576
3009.20 3083
3009.71 2934
3010.23 2624
3010.75 2186
3011.27 2008
3011.78 1776
3012.30 1622
3012.82 1526
3013.34 1423
3013.85 1188
3014.37 1256
3014.89 1231
3015.41 1230
3015.93 1217
3016.44 1160
3016.96 1348
3017.48 1425
3018.00 1311
3018.52 1208
3019.03 1215
3019.55 1270
3020.07 1402
3020.59 1379
3021.11 1217
3021.63 1330
3022.14 1253
3022.66 1111
3023.18 1223
3023.70 1206
3024.22 1199
3024.74 1339
3025.25 1282
3025.77 1190
3026.29 1261
3026.81 1233
3027.33 1234
3027.85 1265
3028.37 1262
3028.89 1150
3029.41 1080
3029.92 1068
3030.44 1034
3030.96 1074
3031.48 1141
3032.00 1166
3032.52 1099
3033.04 1031
3033.56 1097
3034.08 1112
3034.60 1153
3035.12 1053
3035.64 1038
3036.16 1202
3036.68 1121
3037.20 1113
3037.72 1049
3038.24 946
3038.76 1137
3039.28 1151
3039.80 1020
3040.32 1095
3040.84 1213
3041.36 1004
3041.88 1109
3042.40 1109
3042.92 976
3043.44 923
3043.96 988
3044.48 1115
3045.00 1018
3045.52 1073
3046.04 1015
3046.56 940
3047.08 1001
3047.60 1015
3048.12 1018
3048.64 1089
3049.16 1016
3049.68 1002
3050.20 989
3050.72 908
3051.24 1007
3051.77 968
3052.29 995
3052.81 904
3053.33 915
3053.85 887
3054.37 926
3054.89 965
3055.41 896
3055.93 824
3056.46 998
3056.98 1004
3057.50 884
3058.02 822
3058.54 849
3059.06 874
3059.58 883
3060.11 991
3060.63 1031
3061.15 932
3061.67 1003
3062.19 1012
3062.71 969
3063.24 958
3063.76 1122
3064.28 1017
3064.80 1078
3065.32 976
3065.85 957
3066.37 951
3066.89 1005
3067.41 1121
3067.94 907
3068.46 1019
3068.98 1188
3069.50 1078
3070.03 1069
3070.55 1046
3071.07 1057
3071.59 1082
3072.12 999
3072.64 1102
3073.16 1126
3073.68 1122
3074.21 1054
3074.73 1114
3075.25 1074
3075.78 1143
3076.30 1155
3076.82 1049
3077.34 1078
3077.87 1168
3078.39 1045
3078.91 1237
3079.44 996
3079.96 1059
3080.48 1154
3081.01 1157
3081.53 1196
3082.05 1381
3082.58 1292
3083.10 1288
3083.63 1314
3084.15 1434
3084.67 1264
3085.20 1224
3085.72 1255
3086.24 1390
3086.77 1414
3087.29 1275
3087.82 1265
3088.34 1311
3088.86 1372
3089.39 1217
3089.91 1188
3090.44 1353
3090.96 1384
3091.49 1284
3092.01 1158
3092.53 1157
3093.06 1089
3093.58 1255
3094.11 1148
3094.63 1269
3095.16 1254
3095.68 1255
3096.21 1301
3096.73 1488
3097.26 1422
3097.78 1263
3098.31 1448
3098.83 1474
3099.36 1491
3099.88 1435
3100.41 1539
3100.93 1778
3101.46 2027
3101.98 2571
3102.51 3150
3103.03 3382
3103.56 3792
3104.08 4646
3104.61 5255
3105.13 5375
3105.66 5828
3106.18 5599
3106.71 5444
3107.24 5126
3107.76 4624
3108.29 3998
3108.81 3441
3109.34 2994
3109.86 2675
3110.39 2321
3110.92 2184
3111.44 1966
3111.97 1911
3112.49 2004
3113.02 1868
3113.55 1700
3114.07 1838
3114.60 1892
3115.12 1580
3115.65 1590
3116.18 1628
3116.70 1503
3117.23 1557
3117.76 1445
3118.28 1303
3118.81 1421
3119.34 1222
3119.86 1105
3120.39 1173
3120.92 1242
3121.44 1271
3121.97 1450
3122.50 1373
3123.02 1260
3123.55 1267
3124.08 1381
3124.61 1341
3125.13 1312
3125.66 1342
3126.19 1323
3126.72 1276
3127.24 1396
3127.77 1368
3128.30 1190
3128.82 1167
3129.35 1128
3129.88 1123
3130.41 1108
3130.93 1110
3131.46 1056
3131.99 1034
3132.52 1092
3133.05 1146
3133.57 1105
3134.10 1052
3134.63 1014
3135.16 1072
3135.69 1112
3136.21 1191
3136.74 1286
3137.27 1154
3137.80 1116
3138.33 1192
3138.85 979
3139.38 1150
3139.91 1169
3140.44 1204
3140.97 1135
3141.50 1156
3142.03 1209
3142.55 1024
3143.08 1003
3143.61 1034
3144.14 1104
3144.67 1110
3145.20 1058
3145.73 1145
3146.26 1150
3146.79 967
3147.31 1015
3147.84 1130
3148.37 1146
3148.90 1130
3149.43 1213
3149.96 1244
3150.49 1281
3151.02 1461
3151.55 1221
3152.08 1303
3152.61 1239
3153.14 1143
3153.67 1223
3154.20 1251
3154.73 1030
3155.25 1157
3155.78 1118
3156.31 1094
3156.84 1004
3157.37 941
3157.90 1054
3158.43 1214
3158.96 1244
3159.49 1022
3160.02 1141
3160.55 1069
3161.08 1121
3161.61 1124
3162.14 1088
3162.68 1144
3163.21 1164
3163.74 1088
3164.27 1006
3164.80 1098
3165.33 1072
3165.86 1131
3166.39 1093
3166.92 1027
3167.45 1065
3167.98 1063
3168.51 1036
3169.04 1012
3169.57 1090
3170.10 1108
3170.64 1095
3171.17 1035
3171.70 983
3172.23 947
3172.76 861
3173.29 968
3173.82 963
3174.35 1075
3174.88 1157
3175.42 1076
3175.95 1073
3176.48 1184
3177.01 1177
3177.54 1160
3178.07 1091
3178.61 1253
3179.14 1099
3179.67 1156
3180.20 1184
3180.73 1142
3181.26 1090
3181.80 1133
3182.33 1140
3182.86 1158
3183.39 1068
3183.92 1032
3184.46 1015
3184.99 1093
3185.52 1071
3186.05 889
3186.59 924
3187.12 855
3187.65 1001
3188.18 985
3188.72 927
3189.25 1027
3189.78 1058
3190.31 1040
3190.85 949
3191.38 942
3191.91 1037
3192.44 997
3192.98 1063
3193.51 1019
3194.04 974
3194.58 995
3195.11 944
3195.64 1019
3196.17 1076
3196.71 1080
3197.24 1008
3197.77 997
3198.31 1067
3198.84 1055
3199.37 1096
3199.91 1015
3200.44 981
3200.98 1013
3201.51 979
3202.04 992
3202.58 1046
3203.11 1129
3203.64 1008
3204.18 926
3204.71 938
3205.24 1006
3205.78 1117
3206.31 1122
3206.85 1237
3207.38 975
3207.91 1057
3208.45 1137
3208.98 1142
3209.52 1104
3210.05 1146
3210.59 1137
3211.12 1151
3211.65 971
3212.19 1079
3212.72 1126
3213.26 1093
3213.79 1119
3214.33 1187
3214.86 1097
3215.40 1178
3215.93 1145
3216.47 1082
3217.00 1082
3217.54 1018
3218.07 1022
3218.61 1031
3219.14 1003
3219.68 1071
3220.21 1042
3220.75 1155
3221.28 1134
3221.82 1064
3222.35 1064
3222.89 1169
3223.42 1100
3223.96 1067
3224.49 1161
3225.03 1106
3225.57 1034
3226.10 1096
3226.64 1086
3227.17 1058
3227.71 1152
3228.24 1126
3228.78 1147
3229.32 1021
3229.85 1087
3230.39 1074
3230.92 1043
3231.46 1078
3232.00 1098
3232.53 1246
3233.07 1082
3233.60 1048
3234.14 1083
3234.68 1117
3235.21 1267
3235.75 1331
3236.29 1151
3236.82 1165
3237.36 1135
3237.90 1326
3238.43 1330
3238.97 1197
3239.51 1317
3240.04 1402
3240.58 1308
3241.12 1380
3241.65 1218
3242.19 1213
3242.73 1340
3243.26 1312
3243.80 1419
3244.34 1421
3244.88 1171
3245.41 1300
3245.95 1249
3246.49 1220
3247.02 1241
3247.56 1365
3248.10 1342
3248.64 1176
3249.17 1327
3249.71 1377
3250.25 1379
3250.79 1320
3251.33 1295
3251.86 1498
3252.40 1359
3252.94 1312
3253.48 1304
3254.01 1362
3254.55 1473
3255.09 1480
3255.63 1442
3256.17 1378
3256.70 1441
3257.24 1588
3257.78 1549
3258.32 1589
3258.86 1628
3259.40 1736
3259.93 1794
3260.47 1862
3261.01 2048
3261.55 2089
3262.09 2005
3262.63 2265
3263.17 2654
3263.70 2681
3264.24 2896
3264.78 2933
3265.32 3227
3265.86 3399
3266.40 3854
3266.94 4349
3267.48 4457
3268.02 4458
3268.56 4285
3269.09 4543
3269.63 5012
3270.17 5225
3270.71 4759
3271.25 4207
3271.79 4043
3272.33 3603
3272.87 3231
3273.41 2751
3273.95 2375
3274.49 2147
3275.03 1887
3275.57 1871
3276.11 1688
3276.65 1638
3277.19 1692
3277.73 1718
3278.27 1638
3278.81 1698
3279.35 1884
3279.89 1752
3280.43 1643
3280.97 1678
3281.51 1647
3282.05 1685
3282.59 1792
3283.13 1917
3283.67 1726
3284.21 1860
3284.75 1914
3285.29 1747
3285.83 1636
3286.37 1820
3286.91 1751
3287.45 1823
3287.99 1935
3288.53 1914
3289.08 1853
3289.62 2097
3290.16 1892
3290.70 1847
3291.24 1895
3291.78 2014
3292.32 1915
3292.86 2038
3293.40 2388
3293.95 2176
3294.49 2341
3295.03 2481
3295.57 2625
3296.11 2947
3296.65 2948
3297.19 3100
3297.73 3254
3298.28 3430
3298.82 3217
3299.36 3067
3299.90 2970
3300.44 3164
3300.99 2771
3301.53 2503
3302.07 2508
3302.61 2364
3303.15 2263
3303.69 2067
3304.24 2109
3304.78 1981
3305.32 1952
3305.86 1864
3306.41 1770
3306.95 1839
3307.49 1834
3308.03 1737
3308.58 1787
3309.12 1855
3309.66 1719
3310.20 1660
3310.75 1650
3311.29 1716
3311.83 1655
3312.37 1802
3312.92 1760
3313.46 1656
3314.00 1559
3314.54 1680
3315.09 1747
3315.63 1717
3316.17 1814
3316.72 1870
3317.26 1888
3317.80 2093
3318.35 2316
3318.89 2558
3319.43 2376
3319.98 2442
3320.52 2362
3321.06 2339
3321.61 2572
3322.15 2848
3322.69 2852
3323.24 2753
3323.78 2512
3324.33 2556
3324.87 2765
3325.41 2753
3325.96 2454
3326.50 2554
3327.04 2530
3327.59 2351
3328.13 2213
3328.68 2195
3329.22 2450
3329.76 2283
3330.31 2055
3330.85 2091
3331.40 2330
3331.94 2567
3332.49 3260
3333.03 3737
3333.58 4549
3334.12 6168
3334.66 7656
3335.21 9605
3335.75 11419
3336.30 13776
3336.84 16235
3337.39 18062
3337.93 19061
3338.48 19962
3339.02 20227
3339.57 19385
3340.11 18824
3340.66 17229
3341.20 15627
3341.75 13121
3342.29 11186
3342.84 9475
3343.38 7772
3343.93 6269
3344.47 4849
3345.02 3990
3345.57 3502
3346.11 3094
3346.66 2759
3347.20 2578
3347.75 2427
3348.29 2276
3348.84 2321
3349.38 2035
3349.93 2028
3350.48 2178
3351.02 2094
3351.57 1951
3352.11 1799
3352.66 1910
3353.21 1950
3353.75 1969
3354.30 1960
3354.84 1865
3355.39 1932
3355.94 1852
3356.48 1777
3357.03 1743
3357.58 1954
3358.12 1978
3358.67 1852
3359.22 1954
3359.76 1896
3360.31 1789
3360.86 1700
3361.40 1781
3361.95 1745
3362.50 1595
3363.04 1670
3363.59 1752
3364.14 1782
3364.68 1613
3365.23 1744
3365.78 1716
3366.33 1761
3366.87 1821
3367.42 1782
3367.97 1759
3368.51 1861
3369.06 1748
3369.61 1740
3370.16 1745
3370.70 1791
3371.25 1809
3371.80 1865
3372.35 1837
3372.90 1902
3373.44 2054
3373.99 2197
3374.54 2290
3375.09 2302
3375.63 2396
3376.18 2487
3376.73 2626
3377.28 2507
3377.83 2409
3378.37 2360
3378.92 2310
3379.47 2121
3380.02 1990
3380.57 1905
3381.12 1783
3381.66 1743
3382.21 1754
3382.76 1522
3383.31 1387
3383.86 1533
3384.41 1557
3384.96 1401
3385.50 1433
3386.05 1399
3386.60 1456
3387.15 1326
3387.70 1233
3388.25 1254
3388.80 1323
3389.35 1295
3389.90 1318
3390.44 1305
3390.99 1307
3391.54 1359
3392.09 1228
3392.64 1303
3393.19 1255
3393.74 1300
3394.29 1468
3394.84 1356
3395.39 1258
3395.94 1322
3396.49 1272
3397.04 1368
3397.59 1245
3398.14 1168
3398.69 1090
3399.24 1221
3399.79 1242
3400.34 1209
3400.89 1165
3401.44 1302
3401.99 1232
3402.54 1210
3403.09 1177
3403.64 1257
3404.19 1229
3404.74 1178
3405.29 1156
3405.84 1205
3406.39 1242
3406.94 1131
3407.49 1140
3408.04 1148
3408.59 1161
3409.14 1168
3409.69 1207
3410.24 1243
3410.79 1073
3411.34 1140
3411.89 1272
3412.45 1469
3413.00 1461
3413.55 1285
3414.10 1338
3414.65 1396
3415.20 1426
3415.75 1448
3416.30 1475
3416.85 1408
3417.41 1402
3417.96 1272
3418.51 1295
3419.06 1339
3419.61 1163
3420.16 1204
3420.71 1237
3421.27 1185
3421.82 1100
3422.37 1159
3422.92 1172
3423.47 1178
3424.02 1159
3424.58 1323
3425.13 1495
3425.68 1330
3426.23 1358
3426.78 1485
3427.34 1425
3427.89 1505
3428.44 1466
3428.99 1349
3429.55 1224
3430.10 1277
3430.65 1263
3431.20 1089
3431.76 1143
3432.31 1228
3432.86 1232
3433.41 1166
3433.97 1117
3434.52 1137
3435.07 1085
3435.62 1187
3436.18 1074
3436.73 958
3437.28 1058
3437.84 1132
3438.39 1128
3438.94 1104
3439.49 1046
3440.05 1133
3440.60 1236
3441.15 1145
3441.71 1135
3442.26 1098
3442.81 1061
3443.37 1053
3443.92 1192
3444.47 1174
3445.03 1067
3445.58 1142
3446.13 1144
3446.69 1089
3447.24 1128
3447.80 1096
3448.35 1022
3448.90 1018
3449.46 1076
3450.01 963
3450.57 1155
3451.12 1038
3451.67 938
3452.23 1046
3452.78 1059
3453.34 1076
3453.89 1010
3454.44 1075
3455.00 1048
3455.55 1090
3456.11 1011
3456.66 1079
3457.22 1004
3457.77 1035
3458.33 878
3458.88 949
3459.43 1130
3459.99 937
3460.54 956
3461.10 980
3461.65 1074
3462.21 1149
3462.76 1001
3463.32 1084
3463.87 1220
3464.43 1086
3464.98 907
3465.54 1079
3466.09 1080
3466.65 1019
3467.21 1072
3467.76 1083
3468.32 1050
3468.87 1147
3469.43 1197
3469.98 1131
3470.54 1071
3471.09 1022
3471.65 1164
3472.20 1193
3472.76 1348
3473.32 1236
3473.87 1196
3474.43 1133
3474.98 1183
3475.54 1230
3476.10 1184
3476.65 1188
3477.21 1224
3477.76 1214
3478.32 1248
3478.88 1357
3479.43 1350
3479.99 1299
3480.55 1265
3481.10 1220
3481.66 1359
3482.22 1408
3482.77 1486
3483.33 1430
3483.89 1409
3484.44 1538
3485.00 1508
3485.56 1595
3486.11 1489
3486.67 1584
3487.23 1469
3487.78 1508
3488.34 1437
3488.90 1483
3489.45 1557
3490.01 1694
3490.57 1799
3491.13 2173
3491.68 2523
3492.24 2532
3492.80 2828
3493.35 3038
3493.91 3411
3494.47 3423
3495.03 3492
3495.58 3591
3496.14 3391
3496.70 3186
3497.26 3192
3497.82 3118
3498.37 3156
3498.93 3435
3499.49 3324
3500.05 3389
3500.61 3430
3501.16 3614
3501.72 3763
3502.28 3875
3502.84 3863
3503.40 3731
3503.95 3690
3504.51 3600
3505.07 3633
3505.63 3435
3506.19 3343
3506.75 3374
3507.30 3287
3507.86 3241
3508.42 3284
3508.98 3083
3509.54 3016
3510.10 2915
3510.66 2629
3511.22 2374
3511.77 2369
3512.33 2302
3512.89 2120
3513.45 2047
3514.01 1856
3514.57 1693
3515.13 1560
3515.69 1479
3516.25 1520
3516.81 1419
3517.37 1418
3517.92 1315
3518.48 1435
3519.04 1385
3519.60 1368
3520.16 1461
3520.72 1512
3521.28 1602
3521.84 1550
3522.40 1508
3522.96 1627
3523.52 1567
3524.08 1613
3524.64 1624
3525.20 1673
3525.76 1761
3526.32 1740
3526.88 1707
3527.44 1633
3528.00 1520
3528.56 1597
3529.12 1520
3529.68 1396
3530.24 1425
3530.80 1293
3531.36 1235
3531.92 1286
3532.48 1235
3533.04 1124
3533.60 1260
3534.17 1213
3534.73 1101
3535.29 1297
3535.85 1313
3536.41 1198
3536.97 1244
3537.53 1248
3538.09 1212
3538.65 1253
3539.21 1290
3539.77 1114
3540.34 1134
3540.90 1286
3541.46 1271
3542.02 1292
3542.58 1329
3543.14 1382
3543.70 1292
3544.26 1335
3544.83 1348
3545.39 1345
3545.95 1311
3546.51 1437
3547.07 1395
3547.63 1349
3548.20 1308
3548.76 1305
3549.32 1367
3549.88 1125
3550.44 1091
3551.01 1245
3551.57 1104
3552.13 1001
3552.69 1173
3553.25 1192
3553.82 1070
3554.38 1105
3554.94 1087
3555.50 1054
3556.07 1077
3556.63 1053
3557.19 1071
3557.75 1030
3558.32 1069
3558.88 1113
3559.44 1012
3560.00 966
3560.57 1011
3561.13 1122
3561.69 1177
3562.26 1056
3562.82 1122
3563.38 1194
3563.94 1178
3564.51 1111
3565.07 1092
3565.63 1065
3566.20 955
3566.76 951
3567.32 1025
3567.89 1027
3568.45 1014
3569.01 931
3569.58 1023
3570.14 1048
3570.70 1080
3571.27 993
3571.83 903
3572.39 901
3572.96 972
3573.52 1121
3574.09 1065
3574.65 1040
3575.21 971
3575.78 1061
3576.34 958
3576.91 1000
3577.47 1058
3578.03 1110
3578.60 1096
3579.16 1020
3579.73 995
3580.29 1095
3580.86 1103
3581.42 1072
3581.98 1113
3582.55 1010
3583.11 1096
3583.68 1075
3584.24 951
3584.81 944
3585.37 1004
3585.94 1014
3586.50 1035
3587.07 968
3587.63 983
3588.20 1064
3588.76 1044
3589.33 997
3589.89 878
3590.46 935
3591.02 962
3591.59 1079
3592.15 998
3592.72 957
3593.28 1003
3593.85 998
3594.41 1077
3594.98 991
3595.54 978
3596.11 1067
3596.68 1058
3597.24 906
3597.81 962
3598.37 960
3598.94 952
3599.50 995
3600.07 890
3600.64 1028
3601.20 1028
3601.77 995
3602.33 900
3602.90 814
3603.47 944
3604.03 1051
3604.60 984
3605.16 1034
3605.73 970
3606.30 989
3606.86 1045
3607.43 1026
3608.00 975
3608.56 959
3609.13 1019
3609.70 1056
3610.26 981
3610.83 933
3611.40 976
3611.96 822
3612.53 857
3613.10 903
3613.66 928
3614.23 919
3614.80 998
3615.36 1025
3615.93 1020
3616.50 1090
3617.07 1426
3617.63 1738
3618.20 1656
3618.77 1867
3619.34 2214
3619.90 2238
3620.47 2413
3621.04 2555
3621.61 2542
3622.17 2540
3622.74 2381
3623.31 2184
3623.88 2112
3624.44 1740
3625.01 1600
3625.58 1417
3626.15 1374
3626.72 1222
3627.28 1170
3627.85 1094
3628.42 1090
3628.99 942
3629.56 1042
3630.12 1025
3630.69 1038
3631.26 916
3631.83 1026
3632.40 996
3632.97 1090
3633.53 994
3634.10 989
3634.67 974
3635.24 1053
3635.81 1193
3636.38 1030
3636.95 1033
3637.52 1012
3638.08 959
3638.65 990
3639.22 1067
3639.79 1200
3640.36 1221
3640.93 1221
3641.50 1377
3642.07 1389
3642.64 1542
3643.21 1539
3643.78 1580
3644.34 1621
3644.91 1808
3645.48 1766
3646.05 1628
3646.62 1525
3647.19 1555
3647.76 1447
3648.33 1502
3648.90 1448
3649.47 1333
3650.04 1431
3650.61 1371
3651.18 1304
3651.75 1282
3652.32 1467
3652.89 1457
3653.46 1519
3654.03 1544
3654.60 1618
3655.17 1581
3655.74 1504
3656.31 1725
3656.88 1608
3657.45 1568
3658.02 1640
3658.59 1719
3659.16 1748
3659.73 1817
3660.30 1821
3660.87 1957
3661.45 2105
3662.02 2158
3662.59 2194
3663.16 2018
3663.73 2191
3664.30 2003
3664.87 1897
3665.44 1782
3666.01 1756
3666.58 1815
3667.15 1686
3667.73 1696
3668.30 1825
3668.87 1567
3669.44 1541
3670.01 1529
3670.58 1529
3671.15 1519
3671.73 1577
3672.30 1379
3672.87 1318
3673.44 1324
3674.01 1399
3674.58 1355
3675.16 1334
3675.73 1520
3676.30 1265
3676.87 1188
3677.44 1211
3678.01 1332
3678.59 1341
3679.16 1227
3679.73 1047
3680.30 1082
3680.88 1233
3681.45 1134
3682.02 1102
3682.59 1140
3683.16 1154
3683.74 1179
3684.31 1192
3684.88 1191
3685.45 1216
3686.03 1095
3686.60 1157
3687.17 1207
3687.74 1153
3688.32 1190
3688.89 1342
3689.46 1308
3690.04 1505
3690.61 1387
3691.18 1628
3691.76 1645
3692.33 1828
3692.90 1657
3693.47 1638
3694.05 1646
3694.62 1690
3695.19 1429
3695.77 1399
3696.34 1329
3696.91 1284
3697.49 1273
3698.06 1283
3698.64 1140
3699.21 1280
3699.78 1239
3700.36 1242
3700.93 1181
3701.50 1272
3702.08 1322
3702.65 1461
3703.23 1313
3703.80 1207
3704.37 1271
3704.95 1268
3705.52 1277
3706.10 1224
3706.67 1320
3707.24 1196
3707.82 1268
3708.39 1206
3708.97 1216
3709.54 1374
3710.12 1272
3710.69 1251
3711.27 1296
3711.84 1242
3712.41 1203
3712.99 1299
3713.56 1312
3714.14 1300
3714.71 1199
3715.29 1187
3715.86 1270
3716.44 1302
3717.01 1134
3717.59 1111
3718.16 1146
3718.74 1012
3719.31 891
3719.89 955
3720.46 1038
3721.04 1091
3721.61 1112
3722.19 1104
3722.77 1011
3723.34 1031
3723.92 1057
3724.49 996
3725.07 954
3725.64 1039
3726.22 927
3726.79 904
3727.37 985
3727.95 978
3728.52 891
3729.10 868
3729.67 908
3730.25 850
3730.83 1028
3731.40 1086
3731.98 1046
3732.56 1136
3733.13 1187
3733.71 1182
3734.28 1256
3734.86 1323
3735.44 1374
3736.01 1376
3736.59 1479
3737.17 1256
3737.74 1305
3738.32 1179
3738.90 1149
3739.47 1180
3740.05 1269
3740.63 1181
3741.20 1018
3741.78 983
3742.36 958
3742.93 869
3743.51 961
3744.09 1004
3744.67 921
3745.24 945
3745.82 1042
3746.40 903
3746.97 884
3747.55 927
3748.13 967
3748.71 900
3749.28 977
3749.86 996
3750.44 1033
3751.02 994
3751.59 869
3752.17 871
3752.75 842
3753.33 832
3753.91 907
3754.48 1018
3755.06 968
3755.64 861
3756.22 811
3756.80 808
3757.37 927
3757.95 884
3758.53 754
3759.11 805
3759.69 918
3760.27 915
3760.84 934
3761.42 948
3762.00 870
3762.58 889
3763.16 836
3763.74 923
3764.31 848
3764.89 829
3765.47 898
3766.05 868
3766.63 894
3767.21 965
3767.79 978
3768.37 1020
3768.95 878
3769.52 976
3770.10 959
3770.68 961
3771.26 934
3771.84 983
3772.42 933
3773.00 1010
3773.58 939
3774.16 845
3774.74 881
3775.32 862
3775.90 891
3776.48 829
3777.06 783
3777.64 947
3778.22 885
3778.80 893
3779.38 867
3779.96 851
3780.54 829
3781.12 852
3781.70 748
3782.28 830
3782.86 796
3783.44 845
3784.02 880
3784.60 802
3785.18 771
3785.76 817
3786.34 798
3786.92 915
3787.50 837
3788.08 918
3788.66 907
3789.24 776
3789.82 846
3790.40 887
3790.98 839
3791.56 728
3792.14 765
3792.72 832
3793.30 797
3793.89 784
3794.47 881
3795.05 891
3795.63 896
3796.21 967
3796.79 963
3797.37 941
3797.95 877
3798.53 805
3799.12 940
3799.70 839
3800.28 831
3800.86 939
3801.44 982
3802.02 902
3802.60 816
3803.19 888
3803.77 934
3804.35 874
3804.93 987
3805.51 1011
3806.10 891
3806.68 988
3807.26 877
3807.84 881
3808.42 882
3809.01 987
3809.59 1074
3810.17 1035
3810.75 1027
3811.33 1017
3811.92 955
3812.50 1033
3813.08 1115
3813.66 1016
3814.25 995
3814.83 1090
3815.41 1055
3815.99 1074
3816.58 1058
3817.16 1065
3817.74 1068
3818.32 1053
3818.91 1110
3819.49 1076
3820.07 1035
3820.66 1047
3821.24 956
3821.82 869
3822.41 843
3822.99 914
3823.57 796
3824.16 885
3824.74 831
3825.32 837
3825.91 802
3826.49 885
3827.07 864
3827.66 811
3828.24 850
3828.82 825
3829.41 823
3829.99 865
3830.57 787
3831.16 947
3831.74 885
3832.33 881
3832.91 894
3833.49 897
3834.08 897
3834.66 854
3835.25 890
3835.83 885
3836.41 929
3837.00 915
3837.58 790
3838.17 834
3838.75 870
3839.34 911
3839.92 868
3840.50 853
3841.09 905
3841.67 943
3842.26 713
3842.84 776
3843.43 788
3844.01 817
3844.60 817
3845.18 850
3845.77 900
3846.35 807
3846.94 918
3847.52 867
3848.11 907
3848.69 837
3849.28 818
3849.86 902
3850.45 968
3851.03 949
3851.62 917
3852.20 867
3852.79 884
3853.37 878
3853.96 1031
3854.55 1067
3855.13 1079
3855.72 908
3856.30 864
3856.89 994
3857.47 1037
3858.06 963
3858.65 1087
3859.23 1176
3859.82 1186
3860.40 1339
3860.99 1434
3861.58 1623
3862.16 1673
3862.75 1808
3863.33 1815
3863.92 1943
3864.51 2378
3865.09 2162
3865.68 2375
3866.27 2412
3866.85 2509
3867.44 2302
3868.03 2254
3868.61 2157
3869.20 2101
3869.79 1993
3870.37 1761
3870.96 1694
3871.55 1517
3872.13 1359
3872.72 1267
3873.31 1397
3873.89 1440
3874.48 1484
3875.07 1316
3875.66 1336
3876.24 1419
3876.83 1423
3877.42 1334
3878.00 1387
3878.59 1380
3879.18 1404
3879.77 1232
3880.35 1195
3880.94 1254
3881.53 1265
3882.12 1094
3882.70 1184
3883.29 1200
3883.88 929
3884.47 1009
3885.06 967
3885.64 987
3886.23 1069
3886.82 948
3887.41 886
3888.00 943
3888.58 1117
3889.17 946
3889.76 1017
3890.35 1084
3890.94 1266
3891.53 1111
3892.11 1079
3892.70 1219
3893.29 1320
3893.88 1335
3894.47 1227
3895.06 1259
3895.65 1208
3896.23 1152
3896.82 1143
3897.41 1104
3898.00 1069
3898.59 1167
3899.18 1006
3899.77 1063
3900.36 946
3900.95 981
3901.53 1050
3902.12 1019
3902.71 970
3903.30 1073
3903.89 1045
3904.48 1046
3905.07 1101
3905.66 972
3906.25 1006
3906.84 1004
3907.43 1006
3908.02 988
3908.61 1103
3909.20 1014
3909.79 952
3910.38 1042
3910.97 1013
3911.56 1113
3912.15 1109
3912.74 929
3913.33 881
3913.92 1046
3914.51 1121
3915.10 948
3915.69 847
3916.28 917
3916.87 849
3917.46 917
3918.05 817
3918.64 850
3919.23 924
3919.82 866
3920.41 1026
3921.00 938
3921.59 933
3922.18 971
3922.77 920
3923.36 921
3923.95 1026
3924.55 878
3925.14 890
3925.73 869
3926.32 881
3926.91 820
3927.50 796
3928.09 825
3928.68 802
3929.27 882
3929.87 881
3930.46 907
3931.05 892
3931.64 879
3932.23 980
3932.82 892
3933.41 880
3934.01 859
3934.60 893
3935.19 855
3935.78 798
3936.37 748
3936.96 808
3937.56 735
3938.15 771
3938.74 766
3939.33 759
3939.92 780
3940.52 920
3941.11 813
3941.70 814
3942.29 833
3942.88 807
3943.48 778
3944.07 759
3944.66 798
3945.25 846
3945.85 846
3946.44 798
3947.03 749
3947.62 806
3948.22 720
3948.81 776
3949.40 911
3949.99 810
3950.59 803
3951.18 860
3951.77 883
3952.37 813
3952.96 847
3953.55 783
3954.15 796
3954.74 849
3955.33 807
3955.93 826
3956.52 892
3957.11 825
3957.71 798
3958.30 846
3958.89 821
3959.49 839
3960.08 990
3960.67 1016
3961.27 838
3961.86 868
3962.45 779
3963.05 776
3963.64 924
3964.23 849
3964.83 794
3965.42 868
3966.02 781
3966.61 745
3967.20 846
3967.80 926
3968.39 903
3968.99 953
3969.58 963
3970.18 815
3970.77 877
3971.36 861
3971.96 814
3972.55 878
3973.15 854
3973.74 711
3974.34 723
3974.93 763
3975.53 817
3976.12 846
3976.72 867
3977.31 979
3977.91 962
3978.50 891
3979.10 971
3979.69 949
3980.29 927
3980.88 831
3981.48 908
3982.07 984
3982.67 797
3983.26 847
3983.86 807
3984.45 847
3985.05 814
3985.64 921
3986.24 948
3986.83 785
3987.43 860
3988.03 817
3988.62 805
3989.22 803
3989.81 906
3990.41 896
3991.00 959
3991.60 1043
3992.20 861
3992.79 850
3993.39 850
3993.98 905
3994.58 870
3995.18 816
3995.77 798
3996.37 924
3996.97 862
3997.56 761
3998.16 724
3998.75 855
3999.35 809
3999.95 716
4000.54 869
4001.14 944
4001.74 991
4002.33 981
4002.93 786
4003.53 896
4004.12 893
4004.72 929
4005.32 1010
4005.92 941
4006.51 931
4007.11 874
4007.71 759
4008.30 776
4008.90 845
4009.50 831
4010.10 923
4010.69 900
4011.29 957
4011.89 918
4012.49 900
4013.08 950
4013.68 901
4014.28 885
4014.88 1014
4015.47 913
4016.07 987
4016.67 1061
4017.27 956
4017.86 934
4018.46 931
4019.06 1072
4019.66 1016
4020.26 940
4020.85 1080
4021.45 1026
4022.05 995
4022.65 1064
4023.25 1015
4023.85 1091
4024.44 957
4025.04 876
4025.64 970
4026.24 933
4026.84 945
4027.44 1038
4028.03 965
4028.63 972
4029.23 1107
4029.83 1055
4030.43 1022
4031.03 1010
4031.63 1057
4032.23 1022
4032.83 1072
4033.42 1030
4034.02 1049
4034.62 980
4035.22 1106
4035.82 1076
4036.42 1098
4037.02 1046
4037.62 1064
4038.22 992
4038.82 1048
4039.42 958
4040.02 968
4040.62 969
4041.22 971
4041.82 946
4042.41 1010
4043.01 836
4043.61 834
4044.21 831
4044.81 800
4045.41 747
4046.01 844
4046.61 827
4047.21 858
4047.81 897
4048.41 876
4049.01 809
4049.61 845
4050.21 833
4050.82 787
4051.42 850
4052.02 890
4052.62 857
4053.22 902
4053.82 797
4054.42 715
4055.02 858
4055.62 808
4056.22 912
4056.82 946
4057.42 913
4058.02 836
4058.62 780
4059.22 742
4059.83 868
4060.43 791
4061.03 687
4061.63 768
4062.23 670
4062.83 733
4063.43 761
4064.03 741
4064.63 678
4065.24 834
4065.84 771
4066.44 709
4067.04 748
4067.64 735
4068.24 712
4068.85 690
4069.45 797
4070.05 755
4070.65 721
4071.25 734
4071.85 764
4072.46 687
4073.06 737
4073.66 758
4074.26 742
4074.86 790
4075.47 747
4076.07 656
4076.67 688
4077.27 695
4077.88 749
4078.48 741
4079.08 769
4079.68 728
4080.29 834
4080.89 874
4081.49 900
4082.09 892
4082.70 914
4083.30 843
4083.90 754
4084.50 704
4085.11 814
4085.71 856
4086.31 813
4086.92 776
4087.52 717
4088.12 784
4088.72 796
4089.33 688
4089.93 754
4090.53 737
4091.14 724
4091.74 724
4092.34 796
4092.95 680
4093.55 694
4094.16 697
4094.76 726
4095.36 753
4095.97 675
4096.57 714
4097.17 743
4097.78 822
4098.38 753
4098.98 690
4099.59 773
4100.19 730
4100.80 762
4101.40 864
4102.00 786
4102.61 684
4103.21 779
4103.82 724
4104.42 693
4105.03 649
4105.63 669
4106.23 694
4106.84 706
4107.44 754
4108.05 803
4108.65 640
4109.26 622
4109.86 692
4110.47 617
4111.07 580
4111.68 666
4112.28 751
4112.89 676
4113.49 691
4114.10 734
4114.70 699
4115.31 718
4115.91 662
4116.52 602
4117.12 650
4117.73 691
4118.33 725
4118.94 817
4119.54 762
4120.15 756
4120.75 800
4121.36 719
4121.97 781
4122.57 760
4123.18 886
4123.78 751
4124.39 821
4124.99 720
4125.60 722
4126.21 800
4126.81 845
4127.42 790
4128.02 736
4128.63 806
4129.24 776
4129.84 750
4130.45 721
4131.05 759
4131.66 761
4132.27 706
4132.87 694
4133.48 661
4134.09 682
4134.69 742
4135.30 767
4135.91 768
4136.51 848
4137.12 788
4137.73 741
4138.33 826
4138.94 744
4139.55 740
4140.15 789
4140.76 946
4141.37 852
4141.97 979
4142.58 898
4143.19 919
4143.80 960
4144.40 1080
4145.01 878
4145.62 899
4146.22 784
4146.83 799
4147.44 788
4148.05 825
4148.65 855
4149.26 705
4149.87 738
4150.48 733
4151.09 697
4151.69 725
4152.30 686
4152.91 658
4153.52 637
4154.12 630
4154.73 663
4155.34 661
4155.95 658
4156.56 727
4157.16 768
4157.77 700
4158.38 655
4158.99 690
4159.60 668
4160.21 731
4160.81 739
4161.42 795
4162.03 820
4162.64 684
4163.25 674
4163.86 730
4164.47 839
4165.08 842
4165.68 823
4166.29 900
4166.90 863
4167.51 817
4168.12 864
4168.73 774
4169.34 816
4169.95 860
4170.56 782
4171.16 775
4171.77 826
4172.38 782
4172.99 849
4173.60 826
4174.21 783
4174.82 757
4175.43 856
4176.04 839
4176.65 797
4177.26 779
4177.87 751
4178.48 869
4179.09 872
4179.70 924
4180.31 833
4180.92 963
4181.53 911
4182.14 902
4182.75 952
4183.36 1016
4183.97 937
4184.58 882
4185.19 801
4185.80 734
4186.41 707
4187.02 742
4187.63 738
4188.24 764
4188.85 752
4189.46 636
4190.07 683
4190.68 772
4191.29 778
4191.90 851
4192.51 863
4193.13 852
4193.74 904
4194.35 961
4194.96 1017
4195.57 1003
4196.18 1085
4196.79 1046
4197.40 1186
4198.01 1279
4198.62 1216
4199.24 1146
4199.85 1131
4200.46 1161
4201.07 1124
4201.68 1065
4202.29 924
4202.90 929
4203.52 940
4204.13 823
4204.74 864
4205.35 845
4205.96 817
4206.57 797
4207.19 787
4207.80 820
4208.41 793
4209.02 871
4209.63 859
4210.25 777
4210.86 860
4211.47 884
4212.08 863
4212.69 867
4213.31 906
4213.92 921
4214.53 947
4215.14 974
4215.76 857
4216.37 902
4216.98 971
4217.59 1092
4218.21 1026
4218.82 888
4219.43 1012
4220.04 1003
4220.66 1109
4221.27 1295
4221.88 1336
4222.50 1220
4223.11 1325
4223.72 1400
4224.33 1380
4224.95 1580
4225.56 1576
4226.17 1607
4226.79 1659
4227.40 1732
4228.01 1761
4228.63 1718
4229.24 1740
4229.85 1697
4230.47 1700
4231.08 1813
4231.69 1696
4232.31 1740
4232.92 1777
4233.54 1694
4234.15 1755
4234.76 1845
4235.38 2132
4235.99 2262
4236.61 2217
4237.22 2254
4237.83 2136
4238.45 2083
4239.06 2101
4239.68 2112
4240.29 2216
4240.90 1916
4241.52 1613
4242.13 1435
4242.75 1381
4243.36 1237
4243.98 1218
4244.59 1227
4245.21 1098
4245.82 1107
4246.43 1179
4247.05 1204
4247.66 1196
4248.28 1282
4248.89 1245
4249.51 1152
4250.12 1078
4250.74 1028
4251.35 1190
4251.97 1206
4252.58 1253
4253.20 1171
4253.81 1277
4254.43 1276
4255.04 1280
4255.66 1192
4256.28 1063
4256.89 996
4257.51 1008
4258.12 984
4258.74 1025
4259.35 981
4259.97 946
4260.58 868
4261.20 902
4261.82 886
4262.43 955
4263.05 995
4263.66 926
4264.28 921
4264.90 985
4265.51 937
4266.13 967
4266.74 1035
4267.36 945
4267.98 927
4268.59 972
4269.21 841
4269.82 893
4270.44 938
4271.06 931
4271.67 944
4272.29 988
4272.91 967
4273.52 976
4274.14 909
4274.76 1021
4275.37 1107
4275.99 1064
4276.61 1035
4277.22 1215
4277.84 1155
4278.46 1312
4279.08 1233
4279.69 1134
4280.31 1244
4280.93 1210
4281.54 1249
4282.16 1053
4282.78 981
4283.40 930
4284.01 874
4284.63 846
4285.25 863
4285.87 866
4286.48 889
4287.10 835
4287.72 768
4288.34 810
4288.95 866
4289.57 839
4290.19 885
4290.81 893
4291.43 818
4292.04 771
4292.66 741
4293.28 794
4293.90 832
4294.52 842
4295.13 823
4295.75 814
4296.37 878
4296.99 715
4297.61 738
4298.23 883
4298.84 872
4299.46 891
4300.08 919
4300.70 905
4301.32 886
4301.94 849
4302.56 782
4303.17 849
4303.79 791
4304.41 832
4305.03 875
4305.65 885
4306.27 906
4306.89 898
4307.51 925
4308.13 947
4308.75 893
4309.36 914
4309.98 854
4310.60 861
4311.22 904
4311.84 863
4312.46 886
4313.08 908
4313.70 921
4314.32 910
4314.94 931
4315.56 923
4316.18 860
4316.80 902
4317.42 980
4318.04 1042
4318.66 910
4319.28 1040
4319.90 1038
4320.52 989
4321.14 932
4321.76 965
4322.38 1024
4323.00 949
4323.62 1040
4324.24 1061
4324.86 1148
4325.48 1165
4326.10 1059
4326.72 1083
4327.34 1116
4327.96 1214
4328.58 1156
4329.20 1155
4329.82 1119
4330.44 1079
4331.07 1106
4331.69 1139
4332.31 1105
4332.93 1068
4333.55 968
4334.17 1029
4334.79 1164
4335.41 1117
4336.03 1184
4336.65 1307
4337.28 1505
4337.90 1497
4338.52 1566
4339.14 1707
4339.76 1671
4340.38 1932
4341.00 1956
4341.63 1818
4342.25 1881
4342.87 1787
4343.49 1785
4344.11 1574
4344.73 1499
4345.36 1699
4345.98 1960
4346.60 1860
4347.22 2170
4347.84 2297
4348.47 2584
4349.09 2696
4349.71 2371
4350.33 2507
4350.95 2674
4351.58 2444
4352.20 2183
4352.82 2062
4353.44 1956
4354.07 1596
4354.69 1601
4355.31 1506
4355.93 1302
4356.56 1303
4357.18 1123
4357.80 1173
4358.42 1286
4359.05 1200
4359.67 1102
4360.29 1173
4360.92 1163
4361.54 1274
4362.16 1164
4362.78 1199
4363.41 1011
4364.03 1187
4364.65 1221
4365.28 1145
4365.90 1029
4366.52 1000
4367.15 1152
4367.77 984
4368.39 1003
4369.02 1051
4369.64 1168
4370.26 1138
4370.89 1027
4371.51 1094
4372.14 1014
4372.76 1061
4373.38 952
4374.01 892
4374.63 987
4375.25 884
4375.88 913
4376.50 857
4377.13 966
4377.75 973
4378.37 1026
4379.00 1028
4379.62 1135
4380.25 1042
4380.87 872
4381.50 1116
4382.12 1198
4382.75 1057
4383.37 1021
4383.99 972
4384.62 1046
4385.24 1083
4385.87 1168
4386.49 1070
4387.12 1033
4387.74 949
4388.37 1005
4388.99 910
4389.62 866
4390.24 858
4390.87 908
4391.49 936
4392.12 965
4392.74 829
4393.37 798
4393.99 770
4394.62 906
4395.24 997
4395.87 958
4396.49 882
4397.12 1035
4397.75 1036
4398.37 1034
4399.00 1155
4399.62 1180
4400.25 1110
4400.87 1070
4401.50 1045
4402.13 1061
4402.75 1009
4403.38 905
4404.00 869
4404.63 889
4405.26 852
4405.88 901
4406.51 812
4407.13 854
4407.76 926
4408.39 1020
4409.01 1022
4409.64 925
4410.27 869
4410.89 978
4411.52 946
4412.15 1051
4412.77 1029
4413.40 951
4414.03 932
4414.65 964
4415.28 940
4415.91 842
4416.53 786
4417.16 789
4417.79 923
4418.41 850
4419.04 793
4419.67 848
4420.30 846
4420.92 848
4421.55 873
4422.18 850
4422.80 768
4423.43 773
4424.06 798
4424.69 700
4425.31 728
4425.94 775
4426.57 670
4427.20 761
4427.82 797
4428.45 824
4429.08 701
4429.71 744
4430.34 726
4430.96 717
4431.59 700
4432.22 738
4432.85 684
4433.48 776
4434.10 782
4434.73 758
4435.36 781
4435.99 759
4436.62 757
4437.25 901
4437.87 745
4438.50 709
4439.13 718
4439.76 829
4440.39 880
4441.02 757
4441.64 721
4442.27 721
4442.90 789
4443.53 790
4444.16 763
4444.79 722
4445.42 787
4446.05 902
4446.68 848
4447.30 979
4447.93 928
4448.56 769
4449.19 764
4449.82 731
4450.45 745
4451.08 780
4451.71 852
4452.34 833
4452.97 817
4453.60 793
4454.23 793
4454.86 849
4455.49 838
4456.12 792
4456.75 793
4457.38 913
4458.01 923
4458.64 816
4459.27 951
4459.90 984
4460.53 917
4461.16 864
4461.79 782
4462.42 820
4463.05 733
4463.68 786
4464.31 775
4464.94 736
4465.57 716
4466.20 772
4466.83 761
4467.46 684
4468.09 767
4468.72 764
4469.35 741
4469.98 738
4470.61 815
4471.24 783
4471.87 634
4472.50 706
4473.13 792
4473.77 808
4474.40 772
4475.03 773
4475.66 766
4476.29 738
4476.92 680
4477.55 836
4478.18 724
4478.82 673
4479.45 770
4480.08 725
4480.71 842
4481.34 819
4481.97 810
4482.60 768
4483.24 702
4483.87 797
4484.50 743
4485.13 817
4485.76 815
4486.39 739
4487.03 699
4487.66 739
4488.29 770
4488.92 754
4489.55 693
4490.19 772
4490.82 837
4491.45 823
4492.08 819
4492.71 843
4493.35 917
4493.98 879
4494.61 781
4495.24 762
4495.88 760
4496.51 853
4497.14 739
4497.77 746
4498.41 776
4499.04 891
4499.67 868
4500.31 976
4500.94 939
4501.57 970
4502.20 921
4502.84 969
4503.47 833
4504.10 1034
4504.74 1088
4505.37 1031
4506.00 932
4506.64 1038
4507.27 971
4507.90 971
4508.54 901
4509.17 821
4509.80 836
4510.44 821
4511.07 866
4511.70 956
4512.34 971
4512.97 882
4513.60 772
4514.24 835
4514.87 864
4515.51 910
4516.14 921
4516.77 900
4517.41 823
4518.04 854
4518.68 985
4519.31 783
4519.94 864
4520.58 921
4521.21 955
4521.85 883
4522.48 844
4523.12 865
4523.75 813
4524.39 772
4525.02 730
4525.65 799
4526.29 986
4526.92 914
4527.56 929
4528.19 1028
4528.83 1134
4529.46 1234
4530.10 1376
4530.73 1469
4531.37 1695
4532.00 1879
4532.64 2313
4533.27 2295
4533.91 2455
4534.54 2684
4535.18 2742
4535.81 2731
4536.45 2525
4537.09 2429
4537.72 2199
4538.36 2046
4538.99 1849
4539.63 1681
4540.26 1419
4540.90 1259
4541.53 1122
4542.17 1032
4542.81 948
4543.44 887
4544.08 884
4544.71 852
4545.35 770
4545.99 753
4546.62 749
4547.26 866
4547.89 887
4548.53 802
4549.17 654
4549.80 723
4550.44 757
4551.08 799
4551.71 783
4552.35 796
4552.98 858
4553.62 797
4554.26 731
4554.89 769
4555.53 779
4556.17 829
4556.80 769
4557.44 754
4558.08 794
4558.72 811
4559.35 851
4559.99 877
4560.63 825
4561.26 767
4561.90 852
4562.54 879
4563.17 827
4563.81 825
4564.45 928
4565.09 902
4565.72 818
4566.36 884
4567.00 912
4567.64 844
4568.27 794
4568.91 819
4569.55 869
4570.19 867
4570.82 905
4571.46 1027
4572.10 967
4572.74 929
4573.38 917
4574.01 953
4574.65 958
4575.29 973
4575.93 886
4576.57 876
4577.20 833
4577.84 882
4578.48 914
4579.12 855
4579.76 902
4580.40 849
4581.04 846
4581.67 851
4582.31 833
4582.95 871
4583.59 825
4584.23 918
4584.87 930
4585.51 947
4586.14 894
4586.78 921
4587.42 778
4588.06 946
4588.70 898
4589.34 845
4589.98 854
4590.62 901
4591.26 971
4591.90 1032
4592.54 1189
4593.17 1377
4593.81 1484
4594.45 1192
4595.09 1067
4595.73 1064
4596.37 1114
4597.01 1142
4597.65 1102
4598.29 957
4598.93 968
4599.57 865
4600.21 924
4600.85 853
4601.49 865
4602.13 878
4602.77 897
4603.41 896
4604.05 842
4604.69 880
4605.33 901
4605.97 984
4606.61 962
4607.25 960
4607.89 964
4608.53 1038
4609.17 1137
4609.81 1071
4610.45 1045
4611.09 906
4611.73 957
4612.38 1030
4613.02 1068
4613.66 999
4614.30 904
4614.94 876
4615.58 908
4616.22 846
4616.86 825
4617.50 735
4618.14 824
4618.78 829
4619.43 807
4620.07 751
4620.71 737
4621.35 738
4621.99 779
4622.63 786
4623.27 799
4623.91 807
4624.56 795
4625.20 782
4625.84 821
4626.48 914
4627.12 745
4627.76 770
4628.41 756
4629.05 785
4629.69 730
4630.33 690
4630.97 822
4631.62 764
4632.26 837
4632.90 896
4633.54 859
4634.18 838
4634.83 801
4635.47 755
4636.11 728
4636.75 906
4637.40 977
4638.04 828
4638.68 882
4639.32 890
4639.97 943
4640.61 885
4641.25 887
4641.89 903
4642.54 882
4643.18 935
4643.82 1011
4644.46 935
4645.11 845
4645.75 977
4646.39 882
4647.04 848
4647.68 892
4648.32 977
4648.97 944
4649.61 885
4650.25 929
4650.90 858
4651.54 1011
4652.18 1045
4652.83 1151
4653.47 1196
4654.11 1165
4654.76 1149
4655.40 1138
4656.04 1325
4656.69 1153
4657.33 1155
4657.98 1131
4658.62 1113
4659.26 1054
4659.91 995
4660.55 945
4661.20 916
4661.84 911
4662.48 803
4663.13 898
4663.77 851
4664.42 899
4665.06 867
4665.71 739
4666.35 728
4666.99 721
4667.64 784
4668.28 769
4668.93 805
4669.57 765
4670.22 765
4670.86 792
4671.51 807
4672.15 751
4672.80 756
4673.44 752
4674.09 771
4674.73 825
4675.38 801
4676.02 765
4676.67 772
4677.31 873
4677.96 858
4678.60 864
4679.25 792
4679.89 769
4680.54 758
4681.18 720
4681.83 797
4682.47 809
4683.12 815
4683.77 687
4684.41 779
4685.06 860
4685.70 874
4686.35 895
4686.99 869
4687.64 821
4688.29 839
4688.93 811
4689.58 875
4690.22 813
4690.87 777
4691.52 746
4692.16 775
4692.81 768
4693.45 737
4694.10 789
4694.75 782
4695.39 845
4696.04 778
4696.69 918
4697.33 945
4697.98 833
4698.63 767
4699.27 870
4699.92 970
4700.57 992
4701.21 913
4701.86 984
4702.51 997
4703.15 935
4703.80 1017
4704.45 897
4705.10 865
4705.74 938
4706.39 865
4707.04 764
4707.68 749
4708.33 671
4708.98 782
4709.63 724
4710.27 739
4710.92 823
4711.57 817
4712.22 814
4712.86 827
4713.51 708
4714.16 811
4714.81 910
4715.45 887
4716.10 777
4716.75 774
4717.40 919
4718.05 814
4718.69 736
4719.34 765
4719.99 780
4720.64 791
4721.29 900
4721.94 869
4722.58 841
4723.23 868
4723.88 938
4724.53 966
4725.18 912
4725.83 851
4726.47 929
4727.12 995
4727.77 1062
4728.42 971
4729.07 901
4729.72 883
4730.37 914
4731.02 1007
4731.66 802
4732.31 887
4732.96 920
4733.61 891
4734.26 880
4734.91 876
4735.56 800
4736.21 805
4736.86 806
4737.51 906
4738.16 768
4738.81 846
4739.45 860
4740.10 858
4740.75 797
4741.40 825
4742.05 869
4742.70 890
4743.35 858
4744.00 838
4744.65 780
4745.30 839
4745.95 865
4746.60 759
4747.25 626
4747.90 769
4748.55 893
4749.20 870
4749.85 771
4750.50 904
4751.15 850
4751.80 945
4752.45 907
4753.10 851
4753.75 869
4754.40 827
4755.05 856
4755.71 927
4756.36 812
4757.01 882
4757.66 908
4758.31 795
4758.96 822
4759.61 867
4760.26 825
4760.91 882
4761.56 755
4762.21 850
4762.86 819
4763.52 811
4764.17 884
4764.82 894
4765.47 951
4766.12 1000
4766.77 1002
4767.42 1040
4768.07 1108
4768.73 1165
4769.38 1267
4770.03 1166
4770.68 1197
4771.33 1177
4771.98 1079
4772.64 1036
4773.29 1050
4773.94 953
4774.59 819
4775.24 832
4775.89 832
4776.55 789
4777.20 833
4777.85 885
4778.50 766
4779.15 822
4779.81 891
4780.46 871
4781.11 981
4781.76 1041
4782.42 1001
4783.07 906
4783.72 869
4784.37 883
4785.03 894
4785.68 954
4786.33 930
4786.98 989
4787.64 879
4788.29 719
4788.94 812
4789.60 771
4790.25 803
4790.90 841
4791.55 818
4792.21 835
4792.86 815
4793.51 817
4794.17 892
4794.82 868
4795.47 994
4796.13 886
4796.78 849
4797.43 824
4798.09 912
4798.74 841
4799.39 811
4800.05 813
4800.70 775
4801.36 759
4802.01 843
4802.66 833
4803.32 939
4803.97 938
4804.62 856
4805.28 912
4805.93 812
4806.59 785
4807.24 781
4807.89 872
4808.55 817
4809.20 830
4809.86 816
4810.51 914
4811.17 894
4811.82 882
4812.47 767
4813.13 756
4813.78 712
4814.44 884
4815.09 883
4815.75 743
4816.40 801
4817.06 866
4817.71 928
4818.37 919
4819.02 883
4819.68 912
4820.33 918
4820.99 936
4821.64 1002
4822.30 907
4822.95 905
4823.61 954
4824.26 1041
4824.92 1026
4825.57 1086
4826.23 1163
4826.88 1120
4827.54 1189
4828.19 1210
4828.85 1218
4829.51 1167
4830.16 1317
4830.82 1324
4831.47 1248
4832.13 1084
4832.78 1018
4833.44 955
4834.10 1074
4834.75 1117
4835.41 1117
4836.06 1150
4836.72 1207
4837.38 1394
4838.03 1464
4838.69 1528
4839.34 1422
4840.00 1413
4840.66 1568
4841.31 1679
4841.97 1618
4842.63 1625
4843.28 1662
4843.94 1650
4844.60 1552
4845.25 1515
4845.91 1403
4846.57 1238
4847.22 1271
4847.88 1304
4848.54 1394
4849.19 1349
4849.85 1390
4850.51 1355
4851.17 1339
4851.82 1333
4852.48 1541
4853.14 1334
4853.79 1415
4854.45 1398
4855.11 1505
4855.77 1421
4856.42 1525
4857.08 1388
4857.74 1401
4858.40 1446
4859.05 1472
4859.71 1586
4860.37 1750
4861.03 1852
4861.68 1803
4862.34 1808
4863.00 1706
4863.66 1621
4864.32 1648
4864.97 1525
4865.63 1618
4866.29 1536
4866.95 1536
4867.61 1528
4868.26 1609
4868.92 1697
4869.58 1589
4870.24 1657
4870.90 1703
4871.56 1651
4872.21 1716
4872.87 1624
4873.53 1649
4874.19 1505
4874.85 1482
4875.51 1392
4876.17 1253
4876.83 1240
4877.48 1282
4878.14 1319
4878.80 1266
4879.46 1336
4880.12 1397
4880.78 1429
4881.44 1527
4882.10 1465
4882.76 1363
4883.42 1423
4884.08 1341
4884.73 1228
4885.39 1173
4886.05 1215
4886.71 1105
4887.37 1075
4888.03 1049
4888.69 1121
4889.35 1165
4890.01 1226
4890.67 1148
4891.33 1090
4891.99 1288
4892.65 1424
4893.31 1414
4893.97 1354
4894.63 1386
4895.29 1330
4895.95 1136
4896.61 1105
4897.27 1207
4897.93 1161
4898.59 1231
4899.25 1177
4899.91 1018
4900.57 1022
4901.23 1101
4901.89 1065
4902.55 1052
4903.21 947
4903.88 1003
4904.54 1008
4905.20 1127
4905.86 982
4906.52 908
4907.18 953
4907.84 961
4908.50 1039
4909.16 894
4909.82 911
4910.48 997
4911.15 950
4911.81 912
4912.47 927
4913.13 906
4913.79 876
4914.45 899
4915.11 981
4915.77 953
4916.44 954
4917.10 873
4917.76 842
4918.42 709
4919.08 754
4919.74 885
4920.41 870
4921.07 817
4921.73 801
4922.39 928
4923.05 859
4923.72 848
4924.38 818
4925.04 743
4925.70 753
4926.36 728
4927.03 724
4927.69 769
4928.35 845
4929.01 820
4929.67 841
4930.34 853
4931.00 913
4931.66 970
4932.32 956
4932.99 853
4933.65 802
4934.31 815
4934.98 912
4935.64 865
4936.30 1028
4936.96 927
4937.63 976
4938.29 881
4938.95 777
4939.62 847
4940.28 910
4940.94 888
4941.61 879
4942.27 853
4942.93 840
4943.60 885
4944.26 900
4944.92 861
4945.59 872
4946.25 740
4946.91 783
4947.58 822
4948.24 673
4948.90 796
4949.57 871
4950.23 738
4950.89 815
4951.56 773
4952.22 823
4952.89 832
4953.55 767
4954.21 930
4954.88 854
4955.54 776
4956.21 695
4956.87 780
4957.53 747
4958.20 784
4958.86 771
4959.53 702
4960.19 744
4960.86 706
4961.52 687
4962.19 699
4962.85 763
4963.52 860
4964.18 852
4964.84 814
4965.51 860
4966.17 874
4966.84 915
4967.50 951
4968.17 871
4968.83 862
4969.50 869
4970.16 962
4970.83 828
4971.49 783
4972.16 756
4972.82 802
4973.49 785
4974.16 757
4974.82 725
4975.49 733
4976.15 721
4976.82 746
4977.48 802
4978.15 754
4978.81 700
4979.48 749
4980.15 784
4980.81 760
4981.48 843
4982.14 945
4982.81 851
4983.48 840
4984.14 764
4984.81 898
4985.47 861
4986.14 810
4986.81 855
4987.47 923
4988.14 967
4988.80 967
4989.47 861
4990.14 903
4990.80 862
4991.47 828
4992.14 809
4992.80 810
4993.47 839
4994.14 820
4994.80 870
4995.47 825
4996.14 673
4996.80 748
4997.47 733
4998.14 703
4998.81 755
4999.47 651
5000.14 693
5000.81 762
5001.47 816
5002.14 730
5002.81 668
5003.48 764
5004.14 715
5004.81 705
5005.48 692
5006.15 782
5006.81 772
5007.48 766
5008.15 760
5008.82 727
5009.48 685
5010.15 658
5010.82 736
5011.49 758
5012.16 778
5012.82 767
5013.49 817
5014.16 772
5014.83 760
5015.50 764
5016.16 861
5016.83 845
5017.50 786
5018.17 823
5018.84 885
5019.50 805
5020.17 889
5020.84 952
5021.51 1037
5022.18 1180
5022.85 1218
5023.52 1353
5024.19 1526
5024.85 1629
5025.52 1634
5026.19 1650
5026.86 1717
5027.53 1722
5028.20 1663
5028.87 1571
5029.54 1449
5030.21 1253
5030.87 1188
5031.54 1105
5032.21 1019
5032.88 963
5033.55 945
5034.22 916
5034.89 836
5035.56 772
5036.23 707
5036.90 724
5037.57 720
5038.24 705
5038.91 708
5039.58 688
5040.25 693
5040.92 652
5041.59 654
5042.26 648
5042.93 652
5043.60 729
5044.27 748
5044.94 680
5045.61 690
5046.28 689
5046.95 619
5047.62 698
5048.29 640
5048.96 638
5049.63 619
5050.30 664
5050.97 680
5051.64 742
5052.31 730
5052.98 754
5053.65 710
5054.32 748
5054.99 703
5055.66 728
5056.34 716
5057.01 671
5057.68 673
5058.35 689
5059.02 654
5059.69 662
5060.36 609
5061.03 678
5061.70 746
5062.38 728
5063.05 716
5063.72 630
5064.39 663
5065.06 741
5065.73 685
5066.40 666
5067.08 703
5067.75 697
5068.42 719
5069.09 621
5069.76 645
5070.43 646
5071.11 653
5071.78 615
5072.45 693
5073.12 642
5073.79 704
5074.47 737
5075.14 669
5075.81 665
5076.48 671
5077.15 589
5077.83 596
5078.50 675
5079.17 739
5079.84 813
5080.52 754
5081.19 662
5081.86 725
5082.53 757
5083.21 758
5083.88 816
5084.55 731
5085.22 718
5085.90 630
5086.57 651
5087.24 744
5087.92 723
5088.59 689
5089.26 672
5089.93 655
5090.61 686
5091.28 706
5091.95 760
5092.63 714
5093.30 736
5093.97 788
5094.65 683
5095.32 760
5095.99 771
5096.67 716
5097.34 757
5098.02 759
5098.69 714
5099.36 730
5100.04 794
5100.71 748
5101.38 727
5102.06 656
5102.73 757
5103.41 726
5104.08 791
5104.75 747
5105.43 698
5106.10 837
5106.78 828
5107.45 724
5108.12 773
5108.80 752
5109.47 782
5110.15 683
5110.82 630
5111.50 654
5112.17 646
5112.85 596
5113.52 673
5114.20 661
5114.87 688
5115.54 742
5116.22 691
5116.89 744
5117.57 708
5118.24 766
5118.92 721
5119.59 708
5120.27 703
5120.94 751
5121.62 882
5122.30 863
5122.97 848
5123.65 828
5124.32 795
5125.00 792
5125.67 727
5126.35 684
5127.02 669
5127.70 669
5128.37 627
5129.05 654
5129.73 644
5130.40 725
5131.08 652
5131.75 699
5132.43 691
5133.10 636
5133.78 708
5134.46 693
5135.13 675
5135.81 606
5136.49 630
5137.16 671
5137.84 771
5138.51 715
5139.19 663
5139.87 691
5140.54 651
5141.22 662
5141.90 680
5142.57 577
5143.25 678
5143.93 635
5144.60 656
5145.28 604
5145.96 630
5146.63 568
5147.31 604
5147.99 664
5148.66 673
5149.34 656
5150.02 704
5150.69 676
5151.37 686
5152.05 669
5152.73 647
5153.40 603
5154.08 578
5154.76 653
5155.44 648
5156.11 672
5156.79 644
5157.47 647
5158.15 607
5158.82 630
5159.50 624
5160.18 714
5160.86 598
5161.53 547
5162.21 540
5162.89 551
5163.57 521
5164.25 557
5164.92 661
5165.60 634
5166.28 706
5166.96 671
5167.64 626
5168.31 711
5168.99 702
5169.67 704
5170.35 662
5171.03 694
5171.71 624
5172.39 716
5173.06 629
5173.74 627
5174.42 617
5175.10 628
5175.78 658
5176.46 572
5177.14 635
5177.82 593
5178.49 598
5179.17 578
5179.85 545
5180.53 585
5181.21 594
5181.89 637
5182.57 624
5183.25 582
5183.93 614
5184.61 573
5185.29 568
5185.97 541
5186.64 534
5187.32 568
5188.00 575
5188.68 605
5189.36 617
5190.04 590
5190.72 580
5191.40 592
5192.08 667
5192.76 561
5193.44 530
5194.12 529
5194.80 587
5195.48 508
5196.16 618
5196.84 544
5197.52 488
5198.20 594
5198.88 558
5199.56 595
5200.24 588
5200.92 662
5201.60 732
5202.28 607
5202.96 630
5203.65 630
5204.33 598
5205.01 549
5205.69 597
5206.37 607
5207.05 593
5207.73 716
5208.41 596
5209.09 677
5209.77 661
5210.45 697
5211.13 671
5211.82 785
5212.50 774
5213.18 776
5213.86 817
5214.54 741
5215.22 749
5215.90 708
5216.58 643
5217.27 670
5217.95 673
5218.63 709
5219.31 760
5219.99 736
5220.67 650
5221.36 739
5222.04 696
5222.72 721
5223.40 710
5224.08 712
5224.77 693
5225.45 721
5226.13 664
5226.81 688
5227.49 664
5228.18 669
5228.86 747
5229.54 737
5230.22 692
5230.91 631
5231.59 606
5232.27 643
5232.95 702
5233.63 656
5234.32 595
5235.00 703
5235.68 671
5236.37 610
5237.05 650
5237.73 632
5238.41 645
5239.10 729
5239.78 711
5240.46 686
5241.15 614
5241.83 754
5242.51 723
5243.20 686
5243.88 692
5244.56 758
5245.24 653
5245.93 596
5246.61 626
5247.29 656
5247.98 691
5248.66 695
5249.35 649
5250.03 703
5250.71 679
5251.40 626
5252.08 657
5252.76 709
5253.45 700
5254.13 820
5254.82 742
5255.50 742
5256.18 718
5256.87 656
5257.55 614
5258.24 686
5258.92 702
5259.60 658
5260.29 648
5260.97 643
5261.66 676
5262.34 603
5263.03 626
5263.71 599
5264.40 704
5265.08 745
5265.76 684
5266.45 664
5267.13 749
5267.82 695
5268.50 601
5269.19 654
5269.87 741
5270.56 715
5271.24 719
5271.93 769
5272.61 733
5273.30 613
5273.98 655
5274.67 671
5275.35 638
5276.04 644
5276.72 720
5277.41 669
5278.10 633
5278.78 639
5279.47 619
5280.15 579
5280.84 730
5281.52 704
5282.21 762
5282.89 778
5283.58 844
5284.27 870
5284.95 884
5285.64 744
5286.32 802
5287.01 876
5287.70 836
5288.38 788
5289.07 693
5289.75 702
5290.44 759
5291.13 742
5291.81 661
5292.50 659
5293.19 628
5293.87 683
5294.56 626
5295.25 652
5295.93 683
5296.62 644
5297.31 673
5297.99 632
5298.68 668
5299.37 775
5300.05 718
5300.74 624
5301.43 681
5302.11 745
5302.80 730
5303.49 725
5304.18 709
5304.86 786
5305.55 738
5306.24 643
5306.92 676
5307.61 760
5308.30 707
5308.99 726
5309.67 700
5310.36 711
5311.05 757
5311.74 782
5312.42 828
5313.11 800
5313.80 788
5314.49 801
5315.18 872
5315.86 752
5316.55 718
5317.24 743
5317.93 691
5318.62 716
5319.30 724
5319.99 821
5320.68 747
5321.37 834
5322.06 845
5322.74 968
5323.43 981
5324.12 1001
5324.81 999
5325.50 1000
5326.19 944
5326.88 866
5327.56 881
5328.25 808
5328.94 812
5329.63 825
5330.32 838
5331.01 756
5331.70 683
5332.39 755
5333.07 878
5333.76 775
5334.45 828
5335.14 871
5335.83 827
5336.52 933
5337.21 901
5337.90 876
5338.59 947
5339.28 793
5339.97 868
5340.66 810
5341.35 886
5342.04 989
5342.73 937
5343.42 1071
5344.10 1092
5344.79 1163
5345.48 1030
5346.17 1085
5346.86 1108
5347.55 1058
5348.24 1078
5348.93 1083
5349.62 1133
5350.31 1210
5351.00 1408
5351.69 1394
5352.39 1478
5353.08 1565
5353.77 1634
5354.46 1585
5355.15 1670
5355.84 1476
5356.53 1597
5357.22 1512
5357.91 1424
5358.60 1306
5359.29 1179
5359.98 992
5360.67 996
5361.36 908
5362.05 856
5362.74 767
5363.44 820
5364.13 742
5364.82 708
5365.51 803
5366.20 665
5366.89 705
5367.58 729
5368.27 760
5368.96 713
5369.66 685
5370.35 672
5371.04 655
5371.73 676
5372.42 667
5373.11 624
5373.81 649
5374.50 708
5375.19 705
5375.88 715
5376.57 763
5377.26 645
5377.96 591
5378.65 590
5379.34 610
5380.03 684
5380.72 678
5381.42 690
5382.11 646
5382.80 699
5383.49 686
5384.18 690
5384.88 658
5385.57 681
5386.26 690
5386.95 684
5387.65 729
5388.34 725
5389.03 718
5389.72 603
5390.42 711
5391.11 736
5391.80 732
5392.50 766
5393.19 715
5393.88 655
5394.57 764
5395.27 795
5395.96 708
5396.65 722
5397.35 750
5398.04 723
5398.73 691
5399.43 696
5400.12 824
5400.81 748
5401.51 676
5402.20 770
5402.89 662
5403.59 627
5404.28 718
5404.97 666
5405.67 599
5406.36 617
5407.06 728
5407.75 735
5408.44 630
5409.14 623
5409.83 653
5410.53 759
5411.22 778
5411.91 721
5412.61 674
5413.30 693
5414.00 720
5414.69 715
5415.38 685
5416.08 731
5416.77 737
5417.47 702
5418.16 667
5418.86 596
5419.55 598
5420.25 653
5420.94 700
5421.64 630
5422.33 653
5423.03 659
5423.72 617
5424.41 629
5425.11 667
5425.80 706
5426.50 780
5427.19 739
5427.89 668
5428.59 722
5429.28 789
5429.98 847
5430.67 670
5431.37 709
5432.06 613
5432.76 662
5433.45 688
5434.15 714
5434.84 708
5435.54 656
5436.23 761
5436.93 755
5437.63 808
5438.32 811
5439.02 801
5439.71 815
5440.41 837
5441.11 821
5441.80 784
5442.50 829
5443.19 785
5443.89 796
5444.59 955
5445.28 917
5445.98 922
5446.68 859
5447.37 888
5448.07 897
5448.76 887
5449.46 920
5450.16 978
5450.85 1049
5451.55 999
5452.25 909
5452.94 924
5453.64 1048
5454.34 1010
5455.03 846
5455.73 883
5456.43 931
5457.13 931
5457.82 834
5458.52 845
5459.22 878
5459.91 755
5460.61 775
5461.31 723
5462.01 808
5462.70 809
5463.40 906
5464.10 916
5464.80 942
5465.49 863
5466.19 899
5466.89 929
5467.59 983
5468.28 970
5468.98 926
5469.68 873
5470.38 896
5471.07 1033
5471.77 999
5472.47 963
5473.17 922
5473.87 971
5474.56 996
5475.26 1028
5475.96 1077
5476.66 1060
5477.36 1071
5478.06 1072
5478.75 1076
5479.45 1097
5480.15 1151
5480.85 1222
5481.55 1265
5482.25 1173
5482.95 1412
5483.64 1411
5484.34 1592
5485.04 1530
5485.74 1531
5486.44 1300
5487.14 1348
5487.84 1338
5488.54 1331
5489.23 1137
5489.93 1150
5490.63 1196
5491.33 1145
5492.03 1147
5492.73 1169
5493.43 1211
5494.13 1283
5494.83 1282
5495.53 1214
5496.23 1301
5496.93 1297
5497.63 1323
5498.33 1252
5499.03 1387
5499.73 1556
5500.43 1691
5501.13 1902
5501.83 2057
5502.53 2261
5503.23 2175
5503.93 2370
5504.63 2554
5505.33 2414
5506.03 2406
5506.73 2229
5507.43 2028
5508.13 1678
5508.83 1695
5509.53 1373
5510.23 1218
5510.93 1258
5511.63 1295
5512.33 1269
5513.03 1294
5513.73 1159
5514.43 1110
5515.13 1165
5515.83 1231
5516.53 1185
5517.23 1064
5517.93 1077
5518.64 1168
5519.34 1069
5520.04 1009
5520.74 1039
5521.44 1113
5522.14 1020
5522.84 1050
5523.54 1049
5524.24 1069
5524.95 1081
5525.65 1021
5526.35 1056
5527.05 944
5527.75 1036
5528.45 909
5529.15 854
5529.86 811
5530.56 764
5531.26 769
5531.96 826
5532.66 847
5533.36 725
5534.07 706
5534.77 787
5535.47 786
5536.17 801
5536.87 742
5537.58 843
5538.28 928
5538.98 758
5539.68 748
5540.39 734
5541.09 690
5541.79 761
5542.49 802
5543.20 763
5543.90 720
5544.60 779
5545.30 763
5546.01 752
5546.71 783
5547.41 699
5548.11 718
5548.82 792
5549.52 778
5550.22 792
5550.93 713
5551.63 752
5552.33 811
5553.03 747
5553.74 726
5554.44 738
5555.14 792
5555.85 708
5556.55 748
5557.25 682
5557.96 822
5558.66 735
5559.36 781
5560.07 740
5560.77 745
5561.48 688
5562.18 765
5562.88 686
5563.59 670
5564.29 692
5564.99 730
5565.70 787
5566.40 692
5567.11 804
5567.81 773
5568.51 801
5569.22 749
5569.92 732
5570.63 786
5571.33 844
5572.04 760
5572.74 721
5573.44 661
5574.15 736
5574.85 788
5575.56 731
5576.26 787
5576.97 884
5577.67 862
5578.38 759
5579.08 785
5579.79 715
5580.49 816
5581.20 759
5581.90 690
5582.61 781
5583.31 747
5584.02 586
5584.72 670
5585.43 588
5586.13 573
5586.84 617
5587.54 669
5588.25 669
5588.95 627
5589.66 633
5590.36 655
5591.07 659
5591.77 639
5592.48 624
5593.19 623
5593.89 712
5594.60 736
5595.30 656
5596.01 642
5596.71 635
5597.42 636
5598.13 538
5598.83 542
5599.54 546
5600.24 638
5600.95 619
5601.66 617
5602.36 653
5603.07 581
5603.78 572
5604.48 621
5605.19 643
5605.89 681
5606.60 627
5607.31 698
5608.01 664
5608.72 665
5609.43 617
5610.13 532
5610.84 591
5611.55 624
5612.25 576
5612.96 602
5613.67 688
5614.38 639
5615.08 644
5615.79 588
5616.50 612
5617.20 612
5617.91 621
5618.62 550
5619.33 682
5620.03 696
5620.74 728
5621.45 533
5622.15 553
5622.86 606
5623.57 677
5624.28 612
5624.99 653
5625.69 647
5626.40 604
5627.11 655
5627.82 687
5628.52 666
5629.23 687
5629.94 624
5630.65 691
5631.36 735
5632.06 701
5632.77 671
5633.48 626
5634.19 621
5634.90 688
5635.61 602
5636.31 623
5637.02 596
5637.73 642
5638.44 630
5639.15 632
5639.86 637
5640.56 625
5641.27 732
5641.98 795
5642.69 691
5643.40 642
5644.11 697
5644.82 697
5645.53 642
5646.24 650
5646.94 666
5647.65 739
5648.36 657
5649.07 622
5649.78 694
5650.49 681
5651.20 694
5651.91 664
5652.62 662
5653.33 644
5654.04 684
5654.75 712
5655.46 711
5656.17 780
5656.88 665
5657.59 645
5658.30 796
5659.01 792
5659.71 759
5660.42 775
5661.13 854
5661.84 876
5662.55 831
5663.26 775
5663.97 816
5664.69 780
5665.40 790
5666.11 726
5666.82 717
5667.53 695
5668.24 684
5668.95 679
5669.66 678
5670.37 705
5671.08 739
5671.79 740
5672.50 719
5673.21 696
5673.92 771
5674.63 783
5675.34 840
5676.05 841
5676.76 798
5677.48 835
5678.19 742
5678.90 736
5679.61 636
5680.32 673
5681.03 679
5681.74 707
5682.45 692
5683.16 622
5683.88 607
5684.59 808
5685.30 746
5686.01 744
5686.72 607
5687.43 629
5688.15 568
5688.86 677
5689.57 687
5690.28 656
5690.99 615
5691.70 677
5692.42 680
5693.13 632
5693.84 644
5694.55 628
5695.26 734
5695.98 673
5696.69 654
5697.40 626
5698.11 586
5698.82 646
5699.54 602
5700.25 649
5700.96 668
5701.67 648
5702.39 616
5703.10 625
5703.81 576
5704.52 586
5705.24 617
5705.95 639
5706.66 688
5707.38 653
5708.09 616
5708.80 669
5709.51 649
5710.23 566
5710.94 553
5711.65 717
5712.37 728
5713.08 619
5713.79 559
5714.51 618
5715.22 663
5715.93 723
5716.65 665
5717.36 623
5718.07 719
5718.79 700
5719.50 693
5720.21 644
5720.93 649
5721.64 722
5722.36 713
5723.07 691
5723.78 687
5724.50 606
5725.21 665
5725.92 682
5726.64 608
5727.35 621
5728.07 648
5728.78 704
5729.50 735
5730.21 780
5730.92 796
5731.64 900
5732.35 799
5733.07 731
5733.78 757
5734.50 684
5735.21 698
5735.93 685
5736.64 689
5737.35 763
5738.07 777
5738.78 691
5739.50 673
5740.21 661
5740.93 738
5741.64 667
5742.36 689
5743.07 714
5743.79 664
5744.50 688
5745.22 654
5745.93 725
5746.65 748
5747.37 737
5748.08 775
5748.80 749
5749.51 730
5750.23 745
5750.94 717
5751.66 760
5752.37 748
5753.09 775
5753.81 761
5754.52 742
5755.24 768
5755.95 885
5756.67 864
5757.38 935
5758.10 922
5758.82 888
5759.53 886
5760.25 923
5760.96 937
5761.68 867
5762.40 859
5763.11 818
5763.83 823
5764.55 775
5765.26 760
5765.98 742
5766.70 764
5767.41 787
5768.13 763
5768.85 849
5769.56 795
5770.28 903
5771.00 871
5771.71 899
5772.43 804
5773.15 891
5773.86 811
5774.58 883
5775.30 950
5776.01 841
5776.73 953
5777.45 908
5778.17 940
5778.88 1034
5779.60 928
5780.32 989
5781.04 1018
5781.75 1046
5782.47 965
5783.19 979
5783.91 1081
5784.62 1158
5785.34 1037
5786.06 1046
5786.78 1029
5787.49 1106
5788.21 1068
5788.93 1164
5789.65 1107
5790.37 1188
5791.08 1106
5791.80 1088
5792.52 1230
5793.24 1262
5793.96 1399
5794.68 1437
5795.39 1468
5796.11 1459
5796.83 1360
5797.55 1557
5798.27 1552
5798.99 1827
5799.70 2198
5800.42 2564
5801.14 3191
5801.86 4001
5802.58 4486
5803.30 5166
5804.02 4966
5804.74 5238
5805.45 5133
5806.17 5030
5806.89 4309
5807.61 3434
5808.33 3074
5809.05 2592
5809.77 2266
5810.49 1974
5811.21 2005
5811.93 1919
5812.65 1836
5813.37 1917
5814.09 1825
5814.81 1953
5815.52 1960
5816.24 1899
5816.96 1741
5817.68 1875
5818.40 1864
5819.12 1865
5819.84 1887
5820.56 1713
5821.28 1890
5822.00 1834
5822.72 1763
5823.44 1690
5824.16 1556
5824.88 1570
5825.60 1630
5826.32 1529
5827.04 1349
5827.76 1297
5828.48 1314
5829.21 1315
5829.93 1216
5830.65 1178
5831.37 1246
5832.09 1241
5832.81 1178
5833.53 1064
5834.25 1222
5834.97 1087
5835.69 1049
5836.41 1073
5837.13 1108
5837.85 970
5838.57 988
5839.30 1085
5840.02 1027
5840.74 1044
5841.46 1146
5842.18 1097
5842.90 1171
5843.62 1061
5844.34 1051
5845.07 1006
5845.79 977
5846.51 1080
5847.23 946
5847.95 1017
5848.67 909
5849.39 936
5850.12 975
5850.84 982
5851.56 901
5852.28 897
5853.00 919
5853.73 986
5854.45 970
5855.17 951
5855.89 933
5856.61 909
5857.34 998
5858.06 894
5858.78 986
5859.50 1081
5860.23 935
5860.95 976
5861.67 1060
5862.39 941
5863.11 901
5863.84 981
5864.56 910
5865.28 985
5866.01 839
5866.73 819
5867.45 867
5868.17 905
5868.90 858
5869.62 920
5870.34 928
5871.07 869
5871.79 900
5872.51 981
5873.23 903
5873.96 918
5874.68 902
5875.40 924
5876.13 887
5876.85 857
5877.57 976
5878.30 981
5879.02 834
5879.74 860
5880.47 938
5881.19 961
5881.92 886
5882.64 919
5883.36 902
5884.09 863
5884.81 850
5885.53 909
5886.26 890
5886.98 935
5887.71 983
5888.43 903
5889.15 876
5889.88 896
5890.60 909
5891.33 904
5892.05 957
5892.78 859
5893.50 818
5894.23 855
5894.95 805
5895.67 753
5896.40 835
5897.12 851
5897.85 848
5898.57 850
5899.30 775
5900.02 879
5900.75 847
5901.47 800
5902.20 840
5902.92 784
5903.65 828
5904.37 759
5905.10 743
5905.82 789
5906.55 736
5907.27 799
5908.00 862
5908.72 800
5909.45 918
5910.17 783
5910.90 751
5911.62 732
5912.35 769
5913.08 789
5913.80 723
5914.53 781
5915.25 812
5915.98 727
5916.70 831
5917.43 871
5918.16 809
5918.88 882
5919.61 873
5920.33 874
5921.06 845
5921.79 851
5922.51 790
5923.24 871
5923.97 946
5924.69 940
5925.42 958
5926.14 906
5926.87 834
5927.60 827
5928.32 901
5929.05 957
5929.78 919
5930.50 933
5931.23 933
5931.96 892
5932.68 972
5933.41 858
5934.14 971
5934.86 926
5935.59 964
5936.32 1084
5937.05 1140
5937.77 1064
5938.50 1035
5939.23 1044
5939.95 1150
5940.68 1168
5941.41 1118
5942.14 1133
5942.86 1105
5943.59 1176
5944.32 1241
5945.05 1153
5945.77 1222
5946.50 1279
5947.23 1414
5947.96 1263
5948.68 1326
5949.41 1325
5950.14 1340
5950.87 1423
5951.60 1342
5952.32 1374
5953.05 1513
5953.78 1507
5954.51 1601
5955.24 1652
5955.96 1635
5956.69 1637
5957.42 1622
5958.15 1761
5958.88 1734
5959.61 1677
5960.33 1627
5961.06 1687
5961.79 1516
5962.52 1563
5963.25 1618
5963.98 1671
5964.71 1621
5965.44 1700
5966.16 1802
5966.89 1942
5967.62 2041
5968.35 2146
5969.08 2212
5969.81 2424
5970.54 2545
5971.27 2616
5972.00 2554
5972.73 2490
5973.46 2417
5974.18 2302
5974.91 2262
5975.64 2116
5976.37 2148
5977.10 2066
5977.83 2131
5978.56 2095
5979.29 1923
5980.02 2012
5980.75 2020
5981.48 1972
5982.21 2106
5982.94 2337
5983.67 2295
5984.40 2342
5985.13 2378
5985.86 2386
5986.59 2378
5987.32 2550
5988.05 2349
5988.78 2498
5989.51 2374
5990.24 2201
5990.97 2282
5991.70 2336
5992.43 2424
5993.16 2404
5993.89 2431
5994.62 2394
5995.35 2402
5996.09 2458
5996.82 2546
5997.55 2514
5998.28 2608
5999.01 2562
5999.74 2446
6000.47 2560
6001.20 2736
6001.93 2888
6002.66 2787
6003.39 2773
6004.13 2667
6004.86 2553
6005.59 2576
6006.32 2574
6007.05 2589
6007.78 2597
6008.51 2682
6009.25 2574
6009.98 2677
6010.71 2852
6011.44 3100
6012.17 3428
6012.90 3984
6013.64 4502
6014.37 5386
6015.10 6047
6015.83 6786
6016.56 7354
6017.29 7714
6018.03 8007
6018.76 7925
6019.49 7389
6020.22 7055
6020.96 6347
6021.69 5536
6022.42 4869
6023.15 4245
6023.88 3659
6024.62 3254
6025.35 2806
6026.08 2580
6026.81 2364
6027.55 2073
6028.28 2139
6029.01 1904
6029.75 1763
6030.48 1717
6031.21 1775
6031.94 1821
6032.68 1816
6033.41 1880
6034.14 1752
6034.88 1694
6035.61 1697
6036.34 1622
6037.07 1626
6037.81 1537
6038.54 1687
6039.27 1558
6040.01 1466
6040.74 1571
6041.47 1634
6042.21 1685
6042.94 1719
6043.68 1744
6044.41 1941
6045.14 1849
6045.88 1814
6046.61 1835
6047.34 1878
6048.08 1935
6048.81 1989
6049.55 1933
6050.28 2007
6051.01 2025
6051.75 2075
6052.48 2136
6053.22 2215
6053.95 2440
6054.68 2675
6055.42 2689
6056.15 2791
6056.89 2818
6057.62 2790
6058.36 2728
6059.09 2631
6059.83 2521
6060.56 2429
6061.29 2173
6062.03 2137
6062.76 1973
6063.50 1975
6064.23 1882
6064.97 1876
6065.70 1894
6066.44 1977
6067.17 1923
6067.91 1804
6068.64 1834
6069.38 1837
6070.11 1842
6070.85 1845
6071.58 1744
6072.32 1729
6073.06 1714
6073.79 1649
6074.53 1604
6075.26 1584
6076.00 1484
6076.73 1599
6077.47 1642
6078.20 1578
6078.94 1441
6079.68 1482
6080.41 1459
6081.15 1423
6081.88 1432
6082.62 1416
6083.35 1369
6084.09 1361
6084.83 1375
6085.56 1498
6086.30 1414
6087.04 1269
6087.77 1312
6088.51 1340
6089.24 1219
6089.98 1299
6090.72 1267
6091.45 1322
6092.19 1352
6092.93 1224
6093.66 1307
6094.40 1376
6095.14 1320
6095.87 1341
6096.61 1268
6097.35 1260
6098.08 1335
6098.82 1349
6099.56 1250
6100.29 1192
6101.03 1225
6101.77 1297
6102.51 1338
6103.24 1230
6103.98 1232
6104.72 1266
6105.46 1200
6106.19 1204
6106.93 1166
6107.67 1126
6108.41 1175
6109.14 1147
6109.88 1308
6110.62 1289
6111.36 1287
6112.09 1277
6112.83 1267
6113.57 1215
6114.31 1194
6115.04 1276
6115.78 1213
6116.52 1204
6117.26 1225
6118.00 1450
6118.73 1410
6119.47 1288
6120.21 1311
6120.95 1356
6121.69 1324
6122.43 1341
6123.16 1361
6123.90 1298
6124.64 1305
6125.38 1275
6126.12 1376
6126.86 1327
6127.60 1310
6128.33 1353
6129.07 1333
6129.81 1360
6130.55 1348
6131.29 1380
6132.03 1388
6132.77 1344
6133.51 1384
6134.25 1381
6134.98 1404
6135.72 1384
6136.46 1301
6137.20 1384
6137.94 1311
6138.68 1300
6139.42 1339
6140.16 1333
6140.90 1353
6141.64 1399
6142.38 1445
6143.12 1445
6143.86 1508
6144.60 1468
6145.34 1385
6146.08 1444
6146.82 1401
6147.56 1401
6148.30 1446
6149.04 1467
6149.78 1421
6150.52 1328
6151.26 1424
6152.00 1463
6152.74 1428
6153.48 1435
6154.22 1460
6154.96 1466
6155.70 1425
6156.44 1609
6157.18 1602
6157.92 1617
6158.66 1630
6159.40 1719
6160.14 1845
6160.88 1670
6161.62 1664
6162.36 1615
6163.10 1594
6163.85 1581
6164.59 1661
6165.33 1784
6166.07 1817
6166.81 2021
6167.55 1970
6168.29 2141
6169.03 2324
6169.77 2430
6170.51 2358
6171.26 2426
6172.00 2363
6172.74 2368
6173.48 2501
6174.22 2332
6174.96 2402
6175.70 2410
6176.45 2245
6177.19 2119
6177.93 2103
6178.67 2150
6179.41 2220
6180.16 2150
6180.90 2063
6181.64 1893
6182.38 2185
6183.12 2198
6183.87 2197
6184.61 2162
6185.35 2257
6186.09 2229
6186.83 2314
6187.58 2289
6188.32 2296
6189.06 2374
6189.80 2389
6190.55 2351
6191.29 2374
6192.03 2440
6192.77 2362
6193.52 2611
6194.26 2726
6195.00 2732
6195.74 2813
6196.49 2868
6197.23 2870
6197.97 2910
6198.72 3040
6199.46 2988
6200.20 2920
6200.94 3013
6201.69 2952
6202.43 2891
6203.17 2967
6203.92 2872
6204.66 3013
6205.40 3072
6206.15 3375
6206.89 3824
6207.63 4300
6208.38 5239
6209.12 6415
6209.87 7908
6210.61 9544
6211.35 11162
6212.10 12837
6212.84 13608
6213.58 13958
6214.33 14381
6215.07 13704
6215.82 12577
6216.56 11302
6217.30 9474
6218.05 7964
6218.79 6498
6219.54 5370
6220.28 4393
6221.02 3656
6221.77 3186
6222.51 2760
6223.26 2760
6224.00 2483
6224.75 2330
6225.49 2343
6226.24 2330
6226.98 2291
6227.73 2043
6228.47 2176
6229.21 2154
6229.96 2154
6230.70 2064
6231.45 1977
6232.19 1843
6232.94 1921
6233.68 1692
6234.43 1597
6235.17 1564
6235.92 1485
6236.67 1647
6237.41 1625
6238.16 1580
6238.90 1603
6239.65 1617
6240.39 1566
6241.14 1609
6241.88 1553
6242.63 1730
6243.37 1739
6244.12 1657
6244.87 1744
6245.61 1836
6246.36 1830
6247.10 1892
6247.85 1879
6248.59 2017
6249.34 2177
6250.09 2404
6250.83 2479
6251.58 2547
6252.33 2610
6253.07 2705
6253.82 2729
6254.56 2551
6255.31 2420
6256.06 2372
6256.80 2360
6257.55 2117
6258.30 1941
6259.04 1901
6259.79 1844
6260.54 1860
6261.28 1852
6262.03 1811
6262.78 1803
6263.52 1836
6264.27 1780
6265.02 1944
6265.76 1920
6266.51 1830
6267.26 1859
6268.01 1886
6268.75 1869
6269.50 1858
6270.25 1913
6270.99 1971
6271.74 2035
6272.49 2016
6273.24 1986
6273.98 2045
6274.73 1919
6275.48 2025
6276.23 2048
6276.97 1935
6277.72 1945
6278.47 1944
6279.22 1992
6279.96 2115
6280.71 2039
6281.46 2170
6282.21 1990
6282.96 1923
6283.70 1923
6284.45 1841
6285.20 1777
6285.95 1759
6286.70 1661
6287.45 1655
6288.19 1560
6288.94 1505
6289.69 1584
6290.44 1705
6291.19 1789
6291.94 1762
6292.68 1769
6293.43 1593
6294.18 1621
6294.93 1580
6295.68 1535
6296.43 1463
6297.18 1480
6297.93 1406
6298.67 1430
6299.42 1302
6300.17 1326
6300.92 1411
6301.67 1363
6302.42 1452
6303.17 1434
6303.92 1429
6304.67 1390
6305.42 1305
6306.17 1403
6306.92 1369
6307.67 1409
6308.41 1344
6309.16 1410
6309.91 1393
6310.66 1298
6311.41 1302
6312.16 1320
6312.91 1448
6313.66 1350
6314.41 1381
6315.16 1325
6315.91 1354
6316.66 1390
6317.41 1335
6318.16 1269
6318.91 1271
6319.66 1269
6320.41 1255
6321.16 1305
6321.91 1379
6322.66 1318
6323.41 1352
6324.16 1327
6324.92 1273
6325.67 1149
6326.42 1201
6327.17 1264
6327.92 1195
6328.67 1107
6329.42 1183
6330.17 1266
6330.92 1278
6331.67 1259
6332.42 1191
6333.17 1248
6333.92 1237
6334.68 1128
6335.43 1129
6336.18 1183
6336.93 1211
6337.68 1210
6338.43 1129
6339.18 1165
6339.93 1258
6340.69 1180
6341.44 1094
6342.19 1144
6342.94 1151
6343.69 1239
6344.44 1248
6345.20 1356
6345.95 1295
6346.70 1109
6347.45 1200
6348.20 1179
6348.95 1315
6349.71 1277
6350.46 1158
6351.21 1299
6351.96 1284
6352.71 1302
6353.47 1411
6354.22 1384
6354.97 1467
6355.72 1514
6356.48 1654
6357.23 1649
6357.98 1572
6358.73 1567
6359.49 1525
6360.24 1550
6360.99 1389
6361.74 1317
6362.50 1282
6363.25 1368
6364.00 1271
6364.76 1272
6365.51 1131
6366.26 1283
6367.01 1245
6367.77 1213
6368.52 1227
6369.27 1305
6370.03 1192
6370.78 1239
6371.53 1176
6372.29 1215
6373.04 1210
6373.79 1146
6374.55 1289
6375.30 1194
6376.05 1171
6376.81 1211
6377.56 1081
6378.31 1161
6379.07 1124
6379.82 1093
6380.58 1115
6381.33 1104
6382.08 1114
6382.84 1053
6383.59 1188
6384.35 1140
6385.10 1175
6385.85 1154
6386.61 1068
6387.36 1146
6388.12 1169
6388.87 1130
6389.62 1052
6390.38 966
6391.13 966
6391.89 1044
6392.64 1092
6393.40 1104
6394.15 1051
6394.91 1109
6395.66 1072
6396.42 1076
6397.17 1023
6397.93 1079
6398.68 1067
6399.44 975
6400.19 1036
6400.95 973
6401.70 961
6402.46 973
6403.21 955
6403.97 961
6404.72 1033
6405.48 959
6406.23 831
6406.99 901
6407.74 883
6408.50 946
6409.25 1001
6410.01 1043
6410.76 1044
6411.52 1015
6412.28 1030
6413.03 1084
6413.79 1051
6414.54 1052
6415.30 918
6416.05 913
6416.81 907
6417.57 995
6418.32 1014
6419.08 971
6419.83 893
6420.59 991
6421.35 957
6422.10 885
6422.86 964
6423.62 993
6424.37 911
6425.13 965
6425.89 997
6426.64 987
6427.40 948
6428.15 944
6428.91 1003
6429.67 979
6430.42 948
6431.18 999
6431.94 1098
6432.70 1018
6433.45 983
6434.21 937
6434.97 985
6435.72 1009
6436.48 905
6437.24 870
6437.99 892
6438.75 953
6439.51 1074
6440.27 1079
6441.02 983
6441.78 977
6442.54 1049
6443.30 1069
6444.05 1035
6444.81 1007
6445.57 984
6446.33 949
6447.08 1068
6447.84 958
6448.60 976
6449.36 981
6450.12 1015
6450.87 950
6451.63 993
6452.39 1023
6453.15 1057
6453.91 1070
6454.66 1025
6455.42 1030
6456.18 1044
6456.94 1135
6457.70 1124
6458.46 1091
6459.21 1191
6459.97 1130
6460.73 1085
6461.49 1091
6462.25 1089
6463.01 1093
6463.77 1059
6464.52 1055
6465.28 1142
6466.04 1142
6466.80 1086
6467.56 1147
6468.32 1129
6469.08 1248
6469.84 1105
6470.60 1198
6471.36 1269
6472.11 1294
6472.87 1209
6473.63 1127
6474.39 1217
6475.15 1226
6475.91 1192
6476.67 1240
6477.43 1328
6478.19 1260
6478.95 1347
6479.71 1280
6480.47 1320
6481.23 1421
6481.99 1391
6482.75 1289
6483.51 1335
6484.27 1377
6485.03 1368
6485.79 1453
6486.55 1476
6487.31 1466
6488.07 1496
6488.83 1520
6489.59 1376
6490.35 1509
6491.11 1510
6491.87 1610
6492.63 1618
6493.39 1684
6494.15 1740
6494.91 1820
6495.67 1705
6496.43 1894
6497.19 1927
6497.95 2101
6498.71 1974
6499.48 2009
6500.24 2103
6501.00 2149
6501.76 2190
6502.52 2037
6503.28 2104
6504.04 2319
6504.80 2174
6505.56 2144
6506.32 2269
6507.09 2117
6507.85 2211
6508.61 2228
6509.37 2348
6510.13 2272
6510.89 2451
6511.65 2528
6512.42 2507
6513.18 2515
6513.94 2525
6514.70 2564
6515.46 2712
6516.22 2585
6516.99 2569
6517.75 2691
6518.51 2595
6519.27 2488
6520.03 2510
6520.80 2602
6521.56 2783
6522.32 2661
6523.08 2831
6523.84 2869
6524.61 3036
6525.37 3029
6526.13 3218
6526.89 3334
6527.66 3811
6528.42 4107
6529.18 4286
6529.94 4725
6530.71 4893
6531.47 4997
6532.23 4949
6533.00 5184
6533.76 5383
6534.52 5383
6535.28 5518
6536.05 5705
6536.81 6712
6537.57 7596
6538.34 8538
6539.10 9392
6539.86 10384
6540.63 11090
6541.39 11225
6542.15 10745
6542.92 9944
6543.68 8825
6544.44 7615
6545.21 6578
6545.97 5599
6546.73 4707
6547.50 3836
6548.26 3329
6549.02 2961
6549.79 2745
6550.55 2758
6551.31 2533
6552.08 2468
6552.84 2307
6553.61 2212
6554.37 2177
6555.13 2200
6555.90 2106
6556.66 2107
6557.43 2017
6558.19 2001
6558.96 2038
6559.72 2022
6560.48 1972
6561.25 1770
6562.01 1807
6562.78 1936
6563.54 1871
6564.31 1905
6565.07 2105
6565.84 2081
6566.60 2064
6567.37 2274
6568.13 2312
6568.90 2306
6569.66 2281
6570.43 2249
6571.19 2344
6571.96 2334
6572.72 2319
6573.49 2277
6574.25 2291
6575.02 2330
6575.78 2346
6576.55 2354
6577.31 2582
6578.08 2607
6578.84 2693
6579.61 2765
6580.37 2927
6581.14 2783
6581.91 2786
6582.67 2823
6583.44 2927
6584.20 2960
6584.97 2799
6585.73 2836
6586.50 2790
6587.27 2670
6588.03 2574
6588.80 2551
6589.56 2480
6590.33 2439
6591.10 2588
6591.86 2547
6592.63 2617
6593.39 2655
6594.16 2716
6594.93 2920
6595.69 3265
6596.46 3504
6597.23 3823
6597.99 3922
6598.76 4052
6599.53 4323
6600.29 4232
6601.06 4105
6601.83 3867
6602.59 3622
6603.36 3326
6604.13 3039
6604.89 2900
6605.66 2631
6606.43 2416
6607.20 2323
6607.96 2217
6608.73 2118
6609.50 2155
6610.26 2244
6611.03 2000
6611.80 2034
6612.57 1922
6613.33 1961
6614.10 1923
6614.87 1832
6615.64 1861
6616.40 1815
6617.17 1855
6617.94 1816
6618.71 1780
6619.48 1813
6620.24 1730
6621.01 1828
6621.78 1770
6622.55 1724
6623.32 1630
6624.08 1650
6624.85 1686
6625.62 1723
6626.39 1688
6627.16 1663
6627.92 1661
6628.69 1593
6629.46 1615
6630.23 1764
6631.00 1721
6631.77 1674
6632.54 1674
6633.30 1714
6634.07 1769
6634.84 1888
6635.61 1973
6636.38 2092
6637.15 2170
6637.92 2251
6638.69 2360
6639.45 2397
6640.22 2231
6640.99 2087
6641.76 2197
6642.53 2029
6643.30 1906
6644.07 1843
6644.84 1728
6645.61 1692
6646.38 1706
6647.15 1605
6647.92 1456
6648.69 1537
6649.46 1560
6650.22 1606
6650.99 1595
6651.76 1525
6652.53 1523
6653.30 1495
6654.07 1573
6654.84 1573
6655.61 1507
6656.38 1549
6657.15 1572
6657.92 1636
6658.69 1617
6659.46 1653
6660.23 1652
6661.00 1642
6661.77 1538
6662.54 1534
6663.31 1598
6664.09 1531
6664.86 1502
6665.63 1509
6666.40 1456
6667.17 1504
6667.94 1557
6668.71 1461
6669.48 1441
6670.25 1360
6671.02 1458
6671.79 1545
6672.56 1540
6673.33 1574
6674.10 1509
6674.88 1515
6675.65 1457
6676.42 1479
6677.19 1467
6677.96 1453
6678.73 1520
6679.50 1540
6680.27 1571
6681.05 1505
6681.82 1459
6682.59 1476
6683.36 1518
6684.13 1559
6684.90 1583
6685.67 1666
6686.45 1811
6687.22 1757
6687.99 1897
6688.76 2014
6689.53 1971
6690.31 1969
6691.08 1999
6691.85 1768
6692.62 1787
6693.39 1751
6694.17 1609
6694.94 1563
6695.71 1449
6696.48 1425
6697.25 1319
6698.03 1427
6698.80 1316
6699.57 1379
6700.34 1404
6701.12 1329
6701.89 1207
6702.66 1300
6703.43 1330
6704.21 1399
6704.98 1354
6705.75 1309
6706.53 1329
6707.30 1242
6708.07 1249
6708.84 1281
6709.62 1359
6710.39 1313
6711.16 1264
6711.94 1302
6712.71 1317
6713.48 1348
6714.26 1233
6715.03 1277
6715.80 1205
6716.58 1236
6717.35 1279
6718.12 1292
6718.90 1224
6719.67 1166
6720.45 1147
6721.22 1135
6721.99 1168
6722.77 1245
6723.54 1294
6724.31 1228
6725.09 1169
6725.86 1144
6726.64 1112
6727.41 1142
6728.18 1083
6728.96 1337
6729.73 1244
6730.51 1185
6731.28 1208
6732.06 1191
6732.83 1138
6733.60 1157
6734.38 1188
6735.15 1081
6735.93 1174
6736.70 1215
6737.48 1134
6738.25 1175
6739.03 1280
6739.80 1247
6740.58 1206
6741.35 1240
6742.13 1207
6742.90 1218
6743.68 1149
6744.45 1273
6745.23 1233
6746.00 1195
6746.78 1350
6747.55 1333
6748.33 1227
6749.10 1291
6749.88 1293
6750.65 1316
6751.43 1414
6752.20 1436
6752.98 1461
6753.75 1637
6754.53 1706
6755.31 1793
6756.08 1871
6756.86 1948
6757.63 1715
6758.41 1832
6759.19 1695
6759.96 1546
6760.74 1572
6761.51 1474
6762.29 1472
6763.07 1237
6763.84 1219
6764.62 1136
6765.39 1104
6766.17 1151
6766.95 1279
6767.72 1288
6768.50 1257
6769.28 1260
6770.05 1165
6770.83 1185
6771.61 1235
6772.38 1306
6773.16 1270
6773.94 1196
6774.71 1169
6775.49 1140
6776.27 1075
6777.04 1107
6777.82 1073
6778.60 1112
6779.37 1108
6780.15 1117
6780.93 1147
6781.71 1140
6782.48 1176
6783.26 1271
6784.04 1187
6784.81 1186
6785.59 1188
6786.37 1173
6787.15 1169
6787.92 1141
6788.70 1227
6789.48 1148
6790.26 1062
6791.04 1016
6791.81 1070
6792.59 979
6793.37 1097
6794.15 1017
6794.92 1056
6795.70 1017
6796.48 984
6797.26 1078
6798.04 974
6798.81 1029
6799.59 1037
6800.37 1032
6801.15 998
6801.93 1068
6802.71 995
6803.48 1005
6804.26 1096
6805.04 1108
6805.82 1054
6806.60 1104
6807.38 1058
6808.16 1020
6808.94 1113
6809.71 1149
6810.49 1134
6811.27 1059
6812.05 991
6812.83 898
6813.61 981
6814.39 1028
6815.17 1041
6815.95 993
6816.73 1028
6817.50 1024
6818.28 1006
6819.06 985
6819.84 1077
6820.62 975
6821.40 989
6822.18 1011
6822.96 1109
6823.74 1038
6824.52 1058
6825.30 1129
6826.08 1040
6826.86 1115
6827.64 1076
6828.42 1028
6829.20 1144
6829.98 1148
6830.76 1092
6831.54 1011
6832.32 996
6833.10 989
6833.88 998
6834.66 990
6835.44 1017
6836.22 1044
6837.00 1168
6837.78 1078
6838.56 933
6839.34 977
6840.12 1074
6840.90 1074
6841.68 1028
6842.46 1070
6843.24 936
6844.03 1011
6844.81 1018
6845.59 933
6846.37 975
6847.15 1050
6847.93 1117
6848.71 1208
6849.49 1182
6850.27 1277
6851.05 1352
6851.84 1597
6852.62 1795
6853.40 1983
6854.18 2328
6854.96 2393
6855.74 2534
6856.52 2539
6857.30 2445
6858.09 2293
6858.87 2028
6859.65 1835
6860.43 1659
6861.21 1513
6861.99 1342
6862.78 1313
6863.56 1211
6864.34 1192
6865.12 1148
6865.90 1085
6866.69 1184
6867.47 1151
6868.25 1215
6869.03 1314
6869.82 1296
6870.60 1288
6871.38 1199
6872.16 1315
6872.94 1242
6873.73 1186
6874.51 1197
6875.29 1191
6876.07 1211
6876.86 1106
6877.64 1099
6878.42 1218
6879.21 1211
6879.99 1283
6880.77 1261
6881.55 1294
6882.34 1308
6883.12 1320
6883.90 1340
6884.69 1428
6885.47 1483
6886.25 1499
6887.04 1731
6887.82 1774
6888.60 1821
6889.39 2081
6890.17 2443
6890.95 2443
6891.74 2648
6892.52 2398
6893.30 2465
6894.09 2454
6894.87 2154
6895.65 1916
6896.44 1812
6897.22 1685
6898.01 1588
6898.79 1509
6899.57 1452
6900.36 1487
6901.14 1507
6901.93 1423
6902.71 1539
6903.49 1516
6904.28 1520
6905.06 1534
6905.85 1530
6906.63 1492
6907.42 1524
6908.20 1429
6908.98 1467
6909.77 1472
6910.55 1437
6911.34 1355
6912.12 1350
6912.91 1379
6913.69 1439
6914.48 1353
6915.26 1252
6916.05 1286
6916.83 1327
6917.62 1334
6918.40 1320
6919.19 1277
6919.97 1308
6920.76 1343
6921.54 1264
6922.33 1204
6923.11 1258
6923.90 1251
6924.68 1342
6925.47 1326
6926.25 1369
6927.04 1275
6927.82 1256
6928.61 1338
6929.40 1394
6930.18 1456
6930.97 1369
6931.75 1316
6932.54 1351
6933.32 1466
6934.11 1473
6934.90 1459
6935.68 1409
6936.47 1547
6937.25 1581
6938.04 1534
6938.83 1618
6939.61 1596
6940.40 1599
6941.19 1588
6941.97 1535
6942.76 1613
6943.54 1492
6944.33 1572
6945.12 1652
6945.90 1660
6946.69 1746
6947.48 1838
6948.26 1832
6949.05 1929
6949.84 1899
6950.62 1950
6951.41 1810
6952.20 1962
6952.99 1959
6953.77 1776
6954.56 1816
6955.35 1880
6956.13 1753
6956.92 1843
6957.71 1994
6958.50 1988
6959.28 1826
6960.07 1854
6960.86 1978
6961.64 2046
6962.43 2009
6963.22 1941
6964.01 1912
6964.80 2087
6965.58 2017
6966.37 2022
6967.16 1929
6967.95 1988
6968.73 1979
6969.52 2052
6970.31 2139
6971.10 2134
6971.89 2120
6972.67 2119
6973.46 2324
6974.25 2334
6975.04 2414
6975.83 2379
6976.62 2334
6977.40 2497
6978.19 2341
6978.98 2409
6979.77 2462
6980.56 2649
6981.35 2532
6982.13 2452
6982.92 2688
6983.71 2861
6984.50 3101
6985.29 3498
6986.08 3915
6986.87 4542
6987.66 5186
6988.45 6249
6989.23 6700
6990.02 7073
6990.81 7413
6991.60 7012
6992.39 6538
6993.18 6047
6993.97 5367
6994.76 4613
6995.55 4157
6996.34 4010
6997.13 3548
6997.92 3453
6998.71 3552
6999.50 3582
7000.29 3985
7001.07 4371
7001.86 5016
7002.65 5713
7003.44 6103
7004.23 6805
7005.02 6594
7005.81 6251
7006.60 5730
7007.39 5363
7008.18 4807
7008.97 4158
7009.76 3537
7010.55 3095
7011.34 2747
7012.14 2481
7012.93 2249
7013.72 2237
7014.51 2181
7015.30 2239
7016.09 2207
7016.88 2075
7017.67 2196
7018.46 2221
7019.25 2057
7020.04 1941
7020.83 1849
7021.62 1858
7022.41 1763
7023.20 1675
7024.00 1628
7024.79 1688
7025.58 1716
7026.37 1597
7027.16 1718
7027.95 1699
7028.74 1690
7029.53 1762
7030.32 1771
7031.12 1779
7031.91 1815
7032.70 1704
7033.49 1647
7034.28 1614
7035.07 1621
7035.87 1590
7036.66 1593
7037.45 1577
7038.24 1624
7039.03 1602
7039.82 1604
7040.62 1641
7041.41 1634
7042.20 1760
7042.99 1778
7043.78 1766
7044.58 1662
7045.37 1635
7046.16 1731
7046.95 1676
7047.75 1655
7048.54 1689
7049.33 1671
7050.12 1668
7050.92 1695
7051.71 1894
7052.50 1939
7053.29 1963
7054.09 1923
7054.88 2015
7055.67 2036
7056.46 1878
7057.26 1779
7058.05 1675
7058.84 1564
7059.64 1583
7060.43 1552
7061.22 1539
7062.02 1478
7062.81 1569
7063.60 1540
7064.39 1535
7065.19 1620
7065.98 1516
7066.77 1597
7067.57 1548
7068.36 1584
7069.16 1557
7069.95 1479
7070.74 1585
7071.54 1546
7072.33 1444
7073.12 1438
7073.92 1484
7074.71 1509
7075.51 1374
7076.30 1454
7077.09 1414
7077.89 1446
7078.68 1340
7079.48 1405
7080.27 1391
7081.06 1345
7081.86 1419
7082.65 1365
7083.45 1331
7084.24 1314
7085.04 1428
7085.83 1331
7086.62 1480
7087.42 1503
7088.21 1555
7089.01 1563
7089.80 1633
7090.60 1739
7091.39 1977
7092.19 2012
7092.98 1886
7093.78 1834
7094.57 1848
7095.37 1675
7096.16 1608
7096.96 1490
7097.75 1289
7098.55 1328
7099.34 1280
7100.14 1236
7100.93 1127
7101.73 1129
7102.52 1158
7103.32 1054
7104.11 1018
7104.91 1028
7105.71 1071
7106.50 984
7107.30 1097
7108.09 1000
7108.89 994
7109.68 1076
7110.48 1000
7111.28 1040
7112.07 890
7112.87 903
7113.66 1021
7114.46 892
7115.26 900
7116.05 922
7116.85 978
7117.65 939
7118.44 930
7119.24 897
7120.03 913
7120.83 907
7121.63 905
7122.42 922
7123.22 932
7124.02 870
7124.81 933
7125.61 899
7126.41 925
7127.20 944
7128.00 933
7128.80 914
7129.59 1001
7130.39 965
7131.19 887
7131.99 955
7132.78 860
7133.58 937
7134.38 939
7135.17 995
7135.97 957
7136.77 956
7137.57 942
7138.36 895
7139.16 961
7139.96 1003
7140.76 911
7141.55 905
7142.35 857
7143.15 839
7143.95 941
7144.74 928
7145.54 933
7146.34 862
7147.14 930
7147.94 941
7148.73 967
7149.53 973
7150.33 979
7151.13 1008
7151.93 927
7152.72 938
7153.52 948
7154.32 945
7155.12 883
7155.92 900
7156.72 884
7157.51 868
7158.31 862
7159.11 937
7159.91 985
7160.71 852
7161.51 889
7162.31 839
7163.11 868
7163.90 812
7164.70 842
7165.50 764
7166.30 775
7167.10 786
7167.90 788
7168.70 767
7169.50 767
7170.30 805
7171.10 840
7171.90 756
7172.69 907
7173.49 816
7174.29 843
7175.09 849
7175.89 806
7176.69 860
7177.49 818
7178.29 818
7179.09 738
7179.89 822
7180.69 837
7181.49 769
7182.29 774
7183.09 806
7183.89 805
7184.69 879
7185.49 925
7186.29 886
7187.09 944
7187.89 927
7188.69 950
7189.49 902
7190.29 875
7191.09 816
7191.89 886
7192.69 798
7193.49 803
7194.29 767
7195.09 733
7195.89 719
7196.70 723
7197.50 707
7198.30 644
7199.10 720
7199.90 792
7200.70 702
7201.50 701
7202.30 718
7203.10 717
7203.90 769
7204.70 786
7205.51 791
7206.31 809
7207.11 842
7207.91 764
7208.71 718
7209.51 675
7210.31 621
7211.12 663
7211.92 646
7212.72 695
7213.52 705
7214.32 766
7215.12 788
7215.92 781
7216.73 820
7217.53 784
7218.33 776
7219.13 751
7219.93 682
7220.74 662
7221.54 712
7222.34 735
7223.14 721
7223.94 710
7224.75 776
7225.55 754
7226.35 734
7227.15 730
7227.96 744
7228.76 734
7229.56 777
7230.36 800
7231.17 755
7231.97 807
7232.77 791
7233.57 777
7234.38 773
7235.18 685
7235.98 643
7236.79 722
7237.59 747
7238.39 721
7239.19 810
7240.00 802
7240.80 774
7241.60 830
7242.41 829
7243.21 891
7244.01 813
7244.82 801
7245.62 850
7246.42 826
7247.23 869
7248.03 916
7248.83 869
7249.64 874
7250.44 865
7251.25 828
7252.05 897
7252.85 879
7253.66 811
7254.46 879
7255.27 899
7256.07 824
7256.87 886
7257.68 869
7258.48 861
7259.29 892
7260.09 890
7260.89 879
7261.70 906
7262.50 987
7263.31 987
7264.11 948
7264.92 919
7265.72 975
7266.53 978
7267.33 983
7268.13 948
7268.94 1053
7269.74 1069
7270.55 1066
7271.35 1100
7272.16 1079
7272.96 1108
7273.77 1141
7274.57 1185
7275.38 1120
7276.18 1176
7276.99 1178
7277.79 1185
7278.60 1188
7279.40 1288
7280.21 1233
7281.01 1212
7281.82 1359
7282.63 1513
7283.43 1349
7284.24 1587
7285.04 1859
7285.85 2015
7286.65 2323
7287.46 2581
7288.27 2742
7289.07 2888
7289.88 3048
7290.68 2794
7291.49 2524
7292.29 2363
7293.10 2201
7293.91 2008
7294.71 1831
7295.52 1665
7296.33 1605
7297.13 1487
7297.94 1424
7298.74 1356
7299.55 1348
7300.36 1404
7301.16 1437
7301.97 1395
7302.78 1325
7303.58 1412
7304.39 1498
7305.20 1502
7306.00 1544
7306.81 1543
7307.62 1550
7308.42 1535
7309.23 1577
7310.04 1595
7310.84 1646
7311.65 1808
7312.46 1830
7313.27 1969
7314.07 2168
7314.88 2183
7315.69 2196
7316.50 2294
7317.30 2200
7318.11 2254
7318.92 2192
7319.72 2372
7320.53 2378
7321.34 2569
7322.15 2903
7322.96 3301
7323.76 3506
7324.57 3688
7325.38 3760
7326.19 3681
7326.99 3521
7327.80 3360
7328.61 3109
7329.42 2766
7330.23 2360
7331.03 2166
7331.84 2073
7332.65 1812
7333.46 1622
7334.27 1638
7335.08 1589
7335.88 1583
7336.69 1419
7337.50 1393
7338.31 1419
7339.12 1532
7339.93 1509
7340.74 1431
7341.54 1439
7342.35 1457
7343.16 1394
7343.97 1460
7344.78 1301
7345.59 1262
7346.40 1367
7347.21 1368
7348.02 1406
7348.82 1576
7349.63 1484
7350.44 1475
7351.25 1450
7352.06 1504
7352.87 1548
7353.68 1465
7354.49 1394
7355.30 1371
7356.11 1372
7356.92 1403
7357.73 1262
7358.54 1431
7359.35 1353
7360.16 1320
7360.97 1322
7361.78 1333
7362.59 1354
7363.40 1466
7364.21 1488
7365.02 1375
7365.83 1487
7366.64 1376
7367.45 1356
7368.26 1455
7369.07 1448
7369.88 1457
7370.69 1477
7371.50 1417
7372.31 1488
7373.12 1319
7373.93 1439
7374.74 1538
7375.55 1465
7376.36 1421
7377.17 1447
7377.98 1508
7378.79 1503
7379.60 1546
7380.42 1664
7381.23 1706
7382.04 1756
7382.85 1947
7383.66 2077
7384.47 2261
7385.28 2308
7386.09 2426
7386.90 2377
7387.71 2327
7388.53 2179
7389.34 2013
7390.15 1915
7390.96 1772
7391.77 1629
7392.58 1597
7393.39 1567
7394.21 1462
7395.02 1440
7395.83 1449
7396.64 1412
7397.45 1307
7398.27 1424
7399.08 1410
7399.89 1423
7400.70 1554
7401.51 1634
7402.33 1765
7403.14 1857
7403.95 1866
7404.76 1991
7405.57 2000
7406.39 1988
7407.20 1948
7408.01 1953
7408.82 1943
7409.64 1658
7410.45 1675
7411.26 1676
7412.07 1646
7412.89 1605
7413.70 1591
7414.51 1527
7415.32 1454
7416.14 1318
7416.95 1252
7417.76 1243
7418.58 1157
7419.39 1144
7420.20 1150
7421.02 1098
7421.83 1133
7422.64 1042
7423.45 1014
7424.27 1052
7425.08 994
7425.89 1006
7426.71 1067
7427.52 997
7428.33 950
7429.15 940
7429.96 971
7430.78 936
7431.59 880
7432.40 927
7433.22 933
7434.03 900
7434.84 922
7435.66 814
7436.47 847
7437.29 900
7438.10 930
7438.91 867
7439.73 886
7440.54 889
7441.36 965
7442.17 1051
7442.99 944
7443.80 1003
7444.61 939
7445.43 854
7446.24 984
7447.06 980
7447.87 997
7448.69 943
7449.50 962
7450.32 924
7451.13 909
7451.95 883
7452.76 901
7453.58 894
7454.39 908
7455.21 925
7456.02 874
7456.84 945
7457.65 846
7458.47 758
7459.28 802
7460.10 854
7460.91 893
7461.73 917
7462.54 874
7463.36 845
7464.17 837
7464.99 882
7465.80 947
7466.62 888
7467.44 1004
7468.25 967
7469.07 955
7469.88 825
7470.70 813
7471.51 844
7472.33 874
7473.15 833
7473.96 836
7474.78 891
7475.59 855
7476.41 966
7477.23 898
7478.04 853
7478.86 865
7479.67 833
7480.49 823
7481.31 823
7482.12 794
7482.94 750
7483.76 834
7484.57 780
7485.39 733
7486.21 746
7487.02 711
7487.84 756
7488.66 826
7489.47 820
7490.29 722
7491.11 672
7491.92 738
7492.74 787
7493.56 730
7494.38 708
7495.19 668
7496.01 711
7496.83 791
7497.64 695
7498.46 693
7499.28 762
7500.10 786
7500.91 665
7501.73 676
7502.55 606
7503.37 635
7504.18 673
7505.00 738
7505.82 765
7506.64 641
7507.46 649
7508.27 702
7509.09 679
7509.91 574
7510.73 621
7511.55 642
7512.36 679
7513.18 716
7514.00 671
7514.82 631
7515.64 624
7516.45 591
7517.27 663
7518.09 657
7518.91 619
7519.73 639
7520.55 580
7521.37 616
7522.18 517
7523.00 565
7523.82 596
7524.64 600
7525.46 570
7526.28 623
7527.10 581
7527.92 599
7528.74 623
7529.55 609
7530.37 556
7531.19 603
7532.01 607
7532.83 636
7533.65 607
7534.47 591
7535.29 620
7536.11 614
7536.93 677
7537.75 623
7538.57 636
7539.39 598
7540.21 566
7541.03 673
7541.84 642
7542.66 598
7543.48 577
7544.30 611
7545.12 640
7545.94 614
7546.76 613
7547.58 628
7548.40 681
7549.22 704
7550.04 629
7550.86 595
7551.68 608
7552.51 680
7553.33 674
7554.15 534
7554.97 559
7555.79 616
7556.61 615
7557.43 634
7558.25 636
7559.07 650
7559.89 674
7560.71 649
7561.53 604
7562.35 665
7563.17 732
7563.99 712
7564.81 614
7565.64 568
7566.46 579
7567.28 603
7568.10 585
7568.92 620
7569.74 606
7570.56 602
7571.38 596
7572.21 595
7573.03 601
7573.85 588
7574.67 649
7575.49 621
7576.31 625
7577.13 599
7577.96 591
7578.78 637
7579.60 612
7580.42 576
7581.24 623
7582.07 633
7582.89 622
7583.71 608
7584.53 619
7585.35 679
7586.18 585
7587.00 655
7587.82 610
7588.64 607
7589.46 622
7590.29 626
7591.11 714
7591.93 689
7592.75 637
7593.58 666
7594.40 710
7595.22 651
7596.04 668
7596.87 702
7597.69 603
7598.51 630
7599.34 607
7600.16 651
7600.98 608
7601.80 655
7602.63 630
7603.45 655
7604.27 618
7605.10 681
7605.92 753
7606.74 733
7607.57 723
7608.39 794
7609.21 847
7610.04 885
7610.86 831
7611.68 820
7612.51 817
7613.33 744
7614.15 800
7614.98 768
7615.80 734
7616.62 728
7617.45 789
7618.27 753
7619.10 724
7619.92 746
7620.74 847
7621.57 791
7622.39 821
7623.22 813
7624.04 804
7624.86 781
7625.69 793
7626.51 797
7627.34 720
7628.16 755
7628.99 738
7629.81 751
7630.64 799
7631.46 746
7632.28 797
7633.11 836
7633.93 913
7634.76 907
7635.58 971
7636.41 989
7637.23 974
7638.06 897
7638.88 908
7639.71 885
7640.53 794
7641.36 736
7642.18 699
7643.01 682
7643.83 705
7644.66 689
7645.48 649
7646.31 612
7647.14 594
7647.96 589
7648.79 584
7649.61 491
7650.44 570
7651.26 603
7652.09 552
7652.91 552
7653.74 569
7654.57 587
7655.39 570
7656.22 525
7657.04 603
7657.87 560
7658.70 532
7659.52 580
7660.35 557
7661.17 528
7662.00 492
7662.83 541
7663.65 578
7664.48 591
7665.31 564
7666.13 547
7666.96 549
7667.79 513
7668.61 547
7669.44 555
7670.27 611
7671.09 574
7671.92 566
7672.75 616
7673.57 617
7674.40 559
7675.23 561
7676.05 559
7676.88 562
7677.71 563
7678.53 626
7679.36 585
7680.19 557
7681.02 573
7681.84 557
7682.67 582
7683.50 552
7684.33 521
7685.15 540
7685.98 549
7686.81 559
7687.64 611
7688.46 587
7689.29 621
7690.12 591
7690.95 600
7691.77 588
7692.60 608
7693.43 565
7694.26 551
7695.09 600
7695.91 615
7696.74 590
7697.57 581
7698.40 597
7699.23 578
7700.06 579
7700.88 609
7701.71 632
7702.54 589
7703.37 613
7704.20 593
7705.03 589
7705.85 634
7706.68 588
7707.51 534
7708.34 608
7709.17 617
7710.00 516
7710.83 513
7711.66 589
7712.48 577
7713.31 545
7714.14 541
7714.97 545
7715.80 638
7716.63 605
7717.46 562
7718.29 534
7719.12 575
7719.95 632
7720.78 610
7721.61 520
7722.44 534
7723.27 592
7724.09 565
7724.92 587
7725.75 581
7726.58 585
7727.41 564
7728.24 556
7729.07 536
7729.90 578
7730.73 646
7731.56 626
7732.39 579
7733.22 551
7734.05 587
7734.88 567
7735.71 614
7736.54 631
7737.37 578
7738.20 564
7739.03 633
7739.86 633
7740.70 687
7741.53 614
7742.36 592
7743.19 624
7744.02 623
7744.85 601
7745.68 581
7746.51 622
7747.34 693
7748.17 766
7749.00 918
7749.83 891
7750.66 929
7751.50 1081
7752.33 1003
7753.16 1002
7753.99 1052
7754.82 1043
7755.65 986
7756.48 825
7757.31 739
7758.15 740
7758.98 683
7759.81 732
7760.64 746
7761.47 743
7762.30 763
7763.13 695
7763.97 650
7764.80 683
7765.63 680
7766.46 618
7767.29 646
7768.13 600
7768.96 647
7769.79 584
7770.62 542
7771.45 582
7772.29 531
7773.12 620
7773.95 617
7774.78 589
7775.62 558
7776.45 538
7777.28 569
7778.11 591
7778.95 555
7779.78 588
7780.61 587
7781.44 601
7782.28 615
7783.11 625
7783.94 630
7784.77 609
7785.61 577
7786.44 596
7787.27 599
7788.11 605
7788.94 600
7789.77 622
7790.61 639
7791.44 618
7792.27 582
7793.10 616
7793.94 647
7794.77 657
7795.60 696
7796.44 639
7797.27 598
7798.11 596
7798.94 587
7799.77 562
7800.61 654
7801.44 638
7802.27 696
7803.11 617
7803.94 666
7804.78 701
7805.61 647
7806.44 700
7807.28 722
7808.11 756
7808.95 653
7809.78 693
7810.61 655
7811.45 687
7812.28 689
7813.12 785
7813.95 746
7814.79 686
7815.62 657
7816.45 718
7817.29 811
7818.12 824
7818.96 958
7819.79 964
7820.63 918
7821.46 886
7822.30 998
7823.13 954
7823.97 928
7824.80 870
7825.64 925
7826.47 789
7827.31 844
7828.14 827
7828.98 775
7829.81 811
7830.65 730
7831.48 796
7832.32 935
7833.15 864
7833.99 876
7834.83 867
7835.66 816
7836.50 782
7837.33 856
7838.17 872
7839.00 907
7839.84 887
7840.68 921
7841.51 826
7842.35 783
7843.18 779
7844.02 749
7844.86 796
7845.69 818
7846.53 757
7847.36 763
7848.20 733
7849.04 765
7849.87 787
7850.71 771
7851.55 669
7852.38 654
7853.22 729
7854.05 703
7854.89 741
7855.73 729
7856.56 733
7857.40 735
7858.24 730
7859.08 678
7859.91 693
7860.75 750
7861.59 722
7862.42 801
7863.26 819
7864.10 773
7864.93 841
7865.77 788
7866.61 795
7867.45 762
7868.28 735
7869.12 678
7869.96 755
7870.80 819
7871.63 763
7872.47 724
7873.31 747
7874.15 763
7874.98 848
7875.82 734
7876.66 723
7877.50 742
7878.33 777
7879.17 822
7880.01 821
7880.85 774
7881.69 969
7882.52 889
7883.36 781
7884.20 858
7885.04 829
7885.88 867
7886.71 897
7887.55 888
7888.39 825
7889.23 750
7890.07 778
7890.91 782
7891.75 784
7892.58 807
7893.42 790
7894.26 749
7895.10 843
7895.94 850
7896.78 914
7897.62 829
7898.46 870
7899.29 733
7900.13 776
7900.97 770
7901.81 793
7902.65 786
7903.49 756
7904.33 783
7905.17 743
7906.01 804
7906.85 745
7907.69 724
7908.53 783
7909.37 846
7910.21 729
7911.04 702
7911.88 684
7912.72 679
7913.56 668
7914.40 753
7915.24 704
7916.08 712
7916.92 699
7917.76 730
7918.60 808
7919.44 879
7920.28 891
7921.12 986
7921.96 1062
7922.80 1114
7923.64 1055
7924.48 1128
7925.32 994
7926.16 970
7927.01 918
7927.85 876
7928.69 799
7929.53 784
7930.37 799
7931.21 725
7932.05 648
7932.89 673
7933.73 656
7934.57 649
7935.41 639
7936.25 642
7937.09 629
7937.93 648
7938.78 630
7939.62 608
7940.46 578
7941.30 599
7942.14 610
7942.98 584
7943.82 614
7944.66 582
7945.51 618
7946.35 678
7947.19 661
7948.03 646
7948.87 681
7949.71 734
7950.56 717
7951.40 718
7952.24 706
7953.08 709
7953.92 703
7954.76 692
7955.61 678
7956.45 698
7957.29 700
7958.13 677
7958.97 705
7959.82 744
7960.66 746
7961.50 657
7962.34 700
7963.19 665
7964.03 684
7964.87 631
7965.71 633
7966.56 642
7967.40 714
7968.24 690
7969.08 717
7969.93 694
7970.77 679
7971.61 733
7972.45 693
7973.30 663
7974.14 659
7974.98 710
7975.83 662
7976.67 675
7977.51 566
7978.36 605
7979.20 648
7980.04 646
7980.89 639
7981.73 619
7982.57 571
7983.42 614
7984.26 601
7985.10 613
7985.95 564
7986.79 533
7987.63 570
7988.48 542
7989.32 564
7990.16 635
7991.01 591
7991.85 576
7992.70 569
7993.54 575
7994.38 580
7995.23 536
7996.07 589
7996.92 615
7997.76 515
7998.60 519
7999.45 510
8000.29 533
8001.14 510
8001.98 558
8002.83 524
8003.67 489
8004.52 560
8005.36 565
8006.20 555
8007.05 503
8007.89 534
8008.74 563
8009.58 530
8010.43 486
8011.27 545
8012.12 474
8012.96 452
8013.81 517
8014.65 521
8015.50 478
8016.34 480
8017.19 459
8018.03 444
8018.88 487
8019.72 466
8020.57 472
8021.42 509
8022.26 510
8023.11 508
8023.95 484
8024.80 523
8025.64 543
8026.49 563
8027.33 553
8028.18 528
8029.03 513
8029.87 574
8030.72 518
8031.56 453
8032.41 467
8033.26 480
8034.10 503
8034.95 520
8035.79 472
8036.64 456
8037.49 528
8038.33 487
8039.18 521
8040.03 476
8040.87 444
8041.72 425
8042.57 455
8043.41 496
8044.26 435
8045.11 429
8045.95 451
8046.80 463
8047.65 538
8048.49 466
8049.34 487
8050.19 440
8051.03 466
8051.88 426
8052.73 485
8053.58 492
8054.42 480
8055.27 449
8056.12 474
8056.96 504
8057.81 465
8058.66 452
8059.51 492
8060.35 490
8061.20 465
8062.05 480
8062.90 444
8063.74 474
8064.59 443
8065.44 455
8066.29 456
8067.14 452
8067.98 458
8068.83 456
8069.68 473
8070.53 461
8071.38 449
8072.22 473
8073.07 449
8073.92 513
8074.77 455
8075.62 415
8076.46 439
8077.31 471
8078.16 475
8079.01 420
8079.86 377
8080.71 433
8081.56 418
8082.40 432
8083.25 464
8084.10 504
8084.95 447
8085.80 422
8086.65 479
8087.50 418
8088.35 454
8089.19 437
8090.04 440
8090.89 495
8091.74 468
8092.59 466
8093.44 421
8094.29 480
8095.14 421
8095.99 457
8096.84 413
8097.69 429
8098.54 419
8099.39 448
8100.24 421
8101.09 470
8101.94 441
8102.79 372
8103.63 476
8104.48 455
8105.33 436
8106.18 448
8107.03 432
8107.88 400
8108.73 453
8109.58 443
8110.43 503
8111.28 460
8112.14 436
8112.99 466
8113.84 476
8114.69 444
8115.54 444
8116.39 422
8117.24 442
8118.09 460
8118.94 456
8119.79 511
8120.64 522
8121.49 486
8122.34 423
8123.19 496
8124.04 477
8124.89 477
8125.74 527
8126.60 513
8127.45 454
8128.30 433
8129.15 449
8130.00 494
8130.85 442
8131.70 478
8132.55 487
8133.40 441
8134.26 483
8135.11 481
8135.96 461
8136.81 500
8137.66 454
8138.51 437
8139.37 400
8140.22 438
8141.07 490
8141.92 530
8142.77 459
8143.62 503
8144.48 519
8145.33 471
8146.18 468
8147.03 486
8147.88 462
8148.74 470
8149.59 511
8150.44 558
8151.29 556
8152.15 577
8153.00 521
8153.85 572
8154.70 570
8155.56 585
8156.41 596
8157.26 563
8158.11 634
8158.97 707
8159.82 746
8160.67 734
8161.52 706
8162.38 660
8163.23 593
8164.08 598
8164.94 635
8165.79 600
8166.64 536
8167.49 502
8168.35 534
8169.20 593
8170.05 479
8170.91 507
8171.76 498
8172.61 501
8173.47 536
8174.32 522
8175.17 527
8176.03 442
8176.88 466
8177.74 525
8178.59 440
8179.44 430
8180.30 472
8181.15 466
8182.00 446
8182.86 429
8183.71 462
8184.57 465
8185.42 427
8186.27 400
8187.13 473
8187.98 472
8188.84 418
8189.69 432
8190.55 399
8191.40 451
8192.25 456
8193.11 429
8193.96 381
8194.82 412
8195.67 435
8196.53 449
8197.38 440
8198.24 440
8199.09 449
8199.95 407
8200.80 412
8201.66 410
8202.51 410
8203.37 442
8204.22 450
8205.08 433
8205.93 379
8206.79 390
8207.64 493
8208.50 457
8209.35 446
8210.21 415
8211.06 406
8211.92 399
8212.77 435
8213.63 413
8214.48 506
8215.34 476
8216.20 449
8217.05 485
8217.91 492
8218.76 384
8219.62 421
8220.48 458
8221.33 477
8222.19 431
8223.04 440
8223.90 518
8224.76 505
8225.61 482
8226.47 515
8227.32 483
8228.18 473
8229.04 429
8229.89 442
8230.75 408
8231.61 495
8232.46 411
8233.32 434
8234.18 469
8235.03 458
8235.89 442
8236.75 382
8237.60 431
8238.46 484
8239.32 447
8240.17 458
8241.03 473
8241.89 414
8242.74 436
8243.60 458
8244.46 422
8245.32 457
8246.17 420
8247.03 420
8247.89 445
8248.74 431
8249.60 445
8250.46 399
8251.32 409
8252.17 428
8253.03 398
8253.89 437
8254.75 437
8255.60 417
8256.46 408
8257.32 434
8258.18 420
8259.04 431
8259.89 407
8260.75 440
8261.61 409
8262.47 405
8263.33 430
8264.18 410
8265.04 458
8265.90 478
8266.76 483
8267.62 421
8268.48 391
8269.33 405
8270.19 395
8271.05 410
8271.91 420
8272.77 425
8273.63 444
8274.49 436
8275.34 444
8276.20 417
8277.06 383
8277.92 385
8278.78 435
8279.64 500
8280.50 449
8281.36 434
8282.22 430
8283.08 423
8283.93 432
8284.79 490
8285.65 424
8286.51 474
8287.37 436
8288.23 421
8289.09 430
8289.95 472
8290.81 509
8291.67 477
8292.53 460
8293.39 469
8294.25 486
8295.11 473
8295.97 469
8296.83 492
8297.69 550
8298.55 518
8299.41 429
8300.27 424
8301.13 495
8301.99 425
8302.85 461
8303.71 438
8304.57 437
8305.43 443
8306.29 452
8307.15 464
8308.01 446
8308.87 463
8309.73 458
8310.59 460
8311.45 481
8312.31 480
8313.17 524
8314.03 423
8314.90 391
8315.76 419
8316.62 444
8317.48 464
8318.34 471
8319.20 450
8320.06 476
8320.92 443
8321.78 458
8322.64 426
8323.51 481
8324.37 448
8325.23 407
8326.09 488
8326.95 452
8327.81 455
8328.67 526
8329.54 481
8330.40 502
8331.26 479
8332.12 509
8332.98 426
8333.84 442
8334.71 450
8335.57 448
8336.43 494
8337.29 453
8338.15 460
8339.02 506
8339.88 482
8340.74 461
8341.60 475
8342.46 468
8343.33 521
8344.19 489
8345.05 441
8345.91 501
8346.78 506
8347.64 456
8348.50 482
8349.36 454
8350.23 469
8351.09 555
8351.95 523
8352.81 527
8353.68 482
8354.54 463
8355.40 481
8356.27 467
8357.13 484
8357.99 483
8358.86 462
8359.72 403
8360.58 450
8361.44 511
8362.31 449
8363.17 450
8364.03 433
8364.90 492
8365.76 502
8366.63 509
8367.49 486
8368.35 492
8369.22 508
8370.08 510
8370.94 513
8371.81 502
8372.67 472
8373.53 529
8374.40 524
8375.26 513
8376.13 506
8376.99 483
8377.85 510
8378.72 491
8379.58 522
8380.45 492
8381.31 527
8382.18 538
8383.04 556
8383.90 552
8384.77 532
8385.63 534
8386.50 529
8387.36 532
8388.23 531
8389.09 561
8389.96 591
8390.82 533
8391.69 540
8392.55 574
8393.42 525
8394.28 534
8395.15 563
8396.01 514
8396.88 543
8397.74 487
8398.61 536
8399.47 592
8400.34 594
8401.20 592
8402.07 584
8402.93 632
8403.80 622
8404.66 583
8405.53 644
8406.39 615
8407.26 587
8408.12 645
8408.99 629
8409.86 687
8410.72 678
8411.59 640
8412.45 600
8413.32 595
8414.19 668
8415.05 676
8415.92 738
8416.78 667
8417.65 684
8418.52 721
8419.38 702
8420.25 667
8421.11 691
8421.98 717
8422.85 697
8423.71 730
8424.58 732
8425.45 816
8426.31 828
8427.18 775
8428.05 773
8428.91 776
8429.78 864
8430.65 975
8431.51 985
8432.38 861
8433.25 892
8434.11 940
8434.98 889
8435.85 915
8436.72 885
8437.58 943
8438.45 897
8439.32 883
8440.18 851
8441.05 904
8441.92 985
8442.79 1102
8443.65 1089
8444.52 1048
8445.39 1131
8446.26 1179
8447.12 1175
8447.99 1175
8448.86 1097
8449.73 1170
8450.60 1230
8451.46 1206
8452.33 1137
8453.20 1146
8454.07 1213
8454.94 1311
8455.80 1297
8456.67 1423
8457.54 1648
8458.41 1705
8459.28 1932
8460.14 2061
8461.01 2213
8461.88 2213
8462.75 2159
8463.62 2147
8464.49 2056
8465.36 1804
8466.22 1628
8467.09 1628
8467.96 1565
8468.83 1507
8469.70 1493
8470.57 1671
8471.44 2170
8472.31 2419
8473.17 2887
8474.04 3632
8474.91 3840
8475.78 3889
8476.65 3725
8477.52 3537
8478.39 2918
8479.26 2546
8480.13 2282
8481.00 1820
8481.87 1619
8482.74 1417
8483.61 1279
8484.48 1130
8485.34 1041
8486.21 1023
8487.08 989
8487.95 991
8488.82 873
8489.69 914
8490.56 985
8491.43 834
8492.30 851
8493.17 807
8494.04 876
8494.91 860
8495.78 812
8496.65 841
8497.52 835
8498.39 870
8499.26 878
8500.13 740
8501.01 879
8501.88 875
8502.75 847
8503.62 863
8504.49 852
8505.36 860
8506.23 843
8507.10 785
8507.97 761
8508.84 786
8509.71 830
8510.58 847
8511.45 926
8512.32 947
8513.20 924
8514.07 989
8514.94 983
8515.81 911
8516.68 916
8517.55 898
8518.42 871
8519.29 873
8520.17 825
8521.04 775
8521.91 815
8522.78 806
8523.65 777
8524.52 756
8525.39 791
8526.27 841
8527.14 834
8528.01 833
8528.88 811
8529.75 813
8530.63 788
8531.50 949
8532.37 859
8533.24 865
8534.11 900
8534.99 929
8535.86 938
8536.73 860
8537.60 906
8538.47 991
8539.35 969
8540.22 931
8541.09 892
8541.96 925
8542.84 922
8543.71 835
8544.58 879
8545.46 780
8546.33 853
8547.20 924
8548.07 895
8548.95 899
8549.82 929
8550.69 924
8551.57 912
8552.44 896
8553.31 918
8554.18 1012
8555.06 918
8555.93 873
8556.80 935
8557.68 895
8558.55 939
8559.42 903
8560.30 917
8561.17 858
8562.04 827
8562.92 857
8563.79 854
8564.67 772
8565.54 714
8566.41 752
8567.29 743
8568.16 757
8569.03 766
8569.91 670
8570.78 674
8571.66 724
8572.53 700
8573.40 744
8574.28 679
8575.15 694
8576.03 724
8576.90 712
8577.78 694
8578.65 724
8579.52 693
8580.40 731
8581.27 662
8582.15 697
8583.02 633
8583.90 646
8584.77 655
8585.65 609
8586.52 631
8587.40 671
8588.27 673
8589.15 653
8590.02 697
8590.90 731
8591.77 709
8592.65 668
8593.52 684
8594.40 673
8595.27 707
8596.15 668
8597.02 667
8597.90 646
8598.77 683
8599.65 647
8600.52 683
8601.40 646
8602.28 692
8603.15 667
8604.03 704
8604.90 656
8605.78 672
8606.65 708
8607.53 698
8608.41 717
8609.28 761
8610.16 814
8611.03 817
8611.91 773
8612.79 761
8613.66 740
8614.54 715
8615.41 694
8616.29 749
8617.17 723
8618.04 732
8618.92 670
8619.80 657
8620.67 717
8621.55 733
8622.43 720
8623.30 723
8624.18 685
8625.06 712
8625.93 710
8626.81 782
8627.69 770
8628.56 806
8629.44 762
8630.32 766
8631.20 782
8632.07 796
8632.95 830
8633.83 815
8634.70 886
8635.58 865
8636.46 939
8637.34 916
8638.21 875
8639.09 817
8639.97 922
8640.85 874
8641.72 887
8642.60 940
8643.48 871
8644.36 877
8645.23 841
8646.11 965
8646.99 930
8647.87 900
8648.75 992
8649.62 961
8650.50 973
8651.38 993
8652.26 958
8653.14 1005
8654.01 1039
8654.89 1067
8655.77 1051
8656.65 992
8657.53 932
8658.41 991
8659.29 1027
8660.16 990
8661.04 1092
8661.92 997
8662.80 1073
8663.68 1151
8664.56 1158
8665.44 1087
8666.31 1023
8667.19 1054
8668.07 1053
8668.95 1040
8669.83 1095
8670.71 1156
8671.59 1163
8672.47 1277
8673.35 1311
8674.23 1394
8675.11 1480
8675.99 1686
8676.86 1930
8677.74 2056
8678.62 2291
8679.50 2290
8680.38 2245
8681.26 2224
8682.14 1990
8683.02 1931
8683.90 1784
8684.78 1635
8685.66 1449
8686.54 1448
8687.42 1411
8688.30 1335
8689.18 1341
8690.06 1308
8690.94 1359
8691.82 1452
8692.70 1603
8693.58 1800
8694.46 1995
8695.34 2300
8696.22 2606
8697.10 2923
8697.98 3068
8698.86 3006
8699.74 2806
8700.62 2465
8701.51 2114
8702.39 1897
8703.27 1682
8704.15 1546
8705.03 1383
8705.91 1233
8706.79 1084
8707.67 1040
8708.55 969
8709.43 884
8710.31 932
8711.20 939
8712.08 943
8712.96 878
8713.84 906
8714.72 890
8715.60 908
8716.48 914
8717.36 867
8718.25 896
8719.13 890
8720.01 755
8720.89 764
8721.77 794
8722.65 772
8723.54 824
8724.42 809
8725.30 833
8726.18 849
8727.06 860
8727.95 809
8728.83 784
8729.71 789
8730.59 855
8731.47 858
8732.36 832
8733.24 858
8734.12 882
8735.00 958
8735.89 866
8736.77 944
8737.65 865
8738.53 823
8739.42 873
8740.30 869
8741.18 857
8742.06 820
8742.95 780
8743.83 816
8744.71 841
8745.59 818
8746.48 793
8747.36 759
8748.24 814
8749.13 842
8750.01 845
8750.89 878
8751.78 817
8752.66 800
8753.54 904
8754.43 867
8755.31 829
8756.19 851
8757.08 884
8757.96 928
8758.84 978
8759.73 938
8760.61 956
8761.49 1096
8762.38 1161
8763.26 1141
8764.15 1221
8765.03 1315
8765.91 1163
8766.80 1028
8767.68 1077
8768.57 1032
8769.45 1020
8770.33 1007
8771.22 949
8772.10 927
8772.99 910
8773.87 967
8774.75 907
8775.64 942
8776.52 917
8777.41 877
8778.29 905
8779.18 937
8780.06 883
8780.95 833
8781.83 896
8782.72 829
8783.60 806
8784.49 792
8785.37 763
8786.26 747
8787.14 786
8788.03 756
8788.91 800
8789.80 802
8790.68 775
8791.57 775
8792.45 789
8793.34 870
8794.22 880
8795.11 945
8795.99 966
8796.88 1062
8797.76 1075
8798.65 1051
8799.53 1037
8800.42 945
8801.31 974
8802.19 886
8803.08 834
8803.96 779
8804.85 773
8805.74 747
8806.62 766
8807.51 726
8808.39 726
8809.28 733
8810.17 745
8811.05 683
8811.94 772
8812.82 734
8813.71 669
8814.60 675
8815.48 662
8816.37 675
8817.26 640
8818.14 625
8819.03 662
8819.92 629
8820.80 680
8821.69 641
8822.58 591
8823.46 650
8824.35 660
8825.24 620
8826.12 634
8827.01 602
8827.90 602
8828.78 580
8829.67 615
8830.56 640
8831.45 621
8832.33 578
8833.22 642
8834.11 622
8835.00 632
8835.88 603
8836.77 559
8837.66 602
8838.55 605
8839.43 582
8840.32 591
8841.21 559
8842.10 548
8842.98 550
8843.87 525
8844.76 597
8845.65 594
8846.54 593
8847.42 582
8848.31 539
8849.20 540
8850.09 558
8850.98 570
8851.86 596
8852.75 552
8853.64 613
8854.53 581
8855.42 544
8856.31 549
8857.19 528
8858.08 553
8858.97 539
8859.86 532
8860.75 568
8861.64 497
8862.53 545
8863.42 496
8864.30 485
8865.19 542
8866.08 596
8866.97 599
8867.86 561
8868.75 535
8869.64 559
8870.53 536
8871.42 519
8872.31 586
8873.20 502
8874.08 483
8874.97 509
8875.86 515
8876.75 572
8877.64 500
8878.53 480
8879.42 483
8880.31 456
8881.20 459
8882.09 441
8882.98 440
8883.87 435
8884.76 476
8885.65 527
8886.54 477
8887.43 428
8888.32 483
8889.21 525
8890.10 502
8890.99 485
8891.88 446
8892.77 466
8893.66 461
8894.55 451
8895.44 434
8896.33 471
8897.22 497
8898.11 481
8899.00 465
8899.90 437
8900.79 485
8901.68 460
8902.57 418
8903.46 418
8904.35 422
8905.24 436
8906.13 456
8907.02 418
8907.91 473
8908.80 486
8909.70 449
8910.59 451
8911.48 439
8912.37 411
8913.26 455
8914.15 395
8915.04 446
8915.93 435
8916.83 410
8917.72 445
8918.61 431
8919.50 443
8920.39 421
8921.28 434
8922.18 437
8923.07 437
8923.96 456
8924.85 452
8925.74 445
8926.64 417
8927.53 468
8928.42 395
8929.31 364
8930.20 404
8931.10 399
8931.99 401
8932.88 370
8933.77 397
8934.67 419
8935.56 395
8936.45 412
8937.34 447
8938.24 425
8939.13 424
8940.02 427
8940.91 390
8941.81 388
8942.70 370
8943.59 413
8944.49 406
8945.38 314
8946.27 385
8947.16 383
8948.06 402
8948.95 415
8949.84 422
8950.74 443
8951.63 395
8952.52 414
8953.42 388
8954.31 386
8955.20 380
8956.10 372
8956.99 381
8957.88 336
8958.78 380
8959.67 434
8960.56 464
8961.46 407
8962.35 406
8963.25 395
8964.14 398
8965.03 422
8965.93 414
8966.82 389
8967.72 382
8968.61 380
8969.50 432
8970.40 393
8971.29 370
8972.19 354
8973.08 346
8973.98 406
8974.87 371
8975.76 408
8976.66 401
8977.55 376
8978.45 379
8979.34 456
8980.24 379
8981.13 402
8982.03 381
8982.92 371
8983.82 390
8984.71 414
8985.61 407
8986.50 383
8987.40 368
8988.29 398
8989.19 391
8990.08 384
8990.98 343
8991.87 360
8992.77 461
8993.66 401
8994.56 389
8995.45 382
8996.35 338
8997.24 351
8998.14 395
8999.04 404
8999.93 395
9000.83 405
9001.72 357
9002.62 369
9003.51 363
9004.41 356
9005.31 369
9006.20 354
9007.10 312
9007.99 334
9008.89 363
9009.79 381
9010.68 338
9011.58 318
9012.48 335
9013.37 405
9014.27 354
9015.16 380
9016.06 377
9016.96 372
9017.85 402
9018.75 355
9019.65 376
9020.54 358
9021.44 342
9022.34 341
9023.23 323
9024.13 332
9025.03 361
9025.93 364
9026.82 377
9027.72 347
9028.62 341
9029.51 309
9030.41 364
9031.31 348
9032.21 351
9033.10 328
9034.00 323
9034.90 365
9035.79 312
9036.69 371
9037.59 338
9038.49 331
9039.38 333
9040.28 315
9041.18 348
9042.08 366
9042.98 360
9043.87 313
9044.77 300
9045.67 365
9046.57 329
9047.47 345
9048.36 386
9049.26 352
9050.16 392
9051.06 372
9051.96 360
9052.85 345
9053.75 367
9054.65 364
9055.55 385
9056.45 363
9057.35 344
9058.25 336
9059.14 342
9060.04 394
9060.94 428
9061.84 386
9062.74 390
9063.64 380
9064.54 380
9065.44 372
9066.33 376
9067.23 370
9068.13 399
9069.03 381
9069.93 368
9070.83 407
9071.73 368
9072.63 363
9073.53 399
9074.43 403
9075.33 429
9076.23 414
9077.13 383
9078.03 371
9078.92 359
9079.82 365
9080.72 361
9081.62 371
9082.52 416
9083.42 393
9084.32 420
9085.22 373
9086.12 360
9087.02 391
9087.92 350
9088.82 338
9089.72 354
9090.62 360
9091.52 352
9092.42 364
9093.32 354
9094.22 332
9095.12 344
9096.03 358
9096.93 347
9097.83 408
9098.73 426
9099.63 400
9100.53 339
9101.43 365
9102.33 351
9103.23 369
9104.13 346
9105.03 410
9105.93 444
9106.83 380
9107.74 384
9108.64 431
9109.54 380
9110.44 355
9111.34 391
9112.24 379
9113.14 366
9114.04 357
9114.94 372
9115.85 326
9116.75 372
9117.65 366
9118.55 336
9119.45 350
9120.35 365
9121.26 392
9122.16 430
9123.06 368
9123.96 412
9124.86 382
9125.77 355
9126.67 336
9127.57 333
9128.47 387
9129.37 373
9130.28 369
9131.18 349
9132.08 390
9132.98 371
9133.88 390
9134.79 350
9135.69 329
9136.59 381
9137.49 407
9138.40 396
9139.30 392
9140.20 394
9141.10 376
9142.01 382
9142.91 366
9143.81 368
9144.72 320
9145.62 351
9146.52 390
9147.42 385
9148.33 355
9149.23 307
9150.13 349
9151.04 340
9151.94 322
9152.84 388
9153.75 373
9154.65 374
9155.55 366
9156.46 371
9157.36 358
9158.26 364
9159.17 334
9160.07 396
9160.97 398
9161.88 374
9162.78 340
9163.69 379
9164.59 351
9165.49 365
9166.40 333
9167.30 369
9168.21 355
9169.11 335
9170.01 357
9170.92 377
9171.82 348
9172.73 374
9173.63 387
9174.53 392
9175.44 363
9176.34 342
9177.25 369
9178.15 328
9179.06 327
9179.96 387
9180.87 411
9181.77 386
9182.68 387
9183.58 369
9184.49 357
9185.39 386
9186.30 410
9187.20 338
9188.11 384
9189.01 379
9189.92 363
9190.82 383
9191.73 335
9192.63 307
9193.54 326
9194.44 374
9195.35 326
9196.25 357
9197.16 381
9198.06 334
9198.97 354
9199.87 371
9200.78 371
9201.69 436
9202.59 484
9203.50 497
9204.40 437
9205.31 419
9206.21 402
9207.12 435
9208.03 441
9208.93 363
9209.84 414
9210.74 371
9211.65 337
9212.56 311
9213.46 422
9214.37 349
9215.28 386
9216.18 400
9217.09 417
9218.00 375
9218.90 374
9219.81 446
9220.72 376
9221.62 439
9222.53 422
9223.44 449
9224.34 493
9225.25 439
9226.16 402
9227.06 422
9227.97 391
9228.88 358
9229.78 382
9230.69 391
9231.60 366
9232.51 363
9233.41 347
9234.32 341
9235.23 300
9236.13 352
9237.04 387
9237.95 364
9238.86 349
9239.76 356
9240.67 409
9241.58 348
9242.49 373
9243.39 390
9244.30 390
9245.21 352
9246.12 340
9247.03 373
9247.93 408
9248.84 373
9249.75 321
9250.66 332
9251.57 383
9252.47 402
9253.38 369
9254.29 327
9255.20 293
9256.11 332
9257.02 370
9257.92 343
9258.83 353
9259.74 338
9260.65 347
9261.56 396
9262.47 345
9263.38 336
9264.28 328
9265.19 369
9266.10 333
9267.01 352
9267.92 366
9268.83 315
9269.74 302
9270.65 317
9271.56 365
9272.47 337
9273.37 366
9274.28 395
9275.19 386
9276.10 338
9277.01 365
9277.92 381
9278.83 380
9279.74 350
9280.65 372
9281.56 361
9282.47 352
9283.38 366
9284.29 363
9285.20 328
9286.11 367
9287.02 342
9287.93 311
9288.84 346
9289.75 323
9290.66 328
9291.57 317
9292.48 372
9293.39 377
9294.30 361
9295.21 381
9296.12 391
9297.03 407
9297.94 394
9298.85 379
9299.76 359
9300.67 353
9301.58 336
9302.49 372
9303.40 384
9304.31 419
9305.23 435
9306.14 431
9307.05 409
9307.96 366
9308.87 382
9309.78 392
9310.69 413
9311.60 411
9312.51 439
9313.42 477
9314.34 474
9315.25 437
9316.16 474
9317.07 424
9317.98 534
9318.89 482
9319.80 409
9320.72 455
9321.63 392
9322.54 393
9323.45 405
9324.36 372
9325.27 369
9326.19 403
9327.10 403
9328.01 380
9328.92 364
9329.83 335
9330.74 318
9331.66 359
9332.57 400
9333.48 393
9334.39 335
9335.31 390
9336.22 377
9337.13 355
9338.04 364
9338.96 351
9339.87 372
9340.78 399
9341.69 341
9342.61 383
9343.52 401
9344.43 413
9345.34 387
9346.26 380
9347.17 362
9348.08 414
9348.99 390
9349.91 360
9350.82 411
9351.73 439
9352.65 393
9353.56 385
9354.47 386
9355.39 434
9356.30 401
9357.21 384
9358.13 402
9359.04 374
9359.95 410
9360.87 392
9361.78 423
9362.69 379
9363.61 380
9364.52 406
9365.43 337
9366.35 339
9367.26 358
9368.18 379
9369.09 398
9370.00 343
9370.92 381
9371.83 363
9372.75 365
9373.66 391
9374.57 355
9375.49 394
9376.40 411
9377.32 416
9378.23 341
9379.15 384
9380.06 388
9380.97 393
9381.89 377
9382.80 390
9383.72 398
9384.63 421
9385.55 431
9386.46 397
9387.38 414
9388.29 449
9389.21 442
9390.12 431
9391.04 470
9391.95 435
9392.87 429
9393.78 439
9394.70 490
9395.61 484
9396.53 498
9397.44 510
9398.36 450
9399.27 418
9400.19 460
9401.10 454
9402.02 425
9402.94 520
9403.85 491
9404.77 463
9405.68 434
9406.60 410
9407.51 454
9408.43 450
9409.35 474
9410.26 387
9411.18 402
9412.09 414
9413.01 449
9413.93 480
9414.84 449
9415.76 435
9416.67 469
9417.59 498
9418.51 443
9419.42 441
9420.34 457
9421.26 460
9422.17 409
9423.09 462
9424.01 427
9424.92 437
9425.84 488
9426.76 397
9427.67 437
9428.59 431
9429.51 428
9430.42 417
9431.34 448
9432.26 456
9433.17 487
9434.09 467
9435.01 430
9435.93 481
9436.84 442
9437.76 459
9438.68 489
9439.59 462
9440.51 440
9441.43 479
9442.35 531
9443.26 527
9444.18 513
9445.10 503
9446.02 464
9446.93 467
9447.85 460
9448.77 459
9449.69 461
9450.61 457
9451.52 478
9452.44 469
9453.36 476
9454.28 529
9455.20 562
9456.11 609
9457.03 601
9457.95 630
9458.87 653
9459.79 714
9460.71 627
9461.62 595
9462.54 573
9463.46 588
9464.38 586
9465.30 557
9466.22 518
9467.14 495
9468.05 489
9468.97 515
9469.89 491
9470.81 480
9471.73 455
9472.65 493
9473.57 490
9474.49 509
9475.41 504
9476.32 467
9477.24 454
9478.16 457
9479.08 460
9480.00 483
9480.92 480
9481.84 503
9482.76 470
9483.68 466
9484.60 429
9485.52 459
9486.44 448
9487.36 569
9488.28 545
9489.20 511
9490.12 496
9491.04 489
9491.96 498
9492.88 490
9493.80 518
9494.72 454
9495.64 529
9496.56 475
9497.48 512
9498.40 487
9499.32 491
9500.24 436
9501.16 500
9502.08 509
9503.00 438
9503.92 467
9504.84 463
9505.76 520
9506.68 524
9507.60 463
9508.52 463
9509.44 476
9510.36 461
9511.28 477
9512.21 508
9513.13 528
9514.05 516
9514.97 502
9515.89 543
9516.81 500
9517.73 515
9518.65 558
9519.57 508
9520.50 579
9521.42 565
9522.34 547
9523.26 591
9524.18 635
9525.10 559
9526.02 621
9526.95 616
9527.87 609
9528.79 541
9529.71 515
9530.63 539
9531.55 586
9532.48 646
9533.40 719
9534.32 786
9535.24 776
9536.16 873
9537.09 951
9538.01 1009
9538.93 975
9539.85 1006
9540.77 966
9541.70 913
9542.62 796
9543.54 689
9544.46 725
9545.39 716
9546.31 658
9547.23 748
9548.15 659
9549.08 584
9550.00 534
9550.92 548
9551.85 538
9552.77 566
9553.69 538
9554.61 578
9555.54 580
9556.46 507
9557.38 523
9558.31 518
9559.23 540
9560.15 595
9561.08 552
9562.00 604
9562.92 586
9563.85 620
9564.77 622
9565.69 649
9566.62 633
9567.54 642
9568.46 559
9569.39 561
9570.31 541
9571.23 544
9572.16 505
9573.08 487
9574.01 549
9574.93 567
9575.85 579
9576.78 578
9577.70 537
9578.63 549
9579.55 547
9580.47 608
9581.40 594
9582.32 545
9583.25 528
9584.17 527
9585.10 568
9586.02 541
9586.94 513
9587.87 503
9588.79 468
9589.72 526
9590.64 522
9591.57 534
9592.49 498
9593.42 584
9594.34 500
9595.27 541
9596.19 576
9597.12 528
9598.04 573
9598.97 619
9599.89 642
9600.82 598
9601.74 559
9602.67 519
9603.59 576
9604.52 639
9605.44 567
9606.37 591
9607.29 601
9608.22 637
9609.15 645
9610.07 598
9611.00 608
9611.92 618
9612.85 606
9613.77 616
9614.70 667
9615.63 672
9616.55 667
9617.48 701
9618.40 663
9619.33 679
9620.26 689
9621.18 692
9622.11 662
9623.03 622
9623.96 616
9624.89 680
9625.81 713
9626.74 678
9627.67 694
9628.59 684
9629.52 740
9630.45 671
9631.37 717
9632.30 730
9633.23 779
9634.15 806
9635.08 783
9636.01 794
9636.93 749
9637.86 817
9638.79 829
9639.71 840
9640.64 781
9641.57 789
9642.50 885
9643.42 839
9644.35 835
9645.28 913
9646.21 950
9647.13 922
9648.06 912
9648.99 913
9649.92 977
9650.84 1071
9651.77 1116
9652.70 1212
9653.63 1302
9654.55 1275
9655.48 1302
9656.41 1222
9657.34 1231
9658.26 1159
9659.19 1122
9660.12 1094
9661.05 998
9661.98 985
9662.91 961
9663.83 996
9664.76 859
9665.69 839
9666.62 887
9667.55 846
9668.48 860
9669.40 819
9670.33 859
9671.26 910
9672.19 908
9673.12 957
9674.05 932
9674.98 940
9675.90 967
9676.83 1022
9677.76 977
9678.69 1047
9679.62 1050
9680.55 1125
9681.48 1032
9682.41 1036
9683.34 1071
9684.27 1061
9685.19 1039
9686.12 1019
9687.05 987
9687.98 1085
9688.91 1188
9689.84 1038
9690.77 1045
9691.70 1046
9692.63 1057
9693.56 1102
9694.49 1117
9695.42 1168
9696.35 1245
9697.28 1165
9698.21 1183
9699.14 1222
9700.07 1245
9701.00 1195
9701.93 1233
9702.86 1269
9703.79 1239
9704.72 1222
9705.65 1191
9706.58 1266
9707.51 1189
9708.44 1146
9709.37 1069
9710.30 1107
9711.23 1093
9712.16 1022
9713.09 1000
9714.02 995
9714.95 1037
9715.88 1070
9716.82 1222
9717.75 1254
9718.68 1268
9719.61 1335
9720.54 1439
9721.47 1307
9722.40 1296
9723.33 1265
9724.26 1290
9725.19 1133
9726.13 1126
9727.06 1102
9727.99 927
9728.92 936
9729.85 1001
9730.78 928
9731.71 913
9732.64 1007
9733.58 971
9734.51 1001
9735.44 1095
9736.37 1089
9737.30 1182
9738.23 1061
9739.17 1075
9740.10 1051
9741.03 1040
9741.96 947
9742.89 905
9743.83 935
9744.76 891
9745.69 882
9746.62 818
9747.55 807
9748.49 835
9749.42 859
9750.35 849
9751.28 731
9752.22 784
9753.15 785
9754.08 785
9755.01 770
9755.95 778
9756.88 788
9757.81 747
9758.75 713
9759.68 727
9760.61 763
9761.54 803
9762.48 825
9763.41 732
9764.34 764
9765.28 750
9766.21 727
9767.14 781
9768.08 785
9769.01 791
9769.94 793
9770.88 754
9771.81 744
9772.74 796
9773.68 842
9774.61 782
9775.54 764
9776.48 724
9777.41 714
9778.34 783
9779.28 749
9780.21 754
9781.14 811
9782.08 847
9783.01 868
9783.95 919
9784.88 920
9785.81 934
9786.75 944
9787.68 923
9788.62 881
9789.55 847
9790.49 888
9791.42 815
9792.35 751
9793.29 825
9794.22 735
9795.16 761
9796.09 736
9797.03 724
9797.96 733
9798.90 675
9799.83 733
9800.77 729
9801.70 691
9802.64 812
9803.57 785
9804.51 775
9805.44 766
9806.38 735
9807.31 678
9808.25 660
9809.18 658
9810.12 646
9811.05 631
9811.99 600
9812.92 667
9813.86 650
9814.79 601
9815.73 630
9816.66 605
9817.60 621
9818.54 665
9819.47 648
9820.41 591
9821.34 624
9822.28 571
9823.21 583
9824.15 638
9825.09 643
9826.02 604
9826.96 561
9827.89 540
9828.83 563
9829.77 555
9830.70 594
9831.64 565
9832.57 622
9833.51 588
9834.45 634
9835.38 579
9836.32 574
9837.26 537
9838.19 571
9839.13 580
9840.07 585
9841.00 549
9841.94 555
9842.88 551
9843.81 543
9844.75 548
9845.69 585
9846.62 615
9847.56 605
9848.50 585
9849.44 586
9850.37 582
9851.31 571
9852.25 533
9853.18 512
9854.12 537
9855.06 540
9856.00 541
9856.93 545
9857.87 532
9858.81 535
9859.75 586
9860.68 615
9861.62 613
9862.56 531
9863.50 639
9864.44 644
9865.37 645
9866.31 663
9867.25 665
9868.19 626
9869.13 554
9870.06 502
9871.00 573
9871.94 599
9872.88 511
9873.82 518
9874.75 496
9875.69 520
9876.63 518
9877.57 527
9878.51 507
9879.45 524
9880.39 540
9881.32 567
9882.26 580
9883.20 532
9884.14 502
9885.08 559
9886.02 545
9886.96 566
9887.90 589
9888.83 488
9889.77 506
9890.71 477
9891.65 468
9892.59 473
9893.53 456
9894.47 453
9895.41 472
9896.35 484
9897.29 475
9898.23 524
9899.17 518
9900.11 473
9901.05 449
9901.99 496
9902.92 552
9903.86 485
9904.80 470
9905.74 456
9906.68 508
9907.62 459
9908.56 501
9909.50 484
9910.44 425
9911.38 419
9912.32 503
9913.26 536
9914.20 492
9915.14 464
9916.08 472
9917.02 503
9917.97 501
9918.91 486
9919.85 469
9920.79 458
9921.73 513
9922.67 495
9923.61 453
9924.55 529
9925.49 540
9926.43 533
9927.37 463
9928.31 533
9929.25 684
9930.19 685
9931.13 724
9932.08 784
9933.02 792
9933.96 791
9934.90 766
9935.84 744
9936.78 659
9937.72 682
9938.66 633
9939.61 630
9940.55 547
9941.49 486
9942.43 476
9943.37 465
9944.31 474
9945.26 471
9946.20 518
9947.14 458
9948.08 470
9949.02 460
9949.96 433
9950.91 469
9951.85 447
9952.79 470
9953.73 465
9954.67 422
9955.62 428
9956.56 410
9957.50 434
9958.44 492
9959.39 444
9960.33 490
9961.27 457
9962.21 414
9963.16 434
9964.10 454
9965.04 450
9965.98 492
9966.93 493
9967.87 418
9968.81 422
9969.75 384
9970.70 435
9971.64 462
9972.58 471
9973.53 479
9974.47 451
9975.41 418
9976.36 440
9977.30 447
9978.24 437
9979.18 403
9980.13 413
9981.07 397
9982.01 410
9982.96 418
9983.90 393
9984.85 406
9985.79 393
9986.73 383
9987.68 377
9988.62 365
9989.56 367
9990.51 380
9991.45 372
9992.40 360
9993.34 371
9994.28 417
9995.23 431
9996.17 446
9997.12 446
9998.06 423
9999.00 360
9999.95 386
10000.89 412
10001.84 363
10002.78 368
10003.73 351
10004.67 384
10005.61 413
10006.56 370
10007.50 378
10008.45 385
10009.39 411
10010.34 424
10011.28 407
10012.23 378
10013.17 387
10014.12 407
10015.06 425
10016.01 440
10016.95 396
10017.90 378
10018.84 403
10019.79 400
10020.73 396
10021.68 364
10022.62 356
10023.57 389
10024.51 361
10025.46 362
10026.41 418
10027.35 424
10028.30 398
10029.24 403
10030.19 380
10031.13 399
10032.08 371
10033.03 388
10033.97 400
10034.92 324
10035.86 354
10036.81 400
10037.76 341
10038.70 359
10039.65 323
10040.59 395
10041.54 392
10042.49 367
10043.43 359
10044.38 353
10045.33 378
10046.27 393
10047.22 387
10048.16 387
10049.11 384
10050.06 387
10051.00 410
10051.95 410
10052.90 353
10053.84 363
10054.79 362
10055.74 403
10056.69 336
10057.63 349
10058.58 319
10059.53 357
10060.47 352
10061.42 298
10062.37 312
10063.32 344
10064.26 364
10065.21 376
10066.16 356
10067.10 360
10068.05 308
10069.00 328
10069.95 319
10070.89 344
10071.84 310
10072.79 328
10073.74 340
10074.69 339
10075.63 359
10076.58 343
10077.53 337
10078.48 351
10079.43 382
10080.37 373
10081.32 365
10082.27 340
10083.22 346
10084.17 359
10085.11 329
10086.06 360
10087.01 322
10087.96 352
10088.91 365
10089.86 322
10090.81 367
10091.75 286
10092.70 335
10093.65 315
10094.60 299
10095.55 311
10096.50 346
10097.45 370
10098.40 362
10099.34 361
10100.29 434
10101.24 361
10102.19 330
10103.14 364
10104.09 318
10105.04 369
10105.99 332
10106.94 313
10107.89 316
10108.84 363
10109.79 366
10110.73 335
10111.68 358
10112.63 362
10113.58 378
10114.53 344
10115.48 345
10116.43 311
10117.38 326
10118.33 341
10119.28 354
10120.23 328
10121.18 340
10122.13 354
10123.08 332
10124.03 326
10124.98 360
10125.93 315
10126.88 325
10127.83 369
10128.78 353
10129.73 395
10130.68 346
10131.64 339
10132.59 326
10133.54 330
10134.49 329
10135.44 380
10136.39 346
10137.34 337
10138.29 377
10139.24 345
10140.19 331
10141.14 332
10142.09 335
10143.04 334
10144.00 350
10144.95 347
10145.90 354
10146.85 364
10147.80 364
10148.75 350
10149.70 330
10150.65 328
10151.61 352
10152.56 374
10153.51 358
10154.46 327
10155.41 332
10156.36 383
10157.31 342
10158.27 340
10159.22 348
10160.17 325
10161.12 337
10162.07 345
10163.03 372
10163.98 377
10164.93 379
10165.88 367
10166.83 339
10167.79 374
10168.74 416
10169.69 337
10170.64 402
10171.60 423
10172.55 393
10173.50 374
10174.45 373
10175.41 364
10176.36 433
10177.31 403
10178.26 444
10179.22 414
10180.17 364
10181.12 359
10182.07 389
10183.03 384
10183.98 415
10184.93 399
10185.89 452
10186.84 431
10187.79 382
10188.75 432
10189.70 418
10190.65 435
10191.60 453
10192.56 458
10193.51 388
10194.47 409
10195.42 430
10196.37 435
10197.33 501
10198.28 454
10199.23 486
10200.19 440
10201.14 446
10202.09 519
10203.05 489
10204.00 505
10204.96 454
10205.91 427
10206.86 408
10207.82 485
10208.77 469
10209.73 464
10210.68 500
10211.63 559
10212.59 571
10213.54 563
10214.50 564
10215.45 592
10216.41 545
10217.36 566
10218.32 494
10219.27 498
10220.22 506
10221.18 468
10222.13 474
10223.09 442
10224.04 450
10225.00 444
10225.95 440
10226.91 376
10227.86 409
10228.82 425
10229.77 447
10230.73 428
10231.68 403
10232.64 411
10233.59 446
10234.55 464
10235.50 459
10236.46 502
10237.42 505
10238.37 480
10239.33 499
10240.28 576
10241.24 613
10242.19 633
10243.15 585
10244.10 564
10245.06 603
10246.02 490
10246.97 480
10247.93 466
10248.88 449
10249.84 421
10250.80 387
10251.75 399
10252.71 365
10253.66 388
10254.62 426
10255.58 401
10256.53 385
10257.49 377
10258.45 364
10259.40 422
10260.36 419
10261.32 389
10262.27 363
10263.23 330
10264.19 367
10265.14 344
10266.10 324
10267.06 364
10268.01 318
10268.97 373
10269.93 375
10270.88 355
10271.84 385
10272.80 377
10273.76 335
10274.71 360
10275.67 373
10276.63 340
10277.58 349
10278.54 366
10279.50 390
10280.46 414
10281.41 395
10282.37 365
10283.33 406
10284.29 372
10285.24 389
10286.20 359
10287.16 343
10288.12 354
10289.08 319
10290.03 415
10290.99 403
10291.95 351
10292.91 326
10293.87 358
10294.82 356
10295.78 324
10296.74 370
10297.70 345
10298.66 354
10299.61 329
10300.57 333
10301.53 341
10302.49 320
10303.45 337
10304.41 320
10305.37 344
10306.32 338
10307.28 380
10308.24 399
10309.20 345
10310.16 343
10311.12 333
10312.08 349
10313.04 372
10314.00 333
10314.95 320
10315.91 338
10316.87 332
10317.83 391
10318.79 338
10319.75 393
10320.71 334
10321.67 333
10322.63 363
10323.59 391
10324.55 381
10325.51 383
10326.47 348
10327.43 347
10328.39 357
10329.35 343
10330.31 299
10331.27 304
10332.23 306
10333.19 378
10334.15 372
10335.11 368
10336.07 372
10337.03 345
10337.99 360
10338.95 381
10339.91 349
10340.87 372
10341.83 329
10342.79 343
10343.75 343
10344.71 341
10345.67 345
10346.63 320
10347.59 332
10348.55 319
10349.51 330
10350.47 361
10351.43 351
10352.39 311
10353.35 318
10354.31 339
10355.28 354
10356.24 335
10357.20 332
10358.16 328
10359.12 326
10360.08 325
10361.04 341
10362.00 292
10362.96 300
10363.93 304
10364.89 327
10365.85 362
10366.81 338
10367.77 312
10368.73 285
10369.69 306
10370.66 307
10371.62 333
10372.58 361
10373.54 296
10374.50 326
10375.47 282
10376.43 331
10377.39 334
10378.35 282
10379.31 307
10380.28 249
10381.24 329
10382.20 316
10383.16 386
10384.12 318
10385.09 325
10386.05 308
10387.01 283
10387.97 299
10388.94 294
10389.90 317
10390.86 277
10391.82 291
10392.79 310
10393.75 316
10394.71 334
10395.68 320
10396.64 292
10397.60 306
10398.56 321
10399.53 302
10400.49 317
10401.45 307
10402.42 259
10403.38 314
10404.34 333
10405.31 321
10406.27 374
10407.23 350
10408.20 332
10409.16 327
10410.12 311
10411.09 295
10412.05 316
10413.01 378
10413.98 328
10414.94 351
10415.90 333
10416.87 340
10417.83 360
10418.80 339
10419.76 331
10420.72 312
10421.69 370
10422.65 496
10423.62 491
10424.58 493
10425.54 482
10426.51 437
10427.47 426
10428.44 436
10429.40 397
10430.37 430
10431.33 392
10432.30 394
10433.26 345
10434.22 335
10435.19 334
10436.15 354
10437.12 328
10438.08 313
10439.05 323
10440.01 274
10440.98 293
10441.94 328
10442.91 266
10443.87 298
10444.84 289
10445.80 292
10446.77 314
10447.73 280
10448.70 289
10449.66 304
10450.63 302
10451.59 306
10452.56 289
10453.53 256
10454.49 301
10455.46 270
10456.42 295
10457.39 293
10458.35 278
10459.32 311
10460.29 305
10461.25 282
10462.22 311
10463.18 267
10464.15 288
10465.12 347
10466.08 314
10467.05 285
10468.01 303
10468.98 331
10469.95 290
10470.91 291
10471.88 299
10472.85 265
10473.81 253
10474.78 256
10475.74 273
10476.71 280
10477.68 279
10478.64 322
10479.61 310
10480.58 329
10481.54 295
10482.51 289
10483.48 310
10484.45 282
10485.41 320
10486.38 269
10487.35 323
10488.31 298
10489.28 301
10490.25 283
10491.22 321
10492.18 304
10493.15 285
10494.12 323
10495.08 321
10496.05 264
10497.02 325
10497.99 327
10498.95 284
10499.92 295
10500.89 360
10501.86 306
10502.83 315
10503.79 328
10504.76 340
10505.73 312
10506.70 265
10507.67 295
10508.63 298
10509.60 330
10510.57 339
10511.54 314
10512.51 295
10513.47 309
10514.44 284
10515.41 315
10516.38 357
10517.35 301
10518.32 282
10519.28 281
10520.25 310
10521.22 318
10522.19 298
10523.16 319
10524.13 312
10525.10 328
10526.07 306
10527.03 300
10528.00 272
10528.97 268
10529.94 289
10530.91 294
10531.88 320
10532.85 328
10533.82 309
10534.79 295
10535.76 270
10536.73 309
10537.70 303
10538.67 322
10539.63 338
10540.60 317
10541.57 313
10542.54 250
10543.51 252
10544.48 304
10545.45 304
10546.42 298
10547.39 325
10548.36 315
10549.33 332
10550.30 294
10551.27 313
10552.24 315
10553.21 303
10554.18 314
10555.15 329
10556.12 307
10557.09 347
10558.06 361
10559.03 320
10560.00 365
10560.97 307
10561.95 361
10562.92 374
10563.89 358
10564.86 344
10565.83 357
10566.80 430
10567.77 435
10568.74 448
10569.71 411
10570.68 362
10571.65 356
10572.62 347
10573.59 352
10574.57 361
10575.54 369
10576.51 362
10577.48 322
10578.45 351
10579.42 302
10580.39 304
10581.36 284
10582.34 341
10583.31 302
10584.28 339
10585.25 350
10586.22 309
10587.19 309
10588.17 340
10589.14 350
10590.11 366
10591.08 349
10592.05 331
10593.02 361
10594.00 356
10594.97 349
10595.94 374
10596.91 333
10597.89 337
10598.86 321
10599.83 335
10600.80 406
10601.77 374
10602.75 383
10603.72 378
10604.69 366
10605.66 328
10606.64 302
10607.61 330
10608.58 330
10609.55 283
10610.53 331
10611.50 322
10612.47 293
10613.45 275
10614.42 305
10615.39 286
10616.36 336
10617.34 311
10618.31 288
10619.28 327
10620.26 296
10621.23 281
10622.20 295
10623.18 323
10624.15 321
10625.12 345
10626.10 310
10627.07 352
10628.04 309
10629.02 309
10629.99 308
10630.97 351
10631.94 354
10632.91 354
10633.89 352
10634.86 376
10635.83 345
10636.81 359
10637.78 337
10638.76 395
10639.73 424
10640.70 404
10641.68 436
10642.65 425
10643.63 437
10644.60 424
10645.58 474
10646.55 481
10647.53 462
10648.50 402
10649.47 380
10650.45 359
10651.42 385
10652.40 403
10653.37 321
10654.35 304
10655.32 308
10656.30 329
10657.27 331
10658.25 324
10659.22 350
10660.20 316
10661.17 312
10662.15 350
10663.12 311
10664.10 360
10665.07 308
10666.05 344
10667.02 322
10668.00 333
10668.97 306
10669.95 350
10670.93 354
10671.90 356
10672.88 325
10673.85 302
10674.83 335
10675.80 332
10676.78 326
10677.76 280
10678.73 324
10679.71 297
10680.68 304
10681.66 294
10682.63 314
10683.61 323
10684.59 348
10685.56 331
10686.54 381
10687.52 374
10688.49 352
10689.47 350
10690.44 364
10691.42 339
10692.40 330
10693.37 294
10694.35 282
10695.33 310
10696.30 310
10697.28 315
10698.26 279
10699.23 269
10700.21 304
10701.19 327
10702.17 315
10703.14 274
10704.12 272
10705.10 273
10706.07 273
10707.05 284
10708.03 273
10709.01 281
10709.98 300
10710.96 269
10711.94 261
10712.91 277
10713.89 343
10714.87 336
10715.85 326
10716.83 298
10717.80 296
10718.78 301
10719.76 306
10720.74 284
10721.71 271
10722.69 296
10723.67 323
10724.65 284
10725.63 284
10726.60 326
10727.58 308
10728.56 313
10729.54 293
10730.52 271
10731.49 275
10732.47 302
10733.45 278
10734.43 228
10735.41 253
10736.39 301
10737.37 294
10738.34 253
10739.32 290
10740.30 320
10741.28 306
10742.26 306
10743.24 307
10744.22 295
10745.20 304
10746.17 296
10747.15 324
10748.13 323
10749.11 326
10750.09 302
10751.07 278
10752.05 287
10753.03 291
10754.01 289
10754.99 323
10755.97 304
10756.95 326
10757.93 279
10758.91 275
10759.88 283
10760.86 328
10761.84 306
10762.82 256
10763.80 305
10764.78 295
10765.76 291
10766.74 286
10767.72 311
10768.70 263
10769.68 307
10770.66 287
10771.64 301
10772.62 313
10773.60 324
10774.58 327
10775.56 294
10776.54 284
10777.52 271
10778.51 311
10779.49 294
10780.47 325
10781.45 310
10782.43 346
10783.41 327
10784.39 317
10785.37 330
10786.35 313
10787.33 306
10788.31 271
10789.29 303
10790.27 283
10791.26 290
10792.24 291
10793.22 289
10794.20 255
10795.18 293
10796.16 286
10797.14 269
10798.12 278
10799.10 234
10800.09 309
10801.07 300
10802.05 293
10803.03 309
10804.01 323
10804.99 308
10805.98 295
10806.96 300
10807.94 327
10808.92 297
10809.90 304
10810.89 301
10811.87 326
10812.85 280
10813.83 358
10814.81 326
10815.80 274
10816.78 275
10817.76 290
10818.74 317
10819.72 275
10820.71 277
10821.69 268
10822.67 304
10823.65 286
10824.64 259
10825.62 292
10826.60 292
10827.58 283
10828.57 301
10829.55 305
10830.53 268
10831.52 296
10832.50 327
10833.48 339
10834.46 286
10835.45 303
10836.43 361
10837.41 331
10838.40 319
10839.38 311
10840.36 300
10841.35 330
10842.33 293
10843.31 369
10844.30 343
10845.28 340
10846.26 334
10847.25 304
10848.23 314
10849.21 349
10850.20 366
10851.18 348
10852.17 349
10853.15 340
10854.13 353
10855.12 343
10856.10 327
10857.09 315
10858.07 322
10859.05 346
10860.04 355
10861.02 374
10862.01 372
10862.99 322
10863.97 353
10864.96 370
10865.94 380
10866.93 369
10867.91 372
10868.90 348
10869.88 346
10870.87 309
10871.85 327
10872.84 327
10873.82 341
10874.81 371
10875.79 344
10876.78 375
10877.76 366
10878.75 368
10879.73 346
10880.72 338
10881.70 400
10882.69 387
10883.67 395
10884.66 392
10885.64 383
10886.63 369
10887.61 372
10888.60 342
10889.58 350
10890.57 421
10891.55 435
10892.54 356
10893.53 404
10894.51 462
10895.50 446
10896.48 411
10897.47 413
10898.45 417
10899.44 406
10900.43 454
10901.41 454
10902.40 420
10903.38 404
10904.37 462
10905.36 432
10906.34 465
10907.33 416
10908.32 418
10909.30 489
10910.29 476
10911.28 456
10912.26 456
10913.25 484
10914.24 502
10915.22 523
10916.21 487
10917.20 485
10918.18 479
10919.17 445
10920.16 479
10921.14 486
10922.13 543
10923.12 539
10924.10 508
10925.09 528
10926.08 520
10927.07 586
10928.05 577
10929.04 568
10930.03 572
10931.01 578
10932.00 515
10932.99 502
10933.98 540
10934.96 531
10935.95 549
10936.94 556
10937.93 537
10938.92 519
10939.90 563
10940.89 531
10941.88 542
10942.87 554
10943.85 583
10944.84 598
10945.83 586
10946.82 609
10947.81 615
10948.79 626
10949.78 687
10950.77 644
10951.76 695
10952.75 658
10953.74 589
10954.72 621
10955.71 624
10956.70 672
10957.69 705
10958.68 753
10959.67 801
10960.66 818
10961.65 871
10962.63 880
10963.62 950
10964.61 972
10965.60 906
10966.59 862
10967.58 851
10968.57 828
10969.56 796
10970.55 735
10971.54 721
10972.52 709
10973.51 722
10974.50 679
10975.49 604
10976.48 620
10977.47 614
10978.46 601
10979.45 662
10980.44 626
10981.43 644
10982.42 680
10983.41 596
10984.40 661
10985.39 648
10986.38 739
10987.37 731
10988.36 730
10989.35 734
10990.34 718
10991.33 693
10992.32 711
10993.31 743
10994.30 701
10995.29 771
10996.28 779
10997.27 754
10998.26 764
10999.25 869
11000.24 948
11001.23 1033
11002.22 1089
11003.21 1186
11004.20 1308
11005.20 1353
11006.19 1397
11007.18 1388
11008.17 1286
11009.16 1218
11010.15 1055
11011.14 962
11012.13 913
11013.12 815
11014.11 750
11015.10 740
11016.10 643
11017.09 634
11018.08 634
11019.07 633
11020.06 640
11021.05 599
11022.04 589
11023.04 559
11024.03 552
11025.02 572
11026.01 527
11027.00 567
11027.99 548
11028.99 577
11029.98 586
11030.97 611
11031.96 563
11032.95 505
11033.95 546
11034.94 525
11035.93 559
11036.92 521
11037.91 498
11038.91 557
11039.90 538
11040.89 527
11041.88 494
11042.88 529
11043.87 535
11044.86 523
11045.85 516
11046.85 545
11047.84 521
11048.83 477
11049.82 491
11050.82 481
11051.81 495
11052.80 463
11053.80 491
11054.79 499
11055.78 503
11056.77 508
11057.77 464
11058.76 424
11059.75 428
11060.75 425
11061.74 432
11062.73 466
11063.73 484
11064.72 474
11065.71 432
11066.71 423
11067.70 484
11068.69 477
11069.69 495
11070.68 467
11071.68 455
11072.67 459
11073.66 443
11074.66 488
11075.65 450
11076.65 476
11077.64 413
11078.63 450
11079.63 474
11080.62 481
11081.62 433
11082.61 428
11083.60 438
11084.60 477
11085.59 452
11086.59 426
11087.58 457
11088.58 460
11089.57 464
11090.57 452
11091.56 426
11092.55 437
11093.55 478
11094.54 422
11095.54 403
11096.53 429
11097.53 426
11098.52 444
11099.52 420
11100.51 402
11101.51 426
11102.50 406
11103.50 437
11104.49 389
11105.49 384
11106.48 422
11107.48 451
11108.48 460
11109.47 436
11110.47 441
11111.46 405
11112.46 396
11113.45 405
11114.45 377
11115.44 399
11116.44 399
11117.44 380
11118.43 416
11119.43 379
11120.42 391
11121.42 376
11122.42 358
11123.41 364
11124.41 370
11125.40 387
11126.40 386
11127.40 375
11128.39 342
11129.39 413
11130.38 440
11131.38 420
11132.38 427
11133.37 442
11134.37 484
11135.37 389
11136.36 405
11137.36 388
11138.36 375
11139.35 405
11140.35 401
11141.35 375
11142.34 354
11143.34 383
11144.34 424
11145.34 405
11146.33 408
11147.33 417
11148.33 418
11149.32 389
11150.32 401
11151.32 391
11152.32 363
11153.31 362
11154.31 391
11155.31 377
11156.31 330
11157.30 381
11158.30 381
11159.30 390
11160.30 367
11161.29 393
11162.29 358
11163.29 368
11164.29 362
11165.29 337
11166.28 346
11167.28 335
11168.28 379
11169.28 367
11170.28 330
11171.27 342
11172.27 372
11173.27 396
11174.27 335
11175.27 340
11176.27 336
11177.26 376
11178.26 424
11179.26 357
11180.26 329
11181.26 357
11182.26 349
11183.26 356
11184.26 325
11185.25 401
11186.25 380
11187.25 311
11188.25 327
11189.25 309
11190.25 339
11191.25 406
11192.25 385
11193.25 409
11194.25 345
11195.24 352
11196.24 358
11197.24 381
11198.24 369
11199.24 361
11200.24 371
11201.24 382
11202.24 381
11203.24 373
11204.24 401
11205.24 350
11206.24 389
11207.24 374
11208.24 324
11209.24 363
11210.24 400
11211.24 332
11212.24 384
11213.24 335
11214.24 341
11215.24 375
11216.24 390
11217.24 358
11218.24 314
11219.24 339
11220.24 368
11221.24 355
11222.24 342
11223.24 366
11224.24 314
11225.24 351
11226.24 369
11227.25 386
11228.25 372
11229.25 359
11230.25 339
11231.25 338
11232.25 314
11233.25 339
11234.25 387
11235.25 339
11236.25 337
11237.25 347
11238.26 325
11239.26 353
11240.26 378
11241.26 328
11242.26 292
11243.26 309
11244.26 334
11245.27 358
11246.27 318
11247.27 328
11248.27 345
11249.27 333
11250.27 351
11251.28 343
11252.28 324
11253.28 338
11254.28 325
11255.28 345
11256.29 313
11257.29 328
11258.29 288
11259.29 347
11260.29 323
11261.30 304
11262.30 299
11263.30 332
11264.30 347
11265.31 326
11266.31 313
11267.31 322
11268.31 392
11269.32 371
11270.32 362
11271.32 327
11272.32 334
11273.33 348
11274.33 307
11275.33 358
11276.33 355
11277.34 392
11278.34 395
11279.34 409
11280.35 426
11281.35 361
11282.35 351
11283.36 349
11284.36 393
11285.36 393
11286.37 395
11287.37 387
11288.37 380
11289.38 410
11290.38 366
11291.38 353
11292.39 370
11293.39 322
11294.39 344
11295.40 326
11296.40 340
11297.41 331
11298.41 358
11299.41 374
11300.42 367
11301.42 368
11302.43 362
11303.43 308
11304.43 334
11305.44 343
11306.44 330
11307.45 339
11308.45 334
11309.46 383
11310.46 373
11311.46 384
11312.47 371
11313.47 383
11314.48 377
11315.48 384
11316.49 424
11317.49 430
11318.50 451
11319.50 468
11320.51 464
11321.51 439
11322.52 407
11323.52 407
11324.53 417
11325.53 366
11326.54 366
11327.54 350
11328.55 356
11329.55 401
11330.56 387
11331.56 349
11332.57 374
11333.57 323
11334.58 377
11335.58 312
11336.59 313
11337.60 332
11338.60 294
11339.61 365
11340.61 391
11341.62 351
11342.62 367
11343.63 369
11344.64 358
11345.64 395
11346.65 323
11347.65 380
11348.66 389
11349.67 365
11350.67 342
11351.68 300
11352.69 344
11353.69 366
11354.70 351
11355.71 351
11356.71 363
11357.72 325
11358.72 369
11359.73 378
11360.74 332
11361.74 342
11362.75 343
11363.76 358
11364.76 333
11365.77 329
11366.78 294
11367.79 344
11368.79 346
11369.80 355
11370.81 307
11371.81 324
11372.82 315
11373.83 336
11374.84 310
11375.84 315
11376.85 312
11377.86 334
11378.87 309
11379.87 294
11380.88 293
11381.89 328
11382.90 344
11383.90 301
11384.91 307
11385.92 336
11386.93 317
11387.93 333
11388.94 310
11389.95 326
11390.96 345
11391.97 334
11392.97 335
11393.98 335
11394.99 330
11396.00 359
11397.01 346
11398.02 345
11399.02 296
11400.03 367
11401.04 392
11402.05 374
11403.06 354
11404.07 360
11405.08 346
11406.08 337
11407.09 328
11408.10 343
11409.11 349
11410.12 314
11411.13 334
11412.14 322
11413.15 322
11414.15 295
11415.16 343
11416.17 352
11417.18 371
11418.19 370
11419.20 346
11420.21 377
11421.22 347
11422.23 348
11423.24 340
11424.25 363
11425.26 378
11426.27 329
11427.28 363
11428.29 352
11429.30 327
11430.31 338
11431.32 341
11432.32 347
11433.33 385
11434.34 382
11435.35 364
11436.36 381
11437.37 382
11438.38 396
11439.39 355
11440.41 372
11441.42 358
11442.43 364
11443.44 384
11444.45 407
11445.46 395
11446.47 368
11447.48 368
11448.49 354
11449.50 363
11450.51 392
11451.52 386
11452.53 390
11453.54 412
11454.55 415
11455.56 388
11456.57 421
11457.59 403
11458.60 382
11459.61 396
11460.62 426
11461.63 410
11462.64 372
11463.65 388
11464.66 391
11465.67 388
11466.69 440
11467.70 434
11468.71 423
11469.72 405
11470.73 418
11471.74 404
11472.75 412
11473.77 431
11474.78 409
11475.79 481
11476.80 451
11477.81 436
11478.83 430
11479.84 445
11480.85 399
11481.86 419
11482.87 442
11483.89 411
11484.90 464
11485.91 466
11486.92 447
11487.93 432
11488.95 430
11489.96 447
11490.97 459
11491.98 440
11493.00 411
11494.01 418
11495.02 398
11496.03 423
11497.05 434
11498.06 449
11499.07 474
11500.09 488
11501.10 465
11502.11 402
11503.12 442
11504.14 428
11505.15 479
11506.16 476
11507.18 448
11508.19 435
11509.20 451
11510.22 467
11511.23 454
11512.24 442
11513.26 457
11514.27 497
11515.28 512
11516.30 456
11517.31 482
11518.32 486
11519.34 514
11520.35 506
11521.37 490
11522.38 505
11523.39 520
11524.41 496
11525.42 480
11526.44 463
11527.45 507
11528.46 577
11529.48 562
11530.49 505
11531.51 504
11532.52 540
11533.53 562
11534.55 529
11535.56 552
11536.58 473
11537.59 550
11538.61 560
11539.62 556
11540.64 558
11541.65 579
11542.67 623
11543.68 634
11544.69 640
11545.71 588
11546.72 581
11547.74 562
11548.75 598
11549.77 626
11550.78 623
11551.80 635
11552.81 659
11553.83 622
11554.85 631
11555.86 668
11556.88 701
11557.89 722
11558.91 701
11559.92 712
11560.94 747
11561.95 791
11562.97 797
11563.98 822
11565.00 751
11566.02 787
11567.03 795
11568.05 868
11569.06 786
11570.08 824
11571.10 832
11572.11 864
11573.13 788
11574.14 830
11575.16 867
11576.18 936
11577.19 919
11578.21 876
11579.22 872
11580.24 897
11581.26 1025
11582.27 1117
11583.29 1139
11584.31 1226
11585.32 1272
11586.34 1282
11587.36 1270
11588.37 1351
11589.39 1405
11590.41 1441
11591.42 1358
11592.44 1344
11593.46 1424
11594.47 1482
11595.49 1535
11596.51 1589
11597.53 1666
11598.54 1989
11599.56 2201
11600.58 2414
11601.59 2859
11602.61 3250
11603.63 3509
11604.65 3860
11605.66 4039
11606.68 3999
11607.70 3725
11608.72 3196
11609.74 2922
11610.75 2572
11611.77 2274
11612.79 1911
11613.81 1749
11614.82 1575
11615.84 1437
11616.86 1254
11617.88 1175
11618.90 1135
11619.91 1107
11620.93 1079
11621.95 1031
11622.97 976
11623.99 953
11625.01 936
11626.02 909
11627.04 860
11628.06 864
11629.08 916
11630.10 887
11631.12 838
11632.14 816
11633.15 818
11634.17 851
11635.19 844
11636.21 800
11637.23 798
11638.25 790
11639.27 749
11640.29 807
11641.30 807
11642.32 744
11643.34 819
11644.36 842
11645.38 760
11646.40 717
11647.42 715
11648.44 714
11649.46 728
11650.48 652
11651.50 618
11652.52 682
11653.54 574
11654.56 615
11655.58 622
11656.60 583
11657.62 611
11658.64 658
11659.66 663
11660.68 611
11661.70 643
11662.72 653
11663.74 648
11664.76 667
11665.78 653
11666.80 626
11667.82 613
11668.84 630
11669.86 618
11670.88 621
11671.90 613
11672.92 660
11673.94 695
11674.96 647
11675.98 700
11677.00 703
11678.02 689
11679.04 711
11680.06 720
11681.08 746
11682.10 787
11683.12 786
11684.15 732
11685.17 794
11686.19 811
11687.21 776
11688.23 779
11689.25 758
11690.27 780
11691.29 733
11692.31 705
11693.34 670
11694.36 698
11695.38 684
11696.40 764
11697.42 701
11698.44 736
11699.46 706
11700.49 672
11701.51 691
11702.53 653
11703.55 701
11704.57 677
11705.60 673
11706.62 648
11707.64 639
11708.66 625
11709.68 630
11710.71 578
11711.73 604
11712.75 605
11713.77 590
11714.79 617
11715.82 618
11716.84 597
11717.86 572
11718.88 611
11719.91 623
11720.93 555
11721.95 567
11722.97 585
11724.00 570
11725.02 539
11726.04 532
11727.07 528
11728.09 547
11729.11 546
11730.13 515
11731.16 500
11732.18 547
11733.20 511
11734.23 480
11735.25 466
11736.27 434
11737.30 478
11738.32 492
11739.34 470
11740.37 517
11741.39 470
11742.41 488
11743.44 454
11744.46 440
11745.48 442
11746.51 523
11747.53 538
11748.55 509
11749.58 510
11750.60 525
11751.63 503
11752.65 522
11753.67 524
11754.70 519
11755.72 503
11756.75 500
11757.77 489
11758.79 473
11759.82 436
11760.84 444
11761.87 464
11762.89 446
11763.92 423
11764.94 415
11765.97 459
11766.99 446
11768.01 384
11769.04 411
11770.06 427
11771.09 412
11772.11 437
11773.14 450
11774.16 408
11775.19 413
11776.21 369
11777.24 395
11778.26 439
11779.29 420
11780.31 371
11781.34 409
11782.36 390
11783.39 390
11784.41 430
11785.44 399
11786.46 363
11787.49 405
11788.52 418
11789.54 467
11790.57 393
11791.59 364
11792.62 394
11793.64 363
11794.67 380
11795.70 372
11796.72 393
11797.75 427
11798.77 427
11799.80 404
11800.83 373
11801.85 374
11802.88 345
11803.90 379
11804.93 365
11805.96 390
11806.98 392
11808.01 401
11809.04 370
11810.06 358
11811.09 377
11812.11 390
11813.14 364
11814.17 330
11815.19 403
11816.22 366
11817.25 362
11818.27 367
11819.30 382
11820.33 372
11821.36 370
11822.38 363
11823.41 385
11824.44 381
11825.46 354
11826.49 380
11827.52 392
11828.54 380
11829.57 394
11830.60 366
11831.63 411
11832.65 362
11833.68 435
11834.71 434
11835.74 402
11836.76 416
11837.79 411
11838.82 363
11839.85 366
11840.88 379
11841.90 349
11842.93 412
11843.96 388
11844.99 381
11846.01 360
11847.04 382
11848.07 372
11849.10 337
11850.13 373
11851.16 363
11852.18 369
11853.21 364
11854.24 350
11855.27 396
11856.30 410
11857.33 382
11858.35 360
11859.38 395
11860.41 386
11861.44 359
11862.47 368
11863.50 428
11864.53 402
11865.56 394
11866.58 426
11867.61 449
11868.64 390
11869.67 408
11870.70 411
11871.73 406
11872.76 426
11873.79 434
11874.82 411
11875.85 388
11876.88 443
11877.91 402
11878.93 384
11879.96 371
11880.99 378
11882.02 421
11883.05 403
11884.08 435
11885.11 448
11886.14 406
11887.17 391
11888.20 391
11889.23 422
11890.26 435
11891.29 456
11892.32 452
11893.35 452
11894.38 405
11895.41 404
11896.44 492
11897.47 449
11898.50 422
11899.53 442
11900.56 421
11901.59 451
11902.62 472
11903.65 494
11904.69 500
11905.72 543
11906.75 544
11907.78 526
11908.81 545
11909.84 553
11910.87 542
11911.90 543
11912.93 499
11913.96 484
11914.99 469
11916.02 475
11917.06 438
11918.09 507
11919.12 442
11920.15 465
11921.18 482
11922.21 491
11923.24 503
11924.27 445
11925.31 402
11926.34 464
11927.37 419
11928.40 494
11929.43 484
11930.46 496
11931.50 526
11932.53 558
11933.56 625
11934.59 674
11935.62 686
11936.65 756
11937.69 729
11938.72 743
11939.75 727
11940.78 660
11941.81 684
11942.85 632
11943.88 603
11944.91 559
11945.94 515
11946.98 481
11948.01 437
11949.04 416
11950.07 437
11951.11 442
11952.14 408
11953.17 383
11954.20 374
11955.24 397
11956.27 402
11957.30 394
11958.34 394
11959.37 421
11960.40 427
11961.43 415
11962.47 394
11963.50 415
11964.53 358
11965.57 380
11966.60 378
11967.63 398
11968.67 391
11969.70 382
11970.73 389
11971.77 375
11972.80 394
11973.83 362
11974.87 405
11975.90 419
11976.94 383
11977.97 366
11979.00 364
11980.04 359
11981.07 349
11982.10 386
11983.14 393
11984.17 382
11985.21 379
11986.24 361
11987.27 393
11988.31 429
11989.34 347
11990.38 370
11991.41 433
11992.45 449
11993.48 439
11994.51 430
11995.55 444
11996.58 409
11997.62 390
11998.65 375
11999.69 412
12000.72 398
12001.76 405
12002.79 395
12003.83 413
12004.86 400
12005.90 404
12006.93 421
12007.97 450
12009.00 432
12010.04 438
12011.07 460
12012.11 477
12013.14 405
12014.18 410
12015.21 442
12016.25 447
12017.28 462
12018.32 405
12019.35 436
12020.39 491
12021.43 477
12022.46 451
12023.50 510
12024.53 436
12025.57 453
12026.60 467
12027.64 457
12028.68 437
12029.71 476
12030.75 502
12031.78 502
12032.82 451
12033.86 475
12034.89 476
12035.93 464
12036.97 431
12038.00 415
12039.04 426
12040.07 430
12041.11 471
12042.15 437
12043.18 458
12044.22 491
12045.26 457
12046.29 466
12047.33 448
12048.37 418
12049.40 479
12050.44 467
12051.48 466
12052.52 465
12053.55 479
12054.59 459
12055.63 446
12056.66 443
12057.70 493
12058.74 478
12059.78 457
12060.81 517
12061.85 547
12062.89 518
12063.92 506
12064.96 488
12066.00 474
12067.04 459
12068.07 516
12069.11 531
12070.15 522
12071.19 475
12072.23 501
12073.26 476
12074.30 506
12075.34 496
12076.38 528
12077.42 535
12078.45 513
12079.49 485
12080.53 515
12081.57 491
12082.61 528
12083.64 474
12084.68 477
12085.72 524
12086.76 454
12087.80 532
12088.84 497
12089.88 562
12090.91 543
12091.95 586
12092.99 563
12094.03 553
12095.07 599
12096.11 592
12097.15 582
12098.19 535
12099.22 613
12100.26 620
12101.30 587
12102.34 571
12103.38 612
12104.42 667
12105.46 712
12106.50 680
12107.54 740
12108.58 762
12109.62 776
12110.66 738
12111.70 719
12112.74 717
12113.77 635
12114.81 647
12115.85 629
12116.89 568
12117.93 526
12118.97 552
12120.01 513
12121.05 489
12122.09 445
12123.13 502
12124.17 483
12125.21 519
12126.25 490
12127.29 458
12128.33 410
12129.37 488
12130.41 433
12131.45 386
12132.50 410
12133.54 411
12134.58 398
12135.62 392
12136.66 359
12137.70 344
12138.74 390
12139.78 466
12140.82 417
12141.86 398
12142.90 386
12143.94 355
12144.98 375
12146.02 379
12147.07 409
12148.11 428
12149.15 378
12150.19 400
12151.23 381
12152.27 338
12153.31 386
12154.35 406
12155.40 394
12156.44 397
12157.48 388
12158.52 357
12159.56 391
12160.60 359
12161.64 383
12162.69 358
12163.73 369
12164.77 354
12165.81 365
12166.85 422
12167.90 395
12168.94 390
12169.98 386
12171.02 341
12172.06 373
12173.11 377
12174.15 370
12175.19 389
12176.23 359
12177.27 318
12178.32 392
12179.36 380
12180.40 359
12181.44 369
12182.49 372
12183.53 377
12184.57 367
12185.61 350
12186.66 361
12187.70 337
12188.74 354
12189.79 382
12190.83 390
12191.87 367
12192.91 398
12193.96 372
12195.00 361
12196.04 380
12197.09 354
12198.13 365
12199.17 409
12200.22 401
12201.26 349
12202.30 350
12203.35 364
12204.39 379
12205.43 391
12206.48 334
12207.52 348
12208.57 353
12209.61 357
12210.65 351
12211.70 366
12212.74 386
12213.78 363
12214.83 333
12215.87 335
12216.92 349
12217.96 414
12219.00 364
12220.05 356
12221.09 372
12222.14 353
12223.18 313
12224.23 378
12225.27 406
12226.31 336
12227.36 357
12228.40 370
12229.45 411
12230.49 370
12231.54 365
12232.58 353
12233.63 334
12234.67 339
12235.72 354
12236.76 395
12237.81 370
12238.85 430
12239.90 389
12240.94 378
12241.99 348
12243.03 311
12244.08 357
12245.12 338
12246.17 335
12247.21 313
12248.26 339
12249.30 352
12250.35 312
12251.39 338
12252.44 305
12253.49 293
12254.53 344
12255.58 365
12256.62 374
12257.67 316
12258.71 332
12259.76 336
12260.81 325
12261.85 324
12262.90 342
12263.94 349
12264.99 321
12266.04 304
12267.08 335
12268.13 343
12269.17 364
12270.22 322
12271.27 304
12272.31 292
12273.36 283
12274.41 311
12275.45 298
12276.50 303
12277.55 318
12278.59 343
12279.64 330
12280.69 300
12281.73 302
12282.78 308
12283.83 339
12284.87 323
12285.92 308
12286.97 317
12288.01 314
12289.06 361
12290.11 364
12291.16 280
12292.20 297
12293.25 298
12294.30 323
12295.35 299
12296.39 295
12297.44 330
12298.49 281
12299.54 299
12300.58 322
12301.63 291
12302.68 306
12303.73 314
12304.77 297
12305.82 266
12306.87 294
12307.92 296
12308.97 327
12310.01 289
12311.06 278
12312.11 312
12313.16 270
12314.21 340
12315.25 313
12316.30 301
12317.35 273
12318.40 294
12319.45 312
12320.50 303
12321.54 272
12322.59 312
12323.64 283
12324.69 301
12325.74 311
12326.79 291
12327.84 274
12328.89 288
12329.93 288
12330.98 243
12332.03 243
12333.08 278
12334.13 283
12335.18 301
12336.23 251
12337.28 246
12338.33 272
12339.38 308
12340.43 280
12341.47 260
12342.52 264
12343.57 286
12344.62 269
12345.67 275
12346.72 294
12347.77 248
12348.82 279
12349.87 276
12350.92 293
12351.97 292
12353.02 308
12354.07 285
12355.12 278
12356.17 294
12357.22 256
12358.27 241
12359.32 293
12360.37 309
12361.42 291
12362.47 243
12363.52 283
12364.57 321
12365.62 321
12366.67 248
12367.72 244
12368.77 260
12369.82 270
12370.87 295
12371.93 312
12372.98 285
12374.03 303
12375.08 329
12376.13 312
12377.18 265
12378.23 303
12379.28 323
12380.33 317
12381.38 321
12382.43 266
12383.49 299
12384.54 313
12385.59 297
12386.64 239
12387.69 300
12388.74 305
12389.79 291
12390.84 292
12391.90 280
12392.95 297
12394.00 274
12395.05 318
12396.10 330
12397.15 290
12398.21 288
12399.26 307
12400.31 287
12401.36 311
12402.41 292
12403.47 270
12404.52 277
12405.57 335
12406.62 334
12407.67 327
12408.73 322
12409.78 334
12410.83 332
12411.88 355
12412.94 325
12413.99 305
12415.04 299
12416.09 287
12417.15 322
12418.20 320
12419.25 299
12420.30 298
12421.36 303
12422.41 314
12423.46 283
12424.52 294
12425.57 311
12426.62 257
12427.67 302
12428.73 325
12429.78 320
12430.83 309
12431.89 315
12432.94 285
12433.99 278
12435.05 317
12436.10 320
12437.15 316
12438.21 292
12439.26 307
12440.31 322
12441.37 319
12442.42 291
12443.47 344
12444.53 356
12445.58 324
12446.64 336
12447.69 319
12448.74 327
12449.80 299
12450.85 312
12451.91 321
12452.96 303
12454.01 322
12455.07 343
12456.12 325
12457.18 323
12458.23 297
12459.29 304
12460.34 291
12461.39 283
12462.45 347
12463.50 293
12464.56 303
12465.61 303
12466.67 316
12467.72 326
12468.78 359
12469.83 356
12470.89 321
12471.94 321
12473.00 347
12474.05 296
12475.11 341
12476.16 325
12477.22 322
12478.27 343
12479.33 329
12480.38 353
12481.44 375
12482.49 332
12483.55 354
12484.60 355
12485.66 380
12486.71 399
12487.77 394
12488.83 363
12489.88 366
12490.94 409
12491.99 431
12493.05 444
12494.10 498
12495.16 545
12496.22 615
12497.27 645
12498.33 642
12499.38 721
12500.44 787
12501.50 836
12502.55 797
12503.61 819
12504.67 746
12505.72 682
12506.78 612
12507.83 580
12508.89 538
12509.95 511
12511.00 482
12512.06 433
12513.12 402
12514.17 432
12515.23 424
12516.29 395
12517.34 409
12518.40 361
12519.46 345
12520.52 383
12521.57 413
12522.63 429
12523.69 365
12524.74 362
12525.80 358
12526.86 313
12527.92 366
12528.97 382
12530.03 357
12531.09 347
12532.15 338
12533.20 353
12534.26 365
12535.32 351
12536.38 350
12537.43 353
12538.49 343
12539.55 380
12540.61 326
12541.66 339
12542.72 346
12543.78 334
12544.84 381
12545.90 351
12546.95 332
12548.01 349
12549.07 354
12550.13 327
12551.19 362
12552.25 319
12553.30 384
12554.36 384
12555.42 334
12556.48 345
12557.54 373
12558.60 329
12559.65 355
12560.71 371
12561.77 366
12562.83 389
12563.89 361
12564.95 329
12566.01 377
12567.07 379
12568.13 408
12569.18 379
12570.24 439
12571.30 410
12572.36 335
12573.42 416
12574.48 407
12575.54 466
12576.60 524
12577.66 525
12578.72 485
12579.78 533
12580.84 580
12581.90 572
12582.96 543
12584.02 523
12585.07 491
12586.13 491
12587.19 457
12588.25 443
12589.31 481
12590.37 467
12591.43 418
12592.49 445
12593.55 464
12594.61 425
12595.67 410
12596.73 416
12597.79 407
12598.86 439
12599.92 428
12600.98 395
12602.04 422
12603.10 412
12604.16 404
12605.22 431
12606.28 422
12607.34 425
12608.40 458
12609.46 418
12610.52 392
12611.58 366
12612.64 353
12613.70 345
12614.76 362
12615.83 400
12616.89 371
12617.95 366
12619.01 404
12620.07 380
12621.13 368
12622.19 365
12623.25 358
12624.32 415
12625.38 400
12626.44 376
12627.50 361
12628.56 401
12629.62 368
12630.68 370
12631.75 372
12632.81 374
12633.87 353
12634.93 331
12635.99 359
12637.05 357
12638.12 361
12639.18 351
12640.24 369
12641.30 352
12642.36 347
12643.43 338
12644.49 350
12645.55 350
12646.61 337
12647.68 351
12648.74 434
12649.80 354
12650.86 374
12651.93 380
12652.99 362
12654.05 337
12655.11 363
12656.18 409
12657.24 433
12658.30 448
12659.36 431
12660.43 470
12661.49 490
12662.55 439
12663.62 448
12664.68 426
12665.74 426
12666.81 362
12667.87 412
12668.93 402
12670.00 403
12671.06 357
12672.12 405
12673.19 382
12674.25 384
12675.31 367
12676.38 389
12677.44 387
12678.50 426
12679.57 408
12680.63 408
12681.69 409
12682.76 359
12683.82 413
12684.89 430
12685.95 381
12687.01 416
12688.08 456
12689.14 409
12690.21 410
12691.27 403
12692.33 419
12693.40 457
12694.46 449
12695.53 421
12696.59 426
12697.66 437
12698.72 424
12699.79 458
12700.85 462
12701.91 443
12702.98 425
12704.04 463
12705.11 455
12706.17 513
12707.24 498
12708.30 512
12709.37 568
12710.43 502
12711.50 559
12712.56 502
12713.63 507
12714.69 499
12715.76 511
12716.82 453
12717.89 452
12718.95 474
12720.02 452
12721.09 432
12722.15 440
12723.22 416
12724.28 405
12725.35 427
12726.41 404
12727.48 401
12728.54 443
12729.61 398
12730.68 422
12731.74 400
12732.81 388
12733.87 432
12734.94 404
12736.01 396
12737.07 409
12738.14 383
12739.20 368
12740.27 455
12741.34 408
12742.40 410
12743.47 379
12744.54 332
12745.60 383
12746.67 409
12747.74 411
12748.80 412
12749.87 416
12750.94 384
12752.00 461
12753.07 393
12754.14 383
12755.20 407
12756.27 331
12757.34 367
12758.40 362
12759.47 326
12760.54 330
12761.60 330
12762.67 345
12763.74 320
12764.81 338
12765.87 305
12766.94 323
12768.01 340
12769.08 357
12770.14 360
12771.21 321
12772.28 328
12773.35 269
12774.41 317
12775.48 314
12776.55 293
12777.62 322
12778.68 277
12779.75 322
12780.82 309
12781.89 299
12782.96 300
12784.02 330
12785.09 281
12786.16 290
12787.23 302
12788.30 316
12789.37 305
12790.43 263
12791.50 289
12792.57 316
12793.64 319
12794.71 293
12795.78 298
12796.84 316
12797.91 323
12798.98 333
12800.05 332
12801.12 331
12802.19 327
12803.26 317
12804.33 346
12805.40 310
12806.46 286
12807.53 281
12808.60 306
12809.67 296
12810.74 278
12811.81 339
12812.88 332
12813.95 309
12815.02 300
12816.09 320
12817.16 335
12818.23 325
12819.30 332
12820.37 276
12821.44 316
12822.50 320
12823.57 278
12824.64 290
12825.71 261
12826.78 285
12827.85 286
12828.92 274
12829.99 275
12831.06 284
12832.13 334
12833.20 276
12834.27 312
12835.34 275
12836.41 303
12837.49 303
12838.56 274
12839.63 274
12840.70 303
12841.77 303
12842.84 260
12843.91 270
12844.98 266
12846.05 281
12847.12 286
12848.19 287
12849.26 274
12850.33 277
12851.40 273
12852.47 268
12853.55 294
12854.62 275
12855.69 280
12856.76 262
12857.83 256
12858.90 256
12859.97 244
12861.04 232
12862.11 234
12863.19 247
12864.26 264
12865.33 267
12866.40 242
12867.47 240
12868.54 248
12869.62 294
12870.69 265
12871.76 236
12872.83 250
12873.90 225
12874.97 245
12876.05 259
12877.12 236
12878.19 230
12879.26 239
12880.33 226
12881.41 214
12882.48 271
12883.55 253
12884.62 275
12885.70 276
12886.77 244
12887.84 266
12888.91 256
12889.98 250
12891.06 259
12892.13 244
12893.20 259
12894.28 238
12895.35 243
12896.42 260
12897.49 237
12898.57 236
12899.64 293
12900.71 254
12901.79 240
12902.86 247
12903.93 241
12905.00 260
12906.08 225
12907.15 230
12908.22 246
12909.30 259
12910.37 250
12911.44 222
12912.52 245
12913.59 239
12914.66 262
12915.74 245
12916.81 217
12917.89 270
12918.96 263
12920.03 257
12921.11 245
12922.18 247
12923.25 273
12924.33 247
12925.40 217
12926.48 210
12927.55 220
12928.62 223
12929.70 294
12930.77 235
12931.85 232
12932.92 209
12934.00 239
12935.07 256
12936.14 238
12937.22 226
12938.29 245
12939.37 237
12940.44 234
12941.52 239
12942.59 238
12943.67 248
12944.74 328
12945.82 303
12946.89 250
12947.97 241
12949.04 208
12950.12 246
12951.19 199
12952.27 222
12953.34 219
12954.42 244
12955.49 237
12956.57 206
12957.64 251
12958.72 220
12959.79 231
12960.87 235
12961.94 204
12963.02 228
12964.10 250
12965.17 240
12966.25 261
12967.32 248
12968.40 266
12969.47 246
12970.55 240
12971.63 251
12972.70 213
12973.78 263
12974.85 235
12975.93 211
12977.01 216
12978.08 266
12979.16 252
12980.23 258
12981.31 231
12982.39 236
12983.46 216
12984.54 219
12985.62 243
12986.69 226
12987.77 238
12988.85 243
12989.92 221
12991.00 230
12992.08 240
12993.15 230
12994.23 215
12995.31 267
12996.38 274
12997.46 252
12998.54 282
12999.61 246
13000.69 264
13001.77 276
13002.85 240
13003.92 244
13005.00 286
13006.08 244
13007.16 234
13008.23 273
13009.31 267
13010.39 281
13011.47 284
13012.54 307
13013.62 256
13014.70 289
13015.78 279
13016.85 313
13017.93 257
13019.01 255
13020.09 260
13021.17 261
13022.24 288
13023.32 222
13024.40 252
13025.48 291
13026.56 300
13027.63 281
13028.71 276
13029.79 262
13030.87 261
13031.95 282
13033.03 309
13034.10 287
13035.18 315
13036.26 300
13037.34 278
13038.42 249
13039.50 278
13040.58 311
13041.66 293
13042.73 302
13043.81 286
13044.89 310
13045.97 286
13047.05 311
13048.13 309
13049.21 265
13050.29 268
13051.37 270
13052.45 311
13053.53 304
13054.60 343
13055.68 345
13056.76 303
13057.84 313
13058.92 352
13060.00 351
13061.08 344
13062.16 313
13063.24 308
13064.32 303
13065.40 319
13066.48 345
13067.56 351
13068.64 351
13069.72 311
13070.80 295
13071.88 320
13072.96 291
13074.04 294
13075.12 317
13076.20 328
13077.28 322
13078.36 282
13079.44 295
13080.52 275
13081.60 282
13082.68 266
13083.76 264
13084.84 232
13085.93 306
13087.01 295
13088.09 282
13089.17 314
13090.25 268
13091.33 279
13092.41 279
13093.49 284
13094.57 274
13095.65 265
13096.73 237
13097.82 235
13098.90 247
13099.98 246
13101.06 257
13102.14 245
13103.22 246
13104.30 251
13105.38 285
13106.47 256
13107.55 237
13108.63 248
13109.71 239
13110.79 293
13111.87 301
13112.96 292
13114.04 233
13115.12 257
13116.20 268
13117.28 252
13118.37 257
13119.45 276
13120.53 284
13121.61 263
13122.69 269
13123.78 275
13124.86 281
13125.94 262
13127.02 263
13128.11 244
13129.19 261
13130.27 238
13131.35 225
13132.44 253
13133.52 240
13134.60 257
13135.68 249
13136.77 256
13137.85 235
13138.93 280
13140.01 247
13141.10 273
13142.18 247
13143.26 236
13144.35 247
13145.43 242
13146.51 285
13147.60 295
13148.68 240
13149.76 254
13150.85 271
13151.93 245
13153.01 288
13154.10 236
13155.18 240
13156.26 240
13157.35 227
13158.43 245
13159.51 253
13160.60 244
13161.68 258
13162.77 224
13163.85 246
13164.93 244
13166.02 225
13167.10 260
13168.19 257
13169.27 260
13170.35 264
13171.44 236
13172.52 191
13173.61 253
13174.69 219
13175.78 264
13176.86 228
13177.94 253
13179.03 245
13180.11 262
13181.20 259
13182.28 248
13183.37 239
13184.45 251
13185.54 243
13186.62 241
13187.71 260
13188.79 263
13189.88 266
13190.96 275
13192.05 251
13193.13 283
13194.22 258
13195.30 245
13196.39 276
13197.47 286
13198.56 270
13199.64 248
13200.73 275
13201.81 289
13202.90 272
13203.98 273
13205.07 268
13206.16 256
13207.24 299
13208.33 267
13209.41 266
13210.50 270
13211.58 261
13212.67 249
13213.76 244
13214.84 243
13215.93 270
13217.01 235
13218.10 262
13219.19 241
13220.27 282
13221.36 253
13222.45 258
13223.53 244
13224.62 251
13225.70 203
13226.79 221
13227.88 246
13228.96 262
13230.05 275
13231.14 243
13232.22 216
13233.31 267
13234.40 287
13235.48 243
13236.57 248
13237.66 229
13238.74 245
13239.83 258
13240.92 313
13242.01 223
13243.09 288
13244.18 287
13245.27 255
13246.35 213
13247.44 232
13248.53 290
13249.62 294
13250.70 230
13251.79 259
13252.88 249
13253.97 286
13255.05 300
13256.14 262
13257.23 285
13258.32 268
13259.41 266
13260.49 260
13261.58 261
13262.67 262
13263.76 254
13264.85 254
13265.93 256
13267.02 261
13268.11 270
13269.20 277
13270.29 276
13271.37 300
13272.46 272
13273.55 290
13274.64 304
13275.73 290
13276.82 277
13277.91 290
13278.99 317
13280.08 254
13281.17 265
13282.26 270
13283.35 269
13284.44 291
13285.53 290
13286.62 318
13287.70 313
13288.79 281
13289.88 302
13290.97 321
13292.06 286
13293.15 320
13294.24 305
13295.33 308
13296.42 291
13297.51 269
13298.60 304
13299.69 309
13300.78 347
13301.87 306
13302.95 314
13304.04 311
13305.13 290
13306.22 348
13307.31 317
13308.40 328
13309.49 350
13310.58 364
13311.67 338
13312.76 382
13313.85 369
13314.94 342
13316.03 374
13317.12 346
13318.21 338
13319.30 318
13320.39 347
13321.48 335
13322.58 344
13323.67 334
13324.76 362
13325.85 360
13326.94 345
13328.03 333
13329.12 354
13330.21 324
13331.30 333
13332.39 313
13333.48 329
13334.57 350
13335.66 325
13336.75 350
13337.85 357
13338.94 312
13340.03 364
13341.12 360
13342.21 379
13343.30 346
13344.39 319
13345.48 389
13346.58 351
13347.67 346
13348.76 324
13349.85 371
13350.94 341
13352.03 335
13353.12 364
13354.22 345
13355.31 327
13356.40 340
13357.49 333
13358.58 372
13359.68 404
13360.77 407
13361.86 347
13362.95 357
13364.04 425
13365.14 369
13366.23 420
13367.32 393
13368.41 402
13369.51 377
13370.60 395
13371.69 437
13372.78 439
13373.87 410
13374.97 439
13376.06 435
13377.15 436
13378.25 419
13379.34 415
13380.43 390
13381.52 396
13382.62 366
13383.71 390
13384.80 373
13385.90 322
13386.99 328
13388.08 327
13389.17 350
13390.27 322
13391.36 291
13392.45 278
13393.55 300
13394.64 326
13395.73 300
13396.83 318
13397.92 338
13399.02 326
13400.11 333
13401.20 308
13402.30 281
13403.39 292
13404.48 312
13405.58 310
13406.67 288
13407.77 336
13408.86 343
13409.95 355
13411.05 338
13412.14 317
13413.24 290
13414.33 320
13415.42 294
13416.52 304
13417.61 323
13418.71 324
13419.80 304
13420.90 360
13421.99 332
13423.08 308
13424.18 345
13425.27 342
13426.37 308
13427.46 276
13428.56 300
13429.65 296
13430.75 318
13431.84 271
13432.94 275
13434.03 352
13435.13 366
13436.22 337
13437.32 288
13438.41 294
13439.51 296
13440.60 323
13441.70 319
13442.79 346
13443.89 342
13444.98 324
13446.08 321
13447.18 310
13448.27 336
13449.37 316
13450.46 339
13451.56 345
13452.65 324
13453.75 305
13454.85 318
13455.94 348
13457.04 336
13458.13 325
13459.23 322
13460.33 330
13461.42 374
13462.52 358
13463.61 362
13464.71 341
13465.81 379
13466.90 394
13468.00 347
13469.10 339
13470.19 352
13471.29 364
13472.38 358
13473.48 339
13474.58 368
13475.67 358
13476.77 386
13477.87 346
13478.96 363
13480.06 344
13481.16 361
13482.26 368
13483.35 392
13484.45 344
13485.55 349
13486.64 400
13487.74 432
13488.84 365
13489.94 365
13491.03 387
13492.13 395
13493.23 382
13494.32 389
13495.42 393
13496.52 393
13497.62 436
13498.72 392
13499.81 408
13500.91 406
13502.01 428
13503.11 454
13504.20 472
13505.30 488
13506.40 495
13507.50 473
13508.60 469
13509.69 460
13510.79 480
13511.89 503
13512.99 440
13514.09 441
13515.18 457
13516.28 444
13517.38 417
13518.48 406
13519.58 374
13520.68 392
13521.78 391
13522.87 401
13523.97 350
13525.07 339
13526.17 354
13527.27 338
13528.37 400
13529.47 369
13530.57 321
13531.66 333
13532.76 353
13533.86 336
13534.96 326
13536.06 317
13537.16 310
13538.26 297
13539.36 309
13540.46 333
13541.56 334
13542.66 329
13543.76 325
13544.86 294
13545.96 335
13547.05 307
13548.15 317
13549.25 296
13550.35 300
13551.45 326
13552.55 294
13553.65 279
13554.75 267
13555.85 278
13556.95 303
13558.05 307
13559.15 308
13560.25 301
13561.35 283
13562.45 296
13563.55 307
13564.65 242
13565.75 270
13566.85 292
13567.96 297
13569.06 265
13570.16 275
13571.26 271
13572.36 300
13573.46 303
13574.56 297
13575.66 325
13576.76 305
13577.86 328
13578.96 282
13580.06 272
13581.16 284
13582.27 281
13583.37 284
13584.47 321
13585.57 324
13586.67 295
13587.77 276
13588.87 298
13589.97 272
13591.08 290
13592.18 284
13593.28 308
13594.38 284
13595.48 284
13596.58 294
13597.68 318
13598.79 296
13599.89 298
13600.99 309
13602.09 314
13603.19 330
13604.30 266
13605.40 294
13606.50 326
13607.60 287
13608.70 301
13609.81 303
13610.91 292
13612.01 291
13613.11 291
13614.21 289
13615.32 323
13616.42 301
13617.52 302
13618.62 279
13619.73 286
13620.83 310
13621.93 337
13623.03 320
13624.14 253
13625.24 277
13626.34 267
13627.45 299
13628.55 279
13629.65 273
13630.75 286
13631.86 291
13632.96 292
13634.06 308
13635.17 289
13636.27 300
13637.37 311
13638.48 314
13639.58 257
13640.68 285
13641.79 271
13642.89 272
13643.99 279
13645.10 280
13646.20 278
13647.30 311
13648.41 288
13649.51 281
13650.62 313
13651.72 256
13652.82 241
13653.93 255
13655.03 276
13656.14 276
13657.24 269
13658.34 266
13659.45 317
13660.55 276
13661.66 259
13662.76 242
13663.87 260
13664.97 280
13666.07 277
13667.18 264
13668.28 253
13669.39 314
13670.49 262
13671.60 250
13672.70 239
13673.81 247
13674.91 257
13676.02 269
13677.12 301
13678.23 281
13679.33 264
13680.44 270
13681.54 276
13682.65 287
13683.75 296
13684.86 258
13685.96 295
13687.07 317
13688.17 291
13689.28 278
13690.38 320
13691.49 313
13692.59 290
13693.70 253
13694.80 319
13695.91 292
13697.02 300
13698.12 296
13699.23 291
13700.33 306
13701.44 287
13702.55 320
13703.65 326
13704.76 287
13705.86 308
13706.97 328
13708.08 322
13709.18 316
13710.29 338
13711.39 320
13712.50 293
13713.61 315
13714.71 317
13715.82 303
13716.93 286
13718.03 280
13719.14 278
13720.25 290
13721.35 286
13722.46 322
13723.57 359
13724.67 358
13725.78 311
13726.89 302
13727.99 342
13729.10 350
13730.21 354
13731.31 357
13732.42 367
13733.53 334
13734.64 389
13735.74 394
13736.85 393
13737.96 371
13739.07 407
13740.17 364
13741.28 356
13742.39 376
13743.50 371
13744.60 399
13745.71 331
13746.82 365
13747.93 395
13749.03 421
13750.14 369
13751.25 391
13752.36 415
13753.47 424
13754.57 397
13755.68 393
13756.79 408
13757.90 419
13759.01 436
13760.11 420
13761.22 434
13762.33 440
13763.44 451
13764.55 423
13765.66 506
13766.76 459
13767.87 469
13768.98 500
13770.09 500
13771.20 497
13772.31 568
13773.42 561
13774.53 581
13775.63 607
13776.74 619
13777.85 679
13778.96 708
13780.07 718
13781.18 705
13782.29 730
13783.40 618
13784.51 603
13785.62 587
13786.73 626
13787.83 575
13788.94 564
13790.05 476
13791.16 515
13792.27 492
13793.38 439
13794.49 402
13795.60 425
13796.71 408
13797.82 356
13798.93 420
13800.04 431
13801.15 391
13802.26 348
13803.37 416
13804.48 394
13805.59 383
13806.70 381
13807.81 395
13808.92 379
13810.03 355
13811.14 350
13812.25 326
13813.36 361
13814.47 377
13815.58 344
13816.69 378
13817.80 363
13818.91 375
13820.03 354
13821.14 330
13822.25 343
13823.36 337
13824.47 347
13825.58 319
13826.69 384
13827.80 323
13828.91 356
13830.02 354
13831.13 330
13832.25 325
13833.36 339
13834.47 339
13835.58 328
13836.69 338
13837.80 332
13838.91 316
13840.02 304
13841.14 345
13842.25 340
13843.36 355
13844.47 329
13845.58 342
13846.69 307
13847.81 317
13848.92 361
13850.03 375
13851.14 343
13852.25 336
13853.37 326
13854.48 351
13855.59 347
13856.70 337
13857.81 359
13858.93 376
13860.04 423
13861.15 410
13862.26 393
13863.38 354
13864.49 385
13865.60 379
13866.71 358
13867.83 392
13868.94 407
13870.05 376
13871.16 383
13872.28 375
13873.39 376
13874.50 384
13875.61 373
13876.73 375
13877.84 414
13878.95 325
13880.07 348
13881.18 362
13882.29 381
13883.41 351
13884.52 365
13885.63 351
13886.75 338
13887.86 309
13888.97 356
13890.09 356
13891.20 368
13892.31 374
13893.43 355
13894.54 323
13895.65 347
13896.77 347
13897.88 418
13899.00 369
13900.11 385
13901.22 371
13902.34 358
13903.45 408
13904.57 351
13905.68 336
13906.79 364
13907.91 428
13909.02 377
13910.14 377
13911.25 353
13912.37 363
13913.48 376
13914.59 337
13915.71 314
13916.82 338
13917.94 319
13919.05 320
13920.17 324
13921.28 309
13922.40 318
13923.51 336
13924.63 360
13925.74 277
13926.86 282
13927.97 319
13929.09 301
13930.20 320
13931.32 282
13932.43 265
13933.55 300
13934.66 272
13935.78 278
13936.89 311
13938.01 302
13939.12 338
13940.24 297
13941.35 306
13942.47 356
13943.59 325
13944.70 318
13945.82 296
13946.93 299
13948.05 318
13949.16 327
13950.28 326
13951.40 310
13952.51 287
13953.63 308
13954.74 304
13955.86 296
13956.98 269
13958.09 289
13959.21 281
13960.33 285
13961.44 288
13962.56 292
13963.67 299
13964.79 322
13965.91 289
13967.02 284
13968.14 288
13969.26 306
13970.37 312
13971.49 262
13972.61 302
13973.72 294
13974.84 299
13975.96 309
13977.08 316
13978.19 343
13979.31 309
13980.43 304
13981.54 319
13982.66 307
13983.78 317
13984.90 300
13986.01 309
13987.13 323
13988.25 304
13989.37 332
13990.48 282
13991.60 304
13992.72 298
13993.84 303
13994.95 283
13996.07 296
13997.19 314
13998.31 248
13999.42 245
14000.54 323
14001.66 334
14002.78 324
14003.90 319
14005.01 303
14006.13 311
14007.25 303
14008.37 303
14009.49 314
14010.61 292
14011.72 318
14012.84 308
14013.96 300
14015.08 299
14016.20 297
14017.32 325
14018.43 333
14019.55 326
14020.67 327
14021.79 276
14022.91 312
14024.03 317
14025.15 360
14026.27 339
14027.39 343
14028.50 368
14029.62 348
14030.74 367
14031.86 357
14032.98 315
14034.10 316
14035.22 332
14036.34 289
14037.46 284
14038.58 318
14039.70 304
14040.82 296
14041.94 282
14043.06 317
14044.18 286
14045.30 282
14046.41 292
14047.53 270
14048.65 288
14049.77 301
14050.89 286
14052.01 289
14053.13 315
14054.25 274
14055.37 283
14056.49 276
14057.61 291
14058.74 283
14059.86 275
14060.98 299
14062.10 289
14063.22 322
14064.34 305
14065.46 309
14066.58 319
14067.70 321
14068.82 310
14069.94 289
14071.06 311
14072.18 315
14073.30 335
14074.42 325
14075.54 313
14076.66 313
14077.79 323
14078.91 313
14080.03 316
14081.15 286
14082.27 272
14083.39 272
14084.51 325
14085.63 317
14086.76 304
14087.88 305
14089.00 347
14090.12 354
14091.24 336
14092.36 331
14093.48 345
14094.61 323
14095.73 313
14096.85 358
14097.97 366
14099.09 349
14100.22 331
14101.34 367
14102.46 346
14103.58 371
14104.70 387
14105.83 394
14106.95 350
14108.07 358
14109.19 376
14110.31 385
14111.44 337
14112.56 331
14113.68 311
14114.80 311
14115.93 278
14117.05 280
14118.17 278
14119.29 251
14120.42 274
14121.54 270
14122.66 262
14123.79 266
14124.91 276
14126.03 243
14127.15 273
14128.28 246
14129.40 256
14130.52 302
14131.65 258
14132.77 248
14133.89 268
14135.02 263
14136.14 263
14137.26 263
14138.39 266
14139.51 254
14140.63 255
14141.76 260
14142.88 261
14144.00 252
14145.13 262
14146.25 240
14147.38 251
14148.50 246
14149.62 260
14150.75 246
14151.87 236
14152.99 249
14154.12 265
14155.24 231
14156.37 258
14157.49 265
14158.62 257
14159.74 233
14160.86 261
14161.99 280
14163.11 246
14164.24 219
14165.36 256
14166.49 258
14167.61 249
14168.74 236
14169.86 223
14170.99 247
14172.11 251
14173.23 225
14174.36 252
14175.48 233
14176.61 235
14177.73 232
14178.86 228
14179.98 219
14181.11 230
14182.23 228
14183.36 238
14184.49 263
14185.61 226
14186.74 248
14187.86 224
14188.99 208
14190.11 215
14191.24 211
14192.36 271
14193.49 211
14194.61 195
14195.74 225
14196.87 238
14197.99 220
14199.12 241
14200.24 200
14201.37 186
14202.50 223
14203.62 217
14204.75 232
14205.87 219
14207.00 225
14208.13 196
14209.25 229
14210.38 206
14211.50 176
14212.63 228
14213.76 212
14214.88 230
14216.01 204
14217.14 204
14218.26 198
14219.39 216
14220.52 234
14221.64 219
14222.77 204
14223.90 242
14225.02 230
14226.15 209
14227.28 219
14228.41 207
14229.53 196
14230.66 212
14231.79 200
14232.91 187
14234.04 183
14235.17 204
14236.30 231
14237.42 194
14238.55 176
14239.68 217
14240.81 218
14241.93 208
14243.06 220
14244.19 204
14245.32 223
14246.44 214
14247.57 216
14248.70 201
14249.83 192
14250.95 192
14252.08 189
14253.21 203
14254.34 210
14255.47 217
14256.59 182
14257.72 199
14258.85 198
14259.98 204
14261.11 176
14262.24 186
14263.36 187
14264.49 194
14265.62 208
14266.75 210
14267.88 172
14269.01 200
14270.14 194
14271.26 195
14272.39 171
14273.52 184
14274.65 230
14275.78 222
14276.91 243
14278.04 209
14279.17 207
14280.30 201
14281.42 197
14282.55 190
14283.68 180
14284.81 192
14285.94 229
14287.07 221
14288.20 178
14289.33 201
14290.46 184
14291.59 183
14292.72 200
14293.85 192
14294.98 177
14296.11 181
14297.24 186
14298.37 193
14299.50 195
14300.63 189
14301.76 167
14302.89 170
14304.02 181
14305.15 205
14306.28 184
14307.41 164
14308.54 168
14309.67 181
14310.80 188
14311.93 182
14313.06 196
14314.19 188
14315.32 196
14316.45 190
14317.58 193
14318.71 173
14319.84 187
14320.97 189
14322.10 195
14323.23 194
14324.36 188
14325.49 199
14326.63 195
14327.76 196
14328.89 163
14330.02 180
14331.15 183
14332.28 178
14333.41 184
14334.54 166
14335.67 185
14336.81 185
14337.94 178
14339.07 164
14340.20 182
14341.33 194
14342.46 189
14343.59 182
14344.73 194
14345.86 176
14346.99 184
14348.12 172
14349.25 179
14350.38 172
14351.52 168
14352.65 159
14353.78 183
14354.91 194
14356.04 195
14357.18 182
14358.31 170
14359.44 162
14360.57 179
14361.71 187
14362.84 165
14363.97 182
14365.10 156
14366.24 142
14367.37 164
14368.50 159
14369.63 164
14370.77 171
14371.90 187
14373.03 192
14374.16 169
14375.30 176
14376.43 196
14377.56 159
14378.70 196
14379.83 157
14380.96 180
14382.09 156
14383.23 180
14384.36 174
14385.49 164
14386.63 171
14387.76 152
14388.89 165
14390.03 184
14391.16 157
14392.29 151
14393.43 131
14394.56 160
14395.70 183
14396.83 162
14397.96 171
14399.10 174
14400.23 170
14401.36 167
14402.50 194
14403.63 154
14404.77 163
14405.90 158
14407.03 177
14408.17 175
14409.30 152
14410.44 180
14411.57 161
14412.71 178
14413.84 154
14414.97 202
14416.11 191
14417.24 187
14418.38 175
14419.51 191
14420.65 164
14421.78 204
14422.92 168
14424.05 173
14425.19 166
14426.32 174
14427.46 178
14428.59 168
14429.73 177
14430.86 169
14432.00 154
14433.13 181
14434.27 176
14435.40 204
14436.54 192
14437.67 165
14438.81 172
14439.94 185
14441.08 171
14442.21 194
14443.35 170
14444.48 175
14445.62 159
14446.76 160
14447.89 149
14449.03 173
14450.16 165
14451.30 216
14452.43 185
14453.57 183
14454.71 155
14455.84 153
14456.98 159
14458.11 175
14459.25 165
14460.39 183
14461.52 175
14462.66 168
14463.80 179
14464.93 158
14466.07 177
14467.20 169
14468.34 180
14469.48 176
14470.61 174
14471.75 187
14472.89 180
14474.02 173
14475.16 176
14476.30 196
14477.43 179
14478.57 186
14479.71 154
14480.85 151
14481.98 177
14483.12 177
14484.26 160
14485.39 169
14486.53 178
14487.67 179
14488.81 175
14489.94 161
14491.08 171
14492.22 159
14493.36 170
14494.49 171
14495.63 145
14496.77 157
14497.91 156
14499.04 140
14500.18 147
14501.32 165
14502.46 196
14503.59 143
14504.73 145
14505.87 180
14507.01 163
14508.15 185
14509.28 192
14510.42 177
14511.56 138
14512.70 185
14513.84 169
14514.98 155
14516.11 183
14517.25 143
14518.39 151
14519.53 197
14520.67 184
14521.81 189
14522.95 181
14524.08 172
14525.22 175
14526.36 170
14527.50 161
14528.64 153
14529.78 188
14530.92 172
14532.06 172
14533.20 193
14534.33 176
14535.47 164
14536.61 161
14537.75 175
14538.89 193
14540.03 191
14541.17 207
14542.31 198
14543.45 188
14544.59 161
14545.73 203
14546.87 207
14548.01 181
14549.15 172
14550.29 184
14551.43 178
14552.57 155
14553.71 176
14554.85 174
14555.99 217
14557.13 212
14558.27 206
14559.41 193
14560.55 227
14561.69 165
14562.83 218
14563.97 221
14565.11 192
14566.25 206
14567.39 247
14568.53 222
14569.67 223
14570.81 189
14571.95 200
14573.09 196
14574.23 199
14575.37 195
14576.51 201
14577.65 215
14578.79 251
14579.94 222
14581.08 200
14582.22 223
14583.36 217
14584.50 215
14585.64 212
14586.78 202
14587.92 240
14589.06 219
14590.21 205
14591.35 196
14592.49 246
14593.63 232
14594.77 230
14595.91 213
14597.05 246
14598.20 231
14599.34 206
14600.48 238
14601.62 236
14602.76 231
14603.90 216
14605.05 225
14606.19 252
14607.33 231
14608.47 207
14609.61 235
14610.76 242
14611.90 246
14613.04 241
14614.18 265
14615.32 267
14616.47 251
14617.61 234
14618.75 254
14619.89 240
14621.04 273
14622.18 252
14623.32 253
14624.46 291
14625.61 270
14626.75 253
14627.89 282
14629.04 279
14630.18 260
14631.32 295
14632.46 310
14633.61 281
14634.75 322
14635.89 339
14637.04 292
14638.18 296
14639.32 328
14640.47 337
14641.61 315
14642.75 330
14643.90 324
14645.04 306
14646.18 326
14647.33 298
14648.47 356
14649.61 310
14650.76 291
14651.90 287
14653.05 267
14654.19 247
14655.33 256
14656.48 225
14657.62 243
14658.76 244
14659.91 250
14661.05 260
14662.20 217
14663.34 242
14664.49 202
14665.63 231
14666.77 232
14667.92 241
14669.06 243
14670.21 232
14671.35 228
14672.50 227
14673.64 215
14674.79 231
14675.93 232
14677.07 221
14678.22 242
14679.36 212
14680.51 178
14681.65 207
14682.80 207
14683.94 223
14685.09 241
14686.23 208
14687.38 234
14688.52 203
14689.67 190
14690.81 182
14691.96 203
14693.10 188
14694.25 172
14695.40 177
14696.54 177
14697.69 216
14698.83 217
14699.98 206
14701.12 187
14702.27 206
14703.41 178
14704.56 201
14705.71 211
14706.85 181
14708.00 167
14709.14 207
14710.29 190
14711.44 176
14712.58 201
14713.73 205
14714.87 177
14716.02 167
14717.17 192
14718.31 192
14719.46 203
14720.61 198
14721.75 210
14722.90 228
14724.05 215
14725.19 202
14726.34 238
14727.49 168
14728.63 193
14729.78 208
14730.93 176
14732.07 169
14733.22 198
14734.37 194
14735.51 174
14736.66 176
14737.81 211
14738.95 218
14740.10 236
14741.25 183
14742.40 190
14743.54 229
14744.69 238
14745.84 224
14746.99 211
14748.13 193
14749.28 178
14750.43 193
14751.58 206
14752.72 212
14753.87 201
14755.02 212
14756.17 218
14757.31 202
14758.46 185
14759.61 222
14760.76 230
14761.91 219
14763.05 206
14764.20 192
14765.35 213
14766.50 222
14767.65 225
14768.80 215
14769.94 203
14771.09 236
14772.24 248
14773.39 216
14774.54 215
14775.69 211
14776.83 208
14777.98 223
14779.13 239
14780.28 216
14781.43 233
14782.58 232
14783.73 243
14784.88 237
14786.03 269
14787.17 231
14788.32 249
14789.47 235
14790.62 262
14791.77 279
14792.92 256
14794.07 287
14795.22 262
14796.37 257
14797.52 280
14798.67 281
14799.82 263
14800.97 261
14802.12 287
14803.26 287
14804.41 272
14805.56 255
14806.71 283
14807.86 279
14809.01 287
14810.16 240
14811.31 246
14812.46 268
14813.61 251
14814.76 261
14815.91 224
14817.06 241
14818.21 269
14819.36 243
14820.51 251
14821.66 229
14822.82 223
14823.97 253
14825.12 263
14826.27 241
14827.42 262
14828.57 238
14829.72 180
14830.87 201
14832.02 193
14833.17 230
14834.32 209
14835.47 200
14836.62 213
14837.77 187
14838.93 179
14840.08 184
14841.23 173
14842.38 179
14843.53 174
14844.68 180
14845.83 193
14846.98 195
14848.14 165
14849.29 179
14850.44 170
14851.59 173
14852.74 197
14853.89 194
14855.04 198
14856.20 230
14857.35 180
14858.50 170
14859.65 155
14860.80 167
14861.96 151
14863.11 172
14864.26 159
14865.41 169
14866.56 161
14867.72 161
14868.87 176
14870.02 187
14871.17 153
14872.32 173
14873.48 159
14874.63 182
14875.78 171
14876.93 171
14878.09 179
14879.24 149
14880.39 147
14881.54 138
14882.70 155
14883.85 153
14885.00 143
14886.16 169
14887.31 196
14888.46 156
14889.61 174
14890.77 158
14891.92 180
14893.07 160
14894.23 192
14895.38 161
14896.53 137
14897.69 131
14898.84 169
14899.99 166
14901.15 149
14902.30 151
14903.45 126
14904.61 159
14905.76 170
14906.91 156
14908.07 162
14909.22 139
14910.38 146
14911.53 153
14912.68 191
14913.84 139
14914.99 139
14916.15 175
14917.30 207
14918.45 171
14919.61 158
14920.76 166
14921.92 179
14923.07 191
14924.22 161
14925.38 182
14926.53 198
14927.69 185
14928.84 198
14930.00 127
14931.15 171
14932.31 181
14933.46 188
14934.62 142
14935.77 179
14936.93 184
14938.08 173
14939.24 183
14940.39 180
14941.55 183
14942.70 138
14943.86 169
14945.01 186
14946.17 153
14947.32 177
14948.48 141
14949.63 176
14950.79 145
14951.94 168
14953.10 167
14954.25 179
14955.41 168
14956.56 168
14957.72 173
14958.88 176
14960.03 195
14961.19 185
14962.34 183
14963.50 157
14964.65 145
14965.81 149
14966.97 152
14968.12 190
14969.28 190
14970.43 196
14971.59 165
14972.75 149
14973.90 151
14975.06 135
14976.22 135
14977.37 128
14978.53 183
14979.69 163
14980.84 150
14982.00 167
14983.16 147
14984.31 135
14985.47 159
14986.63 150
14987.78 141
14988.94 136
14990.10 156
14991.25 144
14992.41 147
14993.57 148
14994.72 140
14995.88 130
14997.04 127
14998.20 137
14999.35 152
15000.51 147
15001.67 158
15002.82 135
15003.98 141
15005.14 135
15006.30 147
15007.45 138
15008.61 152
15009.77 160
15010.93 145
15012.09 135
15013.24 142
15014.40 145
15015.56 152
15016.72 125
15017.87 135
15019.03 120
15020.19 131
15021.35 152
15022.51 108
15023.67 113
15024.82 109
15025.98 156
15027.14 139
15028.30 144
15029.46 145
15030.62 179
15031.77 113
15032.93 105
15034.09 117
15035.25 114
15036.41 114
15037.57 134
15038.73 145
15039.88 134
15041.04 130
15042.20 118
15043.36 125
15044.52 110
15045.68 123
15046.84 106
15048.00 125
15049.16 162
15050.32 115
15051.47 144
15052.63 145
15053.79 124
15054.95 143
15056.11 149
15057.27 135
15058.43 115
15059.59 102
15060.75 105
15061.91 127
15063.07 140
15064.23 140
15065.39 117
15066.55 132
15067.71 123
15068.87 117
15070.03 128
15071.19 132
15072.35 127
15073.51 143
15074.67 123
15075.83 104
15076.99 119
15078.15 133
15079.31 130
15080.47 105
15081.63 137
15082.79 122
15083.95 110
15085.11 113
15086.27 141
15087.43 151
15088.59 129
15089.76 120
15090.92 128
15092.08 117
15093.24 128
15094.40 101
15095.56 128
15096.72 132
15097.88 136
15099.04 144
15100.20 112
15101.37 131
15102.53 101
15103.69 99
15104.85 137
15106.01 134
15107.17 125
15108.33 111
15109.50 122
15110.66 129
15111.82 97
15112.98 105
15114.14 109
15115.30 126
15116.47 110
15117.63 114
15118.79 124
15119.95 126
15121.11 128
15122.27 118
15123.44 87
15124.60 110
15125.76 96
15126.92 121
15128.09 123
15129.25 110
15130.41 113
15131.57 118
15132.73 138
15133.90 117
15135.06 127
15136.22 134
15137.38 120
15138.55 122
15139.71 126
15140.87 102
15142.04 131
15143.20 138
15144.36 124
15145.52 134
15146.69 155
15147.85 156
15149.01 108
15150.18 135
15151.34 139
15152.50 128
15153.67 136
15154.83 129
15155.99 128
15157.16 170
15158.32 127
15159.48 109
15160.65 94
15161.81 120
15162.97 140
15164.14 122
15165.30 137
15166.46 142
15167.63 129
15168.79 156
15169.95 157
15171.12 132
15172.28 121
15173.45 112
15174.61 140
15175.77 119
15176.94 130
15178.10 143
15179.27 143
15180.43 129
15181.60 118
15182.76 121
15183.92 132
15185.09 139
15186.25 159
15187.42 141
15188.58 112
15189.75 133
15190.91 121
15192.08 129
15193.24 124
15194.41 119
15195.57 122
15196.74 138
15197.90 137
15199.07 111
15200.23 114
15201.40 130
15202.56 140
15203.73 157
15204.89 127
15206.06 119
15207.22 132
15208.39 144
15209.55 148
15210.72 124
15211.88 165
15213.05 145
15214.21 132
15215.38 161
15216.54 153
15217.71 147
15218.88 166
15220.04 152
15221.21 141
15222.37 136
15223.54 119
15224.71 147
15225.87 172
15227.04 124
15228.20 137
15229.37 149
15230.54 154
15231.70 142
15232.87 139
15234.03 158
15235.20 180
15236.37 163
15237.53 157
15238.70 180
15239.87 151
15241.03 165
15242.20 166
15243.37 155
15244.53 146
15245.70 143
15246.87 130
15248.03 116
15249.20 143
15250.37 168
15251.53 171
15252.70 158
15253.87 125
15255.04 128
15256.20 156
15257.37 147
15258.54 127
15259.70 132
15260.87 117
15262.04 124
15263.21 144
15264.37 126
15265.54 152
15266.71 149
15267.88 132
15269.04 138
15270.21 133
15271.38 115
15272.55 130
15273.72 136
15274.88 121
15276.05 137
15277.22 129
15278.39 123
15279.56 132
15280.72 118
15281.89 137
15283.06 131
15284.23 122
15285.40 129
15286.56 135
15287.73 132
15288.90 144
15290.07 146
15291.24 125
15292.41 124
15293.58 123
15294.74 114
15295.91 121
15297.08 121
15298.25 135
15299.42 121
15300.59 103
15301.76 121
15302.93 129
15304.09 125
15305.26 124
15306.43 115
15307.60 134
15308.77 116
15309.94 121
15311.11 138
15312.28 132
15313.45 122
15314.62 161
15315.79 135
15316.96 140
15318.13 132
15319.30 106
15320.46 119
15321.63 139
15322.80 120
15323.97 122
15325.14 111
15326.31 127
15327.48 114
15328.65 132
15329.82 130
15330.99 123
15332.16 139
15333.33 128
15334.50 131
15335.67 124
15336.84 140
15338.01 120
15339.18 131
15340.36 155
15341.53 121
15342.70 135
15343.87 113
15345.04 115
15346.21 151
15347.38 149
15348.55 98
15349.72 127
15350.89 129
15352.06 118
15353.23 106
15354.40 138
15355.57 131
15356.75 112
15357.92 135
15359.09 129
15360.26 130
15361.43 123
15362.60 105
15363.77 119
15364.94 124
15366.11 118
15367.29 109
15368.46 113
15369.63 130
15370.80 150
15371.97 134
15373.14 124
15374.32 133
15375.49 126
15376.66 113
15377.83 117
15379.00 122
15380.17 125
15381.35 135
15382.52 121
15383.69 119
15384.86 129
15386.03 109
15387.21 121
15388.38 127
15389.55 148
15390.72 127
15391.90 110
15393.07 124
15394.24 139
15395.41 160
15396.59 158
15397.76 140
15398.93 123
15400.10 150
15401.28 141
15402.45 128
15403.62 133
15404.79 125
15405.97 137
15407.14 149
15408.31 112
15409.49 149
15410.66 117
15411.83 112
15413.01 127
15414.18 107
15415.35 119
15416.53 123
15417.70 105
15418.87 99
15420.05 129
15421.22 132
15422.39 145
15423.57 119
15424.74 105
15425.91 109
15427.09 115
15428.26 106
15429.43 109
15430.61 128
15431.78 122
15432.96 133
15434.13 124
15435.30 119
15436.48 152
15437.65 148
15438.83 99
15440.00 124
15441.17 112
15442.35 117
15443.52 101
15444.70 96
15445.87 122
15447.05 127
15448.22 133
15449.40 126
15450.57 110
15451.75 125
15452.92 106
15454.09 125
15455.27 128
15456.44 113
15457.62 149
15458.79 151
15459.97 134
15461.14 117
15462.32 133
15463.49 118
15464.67 110
15465.84 139
15467.02 116
15468.19 119
15469.37 127
15470.55 132
15471.72 119
15472.90 150
15474.07 128
15475.25 130
15476.42 131
15477.60 108
15478.77 140
15479.95 146
15481.13 142
15482.30 125
15483.48 125
15484.65 113
15485.83 128
15487.00 137
15488.18 114
15489.36 131
15490.53 112
15491.71 134
15492.89 148
15494.06 109
15495.24 128
15496.41 120
15497.59 121
15498.77 155
15499.94 124
15501.12 119
15502.30 106
15503.47 115
15504.65 103
15505.83 101
15507.00 114
15508.18 132
15509.36 142
15510.53 121
15511.71 110
15512.89 108
15514.06 122
15515.24 108
15516.42 140
15517.60 138
15518.77 118
15519.95 98
15521.13 115
15522.30 115
15523.48 125
15524.66 123
15525.84 134
15527.01 134
15528.19 114
15529.37 116
15530.55 114
15531.73 135
15532.90 112
15534.08 113
15535.26 107
15536.44 140
15537.61 122
15538.79 123
15539.97 118
15541.15 143
15542.33 132
15543.50 125
15544.68 112
15545.86 130
15547.04 118
15548.22 130
15549.40 139
15550.57 130
15551.75 117
15552.93 136
15554.11 134
15555.29 138
15556.47 122
15557.65 112
15558.82 135
15560.00 129
15561.18 135
15562.36 131
15563.54 119
15564.72 139
15565.90 142
15567.08 144
15568.26 135
15569.43 157
15570.61 142
15571.79 132
15572.97 144
15574.15 159
15575.33 136
15576.51 118
15577.69 107
15578.87 134
15580.05 123
15581.23 132
15582.41 123
15583.59 134
15584.77 139
15585.95 150
15587.13 145
15588.31 141
15589.49 144
15590.67 184
15591.85 154
15593.03 142
15594.21 140
15595.39 133
15596.57 142
15597.75 133
15598.93 147
15600.11 156
15601.29 170
15602.47 166
15603.65 154
15604.83 168
15606.01 135
15607.19 170
15608.37 147
15609.55 141
15610.73 129
15611.91 166
15613.09 170
15614.27 146
15615.45 148
15616.64 147
15617.82 172
15619.00 198
15620.18 198
15621.36 176
15622.54 152
15623.72 180
15624.90 194
15626.08 174
15627.27 160
15628.45 168
15629.63 169
15630.81 171
15631.99 191
15633.17 172
15634.35 153
15635.54 169
15636.72 155
15637.90 157
15639.08 187
15640.26 180
15641.45 177
15642.63 187
15643.81 186
15644.99 204
15646.17 190
15647.36 182
15648.54 188
15649.72 168
15650.90 181
15652.08 163
15653.27 174
15654.45 193
15655.63 204
15656.81 228
15658.00 190
15659.18 196
15660.36 192
15661.54 196
15662.73 164
15663.91 189
15665.09 200
15666.27 208
15667.46 209
15668.64 207
15669.82 220
15671.01 218
15672.19 203
15673.37 187
15674.56 188
15675.74 186
15676.92 216
15678.10 227
15679.29 198
15680.47 191
15681.65 192
15682.84 164
15684.02 212
15685.21 196
15686.39 174
15687.57 181
15688.76 205
15689.94 200
15691.12 209
15692.31 197
15693.49 192
15694.67 199
15695.86 217
15697.04 172
15698.23 192
15699.41 192
15700.59 179
15701.78 193
15702.96 186
15704.15 184
15705.33 184
15706.52 177
15707.70 185
15708.88 212
15710.07 210
15711.25 210
15712.44 211
15713.62 192
15714.81 211
15715.99 223
15717.18 212
15718.36 231
15719.55 238
15720.73 230
15721.92 193
15723.10 214
15724.29 201
15725.47 225
15726.66 202
15727.84 186
15729.03 210
15730.21 223
15731.40 223
15732.58 206
15733.77 219
15734.95 207
15736.14 211
15737.32 194
15738.51 182
15739.69 184
15740.88 196
15742.07 240
15743.25 209
15744.44 225
15745.62 207
15746.81 199
15747.99 186
15749.18 210
15750.37 227
15751.55 198
15752.74 226
15753.93 234
15755.11 218
15756.30 220
15757.48 220
15758.67 230
15759.86 220
15761.04 218
15762.23 206
15763.42 219
15764.60 218
15765.79 219
15766.98 184
15768.16 217
15769.35 237
15770.54 217
15771.72 234
15772.91 211
15774.10 209
15775.28 243
15776.47 221
15777.66 226
15778.84 226
15780.03 217
15781.22 205
15782.41 220
15783.59 225
15784.78 195
15785.97 199
15787.15 200
15788.34 178
15789.53 213
15790.72 185
15791.90 196
15793.09 184
15794.28 217
15795.47 180
15796.65 195
15797.84 195
15799.03 206
15800.22 206
15801.41 194
15802.59 185
15803.78 177
15804.97 199
15806.16 158
15807.35 177
15808.53 156
15809.72 197
15810.91 190
15812.10 178
15813.29 172
15814.48 163
15815.66 182
15816.85 195
15818.04 154
15819.23 173
15820.42 195
15821.61 155
15822.80 171
15823.98 145
15825.17 142
15826.36 188
15827.55 189
15828.74 163
15829.93 164
15831.12 156
15832.31 173
15833.50 172
15834.69 144
15835.87 137
15837.06 153
15838.25 175
15839.44 191
15840.63 181
15841.82 176
15843.01 187
15844.20 168
15845.39 148
15846.58 139
15847.77 161
15848.96 173
15850.15 165
15851.34 152
15852.53 168
15853.72 153
15854.91 160
15856.10 137
15857.29 127
15858.48 147
15859.67 148
15860.86 175
15862.05 157
15863.24 145
15864.43 178
15865.62 179
15866.81 146
15868.00 143
15869.19 142
15870.38 141
15871.57 157
15872.76 160
15873.95 174
15875.14 170
15876.33 193
15877.52 157
15878.72 145
15879.91 151
15881.10 170
15882.29 125
15883.48 167
15884.67 154
15885.86 170
15887.05 148
15888.24 153
15889.43 170
15890.63 152
15891.82 158
15893.01 164
15894.20 179
15895.39 159
15896.58 158
15897.77 184
15898.97 176
15900.16 169
15901.35 148
15902.54 161
15903.73 175
15904.92 170
15906.12 177
15907.31 166
15908.50 176
15909.69 174
15910.88 172
15912.08 188
15913.27 167
15914.46 164
15915.65 150
15916.85 168
15918.04 152
15919.23 171
15920.42 163
15921.61 141
15922.81 130
15924.00 130
15925.19 157
15926.38 172
15927.58 160
15928.77 177
15929.96 178
15931.16 189
15932.35 198
15933.54 128
15934.73 165
15935.93 140
15937.12 131
15938.31 180
15939.51 155
15940.70 127
15941.89 157
15943.09 168
15944.28 163
15945.47 150
15946.67 152
15947.86 142
15949.05 159
15950.25 167
15951.44 157
15952.63 151
15953.83 158
15955.02 162
15956.21 162
15957.41 144
15958.60 182
15959.80 174
15960.99 156
15962.18 167
15963.38 151
15964.57 145
15965.77 140
15966.96 148
15968.15 139
15969.35 130
15970.54 142
15971.74 135
15972.93 181
15974.13 146
15975.32 126
15976.51 136
15977.71 132
15978.90 138
15980.10 106
15981.29 114
15982.49 130
15983.68 154
15984.88 133
15986.07 145
15987.27 144
15988.46 149
15989.66 148
15990.85 133
15992.05 105
15993.24 100
15994.44 124
15995.63 136
15996.83 132
15998.02 120
15999.22 115
16000.41 129
16001.61 124
16002.80 117
16004.00 134
16005.20 113
16006.39 159
16007.59 131
16008.78 114
16009.98 122
16011.17 121
16012.37 131
16013.57 138
16014.76 126
16015.96 121
16017.15 128
16018.35 132
16019.55 116
16020.74 122
16021.94 143
16023.13 131
16024.33 106
16025.53 135
16026.72 133
16027.92 126
16029.12 110
16030.31 127
16031.51 114
16032.71 108
16033.90 136
16035.10 130
16036.30 119
16037.49 112
16038.69 130
16039.89 130
16041.08 107
16042.28 127
16043.48 150
16044.67 129
16045.87 116
16047.07 114
16048.27 108
16049.46 104
16050.66 133
16051.86 129
16053.06 146
16054.25 120
16055.45 121
16056.65 109
16057.84 134
16059.04 100
16060.24 106
16061.44 134
16062.64 129
16063.83 90
16065.03 125
16066.23 139
16067.43 128
16068.62 130
16069.82 133
16071.02 123
16072.22 107
16073.42 108
16074.62 121
16075.81 128
16077.01 112
16078.21 107
16079.41 104
16080.61 94
16081.81 108
16083.00 112
16084.20 112
16085.40 113
16086.60 120
16087.80 120
16089.00 124
16090.20 121
16091.39 122
16092.59 121
16093.79 109
16094.99 98
16096.19 120
16097.39 139
16098.59 105
16099.79 121
16100.99 88
16102.19 129
16103.38 128
16104.58 113
16105.78 110
16106.98 101
16108.18 108
16109.38 116
16110.58 129
16111.78 141
16112.98 117
16114.18 104
16115.38 103
16116.58 96
16117.78 107
16118.98 109
16120.18 100
16121.38 123
16122.58 103
16123.78 117
16124.98 111
16126.18 106
16127.38 102
16128.58 94
16129.78 126
16130.98 94
16132.18 96
16133.38 126
16134.58 116
16135.78 112
16136.98 121
16138.18 132
16139.38 106
16140.58 125
16141.78 126
16142.98 119
16144.19 126
16145.39 96
16146.59 112
16147.79 88
16148.99 103
16150.19 114
16151.39 106
16152.59 109
16153.79 132
16154.99 113
16156.20 105
16157.40 115
16158.60 99
16159.80 103
16161.00 104
16162.20 98
16163.40 103
16164.61 96
16165.81 97
16167.01 75
16168.21 119
16169.41 126
16170.61 117
16171.82 103
16173.02 96
16174.22 110
16175.42 114
16176.62 119
16177.82 108
16179.03 112
16180.23 118
16181.43 118
16182.63 108
16183.84 118
16185.04 95
16186.24 120
16187.44 114
16188.65 94
16189.85 131
16191.05 118
16192.25 118
16193.46 105
16194.66 108
16195.86 92
16197.06 122
16198.27 102
16199.47 124
16200.67 133
16201.87 116
16203.08 117
16204.28 111
16205.48 110
16206.69 127
16207.89 110
16209.09 111
16210.30 96
16211.50 95
16212.70 105
16213.91 116
16215.11 113
16216.31 105
16217.52 94
16218.72 119
16219.92 108
16221.13 113
16222.33 125
16223.53 127
16224.74 124
16225.94 105
16227.15 107
16228.35 115
16229.55 92
16230.76 114
16231.96 146
16233.17 121
16234.37 94
16235.57 103
16236.78 137
16237.98 121
16239.19 109
16240.39 125
16241.60 122
16242.80 124
16244.00 145
16245.21 120
16246.41 116
16247.62 107
16248.82 92
16250.03 124
16251.23 134
16252.44 104
16253.64 121
16254.85 132
16256.05 121
16257.26 124
16258.46 138
16259.67 158
16260.87 137
16262.08 147
16263.28 120
16264.49 134
16265.69 123
16266.90 143
16268.10 111
16269.31 131
16270.51 148
16271.72 152
16272.93 127
16274.13 124
16275.34 130
16276.54 140
16277.75 157
16278.95 130
16280.16 119
16281.37 137
16282.57 136
16283.78 120
16284.98 148
16286.19 139
16287.40 130
16288.60 158
16289.81 140
16291.01 141
16292.22 129
16293.43 139
16294.63 157
16295.84 151
16297.05 125
16298.25 142
16299.46 152
16300.67 143
16301.87 137
16303.08 144
16304.29 144
16305.49 142
16306.70 137
16307.91 162
16309.11 178
16310.32 135
16311.53 148
16312.73 173
16313.94 174
16315.15 141
16316.36 139
16317.56 148
16318.77 151
16319.98 172
16321.19 180
16322.39 156
16323.60 143
16324.81 166
16326.02 160
16327.22 159
16328.43 150
16329.64 111
16330.85 119
16332.05 116
16333.26 130
16334.47 112
16335.68 131
16336.88 156
16338.09 118
16339.30 112
16340.51 101
16341.72 105
16342.93 128
16344.13 153
16345.34 115
16346.55 123
16347.76 164
16348.97 138
16350.18 130
16351.38 128
16352.59 135
16353.80 146
16355.01 125
16356.22 117
16357.43 113
16358.64 144
16359.84 99
16361.05 121
16362.26 103
16363.47 115
16364.68 120
16365.89 127
16367.10 126
16368.31 85
16369.52 101
16370.73 128
16371.93 114
16373.14 107
16374.35 97
16375.56 87
16376.77 96
16377.98 113
16379.19 104
16380.40 125
16381.61 121
16382.82 106
16384.03 121
16385.24 98
16386.45 96
16387.66 112
16388.87 91
16390.08 107
16391.29 105
16392.50 97
16393.71 109
16394.92 102
16396.13 95
16397.34 106
16398.55 126
16399.76 116
16400.97 107
16402.18 127
16403.39 103
16404.60 104
16405.81 92
16407.02 99
16408.23 106
16409.44 104
16410.65 90
16411.86 95
16413.08 105
16414.29 104
16415.50 85
16416.71 93
16417.92 120
16419.13 124
16420.34 119
16421.55 84
16422.76 88
16423.97 113
16425.19 104
16426.40 100
16427.61 110
16428.82 101
16430.03 90
16431.24 106
16432.45 107
16433.67 111
16434.88 125
16436.09 93
16437.30 96
16438.51 115
16439.72 100
16440.94 104
16442.15 103
16443.36 119
16444.57 113
16445.78 108
16446.99 84
16448.21 107
16449.42 116
16450.63 95
16451.84 99
16453.06 98
16454.27 107
16455.48 111
16456.69 115
16457.90 133
16459.12 84
16460.33 111
16461.54 108
16462.75 136
16463.97 103
16465.18 108
16466.39 128
16467.61 94
16468.82 105
16470.03 89
16471.24 105
16472.46 119
16473.67 86
16474.88 104
16476.10 109
16477.31 84
16478.52 111
16479.74 96
16480.95 94
16482.16 97
16483.38 89
16484.59 92
16485.80 93
16487.02 99
16488.23 98
16489.44 106
16490.66 95
16491.87 101
16493.08 116
16494.30 110
16495.51 100
16496.73 107
16497.94 98
16499.15 77
16500.37 80
16501.58 101
16502.80 120
16504.01 82
16505.22 87
16506.44 108
16507.65 85
16508.87 80
16510.08 90
16511.30 91
16512.51 96
16513.72 92
16514.94 105
16516.15 104
16517.37 99
16518.58 102
16519.80 93
16521.01 95
16522.23 96
16523.44 95
16524.66 90
16525.87 107
16527.09 94
16528.30 118
16529.52 108
16530.73 95
16531.95 111
16533.16 118
16534.38 99
16535.59 100
16536.81 114
16538.02 120
16539.24 106
16540.45 101
16541.67 79
16542.89 101
16544.10 119
16545.32 99
16546.53 105
16547.75 87
16548.96 100
16550.18 112
16551.40 104
16552.61 125
16553.83 91
16555.04 113
16556.26 101
16557.48 87
16558.69 72
16559.91 103
16561.12 98
16562.34 94
16563.56 85
16564.77 98
16565.99 94
16567.21 98
16568.42 121
16569.64 151
16570.86 94
16572.07 112
16573.29 116
16574.51 124
16575.72 119
16576.94 87
16578.16 99
16579.37 131
16580.59 118
16581.81 105
16583.02 98
16584.24 117
16585.46 86
16586.68 88
16587.89 110
16589.11 113
16590.33 126
16591.54 122
16592.76 112
16593.98 108
16595.20 118
16596.41 110
16597.63 109
16598.85 128
16600.07 99
16601.29 106
16602.50 99
16603.72 121
16604.94 109
16606.16 99
16607.37 103
16608.59 100
16609.81 105
16611.03 103
16612.25 93
16613.46 93
16614.68 96
16615.90 100
16617.12 74
16618.34 78
16619.56 114
16620.77 77
16621.99 81
16623.21 91
16624.43 113
16625.65 111
16626.87 94
16628.09 112
16629.30 94
16630.52 84
16631.74 104
16632.96 97
16634.18 101
16635.40 95
16636.62 81
16637.84 110
16639.06 92
16640.28 115
16641.49 110
16642.71 121
16643.93 125
16645.15 84
16646.37 101
16647.59 97
16648.81 74
16650.03 76
16651.25 75
16652.47 100
16653.69 116
16654.91 123
16656.13 92
16657.35 81
16658.57 89
16659.79 71
16661.01 101
16662.23 82
16663.45 69
16664.67 98
16665.89 111
16667.11 117
16668.33 109
16669.55 123
16670.77 88
16671.99 97
16673.21 91
16674.43 91
16675.65 81
16676.87 110
16678.09 83
16679.31 112
16680.53 84
16681.75 73
16682.97 88
16684.19 94
16685.42 77
16686.64 79
16687.86 74
16689.08 79
16690.30 95
16691.52 115
16692.74 99
16693.96 91
16695.18 116
16696.40 116
16697.63 90
16698.85 94
16700.07 84
16701.29 96
16702.51 107
16703.73 104
16704.95 91
16706.18 84
16707.40 99
16708.62 95
16709.84 85
16711.06 93
16712.28 80
16713.51 87
16714.73 91
16715.95 110
16717.17 118
16718.39 110
16719.62 104
16720.84 86
16722.06 118
16723.28 99
16724.50 107
16725.73 78
16726.95 109
16728.17 84
16729.39 95
16730.62 111
16731.84 119
16733.06 125
16734.28 119
16735.51 94
16736.73 87
16737.95 119
16739.18 106
16740.40 85
16741.62 88
16742.84 96
16744.07 101
16745.29 111
16746.51 97
16747.74 83
16748.96 93
16750.18 93
16751.41 82
16752.63 83
16753.85 86
16755.08 98
16756.30 93
16757.52 73
16758.75 99
16759.97 87
16761.19 106
16762.42 93
16763.64 105
16764.86 103
16766.09 121
16767.31 118
16768.54 106
16769.76 90
16770.98 104
16772.21 95
16773.43 66
16774.66 89
16775.88 123
16777.10 117
16778.33 97
16779.55 101
16780.78 104
16782.00 97
16783.22 105
16784.45 98
16785.67 96
16786.90 93
16788.12 97
16789.35 91
16790.57 89
16791.80 96
16793.02 86
16794.25 102
16795.47 100
16796.70 89
16797.92 77
16799.15 91
16800.37 107
16801.60 98
16802.82 74
16804.05 63
16805.27 105
16806.50 141
16807.72 100
16808.95 94
16810.17 60
16811.40 84
16812.62 108
16813.85 105
16815.07 95
16816.30 82
16817.53 91
16818.75 90
16819.98 95
16821.20 88
16822.43 83
16823.65 88
16824.88 89
16826.11 82
16827.33 106
16828.56 95
16829.78 85
16831.01 85
16832.24 102
16833.46 86
16834.69 90
16835.92 107
16837.14 110
16838.37 78
16839.60 88
16840.82 102
16842.05 98
16843.27 103
16844.50 91
16845.73 79
16846.96 79
16848.18 95
16849.41 85
16850.64 98
16851.86 110
16853.09 117
16854.32 104
16855.54 115
16856.77 77
16858.00 98
16859.22 127
16860.45 119
16861.68 100
16862.91 114
16864.13 132
16865.36 118
16866.59 99
16867.82 98
16869.04 122
16870.27 120
16871.50 114
16872.73 99
16873.95 99
16875.18 101
16876.41 126
16877.64 118
16878.87 114
16880.09 114
16881.32 108
16882.55 120
16883.78 131
16885.01 152
16886.23 153
16887.46 152
16888.69 135
16889.92 134
16891.15 145
16892.38 152
16893.60 146
16894.83 132
16896.06 119
16897.29 135
16898.52 138
16899.75 142
16900.98 114
16902.20 128
16903.43 115
16904.66 138
16905.89 114
16907.12 135
16908.35 129
16909.58 114
16910.81 95
16912.04 94
16913.26 115
16914.49 136
16915.72 135
16916.95 104
16918.18 87
16919.41 75
16920.64 98
16921.87 97
16923.10 104
16924.33 103
16925.56 119
16926.79 123
16928.02 115
16929.25 106
16930.48 86
16931.71 119
16932.94 98
16934.17 101
16935.40 87
16936.63 90
16937.86 81
16939.09 99
16940.32 89
16941.55 103
16942.78 95
16944.01 127
16945.24 104
16946.47 87
16947.70 132
16948.93 105
16950.16 88
16951.39 96
16952.62 103
16953.85 89
16955.08 112
16956.31 85
16957.54 91
16958.77 115
16960.01 97
16961.24 91
16962.47 96
16963.70 94
16964.93 99
16966.16 79
16967.39 101
16968.62 105
16969.85 101
16971.08 95
16972.32 99
16973.55 114
16974.78 110
16976.01 102
16977.24 112
16978.47 108
16979.70 85
16980.94 111
16982.17 114
16983.40 93
16984.63 103
16985.86 95
16987.10 101
16988.33 97
16989.56 94
16990.79 114
16992.02 115
16993.26 109
16994.49 96
16995.72 121
16996.95 99
16998.18 96
16999.42 105
17000.65 104
17001.88 105
17003.11 79
17004.35 105
17005.58 90
17006.81 78
17008.04 106
17009.28 112
17010.51 98
17011.74 72
17012.97 105
17014.21 112
17015.44 98
17016.67 94
17017.91 83
17019.14 100
17020.37 106
17021.60 98
17022.84 90
17024.07 103
17025.30 100
17026.54 84
17027.77 93
17029.00 78
17030.24 79
17031.47 81
17032.70 91
17033.94 97
17035.17 84
17036.41 109
17037.64 82
17038.87 99
17040.11 86
17041.34 82
17042.57 102
17043.81 92
17045.04 91
17046.28 79
17047.51 84
17048.74 86
17049.98 85
17051.21 80
17052.45 95
17053.68 97
17054.92 103
17056.15 101
17057.38 91
17058.62 115
17059.85 116
17061.09 100
17062.32 95
17063.56 91
17064.79 95
17066.03 81
17067.26 78
17068.50 75
17069.73 87
17070.97 81
17072.20 94
17073.44 84
17074.67 90
17075.91 105
17077.14 96
17078.38 94
17079.61 94
17080.85 85
17082.08 99
17083.32 109
17084.55 103
17085.79 87
17087.02 96
17088.26 77
17089.49 90
17090.73 95
17091.97 96
17093.20 85
17094.44 97
17095.67 107
17096.91 103
17098.14 90
17099.38 95
17100.62 77
17101.85 81
17103.09 96
17104.32 91
17105.56 91
17106.80 82
17108.03 67
17109.27 94
17110.51 101
17111.74 89
17112.98 78
17114.21 85
17115.45 114
17116.69 76
17117.92 88
17119.16 97
17120.40 97
17121.63 89
17122.87 106
17124.11 86
17125.34 83
17126.58 111
17127.82 87
17129.06 77
17130.29 68
17131.53 79
17132.77 88
17134.00 83
17135.24 74
17136.48 84
17137.72 102
17138.95 97
17140.19 103
17141.43 97
17142.67 102
17143.90 112
17145.14 98
17146.38 86
17147.62 77
17148.85 82
17150.09 108
17151.33 108
17152.57 100
17153.80 105
17155.04 109
17156.28 110
17157.52 89
17158.76 73
17159.99 76
17161.23 80
17162.47 79
17163.71 95
17164.95 103
17166.19 117
17167.42 75
17168.66 93
17169.90 98
17171.14 89
17172.38 80
17173.62 111
17174.86 123
17176.09 92
17177.33 98
17178.57 102
17179.81 87
17181.05 74
17182.29 78
17183.53 86
17184.77 91
17186.01 69
17187.24 76
17188.48 82
17189.72 90
17190.96 72
17192.20 89
17193.44 89
17194.68 72
17195.92 85
17197.16 85
17198.40 90
17199.64 88
17200.88 78
17202.12 76
17203.36 79
17204.60 72
17205.84 91
17207.08 78
17208.32 73
17209.56 70
17210.80 80
17212.04 92
17213.28 79
17214.52 66
17215.76 98
17217.00 77
17218.24 89
17219.48 78
17220.72 82
17221.96 94
17223.20 80
17224.44 103
17225.68 68
17226.92 77
17228.16 66
17229.40 68
17230.64 75
17231.88 81
17233.12 74
17234.36 72
17235.60 97
17236.85 60
17238.09 75
17239.33 82
17240.57 84
17241.81 81
17243.05 82
17244.29 86
17245.53 92
17246.77 71
17248.02 99
17249.26 89
17250.50 91
17251.74 74
17252.98 84
17254.22 100
17255.46 64
17256.71 80
17257.95 72
17259.19 83
17260.43 80
17261.67 84
17262.91 89
17264.16 64
17265.40 68
17266.64 92
17267.88 77
17269.12 80
17270.37 78
17271.61 85
17272.85 80
17274.09 79
17275.34 94
17276.58 81
17277.82 85
17279.06 59
17280.30 71
17281.55 66
17282.79 80
17284.03 66
17285.27 88
17286.52 87
17287.76 61
17289.00 73
17290.25 61
17291.49 88
17292.73 70
17293.97 76
17295.22 88
17296.46 95
17297.70 86
17298.95 83
17300.19 85
17301.43 69
17302.68 72
17303.92 72
17305.16 77
17306.41 73
17307.65 76
17308.89 95
17310.14 89
17311.38 95
17312.62 90
17313.87 89
17315.11 81
17316.36 68
17317.60 80
17318.84 56
17320.09 71
17321.33 90
17322.58 82
17323.82 79
17325.06 85
17326.31 79
17327.55 78
17328.80 95
17330.04 83
17331.28 82
17332.53 77
17333.77 80
17335.02 67
17336.26 80
17337.51 78
17338.75 79
17340.00 86
17341.24 81
17342.48 78
17343.73 71
17344.97 87
17346.22 95
17347.46 75
17348.71 96
17349.95 78
17351.20 84
17352.44 76
17353.69 77
17354.93 82
17356.18 87
17357.42 98
17358.67 100
17359.92 74
17361.16 70
17362.41 83
17363.65 89
17364.90 83
17366.14 75
17367.39 85
17368.63 82
17369.88 96
17371.13 104
17372.37 76
17373.62 92
17374.86 76
17376.11 89
17377.35 91
17378.60 74
17379.85 60
17381.09 75
17382.34 89
17383.59 78
17384.83 76
17386.08 82
17387.32 72
17388.57 79
17389.82 58
17391.06 55
17392.31 66
17393.56 70
17394.80 69
17396.05 77
17397.30 65
17398.54 77
17399.79 103
17401.04 81
17402.28 104
17403.53 85
17404.78 69
17406.02 68
17407.27 87
17408.52 77
17409.77 65
17411.01 73
17412.26 85
17413.51 82
17414.75 67
17416.00 64
17417.25 84
17418.50 87
17419.74 72
17420.99 81
17422.24 72
17423.49 88
17424.73 85
17425.98 92
17427.23 86
17428.48 89
17429.73 80
17430.97 85
17432.22 69
17433.47 88
17434.72 90
17435.97 85
17437.21 70
17438.46 75
17439.71 96
17440.96 97
17442.21 81
17443.45 74
17444.70 70
17445.95 86
17447.20 112
17448.45 76
17449.70 79
17450.95 76
17452.19 96
17453.44 125
17454.69 75
17455.94 58
17457.19 67
17458.44 89
17459.69 78
17460.94 80
17462.19 81
17463.43 69
17464.68 62
17465.93 72
17467.18 83
17468.43 72
17469.68 88
17470.93 78
17472.18 82
17473.43 70
17474.68 84
17475.93 78
17477.18 96
17478.43 81
17479.68 73
17480.93 86
17482.18 73
17483.43 70
17484.68 71
17485.93 77
17487.17 83
17488.42 88
17489.67 81
17490.92 69
17492.18 89
17493.43 83
17494.68 88
17495.93 78
17497.18 75
17498.43 100
17499.68 95
17500.93 92
17502.18 81
17503.43 98
17504.68 75
17505.93 69
17507.18 70
17508.43 85
17509.68 84
17510.93 80
17512.18 70
17513.43 84
17514.68 87
17515.94 85
17517.19 81
17518.44 71
17519.69 63
17520.94 100
17522.19 97
17523.44 95
17524.69 72
17525.94 87
17527.20 85
17528.45 87
17529.70 83
17530.95 73
17532.20 96
17533.45 90
17534.70 82
17535.96 84
17537.21 78
17538.46 81
17539.71 79
17540.96 80
17542.22 74
17543.47 81
17544.72 94
17545.97 134
17547.22 74
17548.48 78
17549.73 76
17550.98 86
17552.23 74
17553.48 93
17554.74 92
17555.99 83
17557.24 97
17558.49 77
17559.75 94
17561.00 81
17562.25 85
17563.50 79
17564.76 91
17566.01 81
17567.26 79
17568.52 76
17569.77 71
17571.02 77
17572.27 80
17573.53 96
17574.78 98
17576.03 85
17577.29 91
17578.54 100
17579.79 99
17581.05 89
17582.30 88
17583.55 82
17584.81 93
17586.06 70
17587.31 82
17588.57 80
17589.82 84
17591.07 84
17592.33 79
17593.58 67
17594.83 79
17596.09 94
17597.34 88
17598.60 95
17599.85 87
17601.10 93
17602.36 82
17603.61 82
17604.87 85
17606.12 63
17607.37 77
17608.63 94
17609.88 80
17611.14 100
17612.39 66
17613.65 67
17614.90 79
17616.16 99
17617.41 98
17618.66 88
17619.92 68
17621.17 87
17622.43 70
17623.68 75
17624.94 84
17626.19 79
17627.45 106
17628.70 75
17629.96 93
17631.21 91
17632.47 85
17633.72 80
17634.98 88
17636.23 92
17637.49 72
17638.74 82
17640.00 98
17641.26 68
17642.51 60
17643.77 69
17645.02 88
17646.28 79
17647.53 72
17648.79 61
17650.04 72
17651.30 77
17652.56 91
17653.81 84
17655.07 77
17656.32 106
17657.58 75
17658.84 76
17660.09 73
17661.35 75
17662.60 52
17663.86 67
17665.12 67
17666.37 71
17667.63 80
17668.89 76
17670.14 71
17671.40 58
17672.66 88
17673.91 88
17675.17 93
17676.43 82
17677.68 73
17678.94 76
17680.20 78
17681.45 62
17682.71 78
17683.97 70
17685.22 56
17686.48 80
17687.74 87
17688.99 60
17690.25 72
17691.51 79
17692.77 58
17694.02 68
17695.28 60
17696.54 63
17697.80 60
17699.05 77
17700.31 59
17701.57 74
17702.83 80
17704.08 70
17705.34 72
17706.60 65
17707.86 68
17709.11 58
17710.37 54
17711.63 82
17712.89 91
17714.15 74
17715.40 55
17716.66 64
17717.92 57
17719.18 89
17720.44 58
17721.70 65
17722.95 78
17724.21 60
17725.47 77
17726.73 56
17727.99 61
17729.25 70
17730.51 65
17731.76 73
17733.02 64
17734.28 84
17735.54 84
17736.80 98
17738.06 86
17739.32 103
17740.58 65
17741.83 80
17743.09 76
17744.35 70
17745.61 55
17746.87 70
17748.13 69
17749.39 64
17750.65 82
17751.91 62
17753.17 74
17754.43 83
17755.69 103
17756.95 80
17758.21 91
17759.47 81
17760.73 67
17761.98 76
17763.24 82
17764.50 62
17765.76 82
17767.02 78
17768.28 57
17769.54 66
17770.80 93
17772.06 65
17773.32 85
17774.58 73
17775.84 64
17777.11 77
17778.37 76
17779.63 90
17780.89 66
17782.15 91
17783.41 70
17784.67 75
17785.93 77
17787.19 57
17788.45 88
17789.71 58
17790.97 93
17792.23 85
17793.49 70
17794.75 80
17796.01 78
17797.28 103
17798.54 77
17799.80 74
17801.06 78
17802.32 99
17803.58 88
17804.84 77
17806.10 64
17807.37 78
17808.63 71
17809.89 89
17811.15 62
17812.41 79
17813.67 86
17814.93 65
17816.20 68
17817.46 80
17818.72 88
17819.98 97
17821.24 79
17822.50 76
17823.77 68
17825.03 96
17826.29 91
17827.55 76
17828.81 71
17830.08 70
17831.34 70
17832.60 84
17833.86 73
17835.13 57
17836.39 74
17837.65 81
17838.91 67
17840.18 66
17841.44 72
17842.70 84
17843.96 72
17845.23 67
17846.49 81
17847.75 78
17849.01 70
17850.28 72
17851.54 73
17852.80 73
17854.07 82
17855.33 95
17856.59 68
17857.86 63
17859.12 57
17860.38 65
17861.65 70
17862.91 89
17864.17 101
17865.44 77
17866.70 72
17867.96 86
17869.23 70
17870.49 55
17871.75 73
17873.02 80
17874.28 80
17875.54 55
17876.81 76
17878.07 57
17879.34 79
17880.60 79
17881.86 70
17883.13 88
17884.39 70
17885.66 74
17886.92 79
17888.18 60
17889.45 69
17890.71 80
17891.98 57
17893.24 74
17894.51 58
17895.77 85
17897.04 90
17898.30 67
17899.56 67
17900.83 63
17902.09 66
17903.36 74
17904.62 65
17905.89 66
17907.15 75
17908.42 91
17909.68 95
17910.95 74
17912.21 63
17913.48 79
17914.74 72
17916.01 53
17917.27 69
17918.54 72
17919.80 80
17921.07 91
17922.34 75
17923.60 66
17924.87 55
17926.13 83
17927.40 77
17928.66 72
17929.93 76
17931.19 87
17932.46 78
17933.73 78
17934.99 54
17936.26 48
17937.52 86
17938.79 71
17940.06 71
17941.32 73
17942.59 60
17943.85 60
17945.12 56
17946.39 78
17947.65 76
17948.92 56
17950.19 71
17951.45 88
17952.72 104
17953.99 65
17955.25 67
17956.52 71
17957.79 72
17959.05 69
17960.32 96
17961.59 63
17962.85 73
17964.12 76
17965.39 66
17966.65 77
17967.92 68
17969.19 65
17970.45 75
17971.72 95
17972.99 89
17974.26 73
17975.52 77
17976.79 84
17978.06 64
17979.33 67
17980.59 68
17981.86 75
17983.13 60
17984.40 50
17985.66 81
17986.93 84
17988.20 91
17989.47 55
17990.73 67
17992.00 65
17993.27 58
17994.54 57
17995.81 77
17997.07 73
17998.34 61
17999.61 69
18000.88 62
18002.15 58
18003.42 73
18004.68 68
18005.95 73
18007.22 71
18008.49 64
18009.76 63
18011.03 74
18012.30 63
18013.56 69
18014.83 76
18016.10 69
18017.37 78
18018.64 59
18019.91 69
18021.18 69
18022.45 69
18023.71 74
18024.98 71
18026.25 86
18027.52 68
18028.79 76
18030.06 68
18031.33 49
18032.60 61
18033.87 90
18035.14 87
18036.41 107
18037.68 73
18038.95 67
18040.22 71
18041.49 80
18042.76 76
18044.02 61
18045.29 58
18046.56 72
18047.83 80
18049.10 52
18050.37 54
18051.64 74
18052.91 92
18054.18 63
18055.45 71
18056.72 69
18057.99 90
18059.27 81
18060.54 85
18061.81 78
18063.08 84
18064.35 89
18065.62 84
18066.89 67
18068.16 58
18069.43 73
18070.70 81
18071.97 83
18073.24 63
18074.51 67
18075.78 77
18077.05 80
18078.32 78
18079.60 67
18080.87 50
18082.14 68
18083.41 66
18084.68 82
18085.95 67
18087.22 59
18088.49 79
18089.77 80
18091.04 75
18092.31 76
18093.58 82
18094.85 71
18096.12 59
18097.39 54
18098.67 64
18099.94 81
18101.21 80
18102.48 81
18103.75 68
18105.02 68
18106.30 84
18107.57 51
18108.84 69
18110.11 66
18111.38 89
18112.66 73
18113.93 66
18115.20 87
18116.47 77
18117.75 62
18119.02 56
18120.29 78
18121.56 79
18122.84 80
18124.11 71
18125.38 68
18126.65 62
18127.93 63
18129.20 82
18130.47 81
18131.74 78
18133.02 63
18134.29 80
18135.56 81
18136.84 64
18138.11 64
18139.38 78
18140.66 81
18141.93 50
18143.20 69
18144.48 78
18145.75 70
18147.02 81
18148.30 76
18149.57 87
18150.84 91
18152.12 77
18153.39 93
18154.66 59
18155.94 64
18157.21 54
18158.48 69
18159.76 67
18161.03 83
18162.31 74
18163.58 71
18164.85 78
18166.13 59
18167.40 66
18168.68 70
18169.95 91
18171.22 62
18172.50 81
18173.77 89
18175.05 71
18176.32 94
18177.60 101
18178.87 61
18180.15 89
18181.42 89
18182.69 83
18183.97 74
18185.24 71
18186.52 84
18187.79 77
18189.07 96
18190.34 100
18191.62 57
18192.89 58
18194.17 68
18195.44 81
18196.72 73
18197.99 54
18199.27 61
18200.54 73
18201.82 85
18203.09 50
18204.37 80
18205.65 68
18206.92 88
18208.20 61
18209.47 47
18210.75 93
18212.02 77
18213.30 58
18214.57 66
18215.85 83
18217.13 61
18218.40 65
18219.68 73
18220.95 52
18222.23 54
18223.51 71
18224.78 83
18226.06 70
18227.33 55
18228.61 76
18229.89 67
18231.16 80
18232.44 71
18233.72 66
18234.99 77
18236.27 62
18237.55 87
18238.82 60
18240.10 67
18241.38 59
18242.65 47
18243.93 77
18245.21 80
18246.48 75
18247.76 71
18249.04 71
18250.31 67
18251.59 75
18252.87 60
18254.15 67
18255.42 69
18256.70 68
18257.98 67
18259.25 82
18260.53 83
18261.81 84
18263.09 72
18264.36 98
18265.64 79
18266.92 97
18268.20 87
18269.47 78
18270.75 73
18272.03 84
18273.31 77
18274.59 87
18275.86 82
18277.14 81
18278.42 69
18279.70 65
18280.98 66
18282.25 63
18283.53 68
18284.81 67
18286.09 86
18287.37 93
18288.64 73
18289.92 89
18291.20 80
18292.48 84
18293.76 65
18295.04 75
18296.32 65
18297.59 66
18298.87 80
18300.15 81
18301.43 61
18302.71 64
18303.99 69
18305.27 72
18306.55 77
18307.83 68
18309.10 70
18310.38 65
18311.66 73
18312.94 66
18314.22 68
18315.50 69
18316.78 62
18318.06 72
18319.34 59
18320.62 81
18321.90 71
18323.18 73
18324.46 74
18325.74 64
18327.02 56
18328.30 71
18329.58 68
18330.86 76
18332.14 80
18333.41 70
18334.69 61
18335.97 58
18337.25 72
18338.54 67
18339.82 60
18341.10 42
18342.38 54
18343.66 75
18344.94 71
18346.22 84
18347.50 78
18348.78 62
18350.06 67
18351.34 70
18352.62 57
18353.90 69
18355.18 63
18356.46 62
18357.74 71
18359.02 58
18360.30 63
18361.58 45
18362.87 67
18364.15 72
18365.43 65
18366.71 61
18367.99 58
18369.27 57
18370.55 59
18371.83 84
18373.11 72
18374.40 84
18375.68 68
18376.96 53
18378.24 53
18379.52 57
18380.80 81
18382.08 81
18383.37 64
18384.65 62
18385.93 78
18387.21 70
18388.49 71
18389.78 73
18391.06 77
18392.34 68
18393.62 77
18394.90 54
18396.19 73
18397.47 69
18398.75 83
18400.03 65
18401.31 72
18402.60 61
18403.88 59
18405.16 79
18406.44 71
18407.73 64
18409.01 56
18410.29 84
18411.57 83
18412.86 86
18414.14 77
18415.42 66
18416.71 54
18417.99 55
18419.27 84
18420.55 71
18421.84 62
18423.12 53
18424.40 78
18425.69 83
18426.97 70
18428.25 85
18429.54 67
18430.82 66
18432.10 70
18433.39 82
18434.67 73
18435.95 75
18437.24 74
18438.52 85
18439.80 87
18441.09 67
18442.37 84
18443.66 77
18444.94 78
18446.22 72
18447.51 78
18448.79 79
18450.08 66
18451.36 84
18452.64 69
18453.93 75
18455.21 76
18456.50 89
18457.78 80
18459.06 73
18460.35 73
18461.63 76
18462.92 81
18464.20 53
18465.49 57
18466.77 82
18468.06 65
18469.34 90
18470.63 65
18471.91 58
18473.19 50
18474.48 66
18475.76 77
18477.05 79
18478.33 80
18479.62 92
18480.90 90
18482.19 89
18483.47 70
18484.76 71
18486.05 68
18487.33 76
18488.62 62
18489.90 68
18491.19 73
18492.47 64
18493.76 78
18495.04 65
18496.33 64
18497.61 84
18498.90 80
18500.19 78
18501.47 62
18502.76 66
18504.04 91
18505.33 79
18506.62 68
18507.90 76
18509.19 90
18510.47 72
18511.76 71
18513.05 68
18514.33 70
18515.62 74
18516.90 88
18518.19 66
18519.48 63
18520.76 59
18522.05 76
18523.34 84
18524.62 87
18525.91 68
18527.20 69
18528.48 85
18529.77 75
18531.06 78
18532.34 76
18533.63 58
18534.92 74
18536.21 79
18537.49 71
18538.78 94
18540.07 66
18541.35 65
18542.64 72
18543.93 65
18545.22 76
18546.50 88
18547.79 90
18549.08 98
18550.37 87
18551.65 88
18552.94 99
18554.23 80
18555.52 96
18556.80 99
18558.09 86
18559.38 80
18560.67 87
18561.95 63
18563.24 105
18564.53 74
18565.82 78
18567.11 92
18568.39 74
18569.68 93
18570.97 92
18572.26 92
18573.55 81
18574.84 61
18576.12 71
18577.41 97
18578.70 75
18579.99 76
18581.28 72
18582.57 79
18583.86 54
18585.14 70
18586.43 83
18587.72 92
18589.01 85
18590.30 83
18591.59 85
18592.88 80
18594.17 97
18595.46 93
18596.74 76
18598.03 89
18599.32 98
18600.61 90
18601.90 78
18603.19 81
18604.48 82
18605.77 70
18607.06 84
18608.35 76
18609.64 88
18610.93 94
18612.22 102
18613.51 103
18614.80 105
18616.09 84
18617.38 85
18618.67 90
18619.96 81
18621.25 87
18622.54 68
18623.83 85
18625.12 91
18626.41 70
18627.70 83
18628.99 88
18630.28 80
18631.57 80
18632.86 80
18634.15 83
18635.44 76
18636.73 71
18638.02 84
18639.31 79
18640.60 82
18641.89 82
18643.18 87
18644.47 79
18645.76 69
18647.06 68
18648.35 71
18649.64 87
18650.93 66
18652.22 74
18653.51 71
18654.80 68
18656.09 72
18657.38 84
18658.68 64
18659.97 74
18661.26 56
18662.55 74
18663.84 84
18665.13 81
18666.42 73
18667.72 81
18669.01 67
18670.30 79
18671.59 70
18672.88 75
18674.17 89
18675.47 70
18676.76 81
18678.05 68
18679.34 61
18680.63 57
18681.93 60
18683.22 77
18684.51 72
18685.80 61
18687.09 82
18688.39 81
18689.68 77
18690.97 77
18692.26 66
18693.56 57
18694.85 78
18696.14 79
18697.43 74
18698.73 68
18700.02 67
18701.31 79
18702.60 81
18703.90 74
18705.19 77
18706.48 64
18707.78 89
18709.07 79
18710.36 84
18711.66 83
18712.95 83
18714.24 61
18715.54 75
18716.83 66
18718.12 68
18719.42 61
18720.71 73
18722.00 70
18723.30 75
18724.59 83
18725.88 74
18727.18 60
18728.47 80
18729.76 86
18731.06 86
18732.35 92
18733.65 73
18734.94 70
18736.23 63
18737.53 82
18738.82 75
18740.12 90
18741.41 85
18742.70 82
18744.00 73
18745.29 77
18746.59 76
18747.88 73
18749.18 76
18750.47 85
18751.76 96
18753.06 84
18754.35 97
18755.65 95
18756.94 74
18758.24 68
18759.53 108
18760.83 80
18762.12 60
18763.42 80
18764.71 87
18766.01 79
18767.30 72
18768.60 77
18769.89 88
18771.19 85
18772.48 70
18773.78 76
18775.07 76
18776.37 71
18777.66 72
18778.96 93
18780.25 73
18781.55 70
18782.85 77
18784.14 76
18785.44 76
18786.73 89
18788.03 69
18789.32 82
18790.62 77
18791.92 66
18793.21 76
18794.51 60
18795.80 67
18797.10 87
18798.40 89
18799.69 82
18800.99 73
18802.28 69
18803.58 64
18804.88 58
18806.17 81
18807.47 57
18808.77 72
18810.06 63
18811.36 60
18812.66 69
18813.95 68
18815.25 65
18816.55 55
18817.84 75
18819.14 70
18820.44 54
18821.73 71
18823.03 68
18824.33 56
18825.62 78
18826.92 82
18828.22 56
18829.52 62
18830.81 47
18832.11 69
18833.41 74
18834.71 59
18836.00 82
18837.30 72
18838.60 70
18839.90 70
18841.19 66
18842.49 61
18843.79 58
18845.09 78
18846.38 74
18847.68 62
18848.98 83
18850.28 79
18851.58 90
18852.87 61
18854.17 61
18855.47 67
18856.77 80
18858.07 65
18859.36 82
18860.66 78
18861.96 92
18863.26 62
18864.56 80
18865.86 76
18867.15 65
18868.45 54
18869.75 59
18871.05 75
18872.35 70
18873.65 80
18874.95 77
18876.24 85
18877.54 54
18878.84 82
18880.14 67
18881.44 77
18882.74 81
18884.04 63
18885.34 55
18886.64 74
18887.94 60
18889.24 55
18890.53 71
18891.83 73
18893.13 98
18894.43 66
18895.73 67
18897.03 56
18898.33 52
18899.63 78
18900.93 80
18902.23 67
18903.53 94
18904.83 79
18906.13 74
18907.43 68
18908.73 52
18910.03 52
18911.33 89
18912.63 77
18913.93 84
18915.23 65
18916.53 62
18917.83 68
18919.13 74
18920.43 46
18921.73 66
18923.03 78
18924.33 87
18925.63 59
18926.93 42
18928.23 68
18929.53 76
18930.84 93
18932.14 68
18933.44 64
18934.74 79
18936.04 70
18937.34 76
18938.64 78
18939.94 65
18941.24 61
18942.54 80
18943.84 58
18945.15 68
18946.45 57
18947.75 57
18949.05 75
18950.35 67
18951.65 63
18952.95 82
18954.26 63
18955.56 66
18956.86 73
18958.16 68
18959.46 85
18960.76 76
18962.07 72
18963.37 73
18964.67 68
18965.97 67
18967.27 40
18968.57 60
18969.88 51
18971.18 77
18972.48 57
18973.78 72
18975.09 54
18976.39 55
18977.69 88
18978.99 60
18980.29 71
18981.60 80
18982.90 64
18984.20 67
18985.50 68
18986.81 55
18988.11 57
18989.41 70
18990.72 76
18992.02 58
18993.32 68
18994.62 86
18995.93 72
18997.23 69
18998.53 83
18999.84 58
19001.14 67
19002.44 61
19003.75 80
19005.05 55
19006.35 58
19007.66 71
19008.96 63
19010.26 60
19011.57 51
19012.87 72
19014.17 68
19015.48 76
19016.78 67
19018.08 58
19019.39 63
19020.69 63
19021.99 81
19023.30 98
19024.60 64
19025.91 76
19027.21 62
19028.51 60
19029.82 50
19031.12 47
19032.43 58
19033.73 73
19035.04 78
19036.34 71
19037.64 70
19038.95 60
19040.25 65
19041.56 68
19042.86 62
19044.17 90
19045.47 70
19046.78 74
19048.08 56
19049.39 63
19050.69 78
19052.00 71
19053.30 69
19054.61 65
19055.91 74
19057.22 74
19058.52 77
19059.83 66
19061.13 58
19062.44 74
19063.74 72
19065.05 69
19066.35 60
19067.66 55
19068.96 75
19070.27 61
19071.57 69
19072.88 74
19074.18 76
19075.49 81
19076.80 79
19078.10 66
19079.41 64
19080.71 54
19082.02 82
19083.33 90
19084.63 78
19085.94 64
19087.24 50
19088.55 69
19089.86 45
19091.16 67
19092.47 80
19093.77 79
19095.08 82
19096.39 68
19097.69 69
19099.00 72
19100.31 78
19101.61 55
19102.92 81
19104.23 63
19105.53 69
19106.84 63
19108.15 48
19109.45 66
19110.76 94
19112.07 61
19113.37 85
19114.68 91
19115.99 86
19117.30 61
19118.60 66
19119.91 98
19121.22 78
19122.52 83
19123.83 71
19125.14 69
19126.45 59
19127.75 58
19129.06 48
19130.37 53
19131.68 72
19132.98 65
19134.29 66
19135.60 60
19136.91 63
19138.22 75
19139.52 84
19140.83 76
19142.14 57
19143.45 67
19144.76 57
19146.06 49
19147.37 65
19148.68 80
19149.99 69
19151.30 70
19152.60 62
19153.91 86
19155.22 60
19156.53 61
19157.84 77
19159.15 72
19160.46 70
19161.76 78
19163.07 77
19164.38 79
19165.69 60
19167.00 58
19168.31 73
19169.62 57
19170.93 61
19172.23 51
19173.54 73
19174.85 66
19176.16 57
19177.47 79
19178.78 67
19180.09 82
19181.40 70
19182.71 65
19184.02 67
19185.33 54
19186.64 60
19187.95 62
19189.26 79
19190.57 65
19191.87 56
19193.18 83
19194.49 65
19195.80 60
19197.11 57
19198.42 62
19199.73 78
19201.04 52
19202.35 76
19203.66 61
19204.97 85
19206.28 75
19207.59 78
19208.90 62
19210.21 79
19211.53 71
19212.84 63
19214.15 60
19215.46 62
19216.77 76
19218.08 87
19219.39 84
19220.70 66
19222.01 72
19223.32 70
19224.63 75
19225.94 82
19227.25 67
19228.56 77
19229.87 66
19231.19 46
19232.50 53
19233.81 55
19235.12 74
19236.43 60
19237.74 75
19239.05 63
19240.36 44
19241.68 74
19242.99 55
19244.30 45
19245.61 56
19246.92 61
19248.23 72
19249.54 68
19250.86 56
19252.17 55
19253.48 80
19254.79 74
19256.10 60
19257.42 68
19258.73 64
19260.04 78
19261.35 71
19262.66 65
19263.98 46
19265.29 76
19266.60 54
19267.91 49
19269.22 60
19270.54 55
19271.85 60
19273.16 66
19274.47 68
19275.79 58
19277.10 79
19278.41 73
19279.72 56
19281.04 47
19282.35 52
19283.66 60
19284.98 51
19286.29 50
19287.60 52
19288.91 66
19290.23 59
19291.54 51
19292.85 58
19294.17 60
19295.48 68
19296.79 76
19298.11 62
19299.42 54
19300.73 63
19302.05 56
19303.36 60
19304.67 56
19305.99 63
19307.30 58
19308.61 65
19309.93 64
19311.24 60
19312.56 71
19313.87 45
19315.18 56
19316.50 69
19317.81 44
19319.13 57
19320.44 50
19321.75 72
19323.07 54
19324.38 56
19325.70 54
19327.01 82
19328.32 68
19329.64 62
19330.95 52
19332.27 56
19333.58 50
19334.90 42
19336.21 49
19337.53 67
19338.84 71
19340.16 69
19341.47 57
19342.79 64
19344.10 52
19345.42 73
19346.73 61
19348.05 62
19349.36 70
19350.68 56
19351.99 79
19353.31 60
19354.62 64
19355.94 63
19357.25 55
19358.57 59
19359.88 63
19361.20 58
19362.51 58
19363.83 58
19365.14 58
19366.46 57
19367.78 76
19369.09 47
19370.41 58
19371.72 50
19373.04 49
19374.35 76
19375.67 67
19376.99 61
19378.30 56
19379.62 58
19380.93 57
19382.25 70
19383.57 66
19384.88 64
19386.20 52
19387.52 61
19388.83 76
19390.15 74
19391.47 52
19392.78 68
19394.10 78
19395.42 72
19396.73 67
19398.05 43
19399.37 53
19400.68 54
19402.00 51
19403.32 64
19404.63 69
19405.95 72
19407.27 55
19408.58 58
19409.90 38
19411.22 41
19412.54 58
19413.85 72
19415.17 61
19416.49 45
19417.80 76
19419.12 53
19420.44 69
19421.76 71
19423.07 61
19424.39 60
19425.71 50
19427.03 62
19428.35 48
19429.66 46
19430.98 47
19432.30 52
19433.62 64
19434.93 56
19436.25 77
19437.57 68
19438.89 74
19440.21 68
19441.53 56
19442.84 59
19444.16 63
19445.48 76
19446.80 75
19448.12 51
19449.44 72
19450.75 64
19452.07 52
19453.39 49
19454.71 50
19456.03 53
19457.35 56
19458.67 58
19459.98 85
19461.30 55
19462.62 61
19463.94 48
19465.26 42
19466.58 80
19467.90 71
19469.22 57
19470.54 64
19471.86 51
19473.18 53
19474.49 60
19475.81 53
19477.13 63
19478.45 63
19479.77 81
19481.09 62
19482.41 59
19483.73 64
19485.05 45
19486.37 49
19487.69 58
19489.01 53
19490.33 44
19491.65 60
19492.97 59
19494.29 63
19495.61 46
19496.93 51
19498.25 66
19499.57 90
19500.89 49
19502.21 50
19503.53 75
19504.85 71
19506.17 86
19507.49 68
19508.81 54
19510.13 63
19511.45 80
19512.77 65
19514.09 63
19515.42 47
19516.74 43
19518.06 63
19519.38 60
19520.70 48
19522.02 51
19523.34 51
19524.66 54
19525.98 81
19527.30 72
19528.62 47
19529.95 44
19531.27 62
19532.59 58
19533.91 46
19535.23 52
19536.55 69
19537.87 79
19539.20 67
19540.52 44
19541.84 53
19543.16 52
19544.48 57
19545.80 43
19547.13 57
19548.45 48
19549.77 48
19551.09 84
19552.41 81
19553.74 61
19555.06 56
19556.38 48
19557.70 45
19559.02 51
19560.35 53
19561.67 54
19562.99 61
19564.31 60
19565.64 62
19566.96 44
19568.28 47
19569.60 72
19570.93 51
19572.25 64
19573.57 62
19574.89 53
19576.22 44
19577.54 65
19578.86 70
19580.18 54
19581.51 64
19582.83 56
19584.15 69
19585.48 65
19586.80 72
19588.12 56
19589.45 37
19590.77 77
19592.09 65
19593.42 62
19594.74 59
19596.06 53
19597.39 47
19598.71 48
19600.03 54
19601.36 50
19602.68 52
19604.00 51
19605.33 54
19606.65 55
19607.98 48
19609.30 48
19610.62 58
19611.95 65
19613.27 64
19614.60 63
19615.92 64
19617.24 64
19618.57 60
19619.89 75
19621.22 58
19622.54 70
19623.87 67
19625.19 46
19626.51 54
19627.84 59
19629.16 51
19630.49 58
19631.81 66
19633.14 56
19634.46 60
19635.79 67
19637.11 48
19638.44 78
19639.76 80
19641.09 53
19642.41 55
19643.74 64
19645.06 67
19646.39 77
19647.71 54
19649.04 51
19650.36 58
19651.69 62
19653.01 58
19654.34 67
19655.66 61
19656.99 55
19658.32 62
19659.64 65
19660.97 72
19662.29 59
19663.62 66
19664.94 51
19666.27 61
19667.60 42
19668.92 77
19670.25 79
19671.57 71
19672.90 77
19674.23 64
19675.55 72
19676.88 71
19678.20 85
19679.53 50
19680.86 55
19682.18 73
19683.51 49
19684.84 56
19686.16 56
19687.49 48
19688.82 51
19690.14 62
19691.47 68
19692.80 58
19694.12 61
19695.45 82
19696.78 48
19698.10 57
19699.43 64
19700.76 59
19702.08 68
19703.41 68
19704.74 44
19706.07 58
19707.39 56
19708.72 57
19710.05 61
19711.37 69
19712.70 41
19714.03 55
19715.36 61
19716.68 50
19718.01 68
19719.34 69
19720.67 81
19721.99 66
19723.32 55
19724.65 59
19725.98 69
19727.31 57
19728.63 62
19729.96 60
19731.29 58
19732.62 51
19733.95 52
19735.27 65
19736.60 68
19737.93 61
19739.26 61
19740.59 58
19741.92 54
19743.24 56
19744.57 52
19745.90 70
19747.23 73
19748.56 46
19749.89 71
19751.22 64
19752.54 55
19753.87 72
19755.20 50
19756.53 74
19757.86 60
19759.19 57
19760.52 67
19761.85 60
19763.18 58
19764.50 67
19765.83 48
19767.16 53
19768.49 54
19769.82 64
19771.15 69
19772.48 76
19773.81 76
19775.14 83
19776.47 57
19777.80 56
19779.13 51
19780.46 44
19781.79 62
19783.12 52
19784.45 50
19785.78 57
19787.11 55
19788.44 61
19789.77 50
19791.10 47
19792.43 54
19793.76 48
19795.09 62
19796.42 49
19797.75 51
19799.08 50
19800.41 56
19801.74 54
19803.07 56
19804.40 42
19805.73 47
19807.06 67
19808.39 77
19809.72 52
19811.05 59
19812.38 72
19813.71 64
19815.05 69
19816.38 58
19817.71 58
19819.04 53
19820.37 50
19821.70 60
19823.03 58
19824.36 49
19825.69 51
19827.03 61
19828.36 53
19829.69 45
19831.02 53
19832.35 71
19833.68 63
19835.01 79
19836.35 67
19837.68 76
19839.01 64
19840.34 69
19841.67 65
19843.00 67
19844.34 75
19845.67 57
19847.00 61
19848.33 70
19849.66 53
19851.00 49
19852.33 65
19853.66 69
19854.99 70
19856.32 60
19857.66 46
19858.99 59
19860.32 48
19861.65 57
19862.99 62
19864.32 50
19865.65 50
19866.98 58
19868.32 55
19869.65 66
19870.98 56
19872.31 62
19873.65 52
19874.98 65
19876.31 55
19877.65 36
19878.98 63
19880.31 58
19881.65 58
19882.98 38
19884.31 43
19885.64 51
19886.98 63
19888.31 59
19889.64 51
19890.98 41
19892.31 47
19893.64 40
19894.98 53
19896.31 60
19897.65 76
19898.98 53
19900.31 42
19901.65 53
19902.98 68
19904.31 64
19905.65 60
19906.98 58
19908.32 69
19909.65 58
19910.98 66
19912.32 67
19913.65 61
19914.99 54
19916.32 55
19917.66 62
19918.99 36
19920.32 47
19921.66 61
19922.99 73
19924.33 62
19925.66 66
19927.00 68
19928.33 61
19929.67 55
19931.00 52
19932.34 62
19933.67 53
19935.01 58
19936.34 68
19937.68 55
19939.01 71
19940.35 49
19941.68 57
19943.02 44
19944.35 40
19945.69 61
19947.02 76
19948.36 60
19949.69 50
19951.03 42
19952.36 63
19953.70 60
19955.03 57
19956.37 89
19957.71 69
19959.04 53
19960.38 70
19961.71 65
19963.05 58
19964.38 57
19965.72 50
19967.06 48
19968.39 64
19969.73 73
19971.06 69
19972.40 59
19973.74 55
19975.07 47
19976.41 63
19977.75 48
19979.08 59
19980.42 53
19981.75 60
19983.09 48
19984.43 64
19985.76 64
19987.10 74
19988.44 67
19989.77 74
19991.11 69
19992.45 55
19993.78 68
19995.12 47
19996.46 62
19997.80 62
19999.13 54
20000.47 60
20001.81 59
20003.14 50
20004.48 65
20005.82 87
20007.16 76
20008.49 48
20009.83 55
20011.17 54
20012.51 38
20013.84 67
20015.18 69
20016.52 73
20017.86 55
20019.19 70
20020.53 60
20021.87 56
20023.21 49
20024.55 51
20025.88 66
20027.22 41
20028.56 61
20029.90 67
20031.24 60
20032.57 54
20033.91 52
20035.25 53
20036.59 60
20037.93 58
20039.26 68
20040.60 44
20041.94 57
20043.28 68
20044.62 44
20045.96 59
20047.30 76
20048.63 62
20049.97 76
20051.31 73
20052.65 60
20053.99 65
20055.33 63
20056.67 47
20058.01 55
20059.35 67
20060.69 73
20062.02 67
20063.36 81
20064.70 62
20066.04 66
20067.38 59
20068.72 65
20070.06 72
20071.40 70
20072.74 62
20074.08 52
20075.42 74
20076.76 74
20078.10 51
20079.44 76
20080.78 68
20082.12 80
20083.46 67
20084.80 65
20086.14 70
20087.48 54
20088.82 57
20090.16 73
20091.50 81
20092.84 60
20094.18 72
20095.52 64
20096.86 57
20098.20 90
20099.54 62
20100.88 62
20102.22 68
20103.56 82
20104.90 74
20106.24 71
20107.58 69
20108.92 77
20110.26 79
20111.60 58
20112.95 71
20114.29 45
20115.63 63
20116.97 73
20118.31 59
20119.65 55
20120.99 59
20122.33 65
20123.67 63
20125.02 74
20126.36 77
20127.70 68
20129.04 59
20130.38 60
20131.72 62
20133.06 63
20134.41 77
20135.75 77
