# Supplementary material for: MALDI-TOF MS typing enables the classification of brewing yeasts of the genus Saccharomyces to major beer styles
Source: PLoS One. 2017 Aug 9;12(8):e0181694. doi: 10.1371/journal.pone.0181694 (PMC5549903; doi:10.1371/journal.pone.0181694)
Supplement: S10 File — The directory includes 90 raw files and was zipped to “.zip”; the folder has three strains with 30 spectra per strain; S1 Text explains the raw files with an example and Table 1 represents the yeast strains used within the experiment. (ZIP) [file pone.0181694.s013.zip › 28-30/30332n-552-OG-Koe-Koe-YPG-18h-E-E_2015-08-10__0_F1_1.dat]

2000.98 4444
2001.40 4711
2001.82 4469
2002.25 4690
2002.67 4684
2003.09 4248
2003.51 4153
2003.93 4406
2004.35 4611
2004.78 4483
2005.20 4263
2005.62 4223
2006.04 4061
2006.47 4104
2006.89 3981
2007.31 4129
2007.73 4206
2008.16 3909
2008.58 3944
2009.00 4161
2009.42 4059
2009.85 4165
2010.27 4318
2010.69 4238
2011.11 4129
2011.54 4190
2011.96 4107
2012.38 4110
2012.80 4247
2013.23 4015
2013.65 4045
2014.07 4027
2014.50 3808
2014.92 3981
2015.34 4176
2015.77 3930
2016.19 3780
2016.61 3778
2017.04 3807
2017.46 3996
2017.88 3945
2018.31 3875
2018.73 4030
2019.15 3868
2019.58 4088
2020.00 4329
2020.42 4392
2020.85 4057
2021.27 4459
2021.70 4056
2022.12 4232
2022.54 4310
2022.97 4033
2023.39 4122
2023.82 4253
2024.24 4009
2024.66 3931
2025.09 4002
2025.51 4032
2025.94 3829
2026.36 3704
2026.79 3769
2027.21 4247
2027.63 4034
2028.06 4180
2028.48 4058
2028.91 3862
2029.33 3840
2029.76 3847
2030.18 3920
2030.61 3823
2031.03 3740
2031.46 3807
2031.88 3866
2032.31 3910
2032.73 4012
2033.16 4032
2033.58 3919
2034.01 3855
2034.43 3693
2034.86 3614
2035.28 3771
2035.71 4133
2036.13 3880
2036.56 3839
2036.98 3996
2037.41 4028
2037.84 4208
2038.26 4139
2038.69 3997
2039.11 4103
2039.54 3922
2039.96 3960
2040.39 4134
2040.82 4143
2041.24 4095
2041.67 4132
2042.09 4218
2042.52 4312
2042.95 4197
2043.37 4215
2043.80 4206
2044.22 4072
2044.65 4104
2045.08 4129
2045.50 3879
2045.93 3792
2046.36 4006
2046.78 3933
2047.21 4037
2047.64 3977
2048.06 4207
2048.49 4192
2048.92 4247
2049.34 4165
2049.77 4113
2050.20 4011
2050.62 3807
2051.05 4209
2051.48 4506
2051.90 3967
2052.33 4258
2052.76 4372
2053.18 4173
2053.61 4228
2054.04 4261
2054.47 4097
2054.89 4249
2055.32 4287
2055.75 4122
2056.18 4107
2056.60 4202
2057.03 4010
2057.46 3988
2057.89 4146
2058.31 4125
2058.74 4351
2059.17 4381
2059.60 4009
2060.03 3779
2060.45 3925
2060.88 4027
2061.31 3976
2061.74 4124
2062.17 4065
2062.59 4257
2063.02 4398
2063.45 4228
2063.88 4019
2064.31 4083
2064.73 4276
2065.16 4195
2065.59 4207
2066.02 4282
2066.45 4137
2066.88 4559
2067.31 4673
2067.73 4466
2068.16 4846
2068.59 4260
2069.02 4321
2069.45 4282
2069.88 4117
2070.31 4224
2070.74 4278
2071.17 4286
2071.59 4218
2072.02 4198
2072.45 4243
2072.88 4295
2073.31 4276
2073.74 4476
2074.17 4595
2074.60 4368
2075.03 4661
2075.46 4528
2075.89 4120
2076.32 4591
2076.75 4286
2077.18 4171
2077.61 4307
2078.04 4616
2078.47 4518
2078.89 4533
2079.32 4629
2079.75 4654
2080.18 4609
2080.61 4399
2081.04 4805
2081.47 4872
2081.90 4935
2082.34 4880
2082.77 5070
2083.20 5249
2083.63 5166
2084.06 4937
2084.49 5107
2084.92 4903
2085.35 4680
2085.78 4523
2086.21 4442
2086.64 4423
2087.07 4193
2087.50 4121
2087.93 4079
2088.36 3980
2088.79 4025
2089.22 3882
2089.65 3872
2090.09 3779
2090.52 3756
2090.95 3993
2091.38 3981
2091.81 3904
2092.24 3823
2092.67 3927
2093.10 3908
2093.54 3943
2093.97 3972
2094.40 4006
2094.83 3852
2095.26 3834
2095.69 3931
2096.12 4063
2096.56 4101
2096.99 4028
2097.42 3869
2097.85 4167
2098.28 4290
2098.71 4213
2099.15 4010
2099.58 3961
2100.01 4061
2100.44 3913
2100.87 3991
2101.31 3798
2101.74 3692
2102.17 3712
2102.60 3935
2103.04 3840
2103.47 3903
2103.90 3781
2104.33 3812
2104.77 3711
2105.20 3912
2105.63 3852
2106.06 3582
2106.50 3674
2106.93 3697
2107.36 3844
2107.79 3624
2108.23 3739
2108.66 4076
2109.09 4130
2109.53 4031
2109.96 3973
2110.39 4365
2110.82 4449
2111.26 4054
2111.69 4125
2112.12 4045
2112.56 4054
2112.99 4535
2113.42 4368
2113.86 3888
2114.29 4293
2114.72 4396
2115.16 4332
2115.59 4016
2116.03 3897
2116.46 3902
2116.89 4092
2117.33 4055
2117.76 4144
2118.19 4132
2118.63 3989
2119.06 3924
2119.50 3655
2119.93 3896
2120.36 3935
2120.80 3805
2121.23 3827
2121.67 3953
2122.10 4142
2122.54 3997
2122.97 3617
2123.40 3832
2123.84 3974
2124.27 4136
2124.71 4095
2125.14 3848
2125.58 3992
2126.01 3815
2126.45 3726
2126.88 3633
2127.32 4108
2127.75 4131
2128.19 4020
2128.62 3886
2129.06 3706
2129.49 3738
2129.93 3900
2130.36 3952
2130.80 3974
2131.23 4075
2131.67 4089
2132.10 4271
2132.54 3834
2132.97 4030
2133.41 3842
2133.84 3858
2134.28 4113
2134.71 4087
2135.15 4054
2135.59 4057
2136.02 3962
2136.46 3954
2136.89 4213
2137.33 4070
2137.76 4166
2138.20 3920
2138.64 3851
2139.07 4047
2139.51 3977
2139.94 4093
2140.38 3757
2140.82 3811
2141.25 3967
2141.69 3909
2142.13 3931
2142.56 3825
2143.00 3735
2143.43 3781
2143.87 3813
2144.31 3802
2144.74 3709
2145.18 3965
2145.62 3685
2146.05 3643
2146.49 3560
2146.93 3736
2147.36 3763
2147.80 3774
2148.24 3783
2148.68 3709
2149.11 3959
2149.55 4012
2149.99 4304
2150.42 4203
2150.86 4241
2151.30 4454
2151.74 4576
2152.17 4775
2152.61 4717
2153.05 4699
2153.49 4827
2153.92 4471
2154.36 4733
2154.80 4412
2155.24 4689
2155.67 4421
2156.11 4345
2156.55 4188
2156.99 3786
2157.42 4107
2157.86 4031
2158.30 4183
2158.74 4197
2159.18 4111
2159.61 4192
2160.05 3934
2160.49 4138
2160.93 4438
2161.37 4091
2161.81 4324
2162.24 3967
2162.68 3929
2163.12 4175
2163.56 3841
2164.00 3646
2164.44 3895
2164.87 3806
2165.31 3994
2165.75 4160
2166.19 3918
2166.63 3924
2167.07 4147
2167.51 4108
2167.95 4068
2168.39 4116
2168.82 3958
2169.26 4080
2169.70 4017
2170.14 4144
2170.58 4355
2171.02 4269
2171.46 4166
2171.90 4449
2172.34 4461
2172.78 4398
2173.22 4566
2173.66 4465
2174.10 4383
2174.54 4534
2174.98 4598
2175.42 4546
2175.85 4888
2176.29 4879
2176.73 4847
2177.17 5021
2177.61 4791
2178.05 4745
2178.49 4881
2178.93 4825
2179.37 4996
2179.81 4843
2180.25 4558
2180.69 4635
2181.14 4361
2181.58 4187
2182.02 4270
2182.46 4542
2182.90 4341
2183.34 4128
2183.78 4256
2184.22 4064
2184.66 4133
2185.10 3876
2185.54 4101
2185.98 3983
2186.42 4232
2186.86 3934
2187.30 3890
2187.74 3843
2188.19 3896
2188.63 3825
2189.07 3764
2189.51 4093
2189.95 4044
2190.39 4008
2190.83 4018
2191.27 4385
2191.72 4346
2192.16 4137
2192.60 4089
2193.04 4059
2193.48 3984
2193.92 3964
2194.36 4227
2194.81 4318
2195.25 4035
2195.69 4099
2196.13 4292
2196.57 4522
2197.01 4364
2197.46 4462
2197.90 4481
2198.34 4519
2198.78 4471
2199.22 4521
2199.67 4234
2200.11 4288
2200.55 4138
2200.99 4037
2201.44 4161
2201.88 4187
2202.32 4054
2202.76 4012
2203.21 4141
2203.65 3792
2204.09 3779
2204.53 3974
2204.98 3951
2205.42 4099
2205.86 4062
2206.30 4149
2206.75 4154
2207.19 3987
2207.63 4158
2208.08 4217
2208.52 4079
2208.96 3861
2209.41 3920
2209.85 4408
2210.29 4592
2210.73 4553
2211.18 4038
2211.62 3890
2212.06 4275
2212.51 4306
2212.95 4130
2213.40 4344
2213.84 4216
2214.28 4271
2214.73 4417
2215.17 4199
2215.61 4017
2216.06 4131
2216.50 4184
2216.95 4093
2217.39 3984
2217.83 4103
2218.28 4315
2218.72 4042
2219.17 4124
2219.61 3873
2220.05 3843
2220.50 3918
2220.94 3912
2221.39 4028
2221.83 4180
2222.28 4194
2222.72 4303
2223.16 4147
2223.61 4273
2224.05 4033
2224.50 4402
2224.94 4533
2225.39 4574
2225.83 4563
2226.28 4326
2226.72 4636
2227.17 4518
2227.61 4655
2228.06 4563
2228.50 4835
2228.95 4569
2229.39 4403
2229.84 4494
2230.28 4500
2230.73 4551
2231.17 4567
2231.62 4419
2232.06 4484
2232.51 4546
2232.95 4370
2233.40 4424
2233.85 4365
2234.29 4478
2234.74 4637
2235.18 4390
2235.63 4614
2236.07 4571
2236.52 4596
2236.97 4579
2237.41 4149
2237.86 4152
2238.30 4272
2238.75 4212
2239.20 4190
2239.64 4207
2240.09 4491
2240.53 4356
2240.98 4018
2241.43 3976
2241.87 3793
2242.32 3911
2242.77 3881
2243.21 3983
2243.66 3968
2244.11 3817
2244.55 3898
2245.00 3852
2245.45 3994
2245.89 4154
2246.34 3982
2246.79 3971
2247.23 3812
2247.68 3613
2248.13 3762
2248.57 3883
2249.02 3917
2249.47 3854
2249.92 3915
2250.36 3979
2250.81 3928
2251.26 4217
2251.70 3908
2252.15 4032
2252.60 3694
2253.05 3769
2253.49 3900
2253.94 3853
2254.39 3965
2254.84 4177
2255.28 3984
2255.73 4082
2256.18 4065
2256.63 3887
2257.08 3992
2257.52 4189
2257.97 3984
2258.42 3903
2258.87 3791
2259.32 3885
2259.76 4066
2260.21 4059
2260.66 3914
2261.11 3883
2261.56 4093
2262.01 4441
2262.45 4467
2262.90 5012
2263.35 5199
2263.80 5456
2264.25 5526
2264.70 5551
2265.15 5913
2265.59 5939
2266.04 5520
2266.49 5542
2266.94 5737
2267.39 5453
2267.84 5341
2268.29 5262
2268.74 5113
2269.19 5125
2269.63 5166
2270.08 5000
2270.53 4873
2270.98 5144
2271.43 5222
2271.88 5063
2272.33 4994
2272.78 4749
2273.23 5029
2273.68 5268
2274.13 4972
2274.58 4976
2275.03 4815
2275.48 4469
2275.93 4545
2276.38 4304
2276.83 4123
2277.28 4214
2277.73 4247
2278.18 3893
2278.63 3925
2279.08 4158
2279.53 4079
2279.98 4208
2280.43 4401
2280.88 4133
2281.33 4143
2281.78 4238
2282.23 4536
2282.68 4303
2283.13 4231
2283.58 4314
2284.03 4249
2284.48 4276
2284.93 4059
2285.38 4510
2285.83 4196
2286.28 4426
2286.73 4359
2287.19 4283
2287.64 4385
2288.09 4510
2288.54 4326
2288.99 4264
2289.44 4590
2289.89 4771
2290.34 4947
2290.79 5192
2291.25 5454
2291.70 6083
2292.15 5986
2292.60 6467
2293.05 6909
2293.50 6979
2293.95 6738
2294.41 6820
2294.86 6855
2295.31 6480
2295.76 6273
2296.21 5714
2296.66 5526
2297.12 5289
2297.57 4970
2298.02 4801
2298.47 4521
2298.92 4596
2299.38 4639
2299.83 4361
2300.28 4312
2300.73 4084
2301.18 4101
2301.64 4394
2302.09 4288
2302.54 4054
2302.99 4189
2303.45 4290
2303.90 3951
2304.35 3826
2304.80 4135
2305.26 3983
2305.71 4136
2306.16 4167
2306.61 3788
2307.07 4019
2307.52 4069
2307.97 4309
2308.43 4291
2308.88 4570
2309.33 4502
2309.79 4617
2310.24 4423
2310.69 4444
2311.15 4366
2311.60 4486
2312.05 4509
2312.51 4500
2312.96 4527
2313.41 4364
2313.87 4481
2314.32 4517
2314.77 4240
2315.23 4338
2315.68 4429
2316.13 4423
2316.59 4243
2317.04 3855
2317.49 3951
2317.95 4047
2318.40 4006
2318.86 3904
2319.31 4045
2319.76 4296
2320.22 4343
2320.67 4159
2321.13 4241
2321.58 4066
2322.04 4245
2322.49 4200
2322.94 4381
2323.40 4407
2323.85 4316
2324.31 4345
2324.76 4395
2325.22 4665
2325.67 4236
2326.13 4237
2326.58 4686
2327.04 4712
2327.49 4335
2327.95 4588
2328.40 4727
2328.86 4381
2329.31 4742
2329.77 4710
2330.22 4790
2330.68 4646
2331.13 4894
2331.59 4931
2332.04 5236
2332.50 5028
2332.95 4858
2333.41 4738
2333.86 4521
2334.32 4617
2334.77 4821
2335.23 4615
2335.69 4548
2336.14 4661
2336.60 4366
2337.05 4187
2337.51 4314
2337.96 4508
2338.42 4432
2338.88 4846
2339.33 4689
2339.79 4824
2340.24 5124
2340.70 5652
2341.16 5366
2341.61 5551
2342.07 5589
2342.52 5669
2342.98 5775
2343.44 5540
2343.89 6268
2344.35 6533
2344.81 6146
2345.26 5785
2345.72 5850
2346.18 5735
2346.63 5594
2347.09 5500
2347.55 5682
2348.00 5500
2348.46 5382
2348.92 5340
2349.37 5450
2349.83 5616
2350.29 4992
2350.75 4929
2351.20 4802
2351.66 4695
2352.12 4536
2352.57 4093
2353.03 4110
2353.49 4233
2353.95 3983
2354.40 4016
2354.86 4267
2355.32 3952
2355.78 3863
2356.23 3938
2356.69 4134
2357.15 3943
2357.61 3943
2358.07 4112
2358.52 3858
2358.98 3852
2359.44 4204
2359.90 4061
2360.36 4001
2360.81 4169
2361.27 4097
2361.73 4118
2362.19 4170
2362.65 4292
2363.10 4420
2363.56 4210
2364.02 4045
2364.48 4029
2364.94 4196
2365.40 4245
2365.86 4274
2366.31 4312
2366.77 4097
2367.23 4180
2367.69 4134
2368.15 4121
2368.61 4473
2369.07 4533
2369.53 4369
2369.98 4405
2370.44 4300
2370.90 4478
2371.36 4651
2371.82 4599
2372.28 4499
2372.74 4377
2373.20 4490
2373.66 4624
2374.12 4630
2374.58 4269
2375.04 4255
2375.50 4565
2375.95 4469
2376.41 4568
2376.87 4582
2377.33 4485
2377.79 4560
2378.25 4505
2378.71 4627
2379.17 4334
2379.63 4475
2380.09 4739
2380.55 4876
2381.01 4763
2381.47 4882
2381.93 4634
2382.39 4723
2382.85 4615
2383.31 4811
2383.77 4953
2384.23 5035
2384.69 4858
2385.15 4751
2385.62 4485
2386.08 4448
2386.54 4339
2387.00 4096
2387.46 4320
2387.92 4122
2388.38 4484
2388.84 4422
2389.30 4109
2389.76 4005
2390.22 3985
2390.68 3902
2391.14 4122
2391.61 4225
2392.07 4324
2392.53 4328
2392.99 4306
2393.45 4182
2393.91 4429
2394.37 4271
2394.83 4071
2395.30 4163
2395.76 3969
2396.22 4044
2396.68 3993
2397.14 4047
2397.60 3999
2398.07 4048
2398.53 4150
2398.99 4311
2399.45 4193
2399.91 4082
2400.37 3970
2400.84 3928
2401.30 4029
2401.76 4206
2402.22 4062
2402.68 4216
2403.15 4046
2403.61 3928
2404.07 3949
2404.53 3790
2405.00 4107
2405.46 4123
2405.92 3973
2406.38 4142
2406.85 4414
2407.31 4184
2407.77 4192
2408.23 4185
2408.70 3991
2409.16 4120
2409.62 4096
2410.08 4126
2410.55 4104
2411.01 4268
2411.47 4110
2411.94 4118
2412.40 3965
2412.86 3686
2413.33 3901
2413.79 3764
2414.25 3819
2414.72 3511
2415.18 3806
2415.64 4147
2416.11 4061
2416.57 4142
2417.03 3982
2417.50 3926
2417.96 3876
2418.42 4090
2418.89 4259
2419.35 4106
2419.81 4154
2420.28 3994
2420.74 4164
2421.21 4546
2421.67 4225
2422.13 4554
2422.60 4453
2423.06 4404
2423.53 4536
2423.99 4385
2424.45 4437
2424.92 4855
2425.38 4529
2425.85 4629
2426.31 4759
2426.78 4461
2427.24 4517
2427.71 4351
2428.17 4250
2428.63 4098
2429.10 4041
2429.56 3976
2430.03 4053
2430.49 4006
2430.96 3957
2431.42 4049
2431.89 4092
2432.35 4068
2432.82 4050
2433.28 3920
2433.75 3703
2434.21 3813
2434.68 3931
2435.14 3828
2435.61 3802
2436.07 3740
2436.54 3801
2437.01 3807
2437.47 3910
2437.94 3967
2438.40 4091
2438.87 3938
2439.33 3922
2439.80 4041
2440.26 4156
2440.73 4114
2441.20 4380
2441.66 4519
2442.13 4444
2442.59 4909
2443.06 4535
2443.53 4546
2443.99 4767
2444.46 4944
2444.92 5038
2445.39 5104
2445.86 4566
2446.32 4247
2446.79 4238
2447.26 4185
2447.72 3901
2448.19 3777
2448.66 3937
2449.12 3929
2449.59 3855
2450.05 3876
2450.52 3857
2450.99 3689
2451.46 3855
2451.92 3875
2452.39 3865
2452.86 3859
2453.32 3879
2453.79 3891
2454.26 3733
2454.72 3646
2455.19 3838
2455.66 4077
2456.13 3839
2456.59 3642
2457.06 3828
2457.53 3985
2458.00 3739
2458.46 3689
2458.93 3727
2459.40 3775
2459.87 3651
2460.33 3508
2460.80 3523
2461.27 3894
2461.74 3881
2462.20 3791
2462.67 3792
2463.14 3792
2463.61 3828
2464.08 3724
2464.54 3695
2465.01 3819
2465.48 3656
2465.95 3798
2466.42 3592
2466.88 3728
2467.35 3895
2467.82 3762
2468.29 3642
2468.76 3843
2469.23 3822
2469.70 3700
2470.16 3971
2470.63 3945
2471.10 3873
2471.57 3974
2472.04 3772
2472.51 3810
2472.98 3690
2473.44 3533
2473.91 3590
2474.38 3751
2474.85 3576
2475.32 3216
2475.79 3610
2476.26 3765
2476.73 3829
2477.20 3588
2477.67 3507
2478.14 3524
2478.61 3390
2479.08 3371
2479.54 3513
2480.01 3685
2480.48 3649
2480.95 3698
2481.42 3722
2481.89 3787
2482.36 3884
2482.83 3837
2483.30 3836
2483.77 3880
2484.24 3939
2484.71 3864
2485.18 3639
2485.65 3733
2486.12 3991
2486.59 3832
2487.06 3957
2487.53 4161
2488.00 4135
2488.47 3893
2488.94 4049
2489.41 4054
2489.88 4018
2490.35 3991
2490.83 4216
2491.30 4245
2491.77 4179
2492.24 3812
2492.71 3949
2493.18 4158
2493.65 4039
2494.12 4061
2494.59 4000
2495.06 3963
2495.53 4051
2496.00 4103
2496.48 3892
2496.95 4070
2497.42 4258
2497.89 4108
2498.36 4007
2498.83 4036
2499.30 3910
2499.77 4045
2500.25 4135
2500.72 3996
2501.19 3899
2501.66 3891
2502.13 3891
2502.60 3905
2503.07 3889
2503.55 3444
2504.02 3515
2504.49 3514
2504.96 3645
2505.43 3680
2505.91 3728
2506.38 3705
2506.85 3755
2507.32 3681
2507.79 3621
2508.27 3598
2508.74 3872
2509.21 3990
2509.68 4076
2510.16 4095
2510.63 4222
2511.10 4373
2511.57 4467
2512.05 4944
2512.52 4389
2512.99 4272
2513.46 4413
2513.94 4534
2514.41 5081
2514.88 4707
2515.35 4766
2515.83 4916
2516.30 4942
2516.77 4836
2517.25 4636
2517.72 4435
2518.19 4441
2518.67 4649
2519.14 4560
2519.61 4125
2520.09 4183
2520.56 4143
2521.03 4195
2521.51 4315
2521.98 4046
2522.45 4068
2522.93 4131
2523.40 3923
2523.87 3771
2524.35 3960
2524.82 4071
2525.29 4270
2525.77 4048
2526.24 3991
2526.72 4006
2527.19 4302
2527.66 4272
2528.14 4135
2528.61 4244
2529.09 4254
2529.56 4372
2530.03 4479
2530.51 4311
2530.98 4331
2531.46 4239
2531.93 4417
2532.41 4101
2532.88 4097
2533.36 4104
2533.83 4057
2534.31 3997
2534.78 3998
2535.25 4180
2535.73 4162
2536.20 3965
2536.68 3853
2537.15 3996
2537.63 4013
2538.10 3985
2538.58 3826
2539.05 3730
2539.53 3856
2540.00 3979
2540.48 3901
2540.95 3852
2541.43 3942
2541.91 3884
2542.38 4006
2542.86 4239
2543.33 3860
2543.81 4049
2544.28 4371
2544.76 3863
2545.23 3987
2545.71 4280
2546.19 4106
2546.66 4124
2547.14 4091
2547.61 4146
2548.09 4281
2548.56 4419
2549.04 4491
2549.52 4247
2549.99 4270
2550.47 4306
2550.95 4517
2551.42 4667
2551.90 4598
2552.37 4397
2552.85 4484
2553.33 4789
2553.80 4891
2554.28 4759
2554.76 4717
2555.23 4975
2555.71 5029
2556.19 5097
2556.66 5176
2557.14 5772
2557.62 5592
2558.09 5315
2558.57 5675
2559.05 5974
2559.52 5946
2560.00 5737
2560.48 5359
2560.96 5559
2561.43 5067
2561.91 4601
2562.39 4441
2562.86 4657
2563.34 4335
2563.82 4251
2564.30 4277
2564.77 4003
2565.25 4067
2565.73 3960
2566.21 3903
2566.68 3944
2567.16 3901
2567.64 3701
2568.12 3875
2568.60 3891
2569.07 3642
2569.55 3800
2570.03 3799
2570.51 3653
2570.99 3788
2571.46 3641
2571.94 3691
2572.42 3833
2572.90 3678
2573.38 3727
2573.85 3445
2574.33 3698
2574.81 3805
2575.29 3827
2575.77 3764
2576.25 3843
2576.73 3920
2577.20 3809
2577.68 3755
2578.16 3771
2578.64 3880
2579.12 3714
2579.60 3865
2580.08 3844
2580.56 3699
2581.04 3877
2581.51 3905
2581.99 3846
2582.47 3907
2582.95 3676
2583.43 3720
2583.91 3822
2584.39 3832
2584.87 3830
2585.35 3818
2585.83 3734
2586.31 3853
2586.79 3992
2587.27 3693
2587.75 3714
2588.23 3711
2588.71 3664
2589.18 3707
2589.66 3700
2590.14 3708
2590.62 3894
2591.10 4158
2591.58 4054
2592.06 3787
2592.54 3739
2593.02 3805
2593.50 3659
2593.98 3633
2594.47 3770
2594.95 3781
2595.43 3955
2595.91 3930
2596.39 3776
2596.87 4010
2597.35 3995
2597.83 3901
2598.31 4104
2598.79 4379
2599.27 4242
2599.75 4169
2600.23 3927
2600.71 4087
2601.19 4281
2601.67 4179
2602.16 3989
2602.64 4032
2603.12 3744
2603.60 3655
2604.08 3838
2604.56 3610
2605.04 3704
2605.52 3734
2606.00 3587
2606.49 3877
2606.97 3716
2607.45 3872
2607.93 4052
2608.41 3806
2608.89 3568
2609.37 3526
2609.86 3815
2610.34 3696
2610.82 3632
2611.30 3617
2611.78 3849
2612.27 3870
2612.75 3862
2613.23 3804
2613.71 3986
2614.19 4063
2614.68 4066
2615.16 4183
2615.64 4070
2616.12 4111
2616.60 4217
2617.09 4308
2617.57 4290
2618.05 4026
2618.53 4029
2619.02 3754
2619.50 3839
2619.98 3939
2620.46 3955
2620.95 3825
2621.43 3858
2621.91 3798
2622.40 3790
2622.88 3644
2623.36 3785
2623.84 3791
2624.33 4005
2624.81 3946
2625.29 3942
2625.78 3808
2626.26 3772
2626.74 3982
2627.23 3952
2627.71 4001
2628.19 4132
2628.68 3915
2629.16 3766
2629.64 3629
2630.13 4058
2630.61 3820
2631.09 4026
2631.58 3999
2632.06 4064
2632.54 4091
2633.03 3812
2633.51 3810
2634.00 3765
2634.48 4134
2634.96 4087
2635.45 3956
2635.93 4018
2636.42 4141
2636.90 3933
2637.38 4073
2637.87 3910
2638.35 3996
2638.84 4082
2639.32 3964
2639.81 4027
2640.29 3930
2640.78 3791
2641.26 3879
2641.74 3950
2642.23 4022
2642.71 3889
2643.20 3841
2643.68 3887
2644.17 3858
2644.65 4007
2645.14 4046
2645.62 3720
2646.11 3518
2646.59 3636
2647.08 3627
2647.56 3702
2648.05 3401
2648.53 3586
2649.02 3629
2649.50 3732
2649.99 3744
2650.48 3755
2650.96 3776
2651.45 3752
2651.93 3878
2652.42 3952
2652.90 3814
2653.39 3900
2653.87 3879
2654.36 3784
2654.85 3590
2655.33 3708
2655.82 3750
2656.30 3720
2656.79 3649
2657.28 3746
2657.76 3816
2658.25 3582
2658.73 3890
2659.22 3755
2659.71 3984
2660.19 3628
2660.68 3584
2661.17 3637
2661.65 3542
2662.14 3525
2662.62 3663
2663.11 3697
2663.60 3770
2664.08 3902
2664.57 4057
2665.06 3705
2665.55 3724
2666.03 3985
2666.52 4050
2667.01 3957
2667.49 3971
2667.98 3985
2668.47 4210
2668.95 4315
2669.44 4284
2669.93 4116
2670.42 3876
2670.90 4042
2671.39 4017
2671.88 3891
2672.36 3891
2672.85 4090
2673.34 4228
2673.83 4716
2674.31 5008
2674.80 4914
2675.29 5078
2675.78 5291
2676.27 5078
2676.75 5044
2677.24 5018
2677.73 5361
2678.22 5429
2678.71 5337
2679.19 5283
2679.68 5079
2680.17 4944
2680.66 4826
2681.15 4861
2681.63 4666
2682.12 4596
2682.61 4528
2683.10 4511
2683.59 4821
2684.08 5034
2684.56 5131
2685.05 4890
2685.54 5163
2686.03 5079
2686.52 4937
2687.01 4684
2687.50 4875
2687.99 4971
2688.47 5413
2688.96 4930
2689.45 4993
2689.94 4775
2690.43 4462
2690.92 4314
2691.41 4405
2691.90 4160
2692.39 4036
2692.88 4192
2693.37 4124
2693.85 3926
2694.34 3887
2694.83 4148
2695.32 3970
2695.81 3879
2696.30 3866
2696.79 3970
2697.28 4172
2697.77 4387
2698.26 4388
2698.75 4295
2699.24 4353
2699.73 4178
2700.22 4100
2700.71 4145
2701.20 4115
2701.69 4198
2702.18 4016
2702.67 3909
2703.16 4092
2703.65 3880
2704.14 4019
2704.63 4406
2705.12 4088
2705.61 4133
2706.10 4061
2706.59 3641
2707.08 3642
2707.58 3959
2708.07 3847
2708.56 3823
2709.05 3952
2709.54 3877
2710.03 4045
2710.52 3831
2711.01 3844
2711.50 4029
2711.99 3774
2712.48 3843
2712.98 4047
2713.47 3890
2713.96 3724
2714.45 3987
2714.94 3713
2715.43 3801
2715.92 4060
2716.41 4115
2716.91 4080
2717.40 4092
2717.89 4276
2718.38 4038
2718.87 3921
2719.36 3936
2719.86 3920
2720.35 4039
2720.84 4059
2721.33 4248
2721.82 4398
2722.31 4299
2722.81 4178
2723.30 4133
2723.79 4205
2724.28 4158
2724.77 4175
2725.27 4200
2725.76 4033
2726.25 4164
2726.74 3966
2727.24 3909
2727.73 4074
2728.22 3913
2728.71 3814
2729.21 3762
2729.70 3768
2730.19 3592
2730.68 3646
2731.18 3642
2731.67 3603
2732.16 3697
2732.66 3469
2733.15 3681
2733.64 3742
2734.13 3684
2734.63 3670
2735.12 3775
2735.61 3935
2736.11 4152
2736.60 3848
2737.09 3827
2737.59 3958
2738.08 4053
2738.57 3967
2739.07 3653
2739.56 4147
2740.05 4230
2740.55 4175
2741.04 4210
2741.54 4237
2742.03 4239
2742.52 4371
2743.02 4216
2743.51 3943
2744.00 3941
2744.50 3757
2744.99 3943
2745.49 3780
2745.98 3612
2746.47 3705
2746.97 3764
2747.46 3927
2747.96 3571
2748.45 3839
2748.95 3803
2749.44 3780
2749.93 3842
2750.43 3863
2750.92 3835
2751.42 3663
2751.91 3565
2752.41 3692
2752.90 3645
2753.40 3789
2753.89 3720
2754.39 3858
2754.88 3859
2755.38 3965
2755.87 3909
2756.37 3884
2756.86 3952
2757.36 3979
2757.85 3977
2758.35 4051
2758.84 4077
2759.34 3804
2759.83 3958
2760.33 3751
2760.82 3647
2761.32 3679
2761.81 3830
2762.31 4055
2762.81 3890
2763.30 3654
2763.80 3670
2764.29 3838
2764.79 3960
2765.28 3795
2765.78 3822
2766.28 3872
2766.77 3942
2767.27 3666
2767.76 3685
2768.26 3669
2768.76 3779
2769.25 3630
2769.75 3727
2770.25 3694
2770.74 3631
2771.24 3605
2771.73 3570
2772.23 3528
2772.73 3896
2773.22 3990
2773.72 3739
2774.22 3544
2774.71 3623
2775.21 3875
2775.71 3861
2776.20 4174
2776.70 3989
2777.20 4134
2777.69 4172
2778.19 4520
2778.69 4492
2779.19 4368
2779.68 4538
2780.18 4445
2780.68 4338
2781.17 4454
2781.67 4280
2782.17 4361
2782.67 4277
2783.16 3980
2783.66 3826
2784.16 4313
2784.66 4039
2785.15 4186
2785.65 3941
2786.15 3943
2786.65 4002
2787.15 3758
2787.64 3847
2788.14 4102
2788.64 4056
2789.14 3714
2789.63 3842
2790.13 3803
2790.63 3909
2791.13 3658
2791.63 3622
2792.13 3594
2792.62 3625
2793.12 3763
2793.62 3853
2794.12 3890
2794.62 3915
2795.12 4171
2795.61 4396
2796.11 4452
2796.61 4572
2797.11 5113
2797.61 5282
2798.11 5620
2798.61 5923
2799.11 6232
2799.60 6592
2800.10 6715
2800.60 6688
2801.10 6530
2801.60 6687
2802.10 6487
2802.60 6143
2803.10 5712
2803.60 5272
2804.10 5025
2804.60 5034
2805.10 4669
2805.59 4337
2806.09 4473
2806.59 4114
2807.09 4005
2807.59 4043
2808.09 4194
2808.59 4180
2809.09 4245
2809.59 4360
2810.09 4009
2810.59 4127
2811.09 4181
2811.59 4365
2812.09 4427
2812.59 4274
2813.09 4449
2813.59 4694
2814.09 4477
2814.59 4437
2815.09 4441
2815.59 4159
2816.09 4049
2816.59 4110
2817.09 3849
2817.59 3833
2818.09 4025
2818.60 3588
2819.10 3608
2819.60 3867
2820.10 3719
2820.60 3938
2821.10 3884
2821.60 3964
2822.10 4043
2822.60 3900
2823.10 3829
2823.60 4337
2824.10 4631
2824.61 4555
2825.11 4702
2825.61 4399
2826.11 4435
2826.61 4598
2827.11 5017
2827.61 4994
2828.12 4729
2828.62 4846
2829.12 4635
2829.62 4599
2830.12 4517
2830.62 4357
2831.12 4074
2831.63 4193
2832.13 4089
2832.63 3851
2833.13 3660
2833.63 3957
2834.14 3912
2834.64 3891
2835.14 3849
2835.64 3840
2836.14 3958
2836.65 3979
2837.15 3914
2837.65 4058
2838.15 3937
2838.66 3779
2839.16 3919
2839.66 3941
2840.16 4032
2840.67 3607
2841.17 4040
2841.67 4145
2842.17 3901
2842.68 4105
2843.18 3874
2843.68 4140
2844.18 3823
2844.69 3755
2845.19 3752
2845.69 3830
2846.20 3780
2846.70 4015
2847.20 3817
2847.71 3864
2848.21 3900
2848.71 3934
2849.22 4130
2849.72 4108
2850.22 3800
2850.73 3923
2851.23 3945
2851.73 4115
2852.24 4251
2852.74 4134
2853.24 3865
2853.75 3948
2854.25 3985
2854.75 3932
2855.26 4156
2855.76 3909
2856.27 3652
2856.77 3629
2857.27 3656
2857.78 3794
2858.28 3897
2858.79 3755
2859.29 3902
2859.80 3860
2860.30 3949
2860.80 4036
2861.31 3990
2861.81 4045
2862.32 3894
2862.82 3642
2863.33 3743
2863.83 3809
2864.34 3600
2864.84 3688
2865.34 3731
2865.85 3999
2866.35 3798
2866.86 3878
2867.36 3817
2867.87 3801
2868.37 3658
2868.88 3616
2869.38 3873
2869.89 4245
2870.39 4098
2870.90 4014
2871.41 3844
2871.91 3996
2872.42 4213
2872.92 3985
2873.43 3969
2873.93 4095
2874.44 4076
2874.94 4170
2875.45 4194
2875.95 4321
2876.46 4351
2876.97 4209
2877.47 4299
2877.98 4161
2878.48 4319
2878.99 4504
2879.50 4706
2880.00 4556
2880.51 4707
2881.01 4845
2881.52 4971
2882.03 4724
2882.53 4962
2883.04 5107
2883.54 5198
2884.05 5276
2884.56 5440
2885.06 5417
2885.57 5779
2886.08 5428
2886.58 5514
2887.09 5393
2887.60 5123
2888.10 5268
2888.61 5472
2889.12 5094
2889.62 4775
2890.13 4995
2890.64 4836
2891.15 4792
2891.65 4709
2892.16 4680
2892.67 4415
2893.17 4428
2893.68 4310
2894.19 4522
2894.70 4414
2895.20 4669
2895.71 5018
2896.22 4887
2896.73 4976
2897.23 5002
2897.74 5250
2898.25 5369
2898.76 5459
2899.26 5281
2899.77 5026
2900.28 5197
2900.79 5135
2901.29 5281
2901.80 4687
2902.31 4630
2902.82 4595
2903.33 4605
2903.83 4787
2904.34 4885
2904.85 4868
2905.36 4860
2905.87 4865
2906.38 5027
2906.88 5033
2907.39 5092
2907.90 4918
2908.41 4943
2908.92 4781
2909.43 4722
2909.94 4845
2910.44 4621
2910.95 4547
2911.46 4804
2911.97 4971
2912.48 4455
2912.99 4551
2913.50 4495
2914.01 4468
2914.52 4460
2915.02 4349
2915.53 4325
2916.04 4384
2916.55 4248
2917.06 4579
2917.57 4526
2918.08 4523
2918.59 4473
2919.10 4590
2919.61 4399
2920.12 4669
2920.63 4487
2921.14 4413
2921.65 4462
2922.16 4558
2922.67 4335
2923.18 4559
2923.69 5010
2924.20 5300
2924.71 5457
2925.22 5518
2925.73 6086
2926.24 6201
2926.75 6282
2927.26 6788
2927.77 7153
2928.28 7707
2928.79 8041
2929.30 7333
2929.81 7336
2930.32 6973
2930.83 6630
2931.34 6650
2931.85 5755
2932.36 5397
2932.87 4927
2933.38 4889
2933.89 4638
2934.40 4109
2934.91 4021
2935.42 4249
2935.94 4125
2936.45 4173
2936.96 3920
2937.47 3966
2937.98 3958
2938.49 3810
2939.00 3898
2939.51 3943
2940.02 4134
2940.54 4084
2941.05 4048
2941.56 4318
2942.07 4269
2942.58 4055
2943.09 4280
2943.61 4267
2944.12 4112
2944.63 4031
2945.14 3936
2945.65 4022
2946.16 4017
2946.68 4284
2947.19 4144
2947.70 4030
2948.21 3918
2948.72 3991
2949.24 4304
2949.75 4175
2950.26 4121
2950.77 4335
2951.28 4148
2951.80 4032
2952.31 4010
2952.82 4014
2953.33 3756
2953.85 3770
2954.36 4147
2954.87 4146
2955.38 3916
2955.90 4051
2956.41 4254
2956.92 3943
2957.43 3777
2957.95 3926
2958.46 3899
2958.97 3979
2959.49 3797
2960.00 3894
2960.51 4094
2961.03 4038
2961.54 4117
2962.05 4215
2962.57 4201
2963.08 4187
2963.59 4084
2964.11 4234
2964.62 4233
2965.13 3926
2965.65 4423
2966.16 4370
2966.67 4308
2967.19 4422
2967.70 4427
2968.21 4469
2968.73 4232
2969.24 3976
2969.76 3911
2970.27 3879
2970.78 3763
2971.30 3885
2971.81 3804
2972.33 3911
2972.84 3673
2973.35 3622
2973.87 3867
2974.38 3707
2974.90 3575
2975.41 3605
2975.92 3680
2976.44 3604
2976.95 3523
2977.47 3669
2977.98 3626
2978.50 3714
2979.01 3754
2979.53 3668
2980.04 3727
2980.56 3660
2981.07 3682
2981.59 3789
2982.10 3730
2982.62 3610
2983.13 3964
2983.65 3898
2984.16 4070
2984.68 4063
2985.19 4116
2985.71 4162
2986.22 3978
2986.74 4127
2987.25 4052
2987.77 4115
2988.28 3962
2988.80 3973
2989.31 4015
2989.83 4075
2990.35 3976
2990.86 3937
2991.38 3797
2991.89 4026
2992.41 3999
2992.92 3789
2993.44 4241
2993.96 4036
2994.47 4038
2994.99 4095
2995.50 4153
2996.02 4061
2996.54 4127
2997.05 4105
2997.57 4188
2998.09 4255
2998.60 4365
2999.12 4402
2999.64 4434
3000.15 4504
3000.67 4687
3001.18 4562
3001.70 4491
3002.22 4806
3002.73 4661
3003.25 4365
3003.77 4444
3004.29 4410
3004.80 4551
3005.32 4691
3005.84 4429
3006.35 4458
3006.87 4269
3007.39 4291
3007.90 4294
3008.42 4309
3008.94 4172
3009.46 4232
3009.97 3944
3010.49 4045
3011.01 3975
3011.53 3847
3012.04 3895
3012.56 3921
3013.08 3986
3013.60 3799
3014.11 4093
3014.63 4102
3015.15 4173
3015.67 4082
3016.18 4010
3016.70 4213
3017.22 3836
3017.74 3983
3018.26 4172
3018.77 4138
3019.29 4070
3019.81 4009
3020.33 4033
3020.85 4063
3021.37 4217
3021.88 4200
3022.40 4284
3022.92 4124
3023.44 3922
3023.96 3919
3024.48 4096
3025.00 4338
3025.51 4132
3026.03 4394
3026.55 4278
3027.07 4227
3027.59 4116
3028.11 4274
3028.63 4131
3029.15 3948
3029.67 4079
3030.18 4250
3030.70 4107
3031.22 4154
3031.74 4222
3032.26 4103
3032.78 3837
3033.30 3991
3033.82 4084
3034.34 4167
3034.86 4254
3035.38 4229
3035.90 4130
3036.42 3993
3036.94 4086
3037.46 4233
3037.98 4229
3038.50 4151
3039.02 4091
3039.54 4075
3040.06 4028
3040.58 4221
3041.10 4338
3041.62 4043
3042.14 4195
3042.66 4262
3043.18 4549
3043.70 4377
3044.22 4377
3044.74 4192
3045.26 4354
3045.78 4085
3046.30 4083
3046.82 3790
3047.34 4000
3047.86 4235
3048.38 4312
3048.90 4034
3049.42 3891
3049.94 3953
3050.46 3755
3050.98 3760
3051.50 3729
3052.03 3662
3052.55 3786
3053.07 3606
3053.59 3455
3054.11 3568
3054.63 3772
3055.15 3680
3055.67 3597
3056.19 3664
3056.72 3866
3057.24 4028
3057.76 3863
3058.28 3575
3058.80 3776
3059.32 3934
3059.84 3940
3060.37 3906
3060.89 3835
3061.41 3884
3061.93 4071
3062.45 3949
3062.98 3850
3063.50 3954
3064.02 3978
3064.54 3848
3065.06 3928
3065.59 4137
3066.11 4248
3066.63 4048
3067.15 4343
3067.67 4308
3068.20 4180
3068.72 4258
3069.24 4053
3069.76 4206
3070.29 4273
3070.81 4197
3071.33 4158
3071.85 4376
3072.38 4261
3072.90 4319
3073.42 4197
3073.95 4091
3074.47 4131
3074.99 4271
3075.51 4324
3076.04 4167
3076.56 4353
3077.08 4459
3077.61 4298
3078.13 4508
3078.65 4665
3079.18 4501
3079.70 4748
3080.22 4575
3080.75 4692
3081.27 4791
3081.79 4830
3082.32 5335
3082.84 5157
3083.36 5185
3083.89 5203
3084.41 5187
3084.93 5021
3085.46 4873
3085.98 4796
3086.51 4837
3087.03 4878
3087.55 4863
3088.08 5114
3088.60 4954
3089.13 4781
3089.65 4747
3090.17 4876
3090.70 4743
3091.22 5012
3091.75 4865
3092.27 4690
3092.80 4680
3093.32 4946
3093.85 4831
3094.37 5018
3094.89 4949
3095.42 4985
3095.94 4926
3096.47 4722
3096.99 5104
3097.52 5041
3098.04 4959
3098.57 4967
3099.09 5329
3099.62 5389
3100.14 5285
3100.67 5443
3101.19 5727
3101.72 5980
3102.24 6595
3102.77 6892
3103.29 7318
3103.82 8261
3104.34 8505
3104.87 8830
3105.40 9578
3105.92 9976
3106.45 10257
3106.97 9870
3107.50 10063
3108.02 10075
3108.55 9230
3109.08 8908
3109.60 8390
3110.13 8348
3110.65 7764
3111.18 7952
3111.70 8248
3112.23 8579
3112.76 8760
3113.28 9393
3113.81 9489
3114.34 9655
3114.86 9416
3115.39 9658
3115.91 9442
3116.44 8789
3116.97 8487
3117.49 7446
3118.02 7070
3118.55 6924
3119.07 6582
3119.60 6577
3120.13 6427
3120.65 6454
3121.18 6258
3121.71 6068
3122.23 6463
3122.76 6445
3123.29 6357
3123.82 6405
3124.34 5920
3124.87 5754
3125.40 5789
3125.92 5737
3126.45 5405
3126.98 5358
3127.51 5526
3128.03 5658
3128.56 5459
3129.09 5538
3129.62 6003
3130.14 6056
3130.67 5865
3131.20 5843
3131.73 5710
3132.25 5478
3132.78 5464
3133.31 5344
3133.84 5376
3134.37 5118
3134.89 4961
3135.42 4964
3135.95 4944
3136.48 5006
3137.01 5237
3137.53 4969
3138.06 5233
3138.59 5117
3139.12 5288
3139.65 5209
3140.18 5070
3140.70 5047
3141.23 5166
3141.76 4951
3142.29 4730
3142.82 4997
3143.35 4973
3143.88 4358
3144.40 4606
3144.93 4746
3145.46 4829
3145.99 4570
3146.52 4665
3147.05 4710
3147.58 4780
3148.11 4748
3148.64 4876
3149.17 4932
3149.70 5219
3150.22 5407
3150.75 5126
3151.28 4819
3151.81 5122
3152.34 5433
3152.87 4992
3153.40 4902
3153.93 4990
3154.46 4899
3154.99 4939
3155.52 4884
3156.05 4962
3156.58 4995
3157.11 4885
3157.64 4804
3158.17 4927
3158.70 5019
3159.23 5010
3159.76 4983
3160.29 4959
3160.82 4684
3161.35 4906
3161.88 4997
3162.41 4928
3162.94 4701
3163.47 4700
3164.00 4964
3164.53 4655
3165.06 4544
3165.59 4547
3166.12 4491
3166.65 4512
3167.18 4401
3167.72 4266
3168.25 4342
3168.78 4309
3169.31 4177
3169.84 4260
3170.37 4129
3170.90 4210
3171.43 4181
3171.96 4133
3172.49 4343
3173.03 4034
3173.56 4350
3174.09 4373
3174.62 4367
3175.15 4525
3175.68 4402
3176.21 4273
3176.74 4722
3177.28 4634
3177.81 4899
3178.34 4729
3178.87 4276
3179.40 4610
3179.93 4464
3180.47 4429
3181.00 4348
3181.53 4382
3182.06 4119
3182.59 4387
3183.13 4324
3183.66 4379
3184.19 4442
3184.72 4199
3185.25 4323
3185.79 4141
3186.32 4157
3186.85 4273
3187.38 4290
3187.92 4224
3188.45 4137
3188.98 4287
3189.51 4409
3190.05 4306
3190.58 4348
3191.11 4239
3191.64 4269
3192.18 4582
3192.71 4464
3193.24 4468
3193.78 4030
3194.31 4127
3194.84 4395
3195.38 4415
3195.91 4663
3196.44 4607
3196.97 4614
3197.51 4637
3198.04 4707
3198.57 4703
3199.11 4483
3199.64 4535
3200.17 4715
3200.71 4543
3201.24 4785
3201.78 5041
3202.31 5062
3202.84 4980
3203.38 4795
3203.91 4657
3204.44 4871
3204.98 4889
3205.51 5029
3206.05 4994
3206.58 4800
3207.11 5154
3207.65 5326
3208.18 5017
3208.72 4727
3209.25 4966
3209.78 4836
3210.32 4898
3210.85 4821
3211.39 4741
3211.92 5066
3212.46 5456
3212.99 5699
3213.53 5621
3214.06 5599
3214.59 5593
3215.13 5280
3215.66 5193
3216.20 5240
3216.73 5012
3217.27 5257
3217.80 5137
3218.34 5055
3218.87 4943
3219.41 4508
3219.94 4589
3220.48 4523
3221.01 4438
3221.55 4564
3222.08 4530
3222.62 4466
3223.16 4587
3223.69 4505
3224.23 4571
3224.76 4704
3225.30 4888
3225.83 4837
3226.37 5148
3226.90 5285
3227.44 5215
3227.98 5311
3228.51 5081
3229.05 5101
3229.58 4815
3230.12 4764
3230.66 4981
3231.19 4920
3231.73 4949
3232.26 4962
3232.80 4444
3233.34 4861
3233.87 4807
3234.41 4560
3234.95 4455
3235.48 4623
3236.02 4700
3236.55 4665
3237.09 4905
3237.63 4689
3238.16 4835
3238.70 4958
3239.24 4736
3239.77 4748
3240.31 4857
3240.85 5196
3241.38 5284
3241.92 5015
3242.46 4972
3243.00 4977
3243.53 5047
3244.07 5156
3244.61 5105
3245.14 5154
3245.68 4890
3246.22 4988
3246.76 4989
3247.29 5118
3247.83 4978
3248.37 5073
3248.91 5296
3249.44 5282
3249.98 5115
3250.52 5088
3251.06 5387
3251.59 5509
3252.13 5489
3252.67 5789
3253.21 5544
3253.75 5519
3254.28 5432
3254.82 5476
3255.36 5433
3255.90 5503
3256.44 5511
3256.97 5638
3257.51 5479
3258.05 5687
3258.59 5494
3259.13 5609
3259.67 5915
3260.20 5925
3260.74 6286
3261.28 6512
3261.82 6652
3262.36 6762
3262.90 7227
3263.44 7293
3263.97 7555
3264.51 7929
3265.05 8304
3265.59 8790
3266.13 9624
3266.67 10194
3267.21 11081
3267.75 11896
3268.29 12280
3268.83 12045
3269.36 13454
3269.90 13866
3270.44 13597
3270.98 13480
3271.52 14074
3272.06 13528
3272.60 11564
3273.14 10637
3273.68 10165
3274.22 9407
3274.76 8449
3275.30 7728
3275.84 7222
3276.38 6955
3276.92 6726
3277.46 6612
3278.00 6322
3278.54 6566
3279.08 6466
3279.62 6442
3280.16 6716
3280.70 6830
3281.24 6651
3281.78 6685
3282.32 6880
3282.86 6488
3283.40 6605
3283.94 6471
3284.48 6519
3285.02 6576
3285.56 6834
3286.10 6920
3286.64 7061
3287.18 7233
3287.72 7117
3288.26 7476
3288.81 7397
3289.35 7510
3289.89 8068
3290.43 8108
3290.97 7474
3291.51 7129
3292.05 7391
3292.59 7293
3293.13 7175
3293.67 7429
3294.22 7553
3294.76 7415
3295.30 7641
3295.84 7691
3296.38 7901
3296.92 8405
3297.46 8259
3298.01 8224
3298.55 8198
3299.09 8273
3299.63 7995
3300.17 7780
3300.71 7185
3301.26 7450
3301.80 7118
3302.34 7010
3302.88 7076
3303.42 6777
3303.97 6483
3304.51 6746
3305.05 6787
3305.59 6272
3306.13 6471
3306.68 6468
3307.22 6279
3307.76 6402
3308.30 6421
3308.85 6563
3309.39 6477
3309.93 6483
3310.47 6691
3311.02 6606
3311.56 6849
3312.10 6998
3312.64 6535
3313.19 6646
3313.73 6734
3314.27 6707
3314.82 6471
3315.36 6835
3315.90 7011
3316.45 7446
3316.99 7181
3317.53 7176
3318.07 7188
3318.62 7048
3319.16 7102
3319.70 7149
3320.25 7006
3320.79 7147
3321.34 7384
3321.88 7343
3322.42 7718
3322.97 7898
3323.51 8004
3324.05 7728
3324.60 8034
3325.14 7791
3325.68 7812
3326.23 7567
3326.77 7778
3327.32 7531
3327.86 7294
3328.40 7202
3328.95 7321
3329.49 7303
3330.04 7257
3330.58 7018
3331.13 7109
3331.67 7224
3332.21 7334
3332.76 7831
3333.30 8030
3333.85 8803
3334.39 9992
3334.94 10876
3335.48 12595
3336.03 14474
3336.57 16438
3337.12 18592
3337.66 20915
3338.21 22957
3338.75 24378
3339.30 24232
3339.84 24726
3340.39 25015
3340.93 23939
3341.48 22347
3342.02 20764
3342.57 19088
3343.11 17125
3343.66 15206
3344.20 13352
3344.75 11513
3345.29 10548
3345.84 9604
3346.38 8919
3346.93 8893
3347.47 8663
3348.02 8272
3348.57 8835
3349.11 8796
3349.66 9472
3350.20 10213
3350.75 11300
3351.30 12429
3351.84 13247
3352.39 15522
3352.93 16786
3353.48 17626
3354.03 18858
3354.57 20025
3355.12 20846
3355.66 20551
3356.21 19780
3356.76 19177
3357.30 18389
3357.85 16826
3358.40 15550
3358.94 14420
3359.49 13109
3360.04 11930
3360.58 10698
3361.13 9949
3361.68 9096
3362.22 8583
3362.77 7937
3363.32 7851
3363.86 7520
3364.41 7743
3364.96 7451
3365.50 7741
3366.05 7939
3366.60 8034
3367.15 8374
3367.69 8155
3368.24 8612
3368.79 8747
3369.34 9049
3369.88 9048
3370.43 8933
3370.98 8937
3371.53 9262
3372.07 9167
3372.62 9043
3373.17 8847
3373.72 8701
3374.26 8320
3374.81 8345
3375.36 7951
3375.91 7853
3376.46 7661
3377.00 7727
3377.55 7921
3378.10 7674
3378.65 7807
3379.20 7634
3379.74 7456
3380.29 7935
3380.84 7905
3381.39 7939
3381.94 8189
3382.49 8743
3383.04 9274
3383.58 9286
3384.13 10079
3384.68 10826
3385.23 11240
3385.78 11499
3386.33 11590
3386.88 12315
3387.43 12276
3387.97 11653
3388.52 11466
3389.07 10687
3389.62 9748
3390.17 9270
3390.72 8643
3391.27 8508
3391.82 7756
3392.37 7647
3392.92 7394
3393.47 7135
3394.01 6805
3394.56 6494
3395.11 6709
3395.66 6090
3396.21 6034
3396.76 5804
3397.31 5830
3397.86 5709
3398.41 5518
3398.96 5334
3399.51 5289
3400.06 5237
3400.61 4930
3401.16 5091
3401.71 5154
3402.26 4995
3402.81 5184
3403.36 5116
3403.91 5163
3404.46 4825
3405.01 4801
3405.56 5104
3406.11 5205
3406.66 5374
3407.21 4930
3407.76 5188
3408.32 5239
3408.87 5078
3409.42 5087
3409.97 5071
3410.52 5011
3411.07 4947
3411.62 4655
3412.17 4886
3412.72 5276
3413.27 5308
3413.82 5125
3414.37 5210
3414.93 5374
3415.48 4906
3416.03 5059
3416.58 5199
3417.13 5117
3417.68 5267
3418.23 5029
3418.78 4777
3419.34 4777
3419.89 4716
3420.44 4804
3420.99 4985
3421.54 4880
3422.09 4797
3422.65 4697
3423.20 4987
3423.75 5159
3424.30 4962
3424.85 5146
3425.40 5251
3425.96 5215
3426.51 4861
3427.06 4918
3427.61 5187
3428.17 5386
3428.72 5239
3429.27 5040
3429.82 4991
3430.37 4980
3430.93 5113
3431.48 5077
3432.03 5082
3432.58 4998
3433.14 5065
3433.69 4923
3434.24 4912
3434.79 4873
3435.35 5022
3435.90 4735
3436.45 4594
3437.01 4696
3437.56 5128
3438.11 5026
3438.66 5050
3439.22 4891
3439.77 4699
3440.32 4718
3440.88 4658
3441.43 4794
3441.98 4855
3442.54 4845
3443.09 4941
3443.64 4905
3444.20 5139
3444.75 5069
3445.30 5043
3445.86 4754
3446.41 5053
3446.97 4814
3447.52 4872
3448.07 4800
3448.63 4583
3449.18 4646
3449.73 4658
3450.29 4718
3450.84 4660
3451.40 4890
3451.95 4810
3452.50 4776
3453.06 4585
3453.61 4490
3454.17 4654
3454.72 4622
3455.28 4614
3455.83 4759
3456.38 4460
3456.94 4637
3457.49 4843
3458.05 4915
3458.60 4609
3459.16 4691
3459.71 4617
3460.27 4706
3460.82 4532
3461.38 4604
3461.93 4613
3462.49 4582
3463.04 4751
3463.60 4749
3464.15 4601
3464.71 4859
3465.26 4651
3465.82 4556
3466.37 4415
3466.93 4591
3467.48 4655
3468.04 4682
3468.59 4764
3469.15 4768
3469.70 4757
3470.26 4789
3470.82 4664
3471.37 4735
3471.93 4853
3472.48 5149
3473.04 5053
3473.59 5038
3474.15 5027
3474.71 4929
3475.26 5425
3475.82 5646
3476.37 5388
3476.93 5330
3477.49 5214
3478.04 5374
3478.60 5489
3479.16 5255
3479.71 5517
3480.27 5735
3480.82 5687
3481.38 5679
3481.94 5728
3482.49 5650
3483.05 5692
3483.61 5829
3484.16 5827
3484.72 6078
3485.28 5948
3485.83 5730
3486.39 5858
3486.95 6024
3487.50 5718
3488.06 5748
3488.62 5687
3489.18 6033
3489.73 5939
3490.29 6465
3490.85 6824
3491.40 7433
3491.96 7850
3492.52 8161
3493.08 8286
3493.63 8417
3494.19 9500
3494.75 9567
3495.31 9985
3495.86 10643
3496.42 10595
3496.98 10948
3497.54 10512
3498.09 10652
3498.65 10379
3499.21 10176
3499.77 10710
3500.33 10766
3500.88 11815
3501.44 12765
3502.00 13457
3502.56 13567
3503.12 13732
3503.67 14485
3504.23 13503
3504.79 13506
3505.35 12693
3505.91 12184
3506.47 12271
3507.03 12069
3507.58 12114
3508.14 12300
3508.70 12068
3509.26 11334
3509.82 11745
3510.38 11479
3510.94 11031
3511.49 10770
3512.05 9801
3512.61 9204
3513.17 8804
3513.73 8082
3514.29 7767
3514.85 7476
3515.41 7050
3515.97 6750
3516.53 6497
3517.09 6330
3517.64 6197
3518.20 6295
3518.76 6243
3519.32 5978
3519.88 6040
3520.44 6343
3521.00 6318
3521.56 6436
3522.12 6090
3522.68 6437
3523.24 6391
3523.80 6467
3524.36 6403
3524.92 6845
3525.48 6588
3526.04 6115
3526.60 6157
3527.16 5957
3527.72 5799
3528.28 5788
3528.84 5781
3529.40 5655
3529.96 5562
3530.52 5273
3531.08 5351
3531.64 5065
3532.20 5135
3532.76 5137
3533.32 4959
3533.89 4704
3534.45 4602
3535.01 4891
3535.57 4920
3536.13 4878
3536.69 4939
3537.25 4905
3537.81 5093
3538.37 5283
3538.93 5377
3539.49 5444
3540.06 5590
3540.62 5605
3541.18 5482
3541.74 5631
3542.30 5742
3542.86 5791
3543.42 5780
3543.98 5935
3544.55 6155
3545.11 6267
3545.67 6244
3546.23 6153
3546.79 6080
3547.35 6192
3547.92 5758
3548.48 5773
3549.04 5922
3549.60 5655
3550.16 5647
3550.72 5448
3551.29 5195
3551.85 5194
3552.41 5327
3552.97 5306
3553.54 5082
3554.10 4971
3554.66 5022
3555.22 5066
3555.78 5000
3556.35 4892
3556.91 4680
3557.47 4408
3558.03 4581
3558.60 4599
3559.16 4796
3559.72 4674
3560.29 4469
3560.85 4651
3561.41 4534
3561.97 4595
3562.54 4527
3563.10 4569
3563.66 4629
3564.23 4572
3564.79 4521
3565.35 4756
3565.91 4626
3566.48 4689
3567.04 4375
3567.60 4358
3568.17 4647
3568.73 4326
3569.29 4303
3569.86 4393
3570.42 4198
3570.99 4318
3571.55 4064
3572.11 4194
3572.68 4377
3573.24 4268
3573.80 4210
3574.37 4442
3574.93 4632
3575.50 4467
3576.06 4465
3576.62 4560
3577.19 4868
3577.75 4763
3578.32 5039
3578.88 5034
3579.44 5209
3580.01 5055
3580.57 4765
3581.14 4974
3581.70 4788
3582.27 5017
3582.83 4974
3583.40 5036
3583.96 4771
3584.52 4240
3585.09 4346
3585.65 4584
3586.22 4455
3586.78 4643
3587.35 4477
3587.91 4201
3588.48 4176
3589.04 3950
3589.61 3932
3590.17 4076
3590.74 3983
3591.30 4060
3591.87 4063
3592.43 4334
3593.00 4090
3593.56 4070
3594.13 4244
3594.70 4320
3595.26 4394
3595.83 4326
3596.39 4449
3596.96 4531
3597.52 4353
3598.09 4401
3598.65 4356
3599.22 4250
3599.79 4258
3600.35 4126
3600.92 4323
3601.48 4296
3602.05 4477
3602.62 4482
3603.18 4385
3603.75 4499
3604.32 4638
3604.88 4745
3605.45 4562
3606.01 4399
3606.58 4522
3607.15 4437
3607.71 4350
3608.28 4135
3608.85 3888
3609.41 4053
3609.98 4106
3610.55 3711
3611.11 3729
3611.68 3963
3612.25 4171
3612.81 3854
3613.38 3969
3613.95 4018
3614.51 4221
3615.08 4488
3615.65 4494
3616.22 5025
3616.78 5556
3617.35 6016
3617.92 6631
3618.48 7451
3619.05 8150
3619.62 8997
3620.19 9801
3620.75 10463
3621.32 11438
3621.89 11716
3622.46 11779
3623.02 11404
3623.59 10908
3624.16 10094
3624.73 9386
3625.30 8453
3625.86 7325
3626.43 6573
3627.00 6079
3627.57 5336
3628.14 4928
3628.70 4712
3629.27 4566
3629.84 4205
3630.41 4083
3630.98 4079
3631.55 4062
3632.11 4216
3632.68 4250
3633.25 4045
3633.82 4022
3634.39 3886
3634.96 3789
3635.52 3941
3636.09 4161
3636.66 4093
3637.23 3692
3637.80 3936
3638.37 3596
3638.94 3760
3639.51 4067
3640.08 4061
3640.64 4198
3641.21 4095
3641.78 4374
3642.35 4482
3642.92 4544
3643.49 4631
3644.06 4726
3644.63 4737
3645.20 4684
3645.77 4827
3646.34 5025
3646.91 5226
3647.48 5242
3648.05 5072
3648.62 5099
3649.19 5243
3649.76 5278
3650.33 5506
3650.90 5377
3651.47 5276
3652.03 5167
3652.60 5030
3653.17 5137
3653.75 4896
3654.32 5010
3654.89 5148
3655.46 5332
3656.03 5250
3656.60 5133
3657.17 5245
3657.74 5260
3658.31 5246
3658.88 5091
3659.45 4932
3660.02 4993
3660.59 5134
3661.16 5390
3661.73 5335
3662.30 5020
3662.87 4809
3663.44 4850
3664.01 4821
3664.59 4868
3665.16 4875
3665.73 4925
3666.30 4819
3666.87 4898
3667.44 5152
3668.01 4998
3668.58 5070
3669.15 5233
3669.73 5389
3670.30 5317
3670.87 5423
3671.44 5199
3672.01 5088
3672.58 5129
3673.15 5135
3673.73 4942
3674.30 4862
3674.87 4769
3675.44 4932
3676.01 4973
3676.58 4901
3677.16 4575
3677.73 4495
3678.30 4537
3678.87 4579
3679.44 4584
3680.02 4656
3680.59 4491
3681.16 4512
3681.73 4190
3682.31 4067
3682.88 4145
3683.45 4057
3684.02 4084
3684.60 4113
3685.17 4064
3685.74 4137
3686.31 4003
3686.89 3863
3687.46 3915
3688.03 3725
3688.60 3943
3689.18 4042
3689.75 3821
3690.32 3642
3690.90 3956
3691.47 4180
3692.04 4223
3692.61 4216
3693.19 4241
3693.76 4415
3694.33 4395
3694.91 4107
3695.48 3852
3696.05 4048
3696.63 4020
3697.20 3904
3697.77 3957
3698.35 3913
3698.92 3907
3699.50 4016
3700.07 3946
3700.64 3694
3701.22 3914
3701.79 3891
3702.36 3819
3702.94 4072
3703.51 3733
3704.09 3708
3704.66 3934
3705.23 3991
3705.81 3820
3706.38 3896
3706.96 3961
3707.53 4180
3708.11 4214
3708.68 4057
3709.25 3985
3709.83 4134
3710.40 4088
3710.98 4032
3711.55 3986
3712.13 4123
3712.70 4248
3713.28 4157
3713.85 3879
3714.43 3943
3715.00 3907
3715.58 4019
3716.15 4061
3716.73 4002
3717.30 4044
3717.88 4169
3718.45 3911
3719.03 3850
3719.60 4104
3720.18 4208
3720.75 4299
3721.33 3965
3721.90 4039
3722.48 3935
3723.05 3794
3723.63 3787
3724.20 3824
3724.78 3773
3725.36 3879
3725.93 4046
3726.51 3729
3727.08 3797
3727.66 3986
3728.23 3842
3728.81 4052
3729.39 4147
3729.96 4101
3730.54 3915
3731.11 4033
3731.69 4450
3732.27 4790
3732.84 4985
3733.42 5258
3734.00 5324
3734.57 5587
3735.15 5885
3735.72 6227
3736.30 6502
3736.88 6361
3737.45 6319
3738.03 6420
3738.61 6086
3739.18 6042
3739.76 5802
3740.34 5466
3740.92 5206
3741.49 4764
3742.07 4592
3742.65 4371
3743.22 4049
3743.80 4099
3744.38 4168
3744.95 4046
3745.53 4077
3746.11 4241
3746.69 4174
3747.26 4448
3747.84 4494
3748.42 4525
3749.00 4699
3749.57 5050
3750.15 5029
3750.73 4937
3751.31 4763
3751.88 4806
3752.46 4951
3753.04 4702
3753.62 4587
3754.19 4248
3754.77 4064
3755.35 4024
3755.93 4035
3756.51 4070
3757.08 4072
3757.66 3991
3758.24 3916
3758.82 4001
3759.40 4118
3759.98 3873
3760.55 3881
3761.13 4038
3761.71 4090
3762.29 4079
3762.87 4420
3763.45 4592
3764.03 4542
3764.60 4613
3765.18 4697
3765.76 4678
3766.34 4769
3766.92 4567
3767.50 4563
3768.08 4520
3768.66 4855
3769.24 4556
3769.81 4372
3770.39 4357
3770.97 4369
3771.55 4155
3772.13 4110
3772.71 3982
3773.29 4074
3773.87 4314
3774.45 4233
3775.03 4347
3775.61 4088
3776.19 3840
3776.77 4077
3777.35 4150
3777.93 4047
3778.51 3833
3779.09 3713
3779.67 3800
3780.25 3954
3780.83 4082
3781.41 3893
3781.99 3939
3782.57 4247
3783.15 3952
3783.73 3918
3784.31 3900
3784.89 3818
3785.47 3907
3786.05 3894
3786.63 3745
3787.21 3804
3787.79 3858
3788.37 3927
3788.95 3840
3789.53 4012
3790.11 3858
3790.69 3866
3791.27 3919
3791.85 4003
3792.43 3805
3793.01 4043
3793.59 4095
3794.18 4264
3794.76 4063
3795.34 4043
3795.92 4068
3796.50 4111
3797.08 4045
3797.66 4068
3798.24 4283
3798.83 4102
3799.41 4106
3799.99 3881
3800.57 4153
3801.15 4152
3801.73 4020
3802.31 4018
3802.90 4025
3803.48 3906
3804.06 4118
3804.64 4055
3805.22 4309
3805.80 4396
3806.39 4239
3806.97 4293
3807.55 4651
3808.13 4260
3808.71 4287
3809.30 4587
3809.88 4772
3810.46 4805
3811.04 4928
3811.63 5228
3812.21 5145
3812.79 5187
3813.37 5174
3813.95 5095
3814.54 5235
3815.12 5173
3815.70 4909
3816.29 4858
3816.87 4622
3817.45 4572
3818.03 4718
3818.62 4723
3819.20 4656
3819.78 4839
3820.36 4706
3820.95 4589
3821.53 4779
3822.11 4641
3822.70 4665
3823.28 4651
3823.86 4520
3824.45 4362
3825.03 4333
3825.61 4256
3826.20 4554
3826.78 4521
3827.36 4117
3827.95 4099
3828.53 4040
3829.11 4232
3829.70 3974
3830.28 3683
3830.87 3837
3831.45 3945
3832.03 4036
3832.62 4173
3833.20 4053
3833.79 3960
3834.37 4000
3834.95 4002
3835.54 4060
3836.12 4153
3836.71 4028
3837.29 3894
3837.87 3933
3838.46 3767
3839.04 3858
3839.63 4062
3840.21 4034
3840.80 3866
3841.38 4007
3841.97 4083
3842.55 3874
3843.13 3828
3843.72 4021
3844.30 4081
3844.89 4266
3845.47 3985
3846.06 4114
3846.64 4099
3847.23 4016
3847.81 3992
3848.40 4153
3848.98 4185
3849.57 4051
3850.15 3864
3850.74 3860
3851.33 3978
3851.91 4011
3852.50 3922
3853.08 4008
3853.67 4185
3854.25 4042
3854.84 4041
3855.42 3844
3856.01 3895
3856.60 3924
3857.18 4262
3857.77 4335
3858.35 4556
3858.94 4768
3859.52 5135
3860.11 5512
3860.70 6600
3861.28 7257
3861.87 8163
3862.45 8927
3863.04 9948
3863.63 10643
3864.21 11837
3864.80 12267
3865.39 12777
3865.97 12911
3866.56 13201
3867.15 13074
3867.73 12124
3868.32 11426
3868.91 10093
3869.49 9025
3870.08 8109
3870.67 7207
3871.25 6402
3871.84 5713
3872.43 5517
3873.01 5154
3873.60 4961
3874.19 4922
3874.77 4709
3875.36 4916
3875.95 4877
3876.54 4846
3877.12 4964
3877.71 4733
3878.30 4761
3878.89 4609
3879.47 4602
3880.06 4605
3880.65 4575
3881.24 4498
3881.82 4355
3882.41 4460
3883.00 4110
3883.59 4123
3884.17 4045
3884.76 4280
3885.35 4017
3885.94 3918
3886.53 4062
3887.11 3963
3887.70 4052
3888.29 4165
3888.88 4274
3889.47 4504
3890.05 4173
3890.64 4368
3891.23 4713
3891.82 4669
3892.41 4846
3893.00 4863
3893.59 4800
3894.17 4831
3894.76 4936
3895.35 4922
3895.94 4853
3896.53 4837
3897.12 4658
3897.71 4523
3898.30 4782
3898.88 4713
3899.47 4547
3900.06 4687
3900.65 4679
3901.24 4993
3901.83 4934
3902.42 4586
3903.01 4612
3903.60 4755
3904.19 4961
3904.78 4918
3905.37 4586
3905.95 4384
3906.54 4474
3907.13 4263
3907.72 4232
3908.31 4304
3908.90 4313
3909.49 4376
3910.08 4029
3910.67 4026
3911.26 4306
3911.85 4152
3912.44 4058
3913.03 4165
3913.62 4301
3914.21 3932
3914.80 3836
3915.39 3814
3915.98 3857
3916.57 4028
3917.16 3922
3917.75 3884
3918.34 4064
3918.93 3931
3919.52 3965
3920.12 4033
3920.71 4052
3921.30 3953
3921.89 3711
3922.48 3879
3923.07 3950
3923.66 3820
3924.25 3934
3924.84 4142
3925.43 4049
3926.02 3904
3926.61 4026
3927.20 4000
3927.80 4011
3928.39 3757
3928.98 3595
3929.57 3572
3930.16 3580
3930.75 3723
3931.34 3604
3931.94 3535
3932.53 3560
3933.12 3511
3933.71 3654
3934.30 3594
3934.89 3668
3935.48 3504
3936.08 3590
3936.67 3718
3937.26 3411
3937.85 3646
3938.44 3445
3939.04 3380
3939.63 3703
3940.22 3818
3940.81 3791
3941.40 3836
3942.00 3718
3942.59 3913
3943.18 3781
3943.77 3785
3944.37 3662
3944.96 3966
3945.55 4001
3946.14 3584
3946.74 3700
3947.33 3955
3947.92 3760
3948.51 3877
3949.11 3690
3949.70 3427
3950.29 3437
3950.88 3594
3951.48 3560
3952.07 3344
3952.66 3392
3953.26 3375
3953.85 3416
3954.44 3558
3955.04 3386
3955.63 3274
3956.22 3313
3956.82 3302
3957.41 3358
3958.00 3284
3958.60 3343
3959.19 3536
3959.78 3247
3960.38 3313
3960.97 3409
3961.56 3408
3962.16 3388
3962.75 3542
3963.34 3569
3963.94 3401
3964.53 3453
3965.13 3481
3965.72 3504
3966.31 3377
3966.91 3566
3967.50 3551
3968.10 3696
3968.69 3756
3969.28 3490
3969.88 3621
3970.47 3568
3971.07 3563
3971.66 3743
3972.26 3721
3972.85 3670
3973.45 3485
3974.04 3458
3974.63 3708
3975.23 3498
3975.82 3718
3976.42 3614
3977.01 3685
3977.61 4056
3978.20 4034
3978.80 4123
3979.39 4127
3979.99 4165
3980.58 4115
3981.18 4231
3981.77 3999
3982.37 3766
3982.96 3934
3983.56 4101
3984.15 4245
3984.75 4016
3985.35 4026
3985.94 3796
3986.54 3992
3987.13 4072
3987.73 3878
3988.32 3931
3988.92 3817
3989.51 3861
3990.11 3868
3990.71 3914
3991.30 3981
3991.90 3792
3992.49 3822
3993.09 3951
3993.69 3980
3994.28 3955
3994.88 3989
3995.47 3900
3996.07 3996
3996.67 3878
3997.26 3853
3997.86 4036
3998.46 4235
3999.05 4111
3999.65 3835
4000.25 3820
4000.84 3837
4001.44 3829
4002.04 3694
4002.63 3716
4003.23 3849
4003.83 3636
4004.42 3814
4005.02 3788
4005.62 3496
4006.21 3445
4006.81 3538
4007.41 3570
4008.01 3489
4008.60 3518
4009.20 3887
4009.80 4025
4010.39 3807
4010.99 3801
4011.59 3876
4012.19 3960
4012.78 3688
4013.38 3702
4013.98 3601
4014.58 3839
4015.17 3713
4015.77 3755
4016.37 3892
4016.97 3951
4017.57 4042
4018.16 4051
4018.76 4322
4019.36 4388
4019.96 4470
4020.56 4535
4021.15 4773
4021.75 4631
4022.35 4687
4022.95 4343
4023.55 4285
4024.14 4536
4024.74 4114
4025.34 3931
4025.94 3885
4026.54 3989
4027.14 3985
4027.74 3714
4028.33 3915
4028.93 4024
4029.53 4320
4030.13 4203
4030.73 4463
4031.33 4288
4031.93 4467
4032.53 4298
4033.12 4173
4033.72 4404
4034.32 4598
4034.92 4413
4035.52 4373
4036.12 4316
4036.72 4276
4037.32 4077
4037.92 3911
4038.52 3959
4039.12 4037
4039.72 3766
4040.32 3695
4040.92 3790
4041.52 3479
4042.12 3535
4042.71 3462
4043.31 3475
4043.91 3417
4044.51 3296
4045.11 3350
4045.71 3287
4046.31 3320
4046.91 3408
4047.51 3427
4048.11 3338
4048.71 3424
4049.31 3297
4049.91 3427
4050.52 3640
4051.12 3614
4051.72 3385
4052.32 3267
4052.92 3517
4053.52 3506
4054.12 3479
4054.72 3646
4055.32 3486
4055.92 3649
4056.52 3414
4057.12 3618
4057.72 3528
4058.32 3345
4058.92 3575
4059.52 3718
4060.13 3528
4060.73 3274
4061.33 3413
4061.93 3402
4062.53 3158
4063.13 3279
4063.73 3198
4064.33 3182
4064.94 3195
4065.54 3390
4066.14 3354
4066.74 3292
4067.34 3170
4067.94 3092
4068.54 3264
4069.15 3339
4069.75 3247
4070.35 3299
4070.95 3189
4071.55 3274
4072.16 3345
4072.76 3217
4073.36 3301
4073.96 3195
4074.56 3417
4075.17 3365
4075.77 3194
4076.37 3128
4076.97 3326
4077.57 3444
4078.18 3477
4078.78 3326
4079.38 3232
4079.98 3306
4080.59 3212
4081.19 3067
4081.79 3237
4082.39 3230
4083.00 3149
4083.60 3231
4084.20 3049
4084.81 3111
4085.41 2972
4086.01 2987
4086.61 2898
4087.22 2988
4087.82 2810
4088.42 3123
4089.03 3270
4089.63 3190
4090.23 3129
4090.84 3151
4091.44 3042
4092.04 2950
4092.65 3227
4093.25 3003
4093.85 2942
4094.46 3044
4095.06 3005
4095.66 3263
4096.27 3350
4096.87 3375
4097.48 3304
4098.08 3102
4098.68 3234
4099.29 3179
4099.89 3398
4100.49 3373
4101.10 3116
4101.70 3057
4102.31 3144
4102.91 3279
4103.52 3228
4104.12 3168
4104.72 3211
4105.33 3249
4105.93 3156
4106.54 3166
4107.14 3029
4107.75 3217
4108.35 3062
4108.96 3143
4109.56 3313
4110.16 3224
4110.77 3022
4111.37 3090
4111.98 3193
4112.58 3265
4113.19 3253
4113.79 3214
4114.40 3239
4115.00 3298
4115.61 3171
4116.21 3121
4116.82 3133
4117.42 3094
4118.03 3044
4118.64 3068
4119.24 3110
4119.85 2957
4120.45 2902
4121.06 3096
4121.66 2893
4122.27 3113
4122.87 3084
4123.48 2911
4124.09 3118
4124.69 3149
4125.30 3059
4125.90 3105
4126.51 2979
4127.11 2978
4127.72 3164
4128.33 2903
4128.93 2870
4129.54 2996
4130.14 2955
4130.75 3162
4131.36 3178
4131.96 3196
4132.57 3282
4133.18 3150
4133.78 2963
4134.39 3119
4135.00 3085
4135.60 3048
4136.21 3219
4136.82 3219
4137.42 3379
4138.03 3130
4138.64 3062
4139.24 3255
4139.85 3116
4140.46 3028
4141.06 3243
4141.67 3281
4142.28 3481
4142.88 3329
4143.49 3281
4144.10 3601
4144.71 3541
4145.31 3510
4145.92 3328
4146.53 3330
4147.14 3543
4147.74 3438
4148.35 3533
4148.96 3373
4149.57 3178
4150.17 3184
4150.78 3364
4151.39 3368
4152.00 3174
4152.60 3138
4153.21 3104
4153.82 3208
4154.43 3132
4155.04 3128
4155.64 3213
4156.25 3132
4156.86 3098
4157.47 3079
4158.08 3093
4158.69 2963
4159.29 2942
4159.90 2993
4160.51 2961
4161.12 3022
4161.73 3016
4162.34 3002
4162.94 2809
4163.55 3055
4164.16 3209
4164.77 3253
4165.38 3296
4165.99 3425
4166.60 3410
4167.21 3158
4167.81 3133
4168.42 3367
4169.03 3562
4169.64 3423
4170.25 3497
4170.86 3391
4171.47 3169
4172.08 3276
4172.69 3234
4173.30 3160
4173.91 3082
4174.52 3085
4175.13 3132
4175.74 3164
4176.34 2933
4176.95 3066
4177.56 3189
4178.17 3138
4178.78 3105
4179.39 3298
4180.00 3333
4180.61 3227
4181.22 3267
4181.83 3330
4182.44 3447
4183.05 3347
4183.66 3176
4184.27 3243
4184.88 3262
4185.49 3115
4186.10 3332
4186.71 3185
4187.32 3151
4187.93 3171
4188.55 3140
4189.16 3071
4189.77 3084
4190.38 3104
4190.99 3196
4191.60 3232
4192.21 3183
4192.82 3334
4193.43 3519
4194.04 3284
4194.65 3038
4195.26 3294
4195.87 3329
4196.49 3431
4197.10 3523
4197.71 3380
4198.32 3530
4198.93 3418
4199.54 3293
4200.15 3416
4200.76 3259
4201.38 3480
4201.99 3438
4202.60 3209
4203.21 3087
4203.82 3187
4204.43 3319
4205.04 3254
4205.66 3273
4206.27 3133
4206.88 3105
4207.49 3332
4208.10 3187
4208.72 3131
4209.33 3290
4209.94 3423
4210.55 3461
4211.16 3305
4211.78 3326
4212.39 3461
4213.00 3290
4213.61 3258
4214.22 3497
4214.84 3286
4215.45 3421
4216.06 3719
4216.67 3666
4217.29 3550
4217.90 3551
4218.51 3605
4219.13 3539
4219.74 3615
4220.35 3710
4220.96 3925
4221.58 4139
4222.19 4166
4222.80 4404
4223.42 4643
4224.03 4652
4224.64 4873
4225.25 5107
4225.87 5058
4226.48 5165
4227.09 5245
4227.71 5255
4228.32 5401
4228.93 5204
4229.55 5187
4230.16 5031
4230.77 5131
4231.39 5038
4232.00 5009
4232.62 4868
4233.23 4887
4233.84 4912
4234.46 5099
4235.07 5030
4235.68 5253
4236.30 5226
4236.91 5289
4237.53 5486
4238.14 5530
4238.75 5658
4239.37 5552
4239.98 5366
4240.60 5469
4241.21 5325
4241.83 4877
4242.44 4874
4243.05 4591
4243.67 4645
4244.28 4595
4244.90 4365
4245.51 4329
4246.13 4441
4246.74 4243
4247.36 3905
4247.97 3784
4248.59 4000
4249.20 4041
4249.82 4231
4250.43 3942
4251.05 3735
4251.66 3910
4252.28 4069
4252.89 4040
4253.51 4038
4254.12 4023
4254.74 3814
4255.35 3976
4255.97 3845
4256.58 4113
4257.20 3828
4257.81 3813
4258.43 4015
4259.05 3865
4259.66 3663
4260.28 3769
4260.89 3685
4261.51 3647
4262.12 3686
4262.74 3729
4263.36 3788
4263.97 3725
4264.59 3782
4265.20 3742
4265.82 3862
4266.44 3796
4267.05 3676
4267.67 3664
4268.28 3676
4268.90 3763
4269.52 3660
4270.13 3521
4270.75 3722
4271.37 3705
4271.98 3582
4272.60 3774
4273.22 3944
4273.83 3781
4274.45 3811
4275.07 3714
4275.68 3799
4276.30 4060
4276.92 4360
4277.53 4537
4278.15 4890
4278.77 4900
4279.38 4884
4280.00 4881
4280.62 5081
4281.24 5183
4281.85 5065
4282.47 4748
4283.09 4571
4283.70 4400
4284.32 4019
4284.94 4074
4285.56 3991
4286.17 3793
4286.79 3506
4287.41 3598
4288.03 3909
4288.65 3817
4289.26 3576
4289.88 3718
4290.50 3644
4291.12 3722
4291.73 3775
4292.35 3646
4292.97 3486
4293.59 3440
4294.21 3523
4294.83 3558
4295.44 3381
4296.06 3156
4296.68 3251
4297.30 3393
4297.92 3458
4298.54 3367
4299.15 3488
4299.77 3365
4300.39 3225
4301.01 3430
4301.63 3526
4302.25 3459
4302.87 3470
4303.48 3429
4304.10 3405
4304.72 3389
4305.34 3351
4305.96 3428
4306.58 3375
4307.20 3498
4307.82 3365
4308.44 3410
4309.06 3474
4309.67 3390
4310.29 3468
4310.91 3574
4311.53 3540
4312.15 3715
4312.77 3539
4313.39 3765
4314.01 3528
4314.63 3442
4315.25 3448
4315.87 3488
4316.49 3549
4317.11 3609
4317.73 3523
4318.35 3442
4318.97 3554
4319.59 3511
4320.21 3546
4320.83 3287
4321.45 3523
4322.07 3690
4322.69 3532
4323.31 3494
4323.93 3689
4324.55 3661
4325.17 3562
4325.79 3767
4326.41 3926
4327.03 4171
4327.65 3977
4328.27 4116
4328.89 4405
4329.51 4214
4330.13 4190
4330.76 4403
4331.38 4445
4332.00 4317
4332.62 4202
4333.24 4153
4333.86 4036
4334.48 4253
4335.10 4225
4335.72 4056
4336.34 4314
4336.97 4687
4337.59 4983
4338.21 5093
4338.83 5292
4339.45 5198
4340.07 5396
4340.69 5744
4341.31 5823
4341.94 5950
4342.56 5546
4343.18 5466
4343.80 5683
4344.42 5818
4345.04 6124
4345.67 6689
4346.29 7301
4346.91 8513
4347.53 9082
4348.15 10024
4348.78 10650
4349.40 11872
4350.02 12297
4350.64 12397
4351.26 12437
4351.89 12070
4352.51 11171
4353.13 10002
4353.75 8891
4354.38 7844
4355.00 6984
4355.62 6346
4356.24 5993
4356.87 5401
4357.49 4960
4358.11 5129
4358.74 5233
4359.36 5146
4359.98 5195
4360.60 4803
4361.23 5264
4361.85 5054
4362.47 4805
4363.10 4815
4363.72 5099
4364.34 4610
4364.97 4516
4365.59 4749
4366.21 4588
4366.83 4469
4367.46 4594
4368.08 4403
4368.71 4298
4369.33 4226
4369.95 4374
4370.58 4446
4371.20 4342
4371.82 4145
4372.45 3985
4373.07 4040
4373.69 3932
4374.32 3886
4374.94 3981
4375.57 3739
4376.19 3887
4376.81 3679
4377.44 3555
4378.06 3700
4378.69 3436
4379.31 3670
4379.94 3671
4380.56 3530
4381.18 3672
4381.81 3734
4382.43 3486
4383.06 3706
4383.68 3666
4384.31 3752
4384.93 3615
4385.56 3539
4386.18 3716
4386.81 3938
4387.43 3674
4388.05 3623
4388.68 3640
4389.30 3266
4389.93 3424
4390.55 3524
4391.18 3436
4391.81 3528
4392.43 3562
4393.06 3497
4393.68 3258
4394.31 3567
4394.93 3537
4395.56 3431
4396.18 3164
4396.81 3081
4397.43 3261
4398.06 3444
4398.68 3389
4399.31 3288
4399.94 3264
4400.56 3283
4401.19 3247
4401.81 3318
4402.44 3486
4403.06 3401
4403.69 3317
4404.32 3409
4404.94 3303
4405.57 3546
4406.20 3373
4406.82 3473
4407.45 3667
4408.07 3784
4408.70 3726
4409.33 3800
4409.95 3582
4410.58 3511
4411.21 3477
4411.83 3443
4412.46 3514
4413.09 3645
4413.71 3615
4414.34 3510
4414.97 3530
4415.59 3385
4416.22 3530
4416.85 3433
4417.47 3576
4418.10 3493
4418.73 3520
4419.35 3348
4419.98 3496
4420.61 3639
4421.24 3350
4421.86 3320
4422.49 3394
4423.12 3640
4423.75 3984
4424.37 3652
4425.00 3399
4425.63 3302
4426.26 3560
4426.88 3587
4427.51 3391
4428.14 3459
4428.77 3419
4429.39 3282
4430.02 3233
4430.65 3205
4431.28 3312
4431.91 3122
4432.53 3176
4433.16 3234
4433.79 3270
4434.42 3306
4435.05 3072
4435.67 3303
4436.30 3472
4436.93 3407
4437.56 3367
4438.19 3311
4438.82 3445
4439.44 3405
4440.07 3346
4440.70 3380
4441.33 3497
4441.96 3455
4442.59 3496
4443.22 3231
4443.85 3518
4444.47 3435
4445.10 3294
4445.73 3225
4446.36 3308
4446.99 3220
4447.62 3137
4448.25 3168
4448.88 3221
4449.51 3274
4450.14 3277
4450.77 3187
4451.39 3514
4452.02 3552
4452.65 3384
4453.28 3583
4453.91 3724
4454.54 3525
4455.17 3363
4455.80 3372
4456.43 3602
4457.06 3590
4457.69 3473
4458.32 3434
4458.95 3459
4459.58 3523
4460.21 3607
4460.84 3433
4461.47 3383
4462.10 3246
4462.73 3297
4463.36 3358
4463.99 3317
4464.62 3221
4465.25 3185
4465.88 3122
4466.51 2916
4467.14 3007
4467.77 3163
4468.40 3238
4469.03 3278
4469.67 2912
4470.30 2935
4470.93 3129
4471.56 3169
4472.19 3293
4472.82 3100
4473.45 3211
4474.08 3217
4474.71 3358
4475.34 3203
4475.97 3083
4476.61 3172
4477.24 3079
4477.87 3195
4478.50 3056
4479.13 3008
4479.76 3064
4480.39 3126
4481.02 3105
4481.66 3320
4482.29 3103
4482.92 3158
4483.55 3237
4484.18 3432
4484.81 3441
4485.45 3348
4486.08 3419
4486.71 3307
4487.34 3361
4487.97 3311
4488.61 3316
4489.24 3644
4489.87 3447
4490.50 3431
4491.13 3560
4491.77 3573
4492.40 3684
4493.03 3712
4493.66 3552
4494.30 3608
4494.93 3607
4495.56 3552
4496.19 3528
4496.83 3726
4497.46 3674
4498.09 3518
4498.72 3447
4499.36 3490
4499.99 3605
4500.62 3854
4501.25 3914
4501.89 4054
4502.52 4245
4503.15 4214
4503.79 4240
4504.42 4172
4505.05 4189
4505.69 4288
4506.32 4142
4506.95 4056
4507.59 4191
4508.22 4167
4508.85 4033
4509.49 4179
4510.12 4062
4510.75 3855
4511.39 3840
4512.02 3744
4512.65 3700
4513.29 3786
4513.92 4056
4514.56 4007
4515.19 3789
4515.82 3807
4516.46 3690
4517.09 4067
4517.73 4039
4518.36 3973
4518.99 3971
4519.63 4059
4520.26 4085
4520.90 4031
4521.53 3909
4522.16 3821
4522.80 3821
4523.43 3816
4524.07 3861
4524.70 4075
4525.34 3911
4525.97 4010
4526.61 4103
4527.24 4233
4527.88 4445
4528.51 5038
4529.15 5553
4529.78 6018
4530.42 6791
4531.05 7926
4531.69 9304
4532.32 10255
4532.96 11553
4533.59 13218
4534.23 14802
4534.86 15664
4535.50 16291
4536.13 16060
4536.77 16176
4537.40 14884
4538.04 13515
4538.67 12512
4539.31 10924
4539.94 9408
4540.58 8073
4541.22 7326
4541.85 6088
4542.49 5393
4543.12 4808
4543.76 4540
4544.40 4362
4545.03 4149
4545.67 4156
4546.30 4153
4546.94 4223
4547.58 4037
4548.21 3844
4548.85 3931
4549.48 4165
4550.12 3952
4550.76 4021
4551.39 4032
4552.03 3973
4552.67 4025
4553.30 3636
4553.94 3689
4554.58 3825
4555.21 3852
4555.85 3876
4556.49 3791
4557.12 3808
4557.76 3993
4558.40 3886
4559.03 3624
4559.67 3885
4560.31 3912
4560.94 3982
4561.58 4225
4562.22 3864
4562.86 4113
4563.49 4400
4564.13 4485
4564.77 4563
4565.41 4511
4566.04 4569
4566.68 4671
4567.32 4863
4567.96 4828
4568.59 4676
4569.23 4837
4569.87 4961
4570.51 5001
4571.14 4782
4571.78 4731
4572.42 4918
4573.06 4985
4573.70 4884
4574.33 4703
4574.97 4733
4575.61 4600
4576.25 4257
4576.89 4254
4577.52 4123
4578.16 3914
4578.80 4208
4579.44 3907
4580.08 3897
4580.72 3846
4581.35 3640
4581.99 3536
4582.63 3683
4583.27 3455
4583.91 3594
4584.55 3582
4585.19 3723
4585.83 3765
4586.46 3639
4587.10 3628
4587.74 3769
4588.38 3652
4589.02 3675
4589.66 3770
4590.30 3699
4590.94 3840
4591.58 4171
4592.22 3930
4592.85 3782
4593.49 4046
4594.13 4328
4594.77 4335
4595.41 4425
4596.05 4439
4596.69 4408
4597.33 4337
4597.97 4202
4598.61 3885
4599.25 3592
4599.89 3768
4600.53 3762
4601.17 3709
4601.81 3703
4602.45 3748
4603.09 3559
4603.73 3726
4604.37 3850
4605.01 3658
4605.65 3670
4606.29 3737
4606.93 3816
4607.57 3902
4608.21 3831
4608.85 3930
4609.49 3700
4610.13 3786
4610.77 4031
4611.41 3908
4612.05 3884
4612.70 3762
4613.34 3667
4613.98 3698
4614.62 3680
4615.26 3749
4615.90 3598
4616.54 3382
4617.18 3523
4617.82 3365
4618.46 3476
4619.10 3260
4619.75 3293
4620.39 3277
4621.03 3335
4621.67 3248
4622.31 3331
4622.95 3386
4623.59 3238
4624.24 3310
4624.88 3349
4625.52 3208
4626.16 3130
4626.80 3392
4627.44 3198
4628.09 3149
4628.73 3277
4629.37 3290
4630.01 3087
4630.65 3153
4631.29 3167
4631.94 2972
4632.58 3099
4633.22 3236
4633.86 3224
4634.51 3087
4635.15 3134
4635.79 3200
4636.43 3437
4637.07 3480
4637.72 3463
4638.36 3296
4639.00 3201
4639.64 3146
4640.29 3359
4640.93 3376
4641.57 3204
4642.21 3071
4642.86 3122
4643.50 3221
4644.14 3253
4644.79 3206
4645.43 3297
4646.07 3195
4646.72 3355
4647.36 3463
4648.00 3401
4648.64 3466
4649.29 3368
4649.93 3344
4650.57 3390
4651.22 3167
4651.86 3276
4652.50 3167
4653.15 3391
4653.79 3364
4654.44 3477
4655.08 3535
4655.72 3388
4656.37 3567
4657.01 3608
4657.65 3601
4658.30 3444
4658.94 3319
4659.59 3261
4660.23 3262
4660.87 3137
4661.52 3226
4662.16 3192
4662.81 3251
4663.45 3282
4664.09 3409
4664.74 3162
4665.38 3003
4666.03 3276
4666.67 3226
4667.32 3168
4667.96 3230
4668.61 3250
4669.25 3076
4669.89 3054
4670.54 3317
4671.18 3364
4671.83 3473
4672.47 3204
4673.12 3135
4673.76 3287
4674.41 3507
4675.05 3412
4675.70 3549
4676.34 3544
4676.99 3665
4677.63 3590
4678.28 3718
4678.92 3773
4679.57 3588
4680.22 3361
4680.86 3541
4681.51 3559
4682.15 3404
4682.80 3431
4683.44 3438
4684.09 3622
4684.73 3486
4685.38 3449
4686.03 3371
4686.67 3462
4687.32 3323
4687.96 3476
4688.61 3536
4689.25 3602
4689.90 3496
4690.55 3440
4691.19 3478
4691.84 3291
4692.49 3511
4693.13 3411
4693.78 3422
4694.42 3227
4695.07 3361
4695.72 3292
4696.36 3109
4697.01 3334
4697.66 3266
4698.30 3582
4698.95 3650
4699.60 3673
4700.24 3877
4700.89 3747
4701.54 3939
4702.18 4070
4702.83 4160
4703.48 4531
4704.12 4463
4704.77 4246
4705.42 4008
4706.07 3989
4706.71 3767
4707.36 3688
4708.01 3809
4708.66 3639
4709.30 3671
4709.95 3627
4710.60 3480
4711.24 3378
4711.89 3386
4712.54 3521
4713.19 3569
4713.84 3612
4714.48 3566
4715.13 3472
4715.78 3571
4716.43 3545
4717.07 3632
4717.72 3564
4718.37 3508
4719.02 3662
4719.67 3482
4720.31 3629
4720.96 3653
4721.61 3837
4722.26 3649
4722.91 3779
4723.56 4033
4724.20 3731
4724.85 3905
4725.50 4051
4726.15 4066
4726.80 4302
4727.45 4276
4728.10 4298
4728.74 4449
4729.39 4383
4730.04 4550
4730.69 4595
4731.34 4501
4731.99 4466
4732.64 4179
4733.29 3878
4733.94 3837
4734.58 4249
4735.23 3869
4735.88 3619
4736.53 3695
4737.18 3635
4737.83 3648
4738.48 3788
4739.13 3665
4739.78 3395
4740.43 3570
4741.08 3529
4741.73 3520
4742.38 3618
4743.03 3689
4743.68 3717
4744.33 3560
4744.98 3571
4745.63 3722
4746.28 3737
4746.93 3761
4747.58 3672
4748.23 3687
4748.88 3568
4749.53 3637
4750.18 3671
4750.83 3795
4751.48 3909
4752.13 3742
4752.78 3604
4753.43 3738
4754.08 3676
4754.73 4012
4755.38 3879
4756.03 3878
4756.68 3747
4757.33 3835
4757.98 3795
4758.63 3971
4759.28 3860
4759.93 3641
4760.59 3606
4761.24 3635
4761.89 3445
4762.54 3352
4763.19 3192
4763.84 3356
4764.49 3311
4765.14 3469
4765.79 3350
4766.45 3602
4767.10 3516
4767.75 3641
4768.40 3546
4769.05 3579
4769.70 3965
4770.35 3644
4771.01 3515
4771.66 3563
4772.31 3590
4772.96 3258
4773.61 3361
4774.26 3318
4774.92 3244
4775.57 3226
4776.22 3260
4776.87 3182
4777.52 3063
4778.18 3112
4778.83 2983
4779.48 3215
4780.13 3297
4780.79 3350
4781.44 3305
4782.09 3227
4782.74 3481
4783.40 3479
4784.05 3502
4784.70 3526
4785.35 3489
4786.01 3558
4786.66 3402
4787.31 3246
4787.96 3160
4788.62 3137
4789.27 3104
4789.92 3033
4790.58 3171
4791.23 3131
4791.88 3119
4792.53 3066
4793.19 3064
4793.84 2943
4794.49 2902
4795.15 3052
4795.80 3042
4796.45 3127
4797.11 3290
4797.76 3101
4798.41 3019
4799.07 2965
4799.72 3204
4800.37 3086
4801.03 2891
4801.68 3065
4802.34 2956
4802.99 3103
4803.64 3171
4804.30 3172
4804.95 2967
4805.61 3019
4806.26 3111
4806.91 3132
4807.57 3099
4808.22 2969
4808.88 2954
4809.53 3053
4810.18 3121
4810.84 3047
4811.49 3013
4812.15 3086
4812.80 3036
4813.46 2971
4814.11 3052
4814.77 3046
4815.42 2989
4816.07 2997
4816.73 2896
4817.38 2876
4818.04 2896
4818.69 3031
4819.35 3032
4820.00 3024
4820.66 3085
4821.31 3243
4821.97 3168
4822.62 3240
4823.28 3524
4823.93 3334
4824.59 3343
4825.24 3428
4825.90 3268
4826.56 3298
4827.21 3368
4827.87 3260
4828.52 3318
4829.18 3195
4829.83 3305
4830.49 3304
4831.14 3128
4831.80 3300
4832.46 3322
4833.11 3410
4833.77 3273
4834.42 3432
4835.08 3517
4835.74 3616
4836.39 3607
4837.05 3683
4837.70 3744
4838.36 3838
4839.02 3956
4839.67 3849
4840.33 3987
4840.99 4170
4841.64 4079
4842.30 4114
4842.96 4157
4843.61 3963
4844.27 3935
4844.92 3913
4845.58 3756
4846.24 3845
4846.90 3677
4847.55 3801
4848.21 3635
4848.87 3745
4849.52 3709
4850.18 3766
4850.84 3736
4851.49 3891
4852.15 4011
4852.81 4372
4853.47 4586
4854.12 4499
4854.78 4395
4855.44 4594
4856.09 4386
4856.75 4464
4857.41 4277
4858.07 4194
4858.72 4181
4859.38 4138
4860.04 4215
4860.70 4151
4861.36 4175
4862.01 4239
4862.67 3983
4863.33 3969
4863.99 3960
4864.64 3927
4865.30 3920
4865.96 4316
4866.62 4528
4867.28 4412
4867.94 4375
4868.59 4304
4869.25 4204
4869.91 4258
4870.57 4264
4871.23 4084
4871.89 3923
4872.54 3840
4873.20 3879
4873.86 3947
4874.52 3839
4875.18 3887
4875.84 4102
4876.50 3951
4877.16 4020
4877.81 4242
4878.47 4085
4879.13 4173
4879.79 4278
4880.45 4378
4881.11 4386
4881.77 4312
4882.43 4504
4883.09 4665
4883.75 4549
4884.41 4697
4885.06 4561
4885.72 4328
4886.38 4287
4887.04 4287
4887.70 4023
4888.36 4257
4889.02 4065
4889.68 3945
4890.34 4118
4891.00 3982
4891.66 3970
4892.32 3920
4892.98 3959
4893.64 3916
4894.30 4139
4894.96 4189
4895.62 3968
4896.28 3847
4896.94 4032
4897.60 4095
4898.26 3824
4898.92 3748
4899.58 3666
4900.24 3751
4900.90 3754
4901.56 3758
4902.22 3624
4902.88 3665
4903.54 3395
4904.21 3590
4904.87 3472
4905.53 3562
4906.19 3642
4906.85 3459
4907.51 3593
4908.17 3504
4908.83 3448
4909.49 3557
4910.15 3585
4910.81 3409
4911.48 3490
4912.14 3465
4912.80 3213
4913.46 3195
4914.12 3348
4914.78 3377
4915.44 3211
4916.11 3226
4916.77 3226
4917.43 3110
4918.09 3083
4918.75 3157
4919.41 3214
4920.07 3098
4920.74 3047
4921.40 3133
4922.06 3317
4922.72 3199
4923.38 2900
4924.05 2766
4924.71 2864
4925.37 3023
4926.03 3115
4926.69 3153
4927.36 3184
4928.02 3149
4928.68 2983
4929.34 2944
4930.01 2992
4930.67 3159
4931.33 3165
4931.99 3157
4932.66 3022
4933.32 3019
4933.98 3028
4934.64 3320
4935.31 3355
4935.97 3183
4936.63 3264
4937.30 3193
4937.96 3214
4938.62 3119
4939.28 3089
4939.95 3064
4940.61 3147
4941.27 3246
4941.94 3004
4942.60 2841
4943.26 2868
4943.93 2983
4944.59 3102
4945.25 3290
4945.92 3040
4946.58 3128
4947.24 3267
4947.91 3110
4948.57 2993
4949.23 3145
4949.90 3000
4950.56 3055
4951.23 2981
4951.89 3053
4952.55 3038
4953.22 3122
4953.88 3049
4954.55 2886
4955.21 2861
4955.87 2968
4956.54 2807
4957.20 2846
4957.87 3048
4958.53 2908
4959.20 2865
4959.86 2914
4960.52 2894
4961.19 3015
4961.85 3162
4962.52 3072
4963.18 3120
4963.85 3055
4964.51 3124
4965.18 3028
4965.84 3156
4966.51 3368
4967.17 3375
4967.84 3472
4968.50 3482
4969.17 3427
4969.83 3182
4970.50 3157
4971.16 3116
4971.83 3190
4972.49 3340
4973.16 3389
4973.82 3169
4974.49 3307
4975.15 3223
4975.82 3279
4976.48 3191
4977.15 3311
4977.82 3424
4978.48 3242
4979.15 3191
4979.81 3298
4980.48 3059
4981.14 3173
4981.81 3330
4982.48 3344
4983.14 3278
4983.81 3084
4984.47 3256
4985.14 3552
4985.81 3338
4986.47 3237
4987.14 3223
4987.81 3167
4988.47 3001
4989.14 3344
4989.80 3332
4990.47 3407
4991.14 3336
4991.80 3029
4992.47 3178
4993.14 3155
4993.80 3137
4994.47 3068
4995.14 3182
4995.80 3106
4996.47 2997
4997.14 2972
4997.80 2918
4998.47 2884
4999.14 3015
4999.81 3003
5000.47 2816
5001.14 2740
5001.81 2928
5002.47 2969
5003.14 2930
5003.81 2894
5004.48 2840
5005.14 2951
5005.81 2851
5006.48 2819
5007.15 2813
5007.81 2787
5008.48 2802
5009.15 2738
5009.82 2603
5010.49 2723
5011.15 2908
5011.82 3141
5012.49 2774
5013.16 2615
5013.83 2817
5014.49 2866
5015.16 2961
5015.83 2683
5016.50 2886
5017.17 2989
5017.83 2829
5018.50 2834
5019.17 2887
5019.84 2792
5020.51 2982
5021.18 3008
5021.84 3061
5022.51 3294
5023.18 3263
5023.85 3269
5024.52 3490
5025.19 3516
5025.86 3488
5026.53 3639
5027.19 3592
5027.86 3843
5028.53 3896
5029.20 3666
5029.87 3504
5030.54 3464
5031.21 3182
5031.88 2987
5032.55 3001
5033.22 3034
5033.89 3054
5034.56 3015
5035.23 2980
5035.89 2880
5036.56 2991
5037.23 3024
5037.90 2862
5038.57 2867
5039.24 3028
5039.91 3175
5040.58 2908
5041.25 2989
5041.92 2902
5042.59 2935
5043.26 3029
5043.93 3140
5044.60 2913
5045.27 3038
5045.94 3073
5046.61 3029
5047.28 2863
5047.95 2779
5048.62 2793
5049.29 2821
5049.96 2869
5050.63 2825
5051.31 2831
5051.98 2914
5052.65 2851
5053.32 2810
5053.99 2766
5054.66 3048
5055.33 2928
5056.00 2910
5056.67 2915
5057.34 2853
5058.01 2896
5058.68 2860
5059.35 2698
5060.03 2643
5060.70 3010
5061.37 2927
5062.04 2812
5062.71 2680
5063.38 2947
5064.05 2913
5064.72 2875
5065.40 2910
5066.07 2874
5066.74 2837
5067.41 2875
5068.08 2814
5068.75 2846
5069.43 2772
5070.10 2760
5070.77 2845
5071.44 3070
5072.11 2903
5072.79 2716
5073.46 2938
5074.13 2747
5074.80 2767
5075.47 2916
5076.15 3084
5076.82 2928
5077.49 2998
5078.16 2992
5078.83 3079
5079.51 3190
5080.18 3057
5080.85 3234
5081.52 3259
5082.20 3294
5082.87 3217
5083.54 3294
5084.22 3255
5084.89 3214
5085.56 3103
5086.23 3054
5086.91 3139
5087.58 3062
5088.25 3008
5088.93 3018
5089.60 2935
5090.27 3103
5090.94 3218
5091.62 3101
5092.29 3051
5092.96 3403
5093.64 3409
5094.31 3528
5094.98 3316
5095.66 3358
5096.33 3489
5097.00 3501
5097.68 3415
5098.35 3219
5099.03 3384
5099.70 3304
5100.37 3312
5101.05 2988
5101.72 3036
5102.39 3009
5103.07 2936
5103.74 3103
5104.42 3151
5105.09 3044
5105.77 3087
5106.44 3138
5107.11 3074
5107.79 3152
5108.46 3077
5109.14 3165
5109.81 3355
5110.49 3269
5111.16 3308
5111.83 3183
5112.51 3367
5113.18 3196
5113.86 3071
5114.53 3198
5115.21 3088
5115.88 3134
5116.56 3066
5117.23 3259
5117.91 3202
5118.58 2948
5119.26 2979
5119.93 2987
5120.61 2789
5121.28 2883
5121.96 2973
5122.63 3086
5123.31 3306
5123.98 3239
5124.66 3270
5125.33 3400
5126.01 3285
5126.69 3435
5127.36 3508
5128.04 3327
5128.71 3302
5129.39 3235
5130.06 3168
5130.74 3274
5131.42 3182
5132.09 3320
5132.77 3387
5133.44 3235
5134.12 3303
5134.79 3256
5135.47 3441
5136.15 3313
5136.82 3328
5137.50 3288
5138.18 3399
5138.85 3260
5139.53 3252
5140.20 3289
5140.88 3183
5141.56 3119
5142.23 3055
5142.91 2911
5143.59 2936
5144.26 3074
5144.94 3022
5145.62 2866
5146.29 3031
5146.97 2853
5147.65 2864
5148.33 3082
5149.00 2898
5149.68 2839
5150.36 2718
5151.03 2975
5151.71 3113
5152.39 3016
5153.06 2948
5153.74 2769
5154.42 2804
5155.10 2856
5155.77 2697
5156.45 2595
5157.13 2668
5157.81 2753
5158.48 2655
5159.16 2744
5159.84 2698
5160.52 2885
5161.20 2773
5161.87 2604
5162.55 2756
5163.23 2828
5163.91 2726
5164.58 2873
5165.26 2795
5165.94 2753
5166.62 2805
5167.30 2931
5167.98 2785
5168.65 2826
5169.33 2524
5170.01 2605
5170.69 2915
5171.37 2785
5172.05 2618
5172.72 2728
5173.40 2705
5174.08 2790
5174.76 2825
5175.44 2864
5176.12 2950
5176.80 2742
5177.48 2574
5178.15 2565
5178.83 2684
5179.51 2705
5180.19 2781
5180.87 2721
5181.55 2706
5182.23 2667
5182.91 2816
5183.59 2866
5184.27 2743
5184.95 2610
5185.63 2730
5186.30 2625
5186.98 2585
5187.66 2667
5188.34 2661
5189.02 2598
5189.70 2690
5190.38 2722
5191.06 2618
5191.74 2511
5192.42 2709
5193.10 2647
5193.78 2730
5194.46 2615
5195.14 2640
5195.82 2618
5196.50 2541
5197.18 2570
5197.86 2566
5198.54 2615
5199.22 2538
5199.90 2504
5200.58 2698
5201.26 2628
5201.94 2726
5202.62 2724
5203.31 2566
5203.99 2704
5204.67 2587
5205.35 2507
5206.03 2598
5206.71 2609
5207.39 2716
5208.07 2672
5208.75 2816
5209.43 2661
5210.11 2558
5210.79 2880
5211.48 2811
5212.16 2715
5212.84 2800
5213.52 3052
5214.20 2995
5214.88 2939
5215.56 2802
5216.24 2756
5216.93 2869
5217.61 2981
5218.29 3015
5218.97 2865
5219.65 2801
5220.33 2799
5221.02 2773
5221.70 2828
5222.38 3008
5223.06 2952
5223.74 2840
5224.42 2971
5225.11 2842
5225.79 2775
5226.47 2853
5227.15 2922
5227.83 2785
5228.52 2977
5229.20 2999
5229.88 2764
5230.56 2903
5231.25 2929
5231.93 3039
5232.61 2807
5233.29 2751
5233.98 2794
5234.66 2876
5235.34 2906
5236.02 2757
5236.71 2754
5237.39 2813
5238.07 2933
5238.76 2949
5239.44 3033
5240.12 3066
5240.80 3015
5241.49 2964
5242.17 3022
5242.85 3085
5243.54 3072
5244.22 3156
5244.90 3050
5245.59 3100
5246.27 3083
5246.95 3273
5247.64 3073
5248.32 3028
5249.00 2962
5249.69 2929
5250.37 2990
5251.05 3045
5251.74 3097
5252.42 2967
5253.11 2887
5253.79 3044
5254.47 3008
5255.16 3057
5255.84 2864
5256.53 2810
5257.21 3015
5257.89 2981
5258.58 2833
5259.26 2911
5259.95 2991
5260.63 2926
5261.32 3070
5262.00 3099
5262.68 3019
5263.37 2947
5264.05 3003
5264.74 3155
5265.42 3058
5266.11 2974
5266.79 2920
5267.48 2945
5268.16 3127
5268.85 3282
5269.53 3190
5270.22 2981
5270.90 3013
5271.59 2744
5272.27 2914
5272.96 2837
5273.64 2770
5274.33 2790
5275.01 2864
5275.70 3014
5276.38 2982
5277.07 2845
5277.75 2811
5278.44 2784
5279.12 2761
5279.81 2821
5280.49 2722
5281.18 2835
5281.87 2801
5282.55 2691
5283.24 2864
5283.92 3084
5284.61 2943
5285.30 2970
5285.98 3026
5286.67 3127
5287.35 3041
5288.04 3042
5288.73 2672
5289.41 2661
5290.10 2803
5290.78 2677
5291.47 2659
5292.16 2840
5292.84 2801
5293.53 2880
5294.22 2680
5294.90 2631
5295.59 2664
5296.28 2803
5296.96 2793
5297.65 2663
5298.34 2782
5299.02 2803
5299.71 2762
5300.40 2991
5301.08 3111
5301.77 3031
5302.46 3108
5303.14 3169
5303.83 3200
5304.52 3213
5305.21 3198
5305.89 2975
5306.58 3240
5307.27 3166
5307.96 3143
5308.64 3184
5309.33 3130
5310.02 3240
5310.71 3118
5311.39 3042
5312.08 3073
5312.77 3196
5313.46 3297
5314.14 3287
5314.83 3224
5315.52 3322
5316.21 3197
5316.89 3212
5317.58 3368
5318.27 3356
5318.96 3162
5319.65 3211
5320.34 3088
5321.02 3386
5321.71 3449
5322.40 3619
5323.09 3552
5323.78 3698
5324.47 3864
5325.15 3698
5325.84 3636
5326.53 3560
5327.22 3344
5327.91 3464
5328.60 3461
5329.29 3568
5329.97 3688
5330.66 3486
5331.35 3455
5332.04 3266
5332.73 3276
5333.42 3294
5334.11 3275
5334.80 3557
5335.49 3374
5336.18 3378
5336.87 3360
5337.55 3392
5338.24 3417
5338.93 3557
5339.62 3562
5340.31 3526
5341.00 3513
5341.69 3442
5342.38 3395
5343.07 3502
5343.76 3402
5344.45 3727
5345.14 3687
5345.83 3782
5346.52 3774
5347.21 3862
5347.90 3759
5348.59 3800
5349.28 4075
5349.97 4278
5350.66 4442
5351.35 4659
5352.04 4919
5352.73 5459
5353.42 5753
5354.11 6199
5354.80 6357
5355.49 6449
5356.18 6130
5356.87 6147
5357.56 5951
5358.25 5327
5358.94 5034
5359.64 4728
5360.33 4371
5361.02 3820
5361.71 3615
5362.40 3462
5363.09 3464
5363.78 3470
5364.47 3383
5365.16 3346
5365.85 3477
5366.55 3695
5367.24 3595
5367.93 3502
5368.62 3598
5369.31 3747
5370.00 3712
5370.69 3586
5371.38 3595
5372.08 3450
5372.77 3429
5373.46 3428
5374.15 3356
5374.84 3376
5375.53 3330
5376.23 3169
5376.92 3088
5377.61 3064
5378.30 2936
5378.99 2986
5379.69 3023
5380.38 2962
5381.07 2893
5381.76 2883
5382.45 2842
5383.15 2982
5383.84 2956
5384.53 2841
5385.22 2787
5385.92 2939
5386.61 2974
5387.30 2885
5387.99 2910
5388.69 3022
5389.38 2775
5390.07 2822
5390.76 2936
5391.46 3051
5392.15 3016
5392.84 3012
5393.54 3190
5394.23 3552
5394.92 3285
5395.61 3284
5396.31 3184
5397.00 3256
5397.69 3215
5398.39 3016
5399.08 2899
5399.77 3018
5400.47 2988
5401.16 2967
5401.85 2806
5402.55 2925
5403.24 2886
5403.93 2939
5404.63 2926
5405.32 2817
5406.02 2899
5406.71 2814
5407.40 2769
5408.10 2883
5408.79 2917
5409.48 2911
5410.18 2942
5410.87 2790
5411.57 2911
5412.26 2956
5412.95 3066
5413.65 2919
5414.34 2905
5415.04 2802
5415.73 2894
5416.43 2940
5417.12 2742
5417.82 2774
5418.51 2818
5419.20 2791
5419.90 2942
5420.59 2863
5421.29 2816
5421.98 2938
5422.68 3020
5423.37 2732
5424.07 2932
5424.76 3034
5425.46 2941
5426.15 2897
5426.85 3024
5427.54 2945
5428.24 2769
5428.93 2711
5429.63 2925
5430.32 2852
5431.02 2878
5431.71 2886
5432.41 2820
5433.10 2862
5433.80 2754
5434.50 3013
5435.19 2860
5435.89 2937
5436.58 2931
5437.28 3005
5437.97 3087
5438.67 3028
5439.37 3098
5440.06 3147
5440.76 3354
5441.45 3222
5442.15 3517
5442.85 3495
5443.54 3660
5444.24 3432
5444.93 3378
5445.63 3362
5446.33 3354
5447.02 3226
5447.72 3231
5448.42 3253
5449.11 3316
5449.81 3231
5450.51 3294
5451.20 3153
5451.90 3338
5452.60 3392
5453.29 3338
5453.99 3410
5454.69 3282
5455.38 3361
5456.08 3432
5456.78 3337
5457.47 3385
5458.17 3271
5458.87 3307
5459.57 3392
5460.26 3209
5460.96 3278
5461.66 3395
5462.35 3643
5463.05 3260
5463.75 3360
5464.45 3415
5465.14 3431
5465.84 3521
5466.54 3751
5467.24 3489
5467.93 3406
5468.63 3431
5469.33 3404
5470.03 3580
5470.73 3576
5471.42 3501
5472.12 3872
5472.82 3684
5473.52 3731
5474.22 3740
5474.91 3763
5475.61 3727
5476.31 3823
5477.01 3942
5477.71 3813
5478.40 4088
5479.10 4055
5479.80 4346
5480.50 4481
5481.20 4230
5481.90 4348
5482.60 4836
5483.29 5089
5483.99 5318
5484.69 5513
5485.39 5383
5486.09 5315
5486.79 5358
5487.49 5002
5488.19 4916
5488.89 4894
5489.58 4788
5490.28 5100
5490.98 5235
5491.68 5107
5492.38 5066
5493.08 5428
5493.78 5252
5494.48 5234
5495.18 5150
5495.88 4951
5496.58 4917
5497.28 5072
5497.98 5113
5498.68 5238
5499.38 5440
5500.08 5512
5500.78 5877
5501.48 6318
5502.18 6636
5502.88 7075
5503.58 7450
5504.28 7596
5504.98 7884
5505.68 8037
5506.38 7900
5507.08 7621
5507.78 6987
5508.48 6713
5509.18 6637
5509.88 6192
5510.58 6173
5511.28 6145
5511.98 6314
5512.68 6200
5513.38 6317
5514.08 6243
5514.78 6022
5515.48 5574
5516.18 5473
5516.88 5149
5517.58 5265
5518.28 5108
5518.99 4759
5519.69 4668
5520.39 4579
5521.09 4430
5521.79 4679
5522.49 4316
5523.19 4401
5523.89 4237
5524.59 3995
5525.30 4158
5526.00 4155
5526.70 4164
5527.40 3920
5528.10 3823
5528.80 4086
5529.50 3904
5530.21 3728
5530.91 3704
5531.61 3768
5532.31 3633
5533.01 3866
5533.72 3599
5534.42 3666
5535.12 3723
5535.82 3424
5536.52 3441
5537.23 3479
5537.93 3372
5538.63 3331
5539.33 3493
5540.03 3574
5540.74 3393
5541.44 3313
5542.14 3319
5542.84 3379
5543.55 3465
5544.25 3520
5544.95 3390
5545.65 3141
5546.36 3068
5547.06 2947
5547.76 2947
5548.47 3214
5549.17 3365
5549.87 3138
5550.57 3114
5551.28 3081
5551.98 3032
5552.68 3101
5553.39 3210
5554.09 3095
5554.79 3079
5555.50 3009
5556.20 2955
5556.90 3092
5557.61 3040
5558.31 3014
5559.01 3117
5559.72 3041
5560.42 2929
5561.12 3064
5561.83 3089
5562.53 3173
5563.23 3317
5563.94 3272
5564.64 3165
5565.35 3181
5566.05 3219
5566.75 3285
5567.46 3189
5568.16 3166
5568.87 3275
5569.57 3298
5570.27 3059
5570.98 2991
5571.68 3143
5572.39 3191
5573.09 3223
5573.80 3060
5574.50 3200
5575.21 3042
5575.91 2925
5576.61 3021
5577.32 2912
5578.02 2931
5578.73 2925
5579.43 3094
5580.14 3103
5580.84 3024
5581.55 3153
5582.25 3083
5582.96 3032
5583.66 2997
5584.37 2881
5585.07 3009
5585.78 3159
5586.48 2956
5587.19 2758
5587.89 2959
5588.60 2826
5589.30 2862
5590.01 3025
5590.72 2895
5591.42 2979
5592.13 3020
5592.83 2807
5593.54 2909
5594.24 2907
5594.95 2822
5595.66 2833
5596.36 2804
5597.07 2789
5597.77 2828
5598.48 3023
5599.18 2949
5599.89 2805
5600.60 2809
5601.30 2867
5602.01 3003
5602.72 2836
5603.42 2684
5604.13 2777
5604.83 2707
5605.54 2590
5606.25 2705
5606.95 2921
5607.66 2921
5608.37 2963
5609.07 3005
5609.78 2923
5610.49 3005
5611.19 2828
5611.90 2809
5612.61 2610
5613.31 2614
5614.02 2691
5614.73 2691
5615.44 2833
5616.14 2778
5616.85 2861
5617.56 2697
5618.26 2716
5618.97 2627
5619.68 2658
5620.39 2579
5621.09 2483
5621.80 2591
5622.51 2664
5623.22 2773
5623.92 2619
5624.63 2701
5625.34 2717
5626.05 2694
5626.75 2712
5627.46 2856
5628.17 2840
5628.88 2890
5629.59 2969
5630.29 2951
5631.00 2895
5631.71 2808
5632.42 2932
5633.13 2817
5633.83 3050
5634.54 3014
5635.25 2848
5635.96 2896
5636.67 3012
5637.38 2925
5638.08 2936
5638.79 2880
5639.50 2835
5640.21 2854
5640.92 3049
5641.63 2970
5642.34 3040
5643.05 3153
5643.75 3192
5644.46 3182
5645.17 3288
5645.88 3097
5646.59 3095
5647.30 3071
5648.01 2902
5648.72 3024
5649.43 3131
5650.14 3057
5650.85 2803
5651.55 3078
5652.26 3120
5652.97 3060
5653.68 2912
5654.39 2886
5655.10 2873
5655.81 2775
5656.52 2964
5657.23 3212
5657.94 3253
5658.65 3163
5659.36 3112
5660.07 3161
5660.78 3056
5661.49 3182
5662.20 3399
5662.91 3497
5663.62 3391
5664.33 3060
5665.04 3208
5665.75 3173
5666.46 3215
5667.17 2911
5667.88 3093
5668.59 3162
5669.30 2936
5670.01 2864
5670.72 2913
5671.43 3043
5672.14 3111
5672.85 3131
5673.57 3018
5674.28 3082
5674.99 2996
5675.70 3064
5676.41 2961
5677.12 2783
5677.83 2862
5678.54 3003
5679.25 2950
5679.96 2844
5680.68 2805
5681.39 2984
5682.10 2896
5682.81 2893
5683.52 2909
5684.23 2993
5684.94 2848
5685.65 2838
5686.37 2664
5687.08 2621
5687.79 2892
5688.50 2943
5689.21 2742
5689.92 2680
5690.64 2702
5691.35 2675
5692.06 2715
5692.77 2642
5693.48 2585
5694.20 2891
5694.91 2792
5695.62 2676
5696.33 2755
5697.04 2833
5697.76 2670
5698.47 2561
5699.18 2657
5699.89 2790
5700.61 2730
5701.32 2662
5702.03 2683
5702.74 2657
5703.46 2657
5704.17 2626
5704.88 2706
5705.59 2601
5706.31 2716
5707.02 2530
5707.73 2545
5708.45 2740
5709.16 2510
5709.87 2501
5710.58 2615
5711.30 2578
5712.01 2635
5712.72 2531
5713.44 2558
5714.15 2575
5714.86 2414
5715.58 2402
5716.29 2578
5717.00 2633
5717.72 2553
5718.43 2494
5719.14 2594
5719.86 2731
5720.57 2512
5721.28 2466
5722.00 2420
5722.71 2550
5723.43 2645
5724.14 2695
5724.85 2628
5725.57 2666
5726.28 2576
5727.00 2781
5727.71 2604
5728.42 2487
5729.14 2612
5729.85 2670
5730.57 2543
5731.28 2741
5732.00 2842
5732.71 2690
5733.42 2681
5734.14 2584
5734.85 2578
5735.57 2535
5736.28 2578
5737.00 2638
5737.71 2711
5738.43 2687
5739.14 2632
5739.86 2646
5740.57 2766
5741.29 2672
5742.00 2765
5742.72 2685
5743.43 2810
5744.15 2772
5744.86 2780
5745.58 2832
5746.29 2750
5747.01 2773
5747.72 2745
5748.44 2723
5749.15 2609
5749.87 2705
5750.58 2735
5751.30 2730
5752.02 2809
5752.73 2939
5753.45 2797
5754.16 2940
5754.88 3180
5755.59 3161
5756.31 3158
5757.03 3499
5757.74 3656
5758.46 3845
5759.17 3779
5759.89 3788
5760.61 3718
5761.32 3608
5762.04 3534
5762.76 3139
5763.47 3091
5764.19 2934
5764.90 2842
5765.62 2963
5766.34 3016
5767.05 2895
5767.77 2831
5768.49 2744
5769.20 3004
5769.92 2900
5770.64 2904
5771.35 3028
5772.07 3015
5772.79 2799
5773.51 2755
5774.22 3056
5774.94 3107
5775.66 3167
5776.37 2996
5777.09 3063
5777.81 2986
5778.53 3054
5779.24 3075
5779.96 2946
5780.68 2932
5781.39 2943
5782.11 2888
5782.83 3068
5783.55 3093
5784.26 3135
5784.98 3161
5785.70 3351
5786.42 3250
5787.14 3128
5787.85 3175
5788.57 3200
5789.29 3231
5790.01 3082
5790.73 3223
5791.44 3182
5792.16 3305
5792.88 3316
5793.60 3295
5794.32 3583
5795.03 3511
5795.75 3663
5796.47 3809
5797.19 3654
5797.91 3904
5798.63 3888
5799.35 3996
5800.06 4322
5800.78 4856
5801.50 5176
5802.22 5510
5802.94 6332
5803.66 6713
5804.38 7384
5805.10 7778
5805.81 7560
5806.53 7090
5807.25 6641
5807.97 5896
5808.69 5575
5809.41 5245
5810.13 5138
5810.85 5069
5811.57 5087
5812.29 4987
5813.01 5054
5813.73 4970
5814.45 4804
5815.17 4574
5815.88 4605
5816.60 4460
5817.32 4349
5818.04 4358
5818.76 4150
5819.48 4135
5820.20 4057
5820.92 4164
5821.64 4111
5822.36 4070
5823.08 4220
5823.80 3957
5824.52 3814
5825.24 3906
5825.96 3949
5826.68 3907
5827.40 3832
5828.12 3685
5828.84 3715
5829.57 3676
5830.29 3558
5831.01 3618
5831.73 3514
5832.45 3354
5833.17 3362
5833.89 3295
5834.61 3413
5835.33 3254
5836.05 3309
5836.77 3259
5837.49 3061
5838.21 3235
5838.94 3342
5839.66 3129
5840.38 3243
5841.10 3067
5841.82 3091
5842.54 3008
5843.26 3088
5843.98 3099
5844.70 3259
5845.43 3102
5846.15 3104
5846.87 3021
5847.59 3109
5848.31 3039
5849.03 3210
5849.76 3040
5850.48 3151
5851.20 3196
5851.92 3100
5852.64 3046
5853.36 3132
5854.09 3109
5854.81 2935
5855.53 2976
5856.25 2974
5856.97 2938
5857.70 3078
5858.42 3005
5859.14 2873
5859.86 3074
5860.59 2934
5861.31 2896
5862.03 2988
5862.75 2941
5863.48 2825
5864.20 3001
5864.92 2902
5865.64 3065
5866.37 3042
5867.09 2981
5867.81 2845
5868.54 2785
5869.26 2904
5869.98 2997
5870.70 3010
5871.43 2983
5872.15 2943
5872.87 2928
5873.60 2952
5874.32 3131
5875.04 3054
5875.77 2987
5876.49 2973
5877.21 2990
5877.94 3077
5878.66 2931
5879.38 2901
5880.11 2843
5880.83 3018
5881.55 2907
5882.28 2997
5883.00 3036
5883.73 3069
5884.45 2974
5885.17 2885
5885.90 2905
5886.62 2879
5887.34 2959
5888.07 2904
5888.79 3105
5889.52 3050
5890.24 2969
5890.97 2900
5891.69 2923
5892.41 2797
5893.14 2727
5893.86 2866
5894.59 2990
5895.31 2908
5896.04 2891
5896.76 2821
5897.49 2828
5898.21 2753
5898.93 2708
5899.66 2710
5900.38 2800
5901.11 2747
5901.83 2782
5902.56 2744
5903.28 2814
5904.01 2770
5904.73 2835
5905.46 2863
5906.18 2891
5906.91 2904
5907.64 2915
5908.36 2879
5909.09 2818
5909.81 2754
5910.54 2769
5911.26 2702
5911.99 2790
5912.71 2987
5913.44 2765
5914.16 2771
5914.89 2733
5915.62 2741
5916.34 2877
5917.07 2849
5917.79 2753
5918.52 2774
5919.25 2648
5919.97 2663
5920.70 2771
5921.42 3013
5922.15 2882
5922.88 2988
5923.60 2918
5924.33 2847
5925.05 2952
5925.78 2939
5926.51 2851
5927.23 2881
5927.96 3018
5928.69 2845
5929.41 2916
5930.14 2992
5930.87 3039
5931.59 2862
5932.32 2963
5933.05 3026
5933.77 3009
5934.50 3038
5935.23 3236
5935.95 2886
5936.68 2902
5937.41 3031
5938.14 3053
5938.86 3198
5939.59 3245
5940.32 3248
5941.04 3299
5941.77 3228
5942.50 3394
5943.23 3233
5943.95 3260
5944.68 3260
5945.41 3321
5946.14 3394
5946.87 3400
5947.59 3351
5948.32 3491
5949.05 3665
5949.78 3568
5950.50 3600
5951.23 3722
5951.96 3812
5952.69 3887
5953.42 3869
5954.14 3968
5954.87 4036
5955.60 4344
5956.33 4461
5957.06 4385
5957.79 4449
5958.51 4403
5959.24 4336
5959.97 4480
5960.70 4389
5961.43 4342
5962.16 4613
5962.88 4334
5963.61 4504
5964.34 4554
5965.07 4498
5965.80 4602
5966.53 4676
5967.26 5046
5967.99 5307
5968.72 5512
5969.44 5930
5970.17 6067
5970.90 6288
5971.63 6480
5972.36 6686
5973.09 6310
5973.82 6284
5974.55 5809
5975.28 5666
5976.01 5791
5976.74 5417
5977.47 5276
5978.20 5445
5978.93 5565
5979.66 5496
5980.39 5603
5981.12 5461
5981.85 5404
5982.58 5112
5983.31 5147
5984.04 4984
5984.77 4895
5985.50 4853
5986.23 4999
5986.96 4872
5987.69 4773
5988.42 4910
5989.15 4798
5989.88 4726
5990.61 4664
5991.34 4721
5992.07 4753
5992.80 4953
5993.53 4797
5994.26 4778
5994.99 4865
5995.72 4819
5996.45 4715
5997.18 4483
5997.91 4572
5998.64 4584
5999.37 4395
6000.11 4750
6000.84 4359
6001.57 4204
6002.30 4171
6003.03 4143
6003.76 4074
6004.49 4095
6005.22 3915
6005.95 4053
6006.69 3970
6007.42 4283
6008.15 4263
6008.88 4166
6009.61 4376
6010.34 4437
6011.07 4478
6011.81 4806
6012.54 4957
6013.27 4979
6014.00 5081
6014.73 5077
6015.46 5225
6016.20 5241
6016.93 4855
6017.66 4812
6018.39 4565
6019.12 4522
6019.86 4484
6020.59 4455
6021.32 4273
6022.05 4215
6022.79 4169
6023.52 3977
6024.25 3881
6024.98 3897
6025.72 3871
6026.45 3843
6027.18 3967
6027.91 4039
6028.65 3858
6029.38 3927
6030.11 3893
6030.84 3688
6031.58 3704
6032.31 3752
6033.04 3792
6033.78 3707
6034.51 3789
6035.24 3929
6035.98 3884
6036.71 3789
6037.44 3803
6038.17 3958
6038.91 3869
6039.64 3783
6040.37 3743
6041.11 3826
6041.84 3868
6042.58 3785
6043.31 3863
6044.04 3994
6044.78 4100
6045.51 3793
6046.24 3866
6046.98 4153
6047.71 3787
6048.44 4014
6049.18 4079
6049.91 3945
6050.65 3608
6051.38 3842
6052.11 4182
6052.85 4163
6053.58 4131
6054.32 4028
6055.05 4193
6055.79 4240
6056.52 4092
6057.25 4235
6057.99 4323
6058.72 4008
6059.46 4092
6060.19 3931
6060.93 4086
6061.66 3935
6062.40 3731
6063.13 3917
6063.87 3694
6064.60 3715
6065.34 3607
6066.07 3809
6066.81 3785
6067.54 3663
6068.28 3779
6069.01 3885
6069.75 3865
6070.48 3666
6071.22 3703
6071.95 3979
6072.69 3845
6073.42 3584
6074.16 3654
6074.89 3521
6075.63 3690
6076.36 3738
6077.10 3667
6077.84 3569
6078.57 3525
6079.31 3543
6080.04 3381
6080.78 3684
6081.51 3514
6082.25 3443
6082.99 3584
6083.72 3560
6084.46 3557
6085.20 3593
6085.93 3549
6086.67 3574
6087.40 3542
6088.14 3643
6088.88 3467
6089.61 3390
6090.35 3568
6091.09 3399
6091.82 3527
6092.56 3511
6093.30 3610
6094.03 3520
6094.77 3607
6095.51 3703
6096.24 3712
6096.98 3710
6097.72 3583
6098.45 3671
6099.19 3586
6099.93 3623
6100.66 3609
6101.40 3672
6102.14 3645
6102.87 3526
6103.61 3541
6104.35 3577
6105.09 3603
6105.82 3498
6106.56 3561
6107.30 3383
6108.04 3269
6108.77 3281
6109.51 3547
6110.25 3627
6110.99 3568
6111.72 3614
6112.46 3465
6113.20 3510
6113.94 3754
6114.68 3762
6115.41 3647
6116.15 3705
6116.89 3634
6117.63 3791
6118.37 3808
6119.10 3756
6119.84 3817
6120.58 3883
6121.32 3888
6122.06 3795
6122.80 3892
6123.53 3790
6124.27 3739
6125.01 3962
6125.75 3812
6126.49 3826
6127.23 3718
6127.97 3736
6128.70 3868
6129.44 4044
6130.18 3791
6130.92 3777
6131.66 3871
6132.40 3679
6133.14 3812
6133.88 3961
6134.62 3876
6135.35 4035
6136.09 4019
6136.83 4100
6137.57 4076
6138.31 4005
6139.05 4076
6139.79 4105
6140.53 3987
6141.27 4053
6142.01 4145
6142.75 4108
6143.49 3976
6144.23 4069
6144.97 4062
6145.71 4214
6146.45 4198
6147.19 4264
6147.93 4263
6148.67 4150
6149.41 4115
6150.15 4237
6150.89 4052
6151.63 4130
6152.37 4396
6153.11 4464
6153.85 4401
6154.59 4400
6155.33 4608
6156.07 4558
6156.81 4766
6157.55 4827
6158.29 4784
6159.03 4504
6159.77 4569
6160.51 4592
6161.25 4494
6161.99 4615
6162.73 4753
6163.47 4896
6164.22 4935
6164.96 4938
6165.70 5106
6166.44 5338
6167.18 5318
6167.92 5461
6168.66 5739
6169.40 5685
6170.14 5612
6170.89 6042
6171.63 6087
6172.37 6051
6173.11 6027
6173.85 6007
6174.59 5897
6175.33 5864
6176.08 5635
6176.82 5558
6177.56 5537
6178.30 5708
6179.04 5911
6179.78 5574
6180.53 5603
6181.27 5858
6182.01 5673
6182.75 5787
6183.49 5883
6184.24 6151
6184.98 6034
6185.72 6282
6186.46 6248
6187.20 6249
6187.95 6532
6188.69 6450
6189.43 6504
6190.17 6501
6190.92 6422
6191.66 6249
6192.40 6376
6193.14 6570
6193.89 6443
6194.63 6593
6195.37 6495
6196.12 6559
6196.86 7175
6197.60 7062
6198.34 6978
6199.09 7095
6199.83 6907
6200.57 7155
6201.32 7261
6202.06 7399
6202.80 7254
6203.55 7593
6204.29 7430
6205.03 7575
6205.78 7743
6206.52 7743
6207.26 7971
6208.01 9078
6208.75 9544
6209.49 11068
6210.24 12495
6210.98 13960
6211.72 16075
6212.47 17645
6213.21 18835
6213.96 19289
6214.70 20090
6215.44 19489
6216.19 18332
6216.93 16891
6217.68 14876
6218.42 13638
6219.16 12186
6219.91 11284
6220.65 10116
6221.40 9638
6222.14 9132
6222.89 9048
6223.63 9244
6224.37 9517
6225.12 9885
6225.86 10682
6226.61 11642
6227.35 12957
6228.10 13969
6228.84 14902
6229.59 15106
6230.33 14879
6231.08 14953
6231.82 14297
6232.57 13510
6233.31 12134
6234.06 11016
6234.80 9955
6235.55 8946
6236.29 8158
6237.04 7702
6237.78 7424
6238.53 7260
6239.27 7428
6240.02 7151
6240.76 7274
6241.51 7674
6242.26 7922
6243.00 8345
6243.75 8692
6244.49 9132
6245.24 8952
6245.98 8773
6246.73 8941
6247.48 9043
6248.22 8753
6248.97 8252
6249.71 8366
6250.46 8019
6251.21 8134
6251.95 8325
6252.70 7999
6253.44 7904
6254.19 7642
6254.94 7525
6255.68 7256
6256.43 7147
6257.18 7413
6257.92 7301
6258.67 7140
6259.42 7453
6260.16 7240
6260.91 7601
6261.66 7640
6262.40 7466
6263.15 7267
6263.90 7285
6264.64 7313
6265.39 7012
6266.14 7083
6266.88 6813
6267.63 6782
6268.38 6596
6269.13 6496
6269.87 6629
6270.62 6210
6271.37 6301
6272.11 6418
6272.86 6451
6273.61 6480
6274.36 6431
6275.10 6351
6275.85 6395
6276.60 6404
6277.35 6215
6278.10 6352
6278.84 6457
6279.59 6449
6280.34 6180
6281.09 6291
6281.83 6048
6282.58 6137
6283.33 5803
6284.08 5667
6284.83 5700
6285.57 5552
6286.32 5420
6287.07 5289
6287.82 5268
6288.57 5150
6289.32 5214
6290.06 5309
6290.81 5276
6291.56 5333
6292.31 5477
6293.06 5670
6293.81 5694
6294.56 5519
6295.30 5601
6296.05 5532
6296.80 5347
6297.55 5220
6298.30 5193
6299.05 5223
6299.80 5142
6300.55 5066
6301.30 5074
6302.05 5111
6302.79 4730
6303.54 4773
6304.29 4731
6305.04 4627
6305.79 4663
6306.54 4525
6307.29 4729
6308.04 4599
6308.79 4527
6309.54 4492
6310.29 4661
6311.04 4580
6311.79 4495
6312.54 4522
6313.29 4677
6314.04 4676
6314.79 4556
6315.54 4705
6316.29 4657
6317.04 4808
6317.79 5031
6318.54 4837
6319.29 4548
6320.04 4390
6320.79 4348
6321.54 4459
6322.29 4417
6323.04 4315
6323.79 4224
6324.54 4241
6325.29 4008
6326.04 4054
6326.79 3877
6327.54 4123
6328.29 4201
6329.04 3948
6329.79 4045
6330.55 3894
6331.30 3828
6332.05 3995
6332.80 3968
6333.55 4076
6334.30 3966
6335.05 3760
6335.80 3805
6336.55 3930
6337.30 3867
6338.06 3900
6338.81 3758
6339.56 3831
6340.31 3798
6341.06 3770
6341.81 3861
6342.56 3873
6343.32 3970
6344.07 3839
6344.82 3785
6345.57 3781
6346.32 3716
6347.07 3685
6347.83 3717
6348.58 3742
6349.33 3909
6350.08 3758
6350.83 3694
6351.59 3801
6352.34 3793
6353.09 3805
6353.84 3864
6354.60 3912
6355.35 3871
6356.10 3838
6356.85 3858
6357.61 3911
6358.36 4022
6359.11 3948
6359.86 3843
6360.62 3942
6361.37 3863
6362.12 3970
6362.87 3898
6363.63 3699
6364.38 3754
6365.13 3783
6365.88 4058
6366.64 3920
6367.39 3838
6368.14 3837
6368.90 3846
6369.65 3783
6370.40 4034
6371.16 3945
6371.91 3836
6372.66 3945
6373.42 3919
6374.17 3883
6374.92 3833
6375.68 3749
6376.43 3663
6377.18 3670
6377.94 3794
6378.69 3860
6379.45 3900
6380.20 3741
6380.95 3806
6381.71 3847
6382.46 3951
6383.21 3881
6383.97 3820
6384.72 3741
6385.48 3553
6386.23 3630
6386.98 3868
6387.74 3690
6388.49 3717
6389.25 3622
6390.00 3660
6390.76 3674
6391.51 3712
6392.27 3794
6393.02 3747
6393.77 3811
6394.53 3978
6395.28 4026
6396.04 3884
6396.79 4013
6397.55 3935
6398.30 3787
6399.06 3896
6399.81 3739
6400.57 3748
6401.32 3686
6402.08 3567
6402.83 3483
6403.59 3592
6404.34 3584
6405.10 3462
6405.85 3454
6406.61 3544
6407.36 3410
6408.12 3440
6408.88 3552
6409.63 3759
6410.39 3805
6411.14 3625
6411.90 3798
6412.65 3874
6413.41 3879
6414.16 3898
6414.92 3756
6415.68 3689
6416.43 3844
6417.19 3740
6417.94 3556
6418.70 3601
6419.46 3436
6420.21 3612
6420.97 3761
6421.73 3596
6422.48 3764
6423.24 3834
6423.99 3724
6424.75 3614
6425.51 3641
6426.26 3687
6427.02 3702
6427.78 3515
6428.53 3684
6429.29 3738
6430.05 3528
6430.80 3470
6431.56 3535
6432.32 3682
6433.07 3732
6433.83 3591
6434.59 3510
6435.34 3539
6436.10 3708
6436.86 3734
6437.62 3627
6438.37 3545
6439.13 3573
6439.89 3496
6440.65 3618
6441.40 3512
6442.16 3533
6442.92 3428
6443.68 3564
6444.43 3519
6445.19 3367
6445.95 3477
6446.71 3372
6447.46 3707
6448.22 3452
6448.98 3480
6449.74 3418
6450.49 3312
6451.25 3410
6452.01 3485
6452.77 3450
6453.53 3538
6454.29 3540
6455.04 3366
6455.80 3515
6456.56 3316
6457.32 3457
6458.08 3567
6458.84 3591
6459.59 3540
6460.35 3514
6461.11 3539
6461.87 3638
6462.63 3702
6463.39 3784
6464.15 3710
6464.90 3681
6465.66 3627
6466.42 3640
6467.18 3821
6467.94 3802
6468.70 3818
6469.46 3808
6470.22 3679
6470.98 3883
6471.73 3896
6472.49 3999
6473.25 3939
6474.01 3973
6474.77 4040
6475.53 3986
6476.29 3966
6477.05 4054
6477.81 4044
6478.57 4011
6479.33 3962
6480.09 4169
6480.85 4329
6481.61 4277
6482.37 4215
6483.13 4227
6483.89 4283
6484.65 4559
6485.41 4530
6486.17 4429
6486.93 4346
6487.69 4448
6488.45 4388
6489.21 4482
6489.97 4675
6490.73 4377
6491.49 4599
6492.25 4687
6493.01 4926
6493.77 4945
6494.53 5005
6495.29 5154
6496.05 5239
6496.81 5406
6497.57 5451
6498.33 5833
6499.10 5808
6499.86 5976
6500.62 5730
6501.38 5758
6502.14 5750
6502.90 5809
6503.66 6074
6504.42 5897
6505.18 5848
6505.94 5970
6506.71 5949
6507.47 5990
6508.23 6115
6508.99 6086
6509.75 6267
6510.51 6391
6511.27 6588
6512.04 6467
6512.80 6374
6513.56 6606
6514.32 6832
6515.08 6765
6515.84 6986
6516.61 7061
6517.37 6943
6518.13 6822
6518.89 6775
6519.65 6864
6520.42 6953
6521.18 7134
6521.94 7185
6522.70 7323
6523.46 7589
6524.23 7927
6524.99 8248
6525.75 8415
6526.51 8589
6527.28 8906
6528.04 9094
6528.80 9327
6529.56 9227
6530.33 9353
6531.09 9070
6531.85 8887
6532.61 9021
6533.38 9097
6534.14 9284
6534.90 9785
6535.67 10837
6536.43 12088
6537.19 13440
6537.95 15940
6538.72 19394
6539.48 22442
6540.24 24806
6541.01 25986
6541.77 26856
6542.53 26112
6543.30 24991
6544.06 22818
6544.82 19870
6545.59 17203
6546.35 14548
6547.11 12082
6547.88 10581
6548.64 9334
6549.41 7920
6550.17 7469
6550.93 6919
6551.70 6786
6552.46 6668
6553.22 6629
6553.99 6612
6554.75 6587
6555.52 6393
6556.28 6337
6557.05 6384
6557.81 6229
6558.57 6080
6559.34 6042
6560.10 5816
6560.87 5720
6561.63 5800
6562.40 5501
6563.16 5469
6563.92 5394
6564.69 5608
6565.45 5805
6566.22 6036
6566.98 6151
6567.75 6222
6568.51 6664
6569.28 6582
6570.04 6500
6570.81 6483
6571.57 6504
6572.34 6479
6573.10 6095
6573.87 6162
6574.63 6294
6575.40 6468
6576.16 6693
6576.93 6980
6577.69 7168
6578.46 7261
6579.23 7414
6579.99 7475
6580.76 7384
6581.52 7460
6582.29 7141
6583.05 7197
6583.82 6904
6584.59 6766
6585.35 6860
6586.12 6647
6586.88 6451
6587.65 6550
6588.41 6397
6589.18 6482
6589.95 6435
6590.71 6583
6591.48 6860
6592.25 6865
6593.01 7128
6593.78 7317
6594.54 7596
6595.31 7896
6596.08 8004
6596.84 7841
6597.61 7734
6598.38 7802
6599.14 7539
6599.91 7718
6600.68 7460
6601.44 7058
6602.21 6704
6602.98 6502
6603.74 6446
6604.51 6416
6605.28 5997
6606.05 6063
6606.81 5897
6607.58 5874
6608.35 5890
6609.11 5833
6609.88 5810
6610.65 5586
6611.42 5473
6612.18 5680
6612.95 5608
6613.72 5581
6614.49 5462
6615.25 5550
6616.02 5592
6616.79 5498
6617.56 5336
6618.32 5344
6619.09 5276
6619.86 5165
6620.63 5265
6621.40 5357
6622.16 5223
6622.93 5461
6623.70 5449
6624.47 5416
6625.24 5593
6626.00 5544
6626.77 5397
6627.54 5376
6628.31 5500
6629.08 5516
6629.85 5210
6630.61 5413
6631.38 5187
6632.15 5237
6632.92 5340
6633.69 5252
6634.46 5247
6635.23 5558
6635.99 5553
6636.76 5701
6637.53 6045
6638.30 6124
6639.07 6347
6639.84 6386
6640.61 6369
6641.38 6213
6642.15 5992
6642.92 5757
6643.68 5354
6644.45 5341
6645.22 5099
6645.99 4982
6646.76 4989
6647.53 4988
6648.30 4901
6649.07 4864
6649.84 5024
6650.61 5091
6651.38 5190
6652.15 5104
6652.92 4975
6653.69 5021
6654.46 5092
6655.23 5171
6656.00 5318
6656.77 5245
6657.54 5341
6658.31 5214
6659.08 5091
6659.85 5040
6660.62 4915
6661.39 4770
6662.16 4823
6662.93 4717
6663.70 4670
6664.47 4766
6665.24 4691
6666.01 4707
6666.78 4763
6667.55 4717
6668.32 4829
6669.09 4674
6669.86 4788
6670.64 4890
6671.41 4662
6672.18 4750
6672.95 4649
6673.72 4548
6674.49 4543
6675.26 4614
6676.03 4558
6676.80 4528
6677.57 4602
6678.35 4899
6679.12 4791
6679.89 4589
6680.66 4532
6681.43 4485
6682.20 4553
6682.97 4781
6683.75 4763
6684.52 4765
6685.29 5059
6686.06 5118
6686.83 5236
6687.60 5190
6688.38 5135
6689.15 5248
6689.92 5071
6690.69 5089
6691.46 5211
6692.24 5175
6693.01 5021
6693.78 5040
6694.55 4844
6695.32 4830
6696.10 4834
6696.87 4869
6697.64 5064
6698.41 4930
6699.19 4739
6699.96 4516
6700.73 4408
6701.50 4415
6702.28 4595
6703.05 4454
6703.82 4559
6704.59 4412
6705.37 4300
6706.14 4429
6706.91 4409
6707.69 4565
6708.46 4556
6709.23 4565
6710.00 4416
6710.78 4568
6711.55 4613
6712.32 4728
6713.10 4511
6713.87 4526
6714.64 4427
6715.42 4579
6716.19 4225
6716.96 4007
6717.74 3976
6718.51 4100
6719.28 4156
6720.06 3908
6720.83 3842
6721.61 3955
6722.38 4056
6723.15 4034
6723.93 4012
6724.70 4008
6725.47 4000
6726.25 4172
6727.02 4206
6727.80 4075
6728.57 3960
6729.35 4070
6730.12 3894
6730.89 3821
6731.67 3956
6732.44 4027
6733.22 4266
6733.99 4155
6734.77 4135
6735.54 4042
6736.31 4143
6737.09 4222
6737.86 4039
6738.64 3981
6739.41 4107
6740.19 4180
6740.96 4197
6741.74 4212
6742.51 4236
6743.29 4117
6744.06 4072
6744.84 4170
6745.61 4174
6746.39 4252
6747.16 4362
6747.94 4451
6748.71 4197
6749.49 4078
6750.26 4108
6751.04 4291
6751.82 4590
6752.59 4447
6753.37 4723
6754.14 4919
6754.92 4981
6755.69 4794
6756.47 4802
6757.25 4853
6758.02 4656
6758.80 4690
6759.57 4524
6760.35 4231
6761.12 4143
6761.90 3965
6762.68 4046
6763.45 3924
6764.23 3882
6765.01 4015
6765.78 4036
6766.56 3936
6767.33 4011
6768.11 4001
6768.89 4018
6769.66 4058
6770.44 4064
6771.22 4016
6771.99 4016
6772.77 4047
6773.55 4070
6774.32 4062
6775.10 3988
6775.88 3910
6776.65 4106
6777.43 4060
6778.21 3854
6778.99 3861
6779.76 4054
6780.54 4039
6781.32 4007
6782.09 4124
6782.87 4089
6783.65 4124
6784.43 4031
6785.20 3957
6785.98 4015
6786.76 3975
6787.54 4017
6788.31 3969
6789.09 3931
6789.87 3819
6790.65 3632
6791.42 3797
6792.20 3946
6792.98 3973
6793.76 3777
6794.54 3830
6795.31 3839
6796.09 3911
6796.87 3779
6797.65 3885
6798.43 3762
6799.20 3754
6799.98 3995
6800.76 3885
6801.54 3985
6802.32 3900
6803.10 3813
6803.87 4008
6804.65 3899
6805.43 4116
6806.21 4112
6806.99 4090
6807.77 3915
6808.55 4142
6809.32 4286
6810.10 4392
6810.88 4144
6811.66 4183
6812.44 4089
6813.22 4032
6814.00 3946
6814.78 3934
6815.56 3960
6816.34 3936
6817.11 3876
6817.89 3766
6818.67 3943
6819.45 3948
6820.23 4015
6821.01 4064
6821.79 4188
6822.57 4227
6823.35 3896
6824.13 3838
6824.91 4059
6825.69 4050
6826.47 4005
6827.25 3902
6828.03 3947
6828.81 3816
6829.59 3876
6830.37 3827
6831.15 3863
6831.93 3968
6832.71 3986
6833.49 3933
6834.27 3957
6835.05 3927
6835.83 3905
6836.61 4040
6837.39 3810
6838.17 3719
6838.95 3785
6839.73 3759
6840.51 3905
6841.29 3766
6842.07 3824
6842.85 3899
6843.63 3836
6844.42 3798
6845.20 3766
6845.98 3742
6846.76 3829
6847.54 3986
6848.32 3976
6849.10 4024
6849.88 4043
6850.66 3959
6851.44 3859
6852.23 3925
6853.01 4086
6853.79 4314
6854.57 4513
6855.35 4811
6856.13 4729
6856.91 4822
6857.70 4662
6858.48 4471
6859.26 4265
6860.04 4391
6860.82 4399
6861.60 4250
6862.39 4230
6863.17 4134
6863.95 4253
6864.73 4378
6865.51 4221
6866.30 4365
6867.08 4636
6867.86 4597
6868.64 4820
6869.42 5072
6870.21 5319
6870.99 5383
6871.77 5590
6872.55 5594
6873.34 5469
6874.12 5487
6874.90 5240
6875.68 5067
6876.47 5025
6877.25 4911
6878.03 4634
6878.81 4519
6879.60 4590
6880.38 4685
6881.16 4811
6881.95 4815
6882.73 5107
6883.51 5010
6884.29 5003
6885.08 5433
6885.86 5613
6886.64 5794
6887.43 6001
6888.21 5982
6888.99 6177
6889.78 6485
6890.56 6946
6891.34 7370
6892.13 7741
6892.91 7367
6893.69 7317
6894.48 6967
6895.26 6912
6896.05 6483
6896.83 5799
6897.61 5652
6898.40 5695
6899.18 5393
6899.97 5343
6900.75 5310
6901.53 5393
6902.32 5446
6903.10 5566
6903.89 5566
6904.67 5516
6905.45 5477
6906.24 5432
6907.02 5600
6907.81 5738
6908.59 5685
6909.38 5353
6910.16 5471
6910.95 5346
6911.73 5333
6912.51 5230
6913.30 5149
6914.08 5140
6914.87 5056
6915.65 5099
6916.44 5104
6917.22 5167
6918.01 5223
6918.79 5097
6919.58 5129
6920.36 5163
6921.15 5154
6921.93 5023
6922.72 4938
6923.50 4884
6924.29 5102
6925.08 5155
6925.86 5155
6926.65 5245
6927.43 5000
6928.22 5197
6929.00 5345
6929.79 5356
6930.57 5325
6931.36 5293
6932.15 5150
6932.93 5386
6933.72 5386
6934.50 5427
6935.29 5703
6936.08 5808
6936.86 5773
6937.65 5740
6938.43 6036
6939.22 6154
6940.01 6016
6940.79 6067
6941.58 5871
6942.37 6003
6943.15 6102
6943.94 6275
6944.72 6084
6945.51 6035
6946.30 6330
6947.08 6487
6947.87 6491
6948.66 6769
6949.44 6842
6950.23 6841
6951.02 6863
6951.80 6781
6952.59 6990
6953.38 6947
6954.17 7263
6954.95 6843
6955.74 6730
6956.53 6954
6957.31 6779
6958.10 7028
6958.89 7020
6959.68 6739
6960.46 7052
6961.25 7444
6962.04 7373
6962.83 7255
6963.61 7551
6964.40 7624
6965.19 7436
6965.98 7367
6966.76 7141
6967.55 7014
6968.34 7001
6969.13 7134
6969.92 7196
6970.70 7449
6971.49 7680
6972.28 7476
6973.07 7720
6973.86 7997
6974.64 7863
6975.43 7884
6976.22 8056
6977.01 7948
6977.80 8098
6978.59 8283
6979.37 8190
6980.16 7872
6980.95 7950
6981.74 8102
6982.53 8221
6983.32 8480
6984.11 8870
6984.90 9292
6985.68 9718
6986.47 10665
6987.26 12091
6988.05 13451
6988.84 14913
6989.63 16787
6990.42 17948
6991.21 17865
6992.00 17448
6992.79 16570
6993.57 15985
6994.36 14680
6995.15 13082
6995.94 12019
6996.73 11118
6997.52 10536
6998.31 10609
6999.10 10759
6999.89 11116
7000.68 11968
7001.47 13504
7002.26 15309
7003.05 17689
7003.84 19166
7004.63 20538
7005.42 21133
7006.21 21252
7007.00 20488
7007.79 18830
7008.58 17034
7009.37 15449
7010.16 13817
7010.95 12338
7011.74 11214
7012.53 10545
7013.32 9862
7014.11 9548
7014.90 9875
7015.69 10472
7016.48 10464
7017.27 11109
7018.06 11791
7018.85 11794
7019.65 11967
7020.44 12100
7021.23 12066
7022.02 11506
7022.81 10915
7023.60 10175
7024.39 9553
7025.18 9127
7025.97 8188
7026.76 7655
7027.56 7525
7028.35 7348
7029.14 7337
7029.93 7151
7030.72 7049
7031.51 7187
7032.30 7196
7033.09 6867
7033.89 6957
7034.68 6873
7035.47 6821
7036.26 6877
7037.05 6706
7037.84 6675
7038.64 6567
7039.43 6505
7040.22 6600
7041.01 6786
7041.80 6708
7042.60 6950
7043.39 7029
7044.18 7327
7044.97 7186
7045.76 7353
7046.56 7452
7047.35 7504
7048.14 7293
7048.93 6946
7049.73 7298
7050.52 7507
7051.31 7566
7052.10 7797
7052.90 8103
7053.69 8538
7054.48 8437
7055.27 8735
7056.07 8943
7056.86 8733
7057.65 8271
7058.45 7907
7059.24 7455
7060.03 7243
7060.83 6986
7061.62 6794
7062.41 6800
7063.20 6598
7064.00 6850
7064.79 6587
7065.58 6416
7066.38 6553
7067.17 6430
7067.96 6510
7068.76 6610
7069.55 6589
7070.35 6426
7071.14 6377
7071.93 6364
7072.73 6449
7073.52 6381
7074.31 6276
7075.11 6373
7075.90 6404
7076.70 6419
7077.49 6442
7078.28 6491
7079.08 6315
7079.87 6281
7080.67 6313
7081.46 6344
7082.25 6387
7083.05 6257
7083.84 6365
7084.64 6345
7085.43 6345
7086.23 6367
7087.02 6397
7087.82 6370
7088.61 6438
7089.41 6839
7090.20 7533
7090.99 7724
7091.79 8442
7092.58 8784
7093.38 8787
7094.17 8381
7094.97 8119
7095.76 7891
7096.56 7519
7097.35 7046
7098.15 6354
7098.94 5841
7099.74 5698
7100.54 5675
7101.33 5280
7102.13 5250
7102.92 5029
7103.72 5158
7104.51 5204
7105.31 5275
7106.10 5459
7106.90 5630
7107.70 5752
7108.49 5608
7109.29 5569
7110.08 5609
7110.88 5503
7111.67 5295
7112.47 5176
7113.27 4860
7114.06 4685
7114.86 4637
7115.65 4450
7116.45 4333
7117.25 4357
7118.04 4431
7118.84 4369
7119.64 4415
7120.43 4277
7121.23 4456
7122.03 4428
7122.82 4457
7123.62 4303
7124.41 4293
7125.21 4252
7126.01 4083
7126.81 4146
7127.60 4147
7128.40 4265
7129.20 4145
7129.99 4250
7130.79 4452
7131.59 4521
7132.38 4381
7133.18 4439
7133.98 4285
7134.78 4141
7135.57 4230
7136.37 4049
7137.17 4126
7137.96 4110
7138.76 4122
7139.56 4161
7140.36 4070
7141.15 4352
7141.95 4192
7142.75 3989
7143.55 3972
7144.35 4002
7145.14 4068
7145.94 3955
7146.74 3989
7147.54 4140
7148.33 4062
7149.13 4149
7149.93 4265
7150.73 4277
7151.53 4107
7152.33 4256
7153.12 3917
7153.92 3863
7154.72 3895
7155.52 3978
7156.32 3806
7157.12 3861
7157.91 3892
7158.71 3924
7159.51 3873
7160.31 3812
7161.11 3840
7161.91 3959
7162.71 4017
7163.50 3848
7164.30 3776
7165.10 3755
7165.90 3591
7166.70 3657
7167.50 3438
7168.30 3453
7169.10 3445
7169.90 3542
7170.70 3628
7171.50 3577
7172.29 3617
7173.09 3396
7173.89 3531
7174.69 3662
7175.49 3625
7176.29 3613
7177.09 3536
7177.89 3426
7178.69 3438
7179.49 3364
7180.29 3324
7181.09 3345
7181.89 3366
7182.69 3182
7183.49 3138
7184.29 3186
7185.09 3174
7185.89 3224
7186.69 3218
7187.49 3129
7188.29 3097
7189.09 3196
7189.89 3395
7190.69 3226
7191.49 3170
7192.29 3018
7193.09 3013
7193.89 2981
7194.69 3002
7195.49 2942
7196.29 3173
7197.10 3080
7197.90 2947
7198.70 2860
7199.50 3033
7200.30 2981
7201.10 3144
7201.90 2915
7202.70 3079
7203.50 3071
7204.30 2984
7205.11 2861
7205.91 2849
7206.71 2964
7207.51 2980
7208.31 2936
7209.11 3017
7209.91 3103
7210.71 2853
7211.52 2740
7212.32 2765
7213.12 2858
7213.92 2711
7214.72 2881
7215.52 2968
7216.33 2925
7217.13 2873
7217.93 2883
7218.73 2720
7219.53 2815
7220.34 2876
7221.14 2774
7221.94 2746
7222.74 2776
7223.54 2906
7224.35 2729
7225.15 2796
7225.95 2874
7226.75 2814
7227.56 2746
7228.36 2781
7229.16 2902
7229.96 2878
7230.77 2813
7231.57 2819
7232.37 2883
7233.17 2755
7233.98 2900
7234.78 2784
7235.58 2722
7236.38 2752
7237.19 2837
7237.99 2842
7238.79 2834
7239.60 2926
7240.40 2784
7241.20 2643
7242.01 2710
7242.81 2831
7243.61 2895
7244.42 2987
7245.22 2928
7246.02 2822
7246.83 2756
7247.63 2892
7248.43 2913
7249.24 2686
7250.04 2752
7250.84 2836
7251.65 2706
7252.45 2815
7253.26 2802
7254.06 2837
7254.86 2800
7255.67 2674
7256.47 2726
7257.28 2743
7258.08 2761
7258.88 2800
7259.69 2716
7260.49 2816
7261.30 2847
7262.10 2853
7262.90 2708
7263.71 2867
7264.51 2791
7265.32 2851
7266.12 2914
7266.93 2813
7267.73 2905
7268.54 2967
7269.34 3013
7270.15 3011
7270.95 2886
7271.76 2822
7272.56 2957
7273.37 3050
7274.17 3106
7274.98 3101
7275.78 2998
7276.59 2838
7277.39 2869
7278.20 3075
7279.00 2950
7279.81 2972
7280.61 3023
7281.42 2999
7282.22 2938
7283.03 3173
7283.83 3157
7284.64 3361
7285.45 3556
7286.25 3512
7287.06 3770
7287.86 4101
7288.67 4217
7289.47 4257
7290.28 4308
7291.09 4553
7291.89 4237
7292.70 3842
7293.50 3736
7294.31 3559
7295.12 3319
7295.92 3155
7296.73 3068
7297.53 3149
7298.34 3123
7299.15 3248
7299.95 3126
7300.76 3217
7301.57 3076
7302.37 3297
7303.18 3025
7303.99 3205
7304.79 3284
7305.60 3296
7306.41 3402
7307.21 3209
7308.02 3297
7308.83 3409
7309.63 3329
7310.44 3444
7311.25 3352
7312.06 3329
7312.86 3396
7313.67 3375
7314.48 3641
7315.28 3875
7316.09 3782
7316.90 3787
7317.71 3726
7318.51 3884
7319.32 4112
7320.13 4381
7320.94 4467
7321.74 5030
7322.55 5282
7323.36 5564
7324.17 5938
7324.97 5823
7325.78 5462
7326.59 5199
7327.40 4871
7328.21 4626
7329.01 4417
7329.82 4397
7330.63 4346
7331.44 4077
7332.25 4102
7333.06 4196
7333.86 3996
7334.67 3965
7335.48 3991
7336.29 3960
7337.10 3845
7337.91 3852
7338.71 3812
7339.52 3832
7340.33 4073
7341.14 4036
7341.95 3781
7342.76 3910
7343.57 3887
7344.38 3753
7345.18 3569
7345.99 3695
7346.80 3642
7347.61 3685
7348.42 3441
7349.23 3394
7350.04 3321
7350.85 3350
7351.66 3159
7352.47 3145
7353.28 3100
7354.09 3128
7354.89 3189
7355.70 3070
7356.51 3032
7357.32 2979
7358.13 2998
7358.94 2826
7359.75 2863
7360.56 2862
7361.37 2901
7362.18 2942
7362.99 3005
7363.80 2959
7364.61 2812
7365.42 2911
7366.23 2806
7367.04 2878
7367.85 2849
7368.66 2829
7369.47 2773
7370.28 2774
7371.09 2679
7371.90 2721
7372.71 2785
7373.52 2808
7374.33 2889
7375.15 2741
7375.96 2645
7376.77 2768
7377.58 2676
7378.39 2570
7379.20 2676
7380.01 2731
7380.82 2810
7381.63 2787
7382.44 2816
7383.25 2866
7384.06 2789
7384.88 2702
7385.69 2794
7386.50 2823
7387.31 2779
7388.12 2763
7388.93 2831
7389.74 2756
7390.55 2682
7391.37 2634
7392.18 2708
7392.99 2729
7393.80 2574
7394.61 2663
7395.42 2606
7396.24 2797
7397.05 2742
7397.86 2687
7398.67 2756
7399.48 2907
7400.30 2745
7401.11 2868
7401.92 2785
7402.73 2910
7403.54 2757
7404.36 2661
7405.17 2671
7405.98 2793
7406.79 2830
7407.60 2697
7408.42 2667
7409.23 2678
7410.04 2695
7410.85 2652
7411.67 2620
7412.48 2767
7413.29 2725
7414.11 2692
7414.92 2560
7415.73 2731
7416.54 2638
7417.36 2513
7418.17 2464
7418.98 2700
7419.80 2660
7420.61 2498
7421.42 2520
7422.23 2607
7423.05 2516
7423.86 2375
7424.67 2419
7425.49 2456
7426.30 2584
7427.11 2457
7427.93 2489
7428.74 2330
7429.56 2461
7430.37 2368
7431.18 2373
7432.00 2389
7432.81 2359
7433.62 2415
7434.44 2501
7435.25 2481
7436.07 2205
7436.88 2377
7437.69 2260
7438.51 2380
7439.32 2358
7440.14 2432
7440.95 2418
7441.76 2420
7442.58 2407
7443.39 2405
7444.21 2344
7445.02 2290
7445.84 2345
7446.65 2444
7447.46 2462
7448.28 2364
7449.09 2376
7449.91 2350
7450.72 2462
7451.54 2471
7452.35 2422
7453.17 2341
7453.98 2352
7454.80 2478
7455.61 2357
7456.43 2384
7457.24 2369
7458.06 2575
7458.87 2459
7459.69 2305
7460.50 2507
7461.32 2573
7462.13 2473
7462.95 2439
7463.77 2479
7464.58 2585
7465.40 2569
7466.21 2675
7467.03 2811
7467.84 2737
7468.66 2863
7469.47 2617
7470.29 2578
7471.11 2606
7471.92 2614
7472.74 2577
7473.55 2565
7474.37 2605
7475.19 2635
7476.00 2670
7476.82 2736
7477.63 2876
7478.45 2712
7479.27 2711
7480.08 2858
7480.90 2855
7481.72 2643
7482.53 2622
7483.35 2778
7484.17 2634
7484.98 2561
7485.80 2471
7486.62 2411
7487.43 2531
7488.25 2557
7489.07 2581
7489.88 2562
7490.70 2431
7491.52 2420
7492.33 2393
7493.15 2485
7493.97 2485
7494.78 2521
7495.60 2349
7496.42 2187
7497.24 2365
7498.05 2424
7498.87 2350
7499.69 2366
7500.51 2360
7501.32 2357
7502.14 2433
7502.96 2395
7503.78 2350
7504.59 2403
7505.41 2375
7506.23 2331
7507.05 2298
7507.86 2221
7508.68 2462
7509.50 2410
7510.32 2275
7511.14 2356
7511.95 2333
7512.77 2311
7513.59 2270
7514.41 2278
7515.23 2292
7516.05 2327
7516.86 2377
7517.68 2241
7518.50 2319
7519.32 2367
7520.14 2242
7520.96 2284
7521.78 2193
7522.59 2278
7523.41 2278
7524.23 2184
7525.05 2242
7525.87 2360
7526.69 2232
7527.51 2263
7528.33 2279
7529.14 2225
7529.96 2226
7530.78 2265
7531.60 2211
7532.42 2161
7533.24 2271
7534.06 2285
7534.88 2299
7535.70 2340
7536.52 2307
7537.34 2293
7538.16 2394
7538.98 2397
7539.80 2386
7540.62 2295
7541.44 2424
7542.25 2279
7543.07 2235
7543.89 2254
7544.71 2181
7545.53 2224
7546.35 2230
7547.17 2371
7547.99 2320
7548.81 2366
7549.63 2376
7550.45 2478
7551.27 2505
7552.09 2432
7552.92 2460
7553.74 2422
7554.56 2504
7555.38 2347
7556.20 2361
7557.02 2383
7557.84 2353
7558.66 2373
7559.48 2318
7560.30 2405
7561.12 2559
7561.94 2574
7562.76 2745
7563.58 2656
7564.40 2508
7565.23 2532
7566.05 2410
7566.87 2484
7567.69 2403
7568.51 2512
7569.33 2439
7570.15 2545
7570.97 2591
7571.79 2325
7572.62 2444
7573.44 2525
7574.26 2488
7575.08 2404
7575.90 2504
7576.72 2466
7577.55 2414
7578.37 2426
7579.19 2390
7580.01 2493
7580.83 2391
7581.65 2381
7582.48 2359
7583.30 2445
7584.12 2429
7584.94 2445
7585.76 2570
7586.59 2624
7587.41 2572
7588.23 2460
7589.05 2665
7589.88 2600
7590.70 2641
7591.52 2714
7592.34 2688
7593.16 2667
7593.99 2732
7594.81 2690
7595.63 2770
7596.46 2757
7597.28 2699
7598.10 2682
7598.92 2736
7599.75 2745
7600.57 2601
7601.39 2753
7602.22 2660
7603.04 2738
7603.86 2658
7604.68 2824
7605.51 2846
7606.33 2967
7607.15 3041
7607.98 3092
7608.80 3253
7609.62 3397
7610.45 3232
7611.27 3201
7612.09 3166
7612.92 3437
7613.74 3405
7614.57 3356
7615.39 3121
7616.21 3149
7617.04 3332
7617.86 3083
7618.68 3289
7619.51 3506
7620.33 3634
7621.16 3616
7621.98 3809
7622.80 3987
7623.63 4080
7624.45 4036
7625.28 3916
7626.10 3830
7626.93 3589
7627.75 3496
7628.57 3416
7629.40 3210
7630.22 3210
7631.05 3138
7631.87 3187
7632.70 3289
7633.52 3221
7634.35 3330
7635.17 3446
7636.00 3564
7636.82 3574
7637.65 3592
7638.47 3433
7639.30 3520
7640.12 3398
7640.95 3252
7641.77 3136
7642.60 3068
7643.42 3011
7644.25 2843
7645.07 2729
7645.90 2768
7646.72 2802
7647.55 2880
7648.37 2869
7649.20 3053
7650.02 3061
7650.85 3040
7651.68 3108
7652.50 3101
7653.33 3199
7654.15 3190
7654.98 2919
7655.81 2998
7656.63 2762
7657.46 2641
7658.28 2480
7659.11 2520
7659.94 2612
7660.76 2638
7661.59 2557
7662.41 2531
7663.24 2578
7664.07 2412
7664.89 2422
7665.72 2474
7666.55 2530
7667.37 2482
7668.20 2436
7669.03 2496
7669.85 2501
7670.68 2326
7671.51 2341
7672.33 2323
7673.16 2409
7673.99 2321
7674.81 2308
7675.64 2391
7676.47 2425
7677.29 2289
7678.12 2249
7678.95 2427
7679.78 2326
7680.60 2408
7681.43 2224
7682.26 2282
7683.08 2259
7683.91 2302
7684.74 2395
7685.57 2357
7686.39 2383
7687.22 2264
7688.05 2339
7688.88 2458
7689.70 2363
7690.53 2426
7691.36 2400
7692.19 2409
7693.02 2527
7693.84 2369
7694.67 2359
7695.50 2337
7696.33 2356
7697.16 2259
7697.98 2308
7698.81 2455
7699.64 2350
7700.47 2253
7701.30 2439
7702.13 2454
7702.95 2474
7703.78 2486
7704.61 2534
7705.44 2346
7706.27 2330
7707.10 2328
7707.93 2485
7708.75 2255
7709.58 2374
7710.41 2336
7711.24 2215
7712.07 2197
7712.90 2272
7713.73 2202
7714.56 2268
7715.39 2279
7716.22 2226
7717.04 2287
7717.87 2244
7718.70 2114
7719.53 2282
7720.36 2203
7721.19 2159
7722.02 2260
7722.85 2201
7723.68 2194
7724.51 2251
7725.34 2198
7726.17 2253
7727.00 2268
7727.83 2328
7728.66 2196
7729.49 2153
7730.32 2109
7731.15 2114
7731.98 2153
7732.81 2242
7733.64 2232
7734.47 2167
7735.30 2115
7736.13 2262
7736.96 2184
7737.79 2119
7738.62 2241
7739.45 2374
7740.28 2208
7741.11 2189
7741.94 2179
7742.77 2209
7743.60 2147
7744.43 2168
7745.26 2167
7746.09 2251
7746.93 2223
7747.76 2209
7748.59 2260
7749.42 2163
7750.25 2289
7751.08 2424
7751.91 2543
7752.74 2446
7753.57 2425
7754.40 2437
7755.24 2362
7756.07 2370
7756.90 2485
7757.73 2499
7758.56 2390
7759.39 2286
7760.22 2400
7761.06 2438
7761.89 2355
7762.72 2414
7763.55 2461
7764.38 2496
7765.21 2437
7766.05 2513
7766.88 2510
7767.71 2469
7768.54 2464
7769.37 2428
7770.21 2337
7771.04 2381
7771.87 2488
7772.70 2328
7773.53 2293
7774.37 2300
7775.20 2176
7776.03 2194
7776.86 2144
7777.70 2256
7778.53 2293
7779.36 2252
7780.19 2311
7781.03 2340
7781.86 2395
7782.69 2397
7783.52 2408
7784.36 2434
7785.19 2313
7786.02 2122
7786.86 2310
7787.69 2414
7788.52 2318
7789.36 2356
7790.19 2223
7791.02 2313
7791.85 2295
7792.69 2281
7793.52 2062
7794.35 2218
7795.19 2300
7796.02 2221
7796.86 2280
7797.69 2220
7798.52 2409
7799.36 2377
7800.19 2312
7801.02 2310
7801.86 2345
7802.69 2365
7803.52 2270
7804.36 2339
7805.19 2395
7806.03 2486
7806.86 2477
7807.69 2315
7808.53 2418
7809.36 2430
7810.20 2474
7811.03 2420
7811.87 2405
7812.70 2414
7813.53 2467
7814.37 2467
7815.20 2411
7816.04 2508
7816.87 2641
7817.71 2538
7818.54 2679
7819.38 2601
7820.21 2726
7821.05 2834
7821.88 2869
7822.72 2781
7823.55 2877
7824.39 2842
7825.22 2748
7826.06 2935
7826.89 2632
7827.73 2676
7828.56 2726
7829.40 2859
7830.23 2797
7831.07 2948
7831.90 3006
7832.74 3032
7833.57 3097
7834.41 3205
7835.24 3196
7836.08 3285
7836.91 3292
7837.75 3231
7838.59 3271
7839.42 3402
7840.26 3374
7841.09 3171
7841.93 3127
7842.77 3114
7843.60 3099
7844.44 3047
7845.27 3020
7846.11 3029
7846.95 3076
7847.78 3125
7848.62 2993
7849.45 2922
7850.29 2871
7851.13 2875
7851.96 3069
7852.80 3026
7853.64 2944
7854.47 2994
7855.31 2944
7856.15 2921
7856.98 2957
7857.82 2991
7858.66 3006
7859.49 3045
7860.33 3188
7861.17 3227
7862.00 3261
7862.84 3378
7863.68 3308
7864.52 3434
7865.35 3462
7866.19 3424
7867.03 3280
7867.86 3082
7868.70 3106
7869.54 3297
7870.38 3315
7871.21 3369
7872.05 3431
7872.89 3467
7873.73 3292
7874.56 3159
7875.40 3181
7876.24 3215
7877.08 3121
7877.92 3192
7878.75 3342
7879.59 3319
7880.43 3564
7881.27 3599
7882.10 3627
7882.94 3747
7883.78 3649
7884.62 3518
7885.46 3570
7886.30 3415
7887.13 3262
7887.97 3401
7888.81 3274
7889.65 3388
7890.49 3428
7891.33 3539
7892.16 3338
7893.00 3407
7893.84 3399
7894.68 3444
7895.52 3546
7896.36 3372
7897.20 3463
7898.04 3368
7898.88 3301
7899.71 3375
7900.55 3259
7901.39 3473
7902.23 3337
7903.07 3319
7903.91 3166
7904.75 3197
7905.59 3240
7906.43 3168
7907.27 3163
7908.11 3170
7908.95 3126
7909.79 2972
7910.62 3078
7911.46 3047
7912.30 2881
7913.14 2696
7913.98 2809
7914.82 2783
7915.66 2735
7916.50 2803
7917.34 2729
7918.18 2742
7919.02 2705
7919.86 2722
7920.70 2679
7921.54 2764
7922.38 2782
7923.22 2775
7924.06 2720
7924.90 2668
7925.74 2603
7926.58 2643
7927.43 2683
7928.27 2543
7929.11 2397
7929.95 2538
7930.79 2522
7931.63 2460
7932.47 2550
7933.31 2476
7934.15 2362
7934.99 2525
7935.83 2577
7936.67 2476
7937.51 2506
7938.36 2517
7939.20 2536
7940.04 2353
7940.88 2382
7941.72 2320
7942.56 2419
7943.40 2482
7944.24 2470
7945.09 2313
7945.93 2525
7946.77 2368
7947.61 2331
7948.45 2468
7949.29 2446
7950.13 2335
7950.98 2515
7951.82 2523
7952.66 2529
7953.50 2491
7954.34 2548
7955.19 2655
7956.03 2571
7956.87 2491
7957.71 2560
7958.55 2653
7959.40 2726
7960.24 2676
7961.08 2568
7961.92 2633
7962.76 2690
7963.61 2768
7964.45 2806
7965.29 2821
7966.13 2800
7966.98 2917
7967.82 2772
7968.66 2788
7969.50 2800
7970.35 2886
7971.19 2850
7972.03 2938
7972.88 3097
7973.72 3083
7974.56 3023
7975.40 3063
7976.25 3055
7977.09 2975
7977.93 2896
7978.78 2859
7979.62 2782
7980.46 2559
7981.31 2672
7982.15 2731
7982.99 2750
7983.84 2681
7984.68 2680
7985.52 2697
7986.37 2624
7987.21 2826
7988.06 2650
7988.90 2601
7989.74 2611
7990.59 2690
7991.43 2498
7992.27 2509
7993.12 2568
7993.96 2462
7994.81 2398
7995.65 2427
7996.49 2450
7997.34 2336
7998.18 2361
7999.03 2370
7999.87 2388
8000.72 2260
8001.56 2255
8002.40 2365
8003.25 2249
8004.09 2366
8004.94 2252
8005.78 2156
8006.63 2330
8007.47 2299
8008.32 2193
8009.16 2247
8010.01 2268
8010.85 2163
8011.70 2169
8012.54 2304
8013.39 2193
8014.23 2148
8015.08 2207
8015.92 2199
8016.77 2208
8017.61 2098
8018.46 2151
8019.30 2089
8020.15 2104
8020.99 2009
8021.84 2094
8022.68 2021
8023.53 1941
8024.38 1969
8025.22 2021
8026.07 2138
8026.91 2063
8027.76 1928
8028.60 2005
8029.45 2055
8030.30 2034
8031.14 1997
8031.99 2045
8032.83 2087
8033.68 2000
8034.53 2132
8035.37 2116
8036.22 2073
8037.06 2057
8037.91 2171
8038.76 2144
8039.60 2165
8040.45 1956
8041.30 1997
8042.14 2062
8042.99 1987
8043.84 2102
8044.68 2004
8045.53 1893
8046.38 1985
8047.22 1915
8048.07 1891
8048.92 1909
8049.76 2030
8050.61 2103
8051.46 2059
8052.30 2019
8053.15 2026
8054.00 1966
8054.85 2096
8055.69 2052
8056.54 2030
8057.39 1976
8058.24 2039
8059.08 1920
8059.93 1988
8060.78 1960
8061.63 1858
8062.47 1956
8063.32 1936
8064.17 1889
8065.02 1963
8065.86 1920
8066.71 1877
8067.56 1882
8068.41 1929
8069.26 1913
8070.10 1885
8070.95 1951
8071.80 1762
8072.65 1829
8073.50 1933
8074.34 1858
8075.19 1804
8076.04 1951
8076.89 1892
8077.74 1801
8078.59 1863
8079.43 1853
8080.28 1838
8081.13 1843
8081.98 1917
8082.83 1956
8083.68 1837
8084.53 1888
8085.37 1936
8086.22 1797
8087.07 1793
8087.92 1810
8088.77 1826
8089.62 1836
8090.47 1767
8091.32 1819
8092.17 1824
8093.02 1849
8093.87 1791
8094.71 1728
8095.56 1819
8096.41 1853
8097.26 1863
8098.11 1810
8098.96 1818
8099.81 1874
8100.66 1828
8101.51 1879
8102.36 1774
8103.21 1841
8104.06 1820
8104.91 1816
8105.76 1746
8106.61 1748
8107.46 1808
8108.31 1818
8109.16 1938
8110.01 1937
8110.86 1964
8111.71 1828
8112.56 1730
8113.41 1741
8114.26 1762
8115.11 1826
8115.96 1819
8116.81 1923
8117.66 1899
8118.51 1771
8119.36 1877
8120.21 1824
8121.06 1807
8121.92 1830
8122.77 1746
8123.62 1837
8124.47 1966
8125.32 1916
8126.17 1775
8127.02 1833
8127.87 1919
8128.72 1901
8129.57 1866
8130.43 1831
8131.28 1904
8132.13 1943
8132.98 1915
8133.83 1913
8134.68 1868
8135.53 2029
8136.38 1903
8137.24 1966
8138.09 1973
8138.94 2029
8139.79 1984
8140.64 2026
8141.49 2005
8142.35 2029
8143.20 1949
8144.05 1975
8144.90 2097
8145.75 1999
8146.61 1931
8147.46 2019
8148.31 2122
8149.16 2087
8150.01 2201
8150.87 2362
8151.72 2149
8152.57 2210
8153.42 2095
8154.28 2107
8155.13 2254
8155.98 2402
8156.83 2346
8157.69 2459
8158.54 2566
8159.39 2592
8160.24 2595
8161.10 2467
8161.95 2568
8162.80 2377
8163.66 2334
8164.51 2414
8165.36 2315
8166.21 2242
8167.07 2373
8167.92 2365
8168.77 2307
8169.63 2335
8170.48 2231
8171.33 2123
8172.19 2055
8173.04 2097
8173.89 2123
8174.75 2155
8175.60 2091
8176.46 2150
8177.31 2163
8178.16 2134
8179.02 2063
8179.87 2071
8180.72 1999
8181.58 2021
8182.43 2042
8183.29 1863
8184.14 1972
8184.99 1985
8185.85 1972
8186.70 2035
8187.56 1956
8188.41 1950
8189.26 1831
8190.12 1806
8190.97 1904
8191.83 1933
8192.68 1983
8193.54 1942
8194.39 1819
8195.25 1849
8196.10 1861
8196.95 1849
8197.81 1770
8198.66 1757
8199.52 1770
8200.37 1826
8201.23 1827
8202.08 1841
8202.94 1905
8203.79 1864
8204.65 1807
8205.50 1622
8206.36 1613
8207.21 1707
8208.07 1868
8208.92 1845
8209.78 1878
8210.64 1845
8211.49 1854
8212.35 1845
8213.20 1921
8214.06 1924
8214.91 1761
8215.77 1789
8216.62 1753
8217.48 1750
8218.34 1778
8219.19 1862
8220.05 1816
8220.90 1715
8221.76 1916
8222.61 1913
8223.47 2036
8224.33 2049
8225.18 2116
8226.04 2190
8226.90 2162
8227.75 2216
8228.61 2263
8229.46 2158
8230.32 1942
8231.18 1934
8232.03 1867
8232.89 1920
8233.75 1990
8234.60 1879
8235.46 1959
8236.32 1900
8237.17 1761
8238.03 1851
8238.89 1790
8239.74 1822
8240.60 1934
8241.46 1857
8242.32 1838
8243.17 1739
8244.03 1834
8244.89 1831
8245.74 1803
8246.60 1799
8247.46 1749
8248.32 1790
8249.17 1765
8250.03 1799
8250.89 1747
8251.75 1808
8252.60 1791
8253.46 1711
8254.32 1745
8255.18 1737
8256.03 1773
8256.89 1697
8257.75 1758
8258.61 1873
8259.47 1829
8260.32 1836
8261.18 1888
8262.04 1888
8262.90 1821
8263.76 1773
8264.61 1770
8265.47 1759
8266.33 1661
8267.19 1745
8268.05 1799
8268.91 1773
8269.76 1721
8270.62 1710
8271.48 1692
8272.34 1720
8273.20 1739
8274.06 1749
8274.92 1861
8275.77 1745
8276.63 1807
8277.49 1879
8278.35 1872
8279.21 1776
8280.07 1860
8280.93 1808
8281.79 1842
8282.65 1729
8283.51 1787
8284.36 1952
8285.22 1993
8286.08 1899
8286.94 1816
8287.80 1733
8288.66 1827
8289.52 1923
8290.38 1899
8291.24 1808
8292.10 1968
8292.96 2005
8293.82 1893
8294.68 1890
8295.54 2197
8296.40 2038
8297.26 2033
8298.12 2215
8298.98 2237
8299.84 2199
8300.70 2178
8301.56 2124
8302.42 2146
8303.28 2078
8304.14 2140
8305.00 2129
8305.86 2283
8306.72 2238
8307.58 2139
8308.44 2128
8309.30 2192
8310.16 2123
8311.02 2104
8311.88 2168
8312.74 2205
8313.60 2156
8314.46 2082
8315.33 2050
8316.19 2068
8317.05 2021
8317.91 1927
8318.77 1951
8319.63 2048
8320.49 2037
8321.35 2016
8322.21 2050
8323.08 2028
8323.94 1947
8324.80 1851
8325.66 1881
8326.52 1971
8327.38 1918
8328.24 1824
8329.10 1865
8329.97 1968
8330.83 2028
8331.69 1991
8332.55 1981
8333.41 1918
8334.28 1855
8335.14 1889
8336.00 1873
8336.86 1747
8337.72 1838
8338.58 1868
8339.45 1852
8340.31 1869
8341.17 1889
8342.03 1879
8342.90 1992
8343.76 1779
8344.62 1813
8345.48 1737
8346.35 1769
8347.21 1933
8348.07 1907
8348.93 1890
8349.80 1896
8350.66 1867
8351.52 1800
8352.38 1861
8353.25 1831
8354.11 1813
8354.97 1863
8355.83 1783
8356.70 1706
8357.56 1653
8358.42 1766
8359.29 1805
8360.15 1826
8361.01 1907
8361.88 1697
8362.74 1655
8363.60 1724
8364.47 1778
8365.33 1868
8366.19 1896
8367.06 1860
8367.92 1894
8368.78 1803
8369.65 1830
8370.51 1914
8371.38 1889
8372.24 1908
8373.10 1830
8373.97 1860
8374.83 1884
8375.69 1864
8376.56 1879
8377.42 1913
8378.29 1856
8379.15 1786
8380.01 1819
8380.88 1821
8381.74 1871
8382.61 1775
8383.47 1859
8384.34 1950
8385.20 2005
8386.07 1960
8386.93 1814
8387.79 1894
8388.66 2003
8389.52 1976
8390.39 2012
8391.25 1945
8392.12 1909
8392.98 1963
8393.85 2045
8394.71 2057
8395.58 1960
8396.44 1975
8397.31 1909
8398.17 1860
8399.04 2007
8399.90 2001
8400.77 2004
8401.63 1993
8402.50 2022
8403.36 2011
8404.23 1999
8405.10 1955
8405.96 1817
8406.83 2012
8407.69 2002
8408.56 2029
8409.42 1996
8410.29 1885
8411.15 1943
8412.02 1911
8412.89 2012
8413.75 2050
8414.62 2091
8415.48 2080
8416.35 1960
8417.22 2124
8418.08 2156
8418.95 2116
8419.82 2048
8420.68 2090
8421.55 2130
8422.41 2081
8423.28 2048
8424.15 2092
8425.01 2181
8425.88 2190
8426.75 2208
8427.61 2223
8428.48 2317
8429.35 2233
8430.21 2291
8431.08 2365
8431.95 2335
8432.81 2314
8433.68 2401
8434.55 2407
8435.41 2310
8436.28 2257
8437.15 2268
8438.02 2354
8438.88 2364
8439.75 2473
8440.62 2511
8441.49 2475
8442.35 2575
8443.22 2695
8444.09 2776
8444.96 2746
8445.82 2807
8446.69 2968
8447.56 3037
8448.43 3017
8449.29 3127
8450.16 2977
8451.03 3020
8451.90 3058
8452.77 3085
8453.63 3083
8454.50 3177
8455.37 3067
8456.24 3369
8457.11 3317
8457.97 3366
8458.84 3593
8459.71 3775
8460.58 3783
8461.45 3965
8462.32 4055
8463.18 3961
8464.05 3728
8464.92 3505
8465.79 3465
8466.66 3505
8467.53 3382
8468.40 3261
8469.26 3386
8470.13 3506
8471.00 3580
8471.87 3975
8472.74 4457
8473.61 5243
8474.48 5762
8475.35 6037
8476.22 6165
8477.09 5866
8477.95 5527
8478.82 5162
8479.69 4548
8480.56 4065
8481.43 3709
8482.30 3406
8483.17 3128
8484.04 3014
8484.91 2978
8485.78 2880
8486.65 2512
8487.52 2618
8488.39 2823
8489.26 2683
8490.13 2633
8491.00 2642
8491.87 2613
8492.74 2664
8493.61 2492
8494.48 2526
8495.35 2502
8496.22 2440
8497.09 2598
8497.96 2520
8498.83 2459
8499.70 2572
8500.57 2479
8501.44 2527
8502.31 2522
8503.18 2622
8504.05 2527
8504.92 2420
8505.79 2424
8506.66 2500
8507.53 2502
8508.41 2492
8509.28 2415
8510.15 2574
8511.02 2639
8511.89 2758
8512.76 2818
8513.63 2881
8514.50 2807
8515.37 2820
8516.24 2721
8517.12 2692
8517.99 2746
8518.86 2605
8519.73 2716
8520.60 2729
8521.47 2578
8522.34 2473
8523.22 2499
8524.09 2655
8524.96 2668
8525.83 2538
8526.70 2597
8527.57 2746
8528.45 2618
8529.32 2633
8530.19 2739
8531.06 2900
8531.93 2771
8532.81 2644
8533.68 2745
8534.55 2696
8535.42 2708
8536.29 2748
8537.17 2936
8538.04 2855
8538.91 2735
8539.78 2986
8540.66 3014
8541.53 2800
8542.40 2881
8543.27 2976
8544.15 3021
8545.02 2848
8545.89 2802
8546.76 2966
8547.64 2817
8548.51 2736
8549.38 2741
8550.26 2840
8551.13 2840
8552.00 2865
8552.87 2838
8553.75 2893
8554.62 3041
8555.49 3181
8556.37 3476
8557.24 3530
8558.11 3837
8558.99 4017
8559.86 4253
8560.73 4137
8561.61 3956
8562.48 3754
8563.36 3582
8564.23 3289
8565.10 3116
8565.98 2999
8566.85 2871
8567.72 2691
8568.60 2662
8569.47 2587
8570.35 2643
8571.22 2661
8572.09 2563
8572.97 2679
8573.84 2768
8574.72 2696
8575.59 2733
8576.46 2817
8577.34 2700
8578.21 2704
8579.09 2612
8579.96 2537
8580.84 2483
8581.71 2479
8582.59 2363
8583.46 2395
8584.34 2284
8585.21 2450
8586.08 2437
8586.96 2503
8587.83 2453
8588.71 2490
8589.58 2335
8590.46 2435
8591.33 2464
8592.21 2429
8593.08 2381
8593.96 2364
8594.83 2350
8595.71 2397
8596.59 2478
8597.46 2334
8598.34 2430
8599.21 2444
8600.09 2390
8600.96 2552
8601.84 2563
8602.71 2488
8603.59 2533
8604.46 2536
8605.34 2573
8606.22 2518
8607.09 2534
8607.97 2607
8608.84 2660
8609.72 2458
8610.60 2613
8611.47 2700
8612.35 2777
8613.22 2659
8614.10 2696
8614.98 2674
8615.85 2792
8616.73 2582
8617.61 2630
8618.48 2747
8619.36 2746
8620.24 2790
8621.11 2885
8621.99 2790
8622.87 2862
8623.74 2797
8624.62 2718
8625.50 2780
8626.37 2927
8627.25 3023
8628.13 3051
8629.00 3007
8629.88 3137
8630.76 3136
8631.63 3079
8632.51 3068
8633.39 3177
8634.27 3258
8635.14 3057
8636.02 3041
8636.90 2988
8637.77 3130
8638.65 3113
8639.53 3236
8640.41 3349
8641.28 3349
8642.16 3240
8643.04 3277
8643.92 3321
8644.80 3479
8645.67 3318
8646.55 3348
8647.43 3502
8648.31 3361
8649.19 3508
8650.06 3636
8650.94 3666
8651.82 3667
8652.70 3885
8653.58 3836
8654.45 4079
8655.33 4003
8656.21 3896
8657.09 3897
8657.97 4032
8658.85 4162
8659.72 4029
8660.60 4056
8661.48 4005
8662.36 4013
8663.24 4003
8664.12 4088
8665.00 4153
8665.88 4014
8666.75 4173
8667.63 4052
8668.51 4027
8669.39 4039
8670.27 4140
8671.15 4342
8672.03 4501
8672.91 4627
8673.79 4745
8674.67 5016
8675.55 5522
8676.42 5676
8677.30 5891
8678.18 5862
8679.06 6093
8679.94 6098
8680.82 6017
8681.70 5821
8682.58 5541
8683.46 5511
8684.34 5085
8685.22 5073
8686.10 4745
8686.98 4788
8687.86 4780
8688.74 4859
8689.62 5061
8690.50 5233
8691.38 5512
8692.26 5929
8693.14 6534
8694.02 7674
8694.90 8955
8695.78 10424
8696.66 11944
8697.54 12819
8698.42 13108
8699.30 13098
8700.18 11981
8701.07 10657
8701.95 9342
8702.83 8212
8703.71 7104
8704.59 6246
8705.47 5385
8706.35 4628
8707.23 4316
8708.11 4079
8708.99 3991
8709.87 3803
8710.75 3592
8711.64 3675
8712.52 3576
8713.40 3560
8714.28 3626
8715.16 3507
8716.04 3321
8716.92 3248
8717.81 3112
8718.69 3087
8719.57 3118
8720.45 3000
8721.33 2943
8722.21 2979
8723.10 3098
8723.98 3248
8724.86 3157
8725.74 3182
8726.62 3276
8727.50 3245
8728.39 3290
8729.27 3257
8730.15 3237
8731.03 3197
8731.91 3115
8732.80 3271
8733.68 3263
8734.56 3278
8735.44 3344
8736.33 3430
8737.21 3267
8738.09 3284
8738.97 3346
8739.86 3204
8740.74 3054
8741.62 3057
8742.50 2970
8743.39 2900
8744.27 2996
8745.15 2794
8746.04 2947
8746.92 2794
8747.80 2750
8748.68 2741
8749.57 2760
8750.45 2954
8751.33 2924
8752.22 2888
8753.10 3040
8753.98 3101
8754.87 3058
8755.75 2985
8756.63 3056
8757.52 2983
8758.40 3005
8759.28 2910
8760.17 3115
8761.05 3026
8761.94 3124
8762.82 3140
8763.70 3274
8764.59 3274
8765.47 3247
8766.36 3172
8767.24 3176
8768.12 3226
8769.01 3059
8769.89 3081
8770.78 3057
8771.66 3190
8772.54 3234
8773.43 3239
8774.31 3233
8775.20 3258
8776.08 3417
8776.97 3249
8777.85 3276
8778.73 3235
8779.62 3216
8780.50 3124
8781.39 2932
8782.27 2917
8783.16 2872
8784.04 2787
8784.93 2760
8785.81 2661
8786.70 2623
8787.58 2676
8788.47 2709
8789.35 2740
8790.24 2735
8791.12 2673
8792.01 2764
8792.89 2741
8793.78 2781
8794.66 2687
8795.55 2634
8796.44 2718
8797.32 2608
8798.21 2600
8799.09 2556
8799.98 2633
8800.86 2627
8801.75 2536
8802.63 2602
8803.52 2481
8804.41 2515
8805.29 2655
8806.18 2651
8807.06 2365
8807.95 2639
8808.84 2718
8809.72 2733
8810.61 2630
8811.49 2629
8812.38 2674
8813.27 2621
8814.15 2553
8815.04 2582
8815.93 2448
8816.81 2453
8817.70 2487
8818.59 2539
8819.47 2460
8820.36 2425
8821.25 2353
8822.13 2387
8823.02 2299
8823.91 2328
8824.79 2314
8825.68 2321
8826.57 2501
8827.45 2432
8828.34 2422
8829.23 2288
8830.12 2288
8831.00 2334
8831.89 2305
8832.78 2282
8833.66 2383
8834.55 2284
8835.44 2277
8836.33 2283
8837.21 2316
8838.10 2344
8838.99 2289
8839.88 2292
8840.76 2254
8841.65 2208
8842.54 2181
8843.43 2304
8844.32 2379
8845.20 2328
8846.09 2352
8846.98 2275
8847.87 2269
8848.76 2200
8849.64 2214
8850.53 2198
8851.42 2242
8852.31 2209
8853.20 2236
8854.09 2129
8854.97 2055
8855.86 2180
8856.75 2146
8857.64 1998
8858.53 2038
8859.42 2082
8860.30 2107
8861.19 2031
8862.08 2005
8862.97 1980
8863.86 1995
8864.75 2035
8865.64 2067
8866.53 2042
8867.42 2096
8868.30 2087
8869.19 2044
8870.08 1996
8870.97 2067
8871.86 1910
8872.75 1902
8873.64 1885
8874.53 1910
8875.42 1791
8876.31 1845
8877.20 1908
8878.09 1754
8878.98 1876
8879.87 1885
8880.76 1852
8881.65 1966
8882.54 1938
8883.43 1802
8884.32 1834
8885.21 1789
8886.10 1768
8886.99 1880
8887.88 1804
8888.77 1841
8889.66 1820
8890.55 1843
8891.44 1940
8892.33 1857
8893.22 1824
8894.11 1859
8895.00 1776
8895.89 1756
8896.78 1746
8897.67 1823
8898.56 1734
8899.45 1671
8900.34 1661
8901.23 1701
8902.12 1669
8903.01 1720
8903.90 1693
8904.79 1749
8905.69 1728
8906.58 1812
8907.47 1756
8908.36 1713
8909.25 1670
8910.14 1718
8911.03 1871
8911.92 1762
8912.82 1619
8913.71 1704
8914.60 1733
8915.49 1639
8916.38 1652
8917.27 1733
8918.16 1729
8919.06 1747
8919.95 1753
8920.84 1622
8921.73 1703
8922.62 1751
8923.51 1728
8924.41 1612
8925.30 1742
8926.19 1687
8927.08 1700
8927.97 1625
8928.87 1594
8929.76 1683
8930.65 1676
8931.54 1653
8932.43 1645
8933.33 1589
8934.22 1549
8935.11 1617
8936.00 1698
8936.90 1629
8937.79 1563
8938.68 1716
8939.57 1566
8940.47 1580
8941.36 1681
8942.25 1672
8943.15 1631
8944.04 1650
8944.93 1612
8945.82 1656
8946.72 1665
8947.61 1560
8948.50 1685
8949.40 1678
8950.29 1586
8951.18 1635
8952.08 1718
8952.97 1569
8953.86 1656
8954.76 1657
8955.65 1557
8956.54 1618
8957.44 1594
8958.33 1649
8959.22 1566
8960.12 1556
8961.01 1594
8961.91 1643
8962.80 1536
8963.69 1586
8964.59 1585
8965.48 1591
8966.37 1623
8967.27 1634
8968.16 1615
8969.06 1612
8969.95 1541
8970.85 1699
8971.74 1698
8972.63 1677
8973.53 1530
8974.42 1569
8975.32 1660
8976.21 1649
8977.11 1642
8978.00 1727
8978.90 1688
8979.79 1670
8980.68 1716
8981.58 1677
8982.47 1616
8983.37 1663
8984.26 1655
8985.16 1591
8986.05 1625
8986.95 1612
8987.84 1565
8988.74 1594
8989.63 1655
8990.53 1636
8991.42 1519
8992.32 1509
8993.22 1586
8994.11 1574
8995.01 1650
8995.90 1660
8996.80 1542
8997.69 1542
8998.59 1568
8999.48 1542
9000.38 1585
9001.28 1527
9002.17 1608
9003.07 1567
9003.96 1551
9004.86 1566
9005.75 1551
9006.65 1567
9007.55 1516
9008.44 1517
9009.34 1488
9010.23 1568
9011.13 1648
9012.03 1536
9012.92 1519
9013.82 1564
9014.72 1491
9015.61 1503
9016.51 1547
9017.41 1616
9018.30 1580
9019.20 1621
9020.10 1592
9020.99 1508
9021.89 1462
9022.79 1558
9023.68 1533
9024.58 1519
9025.48 1553
9026.37 1486
9027.27 1532
9028.17 1513
9029.06 1420
9029.96 1455
9030.86 1566
9031.76 1526
9032.65 1434
9033.55 1494
9034.45 1565
9035.35 1482
9036.24 1569
9037.14 1519
9038.04 1489
9038.94 1576
9039.83 1511
9040.73 1592
9041.63 1612
9042.53 1467
9043.42 1419
9044.32 1541
9045.22 1547
9046.12 1492
9047.02 1586
9047.91 1565
9048.81 1517
9049.71 1503
9050.61 1512
9051.51 1493
9052.41 1496
9053.30 1555
9054.20 1531
9055.10 1559
9056.00 1546
9056.90 1530
9057.80 1508
9058.69 1506
9059.59 1496
9060.49 1594
9061.39 1597
9062.29 1521
9063.19 1659
9064.09 1649
9064.99 1593
9065.88 1584
9066.78 1631
9067.68 1536
9068.58 1498
9069.48 1487
9070.38 1590
9071.28 1531
9072.18 1429
9073.08 1507
9073.98 1545
9074.88 1667
9075.78 1631
9076.68 1599
9077.58 1529
9078.47 1630
9079.37 1605
9080.27 1577
9081.17 1612
9082.07 1653
9082.97 1615
9083.87 1638
9084.77 1725
9085.67 1579
9086.57 1556
9087.47 1464
9088.37 1602
9089.27 1630
9090.17 1584
9091.07 1503
9091.97 1605
9092.87 1617
9093.77 1591
9094.67 1664
9095.58 1725
9096.48 1708
9097.38 1778
9098.28 1749
9099.18 1614
9100.08 1658
9100.98 1572
9101.88 1580
9102.78 1583
9103.68 1607
9104.58 1546
9105.48 1536
9106.38 1563
9107.28 1583
9108.19 1644
9109.09 1587
9109.99 1583
9110.89 1545
9111.79 1597
9112.69 1568
9113.59 1460
9114.49 1531
9115.40 1530
9116.30 1508
9117.20 1491
9118.10 1487
9119.00 1445
9119.90 1630
9120.81 1550
9121.71 1569
9122.61 1628
9123.51 1617
9124.41 1491
9125.31 1519
9126.22 1505
9127.12 1552
9128.02 1546
9128.92 1500
9129.82 1433
9130.73 1476
9131.63 1512
9132.53 1419
9133.43 1545
9134.34 1379
9135.24 1438
9136.14 1476
9137.04 1465
9137.95 1502
9138.85 1563
9139.75 1457
9140.65 1446
9141.56 1518
9142.46 1564
9143.36 1452
9144.26 1453
9145.17 1432
9146.07 1411
9146.97 1463
9147.88 1448
9148.78 1510
9149.68 1514
9150.59 1522
9151.49 1491
9152.39 1473
9153.29 1527
9154.20 1503
9155.10 1458
9156.01 1460
9156.91 1519
9157.81 1459
9158.72 1466
9159.62 1471
9160.52 1480
9161.43 1455
9162.33 1463
9163.23 1530
9164.14 1374
9165.04 1497
9165.95 1556
9166.85 1449
9167.75 1464
9168.66 1512
9169.56 1449
9170.47 1416
9171.37 1397
9172.27 1509
9173.18 1434
9174.08 1314
9174.99 1446
9175.89 1418
9176.80 1489
9177.70 1475
9178.60 1549
9179.51 1341
9180.41 1417
9181.32 1465
9182.22 1476
9183.13 1388
9184.03 1383
9184.94 1484
9185.84 1464
9186.75 1418
9187.65 1401
9188.56 1451
9189.46 1389
9190.37 1421
9191.27 1406
9192.18 1424
9193.08 1405
9193.99 1461
9194.89 1478
9195.80 1460
9196.71 1363
9197.61 1419
9198.52 1417
9199.42 1421
9200.33 1473
9201.23 1473
9202.14 1397
9203.04 1530
9203.95 1510
9204.86 1395
9205.76 1513
9206.67 1584
9207.57 1575
9208.48 1505
9209.39 1514
9210.29 1463
9211.20 1429
9212.10 1361
9213.01 1315
9213.92 1413
9214.82 1364
9215.73 1410
9216.64 1421
9217.54 1436
9218.45 1409
9219.36 1414
9220.26 1506
9221.17 1434
9222.08 1447
9222.98 1443
9223.89 1389
9224.80 1458
9225.70 1433
9226.61 1384
9227.52 1402
9228.42 1447
9229.33 1448
9230.24 1359
9231.14 1328
9232.05 1445
9232.96 1392
9233.87 1371
9234.77 1448
9235.68 1405
9236.59 1410
9237.50 1377
9238.40 1491
9239.31 1543
9240.22 1533
9241.13 1432
9242.03 1390
9242.94 1418
9243.85 1306
9244.76 1332
9245.66 1369
9246.57 1328
9247.48 1364
9248.39 1417
9249.30 1425
9250.20 1343
9251.11 1411
9252.02 1412
9252.93 1382
9253.84 1428
9254.75 1442
9255.65 1444
9256.56 1364
9257.47 1431
9258.38 1418
9259.29 1400
9260.20 1405
9261.10 1428
9262.01 1394
9262.92 1428
9263.83 1419
9264.74 1456
9265.65 1417
9266.56 1403
9267.47 1366
9268.37 1403
9269.28 1406
9270.19 1450
9271.10 1425
9272.01 1351
9272.92 1425
9273.83 1369
9274.74 1445
9275.65 1505
9276.56 1338
9277.47 1385
9278.38 1454
9279.29 1446
9280.20 1406
9281.11 1424
9282.01 1384
9282.92 1479
9283.83 1443
9284.74 1498
9285.65 1487
9286.56 1467
9287.47 1437
9288.38 1382
9289.29 1389
9290.20 1424
9291.11 1440
9292.02 1366
9292.93 1371
9293.84 1465
9294.75 1414
9295.66 1448
9296.57 1439
9297.49 1572
9298.40 1469
9299.31 1445
9300.22 1504
9301.13 1439
9302.04 1384
9302.95 1448
9303.86 1448
9304.77 1435
9305.68 1473
9306.59 1469
9307.50 1526
9308.41 1512
9309.32 1642
9310.24 1505
9311.15 1591
9312.06 1568
9312.97 1639
9313.88 1649
9314.79 1613
9315.70 1601
9316.61 1683
9317.53 1579
9318.44 1496
9319.35 1548
9320.26 1551
9321.17 1556
9322.08 1604
9322.99 1568
9323.91 1541
9324.82 1511
9325.73 1663
9326.64 1471
9327.55 1407
9328.46 1466
9329.38 1520
9330.29 1406
9331.20 1479
9332.11 1471
9333.03 1583
9333.94 1637
9334.85 1532
9335.76 1456
9336.67 1521
9337.59 1524
9338.50 1439
9339.41 1435
9340.32 1486
9341.24 1439
9342.15 1404
9343.06 1455
9343.97 1501
9344.89 1387
9345.80 1455
9346.71 1388
9347.63 1459
9348.54 1439
9349.45 1470
9350.36 1478
9351.28 1501
9352.19 1527
9353.10 1455
9354.02 1516
9354.93 1526
9355.84 1445
9356.76 1362
9357.67 1439
9358.58 1453
9359.50 1460
9360.41 1395
9361.32 1413
9362.24 1431
9363.15 1317
9364.06 1408
9364.98 1491
9365.89 1460
9366.81 1431
9367.72 1434
9368.63 1375
9369.55 1372
9370.46 1468
9371.38 1412
9372.29 1440
9373.20 1361
9374.12 1371
9375.03 1477
9375.95 1441
9376.86 1337
9377.77 1439
9378.69 1475
9379.60 1506
9380.52 1436
9381.43 1417
9382.35 1402
9383.26 1481
9384.18 1515
9385.09 1403
9386.01 1365
9386.92 1453
9387.83 1390
9388.75 1526
9389.66 1506
9390.58 1488
9391.49 1465
9392.41 1465
9393.32 1506
9394.24 1442
9395.16 1566
9396.07 1565
9396.99 1495
9397.90 1494
9398.82 1600
9399.73 1524
9400.65 1458
9401.56 1435
9402.48 1506
9403.39 1554
9404.31 1537
9405.22 1549
9406.14 1518
9407.06 1612
9407.97 1609
9408.89 1680
9409.80 1632
9410.72 1591
9411.64 1574
9412.55 1574
9413.47 1623
9414.38 1597
9415.30 1551
9416.22 1492
9417.13 1508
9418.05 1619
9418.97 1539
9419.88 1628
9420.80 1632
9421.71 1626
9422.63 1584
9423.55 1669
9424.46 1653
9425.38 1587
9426.30 1557
9427.21 1590
9428.13 1604
9429.05 1629
9429.96 1673
9430.88 1650
9431.80 1563
9432.72 1510
9433.63 1570
9434.55 1583
9435.47 1623
9436.38 1637
9437.30 1679
9438.22 1697
9439.14 1642
9440.05 1775
9440.97 1707
9441.89 1749
9442.81 1772
9443.72 1745
9444.64 1833
9445.56 1785
9446.48 1818
9447.39 1806
9448.31 1751
9449.23 1716
9450.15 1717
9451.07 1760
9451.98 1710
9452.90 1832
9453.82 1880
9454.74 1990
9455.66 2128
9456.57 2275
9457.49 2462
9458.41 2506
9459.33 2662
9460.25 2520
9461.16 2473
9462.08 2375
9463.00 2245
9463.92 2237
9464.84 2039
9465.76 1940
9466.68 1934
9467.59 1824
9468.51 1781
9469.43 1782
9470.35 1702
9471.27 1697
9472.19 1816
9473.11 1768
9474.03 1725
9474.95 1749
9475.87 1835
9476.78 1840
9477.70 1708
9478.62 1676
9479.54 1667
9480.46 1619
9481.38 1648
9482.30 1682
9483.22 1644
9484.14 1614
9485.06 1697
9485.98 1710
9486.90 1737
9487.82 1927
9488.74 1918
9489.66 1919
9490.58 1868
9491.50 1989
9492.42 1972
9493.34 1867
9494.26 1832
9495.18 1774
9496.10 1809
9497.02 1785
9497.94 1736
9498.86 1676
9499.78 1645
9500.70 1728
9501.62 1642
9502.54 1619
9503.46 1598
9504.38 1703
9505.30 1652
9506.22 1662
9507.14 1636
9508.06 1609
9508.98 1534
9509.90 1580
9510.82 1720
9511.75 1725
9512.67 1657
9513.59 1721
9514.51 1698
9515.43 1638
9516.35 1702
9517.27 1710
9518.19 1605
9519.11 1588
9520.03 1769
9520.96 1739
9521.88 1770
9522.80 1725
9523.72 1722
9524.64 1812
9525.56 1704
9526.48 1648
9527.41 1704
9528.33 1745
9529.25 1748
9530.17 1746
9531.09 1699
9532.02 1656
9532.94 1750
9533.86 1809
9534.78 1761
9535.70 1929
9536.63 1958
9537.55 1913
9538.47 1949
9539.39 2073
9540.31 2001
9541.24 1960
9542.16 2020
9543.08 1919
9544.00 1807
9544.93 1756
9545.85 1702
9546.77 1733
9547.69 1744
9548.62 1718
9549.54 1686
9550.46 1735
9551.38 1703
9552.31 1702
9553.23 1754
9554.15 1681
9555.08 1717
9556.00 1633
9556.92 1668
9557.84 1690
9558.77 1650
9559.69 1686
9560.61 1683
9561.54 1602
9562.46 1542
9563.38 1643
9564.31 1685
9565.23 1721
9566.15 1691
9567.08 1681
9568.00 1698
9568.93 1640
9569.85 1706
9570.77 1727
9571.70 1794
9572.62 1792
9573.54 1749
9574.47 1682
9575.39 1660
9576.32 1681
9577.24 1660
9578.16 1630
9579.09 1716
9580.01 1646
9580.94 1592
9581.86 1626
9582.78 1556
9583.71 1692
9584.63 1648
9585.56 1635
9586.48 1737
9587.41 1688
9588.33 1603
9589.26 1601
9590.18 1648
9591.11 1734
9592.03 1714
9592.96 1614
9593.88 1671
9594.80 1573
9595.73 1638
9596.65 1629
9597.58 1637
9598.50 1653
9599.43 1650
9600.35 1722
9601.28 1683
9602.21 1721
9603.13 1734
9604.06 1676
9604.98 1655
9605.91 1712
9606.83 1676
9607.76 1713
9608.68 1789
9609.61 1713
9610.53 1713
9611.46 1757
9612.39 1794
9613.31 1707
9614.24 1751
9615.16 1798
9616.09 1713
9617.02 1660
9617.94 1769
9618.87 1778
9619.79 1802
9620.72 1784
9621.65 1686
9622.57 1742
9623.50 1640
9624.42 1732
9625.35 1735
9626.28 1628
9627.20 1622
9628.13 1678
9629.06 1763
9629.98 1783
9630.91 1779
9631.84 1819
9632.76 1784
9633.69 1712
9634.62 1713
9635.54 1684
9636.47 1743
9637.40 1816
9638.32 1826
9639.25 1774
9640.18 1747
9641.11 1789
9642.03 1861
9642.96 1929
9643.89 1847
9644.81 1903
9645.74 1833
9646.67 1902
9647.60 1821
9648.52 1827
9649.45 1865
9650.38 1883
9651.31 1812
9652.23 1856
9653.16 1827
9654.09 1815
9655.02 1973
9655.95 1894
9656.87 1941
9657.80 1896
9658.73 1829
9659.66 1860
9660.58 1917
9661.51 1901
9662.44 1884
9663.37 1982
9664.30 1942
9665.23 2011
9666.15 1954
9667.08 1910
9668.01 2045
9668.94 2006
9669.87 1964
9670.80 1940
9671.73 1987
9672.65 2055
9673.58 2119
9674.51 2043
9675.44 2030
9676.37 1991
9677.30 2215
9678.23 2092
9679.16 2034
9680.08 2108
9681.01 2037
9681.94 2070
9682.87 2074
9683.80 2180
9684.73 2045
9685.66 2089
9686.59 2197
9687.52 2154
9688.45 2160
9689.38 2207
9690.31 2223
9691.24 2276
9692.17 2323
9693.09 2249
9694.02 2248
9694.95 2238
9695.88 2258
9696.81 2199
9697.74 2246
9698.67 2268
9699.60 2243
9700.53 2404
9701.46 2510
9702.39 2614
9703.32 2809
9704.25 2882
9705.18 2929
9706.11 2892
9707.04 2784
9707.97 2792
9708.91 2619
9709.84 2479
9710.77 2429
9711.70 2407
9712.63 2507
9713.56 2277
9714.49 2217
9715.42 2271
9716.35 2297
9717.28 2290
9718.21 2261
9719.14 2368
9720.07 2370
9721.00 2367
9721.93 2335
9722.87 2382
9723.80 2321
9724.73 2182
9725.66 2199
9726.59 2189
9727.52 2067
9728.45 2076
9729.38 2196
9730.32 2197
9731.25 2249
9732.18 2084
9733.11 2173
9734.04 2252
9734.97 2187
9735.91 2305
9736.84 2473
9737.77 2381
9738.70 2210
9739.63 2256
9740.56 2144
9741.50 2223
9742.43 2159
9743.36 2078
9744.29 2122
9745.22 2072
9746.16 2007
9747.09 2013
9748.02 2023
9748.95 2155
9749.89 2094
9750.82 1992
9751.75 2020
9752.68 2145
9753.62 2113
9754.55 2038
9755.48 1992
9756.41 2052
9757.35 1977
9758.28 1969
9759.21 1979
9760.14 1973
9761.08 1918
9762.01 1981
9762.94 1930
9763.88 1938
9764.81 2040
9765.74 1984
9766.68 2063
9767.61 1908
9768.54 2067
9769.48 2050
9770.41 2030
9771.34 2075
9772.28 2008
9773.21 2058
9774.14 2090
9775.08 2036
9776.01 2077
9776.94 2051
9777.88 2054
9778.81 2042
9779.74 2059
9780.68 1950
9781.61 2038
9782.55 2077
9783.48 2164
9784.41 2136
9785.35 2082
9786.28 2113
9787.22 2245
9788.15 2064
9789.08 2168
9790.02 2131
9790.95 2115
9791.89 2077
9792.82 2022
9793.76 2000
9794.69 2016
9795.63 1923
9796.56 1993
9797.49 1971
9798.43 1932
9799.36 1982
9800.30 2012
9801.23 1979
9802.17 1961
9803.10 2063
9804.04 2099
9804.97 2121
9805.91 2011
9806.84 1948
9807.78 1962
9808.71 1924
9809.65 2038
9810.58 1919
9811.52 1852
9812.45 1794
9813.39 1932
9814.33 1907
9815.26 1956
9816.20 1951
9817.13 1961
9818.07 2006
9819.00 2001
9819.94 1911
9820.87 1861
9821.81 1805
9822.75 1870
9823.68 1885
9824.62 1835
9825.55 1790
9826.49 1763
9827.43 1739
9828.36 1795
9829.30 1750
9830.23 1735
9831.17 1793
9832.11 1811
9833.04 1837
9833.98 1782
9834.92 1732
9835.85 1831
9836.79 1772
9837.73 1800
9838.66 1797
9839.60 1750
9840.54 1834
9841.47 1850
9842.41 1845
9843.35 1829
9844.28 1712
9845.22 1704
9846.16 1742
9847.09 1753
9848.03 1798
9848.97 1844
9849.90 1729
9850.84 1787
9851.78 1795
9852.72 1853
9853.65 1813
9854.59 1755
9855.53 1767
9856.47 1772
9857.40 1785
9858.34 1796
9859.28 1839
9860.22 1786
9861.15 1770
9862.09 1757
9863.03 1720
9863.97 1824
9864.90 1751
9865.84 1714
9866.78 1797
9867.72 1864
9868.66 1818
9869.59 1762
9870.53 1783
9871.47 1682
9872.41 1753
9873.35 1791
9874.29 1771
9875.22 1807
9876.16 1731
9877.10 1795
9878.04 1760
9878.98 1713
9879.92 1767
9880.85 1897
9881.79 1898
9882.73 1847
9883.67 1906
9884.61 1869
9885.55 1791
9886.49 1702
9887.43 1805
9888.37 1837
9889.30 1833
9890.24 1789
9891.18 1833
9892.12 1822
9893.06 1762
9894.00 1757
9894.94 1765
9895.88 1813
9896.82 1811
9897.76 1795
9898.70 1811
9899.64 1827
9900.58 1797
9901.52 1837
9902.45 1845
9903.39 1809
9904.33 1695
9905.27 1718
9906.21 1780
9907.15 1785
9908.09 1756
9909.03 1834
9909.97 1788
9910.91 1763
9911.85 1821
9912.79 1834
9913.73 1911
9914.67 1931
9915.61 1772
9916.55 1882
9917.49 1926
9918.44 1826
9919.38 1839
9920.32 1900
9921.26 1888
9922.20 1816
9923.14 1835
9924.08 1934
9925.02 1816
9925.96 1722
9926.90 1862
9927.84 2082
9928.78 2210
9929.72 2257
9930.66 2328
9931.61 2349
9932.55 2318
9933.49 2447
9934.43 2456
9935.37 2422
9936.31 2318
9937.25 2286
9938.19 2079
9939.14 1990
9940.08 2041
9941.02 1967
9941.96 1956
9942.90 1955
9943.84 1967
9944.78 2018
9945.73 2138
9946.67 2158
9947.61 2234
9948.55 2320
9949.49 2269
9950.44 2225
9951.38 2226
9952.32 2099
9953.26 2052
9954.20 2232
9955.15 2146
9956.09 1893
9957.03 1883
9957.97 1981
9958.91 2078
9959.86 1988
9960.80 1887
9961.74 2012
9962.68 1964
9963.63 1848
9964.57 1881
9965.51 1860
9966.45 1908
9967.40 1896
9968.34 1961
9969.28 1968
9970.23 2009
9971.17 2055
9972.11 2026
9973.05 2062
9974.00 2003
9974.94 1910
9975.88 1983
9976.83 2013
9977.77 1994
9978.71 1985
9979.66 1999
9980.60 1908
9981.54 1967
9982.49 1943
9983.43 1970
9984.37 1995
9985.32 1888
9986.26 1927
9987.20 1773
9988.15 1697
9989.09 1717
9990.04 1784
9990.98 1673
9991.92 1731
9992.87 1827
9993.81 1650
9994.76 1679
9995.70 1724
9996.64 1708
9997.59 1660
9998.53 1700
9999.48 1731
10000.42 1692
10001.36 1607
10002.31 1660
10003.25 1740
10004.20 1788
10005.14 1789
10006.09 1747
10007.03 1819
10007.98 1734
10008.92 1706
10009.87 1610
10010.81 1605
10011.76 1664
10012.70 1672
10013.64 1684
10014.59 1714
10015.53 1627
10016.48 1649
10017.43 1641
10018.37 1610
10019.32 1566
10020.26 1626
10021.21 1691
10022.15 1705
10023.10 1686
10024.04 1589
10024.99 1611
10025.93 1604
10026.88 1696
10027.82 1667
10028.77 1634
10029.72 1659
10030.66 1654
10031.61 1672
10032.55 1595
10033.50 1698
10034.44 1627
10035.39 1558
10036.34 1582
10037.28 1514
10038.23 1581
10039.17 1591
10040.12 1454
10041.07 1541
10042.01 1524
10042.96 1534
10043.91 1562
10044.85 1510
10045.80 1524
10046.74 1566
10047.69 1540
10048.64 1594
10049.58 1569
10050.53 1644
10051.48 1680
10052.42 1622
10053.37 1568
10054.32 1669
10055.27 1623
10056.21 1527
10057.16 1536
10058.11 1516
10059.05 1542
10060.00 1468
10060.95 1587
10061.89 1582
10062.84 1605
10063.79 1511
10064.74 1504
10065.68 1522
10066.63 1545
10067.58 1578
10068.53 1592
10069.47 1459
10070.42 1480
10071.37 1483
10072.32 1473
10073.26 1394
10074.21 1499
10075.16 1510
10076.11 1572
10077.06 1559
10078.00 1453
10078.95 1485
10079.90 1494
10080.85 1521
10081.80 1592
10082.74 1633
10083.69 1533
10084.64 1530
10085.59 1492
10086.54 1498
10087.49 1528
10088.43 1572
10089.38 1606
10090.33 1473
10091.28 1497
10092.23 1508
10093.18 1471
10094.13 1492
10095.07 1562
10096.02 1558
10096.97 1502
10097.92 1478
10098.87 1514
10099.82 1541
10100.77 1486
10101.72 1530
10102.67 1495
10103.61 1544
10104.56 1499
10105.51 1554
10106.46 1520
10107.41 1482
10108.36 1417
10109.31 1492
10110.26 1501
10111.21 1539
10112.16 1490
10113.11 1510
10114.06 1556
10115.01 1518
10115.96 1587
10116.91 1481
10117.86 1507
10118.81 1579
10119.76 1510
10120.71 1423
10121.66 1523
10122.61 1504
10123.56 1524
10124.51 1463
10125.46 1525
10126.41 1484
10127.36 1552
10128.31 1593
10129.26 1535
10130.21 1455
10131.16 1381
10132.11 1397
10133.06 1429
10134.01 1507
10134.96 1463
10135.91 1541
10136.86 1466
10137.81 1518
10138.76 1461
10139.72 1523
10140.67 1541
10141.62 1478
10142.57 1471
10143.52 1460
10144.47 1465
10145.42 1455
10146.37 1486
10147.32 1429
10148.28 1451
10149.23 1546
10150.18 1537
10151.13 1497
10152.08 1514
10153.03 1528
10153.98 1541
10154.94 1495
10155.89 1543
10156.84 1482
10157.79 1482
10158.74 1569
10159.69 1541
10160.65 1471
10161.60 1509
10162.55 1580
10163.50 1638
10164.45 1561
10165.41 1564
10166.36 1631
10167.31 1580
10168.26 1560
10169.21 1523
10170.17 1577
10171.12 1616
10172.07 1622
10173.02 1640
10173.98 1651
10174.93 1694
10175.88 1681
10176.83 1687
10177.79 1693
10178.74 1739
10179.69 1613
10180.64 1754
10181.60 1824
10182.55 1826
10183.50 1756
10184.46 1737
10185.41 1734
10186.36 1796
10187.32 1756
10188.27 1822
10189.22 1817
10190.18 1760
10191.13 1881
10192.08 1832
10193.03 1953
10193.99 1836
10194.94 1860
10195.90 1933
10196.85 1946
10197.80 1925
10198.76 1970
10199.71 2015
10200.66 2003
10201.62 1994
10202.57 1985
10203.52 1924
10204.48 2046
10205.43 2080
10206.39 2015
10207.34 2114
10208.29 2113
10209.25 2097
10210.20 2145
10211.16 2172
10212.11 2188
10213.07 2158
10214.02 2114
10214.97 2192
10215.93 2153
10216.88 2044
10217.84 1960
10218.79 2033
10219.75 1925
10220.70 1955
10221.66 2033
10222.61 1986
10223.57 1855
10224.52 1841
10225.48 1863
10226.43 1893
10227.39 1904
10228.34 1936
10229.30 1808
10230.25 1885
10231.21 1876
10232.16 1866
10233.12 1894
10234.07 1745
10235.03 1777
10235.98 1786
10236.94 1778
10237.89 1872
10238.85 1912
10239.80 1861
10240.76 1801
10241.72 1899
10242.67 1828
10243.63 1868
10244.58 1716
10245.54 1780
10246.49 1731
10247.45 1721
10248.41 1706
10249.36 1718
10250.32 1669
10251.27 1666
10252.23 1625
10253.19 1664
10254.14 1725
10255.10 1674
10256.06 1761
10257.01 1772
10257.97 1839
10258.92 1713
10259.88 1729
10260.84 1639
10261.79 1766
10262.75 1733
10263.71 1639
10264.66 1586
10265.62 1585
10266.58 1688
10267.53 1651
10268.49 1612
10269.45 1702
10270.41 1581
10271.36 1638
10272.32 1683
10273.28 1709
10274.23 1753
10275.19 1631
10276.15 1681
10277.11 1651
10278.06 1536
10279.02 1626
10279.98 1677
10280.94 1542
10281.89 1424
10282.85 1472
10283.81 1481
10284.77 1509
10285.72 1504
10286.68 1512
10287.64 1507
10288.60 1486
10289.55 1407
10290.51 1474
10291.47 1557
10292.43 1480
10293.39 1497
10294.34 1533
10295.30 1583
10296.26 1496
10297.22 1454
10298.18 1504
10299.14 1446
10300.09 1479
10301.05 1461
10302.01 1579
10302.97 1526
10303.93 1444
10304.89 1344
10305.85 1445
10306.80 1439
10307.76 1443
10308.72 1472
10309.68 1399
10310.64 1434
10311.60 1491
10312.56 1399
10313.52 1470
10314.47 1481
10315.43 1439
10316.39 1423
10317.35 1395
10318.31 1320
10319.27 1433
10320.23 1376
10321.19 1369
10322.15 1420
10323.11 1417
10324.07 1305
10325.03 1359
10325.99 1387
10326.95 1412
10327.91 1367
10328.87 1378
10329.83 1447
10330.79 1424
10331.75 1431
10332.71 1362
10333.67 1369
10334.63 1489
10335.59 1426
10336.55 1437
10337.51 1458
10338.47 1376
10339.43 1408
10340.39 1387
10341.35 1371
10342.31 1329
10343.27 1333
10344.23 1359
10345.19 1396
10346.15 1383
10347.11 1408
10348.07 1380
10349.03 1417
10349.99 1435
10350.95 1424
10351.91 1444
10352.87 1451
10353.83 1398
10354.79 1415
10355.76 1330
10356.72 1309
10357.68 1379
10358.64 1361
10359.60 1338
10360.56 1407
10361.52 1324
10362.48 1276
10363.45 1245
10364.41 1327
10365.37 1310
10366.33 1310
10367.29 1351
10368.25 1361
10369.21 1286
10370.18 1252
10371.14 1293
10372.10 1344
10373.06 1288
10374.02 1273
10374.98 1236
10375.95 1293
10376.91 1240
10377.87 1316
10378.83 1263
10379.79 1245
10380.76 1272
10381.72 1250
10382.68 1309
10383.64 1251
10384.61 1284
10385.57 1228
10386.53 1182
10387.49 1276
10388.46 1344
10389.42 1264
10390.38 1314
10391.34 1320
10392.31 1283
10393.27 1238
10394.23 1214
10395.19 1238
10396.16 1245
10397.12 1313
10398.08 1295
10399.05 1318
10400.01 1272
10400.97 1266
10401.93 1224
10402.90 1219
10403.86 1305
10404.82 1265
10405.79 1186
10406.75 1160
10407.71 1258
10408.68 1241
10409.64 1283
10410.60 1186
10411.57 1206
10412.53 1231
10413.50 1223
10414.46 1239
10415.42 1225
10416.39 1169
10417.35 1178
10418.31 1223
10419.28 1227
10420.24 1201
10421.21 1237
10422.17 1237
10423.13 1281
10424.10 1237
10425.06 1250
10426.03 1198
10426.99 1304
10427.96 1281
10428.92 1241
10429.88 1218
10430.85 1265
10431.81 1152
10432.78 1217
10433.74 1189
10434.71 1208
10435.67 1190
10436.64 1202
10437.60 1170
10438.57 1211
10439.53 1177
10440.50 1187
10441.46 1186
10442.43 1253
10443.39 1136
10444.36 1132
10445.32 1099
10446.29 1231
10447.25 1140
10448.22 1073
10449.18 1139
10450.15 1191
10451.11 1136
10452.08 1156
10453.04 1164
10454.01 1216
10454.97 1138
10455.94 1101
10456.91 1111
10457.87 1171
10458.84 1129
10459.80 1123
10460.77 1123
10461.73 1103
10462.70 1123
10463.67 1119
10464.63 1073
10465.60 1092
10466.56 1054
10467.53 1121
10468.50 1127
10469.46 1154
10470.43 1185
10471.40 1144
10472.36 1070
10473.33 1092
10474.30 1134
10475.26 1167
10476.23 1125
10477.19 1143
10478.16 1074
10479.13 1133
10480.09 1127
10481.06 1147
10482.03 1198
10483.00 1124
10483.96 1123
10484.93 1105
10485.90 1174
10486.86 1110
10487.83 1113
10488.80 1178
10489.76 1050
10490.73 1035
10491.70 1074
10492.67 1090
10493.63 1100
10494.60 1073
10495.57 1065
10496.54 1020
10497.50 1030
10498.47 1053
10499.44 1090
10500.41 1122
10501.37 1130
10502.34 1045
10503.31 1088
10504.28 1059
10505.25 1169
10506.21 1119
10507.18 1116
10508.15 1109
10509.12 1104
10510.09 1063
10511.05 1000
10512.02 1089
10512.99 1001
10513.96 1054
10514.93 1143
10515.90 1051
10516.86 1013
10517.83 1162
10518.80 1037
10519.77 1033
10520.74 1083
10521.71 1061
10522.68 1075
10523.64 1151
10524.61 1078
10525.58 1029
10526.55 1072
10527.52 1059
10528.49 1048
10529.46 1164
10530.43 1122
10531.40 1098
10532.36 1063
10533.33 1036
10534.30 1035
10535.27 1054
10536.24 1091
10537.21 1123
10538.18 1107
10539.15 1193
10540.12 1118
10541.09 1099
10542.06 1114
10543.03 1105
10544.00 1054
10544.97 1066
10545.94 1095
10546.91 1051
10547.88 1151
10548.85 1085
10549.82 1016
10550.79 1059
10551.76 1177
10552.73 1183
10553.70 1132
10554.67 1070
10555.64 1123
10556.61 1101
10557.58 1044
10558.55 1041
10559.52 1127
10560.49 1028
10561.46 1033
10562.43 1075
10563.40 1025
10564.37 1062
10565.34 1088
10566.31 1033
10567.28 1108
10568.25 1130
10569.23 1180
10570.20 1143
10571.17 1086
10572.14 1070
10573.11 1102
10574.08 1109
10575.05 1105
10576.02 1091
10576.99 1086
10577.96 1082
10578.94 1071
10579.91 1109
10580.88 1085
10581.85 1108
10582.82 1085
10583.79 1120
10584.76 1172
10585.74 1159
10586.71 1151
10587.68 1144
10588.65 1079
10589.62 1191
10590.60 1185
10591.57 1071
10592.54 1157
10593.51 1200
10594.48 1132
10595.45 1192
10596.43 1095
10597.40 1139
10598.37 1190
10599.34 1219
10600.32 1168
10601.29 1177
10602.26 1178
10603.23 1160
10604.21 1138
10605.18 1155
10606.15 1133
10607.12 1136
10608.10 1195
10609.07 1153
10610.04 1131
10611.01 1177
10611.99 1189
10612.96 1154
10613.93 1148
10614.91 1210
10615.88 1213
10616.85 1138
10617.82 1139
10618.80 1165
10619.77 1131
10620.74 1166
10621.72 1153
10622.69 1206
10623.66 1217
10624.64 1298
10625.61 1216
10626.58 1234
10627.56 1228
10628.53 1324
10629.51 1370
10630.48 1295
10631.45 1295
10632.43 1278
10633.40 1276
10634.37 1309
10635.35 1254
10636.32 1249
10637.30 1292
10638.27 1240
10639.24 1229
10640.22 1311
10641.19 1375
10642.17 1523
10643.14 1463
10644.11 1492
10645.09 1572
10646.06 1576
10647.04 1539
10648.01 1504
10648.99 1489
10649.96 1453
10650.94 1374
10651.91 1294
10652.89 1354
10653.86 1263
10654.83 1270
10655.81 1251
10656.78 1248
10657.76 1357
10658.73 1402
10659.71 1337
10660.68 1320
10661.66 1307
10662.63 1288
10663.61 1338
10664.59 1341
10665.56 1307
10666.54 1209
10667.51 1256
10668.49 1294
10669.46 1312
10670.44 1257
10671.41 1245
10672.39 1205
10673.36 1210
10674.34 1234
10675.32 1224
10676.29 1306
10677.27 1281
10678.24 1208
10679.22 1210
10680.19 1241
10681.17 1282
10682.15 1308
10683.12 1266
10684.10 1276
10685.08 1192
10686.05 1223
10687.03 1222
10688.00 1216
10688.98 1284
10689.96 1262
10690.93 1298
10691.91 1234
10692.89 1188
10693.86 1223
10694.84 1180
10695.82 1209
10696.79 1160
10697.77 1146
10698.75 1160
10699.72 1126
10700.70 1126
10701.68 1142
10702.65 1218
10703.63 1233
10704.61 1199
10705.59 1196
10706.56 1097
10707.54 1111
10708.52 1137
10709.49 1189
10710.47 1083
10711.45 1190
10712.43 1151
10713.40 1131
10714.38 1140
10715.36 1110
10716.34 1126
10717.31 1109
10718.29 1119
10719.27 1120
10720.25 1168
10721.22 1121
10722.20 1188
10723.18 1228
10724.16 1243
10725.14 1228
10726.11 1145
10727.09 1186
10728.07 1139
10729.05 1147
10730.03 1122
10731.01 1112
10731.98 1123
10732.96 1201
10733.94 1233
10734.92 1200
10735.90 1208
10736.88 1103
10737.85 1119
10738.83 1231
10739.81 1180
10740.79 1181
10741.77 1128
10742.75 1169
10743.73 1158
10744.71 1247
10745.69 1132
10746.66 1167
10747.64 1179
10748.62 1210
10749.60 1189
10750.58 1120
10751.56 1180
10752.54 1143
10753.52 1143
10754.50 1233
10755.48 1178
10756.46 1128
10757.44 1164
10758.42 1151
10759.39 1141
10760.37 1181
10761.35 1188
10762.33 1194
10763.31 1209
10764.29 1207
10765.27 1196
10766.25 1217
10767.23 1301
10768.21 1261
10769.19 1200
10770.17 1206
10771.15 1216
10772.13 1222
10773.11 1212
10774.09 1172
10775.07 1199
10776.05 1223
10777.03 1208
10778.02 1213
10779.00 1302
10779.98 1314
10780.96 1362
10781.94 1277
10782.92 1252
10783.90 1362
10784.88 1388
10785.86 1249
10786.84 1315
10787.82 1263
10788.80 1324
10789.78 1280
10790.76 1346
10791.75 1243
10792.73 1239
10793.71 1251
10794.69 1246
10795.67 1294
10796.65 1243
10797.63 1245
10798.61 1265
10799.60 1254
10800.58 1219
10801.56 1197
10802.54 1240
10803.52 1314
10804.50 1299
10805.49 1316
10806.47 1236
10807.45 1234
10808.43 1312
10809.41 1254
10810.39 1292
10811.38 1217
10812.36 1255
10813.34 1288
10814.32 1250
10815.30 1324
10816.29 1263
10817.27 1191
10818.25 1280
10819.23 1270
10820.22 1225
10821.20 1212
10822.18 1238
10823.16 1203
10824.15 1179
10825.13 1266
10826.11 1269
10827.09 1357
10828.08 1348
10829.06 1290
10830.04 1181
10831.02 1323
10832.01 1331
10832.99 1277
10833.97 1249
10834.96 1307
10835.94 1324
10836.92 1322
10837.91 1264
10838.89 1197
10839.87 1300
10840.85 1280
10841.84 1281
10842.82 1300
10843.81 1322
10844.79 1331
10845.77 1322
10846.76 1263
10847.74 1309
10848.72 1243
10849.71 1336
10850.69 1353
10851.67 1272
10852.66 1297
10853.64 1350
10854.63 1256
10855.61 1321
10856.59 1300
10857.58 1317
10858.56 1383
10859.55 1365
10860.53 1391
10861.51 1334
10862.50 1337
10863.48 1413
10864.47 1400
10865.45 1262
10866.44 1415
10867.42 1450
10868.41 1454
10869.39 1438
10870.37 1360
10871.36 1410
10872.34 1442
10873.33 1417
10874.31 1452
10875.30 1520
10876.28 1446
10877.27 1411
10878.25 1501
10879.24 1378
10880.22 1461
10881.21 1507
10882.19 1477
10883.18 1465
10884.16 1488
10885.15 1469
10886.13 1506
10887.12 1501
10888.11 1520
10889.09 1438
10890.08 1561
10891.06 1661
10892.05 1635
10893.03 1524
10894.02 1527
10895.00 1533
10895.99 1621
10896.98 1516
10897.96 1618
10898.95 1616
10899.93 1611
10900.92 1636
10901.91 1640
10902.89 1621
10903.88 1606
10904.86 1600
10905.85 1659
10906.84 1727
10907.82 1780
10908.81 1690
10909.80 1705
10910.78 1700
10911.77 1685
10912.76 1782
10913.74 1777
10914.73 1750
10915.72 1727
10916.70 1850
10917.69 1781
10918.68 1842
10919.66 1806
10920.65 1803
10921.64 1900
10922.62 1803
10923.61 1815
10924.60 1879
10925.58 1866
10926.57 1924
10927.56 1845
10928.55 1895
10929.53 1880
10930.52 1816
10931.51 1963
10932.50 1898
10933.48 1931
10934.47 1972
10935.46 1962
10936.45 1964
10937.43 2008
10938.42 2030
10939.41 2101
10940.40 2041
10941.38 2089
10942.37 2034
10943.36 2081
10944.35 2143
10945.34 2206
10946.32 2133
10947.31 2184
10948.30 2067
10949.29 2132
10950.28 2128
10951.27 2171
10952.25 2159
10953.24 2139
10954.23 2229
10955.22 2402
10956.21 2310
10957.20 2420
10958.18 2555
10959.17 2625
10960.16 2625
10961.15 2692
10962.14 2755
10963.13 2881
10964.12 2861
10965.11 2903
10966.10 2902
10967.08 2780
10968.07 2691
10969.06 2765
10970.05 2631
10971.04 2623
10972.03 2642
10973.02 2675
10974.01 2595
10975.00 2605
10975.99 2637
10976.98 2649
10977.97 2773
10978.96 2793
10979.95 2797
10980.94 2836
10981.92 2855
10982.91 2702
10983.90 2705
10984.89 2713
10985.88 2803
10986.87 2713
10987.86 2723
10988.85 2723
10989.84 2737
10990.83 2696
10991.82 2625
10992.81 2660
10993.80 2573
10994.79 2630
10995.78 2661
10996.78 2795
10997.77 2861
10998.76 2892
10999.75 2923
11000.74 3069
11001.73 3293
11002.72 3412
11003.71 3559
11004.70 3757
11005.69 3834
11006.68 3699
11007.67 3726
11008.66 3659
11009.65 3562
11010.64 3339
11011.64 3211
11012.63 3008
11013.62 2920
11014.61 2834
11015.60 2866
11016.59 2806
11017.58 2878
11018.57 2846
11019.57 2918
11020.56 3022
11021.55 3098
11022.54 3002
11023.53 2922
11024.52 2951
11025.51 2787
11026.51 2590
11027.50 2495
11028.49 2353
11029.48 2386
11030.47 2315
11031.47 2292
11032.46 2290
11033.45 2169
11034.44 2260
11035.43 2150
11036.43 2190
11037.42 2208
11038.41 2282
11039.40 2257
11040.39 2127
11041.39 2113
11042.38 2153
11043.37 2119
11044.36 2047
11045.36 2130
11046.35 2044
11047.34 1944
11048.34 1967
11049.33 2041
11050.32 1997
11051.31 1958
11052.31 1929
11053.30 1944
11054.29 1883
11055.29 1854
11056.28 1892
11057.27 1856
11058.26 1869
11059.26 1863
11060.25 1963
11061.24 1912
11062.24 1882
11063.23 1877
11064.22 1854
11065.22 1876
11066.21 1753
11067.20 1798
11068.20 1826
11069.19 1735
11070.19 1867
11071.18 1829
11072.17 1801
11073.17 1826
11074.16 1768
11075.15 1796
11076.15 1798
11077.14 1836
11078.14 1858
11079.13 1834
11080.12 1773
11081.12 1796
11082.11 1732
11083.11 1699
11084.10 1732
11085.10 1746
11086.09 1698
11087.08 1731
11088.08 1752
11089.07 1733
11090.07 1714
11091.06 1716
11092.06 1744
11093.05 1737
11094.05 1702
11095.04 1708
11096.04 1661
11097.03 1758
11098.03 1836
11099.02 1748
11100.02 1669
11101.01 1714
11102.01 1694
11103.00 1645
11104.00 1643
11104.99 1738
11105.99 1736
11106.98 1724
11107.98 1708
11108.97 1632
11109.97 1630
11110.96 1663
11111.96 1711
11112.95 1608
11113.95 1592
11114.95 1600
11115.94 1703
11116.94 1768
11117.93 1716
11118.93 1629
11119.93 1615
11120.92 1584
11121.92 1672
11122.91 1662
11123.91 1676
11124.91 1570
11125.90 1636
11126.90 1657
11127.89 1660
11128.89 1578
11129.89 1627
11130.88 1607
11131.88 1621
11132.88 1636
11133.87 1631
11134.87 1621
11135.87 1601
11136.86 1585
11137.86 1599
11138.86 1575
11139.85 1526
11140.85 1502
11141.85 1590
11142.84 1587
11143.84 1598
11144.84 1576
11145.83 1591
11146.83 1583
11147.83 1636
11148.83 1610
11149.82 1616
11150.82 1592
11151.82 1578
11152.82 1640
11153.81 1640
11154.81 1652
11155.81 1693
11156.80 1531
11157.80 1567
11158.80 1625
11159.80 1567
11160.80 1534
11161.79 1551
11162.79 1595
11163.79 1597
11164.79 1435
11165.78 1519
11166.78 1567
11167.78 1620
11168.78 1682
11169.78 1598
11170.78 1537
11171.77 1527
11172.77 1551
11173.77 1548
11174.77 1597
11175.77 1587
11176.77 1607
11177.76 1604
11178.76 1543
11179.76 1571
11180.76 1612
11181.76 1577
11182.76 1554
11183.76 1659
11184.75 1608
11185.75 1581
11186.75 1667
11187.75 1576
11188.75 1614
11189.75 1695
11190.75 1693
11191.75 1634
11192.75 1689
11193.75 1631
11194.75 1689
11195.74 1807
11196.74 1753
11197.74 1727
11198.74 1799
11199.74 1720
11200.74 1724
11201.74 1729
11202.74 1674
11203.74 1675
11204.74 1799
11205.74 1743
11206.74 1676
11207.74 1710
11208.74 1705
11209.74 1634
11210.74 1673
11211.74 1612
11212.74 1640
11213.74 1615
11214.74 1568
11215.74 1629
11216.74 1639
11217.74 1572
11218.74 1701
11219.74 1653
11220.74 1534
11221.74 1540
11222.74 1513
11223.74 1602
11224.74 1493
11225.74 1489
11226.74 1533
11227.75 1531
11228.75 1484
11229.75 1535
11230.75 1533
11231.75 1501
11232.75 1501
11233.75 1507
11234.75 1466
11235.75 1428
11236.75 1349
11237.76 1412
11238.76 1424
11239.76 1409
11240.76 1357
11241.76 1439
11242.76 1399
11243.76 1447
11244.76 1390
11245.77 1425
11246.77 1480
11247.77 1516
11248.77 1443
11249.77 1385
11250.77 1421
11251.78 1445
11252.78 1459
11253.78 1537
11254.78 1504
11255.78 1459
11256.79 1415
11257.79 1451
11258.79 1408
11259.79 1411
11260.79 1390
11261.80 1456
11262.80 1499
11263.80 1558
11264.80 1510
11265.81 1547
11266.81 1509
11267.81 1470
11268.81 1374
11269.82 1435
11270.82 1484
11271.82 1577
11272.82 1557
11273.83 1450
11274.83 1506
11275.83 1501
11276.84 1419
11277.84 1489
11278.84 1459
11279.85 1492
11280.85 1518
11281.85 1600
11282.85 1607
11283.86 1656
11284.86 1598
11285.86 1519
11286.87 1563
11287.87 1533
11288.87 1582
11289.88 1521
11290.88 1531
11291.89 1522
11292.89 1468
11293.89 1429
11294.90 1487
11295.90 1413
11296.90 1427
11297.91 1445
11298.91 1471
11299.92 1498
11300.92 1538
11301.92 1548
11302.93 1484
11303.93 1524
11304.94 1473
11305.94 1500
11306.94 1455
11307.95 1462
11308.95 1405
11309.96 1457
11310.96 1507
11311.97 1520
11312.97 1452
11313.98 1397
11314.98 1483
11315.98 1582
11316.99 1553
11317.99 1552
11319.00 1634
11320.00 1659
11321.01 1666
11322.01 1613
11323.02 1481
11324.02 1498
11325.03 1482
11326.03 1557
11327.04 1479
11328.04 1477
11329.05 1427
11330.05 1419
11331.06 1435
11332.07 1465
11333.07 1467
11334.08 1448
11335.08 1434
11336.09 1428
11337.09 1346
11338.10 1416
11339.10 1483
11340.11 1343
11341.12 1384
11342.12 1345
11343.13 1352
11344.13 1412
11345.14 1442
11346.15 1343
11347.15 1408
11348.16 1430
11349.16 1317
11350.17 1415
11351.18 1391
11352.18 1327
11353.19 1378
11354.20 1347
11355.20 1343
11356.21 1436
11357.21 1354
11358.22 1285
11359.23 1419
11360.23 1381
11361.24 1375
11362.25 1329
11363.25 1407
11364.26 1308
11365.27 1316
11366.28 1396
11367.28 1337
11368.29 1392
11369.30 1380
11370.30 1282
11371.31 1341
11372.32 1301
11373.32 1298
11374.33 1242
11375.34 1253
11376.35 1309
11377.35 1299
11378.36 1238
11379.37 1293
11380.38 1258
11381.38 1315
11382.39 1258
11383.40 1223
11384.41 1287
11385.41 1254
11386.42 1261
11387.43 1335
11388.44 1279
11389.45 1343
11390.45 1353
11391.46 1379
11392.47 1277
11393.48 1282
11394.49 1317
11395.49 1284
11396.50 1330
11397.51 1318
11398.52 1252
11399.53 1192
11400.54 1185
11401.55 1264
11402.55 1256
11403.56 1309
11404.57 1334
11405.58 1263
11406.59 1250
11407.60 1243
11408.61 1263
11409.61 1276
11410.62 1275
11411.63 1325
11412.64 1262
11413.65 1253
11414.66 1265
11415.67 1261
11416.68 1257
11417.69 1229
11418.70 1228
11419.71 1252
11420.71 1313
11421.72 1301
11422.73 1277
11423.74 1201
11424.75 1204
11425.76 1237
11426.77 1297
11427.78 1273
11428.79 1235
11429.80 1246
11430.81 1248
11431.82 1277
11432.83 1228
11433.84 1289
11434.85 1189
11435.86 1270
11436.87 1258
11437.88 1246
11438.89 1253
11439.90 1343
11440.91 1302
11441.92 1294
11442.93 1222
11443.94 1256
11444.95 1233
11445.96 1233
11446.97 1303
11447.98 1333
11448.99 1293
11450.00 1270
11451.01 1273
11452.03 1257
11453.04 1289
11454.05 1288
11455.06 1343
11456.07 1354
11457.08 1268
11458.09 1213
11459.10 1291
11460.11 1272
11461.12 1281
11462.14 1354
11463.15 1324
11464.16 1294
11465.17 1336
11466.18 1339
11467.19 1303
11468.20 1264
11469.21 1304
11470.23 1267
11471.24 1368
11472.25 1314
11473.26 1345
11474.27 1299
11475.28 1279
11476.30 1314
11477.31 1368
11478.32 1343
11479.33 1307
11480.34 1322
11481.36 1378
11482.37 1347
11483.38 1343
11484.39 1253
11485.40 1303
11486.42 1271
11487.43 1335
11488.44 1330
11489.45 1296
11490.47 1318
11491.48 1318
11492.49 1279
11493.50 1260
11494.52 1297
11495.53 1326
11496.54 1352
11497.55 1293
11498.57 1285
11499.58 1389
11500.59 1316
11501.61 1348
11502.62 1294
11503.63 1268
11504.64 1336
11505.66 1300
11506.67 1301
11507.68 1289
11508.70 1187
11509.71 1275
11510.72 1335
11511.74 1287
11512.75 1376
11513.76 1325
11514.78 1430
11515.79 1355
11516.80 1318
11517.82 1400
11518.83 1397
11519.84 1338
11520.86 1331
11521.87 1423
11522.89 1406
11523.90 1364
11524.91 1335
11525.93 1403
11526.94 1418
11527.96 1431
11528.97 1424
11529.98 1394
11531.00 1386
11532.01 1405
11533.03 1415
11534.04 1395
11535.06 1330
11536.07 1416
11537.08 1436
11538.10 1463
11539.11 1462
11540.13 1414
11541.14 1400
11542.16 1512
11543.17 1618
11544.19 1419
11545.20 1472
11546.22 1513
11547.23 1514
11548.25 1384
11549.26 1400
11550.28 1544
11551.29 1522
11552.31 1492
11553.32 1472
11554.34 1539
11555.35 1531
11556.37 1570
11557.38 1573
11558.40 1521
11559.41 1531
11560.43 1550
11561.45 1624
11562.46 1650
11563.48 1639
11564.49 1615
11565.51 1707
11566.52 1601
11567.54 1672
11568.56 1819
11569.57 1846
11570.59 1745
11571.60 1661
11572.62 1673
11573.64 1738
11574.65 1792
11575.67 1794
11576.68 1705
11577.70 1789
11578.72 1796
11579.73 1843
11580.75 1862
11581.77 1944
11582.78 1957
11583.80 1989
11584.82 2049
11585.83 2082
11586.85 2196
11587.87 2227
11588.88 2194
11589.90 2197
11590.92 2335
11591.93 2406
11592.95 2452
11593.97 2388
11594.98 2326
11596.00 2517
11597.02 2650
11598.03 2766
11599.05 2965
11600.07 3107
11601.09 3374
11602.10 3561
11603.12 3795
11604.14 3971
11605.16 4173
11606.17 4317
11607.19 4355
11608.21 4170
11609.23 3900
11610.24 3557
11611.26 3446
11612.28 3221
11613.30 3005
11614.32 2811
11615.33 2681
11616.35 2792
11617.37 2593
11618.39 2542
11619.41 2649
11620.42 2580
11621.44 2521
11622.46 2557
11623.48 2453
11624.50 2420
11625.51 2289
11626.53 2260
11627.55 2219
11628.57 2082
11629.59 2036
11630.61 1901
11631.63 1908
11632.64 1862
11633.66 1836
11634.68 1855
11635.70 1787
11636.72 1752
11637.74 1829
11638.76 1743
11639.78 1847
11640.80 1790
11641.81 1752
11642.83 1748
11643.85 1717
11644.87 1696
11645.89 1729
11646.91 1702
11647.93 1607
11648.95 1625
11649.97 1660
11650.99 1688
11652.01 1554
11653.03 1568
11654.05 1629
11655.07 1500
11656.09 1484
11657.11 1580
11658.13 1575
11659.15 1625
11660.17 1479
11661.19 1474
11662.21 1437
11663.23 1633
11664.25 1662
11665.27 1601
11666.29 1508
11667.31 1489
11668.33 1486
11669.35 1525
11670.37 1527
11671.39 1440
11672.41 1569
11673.43 1548
11674.45 1519
11675.47 1530
11676.49 1550
11677.51 1540
11678.53 1594
11679.55 1570
11680.57 1555
11681.59 1641
11682.61 1654
11683.64 1622
11684.66 1595
11685.68 1648
11686.70 1616
11687.72 1635
11688.74 1686
11689.76 1623
11690.78 1628
11691.80 1604
11692.83 1571
11693.85 1663
11694.87 1541
11695.89 1581
11696.91 1623
11697.93 1589
11698.95 1547
11699.98 1668
11701.00 1491
11702.02 1541
11703.04 1500
11704.06 1552
11705.08 1482
11706.11 1544
11707.13 1550
11708.15 1588
11709.17 1503
11710.19 1489
11711.22 1466
11712.24 1508
11713.26 1470
11714.28 1504
11715.31 1437
11716.33 1466
11717.35 1513
11718.37 1482
11719.40 1447
11720.42 1407
11721.44 1443
11722.46 1486
11723.49 1423
11724.51 1434
11725.53 1437
11726.55 1428
11727.58 1407
11728.60 1424
11729.62 1402
11730.65 1448
11731.67 1444
11732.69 1478
11733.71 1399
11734.74 1366
11735.76 1352
11736.78 1434
11737.81 1280
11738.83 1293
11739.85 1324
11740.88 1370
11741.90 1337
11742.92 1314
11743.95 1395
11744.97 1367
11746.00 1295
11747.02 1332
11748.04 1353
11749.07 1492
11750.09 1384
11751.11 1440
11752.14 1401
11753.16 1343
11754.19 1323
11755.21 1389
11756.23 1426
11757.26 1486
11758.28 1407
11759.31 1428
11760.33 1421
11761.36 1392
11762.38 1375
11763.40 1301
11764.43 1315
11765.45 1391
11766.48 1404
11767.50 1416
11768.53 1373
11769.55 1355
11770.58 1416
11771.60 1399
11772.63 1428
11773.65 1377
11774.68 1312
11775.70 1338
11776.73 1430
11777.75 1340
11778.78 1383
11779.80 1272
11780.83 1324
11781.85 1300
11782.88 1347
11783.90 1257
11784.93 1256
11785.95 1306
11786.98 1272
11788.00 1256
11789.03 1237
11790.05 1308
11791.08 1386
11792.11 1359
11793.13 1285
11794.16 1287
11795.18 1315
11796.21 1295
11797.23 1341
11798.26 1266
11799.29 1297
11800.31 1337
11801.34 1346
11802.36 1307
11803.39 1301
11804.42 1349
11805.44 1403
11806.47 1326
11807.50 1344
11808.52 1368
11809.55 1308
11810.57 1404
11811.60 1254
11812.63 1350
11813.65 1325
11814.68 1315
11815.71 1391
11816.73 1343
11817.76 1298
11818.79 1350
11819.81 1332
11820.84 1294
11821.87 1337
11822.90 1378
11823.92 1328
11824.95 1347
11825.98 1404
11827.00 1405
11828.03 1374
11829.06 1507
11830.09 1473
11831.11 1453
11832.14 1403
11833.17 1397
11834.20 1382
11835.22 1433
11836.25 1414
11837.28 1468
11838.31 1455
11839.33 1435
11840.36 1455
11841.39 1409
11842.42 1375
11843.45 1460
11844.47 1401
11845.50 1407
11846.53 1426
11847.56 1501
11848.59 1430
11849.61 1400
11850.64 1349
11851.67 1335
11852.70 1372
11853.73 1370
11854.75 1350
11855.78 1468
11856.81 1479
11857.84 1446
11858.87 1443
11859.90 1467
11860.93 1511
11861.95 1464
11862.98 1504
11864.01 1474
11865.04 1465
11866.07 1417
11867.10 1482
11868.13 1526
11869.16 1557
11870.19 1450
11871.21 1488
11872.24 1480
11873.27 1451
11874.30 1550
11875.33 1583
11876.36 1557
11877.39 1480
11878.42 1491
11879.45 1516
11880.48 1548
11881.51 1582
11882.54 1543
11883.57 1484
11884.60 1574
11885.63 1598
11886.66 1521
11887.69 1617
11888.72 1559
11889.75 1686
11890.78 1666
11891.81 1671
11892.84 1762
11893.87 1659
11894.90 1655
11895.93 1623
11896.96 1711
11897.99 1797
11899.02 1687
11900.05 1794
11901.08 1815
11902.11 1787
11903.14 1789
11904.17 1832
11905.20 1835
11906.23 1928
11907.26 1981
11908.29 1955
11909.32 1929
11910.35 2022
11911.38 1957
11912.42 1956
11913.45 1983
11914.48 1868
11915.51 1873
11916.54 1819
11917.57 1938
11918.60 1962
11919.63 1976
11920.66 1904
11921.70 1937
11922.73 1968
11923.76 1995
11924.79 1993
11925.82 2027
11926.85 1923
11927.88 2043
11928.92 2085
11929.95 2130
11930.98 2136
11932.01 2284
11933.04 2227
11934.07 2345
11935.11 2349
11936.14 2433
11937.17 2485
11938.20 2572
11939.23 2528
11940.27 2589
11941.30 2454
11942.33 2394
11943.36 2344
11944.40 2272
11945.43 2179
11946.46 2135
11947.49 2137
11948.53 2117
11949.56 2187
11950.59 2149
11951.62 2069
11952.66 2159
11953.69 2093
11954.72 2118
11955.75 1986
11956.79 2055
11957.82 1965
11958.85 2028
11959.88 1986
11960.92 1933
11961.95 1865
11962.98 1850
11964.02 1777
11965.05 1818
11966.08 1843
11967.12 1836
11968.15 1839
11969.18 1726
11970.22 1741
11971.25 1735
11972.28 1776
11973.32 1769
11974.35 1726
11975.38 1748
11976.42 1774
11977.45 1794
11978.49 1755
11979.52 1710
11980.55 1799
11981.59 1741
11982.62 1824
11983.66 1749
11984.69 1662
11985.72 1802
11986.76 1802
11987.79 1722
11988.83 1848
11989.86 1830
11990.89 1835
11991.93 1733
11992.96 1703
11994.00 1702
11995.03 1638
11996.07 1676
11997.10 1707
11998.14 1701
11999.17 1664
12000.20 1637
12001.24 1619
12002.27 1557
12003.31 1574
12004.34 1572
12005.38 1620
12006.41 1711
12007.45 1674
12008.48 1750
12009.52 1703
12010.55 1798
12011.59 1698
12012.62 1742
12013.66 1713
12014.70 1720
12015.73 1666
12016.77 1659
12017.80 1715
12018.84 1662
12019.87 1640
12020.91 1716
12021.94 1757
12022.98 1694
12024.02 1745
12025.05 1756
12026.09 1766
12027.12 1697
12028.16 1713
12029.19 1681
12030.23 1684
12031.27 1705
12032.30 1720
12033.34 1693
12034.37 1731
12035.41 1652
12036.45 1675
12037.48 1620
12038.52 1613
12039.56 1597
12040.59 1559
12041.63 1608
12042.67 1655
12043.70 1569
12044.74 1689
12045.78 1718
12046.81 1673
12047.85 1654
12048.89 1611
12049.92 1606
12050.96 1580
12052.00 1604
12053.03 1619
12054.07 1586
12055.11 1499
12056.14 1516
12057.18 1563
12058.22 1602
12059.26 1524
12060.29 1512
12061.33 1559
12062.37 1511
12063.41 1525
12064.44 1553
12065.48 1497
12066.52 1605
12067.56 1606
12068.59 1552
12069.63 1545
12070.67 1567
12071.71 1564
12072.74 1569
12073.78 1565
12074.82 1581
12075.86 1575
12076.90 1503
12077.93 1513
12078.97 1565
12080.01 1541
12081.05 1470
12082.09 1486
12083.13 1447
12084.16 1451
12085.20 1469
12086.24 1521
12087.28 1462
12088.32 1466
12089.36 1527
12090.39 1595
12091.43 1497
12092.47 1605
12093.51 1509
12094.55 1510
12095.59 1561
12096.63 1456
12097.67 1509
12098.70 1509
12099.74 1512
12100.78 1505
12101.82 1512
12102.86 1514
12103.90 1510
12104.94 1589
12105.98 1489
12107.02 1537
12108.06 1490
12109.10 1523
12110.14 1503
12111.18 1542
12112.22 1536
12113.25 1486
12114.29 1441
12115.33 1464
12116.37 1509
12117.41 1468
12118.45 1381
12119.49 1459
12120.53 1467
12121.57 1384
12122.61 1416
12123.65 1437
12124.69 1464
12125.73 1459
12126.77 1382
12127.81 1380
12128.85 1291
12129.89 1344
12130.93 1383
12131.97 1367
12133.02 1440
12134.06 1389
12135.10 1390
12136.14 1396
12137.18 1375
12138.22 1421
12139.26 1387
12140.30 1339
12141.34 1343
12142.38 1295
12143.42 1256
12144.46 1298
12145.50 1295
12146.54 1267
12147.59 1328
12148.63 1334
12149.67 1309
12150.71 1316
12151.75 1345
12152.79 1282
12153.83 1229
12154.87 1335
12155.92 1290
12156.96 1260
12158.00 1287
12159.04 1285
12160.08 1338
12161.12 1272
12162.17 1244
12163.21 1176
12164.25 1203
12165.29 1255
12166.33 1287
12167.37 1222
12168.42 1226
12169.46 1233
12170.50 1213
12171.54 1285
12172.58 1240
12173.63 1298
12174.67 1304
12175.71 1347
12176.75 1352
12177.80 1257
12178.84 1227
12179.88 1197
12180.92 1216
12181.97 1239
12183.01 1144
12184.05 1244
12185.09 1298
12186.14 1289
12187.18 1226
12188.22 1228
12189.26 1281
12190.31 1278
12191.35 1284
12192.39 1267
12193.44 1252
12194.48 1284
12195.52 1211
12196.57 1251
12197.61 1302
12198.65 1266
12199.70 1204
12200.74 1244
12201.78 1240
12202.83 1211
12203.87 1243
12204.91 1266
12205.96 1241
12207.00 1284
12208.04 1296
12209.09 1287
12210.13 1311
12211.17 1280
12212.22 1256
12213.26 1227
12214.31 1153
12215.35 1195
12216.39 1202
12217.44 1272
12218.48 1243
12219.53 1206
12220.57 1224
12221.61 1223
12222.66 1213
12223.70 1187
12224.75 1256
12225.79 1224
12226.84 1325
12227.88 1317
12228.93 1243
12229.97 1218
12231.01 1238
12232.06 1278
12233.10 1250
12234.15 1299
12235.19 1377
12236.24 1400
12237.28 1258
12238.33 1284
12239.37 1321
12240.42 1301
12241.46 1328
12242.51 1240
12243.55 1226
12244.60 1265
12245.64 1273
12246.69 1259
12247.74 1249
12248.78 1288
12249.83 1264
12250.87 1167
12251.92 1187
12252.96 1193
12254.01 1269
12255.05 1244
12256.10 1237
12257.15 1124
12258.19 1126
12259.24 1215
12260.28 1189
12261.33 1210
12262.37 1145
12263.42 1143
12264.47 1176
12265.51 1199
12266.56 1252
12267.61 1228
12268.65 1195
12269.70 1192
12270.74 1151
12271.79 1179
12272.84 1177
12273.88 1251
12274.93 1150
12275.98 1173
12277.02 1225
12278.07 1188
12279.12 1133
12280.16 1170
12281.21 1156
12282.26 1170
12283.30 1226
12284.35 1129
12285.40 1189
12286.44 1250
12287.49 1225
12288.54 1150
12289.59 1150
12290.63 1192
12291.68 1178
12292.73 1158
12293.77 1204
12294.82 1152
12295.87 1115
12296.92 1103
12297.96 1137
12299.01 1203
12300.06 1205
12301.11 1237
12302.15 1189
12303.20 1190
12304.25 1150
12305.30 1125
12306.35 1193
12307.39 1181
12308.44 1161
12309.49 1156
12310.54 1147
12311.59 1141
12312.63 1167
12313.68 1184
12314.73 1162
12315.78 1173
12316.83 1176
12317.88 1184
12318.92 1186
12319.97 1145
12321.02 1088
12322.07 1140
12323.12 1102
12324.17 1172
12325.21 1186
12326.26 1145
12327.31 1157
12328.36 1118
12329.41 1146
12330.46 1161
12331.51 1108
12332.56 1148
12333.61 1131
12334.65 1133
12335.70 1137
12336.75 1119
12337.80 1126
12338.85 1078
12339.90 1078
12340.95 1144
12342.00 1142
12343.05 1135
12344.10 1189
12345.15 1167
12346.20 1166
12347.25 1128
12348.30 1097
12349.35 1072
12350.40 1123
12351.45 1159
12352.50 1162
12353.55 1147
12354.60 1132
12355.65 1108
12356.70 1147
12357.75 1119
12358.80 1049
12359.85 1149
12360.90 1148
12361.95 1107
12363.00 1126
12364.05 1168
12365.10 1159
12366.15 1096
12367.20 1102
12368.25 1046
12369.30 1136
12370.35 1106
12371.40 1090
12372.45 1138
12373.50 1096
12374.55 1107
12375.60 1136
12376.65 1124
12377.70 1092
12378.76 1152
12379.81 1132
12380.86 1169
12381.91 1149
12382.96 1078
12384.01 1118
12385.06 1180
12386.11 1165
12387.17 1117
12388.22 1097
12389.27 1086
12390.32 1137
12391.37 1135
12392.42 1179
12393.47 1135
12394.53 1116
12395.58 1093
12396.63 1164
12397.68 1097
12398.73 1129
12399.78 1138
12400.84 1138
12401.89 1165
12402.94 1111
12403.99 1151
12405.04 1121
12406.10 1183
12407.15 1199
12408.20 1168
12409.25 1150
12410.31 1161
12411.36 1165
12412.41 1226
12413.46 1217
12414.51 1154
12415.57 1104
12416.62 1238
12417.67 1190
12418.72 1205
12419.78 1157
12420.83 1197
12421.88 1202
12422.94 1212
12423.99 1202
12425.04 1170
12426.09 1251
12427.15 1248
12428.20 1206
12429.25 1198
12430.31 1184
12431.36 1226
12432.41 1193
12433.47 1181
12434.52 1220
12435.57 1191
12436.63 1248
12437.68 1250
12438.73 1261
12439.79 1229
12440.84 1220
12441.89 1219
12442.95 1133
12444.00 1191
12445.06 1217
12446.11 1252
12447.16 1265
12448.22 1222
12449.27 1182
12450.33 1185
12451.38 1215
12452.43 1181
12453.49 1149
12454.54 1121
12455.60 1216
12456.65 1181
12457.70 1186
12458.76 1164
12459.81 1221
12460.87 1312
12461.92 1238
12462.98 1232
12464.03 1215
12465.09 1205
12466.14 1194
12467.19 1167
12468.25 1111
12469.30 1141
12470.36 1208
12471.41 1216
12472.47 1120
12473.52 1165
12474.58 1213
12475.63 1186
12476.69 1212
12477.74 1206
12478.80 1194
12479.85 1214
12480.91 1249
12481.97 1254
12483.02 1229
12484.08 1188
12485.13 1212
12486.19 1242
12487.24 1258
12488.30 1259
12489.35 1300
12490.41 1252
12491.47 1342
12492.52 1463
12493.58 1416
12494.63 1412
12495.69 1420
12496.74 1490
12497.80 1570
12498.86 1590
12499.91 1722
12500.97 1763
12502.03 1719
12503.08 1691
12504.14 1739
12505.19 1698
12506.25 1561
12507.31 1557
12508.36 1455
12509.42 1348
12510.48 1377
12511.53 1304
12512.59 1289
12513.65 1270
12514.70 1230
12515.76 1223
12516.82 1186
12517.87 1199
12518.93 1220
12519.99 1191
12521.04 1188
12522.10 1198
12523.16 1225
12524.22 1190
12525.27 1170
12526.33 1118
12527.39 1242
12528.44 1237
12529.50 1184
12530.56 1198
12531.62 1210
12532.67 1148
12533.73 1104
12534.79 1149
12535.85 1225
12536.90 1148
12537.96 1134
12539.02 1189
12540.08 1196
12541.14 1178
12542.19 1160
12543.25 1231
12544.31 1195
12545.37 1122
12546.43 1145
12547.48 1203
12548.54 1092
12549.60 1138
12550.66 1191
12551.72 1172
12552.77 1184
12553.83 1090
12554.89 1050
12555.95 1092
12557.01 1134
12558.07 1159
12559.13 1102
12560.18 1151
12561.24 1190
12562.30 1208
12563.36 1184
12564.42 1174
12565.48 1164
12566.54 1198
12567.60 1191
12568.65 1296
12569.71 1196
12570.77 1172
12571.83 1178
12572.89 1238
12573.95 1271
12575.01 1299
12576.07 1265
12577.13 1323
12578.19 1335
12579.25 1420
12580.31 1366
12581.37 1394
12582.43 1351
12583.49 1384
12584.55 1374
12585.60 1419
12586.66 1370
12587.72 1372
12588.78 1321
12589.84 1343
12590.90 1316
12591.96 1352
12593.02 1297
12594.08 1284
12595.14 1289
12596.20 1261
12597.26 1282
12598.32 1269
12599.39 1220
12600.45 1211
12601.51 1165
12602.57 1205
12603.63 1233
12604.69 1191
12605.75 1207
12606.81 1199
12607.87 1179
12608.93 1188
12609.99 1162
12611.05 1159
12612.11 1172
12613.17 1107
12614.23 1151
12615.30 1197
12616.36 1162
12617.42 1104
12618.48 1140
12619.54 1142
12620.60 1187
12621.66 1176
12622.72 1168
12623.78 1152
12624.85 1124
12625.91 1127
12626.97 1182
12628.03 1117
12629.09 1103
12630.15 1124
12631.22 1148
12632.28 1131
12633.34 1097
12634.40 1060
12635.46 1088
12636.52 1165
12637.59 1141
12638.65 1087
12639.71 1117
12640.77 1105
12641.83 1081
12642.90 1128
12643.96 1051
12645.02 1040
12646.08 1079
12647.14 1037
12648.21 1076
12649.27 1068
12650.33 1085
12651.39 1107
12652.46 1199
12653.52 1165
12654.58 1157
12655.65 1072
12656.71 1098
12657.77 1125
12658.83 1120
12659.90 1111
12660.96 1178
12662.02 1138
12663.09 1073
12664.15 1125
12665.21 1074
12666.27 1125
12667.34 1095
12668.40 1099
12669.46 1102
12670.53 1143
12671.59 1117
12672.65 1109
12673.72 1129
12674.78 1077
12675.84 1111
12676.91 1091
12677.97 1076
12679.04 1098
12680.10 1105
12681.16 1080
12682.23 1103
12683.29 1124
12684.35 1092
12685.42 1053
12686.48 1083
12687.55 1112
12688.61 1144
12689.67 1085
12690.74 1091
12691.80 1060
12692.87 1027
12693.93 1158
12695.00 1130
12696.06 1092
12697.12 1066
12698.19 1067
12699.25 1075
12700.32 1075
12701.38 1101
12702.45 1099
12703.51 1086
12704.58 1076
12705.64 995
12706.71 1050
12707.77 1124
12708.84 1065
12709.90 1054
12710.97 1047
12712.03 1081
12713.10 1138
12714.16 1068
12715.23 1109
12716.29 1094
12717.36 1112
12718.42 1120
12719.49 1141
12720.55 1101
12721.62 1142
12722.68 1123
12723.75 1076
12724.81 1094
12725.88 1156
12726.95 1111
12728.01 1141
12729.08 1075
12730.14 1070
12731.21 1060
12732.28 1083
12733.34 1031
12734.41 1002
12735.47 980
12736.54 1057
12737.61 1047
12738.67 1143
12739.74 1133
12740.80 1075
12741.87 1110
12742.94 1095
12744.00 997
12745.07 982
12746.14 1036
12747.20 1068
12748.27 1115
12749.34 1106
12750.40 1075
12751.47 1072
12752.54 1030
12753.60 1032
12754.67 1065
12755.74 1084
12756.80 1087
12757.87 1050
12758.94 1088
12760.00 1062
12761.07 1062
12762.14 1095
12763.21 1069
12764.27 1045
12765.34 1007
12766.41 991
12767.47 1052
12768.54 1063
12769.61 1058
12770.68 1059
12771.74 1024
12772.81 998
12773.88 1039
12774.95 1044
12776.02 1049
12777.08 1078
12778.15 1026
12779.22 1049
12780.29 1021
12781.35 983
12782.42 971
12783.49 962
12784.56 969
12785.63 988
12786.70 1008
12787.76 1022
12788.83 1067
12789.90 1030
12790.97 1020
12792.04 1007
12793.11 1009
12794.17 993
12795.24 955
12796.31 1004
12797.38 1028
12798.45 1033
12799.52 1014
12800.59 1052
12801.65 1028
12802.72 1031
12803.79 1072
12804.86 981
12805.93 997
12807.00 1056
12808.07 1075
12809.14 1006
12810.21 1021
12811.28 982
12812.34 1037
12813.41 1044
12814.48 1093
12815.55 1059
12816.62 1088
12817.69 1047
12818.76 1069
12819.83 1099
12820.90 1047
12821.97 1112
12823.04 1124
12824.11 1095
12825.18 1070
12826.25 1072
12827.32 1061
12828.39 1070
12829.46 1100
12830.53 1107
12831.60 1044
12832.67 1026
12833.74 995
12834.81 1013
12835.88 1043
12836.95 1004
12838.02 967
12839.09 1020
12840.16 1026
12841.23 1047
12842.30 1043
12843.37 978
12844.44 1004
12845.51 1014
12846.58 960
12847.66 932
12848.73 938
12849.80 928
12850.87 935
12851.94 977
12853.01 995
12854.08 1001
12855.15 980
12856.22 985
12857.29 991
12858.36 1000
12859.44 917
12860.51 1006
12861.58 968
12862.65 947
12863.72 987
12864.79 958
12865.86 997
12866.94 960
12868.01 896
12869.08 965
12870.15 979
12871.22 978
12872.29 908
12873.37 977
12874.44 983
12875.51 981
12876.58 987
12877.65 939
12878.73 914
12879.80 954
12880.87 923
12881.94 1009
12883.01 976
12884.09 969
12885.16 913
12886.23 902
12887.30 971
12888.38 949
12889.45 892
12890.52 914
12891.59 888
12892.67 901
12893.74 924
12894.81 912
12895.88 944
12896.96 956
12898.03 972
12899.10 942
12900.18 880
12901.25 877
12902.32 908
12903.39 915
12904.47 924
12905.54 883
12906.61 928
12907.69 985
12908.76 942
12909.83 884
12910.91 878
12911.98 924
12913.05 1040
12914.13 858
12915.20 935
12916.28 924
12917.35 875
12918.42 906
12919.50 930
12920.57 808
12921.64 841
12922.72 895
12923.79 937
12924.87 879
12925.94 873
12927.01 910
12928.09 882
12929.16 916
12930.24 949
12931.31 892
12932.38 866
12933.46 913
12934.53 953
12935.61 897
12936.68 865
12937.76 881
12938.83 906
12939.91 983
12940.98 976
12942.05 892
12943.13 934
12944.20 887
12945.28 898
12946.35 884
12947.43 838
12948.50 878
12949.58 913
12950.65 867
12951.73 902
12952.80 829
12953.88 906
12954.95 910
12956.03 858
12957.10 896
12958.18 885
12959.26 904
12960.33 902
12961.41 903
12962.48 934
12963.56 872
12964.63 862
12965.71 839
12966.78 869
12967.86 858
12968.94 833
12970.01 888
12971.09 926
12972.16 914
12973.24 955
12974.32 948
12975.39 933
12976.47 867
12977.54 900
12978.62 908
12979.70 908
12980.77 861
12981.85 899
12982.93 932
12984.00 853
12985.08 836
12986.15 878
12987.23 873
12988.31 868
12989.38 850
12990.46 846
12991.54 921
12992.61 891
12993.69 899
12994.77 882
12995.85 884
12996.92 894
12998.00 974
12999.08 992
13000.15 914
13001.23 870
13002.31 939
13003.38 934
13004.46 906
13005.54 884
13006.62 883
13007.69 870
13008.77 878
13009.85 937
13010.93 878
13012.00 889
13013.08 922
13014.16 976
13015.24 903
13016.32 896
13017.39 852
13018.47 932
13019.55 919
13020.63 981
13021.70 940
13022.78 920
13023.86 913
13024.94 914
13026.02 1014
13027.10 972
13028.17 930
13029.25 875
13030.33 922
13031.41 947
13032.49 946
13033.57 968
13034.64 963
13035.72 947
13036.80 926
13037.88 912
13038.96 868
13040.04 988
13041.12 927
13042.19 927
13043.27 912
13044.35 893
13045.43 932
13046.51 985
13047.59 990
13048.67 921
13049.75 997
13050.83 978
13051.91 961
13052.99 951
13054.06 943
13055.14 973
13056.22 1006
13057.30 1024
13058.38 949
13059.46 913
13060.54 931
13061.62 963
13062.70 964
13063.78 944
13064.86 983
13065.94 991
13067.02 931
13068.10 915
13069.18 945
13070.26 979
13071.34 993
13072.42 986
13073.50 880
13074.58 920
13075.66 924
13076.74 899
13077.82 934
13078.90 977
13079.98 1005
13081.06 968
13082.14 974
13083.22 996
13084.30 912
13085.38 905
13086.47 933
13087.55 886
13088.63 882
13089.71 861
13090.79 894
13091.87 858
13092.95 932
13094.03 878
13095.11 913
13096.19 879
13097.27 889
13098.36 935
13099.44 903
13100.52 871
13101.60 856
13102.68 855
13103.76 896
13104.84 861
13105.93 877
13107.01 941
13108.09 887
13109.17 924
13110.25 891
13111.33 921
13112.42 920
13113.50 888
13114.58 895
13115.66 930
13116.74 860
13117.82 859
13118.91 889
13119.99 860
13121.07 869
13122.15 829
13123.23 869
13124.32 914
13125.40 916
13126.48 910
13127.56 890
13128.65 859
13129.73 875
13130.81 892
13131.89 870
13132.98 848
13134.06 849
13135.14 877
13136.22 860
13137.31 898
13138.39 881
13139.47 892
13140.56 904
13141.64 844
13142.72 805
13143.81 818
13144.89 862
13145.97 844
13147.05 834
13148.14 860
13149.22 877
13150.30 855
13151.39 885
13152.47 825
13153.55 884
13154.64 859
13155.72 794
13156.81 846
13157.89 867
13158.97 843
13160.06 832
13161.14 835
13162.22 894
13163.31 827
13164.39 871
13165.48 875
13166.56 848
13167.64 834
13168.73 864
13169.81 904
13170.90 884
13171.98 833
13173.06 867
13174.15 884
13175.23 887
13176.32 912
13177.40 896
13178.49 873
13179.57 882
13180.66 856
13181.74 908
13182.82 873
13183.91 837
13184.99 865
13186.08 923
13187.16 887
13188.25 946
13189.33 865
13190.42 898
13191.50 850
13192.59 863
13193.67 795
13194.76 836
13195.84 882
13196.93 919
13198.01 920
13199.10 786
13200.19 860
13201.27 835
13202.36 905
13203.44 897
13204.53 890
13205.61 896
13206.70 950
13207.78 823
13208.87 905
13209.96 895
13211.04 926
13212.13 830
13213.21 843
13214.30 885
13215.38 871
13216.47 870
13217.56 858
13218.64 818
13219.73 794
13220.82 874
13221.90 870
13222.99 870
13224.07 936
13225.16 882
13226.25 896
13227.33 922
13228.42 896
13229.51 838
13230.59 866
13231.68 815
13232.77 907
13233.85 860
13234.94 861
13236.03 837
13237.11 872
13238.20 862
13239.29 856
13240.38 875
13241.46 891
13242.55 942
13243.64 846
13244.72 827
13245.81 887
13246.90 921
13247.99 854
13249.07 846
13250.16 914
13251.25 918
13252.34 868
13253.42 860
13254.51 901
13255.60 906
13256.69 909
13257.77 908
13258.86 893
13259.95 872
13261.04 880
13262.13 918
13263.21 902
13264.30 892
13265.39 848
13266.48 880
13267.57 905
13268.65 888
13269.74 942
13270.83 969
13271.92 919
13273.01 946
13274.10 991
13275.18 979
13276.27 946
13277.36 935
13278.45 976
13279.54 947
13280.63 922
13281.72 984
13282.80 937
13283.89 944
13284.98 975
13286.07 1030
13287.16 987
13288.25 989
13289.34 966
13290.43 1014
13291.52 1057
13292.61 1033
13293.69 959
13294.78 980
13295.87 1050
13296.96 975
13298.05 1011
13299.14 895
13300.23 969
13301.32 1006
13302.41 1021
13303.50 957
13304.59 975
13305.68 969
13306.77 1034
13307.86 1042
13308.95 973
13310.04 992
13311.13 1018
13312.22 995
13313.31 1015
13314.40 997
13315.49 1061
13316.58 1032
13317.67 1051
13318.76 1055
13319.85 1053
13320.94 1038
13322.03 1006
13323.12 1050
13324.21 1112
13325.30 1093
13326.39 1026
13327.48 1105
13328.57 1088
13329.66 1039
13330.75 1077
13331.85 1049
13332.94 1095
13334.03 1101
13335.12 1007
13336.21 1108
13337.30 1024
13338.39 1080
13339.48 1047
13340.57 1044
13341.66 1031
13342.76 1015
13343.85 1053
13344.94 1095
13346.03 1090
13347.12 1127
13348.21 1146
13349.30 1092
13350.40 1067
13351.49 1101
13352.58 1058
13353.67 1131
13354.76 1145
13355.85 1111
13356.95 1174
13358.04 1123
13359.13 1117
13360.22 1183
13361.31 1172
13362.41 1185
13363.50 1239
13364.59 1173
13365.68 1160
13366.77 1166
13367.87 1137
13368.96 1202
13370.05 1209
13371.14 1157
13372.24 1197
13373.33 1145
13374.42 1145
13375.51 1122
13376.61 1137
13377.70 1166
13378.79 1215
13379.88 1149
13380.98 1216
13382.07 1217
13383.16 1151
13384.26 1140
13385.35 1130
13386.44 1145
13387.54 1080
13388.63 1142
13389.72 1130
13390.81 1070
13391.91 1037
13393.00 1132
13394.09 1122
13395.19 1079
13396.28 1038
13397.37 1021
13398.47 1022
13399.56 1049
13400.66 1081
13401.75 1064
13402.84 1074
13403.94 1033
13405.03 1130
13406.12 1065
13407.22 1004
13408.31 1055
13409.41 1019
13410.50 1078
13411.59 1034
13412.69 1022
13413.78 1024
13414.88 1033
13415.97 1084
13417.07 1082
13418.16 1044
13419.25 1091
13420.35 1026
13421.44 1027
13422.54 1034
13423.63 1005
13424.73 1032
13425.82 1016
13426.92 1012
13428.01 1083
13429.11 1059
13430.20 1017
13431.29 1044
13432.39 1022
13433.48 1122
13434.58 1103
13435.67 1071
13436.77 1031
13437.86 1029
13438.96 1050
13440.06 1053
13441.15 1052
13442.25 1046
13443.34 1027
13444.44 1118
13445.53 1061
13446.63 1053
13447.72 1092
13448.82 1109
13449.91 1134
13451.01 1089
13452.11 1105
13453.20 1131
13454.30 1150
13455.39 1130
13456.49 1122
13457.59 1066
13458.68 1087
13459.78 1147
13460.87 1053
13461.97 1079
13463.07 1123
13464.16 1136
13465.26 1150
13466.35 1170
13467.45 1157
13468.55 1119
13469.64 1190
13470.74 1224
13471.84 1182
13472.93 1232
13474.03 1211
13475.13 1170
13476.22 1088
13477.32 1134
13478.42 1142
13479.51 1127
13480.61 1140
13481.71 1157
13482.80 1189
13483.90 1170
13485.00 1194
13486.10 1183
13487.19 1176
13488.29 1194
13489.39 1190
13490.48 1189
13491.58 1178
13492.68 1244
13493.78 1258
13494.87 1149
13495.97 1149
13497.07 1167
13498.17 1236
13499.26 1242
13500.36 1332
13501.46 1328
13502.56 1347
13503.65 1375
13504.75 1386
13505.85 1281
13506.95 1243
13508.05 1218
13509.14 1224
13510.24 1265
13511.34 1243
13512.44 1267
13513.54 1266
13514.64 1240
13515.73 1206
13516.83 1195
13517.93 1170
13519.03 1130
13520.13 1109
13521.23 1189
13522.32 1131
13523.42 1180
13524.52 1125
13525.62 1110
13526.72 1120
13527.82 1031
13528.92 1077
13530.02 1097
13531.12 1094
13532.21 1090
13533.31 1057
13534.41 1055
13535.51 1130
13536.61 1104
13537.71 1070
13538.81 1109
13539.91 1095
13541.01 1026
13542.11 994
13543.21 1099
13544.31 1033
13545.41 985
13546.50 1048
13547.60 1099
13548.70 1004
13549.80 1065
13550.90 1064
13552.00 1115
13553.10 1088
13554.20 1083
13555.30 1077
13556.40 1013
13557.50 976
13558.60 1087
13559.70 1110
13560.80 1015
13561.90 1002
13563.00 976
13564.10 959
13565.20 1024
13566.30 1034
13567.41 1034
13568.51 1013
13569.61 1051
13570.71 1023
13571.81 1024
13572.91 1085
13574.01 1039
13575.11 1043
13576.21 1072
13577.31 1035
13578.41 985
13579.51 1057
13580.61 1052
13581.71 1106
13582.82 1025
13583.92 1096
13585.02 1045
13586.12 1127
13587.22 1086
13588.32 1028
13589.42 958
13590.52 1039
13591.63 1032
13592.73 1124
13593.83 1067
13594.93 1088
13596.03 1126
13597.13 1126
13598.24 1078
13599.34 1058
13600.44 1062
13601.54 1106
13602.64 1107
13603.74 1182
13604.85 1062
13605.95 1132
13607.05 1098
13608.15 1035
13609.25 1145
13610.36 1113
13611.46 1076
13612.56 1060
13613.66 1185
13614.77 1153
13615.87 1111
13616.97 1136
13618.07 1073
13619.18 1098
13620.28 1158
13621.38 1049
13622.48 1083
13623.59 1122
13624.69 1065
13625.79 1018
13626.89 1107
13628.00 1211
13629.10 1166
13630.20 1093
13631.31 1125
13632.41 1175
13633.51 1149
13634.62 1119
13635.72 1153
13636.82 1122
13637.93 1127
13639.03 1168
13640.13 1149
13641.24 1119
13642.34 1187
13643.44 1168
13644.55 1135
13645.65 1123
13646.75 1058
13647.86 1140
13648.96 1149
13650.06 1146
13651.17 1126
13652.27 1166
13653.38 1234
13654.48 1202
13655.58 1145
13656.69 1138
13657.79 1153
13658.90 1177
13660.00 1125
13661.10 1115
13662.21 1094
13663.31 1068
13664.42 1090
13665.52 1128
13666.63 1096
13667.73 1078
13668.84 1111
13669.94 1092
13671.04 1128
13672.15 1177
13673.25 1118
13674.36 1131
13675.46 1152
13676.57 1085
13677.67 1147
13678.78 1173
13679.88 1166
13680.99 1120
13682.09 1204
13683.20 1186
13684.30 1105
13685.41 1162
13686.51 1095
13687.62 1117
13688.72 1164
13689.83 1133
13690.94 1159
13692.04 1083
13693.15 1111
13694.25 1127
13695.36 1140
13696.46 1166
13697.57 1156
13698.67 1133
13699.78 1185
13700.89 1175
13701.99 1139
13703.10 1166
13704.20 1207
13705.31 1208
13706.42 1256
13707.52 1234
13708.63 1278
13709.73 1208
13710.84 1175
13711.95 1187
13713.05 1180
13714.16 1178
13715.27 1178
13716.37 1277
13717.48 1274
13718.59 1260
13719.69 1264
13720.80 1240
13721.91 1244
13723.01 1270
13724.12 1263
13725.23 1301
13726.33 1283
13727.44 1297
13728.55 1285
13729.65 1313
13730.76 1323
13731.87 1287
13732.98 1335
13734.08 1398
13735.19 1391
13736.30 1391
13737.40 1399
13738.51 1425
13739.62 1402
13740.73 1362
13741.83 1419
13742.94 1418
13744.05 1380
13745.16 1347
13746.26 1347
13747.37 1403
13748.48 1488
13749.59 1389
13750.70 1332
13751.80 1447
13752.91 1511
13754.02 1506
13755.13 1448
13756.24 1507
13757.34 1494
13758.45 1524
13759.56 1511
13760.67 1536
13761.78 1554
13762.88 1547
13763.99 1617
13765.10 1614
13766.21 1725
13767.32 1704
13768.43 1583
13769.54 1694
13770.64 1753
13771.75 1775
13772.86 1833
13773.97 1838
13775.08 1823
13776.19 1978
13777.30 1993
13778.41 1968
13779.52 2015
13780.62 2011
13781.73 2056
13782.84 2009
13783.95 2023
13785.06 1943
13786.17 1817
13787.28 1781
13788.39 1729
13789.50 1805
13790.61 1651
13791.72 1647
13792.83 1662
13793.94 1552
13795.05 1595
13796.16 1538
13797.27 1501
13798.38 1480
13799.49 1528
13800.60 1506
13801.71 1439
13802.82 1464
13803.93 1498
13805.04 1526
13806.15 1456
13807.26 1498
13808.37 1429
13809.48 1479
13810.59 1435
13811.70 1443
13812.81 1438
13813.92 1512
13815.03 1501
13816.14 1526
13817.25 1517
13818.36 1443
13819.47 1410
13820.58 1453
13821.69 1498
13822.80 1503
13823.91 1472
13825.02 1446
13826.13 1437
13827.25 1467
13828.36 1454
13829.47 1402
13830.58 1505
13831.69 1469
13832.80 1481
13833.91 1418
13835.02 1432
13836.13 1408
13837.25 1439
13838.36 1446
13839.47 1468
13840.58 1442
13841.69 1436
13842.80 1427
13843.91 1426
13845.03 1375
13846.14 1416
13847.25 1401
13848.36 1447
13849.47 1462
13850.59 1366
13851.70 1466
13852.81 1434
13853.92 1502
13855.03 1419
13856.15 1419
13857.26 1457
13858.37 1400
13859.48 1440
13860.59 1451
13861.71 1451
13862.82 1463
13863.93 1466
13865.04 1537
13866.16 1529
13867.27 1460
13868.38 1541
13869.49 1489
13870.61 1552
13871.72 1469
13872.83 1553
13873.95 1552
13875.06 1561
13876.17 1508
13877.28 1610
13878.40 1632
13879.51 1577
13880.62 1533
13881.74 1486
13882.85 1489
13883.96 1537
13885.08 1460
13886.19 1462
13887.30 1450
13888.42 1420
13889.53 1427
13890.64 1551
13891.76 1441
13892.87 1524
13893.98 1487
13895.10 1534
13896.21 1541
13897.33 1514
13898.44 1593
13899.55 1554
13900.67 1509
13901.78 1549
13902.89 1499
13904.01 1525
13905.12 1584
13906.24 1549
13907.35 1546
13908.47 1506
13909.58 1515
13910.69 1461
13911.81 1475
13912.92 1444
13914.04 1441
13915.15 1478
13916.27 1448
13917.38 1471
13918.50 1439
13919.61 1447
13920.72 1450
13921.84 1441
13922.95 1393
13924.07 1427
13925.18 1443
13926.30 1387
13927.41 1403
13928.53 1345
13929.64 1427
13930.76 1448
13931.87 1353
13932.99 1377
13934.10 1393
13935.22 1377
13936.34 1307
13937.45 1419
13938.57 1407
13939.68 1344
13940.80 1402
13941.91 1413
13943.03 1453
13944.14 1415
13945.26 1337
13946.38 1329
13947.49 1379
13948.61 1387
13949.72 1382
13950.84 1439
13951.95 1391
13953.07 1375
13954.19 1373
13955.30 1406
13956.42 1418
13957.53 1315
13958.65 1366
13959.77 1406
13960.88 1374
13962.00 1343
13963.12 1396
13964.23 1446
13965.35 1510
13966.47 1349
13967.58 1363
13968.70 1421
13969.82 1340
13970.93 1350
13972.05 1382
13973.17 1363
13974.28 1399
13975.40 1406
13976.52 1462
13977.63 1470
13978.75 1466
13979.87 1345
13980.99 1364
13982.10 1395
13983.22 1374
13984.34 1355
13985.45 1417
13986.57 1455
13987.69 1378
13988.81 1400
13989.92 1434
13991.04 1442
13992.16 1471
13993.28 1415
13994.39 1503
13995.51 1416
13996.63 1371
13997.75 1500
13998.87 1428
13999.98 1413
14001.10 1406
14002.22 1431
14003.34 1459
14004.46 1525
14005.57 1440
14006.69 1462
14007.81 1509
14008.93 1522
14010.05 1510
14011.16 1550
14012.28 1502
14013.40 1522
14014.52 1495
14015.64 1496
14016.76 1491
14017.88 1518
14018.99 1642
14020.11 1649
14021.23 1553
14022.35 1589
14023.47 1667
14024.59 1642
14025.71 1675
14026.83 1629
14027.94 1574
14029.06 1587
14030.18 1672
14031.30 1723
14032.42 1668
14033.54 1653
14034.66 1634
14035.78 1617
14036.90 1587
14038.02 1636
14039.14 1565
14040.26 1499
14041.38 1517
14042.50 1475
14043.62 1520
14044.74 1513
14045.86 1502
14046.97 1496
14048.09 1504
14049.21 1437
14050.33 1499
14051.45 1447
14052.57 1376
14053.69 1447
14054.81 1422
14055.93 1461
14057.05 1420
14058.17 1378
14059.30 1485
14060.42 1486
14061.54 1481
14062.66 1523
14063.78 1526
14064.90 1458
14066.02 1459
14067.14 1453
14068.26 1476
14069.38 1474
14070.50 1499
14071.62 1645
14072.74 1567
14073.86 1515
14074.98 1565
14076.10 1603
14077.23 1501
14078.35 1534
14079.47 1547
14080.59 1575
14081.71 1647
14082.83 1654
14083.95 1570
14085.07 1646
14086.19 1675
14087.32 1680
14088.44 1733
14089.56 1691
14090.68 1722
14091.80 1623
14092.92 1668
14094.05 1827
14095.17 1710
14096.29 1833
14097.41 1709
14098.53 1811
14099.65 1818
14100.78 1833
14101.90 1864
14103.02 1830
14104.14 1917
14105.26 1854
14106.39 1844
14107.51 1864
14108.63 1822
14109.75 1779
14110.88 1815
14112.00 1847
14113.12 1758
14114.24 1655
14115.37 1674
14116.49 1641
14117.61 1662
14118.73 1595
14119.86 1553
14120.98 1521
14122.10 1555
14123.22 1538
14124.35 1508
14125.47 1507
14126.59 1518
14127.72 1544
14128.84 1510
14129.96 1441
14131.09 1443
14132.21 1571
14133.33 1532
14134.45 1478
14135.58 1428
14136.70 1455
14137.82 1434
14138.95 1427
14140.07 1476
14141.20 1442
14142.32 1410
14143.44 1432
14144.57 1403
14145.69 1432
14146.81 1394
14147.94 1444
14149.06 1427
14150.19 1458
14151.31 1474
14152.43 1426
14153.56 1387
14154.68 1339
14155.81 1405
14156.93 1410
14158.05 1400
14159.18 1444
14160.30 1433
14161.43 1421
14162.55 1414
14163.68 1506
14164.80 1415
14165.92 1449
14167.05 1383
14168.17 1450
14169.30 1489
14170.42 1487
14171.55 1361
14172.67 1369
14173.80 1388
14174.92 1386
14176.05 1293
14177.17 1321
14178.30 1327
14179.42 1332
14180.55 1295
14181.67 1326
14182.80 1344
14183.92 1348
14185.05 1334
14186.17 1359
14187.30 1380
14188.42 1331
14189.55 1361
14190.67 1342
14191.80 1230
14192.93 1308
14194.05 1289
14195.18 1336
14196.30 1356
14197.43 1334
14198.55 1327
14199.68 1356
14200.81 1287
14201.93 1280
14203.06 1286
14204.18 1250
14205.31 1251
14206.44 1291
14207.56 1282
14208.69 1262
14209.82 1314
14210.94 1231
14212.07 1214
14213.19 1297
14214.32 1349
14215.45 1169
14216.57 1200
14217.70 1166
14218.83 1238
14219.95 1231
14221.08 1178
14222.21 1194
14223.33 1180
14224.46 1146
14225.59 1213
14226.71 1234
14227.84 1145
14228.97 1188
14230.10 1167
14231.22 1115
14232.35 1135
14233.48 1153
14234.60 1129
14235.73 1225
14236.86 1168
14237.99 1185
14239.11 1160
14240.24 1176
14241.37 1153
14242.50 1166
14243.62 1163
14244.75 1105
14245.88 1125
14247.01 1130
14248.13 1149
14249.26 1121
14250.39 1169
14251.52 1061
14252.65 1108
14253.77 1096
14254.90 1083
14256.03 1079
14257.16 1105
14258.29 1152
14259.42 1166
14260.54 1055
14261.67 1054
14262.80 1065
14263.93 1045
14265.06 1058
14266.19 1085
14267.31 1013
14268.44 1050
14269.57 1093
14270.70 1068
14271.83 1066
14272.96 1093
14274.09 1125
14275.22 1008
14276.34 1039
14277.47 1028
14278.60 1045
14279.73 1098
14280.86 1081
14281.99 1066
14283.12 1018
14284.25 1133
14285.38 1086
14286.51 1019
14287.64 1021
14288.76 1023
14289.89 1011
14291.02 1090
14292.15 1109
14293.28 1016
14294.41 1006
14295.54 1025
14296.67 1019
14297.80 1045
14298.93 1009
14300.06 1026
14301.19 998
14302.32 965
14303.45 1028
14304.58 935
14305.71 982
14306.84 972
14307.97 934
14309.10 952
14310.23 952
14311.36 924
14312.49 941
14313.62 969
14314.75 913
14315.88 933
14317.01 919
14318.15 960
14319.28 934
14320.41 960
14321.54 1032
14322.67 976
14323.80 961
14324.93 910
14326.06 1016
14327.19 968
14328.32 955
14329.45 914
14330.58 922
14331.72 966
14332.85 963
14333.98 976
14335.11 892
14336.24 886
14337.37 944
14338.50 906
14339.63 934
14340.77 899
14341.90 913
14343.03 957
14344.16 950
14345.29 891
14346.42 896
14347.56 895
14348.69 929
14349.82 951
14350.95 875
14352.08 905
14353.21 957
14354.35 924
14355.48 880
14356.61 831
14357.74 903
14358.88 870
14360.01 905
14361.14 900
14362.27 903
14363.40 939
14364.54 888
14365.67 886
14366.80 874
14367.93 897
14369.07 922
14370.20 876
14371.33 889
14372.46 895
14373.60 858
14374.73 894
14375.86 927
14377.00 912
14378.13 952
14379.26 869
14380.39 841
14381.53 891
14382.66 899
14383.79 838
14384.93 876
14386.06 836
14387.19 913
14388.33 879
14389.46 887
14390.59 889
14391.73 846
14392.86 876
14393.99 872
14395.13 848
14396.26 842
14397.40 818
14398.53 801
14399.66 890
14400.80 929
14401.93 899
14403.06 835
14404.20 858
14405.33 869
14406.47 924
14407.60 855
14408.74 828
14409.87 868
14411.00 866
14412.14 846
14413.27 848
14414.41 868
14415.54 869
14416.68 921
14417.81 840
14418.94 916
14420.08 913
14421.21 906
14422.35 919
14423.48 932
14424.62 853
14425.75 898
14426.89 872
14428.02 825
14429.16 881
14430.29 809
14431.43 949
14432.56 968
14433.70 930
14434.83 857
14435.97 840
14437.10 895
14438.24 895
14439.37 880
14440.51 861
14441.64 939
14442.78 891
14443.92 806
14445.05 856
14446.19 860
14447.32 925
14448.46 922
14449.59 870
14450.73 887
14451.87 924
14453.00 892
14454.14 879
14455.27 913
14456.41 906
14457.55 878
14458.68 816
14459.82 823
14460.95 866
14462.09 922
14463.23 901
14464.36 869
14465.50 899
14466.64 876
14467.77 906
14468.91 878
14470.05 866
14471.18 895
14472.32 935
14473.46 907
14474.59 841
14475.73 891
14476.87 906
14478.00 885
14479.14 903
14480.28 898
14481.41 854
14482.55 839
14483.69 894
14484.83 897
14485.96 847
14487.10 869
14488.24 905
14489.37 887
14490.51 899
14491.65 891
14492.79 838
14493.92 865
14495.06 896
14496.20 888
14497.34 927
14498.47 852
14499.61 828
14500.75 844
14501.89 886
14503.03 897
14504.16 891
14505.30 881
14506.44 885
14507.58 849
14508.72 900
14509.85 902
14510.99 901
14512.13 814
14513.27 885
14514.41 933
14515.55 913
14516.68 903
14517.82 918
14518.96 901
14520.10 843
14521.24 882
14522.38 837
14523.51 899
14524.65 891
14525.79 870
14526.93 939
14528.07 890
14529.21 920
14530.35 924
14531.49 892
14532.63 840
14533.76 888
14534.90 888
14536.04 855
14537.18 909
14538.32 928
14539.46 923
14540.60 959
14541.74 918
14542.88 912
14544.02 853
14545.16 911
14546.30 928
14547.44 939
14548.58 900
14549.72 945
14550.86 893
14552.00 933
14553.14 957
14554.28 936
14555.42 911
14556.56 922
14557.70 933
14558.84 929
14559.98 960
14561.12 912
14562.26 902
14563.40 919
14564.54 937
14565.68 961
14566.82 980
14567.96 955
14569.10 953
14570.24 1001
14571.38 1048
14572.52 1019
14573.66 973
14574.80 958
14575.94 925
14577.08 1043
14578.22 988
14579.36 968
14580.51 970
14581.65 1060
14582.79 1047
14583.93 1051
14585.07 1015
14586.21 963
14587.35 977
14588.49 998
14589.63 1045
14590.78 1033
14591.92 1052
14593.06 1061
14594.20 1048
14595.34 1091
14596.48 1141
14597.62 1183
14598.77 1165
14599.91 1053
14601.05 1100
14602.19 1131
14603.33 1108
14604.48 1083
14605.62 1103
14606.76 1137
14607.90 1137
14609.04 1094
14610.19 1148
14611.33 1192
14612.47 1115
14613.61 1132
14614.75 1152
14615.90 1137
14617.04 1136
14618.18 1153
14619.32 1176
14620.47 1077
14621.61 1137
14622.75 1209
14623.89 1198
14625.04 1167
14626.18 1171
14627.32 1194
14628.46 1302
14629.61 1245
14630.75 1286
14631.89 1303
14633.04 1347
14634.18 1304
14635.32 1357
14636.47 1403
14637.61 1405
14638.75 1384
14639.89 1501
14641.04 1414
14642.18 1368
14643.32 1401
14644.47 1412
14645.61 1401
14646.76 1424
14647.90 1314
14649.04 1340
14650.19 1348
14651.33 1280
14652.47 1296
14653.62 1322
14654.76 1261
14655.90 1323
14657.05 1289
14658.19 1289
14659.34 1278
14660.48 1228
14661.62 1207
14662.77 1197
14663.91 1219
14665.06 1168
14666.20 1140
14667.35 1124
14668.49 1099
14669.63 1111
14670.78 1148
14671.92 1084
14673.07 1120
14674.21 1098
14675.36 1097
14676.50 1124
14677.65 1050
14678.79 1009
14679.94 1048
14681.08 1016
14682.23 1041
14683.37 1012
14684.52 1055
14685.66 1019
14686.81 995
14687.95 1034
14689.10 987
14690.24 964
14691.39 969
14692.53 985
14693.68 956
14694.82 990
14695.97 940
14697.11 908
14698.26 910
14699.41 1000
14700.55 948
14701.70 905
14702.84 923
14703.99 909
14705.13 928
14706.28 932
14707.43 923
14708.57 914
14709.72 943
14710.86 914
14712.01 888
14713.16 919
14714.30 876
14715.45 903
14716.59 941
14717.74 917
14718.89 842
14720.03 911
14721.18 898
14722.33 984
14723.47 922
14724.62 915
14725.77 949
14726.91 863
14728.06 913
14729.21 897
14730.35 932
14731.50 928
14732.65 943
14733.79 931
14734.94 906
14736.09 931
14737.23 917
14738.38 869
14739.53 866
14740.68 871
14741.82 872
14742.97 889
14744.12 880
14745.26 890
14746.41 843
14747.56 917
14748.71 921
14749.85 871
14751.00 877
14752.15 893
14753.30 906
14754.45 872
14755.59 781
14756.74 822
14757.89 862
14759.04 870
14760.18 854
14761.33 829
14762.48 796
14763.63 860
14764.78 892
14765.92 898
14767.07 879
14768.22 848
14769.37 910
14770.52 896
14771.67 949
14772.81 867
14773.96 914
14775.11 857
14776.26 857
14777.41 841
14778.56 887
14779.71 870
14780.86 925
14782.00 899
14783.15 844
14784.30 923
14785.45 886
14786.60 893
14787.75 898
14788.90 963
14790.05 893
14791.20 936
14792.35 866
14793.49 867
14794.64 878
14795.79 935
14796.94 929
14798.09 847
14799.24 879
14800.39 858
14801.54 852
14802.69 856
14803.84 843
14804.99 858
14806.14 902
14807.29 825
14808.44 855
14809.59 829
14810.74 831
14811.89 835
14813.04 864
14814.19 833
14815.34 832
14816.49 828
14817.64 864
14818.79 839
14819.94 838
14821.09 845
14822.24 832
14823.39 781
14824.54 815
14825.69 837
14826.84 841
14827.99 795
14829.14 764
14830.29 745
14831.44 857
14832.60 822
14833.75 777
14834.90 796
14836.05 811
14837.20 755
14838.35 825
14839.50 797
14840.65 781
14841.80 802
14842.95 765
14844.11 793
14845.26 792
14846.41 728
14847.56 804
14848.71 736
14849.86 690
14851.01 748
14852.17 774
14853.32 766
14854.47 762
14855.62 715
14856.77 742
14857.92 770
14859.08 746
14860.23 758
14861.38 780
14862.53 750
14863.68 755
14864.84 759
14865.99 744
14867.14 718
14868.29 740
14869.44 758
14870.60 728
14871.75 692
14872.90 749
14874.05 780
14875.21 754
14876.36 751
14877.51 739
14878.66 732
14879.82 728
14880.97 719
14882.12 756
14883.27 746
14884.43 734
14885.58 771
14886.73 719
14887.89 782
14889.04 731
14890.19 729
14891.34 765
14892.50 805
14893.65 770
14894.80 757
14895.96 709
14897.11 763
14898.26 734
14899.42 796
14900.57 791
14901.72 765
14902.88 735
14904.03 797
14905.18 728
14906.34 740
14907.49 779
14908.65 736
14909.80 745
14910.95 786
14912.11 766
14913.26 785
14914.41 736
14915.57 749
14916.72 820
14917.88 773
14919.03 755
14920.18 756
14921.34 778
14922.49 842
14923.65 831
14924.80 782
14925.96 803
14927.11 805
14928.27 793
14929.42 757
14930.57 797
14931.73 780
14932.88 779
14934.04 771
14935.19 796
14936.35 814
14937.50 820
14938.66 809
14939.81 759
14940.97 825
14942.12 826
14943.28 865
14944.43 857
14945.59 817
14946.74 867
14947.90 857
14949.05 837
14950.21 840
14951.36 868
14952.52 873
14953.68 857
14954.83 839
14955.99 846
14957.14 907
14958.30 887
14959.45 870
14960.61 836
14961.77 839
14962.92 814
14964.08 871
14965.23 792
14966.39 803
14967.54 820
14968.70 858
14969.86 780
14971.01 803
14972.17 831
14973.33 778
14974.48 762
14975.64 780
14976.79 759
14977.95 763
14979.11 832
14980.26 762
14981.42 800
14982.58 729
14983.73 711
14984.89 765
14986.05 729
14987.20 750
14988.36 781
14989.52 732
14990.67 729
14991.83 732
14992.99 721
14994.15 724
14995.30 734
14996.46 731
14997.62 678
14998.77 753
14999.93 687
15001.09 690
15002.25 671
15003.40 716
15004.56 727
15005.72 737
15006.88 709
15008.03 688
15009.19 713
15010.35 708
15011.51 673
15012.66 660
15013.82 657
15014.98 657
15016.14 667
15017.30 702
15018.45 670
15019.61 670
15020.77 688
15021.93 604
15023.09 658
15024.24 624
15025.40 664
15026.56 672
15027.72 662
15028.88 680
15030.04 622
15031.19 620
15032.35 643
15033.51 688
15034.67 629
15035.83 661
15036.99 687
15038.15 668
15039.30 627
15040.46 659
15041.62 634
15042.78 690
15043.94 694
15045.10 662
15046.26 651
15047.42 619
15048.58 650
15049.74 648
15050.90 660
15052.05 700
15053.21 641
15054.37 634
15055.53 608
15056.69 623
15057.85 665
15059.01 614
15060.17 616
15061.33 611
15062.49 656
15063.65 644
15064.81 659
15065.97 681
15067.13 638
15068.29 643
15069.45 679
15070.61 662
15071.77 641
15072.93 687
15074.09 718
15075.25 655
15076.41 657
15077.57 646
15078.73 692
15079.89 681
15081.05 636
15082.21 623
15083.37 635
15084.53 627
15085.69 601
15086.85 591
15088.01 665
15089.18 635
15090.34 622
15091.50 671
15092.66 662
15093.82 626
15094.98 594
15096.14 670
15097.30 641
15098.46 567
15099.62 578
15100.78 598
15101.95 600
15103.11 669
15104.27 591
15105.43 612
15106.59 653
15107.75 696
15108.91 676
15110.08 625
15111.24 642
15112.40 654
15113.56 643
15114.72 641
15115.88 660
15117.05 643
15118.21 700
15119.37 703
15120.53 648
15121.69 672
15122.86 668
15124.02 676
15125.18 629
15126.34 629
15127.50 646
15128.67 648
15129.83 663
15130.99 625
15132.15 646
15133.32 635
15134.48 659
15135.64 663
15136.80 578
15137.97 606
15139.13 658
15140.29 672
15141.45 640
15142.62 639
15143.78 616
15144.94 616
15146.11 590
15147.27 682
15148.43 641
15149.59 638
15150.76 646
15151.92 659
15153.08 651
15154.25 678
15155.41 645
15156.57 677
15157.74 721
15158.90 708
15160.06 667
15161.23 620
15162.39 589
15163.55 631
15164.72 658
15165.88 676
15167.05 678
15168.21 648
15169.37 726
15170.54 684
15171.70 716
15172.86 719
15174.03 657
15175.19 660
15176.36 628
15177.52 670
15178.69 678
15179.85 674
15181.01 702
15182.18 715
15183.34 690
15184.51 676
15185.67 655
15186.84 724
15188.00 705
15189.16 694
15190.33 686
15191.49 648
15192.66 724
15193.82 672
15194.99 701
15196.15 757
15197.32 699
15198.48 697
15199.65 683
15200.81 720
15201.98 733
15203.14 700
15204.31 717
15205.47 691
15206.64 692
15207.80 731
15208.97 688
15210.13 688
15211.30 784
15212.47 741
15213.63 711
15214.80 764
15215.96 757
15217.13 757
15218.29 792
15219.46 735
15220.62 775
15221.79 734
15222.96 730
15224.12 784
15225.29 772
15226.45 784
15227.62 735
15228.79 775
15229.95 791
15231.12 783
15232.29 774
15233.45 777
15234.62 831
15235.78 814
15236.95 787
15238.12 762
15239.28 821
15240.45 781
15241.62 803
15242.78 844
15243.95 843
15245.12 839
15246.28 798
15247.45 777
15248.62 749
15249.78 811
15250.95 741
15252.12 783
15253.28 731
15254.45 756
15255.62 730
15256.79 707
15257.95 698
15259.12 724
15260.29 688
15261.46 730
15262.62 652
15263.79 646
15264.96 664
15266.13 674
15267.29 654
15268.46 675
15269.63 681
15270.80 707
15271.96 708
15273.13 682
15274.30 674
15275.47 644
15276.64 653
15277.80 729
15278.97 659
15280.14 647
15281.31 618
15282.48 623
15283.64 598
15284.81 622
15285.98 609
15287.15 649
15288.32 625
15289.49 670
15290.65 611
15291.82 661
15292.99 629
15294.16 613
15295.33 644
15296.50 649
15297.67 599
15298.83 602
15300.00 640
15301.17 616
15302.34 586
15303.51 659
15304.68 629
15305.85 610
15307.02 624
15308.19 634
15309.36 668
15310.52 620
15311.69 633
15312.86 621
15314.03 667
15315.20 639
15316.37 645
15317.54 597
15318.71 668
15319.88 659
15321.05 604
15322.22 646
15323.39 619
15324.56 622
15325.73 678
15326.90 679
15328.07 602
15329.24 659
15330.41 662
15331.58 664
15332.75 651
15333.92 638
15335.09 683
15336.26 656
15337.43 660
15338.60 632
15339.77 643
15340.94 694
15342.11 650
15343.28 651
15344.45 668
15345.62 670
15346.79 666
15347.96 667
15349.13 620
15350.31 607
15351.48 671
15352.65 677
15353.82 678
15354.99 678
15356.16 640
15357.33 683
15358.50 699
15359.67 675
15360.84 619
15362.02 625
15363.19 624
15364.36 715
15365.53 664
15366.70 657
15367.87 633
15369.04 587
15370.21 616
15371.39 646
15372.56 659
15373.73 637
15374.90 629
15376.07 653
15377.24 650
15378.42 679
15379.59 701
15380.76 697
15381.93 678
15383.10 699
15384.28 671
15385.45 669
15386.62 627
15387.79 657
15388.97 672
15390.14 653
15391.31 662
15392.48 688
15393.65 690
15394.83 680
15396.00 643
15397.17 667
15398.34 710
15399.52 726
15400.69 643
15401.86 676
15403.04 660
15404.21 649
15405.38 651
15406.55 640
15407.73 715
15408.90 699
15410.07 699
15411.25 668
15412.42 634
15413.59 652
15414.77 654
15415.94 623
15417.11 549
15418.29 603
15419.46 629
15420.63 591
15421.81 606
15422.98 614
15424.15 635
15425.33 662
15426.50 650
15427.67 625
15428.85 629
15430.02 590
15431.20 625
15432.37 626
15433.54 570
15434.72 666
15435.89 662
15437.07 643
15438.24 626
15439.41 595
15440.59 586
15441.76 580
15442.94 584
15444.11 607
15445.29 638
15446.46 664
15447.63 666
15448.81 623
15449.98 603
15451.16 642
15452.33 655
15453.51 589
15454.68 590
15455.86 637
15457.03 596
15458.21 657
15459.38 662
15460.56 629
15461.73 657
15462.91 657
15464.08 598
15465.26 579
15466.43 590
15467.61 601
15468.78 603
15469.96 592
15471.13 630
15472.31 614
15473.48 653
15474.66 609
15475.83 615
15477.01 621
15478.19 624
15479.36 576
15480.54 596
15481.71 571
15482.89 608
15484.06 613
15485.24 631
15486.42 624
15487.59 632
15488.77 555
15489.94 632
15491.12 718
15492.30 661
15493.47 653
15494.65 620
15495.83 655
15497.00 632
15498.18 632
15499.36 660
15500.53 690
15501.71 632
15502.88 610
15504.06 600
15505.24 643
15506.41 686
15507.59 663
15508.77 625
15509.95 677
15511.12 613
15512.30 628
15513.48 672
15514.65 665
15515.83 657
15517.01 620
15518.18 608
15519.36 645
15520.54 649
15521.72 643
15522.89 629
15524.07 633
15525.25 646
15526.43 621
15527.60 663
15528.78 672
15529.96 654
15531.14 604
15532.31 675
15533.49 671
15534.67 649
15535.85 628
15537.03 631
15538.20 663
15539.38 617
15540.56 688
15541.74 665
15542.92 609
15544.09 651
15545.27 646
15546.45 651
15547.63 653
15548.81 661
15549.98 700
15551.16 698
15552.34 715
15553.52 717
15554.70 696
15555.88 644
15557.06 684
15558.23 727
15559.41 697
15560.59 680
15561.77 735
15562.95 677
15564.13 688
15565.31 708
15566.49 709
15567.67 721
15568.84 689
15570.02 659
15571.20 664
15572.38 700
15573.56 768
15574.74 700
15575.92 704
15577.10 706
15578.28 784
15579.46 759
15580.64 745
15581.82 742
15583.00 747
15584.18 743
15585.36 775
15586.54 669
15587.72 731
15588.90 803
15590.08 739
15591.26 746
15592.44 656
15593.62 729
15594.80 768
15595.98 721
15597.16 691
15598.34 741
15599.52 756
15600.70 820
15601.88 850
15603.06 807
15604.24 714
15605.42 768
15606.60 727
15607.78 762
15608.96 781
15610.14 779
15611.32 831
15612.50 864
15613.68 806
15614.86 806
15616.05 882
15617.23 772
15618.41 801
15619.59 839
15620.77 791
15621.95 823
15623.13 847
15624.31 846
15625.49 905
15626.68 848
15627.86 827
15629.04 885
15630.22 894
15631.40 870
15632.58 860
15633.76 895
15634.95 862
15636.13 873
15637.31 851
15638.49 809
15639.67 820
15640.85 866
15642.04 871
15643.22 906
15644.40 883
15645.58 885
15646.76 884
15647.95 937
15649.13 960
15650.31 900
15651.49 879
15652.67 853
15653.86 899
15655.04 916
15656.22 932
15657.40 1000
15658.59 939
15659.77 888
15660.95 1012
15662.13 952
15663.32 964
15664.50 1011
15665.68 1025
15666.87 987
15668.05 993
15669.23 909
15670.41 983
15671.60 997
15672.78 941
15673.96 958
15675.15 1005
15676.33 970
15677.51 988
15678.70 1073
15679.88 983
15681.06 926
15682.25 1034
15683.43 1025
15684.61 939
15685.80 951
15686.98 955
15688.16 918
15689.35 967
15690.53 1007
15691.72 1050
15692.90 1002
15694.08 996
15695.27 993
15696.45 1001
15697.63 1028
15698.82 1046
15700.00 1004
15701.19 1023
15702.37 1014
15703.56 1052
15704.74 1014
15705.92 1086
15707.11 1090
15708.29 1036
15709.48 1070
15710.66 1050
15711.85 1101
15713.03 1085
15714.21 1116
15715.40 1149
15716.58 1173
15717.77 1101
15718.95 1131
15720.14 1192
15721.32 1232
15722.51 1228
15723.69 1168
15724.88 1261
15726.06 1231
15727.25 1162
15728.43 1162
15729.62 1172
15730.80 1168
15731.99 1157
15733.17 1168
15734.36 1217
15735.55 1219
15736.73 1266
15737.92 1229
15739.10 1158
15740.29 1234
15741.47 1189
15742.66 1152
15743.84 1193
15745.03 1154
15746.22 1044
15747.40 1163
15748.59 1163
15749.77 1189
15750.96 1162
15752.15 1202
15753.33 1181
15754.52 1143
15755.70 1181
15756.89 1230
15758.08 1212
15759.26 1186
15760.45 1137
15761.64 1221
15762.82 1145
15764.01 1167
15765.20 1185
15766.38 1152
15767.57 1178
15768.76 1221
15769.94 1186
15771.13 1160
15772.32 1114
15773.50 1151
15774.69 1131
15775.88 1146
15777.06 1100
15778.25 1155
15779.44 1099
15780.62 1190
15781.81 1144
15783.00 1184
15784.19 1153
15785.37 1105
15786.56 1153
15787.75 1092
15788.94 1094
15790.12 1133
15791.31 1107
15792.50 1062
15793.69 1060
15794.87 1052
15796.06 1095
15797.25 1073
15798.44 1088
15799.62 1121
15800.81 1052
15802.00 1070
15803.19 1058
15804.38 1024
15805.56 1004
15806.75 1002
15807.94 979
15809.13 1013
15810.32 1055
15811.50 1006
15812.69 977
15813.88 1048
15815.07 1039
15816.26 1018
15817.45 1010
15818.64 978
15819.82 929
15821.01 955
15822.20 969
15823.39 926
15824.58 931
15825.77 944
15826.96 885
15828.15 887
15829.33 919
15830.52 973
15831.71 899
15832.90 885
15834.09 940
15835.28 923
15836.47 913
15837.66 926
15838.85 919
15840.04 866
15841.23 927
15842.42 928
15843.61 922
15844.79 877
15845.98 869
15847.17 906
15848.36 912
15849.55 850
15850.74 893
15851.93 863
15853.12 885
15854.31 900
15855.50 861
15856.69 862
15857.88 860
15859.07 797
15860.26 836
15861.45 815
15862.64 839
15863.83 901
15865.02 831
15866.21 873
15867.40 876
15868.60 851
15869.79 838
15870.98 877
15872.17 877
15873.36 861
15874.55 876
15875.74 822
15876.93 905
15878.12 932
15879.31 898
15880.50 910
15881.69 886
15882.88 869
15884.07 877
15885.27 875
15886.46 845
15887.65 866
15888.84 857
15890.03 878
15891.22 901
15892.41 900
15893.60 887
15894.80 898
15895.99 826
15897.18 874
15898.37 849
15899.56 851
15900.75 823
15901.95 805
15903.14 868
15904.33 909
15905.52 875
15906.71 850
15907.90 868
15909.10 902
15910.29 896
15911.48 899
15912.67 925
15913.86 957
15915.06 927
15916.25 916
15917.44 897
15918.63 870
15919.83 868
15921.02 873
15922.21 905
15923.40 932
15924.60 905
15925.79 887
15926.98 941
15928.17 865
15929.37 860
15930.56 908
15931.75 898
15932.94 878
15934.14 940
15935.33 912
15936.52 860
15937.72 908
15938.91 919
15940.10 898
15941.30 936
15942.49 900
15943.68 931
15944.88 875
15946.07 872
15947.26 897
15948.46 862
15949.65 885
15950.84 910
15952.04 858
15953.23 850
15954.42 822
15955.62 807
15956.81 799
15958.01 778
15959.20 792
15960.39 824
15961.59 806
15962.78 855
15963.97 834
15965.17 798
15966.36 805
15967.56 879
15968.75 853
15969.95 789
15971.14 808
15972.33 798
15973.53 824
15974.72 786
15975.92 806
15977.11 779
15978.31 745
15979.50 716
15980.70 774
15981.89 799
15983.09 809
15984.28 768
15985.47 725
15986.67 725
15987.86 717
15989.06 774
15990.25 776
15991.45 733
15992.64 690
15993.84 670
15995.03 664
15996.23 701
15997.43 728
15998.62 731
15999.82 720
16001.01 702
16002.21 669
16003.40 671
16004.60 660
16005.79 661
16006.99 710
16008.18 716
16009.38 698
16010.58 659
16011.77 668
16012.97 708
16014.16 653
16015.36 643
16016.56 683
16017.75 751
16018.95 703
16020.14 671
16021.34 649
16022.54 704
16023.73 696
16024.93 734
16026.13 659
16027.32 629
16028.52 645
16029.71 670
16030.91 667
16032.11 689
16033.30 643
16034.50 666
16035.70 671
16036.89 646
16038.09 636
16039.29 688
16040.49 620
16041.68 679
16042.88 684
16044.08 688
16045.27 623
16046.47 642
16047.67 637
16048.86 615
16050.06 633
16051.26 675
16052.46 654
16053.65 620
16054.85 636
16056.05 652
16057.25 651
16058.44 674
16059.64 592
16060.84 655
16062.04 671
16063.23 661
16064.43 616
16065.63 617
16066.83 617
16068.03 652
16069.22 671
16070.42 641
16071.62 657
16072.82 631
16074.02 656
16075.21 601
16076.41 582
16077.61 638
16078.81 621
16080.01 625
16081.21 628
16082.40 600
16083.60 648
16084.80 670
16086.00 635
16087.20 597
16088.40 620
16089.60 692
16090.79 677
16091.99 595
16093.19 608
16094.39 614
16095.59 620
16096.79 610
16097.99 586
16099.19 626
16100.39 601
16101.59 562
16102.78 578
16103.98 608
16105.18 601
16106.38 604
16107.58 631
16108.78 616
16109.98 608
16111.18 601
16112.38 649
16113.58 642
16114.78 587
16115.98 615
16117.18 643
16118.38 617
16119.58 593
16120.78 629
16121.98 671
16123.18 606
16124.38 626
16125.58 587
16126.78 615
16127.98 602
16129.18 587
16130.38 611
16131.58 615
16132.78 597
16133.98 605
16135.18 592
16136.38 560
16137.58 592
16138.78 562
16139.98 571
16141.18 618
16142.38 618
16143.58 587
16144.79 577
16145.99 581
16147.19 597
16148.39 575
16149.59 581
16150.79 605
16151.99 574
16153.19 557
16154.39 579
16155.59 574
16156.80 568
16158.00 578
16159.20 584
16160.40 547
16161.60 575
16162.80 623
16164.00 558
16165.21 574
16166.41 582
16167.61 570
16168.81 562
16170.01 578
16171.21 622
16172.42 568
16173.62 570
16174.82 567
16176.02 590
16177.22 578
16178.43 555
16179.63 549
16180.83 589
16182.03 582
16183.23 559
16184.44 607
16185.64 567
16186.84 590
16188.04 610
16189.25 631
16190.45 583
16191.65 551
16192.85 597
16194.06 602
16195.26 574
16196.46 564
16197.66 570
16198.87 553
16200.07 578
16201.27 595
16202.48 607
16203.68 656
16204.88 607
16206.09 597
16207.29 641
16208.49 577
16209.69 569
16210.90 605
16212.10 589
16213.30 619
16214.51 616
16215.71 569
16216.91 606
16218.12 610
16219.32 604
16220.53 637
16221.73 707
16222.93 665
16224.14 642
16225.34 632
16226.54 634
16227.75 599
16228.95 625
16230.16 665
16231.36 661
16232.56 630
16233.77 614
16234.97 650
16236.18 608
16237.38 610
16238.59 614
16239.79 624
16240.99 681
16242.20 638
16243.40 656
16244.61 616
16245.81 615
16247.02 627
16248.22 615
16249.43 637
16250.63 681
16251.84 670
16253.04 643
16254.24 657
16255.45 675
16256.65 663
16257.86 661
16259.06 656
16260.27 672
16261.48 673
16262.68 698
16263.89 680
16265.09 636
16266.30 624
16267.50 600
16268.71 681
16269.91 655
16271.12 666
16272.32 654
16273.53 701
16274.73 692
16275.94 708
16277.15 708
16278.35 690
16279.56 708
16280.76 687
16281.97 678
16283.18 713
16284.38 679
16285.59 707
16286.79 703
16288.00 665
16289.21 704
16290.41 715
16291.62 721
16292.82 731
16294.03 745
16295.24 730
16296.44 711
16297.65 689
16298.86 698
16300.06 704
16301.27 710
16302.48 717
16303.68 695
16304.89 713
16306.10 713
16307.30 728
16308.51 727
16309.72 748
16310.92 749
16312.13 750
16313.34 734
16314.55 710
16315.75 758
16316.96 770
16318.17 735
16319.37 767
16320.58 763
16321.79 756
16323.00 738
16324.20 822
16325.41 759
16326.62 673
16327.83 715
16329.03 732
16330.24 716
16331.45 677
16332.66 697
16333.87 706
16335.07 713
16336.28 727
16337.49 756
16338.70 699
16339.90 664
16341.11 656
16342.32 700
16343.53 649
16344.74 675
16345.95 665
16347.15 709
16348.36 667
16349.57 674
16350.78 675
16351.99 606
16353.20 602
16354.40 609
16355.61 628
16356.82 615
16358.03 625
16359.24 607
16360.45 640
16361.66 638
16362.87 639
16364.08 685
16365.28 680
16366.49 666
16367.70 603
16368.91 574
16370.12 589
16371.33 617
16372.54 568
16373.75 595
16374.96 589
16376.17 597
16377.38 608
16378.59 609
16379.80 601
16381.01 558
16382.21 632
16383.42 610
16384.63 583
16385.84 620
16387.05 584
16388.26 628
16389.47 610
16390.68 592
16391.89 625
16393.10 611
16394.31 583
16395.52 587
16396.73 573
16397.94 623
16399.15 588
16400.36 591
16401.57 591
16402.79 588
16404.00 570
16405.21 566
16406.42 604
16407.63 585
16408.84 626
16410.05 570
16411.26 635
16412.47 575
16413.68 585
16414.89 555
16416.10 571
16417.31 576
16418.52 573
16419.74 553
16420.95 558
16422.16 559
16423.37 572
16424.58 556
16425.79 494
16427.00 513
16428.21 534
16429.42 608
16430.64 575
16431.85 562
16433.06 559
16434.27 573
16435.48 541
16436.69 571
16437.91 570
16439.12 576
16440.33 589
16441.54 574
16442.75 522
16443.96 512
16445.18 536
16446.39 541
16447.60 548
16448.81 560
16450.02 599
16451.24 616
16452.45 550
16453.66 564
16454.87 617
16456.09 573
16457.30 574
16458.51 567
16459.72 570
16460.94 541
16462.15 533
16463.36 566
16464.57 575
16465.79 589
16467.00 527
16468.21 590
16469.43 569
16470.64 522
16471.85 481
16473.06 489
16474.28 543
16475.49 507
16476.70 540
16477.92 532
16479.13 539
16480.34 569
16481.56 587
16482.77 533
16483.98 534
16485.20 546
16486.41 532
16487.62 551
16488.84 548
16490.05 546
16491.26 501
16492.48 502
16493.69 528
16494.91 533
16496.12 519
16497.33 555
16498.55 540
16499.76 510
16500.97 512
16502.19 549
16503.40 531
16504.62 520
16505.83 502
16507.05 510
16508.26 488
16509.47 539
16510.69 537
16511.90 500
16513.12 546
16514.33 504
16515.55 531
16516.76 523
16517.98 497
16519.19 499
16520.41 567
16521.62 546
16522.83 525
16524.05 502
16525.26 495
16526.48 505
16527.69 536
16528.91 556
16530.12 557
16531.34 545
16532.55 519
16533.77 514
16534.99 522
16536.20 499
16537.42 492
16538.63 494
16539.85 523
16541.06 560
16542.28 510
16543.49 502
16544.71 530
16545.92 573
16547.14 565
16548.36 557
16549.57 578
16550.79 515
16552.00 537
16553.22 532
16554.44 549
16555.65 559
16556.87 540
16558.08 557
16559.30 533
16560.52 527
16561.73 559
16562.95 598
16564.17 562
16565.38 564
16566.60 531
16567.81 576
16569.03 590
16570.25 588
16571.46 574
16572.68 610
16573.90 616
16575.11 607
16576.33 538
16577.55 588
16578.76 533
16579.98 587
16581.20 578
16582.42 616
16583.63 622
16584.85 611
16586.07 599
16587.28 555
16588.50 661
16589.72 647
16590.94 608
16592.15 560
16593.37 577
16594.59 583
16595.81 649
16597.02 660
16598.24 588
16599.46 567
16600.68 583
16601.89 623
16603.11 641
16604.33 573
16605.55 582
16606.77 597
16607.98 604
16609.20 606
16610.42 587
16611.64 605
16612.86 628
16614.07 591
16615.29 582
16616.51 586
16617.73 560
16618.95 597
16620.17 556
16621.38 553
16622.60 538
16623.82 602
16625.04 653
16626.26 575
16627.48 575
16628.70 549
16629.91 583
16631.13 550
16632.35 541
16633.57 561
16634.79 625
16636.01 557
16637.23 555
16638.45 564
16639.67 531
16640.89 566
16642.10 575
16643.32 564
16644.54 542
16645.76 599
16646.98 602
16648.20 578
16649.42 543
16650.64 556
16651.86 557
16653.08 535
16654.30 562
16655.52 551
16656.74 554
16657.96 544
16659.18 544
16660.40 550
16661.62 497
16662.84 489
16664.06 480
16665.28 518
16666.50 557
16667.72 474
16668.94 515
16670.16 565
16671.38 485
16672.60 512
16673.82 563
16675.04 561
16676.26 549
16677.48 504
16678.70 536
16679.92 545
16681.14 492
16682.36 521
16683.58 523
16684.80 513
16686.03 565
16687.25 549
16688.47 522
16689.69 514
16690.91 516
16692.13 553
16693.35 517
16694.57 528
16695.79 519
16697.02 505
16698.24 519
16699.46 510
16700.68 491
16701.90 511
16703.12 513
16704.34 508
16705.57 510
16706.79 492
16708.01 544
16709.23 556
16710.45 514
16711.67 480
16712.90 517
16714.12 539
16715.34 455
16716.56 501
16717.78 512
16719.01 524
16720.23 491
16721.45 509
16722.67 478
16723.89 506
16725.12 469
16726.34 508
16727.56 490
16728.78 492
16730.01 507
16731.23 528
16732.45 523
16733.67 484
16734.90 540
16736.12 559
16737.34 509
16738.56 516
16739.79 515
16741.01 471
16742.23 512
16743.46 461
16744.68 468
16745.90 471
16747.12 529
16748.35 500
16749.57 541
16750.79 483
16752.02 552
16753.24 510
16754.46 559
16755.69 537
16756.91 492
16758.13 535
16759.36 529
16760.58 540
16761.80 537
16763.03 522
16764.25 506
16765.48 524
16766.70 486
16767.92 453
16769.15 488
16770.37 516
16771.60 523
16772.82 501
16774.04 497
16775.27 493
16776.49 473
16777.72 479
16778.94 486
16780.16 492
16781.39 445
16782.61 497
16783.84 499
16785.06 519
16786.29 498
16787.51 454
16788.74 469
16789.96 502
16791.18 506
16792.41 499
16793.63 487
16794.86 564
16796.08 481
16797.31 507
16798.53 498
16799.76 524
16800.98 528
16802.21 510
16803.43 475
16804.66 493
16805.88 517
16807.11 511
16808.33 532
16809.56 471
16810.79 506
16812.01 471
16813.24 513
16814.46 481
16815.69 517
16816.91 496
16818.14 506
16819.36 479
16820.59 487
16821.82 456
16823.04 503
16824.27 522
16825.49 511
16826.72 512
16827.95 535
16829.17 537
16830.40 500
16831.62 517
16832.85 495
16834.08 506
16835.30 530
16836.53 497
16837.76 523
16838.98 509
16840.21 552
16841.44 499
16842.66 524
16843.89 503
16845.11 536
16846.34 530
16847.57 563
16848.80 517
16850.02 535
16851.25 539
16852.48 539
16853.70 502
16854.93 543
16856.16 530
16857.38 519
16858.61 511
16859.84 561
16861.07 556
16862.29 551
16863.52 560
16864.75 517
16865.97 533
16867.20 596
16868.43 521
16869.66 506
16870.89 530
16872.11 562
16873.34 539
16874.57 565
16875.80 584
16877.02 592
16878.25 592
16879.48 632
16880.71 625
16881.94 639
16883.16 575
16884.39 616
16885.62 595
16886.85 588
16888.08 640
16889.30 685
16890.53 623
16891.76 613
16892.99 623
16894.22 651
16895.45 654
16896.67 692
16897.90 633
16899.13 625
16900.36 668
16901.59 626
16902.82 654
16904.05 675
16905.28 646
16906.50 638
16907.73 677
16908.96 638
16910.19 643
16911.42 596
16912.65 602
16913.88 610
16915.11 617
16916.34 619
16917.57 606
16918.80 580
16920.03 586
16921.26 597
16922.48 641
16923.71 627
16924.94 566
16926.17 570
16927.40 544
16928.63 564
16929.86 525
16931.09 528
16932.32 495
16933.55 566
16934.78 578
16936.01 537
16937.24 545
16938.47 516
16939.70 560
16940.93 573
16942.16 562
16943.39 534
16944.62 557
16945.85 565
16947.08 448
16948.31 536
16949.54 527
16950.78 507
16952.01 527
16953.24 481
16954.47 463
16955.70 478
16956.93 507
16958.16 479
16959.39 486
16960.62 535
16961.85 506
16963.08 480
16964.31 446
16965.54 502
16966.78 538
16968.01 535
16969.24 546
16970.47 545
16971.70 485
16972.93 502
16974.16 512
16975.39 508
16976.63 514
16977.86 498
16979.09 515
16980.32 475
16981.55 465
16982.78 536
16984.02 550
16985.25 490
16986.48 503
16987.71 481
16988.94 456
16990.18 504
16991.41 527
16992.64 492
16993.87 519
16995.10 493
16996.34 490
16997.57 518
16998.80 524
17000.03 504
17001.26 488
17002.50 503
17003.73 502
17004.96 499
17006.19 467
17007.43 480
17008.66 529
17009.89 458
17011.12 459
17012.36 483
17013.59 457
17014.82 459
17016.06 470
17017.29 463
17018.52 526
17019.76 513
17020.99 482
17022.22 447
17023.45 471
17024.69 450
17025.92 455
17027.15 480
17028.39 498
17029.62 467
17030.85 484
17032.09 455
17033.32 452
17034.55 460
17035.79 449
17037.02 459
17038.26 445
17039.49 425
17040.72 426
17041.96 439
17043.19 424
17044.43 430
17045.66 480
17046.89 448
17048.13 467
17049.36 477
17050.60 474
17051.83 455
17053.06 481
17054.30 448
17055.53 450
17056.77 492
17058.00 496
17059.24 469
17060.47 446
17061.70 418
17062.94 466
17064.17 418
17065.41 487
17066.64 474
17067.88 448
17069.11 434
17070.35 467
17071.58 456
17072.82 414
17074.05 453
17075.29 434
17076.52 409
17077.76 415
17078.99 458
17080.23 428
17081.46 430
17082.70 402
17083.93 404
17085.17 427
17086.41 434
17087.64 462
17088.88 463
17090.11 463
17091.35 476
17092.58 451
17093.82 443
17095.05 423
17096.29 442
17097.53 437
17098.76 413
17100.00 423
17101.23 444
17102.47 445
17103.71 430
17104.94 445
17106.18 388
17107.41 425
17108.65 440
17109.89 394
17111.12 408
17112.36 403
17113.60 447
17114.83 433
17116.07 465
17117.31 402
17118.54 417
17119.78 434
17121.02 405
17122.25 423
17123.49 434
17124.73 451
17125.96 447
17127.20 415
17128.44 397
17129.67 417
17130.91 391
17132.15 422
17133.39 384
17134.62 415
17135.86 380
17137.10 413
17138.33 390
17139.57 429
17140.81 414
17142.05 415
17143.28 427
17144.52 405
17145.76 399
17147.00 386
17148.23 415
17149.47 421
17150.71 408
17151.95 399
17153.19 428
17154.42 400
17155.66 402
17156.90 387
17158.14 419
17159.38 404
17160.61 416
17161.85 427
17163.09 402
17164.33 378
17165.57 387
17166.81 397
17168.04 375
17169.28 398
17170.52 386
17171.76 404
17173.00 375
17174.24 401
17175.47 378
17176.71 385
17177.95 438
17179.19 375
17180.43 379
17181.67 387
17182.91 396
17184.15 414
17185.39 403
17186.62 397
17187.86 420
17189.10 407
17190.34 438
17191.58 433
17192.82 397
17194.06 370
17195.30 362
17196.54 366
17197.78 365
17199.02 415
17200.26 427
17201.50 425
17202.74 347
17203.98 414
17205.22 425
17206.46 396
17207.70 423
17208.94 379
17210.18 391
17211.42 410
17212.66 355
17213.90 383
17215.14 431
17216.38 413
17217.62 395
17218.86 449
17220.10 379
17221.34 400
17222.58 443
17223.82 412
17225.06 391
17226.30 376
17227.54 406
17228.78 405
17230.02 382
17231.26 424
17232.50 448
17233.74 420
17234.98 397
17236.22 378
17237.47 434
17238.71 381
17239.95 379
17241.19 367
17242.43 390
17243.67 414
17244.91 395
17246.15 403
17247.39 388
17248.64 403
17249.88 385
17251.12 405
17252.36 416
17253.60 410
17254.84 386
17256.08 417
17257.33 391
17258.57 402
17259.81 399
17261.05 397
17262.29 411
17263.54 378
17264.78 365
17266.02 370
17267.26 414
17268.50 410
17269.75 363
17270.99 385
17272.23 365
17273.47 399
17274.71 428
17275.96 429
17277.20 400
17278.44 385
17279.68 341
17280.93 360
17282.17 363
17283.41 364
17284.65 384
17285.90 356
17287.14 354
17288.38 380
17289.62 359
17290.87 349
17292.11 340
17293.35 348
17294.60 356
17295.84 367
17297.08 375
17298.33 401
17299.57 396
17300.81 387
17302.05 377
17303.30 382
17304.54 373
17305.78 371
17307.03 372
17308.27 369
17309.52 366
17310.76 361
17312.00 371
17313.25 374
17314.49 378
17315.73 392
17316.98 381
17318.22 323
17319.47 333
17320.71 375
17321.95 369
17323.20 364
17324.44 318
17325.69 396
17326.93 379
17328.17 353
17329.42 357
17330.66 401
17331.91 347
17333.15 382
17334.40 385
17335.64 369
17336.88 393
17338.13 390
17339.37 422
17340.62 357
17341.86 377
17343.11 413
17344.35 412
17345.60 376
17346.84 384
17348.09 371
17349.33 427
17350.58 375
17351.82 371
17353.07 360
17354.31 406
17355.56 404
17356.80 366
17358.05 383
17359.29 388
17360.54 422
17361.78 398
17363.03 396
17364.27 389
17365.52 437
17366.77 418
17368.01 408
17369.26 418
17370.50 387
17371.75 395
17372.99 394
17374.24 345
17375.49 366
17376.73 417
17377.98 423
17379.22 432
17380.47 368
17381.72 347
17382.96 389
17384.21 429
17385.45 410
17386.70 379
17387.95 373
17389.19 341
17390.44 399
17391.69 363
17392.93 392
17394.18 382
17395.43 399
17396.67 366
17397.92 410
17399.17 365
17400.41 396
17401.66 466
17402.91 417
17404.15 406
17405.40 434
17406.65 399
17407.89 387
17409.14 371
17410.39 363
17411.64 371
17412.88 364
17414.13 372
17415.38 368
17416.63 378
17417.87 378
17419.12 356
17420.37 354
17421.62 367
17422.86 403
17424.11 412
17425.36 383
17426.61 396
17427.85 409
17429.10 399
17430.35 404
17431.60 445
17432.85 390
17434.09 391
17435.34 402
17436.59 414
17437.84 417
17439.09 364
17440.33 396
17441.58 377
17442.83 432
17444.08 401
17445.33 375
17446.58 399
17447.82 425
17449.07 387
17450.32 399
17451.57 392
17452.82 458
17454.07 394
17455.32 362
17456.57 377
17457.81 444
17459.06 412
17460.31 363
17461.56 395
17462.81 384
17464.06 390
17465.31 443
17466.56 416
17467.81 405
17469.06 380
17470.30 430
17471.55 440
17472.80 426
17474.05 402
17475.30 414
17476.55 431
17477.80 382
17479.05 405
17480.30 411
17481.55 440
17482.80 421
17484.05 424
17485.30 444
17486.55 414
17487.80 410
17489.05 456
17490.30 427
17491.55 435
17492.80 421
17494.05 467
17495.30 446
17496.55 445
17497.80 444
17499.05 428
17500.30 416
17501.55 455
17502.80 460
17504.05 447
17505.30 447
17506.55 484
17507.80 465
17509.06 428
17510.31 455
17511.56 453
17512.81 441
17514.06 496
17515.31 422
17516.56 442
17517.81 464
17519.06 460
17520.31 453
17521.56 439
17522.82 427
17524.07 432
17525.32 429
17526.57 471
17527.82 456
17529.07 396
17530.32 426
17531.58 425
17532.83 458
17534.08 486
17535.33 468
17536.58 473
17537.83 491
17539.09 484
17540.34 502
17541.59 461
17542.84 443
17544.09 497
17545.35 470
17546.60 503
17547.85 529
17549.10 487
17550.35 440
17551.61 476
17552.86 555
17554.11 517
17555.36 508
17556.62 496
17557.87 501
17559.12 499
17560.37 454
17561.63 441
17562.88 470
17564.13 531
17565.38 502
17566.64 475
17567.89 497
17569.14 515
17570.39 462
17571.65 491
17572.90 496
17574.15 481
17575.41 499
17576.66 460
17577.91 486
17579.17 480
17580.42 443
17581.67 475
17582.93 479
17584.18 430
17585.43 490
17586.69 482
17587.94 457
17589.19 459
17590.45 489
17591.70 476
17592.95 475
17594.21 405
17595.46 442
17596.72 416
17597.97 497
17599.22 480
17600.48 417
17601.73 491
17602.99 502
17604.24 485
17605.49 444
17606.75 411
17608.00 451
17609.26 466
17610.51 507
17611.76 477
17613.02 425
17614.27 482
17615.53 513
17616.78 473
17618.04 411
17619.29 479
17620.55 476
17621.80 466
17623.06 469
17624.31 422
17625.57 480
17626.82 430
17628.08 452
17629.33 465
17630.59 451
17631.84 434
17633.10 415
17634.35 469
17635.61 446
17636.86 436
17638.12 501
17639.37 451
17640.63 404
17641.88 404
17643.14 423
17644.39 418
17645.65 428
17646.91 376
17648.16 429
17649.42 429
17650.67 420
17651.93 421
17653.18 420
17654.44 454
17655.70 449
17656.95 436
17658.21 407
17659.46 397
17660.72 409
17661.98 396
17663.23 392
17664.49 449
17665.75 405
17667.00 381
17668.26 411
17669.51 414
17670.77 421
17672.03 437
17673.28 428
17674.54 464
17675.80 408
17677.05 416
17678.31 390
17679.57 390
17680.82 402
17682.08 380
17683.34 393
17684.60 386
17685.85 382
17687.11 389
17688.37 418
17689.62 434
17690.88 431
17692.14 392
17693.40 367
17694.65 398
17695.91 406
17697.17 412
17698.42 393
17699.68 393
17700.94 400
17702.20 396
17703.46 426
17704.71 421
17705.97 431
17707.23 424
17708.49 401
17709.74 435
17711.00 400
17712.26 397
17713.52 374
17714.78 385
17716.03 392
17717.29 394
17718.55 405
17719.81 413
17721.07 355
17722.33 356
17723.58 366
17724.84 409
17726.10 418
17727.36 396
17728.62 386
17729.88 400
17731.13 372
17732.39 389
17733.65 377
17734.91 369
17736.17 357
17737.43 385
17738.69 353
17739.95 329
17741.21 367
17742.46 394
17743.72 399
17744.98 365
17746.24 323
17747.50 365
17748.76 379
17750.02 408
17751.28 407
17752.54 351
17753.80 435
17755.06 390
17756.32 355
17757.58 321
17758.84 355
17760.10 351
17761.36 375
17762.61 372
17763.87 337
17765.13 403
17766.39 368
17767.65 355
17768.91 367
17770.17 387
17771.43 343
17772.69 387
17773.95 368
17775.21 406
17776.48 342
17777.74 341
17779.00 388
17780.26 411
17781.52 389
17782.78 360
17784.04 393
17785.30 397
17786.56 404
17787.82 369
17789.08 368
17790.34 373
17791.60 402
17792.86 374
17794.12 333
17795.38 357
17796.65 349
17797.91 384
17799.17 343
17800.43 352
17801.69 381
17802.95 367
17804.21 348
17805.47 348
17806.73 385
17808.00 355
17809.26 353
17810.52 341
17811.78 311
17813.04 344
17814.30 353
17815.56 336
17816.83 348
17818.09 356
17819.35 391
17820.61 359
17821.87 385
17823.14 367
17824.40 366
17825.66 347
17826.92 373
17828.18 382
17829.45 373
17830.71 360
17831.97 384
17833.23 373
17834.49 397
17835.76 416
17837.02 344
17838.28 338
17839.54 329
17840.81 334
17842.07 319
17843.33 339
17844.59 335
17845.86 362
17847.12 336
17848.38 323
17849.65 337
17850.91 336
17852.17 373
17853.43 338
17854.70 350
17855.96 353
17857.22 356
17858.49 367
17859.75 353
17861.01 364
17862.28 324
17863.54 335
17864.80 332
17866.07 328
17867.33 313
17868.59 352
17869.86 354
17871.12 328
17872.38 366
17873.65 385
17874.91 369
17876.18 347
17877.44 346
17878.70 356
17879.97 343
17881.23 299
17882.50 316
17883.76 337
17885.02 356
17886.29 351
17887.55 361
17888.82 378
17890.08 334
17891.35 318
17892.61 320
17893.87 304
17895.14 323
17896.40 330
17897.67 362
17898.93 341
17900.20 323
17901.46 316
17902.73 323
17903.99 309
17905.26 357
17906.52 356
17907.79 338
17909.05 338
17910.32 351
17911.58 309
17912.85 332
17914.11 327
17915.38 337
17916.64 334
17917.91 351
17919.17 302
17920.44 300
17921.70 317
17922.97 315
17924.23 315
17925.50 318
17926.76 367
17928.03 347
17929.30 333
17930.56 335
17931.83 343
17933.09 334
17934.36 320
17935.62 371
17936.89 334
17938.16 323
17939.42 353
17940.69 316
17941.96 317
17943.22 313
17944.49 340
17945.75 339
17947.02 313
17948.29 317
17949.55 325
17950.82 336
17952.09 363
17953.35 334
17954.62 328
17955.89 352
17957.15 327
17958.42 321
17959.69 333
17960.95 321
17962.22 315
17963.49 351
17964.75 323
17966.02 288
17967.29 306
17968.55 315
17969.82 329
17971.09 365
17972.36 329
17973.62 358
17974.89 331
17976.16 313
17977.42 324
17978.69 334
17979.96 337
17981.23 345
17982.49 346
17983.76 365
17985.03 327
17986.30 304
17987.57 339
17988.83 342
17990.10 322
17991.37 341
17992.64 314
17993.90 327
17995.17 329
17996.44 338
17997.71 322
17998.98 309
18000.25 304
18001.51 336
18002.78 345
18004.05 347
18005.32 303
18006.59 341
18007.86 329
18009.12 358
18010.39 313
18011.66 326
18012.93 291
18014.20 361
18015.47 346
18016.74 333
18018.00 326
18019.27 302
18020.54 336
18021.81 298
18023.08 315
18024.35 338
18025.62 359
18026.89 354
18028.16 334
18029.43 316
18030.69 294
18031.96 345
18033.23 358
18034.50 337
18035.77 320
18037.04 310
18038.31 322
18039.58 359
18040.85 319
18042.12 293
18043.39 329
18044.66 365
18045.93 334
18047.20 359
18048.47 374
18049.74 331
18051.01 333
18052.28 338
18053.55 310
18054.82 289
18056.09 325
18057.36 337
18058.63 308
18059.90 276
18061.17 306
18062.44 336
18063.71 351
18064.98 357
18066.25 316
18067.52 322
18068.79 352
18070.06 348
18071.33 335
18072.61 336
18073.88 333
18075.15 359
18076.42 361
18077.69 323
18078.96 339
18080.23 357
18081.50 324
18082.77 356
18084.04 307
18085.32 330
18086.59 325
18087.86 341
18089.13 343
18090.40 329
18091.67 322
18092.94 343
18094.22 300
18095.49 341
18096.76 339
18098.03 297
18099.30 307
18100.57 333
18101.85 331
18103.12 342
18104.39 363
18105.66 319
18106.93 334
18108.20 319
18109.48 299
18110.75 361
18112.02 355
18113.29 348
18114.57 325
18115.84 347
18117.11 353
18118.38 357
18119.65 292
18120.93 281
18122.20 299
18123.47 336
18124.74 318
18126.02 336
18127.29 345
18128.56 322
18129.84 335
18131.11 341
18132.38 314
18133.65 367
18134.93 348
18136.20 316
18137.47 305
18138.75 302
18140.02 321
18141.29 317
18142.57 366
18143.84 341
18145.11 337
18146.39 367
18147.66 312
18148.93 343
18150.21 314
18151.48 343
18152.75 353
18154.03 307
18155.30 316
18156.57 337
18157.85 332
18159.12 349
18160.40 358
18161.67 325
18162.94 278
18164.22 325
18165.49 344
18166.77 324
18168.04 300
18169.31 320
18170.59 349
18171.86 322
18173.14 306
18174.41 319
18175.68 301
18176.96 321
18178.23 339
18179.51 381
18180.78 362
18182.06 363
18183.33 364
18184.61 351
18185.88 330
18187.16 318
18188.43 334
18189.71 319
18190.98 287
18192.26 327
18193.53 345
18194.81 359
18196.08 346
18197.36 316
18198.63 323
18199.91 306
18201.18 321
18202.46 309
18203.73 322
18205.01 362
18206.28 365
18207.56 328
18208.83 322
18210.11 334
18211.39 357
18212.66 311
18213.94 340
18215.21 333
18216.49 305
18217.76 332
18219.04 346
18220.32 351
18221.59 345
18222.87 321
18224.14 303
18225.42 334
18226.70 358
18227.97 332
18229.25 338
18230.53 332
18231.80 312
18233.08 324
18234.35 330
18235.63 313
18236.91 307
18238.18 339
18239.46 315
18240.74 307
18242.01 292
18243.29 317
18244.57 328
18245.84 296
18247.12 318
18248.40 274
18249.68 317
18250.95 354
18252.23 357
18253.51 324
18254.78 352
18256.06 349
18257.34 342
18258.62 387
18259.89 344
18261.17 329
18262.45 323
18263.72 317
18265.00 332
18266.28 332
18267.56 353
18268.84 303
18270.11 332
18271.39 313
18272.67 352
18273.95 340
18275.22 353
18276.50 327
18277.78 324
18279.06 308
18280.34 287
18281.61 298
18282.89 326
18284.17 363
18285.45 336
18286.73 319
18288.01 337
18289.28 338
18290.56 321
18291.84 307
18293.12 313
18294.40 324
18295.68 350
18296.95 369
18298.23 326
18299.51 280
18300.79 284
18302.07 347
18303.35 315
18304.63 356
18305.91 305
18307.19 340
18308.46 365
18309.74 348
18311.02 326
18312.30 335
18313.58 355
18314.86 324
18316.14 339
18317.42 319
18318.70 380
18319.98 321
18321.26 340
18322.54 336
18323.82 314
18325.10 291
18326.38 340
18327.66 337
18328.94 333
18330.22 327
18331.50 330
18332.77 319
18334.05 268
18335.33 339
18336.61 317
18337.90 288
18339.18 312
18340.46 328
18341.74 310
18343.02 307
18344.30 304
18345.58 297
18346.86 324
18348.14 326
18349.42 340
18350.70 287
18351.98 284
18353.26 332
18354.54 329
18355.82 320
18357.10 309
18358.38 339
18359.66 331
18360.94 328
18362.22 338
18363.51 320
18364.79 340
18366.07 304
18367.35 320
18368.63 318
18369.91 326
18371.19 323
18372.47 319
18373.76 324
18375.04 340
18376.32 303
18377.60 261
18378.88 318
18380.16 314
18381.44 295
18382.73 289
18384.01 319
18385.29 292
18386.57 316
18387.85 287
18389.13 324
18390.42 339
18391.70 290
18392.98 304
18394.26 351
18395.54 324
18396.83 296
18398.11 355
18399.39 343
18400.67 309
18401.96 312
18403.24 305
18404.52 345
18405.80 324
18407.09 307
18408.37 293
18409.65 304
18410.93 311
18412.22 303
18413.50 301
18414.78 323
18416.06 317
18417.35 283
18418.63 319
18419.91 322
18421.20 326
18422.48 326
18423.76 317
18425.05 311
18426.33 295
18427.61 307
18428.89 336
18430.18 345
18431.46 329
18432.74 341
18434.03 329
18435.31 347
18436.60 343
18437.88 304
18439.16 302
18440.45 300
18441.73 322
18443.01 318
18444.30 294
18445.58 306
18446.87 306
18448.15 299
18449.43 311
18450.72 284
18452.00 302
18453.29 381
18454.57 309
18455.85 320
18457.14 287
18458.42 330
18459.71 330
18460.99 305
18462.28 321
18463.56 339
18464.84 321
18466.13 312
18467.41 332
18468.70 334
18469.98 325
18471.27 330
18472.55 338
18473.84 322
18475.12 308
18476.41 319
18477.69 309
18478.98 286
18480.26 328
18481.55 308
18482.83 282
18484.12 310
18485.40 308
18486.69 313
18487.97 313
18489.26 333
18490.54 292
18491.83 290
18493.11 307
18494.40 314
18495.69 312
18496.97 322
18498.26 306
18499.54 309
18500.83 290
18502.11 320
18503.40 339
18504.69 339
18505.97 300
18507.26 298
18508.54 304
18509.83 329
18511.12 320
18512.40 305
18513.69 307
18514.98 317
18516.26 312
18517.55 326
18518.83 279
18520.12 304
18521.41 336
18522.69 312
18523.98 324
18525.27 329
18526.55 364
18527.84 339
18529.13 344
18530.41 327
18531.70 324
18532.99 315
18534.27 305
18535.56 314
18536.85 332
18538.14 334
18539.42 291
18540.71 312
18542.00 300
18543.28 289
18544.57 295
18545.86 330
18547.15 321
18548.43 365
18549.72 323
18551.01 348
18552.30 324
18553.58 297
18554.87 344
18556.16 310
18557.45 321
18558.73 315
18560.02 321
18561.31 294
18562.60 282
18563.89 282
18565.17 301
18566.46 352
18567.75 339
18569.04 323
18570.33 321
18571.62 351
18572.90 345
18574.19 335
18575.48 290
18576.77 309
18578.06 307
18579.35 314
18580.63 336
18581.92 344
18583.21 349
18584.50 350
18585.79 339
18587.08 361
18588.37 333
18589.66 344
18590.94 342
18592.23 347
18593.52 340
18594.81 342
18596.10 341
18597.39 317
18598.68 319
18599.97 313
18601.26 344
18602.55 347
18603.84 354
18605.13 363
18606.41 353
18607.70 356
18608.99 361
18610.28 354
18611.57 356
18612.86 344
18614.15 377
18615.44 387
18616.73 333
18618.02 355
18619.31 339
18620.60 367
18621.89 390
18623.18 360
18624.47 386
18625.76 357
18627.05 337
18628.34 329
18629.63 340
18630.92 369
18632.21 344
18633.50 353
18634.79 343
18636.08 328
18637.37 355
18638.67 359
18639.96 351
18641.25 366
18642.54 354
18643.83 358
18645.12 365
18646.41 333
18647.70 339
18648.99 309
18650.28 333
18651.57 341
18652.86 348
18654.16 381
18655.45 354
18656.74 366
18658.03 333
18659.32 355
18660.61 334
18661.90 323
18663.19 364
18664.49 336
18665.78 354
18667.07 370
18668.36 332
18669.65 340
18670.94 312
18672.24 316
18673.53 322
18674.82 340
18676.11 310
18677.40 334
18678.70 316
18679.99 317
18681.28 328
18682.57 342
18683.86 379
18685.16 326
18686.45 339
18687.74 323
18689.03 302
18690.33 327
18691.62 301
18692.91 331
18694.20 352
18695.50 333
18696.79 302
18698.08 313
18699.37 322
18700.67 294
18701.96 331
18703.25 306
18704.54 295
18705.84 315
18707.13 277
18708.42 355
18709.72 302
18711.01 296
18712.30 282
18713.60 315
18714.89 320
18716.18 347
18717.48 321
18718.77 313
18720.06 331
18721.36 337
18722.65 319
18723.94 292
18725.24 349
18726.53 309
18727.82 295
18729.12 324
18730.41 350
18731.70 310
18733.00 315
18734.29 311
18735.59 301
18736.88 308
18738.17 322
18739.47 327
18740.76 299
18742.06 326
18743.35 333
18744.64 294
18745.94 277
18747.23 330
18748.53 323
18749.82 314
18751.12 314
18752.41 297
18753.71 312
18755.00 344
18756.30 320
18757.59 319
18758.88 327
18760.18 305
18761.47 323
18762.77 339
18764.06 322
18765.36 285
18766.65 323
18767.95 351
18769.24 343
18770.54 282
18771.83 291
18773.13 296
18774.43 303
18775.72 305
18777.02 340
18778.31 303
18779.61 312
18780.90 336
18782.20 313
18783.49 288
18784.79 284
18786.08 320
18787.38 319
18788.68 315
18789.97 279
18791.27 295
18792.56 300
18793.86 340
18795.16 316
18796.45 321
18797.75 323
18799.04 326
18800.34 310
18801.64 291
18802.93 309
18804.23 293
18805.53 293
18806.82 299
18808.12 266
18809.41 313
18810.71 314
18812.01 307
18813.30 260
18814.60 279
18815.90 313
18817.19 303
18818.49 295
18819.79 291
18821.09 304
18822.38 298
18823.68 313
18824.98 325
18826.27 297
18827.57 281
18828.87 295
18830.16 297
18831.46 300
18832.76 330
18834.06 305
18835.35 336
18836.65 299
18837.95 330
18839.25 287
18840.54 292
18841.84 307
18843.14 297
18844.44 326
18845.73 300
18847.03 328
18848.33 313
18849.63 308
18850.93 279
18852.22 302
18853.52 321
18854.82 318
18856.12 322
18857.42 271
18858.71 280
18860.01 272
18861.31 307
18862.61 288
18863.91 299
18865.21 264
18866.50 255
18867.80 275
18869.10 290
18870.40 297
18871.70 322
18873.00 308
18874.30 325
18875.60 236
18876.89 256
18878.19 285
18879.49 311
18880.79 290
18882.09 344
18883.39 331
18884.69 270
18885.99 313
18887.29 282
18888.59 300
18889.88 279
18891.18 286
18892.48 262
18893.78 306
18895.08 322
18896.38 289
18897.68 259
18898.98 259
18900.28 301
18901.58 307
18902.88 272
18904.18 272
18905.48 331
18906.78 322
18908.08 293
18909.38 286
18910.68 255
18911.98 289
18913.28 320
18914.58 301
18915.88 296
18917.18 255
18918.48 333
18919.78 300
18921.08 350
18922.38 284
18923.68 296
18924.98 291
18926.28 260
18927.58 292
18928.88 297
18930.18 285
18931.49 293
18932.79 256
18934.09 273
18935.39 278
18936.69 273
18937.99 277
18939.29 275
18940.59 275
18941.89 290
18943.19 321
18944.49 326
18945.80 322
18947.10 295
18948.40 281
18949.70 281
18951.00 320
18952.30 307
18953.60 314
18954.91 315
18956.21 267
18957.51 308
18958.81 276
18960.11 276
18961.41 267
18962.72 261
18964.02 279
18965.32 294
18966.62 296
18967.92 306
18969.23 313
18970.53 309
18971.83 322
18973.13 296
18974.43 301
18975.74 293
18977.04 321
18978.34 286
18979.64 319
18980.95 303
18982.25 284
18983.55 288
18984.85 283
18986.16 279
18987.46 284
18988.76 309
18990.06 276
18991.37 300
18992.67 275
18993.97 293
18995.28 265
18996.58 305
18997.88 252
18999.18 314
19000.49 338
19001.79 294
19003.09 288
19004.40 273
19005.70 292
19007.00 297
19008.31 307
19009.61 275
19010.91 309
19012.22 281
19013.52 311
19014.82 276
19016.13 277
19017.43 298
19018.74 302
19020.04 274
19021.34 303
19022.65 284
19023.95 251
19025.25 263
19026.56 299
19027.86 305
19029.17 273
19030.47 301
19031.77 291
19033.08 274
19034.38 240
19035.69 270
19036.99 301
19038.30 299
19039.60 293
19040.91 271
19042.21 310
19043.51 298
19044.82 302
19046.12 280
19047.43 274
19048.73 264
19050.04 292
19051.34 277
19052.65 268
19053.95 253
19055.26 286
19056.56 306
19057.87 287
19059.17 291
19060.48 294
19061.78 292
19063.09 273
19064.39 257
19065.70 290
19067.00 323
19068.31 304
19069.62 296
19070.92 285
19072.23 259
19073.53 277
19074.84 268
19076.14 291
19077.45 251
19078.75 275
19080.06 281
19081.37 258
19082.67 256
19083.98 297
19085.28 296
19086.59 248
19087.90 279
19089.20 252
19090.51 278
19091.82 277
19093.12 283
19094.43 343
19095.73 282
19097.04 300
19098.35 320
19099.65 297
19100.96 276
19102.27 262
19103.57 277
19104.88 348
19106.19 289
19107.49 246
19108.80 284
19110.11 289
19111.41 278
19112.72 268
19114.03 321
19115.33 289
19116.64 271
19117.95 286
19119.26 284
19120.56 321
19121.87 303
19123.18 286
19124.49 287
19125.79 319
19127.10 295
19128.41 278
19129.72 280
19131.02 278
19132.33 259
19133.64 260
19134.95 298
19136.25 286
19137.56 286
19138.87 334
19140.18 315
19141.49 274
19142.79 257
19144.10 276
19145.41 305
19146.72 290
19148.03 279
19149.33 309
19150.64 272
19151.95 276
19153.26 287
19154.57 271
19155.88 297
19157.18 265
19158.49 292
19159.80 294
19161.11 257
19162.42 280
19163.73 278
19165.04 318
19166.34 289
19167.65 281
19168.96 313
19170.27 320
19171.58 277
19172.89 291
19174.20 314
19175.51 292
19176.82 282
19178.13 251
19179.43 296
19180.74 291
19182.05 281
19183.36 275
19184.67 295
19185.98 290
19187.29 294
19188.60 280
19189.91 283
19191.22 311
19192.53 306
19193.84 319
19195.15 257
19196.46 312
19197.77 299
19199.08 274
19200.39 262
19201.70 268
19203.01 263
19204.32 266
19205.63 286
19206.94 272
19208.25 302
19209.56 298
19210.87 294
19212.18 298
19213.49 291
19214.80 299
19216.11 292
19217.42 294
19218.73 276
19220.04 264
19221.35 262
19222.66 296
19223.98 267
19225.29 260
19226.60 290
19227.91 259
19229.22 244
19230.53 237
19231.84 233
19233.15 279
19234.46 265
19235.77 249
19237.09 267
19238.40 301
19239.71 275
19241.02 289
19242.33 243
19243.64 253
19244.95 296
19246.27 276
19247.58 310
19248.89 262
19250.20 265
19251.51 280
19252.82 290
19254.14 257
19255.45 273
19256.76 285
19258.07 272
19259.38 277
19260.70 259
19262.01 264
19263.32 288
19264.63 273
19265.94 271
19267.26 274
19268.57 262
19269.88 255
19271.19 255
19272.51 263
19273.82 271
19275.13 270
19276.44 264
19277.76 283
19279.07 269
19280.38 292
19281.69 278
19283.01 286
19284.32 274
19285.63 284
19286.94 297
19288.26 299
19289.57 251
19290.88 272
19292.20 241
19293.51 263
19294.82 266
19296.14 283
19297.45 252
19298.76 239
19300.08 294
19301.39 303
19302.70 282
19304.02 277
19305.33 286
19306.64 265
19307.96 256
19309.27 278
19310.59 279
19311.90 287
19313.21 269
19314.53 260
19315.84 260
19317.15 281
19318.47 267
19319.78 275
19321.10 297
19322.41 245
19323.72 272
19325.04 293
19326.35 278
19327.67 277
19328.98 283
19330.30 242
19331.61 260
19332.93 249
19334.24 282
19335.55 266
19336.87 291
19338.18 284
19339.50 279
19340.81 294
19342.13 280
19343.44 293
19344.76 298
19346.07 293
19347.39 278
19348.70 282
19350.02 268
19351.33 259
19352.65 260
19353.96 242
19355.28 260
19356.59 265
19357.91 274
19359.22 261
19360.54 248
19361.86 276
19363.17 284
19364.49 270
19365.80 275
19367.12 283
19368.43 274
19369.75 263
19371.06 261
19372.38 284
19373.70 295
19375.01 254
19376.33 283
19377.64 271
19378.96 261
19380.28 226
19381.59 242
19382.91 253
19384.23 253
19385.54 266
19386.86 272
19388.17 255
19389.49 236
19390.81 252
19392.12 246
19393.44 262
19394.76 276
19396.07 258
19397.39 227
19398.71 256
19400.02 250
19401.34 264
19402.66 252
19403.97 295
19405.29 278
19406.61 298
19407.93 274
19409.24 259
19410.56 261
19411.88 277
19413.19 269
19414.51 292
19415.83 300
19417.15 264
19418.46 255
19419.78 283
19421.10 288
19422.42 295
19423.73 244
19425.05 280
19426.37 280
19427.69 283
19429.00 257
19430.32 271
19431.64 273
19432.96 255
19434.28 270
19435.59 242
19436.91 254
19438.23 275
19439.55 276
19440.87 272
19442.18 249
19443.50 240
19444.82 263
19446.14 254
19447.46 293
19448.78 276
19450.09 229
19451.41 233
19452.73 275
19454.05 301
19455.37 274
19456.69 289
19458.01 279
19459.33 285
19460.64 266
19461.96 235
19463.28 246
19464.60 249
19465.92 313
19467.24 264
19468.56 278
19469.88 273
19471.20 257
19472.52 285
19473.83 263
19475.15 234
19476.47 261
19477.79 275
19479.11 287
19480.43 273
19481.75 264
19483.07 271
19484.39 244
19485.71 253
19487.03 245
19488.35 265
19489.67 240
19490.99 264
19492.31 249
19493.63 298
19494.95 237
19496.27 253
19497.59 300
19498.91 265
19500.23 268
19501.55 258
19502.87 266
19504.19 240
19505.51 223
19506.83 271
19508.15 269
19509.47 271
19510.79 260
19512.11 279
19513.43 241
19514.75 246
19516.08 276
19517.40 253
19518.72 241
19520.04 246
19521.36 297
19522.68 274
19524.00 255
19525.32 251
19526.64 258
19527.96 249
19529.29 267
19530.61 268
19531.93 263
19533.25 265
19534.57 271
19535.89 262
19537.21 276
19538.53 239
19539.86 232
19541.18 262
19542.50 268
19543.82 274
19545.14 230
19546.46 264
19547.79 276
19549.11 279
19550.43 295
19551.75 254
19553.07 270
19554.40 269
19555.72 265
19557.04 226
19558.36 250
19559.68 286
19561.01 303
19562.33 294
19563.65 246
19564.97 262
19566.30 302
19567.62 285
19568.94 260
19570.26 260
19571.59 277
19572.91 287
19574.23 247
19575.55 267
19576.88 283
19578.20 249
19579.52 293
19580.85 303
19582.17 227
19583.49 238
19584.82 282
19586.14 250
19587.46 238
19588.78 250
19590.11 271
19591.43 259
19592.75 246
19594.08 279
19595.40 294
19596.72 277
19598.05 271
19599.37 262
19600.70 269
19602.02 248
19603.34 240
19604.67 243
19605.99 275
19607.31 298
19608.64 287
19609.96 258
19611.29 253
19612.61 261
19613.93 284
19615.26 276
19616.58 249
19617.91 249
19619.23 246
19620.55 264
19621.88 255
19623.20 247
19624.53 243
19625.85 264
19627.18 270
19628.50 243
19629.83 267
19631.15 245
19632.48 258
19633.80 265
19635.12 280
19636.45 263
19637.77 270
19639.10 278
19640.42 267
19641.75 282
19643.07 274
19644.40 258
19645.72 280
19647.05 235
19648.37 205
19649.70 205
19651.03 250
19652.35 257
19653.68 264
19655.00 268
19656.33 259
19657.65 273
19658.98 231
19660.30 300
19661.63 281
19662.96 269
19664.28 258
19665.61 243
19666.93 232
19668.26 224
19669.58 250
19670.91 240
19672.24 249
19673.56 266
19674.89 283
19676.21 240
19677.54 263
19678.87 238
19680.19 250
19681.52 290
19682.85 245
19684.17 290
19685.50 313
19686.83 275
19688.15 234
19689.48 285
19690.81 265
19692.13 252
19693.46 260
19694.79 249
19696.11 288
19697.44 248
19698.77 241
19700.09 259
19701.42 253
19702.75 262
19704.07 257
19705.40 248
19706.73 292
19708.06 268
19709.38 301
19710.71 275
19712.04 277
19713.37 250
19714.69 244
19716.02 280
19717.35 271
19718.68 237
19720.00 252
19721.33 258
19722.66 247
19723.99 268
19725.31 259
19726.64 268
19727.97 252
19729.30 266
19730.63 247
19731.95 249
19733.28 229
19734.61 242
19735.94 221
19737.27 266
19738.59 235
19739.92 253
19741.25 258
19742.58 272
19743.91 248
19745.24 277
19746.57 253
19747.89 228
19749.22 237
19750.55 245
19751.88 275
19753.21 266
19754.54 239
19755.87 263
19757.20 283
19758.52 240
19759.85 245
19761.18 249
19762.51 266
19763.84 242
19765.17 271
19766.50 277
19767.83 264
19769.16 272
19770.49 276
19771.82 259
19773.15 245
19774.47 271
19775.80 250
19777.13 229
19778.46 245
19779.79 273
19781.12 268
19782.45 259
19783.78 272
19785.11 233
19786.44 270
19787.77 298
19789.10 248
19790.43 283
19791.76 258
19793.09 250
19794.42 254
19795.75 277
19797.08 250
19798.41 258
19799.74 289
19801.07 281
19802.40 295
19803.73 284
19805.07 281
19806.40 247
19807.73 245
19809.06 260
19810.39 292
19811.72 269
19813.05 244
19814.38 250
19815.71 249
19817.04 247
19818.37 281
19819.70 279
19821.03 261
19822.37 228
19823.70 259
19825.03 258
19826.36 259
19827.69 214
19829.02 259
19830.35 284
19831.68 277
19833.02 242
19834.35 272
19835.68 281
19837.01 279
19838.34 276
19839.67 256
19841.01 266
19842.34 290
19843.67 252
19845.00 266
19846.33 286
19847.67 261
19849.00 270
19850.33 280
19851.66 275
19852.99 251
19854.33 254
19855.66 280
19856.99 271
19858.32 257
19859.65 303
19860.99 283
19862.32 286
19863.65 274
19864.98 269
19866.32 257
19867.65 263
19868.98 263
19870.32 268
19871.65 264
19872.98 246
19874.31 292
19875.65 263
19876.98 259
19878.31 262
19879.65 241
19880.98 247
19882.31 286
19883.64 266
19884.98 243
19886.31 248
19887.64 287
19888.98 278
19890.31 258
19891.64 270
19892.98 267
19894.31 261
19895.65 261
19896.98 252
19898.31 257
19899.65 246
19900.98 245
19902.31 241
19903.65 272
19904.98 249
19906.32 242
19907.65 261
19908.98 270
19910.32 235
19911.65 233
19912.99 270
19914.32 292
19915.65 258
19916.99 236
19918.32 253
19919.66 259
19920.99 266
19922.33 271
19923.66 259
19924.99 265
19926.33 266
19927.66 251
19929.00 281
19930.33 271
19931.67 271
19933.00 255
19934.34 241
19935.67 257
19937.01 277
19938.34 281
19939.68 301
19941.01 264
19942.35 265
19943.68 255
19945.02 278
19946.35 261
19947.69 235
19949.02 269
19950.36 265
19951.70 267
19953.03 289
19954.37 262
19955.70 281
19957.04 285
19958.37 265
19959.71 277
19961.04 245
19962.38 258
19963.72 267
19965.05 264
19966.39 252
19967.72 265
19969.06 279
19970.40 286
19971.73 263
19973.07 253
19974.40 270
19975.74 263
19977.08 246
19978.41 234
19979.75 248
19981.09 260
19982.42 263
19983.76 279
19985.10 289
19986.43 298
19987.77 263
19989.11 268
19990.44 251
19991.78 245
19993.12 259
19994.45 249
19995.79 254
19997.13 272
19998.46 270
19999.80 253
20001.14 244
20002.48 252
20003.81 269
20005.15 296
20006.49 235
20007.82 254
20009.16 275
20010.50 278
20011.84 281
20013.17 253
20014.51 286
20015.85 264
20017.19 274
20018.52 294
20019.86 291
20021.20 252
20022.54 291
20023.88 292
20025.21 271
20026.55 295
20027.89 280
20029.23 302
20030.57 294
20031.90 254
20033.24 283
20034.58 324
20035.92 263
20037.26 268
20038.60 266
20039.93 255
20041.27 282
20042.61 291
20043.95 266
20045.29 286
20046.63 275
20047.97 300
20049.30 273
20050.64 270
20051.98 275
20053.32 299
20054.66 268
20056.00 277
20057.34 252
20058.68 280
20060.02 271
20061.35 270
20062.69 277
20064.03 274
20065.37 304
20066.71 265
20068.05 258
20069.39 275
20070.73 275
20072.07 264
20073.41 258
20074.75 271
20076.09 276
20077.43 269
20078.77 265
20080.11 263
20081.45 270
20082.79 255
20084.13 275
20085.47 275
20086.81 262
20088.15 270
20089.49 321
20090.83 285
20092.17 258
20093.51 261
20094.85 259
20096.19 253
20097.53 282
20098.87 245
20100.21 281
20101.55 285
20102.89 282
20104.23 268
20105.57 272
20106.91 256
20108.25 255
20109.59 258
20110.93 271
20112.27 240
20113.62 254
20114.96 244
20116.30 241
20117.64 236
20118.98 274
20120.32 289
20121.66 283
20123.00 277
20124.34 288
20125.69 254
20127.03 271
20128.37 235
20129.71 264
20131.05 232
20132.39 267
20133.73 229
20135.08 253
20136.42 283
20137.76 294
20139.10 303
20140.44 299
