# Supplementary material for: MALDI-TOF MS typing enables the classification of brewing yeasts of the genus Saccharomyces to major beer styles
Source: PLoS One. 2017 Aug 9;12(8):e0181694. doi: 10.1371/journal.pone.0181694 (PMC5549903; doi:10.1371/journal.pone.0181694)
Supplement: S10 File — The directory includes 90 raw files and was zipped to “.zip”; the folder has three strains with 30 spectra per strain; S1 Text explains the raw files with an example and Table 1 represents the yeast strains used within the experiment. (ZIP) [file pone.0181694.s013.zip › 28-30/30336-192-OG-Alt-Alt-YPG-18h-E-E_2015-08-10__0_E11_1.dat]

2000.98 5273
2001.40 5248
2001.82 5633
2002.25 5305
2002.67 5197
2003.09 5566
2003.51 5445
2003.93 5604
2004.35 5491
2004.78 5087
2005.20 5077
2005.62 5005
2006.04 4775
2006.47 4810
2006.89 4998
2007.31 4901
2007.73 5055
2008.16 5213
2008.58 4950
2009.00 4942
2009.42 4808
2009.85 4936
2010.27 5197
2010.69 5030
2011.11 5139
2011.54 5415
2011.96 5223
2012.38 4735
2012.80 4800
2013.23 4754
2013.65 4973
2014.07 4887
2014.50 4776
2014.92 4823
2015.34 5116
2015.77 4915
2016.19 5197
2016.61 4988
2017.04 4758
2017.46 5012
2017.88 5065
2018.31 4922
2018.73 5040
2019.15 5064
2019.58 5269
2020.00 5071
2020.42 4988
2020.85 5392
2021.27 5417
2021.70 5480
2022.12 5317
2022.54 5198
2022.97 4904
2023.39 5107
2023.82 5309
2024.24 4971
2024.66 4837
2025.09 5182
2025.51 5014
2025.94 4835
2026.36 4931
2026.79 4768
2027.21 4985
2027.63 5038
2028.06 4851
2028.48 4816
2028.91 5012
2029.33 5131
2029.76 4755
2030.18 4713
2030.61 4876
2031.03 4867
2031.46 4920
2031.88 4873
2032.31 4945
2032.73 5135
2033.16 4855
2033.58 4725
2034.01 4890
2034.43 5334
2034.86 5028
2035.28 4762
2035.71 5051
2036.13 4851
2036.56 4904
2036.98 5266
2037.41 5417
2037.84 5003
2038.26 5252
2038.69 5308
2039.11 5080
2039.54 4923
2039.96 5206
2040.39 5168
2040.82 4964
2041.24 5069
2041.67 5354
2042.09 5288
2042.52 5241
2042.95 5178
2043.37 5314
2043.80 5175
2044.22 5414
2044.65 5175
2045.08 5016
2045.50 5038
2045.93 5249
2046.36 4986
2046.78 4827
2047.21 4969
2047.64 5067
2048.06 5050
2048.49 4977
2048.92 4968
2049.34 5214
2049.77 5204
2050.20 5194
2050.62 5100
2051.05 4795
2051.48 4624
2051.90 4959
2052.33 4952
2052.76 4931
2053.18 4895
2053.61 5211
2054.04 4820
2054.47 4994
2054.89 5138
2055.32 5035
2055.75 4939
2056.18 4932
2056.60 4692
2057.03 5161
2057.46 5239
2057.89 4671
2058.31 4983
2058.74 4921
2059.17 5050
2059.60 5241
2060.03 5003
2060.45 4978
2060.88 4896
2061.31 4855
2061.74 4940
2062.17 4971
2062.59 4860
2063.02 5061
2063.45 5108
2063.88 4859
2064.31 5106
2064.73 5075
2065.16 5296
2065.59 4987
2066.02 4977
2066.45 5113
2066.88 5041
2067.31 5204
2067.73 5351
2068.16 5202
2068.59 5157
2069.02 5184
2069.45 5173
2069.88 4987
2070.31 5030
2070.74 4967
2071.17 5292
2071.59 5335
2072.02 5406
2072.45 5260
2072.88 5283
2073.31 5373
2073.74 5144
2074.17 5147
2074.60 5456
2075.03 5226
2075.46 5052
2075.89 5199
2076.32 5026
2076.75 5123
2077.18 5205
2077.61 5247
2078.04 5258
2078.47 5470
2078.89 5292
2079.32 5102
2079.75 5454
2080.18 5783
2080.61 5762
2081.04 5486
2081.47 5529
2081.90 5679
2082.34 5627
2082.77 5824
2083.20 5566
2083.63 5500
2084.06 5270
2084.49 5548
2084.92 5525
2085.35 5407
2085.78 5148
2086.21 4912
2086.64 4975
2087.07 5121
2087.50 5151
2087.93 4749
2088.36 5208
2088.79 5004
2089.22 4975
2089.65 4884
2090.09 4946
2090.52 4799
2090.95 4651
2091.38 5008
2091.81 5140
2092.24 5075
2092.67 5009
2093.10 5120
2093.54 5292
2093.97 5221
2094.40 4943
2094.83 4743
2095.26 4730
2095.69 4820
2096.12 5151
2096.56 5069
2096.99 5155
2097.42 5431
2097.85 5086
2098.28 4894
2098.71 4898
2099.15 4629
2099.58 4724
2100.01 4673
2100.44 4899
2100.87 4728
2101.31 4854
2101.74 4612
2102.17 4742
2102.60 4792
2103.04 5054
2103.47 4754
2103.90 5088
2104.33 5084
2104.77 5003
2105.20 4852
2105.63 4948
2106.06 4742
2106.50 4573
2106.93 4693
2107.36 4980
2107.79 5017
2108.23 5069
2108.66 5159
2109.09 5033
2109.53 4814
2109.96 4929
2110.39 5069
2110.82 4799
2111.26 4852
2111.69 5062
2112.12 4876
2112.56 4926
2112.99 4991
2113.42 4798
2113.86 5004
2114.29 4963
2114.72 4859
2115.16 4854
2115.59 4893
2116.03 4901
2116.46 4706
2116.89 4647
2117.33 4680
2117.76 4822
2118.19 4697
2118.63 4993
2119.06 4877
2119.50 5076
2119.93 4859
2120.36 5094
2120.80 4682
2121.23 4671
2121.67 4847
2122.10 4893
2122.54 4963
2122.97 4961
2123.40 4887
2123.84 4634
2124.27 4944
2124.71 4859
2125.14 4766
2125.58 4771
2126.01 5155
2126.45 4927
2126.88 4764
2127.32 4951
2127.75 4887
2128.19 4722
2128.62 4704
2129.06 4840
2129.49 4854
2129.93 4913
2130.36 4660
2130.80 4753
2131.23 5056
2131.67 4967
2132.10 4987
2132.54 5200
2132.97 5243
2133.41 5133
2133.84 5215
2134.28 5374
2134.71 5358
2135.15 5346
2135.59 5458
2136.02 5354
2136.46 5362
2136.89 5043
2137.33 5470
2137.76 5580
2138.20 5280
2138.64 5431
2139.07 5159
2139.51 5387
2139.94 5547
2140.38 5322
2140.82 5048
2141.25 5181
2141.69 5264
2142.13 5073
2142.56 4905
2143.00 4987
2143.43 5195
2143.87 4892
2144.31 4945
2144.74 4976
2145.18 4546
2145.62 4849
2146.05 4825
2146.49 4754
2146.93 4879
2147.36 4697
2147.80 4720
2148.24 4739
2148.68 4816
2149.11 4862
2149.55 4884
2149.99 5210
2150.42 5247
2150.86 5287
2151.30 5504
2151.74 5738
2152.17 5795
2152.61 5582
2153.05 6028
2153.49 6027
2153.92 5874
2154.36 5768
2154.80 5499
2155.24 5572
2155.67 5414
2156.11 5528
2156.55 5402
2156.99 5545
2157.42 5344
2157.86 5217
2158.30 5060
2158.74 5130
2159.18 5100
2159.61 5123
2160.05 5291
2160.49 5059
2160.93 5016
2161.37 4789
2161.81 4737
2162.24 4779
2162.68 4872
2163.12 5084
2163.56 5087
2164.00 5007
2164.44 4848
2164.87 5222
2165.31 4815
2165.75 4869
2166.19 4848
2166.63 4592
2167.07 4969
2167.51 4951
2167.95 4854
2168.39 4884
2168.82 4819
2169.26 4979
2169.70 4992
2170.14 4748
2170.58 4833
2171.02 5140
2171.46 5213
2171.90 5454
2172.34 5386
2172.78 5382
2173.22 5324
2173.66 5263
2174.10 5263
2174.54 5370
2174.98 5596
2175.42 5498
2175.85 5660
2176.29 5428
2176.73 5619
2177.17 5648
2177.61 5583
2178.05 5309
2178.49 5597
2178.93 5670
2179.37 5647
2179.81 5396
2180.25 5549
2180.69 5630
2181.14 5234
2181.58 5350
2182.02 5130
2182.46 5656
2182.90 5261
2183.34 4863
2183.78 5020
2184.22 5121
2184.66 4841
2185.10 4708
2185.54 4842
2185.98 4765
2186.42 4675
2186.86 4793
2187.30 4638
2187.74 4587
2188.19 4848
2188.63 5073
2189.07 5005
2189.51 5142
2189.95 5240
2190.39 4979
2190.83 5445
2191.27 5546
2191.72 5374
2192.16 5350
2192.60 5153
2193.04 5302
2193.48 5379
2193.92 5356
2194.36 5254
2194.81 5151
2195.25 5203
2195.69 5271
2196.13 5432
2196.57 5555
2197.01 5580
2197.46 5475
2197.90 5586
2198.34 5715
2198.78 5351
2199.22 5196
2199.67 5082
2200.11 5015
2200.55 5119
2200.99 5064
2201.44 5149
2201.88 5302
2202.32 5012
2202.76 5136
2203.21 5169
2203.65 5034
2204.09 5113
2204.53 5076
2204.98 5039
2205.42 4871
2205.86 4854
2206.30 4632
2206.75 4996
2207.19 5159
2207.63 5383
2208.08 5338
2208.52 5106
2208.96 5065
2209.41 5050
2209.85 4956
2210.29 4853
2210.73 5079
2211.18 5112
2211.62 5237
2212.06 5297
2212.51 5657
2212.95 5640
2213.40 5410
2213.84 5465
2214.28 5049
2214.73 5228
2215.17 5002
2215.61 5094
2216.06 5191
2216.50 5329
2216.95 5347
2217.39 4845
2217.83 4604
2218.28 5091
2218.72 5047
2219.17 5161
2219.61 5251
2220.05 5078
2220.50 4981
2220.94 5104
2221.39 5233
2221.83 5224
2222.28 5000
2222.72 5128
2223.16 5478
2223.61 5477
2224.05 5305
2224.50 5293
2224.94 5094
2225.39 4983
2225.83 5167
2226.28 5284
2226.72 5238
2227.17 5194
2227.61 5312
2228.06 5205
2228.50 5378
2228.95 5381
2229.39 5487
2229.84 5681
2230.28 5932
2230.73 5649
2231.17 5302
2231.62 5505
2232.06 5331
2232.51 5455
2232.95 5461
2233.40 5495
2233.85 5511
2234.29 5310
2234.74 5494
2235.18 5456
2235.63 5371
2236.07 5758
2236.52 5359
2236.97 5525
2237.41 5892
2237.86 5532
2238.30 5449
2238.75 5570
2239.20 5434
2239.64 5711
2240.09 5502
2240.53 5531
2240.98 5215
2241.43 5261
2241.87 5234
2242.32 5014
2242.77 5071
2243.21 5300
2243.66 5109
2244.11 5083
2244.55 4734
2245.00 4971
2245.45 4995
2245.89 4979
2246.34 5023
2246.79 4789
2247.23 4707
2247.68 4727
2248.13 5005
2248.57 4839
2249.02 4997
2249.47 5225
2249.92 5074
2250.36 5037
2250.81 5269
2251.26 5384
2251.70 4877
2252.15 5017
2252.60 5395
2253.05 5391
2253.49 4948
2253.94 5050
2254.39 5125
2254.84 5072
2255.28 4843
2255.73 4743
2256.18 4912
2256.63 5078
2257.08 5126
2257.52 5083
2257.97 4983
2258.42 4685
2258.87 4952
2259.32 5070
2259.76 5126
2260.21 4921
2260.66 5131
2261.11 4820
2261.56 4909
2262.01 5232
2262.45 5073
2262.90 5062
2263.35 5261
2263.80 5028
2264.25 5158
2264.70 5530
2265.15 5547
2265.59 5507
2266.04 5546
2266.49 5633
2266.94 5782
2267.39 5271
2267.84 5630
2268.29 5433
2268.74 5477
2269.19 5493
2269.63 5259
2270.08 5409
2270.53 5376
2270.98 5570
2271.43 5781
2271.88 5551
2272.33 5657
2272.78 5573
2273.23 5395
2273.68 5488
2274.13 5481
2274.58 5364
2275.03 5378
2275.48 5459
2275.93 5330
2276.38 5538
2276.83 5668
2277.28 5226
2277.73 5229
2278.18 5183
2278.63 4972
2279.08 5088
2279.53 5270
2279.98 5189
2280.43 5325
2280.88 5269
2281.33 5153
2281.78 5071
2282.23 5179
2282.68 5208
2283.13 5411
2283.58 5205
2284.03 5066
2284.48 5078
2284.93 5122
2285.38 4855
2285.83 4946
2286.28 5420
2286.73 5119
2287.19 4871
2287.64 4970
2288.09 5083
2288.54 5437
2288.99 5391
2289.44 5348
2289.89 5492
2290.34 5916
2290.79 6085
2291.25 6340
2291.70 6722
2292.15 7283
2292.60 7352
2293.05 7788
2293.50 7469
2293.95 7385
2294.41 7559
2294.86 7295
2295.31 7652
2295.76 7308
2296.21 7180
2296.66 7004
2297.12 6664
2297.57 6308
2298.02 5891
2298.47 6007
2298.92 5679
2299.38 5609
2299.83 5691
2300.28 5548
2300.73 5078
2301.18 5428
2301.64 5388
2302.09 5279
2302.54 5134
2302.99 5278
2303.45 5187
2303.90 5241
2304.35 5148
2304.80 5387
2305.26 5531
2305.71 5304
2306.16 5321
2306.61 5244
2307.07 5365
2307.52 5357
2307.97 5239
2308.43 5482
2308.88 5491
2309.33 5704
2309.79 5715
2310.24 5531
2310.69 5605
2311.15 5785
2311.60 5906
2312.05 5765
2312.51 5726
2312.96 5667
2313.41 5736
2313.87 5663
2314.32 5682
2314.77 5598
2315.23 5307
2315.68 5306
2316.13 5594
2316.59 5292
2317.04 5116
2317.49 5489
2317.95 5452
2318.40 5454
2318.86 5215
2319.31 5212
2319.76 5285
2320.22 5301
2320.67 5162
2321.13 4945
2321.58 5119
2322.04 5207
2322.49 5374
2322.94 5524
2323.40 5446
2323.85 5366
2324.31 5328
2324.76 5460
2325.22 5598
2325.67 5565
2326.13 5350
2326.58 5289
2327.04 5640
2327.49 5683
2327.95 5697
2328.40 5688
2328.86 5762
2329.31 5523
2329.77 5620
2330.22 5772
2330.68 6059
2331.13 6188
2331.59 6237
2332.04 6179
2332.50 6013
2332.95 6418
2333.41 6239
2333.86 5978
2334.32 5879
2334.77 5882
2335.23 5506
2335.69 5597
2336.14 5624
2336.60 5384
2337.05 5491
2337.51 5196
2337.96 5248
2338.42 5609
2338.88 5473
2339.33 5233
2339.79 5569
2340.24 5594
2340.70 5876
2341.16 5945
2341.61 6027
2342.07 6248
2342.52 5968
2342.98 5833
2343.44 5937
2343.89 5664
2344.35 5575
2344.81 5783
2345.26 5747
2345.72 5728
2346.18 5906
2346.63 5732
2347.09 6307
2347.55 6202
2348.00 6170
2348.46 6059
2348.92 6030
2349.37 5746
2349.83 5947
2350.29 5972
2350.75 5891
2351.20 5902
2351.66 5815
2352.12 5590
2352.57 5509
2353.03 5396
2353.49 4948
2353.95 5278
2354.40 5437
2354.86 5449
2355.32 5329
2355.78 5287
2356.23 5376
2356.69 5246
2357.15 5203
2357.61 5396
2358.07 5361
2358.52 5364
2358.98 5310
2359.44 4996
2359.90 5188
2360.36 4968
2360.81 5217
2361.27 5400
2361.73 5324
2362.19 5188
2362.65 5585
2363.10 5558
2363.56 5349
2364.02 5134
2364.48 5103
2364.94 5186
2365.40 5388
2365.86 5331
2366.31 5289
2366.77 5333
2367.23 5488
2367.69 5450
2368.15 5353
2368.61 5435
2369.07 5713
2369.53 5889
2369.98 5612
2370.44 5567
2370.90 5709
2371.36 5447
2371.82 5524
2372.28 5670
2372.74 5612
2373.20 5232
2373.66 5496
2374.12 5341
2374.58 5442
2375.04 5149
2375.50 5217
2375.95 5097
2376.41 5096
2376.87 5157
2377.33 5261
2377.79 5551
2378.25 5486
2378.71 5255
2379.17 5682
2379.63 5801
2380.09 5791
2380.55 5455
2381.01 5625
2381.47 5531
2381.93 5478
2382.39 5443
2382.85 5699
2383.31 5566
2383.77 5689
2384.23 5805
2384.69 5827
2385.15 5419
2385.62 5412
2386.08 5303
2386.54 5641
2387.00 5638
2387.46 5269
2387.92 5310
2388.38 5285
2388.84 5193
2389.30 4916
2389.76 4864
2390.22 5082
2390.68 5321
2391.14 5229
2391.61 5326
2392.07 5591
2392.53 5357
2392.99 5355
2393.45 5108
2393.91 5308
2394.37 5172
2394.83 5383
2395.30 5033
2395.76 5153
2396.22 5334
2396.68 5009
2397.14 5118
2397.60 5288
2398.07 4838
2398.53 4857
2398.99 5136
2399.45 5429
2399.91 5303
2400.37 5223
2400.84 5242
2401.30 5334
2401.76 5165
2402.22 5126
2402.68 5214
2403.15 5063
2403.61 5265
2404.07 5101
2404.53 4889
2405.00 5163
2405.46 5303
2405.92 5304
2406.38 5253
2406.85 5015
2407.31 4973
2407.77 5142
2408.23 5407
2408.70 5200
2409.16 5313
2409.62 5332
2410.08 5272
2410.55 5271
2411.01 5375
2411.47 4968
2411.94 4910
2412.40 5029
2412.86 5119
2413.33 5123
2413.79 4737
2414.25 4987
2414.72 4826
2415.18 5110
2415.64 5058
2416.11 4896
2416.57 5330
2417.03 5602
2417.50 5318
2417.96 5638
2418.42 5733
2418.89 5528
2419.35 5772
2419.81 5869
2420.28 5932
2420.74 6455
2421.21 6570
2421.67 6029
2422.13 6468
2422.60 6214
2423.06 6445
2423.53 6368
2423.99 6136
2424.45 5764
2424.92 5850
2425.38 5869
2425.85 5827
2426.31 5560
2426.78 5465
2427.24 5393
2427.71 5281
2428.17 5289
2428.63 5100
2429.10 5264
2429.56 5319
2430.03 5498
2430.49 5162
2430.96 5298
2431.42 5238
2431.89 5348
2432.35 5339
2432.82 5263
2433.28 4857
2433.75 5173
2434.21 5324
2434.68 5307
2435.14 5316
2435.61 5284
2436.07 5599
2436.54 5514
2437.01 5365
2437.47 5398
2437.94 5261
2438.40 5440
2438.87 5330
2439.33 5339
2439.80 5601
2440.26 5271
2440.73 5458
2441.20 5796
2441.66 5884
2442.13 5619
2442.59 5548
2443.06 5933
2443.53 6009
2443.99 5792
2444.46 5950
2444.92 6028
2445.39 5838
2445.86 5632
2446.32 5505
2446.79 5481
2447.26 5433
2447.72 5224
2448.19 5301
2448.66 5162
2449.12 4947
2449.59 4762
2450.05 4996
2450.52 5313
2450.99 4894
2451.46 4809
2451.92 4897
2452.39 4989
2452.86 5152
2453.32 4941
2453.79 5126
2454.26 4896
2454.72 4684
2455.19 4735
2455.66 4974
2456.13 5333
2456.59 5172
2457.06 5185
2457.53 5149
2458.00 5397
2458.46 5392
2458.93 5473
2459.40 5350
2459.87 5135
2460.33 5372
2460.80 5282
2461.27 4951
2461.74 5207
2462.20 5128
2462.67 5339
2463.14 5515
2463.61 5367
2464.08 5313
2464.54 5140
2465.01 4998
2465.48 5159
2465.95 5098
2466.42 5209
2466.88 5271
2467.35 4918
2467.82 4928
2468.29 5005
2468.76 5320
2469.23 5272
2469.70 5263
2470.16 5322
2470.63 4988
2471.10 5273
2471.57 5160
2472.04 5106
2472.51 5129
2472.98 5215
2473.44 5075
2473.91 4937
2474.38 4623
2474.85 4726
2475.32 4967
2475.79 4830
2476.26 4694
2476.73 4849
2477.20 4847
2477.67 4976
2478.14 4933
2478.61 4892
2479.08 4838
2479.54 4919
2480.01 4918
2480.48 5109
2480.95 5209
2481.42 5552
2481.89 5390
2482.36 5466
2482.83 5481
2483.30 5101
2483.77 5310
2484.24 5557
2484.71 5649
2485.18 5247
2485.65 5226
2486.12 5064
2486.59 5155
2487.06 5160
2487.53 5310
2488.00 5337
2488.47 5034
2488.94 5042
2489.41 5004
2489.88 5188
2490.35 5221
2490.83 5078
2491.30 5144
2491.77 5298
2492.24 5281
2492.71 5102
2493.18 5018
2493.65 5020
2494.12 5165
2494.59 5242
2495.06 5199
2495.53 4975
2496.00 5308
2496.48 5451
2496.95 5298
2497.42 5193
2497.89 5116
2498.36 5488
2498.83 5552
2499.30 5538
2499.77 5310
2500.25 5391
2500.72 5318
2501.19 5063
2501.66 4804
2502.13 4977
2502.60 4980
2503.07 4968
2503.55 4714
2504.02 4901
2504.49 4790
2504.96 4585
2505.43 4724
2505.91 4817
2506.38 4869
2506.85 4892
2507.32 5136
2507.79 5076
2508.27 5241
2508.74 5220
2509.21 5667
2509.68 5528
2510.16 5431
2510.63 5521
2511.10 5637
2511.57 5503
2512.05 5415
2512.52 5752
2512.99 5547
2513.46 5304
2513.94 5445
2514.41 5767
2514.88 5628
2515.35 5584
2515.83 5768
2516.30 5779
2516.77 5676
2517.25 5493
2517.72 5008
2518.19 5272
2518.67 5156
2519.14 5031
2519.61 5034
2520.09 5253
2520.56 5324
2521.03 5173
2521.51 5238
2521.98 5087
2522.45 5166
2522.93 5357
2523.40 5161
2523.87 5246
2524.35 5072
2524.82 5123
2525.29 5157
2525.77 4942
2526.24 4718
2526.72 5230
2527.19 5005
2527.66 4741
2528.14 4888
2528.61 5111
2529.09 5096
2529.56 5211
2530.03 4813
2530.51 4921
2530.98 5067
2531.46 5026
2531.93 5183
2532.41 5137
2532.88 4914
2533.36 5225
2533.83 5266
2534.31 5355
2534.78 5089
2535.25 5122
2535.73 5066
2536.20 5164
2536.68 5315
2537.15 5143
2537.63 4836
2538.10 4997
2538.58 5139
2539.05 5197
2539.53 5156
2540.00 4994
2540.48 5038
2540.95 5515
2541.43 5235
2541.91 5090
2542.38 5188
2542.86 4992
2543.33 4892
2543.81 5257
2544.28 5263
2544.76 5139
2545.23 4991
2545.71 5039
2546.19 4788
2546.66 5237
2547.14 5216
2547.61 5476
2548.09 5592
2548.56 5650
2549.04 5973
2549.52 6007
2549.99 6051
2550.47 6383
2550.95 6394
2551.42 6265
2551.90 6357
2552.37 6581
2552.85 6293
2553.33 6341
2553.80 6172
2554.28 6500
2554.76 6185
2555.23 6271
2555.71 6378
2556.19 6165
2556.66 6422
2557.14 6454
2557.62 6297
2558.09 5837
2558.57 5963
2559.05 6197
2559.52 5828
2560.00 6037
2560.48 5728
2560.96 5765
2561.43 5590
2561.91 5429
2562.39 5426
2562.86 5373
2563.34 5241
2563.82 5278
2564.30 5147
2564.77 5182
2565.25 5138
2565.73 5038
2566.21 4917
2566.68 4910
2567.16 4886
2567.64 5125
2568.12 5072
2568.60 5188
2569.07 4860
2569.55 4927
2570.03 5183
2570.51 5109
2570.99 4924
2571.46 4995
2571.94 5046
2572.42 5045
2572.90 5146
2573.38 4867
2573.85 5139
2574.33 5045
2574.81 5016
2575.29 4885
2575.77 5156
2576.25 5040
2576.73 5137
2577.20 5318
2577.68 4808
2578.16 4992
2578.64 5306
2579.12 5206
2579.60 4777
2580.08 4899
2580.56 4921
2581.04 4896
2581.51 4858
2581.99 5046
2582.47 4868
2582.95 5033
2583.43 5107
2583.91 5097
2584.39 5179
2584.87 5022
2585.35 5084
2585.83 4910
2586.31 4966
2586.79 5247
2587.27 5193
2587.75 5275
2588.23 5393
2588.71 5360
2589.18 5117
2589.66 5074
2590.14 5244
2590.62 5213
2591.10 5092
2591.58 4978
2592.06 4874
2592.54 5193
2593.02 5328
2593.50 5190
2593.98 5042
2594.47 5267
2594.95 5329
2595.43 5270
2595.91 5462
2596.39 5620
2596.87 5344
2597.35 5381
2597.83 5498
2598.31 5723
2598.79 5304
2599.27 5237
2599.75 5379
2600.23 5247
2600.71 5227
2601.19 5207
2601.67 4861
2602.16 4951
2602.64 4931
2603.12 4977
2603.60 4839
2604.08 5135
2604.56 5077
2605.04 4882
2605.52 4851
2606.00 5066
2606.49 4877
2606.97 4719
2607.45 4996
2607.93 4913
2608.41 4979
2608.89 4707
2609.37 4835
2609.86 5242
2610.34 5032
2610.82 4940
2611.30 4946
2611.78 5199
2612.27 5432
2612.75 5394
2613.23 5572
2613.71 5299
2614.19 5438
2614.68 5198
2615.16 4980
2615.64 5390
2616.12 5295
2616.60 5212
2617.09 5116
2617.57 5250
2618.05 5093
2618.53 5107
2619.02 4818
2619.50 5109
2619.98 5205
2620.46 4987
2620.95 5094
2621.43 5318
2621.91 5141
2622.40 5154
2622.88 5218
2623.36 5076
2623.84 5255
2624.33 5129
2624.81 5243
2625.29 5424
2625.78 5278
2626.26 5294
2626.74 5226
2627.23 5293
2627.71 5473
2628.19 5282
2628.68 4966
2629.16 5000
2629.64 5132
2630.13 5147
2630.61 5302
2631.09 5156
2631.58 5178
2632.06 5265
2632.54 5189
2633.03 5002
2633.51 5068
2634.00 5040
2634.48 5134
2634.96 5053
2635.45 5109
2635.93 5110
2636.42 5146
2636.90 5162
2637.38 5009
2637.87 5199
2638.35 5104
2638.84 4850
2639.32 4911
2639.81 5028
2640.29 4942
2640.78 5155
2641.26 5284
2641.74 5209
2642.23 5205
2642.71 5533
2643.20 5660
2643.68 5612
2644.17 5441
2644.65 5416
2645.14 5376
2645.62 5589
2646.11 5551
2646.59 5639
2647.08 5182
2647.56 5112
2648.05 5299
2648.53 5454
2649.02 5428
2649.50 5258
2649.99 5151
2650.48 5234
2650.96 5351
2651.45 5341
2651.93 5032
2652.42 4988
2652.90 5064
2653.39 4849
2653.87 5307
2654.36 5205
2654.85 5310
2655.33 4906
2655.82 4937
2656.30 5101
2656.79 4950
2657.28 4837
2657.76 5105
2658.25 4897
2658.73 5057
2659.22 4936
2659.71 5068
2660.19 4977
2660.68 4818
2661.17 4943
2661.65 4995
2662.14 4874
2662.62 4978
2663.11 4975
2663.60 5335
2664.08 4892
2664.57 4985
2665.06 4950
2665.55 5086
2666.03 5228
2666.52 5354
2667.01 4955
2667.49 5178
2667.98 5214
2668.47 5174
2668.95 5202
2669.44 5185
2669.93 4964
2670.42 5173
2670.90 5309
2671.39 5067
2671.88 5223
2672.36 5389
2672.85 5408
2673.34 5190
2673.83 5203
2674.31 5590
2674.80 5369
2675.29 5435
2675.78 5697
2676.27 5696
2676.75 5907
2677.24 5794
2677.73 5991
2678.22 5493
2678.71 5749
2679.19 5459
2679.68 5573
2680.17 5480
2680.66 5607
2681.15 5776
2681.63 5688
2682.12 5467
2682.61 5415
2683.10 5619
2683.59 5720
2684.08 5845
2684.56 5656
2685.05 5833
2685.54 5939
2686.03 5854
2686.52 5824
2687.01 5808
2687.50 5819
2687.99 5678
2688.47 5676
2688.96 5748
2689.45 5481
2689.94 5618
2690.43 5459
2690.92 5617
2691.41 5441
2691.90 5274
2692.39 5247
2692.88 5159
2693.37 5316
2693.85 5189
2694.34 5206
2694.83 5293
2695.32 5138
2695.81 5090
2696.30 5122
2696.79 5132
2697.28 5346
2697.77 5322
2698.26 5523
2698.75 5666
2699.24 5496
2699.73 5343
2700.22 5425
2700.71 5173
2701.20 5277
2701.69 5118
2702.18 5293
2702.67 5348
2703.16 5033
2703.65 5091
2704.14 5165
2704.63 5361
2705.12 5253
2705.61 5389
2706.10 5313
2706.59 5318
2707.08 5349
2707.58 5132
2708.07 5191
2708.56 5267
2709.05 5213
2709.54 5387
2710.03 5151
2710.52 5175
2711.01 5268
2711.50 4973
2711.99 4975
2712.48 5004
2712.98 4931
2713.47 4871
2713.96 4724
2714.45 4838
2714.94 4979
2715.43 4954
2715.92 5052
2716.41 5214
2716.91 5253
2717.40 5214
2717.89 5146
2718.38 5114
2718.87 5214
2719.36 4985
2719.86 5229
2720.35 5107
2720.84 5181
2721.33 5342
2721.82 5448
2722.31 5912
2722.81 5550
2723.30 5485
2723.79 5589
2724.28 5699
2724.77 5646
2725.27 5468
2725.76 5437
2726.25 5260
2726.74 5390
2727.24 5357
2727.73 5318
2728.22 4771
2728.71 4963
2729.21 4899
2729.70 4967
2730.19 5130
2730.68 4950
2731.18 5166
2731.67 5143
2732.16 4833
2732.66 4735
2733.15 4789
2733.64 5166
2734.13 4898
2734.63 5109
2735.12 5140
2735.61 5127
2736.11 5083
2736.60 5280
2737.09 5204
2737.59 5051
2738.08 5289
2738.57 5435
2739.07 5143
2739.56 5083
2740.05 5171
2740.55 5297
2741.04 4879
2741.54 5157
2742.03 5337
2742.52 5223
2743.02 5169
2743.51 5129
2744.00 4877
2744.50 4855
2744.99 5178
2745.49 5043
2745.98 4952
2746.47 5017
2746.97 5111
2747.46 4814
2747.96 4626
2748.45 5054
2748.95 5044
2749.44 4829
2749.93 4929
2750.43 4847
2750.92 5110
2751.42 4917
2751.91 4911
2752.41 4983
2752.90 4930
2753.40 5034
2753.89 5051
2754.39 4828
2754.88 4799
2755.38 4994
2755.87 4940
2756.37 4964
2756.86 5041
2757.36 4987
2757.85 5093
2758.35 5088
2758.84 5101
2759.34 5071
2759.83 5098
2760.33 5166
2760.82 4993
2761.32 4909
2761.81 5001
2762.31 5163
2762.81 5174
2763.30 5244
2763.80 4969
2764.29 4900
2764.79 4994
2765.28 5201
2765.78 5087
2766.28 5000
2766.77 4854
2767.27 4854
2767.76 5021
2768.26 4881
2768.76 5080
2769.25 5059
2769.75 4991
2770.25 4592
2770.74 4716
2771.24 4833
2771.73 4802
2772.23 4808
2772.73 4895
2773.22 4856
2773.72 4737
2774.22 4988
2774.71 4981
2775.21 5151
2775.71 4882
2776.20 5185
2776.70 5254
2777.20 5100
2777.69 5346
2778.19 5000
2778.69 5136
2779.19 5170
2779.68 5288
2780.18 5459
2780.68 5639
2781.17 5293
2781.67 5387
2782.17 5108
2782.67 4947
2783.16 4968
2783.66 4943
2784.16 5147
2784.66 5109
2785.15 5242
2785.65 5090
2786.15 4954
2786.65 5190
2787.15 5225
2787.64 5114
2788.14 4908
2788.64 4925
2789.14 4987
2789.63 4938
2790.13 5110
2790.63 4995
2791.13 5143
2791.63 5347
2792.13 5166
2792.62 4900
2793.12 5002
2793.62 5125
2794.12 5129
2794.62 5339
2795.12 5059
2795.61 5097
2796.11 5263
2796.61 5400
2797.11 5295
2797.61 5579
2798.11 5745
2798.61 6164
2799.11 5828
2799.60 6190
2800.10 6178
2800.60 5939
2801.10 6048
2801.60 6280
2802.10 6351
2802.60 6088
2803.10 5751
2803.60 5734
2804.10 5654
2804.60 5585
2805.10 5709
2805.59 5747
2806.09 5696
2806.59 5846
2807.09 6131
2807.59 5860
2808.09 6071
2808.59 6458
2809.09 6855
2809.59 7330
2810.09 7233
2810.59 7120
2811.09 7330
2811.59 7184
2812.09 7263
2812.59 6772
2813.09 6455
2813.59 6169
2814.09 6451
2814.59 6079
2815.09 5607
2815.59 5370
2816.09 5425
2816.59 5413
2817.09 5276
2817.59 5145
2818.09 5260
2818.60 5332
2819.10 5541
2819.60 5390
2820.10 5414
2820.60 5700
2821.10 5447
2821.60 5623
2822.10 5701
2822.60 5950
2823.10 5672
2823.60 5856
2824.10 5659
2824.61 5610
2825.11 5576
2825.61 5347
2826.11 5351
2826.61 5451
2827.11 5343
2827.61 5611
2828.12 5817
2828.62 5444
2829.12 5500
2829.62 5218
2830.12 5150
2830.62 5204
2831.12 5307
2831.63 5340
2832.13 5038
2832.63 5035
2833.13 5269
2833.63 5435
2834.14 5399
2834.64 5197
2835.14 5040
2835.64 5041
2836.14 5022
2836.65 5211
2837.15 5256
2837.65 5384
2838.15 5449
2838.66 5315
2839.16 5328
2839.66 5527
2840.16 5518
2840.67 5341
2841.17 5405
2841.67 5184
2842.17 5232
2842.68 5215
2843.18 5168
2843.68 5143
2844.18 5028
2844.69 5062
2845.19 5207
2845.69 5259
2846.20 5253
2846.70 5183
2847.20 5196
2847.71 5564
2848.21 5397
2848.71 5563
2849.22 5510
2849.72 5702
2850.22 5952
2850.73 5459
2851.23 5624
2851.73 5929
2852.24 5680
2852.74 5672
2853.24 5619
2853.75 5652
2854.25 5667
2854.75 5225
2855.26 5331
2855.76 5189
2856.27 5268
2856.77 5105
2857.27 4918
2857.78 4756
2858.28 4874
2858.79 5196
2859.29 5212
2859.80 5114
2860.30 5039
2860.80 5085
2861.31 5011
2861.81 5297
2862.32 5328
2862.82 5167
2863.33 5227
2863.83 5201
2864.34 5109
2864.84 5098
2865.34 4863
2865.85 4775
2866.35 4678
2866.86 4864
2867.36 4995
2867.87 4843
2868.37 4889
2868.88 5337
2869.38 5005
2869.89 5102
2870.39 5123
2870.90 4948
2871.41 5047
2871.91 4818
2872.42 4987
2872.92 5242
2873.43 4947
2873.93 5136
2874.44 5106
2874.94 5064
2875.45 4883
2875.95 5174
2876.46 5242
2876.97 5063
2877.47 5039
2877.98 5106
2878.48 5103
2878.99 5190
2879.50 5117
2880.00 5383
2880.51 5531
2881.01 5147
2881.52 5308
2882.03 5353
2882.53 5481
2883.04 5488
2883.54 5788
2884.05 5571
2884.56 5723
2885.06 5494
2885.57 5902
2886.08 5862
2886.58 5686
2887.09 5558
2887.60 5636
2888.10 5560
2888.61 5919
2889.12 6011
2889.62 5884
2890.13 5729
2890.64 5751
2891.15 5812
2891.65 5727
2892.16 5577
2892.67 5554
2893.17 5516
2893.68 5532
2894.19 5331
2894.70 5410
2895.20 5326
2895.71 5482
2896.22 5636
2896.73 5609
2897.23 5582
2897.74 5441
2898.25 5863
2898.76 5614
2899.26 5467
2899.77 5353
2900.28 5400
2900.79 5544
2901.29 5575
2901.80 5657
2902.31 5727
2902.82 6023
2903.33 5935
2903.83 5727
2904.34 5892
2904.85 5949
2905.36 5817
2905.87 5853
2906.38 5898
2906.88 5645
2907.39 5610
2907.90 5411
2908.41 5521
2908.92 5653
2909.43 5674
2909.94 5434
2910.44 5263
2910.95 5135
2911.46 5061
2911.97 5158
2912.48 5223
2912.99 5168
2913.50 5430
2914.01 5322
2914.52 5485
2915.02 5249
2915.53 5479
2916.04 5210
2916.55 5368
2917.06 5173
2917.57 5273
2918.08 5282
2918.59 5336
2919.10 5188
2919.61 5190
2920.12 5278
2920.63 5364
2921.14 5387
2921.65 5426
2922.16 5499
2922.67 5395
2923.18 5253
2923.69 5477
2924.20 5569
2924.71 5987
2925.22 5793
2925.73 5658
2926.24 5968
2926.75 6132
2927.26 6397
2927.77 6385
2928.28 6615
2928.79 6823
2929.30 6378
2929.81 6280
2930.32 6226
2930.83 6117
2931.34 5964
2931.85 5844
2932.36 5717
2932.87 5531
2933.38 5202
2933.89 5250
2934.40 5164
2934.91 5224
2935.42 5190
2935.94 5268
2936.45 5177
2936.96 5286
2937.47 5295
2937.98 5442
2938.49 4994
2939.00 5180
2939.51 5517
2940.02 5403
2940.54 5702
2941.05 5566
2941.56 5276
2942.07 5389
2942.58 5388
2943.09 5341
2943.61 5530
2944.12 5323
2944.63 5315
2945.14 5306
2945.65 5276
2946.16 5377
2946.68 5640
2947.19 5826
2947.70 5934
2948.21 5928
2948.72 6312
2949.24 6109
2949.75 6348
2950.26 6648
2950.77 6419
2951.28 6309
2951.80 5997
2952.31 5952
2952.82 6090
2953.33 5701
2953.85 5461
2954.36 5333
2954.87 5045
2955.38 5111
2955.90 5169
2956.41 5085
2956.92 5101
2957.43 4985
2957.95 5234
2958.46 5200
2958.97 5092
2959.49 5234
2960.00 5364
2960.51 5076
2961.03 4993
2961.54 5076
2962.05 5097
2962.57 5155
2963.08 5223
2963.59 5092
2964.11 5129
2964.62 5385
2965.13 5707
2965.65 5522
2966.16 5607
2966.67 5734
2967.19 5599
2967.70 5463
2968.21 5366
2968.73 5348
2969.24 5202
2969.76 5128
2970.27 5061
2970.78 4911
2971.30 4824
2971.81 4878
2972.33 4728
2972.84 4955
2973.35 5112
2973.87 4909
2974.38 4913
2974.90 5019
2975.41 5089
2975.92 5184
2976.44 5112
2976.95 5122
2977.47 4985
2977.98 5089
2978.50 5582
2979.01 5418
2979.53 5541
2980.04 5326
2980.56 5207
2981.07 5083
2981.59 5167
2982.10 4836
2982.62 5013
2983.13 5102
2983.65 5071
2984.16 5047
2984.68 5046
2985.19 5294
2985.71 5249
2986.22 5247
2986.74 5272
2987.25 5199
2987.77 5317
2988.28 5477
2988.80 5617
2989.31 5284
2989.83 5403
2990.35 5468
2990.86 5389
2991.38 5532
2991.89 5424
2992.41 5465
2992.92 5691
2993.44 5725
2993.96 5700
2994.47 5897
2994.99 5760
2995.50 5747
2996.02 5884
2996.54 5871
2997.05 5995
2997.57 5993
2998.09 5659
2998.60 5914
2999.12 6206
2999.64 6120
3000.15 5989
3000.67 5939
3001.18 6450
3001.70 6090
3002.22 5836
3002.73 6275
3003.25 6150
3003.77 5919
3004.29 6055
3004.80 6127
3005.32 5917
3005.84 5548
3006.35 5785
3006.87 5670
3007.39 5942
3007.90 5794
3008.42 5666
3008.94 5271
3009.46 5387
3009.97 5467
3010.49 5201
3011.01 5127
3011.53 5208
3012.04 5289
3012.56 5082
3013.08 5190
3013.60 5320
3014.11 5213
3014.63 5436
3015.15 5482
3015.67 5795
3016.18 5497
3016.70 5537
3017.22 5693
3017.74 5631
3018.26 5440
3018.77 5526
3019.29 5582
3019.81 5994
3020.33 5758
3020.85 5616
3021.37 5688
3021.88 5576
3022.40 5668
3022.92 5497
3023.44 5468
3023.96 5519
3024.48 5441
3025.00 5539
3025.51 5699
3026.03 5276
3026.55 5387
3027.07 5393
3027.59 5205
3028.11 5255
3028.63 5402
3029.15 5190
3029.67 5189
3030.18 5401
3030.70 5459
3031.22 5698
3031.74 5500
3032.26 5359
3032.78 5336
3033.30 5368
3033.82 5219
3034.34 5370
3034.86 5562
3035.38 5543
3035.90 5503
3036.42 5475
3036.94 5662
3037.46 5731
3037.98 5588
3038.50 5566
3039.02 5734
3039.54 5700
3040.06 5392
3040.58 5576
3041.10 5639
3041.62 5721
3042.14 5435
3042.66 5291
3043.18 5540
3043.70 5435
3044.22 5432
3044.74 5285
3045.26 5214
3045.78 5177
3046.30 4936
3046.82 5457
3047.34 5099
3047.86 5104
3048.38 5162
3048.90 4941
3049.42 5153
3049.94 5077
3050.46 5043
3050.98 5198
3051.50 4978
3052.03 5017
3052.55 5235
3053.07 5145
3053.59 5190
3054.11 5130
3054.63 5023
3055.15 5080
3055.67 4898
3056.19 4864
3056.72 4906
3057.24 4879
3057.76 5057
3058.28 4910
3058.80 4978
3059.32 4969
3059.84 5018
3060.37 5261
3060.89 5351
3061.41 5242
3061.93 5028
3062.45 5120
3062.98 5037
3063.50 5164
3064.02 5177
3064.54 5117
3065.06 5225
3065.59 5360
3066.11 5258
3066.63 5152
3067.15 5343
3067.67 5406
3068.20 5525
3068.72 5576
3069.24 5457
3069.76 5526
3070.29 5486
3070.81 5553
3071.33 5382
3071.85 5336
3072.38 5234
3072.90 5134
3073.42 5228
3073.95 5142
3074.47 5104
3074.99 5192
3075.51 5409
3076.04 5232
3076.56 5321
3077.08 5445
3077.61 5511
3078.13 5400
3078.65 5446
3079.18 5626
3079.70 5619
3080.22 5175
3080.75 4979
3081.27 5294
3081.79 5833
3082.32 6043
3082.84 6050
3083.36 5981
3083.89 6077
3084.41 5932
3084.93 5982
3085.46 5770
3085.98 6019
3086.51 5808
3087.03 5948
3087.55 6306
3088.08 6003
3088.60 5873
3089.13 5745
3089.65 5954
3090.17 5901
3090.70 5690
3091.22 5814
3091.75 5894
3092.27 5903
3092.80 6123
3093.32 6151
3093.85 6226
3094.37 6041
3094.89 5773
3095.42 5675
3095.94 5601
3096.47 5748
3096.99 5795
3097.52 5610
3098.04 6195
3098.57 6104
3099.09 5787
3099.62 6182
3100.14 6153
3100.67 5874
3101.19 6273
3101.72 6339
3102.24 6577
3102.77 7081
3103.29 7636
3103.82 7824
3104.34 8108
3104.87 8715
3105.40 9144
3105.92 9408
3106.45 9524
3106.97 9341
3107.50 9488
3108.02 9760
3108.55 8852
3109.08 8396
3109.60 8060
3110.13 7310
3110.65 6948
3111.18 7088
3111.70 7108
3112.23 7195
3112.76 7171
3113.28 7321
3113.81 7593
3114.34 7883
3114.86 7707
3115.39 7491
3115.91 7408
3116.44 7038
3116.97 7018
3117.49 6454
3118.02 6543
3118.55 6839
3119.07 6846
3119.60 6487
3120.13 6545
3120.65 6340
3121.18 6276
3121.71 6151
3122.23 6205
3122.76 6180
3123.29 6453
3123.82 6372
3124.34 6448
3124.87 6311
3125.40 5949
3125.92 5860
3126.45 6138
3126.98 5921
3127.51 5784
3128.03 5861
3128.56 6068
3129.09 5856
3129.62 5894
3130.14 5847
3130.67 5964
3131.20 6255
3131.73 6303
3132.25 6228
3132.78 6233
3133.31 5955
3133.84 5903
3134.37 5883
3134.89 5742
3135.42 5527
3135.95 5618
3136.48 5775
3137.01 5678
3137.53 5612
3138.06 5555
3138.59 5699
3139.12 5740
3139.65 5485
3140.18 5501
3140.70 5501
3141.23 5400
3141.76 5603
3142.29 5600
3142.82 5392
3143.35 5458
3143.88 5444
3144.40 5606
3144.93 5615
3145.46 5392
3145.99 5229
3146.52 5386
3147.05 5611
3147.58 5539
3148.11 5750
3148.64 5645
3149.17 6092
3149.70 5898
3150.22 6213
3150.75 6372
3151.28 6319
3151.81 6165
3152.34 6212
3152.87 6079
3153.40 6149
3153.93 5981
3154.46 5899
3154.99 5876
3155.52 5885
3156.05 5830
3156.58 5696
3157.11 5596
3157.64 5614
3158.17 5568
3158.70 5519
3159.23 5316
3159.76 5556
3160.29 5486
3160.82 5686
3161.35 5600
3161.88 5784
3162.41 5751
3162.94 5962
3163.47 5507
3164.00 5496
3164.53 5506
3165.06 5622
3165.59 5386
3166.12 5477
3166.65 5587
3167.18 5472
3167.72 5235
3168.25 5317
3168.78 5545
3169.31 5451
3169.84 5189
3170.37 5152
3170.90 5275
3171.43 5302
3171.96 5273
3172.49 5318
3173.03 5437
3173.56 5205
3174.09 5331
3174.62 5397
3175.15 5437
3175.68 5313
3176.21 5035
3176.74 5095
3177.28 5339
3177.81 5310
3178.34 5537
3178.87 5390
3179.40 5294
3179.93 5479
3180.47 5485
3181.00 5491
3181.53 5216
3182.06 5368
3182.59 5489
3183.13 5277
3183.66 5428
3184.19 5502
3184.72 5222
3185.25 5292
3185.79 5171
3186.32 5322
3186.85 5303
3187.38 5329
3187.92 5372
3188.45 5347
3188.98 5317
3189.51 5229
3190.05 5369
3190.58 5259
3191.11 5496
3191.64 5250
3192.18 5322
3192.71 5382
3193.24 5427
3193.78 5341
3194.31 5138
3194.84 5324
3195.38 5479
3195.91 5435
3196.44 5559
3196.97 5175
3197.51 5148
3198.04 5133
3198.57 5312
3199.11 5488
3199.64 5353
3200.17 5317
3200.71 5493
3201.24 5535
3201.78 5302
3202.31 5554
3202.84 5522
3203.38 5810
3203.91 5592
3204.44 5727
3204.98 5359
3205.51 5505
3206.05 5750
3206.58 5801
3207.11 5969
3207.65 5778
3208.18 5757
3208.72 5777
3209.25 5815
3209.78 5627
3210.32 5664
3210.85 5994
3211.39 5952
3211.92 5940
3212.46 6308
3212.99 6237
3213.53 6206
3214.06 6146
3214.59 6240
3215.13 6349
3215.66 6396
3216.20 6111
3216.73 5947
3217.27 5966
3217.80 5810
3218.34 6186
3218.87 6182
3219.41 6188
3219.94 6189
3220.48 5985
3221.01 6486
3221.55 6548
3222.08 6222
3222.62 5981
3223.16 6065
3223.69 5823
3224.23 5925
3224.76 5892
3225.30 6118
3225.83 5983
3226.37 6314
3226.90 6395
3227.44 6363
3227.98 6261
3228.51 6241
3229.05 6371
3229.58 6111
3230.12 5773
3230.66 5985
3231.19 5924
3231.73 5679
3232.26 5652
3232.80 5790
3233.34 5832
3233.87 5853
3234.41 5677
3234.95 5540
3235.48 5520
3236.02 5790
3236.55 5904
3237.09 6043
3237.63 6044
3238.16 5930
3238.70 6101
3239.24 6120
3239.77 6278
3240.31 6202
3240.85 6226
3241.38 6325
3241.92 6388
3242.46 6105
3243.00 6237
3243.53 6243
3244.07 6323
3244.61 6350
3245.14 6364
3245.68 6150
3246.22 6288
3246.76 6191
3247.29 6224
3247.83 6135
3248.37 6129
3248.91 5862
3249.44 6187
3249.98 6298
3250.52 6334
3251.06 6429
3251.59 6186
3252.13 6060
3252.67 6283
3253.21 6649
3253.75 6806
3254.28 6549
3254.82 6544
3255.36 6360
3255.90 6369
3256.44 6608
3256.97 6480
3257.51 6389
3258.05 6781
3258.59 7026
3259.13 7038
3259.67 7094
3260.20 6762
3260.74 7292
3261.28 7441
3261.82 7433
3262.36 7860
3262.90 7928
3263.44 7744
3263.97 7996
3264.51 8147
3265.05 8104
3265.59 8327
3266.13 8759
3266.67 9010
3267.21 9418
3267.75 9747
3268.29 10230
3268.83 10892
3269.36 11589
3269.90 12012
3270.44 12318
3270.98 12299
3271.52 11761
3272.06 11421
3272.60 10570
3273.14 10041
3273.68 9167
3274.22 8397
3274.76 8118
3275.30 7696
3275.84 7783
3276.38 7578
3276.92 7567
3277.46 7525
3278.00 7761
3278.54 7687
3279.08 7568
3279.62 7830
3280.16 7492
3280.70 7940
3281.24 7734
3281.78 7684
3282.32 7792
3282.86 7921
3283.40 8052
3283.94 7625
3284.48 7516
3285.02 7747
3285.56 7882
3286.10 7934
3286.64 7694
3287.18 7357
3287.72 8056
3288.26 8221
3288.81 8214
3289.35 8337
3289.89 8527
3290.43 8440
3290.97 8218
3291.51 8334
3292.05 8272
3292.59 8096
3293.13 8316
3293.67 8047
3294.22 8424
3294.76 8620
3295.30 8460
3295.84 8673
3296.38 9032
3296.92 9131
3297.46 9327
3298.01 9915
3298.55 9519
3299.09 9817
3299.63 9913
3300.17 9740
3300.71 9346
3301.26 9088
3301.80 8568
3302.34 8654
3302.88 8295
3303.42 7767
3303.97 8191
3304.51 8250
3305.05 8041
3305.59 7719
3306.13 7948
3306.68 7698
3307.22 7902
3307.76 8252
3308.30 7940
3308.85 7862
3309.39 7778
3309.93 7657
3310.47 7832
3311.02 7662
3311.56 7982
3312.10 7723
3312.64 7494
3313.19 7455
3313.73 7433
3314.27 7474
3314.82 7562
3315.36 7528
3315.90 7707
3316.45 7600
3316.99 7493
3317.53 7596
3318.07 7848
3318.62 8218
3319.16 8329
3319.70 8446
3320.25 8611
3320.79 8360
3321.34 8325
3321.88 8693
3322.42 9104
3322.97 9314
3323.51 9238
3324.05 9444
3324.60 9505
3325.14 9636
3325.68 9798
3326.23 9568
3326.77 9671
3327.32 9365
3327.86 8907
3328.40 9119
3328.95 8807
3329.49 8793
3330.04 8872
3330.58 8586
3331.13 8457
3331.67 8359
3332.21 8795
3332.76 8792
3333.30 9053
3333.85 9613
3334.39 10607
3334.94 12006
3335.48 13800
3336.03 15587
3336.57 18053
3337.12 19343
3337.66 20868
3338.21 22558
3338.75 24458
3339.30 24678
3339.84 25061
3340.39 25027
3340.93 24092
3341.48 22353
3342.02 21402
3342.57 19513
3343.11 17357
3343.66 15260
3344.20 13507
3344.75 12047
3345.29 10992
3345.84 10057
3346.38 9397
3346.93 8764
3347.47 8816
3348.02 8590
3348.57 8396
3349.11 8449
3349.66 8783
3350.20 9198
3350.75 9641
3351.30 10005
3351.84 10268
3352.39 11175
3352.93 11583
3353.48 12058
3354.03 12798
3354.57 13283
3355.12 13441
3355.66 13552
3356.21 13535
3356.76 12892
3357.30 12076
3357.85 11325
3358.40 10379
3358.94 10213
3359.49 9453
3360.04 9212
3360.58 8682
3361.13 8559
3361.68 7977
3362.22 7608
3362.77 7867
3363.32 7666
3363.86 7457
3364.41 7773
3364.96 7792
3365.50 8090
3366.05 8089
3366.60 8201
3367.15 8577
3367.69 8772
3368.24 8614
3368.79 8667
3369.34 8981
3369.88 8844
3370.43 8688
3370.98 8556
3371.53 8624
3372.07 8502
3372.62 8886
3373.17 8872
3373.72 8844
3374.26 9120
3374.81 9061
3375.36 9389
3375.91 9498
3376.46 9635
3377.00 9845
3377.55 9542
3378.10 9695
3378.65 9040
3379.20 9030
3379.74 8739
3380.29 8434
3380.84 8556
3381.39 8470
3381.94 8223
3382.49 7981
3383.04 8321
3383.58 8260
3384.13 8493
3384.68 8569
3385.23 8865
3385.78 8697
3386.33 9090
3386.88 8930
3387.43 9121
3387.97 8983
3388.52 8573
3389.07 8155
3389.62 8348
3390.17 8104
3390.72 7596
3391.27 7564
3391.82 7476
3392.37 7481
3392.92 7178
3393.47 7077
3394.01 7114
3394.56 7008
3395.11 6627
3395.66 6556
3396.21 6387
3396.76 6580
3397.31 6484
3397.86 6368
3398.41 6065
3398.96 6180
3399.51 6294
3400.06 6001
3400.61 5869
3401.16 5911
3401.71 5970
3402.26 5890
3402.81 6030
3403.36 5841
3403.91 5868
3404.46 6022
3405.01 5666
3405.56 5793
3406.11 5767
3406.66 5667
3407.21 5674
3407.76 5584
3408.32 6001
3408.87 5956
3409.42 5904
3409.97 5657
3410.52 5904
3411.07 5895
3411.62 6087
3412.17 6044
3412.72 6206
3413.27 6033
3413.82 6112
3414.37 6136
3414.93 6234
3415.48 6432
3416.03 6437
3416.58 6372
3417.13 6448
3417.68 6261
3418.23 6329
3418.78 6464
3419.34 6333
3419.89 5963
3420.44 5940
3420.99 5814
3421.54 6079
3422.09 6005
3422.65 5741
3423.20 5778
3423.75 5984
3424.30 6247
3424.85 6101
3425.40 6001
3425.96 6020
3426.51 5983
3427.06 5739
3427.61 5734
3428.17 5886
3428.72 5817
3429.27 5960
3429.82 5797
3430.37 5815
3430.93 5796
3431.48 5597
3432.03 5755
3432.58 5921
3433.14 5765
3433.69 6166
3434.24 5969
3434.79 5918
3435.35 5585
3435.90 5657
3436.45 5684
3437.01 5658
3437.56 5754
3438.11 5477
3438.66 5476
3439.22 5541
3439.77 5471
3440.32 5518
3440.88 5638
3441.43 5585
3441.98 5623
3442.54 5552
3443.09 5769
3443.64 6138
3444.20 6009
3444.75 5996
3445.30 5817
3445.86 5604
3446.41 5819
3446.97 5785
3447.52 5575
3448.07 5309
3448.63 5483
3449.18 5668
3449.73 5316
3450.29 5376
3450.84 5615
3451.40 5529
3451.95 5582
3452.50 5606
3453.06 5377
3453.61 5361
3454.17 5476
3454.72 5573
3455.28 5412
3455.83 5332
3456.38 5224
3456.94 5313
3457.49 5280
3458.05 5267
3458.60 5340
3459.16 5353
3459.71 5249
3460.27 5335
3460.82 5598
3461.38 5659
3461.93 5607
3462.49 5223
3463.04 5659
3463.60 5590
3464.15 5695
3464.71 5630
3465.26 5544
3465.82 5757
3466.37 5903
3466.93 5709
3467.48 5697
3468.04 5821
3468.59 5652
3469.15 5820
3469.70 5810
3470.26 5765
3470.82 5648
3471.37 5650
3471.93 5867
3472.48 5535
3473.04 5878
3473.59 5947
3474.15 5572
3474.71 5922
3475.26 5847
3475.82 5871
3476.37 5895
3476.93 5839
3477.49 5927
3478.04 5941
3478.60 5801
3479.16 5568
3479.71 5576
3480.27 5908
3480.82 6280
3481.38 6134
3481.94 5931
3482.49 6183
3483.05 6141
3483.61 6364
3484.16 6252
3484.72 6354
3485.28 6274
3485.83 6224
3486.39 6059
3486.95 6166
3487.50 6357
3488.06 6577
3488.62 6272
3489.18 6173
3489.73 6250
3490.29 6448
3490.85 6493
3491.40 6968
3491.96 7291
3492.52 7705
3493.08 7965
3493.63 8426
3494.19 8852
3494.75 9110
3495.31 9378
3495.86 9363
3496.42 9317
3496.98 9362
3497.54 9257
3498.09 9135
3498.65 8799
3499.21 8863
3499.77 8818
3500.33 9264
3500.88 9401
3501.44 9968
3502.00 10456
3502.56 10705
3503.12 11019
3503.67 11075
3504.23 11035
3504.79 10796
3505.35 10820
3505.91 10739
3506.47 11104
3507.03 10782
3507.58 10891
3508.14 11019
3508.70 10918
3509.26 10931
3509.82 11080
3510.38 10620
3510.94 10223
3511.49 10036
3512.05 9466
3512.61 9535
3513.17 8943
3513.73 8392
3514.29 7584
3514.85 7007
3515.41 7269
3515.97 7162
3516.53 6687
3517.09 6544
3517.64 6549
3518.20 6468
3518.76 6731
3519.32 6439
3519.88 6422
3520.44 6487
3521.00 6414
3521.56 6375
3522.12 6433
3522.68 6651
3523.24 6940
3523.80 6606
3524.36 6438
3524.92 6505
3525.48 6683
3526.04 6898
3526.60 6452
3527.16 6283
3527.72 5985
3528.28 6048
3528.84 6144
3529.40 6297
3529.96 6054
3530.52 6045
3531.08 5819
3531.64 5674
3532.20 5668
3532.76 5680
3533.32 5653
3533.89 5534
3534.45 5854
3535.01 5813
3535.57 5648
3536.13 5580
3536.69 5689
3537.25 6088
3537.81 6074
3538.37 5874
3538.93 6057
3539.49 5861
3540.06 5923
3540.62 6050
3541.18 6066
3541.74 6009
3542.30 5784
3542.86 5678
3543.42 6031
3543.98 6073
3544.55 6001
3545.11 5996
3545.67 6420
3546.23 6239
3546.79 6140
3547.35 5933
3547.92 6024
3548.48 6077
3549.04 5917
3549.60 5921
3550.16 5585
3550.72 5597
3551.29 5714
3551.85 5421
3552.41 5420
3552.97 5462
3553.54 5092
3554.10 5109
3554.66 5283
3555.22 5528
3555.78 5237
3556.35 5295
3556.91 5329
3557.47 5012
3558.03 4894
3558.60 4842
3559.16 4822
3559.72 5153
3560.29 5128
3560.85 4986
3561.41 5281
3561.97 5345
3562.54 5179
3563.10 5461
3563.66 5175
3564.23 5061
3564.79 5124
3565.35 5369
3565.91 5255
3566.48 5332
3567.04 5377
3567.60 5129
3568.17 5259
3568.73 5200
3569.29 4936
3569.86 5291
3570.42 5258
3570.99 4868
3571.55 4821
3572.11 4994
3572.68 5186
3573.24 5040
3573.80 4931
3574.37 5300
3574.93 4987
3575.50 4792
3576.06 4909
3576.62 5184
3577.19 5291
3577.75 5361
3578.32 5289
3578.88 5307
3579.44 5222
3580.01 5216
3580.57 5423
3581.14 5488
3581.70 5481
3582.27 5152
3582.83 5128
3583.40 5297
3583.96 4944
3584.52 4993
3585.09 5293
3585.65 4916
3586.22 5036
3586.78 5116
3587.35 5000
3587.91 4748
3588.48 4674
3589.04 4999
3589.61 4854
3590.17 4823
3590.74 4796
3591.30 4788
3591.87 4678
3592.43 4994
3593.00 4958
3593.56 4972
3594.13 4848
3594.70 4883
3595.26 4964
3595.83 4777
3596.39 4569
3596.96 4858
3597.52 4766
3598.09 4944
3598.65 4880
3599.22 4764
3599.79 5095
3600.35 5032
3600.92 4906
3601.48 5111
3602.05 5219
3602.62 5078
3603.18 5019
3603.75 5032
3604.32 4898
3604.88 5188
3605.45 4982
3606.01 5119
3606.58 5033
3607.15 4709
3607.71 4955
3608.28 4973
3608.85 4837
3609.41 4769
3609.98 4869
3610.55 4890
3611.11 5037
3611.68 4952
3612.25 4967
3612.81 4747
3613.38 4672
3613.95 4781
3614.51 4950
3615.08 4850
3615.65 5118
3616.22 5097
3616.78 4984
3617.35 5084
3617.92 5402
3618.48 5853
3619.05 5950
3619.62 6404
3620.19 6705
3620.75 6993
3621.32 7024
3621.89 7036
3622.46 7248
3623.02 7226
3623.59 6889
3624.16 6936
3624.73 6513
3625.30 5856
3625.86 5974
3626.43 5809
3627.00 5333
3627.57 5104
3628.14 5040
3628.70 4750
3629.27 5194
3629.84 4893
3630.41 4770
3630.98 4808
3631.55 4622
3632.11 4769
3632.68 4911
3633.25 4755
3633.82 4605
3634.39 4542
3634.96 4771
3635.52 4594
3636.09 4737
3636.66 4963
3637.23 4844
3637.80 4916
3638.37 4785
3638.94 4759
3639.51 4783
3640.08 5049
3640.64 5047
3641.21 5112
3641.78 5243
3642.35 5330
3642.92 5417
3643.49 5961
3644.06 6223
3644.63 6199
3645.20 6130
3645.77 6169
3646.34 6014
3646.91 6000
3647.48 6061
3648.05 6018
3648.62 5876
3649.19 5630
3649.76 5589
3650.33 5612
3650.90 5664
3651.47 5255
3652.03 5188
3652.60 5358
3653.17 5233
3653.75 5338
3654.32 5519
3654.89 5570
3655.46 5406
3656.03 5542
3656.60 5783
3657.17 6119
3657.74 5980
3658.31 5724
3658.88 5822
3659.45 6031
3660.02 5867
3660.59 5756
3661.16 5889
3661.73 5723
3662.30 5960
3662.87 6002
3663.44 6013
3664.01 5848
3664.59 5929
3665.16 5833
3665.73 5566
3666.30 5707
3666.87 5414
3667.44 5369
3668.01 5535
3668.58 5681
3669.15 5903
3669.73 5769
3670.30 5548
3670.87 5722
3671.44 5423
3672.01 5627
3672.58 5774
3673.15 5622
3673.73 5544
3674.30 5553
3674.87 5589
3675.44 5491
3676.01 5557
3676.58 5479
3677.16 5291
3677.73 5632
3678.30 5649
3678.87 5466
3679.44 5531
3680.02 5741
3680.59 5677
3681.16 5536
3681.73 5538
3682.31 5268
3682.88 5374
3683.45 5339
3684.02 5099
3684.60 5148
3685.17 5175
3685.74 5051
3686.31 4839
3686.89 4933
3687.46 5152
3688.03 5064
3688.60 5119
3689.18 5253
3689.75 5180
3690.32 5194
3690.90 5419
3691.47 5354
3692.04 5443
3692.61 5838
3693.19 5881
3693.76 5808
3694.33 6193
3694.91 6155
3695.48 5850
3696.05 5640
3696.63 5696
3697.20 5636
3697.77 5606
3698.35 5384
3698.92 5383
3699.50 5123
3700.07 5106
3700.64 5447
3701.22 5404
3701.79 5420
3702.36 5487
3702.94 5337
3703.51 5339
3704.09 5165
3704.66 5078
3705.23 5367
3705.81 5513
3706.38 5219
3706.96 5088
3707.53 5272
3708.11 5258
3708.68 5255
3709.25 5109
3709.83 5326
3710.40 5235
3710.98 5144
3711.55 5229
3712.13 5583
3712.70 5700
3713.28 5410
3713.85 5354
3714.43 5268
3715.00 5443
3715.58 5315
3716.15 5146
3716.73 5145
3717.30 5118
3717.88 5133
3718.45 5157
3719.03 5333
3719.60 5236
3720.18 5301
3720.75 5287
3721.33 5270
3721.90 5125
3722.48 4882
3723.05 4826
3723.63 4975
3724.20 4910
3724.78 4675
3725.36 4897
3725.93 5040
3726.51 5059
3727.08 5131
3727.66 5121
3728.23 5021
3728.81 4874
3729.39 4941
3729.96 5274
3730.54 5073
3731.11 5150
3731.69 5210
3732.27 5379
3732.84 5099
3733.42 5413
3734.00 5258
3734.57 5263
3735.15 5298
3735.72 5499
3736.30 5370
3736.88 5649
3737.45 5579
3738.03 5605
3738.61 5580
3739.18 5595
3739.76 5632
3740.34 5395
3740.92 5038
3741.49 4959
3742.07 4983
3742.65 4870
3743.22 4840
3743.80 4740
3744.38 4847
3744.95 4988
3745.53 4813
3746.11 4920
3746.69 4981
3747.26 4986
3747.84 5027
3748.42 5061
3749.00 5347
3749.57 5585
3750.15 5657
3750.73 5553
3751.31 5516
3751.88 5254
3752.46 5373
3753.04 5374
3753.62 5163
3754.19 5177
3754.77 5004
3755.35 4897
3755.93 4897
3756.51 4658
3757.08 4818
3757.66 4714
3758.24 4566
3758.82 4600
3759.40 4589
3759.98 4455
3760.55 4575
3761.13 4595
3761.71 4750
3762.29 4679
3762.87 4793
3763.45 4971
3764.03 5036
3764.60 4816
3765.18 4806
3765.76 4917
3766.34 5090
3766.92 5006
3767.50 5008
3768.08 4649
3768.66 4876
3769.24 4936
3769.81 4898
3770.39 4631
3770.97 4730
3771.55 4874
3772.13 4748
3772.71 4673
3773.29 4542
3773.87 4915
3774.45 4878
3775.03 4736
3775.61 4825
3776.19 4656
3776.77 4770
3777.35 4547
3777.93 4480
3778.51 4658
3779.09 4799
3779.67 4713
3780.25 4706
3780.83 4722
3781.41 4976
3781.99 4759
3782.57 4694
3783.15 4690
3783.73 4788
3784.31 4556
3784.89 4435
3785.47 4640
3786.05 4386
3786.63 4440
3787.21 4584
3787.79 4859
3788.37 4661
3788.95 4537
3789.53 4582
3790.11 4706
3790.69 4809
3791.27 4695
3791.85 4789
3792.43 4578
3793.01 4492
3793.59 4501
3794.18 4853
3794.76 4534
3795.34 4775
3795.92 4519
3796.50 4296
3797.08 4528
3797.66 4302
3798.24 4391
3798.83 4335
3799.41 4398
3799.99 4439
3800.57 4377
3801.15 4313
3801.73 4292
3802.31 4448
3802.90 4474
3803.48 4389
3804.06 4614
3804.64 4601
3805.22 4564
3805.80 4584
3806.39 4535
3806.97 4554
3807.55 4854
3808.13 4921
3808.71 4968
3809.30 5158
3809.88 4870
3810.46 4912
3811.04 4841
3811.63 5138
3812.21 5034
3812.79 5090
3813.37 5277
3813.95 5188
3814.54 5199
3815.12 5330
3815.70 5286
3816.29 5068
3816.87 4828
3817.45 4891
3818.03 4905
3818.62 5001
3819.20 5021
3819.78 4994
3820.36 4505
3820.95 4696
3821.53 4593
3822.11 4629
3822.70 4551
3823.28 4394
3823.86 4391
3824.45 4632
3825.03 4524
3825.61 4315
3826.20 4474
3826.78 4489
3827.36 4282
3827.95 4418
3828.53 4337
3829.11 4317
3829.70 4361
3830.28 4332
3830.87 4366
3831.45 4487
3832.03 4431
3832.62 4376
3833.20 4436
3833.79 4367
3834.37 4377
3834.95 4541
3835.54 4331
3836.12 4503
3836.71 4435
3837.29 4519
3837.87 4450
3838.46 4371
3839.04 4440
3839.63 4401
3840.21 4212
3840.80 4193
3841.38 4283
3841.97 4220
3842.55 4341
3843.13 4329
3843.72 4193
3844.30 4243
3844.89 4302
3845.47 4283
3846.06 4284
3846.64 4187
3847.23 4281
3847.81 4367
3848.40 4189
3848.98 4602
3849.57 4532
3850.15 4393
3850.74 4415
3851.33 4302
3851.91 4179
3852.50 4402
3853.08 4473
3853.67 4268
3854.25 4346
3854.84 4378
3855.42 4179
3856.01 4227
3856.60 4518
3857.18 4367
3857.77 4525
3858.35 4349
3858.94 4460
3859.52 4484
3860.11 4631
3860.70 4943
3861.28 5087
3861.87 5101
3862.45 5362
3863.04 5579
3863.63 5828
3864.21 6238
3864.80 6315
3865.39 6708
3865.97 6977
3866.56 6777
3867.15 6663
3867.73 6462
3868.32 6209
3868.91 6075
3869.49 6018
3870.08 5300
3870.67 5038
3871.25 4979
3871.84 4927
3872.43 4923
3873.01 4723
3873.60 4897
3874.19 4984
3874.77 4870
3875.36 4798
3875.95 4566
3876.54 4489
3877.12 4592
3877.71 4833
3878.30 5134
3878.89 4948
3879.47 4781
3880.06 4721
3880.65 4790
3881.24 4576
3881.82 4653
3882.41 4620
3883.00 4440
3883.59 4323
3884.17 4645
3884.76 4538
3885.35 4268
3885.94 4399
3886.53 4630
3887.11 4408
3887.70 4475
3888.29 4667
3888.88 4544
3889.47 4446
3890.05 4368
3890.64 4700
3891.23 4548
3891.82 4602
3892.41 4814
3893.00 4766
3893.59 4729
3894.17 5016
3894.76 5077
3895.35 5161
3895.94 4685
3896.53 4486
3897.12 4737
3897.71 4889
3898.30 4859
3898.88 4808
3899.47 4797
3900.06 4854
3900.65 4840
3901.24 4634
3901.83 4723
3902.42 4858
3903.01 4870
3903.60 4971
3904.19 4826
3904.78 5016
3905.37 4928
3905.95 4882
3906.54 4773
3907.13 4797
3907.72 4747
3908.31 4643
3908.90 4639
3909.49 4392
3910.08 4613
3910.67 4812
3911.26 4507
3911.85 4633
3912.44 4584
3913.03 4527
3913.62 4346
3914.21 4559
3914.80 4414
3915.39 4329
3915.98 4788
3916.57 4515
3917.16 4397
3917.75 4333
3918.34 4372
3918.93 4536
3919.52 4644
3920.12 4708
3920.71 4482
3921.30 4610
3921.89 4474
3922.48 4462
3923.07 4503
3923.66 4508
3924.25 4459
3924.84 4444
3925.43 4207
3926.02 4254
3926.61 4315
3927.20 4235
3927.80 4150
3928.39 4116
3928.98 4266
3929.57 4457
3930.16 4394
3930.75 4062
3931.34 4085
3931.94 4105
3932.53 4103
3933.12 4165
3933.71 4168
3934.30 4421
3934.89 3992
3935.48 4094
3936.08 4254
3936.67 4147
3937.26 4377
3937.85 4262
3938.44 3925
3939.04 4295
3939.63 4330
3940.22 4222
3940.81 4408
3941.40 4519
3942.00 4545
3942.59 4652
3943.18 4298
3943.77 4396
3944.37 4308
3944.96 4396
3945.55 4337
3946.14 4308
3946.74 4359
3947.33 4378
3947.92 4128
3948.51 4177
3949.11 4180
3949.70 4251
3950.29 4200
3950.88 4195
3951.48 4128
3952.07 4016
3952.66 4113
3953.26 4229
3953.85 4164
3954.44 3977
3955.04 4410
3955.63 4161
3956.22 3977
3956.82 4215
3957.41 4000
3958.00 3982
3958.60 4128
3959.19 4284
3959.78 4084
3960.38 4029
3960.97 4237
3961.56 4156
3962.16 4102
3962.75 4067
3963.34 4197
3963.94 4169
3964.53 3983
3965.13 4057
3965.72 4309
3966.31 4205
3966.91 4193
3967.50 4143
3968.10 4259
3968.69 4317
3969.28 4365
3969.88 4214
3970.47 4162
3971.07 4186
3971.66 4152
3972.26 4079
3972.85 4050
3973.45 4142
3974.04 4146
3974.63 3950
3975.23 4179
3975.82 4233
3976.42 4182
3977.01 4104
3977.61 4284
3978.20 4194
3978.80 4212
3979.39 4287
3979.99 4405
3980.58 4433
3981.18 4385
3981.77 4126
3982.37 4128
3982.96 4213
3983.56 4096
3984.15 3949
3984.75 4368
3985.35 4269
3985.94 4198
3986.54 4561
3987.13 4501
3987.73 4365
3988.32 4419
3988.92 4477
3989.51 4542
3990.11 4215
3990.71 4172
3991.30 4270
3991.90 4244
3992.49 4405
3993.09 4397
3993.69 4433
3994.28 4203
3994.88 4321
3995.47 4342
3996.07 4582
3996.67 4335
3997.26 4206
3997.86 4344
3998.46 4192
3999.05 4243
3999.65 4331
4000.25 4445
4000.84 4230
4001.44 4009
4002.04 4280
4002.63 4336
4003.23 4260
4003.83 4298
4004.42 4283
4005.02 4236
4005.62 4418
4006.21 4253
4006.81 4200
4007.41 4099
4008.01 4269
4008.60 4629
4009.20 4573
4009.80 4508
4010.39 4475
4010.99 4516
4011.59 4433
4012.19 4377
4012.78 4603
4013.38 4444
4013.98 4419
4014.58 4408
4015.17 4611
4015.77 4509
4016.37 4482
4016.97 4407
4017.57 4395
4018.16 4328
4018.76 4706
4019.36 4683
4019.96 4528
4020.56 4628
4021.15 4585
4021.75 4473
4022.35 4673
4022.95 4530
4023.55 4374
4024.14 4303
4024.74 4646
4025.34 4664
4025.94 4336
4026.54 4334
4027.14 4365
4027.74 4287
4028.33 4434
4028.93 4411
4029.53 4511
4030.13 4467
4030.73 4463
4031.33 4773
4031.93 4791
4032.53 4787
4033.12 4720
4033.72 4704
4034.32 4802
4034.92 4593
4035.52 4679
4036.12 4496
4036.72 4389
4037.32 4720
4037.92 4414
4038.52 4418
4039.12 4361
4039.72 4225
4040.32 4227
4040.92 4010
4041.52 4150
4042.12 4089
4042.71 4166
4043.31 4079
4043.91 4038
4044.51 4063
4045.11 4067
4045.71 3930
4046.31 3894
4046.91 3831
4047.51 3896
4048.11 3970
4048.71 3990
4049.31 3803
4049.91 4067
4050.52 4134
4051.12 4083
4051.72 4061
4052.32 4179
4052.92 4056
4053.52 4349
4054.12 4713
4054.72 4345
4055.32 4171
4055.92 4031
4056.52 4265
4057.12 4230
4057.72 4267
4058.32 4317
4058.92 4157
4059.52 4280
4060.13 4280
4060.73 4141
4061.33 3921
4061.93 3713
4062.53 3944
4063.13 3906
4063.73 4032
4064.33 4115
4064.94 4083
4065.54 3877
4066.14 4043
4066.74 3911
4067.34 3918
4067.94 3849
4068.54 3944
4069.15 3948
4069.75 3911
4070.35 3929
4070.95 4201
4071.55 4039
4072.16 4076
4072.76 4052
4073.36 3944
4073.96 3859
4074.56 3877
4075.17 3930
4075.77 3983
4076.37 3934
4076.97 3775
4077.57 3718
4078.18 3731
4078.78 3827
4079.38 3970
4079.98 3863
4080.59 3922
4081.19 3944
4081.79 4148
4082.39 4191
4083.00 4060
4083.60 4032
4084.20 3991
4084.81 3912
4085.41 3945
4086.01 3975
4086.61 4114
4087.22 3937
4087.82 3784
4088.42 3668
4089.03 3605
4089.63 3719
4090.23 3951
4090.84 3923
4091.44 3755
4092.04 3914
4092.65 3896
4093.25 3795
4093.85 3939
4094.46 3982
4095.06 4165
4095.66 4017
4096.27 3823
4096.87 3814
4097.48 3886
4098.08 4023
4098.68 3848
4099.29 3792
4099.89 3949
4100.49 4072
4101.10 3991
4101.70 3810
4102.31 4115
4102.91 4184
4103.52 3961
4104.12 3898
4104.72 3788
4105.33 3688
4105.93 3991
4106.54 3898
4107.14 3832
4107.75 3878
4108.35 3863
4108.96 3869
4109.56 3867
4110.16 3698
4110.77 3678
4111.37 3546
4111.98 3959
4112.58 3976
4113.19 3690
4113.79 3796
4114.40 3886
4115.00 3929
4115.61 3832
4116.21 3740
4116.82 3949
4117.42 3955
4118.03 3879
4118.64 3973
4119.24 4092
4119.85 3961
4120.45 3992
4121.06 3699
4121.66 3652
4122.27 3785
4122.87 3972
4123.48 3874
4124.09 3721
4124.69 3971
4125.30 3852
4125.90 3760
4126.51 3922
4127.11 3929
4127.72 3992
4128.33 3879
4128.93 3831
4129.54 3875
4130.14 4011
4130.75 3814
4131.36 3723
4131.96 3846
4132.57 3786
4133.18 3927
4133.78 3966
4134.39 4185
4135.00 4158
4135.60 3908
4136.21 4011
4136.82 3991
4137.42 3910
4138.03 4138
4138.64 4089
4139.24 4248
4139.85 4412
4140.46 4343
4141.06 4239
4141.67 4307
4142.28 4142
4142.88 4417
4143.49 4396
4144.10 4421
4144.71 4644
4145.31 4382
4145.92 4424
4146.53 4677
4147.14 4587
4147.74 4413
4148.35 4457
4148.96 4455
4149.57 4294
4150.17 3856
4150.78 4231
4151.39 4176
4152.00 4113
4152.60 4218
4153.21 3955
4153.82 3923
4154.43 3808
4155.04 3739
4155.64 3994
4156.25 3992
4156.86 3822
4157.47 3897
4158.08 3796
4158.69 3715
4159.29 3702
4159.90 3724
4160.51 3833
4161.12 3936
4161.73 3853
4162.34 3778
4162.94 3800
4163.55 4036
4164.16 4117
4164.77 4017
4165.38 3890
4165.99 4084
4166.60 4062
4167.21 4112
4167.81 4138
4168.42 4218
4169.03 4323
4169.64 4369
4170.25 4416
4170.86 4177
4171.47 4228
4172.08 4148
4172.69 3987
4173.30 4154
4173.91 3909
4174.52 4039
4175.13 3948
4175.74 4140
4176.34 4278
4176.95 4421
4177.56 4222
4178.17 4311
4178.78 4234
4179.39 4147
4180.00 4140
4180.61 4086
4181.22 4210
4181.83 4285
4182.44 4363
4183.05 4133
4183.66 4195
4184.27 4300
4184.88 4344
4185.49 4119
4186.10 4134
4186.71 4042
4187.32 4085
4187.93 4226
4188.55 4120
4189.16 3883
4189.77 3772
4190.38 3910
4190.99 4043
4191.60 4081
4192.21 3972
4192.82 4134
4193.43 4092
4194.04 4139
4194.65 4133
4195.26 4009
4195.87 4161
4196.49 4213
4197.10 4374
4197.71 4496
4198.32 4359
4198.93 4508
4199.54 4434
4200.15 4365
4200.76 4418
4201.38 4519
4201.99 4137
4202.60 4094
4203.21 4268
4203.82 4296
4204.43 4251
4205.04 4277
4205.66 4346
4206.27 4234
4206.88 4111
4207.49 4127
4208.10 4037
4208.72 4067
4209.33 4191
4209.94 3941
4210.55 4029
4211.16 4079
4211.78 4121
4212.39 4037
4213.00 4272
4213.61 4487
4214.22 4485
4214.84 4525
4215.45 4308
4216.06 4331
4216.67 4280
4217.29 4088
4217.90 4524
4218.51 4660
4219.13 4619
4219.74 4725
4220.35 4501
4220.96 4742
4221.58 4668
4222.19 4627
4222.80 4934
4223.42 4934
4224.03 5200
4224.64 5344
4225.25 5341
4225.87 5298
4226.48 5125
4227.09 5417
4227.71 5449
4228.32 5562
4228.93 5680
4229.55 5888
4230.16 5548
4230.77 6071
4231.39 6592
4232.00 6234
4232.62 6342
4233.23 6402
4233.84 6227
4234.46 6341
4235.07 6117
4235.68 6900
4236.30 7224
4236.91 7322
4237.53 7647
4238.14 8056
4238.75 7657
4239.37 7761
4239.98 7589
4240.60 7304
4241.21 7266
4241.83 6850
4242.44 6263
4243.05 5900
4243.67 5927
4244.28 5630
4244.90 5362
4245.51 5385
4246.13 5103
4246.74 5202
4247.36 5211
4247.97 5195
4248.59 5187
4249.20 5301
4249.82 5187
4250.43 5116
4251.05 5099
4251.66 5421
4252.28 5482
4252.89 4983
4253.51 5092
4254.12 5122
4254.74 5155
4255.35 5169
4255.97 5137
4256.58 5165
4257.20 4750
4257.81 4755
4258.43 4805
4259.05 4829
4259.66 4829
4260.28 4930
4260.89 4921
4261.51 4794
4262.12 4907
4262.74 4593
4263.36 4554
4263.97 4447
4264.59 4550
4265.20 4576
4265.82 4590
4266.44 4439
4267.05 4693
4267.67 4752
4268.28 4497
4268.90 4735
4269.52 4579
4270.13 4704
4270.75 4934
4271.37 4577
4271.98 4469
4272.60 4858
4273.22 4765
4273.83 4799
4274.45 4521
4275.07 4401
4275.68 4473
4276.30 4507
4276.92 4596
4277.53 4743
4278.15 4735
4278.77 4793
4279.38 4819
4280.00 4736
4280.62 4796
4281.24 4656
4281.85 4673
4282.47 4650
4283.09 4560
4283.70 4168
4284.32 4147
4284.94 4152
4285.56 4130
4286.17 4130
4286.79 4116
4287.41 4283
4288.03 4208
4288.65 4249
4289.26 4221
4289.88 4283
4290.50 4314
4291.12 4293
4291.73 4097
4292.35 4140
4292.97 4153
4293.59 4079
4294.21 4223
4294.83 4063
4295.44 4064
4296.06 3860
4296.68 4018
4297.30 4180
4297.92 4009
4298.54 4152
4299.15 4059
4299.77 4280
4300.39 4171
4301.01 4155
4301.63 4191
4302.25 4105
4302.87 4218
4303.48 4107
4304.10 4127
4304.72 4121
4305.34 4189
4305.96 4333
4306.58 4256
4307.20 4207
4307.82 4076
4308.44 4021
4309.06 4268
4309.67 4252
4310.29 4208
4310.91 4152
4311.53 4384
4312.15 4034
4312.77 3962
4313.39 4127
4314.01 4120
4314.63 4158
4315.25 4037
4315.87 4152
4316.49 3976
4317.11 4270
4317.73 4149
4318.35 4302
4318.97 4108
4319.59 4025
4320.21 3996
4320.83 4146
4321.45 4038
4322.07 4053
4322.69 4213
4323.31 4483
4323.93 4282
4324.55 4057
4325.17 4104
4325.79 4174
4326.41 4147
4327.03 4268
4327.65 4153
4328.27 4299
4328.89 4427
4329.51 4428
4330.13 4477
4330.76 4334
4331.38 4392
4332.00 4313
4332.62 4254
4333.24 4315
4333.86 4397
4334.48 4483
4335.10 4139
4335.72 4161
4336.34 4534
4336.97 4420
4337.59 4512
4338.21 4539
4338.83 4521
4339.45 4626
4340.07 4778
4340.69 4559
4341.31 4635
4341.94 4740
4342.56 4777
4343.18 4754
4343.80 4828
4344.42 4835
4345.04 4825
4345.67 5070
4346.29 5307
4346.91 5713
4347.53 6095
4348.15 6446
4348.78 6789
4349.40 7119
4350.02 7501
4350.64 7759
4351.26 7780
4351.89 7825
4352.51 7677
4353.13 6991
4353.75 6215
4354.38 5935
4355.00 5507
4355.62 5131
4356.24 4967
4356.87 4691
4357.49 4619
4358.11 4709
4358.74 4793
4359.36 4770
4359.98 4897
4360.60 4653
4361.23 4425
4361.85 4866
4362.47 4603
4363.10 4634
4363.72 4671
4364.34 4723
4364.97 4722
4365.59 4572
4366.21 4441
4366.83 4512
4367.46 4742
4368.08 4633
4368.71 4572
4369.33 4569
4369.95 4288
4370.58 4235
4371.20 4406
4371.82 4239
4372.45 4291
4373.07 4351
4373.69 4386
4374.32 4079
4374.94 3996
4375.57 4161
4376.19 3872
4376.81 3953
4377.44 4005
4378.06 4030
4378.69 3828
4379.31 4012
4379.94 4209
4380.56 4072
4381.18 4059
4381.81 4296
4382.43 4194
4383.06 4055
4383.68 4227
4384.31 4101
4384.93 3825
4385.56 4060
4386.18 3919
4386.81 4053
4387.43 4011
4388.05 4111
4388.68 4032
4389.30 3859
4389.93 3854
4390.55 3784
4391.18 3802
4391.81 3846
4392.43 3696
4393.06 3717
4393.68 3756
4394.31 3680
4394.93 3704
4395.56 3832
4396.18 3865
4396.81 3872
4397.43 3600
4398.06 3535
4398.68 3653
4399.31 3830
4399.94 3730
4400.56 3817
4401.19 3794
4401.81 3794
4402.44 3760
4403.06 3617
4403.69 3721
4404.32 3926
4404.94 3992
4405.57 3868
4406.20 3867
4406.82 3969
4407.45 3811
4408.07 3733
4408.70 3797
4409.33 3706
4409.95 3859
4410.58 3944
4411.21 3941
4411.83 4212
4412.46 4146
4413.09 3878
4413.71 3870
4414.34 3757
4414.97 3738
4415.59 3641
4416.22 3816
4416.85 3710
4417.47 3828
4418.10 4017
4418.73 3922
4419.35 3842
4419.98 3930
4420.61 3871
4421.24 3645
4421.86 3758
4422.49 3898
4423.12 3857
4423.75 3849
4424.37 3898
4425.00 3943
4425.63 3962
4426.26 3845
4426.88 3571
4427.51 3685
4428.14 3682
4428.77 3664
4429.39 3599
4430.02 3657
4430.65 3718
4431.28 3659
4431.91 3748
4432.53 3765
4433.16 3578
4433.79 3647
4434.42 3802
4435.05 3897
4435.67 3693
4436.30 3777
4436.93 3690
4437.56 3662
4438.19 3668
4438.82 3585
4439.44 3326
4440.07 3655
4440.70 3680
4441.33 3808
4441.96 3686
4442.59 3712
4443.22 3702
4443.85 3591
4444.47 3497
4445.10 3685
4445.73 3759
4446.36 3519
4446.99 3478
4447.62 3860
4448.25 3574
4448.88 3420
4449.51 3608
4450.14 3641
4450.77 3832
4451.39 3594
4452.02 3477
4452.65 3804
4453.28 3638
4453.91 3727
4454.54 3648
4455.17 3680
4455.80 3588
4456.43 3695
4457.06 3734
4457.69 3727
4458.32 3833
4458.95 3818
4459.58 3734
4460.21 3779
4460.84 3909
4461.47 3592
4462.10 3614
4462.73 3759
4463.36 3792
4463.99 3788
4464.62 3413
4465.25 3442
4465.88 3454
4466.51 3368
4467.14 3448
4467.77 3365
4468.40 3570
4469.03 3724
4469.67 3567
4470.30 3537
4470.93 3454
4471.56 3545
4472.19 3551
4472.82 3505
4473.45 3640
4474.08 3755
4474.71 3795
4475.34 3598
4475.97 3385
4476.61 3482
4477.24 3547
4477.87 3508
4478.50 3514
4479.13 3639
4479.76 3817
4480.39 3637
4481.02 3598
4481.66 3556
4482.29 3649
4482.92 3720
4483.55 3596
4484.18 3643
4484.81 3626
4485.45 3551
4486.08 3549
4486.71 3768
4487.34 3642
4487.97 3614
4488.61 3672
4489.24 3593
4489.87 3521
4490.50 3560
4491.13 3510
4491.77 3645
4492.40 3576
4493.03 3557
4493.66 3756
4494.30 3831
4494.93 3851
4495.56 3687
4496.19 3675
4496.83 3671
4497.46 3757
4498.09 3701
4498.72 3626
4499.36 3715
4499.99 3816
4500.62 3649
4501.25 3737
4501.89 4002
4502.52 3938
4503.15 4022
4503.79 3828
4504.42 3916
4505.05 4050
4505.69 4274
4506.32 4300
4506.95 4177
4507.59 4089
4508.22 3960
4508.85 3752
4509.49 3948
4510.12 3810
4510.75 3902
4511.39 3790
4512.02 3752
4512.65 3693
4513.29 3854
4513.92 3678
4514.56 3899
4515.19 3668
4515.82 3620
4516.46 3901
4517.09 3902
4517.73 3914
4518.36 3755
4518.99 3552
4519.63 3661
4520.26 3636
4520.90 3695
4521.53 3860
4522.16 3742
4522.80 3629
4523.43 3620
4524.07 3800
4524.70 3705
4525.34 3710
4525.97 3862
4526.61 3667
4527.24 3776
4527.88 3798
4528.51 3754
4529.15 3870
4529.78 3925
4530.42 4070
4531.05 4313
4531.69 4305
4532.32 4365
4532.96 4897
4533.59 5158
4534.23 5429
4534.86 5825
4535.50 6185
4536.13 6310
4536.77 5954
4537.40 5756
4538.04 5709
4538.67 5305
4539.31 4954
4539.94 4807
4540.58 4424
4541.22 4210
4541.85 4146
4542.49 3943
4543.12 3802
4543.76 3934
4544.40 3890
4545.03 3694
4545.67 3839
4546.30 3811
4546.94 3631
4547.58 3750
4548.21 3723
4548.85 3709
4549.48 3805
4550.12 3759
4550.76 3800
4551.39 3698
4552.03 3807
4552.67 3861
4553.30 3993
4553.94 3823
4554.58 3941
4555.21 4040
4555.85 4023
4556.49 3914
4557.12 3805
4557.76 3955
4558.40 3695
4559.03 3654
4559.67 3664
4560.31 3750
4560.94 3711
4561.58 3679
4562.22 3867
4562.86 3783
4563.49 3915
4564.13 3745
4564.77 3778
4565.41 3699
4566.04 3675
4566.68 3795
4567.32 3927
4567.96 3771
4568.59 3999
4569.23 3979
4569.87 3885
4570.51 4107
4571.14 4200
4571.78 4236
4572.42 4267
4573.06 4204
4573.70 4278
4574.33 4119
4574.97 3917
4575.61 3843
4576.25 3816
4576.89 3854
4577.52 3869
4578.16 3770
4578.80 3583
4579.44 3733
4580.08 3612
4580.72 3678
4581.35 3660
4581.99 3652
4582.63 3753
4583.27 3711
4583.91 3765
4584.55 3718
4585.19 3669
4585.83 3753
4586.46 3726
4587.10 3926
4587.74 3865
4588.38 3743
4589.02 3774
4589.66 3800
4590.30 3723
4590.94 3759
4591.58 3879
4592.22 4142
4592.85 3983
4593.49 3775
4594.13 3999
4594.77 4093
4595.41 3981
4596.05 4036
4596.69 4036
4597.33 4052
4597.97 3955
4598.61 3786
4599.25 3828
4599.89 3792
4600.53 3631
4601.17 3812
4601.81 3862
4602.45 3764
4603.09 3748
4603.73 3782
4604.37 3877
4605.01 3894
4605.65 3989
4606.29 3963
4606.93 4081
4607.57 4160
4608.21 4149
4608.85 4069
4609.49 4237
4610.13 4164
4610.77 4113
4611.41 4132
4612.05 4083
4612.70 4179
4613.34 3965
4613.98 4126
4614.62 3981
4615.26 4076
4615.90 3889
4616.54 3742
4617.18 3684
4617.82 3812
4618.46 3841
4619.10 3699
4619.75 3592
4620.39 3753
4621.03 3895
4621.67 3667
4622.31 3553
4622.95 3494
4623.59 3675
4624.24 3765
4624.88 3668
4625.52 3771
4626.16 3933
4626.80 3594
4627.44 3630
4628.09 3613
4628.73 3563
4629.37 3608
4630.01 3944
4630.65 3636
4631.29 3555
4631.94 3608
4632.58 3339
4633.22 3578
4633.86 3626
4634.51 3597
4635.15 3513
4635.79 3563
4636.43 3628
4637.07 3568
4637.72 3690
4638.36 3591
4639.00 3680
4639.64 3964
4640.29 3800
4640.93 3813
4641.57 3923
4642.21 3907
4642.86 3872
4643.50 3830
4644.14 3721
4644.79 3769
4645.43 3595
4646.07 3691
4646.72 3894
4647.36 3719
4648.00 3535
4648.64 3465
4649.29 3512
4649.93 3540
4650.57 3561
4651.22 3772
4651.86 3744
4652.50 3738
4653.15 3532
4653.79 3757
4654.44 3769
4655.08 3679
4655.72 3728
4656.37 3620
4657.01 3767
4657.65 3846
4658.30 3851
4658.94 3801
4659.59 3725
4660.23 3702
4660.87 3488
4661.52 3468
4662.16 3527
4662.81 3472
4663.45 3515
4664.09 3453
4664.74 3512
4665.38 3678
4666.03 3633
4666.67 3833
4667.32 3796
4667.96 3464
4668.61 3539
4669.25 3749
4669.89 3589
4670.54 3460
4671.18 3564
4671.83 3510
4672.47 3505
4673.12 3638
4673.76 3552
4674.41 3595
4675.05 3624
4675.70 3514
4676.34 3383
4676.99 3456
4677.63 3797
4678.28 3697
4678.92 3717
4679.57 3849
4680.22 3819
4680.86 3681
4681.51 3592
4682.15 3637
4682.80 3658
4683.44 3560
4684.09 3383
4684.73 3557
4685.38 3754
4686.03 3805
4686.67 3668
4687.32 3724
4687.96 3682
4688.61 3606
4689.25 3648
4689.90 3762
4690.55 3720
4691.19 3626
4691.84 3538
4692.49 3549
4693.13 3852
4693.78 3637
4694.42 3525
4695.07 3640
4695.72 3781
4696.36 3595
4697.01 3513
4697.66 3580
4698.30 3715
4698.95 3707
4699.60 3663
4700.24 3617
4700.89 4079
4701.54 3734
4702.18 3935
4702.83 3838
4703.48 3751
4704.12 4128
4704.77 4125
4705.42 3803
4706.07 3898
4706.71 3756
4707.36 3814
4708.01 3687
4708.66 3623
4709.30 3658
4709.95 3553
4710.60 3516
4711.24 3641
4711.89 3767
4712.54 3668
4713.19 3659
4713.84 3899
4714.48 3645
4715.13 3782
4715.78 3645
4716.43 3793
4717.07 3753
4717.72 3827
4718.37 3827
4719.02 3631
4719.67 3584
4720.31 3840
4720.96 3715
4721.61 3539
4722.26 3491
4722.91 3559
4723.56 3596
4724.20 3717
4724.85 3795
4725.50 3617
4726.15 3798
4726.80 3887
4727.45 3701
4728.10 4096
4728.74 4005
4729.39 4023
4730.04 4151
4730.69 4041
4731.34 4140
4731.99 4023
4732.64 3819
4733.29 3976
4733.94 3996
4734.58 3790
4735.23 3577
4735.88 3663
4736.53 3631
4737.18 3640
4737.83 3583
4738.48 3511
4739.13 3701
4739.78 3823
4740.43 3691
4741.08 3902
4741.73 3967
4742.38 3681
4743.03 3719
4743.68 3953
4744.33 3828
4744.98 3702
4745.63 3858
4746.28 3806
4746.93 4105
4747.58 3663
4748.23 3677
4748.88 3754
4749.53 3946
4750.18 3782
4750.83 3787
4751.48 3795
4752.13 3981
4752.78 3970
4753.43 3829
4754.08 4000
4754.73 4081
4755.38 4363
4756.03 4207
4756.68 4061
4757.33 4285
4757.98 4420
4758.63 4162
4759.28 3944
4759.93 3926
4760.59 4068
4761.24 3698
4761.89 3761
4762.54 3612
4763.19 3806
4763.84 3648
4764.49 3530
4765.14 3715
4765.79 3713
4766.45 3760
4767.10 3768
4767.75 3656
4768.40 3586
4769.05 3670
4769.70 3850
4770.35 3777
4771.01 3967
4771.66 3772
4772.31 3975
4772.96 3827
4773.61 3412
4774.26 3636
4774.92 3544
4775.57 3388
4776.22 3714
4776.87 3758
4777.52 3630
4778.18 3554
4778.83 3511
4779.48 3582
4780.13 3607
4780.79 3674
4781.44 3619
4782.09 3464
4782.74 3608
4783.40 3622
4784.05 3599
4784.70 3761
4785.35 3745
4786.01 3702
4786.66 3871
4787.31 3866
4787.96 3785
4788.62 3742
4789.27 3587
4789.92 3506
4790.58 3543
4791.23 3560
4791.88 3540
4792.53 3580
4793.19 3599
4793.84 3709
4794.49 3778
4795.15 3617
4795.80 3623
4796.45 3733
4797.11 3643
4797.76 3642
4798.41 3534
4799.07 3625
4799.72 3685
4800.37 3598
4801.03 3493
4801.68 3455
4802.34 3532
4802.99 3467
4803.64 3437
4804.30 3485
4804.95 3643
4805.61 3545
4806.26 3692
4806.91 3715
4807.57 3813
4808.22 3656
4808.88 3673
4809.53 3656
4810.18 3625
4810.84 3573
4811.49 3578
4812.15 3682
4812.80 3366
4813.46 3389
4814.11 3567
4814.77 3487
4815.42 3545
4816.07 3543
4816.73 3810
4817.38 3734
4818.04 3478
4818.69 3601
4819.35 3769
4820.00 3668
4820.66 3716
4821.31 3554
4821.97 3652
4822.62 3781
4823.28 3655
4823.93 3815
4824.59 3851
4825.24 3950
4825.90 3805
4826.56 3934
4827.21 3896
4827.87 3978
4828.52 3851
4829.18 4020
4829.83 4216
4830.49 3962
4831.14 3971
4831.80 3726
4832.46 3869
4833.11 3896
4833.77 3812
4834.42 3929
4835.08 3993
4835.74 3890
4836.39 4017
4837.05 3950
4837.70 3975
4838.36 4139
4839.02 4234
4839.67 4232
4840.33 4256
4840.99 4361
4841.64 4526
4842.30 4366
4842.96 4201
4843.61 4282
4844.27 4451
4844.92 4396
4845.58 4255
4846.24 4324
4846.90 4226
4847.55 4178
4848.21 4206
4848.87 4159
4849.52 4260
4850.18 4182
4850.84 4427
4851.49 4504
4852.15 4578
4852.81 4799
4853.47 4825
4854.12 4951
4854.78 4842
4855.44 4878
4856.09 4815
4856.75 4714
4857.41 4600
4858.07 4386
4858.72 4431
4859.38 4459
4860.04 4555
4860.70 4428
4861.36 4393
4862.01 4511
4862.67 4484
4863.33 4359
4863.99 4337
4864.64 4607
4865.30 4548
4865.96 4387
4866.62 4450
4867.28 4780
4867.94 4718
4868.59 4681
4869.25 4646
4869.91 4387
4870.57 4387
4871.23 4394
4871.89 4515
4872.54 4423
4873.20 4548
4873.86 4316
4874.52 4446
4875.18 4172
4875.84 4261
4876.50 4198
4877.16 4354
4877.81 4337
4878.47 4219
4879.13 4451
4879.79 4203
4880.45 4418
4881.11 4198
4881.77 4234
4882.43 4251
4883.09 4517
4883.75 4296
4884.41 4294
4885.06 4245
4885.72 4179
4886.38 3982
4887.04 3936
4887.70 4236
4888.36 4294
4889.02 4030
4889.68 3866
4890.34 4249
4891.00 4104
4891.66 3991
4892.32 4207
4892.98 4216
4893.64 4175
4894.30 4403
4894.96 4235
4895.62 4129
4896.28 4040
4896.94 4181
4897.60 4132
4898.26 4040
4898.92 3902
4899.58 4048
4900.24 4095
4900.90 3940
4901.56 3940
4902.22 3937
4902.88 4187
4903.54 3878
4904.21 3916
4904.87 4009
4905.53 4308
4906.19 4020
4906.85 3840
4907.51 3893
4908.17 4102
4908.83 3886
4909.49 3721
4910.15 3888
4910.81 4039
4911.48 4083
4912.14 3835
4912.80 3715
4913.46 3676
4914.12 3743
4914.78 3896
4915.44 3834
4916.11 3556
4916.77 3475
4917.43 3450
4918.09 3532
4918.75 3682
4919.41 3699
4920.07 3387
4920.74 3423
4921.40 3709
4922.06 3569
4922.72 3433
4923.38 3554
4924.05 3549
4924.71 3430
4925.37 3512
4926.03 3481
4926.69 3520
4927.36 3562
4928.02 3629
4928.68 3576
4929.34 3699
4930.01 3614
4930.67 3360
4931.33 3450
4931.99 3616
4932.66 3599
4933.32 3604
4933.98 3528
4934.64 3536
4935.31 3530
4935.97 3505
4936.63 3524
4937.30 3465
4937.96 3292
4938.62 3393
4939.28 3509
4939.95 3503
4940.61 3623
4941.27 3409
4941.94 3471
4942.60 3631
4943.26 3415
4943.93 3516
4944.59 3371
4945.25 3482
4945.92 3574
4946.58 3319
4947.24 3350
4947.91 3458
4948.57 3422
4949.23 3211
4949.90 3443
4950.56 3503
4951.23 3471
4951.89 3392
4952.55 3479
4953.22 3503
4953.88 3246
4954.55 3376
4955.21 3383
4955.87 3230
4956.54 3459
4957.20 3457
4957.87 3375
4958.53 3241
4959.20 3205
4959.86 3346
4960.52 3491
4961.19 3186
4961.85 3471
4962.52 3424
4963.18 3515
4963.85 3665
4964.51 3487
4965.18 3815
4965.84 3670
4966.51 3508
4967.17 3495
4967.84 3640
4968.50 3439
4969.17 3441
4969.83 3626
4970.50 3429
4971.16 3302
4971.83 3486
4972.49 3481
4973.16 3509
4973.82 3499
4974.49 3585
4975.15 3640
4975.82 3775
4976.48 3575
4977.15 3400
4977.82 3434
4978.48 3348
4979.15 3380
4979.81 3471
4980.48 3406
4981.14 3474
4981.81 3258
4982.48 3214
4983.14 3308
4983.81 3337
4984.47 3417
4985.14 3243
4985.81 3432
4986.47 3396
4987.14 3456
4987.81 3564
4988.47 3533
4989.14 3377
4989.80 3455
4990.47 3270
4991.14 3374
4991.80 3471
4992.47 3486
4993.14 3611
4993.80 3435
4994.47 3439
4995.14 3405
4995.80 3312
4996.47 3223
4997.14 3318
4997.80 3395
4998.47 3254
4999.14 2995
4999.81 3209
5000.47 3160
5001.14 3436
5001.81 3298
5002.47 3265
5003.14 3293
5003.81 3281
5004.48 3237
5005.14 3504
5005.81 3154
5006.48 3254
5007.15 3390
5007.81 3305
5008.48 3361
5009.15 3130
5009.82 3356
5010.49 3364
5011.15 3216
5011.82 3454
5012.49 3447
5013.16 3280
5013.83 3486
5014.49 3391
5015.16 3514
5015.83 3334
5016.50 3239
5017.17 3342
5017.83 3431
5018.50 3275
5019.17 3185
5019.84 3262
5020.51 3371
5021.18 3468
5021.84 3411
5022.51 3563
5023.18 3607
5023.85 3717
5024.52 3819
5025.19 4068
5025.86 4229
5026.53 4244
5027.19 4287
5027.86 4458
5028.53 4344
5029.20 4075
5029.87 3953
5030.54 3947
5031.21 3688
5031.88 3638
5032.55 3682
5033.22 3579
5033.89 3497
5034.56 3456
5035.23 3239
5035.89 3267
5036.56 3327
5037.23 3325
5037.90 3166
5038.57 3191
5039.24 3450
5039.91 3466
5040.58 3456
5041.25 3368
5041.92 3366
5042.59 3237
5043.26 3187
5043.93 3257
5044.60 3390
5045.27 3468
5045.94 3299
5046.61 3328
5047.28 3247
5047.95 3218
5048.62 3354
5049.29 3477
5049.96 3418
5050.63 3191
5051.31 3344
5051.98 3358
5052.65 3435
5053.32 3493
5053.99 3332
5054.66 3387
5055.33 3313
5056.00 3301
5056.67 3395
5057.34 3244
5058.01 3228
5058.68 3235
5059.35 3231
5060.03 3251
5060.70 3219
5061.37 3439
5062.04 3449
5062.71 3384
5063.38 3394
5064.05 3511
5064.72 3282
5065.40 3472
5066.07 3490
5066.74 3330
5067.41 3319
5068.08 3347
5068.75 3329
5069.43 3268
5070.10 3358
5070.77 3373
5071.44 3219
5072.11 3164
5072.79 3352
5073.46 3239
5074.13 3166
5074.80 3241
5075.47 3342
5076.15 3184
5076.82 3352
5077.49 3306
5078.16 3400
5078.83 3377
5079.51 3271
5080.18 3423
5080.85 3468
5081.52 3382
5082.20 3389
5082.87 3374
5083.54 3349
5084.22 3403
5084.89 3424
5085.56 3500
5086.23 3441
5086.91 3475
5087.58 3301
5088.25 3250
5088.93 3469
5089.60 3373
5090.27 3357
5090.94 3363
5091.62 3341
5092.29 3291
5092.96 3471
5093.64 3554
5094.31 3582
5094.98 3497
5095.66 3517
5096.33 3617
5097.00 3693
5097.68 3851
5098.35 3567
5099.03 3582
5099.70 3391
5100.37 3325
5101.05 3333
5101.72 3319
5102.39 3304
5103.07 3158
5103.74 3344
5104.42 3311
5105.09 3255
5105.77 3292
5106.44 3486
5107.11 3553
5107.79 3476
5108.46 3310
5109.14 3323
5109.81 3251
5110.49 3164
5111.16 3393
5111.83 3329
5112.51 3356
5113.18 3398
5113.86 3183
5114.53 3332
5115.21 3343
5115.88 3281
5116.56 3416
5117.23 3363
5117.91 3381
5118.58 3420
5119.26 3263
5119.93 3402
5120.61 3280
5121.28 3375
5121.96 3259
5122.63 3186
5123.31 3344
5123.98 3467
5124.66 3489
5125.33 3369
5126.01 3380
5126.69 3342
5127.36 3422
5128.04 3509
5128.71 3553
5129.39 3646
5130.06 3508
5130.74 3446
5131.42 3498
5132.09 3619
5132.77 3495
5133.44 3429
5134.12 3493
5134.79 3404
5135.47 3526
5136.15 3557
5136.82 3479
5137.50 3545
5138.18 3405
5138.85 3321
5139.53 3409
5140.20 3582
5140.88 3459
5141.56 3482
5142.23 3534
5142.91 3425
5143.59 3464
5144.26 3491
5144.94 3637
5145.62 3479
5146.29 3347
5146.97 3385
5147.65 3296
5148.33 3189
5149.00 3111
5149.68 3063
5150.36 3224
5151.03 3221
5151.71 3228
5152.39 3222
5153.06 3256
5153.74 3219
5154.42 3171
5155.10 3110
5155.77 3370
5156.45 3113
5157.13 3132
5157.81 3052
5158.48 3072
5159.16 3165
5159.84 3088
5160.52 3137
5161.20 3102
5161.87 2992
5162.55 3039
5163.23 3166
5163.91 3280
5164.58 3185
5165.26 3152
5165.94 3039
5166.62 3237
5167.30 3084
5167.98 3249
5168.65 3274
5169.33 3134
5170.01 3301
5170.69 3238
5171.37 3252
5172.05 3266
5172.72 3244
5173.40 3271
5174.08 3346
5174.76 3222
5175.44 3039
5176.12 3136
5176.80 3211
5177.48 3313
5178.15 3222
5178.83 3171
5179.51 3070
5180.19 3139
5180.87 3327
5181.55 3293
5182.23 3263
5182.91 3271
5183.59 3433
5184.27 2972
5184.95 3080
5185.63 3256
5186.30 3190
5186.98 3140
5187.66 3198
5188.34 3173
5189.02 3053
5189.70 2992
5190.38 2946
5191.06 3028
5191.74 3024
5192.42 3028
5193.10 3106
5193.78 3071
5194.46 3108
5195.14 3193
5195.82 3078
5196.50 3043
5197.18 3026
5197.86 3129
5198.54 3036
5199.22 2997
5199.90 3094
5200.58 3030
5201.26 3151
5201.94 3090
5202.62 3130
5203.31 3181
5203.99 3154
5204.67 3089
5205.35 3025
5206.03 2994
5206.71 3039
5207.39 3076
5208.07 3182
5208.75 3125
5209.43 3247
5210.11 3145
5210.79 3265
5211.48 3366
5212.16 3295
5212.84 3403
5213.52 3461
5214.20 3380
5214.88 3300
5215.56 3411
5216.24 3576
5216.93 3431
5217.61 3521
5218.29 3329
5218.97 3241
5219.65 3373
5220.33 3347
5221.02 3185
5221.70 3179
5222.38 3364
5223.06 3363
5223.74 3451
5224.42 3415
5225.11 3296
5225.79 3270
5226.47 3234
5227.15 3203
5227.83 3378
5228.52 3150
5229.20 3172
5229.88 3178
5230.56 3301
5231.25 3210
5231.93 3198
5232.61 3312
5233.29 3130
5233.98 3151
5234.66 3177
5235.34 3203
5236.02 3241
5236.71 3098
5237.39 3137
5238.07 3214
5238.76 3292
5239.44 3288
5240.12 3390
5240.80 3432
5241.49 3453
5242.17 3408
5242.85 3257
5243.54 3229
5244.22 3358
5244.90 3411
5245.59 3360
5246.27 3363
5246.95 3184
5247.64 3068
5248.32 3349
5249.00 3266
5249.69 3259
5250.37 3363
5251.05 3473
5251.74 3442
5252.42 3320
5253.11 3559
5253.79 3603
5254.47 3592
5255.16 3540
5255.84 3505
5256.53 3621
5257.21 3562
5257.89 3450
5258.58 3239
5259.26 3233
5259.95 3222
5260.63 3138
5261.32 3164
5262.00 3235
5262.68 3051
5263.37 3046
5264.05 3011
5264.74 3266
5265.42 3218
5266.11 3073
5266.79 3259
5267.48 3308
5268.16 3255
5268.85 3180
5269.53 3028
5270.22 3196
5270.90 3333
5271.59 3308
5272.27 3261
5272.96 3400
5273.64 3293
5274.33 3249
5275.01 3241
5275.70 3319
5276.38 3215
5277.07 3260
5277.75 3167
5278.44 3161
5279.12 3280
5279.81 3307
5280.49 3108
5281.18 3044
5281.87 3235
5282.55 3449
5283.24 3402
5283.92 3392
5284.61 3422
5285.30 3568
5285.98 3636
5286.67 3591
5287.35 3715
5288.04 3560
5288.73 3433
5289.41 3477
5290.10 3442
5290.78 3506
5291.47 3168
5292.16 3160
5292.84 3118
5293.53 3199
5294.22 3054
5294.90 3165
5295.59 3269
5296.28 3097
5296.96 3263
5297.65 3332
5298.34 3290
5299.02 3274
5299.71 3490
5300.40 3244
5301.08 3458
5301.77 3494
5302.46 3470
5303.14 3440
5303.83 3356
5304.52 3198
5305.21 3154
5305.89 3195
5306.58 3402
5307.27 3251
5307.96 3428
5308.64 3147
5309.33 3135
5310.02 3389
5310.71 3481
5311.39 3401
5312.08 3261
5312.77 3339
5313.46 3286
5314.14 3332
5314.83 3197
5315.52 3296
5316.21 3551
5316.89 3447
5317.58 3436
5318.27 3344
5318.96 3371
5319.65 3330
5320.34 3206
5321.02 3249
5321.71 3294
5322.40 3408
5323.09 3440
5323.78 3336
5324.47 3377
5325.15 3573
5325.84 3463
5326.53 3467
5327.22 3426
5327.91 3375
5328.60 3320
5329.29 3263
5329.97 3290
5330.66 3367
5331.35 3295
5332.04 3384
5332.73 3343
5333.42 3327
5334.11 3260
5334.80 3211
5335.49 3181
5336.18 3454
5336.87 3289
5337.55 3408
5338.24 3363
5338.93 3394
5339.62 3344
5340.31 3222
5341.00 3561
5341.69 3411
5342.38 3298
5343.07 3360
5343.76 3230
5344.45 3350
5345.14 3396
5345.83 3575
5346.52 3455
5347.21 3481
5347.90 3506
5348.59 3540
5349.28 3542
5349.97 3447
5350.66 3721
5351.35 3800
5352.04 3553
5352.73 3662
5353.42 3914
5354.11 4070
5354.80 4050
5355.49 3942
5356.18 3902
5356.87 3868
5357.56 3721
5358.25 3805
5358.94 3803
5359.64 3643
5360.33 3464
5361.02 3509
5361.71 3250
5362.40 3364
5363.09 3341
5363.78 3244
5364.47 3334
5365.16 3200
5365.85 3206
5366.55 3159
5367.24 3074
5367.93 3212
5368.62 3237
5369.31 3109
5370.00 3187
5370.69 3129
5371.38 3123
5372.08 3307
5372.77 3256
5373.46 3096
5374.15 3129
5374.84 3072
5375.53 3055
5376.23 3062
5376.92 3190
5377.61 3105
5378.30 3048
5378.99 3065
5379.69 3139
5380.38 3114
5381.07 3074
5381.76 3220
5382.45 3143
5383.15 3159
5383.84 3059
5384.53 3189
5385.22 3351
5385.92 3124
5386.61 2953
5387.30 2965
5387.99 2970
5388.69 2996
5389.38 3171
5390.07 2979
5390.76 2900
5391.46 3002
5392.15 3002
5392.84 3144
5393.54 3322
5394.23 3449
5394.92 3149
5395.61 3291
5396.31 3303
5397.00 3291
5397.69 3238
5398.39 3271
5399.08 3166
5399.77 3282
5400.47 3121
5401.16 3133
5401.85 3094
5402.55 2977
5403.24 3098
5403.93 3139
5404.63 3011
5405.32 3005
5406.02 3137
5406.71 3160
5407.40 3129
5408.10 3274
5408.79 3083
5409.48 3134
5410.18 3230
5410.87 3105
5411.57 3260
5412.26 3090
5412.95 3111
5413.65 3258
5414.34 3296
5415.04 3220
5415.73 3113
5416.43 3195
5417.12 3134
5417.82 3082
5418.51 3084
5419.20 3251
5419.90 3351
5420.59 3139
5421.29 3053
5421.98 3105
5422.68 2999
5423.37 3173
5424.07 3160
5424.76 3151
5425.46 3215
5426.15 3309
5426.85 3147
5427.54 3243
5428.24 3294
5428.93 3150
5429.63 3283
5430.32 3198
5431.02 3309
5431.71 3194
5432.41 3062
5433.10 3088
5433.80 3282
5434.50 3171
5435.19 3068
5435.89 3133
5436.58 3205
5437.28 3327
5437.97 3354
5438.67 3312
5439.37 3284
5440.06 3334
5440.76 3555
5441.45 3316
5442.15 3314
5442.85 3380
5443.54 3349
5444.24 3377
5444.93 3303
5445.63 3455
5446.33 3655
5447.02 3528
5447.72 3471
5448.42 3718
5449.11 3704
5449.81 3750
5450.51 3955
5451.20 4012
5451.90 4068
5452.60 3948
5453.29 4116
5453.99 4062
5454.69 3954
5455.38 3924
5456.08 3765
5456.78 3730
5457.47 3694
5458.17 3712
5458.87 3769
5459.57 3513
5460.26 3636
5460.96 3567
5461.66 3565
5462.35 3520
5463.05 3633
5463.75 3647
5464.45 3615
5465.14 3776
5465.84 3815
5466.54 3964
5467.24 4128
5467.93 4249
5468.63 4275
5469.33 4273
5470.03 4182
5470.73 4004
5471.42 4077
5472.12 3962
5472.82 3852
5473.52 3940
5474.22 4030
5474.91 3781
5475.61 3677
5476.31 3895
5477.01 3952
5477.71 4099
5478.40 3867
5479.10 3916
5479.80 3970
5480.50 3956
5481.20 4028
5481.90 4071
5482.60 4340
5483.29 4422
5483.99 4758
5484.69 4832
5485.39 4731
5486.09 4800
5486.79 4880
5487.49 4556
5488.19 4508
5488.89 4345
5489.58 4273
5490.28 4321
5490.98 4549
5491.68 4436
5492.38 4274
5493.08 4301
5493.78 4355
5494.48 4572
5495.18 4457
5495.88 4400
5496.58 4398
5497.28 4516
5497.98 4753
5498.68 4723
5499.38 4843
5500.08 4850
5500.78 4717
5501.48 4931
5502.18 5374
5502.88 5458
5503.58 5270
5504.28 5931
5504.98 6093
5505.68 6349
5506.38 6348
5507.08 6187
5507.78 6187
5508.48 5722
5509.18 5374
5509.88 5261
5510.58 5025
5511.28 4923
5511.98 5189
5512.68 5045
5513.38 4938
5514.08 4904
5514.78 4845
5515.48 4781
5516.18 4852
5516.88 4601
5517.58 4449
5518.28 4350
5518.99 4454
5519.69 4361
5520.39 4139
5521.09 4143
5521.79 4240
5522.49 4478
5523.19 4408
5523.89 4125
5524.59 4051
5525.30 4081
5526.00 4022
5526.70 4035
5527.40 4080
5528.10 3993
5528.80 3747
5529.50 3981
5530.21 3992
5530.91 3837
5531.61 3726
5532.31 3715
5533.01 3727
5533.72 3644
5534.42 3708
5535.12 3654
5535.82 3735
5536.52 3664
5537.23 3630
5537.93 3581
5538.63 3624
5539.33 3425
5540.03 3358
5540.74 3440
5541.44 3618
5542.14 3504
5542.84 3475
5543.55 3596
5544.25 3432
5544.95 3579
5545.65 3581
5546.36 3283
5547.06 3340
5547.76 3315
5548.47 3437
5549.17 3394
5549.87 3521
5550.57 3657
5551.28 3644
5551.98 3407
5552.68 3366
5553.39 3419
5554.09 3232
5554.79 3253
5555.50 3112
5556.20 3101
5556.90 3275
5557.61 3274
5558.31 3311
5559.01 3178
5559.72 3326
5560.42 3116
5561.12 3139
5561.83 3208
5562.53 3246
5563.23 3278
5563.94 3334
5564.64 3255
5565.35 3277
5566.05 3179
5566.75 3340
5567.46 3349
5568.16 3377
5568.87 3297
5569.57 3257
5570.27 3149
5570.98 3154
5571.68 3194
5572.39 3253
5573.09 3257
5573.80 3057
5574.50 3052
5575.21 3133
5575.91 3268
5576.61 3308
5577.32 3220
5578.02 3257
5578.73 3020
5579.43 3129
5580.14 3131
5580.84 3138
5581.55 3278
5582.25 3462
5582.96 3238
5583.66 3100
5584.37 3172
5585.07 3143
5585.78 3118
5586.48 3288
5587.19 2980
5587.89 3056
5588.60 3308
5589.30 3083
5590.01 2950
5590.72 3172
5591.42 3022
5592.13 2929
5592.83 3096
5593.54 3121
5594.24 3092
5594.95 3011
5595.66 3006
5596.36 3031
5597.07 3144
5597.77 2946
5598.48 3030
5599.18 2818
5599.89 2852
5600.60 2989
5601.30 3007
5602.01 3128
5602.72 3251
5603.42 3162
5604.13 3065
5604.83 3145
5605.54 3162
5606.25 3157
5606.95 3057
5607.66 2979
5608.37 2793
5609.07 2873
5609.78 3061
5610.49 3028
5611.19 2936
5611.90 3155
5612.61 3009
5613.31 2977
5614.02 2801
5614.73 2950
5615.44 3020
5616.14 3077
5616.85 2925
5617.56 2837
5618.26 2843
5618.97 3003
5619.68 2903
5620.39 3008
5621.09 3090
5621.80 3043
5622.51 3027
5623.22 3023
5623.92 3043
5624.63 3021
5625.34 2902
5626.05 2970
5626.75 2968
5627.46 2921
5628.17 2915
5628.88 2947
5629.59 3105
5630.29 3109
5631.00 2886
5631.71 2997
5632.42 2824
5633.13 2963
5633.83 2936
5634.54 3016
5635.25 2815
5635.96 2898
5636.67 2792
5637.38 2745
5638.08 2958
5638.79 3142
5639.50 2912
5640.21 2966
5640.92 2972
5641.63 3022
5642.34 3011
5643.05 3031
5643.75 2940
5644.46 3172
5645.17 3037
5645.88 2987
5646.59 3138
5647.30 3005
5648.01 3134
5648.72 3008
5649.43 2967
5650.14 2841
5650.85 2956
5651.55 3055
5652.26 2989
5652.97 2907
5653.68 3069
5654.39 3023
5655.10 2880
5655.81 2958
5656.52 2898
5657.23 3032
5657.94 3092
5658.65 3034
5659.36 2986
5660.07 3091
5660.78 3098
5661.49 3065
5662.20 3203
5662.91 3216
5663.62 3153
5664.33 3251
5665.04 3086
5665.75 3120
5666.46 3134
5667.17 3208
5667.88 3088
5668.59 2930
5669.30 2978
5670.01 3024
5670.72 2963
5671.43 3158
5672.14 3134
5672.85 3117
5673.57 3298
5674.28 3250
5674.99 3283
5675.70 3310
5676.41 3281
5677.12 3210
5677.83 3363
5678.54 3157
5679.25 3139
5679.96 3108
5680.68 2945
5681.39 3198
5682.10 3215
5682.81 3146
5683.52 3028
5684.23 2999
5684.94 3082
5685.65 3036
5686.37 3164
5687.08 3090
5687.79 3117
5688.50 3107
5689.21 3028
5689.92 3038
5690.64 2899
5691.35 2896
5692.06 2923
5692.77 3031
5693.48 2985
5694.20 3038
5694.91 2936
5695.62 2956
5696.33 2938
5697.04 2901
5697.76 2962
5698.47 2789
5699.18 2789
5699.89 2794
5700.61 2772
5701.32 2792
5702.03 2774
5702.74 2769
5703.46 2902
5704.17 2989
5704.88 2867
5705.59 2844
5706.31 2864
5707.02 2862
5707.73 2935
5708.45 2893
5709.16 2944
5709.87 2918
5710.58 2789
5711.30 2718
5712.01 2746
5712.72 2887
5713.44 2840
5714.15 2817
5714.86 2987
5715.58 2839
5716.29 2753
5717.00 2641
5717.72 2784
5718.43 2732
5719.14 2659
5719.86 2735
5720.57 2670
5721.28 2761
5722.00 2759
5722.71 2959
5723.43 2821
5724.14 2876
5724.85 2978
5725.57 2779
5726.28 2628
5727.00 2979
5727.71 3039
5728.42 2997
5729.14 3046
5729.85 2987
5730.57 2965
5731.28 2981
5732.00 3002
5732.71 3045
5733.42 2976
5734.14 3067
5734.85 3294
5735.57 3059
5736.28 3074
5737.00 3010
5737.71 2886
5738.43 2889
5739.14 2989
5739.86 3083
5740.57 2833
5741.29 2847
5742.00 2773
5742.72 2912
5743.43 2868
5744.15 2691
5744.86 2767
5745.58 2723
5746.29 2872
5747.01 2741
5747.72 2780
5748.44 2916
5749.15 2813
5749.87 2705
5750.58 2914
5751.30 2865
5752.02 2943
5752.73 2798
5753.45 2988
5754.16 2933
5754.88 2969
5755.59 3033
5756.31 3031
5757.03 2903
5757.74 2827
5758.46 3241
5759.17 3214
5759.89 3202
5760.61 3141
5761.32 3087
5762.04 3112
5762.76 3041
5763.47 3065
5764.19 2932
5764.90 2773
5765.62 2911
5766.34 2934
5767.05 2771
5767.77 2802
5768.49 2783
5769.20 2917
5769.92 2918
5770.64 2823
5771.35 2919
5772.07 2987
5772.79 2911
5773.51 2942
5774.22 2834
5774.94 2931
5775.66 3107
5776.37 2952
5777.09 2945
5777.81 3106
5778.53 3054
5779.24 2986
5779.96 2839
5780.68 2963
5781.39 2882
5782.11 2930
5782.83 2961
5783.55 2987
5784.26 2960
5784.98 3030
5785.70 2818
5786.42 3019
5787.14 3095
5787.85 3092
5788.57 3159
5789.29 3099
5790.01 3039
5790.73 3075
5791.44 3113
5792.16 3044
5792.88 2954
5793.60 3065
5794.32 3383
5795.03 3114
5795.75 3217
5796.47 3325
5797.19 3283
5797.91 3217
5798.63 3223
5799.35 3334
5800.06 3283
5800.78 3410
5801.50 3630
5802.22 3908
5802.94 4200
5803.66 4329
5804.38 4482
5805.10 4762
5805.81 4789
5806.53 4655
5807.25 4503
5807.97 4178
5808.69 4182
5809.41 4089
5810.13 3677
5810.85 3740
5811.57 3737
5812.29 3622
5813.01 3589
5813.73 3701
5814.45 3820
5815.17 3719
5815.88 3718
5816.60 3426
5817.32 3407
5818.04 3396
5818.76 3432
5819.48 3459
5820.20 3365
5820.92 3500
5821.64 3395
5822.36 3397
5823.08 3425
5823.80 3370
5824.52 3236
5825.24 3361
5825.96 3301
5826.68 3387
5827.40 3349
5828.12 3263
5828.84 3233
5829.57 3246
5830.29 3301
5831.01 3274
5831.73 3248
5832.45 3191
5833.17 3242
5833.89 3235
5834.61 3336
5835.33 3284
5836.05 3053
5836.77 3051
5837.49 3168
5838.21 3182
5838.94 3180
5839.66 3038
5840.38 3114
5841.10 3126
5841.82 2990
5842.54 3068
5843.26 2993
5843.98 2972
5844.70 3134
5845.43 3059
5846.15 3151
5846.87 3233
5847.59 3195
5848.31 2952
5849.03 2990
5849.76 2908
5850.48 2971
5851.20 3248
5851.92 3068
5852.64 2907
5853.36 2973
5854.09 2986
5854.81 3056
5855.53 3061
5856.25 3117
5856.97 2957
5857.70 2885
5858.42 3046
5859.14 3071
5859.86 2970
5860.59 2828
5861.31 3017
5862.03 3026
5862.75 2910
5863.48 2909
5864.20 3088
5864.92 2934
5865.64 3031
5866.37 3123
5867.09 3050
5867.81 3078
5868.54 2964
5869.26 3000
5869.98 2850
5870.70 2879
5871.43 2908
5872.15 2878
5872.87 2849
5873.60 2717
5874.32 2826
5875.04 2937
5875.77 2926
5876.49 2832
5877.21 2923
5877.94 2952
5878.66 2973
5879.38 2905
5880.11 2963
5880.83 2797
5881.55 2840
5882.28 2929
5883.00 3070
5883.73 3261
5884.45 3005
5885.17 2956
5885.90 3089
5886.62 3092
5887.34 2866
5888.07 2869
5888.79 2925
5889.52 2889
5890.24 2813
5890.97 2921
5891.69 3191
5892.41 3106
5893.14 2875
5893.86 2817
5894.59 2883
5895.31 2955
5896.04 2938
5896.76 3125
5897.49 2930
5898.21 2959
5898.93 2935
5899.66 3138
5900.38 3223
5901.11 3008
5901.83 2803
5902.56 2808
5903.28 2922
5904.01 3018
5904.73 3070
5905.46 2989
5906.18 2906
5906.91 2847
5907.64 3132
5908.36 2898
5909.09 3011
5909.81 3074
5910.54 3096
5911.26 2877
5911.99 3011
5912.71 3023
5913.44 3088
5914.16 2985
5914.89 2986
5915.62 2977
5916.34 2983
5917.07 3146
5917.79 3059
5918.52 2982
5919.25 2972
5919.97 3087
5920.70 3103
5921.42 3084
5922.15 3100
5922.88 3062
5923.60 3141
5924.33 3089
5925.05 3277
5925.78 3095
5926.51 3009
5927.23 2955
5927.96 3069
5928.69 3071
5929.41 3210
5930.14 3105
5930.87 3083
5931.59 3175
5932.32 3277
5933.05 3333
5933.77 3226
5934.50 3059
5935.23 3352
5935.95 3297
5936.68 3383
5937.41 3382
5938.14 3308
5938.86 3252
5939.59 3304
5940.32 3274
5941.04 3314
5941.77 3550
5942.50 3523
5943.23 3596
5943.95 3468
5944.68 3551
5945.41 3561
5946.14 3514
5946.87 3588
5947.59 3526
5948.32 3617
5949.05 3495
5949.78 3602
5950.50 3632
5951.23 3661
5951.96 3589
5952.69 3645
5953.42 3631
5954.14 3723
5954.87 3904
5955.60 4030
5956.33 3801
5957.06 3989
5957.79 4033
5958.51 4239
5959.24 4335
5959.97 3921
5960.70 3961
5961.43 4009
5962.16 3992
5962.88 4169
5963.61 4092
5964.34 4142
5965.07 4231
5965.80 4080
5966.53 3908
5967.26 4058
5967.99 4364
5968.72 4335
5969.44 4527
5970.17 4807
5970.90 4694
5971.63 4988
5972.36 4978
5973.09 5147
5973.82 5123
5974.55 4959
5975.28 4760
5976.01 4577
5976.74 4457
5977.47 4546
5978.20 4463
5978.93 4655
5979.66 4714
5980.39 4685
5981.12 4584
5981.85 4708
5982.58 4710
5983.31 4313
5984.04 4447
5984.77 4679
5985.50 4525
5986.23 4657
5986.96 4583
5987.69 4687
5988.42 4631
5989.15 4481
5989.88 4424
5990.61 4514
5991.34 4511
5992.07 4739
5992.80 4574
5993.53 4636
5994.26 4612
5994.99 4695
5995.72 4519
5996.45 4638
5997.18 4627
5997.91 4729
5998.64 4647
5999.37 4606
6000.11 4550
6000.84 4431
6001.57 4536
6002.30 4436
6003.03 4562
6003.76 4436
6004.49 4304
6005.22 4402
6005.95 4379
6006.69 4331
6007.42 4319
6008.15 4392
6008.88 4456
6009.61 4385
6010.34 4456
6011.07 4607
6011.81 4860
6012.54 4776
6013.27 4844
6014.00 5044
6014.73 5231
6015.46 5325
6016.20 5502
6016.93 5612
6017.66 5515
6018.39 5370
6019.12 5197
6019.86 5129
6020.59 4947
6021.32 5023
6022.05 4948
6022.79 4642
6023.52 4444
6024.25 4445
6024.98 4321
6025.72 4215
6026.45 4317
6027.18 4104
6027.91 4217
6028.65 4218
6029.38 4082
6030.11 4144
6030.84 4060
6031.58 3982
6032.31 4042
6033.04 4208
6033.78 4038
6034.51 3974
6035.24 4088
6035.98 4096
6036.71 4061
6037.44 4112
6038.17 4224
6038.91 4113
6039.64 4049
6040.37 4048
6041.11 4019
6041.84 4154
6042.58 3910
6043.31 4078
6044.04 4200
6044.78 4136
6045.51 4096
6046.24 4067
6046.98 4170
6047.71 4170
6048.44 4107
6049.18 4285
6049.91 4228
6050.65 4176
6051.38 4271
6052.11 4388
6052.85 4297
6053.58 4154
6054.32 4148
6055.05 4198
6055.79 4325
6056.52 4425
6057.25 4504
6057.99 4432
6058.72 4354
6059.46 4226
6060.19 4311
6060.93 4320
6061.66 4389
6062.40 4246
6063.13 4268
6063.87 4319
6064.60 4147
6065.34 4093
6066.07 4066
6066.81 3978
6067.54 4145
6068.28 4053
6069.01 3970
6069.75 4017
6070.48 4117
6071.22 3948
6071.95 4108
6072.69 4152
6073.42 3980
6074.16 4158
6074.89 4065
6075.63 3976
6076.36 3983
6077.10 4033
6077.84 3871
6078.57 3958
6079.31 3845
6080.04 3940
6080.78 4004
6081.51 3936
6082.25 3845
6082.99 4009
6083.72 3870
6084.46 3997
6085.20 3981
6085.93 4003
6086.67 3996
6087.40 4029
6088.14 4045
6088.88 3986
6089.61 3765
6090.35 3943
6091.09 4030
6091.82 4039
6092.56 3891
6093.30 3833
6094.03 3917
6094.77 3903
6095.51 4116
6096.24 3911
6096.98 3975
6097.72 3957
6098.45 4062
6099.19 4142
6099.93 3940
6100.66 3936
6101.40 4031
6102.14 4009
6102.87 3934
6103.61 3816
6104.35 3837
6105.09 3964
6105.82 3808
6106.56 3840
6107.30 4034
6108.04 4099
6108.77 4051
6109.51 3965
6110.25 3949
6110.99 4060
6111.72 4148
6112.46 4167
6113.20 3875
6113.94 4049
6114.68 4140
6115.41 4164
6116.15 4188
6116.89 4027
6117.63 3967
6118.37 4084
6119.10 4223
6119.84 4271
6120.58 4045
6121.32 4299
6122.06 4289
6122.80 4193
6123.53 4297
6124.27 4223
6125.01 4312
6125.75 4159
6126.49 4147
6127.23 4328
6127.97 4130
6128.70 4294
6129.44 4200
6130.18 4083
6130.92 4004
6131.66 4269
6132.40 4410
6133.14 4299
6133.88 4306
6134.62 4229
6135.35 4494
6136.09 4551
6136.83 4560
6137.57 4553
6138.31 4365
6139.05 4449
6139.79 4439
6140.53 4576
6141.27 4417
6142.01 4494
6142.75 4545
6143.49 4635
6144.23 4576
6144.97 4311
6145.71 4324
6146.45 4537
6147.19 4685
6147.93 4544
6148.67 4685
6149.41 4535
6150.15 4766
6150.89 4707
6151.63 4793
6152.37 4895
6153.11 4804
6153.85 4717
6154.59 4623
6155.33 5023
6156.07 4932
6156.81 4734
6157.55 4702
6158.29 5040
6159.03 5183
6159.77 5221
6160.51 5084
6161.25 5215
6161.99 5240
6162.73 5204
6163.47 5041
6164.22 5087
6164.96 5084
6165.70 5448
6166.44 5564
6167.18 5762
6167.92 5584
6168.66 5542
6169.40 5999
6170.14 6115
6170.89 6235
6171.63 6179
6172.37 6134
6173.11 6233
6173.85 6422
6174.59 6409
6175.33 5934
6176.08 6192
6176.82 6326
6177.56 6192
6178.30 6078
6179.04 6106
6179.78 5739
6180.53 5820
6181.27 5899
6182.01 5881
6182.75 6135
6183.49 5978
6184.24 6158
6184.98 6257
6185.72 6226
6186.46 6260
6187.20 6336
6187.95 6352
6188.69 6265
6189.43 6167
6190.17 6346
6190.92 6554
6191.66 6516
6192.40 6357
6193.14 6236
6193.89 6420
6194.63 6697
6195.37 6721
6196.12 6715
6196.86 6778
6197.60 6992
6198.34 7099
6199.09 7128
6199.83 7275
6200.57 7244
6201.32 7336
6202.06 7278
6202.80 7297
6203.55 7238
6204.29 7259
6205.03 7346
6205.78 7368
6206.52 7588
6207.26 7600
6208.01 7825
6208.75 8251
6209.49 9030
6210.24 9888
6210.98 11290
6211.72 12489
6212.47 13903
6213.21 15134
6213.96 16581
6214.70 17564
6215.44 17738
6216.19 17289
6216.93 16220
6217.68 14853
6218.42 13572
6219.16 12334
6219.91 11077
6220.65 9708
6221.40 8780
6222.14 8105
6222.89 7901
6223.63 7768
6224.37 7698
6225.12 7561
6225.86 7745
6226.61 7960
6227.35 8559
6228.10 8998
6228.84 9954
6229.59 10424
6230.33 10433
6231.08 10583
6231.82 9795
6232.57 9242
6233.31 9059
6234.06 8458
6234.80 8201
6235.55 7722
6236.29 7342
6237.04 6657
6237.78 6456
6238.53 6536
6239.27 6322
6240.02 6385
6240.76 6696
6241.51 6427
6242.26 6450
6243.00 6601
6243.75 6543
6244.49 6757
6245.24 6802
6245.98 6993
6246.73 7266
6247.48 7313
6248.22 7233
6248.97 7204
6249.71 7256
6250.46 7340
6251.21 7462
6251.95 7589
6252.70 7509
6253.44 7776
6254.19 8078
6254.94 7674
6255.68 7403
6256.43 7289
6257.18 6971
6257.92 6663
6258.67 6689
6259.42 6827
6260.16 6546
6260.91 6401
6261.66 6667
6262.40 7097
6263.15 6718
6263.90 6816
6264.64 6610
6265.39 6666
6266.14 6781
6266.88 6364
6267.63 6271
6268.38 6422
6269.13 6215
6269.87 6295
6270.62 5975
6271.37 5986
6272.11 5967
6272.86 5735
6273.61 5918
6274.36 5894
6275.10 5858
6275.85 5641
6276.60 5828
6277.35 5736
6278.10 5789
6278.84 5616
6279.59 5645
6280.34 5827
6281.09 5704
6281.83 5796
6282.58 5714
6283.33 5738
6284.08 5691
6284.83 5822
6285.57 5649
6286.32 5651
6287.07 5576
6287.82 5550
6288.57 5357
6289.32 5379
6290.06 5275
6290.81 5134
6291.56 5194
6292.31 5240
6293.06 5444
6293.81 5661
6294.56 5401
6295.30 5347
6296.05 5265
6296.80 5197
6297.55 5145
6298.30 5251
6299.05 5166
6299.80 4841
6300.55 4835
6301.30 4952
6302.05 4934
6302.79 5033
6303.54 5100
6304.29 4832
6305.04 4840
6305.79 4856
6306.54 4682
6307.29 4633
6308.04 4748
6308.79 4755
6309.54 4675
6310.29 4603
6311.04 4680
6311.79 4706
6312.54 4881
6313.29 4911
6314.04 4782
6314.79 4751
6315.54 4827
6316.29 4540
6317.04 4684
6317.79 4898
6318.54 4760
6319.29 4671
6320.04 4627
6320.79 4649
6321.54 4679
6322.29 4480
6323.04 4456
6323.79 4402
6324.54 4428
6325.29 4265
6326.04 4421
6326.79 4239
6327.54 4122
6328.29 4131
6329.04 4117
6329.79 4215
6330.55 4306
6331.30 4175
6332.05 4117
6332.80 4093
6333.55 4140
6334.30 4160
6335.05 4047
6335.80 3917
6336.55 4011
6337.30 4010
6338.06 3970
6338.81 4132
6339.56 3900
6340.31 3863
6341.06 4078
6341.81 3981
6342.56 3992
6343.32 3935
6344.07 4075
6344.82 4025
6345.57 4014
6346.32 3836
6347.07 4020
6347.83 3917
6348.58 3945
6349.33 3885
6350.08 3831
6350.83 3856
6351.59 4001
6352.34 3863
6353.09 4162
6353.84 4149
6354.60 3994
6355.35 4251
6356.10 4164
6356.85 3963
6357.61 4285
6358.36 4053
6359.11 4181
6359.86 4257
6360.62 4144
6361.37 4112
6362.12 3918
6362.87 3953
6363.63 3894
6364.38 3919
6365.13 3920
6365.88 3821
6366.64 3939
6367.39 3878
6368.14 3894
6368.90 3905
6369.65 3847
6370.40 3935
6371.16 3781
6371.91 3952
6372.66 3859
6373.42 3820
6374.17 4047
6374.92 3819
6375.68 3866
6376.43 3774
6377.18 3688
6377.94 3754
6378.69 3953
6379.45 3839
6380.20 3600
6380.95 3618
6381.71 3837
6382.46 3953
6383.21 3693
6383.97 3807
6384.72 3854
6385.48 3754
6386.23 3719
6386.98 3799
6387.74 3746
6388.49 3681
6389.25 3623
6390.00 3867
6390.76 3770
6391.51 3567
6392.27 3723
6393.02 3880
6393.77 3852
6394.53 3841
6395.28 3839
6396.04 3723
6396.79 3696
6397.55 3775
6398.30 3870
6399.06 3845
6399.81 3709
6400.57 3857
6401.32 3829
6402.08 3721
6402.83 3605
6403.59 3601
6404.34 3751
6405.10 3718
6405.85 3557
6406.61 3669
6407.36 3634
6408.12 3616
6408.88 3574
6409.63 3647
6410.39 3833
6411.14 3793
6411.90 3930
6412.65 3894
6413.41 3956
6414.16 3844
6414.92 3930
6415.68 3763
6416.43 3746
6417.19 3689
6417.94 3672
6418.70 3621
6419.46 3668
6420.21 3836
6420.97 3885
6421.73 3772
6422.48 3770
6423.24 3848
6423.99 3816
6424.75 3776
6425.51 3946
6426.26 3808
6427.02 3771
6427.78 3737
6428.53 3727
6429.29 3797
6430.05 3689
6430.80 3723
6431.56 3734
6432.32 3707
6433.07 3759
6433.83 3799
6434.59 3815
6435.34 3950
6436.10 3764
6436.86 3907
6437.62 4054
6438.37 3934
6439.13 3931
6439.89 3939
6440.65 3881
6441.40 3951
6442.16 3943
6442.92 3947
6443.68 4159
6444.43 3965
6445.19 3962
6445.95 3962
6446.71 3991
6447.46 4041
6448.22 3992
6448.98 3930
6449.74 3780
6450.49 3845
6451.25 3985
6452.01 3982
6452.77 3984
6453.53 4004
6454.29 4059
6455.04 4240
6455.80 4034
6456.56 4092
6457.32 3936
6458.08 4039
6458.84 4012
6459.59 4271
6460.35 4285
6461.11 4147
6461.87 4024
6462.63 4164
6463.39 4324
6464.15 4421
6464.90 4284
6465.66 4339
6466.42 4369
6467.18 4283
6467.94 4233
6468.70 4081
6469.46 4180
6470.22 4341
6470.98 4286
6471.73 4438
6472.49 4747
6473.25 4655
6474.01 4587
6474.77 4648
6475.53 4560
6476.29 4750
6477.05 4750
6477.81 4820
6478.57 4536
6479.33 4593
6480.09 4735
6480.85 5005
6481.61 4944
6482.37 4859
6483.13 4894
6483.89 4846
6484.65 4852
6485.41 5014
6486.17 4944
6486.93 4962
6487.69 4921
6488.45 4984
6489.21 5048
6489.97 5078
6490.73 5273
6491.49 5331
6492.25 5268
6493.01 5222
6493.77 5206
6494.53 5402
6495.29 5646
6496.05 5707
6496.81 6006
6497.57 6215
6498.33 6201
6499.10 6295
6499.86 6444
6500.62 6421
6501.38 6508
6502.14 6396
6502.90 6562
6503.66 6420
6504.42 6438
6505.18 6388
6505.94 6435
6506.71 6421
6507.47 6605
6508.23 6274
6508.99 6517
6509.75 6578
6510.51 6817
6511.27 7038
6512.04 7008
6512.80 7089
6513.56 7126
6514.32 7267
6515.08 7301
6515.84 7352
6516.61 7633
6517.37 7499
6518.13 7175
6518.89 7288
6519.65 7118
6520.42 7238
6521.18 7390
6521.94 7640
6522.70 7572
6523.46 7624
6524.23 7760
6524.99 8042
6525.75 8300
6526.51 8520
6527.28 8689
6528.04 8935
6528.80 8930
6529.56 9165
6530.33 9087
6531.09 9034
6531.85 9486
6532.61 9250
6533.38 9297
6534.14 9117
6534.90 9051
6535.67 9482
6536.43 10137
6537.19 10578
6537.95 11984
6538.72 13658
6539.48 15573
6540.24 18135
6541.01 20467
6541.77 21952
6542.53 22794
6543.30 22344
6544.06 21406
6544.82 19533
6545.59 17432
6546.35 15287
6547.11 12891
6547.88 11140
6548.64 10046
6549.41 8701
6550.17 8086
6550.93 7600
6551.70 7357
6552.46 7192
6553.22 6856
6553.99 6927
6554.75 6695
6555.52 6862
6556.28 6801
6557.05 6657
6557.81 6603
6558.57 6617
6559.34 6621
6560.10 6478
6560.87 6346
6561.63 6405
6562.40 6321
6563.16 6345
6563.92 6385
6564.69 6512
6565.45 6552
6566.22 6708
6566.98 6895
6567.75 6910
6568.51 7032
6569.28 7080
6570.04 7436
6570.81 7523
6571.57 7319
6572.34 7318
6573.10 7318
6573.87 7027
6574.63 7253
6575.40 7308
6576.16 7409
6576.93 7583
6577.69 7928
6578.46 8176
6579.23 8427
6579.99 8762
6580.76 8718
6581.52 8729
6582.29 9078
6583.05 8828
6583.82 8538
6584.59 8897
6585.35 8803
6586.12 8854
6586.88 8485
6587.65 8312
6588.41 8209
6589.18 8140
6589.95 7970
6590.71 7603
6591.48 7572
6592.25 7488
6593.01 7617
6593.78 7545
6594.54 7410
6595.31 7447
6596.08 7810
6596.84 7867
6597.61 7830
6598.38 8205
6599.14 8222
6599.91 8225
6600.68 8164
6601.44 7860
6602.21 7543
6602.98 7320
6603.74 7390
6604.51 7070
6605.28 6900
6606.05 6795
6606.81 6631
6607.58 6567
6608.35 6551
6609.11 6685
6609.88 6598
6610.65 6259
6611.42 6462
6612.18 6500
6612.95 6494
6613.72 6629
6614.49 6531
6615.25 6375
6616.02 6470
6616.79 6570
6617.56 6578
6618.32 6391
6619.09 6351
6619.86 6245
6620.63 6115
6621.40 6196
6622.16 6121
6622.93 6025
6623.70 6198
6624.47 5922
6625.24 5990
6626.00 5879
6626.77 6091
6627.54 5975
6628.31 5930
6629.08 5989
6629.85 5911
6630.61 5810
6631.38 5780
6632.15 5671
6632.92 5685
6633.69 5751
6634.46 5667
6635.23 5580
6635.99 5473
6636.76 5550
6637.53 5626
6638.30 5934
6639.07 6035
6639.84 6134
6640.61 6206
6641.38 6132
6642.15 6226
6642.92 6038
6643.68 5936
6644.45 5684
6645.22 5728
6645.99 5499
6646.76 5531
6647.53 5213
6648.30 5073
6649.07 5236
6649.84 5278
6650.61 5290
6651.38 5167
6652.15 5066
6652.92 5177
6653.69 5170
6654.46 5339
6655.23 5311
6656.00 5290
6656.77 5248
6657.54 5441
6658.31 5456
6659.08 5269
6659.85 5054
6660.62 4954
6661.39 4871
6662.16 4889
6662.93 4865
6663.70 4888
6664.47 4718
6665.24 4751
6666.01 4731
6666.78 4628
6667.55 4878
6668.32 4736
6669.09 4775
6669.86 4863
6670.64 4780
6671.41 4923
6672.18 4828
6672.95 4789
6673.72 4818
6674.49 4855
6675.26 4795
6676.03 4765
6676.80 4748
6677.57 4873
6678.35 4901
6679.12 4777
6679.89 4643
6680.66 4849
6681.43 5010
6682.20 4880
6682.97 4829
6683.75 5066
6684.52 4868
6685.29 4926
6686.06 4844
6686.83 5126
6687.60 5133
6688.38 4956
6689.15 5153
6689.92 5391
6690.69 5297
6691.46 5285
6692.24 5139
6693.01 5142
6693.78 5086
6694.55 4858
6695.32 5001
6696.10 4952
6696.87 4828
6697.64 4639
6698.41 4645
6699.19 4530
6699.96 4493
6700.73 4414
6701.50 4589
6702.28 4614
6703.05 4450
6703.82 4349
6704.59 4374
6705.37 4420
6706.14 4604
6706.91 4728
6707.69 4657
6708.46 4510
6709.23 4494
6710.00 4609
6710.78 4500
6711.55 4787
6712.32 4599
6713.10 4397
6713.87 4607
6714.64 4427
6715.42 4360
6716.19 4406
6716.96 4209
6717.74 4124
6718.51 4104
6719.28 4180
6720.06 4190
6720.83 4119
6721.61 4043
6722.38 4081
6723.15 4096
6723.93 4229
6724.70 4155
6725.47 4233
6726.25 4120
6727.02 3954
6727.80 4144
6728.57 4320
6729.35 4197
6730.12 4104
6730.89 4085
6731.67 3976
6732.44 4091
6733.22 4266
6733.99 4164
6734.77 4044
6735.54 4223
6736.31 4033
6737.09 3907
6737.86 4245
6738.64 4166
6739.41 4158
6740.19 4257
6740.96 4047
6741.74 4019
6742.51 4070
6743.29 4211
6744.06 4210
6744.84 4252
6745.61 4027
6746.39 4061
6747.16 4141
6747.94 4037
6748.71 4126
6749.49 4030
6750.26 4197
6751.04 4091
6751.82 4229
6752.59 4244
6753.37 4383
6754.14 4305
6754.92 4395
6755.69 4469
6756.47 4452
6757.25 4536
6758.02 4525
6758.80 4602
6759.57 4125
6760.35 4349
6761.12 4310
6761.90 4270
6762.68 4370
6763.45 3885
6764.23 3922
6765.01 4023
6765.78 4065
6766.56 4088
6767.33 3933
6768.11 4167
6768.89 4124
6769.66 4188
6770.44 4024
6771.22 4128
6771.99 4069
6772.77 4072
6773.55 3953
6774.32 4067
6775.10 4160
6775.88 4163
6776.65 3991
6777.43 3918
6778.21 3738
6778.99 3946
6779.76 3879
6780.54 3842
6781.32 3857
6782.09 3848
6782.87 3950
6783.65 3861
6784.43 3817
6785.20 3995
6785.98 3821
6786.76 3924
6787.54 3993
6788.31 3794
6789.09 3892
6789.87 3946
6790.65 3952
6791.42 3739
6792.20 3686
6792.98 3717
6793.76 3738
6794.54 3840
6795.31 3672
6796.09 3780
6796.87 3806
6797.65 3754
6798.43 3473
6799.20 3682
6799.98 3844
6800.76 3852
6801.54 3682
6802.32 3772
6803.10 3643
6803.87 3547
6804.65 3646
6805.43 3724
6806.21 3690
6806.99 3852
6807.77 3933
6808.55 3849
6809.32 3929
6810.10 3830
6810.88 3812
6811.66 3914
6812.44 3925
6813.22 3836
6814.00 3957
6814.78 3769
6815.56 3799
6816.34 3689
6817.11 3695
6817.89 3626
6818.67 3800
6819.45 3967
6820.23 3793
6821.01 3976
6821.79 4085
6822.57 4059
6823.35 4029
6824.13 4083
6824.91 3951
6825.69 3989
6826.47 3901
6827.25 3796
6828.03 3714
6828.81 3729
6829.59 3917
6830.37 3846
6831.15 3906
6831.93 4009
6832.71 4070
6833.49 3747
6834.27 3835
6835.05 3770
6835.83 3928
6836.61 3890
6837.39 3755
6838.17 3835
6838.95 3770
6839.73 3924
6840.51 3902
6841.29 3793
6842.07 3735
6842.85 3702
6843.63 3901
6844.42 3878
6845.20 3884
6845.98 3931
6846.76 3922
6847.54 4110
6848.32 3850
6849.10 3952
6849.88 4193
6850.66 3875
6851.44 3982
6852.23 3972
6853.01 4057
6853.79 4404
6854.57 4349
6855.35 4689
6856.13 4854
6856.91 4931
6857.70 4963
6858.48 4962
6859.26 4891
6860.04 4539
6860.82 4511
6861.60 4440
6862.39 4364
6863.17 4331
6863.95 4348
6864.73 4109
6865.51 4298
6866.30 4220
6867.08 4235
6867.86 4365
6868.64 4411
6869.42 4579
6870.21 4538
6870.99 4691
6871.77 4835
6872.55 4942
6873.34 5173
6874.12 5068
6874.90 5059
6875.68 4910
6876.47 4606
6877.25 4758
6878.03 4858
6878.81 4658
6879.60 4476
6880.38 4381
6881.16 4358
6881.95 4598
6882.73 4525
6883.51 4594
6884.29 4589
6885.08 4634
6885.86 4693
6886.64 4798
6887.43 4821
6888.21 5000
6888.99 5154
6889.78 5423
6890.56 5333
6891.34 5506
6892.13 6000
6892.91 5953
6893.69 6215
6894.48 6438
6895.26 6158
6896.05 5890
6896.83 5761
6897.61 5553
6898.40 5063
6899.18 5252
6899.97 5202
6900.75 4814
6901.53 4873
6902.32 5026
6903.10 5260
6903.89 5116
6904.67 5123
6905.45 4990
6906.24 4925
6907.02 5021
6907.81 5082
6908.59 5109
6909.38 5072
6910.16 4884
6910.95 5134
6911.73 5133
6912.51 4964
6913.30 5010
6914.08 4974
6914.87 4854
6915.65 4714
6916.44 4576
6917.22 4681
6918.01 4930
6918.79 5040
6919.58 4669
6920.36 4921
6921.15 4843
6921.93 4987
6922.72 4964
6923.50 5055
6924.29 5028
6925.08 5139
6925.86 5096
6926.65 5101
6927.43 5165
6928.22 5138
6929.00 5182
6929.79 5222
6930.57 5232
6931.36 5207
6932.15 5194
6932.93 5394
6933.72 5343
6934.50 5302
6935.29 5217
6936.08 5176
6936.86 5261
6937.65 5333
6938.43 5465
6939.22 5561
6940.01 5517
6940.79 5490
6941.58 5401
6942.37 5423
6943.15 5330
6943.94 5579
6944.72 5639
6945.51 5649
6946.30 5597
6947.08 5843
6947.87 5764
6948.66 5757
6949.44 5816
6950.23 5949
6951.02 5971
6951.80 6168
6952.59 6121
6953.38 6092
6954.17 6087
6954.95 6194
6955.74 6312
6956.53 6084
6957.31 5986
6958.10 5832
6958.89 6229
6959.68 6127
6960.46 6028
6961.25 6092
6962.04 6391
6962.83 6456
6963.61 6643
6964.40 6713
6965.19 6582
6965.98 6678
6966.76 6493
6967.55 6336
6968.34 6351
6969.13 6682
6969.92 6595
6970.70 6656
6971.49 6807
6972.28 6903
6973.07 7157
6973.86 7068
6974.64 6874
6975.43 6990
6976.22 7238
6977.01 7262
6977.80 7379
6978.59 7293
6979.37 7205
6980.16 7187
6980.95 7251
6981.74 7416
6982.53 7584
6983.32 7777
6984.11 7843
6984.90 7815
6985.68 8344
6986.47 8568
6987.26 9141
6988.05 10089
6988.84 11225
6989.63 12257
6990.42 12833
6991.21 13608
6992.00 14187
6992.79 14036
6993.57 13554
6994.36 13126
6995.15 11943
6995.94 10716
6996.73 10224
6997.52 9568
6998.31 9031
6999.10 8684
6999.89 8831
7000.68 9177
7001.47 9606
7002.26 10333
7003.05 11541
7003.84 12722
7004.63 13486
7005.42 14114
7006.21 14789
7007.00 14877
7007.79 14567
7008.58 13970
7009.37 13061
7010.16 11689
7010.95 10512
7011.74 9263
7012.53 8516
7013.32 7977
7014.11 7314
7014.90 7290
7015.69 7276
7016.48 7264
7017.27 7449
7018.06 7660
7018.85 7919
7019.65 7741
7020.44 8000
7021.23 7908
7022.02 7971
7022.81 7801
7023.60 7644
7024.39 7385
7025.18 7175
7025.97 6925
7026.76 6635
7027.56 6395
7028.35 6583
7029.14 6485
7029.93 6613
7030.72 6395
7031.51 6556
7032.30 6296
7033.09 6410
7033.89 6469
7034.68 6387
7035.47 6158
7036.26 6185
7037.05 5870
7037.84 5757
7038.64 5842
7039.43 5725
7040.22 5852
7041.01 5840
7041.80 6004
7042.60 6326
7043.39 6182
7044.18 6300
7044.97 6495
7045.76 6318
7046.56 6236
7047.35 6207
7048.14 6130
7048.93 6065
7049.73 5921
7050.52 5845
7051.31 5738
7052.10 5891
7052.90 5991
7053.69 6178
7054.48 6097
7055.27 6264
7056.07 6437
7056.86 6364
7057.65 6344
7058.45 6328
7059.24 6035
7060.03 5959
7060.83 6005
7061.62 5679
7062.41 5578
7063.20 5621
7064.00 5645
7064.79 5261
7065.58 5168
7066.38 5194
7067.17 5271
7067.96 5307
7068.76 5416
7069.55 5169
7070.35 5241
7071.14 5310
7071.93 5419
7072.73 5292
7073.52 5281
7074.31 5342
7075.11 5172
7075.90 5148
7076.70 5030
7077.49 4926
7078.28 5035
7079.08 4958
7079.87 4885
7080.67 5042
7081.46 4824
7082.25 4963
7083.05 4722
7083.84 4802
7084.64 4831
7085.43 4810
7086.23 4879
7087.02 4760
7087.82 4783
7088.61 4704
7089.41 4791
7090.20 4902
7090.99 4948
7091.79 4960
7092.58 5034
7093.38 5204
7094.17 5375
7094.97 5281
7095.76 5049
7096.56 4869
7097.35 4750
7098.15 4727
7098.94 4745
7099.74 4574
7100.54 4338
7101.33 4346
7102.13 4212
7102.92 4130
7103.72 4112
7104.51 4047
7105.31 4025
7106.10 3891
7106.90 4179
7107.70 4138
7108.49 3993
7109.29 4043
7110.08 3934
7110.88 3926
7111.67 3979
7112.47 3978
7113.27 3880
7114.06 3874
7114.86 3778
7115.65 3786
7116.45 3916
7117.25 3668
7118.04 3765
7118.84 3815
7119.64 3840
7120.43 3699
7121.23 3734
7122.03 3753
7122.82 3753
7123.62 3696
7124.41 3692
7125.21 3713
7126.01 3647
7126.81 3758
7127.60 3684
7128.40 3586
7129.20 3669
7129.99 3747
7130.79 3772
7131.59 3798
7132.38 3601
7133.18 3681
7133.98 3641
7134.78 3887
7135.57 3808
7136.37 3699
7137.17 3717
7137.96 3723
7138.76 3780
7139.56 3713
7140.36 3601
7141.15 3692
7141.95 3807
7142.75 3617
7143.55 3659
7144.35 3775
7145.14 3611
7145.94 3737
7146.74 3665
7147.54 3557
7148.33 3622
7149.13 3625
7149.93 3788
7150.73 3723
7151.53 3418
7152.33 3458
7153.12 3529
7153.92 3567
7154.72 3504
7155.52 3429
7156.32 3243
7157.12 3365
7157.91 3409
7158.71 3455
7159.51 3318
7160.31 3441
7161.11 3412
7161.91 3453
7162.71 3482
7163.50 3388
7164.30 3508
7165.10 3466
7165.90 3351
7166.70 3433
7167.50 3380
7168.30 3384
7169.10 3322
7169.90 3374
7170.70 3338
7171.50 3433
7172.29 3348
7173.09 3109
7173.89 3279
7174.69 3281
7175.49 3363
7176.29 3328
7177.09 3438
7177.89 3276
7178.69 3140
7179.49 3227
7180.29 3277
7181.09 3259
7181.89 3040
7182.69 3088
7183.49 3141
7184.29 3095
7185.09 3182
7185.89 3221
7186.69 3329
7187.49 3351
7188.29 3322
7189.09 3295
7189.89 3314
7190.69 3342
7191.49 3351
7192.29 3285
7193.09 3202
7193.89 3275
7194.69 3054
7195.49 2870
7196.29 2999
7197.10 3097
7197.90 3064
7198.70 3087
7199.50 3128
7200.30 3134
7201.10 3021
7201.90 2994
7202.70 2963
7203.50 2929
7204.30 3007
7205.11 3018
7205.91 3136
7206.71 3128
7207.51 3132
7208.31 3139
7209.11 2980
7209.91 2996
7210.71 2963
7211.52 3030
7212.32 3093
7213.12 3118
7213.92 3042
7214.72 2929
7215.52 3002
7216.33 2928
7217.13 2934
7217.93 3188
7218.73 2973
7219.53 3026
7220.34 2993
7221.14 3061
7221.94 3007
7222.74 3012
7223.54 2993
7224.35 3051
7225.15 3000
7225.95 3146
7226.75 3189
7227.56 3071
7228.36 3053
7229.16 3008
7229.96 2994
7230.77 3184
7231.57 3341
7232.37 3063
7233.17 3059
7233.98 3035
7234.78 3146
7235.58 3140
7236.38 3280
7237.19 3235
7237.99 3165
7238.79 3341
7239.60 3341
7240.40 3024
7241.20 3134
7242.01 3303
7242.81 3429
7243.61 3431
7244.42 3588
7245.22 3362
7246.02 3286
7246.83 3361
7247.63 3434
7248.43 3422
7249.24 3331
7250.04 3387
7250.84 3294
7251.65 3370
7252.45 3259
7253.26 3260
7254.06 3208
7254.86 3324
7255.67 3513
7256.47 3406
7257.28 3314
7258.08 3281
7258.88 3375
7259.69 3527
7260.49 3473
7261.30 3370
7262.10 3373
7262.90 3310
7263.71 3417
7264.51 3454
7265.32 3551
7266.12 3656
7266.93 3584
7267.73 3572
7268.54 3671
7269.34 3615
7270.15 3662
7270.95 3794
7271.76 3779
7272.56 3814
7273.37 3678
7274.17 3710
7274.98 3859
7275.78 3961
7276.59 3982
7277.39 3888
7278.20 3791
7279.00 3934
7279.81 4088
7280.61 4089
7281.42 3892
7282.22 3931
7283.03 3985
7283.83 4197
7284.64 4165
7285.45 4452
7286.25 4683
7287.06 5084
7287.86 5379
7288.67 6147
7289.47 7001
7290.28 7093
7291.09 7288
7291.89 7269
7292.70 7029
7293.50 6440
7294.31 6030
7295.12 5767
7295.92 5226
7296.73 4836
7297.53 4652
7298.34 4376
7299.15 4113
7299.95 4072
7300.76 3932
7301.57 3925
7302.37 3973
7303.18 3997
7303.99 4072
7304.79 3930
7305.60 4149
7306.41 4103
7307.21 4180
7308.02 3942
7308.83 4167
7309.63 4172
7310.44 4125
7311.25 4208
7312.06 4254
7312.86 4323
7313.67 4490
7314.48 4707
7315.28 4935
7316.09 4880
7316.90 5218
7317.71 5123
7318.51 5018
7319.32 5013
7320.13 4785
7320.94 4794
7321.74 4969
7322.55 4705
7323.36 5046
7324.17 5146
7324.97 5061
7325.78 5436
7326.59 5549
7327.40 5705
7328.21 5588
7329.01 5351
7329.82 5367
7330.63 5280
7331.44 5027
7332.25 4770
7333.06 4608
7333.86 4307
7334.67 4238
7335.48 4327
7336.29 4179
7337.10 4097
7337.91 4332
7338.71 4318
7339.52 4422
7340.33 4295
7341.14 4289
7341.95 4317
7342.76 4594
7343.57 4468
7344.38 4494
7345.18 4429
7345.99 4583
7346.80 4304
7347.61 4181
7348.42 4181
7349.23 4279
7350.04 4270
7350.85 4152
7351.66 4168
7352.47 4099
7353.28 4174
7354.09 4186
7354.89 4087
7355.70 4128
7356.51 4171
7357.32 4130
7358.13 4085
7358.94 4109
7359.75 4158
7360.56 3960
7361.37 3888
7362.18 3838
7362.99 3993
7363.80 4016
7364.61 4240
7365.42 4137
7366.23 4086
7367.04 4228
7367.85 4192
7368.66 4319
7369.47 4212
7370.28 4019
7371.09 4242
7371.90 4150
7372.71 4188
7373.52 4143
7374.33 4125
7375.15 4075
7375.96 4156
7376.77 4200
7377.58 4012
7378.39 3905
7379.20 3968
7380.01 4166
7380.82 3971
7381.63 4121
7382.44 4247
7383.25 4276
7384.06 4326
7384.88 4393
7385.69 4701
7386.50 4825
7387.31 4940
7388.12 4923
7388.93 4992
7389.74 4763
7390.55 4631
7391.37 4589
7392.18 4365
7392.99 4206
7393.80 4074
7394.61 3838
7395.42 3886
7396.24 3985
7397.05 3912
7397.86 3887
7398.67 4084
7399.48 3889
7400.30 3956
7401.11 3929
7401.92 4070
7402.73 4260
7403.54 4292
7404.36 4454
7405.17 4580
7405.98 4786
7406.79 4836
7407.60 4810
7408.42 4964
7409.23 4580
7410.04 4579
7410.85 4308
7411.67 4335
7412.48 4351
7413.29 4150
7414.11 3960
7414.92 3948
7415.73 3913
7416.54 3810
7417.36 3587
7418.17 3765
7418.98 3732
7419.80 3682
7420.61 3871
7421.42 3705
7422.23 3517
7423.05 3643
7423.86 3562
7424.67 3537
7425.49 3496
7426.30 3592
7427.11 3555
7427.93 3503
7428.74 3523
7429.56 3464
7430.37 3364
7431.18 3440
7432.00 3352
7432.81 3355
7433.62 3292
7434.44 3366
7435.25 3402
7436.07 3386
7436.88 3214
7437.69 3187
7438.51 3130
7439.32 3168
7440.14 3174
7440.95 3257
7441.76 3200
7442.58 3273
7443.39 3233
7444.21 3302
7445.02 3224
7445.84 3450
7446.65 3443
7447.46 3401
7448.28 3175
7449.09 3168
7449.91 3233
7450.72 3115
7451.54 3242
7452.35 3090
7453.17 3083
7453.98 3095
7454.80 3055
7455.61 3191
7456.43 3077
7457.24 3167
7458.06 3131
7458.87 3083
7459.69 2963
7460.50 3070
7461.32 3048
7462.13 3009
7462.95 3079
7463.77 3060
7464.58 2973
7465.40 2937
7466.21 2867
7467.03 3094
7467.84 3063
7468.66 3067
7469.47 2983
7470.29 2940
7471.11 2960
7471.92 2950
7472.74 2992
7473.55 2998
7474.37 2991
7475.19 3031
7476.00 3127
7476.82 3049
7477.63 3035
7478.45 2888
7479.27 2990
7480.08 2993
7480.90 2871
7481.72 2947
7482.53 2930
7483.35 2971
7484.17 2917
7484.98 2952
7485.80 2764
7486.62 2761
7487.43 2928
7488.25 2957
7489.07 3070
7489.88 2857
7490.70 2805
7491.52 2864
7492.33 2849
7493.15 2748
7493.97 2736
7494.78 2706
7495.60 2693
7496.42 2687
7497.24 2692
7498.05 2674
7498.87 2801
7499.69 2840
7500.51 2861
7501.32 2599
7502.14 2711
7502.96 2766
7503.78 2710
7504.59 2617
7505.41 2798
7506.23 2783
7507.05 2804
7507.86 2832
7508.68 2789
7509.50 2621
7510.32 2617
7511.14 2785
7511.95 2731
7512.77 2649
7513.59 2488
7514.41 2565
7515.23 2739
7516.05 2618
7516.86 2715
7517.68 2782
7518.50 2634
7519.32 2660
7520.14 2653
7520.96 2570
7521.78 2676
7522.59 2701
7523.41 2552
7524.23 2531
7525.05 2534
7525.87 2554
7526.69 2568
7527.51 2613
7528.33 2464
7529.14 2439
7529.96 2566
7530.78 2540
7531.60 2566
7532.42 2489
7533.24 2510
7534.06 2688
7534.88 2559
7535.70 2479
7536.52 2508
7537.34 2642
7538.16 2653
7538.98 2603
7539.80 2613
7540.62 2639
7541.44 2654
7542.25 2526
7543.07 2683
7543.89 2615
7544.71 2660
7545.53 2598
7546.35 2457
7547.17 2597
7547.99 2627
7548.81 2707
7549.63 2639
7550.45 2747
7551.27 2736
7552.09 2487
7552.92 2661
7553.74 2602
7554.56 2511
7555.38 2591
7556.20 2551
7557.02 2610
7557.84 2710
7558.66 2674
7559.48 2633
7560.30 2669
7561.12 2642
7561.94 2742
7562.76 2750
7563.58 2627
7564.40 2647
7565.23 2681
7566.05 2638
7566.87 2640
7567.69 2662
7568.51 2566
7569.33 2581
7570.15 2738
7570.97 2608
7571.79 2632
7572.62 2565
7573.44 2537
7574.26 2532
7575.08 2560
7575.90 2644
7576.72 2749
7577.55 2532
7578.37 2518
7579.19 2624
7580.01 2640
7580.83 2575
7581.65 2592
7582.48 2648
7583.30 2689
7584.12 2657
7584.94 2611
7585.76 2635
7586.59 2668
7587.41 2538
7588.23 2600
7589.05 2668
7589.88 2717
7590.70 2667
7591.52 2486
7592.34 2725
7593.16 2822
7593.99 2747
7594.81 2716
7595.63 2634
7596.46 2715
7597.28 2739
7598.10 2705
7598.92 2713
7599.75 2740
7600.57 2617
7601.39 2589
7602.22 2792
7603.04 2624
7603.86 2727
7604.68 2691
7605.51 2758
7606.33 2833
7607.15 2677
7607.98 2772
7608.80 2851
7609.62 2833
7610.45 2862
7611.27 2823
7612.09 2871
7612.92 2901
7613.74 2847
7614.57 2853
7615.39 2812
7616.21 2842
7617.04 2730
7617.86 2644
7618.68 2709
7619.51 2671
7620.33 2771
7621.16 2970
7621.98 3024
7622.80 2903
7623.63 3107
7624.45 3205
7625.28 3090
7626.10 2976
7626.93 2803
7627.75 2940
7628.57 2907
7629.40 2878
7630.22 2907
7631.05 2864
7631.87 2880
7632.70 2814
7633.52 2941
7634.35 2909
7635.17 2925
7636.00 2963
7636.82 3086
7637.65 3086
7638.47 3066
7639.30 3299
7640.12 2975
7640.95 2860
7641.77 2835
7642.60 2894
7643.42 2918
7644.25 2777
7645.07 2673
7645.90 2428
7646.72 2605
7647.55 2661
7648.37 2605
7649.20 2696
7650.02 2657
7650.85 2759
7651.68 2742
7652.50 2679
7653.33 2748
7654.15 2690
7654.98 2623
7655.81 2594
7656.63 2749
7657.46 2642
7658.28 2496
7659.11 2535
7659.94 2415
7660.76 2437
7661.59 2490
7662.41 2471
7663.24 2513
7664.07 2438
7664.89 2380
7665.72 2452
7666.55 2337
7667.37 2361
7668.20 2470
7669.03 2308
7669.85 2462
7670.68 2445
7671.51 2518
7672.33 2459
7673.16 2460
7673.99 2505
7674.81 2414
7675.64 2574
7676.47 2515
7677.29 2445
7678.12 2467
7678.95 2327
7679.78 2372
7680.60 2519
7681.43 2335
7682.26 2316
7683.08 2398
7683.91 2331
7684.74 2323
7685.57 2318
7686.39 2324
7687.22 2309
7688.05 2344
7688.88 2475
7689.70 2329
7690.53 2493
7691.36 2228
7692.19 2381
7693.02 2390
7693.84 2466
7694.67 2404
7695.50 2425
7696.33 2393
7697.16 2369
7697.98 2371
7698.81 2286
7699.64 2262
7700.47 2360
7701.30 2335
7702.13 2321
7702.95 2231
7703.78 2236
7704.61 2357
7705.44 2388
7706.27 2355
7707.10 2318
7707.93 2456
7708.75 2280
7709.58 2294
7710.41 2178
7711.24 2237
7712.07 2381
7712.90 2300
7713.73 2305
7714.56 2263
7715.39 2442
7716.22 2581
7717.04 2396
7717.87 2402
7718.70 2394
7719.53 2424
7720.36 2439
7721.19 2336
7722.02 2203
7722.85 2152
7723.68 2236
7724.51 2357
7725.34 2355
7726.17 2417
7727.00 2402
7727.83 2360
7728.66 2331
7729.49 2200
7730.32 2252
7731.15 2201
7731.98 2315
7732.81 2398
7733.64 2262
7734.47 2298
7735.30 2275
7736.13 2310
7736.96 2301
7737.79 2355
7738.62 2240
7739.45 2231
7740.28 2260
7741.11 2322
7741.94 2422
7742.77 2366
7743.60 2298
7744.43 2291
7745.26 2349
7746.09 2309
7746.93 2366
7747.76 2360
7748.59 2383
7749.42 2323
7750.25 2286
7751.08 2406
7751.91 2507
7752.74 2459
7753.57 2407
7754.40 2500
7755.24 2425
7756.07 2409
7756.90 2487
7757.73 2492
7758.56 2341
7759.39 2449
7760.22 2341
7761.06 2336
7761.89 2304
7762.72 2268
7763.55 2262
7764.38 2330
7765.21 2414
7766.05 2431
7766.88 2398
7767.71 2434
7768.54 2524
7769.37 2518
7770.21 2393
7771.04 2429
7771.87 2494
7772.70 2478
7773.53 2459
7774.37 2330
7775.20 2261
7776.03 2337
7776.86 2327
7777.70 2413
7778.53 2277
7779.36 2422
7780.19 2382
7781.03 2275
7781.86 2294
7782.69 2263
7783.52 2301
7784.36 2249
7785.19 2323
7786.02 2404
7786.86 2365
7787.69 2325
7788.52 2361
7789.36 2417
7790.19 2296
7791.02 2340
7791.85 2395
7792.69 2404
7793.52 2234
7794.35 2324
7795.19 2424
7796.02 2383
7796.86 2383
7797.69 2228
7798.52 2223
7799.36 2343
7800.19 2349
7801.02 2427
7801.86 2387
7802.69 2322
7803.52 2381
7804.36 2413
7805.19 2399
7806.03 2458
7806.86 2504
7807.69 2500
7808.53 2606
7809.36 2485
7810.20 2562
7811.03 2544
7811.87 2378
7812.70 2364
7813.53 2368
7814.37 2393
7815.20 2473
7816.04 2496
7816.87 2508
7817.71 2548
7818.54 2475
7819.38 2673
7820.21 2745
7821.05 2699
7821.88 2585
7822.72 2642
7823.55 2727
7824.39 2748
7825.22 2746
7826.06 2626
7826.89 2655
7827.73 2571
7828.56 2691
7829.40 2625
7830.23 2592
7831.07 2565
7831.90 2672
7832.74 2794
7833.57 2678
7834.41 2678
7835.24 2647
7836.08 2713
7836.91 2794
7837.75 2792
7838.59 2806
7839.42 2741
7840.26 2823
7841.09 2809
7841.93 2835
7842.77 2809
7843.60 2812
7844.44 2722
7845.27 2600
7846.11 2648
7846.95 2713
7847.78 2771
7848.62 2662
7849.45 2720
7850.29 2643
7851.13 2547
7851.96 2543
7852.80 2618
7853.64 2549
7854.47 2572
7855.31 2659
7856.15 2561
7856.98 2559
7857.82 2509
7858.66 2516
7859.49 2389
7860.33 2434
7861.17 2570
7862.00 2566
7862.84 2628
7863.68 2552
7864.52 2545
7865.35 2543
7866.19 2637
7867.03 2621
7867.86 2570
7868.70 2723
7869.54 2544
7870.38 2586
7871.21 2621
7872.05 2541
7872.89 2563
7873.73 2492
7874.56 2406
7875.40 2606
7876.24 2657
7877.08 2619
7877.92 2543
7878.75 2565
7879.59 2587
7880.43 2522
7881.27 2603
7882.10 2659
7882.94 2562
7883.78 2845
7884.62 2868
7885.46 2891
7886.30 2667
7887.13 2676
7887.97 2638
7888.81 2587
7889.65 2579
7890.49 2493
7891.33 2629
7892.16 2533
7893.00 2627
7893.84 2780
7894.68 2729
7895.52 2781
7896.36 2687
7897.20 2622
7898.04 2719
7898.88 2734
7899.71 2739
7900.55 2639
7901.39 2620
7902.23 2710
7903.07 2697
7903.91 2690
7904.75 2714
7905.59 2880
7906.43 2722
7907.27 2641
7908.11 2751
7908.95 2710
7909.79 2688
7910.62 2504
7911.46 2478
7912.30 2558
7913.14 2530
7913.98 2462
7914.82 2569
7915.66 2370
7916.50 2356
7917.34 2371
7918.18 2385
7919.02 2420
7919.86 2444
7920.70 2422
7921.54 2481
7922.38 2521
7923.22 2604
7924.06 2561
7924.90 2446
7925.74 2576
7926.58 2417
7927.43 2381
7928.27 2387
7929.11 2423
7929.95 2345
7930.79 2250
7931.63 2233
7932.47 2255
7933.31 2179
7934.15 2178
7934.99 2275
7935.83 2308
7936.67 2222
7937.51 2176
7938.36 2283
7939.20 2411
7940.04 2311
7940.88 2170
7941.72 2155
7942.56 2174
7943.40 2250
7944.24 2133
7945.09 2367
7945.93 2294
7946.77 2246
7947.61 2187
7948.45 2260
7949.29 2335
7950.13 2341
7950.98 2275
7951.82 2228
7952.66 2284
7953.50 2222
7954.34 2158
7955.19 2224
7956.03 2266
7956.87 2385
7957.71 2420
7958.55 2296
7959.40 2234
7960.24 2263
7961.08 2319
7961.92 2300
7962.76 2341
7963.61 2401
7964.45 2342
7965.29 2329
7966.13 2187
7966.98 2295
7967.82 2379
7968.66 2289
7969.50 2213
7970.35 2268
7971.19 2325
7972.03 2298
7972.88 2344
7973.72 2408
7974.56 2543
7975.40 2459
7976.25 2486
7977.09 2495
7977.93 2347
7978.78 2259
7979.62 2333
7980.46 2355
7981.31 2251
7982.15 2225
7982.99 2210
7983.84 2217
7984.68 2222
7985.52 2104
7986.37 2074
7987.21 2192
7988.06 2208
7988.90 2227
7989.74 2274
7990.59 2316
7991.43 2212
7992.27 2120
7993.12 2207
7993.96 2297
7994.81 2207
7995.65 2203
7996.49 2266
7997.34 2194
7998.18 2249
7999.03 2112
7999.87 2037
8000.72 2011
8001.56 2106
8002.40 2101
8003.25 2096
8004.09 2231
8004.94 2177
8005.78 2126
8006.63 2138
8007.47 2140
8008.32 2091
8009.16 2042
8010.01 2130
8010.85 2046
8011.70 2063
8012.54 2174
8013.39 2041
8014.23 2081
8015.08 2110
8015.92 2176
8016.77 2041
8017.61 1920
8018.46 1918
8019.30 2018
8020.15 1974
8020.99 2114
8021.84 1956
8022.68 2011
8023.53 2044
8024.38 1982
8025.22 2024
8026.07 2069
8026.91 2051
8027.76 1953
8028.60 2012
8029.45 2091
8030.30 1972
8031.14 2048
8031.99 2042
8032.83 2041
8033.68 1956
8034.53 1997
8035.37 1868
8036.22 1928
8037.06 2119
8037.91 2007
8038.76 1971
8039.60 1883
8040.45 1982
8041.30 1975
8042.14 1967
8042.99 2138
8043.84 2117
8044.68 2080
8045.53 2009
8046.38 2008
8047.22 2019
8048.07 2123
8048.92 2001
8049.76 2008
8050.61 1918
8051.46 1907
8052.30 2020
8053.15 2123
8054.00 1903
8054.85 2022
8055.69 1971
8056.54 1949
8057.39 1945
8058.24 1903
8059.08 1891
8059.93 1873
8060.78 1917
8061.63 1874
8062.47 1897
8063.32 1947
8064.17 1858
8065.02 1922
8065.86 1911
8066.71 1884
8067.56 1867
8068.41 1957
8069.26 1970
8070.10 1892
8070.95 1956
8071.80 1943
8072.65 1900
8073.50 1869
8074.34 1856
8075.19 1896
8076.04 1929
8076.89 1909
8077.74 2030
8078.59 2056
8079.43 2009
8080.28 1964
8081.13 1964
8081.98 1969
8082.83 1915
8083.68 1893
8084.53 1950
8085.37 1955
8086.22 1878
8087.07 1878
8087.92 1827
8088.77 1800
8089.62 1952
8090.47 1863
8091.32 1936
8092.17 1966
8093.02 1842
8093.87 1824
8094.71 1866
8095.56 1840
8096.41 1971
8097.26 1920
8098.11 1886
8098.96 1900
8099.81 1786
8100.66 1810
8101.51 1954
8102.36 1924
8103.21 1850
8104.06 1778
8104.91 1900
8105.76 1795
8106.61 1805
8107.46 1848
8108.31 1998
8109.16 1892
8110.01 1855
8110.86 1959
8111.71 1894
8112.56 1978
8113.41 1976
8114.26 1904
8115.11 1909
8115.96 1943
8116.81 1845
8117.66 1912
8118.51 1987
8119.36 1938
8120.21 1947
8121.06 1919
8121.92 1956
8122.77 1965
8123.62 1883
8124.47 1898
8125.32 1990
8126.17 2009
8127.02 1924
8127.87 2051
8128.72 1940
8129.57 1903
8130.43 1976
8131.28 2052
8132.13 1945
8132.98 1944
8133.83 1896
8134.68 1957
8135.53 1927
8136.38 1925
8137.24 1979
8138.09 1938
8138.94 1885
8139.79 2021
8140.64 2064
8141.49 1931
8142.35 1903
8143.20 2010
8144.05 2020
8144.90 1904
8145.75 1875
8146.61 1894
8147.46 1998
8148.31 2044
8149.16 2034
8150.01 2030
8150.87 1989
8151.72 2006
8152.57 1999
8153.42 2110
8154.28 1995
8155.13 1964
8155.98 2009
8156.83 2010
8157.69 2013
8158.54 2092
8159.39 2126
8160.24 2061
8161.10 2144
8161.95 2119
8162.80 2125
8163.66 2125
8164.51 2047
8165.36 2137
8166.21 2166
8167.07 2068
8167.92 2048
8168.77 2129
8169.63 2119
8170.48 2125
8171.33 1963
8172.19 1907
8173.04 2082
8173.89 2113
8174.75 1965
8175.60 2130
8176.46 2065
8177.31 2087
8178.16 1990
8179.02 2073
8179.87 2058
8180.72 2002
8181.58 1905
8182.43 2063
8183.29 2053
8184.14 1962
8184.99 1975
8185.85 2013
8186.70 2023
8187.56 1975
8188.41 1966
8189.26 2010
8190.12 1888
8190.97 1905
8191.83 1884
8192.68 1845
8193.54 1983
8194.39 1957
8195.25 1881
8196.10 1748
8196.95 1903
8197.81 1826
8198.66 1897
8199.52 1952
8200.37 1922
8201.23 1912
8202.08 1936
8202.94 1937
8203.79 1854
8204.65 1820
8205.50 1894
8206.36 1870
8207.21 1903
8208.07 1804
8208.92 1971
8209.78 1973
8210.64 1920
8211.49 1914
8212.35 1818
8213.20 1873
8214.06 1920
8214.91 1960
8215.77 1879
8216.62 1901
8217.48 2003
8218.34 1932
8219.19 1825
8220.05 2004
8220.90 1929
8221.76 1910
8222.61 1861
8223.47 1903
8224.33 1902
8225.18 1958
8226.04 2079
8226.90 2112
8227.75 2043
8228.61 2062
8229.46 2053
8230.32 2064
8231.18 2037
8232.03 2012
8232.89 2080
8233.75 2015
8234.60 1986
8235.46 1911
8236.32 1943
8237.17 1835
8238.03 1768
8238.89 1946
8239.74 1820
8240.60 1838
8241.46 1887
8242.32 1912
8243.17 1957
8244.03 1844
8244.89 1923
8245.74 1795
8246.60 1850
8247.46 1747
8248.32 1855
8249.17 1935
8250.03 1890
8250.89 1850
8251.75 1915
8252.60 2045
8253.46 2039
8254.32 1893
8255.18 2004
8256.03 2009
8256.89 1915
8257.75 1998
8258.61 1931
8259.47 2004
8260.32 1980
8261.18 1843
8262.04 1898
8262.90 1943
8263.76 1949
8264.61 1865
8265.47 1877
8266.33 1880
8267.19 1890
8268.05 1936
8268.91 1894
8269.76 1844
8270.62 1891
8271.48 1891
8272.34 2003
8273.20 1994
8274.06 1841
8274.92 1948
8275.77 1963
8276.63 1961
8277.49 1944
8278.35 1926
8279.21 1830
8280.07 1952
8280.93 1974
8281.79 1915
8282.65 1931
8283.51 1968
8284.36 1943
8285.22 1983
8286.08 1950
8286.94 1939
8287.80 1969
8288.66 2027
8289.52 1922
8290.38 1982
8291.24 1985
8292.10 2027
8292.96 2073
8293.82 2031
8294.68 1993
8295.54 2016
8296.40 2034
8297.26 1961
8298.12 1906
8298.98 1948
8299.84 2040
8300.70 2089
8301.56 1965
8302.42 1999
8303.28 1956
8304.14 1916
8305.00 1990
8305.86 1979
8306.72 1937
8307.58 1939
8308.44 1989
8309.30 1981
8310.16 1976
8311.02 1938
8311.88 1958
8312.74 2050
8313.60 2024
8314.46 1999
8315.33 2008
8316.19 1945
8317.05 1918
8317.91 1911
8318.77 1937
8319.63 2109
8320.49 2090
8321.35 2075
8322.21 1921
8323.08 1936
8323.94 1989
8324.80 2045
8325.66 2013
8326.52 2095
8327.38 1989
8328.24 1978
8329.10 1968
8329.97 1929
8330.83 1919
8331.69 2024
8332.55 2020
8333.41 1975
8334.28 1972
8335.14 2014
8336.00 1971
8336.86 2106
8337.72 2044
8338.58 2059
8339.45 2057
8340.31 2118
8341.17 2123
8342.03 2104
8342.90 2020
8343.76 2005
8344.62 2119
8345.48 2117
8346.35 2177
8347.21 2147
8348.07 2114
8348.93 1934
8349.80 1955
8350.66 2101
8351.52 2108
8352.38 2061
8353.25 2234
8354.11 2198
8354.97 2071
8355.83 2075
8356.70 2071
8357.56 2111
8358.42 2179
8359.29 2224
8360.15 2160
8361.01 2248
8361.88 2145
8362.74 2133
8363.60 2202
8364.47 2220
8365.33 2182
8366.19 2193
8367.06 2276
8367.92 2431
8368.78 2185
8369.65 2146
8370.51 2198
8371.38 2273
8372.24 2240
8373.10 2141
8373.97 2268
8374.83 2299
8375.69 2312
8376.56 2283
8377.42 2293
8378.29 2291
8379.15 2320
8380.01 2300
8380.88 2339
8381.74 2299
8382.61 2333
8383.47 2321
8384.34 2359
8385.20 2356
8386.07 2319
8386.93 2279
8387.79 2431
8388.66 2321
8389.52 2325
8390.39 2408
8391.25 2556
8392.12 2432
8392.98 2463
8393.85 2585
8394.71 2553
8395.58 2524
8396.44 2539
8397.31 2482
8398.17 2472
8399.04 2479
8399.90 2445
8400.77 2576
8401.63 2560
8402.50 2698
8403.36 2627
8404.23 2697
8405.10 2672
8405.96 2711
8406.83 2729
8407.69 2684
8408.56 2717
8409.42 2696
8410.29 2724
8411.15 2712
8412.02 2826
8412.89 2737
8413.75 2775
8414.62 2887
8415.48 2854
8416.35 2854
8417.22 2808
8418.08 2969
8418.95 2881
8419.82 2940
8420.68 3034
8421.55 3055
8422.41 2986
8423.28 2904
8424.15 3016
8425.01 3048
8425.88 3075
8426.75 3166
8427.61 3157
8428.48 3114
8429.35 3160
8430.21 3285
8431.08 3310
8431.95 3440
8432.81 3548
8433.68 3497
8434.55 3446
8435.41 3352
8436.28 3489
8437.15 3612
8438.02 3469
8438.88 3459
8439.75 3558
8440.62 3736
8441.49 3675
8442.35 3646
8443.22 3843
8444.09 3998
8444.96 3965
8445.82 4004
8446.69 4120
8447.56 4118
8448.43 4199
8449.29 4255
8450.16 4352
8451.03 4319
8451.90 4379
8452.77 4375
8453.63 4327
8454.50 4303
8455.37 4410
8456.24 4465
8457.11 4521
8457.97 4951
8458.84 5215
8459.71 5416
8460.58 5644
8461.45 6303
8462.32 6778
8463.18 7059
8464.05 6963
8464.92 7027
8465.79 6790
8466.66 6449
8467.53 6092
8468.40 5534
8469.26 5483
8470.13 5254
8471.00 5413
8471.87 5520
8472.74 5651
8473.61 6589
8474.48 7459
8475.35 8617
8476.22 9642
8477.09 10659
8477.95 10739
8478.82 10510
8479.69 9810
8480.56 8836
8481.43 7644
8482.30 6928
8483.17 6205
8484.04 5356
8484.91 5065
8485.78 4672
8486.65 4354
8487.52 4163
8488.39 4147
8489.26 4109
8490.13 4150
8491.00 4123
8491.87 4052
8492.74 3950
8493.61 3985
8494.48 3900
8495.35 4023
8496.22 3893
8497.09 3904
8497.96 3824
8498.83 4018
8499.70 4047
8500.57 4074
8501.44 3969
8502.31 3968
8503.18 4089
8504.05 4143
8504.92 4283
8505.79 4259
8506.66 4128
8507.53 4008
8508.41 3953
8509.28 3945
8510.15 3867
8511.02 3862
8511.89 3954
8512.76 4180
8513.63 4333
8514.50 4479
8515.37 4585
8516.24 4627
8517.12 4705
8517.99 4579
8518.86 4361
8519.73 4300
8520.60 4241
8521.47 4087
8522.34 3963
8523.22 3864
8524.09 3795
8524.96 3852
8525.83 3804
8526.70 3733
8527.57 3671
8528.45 3725
8529.32 3724
8530.19 3785
8531.06 3806
8531.93 3944
8532.81 4028
8533.68 4074
8534.55 3977
8535.42 3882
8536.29 3998
8537.17 4168
8538.04 3995
8538.91 3993
8539.78 4018
8540.66 4069
8541.53 3948
8542.40 3925
8543.27 4001
8544.15 4005
8545.02 3967
8545.89 3851
8546.76 3923
8547.64 3797
8548.51 3877
8549.38 3918
8550.26 3866
8551.13 3867
8552.00 3983
8552.87 3979
8553.75 3989
8554.62 4237
8555.49 3976
8556.37 4038
8557.24 4124
8558.11 4061
8558.99 4081
8559.86 3955
8560.73 3916
8561.61 4026
8562.48 3951
8563.36 3966
8564.23 3779
8565.10 3702
8565.98 3754
8566.85 3537
8567.72 3398
8568.60 3375
8569.47 3332
8570.35 3382
8571.22 3364
8572.09 3319
8572.97 3347
8573.84 3329
8574.72 3263
8575.59 3266
8576.46 3323
8577.34 3340
8578.21 3285
8579.09 3201
8579.96 3313
8580.84 3229
8581.71 3181
8582.59 3097
8583.46 3106
8584.34 3205
8585.21 3107
8586.08 2998
8586.96 3076
8587.83 3007
8588.71 3112
8589.58 3256
8590.46 3066
8591.33 2963
8592.21 3032
8593.08 3182
8593.96 3104
8594.83 3046
8595.71 3085
8596.59 3087
8597.46 3099
8598.34 2968
8599.21 2848
8600.09 3070
8600.96 3011
8601.84 2957
8602.71 2938
8603.59 2965
8604.46 2941
8605.34 2925
8606.22 2944
8607.09 3152
8607.97 2969
8608.84 3087
8609.72 3168
8610.60 3135
8611.47 3097
8612.35 3040
8613.22 3002
8614.10 2968
8614.98 3082
8615.85 3000
8616.73 3040
8617.61 3131
8618.48 3192
8619.36 3143
8620.24 3105
8621.11 3181
8621.99 3214
8622.87 3148
8623.74 3118
8624.62 3074
8625.50 2972
8626.37 2931
8627.25 3152
8628.13 3148
8629.00 3276
8629.88 3467
8630.76 3385
8631.63 3458
8632.51 3341
8633.39 3355
8634.27 3251
8635.14 3376
8636.02 3276
8636.90 3393
8637.77 3330
8638.65 3327
8639.53 3240
8640.41 3140
8641.28 3223
8642.16 3260
8643.04 3202
8643.92 3099
8644.80 3155
8645.67 3081
8646.55 3214
8647.43 3284
8648.31 3277
8649.19 3267
8650.06 3189
8650.94 3181
8651.82 3288
8652.70 3291
8653.58 3451
8654.45 3456
8655.33 3544
8656.21 3562
8657.09 3493
8657.97 3383
8658.85 3452
8659.72 3372
8660.60 3506
8661.48 3425
8662.36 3420
8663.24 3501
8664.12 3451
8665.00 3410
8665.88 3420
8666.75 3427
8667.63 3553
8668.51 3420
8669.39 3501
8670.27 3482
8671.15 3458
8672.03 3468
8672.91 3587
8673.79 3493
8674.67 3669
8675.55 3824
8676.42 3817
8677.30 3928
8678.18 3907
8679.06 3921
8679.94 4069
8680.82 4044
8681.70 4159
8682.58 4109
8683.46 4179
8684.34 4275
8685.22 4109
8686.10 4129
8686.98 3865
8687.86 3833
8688.74 3762
8689.62 3595
8690.50 3687
8691.38 3808
8692.26 3962
8693.14 4085
8694.02 4217
8694.90 4540
8695.78 5001
8696.66 5467
8697.54 6314
8698.42 6674
8699.30 7204
8700.18 7298
8701.07 7325
8701.95 6742
8702.83 6451
8703.71 5998
8704.59 5469
8705.47 4874
8706.35 4177
8707.23 3971
8708.11 3729
8708.99 3641
8709.87 3480
8710.75 3326
8711.64 3169
8712.52 3242
8713.40 3215
8714.28 2871
8715.16 3001
8716.04 3112
8716.92 3116
8717.81 3043
8718.69 2979
8719.57 2886
8720.45 3117
8721.33 2885
8722.21 2803
8723.10 2898
8723.98 2869
8724.86 2891
8725.74 2967
8726.62 2936
8727.50 2982
8728.39 3011
8729.27 3021
8730.15 2979
8731.03 2943
8731.91 3000
8732.80 3027
8733.68 3015
8734.56 3045
8735.44 3039
8736.33 3048
8737.21 3002
8738.09 3166
8738.97 3142
8739.86 3070
8740.74 3112
8741.62 3058
8742.50 2927
8743.39 2974
8744.27 2863
8745.15 2826
8746.04 2737
8746.92 2706
8747.80 2632
8748.68 2715
8749.57 2686
8750.45 2731
8751.33 2710
8752.22 2648
8753.10 2629
8753.98 2557
8754.87 2667
8755.75 2706
8756.63 2557
8757.52 2706
8758.40 2682
8759.28 2615
8760.17 2706
8761.05 2735
8761.94 2709
8762.82 2648
8763.70 2672
8764.59 2668
8765.47 2684
8766.36 2811
8767.24 2794
8768.12 2834
8769.01 2688
8769.89 2753
8770.78 2831
8771.66 2693
8772.54 2612
8773.43 2576
8774.31 2691
8775.20 2707
8776.08 2761
8776.97 2760
8777.85 2712
8778.73 2652
8779.62 2593
8780.50 2689
8781.39 2641
8782.27 2601
8783.16 2436
8784.04 2516
8784.93 2461
8785.81 2418
8786.70 2451
8787.58 2409
8788.47 2522
8789.35 2525
8790.24 2411
8791.12 2323
8792.01 2311
8792.89 2398
8793.78 2359
8794.66 2325
8795.55 2350
8796.44 2375
8797.32 2398
8798.21 2335
8799.09 2389
8799.98 2408
8800.86 2237
8801.75 2309
8802.63 2338
8803.52 2323
8804.41 2390
8805.29 2273
8806.18 2163
8807.06 2242
8807.95 2291
8808.84 2161
8809.72 2248
8810.61 2270
8811.49 2338
8812.38 2380
8813.27 2264
8814.15 2285
8815.04 2337
8815.93 2316
8816.81 2261
8817.70 2283
8818.59 2395
8819.47 2327
8820.36 2132
8821.25 2231
8822.13 2264
8823.02 2187
8823.91 2190
8824.79 2184
8825.68 2152
8826.57 2136
8827.45 2142
8828.34 2202
8829.23 2148
8830.12 2213
8831.00 2151
8831.89 2207
8832.78 2298
8833.66 2021
8834.55 2072
8835.44 2203
8836.33 2251
8837.21 2093
8838.10 2001
8838.99 2015
8839.88 2089
8840.76 2223
8841.65 2089
8842.54 2111
8843.43 2175
8844.32 2119
8845.20 2077
8846.09 2066
8846.98 2003
8847.87 2025
8848.76 2062
8849.64 2189
8850.53 2096
8851.42 2140
8852.31 2154
8853.20 2164
8854.09 2025
8854.97 2077
8855.86 2040
8856.75 2016
8857.64 2079
8858.53 2049
8859.42 2090
8860.30 2032
8861.19 2170
8862.08 1975
8862.97 2097
8863.86 2123
8864.75 2064
8865.64 2107
8866.53 2095
8867.42 2039
8868.30 1956
8869.19 2045
8870.08 2016
8870.97 1991
8871.86 2086
8872.75 2134
8873.64 2018
8874.53 2009
8875.42 1908
8876.31 1922
8877.20 1902
8878.09 1911
8878.98 1874
8879.87 1776
8880.76 1849
8881.65 1950
8882.54 1890
8883.43 1901
8884.32 1851
8885.21 1872
8886.10 1875
8886.99 1913
8887.88 1873
8888.77 1963
8889.66 1817
8890.55 1816
8891.44 1804
8892.33 1858
8893.22 1929
8894.11 1794
8895.00 1884
8895.89 1838
8896.78 1838
8897.67 1766
8898.56 1783
8899.45 1772
8900.34 1695
8901.23 1810
8902.12 1813
8903.01 1804
8903.90 1736
8904.79 1821
8905.69 1826
8906.58 1631
8907.47 1717
8908.36 1854
8909.25 1923
8910.14 1762
8911.03 1803
8911.92 1833
8912.82 1822
8913.71 1850
8914.60 1819
8915.49 1743
8916.38 1811
8917.27 1804
8918.16 1806
8919.06 1737
8919.95 1821
8920.84 1755
8921.73 1825
8922.62 1738
8923.51 1664
8924.41 1690
8925.30 1663
8926.19 1776
8927.08 1735
8927.97 1734
8928.87 1646
8929.76 1711
8930.65 1705
8931.54 1731
8932.43 1634
8933.33 1652
8934.22 1697
8935.11 1659
8936.00 1709
8936.90 1732
8937.79 1687
8938.68 1727
8939.57 1615
8940.47 1680
8941.36 1787
8942.25 1715
8943.15 1795
8944.04 1695
8944.93 1689
8945.82 1613
8946.72 1613
8947.61 1717
8948.50 1719
8949.40 1623
8950.29 1638
8951.18 1661
8952.08 1597
8952.97 1682
8953.86 1722
8954.76 1649
8955.65 1674
8956.54 1731
8957.44 1731
8958.33 1687
8959.22 1651
8960.12 1658
8961.01 1675
8961.91 1716
8962.80 1652
8963.69 1602
8964.59 1651
8965.48 1634
8966.37 1654
8967.27 1633
8968.16 1632
8969.06 1721
8969.95 1680
8970.85 1677
8971.74 1646
8972.63 1604
8973.53 1666
8974.42 1546
8975.32 1571
8976.21 1609
8977.11 1586
8978.00 1610
8978.90 1648
8979.79 1700
8980.68 1697
8981.58 1697
8982.47 1631
8983.37 1634
8984.26 1629
8985.16 1518
8986.05 1522
8986.95 1559
8987.84 1635
8988.74 1598
8989.63 1656
8990.53 1593
8991.42 1574
8992.32 1622
8993.22 1582
8994.11 1657
8995.01 1618
8995.90 1623
8996.80 1539
8997.69 1522
8998.59 1613
8999.48 1632
9000.38 1545
9001.28 1554
9002.17 1534
9003.07 1603
9003.96 1625
9004.86 1592
9005.75 1562
9006.65 1627
9007.55 1640
9008.44 1517
9009.34 1465
9010.23 1515
9011.13 1506
9012.03 1518
9012.92 1470
9013.82 1581
9014.72 1545
9015.61 1583
9016.51 1593
9017.41 1615
9018.30 1599
9019.20 1580
9020.10 1561
9020.99 1594
9021.89 1530
9022.79 1523
9023.68 1510
9024.58 1571
9025.48 1511
9026.37 1513
9027.27 1614
9028.17 1518
9029.06 1551
9029.96 1585
9030.86 1520
9031.76 1452
9032.65 1509
9033.55 1559
9034.45 1493
9035.35 1519
9036.24 1530
9037.14 1557
9038.04 1513
9038.94 1579
9039.83 1473
9040.73 1509
9041.63 1587
9042.53 1593
9043.42 1561
9044.32 1593
9045.22 1514
9046.12 1562
9047.02 1639
9047.91 1578
9048.81 1532
9049.71 1592
9050.61 1490
9051.51 1601
9052.41 1577
9053.30 1538
9054.20 1562
9055.10 1523
9056.00 1470
9056.90 1505
9057.80 1522
9058.69 1463
9059.59 1514
9060.49 1542
9061.39 1421
9062.29 1358
9063.19 1493
9064.09 1558
9064.99 1497
9065.88 1498
9066.78 1420
9067.68 1433
9068.58 1436
9069.48 1536
9070.38 1511
9071.28 1545
9072.18 1442
9073.08 1571
9073.98 1514
9074.88 1598
9075.78 1563
9076.68 1510
9077.58 1536
9078.47 1481
9079.37 1464
9080.27 1529
9081.17 1540
9082.07 1457
9082.97 1537
9083.87 1538
9084.77 1480
9085.67 1525
9086.57 1520
9087.47 1587
9088.37 1525
9089.27 1476
9090.17 1580
9091.07 1585
9091.97 1526
9092.87 1515
9093.77 1599
9094.67 1607
9095.58 1503
9096.48 1547
9097.38 1554
9098.28 1588
9099.18 1534
9100.08 1568
9100.98 1564
9101.88 1547
9102.78 1540
9103.68 1526
9104.58 1562
9105.48 1537
9106.38 1579
9107.28 1528
9108.19 1431
9109.09 1522
9109.99 1493
9110.89 1515
9111.79 1544
9112.69 1575
9113.59 1476
9114.49 1442
9115.40 1440
9116.30 1411
9117.20 1457
9118.10 1393
9119.00 1393
9119.90 1404
9120.81 1487
9121.71 1454
9122.61 1483
9123.51 1507
9124.41 1464
9125.31 1494
9126.22 1432
9127.12 1402
9128.02 1468
9128.92 1419
9129.82 1443
9130.73 1492
9131.63 1534
9132.53 1562
9133.43 1574
9134.34 1462
9135.24 1378
9136.14 1383
9137.04 1524
9137.95 1444
9138.85 1456
9139.75 1424
9140.65 1416
9141.56 1405
9142.46 1472
9143.36 1463
9144.26 1522
9145.17 1398
9146.07 1552
9146.97 1394
9147.88 1471
9148.78 1567
9149.68 1501
9150.59 1532
9151.49 1587
9152.39 1541
9153.29 1455
9154.20 1522
9155.10 1443
9156.01 1491
9156.91 1491
9157.81 1373
9158.72 1416
9159.62 1393
9160.52 1502
9161.43 1471
9162.33 1357
9163.23 1362
9164.14 1370
9165.04 1504
9165.95 1561
9166.85 1501
9167.75 1446
9168.66 1527
9169.56 1514
9170.47 1537
9171.37 1458
9172.27 1466
9173.18 1499
9174.08 1435
9174.99 1388
9175.89 1449
9176.80 1460
9177.70 1387
9178.60 1455
9179.51 1475
9180.41 1461
9181.32 1471
9182.22 1515
9183.13 1508
9184.03 1508
9184.94 1388
9185.84 1506
9186.75 1531
9187.65 1532
9188.56 1438
9189.46 1464
9190.37 1467
9191.27 1479
9192.18 1466
9193.08 1523
9193.99 1380
9194.89 1423
9195.80 1499
9196.71 1475
9197.61 1422
9198.52 1447
9199.42 1552
9200.33 1486
9201.23 1465
9202.14 1577
9203.04 1584
9203.95 1474
9204.86 1578
9205.76 1549
9206.67 1527
9207.57 1489
9208.48 1580
9209.39 1558
9210.29 1446
9211.20 1524
9212.10 1554
9213.01 1491
9213.92 1480
9214.82 1477
9215.73 1502
9216.64 1440
9217.54 1503
9218.45 1401
9219.36 1467
9220.26 1477
9221.17 1479
9222.08 1510
9222.98 1507
9223.89 1607
9224.80 1680
9225.70 1568
9226.61 1567
9227.52 1558
9228.42 1634
9229.33 1496
9230.24 1543
9231.14 1525
9232.05 1429
9232.96 1438
9233.87 1542
9234.77 1481
9235.68 1552
9236.59 1501
9237.50 1378
9238.40 1433
9239.31 1387
9240.22 1315
9241.13 1407
9242.03 1478
9242.94 1458
9243.85 1487
9244.76 1466
9245.66 1397
9246.57 1456
9247.48 1385
9248.39 1365
9249.30 1499
9250.20 1449
9251.11 1466
9252.02 1454
9252.93 1431
9253.84 1373
9254.75 1470
9255.65 1433
9256.56 1444
9257.47 1390
9258.38 1412
9259.29 1461
9260.20 1492
9261.10 1454
9262.01 1500
9262.92 1509
9263.83 1468
9264.74 1413
9265.65 1492
9266.56 1382
9267.47 1421
9268.37 1548
9269.28 1477
9270.19 1412
9271.10 1459
9272.01 1444
9272.92 1399
9273.83 1389
9274.74 1409
9275.65 1438
9276.56 1506
9277.47 1475
9278.38 1382
9279.29 1469
9280.20 1484
9281.11 1568
9282.01 1517
9282.92 1348
9283.83 1405
9284.74 1443
9285.65 1359
9286.56 1341
9287.47 1447
9288.38 1498
9289.29 1509
9290.20 1562
9291.11 1520
9292.02 1492
9292.93 1463
9293.84 1424
9294.75 1465
9295.66 1451
9296.57 1436
9297.49 1470
9298.40 1406
9299.31 1392
9300.22 1435
9301.13 1448
9302.04 1473
9302.95 1457
9303.86 1440
9304.77 1472
9305.68 1512
9306.59 1531
9307.50 1521
9308.41 1442
9309.32 1475
9310.24 1553
9311.15 1429
9312.06 1506
9312.97 1460
9313.88 1465
9314.79 1452
9315.70 1488
9316.61 1506
9317.53 1556
9318.44 1480
9319.35 1515
9320.26 1566
9321.17 1600
9322.08 1549
9322.99 1471
9323.91 1520
9324.82 1579
9325.73 1496
9326.64 1499
9327.55 1468
9328.46 1518
9329.38 1483
9330.29 1494
9331.20 1449
9332.11 1502
9333.03 1545
9333.94 1583
9334.85 1533
9335.76 1530
9336.67 1563
9337.59 1576
9338.50 1519
9339.41 1584
9340.32 1481
9341.24 1398
9342.15 1424
9343.06 1382
9343.97 1451
9344.89 1537
9345.80 1519
9346.71 1528
9347.63 1508
9348.54 1461
9349.45 1440
9350.36 1480
9351.28 1433
9352.19 1420
9353.10 1504
9354.02 1477
9354.93 1451
9355.84 1407
9356.76 1480
9357.67 1536
9358.58 1466
9359.50 1450
9360.41 1453
9361.32 1567
9362.24 1538
9363.15 1465
9364.06 1425
9364.98 1480
9365.89 1367
9366.81 1439
9367.72 1492
9368.63 1557
9369.55 1455
9370.46 1461
9371.38 1473
9372.29 1470
9373.20 1525
9374.12 1594
9375.03 1587
9375.95 1563
9376.86 1472
9377.77 1506
9378.69 1511
9379.60 1568
9380.52 1498
9381.43 1429
9382.35 1560
9383.26 1562
9384.18 1533
9385.09 1520
9386.01 1545
9386.92 1564
9387.83 1522
9388.75 1567
9389.66 1567
9390.58 1466
9391.49 1556
9392.41 1546
9393.32 1569
9394.24 1553
9395.16 1553
9396.07 1570
9396.99 1578
9397.90 1587
9398.82 1626
9399.73 1643
9400.65 1669
9401.56 1645
9402.48 1665
9403.39 1664
9404.31 1600
9405.22 1645
9406.14 1611
9407.06 1610
9407.97 1633
9408.89 1673
9409.80 1654
9410.72 1599
9411.64 1584
9412.55 1559
9413.47 1532
9414.38 1526
9415.30 1631
9416.22 1596
9417.13 1636
9418.05 1575
9418.97 1575
9419.88 1619
9420.80 1525
9421.71 1704
9422.63 1596
9423.55 1574
9424.46 1621
9425.38 1548
9426.30 1646
9427.21 1620
9428.13 1627
9429.05 1747
9429.96 1688
9430.88 1676
9431.80 1642
9432.72 1694
9433.63 1719
9434.55 1588
9435.47 1616
9436.38 1664
9437.30 1586
9438.22 1634
9439.14 1630
9440.05 1619
9440.97 1648
9441.89 1573
9442.81 1641
9443.72 1708
9444.64 1801
9445.56 1818
9446.48 1786
9447.39 1677
9448.31 1726
9449.23 1734
9450.15 1737
9451.07 1720
9451.98 1664
9452.90 1642
9453.82 1777
9454.74 1759
9455.66 1695
9456.57 1705
9457.49 1782
9458.41 1842
9459.33 1911
9460.25 1987
9461.16 1952
9462.08 2015
9463.00 2014
9463.92 1941
9464.84 1931
9465.76 1938
9466.68 1832
9467.59 1840
9468.51 1736
9469.43 1738
9470.35 1746
9471.27 1712
9472.19 1664
9473.11 1728
9474.03 1684
9474.95 1711
9475.87 1783
9476.78 1818
9477.70 1765
9478.62 1804
9479.54 1716
9480.46 1651
9481.38 1725
9482.30 1797
9483.22 1767
9484.14 1800
9485.06 1682
9485.98 1723
9486.90 1783
9487.82 1684
9488.74 1726
9489.66 1853
9490.58 1839
9491.50 1790
9492.42 1752
9493.34 1782
9494.26 1839
9495.18 1845
9496.10 1795
9497.02 1708
9497.94 1738
9498.86 1692
9499.78 1744
9500.70 1738
9501.62 1738
9502.54 1772
9503.46 1701
9504.38 1713
9505.30 1702
9506.22 1741
9507.14 1707
9508.06 1808
9508.98 1691
9509.90 1578
9510.82 1676
9511.75 1697
9512.67 1796
9513.59 1732
9514.51 1800
9515.43 1793
9516.35 1775
9517.27 1802
9518.19 1767
9519.11 1699
9520.03 1757
9520.96 1751
9521.88 1764
9522.80 1764
9523.72 1846
9524.64 1809
9525.56 1827
9526.48 1735
9527.41 1656
9528.33 1792
9529.25 1810
9530.17 1787
9531.09 1687
9532.02 1706
9532.94 1809
9533.86 1908
9534.78 1805
9535.70 1863
9536.63 1920
9537.55 2010
9538.47 2034
9539.39 1973
9540.31 1924
9541.24 1932
9542.16 2058
9543.08 1965
9544.00 1946
9544.93 1940
9545.85 2003
9546.77 1968
9547.69 1890
9548.62 1865
9549.54 1885
9550.46 1935
9551.38 1992
9552.31 1888
9553.23 1916
9554.15 1921
9555.08 1764
9556.00 1817
9556.92 1762
9557.84 1768
9558.77 1872
9559.69 1811
9560.61 1847
9561.54 1836
9562.46 1731
9563.38 1801
9564.31 1855
9565.23 1917
9566.15 1876
9567.08 1844
9568.00 1909
9568.93 1870
9569.85 1907
9570.77 1820
9571.70 1826
9572.62 1890
9573.54 1867
9574.47 1849
9575.39 1793
9576.32 1808
9577.24 1874
9578.16 1852
9579.09 1821
9580.01 1857
9580.94 1792
9581.86 1781
9582.78 1792
9583.71 1850
9584.63 1760
9585.56 1751
9586.48 1883
9587.41 1812
9588.33 1805
9589.26 1739
9590.18 1785
9591.11 1808
9592.03 1859
9592.96 1927
9593.88 1805
9594.80 1817
9595.73 1879
9596.65 1803
9597.58 1810
9598.50 1735
9599.43 1776
9600.35 1918
9601.28 1914
9602.21 1900
9603.13 1888
9604.06 1852
9604.98 1770
9605.91 1904
9606.83 1879
9607.76 1932
9608.68 1901
9609.61 1878
9610.53 1898
9611.46 1892
9612.39 1848
9613.31 1933
9614.24 1909
9615.16 1940
9616.09 1971
9617.02 1842
9617.94 1912
9618.87 1914
9619.79 1939
9620.72 2038
9621.65 1860
9622.57 1982
9623.50 1924
9624.42 1987
9625.35 2031
9626.28 2034
9627.20 2125
9628.13 2141
9629.06 2183
9629.98 2100
9630.91 2052
9631.84 2049
9632.76 1984
9633.69 2045
9634.62 2009
9635.54 2017
9636.47 2101
9637.40 2101
9638.32 2132
9639.25 2152
9640.18 2135
9641.11 2169
9642.03 2112
9642.96 2151
9643.89 2222
9644.81 2195
9645.74 2244
9646.67 2179
9647.60 2181
9648.52 2192
9649.45 2325
9650.38 2351
9651.31 2379
9652.23 2364
9653.16 2371
9654.09 2374
9655.02 2329
9655.95 2440
9656.87 2584
9657.80 2624
9658.73 2567
9659.66 2537
9660.58 2437
9661.51 2548
9662.44 2429
9663.37 2358
9664.30 2446
9665.23 2401
9666.15 2374
9667.08 2413
9668.01 2361
9668.94 2352
9669.87 2264
9670.80 2398
9671.73 2431
9672.65 2323
9673.58 2406
9674.51 2456
9675.44 2520
9676.37 2365
9677.30 2491
9678.23 2508
9679.16 2459
9680.08 2470
9681.01 2489
9681.94 2452
9682.87 2375
9683.80 2453
9684.73 2556
9685.66 2598
9686.59 2530
9687.52 2504
9688.45 2569
9689.38 2543
9690.31 2546
9691.24 2600
9692.17 2630
9693.09 2631
9694.02 2578
9694.95 2601
9695.88 2558
9696.81 2605
9697.74 2542
9698.67 2548
9699.60 2650
9700.53 2598
9701.46 2702
9702.39 2809
9703.32 2761
9704.25 2853
9705.18 2997
9706.11 2953
9707.04 2917
9707.97 2999
9708.91 2945
9709.84 2893
9710.77 2885
9711.70 2903
9712.63 2815
9713.56 2826
9714.49 2649
9715.42 2652
9716.35 2619
9717.28 2454
9718.21 2498
9719.14 2534
9720.07 2502
9721.00 2488
9721.93 2519
9722.87 2502
9723.80 2557
9724.73 2507
9725.66 2536
9726.59 2567
9727.52 2479
9728.45 2571
9729.38 2338
9730.32 2345
9731.25 2404
9732.18 2363
9733.11 2518
9734.04 2493
9734.97 2428
9735.91 2473
9736.84 2510
9737.77 2462
9738.70 2414
9739.63 2528
9740.56 2450
9741.50 2447
9742.43 2280
9743.36 2497
9744.29 2460
9745.22 2416
9746.16 2464
9747.09 2363
9748.02 2338
9748.95 2362
9749.89 2225
9750.82 2260
9751.75 2335
9752.68 2370
9753.62 2384
9754.55 2257
9755.48 2265
9756.41 2242
9757.35 2158
9758.28 2232
9759.21 2210
9760.14 2207
9761.08 2073
9762.01 2098
9762.94 2171
9763.88 2244
9764.81 2216
9765.74 2167
9766.68 2207
9767.61 2127
9768.54 2294
9769.48 2294
9770.41 2262
9771.34 2285
9772.28 2195
9773.21 2225
9774.14 2173
9775.08 2214
9776.01 2281
9776.94 2216
9777.88 2243
9778.81 2159
9779.74 2299
9780.68 2298
9781.61 2289
9782.55 2222
9783.48 2280
9784.41 2284
9785.35 2395
9786.28 2403
9787.22 2384
9788.15 2336
9789.08 2293
9790.02 2304
9790.95 2295
9791.89 2309
9792.82 2295
9793.76 2317
9794.69 2233
9795.63 2154
9796.56 2041
9797.49 2155
9798.43 2091
9799.36 2113
9800.30 2111
9801.23 2099
9802.17 2043
9803.10 2055
9804.04 2083
9804.97 2061
9805.91 2075
9806.84 2101
9807.78 2108
9808.71 2138
9809.65 2175
9810.58 2050
9811.52 2109
9812.45 2058
9813.39 2050
9814.33 2029
9815.26 1968
9816.20 1969
9817.13 1927
9818.07 2050
9819.00 1953
9819.94 2014
9820.87 1971
9821.81 1981
9822.75 1944
9823.68 1951
9824.62 1946
9825.55 2004
9826.49 2021
9827.43 1942
9828.36 1904
9829.30 1828
9830.23 1842
9831.17 1981
9832.11 1905
9833.04 1868
9833.98 1806
9834.92 1885
9835.85 1865
9836.79 1863
9837.73 1851
9838.66 1928
9839.60 1845
9840.54 1792
9841.47 1863
9842.41 1904
9843.35 1881
9844.28 1843
9845.22 1841
9846.16 1854
9847.09 1894
9848.03 1854
9848.97 1861
9849.90 1863
9850.84 1989
9851.78 1921
9852.72 1919
9853.65 1827
9854.59 1842
9855.53 1841
9856.47 1974
9857.40 1892
9858.34 1929
9859.28 1828
9860.22 1842
9861.15 1857
9862.09 1883
9863.03 1759
9863.97 1840
9864.90 1868
9865.84 1852
9866.78 1819
9867.72 1883
9868.66 1833
9869.59 1838
9870.53 1808
9871.47 1822
9872.41 1805
9873.35 1790
9874.29 1780
9875.22 1841
9876.16 1825
9877.10 1906
9878.04 1861
9878.98 1799
9879.92 1774
9880.85 1858
9881.79 1811
9882.73 1741
9883.67 1821
9884.61 1810
9885.55 1849
9886.49 1779
9887.43 1715
9888.37 1802
9889.30 1822
9890.24 1758
9891.18 1770
9892.12 1857
9893.06 1804
9894.00 1818
9894.94 1743
9895.88 1825
9896.82 1719
9897.76 1784
9898.70 1726
9899.64 1708
9900.58 1690
9901.52 1710
9902.45 1787
9903.39 1787
9904.33 1818
9905.27 1724
9906.21 1760
9907.15 1714
9908.09 1763
9909.03 1636
9909.97 1770
9910.91 1705
9911.85 1748
9912.79 1730
9913.73 1677
9914.67 1753
9915.61 1711
9916.55 1785
9917.49 1813
9918.44 1863
9919.38 1729
9920.32 1730
9921.26 1659
9922.20 1732
9923.14 1805
9924.08 1801
9925.02 1712
9925.96 1638
9926.90 1690
9927.84 1777
9928.78 1845
9929.72 1762
9930.66 1808
9931.61 1820
9932.55 1947
9933.49 2060
9934.43 2059
9935.37 2023
9936.31 2172
9937.25 2098
9938.19 1984
9939.14 1970
9940.08 1889
9941.02 1910
9941.96 1948
9942.90 1862
9943.84 1771
9944.78 1749
9945.73 1728
9946.67 1665
9947.61 1770
9948.55 1836
9949.49 1696
9950.44 1678
9951.38 1803
9952.32 1761
9953.26 1746
9954.20 1779
9955.15 1732
9956.09 1727
9957.03 1773
9957.97 1672
9958.91 1654
9959.86 1703
9960.80 1714
9961.74 1656
9962.68 1678
9963.63 1652
9964.57 1671
9965.51 1651
9966.45 1655
9967.40 1714
9968.34 1561
9969.28 1602
9970.23 1610
9971.17 1681
9972.11 1599
9973.05 1682
9974.00 1720
9974.94 1685
9975.88 1687
9976.83 1654
9977.77 1691
9978.71 1679
9979.66 1613
9980.60 1679
9981.54 1724
9982.49 1661
9983.43 1575
9984.37 1608
9985.32 1621
9986.26 1535
9987.20 1560
9988.15 1562
9989.09 1618
9990.04 1567
9990.98 1657
9991.92 1615
9992.87 1526
9993.81 1611
9994.76 1620
9995.70 1473
9996.64 1466
9997.59 1574
9998.53 1620
9999.48 1622
10000.42 1588
10001.36 1542
10002.31 1535
10003.25 1535
10004.20 1545
10005.14 1540
10006.09 1509
10007.03 1481
10007.98 1490
10008.92 1496
10009.87 1468
10010.81 1533
10011.76 1553
10012.70 1447
10013.64 1518
10014.59 1602
10015.53 1575
10016.48 1595
10017.43 1542
10018.37 1531
10019.32 1473
10020.26 1537
10021.21 1544
10022.15 1528
10023.10 1489
10024.04 1435
10024.99 1511
10025.93 1566
10026.88 1571
10027.82 1490
10028.77 1567
10029.72 1509
10030.66 1497
10031.61 1505
10032.55 1563
10033.50 1601
10034.44 1513
10035.39 1518
10036.34 1466
10037.28 1592
10038.23 1477
10039.17 1400
10040.12 1387
10041.07 1476
10042.01 1467
10042.96 1453
10043.91 1498
10044.85 1367
10045.80 1400
10046.74 1408
10047.69 1440
10048.64 1475
10049.58 1510
10050.53 1471
10051.48 1577
10052.42 1468
10053.37 1365
10054.32 1485
10055.27 1537
10056.21 1555
10057.16 1594
10058.11 1471
10059.05 1462
10060.00 1390
10060.95 1353
10061.89 1500
10062.84 1509
10063.79 1474
10064.74 1461
10065.68 1460
10066.63 1409
10067.58 1485
10068.53 1422
10069.47 1388
10070.42 1394
10071.37 1413
10072.32 1425
10073.26 1449
10074.21 1482
10075.16 1435
10076.11 1422
10077.06 1451
10078.00 1406
10078.95 1400
10079.90 1452
10080.85 1443
10081.80 1512
10082.74 1477
10083.69 1485
10084.64 1438
10085.59 1454
10086.54 1436
10087.49 1442
10088.43 1411
10089.38 1396
10090.33 1408
10091.28 1434
10092.23 1516
10093.18 1469
10094.13 1562
10095.07 1509
10096.02 1438
10096.97 1389
10097.92 1370
10098.87 1387
10099.82 1332
10100.77 1338
10101.72 1341
10102.67 1388
10103.61 1410
10104.56 1519
10105.51 1434
10106.46 1378
10107.41 1442
10108.36 1424
10109.31 1346
10110.26 1302
10111.21 1314
10112.16 1430
10113.11 1435
10114.06 1416
10115.01 1315
10115.96 1373
10116.91 1308
10117.86 1385
10118.81 1358
10119.76 1500
10120.71 1439
10121.66 1400
10122.61 1425
10123.56 1463
10124.51 1403
10125.46 1360
10126.41 1370
10127.36 1333
10128.31 1417
10129.26 1333
10130.21 1280
10131.16 1292
10132.11 1370
10133.06 1336
10134.01 1391
10134.96 1370
10135.91 1381
10136.86 1434
10137.81 1368
10138.76 1378
10139.72 1411
10140.67 1379
10141.62 1465
10142.57 1371
10143.52 1319
10144.47 1288
10145.42 1406
10146.37 1368
10147.32 1375
10148.28 1423
10149.23 1408
10150.18 1322
10151.13 1433
10152.08 1373
10153.03 1420
10153.98 1372
10154.94 1417
10155.89 1376
10156.84 1378
10157.79 1303
10158.74 1304
10159.69 1403
10160.65 1353
10161.60 1382
10162.55 1354
10163.50 1404
10164.45 1375
10165.41 1472
10166.36 1383
10167.31 1366
10168.26 1425
10169.21 1394
10170.17 1402
10171.12 1479
10172.07 1468
10173.02 1455
10173.98 1387
10174.93 1340
10175.88 1424
10176.83 1373
10177.79 1405
10178.74 1437
10179.69 1433
10180.64 1392
10181.60 1428
10182.55 1441
10183.50 1462
10184.46 1381
10185.41 1457
10186.36 1507
10187.32 1428
10188.27 1470
10189.22 1518
10190.18 1512
10191.13 1542
10192.08 1519
10193.03 1386
10193.99 1481
10194.94 1518
10195.90 1562
10196.85 1582
10197.80 1567
10198.76 1524
10199.71 1452
10200.66 1526
10201.62 1540
10202.57 1529
10203.52 1496
10204.48 1439
10205.43 1438
10206.39 1475
10207.34 1463
10208.29 1494
10209.25 1506
10210.20 1461
10211.16 1418
10212.11 1515
10213.07 1586
10214.02 1703
10214.97 1525
10215.93 1573
10216.88 1632
10217.84 1568
10218.79 1524
10219.75 1574
10220.70 1574
10221.66 1533
10222.61 1489
10223.57 1488
10224.52 1580
10225.48 1489
10226.43 1463
10227.39 1484
10228.34 1469
10229.30 1501
10230.25 1441
10231.21 1422
10232.16 1498
10233.12 1500
10234.07 1516
10235.03 1522
10235.98 1546
10236.94 1569
10237.89 1550
10238.85 1445
10239.80 1496
10240.76 1463
10241.72 1569
10242.67 1601
10243.63 1577
10244.58 1527
10245.54 1565
10246.49 1521
10247.45 1480
10248.41 1506
10249.36 1577
10250.32 1561
10251.27 1571
10252.23 1505
10253.19 1514
10254.14 1453
10255.10 1484
10256.06 1441
10257.01 1530
10257.97 1523
10258.92 1556
10259.88 1488
10260.84 1446
10261.79 1524
10262.75 1527
10263.71 1448
10264.66 1433
10265.62 1454
10266.58 1487
10267.53 1420
10268.49 1395
10269.45 1407
10270.41 1420
10271.36 1465
10272.32 1408
10273.28 1510
10274.23 1501
10275.19 1436
10276.15 1355
10277.11 1488
10278.06 1422
10279.02 1341
10279.98 1397
10280.94 1372
10281.89 1430
10282.85 1398
10283.81 1366
10284.77 1416
10285.72 1301
10286.68 1337
10287.64 1349
10288.60 1272
10289.55 1302
10290.51 1366
10291.47 1425
10292.43 1368
10293.39 1366
10294.34 1378
10295.30 1354
10296.26 1363
10297.22 1346
10298.18 1425
10299.14 1347
10300.09 1287
10301.05 1332
10302.01 1408
10302.97 1320
10303.93 1297
10304.89 1369
10305.85 1305
10306.80 1213
10307.76 1292
10308.72 1268
10309.68 1373
10310.64 1272
10311.60 1274
10312.56 1383
10313.52 1408
10314.47 1368
10315.43 1292
10316.39 1328
10317.35 1338
10318.31 1314
10319.27 1319
10320.23 1312
10321.19 1302
10322.15 1299
10323.11 1271
10324.07 1305
10325.03 1336
10325.99 1398
10326.95 1478
10327.91 1348
10328.87 1311
10329.83 1311
10330.79 1329
10331.75 1322
10332.71 1233
10333.67 1327
10334.63 1262
10335.59 1291
10336.55 1372
10337.51 1319
10338.47 1368
10339.43 1413
10340.39 1343
10341.35 1315
10342.31 1293
10343.27 1318
10344.23 1278
10345.19 1316
10346.15 1326
10347.11 1246
10348.07 1298
10349.03 1333
10349.99 1307
10350.95 1252
10351.91 1273
10352.87 1336
10353.83 1305
10354.79 1297
10355.76 1303
10356.72 1308
10357.68 1318
10358.64 1305
10359.60 1278
10360.56 1276
10361.52 1337
10362.48 1294
10363.45 1280
10364.41 1248
10365.37 1238
10366.33 1296
10367.29 1306
10368.25 1237
10369.21 1310
10370.18 1280
10371.14 1258
10372.10 1211
10373.06 1250
10374.02 1259
10374.98 1257
10375.95 1228
10376.91 1255
10377.87 1202
10378.83 1186
10379.79 1209
10380.76 1165
10381.72 1263
10382.68 1252
10383.64 1339
10384.61 1288
10385.57 1307
10386.53 1211
10387.49 1217
10388.46 1206
10389.42 1227
10390.38 1275
10391.34 1241
10392.31 1291
10393.27 1305
10394.23 1192
10395.19 1334
10396.16 1369
10397.12 1331
10398.08 1209
10399.05 1227
10400.01 1300
10400.97 1265
10401.93 1295
10402.90 1285
10403.86 1297
10404.82 1359
10405.79 1243
10406.75 1284
10407.71 1180
10408.68 1162
10409.64 1305
10410.60 1288
10411.57 1246
10412.53 1263
10413.50 1330
10414.46 1277
10415.42 1301
10416.39 1321
10417.35 1350
10418.31 1334
10419.28 1284
10420.24 1383
10421.21 1447
10422.17 1358
10423.13 1358
10424.10 1425
10425.06 1425
10426.03 1488
10426.99 1511
10427.96 1597
10428.92 1619
10429.88 1603
10430.85 1490
10431.81 1462
10432.78 1430
10433.74 1443
10434.71 1411
10435.67 1443
10436.64 1333
10437.60 1275
10438.57 1327
10439.53 1286
10440.50 1275
10441.46 1267
10442.43 1261
10443.39 1229
10444.36 1301
10445.32 1311
10446.29 1281
10447.25 1321
10448.22 1296
10449.18 1298
10450.15 1245
10451.11 1323
10452.08 1320
10453.04 1299
10454.01 1292
10454.97 1243
10455.94 1257
10456.91 1312
10457.87 1354
10458.84 1269
10459.80 1317
10460.77 1247
10461.73 1242
10462.70 1280
10463.67 1331
10464.63 1322
10465.60 1341
10466.56 1291
10467.53 1296
10468.50 1278
10469.46 1235
10470.43 1242
10471.40 1222
10472.36 1204
10473.33 1189
10474.30 1152
10475.26 1195
10476.23 1134
10477.19 1233
10478.16 1219
10479.13 1207
10480.09 1222
10481.06 1212
10482.03 1181
10483.00 1213
10483.96 1213
10484.93 1243
10485.90 1235
10486.86 1238
10487.83 1215
10488.80 1246
10489.76 1216
10490.73 1239
10491.70 1286
10492.67 1276
10493.63 1200
10494.60 1200
10495.57 1304
10496.54 1281
10497.50 1230
10498.47 1262
10499.44 1245
10500.41 1264
10501.37 1270
10502.34 1274
10503.31 1378
10504.28 1253
10505.25 1179
10506.21 1136
10507.18 1232
10508.15 1255
10509.12 1274
10510.09 1232
10511.05 1260
10512.02 1248
10512.99 1244
10513.96 1352
10514.93 1266
10515.90 1251
10516.86 1286
10517.83 1215
10518.80 1228
10519.77 1331
10520.74 1247
10521.71 1325
10522.68 1281
10523.64 1299
10524.61 1312
10525.58 1323
10526.55 1292
10527.52 1227
10528.49 1271
10529.46 1250
10530.43 1207
10531.40 1216
10532.36 1253
10533.33 1316
10534.30 1154
10535.27 1215
10536.24 1228
10537.21 1243
10538.18 1209
10539.15 1184
10540.12 1248
10541.09 1219
10542.06 1286
10543.03 1300
10544.00 1272
10544.97 1222
10545.94 1162
10546.91 1190
10547.88 1224
10548.85 1254
10549.82 1301
10550.79 1316
10551.76 1311
10552.73 1324
10553.70 1253
10554.67 1246
10555.64 1186
10556.61 1275
10557.58 1289
10558.55 1229
10559.52 1209
10560.49 1229
10561.46 1273
10562.43 1266
10563.40 1296
10564.37 1346
10565.34 1343
10566.31 1339
10567.28 1424
10568.25 1418
10569.23 1429
10570.20 1441
10571.17 1466
10572.14 1409
10573.11 1440
10574.08 1311
10575.05 1310
10576.02 1275
10576.99 1358
10577.96 1285
10578.94 1263
10579.91 1238
10580.88 1403
10581.85 1354
10582.82 1315
10583.79 1314
10584.76 1311
10585.74 1273
10586.71 1222
10587.68 1298
10588.65 1271
10589.62 1288
10590.60 1297
10591.57 1218
10592.54 1286
10593.51 1271
10594.48 1326
10595.45 1328
10596.43 1289
10597.40 1385
10598.37 1384
10599.34 1330
10600.32 1281
10601.29 1345
10602.26 1238
10603.23 1218
10604.21 1377
10605.18 1340
10606.15 1249
10607.12 1324
10608.10 1335
10609.07 1302
10610.04 1257
10611.01 1270
10611.99 1379
10612.96 1265
10613.93 1232
10614.91 1292
10615.88 1324
10616.85 1270
10617.82 1248
10618.80 1311
10619.77 1241
10620.74 1199
10621.72 1334
10622.69 1310
10623.66 1291
10624.64 1281
10625.61 1213
10626.58 1294
10627.56 1327
10628.53 1302
10629.51 1309
10630.48 1307
10631.45 1233
10632.43 1274
10633.40 1268
10634.37 1332
10635.35 1315
10636.32 1284
10637.30 1340
10638.27 1294
10639.24 1283
10640.22 1298
10641.19 1278
10642.17 1293
10643.14 1335
10644.11 1302
10645.09 1359
10646.06 1386
10647.04 1444
10648.01 1470
10648.99 1400
10649.96 1418
10650.94 1409
10651.91 1336
10652.89 1371
10653.86 1419
10654.83 1287
10655.81 1305
10656.78 1315
10657.76 1308
10658.73 1267
10659.71 1278
10660.68 1260
10661.66 1324
10662.63 1275
10663.61 1285
10664.59 1265
10665.56 1214
10666.54 1263
10667.51 1345
10668.49 1284
10669.46 1284
10670.44 1286
10671.41 1155
10672.39 1214
10673.36 1202
10674.34 1216
10675.32 1312
10676.29 1340
10677.27 1300
10678.24 1187
10679.22 1254
10680.19 1274
10681.17 1270
10682.15 1281
10683.12 1255
10684.10 1302
10685.08 1282
10686.05 1293
10687.03 1362
10688.00 1301
10688.98 1263
10689.96 1308
10690.93 1284
10691.91 1310
10692.89 1380
10693.86 1278
10694.84 1237
10695.82 1264
10696.79 1258
10697.77 1237
10698.75 1210
10699.72 1222
10700.70 1258
10701.68 1150
10702.65 1221
10703.63 1142
10704.61 1186
10705.59 1231
10706.56 1234
10707.54 1262
10708.52 1172
10709.49 1170
10710.47 1256
10711.45 1230
10712.43 1198
10713.40 1239
10714.38 1170
10715.36 1172
10716.34 1134
10717.31 1184
10718.29 1210
10719.27 1157
10720.25 1231
10721.22 1286
10722.20 1146
10723.18 1217
10724.16 1209
10725.14 1229
10726.11 1263
10727.09 1144
10728.07 1237
10729.05 1259
10730.03 1243
10731.01 1232
10731.98 1154
10732.96 1121
10733.94 1215
10734.92 1264
10735.90 1235
10736.88 1160
10737.85 1164
10738.83 1224
10739.81 1226
10740.79 1148
10741.77 1150
10742.75 1221
10743.73 1220
10744.71 1213
10745.69 1258
10746.66 1257
10747.64 1219
10748.62 1242
10749.60 1147
10750.58 1124
10751.56 1208
10752.54 1211
10753.52 1155
10754.50 1192
10755.48 1169
10756.46 1214
10757.44 1149
10758.42 1177
10759.39 1149
10760.37 1136
10761.35 1220
10762.33 1186
10763.31 1153
10764.29 1195
10765.27 1262
10766.25 1270
10767.23 1203
10768.21 1217
10769.19 1218
10770.17 1216
10771.15 1199
10772.13 1215
10773.11 1154
10774.09 1190
10775.07 1191
10776.05 1182
10777.03 1288
10778.02 1179
10779.00 1231
10779.98 1202
10780.96 1261
10781.94 1140
10782.92 1106
10783.90 1177
10784.88 1194
10785.86 1221
10786.84 1226
10787.82 1221
10788.80 1198
10789.78 1239
10790.76 1143
10791.75 1197
10792.73 1288
10793.71 1249
10794.69 1243
10795.67 1177
10796.65 1165
10797.63 1158
10798.61 1233
10799.60 1207
10800.58 1229
10801.56 1232
10802.54 1213
10803.52 1269
10804.50 1221
10805.49 1188
10806.47 1177
10807.45 1225
10808.43 1204
10809.41 1241
10810.39 1176
10811.38 1286
10812.36 1262
10813.34 1189
10814.32 1250
10815.30 1213
10816.29 1286
10817.27 1224
10818.25 1179
10819.23 1217
10820.22 1253
10821.20 1174
10822.18 1146
10823.16 1182
10824.15 1176
10825.13 1233
10826.11 1279
10827.09 1185
10828.08 1244
10829.06 1229
10830.04 1340
10831.02 1265
10832.01 1255
10832.99 1309
10833.97 1268
10834.96 1164
10835.94 1211
10836.92 1257
10837.91 1305
10838.89 1306
10839.87 1282
10840.85 1226
10841.84 1203
10842.82 1268
10843.81 1294
10844.79 1355
10845.77 1336
10846.76 1319
10847.74 1351
10848.72 1297
10849.71 1311
10850.69 1306
10851.67 1351
10852.66 1291
10853.64 1299
10854.63 1353
10855.61 1291
10856.59 1358
10857.58 1351
10858.56 1327
10859.55 1306
10860.53 1345
10861.51 1334
10862.50 1341
10863.48 1483
10864.47 1407
10865.45 1251
10866.44 1336
10867.42 1390
10868.41 1400
10869.39 1457
10870.37 1420
10871.36 1366
10872.34 1353
10873.33 1384
10874.31 1398
10875.30 1388
10876.28 1383
10877.27 1407
10878.25 1444
10879.24 1499
10880.22 1543
10881.21 1504
10882.19 1444
10883.18 1443
10884.16 1424
10885.15 1519
10886.13 1556
10887.12 1516
10888.11 1492
10889.09 1520
10890.08 1497
10891.06 1396
10892.05 1435
10893.03 1536
10894.02 1451
10895.00 1454
10895.99 1550
10896.98 1568
10897.96 1565
10898.95 1518
10899.93 1557
10900.92 1537
10901.91 1493
10902.89 1536
10903.88 1509
10904.86 1554
10905.85 1545
10906.84 1579
10907.82 1540
10908.81 1493
10909.80 1585
10910.78 1583
10911.77 1613
10912.76 1614
10913.74 1659
10914.73 1756
10915.72 1709
10916.70 1559
10917.69 1595
10918.68 1675
10919.66 1692
10920.65 1714
10921.64 1720
10922.62 1637
10923.61 1685
10924.60 1615
10925.58 1599
10926.57 1735
10927.56 1715
10928.55 1758
10929.53 1744
10930.52 1774
10931.51 1718
10932.50 1808
10933.48 1723
10934.47 1773
10935.46 1752
10936.45 1728
10937.43 1726
10938.42 1722
10939.41 1775
10940.40 1747
10941.38 1719
10942.37 1789
10943.36 1745
10944.35 1872
10945.34 1817
10946.32 1864
10947.31 1912
10948.30 1916
10949.29 1863
10950.28 1812
10951.27 1866
10952.25 1980
10953.24 1918
10954.23 1946
10955.22 1981
10956.21 2010
10957.20 2075
10958.18 2023
10959.17 1985
10960.16 1918
10961.15 2015
10962.14 2114
10963.13 2146
10964.12 2101
10965.11 2285
10966.10 2276
10967.08 2305
10968.07 2285
10969.06 2190
10970.05 2276
10971.04 2206
10972.03 2286
10973.02 2195
10974.01 2148
10975.00 2171
10975.99 2136
10976.98 2026
10977.97 2117
10978.96 2103
10979.95 2155
10980.94 2270
10981.92 2158
10982.91 2208
10983.90 2251
10984.89 2223
10985.88 2110
10986.87 2104
10987.86 2070
10988.85 2103
10989.84 2103
10990.83 2143
10991.82 2235
10992.81 2193
10993.80 2137
10994.79 2054
10995.78 2185
10996.78 2152
10997.77 2228
10998.76 2232
10999.75 2178
11000.74 2225
11001.73 2313
11002.72 2247
11003.71 2441
11004.70 2483
11005.69 2656
11006.68 2701
11007.67 2733
11008.66 2708
11009.65 2788
11010.64 2710
11011.64 2800
11012.63 2727
11013.62 2595
11014.61 2461
11015.60 2366
11016.59 2171
11017.58 2171
11018.57 2221
11019.57 2155
11020.56 2169
11021.55 2119
11022.54 2183
11023.53 2217
11024.52 2135
11025.51 2155
11026.51 2049
11027.50 2036
11028.49 2061
11029.48 2051
11030.47 2054
11031.47 1879
11032.46 1889
11033.45 1944
11034.44 1945
11035.43 1895
11036.43 1795
11037.42 1840
11038.41 1866
11039.40 1883
11040.39 1864
11041.39 1890
11042.38 1920
11043.37 1898
11044.36 1922
11045.36 1829
11046.35 1812
11047.34 1839
11048.34 1915
11049.33 1831
11050.32 1787
11051.31 1769
11052.31 1805
11053.30 1817
11054.29 1741
11055.29 1630
11056.28 1715
11057.27 1703
11058.26 1645
11059.26 1600
11060.25 1635
11061.24 1728
11062.24 1779
11063.23 1764
11064.22 1662
11065.22 1610
11066.21 1669
11067.20 1702
11068.20 1636
11069.19 1585
11070.19 1608
11071.18 1699
11072.17 1614
11073.17 1640
11074.16 1643
11075.15 1563
11076.15 1534
11077.14 1580
11078.14 1665
11079.13 1590
11080.12 1510
11081.12 1581
11082.11 1661
11083.11 1555
11084.10 1645
11085.10 1655
11086.09 1617
11087.08 1661
11088.08 1524
11089.07 1533
11090.07 1568
11091.06 1579
11092.06 1508
11093.05 1608
11094.05 1570
11095.04 1642
11096.04 1628
11097.03 1536
11098.03 1515
11099.02 1444
11100.02 1497
11101.01 1528
11102.01 1532
11103.00 1456
11104.00 1541
11104.99 1509
11105.99 1502
11106.98 1437
11107.98 1375
11108.97 1415
11109.97 1416
11110.96 1489
11111.96 1508
11112.95 1510
11113.95 1500
11114.95 1464
11115.94 1416
11116.94 1431
11117.93 1457
11118.93 1490
11119.93 1505
11120.92 1502
11121.92 1446
11122.91 1451
11123.91 1423
11124.91 1486
11125.90 1466
11126.90 1474
11127.89 1476
11128.89 1397
11129.89 1413
11130.88 1456
11131.88 1439
11132.88 1388
11133.87 1439
11134.87 1377
11135.87 1342
11136.86 1389
11137.86 1421
11138.86 1463
11139.85 1306
11140.85 1364
11141.85 1369
11142.84 1385
11143.84 1371
11144.84 1378
11145.83 1398
11146.83 1313
11147.83 1345
11148.83 1314
11149.82 1333
11150.82 1307
11151.82 1373
11152.82 1443
11153.81 1438
11154.81 1416
11155.81 1356
11156.80 1440
11157.80 1390
11158.80 1386
11159.80 1418
11160.80 1369
11161.79 1310
11162.79 1294
11163.79 1291
11164.79 1315
11165.78 1345
11166.78 1264
11167.78 1364
11168.78 1380
11169.78 1324
11170.78 1344
11171.77 1368
11172.77 1345
11173.77 1324
11174.77 1350
11175.77 1305
11176.77 1276
11177.76 1282
11178.76 1328
11179.76 1298
11180.76 1377
11181.76 1385
11182.76 1335
11183.76 1245
11184.75 1285
11185.75 1279
11186.75 1316
11187.75 1299
11188.75 1196
11189.75 1307
11190.75 1332
11191.75 1279
11192.75 1372
11193.75 1281
11194.75 1278
11195.74 1269
11196.74 1254
11197.74 1293
11198.74 1265
11199.74 1337
11200.74 1305
11201.74 1309
11202.74 1405
11203.74 1375
11204.74 1336
11205.74 1332
11206.74 1297
11207.74 1342
11208.74 1246
11209.74 1316
11210.74 1231
11211.74 1261
11212.74 1287
11213.74 1211
11214.74 1285
11215.74 1242
11216.74 1315
11217.74 1287
11218.74 1206
11219.74 1294
11220.74 1331
11221.74 1306
11222.74 1240
11223.74 1197
11224.74 1288
11225.74 1268
11226.74 1258
11227.75 1218
11228.75 1173
11229.75 1271
11230.75 1205
11231.75 1165
11232.75 1162
11233.75 1343
11234.75 1257
11235.75 1160
11236.75 1162
11237.76 1258
11238.76 1253
11239.76 1244
11240.76 1272
11241.76 1298
11242.76 1260
11243.76 1248
11244.76 1166
11245.77 1252
11246.77 1259
11247.77 1259
11248.77 1285
11249.77 1188
11250.77 1242
11251.78 1293
11252.78 1275
11253.78 1190
11254.78 1209
11255.78 1252
11256.79 1214
11257.79 1222
11258.79 1263
11259.79 1276
11260.79 1302
11261.80 1342
11262.80 1226
11263.80 1247
11264.80 1169
11265.81 1164
11266.81 1207
11267.81 1216
11268.81 1218
11269.82 1215
11270.82 1222
11271.82 1165
11272.82 1259
11273.83 1186
11274.83 1285
11275.83 1226
11276.84 1237
11277.84 1220
11278.84 1293
11279.85 1275
11280.85 1245
11281.85 1201
11282.85 1219
11283.86 1237
11284.86 1302
11285.86 1330
11286.87 1318
11287.87 1365
11288.87 1323
11289.88 1284
11290.88 1305
11291.89 1252
11292.89 1259
11293.89 1265
11294.90 1332
11295.90 1328
11296.90 1218
11297.91 1253
11298.91 1212
11299.92 1320
11300.92 1376
11301.92 1286
11302.93 1290
11303.93 1310
11304.94 1220
11305.94 1339
11306.94 1318
11307.95 1292
11308.95 1279
11309.96 1277
11310.96 1307
11311.97 1218
11312.97 1282
11313.98 1244
11314.98 1347
11315.98 1279
11316.99 1255
11317.99 1269
11319.00 1360
11320.00 1359
11321.01 1388
11322.01 1324
11323.02 1278
11324.02 1206
11325.03 1333
11326.03 1296
11327.04 1346
11328.04 1299
11329.05 1314
11330.05 1233
11331.06 1310
11332.07 1318
11333.07 1292
11334.08 1294
11335.08 1251
11336.09 1220
11337.09 1207
11338.10 1193
11339.10 1162
11340.11 1251
11341.12 1274
11342.12 1249
11343.13 1261
11344.13 1315
11345.14 1293
11346.15 1270
11347.15 1340
11348.16 1317
11349.16 1338
11350.17 1333
11351.18 1260
11352.18 1255
11353.19 1326
11354.20 1357
11355.20 1294
11356.21 1262
11357.21 1290
11358.22 1195
11359.23 1268
11360.23 1242
11361.24 1171
11362.25 1186
11363.25 1200
11364.26 1258
11365.27 1236
11366.28 1236
11367.28 1205
11368.29 1204
11369.30 1234
11370.30 1129
11371.31 1150
11372.32 1262
11373.32 1225
11374.33 1181
11375.34 1156
11376.35 1156
11377.35 1143
11378.36 1193
11379.37 1174
11380.38 1109
11381.38 1124
11382.39 1161
11383.40 1166
11384.41 1203
11385.41 1169
11386.42 1224
11387.43 1209
11388.44 1176
11389.45 1172
11390.45 1158
11391.46 1126
11392.47 1151
11393.48 1203
11394.49 1151
11395.49 1234
11396.50 1194
11397.51 1186
11398.52 1202
11399.53 1155
11400.54 1123
11401.55 1147
11402.55 1147
11403.56 1246
11404.57 1189
11405.58 1141
11406.59 1164
11407.60 1140
11408.61 1108
11409.61 1116
11410.62 1168
11411.63 1176
11412.64 1130
11413.65 1145
11414.66 1253
11415.67 1126
11416.68 1172
11417.69 1188
11418.70 1160
11419.71 1110
11420.71 1117
11421.72 1145
11422.73 1191
11423.74 1076
11424.75 1100
11425.76 1192
11426.77 1189
11427.78 1171
11428.79 1150
11429.80 1100
11430.81 1223
11431.82 1177
11432.83 1152
11433.84 1126
11434.85 1110
11435.86 1139
11436.87 1133
11437.88 1072
11438.89 1122
11439.90 1161
11440.91 1203
11441.92 1149
11442.93 1118
11443.94 1084
11444.95 1167
11445.96 1212
11446.97 1180
11447.98 1146
11448.99 1147
11450.00 1176
11451.01 1163
11452.03 1152
11453.04 1117
11454.05 1120
11455.06 1053
11456.07 1136
11457.08 1170
11458.09 1112
11459.10 1131
11460.11 1104
11461.12 1172
11462.14 1090
11463.15 1164
11464.16 1175
11465.17 1156
11466.18 1162
11467.19 1177
11468.20 1111
11469.21 1210
11470.23 1262
11471.24 1220
11472.25 1130
11473.26 1126
11474.27 1131
11475.28 1104
11476.30 1163
11477.31 1189
11478.32 1150
11479.33 1133
11480.34 1117
11481.36 1024
11482.37 1142
11483.38 1192
11484.39 1195
11485.40 1190
11486.42 1137
11487.43 1179
11488.44 1211
11489.45 1147
11490.47 1216
11491.48 1118
11492.49 1172
11493.50 1162
11494.52 1137
11495.53 1164
11496.54 1148
11497.55 1152
11498.57 1177
11499.58 1168
11500.59 1165
11501.61 1177
11502.62 1192
11503.63 1131
11504.64 1123
11505.66 1156
11506.67 1142
11507.68 1152
11508.70 1107
11509.71 1143
11510.72 1194
11511.74 1177
11512.75 1153
11513.76 1208
11514.78 1195
11515.79 1184
11516.80 1242
11517.82 1164
11518.83 1133
11519.84 1210
11520.86 1193
11521.87 1154
11522.89 1195
11523.90 1231
11524.91 1180
11525.93 1207
11526.94 1101
11527.96 1193
11528.97 1166
11529.98 1136
11531.00 1145
11532.01 1151
11533.03 1102
11534.04 1195
11535.06 1228
11536.07 1164
11537.08 1221
11538.10 1189
11539.11 1216
11540.13 1187
11541.14 1184
11542.16 1213
11543.17 1159
11544.19 1208
11545.20 1263
11546.22 1165
11547.23 1159
11548.25 1180
11549.26 1237
11550.28 1249
11551.29 1231
11552.31 1290
11553.32 1219
11554.34 1145
11555.35 1173
11556.37 1250
11557.38 1281
11558.40 1263
11559.41 1307
11560.43 1269
11561.45 1293
11562.46 1315
11563.48 1269
11564.49 1281
11565.51 1273
11566.52 1284
11567.54 1277
11568.56 1314
11569.57 1325
11570.59 1303
11571.60 1335
11572.62 1332
11573.64 1302
11574.65 1313
11575.67 1271
11576.68 1291
11577.70 1221
11578.72 1259
11579.73 1326
11580.75 1368
11581.77 1368
11582.78 1401
11583.80 1351
11584.82 1263
11585.83 1328
11586.85 1402
11587.87 1328
11588.88 1475
11589.90 1432
11590.92 1551
11591.93 1600
11592.95 1592
11593.97 1555
11594.98 1504
11596.00 1605
11597.02 1675
11598.03 1534
11599.05 1527
11600.07 1575
11601.09 1700
11602.10 1722
11603.12 1712
11604.14 1871
11605.16 1953
11606.17 2044
11607.19 2158
11608.21 2285
11609.23 2180
11610.24 2316
11611.26 2247
11612.28 2155
11613.30 2064
11614.32 1961
11615.33 1718
11616.35 1728
11617.37 1671
11618.39 1609
11619.41 1536
11620.42 1551
11621.44 1539
11622.46 1463
11623.48 1477
11624.50 1554
11625.51 1511
11626.53 1487
11627.55 1422
11628.57 1383
11629.59 1412
11630.61 1398
11631.63 1337
11632.64 1344
11633.66 1421
11634.68 1406
11635.70 1342
11636.72 1342
11637.74 1350
11638.76 1372
11639.78 1382
11640.80 1377
11641.81 1347
11642.83 1334
11643.85 1412
11644.87 1349
11645.89 1315
11646.91 1343
11647.93 1405
11648.95 1353
11649.97 1378
11650.99 1465
11652.01 1360
11653.03 1210
11654.05 1293
11655.07 1276
11656.09 1211
11657.11 1202
11658.13 1228
11659.15 1200
11660.17 1234
11661.19 1304
11662.21 1277
11663.23 1227
11664.25 1239
11665.27 1255
11666.29 1211
11667.31 1295
11668.33 1236
11669.35 1235
11670.37 1263
11671.39 1238
11672.41 1212
11673.43 1270
11674.45 1267
11675.47 1281
11676.49 1233
11677.51 1287
11678.53 1249
11679.55 1279
11680.57 1216
11681.59 1296
11682.61 1313
11683.64 1303
11684.66 1275
11685.68 1281
11686.70 1285
11687.72 1301
11688.74 1234
11689.76 1340
11690.78 1286
11691.80 1239
11692.83 1273
11693.85 1256
11694.87 1256
11695.89 1281
11696.91 1275
11697.93 1214
11698.95 1239
11699.98 1261
11701.00 1266
11702.02 1196
11703.04 1271
11704.06 1299
11705.08 1259
11706.11 1258
11707.13 1282
11708.15 1185
11709.17 1189
11710.19 1134
11711.22 1195
11712.24 1287
11713.26 1347
11714.28 1258
11715.31 1228
11716.33 1242
11717.35 1208
11718.37 1243
11719.40 1216
11720.42 1230
11721.44 1243
11722.46 1168
11723.49 1196
11724.51 1175
11725.53 1195
11726.55 1213
11727.58 1188
11728.60 1175
11729.62 1177
11730.65 1220
11731.67 1160
11732.69 1193
11733.71 1116
11734.74 1177
11735.76 1145
11736.78 1235
11737.81 1127
11738.83 1124
11739.85 1116
11740.88 1100
11741.90 1115
11742.92 1145
11743.95 1181
11744.97 1189
11746.00 1167
11747.02 1162
11748.04 1163
11749.07 1216
11750.09 1171
11751.11 1152
11752.14 1142
11753.16 1149
11754.19 1201
11755.21 1158
11756.23 1186
11757.26 1179
11758.28 1149
11759.31 1151
11760.33 1164
11761.36 1175
11762.38 1168
11763.40 1099
11764.43 1091
11765.45 1110
11766.48 1158
11767.50 1156
11768.53 1196
11769.55 1100
11770.58 1142
11771.60 1174
11772.63 1118
11773.65 1075
11774.68 1093
11775.70 1154
11776.73 1134
11777.75 1143
11778.78 1200
11779.80 1051
11780.83 1111
11781.85 1158
11782.88 1180
11783.90 1135
11784.93 1130
11785.95 1154
11786.98 1158
11788.00 1157
11789.03 1123
11790.05 1222
11791.08 1143
11792.11 1140
11793.13 1114
11794.16 1101
11795.18 1163
11796.21 1172
11797.23 1188
11798.26 1126
11799.29 1146
11800.31 1142
11801.34 1122
11802.36 1176
11803.39 1107
11804.42 1047
11805.44 1109
11806.47 1142
11807.50 1112
11808.52 1237
11809.55 1154
11810.57 1174
11811.60 1150
11812.63 1185
11813.65 1196
11814.68 1193
11815.71 1171
11816.73 1142
11817.76 1167
11818.79 1112
11819.81 1116
11820.84 1183
11821.87 1120
11822.90 1151
11823.92 1136
11824.95 1109
11825.98 1132
11827.00 1184
11828.03 1169
11829.06 1149
11830.09 1155
11831.11 1166
11832.14 1212
11833.17 1148
11834.20 1144
11835.22 1124
11836.25 1180
11837.28 1168
11838.31 1130
11839.33 1145
11840.36 1086
11841.39 1127
11842.42 1190
11843.45 1153
11844.47 1220
11845.50 1205
11846.53 1159
11847.56 1099
11848.59 1132
11849.61 1149
11850.64 1146
11851.67 1189
11852.70 1159
11853.73 1192
11854.75 1172
11855.78 1244
11856.81 1163
11857.84 1169
11858.87 1155
11859.90 1176
11860.93 1160
11861.95 1171
11862.98 1191
11864.01 1196
11865.04 1209
11866.07 1201
11867.10 1252
11868.13 1198
11869.16 1214
11870.19 1182
11871.21 1243
11872.24 1180
11873.27 1168
11874.30 1244
11875.33 1252
11876.36 1179
11877.39 1194
11878.42 1271
11879.45 1293
11880.48 1246
11881.51 1196
11882.54 1244
11883.57 1251
11884.60 1287
11885.63 1212
11886.66 1167
11887.69 1286
11888.72 1324
11889.75 1291
11890.78 1202
11891.81 1240
11892.84 1289
11893.87 1261
11894.90 1293
11895.93 1323
11896.96 1352
11897.99 1298
11899.02 1262
11900.05 1288
11901.08 1323
11902.11 1282
11903.14 1384
11904.17 1387
11905.20 1410
11906.23 1341
11907.26 1341
11908.29 1407
11909.32 1386
11910.35 1475
11911.38 1447
11912.42 1486
11913.45 1448
11914.48 1441
11915.51 1448
11916.54 1329
11917.57 1362
11918.60 1361
11919.63 1353
11920.66 1308
11921.70 1395
11922.73 1365
11923.76 1374
11924.79 1359
11925.82 1380
11926.85 1425
11927.88 1389
11928.92 1400
11929.95 1417
11930.98 1444
11932.01 1392
11933.04 1401
11934.07 1451
11935.11 1402
11936.14 1494
11937.17 1519
11938.20 1584
11939.23 1667
11940.27 1668
11941.30 1651
11942.33 1623
11943.36 1675
11944.40 1654
11945.43 1591
11946.46 1567
11947.49 1563
11948.53 1513
11949.56 1495
11950.59 1429
11951.62 1417
11952.66 1351
11953.69 1324
11954.72 1392
11955.75 1470
11956.79 1527
11957.82 1429
11958.85 1351
11959.88 1410
11960.92 1411
11961.95 1400
11962.98 1384
11964.02 1355
11965.05 1452
11966.08 1364
11967.12 1355
11968.15 1371
11969.18 1302
11970.22 1314
11971.25 1333
11972.28 1296
11973.32 1274
11974.35 1242
11975.38 1321
11976.42 1307
11977.45 1273
11978.49 1265
11979.52 1306
11980.55 1308
11981.59 1287
11982.62 1335
11983.66 1292
11984.69 1332
11985.72 1281
11986.76 1257
11987.79 1289
11988.83 1333
11989.86 1391
11990.89 1350
11991.93 1251
11992.96 1296
11994.00 1346
11995.03 1278
11996.07 1319
11997.10 1241
11998.14 1264
11999.17 1262
12000.20 1258
12001.24 1248
12002.27 1288
12003.31 1187
12004.34 1210
12005.38 1276
12006.41 1238
12007.45 1174
12008.48 1235
12009.52 1287
12010.55 1336
12011.59 1260
12012.62 1205
12013.66 1235
12014.70 1329
12015.73 1318
12016.77 1252
12017.80 1275
12018.84 1306
12019.87 1267
12020.91 1323
12021.94 1256
12022.98 1234
12024.02 1237
12025.05 1256
12026.09 1238
12027.12 1302
12028.16 1330
12029.19 1354
12030.23 1306
12031.27 1289
12032.30 1314
12033.34 1237
12034.37 1292
12035.41 1310
12036.45 1291
12037.48 1325
12038.52 1351
12039.56 1289
12040.59 1271
12041.63 1208
12042.67 1253
12043.70 1272
12044.74 1321
12045.78 1304
12046.81 1217
12047.85 1245
12048.89 1216
12049.92 1198
12050.96 1241
12052.00 1193
12053.03 1214
12054.07 1221
12055.11 1271
12056.14 1252
12057.18 1173
12058.22 1240
12059.26 1220
12060.29 1172
12061.33 1159
12062.37 1210
12063.41 1222
12064.44 1211
12065.48 1227
12066.52 1244
12067.56 1219
12068.59 1183
12069.63 1213
12070.67 1190
12071.71 1187
12072.74 1212
12073.78 1230
12074.82 1203
12075.86 1138
12076.90 1200
12077.93 1157
12078.97 1184
12080.01 1183
12081.05 1162
12082.09 1126
12083.13 1099
12084.16 1173
12085.20 1171
12086.24 1158
12087.28 1119
12088.32 1149
12089.36 1215
12090.39 1168
12091.43 1188
12092.47 1145
12093.51 1143
12094.55 1135
12095.59 1142
12096.63 1126
12097.67 1103
12098.70 1207
12099.74 1194
12100.78 1282
12101.82 1183
12102.86 1084
12103.90 1184
12104.94 1167
12105.98 1117
12107.02 1101
12108.06 1139
12109.10 1157
12110.14 1220
12111.18 1114
12112.22 1199
12113.25 1255
12114.29 1159
12115.33 1088
12116.37 1108
12117.41 1140
12118.45 1120
12119.49 1148
12120.53 1132
12121.57 1072
12122.61 1046
12123.65 1113
12124.69 1115
12125.73 1088
12126.77 1097
12127.81 1096
12128.85 1123
12129.89 1137
12130.93 1085
12131.97 1079
12133.02 1053
12134.06 1119
12135.10 1123
12136.14 1172
12137.18 1067
12138.22 1044
12139.26 1106
12140.30 1113
12141.34 1090
12142.38 1099
12143.42 1142
12144.46 1148
12145.50 1035
12146.54 1051
12147.59 1081
12148.63 1047
12149.67 1015
12150.71 1103
12151.75 1035
12152.79 1063
12153.83 1060
12154.87 1053
12155.92 1073
12156.96 1054
12158.00 1002
12159.04 1126
12160.08 1057
12161.12 1014
12162.17 1018
12163.21 1073
12164.25 1022
12165.29 1013
12166.33 1061
12167.37 1006
12168.42 992
12169.46 1076
12170.50 1108
12171.54 1035
12172.58 1052
12173.63 1047
12174.67 1032
12175.71 1089
12176.75 1084
12177.80 1050
12178.84 1064
12179.88 1003
12180.92 1012
12181.97 1051
12183.01 1022
12184.05 1032
12185.09 1034
12186.14 1012
12187.18 998
12188.22 1034
12189.26 1029
12190.31 1013
12191.35 1001
12192.39 1057
12193.44 1039
12194.48 990
12195.52 1057
12196.57 1087
12197.61 1054
12198.65 1038
12199.70 1006
12200.74 979
12201.78 1104
12202.83 1010
12203.87 1037
12204.91 992
12205.96 1075
12207.00 1078
12208.04 1018
12209.09 1087
12210.13 1067
12211.17 1014
12212.22 988
12213.26 1064
12214.31 1053
12215.35 1042
12216.39 1018
12217.44 1061
12218.48 1105
12219.53 1052
12220.57 1060
12221.61 1037
12222.66 1010
12223.70 1076
12224.75 1035
12225.79 985
12226.84 959
12227.88 951
12228.93 1050
12229.97 1018
12231.01 1011
12232.06 1006
12233.10 1016
12234.15 1012
12235.19 991
12236.24 1143
12237.28 1060
12238.33 1024
12239.37 1040
12240.42 1053
12241.46 983
12242.51 1044
12243.55 1097
12244.60 975
12245.64 969
12246.69 971
12247.74 980
12248.78 977
12249.83 1015
12250.87 1026
12251.92 981
12252.96 1000
12254.01 1025
12255.05 1087
12256.10 1050
12257.15 976
12258.19 998
12259.24 1021
12260.28 975
12261.33 1023
12262.37 1010
12263.42 1028
12264.47 966
12265.51 997
12266.56 954
12267.61 986
12268.65 1021
12269.70 995
12270.74 961
12271.79 1061
12272.84 991
12273.88 1013
12274.93 1014
12275.98 988
12277.02 991
12278.07 1015
12279.12 1003
12280.16 997
12281.21 970
12282.26 953
12283.30 989
12284.35 937
12285.40 993
12286.44 1027
12287.49 1009
12288.54 1019
12289.59 1000
12290.63 989
12291.68 1055
12292.73 1016
12293.77 970
12294.82 911
12295.87 966
12296.92 974
12297.96 985
12299.01 954
12300.06 925
12301.11 1013
12302.15 992
12303.20 962
12304.25 1017
12305.30 894
12306.35 921
12307.39 918
12308.44 936
12309.49 921
12310.54 916
12311.59 1008
12312.63 1017
12313.68 980
12314.73 969
12315.78 908
12316.83 951
12317.88 933
12318.92 960
12319.97 1005
12321.02 1011
12322.07 1007
12323.12 1032
12324.17 1023
12325.21 997
12326.26 1002
12327.31 1008
12328.36 954
12329.41 1019
12330.46 966
12331.51 959
12332.56 919
12333.61 982
12334.65 959
12335.70 971
12336.75 993
12337.80 1000
12338.85 985
12339.90 996
12340.95 955
12342.00 972
12343.05 952
12344.10 1008
12345.15 992
12346.20 983
12347.25 956
12348.30 993
12349.35 988
12350.40 994
12351.45 1011
12352.50 961
12353.55 948
12354.60 985
12355.65 933
12356.70 968
12357.75 1008
12358.80 1026
12359.85 937
12360.90 1009
12361.95 950
12363.00 944
12364.05 1012
12365.10 1001
12366.15 948
12367.20 990
12368.25 971
12369.30 889
12370.35 893
12371.40 918
12372.45 963
12373.50 972
12374.55 982
12375.60 929
12376.65 956
12377.70 957
12378.76 927
12379.81 918
12380.86 978
12381.91 965
12382.96 898
12384.01 913
12385.06 969
12386.11 998
12387.17 1009
12388.22 1079
12389.27 1039
12390.32 1052
12391.37 994
12392.42 970
12393.47 945
12394.53 984
12395.58 1002
12396.63 994
12397.68 956
12398.73 1000
12399.78 1010
12400.84 1021
12401.89 996
12402.94 1059
12403.99 1021
12405.04 980
12406.10 950
12407.15 939
12408.20 925
12409.25 1037
12410.31 1036
12411.36 980
12412.41 954
12413.46 1035
12414.51 1044
12415.57 1022
12416.62 988
12417.67 983
12418.72 1021
12419.78 1075
12420.83 1043
12421.88 985
12422.94 984
12423.99 1016
12425.04 1130
12426.09 1043
12427.15 980
12428.20 1036
12429.25 1053
12430.31 989
12431.36 968
12432.41 1017
12433.47 998
12434.52 1059
12435.57 965
12436.63 1046
12437.68 1019
12438.73 1017
12439.79 1000
12440.84 1019
12441.89 1039
12442.95 1012
12444.00 976
12445.06 925
12446.11 992
12447.16 1055
12448.22 1015
12449.27 1009
12450.33 1015
12451.38 1074
12452.43 1050
12453.49 1005
12454.54 1092
12455.60 1039
12456.65 1008
12457.70 1039
12458.76 1014
12459.81 1082
12460.87 1033
12461.92 1020
12462.98 1075
12464.03 1055
12465.09 1093
12466.14 1097
12467.19 1062
12468.25 1084
12469.30 1116
12470.36 1049
12471.41 1011
12472.47 1055
12473.52 1062
12474.58 991
12475.63 1014
12476.69 960
12477.74 1074
12478.80 1100
12479.85 1061
12480.91 1120
12481.97 1134
12483.02 1136
12484.08 1160
12485.13 1156
12486.19 1191
12487.24 1214
12488.30 1151
12489.35 1122
12490.41 1116
12491.47 1185
12492.52 1232
12493.58 1237
12494.63 1269
12495.69 1271
12496.74 1162
12497.80 1251
12498.86 1317
12499.91 1356
12500.97 1472
12502.03 1521
12503.08 1463
12504.14 1609
12505.19 1699
12506.25 1608
12507.31 1731
12508.36 1664
12509.42 1664
12510.48 1537
12511.53 1439
12512.59 1402
12513.65 1367
12514.70 1268
12515.76 1209
12516.82 1237
12517.87 1195
12518.93 1214
12519.99 1175
12521.04 1093
12522.10 1113
12523.16 1070
12524.22 1073
12525.27 1090
12526.33 1128
12527.39 1124
12528.44 1170
12529.50 1112
12530.56 1091
12531.62 1134
12532.67 1227
12533.73 1216
12534.79 1096
12535.85 1074
12536.90 1086
12537.96 1058
12539.02 1090
12540.08 1079
12541.14 1091
12542.19 1065
12543.25 1158
12544.31 1201
12545.37 1105
12546.43 1119
12547.48 1124
12548.54 1120
12549.60 1081
12550.66 1031
12551.72 1036
12552.77 1088
12553.83 1071
12554.89 1095
12555.95 1036
12557.01 1047
12558.07 999
12559.13 1041
12560.18 989
12561.24 1034
12562.30 1073
12563.36 1062
12564.42 1096
12565.48 1106
12566.54 1080
12567.60 1062
12568.65 1065
12569.71 993
12570.77 1017
12571.83 1107
12572.89 1149
12573.95 1138
12575.01 1119
12576.07 1154
12577.13 1139
12578.19 1128
12579.25 1189
12580.31 1276
12581.37 1226
12582.43 1224
12583.49 1252
12584.55 1207
12585.60 1270
12586.66 1213
12587.72 1250
12588.78 1236
12589.84 1244
12590.90 1165
12591.96 1170
12593.02 1258
12594.08 1178
12595.14 1101
12596.20 1123
12597.26 1075
12598.32 1115
12599.39 1160
12600.45 1268
12601.51 1186
12602.57 1142
12603.63 1079
12604.69 1102
12605.75 1097
12606.81 1138
12607.87 1088
12608.93 1042
12609.99 1025
12611.05 1046
12612.11 1106
12613.17 1003
12614.23 1041
12615.30 1084
12616.36 1074
12617.42 1017
12618.48 1063
12619.54 1093
12620.60 1112
12621.66 1108
12622.72 1085
12623.78 1039
12624.85 1033
12625.91 1030
12626.97 1017
12628.03 1053
12629.09 1032
12630.15 1005
12631.22 1031
12632.28 1023
12633.34 963
12634.40 1012
12635.46 976
12636.52 963
12637.59 1008
12638.65 1024
12639.71 994
12640.77 991
12641.83 939
12642.90 996
12643.96 1009
12645.02 946
12646.08 943
12647.14 957
12648.21 984
12649.27 951
12650.33 992
12651.39 977
12652.46 983
12653.52 972
12654.58 917
12655.65 945
12656.71 976
12657.77 1035
12658.83 1004
12659.90 998
12660.96 992
12662.02 1012
12663.09 942
12664.15 1013
12665.21 1055
12666.27 1097
12667.34 1047
12668.40 976
12669.46 1030
12670.53 1024
12671.59 1046
12672.65 1016
12673.72 1040
12674.78 1030
12675.84 1031
12676.91 992
12677.97 987
12679.04 1042
12680.10 1009
12681.16 981
12682.23 1008
12683.29 1036
12684.35 1075
12685.42 969
12686.48 920
12687.55 940
12688.61 979
12689.67 952
12690.74 965
12691.80 986
12692.87 947
12693.93 925
12695.00 1016
12696.06 969
12697.12 976
12698.19 917
12699.25 913
12700.32 987
12701.38 940
12702.45 1002
12703.51 1001
12704.58 958
12705.64 975
12706.71 939
12707.77 966
12708.84 944
12709.90 978
12710.97 926
12712.03 958
12713.10 926
12714.16 884
12715.23 995
12716.29 1005
12717.36 936
12718.42 952
12719.49 929
12720.55 897
12721.62 970
12722.68 926
12723.75 862
12724.81 872
12725.88 913
12726.95 904
12728.01 872
12729.08 874
12730.14 944
12731.21 876
12732.28 889
12733.34 919
12734.41 902
12735.47 955
12736.54 932
12737.61 968
12738.67 891
12739.74 907
12740.80 872
12741.87 908
12742.94 918
12744.00 899
12745.07 902
12746.14 895
12747.20 919
12748.27 905
12749.34 901
12750.40 905
12751.47 921
12752.54 876
12753.60 899
12754.67 930
12755.74 906
12756.80 909
12757.87 866
12758.94 897
12760.00 875
12761.07 876
12762.14 870
12763.21 955
12764.27 880
12765.34 833
12766.41 874
12767.47 900
12768.54 942
12769.61 902
12770.68 912
12771.74 911
12772.81 899
12773.88 886
12774.95 939
12776.02 867
12777.08 877
12778.15 850
12779.22 848
12780.29 823
12781.35 824
12782.42 849
12783.49 871
12784.56 830
12785.63 835
12786.70 836
12787.76 848
12788.83 893
12789.90 801
12790.97 873
12792.04 855
12793.11 868
12794.17 879
12795.24 812
12796.31 873
12797.38 845
12798.45 823
12799.52 836
12800.59 875
12801.65 829
12802.72 875
12803.79 798
12804.86 794
12805.93 883
12807.00 831
12808.07 862
12809.14 894
12810.21 848
12811.28 787
12812.34 813
12813.41 862
12814.48 897
12815.55 880
12816.62 853
12817.69 863
12818.76 861
12819.83 838
12820.90 851
12821.97 865
12823.04 890
12824.11 838
12825.18 918
12826.25 857
12827.32 843
12828.39 882
12829.46 868
12830.53 903
12831.60 886
12832.67 810
12833.74 849
12834.81 890
12835.88 797
12836.95 929
12838.02 882
12839.09 805
12840.16 861
12841.23 823
12842.30 787
12843.37 862
12844.44 909
12845.51 863
12846.58 869
12847.66 873
12848.73 844
12849.80 852
12850.87 816
12851.94 823
12853.01 819
12854.08 770
12855.15 810
12856.22 798
12857.29 798
12858.36 859
12859.44 841
12860.51 793
12861.58 813
12862.65 824
12863.72 792
12864.79 771
12865.86 806
12866.94 808
12868.01 801
12869.08 808
12870.15 815
12871.22 806
12872.29 772
12873.37 775
12874.44 814
12875.51 816
12876.58 805
12877.65 909
12878.73 837
12879.80 835
12880.87 872
12881.94 855
12883.01 826
12884.09 795
12885.16 807
12886.23 783
12887.30 799
12888.38 751
12889.45 774
12890.52 787
12891.59 786
12892.67 786
12893.74 758
12894.81 740
12895.88 822
12896.96 753
12898.03 771
12899.10 783
12900.18 824
12901.25 798
12902.32 785
12903.39 748
12904.47 753
12905.54 838
12906.61 787
12907.69 815
12908.76 744
12909.83 754
12910.91 789
12911.98 796
12913.05 790
12914.13 791
12915.20 764
12916.28 847
12917.35 795
12918.42 800
12919.50 839
12920.57 832
12921.64 868
12922.72 776
12923.79 845
12924.87 802
12925.94 786
12927.01 858
12928.09 827
12929.16 812
12930.24 777
12931.31 768
12932.38 789
12933.46 818
12934.53 802
12935.61 829
12936.68 785
12937.76 762
12938.83 751
12939.91 792
12940.98 798
12942.05 778
12943.13 825
12944.20 878
12945.28 829
12946.35 793
12947.43 798
12948.50 806
12949.58 782
12950.65 804
12951.73 826
12952.80 784
12953.88 775
12954.95 784
12956.03 759
12957.10 799
12958.18 830
12959.26 764
12960.33 772
12961.41 759
12962.48 814
12963.56 811
12964.63 782
12965.71 804
12966.78 861
12967.86 824
12968.94 798
12970.01 763
12971.09 780
12972.16 801
12973.24 793
12974.32 750
12975.39 747
12976.47 780
12977.54 762
12978.62 833
12979.70 785
12980.77 799
12981.85 805
12982.93 869
12984.00 830
12985.08 790
12986.15 799
12987.23 759
12988.31 826
12989.38 810
12990.46 761
12991.54 799
12992.61 810
12993.69 836
12994.77 864
12995.85 819
12996.92 772
12998.00 821
12999.08 775
13000.15 746
13001.23 817
13002.31 798
13003.38 821
13004.46 763
13005.54 752
13006.62 829
13007.69 836
13008.77 878
13009.85 770
13010.93 792
13012.00 771
13013.08 779
13014.16 743
13015.24 824
13016.32 763
13017.39 811
13018.47 814
13019.55 802
13020.63 811
13021.70 811
13022.78 839
13023.86 820
13024.94 789
13026.02 850
13027.10 804
13028.17 798
13029.25 824
13030.33 869
13031.41 806
13032.49 799
13033.57 814
13034.64 819
13035.72 795
13036.80 759
13037.88 804
13038.96 857
13040.04 894
13041.12 890
13042.19 825
13043.27 821
13044.35 828
13045.43 790
13046.51 801
13047.59 827
13048.67 798
13049.75 830
13050.83 754
13051.91 782
13052.99 753
13054.06 768
13055.14 820
13056.22 825
13057.30 754
13058.38 799
13059.46 782
13060.54 831
13061.62 839
13062.70 796
13063.78 831
13064.86 785
13065.94 819
13067.02 828
13068.10 761
13069.18 735
13070.26 768
13071.34 781
13072.42 804
13073.50 774
13074.58 805
13075.66 789
13076.74 779
13077.82 796
13078.90 804
13079.98 824
13081.06 802
13082.14 783
13083.22 796
13084.30 796
13085.38 805
13086.47 815
13087.55 802
13088.63 800
13089.71 748
13090.79 849
13091.87 898
13092.95 856
13094.03 795
13095.11 756
13096.19 813
13097.27 825
13098.36 764
13099.44 752
13100.52 826
13101.60 796
13102.68 835
13103.76 843
13104.84 772
13105.93 811
13107.01 783
13108.09 829
13109.17 781
13110.25 778
13111.33 778
13112.42 805
13113.50 772
13114.58 767
13115.66 729
13116.74 750
13117.82 800
13118.91 760
13119.99 824
13121.07 807
13122.15 793
13123.23 731
13124.32 721
13125.40 737
13126.48 806
13127.56 795
13128.65 801
13129.73 796
13130.81 765
13131.89 777
13132.98 803
13134.06 770
13135.14 840
13136.22 793
13137.31 745
13138.39 767
13139.47 702
13140.56 762
13141.64 779
13142.72 820
13143.81 791
13144.89 800
13145.97 799
13147.05 804
13148.14 791
13149.22 752
13150.30 780
13151.39 778
13152.47 769
13153.55 791
13154.64 785
13155.72 758
13156.81 781
13157.89 759
13158.97 795
13160.06 727
13161.14 792
13162.22 753
13163.31 838
13164.39 774
13165.48 704
13166.56 770
13167.64 755
13168.73 763
13169.81 753
13170.90 781
13171.98 785
13173.06 754
13174.15 807
13175.23 763
13176.32 753
13177.40 776
13178.49 737
13179.57 753
13180.66 786
13181.74 799
13182.82 768
13183.91 780
13184.99 796
13186.08 751
13187.16 744
13188.25 746
13189.33 761
13190.42 752
13191.50 756
13192.59 792
13193.67 803
13194.76 772
13195.84 761
13196.93 799
13198.01 784
13199.10 832
13200.19 793
13201.27 818
13202.36 824
13203.44 766
13204.53 762
13205.61 700
13206.70 732
13207.78 812
13208.87 764
13209.96 756
13211.04 781
13212.13 832
13213.21 802
13214.30 771
13215.38 709
13216.47 735
13217.56 755
13218.64 761
13219.73 807
13220.82 792
13221.90 788
13222.99 781
13224.07 811
13225.16 812
13226.25 802
13227.33 807
13228.42 785
13229.51 797
13230.59 726
13231.68 704
13232.77 804
13233.85 808
13234.94 793
13236.03 769
13237.11 816
13238.20 798
13239.29 843
13240.38 852
13241.46 794
13242.55 800
13243.64 794
13244.72 817
13245.81 782
13246.90 761
13247.99 824
13249.07 846
13250.16 775
13251.25 790
13252.34 785
13253.42 826
13254.51 791
13255.60 808
13256.69 789
13257.77 784
13258.86 798
13259.95 771
13261.04 834
13262.13 786
13263.21 868
13264.30 863
13265.39 818
13266.48 818
13267.57 791
13268.65 852
13269.74 842
13270.83 848
13271.92 824
13273.01 839
13274.10 842
13275.18 870
13276.27 792
13277.36 836
13278.45 855
13279.54 765
13280.63 813
13281.72 832
13282.80 846
13283.89 864
13284.98 842
13286.07 854
13287.16 856
13288.25 888
13289.34 900
13290.43 838
13291.52 841
13292.61 906
13293.69 854
13294.78 860
13295.87 809
13296.96 833
13298.05 884
13299.14 855
13300.23 871
13301.32 885
13302.41 920
13303.50 852
13304.59 854
13305.68 819
13306.77 839
13307.86 840
13308.95 836
13310.04 903
13311.13 914
13312.22 918
13313.31 937
13314.40 859
13315.49 927
13316.58 969
13317.67 869
13318.76 856
13319.85 887
13320.94 835
13322.03 853
13323.12 927
13324.21 906
13325.30 909
13326.39 903
13327.48 890
13328.57 874
13329.66 846
13330.75 983
13331.85 869
13332.94 933
13334.03 926
13335.12 826
13336.21 864
13337.30 889
13338.39 901
13339.48 980
13340.57 883
13341.66 941
13342.76 902
13343.85 899
13344.94 916
13346.03 854
13347.12 925
13348.21 908
13349.30 891
13350.40 937
13351.49 920
13352.58 963
13353.67 944
13354.76 926
13355.85 964
13356.95 904
13358.04 894
13359.13 936
13360.22 917
13361.31 978
13362.41 978
13363.50 912
13364.59 962
13365.68 917
13366.77 937
13367.87 986
13368.96 1020
13370.05 957
13371.14 975
13372.24 937
13373.33 968
13374.42 977
13375.51 995
13376.61 1001
13377.70 991
13378.79 1004
13379.88 1025
13380.98 1026
13382.07 968
13383.16 969
13384.26 968
13385.35 920
13386.44 974
13387.54 908
13388.63 872
13389.72 915
13390.81 908
13391.91 927
13393.00 888
13394.09 942
13395.19 929
13396.28 889
13397.37 873
13398.47 907
13399.56 910
13400.66 892
13401.75 845
13402.84 924
13403.94 877
13405.03 877
13406.12 864
13407.22 969
13408.31 891
13409.41 879
13410.50 904
13411.59 876
13412.69 835
13413.78 928
13414.88 953
13415.97 892
13417.07 868
13418.16 823
13419.25 900
13420.35 884
13421.44 902
13422.54 885
13423.63 910
13424.73 932
13425.82 909
13426.92 902
13428.01 867
13429.11 869
13430.20 907
13431.29 886
13432.39 844
13433.48 874
13434.58 904
13435.67 942
13436.77 888
13437.86 938
13438.96 920
13440.06 905
13441.15 965
13442.25 902
13443.34 969
13444.44 946
13445.53 890
13446.63 923
13447.72 927
13448.82 880
13449.91 884
13451.01 906
13452.11 914
13453.20 886
13454.30 869
13455.39 942
13456.49 897
13457.59 910
13458.68 955
13459.78 928
13460.87 867
13461.97 973
13463.07 931
13464.16 937
13465.26 887
13466.35 934
13467.45 860
13468.55 938
13469.64 988
13470.74 952
13471.84 965
13472.93 900
13474.03 922
13475.13 941
13476.22 936
13477.32 913
13478.42 908
13479.51 963
13480.61 941
13481.71 908
13482.80 979
13483.90 996
13485.00 970
13486.10 933
13487.19 864
13488.29 972
13489.39 960
13490.48 976
13491.58 966
13492.68 896
13493.78 1000
13494.87 930
13495.97 922
13497.07 980
13498.17 955
13499.26 972
13500.36 983
13501.46 983
13502.56 981
13503.65 948
13504.75 1005
13505.85 988
13506.95 1029
13508.05 1024
13509.14 1027
13510.24 990
13511.34 972
13512.44 1042
13513.54 1026
13514.64 995
13515.73 1038
13516.83 1017
13517.93 957
13519.03 1001
13520.13 974
13521.23 987
13522.32 940
13523.42 977
13524.52 965
13525.62 956
13526.72 976
13527.82 949
13528.92 963
13530.02 913
13531.12 904
13532.21 906
13533.31 965
13534.41 937
13535.51 966
13536.61 967
13537.71 963
13538.81 962
13539.91 941
13541.01 939
13542.11 859
13543.21 936
13544.31 921
13545.41 902
13546.50 896
13547.60 954
13548.70 982
13549.80 913
13550.90 896
13552.00 909
13553.10 916
13554.20 923
13555.30 894
13556.40 895
13557.50 879
13558.60 867
13559.70 923
13560.80 867
13561.90 858
13563.00 892
13564.10 897
13565.20 873
13566.30 928
13567.41 851
13568.51 866
13569.61 917
13570.71 915
13571.81 921
13572.91 905
13574.01 847
13575.11 911
13576.21 921
13577.31 879
13578.41 875
13579.51 873
13580.61 939
13581.71 913
13582.82 901
13583.92 951
13585.02 937
13586.12 859
13587.22 909
13588.32 903
13589.42 871
13590.52 923
13591.63 889
13592.73 867
13593.83 928
13594.93 884
13596.03 881
13597.13 889
13598.24 897
13599.34 933
13600.44 855
13601.54 866
13602.64 923
13603.74 937
13604.85 885
13605.95 942
13607.05 947
13608.15 905
13609.25 931
13610.36 968
13611.46 925
13612.56 930
13613.66 889
13614.77 921
13615.87 871
13616.97 878
13618.07 917
13619.18 922
13620.28 936
13621.38 859
13622.48 842
13623.59 873
13624.69 871
13625.79 912
13626.89 937
13628.00 891
13629.10 888
13630.20 879
13631.31 926
13632.41 912
13633.51 905
13634.62 905
13635.72 885
13636.82 920
13637.93 970
13639.03 889
13640.13 921
13641.24 915
13642.34 915
13643.44 918
13644.55 905
13645.65 888
13646.75 893
13647.86 912
13648.96 894
13650.06 867
13651.17 934
13652.27 903
13653.38 913
13654.48 885
13655.58 957
13656.69 923
13657.79 983
13658.90 956
13660.00 890
13661.10 865
13662.21 951
13663.31 898
13664.42 876
13665.52 911
13666.63 931
13667.73 967
13668.84 899
13669.94 958
13671.04 896
13672.15 897
13673.25 877
13674.36 904
13675.46 955
13676.57 940
13677.67 886
13678.78 907
13679.88 954
13680.99 937
13682.09 948
13683.20 934
13684.30 965
13685.41 923
13686.51 889
13687.62 940
13688.72 928
13689.83 980
13690.94 965
13692.04 883
13693.15 970
13694.25 932
13695.36 927
13696.46 964
13697.57 974
13698.67 978
13699.78 926
13700.89 1009
13701.99 963
13703.10 945
13704.20 897
13705.31 975
13706.42 974
13707.52 958
13708.63 907
13709.73 928
13710.84 954
13711.95 964
13713.05 964
13714.16 940
13715.27 998
13716.37 983
13717.48 986
13718.59 882
13719.69 975
13720.80 990
13721.91 989
13723.01 1019
13724.12 1004
13725.23 990
13726.33 994
13727.44 1009
13728.55 915
13729.65 974
13730.76 1002
13731.87 1002
13732.98 977
13734.08 999
13735.19 1035
13736.30 1005
13737.40 1133
13738.51 1079
13739.62 1041
13740.73 1071
13741.83 1161
13742.94 1107
13744.05 1067
13745.16 1113
13746.26 1092
13747.37 1056
13748.48 1060
13749.59 1117
13750.70 1131
13751.80 1106
13752.91 1142
13754.02 1110
13755.13 1139
13756.24 1148
13757.34 1086
13758.45 1071
13759.56 1108
13760.67 1146
13761.78 1110
13762.88 1103
13763.99 1165
13765.10 1135
13766.21 1257
13767.32 1256
13768.43 1226
13769.54 1288
13770.64 1210
13771.75 1247
13772.86 1264
13773.97 1222
13775.08 1245
13776.19 1290
13777.30 1282
13778.41 1345
13779.52 1439
13780.62 1401
13781.73 1457
13782.84 1490
13783.95 1494
13785.06 1470
13786.17 1428
13787.28 1440
13788.39 1465
13789.50 1395
13790.61 1326
13791.72 1304
13792.83 1284
13793.94 1258
13795.05 1240
13796.16 1149
13797.27 1202
13798.38 1126
13799.49 1126
13800.60 1194
13801.71 1115
13802.82 1129
13803.93 1196
13805.04 1123
13806.15 1094
13807.26 1105
13808.37 1035
13809.48 1118
13810.59 1119
13811.70 1078
13812.81 1119
13813.92 1204
13815.03 1158
13816.14 1077
13817.25 1101
13818.36 1074
13819.47 1138
13820.58 1111
13821.69 1094
13822.80 1094
13823.91 1120
13825.02 1158
13826.13 1121
13827.25 1133
13828.36 1143
13829.47 1154
13830.58 1116
13831.69 1121
13832.80 1081
13833.91 1058
13835.02 1052
13836.13 1091
13837.25 1035
13838.36 1160
13839.47 1010
13840.58 987
13841.69 1044
13842.80 1046
13843.91 1092
13845.03 1069
13846.14 1060
13847.25 1120
13848.36 1088
13849.47 1080
13850.59 1056
13851.70 1018
13852.81 1032
13853.92 1085
13855.03 1061
13856.15 1064
13857.26 1023
13858.37 1086
13859.48 1082
13860.59 1093
13861.71 1021
13862.82 1041
13863.93 1036
13865.04 1064
13866.16 1072
13867.27 1074
13868.38 1105
13869.49 1124
13870.61 1116
13871.72 1148
13872.83 1143
13873.95 1227
13875.06 1077
13876.17 1093
13877.28 1147
13878.40 1099
13879.51 1113
13880.62 1091
13881.74 1148
13882.85 1093
13883.96 1056
13885.08 1100
13886.19 1089
13887.30 1055
13888.42 1094
13889.53 1068
13890.64 1104
13891.76 1096
13892.87 1088
13893.98 1098
13895.10 1104
13896.21 1031
13897.33 1042
13898.44 1034
13899.55 998
13900.67 988
13901.78 1105
13902.89 1049
13904.01 1057
13905.12 1119
13906.24 1069
13907.35 1073
13908.47 1141
13909.58 1042
13910.69 1085
13911.81 1094
13912.92 1033
13914.04 1067
13915.15 1142
13916.27 1104
13917.38 1055
13918.50 1013
13919.61 1017
13920.72 995
13921.84 1021
13922.95 1009
13924.07 1052
13925.18 992
13926.30 1018
13927.41 1019
13928.53 982
13929.64 1069
13930.76 987
13931.87 1015
13932.99 1010
13934.10 943
13935.22 1048
13936.34 991
13937.45 977
13938.57 938
13939.68 1005
13940.80 1070
13941.91 967
13943.03 1000
13944.14 1003
13945.26 1008
13946.38 1023
13947.49 1054
13948.61 1055
13949.72 1048
13950.84 1034
13951.95 1002
13953.07 966
13954.19 1025
13955.30 1049
13956.42 968
13957.53 907
13958.65 893
13959.77 1001
13960.88 984
13962.00 978
13963.12 956
13964.23 1009
13965.35 968
13966.47 918
13967.58 966
13968.70 1009
13969.82 991
13970.93 998
13972.05 1005
13973.17 1010
13974.28 974
13975.40 967
13976.52 976
13977.63 1013
13978.75 1016
13979.87 1006
13980.99 1050
13982.10 1031
13983.22 1024
13984.34 980
13985.45 957
13986.57 990
13987.69 1016
13988.81 992
13989.92 937
13991.04 937
13992.16 1022
13993.28 1026
13994.39 990
13995.51 936
13996.63 939
13997.75 921
13998.87 999
13999.98 943
14001.10 967
14002.22 975
14003.34 1008
14004.46 940
14005.57 960
14006.69 939
14007.81 1013
14008.93 997
14010.05 983
14011.16 1018
14012.28 978
14013.40 1025
14014.52 1062
14015.64 998
14016.76 998
14017.88 957
14018.99 1039
14020.11 1018
14021.23 999
14022.35 989
14023.47 981
14024.59 1022
14025.71 1005
14026.83 959
14027.94 1057
14029.06 1039
14030.18 1087
14031.30 1076
14032.42 1051
14033.54 1054
14034.66 1105
14035.78 1078
14036.90 1010
14038.02 1045
14039.14 992
14040.26 1000
14041.38 923
14042.50 892
14043.62 979
14044.74 929
14045.86 993
14046.97 950
14048.09 956
14049.21 992
14050.33 975
14051.45 1007
14052.57 962
14053.69 924
14054.81 955
14055.93 925
14057.05 1000
14058.17 937
14059.30 949
14060.42 919
14061.54 962
14062.66 991
14063.78 1014
14064.90 1003
14066.02 954
14067.14 951
14068.26 970
14069.38 1017
14070.50 995
14071.62 960
14072.74 1110
14073.86 1049
14074.98 970
14076.10 949
14077.23 947
14078.35 929
14079.47 954
14080.59 992
14081.71 1087
14082.83 977
14083.95 1061
14085.07 1093
14086.19 1061
14087.32 1097
14088.44 1009
14089.56 1053
14090.68 993
14091.80 1069
14092.92 1066
14094.05 1117
14095.17 1044
14096.29 1110
14097.41 1052
14098.53 1067
14099.65 1072
14100.78 1062
14101.90 1082
14103.02 1051
14104.14 1138
14105.26 1097
14106.39 1091
14107.51 1110
14108.63 1132
14109.75 1075
14110.88 1106
14112.00 1035
14113.12 1045
14114.24 1067
14115.37 1146
14116.49 1056
14117.61 1100
14118.73 1049
14119.86 1059
14120.98 1047
14122.10 1019
14123.22 984
14124.35 965
14125.47 1009
14126.59 1013
14127.72 961
14128.84 990
14129.96 959
14131.09 963
14132.21 929
14133.33 934
14134.45 984
14135.58 918
14136.70 926
14137.82 940
14138.95 927
14140.07 944
14141.20 881
14142.32 951
14143.44 1021
14144.57 961
14145.69 879
14146.81 952
14147.94 905
14149.06 874
14150.19 891
14151.31 902
14152.43 881
14153.56 892
14154.68 913
14155.81 920
14156.93 950
14158.05 891
14159.18 932
14160.30 885
14161.43 936
14162.55 918
14163.68 905
14164.80 911
14165.92 894
14167.05 916
14168.17 929
14169.30 955
14170.42 945
14171.55 910
14172.67 885
14173.80 935
14174.92 922
14176.05 926
14177.17 876
14178.30 867
14179.42 885
14180.55 876
14181.67 936
14182.80 850
14183.92 834
14185.05 863
14186.17 835
14187.30 877
14188.42 861
14189.55 826
14190.67 922
14191.80 862
14192.93 868
14194.05 897
14195.18 900
14196.30 829
14197.43 861
14198.55 890
14199.68 902
14200.81 827
14201.93 871
14203.06 866
14204.18 842
14205.31 829
14206.44 865
14207.56 912
14208.69 823
14209.82 801
14210.94 804
14212.07 833
14213.19 838
14214.32 851
14215.45 776
14216.57 835
14217.70 800
14218.83 780
14219.95 804
14221.08 825
14222.21 804
14223.33 840
14224.46 816
14225.59 820
14226.71 822
14227.84 786
14228.97 828
14230.10 815
14231.22 754
14232.35 784
14233.48 775
14234.60 800
14235.73 808
14236.86 813
14237.99 850
14239.11 789
14240.24 874
14241.37 851
14242.50 777
14243.62 827
14244.75 796
14245.88 815
14247.01 749
14248.13 828
14249.26 771
14250.39 779
14251.52 777
14252.65 803
14253.77 810
14254.90 855
14256.03 820
14257.16 717
14258.29 782
14259.42 784
14260.54 816
14261.67 813
14262.80 820
14263.93 806
14265.06 838
14266.19 838
14267.31 775
14268.44 797
14269.57 807
14270.70 777
14271.83 794
14272.96 787
14274.09 796
14275.22 763
14276.34 738
14277.47 749
14278.60 734
14279.73 778
14280.86 774
14281.99 744
14283.12 745
14284.25 756
14285.38 749
14286.51 811
14287.64 742
14288.76 770
14289.89 761
14291.02 795
14292.15 779
14293.28 750
14294.41 759
14295.54 758
14296.67 712
14297.80 676
14298.93 730
14300.06 709
14301.19 721
14302.32 718
14303.45 765
14304.58 723
14305.71 757
14306.84 803
14307.97 715
14309.10 710
14310.23 728
14311.36 692
14312.49 754
14313.62 788
14314.75 698
14315.88 718
14317.01 699
14318.15 692
14319.28 712
14320.41 742
14321.54 736
14322.67 718
14323.80 716
14324.93 742
14326.06 729
14327.19 712
14328.32 685
14329.45 730
14330.58 719
14331.72 702
14332.85 722
14333.98 713
14335.11 690
14336.24 681
14337.37 761
14338.50 759
14339.63 712
14340.77 726
14341.90 731
14343.03 765
14344.16 724
14345.29 726
14346.42 717
14347.56 712
14348.69 733
14349.82 692
14350.95 679
14352.08 693
14353.21 721
14354.35 750
14355.48 713
14356.61 654
14357.74 663
14358.88 685
14360.01 682
14361.14 725
14362.27 714
14363.40 702
14364.54 685
14365.67 705
14366.80 710
14367.93 670
14369.07 659
14370.20 701
14371.33 746
14372.46 713
14373.60 676
14374.73 659
14375.86 691
14377.00 697
14378.13 677
14379.26 642
14380.39 689
14381.53 725
14382.66 708
14383.79 671
14384.93 654
14386.06 726
14387.19 655
14388.33 645
14389.46 653
14390.59 641
14391.73 664
14392.86 667
14393.99 669
14395.13 679
14396.26 678
14397.40 696
14398.53 683
14399.66 697
14400.80 713
14401.93 671
14403.06 689
14404.20 671
14405.33 650
14406.47 717
14407.60 677
14408.74 662
14409.87 662
14411.00 609
14412.14 674
14413.27 704
14414.41 694
14415.54 726
14416.68 640
14417.81 665
14418.94 685
14420.08 631
14421.21 640
14422.35 687
14423.48 639
14424.62 678
14425.75 670
14426.89 650
14428.02 665
14429.16 710
14430.29 712
14431.43 683
14432.56 684
14433.70 715
14434.83 712
14435.97 724
14437.10 680
14438.24 701
14439.37 774
14440.51 694
14441.64 692
14442.78 703
14443.92 687
14445.05 770
14446.19 731
14447.32 719
14448.46 707
14449.59 724
14450.73 687
14451.87 671
14453.00 705
14454.14 722
14455.27 660
14456.41 657
14457.55 662
14458.68 712
14459.82 743
14460.95 718
14462.09 699
14463.23 733
14464.36 697
14465.50 727
14466.64 659
14467.77 726
14468.91 726
14470.05 752
14471.18 730
14472.32 743
14473.46 718
14474.59 716
14475.73 715
14476.87 742
14478.00 770
14479.14 770
14480.28 761
14481.41 790
14482.55 770
14483.69 719
14484.83 776
14485.96 756
14487.10 789
14488.24 827
14489.37 782
14490.51 748
14491.65 741
14492.79 757
14493.92 800
14495.06 786
14496.20 788
14497.34 754
14498.47 682
14499.61 669
14500.75 734
14501.89 770
14503.03 680
14504.16 655
14505.30 707
14506.44 750
14507.58 685
14508.72 656
14509.85 676
14510.99 722
14512.13 689
14513.27 696
14514.41 712
14515.55 710
14516.68 699
14517.82 698
14518.96 664
14520.10 654
14521.24 647
14522.38 690
14523.51 660
14524.65 684
14525.79 674
14526.93 695
14528.07 722
14529.21 746
14530.35 740
14531.49 681
14532.63 677
14533.76 695
14534.90 687
14536.04 670
14537.18 666
14538.32 731
14539.46 681
14540.60 703
14541.74 662
14542.88 666
14544.02 642
14545.16 711
14546.30 681
14547.44 664
14548.58 656
14549.72 678
14550.86 687
14552.00 627
14553.14 628
14554.28 653
14555.42 672
14556.56 702
14557.70 657
14558.84 632
14559.98 688
14561.12 676
14562.26 702
14563.40 692
14564.54 635
14565.68 648
14566.82 643
14567.96 718
14569.10 712
14570.24 661
14571.38 698
14572.52 689
14573.66 683
14574.80 734
14575.94 749
14577.08 717
14578.22 697
14579.36 643
14580.51 700
14581.65 695
14582.79 670
14583.93 692
14585.07 733
14586.21 663
14587.35 743
14588.49 685
14589.63 707
14590.78 734
14591.92 675
14593.06 706
14594.20 690
14595.34 687
14596.48 646
14597.62 694
14598.77 695
14599.91 654
14601.05 734
14602.19 700
14603.33 722
14604.48 655
14605.62 694
14606.76 680
14607.90 726
14609.04 742
14610.19 731
14611.33 712
14612.47 689
14613.61 678
14614.75 757
14615.90 753
14617.04 705
14618.18 694
14619.32 673
14620.47 715
14621.61 705
14622.75 666
14623.89 697
14625.04 711
14626.18 720
14627.32 720
14628.46 764
14629.61 772
14630.75 700
14631.89 719
14633.04 736
14634.18 747
14635.32 729
14636.47 762
14637.61 734
14638.75 679
14639.89 735
14641.04 779
14642.18 746
14643.32 754
14644.47 725
14645.61 774
14646.76 759
14647.90 751
14649.04 772
14650.19 777
14651.33 794
14652.47 763
14653.62 782
14654.76 746
14655.90 742
14657.05 694
14658.19 677
14659.34 694
14660.48 703
14661.62 716
14662.77 728
14663.91 724
14665.06 718
14666.20 682
14667.35 700
14668.49 752
14669.63 748
14670.78 732
14671.92 714
14673.07 712
14674.21 700
14675.36 654
14676.50 617
14677.65 635
14678.79 703
14679.94 654
14681.08 682
14682.23 631
14683.37 672
14684.52 716
14685.66 660
14686.81 645
14687.95 679
14689.10 665
14690.24 630
14691.39 665
14692.53 737
14693.68 667
14694.82 632
14695.97 610
14697.11 636
14698.26 647
14699.41 621
14700.55 642
14701.70 592
14702.84 598
14703.99 593
14705.13 623
14706.28 675
14707.43 612
14708.57 613
14709.72 612
14710.86 653
14712.01 650
14713.16 606
14714.30 606
14715.45 621
14716.59 645
14717.74 638
14718.89 642
14720.03 627
14721.18 634
14722.33 659
14723.47 616
14724.62 613
14725.77 648
14726.91 574
14728.06 616
14729.21 624
14730.35 624
14731.50 663
14732.65 608
14733.79 604
14734.94 663
14736.09 650
14737.23 624
14738.38 692
14739.53 675
14740.68 626
14741.82 629
14742.97 652
14744.12 681
14745.26 662
14746.41 673
14747.56 659
14748.71 657
14749.85 637
14751.00 639
14752.15 599
14753.30 590
14754.45 604
14755.59 612
14756.74 653
14757.89 580
14759.04 613
14760.18 611
14761.33 622
14762.48 617
14763.63 637
14764.78 618
14765.92 649
14767.07 605
14768.22 600
14769.37 639
14770.52 613
14771.67 608
14772.81 638
14773.96 624
14775.11 578
14776.26 630
14777.41 640
14778.56 716
14779.71 603
14780.86 588
14782.00 593
14783.15 629
14784.30 603
14785.45 621
14786.60 664
14787.75 648
14788.90 650
14790.05 590
14791.20 623
14792.35 724
14793.49 676
14794.64 617
14795.79 609
14796.94 596
14798.09 604
14799.24 683
14800.39 637
14801.54 670
14802.69 642
14803.84 628
14804.99 661
14806.14 702
14807.29 646
14808.44 658
14809.59 718
14810.74 758
14811.89 694
14813.04 621
14814.19 629
14815.34 660
14816.49 641
14817.64 619
14818.79 642
14819.94 637
14821.09 610
14822.24 643
14823.39 646
14824.54 607
14825.69 604
14826.84 646
14827.99 667
14829.14 631
14830.29 634
14831.44 622
14832.60 655
14833.75 602
14834.90 570
14836.05 610
14837.20 607
14838.35 615
14839.50 618
14840.65 560
14841.80 589
14842.95 661
14844.11 604
14845.26 529
14846.41 547
14847.56 595
14848.71 574
14849.86 569
14851.01 594
14852.17 559
14853.32 576
14854.47 567
14855.62 580
14856.77 542
14857.92 599
14859.08 569
14860.23 600
14861.38 553
14862.53 597
14863.68 581
14864.84 569
14865.99 572
14867.14 551
14868.29 578
14869.44 537
14870.60 565
14871.75 560
14872.90 620
14874.05 578
14875.21 596
14876.36 591
14877.51 551
14878.66 610
14879.82 608
14880.97 561
14882.12 569
14883.27 551
14884.43 512
14885.58 548
14886.73 552
14887.89 597
14889.04 608
14890.19 597
14891.34 594
14892.50 554
14893.65 627
14894.80 573
14895.96 561
14897.11 558
14898.26 563
14899.42 597
14900.57 539
14901.72 573
14902.88 517
14904.03 569
14905.18 585
14906.34 546
14907.49 561
14908.65 587
14909.80 558
14910.95 513
14912.11 557
14913.26 579
14914.41 528
14915.57 538
14916.72 548
14917.88 554
14919.03 568
14920.18 563
14921.34 490
14922.49 521
14923.65 535
14924.80 561
14925.96 573
14927.11 542
14928.27 511
14929.42 510
14930.57 535
14931.73 545
14932.88 552
14934.04 555
14935.19 541
14936.35 549
14937.50 571
14938.66 582
14939.81 534
14940.97 562
14942.12 537
14943.28 558
14944.43 615
14945.59 581
14946.74 579
14947.90 641
14949.05 584
14950.21 531
14951.36 532
14952.52 569
14953.68 560
14954.83 561
14955.99 531
14957.14 565
14958.30 584
14959.45 549
14960.61 568
14961.77 564
14962.92 569
14964.08 574
14965.23 555
14966.39 518
14967.54 512
14968.70 562
14969.86 583
14971.01 545
14972.17 544
14973.33 547
14974.48 548
14975.64 553
14976.79 516
14977.95 530
14979.11 530
14980.26 514
14981.42 585
14982.58 594
14983.73 598
14984.89 523
14986.05 556
14987.20 562
14988.36 522
14989.52 580
14990.67 580
14991.83 555
14992.99 572
14994.15 587
14995.30 511
14996.46 496
14997.62 520
14998.77 539
14999.93 520
15001.09 547
15002.25 518
15003.40 496
15004.56 552
15005.72 544
15006.88 543
15008.03 586
15009.19 527
15010.35 536
15011.51 523
15012.66 513
15013.82 521
15014.98 500
15016.14 528
15017.30 543
15018.45 518
15019.61 507
15020.77 523
15021.93 505
15023.09 526
15024.24 529
15025.40 535
15026.56 506
15027.72 521
15028.88 520
15030.04 494
15031.19 549
15032.35 540
15033.51 563
15034.67 498
15035.83 531
15036.99 523
15038.15 504
15039.30 517
15040.46 522
15041.62 538
15042.78 497
15043.94 501
15045.10 532
15046.26 521
15047.42 499
15048.58 499
15049.74 561
15050.90 599
15052.05 504
15053.21 557
15054.37 521
15055.53 472
15056.69 499
15057.85 515
15059.01 512
15060.17 542
15061.33 547
15062.49 516
15063.65 498
15064.81 503
15065.97 519
15067.13 509
15068.29 527
15069.45 509
15070.61 536
15071.77 527
15072.93 495
15074.09 460
15075.25 445
15076.41 451
15077.57 492
15078.73 476
15079.89 506
15081.05 494
15082.21 486
15083.37 468
15084.53 453
15085.69 475
15086.85 568
15088.01 551
15089.18 507
15090.34 520
15091.50 481
15092.66 479
15093.82 491
15094.98 540
15096.14 522
15097.30 486
15098.46 478
15099.62 491
15100.78 496
15101.95 469
15103.11 513
15104.27 448
15105.43 470
15106.59 497
15107.75 514
15108.91 512
15110.08 515
15111.24 525
15112.40 533
15113.56 515
15114.72 550
15115.88 524
15117.05 516
15118.21 500
15119.37 513
15120.53 515
15121.69 544
15122.86 506
15124.02 462
15125.18 461
15126.34 505
15127.50 473
15128.67 515
15129.83 536
15130.99 505
15132.15 537
15133.32 486
15134.48 499
15135.64 536
15136.80 550
15137.97 558
15139.13 535
15140.29 563
15141.45 530
15142.62 513
15143.78 531
15144.94 514
15146.11 493
15147.27 495
15148.43 478
15149.59 504
15150.76 508
15151.92 505
15153.08 497
15154.25 556
15155.41 513
15156.57 539
15157.74 498
15158.90 514
15160.06 511
15161.23 529
15162.39 520
15163.55 516
15164.72 563
15165.88 492
15167.05 515
15168.21 494
15169.37 529
15170.54 526
15171.70 503
15172.86 552
15174.03 542
15175.19 537
15176.36 543
15177.52 561
15178.69 554
15179.85 557
15181.01 526
15182.18 522
15183.34 559
15184.51 483
15185.67 472
15186.84 578
15188.00 533
15189.16 541
15190.33 508
15191.49 505
15192.66 507
15193.82 492
15194.99 546
15196.15 509
15197.32 555
15198.48 495
15199.65 535
15200.81 535
15201.98 522
15203.14 550
15204.31 566
15205.47 561
15206.64 551
15207.80 569
15208.97 556
15210.13 524
15211.30 499
15212.47 504
15213.63 527
15214.80 542
15215.96 485
15217.13 506
15218.29 525
15219.46 570
15220.62 559
15221.79 560
15222.96 532
15224.12 579
15225.29 561
15226.45 591
15227.62 552
15228.79 560
15229.95 542
15231.12 524
15232.29 514
15233.45 513
15234.62 530
15235.78 572
15236.95 535
15238.12 553
15239.28 598
15240.45 538
15241.62 552
15242.78 555
15243.95 604
15245.12 579
15246.28 526
15247.45 549
15248.62 551
15249.78 592
15250.95 576
15252.12 553
15253.28 526
15254.45 560
15255.62 523
15256.79 490
15257.95 526
15259.12 508
15260.29 510
15261.46 556
15262.62 524
15263.79 499
15264.96 520
15266.13 522
15267.29 505
15268.46 518
15269.63 526
15270.80 533
15271.96 495
15273.13 501
15274.30 506
15275.47 541
15276.64 527
15277.80 505
15278.97 531
15280.14 559
15281.31 552
15282.48 518
15283.64 505
15284.81 506
15285.98 528
15287.15 505
15288.32 555
15289.49 513
15290.65 471
15291.82 512
15292.99 497
15294.16 510
15295.33 504
15296.50 507
15297.67 511
15298.83 531
15300.00 523
15301.17 522
15302.34 525
15303.51 530
15304.68 523
15305.85 514
15307.02 563
15308.19 514
15309.36 567
15310.52 549
15311.69 551
15312.86 547
15314.03 550
15315.20 471
15316.37 500
15317.54 491
15318.71 463
15319.88 483
15321.05 472
15322.22 515
15323.39 494
15324.56 492
15325.73 539
15326.90 498
15328.07 515
15329.24 514
15330.41 487
15331.58 485
15332.75 499
15333.92 524
15335.09 464
15336.26 527
15337.43 548
15338.60 519
15339.77 499
15340.94 494
15342.11 507
15343.28 554
15344.45 557
15345.62 513
15346.79 536
15347.96 526
15349.13 500
15350.31 504
15351.48 496
15352.65 518
15353.82 485
15354.99 511
15356.16 496
15357.33 508
15358.50 499
15359.67 469
15360.84 539
15362.02 539
15363.19 498
15364.36 463
15365.53 461
15366.70 540
15367.87 550
15369.04 517
15370.21 500
15371.39 507
15372.56 491
15373.73 475
15374.90 530
15376.07 501
15377.24 540
15378.42 496
15379.59 552
15380.76 488
15381.93 497
15383.10 534
15384.28 507
15385.45 499
15386.62 509
15387.79 517
15388.97 503
15390.14 509
15391.31 521
15392.48 559
15393.65 482
15394.83 481
15396.00 511
15397.17 492
15398.34 515
15399.52 478
15400.69 474
15401.86 480
15403.04 486
15404.21 491
15405.38 489
15406.55 534
15407.73 505
15408.90 493
15410.07 557
15411.25 524
15412.42 497
15413.59 510
15414.77 513
15415.94 544
15417.11 556
15418.29 522
15419.46 519
15420.63 508
15421.81 523
15422.98 565
15424.15 528
15425.33 561
15426.50 523
15427.67 504
15428.85 570
15430.02 559
15431.20 503
15432.37 497
15433.54 501
15434.72 537
15435.89 497
15437.07 503
15438.24 495
15439.41 493
15440.59 513
15441.76 515
15442.94 510
15444.11 559
15445.29 484
15446.46 483
15447.63 487
15448.81 501
15449.98 514
15451.16 555
15452.33 537
15453.51 522
15454.68 489
15455.86 535
15457.03 543
15458.21 499
15459.38 500
15460.56 580
15461.73 497
15462.91 497
15464.08 501
15465.26 512
15466.43 484
15467.61 488
15468.78 528
15469.96 491
15471.13 463
15472.31 524
15473.48 472
15474.66 529
15475.83 522
15477.01 528
15478.19 505
15479.36 525
15480.54 480
15481.71 470
15482.89 512
15484.06 527
15485.24 485
15486.42 507
15487.59 485
15488.77 502
15489.94 513
15491.12 556
15492.30 513
15493.47 452
15494.65 485
15495.83 454
15497.00 501
15498.18 477
15499.36 492
15500.53 459
15501.71 522
15502.88 587
15504.06 548
15505.24 545
15506.41 498
15507.59 496
15508.77 502
15509.95 495
15511.12 473
15512.30 526
15513.48 553
15514.65 515
15515.83 527
15517.01 505
15518.18 485
15519.36 519
15520.54 519
15521.72 508
15522.89 469
15524.07 482
15525.25 467
15526.43 500
15527.60 556
15528.78 525
15529.96 544
15531.14 527
15532.31 562
15533.49 526
15534.67 506
15535.85 485
15537.03 563
15538.20 499
15539.38 529
15540.56 543
15541.74 481
15542.92 522
15544.09 525
15545.27 512
15546.45 483
15547.63 523
15548.81 502
15549.98 564
15551.16 533
15552.34 532
15553.52 518
15554.70 515
15555.88 511
15557.06 521
15558.23 516
15559.41 526
15560.59 519
15561.77 557
15562.95 540
15564.13 520
15565.31 528
15566.49 516
15567.67 552
15568.84 560
15570.02 567
15571.20 585
15572.38 529
15573.56 530
15574.74 528
15575.92 527
15577.10 515
15578.28 558
15579.46 550
15580.64 528
15581.82 628
15583.00 553
15584.18 522
15585.36 543
15586.54 554
15587.72 547
15588.90 561
15590.08 596
15591.26 563
15592.44 584
15593.62 549
15594.80 559
15595.98 559
15597.16 565
15598.34 558
15599.52 574
15600.70 540
15601.88 518
15603.06 525
15604.24 528
15605.42 563
15606.60 591
15607.78 579
15608.96 570
15610.14 593
15611.32 536
15612.50 589
15613.68 581
15614.86 549
15616.05 560
15617.23 542
15618.41 537
15619.59 521
15620.77 564
15621.95 573
15623.13 595
15624.31 647
15625.49 610
15626.68 652
15627.86 686
15629.04 616
15630.22 620
15631.40 597
15632.58 625
15633.76 618
15634.95 606
15636.13 609
15637.31 567
15638.49 601
15639.67 588
15640.85 616
15642.04 614
15643.22 616
15644.40 616
15645.58 620
15646.76 620
15647.95 574
15649.13 612
15650.31 624
15651.49 621
15652.67 624
15653.86 668
15655.04 601
15656.22 662
15657.40 691
15658.59 656
15659.77 624
15660.95 633
15662.13 683
15663.32 610
15664.50 603
15665.68 632
15666.87 628
15668.05 643
15669.23 693
15670.41 698
15671.60 674
15672.78 613
15673.96 633
15675.15 661
15676.33 685
15677.51 643
15678.70 664
15679.88 651
15681.06 594
15682.25 639
15683.43 640
15684.61 692
15685.80 660
15686.98 621
15688.16 624
15689.35 681
15690.53 600
15691.72 633
15692.90 659
15694.08 621
15695.27 604
15696.45 634
15697.63 659
15698.82 628
15700.00 639
15701.19 608
15702.37 665
15703.56 649
15704.74 635
15705.92 669
15707.11 628
15708.29 662
15709.48 643
15710.66 662
15711.85 651
15713.03 669
15714.21 646
15715.40 614
15716.58 636
15717.77 660
15718.95 642
15720.14 634
15721.32 657
15722.51 691
15723.69 687
15724.88 625
15726.06 619
15727.25 690
15728.43 706
15729.62 704
15730.80 703
15731.99 726
15733.17 670
15734.36 643
15735.55 671
15736.73 681
15737.92 646
15739.10 635
15740.29 620
15741.47 688
15742.66 667
15743.84 698
15745.03 668
15746.22 641
15747.40 610
15748.59 680
15749.77 676
15750.96 672
15752.15 692
15753.33 664
15754.52 696
15755.70 719
15756.89 657
15758.08 659
15759.26 716
15760.45 739
15761.64 720
15762.82 743
15764.01 719
15765.20 695
15766.38 656
15767.57 749
15768.76 683
15769.94 704
15771.13 687
15772.32 729
15773.50 693
15774.69 703
15775.88 712
15777.06 689
15778.25 671
15779.44 689
15780.62 684
15781.81 695
15783.00 669
15784.19 666
15785.37 694
15786.56 726
15787.75 622
15788.94 657
15790.12 667
15791.31 668
15792.50 705
15793.69 709
15794.87 697
15796.06 718
15797.25 676
15798.44 601
15799.62 679
15800.81 628
15802.00 698
15803.19 714
15804.38 662
15805.56 660
15806.75 631
15807.94 616
15809.13 658
15810.32 612
15811.50 614
15812.69 645
15813.88 659
15815.07 634
15816.26 662
15817.45 600
15818.64 642
15819.82 650
15821.01 660
15822.20 632
15823.39 615
15824.58 624
15825.77 623
15826.96 598
15828.15 569
15829.33 561
15830.52 617
15831.71 627
15832.90 619
15834.09 619
15835.28 646
15836.47 611
15837.66 639
15838.85 640
15840.04 580
15841.23 603
15842.42 624
15843.61 599
15844.79 615
15845.98 614
15847.17 630
15848.36 598
15849.55 603
15850.74 586
15851.93 583
15853.12 608
15854.31 546
15855.50 599
15856.69 561
15857.88 596
15859.07 583
15860.26 598
15861.45 606
15862.64 621
15863.83 680
15865.02 613
15866.21 615
15867.40 596
15868.60 632
15869.79 601
15870.98 558
15872.17 630
15873.36 594
15874.55 591
15875.74 608
15876.93 616
15878.12 599
15879.31 580
15880.50 567
15881.69 635
15882.88 611
15884.07 599
15885.27 581
15886.46 572
15887.65 571
15888.84 589
15890.03 563
15891.22 622
15892.41 598
15893.60 535
15894.80 591
15895.99 566
15897.18 536
15898.37 556
15899.56 597
15900.75 620
15901.95 564
15903.14 564
15904.33 534
15905.52 565
15906.71 601
15907.90 565
15909.10 599
15910.29 639
15911.48 560
15912.67 604
15913.86 617
15915.06 645
15916.25 578
15917.44 635
15918.63 609
15919.83 621
15921.02 605
15922.21 597
15923.40 608
15924.60 584
15925.79 568
15926.98 547
15928.17 628
15929.37 617
15930.56 597
15931.75 586
15932.94 576
15934.14 572
15935.33 629
15936.52 636
15937.72 607
15938.91 585
15940.10 583
15941.30 608
15942.49 613
15943.68 615
15944.88 647
15946.07 620
15947.26 544
15948.46 597
15949.65 625
15950.84 604
15952.04 611
15953.23 604
15954.42 566
15955.62 605
15956.81 583
15958.01 553
15959.20 553
15960.39 574
15961.59 569
15962.78 546
15963.97 570
15965.17 575
15966.36 568
15967.56 564
15968.75 554
15969.95 561
15971.14 548
15972.33 571
15973.53 548
15974.72 570
15975.92 561
15977.11 554
15978.31 540
15979.50 545
15980.70 563
15981.89 589
15983.09 556
15984.28 549
15985.47 496
15986.67 518
15987.86 524
15989.06 599
15990.25 525
15991.45 567
15992.64 553
15993.84 561
15995.03 507
15996.23 473
15997.43 549
15998.62 543
15999.82 560
16001.01 519
16002.21 519
16003.40 533
16004.60 518
16005.79 473
16006.99 488
16008.18 549
16009.38 501
16010.58 508
16011.77 490
16012.97 509
16014.16 506
16015.36 510
16016.56 452
16017.75 510
16018.95 521
16020.14 490
16021.34 505
16022.54 508
16023.73 509
16024.93 520
16026.13 551
16027.32 497
16028.52 472
16029.71 502
16030.91 505
16032.11 451
16033.30 456
16034.50 463
16035.70 494
16036.89 457
16038.09 478
16039.29 512
16040.49 531
16041.68 493
16042.88 517
16044.08 477
16045.27 523
16046.47 485
16047.67 471
16048.86 481
16050.06 464
16051.26 502
16052.46 463
16053.65 503
16054.85 471
16056.05 507
16057.25 466
16058.44 550
16059.64 472
16060.84 467
16062.04 457
16063.23 474
16064.43 482
16065.63 450
16066.83 533
16068.03 478
16069.22 479
16070.42 518
16071.62 533
16072.82 472
16074.02 506
16075.21 446
16076.41 475
16077.61 468
16078.81 491
16080.01 602
16081.21 538
16082.40 517
16083.60 500
16084.80 488
16086.00 498
16087.20 483
16088.40 467
16089.60 483
16090.79 500
16091.99 498
16093.19 485
16094.39 508
16095.59 455
16096.79 507
16097.99 481
16099.19 550
16100.39 473
16101.59 503
16102.78 466
16103.98 415
16105.18 437
16106.38 444
16107.58 458
16108.78 449
16109.98 444
16111.18 440
16112.38 467
16113.58 445
16114.78 465
16115.98 453
16117.18 481
16118.38 477
16119.58 485
16120.78 439
16121.98 443
16123.18 495
16124.38 476
16125.58 459
16126.78 484
16127.98 465
16129.18 466
16130.38 461
16131.58 467
16132.78 496
16133.98 489
16135.18 462
16136.38 450
16137.58 447
16138.78 500
16139.98 410
16141.18 435
16142.38 454
16143.58 490
16144.79 477
16145.99 483
16147.19 464
16148.39 432
16149.59 433
16150.79 462
16151.99 461
16153.19 472
16154.39 447
16155.59 473
16156.80 446
16158.00 426
16159.20 436
16160.40 507
16161.60 503
16162.80 491
16164.00 496
16165.21 477
16166.41 440
16167.61 451
16168.81 416
16170.01 440
16171.21 469
16172.42 498
16173.62 495
16174.82 476
16176.02 473
16177.22 454
16178.43 436
16179.63 496
16180.83 487
16182.03 454
16183.23 483
16184.44 460
16185.64 453
16186.84 463
16188.04 507
16189.25 443
16190.45 459
16191.65 495
16192.85 458
16194.06 455
16195.26 427
16196.46 480
16197.66 464
16198.87 413
16200.07 466
16201.27 469
16202.48 518
16203.68 466
16204.88 422
16206.09 494
16207.29 491
16208.49 483
16209.69 493
16210.90 477
16212.10 462
16213.30 492
16214.51 487
16215.71 470
16216.91 459
16218.12 456
16219.32 470
16220.53 441
16221.73 452
16222.93 494
16224.14 524
16225.34 492
16226.54 520
16227.75 465
16228.95 495
16230.16 517
16231.36 502
16232.56 472
16233.77 486
16234.97 472
16236.18 493
16237.38 509
16238.59 482
16239.79 461
16240.99 507
16242.20 493
16243.40 459
16244.61 400
16245.81 462
16247.02 480
16248.22 477
16249.43 469
16250.63 489
16251.84 498
16253.04 472
16254.24 467
16255.45 484
16256.65 465
16257.86 465
16259.06 496
16260.27 507
16261.48 466
16262.68 518
16263.89 504
16265.09 466
16266.30 505
16267.50 530
16268.71 464
16269.91 484
16271.12 481
16272.32 446
16273.53 493
16274.73 443
16275.94 475
16277.15 469
16278.35 516
16279.56 524
16280.76 499
16281.97 550
16283.18 509
16284.38 497
16285.59 560
16286.79 562
16288.00 490
16289.21 505
16290.41 493
16291.62 528
16292.82 511
16294.03 476
16295.24 459
16296.44 518
16297.65 544
16298.86 482
16300.06 509
16301.27 536
16302.48 509
16303.68 491
16304.89 515
16306.10 569
16307.30 531
16308.51 513
16309.72 493
16310.92 499
16312.13 538
16313.34 578
16314.55 532
16315.75 511
16316.96 522
16318.17 486
16319.37 526
16320.58 547
16321.79 543
16323.00 546
16324.20 576
16325.41 509
16326.62 503
16327.83 527
16329.03 599
16330.24 501
16331.45 490
16332.66 540
16333.87 485
16335.07 487
16336.28 469
16337.49 475
16338.70 470
16339.90 478
16341.11 471
16342.32 510
16343.53 442
16344.74 477
16345.95 462
16347.15 473
16348.36 443
16349.57 453
16350.78 486
16351.99 498
16353.20 485
16354.40 451
16355.61 485
16356.82 505
16358.03 515
16359.24 464
16360.45 490
16361.66 472
16362.87 455
16364.08 455
16365.28 479
16366.49 485
16367.70 522
16368.91 492
16370.12 473
16371.33 475
16372.54 449
16373.75 446
16374.96 436
16376.17 471
16377.38 465
16378.59 469
16379.80 459
16381.01 509
16382.21 451
16383.42 464
16384.63 439
16385.84 422
16387.05 430
16388.26 434
16389.47 408
16390.68 453
16391.89 487
16393.10 476
16394.31 480
16395.52 469
16396.73 470
16397.94 444
16399.15 479
16400.36 485
16401.57 473
16402.79 452
16404.00 471
16405.21 445
16406.42 433
16407.63 468
16408.84 429
16410.05 453
16411.26 444
16412.47 432
16413.68 445
16414.89 440
16416.10 421
16417.31 430
16418.52 440
16419.74 413
16420.95 428
16422.16 471
16423.37 441
16424.58 439
16425.79 432
16427.00 472
16428.21 422
16429.42 429
16430.64 415
16431.85 437
16433.06 451
16434.27 429
16435.48 439
16436.69 461
16437.91 429
16439.12 436
16440.33 420
16441.54 401
16442.75 424
16443.96 447
16445.18 438
16446.39 411
16447.60 470
16448.81 454
16450.02 475
16451.24 440
16452.45 423
16453.66 383
16454.87 455
16456.09 454
16457.30 412
16458.51 451
16459.72 395
16460.94 419
16462.15 446
16463.36 454
16464.57 452
16465.79 455
16467.00 435
16468.21 415
16469.43 431
16470.64 399
16471.85 442
16473.06 466
16474.28 449
16475.49 429
16476.70 448
16477.92 446
16479.13 444
16480.34 408
16481.56 400
16482.77 411
16483.98 404
16485.20 448
16486.41 451
16487.62 429
16488.84 465
16490.05 490
16491.26 474
16492.48 375
16493.69 399
16494.91 404
16496.12 434
16497.33 422
16498.55 444
16499.76 373
16500.97 422
16502.19 434
16503.40 428
16504.62 402
16505.83 452
16507.05 408
16508.26 456
16509.47 426
16510.69 444
16511.90 412
16513.12 397
16514.33 409
16515.55 383
16516.76 398
16517.98 394
16519.19 403
16520.41 395
16521.62 442
16522.83 413
16524.05 395
16525.26 407
16526.48 423
16527.69 415
16528.91 372
16530.12 420
16531.34 398
16532.55 334
16533.77 392
16534.99 392
16536.20 428
16537.42 428
16538.63 390
16539.85 360
16541.06 398
16542.28 404
16543.49 411
16544.71 428
16545.92 355
16547.14 424
16548.36 383
16549.57 395
16550.79 392
16552.00 398
16553.22 421
16554.44 418
16555.65 424
16556.87 396
16558.08 428
16559.30 398
16560.52 410
16561.73 387
16562.95 422
16564.17 400
16565.38 417
16566.60 410
16567.81 364
16569.03 382
16570.25 395
16571.46 361
16572.68 385
16573.90 392
16575.11 412
16576.33 451
16577.55 396
16578.76 410
16579.98 405
16581.20 425
16582.42 439
16583.63 394
16584.85 410
16586.07 417
16587.28 403
16588.50 383
16589.72 393
16590.94 375
16592.15 408
16593.37 410
16594.59 424
16595.81 447
16597.02 432
16598.24 398
16599.46 391
16600.68 370
16601.89 392
16603.11 391
16604.33 440
16605.55 406
16606.77 409
16607.98 351
16609.20 378
16610.42 395
16611.64 427
16612.86 414
16614.07 410
16615.29 374
16616.51 381
16617.73 417
16618.95 390
16620.17 412
16621.38 362
16622.60 395
16623.82 385
16625.04 419
16626.26 393
16627.48 357
16628.70 389
16629.91 412
16631.13 451
16632.35 420
16633.57 392
16634.79 362
16636.01 409
16637.23 474
16638.45 399
16639.67 389
16640.89 392
16642.10 375
16643.32 358
16644.54 352
16645.76 394
16646.98 382
16648.20 417
16649.42 390
16650.64 400
16651.86 368
16653.08 415
16654.30 408
16655.52 429
16656.74 398
16657.96 375
16659.18 369
16660.40 393
16661.62 386
16662.84 391
16664.06 382
16665.28 384
16666.50 393
16667.72 367
16668.94 396
16670.16 394
16671.38 422
16672.60 377
16673.82 338
16675.04 384
16676.26 373
16677.48 389
16678.70 370
16679.92 382
16681.14 367
16682.36 426
16683.58 431
16684.80 385
16686.03 392
16687.25 411
16688.47 376
16689.69 381
16690.91 402
16692.13 386
16693.35 373
16694.57 385
16695.79 395
16697.02 352
16698.24 364
16699.46 366
16700.68 399
16701.90 384
16703.12 364
16704.34 393
16705.57 390
16706.79 387
16708.01 371
16709.23 380
16710.45 422
16711.67 377
16712.90 406
16714.12 428
16715.34 407
16716.56 425
16717.78 381
16719.01 368
16720.23 364
16721.45 387
16722.67 393
16723.89 384
16725.12 370
16726.34 370
16727.56 392
16728.78 425
16730.01 390
16731.23 408
16732.45 388
16733.67 401
16734.90 386
16736.12 422
16737.34 427
16738.56 412
16739.79 407
16741.01 373
16742.23 366
16743.46 378
16744.68 375
16745.90 364
16747.12 410
16748.35 393
16749.57 434
16750.79 413
16752.02 400
16753.24 383
16754.46 372
16755.69 396
16756.91 387
16758.13 415
16759.36 380
16760.58 364
16761.80 400
16763.03 391
16764.25 376
16765.48 404
16766.70 397
16767.92 362
16769.15 387
16770.37 409
16771.60 355
16772.82 367
16774.04 396
16775.27 391
16776.49 398
16777.72 377
16778.94 353
16780.16 356
16781.39 382
16782.61 411
16783.84 407
16785.06 343
16786.29 399
16787.51 369
16788.74 376
16789.96 363
16791.18 370
16792.41 374
16793.63 345
16794.86 400
16796.08 380
16797.31 354
16798.53 336
16799.76 360
16800.98 367
16802.21 361
16803.43 368
16804.66 375
16805.88 374
16807.11 403
16808.33 349
16809.56 370
16810.79 405
16812.01 376
16813.24 370
16814.46 354
16815.69 369
16816.91 368
16818.14 386
16819.36 377
16820.59 378
16821.82 379
16823.04 384
16824.27 371
16825.49 400
16826.72 378
16827.95 356
16829.17 419
16830.40 401
16831.62 412
16832.85 352
16834.08 370
16835.30 364
16836.53 391
16837.76 386
16838.98 354
16840.21 354
16841.44 386
16842.66 382
16843.89 376
16845.11 381
16846.34 376
16847.57 399
16848.80 432
16850.02 443
16851.25 385
16852.48 406
16853.70 404
16854.93 425
16856.16 381
16857.38 386
16858.61 383
16859.84 379
16861.07 395
16862.29 364
16863.52 394
16864.75 421
16865.97 395
16867.20 447
16868.43 397
16869.66 422
16870.89 377
16872.11 400
16873.34 391
16874.57 390
16875.80 439
16877.02 429
16878.25 433
16879.48 442
16880.71 421
16881.94 394
16883.16 387
16884.39 387
16885.62 406
16886.85 443
16888.08 438
16889.30 417
16890.53 379
16891.76 411
16892.99 387
16894.22 402
16895.45 415
16896.67 488
16897.90 441
16899.13 409
16900.36 453
16901.59 440
16902.82 451
16904.05 406
16905.28 424
16906.50 435
16907.73 469
16908.96 434
16910.19 403
16911.42 410
16912.65 416
16913.88 446
16915.11 448
16916.34 422
16917.57 425
16918.80 407
16920.03 400
16921.26 400
16922.48 416
16923.71 394
16924.94 416
16926.17 421
16927.40 387
16928.63 405
16929.86 420
16931.09 398
16932.32 435
16933.55 413
16934.78 390
16936.01 436
16937.24 434
16938.47 417
16939.70 422
16940.93 450
16942.16 442
16943.39 411
16944.62 461
16945.85 417
16947.08 394
16948.31 386
16949.54 389
16950.78 389
16952.01 395
16953.24 389
16954.47 404
16955.70 391
16956.93 418
16958.16 460
16959.39 435
16960.62 439
16961.85 362
16963.08 418
16964.31 401
16965.54 400
16966.78 371
16968.01 414
16969.24 353
16970.47 373
16971.70 422
16972.93 374
16974.16 420
16975.39 375
16976.63 372
16977.86 398
16979.09 388
16980.32 368
16981.55 386
16982.78 358
16984.02 388
16985.25 394
16986.48 366
16987.71 379
16988.94 355
16990.18 362
16991.41 360
16992.64 373
16993.87 392
16995.10 359
16996.34 366
16997.57 401
16998.80 375
17000.03 352
17001.26 395
17002.50 395
17003.73 363
17004.96 407
17006.19 384
17007.43 349
17008.66 374
17009.89 353
17011.12 369
17012.36 353
17013.59 372
17014.82 403
17016.06 376
17017.29 348
17018.52 373
17019.76 355
17020.99 343
17022.22 391
17023.45 409
17024.69 401
17025.92 403
17027.15 372
17028.39 411
17029.62 377
17030.85 356
17032.09 427
17033.32 406
17034.55 385
17035.79 374
17037.02 356
17038.26 377
17039.49 405
17040.72 397
17041.96 387
17043.19 392
17044.43 380
17045.66 394
17046.89 365
17048.13 378
17049.36 379
17050.60 384
17051.83 383
17053.06 351
17054.30 353
17055.53 330
17056.77 332
17058.00 362
17059.24 354
17060.47 395
17061.70 418
17062.94 346
17064.17 355
17065.41 389
17066.64 358
17067.88 340
17069.11 356
17070.35 354
17071.58 375
17072.82 398
17074.05 386
17075.29 385
17076.52 339
17077.76 338
17078.99 366
17080.23 404
17081.46 398
17082.70 380
17083.93 380
17085.17 403
17086.41 385
17087.64 386
17088.88 383
17090.11 391
17091.35 344
17092.58 361
17093.82 377
17095.05 379
17096.29 401
17097.53 372
17098.76 365
17100.00 365
17101.23 383
17102.47 377
17103.71 377
17104.94 368
17106.18 345
17107.41 350
17108.65 360
17109.89 350
17111.12 330
17112.36 367
17113.60 364
17114.83 386
17116.07 347
17117.31 388
17118.54 365
17119.78 376
17121.02 388
17122.25 377
17123.49 332
17124.73 345
17125.96 367
17127.20 359
17128.44 393
17129.67 379
17130.91 369
17132.15 356
17133.39 338
17134.62 309
17135.86 366
17137.10 382
17138.33 407
17139.57 381
17140.81 342
17142.05 400
17143.28 336
17144.52 353
17145.76 364
17147.00 315
17148.23 337
17149.47 363
17150.71 367
17151.95 370
17153.19 376
17154.42 400
17155.66 382
17156.90 399
17158.14 341
17159.38 368
17160.61 352
17161.85 364
17163.09 366
17164.33 391
17165.57 384
17166.81 353
17168.04 322
17169.28 327
17170.52 328
17171.76 411
17173.00 360
17174.24 376
17175.47 340
17176.71 352
17177.95 356
17179.19 343
17180.43 293
17181.67 295
17182.91 339
17184.15 345
17185.39 348
17186.62 333
17187.86 317
17189.10 357
17190.34 363
17191.58 364
17192.82 325
17194.06 356
17195.30 357
17196.54 327
17197.78 365
17199.02 331
17200.26 339
17201.50 369
17202.74 344
17203.98 346
17205.22 370
17206.46 330
17207.70 348
17208.94 366
17210.18 360
17211.42 339
17212.66 341
17213.90 345
17215.14 347
17216.38 338
17217.62 332
17218.86 317
17220.10 375
17221.34 339
17222.58 348
17223.82 330
17225.06 353
17226.30 334
17227.54 328
17228.78 345
17230.02 329
17231.26 310
17232.50 335
17233.74 343
17234.98 355
17236.22 330
17237.47 332
17238.71 319
17239.95 337
17241.19 350
17242.43 331
17243.67 389
17244.91 332
17246.15 301
17247.39 346
17248.64 361
17249.88 329
17251.12 338
17252.36 347
17253.60 338
17254.84 346
17256.08 293
17257.33 359
17258.57 344
17259.81 357
17261.05 324
17262.29 332
17263.54 332
17264.78 353
17266.02 361
17267.26 338
17268.50 334
17269.75 351
17270.99 326
17272.23 348
17273.47 343
17274.71 300
17275.96 321
17277.20 354
17278.44 343
17279.68 301
17280.93 338
17282.17 329
17283.41 309
17284.65 304
17285.90 321
17287.14 349
17288.38 318
17289.62 361
17290.87 342
17292.11 355
17293.35 340
17294.60 349
17295.84 352
17297.08 370
17298.33 328
17299.57 350
17300.81 343
17302.05 353
17303.30 321
17304.54 309
17305.78 330
17307.03 305
17308.27 314
17309.52 309
17310.76 358
17312.00 344
17313.25 350
17314.49 312
17315.73 361
17316.98 318
17318.22 338
17319.47 346
17320.71 339
17321.95 320
17323.20 331
17324.44 334
17325.69 326
17326.93 327
17328.17 317
17329.42 314
17330.66 340
17331.91 344
17333.15 307
17334.40 315
17335.64 319
17336.88 337
17338.13 359
17339.37 333
17340.62 306
17341.86 326
17343.11 338
17344.35 314
17345.60 320
17346.84 318
17348.09 340
17349.33 305
17350.58 324
17351.82 317
17353.07 324
17354.31 341
17355.56 367
17356.80 313
17358.05 301
17359.29 326
17360.54 330
17361.78 334
17363.03 347
17364.27 349
17365.52 347
17366.77 379
17368.01 329
17369.26 326
17370.50 330
17371.75 300
17372.99 322
17374.24 324
17375.49 322
17376.73 349
17377.98 338
17379.22 297
17380.47 321
17381.72 313
17382.96 355
17384.21 307
17385.45 323
17386.70 321
17387.95 319
17389.19 340
17390.44 336
17391.69 309
17392.93 336
17394.18 337
17395.43 349
17396.67 303
17397.92 349
17399.17 287
17400.41 330
17401.66 347
17402.91 367
17404.15 347
17405.40 336
17406.65 342
17407.89 331
17409.14 336
17410.39 331
17411.64 302
17412.88 297
17414.13 324
17415.38 348
17416.63 320
17417.87 360
17419.12 313
17420.37 324
17421.62 350
17422.86 342
17424.11 328
17425.36 309
17426.61 340
17427.85 328
17429.10 328
17430.35 352
17431.60 329
17432.85 331
17434.09 335
17435.34 304
17436.59 283
17437.84 322
17439.09 309
17440.33 336
17441.58 301
17442.83 306
17444.08 301
17445.33 303
17446.58 320
17447.82 293
17449.07 326
17450.32 322
17451.57 368
17452.82 302
17454.07 296
17455.32 318
17456.57 364
17457.81 356
17459.06 355
17460.31 314
17461.56 341
17462.81 333
17464.06 351
17465.31 353
17466.56 326
17467.81 289
17469.06 297
17470.30 326
17471.55 322
17472.80 316
17474.05 316
17475.30 334
17476.55 332
17477.80 325
17479.05 326
17480.30 309
17481.55 327
17482.80 351
17484.05 301
17485.30 296
17486.55 354
17487.80 327
17489.05 311
17490.30 277
17491.55 310
17492.80 307
17494.05 329
17495.30 323
17496.55 329
17497.80 329
17499.05 305
17500.30 321
17501.55 331
17502.80 348
17504.05 328
17505.30 319
17506.55 302
17507.80 312
17509.06 320
17510.31 302
17511.56 301
17512.81 303
17514.06 325
17515.31 329
17516.56 304
17517.81 327
17519.06 313
17520.31 324
17521.56 338
17522.82 321
17524.07 296
17525.32 317
17526.57 285
17527.82 307
17529.07 368
17530.32 335
17531.58 337
17532.83 346
17534.08 356
17535.33 323
17536.58 349
17537.83 363
17539.09 330
17540.34 335
17541.59 308
17542.84 313
17544.09 321
17545.35 300
17546.60 289
17547.85 318
17549.10 365
17550.35 326
17551.61 332
17552.86 326
17554.11 342
17555.36 323
17556.62 300
17557.87 337
17559.12 305
17560.37 342
17561.63 325
17562.88 401
17564.13 335
17565.38 310
17566.64 310
17567.89 337
17569.14 333
17570.39 330
17571.65 371
17572.90 335
17574.15 334
17575.41 299
17576.66 353
17577.91 322
17579.17 318
17580.42 334
17581.67 337
17582.93 336
17584.18 346
17585.43 309
17586.69 352
17587.94 324
17589.19 321
17590.45 340
17591.70 332
17592.95 329
17594.21 316
17595.46 313
17596.72 307
17597.97 316
17599.22 351
17600.48 368
17601.73 286
17602.99 311
17604.24 320
17605.49 307
17606.75 307
17608.00 362
17609.26 331
17610.51 340
17611.76 343
17613.02 396
17614.27 320
17615.53 320
17616.78 292
17618.04 283
17619.29 315
17620.55 335
17621.80 343
17623.06 333
17624.31 320
17625.57 325
17626.82 324
17628.08 343
17629.33 310
17630.59 322
17631.84 327
17633.10 317
17634.35 326
17635.61 352
17636.86 327
17638.12 320
17639.37 329
17640.63 314
17641.88 314
17643.14 305
17644.39 304
17645.65 333
17646.91 318
17648.16 335
17649.42 346
17650.67 337
17651.93 332
17653.18 310
17654.44 359
17655.70 333
17656.95 308
17658.21 303
17659.46 323
17660.72 354
17661.98 337
17663.23 309
17664.49 353
17665.75 345
17667.00 326
17668.26 338
17669.51 320
17670.77 315
17672.03 360
17673.28 345
17674.54 316
17675.80 306
17677.05 309
17678.31 323
17679.57 278
17680.82 294
17682.08 299
17683.34 306
17684.60 328
17685.85 323
17687.11 289
17688.37 299
17689.62 296
17690.88 287
17692.14 335
17693.40 308
17694.65 288
17695.91 319
17697.17 307
17698.42 292
17699.68 301
17700.94 325
17702.20 317
17703.46 294
17704.71 277
17705.97 278
17707.23 294
17708.49 313
17709.74 329
17711.00 372
17712.26 328
17713.52 326
17714.78 335
17716.03 314
17717.29 317
17718.55 338
17719.81 309
17721.07 297
17722.33 299
17723.58 291
17724.84 278
17726.10 311
17727.36 320
17728.62 323
17729.88 328
17731.13 318
17732.39 347
17733.65 303
17734.91 315
17736.17 324
17737.43 292
17738.69 347
17739.95 331
17741.21 283
17742.46 292
17743.72 314
17744.98 303
17746.24 320
17747.50 312
17748.76 332
17750.02 289
17751.28 334
17752.54 330
17753.80 333
17755.06 304
17756.32 321
17757.58 327
17758.84 353
17760.10 324
17761.36 314
17762.61 315
17763.87 308
17765.13 299
17766.39 297
17767.65 289
17768.91 310
17770.17 318
17771.43 285
17772.69 290
17773.95 285
17775.21 314
17776.48 316
17777.74 319
17779.00 291
17780.26 329
17781.52 310
17782.78 303
17784.04 306
17785.30 317
17786.56 307
17787.82 349
17789.08 349
17790.34 327
17791.60 285
17792.86 285
17794.12 328
17795.38 327
17796.65 317
17797.91 297
17799.17 282
17800.43 269
17801.69 300
17802.95 301
17804.21 275
17805.47 320
17806.73 318
17808.00 303
17809.26 329
17810.52 319
17811.78 303
17813.04 285
17814.30 330
17815.56 344
17816.83 338
17818.09 346
17819.35 323
17820.61 312
17821.87 337
17823.14 311
17824.40 335
17825.66 316
17826.92 314
17828.18 332
17829.45 355
17830.71 328
17831.97 313
17833.23 305
17834.49 300
17835.76 300
17837.02 326
17838.28 332
17839.54 361
17840.81 341
17842.07 312
17843.33 313
17844.59 301
17845.86 300
17847.12 278
17848.38 297
17849.65 302
17850.91 311
17852.17 314
17853.43 306
17854.70 317
17855.96 310
17857.22 292
17858.49 306
17859.75 318
17861.01 306
17862.28 304
17863.54 264
17864.80 268
17866.07 322
17867.33 341
17868.59 332
17869.86 310
17871.12 290
17872.38 289
17873.65 312
17874.91 315
17876.18 340
17877.44 345
17878.70 307
17879.97 330
17881.23 279
17882.50 342
17883.76 362
17885.02 306
17886.29 293
17887.55 316
17888.82 309
17890.08 291
17891.35 315
17892.61 310
17893.87 295
17895.14 330
17896.40 326
17897.67 296
17898.93 288
17900.20 320
17901.46 302
17902.73 283
17903.99 289
17905.26 310
17906.52 299
17907.79 317
17909.05 323
17910.32 319
17911.58 306
17912.85 299
17914.11 323
17915.38 318
17916.64 301
17917.91 350
17919.17 324
17920.44 303
17921.70 308
17922.97 333
17924.23 290
17925.50 311
17926.76 298
17928.03 308
17929.30 316
17930.56 326
17931.83 315
17933.09 349
17934.36 317
17935.62 343
17936.89 320
17938.16 307
17939.42 333
17940.69 318
17941.96 301
17943.22 339
17944.49 268
17945.75 316
17947.02 265
17948.29 319
17949.55 353
17950.82 345
17952.09 283
17953.35 328
17954.62 347
17955.89 273
17957.15 296
17958.42 322
17959.69 312
17960.95 316
17962.22 297
17963.49 317
17964.75 306
17966.02 318
17967.29 335
17968.55 309
17969.82 311
17971.09 302
17972.36 295
17973.62 326
17974.89 288
17976.16 279
17977.42 323
17978.69 338
17979.96 298
17981.23 276
17982.49 312
17983.76 320
17985.03 305
17986.30 273
17987.57 288
17988.83 339
17990.10 338
17991.37 294
17992.64 303
17993.90 311
17995.17 316
17996.44 297
17997.71 311
17998.98 317
18000.25 292
18001.51 277
18002.78 324
18004.05 281
18005.32 297
18006.59 287
18007.86 319
18009.12 334
18010.39 287
18011.66 335
18012.93 304
18014.20 307
18015.47 311
18016.74 293
18018.00 316
18019.27 343
18020.54 321
18021.81 297
18023.08 288
18024.35 321
18025.62 317
18026.89 298
18028.16 306
18029.43 295
18030.69 298
18031.96 313
18033.23 306
18034.50 318
18035.77 301
18037.04 306
18038.31 328
18039.58 346
18040.85 314
18042.12 324
18043.39 366
18044.66 339
18045.93 350
18047.20 280
18048.47 322
18049.74 302
18051.01 316
18052.28 281
18053.55 294
18054.82 306
18056.09 282
18057.36 322
18058.63 265
18059.90 315
18061.17 301
18062.44 322
18063.71 282
18064.98 305
18066.25 317
18067.52 307
18068.79 288
18070.06 308
18071.33 347
18072.61 293
18073.88 263
18075.15 315
18076.42 301
18077.69 289
18078.96 318
18080.23 284
18081.50 314
18082.77 287
18084.04 305
18085.32 287
18086.59 282
18087.86 301
18089.13 327
18090.40 313
18091.67 362
18092.94 348
18094.22 340
18095.49 328
18096.76 291
18098.03 340
18099.30 319
18100.57 291
18101.85 328
18103.12 332
18104.39 311
18105.66 290
18106.93 320
18108.20 312
18109.48 267
18110.75 306
18112.02 264
18113.29 276
18114.57 289
18115.84 326
18117.11 303
18118.38 297
18119.65 306
18120.93 272
18122.20 355
18123.47 315
18124.74 332
18126.02 325
18127.29 289
18128.56 315
18129.84 316
18131.11 311
18132.38 324
18133.65 318
18134.93 303
18136.20 306
18137.47 286
18138.75 303
18140.02 280
18141.29 325
18142.57 293
18143.84 306
18145.11 298
18146.39 323
18147.66 319
18148.93 329
18150.21 300
18151.48 333
18152.75 306
18154.03 329
18155.30 332
18156.57 338
18157.85 338
18159.12 252
18160.40 321
18161.67 288
18162.94 316
18164.22 319
18165.49 298
18166.77 314
18168.04 346
18169.31 308
18170.59 250
18171.86 290
18173.14 270
18174.41 305
18175.68 314
18176.96 304
18178.23 310
18179.51 315
18180.78 376
18182.06 322
18183.33 292
18184.61 293
18185.88 306
18187.16 314
18188.43 340
18189.71 285
18190.98 363
18192.26 340
18193.53 306
18194.81 295
18196.08 347
18197.36 299
18198.63 317
18199.91 292
18201.18 285
18202.46 293
18203.73 316
18205.01 313
18206.28 308
18207.56 283
18208.83 298
18210.11 330
18211.39 287
18212.66 233
18213.94 251
18215.21 317
18216.49 295
18217.76 337
18219.04 320
18220.32 307
18221.59 302
18222.87 325
18224.14 242
18225.42 292
18226.70 291
18227.97 297
18229.25 292
18230.53 292
18231.80 300
18233.08 307
18234.35 328
18235.63 329
18236.91 300
18238.18 300
18239.46 323
18240.74 297
18242.01 323
18243.29 274
18244.57 284
18245.84 304
18247.12 278
18248.40 319
18249.68 299
18250.95 306
18252.23 336
18253.51 307
18254.78 290
18256.06 289
18257.34 303
18258.62 302
18259.89 323
18261.17 311
18262.45 282
18263.72 296
18265.00 334
18266.28 307
18267.56 299
18268.84 336
18270.11 312
18271.39 289
18272.67 280
18273.95 267
18275.22 305
18276.50 303
18277.78 283
18279.06 323
18280.34 316
18281.61 309
18282.89 325
18284.17 271
18285.45 280
18286.73 300
18288.01 278
18289.28 297
18290.56 309
18291.84 357
18293.12 329
18294.40 314
18295.68 289
18296.95 281
18298.23 289
18299.51 281
18300.79 315
18302.07 308
18303.35 295
18304.63 289
18305.91 296
18307.19 307
18308.46 299
18309.74 284
18311.02 327
18312.30 300
18313.58 295
18314.86 294
18316.14 292
18317.42 351
18318.70 347
18319.98 288
18321.26 292
18322.54 323
18323.82 323
18325.10 296
18326.38 286
18327.66 301
18328.94 319
18330.22 302
18331.50 328
18332.77 324
18334.05 317
18335.33 307
18336.61 317
18337.90 320
18339.18 304
18340.46 330
18341.74 293
18343.02 336
18344.30 292
18345.58 354
18346.86 286
18348.14 320
18349.42 296
18350.70 298
18351.98 315
18353.26 349
18354.54 313
18355.82 273
18357.10 292
18358.38 307
18359.66 333
18360.94 306
18362.22 294
18363.51 301
18364.79 367
18366.07 305
18367.35 344
18368.63 332
18369.91 313
18371.19 300
18372.47 294
18373.76 315
18375.04 269
18376.32 317
18377.60 301
18378.88 286
18380.16 267
18381.44 265
18382.73 308
18384.01 325
18385.29 291
18386.57 278
18387.85 309
18389.13 308
18390.42 313
18391.70 298
18392.98 310
18394.26 279
18395.54 312
18396.83 327
18398.11 338
18399.39 315
18400.67 274
18401.96 284
18403.24 290
18404.52 302
18405.80 313
18407.09 287
18408.37 318
18409.65 302
18410.93 249
18412.22 326
18413.50 284
18414.78 314
18416.06 301
18417.35 331
18418.63 326
18419.91 279
18421.20 284
18422.48 293
18423.76 308
18425.05 295
18426.33 281
18427.61 286
18428.89 324
18430.18 298
18431.46 321
18432.74 284
18434.03 300
18435.31 282
18436.60 361
18437.88 326
18439.16 262
18440.45 245
18441.73 301
18443.01 281
18444.30 279
18445.58 281
18446.87 326
18448.15 358
18449.43 292
18450.72 271
18452.00 301
18453.29 287
18454.57 344
18455.85 318
18457.14 286
18458.42 307
18459.71 329
18460.99 315
18462.28 273
18463.56 271
18464.84 272
18466.13 279
18467.41 354
18468.70 319
18469.98 281
18471.27 285
18472.55 296
18473.84 296
18475.12 285
18476.41 320
18477.69 321
18478.98 318
18480.26 303
18481.55 289
18482.83 293
18484.12 333
18485.40 335
18486.69 320
18487.97 314
18489.26 311
18490.54 327
18491.83 269
18493.11 308
18494.40 305
18495.69 286
18496.97 345
18498.26 296
18499.54 318
18500.83 281
18502.11 295
18503.40 329
18504.69 312
18505.97 299
18507.26 310
18508.54 303
18509.83 282
18511.12 297
18512.40 317
18513.69 319
18514.98 296
18516.26 292
18517.55 291
18518.83 315
18520.12 345
18521.41 311
18522.69 328
18523.98 291
18525.27 305
18526.55 272
18527.84 307
18529.13 316
18530.41 319
18531.70 312
18532.99 304
18534.27 295
18535.56 317
18536.85 303
18538.14 297
18539.42 307
18540.71 279
18542.00 310
18543.28 277
18544.57 325
18545.86 314
18547.15 289
18548.43 305
18549.72 329
18551.01 307
18552.30 310
18553.58 330
18554.87 330
18556.16 282
18557.45 296
18558.73 279
18560.02 349
18561.31 317
18562.60 283
18563.89 308
18565.17 299
18566.46 283
18567.75 306
18569.04 301
18570.33 322
18571.62 330
18572.90 289
18574.19 348
18575.48 301
18576.77 289
18578.06 317
18579.35 290
18580.63 325
18581.92 309
18583.21 284
18584.50 312
18585.79 301
18587.08 303
18588.37 318
18589.66 316
18590.94 331
18592.23 309
18593.52 336
18594.81 326
18596.10 306
18597.39 286
18598.68 306
18599.97 304
18601.26 312
18602.55 330
18603.84 324
18605.13 267
18606.41 328
18607.70 323
18608.99 302
18610.28 339
18611.57 317
18612.86 342
18614.15 353
18615.44 356
18616.73 318
18618.02 324
18619.31 297
18620.60 338
18621.89 350
18623.18 313
18624.47 318
18625.76 299
18627.05 293
18628.34 319
18629.63 337
18630.92 338
18632.21 362
18633.50 340
18634.79 289
18636.08 270
18637.37 344
18638.67 321
18639.96 309
18641.25 315
18642.54 307
18643.83 320
18645.12 338
18646.41 332
18647.70 314
18648.99 303
18650.28 300
18651.57 337
18652.86 317
18654.16 287
18655.45 286
18656.74 288
18658.03 303
18659.32 285
18660.61 295
18661.90 306
18663.19 339
18664.49 277
18665.78 316
18667.07 325
18668.36 337
18669.65 338
18670.94 337
18672.24 290
18673.53 326
18674.82 314
18676.11 307
18677.40 320
18678.70 289
18679.99 345
18681.28 331
18682.57 293
18683.86 322
18685.16 349
18686.45 337
18687.74 295
18689.03 302
18690.33 326
18691.62 304
18692.91 312
18694.20 307
18695.50 323
18696.79 335
18698.08 329
18699.37 308
18700.67 287
18701.96 277
18703.25 293
18704.54 334
18705.84 340
18707.13 334
18708.42 311
18709.72 307
18711.01 316
18712.30 303
18713.60 339
18714.89 304
18716.18 309
18717.48 289
18718.77 308
18720.06 305
18721.36 267
18722.65 310
18723.94 300
18725.24 317
18726.53 324
18727.82 299
18729.12 309
18730.41 341
18731.70 301
18733.00 295
18734.29 294
18735.59 282
18736.88 284
18738.17 277
18739.47 312
18740.76 310
18742.06 295
18743.35 320
18744.64 359
18745.94 331
18747.23 318
18748.53 263
18749.82 281
18751.12 288
18752.41 285
18753.71 325
18755.00 302
18756.30 281
18757.59 300
18758.88 294
18760.18 334
18761.47 329
18762.77 312
18764.06 315
18765.36 283
18766.65 306
18767.95 325
18769.24 297
18770.54 288
18771.83 319
18773.13 315
18774.43 313
18775.72 333
18777.02 330
18778.31 296
18779.61 304
18780.90 310
18782.20 292
18783.49 292
18784.79 327
18786.08 296
18787.38 310
18788.68 273
18789.97 306
18791.27 311
18792.56 308
18793.86 293
18795.16 288
18796.45 281
18797.75 311
18799.04 290
18800.34 286
18801.64 307
18802.93 296
18804.23 298
18805.53 308
18806.82 327
18808.12 295
18809.41 299
18810.71 340
18812.01 299
18813.30 299
18814.60 309
18815.90 314
18817.19 288
18818.49 297
18819.79 287
18821.09 286
18822.38 294
18823.68 296
18824.98 300
18826.27 323
18827.57 270
18828.87 312
18830.16 373
18831.46 320
18832.76 273
18834.06 276
18835.35 343
18836.65 269
18837.95 291
18839.25 292
18840.54 271
18841.84 280
18843.14 307
18844.44 298
18845.73 338
18847.03 282
18848.33 283
18849.63 296
18850.93 326
18852.22 268
18853.52 274
18854.82 304
18856.12 289
18857.42 266
18858.71 298
18860.01 283
18861.31 284
18862.61 271
18863.91 294
18865.21 286
18866.50 297
18867.80 310
18869.10 317
18870.40 289
18871.70 298
18873.00 304
18874.30 303
18875.60 276
18876.89 278
18878.19 311
18879.49 300
18880.79 281
18882.09 305
18883.39 359
18884.69 323
18885.99 284
18887.29 296
18888.59 287
18889.88 315
18891.18 311
18892.48 287
18893.78 286
18895.08 310
18896.38 296
18897.68 288
18898.98 292
18900.28 279
18901.58 298
18902.88 303
18904.18 315
18905.48 306
18906.78 318
18908.08 268
18909.38 296
18910.68 306
18911.98 284
18913.28 298
18914.58 302
18915.88 289
18917.18 313
18918.48 296
18919.78 301
18921.08 294
18922.38 281
18923.68 296
18924.98 322
18926.28 303
18927.58 303
18928.88 307
18930.18 339
18931.49 315
18932.79 292
18934.09 281
18935.39 341
18936.69 311
18937.99 304
18939.29 282
18940.59 262
18941.89 299
18943.19 262
18944.49 296
18945.80 269
18947.10 298
18948.40 289
18949.70 275
18951.00 298
18952.30 317
18953.60 274
18954.91 255
18956.21 311
18957.51 284
18958.81 273
18960.11 283
18961.41 295
18962.72 307
18964.02 276
18965.32 304
18966.62 290
18967.92 289
18969.23 268
18970.53 302
18971.83 290
18973.13 270
18974.43 262
18975.74 298
18977.04 284
18978.34 259
18979.64 264
18980.95 296
18982.25 298
18983.55 259
18984.85 286
18986.16 306
18987.46 298
18988.76 268
18990.06 266
18991.37 270
18992.67 274
18993.97 297
18995.28 294
18996.58 254
18997.88 275
18999.18 280
19000.49 282
19001.79 277
19003.09 293
19004.40 304
19005.70 274
19007.00 249
19008.31 282
19009.61 305
19010.91 309
19012.22 281
19013.52 303
19014.82 310
19016.13 274
19017.43 291
19018.74 280
19020.04 304
19021.34 283
19022.65 288
19023.95 306
19025.25 301
19026.56 261
19027.86 247
19029.17 281
19030.47 335
19031.77 277
19033.08 279
19034.38 258
19035.69 289
19036.99 296
19038.30 234
19039.60 277
19040.91 280
19042.21 299
19043.51 315
19044.82 265
19046.12 269
19047.43 280
19048.73 284
19050.04 255
19051.34 325
19052.65 249
19053.95 272
19055.26 292
19056.56 281
19057.87 278
19059.17 288
19060.48 308
19061.78 310
19063.09 304
19064.39 333
19065.70 296
19067.00 361
19068.31 311
19069.62 274
19070.92 285
19072.23 291
19073.53 297
19074.84 295
19076.14 307
19077.45 280
19078.75 327
19080.06 294
19081.37 275
19082.67 296
19083.98 294
19085.28 282
19086.59 285
19087.90 364
19089.20 304
19090.51 285
19091.82 292
19093.12 297
19094.43 272
19095.73 307
19097.04 313
19098.35 260
19099.65 254
19100.96 311
19102.27 330
19103.57 294
19104.88 277
19106.19 298
19107.49 289
19108.80 303
19110.11 296
19111.41 296
19112.72 264
19114.03 275
19115.33 297
19116.64 324
19117.95 277
19119.26 284
19120.56 270
19121.87 278
19123.18 285
19124.49 253
19125.79 259
19127.10 270
19128.41 273
19129.72 288
19131.02 284
19132.33 256
19133.64 252
19134.95 292
19136.25 289
19137.56 293
19138.87 276
19140.18 275
19141.49 273
19142.79 292
19144.10 257
19145.41 253
19146.72 240
19148.03 285
19149.33 347
19150.64 312
19151.95 323
19153.26 285
19154.57 290
19155.88 280
19157.18 245
19158.49 274
19159.80 306
19161.11 297
19162.42 278
19163.73 283
19165.04 283
19166.34 269
19167.65 265
19168.96 310
19170.27 271
19171.58 271
19172.89 305
19174.20 265
19175.51 262
19176.82 284
19178.13 272
19179.43 304
19180.74 300
19182.05 264
19183.36 291
19184.67 295
19185.98 318
19187.29 317
19188.60 277
19189.91 280
19191.22 279
19192.53 306
19193.84 282
19195.15 319
19196.46 306
19197.77 297
19199.08 297
19200.39 288
19201.70 282
19203.01 259
19204.32 282
19205.63 285
19206.94 281
19208.25 308
19209.56 289
19210.87 298
19212.18 307
19213.49 269
19214.80 285
19216.11 288
19217.42 308
19218.73 265
19220.04 269
19221.35 291
19222.66 273
19223.98 285
19225.29 310
19226.60 296
19227.91 268
19229.22 258
19230.53 273
19231.84 283
19233.15 268
19234.46 284
19235.77 273
19237.09 285
19238.40 305
19239.71 288
19241.02 309
19242.33 270
19243.64 281
19244.95 285
19246.27 307
19247.58 307
19248.89 261
19250.20 313
19251.51 302
19252.82 304
19254.14 288
19255.45 273
19256.76 305
19258.07 286
19259.38 264
19260.70 231
19262.01 257
19263.32 294
19264.63 275
19265.94 288
19267.26 296
19268.57 250
19269.88 278
19271.19 244
19272.51 286
19273.82 271
19275.13 276
19276.44 290
19277.76 244
19279.07 261
19280.38 262
19281.69 275
19283.01 287
19284.32 317
19285.63 328
19286.94 261
19288.26 308
19289.57 292
19290.88 288
19292.20 277
19293.51 300
19294.82 282
19296.14 260
19297.45 298
19298.76 279
19300.08 302
19301.39 296
19302.70 305
19304.02 301
19305.33 289
19306.64 260
19307.96 298
19309.27 285
19310.59 293
19311.90 268
19313.21 279
19314.53 262
19315.84 287
19317.15 271
19318.47 266
19319.78 283
19321.10 273
19322.41 239
19323.72 300
19325.04 309
19326.35 291
19327.67 286
19328.98 276
19330.30 272
19331.61 270
19332.93 281
19334.24 301
19335.55 298
19336.87 270
19338.18 279
19339.50 291
19340.81 264
19342.13 249
19343.44 272
19344.76 267
19346.07 273
19347.39 275
19348.70 274
19350.02 311
19351.33 262
19352.65 252
19353.96 280
19355.28 299
19356.59 277
19357.91 285
19359.22 267
19360.54 256
19361.86 277
19363.17 284
19364.49 261
19365.80 247
19367.12 265
19368.43 269
19369.75 269
19371.06 293
19372.38 298
19373.70 291
19375.01 279
19376.33 259
19377.64 277
19378.96 256
19380.28 251
19381.59 275
19382.91 281
19384.23 309
19385.54 270
19386.86 267
19388.17 248
19389.49 270
19390.81 234
19392.12 294
19393.44 284
19394.76 263
19396.07 262
19397.39 254
19398.71 265
19400.02 285
19401.34 269
19402.66 269
19403.97 293
19405.29 272
19406.61 275
19407.93 282
19409.24 284
19410.56 272
19411.88 293
19413.19 288
19414.51 263
19415.83 309
19417.15 243
19418.46 272
19419.78 267
19421.10 297
19422.42 278
19423.73 273
19425.05 270
19426.37 275
19427.69 285
19429.00 292
19430.32 303
19431.64 306
19432.96 293
19434.28 287
19435.59 287
19436.91 272
19438.23 263
19439.55 263
19440.87 247
19442.18 290
19443.50 272
19444.82 302
19446.14 307
19447.46 285
19448.78 240
19450.09 268
19451.41 296
19452.73 267
19454.05 257
19455.37 245
19456.69 266
19458.01 257
19459.33 276
19460.64 287
19461.96 279
19463.28 295
19464.60 296
19465.92 292
19467.24 264
19468.56 264
19469.88 260
19471.20 321
19472.52 255
19473.83 252
19475.15 284
19476.47 303
19477.79 284
19479.11 276
19480.43 256
19481.75 259
19483.07 273
19484.39 288
19485.71 268
19487.03 286
19488.35 288
19489.67 249
19490.99 294
19492.31 308
19493.63 308
19494.95 272
19496.27 251
19497.59 280
19498.91 255
19500.23 243
19501.55 266
19502.87 257
19504.19 252
19505.51 267
19506.83 277
19508.15 264
19509.47 279
19510.79 270
19512.11 265
19513.43 303
19514.75 237
19516.08 258
19517.40 268
19518.72 286
19520.04 294
19521.36 337
19522.68 275
19524.00 269
19525.32 289
19526.64 262
19527.96 258
19529.29 259
19530.61 288
19531.93 261
19533.25 271
19534.57 274
19535.89 272
19537.21 306
19538.53 270
19539.86 243
19541.18 259
19542.50 267
19543.82 271
19545.14 285
19546.46 291
19547.79 268
19549.11 284
19550.43 258
19551.75 263
19553.07 245
19554.40 276
19555.72 291
19557.04 271
19558.36 277
19559.68 234
19561.01 264
19562.33 261
19563.65 279
19564.97 304
19566.30 289
19567.62 250
19568.94 273
19570.26 333
19571.59 288
19572.91 270
19574.23 256
19575.55 250
19576.88 289
19578.20 253
19579.52 294
19580.85 262
19582.17 244
19583.49 256
19584.82 264
19586.14 282
19587.46 264
19588.78 260
19590.11 256
19591.43 287
19592.75 291
19594.08 268
19595.40 289
19596.72 234
19598.05 246
19599.37 240
19600.70 269
19602.02 243
19603.34 265
19604.67 290
19605.99 263
19607.31 274
19608.64 242
19609.96 255
19611.29 254
19612.61 267
19613.93 303
19615.26 265
19616.58 262
19617.91 273
19619.23 276
19620.55 291
19621.88 257
19623.20 286
19624.53 281
19625.85 288
19627.18 281
19628.50 262
19629.83 259
19631.15 270
19632.48 267
19633.80 256
19635.12 279
19636.45 271
19637.77 276
19639.10 260
19640.42 251
19641.75 257
19643.07 270
19644.40 291
19645.72 273
19647.05 275
19648.37 277
19649.70 277
19651.03 265
19652.35 231
19653.68 261
19655.00 252
19656.33 244
19657.65 281
19658.98 230
19660.30 261
19661.63 272
19662.96 287
19664.28 261
19665.61 241
19666.93 240
19668.26 268
19669.58 258
19670.91 261
19672.24 244
19673.56 216
19674.89 279
19676.21 302
19677.54 298
19678.87 262
19680.19 280
19681.52 285
19682.85 293
19684.17 286
19685.50 282
19686.83 291
19688.15 292
19689.48 257
19690.81 269
19692.13 255
19693.46 283
19694.79 265
19696.11 286
19697.44 234
19698.77 252
19700.09 302
19701.42 283
19702.75 275
19704.07 260
19705.40 269
19706.73 282
19708.06 258
19709.38 255
19710.71 298
19712.04 281
19713.37 242
19714.69 298
19716.02 261
19717.35 255
19718.68 279
19720.00 246
19721.33 262
19722.66 276
19723.99 272
19725.31 278
19726.64 307
19727.97 288
19729.30 270
19730.63 326
19731.95 288
19733.28 288
19734.61 264
19735.94 244
19737.27 236
19738.59 244
19739.92 236
19741.25 231
19742.58 255
19743.91 274
19745.24 274
19746.57 244
19747.89 259
19749.22 283
19750.55 290
19751.88 241
19753.21 240
19754.54 266
19755.87 249
19757.20 264
19758.52 253
19759.85 269
19761.18 261
19762.51 267
19763.84 295
19765.17 266
19766.50 264
19767.83 232
19769.16 257
19770.49 278
19771.82 256
19773.15 215
19774.47 280
19775.80 278
19777.13 245
19778.46 248
19779.79 260
19781.12 265
19782.45 298
19783.78 294
19785.11 294
19786.44 273
19787.77 273
19789.10 264
19790.43 259
19791.76 258
19793.09 271
19794.42 276
19795.75 258
19797.08 237
19798.41 234
19799.74 243
19801.07 251
19802.40 264
19803.73 250
19805.07 271
19806.40 268
19807.73 260
19809.06 232
19810.39 283
19811.72 237
19813.05 269
19814.38 272
19815.71 251
19817.04 257
19818.37 256
19819.70 247
19821.03 246
19822.37 239
19823.70 226
19825.03 262
19826.36 257
19827.69 231
19829.02 232
19830.35 267
19831.68 263
19833.02 251
19834.35 271
19835.68 261
19837.01 239
19838.34 261
19839.67 254
19841.01 290
19842.34 265
19843.67 294
19845.00 289
19846.33 270
19847.67 249
19849.00 240
19850.33 302
19851.66 264
19852.99 267
19854.33 279
19855.66 278
19856.99 264
19858.32 244
19859.65 275
19860.99 243
19862.32 257
19863.65 285
19864.98 280
19866.32 260
19867.65 254
19868.98 251
19870.32 276
19871.65 264
19872.98 265
19874.31 279
19875.65 248
19876.98 279
19878.31 210
19879.65 236
19880.98 281
19882.31 275
19883.64 252
19884.98 279
19886.31 269
19887.64 282
19888.98 264
19890.31 271
19891.64 251
19892.98 269
19894.31 269
19895.65 276
19896.98 244
19898.31 259
19899.65 282
19900.98 272
19902.31 240
19903.65 279
19904.98 283
19906.32 237
19907.65 241
19908.98 246
19910.32 252
19911.65 250
19912.99 243
19914.32 269
19915.65 232
19916.99 225
19918.32 273
19919.66 274
19920.99 273
19922.33 256
19923.66 254
19924.99 272
19926.33 239
19927.66 257
19929.00 252
19930.33 258
19931.67 288
19933.00 257
19934.34 282
19935.67 257
19937.01 242
19938.34 252
19939.68 268
19941.01 266
19942.35 271
19943.68 247
19945.02 267
19946.35 241
19947.69 236
19949.02 245
19950.36 273
19951.70 242
19953.03 258
19954.37 285
19955.70 263
19957.04 263
19958.37 266
19959.71 268
19961.04 265
19962.38 275
19963.72 271
19965.05 236
19966.39 257
19967.72 292
19969.06 279
19970.40 278
19971.73 253
19973.07 266
19974.40 258
19975.74 270
19977.08 268
19978.41 282
19979.75 263
19981.09 290
19982.42 281
19983.76 289
19985.10 269
19986.43 289
19987.77 287
19989.11 286
19990.44 267
19991.78 258
19993.12 249
19994.45 242
19995.79 250
19997.13 261
19998.46 259
19999.80 269
20001.14 244
20002.48 286
20003.81 264
20005.15 259
20006.49 263
20007.82 272
20009.16 254
20010.50 263
20011.84 257
20013.17 257
20014.51 258
20015.85 260
20017.19 286
20018.52 280
20019.86 279
20021.20 302
20022.54 299
20023.88 279
20025.21 269
20026.55 287
20027.89 275
20029.23 283
20030.57 263
20031.90 267
20033.24 267
20034.58 273
20035.92 251
20037.26 256
20038.60 262
20039.93 281
20041.27 262
20042.61 254
20043.95 300
20045.29 281
20046.63 261
20047.97 278
20049.30 252
20050.64 251
20051.98 271
20053.32 281
20054.66 243
20056.00 277
20057.34 270
20058.68 231
20060.02 263
20061.35 256
20062.69 261
20064.03 274
20065.37 292
20066.71 249
20068.05 296
20069.39 258
20070.73 239
20072.07 255
20073.41 258
20074.75 279
20076.09 272
20077.43 262
20078.77 264
20080.11 287
20081.45 321
20082.79 307
20084.13 282
20085.47 295
20086.81 256
20088.15 264
20089.49 293
20090.83 270
20092.17 247
20093.51 256
20094.85 248
20096.19 247
20097.53 239
20098.87 257
20100.21 254
20101.55 255
20102.89 261
20104.23 268
20105.57 264
20106.91 271
20108.25 317
20109.59 297
20110.93 253
20112.27 263
20113.62 286
20114.96 294
20116.30 262
20117.64 269
20118.98 267
20120.32 274
20121.66 256
20123.00 234
20124.34 250
20125.69 279
20127.03 258
20128.37 265
20129.71 310
20131.05 280
20132.39 294
20133.73 258
20135.08 258
20136.42 261
20137.76 250
20139.10 272
20140.44 242
