# Supplementary material for: MALDI-TOF MS typing enables the classification of brewing yeasts of the genus Saccharomyces to major beer styles
Source: PLoS One. 2017 Aug 9;12(8):e0181694. doi: 10.1371/journal.pone.0181694 (PMC5549903; doi:10.1371/journal.pone.0181694)
Supplement: S10 File — The directory includes 90 raw files and was zipped to “.zip”; the folder has three strains with 30 spectra per strain; S1 Text explains the raw files with an example and Table 1 represents the yeast strains used within the experiment. (ZIP) [file pone.0181694.s013.zip › 28-30/30332n-552-OG-Koe-Koe-YPG-18h-E-E_2015-08-13__0_B10_1.dat]

1999.93 3208
2000.35 3229
2000.77 3100
2001.19 3138
2001.61 3356
2002.03 3275
2002.46 3227
2002.88 3423
2003.30 3228
2003.72 3056
2004.14 2951
2004.57 3181
2004.99 3155
2005.41 3375
2005.83 3360
2006.25 3242
2006.68 3292
2007.10 3043
2007.52 3064
2007.94 3268
2008.37 3248
2008.79 3215
2009.21 3366
2009.63 3581
2010.06 3576
2010.48 3498
2010.90 3428
2011.32 3219
2011.75 3250
2012.17 3328
2012.59 3530
2013.02 3304
2013.44 3307
2013.86 3240
2014.29 3003
2014.71 3028
2015.13 3063
2015.55 3212
2015.98 2891
2016.40 2905
2016.82 3006
2017.25 3258
2017.67 3266
2018.10 3135
2018.52 3246
2018.94 3311
2019.37 3188
2019.79 3075
2020.21 3154
2020.64 3265
2021.06 3389
2021.48 3517
2021.91 3540
2022.33 3233
2022.76 3145
2023.18 3166
2023.60 3677
2024.03 3341
2024.45 3134
2024.88 3116
2025.30 3210
2025.73 3174
2026.15 3305
2026.57 3446
2027.00 3385
2027.42 3215
2027.85 3246
2028.27 3290
2028.70 3216
2029.12 3028
2029.55 3133
2029.97 3152
2030.40 2904
2030.82 2951
2031.24 2936
2031.67 2905
2032.09 2897
2032.52 3016
2032.94 3111
2033.37 3364
2033.79 3084
2034.22 3066
2034.65 3109
2035.07 3160
2035.50 3190
2035.92 3243
2036.35 3334
2036.77 3192
2037.20 3324
2037.62 3352
2038.05 3333
2038.47 3400
2038.90 3478
2039.33 3549
2039.75 3318
2040.18 3407
2040.60 3375
2041.03 3445
2041.45 3478
2041.88 3431
2042.31 3498
2042.73 3456
2043.16 3366
2043.58 3184
2044.01 3147
2044.44 3259
2044.86 3238
2045.29 3273
2045.72 2999
2046.14 3120
2046.57 3149
2047.00 3103
2047.42 2912
2047.85 3143
2048.28 3111
2048.70 3049
2049.13 3040
2049.56 2916
2049.98 2981
2050.41 3183
2050.84 3164
2051.26 2931
2051.69 2955
2052.12 2930
2052.54 2925
2052.97 3045
2053.40 2988
2053.83 3137
2054.25 2941
2054.68 2977
2055.11 2781
2055.53 2767
2055.96 2960
2056.39 2954
2056.82 3026
2057.24 3131
2057.67 3132
2058.10 3008
2058.53 2942
2058.96 3203
2059.38 3038
2059.81 3120
2060.24 2972
2060.67 3110
2061.10 2945
2061.52 2912
2061.95 3154
2062.38 3000
2062.81 3056
2063.24 3001
2063.66 3027
2064.09 3221
2064.52 3349
2064.95 2978
2065.38 3156
2065.81 3248
2066.23 3310
2066.66 3512
2067.09 3491
2067.52 3483
2067.95 3694
2068.38 3714
2068.81 3258
2069.23 3311
2069.66 3303
2070.09 3260
2070.52 3087
2070.95 3262
2071.38 3193
2071.81 2995
2072.24 2959
2072.67 2807
2073.10 2888
2073.53 2996
2073.95 3265
2074.38 3180
2074.81 2999
2075.24 3142
2075.67 3373
2076.10 3255
2076.53 3374
2076.96 3422
2077.39 3467
2077.82 3533
2078.25 3388
2078.68 3296
2079.11 3310
2079.54 3426
2079.97 3399
2080.40 3484
2080.83 3487
2081.26 3522
2081.69 3738
2082.12 3790
2082.55 3738
2082.98 3719
2083.41 3621
2083.84 3743
2084.27 3566
2084.70 3385
2085.13 3261
2085.56 3182
2085.99 3240
2086.42 3291
2086.85 3250
2087.29 3157
2087.72 3243
2088.15 3259
2088.58 3265
2089.01 3523
2089.44 3349
2089.87 3497
2090.30 3482
2090.73 3377
2091.16 3216
2091.59 3137
2092.03 3150
2092.46 3391
2092.89 3251
2093.32 3299
2093.75 3249
2094.18 3089
2094.61 3098
2095.05 3164
2095.48 3158
2095.91 3295
2096.34 3237
2096.77 2977
2097.20 3082
2097.63 3133
2098.07 3053
2098.50 2941
2098.93 2984
2099.36 2849
2099.79 3000
2100.23 2893
2100.66 2935
2101.09 2904
2101.52 2976
2101.95 2961
2102.39 2967
2102.82 2961
2103.25 3057
2103.68 2906
2104.12 2843
2104.55 3141
2104.98 3328
2105.41 3154
2105.85 3176
2106.28 3201
2106.71 3377
2107.14 3313
2107.58 3401
2108.01 3608
2108.44 3463
2108.88 3370
2109.31 3341
2109.74 3674
2110.18 3464
2110.61 3495
2111.04 3475
2111.47 3293
2111.91 3619
2112.34 3371
2112.77 3256
2113.21 3158
2113.64 3077
2114.07 2977
2114.51 3110
2114.94 2987
2115.37 2823
2115.81 2857
2116.24 3022
2116.68 3112
2117.11 2985
2117.54 2911
2117.98 2928
2118.41 2815
2118.85 2958
2119.28 2947
2119.71 2887
2120.15 2901
2120.58 2866
2121.02 2643
2121.45 2806
2121.88 2939
2122.32 2724
2122.75 2913
2123.19 2968
2123.62 2843
2124.06 2844
2124.49 2831
2124.92 2935
2125.36 3154
2125.79 3206
2126.23 3219
2126.66 3237
2127.10 3161
2127.53 3323
2127.97 3272
2128.40 3174
2128.84 3016
2129.27 3172
2129.71 3161
2130.14 3306
2130.58 3198
2131.01 3336
2131.45 3690
2131.88 3494
2132.32 3678
2132.75 3569
2133.19 3780
2133.63 3525
2134.06 3422
2134.50 3688
2134.93 3630
2135.37 3502
2135.80 3267
2136.24 3321
2136.67 3234
2137.11 3338
2137.55 3369
2137.98 3200
2138.42 3301
2138.85 3268
2139.29 3283
2139.73 3161
2140.16 3164
2140.60 3070
2141.03 3096
2141.47 2930
2141.91 2980
2142.34 3052
2142.78 2750
2143.22 2821
2143.65 3057
2144.09 3005
2144.53 2962
2144.96 3136
2145.40 2935
2145.84 3049
2146.27 3137
2146.71 3005
2147.15 2889
2147.58 3009
2148.02 3152
2148.46 3274
2148.89 3366
2149.33 3439
2149.77 3402
2150.21 3536
2150.64 3855
2151.08 3891
2151.52 4179
2151.95 4356
2152.39 4292
2152.83 4405
2153.27 4452
2153.70 4416
2154.14 4383
2154.58 4304
2155.02 3988
2155.45 4002
2155.89 3776
2156.33 3657
2156.77 3566
2157.21 3644
2157.64 3463
2158.08 3431
2158.52 3392
2158.96 3416
2159.40 3403
2159.83 3365
2160.27 3246
2160.71 3322
2161.15 3608
2161.59 3572
2162.02 3382
2162.46 3494
2162.90 3512
2163.34 3412
2163.78 3422
2164.22 3555
2164.66 3524
2165.09 3553
2165.53 3381
2165.97 3315
2166.41 3474
2166.85 3406
2167.29 3294
2167.73 3401
2168.17 3247
2168.60 3551
2169.04 3576
2169.48 3549
2169.92 3544
2170.36 3485
2170.80 3288
2171.24 3174
2171.68 3498
2172.12 3505
2172.56 3458
2173.00 3658
2173.44 3635
2173.88 3526
2174.32 3704
2174.76 3862
2175.20 3804
2175.64 3960
2176.07 4033
2176.51 4043
2176.95 3955
2177.39 4034
2177.83 4429
2178.27 4374
2178.71 4334
2179.15 4365
2179.59 4107
2180.03 3974
2180.47 4147
2180.92 3966
2181.36 3838
2181.80 3762
2182.24 3872
2182.68 3874
2183.12 3788
2183.56 3609
2184.00 3515
2184.44 3530
2184.88 3307
2185.32 3076
2185.76 3172
2186.20 3280
2186.64 3130
2187.08 3295
2187.52 3511
2187.97 3477
2188.41 3614
2188.85 3564
2189.29 3472
2189.73 3599
2190.17 3823
2190.61 3861
2191.05 3632
2191.49 4000
2191.94 3799
2192.38 3883
2192.82 3806
2193.26 3467
2193.70 3653
2194.14 3727
2194.58 3728
2195.03 3602
2195.47 3899
2195.91 3828
2196.35 3714
2196.79 3787
2197.24 3860
2197.68 3719
2198.12 3663
2198.56 3546
2199.00 3596
2199.45 3590
2199.89 3728
2200.33 3789
2200.77 3683
2201.21 3666
2201.66 3629
2202.10 3590
2202.54 3571
2202.98 3378
2203.43 3343
2203.87 3425
2204.31 3548
2204.75 3440
2205.20 3592
2205.64 3672
2206.08 3456
2206.53 3514
2206.97 3479
2207.41 3530
2207.85 3622
2208.30 3558
2208.74 3508
2209.18 3389
2209.63 3863
2210.07 3988
2210.51 3833
2210.96 3593
2211.40 3487
2211.84 3566
2212.29 3775
2212.73 3821
2213.17 3534
2213.62 3652
2214.06 3695
2214.50 3622
2214.95 3638
2215.39 3551
2215.84 3535
2216.28 3277
2216.72 3189
2217.17 3316
2217.61 3328
2218.05 3273
2218.50 3276
2218.94 3143
2219.39 3335
2219.83 3262
2220.28 2953
2220.72 3049
2221.16 3235
2221.61 3400
2222.05 3349
2222.50 3384
2222.94 3356
2223.39 3588
2223.83 3635
2224.28 3621
2224.72 3724
2225.16 3854
2225.61 4027
2226.05 3861
2226.50 3735
2226.94 3694
2227.39 3802
2227.83 4092
2228.28 4080
2228.72 4174
2229.17 4222
2229.61 4286
2230.06 4467
2230.50 4441
2230.95 4168
2231.40 4187
2231.84 4179
2232.29 4083
2232.73 4301
2233.18 4324
2233.62 4117
2234.07 4036
2234.51 4028
2234.96 4196
2235.41 4102
2235.85 4098
2236.30 4147
2236.74 4252
2237.19 3991
2237.63 3780
2238.08 3786
2238.53 3813
2238.97 3668
2239.42 3880
2239.86 3783
2240.31 3808
2240.76 3935
2241.20 3747
2241.65 3610
2242.10 3498
2242.54 3430
2242.99 3413
2243.44 3334
2243.88 3315
2244.33 3141
2244.78 3155
2245.22 3419
2245.67 3106
2246.12 3299
2246.56 3264
2247.01 3194
2247.46 3047
2247.90 3219
2248.35 3172
2248.80 3233
2249.24 3349
2249.69 3238
2250.14 3345
2250.59 3317
2251.03 3285
2251.48 3522
2251.93 3614
2252.38 3489
2252.82 3400
2253.27 3316
2253.72 3573
2254.17 3414
2254.61 3162
2255.06 3368
2255.51 3440
2255.96 3405
2256.40 3432
2256.85 3350
2257.30 2966
2257.75 3174
2258.20 3223
2258.64 3151
2259.09 3179
2259.54 3288
2259.99 3190
2260.44 3147
2260.88 3272
2261.33 3150
2261.78 3096
2262.23 3150
2262.68 3379
2263.13 3424
2263.58 3418
2264.02 3517
2264.47 3625
2264.92 3648
2265.37 3722
2265.82 3927
2266.27 3926
2266.72 4163
2267.17 4078
2267.61 4234
2268.06 4179
2268.51 4100
2268.96 4122
2269.41 4093
2269.86 4368
2270.31 4417
2270.76 4350
2271.21 4333
2271.66 4410
2272.11 4585
2272.56 4285
2273.00 4239
2273.45 4567
2273.90 4422
2274.35 4307
2274.80 4384
2275.25 4292
2275.70 4218
2276.15 3843
2276.60 3684
2277.05 3779
2277.50 3880
2277.95 3719
2278.40 3765
2278.85 3530
2279.30 3570
2279.75 3615
2280.20 3481
2280.65 3375
2281.10 3391
2281.55 3530
2282.00 3723
2282.45 3514
2282.90 3533
2283.35 3581
2283.81 3623
2284.26 3832
2284.71 3739
2285.16 3529
2285.61 3550
2286.06 3925
2286.51 3586
2286.96 3537
2287.41 3511
2287.86 3615
2288.31 3706
2288.76 3770
2289.22 3839
2289.67 3907
2290.12 4489
2290.57 4885
2291.02 5131
2291.47 5912
2291.92 6111
2292.37 6426
2292.83 6955
2293.28 7132
2293.73 7298
2294.18 7104
2294.63 7327
2295.08 6952
2295.53 6523
2295.99 6276
2296.44 6018
2296.89 5472
2297.34 5189
2297.79 4810
2298.25 4418
2298.70 4385
2299.15 4320
2299.60 4127
2300.05 3792
2300.51 3935
2300.96 3961
2301.41 3753
2301.86 3616
2302.32 3782
2302.77 3691
2303.22 3536
2303.67 3535
2304.13 3571
2304.58 3495
2305.03 3567
2305.48 3539
2305.94 3543
2306.39 3522
2306.84 3298
2307.29 3387
2307.75 3437
2308.20 3554
2308.65 3520
2309.11 3690
2309.56 3753
2310.01 3858
2310.47 3869
2310.92 4022
2311.37 4314
2311.83 4498
2312.28 4486
2312.73 4517
2313.19 4773
2313.64 4783
2314.09 4546
2314.55 4393
2315.00 4418
2315.45 4244
2315.91 4294
2316.36 4088
2316.81 3917
2317.27 3763
2317.72 3838
2318.18 3763
2318.63 3710
2319.08 4005
2319.54 3729
2319.99 3894
2320.45 3948
2320.90 3804
2321.35 4083
2321.81 3999
2322.26 4141
2322.72 4343
2323.17 3985
2323.63 4052
2324.08 4033
2324.54 3919
2324.99 3884
2325.44 4084
2325.90 4117
2326.35 4033
2326.81 4016
2327.26 4260
2327.72 3898
2328.17 3919
2328.63 4029
2329.08 4206
2329.54 4287
2329.99 4176
2330.45 4355
2330.90 4263
2331.36 4255
2331.81 4306
2332.27 4468
2332.72 4119
2333.18 4148
2333.64 4318
2334.09 4088
2334.55 4035
2335.00 3914
2335.46 3692
2335.91 3617
2336.37 3550
2336.82 3487
2337.28 3589
2337.74 3567
2338.19 3419
2338.65 3607
2339.10 3737
2339.56 3836
2340.02 3761
2340.47 3821
2340.93 3728
2341.38 3929
2341.84 3889
2342.30 3935
2342.75 3980
2343.21 3823
2343.67 4109
2344.12 3941
2344.58 4021
2345.04 3919
2345.49 3507
2345.95 3739
2346.41 3923
2346.86 3726
2347.32 3742
2347.78 3615
2348.23 3652
2348.69 3800
2349.15 3706
2349.60 3852
2350.06 3905
2350.52 3953
2350.97 3832
2351.43 3723
2351.89 3566
2352.35 3813
2352.80 3707
2353.26 3640
2353.72 3460
2354.18 3433
2354.63 3540
2355.09 3471
2355.55 3292
2356.01 3319
2356.46 3400
2356.92 3439
2357.38 3366
2357.84 3369
2358.29 3491
2358.75 3653
2359.21 3497
2359.67 3567
2360.13 3741
2360.58 3608
2361.04 3769
2361.50 3691
2361.96 3767
2362.42 3746
2362.88 3526
2363.33 3638
2363.79 3530
2364.25 3549
2364.71 3548
2365.17 3736
2365.63 3554
2366.08 3580
2366.54 3435
2367.00 3482
2367.46 3807
2367.92 3824
2368.38 3725
2368.84 3741
2369.30 4014
2369.75 3882
2370.21 3960
2370.67 4076
2371.13 4127
2371.59 4181
2372.05 3924
2372.51 3754
2372.97 3807
2373.43 4067
2373.89 3993
2374.35 4060
2374.81 4078
2375.27 3889
2375.72 3934
2376.18 4124
2376.64 4272
2377.10 4169
2377.56 4123
2378.02 4373
2378.48 4186
2378.94 3954
2379.40 4163
2379.86 4002
2380.32 3852
2380.78 3831
2381.24 3785
2381.70 3853
2382.16 3857
2382.62 3879
2383.08 3777
2383.54 3778
2384.00 3918
2384.46 4074
2384.92 3914
2385.39 3742
2385.85 3745
2386.31 3668
2386.77 3542
2387.23 3598
2387.69 3591
2388.15 3646
2388.61 3513
2389.07 3401
2389.53 3479
2389.99 3682
2390.45 3644
2390.91 3598
2391.38 3760
2391.84 3894
2392.30 3950
2392.76 3778
2393.22 3868
2393.68 3834
2394.14 3728
2394.60 3598
2395.06 3611
2395.53 3782
2395.99 3614
2396.45 3621
2396.91 3471
2397.37 3357
2397.83 3558
2398.30 3561
2398.76 3443
2399.22 3282
2399.68 3270
2400.14 3432
2400.61 3607
2401.07 3646
2401.53 3479
2401.99 3330
2402.45 3500
2402.92 3456
2403.38 3451
2403.84 3412
2404.30 3479
2404.76 3328
2405.23 3401
2405.69 3262
2406.15 3295
2406.61 3214
2407.08 3279
2407.54 3531
2408.00 3648
2408.46 3482
2408.93 3518
2409.39 3538
2409.85 3587
2410.32 3649
2410.78 3658
2411.24 3644
2411.70 3484
2412.17 3560
2412.63 3363
2413.09 3461
2413.56 3405
2414.02 3234
2414.48 3415
2414.95 3336
2415.41 3422
2415.87 3634
2416.34 3621
2416.80 3618
2417.26 3698
2417.73 3827
2418.19 3799
2418.65 3711
2419.12 3861
2419.58 3804
2420.05 3732
2420.51 3772
2420.97 3949
2421.44 3894
2421.90 3883
2422.37 3960
2422.83 3928
2423.29 4112
2423.76 3744
2424.22 3906
2424.69 3828
2425.15 3495
2425.62 3528
2426.08 3595
2426.54 3570
2427.01 3554
2427.47 3399
2427.94 3490
2428.40 3480
2428.87 3174
2429.33 3092
2429.80 3267
2430.26 3321
2430.73 3255
2431.19 3327
2431.66 3448
2432.12 3260
2432.59 3324
2433.05 3466
2433.52 3606
2433.98 3580
2434.45 3521
2434.91 3722
2435.38 3915
2435.84 3558
2436.31 3713
2436.77 3803
2437.24 3835
2437.70 3715
2438.17 3764
2438.63 3980
2439.10 3863
2439.57 3989
2440.03 3951
2440.50 4013
2440.96 4036
2441.43 3815
2441.89 3849
2442.36 4208
2442.83 4374
2443.29 4286
2443.76 4295
2444.22 4140
2444.69 4087
2445.16 4248
2445.62 4055
2446.09 3863
2446.56 3910
2447.02 3938
2447.49 3797
2447.96 3403
2448.42 3318
2448.89 3209
2449.35 3226
2449.82 3236
2450.29 3285
2450.75 3366
2451.22 3406
2451.69 3327
2452.16 3292
2452.62 3574
2453.09 3494
2453.56 3309
2454.02 3415
2454.49 3374
2454.96 3592
2455.42 3536
2455.89 3384
2456.36 3392
2456.83 3554
2457.29 3431
2457.76 3632
2458.23 3481
2458.70 3406
2459.16 3276
2459.63 3235
2460.10 3310
2460.57 3579
2461.03 3280
2461.50 3265
2461.97 3381
2462.44 3377
2462.91 3350
2463.37 3346
2463.84 2998
2464.31 3162
2464.78 3148
2465.25 3156
2465.71 3196
2466.18 3212
2466.65 3360
2467.12 3388
2467.59 3355
2468.06 3159
2468.52 3405
2468.99 3331
2469.46 3406
2469.93 3473
2470.40 3625
2470.87 3476
2471.34 3458
2471.80 3301
2472.27 3404
2472.74 3503
2473.21 3393
2473.68 3101
2474.15 3235
2474.62 3136
2475.09 3168
2475.56 3214
2476.02 3323
2476.49 3358
2476.96 3194
2477.43 3159
2477.90 3292
2478.37 3382
2478.84 3483
2479.31 3320
2479.78 3607
2480.25 3563
2480.72 3362
2481.19 3524
2481.66 3460
2482.13 3230
2482.60 3199
2483.07 3286
2483.54 3366
2484.01 3157
2484.48 3226
2484.95 3095
2485.42 3313
2485.89 3240
2486.36 3284
2486.83 3295
2487.30 3129
2487.77 3404
2488.24 3466
2488.71 3514
2489.18 3437
2489.65 3591
2490.12 3403
2490.59 3434
2491.06 3595
2491.53 3693
2492.00 3391
2492.47 3623
2492.94 3575
2493.41 3586
2493.88 3635
2494.36 3419
2494.83 3468
2495.30 3450
2495.77 3527
2496.24 3579
2496.71 3681
2497.18 3679
2497.65 3547
2498.12 3452
2498.60 3399
2499.07 3420
2499.54 3690
2500.01 3428
2500.48 3325
2500.95 3344
2501.42 3346
2501.90 3115
2502.37 3350
2502.84 3319
2503.31 3032
2503.78 3055
2504.25 3218
2504.73 3228
2505.20 3160
2505.67 3279
2506.14 2961
2506.61 2923
2507.09 3124
2507.56 3482
2508.03 3420
2508.50 3498
2508.97 3662
2509.45 3595
2509.92 3419
2510.39 3693
2510.86 3937
2511.34 3715
2511.81 3663
2512.28 3731
2512.75 3900
2513.23 4018
2513.70 4232
2514.17 3991
2514.65 4128
2515.12 4120
2515.59 4092
2516.06 4263
2516.54 4192
2517.01 3868
2517.48 3841
2517.96 3633
2518.43 3600
2518.90 3766
2519.38 3581
2519.85 3618
2520.32 3419
2520.80 3511
2521.27 3507
2521.74 3584
2522.22 3486
2522.69 3411
2523.16 3425
2523.64 3368
2524.11 3287
2524.58 3454
2525.06 3386
2525.53 3325
2526.01 3304
2526.48 3382
2526.95 3537
2527.43 3273
2527.90 3219
2528.38 3552
2528.85 3466
2529.32 3212
2529.80 3082
2530.27 3359
2530.75 3238
2531.22 3221
2531.70 3268
2532.17 3192
2532.64 3349
2533.12 3314
2533.59 3453
2534.07 3646
2534.54 3219
2535.02 3268
2535.49 3344
2535.97 3434
2536.44 3428
2536.92 3441
2537.39 3487
2537.87 3572
2538.34 3578
2538.82 3542
2539.29 3520
2539.77 3444
2540.24 3898
2540.72 3738
2541.19 3855
2541.67 3615
2542.14 3652
2542.62 3605
2543.09 3607
2543.57 3510
2544.04 3785
2544.52 3844
2545.00 3618
2545.47 3812
2545.95 3533
2546.42 3603
2546.90 4026
2547.37 3998
2547.85 4021
2548.33 4091
2548.80 4356
2549.28 4723
2549.75 4768
2550.23 5155
2550.71 5479
2551.18 5443
2551.66 5349
2552.14 5105
2552.61 5177
2553.09 5303
2553.57 4899
2554.04 4854
2554.52 4821
2554.99 4583
2555.47 4814
2555.95 4716
2556.42 4837
2556.90 4895
2557.38 4585
2557.86 4417
2558.33 4447
2558.81 4587
2559.29 4339
2559.76 4170
2560.24 4167
2560.72 3954
2561.19 3999
2561.67 3999
2562.15 3741
2562.63 3762
2563.10 3733
2563.58 3494
2564.06 3525
2564.54 3549
2565.01 3412
2565.49 3318
2565.97 3373
2566.45 3272
2566.92 3461
2567.40 3319
2567.88 3164
2568.36 3331
2568.83 3294
2569.31 3234
2569.79 3342
2570.27 3355
2570.75 3382
2571.22 3474
2571.70 3235
2572.18 3159
2572.66 3327
2573.14 3241
2573.62 3364
2574.09 3295
2574.57 3615
2575.05 3526
2575.53 3255
2576.01 3341
2576.49 3300
2576.97 3537
2577.44 3644
2577.92 3559
2578.40 3624
2578.88 3501
2579.36 3391
2579.84 3334
2580.32 3149
2580.80 3386
2581.27 3414
2581.75 3336
2582.23 3330
2582.71 3329
2583.19 3366
2583.67 3212
2584.15 3302
2584.63 3483
2585.11 3398
2585.59 3442
2586.07 3459
2586.55 3360
2587.03 3399
2587.51 3355
2587.99 3473
2588.47 3361
2588.94 3325
2589.42 3445
2589.90 3317
2590.38 3587
2590.86 3450
2591.34 3418
2591.82 3607
2592.30 3651
2592.78 3586
2593.26 3709
2593.74 3550
2594.22 3698
2594.71 3695
2595.19 3654
2595.67 3516
2596.15 3562
2596.63 3731
2597.11 3633
2597.59 3652
2598.07 3545
2598.55 3651
2599.03 3667
2599.51 3606
2599.99 3436
2600.47 3446
2600.95 3458
2601.43 3309
2601.91 3561
2602.40 3367
2602.88 3444
2603.36 3399
2603.84 3421
2604.32 3445
2604.80 3395
2605.28 3304
2605.76 3138
2606.24 3182
2606.73 3232
2607.21 3220
2607.69 3413
2608.17 3614
2608.65 3458
2609.13 3611
2609.62 3564
2610.10 3653
2610.58 3833
2611.06 3571
2611.54 3756
2612.02 3691
2612.51 3541
2612.99 3514
2613.47 3805
2613.95 3711
2614.43 3670
2614.92 3741
2615.40 3650
2615.88 3528
2616.36 3584
2616.85 3661
2617.33 3589
2617.81 3267
2618.29 3382
2618.78 3465
2619.26 3547
2619.74 3438
2620.22 3384
2620.71 3287
2621.19 3335
2621.67 3257
2622.15 3379
2622.64 3387
2623.12 3349
2623.60 3290
2624.09 3485
2624.57 3629
2625.05 3443
2625.53 3541
2626.02 3490
2626.50 3349
2626.98 3414
2627.47 3431
2627.95 3752
2628.43 3491
2628.92 3641
2629.40 3480
2629.88 3378
2630.37 3358
2630.85 3483
2631.34 3394
2631.82 3504
2632.30 3484
2632.79 3536
2633.27 3549
2633.75 3548
2634.24 3410
2634.72 3627
2635.21 3770
2635.69 3727
2636.17 3713
2636.66 3488
2637.14 3470
2637.63 3420
2638.11 3369
2638.60 3316
2639.08 3351
2639.56 3287
2640.05 3503
2640.53 3385
2641.02 3127
2641.50 3233
2641.99 3264
2642.47 3410
2642.96 3387
2643.44 3438
2643.93 3380
2644.41 3458
2644.90 3298
2645.38 3295
2645.87 3353
2646.35 3493
2646.84 3272
2647.32 3418
2647.81 3319
2648.29 3264
2648.78 3260
2649.26 3397
2649.75 3466
2650.23 3412
2650.72 3265
2651.20 3429
2651.69 3440
2652.17 3408
2652.66 3515
2653.15 3551
2653.63 3805
2654.12 3734
2654.60 3819
2655.09 3608
2655.57 3553
2656.06 3600
2656.55 3799
2657.03 3873
2657.52 3781
2658.00 3616
2658.49 3666
2658.98 3777
2659.46 3710
2659.95 3719
2660.44 3887
2660.92 3953
2661.41 3887
2661.90 3722
2662.38 3832
2662.87 3798
2663.35 4090
2663.84 4099
2664.33 3952
2664.81 3992
2665.30 3965
2665.79 4070
2666.28 3871
2666.76 3940
2667.25 3760
2667.74 3753
2668.22 3815
2668.71 3632
2669.20 3819
2669.68 3777
2670.17 3655
2670.66 3527
2671.15 3642
2671.63 3559
2672.12 3537
2672.61 3534
2673.10 3457
2673.58 3840
2674.07 3758
2674.56 3688
2675.05 3975
2675.53 4168
2676.02 4386
2676.51 4511
2677.00 4336
2677.49 4314
2677.97 4673
2678.46 4501
2678.95 4332
2679.44 4485
2679.93 4396
2680.41 4304
2680.90 4390
2681.39 4178
2681.88 4198
2682.37 4061
2682.85 4043
2683.34 4129
2683.83 4079
2684.32 4077
2684.81 4026
2685.30 4116
2685.79 4113
2686.27 4068
2686.76 4270
2687.25 4146
2687.74 3889
2688.23 3776
2688.72 3687
2689.21 3730
2689.70 3703
2690.19 3523
2690.67 3473
2691.16 3593
2691.65 3699
2692.14 3581
2692.63 3469
2693.12 3557
2693.61 3688
2694.10 3437
2694.59 3529
2695.08 3866
2695.57 3675
2696.06 3612
2696.55 3435
2697.04 3743
2697.53 3771
2698.02 3726
2698.51 3755
2699.00 3742
2699.49 3677
2699.98 3647
2700.47 3764
2700.96 3610
2701.45 3798
2701.94 3689
2702.43 3748
2702.92 3967
2703.41 4102
2703.90 3939
2704.39 3949
2704.88 4127
2705.37 4034
2705.86 4043
2706.35 4020
2706.84 3794
2707.33 3819
2707.82 3709
2708.31 3717
2708.80 3617
2709.29 3680
2709.78 3732
2710.27 3638
2710.77 3523
2711.26 3674
2711.75 3655
2712.24 3581
2712.73 3454
2713.22 3362
2713.71 3552
2714.20 3475
2714.69 3684
2715.19 3586
2715.68 3688
2716.17 3702
2716.66 3775
2717.15 3644
2717.64 3574
2718.13 3568
2718.63 3815
2719.12 3832
2719.61 3496
2720.10 3701
2720.59 3639
2721.08 3496
2721.58 3660
2722.07 3658
2722.56 3513
2723.05 3805
2723.54 3794
2724.04 3723
2724.53 3725
2725.02 3853
2725.51 3712
2726.01 4111
2726.50 4080
2726.99 3888
2727.48 3842
2727.98 3772
2728.47 3660
2728.96 3759
2729.45 3527
2729.95 3485
2730.44 3462
2730.93 3374
2731.42 3363
2731.92 3399
2732.41 3463
2732.90 3465
2733.40 3538
2733.89 3864
2734.38 3710
2734.87 3706
2735.37 3813
2735.86 3965
2736.35 3865
2736.85 4021
2737.34 4021
2737.83 3968
2738.33 4082
2738.82 3902
2739.31 3804
2739.81 3985
2740.30 3962
2740.79 4131
2741.29 4154
2741.78 3937
2742.28 3936
2742.77 3860
2743.26 3689
2743.76 3562
2744.25 3682
2744.75 3636
2745.24 3416
2745.73 3380
2746.23 3432
2746.72 3520
2747.22 3412
2747.71 3396
2748.20 3591
2748.70 3418
2749.19 3264
2749.69 3331
2750.18 3535
2750.68 3450
2751.17 3534
2751.67 3410
2752.16 3534
2752.66 3513
2753.15 3489
2753.64 3437
2754.14 3362
2754.63 3381
2755.13 3593
2755.62 3696
2756.12 3823
2756.61 3883
2757.11 3743
2757.60 3649
2758.10 3590
2758.59 3693
2759.09 3728
2759.59 3544
2760.08 3728
2760.58 3691
2761.07 3762
2761.57 3830
2762.06 3718
2762.56 3606
2763.05 3430
2763.55 3598
2764.05 3661
2764.54 3714
2765.04 3552
2765.53 3789
2766.03 3719
2766.52 3622
2767.02 3699
2767.52 3706
2768.01 3443
2768.51 3667
2769.00 3444
2769.50 3576
2770.00 3615
2770.49 3374
2770.99 3482
2771.49 3517
2771.98 3499
2772.48 3687
2772.98 3703
2773.47 3692
2773.97 3998
2774.47 3691
2774.96 3557
2775.46 3809
2775.96 3818
2776.45 4040
2776.95 4250
2777.45 4099
2777.94 4199
2778.44 4357
2778.94 4357
2779.43 4457
2779.93 4606
2780.43 4447
2780.93 4402
2781.42 4451
2781.92 4313
2782.42 4232
2782.92 4221
2783.41 4128
2783.91 4104
2784.41 4020
2784.91 4071
2785.40 3782
2785.90 3748
2786.40 3718
2786.90 3888
2787.39 3890
2787.89 3763
2788.39 3698
2788.89 3645
2789.39 3615
2789.88 3710
2790.38 3534
2790.88 3558
2791.38 3588
2791.88 3559
2792.37 3521
2792.87 3316
2793.37 3263
2793.87 3401
2794.37 3412
2794.87 3430
2795.37 3586
2795.86 3488
2796.36 3499
2796.86 3614
2797.36 3830
2797.86 3886
2798.36 3973
2798.86 4173
2799.35 4347
2799.85 4443
2800.35 4685
2800.85 4610
2801.35 4469
2801.85 4450
2802.35 4458
2802.85 4368
2803.35 4224
2803.85 4155
2804.35 4316
2804.85 4141
2805.34 4147
2805.84 4336
2806.34 4563
2806.84 4659
2807.34 4860
2807.84 4984
2808.34 5187
2808.84 5398
2809.34 5801
2809.84 5840
2810.34 6163
2810.84 6214
2811.34 6325
2811.84 6157
2812.34 5850
2812.84 5828
2813.34 5182
2813.84 4951
2814.34 4739
2814.84 4566
2815.34 4472
2815.84 4168
2816.34 3968
2816.84 3908
2817.34 3764
2817.84 3737
2818.35 3630
2818.85 3621
2819.35 3643
2819.85 3746
2820.35 3519
2820.85 3501
2821.35 3842
2821.85 3700
2822.35 3521
2822.85 3549
2823.35 3610
2823.85 3577
2824.36 3820
2824.86 3806
2825.36 3691
2825.86 3487
2826.36 3642
2826.86 3611
2827.36 3663
2827.86 3659
2828.37 3274
2828.87 3290
2829.37 3432
2829.87 3502
2830.37 3573
2830.87 3523
2831.38 3757
2831.88 3695
2832.38 3602
2832.88 3470
2833.38 3723
2833.88 3672
2834.39 3517
2834.89 3667
2835.39 3587
2835.89 3432
2836.40 3422
2836.90 3629
2837.40 3480
2837.90 3573
2838.40 3787
2838.91 3649
2839.41 3465
2839.91 3443
2840.41 3635
2840.92 3490
2841.42 3411
2841.92 3521
2842.42 3459
2842.93 3621
2843.43 3595
2843.93 3707
2844.44 3687
2844.94 3538
2845.44 3333
2845.94 3544
2846.45 3716
2846.95 3754
2847.45 3740
2847.96 3665
2848.46 3737
2848.96 3778
2849.47 3788
2849.97 3820
2850.47 3830
2850.98 3840
2851.48 3704
2851.98 3886
2852.49 3893
2852.99 3875
2853.50 3729
2854.00 3566
2854.50 3514
2855.01 3414
2855.51 3563
2856.01 3576
2856.52 3606
2857.02 3564
2857.53 3320
2858.03 3413
2858.53 3560
2859.04 3672
2859.54 3368
2860.05 3376
2860.55 3640
2861.06 3515
2861.56 3428
2862.06 3393
2862.57 3473
2863.07 3337
2863.58 3424
2864.08 3456
2864.59 3265
2865.09 3386
2865.60 3159
2866.10 3123
2866.61 3215
2867.11 3377
2867.62 3248
2868.12 3294
2868.63 3504
2869.13 3498
2869.64 3668
2870.14 3478
2870.65 3718
2871.15 3882
2871.66 3709
2872.16 3748
2872.67 3924
2873.17 3961
2873.68 3864
2874.18 4039
2874.69 3939
2875.20 3949
2875.70 3982
2876.21 3694
2876.71 3736
2877.22 3749
2877.72 3922
2878.23 3943
2878.74 3896
2879.24 4077
2879.75 4113
2880.25 4023
2880.76 3924
2881.27 4092
2881.77 4091
2882.28 3996
2882.79 4166
2883.29 4411
2883.80 4257
2884.30 4091
2884.81 4340
2885.32 4394
2885.82 4246
2886.33 4199
2886.84 4320
2887.34 4338
2887.85 4388
2888.36 4540
2888.86 4473
2889.37 4874
2889.88 5146
2890.38 4968
2890.89 4963
2891.40 4914
2891.91 5026
2892.41 4662
2892.92 4724
2893.43 4661
2893.93 4612
2894.44 4282
2894.95 4198
2895.46 4071
2895.96 4028
2896.47 4517
2896.98 4115
2897.49 4079
2897.99 4405
2898.50 4180
2899.01 4206
2899.52 4365
2900.03 4436
2900.53 4419
2901.04 4199
2901.55 4251
2902.06 4231
2902.56 4223
2903.07 4321
2903.58 4072
2904.09 3988
2904.60 4154
2905.11 4042
2905.61 4348
2906.12 4283
2906.63 4200
2907.14 4206
2907.65 4277
2908.16 4118
2908.66 4362
2909.17 4204
2909.68 4205
2910.19 4106
2910.70 4008
2911.21 4030
2911.72 3912
2912.23 3886
2912.73 3742
2913.24 3843
2913.75 3878
2914.26 3769
2914.77 3869
2915.28 3770
2915.79 3833
2916.30 3779
2916.81 3879
2917.32 3802
2917.83 3834
2918.33 3968
2918.84 4379
2919.35 4118
2919.86 4022
2920.37 4399
2920.88 4164
2921.39 4297
2921.90 4243
2922.41 4246
2922.92 4277
2923.43 4346
2923.94 4017
2924.45 4309
2924.96 4500
2925.47 4465
2925.98 4380
2926.49 4375
2927.00 4666
2927.51 4890
2928.02 4972
2928.53 4709
2929.04 4632
2929.55 4769
2930.06 4727
2930.57 4423
2931.08 4184
2931.59 4268
2932.11 4006
2932.62 3706
2933.13 3635
2933.64 3647
2934.15 3404
2934.66 3472
2935.17 3503
2935.68 3421
2936.19 3597
2936.70 3620
2937.21 3567
2937.72 3568
2938.24 3750
2938.75 3798
2939.26 3927
2939.77 3912
2940.28 3815
2940.79 3694
2941.30 3852
2941.81 3940
2942.33 3908
2942.84 3939
2943.35 3930
2943.86 3832
2944.37 3920
2944.88 3707
2945.40 4006
2945.91 4006
2946.42 3830
2946.93 3949
2947.44 4214
2947.96 4127
2948.47 4093
2948.98 4291
2949.49 4193
2950.00 4274
2950.52 4217
2951.03 3991
2951.54 3999
2952.05 4066
2952.57 4093
2953.08 4078
2953.59 3943
2954.10 3831
2954.62 3792
2955.13 3548
2955.64 3498
2956.15 3624
2956.67 3881
2957.18 3568
2957.69 3470
2958.20 3674
2958.72 3661
2959.23 3555
2959.74 3815
2960.26 3739
2960.77 3658
2961.28 3907
2961.80 3901
2962.31 3923
2962.82 3946
2963.34 3989
2963.85 3889
2964.36 3822
2964.88 3968
2965.39 3991
2965.90 3728
2966.42 3933
2966.93 3704
2967.44 3694
2967.96 3715
2968.47 3706
2968.98 3574
2969.50 3591
2970.01 3756
2970.53 3568
2971.04 3536
2971.55 3568
2972.07 3581
2972.58 3574
2973.10 3824
2973.61 3373
2974.12 3468
2974.64 3863
2975.15 3758
2975.67 4062
2976.18 3676
2976.70 3818
2977.21 3700
2977.73 3538
2978.24 3520
2978.75 3681
2979.27 3764
2979.78 3732
2980.30 3420
2980.81 3514
2981.33 3726
2981.84 3587
2982.36 3645
2982.87 3613
2983.39 3606
2983.90 3710
2984.42 3639
2984.93 3812
2985.45 3981
2985.96 3798
2986.48 3727
2987.00 4029
2987.51 4038
2988.03 4121
2988.54 4265
2989.06 4219
2989.57 4353
2990.09 4488
2990.60 4493
2991.12 4579
2991.64 4521
2992.15 4559
2992.67 4441
2993.18 4719
2993.70 5035
2994.21 4982
2994.73 4881
2995.25 5068
2995.76 5136
2996.28 5018
2996.80 5217
2997.31 5151
2997.83 5084
2998.34 5348
2998.86 5338
2999.38 5113
2999.89 5236
3000.41 5430
3000.93 5561
3001.44 5599
3001.96 5475
3002.48 5544
3002.99 5319
3003.51 5281
3004.03 5448
3004.54 6029
3005.06 6340
3005.58 6813
3006.09 6979
3006.61 7593
3007.13 8413
3007.65 8662
3008.16 8811
3008.68 8534
3009.20 8281
3009.71 8010
3010.23 7521
3010.75 7156
3011.27 6615
3011.78 5850
3012.30 5409
3012.82 5050
3013.34 4790
3013.85 4814
3014.37 4555
3014.89 4453
3015.41 4209
3015.93 4231
3016.44 4495
3016.96 4624
3017.48 4642
3018.00 4295
3018.52 4413
3019.03 4367
3019.55 4357
3020.07 4316
3020.59 4202
3021.11 4336
3021.63 4415
3022.14 4555
3022.66 4602
3023.18 4527
3023.70 4498
3024.22 4586
3024.74 4723
3025.25 4674
3025.77 4508
3026.29 4670
3026.81 4647
3027.33 4682
3027.85 4821
3028.37 4611
3028.89 4653
3029.41 4527
3029.92 4463
3030.44 4456
3030.96 4336
3031.48 4497
3032.00 4474
3032.52 4318
3033.04 4456
3033.56 4544
3034.08 4409
3034.60 4449
3035.12 4610
3035.64 4731
3036.16 4765
3036.68 4728
3037.20 4727
3037.72 4699
3038.24 4652
3038.76 4486
3039.28 4438
3039.80 4626
3040.32 4568
3040.84 4300
3041.36 4302
3041.88 4151
3042.40 3913
3042.92 3930
3043.44 4174
3043.96 4034
3044.48 4051
3045.00 3945
3045.52 3968
3046.04 3843
3046.56 3923
3047.08 4148
3047.60 4226
3048.12 4341
3048.64 4261
3049.16 4199
3049.68 4154
3050.20 3998
3050.72 4003
3051.24 3849
3051.77 4138
3052.29 4160
3052.81 3933
3053.33 3874
3053.85 3928
3054.37 3790
3054.89 3983
3055.41 4121
3055.93 4044
3056.46 3813
3056.98 3766
3057.50 3676
3058.02 3803
3058.54 3972
3059.06 3598
3059.58 3503
3060.11 3558
3060.63 3531
3061.15 3693
3061.67 3841
3062.19 3672
3062.71 3708
3063.24 3813
3063.76 3663
3064.28 3855
3064.80 3978
3065.32 4063
3065.85 3961
3066.37 4011
3066.89 4052
3067.41 3919
3067.94 3973
3068.46 3932
3068.98 4162
3069.50 4262
3070.03 4302
3070.55 4186
3071.07 4243
3071.59 3987
3072.12 3925
3072.64 4052
3073.16 4003
3073.68 3854
3074.21 4131
3074.73 4067
3075.25 4257
3075.78 3964
3076.30 4285
3076.82 4555
3077.34 4371
3077.87 4147
3078.39 4159
3078.91 4098
3079.44 4520
3079.96 4772
3080.48 4751
3081.01 4889
3081.53 5287
3082.05 5532
3082.58 5614
3083.10 5666
3083.63 5578
3084.15 5525
3084.67 5315
3085.20 5215
3085.72 5249
3086.24 5030
3086.77 5001
3087.29 4800
3087.82 4508
3088.34 4559
3088.86 4302
3089.39 4507
3089.91 4349
3090.44 4188
3090.96 4240
3091.49 4256
3092.01 4241
3092.53 4336
3093.06 4139
3093.58 4275
3094.11 4088
3094.63 4241
3095.16 4335
3095.68 4343
3096.21 4657
3096.73 4375
3097.26 4467
3097.78 4566
3098.31 4704
3098.83 4784
3099.36 4994
3099.88 5269
3100.41 5095
3100.93 5226
3101.46 5429
3101.98 5885
3102.51 6832
3103.03 7135
3103.56 7801
3104.08 8502
3104.61 9376
3105.13 10257
3105.66 11275
3106.18 12191
3106.71 12562
3107.24 11586
3107.76 11157
3108.29 10269
3108.81 9145
3109.34 8124
3109.86 7287
3110.39 6195
3110.92 5648
3111.44 5575
3111.97 5157
3112.49 4991
3113.02 4775
3113.55 4705
3114.07 4744
3114.60 4961
3115.12 4761
3115.65 4603
3116.18 4511
3116.70 4452
3117.23 4203
3117.76 4326
3118.28 4044
3118.81 4115
3119.34 3960
3119.86 4018
3120.39 4162
3120.92 4125
3121.44 4011
3121.97 4109
3122.50 4165
3123.02 3943
3123.55 4049
3124.08 4167
3124.61 3944
3125.13 4170
3125.66 4401
3126.19 4338
3126.72 4072
3127.24 4006
3127.77 4034
3128.30 3813
3128.82 3993
3129.35 4079
3129.88 3918
3130.41 3753
3130.93 3848
3131.46 3767
3131.99 3902
3132.52 3755
3133.05 3872
3133.57 3878
3134.10 3849
3134.63 3801
3135.16 3675
3135.69 3638
3136.21 3696
3136.74 3890
3137.27 3931
3137.80 3781
3138.33 3721
3138.85 3921
3139.38 3844
3139.91 3811
3140.44 3789
3140.97 3518
3141.50 3784
3142.03 3638
3142.55 3706
3143.08 3808
3143.61 3574
3144.14 3765
3144.67 3550
3145.20 3467
3145.73 3614
3146.26 3732
3146.79 3592
3147.31 3495
3147.84 3375
3148.37 3665
3148.90 3780
3149.43 3828
3149.96 3978
3150.49 3845
3151.02 4181
3151.55 4235
3152.08 4466
3152.61 4722
3153.14 4564
3153.67 4228
3154.20 4066
3154.73 4383
3155.25 4309
3155.78 4149
3156.31 4019
3156.84 4048
3157.37 4049
3157.90 3911
3158.43 3966
3158.96 3921
3159.49 3931
3160.02 4020
3160.55 4037
3161.08 4052
3161.61 4113
3162.14 4187
3162.68 4214
3163.21 4295
3163.74 4180
3164.27 4108
3164.80 4194
3165.33 4019
3165.86 3871
3166.39 3850
3166.92 3732
3167.45 3828
3167.98 3709
3168.51 3614
3169.04 3421
3169.57 3384
3170.10 3750
3170.64 3764
3171.17 3520
3171.70 3626
3172.23 3631
3172.76 3533
3173.29 3510
3173.82 3516
3174.35 3601
3174.88 3557
3175.42 3587
3175.95 3903
3176.48 3796
3177.01 3843
3177.54 3780
3178.07 3547
3178.61 3722
3179.14 3801
3179.67 3687
3180.20 3852
3180.73 3842
3181.26 3783
3181.80 3594
3182.33 3644
3182.86 3817
3183.39 3741
3183.92 3571
3184.46 3607
3184.99 3541
3185.52 3574
3186.05 3674
3186.59 3525
3187.12 3409
3187.65 3569
3188.18 3631
3188.72 3556
3189.25 3581
3189.78 3512
3190.31 3615
3190.85 3598
3191.38 3698
3191.91 3586
3192.44 3694
3192.98 3779
3193.51 3600
3194.04 3577
3194.58 3558
3195.11 3541
3195.64 3603
3196.17 3677
3196.71 3609
3197.24 3573
3197.77 3520
3198.31 3852
3198.84 3733
3199.37 3605
3199.91 3725
3200.44 4025
3200.98 3905
3201.51 3900
3202.04 4082
3202.58 3905
3203.11 3964
3203.64 4179
3204.18 4084
3204.71 4028
3205.24 4061
3205.78 4233
3206.31 4250
3206.85 4011
3207.38 4021
3207.91 4091
3208.45 4023
3208.98 3980
3209.52 3891
3210.05 4080
3210.59 4184
3211.12 4380
3211.65 4488
3212.19 4409
3212.72 4889
3213.26 4919
3213.79 4989
3214.33 5200
3214.86 5285
3215.40 4993
3215.93 4966
3216.47 4902
3217.00 4834
3217.54 4446
3218.07 4641
3218.61 4504
3219.14 3987
3219.68 3709
3220.21 3735
3220.75 3689
3221.28 3651
3221.82 3648
3222.35 3838
3222.89 3687
3223.42 3862
3223.96 4051
3224.49 4072
3225.03 4263
3225.57 4294
3226.10 4633
3226.64 4752
3227.17 5007
3227.71 5028
3228.24 5014
3228.78 5104
3229.32 4997
3229.85 4746
3230.39 4808
3230.92 4636
3231.46 4441
3232.00 4446
3232.53 4043
3233.07 4160
3233.60 4243
3234.14 4051
3234.68 4150
3235.21 4376
3235.75 4014
3236.29 4006
3236.82 4066
3237.36 3965
3237.90 4222
3238.43 4210
3238.97 4559
3239.51 4755
3240.04 4385
3240.58 4466
3241.12 4506
3241.65 4416
3242.19 4292
3242.73 4476
3243.26 4563
3243.80 4615
3244.34 4395
3244.88 4266
3245.41 4276
3245.95 4301
3246.49 4395
3247.02 4153
3247.56 4101
3248.10 4069
3248.64 4306
3249.17 4452
3249.71 4346
3250.25 4459
3250.79 4113
3251.33 4141
3251.86 4247
3252.40 4574
3252.94 4399
3253.48 4578
3254.01 4734
3254.55 4704
3255.09 4638
3255.63 4544
3256.17 4666
3256.70 4792
3257.24 4630
3257.78 4545
3258.32 4560
3258.86 4853
3259.40 5021
3259.93 4826
3260.47 4914
3261.01 5369
3261.55 5344
3262.09 5638
3262.63 5705
3263.17 6163
3263.70 6248
3264.24 6584
3264.78 7133
3265.32 7586
3265.86 8262
3266.40 8530
3266.94 8831
3267.48 9271
3268.02 9692
3268.56 10125
3269.09 10854
3269.63 11187
3270.17 11315
3270.71 11163
3271.25 10815
3271.79 10357
3272.33 9493
3272.87 8492
3273.41 8096
3273.95 7218
3274.49 6680
3275.03 6300
3275.57 5780
3276.11 5464
3276.65 5260
3277.19 5278
3277.73 5219
3278.27 5189
3278.81 5140
3279.35 5352
3279.89 5246
3280.43 5457
3280.97 5310
3281.51 5333
3282.05 5259
3282.59 5164
3283.13 5250
3283.67 5523
3284.21 5624
3284.75 5412
3285.29 5254
3285.83 5465
3286.37 5425
3286.91 5415
3287.45 5481
3287.99 5714
3288.53 5645
3289.08 5855
3289.62 6165
3290.16 5821
3290.70 5595
3291.24 5820
3291.78 5812
3292.32 5917
3292.86 5825
3293.40 5658
3293.95 5867
3294.49 5919
3295.03 6176
3295.57 6685
3296.11 6721
3296.65 7176
3297.19 7546
3297.73 8030
3298.28 8073
3298.82 8239
3299.36 8513
3299.90 8295
3300.44 8148
3300.99 8087
3301.53 7590
3302.07 7076
3302.61 6740
3303.15 6272
3303.69 6049
3304.24 5941
3304.78 5736
3305.32 5604
3305.86 5304
3306.41 5421
3306.95 5284
3307.49 5427
3308.03 5261
3308.58 5300
3309.12 4896
3309.66 4914
3310.20 4937
3310.75 4867
3311.29 4787
3311.83 4892
3312.37 4818
3312.92 4929
3313.46 4827
3314.00 4942
3314.54 4974
3315.09 4877
3315.63 4871
3316.17 5180
3316.72 5162
3317.26 5297
3317.80 5751
3318.35 5926
3318.89 5919
3319.43 6066
3319.98 6233
3320.52 6423
3321.06 6699
3321.61 7186
3322.15 6957
3322.69 6623
3323.24 6889
3323.78 7117
3324.33 6888
3324.87 7064
3325.41 7029
3325.96 7074
3326.50 7055
3327.04 7145
3327.59 7111
3328.13 6737
3328.68 6515
3329.22 6659
3329.76 6444
3330.31 6044
3330.85 6169
3331.40 6513
3331.94 6434
3332.49 6916
3333.03 7519
3333.58 8385
3334.12 9705
3334.66 11739
3335.21 14214
3335.75 17246
3336.30 20706
3336.84 24282
3337.39 26942
3337.93 30048
3338.48 31383
3339.02 32432
3339.57 32588
3340.11 32626
3340.66 31694
3341.20 30208
3341.75 28502
3342.29 25856
3342.84 23140
3343.38 20370
3343.93 16785
3344.47 14075
3345.02 11833
3345.57 10494
3346.11 9022
3346.66 7846
3347.20 7203
3347.75 6571
3348.29 6296
3348.84 6374
3349.38 6198
3349.93 5693
3350.48 5576
3351.02 5669
3351.57 5876
3352.11 5504
3352.66 5217
3353.21 5395
3353.75 5263
3354.30 5254
3354.84 5129
3355.39 4898
3355.94 5035
3356.48 4979
3357.03 4840
3357.58 5003
3358.12 5108
3358.67 4813
3359.22 4917
3359.76 4791
3360.31 4929
3360.86 4924
3361.40 4841
3361.95 4823
3362.50 4845
3363.04 5240
3363.59 5190
3364.14 5072
3364.68 5273
3365.23 5506
3365.78 5354
3366.33 5570
3366.87 5473
3367.42 5476
3367.97 5671
3368.51 5337
3369.06 5112
3369.61 5009
3370.16 5174
3370.70 5220
3371.25 5095
3371.80 5023
3372.35 5021
3372.90 5373
3373.44 5419
3373.99 5535
3374.54 5674
3375.09 5909
3375.63 6081
3376.18 6455
3376.73 6490
3377.28 6711
3377.83 6550
3378.37 6469
3378.92 6290
3379.47 6134
3380.02 5944
3380.57 5798
3381.12 5260
3381.66 5095
3382.21 4868
3382.76 4644
3383.31 4453
3383.86 4359
3384.41 4294
3384.96 4308
3385.50 4046
3386.05 3981
3386.60 4120
3387.15 4042
3387.70 3880
3388.25 3892
3388.80 4072
3389.35 3973
3389.90 3855
3390.44 3880
3390.99 3765
3391.54 3696
3392.09 3890
3392.64 3787
3393.19 3788
3393.74 3920
3394.29 3909
3394.84 3870
3395.39 3803
3395.94 3749
3396.49 3703
3397.04 3826
3397.59 3879
3398.14 3949
3398.69 4021
3399.24 3993
3399.79 4027
3400.34 3993
3400.89 3966
3401.44 4163
3401.99 4076
3402.54 3838
3403.09 3961
3403.64 3953
3404.19 4140
3404.74 3593
3405.29 3868
3405.84 3765
3406.39 3564
3406.94 3528
3407.49 3637
3408.04 3696
3408.59 3680
3409.14 3581
3409.69 3479
3410.24 3642
3410.79 3599
3411.34 3700
3411.89 3720
3412.45 3865
3413.00 3829
3413.55 3901
3414.10 4171
3414.65 4130
3415.20 4063
3415.75 4140
3416.30 4057
3416.85 4267
3417.41 4060
3417.96 3845
3418.51 3936
3419.06 3858
3419.61 3712
3420.16 3813
3420.71 3802
3421.27 3597
3421.82 3755
3422.37 3670
3422.92 3656
3423.47 3754
3424.02 3700
3424.58 3826
3425.13 4128
3425.68 4271
3426.23 4015
3426.78 4116
3427.34 4101
3427.89 4052
3428.44 4111
3428.99 4190
3429.55 4256
3430.10 3722
3430.65 3831
3431.20 3879
3431.76 3639
3432.31 3536
3432.86 3630
3433.41 3520
3433.97 3437
3434.52 3438
3435.07 3521
3435.62 3555
3436.18 3324
3436.73 3505
3437.28 3403
3437.84 3499
3438.39 3440
3438.94 3516
3439.49 3540
3440.05 3526
3440.60 3617
3441.15 3699
3441.71 3748
3442.26 3856
3442.81 3724
3443.37 3777
3443.92 3778
3444.47 3753
3445.03 3731
3445.58 3656
3446.13 3710
3446.69 3592
3447.24 3568
3447.80 3344
3448.35 3330
3448.90 3337
3449.46 3422
3450.01 3276
3450.57 3362
3451.12 3494
3451.67 3430
3452.23 3585
3452.78 3233
3453.34 3214
3453.89 3472
3454.44 3465
3455.00 3251
3455.55 3028
3456.11 3274
3456.66 3363
3457.22 3162
3457.77 3281
3458.33 3374
3458.88 3337
3459.43 3364
3459.99 3244
3460.54 3547
3461.10 3367
3461.65 3168
3462.21 3326
3462.76 3498
3463.32 3424
3463.87 3505
3464.43 3239
3464.98 3174
3465.54 3456
3466.09 3543
3466.65 3373
3467.21 3478
3467.76 3437
3468.32 3492
3468.87 3624
3469.43 3626
3469.98 3548
3470.54 3494
3471.09 3704
3471.65 3855
3472.20 3986
3472.76 3791
3473.32 3602
3473.87 3705
3474.43 3813
3474.98 3878
3475.54 3870
3476.10 3751
3476.65 3806
3477.21 3764
3477.76 3811
3478.32 3939
3478.88 3999
3479.43 3904
3479.99 4032
3480.55 4277
3481.10 4585
3481.66 4601
3482.22 4611
3482.77 4606
3483.33 4891
3483.89 4820
3484.44 4545
3485.00 4633
3485.56 4712
3486.11 4350
3486.67 4263
3487.23 4234
3487.78 4476
3488.34 4417
3488.90 4493
3489.45 4408
3490.01 4532
3490.57 4622
3491.13 5239
3491.68 5578
3492.24 5790
3492.80 6237
3493.35 6685
3493.91 7265
3494.47 7777
3495.03 7907
3495.58 8244
3496.14 8559
3496.70 8565
3497.26 8824
3497.82 8451
3498.37 8016
3498.93 8224
3499.49 8113
3500.05 7956
3500.61 8316
3501.16 8913
3501.72 9259
3502.28 9732
3502.84 9698
3503.40 10180
3503.95 9831
3504.51 9320
3505.07 9036
3505.63 8577
3506.19 8018
3506.75 7343
3507.30 7103
3507.86 7093
3508.42 6954
3508.98 6368
3509.54 6313
3510.10 6365
3510.66 6043
3511.22 5778
3511.77 5773
3512.33 5757
3512.89 5281
3513.45 5082
3514.01 4987
3514.57 4878
3515.13 4901
3515.69 4722
3516.25 4500
3516.81 4466
3517.37 4206
3517.92 4262
3518.48 3976
3519.04 3960
3519.60 4207
3520.16 3944
3520.72 4125
3521.28 4270
3521.84 4151
3522.40 4338
3522.96 4390
3523.52 4526
3524.08 4546
3524.64 4595
3525.20 4619
3525.76 4832
3526.32 5045
3526.88 4934
3527.44 5114
3528.00 4827
3528.56 4654
3529.12 4464
3529.68 4361
3530.24 4218
3530.80 4304
3531.36 4133
3531.92 3972
3532.48 3903
3533.04 3593
3533.60 3500
3534.17 3764
3534.73 3860
3535.29 3784
3535.85 3712
3536.41 3762
3536.97 3837
3537.53 4078
3538.09 4016
3538.65 4140
3539.21 4137
3539.77 4219
3540.34 4021
3540.90 4176
3541.46 4156
3542.02 4132
3542.58 4109
3543.14 4109
3543.70 4080
3544.26 4023
3544.83 3899
3545.39 3975
3545.95 3976
3546.51 3874
3547.07 3695
3547.63 3855
3548.20 3808
3548.76 3663
3549.32 3633
3549.88 3854
3550.44 3772
3551.01 3791
3551.57 3804
3552.13 3696
3552.69 3400
3553.25 3494
3553.82 3606
3554.38 3631
3554.94 3593
3555.50 3645
3556.07 3637
3556.63 3486
3557.19 3482
3557.75 3462
3558.32 3379
3558.88 3299
3559.44 3470
3560.00 3584
3560.57 3398
3561.13 3281
3561.69 3467
3562.26 3445
3562.82 3419
3563.38 3445
3563.94 3642
3564.51 3545
3565.07 3436
3565.63 3546
3566.20 3741
3566.76 3577
3567.32 3475
3567.89 3375
3568.45 3302
3569.01 3328
3569.58 3214
3570.14 3405
3570.70 3294
3571.27 3275
3571.83 3032
3572.39 3178
3572.96 3254
3573.52 3065
3574.09 3096
3574.65 3217
3575.21 3393
3575.78 3403
3576.34 3335
3576.91 3459
3577.47 3238
3578.03 3459
3578.60 3275
3579.16 3340
3579.73 3383
3580.29 3443
3580.86 3261
3581.42 3248
3581.98 3117
3582.55 3050
3583.11 3185
3583.68 3178
3584.24 3232
3584.81 3161
3585.37 3405
3585.94 3375
3586.50 3232
3587.07 3174
3587.63 3385
3588.20 3418
3588.76 3284
3589.33 3359
3589.89 3290
3590.46 3374
3591.02 3268
3591.59 3253
3592.15 3138
3592.72 3071
3593.28 3347
3593.85 3449
3594.41 3368
3594.98 3333
3595.54 3297
3596.11 3383
3596.68 3429
3597.24 3383
3597.81 3494
3598.37 3630
3598.94 3371
3599.50 3507
3600.07 3492
3600.64 3510
3601.20 3650
3601.77 3620
3602.33 3603
3602.90 3536
3603.47 3603
3604.03 3508
3604.60 3379
3605.16 3425
3605.73 3306
3606.30 3381
3606.86 3113
3607.43 3462
3608.00 3229
3608.56 3138
3609.13 3156
3609.70 3146
3610.26 3034
3610.83 2938
3611.40 2924
3611.96 2909
3612.53 2856
3613.10 2839
3613.66 2961
3614.23 3068
3614.80 3019
3615.36 3129
3615.93 3216
3616.50 3169
3617.07 3552
3617.63 3813
3618.20 4053
3618.77 4251
3619.34 4590
3619.90 4855
3620.47 5370
3621.04 5796
3621.61 5842
3622.17 6006
3622.74 5874
3623.31 5795
3623.88 5486
3624.44 5148
3625.01 5013
3625.58 4703
3626.15 4211
3626.72 3901
3627.28 3554
3627.85 3356
3628.42 3290
3628.99 3209
3629.56 3160
3630.12 3283
3630.69 3158
3631.26 3091
3631.83 3131
3632.40 3181
3632.97 3105
3633.53 3126
3634.10 3033
3634.67 2846
3635.24 2963
3635.81 2923
3636.38 3005
3636.95 3009
3637.52 2894
3638.08 3040
3638.65 3190
3639.22 3053
3639.79 2861
3640.36 2856
3640.93 2773
3641.50 2977
3642.07 3114
3642.64 3244
3643.21 3344
3643.78 3501
3644.34 3404
3644.91 3596
3645.48 3759
3646.05 3589
3646.62 3642
3647.19 3678
3647.76 3682
3648.33 3730
3648.90 3630
3649.47 3737
3650.04 3629
3650.61 3646
3651.18 3679
3651.75 3839
3652.32 3773
3652.89 3650
3653.46 3761
3654.03 3565
3654.60 3541
3655.17 3679
3655.74 3672
3656.31 3517
3656.88 3570
3657.45 3881
3658.02 3779
3658.59 3574
3659.16 3513
3659.73 3588
3660.30 3489
3660.87 3613
3661.45 3607
3662.02 3639
3662.59 3832
3663.16 3648
3663.73 3483
3664.30 3711
3664.87 3668
3665.44 3426
3666.01 3485
3666.58 3383
3667.15 3380
3667.73 3512
3668.30 3680
3668.87 3549
3669.44 3202
3670.01 3354
3670.58 3401
3671.15 3236
3671.73 3277
3672.30 3264
3672.87 3128
3673.44 3205
3674.01 3395
3674.58 3263
3675.16 3229
3675.73 3085
3676.30 3454
3676.87 3505
3677.44 3508
3678.01 3658
3678.59 3670
3679.16 3632
3679.73 3629
3680.30 3542
3680.88 3499
3681.45 3663
3682.02 3499
3682.59 3463
3683.16 3409
3683.74 3449
3684.31 3270
3684.88 3422
3685.45 3284
3686.03 3249
3686.60 3266
3687.17 3115
3687.74 3137
3688.32 3103
3688.89 3293
3689.46 3285
3690.04 3340
3690.61 3485
3691.18 3628
3691.76 3559
3692.33 3844
3692.90 3650
3693.47 3662
3694.05 3906
3694.62 3771
3695.19 3605
3695.77 3573
3696.34 3518
3696.91 3373
3697.49 3398
3698.06 3409
3698.64 3289
3699.21 3155
3699.78 3235
3700.36 3162
3700.93 3337
3701.50 3222
3702.08 3166
3702.65 3143
3703.23 3289
3703.80 3159
3704.37 3162
3704.95 3299
3705.52 3247
3706.10 3219
3706.67 3292
3707.24 3403
3707.82 3320
3708.39 3268
3708.97 3489
3709.54 3531
3710.12 3352
3710.69 3438
3711.27 3527
3711.84 3582
3712.41 3567
3712.99 3622
3713.56 3586
3714.14 3612
3714.71 3519
3715.29 3546
3715.86 3373
3716.44 3284
3717.01 3217
3717.59 3149
3718.16 3114
3718.74 3033
3719.31 3161
3719.89 3295
3720.46 3061
3721.04 3110
3721.61 2943
3722.19 3044
3722.77 2966
3723.34 2948
3723.92 2792
3724.49 2830
3725.07 3068
3725.64 2943
3726.22 2891
3726.79 3045
3727.37 2729
3727.95 2787
3728.52 2980
3729.10 2828
3729.67 2958
3730.25 2892
3730.83 3160
3731.40 3183
3731.98 3147
3732.56 3333
3733.13 3403
3733.71 3336
3734.28 3570
3734.86 3595
3735.44 3846
3736.01 3901
3736.59 3972
3737.17 3832
3737.74 3831
3738.32 3706
3738.90 3667
3739.47 3610
3740.05 3430
3740.63 3468
3741.20 3334
3741.78 3177
3742.36 3034
3742.93 3165
3743.51 3067
3744.09 3108
3744.67 3066
3745.24 2876
3745.82 2807
3746.40 2804
3746.97 3037
3747.55 2872
3748.13 2700
3748.71 2947
3749.28 3210
3749.86 3243
3750.44 3120
3751.02 3095
3751.59 3152
3752.17 3026
3752.75 2972
3753.33 3144
3753.91 3091
3754.48 2997
3755.06 2989
3755.64 3040
3756.22 3054
3756.80 3052
3757.37 3031
3757.95 3017
3758.53 2991
3759.11 2971
3759.69 2845
3760.27 2789
3760.84 2864
3761.42 2734
3762.00 2785
3762.58 2921
3763.16 2832
3763.74 2898
3764.31 3045
3764.89 3187
3765.47 3065
3766.05 3152
3766.63 3067
3767.21 3140
3767.79 3117
3768.37 3119
3768.95 3009
3769.52 3005
3770.10 2971
3770.68 3036
3771.26 3118
3771.84 2952
3772.42 2836
3773.00 2990
3773.58 3220
3774.16 3109
3774.74 2973
3775.32 3128
3775.90 2939
3776.48 2945
3777.06 2977
3777.64 2935
3778.22 2668
3778.80 2852
3779.38 2923
3779.96 2754
3780.54 2808
3781.12 2844
3781.70 2799
3782.28 2791
3782.86 2859
3783.44 2867
3784.02 2882
3784.60 2742
3785.18 2708
3785.76 2680
3786.34 2775
3786.92 2923
3787.50 2873
3788.08 2826
3788.66 2719
3789.24 2826
3789.82 2930
3790.40 2860
3790.98 2826
3791.56 2710
3792.14 2716
3792.72 2846
3793.30 2873
3793.89 2867
3794.47 2747
3795.05 2781
3795.63 2821
3796.21 2828
3796.79 2750
3797.37 2715
3797.95 2688
3798.53 2806
3799.12 2926
3799.70 2807
3800.28 2688
3800.86 2619
3801.44 2958
3802.02 2902
3802.60 2832
3803.19 2895
3803.77 3106
3804.35 2930
3804.93 2890
3805.51 2981
3806.10 3014
3806.68 2921
3807.26 2980
3807.84 2878
3808.42 3086
3809.01 2949
3809.59 3030
3810.17 3042
3810.75 3028
3811.33 3194
3811.92 3261
3812.50 3078
3813.08 3157
3813.66 3177
3814.25 3316
3814.83 3234
3815.41 3266
3815.99 3243
3816.58 3219
3817.16 3182
3817.74 3339
3818.32 3313
3818.91 3271
3819.49 3186
3820.07 3058
3820.66 3149
3821.24 3021
3821.82 2987
3822.41 2700
3822.99 2777
3823.57 2882
3824.16 2867
3824.74 2729
3825.32 2692
3825.91 2820
3826.49 2750
3827.07 2667
3827.66 2772
3828.24 2874
3828.82 2743
3829.41 2756
3829.99 2750
3830.57 2824
3831.16 2720
3831.74 2714
3832.33 2756
3832.91 2691
3833.49 2798
3834.08 2817
3834.66 2867
3835.25 3071
3835.83 3018
3836.41 2959
3837.00 2873
3837.58 2733
3838.17 2867
3838.75 2780
3839.34 2998
3839.92 2984
3840.50 2976
3841.09 2843
3841.67 3059
3842.26 3006
3842.84 2758
3843.43 2904
3844.01 2842
3844.60 2608
3845.18 2783
3845.77 2857
3846.35 2775
3846.94 2574
3847.52 2579
3848.11 2633
3848.69 2818
3849.28 2854
3849.86 2641
3850.45 2864
3851.03 2899
3851.62 2876
3852.20 2803
3852.79 2771
3853.37 2752
3853.96 2794
3854.55 2822
3855.13 2812
3855.72 2720
3856.30 2677
3856.89 2829
3857.47 2969
3858.06 2879
3858.65 2897
3859.23 2948
3859.82 3089
3860.40 3071
3860.99 3332
3861.58 3245
3862.16 3356
3862.75 3573
3863.33 3583
3863.92 3884
3864.51 4170
3865.09 4125
3865.68 4321
3866.27 4410
3866.85 4328
3867.44 4234
3868.03 4065
3868.61 4063
3869.20 3908
3869.79 3510
3870.37 3417
3870.96 3339
3871.55 3286
3872.13 3450
3872.72 3278
3873.31 3102
3873.89 3004
3874.48 3071
3875.07 3213
3875.66 3044
3876.24 3036
3876.83 3180
3877.42 3225
3878.00 3242
3878.59 3058
3879.18 3114
3879.77 3331
3880.35 3301
3880.94 3223
3881.53 3328
3882.12 3151
3882.70 3100
3883.29 2933
3883.88 2896
3884.47 2918
3885.06 2853
3885.64 2831
3886.23 2834
3886.82 2695
3887.41 2680
3888.00 2834
3888.58 2912
3889.17 2993
3889.76 3065
3890.35 3064
3890.94 3033
3891.53 3111
3892.11 3186
3892.70 3189
3893.29 3209
3893.88 3275
3894.47 3377
3895.06 3371
3895.65 3339
3896.23 3184
3896.82 3018
3897.41 2993
3898.00 3131
3898.59 3100
3899.18 3175
3899.77 2991
3900.36 3013
3900.95 3030
3901.53 3216
3902.12 3071
3902.71 3030
3903.30 2949
3903.89 3012
3904.48 2945
3905.07 3146
3905.66 2979
3906.25 2875
3906.84 3009
3907.43 3198
3908.02 3074
3908.61 3148
3909.20 3106
3909.79 2950
3910.38 3083
3910.97 2985
3911.56 2846
3912.15 3054
3912.74 3243
3913.33 2975
3913.92 3099
3914.51 3032
3915.10 3251
3915.69 2866
3916.28 2731
3916.87 2801
3917.46 2861
3918.05 2933
3918.64 2701
3919.23 2823
3919.82 2946
3920.41 2974
3921.00 2947
3921.59 2969
3922.18 2854
3922.77 2867
3923.36 2879
3923.95 2757
3924.55 2971
3925.14 3150
3925.73 2881
3926.32 2809
3926.91 3074
3927.50 2998
3928.09 2910
3928.68 2859
3929.27 2952
3929.87 2929
3930.46 2956
3931.05 2978
3931.64 3019
3932.23 3051
3932.82 2835
3933.41 2748
3934.01 2734
3934.60 2689
3935.19 2617
3935.78 2642
3936.37 2694
3936.96 2689
3937.56 2655
3938.15 2746
3938.74 2687
3939.33 2866
3939.92 2650
3940.52 2714
3941.11 2798
3941.70 2887
3942.29 2861
3942.88 2860
3943.48 2922
3944.07 2849
3944.66 3121
3945.25 3129
3945.85 2963
3946.44 3062
3947.03 3097
3947.62 3034
3948.22 2992
3948.81 2946
3949.40 2913
3949.99 3095
3950.59 3041
3951.18 2845
3951.77 2930
3952.37 2903
3952.96 2866
3953.55 2830
3954.15 2928
3954.74 3109
3955.33 2907
3955.93 2881
3956.52 2974
3957.11 2947
3957.71 2929
3958.30 3062
3958.89 3139
3959.49 2990
3960.08 3025
3960.67 3000
3961.27 3096
3961.86 3177
3962.45 2947
3963.05 3129
3963.64 3071
3964.23 2862
3964.83 2903
3965.42 2910
3966.02 2808
3966.61 2776
3967.20 2894
3967.80 2828
3968.39 2899
3968.99 2886
3969.58 2998
3970.18 3045
3970.77 2874
3971.36 2874
3971.96 3031
3972.55 3016
3973.15 2730
3973.74 2801
3974.34 2957
3974.93 2752
3975.53 2867
3976.12 2814
3976.72 2755
3977.31 2844
3977.91 3003
3978.50 3128
3979.10 2996
3979.69 3211
3980.29 3239
3980.88 2918
3981.48 3029
3982.07 3033
3982.67 2892
3983.26 2949
3983.86 2921
3984.45 2942
3985.05 2981
3985.64 2837
3986.24 2901
3986.83 3009
3987.43 3005
3988.03 3042
3988.62 3226
3989.22 3206
3989.81 2983
3990.41 3180
3991.00 3188
3991.60 3098
3992.20 3113
3992.79 2973
3993.39 3182
3993.98 2953
3994.58 3078
3995.18 3115
3995.77 2998
3996.37 3174
3996.97 3254
3997.56 3221
3998.16 3322
3998.75 3282
3999.35 3259
3999.95 3326
4000.54 3372
4001.14 3391
4001.74 3239
4002.33 3282
4002.93 3378
4003.53 3141
4004.12 2997
4004.72 3167
4005.32 3356
4005.92 3333
4006.51 3121
4007.11 3207
4007.71 3468
4008.30 3572
4008.90 3557
4009.50 3434
4010.10 3335
4010.69 3361
4011.29 3392
4011.89 3481
4012.49 3396
4013.08 3322
4013.68 3401
4014.28 3276
4014.88 3252
4015.47 3531
4016.07 3456
4016.67 3424
4017.27 3433
4017.86 3513
4018.46 3839
4019.06 4069
4019.66 4079
4020.26 4196
4020.85 4143
4021.45 4053
4022.05 3972
4022.65 4055
4023.25 3894
4023.85 3636
4024.44 3510
4025.04 3562
4025.64 3687
4026.24 3868
4026.84 3699
4027.44 3907
4028.03 4182
4028.63 4133
4029.23 4197
4029.83 4508
4030.43 4592
4031.03 4561
4031.63 4909
4032.23 4977
4032.83 5122
4033.42 4859
4034.02 4936
4034.62 4891
4035.22 4806
4035.82 4593
4036.42 4283
4037.02 4246
4037.62 4219
4038.22 4077
4038.82 4045
4039.42 4044
4040.02 3697
4040.62 3450
4041.22 3356
4041.82 3355
4042.41 3294
4043.01 3137
4043.61 3075
4044.21 3197
4044.81 3110
4045.41 2913
4046.01 3042
4046.61 3198
4047.21 2951
4047.81 2977
4048.41 3108
4049.01 2923
4049.61 3060
4050.21 2997
4050.82 3140
4051.42 3187
4052.02 3192
4052.62 3289
4053.22 3300
4053.82 3410
4054.42 3500
4055.02 3551
4055.62 3445
4056.22 3627
4056.82 3515
4057.42 3680
4058.02 3819
4058.62 3662
4059.22 3511
4059.83 3611
4060.43 3495
4061.03 3486
4061.63 3128
4062.23 3049
4062.83 3069
4063.43 2981
4064.03 2908
4064.63 2855
4065.24 3018
4065.84 3023
4066.44 2965
4067.04 2963
4067.64 2894
4068.24 2878
4068.85 2985
4069.45 2857
4070.05 2871
4070.65 2904
4071.25 2868
4071.85 2927
4072.46 2903
4073.06 2834
4073.66 2833
4074.26 2793
4074.86 2892
4075.47 2659
4076.07 2752
4076.67 2835
4077.27 3012
4077.88 2947
4078.48 2789
4079.08 2841
4079.68 2775
4080.29 2831
4080.89 2869
4081.49 2880
4082.09 2906
4082.70 2850
4083.30 2708
4083.90 2696
4084.50 2786
4085.11 2854
4085.71 2731
4086.31 2764
4086.92 2864
4087.52 2757
4088.12 2766
4088.72 2813
4089.33 2694
4089.93 2629
4090.53 2735
4091.14 2860
4091.74 2880
4092.34 2894
4092.95 2740
4093.55 2580
4094.16 2719
4094.76 2728
4095.36 2785
4095.97 2737
4096.57 2830
4097.17 2659
4097.78 2690
4098.38 2727
4098.98 2735
4099.59 2780
4100.19 2636
4100.80 2706
4101.40 2615
4102.00 2751
4102.61 2810
4103.21 2725
4103.82 2581
4104.42 2536
4105.03 2645
4105.63 2619
4106.23 2499
4106.84 2526
4107.44 2619
4108.05 2640
4108.65 2463
4109.26 2547
4109.86 2669
4110.47 2569
4111.07 2625
4111.68 2655
4112.28 2751
4112.89 2546
4113.49 2622
4114.10 2579
4114.70 2592
4115.31 2535
4115.91 2418
4116.52 2473
4117.12 2361
4117.73 2486
4118.33 2281
4118.94 2358
4119.54 2475
4120.15 2510
4120.75 2539
4121.36 2430
4121.97 2478
4122.57 2690
4123.18 2488
4123.78 2546
4124.39 2754
4124.99 2709
4125.60 2583
4126.21 2583
4126.81 2681
4127.42 2467
4128.02 2443
4128.63 2530
4129.24 2567
4129.84 2584
4130.45 2553
4131.05 2547
4131.66 2654
4132.27 2745
4132.87 2737
4133.48 2724
4134.09 2563
4134.69 2628
4135.30 2769
4135.91 2749
4136.51 2812
4137.12 2781
4137.73 2822
4138.33 2761
4138.94 2877
4139.55 2871
4140.15 2893
4140.76 3078
4141.37 3206
4141.97 3190
4142.58 3163
4143.19 3141
4143.80 3140
4144.40 3296
4145.01 3260
4145.62 3175
4146.22 3038
4146.83 3003
4147.44 3182
4148.05 3145
4148.65 2977
4149.26 2693
4149.87 2769
4150.48 2763
4151.09 2676
4151.69 2667
4152.30 2476
4152.91 2656
4153.52 2528
4154.12 2674
4154.73 2625
4155.34 2506
4155.95 2507
4156.56 2717
4157.16 2545
4157.77 2441
4158.38 2456
4158.99 2515
4159.60 2495
4160.21 2410
4160.81 2394
4161.42 2436
4162.03 2536
4162.64 2619
4163.25 2647
4163.86 2547
4164.47 2600
4165.08 2544
4165.68 2777
4166.29 2743
4166.90 2768
4167.51 2830
4168.12 2763
4168.73 2848
4169.34 2906
4169.95 2913
4170.56 2913
4171.16 3067
4171.77 2994
4172.38 2910
4172.99 2743
4173.60 2676
4174.21 2773
4174.82 2762
4175.43 2699
4176.04 2727
4176.65 2630
4177.26 2676
4177.87 2843
4178.48 2812
4179.09 2727
4179.70 2648
4180.31 2870
4180.92 2901
4181.53 2711
4182.14 2627
4182.75 2746
4183.36 2682
4183.97 2691
4184.58 2762
4185.19 2667
4185.80 2597
4186.41 2679
4187.02 2714
4187.63 2683
4188.24 2744
4188.85 2705
4189.46 2635
4190.07 2666
4190.68 2570
4191.29 2546
4191.90 2516
4192.51 2795
4193.13 2660
4193.74 2932
4194.35 3050
4194.96 2968
4195.57 2840
4196.18 2862
4196.79 3133
4197.40 2938
4198.01 2946
4198.62 2829
4199.24 3006
4199.85 3085
4200.46 2971
4201.07 2950
4201.68 2891
4202.29 2877
4202.90 2934
4203.52 2766
4204.13 2861
4204.74 2954
4205.35 2649
4205.96 2656
4206.57 2884
4207.19 2744
4207.80 2440
4208.41 2521
4209.02 2804
4209.63 2846
4210.25 2787
4210.86 2851
4211.47 2676
4212.08 2664
4212.69 2637
4213.31 2675
4213.92 2695
4214.53 2709
4215.14 2793
4215.76 2726
4216.37 2644
4216.98 2639
4217.59 2732
4218.21 2755
4218.82 2870
4219.43 2874
4220.04 2877
4220.66 3081
4221.27 3194
4221.88 3243
4222.50 3479
4223.11 3459
4223.72 3639
4224.33 3663
4224.95 3900
4225.56 4004
4226.17 4181
4226.79 4144
4227.40 4013
4228.01 4247
4228.63 4226
4229.24 4241
4229.85 4098
4230.47 4072
4231.08 4204
4231.69 4152
4232.31 4062
4232.92 4131
4233.54 4004
4234.15 3868
4234.76 4202
4235.38 4366
4235.99 4502
4236.61 4473
4237.22 4559
4237.83 4774
4238.45 4701
4239.06 4521
4239.68 4556
4240.29 4403
4240.90 4288
4241.52 4072
4242.13 4046
4242.75 3665
4243.36 3623
4243.98 3440
4244.59 3343
4245.21 3141
4245.82 3088
4246.43 3236
4247.05 3198
4247.66 3101
4248.28 3019
4248.89 3013
4249.51 2986
4250.12 2983
4250.74 3092
4251.35 3132
4251.97 2950
4252.58 2874
4253.20 2950
4253.81 3026
4254.43 2975
4255.04 2927
4255.66 2913
4256.28 2913
4256.89 2761
4257.51 2780
4258.12 3001
4258.74 2927
4259.35 2864
4259.97 2938
4260.58 2962
4261.20 3003
4261.82 2952
4262.43 2796
4263.05 3076
4263.66 3126
4264.28 2990
4264.90 2878
4265.51 3067
4266.13 3162
4266.74 3395
4267.36 3296
4267.98 3271
4268.59 3285
4269.21 3333
4269.82 3516
4270.44 3409
4271.06 3419
4271.67 3331
4272.29 3093
4272.91 3159
4273.52 3108
4274.14 2943
4274.76 2731
4275.37 2714
4275.99 2979
4276.61 2652
4277.22 2628
4277.84 2680
4278.46 2810
4279.08 2647
4279.69 2540
4280.31 2610
4280.93 2759
4281.54 2563
4282.16 2619
4282.78 2626
4283.40 2602
4284.01 2514
4284.63 2410
4285.25 2432
4285.87 2697
4286.48 2630
4287.10 2588
4287.72 2659
4288.34 2555
4288.95 2634
4289.57 2559
4290.19 2562
4290.81 2627
4291.43 2540
4292.04 2515
4292.66 2620
4293.28 2621
4293.90 2539
4294.52 2666
4295.13 2726
4295.75 2694
4296.37 2625
4296.99 2739
4297.61 2890
4298.23 2810
4298.84 2781
4299.46 2705
4300.08 2728
4300.70 2689
4301.32 2800
4301.94 2815
4302.56 2896
4303.17 2851
4303.79 2886
4304.41 2704
4305.03 2615
4305.65 2826
4306.27 2898
4306.89 2736
4307.51 2624
4308.13 2703
4308.75 2725
4309.36 2696
4309.98 2764
4310.60 2662
4311.22 2631
4311.84 2662
4312.46 2704
4313.08 2667
4313.70 2732
4314.32 2689
4314.94 2568
4315.56 2602
4316.18 2786
4316.80 2659
4317.42 2585
4318.04 2584
4318.66 2824
4319.28 2842
4319.90 2895
4320.52 2939
4321.14 2925
4321.76 2643
4322.38 2645
4323.00 2869
4323.62 3025
4324.24 2988
4324.86 2843
4325.48 2999
4326.10 3228
4326.72 3211
4327.34 3009
4327.96 3103
4328.58 3308
4329.20 3454
4329.82 3315
4330.44 3224
4331.07 3352
4331.69 3404
4332.31 3319
4332.93 3411
4333.55 3395
4334.17 3442
4334.79 3302
4335.41 3592
4336.03 3775
4336.65 4143
4337.28 4473
4337.90 4637
4338.52 5160
4339.14 6077
4339.76 6630
4340.38 6994
4341.00 7223
4341.63 7141
4342.25 7567
4342.87 7131
4343.49 6755
4344.11 6299
4344.73 5687
4345.36 5535
4345.98 5374
4346.60 5410
4347.22 5347
4347.84 5800
4348.47 6406
4349.09 6232
4349.71 6494
4350.33 6644
4350.95 6704
4351.58 6463
4352.20 6489
4352.82 6126
4353.44 5524
4354.07 5131
4354.69 4792
4355.31 4348
4355.93 4310
4356.56 4114
4357.18 3915
4357.80 3588
4358.42 3479
4359.05 3649
4359.67 3421
4360.29 3648
4360.92 3831
4361.54 3417
4362.16 3388
4362.78 3479
4363.41 3394
4364.03 3319
4364.65 3344
4365.28 3396
4365.90 3455
4366.52 3477
4367.15 3315
4367.77 3400
4368.39 3243
4369.02 3222
4369.64 3095
4370.26 3150
4370.89 3133
4371.51 3122
4372.14 3072
4372.76 3055
4373.38 2896
4374.01 3001
4374.63 2870
4375.25 2866
4375.88 2888
4376.50 2825
4377.13 2725
4377.75 2680
4378.37 2748
4379.00 2646
4379.62 2759
4380.25 2752
4380.87 2922
4381.50 2887
4382.12 3069
4382.75 2966
4383.37 2999
4383.99 2965
4384.62 2935
4385.24 2929
4385.87 2685
4386.49 2759
4387.12 2769
4387.74 2792
4388.37 2832
4388.99 2713
4389.62 2670
4390.24 2628
4390.87 2732
4391.49 2688
4392.12 2576
4392.74 2585
4393.37 2733
4393.99 2729
4394.62 2637
4395.24 2679
4395.87 2738
4396.49 2617
4397.12 2641
4397.75 2623
4398.37 2586
4399.00 2748
4399.62 2651
4400.25 2694
4400.87 2669
4401.50 2802
4402.13 2843
4402.75 2747
4403.38 2722
4404.00 2795
4404.63 2821
4405.26 2681
4405.88 2654
4406.51 2561
4407.13 2772
4407.76 2687
4408.39 2771
4409.01 2814
4409.64 2820
4410.27 2859
4410.89 2769
4411.52 2784
4412.15 2627
4412.77 2966
4413.40 2875
4414.03 2949
4414.65 3195
4415.28 2916
4415.91 2877
4416.53 2768
4417.16 2738
4417.79 2804
4418.41 2871
4419.04 2821
4419.67 2799
4420.30 2675
4420.92 2660
4421.55 2655
4422.18 2652
4422.80 2801
4423.43 2826
4424.06 2656
4424.69 2709
4425.31 2684
4425.94 2617
4426.57 2399
4427.20 2401
4427.82 2470
4428.45 2474
4429.08 2260
4429.71 2409
4430.34 2519
4430.96 2343
4431.59 2394
4432.22 2420
4432.85 2422
4433.48 2497
4434.10 2310
4434.73 2495
4435.36 2547
4435.99 2507
4436.62 2639
4437.25 2562
4437.87 2601
4438.50 2557
4439.13 2490
4439.76 2543
4440.39 2525
4441.02 2507
4441.64 2401
4442.27 2578
4442.90 2500
4443.53 2363
4444.16 2372
4444.79 2353
4445.42 2456
4446.05 2455
4446.68 2517
4447.30 2471
4447.93 2393
4448.56 2495
4449.19 2366
4449.82 2561
4450.45 2739
4451.08 2612
4451.71 2699
4452.34 2624
4452.97 2586
4453.60 2528
4454.23 2503
4454.86 2614
4455.49 2616
4456.12 2657
4456.75 2736
4457.38 2691
4458.01 2759
4458.64 2886
4459.27 2717
4459.90 2557
4460.53 2512
4461.16 2734
4461.79 2606
4462.42 2625
4463.05 2623
4463.68 2547
4464.31 2528
4464.94 2232
4465.57 2430
4466.20 2417
4466.83 2470
4467.46 2450
4468.09 2436
4468.72 2341
4469.35 2248
4469.98 2336
4470.61 2166
4471.24 2171
4471.87 2285
4472.50 2370
4473.13 2289
4473.77 2308
4474.40 2370
4475.03 2310
4475.66 2283
4476.29 2410
4476.92 2291
4477.55 2319
4478.18 2370
4478.82 2318
4479.45 2388
4480.08 2175
4480.71 2149
4481.34 2380
4481.97 2388
4482.60 2507
4483.24 2536
4483.87 2421
4484.50 2476
4485.13 2512
4485.76 2432
4486.39 2519
4487.03 2603
4487.66 2571
4488.29 2541
4488.92 2514
4489.55 2450
4490.19 2455
4490.82 2507
4491.45 2741
4492.08 2684
4492.71 2573
4493.35 2598
4493.98 2670
4494.61 2556
4495.24 2638
4495.88 2624
4496.51 2586
4497.14 2616
4497.77 2649
4498.41 2577
4499.04 2469
4499.67 2527
4500.31 2658
4500.94 2591
4501.57 2673
4502.20 2853
4502.84 3090
4503.47 3358
4504.10 3396
4504.74 3417
4505.37 3597
4506.00 3403
4506.64 3416
4507.27 3555
4507.90 3438
4508.54 3389
4509.17 3370
4509.80 3236
4510.44 3041
4511.07 2995
4511.70 2927
4512.34 2841
4512.97 2891
4513.60 2749
4514.24 2711
4514.87 2672
4515.51 2540
4516.14 2714
4516.77 2772
4517.41 2728
4518.04 2560
4518.68 2504
4519.31 2516
4519.94 2574
4520.58 2522
4521.21 2390
4521.85 2567
4522.48 2631
4523.12 2550
4523.75 2516
4524.39 2544
4525.02 2434
4525.65 2543
4526.29 2614
4526.92 2664
4527.56 2571
4528.19 2479
4528.83 2457
4529.46 2630
4530.10 2506
4530.73 2745
4531.37 2957
4532.00 3177
4532.64 3071
4533.27 3165
4533.91 3669
4534.54 3571
4535.18 3868
4535.81 3926
4536.45 3913
4537.09 3896
4537.72 3524
4538.36 3315
4538.99 3219
4539.63 3130
4540.26 3106
4540.90 2776
4541.53 2738
4542.17 2691
4542.81 2729
4543.44 2628
4544.08 2656
4544.71 2630
4545.35 2646
4545.99 2633
4546.62 2704
4547.26 2730
4547.89 2640
4548.53 2676
4549.17 2629
4549.80 2603
4550.44 2525
4551.08 2781
4551.71 2612
4552.35 2547
4552.98 2662
4553.62 2651
4554.26 2709
4554.89 2563
4555.53 2517
4556.17 2519
4556.80 2471
4557.44 2540
4558.08 2478
4558.72 2629
4559.35 2511
4559.99 2571
4560.63 2420
4561.26 2310
4561.90 2370
4562.54 2448
4563.17 2482
4563.81 2427
4564.45 2332
4565.09 2486
4565.72 2367
4566.36 2240
4567.00 2351
4567.64 2303
4568.27 2194
4568.91 2377
4569.55 2477
4570.19 2395
4570.82 2431
4571.46 2310
4572.10 2393
4572.74 2488
4573.38 2461
4574.01 2379
4574.65 2333
4575.29 2414
4575.93 2426
4576.57 2330
4577.20 2233
4577.84 2223
4578.48 2281
4579.12 2321
4579.76 2147
4580.40 2243
4581.04 2337
4581.67 2412
4582.31 2392
4582.95 2358
4583.59 2315
4584.23 2421
4584.87 2283
4585.51 2512
4586.14 2422
4586.78 2247
4587.42 2421
4588.06 2447
4588.70 2391
4589.34 2352
4589.98 2387
4590.62 2458
4591.26 2635
4591.90 2631
4592.54 2616
4593.17 2673
4593.81 2933
4594.45 2778
4595.09 2847
4595.73 2762
4596.37 2862
4597.01 2746
4597.65 2658
4598.29 2648
4598.93 2477
4599.57 2355
4600.21 2485
4600.85 2564
4601.49 2367
4602.13 2506
4602.77 2477
4603.41 2521
4604.05 2492
4604.69 2558
4605.33 2574
4605.97 2552
4606.61 2499
4607.25 2424
4607.89 2637
4608.53 2613
4609.17 2549
4609.81 2532
4610.45 2638
4611.09 2686
4611.73 2580
4612.38 2707
4613.02 2641
4613.66 2610
4614.30 2706
4614.94 2574
4615.58 2608
4616.22 2643
4616.86 2586
4617.50 2521
4618.14 2670
4618.78 2633
4619.43 2567
4620.07 2458
4620.71 2478
4621.35 2458
4621.99 2434
4622.63 2457
4623.27 2349
4623.91 2386
4624.56 2423
4625.20 2489
4625.84 2599
4626.48 2547
4627.12 2343
4627.76 2230
4628.41 2293
4629.05 2444
4629.69 2490
4630.33 2409
4630.97 2358
4631.62 2322
4632.26 2391
4632.90 2325
4633.54 2304
4634.18 2466
4634.83 2374
4635.47 2442
4636.11 2484
4636.75 2384
4637.40 2424
4638.04 2601
4638.68 2675
4639.32 2539
4639.97 2522
4640.61 2672
4641.25 2764
4641.89 2883
4642.54 3119
4643.18 2959
4643.82 2912
4644.46 2949
4645.11 2775
4645.75 2724
4646.39 2520
4647.04 2509
4647.68 2652
4648.32 2607
4648.97 2489
4649.61 2609
4650.25 2525
4650.90 2522
4651.54 2721
4652.18 2687
4652.83 2837
4653.47 2795
4654.11 2814
4654.76 2906
4655.40 2985
4656.04 3141
4656.69 3159
4657.33 2938
4657.98 3074
4658.62 3117
4659.26 2908
4659.91 2768
4660.55 2762
4661.20 2379
4661.84 2454
4662.48 2395
4663.13 2210
4663.77 2214
4664.42 2262
4665.06 2288
4665.71 2106
4666.35 2111
4666.99 2081
4667.64 2207
4668.28 2189
4668.93 2250
4669.57 2178
4670.22 2197
4670.86 2189
4671.51 2218
4672.15 2265
4672.80 2223
4673.44 2211
4674.09 2306
4674.73 2332
4675.38 2165
4676.02 2249
4676.67 2465
4677.31 2526
4677.96 2304
4678.60 2270
4679.25 2459
4679.89 2472
4680.54 2415
4681.18 2383
4681.83 2363
4682.47 2319
4683.12 2290
4683.77 2432
4684.41 2485
4685.06 2448
4685.70 2506
4686.35 2407
4686.99 2450
4687.64 2406
4688.29 2401
4688.93 2401
4689.58 2405
4690.22 2689
4690.87 2421
4691.52 2429
4692.16 2337
4692.81 2282
4693.45 2293
4694.10 2518
4694.75 2227
4695.39 2226
4696.04 2260
4696.69 2340
4697.33 2357
4697.98 2307
4698.63 2436
4699.27 2440
4699.92 2609
4700.57 2454
4701.21 2469
4701.86 2827
4702.51 2727
4703.15 2618
4703.80 2444
4704.45 2556
4705.10 2620
4705.74 2453
4706.39 2582
4707.04 2573
4707.68 2576
4708.33 2469
4708.98 2352
4709.63 2502
4710.27 2452
4710.92 2253
4711.57 2426
4712.22 2583
4712.86 2414
4713.51 2527
4714.16 2478
4714.81 2507
4715.45 2504
4716.10 2488
4716.75 2503
4717.40 2305
4718.05 2362
4718.69 2359
4719.34 2235
4719.99 2342
4720.64 2450
4721.29 2323
4721.94 2471
4722.58 2498
4723.23 2462
4723.88 2498
4724.53 2523
4725.18 2560
4725.83 2425
4726.47 2577
4727.12 2479
4727.77 2466
4728.42 2654
4729.07 2735
4729.72 2646
4730.37 2820
4731.02 2775
4731.66 2865
4732.31 2613
4732.96 2570
4733.61 2384
4734.26 2468
4734.91 2570
4735.56 2579
4736.21 2503
4736.86 2341
4737.51 2440
4738.16 2427
4738.81 2290
4739.45 2397
4740.10 2412
4740.75 2451
4741.40 2429
4742.05 2246
4742.70 2350
4743.35 2518
4744.00 2380
4744.65 2347
4745.30 2675
4745.95 2600
4746.60 2432
4747.25 2563
4747.90 2562
4748.55 2483
4749.20 2576
4749.85 2647
4750.50 2416
4751.15 2619
4751.80 2737
4752.45 2800
4753.10 2788
4753.75 2964
4754.40 3215
4755.05 3188
4755.71 3272
4756.36 3354
4757.01 3453
4757.66 3305
4758.31 3280
4758.96 3191
4759.61 2963
4760.26 2882
4760.91 2619
4761.56 2437
4762.21 2513
4762.86 2430
4763.52 2447
4764.17 2434
4764.82 2484
4765.47 2651
4766.12 2504
4766.77 2551
4767.42 2784
4768.07 2675
4768.73 2800
4769.38 2909
4770.03 2885
4770.68 2954
4771.33 2884
4771.98 2794
4772.64 2750
4773.29 2578
4773.94 2459
4774.59 2506
4775.24 2560
4775.89 2293
4776.55 2234
4777.20 2231
4777.85 2264
4778.50 2111
4779.15 2347
4779.81 2341
4780.46 2291
4781.11 2348
4781.76 2438
4782.42 2625
4783.07 2523
4783.72 2510
4784.37 2507
4785.03 2409
4785.68 2457
4786.33 2544
4786.98 2358
4787.64 2288
4788.29 2476
4788.94 2261
4789.60 2335
4790.25 2386
4790.90 2191
4791.55 2206
4792.21 2405
4792.86 2547
4793.51 2461
4794.17 2401
4794.82 2332
4795.47 2269
4796.13 2374
4796.78 2403
4797.43 2343
4798.09 2316
4798.74 2376
4799.39 2470
4800.05 2345
4800.70 2232
4801.36 2306
4802.01 2337
4802.66 2271
4803.32 2327
4803.97 2406
4804.62 2375
4805.28 2340
4805.93 2359
4806.59 2315
4807.24 2376
4807.89 2518
4808.55 2473
4809.20 2288
4809.86 2314
4810.51 2249
4811.17 2319
4811.82 2381
4812.47 2434
4813.13 2415
4813.78 2275
4814.44 2242
4815.09 2339
4815.75 2384
4816.40 2352
4817.06 2529
4817.71 2629
4818.37 2399
4819.02 2377
4819.68 2470
4820.33 2512
4820.99 2571
4821.64 2616
4822.30 2619
4822.95 2623
4823.61 2751
4824.26 2766
4824.92 2721
4825.57 2719
4826.23 2663
4826.88 2775
4827.54 2790
4828.19 2861
4828.85 2851
4829.51 2818
4830.16 2852
4830.82 2746
4831.47 2822
4832.13 2763
4832.78 2798
4833.44 2839
4834.10 2795
4834.75 2796
4835.41 2943
4836.06 3090
4836.72 2893
4837.38 3051
4838.03 3251
4838.69 3483
4839.34 3449
4840.00 3294
4840.66 3491
4841.31 3860
4841.97 3648
4842.63 3569
4843.28 3652
4843.94 3687
4844.60 3477
4845.25 3294
4845.91 3446
4846.57 3446
4847.22 3424
4847.88 3402
4848.54 3375
4849.19 3460
4849.85 3764
4850.51 3873
4851.17 3885
4851.82 3945
4852.48 3877
4853.14 3991
4853.79 3982
4854.45 4292
4855.11 4374
4855.77 4101
4856.42 3990
4857.08 4110
4857.74 3694
4858.40 3991
4859.05 4378
4859.71 4527
4860.37 4944
4861.03 4929
4861.68 5033
4862.34 5089
4863.00 4644
4863.66 4804
4864.32 4723
4864.97 4701
4865.63 4680
4866.29 4393
4866.95 4135
4867.61 4438
4868.26 4575
4868.92 4631
4869.58 4810
4870.24 4713
4870.90 4763
4871.56 4693
4872.21 4513
4872.87 4573
4873.53 4259
4874.19 4208
4874.85 4145
4875.51 4172
4876.17 4280
4876.83 4178
4877.48 3955
4878.14 3866
4878.80 3958
4879.46 3942
4880.12 4080
4880.78 4150
4881.44 4133
4882.10 4147
4882.76 4008
4883.42 3901
4884.08 3934
4884.73 4008
4885.39 3761
4886.05 3447
4886.71 3441
4887.37 3436
4888.03 3297
4888.69 3184
4889.35 3188
4890.01 3128
4890.67 3281
4891.33 3235
4891.99 3256
4892.65 3572
4893.31 3319
4893.97 3503
4894.63 3732
4895.29 3406
4895.95 3373
4896.61 3323
4897.27 3326
4897.93 3267
4898.59 2960
4899.25 2898
4899.91 2968
4900.57 2936
4901.23 2896
4901.89 2825
4902.55 2809
4903.21 2737
4903.88 2983
4904.54 2928
4905.20 2911
4905.86 2722
4906.52 2782
4907.18 2765
4907.84 2756
4908.50 2677
4909.16 2620
4909.82 2693
4910.48 2691
4911.15 2646
4911.81 2425
4912.47 2475
4913.13 2532
4913.79 2461
4914.45 2538
4915.11 2614
4915.77 2660
4916.44 2533
4917.10 2503
4917.76 2299
4918.42 2467
4919.08 2376
4919.74 2343
4920.41 2418
4921.07 2282
4921.73 2277
4922.39 2449
4923.05 2344
4923.72 2233
4924.38 2243
4925.04 2246
4925.70 2409
4926.36 2310
4927.03 2409
4927.69 2266
4928.35 2342
4929.01 2231
4929.67 2407
4930.34 2456
4931.00 2494
4931.66 2565
4932.32 2477
4932.99 2445
4933.65 2406
4934.31 2494
4934.98 2493
4935.64 2348
4936.30 2553
4936.96 2447
4937.63 2381
4938.29 2386
4938.95 2409
4939.62 2317
4940.28 2239
4940.94 2262
4941.61 2230
4942.27 2373
4942.93 2288
4943.60 2344
4944.26 2448
4944.92 2457
4945.59 2330
4946.25 2291
4946.91 2297
4947.58 2380
4948.24 2256
4948.90 2131
4949.57 2252
4950.23 2136
4950.89 2023
4951.56 2021
4952.22 2076
4952.89 2165
4953.55 2110
4954.21 2251
4954.88 2206
4955.54 1964
4956.21 2091
4956.87 2114
4957.53 2141
4958.20 2140
4958.86 2384
4959.53 2292
4960.19 2020
4960.86 2113
4961.52 2139
4962.19 2118
4962.85 2136
4963.52 1994
4964.18 2144
4964.84 2170
4965.51 2029
4966.17 2092
4966.84 2084
4967.50 2120
4968.17 1999
4968.83 2068
4969.50 2114
4970.16 2134
4970.83 2170
4971.49 2162
4972.16 2145
4972.82 2143
4973.49 2018
4974.16 2060
4974.82 2075
4975.49 1973
4976.15 1922
4976.82 1997
4977.48 2048
4978.15 2161
4978.81 2075
4979.48 2081
4980.15 2078
4980.81 2147
4981.48 2163
4982.14 2234
4982.81 2126
4983.48 2124
4984.14 2072
4984.81 2039
4985.47 2056
4986.14 2047
4986.81 2166
4987.47 2161
4988.14 2107
4988.80 2082
4989.47 2210
4990.14 2143
4990.80 2199
4991.47 2223
4992.14 2133
4992.80 2022
4993.47 1951
4994.14 1952
4994.80 2245
4995.47 2175
4996.14 2141
4996.80 2244
4997.47 2033
4998.14 2165
4998.81 2192
4999.47 2156
5000.14 2142
5000.81 2106
5001.47 2113
5002.14 1964
5002.81 2053
5003.48 2045
5004.14 2049
5004.81 2066
5005.48 2041
5006.15 1998
5006.81 1978
5007.48 1954
5008.15 2069
5008.82 2088
5009.48 2004
5010.15 2061
5010.82 2004
5011.49 2037
5012.16 1994
5012.82 1990
5013.49 2083
5014.16 2061
5014.83 1932
5015.50 1875
5016.16 1956
5016.83 1932
5017.50 2026
5018.17 2055
5018.84 1961
5019.50 1966
5020.17 2046
5020.84 1989
5021.51 2092
5022.18 2076
5022.85 2294
5023.52 2411
5024.19 2401
5024.85 2396
5025.52 2608
5026.19 2663
5026.86 2604
5027.53 2563
5028.20 2617
5028.87 2543
5029.54 2517
5030.21 2442
5030.87 2427
5031.54 2101
5032.21 2185
5032.88 2167
5033.55 2145
5034.22 2138
5034.89 2076
5035.56 2066
5036.23 2006
5036.90 1996
5037.57 2078
5038.24 2154
5038.91 2166
5039.58 1980
5040.25 2028
5040.92 1937
5041.59 1932
5042.26 1996
5042.93 1894
5043.60 1982
5044.27 2047
5044.94 2082
5045.61 2049
5046.28 1963
5046.95 2055
5047.62 2017
5048.29 2037
5048.96 2013
5049.63 1998
5050.30 1998
5050.97 1977
5051.64 1943
5052.31 1935
5052.98 1978
5053.65 2035
5054.32 1911
5054.99 2104
5055.66 2157
5056.34 1971
5057.01 2052
5057.68 2080
5058.35 1942
5059.02 1963
5059.69 2016
5060.36 1920
5061.03 1920
5061.70 2025
5062.38 1995
5063.05 1961
5063.72 2027
5064.39 1980
5065.06 2145
5065.73 2084
5066.40 2066
5067.08 2049
5067.75 1996
5068.42 2004
5069.09 2061
5069.76 2017
5070.43 2065
5071.11 2051
5071.78 1996
5072.45 2112
5073.12 2052
5073.79 2070
5074.47 2045
5075.14 1895
5075.81 1973
5076.48 1979
5077.15 1965
5077.83 2043
5078.50 2071
5079.17 2145
5079.84 2187
5080.52 2187
5081.19 2088
5081.86 2056
5082.53 2173
5083.21 2224
5083.88 2203
5084.55 2231
5085.22 2233
5085.90 2244
5086.57 2230
5087.24 2206
5087.92 2214
5088.59 2311
5089.26 2349
5089.93 2202
5090.61 2263
5091.28 2350
5091.95 2335
5092.63 2485
5093.30 2743
5093.97 3056
5094.65 3173
5095.32 3267
5095.99 3144
5096.67 2972
5097.34 3015
5098.02 2947
5098.69 2611
5099.36 2525
5100.04 2476
5100.71 2371
5101.38 2443
5102.06 2164
5102.73 2105
5103.41 2056
5104.08 2082
5104.75 2107
5105.43 2018
5106.10 2173
5106.78 2145
5107.45 2141
5108.12 2159
5108.80 2276
5109.47 2247
5110.15 2224
5110.82 2263
5111.50 2253
5112.17 2193
5112.85 2131
5113.52 2180
5114.20 2036
5114.87 1979
5115.54 1960
5116.22 2007
5116.89 2103
5117.57 2153
5118.24 2067
5118.92 2093
5119.59 2058
5120.27 2216
5120.94 2193
5121.62 2085
5122.30 2166
5122.97 2196
5123.65 2162
5124.32 2073
5125.00 2035
5125.67 2044
5126.35 2045
5127.02 2154
5127.70 2122
5128.37 1953
5129.05 2001
5129.73 2133
5130.40 2118
5131.08 2053
5131.75 2038
5132.43 2044
5133.10 1970
5133.78 2021
5134.46 2054
5135.13 2025
5135.81 2037
5136.49 2147
5137.16 2019
5137.84 2033
5138.51 2099
5139.19 2078
5139.87 2006
5140.54 2169
5141.22 2208
5141.90 2198
5142.57 2236
5143.25 2101
5143.93 2217
5144.60 2146
5145.28 2083
5145.96 2228
5146.63 2106
5147.31 1963
5147.99 1957
5148.66 1950
5149.34 1925
5150.02 2042
5150.69 1999
5151.37 2045
5152.05 1925
5152.73 1923
5153.40 1895
5154.08 1932
5154.76 1883
5155.44 1822
5156.11 1998
5156.79 1896
5157.47 1886
5158.15 1897
5158.82 2056
5159.50 2079
5160.18 1849
5160.86 2017
5161.53 2014
5162.21 2048
5162.89 1885
5163.57 1897
5164.25 2038
5164.92 1950
5165.60 2005
5166.28 1983
5166.96 2016
5167.64 2090
5168.31 2183
5168.99 2156
5169.67 2265
5170.35 2083
5171.03 2106
5171.71 2120
5172.39 2164
5173.06 2047
5173.74 1963
5174.42 1869
5175.10 2063
5175.78 1999
5176.46 1765
5177.14 1790
5177.82 1834
5178.49 1880
5179.17 1965
5179.85 1954
5180.53 1884
5181.21 2036
5181.89 1964
5182.57 1877
5183.25 1966
5183.93 1853
5184.61 2071
5185.29 2100
5185.97 1943
5186.64 1967
5187.32 1891
5188.00 1988
5188.68 1935
5189.36 1865
5190.04 1854
5190.72 1823
5191.40 1896
5192.08 1855
5192.76 1709
5193.44 1941
5194.12 1893
5194.80 1866
5195.48 1772
5196.16 1662
5196.84 1778
5197.52 1876
5198.20 1749
5198.88 1730
5199.56 1826
5200.24 1887
5200.92 2001
5201.60 1913
5202.28 1859
5202.96 1879
5203.65 1894
5204.33 1961
5205.01 1954
5205.69 1962
5206.37 1830
5207.05 1935
5207.73 1975
5208.41 2017
5209.09 1819
5209.77 1941
5210.45 1941
5211.13 1992
5211.82 1972
5212.50 2047
5213.18 2069
5213.86 2129
5214.54 2106
5215.22 2033
5215.90 2013
5216.58 1947
5217.27 2010
5217.95 2035
5218.63 1996
5219.31 1909
5219.99 1989
5220.67 1876
5221.36 1969
5222.04 1966
5222.72 2005
5223.40 1986
5224.08 2027
5224.77 1894
5225.45 1927
5226.13 1876
5226.81 1851
5227.49 1877
5228.18 1851
5228.86 1919
5229.54 1968
5230.22 1963
5230.91 1850
5231.59 1846
5232.27 1909
5232.95 2086
5233.63 1893
5234.32 1958
5235.00 1945
5235.68 1947
5236.37 1910
5237.05 1887
5237.73 1951
5238.41 2011
5239.10 1987
5239.78 2084
5240.46 2167
5241.15 1818
5241.83 2062
5242.51 2078
5243.20 2022
5243.88 2109
5244.56 1994
5245.24 1978
5245.93 1843
5246.61 1907
5247.29 1919
5247.98 2027
5248.66 2096
5249.35 1991
5250.03 2055
5250.71 2091
5251.40 2293
5252.08 2202
5252.76 2200
5253.45 2131
5254.13 2197
5254.82 2120
5255.50 2147
5256.18 2105
5256.87 2059
5257.55 1927
5258.24 1953
5258.92 1898
5259.60 1833
5260.29 1935
5260.97 1936
5261.66 1860
5262.34 1872
5263.03 1866
5263.71 1886
5264.40 1883
5265.08 2053
5265.76 2045
5266.45 2013
5267.13 2042
5267.82 1968
5268.50 2016
5269.19 1998
5269.87 2066
5270.56 1865
5271.24 2013
5271.93 1957
5272.61 1969
5273.30 2077
5273.98 2122
5274.67 2041
5275.35 2033
5276.04 2043
5276.72 1958
5277.41 1776
5278.10 1881
5278.78 1944
5279.47 1972
5280.15 2004
5280.84 2035
5281.52 1949
5282.21 2077
5282.89 2090
5283.58 2179
5284.27 2138
5284.95 2121
5285.64 2141
5286.32 2318
5287.01 2248
5287.70 2018
5288.38 2125
5289.07 2106
5289.75 2023
5290.44 1944
5291.13 1876
5291.81 1949
5292.50 2070
5293.19 2221
5293.87 2072
5294.56 2068
5295.25 2044
5295.93 2037
5296.62 2045
5297.31 1896
5297.99 1996
5298.68 1974
5299.37 2170
5300.05 2242
5300.74 2127
5301.43 2086
5302.11 2082
5302.80 2027
5303.49 2037
5304.18 2141
5304.86 2220
5305.55 2313
5306.24 2322
5306.92 2331
5307.61 2335
5308.30 2182
5308.99 2221
5309.67 2220
5310.36 2090
5311.05 2225
5311.74 2319
5312.42 2203
5313.11 2359
5313.80 2225
5314.49 2207
5315.18 2328
5315.86 2211
5316.55 2312
5317.24 2257
5317.93 2097
5318.62 2195
5319.30 2183
5319.99 2196
5320.68 2148
5321.37 2227
5322.06 2351
5322.74 2390
5323.43 2570
5324.12 2861
5324.81 2722
5325.50 2712
5326.19 2837
5326.88 2658
5327.56 2547
5328.25 2374
5328.94 2313
5329.63 2274
5330.32 2266
5331.01 2065
5331.70 2130
5332.39 2123
5333.07 2290
5333.76 2330
5334.45 2258
5335.14 2314
5335.83 2294
5336.52 2470
5337.21 2378
5337.90 2183
5338.59 2392
5339.28 2401
5339.97 2391
5340.66 2389
5341.35 2216
5342.04 2276
5342.73 2315
5343.42 2371
5344.10 2387
5344.79 2304
5345.48 2346
5346.17 2340
5346.86 2383
5347.55 2339
5348.24 2362
5348.93 2513
5349.62 2701
5350.31 2757
5351.00 2799
5351.69 2872
5352.39 3146
5353.08 3362
5353.77 3465
5354.46 3631
5355.15 3699
5355.84 3818
5356.53 3951
5357.22 3527
5357.91 3280
5358.60 3109
5359.29 2902
5359.98 2653
5360.67 2517
5361.36 2304
5362.05 2352
5362.74 2208
5363.44 2363
5364.13 2304
5364.82 2225
5365.51 2246
5366.20 2216
5366.89 2227
5367.58 2340
5368.27 2153
5368.96 2159
5369.66 2191
5370.35 2092
5371.04 2076
5371.73 2011
5372.42 2044
5373.11 2025
5373.81 1966
5374.50 1961
5375.19 1881
5375.88 1938
5376.57 2010
5377.26 1978
5377.96 1910
5378.65 1933
5379.34 1928
5380.03 2016
5380.72 2102
5381.42 1989
5382.11 2015
5382.80 2114
5383.49 2041
5384.18 2006
5384.88 2083
5385.57 1973
5386.26 1990
5386.95 1932
5387.65 1892
5388.34 2007
5389.03 2012
5389.72 2064
5390.42 2032
5391.11 2057
5391.80 2101
5392.50 2136
5393.19 2262
5393.88 2345
5394.57 2331
5395.27 2337
5395.96 2309
5396.65 2143
5397.35 2003
5398.04 2165
5398.73 2005
5399.43 1990
5400.12 2076
5400.81 2038
5401.51 1976
5402.20 1991
5402.89 1856
5403.59 1881
5404.28 1920
5404.97 2020
5405.67 2065
5406.36 1997
5407.06 1937
5407.75 1998
5408.44 2074
5409.14 2016
5409.83 1992
5410.53 2130
5411.22 2053
5411.91 2099
5412.61 2144
5413.30 2160
5414.00 2126
5414.69 2113
5415.38 2119
5416.08 2101
5416.77 2082
5417.47 1997
5418.16 1943
5418.86 1979
5419.55 1981
5420.25 2033
5420.94 2063
5421.64 1966
5422.33 1930
5423.03 1999
5423.72 2012
5424.41 1931
5425.11 1886
5425.80 2088
5426.50 2170
5427.19 2079
5427.89 2042
5428.59 1932
5429.28 2140
5429.98 2119
5430.67 2087
5431.37 1948
5432.06 1874
5432.76 1900
5433.45 2001
5434.15 1969
5434.84 1961
5435.54 2095
5436.23 1993
5436.93 1989
5437.63 2016
5438.32 2062
5439.02 2163
5439.71 2303
5440.41 2221
5441.11 2256
5441.80 2232
5442.50 2051
5443.19 2070
5443.89 2220
5444.59 2062
5445.28 2181
5445.98 2257
5446.68 2256
5447.37 2402
5448.07 2501
5448.76 2443
5449.46 2490
5450.16 2513
5450.85 2740
5451.55 2865
5452.25 2664
5452.94 2844
5453.64 2731
5454.34 2716
5455.03 2549
5455.73 2475
5456.43 2395
5457.13 2370
5457.82 2423
5458.52 2318
5459.22 2221
5459.91 2227
5460.61 2162
5461.31 2315
5462.01 2188
5462.70 2304
5463.40 2426
5464.10 2369
5464.80 2484
5465.49 2440
5466.19 2591
5466.89 2691
5467.59 2658
5468.28 2650
5468.98 2615
5469.68 2577
5470.38 2722
5471.07 2843
5471.77 2574
5472.47 2548
5473.17 2506
5473.87 2341
5474.56 2392
5475.26 2504
5475.96 2553
5476.66 2445
5477.36 2519
5478.06 2518
5478.75 2276
5479.45 2361
5480.15 2568
5480.85 2774
5481.55 2669
5482.25 2933
5482.95 3047
5483.64 3232
5484.34 3390
5485.04 3299
5485.74 3284
5486.44 3118
5487.14 3135
5487.84 2953
5488.54 2784
5489.23 2844
5489.93 2553
5490.63 2686
5491.33 2717
5492.03 2568
5492.73 2611
5493.43 2656
5494.13 2692
5494.83 2550
5495.53 2644
5496.23 2856
5496.93 2958
5497.63 2910
5498.33 2923
5499.03 2908
5499.73 3073
5500.43 3155
5501.13 3147
5501.83 3609
5502.53 3842
5503.23 4134
5503.93 4378
5504.63 4632
5505.33 4628
5506.03 4535
5506.73 4103
5507.43 4191
5508.13 3672
5508.83 3215
5509.53 3231
5510.23 3000
5510.93 2843
5511.63 2853
5512.33 2678
5513.03 2593
5513.73 2609
5514.43 2599
5515.13 2565
5515.83 2495
5516.53 2574
5517.23 2735
5517.93 2749
5518.64 2645
5519.34 2560
5520.04 2679
5520.74 2608
5521.44 2547
5522.14 2646
5522.84 2542
5523.54 2462
5524.24 2557
5524.95 2566
5525.65 2522
5526.35 2555
5527.05 2366
5527.75 2465
5528.45 2443
5529.15 2358
5529.86 2301
5530.56 2132
5531.26 2269
5531.96 2318
5532.66 2356
5533.36 2349
5534.07 2188
5534.77 2292
5535.47 2272
5536.17 2244
5536.87 2125
5537.58 2030
5538.28 2158
5538.98 2192
5539.68 2104
5540.39 2029
5541.09 1994
5541.79 2001
5542.49 1976
5543.20 1969
5543.90 1952
5544.60 1971
5545.30 1951
5546.01 2097
5546.71 2052
5547.41 2058
5548.11 2150
5548.82 2086
5549.52 2111
5550.22 2053
5550.93 2231
5551.63 2277
5552.33 2096
5553.03 2024
5553.74 2078
5554.44 2084
5555.14 2064
5555.85 2103
5556.55 2136
5557.25 1999
5557.96 1994
5558.66 2017
5559.36 1897
5560.07 1981
5560.77 1953
5561.48 1872
5562.18 1959
5562.88 1883
5563.59 1867
5564.29 1906
5564.99 1924
5565.70 1942
5566.40 1938
5567.11 2018
5567.81 2104
5568.51 2122
5569.22 2058
5569.92 2017
5570.63 2059
5571.33 1987
5572.04 2032
5572.74 2074
5573.44 1915
5574.15 1966
5574.85 2025
5575.56 1965
5576.26 1984
5576.97 1945
5577.67 1911
5578.38 2000
5579.08 1972
5579.79 1894
5580.49 2026
5581.20 2054
5581.90 1981
5582.61 1865
5583.31 1872
5584.02 1849
5584.72 1907
5585.43 1927
5586.13 1897
5586.84 1863
5587.54 1758
5588.25 1799
5588.95 1886
5589.66 1896
5590.36 1884
5591.07 1909
5591.77 2025
5592.48 1912
5593.19 1997
5593.89 1985
5594.60 1964
5595.30 1924
5596.01 1954
5596.71 1873
5597.42 1806
5598.13 1690
5598.83 1835
5599.54 1829
5600.24 1807
5600.95 1713
5601.66 1709
5602.36 1805
5603.07 1757
5603.78 1713
5604.48 1727
5605.19 1907
5605.89 1716
5606.60 1698
5607.31 1877
5608.01 1956
5608.72 1844
5609.43 1791
5610.13 1836
5610.84 1782
5611.55 1743
5612.25 1774
5612.96 1809
5613.67 1835
5614.38 1748
5615.08 1753
5615.79 1883
5616.50 1846
5617.20 1943
5617.91 1848
5618.62 1870
5619.33 1815
5620.03 1783
5620.74 1781
5621.45 1872
5622.15 1856
5622.86 1732
5623.57 1773
5624.28 1851
5624.99 1761
5625.69 1719
5626.40 1695
5627.11 1813
5627.82 1856
5628.52 1744
5629.23 1790
5629.94 1739
5630.65 1757
5631.36 1755
5632.06 1829
5632.77 1882
5633.48 1812
5634.19 1846
5634.90 1824
5635.61 1820
5636.31 1821
5637.02 1707
5637.73 1812
5638.44 1829
5639.15 1753
5639.86 1803
5640.56 1929
5641.27 1879
5641.98 1891
5642.69 1928
5643.40 1863
5644.11 1899
5644.82 1847
5645.53 1869
5646.24 1848
5646.94 1808
5647.65 1794
5648.36 1854
5649.07 1881
5649.78 1836
5650.49 1967
5651.20 1787
5651.91 1823
5652.62 1881
5653.33 1878
5654.04 1828
5654.75 1923
5655.46 1870
5656.17 1921
5656.88 2022
5657.59 1919
5658.30 2198
5659.01 2163
5659.71 2204
5660.42 2451
5661.13 2345
5661.84 2194
5662.55 2230
5663.26 2131
5663.97 2100
5664.69 2042
5665.40 2069
5666.11 2027
5666.82 2049
5667.53 2009
5668.24 1896
5668.95 1811
5669.66 1912
5670.37 2061
5671.08 1943
5671.79 2052
5672.50 1982
5673.21 2022
5673.92 2111
5674.63 2041
5675.34 2078
5676.05 2025
5676.76 1903
5677.48 1945
5678.19 1940
5678.90 1748
5679.61 1832
5680.32 1888
5681.03 1840
5681.74 1784
5682.45 1641
5683.16 1834
5683.88 1979
5684.59 1914
5685.30 1915
5686.01 1845
5686.72 1806
5687.43 1974
5688.15 1884
5688.86 1831
5689.57 1850
5690.28 1859
5690.99 1963
5691.70 1932
5692.42 2015
5693.13 1771
5693.84 1837
5694.55 1980
5695.26 1878
5695.98 1952
5696.69 1795
5697.40 1824
5698.11 1960
5698.82 1824
5699.54 1794
5700.25 1776
5700.96 1767
5701.67 1797
5702.39 1821
5703.10 1816
5703.81 1779
5704.52 1596
5705.24 1716
5705.95 1701
5706.66 1753
5707.38 1809
5708.09 1688
5708.80 1705
5709.51 1781
5710.23 1745
5710.94 1751
5711.65 1884
5712.37 1766
5713.08 1755
5713.79 1845
5714.51 1812
5715.22 1772
5715.93 1705
5716.65 1733
5717.36 1744
5718.07 1705
5718.79 1826
5719.50 1820
5720.21 1789
5720.93 1723
5721.64 1657
5722.36 1602
5723.07 1708
5723.78 1726
5724.50 1739
5725.21 1907
5725.92 1744
5726.64 1824
5727.35 1836
5728.07 1659
5728.78 1898
5729.50 1825
5730.21 1778
5730.92 1843
5731.64 1845
5732.35 1855
5733.07 1927
5733.78 1989
5734.50 2006
5735.21 1863
5735.93 1813
5736.64 1843
5737.35 1856
5738.07 1833
5738.78 1678
5739.50 1807
5740.21 1902
5740.93 1731
5741.64 1771
5742.36 1777
5743.07 1872
5743.79 1798
5744.50 1779
5745.22 1976
5745.93 1895
5746.65 1846
5747.37 1744
5748.08 1780
5748.80 1821
5749.51 1805
5750.23 1822
5750.94 1921
5751.66 1864
5752.37 1961
5753.09 1958
5753.81 1849
5754.52 1991
5755.24 2062
5755.95 2126
5756.67 2144
5757.38 2350
5758.10 2381
5758.82 2387
5759.53 2394
5760.25 2247
5760.96 2263
5761.68 2419
5762.40 2164
5763.11 2003
5763.83 2031
5764.55 2014
5765.26 1877
5765.98 1942
5766.70 1798
5767.41 1927
5768.13 1973
5768.85 1993
5769.56 2054
5770.28 1830
5771.00 1907
5771.71 1822
5772.43 1733
5773.15 1831
5773.86 1898
5774.58 1878
5775.30 1840
5776.01 1916
5776.73 2076
5777.45 1997
5778.17 2008
5778.88 2094
5779.60 2025
5780.32 2144
5781.04 2101
5781.75 2055
5782.47 2013
5783.19 2044
5783.91 2081
5784.62 2121
5785.34 2105
5786.06 2244
5786.78 2146
5787.49 2065
5788.21 2028
5788.93 2049
5789.65 2131
5790.37 2104
5791.08 2004
5791.80 2147
5792.52 2185
5793.24 2254
5793.96 2227
5794.68 2285
5795.39 2230
5796.11 2283
5796.83 2344
5797.55 2267
5798.27 2525
5798.99 2593
5799.70 2686
5800.42 2922
5801.14 3144
5801.86 3395
5802.58 3782
5803.30 4235
5804.02 4681
5804.74 5005
5805.45 4898
5806.17 4817
5806.89 4207
5807.61 3847
5808.33 3435
5809.05 3158
5809.77 2952
5810.49 2728
5811.21 2512
5811.93 2529
5812.65 2495
5813.37 2437
5814.09 2424
5814.81 2494
5815.52 2543
5816.24 2548
5816.96 2748
5817.68 2688
5818.40 2586
5819.12 2631
5819.84 2563
5820.56 2497
5821.28 2634
5822.00 2622
5822.72 2556
5823.44 2550
5824.16 2463
5824.88 2374
5825.60 2291
5826.32 2356
5827.04 2377
5827.76 2349
5828.48 2348
5829.21 2314
5829.93 2317
5830.65 2290
5831.37 2356
5832.09 2235
5832.81 2139
5833.53 2183
5834.25 2096
5834.97 1959
5835.69 2055
5836.41 2145
5837.13 2252
5837.85 2196
5838.57 2123
5839.30 2138
5840.02 2149
5840.74 2119
5841.46 2117
5842.18 2232
5842.90 2268
5843.62 2124
5844.34 2182
5845.07 2173
5845.79 2193
5846.51 2053
5847.23 2012
5847.95 2108
5848.67 2138
5849.39 2205
5850.12 2225
5850.84 2303
5851.56 2182
5852.28 2212
5853.00 2229
5853.73 2270
5854.45 2169
5855.17 2097
5855.89 2136
5856.61 2128
5857.34 2221
5858.06 2147
5858.78 2085
5859.50 2133
5860.23 2156
5860.95 2100
5861.67 1959
5862.39 2005
5863.11 2096
5863.84 2097
5864.56 2213
5865.28 2263
5866.01 2066
5866.73 1970
5867.45 1986
5868.17 2081
5868.90 2075
5869.62 2064
5870.34 1996
5871.07 2199
5871.79 2204
5872.51 2191
5873.23 2160
5873.96 2175
5874.68 2241
5875.40 2251
5876.13 2292
5876.85 2166
5877.57 2163
5878.30 2266
5879.02 2107
5879.74 2180
5880.47 2158
5881.19 2117
5881.92 2054
5882.64 2150
5883.36 2220
5884.09 2064
5884.81 2066
5885.53 2105
5886.26 2114
5886.98 2192
5887.71 2192
5888.43 2154
5889.15 2111
5889.88 2122
5890.60 2123
5891.33 2141
5892.05 2013
5892.78 1971
5893.50 2055
5894.23 2036
5894.95 2032
5895.67 2111
5896.40 2014
5897.12 2096
5897.85 2123
5898.57 2020
5899.30 2108
5900.02 2013
5900.75 2075
5901.47 1994
5902.20 2047
5902.92 2021
5903.65 2077
5904.37 2098
5905.10 2202
5905.82 2191
5906.55 2125
5907.27 2143
5908.00 1989
5908.72 2087
5909.45 2087
5910.17 2072
5910.90 2188
5911.62 2213
5912.35 2016
5913.08 2127
5913.80 2193
5914.53 2192
5915.25 2227
5915.98 2274
5916.70 2410
5917.43 2248
5918.16 2156
5918.88 2281
5919.61 2373
5920.33 2271
5921.06 2313
5921.79 2348
5922.51 2263
5923.24 2315
5923.97 2275
5924.69 2397
5925.42 2422
5926.14 2310
5926.87 2183
5927.60 2295
5928.32 2512
5929.05 2598
5929.78 2487
5930.50 2523
5931.23 2487
5931.96 2566
5932.68 2565
5933.41 2651
5934.14 2600
5934.86 2664
5935.59 2687
5936.32 2582
5937.05 2682
5937.77 2795
5938.50 2714
5939.23 2762
5939.95 2945
5940.68 2797
5941.41 3024
5942.14 3038
5942.86 2934
5943.59 3179
5944.32 3072
5945.05 3127
5945.77 3252
5946.50 3284
5947.23 3294
5947.96 3356
5948.68 3284
5949.41 3337
5950.14 3550
5950.87 3728
5951.60 3523
5952.32 3630
5953.05 3803
5953.78 3888
5954.51 4086
5955.24 4230
5955.96 4162
5956.69 4281
5957.42 4320
5958.15 4262
5958.88 4308
5959.61 4179
5960.33 4232
5961.06 4246
5961.79 4314
5962.52 4353
5963.25 4313
5963.98 4471
5964.71 4435
5965.44 4354
5966.16 4484
5966.89 5006
5967.62 5179
5968.35 5077
5969.08 5393
5969.81 5823
5970.54 6256
5971.27 6432
5972.00 6413
5972.73 6510
5973.46 6189
5974.18 5925
5974.91 5787
5975.64 5567
5976.37 5454
5977.10 5526
5977.83 5530
5978.56 5325
5979.29 5257
5980.02 5312
5980.75 5353
5981.48 5499
5982.21 5566
5982.94 5553
5983.67 5848
5984.40 5980
5985.13 5992
5985.86 6149
5986.59 6138
5987.32 6160
5988.05 6196
5988.78 6316
5989.51 6267
5990.24 6139
5990.97 6273
5991.70 6250
5992.43 6157
5993.16 6294
5993.89 6283
5994.62 6347
5995.35 6357
5996.09 6424
5996.82 6550
5997.55 6782
5998.28 6683
5999.01 6766
5999.74 6984
6000.47 7062
6001.20 7152
6001.93 7289
6002.66 7419
6003.39 7308
6004.13 7320
6004.86 7290
6005.59 7164
6006.32 6811
6007.05 6644
6007.78 6947
6008.51 6659
6009.25 6554
6009.98 6524
6010.71 6806
6011.44 6967
6012.17 7771
6012.90 8561
6013.64 9930
6014.37 11733
6015.10 13564
6015.83 15733
6016.56 17598
6017.29 19227
6018.03 20599
6018.76 20890
6019.49 20403
6020.22 19178
6020.96 17526
6021.69 16072
6022.42 13617
6023.15 11641
6023.88 10269
6024.62 8942
6025.35 7773
6026.08 6824
6026.81 6392
6027.55 5985
6028.28 5615
6029.01 5286
6029.75 5206
6030.48 5028
6031.21 5245
6031.94 5208
6032.68 5064
6033.41 4921
6034.14 4651
6034.88 4732
6035.61 4782
6036.34 4652
6037.07 4667
6037.81 4549
6038.54 4514
6039.27 4564
6040.01 4549
6040.74 4596
6041.47 4729
6042.21 4775
6042.94 4771
6043.68 4897
6044.41 5021
6045.14 5122
6045.88 5267
6046.61 5173
6047.34 5453
6048.08 5592
6048.81 5576
6049.55 5564
6050.28 5683
6051.01 5754
6051.75 5848
6052.48 6068
6053.22 6334
6053.95 6679
6054.68 7177
6055.42 7787
6056.15 8216
6056.89 8524
6057.62 8795
6058.36 8824
6059.09 8307
6059.83 7952
6060.56 7190
6061.29 6628
6062.03 6146
6062.76 6016
6063.50 5874
6064.23 5483
6064.97 5558
6065.70 5716
6066.44 5350
6067.17 5376
6067.91 5352
6068.64 5464
6069.38 5326
6070.11 5253
6070.85 5296
6071.58 5120
6072.32 4942
6073.06 4983
6073.79 4786
6074.53 4757
6075.26 4634
6076.00 4441
6076.73 4377
6077.47 4387
6078.20 4292
6078.94 4233
6079.68 4186
6080.41 4278
6081.15 4111
6081.88 4232
6082.62 4006
6083.35 3886
6084.09 3979
6084.83 4053
6085.56 4008
6086.30 3725
6087.04 3854
6087.77 3685
6088.51 3680
6089.24 3670
6089.98 3580
6090.72 3679
6091.45 3737
6092.19 3788
6092.93 3790
6093.66 3807
6094.40 3659
6095.14 3810
6095.87 3695
6096.61 3747
6097.35 3905
6098.08 3724
6098.82 3597
6099.56 3717
6100.29 3653
6101.03 3606
6101.77 3407
6102.51 3423
6103.24 3289
6103.98 3174
6104.72 3226
6105.46 3244
6106.19 3237
6106.93 3186
6107.67 3185
6108.41 3150
6109.14 3201
6109.88 3445
6110.62 3162
6111.36 3070
6112.09 3289
6112.83 3422
6113.57 3292
6114.31 3280
6115.04 3287
6115.78 3379
6116.52 3370
6117.26 3366
6118.00 3259
6118.73 3279
6119.47 3307
6120.21 3332
6120.95 3437
6121.69 3416
6122.43 3416
6123.16 3289
6123.90 3173
6124.64 3261
6125.38 3265
6126.12 3318
6126.86 3356
6127.60 3439
6128.33 3349
6129.07 3216
6129.81 3408
6130.55 3762
6131.29 3506
6132.03 3439
6132.77 3532
6133.51 3480
6134.25 3563
6134.98 3583
6135.72 3478
6136.46 3563
6137.20 3607
6137.94 3605
6138.68 3557
6139.42 3493
6140.16 3639
6140.90 3662
6141.64 3609
6142.38 3583
6143.12 3787
6143.86 3789
6144.60 3679
6145.34 3643
6146.08 3421
6146.82 3457
6147.56 3495
6148.30 3602
6149.04 3617
6149.78 3570
6150.52 3575
6151.26 3574
6152.00 3611
6152.74 3711
6153.48 3773
6154.22 3655
6154.96 3806
6155.70 3676
6156.44 3709
6157.18 3817
6157.92 3900
6158.66 3942
6159.40 3910
6160.14 3972
6160.88 4078
6161.62 3958
6162.36 3826
6163.10 3867
6163.85 3932
6164.59 4094
6165.33 4201
6166.07 4135
6166.81 4369
6167.55 4721
6168.29 4828
6169.03 5106
6169.77 5279
6170.51 5686
6171.26 5881
6172.00 5998
6172.74 5932
6173.48 5869
6174.22 5786
6174.96 5692
6175.70 5387
6176.45 5345
6177.19 5202
6177.93 5057
6178.67 4922
6179.41 5087
6180.16 5036
6180.90 4982
6181.64 4947
6182.38 4932
6183.12 4991
6183.87 5245
6184.61 5341
6185.35 5149
6186.09 5027
6186.83 5427
6187.58 5614
6188.32 5563
6189.06 5469
6189.80 5445
6190.55 5341
6191.29 5475
6192.03 5711
6192.77 5882
6193.52 5948
6194.26 6157
6195.00 6309
6195.74 6388
6196.49 6699
6197.23 6875
6197.97 7024
6198.72 6798
6199.46 6905
6200.20 6999
6200.94 6746
6201.69 6769
6202.43 6885
6203.17 6695
6203.92 6702
6204.66 6906
6205.40 6869
6206.15 6911
6206.89 7515
6207.63 8160
6208.38 9140
6209.12 10923
6209.87 13520
6210.61 16228
6211.35 20056
6212.10 23950
6212.84 26424
6213.58 28449
6214.33 29372
6215.07 29197
6215.82 27586
6216.56 25116
6217.30 22503
6218.05 19206
6218.79 15601
6219.54 13160
6220.28 10987
6221.02 9174
6221.77 7806
6222.51 6954
6223.26 6182
6224.00 5759
6224.75 5461
6225.49 5412
6226.24 5367
6226.98 5320
6227.73 5197
6228.47 5194
6229.21 5091
6229.96 5050
6230.70 4794
6231.45 4381
6232.19 4335
6232.94 4107
6233.68 3902
6234.43 3688
6235.17 3684
6235.92 3588
6236.67 3533
6237.41 3567
6238.16 3807
6238.90 3812
6239.65 3859
6240.39 3909
6241.14 4109
6241.88 4040
6242.63 3989
6243.37 4030
6244.12 3987
6244.87 4129
6245.61 4017
6246.36 4009
6247.10 4174
6247.85 4073
6248.59 4336
6249.34 4690
6250.09 4931
6250.83 5245
6251.58 5570
6252.33 5690
6253.07 5931
6253.82 6063
6254.56 5637
6255.31 5329
6256.06 5283
6256.80 4945
6257.55 4663
6258.30 4657
6259.04 4386
6259.79 4473
6260.54 4399
6261.28 4156
6262.03 4154
6262.78 4280
6263.52 4321
6264.27 4366
6265.02 4214
6265.76 4142
6266.51 4373
6267.26 4421
6268.01 4363
6268.75 4142
6269.50 4151
6270.25 4282
6270.99 4115
6271.74 4113
6272.49 4275
6273.24 4185
6273.98 4221
6274.73 4268
6275.48 4255
6276.23 4361
6276.97 4250
6277.72 4185
6278.47 4306
6279.22 4425
6279.96 4366
6280.71 4660
6281.46 4582
6282.21 4362
6282.96 4497
6283.70 4546
6284.45 4228
6285.20 3988
6285.95 3953
6286.70 3823
6287.45 3656
6288.19 3632
6288.94 3599
6289.69 3540
6290.44 3658
6291.19 3674
6291.94 3633
6292.68 3583
6293.43 3647
6294.18 3768
6294.93 3683
6295.68 3626
6296.43 3487
6297.18 3297
6297.93 3354
6298.67 3279
6299.42 3213
6300.17 3211
6300.92 3125
6301.67 3128
6302.42 3033
6303.17 3009
6303.92 3093
6304.67 3152
6305.42 3021
6306.17 2949
6306.92 2938
6307.67 3139
6308.41 3165
6309.16 2989
6309.91 2959
6310.66 2995
6311.41 3044
6312.16 3017
6312.91 3054
6313.66 2940
6314.41 3016
6315.16 3028
6315.91 2936
6316.66 2990
6317.41 2821
6318.16 2955
6318.91 3058
6319.66 2961
6320.41 2885
6321.16 3076
6321.91 2905
6322.66 2961
6323.41 2894
6324.16 2841
6324.92 2891
6325.67 2837
6326.42 2722
6327.17 2738
6327.92 2814
6328.67 2694
6329.42 2696
6330.17 2735
6330.92 2870
6331.67 2794
6332.42 2975
6333.17 2947
6333.92 2884
6334.68 2798
6335.43 2845
6336.18 2643
6336.93 2659
6337.68 2632
6338.43 2640
6339.18 2616
6339.93 2646
6340.69 2675
6341.44 2669
6342.19 2779
6342.94 2637
6343.69 2624
6344.44 2661
6345.20 2836
6345.95 2836
6346.70 2764
6347.45 2855
6348.20 2812
6348.95 2799
6349.71 2719
6350.46 2730
6351.21 2788
6351.96 2904
6352.71 3047
6353.47 3061
6354.22 3211
6354.97 3119
6355.72 3153
6356.48 3387
6357.23 3136
6357.98 3229
6358.73 3287
6359.49 3249
6360.24 3042
6360.99 2986
6361.74 2975
6362.50 2912
6363.25 2748
6364.00 2887
6364.76 2737
6365.51 2683
6366.26 2659
6367.01 2515
6367.77 2632
6368.52 2527
6369.27 2635
6370.03 2642
6370.78 2641
6371.53 2589
6372.29 2589
6373.04 2480
6373.79 2533
6374.55 2554
6375.30 2673
6376.05 2529
6376.81 2583
6377.56 2554
6378.31 2544
6379.07 2690
6379.82 2619
6380.58 2651
6381.33 2358
6382.08 2616
6382.84 2760
6383.59 2663
6384.35 2716
6385.10 2690
6385.85 2678
6386.61 2653
6387.36 2605
6388.12 2581
6388.87 2575
6389.62 2552
6390.38 2602
6391.13 2549
6391.89 2644
6392.64 2676
6393.40 2691
6394.15 2615
6394.91 2620
6395.66 2673
6396.42 2586
6397.17 2563
6397.93 2568
6398.68 2537
6399.44 2506
6400.19 2422
6400.95 2408
6401.70 2364
6402.46 2392
6403.21 2506
6403.97 2407
6404.72 2294
6405.48 2300
6406.23 2285
6406.99 2165
6407.74 2251
6408.50 2257
6409.25 2250
6410.01 2333
6410.76 2366
6411.52 2239
6412.28 2390
6413.03 2508
6413.79 2471
6414.54 2392
6415.30 2197
6416.05 2315
6416.81 2446
6417.57 2458
6418.32 2388
6419.08 2404
6419.83 2495
6420.59 2372
6421.35 2203
6422.10 2491
6422.86 2352
6423.62 2265
6424.37 2427
6425.13 2334
6425.89 2459
6426.64 2463
6427.40 2322
6428.15 2452
6428.91 2386
6429.67 2316
6430.42 2335
6431.18 2362
6431.94 2361
6432.70 2337
6433.45 2412
6434.21 2403
6434.97 2365
6435.72 2450
6436.48 2383
6437.24 2470
6437.99 2442
6438.75 2530
6439.51 2440
6440.27 2385
6441.02 2401
6441.78 2502
6442.54 2541
6443.30 2467
6444.05 2413
6444.81 2579
6445.57 2599
6446.33 2578
6447.08 2535
6447.84 2458
6448.60 2462
6449.36 2523
6450.12 2566
6450.87 2675
6451.63 2560
6452.39 2629
6453.15 2690
6453.91 2667
6454.66 2657
6455.42 2649
6456.18 2580
6456.94 2613
6457.70 2766
6458.46 2763
6459.21 2776
6459.97 2767
6460.73 2866
6461.49 2850
6462.25 2855
6463.01 2836
6463.77 2918
6464.52 3104
6465.28 2908
6466.04 3007
6466.80 2851
6467.56 3059
6468.32 3055
6469.08 3189
6469.84 3175
6470.60 3118
6471.36 3095
6472.11 3195
6472.87 3203
6473.63 3115
6474.39 3165
6475.15 3184
6475.91 3160
6476.67 3252
6477.43 3455
6478.19 3379
6478.95 3428
6479.71 3571
6480.47 3551
6481.23 3430
6481.99 3392
6482.75 3637
6483.51 3554
6484.27 3517
6485.03 3553
6485.79 3545
6486.55 3583
6487.31 3697
6488.07 3741
6488.83 3711
6489.59 3722
6490.35 3755
6491.11 3960
6491.87 3937
6492.63 4151
6493.39 4164
6494.15 4255
6494.91 4380
6495.67 4408
6496.43 4601
6497.19 4832
6497.95 5028
6498.71 5099
6499.48 5211
6500.24 5169
6501.00 5185
6501.76 5137
6502.52 5276
6503.28 5159
6504.04 5120
6504.80 5304
6505.56 5165
6506.32 5157
6507.09 5184
6507.85 5035
6508.61 5411
6509.37 5335
6510.13 5393
6510.89 5565
6511.65 5736
6512.42 5777
6513.18 5787
6513.94 5906
6514.70 6042
6515.46 6272
6516.22 6244
6516.99 6270
6517.75 6082
6518.51 6148
6519.27 6366
6520.03 6177
6520.80 6166
6521.56 6505
6522.32 6716
6523.08 6718
6523.84 7010
6524.61 7116
6525.37 7369
6526.13 7539
6526.89 7866
6527.66 8252
6528.42 8554
6529.18 8801
6529.94 9558
6530.71 10323
6531.47 10659
6532.23 11318
6533.00 11426
6533.76 11466
6534.52 11308
6535.28 11571
6536.05 11750
6536.81 12937
6537.57 14741
6538.34 17181
6539.10 20513
6539.86 23494
6540.63 25662
6541.39 26490
6542.15 26755
6542.92 26144
6543.68 24120
6544.44 21224
6545.21 18484
6545.97 15288
6546.73 12787
6547.50 10788
6548.26 8822
6549.02 7501
6549.79 6970
6550.55 6384
6551.31 6072
6552.08 5734
6552.84 5603
6553.61 5325
6554.37 5340
6555.13 5382
6555.90 5195
6556.66 5125
6557.43 5009
6558.19 5116
6558.96 4899
6559.72 4586
6560.48 4762
6561.25 4593
6562.01 4357
6562.78 4434
6563.54 4491
6564.31 4591
6565.07 4721
6565.84 5002
6566.60 5227
6567.37 5427
6568.13 5455
6568.90 5520
6569.66 5675
6570.43 5651
6571.19 5689
6571.96 5640
6572.72 5423
6573.49 5373
6574.25 5084
6575.02 5280
6575.78 5524
6576.55 5644
6577.31 5924
6578.08 6001
6578.84 6195
6579.61 6440
6580.37 6410
6581.14 6496
6581.91 6569
6582.67 6604
6583.44 6505
6584.20 6470
6584.97 6493
6585.73 6451
6586.50 6332
6587.27 6266
6588.03 6126
6588.80 5999
6589.56 5818
6590.33 5795
6591.10 5735
6591.86 5776
6592.63 5963
6593.39 5954
6594.16 6429
6594.93 6740
6595.69 7192
6596.46 7462
6597.23 8156
6597.99 8975
6598.76 9493
6599.53 9698
6600.29 9892
6601.06 9589
6601.83 8858
6602.59 8370
6603.36 7859
6604.13 7177
6604.89 6410
6605.66 6034
6606.43 5618
6607.20 5364
6607.96 5201
6608.73 5017
6609.50 4951
6610.26 4963
6611.03 4685
6611.80 4637
6612.57 4583
6613.33 4605
6614.10 4583
6614.87 4486
6615.64 4535
6616.40 4458
6617.17 4255
6617.94 4232
6618.71 4201
6619.48 4163
6620.24 3959
6621.01 4052
6621.78 4049
6622.55 4151
6623.32 4173
6624.08 3972
6624.85 3983
6625.62 4047
6626.39 4128
6627.16 4213
6627.92 4084
6628.69 3968
6629.46 3975
6630.23 3852
6631.00 3825
6631.77 3825
6632.54 3836
6633.30 3715
6634.07 3834
6634.84 4075
6635.61 4246
6636.38 4559
6637.15 4802
6637.92 5076
6638.69 5249
6639.45 5255
6640.22 5277
6640.99 5164
6641.76 5112
6642.53 4960
6643.30 4516
6644.07 4218
6644.84 4018
6645.61 3946
6646.38 3869
6647.15 3767
6647.92 3589
6648.69 3462
6649.46 3671
6650.22 3630
6650.99 3579
6651.76 3660
6652.53 3726
6653.30 3620
6654.07 3757
6654.84 3890
6655.61 3702
6656.38 3631
6657.15 3624
6657.92 3690
6658.69 3782
6659.46 4009
6660.23 4024
6661.00 3826
6661.77 3794
6662.54 3763
6663.31 3634
6664.09 3583
6664.86 3507
6665.63 3563
6666.40 3518
6667.17 3589
6667.94 3523
6668.71 3490
6669.48 3364
6670.25 3426
6671.02 3299
6671.79 3332
6672.56 3433
6673.33 3472
6674.10 3454
6674.88 3533
6675.65 3438
6676.42 3475
6677.19 3603
6677.96 3651
6678.73 3580
6679.50 3396
6680.27 3534
6681.05 3468
6681.82 3607
6682.59 3731
6683.36 3654
6684.13 3471
6684.90 3432
6685.67 3612
6686.45 3792
6687.22 3867
6687.99 4202
6688.76 4447
6689.53 4497
6690.31 4400
6691.08 4277
6691.85 4097
6692.62 3965
6693.39 3746
6694.17 3500
6694.94 3511
6695.71 3298
6696.48 3430
6697.25 3292
6698.03 3191
6698.80 3167
6699.57 3149
6700.34 3132
6701.12 3115
6701.89 3076
6702.66 3179
6703.43 3339
6704.21 3251
6704.98 3212
6705.75 3317
6706.53 3293
6707.30 3214
6708.07 3164
6708.84 3144
6709.62 3131
6710.39 3098
6711.16 3167
6711.94 3174
6712.71 3248
6713.48 3156
6714.26 3258
6715.03 3033
6715.80 3014
6716.58 2923
6717.35 3000
6718.12 3025
6718.90 2949
6719.67 2806
6720.45 2841
6721.22 2749
6721.99 2758
6722.77 2871
6723.54 2821
6724.31 2747
6725.09 2834
6725.86 2956
6726.64 2924
6727.41 2794
6728.18 2769
6728.96 2893
6729.73 2858
6730.51 2878
6731.28 2945
6732.06 2855
6732.83 2747
6733.60 2885
6734.38 2896
6735.15 2907
6735.93 2907
6736.70 2918
6737.48 3035
6738.25 2909
6739.03 2971
6739.80 2959
6740.58 2954
6741.35 3051
6742.13 3043
6742.90 3058
6743.68 3009
6744.45 3111
6745.23 2952
6746.00 3137
6746.78 3068
6747.55 3094
6748.33 3171
6749.10 3163
6749.88 3070
6750.65 3180
6751.43 3222
6752.20 3185
6752.98 3297
6753.75 3517
6754.53 3811
6755.31 4025
6756.08 4343
6756.86 4522
6757.63 4579
6758.41 4602
6759.19 4552
6759.96 4164
6760.74 3963
6761.51 3585
6762.29 3314
6763.07 3292
6763.84 3039
6764.62 3102
6765.39 3125
6766.17 3152
6766.95 3023
6767.72 2995
6768.50 3096
6769.28 3120
6770.05 2997
6770.83 2990
6771.61 2990
6772.38 2917
6773.16 3103
6773.94 3196
6774.71 2934
6775.49 2842
6776.27 2869
6777.04 2736
6777.82 2951
6778.60 2849
6779.37 2790
6780.15 2639
6780.93 2723
6781.71 2777
6782.48 2582
6783.26 2576
6784.04 2529
6784.81 2511
6785.59 2595
6786.37 2607
6787.15 2548
6787.92 2564
6788.70 2549
6789.48 2426
6790.26 2515
6791.04 2508
6791.81 2411
6792.59 2384
6793.37 2471
6794.15 2465
6794.92 2473
6795.70 2446
6796.48 2450
6797.26 2464
6798.04 2458
6798.81 2296
6799.59 2308
6800.37 2523
6801.15 2444
6801.93 2556
6802.71 2444
6803.48 2345
6804.26 2362
6805.04 2462
6805.82 2448
6806.60 2460
6807.38 2478
6808.16 2469
6808.94 2579
6809.71 2454
6810.49 2555
6811.27 2526
6812.05 2357
6812.83 2369
6813.61 2292
6814.39 2331
6815.17 2312
6815.95 2364
6816.73 2378
6817.50 2322
6818.28 2301
6819.06 2347
6819.84 2440
6820.62 2520
6821.40 2370
6822.18 2334
6822.96 2296
6823.74 2468
6824.52 2444
6825.30 2370
6826.08 2301
6826.86 2313
6827.64 2421
6828.42 2388
6829.20 2548
6829.98 2479
6830.76 2411
6831.54 2369
6832.32 2408
6833.10 2324
6833.88 2383
6834.66 2411
6835.44 2463
6836.22 2457
6837.00 2342
6837.78 2497
6838.56 2533
6839.34 2480
6840.12 2473
6840.90 2383
6841.68 2344
6842.46 2398
6843.24 2370
6844.03 2369
6844.81 2360
6845.59 2414
6846.37 2389
6847.15 2273
6847.93 2446
6848.71 2451
6849.49 2494
6850.27 2522
6851.05 2774
6851.84 3054
6852.62 3409
6853.40 3931
6854.18 4532
6854.96 4996
6855.74 5318
6856.52 5400
6857.30 5170
6858.09 5103
6858.87 4661
6859.65 4217
6860.43 3792
6861.21 3294
6861.99 2971
6862.78 2817
6863.56 2894
6864.34 2830
6865.12 2776
6865.90 2665
6866.69 2653
6867.47 2612
6868.25 2640
6869.03 2670
6869.82 2677
6870.60 2732
6871.38 2815
6872.16 2815
6872.94 2837
6873.73 2852
6874.51 2642
6875.29 2580
6876.07 2632
6876.86 2684
6877.64 2642
6878.42 2694
6879.21 2835
6879.99 2797
6880.77 2933
6881.55 2788
6882.34 2946
6883.12 2975
6883.90 3022
6884.69 3070
6885.47 2923
6886.25 3074
6887.04 3153
6887.82 3355
6888.60 3626
6889.39 3560
6890.17 3919
6890.95 4396
6891.74 4869
6892.52 5241
6893.30 5289
6894.09 5103
6894.87 4828
6895.65 4304
6896.44 4036
6897.22 3953
6898.01 3535
6898.79 3457
6899.57 3508
6900.36 3342
6901.14 3248
6901.93 3181
6902.71 3223
6903.49 3251
6904.28 3327
6905.06 3329
6905.85 3389
6906.63 3455
6907.42 3513
6908.20 3361
6908.98 3362
6909.77 3303
6910.55 3290
6911.34 3164
6912.12 3187
6912.91 3317
6913.69 3260
6914.48 3265
6915.26 3091
6916.05 3107
6916.83 3101
6917.62 3183
6918.40 3093
6919.19 3151
6919.97 3106
6920.76 3147
6921.54 3201
6922.33 3170
6923.11 3242
6923.90 3262
6924.68 3224
6925.47 3235
6926.25 3060
6927.04 3018
6927.82 3227
6928.61 3128
6929.40 3175
6930.18 3185
6930.97 3187
6931.75 3348
6932.54 3344
6933.32 3307
6934.11 3312
6934.90 3423
6935.68 3441
6936.47 3496
6937.25 3631
6938.04 3621
6938.83 3668
6939.61 3708
6940.40 3581
6941.19 3655
6941.97 3617
6942.76 3631
6943.54 3578
6944.33 3743
6945.12 3968
6945.90 4196
6946.69 4284
6947.48 4312
6948.26 4678
6949.05 4563
6949.84 4467
6950.62 4615
6951.41 4694
6952.20 4482
6952.99 4445
6953.77 4487
6954.56 4542
6955.35 4337
6956.13 4383
6956.92 4355
6957.71 4294
6958.50 4563
6959.28 4834
6960.07 4854
6960.86 4805
6961.64 5096
6962.43 5167
6963.22 5131
6964.01 5127
6964.80 5096
6965.58 4962
6966.37 4991
6967.16 5251
6967.95 5020
6968.73 4999
6969.52 4922
6970.31 5136
6971.10 5323
6971.89 5384
6972.67 5580
6973.46 5705
6974.25 5834
6975.04 5988
6975.83 5826
6976.62 5913
6977.40 5871
6978.19 6091
6978.98 5855
6979.77 5850
6980.56 5796
6981.35 5978
6982.13 5797
6982.92 6084
6983.71 6488
6984.50 6978
6985.29 7547
6986.08 8531
6986.87 10239
6987.66 11925
6988.45 13884
6989.23 16022
6990.02 17840
6990.81 18857
6991.60 18751
6992.39 17973
6993.18 16628
6993.97 14888
6994.76 13324
6995.55 11804
6996.34 10112
6997.13 9058
6997.92 8451
6998.71 8124
6999.50 8264
7000.29 8762
7001.07 9915
7001.86 11632
7002.65 13635
7003.44 15198
7004.23 16864
7005.02 18215
7005.81 18137
7006.60 16986
7007.39 15226
7008.18 13773
7008.97 11860
7009.76 9992
7010.55 8484
7011.34 7240
7012.14 6683
7012.93 6097
7013.72 5593
7014.51 5537
7015.30 5783
7016.09 5779
7016.88 6016
7017.67 6071
7018.46 6039
7019.25 5818
7020.04 5644
7020.83 5382
7021.62 4985
7022.41 4565
7023.20 4507
7024.00 4427
7024.79 4323
7025.58 4121
7026.37 4175
7027.16 4314
7027.95 4371
7028.74 4567
7029.53 4957
7030.32 4784
7031.12 4766
7031.91 4906
7032.70 4871
7033.49 4775
7034.28 4642
7035.07 4431
7035.87 4345
7036.66 4205
7037.45 4109
7038.24 4171
7039.03 3995
7039.82 3811
7040.62 3998
7041.41 4171
7042.20 4174
7042.99 4104
7043.78 4267
7044.58 4256
7045.37 4363
7046.16 4258
7046.95 4200
7047.75 4222
7048.54 4076
7049.33 4040
7050.12 4178
7050.92 4327
7051.71 4196
7052.50 4239
7053.29 4424
7054.09 4610
7054.88 4873
7055.67 4872
7056.46 4446
7057.26 4495
7058.05 4465
7058.84 4251
7059.64 4153
7060.43 3967
7061.22 3942
7062.02 3941
7062.81 3941
7063.60 3881
7064.39 3891
7065.19 3983
7065.98 3916
7066.77 3943
7067.57 3865
7068.36 3922
7069.16 3882
7069.95 3767
7070.74 3843
7071.54 3895
7072.33 3970
7073.12 3963
7073.92 3809
7074.71 3910
7075.51 3813
7076.30 4026
7077.09 3814
7077.89 3861
7078.68 3922
7079.48 3928
7080.27 3845
7081.06 3817
7081.86 3713
7082.65 3622
7083.45 3660
7084.24 3747
7085.04 3738
7085.83 3691
7086.62 3552
7087.42 3582
7088.21 3631
7089.01 3686
7089.80 3751
7090.60 3786
7091.39 4159
7092.19 4308
7092.98 4453
7093.78 4423
7094.57 4366
7095.37 4181
7096.16 3890
7096.96 3733
7097.75 3661
7098.55 3638
7099.34 3343
7100.14 3285
7100.93 3147
7101.73 2990
7102.52 2927
7103.32 2920
7104.11 2926
7104.91 2883
7105.71 2900
7106.50 2742
7107.30 2697
7108.09 2671
7108.89 2720
7109.68 2604
7110.48 2521
7111.28 2488
7112.07 2503
7112.87 2492
7113.66 2297
7114.46 2368
7115.26 2404
7116.05 2417
7116.85 2390
7117.65 2472
7118.44 2468
7119.24 2587
7120.03 2543
7120.83 2584
7121.63 2541
7122.42 2481
7123.22 2434
7124.02 2586
7124.81 2582
7125.61 2307
7126.41 2280
7127.20 2360
7128.00 2457
7128.80 2320
7129.59 2301
7130.39 2350
7131.19 2482
7131.99 2316
7132.78 2247
7133.58 2231
7134.38 2324
7135.17 2236
7135.97 2300
7136.77 2454
7137.57 2425
7138.36 2289
7139.16 2368
7139.96 2321
7140.76 2403
7141.55 2338
7142.35 2383
7143.15 2250
7143.95 2259
7144.74 2239
7145.54 2234
7146.34 2333
7147.14 2340
7147.94 2404
7148.73 2355
7149.53 2288
7150.33 2256
7151.13 2303
7151.93 2267
7152.72 2221
7153.52 2245
7154.32 2278
7155.12 2238
7155.92 2157
7156.72 2228
7157.51 2119
7158.31 2073
7159.11 2185
7159.91 2184
7160.71 2170
7161.51 2060
7162.31 2064
7163.11 2028
7163.90 2074
7164.70 2103
7165.50 2151
7166.30 2080
7167.10 2145
7167.90 2080
7168.70 2017
7169.50 1966
7170.30 1996
7171.10 2017
7171.90 1939
7172.69 2012
7173.49 2072
7174.29 1980
7175.09 1954
7175.89 1988
7176.69 2141
7177.49 2018
7178.29 2084
7179.09 1939
7179.89 2035
7180.69 2047
7181.49 1938
7182.29 2000
7183.09 1938
7183.89 2002
7184.69 2055
7185.49 2149
7186.29 2174
7187.09 2167
7187.89 2163
7188.69 2073
7189.49 2079
7190.29 2166
7191.09 2146
7191.89 2168
7192.69 2033
7193.49 1968
7194.29 2026
7195.09 1910
7195.89 1940
7196.70 1972
7197.50 1952
7198.30 1975
7199.10 1905
7199.90 1952
7200.70 1927
7201.50 1769
7202.30 1849
7203.10 1786
7203.90 1781
7204.70 1861
7205.51 1816
7206.31 1882
7207.11 1798
7207.91 1814
7208.71 1810
7209.51 1730
7210.31 1857
7211.12 1712
7211.92 1730
7212.72 1730
7213.52 1874
7214.32 1825
7215.12 1703
7215.92 1625
7216.73 1694
7217.53 1769
7218.33 1710
7219.13 1751
7219.93 1727
7220.74 1792
7221.54 1698
7222.34 1703
7223.14 1810
7223.94 1784
7224.75 1723
7225.55 1746
7226.35 1726
7227.15 1779
7227.96 1774
7228.76 1725
7229.56 1718
7230.36 1815
7231.17 1779
7231.97 1732
7232.77 1830
7233.57 1814
7234.38 1739
7235.18 1723
7235.98 1698
7236.79 1656
7237.59 1778
7238.39 1667
7239.19 1627
7240.00 1620
7240.80 1685
7241.60 1860
7242.41 1878
7243.21 1845
7244.01 1911
7244.82 1861
7245.62 1743
7246.42 1861
7247.23 1909
7248.03 1777
7248.83 1850
7249.64 1770
7250.44 1694
7251.25 1879
7252.05 1843
7252.85 1718
7253.66 1734
7254.46 1883
7255.27 1888
7256.07 1823
7256.87 1841
7257.68 1820
7258.48 1848
7259.29 1929
7260.09 1943
7260.89 1812
7261.70 1733
7262.50 1780
7263.31 1808
7264.11 1787
7264.92 1892
7265.72 1966
7266.53 1927
7267.33 1916
7268.13 1952
7268.94 1950
7269.74 1941
7270.55 1943
7271.35 2041
7272.16 1980
7272.96 1990
7273.77 2013
7274.57 1980
7275.38 2036
7276.18 2189
7276.99 2098
7277.79 1995
7278.60 2149
7279.40 2128
7280.21 2103
7281.01 2139
7281.82 2189
7282.63 2174
7283.43 2114
7284.24 2250
7285.04 2330
7285.85 2460
7286.65 2876
7287.46 3218
7288.27 3291
7289.07 3607
7289.88 3837
7290.68 3751
7291.49 3650
7292.29 3478
7293.10 3167
7293.91 2991
7294.71 2770
7295.52 2476
7296.33 2521
7297.13 2366
7297.94 2398
7298.74 2187
7299.55 2153
7300.36 2322
7301.16 2276
7301.97 2170
7302.78 2256
7303.58 2323
7304.39 2386
7305.20 2365
7306.00 2278
7306.81 2236
7307.62 2555
7308.42 2415
7309.23 2547
7310.04 2487
7310.84 2476
7311.65 2415
7312.46 2510
7313.27 2558
7314.07 2861
7314.88 2827
7315.69 3057
7316.50 3069
7317.30 2903
7318.11 2942
7318.92 3093
7319.72 3115
7320.53 3158
7321.34 3491
7322.15 3975
7322.96 4323
7323.76 4531
7324.57 4470
7325.38 4421
7326.19 4233
7326.99 3902
7327.80 3884
7328.61 3627
7329.42 3376
7330.23 3237
7331.03 3049
7331.84 3001
7332.65 2816
7333.46 2600
7334.27 2521
7335.08 2525
7335.88 2625
7336.69 2692
7337.50 2657
7338.31 2561
7339.12 2633
7339.93 2785
7340.74 2557
7341.54 2559
7342.35 2517
7343.16 2521
7343.97 2525
7344.78 2402
7345.59 2392
7346.40 2416
7347.21 2436
7348.02 2344
7348.82 2299
7349.63 2236
7350.44 2240
7351.25 2249
7352.06 2319
7352.87 2290
7353.68 2179
7354.49 2157
7355.30 2178
7356.11 2212
7356.92 2062
7357.73 2183
7358.54 2216
7359.35 2213
7360.16 2143
7360.97 2237
7361.78 2241
7362.59 2263
7363.40 2214
7364.21 2237
7365.02 2405
7365.83 2280
7366.64 2407
7367.45 2371
7368.26 2205
7369.07 2317
7369.88 2401
7370.69 2416
7371.50 2347
7372.31 2328
7373.12 2347
7373.93 2312
7374.74 2384
7375.55 2219
7376.36 2374
7377.17 2397
7377.98 2249
7378.79 2324
7379.60 2434
7380.42 2361
7381.23 2521
7382.04 2658
7382.85 2857
7383.66 3091
7384.47 3222
7385.28 3381
7386.09 3345
7386.90 3517
7387.71 3457
7388.53 3233
7389.34 3103
7390.15 2926
7390.96 2695
7391.77 2580
7392.58 2530
7393.39 2475
7394.21 2398
7395.02 2296
7395.83 2331
7396.64 2293
7397.45 2227
7398.27 2231
7399.08 2255
7399.89 2287
7400.70 2251
7401.51 2418
7402.33 2411
7403.14 2610
7403.95 2791
7404.76 2890
7405.57 2963
7406.39 2922
7407.20 2962
7408.01 2874
7408.82 2734
7409.64 2775
7410.45 2735
7411.26 2698
7412.07 2591
7412.89 2595
7413.70 2535
7414.51 2548
7415.32 2433
7416.14 2235
7416.95 2183
7417.76 2107
7418.58 2094
7419.39 2062
7420.20 1975
7421.02 1921
7421.83 1897
7422.64 1990
7423.45 1895
7424.27 2008
7425.08 1935
7425.89 1765
7426.71 1731
7427.52 1757
7428.33 1821
7429.15 1869
7429.96 1862
7430.78 1853
7431.59 1828
7432.40 1735
7433.22 1744
7434.03 1798
7434.84 1772
7435.66 1825
7436.47 1739
7437.29 1717
7438.10 1736
7438.91 1749
7439.73 1759
7440.54 1842
7441.36 1789
7442.17 1770
7442.99 1760
7443.80 1796
7444.61 1809
7445.43 1743
7446.24 1770
7447.06 1831
7447.87 1761
7448.69 1758
7449.50 1709
7450.32 1695
7451.13 1747
7451.95 1662
7452.76 1730
7453.58 1738
7454.39 1619
7455.21 1781
7456.02 1722
7456.84 1714
7457.65 1767
7458.47 1743
7459.28 1857
7460.10 1797
7460.91 1745
7461.73 1736
7462.54 1646
7463.36 1694
7464.17 1710
7464.99 1689
7465.80 1690
7466.62 1702
7467.44 1699
7468.25 1674
7469.07 1769
7469.88 1756
7470.70 1774
7471.51 1816
7472.33 1689
7473.15 1729
7473.96 1794
7474.78 1804
7475.59 1723
7476.41 1747
7477.23 1768
7478.04 1700
7478.86 1858
7479.67 1813
7480.49 1696
7481.31 1690
7482.12 1701
7482.94 1715
7483.76 1673
7484.57 1651
7485.39 1764
7486.21 1697
7487.02 1661
7487.84 1586
7488.66 1577
7489.47 1606
7490.29 1675
7491.11 1707
7491.92 1629
7492.74 1578
7493.56 1603
7494.38 1562
7495.19 1511
7496.01 1527
7496.83 1435
7497.64 1420
7498.46 1557
7499.28 1529
7500.10 1508
7500.91 1485
7501.73 1436
7502.55 1500
7503.37 1469
7504.18 1524
7505.00 1504
7505.82 1565
7506.64 1497
7507.46 1482
7508.27 1488
7509.09 1546
7509.91 1459
7510.73 1533
7511.55 1521
7512.36 1486
7513.18 1545
7514.00 1565
7514.82 1582
7515.64 1559
7516.45 1461
7517.27 1541
7518.09 1549
7518.91 1502
7519.73 1585
7520.55 1501
7521.37 1459
7522.18 1466
7523.00 1344
7523.82 1304
7524.64 1443
7525.46 1405
7526.28 1349
7527.10 1395
7527.92 1470
7528.74 1470
7529.55 1444
7530.37 1354
7531.19 1492
7532.01 1433
7532.83 1472
7533.65 1514
7534.47 1437
7535.29 1462
7536.11 1458
7536.93 1447
7537.75 1443
7538.57 1491
7539.39 1370
7540.21 1420
7541.03 1393
7541.84 1454
7542.66 1459
7543.48 1470
7544.30 1414
7545.12 1437
7545.94 1470
7546.76 1549
7547.58 1521
7548.40 1540
7549.22 1459
7550.04 1521
7550.86 1637
7551.68 1530
7552.51 1491
7553.33 1513
7554.15 1373
7554.97 1516
7555.79 1558
7556.61 1465
7557.43 1436
7558.25 1401
7559.07 1465
7559.89 1362
7560.71 1415
7561.53 1464
7562.35 1497
7563.17 1470
7563.99 1515
7564.81 1425
7565.64 1404
7566.46 1398
7567.28 1462
7568.10 1410
7568.92 1378
7569.74 1399
7570.56 1401
7571.38 1451
7572.21 1437
7573.03 1445
7573.85 1370
7574.67 1371
7575.49 1484
7576.31 1494
7577.13 1521
7577.96 1497
7578.78 1451
7579.60 1491
7580.42 1470
7581.24 1335
7582.07 1355
7582.89 1381
7583.71 1369
7584.53 1360
7585.35 1359
7586.18 1418
7587.00 1381
7587.82 1371
7588.64 1421
7589.46 1461
7590.29 1446
7591.11 1503
7591.93 1546
7592.75 1538
7593.58 1527
7594.40 1576
7595.22 1591
7596.04 1584
7596.87 1492
7597.69 1534
7598.51 1542
7599.34 1508
7600.16 1478
7600.98 1499
7601.80 1492
7602.63 1516
7603.45 1553
7604.27 1582
7605.10 1510
7605.92 1495
7606.74 1561
7607.57 1597
7608.39 1652
7609.21 1649
7610.04 1687
7610.86 1671
7611.68 1667
7612.51 1610
7613.33 1754
7614.15 1672
7614.98 1607
7615.80 1671
7616.62 1573
7617.45 1541
7618.27 1582
7619.10 1593
7619.92 1634
7620.74 1746
7621.57 1824
7622.39 1728
7623.22 1742
7624.04 1812
7624.86 1795
7625.69 1678
7626.51 1619
7627.34 1549
7628.16 1632
7628.99 1631
7629.81 1616
7630.64 1641
7631.46 1684
7632.28 1635
7633.11 1727
7633.93 1721
7634.76 1789
7635.58 1761
7636.41 1852
7637.23 1848
7638.06 1800
7638.88 1753
7639.71 1795
7640.53 1734
7641.36 1630
7642.18 1596
7643.01 1660
7643.83 1535
7644.66 1492
7645.48 1449
7646.31 1458
7647.14 1464
7647.96 1430
7648.79 1517
7649.61 1515
7650.44 1413
7651.26 1517
7652.09 1478
7652.91 1385
7653.74 1361
7654.57 1465
7655.39 1461
7656.22 1374
7657.04 1455
7657.87 1347
7658.70 1357
7659.52 1388
7660.35 1430
7661.17 1396
7662.00 1386
7662.83 1476
7663.65 1444
7664.48 1348
7665.31 1472
7666.13 1402
7666.96 1348
7667.79 1408
7668.61 1373
7669.44 1356
7670.27 1275
7671.09 1313
7671.92 1246
7672.75 1334
7673.57 1347
7674.40 1392
7675.23 1453
7676.05 1431
7676.88 1366
7677.71 1313
7678.53 1432
7679.36 1492
7680.19 1489
7681.02 1429
7681.84 1414
7682.67 1298
7683.50 1355
7684.33 1372
7685.15 1405
7685.98 1368
7686.81 1330
7687.64 1387
7688.46 1334
7689.29 1319
7690.12 1442
7690.95 1428
7691.77 1361
7692.60 1283
7693.43 1391
7694.26 1410
7695.09 1337
7695.91 1328
7696.74 1333
7697.57 1424
7698.40 1392
7699.23 1355
7700.06 1428
7700.88 1441
7701.71 1469
7702.54 1410
7703.37 1467
7704.20 1389
7705.03 1374
7705.85 1399
7706.68 1353
7707.51 1418
7708.34 1399
7709.17 1408
7710.00 1443
7710.83 1336
7711.66 1361
7712.48 1376
7713.31 1408
7714.14 1475
7714.97 1383
7715.80 1383
7716.63 1366
7717.46 1395
7718.29 1307
7719.12 1374
7719.95 1428
7720.78 1480
7721.61 1393
7722.44 1292
7723.27 1378
7724.09 1320
7724.92 1437
7725.75 1371
7726.58 1378
7727.41 1335
7728.24 1386
7729.07 1334
7729.90 1374
7730.73 1334
7731.56 1409
7732.39 1458
7733.22 1406
7734.05 1379
7734.88 1279
7735.71 1419
7736.54 1382
7737.37 1420
7738.20 1397
7739.03 1408
7739.86 1467
7740.70 1387
7741.53 1384
7742.36 1309
7743.19 1363
7744.02 1320
7744.85 1323
7745.68 1392
7746.51 1419
7747.34 1407
7748.17 1343
7749.00 1496
7749.83 1498
7750.66 1624
7751.50 1725
7752.33 1925
7753.16 1858
7753.99 1819
7754.82 1729
7755.65 1702
7756.48 1658
7757.31 1570
7758.15 1573
7758.98 1419
7759.81 1511
7760.64 1500
7761.47 1459
7762.30 1482
7763.13 1483
7763.97 1435
7764.80 1518
7765.63 1498
7766.46 1464
7767.29 1446
7768.13 1356
7768.96 1425
7769.79 1398
7770.62 1445
7771.45 1483
7772.29 1356
7773.12 1409
7773.95 1344
7774.78 1304
7775.62 1373
7776.45 1403
7777.28 1285
7778.11 1356
7778.95 1398
7779.78 1385
7780.61 1367
7781.44 1410
7782.28 1512
7783.11 1290
7783.94 1430
7784.77 1438
7785.61 1400
7786.44 1453
7787.27 1466
7788.11 1472
7788.94 1456
7789.77 1536
7790.61 1385
7791.44 1337
7792.27 1432
7793.10 1489
7793.94 1497
7794.77 1430
7795.60 1474
7796.44 1434
7797.27 1465
7798.11 1430
7798.94 1464
7799.77 1463
7800.61 1446
7801.44 1424
7802.27 1505
7803.11 1533
7803.94 1552
7804.78 1502
7805.61 1523
7806.44 1576
7807.28 1566
7808.11 1563
7808.95 1589
7809.78 1494
7810.61 1522
7811.45 1633
7812.28 1664
7813.12 1576
7813.95 1543
7814.79 1552
7815.62 1566
7816.45 1632
7817.29 1794
7818.12 1824
7818.96 1987
7819.79 2159
7820.63 2111
7821.46 2214
7822.30 2090
7823.13 2104
7823.97 2025
7824.80 1957
7825.64 1796
7826.47 1682
7827.31 1751
7828.14 1799
7828.98 1765
7829.81 1746
7830.65 1817
7831.48 1831
7832.32 1795
7833.15 1823
7833.99 1703
7834.83 1722
7835.66 1768
7836.50 1812
7837.33 1588
7838.17 1681
7839.00 1766
7839.84 1815
7840.68 1708
7841.51 1721
7842.35 1742
7843.18 1804
7844.02 1778
7844.86 1747
7845.69 1832
7846.53 1826
7847.36 1756
7848.20 1805
7849.04 1648
7849.87 1691
7850.71 1662
7851.55 1640
7852.38 1615
7853.22 1591
7854.05 1565
7854.89 1653
7855.73 1647
7856.56 1503
7857.40 1514
7858.24 1650
7859.08 1563
7859.91 1643
7860.75 1682
7861.59 1690
7862.42 1636
7863.26 1681
7864.10 1814
7864.93 1865
7865.77 1855
7866.61 1692
7867.45 1650
7868.28 1651
7869.12 1661
7869.96 1678
7870.80 1574
7871.63 1662
7872.47 1558
7873.31 1505
7874.15 1661
7874.98 1717
7875.82 1627
7876.66 1668
7877.50 1706
7878.33 1714
7879.17 1665
7880.01 1788
7880.85 1682
7881.69 1751
7882.52 1900
7883.36 1856
7884.20 1767
7885.04 1756
7885.88 1728
7886.71 1661
7887.55 1652
7888.39 1655
7889.23 1648
7890.07 1776
7890.91 1652
7891.75 1641
7892.58 1671
7893.42 1818
7894.26 1756
7895.10 1716
7895.94 1878
7896.78 1941
7897.62 1911
7898.46 1840
7899.29 1841
7900.13 1699
7900.97 1782
7901.81 1867
7902.65 1820
7903.49 1899
7904.33 2013
7905.17 2138
7906.01 1984
7906.85 2033
7907.69 2046
7908.53 1974
7909.37 1940
7910.21 1739
7911.04 1799
7911.88 1787
7912.72 1717
7913.56 1688
7914.40 1590
7915.24 1586
7916.08 1635
7916.92 1632
7917.76 1626
7918.60 1700
7919.44 1825
7920.28 1991
7921.12 2108
7921.96 2024
7922.80 2214
7923.64 2244
7924.48 2108
7925.32 2044
7926.16 2031
7927.01 2052
7927.85 1868
7928.69 1800
7929.53 1672
7930.37 1618
7931.21 1605
7932.05 1511
7932.89 1531
7933.73 1621
7934.57 1585
7935.41 1501
7936.25 1544
7937.09 1520
7937.93 1532
7938.78 1546
7939.62 1552
7940.46 1466
7941.30 1497
7942.14 1438
7942.98 1468
7943.82 1519
7944.66 1493
7945.51 1511
7946.35 1457
7947.19 1562
7948.03 1610
7948.87 1688
7949.71 1585
7950.56 1575
7951.40 1652
7952.24 1666
7953.08 1581
7953.92 1483
7954.76 1532
7955.61 1573
7956.45 1546
7957.29 1630
7958.13 1685
7958.97 1677
7959.82 1683
7960.66 1645
7961.50 1628
7962.34 1635
7963.19 1613
7964.03 1574
7964.87 1621
7965.71 1659
7966.56 1674
7967.40 1598
7968.24 1559
7969.08 1655
7969.93 1718
7970.77 1721
7971.61 1817
7972.45 1883
7973.30 1800
7974.14 1764
7974.98 1771
7975.83 1689
7976.67 1617
7977.51 1657
7978.36 1625
7979.20 1517
7980.04 1568
7980.89 1547
7981.73 1531
7982.57 1549
7983.42 1649
7984.26 1663
7985.10 1600
7985.95 1530
7986.79 1618
7987.63 1507
7988.48 1565
7989.32 1524
7990.16 1537
7991.01 1494
7991.85 1394
7992.70 1455
7993.54 1428
7994.38 1371
7995.23 1370
7996.07 1358
7996.92 1368
7997.76 1386
7998.60 1402
7999.45 1385
8000.29 1371
8001.14 1341
8001.98 1393
8002.83 1381
8003.67 1293
8004.52 1339
8005.36 1458
8006.20 1482
8007.05 1367
8007.89 1413
8008.74 1391
8009.58 1321
8010.43 1367
8011.27 1360
8012.12 1344
8012.96 1295
8013.81 1344
8014.65 1398
8015.50 1313
8016.34 1249
8017.19 1278
8018.03 1398
8018.88 1393
8019.72 1282
8020.57 1314
8021.42 1346
8022.26 1307
8023.11 1266
8023.95 1265
8024.80 1347
8025.64 1320
8026.49 1336
8027.33 1128
8028.18 1307
8029.03 1300
8029.87 1230
8030.72 1284
8031.56 1236
8032.41 1298
8033.26 1272
8034.10 1253
8034.95 1208
8035.79 1230
8036.64 1222
8037.49 1268
8038.33 1324
8039.18 1306
8040.03 1273
8040.87 1288
8041.72 1340
8042.57 1405
8043.41 1281
8044.26 1205
8045.11 1261
8045.95 1269
8046.80 1286
8047.65 1219
8048.49 1240
8049.34 1236
8050.19 1336
8051.03 1319
8051.88 1270
8052.73 1241
8053.58 1280
8054.42 1259
8055.27 1231
8056.12 1241
8056.96 1313
8057.81 1300
8058.66 1204
8059.51 1273
8060.35 1197
8061.20 1165
8062.05 1265
8062.90 1242
8063.74 1228
8064.59 1196
8065.44 1264
8066.29 1284
8067.14 1280
8067.98 1205
8068.83 1298
8069.68 1238
8070.53 1269
8071.38 1260
8072.22 1220
8073.07 1236
8073.92 1208
8074.77 1154
8075.62 1258
8076.46 1288
8077.31 1238
8078.16 1205
8079.01 1260
8079.86 1139
8080.71 1069
8081.56 1077
8082.40 1179
8083.25 1217
8084.10 1203
8084.95 1147
8085.80 1171
8086.65 1201
8087.50 1114
8088.35 1194
8089.19 1153
8090.04 1204
8090.89 1184
8091.74 1195
8092.59 1170
8093.44 1173
8094.29 1153
8095.14 1151
8095.99 1189
8096.84 1179
8097.69 1200
8098.54 1156
8099.39 1154
8100.24 1136
8101.09 1133
8101.94 1156
8102.79 1154
8103.63 1157
8104.48 1134
8105.33 1166
8106.18 1233
8107.03 1321
8107.88 1288
8108.73 1210
8109.58 1226
8110.43 1183
8111.28 1226
8112.14 1221
8112.99 1231
8113.84 1175
8114.69 1252
8115.54 1201
8116.39 1252
8117.24 1255
8118.09 1152
8118.94 1204
8119.79 1243
8120.64 1269
8121.49 1328
8122.34 1291
8123.19 1301
8124.04 1294
8124.89 1202
8125.74 1233
8126.60 1300
8127.45 1325
8128.30 1360
8129.15 1300
8130.00 1377
8130.85 1345
8131.70 1350
8132.55 1300
8133.40 1262
8134.26 1308
8135.11 1238
8135.96 1217
8136.81 1195
8137.66 1271
8138.51 1340
8139.37 1339
8140.22 1291
8141.07 1289
8141.92 1354
8142.77 1277
8143.62 1362
8144.48 1328
8145.33 1345
8146.18 1187
8147.03 1268
8147.88 1343
8148.74 1304
8149.59 1394
8150.44 1407
8151.29 1485
8152.15 1509
8153.00 1443
8153.85 1410
8154.70 1435
8155.56 1460
8156.41 1469
8157.26 1471
8158.11 1578
8158.97 1651
8159.82 1672
8160.67 1794
8161.52 1704
8162.38 1706
8163.23 1685
8164.08 1454
8164.94 1517
8165.79 1486
8166.64 1419
8167.49 1290
8168.35 1365
8169.20 1344
8170.05 1319
8170.91 1353
8171.76 1405
8172.61 1271
8173.47 1340
8174.32 1301
8175.17 1329
8176.03 1298
8176.88 1299
8177.74 1230
8178.59 1206
8179.44 1267
8180.30 1207
8181.15 1262
8182.00 1267
8182.86 1311
8183.71 1384
8184.57 1292
8185.42 1221
8186.27 1165
8187.13 1257
8187.98 1338
8188.84 1234
8189.69 1256
8190.55 1190
8191.40 1143
8192.25 1215
8193.11 1195
8193.96 1216
8194.82 1186
8195.67 1168
8196.53 1204
8197.38 1217
8198.24 1219
8199.09 1204
8199.95 1227
8200.80 1116
8201.66 1122
8202.51 1171
8203.37 1179
8204.22 1272
8205.08 1240
8205.93 1192
8206.79 1191
8207.64 1156
8208.50 1219
8209.35 1236
8210.21 1150
8211.06 1206
8211.92 1193
8212.77 1124
8213.63 1211
8214.48 1170
8215.34 1245
8216.20 1244
8217.05 1215
8217.91 1227
8218.76 1228
8219.62 1347
8220.48 1231
8221.33 1266
8222.19 1248
8223.04 1217
8223.90 1180
8224.76 1181
8225.61 1188
8226.47 1277
8227.32 1231
8228.18 1234
8229.04 1225
8229.89 1200
8230.75 1268
8231.61 1256
8232.46 1268
8233.32 1291
8234.18 1247
8235.03 1230
8235.89 1278
8236.75 1266
8237.60 1183
8238.46 1215
8239.32 1218
8240.17 1266
8241.03 1260
8241.89 1177
8242.74 1196
8243.60 1167
8244.46 1195
8245.32 1171
8246.17 1237
8247.03 1152
8247.89 1212
8248.74 1180
8249.60 1133
8250.46 1182
8251.32 1181
8252.17 1126
8253.03 1133
8253.89 1115
8254.75 1261
8255.60 1234
8256.46 1149
8257.32 1146
8258.18 1157
8259.04 1146
8259.89 1164
8260.75 1170
8261.61 1113
8262.47 1125
8263.33 1196
8264.18 1136
8265.04 1115
8265.90 1172
8266.76 1197
8267.62 1205
8268.48 1185
8269.33 1213
8270.19 1168
8271.05 1220
8271.91 1199
8272.77 1249
8273.63 1256
8274.49 1244
8275.34 1128
8276.20 1183
8277.06 1245
8277.92 1274
8278.78 1237
8279.64 1283
8280.50 1283
8281.36 1250
8282.22 1278
8283.08 1289
8283.93 1253
8284.79 1233
8285.65 1262
8286.51 1286
8287.37 1347
8288.23 1387
8289.09 1347
8289.95 1329
8290.81 1315
8291.67 1355
8292.53 1432
8293.39 1350
8294.25 1372
8295.11 1424
8295.97 1512
8296.83 1608
8297.69 1724
8298.55 1747
8299.41 1594
8300.27 1633
8301.13 1585
8301.99 1427
8302.85 1495
8303.71 1441
8304.57 1343
8305.43 1261
8306.29 1309
8307.15 1336
8308.01 1281
8308.87 1313
8309.73 1336
8310.59 1349
8311.45 1359
8312.31 1388
8313.17 1345
8314.03 1368
8314.90 1341
8315.76 1272
8316.62 1283
8317.48 1293
8318.34 1351
8319.20 1334
8320.06 1335
8320.92 1267
8321.78 1273
8322.64 1267
8323.51 1208
8324.37 1271
8325.23 1269
8326.09 1202
8326.95 1157
8327.81 1302
8328.67 1278
8329.54 1328
8330.40 1321
8331.26 1252
8332.12 1214
8332.98 1271
8333.84 1265
8334.71 1258
8335.57 1275
8336.43 1273
8337.29 1266
8338.15 1270
8339.02 1208
8339.88 1267
8340.74 1361
8341.60 1250
8342.46 1197
8343.33 1225
8344.19 1232
8345.05 1249
8345.91 1315
8346.78 1333
8347.64 1178
8348.50 1299
8349.36 1220
8350.23 1236
8351.09 1350
8351.95 1380
8352.81 1306
8353.68 1275
8354.54 1346
8355.40 1218
8356.27 1273
8357.13 1342
8357.99 1346
8358.86 1371
8359.72 1310
8360.58 1247
8361.44 1348
8362.31 1292
8363.17 1324
8364.03 1306
8364.90 1308
8365.76 1362
8366.63 1361
8367.49 1273
8368.35 1291
8369.22 1323
8370.08 1339
8370.94 1362
8371.81 1439
8372.67 1418
8373.53 1394
8374.40 1309
8375.26 1360
8376.13 1344
8376.99 1346
8377.85 1366
8378.72 1397
8379.58 1404
8380.45 1400
8381.31 1391
8382.18 1396
8383.04 1408
8383.90 1311
8384.77 1418
8385.63 1406
8386.50 1501
8387.36 1378
8388.23 1425
8389.09 1450
8389.96 1486
8390.82 1547
8391.69 1500
8392.55 1456
8393.42 1480
8394.28 1494
8395.15 1442
8396.01 1467
8396.88 1391
8397.74 1477
8398.61 1461
8399.47 1478
8400.34 1314
8401.20 1311
8402.07 1443
8402.93 1480
8403.80 1502
8404.66 1469
8405.53 1568
8406.39 1638
8407.26 1638
8408.12 1557
8408.99 1567
8409.86 1604
8410.72 1613
8411.59 1641
8412.45 1601
8413.32 1640
8414.19 1662
8415.05 1632
8415.92 1622
8416.78 1594
8417.65 1612
8418.52 1595
8419.38 1553
8420.25 1723
8421.11 1787
8421.98 1712
8422.85 1692
8423.71 1668
8424.58 1655
8425.45 1768
8426.31 1700
8427.18 1793
8428.05 1841
8428.91 1876
8429.78 1862
8430.65 1830
8431.51 1878
8432.38 1890
8433.25 1867
8434.11 2010
8434.98 1899
8435.85 1852
8436.72 1897
8437.58 1945
8438.45 1875
8439.32 1847
8440.18 2054
8441.05 2073
8441.92 1957
8442.79 2039
8443.65 2165
8444.52 2243
8445.39 2330
8446.26 2333
8447.12 2444
8447.99 2431
8448.86 2452
8449.73 2522
8450.60 2464
8451.46 2572
8452.33 2545
8453.20 2579
8454.07 2478
8454.94 2468
8455.80 2569
8456.67 2706
8457.54 2831
8458.41 3070
8459.28 3282
8460.14 3698
8461.01 3964
8461.88 4222
8462.75 4234
8463.62 4028
8464.49 3875
8465.36 3732
8466.22 3687
8467.09 3282
8467.96 3073
8468.83 3002
8469.70 2878
8470.57 3051
8471.44 3276
8472.31 3919
8473.17 4546
8474.04 5196
8474.91 5885
8475.78 6258
8476.65 6232
8477.52 5930
8478.39 5491
8479.26 4872
8480.13 4135
8481.00 3521
8481.87 3107
8482.74 2992
8483.61 2674
8484.48 2503
8485.34 2323
8486.21 2154
8487.08 2103
8487.95 2085
8488.82 2081
8489.69 2188
8490.56 2164
8491.43 2123
8492.30 2191
8493.17 2127
8494.04 2111
8494.91 2091
8495.78 2024
8496.65 1974
8497.52 1839
8498.39 2047
8499.26 1988
8500.13 1953
8501.01 2045
8501.88 1942
8502.75 1930
8503.62 2044
8504.49 1944
8505.36 1899
8506.23 1869
8507.10 1900
8507.97 1822
8508.84 1958
8509.71 1916
8510.58 1910
8511.45 1924
8512.32 2012
8513.20 2110
8514.07 2061
8514.94 2033
8515.81 2037
8516.68 2006
8517.55 1994
8518.42 1929
8519.29 1948
8520.17 1946
8521.04 1858
8521.91 1867
8522.78 1840
8523.65 1893
8524.52 1909
8525.39 1873
8526.27 1876
8527.14 1908
8528.01 2013
8528.88 1899
8529.75 2006
8530.63 2053
8531.50 2040
8532.37 2001
8533.24 2059
8534.11 2012
8534.99 2076
8535.86 2011
8536.73 2053
8537.60 2115
8538.47 2052
8539.35 2104
8540.22 2189
8541.09 2219
8541.96 2098
8542.84 1997
8543.71 2061
8544.58 2100
8545.46 2012
8546.33 1961
8547.20 2016
8548.07 2134
8548.95 1964
8549.82 2054
8550.69 2019
8551.57 2089
8552.44 2062
8553.31 2063
8554.18 2009
8555.06 2089
8555.93 2079
8556.80 2124
8557.68 2240
8558.55 2200
8559.42 2253
8560.30 2168
8561.17 2153
8562.04 2122
8562.92 2122
8563.79 2092
8564.67 1972
8565.54 1968
8566.41 1957
8567.29 1908
8568.16 1861
8569.03 1882
8569.91 1935
8570.78 1905
8571.66 1987
8572.53 2020
8573.40 1960
8574.28 1904
8575.15 1926
8576.03 1942
8576.90 1850
8577.78 1791
8578.65 1855
8579.52 1865
8580.40 1858
8581.27 1887
8582.15 1837
8583.02 1834
8583.90 1730
8584.77 1840
8585.65 1842
8586.52 1886
8587.40 1974
8588.27 1874
8589.15 1820
8590.02 1841
8590.90 1935
8591.77 1822
8592.65 1878
8593.52 1884
8594.40 1942
8595.27 1971
8596.15 2026
8597.02 1931
8597.90 1955
8598.77 1965
8599.65 2009
8600.52 1842
8601.40 1958
8602.28 2007
8603.15 2019
8604.03 2059
8604.90 2038
8605.78 2008
8606.65 1949
8607.53 2128
8608.41 2079
8609.28 2159
8610.16 2137
8611.03 2207
8611.91 2175
8612.79 2184
8613.66 2128
8614.54 2115
8615.41 2132
8616.29 2128
8617.17 2207
8618.04 2115
8618.92 2248
8619.80 2291
8620.67 2260
8621.55 2394
8622.43 2434
8623.30 2291
8624.18 2351
8625.06 2406
8625.93 2489
8626.81 2398
8627.69 2462
8628.56 2499
8629.44 2535
8630.32 2468
8631.20 2433
8632.07 2517
8632.95 2712
8633.83 2787
8634.70 2799
8635.58 2933
8636.46 2975
8637.34 3217
8638.21 2976
8639.09 3050
8639.97 3055
8640.85 3010
8641.72 2885
8642.60 2997
8643.48 3069
8644.36 3111
8645.23 3179
8646.11 3230
8646.99 3271
8647.87 3331
8648.75 3232
8649.62 3290
8650.50 3337
8651.38 3451
8652.26 3424
8653.14 3507
8654.01 3458
8654.89 3596
8655.77 3548
8656.65 3433
8657.53 3516
8658.41 3593
8659.29 3606
8660.16 3726
8661.04 3825
8661.92 3853
8662.80 3975
8663.68 4058
8664.56 4083
8665.44 3987
8666.31 4153
8667.19 4032
8668.07 3984
8668.95 4080
8669.83 3917
8670.71 3918
8671.59 4193
8672.47 4174
8673.35 4367
8674.23 4887
8675.11 5569
8675.99 6470
8676.86 7428
8677.74 8967
8678.62 10059
8679.50 10891
8680.38 11148
8681.26 11011
8682.14 10551
8683.02 9617
8683.90 8614
8684.78 7552
8685.66 6667
8686.54 5947
8687.42 5510
8688.30 4988
8689.18 4681
8690.06 4567
8690.94 4398
8691.82 4367
8692.70 4499
8693.58 4883
8694.46 5406
8695.34 6252
8696.22 7072
8697.10 7799
8697.98 8025
8698.86 8189
8699.74 8034
8700.62 7256
8701.51 6635
8702.39 5828
8703.27 5176
8704.15 4760
8705.03 4190
8705.91 3934
8706.79 3789
8707.67 3724
8708.55 3617
8709.43 3375
8710.31 3260
8711.20 3220
8712.08 3162
8712.96 2980
8713.84 2951
8714.72 2959
8715.60 2934
8716.48 2798
8717.36 2904
8718.25 2795
8719.13 2790
8720.01 2765
8720.89 2716
8721.77 2696
8722.65 2689
8723.54 2610
8724.42 2647
8725.30 2771
8726.18 2762
8727.06 2716
8727.95 2800
8728.83 2624
8729.71 2610
8730.59 2556
8731.47 2606
8732.36 2700
8733.24 2674
8734.12 2631
8735.00 2653
8735.89 2773
8736.77 2710
8737.65 2800
8738.53 2649
8739.42 2652
8740.30 2568
8741.18 2620
8742.06 2624
8742.95 2734
8743.83 2675
8744.71 2585
8745.59 2498
8746.48 2659
8747.36 2644
8748.24 2763
8749.13 2684
8750.01 2613
8750.89 2672
8751.78 2718
8752.66 2778
8753.54 2843
8754.43 2805
8755.31 2732
8756.19 2901
8757.08 2799
8757.96 2917
8758.84 2791
8759.73 2759
8760.61 2863
8761.49 2759
8762.38 2687
8763.26 2804
8764.15 2782
8765.03 2782
8765.91 2743
8766.80 2729
8767.68 2706
8768.57 2631
8769.45 2759
8770.33 2597
8771.22 2498
8772.10 2708
8772.99 2724
8773.87 2676
8774.75 2798
8775.64 2873
8776.52 2836
8777.41 2846
8778.29 2924
8779.18 2871
8780.06 2723
8780.95 2678
8781.83 2565
8782.72 2462
8783.60 2460
8784.49 2354
8785.37 2429
8786.26 2322
8787.14 2312
8788.03 2393
8788.91 2389
8789.80 2353
8790.68 2309
8791.57 2341
8792.45 2406
8793.34 2252
8794.22 2260
8795.11 2401
8795.99 2416
8796.88 2505
8797.76 2494
8798.65 2376
8799.53 2423
8800.42 2539
8801.31 2460
8802.19 2322
8803.08 2382
8803.96 2373
8804.85 2344
8805.74 2341
8806.62 2366
8807.51 2368
8808.39 2468
8809.28 2439
8810.17 2499
8811.05 2420
8811.94 2491
8812.82 2413
8813.71 2227
8814.60 2113
8815.48 2204
8816.37 2081
8817.26 1958
8818.14 2004
8819.03 2083
8819.92 1985
8820.80 1927
8821.69 1947
8822.58 1913
8823.46 1937
8824.35 2073
8825.24 2091
8826.12 2034
8827.01 2028
8827.90 1941
8828.78 1987
8829.67 1915
8830.56 1900
8831.45 1849
8832.33 1813
8833.22 1853
8834.11 1794
8835.00 1746
8835.88 1694
8836.77 1724
8837.66 1785
8838.55 1642
8839.43 1687
8840.32 1603
8841.21 1771
8842.10 1704
8842.98 1725
8843.87 1628
8844.76 1654
8845.65 1674
8846.54 1617
8847.42 1683
8848.31 1660
8849.20 1637
8850.09 1671
8850.98 1668
8851.86 1704
8852.75 1761
8853.64 1672
8854.53 1638
8855.42 1652
8856.31 1590
8857.19 1663
8858.08 1560
8858.97 1552
8859.86 1563
8860.75 1458
8861.64 1512
8862.53 1463
8863.42 1491
8864.30 1523
8865.19 1501
8866.08 1483
8866.97 1438
8867.86 1432
8868.75 1484
8869.64 1530
8870.53 1442
8871.42 1523
8872.31 1465
8873.20 1443
8874.08 1404
8874.97 1365
8875.86 1504
8876.75 1527
8877.64 1481
8878.53 1451
8879.42 1422
8880.31 1392
8881.20 1429
8882.09 1363
8882.98 1308
8883.87 1298
8884.76 1326
8885.65 1351
8886.54 1374
8887.43 1423
8888.32 1458
8889.21 1433
8890.10 1349
8890.99 1388
8891.88 1344
8892.77 1336
8893.66 1334
8894.55 1271
8895.44 1288
8896.33 1382
8897.22 1344
8898.11 1328
8899.00 1328
8899.90 1400
8900.79 1378
8901.68 1342
8902.57 1302
8903.46 1237
8904.35 1195
8905.24 1170
8906.13 1381
8907.02 1285
8907.91 1290
8908.80 1258
8909.70 1273
8910.59 1258
8911.48 1211
8912.37 1286
8913.26 1287
8914.15 1266
8915.04 1292
8915.93 1264
8916.83 1208
8917.72 1276
8918.61 1164
8919.50 1241
8920.39 1213
8921.28 1175
8922.18 1190
8923.07 1200
8923.96 1187
8924.85 1224
8925.74 1284
8926.64 1222
8927.53 1138
8928.42 1172
8929.31 1168
8930.20 1253
8931.10 1200
8931.99 1141
8932.88 1141
8933.77 1251
8934.67 1161
8935.56 1168
8936.45 1103
8937.34 1195
8938.24 1170
8939.13 1195
8940.02 1178
8940.91 1172
8941.81 1148
8942.70 1157
8943.59 1181
8944.49 1064
8945.38 1104
8946.27 1180
8947.16 1105
8948.06 1123
8948.95 1130
8949.84 1129
8950.74 1114
8951.63 1133
8952.52 1134
8953.42 1124
8954.31 1072
8955.20 1107
8956.10 1181
8956.99 1112
8957.88 1065
8958.78 1081
8959.67 1126
8960.56 1086
8961.46 1108
8962.35 1139
8963.25 1104
8964.14 1189
8965.03 1114
8965.93 1138
8966.82 1165
8967.72 1120
8968.61 1146
8969.50 1170
8970.40 1242
8971.29 1145
8972.19 1173
8973.08 1196
8973.98 1142
8974.87 1103
8975.76 1171
8976.66 1156
8977.55 1144
8978.45 1200
8979.34 1187
8980.24 1212
8981.13 1194
8982.03 1146
8982.92 1147
8983.82 1183
8984.71 1107
8985.61 1138
8986.50 1125
8987.40 1206
8988.29 1091
8989.19 1114
8990.08 1137
8990.98 1106
8991.87 1081
8992.77 1147
8993.66 1134
8994.56 1133
8995.45 1082
8996.35 1085
8997.24 1028
8998.14 1095
8999.04 1141
8999.93 1109
9000.83 997
9001.72 1014
9002.62 1097
9003.51 1107
9004.41 1086
9005.31 1079
9006.20 1120
9007.10 1103
9007.99 1048
9008.89 1110
9009.79 1082
9010.68 1012
9011.58 1045
9012.48 1006
9013.37 1025
9014.27 1070
9015.16 967
9016.06 1033
9016.96 1081
9017.85 1040
9018.75 1033
9019.65 1107
9020.54 1038
9021.44 983
9022.34 994
9023.23 1096
9024.13 1060
9025.03 1033
9025.93 1059
9026.82 1044
9027.72 1059
9028.62 1065
9029.51 1092
9030.41 1090
9031.31 1008
9032.21 1084
9033.10 1020
9034.00 1043
9034.90 1037
9035.79 996
9036.69 1061
9037.59 1019
9038.49 1073
9039.38 1049
9040.28 1067
9041.18 1116
9042.08 1130
9042.98 1026
9043.87 1125
9044.77 1145
9045.67 1102
9046.57 1124
9047.47 1041
9048.36 1066
9049.26 1053
9050.16 1093
9051.06 1056
9051.96 1075
9052.85 1062
9053.75 1049
9054.65 1085
9055.55 1172
9056.45 1167
9057.35 1187
9058.25 1125
9059.14 1062
9060.04 1032
9060.94 1072
9061.84 1139
9062.74 1094
9063.64 1013
9064.54 1056
9065.44 1033
9066.33 1131
9067.23 1118
9068.13 1077
9069.03 1106
9069.93 1186
9070.83 1197
9071.73 1189
9072.63 1063
9073.53 1092
9074.43 1090
9075.33 1088
9076.23 1079
9077.13 1134
9078.03 1102
9078.92 1174
9079.82 1159
9080.72 1158
9081.62 1122
9082.52 1048
9083.42 1106
9084.32 1072
9085.22 1042
9086.12 1095
9087.02 1059
9087.92 1117
9088.82 1060
9089.72 1066
9090.62 1163
9091.52 1141
9092.42 1143
9093.32 1150
9094.22 1063
9095.12 1134
9096.03 1167
9096.93 1136
9097.83 1134
9098.73 1157
9099.63 1188
9100.53 1153
9101.43 1088
9102.33 1076
9103.23 1051
9104.13 1065
9105.03 1057
9105.93 1006
9106.83 1063
9107.74 1031
9108.64 1100
9109.54 1111
9110.44 1083
9111.34 1057
9112.24 1021
9113.14 1097
9114.04 1120
9114.94 1073
9115.85 1017
9116.75 1067
9117.65 1066
9118.55 1050
9119.45 1106
9120.35 1008
9121.26 1099
9122.16 1097
9123.06 1056
9123.96 1091
9124.86 1073
9125.77 1074
9126.67 1061
9127.57 1065
9128.47 1037
9129.37 1081
9130.28 1108
9131.18 1012
9132.08 1029
9132.98 999
9133.88 1052
9134.79 1122
9135.69 1065
9136.59 1058
9137.49 1022
9138.40 1127
9139.30 1057
9140.20 1014
9141.10 1054
9142.01 1006
9142.91 1064
9143.81 1089
9144.72 1081
9145.62 1091
9146.52 1085
9147.42 1050
9148.33 1082
9149.23 1093
9150.13 1072
9151.04 1099
9151.94 1061
9152.84 1057
9153.75 1127
9154.65 1139
9155.55 1085
9156.46 1004
9157.36 1023
9158.26 1086
9159.17 1083
9160.07 1124
9160.97 1041
9161.88 999
9162.78 1022
9163.69 1103
9164.59 984
9165.49 1032
9166.40 1071
9167.30 1074
9168.21 1017
9169.11 984
9170.01 1050
9170.92 1017
9171.82 1085
9172.73 1097
9173.63 1063
9174.53 1084
9175.44 1072
9176.34 1090
9177.25 1101
9178.15 1054
9179.06 1067
9179.96 1108
9180.87 1091
9181.77 1087
9182.68 1051
9183.58 1092
9184.49 1132
9185.39 1111
9186.30 1077
9187.20 1074
9188.11 1037
9189.01 1033
9189.92 1029
9190.82 1042
9191.73 1081
9192.63 1078
9193.54 1107
9194.44 1076
9195.35 1075
9196.25 1107
9197.16 1119
9198.06 1132
9198.97 1099
9199.87 1055
9200.78 1064
9201.69 1099
9202.59 1117
9203.50 1186
9204.40 1183
9205.31 1183
9206.21 1184
9207.12 1097
9208.03 1126
9208.93 1148
9209.84 1154
9210.74 1094
9211.65 1076
9212.56 1107
9213.46 1110
9214.37 1121
9215.28 1110
9216.18 1107
9217.09 1064
9218.00 1118
9218.90 1124
9219.81 1133
9220.72 1111
9221.62 1090
9222.53 1148
9223.44 1200
9224.34 1227
9225.25 1180
9226.16 1139
9227.06 1116
9227.97 1066
9228.88 1074
9229.78 1034
9230.69 1082
9231.60 1059
9232.51 1076
9233.41 1035
9234.32 1035
9235.23 1061
9236.13 958
9237.04 1059
9237.95 1148
9238.86 1105
9239.76 1030
9240.67 1101
9241.58 1048
9242.49 1021
9243.39 1050
9244.30 1147
9245.21 1080
9246.12 1005
9247.03 1117
9247.93 1054
9248.84 938
9249.75 1002
9250.66 1111
9251.57 1102
9252.47 998
9253.38 988
9254.29 1015
9255.20 1020
9256.11 971
9257.02 953
9257.92 984
9258.83 1046
9259.74 1070
9260.65 986
9261.56 1057
9262.47 1066
9263.38 1091
9264.28 1049
9265.19 1040
9266.10 1006
9267.01 999
9267.92 1073
9268.83 1056
9269.74 951
9270.65 985
9271.56 1012
9272.47 1021
9273.37 1052
9274.28 1081
9275.19 1084
9276.10 1065
9277.01 1010
9277.92 998
9278.83 1029
9279.74 1112
9280.65 1075
9281.56 1057
9282.47 1040
9283.38 1075
9284.29 1087
9285.20 1055
9286.11 1074
9287.02 994
9287.93 1017
9288.84 1116
9289.75 1074
9290.66 1026
9291.57 1023
9292.48 1049
9293.39 1014
9294.30 1019
9295.21 1021
9296.12 1059
9297.03 1055
9297.94 1026
9298.85 1055
9299.76 1092
9300.67 1045
9301.58 1070
9302.49 1052
9303.40 1090
9304.31 1092
9305.23 1077
9306.14 1128
9307.05 1051
9307.96 1095
9308.87 1101
9309.78 1148
9310.69 1115
9311.60 1129
9312.51 1054
9313.42 1147
9314.34 1078
9315.25 1120
9316.16 1114
9317.07 1058
9317.98 1073
9318.89 1107
9319.80 1076
9320.72 1015
9321.63 1112
9322.54 1155
9323.45 1038
9324.36 1048
9325.27 1049
9326.19 1064
9327.10 1060
9328.01 1045
9328.92 1073
9329.83 989
9330.74 1004
9331.66 1069
9332.57 983
9333.48 1019
9334.39 1043
9335.31 1034
9336.22 1070
9337.13 1063
9338.04 960
9338.96 996
9339.87 995
9340.78 1013
9341.69 1048
9342.61 992
9343.52 988
9344.43 1017
9345.34 1069
9346.26 1018
9347.17 1021
9348.08 1001
9348.99 1034
9349.91 1019
9350.82 1002
9351.73 986
9352.65 1052
9353.56 1100
9354.47 1074
9355.39 1012
9356.30 1000
9357.21 1020
9358.13 1073
9359.04 1079
9359.95 1072
9360.87 1057
9361.78 1094
9362.69 998
9363.61 1014
9364.52 1010
9365.43 1079
9366.35 1097
9367.26 1056
9368.18 1001
9369.09 1015
9370.00 1006
9370.92 1045
9371.83 975
9372.75 981
9373.66 1041
9374.57 1012
9375.49 1038
9376.40 1021
9377.32 954
9378.23 1031
9379.15 1024
9380.06 1094
9380.97 1046
9381.89 1033
9382.80 1069
9383.72 1063
9384.63 1097
9385.55 1075
9386.46 1085
9387.38 1016
9388.29 1055
9389.21 1070
9390.12 1091
9391.04 1081
9391.95 1080
9392.87 1098
9393.78 1151
9394.70 1106
9395.61 1083
9396.53 1125
9397.44 1148
9398.36 1130
9399.27 1140
9400.19 1179
9401.10 1204
9402.02 1201
9402.94 1191
9403.85 1137
9404.77 1123
9405.68 1096
9406.60 1092
9407.51 1034
9408.43 1076
9409.35 1086
9410.26 1089
9411.18 1156
9412.09 1078
9413.01 1073
9413.93 1130
9414.84 1124
9415.76 1131
9416.67 1136
9417.59 1144
9418.51 1158
9419.42 1120
9420.34 1118
9421.26 1160
9422.17 1120
9423.09 1204
9424.01 1088
9424.92 1116
9425.84 1125
9426.76 1178
9427.67 1171
9428.59 1142
9429.51 1192
9430.42 1224
9431.34 1191
9432.26 1193
9433.17 1185
9434.09 1139
9435.01 1119
9435.93 1097
9436.84 1130
9437.76 1158
9438.68 1207
9439.59 1200
9440.51 1211
9441.43 1205
9442.35 1176
9443.26 1214
9444.18 1241
9445.10 1202
9446.02 1288
9446.93 1236
9447.85 1235
9448.77 1305
9449.69 1243
9450.61 1241
9451.52 1268
9452.44 1265
9453.36 1203
9454.28 1338
9455.20 1360
9456.11 1462
9457.03 1540
9457.95 1683
9458.87 1779
9459.79 1685
9460.71 1703
9461.62 1613
9462.54 1495
9463.46 1413
9464.38 1338
9465.30 1359
9466.22 1344
9467.14 1294
9468.05 1226
9468.97 1191
9469.89 1184
9470.81 1263
9471.73 1152
9472.65 1134
9473.57 1184
9474.49 1209
9475.41 1151
9476.32 1163
9477.24 1202
9478.16 1225
9479.08 1245
9480.00 1211
9480.92 1140
9481.84 1236
9482.76 1221
9483.68 1192
9484.60 1304
9485.52 1282
9486.44 1296
9487.36 1185
9488.28 1271
9489.20 1259
9490.12 1204
9491.04 1225
9491.96 1223
9492.88 1337
9493.80 1235
9494.72 1341
9495.64 1284
9496.56 1235
9497.48 1228
9498.40 1240
9499.32 1237
9500.24 1222
9501.16 1240
9502.08 1189
9503.00 1154
9503.92 1210
9504.84 1297
9505.76 1304
9506.68 1315
9507.60 1262
9508.52 1219
9509.44 1262
9510.36 1318
9511.28 1252
9512.21 1319
9513.13 1300
9514.05 1269
9514.97 1340
9515.89 1277
9516.81 1328
9517.73 1399
9518.65 1347
9519.57 1373
9520.50 1451
9521.42 1377
9522.34 1334
9523.26 1379
9524.18 1407
9525.10 1451
9526.02 1401
9526.95 1331
9527.87 1408
9528.79 1372
9529.71 1404
9530.63 1410
9531.55 1432
9532.48 1415
9533.40 1529
9534.32 1635
9535.24 1712
9536.16 1808
9537.09 1858
9538.01 1984
9538.93 2152
9539.85 2012
9540.77 2047
9541.70 2011
9542.62 1899
9543.54 1722
9544.46 1648
9545.39 1669
9546.31 1580
9547.23 1537
9548.15 1477
9549.08 1417
9550.00 1410
9550.92 1470
9551.85 1431
9552.77 1423
9553.69 1472
9554.61 1415
9555.54 1456
9556.46 1444
9557.38 1417
9558.31 1454
9559.23 1414
9560.15 1359
9561.08 1465
9562.00 1499
9562.92 1437
9563.85 1479
9564.77 1516
9565.69 1489
9566.62 1453
9567.54 1461
9568.46 1485
9569.39 1500
9570.31 1410
9571.23 1412
9572.16 1447
9573.08 1430
9574.01 1314
9574.93 1306
9575.85 1330
9576.78 1450
9577.70 1360
9578.63 1373
9579.55 1356
9580.47 1381
9581.40 1331
9582.32 1454
9583.25 1407
9584.17 1367
9585.10 1384
9586.02 1405
9586.94 1402
9587.87 1384
9588.79 1409
9589.72 1430
9590.64 1489
9591.57 1484
9592.49 1471
9593.42 1476
9594.34 1457
9595.27 1449
9596.19 1429
9597.12 1474
9598.04 1456
9598.97 1506
9599.89 1535
9600.82 1460
9601.74 1569
9602.67 1547
9603.59 1484
9604.52 1556
9605.44 1510
9606.37 1532
9607.29 1578
9608.22 1645
9609.15 1691
9610.07 1617
9611.00 1663
9611.92 1621
9612.85 1700
9613.77 1633
9614.70 1669
9615.63 1742
9616.55 1689
9617.48 1612
9618.40 1630
9619.33 1612
9620.26 1670
9621.18 1683
9622.11 1698
9623.03 1651
9623.96 1773
9624.89 1834
9625.81 1797
9626.74 1744
9627.67 1740
9628.59 1763
9629.52 1852
9630.45 1882
9631.37 1778
9632.30 1775
9633.23 1763
9634.15 1836
9635.08 1932
9636.01 1800
9636.93 1851
9637.86 1776
9638.79 1917
9639.71 1973
9640.64 1902
9641.57 1934
9642.50 1990
9643.42 1961
9644.35 1974
9645.28 2080
9646.21 2027
9647.13 2007
9648.06 1928
9648.99 2050
9649.92 2140
9650.84 2160
9651.77 2237
9652.70 2250
9653.63 2390
9654.55 2339
9655.48 2321
9656.41 2447
9657.34 2359
9658.26 2313
9659.19 2234
9660.12 2320
9661.05 2283
9661.98 2322
9662.91 2277
9663.83 2345
9664.76 2347
9665.69 2376
9666.62 2344
9667.55 2310
9668.48 2439
9669.40 2399
9670.33 2460
9671.26 2358
9672.19 2481
9673.12 2481
9674.05 2527
9674.98 2587
9675.90 2550
9676.83 2572
9677.76 2635
9678.69 2555
9679.62 2598
9680.55 2653
9681.48 2617
9682.41 2547
9683.34 2652
9684.27 2788
9685.19 2873
9686.12 2903
9687.05 2893
9687.98 2962
9688.91 2967
9689.84 2849
9690.77 2859
9691.70 2917
9692.63 2968
9693.56 2923
9694.49 2873
9695.42 2953
9696.35 2841
9697.28 3010
9698.21 3127
9699.14 3196
9700.07 3191
9701.00 3255
9701.93 3443
9702.86 3553
9703.79 3574
9704.72 3695
9705.65 3798
9706.58 3823
9707.51 3891
9708.44 3748
9709.37 3460
9710.30 3327
9711.23 3226
9712.16 3084
9713.09 3011
9714.02 3081
9714.95 3070
9715.88 3293
9716.82 3380
9717.75 3592
9718.68 3638
9719.61 3850
9720.54 3980
9721.47 3903
9722.40 3747
9723.33 3797
9724.26 3628
9725.19 3519
9726.13 3337
9727.06 3085
9727.99 2940
9728.92 2932
9729.85 2847
9730.78 2731
9731.71 2741
9732.64 2764
9733.58 2607
9734.51 2796
9735.44 2841
9736.37 2903
9737.30 3067
9738.23 3105
9739.17 3041
9740.10 2891
9741.03 2939
9741.96 2946
9742.89 2796
9743.83 2640
9744.76 2577
9745.69 2495
9746.62 2550
9747.55 2444
9748.49 2530
9749.42 2411
9750.35 2319
9751.28 2314
9752.22 2382
9753.15 2361
9754.08 2178
9755.01 2174
9755.95 2254
9756.88 2218
9757.81 2140
9758.75 2198
9759.68 2136
9760.61 2006
9761.54 2107
9762.48 2036
9763.41 2076
9764.34 2166
9765.28 2078
9766.21 2041
9767.14 2132
9768.08 2195
9769.01 2187
9769.94 2222
9770.88 2139
9771.81 2049
9772.74 2140
9773.68 2008
9774.61 1999
9775.54 2052
9776.48 2038
9777.41 2070
9778.34 2089
9779.28 2109
9780.21 2107
9781.14 2252
9782.08 2322
9783.01 2420
9783.95 2388
9784.88 2519
9785.81 2516
9786.75 2401
9787.68 2412
9788.62 2343
9789.55 2362
9790.49 2313
9791.42 2210
9792.35 2109
9793.29 2120
9794.22 2100
9795.16 1922
9796.09 1850
9797.03 1850
9797.96 1858
9798.90 1918
9799.83 1887
9800.77 1883
9801.70 1877
9802.64 1836
9803.57 1858
9804.51 1882
9805.44 1875
9806.38 1846
9807.31 1780
9808.25 1809
9809.18 1757
9810.12 1760
9811.05 1857
9811.99 1850
9812.92 1850
9813.86 1765
9814.79 1678
9815.73 1701
9816.66 1749
9817.60 1725
9818.54 1626
9819.47 1727
9820.41 1618
9821.34 1647
9822.28 1575
9823.21 1578
9824.15 1602
9825.09 1620
9826.02 1518
9826.96 1524
9827.89 1504
9828.83 1502
9829.77 1481
9830.70 1511
9831.64 1500
9832.57 1547
9833.51 1517
9834.45 1529
9835.38 1449
9836.32 1551
9837.26 1471
9838.19 1465
9839.13 1468
9840.07 1488
9841.00 1450
9841.94 1382
9842.88 1437
9843.81 1423
9844.75 1482
9845.69 1534
9846.62 1492
9847.56 1426
9848.50 1383
9849.44 1406
9850.37 1450
9851.31 1392
9852.25 1467
9853.18 1488
9854.12 1427
9855.06 1435
9856.00 1498
9856.93 1465
9857.87 1477
9858.81 1521
9859.75 1486
9860.68 1456
9861.62 1478
9862.56 1571
9863.50 1590
9864.44 1617
9865.37 1534
9866.31 1587
9867.25 1562
9868.19 1498
9869.13 1539
9870.06 1439
9871.00 1348
9871.94 1345
9872.88 1354
9873.82 1395
9874.75 1412
9875.69 1378
9876.63 1351
9877.57 1337
9878.51 1388
9879.45 1355
9880.39 1427
9881.32 1372
9882.26 1352
9883.20 1346
9884.14 1403
9885.08 1397
9886.02 1333
9886.96 1256
9887.90 1376
9888.83 1368
9889.77 1357
9890.71 1288
9891.65 1228
9892.59 1218
9893.53 1258
9894.47 1262
9895.41 1234
9896.35 1221
9897.29 1257
9898.23 1190
9899.17 1174
9900.11 1209
9901.05 1288
9901.99 1313
9902.92 1222
9903.86 1160
9904.80 1152
9905.74 1174
9906.68 1209
9907.62 1178
9908.56 1185
9909.50 1176
9910.44 1160
9911.38 1199
9912.32 1186
9913.26 1202
9914.20 1233
9915.14 1226
9916.08 1163
9917.02 1196
9917.97 1173
9918.91 1152
9919.85 1249
9920.79 1255
9921.73 1205
9922.67 1153
9923.61 1252
9924.55 1222
9925.49 1186
9926.43 1199
9927.37 1286
9928.31 1322
9929.25 1313
9930.19 1380
9931.13 1425
9932.08 1419
9933.02 1519
9933.96 1563
9934.90 1494
9935.84 1489
9936.78 1379
9937.72 1283
9938.66 1220
9939.61 1239
9940.55 1201
9941.49 1176
9942.43 1216
9943.37 1166
9944.31 1207
9945.26 1227
9946.20 1143
9947.14 1187
9948.08 1193
9949.02 1172
9949.96 1170
9950.91 1185
9951.85 1168
9952.79 1195
9953.73 1251
9954.67 1230
9955.62 1226
9956.56 1173
9957.50 1136
9958.44 1189
9959.39 1186
9960.33 1197
9961.27 1258
9962.21 1277
9963.16 1348
9964.10 1261
9965.04 1174
9965.98 1165
9966.93 1085
9967.87 1120
9968.81 1189
9969.75 1148
9970.70 1188
9971.64 1166
9972.58 1190
9973.53 1223
9974.47 1170
9975.41 1169
9976.36 1105
9977.30 1153
9978.24 1177
9979.18 1108
9980.13 1117
9981.07 1132
9982.01 1147
9982.96 1178
9983.90 1122
9984.85 1125
9985.79 1003
9986.73 1014
9987.68 1073
9988.62 1026
9989.56 1125
9990.51 1042
9991.45 997
9992.40 1086
9993.34 1111
9994.28 1050
9995.23 1049
9996.17 1071
9997.12 1008
9998.06 1031
9999.00 1072
9999.95 1051
10000.89 1047
10001.84 1003
10002.78 999
10003.73 1025
10004.67 1029
10005.61 1032
10006.56 1023
10007.50 1091
10008.45 1031
10009.39 992
10010.34 1055
10011.28 1004
10012.23 1058
10013.17 1053
10014.12 1060
10015.06 1006
10016.01 995
10016.95 977
10017.90 982
10018.84 954
10019.79 987
10020.73 1018
10021.68 1023
10022.62 1056
10023.57 1006
10024.51 954
10025.46 959
10026.41 956
10027.35 1028
10028.30 1069
10029.24 1023
10030.19 998
10031.13 1020
10032.08 955
10033.03 985
10033.97 954
10034.92 983
10035.86 981
10036.81 950
10037.76 1030
10038.70 978
10039.65 1009
10040.59 1066
10041.54 1100
10042.49 1044
10043.43 986
10044.38 1052
10045.33 1002
10046.27 949
10047.22 991
10048.16 1018
10049.11 1019
10050.06 1032
10051.00 927
10051.95 973
10052.90 993
10053.84 1052
10054.79 954
10055.74 970
10056.69 934
10057.63 918
10058.58 882
10059.53 925
10060.47 979
10061.42 967
10062.37 941
10063.32 949
10064.26 891
10065.21 983
10066.16 938
10067.10 954
10068.05 964
10069.00 967
10069.95 953
10070.89 920
10071.84 879
10072.79 1000
10073.74 962
10074.69 988
10075.63 908
10076.58 916
10077.53 971
10078.48 982
10079.43 970
10080.37 923
10081.32 889
10082.27 886
10083.22 944
10084.17 904
10085.11 951
10086.06 974
10087.01 927
10087.96 944
10088.91 971
10089.86 925
10090.81 978
10091.75 973
10092.70 910
10093.65 917
10094.60 909
10095.55 891
10096.50 907
10097.45 904
10098.40 878
10099.34 899
10100.29 889
10101.24 886
10102.19 924
10103.14 887
10104.09 970
10105.04 926
10105.99 935
10106.94 969
10107.89 901
10108.84 971
10109.79 939
10110.73 859
10111.68 897
10112.63 882
10113.58 924
10114.53 972
10115.48 896
10116.43 884
10117.38 851
10118.33 884
10119.28 931
10120.23 904
10121.18 904
10122.13 905
10123.08 949
10124.03 948
10124.98 915
10125.93 890
10126.88 867
10127.83 877
10128.78 826
10129.73 904
10130.68 913
10131.64 981
10132.59 910
10133.54 925
10134.49 906
10135.44 946
10136.39 944
10137.34 998
10138.29 892
10139.24 913
10140.19 988
10141.14 1005
10142.09 888
10143.04 923
10144.00 933
10144.95 962
10145.90 916
10146.85 933
10147.80 934
10148.75 1008
10149.70 963
10150.65 902
10151.61 952
10152.56 944
10153.51 1029
10154.46 979
10155.41 917
10156.36 910
10157.31 895
10158.27 941
10159.22 951
10160.17 944
10161.12 953
10162.07 891
10163.03 907
10163.98 887
10164.93 870
10165.88 930
10166.83 966
10167.79 962
10168.74 988
10169.69 1002
10170.64 978
10171.60 1049
10172.55 1027
10173.50 947
10174.45 973
10175.41 937
10176.36 1020
10177.31 1018
10178.26 1033
10179.22 966
10180.17 940
10181.12 961
10182.07 976
10183.03 1009
10183.98 983
10184.93 972
10185.89 974
10186.84 1015
10187.79 1047
10188.75 1105
10189.70 1041
10190.65 1020
10191.60 1087
10192.56 1046
10193.51 1038
10194.47 1034
10195.42 1048
10196.37 1058
10197.33 1046
10198.28 1068
10199.23 1088
10200.19 1087
10201.14 1091
10202.09 1071
10203.05 1027
10204.00 1087
10204.96 1136
10205.91 1069
10206.86 1011
10207.82 1092
10208.77 1144
10209.73 1137
10210.68 1149
10211.63 1200
10212.59 1143
10213.54 1171
10214.50 1147
10215.45 1115
10216.41 1158
10217.36 1140
10218.32 1147
10219.27 1109
10220.22 1097
10221.18 1073
10222.13 1041
10223.09 1075
10224.04 1040
10225.00 1091
10225.95 1085
10226.91 1012
10227.86 1021
10228.82 1039
10229.77 1027
10230.73 1018
10231.68 1026
10232.64 1006
10233.59 963
10234.55 954
10235.50 999
10236.46 1065
10237.42 1065
10238.37 1093
10239.33 1119
10240.28 1167
10241.24 1181
10242.19 1171
10243.15 1177
10244.10 1132
10245.06 1119
10246.02 1091
10246.97 1083
10247.93 1019
10248.88 979
10249.84 1013
10250.80 987
10251.75 1016
10252.71 961
10253.66 936
10254.62 948
10255.58 907
10256.53 935
10257.49 904
10258.45 934
10259.40 953
10260.36 940
10261.32 943
10262.27 957
10263.23 943
10264.19 869
10265.14 908
10266.10 923
10267.06 932
10268.01 911
10268.97 973
10269.93 990
10270.88 927
10271.84 904
10272.80 905
10273.76 951
10274.71 888
10275.67 915
10276.63 952
10277.58 939
10278.54 951
10279.50 964
10280.46 953
10281.41 965
10282.37 894
10283.33 923
10284.29 884
10285.24 884
10286.20 865
10287.16 933
10288.12 898
10289.08 883
10290.03 927
10290.99 925
10291.95 932
10292.91 955
10293.87 945
10294.82 972
10295.78 940
10296.74 940
10297.70 971
10298.66 958
10299.61 1001
10300.57 954
10301.53 933
10302.49 973
10303.45 939
10304.41 892
10305.37 917
10306.32 912
10307.28 911
10308.24 897
10309.20 852
10310.16 875
10311.12 907
10312.08 961
10313.04 954
10314.00 928
10314.95 960
10315.91 893
10316.87 942
10317.83 920
10318.79 907
10319.75 951
10320.71 937
10321.67 944
10322.63 926
10323.59 862
10324.55 900
10325.51 936
10326.47 948
10327.43 959
10328.39 962
10329.35 910
10330.31 931
10331.27 979
10332.23 1003
10333.19 1011
10334.15 1034
10335.11 1039
10336.07 1069
10337.03 1031
10337.99 1085
10338.95 1026
10339.91 982
10340.87 942
10341.83 965
10342.79 918
10343.75 970
10344.71 919
10345.67 913
10346.63 892
10347.59 889
10348.55 886
10349.51 927
10350.47 908
10351.43 859
10352.39 899
10353.35 879
10354.31 849
10355.28 877
10356.24 893
10357.20 809
10358.16 835
10359.12 914
10360.08 900
10361.04 849
10362.00 816
10362.96 817
10363.93 879
10364.89 849
10365.85 877
10366.81 829
10367.77 800
10368.73 800
10369.69 858
10370.66 852
10371.62 817
10372.58 833
10373.54 856
10374.50 961
10375.47 896
10376.43 880
10377.39 838
10378.35 870
10379.31 823
10380.28 854
10381.24 809
10382.20 812
10383.16 876
10384.12 872
10385.09 895
10386.05 847
10387.01 836
10387.97 762
10388.94 791
10389.90 850
10390.86 864
10391.82 834
10392.79 795
10393.75 848
10394.71 842
10395.68 872
10396.64 858
10397.60 903
10398.56 863
10399.53 814
10400.49 819
10401.45 819
10402.42 850
10403.38 820
10404.34 821
10405.31 818
10406.27 830
10407.23 831
10408.20 895
10409.16 907
10410.12 855
10411.09 850
10412.05 851
10413.01 858
10413.98 870
10414.94 830
10415.90 817
10416.87 820
10417.83 869
10418.80 843
10419.76 875
10420.72 917
10421.69 958
10422.65 966
10423.62 926
10424.58 986
10425.54 1056
10426.51 1061
10427.47 999
10428.44 971
10429.40 837
10430.37 909
10431.33 928
10432.30 868
10433.26 892
10434.22 905
10435.19 904
10436.15 863
10437.12 847
10438.08 845
10439.05 864
10440.01 812
10440.98 869
10441.94 832
10442.91 838
10443.87 843
10444.84 795
10445.80 825
10446.77 823
10447.73 848
10448.70 861
10449.66 819
10450.63 832
10451.59 879
10452.56 843
10453.53 897
10454.49 833
10455.46 850
10456.42 834
10457.39 807
10458.35 772
10459.32 782
10460.29 814
10461.25 786
10462.22 791
10463.18 817
10464.15 821
10465.12 743
10466.08 780
10467.05 857
10468.01 817
10468.98 784
10469.95 793
10470.91 807
10471.88 720
10472.85 816
10473.81 815
10474.78 822
10475.74 816
10476.71 758
10477.68 769
10478.64 824
10479.61 792
10480.58 815
10481.54 806
10482.51 802
10483.48 857
10484.45 793
10485.41 814
10486.38 811
10487.35 885
10488.31 833
10489.28 808
10490.25 831
10491.22 804
10492.18 778
10493.15 861
10494.12 756
10495.08 793
10496.05 821
10497.02 804
10497.99 847
10498.95 822
10499.92 803
10500.89 840
10501.86 791
10502.83 796
10503.79 875
10504.76 791
10505.73 741
10506.70 775
10507.67 795
10508.63 806
10509.60 806
10510.57 848
10511.54 832
10512.51 904
10513.47 864
10514.44 791
10515.41 815
10516.38 864
10517.35 890
10518.32 849
10519.28 810
10520.25 788
10521.22 822
10522.19 872
10523.16 852
10524.13 843
10525.10 809
10526.07 796
10527.03 761
10528.00 831
10528.97 757
10529.94 757
10530.91 793
10531.88 789
10532.85 813
10533.82 804
10534.79 823
10535.76 796
10536.73 814
10537.70 824
10538.67 823
10539.63 776
10540.60 774
10541.57 836
10542.54 836
10543.51 863
10544.48 845
10545.45 772
10546.42 838
10547.39 814
10548.36 820
10549.33 816
10550.30 786
10551.27 808
10552.24 837
10553.21 831
10554.18 845
10555.15 802
10556.12 801
10557.09 833
10558.06 883
10559.03 846
10560.00 870
10560.97 856
10561.95 894
10562.92 883
10563.89 843
10564.86 938
10565.83 1011
10566.80 996
10567.77 946
10568.74 920
10569.71 984
10570.68 1015
10571.65 986
10572.62 944
10573.59 890
10574.57 950
10575.54 914
10576.51 831
10577.48 894
10578.45 879
10579.42 893
10580.39 853
10581.36 882
10582.34 863
10583.31 867
10584.28 842
10585.25 889
10586.22 946
10587.19 925
10588.17 926
10589.14 950
10590.11 894
10591.08 896
10592.05 984
10593.02 961
10594.00 957
10594.97 927
10595.94 896
10596.91 922
10597.89 965
10598.86 902
10599.83 909
10600.80 942
10601.77 926
10602.75 958
10603.72 976
10604.69 979
10605.66 938
10606.64 966
10607.61 912
10608.58 912
10609.55 956
10610.53 936
10611.50 845
10612.47 880
10613.45 921
10614.42 890
10615.39 915
10616.36 927
10617.34 948
10618.31 949
10619.28 874
10620.26 850
10621.23 903
10622.20 933
10623.18 860
10624.15 941
10625.12 947
10626.10 940
10627.07 938
10628.04 998
10629.02 982
10629.99 979
10630.97 1007
10631.94 982
10632.91 972
10633.89 1018
10634.86 1055
10635.83 1047
10636.81 1107
10637.78 1078
10638.76 1019
10639.73 1105
10640.70 1181
10641.68 1193
10642.65 1234
10643.63 1389
10644.60 1482
10645.58 1455
10646.55 1446
10647.53 1511
10648.50 1410
10649.47 1293
10650.45 1296
10651.42 1253
10652.40 1134
10653.37 1120
10654.35 1048
10655.32 1051
10656.30 1030
10657.27 960
10658.25 905
10659.22 963
10660.20 1027
10661.17 977
10662.15 905
10663.12 945
10664.10 890
10665.07 992
10666.05 994
10667.02 959
10668.00 926
10668.97 954
10669.95 924
10670.93 971
10671.90 988
10672.88 992
10673.85 1000
10674.83 962
10675.80 954
10676.78 988
10677.76 895
10678.73 960
10679.71 995
10680.68 924
10681.66 980
10682.63 1052
10683.61 987
10684.59 1034
10685.56 1129
10686.54 1043
10687.52 1018
10688.49 1103
10689.47 1062
10690.44 939
10691.42 949
10692.40 882
10693.37 923
10694.35 944
10695.33 898
10696.30 888
10697.28 927
10698.26 905
10699.23 903
10700.21 897
10701.19 845
10702.17 907
10703.14 906
10704.12 858
10705.10 811
10706.07 891
10707.05 881
10708.03 822
10709.01 803
10709.98 884
10710.96 894
10711.94 871
10712.91 826
10713.89 825
10714.87 883
10715.85 884
10716.83 947
10717.80 943
10718.78 892
10719.76 918
10720.74 902
10721.71 867
10722.69 859
10723.67 894
10724.65 883
10725.63 869
10726.60 850
10727.58 824
10728.56 863
10729.54 903
10730.52 892
10731.49 853
10732.47 897
10733.45 892
10734.43 897
10735.41 828
10736.39 882
10737.37 892
10738.34 885
10739.32 893
10740.30 981
10741.28 888
10742.26 871
10743.24 883
10744.22 878
10745.20 880
10746.17 894
10747.15 915
10748.13 853
10749.11 887
10750.09 832
10751.07 882
10752.05 929
10753.03 937
10754.01 875
10754.99 860
10755.97 928
10756.95 918
10757.93 865
10758.91 823
10759.88 840
10760.86 863
10761.84 923
10762.82 949
10763.80 898
10764.78 904
10765.76 939
10766.74 901
10767.72 948
10768.70 967
10769.68 937
10770.66 945
10771.64 922
10772.62 920
10773.60 920
10774.58 911
10775.56 898
10776.54 942
10777.52 941
10778.51 919
10779.49 888
10780.47 972
10781.45 965
10782.43 943
10783.41 889
10784.39 883
10785.37 959
10786.35 1005
10787.33 1012
10788.31 961
10789.29 1019
10790.27 1027
10791.26 1047
10792.24 1005
10793.22 1013
10794.20 957
10795.18 899
10796.16 956
10797.14 956
10798.12 973
10799.10 946
10800.09 949
10801.07 937
10802.05 918
10803.03 910
10804.01 894
10804.99 825
10805.98 852
10806.96 880
10807.94 865
10808.92 860
10809.90 856
10810.89 857
10811.87 872
10812.85 852
10813.83 926
10814.81 901
10815.80 906
10816.78 889
10817.76 902
10818.74 921
10819.72 881
10820.71 894
10821.69 874
10822.67 864
10823.65 879
10824.64 900
10825.62 872
10826.60 888
10827.58 906
10828.57 920
10829.55 854
10830.53 836
10831.52 841
10832.50 858
10833.48 841
10834.46 874
10835.45 845
10836.43 841
10837.41 930
10838.40 978
10839.38 903
10840.36 856
10841.35 907
10842.33 871
10843.31 952
10844.30 959
10845.28 899
10846.26 912
10847.25 891
10848.23 850
10849.21 850
10850.20 863
10851.18 938
10852.17 927
10853.15 904
10854.13 908
10855.12 904
10856.10 952
10857.09 876
10858.07 903
10859.05 974
10860.04 974
10861.02 933
10862.01 915
10862.99 1007
10863.97 970
10864.96 925
10865.94 882
10866.93 938
10867.91 968
10868.90 991
10869.88 934
10870.87 1024
10871.85 965
10872.84 960
10873.82 935
10874.81 949
10875.79 901
10876.78 964
10877.76 951
10878.75 947
10879.73 1017
10880.72 1055
10881.70 1005
10882.69 1000
10883.67 962
10884.66 1041
10885.64 1088
10886.63 1091
10887.61 1063
10888.60 1015
10889.58 1053
10890.57 1008
10891.55 1054
10892.54 1033
10893.53 1019
10894.51 1063
10895.50 1106
10896.48 1052
10897.47 975
10898.45 1081
10899.44 1088
10900.43 1043
10901.41 1026
10902.40 1022
10903.38 1098
10904.37 1086
10905.36 1103
10906.34 1074
10907.33 1069
10908.32 1061
10909.30 1069
10910.29 1148
10911.28 1145
10912.26 1088
10913.25 1150
10914.24 1150
10915.22 1085
10916.21 1123
10917.20 1111
10918.18 1165
10919.17 1154
10920.16 1257
10921.14 1168
10922.13 1219
10923.12 1183
10924.10 1189
10925.09 1217
10926.08 1241
10927.07 1238
10928.05 1240
10929.04 1284
10930.03 1255
10931.01 1289
10932.00 1300
10932.99 1263
10933.98 1203
10934.96 1227
10935.95 1220
10936.94 1238
10937.93 1287
10938.92 1249
10939.90 1206
10940.89 1287
10941.88 1317
10942.87 1278
10943.85 1259
10944.84 1267
10945.83 1283
10946.82 1287
10947.81 1255
10948.79 1285
10949.78 1294
10950.77 1357
10951.76 1361
10952.75 1445
10953.74 1340
10954.72 1372
10955.71 1443
10956.70 1445
10957.69 1476
10958.68 1499
10959.67 1620
10960.66 1707
10961.65 1737
10962.63 1732
10963.62 1797
10964.61 1877
10965.60 1920
10966.59 1860
10967.58 1868
10968.57 1839
10969.56 1677
10970.55 1621
10971.54 1609
10972.52 1645
10973.51 1551
10974.50 1485
10975.49 1534
10976.48 1498
10977.47 1448
10978.46 1422
10979.45 1444
10980.44 1433
10981.43 1384
10982.42 1425
10983.41 1436
10984.40 1452
10985.39 1450
10986.38 1491
10987.37 1566
10988.36 1495
10989.35 1633
10990.34 1582
10991.33 1587
10992.32 1614
10993.31 1504
10994.30 1571
10995.29 1617
10996.28 1667
10997.27 1718
10998.26 1685
10999.25 1674
11000.24 1817
11001.23 1919
11002.22 2077
11003.21 2229
11004.20 2333
11005.20 2414
11006.19 2561
11007.18 2554
11008.17 2409
11009.16 2440
11010.15 2353
11011.14 2109
11012.13 1943
11013.12 1777
11014.11 1749
11015.10 1602
11016.10 1496
11017.09 1480
11018.08 1385
11019.07 1384
11020.06 1301
11021.05 1325
11022.04 1313
11023.04 1306
11024.03 1313
11025.02 1264
11026.01 1266
11027.00 1277
11027.99 1209
11028.99 1201
11029.98 1251
11030.97 1230
11031.96 1216
11032.95 1258
11033.95 1204
11034.94 1177
11035.93 1211
11036.92 1258
11037.91 1231
11038.91 1200
11039.90 1217
11040.89 1155
11041.88 1152
11042.88 1192
11043.87 1188
11044.86 1175
11045.85 1218
11046.85 1189
11047.84 1065
11048.83 1077
11049.82 1121
11050.82 1104
11051.81 1137
11052.80 1174
11053.80 1077
11054.79 1028
11055.78 1085
11056.77 1070
11057.77 1126
11058.76 1119
11059.75 1048
11060.75 1079
11061.74 1123
11062.73 1060
11063.73 1049
11064.72 1080
11065.71 990
11066.71 987
11067.70 1027
11068.69 1069
11069.69 1048
11070.68 1067
11071.68 1114
11072.67 1019
11073.66 1028
11074.66 1018
11075.65 996
11076.65 1040
11077.64 997
11078.63 976
11079.63 1022
11080.62 1012
11081.62 1014
11082.61 1105
11083.60 1039
11084.60 1055
11085.59 1061
11086.59 1011
11087.58 996
11088.58 999
11089.57 1024
11090.57 934
11091.56 964
11092.55 1012
11093.55 1027
11094.54 1029
11095.54 1027
11096.53 1009
11097.53 1023
11098.52 973
11099.52 930
11100.51 1045
11101.51 1027
11102.50 972
11103.50 944
11104.49 972
11105.49 940
11106.48 917
11107.48 962
11108.48 907
11109.47 991
11110.47 982
11111.46 966
11112.46 937
11113.45 973
11114.45 950
11115.44 927
11116.44 990
11117.44 938
11118.43 917
11119.43 982
11120.42 987
11121.42 940
11122.42 956
11123.41 870
11124.41 894
11125.40 951
11126.40 920
11127.40 868
11128.39 923
11129.39 1073
11130.38 1054
11131.38 948
11132.38 969
11133.37 1041
11134.37 971
11135.37 941
11136.36 902
11137.36 924
11138.36 950
11139.35 976
11140.35 885
11141.35 946
11142.34 922
11143.34 915
11144.34 912
11145.34 842
11146.33 879
11147.33 832
11148.33 827
11149.32 933
11150.32 898
11151.32 868
11152.32 909
11153.31 852
11154.31 842
11155.31 847
11156.31 894
11157.30 906
11158.30 978
11159.30 817
11160.30 842
11161.29 847
11162.29 895
11163.29 862
11164.29 842
11165.29 828
11166.28 784
11167.28 847
11168.28 853
11169.28 823
11170.28 830
11171.27 890
11172.27 932
11173.27 940
11174.27 920
11175.27 915
11176.27 921
11177.26 894
11178.26 867
11179.26 883
11180.26 912
11181.26 862
11182.26 901
11183.26 870
11184.26 878
11185.25 910
11186.25 906
11187.25 856
11188.25 889
11189.25 894
11190.25 930
11191.25 922
11192.25 873
11193.25 899
11194.25 889
11195.24 899
11196.24 927
11197.24 959
11198.24 985
11199.24 963
11200.24 935
11201.24 872
11202.24 904
11203.24 934
11204.24 939
11205.24 857
11206.24 857
11207.24 886
11208.24 913
11209.24 901
11210.24 879
11211.24 891
11212.24 914
11213.24 821
11214.24 855
11215.24 868
11216.24 822
11217.24 886
11218.24 872
11219.24 893
11220.24 873
11221.24 829
11222.24 875
11223.24 801
11224.24 843
11225.24 853
11226.24 782
11227.25 806
11228.25 897
11229.25 818
11230.25 780
11231.25 886
11232.25 930
11233.25 841
11234.25 853
11235.25 869
11236.25 816
11237.25 796
11238.26 801
11239.26 821
11240.26 839
11241.26 840
11242.26 868
11243.26 871
11244.26 829
11245.27 801
11246.27 855
11247.27 849
11248.27 839
11249.27 839
11250.27 825
11251.28 845
11252.28 832
11253.28 885
11254.28 859
11255.28 815
11256.29 846
11257.29 778
11258.29 792
11259.29 837
11260.29 812
11261.30 819
11262.30 864
11263.30 848
11264.30 824
11265.31 880
11266.31 844
11267.31 864
11268.31 845
11269.32 894
11270.32 850
11271.32 873
11272.32 898
11273.33 838
11274.33 834
11275.33 892
11276.33 911
11277.34 814
11278.34 880
11279.34 857
11280.35 837
11281.35 953
11282.35 879
11283.36 938
11284.36 926
11285.36 916
11286.37 958
11287.37 914
11288.37 900
11289.38 868
11290.38 848
11291.38 879
11292.39 915
11293.39 923
11294.39 875
11295.40 882
11296.40 926
11297.41 912
11298.41 844
11299.41 910
11300.42 870
11301.42 892
11302.43 880
11303.43 880
11304.43 894
11305.44 870
11306.44 928
11307.45 934
11308.45 949
11309.46 881
11310.46 940
11311.46 1005
11312.47 943
11313.47 966
11314.48 1023
11315.48 1076
11316.49 1162
11317.49 1082
11318.50 1092
11319.50 1118
11320.51 1099
11321.51 1057
11322.52 1107
11323.52 986
11324.53 987
11325.53 983
11326.54 1001
11327.54 958
11328.55 919
11329.55 898
11330.56 904
11331.56 884
11332.57 910
11333.57 880
11334.58 852
11335.58 880
11336.59 870
11337.60 852
11338.60 870
11339.61 859
11340.61 868
11341.62 891
11342.62 899
11343.63 925
11344.64 868
11345.64 853
11346.65 907
11347.65 1007
11348.66 973
11349.67 961
11350.67 877
11351.68 870
11352.69 907
11353.69 871
11354.70 828
11355.71 805
11356.71 835
11357.72 847
11358.72 867
11359.73 889
11360.74 846
11361.74 822
11362.75 846
11363.76 898
11364.76 869
11365.77 849
11366.78 844
11367.79 895
11368.79 848
11369.80 844
11370.81 839
11371.81 870
11372.82 830
11373.83 795
11374.84 814
11375.84 800
11376.85 819
11377.86 866
11378.87 861
11379.87 823
11380.88 818
11381.89 809
11382.90 810
11383.90 804
11384.91 850
11385.92 813
11386.93 818
11387.93 811
11388.94 907
11389.95 872
11390.96 800
11391.97 857
11392.97 826
11393.98 873
11394.99 777
11396.00 769
11397.01 822
11398.02 909
11399.02 860
11400.03 832
11401.04 845
11402.05 885
11403.06 866
11404.07 854
11405.08 870
11406.08 803
11407.09 796
11408.10 832
11409.11 867
11410.12 826
11411.13 804
11412.14 821
11413.15 855
11414.15 740
11415.16 819
11416.17 837
11417.18 849
11418.19 855
11419.20 852
11420.21 799
11421.22 826
11422.23 863
11423.24 865
11424.25 910
11425.26 891
11426.27 871
11427.28 776
11428.29 774
11429.30 774
11430.31 856
11431.32 885
11432.32 835
11433.33 877
11434.34 802
11435.35 865
11436.36 831
11437.37 892
11438.38 839
11439.39 841
11440.41 875
11441.42 859
11442.43 848
11443.44 866
11444.45 840
11445.46 854
11446.47 835
11447.48 798
11448.49 764
11449.50 861
11450.51 835
11451.52 861
11452.53 803
11453.54 844
11454.55 889
11455.56 889
11456.57 822
11457.59 838
11458.60 825
11459.61 803
11460.62 865
11461.63 853
11462.64 878
11463.65 898
11464.66 848
11465.67 847
11466.69 876
11467.70 907
11468.71 817
11469.72 785
11470.73 790
11471.74 878
11472.75 848
11473.77 923
11474.78 890
11475.79 876
11476.80 877
11477.81 830
11478.83 865
11479.84 866
11480.85 900
11481.86 841
11482.87 825
11483.89 845
11484.90 854
11485.91 878
11486.92 874
11487.93 920
11488.95 903
11489.96 859
11490.97 850
11491.98 884
11493.00 844
11494.01 887
11495.02 881
11496.03 915
11497.05 853
11498.06 858
11499.07 810
11500.09 890
11501.10 840
11502.11 841
11503.12 878
11504.14 893
11505.15 865
11506.16 889
11507.18 841
11508.19 861
11509.20 903
11510.22 926
11511.23 922
11512.24 841
11513.26 859
11514.27 904
11515.28 899
11516.30 875
11517.31 852
11518.32 895
11519.34 902
11520.35 851
11521.37 861
11522.38 872
11523.39 869
11524.41 895
11525.42 903
11526.44 905
11527.45 921
11528.46 878
11529.48 954
11530.49 855
11531.51 867
11532.52 898
11533.53 937
11534.55 941
11535.56 881
11536.58 961
11537.59 921
11538.61 972
11539.62 987
11540.64 939
11541.65 963
11542.67 998
11543.68 978
11544.69 970
11545.71 914
11546.72 951
11547.74 990
11548.75 969
11549.77 1020
11550.78 1003
11551.80 986
11552.81 961
11553.83 984
11554.85 1033
11555.86 1072
11556.88 1052
11557.89 1044
11558.91 1136
11559.92 1045
11560.94 1094
11561.95 1142
11562.97 1105
11563.98 1096
11565.00 1087
11566.02 1060
11567.03 1067
11568.05 1103
11569.06 1130
11570.08 1076
11571.10 1153
11572.11 1136
11573.13 1115
11574.14 1147
11575.16 1069
11576.18 1153
11577.19 1089
11578.21 1174
11579.22 1165
11580.24 1248
11581.26 1263
11582.27 1271
11583.29 1263
11584.31 1244
11585.32 1336
11586.34 1375
11587.36 1460
11588.37 1526
11589.39 1563
11590.41 1529
11591.42 1599
11592.44 1613
11593.46 1647
11594.47 1595
11595.49 1683
11596.51 1736
11597.53 1808
11598.54 1826
11599.56 2074
11600.58 2245
11601.59 2378
11602.61 2551
11603.63 2742
11604.65 2967
11605.66 3212
11606.68 3268
11607.70 3035
11608.72 2899
11609.74 2783
11610.75 2597
11611.77 2423
11612.79 2181
11613.81 1976
11614.82 1792
11615.84 1674
11616.86 1564
11617.88 1509
11618.90 1448
11619.91 1362
11620.93 1291
11621.95 1353
11622.97 1348
11623.99 1214
11625.01 1269
11626.02 1322
11627.04 1261
11628.06 1223
11629.08 1171
11630.10 1150
11631.12 1184
11632.14 1226
11633.15 1216
11634.17 1204
11635.19 1204
11636.21 1185
11637.23 1221
11638.25 1164
11639.27 1121
11640.29 1096
11641.30 1139
11642.32 1065
11643.34 1076
11644.36 1042
11645.38 1057
11646.40 1065
11647.42 993
11648.44 1071
11649.46 1031
11650.48 963
11651.50 1017
11652.52 1018
11653.54 967
11654.56 914
11655.58 914
11656.60 936
11657.62 1000
11658.64 996
11659.66 968
11660.68 965
11661.70 988
11662.72 1002
11663.74 1012
11664.76 938
11665.78 952
11666.80 1025
11667.82 997
11668.84 1003
11669.86 1014
11670.88 1011
11671.90 1065
11672.92 1029
11673.94 976
11674.96 974
11675.98 938
11677.00 1053
11678.02 1057
11679.04 1086
11680.06 1064
11681.08 1068
11682.10 1077
11683.12 1096
11684.15 1110
11685.17 1061
11686.19 1070
11687.21 1114
11688.23 1100
11689.25 1085
11690.27 1095
11691.29 1126
11692.31 1075
11693.34 1030
11694.36 1067
11695.38 1053
11696.40 1041
11697.42 1021
11698.44 1030
11699.46 1039
11700.49 1080
11701.51 1018
11702.53 1007
11703.55 1007
11704.57 1063
11705.60 1046
11706.62 1027
11707.64 1066
11708.66 1028
11709.68 1048
11710.71 991
11711.73 1016
11712.75 1034
11713.77 1053
11714.79 948
11715.82 962
11716.84 980
11717.86 974
11718.88 916
11719.91 917
11720.93 928
11721.95 947
11722.97 947
11724.00 928
11725.02 960
11726.04 951
11727.07 884
11728.09 938
11729.11 925
11730.13 927
11731.16 957
11732.18 894
11733.20 921
11734.23 940
11735.25 910
11736.27 929
11737.30 942
11738.32 912
11739.34 953
11740.37 932
11741.39 835
11742.41 925
11743.44 939
11744.46 878
11745.48 881
11746.51 899
11747.53 892
11748.55 921
11749.58 867
11750.60 936
11751.63 959
11752.65 971
11753.67 936
11754.70 885
11755.72 907
11756.75 878
11757.77 930
11758.79 937
11759.82 932
11760.84 965
11761.87 926
11762.89 924
11763.92 888
11764.94 871
11765.97 897
11766.99 859
11768.01 878
11769.04 812
11770.06 868
11771.09 866
11772.11 846
11773.14 913
11774.16 923
11775.19 884
11776.21 899
11777.24 897
11778.26 881
11779.29 888
11780.31 880
11781.34 900
11782.36 877
11783.39 851
11784.41 933
11785.44 854
11786.46 894
11787.49 903
11788.52 927
11789.54 891
11790.57 888
11791.59 896
11792.62 861
11793.64 913
11794.67 894
11795.70 903
11796.72 919
11797.75 910
11798.77 961
11799.80 941
11800.83 953
11801.85 995
11802.88 957
11803.90 917
11804.93 925
11805.96 893
11806.98 866
11808.01 986
11809.04 945
11810.06 958
11811.09 917
11812.11 925
11813.14 926
11814.17 878
11815.19 910
11816.22 958
11817.25 900
11818.27 932
11819.30 923
11820.33 865
11821.36 943
11822.38 951
11823.41 893
11824.44 898
11825.46 908
11826.49 964
11827.52 889
11828.54 884
11829.57 954
11830.60 898
11831.63 917
11832.65 947
11833.68 937
11834.71 897
11835.74 944
11836.76 962
11837.79 911
11838.82 972
11839.85 957
11840.88 960
11841.90 950
11842.93 900
11843.96 952
11844.99 1002
11846.01 988
11847.04 1016
11848.07 958
11849.10 976
11850.13 969
11851.16 951
11852.18 960
11853.21 968
11854.24 995
11855.27 1026
11856.30 938
11857.33 977
11858.35 1061
11859.38 1030
11860.41 1047
11861.44 1060
11862.47 1006
11863.50 1001
11864.53 999
11865.56 1050
11866.58 1036
11867.61 999
11868.64 1056
11869.67 1060
11870.70 1128
11871.73 1114
11872.76 1110
11873.79 1115
11874.82 1037
11875.85 1023
11876.88 1010
11877.91 1108
11878.93 1043
11879.96 1032
11880.99 1038
11882.02 1084
11883.05 1099
11884.08 1092
11885.11 1091
11886.14 1171
11887.17 1182
11888.20 1139
11889.23 1117
11890.26 1115
11891.29 1229
11892.32 1187
11893.35 1171
11894.38 1177
11895.41 1165
11896.44 1223
11897.47 1187
11898.50 1182
11899.53 1237
11900.56 1241
11901.59 1312
11902.62 1301
11903.65 1362
11904.69 1423
11905.72 1483
11906.75 1527
11907.78 1563
11908.81 1563
11909.84 1512
11910.87 1501
11911.90 1517
11912.93 1460
11913.96 1478
11914.99 1497
11916.02 1418
11917.06 1365
11918.09 1359
11919.12 1305
11920.15 1357
11921.18 1414
11922.21 1434
11923.24 1382
11924.27 1430
11925.31 1362
11926.34 1292
11927.37 1404
11928.40 1440
11929.43 1412
11930.46 1460
11931.50 1565
11932.53 1569
11933.56 1610
11934.59 1773
11935.62 1841
11936.65 1965
11937.69 2061
11938.72 2073
11939.75 2142
11940.78 2084
11941.81 1895
11942.85 1979
11943.88 1771
11944.91 1607
11945.94 1580
11946.98 1547
11948.01 1460
11949.04 1365
11950.07 1293
11951.11 1241
11952.14 1287
11953.17 1230
11954.20 1277
11955.24 1248
11956.27 1227
11957.30 1189
11958.34 1246
11959.37 1280
11960.40 1254
11961.43 1188
11962.47 1228
11963.50 1206
11964.53 1227
11965.57 1226
11966.60 1291
11967.63 1243
11968.67 1172
11969.70 1210
11970.73 1218
11971.77 1254
11972.80 1255
11973.83 1171
11974.87 1177
11975.90 1192
11976.94 1171
11977.97 1195
11979.00 1187
11980.04 1087
11981.07 1138
11982.10 1213
11983.14 1202
11984.17 1164
11985.21 1130
11986.24 1133
11987.27 1107
11988.31 1117
11989.34 1190
11990.38 1230
11991.41 1234
11992.45 1248
11993.48 1210
11994.51 1168
11995.55 1194
11996.58 1165
11997.62 1214
11998.65 1171
11999.69 1187
12000.72 1207
12001.76 1241
12002.79 1198
12003.83 1207
12004.86 1237
12005.90 1336
12006.93 1268
12007.97 1262
12009.00 1212
12010.04 1160
12011.07 1243
12012.11 1311
12013.14 1294
12014.18 1302
12015.21 1323
12016.25 1281
12017.28 1341
12018.32 1287
12019.35 1328
12020.39 1343
12021.43 1352
12022.46 1342
12023.50 1365
12024.53 1446
12025.57 1415
12026.60 1380
12027.64 1399
12028.68 1490
12029.71 1421
12030.75 1397
12031.78 1398
12032.82 1386
12033.86 1335
12034.89 1396
12035.93 1405
12036.97 1403
12038.00 1416
12039.04 1361
12040.07 1326
12041.11 1310
12042.15 1405
12043.18 1441
12044.22 1482
12045.26 1391
12046.29 1466
12047.33 1459
12048.37 1473
12049.40 1417
12050.44 1480
12051.48 1464
12052.52 1454
12053.55 1498
12054.59 1500
12055.63 1556
12056.66 1529
12057.70 1511
12058.74 1506
12059.78 1589
12060.81 1534
12061.85 1604
12062.89 1626
12063.92 1575
12064.96 1623
12066.00 1669
12067.04 1593
12068.07 1594
12069.11 1612
12070.15 1613
12071.19 1592
12072.23 1596
12073.26 1673
12074.30 1620
12075.34 1663
12076.38 1619
12077.42 1681
12078.45 1710
12079.49 1669
12080.53 1711
12081.57 1780
12082.61 1697
12083.64 1737
12084.68 1643
12085.72 1676
12086.76 1707
12087.80 1705
12088.84 1772
12089.88 1856
12090.91 1840
12091.95 1857
12092.99 1902
12094.03 1857
12095.07 1869
12096.11 1824
12097.15 1953
12098.19 1993
12099.22 1996
12100.26 1971
12101.30 2015
12102.34 2122
12103.38 2247
12104.42 2399
12105.46 2464
12106.50 2599
12107.54 2634
12108.58 2769
12109.62 2871
12110.66 2870
12111.70 2819
12112.74 2706
12113.77 2707
12114.81 2620
12115.85 2353
12116.89 2170
12117.93 2009
12118.97 1968
12120.01 1860
12121.05 1697
12122.09 1681
12123.13 1636
12124.17 1592
12125.21 1530
12126.25 1484
12127.29 1436
12128.33 1419
12129.37 1418
12130.41 1414
12131.45 1348
12132.50 1392
12133.54 1367
12134.58 1377
12135.62 1335
12136.66 1354
12137.70 1346
12138.74 1220
12139.78 1251
12140.82 1235
12141.86 1294
12142.90 1271
12143.94 1282
12144.98 1216
12146.02 1245
12147.07 1217
12148.11 1281
12149.15 1220
12150.19 1277
12151.23 1216
12152.27 1181
12153.31 1167
12154.35 1173
12155.40 1260
12156.44 1188
12157.48 1211
12158.52 1167
12159.56 1159
12160.60 1119
12161.64 1119
12162.69 1140
12163.73 1101
12164.77 1084
12165.81 1085
12166.85 1135
12167.90 1166
12168.94 1035
12169.98 1109
12171.02 1151
12172.06 1197
12173.11 1145
12174.15 1145
12175.19 1132
12176.23 1115
12177.27 1142
12178.32 1133
12179.36 1124
12180.40 1185
12181.44 1171
12182.49 1136
12183.53 1130
12184.57 1205
12185.61 1143
12186.66 1229
12187.70 1176
12188.74 1140
12189.79 1119
12190.83 1166
12191.87 1118
12192.91 1124
12193.96 1149
12195.00 1143
12196.04 1149
12197.09 1121
12198.13 1120
12199.17 1181
12200.22 1222
12201.26 1286
12202.30 1178
12203.35 1086
12204.39 1106
12205.43 1117
12206.48 1182
12207.52 1154
12208.57 1115
12209.61 1137
12210.65 1175
12211.70 1083
12212.74 1112
12213.78 1136
12214.83 1110
12215.87 1091
12216.92 1103
12217.96 1098
12219.00 1065
12220.05 1101
12221.09 1119
12222.14 1090
12223.18 1075
12224.23 1107
12225.27 1118
12226.31 1082
12227.36 1088
12228.40 1047
12229.45 1097
12230.49 1127
12231.54 1150
12232.58 1120
12233.63 1140
12234.67 1104
12235.72 1093
12236.76 1079
12237.81 1042
12238.85 1079
12239.90 1030
12240.94 1049
12241.99 1034
12243.03 1067
12244.08 1089
12245.12 1054
12246.17 1038
12247.21 991
12248.26 987
12249.30 994
12250.35 967
12251.39 1010
12252.44 999
12253.49 969
12254.53 979
12255.58 1053
12256.62 965
12257.67 948
12258.71 904
12259.76 965
12260.81 966
12261.85 997
12262.90 1059
12263.94 1060
12264.99 973
12266.04 951
12267.08 984
12268.13 965
12269.17 1004
12270.22 900
12271.27 888
12272.31 972
12273.36 916
12274.41 930
12275.45 914
12276.50 897
12277.55 922
12278.59 956
12279.64 876
12280.69 932
12281.73 942
12282.78 946
12283.83 930
12284.87 882
12285.92 912
12286.97 896
12288.01 868
12289.06 903
12290.11 935
12291.16 921
12292.20 898
12293.25 897
12294.30 899
12295.35 883
12296.39 887
12297.44 828
12298.49 852
12299.54 869
12300.58 874
12301.63 875
12302.68 898
12303.73 870
12304.77 851
12305.82 890
12306.87 923
12307.92 966
12308.97 913
12310.01 912
12311.06 921
12312.11 931
12313.16 889
12314.21 925
12315.25 863
12316.30 841
12317.35 893
12318.40 891
12319.45 855
12320.50 889
12321.54 910
12322.59 857
12323.64 801
12324.69 820
12325.74 818
12326.79 849
12327.84 856
12328.89 849
12329.93 843
12330.98 804
12332.03 815
12333.08 861
12334.13 820
12335.18 851
12336.23 860
12337.28 826
12338.33 730
12339.38 752
12340.43 787
12341.47 793
12342.52 788
12343.57 804
12344.62 796
12345.67 835
12346.72 839
12347.77 877
12348.82 869
12349.87 847
12350.92 837
12351.97 805
12353.02 831
12354.07 848
12355.12 797
12356.17 851
12357.22 858
12358.27 856
12359.32 804
12360.37 794
12361.42 826
12362.47 819
12363.52 810
12364.57 786
12365.62 845
12366.67 902
12367.72 801
12368.77 844
12369.82 870
12370.87 823
12371.93 825
12372.98 895
12374.03 873
12375.08 849
12376.13 827
12377.18 863
12378.23 775
12379.28 809
12380.33 798
12381.38 787
12382.43 865
12383.49 877
12384.54 833
12385.59 792
12386.64 802
12387.69 826
12388.74 776
12389.79 814
12390.84 837
12391.90 876
12392.95 903
12394.00 863
12395.05 770
12396.10 804
12397.15 838
12398.21 842
12399.26 850
12400.31 856
12401.36 834
12402.41 823
12403.47 833
12404.52 843
12405.57 881
12406.62 832
12407.67 848
12408.73 889
12409.78 869
12410.83 898
12411.88 866
12412.94 874
12413.99 904
12415.04 881
12416.09 856
12417.15 854
12418.20 889
12419.25 896
12420.30 858
12421.36 873
12422.41 920
12423.46 823
12424.52 901
12425.57 856
12426.62 864
12427.67 838
12428.73 853
12429.78 885
12430.83 848
12431.89 885
12432.94 898
12433.99 896
12435.05 912
12436.10 880
12437.15 927
12438.21 973
12439.26 928
12440.31 895
12441.37 872
12442.42 912
12443.47 893
12444.53 923
12445.58 891
12446.64 928
12447.69 928
12448.74 824
12449.80 802
12450.85 857
12451.91 931
12452.96 906
12454.01 875
12455.07 838
12456.12 837
12457.18 911
12458.23 879
12459.29 855
12460.34 862
12461.39 917
12462.45 847
12463.50 862
12464.56 907
12465.61 931
12466.67 872
12467.72 895
12468.78 926
12469.83 873
12470.89 919
12471.94 929
12473.00 881
12474.05 905
12475.11 930
12476.16 922
12477.22 925
12478.27 897
12479.33 923
12480.38 900
12481.44 937
12482.49 954
12483.55 951
12484.60 1016
12485.66 1012
12486.71 1007
12487.77 995
12488.83 1095
12489.88 1075
12490.94 1186
12491.99 1221
12493.05 1169
12494.10 1215
12495.16 1327
12496.22 1340
12497.27 1534
12498.33 1566
12499.38 1587
12500.44 1618
12501.50 1615
12502.55 1754
12503.61 1763
12504.67 1695
12505.72 1579
12506.78 1571
12507.83 1457
12508.89 1389
12509.95 1403
12511.00 1276
12512.06 1223
12513.12 1195
12514.17 1154
12515.23 1098
12516.29 1077
12517.34 1020
12518.40 1051
12519.46 1030
12520.52 1055
12521.57 1044
12522.63 1012
12523.69 973
12524.74 1028
12525.80 994
12526.86 940
12527.92 975
12528.97 1012
12530.03 1017
12531.09 993
12532.15 1002
12533.20 1044
12534.26 1041
12535.32 967
12536.38 982
12537.43 971
12538.49 1031
12539.55 968
12540.61 942
12541.66 991
12542.72 934
12543.78 950
12544.84 981
12545.90 932
12546.95 934
12548.01 929
12549.07 951
12550.13 969
12551.19 947
12552.25 962
12553.30 954
12554.36 932
12555.42 972
12556.48 995
12557.54 990
12558.60 986
12559.65 977
12560.71 1035
12561.77 1009
12562.83 1011
12563.89 995
12564.95 1069
12566.01 1054
12567.07 1021
12568.13 1090
12569.18 1078
12570.24 1018
12571.30 1100
12572.36 1114
12573.42 1103
12574.48 1185
12575.54 1248
12576.60 1182
12577.66 1226
12578.72 1277
12579.78 1318
12580.84 1400
12581.90 1357
12582.96 1359
12584.02 1399
12585.07 1324
12586.13 1315
12587.19 1242
12588.25 1231
12589.31 1241
12590.37 1158
12591.43 1200
12592.49 1140
12593.55 1117
12594.61 1150
12595.67 1147
12596.73 1090
12597.79 1102
12598.86 1157
12599.92 1109
12600.98 1119
12602.04 1049
12603.10 1053
12604.16 1122
12605.22 1104
12606.28 1049
12607.34 1025
12608.40 1022
12609.46 1029
12610.52 1017
12611.58 1047
12612.64 1052
12613.70 1019
12614.76 1016
12615.83 1071
12616.89 1007
12617.95 1058
12619.01 981
12620.07 956
12621.13 962
12622.19 971
12623.25 975
12624.32 972
12625.38 970
12626.44 927
12627.50 966
12628.56 963
12629.62 926
12630.68 919
12631.75 996
12632.81 914
12633.87 897
12634.93 910
12635.99 901
12637.05 922
12638.12 991
12639.18 968
12640.24 931
12641.30 932
12642.36 905
12643.43 860
12644.49 907
12645.55 945
12646.61 904
12647.68 920
12648.74 958
12649.80 904
12650.86 934
12651.93 911
12652.99 952
12654.05 956
12655.11 981
12656.18 939
12657.24 909
12658.30 979
12659.36 1016
12660.43 968
12661.49 984
12662.55 1005
12663.62 1000
12664.68 999
12665.74 970
12666.81 1075
12667.87 1060
12668.93 990
12670.00 1019
12671.06 969
12672.12 945
12673.19 920
12674.25 941
12675.31 953
12676.38 918
12677.44 963
12678.50 943
12679.57 922
12680.63 909
12681.69 922
12682.76 917
12683.82 865
12684.89 869
12685.95 895
12687.01 908
12688.08 899
12689.14 949
12690.21 921
12691.27 919
12692.33 924
12693.40 908
12694.46 875
12695.53 942
12696.59 944
12697.66 893
12698.72 989
12699.79 950
12700.85 932
12701.91 987
12702.98 940
12704.04 900
12705.11 921
12706.17 997
12707.24 972
12708.30 1011
12709.37 997
12710.43 987
12711.50 1010
12712.56 961
12713.63 1003
12714.69 960
12715.76 968
12716.82 941
12717.89 961
12718.95 950
12720.02 982
12721.09 930
12722.15 898
12723.22 964
12724.28 957
12725.35 944
12726.41 931
12727.48 874
12728.54 931
12729.61 844
12730.68 850
12731.74 888
12732.81 893
12733.87 917
12734.94 938
12736.01 896
12737.07 824
12738.14 834
12739.20 857
12740.27 898
12741.34 883
12742.40 834
12743.47 873
12744.54 949
12745.60 892
12746.67 836
12747.74 870
12748.80 840
12749.87 824
12750.94 778
12752.00 842
12753.07 904
12754.14 840
12755.20 814
12756.27 816
12757.34 815
12758.40 826
12759.47 816
12760.54 852
12761.60 788
12762.67 851
12763.74 835
12764.81 806
12765.87 797
12766.94 823
12768.01 786
12769.08 770
12770.14 792
12771.21 741
12772.28 781
12773.35 793
12774.41 800
12775.48 793
12776.55 766
12777.62 816
12778.68 805
12779.75 816
12780.82 758
12781.89 762
12782.96 732
12784.02 744
12785.09 776
12786.16 750
12787.23 769
12788.30 761
12789.37 750
12790.43 807
12791.50 762
12792.57 734
12793.64 776
12794.71 756
12795.78 771
12796.84 725
12797.91 726
12798.98 760
12800.05 739
12801.12 729
12802.19 675
12803.26 729
12804.33 753
12805.40 734
12806.46 768
12807.53 757
12808.60 738
12809.67 751
12810.74 768
12811.81 772
12812.88 766
12813.95 775
12815.02 695
12816.09 739
12817.16 753
12818.23 738
12819.30 747
12820.37 777
12821.44 801
12822.50 756
12823.57 792
12824.64 802
12825.71 777
12826.78 748
12827.85 731
12828.92 764
12829.99 764
12831.06 776
12832.13 700
12833.20 700
12834.27 733
12835.34 764
12836.41 722
12837.49 705
12838.56 718
12839.63 737
12840.70 784
12841.77 721
12842.84 694
12843.91 775
12844.98 836
12846.05 739
12847.12 743
12848.19 708
12849.26 709
12850.33 710
12851.40 759
12852.47 728
12853.55 699
12854.62 724
12855.69 723
12856.76 690
12857.83 674
12858.90 747
12859.97 684
12861.04 650
12862.11 657
12863.19 654
12864.26 673
12865.33 700
12866.40 702
12867.47 692
12868.54 634
12869.62 652
12870.69 689
12871.76 662
12872.83 634
12873.90 668
12874.97 681
12876.05 630
12877.12 629
12878.19 644
12879.26 680
12880.33 656
12881.41 673
12882.48 655
12883.55 639
12884.62 664
12885.70 686
12886.77 665
12887.84 640
12888.91 671
12889.98 649
12891.06 690
12892.13 632
12893.20 665
12894.28 751
12895.35 676
12896.42 667
12897.49 706
12898.57 649
12899.64 688
12900.71 633
12901.79 656
12902.86 695
12903.93 656
12905.00 660
12906.08 656
12907.15 621
12908.22 666
12909.30 612
12910.37 673
12911.44 670
12912.52 649
12913.59 686
12914.66 648
12915.74 646
12916.81 689
12917.89 616
12918.96 603
12920.03 646
12921.11 663
12922.18 686
12923.25 689
12924.33 604
12925.40 617
12926.48 634
12927.55 623
12928.62 611
12929.70 603
12930.77 703
12931.85 689
12932.92 687
12934.00 666
12935.07 624
12936.14 622
12937.22 660
12938.29 688
12939.37 632
12940.44 616
12941.52 606
12942.59 661
12943.67 635
12944.74 621
12945.82 630
12946.89 618
12947.97 669
12949.04 630
12950.12 636
12951.19 594
12952.27 623
12953.34 635
12954.42 646
12955.49 648
12956.57 631
12957.64 607
12958.72 588
12959.79 664
12960.87 604
12961.94 638
12963.02 689
12964.10 608
12965.17 650
12966.25 658
12967.32 677
12968.40 637
12969.47 617
12970.55 630
12971.63 650
12972.70 633
12973.78 639
12974.85 646
12975.93 681
12977.01 638
12978.08 628
12979.16 648
12980.23 659
12981.31 631
12982.39 705
12983.46 682
12984.54 641
12985.62 665
12986.69 641
12987.77 677
12988.85 682
12989.92 686
12991.00 712
12992.08 713
12993.15 638
12994.23 641
12995.31 646
12996.38 619
12997.46 616
12998.54 632
12999.61 642
13000.69 643
13001.77 654
13002.85 676
13003.92 689
13005.00 674
13006.08 648
13007.16 687
13008.23 651
13009.31 647
13010.39 677
13011.47 660
13012.54 631
13013.62 608
13014.70 673
13015.78 634
13016.85 620
13017.93 638
13019.01 609
13020.09 692
13021.17 684
13022.24 638
13023.32 658
13024.40 721
13025.48 683
13026.56 635
13027.63 660
13028.71 664
13029.79 645
13030.87 690
13031.95 653
13033.03 682
13034.10 706
13035.18 718
13036.26 710
13037.34 648
13038.42 670
13039.50 720
13040.58 693
13041.66 708
13042.73 652
13043.81 677
13044.89 676
13045.97 696
13047.05 685
13048.13 690
13049.21 709
13050.29 668
13051.37 666
13052.45 688
13053.53 687
13054.60 663
13055.68 665
13056.76 719
13057.84 716
13058.92 700
13060.00 709
13061.08 729
13062.16 680
13063.24 632
13064.32 665
13065.40 681
13066.48 636
13067.56 629
13068.64 649
13069.72 695
13070.80 679
13071.88 671
13072.96 677
13074.04 650
13075.12 662
13076.20 655
13077.28 693
13078.36 685
13079.44 715
13080.52 730
13081.60 688
13082.68 660
13083.76 660
13084.84 708
13085.93 681
13087.01 670
13088.09 696
13089.17 691
13090.25 689
13091.33 714
13092.41 665
13093.49 701
13094.57 690
13095.65 728
13096.73 651
13097.82 636
13098.90 653
13099.98 670
13101.06 704
13102.14 682
13103.22 700
13104.30 621
13105.38 683
13106.47 695
13107.55 676
13108.63 668
13109.71 652
13110.79 675
13111.87 664
13112.96 735
13114.04 711
13115.12 677
13116.20 629
13117.28 665
13118.37 665
13119.45 679
13120.53 647
13121.61 664
13122.69 639
13123.78 592
13124.86 671
13125.94 677
13127.02 657
13128.11 675
13129.19 647
13130.27 657
13131.35 692
13132.44 677
13133.52 591
13134.60 661
13135.68 656
13136.77 644
13137.85 643
13138.93 694
13140.01 663
13141.10 664
13142.18 648
13143.26 647
13144.35 654
13145.43 648
13146.51 658
13147.60 667
13148.68 646
13149.76 612
13150.85 673
13151.93 616
13153.01 691
13154.10 682
13155.18 653
13156.26 700
13157.35 705
13158.43 696
13159.51 739
13160.60 693
13161.68 745
13162.77 701
13163.85 638
13164.93 632
13166.02 645
13167.10 653
13168.19 667
13169.27 651
13170.35 644
13171.44 715
13172.52 677
13173.61 660
13174.69 676
13175.78 678
13176.86 720
13177.94 646
13179.03 663
13180.11 696
13181.20 752
13182.28 687
13183.37 612
13184.45 631
13185.54 691
13186.62 688
13187.71 691
13188.79 671
13189.88 707
13190.96 749
13192.05 719
13193.13 709
13194.22 690
13195.30 689
13196.39 694
13197.47 655
13198.56 692
13199.64 631
13200.73 698
13201.81 704
13202.90 693
13203.98 665
13205.07 737
13206.16 723
13207.24 706
13208.33 656
13209.41 691
13210.50 722
13211.58 763
13212.67 748
13213.76 706
13214.84 726
13215.93 762
13217.01 750
13218.10 677
13219.19 665
13220.27 721
13221.36 751
13222.45 742
13223.53 676
13224.62 683
13225.70 704
13226.79 719
13227.88 709
13228.96 740
13230.05 771
13231.14 794
13232.22 769
13233.31 766
13234.40 717
13235.48 687
13236.57 745
13237.66 705
13238.74 775
13239.83 803
13240.92 749
13242.01 707
13243.09 738
13244.18 736
13245.27 768
13246.35 730
13247.44 764
13248.53 754
13249.62 758
13250.70 793
13251.79 779
13252.88 769
13253.97 780
13255.05 761
13256.14 793
13257.23 746
13258.32 797
13259.41 827
13260.49 779
13261.58 773
13262.67 736
13263.76 776
13264.85 827
13265.93 802
13267.02 825
13268.11 901
13269.20 838
13270.29 784
13271.37 826
13272.46 879
13273.55 789
13274.64 801
13275.73 798
13276.82 822
13277.91 800
13278.99 809
13280.08 834
13281.17 852
13282.26 841
13283.35 830
13284.44 871
13285.53 927
13286.62 854
13287.70 886
13288.79 887
13289.88 872
13290.97 907
13292.06 928
13293.15 919
13294.24 939
13295.33 924
13296.42 990
13297.51 984
13298.60 961
13299.69 956
13300.78 955
13301.87 968
13302.95 915
13304.04 1025
13305.13 1013
13306.22 970
13307.31 936
13308.40 1016
13309.49 1010
13310.58 979
13311.67 992
13312.76 1038
13313.85 1080
13314.94 1104
13316.03 1095
13317.12 1068
13318.21 1039
13319.30 1039
13320.39 1102
13321.48 1046
13322.58 1059
13323.67 1011
13324.76 1026
13325.85 1051
13326.94 1071
13328.03 947
13329.12 1010
13330.21 991
13331.30 954
13332.39 1033
13333.48 1054
13334.57 1033
13335.66 1021
13336.75 1091
13337.85 1098
13338.94 1003
13340.03 1014
13341.12 1040
13342.21 1022
13343.30 1013
13344.39 1031
13345.48 1047
13346.58 1110
13347.67 1091
13348.76 1036
13349.85 1071
13350.94 1034
13352.03 1025
13353.12 1010
13354.22 1024
13355.31 1013
13356.40 1001
13357.49 1015
13358.58 997
13359.68 1015
13360.77 1097
13361.86 1099
13362.95 1118
13364.04 1146
13365.14 1182
13366.23 1120
13367.32 1119
13368.41 1154
13369.51 1167
13370.60 1147
13371.69 1201
13372.78 1274
13373.87 1241
13374.97 1216
13376.06 1272
13377.15 1286
13378.25 1223
13379.34 1202
13380.43 1158
13381.52 1161
13382.62 1241
13383.71 1141
13384.80 1121
13385.90 1054
13386.99 1070
13388.08 1034
13389.17 1059
13390.27 1078
13391.36 982
13392.45 1014
13393.55 1084
13394.64 1037
13395.73 957
13396.83 942
13397.92 942
13399.02 996
13400.11 990
13401.20 940
13402.30 1005
13403.39 989
13404.48 971
13405.58 996
13406.67 924
13407.77 940
13408.86 955
13409.95 963
13411.05 920
13412.14 972
13413.24 1008
13414.33 1023
13415.42 960
13416.52 980
13417.61 980
13418.71 970
13419.80 1025
13420.90 1072
13421.99 963
13423.08 964
13424.18 977
13425.27 962
13426.37 963
13427.46 951
13428.56 911
13429.65 962
13430.75 984
13431.84 952
13432.94 1021
13434.03 966
13435.13 1002
13436.22 945
13437.32 947
13438.41 967
13439.51 1020
13440.60 1013
13441.70 1038
13442.79 990
13443.89 1097
13444.98 1026
13446.08 967
13447.18 1053
13448.27 1041
13449.37 1037
13450.46 1058
13451.56 1082
13452.65 1082
13453.75 1063
13454.85 1060
13455.94 1104
13457.04 1113
13458.13 1079
13459.23 1061
13460.33 1085
13461.42 1074
13462.52 1054
13463.61 1088
13464.71 1082
13465.81 1138
13466.90 1111
13468.00 1133
13469.10 1197
13470.19 1158
13471.29 1154
13472.38 1181
13473.48 1234
13474.58 1184
13475.67 1254
13476.77 1234
13477.87 1184
13478.96 1164
13480.06 1128
13481.16 1118
13482.26 1206
13483.35 1187
13484.45 1166
13485.55 1180
13486.64 1182
13487.74 1226
13488.84 1208
13489.94 1165
13491.03 1197
13492.13 1271
13493.23 1223
13494.32 1175
13495.42 1244
13496.52 1270
13497.62 1260
13498.72 1277
13499.81 1337
13500.91 1296
13502.01 1277
13503.11 1407
13504.20 1366
13505.30 1408
13506.40 1492
13507.50 1457
13508.60 1505
13509.69 1510
13510.79 1504
13511.89 1444
13512.99 1475
13514.09 1423
13515.18 1410
13516.28 1397
13517.38 1363
13518.48 1356
13519.58 1294
13520.68 1239
13521.78 1267
13522.87 1234
13523.97 1141
13525.07 1138
13526.17 1088
13527.27 1072
13528.37 1131
13529.47 1119
13530.57 1084
13531.66 1083
13532.76 1040
13533.86 1057
13534.96 1097
13536.06 1083
13537.16 1024
13538.26 1039
13539.36 1078
13540.46 1012
13541.56 1044
13542.66 1030
13543.76 979
13544.86 1058
13545.96 1012
13547.05 937
13548.15 1005
13549.25 973
13550.35 990
13551.45 981
13552.55 943
13553.65 927
13554.75 916
13555.85 930
13556.95 948
13558.05 943
13559.15 958
13560.25 887
13561.35 918
13562.45 932
13563.55 914
13564.65 815
13565.75 856
13566.85 860
13567.96 924
13569.06 889
13570.16 895
13571.26 877
13572.36 877
13573.46 850
13574.56 890
13575.66 877
13576.76 839
13577.86 818
13578.96 902
13580.06 830
13581.16 816
13582.27 881
13583.37 906
13584.47 931
13585.57 929
13586.67 930
13587.77 903
13588.87 861
13589.97 923
13591.08 908
13592.18 884
13593.28 882
13594.38 907
13595.48 902
13596.58 850
13597.68 956
13598.79 979
13599.89 896
13600.99 867
13602.09 865
13603.19 843
13604.30 902
13605.40 913
13606.50 840
13607.60 885
13608.70 820
13609.81 831
13610.91 880
13612.01 925
13613.11 859
13614.21 820
13615.32 786
13616.42 895
13617.52 860
13618.62 898
13619.73 908
13620.83 866
13621.93 888
13623.03 887
13624.14 862
13625.24 801
13626.34 855
13627.45 842
13628.55 859
13629.65 862
13630.75 928
13631.86 931
13632.96 878
13634.06 838
13635.17 839
13636.27 830
13637.37 841
13638.48 820
13639.58 813
13640.68 825
13641.79 924
13642.89 821
13643.99 864
13645.10 946
13646.20 905
13647.30 859
13648.41 846
13649.51 853
13650.62 819
13651.72 788
13652.82 834
13653.93 814
13655.03 878
13656.14 859
13657.24 780
13658.34 762
13659.45 824
13660.55 810
13661.66 821
13662.76 859
13663.87 822
13664.97 804
13666.07 807
13667.18 797
13668.28 807
13669.39 835
13670.49 828
13671.60 805
13672.70 777
13673.81 813
13674.91 821
13676.02 776
13677.12 815
13678.23 815
13679.33 755
13680.44 831
13681.54 817
13682.65 778
13683.75 846
13684.86 801
13685.96 780
13687.07 839
13688.17 828
13689.28 862
13690.38 829
13691.49 797
13692.59 798
13693.70 831
13694.80 904
13695.91 856
13697.02 865
13698.12 828
13699.23 819
13700.33 863
13701.44 888
13702.55 805
13703.65 829
13704.76 887
13705.86 859
13706.97 855
13708.08 850
13709.18 816
13710.29 814
13711.39 845
13712.50 844
13713.61 806
13714.71 854
13715.82 908
13716.93 903
13718.03 830
13719.14 890
13720.25 850
13721.35 859
13722.46 860
13723.57 877
13724.67 915
13725.78 964
13726.89 923
13727.99 905
13729.10 956
13730.21 969
13731.31 933
13732.42 1014
13733.53 986
13734.64 944
13735.74 994
13736.85 981
13737.96 959
13739.07 1085
13740.17 984
13741.28 985
13742.39 999
13743.50 967
13744.60 984
13745.71 910
13746.82 988
13747.93 1010
13749.03 1006
13750.14 1021
13751.25 1061
13752.36 1027
13753.47 1056
13754.57 1035
13755.68 1076
13756.79 1046
13757.90 1092
13759.01 1075
13760.11 1100
13761.22 1103
13762.33 1131
13763.44 1227
13764.55 1095
13765.66 1094
13766.76 1204
13767.87 1224
13768.98 1233
13770.09 1235
13771.20 1291
13772.31 1334
13773.42 1328
13774.53 1384
13775.63 1519
13776.74 1570
13777.85 1574
13778.96 1601
13780.07 1672
13781.18 1620
13782.29 1644
13783.40 1654
13784.51 1629
13785.62 1577
13786.73 1433
13787.83 1427
13788.94 1408
13790.05 1304
13791.16 1302
13792.27 1278
13793.38 1212
13794.49 1169
13795.60 1169
13796.71 1132
13797.82 1042
13798.93 1066
13800.04 1004
13801.15 1070
13802.26 1003
13803.37 1090
13804.48 1060
13805.59 1002
13806.70 1026
13807.81 1061
13808.92 1040
13810.03 983
13811.14 996
13812.25 1025
13813.36 991
13814.47 963
13815.58 965
13816.69 965
13817.80 993
13818.91 976
13820.03 957
13821.14 953
13822.25 903
13823.36 930
13824.47 965
13825.58 935
13826.69 916
13827.80 952
13828.91 880
13830.02 914
13831.13 918
13832.25 934
13833.36 923
13834.47 882
13835.58 872
13836.69 862
13837.80 872
13838.91 850
13840.02 894
13841.14 966
13842.25 924
13843.36 927
13844.47 907
13845.58 886
13846.69 986
13847.81 948
13848.92 910
13850.03 888
13851.14 896
13852.25 896
13853.37 944
13854.48 974
13855.59 904
13856.70 930
13857.81 863
13858.93 922
13860.04 906
13861.15 961
13862.26 973
13863.38 1017
13864.49 1003
13865.60 947
13866.71 1027
13867.83 966
13868.94 1023
13870.05 1072
13871.16 1037
13872.28 1095
13873.39 1032
13874.50 1056
13875.61 1027
13876.73 1045
13877.84 1050
13878.95 1049
13880.07 1007
13881.18 1007
13882.29 969
13883.41 960
13884.52 989
13885.63 1014
13886.75 1005
13887.86 960
13888.97 938
13890.09 1000
13891.20 966
13892.31 927
13893.43 933
13894.54 987
13895.65 1000
13896.77 999
13897.88 957
13899.00 995
13900.11 960
13901.22 994
13902.34 948
13903.45 948
13904.57 968
13905.68 979
13906.79 1026
13907.91 1008
13909.02 948
13910.14 941
13911.25 1013
13912.37 1074
13913.48 970
13914.59 948
13915.71 942
13916.82 1014
13917.94 940
13919.05 938
13920.17 943
13921.28 926
13922.40 936
13923.51 841
13924.63 854
13925.74 849
13926.86 887
13927.97 903
13929.09 862
13930.20 875
13931.32 906
13932.43 916
13933.55 899
13934.66 872
13935.78 842
13936.89 850
13938.01 832
13939.12 858
13940.24 827
13941.35 858
13942.47 855
13943.59 879
13944.70 854
13945.82 911
13946.93 896
13948.05 848
13949.16 868
13950.28 898
13951.40 855
13952.51 871
13953.63 889
13954.74 903
13955.86 874
13956.98 815
13958.09 871
13959.21 882
13960.33 871
13961.44 840
13962.56 845
13963.67 857
13964.79 875
13965.91 898
13967.02 870
13968.14 909
13969.26 964
13970.37 879
13971.49 884
13972.61 889
13973.72 829
13974.84 864
13975.96 889
13977.08 901
13978.19 898
13979.31 939
13980.43 864
13981.54 905
13982.66 893
13983.78 872
13984.90 887
13986.01 846
13987.13 858
13988.25 873
13989.37 899
13990.48 912
13991.60 934
13992.72 926
13993.84 925
13994.95 1005
13996.07 922
13997.19 877
13998.31 937
13999.42 870
14000.54 936
14001.66 944
14002.78 919
14003.90 909
14005.01 923
14006.13 936
14007.25 923
14008.37 901
14009.49 937
14010.61 939
14011.72 967
14012.84 962
14013.96 939
14015.08 942
14016.20 977
14017.32 969
14018.43 988
14019.55 998
14020.67 943
14021.79 1018
14022.91 995
14024.03 1042
14025.15 953
14026.27 972
14027.39 1013
14028.50 966
14029.62 1009
14030.74 1028
14031.86 1050
14032.98 1017
14034.10 1019
14035.22 1038
14036.34 971
14037.46 988
14038.58 994
14039.70 996
14040.82 1003
14041.94 934
14043.06 920
14044.18 936
14045.30 885
14046.41 892
14047.53 853
14048.65 921
14049.77 942
14050.89 967
14052.01 934
14053.13 941
14054.25 945
14055.37 953
14056.49 935
14057.61 918
14058.74 927
14059.86 935
14060.98 960
14062.10 922
14063.22 906
14064.34 920
14065.46 928
14066.58 868
14067.70 872
14068.82 902
14069.94 955
14071.06 960
14072.18 939
14073.30 924
14074.42 923
14075.54 893
14076.66 909
14077.79 922
14078.91 981
14080.03 932
14081.15 942
14082.27 943
14083.39 943
14084.51 945
14085.63 1008
14086.76 1013
14087.88 1000
14089.00 961
14090.12 922
14091.24 987
14092.36 976
14093.48 982
14094.61 1023
14095.73 1056
14096.85 996
14097.97 1101
14099.09 1104
14100.22 1070
14101.34 1133
14102.46 1084
14103.58 1059
14104.70 1104
14105.83 1084
14106.95 1171
14108.07 1186
14109.19 1133
14110.31 1142
14111.44 1172
14112.56 1088
14113.68 1077
14114.80 1073
14115.93 1040
14117.05 976
14118.17 999
14119.29 1077
14120.42 1064
14121.54 1025
14122.66 1019
14123.79 1034
14124.91 1030
14126.03 1013
14127.15 998
14128.28 972
14129.40 972
14130.52 1010
14131.65 948
14132.77 1046
14133.89 1035
14135.02 968
14136.14 995
14137.26 974
14138.39 928
14139.51 988
14140.63 1028
14141.76 1007
14142.88 999
14144.00 1000
14145.13 1016
14146.25 1012
14147.38 1022
14148.50 1021
14149.62 1066
14150.75 1028
14151.87 1010
14152.99 995
14154.12 971
14155.24 986
14156.37 955
14157.49 1010
14158.62 1040
14159.74 1014
14160.86 1019
14161.99 1027
14163.11 1043
14164.24 1063
14165.36 1048
14166.49 1062
14167.61 1015
14168.74 1001
14169.86 987
14170.99 999
14172.11 967
14173.23 943
14174.36 998
14175.48 942
14176.61 951
14177.73 879
14178.86 948
14179.98 943
14181.11 902
14182.23 898
14183.36 866
14184.49 891
14185.61 898
14186.74 968
14187.86 928
14188.99 939
14190.11 928
14191.24 933
14192.36 956
14193.49 907
14194.61 926
14195.74 935
14196.87 941
14197.99 874
14199.12 882
14200.24 895
14201.37 888
14202.50 882
14203.62 863
14204.75 917
14205.87 898
14207.00 884
14208.13 863
14209.25 835
14210.38 877
14211.50 842
14212.63 870
14213.76 906
14214.88 864
14216.01 848
14217.14 803
14218.26 817
14219.39 815
14220.52 841
14221.64 856
14222.77 809
14223.90 787
14225.02 793
14226.15 844
14227.28 797
14228.41 754
14229.53 758
14230.66 819
14231.79 816
14232.91 829
14234.04 755
14235.17 788
14236.30 816
14237.42 810
14238.55 795
14239.68 779
14240.81 771
14241.93 792
14243.06 804
14244.19 820
14245.32 811
14246.44 771
14247.57 794
14248.70 756
14249.83 741
14250.95 788
14252.08 730
14253.21 778
14254.34 786
14255.47 760
14256.59 806
14257.72 788
14258.85 804
14259.98 761
14261.11 738
14262.24 770
14263.36 752
14264.49 723
14265.62 704
14266.75 710
14267.88 733
14269.01 730
14270.14 710
14271.26 706
14272.39 728
14273.52 734
14274.65 787
14275.78 730
14276.91 683
14278.04 697
14279.17 723
14280.30 728
14281.42 722
14282.55 708
14283.68 734
14284.81 709
14285.94 734
14287.07 691
14288.20 715
14289.33 709
14290.46 699
14291.59 686
14292.72 693
14293.85 718
14294.98 705
14296.11 708
14297.24 704
14298.37 702
14299.50 725
14300.63 692
14301.76 636
14302.89 669
14304.02 755
14305.15 695
14306.28 675
14307.41 682
14308.54 657
14309.67 693
14310.80 607
14311.93 659
14313.06 655
14314.19 661
14315.32 643
14316.45 615
14317.58 666
14318.71 661
14319.84 664
14320.97 653
14322.10 627
14323.23 665
14324.36 701
14325.49 641
14326.63 618
14327.76 613
14328.89 624
14330.02 597
14331.15 643
14332.28 610
14333.41 620
14334.54 638
14335.67 646
14336.81 599
14337.94 614
14339.07 608
14340.20 637
14341.33 646
14342.46 625
14343.59 586
14344.73 655
14345.86 652
14346.99 584
14348.12 618
14349.25 612
14350.38 620
14351.52 600
14352.65 619
14353.78 626
14354.91 569
14356.04 623
14357.18 578
14358.31 602
14359.44 632
14360.57 615
14361.71 612
14362.84 545
14363.97 595
14365.10 613
14366.24 597
14367.37 618
14368.50 628
14369.63 635
14370.77 610
14371.90 645
14373.03 610
14374.16 604
14375.30 585
14376.43 616
14377.56 630
14378.70 588
14379.83 579
14380.96 581
14382.09 601
14383.23 597
14384.36 595
14385.49 618
14386.63 590
14387.76 619
14388.89 614
14390.03 615
14391.16 636
14392.29 646
14393.43 604
14394.56 608
14395.70 647
14396.83 660
14397.96 582
14399.10 625
14400.23 646
14401.36 611
14402.50 600
14403.63 585
14404.77 593
14405.90 611
14407.03 609
14408.17 626
14409.30 612
14410.44 610
14411.57 635
14412.71 576
14413.84 584
14414.97 601
14416.11 594
14417.24 576
14418.38 627
14419.51 628
14420.65 581
14421.78 600
14422.92 595
14424.05 603
14425.19 594
14426.32 585
14427.46 568
14428.59 594
14429.73 593
14430.86 580
14432.00 593
14433.13 600
14434.27 605
14435.40 612
14436.54 647
14437.67 579
14438.81 602
14439.94 616
14441.08 637
14442.21 614
14443.35 595
14444.48 631
14445.62 635
14446.76 607
14447.89 596
14449.03 572
14450.16 579
14451.30 635
14452.43 658
14453.57 609
14454.71 598
14455.84 590
14456.98 618
14458.11 616
14459.25 591
14460.39 645
14461.52 679
14462.66 679
14463.80 602
14464.93 606
14466.07 589
14467.20 610
14468.34 658
14469.48 653
14470.61 605
14471.75 667
14472.89 637
14474.02 612
14475.16 650
14476.30 604
14477.43 653
14478.57 668
14479.71 641
14480.85 596
14481.98 636
14483.12 662
14484.26 638
14485.39 635
14486.53 674
14487.67 649
14488.81 653
14489.94 622
14491.08 682
14492.22 658
14493.36 672
14494.49 673
14495.63 657
14496.77 617
14497.91 605
14499.04 694
14500.18 625
14501.32 586
14502.46 592
14503.59 636
14504.73 580
14505.87 624
14507.01 666
14508.15 656
14509.28 634
14510.42 612
14511.56 597
14512.70 602
14513.84 619
14514.98 601
14516.11 585
14517.25 651
14518.39 669
14519.53 637
14520.67 606
14521.81 578
14522.95 625
14524.08 619
14525.22 632
14526.36 616
14527.50 593
14528.64 601
14529.78 652
14530.92 642
14532.06 597
14533.20 672
14534.33 628
14535.47 652
14536.61 668
14537.75 641
14538.89 619
14540.03 625
14541.17 635
14542.31 651
14543.45 650
14544.59 613
14545.73 624
14546.87 615
14548.01 654
14549.15 667
14550.29 640
14551.43 644
14552.57 687
14553.71 681
14554.85 667
14555.99 709
14557.13 703
14558.27 693
14559.41 648
14560.55 653
14561.69 680
14562.83 614
14563.97 650
14565.11 692
14566.25 693
14567.39 687
14568.53 680
14569.67 672
14570.81 692
14571.95 702
14573.09 691
14574.23 701
14575.37 714
14576.51 770
14577.65 699
14578.79 736
14579.94 685
14581.08 703
14582.22 717
14583.36 707
14584.50 731
14585.64 729
14586.78 720
14587.92 701
14589.06 742
14590.21 764
14591.35 772
14592.49 753
14593.63 787
14594.77 756
14595.91 739
14597.05 760
14598.20 789
14599.34 802
14600.48 774
14601.62 820
14602.76 807
14603.90 797
14605.05 802
14606.19 870
14607.33 816
14608.47 805
14609.61 820
14610.76 799
14611.90 820
14613.04 815
14614.18 790
14615.32 837
14616.47 850
14617.61 927
14618.75 864
14619.89 878
14621.04 928
14622.18 927
14623.32 947
14624.46 910
14625.61 929
14626.75 944
14627.89 949
14629.04 969
14630.18 966
14631.32 964
14632.46 968
14633.61 978
14634.75 1029
14635.89 1061
14637.04 1088
14638.18 1129
14639.32 1101
14640.47 1086
14641.61 1155
14642.75 1195
14643.90 1105
14645.04 1156
14646.18 1064
14647.33 1140
14648.47 1110
14649.61 1029
14650.76 990
14651.90 988
14653.05 929
14654.19 923
14655.33 928
14656.48 887
14657.62 880
14658.76 836
14659.91 841
14661.05 861
14662.20 896
14663.34 824
14664.49 857
14665.63 843
14666.77 780
14667.92 799
14669.06 763
14670.21 781
14671.35 803
14672.50 818
14673.64 812
14674.79 764
14675.93 700
14677.07 713
14678.22 760
14679.36 797
14680.51 741
14681.65 692
14682.80 701
14683.94 757
14685.09 694
14686.23 682
14687.38 748
14688.52 749
14689.67 743
14690.81 706
14691.96 694
14693.10 717
14694.25 732
14695.40 701
14696.54 667
14697.69 715
14698.83 708
14699.98 713
14701.12 691
14702.27 639
14703.41 635
14704.56 707
14705.71 651
14706.85 582
14708.00 638
14709.14 624
14710.29 714
14711.44 688
14712.58 693
14713.73 686
14714.87 671
14716.02 673
14717.17 653
14718.31 643
14719.46 621
14720.61 682
14721.75 662
14722.90 686
14724.05 702
14725.19 674
14726.34 671
14727.49 638
14728.63 620
14729.78 653
14730.93 678
14732.07 646
14733.22 674
14734.37 676
14735.51 689
14736.66 654
14737.81 660
14738.95 726
14740.10 679
14741.25 711
14742.40 720
14743.54 664
14744.69 625
14745.84 661
14746.99 652
14748.13 661
14749.28 653
14750.43 671
14751.58 650
14752.72 648
14753.87 708
14755.02 726
14756.17 646
14757.31 697
14758.46 661
14759.61 661
14760.76 684
14761.91 698
14763.05 654
14764.20 675
14765.35 707
14766.50 660
14767.65 694
14768.80 622
14769.94 752
14771.09 751
14772.24 708
14773.39 657
14774.54 683
14775.69 698
14776.83 674
14777.98 680
14779.13 689
14780.28 639
14781.43 650
14782.58 699
14783.73 702
14784.88 724
14786.03 728
14787.17 788
14788.32 746
14789.47 700
14790.62 721
14791.77 715
14792.92 714
14794.07 723
14795.22 742
14796.37 741
14797.52 713
14798.67 714
14799.82 737
14800.97 805
14802.12 751
14803.26 734
14804.41 751
14805.56 741
14806.71 751
14807.86 730
14809.01 753
14810.16 733
14811.31 715
14812.46 715
14813.61 747
14814.76 734
14815.91 688
14817.06 680
14818.21 673
14819.36 690
14820.51 705
14821.66 684
14822.82 669
14823.97 725
14825.12 722
14826.27 721
14827.42 662
14828.57 653
14829.72 645
14830.87 692
14832.02 641
14833.17 675
14834.32 659
14835.47 626
14836.62 624
14837.77 655
14838.93 614
14840.08 591
14841.23 639
14842.38 613
14843.53 598
14844.68 597
14845.83 597
14846.98 603
14848.14 567
14849.29 556
14850.44 608
14851.59 603
14852.74 556
14853.89 549
14855.04 568
14856.20 585
14857.35 620
14858.50 604
14859.65 624
14860.80 594
14861.96 593
14863.11 587
14864.26 548
14865.41 547
14866.56 592
14867.72 583
14868.87 549
14870.02 572
14871.17 543
14872.32 549
14873.48 611
14874.63 590
14875.78 591
14876.93 570
14878.09 562
14879.24 560
14880.39 558
14881.54 517
14882.70 567
14883.85 564
14885.00 569
14886.16 601
14887.31 546
14888.46 539
14889.61 552
14890.77 549
14891.92 537
14893.07 505
14894.23 558
14895.38 589
14896.53 592
14897.69 612
14898.84 622
14899.99 588
14901.15 576
14902.30 548
14903.45 586
14904.61 542
14905.76 575
14906.91 536
14908.07 562
14909.22 599
14910.38 536
14911.53 541
14912.68 577
14913.84 570
14914.99 571
14916.15 568
14917.30 607
14918.45 564
14919.61 614
14920.76 602
14921.92 567
14923.07 578
14924.22 559
14925.38 577
14926.53 544
14927.69 593
14928.84 614
14930.00 635
14931.15 625
14932.31 597
14933.46 563
14934.62 592
14935.77 563
14936.93 630
14938.08 611
14939.24 590
14940.39 575
14941.55 581
14942.70 548
14943.86 565
14945.01 574
14946.17 579
14947.32 626
14948.48 610
14949.63 594
14950.79 603
14951.94 587
14953.10 588
14954.25 587
14955.41 594
14956.56 617
14957.72 631
14958.88 652
14960.03 647
14961.19 651
14962.34 654
14963.50 630
14964.65 653
14965.81 629
14966.97 577
14968.12 604
14969.28 600
14970.43 609
14971.59 584
14972.75 603
14973.90 586
14975.06 560
14976.22 620
14977.37 619
14978.53 580
14979.69 543
14980.84 563
14982.00 505
14983.16 512
14984.31 518
14985.47 546
14986.63 565
14987.78 545
14988.94 534
14990.10 558
14991.25 605
14992.41 588
14993.57 532
14994.72 480
14995.88 521
14997.04 550
14998.20 498
14999.35 501
15000.51 492
15001.67 482
15002.82 522
15003.98 506
15005.14 482
15006.30 490
15007.45 504
15008.61 492
15009.77 463
15010.93 484
15012.09 524
15013.24 489
15014.40 484
15015.56 527
15016.72 479
15017.87 497
15019.03 502
15020.19 457
15021.35 472
15022.51 548
15023.67 515
15024.82 519
15025.98 475
15027.14 497
15028.30 512
15029.46 509
15030.62 479
15031.77 461
15032.93 520
15034.09 506
15035.25 498
15036.41 486
15037.57 460
15038.73 474
15039.88 484
15041.04 468
15042.20 459
15043.36 445
15044.52 433
15045.68 461
15046.84 450
15048.00 486
15049.16 503
15050.32 526
15051.47 491
15052.63 456
15053.79 446
15054.95 460
15056.11 435
15057.27 451
15058.43 465
15059.59 491
15060.75 448
15061.91 453
15063.07 494
15064.23 514
15065.39 454
15066.55 484
15067.71 466
15068.87 475
15070.03 476
15071.19 453
15072.35 471
15073.51 463
15074.67 450
15075.83 480
15076.99 488
15078.15 445
15079.31 482
15080.47 437
15081.63 449
15082.79 455
15083.95 445
15085.11 447
15086.27 431
15087.43 468
15088.59 466
15089.76 440
15090.92 511
15092.08 516
15093.24 472
15094.40 491
15095.56 462
15096.72 485
15097.88 473
15099.04 429
15100.20 487
15101.37 451
15102.53 477
15103.69 469
15104.85 476
15106.01 470
15107.17 473
15108.33 477
15109.50 465
15110.66 505
15111.82 499
15112.98 501
15114.14 499
15115.30 497
15116.47 492
15117.63 500
15118.79 467
15119.95 437
15121.11 494
15122.27 475
15123.44 507
15124.60 438
15125.76 405
15126.92 463
15128.09 484
15129.25 508
15130.41 444
15131.57 474
15132.73 500
15133.90 443
15135.06 447
15136.22 469
15137.38 473
15138.55 495
15139.71 475
15140.87 450
15142.04 479
15143.20 509
15144.36 452
15145.52 428
15146.69 450
15147.85 468
15149.01 439
15150.18 427
15151.34 481
15152.50 474
15153.67 524
15154.83 497
15155.99 502
15157.16 482
15158.32 477
15159.48 457
15160.65 478
15161.81 486
15162.97 453
15164.14 494
15165.30 485
15166.46 467
15167.63 446
15168.79 463
15169.95 543
15171.12 500
15172.28 456
15173.45 455
15174.61 490
15175.77 490
15176.94 490
15178.10 473
15179.27 510
15180.43 505
15181.60 470
15182.76 480
15183.92 437
15185.09 427
15186.25 454
15187.42 457
15188.58 457
15189.75 502
15190.91 550
15192.08 498
15193.24 531
15194.41 554
15195.57 545
15196.74 516
15197.90 473
15199.07 482
15200.23 504
15201.40 468
15202.56 486
15203.73 514
15204.89 493
15206.06 506
15207.22 501
15208.39 484
15209.55 490
15210.72 542
15211.88 515
15213.05 519
15214.21 486
15215.38 491
15216.54 499
15217.71 529
15218.88 498
15220.04 510
15221.21 496
15222.37 499
15223.54 520
15224.71 459
15225.87 488
15227.04 480
15228.20 508
15229.37 483
15230.54 482
15231.70 533
15232.87 512
15234.03 467
15235.20 505
15236.37 510
15237.53 512
15238.70 554
15239.87 546
15241.03 570
15242.20 542
15243.37 518
15244.53 537
15245.70 581
15246.87 539
15248.03 559
15249.20 529
15250.37 511
15251.53 495
15252.70 479
15253.87 517
15255.04 508
15256.20 502
15257.37 483
15258.54 545
15259.70 516
15260.87 466
15262.04 483
15263.21 453
15264.37 425
15265.54 453
15266.71 453
15267.88 471
15269.04 478
15270.21 490
15271.38 470
15272.55 431
15273.72 506
15274.88 492
15276.05 522
15277.22 442
15278.39 451
15279.56 483
15280.72 453
15281.89 483
15283.06 487
15284.23 493
15285.40 479
15286.56 517
15287.73 460
15288.90 477
15290.07 508
15291.24 509
15292.41 433
15293.58 454
15294.74 478
15295.91 491
15297.08 448
15298.25 457
15299.42 441
15300.59 475
15301.76 497
15302.93 525
15304.09 426
15305.26 463
15306.43 490
15307.60 491
15308.77 490
15309.94 459
15311.11 445
15312.28 446
15313.45 487
15314.62 522
15315.79 473
15316.96 453
15318.13 473
15319.30 495
15320.46 444
15321.63 521
15322.80 467
15323.97 412
15325.14 451
15326.31 486
15327.48 472
15328.65 476
15329.82 477
15330.99 488
15332.16 477
15333.33 426
15334.50 444
15335.67 466
15336.84 445
15338.01 444
15339.18 443
15340.36 447
15341.53 434
15342.70 441
15343.87 448
15345.04 454
15346.21 448
15347.38 486
15348.55 465
15349.72 458
15350.89 433
15352.06 465
15353.23 484
15354.40 469
15355.57 490
15356.75 487
15357.92 441
15359.09 417
15360.26 441
15361.43 476
15362.60 474
15363.77 478
15364.94 455
15366.11 478
15367.29 453
15368.46 443
15369.63 462
15370.80 497
15371.97 472
15373.14 445
15374.32 429
15375.49 469
15376.66 452
15377.83 462
15379.00 475
15380.17 469
15381.35 497
15382.52 462
15383.69 472
15384.86 412
15386.03 438
15387.21 476
15388.38 483
15389.55 460
15390.72 457
15391.90 457
15393.07 475
15394.24 453
15395.41 448
15396.59 474
15397.76 454
15398.93 516
15400.10 463
15401.28 416
15402.45 481
15403.62 439
15404.79 481
15405.97 462
15407.14 483
15408.31 457
15409.49 467
15410.66 444
15411.83 451
15413.01 463
15414.18 479
15415.35 472
15416.53 485
15417.70 468
15418.87 452
15420.05 492
15421.22 441
15422.39 432
15423.57 445
15424.74 475
15425.91 477
15427.09 425
15428.26 437
15429.43 409
15430.61 434
15431.78 456
15432.96 457
15434.13 460
15435.30 414
15436.48 412
15437.65 444
15438.83 417
15440.00 423
15441.17 435
15442.35 417
15443.52 511
15444.70 447
15445.87 521
15447.05 463
15448.22 438
15449.40 463
15450.57 468
15451.75 425
15452.92 427
15454.09 431
15455.27 448
15456.44 421
15457.62 444
15458.79 437
15459.97 449
15461.14 420
15462.32 447
15463.49 456
15464.67 461
15465.84 471
15467.02 422
15468.19 470
15469.37 468
15470.55 445
15471.72 496
15472.90 488
15474.07 447
15475.25 463
15476.42 460
15477.60 437
15478.77 441
15479.95 468
15481.13 485
15482.30 455
15483.48 442
15484.65 446
15485.83 441
15487.00 428
15488.18 467
15489.36 461
15490.53 443
15491.71 459
15492.89 510
15494.06 456
15495.24 441
15496.41 428
15497.59 475
15498.77 463
15499.94 461
15501.12 476
15502.30 454
15503.47 468
15504.65 457
15505.83 452
15507.00 526
15508.18 453
15509.36 431
15510.53 413
15511.71 461
15512.89 444
15514.06 471
15515.24 453
15516.42 469
15517.60 448
15518.77 428
15519.95 448
15521.13 466
15522.30 457
15523.48 453
15524.66 440
15525.84 449
15527.01 430
15528.19 502
15529.37 518
15530.55 471
15531.73 423
15532.90 414
15534.08 431
15535.26 486
15536.44 446
15537.61 460
15538.79 495
15539.97 488
15541.15 485
15542.33 488
15543.50 480
15544.68 457
15545.86 488
15547.04 443
15548.22 419
15549.40 468
15550.57 441
15551.75 514
15552.93 487
15554.11 489
15555.29 491
15556.47 497
15557.65 444
15558.82 441
15560.00 446
15561.18 433
15562.36 436
15563.54 465
15564.72 484
15565.90 475
15567.08 441
15568.26 476
15569.43 469
15570.61 460
15571.79 425
15572.97 481
15574.15 490
15575.33 470
15576.51 481
15577.69 486
15578.87 449
15580.05 443
15581.23 473
15582.41 493
15583.59 451
15584.77 456
15585.95 481
15587.13 483
15588.31 485
15589.49 494
15590.67 511
15591.85 526
15593.03 544
15594.21 504
15595.39 491
15596.57 468
15597.75 512
15598.93 519
15600.11 473
15601.29 470
15602.47 487
15603.65 491
15604.83 451
15606.01 496
15607.19 477
15608.37 510
15609.55 513
15610.73 486
15611.91 452
15613.09 451
15614.27 456
15615.45 522
15616.64 513
15617.82 517
15619.00 490
15620.18 479
15621.36 486
15622.54 551
15623.72 494
15624.90 512
15626.08 541
15627.27 562
15628.45 558
15629.63 520
15630.81 512
15631.99 477
15633.17 512
15634.35 529
15635.54 524
15636.72 514
15637.90 561
15639.08 579
15640.26 577
15641.45 551
15642.63 552
15643.81 550
15644.99 530
15646.17 510
15647.36 530
15648.54 540
15649.72 534
15650.90 523
15652.08 510
15653.27 478
15654.45 568
15655.63 603
15656.81 578
15658.00 547
15659.18 585
15660.36 566
15661.54 559
15662.73 544
15663.91 578
15665.09 551
15666.27 581
15667.46 588
15668.64 550
15669.82 594
15671.01 567
15672.19 573
15673.37 559
15674.56 533
15675.74 526
15676.92 574
15678.10 565
15679.29 594
15680.47 572
15681.65 531
15682.84 558
15684.02 561
15685.21 551
15686.39 576
15687.57 594
15688.76 572
15689.94 560
15691.12 551
15692.31 562
15693.49 583
15694.67 567
15695.86 576
15697.04 558
15698.23 546
15699.41 514
15700.59 529
15701.78 527
15702.96 545
15704.15 582
15705.33 555
15706.52 575
15707.70 589
15708.88 538
15710.07 594
15711.25 575
15712.44 591
15713.62 572
15714.81 603
15715.99 571
15717.18 557
15718.36 538
15719.55 594
15720.73 579
15721.92 606
15723.10 661
15724.29 612
15725.47 607
15726.66 599
15727.84 634
15729.03 559
15730.21 570
15731.40 582
15732.58 608
15733.77 561
15734.95 561
15736.14 603
15737.32 648
15738.51 561
15739.69 576
15740.88 606
15742.07 614
15743.25 608
15744.44 573
15745.62 611
15746.81 599
15747.99 636
15749.18 558
15750.37 571
15751.55 570
15752.74 629
15753.93 647
15755.11 621
15756.30 591
15757.48 634
15758.67 655
15759.86 639
15761.04 610
15762.23 587
15763.42 620
15764.60 640
15765.79 650
15766.98 639
15768.16 639
15769.35 618
15770.54 604
15771.72 583
15772.91 583
15774.10 572
15775.28 559
15776.47 601
15777.66 614
15778.84 587
15780.03 614
15781.22 603
15782.41 561
15783.59 576
15784.78 581
15785.97 595
15787.15 586
15788.34 593
15789.53 602
15790.72 627
15791.90 533
15793.09 544
15794.28 565
15795.47 579
15796.65 598
15797.84 631
15799.03 613
15800.22 527
15801.41 539
15802.59 619
15803.78 603
15804.97 548
15806.16 513
15807.35 538
15808.53 582
15809.72 517
15810.91 528
15812.10 554
15813.29 519
15814.48 507
15815.66 500
15816.85 550
15818.04 502
15819.23 521
15820.42 510
15821.61 549
15822.80 546
15823.98 545
15825.17 518
15826.36 522
15827.55 543
15828.74 553
15829.93 550
15831.12 532
15832.31 511
15833.50 497
15834.69 517
15835.87 532
15837.06 489
15838.25 508
15839.44 522
15840.63 457
15841.82 486
15843.01 470
15844.20 531
15845.39 507
15846.58 490
15847.77 488
15848.96 504
15850.15 475
15851.34 493
15852.53 480
15853.72 471
15854.91 487
15856.10 504
15857.29 501
15858.48 522
15859.67 539
15860.86 515
15862.05 481
15863.24 522
15864.43 534
15865.62 508
15866.81 484
15868.00 462
15869.19 505
15870.38 529
15871.57 547
15872.76 502
15873.95 500
15875.14 487
15876.33 489
15877.52 507
15878.72 501
15879.91 517
15881.10 486
15882.29 549
15883.48 548
15884.67 511
15885.86 516
15887.05 502
15888.24 580
15889.43 492
15890.63 458
15891.82 508
15893.01 508
15894.20 512
15895.39 544
15896.58 517
15897.77 551
15898.97 499
15900.16 536
15901.35 539
15902.54 494
15903.73 495
15904.92 542
15906.12 491
15907.31 525
15908.50 473
15909.69 530
15910.88 551
15912.08 527
15913.27 546
15914.46 539
15915.65 536
15916.85 540
15918.04 534
15919.23 534
15920.42 563
15921.61 511
15922.81 518
15924.00 547
15925.19 572
15926.38 532
15927.58 526
15928.77 542
15929.96 521
15931.16 541
15932.35 533
15933.54 596
15934.73 524
15935.93 560
15937.12 556
15938.31 578
15939.51 570
15940.70 530
15941.89 579
15943.09 582
15944.28 529
15945.47 496
15946.67 546
15947.86 524
15949.05 508
15950.25 479
15951.44 513
15952.63 510
15953.83 529
15955.02 487
15956.21 544
15957.41 479
15958.60 484
15959.80 471
15960.99 486
15962.18 470
15963.38 479
15964.57 463
15965.77 454
15966.96 516
15968.15 466
15969.35 477
15970.54 434
15971.74 458
15972.93 451
15974.13 435
15975.32 480
15976.51 446
15977.71 423
15978.90 459
15980.10 507
15981.29 486
15982.49 486
15983.68 451
15984.88 421
15986.07 454
15987.27 439
15988.46 432
15989.66 436
15990.85 452
15992.05 422
15993.24 456
15994.44 454
15995.63 432
15996.83 436
15998.02 445
15999.22 417
16000.41 459
16001.61 443
16002.80 440
16004.00 422
16005.20 380
16006.39 404
16007.59 427
16008.78 441
16009.98 457
16011.17 422
16012.37 386
16013.57 388
16014.76 428
16015.96 464
16017.15 468
16018.35 418
16019.55 442
16020.74 451
16021.94 449
16023.13 436
16024.33 438
16025.53 395
16026.72 399
16027.92 414
16029.12 414
16030.31 401
16031.51 433
16032.71 440
16033.90 426
16035.10 461
16036.30 431
16037.49 428
16038.69 375
16039.89 420
16041.08 416
16042.28 447
16043.48 426
16044.67 424
16045.87 409
16047.07 451
16048.27 421
16049.46 406
16050.66 407
16051.86 434
16053.06 463
16054.25 418
16055.45 382
16056.65 384
16057.84 471
16059.04 416
16060.24 459
16061.44 456
16062.64 407
16063.83 424
16065.03 415
16066.23 464
16067.43 449
16068.62 431
16069.82 383
16071.02 406
16072.22 396
16073.42 381
16074.62 382
16075.81 453
16077.01 423
16078.21 468
16079.41 452
16080.61 458
16081.81 459
16083.00 431
16084.20 434
16085.40 397
16086.60 433
16087.80 438
16089.00 413
16090.20 399
16091.39 388
16092.59 451
16093.79 413
16094.99 400
16096.19 428
16097.39 438
16098.59 424
16099.79 404
16100.99 402
16102.19 397
16103.38 376
16104.58 413
16105.78 427
16106.98 386
16108.18 393
16109.38 441
16110.58 400
16111.78 416
16112.98 429
16114.18 431
16115.38 398
16116.58 434
16117.78 428
16118.98 410
16120.18 432
16121.38 422
16122.58 433
16123.78 432
16124.98 403
16126.18 387
16127.38 412
16128.58 426
16129.78 413
16130.98 405
16132.18 433
16133.38 407
16134.58 460
16135.78 428
16136.98 393
16138.18 413
16139.38 427
16140.58 380
16141.78 435
16142.98 431
16144.19 414
16145.39 407
16146.59 420
16147.79 412
16148.99 410
16150.19 383
16151.39 440
16152.59 400
16153.79 454
16154.99 406
16156.20 365
16157.40 414
16158.60 424
16159.80 397
16161.00 395
16162.20 373
16163.40 375
16164.61 423
16165.81 476
16167.01 442
16168.21 408
16169.41 435
16170.61 421
16171.82 414
16173.02 417
16174.22 432
16175.42 405
16176.62 441
16177.82 445
16179.03 436
16180.23 419
16181.43 438
16182.63 437
16183.84 381
16185.04 414
16186.24 432
16187.44 411
16188.65 433
16189.85 397
16191.05 432
16192.25 416
16193.46 421
16194.66 384
16195.86 440
16197.06 414
16198.27 447
16199.47 434
16200.67 418
16201.87 392
16203.08 420
16204.28 421
16205.48 398
16206.69 397
16207.89 414
16209.09 484
16210.30 429
16211.50 421
16212.70 405
16213.91 424
16215.11 448
16216.31 446
16217.52 405
16218.72 455
16219.92 469
16221.13 445
16222.33 428
16223.53 429
16224.74 485
16225.94 427
16227.15 450
16228.35 464
16229.55 457
16230.76 449
16231.96 470
16233.17 447
16234.37 440
16235.57 419
16236.78 461
16237.98 489
16239.19 522
16240.39 483
16241.60 474
16242.80 462
16244.00 452
16245.21 422
16246.41 413
16247.62 447
16248.82 470
16250.03 485
16251.23 443
16252.44 433
16253.64 478
16254.85 471
16256.05 492
16257.26 468
16258.46 455
16259.67 485
16260.87 552
16262.08 488
16263.28 450
16264.49 482
16265.69 465
16266.90 467
16268.10 446
16269.31 417
16270.51 469
16271.72 490
16272.93 497
16274.13 469
16275.34 448
16276.54 455
16277.75 452
16278.95 554
16280.16 506
16281.37 523
16282.57 512
16283.78 518
16284.98 473
16286.19 491
16287.40 492
16288.60 512
16289.81 518
16291.01 462
16292.22 495
16293.43 506
16294.63 521
16295.84 507
16297.05 486
16298.25 477
16299.46 516
16300.67 546
16301.87 521
16303.08 535
16304.29 514
16305.49 519
16306.70 548
16307.91 519
16309.11 543
16310.32 586
16311.53 582
16312.73 513
16313.94 549
16315.15 566
16316.36 597
16317.56 539
16318.77 535
16319.98 516
16321.19 549
16322.39 540
16323.60 574
16324.81 512
16326.02 506
16327.22 554
16328.43 524
16329.64 525
16330.85 512
16332.05 499
16333.26 483
16334.47 510
16335.68 518
16336.88 473
16338.09 501
16339.30 486
16340.51 454
16341.72 465
16342.93 473
16344.13 473
16345.34 492
16346.55 477
16347.76 469
16348.97 468
16350.18 452
16351.38 472
16352.59 447
16353.80 433
16355.01 448
16356.22 476
16357.43 445
16358.64 440
16359.84 406
16361.05 425
16362.26 459
16363.47 439
16364.68 463
16365.89 464
16367.10 422
16368.31 421
16369.52 438
16370.73 445
16371.93 444
16373.14 408
16374.35 428
16375.56 415
16376.77 418
16377.98 430
16379.19 444
16380.40 444
16381.61 457
16382.82 427
16384.03 420
16385.24 418
16386.45 435
16387.66 422
16388.87 386
16390.08 386
16391.29 462
16392.50 441
16393.71 413
16394.92 395
16396.13 397
16397.34 416
16398.55 421
16399.76 434
16400.97 418
16402.18 388
16403.39 428
16404.60 451
16405.81 413
16407.02 427
16408.23 384
16409.44 388
16410.65 413
16411.86 433
16413.08 389
16414.29 402
16415.50 404
16416.71 416
16417.92 431
16419.13 430
16420.34 395
16421.55 388
16422.76 401
16423.97 380
16425.19 410
16426.40 397
16427.61 397
16428.82 405
16430.03 392
16431.24 383
16432.45 424
16433.67 412
16434.88 419
16436.09 406
16437.30 366
16438.51 401
16439.72 418
16440.94 403
16442.15 432
16443.36 411
16444.57 372
16445.78 371
16446.99 402
16448.21 442
16449.42 418
16450.63 418
16451.84 419
16453.06 431
16454.27 410
16455.48 432
16456.69 402
16457.90 422
16459.12 435
16460.33 413
16461.54 381
16462.75 373
16463.97 380
16465.18 437
16466.39 436
16467.61 371
16468.82 409
16470.03 416
16471.24 440
16472.46 441
16473.67 452
16474.88 433
16476.10 413
16477.31 384
16478.52 422
16479.74 382
16480.95 384
16482.16 403
16483.38 411
16484.59 420
16485.80 424
16487.02 401
16488.23 410
16489.44 388
16490.66 423
16491.87 430
16493.08 383
16494.30 410
16495.51 384
16496.73 391
16497.94 407
16499.15 395
16500.37 405
16501.58 417
16502.80 428
16504.01 413
16505.22 401
16506.44 414
16507.65 418
16508.87 424
16510.08 414
16511.30 419
16512.51 400
16513.72 394
16514.94 386
16516.15 418
16517.37 385
16518.58 422
16519.80 438
16521.01 422
16522.23 427
16523.44 392
16524.66 430
16525.87 389
16527.09 397
16528.30 398
16529.52 384
16530.73 408
16531.95 408
16533.16 390
16534.38 382
16535.59 384
16536.81 401
16538.02 373
16539.24 393
16540.45 443
16541.67 446
16542.89 417
16544.10 418
16545.32 383
16546.53 419
16547.75 369
16548.96 409
16550.18 390
16551.40 411
16552.61 409
16553.83 431
16555.04 419
16556.26 426
16557.48 403
16558.69 413
16559.91 426
16561.12 434
16562.34 486
16563.56 453
16564.77 423
16565.99 415
16567.21 390
16568.42 444
16569.64 451
16570.86 460
16572.07 452
16573.29 448
16574.51 435
16575.72 482
16576.94 464
16578.16 452
16579.37 442
16580.59 486
16581.81 477
16583.02 435
16584.24 477
16585.46 499
16586.68 490
16587.89 475
16589.11 481
16590.33 532
16591.54 504
16592.76 462
16593.98 478
16595.20 487
16596.41 471
16597.63 440
16598.85 455
16600.07 455
16601.29 475
16602.50 479
16603.72 464
16604.94 458
16606.16 463
16607.37 484
16608.59 473
16609.81 404
16611.03 412
16612.25 449
16613.46 480
16614.68 462
16615.90 479
16617.12 460
16618.34 497
16619.56 451
16620.77 403
16621.99 424
16623.21 428
16624.43 440
16625.65 444
16626.87 454
16628.09 428
16629.30 411
16630.52 420
16631.74 437
16632.96 412
16634.18 424
16635.40 427
16636.62 417
16637.84 411
16639.06 371
16640.28 387
16641.49 452
16642.71 483
16643.93 407
16645.15 401
16646.37 377
16647.59 417
16648.81 401
16650.03 428
16651.25 410
16652.47 387
16653.69 389
16654.91 414
16656.13 429
16657.35 460
16658.57 426
16659.79 416
16661.01 398
16662.23 394
16663.45 412
16664.67 426
16665.89 387
16667.11 430
16668.33 416
16669.55 388
16670.77 389
16671.99 374
16673.21 383
16674.43 363
16675.65 375
16676.87 392
16678.09 389
16679.31 384
16680.53 436
16681.75 445
16682.97 441
16684.19 408
16685.42 406
16686.64 414
16687.86 417
16689.08 406
16690.30 383
16691.52 403
16692.74 407
16693.96 399
16695.18 412
16696.40 450
16697.63 406
16698.85 382
16700.07 408
16701.29 410
16702.51 373
16703.73 401
16704.95 426
16706.18 375
16707.40 380
16708.62 417
16709.84 373
16711.06 380
16712.28 400
16713.51 417
16714.73 387
16715.95 364
16717.17 412
16718.39 387
16719.62 370
16720.84 368
16722.06 407
16723.28 444
16724.50 425
16725.73 390
16726.95 372
16728.17 409
16729.39 402
16730.62 395
16731.84 388
16733.06 425
16734.28 414
16735.51 396
16736.73 377
16737.95 404
16739.18 405
16740.40 443
16741.62 459
16742.84 383
16744.07 384
16745.29 396
16746.51 402
16747.74 392
16748.96 371
16750.18 358
16751.41 414
16752.63 365
16753.85 356
16755.08 409
16756.30 430
16757.52 399
16758.75 391
16759.97 367
16761.19 380
16762.42 365
16763.64 366
16764.86 414
16766.09 393
16767.31 381
16768.54 404
16769.76 379
16770.98 385
16772.21 369
16773.43 414
16774.66 455
16775.88 474
16777.10 398
16778.33 391
16779.55 401
16780.78 357
16782.00 375
16783.22 383
16784.45 378
16785.67 410
16786.90 373
16788.12 352
16789.35 367
16790.57 375
16791.80 386
16793.02 439
16794.25 381
16795.47 374
16796.70 408
16797.92 366
16799.15 343
16800.37 366
16801.60 374
16802.82 380
16804.05 367
16805.27 378
16806.50 388
16807.72 375
16808.95 398
16810.17 447
16811.40 382
16812.62 341
16813.85 381
16815.07 400
16816.30 379
16817.53 370
16818.75 386
16819.98 394
16821.20 364
16822.43 395
16823.65 404
16824.88 380
16826.11 368
16827.33 370
16828.56 353
16829.78 406
16831.01 371
16832.24 372
16833.46 381
16834.69 356
16835.92 356
16837.14 394
16838.37 383
16839.60 364
16840.82 401
16842.05 428
16843.27 401
16844.50 365
16845.73 384
16846.96 394
16848.18 424
16849.41 398
16850.64 388
16851.86 403
16853.09 391
16854.32 438
16855.54 407
16856.77 404
16858.00 432
16859.22 428
16860.45 419
16861.68 427
16862.91 418
16864.13 420
16865.36 467
16866.59 443
16867.82 389
16869.04 380
16870.27 396
16871.50 390
16872.73 403
16873.95 378
16875.18 377
16876.41 387
16877.64 400
16878.87 444
16880.09 484
16881.32 440
16882.55 429
16883.78 445
16885.01 478
16886.23 444
16887.46 457
16888.69 450
16889.92 440
16891.15 477
16892.38 461
16893.60 469
16894.83 479
16896.06 426
16897.29 464
16898.52 522
16899.75 460
16900.98 455
16902.20 440
16903.43 466
16904.66 503
16905.89 494
16907.12 445
16908.35 400
16909.58 406
16910.81 443
16912.04 396
16913.26 412
16914.49 420
16915.72 431
16916.95 442
16918.18 395
16919.41 412
16920.64 411
16921.87 442
16923.10 397
16924.33 402
16925.56 438
16926.79 421
16928.02 432
16929.25 419
16930.48 421
16931.71 432
16932.94 365
16934.17 436
16935.40 418
16936.63 368
16937.86 384
16939.09 427
16940.32 439
16941.55 341
16942.78 394
16944.01 420
16945.24 431
16946.47 437
16947.70 401
16948.93 395
16950.16 413
16951.39 421
16952.62 350
16953.85 380
16955.08 363
16956.31 400
16957.54 417
16958.77 395
16960.01 394
16961.24 404
16962.47 443
16963.70 390
16964.93 431
16966.16 375
16967.39 397
16968.62 431
16969.85 415
16971.08 377
16972.32 425
16973.55 423
16974.78 375
16976.01 373
16977.24 376
16978.47 394
16979.70 388
16980.94 368
16982.17 406
16983.40 435
16984.63 436
16985.86 398
16987.10 427
16988.33 413
16989.56 433
16990.79 430
16992.02 437
16993.26 429
16994.49 461
16995.72 411
16996.95 435
16998.18 381
16999.42 397
17000.65 415
17001.88 388
17003.11 437
17004.35 385
17005.58 451
17006.81 478
17008.04 405
17009.28 421
17010.51 365
17011.74 408
17012.97 397
17014.21 425
17015.44 413
17016.67 423
17017.91 411
17019.14 357
17020.37 399
17021.60 415
17022.84 416
17024.07 408
17025.30 409
17026.54 373
17027.77 372
17029.00 430
17030.24 445
17031.47 390
17032.70 400
17033.94 370
17035.17 409
17036.41 409
17037.64 384
17038.87 345
17040.11 358
17041.34 366
17042.57 358
17043.81 376
17045.04 365
17046.28 395
17047.51 371
17048.74 371
17049.98 370
17051.21 407
17052.45 359
17053.68 387
17054.92 400
17056.15 339
17057.38 391
17058.62 392
17059.85 415
17061.09 386
17062.32 367
17063.56 364
17064.79 372
17066.03 354
17067.26 408
17068.50 386
17069.73 378
17070.97 414
17072.20 418
17073.44 390
17074.67 355
17075.91 379
17077.14 359
17078.38 343
17079.61 379
17080.85 395
17082.08 385
17083.32 405
17084.55 386
17085.79 407
17087.02 363
17088.26 360
17089.49 354
17090.73 356
17091.97 354
17093.20 350
17094.44 402
17095.67 420
17096.91 374
17098.14 335
17099.38 360
17100.62 406
17101.85 380
17103.09 379
17104.32 367
17105.56 387
17106.80 409
17108.03 388
17109.27 380
17110.51 352
17111.74 390
17112.98 380
17114.21 379
17115.45 375
17116.69 405
17117.92 421
17119.16 389
17120.40 376
17121.63 360
17122.87 389
17124.11 406
17125.34 362
17126.58 339
17127.82 367
17129.06 410
17130.29 381
17131.53 345
17132.77 371
17134.00 370
17135.24 381
17136.48 397
17137.72 397
17138.95 373
17140.19 383
17141.43 417
17142.67 406
17143.90 383
17145.14 424
17146.38 376
17147.62 406
17148.85 362
17150.09 360
17151.33 350
17152.57 353
17153.80 415
17155.04 427
17156.28 382
17157.52 384
17158.76 370
17159.99 383
17161.23 427
17162.47 365
17163.71 331
17164.95 390
17166.19 353
17167.42 383
17168.66 393
17169.90 348
17171.14 381
17172.38 404
17173.62 405
17174.86 393
17176.09 397
17177.33 392
17178.57 384
17179.81 403
17181.05 403
17182.29 385
17183.53 361
17184.77 388
17186.01 369
17187.24 336
17188.48 350
17189.72 369
17190.96 388
17192.20 381
17193.44 356
17194.68 342
17195.92 364
17197.16 364
17198.40 406
17199.64 342
17200.88 351
17202.12 371
17203.36 352
17204.60 382
17205.84 412
17207.08 398
17208.32 366
17209.56 386
17210.80 363
17212.04 374
17213.28 417
17214.52 384
17215.76 362
17217.00 338
17218.24 365
17219.48 385
17220.72 367
17221.96 358
17223.20 367
17224.44 357
17225.68 400
17226.92 378
17228.16 360
17229.40 355
17230.64 339
17231.88 345
17233.12 353
17234.36 357
17235.60 337
17236.85 360
17238.09 313
17239.33 326
17240.57 329
17241.81 360
17243.05 328
17244.29 341
17245.53 365
17246.77 363
17248.02 384
17249.26 349
17250.50 367
17251.74 370
17252.98 364
17254.22 346
17255.46 335
17256.71 323
17257.95 346
17259.19 357
17260.43 357
17261.67 355
17262.91 406
17264.16 345
17265.40 405
17266.64 381
17267.88 362
17269.12 367
17270.37 364
17271.61 369
17272.85 350
17274.09 319
17275.34 330
17276.58 351
17277.82 337
17279.06 366
17280.30 339
17281.55 344
17282.79 342
17284.03 401
17285.27 382
17286.52 379
17287.76 376
17289.00 346
17290.25 398
17291.49 335
17292.73 311
17293.97 356
17295.22 399
17296.46 381
17297.70 344
17298.95 340
17300.19 345
17301.43 364
17302.68 363
17303.92 391
17305.16 381
17306.41 391
17307.65 387
17308.89 358
17310.14 363
17311.38 372
17312.62 341
17313.87 344
17315.11 313
17316.36 334
17317.60 349
17318.84 341
17320.09 386
17321.33 344
17322.58 332
17323.82 371
17325.06 390
17326.31 387
17327.55 363
17328.80 330
17330.04 358
17331.28 321
17332.53 361
17333.77 327
17335.02 360
17336.26 361
17337.51 338
17338.75 316
17340.00 299
17341.24 339
17342.48 352
17343.73 381
17344.97 322
17346.22 408
17347.46 380
17348.71 371
17349.95 347
17351.20 346
17352.44 330
17353.69 332
17354.93 357
17356.18 376
17357.42 331
17358.67 348
17359.92 346
17361.16 364
17362.41 349
17363.65 373
17364.90 370
17366.14 364
17367.39 367
17368.63 352
17369.88 363
17371.13 358
17372.37 362
17373.62 338
17374.86 354
17376.11 362
17377.35 376
17378.60 367
17379.85 376
17381.09 362
17382.34 371
17383.59 374
17384.83 356
17386.08 369
17387.32 363
17388.57 357
17389.82 370
17391.06 361
17392.31 361
17393.56 357
17394.80 329
17396.05 349
17397.30 338
17398.54 367
17399.79 382
17401.04 344
17402.28 377
17403.53 396
17404.78 377
17406.02 388
17407.27 369
17408.52 360
17409.77 376
17411.01 379
17412.26 361
17413.51 364
17414.75 381
17416.00 364
17417.25 345
17418.50 359
17419.74 365
17420.99 387
17422.24 346
17423.49 320
17424.73 343
17425.98 415
17427.23 361
17428.48 384
17429.73 355
17430.97 392
17432.22 420
17433.47 417
17434.72 410
17435.97 384
17437.21 374
17438.46 351
17439.71 370
17440.96 364
17442.21 339
17443.45 419
17444.70 423
17445.95 346
17447.20 367
17448.45 393
17449.70 435
17450.95 362
17452.19 366
17453.44 394
17454.69 398
17455.94 395
17457.19 386
17458.44 379
17459.69 404
17460.94 409
17462.19 379
17463.43 402
17464.68 414
17465.93 375
17467.18 376
17468.43 383
17469.68 404
17470.93 383
17472.18 387
17473.43 414
17474.68 363
17475.93 375
17477.18 387
17478.43 423
17479.68 437
17480.93 407
17482.18 388
17483.43 395
17484.68 392
17485.93 410
17487.17 386
17488.42 430
17489.67 448
17490.92 454
17492.18 446
17493.43 415
17494.68 427
17495.93 492
17497.18 414
17498.43 401
17499.68 454
17500.93 409
17502.18 403
17503.43 459
17504.68 467
17505.93 481
17507.18 489
17508.43 455
17509.68 451
17510.93 461
17512.18 426
17513.43 433
17514.68 451
17515.94 484
17517.19 470
17518.44 491
17519.69 466
17520.94 433
17522.19 486
17523.44 498
17524.69 459
17525.94 468
17527.20 502
17528.45 483
17529.70 469
17530.95 509
17532.20 492
17533.45 471
17534.70 463
17535.96 515
17537.21 500
17538.46 488
17539.71 523
17540.96 543
17542.22 521
17543.47 495
17544.72 478
17545.97 529
17547.22 545
17548.48 516
17549.73 523
17550.98 524
17552.23 546
17553.48 527
17554.74 527
17555.99 555
17557.24 545
17558.49 584
17559.75 521
17561.00 534
17562.25 575
17563.50 489
17564.76 510
17566.01 539
17567.26 545
17568.52 495
17569.77 499
17571.02 515
17572.27 509
17573.53 463
17574.78 491
17576.03 474
17577.29 469
17578.54 471
17579.79 469
17581.05 442
17582.30 494
17583.55 538
17584.81 515
17586.06 527
17587.31 536
17588.57 516
17589.82 512
17591.07 491
17592.33 531
17593.58 536
17594.83 532
17596.09 506
17597.34 501
17598.60 479
17599.85 511
17601.10 501
17602.36 513
17603.61 493
17604.87 478
17606.12 506
17607.37 523
17608.63 475
17609.88 500
17611.14 511
17612.39 502
17613.65 512
17614.90 489
17616.16 525
17617.41 500
17618.66 566
17619.92 516
17621.17 458
17622.43 496
17623.68 515
17624.94 503
17626.19 527
17627.45 497
17628.70 520
17629.96 498
17631.21 490
17632.47 489
17633.72 483
17634.98 506
17636.23 477
17637.49 507
17638.74 458
17640.00 439
17641.26 435
17642.51 459
17643.77 442
17645.02 419
17646.28 423
17647.53 453
17648.79 440
17650.04 428
17651.30 404
17652.56 457
17653.81 444
17655.07 461
17656.32 422
17657.58 426
17658.84 400
17660.09 398
17661.35 398
17662.60 418
17663.86 418
17665.12 385
17666.37 413
17667.63 388
17668.89 388
17670.14 403
17671.40 371
17672.66 387
17673.91 406
17675.17 388
17676.43 399
17677.68 421
17678.94 425
17680.20 429
17681.45 415
17682.71 405
17683.97 411
17685.22 415
17686.48 391
17687.74 423
17688.99 420
17690.25 388
17691.51 388
17692.77 399
17694.02 411
17695.28 385
17696.54 372
17697.80 400
17699.05 395
17700.31 377
17701.57 382
17702.83 421
17704.08 419
17705.34 411
17706.60 359
17707.86 356
17709.11 380
17710.37 388
17711.63 364
17712.89 366
17714.15 394
17715.40 414
17716.66 363
17717.92 337
17719.18 354
17720.44 403
17721.70 395
17722.95 357
17724.21 334
17725.47 357
17726.73 395
17727.99 420
17729.25 378
17730.51 357
17731.76 385
17733.02 395
17734.28 363
17735.54 380
17736.80 394
17738.06 378
17739.32 361
17740.58 371
17741.83 391
17743.09 365
17744.35 367
17745.61 348
17746.87 355
17748.13 326
17749.39 361
17750.65 367
17751.91 347
17753.17 383
17754.43 384
17755.69 373
17756.95 361
17758.21 373
17759.47 370
17760.73 375
17761.98 356
17763.24 375
17764.50 355
17765.76 369
17767.02 352
17768.28 356
17769.54 397
17770.80 356
17772.06 326
17773.32 342
17774.58 354
17775.84 327
17777.11 363
17778.37 369
17779.63 378
17780.89 335
17782.15 337
17783.41 336
17784.67 336
17785.93 349
17787.19 351
17788.45 333
17789.71 325
17790.97 321
17792.23 297
17793.49 347
17794.75 367
17796.01 366
17797.28 362
17798.54 352
17799.80 312
17801.06 360
17802.32 386
17803.58 359
17804.84 354
17806.10 389
17807.37 361
17808.63 310
17809.89 334
17811.15 349
17812.41 336
17813.67 344
17814.93 331
17816.20 353
17817.46 369
17818.72 405
17819.98 372
17821.24 340
17822.50 323
17823.77 306
17825.03 312
17826.29 326
17827.55 355
17828.81 353
17830.08 328
17831.34 322
17832.60 356
17833.86 346
17835.13 323
17836.39 327
17837.65 333
17838.91 308
17840.18 340
17841.44 330
17842.70 333
17843.96 350
17845.23 369
17846.49 320
17847.75 329
17849.01 334
17850.28 313
17851.54 308
17852.80 329
17854.07 331
17855.33 322
17856.59 345
17857.86 345
17859.12 294
17860.38 315
17861.65 334
17862.91 323
17864.17 359
17865.44 336
17866.70 331
17867.96 336
17869.23 344
17870.49 348
17871.75 316
17873.02 323
17874.28 324
17875.54 332
17876.81 317
17878.07 312
17879.34 280
17880.60 312
17881.86 319
17883.13 271
17884.39 308
17885.66 322
17886.92 349
17888.18 334
17889.45 302
17890.71 324
17891.98 368
17893.24 344
17894.51 364
17895.77 323
17897.04 322
17898.30 344
17899.56 342
17900.83 328
17902.09 326
17903.36 322
17904.62 344
17905.89 341
17907.15 327
17908.42 341
17909.68 346
17910.95 302
17912.21 341
17913.48 299
17914.74 313
17916.01 336
17917.27 282
17918.54 282
17919.80 305
17921.07 313
17922.34 331
17923.60 337
17924.87 316
17926.13 355
17927.40 346
17928.66 318
17929.93 305
17931.19 314
17932.46 306
17933.73 339
17934.99 340
17936.26 289
17937.52 313
17938.79 319
17940.06 304
17941.32 324
17942.59 358
17943.85 329
17945.12 328
17946.39 341
17947.65 328
17948.92 329
17950.19 311
17951.45 326
17952.72 285
17953.99 302
17955.25 281
17956.52 315
17957.79 335
17959.05 316
17960.32 336
17961.59 329
17962.85 350
17964.12 327
17965.39 302
17966.65 328
17967.92 326
17969.19 303
17970.45 291
17971.72 302
17972.99 336
17974.26 322
17975.52 361
17976.79 293
17978.06 293
17979.33 323
17980.59 343
17981.86 333
17983.13 332
17984.40 321
17985.66 320
17986.93 309
17988.20 289
17989.47 323
17990.73 328
17992.00 316
17993.27 338
17994.54 344
17995.81 306
17997.07 320
17998.34 316
17999.61 332
18000.88 316
18002.15 312
18003.42 338
18004.68 347
18005.95 346
18007.22 297
18008.49 311
18009.76 386
18011.03 350
18012.30 331
18013.56 347
18014.83 275
18016.10 320
18017.37 283
18018.64 310
18019.91 296
18021.18 319
18022.45 328
18023.71 318
18024.98 362
18026.25 300
18027.52 319
18028.79 339
18030.06 311
18031.33 299
18032.60 327
18033.87 331
18035.14 343
18036.41 367
18037.68 313
18038.95 295
18040.22 303
18041.49 320
18042.76 344
18044.02 331
18045.29 333
18046.56 330
18047.83 339
18049.10 347
18050.37 343
18051.64 355
18052.91 316
18054.18 327
18055.45 312
18056.72 300
18057.99 292
18059.27 325
18060.54 335
18061.81 317
18063.08 336
18064.35 320
18065.62 333
18066.89 321
18068.16 324
18069.43 325
18070.70 343
18071.97 317
18073.24 338
18074.51 332
18075.78 306
18077.05 328
18078.32 328
18079.60 329
18080.87 319
18082.14 309
18083.41 322
18084.68 312
18085.95 363
18087.22 350
18088.49 334
18089.77 310
18091.04 326
18092.31 333
18093.58 340
18094.85 335
18096.12 305
18097.39 328
18098.67 349
18099.94 369
18101.21 307
18102.48 341
18103.75 293
18105.02 316
18106.30 338
18107.57 323
18108.84 329
18110.11 348
18111.38 359
18112.66 341
18113.93 310
18115.20 337
18116.47 330
18117.75 316
18119.02 359
18120.29 319
18121.56 346
18122.84 341
18124.11 371
18125.38 352
18126.65 349
18127.93 339
18129.20 325
18130.47 356
18131.74 350
18133.02 358
18134.29 349
18135.56 329
18136.84 344
18138.11 349
18139.38 334
18140.66 293
18141.93 291
18143.20 344
18144.48 367
18145.75 344
18147.02 339
18148.30 334
18149.57 339
18150.84 356
18152.12 355
18153.39 347
18154.66 382
18155.94 349
18157.21 357
18158.48 334
18159.76 342
18161.03 340
18162.31 324
18163.58 336
18164.85 296
18166.13 337
18167.40 331
18168.68 358
18169.95 351
18171.22 344
18172.50 368
18173.77 343
18175.05 336
18176.32 304
18177.60 313
18178.87 342
18180.15 348
18181.42 321
18182.69 295
18183.97 348
18185.24 354
18186.52 306
18187.79 320
18189.07 319
18190.34 352
18191.62 332
18192.89 353
18194.17 328
18195.44 362
18196.72 328
18197.99 335
18199.27 313
18200.54 362
18201.82 342
18203.09 361
18204.37 357
18205.65 329
18206.92 313
18208.20 335
18209.47 359
18210.75 339
18212.02 339
18213.30 361
18214.57 332
18215.85 327
18217.13 340
18218.40 337
18219.68 334
18220.95 346
18222.23 352
18223.51 292
18224.78 341
18226.06 338
18227.33 347
18228.61 346
18229.89 345
18231.16 299
18232.44 319
18233.72 310
18234.99 373
18236.27 340
18237.55 375
18238.82 352
18240.10 305
18241.38 325
18242.65 337
18243.93 331
18245.21 345
18246.48 321
18247.76 326
18249.04 323
18250.31 311
18251.59 331
18252.87 359
18254.15 343
18255.42 316
18256.70 324
18257.98 306
18259.25 317
18260.53 335
18261.81 410
18263.09 363
18264.36 329
18265.64 345
18266.92 328
18268.20 328
18269.47 315
18270.75 331
18272.03 342
18273.31 336
18274.59 335
18275.86 351
18277.14 327
18278.42 294
18279.70 304
18280.98 318
18282.25 308
18283.53 369
18284.81 311
18286.09 301
18287.37 342
18288.64 348
18289.92 353
18291.20 327
18292.48 339
18293.76 344
18295.04 327
18296.32 332
18297.59 339
18298.87 369
18300.15 341
18301.43 356
18302.71 308
18303.99 314
18305.27 337
18306.55 312
18307.83 303
18309.10 344
18310.38 355
18311.66 347
18312.94 326
18314.22 343
18315.50 353
18316.78 321
18318.06 303
18319.34 318
18320.62 301
18321.90 312
18323.18 337
18324.46 376
18325.74 353
18327.02 329
18328.30 356
18329.58 351
18330.86 337
18332.14 312
18333.41 306
18334.69 325
18335.97 330
18337.25 311
18338.54 316
18339.82 354
18341.10 352
18342.38 376
18343.66 329
18344.94 345
18346.22 320
18347.50 342
18348.78 319
18350.06 332
18351.34 360
18352.62 330
18353.90 332
18355.18 313
18356.46 309
18357.74 331
18359.02 330
18360.30 347
18361.58 344
18362.87 345
18364.15 349
18365.43 328
18366.71 313
18367.99 329
18369.27 331
18370.55 318
18371.83 318
18373.11 310
18374.40 321
18375.68 317
18376.96 306
18378.24 336
18379.52 312
18380.80 329
18382.08 336
18383.37 289
18384.65 286
18385.93 315
18387.21 342
18388.49 374
18389.78 343
18391.06 296
18392.34 293
18393.62 315
18394.90 337
18396.19 315
18397.47 320
18398.75 330
18400.03 351
18401.31 313
18402.60 298
18403.88 315
18405.16 337
18406.44 351
18407.73 342
18409.01 306
18410.29 317
18411.57 349
18412.86 357
18414.14 315
18415.42 305
18416.71 333
18417.99 327
18419.27 369
18420.55 304
18421.84 327
18423.12 312
18424.40 352
18425.69 330
18426.97 329
18428.25 314
18429.54 352
18430.82 324
18432.10 301
18433.39 325
18434.67 328
18435.95 342
18437.24 337
18438.52 333
18439.80 301
18441.09 296
18442.37 347
18443.66 336
18444.94 320
18446.22 341
18447.51 321
18448.79 312
18450.08 283
18451.36 302
18452.64 324
18453.93 318
18455.21 372
18456.50 331
18457.78 310
18459.06 349
18460.35 339
18461.63 325
18462.92 291
18464.20 296
18465.49 323
18466.77 293
18468.06 300
18469.34 290
18470.63 302
18471.91 333
18473.19 327
18474.48 294
18475.76 285
18477.05 304
18478.33 329
18479.62 306
18480.90 295
18482.19 300
18483.47 338
18484.76 368
18486.05 328
18487.33 328
18488.62 308
18489.90 326
18491.19 335
18492.47 303
18493.76 301
18495.04 309
18496.33 331
18497.61 326
18498.90 297
18500.19 332
18501.47 338
18502.76 323
18504.04 311
18505.33 321
18506.62 294
18507.90 303
18509.19 321
18510.47 305
18511.76 297
18513.05 297
18514.33 316
18515.62 311
18516.90 292
18518.19 281
18519.48 312
18520.76 310
18522.05 304
18523.34 277
18524.62 307
18525.91 329
18527.20 304
18528.48 306
18529.77 289
18531.06 306
18532.34 316
18533.63 306
18534.92 325
18536.21 297
18537.49 328
18538.78 320
18540.07 263
18541.35 293
18542.64 293
18543.93 268
18545.22 332
18546.50 324
18547.79 307
18549.08 301
18550.37 321
18551.65 335
18552.94 318
18554.23 335
18555.52 292
18556.80 310
18558.09 336
18559.38 313
18560.67 312
18561.95 332
18563.24 329
18564.53 361
18565.82 355
18567.11 338
18568.39 333
18569.68 322
18570.97 327
18572.26 355
18573.55 343
18574.84 312
18576.12 345
18577.41 302
18578.70 318
18579.99 377
18581.28 372
18582.57 325
18583.86 368
18585.14 307
18586.43 295
18587.72 327
18589.01 334
18590.30 299
18591.59 312
18592.88 307
18594.17 306
18595.46 342
18596.74 336
18598.03 307
18599.32 349
18600.61 337
18601.90 328
18603.19 324
18604.48 308
18605.77 326
18607.06 316
18608.35 329
18609.64 344
18610.93 336
18612.22 320
18613.51 314
18614.80 316
18616.09 323
18617.38 311
18618.67 332
18619.96 346
18621.25 367
18622.54 356
18623.83 333
18625.12 356
18626.41 342
18627.70 320
18628.99 321
18630.28 336
18631.57 335
18632.86 323
18634.15 313
18635.44 348
18636.73 337
18638.02 357
18639.31 360
18640.60 319
18641.89 332
18643.18 302
18644.47 330
18645.76 320
18647.06 378
18648.35 325
18649.64 332
18650.93 315
18652.22 380
18653.51 331
18654.80 299
18656.09 322
18657.38 309
18658.68 309
18659.97 339
18661.26 339
18662.55 334
18663.84 277
18665.13 329
18666.42 330
18667.72 360
18669.01 329
18670.30 314
18671.59 325
18672.88 309
18674.17 289
18675.47 310
18676.76 346
18678.05 345
18679.34 319
18680.63 326
18681.93 336
18683.22 301
18684.51 287
18685.80 287
18687.09 309
18688.39 309
18689.68 311
18690.97 287
18692.26 306
18693.56 296
18694.85 295
18696.14 308
18697.43 328
18698.73 317
18700.02 296
18701.31 266
18702.60 294
18703.90 322
18705.19 291
18706.48 290
18707.78 276
18709.07 272
18710.36 318
18711.66 306
18712.95 299
18714.24 308
18715.54 314
18716.83 301
18718.12 278
18719.42 303
18720.71 300
18722.00 308
18723.30 276
18724.59 300
18725.88 279
18727.18 270
18728.47 268
18729.76 297
18731.06 306
18732.35 291
18733.65 306
18734.94 295
18736.23 350
18737.53 304
18738.82 322
18740.12 291
18741.41 330
18742.70 306
18744.00 298
18745.29 291
18746.59 308
18747.88 316
18749.18 312
18750.47 290
18751.76 296
18753.06 318
18754.35 308
18755.65 274
18756.94 282
18758.24 298
18759.53 299
18760.83 317
18762.12 253
18763.42 298
18764.71 302
18766.01 311
18767.30 313
18768.60 295
18769.89 288
18771.19 300
18772.48 252
18773.78 284
18775.07 321
18776.37 303
18777.66 312
18778.96 320
18780.25 318
18781.55 310
18782.85 311
18784.14 299
18785.44 268
18786.73 292
18788.03 305
18789.32 318
18790.62 316
18791.92 293
18793.21 303
18794.51 311
18795.80 299
18797.10 299
18798.40 319
18799.69 291
18800.99 325
18802.28 322
18803.58 323
18804.88 308
18806.17 290
18807.47 314
18808.77 361
18810.06 310
18811.36 283
18812.66 312
18813.95 324
18815.25 311
18816.55 302
18817.84 337
18819.14 365
18820.44 332
18821.73 332
18823.03 315
18824.33 305
18825.62 314
18826.92 303
18828.22 338
18829.52 342
18830.81 317
18832.11 310
18833.41 330
18834.71 323
18836.00 315
18837.30 299
18838.60 293
18839.90 304
18841.19 301
18842.49 302
18843.79 304
18845.09 306
18846.38 315
18847.68 307
18848.98 323
18850.28 303
18851.58 288
18852.87 307
18854.17 304
18855.47 299
18856.77 281
18858.07 267
18859.36 327
18860.66 331
18861.96 328
18863.26 319
18864.56 297
18865.86 302
18867.15 299
18868.45 285
18869.75 280
18871.05 302
18872.35 292
18873.65 309
18874.95 306
18876.24 300
18877.54 271
18878.84 284
18880.14 292
18881.44 303
18882.74 280
18884.04 272
18885.34 268
18886.64 276
18887.94 300
18889.24 278
18890.53 326
18891.83 288
18893.13 322
18894.43 291
18895.73 283
18897.03 321
18898.33 324
18899.63 314
18900.93 331
18902.23 314
18903.53 319
18904.83 307
18906.13 290
18907.43 315
18908.73 297
18910.03 274
18911.33 293
18912.63 303
18913.93 312
18915.23 342
18916.53 303
18917.83 287
18919.13 298
18920.43 305
18921.73 311
18923.03 288
18924.33 298
18925.63 304
18926.93 305
18928.23 261
18929.53 281
18930.84 295
18932.14 300
18933.44 284
18934.74 277
18936.04 293
18937.34 324
18938.64 278
18939.94 253
18941.24 305
18942.54 296
18943.84 289
18945.15 301
18946.45 337
18947.75 305
18949.05 260
18950.35 295
18951.65 283
18952.95 318
18954.26 305
18955.56 317
18956.86 292
18958.16 279
18959.46 309
18960.76 292
18962.07 317
18963.37 281
18964.67 281
18965.97 266
18967.27 295
18968.57 299
18969.88 292
18971.18 272
18972.48 264
18973.78 306
18975.09 293
18976.39 261
18977.69 277
18978.99 274
18980.29 275
18981.60 271
18982.90 303
18984.20 320
18985.50 311
18986.81 287
18988.11 284
18989.41 282
18990.72 270
18992.02 282
18993.32 275
18994.62 262
18995.93 268
18997.23 279
18998.53 281
18999.84 265
19001.14 306
19002.44 299
19003.75 305
19005.05 285
19006.35 293
19007.66 259
19008.96 273
19010.26 299
19011.57 288
19012.87 279
19014.17 279
19015.48 311
19016.78 306
19018.08 314
19019.39 290
19020.69 262
19021.99 259
19023.30 311
19024.60 305
19025.91 283
19027.21 313
19028.51 294
19029.82 258
19031.12 260
19032.43 252
19033.73 294
19035.04 314
19036.34 300
19037.64 293
19038.95 307
19040.25 290
19041.56 249
19042.86 297
19044.17 274
19045.47 259
19046.78 268
19048.08 317
19049.39 292
19050.69 346
19052.00 299
19053.30 280
19054.61 282
19055.91 281
19057.22 291
19058.52 265
19059.83 271
19061.13 282
19062.44 266
19063.74 244
19065.05 293
19066.35 309
19067.66 287
19068.96 262
19070.27 262
19071.57 270
19072.88 267
19074.18 272
19075.49 296
19076.80 297
19078.10 264
19079.41 282
19080.71 320
19082.02 269
19083.33 281
19084.63 299
19085.94 318
19087.24 267
19088.55 302
19089.86 290
19091.16 272
19092.47 310
19093.77 289
19095.08 294
19096.39 268
19097.69 291
19099.00 299
19100.31 304
19101.61 288
19102.92 303
19104.23 301
19105.53 311
19106.84 281
19108.15 307
19109.45 285
19110.76 297
19112.07 314
19113.37 272
19114.68 302
19115.99 266
19117.30 272
19118.60 292
19119.91 294
19121.22 269
19122.52 297
19123.83 302
19125.14 263
19126.45 275
19127.75 277
19129.06 310
19130.37 293
19131.68 258
19132.98 260
19134.29 300
19135.60 276
19136.91 307
19138.22 272
19139.52 297
19140.83 301
19142.14 268
19143.45 263
19144.76 256
19146.06 290
19147.37 310
19148.68 297
19149.99 292
19151.30 310
19152.60 296
19153.91 314
19155.22 350
19156.53 314
19157.84 295
19159.15 333
19160.46 337
19161.76 306
19163.07 299
19164.38 283
19165.69 298
19167.00 327
19168.31 324
19169.62 271
19170.93 299
19172.23 278
19173.54 290
19174.85 281
19176.16 298
19177.47 340
19178.78 335
19180.09 303
19181.40 282
19182.71 271
19184.02 276
19185.33 279
19186.64 263
19187.95 224
19189.26 306
19190.57 308
19191.87 275
19193.18 284
19194.49 293
19195.80 295
19197.11 312
19198.42 259
19199.73 255
19201.04 286
19202.35 310
19203.66 296
19204.97 264
19206.28 270
19207.59 302
19208.90 322
19210.21 287
19211.53 266
19212.84 287
19214.15 292
19215.46 287
19216.77 280
19218.08 313
19219.39 254
19220.70 268
19222.01 311
19223.32 296
19224.63 273
19225.94 256
19227.25 300
19228.56 294
19229.87 271
19231.19 303
19232.50 282
19233.81 268
19235.12 268
19236.43 282
19237.74 285
19239.05 277
19240.36 287
19241.68 316
19242.99 277
19244.30 294
19245.61 275
19246.92 253
19248.23 266
19249.54 265
19250.86 282
19252.17 286
19253.48 279
19254.79 269
19256.10 283
19257.42 308
19258.73 297
19260.04 294
19261.35 279
19262.66 268
19263.98 273
19265.29 259
19266.60 278
19267.91 289
19269.22 287
19270.54 304
19271.85 282
19273.16 268
19274.47 279
19275.79 246
19277.10 304
19278.41 292
19279.72 314
19281.04 288
19282.35 276
19283.66 270
19284.98 315
19286.29 293
19287.60 271
19288.91 269
19290.23 305
19291.54 311
19292.85 296
19294.17 269
19295.48 309
19296.79 322
19298.11 273
19299.42 283
19300.73 262
19302.05 303
19303.36 312
19304.67 274
19305.99 277
19307.30 299
19308.61 311
19309.93 282
19311.24 288
19312.56 273
19313.87 247
19315.18 282
19316.50 294
19317.81 300
19319.13 280
19320.44 292
19321.75 297
19323.07 297
19324.38 297
19325.70 263
19327.01 283
19328.32 302
19329.64 254
19330.95 291
19332.27 287
19333.58 294
19334.90 291
19336.21 250
19337.53 245
19338.84 268
19340.16 295
19341.47 294
19342.79 294
19344.10 300
19345.42 277
19346.73 249
19348.05 232
19349.36 274
19350.68 256
19351.99 265
19353.31 292
19354.62 268
19355.94 296
19357.25 290
19358.57 255
19359.88 285
19361.20 289
19362.51 265
19363.83 290
19365.14 277
19366.46 287
19367.78 293
19369.09 283
19370.41 265
19371.72 280
19373.04 267
19374.35 268
19375.67 279
19376.99 303
19378.30 278
19379.62 261
19380.93 271
19382.25 260
19383.57 282
19384.88 301
19386.20 284
19387.52 280
19388.83 318
19390.15 324
19391.47 280
19392.78 262
19394.10 248
19395.42 292
19396.73 284
19398.05 284
19399.37 279
19400.68 255
19402.00 273
19403.32 298
19404.63 294
19405.95 277
19407.27 279
19408.58 294
19409.90 287
19411.22 250
19412.54 261
19413.85 300
19415.17 287
19416.49 275
19417.80 245
19419.12 284
19420.44 283
19421.76 276
19423.07 296
19424.39 266
19425.71 255
19427.03 271
19428.35 275
19429.66 272
19430.98 277
19432.30 275
19433.62 263
19434.93 273
19436.25 281
19437.57 251
19438.89 268
19440.21 299
19441.53 286
19442.84 269
19444.16 278
19445.48 282
19446.80 283
19448.12 256
19449.44 280
19450.75 286
19452.07 261
19453.39 266
19454.71 269
19456.03 243
19457.35 290
19458.67 264
19459.98 251
19461.30 266
19462.62 287
19463.94 290
19465.26 254
19466.58 249
19467.90 275
19469.22 270
19470.54 279
19471.86 265
19473.18 285
19474.49 278
19475.81 283
19477.13 276
19478.45 274
19479.77 272
19481.09 273
19482.41 265
19483.73 228
19485.05 269
19486.37 263
19487.69 290
19489.01 288
19490.33 271
19491.65 261
19492.97 272
19494.29 275
19495.61 283
19496.93 277
19498.25 266
19499.57 267
19500.89 248
19502.21 284
19503.53 262
19504.85 283
19506.17 255
19507.49 256
19508.81 255
19510.13 284
19511.45 291
19512.77 284
19514.09 280
19515.42 282
19516.74 251
19518.06 288
19519.38 289
19520.70 281
19522.02 309
19523.34 267
19524.66 315
19525.98 271
19527.30 249
19528.62 262
19529.95 273
19531.27 238
19532.59 261
19533.91 258
19535.23 284
19536.55 264
19537.87 261
19539.20 285
19540.52 295
19541.84 263
19543.16 265
19544.48 257
19545.80 267
19547.13 268
19548.45 301
19549.77 272
19551.09 260
19552.41 270
19553.74 261
19555.06 239
19556.38 315
19557.70 311
19559.02 293
19560.35 252
19561.67 280
19562.99 260
19564.31 260
19565.64 251
19566.96 262
19568.28 266
19569.60 262
19570.93 264
19572.25 249
19573.57 242
19574.89 271
19576.22 280
19577.54 270
19578.86 278
19580.18 289
19581.51 276
19582.83 275
19584.15 260
19585.48 253
19586.80 268
19588.12 261
19589.45 291
19590.77 266
19592.09 247
19593.42 270
19594.74 288
19596.06 269
19597.39 268
19598.71 256
19600.03 295
19601.36 318
19602.68 259
19604.00 263
19605.33 254
19606.65 254
19607.98 313
19609.30 246
19610.62 260
19611.95 283
19613.27 287
19614.60 257
19615.92 273
19617.24 262
19618.57 268
19619.89 267
19621.22 262
19622.54 281
19623.87 275
19625.19 266
19626.51 273
19627.84 300
19629.16 259
19630.49 291
19631.81 255
19633.14 268
19634.46 274
19635.79 259
19637.11 267
19638.44 252
19639.76 263
19641.09 258
19642.41 242
19643.74 266
19645.06 275
19646.39 276
19647.71 296
19649.04 285
19650.36 241
19651.69 284
19653.01 275
19654.34 266
19655.66 278
19656.99 280
19658.32 281
19659.64 260
19660.97 286
19662.29 246
19663.62 260
19664.94 287
19666.27 286
19667.60 274
19668.92 297
19670.25 253
19671.57 274
19672.90 285
19674.23 263
19675.55 266
19676.88 252
19678.20 294
19679.53 298
19680.86 272
19682.18 273
19683.51 325
19684.84 305
19686.16 273
19687.49 274
19688.82 277
19690.14 288
19691.47 256
19692.80 296
19694.12 294
19695.45 275
19696.78 299
19698.10 296
19699.43 267
19700.76 288
19702.08 267
19703.41 295
19704.74 291
19706.07 243
19707.39 249
19708.72 280
19710.05 315
19711.37 258
19712.70 259
19714.03 288
19715.36 284
19716.68 300
19718.01 251
19719.34 252
19720.67 297
19721.99 277
19723.32 338
19724.65 269
19725.98 278
19727.31 326
19728.63 308
19729.96 265
19731.29 295
19732.62 282
19733.95 320
19735.27 288
19736.60 278
19737.93 288
19739.26 280
19740.59 255
19741.92 285
19743.24 299
19744.57 295
19745.90 300
19747.23 289
19748.56 293
19749.89 293
19751.22 288
19752.54 271
19753.87 269
19755.20 290
19756.53 291
19757.86 291
19759.19 285
19760.52 267
19761.85 272
19763.18 271
19764.50 263
19765.83 279
19767.16 251
19768.49 261
19769.82 230
19771.15 259
19772.48 264
19773.81 283
19775.14 273
19776.47 258
19777.80 286
19779.13 278
19780.46 268
19781.79 273
19783.12 281
19784.45 299
19785.78 293
19787.11 294
19788.44 290
19789.77 281
19791.10 271
19792.43 283
19793.76 257
19795.09 267
19796.42 256
19797.75 284
19799.08 258
19800.41 263
19801.74 258
19803.07 265
19804.40 287
19805.73 286
19807.06 256
19808.39 255
19809.72 290
19811.05 263
19812.38 285
19813.71 289
19815.05 257
19816.38 308
19817.71 255
19819.04 230
19820.37 239
19821.70 256
19823.03 300
19824.36 253
19825.69 247
19827.03 245
19828.36 252
19829.69 274
19831.02 244
19832.35 246
19833.68 271
19835.01 234
19836.35 238
19837.68 250
19839.01 255
19840.34 300
19841.67 255
19843.00 279
19844.34 254
19845.67 273
19847.00 267
19848.33 272
19849.66 294
19851.00 254
19852.33 265
19853.66 292
19854.99 304
19856.32 295
19857.66 280
19858.99 243
19860.32 258
19861.65 251
19862.99 268
19864.32 269
19865.65 287
19866.98 250
19868.32 276
19869.65 250
19870.98 277
19872.31 268
19873.65 291
19874.98 278
19876.31 291
19877.65 271
19878.98 271
19880.31 298
19881.65 267
19882.98 292
19884.31 267
19885.64 250
19886.98 276
19888.31 288
19889.64 271
19890.98 271
19892.31 274
19893.64 259
19894.98 251
19896.31 247
19897.65 242
19898.98 280
19900.31 263
19901.65 286
19902.98 242
19904.31 258
19905.65 275
19906.98 251
19908.32 256
19909.65 252
19910.98 270
19912.32 284
19913.65 288
19914.99 254
19916.32 271
19917.66 292
19918.99 287
19920.32 261
19921.66 306
19922.99 291
19924.33 283
19925.66 276
19927.00 315
19928.33 252
19929.67 268
19931.00 270
19932.34 276
19933.67 276
19935.01 260
19936.34 270
19937.68 292
19939.01 271
19940.35 259
19941.68 289
19943.02 287
19944.35 288
19945.69 276
19947.02 269
19948.36 259
19949.69 272
19951.03 276
19952.36 277
19953.70 275
19955.03 257
19956.37 287
19957.71 289
19959.04 284
19960.38 287
19961.71 283
19963.05 238
19964.38 249
19965.72 269
19967.06 282
19968.39 275
19969.73 286
19971.06 263
19972.40 295
19973.74 293
19975.07 240
19976.41 270
19977.75 277
19979.08 251
19980.42 270
19981.75 291
19983.09 258
19984.43 275
19985.76 256
19987.10 250
19988.44 255
19989.77 267
19991.11 285
19992.45 281
19993.78 280
19995.12 277
19996.46 281
19997.80 261
19999.13 317
20000.47 259
20001.81 284
20003.14 289
20004.48 243
20005.82 253
20007.16 276
20008.49 269
20009.83 249
20011.17 261
20012.51 269
20013.84 275
20015.18 289
20016.52 284
20017.86 304
20019.19 258
20020.53 282
20021.87 290
20023.21 262
20024.55 293
20025.88 296
20027.22 292
20028.56 272
20029.90 299
20031.24 259
20032.57 301
20033.91 313
20035.25 259
20036.59 281
20037.93 292
20039.26 269
20040.60 254
20041.94 249
20043.28 240
20044.62 296
20045.96 283
20047.30 269
20048.63 292
20049.97 244
20051.31 270
20052.65 279
20053.99 267
20055.33 267
20056.67 296
20058.01 261
20059.35 274
20060.69 267
20062.02 294
20063.36 275
20064.70 293
20066.04 295
20067.38 285
20068.72 323
20070.06 261
20071.40 271
20072.74 257
20074.08 295
20075.42 291
20076.76 268
20078.10 291
20079.44 277
20080.78 279
20082.12 282
20083.46 246
20084.80 292
20086.14 291
20087.48 283
20088.82 293
20090.16 291
20091.50 319
20092.84 302
20094.18 299
20095.52 306
20096.86 261
20098.20 287
20099.54 264
20100.88 264
20102.22 235
20103.56 259
20104.90 303
20106.24 308
20107.58 288
20108.92 294
20110.26 287
20111.60 278
20112.95 297
20114.29 265
20115.63 264
20116.97 270
20118.31 259
20119.65 297
20120.99 306
20122.33 267
20123.67 262
20125.02 270
20126.36 253
20127.70 257
20129.04 267
20130.38 269
20131.72 261
20133.06 239
20134.41 255
20135.75 263
