# Supplementary material for: MALDI-TOF MS typing enables the classification of brewing yeasts of the genus Saccharomyces to major beer styles
Source: PLoS One. 2017 Aug 9;12(8):e0181694. doi: 10.1371/journal.pone.0181694 (PMC5549903; doi:10.1371/journal.pone.0181694)
Supplement: S10 File — The directory includes 90 raw files and was zipped to “.zip”; the folder has three strains with 30 spectra per strain; S1 Text explains the raw files with an example and Table 1 represents the yeast strains used within the experiment. (ZIP) [file pone.0181694.s013.zip › 28-30/30336-192-OG-Alt-Alt-YPG-18h-E-E_2015-08-14__0_D11_1.dat]

1999.93 1065
2000.35 1032
2000.77 1104
2001.19 1043
2001.61 1012
2002.03 1010
2002.46 1078
2002.88 1014
2003.30 969
2003.72 994
2004.14 1031
2004.57 1023
2004.99 1074
2005.41 1114
2005.83 1076
2006.25 1093
2006.68 1037
2007.10 980
2007.52 1016
2007.94 976
2008.37 1008
2008.79 965
2009.21 969
2009.63 1079
2010.06 968
2010.48 1051
2010.90 1089
2011.32 1158
2011.75 1234
2012.17 1125
2012.59 1037
2013.02 1050
2013.44 991
2013.86 1044
2014.29 1056
2014.71 1118
2015.13 1096
2015.55 996
2015.98 984
2016.40 963
2016.82 1133
2017.25 1106
2017.67 1028
2018.10 1048
2018.52 1083
2018.94 957
2019.37 1039
2019.79 1182
2020.21 1024
2020.64 1020
2021.06 1119
2021.48 1077
2021.91 1037
2022.33 1092
2022.76 1050
2023.18 1143
2023.60 1198
2024.03 994
2024.45 1086
2024.88 1110
2025.30 1053
2025.73 931
2026.15 945
2026.57 947
2027.00 945
2027.42 1001
2027.85 946
2028.27 949
2028.70 905
2029.12 926
2029.55 1056
2029.97 994
2030.40 1007
2030.82 907
2031.24 936
2031.67 1003
2032.09 937
2032.52 957
2032.94 820
2033.37 900
2033.79 1032
2034.22 988
2034.65 867
2035.07 892
2035.50 949
2035.92 1056
2036.35 991
2036.77 952
2037.20 954
2037.62 947
2038.05 945
2038.47 944
2038.90 954
2039.33 1034
2039.75 1049
2040.18 1111
2040.60 1178
2041.03 1211
2041.45 1231
2041.88 1111
2042.31 1015
2042.73 1071
2043.16 955
2043.58 1001
2044.01 1124
2044.44 1088
2044.86 1041
2045.29 1150
2045.72 1140
2046.14 1031
2046.57 979
2047.00 1069
2047.42 1026
2047.85 956
2048.28 951
2048.70 1000
2049.13 1092
2049.56 965
2049.98 917
2050.41 1040
2050.84 985
2051.26 996
2051.69 956
2052.12 944
2052.54 981
2052.97 957
2053.40 952
2053.83 1026
2054.25 999
2054.68 843
2055.11 935
2055.53 1003
2055.96 1004
2056.39 978
2056.82 964
2057.24 1048
2057.67 1093
2058.10 965
2058.53 919
2058.96 1041
2059.38 1089
2059.81 1075
2060.24 1063
2060.67 1028
2061.10 1008
2061.52 1030
2061.95 1087
2062.38 964
2062.81 938
2063.24 985
2063.66 1006
2064.09 885
2064.52 1109
2064.95 894
2065.38 1088
2065.81 1190
2066.23 1104
2066.66 1183
2067.09 1299
2067.52 1249
2067.95 1444
2068.38 1257
2068.81 1286
2069.23 1177
2069.66 1122
2070.09 1173
2070.52 1143
2070.95 1200
2071.38 994
2071.81 1008
2072.24 1024
2072.67 1011
2073.10 939
2073.53 1033
2073.95 1059
2074.38 1015
2074.81 993
2075.24 1081
2075.67 1042
2076.10 1135
2076.53 1121
2076.96 1216
2077.39 1032
2077.82 974
2078.25 1171
2078.68 1114
2079.11 1062
2079.54 1194
2079.97 1152
2080.40 1139
2080.83 1106
2081.26 1103
2081.69 1122
2082.12 1102
2082.55 1157
2082.98 1197
2083.41 1185
2083.84 1161
2084.27 1127
2084.70 1126
2085.13 1078
2085.56 952
2085.99 1022
2086.42 1085
2086.85 1059
2087.29 1014
2087.72 942
2088.15 943
2088.58 1078
2089.01 1079
2089.44 991
2089.87 1076
2090.30 1072
2090.73 986
2091.16 840
2091.59 1016
2092.03 1091
2092.46 1152
2092.89 1032
2093.32 1089
2093.75 954
2094.18 1013
2094.61 1055
2095.05 1079
2095.48 966
2095.91 923
2096.34 1051
2096.77 1093
2097.20 1155
2097.63 1151
2098.07 1145
2098.50 1182
2098.93 1041
2099.36 1058
2099.79 955
2100.23 952
2100.66 1002
2101.09 918
2101.52 936
2101.95 958
2102.39 1094
2102.82 987
2103.25 1049
2103.68 958
2104.12 1022
2104.55 880
2104.98 961
2105.41 971
2105.85 940
2106.28 1092
2106.71 1011
2107.14 1008
2107.58 1011
2108.01 1066
2108.44 1081
2108.88 1019
2109.31 945
2109.74 965
2110.18 1022
2110.61 1033
2111.04 1013
2111.47 1032
2111.91 1009
2112.34 1016
2112.77 1059
2113.21 1013
2113.64 989
2114.07 990
2114.51 993
2114.94 1039
2115.37 963
2115.81 940
2116.24 933
2116.68 919
2117.11 971
2117.54 995
2117.98 882
2118.41 929
2118.85 1023
2119.28 1009
2119.71 958
2120.15 1059
2120.58 1021
2121.02 986
2121.45 999
2121.88 930
2122.32 861
2122.75 980
2123.19 1112
2123.62 1058
2124.06 1021
2124.49 956
2124.92 1072
2125.36 1085
2125.79 1006
2126.23 1007
2126.66 916
2127.10 1005
2127.53 949
2127.97 920
2128.40 1038
2128.84 1079
2129.27 977
2129.71 964
2130.14 1069
2130.58 1100
2131.01 1034
2131.45 1164
2131.88 1075
2132.32 1007
2132.75 986
2133.19 1027
2133.63 1028
2134.06 1035
2134.50 1246
2134.93 1160
2135.37 1237
2135.80 1085
2136.24 913
2136.67 907
2137.11 1111
2137.55 1177
2137.98 1099
2138.42 1005
2138.85 1087
2139.29 1198
2139.73 1249
2140.16 1138
2140.60 1166
2141.03 1110
2141.47 1009
2141.91 1068
2142.34 1019
2142.78 1103
2143.22 1143
2143.65 1105
2144.09 993
2144.53 997
2144.96 977
2145.40 982
2145.84 975
2146.27 977
2146.71 917
2147.15 1072
2147.58 995
2148.02 1004
2148.46 1028
2148.89 995
2149.33 963
2149.77 1064
2150.21 1191
2150.64 1360
2151.08 1322
2151.52 1286
2151.95 1291
2152.39 1223
2152.83 1058
2153.27 1158
2153.70 1255
2154.14 1369
2154.58 1219
2155.02 1267
2155.45 1149
2155.89 1145
2156.33 1168
2156.77 1176
2157.21 1188
2157.64 1079
2158.08 1133
2158.52 1072
2158.96 1025
2159.40 1096
2159.83 1049
2160.27 1088
2160.71 1134
2161.15 1086
2161.59 992
2162.02 888
2162.46 1001
2162.90 975
2163.34 1064
2163.78 1017
2164.22 1068
2164.66 1022
2165.09 1030
2165.53 1112
2165.97 1049
2166.41 1094
2166.85 1013
2167.29 1091
2167.73 1062
2168.17 1079
2168.60 1045
2169.04 1136
2169.48 1049
2169.92 1118
2170.36 1113
2170.80 1197
2171.24 1107
2171.68 1120
2172.12 1186
2172.56 1199
2173.00 1209
2173.44 1100
2173.88 1115
2174.32 1276
2174.76 1258
2175.20 1185
2175.64 1251
2176.07 1243
2176.51 1405
2176.95 1203
2177.39 1215
2177.83 1436
2178.27 1390
2178.71 1393
2179.15 1322
2179.59 1260
2180.03 1272
2180.47 1133
2180.92 1243
2181.36 1392
2181.80 1162
2182.24 1106
2182.68 1092
2183.12 1182
2183.56 1206
2184.00 1155
2184.44 1300
2184.88 1133
2185.32 1046
2185.76 1094
2186.20 1082
2186.64 1086
2187.08 1106
2187.52 1141
2187.97 1191
2188.41 1127
2188.85 1037
2189.29 1104
2189.73 1114
2190.17 1044
2190.61 1083
2191.05 1059
2191.49 1084
2191.94 1098
2192.38 1182
2192.82 1212
2193.26 1101
2193.70 1197
2194.14 1124
2194.58 1045
2195.03 1214
2195.47 1252
2195.91 1159
2196.35 1049
2196.79 1091
2197.24 1253
2197.68 1209
2198.12 1135
2198.56 1191
2199.00 1284
2199.45 1129
2199.89 1221
2200.33 1148
2200.77 1091
2201.21 1091
2201.66 1086
2202.10 1145
2202.54 1197
2202.98 1096
2203.43 977
2203.87 1016
2204.31 1017
2204.75 1164
2205.20 1069
2205.64 985
2206.08 1094
2206.53 1081
2206.97 1188
2207.41 1120
2207.85 1268
2208.30 1128
2208.74 1152
2209.18 1136
2209.63 1146
2210.07 1116
2210.51 1014
2210.96 1214
2211.40 1211
2211.84 1149
2212.29 1120
2212.73 1192
2213.17 1148
2213.62 1103
2214.06 1103
2214.50 1243
2214.95 1213
2215.39 1140
2215.84 1162
2216.28 1059
2216.72 1094
2217.17 1049
2217.61 1111
2218.05 1072
2218.50 1051
2218.94 1009
2219.39 968
2219.83 944
2220.28 947
2220.72 1112
2221.16 1078
2221.61 1026
2222.05 1072
2222.50 1115
2222.94 1015
2223.39 958
2223.83 1018
2224.28 1031
2224.72 1032
2225.16 971
2225.61 971
2226.05 1198
2226.50 1104
2226.94 1094
2227.39 1279
2227.83 1144
2228.28 1117
2228.72 1210
2229.17 1132
2229.61 1150
2230.06 1107
2230.50 1174
2230.95 1128
2231.40 1115
2231.84 1104
2232.29 1206
2232.73 1159
2233.18 1149
2233.62 994
2234.07 1042
2234.51 1256
2234.96 1132
2235.41 1088
2235.85 1187
2236.30 1128
2236.74 1261
2237.19 1204
2237.63 1164
2238.08 1171
2238.53 1205
2238.97 1291
2239.42 1074
2239.86 1135
2240.31 1086
2240.76 1091
2241.20 1124
2241.65 1151
2242.10 1017
2242.54 1049
2242.99 1090
2243.44 1103
2243.88 1005
2244.33 1029
2244.78 1033
2245.22 1012
2245.67 1069
2246.12 909
2246.56 965
2247.01 921
2247.46 937
2247.90 959
2248.35 978
2248.80 1042
2249.24 1061
2249.69 1031
2250.14 1063
2250.59 946
2251.03 1058
2251.48 1106
2251.93 1011
2252.38 1095
2252.82 1067
2253.27 1061
2253.72 1131
2254.17 1185
2254.61 1075
2255.06 1001
2255.51 1073
2255.96 993
2256.40 1018
2256.85 909
2257.30 1009
2257.75 1055
2258.20 1000
2258.64 1051
2259.09 1122
2259.54 1116
2259.99 1087
2260.44 931
2260.88 975
2261.33 1034
2261.78 1102
2262.23 1017
2262.68 1020
2263.13 965
2263.58 1034
2264.02 1064
2264.47 1165
2264.92 1138
2265.37 1148
2265.82 1119
2266.27 1253
2266.72 1349
2267.17 1171
2267.61 1188
2268.06 1274
2268.51 1284
2268.96 1212
2269.41 1333
2269.86 1189
2270.31 1130
2270.76 1186
2271.21 1130
2271.66 1202
2272.11 1264
2272.56 1131
2273.00 1111
2273.45 1093
2273.90 1260
2274.35 1236
2274.80 1253
2275.25 1234
2275.70 1092
2276.15 1125
2276.60 1145
2277.05 1086
2277.50 1094
2277.95 1211
2278.40 1166
2278.85 1224
2279.30 1174
2279.75 1065
2280.20 1089
2280.65 1120
2281.10 1029
2281.55 1116
2282.00 1109
2282.45 1058
2282.90 1065
2283.35 1104
2283.81 1222
2284.26 1262
2284.71 1229
2285.16 1153
2285.61 1136
2286.06 1240
2286.51 1144
2286.96 1070
2287.41 1137
2287.86 1052
2288.31 1061
2288.76 1242
2289.22 1227
2289.67 1340
2290.12 1402
2290.57 1453
2291.02 1537
2291.47 1790
2291.92 1928
2292.37 1802
2292.83 1968
2293.28 2089
2293.73 1901
2294.18 2021
2294.63 2077
2295.08 1960
2295.53 1942
2295.99 1908
2296.44 1826
2296.89 1716
2297.34 1662
2297.79 1452
2298.25 1471
2298.70 1404
2299.15 1421
2299.60 1377
2300.05 1239
2300.51 1269
2300.96 1210
2301.41 1099
2301.86 1115
2302.32 1146
2302.77 1153
2303.22 1153
2303.67 1068
2304.13 1159
2304.58 1075
2305.03 1099
2305.48 1087
2305.94 1122
2306.39 1131
2306.84 1164
2307.29 1222
2307.75 1093
2308.20 1047
2308.65 1046
2309.11 1121
2309.56 1190
2310.01 1286
2310.47 1249
2310.92 1207
2311.37 1198
2311.83 1325
2312.28 1387
2312.73 1449
2313.19 1348
2313.64 1281
2314.09 1336
2314.55 1253
2315.00 1314
2315.45 1238
2315.91 1332
2316.36 1252
2316.81 1112
2317.27 1126
2317.72 1161
2318.18 1079
2318.63 1026
2319.08 1164
2319.54 1151
2319.99 1179
2320.45 1208
2320.90 1374
2321.35 1378
2321.81 1166
2322.26 1209
2322.72 1211
2323.17 1274
2323.63 1223
2324.08 1267
2324.54 1197
2324.99 1163
2325.44 1020
2325.90 1109
2326.35 1170
2326.81 1194
2327.26 1191
2327.72 1358
2328.17 1343
2328.63 1262
2329.08 1435
2329.54 1473
2329.99 1360
2330.45 1391
2330.90 1392
2331.36 1448
2331.81 1694
2332.27 1630
2332.72 1483
2333.18 1438
2333.64 1327
2334.09 1359
2334.55 1560
2335.00 1367
2335.46 1274
2335.91 1297
2336.37 1131
2336.82 1306
2337.28 1369
2337.74 1263
2338.19 1132
2338.65 1116
2339.10 1101
2339.56 1271
2340.02 1278
2340.47 1180
2340.93 1133
2341.38 1218
2341.84 1288
2342.30 1174
2342.75 1192
2343.21 1277
2343.67 1189
2344.12 1316
2344.58 1301
2345.04 1270
2345.49 1298
2345.95 1253
2346.41 1377
2346.86 1339
2347.32 1241
2347.78 1278
2348.23 1305
2348.69 1308
2349.15 1237
2349.60 1238
2350.06 1286
2350.52 1368
2350.97 1237
2351.43 1259
2351.89 1322
2352.35 1238
2352.80 1347
2353.26 1216
2353.72 1201
2354.18 1176
2354.63 1163
2355.09 1110
2355.55 1033
2356.01 1054
2356.46 1099
2356.92 1155
2357.38 1146
2357.84 1106
2358.29 1117
2358.75 1077
2359.21 1185
2359.67 1096
2360.13 1093
2360.58 1185
2361.04 1198
2361.50 1175
2361.96 1124
2362.42 1131
2362.88 1318
2363.33 1307
2363.79 1326
2364.25 1125
2364.71 1110
2365.17 1210
2365.63 1245
2366.08 1130
2366.54 1121
2367.00 1178
2367.46 1174
2367.92 1160
2368.38 1214
2368.84 1228
2369.30 1237
2369.75 1256
2370.21 1253
2370.67 1343
2371.13 1237
2371.59 1192
2372.05 1300
2372.51 1308
2372.97 1193
2373.43 1259
2373.89 1255
2374.35 1243
2374.81 1226
2375.27 1098
2375.72 1089
2376.18 1190
2376.64 1224
2377.10 1223
2377.56 1090
2378.02 1141
2378.48 1125
2378.94 1156
2379.40 1327
2379.86 1132
2380.32 1171
2380.78 1386
2381.24 1270
2381.70 1209
2382.16 1123
2382.62 1048
2383.08 1185
2383.54 1244
2384.00 1139
2384.46 1157
2384.92 1128
2385.39 1203
2385.85 1269
2386.31 1164
2386.77 1208
2387.23 1244
2387.69 1178
2388.15 1166
2388.61 1107
2389.07 1106
2389.53 1063
2389.99 943
2390.45 826
2390.91 1050
2391.38 1177
2391.84 1173
2392.30 1196
2392.76 1223
2393.22 1164
2393.68 1124
2394.14 1127
2394.60 970
2395.06 1030
2395.53 1049
2395.99 1063
2396.45 1040
2396.91 1090
2397.37 1063
2397.83 1081
2398.30 974
2398.76 1174
2399.22 1097
2399.68 996
2400.14 1144
2400.61 1103
2401.07 1110
2401.53 968
2401.99 964
2402.45 878
2402.92 980
2403.38 1066
2403.84 1115
2404.30 1135
2404.76 1127
2405.23 1109
2405.69 1063
2406.15 1125
2406.61 1087
2407.08 1052
2407.54 1173
2408.00 1153
2408.46 1171
2408.93 1129
2409.39 1128
2409.85 1117
2410.32 1087
2410.78 1252
2411.24 1206
2411.70 1128
2412.17 1125
2412.63 1008
2413.09 997
2413.56 1084
2414.02 1099
2414.48 1161
2414.95 1055
2415.41 1041
2415.87 949
2416.34 969
2416.80 1055
2417.26 1097
2417.73 1179
2418.19 1244
2418.65 1274
2419.12 1319
2419.58 1410
2420.05 1482
2420.51 1429
2420.97 1437
2421.44 1349
2421.90 1406
2422.37 1468
2422.83 1495
2423.29 1491
2423.76 1264
2424.22 1237
2424.69 1390
2425.15 1391
2425.62 1250
2426.08 1212
2426.54 1181
2427.01 1159
2427.47 1116
2427.94 1122
2428.40 1126
2428.87 1184
2429.33 1102
2429.80 1205
2430.26 1228
2430.73 1183
2431.19 1037
2431.66 1035
2432.12 1207
2432.59 1149
2433.05 1223
2433.52 1300
2433.98 1181
2434.45 1279
2434.91 1115
2435.38 1074
2435.84 1115
2436.31 1304
2436.77 1247
2437.24 1282
2437.70 1365
2438.17 1287
2438.63 1346
2439.10 1253
2439.57 1202
2440.03 1221
2440.50 1333
2440.96 1278
2441.43 1278
2441.89 1330
2442.36 1298
2442.83 1274
2443.29 1331
2443.76 1234
2444.22 1380
2444.69 1380
2445.16 1337
2445.62 1388
2446.09 1406
2446.56 1412
2447.02 1147
2447.49 1022
2447.96 1032
2448.42 1094
2448.89 1019
2449.35 1098
2449.82 1109
2450.29 1180
2450.75 1271
2451.22 1088
2451.69 1096
2452.16 1064
2452.62 1163
2453.09 1157
2453.56 1022
2454.02 1077
2454.49 1251
2454.96 1071
2455.42 1187
2455.89 1090
2456.36 1114
2456.83 1029
2457.29 1099
2457.76 1138
2458.23 1199
2458.70 1185
2459.16 1134
2459.63 1128
2460.10 1153
2460.57 1110
2461.03 1055
2461.50 1053
2461.97 1173
2462.44 1123
2462.91 1063
2463.37 1149
2463.84 1061
2464.31 1120
2464.78 1150
2465.25 1079
2465.71 1004
2466.18 1088
2466.65 1071
2467.12 1198
2467.59 1142
2468.06 1041
2468.52 937
2468.99 1100
2469.46 1087
2469.93 1138
2470.40 1078
2470.87 1098
2471.34 1004
2471.80 995
2472.27 1035
2472.74 928
2473.21 1037
2473.68 1089
2474.15 1185
2474.62 994
2475.09 1010
2475.56 987
2476.02 987
2476.49 923
2476.96 965
2477.43 1091
2477.90 1069
2478.37 1034
2478.84 1106
2479.31 1075
2479.78 1169
2480.25 1262
2480.72 1192
2481.19 1164
2481.66 1140
2482.13 1108
2482.60 1161
2483.07 1148
2483.54 1145
2484.01 1049
2484.48 989
2484.95 1064
2485.42 1143
2485.89 1106
2486.36 1034
2486.83 1152
2487.30 1091
2487.77 1151
2488.24 1158
2488.71 1117
2489.18 1150
2489.65 1150
2490.12 1186
2490.59 1096
2491.06 1032
2491.53 1018
2492.00 1044
2492.47 1149
2492.94 1053
2493.41 1145
2493.88 1266
2494.36 1147
2494.83 1345
2495.30 1149
2495.77 1068
2496.24 1267
2496.71 1246
2497.18 1173
2497.65 1141
2498.12 1169
2498.60 1107
2499.07 1088
2499.54 1254
2500.01 1265
2500.48 1155
2500.95 1190
2501.42 1066
2501.90 949
2502.37 976
2502.84 1060
2503.31 1018
2503.78 955
2504.25 985
2504.73 1007
2505.20 1068
2505.67 1071
2506.14 1142
2506.61 1067
2507.09 1210
2507.56 1203
2508.03 1270
2508.50 1166
2508.97 1114
2509.45 1199
2509.92 1234
2510.39 1215
2510.86 1175
2511.34 1283
2511.81 1342
2512.28 1384
2512.75 1348
2513.23 1338
2513.70 1254
2514.17 1283
2514.65 1255
2515.12 1158
2515.59 1264
2516.06 1382
2516.54 1267
2517.01 1147
2517.48 1176
2517.96 1099
2518.43 1052
2518.90 1193
2519.38 1179
2519.85 1121
2520.32 1119
2520.80 1099
2521.27 1166
2521.74 1187
2522.22 1256
2522.69 1163
2523.16 1098
2523.64 1026
2524.11 1049
2524.58 1225
2525.06 1088
2525.53 1062
2526.01 1057
2526.48 1055
2526.95 1004
2527.43 1045
2527.90 1104
2528.38 1122
2528.85 1039
2529.32 1093
2529.80 1152
2530.27 1187
2530.75 1190
2531.22 1180
2531.70 1212
2532.17 1279
2532.64 1274
2533.12 1156
2533.59 1128
2534.07 1083
2534.54 1221
2535.02 1300
2535.49 1261
2535.97 1137
2536.44 1126
2536.92 1250
2537.39 1161
2537.87 1127
2538.34 1141
2538.82 1115
2539.29 1052
2539.77 1068
2540.24 1219
2540.72 1216
2541.19 1092
2541.67 1191
2542.14 1121
2542.62 1259
2543.09 1203
2543.57 1169
2544.04 1198
2544.52 1193
2545.00 1145
2545.47 1168
2545.95 1147
2546.42 1166
2546.90 1181
2547.37 1186
2547.85 1232
2548.33 1191
2548.80 1256
2549.28 1300
2549.75 1420
2550.23 1506
2550.71 1513
2551.18 1555
2551.66 1609
2552.14 1553
2552.61 1579
2553.09 1505
2553.57 1500
2554.04 1399
2554.52 1513
2554.99 1502
2555.47 1514
2555.95 1543
2556.42 1559
2556.90 1456
2557.38 1490
2557.86 1401
2558.33 1439
2558.81 1354
2559.29 1373
2559.76 1441
2560.24 1370
2560.72 1296
2561.19 1157
2561.67 1323
2562.15 1307
2562.63 1219
2563.10 1167
2563.58 1223
2564.06 1058
2564.54 1038
2565.01 1172
2565.49 1176
2565.97 1091
2566.45 1134
2566.92 1104
2567.40 1068
2567.88 1014
2568.36 944
2568.83 987
2569.31 937
2569.79 1129
2570.27 1135
2570.75 1069
2571.22 1024
2571.70 1022
2572.18 1125
2572.66 934
2573.14 979
2573.62 1092
2574.09 1063
2574.57 1037
2575.05 1184
2575.53 1303
2576.01 1261
2576.49 1171
2576.97 1173
2577.44 1131
2577.92 1163
2578.40 1133
2578.88 1021
2579.36 1080
2579.84 1021
2580.32 1014
2580.80 1053
2581.27 1005
2581.75 946
2582.23 1024
2582.71 1072
2583.19 1084
2583.67 1117
2584.15 1152
2584.63 1129
2585.11 1155
2585.59 1117
2586.07 1292
2586.55 1308
2587.03 1169
2587.51 1226
2587.99 1089
2588.47 1205
2588.94 1255
2589.42 1147
2589.90 1133
2590.38 1141
2590.86 1008
2591.34 1144
2591.82 1063
2592.30 1119
2592.78 1142
2593.26 1140
2593.74 1260
2594.22 1155
2594.71 1099
2595.19 1162
2595.67 1172
2596.15 1112
2596.63 1174
2597.11 1289
2597.59 1282
2598.07 1259
2598.55 1219
2599.03 1140
2599.51 1153
2599.99 1146
2600.47 1193
2600.95 1125
2601.43 1083
2601.91 1056
2602.40 1045
2602.88 1117
2603.36 1093
2603.84 1178
2604.32 1129
2604.80 1161
2605.28 1137
2605.76 1001
2606.24 1025
2606.73 1129
2607.21 1120
2607.69 1133
2608.17 1236
2608.65 1152
2609.13 1141
2609.62 1241
2610.10 1303
2610.58 1205
2611.06 1225
2611.54 1205
2612.02 1257
2612.51 1169
2612.99 1206
2613.47 1155
2613.95 1178
2614.43 1204
2614.92 1132
2615.40 1173
2615.88 1143
2616.36 1187
2616.85 1138
2617.33 1063
2617.81 1029
2618.29 1208
2618.78 1282
2619.26 1144
2619.74 1202
2620.22 1231
2620.71 1146
2621.19 1215
2621.67 1179
2622.15 1063
2622.64 1080
2623.12 1193
2623.60 1159
2624.09 1191
2624.57 1223
2625.05 1173
2625.53 1137
2626.02 1229
2626.50 1188
2626.98 1145
2627.47 1187
2627.95 1125
2628.43 1115
2628.92 1195
2629.40 1223
2629.88 1127
2630.37 1164
2630.85 1217
2631.34 1093
2631.82 1153
2632.30 1032
2632.79 1144
2633.27 1118
2633.75 1119
2634.24 1187
2634.72 1197
2635.21 1146
2635.69 1082
2636.17 1229
2636.66 1186
2637.14 1094
2637.63 1148
2638.11 1123
2638.60 1189
2639.08 1077
2639.56 1020
2640.05 1062
2640.53 1090
2641.02 1256
2641.50 1137
2641.99 1157
2642.47 1140
2642.96 1221
2643.44 1191
2643.93 1193
2644.41 1187
2644.90 1234
2645.38 1207
2645.87 1253
2646.35 1232
2646.84 1204
2647.32 1209
2647.81 1282
2648.29 1199
2648.78 1201
2649.26 1060
2649.75 1113
2650.23 1239
2650.72 1231
2651.20 1044
2651.69 1004
2652.17 1166
2652.66 1153
2653.15 1277
2653.63 1212
2654.12 1204
2654.60 1103
2655.09 1168
2655.57 1176
2656.06 1099
2656.55 1057
2657.03 993
2657.52 1055
2658.00 997
2658.49 1069
2658.98 1107
2659.46 1120
2659.95 1133
2660.44 1336
2660.92 1166
2661.41 1088
2661.90 1051
2662.38 1113
2662.87 1062
2663.35 989
2663.84 1120
2664.33 1180
2664.81 1107
2665.30 1034
2665.79 1077
2666.28 1095
2666.76 1040
2667.25 1068
2667.74 1110
2668.22 1060
2668.71 1175
2669.20 1252
2669.68 1185
2670.17 1216
2670.66 1050
2671.15 1051
2671.63 1051
2672.12 1037
2672.61 1125
2673.10 1202
2673.58 1186
2674.07 1174
2674.56 1276
2675.05 1270
2675.53 1331
2676.02 1420
2676.51 1543
2677.00 1472
2677.49 1485
2677.97 1311
2678.46 1479
2678.95 1299
2679.44 1463
2679.93 1562
2680.41 1462
2680.90 1337
2681.39 1364
2681.88 1168
2682.37 1227
2682.85 1254
2683.34 1253
2683.83 1311
2684.32 1567
2684.81 1535
2685.30 1365
2685.79 1520
2686.27 1456
2686.76 1434
2687.25 1372
2687.74 1461
2688.23 1480
2688.72 1325
2689.21 1430
2689.70 1477
2690.19 1238
2690.67 1100
2691.16 1252
2691.65 1313
2692.14 1332
2692.63 1282
2693.12 1135
2693.61 1142
2694.10 1142
2694.59 1104
2695.08 1126
2695.57 1190
2696.06 1219
2696.55 1300
2697.04 1354
2697.53 1117
2698.02 1169
2698.51 1161
2699.00 1037
2699.49 1085
2699.98 1154
2700.47 1185
2700.96 1138
2701.45 1079
2701.94 1145
2702.43 1215
2702.92 1173
2703.41 1118
2703.90 1182
2704.39 1246
2704.88 1218
2705.37 1253
2705.86 1270
2706.35 1222
2706.84 1270
2707.33 1205
2707.82 1296
2708.31 1202
2708.80 1164
2709.29 1087
2709.78 1187
2710.27 1225
2710.77 1229
2711.26 1185
2711.75 1155
2712.24 1167
2712.73 1048
2713.22 1139
2713.71 1104
2714.20 1163
2714.69 1104
2715.19 1180
2715.68 1162
2716.17 1056
2716.66 1202
2717.15 1069
2717.64 1014
2718.13 1196
2718.63 1166
2719.12 1203
2719.61 1077
2720.10 1011
2720.59 1146
2721.08 1144
2721.58 1245
2722.07 1221
2722.56 1301
2723.05 1169
2723.54 1310
2724.04 1285
2724.53 1298
2725.02 1289
2725.51 1176
2726.01 1249
2726.50 1239
2726.99 1105
2727.48 1066
2727.98 1032
2728.47 1154
2728.96 1140
2729.45 1121
2729.95 1150
2730.44 1173
2730.93 1135
2731.42 1124
2731.92 1021
2732.41 1099
2732.90 1056
2733.40 1033
2733.89 1104
2734.38 1041
2734.87 1029
2735.37 1029
2735.86 993
2736.35 986
2736.85 1161
2737.34 1164
2737.83 1125
2738.33 1134
2738.82 1208
2739.31 1226
2739.81 1154
2740.30 1161
2740.79 1159
2741.29 1134
2741.78 1136
2742.28 1152
2742.77 1153
2743.26 1046
2743.76 1107
2744.25 1073
2744.75 1057
2745.24 1044
2745.73 1020
2746.23 1005
2746.72 1078
2747.22 1047
2747.71 956
2748.20 1037
2748.70 996
2749.19 1069
2749.69 1162
2750.18 1133
2750.68 1097
2751.17 1023
2751.67 1078
2752.16 1219
2752.66 1079
2753.15 1080
2753.64 1054
2754.14 1151
2754.63 1173
2755.13 1140
2755.62 1153
2756.12 1201
2756.61 1224
2757.11 1284
2757.60 1188
2758.10 1141
2758.59 1172
2759.09 1069
2759.59 1183
2760.08 1231
2760.58 1241
2761.07 1151
2761.57 1158
2762.06 1164
2762.56 1244
2763.05 1271
2763.55 1218
2764.05 1164
2764.54 1214
2765.04 1178
2765.53 1192
2766.03 1314
2766.52 1195
2767.02 1173
2767.52 1180
2768.01 1196
2768.51 1101
2769.00 1137
2769.50 1083
2770.00 1055
2770.49 1166
2770.99 1202
2771.49 1262
2771.98 1224
2772.48 1229
2772.98 1198
2773.47 1293
2773.97 1317
2774.47 1362
2774.96 1243
2775.46 1281
2775.96 1266
2776.45 1261
2776.95 1284
2777.45 1323
2777.94 1203
2778.44 1211
2778.94 1264
2779.43 1274
2779.93 1377
2780.43 1387
2780.93 1325
2781.42 1218
2781.92 1215
2782.42 1411
2782.92 1367
2783.41 1310
2783.91 1173
2784.41 1298
2784.91 1099
2785.40 1171
2785.90 1135
2786.40 1143
2786.90 1056
2787.39 1072
2787.89 1224
2788.39 1253
2788.89 1282
2789.39 1223
2789.88 1171
2790.38 1139
2790.88 1157
2791.38 1335
2791.88 1225
2792.37 1194
2792.87 1211
2793.37 1150
2793.87 1306
2794.37 1244
2794.87 1169
2795.37 1165
2795.86 1219
2796.36 1384
2796.86 1350
2797.36 1357
2797.86 1403
2798.36 1434
2798.86 1406
2799.35 1477
2799.85 1568
2800.35 1560
2800.85 1397
2801.35 1406
2801.85 1405
2802.35 1488
2802.85 1344
2803.35 1396
2803.85 1305
2804.35 1481
2804.85 1512
2805.34 1373
2805.84 1349
2806.34 1379
2806.84 1404
2807.34 1462
2807.84 1594
2808.34 1634
2808.84 1594
2809.34 1774
2809.84 1752
2810.34 1853
2810.84 1766
2811.34 1842
2811.84 1927
2812.34 1735
2812.84 1871
2813.34 1751
2813.84 1604
2814.34 1528
2814.84 1445
2815.34 1328
2815.84 1317
2816.34 1262
2816.84 1274
2817.34 1282
2817.84 1356
2818.35 1415
2818.85 1339
2819.35 1285
2819.85 1198
2820.35 1282
2820.85 1294
2821.35 1392
2821.85 1525
2822.35 1398
2822.85 1286
2823.35 1461
2823.85 1310
2824.36 1394
2824.86 1557
2825.36 1370
2825.86 1245
2826.36 1166
2826.86 1136
2827.36 1232
2827.86 1254
2828.37 1261
2828.87 1181
2829.37 1054
2829.87 1078
2830.37 1218
2830.87 1239
2831.38 1165
2831.88 1340
2832.38 1129
2832.88 1176
2833.38 1167
2833.88 1162
2834.39 1176
2834.89 1179
2835.39 1212
2835.89 1162
2836.40 1171
2836.90 1311
2837.40 1382
2837.90 1216
2838.40 1347
2838.91 1329
2839.41 1291
2839.91 1369
2840.41 1393
2840.92 1262
2841.42 1269
2841.92 1155
2842.42 1246
2842.93 1208
2843.43 1194
2843.93 1099
2844.44 1220
2844.94 1252
2845.44 1139
2845.94 1199
2846.45 1241
2846.95 1275
2847.45 1428
2847.96 1294
2848.46 1275
2848.96 1499
2849.47 1383
2849.97 1358
2850.47 1348
2850.98 1379
2851.48 1382
2851.98 1294
2852.49 1238
2852.99 1459
2853.50 1291
2854.00 1168
2854.50 1245
2855.01 1284
2855.51 1268
2856.01 1290
2856.52 1203
2857.02 1186
2857.53 1251
2858.03 1087
2858.53 1164
2859.04 1244
2859.54 1145
2860.05 1091
2860.55 1211
2861.06 1299
2861.56 1220
2862.06 1171
2862.57 1124
2863.07 1181
2863.58 1177
2864.08 1208
2864.59 1127
2865.09 1152
2865.60 1182
2866.10 1065
2866.61 1107
2867.11 1153
2867.62 1179
2868.12 1135
2868.63 1194
2869.13 1093
2869.64 1246
2870.14 1185
2870.65 1190
2871.15 1267
2871.66 1310
2872.16 1329
2872.67 1208
2873.17 1061
2873.68 1176
2874.18 1258
2874.69 1362
2875.20 1233
2875.70 1180
2876.21 1364
2876.71 1269
2877.22 1246
2877.72 1282
2878.23 1163
2878.74 1237
2879.24 1274
2879.75 1250
2880.25 1251
2880.76 1246
2881.27 1261
2881.77 1370
2882.28 1312
2882.79 1221
2883.29 1279
2883.80 1246
2884.30 1363
2884.81 1287
2885.32 1243
2885.82 1268
2886.33 1356
2886.84 1376
2887.34 1378
2887.85 1294
2888.36 1470
2888.86 1507
2889.37 1412
2889.88 1440
2890.38 1437
2890.89 1409
2891.40 1273
2891.91 1332
2892.41 1286
2892.92 1174
2893.43 1322
2893.93 1298
2894.44 1237
2894.95 1198
2895.46 1128
2895.96 1216
2896.47 1170
2896.98 1275
2897.49 1274
2897.99 1220
2898.50 1398
2899.01 1477
2899.52 1500
2900.03 1326
2900.53 1503
2901.04 1523
2901.55 1448
2902.06 1417
2902.56 1509
2903.07 1454
2903.58 1402
2904.09 1569
2904.60 1505
2905.11 1506
2905.61 1430
2906.12 1423
2906.63 1455
2907.14 1425
2907.65 1435
2908.16 1473
2908.66 1458
2909.17 1296
2909.68 1470
2910.19 1536
2910.70 1398
2911.21 1310
2911.72 1119
2912.23 1143
2912.73 1223
2913.24 1193
2913.75 1171
2914.26 1155
2914.77 1214
2915.28 1237
2915.79 1236
2916.30 1321
2916.81 1349
2917.32 1199
2917.83 1322
2918.33 1222
2918.84 1332
2919.35 1376
2919.86 1386
2920.37 1245
2920.88 1238
2921.39 1181
2921.90 1157
2922.41 1075
2922.92 1158
2923.43 1256
2923.94 1217
2924.45 1241
2924.96 1323
2925.47 1348
2925.98 1559
2926.49 1563
2927.00 1571
2927.51 1459
2928.02 1530
2928.53 1583
2929.04 1564
2929.55 1532
2930.06 1533
2930.57 1480
2931.08 1375
2931.59 1376
2932.11 1360
2932.62 1296
2933.13 1374
2933.64 1282
2934.15 1204
2934.66 1166
2935.17 1070
2935.68 1100
2936.19 1124
2936.70 1269
2937.21 1295
2937.72 1477
2938.24 1320
2938.75 1186
2939.26 1220
2939.77 1299
2940.28 1201
2940.79 1263
2941.30 1493
2941.81 1386
2942.33 1428
2942.84 1300
2943.35 1446
2943.86 1254
2944.37 1222
2944.88 1371
2945.40 1389
2945.91 1507
2946.42 1534
2946.93 1570
2947.44 1465
2947.96 1664
2948.47 1870
2948.98 2043
2949.49 2019
2950.00 2017
2950.52 1884
2951.03 1920
2951.54 2066
2952.05 1716
2952.57 1618
2953.08 1626
2953.59 1516
2954.10 1467
2954.62 1446
2955.13 1353
2955.64 1250
2956.15 1255
2956.67 1235
2957.18 1251
2957.69 1292
2958.20 1177
2958.72 1224
2959.23 1227
2959.74 1189
2960.26 1193
2960.77 1316
2961.28 1279
2961.80 1301
2962.31 1300
2962.82 1341
2963.34 1409
2963.85 1329
2964.36 1317
2964.88 1505
2965.39 1451
2965.90 1441
2966.42 1483
2966.93 1384
2967.44 1391
2967.96 1463
2968.47 1342
2968.98 1246
2969.50 1347
2970.01 1265
2970.53 1206
2971.04 1211
2971.55 1116
2972.07 1187
2972.58 1231
2973.10 1283
2973.61 1378
2974.12 1304
2974.64 1285
2975.15 1330
2975.67 1184
2976.18 1235
2976.70 1151
2977.21 1192
2977.73 1232
2978.24 1181
2978.75 1201
2979.27 1166
2979.78 1271
2980.30 1182
2980.81 1253
2981.33 1257
2981.84 1209
2982.36 1143
2982.87 1300
2983.39 1131
2983.90 1241
2984.42 1336
2984.93 1295
2985.45 1223
2985.96 1304
2986.48 1461
2987.00 1430
2987.51 1493
2988.03 1401
2988.54 1427
2989.06 1397
2989.57 1375
2990.09 1297
2990.60 1356
2991.12 1424
2991.64 1375
2992.15 1330
2992.67 1464
2993.18 1467
2993.70 1440
2994.21 1562
2994.73 1552
2995.25 1578
2995.76 1548
2996.28 1548
2996.80 1492
2997.31 1504
2997.83 1676
2998.34 1723
2998.86 1714
2999.38 1773
2999.89 1696
3000.41 1689
3000.93 1758
3001.44 1704
3001.96 1675
3002.48 1626
3002.99 1708
3003.51 1629
3004.03 1717
3004.54 1775
3005.06 2067
3005.58 2051
3006.09 1969
3006.61 2041
3007.13 2285
3007.65 2242
3008.16 2396
3008.68 2301
3009.20 2267
3009.71 2056
3010.23 2060
3010.75 1929
3011.27 1769
3011.78 1684
3012.30 1525
3012.82 1442
3013.34 1347
3013.85 1388
3014.37 1381
3014.89 1333
3015.41 1340
3015.93 1404
3016.44 1294
3016.96 1342
3017.48 1421
3018.00 1478
3018.52 1427
3019.03 1557
3019.55 1524
3020.07 1474
3020.59 1353
3021.11 1476
3021.63 1414
3022.14 1485
3022.66 1490
3023.18 1483
3023.70 1570
3024.22 1375
3024.74 1393
3025.25 1320
3025.77 1307
3026.29 1466
3026.81 1385
3027.33 1357
3027.85 1395
3028.37 1456
3028.89 1409
3029.41 1390
3029.92 1322
3030.44 1262
3030.96 1292
3031.48 1363
3032.00 1138
3032.52 1212
3033.04 1309
3033.56 1333
3034.08 1287
3034.60 1351
3035.12 1294
3035.64 1398
3036.16 1396
3036.68 1279
3037.20 1295
3037.72 1357
3038.24 1416
3038.76 1309
3039.28 1306
3039.80 1362
3040.32 1299
3040.84 1196
3041.36 1238
3041.88 1206
3042.40 1209
3042.92 1250
3043.44 1225
3043.96 1394
3044.48 1319
3045.00 1388
3045.52 1269
3046.04 1377
3046.56 1385
3047.08 1229
3047.60 1207
3048.12 1193
3048.64 1254
3049.16 1356
3049.68 1213
3050.20 1174
3050.72 1324
3051.24 1289
3051.77 1307
3052.29 1246
3052.81 1192
3053.33 1262
3053.85 1217
3054.37 1177
3054.89 1296
3055.41 1208
3055.93 1208
3056.46 1193
3056.98 1262
3057.50 1269
3058.02 1243
3058.54 1308
3059.06 1252
3059.58 1058
3060.11 1234
3060.63 1286
3061.15 1224
3061.67 1257
3062.19 1196
3062.71 1178
3063.24 1293
3063.76 1377
3064.28 1247
3064.80 1284
3065.32 1227
3065.85 1300
3066.37 1371
3066.89 1336
3067.41 1235
3067.94 1257
3068.46 1314
3068.98 1305
3069.50 1378
3070.03 1302
3070.55 1434
3071.07 1468
3071.59 1368
3072.12 1291
3072.64 1398
3073.16 1320
3073.68 1315
3074.21 1229
3074.73 1258
3075.25 1423
3075.78 1296
3076.30 1229
3076.82 1199
3077.34 1231
3077.87 1323
3078.39 1326
3078.91 1373
3079.44 1431
3079.96 1461
3080.48 1457
3081.01 1579
3081.53 1498
3082.05 1660
3082.58 1667
3083.10 1702
3083.63 1635
3084.15 1557
3084.67 1646
3085.20 1689
3085.72 1725
3086.24 1760
3086.77 1775
3087.29 1727
3087.82 1655
3088.34 1579
3088.86 1594
3089.39 1661
3089.91 1680
3090.44 1546
3090.96 1463
3091.49 1616
3092.01 1653
3092.53 1583
3093.06 1616
3093.58 1641
3094.11 1428
3094.63 1540
3095.16 1705
3095.68 1577
3096.21 1487
3096.73 1527
3097.26 1653
3097.78 1797
3098.31 1772
3098.83 1724
3099.36 1932
3099.88 1901
3100.41 1876
3100.93 1950
3101.46 1748
3101.98 1937
3102.51 2238
3103.03 2429
3103.56 3046
3104.08 3447
3104.61 4039
3105.13 4288
3105.66 4623
3106.18 4599
3106.71 5161
3107.24 4881
3107.76 4887
3108.29 4652
3108.81 4074
3109.34 3538
3109.86 3193
3110.39 2567
3110.92 2310
3111.44 2358
3111.97 2309
3112.49 2311
3113.02 2218
3113.55 2063
3114.07 2340
3114.60 2357
3115.12 2218
3115.65 2311
3116.18 2069
3116.70 2027
3117.23 1999
3117.76 1959
3118.28 1849
3118.81 1663
3119.34 1694
3119.86 2022
3120.39 1894
3120.92 1590
3121.44 1539
3121.97 1563
3122.50 1713
3123.02 1803
3123.55 1791
3124.08 1677
3124.61 1651
3125.13 1732
3125.66 1691
3126.19 1652
3126.72 1644
3127.24 1586
3127.77 1748
3128.30 1599
3128.82 1631
3129.35 1477
3129.88 1620
3130.41 1714
3130.93 1682
3131.46 1453
3131.99 1606
3132.52 1652
3133.05 1649
3133.57 1740
3134.10 1509
3134.63 1452
3135.16 1470
3135.69 1514
3136.21 1483
3136.74 1615
3137.27 1427
3137.80 1556
3138.33 1544
3138.85 1479
3139.38 1547
3139.91 1416
3140.44 1575
3140.97 1677
3141.50 1505
3142.03 1422
3142.55 1347
3143.08 1380
3143.61 1390
3144.14 1341
3144.67 1454
3145.20 1481
3145.73 1341
3146.26 1333
3146.79 1382
3147.31 1533
3147.84 1534
3148.37 1576
3148.90 1665
3149.43 1719
3149.96 1736
3150.49 1876
3151.02 1878
3151.55 1828
3152.08 1949
3152.61 1857
3153.14 1889
3153.67 1672
3154.20 1574
3154.73 1635
3155.25 1518
3155.78 1632
3156.31 1637
3156.84 1585
3157.37 1514
3157.90 1539
3158.43 1474
3158.96 1680
3159.49 1667
3160.02 1541
3160.55 1624
3161.08 1561
3161.61 1739
3162.14 1641
3162.68 1526
3163.21 1548
3163.74 1558
3164.27 1601
3164.80 1659
3165.33 1482
3165.86 1346
3166.39 1577
3166.92 1501
3167.45 1459
3167.98 1330
3168.51 1230
3169.04 1332
3169.57 1300
3170.10 1263
3170.64 1260
3171.17 1237
3171.70 1280
3172.23 1398
3172.76 1305
3173.29 1350
3173.82 1276
3174.35 1284
3174.88 1331
3175.42 1376
3175.95 1541
3176.48 1448
3177.01 1409
3177.54 1552
3178.07 1510
3178.61 1433
3179.14 1543
3179.67 1536
3180.20 1520
3180.73 1439
3181.26 1381
3181.80 1434
3182.33 1542
3182.86 1614
3183.39 1513
3183.92 1450
3184.46 1547
3184.99 1612
3185.52 1578
3186.05 1510
3186.59 1404
3187.12 1425
3187.65 1404
3188.18 1460
3188.72 1377
3189.25 1467
3189.78 1490
3190.31 1334
3190.85 1293
3191.38 1338
3191.91 1498
3192.44 1435
3192.98 1455
3193.51 1343
3194.04 1247
3194.58 1394
3195.11 1259
3195.64 1380
3196.17 1368
3196.71 1275
3197.24 1392
3197.77 1436
3198.31 1448
3198.84 1332
3199.37 1383
3199.91 1403
3200.44 1377
3200.98 1372
3201.51 1363
3202.04 1346
3202.58 1363
3203.11 1330
3203.64 1471
3204.18 1561
3204.71 1576
3205.24 1543
3205.78 1600
3206.31 1504
3206.85 1559
3207.38 1652
3207.91 1554
3208.45 1531
3208.98 1449
3209.52 1633
3210.05 1623
3210.59 1413
3211.12 1623
3211.65 1752
3212.19 1683
3212.72 1500
3213.26 1521
3213.79 1683
3214.33 1646
3214.86 1816
3215.40 1796
3215.93 1737
3216.47 1770
3217.00 1784
3217.54 1794
3218.07 1668
3218.61 1474
3219.14 1477
3219.68 1545
3220.21 1659
3220.75 1562
3221.28 1572
3221.82 1626
3222.35 1516
3222.89 1544
3223.42 1516
3223.96 1597
3224.49 1572
3225.03 1602
3225.57 1653
3226.10 1539
3226.64 1674
3227.17 1717
3227.71 1735
3228.24 1634
3228.78 1606
3229.32 1577
3229.85 1532
3230.39 1686
3230.92 1828
3231.46 1563
3232.00 1571
3232.53 1554
3233.07 1591
3233.60 1561
3234.14 1417
3234.68 1613
3235.21 1649
3235.75 1630
3236.29 1678
3236.82 1631
3237.36 1626
3237.90 1680
3238.43 1567
3238.97 1528
3239.51 1639
3240.04 1812
3240.58 1730
3241.12 1712
3241.65 1824
3242.19 1724
3242.73 1856
3243.26 1785
3243.80 1723
3244.34 1713
3244.88 1692
3245.41 1743
3245.95 1822
3246.49 1754
3247.02 1822
3247.56 1764
3248.10 1790
3248.64 1754
3249.17 1565
3249.71 1463
3250.25 1704
3250.79 1673
3251.33 1671
3251.86 1639
3252.40 1654
3252.94 1670
3253.48 1740
3254.01 1768
3254.55 1570
3255.09 1714
3255.63 1728
3256.17 1793
3256.70 1857
3257.24 1708
3257.78 1690
3258.32 1738
3258.86 1846
3259.40 1896
3259.93 1887
3260.47 2050
3261.01 2055
3261.55 2060
3262.09 2392
3262.63 2419
3263.17 2441
3263.70 2715
3264.24 2699
3264.78 2710
3265.32 2938
3265.86 2933
3266.40 3280
3266.94 3660
3267.48 3943
3268.02 4119
3268.56 4271
3269.09 4692
3269.63 5306
3270.17 5335
3270.71 5131
3271.25 5223
3271.79 5036
3272.33 4668
3272.87 4255
3273.41 3623
3273.95 3209
3274.49 2689
3275.03 2671
3275.57 2566
3276.11 2316
3276.65 2233
3277.19 2191
3277.73 2117
3278.27 2153
3278.81 2172
3279.35 2146
3279.89 2051
3280.43 2005
3280.97 2075
3281.51 2104
3282.05 2127
3282.59 2092
3283.13 2114
3283.67 2196
3284.21 2232
3284.75 2156
3285.29 2159
3285.83 2004
3286.37 1960
3286.91 2039
3287.45 2081
3287.99 2108
3288.53 2194
3289.08 2178
3289.62 2290
3290.16 2110
3290.70 2098
3291.24 2244
3291.78 2235
3292.32 2351
3292.86 2278
3293.40 2143
3293.95 2260
3294.49 2297
3295.03 2374
3295.57 2446
3296.11 2607
3296.65 2611
3297.19 2855
3297.73 3003
3298.28 3093
3298.82 3305
3299.36 3358
3299.90 3081
3300.44 3168
3300.99 2978
3301.53 2862
3302.07 2692
3302.61 2576
3303.15 2462
3303.69 2181
3304.24 2059
3304.78 2125
3305.32 2124
3305.86 2191
3306.41 2106
3306.95 2109
3307.49 2138
3308.03 2137
3308.58 1944
3309.12 2030
3309.66 1999
3310.20 1992
3310.75 1986
3311.29 1856
3311.83 1988
3312.37 2094
3312.92 2003
3313.46 1930
3314.00 1974
3314.54 2066
3315.09 1925
3315.63 1850
3316.17 1934
3316.72 1976
3317.26 2056
3317.80 2046
3318.35 2293
3318.89 2167
3319.43 2057
3319.98 2187
3320.52 2237
3321.06 2289
3321.61 2260
3322.15 2192
3322.69 2284
3323.24 2405
3323.78 2286
3324.33 2385
3324.87 2488
3325.41 2613
3325.96 2410
3326.50 2451
3327.04 2469
3327.59 2341
3328.13 2309
3328.68 2268
3329.22 2374
3329.76 2308
3330.31 2108
3330.85 1980
3331.40 2217
3331.94 2047
3332.49 2161
3333.03 2249
3333.58 2534
3334.12 2991
3334.66 3523
3335.21 4194
3335.75 4959
3336.30 5946
3336.84 7303
3337.39 8405
3337.93 9226
3338.48 10555
3339.02 10970
3339.57 11408
3340.11 11342
3340.66 10963
3341.20 10309
3341.75 9305
3342.29 8169
3342.84 6906
3343.38 6031
3343.93 5210
3344.47 4247
3345.02 3908
3345.57 3359
3346.11 2941
3346.66 2856
3347.20 2639
3347.75 2468
3348.29 2376
3348.84 2329
3349.38 2308
3349.93 2326
3350.48 2356
3351.02 2431
3351.57 2354
3352.11 2618
3352.66 2773
3353.21 3017
3353.75 3037
3354.30 3099
3354.84 3079
3355.39 3315
3355.94 3305
3356.48 3140
3357.03 3064
3357.58 3034
3358.12 2898
3358.67 2448
3359.22 2375
3359.76 2281
3360.31 2288
3360.86 2092
3361.40 1944
3361.95 2059
3362.50 2029
3363.04 1823
3363.59 1796
3364.14 1829
3364.68 1722
3365.23 1720
3365.78 1931
3366.33 1942
3366.87 2084
3367.42 2097
3367.97 1968
3368.51 1932
3369.06 1984
3369.61 2008
3370.16 2069
3370.70 1993
3371.25 1891
3371.80 1980
3372.35 2141
3372.90 2004
3373.44 2267
3373.99 2189
3374.54 2072
3375.09 2168
3375.63 2192
3376.18 2205
3376.73 2399
3377.28 2356
3377.83 2442
3378.37 2623
3378.92 2516
3379.47 2353
3380.02 2206
3380.57 2027
3381.12 2166
3381.66 1895
3382.21 2088
3382.76 2082
3383.31 1933
3383.86 1858
3384.41 1817
3384.96 1944
3385.50 2071
3386.05 1974
3386.60 1896
3387.15 2019
3387.70 1966
3388.25 1943
3388.80 1818
3389.35 1845
3389.90 1907
3390.44 1714
3390.99 1761
3391.54 1733
3392.09 1747
3392.64 1591
3393.19 1711
3393.74 1797
3394.29 1780
3394.84 1699
3395.39 1568
3395.94 1464
3396.49 1563
3397.04 1593
3397.59 1575
3398.14 1481
3398.69 1497
3399.24 1460
3399.79 1577
3400.34 1576
3400.89 1453
3401.44 1353
3401.99 1447
3402.54 1478
3403.09 1473
3403.64 1536
3404.19 1359
3404.74 1416
3405.29 1441
3405.84 1374
3406.39 1398
3406.94 1423
3407.49 1521
3408.04 1472
3408.59 1503
3409.14 1506
3409.69 1416
3410.24 1502
3410.79 1490
3411.34 1473
3411.89 1533
3412.45 1396
3413.00 1531
3413.55 1642
3414.10 1577
3414.65 1587
3415.20 1621
3415.75 1719
3416.30 1625
3416.85 1656
3417.41 1614
3417.96 1656
3418.51 1515
3419.06 1536
3419.61 1553
3420.16 1527
3420.71 1497
3421.27 1517
3421.82 1401
3422.37 1445
3422.92 1494
3423.47 1451
3424.02 1509
3424.58 1494
3425.13 1439
3425.68 1563
3426.23 1682
3426.78 1713
3427.34 1732
3427.89 1719
3428.44 1664
3428.99 1725
3429.55 1721
3430.10 1501
3430.65 1604
3431.20 1591
3431.76 1458
3432.31 1535
3432.86 1596
3433.41 1466
3433.97 1482
3434.52 1521
3435.07 1498
3435.62 1595
3436.18 1617
3436.73 1649
3437.28 1500
3437.84 1537
3438.39 1607
3438.94 1573
3439.49 1525
3440.05 1529
3440.60 1588
3441.15 1518
3441.71 1479
3442.26 1594
3442.81 1554
3443.37 1556
3443.92 1554
3444.47 1559
3445.03 1570
3445.58 1589
3446.13 1457
3446.69 1493
3447.24 1602
3447.80 1551
3448.35 1428
3448.90 1478
3449.46 1476
3450.01 1435
3450.57 1526
3451.12 1480
3451.67 1415
3452.23 1450
3452.78 1395
3453.34 1427
3453.89 1479
3454.44 1412
3455.00 1438
3455.55 1419
3456.11 1377
3456.66 1423
3457.22 1336
3457.77 1448
3458.33 1444
3458.88 1322
3459.43 1279
3459.99 1419
3460.54 1391
3461.10 1364
3461.65 1414
3462.21 1482
3462.76 1530
3463.32 1671
3463.87 1640
3464.43 1499
3464.98 1563
3465.54 1552
3466.09 1527
3466.65 1534
3467.21 1406
3467.76 1391
3468.32 1501
3468.87 1544
3469.43 1476
3469.98 1388
3470.54 1524
3471.09 1448
3471.65 1532
3472.20 1463
3472.76 1452
3473.32 1499
3473.87 1582
3474.43 1591
3474.98 1643
3475.54 1731
3476.10 1659
3476.65 1661
3477.21 1613
3477.76 1608
3478.32 1720
3478.88 1684
3479.43 1730
3479.99 1674
3480.55 1795
3481.10 1884
3481.66 1873
3482.22 1801
3482.77 1787
3483.33 1799
3483.89 1862
3484.44 1738
3485.00 1734
3485.56 1741
3486.11 1697
3486.67 1768
3487.23 1929
3487.78 1910
3488.34 1795
3488.90 1930
3489.45 1945
3490.01 2019
3490.57 2338
3491.13 2384
3491.68 2595
3492.24 2946
3492.80 2880
3493.35 3316
3493.91 3560
3494.47 4054
3495.03 3996
3495.58 4233
3496.14 4076
3496.70 4116
3497.26 4241
3497.82 4012
3498.37 3865
3498.93 3702
3499.49 3469
3500.05 3702
3500.61 3792
3501.16 3941
3501.72 4085
3502.28 4114
3502.84 4296
3503.40 4667
3503.95 4906
3504.51 5068
3505.07 5444
3505.63 5185
3506.19 5389
3506.75 5712
3507.30 5940
3507.86 5862
3508.42 5999
3508.98 6293
3509.54 6296
3510.10 6004
3510.66 5659
3511.22 5350
3511.77 4821
3512.33 4315
3512.89 4242
3513.45 3817
3514.01 3300
3514.57 2896
3515.13 2549
3515.69 2407
3516.25 2219
3516.81 2173
3517.37 2125
3517.92 2042
3518.48 2009
3519.04 1768
3519.60 1861
3520.16 1943
3520.72 2053
3521.28 1956
3521.84 2071
3522.40 2068
3522.96 2178
3523.52 2012
3524.08 2084
3524.64 2179
3525.20 2075
3525.76 2110
3526.32 2118
3526.88 1986
3527.44 1879
3528.00 1782
3528.56 1875
3529.12 1862
3529.68 1850
3530.24 1794
3530.80 1672
3531.36 1592
3531.92 1659
3532.48 1675
3533.04 1778
3533.60 1616
3534.17 1742
3534.73 1669
3535.29 1686
3535.85 1672
3536.41 1786
3536.97 1801
3537.53 1839
3538.09 1933
3538.65 1856
3539.21 1808
3539.77 1842
3540.34 1816
3540.90 1787
3541.46 1870
3542.02 1764
3542.58 1650
3543.14 1759
3543.70 1743
3544.26 1750
3544.83 1714
3545.39 1724
3545.95 1875
3546.51 1866
3547.07 1817
3547.63 1876
3548.20 1759
3548.76 1865
3549.32 1748
3549.88 1701
3550.44 1711
3551.01 1723
3551.57 1609
3552.13 1465
3552.69 1488
3553.25 1499
3553.82 1538
3554.38 1372
3554.94 1344
3555.50 1436
3556.07 1488
3556.63 1433
3557.19 1421
3557.75 1502
3558.32 1476
3558.88 1314
3559.44 1403
3560.00 1312
3560.57 1319
3561.13 1459
3561.69 1376
3562.26 1377
3562.82 1390
3563.38 1556
3563.94 1620
3564.51 1510
3565.07 1549
3565.63 1592
3566.20 1513
3566.76 1460
3567.32 1585
3567.89 1517
3568.45 1464
3569.01 1374
3569.58 1359
3570.14 1446
3570.70 1469
3571.27 1534
3571.83 1453
3572.39 1366
3572.96 1433
3573.52 1468
3574.09 1352
3574.65 1353
3575.21 1380
3575.78 1516
3576.34 1490
3576.91 1520
3577.47 1528
3578.03 1627
3578.60 1544
3579.16 1715
3579.73 1694
3580.29 1627
3580.86 1726
3581.42 1729
3581.98 1638
3582.55 1689
3583.11 1585
3583.68 1564
3584.24 1595
3584.81 1495
3585.37 1527
3585.94 1453
3586.50 1359
3587.07 1475
3587.63 1367
3588.20 1439
3588.76 1458
3589.33 1445
3589.89 1349
3590.46 1326
3591.02 1394
3591.59 1339
3592.15 1566
3592.72 1529
3593.28 1372
3593.85 1280
3594.41 1358
3594.98 1290
3595.54 1290
3596.11 1284
3596.68 1432
3597.24 1451
3597.81 1368
3598.37 1123
3598.94 1306
3599.50 1355
3600.07 1360
3600.64 1360
3601.20 1336
3601.77 1311
3602.33 1269
3602.90 1313
3603.47 1281
3604.03 1209
3604.60 1385
3605.16 1376
3605.73 1299
3606.30 1221
3606.86 1390
3607.43 1425
3608.00 1285
3608.56 1309
3609.13 1247
3609.70 1277
3610.26 1245
3610.83 1195
3611.40 1319
3611.96 1223
3612.53 1398
3613.10 1337
3613.66 1350
3614.23 1286
3614.80 1244
3615.36 1307
3615.93 1191
3616.50 1274
3617.07 1334
3617.63 1450
3618.20 1576
3618.77 1734
3619.34 1611
3619.90 1898
3620.47 2232
3621.04 2306
3621.61 2290
3622.17 2457
3622.74 2239
3623.31 2219
3623.88 2114
3624.44 2065
3625.01 1962
3625.58 1804
3626.15 1622
3626.72 1571
3627.28 1438
3627.85 1490
3628.42 1348
3628.99 1327
3629.56 1387
3630.12 1393
3630.69 1215
3631.26 1146
3631.83 1206
3632.40 1287
3632.97 1324
3633.53 1188
3634.10 1325
3634.67 1309
3635.24 1389
3635.81 1478
3636.38 1329
3636.95 1463
3637.52 1339
3638.08 1244
3638.65 1291
3639.22 1361
3639.79 1376
3640.36 1356
3640.93 1545
3641.50 1709
3642.07 1609
3642.64 1727
3643.21 1917
3643.78 2083
3644.34 2181
3644.91 2244
3645.48 2436
3646.05 2370
3646.62 2284
3647.19 2207
3647.76 2094
3648.33 1876
3648.90 1997
3649.47 1673
3650.04 1568
3650.61 1520
3651.18 1506
3651.75 1490
3652.32 1579
3652.89 1616
3653.46 1602
3654.03 1617
3654.60 1679
3655.17 1640
3655.74 1630
3656.31 1833
3656.88 1951
3657.45 1914
3658.02 1994
3658.59 1889
3659.16 1829
3659.73 1948
3660.30 2079
3660.87 1884
3661.45 1984
3662.02 1930
3662.59 1943
3663.16 1868
3663.73 1949
3664.30 2056
3664.87 1885
3665.44 1820
3666.01 1810
3666.58 1834
3667.15 1846
3667.73 1724
3668.30 1758
3668.87 1797
3669.44 1746
3670.01 1691
3670.58 1651
3671.15 1688
3671.73 1600
3672.30 1691
3672.87 1677
3673.44 1656
3674.01 1633
3674.58 1510
3675.16 1443
3675.73 1448
3676.30 1559
3676.87 1605
3677.44 1587
3678.01 1674
3678.59 1592
3679.16 1597
3679.73 1578
3680.30 1541
3680.88 1611
3681.45 1678
3682.02 1612
3682.59 1549
3683.16 1505
3683.74 1525
3684.31 1474
3684.88 1265
3685.45 1323
3686.03 1380
3686.60 1334
3687.17 1352
3687.74 1377
3688.32 1384
3688.89 1459
3689.46 1429
3690.04 1573
3690.61 1551
3691.18 1533
3691.76 1757
3692.33 1940
3692.90 1926
3693.47 1883
3694.05 2007
3694.62 1995
3695.19 2054
3695.77 1919
3696.34 1781
3696.91 1684
3697.49 1680
3698.06 1430
3698.64 1387
3699.21 1491
3699.78 1427
3700.36 1483
3700.93 1589
3701.50 1473
3702.08 1562
3702.65 1518
3703.23 1572
3703.80 1568
3704.37 1550
3704.95 1575
3705.52 1554
3706.10 1625
3706.67 1445
3707.24 1567
3707.82 1662
3708.39 1531
3708.97 1563
3709.54 1601
3710.12 1701
3710.69 1370
3711.27 1462
3711.84 1612
3712.41 1501
3712.99 1378
3713.56 1487
3714.14 1611
3714.71 1604
3715.29 1366
3715.86 1464
3716.44 1483
3717.01 1466
3717.59 1416
3718.16 1434
3718.74 1451
3719.31 1524
3719.89 1320
3720.46 1446
3721.04 1527
3721.61 1531
3722.19 1606
3722.77 1628
3723.34 1517
3723.92 1487
3724.49 1517
3725.07 1453
3725.64 1546
3726.22 1357
3726.79 1311
3727.37 1509
3727.95 1434
3728.52 1381
3729.10 1345
3729.67 1385
3730.25 1327
3730.83 1439
3731.40 1533
3731.98 1473
3732.56 1482
3733.13 1428
3733.71 1532
3734.28 1641
3734.86 1753
3735.44 1666
3736.01 1823
3736.59 1639
3737.17 1607
3737.74 1512
3738.32 1528
3738.90 1626
3739.47 1553
3740.05 1486
3740.63 1445
3741.20 1417
3741.78 1430
3742.36 1372
3742.93 1307
3743.51 1309
3744.09 1255
3744.67 1355
3745.24 1362
3745.82 1281
3746.40 1420
3746.97 1496
3747.55 1537
3748.13 1534
3748.71 1511
3749.28 1583
3749.86 1652
3750.44 1650
3751.02 1691
3751.59 1843
3752.17 1823
3752.75 1680
3753.33 1471
3753.91 1428
3754.48 1430
3755.06 1374
3755.64 1384
3756.22 1335
3756.80 1326
3757.37 1277
3757.95 1185
3758.53 1200
3759.11 1206
3759.69 1281
3760.27 1225
3760.84 1152
3761.42 1162
3762.00 1278
3762.58 1187
3763.16 1249
3763.74 1278
3764.31 1364
3764.89 1434
3765.47 1445
3766.05 1391
3766.63 1471
3767.21 1421
3767.79 1390
3768.37 1316
3768.95 1381
3769.52 1385
3770.10 1319
3770.68 1245
3771.26 1330
3771.84 1336
3772.42 1310
3773.00 1294
3773.58 1323
3774.16 1194
3774.74 1282
3775.32 1255
3775.90 1137
3776.48 1208
3777.06 1228
3777.64 1345
3778.22 1429
3778.80 1323
3779.38 1152
3779.96 1272
3780.54 1200
3781.12 1160
3781.70 1298
3782.28 1222
3782.86 1265
3783.44 1200
3784.02 1351
3784.60 1191
3785.18 1255
3785.76 1217
3786.34 1181
3786.92 1199
3787.50 1040
3788.08 1120
3788.66 1228
3789.24 1329
3789.82 1286
3790.40 1251
3790.98 1149
3791.56 1248
3792.14 1267
3792.72 1223
3793.30 1154
3793.89 1241
3794.47 1175
3795.05 1200
3795.63 1201
3796.21 1256
3796.79 1149
3797.37 1190
3797.95 1288
3798.53 1288
3799.12 1179
3799.70 1286
3800.28 1262
3800.86 1126
3801.44 1189
3802.02 1169
3802.60 1231
3803.19 1226
3803.77 1178
3804.35 1408
3804.93 1449
3805.51 1247
3806.10 1268
3806.68 1311
3807.26 1380
3807.84 1305
3808.42 1445
3809.01 1468
3809.59 1334
3810.17 1411
3810.75 1382
3811.33 1431
3811.92 1532
3812.50 1531
3813.08 1467
3813.66 1474
3814.25 1537
3814.83 1588
3815.41 1488
3815.99 1551
3816.58 1671
3817.16 1683
3817.74 1727
3818.32 1721
3818.91 1520
3819.49 1592
3820.07 1455
3820.66 1490
3821.24 1431
3821.82 1574
3822.41 1510
3822.99 1528
3823.57 1407
3824.16 1335
3824.74 1299
3825.32 1213
3825.91 1142
3826.49 1087
3827.07 1259
3827.66 1245
3828.24 1246
3828.82 1295
3829.41 1267
3829.99 1231
3830.57 1131
3831.16 1075
3831.74 1015
3832.33 1110
3832.91 1108
3833.49 1157
3834.08 1197
3834.66 1045
3835.25 1124
3835.83 1194
3836.41 1214
3837.00 1164
3837.58 1135
3838.17 1098
3838.75 1214
3839.34 1358
3839.92 1170
3840.50 1168
3841.09 1137
3841.67 1143
3842.26 1147
3842.84 1220
3843.43 1148
3844.01 1133
3844.60 1191
3845.18 1049
3845.77 1094
3846.35 1088
3846.94 1128
3847.52 1189
3848.11 1025
3848.69 1037
3849.28 1015
3849.86 1120
3850.45 1162
3851.03 1146
3851.62 1101
3852.20 1072
3852.79 1052
3853.37 1150
3853.96 1244
3854.55 1158
3855.13 1133
3855.72 1175
3856.30 1220
3856.89 1158
3857.47 1299
3858.06 1219
3858.65 1220
3859.23 1215
3859.82 1227
3860.40 1177
3860.99 1358
3861.58 1311
3862.16 1430
3862.75 1495
3863.33 1419
3863.92 1684
3864.51 1734
3865.09 1866
3865.68 1797
3866.27 1816
3866.85 1937
3867.44 1805
3868.03 1911
3868.61 1801
3869.20 1729
3869.79 1812
3870.37 1588
3870.96 1423
3871.55 1445
3872.13 1447
3872.72 1394
3873.31 1173
3873.89 1223
3874.48 1242
3875.07 1397
3875.66 1274
3876.24 1302
3876.83 1345
3877.42 1456
3878.00 1379
3878.59 1429
3879.18 1312
3879.77 1302
3880.35 1332
3880.94 1225
3881.53 1325
3882.12 1297
3882.70 1315
3883.29 1257
3883.88 1122
3884.47 1130
3885.06 1120
3885.64 1168
3886.23 1233
3886.82 1170
3887.41 1156
3888.00 1173
3888.58 1170
3889.17 1177
3889.76 1150
3890.35 1266
3890.94 1198
3891.53 1277
3892.11 1235
3892.70 1394
3893.29 1475
3893.88 1317
3894.47 1343
3895.06 1377
3895.65 1289
3896.23 1293
3896.82 1248
3897.41 1267
3898.00 1259
3898.59 1292
3899.18 1302
3899.77 1231
3900.36 1242
3900.95 1261
3901.53 1223
3902.12 1229
3902.71 1225
3903.30 1302
3903.89 1251
3904.48 1307
3905.07 1179
3905.66 1225
3906.25 1208
3906.84 1266
3907.43 1406
3908.02 1364
3908.61 1260
3909.20 1265
3909.79 1469
3910.38 1368
3910.97 1159
3911.56 1258
3912.15 1276
3912.74 1271
3913.33 1198
3913.92 1186
3914.51 1194
3915.10 1169
3915.69 1164
3916.28 1085
3916.87 1156
3917.46 1073
3918.05 1127
3918.64 1118
3919.23 1218
3919.82 1285
3920.41 1186
3921.00 1122
3921.59 1321
3922.18 1236
3922.77 1185
3923.36 1127
3923.95 1237
3924.55 1251
3925.14 1114
3925.73 1205
3926.32 1202
3926.91 1219
3927.50 1119
3928.09 1092
3928.68 1130
3929.27 972
3929.87 982
3930.46 1008
3931.05 1016
3931.64 992
3932.23 987
3932.82 992
3933.41 1128
3934.01 1076
3934.60 1128
3935.19 1072
3935.78 1093
3936.37 1066
3936.96 971
3937.56 1051
3938.15 1114
3938.74 1109
3939.33 1020
3939.92 1148
3940.52 1055
3941.11 1101
3941.70 1054
3942.29 1125
3942.88 1118
3943.48 1091
3944.07 1041
3944.66 1101
3945.25 1090
3945.85 1055
3946.44 1092
3947.03 1110
3947.62 1195
3948.22 1074
3948.81 1108
3949.40 1053
3949.99 1009
3950.59 971
3951.18 930
3951.77 1082
3952.37 1102
3952.96 1121
3953.55 1037
3954.15 1020
3954.74 1084
3955.33 1102
3955.93 1002
3956.52 1086
3957.11 1089
3957.71 1077
3958.30 1116
3958.89 1050
3959.49 1170
3960.08 1193
3960.67 1068
3961.27 1144
3961.86 1054
3962.45 1132
3963.05 1234
3963.64 1120
3964.23 1104
3964.83 1031
3965.42 1025
3966.02 1014
3966.61 1063
3967.20 1173
3967.80 1013
3968.39 1066
3968.99 1132
3969.58 1148
3970.18 1106
3970.77 1094
3971.36 1119
3971.96 1101
3972.55 1287
3973.15 1113
3973.74 1160
3974.34 1107
3974.93 987
3975.53 1058
3976.12 1106
3976.72 1057
3977.31 1088
3977.91 1134
3978.50 1126
3979.10 1127
3979.69 1099
3980.29 1108
3980.88 1238
3981.48 1153
3982.07 1186
3982.67 1232
3983.26 1177
3983.86 1205
3984.45 1209
3985.05 1129
3985.64 1178
3986.24 1185
3986.83 1113
3987.43 1233
3988.03 1074
3988.62 985
3989.22 1106
3989.81 1165
3990.41 1184
3991.00 1132
3991.60 1263
3992.20 1180
3992.79 1113
3993.39 1113
3993.98 1078
3994.58 1121
3995.18 1232
3995.77 1124
3996.37 1015
3996.97 1174
3997.56 1177
3998.16 1148
3998.75 1123
3999.35 1082
3999.95 1197
4000.54 1151
4001.14 1176
4001.74 1053
4002.33 1113
4002.93 1130
4003.53 1073
4004.12 1189
4004.72 1100
4005.32 1117
4005.92 1197
4006.51 1196
4007.11 1111
4007.71 1062
4008.30 1133
4008.90 1181
4009.50 1225
4010.10 1165
4010.69 1134
4011.29 1269
4011.89 1258
4012.49 1091
4013.08 1182
4013.68 1156
4014.28 1248
4014.88 1173
4015.47 1126
4016.07 1181
4016.67 1092
4017.27 1203
4017.86 1201
4018.46 1190
4019.06 1213
4019.66 1155
4020.26 1208
4020.85 1207
4021.45 1248
4022.05 1150
4022.65 1144
4023.25 1234
4023.85 1108
4024.44 1123
4025.04 1024
4025.64 1060
4026.24 1150
4026.84 1196
4027.44 1116
4028.03 1074
4028.63 1189
4029.23 1262
4029.83 1135
4030.43 1308
4031.03 1317
4031.63 1252
4032.23 1295
4032.83 1373
4033.42 1418
4034.02 1428
4034.62 1442
4035.22 1386
4035.82 1307
4036.42 1259
4037.02 1342
4037.62 1282
4038.22 1244
4038.82 1177
4039.42 1160
4040.02 1110
4040.62 1156
4041.22 1153
4041.82 1065
4042.41 1057
4043.01 1034
4043.61 1089
4044.21 1099
4044.81 1095
4045.41 1078
4046.01 1047
4046.61 1131
4047.21 1069
4047.81 1139
4048.41 1074
4049.01 1045
4049.61 1100
4050.21 1108
4050.82 1090
4051.42 1124
4052.02 1000
4052.62 1170
4053.22 1137
4053.82 1204
4054.42 1198
4055.02 1176
4055.62 1215
4056.22 1177
4056.82 1057
4057.42 1037
4058.02 1089
4058.62 1156
4059.22 1130
4059.83 1065
4060.43 1110
4061.03 1129
4061.63 1015
4062.23 1003
4062.83 975
4063.43 1002
4064.03 1035
4064.63 1040
4065.24 1018
4065.84 1001
4066.44 997
4067.04 1024
4067.64 1080
4068.24 954
4068.85 896
4069.45 968
4070.05 1000
4070.65 970
4071.25 905
4071.85 1072
4072.46 1055
4073.06 995
4073.66 1007
4074.26 945
4074.86 1033
4075.47 1055
4076.07 969
4076.67 928
4077.27 972
4077.88 943
4078.48 1033
4079.08 996
4079.68 1013
4080.29 1010
4080.89 1028
4081.49 980
4082.09 874
4082.70 928
4083.30 1002
4083.90 1010
4084.50 945
4085.11 977
4085.71 933
4086.31 926
4086.92 933
4087.52 865
4088.12 867
4088.72 936
4089.33 961
4089.93 1001
4090.53 978
4091.14 973
4091.74 1013
4092.34 962
4092.95 882
4093.55 931
4094.16 963
4094.76 993
4095.36 913
4095.97 936
4096.57 932
4097.17 886
4097.78 1013
4098.38 987
4098.98 926
4099.59 918
4100.19 1005
4100.80 991
4101.40 905
4102.00 948
4102.61 991
4103.21 925
4103.82 990
4104.42 1091
4105.03 997
4105.63 932
4106.23 928
4106.84 913
4107.44 1059
4108.05 1056
4108.65 1025
4109.26 889
4109.86 928
4110.47 1021
4111.07 1016
4111.68 913
4112.28 955
4112.89 856
4113.49 836
4114.10 914
4114.70 945
4115.31 1054
4115.91 947
4116.52 1043
4117.12 1100
4117.73 1071
4118.33 932
4118.94 893
4119.54 991
4120.15 1049
4120.75 975
4121.36 1051
4121.97 1059
4122.57 1071
4123.18 986
4123.78 919
4124.39 1079
4124.99 1051
4125.60 990
4126.21 945
4126.81 1014
4127.42 963
4128.02 1048
4128.63 1026
4129.24 992
4129.84 1042
4130.45 879
4131.05 1058
4131.66 1073
4132.27 956
4132.87 1116
4133.48 1060
4134.09 1046
4134.69 1086
4135.30 975
4135.91 1004
4136.51 1058
4137.12 1091
4137.73 1017
4138.33 1063
4138.94 1122
4139.55 1138
4140.15 1113
4140.76 1140
4141.37 1208
4141.97 1368
4142.58 1348
4143.19 1417
4143.80 1330
4144.40 1359
4145.01 1428
4145.62 1253
4146.22 1288
4146.83 1193
4147.44 1327
4148.05 1369
4148.65 1248
4149.26 1399
4149.87 1283
4150.48 1165
4151.09 1141
4151.69 1086
4152.30 1107
4152.91 888
4153.52 971
4154.12 974
4154.73 1011
4155.34 960
4155.95 956
4156.56 1000
4157.16 1042
4157.77 945
4158.38 956
4158.99 1087
4159.60 933
4160.21 951
4160.81 961
4161.42 969
4162.03 1023
4162.64 1006
4163.25 995
4163.86 1029
4164.47 986
4165.08 909
4165.68 1065
4166.29 1063
4166.90 1090
4167.51 1045
4168.12 1077
4168.73 1104
4169.34 1217
4169.95 1316
4170.56 1210
4171.16 1117
4171.77 1103
4172.38 1133
4172.99 1098
4173.60 1120
4174.21 1112
4174.82 1054
4175.43 1102
4176.04 1112
4176.65 1062
4177.26 1130
4177.87 1035
4178.48 1128
4179.09 1029
4179.70 1181
4180.31 1184
4180.92 1071
4181.53 1072
4182.14 1169
4182.75 1167
4183.36 1146
4183.97 1111
4184.58 1154
4185.19 1096
4185.80 1029
4186.41 1015
4187.02 1031
4187.63 974
4188.24 1031
4188.85 1081
4189.46 1107
4190.07 939
4190.68 1044
4191.29 1030
4191.90 940
4192.51 1006
4193.13 1049
4193.74 1096
4194.35 1235
4194.96 1220
4195.57 1125
4196.18 1219
4196.79 1333
4197.40 1390
4198.01 1362
4198.62 1250
4199.24 1396
4199.85 1348
4200.46 1239
4201.07 1231
4201.68 1221
4202.29 1233
4202.90 1151
4203.52 1250
4204.13 1060
4204.74 986
4205.35 1110
4205.96 1253
4206.57 1140
4207.19 1123
4207.80 1160
4208.41 1062
4209.02 1013
4209.63 1050
4210.25 981
4210.86 1118
4211.47 1167
4212.08 1140
4212.69 1300
4213.31 1326
4213.92 1156
4214.53 1110
4215.14 1071
4215.76 1106
4216.37 1148
4216.98 1065
4217.59 1113
4218.21 1146
4218.82 1187
4219.43 1216
4220.04 1291
4220.66 1282
4221.27 1373
4221.88 1367
4222.50 1318
4223.11 1440
4223.72 1566
4224.33 1560
4224.95 1579
4225.56 1631
4226.17 1596
4226.79 1610
4227.40 1665
4228.01 1615
4228.63 1750
4229.24 1797
4229.85 1764
4230.47 1812
4231.08 1933
4231.69 1980
4232.31 1973
4232.92 2024
4233.54 2097
4234.15 2022
4234.76 2081
4235.38 2167
4235.99 2414
4236.61 2671
4237.22 2668
4237.83 2574
4238.45 2812
4239.06 2868
4239.68 2741
4240.29 2830
4240.90 2800
4241.52 2684
4242.13 2359
4242.75 2215
4243.36 1933
4243.98 1984
4244.59 1811
4245.21 1620
4245.82 1656
4246.43 1440
4247.05 1390
4247.66 1479
4248.28 1348
4248.89 1421
4249.51 1430
4250.12 1443
4250.74 1383
4251.35 1487
4251.97 1493
4252.58 1282
4253.20 1413
4253.81 1427
4254.43 1521
4255.04 1423
4255.66 1423
4256.28 1404
4256.89 1340
4257.51 1423
4258.12 1313
4258.74 1371
4259.35 1352
4259.97 1271
4260.58 1219
4261.20 1305
4261.82 1194
4262.43 1213
4263.05 1185
4263.66 1168
4264.28 1290
4264.90 1259
4265.51 1273
4266.13 1191
4266.74 1358
4267.36 1303
4267.98 1204
4268.59 1191
4269.21 1288
4269.82 1238
4270.44 1323
4271.06 1165
4271.67 1240
4272.29 1211
4272.91 1216
4273.52 1137
4274.14 1238
4274.76 1257
4275.37 1231
4275.99 1239
4276.61 1173
4277.22 1229
4277.84 1278
4278.46 1179
4279.08 1302
4279.69 1282
4280.31 1310
4280.93 1276
4281.54 1264
4282.16 1326
4282.78 1257
4283.40 1191
4284.01 1112
4284.63 990
4285.25 1055
4285.87 1084
4286.48 1136
4287.10 1074
4287.72 1135
4288.34 1104
4288.95 1134
4289.57 1036
4290.19 1050
4290.81 1014
4291.43 979
4292.04 1110
4292.66 1088
4293.28 1086
4293.90 1042
4294.52 1059
4295.13 1087
4295.75 1054
4296.37 1042
4296.99 1172
4297.61 1033
4298.23 1023
4298.84 1083
4299.46 1031
4300.08 1063
4300.70 993
4301.32 984
4301.94 1022
4302.56 1105
4303.17 1090
4303.79 1133
4304.41 1134
4305.03 1153
4305.65 1038
4306.27 1150
4306.89 1157
4307.51 1183
4308.13 1196
4308.75 1072
4309.36 1313
4309.98 1197
4310.60 1071
4311.22 1079
4311.84 1178
4312.46 1113
4313.08 1050
4313.70 1096
4314.32 1117
4314.94 1282
4315.56 1307
4316.18 1271
4316.80 1261
4317.42 1293
4318.04 1225
4318.66 1222
4319.28 1200
4319.90 1223
4320.52 1172
4321.14 1174
4321.76 1085
4322.38 1047
4323.00 1040
4323.62 1095
4324.24 1200
4324.86 1159
4325.48 1078
4326.10 1073
4326.72 1150
4327.34 1066
4327.96 1130
4328.58 1119
4329.20 1132
4329.82 1129
4330.44 1159
4331.07 1168
4331.69 1159
4332.31 1142
4332.93 1109
4333.55 1173
4334.17 1051
4334.79 1205
4335.41 1102
4336.03 1109
4336.65 1123
4337.28 1118
4337.90 1096
4338.52 1088
4339.14 1130
4339.76 1173
4340.38 1159
4341.00 1130
4341.63 1127
4342.25 1104
4342.87 1225
4343.49 1238
4344.11 1271
4344.73 1256
4345.36 1231
4345.98 1299
4346.60 1264
4347.22 1438
4347.84 1632
4348.47 1701
4349.09 1869
4349.71 1907
4350.33 1992
4350.95 2106
4351.58 2050
4352.20 1972
4352.82 1925
4353.44 1773
4354.07 1747
4354.69 1580
4355.31 1454
4355.93 1185
4356.56 1153
4357.18 1201
4357.80 1279
4358.42 1144
4359.05 1275
4359.67 1170
4360.29 1178
4360.92 1178
4361.54 1121
4362.16 1152
4362.78 1125
4363.41 1159
4364.03 1021
4364.65 1133
4365.28 1124
4365.90 1125
4366.52 1202
4367.15 1192
4367.77 1163
4368.39 1103
4369.02 1053
4369.64 956
4370.26 1092
4370.89 1070
4371.51 1155
4372.14 1177
4372.76 1044
4373.38 1083
4374.01 1194
4374.63 1034
4375.25 990
4375.88 993
4376.50 939
4377.13 1063
4377.75 1005
4378.37 982
4379.00 1042
4379.62 1106
4380.25 1088
4380.87 1017
4381.50 1112
4382.12 1043
4382.75 1014
4383.37 1099
4383.99 1104
4384.62 1109
4385.24 1127
4385.87 1096
4386.49 1000
4387.12 982
4387.74 907
4388.37 1051
4388.99 1108
4389.62 999
4390.24 913
4390.87 910
4391.49 957
4392.12 899
4392.74 926
4393.37 944
4393.99 953
4394.62 981
4395.24 941
4395.87 953
4396.49 990
4397.12 947
4397.75 991
4398.37 879
4399.00 1048
4399.62 1031
4400.25 967
4400.87 1039
4401.50 1034
4402.13 1012
4402.75 1001
4403.38 1057
4404.00 1061
4404.63 978
4405.26 944
4405.88 986
4406.51 1156
4407.13 1003
4407.76 951
4408.39 1031
4409.01 1002
4409.64 916
4410.27 903
4410.89 943
4411.52 890
4412.15 983
4412.77 1026
4413.40 939
4414.03 1044
4414.65 1018
4415.28 1073
4415.91 1107
4416.53 1076
4417.16 1034
4417.79 970
4418.41 1003
4419.04 1032
4419.67 1003
4420.30 993
4420.92 1018
4421.55 946
4422.18 929
4422.80 990
4423.43 1016
4424.06 1040
4424.69 1053
4425.31 965
4425.94 950
4426.57 998
4427.20 1127
4427.82 975
4428.45 1027
4429.08 955
4429.71 972
4430.34 1023
4430.96 944
4431.59 917
4432.22 933
4432.85 971
4433.48 958
4434.10 841
4434.73 875
4435.36 931
4435.99 1058
4436.62 1006
4437.25 921
4437.87 898
4438.50 964
4439.13 881
4439.76 983
4440.39 978
4441.02 994
4441.64 904
4442.27 953
4442.90 969
4443.53 844
4444.16 882
4444.79 973
4445.42 1012
4446.05 881
4446.68 774
4447.30 919
4447.93 928
4448.56 924
4449.19 888
4449.82 946
4450.45 1034
4451.08 1014
4451.71 964
4452.34 1041
4452.97 1082
4453.60 1111
4454.23 990
4454.86 874
4455.49 922
4456.12 919
4456.75 961
4457.38 981
4458.01 953
4458.64 854
4459.27 972
4459.90 977
4460.53 1067
4461.16 1033
4461.79 951
4462.42 1019
4463.05 1012
4463.68 861
4464.31 926
4464.94 829
4465.57 921
4466.20 941
4466.83 898
4467.46 890
4468.09 864
4468.72 767
4469.35 859
4469.98 899
4470.61 786
4471.24 848
4471.87 925
4472.50 917
4473.13 822
4473.77 860
4474.40 871
4475.03 875
4475.66 901
4476.29 891
4476.92 908
4477.55 886
4478.18 864
4478.82 953
4479.45 927
4480.08 916
4480.71 964
4481.34 937
4481.97 914
4482.60 873
4483.24 870
4483.87 839
4484.50 881
4485.13 1014
4485.76 906
4486.39 977
4487.03 982
4487.66 977
4488.29 975
4488.92 1032
4489.55 844
4490.19 934
4490.82 915
4491.45 888
4492.08 950
4492.71 985
4493.35 951
4493.98 974
4494.61 997
4495.24 892
4495.88 906
4496.51 814
4497.14 951
4497.77 912
4498.41 934
4499.04 896
4499.67 917
4500.31 959
4500.94 926
4501.57 1107
4502.20 1110
4502.84 993
4503.47 1142
4504.10 1126
4504.74 1043
4505.37 1098
4506.00 1169
4506.64 1221
4507.27 1216
4507.90 1139
4508.54 1190
4509.17 1177
4509.80 1127
4510.44 1019
4511.07 953
4511.70 1001
4512.34 1003
4512.97 1051
4513.60 1058
4514.24 1056
4514.87 1009
4515.51 1036
4516.14 1130
4516.77 1014
4517.41 990
4518.04 958
4518.68 1063
4519.31 974
4519.94 964
4520.58 931
4521.21 926
4521.85 943
4522.48 882
4523.12 909
4523.75 980
4524.39 808
4525.02 892
4525.65 1015
4526.29 935
4526.92 871
4527.56 918
4528.19 954
4528.83 976
4529.46 1055
4530.10 967
4530.73 1125
4531.37 1232
4532.00 1351
4532.64 1480
4533.27 1558
4533.91 1746
4534.54 1762
4535.18 1737
4535.81 1855
4536.45 1859
4537.09 1933
4537.72 1758
4538.36 1743
4538.99 1671
4539.63 1416
4540.26 1415
4540.90 1266
4541.53 1216
4542.17 1104
4542.81 1175
4543.44 1127
4544.08 1137
4544.71 1024
4545.35 988
4545.99 998
4546.62 1011
4547.26 950
4547.89 953
4548.53 981
4549.17 989
4549.80 990
4550.44 1074
4551.08 908
4551.71 938
4552.35 968
4552.98 965
4553.62 1087
4554.26 999
4554.89 1118
4555.53 1067
4556.17 902
4556.80 946
4557.44 937
4558.08 1048
4558.72 953
4559.35 983
4559.99 1013
4560.63 967
4561.26 978
4561.90 1050
4562.54 1005
4563.17 936
4563.81 905
4564.45 1059
4565.09 921
4565.72 878
4566.36 928
4567.00 1029
4567.64 1030
4568.27 970
4568.91 954
4569.55 960
4570.19 948
4570.82 1024
4571.46 950
4572.10 1099
4572.74 959
4573.38 908
4574.01 1076
4574.65 1048
4575.29 1001
4575.93 918
4576.57 996
4577.20 1003
4577.84 884
4578.48 872
4579.12 937
4579.76 913
4580.40 897
4581.04 850
4581.67 877
4582.31 985
4582.95 926
4583.59 858
4584.23 939
4584.87 1007
4585.51 930
4586.14 919
4586.78 966
4587.42 1022
4588.06 962
4588.70 957
4589.34 947
4589.98 992
4590.62 901
4591.26 982
4591.90 1034
4592.54 1037
4593.17 992
4593.81 1089
4594.45 1245
4595.09 1283
4595.73 1282
4596.37 1125
4597.01 1128
4597.65 1172
4598.29 1003
4598.93 1009
4599.57 1010
4600.21 1027
4600.85 956
4601.49 968
4602.13 1048
4602.77 1019
4603.41 1039
4604.05 1092
4604.69 1062
4605.33 1003
4605.97 1026
4606.61 1011
4607.25 1115
4607.89 1080
4608.53 1031
4609.17 1091
4609.81 1061
4610.45 1097
4611.09 1016
4611.73 1013
4612.38 1013
4613.02 1088
4613.66 1090
4614.30 1239
4614.94 1104
4615.58 1008
4616.22 1075
4616.86 1059
4617.50 1106
4618.14 952
4618.78 967
4619.43 992
4620.07 905
4620.71 946
4621.35 850
4621.99 935
4622.63 984
4623.27 965
4623.91 982
4624.56 969
4625.20 913
4625.84 846
4626.48 904
4627.12 939
4627.76 907
4628.41 919
4629.05 923
4629.69 973
4630.33 1037
4630.97 904
4631.62 960
4632.26 953
4632.90 886
4633.54 942
4634.18 943
4634.83 882
4635.47 915
4636.11 898
4636.75 905
4637.40 924
4638.04 979
4638.68 1061
4639.32 979
4639.97 972
4640.61 993
4641.25 1043
4641.89 1156
4642.54 1153
4643.18 1133
4643.82 1064
4644.46 1108
4645.11 1066
4645.75 1146
4646.39 1137
4647.04 988
4647.68 945
4648.32 904
4648.97 933
4649.61 959
4650.25 960
4650.90 972
4651.54 968
4652.18 929
4652.83 880
4653.47 992
4654.11 918
4654.76 959
4655.40 929
4656.04 902
4656.69 984
4657.33 1022
4657.98 1027
4658.62 959
4659.26 955
4659.91 857
4660.55 917
4661.20 874
4661.84 919
4662.48 917
4663.13 930
4663.77 1000
4664.42 983
4665.06 971
4665.71 928
4666.35 948
4666.99 941
4667.64 903
4668.28 935
4668.93 938
4669.57 951
4670.22 798
4670.86 852
4671.51 912
4672.15 901
4672.80 857
4673.44 866
4674.09 900
4674.73 876
4675.38 879
4676.02 849
4676.67 986
4677.31 969
4677.96 947
4678.60 960
4679.25 982
4679.89 886
4680.54 960
4681.18 1012
4681.83 926
4682.47 878
4683.12 898
4683.77 958
4684.41 854
4685.06 822
4685.70 883
4686.35 871
4686.99 985
4687.64 976
4688.29 1006
4688.93 1081
4689.58 962
4690.22 944
4690.87 942
4691.52 914
4692.16 986
4692.81 945
4693.45 913
4694.10 797
4694.75 930
4695.39 962
4696.04 912
4696.69 934
4697.33 989
4697.98 1027
4698.63 987
4699.27 1027
4699.92 1001
4700.57 1004
4701.21 1128
4701.86 1053
4702.51 1030
4703.15 1022
4703.80 1090
4704.45 1050
4705.10 1062
4705.74 1111
4706.39 1084
4707.04 990
4707.68 1060
4708.33 1004
4708.98 1016
4709.63 1022
4710.27 1016
4710.92 1005
4711.57 1015
4712.22 934
4712.86 879
4713.51 1023
4714.16 989
4714.81 962
4715.45 1115
4716.10 1132
4716.75 1009
4717.40 974
4718.05 902
4718.69 968
4719.34 933
4719.99 1008
4720.64 1035
4721.29 963
4721.94 948
4722.58 892
4723.23 910
4723.88 933
4724.53 988
4725.18 939
4725.83 993
4726.47 1079
4727.12 1018
4727.77 1039
4728.42 1133
4729.07 1097
4729.72 1090
4730.37 1083
4731.02 1055
4731.66 1130
4732.31 1136
4732.96 1147
4733.61 1120
4734.26 1038
4734.91 1058
4735.56 1031
4736.21 1036
4736.86 965
4737.51 1064
4738.16 1050
4738.81 1027
4739.45 982
4740.10 1005
4740.75 1018
4741.40 986
4742.05 1078
4742.70 1043
4743.35 1004
4744.00 987
4744.65 968
4745.30 942
4745.95 988
4746.60 1171
4747.25 1061
4747.90 983
4748.55 1054
4749.20 1059
4749.85 989
4750.50 925
4751.15 896
4751.80 993
4752.45 1028
4753.10 1001
4753.75 1122
4754.40 1093
4755.05 1162
4755.71 1092
4756.36 1051
4757.01 1135
4757.66 1120
4758.31 1094
4758.96 1140
4759.61 1142
4760.26 1023
4760.91 1085
4761.56 1086
4762.21 1076
4762.86 1024
4763.52 1033
4764.17 958
4764.82 930
4765.47 899
4766.12 975
4766.77 1048
4767.42 1132
4768.07 1200
4768.73 1149
4769.38 1081
4770.03 1154
4770.68 1188
4771.33 1245
4771.98 1201
4772.64 1206
4773.29 1120
4773.94 1005
4774.59 1105
4775.24 1072
4775.89 937
4776.55 975
4777.20 926
4777.85 917
4778.50 1006
4779.15 1010
4779.81 1029
4780.46 970
4781.11 1085
4781.76 1021
4782.42 1009
4783.07 1026
4783.72 997
4784.37 1066
4785.03 992
4785.68 1084
4786.33 1044
4786.98 1039
4787.64 1030
4788.29 1027
4788.94 934
4789.60 945
4790.25 936
4790.90 879
4791.55 927
4792.21 984
4792.86 908
4793.51 965
4794.17 1002
4794.82 948
4795.47 891
4796.13 936
4796.78 994
4797.43 906
4798.09 861
4798.74 914
4799.39 836
4800.05 828
4800.70 918
4801.36 885
4802.01 878
4802.66 961
4803.32 909
4803.97 902
4804.62 927
4805.28 924
4805.93 1088
4806.59 1020
4807.24 1024
4807.89 953
4808.55 921
4809.20 903
4809.86 981
4810.51 943
4811.17 982
4811.82 1117
4812.47 1079
4813.13 1020
4813.78 1025
4814.44 974
4815.09 896
4815.75 932
4816.40 956
4817.06 952
4817.71 968
4818.37 1006
4819.02 926
4819.68 915
4820.33 1023
4820.99 1039
4821.64 1107
4822.30 1032
4822.95 979
4823.61 1019
4824.26 1087
4824.92 1139
4825.57 1102
4826.23 1158
4826.88 1189
4827.54 1314
4828.19 1122
4828.85 1153
4829.51 1224
4830.16 1274
4830.82 1177
4831.47 1338
4832.13 1366
4832.78 1341
4833.44 1127
4834.10 1104
4834.75 1105
4835.41 1179
4836.06 1252
4836.72 1343
4837.38 1309
4838.03 1335
4838.69 1320
4839.34 1437
4840.00 1531
4840.66 1425
4841.31 1358
4841.97 1458
4842.63 1362
4843.28 1482
4843.94 1511
4844.60 1382
4845.25 1384
4845.91 1436
4846.57 1385
4847.22 1390
4847.88 1288
4848.54 1441
4849.19 1368
4849.85 1456
4850.51 1561
4851.17 1567
4851.82 1582
4852.48 1647
4853.14 1648
4853.79 1819
4854.45 1879
4855.11 1885
4855.77 1981
4856.42 2061
4857.08 1817
4857.74 1665
4858.40 1796
4859.05 1663
4859.71 1665
4860.37 1703
4861.03 1642
4861.68 1564
4862.34 1695
4863.00 1593
4863.66 1579
4864.32 1654
4864.97 1669
4865.63 1590
4866.29 1503
4866.95 1631
4867.61 1577
4868.26 1533
4868.92 1536
4869.58 1676
4870.24 1731
4870.90 1791
4871.56 1709
4872.21 1657
4872.87 1554
4873.53 1608
4874.19 1447
4874.85 1518
4875.51 1588
4876.17 1510
4876.83 1400
4877.48 1409
4878.14 1342
4878.80 1334
4879.46 1396
4880.12 1559
4880.78 1369
4881.44 1317
4882.10 1344
4882.76 1330
4883.42 1366
4884.08 1271
4884.73 1260
4885.39 1280
4886.05 1285
4886.71 1283
4887.37 1315
4888.03 1227
4888.69 1267
4889.35 1245
4890.01 1217
4890.67 1200
4891.33 1319
4891.99 1346
4892.65 1427
4893.31 1395
4893.97 1479
4894.63 1602
4895.29 1439
4895.95 1465
4896.61 1421
4897.27 1410
4897.93 1423
4898.59 1348
4899.25 1290
4899.91 1279
4900.57 1226
4901.23 1186
4901.89 1157
4902.55 1230
4903.21 1177
4903.88 1271
4904.54 1395
4905.20 1280
4905.86 1301
4906.52 1256
4907.18 1302
4907.84 1383
4908.50 1221
4909.16 1199
4909.82 1295
4910.48 1177
4911.15 1155
4911.81 1117
4912.47 1192
4913.13 1130
4913.79 1190
4914.45 1144
4915.11 1015
4915.77 1071
4916.44 1105
4917.10 1087
4917.76 1084
4918.42 1109
4919.08 1101
4919.74 1099
4920.41 1089
4921.07 1007
4921.73 1041
4922.39 1054
4923.05 1090
4923.72 1080
4924.38 1093
4925.04 1060
4925.70 1072
4926.36 954
4927.03 1024
4927.69 1098
4928.35 1153
4929.01 1254
4929.67 1196
4930.34 1119
4931.00 1061
4931.66 1105
4932.32 1198
4932.99 1182
4933.65 1149
4934.31 1213
4934.98 1179
4935.64 1167
4936.30 1127
4936.96 1037
4937.63 962
4938.29 961
4938.95 1001
4939.62 1147
4940.28 1154
4940.94 1059
4941.61 1124
4942.27 1083
4942.93 1070
4943.60 1039
4944.26 982
4944.92 997
4945.59 1003
4946.25 1060
4946.91 958
4947.58 1008
4948.24 1077
4948.90 1109
4949.57 1085
4950.23 1001
4950.89 1000
4951.56 978
4952.22 956
4952.89 961
4953.55 936
4954.21 997
4954.88 940
4955.54 882
4956.21 974
4956.87 903
4957.53 907
4958.20 894
4958.86 881
4959.53 945
4960.19 878
4960.86 945
4961.52 933
4962.19 940
4962.85 904
4963.52 901
4964.18 971
4964.84 949
4965.51 1047
4966.17 1028
4966.84 1026
4967.50 1120
4968.17 969
4968.83 1106
4969.50 1183
4970.16 1073
4970.83 1159
4971.49 1191
4972.16 1097
4972.82 1132
4973.49 1098
4974.16 1075
4974.82 1054
4975.49 1016
4976.15 1008
4976.82 1088
4977.48 1012
4978.15 887
4978.81 923
4979.48 993
4980.15 921
4980.81 997
4981.48 877
4982.14 915
4982.81 1006
4983.48 954
4984.14 1037
4984.81 989
4985.47 982
4986.14 903
4986.81 969
4987.47 906
4988.14 919
4988.80 841
4989.47 867
4990.14 923
4990.80 881
4991.47 868
4992.14 927
4992.80 913
4993.47 937
4994.14 914
4994.80 942
4995.47 1008
4996.14 935
4996.80 952
4997.47 933
4998.14 872
4998.81 894
4999.47 878
5000.14 913
5000.81 927
5001.47 982
5002.14 982
5002.81 896
5003.48 900
5004.14 907
5004.81 930
5005.48 829
5006.15 847
5006.81 913
5007.48 919
5008.15 843
5008.82 858
5009.48 813
5010.15 889
5010.82 1020
5011.49 891
5012.16 859
5012.82 904
5013.49 880
5014.16 906
5014.83 889
5015.50 916
5016.16 994
5016.83 916
5017.50 1007
5018.17 931
5018.84 872
5019.50 893
5020.17 949
5020.84 919
5021.51 973
5022.18 1002
5022.85 994
5023.52 1084
5024.19 1038
5024.85 1059
5025.52 1178
5026.19 1298
5026.86 1216
5027.53 1200
5028.20 1266
5028.87 1270
5029.54 1194
5030.21 1241
5030.87 1225
5031.54 1059
5032.21 978
5032.88 977
5033.55 956
5034.22 898
5034.89 982
5035.56 951
5036.23 949
5036.90 921
5037.57 905
5038.24 935
5038.91 820
5039.58 822
5040.25 832
5040.92 905
5041.59 847
5042.26 840
5042.93 862
5043.60 827
5044.27 860
5044.94 873
5045.61 888
5046.28 870
5046.95 816
5047.62 909
5048.29 899
5048.96 847
5049.63 822
5050.30 818
5050.97 949
5051.64 946
5052.31 997
5052.98 953
5053.65 862
5054.32 878
5054.99 944
5055.66 854
5056.34 817
5057.01 879
5057.68 934
5058.35 926
5059.02 772
5059.69 787
5060.36 896
5061.03 852
5061.70 866
5062.38 916
5063.05 762
5063.72 789
5064.39 829
5065.06 956
5065.73 906
5066.40 857
5067.08 863
5067.75 890
5068.42 936
5069.09 966
5069.76 1025
5070.43 929
5071.11 948
5071.78 791
5072.45 823
5073.12 830
5073.79 825
5074.47 852
5075.14 890
5075.81 776
5076.48 833
5077.15 817
5077.83 825
5078.50 817
5079.17 897
5079.84 914
5080.52 854
5081.19 791
5081.86 803
5082.53 885
5083.21 863
5083.88 834
5084.55 874
5085.22 839
5085.90 798
5086.57 845
5087.24 836
5087.92 837
5088.59 852
5089.26 897
5089.93 954
5090.61 925
5091.28 882
5091.95 894
5092.63 1001
5093.30 950
5093.97 996
5094.65 1054
5095.32 1056
5095.99 1040
5096.67 982
5097.34 866
5098.02 902
5098.69 981
5099.36 932
5100.04 871
5100.71 875
5101.38 856
5102.06 881
5102.73 831
5103.41 796
5104.08 828
5104.75 893
5105.43 907
5106.10 812
5106.78 850
5107.45 809
5108.12 877
5108.80 854
5109.47 906
5110.15 1111
5110.82 1001
5111.50 940
5112.17 886
5112.85 859
5113.52 880
5114.20 845
5114.87 780
5115.54 867
5116.22 826
5116.89 791
5117.57 827
5118.24 869
5118.92 818
5119.59 852
5120.27 900
5120.94 954
5121.62 898
5122.30 981
5122.97 1003
5123.65 1071
5124.32 988
5125.00 970
5125.67 1062
5126.35 975
5127.02 961
5127.70 955
5128.37 933
5129.05 921
5129.73 983
5130.40 942
5131.08 965
5131.75 951
5132.43 945
5133.10 918
5133.78 825
5134.46 873
5135.13 871
5135.81 908
5136.49 972
5137.16 867
5137.84 891
5138.51 938
5139.19 879
5139.87 846
5140.54 853
5141.22 935
5141.90 939
5142.57 951
5143.25 941
5143.93 869
5144.60 938
5145.28 1030
5145.96 861
5146.63 817
5147.31 882
5147.99 873
5148.66 870
5149.34 710
5150.02 739
5150.69 711
5151.37 769
5152.05 827
5152.73 789
5153.40 643
5154.08 788
5154.76 931
5155.44 838
5156.11 865
5156.79 836
5157.47 793
5158.15 763
5158.82 851
5159.50 828
5160.18 823
5160.86 744
5161.53 774
5162.21 810
5162.89 746
5163.57 760
5164.25 901
5164.92 827
5165.60 801
5166.28 794
5166.96 763
5167.64 902
5168.31 902
5168.99 848
5169.67 894
5170.35 993
5171.03 939
5171.71 856
5172.39 862
5173.06 932
5173.74 847
5174.42 863
5175.10 888
5175.78 901
5176.46 737
5177.14 809
5177.82 830
5178.49 828
5179.17 778
5179.85 773
5180.53 812
5181.21 849
5181.89 895
5182.57 860
5183.25 866
5183.93 813
5184.61 839
5185.29 878
5185.97 902
5186.64 788
5187.32 888
5188.00 845
5188.68 724
5189.36 795
5190.04 854
5190.72 787
5191.40 761
5192.08 805
5192.76 860
5193.44 878
5194.12 806
5194.80 740
5195.48 770
5196.16 805
5196.84 795
5197.52 852
5198.20 862
5198.88 825
5199.56 738
5200.24 651
5200.92 757
5201.60 829
5202.28 752
5202.96 765
5203.65 823
5204.33 747
5205.01 754
5205.69 756
5206.37 769
5207.05 768
5207.73 858
5208.41 839
5209.09 763
5209.77 804
5210.45 870
5211.13 937
5211.82 858
5212.50 868
5213.18 896
5213.86 954
5214.54 924
5215.22 864
5215.90 821
5216.58 945
5217.27 916
5217.95 870
5218.63 806
5219.31 874
5219.99 785
5220.67 796
5221.36 837
5222.04 885
5222.72 832
5223.40 812
5224.08 889
5224.77 849
5225.45 871
5226.13 815
5226.81 778
5227.49 862
5228.18 887
5228.86 844
5229.54 794
5230.22 845
5230.91 777
5231.59 738
5232.27 822
5232.95 823
5233.63 758
5234.32 749
5235.00 689
5235.68 708
5236.37 888
5237.05 883
5237.73 764
5238.41 786
5239.10 796
5239.78 812
5240.46 801
5241.15 813
5241.83 903
5242.51 829
5243.20 821
5243.88 836
5244.56 852
5245.24 870
5245.93 814
5246.61 740
5247.29 806
5247.98 797
5248.66 811
5249.35 814
5250.03 819
5250.71 840
5251.40 822
5252.08 926
5252.76 937
5253.45 898
5254.13 935
5254.82 914
5255.50 883
5256.18 934
5256.87 790
5257.55 769
5258.24 782
5258.92 805
5259.60 776
5260.29 853
5260.97 792
5261.66 713
5262.34 792
5263.03 751
5263.71 755
5264.40 796
5265.08 837
5265.76 716
5266.45 864
5267.13 777
5267.82 937
5268.50 927
5269.19 872
5269.87 806
5270.56 835
5271.24 857
5271.93 745
5272.61 809
5273.30 746
5273.98 778
5274.67 821
5275.35 875
5276.04 896
5276.72 846
5277.41 847
5278.10 879
5278.78 883
5279.47 875
5280.15 861
5280.84 818
5281.52 895
5282.21 881
5282.89 936
5283.58 927
5284.27 945
5284.95 924
5285.64 1014
5286.32 1093
5287.01 1112
5287.70 1122
5288.38 893
5289.07 1005
5289.75 971
5290.44 882
5291.13 920
5291.81 855
5292.50 822
5293.19 846
5293.87 800
5294.56 871
5295.25 779
5295.93 832
5296.62 849
5297.31 881
5297.99 926
5298.68 920
5299.37 890
5300.05 872
5300.74 955
5301.43 885
5302.11 901
5302.80 769
5303.49 736
5304.18 746
5304.86 810
5305.55 772
5306.24 829
5306.92 790
5307.61 845
5308.30 896
5308.99 929
5309.67 836
5310.36 864
5311.05 863
5311.74 823
5312.42 866
5313.11 933
5313.80 887
5314.49 859
5315.18 871
5315.86 849
5316.55 914
5317.24 854
5317.93 980
5318.62 1030
5319.30 915
5319.99 901
5320.68 924
5321.37 946
5322.06 899
5322.74 933
5323.43 932
5324.12 942
5324.81 946
5325.50 1010
5326.19 1026
5326.88 1029
5327.56 989
5328.25 912
5328.94 1015
5329.63 911
5330.32 902
5331.01 893
5331.70 781
5332.39 815
5333.07 882
5333.76 881
5334.45 865
5335.14 881
5335.83 959
5336.52 967
5337.21 984
5337.90 1009
5338.59 848
5339.28 815
5339.97 839
5340.66 895
5341.35 928
5342.04 792
5342.73 855
5343.42 869
5344.10 895
5344.79 812
5345.48 907
5346.17 863
5346.86 876
5347.55 972
5348.24 1005
5348.93 1108
5349.62 1122
5350.31 1043
5351.00 993
5351.69 995
5352.39 1067
5353.08 1109
5353.77 1233
5354.46 1199
5355.15 1200
5355.84 1207
5356.53 1297
5357.22 1224
5357.91 1231
5358.60 1083
5359.29 1129
5359.98 1014
5360.67 991
5361.36 860
5362.05 840
5362.74 849
5363.44 922
5364.13 901
5364.82 923
5365.51 877
5366.20 823
5366.89 877
5367.58 831
5368.27 869
5368.96 891
5369.66 903
5370.35 852
5371.04 825
5371.73 853
5372.42 909
5373.11 848
5373.81 825
5374.50 823
5375.19 770
5375.88 762
5376.57 891
5377.26 831
5377.96 823
5378.65 837
5379.34 857
5380.03 773
5380.72 751
5381.42 783
5382.11 825
5382.80 717
5383.49 775
5384.18 812
5384.88 760
5385.57 830
5386.26 783
5386.95 707
5387.65 765
5388.34 757
5389.03 762
5389.72 745
5390.42 777
5391.11 834
5391.80 783
5392.50 810
5393.19 835
5393.88 781
5394.57 804
5395.27 870
5395.96 810
5396.65 885
5397.35 856
5398.04 837
5398.73 797
5399.43 798
5400.12 827
5400.81 847
5401.51 738
5402.20 716
5402.89 752
5403.59 725
5404.28 773
5404.97 772
5405.67 733
5406.36 710
5407.06 740
5407.75 817
5408.44 768
5409.14 858
5409.83 856
5410.53 833
5411.22 862
5411.91 784
5412.61 762
5413.30 756
5414.00 871
5414.69 784
5415.38 847
5416.08 789
5416.77 785
5417.47 813
5418.16 801
5418.86 797
5419.55 743
5420.25 806
5420.94 823
5421.64 831
5422.33 801
5423.03 789
5423.72 853
5424.41 775
5425.11 742
5425.80 738
5426.50 823
5427.19 770
5427.89 807
5428.59 829
5429.28 816
5429.98 786
5430.67 823
5431.37 803
5432.06 785
5432.76 799
5433.45 838
5434.15 820
5434.84 806
5435.54 883
5436.23 935
5436.93 913
5437.63 893
5438.32 868
5439.02 850
5439.71 943
5440.41 866
5441.11 982
5441.80 989
5442.50 971
5443.19 1046
5443.89 1014
5444.59 952
5445.28 863
5445.98 933
5446.68 903
5447.37 1033
5448.07 1053
5448.76 1048
5449.46 1138
5450.16 1188
5450.85 1162
5451.55 1225
5452.25 1232
5452.94 1245
5453.64 1331
5454.34 1312
5455.03 1179
5455.73 1134
5456.43 1085
5457.13 1210
5457.82 1128
5458.52 1049
5459.22 1064
5459.91 999
5460.61 1029
5461.31 981
5462.01 977
5462.70 1008
5463.40 1031
5464.10 1075
5464.80 1063
5465.49 1053
5466.19 1110
5466.89 1087
5467.59 1021
5468.28 1156
5468.98 1215
5469.68 1214
5470.38 1200
5471.07 1192
5471.77 1134
5472.47 1093
5473.17 1060
5473.87 1142
5474.56 1140
5475.26 1133
5475.96 1020
5476.66 1058
5477.36 1192
5478.06 1177
5478.75 1113
5479.45 1086
5480.15 1094
5480.85 1146
5481.55 1150
5482.25 1222
5482.95 1389
5483.64 1340
5484.34 1347
5485.04 1636
5485.74 1631
5486.44 1745
5487.14 1583
5487.84 1458
5488.54 1415
5489.23 1423
5489.93 1330
5490.63 1358
5491.33 1315
5492.03 1237
5492.73 1221
5493.43 1262
5494.13 1282
5494.83 1511
5495.53 1469
5496.23 1388
5496.93 1364
5497.63 1287
5498.33 1411
5499.03 1360
5499.73 1352
5500.43 1405
5501.13 1496
5501.83 1592
5502.53 1857
5503.23 2041
5503.93 2258
5504.63 2316
5505.33 2389
5506.03 2551
5506.73 2648
5507.43 2612
5508.13 2578
5508.83 2429
5509.53 2121
5510.23 1998
5510.93 1880
5511.63 1650
5512.33 1498
5513.03 1483
5513.73 1545
5514.43 1637
5515.13 1488
5515.83 1377
5516.53 1394
5517.23 1337
5517.93 1302
5518.64 1377
5519.34 1232
5520.04 1360
5520.74 1301
5521.44 1361
5522.14 1345
5522.84 1226
5523.54 1243
5524.24 1228
5524.95 1174
5525.65 1193
5526.35 1057
5527.05 1215
5527.75 1155
5528.45 1197
5529.15 1149
5529.86 1071
5530.56 958
5531.26 1022
5531.96 943
5532.66 950
5533.36 998
5534.07 1027
5534.77 990
5535.47 954
5536.17 896
5536.87 911
5537.58 906
5538.28 964
5538.98 972
5539.68 964
5540.39 981
5541.09 939
5541.79 921
5542.49 948
5543.20 984
5543.90 958
5544.60 968
5545.30 1006
5546.01 880
5546.71 894
5547.41 861
5548.11 891
5548.82 892
5549.52 949
5550.22 882
5550.93 879
5551.63 858
5552.33 951
5553.03 962
5553.74 918
5554.44 918
5555.14 970
5555.85 951
5556.55 918
5557.25 878
5557.96 854
5558.66 960
5559.36 871
5560.07 836
5560.77 865
5561.48 800
5562.18 838
5562.88 852
5563.59 909
5564.29 887
5564.99 941
5565.70 918
5566.40 901
5567.11 903
5567.81 868
5568.51 916
5569.22 924
5569.92 956
5570.63 925
5571.33 959
5572.04 898
5572.74 864
5573.44 828
5574.15 746
5574.85 786
5575.56 842
5576.26 900
5576.97 902
5577.67 830
5578.38 830
5579.08 887
5579.79 1025
5580.49 987
5581.20 941
5581.90 948
5582.61 925
5583.31 934
5584.02 947
5584.72 927
5585.43 932
5586.13 905
5586.84 852
5587.54 857
5588.25 793
5588.95 801
5589.66 853
5590.36 894
5591.07 807
5591.77 777
5592.48 794
5593.19 871
5593.89 896
5594.60 889
5595.30 855
5596.01 885
5596.71 890
5597.42 833
5598.13 842
5598.83 792
5599.54 777
5600.24 833
5600.95 891
5601.66 794
5602.36 746
5603.07 787
5603.78 848
5604.48 877
5605.19 822
5605.89 808
5606.60 858
5607.31 802
5608.01 746
5608.72 773
5609.43 702
5610.13 879
5610.84 871
5611.55 787
5612.25 779
5612.96 745
5613.67 698
5614.38 662
5615.08 740
5615.79 804
5616.50 805
5617.20 784
5617.91 837
5618.62 733
5619.33 794
5620.03 863
5620.74 782
5621.45 758
5622.15 771
5622.86 793
5623.57 773
5624.28 828
5624.99 795
5625.69 834
5626.40 750
5627.11 735
5627.82 738
5628.52 753
5629.23 796
5629.94 744
5630.65 768
5631.36 722
5632.06 721
5632.77 765
5633.48 819
5634.19 751
5634.90 831
5635.61 787
5636.31 816
5637.02 819
5637.73 878
5638.44 833
5639.15 789
5639.86 813
5640.56 743
5641.27 709
5641.98 726
5642.69 785
5643.40 833
5644.11 863
5644.82 810
5645.53 770
5646.24 780
5646.94 800
5647.65 859
5648.36 849
5649.07 791
5649.78 777
5650.49 735
5651.20 738
5651.91 814
5652.62 692
5653.33 702
5654.04 782
5654.75 795
5655.46 819
5656.17 732
5656.88 777
5657.59 766
5658.30 744
5659.01 780
5659.71 831
5660.42 841
5661.13 753
5661.84 936
5662.55 1047
5663.26 936
5663.97 893
5664.69 915
5665.40 847
5666.11 898
5666.82 789
5667.53 761
5668.24 839
5668.95 815
5669.66 848
5670.37 875
5671.08 850
5671.79 851
5672.50 864
5673.21 925
5673.92 877
5674.63 934
5675.34 1028
5676.05 1072
5676.76 967
5677.48 983
5678.19 1025
5678.90 916
5679.61 935
5680.32 883
5681.03 797
5681.74 879
5682.45 746
5683.16 790
5683.88 928
5684.59 876
5685.30 812
5686.01 821
5686.72 785
5687.43 883
5688.15 898
5688.86 813
5689.57 851
5690.28 821
5690.99 874
5691.70 890
5692.42 755
5693.13 813
5693.84 797
5694.55 774
5695.26 774
5695.98 732
5696.69 793
5697.40 805
5698.11 721
5698.82 730
5699.54 684
5700.25 745
5700.96 769
5701.67 738
5702.39 651
5703.10 773
5703.81 752
5704.52 750
5705.24 720
5705.95 741
5706.66 755
5707.38 678
5708.09 668
5708.80 728
5709.51 662
5710.23 730
5710.94 749
5711.65 711
5712.37 713
5713.08 694
5713.79 706
5714.51 731
5715.22 728
5715.93 793
5716.65 698
5717.36 698
5718.07 701
5718.79 701
5719.50 661
5720.21 717
5720.93 692
5721.64 676
5722.36 662
5723.07 709
5723.78 729
5724.50 718
5725.21 784
5725.92 698
5726.64 686
5727.35 791
5728.07 814
5728.78 804
5729.50 770
5730.21 776
5730.92 808
5731.64 765
5732.35 792
5733.07 884
5733.78 787
5734.50 822
5735.21 830
5735.93 853
5736.64 805
5737.35 785
5738.07 806
5738.78 689
5739.50 699
5740.21 790
5740.93 742
5741.64 776
5742.36 833
5743.07 794
5743.79 814
5744.50 762
5745.22 779
5745.93 734
5746.65 789
5747.37 781
5748.08 821
5748.80 804
5749.51 743
5750.23 729
5750.94 710
5751.66 828
5752.37 813
5753.09 754
5753.81 752
5754.52 780
5755.24 796
5755.95 782
5756.67 754
5757.38 820
5758.10 862
5758.82 900
5759.53 857
5760.25 816
5760.96 859
5761.68 904
5762.40 896
5763.11 850
5763.83 879
5764.55 940
5765.26 827
5765.98 779
5766.70 719
5767.41 692
5768.13 701
5768.85 777
5769.56 831
5770.28 789
5771.00 730
5771.71 783
5772.43 817
5773.15 775
5773.86 740
5774.58 716
5775.30 754
5776.01 785
5776.73 789
5777.45 828
5778.17 722
5778.88 755
5779.60 747
5780.32 756
5781.04 767
5781.75 830
5782.47 860
5783.19 844
5783.91 799
5784.62 939
5785.34 822
5786.06 764
5786.78 808
5787.49 822
5788.21 828
5788.93 815
5789.65 859
5790.37 849
5791.08 835
5791.80 795
5792.52 941
5793.24 896
5793.96 903
5794.68 871
5795.39 828
5796.11 858
5796.83 931
5797.55 956
5798.27 921
5798.99 952
5799.70 992
5800.42 1163
5801.14 1124
5801.86 1134
5802.58 1210
5803.30 1396
5804.02 1462
5804.74 1722
5805.45 1747
5806.17 1961
5806.89 1888
5807.61 1765
5808.33 1620
5809.05 1538
5809.77 1349
5810.49 1334
5811.21 1293
5811.93 1114
5812.65 1054
5813.37 984
5814.09 1056
5814.81 1022
5815.52 1044
5816.24 1076
5816.96 1047
5817.68 947
5818.40 969
5819.12 950
5819.84 1025
5820.56 1067
5821.28 1015
5822.00 945
5822.72 1045
5823.44 1017
5824.16 960
5824.88 1024
5825.60 1001
5826.32 1024
5827.04 934
5827.76 981
5828.48 965
5829.21 903
5829.93 812
5830.65 914
5831.37 918
5832.09 867
5832.81 877
5833.53 904
5834.25 862
5834.97 772
5835.69 802
5836.41 761
5837.13 800
5837.85 731
5838.57 811
5839.30 794
5840.02 823
5840.74 853
5841.46 897
5842.18 846
5842.90 817
5843.62 778
5844.34 896
5845.07 935
5845.79 828
5846.51 855
5847.23 773
5847.95 866
5848.67 818
5849.39 818
5850.12 791
5850.84 853
5851.56 740
5852.28 732
5853.00 782
5853.73 769
5854.45 717
5855.17 707
5855.89 734
5856.61 717
5857.34 777
5858.06 740
5858.78 722
5859.50 846
5860.23 814
5860.95 808
5861.67 903
5862.39 882
5863.11 793
5863.84 761
5864.56 822
5865.28 789
5866.01 742
5866.73 740
5867.45 735
5868.17 812
5868.90 798
5869.62 805
5870.34 657
5871.07 715
5871.79 705
5872.51 806
5873.23 749
5873.96 770
5874.68 747
5875.40 796
5876.13 841
5876.85 807
5877.57 762
5878.30 725
5879.02 813
5879.74 810
5880.47 896
5881.19 823
5881.92 855
5882.64 884
5883.36 766
5884.09 801
5884.81 825
5885.53 781
5886.26 798
5886.98 792
5887.71 786
5888.43 792
5889.15 838
5889.88 846
5890.60 858
5891.33 816
5892.05 795
5892.78 757
5893.50 796
5894.23 756
5894.95 778
5895.67 783
5896.40 742
5897.12 729
5897.85 741
5898.57 780
5899.30 809
5900.02 819
5900.75 831
5901.47 748
5902.20 773
5902.92 790
5903.65 797
5904.37 790
5905.10 760
5905.82 696
5906.55 858
5907.27 743
5908.00 806
5908.72 871
5909.45 838
5910.17 835
5910.90 802
5911.62 792
5912.35 798
5913.08 797
5913.80 747
5914.53 802
5915.25 784
5915.98 782
5916.70 754
5917.43 787
5918.16 865
5918.88 833
5919.61 851
5920.33 894
5921.06 857
5921.79 823
5922.51 788
5923.24 794
5923.97 864
5924.69 899
5925.42 820
5926.14 812
5926.87 806
5927.60 809
5928.32 857
5929.05 850
5929.78 811
5930.50 795
5931.23 852
5931.96 856
5932.68 879
5933.41 918
5934.14 892
5934.86 892
5935.59 922
5936.32 918
5937.05 841
5937.77 925
5938.50 990
5939.23 890
5939.95 863
5940.68 959
5941.41 992
5942.14 1023
5942.86 994
5943.59 952
5944.32 978
5945.05 1020
5945.77 1061
5946.50 1009
5947.23 1063
5947.96 1054
5948.68 1136
5949.41 1134
5950.14 1166
5950.87 1114
5951.60 1033
5952.32 1129
5953.05 1128
5953.78 1044
5954.51 1176
5955.24 1352
5955.96 1373
5956.69 1400
5957.42 1395
5958.15 1432
5958.88 1443
5959.61 1493
5960.33 1420
5961.06 1343
5961.79 1365
5962.52 1415
5963.25 1359
5963.98 1445
5964.71 1425
5965.44 1369
5966.16 1474
5966.89 1420
5967.62 1347
5968.35 1420
5969.08 1584
5969.81 1699
5970.54 1770
5971.27 1920
5972.00 1925
5972.73 1936
5973.46 2095
5974.18 2095
5974.91 1926
5975.64 1931
5976.37 1797
5977.10 1828
5977.83 1759
5978.56 1731
5979.29 1625
5980.02 1567
5980.75 1513
5981.48 1688
5982.21 1595
5982.94 1604
5983.67 1589
5984.40 1671
5985.13 1689
5985.86 1646
5986.59 1734
5987.32 1706
5988.05 1745
5988.78 1733
5989.51 1662
5990.24 1718
5990.97 1722
5991.70 1770
5992.43 1634
5993.16 1759
5993.89 1875
5994.62 1846
5995.35 1824
5996.09 1919
5996.82 1963
5997.55 1907
5998.28 1806
5999.01 1885
5999.74 1982
6000.47 1888
6001.20 1996
6001.93 1912
6002.66 1961
6003.39 1925
6004.13 1849
6004.86 1849
6005.59 1864
6006.32 1682
6007.05 1743
6007.78 1674
6008.51 1736
6009.25 1776
6009.98 1770
6010.71 1845
6011.44 2005
6012.17 2104
6012.90 2258
6013.64 2358
6014.37 2653
6015.10 2892
6015.83 3367
6016.56 3591
6017.29 3862
6018.03 4021
6018.76 4023
6019.49 4117
6020.22 4019
6020.96 3747
6021.69 3334
6022.42 3257
6023.15 2923
6023.88 2559
6024.62 2369
6025.35 2140
6026.08 1951
6026.81 1825
6027.55 1724
6028.28 1651
6029.01 1633
6029.75 1557
6030.48 1511
6031.21 1460
6031.94 1399
6032.68 1443
6033.41 1366
6034.14 1413
6034.88 1363
6035.61 1345
6036.34 1342
6037.07 1285
6037.81 1351
6038.54 1261
6039.27 1284
6040.01 1318
6040.74 1247
6041.47 1339
6042.21 1336
6042.94 1349
6043.68 1354
6044.41 1389
6045.14 1352
6045.88 1461
6046.61 1475
6047.34 1492
6048.08 1396
6048.81 1529
6049.55 1545
6050.28 1432
6051.01 1507
6051.75 1472
6052.48 1444
6053.22 1440
6053.95 1483
6054.68 1497
6055.42 1475
6056.15 1550
6056.89 1658
6057.62 1742
6058.36 1499
6059.09 1582
6059.83 1747
6060.56 1695
6061.29 1567
6062.03 1607
6062.76 1596
6063.50 1595
6064.23 1479
6064.97 1450
6065.70 1525
6066.44 1520
6067.17 1436
6067.91 1350
6068.64 1290
6069.38 1393
6070.11 1401
6070.85 1382
6071.58 1534
6072.32 1431
6073.06 1291
6073.79 1355
6074.53 1426
6075.26 1404
6076.00 1361
6076.73 1378
6077.47 1279
6078.20 1440
6078.94 1199
6079.68 1235
6080.41 1231
6081.15 1100
6081.88 1188
6082.62 1286
6083.35 1292
6084.09 1143
6084.83 1224
6085.56 1234
6086.30 1249
6087.04 1210
6087.77 1249
6088.51 1265
6089.24 1217
6089.98 1229
6090.72 1257
6091.45 1246
6092.19 1169
6092.93 1274
6093.66 1271
6094.40 1208
6095.14 1049
6095.87 1034
6096.61 1174
6097.35 1237
6098.08 1203
6098.82 1285
6099.56 1254
6100.29 1235
6101.03 1262
6101.77 1206
6102.51 1204
6103.24 1110
6103.98 1216
6104.72 1197
6105.46 1204
6106.19 1200
6106.93 1154
6107.67 1151
6108.41 1090
6109.14 1115
6109.88 1152
6110.62 1127
6111.36 1156
6112.09 1220
6112.83 1186
6113.57 1207
6114.31 1192
6115.04 1156
6115.78 1190
6116.52 1134
6117.26 1095
6118.00 1151
6118.73 1235
6119.47 1229
6120.21 1210
6120.95 1238
6121.69 1299
6122.43 1346
6123.16 1218
6123.90 1170
6124.64 1165
6125.38 1249
6126.12 1303
6126.86 1302
6127.60 1249
6128.33 1254
6129.07 1305
6129.81 1279
6130.55 1279
6131.29 1232
6132.03 1243
6132.77 1267
6133.51 1323
6134.25 1354
6134.98 1344
6135.72 1364
6136.46 1402
6137.20 1407
6137.94 1320
6138.68 1287
6139.42 1358
6140.16 1363
6140.90 1300
6141.64 1308
6142.38 1371
6143.12 1548
6143.86 1436
6144.60 1445
6145.34 1475
6146.08 1533
6146.82 1392
6147.56 1339
6148.30 1357
6149.04 1330
6149.78 1358
6150.52 1388
6151.26 1421
6152.00 1401
6152.74 1423
6153.48 1522
6154.22 1488
6154.96 1456
6155.70 1460
6156.44 1516
6157.18 1560
6157.92 1577
6158.66 1524
6159.40 1570
6160.14 1693
6160.88 1622
6161.62 1566
6162.36 1510
6163.10 1512
6163.85 1547
6164.59 1484
6165.33 1489
6166.07 1769
6166.81 1908
6167.55 1895
6168.29 1835
6169.03 2000
6169.77 2155
6170.51 2364
6171.26 2472
6172.00 2360
6172.74 2441
6173.48 2464
6174.22 2451
6174.96 2430
6175.70 2452
6176.45 2350
6177.19 2357
6177.93 2382
6178.67 2255
6179.41 2162
6180.16 2121
6180.90 2086
6181.64 2085
6182.38 1988
6183.12 1983
6183.87 1998
6184.61 2097
6185.35 2217
6186.09 2136
6186.83 2240
6187.58 2305
6188.32 2220
6189.06 2160
6189.80 2258
6190.55 2235
6191.29 2437
6192.03 2350
6192.77 2304
6193.52 2290
6194.26 2376
6195.00 2477
6195.74 2430
6196.49 2580
6197.23 2555
6197.97 2646
6198.72 2706
6199.46 2703
6200.20 2769
6200.94 2766
6201.69 2812
6202.43 2945
6203.17 2845
6203.92 2921
6204.66 2822
6205.40 2906
6206.15 2918
6206.89 2963
6207.63 3029
6208.38 3273
6209.12 3616
6209.87 4268
6210.61 5312
6211.35 6170
6212.10 7382
6212.84 8859
6213.58 10196
6214.33 11354
6215.07 11957
6215.82 11980
6216.56 11542
6217.30 10908
6218.05 9886
6218.79 8586
6219.54 7197
6220.28 6143
6221.02 5001
6221.77 4443
6222.51 4047
6223.26 3531
6224.00 3196
6224.75 3032
6225.49 2922
6226.24 3023
6226.98 2985
6227.73 3257
6228.47 3455
6229.21 3537
6229.96 3776
6230.70 3877
6231.45 3780
6232.19 3745
6232.94 3619
6233.68 3612
6234.43 3273
6235.17 2913
6235.92 2627
6236.67 2269
6237.41 2192
6238.16 2069
6238.90 2042
6239.65 1996
6240.39 1901
6241.14 1880
6241.88 1971
6242.63 2077
6243.37 2161
6244.12 2224
6244.87 2241
6245.61 2227
6246.36 2228
6247.10 2227
6247.85 2183
6248.59 2236
6249.34 2290
6250.09 2407
6250.83 2593
6251.58 2655
6252.33 2831
6253.07 2784
6253.82 2941
6254.56 2924
6255.31 2937
6256.06 2891
6256.80 2880
6257.55 2718
6258.30 2598
6259.04 2461
6259.79 2386
6260.54 2427
6261.28 2330
6262.03 2413
6262.78 2422
6263.52 2283
6264.27 2276
6265.02 2286
6265.76 2227
6266.51 2172
6267.26 2188
6268.01 2213
6268.75 2144
6269.50 2135
6270.25 2048
6270.99 1969
6271.74 2051
6272.49 1997
6273.24 2019
6273.98 2004
6274.73 2146
6275.48 1973
6276.23 1977
6276.97 2014
6277.72 1914
6278.47 1927
6279.22 1994
6279.96 1942
6280.71 2033
6281.46 2048
6282.21 2105
6282.96 2059
6283.70 1978
6284.45 2039
6285.20 2003
6285.95 1936
6286.70 1852
6287.45 1831
6288.19 1878
6288.94 1766
6289.69 1764
6290.44 1760
6291.19 1762
6291.94 1827
6292.68 1800
6293.43 1589
6294.18 1729
6294.93 1761
6295.68 1727
6296.43 1706
6297.18 1684
6297.93 1652
6298.67 1558
6299.42 1699
6300.17 1632
6300.92 1574
6301.67 1662
6302.42 1617
6303.17 1587
6303.92 1614
6304.67 1633
6305.42 1659
6306.17 1581
6306.92 1647
6307.67 1629
6308.41 1596
6309.16 1577
6309.91 1625
6310.66 1544
6311.41 1527
6312.16 1551
6312.91 1494
6313.66 1481
6314.41 1553
6315.16 1641
6315.91 1557
6316.66 1547
6317.41 1638
6318.16 1635
6318.91 1593
6319.66 1612
6320.41 1640
6321.16 1634
6321.91 1644
6322.66 1597
6323.41 1723
6324.16 1626
6324.92 1562
6325.67 1586
6326.42 1503
6327.17 1364
6327.92 1442
6328.67 1593
6329.42 1546
6330.17 1395
6330.92 1405
6331.67 1305
6332.42 1327
6333.17 1361
6333.92 1326
6334.68 1245
6335.43 1285
6336.18 1432
6336.93 1301
6337.68 1202
6338.43 1286
6339.18 1189
6339.93 1172
6340.69 1235
6341.44 1242
6342.19 1267
6342.94 1262
6343.69 1239
6344.44 1220
6345.20 1282
6345.95 1158
6346.70 1328
6347.45 1260
6348.20 1291
6348.95 1218
6349.71 1216
6350.46 1279
6351.21 1227
6351.96 1232
6352.71 1258
6353.47 1267
6354.22 1200
6354.97 1327
6355.72 1293
6356.48 1318
6357.23 1279
6357.98 1414
6358.73 1431
6359.49 1375
6360.24 1391
6360.99 1364
6361.74 1258
6362.50 1293
6363.25 1324
6364.00 1304
6364.76 1365
6365.51 1366
6366.26 1313
6367.01 1398
6367.77 1432
6368.52 1442
6369.27 1492
6370.03 1437
6370.78 1387
6371.53 1389
6372.29 1447
6373.04 1376
6373.79 1362
6374.55 1290
6375.30 1215
6376.05 1204
6376.81 1250
6377.56 1209
6378.31 1151
6379.07 1148
6379.82 1149
6380.58 1112
6381.33 1195
6382.08 1093
6382.84 1149
6383.59 1205
6384.35 1294
6385.10 1248
6385.85 1260
6386.61 1299
6387.36 1334
6388.12 1225
6388.87 1156
6389.62 1253
6390.38 1156
6391.13 1046
6391.89 1101
6392.64 1151
6393.40 1095
6394.15 1075
6394.91 1235
6395.66 1305
6396.42 1251
6397.17 1239
6397.93 1214
6398.68 1301
6399.44 1226
6400.19 1119
6400.95 1210
6401.70 1194
6402.46 1184
6403.21 1125
6403.97 1172
6404.72 1054
6405.48 1088
6406.23 1093
6406.99 1043
6407.74 1000
6408.50 978
6409.25 1130
6410.01 1131
6410.76 1152
6411.52 1200
6412.28 1063
6413.03 1104
6413.79 1173
6414.54 1164
6415.30 1137
6416.05 1141
6416.81 1147
6417.57 1112
6418.32 1151
6419.08 1124
6419.83 1063
6420.59 1087
6421.35 1095
6422.10 1032
6422.86 1054
6423.62 1090
6424.37 1075
6425.13 1062
6425.89 1083
6426.64 1189
6427.40 1129
6428.15 1213
6428.91 1141
6429.67 1146
6430.42 1127
6431.18 1147
6431.94 1202
6432.70 1151
6433.45 1098
6434.21 1045
6434.97 1171
6435.72 1123
6436.48 1152
6437.24 1115
6437.99 1099
6438.75 1106
6439.51 1105
6440.27 1169
6441.02 1077
6441.78 1122
6442.54 1145
6443.30 1137
6444.05 1121
6444.81 1120
6445.57 1120
6446.33 1144
6447.08 1248
6447.84 1121
6448.60 1088
6449.36 1162
6450.12 1161
6450.87 1119
6451.63 1150
6452.39 1124
6453.15 1151
6453.91 1220
6454.66 1188
6455.42 1223
6456.18 1164
6456.94 1191
6457.70 1273
6458.46 1165
6459.21 1115
6459.97 1158
6460.73 1172
6461.49 1272
6462.25 1269
6463.01 1236
6463.77 1202
6464.52 1374
6465.28 1384
6466.04 1338
6466.80 1323
6467.56 1330
6468.32 1254
6469.08 1324
6469.84 1352
6470.60 1370
6471.36 1316
6472.11 1370
6472.87 1360
6473.63 1414
6474.39 1347
6475.15 1355
6475.91 1425
6476.67 1372
6477.43 1394
6478.19 1329
6478.95 1305
6479.71 1436
6480.47 1377
6481.23 1450
6481.99 1488
6482.75 1596
6483.51 1510
6484.27 1566
6485.03 1571
6485.79 1627
6486.55 1626
6487.31 1502
6488.07 1664
6488.83 1565
6489.59 1514
6490.35 1632
6491.11 1657
6491.87 1650
6492.63 1714
6493.39 1771
6494.15 1795
6494.91 1758
6495.67 1785
6496.43 1826
6497.19 1895
6497.95 1950
6498.71 2147
6499.48 2217
6500.24 2332
6501.00 2275
6501.76 2195
6502.52 2263
6503.28 2299
6504.04 2195
6504.80 2149
6505.56 2207
6506.32 2120
6507.09 2224
6507.85 2084
6508.61 2172
6509.37 2244
6510.13 2239
6510.89 2466
6511.65 2473
6512.42 2456
6513.18 2516
6513.94 2466
6514.70 2640
6515.46 2572
6516.22 2611
6516.99 2747
6517.75 2725
6518.51 2722
6519.27 2795
6520.03 2670
6520.80 2816
6521.56 2582
6522.32 2626
6523.08 2749
6523.84 2868
6524.61 2813
6525.37 2955
6526.13 3113
6526.89 3210
6527.66 3275
6528.42 3516
6529.18 3800
6529.94 3897
6530.71 3912
6531.47 4165
6532.23 4119
6533.00 4173
6533.76 4454
6534.52 4273
6535.28 4443
6536.05 4470
6536.81 4717
6537.57 5223
6538.34 5875
6539.10 7167
6539.86 8545
6540.63 10088
6541.39 11219
6542.15 12019
6542.92 12684
6543.68 12759
6544.44 11835
6545.21 10786
6545.97 9261
6546.73 7885
6547.50 6712
6548.26 5570
6549.02 4497
6549.79 3720
6550.55 3554
6551.31 3197
6552.08 2839
6552.84 2604
6553.61 2541
6554.37 2488
6555.13 2376
6555.90 2312
6556.66 2309
6557.43 2336
6558.19 2251
6558.96 2220
6559.72 2144
6560.48 2097
6561.25 2075
6562.01 2227
6562.78 2172
6563.54 2152
6564.31 2025
6565.07 2108
6565.84 2100
6566.60 2167
6567.37 2159
6568.13 2317
6568.90 2449
6569.66 2482
6570.43 2554
6571.19 2653
6571.96 2654
6572.72 2529
6573.49 2498
6574.25 2438
6575.02 2459
6575.78 2519
6576.55 2526
6577.31 2499
6578.08 2622
6578.84 2673
6579.61 2835
6580.37 2972
6581.14 3010
6581.91 3045
6582.67 3194
6583.44 3177
6584.20 3080
6584.97 3176
6585.73 3306
6586.50 3234
6587.27 3213
6588.03 3184
6588.80 3093
6589.56 3028
6590.33 2840
6591.10 2842
6591.86 2905
6592.63 2799
6593.39 2692
6594.16 2685
6594.93 2702
6595.69 2878
6596.46 2930
6597.23 3288
6597.99 3422
6598.76 3613
6599.53 3778
6600.29 3864
6601.06 3885
6601.83 3967
6602.59 3624
6603.36 3580
6604.13 3426
6604.89 3057
6605.66 2901
6606.43 2777
6607.20 2684
6607.96 2597
6608.73 2405
6609.50 2303
6610.26 2171
6611.03 2141
6611.80 2120
6612.57 2196
6613.33 2108
6614.10 2056
6614.87 2073
6615.64 2102
6616.40 2071
6617.17 2169
6617.94 1964
6618.71 2062
6619.48 2115
6620.24 2167
6621.01 2038
6621.78 1948
6622.55 1989
6623.32 1938
6624.08 1946
6624.85 1902
6625.62 1962
6626.39 1900
6627.16 1967
6627.92 1929
6628.69 1863
6629.46 1793
6630.23 1925
6631.00 1946
6631.77 1741
6632.54 1792
6633.30 1774
6634.07 1681
6634.84 1699
6635.61 1912
6636.38 1857
6637.15 1885
6637.92 2023
6638.69 2100
6639.45 2084
6640.22 2116
6640.99 2183
6641.76 2249
6642.53 2197
6643.30 2133
6644.07 2143
6644.84 1996
6645.61 1868
6646.38 1788
6647.15 1671
6647.92 1627
6648.69 1639
6649.46 1647
6650.22 1671
6650.99 1693
6651.76 1673
6652.53 1804
6653.30 1630
6654.07 1764
6654.84 1774
6655.61 1687
6656.38 1620
6657.15 1645
6657.92 1751
6658.69 1735
6659.46 1719
6660.23 1716
6661.00 1679
6661.77 1612
6662.54 1617
6663.31 1565
6664.09 1503
6664.86 1531
6665.63 1604
6666.40 1594
6667.17 1518
6667.94 1526
6668.71 1561
6669.48 1522
6670.25 1573
6671.02 1549
6671.79 1508
6672.56 1497
6673.33 1553
6674.10 1459
6674.88 1559
6675.65 1550
6676.42 1613
6677.19 1684
6677.96 1631
6678.73 1632
6679.50 1669
6680.27 1581
6681.05 1566
6681.82 1597
6682.59 1665
6683.36 1712
6684.13 1629
6684.90 1740
6685.67 1664
6686.45 1683
6687.22 1672
6687.99 1725
6688.76 1913
6689.53 1836
6690.31 1934
6691.08 2004
6691.85 1998
6692.62 1833
6693.39 1898
6694.17 1878
6694.94 1955
6695.71 1914
6696.48 1765
6697.25 1635
6698.03 1694
6698.80 1686
6699.57 1628
6700.34 1578
6701.12 1525
6701.89 1571
6702.66 1470
6703.43 1401
6704.21 1437
6704.98 1415
6705.75 1522
6706.53 1640
6707.30 1531
6708.07 1545
6708.84 1540
6709.62 1483
6710.39 1365
6711.16 1460
6711.94 1547
6712.71 1534
6713.48 1476
6714.26 1393
6715.03 1396
6715.80 1355
6716.58 1361
6717.35 1393
6718.12 1319
6718.90 1356
6719.67 1292
6720.45 1303
6721.22 1330
6721.99 1252
6722.77 1257
6723.54 1300
6724.31 1312
6725.09 1265
6725.86 1243
6726.64 1142
6727.41 1280
6728.18 1263
6728.96 1314
6729.73 1316
6730.51 1259
6731.28 1290
6732.06 1242
6732.83 1151
6733.60 1216
6734.38 1249
6735.15 1261
6735.93 1324
6736.70 1274
6737.48 1239
6738.25 1242
6739.03 1199
6739.80 1349
6740.58 1306
6741.35 1236
6742.13 1244
6742.90 1306
6743.68 1251
6744.45 1367
6745.23 1351
6746.00 1317
6746.78 1281
6747.55 1159
6748.33 1337
6749.10 1436
6749.88 1303
6750.65 1290
6751.43 1319
6752.20 1461
6752.98 1437
6753.75 1350
6754.53 1416
6755.31 1557
6756.08 1527
6756.86 1588
6757.63 1627
6758.41 1620
6759.19 1514
6759.96 1557
6760.74 1537
6761.51 1487
6762.29 1571
6763.07 1345
6763.84 1339
6764.62 1328
6765.39 1254
6766.17 1232
6766.95 1269
6767.72 1323
6768.50 1368
6769.28 1279
6770.05 1274
6770.83 1226
6771.61 1337
6772.38 1256
6773.16 1242
6773.94 1269
6774.71 1199
6775.49 1226
6776.27 1219
6777.04 1311
6777.82 1225
6778.60 1203
6779.37 1234
6780.15 1220
6780.93 1110
6781.71 1190
6782.48 1287
6783.26 1159
6784.04 1172
6784.81 1231
6785.59 1201
6786.37 1125
6787.15 1199
6787.92 1118
6788.70 1146
6789.48 1182
6790.26 1232
6791.04 1174
6791.81 1247
6792.59 1167
6793.37 1186
6794.15 1112
6794.92 1153
6795.70 1159
6796.48 1063
6797.26 1076
6798.04 1139
6798.81 1176
6799.59 1089
6800.37 1089
6801.15 1142
6801.93 1161
6802.71 1142
6803.48 1148
6804.26 1147
6805.04 1177
6805.82 1204
6806.60 1172
6807.38 1122
6808.16 1099
6808.94 1101
6809.71 1137
6810.49 1222
6811.27 1195
6812.05 1161
6812.83 1180
6813.61 1124
6814.39 1077
6815.17 1126
6815.95 1046
6816.73 1094
6817.50 1138
6818.28 1046
6819.06 1097
6819.84 1148
6820.62 1097
6821.40 1159
6822.18 1226
6822.96 1165
6823.74 1148
6824.52 1211
6825.30 1232
6826.08 1170
6826.86 1133
6827.64 1214
6828.42 1208
6829.20 1121
6829.98 1220
6830.76 1185
6831.54 1185
6832.32 1188
6833.10 1191
6833.88 1169
6834.66 1259
6835.44 1189
6836.22 1166
6837.00 1188
6837.78 1235
6838.56 1230
6839.34 1232
6840.12 1354
6840.90 1157
6841.68 1116
6842.46 1158
6843.24 1191
6844.03 1199
6844.81 1186
6845.59 1181
6846.37 1203
6847.15 1143
6847.93 1228
6848.71 1291
6849.49 1195
6850.27 1272
6851.05 1374
6851.84 1358
6852.62 1374
6853.40 1502
6854.18 1666
6854.96 1884
6855.74 2002
6856.52 2268
6857.30 2467
6858.09 2279
6858.87 2228
6859.65 2187
6860.43 2015
6861.21 1926
6861.99 1716
6862.78 1579
6863.56 1559
6864.34 1488
6865.12 1482
6865.90 1460
6866.69 1367
6867.47 1315
6868.25 1399
6869.03 1451
6869.82 1439
6870.60 1494
6871.38 1570
6872.16 1564
6872.94 1563
6873.73 1572
6874.51 1706
6875.29 1532
6876.07 1591
6876.86 1418
6877.64 1425
6878.42 1353
6879.21 1384
6879.99 1317
6880.77 1304
6881.55 1327
6882.34 1416
6883.12 1364
6883.90 1288
6884.69 1411
6885.47 1449
6886.25 1562
6887.04 1433
6887.82 1470
6888.60 1618
6889.39 1591
6890.17 1608
6890.95 1757
6891.74 1876
6892.52 1970
6893.30 1991
6894.09 2079
6894.87 2077
6895.65 2153
6896.44 2140
6897.22 2090
6898.01 1894
6898.79 1734
6899.57 1611
6900.36 1611
6901.14 1534
6901.93 1558
6902.71 1587
6903.49 1551
6904.28 1605
6905.06 1571
6905.85 1513
6906.63 1581
6907.42 1687
6908.20 1550
6908.98 1501
6909.77 1445
6910.55 1666
6911.34 1598
6912.12 1496
6912.91 1483
6913.69 1567
6914.48 1512
6915.26 1552
6916.05 1503
6916.83 1458
6917.62 1401
6918.40 1434
6919.19 1418
6919.97 1451
6920.76 1391
6921.54 1411
6922.33 1457
6923.11 1415
6923.90 1372
6924.68 1386
6925.47 1352
6926.25 1430
6927.04 1470
6927.82 1440
6928.61 1436
6929.40 1463
6930.18 1484
6930.97 1519
6931.75 1579
6932.54 1539
6933.32 1407
6934.11 1611
6934.90 1544
6935.68 1515
6936.47 1523
6937.25 1582
6938.04 1671
6938.83 1545
6939.61 1663
6940.40 1655
6941.19 1726
6941.97 1684
6942.76 1735
6943.54 1690
6944.33 1711
6945.12 1658
6945.90 1701
6946.69 1715
6947.48 1716
6948.26 1817
6949.05 1847
6949.84 1907
6950.62 1864
6951.41 1867
6952.20 1990
6952.99 2018
6953.77 1892
6954.56 1895
6955.35 1897
6956.13 1909
6956.92 1821
6957.71 1852
6958.50 1860
6959.28 1932
6960.07 2016
6960.86 1987
6961.64 2007
6962.43 2044
6963.22 2171
6964.01 2217
6964.80 2211
6965.58 2134
6966.37 2186
6967.16 2240
6967.95 2295
6968.73 2186
6969.52 2234
6970.31 2337
6971.10 2282
6971.89 2271
6972.67 2215
6973.46 2291
6974.25 2306
6975.04 2360
6975.83 2479
6976.62 2390
6977.40 2524
6978.19 2564
6978.98 2552
6979.77 2485
6980.56 2621
6981.35 2670
6982.13 2528
6982.92 2514
6983.71 2742
6984.50 2665
6985.29 2837
6986.08 3060
6986.87 3385
6987.66 3901
6988.45 4291
6989.23 5050
6990.02 5843
6990.81 6584
6991.60 7051
6992.39 7373
6993.18 7391
6993.97 7225
6994.76 6781
6995.55 6097
6996.34 5558
6997.13 4828
6997.92 4122
6998.71 3747
6999.50 3624
7000.29 3513
7001.07 3616
7001.86 4059
7002.65 4406
7003.44 5032
7004.23 5889
7005.02 6561
7005.81 6872
7006.60 7434
7007.39 7720
7008.18 7327
7008.97 6724
7009.76 5985
7010.55 5313
7011.34 4464
7012.14 3859
7012.93 3348
7013.72 2891
7014.51 2560
7015.30 2455
7016.09 2488
7016.88 2474
7017.67 2358
7018.46 2395
7019.25 2494
7020.04 2650
7020.83 2690
7021.62 2640
7022.41 2518
7023.20 2589
7024.00 2522
7024.79 2264
7025.58 2183
7026.37 2062
7027.16 1985
7027.95 2003
7028.74 1979
7029.53 1898
7030.32 2032
7031.12 2088
7031.91 2119
7032.70 2026
7033.49 1943
7034.28 1959
7035.07 1992
7035.87 1962
7036.66 1876
7037.45 1824
7038.24 1778
7039.03 1752
7039.82 1731
7040.62 1748
7041.41 1724
7042.20 1833
7042.99 1922
7043.78 1905
7044.58 1806
7045.37 1880
7046.16 2029
7046.95 2045
7047.75 1911
7048.54 1904
7049.33 1935
7050.12 1906
7050.92 1821
7051.71 1831
7052.50 1812
7053.29 1723
7054.09 1831
7054.88 1890
7055.67 1924
7056.46 2003
7057.26 2066
7058.05 2006
7058.84 2012
7059.64 1938
7060.43 1894
7061.22 1810
7062.02 1746
7062.81 1742
7063.60 1697
7064.39 1637
7065.19 1654
7065.98 1583
7066.77 1619
7067.57 1695
7068.36 1626
7069.16 1559
7069.95 1543
7070.74 1540
7071.54 1590
7072.33 1678
7073.12 1639
7073.92 1649
7074.71 1625
7075.51 1507
7076.30 1537
7077.09 1512
7077.89 1535
7078.68 1517
7079.48 1634
7080.27 1594
7081.06 1623
7081.86 1579
7082.65 1439
7083.45 1439
7084.24 1507
7085.04 1474
7085.83 1484
7086.62 1367
7087.42 1380
7088.21 1513
7089.01 1551
7089.80 1534
7090.60 1561
7091.39 1594
7092.19 1530
7092.98 1506
7093.78 1685
7094.57 1745
7095.37 1861
7096.16 1669
7096.96 1669
7097.75 1605
7098.55 1410
7099.34 1428
7100.14 1427
7100.93 1358
7101.73 1281
7102.52 1272
7103.32 1227
7104.11 1223
7104.91 1221
7105.71 1199
7106.50 1187
7107.30 1210
7108.09 1233
7108.89 1262
7109.68 1195
7110.48 1157
7111.28 1184
7112.07 1151
7112.87 1214
7113.66 1194
7114.46 1096
7115.26 1117
7116.05 1108
7116.85 1082
7117.65 1155
7118.44 1093
7119.24 977
7120.03 1088
7120.83 1153
7121.63 1149
7122.42 1168
7123.22 1139
7124.02 1117
7124.81 1054
7125.61 1081
7126.41 1176
7127.20 1191
7128.00 1049
7128.80 1085
7129.59 1143
7130.39 1112
7131.19 1118
7131.99 1087
7132.78 1124
7133.58 1108
7134.38 1170
7135.17 1177
7135.97 1057
7136.77 1173
7137.57 1202
7138.36 1176
7139.16 1129
7139.96 1142
7140.76 1172
7141.55 1127
7142.35 1088
7143.15 1123
7143.95 1089
7144.74 1146
7145.54 1190
7146.34 1230
7147.14 1258
7147.94 1279
7148.73 1231
7149.53 1187
7150.33 1113
7151.13 1185
7151.93 1212
7152.72 1095
7153.52 1089
7154.32 1092
7155.12 1107
7155.92 1076
7156.72 1145
7157.51 1160
7158.31 1082
7159.11 1159
7159.91 1269
7160.71 1194
7161.51 1125
7162.31 1187
7163.11 1096
7163.90 1101
7164.70 1134
7165.50 1144
7166.30 1056
7167.10 1149
7167.90 1037
7168.70 988
7169.50 977
7170.30 1045
7171.10 980
7171.90 1030
7172.69 1038
7173.49 1067
7174.29 1061
7175.09 1016
7175.89 1020
7176.69 1097
7177.49 1088
7178.29 983
7179.09 1039
7179.89 1032
7180.69 1043
7181.49 953
7182.29 929
7183.09 981
7183.89 940
7184.69 938
7185.49 1005
7186.29 977
7187.09 1103
7187.89 1131
7188.69 1166
7189.49 1179
7190.29 1051
7191.09 1059
7191.89 1190
7192.69 1030
7193.49 994
7194.29 947
7195.09 932
7195.89 886
7196.70 894
7197.50 907
7198.30 897
7199.10 823
7199.90 813
7200.70 849
7201.50 913
7202.30 942
7203.10 890
7203.90 897
7204.70 985
7205.51 949
7206.31 897
7207.11 976
7207.91 887
7208.71 940
7209.51 880
7210.31 913
7211.12 906
7211.92 874
7212.72 938
7213.52 936
7214.32 896
7215.12 946
7215.92 797
7216.73 807
7217.53 822
7218.33 915
7219.13 891
7219.93 894
7220.74 877
7221.54 922
7222.34 905
7223.14 946
7223.94 956
7224.75 932
7225.55 861
7226.35 845
7227.15 834
7227.96 855
7228.76 899
7229.56 897
7230.36 954
7231.17 930
7231.97 899
7232.77 896
7233.57 904
7234.38 876
7235.18 887
7235.98 892
7236.79 922
7237.59 900
7238.39 962
7239.19 863
7240.00 964
7240.80 991
7241.60 959
7242.41 982
7243.21 870
7244.01 934
7244.82 977
7245.62 965
7246.42 1009
7247.23 1089
7248.03 1091
7248.83 1032
7249.64 1053
7250.44 1081
7251.25 1034
7252.05 1153
7252.85 1051
7253.66 962
7254.46 1019
7255.27 1074
7256.07 1051
7256.87 1065
7257.68 1022
7258.48 1032
7259.29 1051
7260.09 984
7260.89 1007
7261.70 944
7262.50 994
7263.31 1076
7264.11 1094
7264.92 1046
7265.72 1055
7266.53 1027
7267.33 1039
7268.13 1049
7268.94 1033
7269.74 1092
7270.55 1185
7271.35 1262
7272.16 1208
7272.96 1236
7273.77 1248
7274.57 1308
7275.38 1377
7276.18 1360
7276.99 1329
7277.79 1368
7278.60 1333
7279.40 1314
7280.21 1319
7281.01 1296
7281.82 1290
7282.63 1343
7283.43 1366
7284.24 1408
7285.04 1494
7285.85 1715
7286.65 1960
7287.46 2282
7288.27 2679
7289.07 3032
7289.88 3454
7290.68 3884
7291.49 3958
7292.29 3898
7293.10 3587
7293.91 3342
7294.71 3001
7295.52 2777
7296.33 2470
7297.13 2041
7297.94 1754
7298.74 1650
7299.55 1577
7300.36 1449
7301.16 1334
7301.97 1369
7302.78 1372
7303.58 1374
7304.39 1366
7305.20 1390
7306.00 1356
7306.81 1359
7307.62 1409
7308.42 1504
7309.23 1418
7310.04 1317
7310.84 1278
7311.65 1409
7312.46 1467
7313.27 1521
7314.07 1567
7314.88 1746
7315.69 1750
7316.50 1890
7317.30 2015
7318.11 2142
7318.92 2025
7319.72 1941
7320.53 1886
7321.34 1768
7322.15 1770
7322.96 1866
7323.76 1893
7324.57 1981
7325.38 2122
7326.19 2278
7326.99 2376
7327.80 2459
7328.61 2464
7329.42 2283
7330.23 2251
7331.03 2227
7331.84 2041
7332.65 1872
7333.46 1726
7334.27 1608
7335.08 1480
7335.88 1500
7336.69 1380
7337.50 1366
7338.31 1331
7339.12 1313
7339.93 1334
7340.74 1394
7341.54 1439
7342.35 1397
7343.16 1428
7343.97 1343
7344.78 1389
7345.59 1450
7346.40 1475
7347.21 1442
7348.02 1351
7348.82 1429
7349.63 1397
7350.44 1283
7351.25 1319
7352.06 1373
7352.87 1357
7353.68 1327
7354.49 1284
7355.30 1251
7356.11 1329
7356.92 1284
7357.73 1305
7358.54 1248
7359.35 1348
7360.16 1372
7360.97 1343
7361.78 1290
7362.59 1354
7363.40 1310
7364.21 1303
7365.02 1351
7365.83 1345
7366.64 1346
7367.45 1363
7368.26 1384
7369.07 1392
7369.88 1414
7370.69 1375
7371.50 1421
7372.31 1384
7373.12 1395
7373.93 1354
7374.74 1382
7375.55 1299
7376.36 1347
7377.17 1382
7377.98 1300
7378.79 1378
7379.60 1414
7380.42 1378
7381.23 1449
7382.04 1450
7382.85 1502
7383.66 1687
7384.47 1703
7385.28 1754
7386.09 1846
7386.90 2109
7387.71 2193
7388.53 2235
7389.34 2161
7390.15 2138
7390.96 1964
7391.77 1916
7392.58 1698
7393.39 1619
7394.21 1511
7395.02 1455
7395.83 1436
7396.64 1330
7397.45 1370
7398.27 1369
7399.08 1275
7399.89 1262
7400.70 1332
7401.51 1257
7402.33 1449
7403.14 1522
7403.95 1670
7404.76 1768
7405.57 1830
7406.39 1830
7407.20 1991
7408.01 2004
7408.82 2024
7409.64 2013
7410.45 1880
7411.26 1782
7412.07 1605
7412.89 1574
7413.70 1459
7414.51 1496
7415.32 1447
7416.14 1335
7416.95 1219
7417.76 1264
7418.58 1200
7419.39 1195
7420.20 1207
7421.02 1227
7421.83 1166
7422.64 1215
7423.45 1100
7424.27 1097
7425.08 1124
7425.89 1071
7426.71 1150
7427.52 1061
7428.33 1028
7429.15 1012
7429.96 1040
7430.78 1037
7431.59 1052
7432.40 1025
7433.22 1026
7434.03 1012
7434.84 1006
7435.66 1018
7436.47 1030
7437.29 936
7438.10 999
7438.91 946
7439.73 992
7440.54 1008
7441.36 937
7442.17 962
7442.99 1082
7443.80 1086
7444.61 1153
7445.43 1000
7446.24 1045
7447.06 1074
7447.87 1018
7448.69 1007
7449.50 993
7450.32 1006
7451.13 1020
7451.95 973
7452.76 985
7453.58 1079
7454.39 1099
7455.21 964
7456.02 898
7456.84 925
7457.65 928
7458.47 933
7459.28 931
7460.10 870
7460.91 935
7461.73 956
7462.54 958
7463.36 996
7464.17 1001
7464.99 978
7465.80 954
7466.62 1006
7467.44 977
7468.25 980
7469.07 978
7469.88 981
7470.70 1024
7471.51 894
7472.33 878
7473.15 950
7473.96 939
7474.78 940
7475.59 957
7476.41 912
7477.23 991
7478.04 972
7478.86 969
7479.67 941
7480.49 943
7481.31 910
7482.12 846
7482.94 912
7483.76 893
7484.57 897
7485.39 838
7486.21 930
7487.02 862
7487.84 863
7488.66 829
7489.47 834
7490.29 832
7491.11 803
7491.92 756
7492.74 833
7493.56 792
7494.38 785
7495.19 695
7496.01 809
7496.83 783
7497.64 760
7498.46 830
7499.28 790
7500.10 845
7500.91 793
7501.73 853
7502.55 804
7503.37 815
7504.18 832
7505.00 858
7505.82 792
7506.64 743
7507.46 802
7508.27 822
7509.09 839
7509.91 736
7510.73 786
7511.55 820
7512.36 764
7513.18 771
7514.00 796
7514.82 729
7515.64 762
7516.45 789
7517.27 774
7518.09 802
7518.91 729
7519.73 676
7520.55 755
7521.37 826
7522.18 832
7523.00 736
7523.82 801
7524.64 797
7525.46 773
7526.28 780
7527.10 700
7527.92 722
7528.74 697
7529.55 856
7530.37 772
7531.19 720
7532.01 701
7532.83 773
7533.65 844
7534.47 782
7535.29 783
7536.11 771
7536.93 742
7537.75 766
7538.57 823
7539.39 797
7540.21 809
7541.03 758
7541.84 776
7542.66 761
7543.48 803
7544.30 791
7545.12 740
7545.94 767
7546.76 843
7547.58 814
7548.40 765
7549.22 835
7550.04 849
7550.86 842
7551.68 854
7552.51 819
7553.33 884
7554.15 842
7554.97 825
7555.79 833
7556.61 714
7557.43 760
7558.25 816
7559.07 797
7559.89 819
7560.71 813
7561.53 785
7562.35 754
7563.17 753
7563.99 789
7564.81 802
7565.64 772
7566.46 848
7567.28 899
7568.10 799
7568.92 801
7569.74 840
7570.56 800
7571.38 777
7572.21 783
7573.03 757
7573.85 712
7574.67 751
7575.49 755
7576.31 723
7577.13 740
7577.96 783
7578.78 826
7579.60 795
7580.42 795
7581.24 752
7582.07 844
7582.89 805
7583.71 773
7584.53 759
7585.35 750
7586.18 781
7587.00 799
7587.82 805
7588.64 762
7589.46 832
7590.29 833
7591.11 840
7591.93 833
7592.75 860
7593.58 864
7594.40 937
7595.22 1022
7596.04 914
7596.87 888
7597.69 804
7598.51 795
7599.34 808
7600.16 816
7600.98 851
7601.80 844
7602.63 788
7603.45 831
7604.27 839
7605.10 825
7605.92 903
7606.74 932
7607.57 853
7608.39 866
7609.21 944
7610.04 1077
7610.86 1119
7611.68 1081
7612.51 1078
7613.33 1109
7614.15 1072
7614.98 1068
7615.80 1054
7616.62 906
7617.45 945
7618.27 871
7619.10 935
7619.92 968
7620.74 968
7621.57 936
7622.39 899
7623.22 950
7624.04 1013
7624.86 979
7625.69 999
7626.51 983
7627.34 934
7628.16 927
7628.99 879
7629.81 967
7630.64 956
7631.46 983
7632.28 972
7633.11 1158
7633.93 1036
7634.76 989
7635.58 1091
7636.41 1165
7637.23 1270
7638.06 1203
7638.88 1335
7639.71 1406
7640.53 1328
7641.36 1235
7642.18 1153
7643.01 1026
7643.83 1034
7644.66 997
7645.48 840
7646.31 866
7647.14 832
7647.96 778
7648.79 771
7649.61 821
7650.44 839
7651.26 783
7652.09 773
7652.91 872
7653.74 851
7654.57 862
7655.39 830
7656.22 900
7657.04 801
7657.87 885
7658.70 767
7659.52 730
7660.35 770
7661.17 764
7662.00 763
7662.83 752
7663.65 787
7664.48 692
7665.31 651
7666.13 708
7666.96 761
7667.79 703
7668.61 740
7669.44 657
7670.27 731
7671.09 765
7671.92 667
7672.75 628
7673.57 793
7674.40 762
7675.23 675
7676.05 690
7676.88 761
7677.71 762
7678.53 755
7679.36 709
7680.19 724
7681.02 737
7681.84 715
7682.67 726
7683.50 740
7684.33 654
7685.15 628
7685.98 633
7686.81 711
7687.64 728
7688.46 645
7689.29 663
7690.12 684
7690.95 648
7691.77 665
7692.60 690
7693.43 726
7694.26 681
7695.09 631
7695.91 592
7696.74 694
7697.57 663
7698.40 694
7699.23 687
7700.06 730
7700.88 683
7701.71 718
7702.54 692
7703.37 673
7704.20 684
7705.03 693
7705.85 687
7706.68 720
7707.51 690
7708.34 664
7709.17 647
7710.00 656
7710.83 649
7711.66 662
7712.48 704
7713.31 726
7714.14 720
7714.97 674
7715.80 668
7716.63 615
7717.46 673
7718.29 686
7719.12 658
7719.95 684
7720.78 640
7721.61 619
7722.44 586
7723.27 652
7724.09 729
7724.92 737
7725.75 696
7726.58 645
7727.41 641
7728.24 635
7729.07 622
7729.90 645
7730.73 645
7731.56 633
7732.39 692
7733.22 613
7734.05 659
7734.88 660
7735.71 686
7736.54 735
7737.37 662
7738.20 620
7739.03 669
7739.86 687
7740.70 649
7741.53 697
7742.36 646
7743.19 723
7744.02 688
7744.85 622
7745.68 644
7746.51 693
7747.34 634
7748.17 712
7749.00 689
7749.83 728
7750.66 736
7751.50 805
7752.33 841
7753.16 804
7753.99 892
7754.82 888
7755.65 918
7756.48 862
7757.31 919
7758.15 748
7758.98 765
7759.81 735
7760.64 721
7761.47 692
7762.30 670
7763.13 663
7763.97 696
7764.80 676
7765.63 656
7766.46 613
7767.29 686
7768.13 675
7768.96 690
7769.79 701
7770.62 699
7771.45 789
7772.29 750
7773.12 675
7773.95 692
7774.78 703
7775.62 650
7776.45 692
7777.28 642
7778.11 635
7778.95 696
7779.78 655
7780.61 666
7781.44 645
7782.28 709
7783.11 710
7783.94 653
7784.77 732
7785.61 700
7786.44 699
7787.27 731
7788.11 663
7788.94 716
7789.77 651
7790.61 696
7791.44 664
7792.27 662
7793.10 672
7793.94 660
7794.77 687
7795.60 680
7796.44 707
7797.27 660
7798.11 631
7798.94 664
7799.77 647
7800.61 585
7801.44 631
7802.27 601
7803.11 645
7803.94 692
7804.78 678
7805.61 693
7806.44 694
7807.28 730
7808.11 694
7808.95 664
7809.78 626
7810.61 712
7811.45 757
7812.28 677
7813.12 682
7813.95 713
7814.79 672
7815.62 746
7816.45 748
7817.29 705
7818.12 747
7818.96 772
7819.79 806
7820.63 827
7821.46 777
7822.30 881
7823.13 880
7823.97 854
7824.80 933
7825.64 823
7826.47 821
7827.31 823
7828.14 817
7828.98 777
7829.81 784
7830.65 748
7831.48 809
7832.32 794
7833.15 788
7833.99 787
7834.83 727
7835.66 794
7836.50 754
7837.33 841
7838.17 826
7839.00 839
7839.84 747
7840.68 765
7841.51 796
7842.35 749
7843.18 757
7844.02 795
7844.86 782
7845.69 772
7846.53 812
7847.36 757
7848.20 733
7849.04 775
7849.87 726
7850.71 748
7851.55 751
7852.38 689
7853.22 755
7854.05 703
7854.89 711
7855.73 717
7856.56 670
7857.40 736
7858.24 598
7859.08 694
7859.91 690
7860.75 646
7861.59 649
7862.42 636
7863.26 701
7864.10 688
7864.93 672
7865.77 706
7866.61 722
7867.45 672
7868.28 746
7869.12 754
7869.96 743
7870.80 693
7871.63 635
7872.47 657
7873.31 691
7874.15 659
7874.98 681
7875.82 679
7876.66 671
7877.50 631
7878.33 709
7879.17 689
7880.01 732
7880.85 629
7881.69 659
7882.52 732
7883.36 664
7884.20 712
7885.04 715
7885.88 701
7886.71 695
7887.55 667
7888.39 653
7889.23 721
7890.07 697
7890.91 658
7891.75 692
7892.58 679
7893.42 712
7894.26 731
7895.10 741
7895.94 691
7896.78 639
7897.62 652
7898.46 705
7899.29 755
7900.13 762
7900.97 706
7901.81 759
7902.65 723
7903.49 691
7904.33 723
7905.17 751
7906.01 768
7906.85 746
7907.69 767
7908.53 771
7909.37 780
7910.21 793
7911.04 809
7911.88 618
7912.72 661
7913.56 638
7914.40 699
7915.24 678
7916.08 652
7916.92 675
7917.76 669
7918.60 662
7919.44 738
7920.28 740
7921.12 766
7921.96 872
7922.80 879
7923.64 855
7924.48 855
7925.32 894
7926.16 896
7927.01 810
7927.85 787
7928.69 740
7929.53 772
7930.37 733
7931.21 658
7932.05 689
7932.89 682
7933.73 687
7934.57 629
7935.41 655
7936.25 604
7937.09 670
7937.93 576
7938.78 597
7939.62 569
7940.46 609
7941.30 627
7942.14 637
7942.98 588
7943.82 664
7944.66 596
7945.51 593
7946.35 597
7947.19 559
7948.03 584
7948.87 633
7949.71 643
7950.56 667
7951.40 625
7952.24 619
7953.08 589
7953.92 632
7954.76 670
7955.61 655
7956.45 639
7957.29 690
7958.13 632
7958.97 682
7959.82 650
7960.66 642
7961.50 679
7962.34 633
7963.19 648
7964.03 659
7964.87 675
7965.71 611
7966.56 710
7967.40 672
7968.24 622
7969.08 630
7969.93 647
7970.77 636
7971.61 651
7972.45 645
7973.30 712
7974.14 659
7974.98 677
7975.83 713
7976.67 702
7977.51 700
7978.36 650
7979.20 618
7980.04 615
7980.89 627
7981.73 664
7982.57 633
7983.42 677
7984.26 579
7985.10 617
7985.95 712
7986.79 676
7987.63 615
7988.48 574
7989.32 572
7990.16 588
7991.01 663
7991.85 620
7992.70 649
7993.54 639
7994.38 699
7995.23 661
7996.07 570
7996.92 611
7997.76 595
7998.60 581
7999.45 667
8000.29 632
8001.14 571
8001.98 539
8002.83 524
8003.67 573
8004.52 553
8005.36 581
8006.20 568
8007.05 598
8007.89 605
8008.74 610
8009.58 572
8010.43 538
8011.27 565
8012.12 595
8012.96 565
8013.81 576
8014.65 563
8015.50 538
8016.34 563
8017.19 593
8018.03 577
8018.88 563
8019.72 570
8020.57 506
8021.42 570
8022.26 584
8023.11 541
8023.95 610
8024.80 565
8025.64 540
8026.49 556
8027.33 561
8028.18 538
8029.03 513
8029.87 539
8030.72 566
8031.56 546
8032.41 590
8033.26 593
8034.10 559
8034.95 558
8035.79 634
8036.64 562
8037.49 577
8038.33 543
8039.18 530
8040.03 559
8040.87 583
8041.72 601
8042.57 509
8043.41 551
8044.26 525
8045.11 532
8045.95 544
8046.80 493
8047.65 564
8048.49 569
8049.34 536
8050.19 490
8051.03 602
8051.88 558
8052.73 565
8053.58 589
8054.42 537
8055.27 558
8056.12 519
8056.96 517
8057.81 517
8058.66 534
8059.51 591
8060.35 561
8061.20 488
8062.05 561
8062.90 535
8063.74 555
8064.59 636
8065.44 554
8066.29 570
8067.14 543
8067.98 542
8068.83 528
8069.68 533
8070.53 603
8071.38 544
8072.22 561
8073.07 535
8073.92 559
8074.77 563
8075.62 489
8076.46 577
8077.31 583
8078.16 542
8079.01 536
8079.86 534
8080.71 527
8081.56 604
8082.40 550
8083.25 556
8084.10 564
8084.95 581
8085.80 538
8086.65 537
8087.50 555
8088.35 543
8089.19 528
8090.04 519
8090.89 527
8091.74 504
8092.59 543
8093.44 552
8094.29 564
8095.14 557
8095.99 571
8096.84 530
8097.69 640
8098.54 538
8099.39 491
8100.24 528
8101.09 551
8101.94 535
8102.79 512
8103.63 524
8104.48 530
8105.33 519
8106.18 516
8107.03 536
8107.88 534
8108.73 568
8109.58 608
8110.43 581
8111.28 511
8112.14 541
8112.99 557
8113.84 531
8114.69 526
8115.54 468
8116.39 510
8117.24 520
8118.09 517
8118.94 539
8119.79 584
8120.64 567
8121.49 562
8122.34 571
8123.19 589
8124.04 609
8124.89 569
8125.74 607
8126.60 588
8127.45 546
8128.30 574
8129.15 568
8130.00 554
8130.85 485
8131.70 522
8132.55 610
8133.40 547
8134.26 522
8135.11 609
8135.96 570
8136.81 547
8137.66 540
8138.51 629
8139.37 552
8140.22 575
8141.07 525
8141.92 538
8142.77 582
8143.62 555
8144.48 577
8145.33 546
8146.18 567
8147.03 545
8147.88 576
8148.74 611
8149.59 615
8150.44 605
8151.29 616
8152.15 572
8153.00 587
8153.85 645
8154.70 628
8155.56 687
8156.41 632
8157.26 558
8158.11 587
8158.97 595
8159.82 633
8160.67 620
8161.52 674
8162.38 688
8163.23 641
8164.08 650
8164.94 663
8165.79 707
8166.64 663
8167.49 609
8168.35 566
8169.20 561
8170.05 591
8170.91 626
8171.76 569
8172.61 595
8173.47 584
8174.32 621
8175.17 621
8176.03 569
8176.88 507
8177.74 553
8178.59 534
8179.44 524
8180.30 559
8181.15 560
8182.00 605
8182.86 549
8183.71 539
8184.57 531
8185.42 573
8186.27 528
8187.13 527
8187.98 469
8188.84 529
8189.69 491
8190.55 500
8191.40 502
8192.25 475
8193.11 554
8193.96 541
8194.82 542
8195.67 527
8196.53 491
8197.38 480
8198.24 506
8199.09 502
8199.95 503
8200.80 483
8201.66 493
8202.51 477
8203.37 515
8204.22 575
8205.08 586
8205.93 525
8206.79 527
8207.64 516
8208.50 479
8209.35 515
8210.21 620
8211.06 591
8211.92 536
8212.77 536
8213.63 546
8214.48 555
8215.34 516
8216.20 525
8217.05 507
8217.91 536
8218.76 584
8219.62 569
8220.48 535
8221.33 524
8222.19 560
8223.04 589
8223.90 554
8224.76 528
8225.61 572
8226.47 620
8227.32 660
8228.18 624
8229.04 604
8229.89 698
8230.75 717
8231.61 637
8232.46 624
8233.32 590
8234.18 594
8235.03 683
8235.89 642
8236.75 503
8237.60 593
8238.46 560
8239.32 604
8240.17 571
8241.03 497
8241.89 540
8242.74 544
8243.60 577
8244.46 470
8245.32 487
8246.17 535
8247.03 579
8247.89 625
8248.74 577
8249.60 551
8250.46 605
8251.32 560
8252.17 563
8253.03 549
8253.89 568
8254.75 583
8255.60 588
8256.46 597
8257.32 533
8258.18 486
8259.04 495
8259.89 558
8260.75 601
8261.61 531
8262.47 500
8263.33 528
8264.18 570
8265.04 545
8265.90 490
8266.76 497
8267.62 525
8268.48 556
8269.33 498
8270.19 549
8271.05 560
8271.91 521
8272.77 587
8273.63 610
8274.49 544
8275.34 573
8276.20 535
8277.06 550
8277.92 483
8278.78 492
8279.64 539
8280.50 531
8281.36 508
8282.22 595
8283.08 506
8283.93 496
8284.79 476
8285.65 578
8286.51 572
8287.37 487
8288.23 495
8289.09 454
8289.95 532
8290.81 561
8291.67 602
8292.53 613
8293.39 546
8294.25 583
8295.11 591
8295.97 541
8296.83 552
8297.69 541
8298.55 534
8299.41 579
8300.27 624
8301.13 568
8301.99 570
8302.85 544
8303.71 529
8304.57 529
8305.43 519
8306.29 608
8307.15 566
8308.01 588
8308.87 592
8309.73 579
8310.59 594
8311.45 549
8312.31 588
8313.17 600
8314.03 600
8314.90 608
8315.76 562
8316.62 592
8317.48 602
8318.34 578
8319.20 567
8320.06 496
8320.92 545
8321.78 575
8322.64 608
8323.51 572
8324.37 543
8325.23 570
8326.09 560
8326.95 599
8327.81 584
8328.67 541
8329.54 581
8330.40 555
8331.26 553
8332.12 583
8332.98 579
8333.84 577
8334.71 568
8335.57 617
8336.43 554
8337.29 543
8338.15 608
8339.02 528
8339.88 566
8340.74 539
8341.60 558
8342.46 555
8343.33 557
8344.19 588
8345.05 545
8345.91 590
8346.78 580
8347.64 578
8348.50 599
8349.36 564
8350.23 570
8351.09 584
8351.95 632
8352.81 578
8353.68 569
8354.54 640
8355.40 575
8356.27 617
8357.13 585
8357.99 617
8358.86 616
8359.72 587
8360.58 606
8361.44 620
8362.31 591
8363.17 603
8364.03 602
8364.90 589
8365.76 652
8366.63 651
8367.49 611
8368.35 629
8369.22 660
8370.08 653
8370.94 711
8371.81 627
8372.67 654
8373.53 632
8374.40 669
8375.26 656
8376.13 618
8376.99 685
8377.85 623
8378.72 616
8379.58 676
8380.45 629
8381.31 632
8382.18 660
8383.04 629
8383.90 676
8384.77 638
8385.63 710
8386.50 710
8387.36 687
8388.23 688
8389.09 676
8389.96 687
8390.82 668
8391.69 684
8392.55 731
8393.42 718
8394.28 726
8395.15 719
8396.01 730
8396.88 768
8397.74 712
8398.61 713
8399.47 749
8400.34 775
8401.20 750
8402.07 762
8402.93 758
8403.80 731
8404.66 757
8405.53 791
8406.39 783
8407.26 792
8408.12 740
8408.99 800
8409.86 807
8410.72 815
8411.59 820
8412.45 747
8413.32 752
8414.19 795
8415.05 765
8415.92 842
8416.78 861
8417.65 920
8418.52 922
8419.38 985
8420.25 876
8421.11 826
8421.98 832
8422.85 872
8423.71 934
8424.58 944
8425.45 940
8426.31 916
8427.18 953
8428.05 945
8428.91 916
8429.78 1005
8430.65 1030
8431.51 1032
8432.38 1050
8433.25 1054
8434.11 1028
8434.98 1100
8435.85 1147
8436.72 1152
8437.58 1147
8438.45 1173
8439.32 1103
8440.18 1032
8441.05 1036
8441.92 1071
8442.79 1159
8443.65 1203
8444.52 1199
8445.39 1296
8446.26 1341
8447.12 1322
8447.99 1425
8448.86 1484
8449.73 1494
8450.60 1488
8451.46 1447
8452.33 1382
8453.20 1441
8454.07 1510
8454.94 1570
8455.80 1453
8456.67 1464
8457.54 1495
8458.41 1590
8459.28 1885
8460.14 1972
8461.01 2227
8461.88 2449
8462.75 2692
8463.62 2893
8464.49 2876
8465.36 2979
8466.22 2795
8467.09 2727
8467.96 2501
8468.83 2333
8469.70 2126
8470.57 1990
8471.44 1960
8472.31 2035
8473.17 2089
8474.04 2410
8474.91 2926
8475.78 3698
8476.65 4192
8477.52 4562
8478.39 4925
8479.26 4846
8480.13 4559
8481.00 4208
8481.87 3551
8482.74 2929
8483.61 2508
8484.48 2076
8485.34 1724
8486.21 1492
8487.08 1453
8487.95 1375
8488.82 1223
8489.69 1242
8490.56 1281
8491.43 1205
8492.30 1142
8493.17 1184
8494.04 1269
8494.91 1186
8495.78 1164
8496.65 1235
8497.52 1202
8498.39 1124
8499.26 1139
8500.13 1091
8501.01 1037
8501.88 1079
8502.75 1060
8503.62 1111
8504.49 1089
8505.36 1175
8506.23 1142
8507.10 1202
8507.97 1100
8508.84 1107
8509.71 1158
8510.58 1104
8511.45 1083
8512.32 1106
8513.20 1138
8514.07 1201
8514.94 1203
8515.81 1253
8516.68 1348
8517.55 1312
8518.42 1258
8519.29 1185
8520.17 1219
8521.04 1123
8521.91 1104
8522.78 1059
8523.65 1080
8524.52 1034
8525.39 1018
8526.27 1037
8527.14 1040
8528.01 1092
8528.88 1087
8529.75 1114
8530.63 999
8531.50 1025
8532.37 1057
8533.24 1133
8534.11 1169
8534.99 1177
8535.86 1212
8536.73 1182
8537.60 1165
8538.47 1130
8539.35 1224
8540.22 1222
8541.09 1262
8541.96 1307
8542.84 1227
8543.71 1193
8544.58 1201
8545.46 1195
8546.33 1213
8547.20 1089
8548.07 1106
8548.95 1153
8549.82 1153
8550.69 1090
8551.57 1052
8552.44 1087
8553.31 1190
8554.18 1185
8555.06 1128
8555.93 1094
8556.80 1102
8557.68 1175
8558.55 1156
8559.42 1204
8560.30 1274
8561.17 1322
8562.04 1330
8562.92 1231
8563.79 1253
8564.67 1188
8565.54 1067
8566.41 1093
8567.29 1039
8568.16 992
8569.03 939
8569.91 874
8570.78 947
8571.66 943
8572.53 866
8573.40 881
8574.28 932
8575.15 935
8576.03 956
8576.90 884
8577.78 854
8578.65 860
8579.52 832
8580.40 913
8581.27 969
8582.15 891
8583.02 875
8583.90 864
8584.77 826
8585.65 779
8586.52 750
8587.40 821
8588.27 816
8589.15 873
8590.02 876
8590.90 845
8591.77 825
8592.65 858
8593.52 798
8594.40 905
8595.27 900
8596.15 859
8597.02 831
8597.90 797
8598.77 803
8599.65 834
8600.52 861
8601.40 870
8602.28 852
8603.15 867
8604.03 836
8604.90 904
8605.78 903
8606.65 862
8607.53 816
8608.41 873
8609.28 897
8610.16 905
8611.03 935
8611.91 905
8612.79 878
8613.66 926
8614.54 905
8615.41 990
8616.29 995
8617.17 955
8618.04 1037
8618.92 1088
8619.80 1029
8620.67 1078
8621.55 1052
8622.43 997
8623.30 946
8624.18 991
8625.06 1014
8625.93 1032
8626.81 974
8627.69 985
8628.56 1090
8629.44 1095
8630.32 1204
8631.20 1313
8632.07 1323
8632.95 1390
8633.83 1320
8634.70 1291
8635.58 1232
8636.46 1154
8637.34 1034
8638.21 1027
8639.09 949
8639.97 961
8640.85 848
8641.72 876
8642.60 859
8643.48 873
8644.36 847
8645.23 803
8646.11 845
8646.99 862
8647.87 888
8648.75 964
8649.62 1026
8650.50 954
8651.38 942
8652.26 948
8653.14 966
8654.01 889
8654.89 901
8655.77 932
8656.65 883
8657.53 895
8658.41 999
8659.29 948
8660.16 856
8661.04 882
8661.92 936
8662.80 888
8663.68 907
8664.56 914
8665.44 879
8666.31 891
8667.19 874
8668.07 901
8668.95 841
8669.83 879
8670.71 884
8671.59 911
8672.47 891
8673.35 862
8674.23 897
8675.11 909
8675.99 961
8676.86 934
8677.74 938
8678.62 1015
8679.50 1007
8680.38 1031
8681.26 1091
8682.14 1113
8683.02 1171
8683.90 1186
8684.78 1104
8685.66 1057
8686.54 1048
8687.42 997
8688.30 1057
8689.18 970
8690.06 954
8690.94 1021
8691.82 1005
8692.70 998
8693.58 970
8694.46 1102
8695.34 1302
8696.22 1324
8697.10 1411
8697.98 1573
8698.86 1858
8699.74 2004
8700.62 2097
8701.51 2101
8702.39 1942
8703.27 1879
8704.15 1679
8705.03 1548
8705.91 1335
8706.79 1242
8707.67 1135
8708.55 1045
8709.43 914
8710.31 846
8711.20 908
8712.08 837
8712.96 799
8713.84 813
8714.72 799
8715.60 829
8716.48 799
8717.36 769
8718.25 783
8719.13 784
8720.01 763
8720.89 692
8721.77 678
8722.65 724
8723.54 751
8724.42 757
8725.30 695
8726.18 718
8727.06 726
8727.95 768
8728.83 760
8729.71 793
8730.59 734
8731.47 779
8732.36 766
8733.24 738
8734.12 737
8735.00 742
8735.89 744
8736.77 835
8737.65 837
8738.53 848
8739.42 789
8740.30 826
8741.18 809
8742.06 792
8742.95 777
8743.83 712
8744.71 640
8745.59 675
8746.48 720
8747.36 698
8748.24 691
8749.13 688
8750.01 688
8750.89 696
8751.78 652
8752.66 747
8753.54 727
8754.43 730
8755.31 766
8756.19 650
8757.08 706
8757.96 677
8758.84 718
8759.73 762
8760.61 734
8761.49 778
8762.38 763
8763.26 775
8764.15 764
8765.03 775
8765.91 832
8766.80 788
8767.68 786
8768.57 806
8769.45 771
8770.33 768
8771.22 797
8772.10 738
8772.99 811
8773.87 753
8774.75 818
8775.64 787
8776.52 831
8777.41 794
8778.29 787
8779.18 781
8780.06 726
8780.95 795
8781.83 788
8782.72 750
8783.60 777
8784.49 787
8785.37 785
8786.26 736
8787.14 636
8788.03 698
8788.91 753
8789.80 692
8790.68 658
8791.57 633
8792.45 632
8793.34 658
8794.22 699
8795.11 655
8795.99 726
8796.88 688
8797.76 660
8798.65 710
8799.53 760
8800.42 681
8801.31 719
8802.19 693
8803.08 720
8803.96 749
8804.85 670
8805.74 653
8806.62 701
8807.51 663
8808.39 641
8809.28 592
8810.17 592
8811.05 663
8811.94 650
8812.82 689
8813.71 701
8814.60 709
8815.48 671
8816.37 725
8817.26 701
8818.14 653
8819.03 635
8819.92 608
8820.80 621
8821.69 617
8822.58 597
8823.46 569
8824.35 600
8825.24 634
8826.12 595
8827.01 618
8827.90 702
8828.78 666
8829.67 657
8830.56 601
8831.45 591
8832.33 656
8833.22 589
8834.11 629
8835.00 616
8835.88 630
8836.77 656
8837.66 568
8838.55 559
8839.43 601
8840.32 630
8841.21 631
8842.10 607
8842.98 620
8843.87 589
8844.76 597
8845.65 620
8846.54 561
8847.42 609
8848.31 601
8849.20 600
8850.09 643
8850.98 622
8851.86 588
8852.75 655
8853.64 631
8854.53 678
8855.42 629
8856.31 655
8857.19 575
8858.08 581
8858.97 553
8859.86 529
8860.75 562
8861.64 651
8862.53 599
8863.42 587
8864.30 553
8865.19 550
8866.08 589
8866.97 605
8867.86 566
8868.75 548
8869.64 579
8870.53 589
8871.42 568
8872.31 570
8873.20 564
8874.08 571
8874.97 521
8875.86 564
8876.75 554
8877.64 507
8878.53 517
8879.42 532
8880.31 557
8881.20 552
8882.09 556
8882.98 559
8883.87 544
8884.76 543
8885.65 517
8886.54 554
8887.43 524
8888.32 572
8889.21 517
8890.10 537
8890.99 510
8891.88 514
8892.77 561
8893.66 540
8894.55 526
8895.44 528
8896.33 497
8897.22 475
8898.11 523
8899.00 541
8899.90 500
8900.79 464
8901.68 532
8902.57 526
8903.46 456
8904.35 500
8905.24 523
8906.13 557
8907.02 520
8907.91 465
8908.80 459
8909.70 526
8910.59 483
8911.48 508
8912.37 484
8913.26 480
8914.15 453
8915.04 524
8915.93 449
8916.83 503
8917.72 519
8918.61 538
8919.50 545
8920.39 522
8921.28 493
8922.18 455
8923.07 450
8923.96 547
8924.85 554
8925.74 487
8926.64 506
8927.53 530
8928.42 520
8929.31 469
8930.20 495
8931.10 476
8931.99 558
8932.88 480
8933.77 463
8934.67 455
8935.56 449
8936.45 509
8937.34 471
8938.24 519
8939.13 510
8940.02 527
8940.91 538
8941.81 561
8942.70 460
8943.59 469
8944.49 480
8945.38 466
8946.27 517
8947.16 477
8948.06 468
8948.95 485
8949.84 483
8950.74 499
8951.63 482
8952.52 487
8953.42 489
8954.31 479
8955.20 424
8956.10 485
8956.99 446
8957.88 475
8958.78 477
8959.67 417
8960.56 439
8961.46 464
8962.35 490
8963.25 421
8964.14 444
8965.03 436
8965.93 469
8966.82 501
8967.72 490
8968.61 493
8969.50 489
8970.40 485
8971.29 447
8972.19 480
8973.08 474
8973.98 509
8974.87 477
8975.76 474
8976.66 540
8977.55 534
8978.45 521
8979.34 471
8980.24 488
8981.13 570
8982.03 462
8982.92 464
8983.82 513
8984.71 486
8985.61 522
8986.50 500
8987.40 500
8988.29 500
8989.19 503
8990.08 469
8990.98 512
8991.87 458
8992.77 484
8993.66 477
8994.56 492
8995.45 495
8996.35 414
8997.24 429
8998.14 413
8999.04 429
8999.93 467
9000.83 411
9001.72 406
9002.62 443
9003.51 479
9004.41 444
9005.31 441
9006.20 416
9007.10 447
9007.99 452
9008.89 502
9009.79 483
9010.68 450
9011.58 393
9012.48 433
9013.37 409
9014.27 373
9015.16 399
9016.06 408
9016.96 463
9017.85 440
9018.75 461
9019.65 440
9020.54 438
9021.44 476
9022.34 412
9023.23 485
9024.13 486
9025.03 473
9025.93 409
9026.82 436
9027.72 452
9028.62 459
9029.51 474
9030.41 378
9031.31 418
9032.21 448
9033.10 450
9034.00 470
9034.90 445
9035.79 440
9036.69 402
9037.59 373
9038.49 410
9039.38 420
9040.28 452
9041.18 448
9042.08 455
9042.98 453
9043.87 465
9044.77 450
9045.67 415
9046.57 400
9047.47 402
9048.36 465
9049.26 463
9050.16 432
9051.06 423
9051.96 385
9052.85 423
9053.75 464
9054.65 438
9055.55 480
9056.45 447
9057.35 407
9058.25 422
9059.14 450
9060.04 431
9060.94 420
9061.84 433
9062.74 435
9063.64 420
9064.54 424
9065.44 426
9066.33 443
9067.23 395
9068.13 400
9069.03 415
9069.93 408
9070.83 417
9071.73 437
9072.63 436
9073.53 448
9074.43 451
9075.33 450
9076.23 415
9077.13 420
9078.03 403
9078.92 405
9079.82 393
9080.72 440
9081.62 430
9082.52 424
9083.42 448
9084.32 413
9085.22 464
9086.12 475
9087.02 446
9087.92 463
9088.82 409
9089.72 447
9090.62 479
9091.52 406
9092.42 399
9093.32 431
9094.22 460
9095.12 426
9096.03 413
9096.93 395
9097.83 436
9098.73 437
9099.63 439
9100.53 438
9101.43 408
9102.33 470
9103.23 421
9104.13 427
9105.03 422
9105.93 455
9106.83 494
9107.74 446
9108.64 453
9109.54 430
9110.44 410
9111.34 433
9112.24 396
9113.14 434
9114.04 395
9114.94 400
9115.85 414
9116.75 467
9117.65 423
9118.55 400
9119.45 398
9120.35 464
9121.26 396
9122.16 395
9123.06 472
9123.96 422
9124.86 415
9125.77 436
9126.67 399
9127.57 432
9128.47 407
9129.37 438
9130.28 435
9131.18 452
9132.08 419
9132.98 402
9133.88 393
9134.79 443
9135.69 415
9136.59 387
9137.49 407
9138.40 410
9139.30 411
9140.20 427
9141.10 437
9142.01 443
9142.91 417
9143.81 408
9144.72 393
9145.62 383
9146.52 388
9147.42 392
9148.33 433
9149.23 482
9150.13 446
9151.04 477
9151.94 489
9152.84 419
9153.75 460
9154.65 427
9155.55 392
9156.46 397
9157.36 403
9158.26 396
9159.17 441
9160.07 437
9160.97 419
9161.88 386
9162.78 412
9163.69 428
9164.59 392
9165.49 419
9166.40 408
9167.30 455
9168.21 443
9169.11 421
9170.01 386
9170.92 375
9171.82 389
9172.73 399
9173.63 397
9174.53 446
9175.44 398
9176.34 411
9177.25 431
9178.15 412
9179.06 420
9179.96 399
9180.87 411
9181.77 411
9182.68 370
9183.58 391
9184.49 412
9185.39 363
9186.30 372
9187.20 426
9188.11 431
9189.01 378
9189.92 415
9190.82 453
9191.73 406
9192.63 420
9193.54 466
9194.44 465
9195.35 438
9196.25 432
9197.16 428
9198.06 362
9198.97 374
9199.87 409
9200.78 423
9201.69 434
9202.59 420
9203.50 505
9204.40 457
9205.31 420
9206.21 521
9207.12 484
9208.03 517
9208.93 496
9209.84 448
9210.74 406
9211.65 481
9212.56 485
9213.46 440
9214.37 424
9215.28 445
9216.18 415
9217.09 430
9218.00 444
9218.90 452
9219.81 469
9220.72 472
9221.62 462
9222.53 459
9223.44 469
9224.34 462
9225.25 496
9226.16 476
9227.06 541
9227.97 467
9228.88 485
9229.78 479
9230.69 454
9231.60 437
9232.51 459
9233.41 462
9234.32 453
9235.23 378
9236.13 412
9237.04 424
9237.95 454
9238.86 427
9239.76 446
9240.67 429
9241.58 399
9242.49 419
9243.39 421
9244.30 399
9245.21 435
9246.12 407
9247.03 402
9247.93 420
9248.84 404
9249.75 425
9250.66 431
9251.57 384
9252.47 377
9253.38 388
9254.29 484
9255.20 428
9256.11 429
9257.02 426
9257.92 383
9258.83 394
9259.74 389
9260.65 382
9261.56 371
9262.47 394
9263.38 393
9264.28 401
9265.19 410
9266.10 362
9267.01 401
9267.92 376
9268.83 403
9269.74 419
9270.65 414
9271.56 407
9272.47 423
9273.37 364
9274.28 463
9275.19 417
9276.10 416
9277.01 411
9277.92 448
9278.83 400
9279.74 397
9280.65 388
9281.56 393
9282.47 405
9283.38 370
9284.29 374
9285.20 396
9286.11 396
9287.02 409
9287.93 445
9288.84 415
9289.75 405
9290.66 414
9291.57 414
9292.48 392
9293.39 366
9294.30 429
9295.21 375
9296.12 422
9297.03 385
9297.94 433
9298.85 443
9299.76 379
9300.67 421
9301.58 407
9302.49 446
9303.40 438
9304.31 435
9305.23 394
9306.14 410
9307.05 466
9307.96 463
9308.87 413
9309.78 380
9310.69 392
9311.60 419
9312.51 439
9313.42 444
9314.34 492
9315.25 461
9316.16 465
9317.07 434
9317.98 428
9318.89 436
9319.80 451
9320.72 447
9321.63 462
9322.54 427
9323.45 471
9324.36 449
9325.27 445
9326.19 430
9327.10 432
9328.01 418
9328.92 385
9329.83 432
9330.74 409
9331.66 418
9332.57 425
9333.48 435
9334.39 397
9335.31 449
9336.22 416
9337.13 371
9338.04 416
9338.96 436
9339.87 377
9340.78 378
9341.69 418
9342.61 411
9343.52 411
9344.43 398
9345.34 398
9346.26 447
9347.17 454
9348.08 445
9348.99 449
9349.91 431
9350.82 418
9351.73 426
9352.65 402
9353.56 401
9354.47 448
9355.39 459
9356.30 412
9357.21 439
9358.13 436
9359.04 456
9359.95 442
9360.87 447
9361.78 452
9362.69 406
9363.61 429
9364.52 423
9365.43 402
9366.35 384
9367.26 424
9368.18 472
9369.09 421
9370.00 449
9370.92 467
9371.83 428
9372.75 448
9373.66 435
9374.57 429
9375.49 455
9376.40 495
9377.32 460
9378.23 446
9379.15 435
9380.06 456
9380.97 458
9381.89 517
9382.80 430
9383.72 452
9384.63 459
9385.55 438
9386.46 479
9387.38 445
9388.29 408
9389.21 451
9390.12 483
9391.04 395
9391.95 432
9392.87 454
9393.78 504
9394.70 517
9395.61 513
9396.53 518
9397.44 515
9398.36 528
9399.27 540
9400.19 509
9401.10 487
9402.02 566
9402.94 529
9403.85 516
9404.77 516
9405.68 520
9406.60 528
9407.51 486
9408.43 490
9409.35 514
9410.26 466
9411.18 491
9412.09 493
9413.01 436
9413.93 455
9414.84 444
9415.76 442
9416.67 463
9417.59 453
9418.51 478
9419.42 542
9420.34 454
9421.26 440
9422.17 450
9423.09 505
9424.01 438
9424.92 464
9425.84 473
9426.76 434
9427.67 469
9428.59 488
9429.51 496
9430.42 498
9431.34 505
9432.26 487
9433.17 494
9434.09 469
9435.01 493
9435.93 423
9436.84 455
9437.76 465
9438.68 500
9439.59 520
9440.51 520
9441.43 551
9442.35 506
9443.26 519
9444.18 602
9445.10 606
9446.02 491
9446.93 551
9447.85 511
9448.77 547
9449.69 531
9450.61 535
9451.52 521
9452.44 489
9453.36 503
9454.28 489
9455.20 509
9456.11 525
9457.03 607
9457.95 634
9458.87 658
9459.79 701
9460.71 789
9461.62 785
9462.54 722
9463.46 723
9464.38 696
9465.30 640
9466.22 595
9467.14 588
9468.05 521
9468.97 568
9469.89 551
9470.81 551
9471.73 573
9472.65 511
9473.57 517
9474.49 507
9475.41 489
9476.32 485
9477.24 544
9478.16 583
9479.08 535
9480.00 514
9480.92 533
9481.84 551
9482.76 564
9483.68 492
9484.60 552
9485.52 518
9486.44 557
9487.36 548
9488.28 562
9489.20 534
9490.12 609
9491.04 509
9491.96 522
9492.88 591
9493.80 549
9494.72 547
9495.64 537
9496.56 588
9497.48 554
9498.40 537
9499.32 539
9500.24 567
9501.16 525
9502.08 512
9503.00 556
9503.92 518
9504.84 477
9505.76 531
9506.68 562
9507.60 557
9508.52 520
9509.44 516
9510.36 583
9511.28 520
9512.21 528
9513.13 506
9514.05 518
9514.97 507
9515.89 539
9516.81 570
9517.73 533
9518.65 520
9519.57 561
9520.50 593
9521.42 583
9522.34 578
9523.26 591
9524.18 604
9525.10 551
9526.02 559
9526.95 643
9527.87 581
9528.79 631
9529.71 586
9530.63 591
9531.55 588
9532.48 586
9533.40 627
9534.32 580
9535.24 569
9536.16 673
9537.09 642
9538.01 679
9538.93 735
9539.85 804
9540.77 852
9541.70 893
9542.62 790
9543.54 850
9544.46 808
9545.39 808
9546.31 705
9547.23 679
9548.15 702
9549.08 687
9550.00 653
9550.92 643
9551.85 619
9552.77 576
9553.69 602
9554.61 586
9555.54 601
9556.46 586
9557.38 618
9558.31 560
9559.23 614
9560.15 625
9561.08 586
9562.00 602
9562.92 643
9563.85 578
9564.77 630
9565.69 616
9566.62 574
9567.54 547
9568.46 607
9569.39 607
9570.31 669
9571.23 665
9572.16 627
9573.08 636
9574.01 555
9574.93 555
9575.85 593
9576.78 599
9577.70 626
9578.63 570
9579.55 628
9580.47 601
9581.40 582
9582.32 573
9583.25 586
9584.17 574
9585.10 601
9586.02 569
9586.94 489
9587.87 545
9588.79 650
9589.72 644
9590.64 545
9591.57 538
9592.49 552
9593.42 591
9594.34 620
9595.27 564
9596.19 552
9597.12 565
9598.04 588
9598.97 579
9599.89 629
9600.82 599
9601.74 551
9602.67 688
9603.59 558
9604.52 570
9605.44 637
9606.37 628
9607.29 641
9608.22 666
9609.15 612
9610.07 617
9611.00 674
9611.92 644
9612.85 641
9613.77 674
9614.70 690
9615.63 679
9616.55 619
9617.48 663
9618.40 686
9619.33 624
9620.26 694
9621.18 758
9622.11 710
9623.03 668
9623.96 717
9624.89 755
9625.81 706
9626.74 673
9627.67 730
9628.59 762
9629.52 723
9630.45 709
9631.37 687
9632.30 690
9633.23 729
9634.15 648
9635.08 716
9636.01 711
9636.93 691
9637.86 782
9638.79 776
9639.71 792
9640.64 756
9641.57 746
9642.50 807
9643.42 781
9644.35 835
9645.28 824
9646.21 804
9647.13 806
9648.06 820
9648.99 895
9649.92 831
9650.84 918
9651.77 887
9652.70 872
9653.63 865
9654.55 929
9655.48 969
9656.41 1026
9657.34 1044
9658.26 1123
9659.19 1116
9660.12 1038
9661.05 1016
9661.98 1028
9662.91 975
9663.83 924
9664.76 885
9665.69 930
9666.62 954
9667.55 889
9668.48 914
9669.40 913
9670.33 930
9671.26 881
9672.19 905
9673.12 926
9674.05 959
9674.98 982
9675.90 977
9676.83 987
9677.76 1008
9678.69 1016
9679.62 1009
9680.55 927
9681.48 1021
9682.41 1034
9683.34 1005
9684.27 1003
9685.19 1006
9686.12 1050
9687.05 989
9687.98 1040
9688.91 1087
9689.84 1057
9690.77 1102
9691.70 1189
9692.63 1186
9693.56 1220
9694.49 1216
9695.42 1182
9696.35 1204
9697.28 1142
9698.21 1211
9699.14 1182
9700.07 1166
9701.00 1242
9701.93 1257
9702.86 1263
9703.79 1294
9704.72 1409
9705.65 1488
9706.58 1575
9707.51 1648
9708.44 1664
9709.37 1657
9710.30 1574
9711.23 1512
9712.16 1477
9713.09 1361
9714.02 1254
9714.95 1203
9715.88 1168
9716.82 1182
9717.75 1082
9718.68 1061
9719.61 1125
9720.54 1125
9721.47 1158
9722.40 1182
9723.33 1204
9724.26 1138
9725.19 1139
9726.13 1129
9727.06 1117
9727.99 1138
9728.92 1064
9729.85 935
9730.78 959
9731.71 1001
9732.64 955
9733.58 982
9734.51 940
9735.44 925
9736.37 1009
9737.30 1002
9738.23 941
9739.17 997
9740.10 1006
9741.03 990
9741.96 1024
9742.89 1047
9743.83 1019
9744.76 958
9745.69 972
9746.62 975
9747.55 968
9748.49 960
9749.42 1011
9750.35 886
9751.28 829
9752.22 830
9753.15 946
9754.08 891
9755.01 892
9755.95 852
9756.88 838
9757.81 861
9758.75 832
9759.68 821
9760.61 842
9761.54 839
9762.48 821
9763.41 802
9764.34 808
9765.28 817
9766.21 863
9767.14 838
9768.08 819
9769.01 799
9769.94 821
9770.88 881
9771.81 799
9772.74 854
9773.68 880
9774.61 894
9775.54 851
9776.48 819
9777.41 790
9778.34 849
9779.28 865
9780.21 817
9781.14 885
9782.08 844
9783.01 889
9783.95 924
9784.88 881
9785.81 945
9786.75 954
9787.68 1014
9788.62 989
9789.55 1006
9790.49 1006
9791.42 1008
9792.35 1045
9793.29 1048
9794.22 880
9795.16 874
9796.09 837
9797.03 915
9797.96 872
9798.90 788
9799.83 795
9800.77 792
9801.70 779
9802.64 864
9803.57 882
9804.51 852
9805.44 860
9806.38 820
9807.31 899
9808.25 885
9809.18 918
9810.12 887
9811.05 873
9811.99 821
9812.92 840
9813.86 784
9814.79 791
9815.73 742
9816.66 799
9817.60 774
9818.54 754
9819.47 765
9820.41 747
9821.34 780
9822.28 722
9823.21 677
9824.15 709
9825.09 724
9826.02 738
9826.96 685
9827.89 730
9828.83 695
9829.77 670
9830.70 706
9831.64 691
9832.57 688
9833.51 699
9834.45 710
9835.38 720
9836.32 725
9837.26 659
9838.19 607
9839.13 676
9840.07 697
9841.00 680
9841.94 667
9842.88 682
9843.81 633
9844.75 665
9845.69 688
9846.62 667
9847.56 742
9848.50 703
9849.44 681
9850.37 670
9851.31 682
9852.25 731
9853.18 702
9854.12 709
9855.06 739
9856.00 727
9856.93 682
9857.87 687
9858.81 743
9859.75 786
9860.68 767
9861.62 793
9862.56 797
9863.50 788
9864.44 769
9865.37 774
9866.31 790
9867.25 811
9868.19 757
9869.13 749
9870.06 726
9871.00 685
9871.94 675
9872.88 637
9873.82 736
9874.75 675
9875.69 673
9876.63 642
9877.57 630
9878.51 644
9879.45 675
9880.39 679
9881.32 728
9882.26 642
9883.20 675
9884.14 630
9885.08 609
9886.02 624
9886.96 644
9887.90 637
9888.83 688
9889.77 644
9890.71 645
9891.65 643
9892.59 672
9893.53 642
9894.47 627
9895.41 686
9896.35 638
9897.29 666
9898.23 635
9899.17 637
9900.11 629
9901.05 629
9901.99 642
9902.92 580
9903.86 556
9904.80 596
9905.74 551
9906.68 603
9907.62 607
9908.56 546
9909.50 588
9910.44 607
9911.38 567
9912.32 540
9913.26 540
9914.20 607
9915.14 584
9916.08 586
9917.02 564
9917.97 644
9918.91 598
9919.85 582
9920.79 580
9921.73 608
9922.67 659
9923.61 644
9924.55 618
9925.49 632
9926.43 595
9927.37 615
9928.31 632
9929.25 597
9930.19 605
9931.13 677
9932.08 742
9933.02 768
9933.96 772
9934.90 881
9935.84 946
9936.78 869
9937.72 837
9938.66 867
9939.61 934
9940.55 908
9941.49 792
9942.43 710
9943.37 733
9944.31 698
9945.26 637
9946.20 620
9947.14 632
9948.08 617
9949.02 594
9949.96 675
9950.91 617
9951.85 659
9952.79 616
9953.73 600
9954.67 598
9955.62 611
9956.56 578
9957.50 589
9958.44 586
9959.39 530
9960.33 595
9961.27 533
9962.21 551
9963.16 572
9964.10 595
9965.04 547
9965.98 581
9966.93 515
9967.87 493
9968.81 486
9969.75 541
9970.70 558
9971.64 549
9972.58 547
9973.53 541
9974.47 534
9975.41 520
9976.36 545
9977.30 569
9978.24 526
9979.18 499
9980.13 527
9981.07 521
9982.01 535
9982.96 454
9983.90 445
9984.85 485
9985.79 511
9986.73 574
9987.68 556
9988.62 531
9989.56 530
9990.51 500
9991.45 466
9992.40 531
9993.34 505
9994.28 504
9995.23 459
9996.17 523
9997.12 521
9998.06 499
9999.00 484
9999.95 501
10000.89 484
10001.84 521
10002.78 487
10003.73 488
10004.67 536
10005.61 497
10006.56 545
10007.50 486
10008.45 514
10009.39 509
10010.34 514
10011.28 495
10012.23 508
10013.17 520
10014.12 537
10015.06 470
10016.01 496
10016.95 520
10017.90 526
10018.84 467
10019.79 518
10020.73 537
10021.68 494
10022.62 524
10023.57 517
10024.51 498
10025.46 465
10026.41 514
10027.35 543
10028.30 468
10029.24 472
10030.19 475
10031.13 506
10032.08 446
10033.03 483
10033.97 521
10034.92 551
10035.86 499
10036.81 516
10037.76 499
10038.70 475
10039.65 477
10040.59 447
10041.54 470
10042.49 440
10043.43 455
10044.38 494
10045.33 474
10046.27 456
10047.22 492
10048.16 470
10049.11 468
10050.06 488
10051.00 470
10051.95 464
10052.90 438
10053.84 479
10054.79 455
10055.74 456
10056.69 455
10057.63 452
10058.58 489
10059.53 461
10060.47 436
10061.42 471
10062.37 439
10063.32 460
10064.26 466
10065.21 451
10066.16 436
10067.10 471
10068.05 447
10069.00 453
10069.95 406
10070.89 431
10071.84 461
10072.79 479
10073.74 463
10074.69 439
10075.63 479
10076.58 430
10077.53 406
10078.48 429
10079.43 416
10080.37 439
10081.32 451
10082.27 460
10083.22 489
10084.17 460
10085.11 426
10086.06 496
10087.01 477
10087.96 458
10088.91 436
10089.86 465
10090.81 449
10091.75 419
10092.70 395
10093.65 417
10094.60 458
10095.55 456
10096.50 482
10097.45 465
10098.40 438
10099.34 434
10100.29 444
10101.24 430
10102.19 475
10103.14 483
10104.09 446
10105.04 446
10105.99 467
10106.94 432
10107.89 467
10108.84 425
10109.79 437
10110.73 481
10111.68 450
10112.63 476
10113.58 394
10114.53 430
10115.48 430
10116.43 440
10117.38 435
10118.33 416
10119.28 399
10120.23 395
10121.18 405
10122.13 431
10123.08 417
10124.03 362
10124.98 378
10125.93 383
10126.88 371
10127.83 415
10128.78 439
10129.73 424
10130.68 405
10131.64 439
10132.59 442
10133.54 418
10134.49 456
10135.44 427
10136.39 412
10137.34 414
10138.29 441
10139.24 428
10140.19 430
10141.14 442
10142.09 392
10143.04 415
10144.00 400
10144.95 398
10145.90 382
10146.85 424
10147.80 411
10148.75 419
10149.70 451
10150.65 399
10151.61 422
10152.56 389
10153.51 396
10154.46 381
10155.41 414
10156.36 430
10157.31 397
10158.27 410
10159.22 412
10160.17 409
10161.12 450
10162.07 495
10163.03 460
10163.98 383
10164.93 440
10165.88 438
10166.83 448
10167.79 392
10168.74 419
10169.69 436
10170.64 406
10171.60 394
10172.55 389
10173.50 449
10174.45 426
10175.41 454
10176.36 418
10177.31 429
10178.26 435
10179.22 432
10180.17 431
10181.12 411
10182.07 437
10183.03 480
10183.98 450
10184.93 400
10185.89 464
10186.84 446
10187.79 435
10188.75 471
10189.70 437
10190.65 396
10191.60 419
10192.56 465
10193.51 483
10194.47 455
10195.42 445
10196.37 410
10197.33 425
10198.28 428
10199.23 425
10200.19 457
10201.14 447
10202.09 457
10203.05 434
10204.00 451
10204.96 481
10205.91 481
10206.86 452
10207.82 472
10208.77 468
10209.73 446
10210.68 450
10211.63 422
10212.59 463
10213.54 490
10214.50 554
10215.45 544
10216.41 502
10217.36 475
10218.32 486
10219.27 520
10220.22 528
10221.18 508
10222.13 535
10223.09 508
10224.04 484
10225.00 482
10225.95 461
10226.91 485
10227.86 489
10228.82 543
10229.77 475
10230.73 445
10231.68 450
10232.64 480
10233.59 456
10234.55 489
10235.50 491
10236.46 466
10237.42 480
10238.37 507
10239.33 473
10240.28 507
10241.24 538
10242.19 514
10243.15 528
10244.10 592
10245.06 594
10246.02 639
10246.97 583
10247.93 614
10248.88 568
10249.84 557
10250.80 548
10251.75 515
10252.71 477
10253.66 473
10254.62 482
10255.58 466
10256.53 469
10257.49 476
10258.45 435
10259.40 450
10260.36 500
10261.32 475
10262.27 469
10263.23 475
10264.19 455
10265.14 466
10266.10 501
10267.06 446
10268.01 440
10268.97 451
10269.93 420
10270.88 464
10271.84 429
10272.80 442
10273.76 451
10274.71 472
10275.67 431
10276.63 415
10277.58 420
10278.54 440
10279.50 426
10280.46 408
10281.41 409
10282.37 406
10283.33 424
10284.29 403
10285.24 394
10286.20 416
10287.16 411
10288.12 396
10289.08 344
10290.03 380
10290.99 408
10291.95 433
10292.91 399
10293.87 348
10294.82 379
10295.78 417
10296.74 406
10297.70 418
10298.66 361
10299.61 432
10300.57 418
10301.53 383
10302.49 355
10303.45 381
10304.41 430
10305.37 415
10306.32 424
10307.28 336
10308.24 379
10309.20 384
10310.16 348
10311.12 402
10312.08 391
10313.04 409
10314.00 380
10314.95 375
10315.91 402
10316.87 410
10317.83 394
10318.79 366
10319.75 375
10320.71 412
10321.67 454
10322.63 429
10323.59 379
10324.55 409
10325.51 424
10326.47 454
10327.43 401
10328.39 378
10329.35 413
10330.31 470
10331.27 402
10332.23 375
10333.19 386
10334.15 403
10335.11 452
10336.07 442
10337.03 426
10337.99 417
10338.95 462
10339.91 449
10340.87 393
10341.83 353
10342.79 408
10343.75 433
10344.71 410
10345.67 394
10346.63 368
10347.59 347
10348.55 383
10349.51 380
10350.47 371
10351.43 348
10352.39 382
10353.35 424
10354.31 403
10355.28 390
10356.24 398
10357.20 388
10358.16 387
10359.12 428
10360.08 378
10361.04 374
10362.00 328
10362.96 360
10363.93 369
10364.89 372
10365.85 405
10366.81 416
10367.77 395
10368.73 348
10369.69 348
10370.66 381
10371.62 424
10372.58 422
10373.54 384
10374.50 410
10375.47 354
10376.43 367
10377.39 363
10378.35 365
10379.31 323
10380.28 391
10381.24 407
10382.20 337
10383.16 330
10384.12 364
10385.09 424
10386.05 346
10387.01 336
10387.97 391
10388.94 422
10389.90 409
10390.86 393
10391.82 337
10392.79 359
10393.75 372
10394.71 390
10395.68 380
10396.64 365
10397.60 331
10398.56 339
10399.53 419
10400.49 355
10401.45 367
10402.42 366
10403.38 388
10404.34 362
10405.31 351
10406.27 358
10407.23 359
10408.20 383
10409.16 358
10410.12 435
10411.09 350
10412.05 397
10413.01 434
10413.98 421
10414.94 409
10415.90 418
10416.87 474
10417.83 384
10418.80 416
10419.76 410
10420.72 395
10421.69 403
10422.65 480
10423.62 442
10424.58 489
10425.54 508
10426.51 539
10427.47 561
10428.44 521
10429.40 568
10430.37 529
10431.33 593
10432.30 534
10433.26 485
10434.22 482
10435.19 452
10436.15 463
10437.12 433
10438.08 367
10439.05 363
10440.01 400
10440.98 424
10441.94 394
10442.91 390
10443.87 374
10444.84 391
10445.80 382
10446.77 381
10447.73 380
10448.70 368
10449.66 371
10450.63 360
10451.59 372
10452.56 391
10453.53 435
10454.49 387
10455.46 365
10456.42 343
10457.39 369
10458.35 389
10459.32 375
10460.29 390
10461.25 370
10462.22 378
10463.18 387
10464.15 380
10465.12 390
10466.08 403
10467.05 382
10468.01 377
10468.98 320
10469.95 351
10470.91 341
10471.88 309
10472.85 356
10473.81 388
10474.78 323
10475.74 365
10476.71 366
10477.68 320
10478.64 307
10479.61 360
10480.58 342
10481.54 319
10482.51 349
10483.48 335
10484.45 371
10485.41 363
10486.38 336
10487.35 339
10488.31 365
10489.28 366
10490.25 352
10491.22 354
10492.18 309
10493.15 376
10494.12 346
10495.08 335
10496.05 371
10497.02 390
10497.99 387
10498.95 377
10499.92 422
10500.89 366
10501.86 339
10502.83 400
10503.79 350
10504.76 351
10505.73 349
10506.70 331
10507.67 339
10508.63 332
10509.60 355
10510.57 341
10511.54 343
10512.51 342
10513.47 376
10514.44 364
10515.41 381
10516.38 370
10517.35 385
10518.32 399
10519.28 377
10520.25 376
10521.22 427
10522.19 394
10523.16 397
10524.13 356
10525.10 356
10526.07 410
10527.03 371
10528.00 338
10528.97 358
10529.94 384
10530.91 360
10531.88 334
10532.85 360
10533.82 386
10534.79 370
10535.76 390
10536.73 370
10537.70 392
10538.67 395
10539.63 368
10540.60 375
10541.57 375
10542.54 349
10543.51 384
10544.48 375
10545.45 427
10546.42 372
10547.39 340
10548.36 355
10549.33 336
10550.30 386
10551.27 403
10552.24 421
10553.21 379
10554.18 374
10555.15 456
10556.12 382
10557.09 368
10558.06 404
10559.03 437
10560.00 384
10560.97 411
10561.95 403
10562.92 374
10563.89 340
10564.86 390
10565.83 384
10566.80 439
10567.77 467
10568.74 465
10569.71 486
10570.68 505
10571.65 484
10572.62 481
10573.59 435
10574.57 486
10575.54 441
10576.51 410
10577.48 394
10578.45 353
10579.42 362
10580.39 394
10581.36 390
10582.34 369
10583.31 374
10584.28 360
10585.25 364
10586.22 347
10587.19 388
10588.17 426
10589.14 388
10590.11 389
10591.08 418
10592.05 426
10593.02 374
10594.00 389
10594.97 372
10595.94 398
10596.91 397
10597.89 410
10598.86 420
10599.83 396
10600.80 419
10601.77 428
10602.75 412
10603.72 373
10604.69 411
10605.66 412
10606.64 408
10607.61 377
10608.58 385
10609.55 334
10610.53 376
10611.50 384
10612.47 369
10613.45 385
10614.42 394
10615.39 386
10616.36 350
10617.34 406
10618.31 401
10619.28 363
10620.26 336
10621.23 354
10622.20 354
10623.18 367
10624.15 367
10625.12 362
10626.10 381
10627.07 373
10628.04 399
10629.02 401
10629.99 384
10630.97 371
10631.94 369
10632.91 377
10633.89 402
10634.86 367
10635.83 374
10636.81 408
10637.78 413
10638.76 383
10639.73 396
10640.70 381
10641.68 391
10642.65 439
10643.63 424
10644.60 443
10645.58 468
10646.55 453
10647.53 495
10648.50 525
10649.47 519
10650.45 567
10651.42 481
10652.40 490
10653.37 481
10654.35 475
10655.32 401
10656.30 398
10657.27 410
10658.25 363
10659.22 419
10660.20 380
10661.17 379
10662.15 378
10663.12 352
10664.10 344
10665.07 370
10666.05 367
10667.02 397
10668.00 387
10668.97 362
10669.95 347
10670.93 359
10671.90 371
10672.88 405
10673.85 353
10674.83 364
10675.80 384
10676.78 365
10677.76 337
10678.73 371
10679.71 358
10680.68 376
10681.66 357
10682.63 395
10683.61 402
10684.59 356
10685.56 386
10686.54 384
10687.52 406
10688.49 352
10689.47 409
10690.44 365
10691.42 386
10692.40 382
10693.37 361
10694.35 371
10695.33 353
10696.30 310
10697.28 311
10698.26 360
10699.23 345
10700.21 343
10701.19 339
10702.17 329
10703.14 317
10704.12 348
10705.10 362
10706.07 346
10707.05 354
10708.03 350
10709.01 338
10709.98 331
10710.96 339
10711.94 381
10712.91 366
10713.89 378
10714.87 366
10715.85 365
10716.83 340
10717.80 337
10718.78 348
10719.76 341
10720.74 352
10721.71 328
10722.69 327
10723.67 340
10724.65 365
10725.63 371
10726.60 375
10727.58 354
10728.56 336
10729.54 329
10730.52 333
10731.49 348
10732.47 324
10733.45 361
10734.43 354
10735.41 347
10736.39 322
10737.37 300
10738.34 304
10739.32 322
10740.30 314
10741.28 322
10742.26 328
10743.24 336
10744.22 329
10745.20 356
10746.17 324
10747.15 330
10748.13 337
10749.11 330
10750.09 337
10751.07 310
10752.05 369
10753.03 347
10754.01 368
10754.99 361
10755.97 319
10756.95 329
10757.93 374
10758.91 376
10759.88 335
10760.86 326
10761.84 323
10762.82 358
10763.80 347
10764.78 317
10765.76 361
10766.74 329
10767.72 338
10768.70 322
10769.68 326
10770.66 329
10771.64 306
10772.62 309
10773.60 299
10774.58 311
10775.56 323
10776.54 307
10777.52 339
10778.51 327
10779.49 358
10780.47 339
10781.45 335
10782.43 349
10783.41 359
10784.39 384
10785.37 331
10786.35 308
10787.33 359
10788.31 425
10789.29 388
10790.27 320
10791.26 363
10792.24 367
10793.22 312
10794.20 333
10795.18 350
10796.16 337
10797.14 329
10798.12 347
10799.10 320
10800.09 311
10801.07 353
10802.05 354
10803.03 352
10804.01 341
10804.99 291
10805.98 328
10806.96 346
10807.94 332
10808.92 330
10809.90 299
10810.89 327
10811.87 323
10812.85 329
10813.83 325
10814.81 341
10815.80 351
10816.78 337
10817.76 328
10818.74 319
10819.72 361
10820.71 385
10821.69 360
10822.67 349
10823.65 383
10824.64 366
10825.62 306
10826.60 305
10827.58 351
10828.57 364
10829.55 361
10830.53 350
10831.52 335
10832.50 358
10833.48 342
10834.46 326
10835.45 329
10836.43 322
10837.41 345
10838.40 344
10839.38 371
10840.36 346
10841.35 353
10842.33 340
10843.31 354
10844.30 347
10845.28 336
10846.26 333
10847.25 367
10848.23 369
10849.21 337
10850.20 380
10851.18 403
10852.17 361
10853.15 357
10854.13 387
10855.12 384
10856.10 313
10857.09 354
10858.07 355
10859.05 405
10860.04 407
10861.02 376
10862.01 357
10862.99 369
10863.97 383
10864.96 381
10865.94 400
10866.93 392
10867.91 408
10868.90 399
10869.88 384
10870.87 393
10871.85 393
10872.84 404
10873.82 360
10874.81 429
10875.79 405
10876.78 400
10877.76 380
10878.75 410
10879.73 408
10880.72 395
10881.70 413
10882.69 371
10883.67 395
10884.66 396
10885.64 396
10886.63 403
10887.61 392
10888.60 386
10889.58 427
10890.57 410
10891.55 439
10892.54 425
10893.53 378
10894.51 433
10895.50 448
10896.48 410
10897.47 423
10898.45 431
10899.44 466
10900.43 436
10901.41 380
10902.40 425
10903.38 435
10904.37 444
10905.36 447
10906.34 480
10907.33 461
10908.32 441
10909.30 450
10910.29 429
10911.28 464
10912.26 441
10913.25 481
10914.24 471
10915.22 460
10916.21 493
10917.20 457
10918.18 432
10919.17 490
10920.16 462
10921.14 515
10922.13 533
10923.12 460
10924.10 485
10925.09 464
10926.08 527
10927.07 539
10928.05 535
10929.04 515
10930.03 508
10931.01 493
10932.00 491
10932.99 510
10933.98 495
10934.96 502
10935.95 507
10936.94 516
10937.93 562
10938.92 525
10939.90 567
10940.89 571
10941.88 554
10942.87 554
10943.85 553
10944.84 595
10945.83 554
10946.82 551
10947.81 600
10948.79 599
10949.78 638
10950.77 646
10951.76 649
10952.75 624
10953.74 607
10954.72 629
10955.71 669
10956.70 657
10957.69 658
10958.68 596
10959.67 677
10960.66 760
10961.65 732
10962.63 733
10963.62 783
10964.61 874
10965.60 839
10966.59 854
10967.58 944
10968.57 906
10969.56 937
10970.55 884
10971.54 886
10972.52 844
10973.51 781
10974.50 832
10975.49 779
10976.48 754
10977.47 700
10978.46 653
10979.45 721
10980.44 732
10981.43 655
10982.42 657
10983.41 678
10984.40 721
10985.39 728
10986.38 717
10987.37 715
10988.36 712
10989.35 755
10990.34 770
10991.33 793
10992.32 819
10993.31 737
10994.30 727
10995.29 726
10996.28 772
10997.27 777
10998.26 771
10999.25 756
11000.24 762
11001.23 794
11002.22 857
11003.21 808
11004.20 916
11005.20 1032
11006.19 1081
11007.18 1172
11008.17 1308
11009.16 1332
11010.15 1353
11011.14 1374
11012.13 1299
11013.12 1175
11014.11 1129
11015.10 1025
11016.10 896
11017.09 849
11018.08 791
11019.07 797
11020.06 743
11021.05 716
11022.04 711
11023.04 757
11024.03 709
11025.02 798
11026.01 702
11027.00 725
11027.99 702
11028.99 693
11029.98 647
11030.97 665
11031.96 639
11032.95 656
11033.95 585
11034.94 564
11035.93 589
11036.92 586
11037.91 553
11038.91 541
11039.90 506
11040.89 619
11041.88 590
11042.88 564
11043.87 550
11044.86 538
11045.85 613
11046.85 605
11047.84 605
11048.83 582
11049.82 593
11050.82 552
11051.81 553
11052.80 546
11053.80 550
11054.79 524
11055.78 464
11056.77 506
11057.77 492
11058.76 478
11059.75 464
11060.75 510
11061.74 501
11062.73 505
11063.73 516
11064.72 500
11065.71 501
11066.71 541
11067.70 520
11068.69 475
11069.69 474
11070.68 520
11071.68 438
11072.67 514
11073.66 501
11074.66 479
11075.65 508
11076.65 460
11077.64 514
11078.63 490
11079.63 512
11080.62 504
11081.62 503
11082.61 484
11083.60 504
11084.60 537
11085.59 531
11086.59 487
11087.58 469
11088.58 476
11089.57 486
11090.57 481
11091.56 523
11092.55 552
11093.55 506
11094.54 480
11095.54 480
11096.53 496
11097.53 437
11098.52 445
11099.52 497
11100.51 450
11101.51 479
11102.50 439
11103.50 440
11104.49 453
11105.49 458
11106.48 407
11107.48 431
11108.48 433
11109.47 434
11110.47 456
11111.46 473
11112.46 441
11113.45 445
11114.45 436
11115.44 430
11116.44 410
11117.44 461
11118.43 458
11119.43 428
11120.42 395
11121.42 410
11122.42 430
11123.41 431
11124.41 403
11125.40 440
11126.40 450
11127.40 411
11128.39 407
11129.39 455
11130.38 479
11131.38 446
11132.38 432
11133.37 443
11134.37 445
11135.37 393
11136.36 434
11137.36 410
11138.36 457
11139.35 422
11140.35 436
11141.35 441
11142.34 391
11143.34 435
11144.34 443
11145.34 368
11146.33 397
11147.33 429
11148.33 470
11149.32 455
11150.32 413
11151.32 431
11152.32 402
11153.31 404
11154.31 426
11155.31 397
11156.31 434
11157.30 444
11158.30 439
11159.30 408
11160.30 439
11161.29 456
11162.29 402
11163.29 466
11164.29 407
11165.29 425
11166.28 403
11167.28 403
11168.28 406
11169.28 408
11170.28 380
11171.27 418
11172.27 417
11173.27 372
11174.27 374
11175.27 402
11176.27 385
11177.26 374
11178.26 374
11179.26 415
11180.26 405
11181.26 372
11182.26 399
11183.26 370
11184.26 381
11185.25 397
11186.25 364
11187.25 379
11188.25 373
11189.25 391
11190.25 400
11191.25 418
11192.25 403
11193.25 388
11194.25 410
11195.24 409
11196.24 402
11197.24 384
11198.24 370
11199.24 368
11200.24 376
11201.24 372
11202.24 413
11203.24 373
11204.24 389
11205.24 362
11206.24 341
11207.24 356
11208.24 375
11209.24 367
11210.24 335
11211.24 355
11212.24 385
11213.24 342
11214.24 306
11215.24 337
11216.24 357
11217.24 392
11218.24 375
11219.24 409
11220.24 366
11221.24 335
11222.24 368
11223.24 354
11224.24 394
11225.24 350
11226.24 367
11227.25 405
11228.25 372
11229.25 361
11230.25 346
11231.25 379
11232.25 342
11233.25 359
11234.25 353
11235.25 365
11236.25 356
11237.25 331
11238.26 329
11239.26 346
11240.26 331
11241.26 306
11242.26 350
11243.26 371
11244.26 357
11245.27 379
11246.27 406
11247.27 358
11248.27 371
11249.27 388
11250.27 364
11251.28 378
11252.28 373
11253.28 341
11254.28 348
11255.28 314
11256.29 337
11257.29 343
11258.29 317
11259.29 327
11260.29 347
11261.30 324
11262.30 368
11263.30 340
11264.30 358
11265.31 361
11266.31 362
11267.31 348
11268.31 391
11269.32 361
11270.32 359
11271.32 350
11272.32 337
11273.33 335
11274.33 334
11275.33 360
11276.33 404
11277.34 376
11278.34 350
11279.34 351
11280.35 345
11281.35 369
11282.35 372
11283.36 363
11284.36 370
11285.36 342
11286.37 375
11287.37 419
11288.37 396
11289.38 354
11290.38 366
11291.38 399
11292.39 410
11293.39 392
11294.39 375
11295.40 359
11296.40 365
11297.41 405
11298.41 381
11299.41 359
11300.42 338
11301.42 378
11302.43 373
11303.43 319
11304.43 369
11305.44 404
11306.44 416
11307.45 374
11308.45 350
11309.46 370
11310.46 378
11311.46 327
11312.47 358
11313.47 357
11314.48 387
11315.48 404
11316.49 410
11317.49 394
11318.50 395
11319.50 409
11320.51 434
11321.51 434
11322.52 405
11323.52 452
11324.53 440
11325.53 386
11326.54 422
11327.54 431
11328.55 396
11329.55 391
11330.56 346
11331.56 335
11332.57 388
11333.57 360
11334.58 368
11335.58 394
11336.59 416
11337.60 373
11338.60 302
11339.61 330
11340.61 378
11341.62 355
11342.62 340
11343.63 377
11344.64 376
11345.64 369
11346.65 404
11347.65 413
11348.66 387
11349.67 385
11350.67 434
11351.68 412
11352.69 447
11353.69 427
11354.70 378
11355.71 412
11356.71 382
11357.72 313
11358.72 352
11359.73 390
11360.74 353
11361.74 340
11362.75 326
11363.76 344
11364.76 328
11365.77 367
11366.78 397
11367.79 371
11368.79 312
11369.80 339
11370.81 317
11371.81 325
11372.82 346
11373.83 326
11374.84 369
11375.84 323
11376.85 312
11377.86 328
11378.87 355
11379.87 319
11380.88 345
11381.89 372
11382.90 319
11383.90 326
11384.91 350
11385.92 311
11386.93 333
11387.93 378
11388.94 355
11389.95 348
11390.96 336
11391.97 350
11392.97 354
11393.98 381
11394.99 323
11396.00 338
11397.01 356
11398.02 359
11399.02 337
11400.03 335
11401.04 354
11402.05 350
11403.06 333
11404.07 366
11405.08 314
11406.08 323
11407.09 319
11408.10 310
11409.11 371
11410.12 316
11411.13 342
11412.14 322
11413.15 334
11414.15 323
11415.16 331
11416.17 347
11417.18 358
11418.19 342
11419.20 320
11420.21 337
11421.22 323
11422.23 342
11423.24 338
11424.25 315
11425.26 308
11426.27 344
11427.28 329
11428.29 302
11429.30 327
11430.31 329
11431.32 309
11432.32 322
11433.33 296
11434.34 310
11435.35 322
11436.36 288
11437.37 315
11438.38 327
11439.39 351
11440.41 305
11441.42 310
11442.43 340
11443.44 397
11444.45 352
11445.46 363
11446.47 316
11447.48 310
11448.49 287
11449.50 321
11450.51 343
11451.52 344
11452.53 360
11453.54 334
11454.55 312
11455.56 317
11456.57 342
11457.59 320
11458.60 346
11459.61 345
11460.62 329
11461.63 367
11462.64 358
11463.65 359
11464.66 335
11465.67 321
11466.69 355
11467.70 303
11468.71 295
11469.72 318
11470.73 323
11471.74 345
11472.75 299
11473.77 321
11474.78 341
11475.79 348
11476.80 327
11477.81 367
11478.83 330
11479.84 320
11480.85 391
11481.86 353
11482.87 357
11483.89 333
11484.90 348
11485.91 358
11486.92 349
11487.93 356
11488.95 370
11489.96 358
11490.97 335
11491.98 331
11493.00 335
11494.01 325
11495.02 360
11496.03 359
11497.05 323
11498.06 375
11499.07 329
11500.09 344
11501.10 337
11502.11 311
11503.12 287
11504.14 340
11505.15 372
11506.16 338
11507.18 301
11508.19 315
11509.20 332
11510.22 350
11511.23 336
11512.24 315
11513.26 322
11514.27 359
11515.28 348
11516.30 331
11517.31 371
11518.32 342
11519.34 346
11520.35 358
11521.37 352
11522.38 326
11523.39 349
11524.41 382
11525.42 328
11526.44 354
11527.45 375
11528.46 336
11529.48 333
11530.49 318
11531.51 360
11532.52 389
11533.53 367
11534.55 364
11535.56 331
11536.58 379
11537.59 353
11538.61 330
11539.62 335
11540.64 355
11541.65 340
11542.67 353
11543.68 319
11544.69 323
11545.71 332
11546.72 353
11547.74 363
11548.75 336
11549.77 356
11550.78 348
11551.80 368
11552.81 337
11553.83 355
11554.85 401
11555.86 362
11556.88 319
11557.89 321
11558.91 348
11559.92 348
11560.94 356
11561.95 363
11562.97 401
11563.98 391
11565.00 383
11566.02 394
11567.03 366
11568.05 435
11569.06 420
11570.08 410
11571.10 401
11572.11 432
11573.13 455
11574.14 448
11575.16 404
11576.18 393
11577.19 416
11578.21 407
11579.22 398
11580.24 392
11581.26 434
11582.27 404
11583.29 424
11584.31 383
11585.32 391
11586.34 450
11587.36 450
11588.37 460
11589.39 458
11590.41 495
11591.42 464
11592.44 490
11593.46 494
11594.47 466
11595.49 521
11596.51 479
11597.53 523
11598.54 536
11599.56 534
11600.58 561
11601.59 574
11602.61 627
11603.63 754
11604.65 754
11605.66 774
11606.68 814
11607.70 981
11608.72 1038
11609.74 1065
11610.75 1045
11611.77 1021
11612.79 973
11613.81 860
11614.82 760
11615.84 713
11616.86 615
11617.88 576
11618.90 557
11619.91 540
11620.93 507
11621.95 543
11622.97 538
11623.99 493
11625.01 442
11626.02 472
11627.04 454
11628.06 449
11629.08 434
11630.10 429
11631.12 466
11632.14 491
11633.15 473
11634.17 401
11635.19 424
11636.21 435
11637.23 425
11638.25 400
11639.27 404
11640.29 418
11641.30 426
11642.32 469
11643.34 442
11644.36 375
11645.38 419
11646.40 440
11647.42 455
11648.44 396
11649.46 387
11650.48 433
11651.50 391
11652.52 355
11653.54 372
11654.56 373
11655.58 394
11656.60 370
11657.62 381
11658.64 399
11659.66 340
11660.68 340
11661.70 343
11662.72 349
11663.74 363
11664.76 416
11665.78 357
11666.80 366
11667.82 336
11668.84 345
11669.86 358
11670.88 342
11671.90 367
11672.92 346
11673.94 359
11674.96 370
11675.98 413
11677.00 366
11678.02 336
11679.04 348
11680.06 349
11681.08 341
11682.10 370
11683.12 360
11684.15 349
11685.17 348
11686.19 356
11687.21 420
11688.23 392
11689.25 384
11690.27 391
11691.29 401
11692.31 354
11693.34 381
11694.36 362
11695.38 365
11696.40 381
11697.42 400
11698.44 363
11699.46 387
11700.49 336
11701.51 382
11702.53 363
11703.55 382
11704.57 393
11705.60 357
11706.62 344
11707.64 308
11708.66 328
11709.68 334
11710.71 406
11711.73 395
11712.75 371
11713.77 393
11714.79 385
11715.82 333
11716.84 320
11717.86 296
11718.88 327
11719.91 343
11720.93 426
11721.95 342
11722.97 336
11724.00 366
11725.02 355
11726.04 382
11727.07 332
11728.09 333
11729.11 364
11730.13 354
11731.16 329
11732.18 316
11733.20 355
11734.23 328
11735.25 315
11736.27 351
11737.30 359
11738.32 374
11739.34 356
11740.37 363
11741.39 377
11742.41 361
11743.44 356
11744.46 328
11745.48 322
11746.51 322
11747.53 330
11748.55 296
11749.58 340
11750.60 328
11751.63 337
11752.65 312
11753.67 320
11754.70 315
11755.72 367
11756.75 319
11757.77 356
11758.79 359
11759.82 384
11760.84 371
11761.87 345
11762.89 361
11763.92 373
11764.94 375
11765.97 384
11766.99 326
11768.01 329
11769.04 363
11770.06 317
11771.09 320
11772.11 329
11773.14 334
11774.16 290
11775.19 294
11776.21 334
11777.24 316
11778.26 304
11779.29 351
11780.31 325
11781.34 298
11782.36 330
11783.39 330
11784.41 318
11785.44 329
11786.46 322
11787.49 351
11788.52 346
11789.54 321
11790.57 306
11791.59 323
11792.62 290
11793.64 342
11794.67 342
11795.70 325
11796.72 301
11797.75 334
11798.77 337
11799.80 317
11800.83 341
11801.85 336
11802.88 347
11803.90 338
11804.93 309
11805.96 300
11806.98 300
11808.01 333
11809.04 367
11810.06 307
11811.09 268
11812.11 289
11813.14 322
11814.17 268
11815.19 305
11816.22 330
11817.25 319
11818.27 335
11819.30 329
11820.33 325
11821.36 340
11822.38 346
11823.41 322
11824.44 303
11825.46 342
11826.49 343
11827.52 356
11828.54 339
11829.57 345
11830.60 333
11831.63 312
11832.65 325
11833.68 310
11834.71 295
11835.74 354
11836.76 357
11837.79 335
11838.82 293
11839.85 372
11840.88 310
11841.90 305
11842.93 302
11843.96 351
11844.99 354
11846.01 316
11847.04 333
11848.07 318
11849.10 360
11850.13 384
11851.16 335
11852.18 340
11853.21 329
11854.24 353
11855.27 394
11856.30 354
11857.33 340
11858.35 312
11859.38 366
11860.41 353
11861.44 367
11862.47 355
11863.50 338
11864.53 310
11865.56 312
11866.58 321
11867.61 334
11868.64 376
11869.67 334
11870.70 317
11871.73 323
11872.76 329
11873.79 402
11874.82 356
11875.85 341
11876.88 318
11877.91 354
11878.93 354
11879.96 338
11880.99 307
11882.02 332
11883.05 393
11884.08 410
11885.11 357
11886.14 354
11887.17 358
11888.20 371
11889.23 367
11890.26 394
11891.29 365
11892.32 383
11893.35 410
11894.38 373
11895.41 371
11896.44 451
11897.47 427
11898.50 407
11899.53 434
11900.56 376
11901.59 359
11902.62 422
11903.65 423
11904.69 438
11905.72 399
11906.75 367
11907.78 396
11908.81 442
11909.84 497
11910.87 440
11911.90 427
11912.93 510
11913.96 501
11914.99 473
11916.02 438
11917.06 418
11918.09 423
11919.12 444
11920.15 418
11921.18 462
11922.21 429
11923.24 408
11924.27 394
11925.31 455
11926.34 413
11927.37 421
11928.40 403
11929.43 411
11930.46 455
11931.50 440
11932.53 469
11933.56 462
11934.59 477
11935.62 542
11936.65 521
11937.69 517
11938.72 513
11939.75 585
11940.78 605
11941.81 545
11942.85 617
11943.88 637
11944.91 642
11945.94 560
11946.98 500
11948.01 522
11949.04 522
11950.07 472
11951.11 450
11952.14 478
11953.17 413
11954.20 404
11955.24 403
11956.27 408
11957.30 379
11958.34 417
11959.37 413
11960.40 405
11961.43 364
11962.47 395
11963.50 388
11964.53 364
11965.57 384
11966.60 395
11967.63 400
11968.67 376
11969.70 385
11970.73 374
11971.77 334
11972.80 361
11973.83 408
11974.87 385
11975.90 369
11976.94 359
11977.97 383
11979.00 392
11980.04 404
11981.07 380
11982.10 360
11983.14 374
11984.17 350
11985.21 353
11986.24 377
11987.27 360
11988.31 370
11989.34 428
11990.38 331
11991.41 335
11992.45 352
11993.48 351
11994.51 367
11995.55 342
11996.58 352
11997.62 389
11998.65 354
11999.69 370
12000.72 327
12001.76 340
12002.79 339
12003.83 338
12004.86 358
12005.90 306
12006.93 319
12007.97 342
12009.00 330
12010.04 352
12011.07 338
12012.11 371
12013.14 361
12014.18 350
12015.21 348
12016.25 333
12017.28 334
12018.32 347
12019.35 361
12020.39 403
12021.43 368
12022.46 389
12023.50 413
12024.53 336
12025.57 370
12026.60 360
12027.64 368
12028.68 376
12029.71 359
12030.75 370
12031.78 358
12032.82 349
12033.86 380
12034.89 386
12035.93 397
12036.97 340
12038.00 347
12039.04 341
12040.07 356
12041.11 383
12042.15 353
12043.18 358
12044.22 343
12045.26 348
12046.29 357
12047.33 344
12048.37 334
12049.40 371
12050.44 362
12051.48 334
12052.52 323
12053.55 323
12054.59 404
12055.63 405
12056.66 314
12057.70 351
12058.74 323
12059.78 334
12060.81 345
12061.85 351
12062.89 376
12063.92 336
12064.96 355
12066.00 369
12067.04 348
12068.07 329
12069.11 351
12070.15 361
12071.19 351
12072.23 344
12073.26 349
12074.30 334
12075.34 354
12076.38 380
12077.42 359
12078.45 356
12079.49 351
12080.53 342
12081.57 364
12082.61 360
12083.64 345
12084.68 386
12085.72 358
12086.76 377
12087.80 378
12088.84 343
12089.88 321
12090.91 349
12091.95 328
12092.99 384
12094.03 377
12095.07 359
12096.11 373
12097.15 352
12098.19 314
12099.22 337
12100.26 376
12101.30 307
12102.34 379
12103.38 385
12104.42 358
12105.46 364
12106.50 364
12107.54 359
12108.58 389
12109.62 415
12110.66 349
12111.70 367
12112.74 382
12113.77 381
12114.81 342
12115.85 345
12116.89 393
12117.93 366
12118.97 393
12120.01 351
12121.05 329
12122.09 337
12123.13 331
12124.17 320
12125.21 329
12126.25 310
12127.29 310
12128.33 329
12129.37 325
12130.41 293
12131.45 338
12132.50 355
12133.54 319
12134.58 302
12135.62 335
12136.66 332
12137.70 326
12138.74 322
12139.78 332
12140.82 302
12141.86 312
12142.90 283
12143.94 288
12144.98 283
12146.02 263
12147.07 310
12148.11 286
12149.15 278
12150.19 302
12151.23 330
12152.27 278
12153.31 323
12154.35 311
12155.40 324
12156.44 313
12157.48 306
12158.52 288
12159.56 279
12160.60 290
12161.64 281
12162.69 281
12163.73 282
12164.77 309
12165.81 331
12166.85 310
12167.90 287
12168.94 297
12169.98 292
12171.02 292
12172.06 304
12173.11 306
12174.15 282
12175.19 274
12176.23 292
12177.27 322
12178.32 301
12179.36 299
12180.40 323
12181.44 301
12182.49 311
12183.53 293
12184.57 290
12185.61 323
12186.66 319
12187.70 290
12188.74 311
12189.79 304
12190.83 306
12191.87 322
12192.91 281
12193.96 293
12195.00 275
12196.04 307
12197.09 288
12198.13 282
12199.17 291
12200.22 272
12201.26 325
12202.30 321
12203.35 305
12204.39 309
12205.43 291
12206.48 283
12207.52 292
12208.57 308
12209.61 348
12210.65 315
12211.70 268
12212.74 289
12213.78 311
12214.83 295
12215.87 335
12216.92 291
12217.96 284
12219.00 294
12220.05 299
12221.09 314
12222.14 282
12223.18 312
12224.23 334
12225.27 298
12226.31 293
12227.36 284
12228.40 288
12229.45 310
12230.49 272
12231.54 298
12232.58 307
12233.63 322
12234.67 311
12235.72 328
12236.76 312
12237.81 299
12238.85 338
12239.90 335
12240.94 293
12241.99 319
12243.03 314
12244.08 304
12245.12 320
12246.17 291
12247.21 280
12248.26 317
12249.30 311
12250.35 308
12251.39 307
12252.44 300
12253.49 293
12254.53 344
12255.58 316
12256.62 318
12257.67 336
12258.71 281
12259.76 265
12260.81 280
12261.85 299
12262.90 314
12263.94 283
12264.99 311
12266.04 314
12267.08 333
12268.13 312
12269.17 275
12270.22 273
12271.27 331
12272.31 334
12273.36 300
12274.41 302
12275.45 278
12276.50 292
12277.55 289
12278.59 291
12279.64 310
12280.69 283
12281.73 287
12282.78 279
12283.83 292
12284.87 275
12285.92 300
12286.97 316
12288.01 313
12289.06 296
12290.11 322
12291.16 274
12292.20 291
12293.25 269
12294.30 290
12295.35 307
12296.39 288
12297.44 268
12298.49 284
12299.54 265
12300.58 246
12301.63 277
12302.68 302
12303.73 300
12304.77 318
12305.82 299
12306.87 276
12307.92 252
12308.97 242
12310.01 268
12311.06 282
12312.11 311
12313.16 306
12314.21 319
12315.25 291
12316.30 298
12317.35 278
12318.40 267
12319.45 294
12320.50 275
12321.54 286
12322.59 272
12323.64 252
12324.69 248
12325.74 266
12326.79 292
12327.84 258
12328.89 262
12329.93 263
12330.98 262
12332.03 249
12333.08 310
12334.13 269
12335.18 284
12336.23 306
12337.28 314
12338.33 323
12339.38 256
12340.43 275
12341.47 294
12342.52 288
12343.57 258
12344.62 259
12345.67 294
12346.72 268
12347.77 280
12348.82 322
12349.87 304
12350.92 265
12351.97 251
12353.02 271
12354.07 266
12355.12 267
12356.17 252
12357.22 322
12358.27 311
12359.32 257
12360.37 257
12361.42 270
12362.47 284
12363.52 268
12364.57 291
12365.62 264
12366.67 261
12367.72 259
12368.77 290
12369.82 267
12370.87 276
12371.93 300
12372.98 310
12374.03 294
12375.08 260
12376.13 298
12377.18 309
12378.23 290
12379.28 309
12380.33 300
12381.38 273
12382.43 269
12383.49 281
12384.54 318
12385.59 273
12386.64 297
12387.69 305
12388.74 301
12389.79 268
12390.84 279
12391.90 299
12392.95 294
12394.00 281
12395.05 289
12396.10 293
12397.15 304
12398.21 281
12399.26 291
12400.31 279
12401.36 284
12402.41 325
12403.47 336
12404.52 336
12405.57 312
12406.62 308
12407.67 283
12408.73 304
12409.78 296
12410.83 284
12411.88 316
12412.94 275
12413.99 320
12415.04 326
12416.09 296
12417.15 300
12418.20 327
12419.25 309
12420.30 327
12421.36 297
12422.41 320
12423.46 351
12424.52 316
12425.57 308
12426.62 291
12427.67 297
12428.73 309
12429.78 312
12430.83 284
12431.89 318
12432.94 301
12433.99 323
12435.05 293
12436.10 317
12437.15 329
12438.21 323
12439.26 328
12440.31 338
12441.37 323
12442.42 330
12443.47 337
12444.53 298
12445.58 313
12446.64 316
12447.69 299
12448.74 338
12449.80 334
12450.85 315
12451.91 322
12452.96 312
12454.01 337
12455.07 306
12456.12 262
12457.18 285
12458.23 302
12459.29 320
12460.34 301
12461.39 294
12462.45 360
12463.50 329
12464.56 324
12465.61 349
12466.67 323
12467.72 334
12468.78 295
12469.83 342
12470.89 332
12471.94 351
12473.00 333
12474.05 307
12475.11 294
12476.16 310
12477.22 353
12478.27 355
12479.33 321
12480.38 325
12481.44 331
12482.49 300
12483.55 320
12484.60 369
12485.66 363
12486.71 404
12487.77 401
12488.83 379
12489.88 361
12490.94 389
12491.99 392
12493.05 359
12494.10 406
12495.16 393
12496.22 412
12497.27 469
12498.33 441
12499.38 497
12500.44 532
12501.50 571
12502.55 636
12503.61 675
12504.67 640
12505.72 723
12506.78 729
12507.83 746
12508.89 691
12509.95 669
12511.00 658
12512.06 587
12513.12 545
12514.17 513
12515.23 459
12516.29 438
12517.34 409
12518.40 433
12519.46 397
12520.52 384
12521.57 391
12522.63 369
12523.69 377
12524.74 356
12525.80 345
12526.86 321
12527.92 351
12528.97 390
12530.03 368
12531.09 384
12532.15 345
12533.20 334
12534.26 362
12535.32 386
12536.38 328
12537.43 295
12538.49 328
12539.55 318
12540.61 316
12541.66 328
12542.72 315
12543.78 353
12544.84 350
12545.90 351
12546.95 338
12548.01 342
12549.07 318
12550.13 315
12551.19 317
12552.25 277
12553.30 323
12554.36 342
12555.42 335
12556.48 323
12557.54 328
12558.60 314
12559.65 320
12560.71 342
12561.77 312
12562.83 343
12563.89 325
12564.95 343
12566.01 317
12567.07 360
12568.13 352
12569.18 360
12570.24 308
12571.30 372
12572.36 376
12573.42 384
12574.48 381
12575.54 371
12576.60 360
12577.66 390
12578.72 438
12579.78 372
12580.84 378
12581.90 401
12582.96 429
12584.02 407
12585.07 412
12586.13 413
12587.19 412
12588.25 435
12589.31 380
12590.37 434
12591.43 417
12592.49 385
12593.55 324
12594.61 346
12595.67 379
12596.73 400
12597.79 365
12598.86 385
12599.92 384
12600.98 362
12602.04 385
12603.10 399
12604.16 408
12605.22 376
12606.28 390
12607.34 370
12608.40 373
12609.46 351
12610.52 370
12611.58 381
12612.64 344
12613.70 346
12614.76 371
12615.83 370
12616.89 351
12617.95 340
12619.01 351
12620.07 353
12621.13 304
12622.19 324
12623.25 297
12624.32 306
12625.38 324
12626.44 348
12627.50 323
12628.56 321
12629.62 304
12630.68 304
12631.75 308
12632.81 324
12633.87 302
12634.93 252
12635.99 285
12637.05 335
12638.12 291
12639.18 307
12640.24 304
12641.30 309
12642.36 316
12643.43 296
12644.49 283
12645.55 286
12646.61 277
12647.68 318
12648.74 318
12649.80 299
12650.86 313
12651.93 300
12652.99 304
12654.05 334
12655.11 317
12656.18 265
12657.24 279
12658.30 306
12659.36 305
12660.43 316
12661.49 300
12662.55 320
12663.62 317
12664.68 355
12665.74 326
12666.81 312
12667.87 312
12668.93 312
12670.00 304
12671.06 306
12672.12 308
12673.19 298
12674.25 285
12675.31 299
12676.38 328
12677.44 314
12678.50 353
12679.57 336
12680.63 296
12681.69 305
12682.76 325
12683.82 305
12684.89 298
12685.95 294
12687.01 303
12688.08 309
12689.14 321
12690.21 282
12691.27 305
12692.33 288
12693.40 253
12694.46 305
12695.53 318
12696.59 316
12697.66 326
12698.72 306
12699.79 295
12700.85 293
12701.91 267
12702.98 304
12704.04 289
12705.11 301
12706.17 294
12707.24 250
12708.30 268
12709.37 287
12710.43 306
12711.50 291
12712.56 291
12713.63 278
12714.69 321
12715.76 276
12716.82 296
12717.89 270
12718.95 271
12720.02 311
12721.09 303
12722.15 288
12723.22 286
12724.28 270
12725.35 267
12726.41 284
12727.48 274
12728.54 278
12729.61 279
12730.68 281
12731.74 283
12732.81 301
12733.87 280
12734.94 278
12736.01 276
12737.07 271
12738.14 272
12739.20 309
12740.27 288
12741.34 266
12742.40 297
12743.47 298
12744.54 264
12745.60 306
12746.67 283
12747.74 310
12748.80 316
12749.87 279
12750.94 261
12752.00 252
12753.07 251
12754.14 294
12755.20 265
12756.27 279
12757.34 255
12758.40 277
12759.47 284
12760.54 259
12761.60 267
12762.67 267
12763.74 251
12764.81 297
12765.87 258
12766.94 241
12768.01 255
12769.08 274
12770.14 259
12771.21 240
12772.28 239
12773.35 291
12774.41 282
12775.48 272
12776.55 261
12777.62 247
12778.68 280
12779.75 278
12780.82 277
12781.89 259
12782.96 268
12784.02 291
12785.09 266
12786.16 245
12787.23 234
12788.30 266
12789.37 294
12790.43 243
12791.50 264
12792.57 276
12793.64 259
12794.71 292
12795.78 289
12796.84 276
12797.91 245
12798.98 267
12800.05 266
12801.12 250
12802.19 282
12803.26 256
12804.33 265
12805.40 245
12806.46 281
12807.53 283
12808.60 259
12809.67 263
12810.74 238
12811.81 233
12812.88 293
12813.95 256
12815.02 264
12816.09 257
12817.16 225
12818.23 206
12819.30 244
12820.37 270
12821.44 249
12822.50 262
12823.57 254
12824.64 259
12825.71 239
12826.78 247
12827.85 278
12828.92 297
12829.99 284
12831.06 292
12832.13 254
12833.20 277
12834.27 253
12835.34 272
12836.41 247
12837.49 246
12838.56 277
12839.63 283
12840.70 240
12841.77 222
12842.84 247
12843.91 237
12844.98 249
12846.05 229
12847.12 255
12848.19 248
12849.26 238
12850.33 249
12851.40 237
12852.47 224
12853.55 224
12854.62 248
12855.69 228
12856.76 235
12857.83 289
12858.90 253
12859.97 225
12861.04 207
12862.11 204
12863.19 235
12864.26 241
12865.33 212
12866.40 225
12867.47 226
12868.54 271
12869.62 222
12870.69 248
12871.76 225
12872.83 237
12873.90 221
12874.97 212
12876.05 222
12877.12 244
12878.19 242
12879.26 256
12880.33 287
12881.41 226
12882.48 226
12883.55 219
12884.62 237
12885.70 261
12886.77 252
12887.84 261
12888.91 265
12889.98 253
12891.06 204
12892.13 208
12893.20 246
12894.28 253
12895.35 239
12896.42 230
12897.49 232
12898.57 251
12899.64 225
12900.71 246
12901.79 273
12902.86 244
12903.93 245
12905.00 248
12906.08 221
12907.15 254
12908.22 220
12909.30 254
12910.37 232
12911.44 265
12912.52 229
12913.59 253
12914.66 243
12915.74 236
12916.81 228
12917.89 245
12918.96 229
12920.03 227
12921.11 278
12922.18 265
12923.25 272
12924.33 249
12925.40 246
12926.48 230
12927.55 222
12928.62 214
12929.70 238
12930.77 241
12931.85 267
12932.92 253
12934.00 251
12935.07 252
12936.14 229
12937.22 242
12938.29 243
12939.37 218
12940.44 225
12941.52 240
12942.59 218
12943.67 250
12944.74 231
12945.82 221
12946.89 240
12947.97 256
12949.04 235
12950.12 246
12951.19 237
12952.27 248
12953.34 253
12954.42 249
12955.49 240
12956.57 262
12957.64 240
12958.72 221
12959.79 234
12960.87 236
12961.94 243
12963.02 270
12964.10 264
12965.17 225
12966.25 245
12967.32 234
12968.40 246
12969.47 248
12970.55 246
12971.63 251
12972.70 235
12973.78 247
12974.85 240
12975.93 212
12977.01 223
12978.08 217
12979.16 254
12980.23 222
12981.31 254
12982.39 232
12983.46 237
12984.54 237
12985.62 220
12986.69 233
12987.77 236
12988.85 266
12989.92 267
12991.00 239
12992.08 235
12993.15 218
12994.23 245
12995.31 255
12996.38 242
12997.46 249
12998.54 278
12999.61 253
13000.69 264
13001.77 281
13002.85 282
13003.92 241
13005.00 262
13006.08 259
13007.16 227
13008.23 253
13009.31 272
13010.39 246
13011.47 219
13012.54 240
13013.62 228
13014.70 258
13015.78 224
13016.85 237
13017.93 256
13019.01 277
13020.09 251
13021.17 256
13022.24 250
13023.32 228
13024.40 256
13025.48 259
13026.56 228
13027.63 239
13028.71 256
13029.79 262
13030.87 257
13031.95 235
13033.03 221
13034.10 270
13035.18 264
13036.26 258
13037.34 248
13038.42 273
13039.50 265
13040.58 211
13041.66 224
13042.73 237
13043.81 233
13044.89 222
13045.97 218
13047.05 260
13048.13 249
13049.21 283
13050.29 276
13051.37 241
13052.45 253
13053.53 268
13054.60 241
13055.68 249
13056.76 219
13057.84 238
13058.92 250
13060.00 272
13061.08 263
13062.16 243
13063.24 246
13064.32 284
13065.40 282
13066.48 216
13067.56 255
13068.64 242
13069.72 249
13070.80 262
13071.88 261
13072.96 251
13074.04 276
13075.12 254
13076.20 227
13077.28 234
13078.36 254
13079.44 241
13080.52 256
13081.60 266
13082.68 249
13083.76 265
13084.84 250
13085.93 279
13087.01 233
13088.09 266
13089.17 247
13090.25 222
13091.33 222
13092.41 240
13093.49 243
13094.57 261
13095.65 227
13096.73 228
13097.82 252
13098.90 247
13099.98 266
13101.06 234
13102.14 257
13103.22 265
13104.30 253
13105.38 240
13106.47 252
13107.55 264
13108.63 246
13109.71 236
13110.79 248
13111.87 256
13112.96 247
13114.04 268
13115.12 259
13116.20 241
13117.28 211
13118.37 257
13119.45 271
13120.53 257
13121.61 220
13122.69 241
13123.78 229
13124.86 222
13125.94 247
13127.02 237
13128.11 233
13129.19 257
13130.27 238
13131.35 239
13132.44 242
13133.52 234
13134.60 244
13135.68 206
13136.77 240
13137.85 220
13138.93 256
13140.01 250
13141.10 235
13142.18 229
13143.26 238
13144.35 263
13145.43 259
13146.51 218
13147.60 192
13148.68 235
13149.76 238
13150.85 233
13151.93 236
13153.01 258
13154.10 274
13155.18 253
13156.26 238
13157.35 244
13158.43 226
13159.51 270
13160.60 251
13161.68 228
13162.77 236
13163.85 249
13164.93 277
13166.02 272
13167.10 258
13168.19 247
13169.27 284
13170.35 259
13171.44 256
13172.52 248
13173.61 257
13174.69 258
13175.78 240
13176.86 233
13177.94 242
13179.03 249
13180.11 249
13181.20 268
13182.28 245
13183.37 267
13184.45 220
13185.54 246
13186.62 263
13187.71 283
13188.79 252
13189.88 261
13190.96 257
13192.05 238
13193.13 254
13194.22 265
13195.30 250
13196.39 220
13197.47 231
13198.56 253
13199.64 244
13200.73 228
13201.81 250
13202.90 254
13203.98 223
13205.07 243
13206.16 272
13207.24 239
13208.33 230
13209.41 234
13210.50 261
13211.58 239
13212.67 210
13213.76 231
13214.84 255
13215.93 258
13217.01 238
13218.10 261
13219.19 244
13220.27 236
13221.36 218
13222.45 242
13223.53 275
13224.62 253
13225.70 270
13226.79 236
13227.88 225
13228.96 256
13230.05 237
13231.14 267
13232.22 243
13233.31 234
13234.40 239
13235.48 243
13236.57 262
13237.66 249
13238.74 247
13239.83 233
13240.92 245
13242.01 257
13243.09 259
13244.18 246
13245.27 249
13246.35 283
13247.44 222
13248.53 240
13249.62 245
13250.70 244
13251.79 251
13252.88 255
13253.97 218
13255.05 247
13256.14 246
13257.23 277
13258.32 283
13259.41 283
13260.49 265
13261.58 238
13262.67 258
13263.76 269
13264.85 251
13265.93 301
13267.02 260
13268.11 236
13269.20 247
13270.29 254
13271.37 277
13272.46 225
13273.55 271
13274.64 241
13275.73 274
13276.82 208
13277.91 268
13278.99 249
13280.08 251
13281.17 257
13282.26 289
13283.35 286
13284.44 241
13285.53 261
13286.62 252
13287.70 303
13288.79 298
13289.88 291
13290.97 267
13292.06 312
13293.15 312
13294.24 280
13295.33 265
13296.42 299
13297.51 256
13298.60 284
13299.69 273
13300.78 282
13301.87 246
13302.95 243
13304.04 260
13305.13 261
13306.22 281
13307.31 282
13308.40 300
13309.49 258
13310.58 277
13311.67 311
13312.76 288
13313.85 303
13314.94 281
13316.03 349
13317.12 307
13318.21 286
13319.30 331
13320.39 325
13321.48 297
13322.58 308
13323.67 297
13324.76 328
13325.85 296
13326.94 318
13328.03 344
13329.12 306
13330.21 293
13331.30 271
13332.39 274
13333.48 286
13334.57 277
13335.66 300
13336.75 286
13337.85 278
13338.94 301
13340.03 287
13341.12 264
13342.21 260
13343.30 302
13344.39 283
13345.48 288
13346.58 260
13347.67 276
13348.76 320
13349.85 309
13350.94 297
13352.03 293
13353.12 313
13354.22 308
13355.31 321
13356.40 317
13357.49 343
13358.58 299
13359.68 320
13360.77 296
13361.86 320
13362.95 300
13364.04 332
13365.14 302
13366.23 317
13367.32 323
13368.41 294
13369.51 321
13370.60 313
13371.69 314
13372.78 302
13373.87 338
13374.97 332
13376.06 328
13377.15 316
13378.25 333
13379.34 342
13380.43 379
13381.52 382
13382.62 333
13383.71 325
13384.80 343
13385.90 317
13386.99 289
13388.08 291
13389.17 322
13390.27 299
13391.36 292
13392.45 316
13393.55 343
13394.64 287
13395.73 294
13396.83 324
13397.92 293
13399.02 268
13400.11 286
13401.20 321
13402.30 281
13403.39 279
13404.48 301
13405.58 285
13406.67 295
13407.77 269
13408.86 310
13409.95 309
13411.05 330
13412.14 278
13413.24 290
13414.33 289
13415.42 297
13416.52 311
13417.61 301
13418.71 298
13419.80 252
13420.90 305
13421.99 287
13423.08 300
13424.18 278
13425.27 265
13426.37 273
13427.46 267
13428.56 273
13429.65 299
13430.75 274
13431.84 251
13432.94 264
13434.03 257
13435.13 280
13436.22 309
13437.32 311
13438.41 288
13439.51 244
13440.60 303
13441.70 283
13442.79 284
13443.89 283
13444.98 241
13446.08 295
13447.18 271
13448.27 318
13449.37 290
13450.46 262
13451.56 271
13452.65 290
13453.75 296
13454.85 310
13455.94 276
13457.04 266
13458.13 287
13459.23 335
13460.33 295
13461.42 286
13462.52 298
13463.61 304
13464.71 333
13465.81 294
13466.90 308
13468.00 333
13469.10 327
13470.19 264
13471.29 277
13472.38 287
13473.48 308
13474.58 317
13475.67 319
13476.77 313
13477.87 307
13478.96 305
13480.06 309
13481.16 325
13482.26 281
13483.35 344
13484.45 307
13485.55 277
13486.64 267
13487.74 317
13488.84 304
13489.94 304
13491.03 298
13492.13 284
13493.23 329
13494.32 286
13495.42 367
13496.52 312
13497.62 323
13498.72 331
13499.81 304
13500.91 318
13502.01 321
13503.11 319
13504.20 343
13505.30 351
13506.40 370
13507.50 372
13508.60 358
13509.69 369
13510.79 359
13511.89 375
13512.99 405
13514.09 387
13515.18 376
13516.28 355
13517.38 365
13518.48 353
13519.58 344
13520.68 360
13521.78 354
13522.87 308
13523.97 332
13525.07 291
13526.17 299
13527.27 302
13528.37 290
13529.47 274
13530.57 319
13531.66 301
13532.76 262
13533.86 310
13534.96 306
13536.06 301
13537.16 313
13538.26 286
13539.36 289
13540.46 274
13541.56 283
13542.66 295
13543.76 269
13544.86 297
13545.96 298
13547.05 269
13548.15 300
13549.25 287
13550.35 292
13551.45 292
13552.55 283
13553.65 313
13554.75 261
13555.85 244
13556.95 282
13558.05 293
13559.15 277
13560.25 260
13561.35 260
13562.45 285
13563.55 309
13564.65 304
13565.75 281
13566.85 294
13567.96 295
13569.06 285
13570.16 289
13571.26 284
13572.36 285
13573.46 262
13574.56 241
13575.66 284
13576.76 256
13577.86 252
13578.96 247
13580.06 270
13581.16 290
13582.27 264
13583.37 272
13584.47 242
13585.57 267
13586.67 262
13587.77 276
13588.87 268
13589.97 267
13591.08 249
13592.18 249
13593.28 246
13594.38 258
13595.48 264
13596.58 270
13597.68 287
13598.79 268
13599.89 262
13600.99 263
13602.09 265
13603.19 282
13604.30 262
13605.40 279
13606.50 280
13607.60 280
13608.70 254
13609.81 276
13610.91 272
13612.01 253
13613.11 256
13614.21 260
13615.32 254
13616.42 254
13617.52 261
13618.62 287
13619.73 264
13620.83 245
13621.93 260
13623.03 264
13624.14 268
13625.24 278
13626.34 300
13627.45 298
13628.55 307
13629.65 291
13630.75 261
13631.86 286
13632.96 256
13634.06 255
13635.17 261
13636.27 224
13637.37 232
13638.48 286
13639.58 289
13640.68 255
13641.79 285
13642.89 274
13643.99 281
13645.10 244
13646.20 308
13647.30 253
13648.41 269
13649.51 280
13650.62 244
13651.72 240
13652.82 274
13653.93 252
13655.03 282
13656.14 272
13657.24 275
13658.34 278
13659.45 287
13660.55 273
13661.66 244
13662.76 274
13663.87 320
13664.97 297
13666.07 262
13667.18 277
13668.28 272
13669.39 252
13670.49 261
13671.60 257
13672.70 279
13673.81 256
13674.91 277
13676.02 256
13677.12 255
13678.23 259
13679.33 296
13680.44 275
13681.54 292
13682.65 268
13683.75 293
13684.86 295
13685.96 274
13687.07 257
13688.17 306
13689.28 290
13690.38 274
13691.49 292
13692.59 297
13693.70 274
13694.80 287
13695.91 276
13697.02 268
13698.12 263
13699.23 292
13700.33 273
13701.44 266
13702.55 278
13703.65 270
13704.76 259
13705.86 270
13706.97 302
13708.08 293
13709.18 302
13710.29 290
13711.39 249
13712.50 267
13713.61 272
13714.71 272
13715.82 263
13716.93 269
13718.03 297
13719.14 306
13720.25 297
13721.35 294
13722.46 286
13723.57 304
13724.67 329
13725.78 299
13726.89 324
13727.99 302
13729.10 285
13730.21 293
13731.31 307
13732.42 319
13733.53 305
13734.64 292
13735.74 290
13736.85 313
13737.96 319
13739.07 327
13740.17 332
13741.28 333
13742.39 340
13743.50 313
13744.60 324
13745.71 290
13746.82 336
13747.93 342
13749.03 286
13750.14 333
13751.25 306
13752.36 286
13753.47 312
13754.57 363
13755.68 346
13756.79 317
13757.90 324
13759.01 344
13760.11 313
13761.22 347
13762.33 365
13763.44 419
13764.55 362
13765.66 335
13766.76 349
13767.87 391
13768.98 395
13770.09 375
13771.20 389
13772.31 439
13773.42 408
13774.53 429
13775.63 418
13776.74 474
13777.85 522
13778.96 449
13780.07 430
13781.18 520
13782.29 487
13783.40 536
13784.51 598
13785.62 544
13786.73 511
13787.83 544
13788.94 525
13790.05 468
13791.16 474
13792.27 429
13793.38 365
13794.49 387
13795.60 353
13796.71 418
13797.82 344
13798.93 345
13800.04 376
13801.15 349
13802.26 317
13803.37 365
13804.48 375
13805.59 344
13806.70 321
13807.81 308
13808.92 332
13810.03 346
13811.14 332
13812.25 333
13813.36 311
13814.47 323
13815.58 310
13816.69 331
13817.80 323
13818.91 313
13820.03 292
13821.14 335
13822.25 307
13823.36 312
13824.47 331
13825.58 338
13826.69 315
13827.80 301
13828.91 312
13830.02 328
13831.13 303
13832.25 288
13833.36 299
13834.47 293
13835.58 277
13836.69 288
13837.80 315
13838.91 309
13840.02 291
13841.14 293
13842.25 322
13843.36 306
13844.47 283
13845.58 288
13846.69 294
13847.81 263
13848.92 321
13850.03 319
13851.14 323
13852.25 297
13853.37 317
13854.48 320
13855.59 315
13856.70 288
13857.81 324
13858.93 275
13860.04 302
13861.15 316
13862.26 327
13863.38 334
13864.49 312
13865.60 332
13866.71 332
13867.83 327
13868.94 282
13870.05 363
13871.16 334
13872.28 313
13873.39 304
13874.50 301
13875.61 349
13876.73 371
13877.84 351
13878.95 340
13880.07 374
13881.18 359
13882.29 350
13883.41 354
13884.52 345
13885.63 317
13886.75 317
13887.86 324
13888.97 317
13890.09 319
13891.20 321
13892.31 322
13893.43 336
13894.54 343
13895.65 334
13896.77 320
13897.88 285
13899.00 281
13900.11 290
13901.22 302
13902.34 297
13903.45 294
13904.57 315
13905.68 313
13906.79 308
13907.91 309
13909.02 308
13910.14 312
13911.25 294
13912.37 296
13913.48 325
13914.59 294
13915.71 338
13916.82 324
13917.94 335
13919.05 317
13920.17 289
13921.28 317
13922.40 304
13923.51 265
13924.63 324
13925.74 352
13926.86 335
13927.97 319
13929.09 312
13930.20 282
13931.32 300
13932.43 349
13933.55 321
13934.66 327
13935.78 309
13936.89 301
13938.01 312
13939.12 312
13940.24 259
13941.35 285
13942.47 319
13943.59 322
13944.70 282
13945.82 272
13946.93 285
13948.05 281
13949.16 293
13950.28 294
13951.40 270
13952.51 293
13953.63 287
13954.74 282
13955.86 272
13956.98 274
13958.09 309
13959.21 302
13960.33 278
13961.44 284
13962.56 293
13963.67 303
13964.79 299
13965.91 318
13967.02 267
13968.14 253
13969.26 297
13970.37 307
13971.49 287
13972.61 268
13973.72 307
13974.84 256
13975.96 290
13977.08 250
13978.19 261
13979.31 294
13980.43 285
13981.54 272
13982.66 270
13983.78 289
13984.90 278
13986.01 300
13987.13 285
13988.25 298
13989.37 320
13990.48 295
13991.60 276
13992.72 307
13993.84 302
13994.95 274
13996.07 272
13997.19 273
13998.31 271
13999.42 312
14000.54 307
14001.66 273
14002.78 274
14003.90 286
14005.01 286
14006.13 268
14007.25 270
14008.37 316
14009.49 306
14010.61 290
14011.72 263
14012.84 282
14013.96 294
14015.08 268
14016.20 273
14017.32 313
14018.43 269
14019.55 327
14020.67 303
14021.79 283
14022.91 285
14024.03 305
14025.15 280
14026.27 329
14027.39 268
14028.50 272
14029.62 310
14030.74 292
14031.86 303
14032.98 319
14034.10 305
14035.22 289
14036.34 293
14037.46 305
14038.58 330
14039.70 297
14040.82 298
14041.94 327
14043.06 312
14044.18 310
14045.30 298
14046.41 300
14047.53 248
14048.65 288
14049.77 331
14050.89 311
14052.01 322
14053.13 279
14054.25 296
14055.37 274
14056.49 297
14057.61 278
14058.74 288
14059.86 261
14060.98 263
14062.10 281
14063.22 284
14064.34 240
14065.46 246
14066.58 286
14067.70 281
14068.82 274
14069.94 295
14071.06 253
14072.18 303
14073.30 275
14074.42 283
14075.54 327
14076.66 321
14077.79 305
14078.91 333
14080.03 327
14081.15 299
14082.27 313
14083.39 307
14084.51 295
14085.63 272
14086.76 307
14087.88 292
14089.00 274
14090.12 285
14091.24 293
14092.36 316
14093.48 331
14094.61 288
14095.73 312
14096.85 294
14097.97 324
14099.09 300
14100.22 310
14101.34 314
14102.46 357
14103.58 359
14104.70 336
14105.83 323
14106.95 299
14108.07 344
14109.19 332
14110.31 336
14111.44 354
14112.56 323
14113.68 337
14114.80 371
14115.93 337
14117.05 318
14118.17 313
14119.29 312
14120.42 328
14121.54 288
14122.66 286
14123.79 289
14124.91 297
14126.03 295
14127.15 295
14128.28 270
14129.40 253
14130.52 259
14131.65 261
14132.77 276
14133.89 245
14135.02 247
14136.14 270
14137.26 285
14138.39 205
14139.51 280
14140.63 283
14141.76 295
14142.88 243
14144.00 227
14145.13 255
14146.25 251
14147.38 248
14148.50 253
14149.62 272
14150.75 280
14151.87 257
14152.99 248
14154.12 270
14155.24 242
14156.37 278
14157.49 235
14158.62 223
14159.74 242
14160.86 249
14161.99 276
14163.11 278
14164.24 237
14165.36 250
14166.49 259
14167.61 226
14168.74 215
14169.86 253
14170.99 256
14172.11 243
14173.23 248
14174.36 226
14175.48 250
14176.61 253
14177.73 244
14178.86 230
14179.98 267
14181.11 252
14182.23 259
14183.36 268
14184.49 235
14185.61 215
14186.74 264
14187.86 272
14188.99 258
14190.11 224
14191.24 250
14192.36 247
14193.49 231
14194.61 250
14195.74 255
14196.87 265
14197.99 272
14199.12 262
14200.24 256
14201.37 259
14202.50 235
14203.62 228
14204.75 235
14205.87 252
14207.00 239
14208.13 203
14209.25 241
14210.38 221
14211.50 236
14212.63 234
14213.76 270
14214.88 232
14216.01 260
14217.14 275
14218.26 214
14219.39 236
14220.52 228
14221.64 224
14222.77 217
14223.90 209
14225.02 231
14226.15 220
14227.28 231
14228.41 215
14229.53 218
14230.66 252
14231.79 202
14232.91 234
14234.04 222
14235.17 260
14236.30 242
14237.42 234
14238.55 203
14239.68 205
14240.81 236
14241.93 237
14243.06 219
14244.19 216
14245.32 223
14246.44 209
14247.57 225
14248.70 180
14249.83 204
14250.95 248
14252.08 244
14253.21 244
14254.34 252
14255.47 238
14256.59 257
14257.72 219
14258.85 219
14259.98 258
14261.11 246
14262.24 218
14263.36 231
14264.49 235
14265.62 215
14266.75 246
14267.88 240
14269.01 189
14270.14 226
14271.26 221
14272.39 221
14273.52 253
14274.65 222
14275.78 236
14276.91 232
14278.04 229
14279.17 240
14280.30 229
14281.42 228
14282.55 227
14283.68 253
14284.81 212
14285.94 229
14287.07 227
14288.20 243
14289.33 222
14290.46 207
14291.59 188
14292.72 227
14293.85 221
14294.98 217
14296.11 197
14297.24 203
14298.37 225
14299.50 195
14300.63 187
14301.76 182
14302.89 224
14304.02 214
14305.15 217
14306.28 211
14307.41 190
14308.54 207
14309.67 201
14310.80 223
14311.93 219
14313.06 191
14314.19 217
14315.32 214
14316.45 192
14317.58 206
14318.71 213
14319.84 242
14320.97 223
14322.10 207
14323.23 189
14324.36 179
14325.49 197
14326.63 197
14327.76 175
14328.89 208
14330.02 259
14331.15 207
14332.28 191
14333.41 171
14334.54 192
14335.67 183
14336.81 196
14337.94 203
14339.07 187
14340.20 170
14341.33 214
14342.46 219
14343.59 213
14344.73 205
14345.86 212
14346.99 218
14348.12 225
14349.25 212
14350.38 196
14351.52 190
14352.65 203
14353.78 199
14354.91 210
14356.04 215
14357.18 214
14358.31 212
14359.44 197
14360.57 192
14361.71 203
14362.84 197
14363.97 207
14365.10 190
14366.24 214
14367.37 211
14368.50 216
14369.63 211
14370.77 202
14371.90 188
14373.03 197
14374.16 204
14375.30 184
14376.43 186
14377.56 190
14378.70 192
14379.83 206
14380.96 174
14382.09 174
14383.23 200
14384.36 182
14385.49 184
14386.63 204
14387.76 207
14388.89 197
14390.03 218
14391.16 214
14392.29 192
14393.43 198
14394.56 201
14395.70 204
14396.83 181
14397.96 214
14399.10 218
14400.23 203
14401.36 208
14402.50 234
14403.63 178
14404.77 187
14405.90 203
14407.03 212
14408.17 193
14409.30 196
14410.44 188
14411.57 203
14412.71 179
14413.84 173
14414.97 204
14416.11 226
14417.24 197
14418.38 178
14419.51 170
14420.65 216
14421.78 202
14422.92 180
14424.05 198
14425.19 210
14426.32 188
14427.46 184
14428.59 200
14429.73 196
14430.86 175
14432.00 196
14433.13 206
14434.27 194
14435.40 199
14436.54 202
14437.67 200
14438.81 200
14439.94 185
14441.08 216
14442.21 194
14443.35 185
14444.48 201
14445.62 209
14446.76 203
14447.89 186
14449.03 230
14450.16 205
14451.30 198
14452.43 211
14453.57 201
14454.71 209
14455.84 206
14456.98 219
14458.11 214
14459.25 221
14460.39 208
14461.52 212
14462.66 199
14463.80 212
14464.93 248
14466.07 222
14467.20 211
14468.34 227
14469.48 182
14470.61 217
14471.75 221
14472.89 194
14474.02 216
14475.16 218
14476.30 227
14477.43 218
14478.57 211
14479.71 201
14480.85 195
14481.98 187
14483.12 237
14484.26 258
14485.39 200
14486.53 213
14487.67 231
14488.81 211
14489.94 203
14491.08 199
14492.22 239
14493.36 223
14494.49 226
14495.63 241
14496.77 233
14497.91 225
14499.04 211
14500.18 217
14501.32 192
14502.46 183
14503.59 215
14504.73 228
14505.87 212
14507.01 159
14508.15 189
14509.28 206
14510.42 208
14511.56 189
14512.70 203
14513.84 198
14514.98 182
14516.11 187
14517.25 189
14518.39 205
14519.53 195
14520.67 183
14521.81 179
14522.95 193
14524.08 194
14525.22 194
14526.36 184
14527.50 179
14528.64 185
14529.78 213
14530.92 227
14532.06 190
14533.20 163
14534.33 173
14535.47 192
14536.61 189
14537.75 208
14538.89 218
14540.03 209
14541.17 194
14542.31 186
14543.45 196
14544.59 223
14545.73 212
14546.87 218
14548.01 202
14549.15 198
14550.29 166
14551.43 194
14552.57 198
14553.71 179
14554.85 200
14555.99 211
14557.13 198
14558.27 173
14559.41 171
14560.55 177
14561.69 165
14562.83 170
14563.97 187
14565.11 187
14566.25 208
14567.39 197
14568.53 190
14569.67 205
14570.81 180
14571.95 195
14573.09 203
14574.23 188
14575.37 187
14576.51 178
14577.65 216
14578.79 191
14579.94 225
14581.08 213
14582.22 184
14583.36 193
14584.50 218
14585.64 181
14586.78 191
14587.92 188
14589.06 214
14590.21 211
14591.35 194
14592.49 200
14593.63 202
14594.77 235
14595.91 201
14597.05 198
14598.20 187
14599.34 181
14600.48 180
14601.62 183
14602.76 233
14603.90 177
14605.05 211
14606.19 250
14607.33 217
14608.47 209
14609.61 194
14610.76 183
14611.90 203
14613.04 228
14614.18 189
14615.32 209
14616.47 209
14617.61 217
14618.75 194
14619.89 197
14621.04 216
14622.18 184
14623.32 220
14624.46 202
14625.61 213
14626.75 166
14627.89 217
14629.04 224
14630.18 224
14631.32 176
14632.46 211
14633.61 219
14634.75 194
14635.89 235
14637.04 227
14638.18 207
14639.32 189
14640.47 249
14641.61 231
14642.75 219
14643.90 205
14645.04 222
14646.18 217
14647.33 213
14648.47 199
14649.61 219
14650.76 256
14651.90 224
14653.05 218
14654.19 221
14655.33 229
14656.48 239
14657.62 199
14658.76 186
14659.91 193
14661.05 204
14662.20 185
14663.34 214
14664.49 215
14665.63 172
14666.77 195
14667.92 208
14669.06 194
14670.21 188
14671.35 190
14672.50 211
14673.64 191
14674.79 234
14675.93 213
14677.07 166
14678.22 203
14679.36 191
14680.51 189
14681.65 176
14682.80 188
14683.94 175
14685.09 171
14686.23 179
14687.38 200
14688.52 188
14689.67 202
14690.81 172
14691.96 198
14693.10 187
14694.25 208
14695.40 195
14696.54 180
14697.69 203
14698.83 202
14699.98 210
14701.12 163
14702.27 189
14703.41 187
14704.56 190
14705.71 196
14706.85 209
14708.00 195
14709.14 179
14710.29 172
14711.44 190
14712.58 203
14713.73 176
14714.87 190
14716.02 194
14717.17 192
14718.31 188
14719.46 208
14720.61 194
14721.75 199
14722.90 185
14724.05 209
14725.19 203
14726.34 194
14727.49 182
14728.63 175
14729.78 198
14730.93 204
14732.07 197
14733.22 181
14734.37 182
14735.51 174
14736.66 192
14737.81 171
14738.95 168
14740.10 194
14741.25 189
14742.40 187
14743.54 155
14744.69 189
14745.84 167
14746.99 182
14748.13 183
14749.28 194
14750.43 166
14751.58 198
14752.72 190
14753.87 190
14755.02 185
14756.17 193
14757.31 160
14758.46 167
14759.61 173
14760.76 194
14761.91 194
14763.05 199
14764.20 218
14765.35 195
14766.50 205
14767.65 191
14768.80 183
14769.94 180
14771.09 175
14772.24 193
14773.39 173
14774.54 183
14775.69 191
14776.83 172
14777.98 198
14779.13 184
14780.28 206
14781.43 174
14782.58 178
14783.73 178
14784.88 152
14786.03 179
14787.17 166
14788.32 202
14789.47 177
14790.62 205
14791.77 160
14792.92 197
14794.07 180
14795.22 187
14796.37 177
14797.52 179
14798.67 214
14799.82 205
14800.97 222
14802.12 201
14803.26 210
14804.41 211
14805.56 212
14806.71 192
14807.86 218
14809.01 218
14810.16 205
14811.31 181
14812.46 203
14813.61 187
14814.76 202
14815.91 215
14817.06 177
14818.21 196
14819.36 218
14820.51 209
14821.66 201
14822.82 207
14823.97 178
14825.12 199
14826.27 212
14827.42 186
14828.57 182
14829.72 173
14830.87 171
14832.02 182
14833.17 176
14834.32 209
14835.47 203
14836.62 178
14837.77 202
14838.93 226
14840.08 172
14841.23 188
14842.38 192
14843.53 186
14844.68 185
14845.83 174
14846.98 159
14848.14 181
14849.29 193
14850.44 163
14851.59 180
14852.74 184
14853.89 170
14855.04 180
14856.20 189
14857.35 206
14858.50 189
14859.65 209
14860.80 179
14861.96 188
14863.11 174
14864.26 185
14865.41 188
14866.56 178
14867.72 170
14868.87 167
14870.02 161
14871.17 192
14872.32 166
14873.48 156
14874.63 164
14875.78 142
14876.93 154
14878.09 160
14879.24 156
14880.39 178
14881.54 179
14882.70 166
14883.85 156
14885.00 145
14886.16 161
14887.31 190
14888.46 168
14889.61 169
14890.77 163
14891.92 157
14893.07 176
14894.23 161
14895.38 161
14896.53 143
14897.69 155
14898.84 166
14899.99 165
14901.15 158
14902.30 172
14903.45 161
14904.61 162
14905.76 174
14906.91 171
14908.07 177
14909.22 166
14910.38 148
14911.53 187
14912.68 180
14913.84 165
14914.99 152
14916.15 198
14917.30 194
14918.45 158
14919.61 193
14920.76 191
14921.92 169
14923.07 158
14924.22 184
14925.38 156
14926.53 147
14927.69 160
14928.84 171
14930.00 189
14931.15 182
14932.31 169
14933.46 160
14934.62 145
14935.77 174
14936.93 157
14938.08 168
14939.24 137
14940.39 142
14941.55 194
14942.70 181
14943.86 184
14945.01 182
14946.17 188
14947.32 165
14948.48 145
14949.63 157
14950.79 171
14951.94 163
14953.10 171
14954.25 178
14955.41 178
14956.56 168
14957.72 158
14958.88 175
14960.03 155
14961.19 156
14962.34 184
14963.50 178
14964.65 186
14965.81 171
14966.97 151
14968.12 148
14969.28 135
14970.43 148
14971.59 127
14972.75 163
14973.90 177
14975.06 188
14976.22 173
14977.37 148
14978.53 147
14979.69 146
14980.84 166
14982.00 177
14983.16 170
14984.31 195
14985.47 172
14986.63 158
14987.78 192
14988.94 158
14990.10 167
14991.25 159
14992.41 177
14993.57 160
14994.72 148
14995.88 139
14997.04 186
14998.20 150
14999.35 192
15000.51 152
15001.67 161
15002.82 177
15003.98 142
15005.14 151
15006.30 150
15007.45 175
15008.61 151
15009.77 167
15010.93 146
15012.09 179
15013.24 164
15014.40 174
15015.56 147
15016.72 134
15017.87 147
15019.03 166
15020.19 167
15021.35 154
15022.51 163
15023.67 166
15024.82 156
15025.98 160
15027.14 148
15028.30 168
15029.46 159
15030.62 124
15031.77 180
15032.93 156
15034.09 141
15035.25 158
15036.41 154
15037.57 171
15038.73 128
15039.88 142
15041.04 149
15042.20 174
15043.36 166
15044.52 150
15045.68 155
15046.84 163
15048.00 178
15049.16 214
15050.32 155
15051.47 138
15052.63 168
15053.79 176
15054.95 157
15056.11 170
15057.27 177
15058.43 176
15059.59 149
15060.75 159
15061.91 160
15063.07 178
15064.23 198
15065.39 152
15066.55 143
15067.71 137
15068.87 163
15070.03 159
15071.19 151
15072.35 160
15073.51 152
15074.67 162
15075.83 165
15076.99 160
15078.15 159
15079.31 142
15080.47 153
15081.63 160
15082.79 144
15083.95 145
15085.11 171
15086.27 150
15087.43 119
15088.59 154
15089.76 175
15090.92 160
15092.08 179
15093.24 163
15094.40 144
15095.56 141
15096.72 178
15097.88 164
15099.04 165
15100.20 155
15101.37 177
15102.53 184
15103.69 176
15104.85 156
15106.01 172
15107.17 177
15108.33 158
15109.50 175
15110.66 175
15111.82 162
15112.98 156
15114.14 172
15115.30 177
15116.47 188
15117.63 161
15118.79 177
15119.95 169
15121.11 142
15122.27 152
15123.44 144
15124.60 172
15125.76 159
15126.92 155
15128.09 151
15129.25 185
15130.41 166
15131.57 154
15132.73 163
15133.90 157
15135.06 149
15136.22 157
15137.38 184
15138.55 187
15139.71 161
15140.87 181
15142.04 156
15143.20 165
15144.36 159
15145.52 150
15146.69 166
15147.85 143
15149.01 162
15150.18 144
15151.34 155
15152.50 140
15153.67 166
15154.83 149
15155.99 168
15157.16 150
15158.32 154
15159.48 137
15160.65 143
15161.81 154
15162.97 150
15164.14 170
15165.30 155
15166.46 178
15167.63 171
15168.79 154
15169.95 150
15171.12 168
15172.28 174
15173.45 185
15174.61 163
15175.77 146
15176.94 175
15178.10 174
15179.27 142
15180.43 143
15181.60 143
15182.76 142
15183.92 158
15185.09 143
15186.25 157
15187.42 161
15188.58 155
15189.75 150
15190.91 162
15192.08 168
15193.24 183
15194.41 168
15195.57 160
15196.74 196
15197.90 201
15199.07 179
15200.23 149
15201.40 162
15202.56 165
15203.73 166
15204.89 153
15206.06 156
15207.22 148
15208.39 163
15209.55 167
15210.72 157
15211.88 142
15213.05 178
15214.21 187
15215.38 186
15216.54 189
15217.71 161
15218.88 143
15220.04 169
15221.21 184
15222.37 178
15223.54 142
15224.71 177
15225.87 176
15227.04 157
15228.20 162
15229.37 159
15230.54 149
15231.70 143
15232.87 167
15234.03 178
15235.20 144
15236.37 138
15237.53 162
15238.70 140
15239.87 117
15241.03 145
15242.20 180
15243.37 180
15244.53 184
15245.70 165
15246.87 144
15248.03 175
15249.20 159
15250.37 162
15251.53 161
15252.70 170
15253.87 174
15255.04 156
15256.20 140
15257.37 168
15258.54 172
15259.70 166
15260.87 175
15262.04 151
15263.21 165
15264.37 147
15265.54 170
15266.71 146
15267.88 153
15269.04 174
15270.21 156
15271.38 160
15272.55 136
15273.72 143
15274.88 174
15276.05 157
15277.22 175
15278.39 168
15279.56 172
15280.72 185
15281.89 139
15283.06 152
15284.23 158
15285.40 152
15286.56 154
15287.73 135
15288.90 161
15290.07 173
15291.24 169
15292.41 146
15293.58 145
15294.74 146
15295.91 162
15297.08 196
15298.25 165
15299.42 148
15300.59 160
15301.76 153
15302.93 172
15304.09 132
15305.26 167
15306.43 172
15307.60 210
15308.77 142
15309.94 136
15311.11 138
15312.28 156
15313.45 170
15314.62 146
15315.79 166
15316.96 149
15318.13 130
15319.30 144
15320.46 154
15321.63 148
15322.80 169
15323.97 175
15325.14 147
15326.31 142
15327.48 147
15328.65 155
15329.82 153
15330.99 169
15332.16 155
15333.33 148
15334.50 135
15335.67 125
15336.84 119
15338.01 143
15339.18 160
15340.36 133
15341.53 157
15342.70 144
15343.87 154
15345.04 156
15346.21 146
15347.38 144
15348.55 139
15349.72 176
15350.89 165
15352.06 163
15353.23 151
15354.40 149
15355.57 151
15356.75 161
15357.92 155
15359.09 177
15360.26 169
15361.43 156
15362.60 154
15363.77 143
15364.94 136
15366.11 146
15367.29 162
15368.46 184
15369.63 166
15370.80 151
15371.97 138
15373.14 156
15374.32 152
15375.49 136
15376.66 156
15377.83 154
15379.00 160
15380.17 164
15381.35 164
15382.52 162
15383.69 140
15384.86 143
15386.03 159
15387.21 146
15388.38 147
15389.55 148
15390.72 156
15391.90 164
15393.07 150
15394.24 152
15395.41 162
15396.59 153
15397.76 139
15398.93 152
15400.10 158
15401.28 144
15402.45 145
15403.62 139
15404.79 144
15405.97 152
15407.14 167
15408.31 168
15409.49 150
15410.66 182
15411.83 170
15413.01 132
15414.18 156
15415.35 134
15416.53 157
15417.70 165
15418.87 165
15420.05 142
15421.22 168
15422.39 162
15423.57 137
15424.74 165
15425.91 142
15427.09 147
15428.26 166
15429.43 156
15430.61 150
15431.78 135
15432.96 153
15434.13 140
15435.30 147
15436.48 135
15437.65 145
15438.83 167
15440.00 161
15441.17 149
15442.35 155
15443.52 136
15444.70 146
15445.87 151
15447.05 165
15448.22 144
15449.40 138
15450.57 157
15451.75 136
15452.92 137
15454.09 128
15455.27 144
15456.44 148
15457.62 146
15458.79 154
15459.97 161
15461.14 140
15462.32 166
15463.49 153
15464.67 141
15465.84 167
15467.02 165
15468.19 133
15469.37 149
15470.55 185
15471.72 180
15472.90 151
15474.07 177
15475.25 158
15476.42 158
15477.60 183
15478.77 165
15479.95 163
15481.13 169
15482.30 141
15483.48 121
15484.65 144
15485.83 138
15487.00 161
15488.18 152
15489.36 155
15490.53 150
15491.71 167
15492.89 148
15494.06 163
15495.24 143
15496.41 151
15497.59 174
15498.77 159
15499.94 170
15501.12 155
15502.30 151
15503.47 178
15504.65 165
15505.83 132
15507.00 171
15508.18 169
15509.36 169
15510.53 120
15511.71 162
15512.89 166
15514.06 149
15515.24 167
15516.42 155
15517.60 161
15518.77 170
15519.95 164
15521.13 153
15522.30 149
15523.48 154
15524.66 140
15525.84 174
15527.01 157
15528.19 152
15529.37 178
15530.55 142
15531.73 126
15532.90 136
15534.08 177
15535.26 171
15536.44 166
15537.61 142
15538.79 134
15539.97 153
15541.15 163
15542.33 157
15543.50 155
15544.68 166
15545.86 145
15547.04 140
15548.22 132
15549.40 157
15550.57 142
15551.75 159
15552.93 153
15554.11 165
15555.29 149
15556.47 135
15557.65 141
15558.82 157
15560.00 162
15561.18 155
15562.36 155
15563.54 157
15564.72 165
15565.90 163
15567.08 146
15568.26 176
15569.43 162
15570.61 186
15571.79 150
15572.97 159
15574.15 144
15575.33 165
15576.51 167
15577.69 188
15578.87 170
15580.05 150
15581.23 156
15582.41 183
15583.59 153
15584.77 162
15585.95 150
15587.13 160
15588.31 178
15589.49 192
15590.67 158
15591.85 165
15593.03 149
15594.21 146
15595.39 164
15596.57 161
15597.75 172
15598.93 179
15600.11 144
15601.29 149
15602.47 164
15603.65 184
15604.83 125
15606.01 171
15607.19 163
15608.37 153
15609.55 167
15610.73 150
15611.91 166
15613.09 180
15614.27 197
15615.45 184
15616.64 164
15617.82 159
15619.00 151
15620.18 195
15621.36 171
15622.54 165
15623.72 175
15624.90 167
15626.08 181
15627.27 184
15628.45 187
15629.63 163
15630.81 194
15631.99 171
15633.17 160
15634.35 169
15635.54 160
15636.72 174
15637.90 176
15639.08 194
15640.26 184
15641.45 163
15642.63 166
15643.81 143
15644.99 184
15646.17 164
15647.36 179
15648.54 158
15649.72 157
15650.90 163
15652.08 170
15653.27 146
15654.45 175
15655.63 212
15656.81 191
15658.00 210
15659.18 210
15660.36 165
15661.54 179
15662.73 182
15663.91 179
15665.09 184
15666.27 185
15667.46 174
15668.64 167
15669.82 172
15671.01 175
15672.19 179
15673.37 173
15674.56 194
15675.74 202
15676.92 203
15678.10 204
15679.29 187
15680.47 185
15681.65 204
15682.84 178
15684.02 198
15685.21 194
15686.39 186
15687.57 177
15688.76 184
15689.94 181
15691.12 185
15692.31 160
15693.49 159
15694.67 176
15695.86 162
15697.04 166
15698.23 175
15699.41 183
15700.59 182
15701.78 164
15702.96 161
15704.15 197
15705.33 172
15706.52 158
15707.70 167
15708.88 165
15710.07 155
15711.25 175
15712.44 202
15713.62 164
15714.81 150
15715.99 178
15717.18 162
15718.36 140
15719.55 151
15720.73 165
15721.92 195
15723.10 158
15724.29 167
15725.47 203
15726.66 185
15727.84 188
15729.03 187
15730.21 185
15731.40 188
15732.58 164
15733.77 176
15734.95 185
15736.14 189
15737.32 193
15738.51 180
15739.69 154
15740.88 164
15742.07 167
15743.25 167
15744.44 162
15745.62 182
15746.81 171
15747.99 190
15749.18 174
15750.37 167
15751.55 184
15752.74 185
15753.93 192
15755.11 173
15756.30 180
15757.48 155
15758.67 177
15759.86 195
15761.04 188
15762.23 173
15763.42 183
15764.60 204
15765.79 169
15766.98 159
15768.16 154
15769.35 177
15770.54 180
15771.72 180
15772.91 179
15774.10 181
15775.28 199
15776.47 181
15777.66 174
15778.84 187
15780.03 173
15781.22 183
15782.41 165
15783.59 160
15784.78 184
15785.97 206
15787.15 197
15788.34 176
15789.53 169
15790.72 157
15791.90 182
15793.09 197
15794.28 212
15795.47 153
15796.65 183
15797.84 185
15799.03 162
15800.22 165
15801.41 162
15802.59 196
15803.78 163
15804.97 150
15806.16 154
15807.35 169
15808.53 161
15809.72 166
15810.91 147
15812.10 181
15813.29 195
15814.48 179
15815.66 190
15816.85 188
15818.04 174
15819.23 161
15820.42 183
15821.61 188
15822.80 183
15823.98 165
15825.17 173
15826.36 165
15827.55 142
15828.74 163
15829.93 184
15831.12 184
15832.31 158
15833.50 158
15834.69 175
15835.87 176
15837.06 177
15838.25 157
15839.44 158
15840.63 172
15841.82 168
15843.01 230
15844.20 177
15845.39 185
15846.58 174
15847.77 170
15848.96 161
15850.15 143
15851.34 141
15852.53 180
15853.72 185
15854.91 180
15856.10 166
15857.29 164
15858.48 195
15859.67 168
15860.86 144
15862.05 143
15863.24 187
15864.43 196
15865.62 177
15866.81 181
15868.00 191
15869.19 166
15870.38 167
15871.57 157
15872.76 146
15873.95 169
15875.14 143
15876.33 158
15877.52 157
15878.72 143
15879.91 159
15881.10 169
15882.29 150
15883.48 167
15884.67 153
15885.86 180
15887.05 172
15888.24 173
15889.43 184
15890.63 176
15891.82 199
15893.01 202
15894.20 188
15895.39 174
15896.58 168
15897.77 157
15898.97 183
15900.16 162
15901.35 168
15902.54 173
15903.73 159
15904.92 161
15906.12 168
15907.31 150
15908.50 176
15909.69 165
15910.88 153
15912.08 187
15913.27 212
15914.46 189
15915.65 172
15916.85 167
15918.04 178
15919.23 158
15920.42 156
15921.61 173
15922.81 154
15924.00 181
15925.19 163
15926.38 188
15927.58 174
15928.77 162
15929.96 159
15931.16 182
15932.35 173
15933.54 176
15934.73 191
15935.93 177
15937.12 186
15938.31 163
15939.51 161
15940.70 153
15941.89 169
15943.09 175
15944.28 168
15945.47 141
15946.67 176
15947.86 165
15949.05 171
15950.25 142
15951.44 174
15952.63 185
15953.83 180
15955.02 152
15956.21 159
15957.41 144
15958.60 161
15959.80 163
15960.99 176
15962.18 183
15963.38 167
15964.57 198
15965.77 167
15966.96 142
15968.15 157
15969.35 163
15970.54 153
15971.74 166
15972.93 153
15974.13 155
15975.32 164
15976.51 174
15977.71 167
15978.90 149
15980.10 161
15981.29 158
15982.49 191
15983.68 150
15984.88 163
15986.07 166
15987.27 187
15988.46 152
15989.66 177
15990.85 168
15992.05 181
15993.24 164
15994.44 157
15995.63 171
15996.83 161
15998.02 148
15999.22 155
16000.41 152
16001.61 135
16002.80 189
16004.00 160
16005.20 156
16006.39 165
16007.59 169
16008.78 182
16009.98 180
16011.17 156
16012.37 154
16013.57 152
16014.76 146
16015.96 155
16017.15 161
16018.35 155
16019.55 159
16020.74 147
16021.94 127
16023.13 159
16024.33 179
16025.53 163
16026.72 150
16027.92 173
16029.12 184
16030.31 166
16031.51 149
16032.71 141
16033.90 171
16035.10 149
16036.30 129
16037.49 143
16038.69 167
16039.89 159
16041.08 160
16042.28 123
16043.48 156
16044.67 147
16045.87 141
16047.07 153
16048.27 146
16049.46 144
16050.66 165
16051.86 144
16053.06 150
16054.25 137
16055.45 129
16056.65 176
16057.84 158
16059.04 140
16060.24 143
16061.44 163
16062.64 161
16063.83 160
16065.03 163
16066.23 152
16067.43 163
16068.62 166
16069.82 167
16071.02 138
16072.22 169
16073.42 173
16074.62 145
16075.81 156
16077.01 147
16078.21 141
16079.41 150
16080.61 166
16081.81 154
16083.00 157
16084.20 162
16085.40 133
16086.60 158
16087.80 163
16089.00 145
16090.20 182
16091.39 187
16092.59 156
16093.79 148
16094.99 144
16096.19 145
16097.39 163
16098.59 160
16099.79 166
16100.99 143
16102.19 172
16103.38 175
16104.58 124
16105.78 126
16106.98 146
16108.18 168
16109.38 152
16110.58 160
16111.78 155
16112.98 164
16114.18 144
16115.38 150
16116.58 158
16117.78 153
16118.98 139
16120.18 167
16121.38 166
16122.58 161
16123.78 145
16124.98 159
16126.18 167
16127.38 163
16128.58 146
16129.78 146
16130.98 152
16132.18 147
16133.38 145
16134.58 123
16135.78 156
16136.98 154
16138.18 150
16139.38 160
16140.58 113
16141.78 150
16142.98 172
16144.19 157
16145.39 137
16146.59 150
16147.79 152
16148.99 144
16150.19 157
16151.39 153
16152.59 129
16153.79 160
16154.99 172
16156.20 145
16157.40 138
16158.60 149
16159.80 156
16161.00 165
16162.20 169
16163.40 132
16164.61 142
16165.81 173
16167.01 153
16168.21 110
16169.41 139
16170.61 165
16171.82 180
16173.02 155
16174.22 143
16175.42 128
16176.62 145
16177.82 152
16179.03 133
16180.23 136
16181.43 160
16182.63 138
16183.84 134
16185.04 139
16186.24 135
16187.44 145
16188.65 142
16189.85 180
16191.05 172
16192.25 161
16193.46 153
16194.66 151
16195.86 165
16197.06 146
16198.27 142
16199.47 162
16200.67 146
16201.87 140
16203.08 151
16204.28 141
16205.48 154
16206.69 154
16207.89 162
16209.09 139
16210.30 152
16211.50 160
16212.70 137
16213.91 150
16215.11 132
16216.31 172
16217.52 152
16218.72 153
16219.92 132
16221.13 142
16222.33 149
16223.53 148
16224.74 132
16225.94 170
16227.15 168
16228.35 157
16229.55 165
16230.76 163
16231.96 142
16233.17 152
16234.37 159
16235.57 164
16236.78 148
16237.98 180
16239.19 178
16240.39 128
16241.60 163
16242.80 145
16244.00 152
16245.21 143
16246.41 158
16247.62 137
16248.82 134
16250.03 162
16251.23 159
16252.44 130
16253.64 143
16254.85 145
16256.05 164
16257.26 147
16258.46 174
16259.67 154
16260.87 146
16262.08 182
16263.28 144
16264.49 136
16265.69 136
16266.90 162
16268.10 158
16269.31 157
16270.51 135
16271.72 143
16272.93 151
16274.13 151
16275.34 155
16276.54 139
16277.75 173
16278.95 164
16280.16 154
16281.37 162
16282.57 164
16283.78 172
16284.98 150
16286.19 150
16287.40 162
16288.60 182
16289.81 166
16291.01 178
16292.22 179
16293.43 138
16294.63 173
16295.84 161
16297.05 182
16298.25 157
16299.46 162
16300.67 173
16301.87 152
16303.08 152
16304.29 182
16305.49 180
16306.70 193
16307.91 186
16309.11 185
16310.32 208
16311.53 163
16312.73 160
16313.94 195
16315.15 162
16316.36 164
16317.56 171
16318.77 189
16319.98 182
16321.19 166
16322.39 179
16323.60 185
16324.81 154
16326.02 174
16327.22 166
16328.43 172
16329.64 198
16330.85 185
16332.05 189
16333.26 159
16334.47 168
16335.68 191
16336.88 167
16338.09 178
16339.30 162
16340.51 152
16341.72 184
16342.93 153
16344.13 182
16345.34 156
16346.55 151
16347.76 143
16348.97 178
16350.18 174
16351.38 155
16352.59 159
16353.80 160
16355.01 171
16356.22 146
16357.43 145
16358.64 149
16359.84 153
16361.05 161
16362.26 132
16363.47 148
16364.68 170
16365.89 121
16367.10 148
16368.31 169
16369.52 165
16370.73 166
16371.93 164
16373.14 152
16374.35 141
16375.56 137
16376.77 183
16377.98 148
16379.19 132
16380.40 137
16381.61 133
16382.82 141
16384.03 140
16385.24 150
16386.45 133
16387.66 139
16388.87 132
16390.08 143
16391.29 151
16392.50 152
16393.71 158
16394.92 155
16396.13 120
16397.34 138
16398.55 143
16399.76 148
16400.97 136
16402.18 133
16403.39 149
16404.60 152
16405.81 136
16407.02 132
16408.23 158
16409.44 165
16410.65 141
16411.86 127
16413.08 147
16414.29 123
16415.50 143
16416.71 139
16417.92 122
16419.13 122
16420.34 120
16421.55 142
16422.76 112
16423.97 129
16425.19 128
16426.40 122
16427.61 151
16428.82 149
16430.03 142
16431.24 127
16432.45 138
16433.67 165
16434.88 146
16436.09 135
16437.30 123
16438.51 130
16439.72 161
16440.94 134
16442.15 137
16443.36 119
16444.57 158
16445.78 158
16446.99 145
16448.21 141
16449.42 150
16450.63 150
16451.84 122
16453.06 159
16454.27 133
16455.48 142
16456.69 144
16457.90 139
16459.12 158
16460.33 143
16461.54 136
16462.75 140
16463.97 133
16465.18 152
16466.39 124
16467.61 119
16468.82 134
16470.03 126
16471.24 125
16472.46 134
16473.67 126
16474.88 141
16476.10 139
16477.31 133
16478.52 134
16479.74 134
16480.95 136
16482.16 126
16483.38 123
16484.59 130
16485.80 147
16487.02 141
16488.23 121
16489.44 130
16490.66 133
16491.87 120
16493.08 141
16494.30 128
16495.51 133
16496.73 135
16497.94 126
16499.15 131
16500.37 113
16501.58 137
16502.80 116
16504.01 117
16505.22 118
16506.44 144
16507.65 148
16508.87 125
16510.08 136
16511.30 140
16512.51 126
16513.72 129
16514.94 127
16516.15 146
16517.37 161
16518.58 123
16519.80 162
16521.01 152
16522.23 124
16523.44 133
16524.66 118
16525.87 132
16527.09 130
16528.30 144
16529.52 117
16530.73 113
16531.95 129
16533.16 116
16534.38 122
16535.59 133
16536.81 124
16538.02 135
16539.24 148
16540.45 142
16541.67 151
16542.89 122
16544.10 110
16545.32 138
16546.53 149
16547.75 138
16548.96 156
16550.18 136
16551.40 128
16552.61 140
16553.83 149
16555.04 115
16556.26 125
16557.48 133
16558.69 142
16559.91 138
16561.12 119
16562.34 136
16563.56 142
16564.77 108
16565.99 126
16567.21 127
16568.42 127
16569.64 131
16570.86 138
16572.07 111
16573.29 121
16574.51 147
16575.72 140
16576.94 131
16578.16 99
16579.37 138
16580.59 126
16581.81 125
16583.02 138
16584.24 131
16585.46 124
16586.68 118
16587.89 116
16589.11 132
16590.33 138
16591.54 128
16592.76 140
16593.98 116
16595.20 119
16596.41 119
16597.63 118
16598.85 148
16600.07 160
16601.29 142
16602.50 143
16603.72 109
16604.94 150
16606.16 151
16607.37 123
16608.59 114
16609.81 134
16611.03 112
16612.25 124
16613.46 136
16614.68 127
16615.90 133
16617.12 142
16618.34 121
16619.56 108
16620.77 125
16621.99 112
16623.21 150
16624.43 124
16625.65 139
16626.87 122
16628.09 152
16629.30 127
16630.52 117
16631.74 130
16632.96 145
16634.18 132
16635.40 138
16636.62 125
16637.84 120
16639.06 118
16640.28 118
16641.49 119
16642.71 111
16643.93 136
16645.15 126
16646.37 146
16647.59 112
16648.81 119
16650.03 102
16651.25 134
16652.47 137
16653.69 131
16654.91 117
16656.13 118
16657.35 139
16658.57 116
16659.79 127
16661.01 127
16662.23 139
16663.45 119
16664.67 129
16665.89 141
16667.11 139
16668.33 132
16669.55 124
16670.77 121
16671.99 139
16673.21 141
16674.43 138
16675.65 119
16676.87 120
16678.09 128
16679.31 156
16680.53 149
16681.75 127
16682.97 139
16684.19 141
16685.42 147
16686.64 124
16687.86 144
16689.08 134
16690.30 157
16691.52 142
16692.74 119
16693.96 135
16695.18 141
16696.40 149
16697.63 116
16698.85 114
16700.07 136
16701.29 160
16702.51 142
16703.73 129
16704.95 120
16706.18 136
16707.40 134
16708.62 140
16709.84 130
16711.06 120
16712.28 134
16713.51 163
16714.73 141
16715.95 137
16717.17 121
16718.39 143
16719.62 142
16720.84 124
16722.06 107
16723.28 117
16724.50 154
16725.73 117
16726.95 109
16728.17 133
16729.39 134
16730.62 159
16731.84 132
16733.06 143
16734.28 128
16735.51 121
16736.73 111
16737.95 117
16739.18 129
16740.40 126
16741.62 124
16742.84 130
16744.07 121
16745.29 122
16746.51 133
16747.74 156
16748.96 141
16750.18 119
16751.41 112
16752.63 106
16753.85 148
16755.08 125
16756.30 128
16757.52 127
16758.75 124
16759.97 136
16761.19 127
16762.42 125
16763.64 135
16764.86 109
16766.09 125
16767.31 132
16768.54 150
16769.76 125
16770.98 104
16772.21 146
16773.43 124
16774.66 131
16775.88 137
16777.10 142
16778.33 125
16779.55 148
16780.78 136
16782.00 173
16783.22 135
16784.45 114
16785.67 120
16786.90 121
16788.12 141
16789.35 134
16790.57 122
16791.80 153
16793.02 131
16794.25 142
16795.47 157
16796.70 126
16797.92 129
16799.15 131
16800.37 152
16801.60 128
16802.82 116
16804.05 112
16805.27 123
16806.50 148
16807.72 115
16808.95 116
16810.17 114
16811.40 132
16812.62 126
16813.85 117
16815.07 143
16816.30 152
16817.53 133
16818.75 147
16819.98 129
16821.20 128
16822.43 139
16823.65 155
16824.88 118
16826.11 135
16827.33 141
16828.56 130
16829.78 138
16831.01 142
16832.24 166
16833.46 123
16834.69 134
16835.92 119
16837.14 138
16838.37 132
16839.60 151
16840.82 130
16842.05 147
16843.27 124
16844.50 135
16845.73 140
16846.96 138
16848.18 162
16849.41 121
16850.64 152
16851.86 128
16853.09 132
16854.32 122
16855.54 162
16856.77 142
16858.00 129
16859.22 138
16860.45 169
16861.68 134
16862.91 126
16864.13 123
16865.36 146
16866.59 168
16867.82 131
16869.04 151
16870.27 127
16871.50 129
16872.73 131
16873.95 153
16875.18 116
16876.41 133
16877.64 144
16878.87 171
16880.09 154
16881.32 152
16882.55 146
16883.78 153
16885.01 137
16886.23 116
16887.46 122
16888.69 144
16889.92 155
16891.15 118
16892.38 138
16893.60 111
16894.83 137
16896.06 150
16897.29 139
16898.52 140
16899.75 142
16900.98 129
16902.20 171
16903.43 108
16904.66 105
16905.89 155
16907.12 145
16908.35 149
16909.58 131
16910.81 126
16912.04 149
16913.26 165
16914.49 132
16915.72 159
16916.95 121
16918.18 141
16919.41 130
16920.64 121
16921.87 133
16923.10 139
16924.33 139
16925.56 146
16926.79 132
16928.02 135
16929.25 158
16930.48 141
16931.71 137
16932.94 121
16934.17 154
16935.40 125
16936.63 163
16937.86 114
16939.09 118
16940.32 130
16941.55 150
16942.78 151
16944.01 142
16945.24 157
16946.47 101
16947.70 140
16948.93 127
16950.16 126
16951.39 134
16952.62 149
16953.85 122
16955.08 122
16956.31 124
16957.54 130
16958.77 111
16960.01 131
16961.24 113
16962.47 116
16963.70 119
16964.93 131
16966.16 154
16967.39 109
16968.62 126
16969.85 132
16971.08 138
16972.32 122
16973.55 142
16974.78 108
16976.01 120
16977.24 127
16978.47 139
16979.70 131
16980.94 122
16982.17 139
16983.40 110
16984.63 124
16985.86 118
16987.10 118
16988.33 107
16989.56 124
16990.79 131
16992.02 130
16993.26 131
16994.49 149
16995.72 110
16996.95 126
16998.18 138
16999.42 133
17000.65 128
17001.88 118
17003.11 118
17004.35 113
17005.58 126
17006.81 96
17008.04 111
17009.28 113
17010.51 127
17011.74 106
17012.97 136
17014.21 119
17015.44 120
17016.67 119
17017.91 131
17019.14 105
17020.37 137
17021.60 121
17022.84 120
17024.07 143
17025.30 126
17026.54 125
17027.77 128
17029.00 123
17030.24 137
17031.47 136
17032.70 118
17033.94 116
17035.17 118
17036.41 132
17037.64 152
17038.87 150
17040.11 123
17041.34 148
17042.57 144
17043.81 114
17045.04 97
17046.28 114
17047.51 121
17048.74 105
17049.98 135
17051.21 120
17052.45 135
17053.68 136
17054.92 121
17056.15 112
17057.38 143
17058.62 124
17059.85 136
17061.09 126
17062.32 107
17063.56 119
17064.79 143
17066.03 126
17067.26 115
17068.50 128
17069.73 124
17070.97 123
17072.20 130
17073.44 109
17074.67 121
17075.91 137
17077.14 108
17078.38 140
17079.61 126
17080.85 116
17082.08 136
17083.32 112
17084.55 126
17085.79 120
17087.02 119
17088.26 127
17089.49 117
17090.73 120
17091.97 149
17093.20 107
17094.44 130
17095.67 137
17096.91 131
17098.14 112
17099.38 115
17100.62 119
17101.85 128
17103.09 116
17104.32 110
17105.56 113
17106.80 122
17108.03 120
17109.27 122
17110.51 121
17111.74 121
17112.98 128
17114.21 115
17115.45 125
17116.69 140
17117.92 155
17119.16 122
17120.40 102
17121.63 125
17122.87 123
17124.11 132
17125.34 114
17126.58 126
17127.82 116
17129.06 136
17130.29 120
17131.53 137
17132.77 118
17134.00 123
17135.24 129
17136.48 147
17137.72 106
17138.95 124
17140.19 142
17141.43 111
17142.67 139
17143.90 126
17145.14 97
17146.38 105
17147.62 127
17148.85 135
17150.09 143
17151.33 117
17152.57 148
17153.80 121
17155.04 129
17156.28 114
17157.52 132
17158.76 131
17159.99 107
17161.23 131
17162.47 97
17163.71 125
17164.95 130
17166.19 112
17167.42 120
17168.66 136
17169.90 121
17171.14 108
17172.38 99
17173.62 145
17174.86 120
17176.09 145
17177.33 129
17178.57 133
17179.81 129
17181.05 128
17182.29 127
17183.53 141
17184.77 130
17186.01 133
17187.24 119
17188.48 123
17189.72 124
17190.96 110
17192.20 128
17193.44 122
17194.68 121
17195.92 100
17197.16 118
17198.40 112
17199.64 141
17200.88 119
17202.12 127
17203.36 128
17204.60 120
17205.84 133
17207.08 137
17208.32 123
17209.56 109
17210.80 99
17212.04 107
17213.28 126
17214.52 113
17215.76 121
17217.00 114
17218.24 107
17219.48 131
17220.72 114
17221.96 122
17223.20 133
17224.44 113
17225.68 116
17226.92 148
17228.16 122
17229.40 100
17230.64 117
17231.88 132
17233.12 92
17234.36 124
17235.60 120
17236.85 118
17238.09 139
17239.33 125
17240.57 114
17241.81 137
17243.05 132
17244.29 129
17245.53 122
17246.77 103
17248.02 104
17249.26 118
17250.50 137
17251.74 123
17252.98 124
17254.22 112
17255.46 136
17256.71 124
17257.95 99
17259.19 111
17260.43 125
17261.67 108
17262.91 97
17264.16 100
17265.40 104
17266.64 109
17267.88 129
17269.12 112
17270.37 113
17271.61 107
17272.85 117
17274.09 149
17275.34 119
17276.58 99
17277.82 120
17279.06 121
17280.30 135
17281.55 113
17282.79 110
17284.03 115
17285.27 112
17286.52 129
17287.76 101
17289.00 120
17290.25 136
17291.49 122
17292.73 104
17293.97 84
17295.22 122
17296.46 114
17297.70 121
17298.95 114
17300.19 117
17301.43 107
17302.68 98
17303.92 108
17305.16 108
17306.41 106
17307.65 115
17308.89 125
17310.14 123
17311.38 121
17312.62 124
17313.87 118
17315.11 104
17316.36 103
17317.60 117
17318.84 120
17320.09 135
17321.33 98
17322.58 116
17323.82 111
17325.06 119
17326.31 113
17327.55 106
17328.80 114
17330.04 127
17331.28 125
17332.53 113
17333.77 114
17335.02 115
17336.26 116
17337.51 133
17338.75 126
17340.00 97
17341.24 142
17342.48 153
17343.73 119
17344.97 108
17346.22 100
17347.46 132
17348.71 129
17349.95 108
17351.20 122
17352.44 128
17353.69 113
17354.93 133
17356.18 127
17357.42 104
17358.67 118
17359.92 143
17361.16 114
17362.41 119
17363.65 124
17364.90 119
17366.14 120
17367.39 117
17368.63 131
17369.88 119
17371.13 125
17372.37 120
17373.62 104
17374.86 115
17376.11 121
17377.35 104
17378.60 120
17379.85 146
17381.09 109
17382.34 108
17383.59 105
17384.83 121
17386.08 118
17387.32 101
17388.57 123
17389.82 118
17391.06 125
17392.31 102
17393.56 110
17394.80 112
17396.05 101
17397.30 84
17398.54 107
17399.79 111
17401.04 128
17402.28 110
17403.53 129
17404.78 110
17406.02 123
17407.27 146
17408.52 132
17409.77 131
17411.01 115
17412.26 121
17413.51 108
17414.75 123
17416.00 121
17417.25 109
17418.50 93
17419.74 105
17420.99 132
17422.24 134
17423.49 120
17424.73 110
17425.98 123
17427.23 110
17428.48 126
17429.73 136
17430.97 123
17432.22 109
17433.47 127
17434.72 110
17435.97 110
17437.21 96
17438.46 109
17439.71 113
17440.96 106
17442.21 104
17443.45 113
17444.70 115
17445.95 118
17447.20 111
17448.45 127
17449.70 122
17450.95 136
17452.19 102
17453.44 104
17454.69 133
17455.94 107
17457.19 108
17458.44 127
17459.69 116
17460.94 105
17462.19 108
17463.43 109
17464.68 110
17465.93 97
17467.18 109
17468.43 118
17469.68 126
17470.93 125
17472.18 125
17473.43 136
17474.68 108
17475.93 124
17477.18 112
17478.43 92
17479.68 113
17480.93 134
17482.18 118
17483.43 100
17484.68 104
17485.93 123
17487.17 111
17488.42 103
17489.67 102
17490.92 110
17492.18 118
17493.43 131
17494.68 116
17495.93 110
17497.18 111
17498.43 113
17499.68 134
17500.93 115
17502.18 108
17503.43 114
17504.68 126
17505.93 117
17507.18 94
17508.43 111
17509.68 137
17510.93 133
17512.18 112
17513.43 142
17514.68 127
17515.94 122
17517.19 104
17518.44 116
17519.69 122
17520.94 114
17522.19 127
17523.44 130
17524.69 114
17525.94 97
17527.20 83
17528.45 129
17529.70 132
17530.95 93
17532.20 122
17533.45 155
17534.70 135
17535.96 123
17537.21 148
17538.46 118
17539.71 147
17540.96 133
17542.22 121
17543.47 97
17544.72 112
17545.97 132
17547.22 101
17548.48 106
17549.73 126
17550.98 135
17552.23 134
17553.48 102
17554.74 115
17555.99 150
17557.24 150
17558.49 104
17559.75 102
17561.00 112
17562.25 115
17563.50 135
17564.76 109
17566.01 91
17567.26 112
17568.52 93
17569.77 138
17571.02 135
17572.27 102
17573.53 105
17574.78 108
17576.03 123
17577.29 115
17578.54 93
17579.79 118
17581.05 127
17582.30 117
17583.55 102
17584.81 119
17586.06 115
17587.31 120
17588.57 113
17589.82 108
17591.07 120
17592.33 114
17593.58 120
17594.83 128
17596.09 118
17597.34 103
17598.60 149
17599.85 111
17601.10 118
17602.36 106
17603.61 121
17604.87 121
17606.12 115
17607.37 123
17608.63 106
17609.88 122
17611.14 109
17612.39 127
17613.65 116
17614.90 120
17616.16 94
17617.41 119
17618.66 110
17619.92 112
17621.17 100
17622.43 110
17623.68 119
17624.94 125
17626.19 109
17627.45 105
17628.70 129
17629.96 110
17631.21 110
17632.47 104
17633.72 99
17634.98 127
17636.23 139
17637.49 98
17638.74 107
17640.00 103
17641.26 124
17642.51 113
17643.77 113
17645.02 139
17646.28 116
17647.53 109
17648.79 110
17650.04 121
17651.30 91
17652.56 133
17653.81 123
17655.07 120
17656.32 102
17657.58 124
17658.84 128
17660.09 138
17661.35 115
17662.60 119
17663.86 116
17665.12 127
17666.37 134
17667.63 95
17668.89 96
17670.14 92
17671.40 126
17672.66 119
17673.91 131
17675.17 87
17676.43 126
17677.68 108
17678.94 115
17680.20 109
17681.45 112
17682.71 117
17683.97 123
17685.22 123
17686.48 121
17687.74 108
17688.99 129
17690.25 113
17691.51 118
17692.77 103
17694.02 81
17695.28 128
17696.54 103
17697.80 112
17699.05 119
17700.31 123
17701.57 98
17702.83 103
17704.08 93
17705.34 80
17706.60 98
17707.86 114
17709.11 116
17710.37 101
17711.63 98
17712.89 102
17714.15 119
17715.40 121
17716.66 140
17717.92 108
17719.18 129
17720.44 112
17721.70 107
17722.95 94
17724.21 99
17725.47 118
17726.73 126
17727.99 114
17729.25 93
17730.51 132
17731.76 118
17733.02 125
17734.28 105
17735.54 111
17736.80 101
17738.06 129
17739.32 125
17740.58 93
17741.83 106
17743.09 113
17744.35 129
17745.61 108
17746.87 93
17748.13 122
17749.39 123
17750.65 128
17751.91 121
17753.17 91
17754.43 142
17755.69 136
17756.95 131
17758.21 102
17759.47 92
17760.73 114
17761.98 119
17763.24 113
17764.50 92
17765.76 112
17767.02 116
17768.28 114
17769.54 125
17770.80 117
17772.06 142
17773.32 117
17774.58 104
17775.84 100
17777.11 104
17778.37 109
17779.63 134
17780.89 102
17782.15 103
17783.41 115
17784.67 113
17785.93 112
17787.19 123
17788.45 103
17789.71 131
17790.97 114
17792.23 132
17793.49 102
17794.75 122
17796.01 102
17797.28 128
17798.54 122
17799.80 108
17801.06 111
17802.32 119
17803.58 119
17804.84 121
17806.10 113
17807.37 119
17808.63 118
17809.89 113
17811.15 120
17812.41 103
17813.67 120
17814.93 106
17816.20 141
17817.46 127
17818.72 113
17819.98 111
17821.24 115
17822.50 127
17823.77 116
17825.03 122
17826.29 110
17827.55 117
17828.81 102
17830.08 113
17831.34 127
17832.60 109
17833.86 107
17835.13 94
17836.39 106
17837.65 112
17838.91 93
17840.18 116
17841.44 101
17842.70 118
17843.96 105
17845.23 80
17846.49 92
17847.75 121
17849.01 121
17850.28 103
17851.54 127
17852.80 117
17854.07 101
17855.33 102
17856.59 121
17857.86 105
17859.12 106
17860.38 94
17861.65 115
17862.91 122
17864.17 155
17865.44 115
17866.70 127
17867.96 107
17869.23 127
17870.49 110
17871.75 92
17873.02 120
17874.28 116
17875.54 104
17876.81 114
17878.07 125
17879.34 96
17880.60 109
17881.86 103
17883.13 109
17884.39 140
17885.66 120
17886.92 124
17888.18 146
17889.45 117
17890.71 112
17891.98 113
17893.24 121
17894.51 113
17895.77 97
17897.04 112
17898.30 115
17899.56 115
17900.83 114
17902.09 95
17903.36 111
17904.62 110
17905.89 120
17907.15 143
17908.42 106
17909.68 114
17910.95 119
17912.21 118
17913.48 105
17914.74 108
17916.01 110
17917.27 112
17918.54 114
17919.80 101
17921.07 115
17922.34 113
17923.60 119
17924.87 113
17926.13 114
17927.40 95
17928.66 102
17929.93 119
17931.19 115
17932.46 91
17933.73 94
17934.99 108
17936.26 102
17937.52 93
17938.79 121
17940.06 116
17941.32 119
17942.59 127
17943.85 112
17945.12 118
17946.39 117
17947.65 120
17948.92 120
17950.19 113
17951.45 109
17952.72 104
17953.99 132
17955.25 104
17956.52 131
17957.79 103
17959.05 132
17960.32 133
17961.59 121
17962.85 135
17964.12 129
17965.39 94
17966.65 118
17967.92 113
17969.19 101
17970.45 119
17971.72 120
17972.99 126
17974.26 113
17975.52 112
17976.79 114
17978.06 123
17979.33 107
17980.59 130
17981.86 92
17983.13 117
17984.40 102
17985.66 98
17986.93 116
17988.20 114
17989.47 112
17990.73 96
17992.00 106
17993.27 101
17994.54 103
17995.81 107
17997.07 126
17998.34 138
17999.61 120
18000.88 109
18002.15 118
18003.42 108
18004.68 126
18005.95 117
18007.22 109
18008.49 108
18009.76 127
18011.03 107
18012.30 114
18013.56 113
18014.83 122
18016.10 125
18017.37 99
18018.64 105
18019.91 133
18021.18 117
18022.45 107
18023.71 132
18024.98 113
18026.25 104
18027.52 103
18028.79 110
18030.06 116
18031.33 111
18032.60 102
18033.87 107
18035.14 126
18036.41 107
18037.68 108
18038.95 102
18040.22 128
18041.49 99
18042.76 97
18044.02 102
18045.29 102
18046.56 120
18047.83 112
18049.10 93
18050.37 110
18051.64 110
18052.91 113
18054.18 130
18055.45 109
18056.72 100
18057.99 124
18059.27 121
18060.54 110
18061.81 138
18063.08 87
18064.35 99
18065.62 122
18066.89 106
18068.16 100
18069.43 107
18070.70 121
18071.97 118
18073.24 120
18074.51 124
18075.78 112
18077.05 116
18078.32 123
18079.60 104
18080.87 116
18082.14 108
18083.41 108
18084.68 122
18085.95 103
18087.22 84
18088.49 100
18089.77 118
18091.04 128
18092.31 121
18093.58 108
18094.85 97
18096.12 116
18097.39 120
18098.67 93
18099.94 116
18101.21 104
18102.48 118
18103.75 112
18105.02 122
18106.30 93
18107.57 109
18108.84 138
18110.11 116
18111.38 104
18112.66 128
18113.93 103
18115.20 138
18116.47 114
18117.75 118
18119.02 111
18120.29 129
18121.56 111
18122.84 111
18124.11 116
18125.38 106
18126.65 123
18127.93 131
18129.20 111
18130.47 116
18131.74 128
18133.02 110
18134.29 109
18135.56 123
18136.84 113
18138.11 106
18139.38 114
18140.66 107
18141.93 120
18143.20 111
18144.48 125
18145.75 106
18147.02 116
18148.30 127
18149.57 106
18150.84 109
18152.12 123
18153.39 124
18154.66 115
18155.94 130
18157.21 128
18158.48 118
18159.76 143
18161.03 132
18162.31 128
18163.58 119
18164.85 121
18166.13 125
18167.40 125
18168.68 127
18169.95 122
18171.22 104
18172.50 108
18173.77 120
18175.05 116
18176.32 120
18177.60 122
18178.87 116
18180.15 112
18181.42 142
18182.69 90
18183.97 134
18185.24 124
18186.52 123
18187.79 116
18189.07 124
18190.34 134
18191.62 168
18192.89 124
18194.17 120
18195.44 129
18196.72 129
18197.99 117
18199.27 118
18200.54 115
18201.82 122
18203.09 121
18204.37 116
18205.65 111
18206.92 123
18208.20 138
18209.47 98
18210.75 95
18212.02 129
18213.30 109
18214.57 120
18215.85 109
18217.13 114
18218.40 116
18219.68 123
18220.95 91
18222.23 120
18223.51 119
18224.78 157
18226.06 126
18227.33 118
18228.61 111
18229.89 121
18231.16 131
18232.44 122
18233.72 116
18234.99 123
18236.27 140
18237.55 124
18238.82 130
18240.10 105
18241.38 126
18242.65 144
18243.93 138
18245.21 108
18246.48 109
18247.76 115
18249.04 121
18250.31 96
18251.59 104
18252.87 106
18254.15 117
18255.42 130
18256.70 120
18257.98 109
18259.25 120
18260.53 131
18261.81 113
18263.09 137
18264.36 102
18265.64 117
18266.92 102
18268.20 122
18269.47 86
18270.75 121
18272.03 126
18273.31 119
18274.59 121
18275.86 116
18277.14 110
18278.42 112
18279.70 116
18280.98 88
18282.25 106
18283.53 117
18284.81 127
18286.09 104
18287.37 105
18288.64 110
18289.92 109
18291.20 109
18292.48 116
18293.76 119
18295.04 93
18296.32 121
18297.59 119
18298.87 120
18300.15 113
18301.43 109
18302.71 96
18303.99 106
18305.27 110
18306.55 103
18307.83 122
18309.10 125
18310.38 121
18311.66 138
18312.94 112
18314.22 113
18315.50 123
18316.78 99
18318.06 117
18319.34 103
18320.62 110
18321.90 124
18323.18 113
18324.46 113
18325.74 120
18327.02 134
18328.30 108
18329.58 99
18330.86 119
18332.14 106
18333.41 107
18334.69 135
18335.97 122
18337.25 133
18338.54 118
18339.82 120
18341.10 129
18342.38 126
18343.66 138
18344.94 124
18346.22 102
18347.50 118
18348.78 103
18350.06 114
18351.34 107
18352.62 131
18353.90 109
18355.18 102
18356.46 118
18357.74 122
18359.02 117
18360.30 114
18361.58 109
18362.87 116
18364.15 104
18365.43 117
18366.71 102
18367.99 80
18369.27 100
18370.55 117
18371.83 123
18373.11 96
18374.40 105
18375.68 112
18376.96 97
18378.24 121
18379.52 114
18380.80 136
18382.08 113
18383.37 119
18384.65 109
18385.93 117
18387.21 109
18388.49 103
18389.78 112
18391.06 111
18392.34 119
18393.62 126
18394.90 111
18396.19 94
18397.47 120
18398.75 118
18400.03 107
18401.31 120
18402.60 131
18403.88 108
18405.16 125
18406.44 103
18407.73 113
18409.01 117
18410.29 120
18411.57 133
18412.86 125
18414.14 99
18415.42 102
18416.71 113
18417.99 129
18419.27 127
18420.55 110
18421.84 125
18423.12 125
18424.40 102
18425.69 123
18426.97 128
18428.25 122
18429.54 120
18430.82 112
18432.10 122
18433.39 129
18434.67 113
18435.95 109
18437.24 95
18438.52 98
18439.80 109
18441.09 131
18442.37 121
18443.66 120
18444.94 108
18446.22 121
18447.51 115
18448.79 96
18450.08 98
18451.36 102
18452.64 116
18453.93 83
18455.21 86
18456.50 90
18457.78 116
18459.06 109
18460.35 128
18461.63 84
18462.92 104
18464.20 108
18465.49 107
18466.77 97
18468.06 100
18469.34 113
18470.63 117
18471.91 122
18473.19 103
18474.48 112
18475.76 126
18477.05 134
18478.33 96
18479.62 100
18480.90 124
18482.19 126
18483.47 110
18484.76 104
18486.05 106
18487.33 111
18488.62 119
18489.90 122
18491.19 105
18492.47 98
18493.76 120
18495.04 112
18496.33 127
18497.61 98
18498.90 115
18500.19 107
18501.47 114
18502.76 108
18504.04 107
18505.33 102
18506.62 100
18507.90 111
18509.19 106
18510.47 102
18511.76 114
18513.05 108
18514.33 108
18515.62 107
18516.90 128
18518.19 126
18519.48 132
18520.76 104
18522.05 96
18523.34 116
18524.62 129
18525.91 110
18527.20 99
18528.48 98
18529.77 102
18531.06 111
18532.34 114
18533.63 114
18534.92 117
18536.21 116
18537.49 106
18538.78 106
18540.07 101
18541.35 107
18542.64 126
18543.93 130
18545.22 127
18546.50 99
18547.79 92
18549.08 108
18550.37 100
18551.65 106
18552.94 102
18554.23 122
18555.52 115
18556.80 117
18558.09 115
18559.38 101
18560.67 114
18561.95 121
18563.24 131
18564.53 117
18565.82 122
18567.11 123
18568.39 106
18569.68 105
18570.97 110
18572.26 124
18573.55 128
18574.84 126
18576.12 133
18577.41 108
18578.70 116
18579.99 122
18581.28 111
18582.57 97
18583.86 122
18585.14 117
18586.43 98
18587.72 113
18589.01 110
18590.30 120
18591.59 114
18592.88 109
18594.17 127
18595.46 111
18596.74 103
18598.03 104
18599.32 100
18600.61 120
18601.90 118
18603.19 113
18604.48 104
18605.77 105
18607.06 109
18608.35 108
18609.64 120
18610.93 120
18612.22 129
18613.51 137
18614.80 117
18616.09 119
18617.38 123
18618.67 116
18619.96 124
18621.25 104
18622.54 112
18623.83 147
18625.12 103
18626.41 123
18627.70 120
18628.99 124
18630.28 105
18631.57 127
18632.86 118
18634.15 110
18635.44 105
18636.73 125
18638.02 143
18639.31 131
18640.60 108
18641.89 123
18643.18 130
18644.47 118
18645.76 101
18647.06 100
18648.35 133
18649.64 134
18650.93 96
18652.22 105
18653.51 105
18654.80 113
18656.09 114
18657.38 98
18658.68 114
18659.97 122
18661.26 120
18662.55 105
18663.84 148
18665.13 105
18666.42 110
18667.72 111
18669.01 105
18670.30 97
18671.59 116
18672.88 125
18674.17 125
18675.47 120
18676.76 120
18678.05 121
18679.34 141
18680.63 139
18681.93 108
18683.22 117
18684.51 96
18685.80 107
18687.09 126
18688.39 111
18689.68 105
18690.97 88
18692.26 127
18693.56 104
18694.85 93
18696.14 111
18697.43 131
18698.73 122
18700.02 127
18701.31 107
18702.60 111
18703.90 106
18705.19 98
18706.48 108
18707.78 109
18709.07 124
18710.36 133
18711.66 126
18712.95 89
18714.24 100
18715.54 94
18716.83 117
18718.12 100
18719.42 135
18720.71 99
18722.00 122
18723.30 117
18724.59 100
18725.88 104
18727.18 112
18728.47 109
18729.76 103
18731.06 121
18732.35 112
18733.65 107
18734.94 97
18736.23 118
18737.53 91
18738.82 92
18740.12 116
18741.41 112
18742.70 91
18744.00 103
18745.29 104
18746.59 115
18747.88 125
18749.18 113
18750.47 99
18751.76 99
18753.06 120
18754.35 123
18755.65 137
18756.94 111
18758.24 124
18759.53 122
18760.83 135
18762.12 106
18763.42 99
18764.71 102
18766.01 114
18767.30 107
18768.60 102
18769.89 91
18771.19 105
18772.48 114
18773.78 108
18775.07 125
18776.37 83
18777.66 123
18778.96 123
18780.25 114
18781.55 86
18782.85 111
18784.14 109
18785.44 119
18786.73 105
18788.03 104
18789.32 103
18790.62 105
18791.92 129
18793.21 115
18794.51 105
18795.80 120
18797.10 112
18798.40 106
18799.69 105
18800.99 94
18802.28 109
18803.58 116
18804.88 112
18806.17 109
18807.47 103
18808.77 111
18810.06 105
18811.36 98
18812.66 80
18813.95 109
18815.25 98
18816.55 118
18817.84 95
18819.14 98
18820.44 111
18821.73 109
18823.03 114
18824.33 96
18825.62 92
18826.92 118
18828.22 114
18829.52 131
18830.81 107
18832.11 90
18833.41 113
18834.71 101
18836.00 126
18837.30 107
18838.60 128
18839.90 97
18841.19 116
18842.49 107
18843.79 99
18845.09 118
18846.38 95
18847.68 125
18848.98 110
18850.28 96
18851.58 109
18852.87 132
18854.17 100
18855.47 110
18856.77 120
18858.07 121
18859.36 89
18860.66 114
18861.96 81
18863.26 112
18864.56 107
18865.86 120
18867.15 106
18868.45 112
18869.75 111
18871.05 98
18872.35 125
18873.65 99
18874.95 128
18876.24 118
18877.54 135
18878.84 108
18880.14 90
18881.44 108
18882.74 108
18884.04 104
18885.34 126
18886.64 98
18887.94 128
18889.24 95
18890.53 94
18891.83 104
18893.13 92
18894.43 121
18895.73 110
18897.03 125
18898.33 103
18899.63 125
18900.93 100
18902.23 115
18903.53 106
18904.83 113
18906.13 100
18907.43 113
18908.73 81
18910.03 115
18911.33 124
18912.63 105
18913.93 112
18915.23 99
18916.53 95
18917.83 82
18919.13 104
18920.43 113
18921.73 115
18923.03 101
18924.33 117
18925.63 108
18926.93 100
18928.23 113
18929.53 89
18930.84 114
18932.14 99
18933.44 98
18934.74 105
18936.04 128
18937.34 102
18938.64 93
18939.94 103
18941.24 111
18942.54 105
18943.84 110
18945.15 93
18946.45 116
18947.75 100
18949.05 101
18950.35 107
18951.65 108
18952.95 96
18954.26 129
18955.56 121
18956.86 97
18958.16 111
18959.46 98
18960.76 128
18962.07 107
18963.37 113
18964.67 117
18965.97 99
18967.27 92
18968.57 89
18969.88 110
18971.18 103
18972.48 115
18973.78 104
18975.09 117
18976.39 97
18977.69 101
18978.99 132
18980.29 116
18981.60 98
18982.90 117
18984.20 91
18985.50 111
18986.81 102
18988.11 94
18989.41 109
18990.72 106
18992.02 92
18993.32 108
18994.62 109
18995.93 105
18997.23 114
18998.53 107
18999.84 104
19001.14 90
19002.44 121
19003.75 107
19005.05 100
19006.35 77
19007.66 105
19008.96 127
19010.26 116
19011.57 123
19012.87 120
19014.17 96
19015.48 65
19016.78 84
19018.08 95
19019.39 96
19020.69 88
19021.99 119
19023.30 102
19024.60 89
19025.91 112
19027.21 100
19028.51 115
19029.82 106
19031.12 115
19032.43 118
19033.73 103
19035.04 97
19036.34 93
19037.64 95
19038.95 104
19040.25 111
19041.56 130
19042.86 105
19044.17 121
19045.47 95
19046.78 110
19048.08 123
19049.39 108
19050.69 101
19052.00 119
19053.30 98
19054.61 114
19055.91 122
19057.22 113
19058.52 112
19059.83 101
19061.13 120
19062.44 101
19063.74 109
19065.05 106
19066.35 99
19067.66 106
19068.96 119
19070.27 117
19071.57 117
19072.88 97
19074.18 103
19075.49 115
19076.80 105
19078.10 83
19079.41 105
19080.71 105
19082.02 115
19083.33 106
19084.63 118
19085.94 112
19087.24 93
19088.55 112
19089.86 128
19091.16 104
19092.47 97
19093.77 105
19095.08 109
19096.39 108
19097.69 93
19099.00 99
19100.31 131
19101.61 90
19102.92 75
19104.23 96
19105.53 84
19106.84 88
19108.15 100
19109.45 99
19110.76 112
19112.07 103
19113.37 78
19114.68 108
19115.99 79
19117.30 94
19118.60 84
19119.91 123
19121.22 88
19122.52 98
19123.83 111
19125.14 106
19126.45 97
19127.75 97
19129.06 107
19130.37 103
19131.68 104
19132.98 91
19134.29 98
19135.60 106
19136.91 94
19138.22 92
19139.52 112
19140.83 83
19142.14 91
19143.45 98
19144.76 110
19146.06 98
19147.37 87
19148.68 105
19149.99 115
19151.30 82
19152.60 91
19153.91 87
19155.22 93
19156.53 96
19157.84 117
19159.15 106
19160.46 97
19161.76 116
19163.07 96
19164.38 108
19165.69 107
19167.00 102
19168.31 110
19169.62 120
19170.93 98
19172.23 119
19173.54 105
19174.85 126
19176.16 109
19177.47 118
19178.78 103
19180.09 82
19181.40 88
19182.71 97
19184.02 107
19185.33 103
19186.64 109
19187.95 137
19189.26 117
19190.57 100
19191.87 92
19193.18 96
19194.49 101
19195.80 116
19197.11 91
19198.42 120
19199.73 107
19201.04 97
19202.35 136
19203.66 108
19204.97 106
19206.28 94
19207.59 111
19208.90 97
19210.21 103
19211.53 100
19212.84 99
19214.15 106
19215.46 93
19216.77 114
19218.08 113
19219.39 113
19220.70 91
19222.01 92
19223.32 101
19224.63 85
19225.94 111
19227.25 88
19228.56 98
19229.87 97
19231.19 124
19232.50 97
19233.81 97
19235.12 111
19236.43 102
19237.74 121
19239.05 100
19240.36 84
19241.68 113
19242.99 113
19244.30 97
19245.61 90
19246.92 94
19248.23 112
19249.54 96
19250.86 109
19252.17 99
19253.48 91
19254.79 91
19256.10 103
19257.42 122
19258.73 106
19260.04 119
19261.35 105
19262.66 96
19263.98 116
19265.29 102
19266.60 111
19267.91 105
19269.22 102
19270.54 90
19271.85 88
19273.16 99
19274.47 96
19275.79 111
19277.10 119
19278.41 109
19279.72 131
19281.04 90
19282.35 88
19283.66 84
19284.98 115
19286.29 130
19287.60 104
19288.91 102
19290.23 110
19291.54 107
19292.85 89
19294.17 91
19295.48 86
19296.79 113
19298.11 101
19299.42 102
19300.73 80
19302.05 103
19303.36 105
19304.67 104
19305.99 107
19307.30 124
19308.61 125
19309.93 118
19311.24 93
19312.56 102
19313.87 127
19315.18 135
19316.50 128
19317.81 106
19319.13 105
19320.44 104
19321.75 84
19323.07 106
19324.38 92
19325.70 104
19327.01 117
19328.32 110
19329.64 116
19330.95 122
19332.27 114
19333.58 114
19334.90 99
19336.21 116
19337.53 120
19338.84 124
19340.16 103
19341.47 104
19342.79 96
19344.10 90
19345.42 111
19346.73 104
19348.05 128
19349.36 109
19350.68 107
19351.99 103
19353.31 110
19354.62 103
19355.94 107
19357.25 112
19358.57 122
19359.88 116
19361.20 87
19362.51 90
19363.83 88
19365.14 98
19366.46 97
19367.78 109
19369.09 103
19370.41 112
19371.72 109
19373.04 100
19374.35 126
19375.67 97
19376.99 98
19378.30 101
19379.62 86
19380.93 95
19382.25 89
19383.57 113
19384.88 109
19386.20 97
19387.52 96
19388.83 109
19390.15 111
19391.47 115
19392.78 104
19394.10 117
19395.42 107
19396.73 124
19398.05 116
19399.37 94
19400.68 106
19402.00 111
19403.32 107
19404.63 106
19405.95 109
19407.27 122
19408.58 101
19409.90 103
19411.22 107
19412.54 99
19413.85 97
19415.17 119
19416.49 119
19417.80 104
19419.12 89
19420.44 111
19421.76 98
19423.07 108
19424.39 108
19425.71 100
19427.03 109
19428.35 120
19429.66 105
19430.98 106
19432.30 113
19433.62 82
19434.93 120
19436.25 118
19437.57 110
19438.89 103
19440.21 111
19441.53 97
19442.84 88
19444.16 99
19445.48 104
19446.80 104
19448.12 115
19449.44 93
19450.75 106
19452.07 103
19453.39 123
19454.71 115
19456.03 111
19457.35 105
19458.67 82
19459.98 113
19461.30 104
19462.62 99
19463.94 110
19465.26 109
19466.58 97
19467.90 79
19469.22 96
19470.54 115
19471.86 88
19473.18 115
19474.49 114
19475.81 113
19477.13 92
19478.45 105
19479.77 111
19481.09 101
19482.41 105
19483.73 113
19485.05 106
19486.37 130
19487.69 97
19489.01 96
19490.33 99
19491.65 104
19492.97 102
19494.29 115
19495.61 95
19496.93 98
19498.25 108
19499.57 118
19500.89 99
19502.21 105
19503.53 105
19504.85 94
19506.17 105
19507.49 79
19508.81 105
19510.13 102
19511.45 106
19512.77 98
19514.09 106
19515.42 104
19516.74 111
19518.06 119
19519.38 82
19520.70 101
19522.02 106
19523.34 118
19524.66 103
19525.98 96
19527.30 104
19528.62 100
19529.95 97
19531.27 98
19532.59 93
19533.91 102
19535.23 90
19536.55 101
19537.87 85
19539.20 114
19540.52 81
19541.84 129
19543.16 122
19544.48 116
19545.80 102
19547.13 111
19548.45 102
19549.77 86
19551.09 92
19552.41 114
19553.74 112
19555.06 129
19556.38 130
19557.70 112
19559.02 106
19560.35 85
19561.67 100
19562.99 117
19564.31 104
19565.64 109
19566.96 110
19568.28 119
19569.60 111
19570.93 109
19572.25 114
19573.57 124
19574.89 97
19576.22 94
19577.54 97
19578.86 109
19580.18 103
19581.51 89
19582.83 112
19584.15 96
19585.48 107
19586.80 108
19588.12 128
19589.45 111
19590.77 118
19592.09 97
19593.42 116
19594.74 128
19596.06 97
19597.39 93
19598.71 117
19600.03 107
19601.36 110
19602.68 84
19604.00 96
19605.33 123
19606.65 105
19607.98 105
19609.30 109
19610.62 114
19611.95 108
19613.27 119
19614.60 98
19615.92 97
19617.24 102
19618.57 116
19619.89 106
19621.22 83
19622.54 90
19623.87 111
19625.19 95
19626.51 109
19627.84 103
19629.16 98
19630.49 103
19631.81 93
19633.14 110
19634.46 109
19635.79 106
19637.11 108
19638.44 110
19639.76 84
19641.09 104
19642.41 109
19643.74 96
19645.06 106
19646.39 94
19647.71 74
19649.04 103
19650.36 96
19651.69 108
19653.01 107
19654.34 100
19655.66 100
19656.99 91
19658.32 86
19659.64 100
19660.97 100
19662.29 91
19663.62 88
19664.94 113
19666.27 130
19667.60 100
19668.92 111
19670.25 97
19671.57 105
19672.90 89
19674.23 92
19675.55 125
19676.88 88
19678.20 99
19679.53 97
19680.86 104
19682.18 88
19683.51 98
19684.84 99
19686.16 118
19687.49 98
19688.82 97
19690.14 94
19691.47 98
19692.80 91
19694.12 108
19695.45 95
19696.78 118
19698.10 85
19699.43 94
19700.76 86
19702.08 124
19703.41 109
19704.74 84
19706.07 100
19707.39 81
19708.72 103
19710.05 102
19711.37 98
19712.70 83
19714.03 100
19715.36 100
19716.68 116
19718.01 100
19719.34 97
19720.67 129
19721.99 96
19723.32 84
19724.65 78
19725.98 77
19727.31 97
19728.63 109
19729.96 115
19731.29 112
19732.62 116
19733.95 104
19735.27 110
19736.60 96
19737.93 94
19739.26 108
19740.59 92
19741.92 104
19743.24 103
19744.57 94
19745.90 109
19747.23 90
19748.56 99
19749.89 93
19751.22 98
19752.54 106
19753.87 112
19755.20 81
19756.53 79
19757.86 97
19759.19 101
19760.52 101
19761.85 103
19763.18 96
19764.50 95
19765.83 106
19767.16 91
19768.49 110
19769.82 93
19771.15 98
19772.48 103
19773.81 113
19775.14 88
19776.47 111
19777.80 107
19779.13 112
19780.46 103
19781.79 97
19783.12 111
19784.45 112
19785.78 111
19787.11 84
19788.44 96
19789.77 98
19791.10 111
19792.43 94
19793.76 101
19795.09 107
19796.42 137
19797.75 93
19799.08 99
19800.41 97
19801.74 90
19803.07 103
19804.40 132
19805.73 101
19807.06 94
19808.39 111
19809.72 107
19811.05 114
19812.38 97
19813.71 101
19815.05 118
19816.38 93
19817.71 83
19819.04 87
19820.37 102
19821.70 94
19823.03 111
19824.36 106
19825.69 96
19827.03 92
19828.36 110
19829.69 98
19831.02 87
19832.35 113
19833.68 96
19835.01 101
19836.35 88
19837.68 116
19839.01 100
19840.34 111
19841.67 102
19843.00 88
19844.34 93
19845.67 101
19847.00 93
19848.33 100
19849.66 89
19851.00 98
19852.33 102
19853.66 97
19854.99 111
19856.32 108
19857.66 93
19858.99 110
19860.32 86
19861.65 99
19862.99 98
19864.32 99
19865.65 97
19866.98 98
19868.32 90
19869.65 95
19870.98 110
19872.31 106
19873.65 100
19874.98 111
19876.31 94
19877.65 97
19878.98 106
19880.31 77
19881.65 96
19882.98 96
19884.31 100
19885.64 111
19886.98 122
19888.31 114
19889.64 80
19890.98 97
19892.31 89
19893.64 113
19894.98 96
19896.31 90
19897.65 91
19898.98 100
19900.31 99
19901.65 98
19902.98 104
19904.31 115
19905.65 96
19906.98 88
19908.32 106
19909.65 96
19910.98 88
19912.32 95
19913.65 102
19914.99 96
19916.32 92
19917.66 96
19918.99 100
19920.32 97
19921.66 99
19922.99 91
19924.33 97
19925.66 90
19927.00 77
19928.33 103
19929.67 89
19931.00 101
19932.34 89
19933.67 112
19935.01 108
19936.34 126
19937.68 104
19939.01 87
19940.35 95
19941.68 97
19943.02 125
19944.35 106
19945.69 93
19947.02 104
19948.36 113
19949.69 101
19951.03 115
19952.36 82
19953.70 96
19955.03 103
19956.37 121
19957.71 87
19959.04 102
19960.38 108
19961.71 109
19963.05 112
19964.38 95
19965.72 96
19967.06 93
19968.39 99
19969.73 112
19971.06 89
19972.40 93
19973.74 112
19975.07 93
19976.41 86
19977.75 101
19979.08 105
19980.42 98
19981.75 104
19983.09 94
19984.43 97
19985.76 99
19987.10 103
19988.44 116
19989.77 105
19991.11 97
19992.45 106
19993.78 100
19995.12 84
19996.46 108
19997.80 107
19999.13 99
20000.47 113
20001.81 110
20003.14 108
20004.48 110
20005.82 90
20007.16 110
20008.49 101
20009.83 113
20011.17 105
20012.51 107
20013.84 106
20015.18 81
20016.52 97
20017.86 115
20019.19 89
20020.53 90
20021.87 115
20023.21 114
20024.55 99
20025.88 91
20027.22 92
20028.56 109
20029.90 96
20031.24 108
20032.57 96
20033.91 109
20035.25 114
20036.59 98
20037.93 89
20039.26 84
20040.60 98
20041.94 106
20043.28 84
20044.62 77
20045.96 96
20047.30 106
20048.63 86
20049.97 81
20051.31 96
20052.65 94
20053.99 106
20055.33 94
20056.67 90
20058.01 93
20059.35 83
20060.69 82
20062.02 102
20063.36 91
20064.70 109
20066.04 92
20067.38 90
20068.72 102
20070.06 93
20071.40 100
20072.74 100
20074.08 104
20075.42 86
20076.76 103
20078.10 102
20079.44 95
20080.78 102
20082.12 120
20083.46 96
20084.80 86
20086.14 102
20087.48 109
20088.82 88
20090.16 79
20091.50 104
20092.84 106
20094.18 112
20095.52 126
20096.86 91
20098.20 106
20099.54 104
20100.88 102
20102.22 101
20103.56 106
20104.90 112
20106.24 106
20107.58 91
20108.92 87
20110.26 96
20111.60 94
20112.95 96
20114.29 103
20115.63 113
20116.97 103
20118.31 100
20119.65 86
20120.99 99
20122.33 86
20123.67 85
20125.02 95
20126.36 78
20127.70 98
20129.04 96
20130.38 84
20131.72 94
20133.06 107
20134.41 90
20135.75 104
