# Supplementary material for: MALDI-TOF MS typing enables the classification of brewing yeasts of the genus Saccharomyces to major beer styles
Source: PLoS One. 2017 Aug 9;12(8):e0181694. doi: 10.1371/journal.pone.0181694 (PMC5549903; doi:10.1371/journal.pone.0181694)
Supplement: S10 File — The directory includes 90 raw files and was zipped to “.zip”; the folder has three strains with 30 spectra per strain; S1 Text explains the raw files with an example and Table 1 represents the yeast strains used within the experiment. (ZIP) [file pone.0181694.s013.zip › 28-30/30332a-998-OG-Koe-Koe-YPG-18h-E-E_2015-08-10__0_E1_1.dat]

2000.98 1663
2001.40 1795
2001.82 1954
2002.25 1905
2002.67 1877
2003.09 1813
2003.51 1922
2003.93 1824
2004.35 1791
2004.78 1852
2005.20 1732
2005.62 1637
2006.04 1689
2006.47 1700
2006.89 1694
2007.31 1866
2007.73 1631
2008.16 1815
2008.58 1633
2009.00 1591
2009.42 1755
2009.85 1817
2010.27 1747
2010.69 1773
2011.11 1745
2011.54 1649
2011.96 1672
2012.38 1664
2012.80 1728
2013.23 1812
2013.65 1794
2014.07 1590
2014.50 1766
2014.92 1715
2015.34 1708
2015.77 1614
2016.19 1720
2016.61 1786
2017.04 1702
2017.46 1733
2017.88 1687
2018.31 1671
2018.73 1682
2019.15 1830
2019.58 1780
2020.00 1938
2020.42 1987
2020.85 1704
2021.27 1827
2021.70 1840
2022.12 1872
2022.54 1827
2022.97 1900
2023.39 1898
2023.82 1919
2024.24 1752
2024.66 1757
2025.09 1870
2025.51 1730
2025.94 1721
2026.36 1803
2026.79 1813
2027.21 1761
2027.63 1682
2028.06 1633
2028.48 1543
2028.91 1550
2029.33 1710
2029.76 1767
2030.18 1589
2030.61 1600
2031.03 1793
2031.46 1767
2031.88 1774
2032.31 1634
2032.73 1863
2033.16 1648
2033.58 1732
2034.01 1660
2034.43 1586
2034.86 1577
2035.28 1602
2035.71 1628
2036.13 1741
2036.56 1659
2036.98 1900
2037.41 1935
2037.84 1766
2038.26 1698
2038.69 1930
2039.11 1970
2039.54 1792
2039.96 1699
2040.39 1651
2040.82 1610
2041.24 1714
2041.67 1829
2042.09 1928
2042.52 2010
2042.95 1780
2043.37 1685
2043.80 1662
2044.22 1664
2044.65 1624
2045.08 1733
2045.50 1588
2045.93 1733
2046.36 1593
2046.78 1852
2047.21 1753
2047.64 1772
2048.06 1813
2048.49 1713
2048.92 1768
2049.34 1761
2049.77 1785
2050.20 1751
2050.62 1714
2051.05 1750
2051.48 1723
2051.90 1645
2052.33 1532
2052.76 1687
2053.18 1695
2053.61 1575
2054.04 1603
2054.47 1682
2054.89 1668
2055.32 1772
2055.75 1875
2056.18 1762
2056.60 1769
2057.03 1755
2057.46 1673
2057.89 1736
2058.31 1586
2058.74 1633
2059.17 1584
2059.60 1567
2060.03 1692
2060.45 1652
2060.88 1466
2061.31 1596
2061.74 1677
2062.17 1531
2062.59 1620
2063.02 1508
2063.45 1550
2063.88 1602
2064.31 1664
2064.73 1579
2065.16 1587
2065.59 1677
2066.02 1796
2066.45 1789
2066.88 1632
2067.31 1726
2067.73 1894
2068.16 1684
2068.59 1694
2069.02 1665
2069.45 1762
2069.88 1589
2070.31 1694
2070.74 1766
2071.17 1763
2071.59 1694
2072.02 1727
2072.45 1652
2072.88 1727
2073.31 1678
2073.74 1762
2074.17 1708
2074.60 1679
2075.03 1768
2075.46 1745
2075.89 1834
2076.32 1912
2076.75 1982
2077.18 1849
2077.61 1730
2078.04 1905
2078.47 1733
2078.89 1809
2079.32 1853
2079.75 1860
2080.18 1839
2080.61 1911
2081.04 1959
2081.47 1785
2081.90 1956
2082.34 2039
2082.77 2000
2083.20 2002
2083.63 1834
2084.06 1837
2084.49 1781
2084.92 1859
2085.35 1906
2085.78 1917
2086.21 1687
2086.64 1689
2087.07 1796
2087.50 1830
2087.93 1765
2088.36 1753
2088.79 1661
2089.22 1761
2089.65 1769
2090.09 1803
2090.52 1755
2090.95 1719
2091.38 1729
2091.81 1827
2092.24 1687
2092.67 1720
2093.10 1801
2093.54 1674
2093.97 1705
2094.40 1625
2094.83 1770
2095.26 1729
2095.69 1584
2096.12 1681
2096.56 1835
2096.99 1818
2097.42 1721
2097.85 1746
2098.28 1645
2098.71 1677
2099.15 1620
2099.58 1725
2100.01 1704
2100.44 1600
2100.87 1695
2101.31 1707
2101.74 1651
2102.17 1599
2102.60 1717
2103.04 1691
2103.47 1692
2103.90 1627
2104.33 1559
2104.77 1602
2105.20 1841
2105.63 1697
2106.06 1664
2106.50 1708
2106.93 1711
2107.36 1723
2107.79 1726
2108.23 1688
2108.66 1919
2109.09 1740
2109.53 1730
2109.96 1681
2110.39 1614
2110.82 1695
2111.26 1637
2111.69 1824
2112.12 1980
2112.56 1789
2112.99 1496
2113.42 1686
2113.86 1724
2114.29 1687
2114.72 1750
2115.16 1837
2115.59 1729
2116.03 1582
2116.46 1686
2116.89 1721
2117.33 1627
2117.76 1768
2118.19 1879
2118.63 1686
2119.06 1755
2119.50 1650
2119.93 1761
2120.36 1829
2120.80 1647
2121.23 1688
2121.67 1796
2122.10 1811
2122.54 1781
2122.97 1704
2123.40 1729
2123.84 1846
2124.27 1743
2124.71 1554
2125.14 1478
2125.58 1599
2126.01 1532
2126.45 1631
2126.88 1601
2127.32 1562
2127.75 1646
2128.19 1751
2128.62 1662
2129.06 1691
2129.49 1631
2129.93 1661
2130.36 1623
2130.80 1627
2131.23 1577
2131.67 1597
2132.10 1613
2132.54 1701
2132.97 1746
2133.41 1762
2133.84 1822
2134.28 1664
2134.71 1713
2135.15 1721
2135.59 1673
2136.02 1802
2136.46 1755
2136.89 1920
2137.33 1960
2137.76 1921
2138.20 1836
2138.64 2009
2139.07 2003
2139.51 1761
2139.94 1706
2140.38 1753
2140.82 1707
2141.25 1797
2141.69 1655
2142.13 1610
2142.56 1775
2143.00 1905
2143.43 1529
2143.87 1563
2144.31 1730
2144.74 1781
2145.18 1642
2145.62 1797
2146.05 1616
2146.49 1568
2146.93 1799
2147.36 1885
2147.80 1692
2148.24 1705
2148.68 1872
2149.11 1790
2149.55 1800
2149.99 1733
2150.42 1735
2150.86 1824
2151.30 1868
2151.74 1873
2152.17 1908
2152.61 1878
2153.05 1916
2153.49 2041
2153.92 1920
2154.36 1927
2154.80 1934
2155.24 1899
2155.67 2025
2156.11 1863
2156.55 1883
2156.99 1885
2157.42 1769
2157.86 1743
2158.30 1686
2158.74 1637
2159.18 1672
2159.61 1676
2160.05 1587
2160.49 1791
2160.93 1834
2161.37 1826
2161.81 1952
2162.24 1689
2162.68 1636
2163.12 1693
2163.56 1789
2164.00 1739
2164.44 1683
2164.87 1712
2165.31 1604
2165.75 1846
2166.19 1886
2166.63 1806
2167.07 1602
2167.51 1701
2167.95 1695
2168.39 1770
2168.82 1775
2169.26 1726
2169.70 1792
2170.14 1712
2170.58 1760
2171.02 1828
2171.46 1792
2171.90 1825
2172.34 1756
2172.78 1596
2173.22 1650
2173.66 1861
2174.10 1910
2174.54 1740
2174.98 1723
2175.42 1747
2175.85 1943
2176.29 1996
2176.73 2018
2177.17 1757
2177.61 1880
2178.05 1856
2178.49 1845
2178.93 1876
2179.37 2033
2179.81 1917
2180.25 1742
2180.69 1844
2181.14 1874
2181.58 1939
2182.02 1722
2182.46 1816
2182.90 1773
2183.34 1765
2183.78 1712
2184.22 1863
2184.66 1736
2185.10 1787
2185.54 1772
2185.98 1731
2186.42 1614
2186.86 1727
2187.30 1635
2187.74 1697
2188.19 2036
2188.63 1744
2189.07 1779
2189.51 1756
2189.95 1942
2190.39 1784
2190.83 1752
2191.27 1765
2191.72 1908
2192.16 1852
2192.60 1760
2193.04 1660
2193.48 1811
2193.92 1859
2194.36 2023
2194.81 2075
2195.25 1800
2195.69 1808
2196.13 1829
2196.57 2057
2197.01 1981
2197.46 1819
2197.90 1878
2198.34 1818
2198.78 1908
2199.22 1869
2199.67 1771
2200.11 1710
2200.55 1677
2200.99 1594
2201.44 1754
2201.88 1862
2202.32 1953
2202.76 1754
2203.21 1872
2203.65 1884
2204.09 1665
2204.53 1750
2204.98 1738
2205.42 1879
2205.86 1930
2206.30 1791
2206.75 1903
2207.19 1947
2207.63 1764
2208.08 1710
2208.52 1660
2208.96 1671
2209.41 1742
2209.85 1750
2210.29 1746
2210.73 1825
2211.18 1794
2211.62 1825
2212.06 1945
2212.51 1882
2212.95 1813
2213.40 1867
2213.84 1620
2214.28 1817
2214.73 1763
2215.17 1868
2215.61 1860
2216.06 1684
2216.50 2010
2216.95 1891
2217.39 1785
2217.83 1661
2218.28 1719
2218.72 1755
2219.17 1588
2219.61 1610
2220.05 1721
2220.50 1802
2220.94 1663
2221.39 1812
2221.83 1741
2222.28 1806
2222.72 1856
2223.16 1923
2223.61 1856
2224.05 1868
2224.50 1806
2224.94 1791
2225.39 1927
2225.83 1730
2226.28 1891
2226.72 1861
2227.17 1927
2227.61 2012
2228.06 1995
2228.50 1828
2228.95 1784
2229.39 2035
2229.84 1720
2230.28 1807
2230.73 1914
2231.17 1905
2231.62 1803
2232.06 1853
2232.51 1755
2232.95 1872
2233.40 1925
2233.85 1986
2234.29 1998
2234.74 2124
2235.18 2057
2235.63 2072
2236.07 2119
2236.52 1934
2236.97 1913
2237.41 1869
2237.86 1819
2238.30 1863
2238.75 1847
2239.20 1783
2239.64 1862
2240.09 1926
2240.53 1782
2240.98 1832
2241.43 1900
2241.87 1751
2242.32 1876
2242.77 1870
2243.21 1867
2243.66 1748
2244.11 1718
2244.55 1770
2245.00 1924
2245.45 1835
2245.89 1871
2246.34 1621
2246.79 1692
2247.23 1729
2247.68 1652
2248.13 1764
2248.57 1776
2249.02 1777
2249.47 1788
2249.92 1706
2250.36 1702
2250.81 1751
2251.26 1818
2251.70 1898
2252.15 1904
2252.60 1753
2253.05 1671
2253.49 1749
2253.94 1685
2254.39 1753
2254.84 1716
2255.28 1685
2255.73 1701
2256.18 1802
2256.63 1840
2257.08 1889
2257.52 1839
2257.97 1757
2258.42 1732
2258.87 1747
2259.32 1687
2259.76 1799
2260.21 1499
2260.66 1593
2261.11 1779
2261.56 1674
2262.01 1697
2262.45 1843
2262.90 1973
2263.35 1915
2263.80 1806
2264.25 1781
2264.70 1912
2265.15 1835
2265.59 1797
2266.04 1905
2266.49 1949
2266.94 1979
2267.39 2097
2267.84 1925
2268.29 2033
2268.74 2186
2269.19 1960
2269.63 2010
2270.08 1972
2270.53 1957
2270.98 1924
2271.43 1802
2271.88 1935
2272.33 1974
2272.78 1884
2273.23 1779
2273.68 1848
2274.13 1946
2274.58 1932
2275.03 1975
2275.48 1862
2275.93 1840
2276.38 1862
2276.83 1748
2277.28 1857
2277.73 1873
2278.18 1750
2278.63 1670
2279.08 1649
2279.53 1813
2279.98 1869
2280.43 1870
2280.88 1937
2281.33 1854
2281.78 1722
2282.23 1758
2282.68 1716
2283.13 1761
2283.58 2006
2284.03 1786
2284.48 1905
2284.93 1810
2285.38 1707
2285.83 1672
2286.28 1604
2286.73 1613
2287.19 1776
2287.64 1936
2288.09 1886
2288.54 1969
2288.99 1920
2289.44 2049
2289.89 2060
2290.34 2021
2290.79 2120
2291.25 2152
2291.70 2266
2292.15 2332
2292.60 2457
2293.05 2510
2293.50 2375
2293.95 2460
2294.41 2520
2294.86 2480
2295.31 2375
2295.76 2450
2296.21 2249
2296.66 2246
2297.12 2333
2297.57 2147
2298.02 1985
2298.47 2070
2298.92 2102
2299.38 2018
2299.83 1930
2300.28 1862
2300.73 1862
2301.18 1895
2301.64 1952
2302.09 1837
2302.54 1856
2302.99 1863
2303.45 1895
2303.90 1956
2304.35 1868
2304.80 1947
2305.26 1893
2305.71 2033
2306.16 1957
2306.61 1778
2307.07 1859
2307.52 1886
2307.97 1778
2308.43 1907
2308.88 2031
2309.33 1926
2309.79 1961
2310.24 1862
2310.69 1865
2311.15 2024
2311.60 1819
2312.05 1805
2312.51 1996
2312.96 1948
2313.41 2131
2313.87 2120
2314.32 1985
2314.77 1944
2315.23 1917
2315.68 1798
2316.13 1800
2316.59 1828
2317.04 1609
2317.49 1904
2317.95 1995
2318.40 2010
2318.86 1856
2319.31 1901
2319.76 1922
2320.22 1870
2320.67 1950
2321.13 1994
2321.58 1933
2322.04 1831
2322.49 1925
2322.94 1883
2323.40 1978
2323.85 2135
2324.31 2042
2324.76 1771
2325.22 2029
2325.67 1860
2326.13 1936
2326.58 1794
2327.04 1819
2327.49 1896
2327.95 1842
2328.40 1917
2328.86 2032
2329.31 2051
2329.77 2047
2330.22 2151
2330.68 2114
2331.13 2075
2331.59 2053
2332.04 2062
2332.50 2087
2332.95 2052
2333.41 2040
2333.86 2184
2334.32 2082
2334.77 2016
2335.23 1927
2335.69 2015
2336.14 1955
2336.60 1964
2337.05 1958
2337.51 2006
2337.96 1905
2338.42 1891
2338.88 1922
2339.33 2091
2339.79 2101
2340.24 1960
2340.70 2085
2341.16 2216
2341.61 2109
2342.07 2173
2342.52 2067
2342.98 2153
2343.44 2415
2343.89 2319
2344.35 2071
2344.81 2144
2345.26 2284
2345.72 2315
2346.18 2211
2346.63 2032
2347.09 1973
2347.55 2027
2348.00 2137
2348.46 2006
2348.92 2021
2349.37 2052
2349.83 1985
2350.29 1893
2350.75 2021
2351.20 2147
2351.66 2056
2352.12 1903
2352.57 1865
2353.03 2056
2353.49 1987
2353.95 2063
2354.40 1912
2354.86 2131
2355.32 2021
2355.78 2039
2356.23 1805
2356.69 1836
2357.15 1816
2357.61 1741
2358.07 1848
2358.52 1958
2358.98 2028
2359.44 1851
2359.90 1960
2360.36 1865
2360.81 1767
2361.27 1936
2361.73 2080
2362.19 2001
2362.65 1932
2363.10 2111
2363.56 2027
2364.02 1865
2364.48 1873
2364.94 1785
2365.40 1804
2365.86 1685
2366.31 1906
2366.77 1969
2367.23 2098
2367.69 1909
2368.15 2143
2368.61 2059
2369.07 2075
2369.53 2122
2369.98 2048
2370.44 2014
2370.90 1938
2371.36 1869
2371.82 2030
2372.28 2053
2372.74 2014
2373.20 2082
2373.66 1866
2374.12 1842
2374.58 2002
2375.04 1987
2375.50 1808
2375.95 1914
2376.41 2045
2376.87 2179
2377.33 2040
2377.79 2054
2378.25 1924
2378.71 1849
2379.17 1742
2379.63 1989
2380.09 2056
2380.55 2081
2381.01 2052
2381.47 2017
2381.93 1890
2382.39 1986
2382.85 1938
2383.31 2034
2383.77 1995
2384.23 1962
2384.69 2078
2385.15 1932
2385.62 1874
2386.08 1833
2386.54 1770
2387.00 1849
2387.46 1886
2387.92 1857
2388.38 1823
2388.84 1869
2389.30 1837
2389.76 1836
2390.22 1841
2390.68 1737
2391.14 1998
2391.61 1949
2392.07 1851
2392.53 1856
2392.99 1847
2393.45 2020
2393.91 1912
2394.37 1844
2394.83 1906
2395.30 1682
2395.76 1823
2396.22 1721
2396.68 1648
2397.14 1792
2397.60 1873
2398.07 1805
2398.53 1672
2398.99 1727
2399.45 1904
2399.91 1902
2400.37 1895
2400.84 1807
2401.30 1773
2401.76 1770
2402.22 1665
2402.68 1698
2403.15 1785
2403.61 1696
2404.07 1844
2404.53 1970
2405.00 1891
2405.46 1725
2405.92 1786
2406.38 2030
2406.85 1944
2407.31 1771
2407.77 1853
2408.23 1919
2408.70 1950
2409.16 1859
2409.62 1876
2410.08 1941
2410.55 1776
2411.01 1771
2411.47 1857
2411.94 1827
2412.40 1779
2412.86 1823
2413.33 1992
2413.79 1982
2414.25 1903
2414.72 1781
2415.18 1853
2415.64 1943
2416.11 1808
2416.57 1993
2417.03 2129
2417.50 2179
2417.96 2084
2418.42 2188
2418.89 2176
2419.35 2044
2419.81 2047
2420.28 2345
2420.74 2263
2421.21 2127
2421.67 2238
2422.13 1976
2422.60 2107
2423.06 2061
2423.53 2103
2423.99 2076
2424.45 1986
2424.92 1999
2425.38 1765
2425.85 1830
2426.31 1945
2426.78 2070
2427.24 1909
2427.71 1831
2428.17 1809
2428.63 1869
2429.10 1907
2429.56 1840
2430.03 1748
2430.49 1839
2430.96 1768
2431.42 1698
2431.89 1796
2432.35 1815
2432.82 1925
2433.28 1936
2433.75 1866
2434.21 1981
2434.68 2007
2435.14 1822
2435.61 2048
2436.07 1987
2436.54 2001
2437.01 1862
2437.47 1906
2437.94 1957
2438.40 2164
2438.87 2113
2439.33 2167
2439.80 2259
2440.26 2160
2440.73 2093
2441.20 2147
2441.66 2175
2442.13 2186
2442.59 2073
2443.06 2045
2443.53 2232
2443.99 2292
2444.46 2234
2444.92 2126
2445.39 2125
2445.86 2045
2446.32 1986
2446.79 1982
2447.26 1879
2447.72 1833
2448.19 1860
2448.66 1761
2449.12 1829
2449.59 1937
2450.05 1906
2450.52 1671
2450.99 1796
2451.46 1756
2451.92 1734
2452.39 1910
2452.86 1857
2453.32 2000
2453.79 1841
2454.26 1892
2454.72 1833
2455.19 1993
2455.66 1680
2456.13 1819
2456.59 1999
2457.06 1855
2457.53 1884
2458.00 1806
2458.46 1914
2458.93 1950
2459.40 1808
2459.87 1845
2460.33 1847
2460.80 1934
2461.27 1852
2461.74 1923
2462.20 1906
2462.67 2009
2463.14 1985
2463.61 1926
2464.08 1941
2464.54 1777
2465.01 1977
2465.48 1965
2465.95 1825
2466.42 1986
2466.88 1844
2467.35 1780
2467.82 1984
2468.29 1953
2468.76 2009
2469.23 2032
2469.70 1934
2470.16 1997
2470.63 1941
2471.10 1847
2471.57 1752
2472.04 1972
2472.51 1903
2472.98 1802
2473.44 1832
2473.91 1799
2474.38 1887
2474.85 2009
2475.32 1991
2475.79 1891
2476.26 1856
2476.73 1883
2477.20 2035
2477.67 2079
2478.14 1837
2478.61 1782
2479.08 1890
2479.54 1910
2480.01 1991
2480.48 1979
2480.95 2115
2481.42 2249
2481.89 2075
2482.36 2053
2482.83 1987
2483.30 2020
2483.77 1883
2484.24 2095
2484.71 2164
2485.18 2007
2485.65 1814
2486.12 1841
2486.59 1819
2487.06 1745
2487.53 2024
2488.00 1863
2488.47 1790
2488.94 1868
2489.41 2038
2489.88 1911
2490.35 1774
2490.83 1787
2491.30 1819
2491.77 1947
2492.24 1829
2492.71 1763
2493.18 1946
2493.65 1936
2494.12 2211
2494.59 2082
2495.06 1900
2495.53 2119
2496.00 2050
2496.48 2016
2496.95 2048
2497.42 2056
2497.89 1939
2498.36 1933
2498.83 2047
2499.30 1846
2499.77 2036
2500.25 1850
2500.72 1816
2501.19 1861
2501.66 1840
2502.13 1810
2502.60 1999
2503.07 1843
2503.55 1786
2504.02 1817
2504.49 1731
2504.96 1773
2505.43 1966
2505.91 2144
2506.38 1794
2506.85 1931
2507.32 1904
2507.79 1944
2508.27 2008
2508.74 1953
2509.21 2074
2509.68 1894
2510.16 1959
2510.63 2153
2511.10 1954
2511.57 2120
2512.05 2095
2512.52 1887
2512.99 1821
2513.46 1931
2513.94 1951
2514.41 1935
2514.88 2010
2515.35 1971
2515.83 1837
2516.30 1920
2516.77 1957
2517.25 1975
2517.72 1897
2518.19 1968
2518.67 2049
2519.14 1939
2519.61 1923
2520.09 1893
2520.56 2043
2521.03 1868
2521.51 1879
2521.98 1968
2522.45 1809
2522.93 1720
2523.40 1823
2523.87 1728
2524.35 1820
2524.82 1718
2525.29 1796
2525.77 1794
2526.24 1922
2526.72 2022
2527.19 1915
2527.66 1778
2528.14 1742
2528.61 1885
2529.09 1934
2529.56 1857
2530.03 1742
2530.51 1849
2530.98 1876
2531.46 2007
2531.93 1879
2532.41 1872
2532.88 1894
2533.36 1786
2533.83 1862
2534.31 2090
2534.78 1911
2535.25 2028
2535.73 2067
2536.20 1877
2536.68 1853
2537.15 1874
2537.63 1831
2538.10 1803
2538.58 1861
2539.05 1928
2539.53 1966
2540.00 1962
2540.48 1832
2540.95 1782
2541.43 1876
2541.91 1971
2542.38 1953
2542.86 1807
2543.33 1868
2543.81 1975
2544.28 1818
2544.76 1937
2545.23 1937
2545.71 1960
2546.19 1871
2546.66 2010
2547.14 2141
2547.61 1921
2548.09 1986
2548.56 1995
2549.04 2085
2549.52 2073
2549.99 2123
2550.47 2148
2550.95 2102
2551.42 2224
2551.90 2221
2552.37 2025
2552.85 2189
2553.33 2225
2553.80 2164
2554.28 2221
2554.76 2223
2555.23 2356
2555.71 2180
2556.19 2452
2556.66 2302
2557.14 2239
2557.62 2091
2558.09 2266
2558.57 2238
2559.05 2074
2559.52 2120
2560.00 2120
2560.48 2152
2560.96 2172
2561.43 2054
2561.91 2091
2562.39 1948
2562.86 1911
2563.34 1962
2563.82 2154
2564.30 1831
2564.77 1905
2565.25 1858
2565.73 1752
2566.21 1870
2566.68 2075
2567.16 1822
2567.64 1827
2568.12 1846
2568.60 1803
2569.07 1832
2569.55 1781
2570.03 1793
2570.51 1820
2570.99 1897
2571.46 1947
2571.94 1854
2572.42 1891
2572.90 1899
2573.38 1799
2573.85 1900
2574.33 2014
2574.81 1822
2575.29 1896
2575.77 1926
2576.25 2022
2576.73 1837
2577.20 1804
2577.68 1740
2578.16 1790
2578.64 1901
2579.12 1800
2579.60 1818
2580.08 1914
2580.56 1816
2581.04 1840
2581.51 2000
2581.99 1946
2582.47 1930
2582.95 1849
2583.43 1843
2583.91 1725
2584.39 1696
2584.87 1908
2585.35 1900
2585.83 1930
2586.31 1795
2586.79 2004
2587.27 2097
2587.75 1936
2588.23 1869
2588.71 1851
2589.18 1890
2589.66 1877
2590.14 1826
2590.62 1873
2591.10 1898
2591.58 2005
2592.06 2003
2592.54 1998
2593.02 1998
2593.50 1798
2593.98 1932
2594.47 1966
2594.95 1799
2595.43 1937
2595.91 1904
2596.39 1999
2596.87 1990
2597.35 1940
2597.83 2021
2598.31 2103
2598.79 1868
2599.27 2030
2599.75 2065
2600.23 1920
2600.71 1908
2601.19 1861
2601.67 1639
2602.16 1869
2602.64 1866
2603.12 1763
2603.60 1858
2604.08 1780
2604.56 1885
2605.04 1904
2605.52 1720
2606.00 1737
2606.49 1889
2606.97 1981
2607.45 1783
2607.93 1827
2608.41 1811
2608.89 1859
2609.37 1781
2609.86 1857
2610.34 1781
2610.82 1849
2611.30 1881
2611.78 1991
2612.27 2018
2612.75 1932
2613.23 1838
2613.71 1931
2614.19 1792
2614.68 1826
2615.16 1832
2615.64 1991
2616.12 2011
2616.60 1867
2617.09 1920
2617.57 1816
2618.05 1999
2618.53 1985
2619.02 1962
2619.50 1951
2619.98 1922
2620.46 1785
2620.95 1752
2621.43 1719
2621.91 1756
2622.40 2104
2622.88 1907
2623.36 1846
2623.84 1974
2624.33 1951
2624.81 1862
2625.29 2015
2625.78 1940
2626.26 1958
2626.74 1833
2627.23 1845
2627.71 1735
2628.19 1689
2628.68 1904
2629.16 1951
2629.64 1704
2630.13 1795
2630.61 1797
2631.09 1846
2631.58 1763
2632.06 1899
2632.54 1927
2633.03 1877
2633.51 1877
2634.00 1860
2634.48 1979
2634.96 1775
2635.45 1885
2635.93 1864
2636.42 1910
2636.90 1933
2637.38 1899
2637.87 1707
2638.35 1815
2638.84 1895
2639.32 1882
2639.81 1804
2640.29 1853
2640.78 1866
2641.26 1768
2641.74 1708
2642.23 1759
2642.71 1806
2643.20 1821
2643.68 1874
2644.17 1837
2644.65 2032
2645.14 1949
2645.62 1941
2646.11 1931
2646.59 2086
2647.08 1913
2647.56 1749
2648.05 1775
2648.53 1802
2649.02 1795
2649.50 1727
2649.99 1873
2650.48 2196
2650.96 1954
2651.45 1819
2651.93 1910
2652.42 1880
2652.90 1872
2653.39 1819
2653.87 1915
2654.36 1925
2654.85 1889
2655.33 1887
2655.82 1972
2656.30 1899
2656.79 1958
2657.28 1828
2657.76 1720
2658.25 1838
2658.73 1857
2659.22 1834
2659.71 1848
2660.19 1840
2660.68 1938
2661.17 1981
2661.65 1841
2662.14 1813
2662.62 1983
2663.11 1876
2663.60 1840
2664.08 1891
2664.57 1833
2665.06 2003
2665.55 1815
2666.03 1883
2666.52 1795
2667.01 1859
2667.49 1993
2667.98 1920
2668.47 1877
2668.95 1936
2669.44 1851
2669.93 1908
2670.42 1913
2670.90 1916
2671.39 1909
2671.88 1855
2672.36 1832
2672.85 1700
2673.34 1714
2673.83 2136
2674.31 2103
2674.80 1940
2675.29 1962
2675.78 2051
2676.27 1962
2676.75 2054
2677.24 1980
2677.73 2124
2678.22 2053
2678.71 2147
2679.19 2207
2679.68 2090
2680.17 1997
2680.66 1973
2681.15 2043
2681.63 2028
2682.12 1991
2682.61 2126
2683.10 2102
2683.59 2092
2684.08 2096
2684.56 2064
2685.05 2112
2685.54 2211
2686.03 2151
2686.52 2132
2687.01 2262
2687.50 2275
2687.99 2104
2688.47 1998
2688.96 2105
2689.45 2068
2689.94 1948
2690.43 1917
2690.92 1980
2691.41 1939
2691.90 1872
2692.39 1891
2692.88 1996
2693.37 2058
2693.85 1971
2694.34 1843
2694.83 1920
2695.32 2024
2695.81 1978
2696.30 2062
2696.79 1773
2697.28 1754
2697.77 2019
2698.26 2173
2698.75 1922
2699.24 1882
2699.73 2210
2700.22 2260
2700.71 2129
2701.20 1947
2701.69 2100
2702.18 2050
2702.67 2111
2703.16 2109
2703.65 1939
2704.14 1980
2704.63 2247
2705.12 2103
2705.61 2120
2706.10 1967
2706.59 1971
2707.08 2037
2707.58 1983
2708.07 1744
2708.56 1837
2709.05 1900
2709.54 1808
2710.03 1914
2710.52 1913
2711.01 1936
2711.50 1720
2711.99 1937
2712.48 1965
2712.98 1936
2713.47 1914
2713.96 2059
2714.45 1940
2714.94 1721
2715.43 1868
2715.92 1896
2716.41 1773
2716.91 1904
2717.40 2096
2717.89 1969
2718.38 1816
2718.87 1922
2719.36 1804
2719.86 1983
2720.35 2170
2720.84 2064
2721.33 1978
2721.82 2248
2722.31 2041
2722.81 1835
2723.30 1934
2723.79 1934
2724.28 2192
2724.77 1974
2725.27 1963
2725.76 2143
2726.25 2069
2726.74 2016
2727.24 2027
2727.73 2010
2728.22 1879
2728.71 1882
2729.21 1783
2729.70 1899
2730.19 1960
2730.68 1841
2731.18 1851
2731.67 1879
2732.16 1942
2732.66 1976
2733.15 2008
2733.64 1867
2734.13 1966
2734.63 1937
2735.12 1949
2735.61 1898
2736.11 1982
2736.60 1899
2737.09 2005
2737.59 1973
2738.08 1873
2738.57 2006
2739.07 1992
2739.56 1935
2740.05 1944
2740.55 2031
2741.04 1948
2741.54 1916
2742.03 1865
2742.52 1905
2743.02 1909
2743.51 1745
2744.00 1743
2744.50 1912
2744.99 1827
2745.49 1816
2745.98 1724
2746.47 1700
2746.97 1828
2747.46 1809
2747.96 1860
2748.45 1900
2748.95 1937
2749.44 1885
2749.93 1884
2750.43 1911
2750.92 1945
2751.42 1923
2751.91 1771
2752.41 1821
2752.90 1694
2753.40 1747
2753.89 1780
2754.39 1626
2754.88 1807
2755.38 1825
2755.87 1732
2756.37 2046
2756.86 1873
2757.36 1877
2757.85 1855
2758.35 1815
2758.84 1862
2759.34 1824
2759.83 1705
2760.33 1786
2760.82 1915
2761.32 1952
2761.81 1806
2762.31 1846
2762.81 2001
2763.30 1903
2763.80 1776
2764.29 1871
2764.79 1938
2765.28 2012
2765.78 1882
2766.28 1787
2766.77 1627
2767.27 1709
2767.76 1799
2768.26 1865
2768.76 1795
2769.25 1793
2769.75 1775
2770.25 1635
2770.74 1922
2771.24 1818
2771.73 1856
2772.23 1927
2772.73 1925
2773.22 1952
2773.72 1805
2774.22 1926
2774.71 1947
2775.21 2031
2775.71 1914
2776.20 1877
2776.70 1925
2777.20 1941
2777.69 2038
2778.19 2048
2778.69 1950
2779.19 1912
2779.68 2026
2780.18 1946
2780.68 2018
2781.17 1805
2781.67 1933
2782.17 1805
2782.67 1843
2783.16 1994
2783.66 1813
2784.16 1805
2784.66 1804
2785.15 1800
2785.65 1790
2786.15 1814
2786.65 1847
2787.15 1970
2787.64 1928
2788.14 2006
2788.64 1928
2789.14 2015
2789.63 1762
2790.13 1827
2790.63 2057
2791.13 1860
2791.63 1807
2792.13 1861
2792.62 1840
2793.12 1743
2793.62 1958
2794.12 1991
2794.62 1993
2795.12 1963
2795.61 1909
2796.11 2140
2796.61 2093
2797.11 2071
2797.61 2243
2798.11 2340
2798.61 2468
2799.11 2438
2799.60 2445
2800.10 2403
2800.60 2375
2801.10 2280
2801.60 2359
2802.10 2461
2802.60 2334
2803.10 2217
2803.60 2242
2804.10 2107
2804.60 1977
2805.10 1987
2805.59 2018
2806.09 2203
2806.59 2128
2807.09 2056
2807.59 2149
2808.09 2259
2808.59 2273
2809.09 2353
2809.59 2273
2810.09 2330
2810.59 2423
2811.09 2274
2811.59 2148
2812.09 2221
2812.59 2331
2813.09 2308
2813.59 2167
2814.09 2183
2814.59 2117
2815.09 1979
2815.59 2003
2816.09 1902
2816.59 1939
2817.09 1995
2817.59 1929
2818.09 1962
2818.60 2080
2819.10 2034
2819.60 1988
2820.10 1879
2820.60 1949
2821.10 2074
2821.60 1944
2822.10 1969
2822.60 1870
2823.10 2018
2823.60 1985
2824.10 2044
2824.61 2074
2825.11 1938
2825.61 2112
2826.11 1905
2826.61 2002
2827.11 1966
2827.61 1888
2828.12 2085
2828.62 1839
2829.12 1874
2829.62 2008
2830.12 2000
2830.62 2167
2831.12 1950
2831.63 1896
2832.13 2071
2832.63 1847
2833.13 1884
2833.63 1967
2834.14 1946
2834.64 2075
2835.14 1962
2835.64 2124
2836.14 1961
2836.65 2103
2837.15 2135
2837.65 1977
2838.15 1980
2838.66 1879
2839.16 2099
2839.66 2143
2840.16 2019
2840.67 2040
2841.17 2128
2841.67 2145
2842.17 2114
2842.68 2046
2843.18 1989
2843.68 2009
2844.18 2137
2844.69 1900
2845.19 1891
2845.69 1834
2846.20 1895
2846.70 1980
2847.20 2098
2847.71 2079
2848.21 2031
2848.71 2229
2849.22 2161
2849.72 2222
2850.22 2101
2850.73 2167
2851.23 2143
2851.73 2076
2852.24 1865
2852.74 1942
2853.24 1993
2853.75 1863
2854.25 1893
2854.75 1825
2855.26 1769
2855.76 1888
2856.27 1869
2856.77 1932
2857.27 1916
2857.78 1841
2858.28 1789
2858.79 1783
2859.29 1858
2859.80 1967
2860.30 1918
2860.80 2022
2861.31 1855
2861.81 1730
2862.32 1912
2862.82 1912
2863.33 1938
2863.83 1931
2864.34 1912
2864.84 1830
2865.34 1933
2865.85 1962
2866.35 1811
2866.86 1847
2867.36 1785
2867.87 1910
2868.37 1982
2868.88 1744
2869.38 1829
2869.89 1899
2870.39 1780
2870.90 1703
2871.41 1780
2871.91 1774
2872.42 1942
2872.92 1949
2873.43 1854
2873.93 2032
2874.44 2033
2874.94 2004
2875.45 1922
2875.95 1994
2876.46 1956
2876.97 2123
2877.47 2163
2877.98 1971
2878.48 1924
2878.99 1991
2879.50 2136
2880.00 1984
2880.51 1945
2881.01 2017
2881.52 2073
2882.03 1940
2882.53 2017
2883.04 2062
2883.54 2074
2884.05 2401
2884.56 2249
2885.06 2178
2885.57 2123
2886.08 2324
2886.58 2364
2887.09 2260
2887.60 2214
2888.10 2133
2888.61 2241
2889.12 2334
2889.62 2330
2890.13 2258
2890.64 2167
2891.15 2109
2891.65 2027
2892.16 2133
2892.67 2140
2893.17 2022
2893.68 1920
2894.19 2088
2894.70 1897
2895.20 1931
2895.71 1897
2896.22 1984
2896.73 2101
2897.23 2274
2897.74 2234
2898.25 2127
2898.76 1953
2899.26 1931
2899.77 2130
2900.28 2094
2900.79 2112
2901.29 2244
2901.80 2174
2902.31 2086
2902.82 2212
2903.33 2200
2903.83 2123
2904.34 2291
2904.85 2231
2905.36 2124
2905.87 2179
2906.38 1973
2906.88 2168
2907.39 2229
2907.90 2055
2908.41 2029
2908.92 2129
2909.43 2191
2909.94 2045
2910.44 1892
2910.95 1961
2911.46 2050
2911.97 1967
2912.48 2011
2912.99 2069
2913.50 2048
2914.01 2085
2914.52 2059
2915.02 2007
2915.53 1938
2916.04 1962
2916.55 1974
2917.06 2128
2917.57 2067
2918.08 1954
2918.59 1863
2919.10 1910
2919.61 1930
2920.12 1842
2920.63 1961
2921.14 1989
2921.65 1918
2922.16 2018
2922.67 2009
2923.18 2053
2923.69 2137
2924.20 2233
2924.71 2248
2925.22 2402
2925.73 2515
2926.24 2566
2926.75 2643
2927.26 2747
2927.77 2845
2928.28 2774
2928.79 2506
2929.30 2566
2929.81 2449
2930.32 2214
2930.83 2233
2931.34 2117
2931.85 2144
2932.36 2058
2932.87 1901
2933.38 1830
2933.89 1952
2934.40 1917
2934.91 1846
2935.42 1894
2935.94 1868
2936.45 1863
2936.96 1892
2937.47 1756
2937.98 1744
2938.49 1857
2939.00 1890
2939.51 1812
2940.02 1859
2940.54 1922
2941.05 1869
2941.56 1918
2942.07 2041
2942.58 2041
2943.09 1884
2943.61 1824
2944.12 1879
2944.63 1998
2945.14 2169
2945.65 2169
2946.16 2220
2946.68 2134
2947.19 2145
2947.70 2171
2948.21 2093
2948.72 2074
2949.24 2061
2949.75 2111
2950.26 1998
2950.77 2086
2951.28 2081
2951.80 2031
2952.31 2203
2952.82 2152
2953.33 2104
2953.85 1997
2954.36 1920
2954.87 2037
2955.38 2118
2955.90 2113
2956.41 1946
2956.92 1793
2957.43 1796
2957.95 1930
2958.46 1885
2958.97 1864
2959.49 1905
2960.00 1912
2960.51 1967
2961.03 2058
2961.54 2005
2962.05 1908
2962.57 1949
2963.08 2039
2963.59 2178
2964.11 2067
2964.62 2046
2965.13 2009
2965.65 2104
2966.16 1994
2966.67 2087
2967.19 1992
2967.70 1902
2968.21 1889
2968.73 1751
2969.24 1733
2969.76 1862
2970.27 2003
2970.78 1992
2971.30 2007
2971.81 1913
2972.33 1885
2972.84 2002
2973.35 1882
2973.87 1859
2974.38 1931
2974.90 1881
2975.41 1869
2975.92 1857
2976.44 1930
2976.95 1854
2977.47 1885
2977.98 1951
2978.50 1976
2979.01 1846
2979.53 1928
2980.04 1894
2980.56 1943
2981.07 1853
2981.59 1825
2982.10 1755
2982.62 1991
2983.13 2196
2983.65 2095
2984.16 1905
2984.68 1911
2985.19 1964
2985.71 1895
2986.22 1998
2986.74 2007
2987.25 1813
2987.77 1923
2988.28 1981
2988.80 1982
2989.31 1781
2989.83 2027
2990.35 2115
2990.86 1951
2991.38 1830
2991.89 1729
2992.41 1955
2992.92 2134
2993.44 2121
2993.96 2050
2994.47 1831
2994.99 1890
2995.50 1993
2996.02 2080
2996.54 2142
2997.05 2203
2997.57 2185
2998.09 2237
2998.60 2087
2999.12 2123
2999.64 2100
3000.15 2155
3000.67 2228
3001.18 2262
3001.70 2432
3002.22 2255
3002.73 2128
3003.25 2337
3003.77 2288
3004.29 2155
3004.80 2134
3005.32 2142
3005.84 2220
3006.35 2144
3006.87 2166
3007.39 2032
3007.90 1998
3008.42 2111
3008.94 2042
3009.46 1951
3009.97 2086
3010.49 1980
3011.01 1859
3011.53 1823
3012.04 1895
3012.56 2034
3013.08 2001
3013.60 2071
3014.11 1909
3014.63 1932
3015.15 2004
3015.67 2087
3016.18 2055
3016.70 2019
3017.22 1987
3017.74 1835
3018.26 2021
3018.77 1995
3019.29 2039
3019.81 2069
3020.33 2042
3020.85 2007
3021.37 1995
3021.88 2097
3022.40 2207
3022.92 2132
3023.44 1959
3023.96 2076
3024.48 1992
3025.00 2050
3025.51 1996
3026.03 2069
3026.55 2010
3027.07 2050
3027.59 2035
3028.11 1984
3028.63 2122
3029.15 2107
3029.67 2016
3030.18 1978
3030.70 1990
3031.22 1942
3031.74 1861
3032.26 1909
3032.78 2040
3033.30 1938
3033.82 1861
3034.34 1982
3034.86 2049
3035.38 1867
3035.90 1929
3036.42 1927
3036.94 1933
3037.46 2065
3037.98 2011
3038.50 1969
3039.02 2028
3039.54 2172
3040.06 2175
3040.58 2155
3041.10 2065
3041.62 1959
3042.14 1792
3042.66 1853
3043.18 1887
3043.70 2084
3044.22 2000
3044.74 1989
3045.26 1935
3045.78 1846
3046.30 1890
3046.82 1961
3047.34 1948
3047.86 1858
3048.38 2008
3048.90 1882
3049.42 1750
3049.94 1934
3050.46 2001
3050.98 1853
3051.50 1865
3052.03 1925
3052.55 1852
3053.07 2020
3053.59 1948
3054.11 1684
3054.63 1852
3055.15 1861
3055.67 1984
3056.19 2010
3056.72 1926
3057.24 1905
3057.76 1899
3058.28 1949
3058.80 2014
3059.32 2010
3059.84 2033
3060.37 1965
3060.89 1775
3061.41 1788
3061.93 1761
3062.45 1941
3062.98 1954
3063.50 1840
3064.02 2057
3064.54 2071
3065.06 1919
3065.59 1981
3066.11 2013
3066.63 1832
3067.15 1800
3067.67 1956
3068.20 2084
3068.72 2177
3069.24 1940
3069.76 2074
3070.29 2016
3070.81 1954
3071.33 1928
3071.85 2021
3072.38 1913
3072.90 1917
3073.42 1892
3073.95 2143
3074.47 2114
3074.99 2145
3075.51 2046
3076.04 2072
3076.56 2146
3077.08 2202
3077.61 1997
3078.13 2140
3078.65 2214
3079.18 1994
3079.70 2075
3080.22 2212
3080.75 2208
3081.27 1966
3081.79 2134
3082.32 2068
3082.84 2193
3083.36 2001
3083.89 2016
3084.41 2058
3084.93 2105
3085.46 2040
3085.98 2010
3086.51 2020
3087.03 1993
3087.55 2205
3088.08 2092
3088.60 1944
3089.13 2096
3089.65 2112
3090.17 2114
3090.70 2013
3091.22 2024
3091.75 2106
3092.27 2010
3092.80 2161
3093.32 2150
3093.85 2333
3094.37 2161
3094.89 2020
3095.42 2188
3095.94 2161
3096.47 2196
3096.99 2083
3097.52 2225
3098.04 2258
3098.57 2182
3099.09 2392
3099.62 2170
3100.14 2168
3100.67 2425
3101.19 2599
3101.72 2623
3102.24 2694
3102.77 2934
3103.29 2984
3103.82 2990
3104.34 3142
3104.87 3213
3105.40 3411
3105.92 3369
3106.45 3270
3106.97 3203
3107.50 2949
3108.02 2960
3108.55 2818
3109.08 2510
3109.60 2370
3110.13 2401
3110.65 2300
3111.18 2422
3111.70 2526
3112.23 2590
3112.76 2545
3113.28 2476
3113.81 2422
3114.34 2479
3114.86 2291
3115.39 2319
3115.91 2527
3116.44 2472
3116.97 2273
3117.49 2194
3118.02 2369
3118.55 2137
3119.07 2074
3119.60 2121
3120.13 2112
3120.65 2160
3121.18 2222
3121.71 2172
3122.23 2179
3122.76 2328
3123.29 2300
3123.82 2119
3124.34 2145
3124.87 2283
3125.40 2081
3125.92 2008
3126.45 2202
3126.98 2173
3127.51 2296
3128.03 2130
3128.56 2163
3129.09 2089
3129.62 2082
3130.14 2120
3130.67 2023
3131.20 2149
3131.73 1984
3132.25 2062
3132.78 2026
3133.31 2040
3133.84 2048
3134.37 2002
3134.89 2049
3135.42 1915
3135.95 1871
3136.48 1917
3137.01 1932
3137.53 1966
3138.06 2116
3138.59 2108
3139.12 1911
3139.65 2054
3140.18 2001
3140.70 1945
3141.23 1821
3141.76 1976
3142.29 1935
3142.82 1797
3143.35 1933
3143.88 2109
3144.40 2067
3144.93 1990
3145.46 1904
3145.99 1862
3146.52 2021
3147.05 1896
3147.58 2064
3148.11 1962
3148.64 2095
3149.17 1974
3149.70 2058
3150.22 2213
3150.75 2270
3151.28 2312
3151.81 2184
3152.34 2094
3152.87 2267
3153.40 2112
3153.93 2133
3154.46 1949
3154.99 1974
3155.52 1988
3156.05 2139
3156.58 2045
3157.11 1991
3157.64 2032
3158.17 2073
3158.70 2109
3159.23 1978
3159.76 2064
3160.29 2108
3160.82 2064
3161.35 1981
3161.88 1977
3162.41 2047
3162.94 2151
3163.47 2123
3164.00 1936
3164.53 1952
3165.06 1810
3165.59 1931
3166.12 1846
3166.65 1830
3167.18 2055
3167.72 2224
3168.25 2007
3168.78 2077
3169.31 2101
3169.84 1948
3170.37 1959
3170.90 1904
3171.43 2025
3171.96 1982
3172.49 1813
3173.03 1799
3173.56 1774
3174.09 1854
3174.62 1883
3175.15 2066
3175.68 2033
3176.21 2037
3176.74 2208
3177.28 2185
3177.81 2203
3178.34 1995
3178.87 2104
3179.40 2104
3179.93 2057
3180.47 2075
3181.00 1958
3181.53 2112
3182.06 2119
3182.59 2221
3183.13 2181
3183.66 2048
3184.19 2104
3184.72 2077
3185.25 2016
3185.79 1999
3186.32 2022
3186.85 2064
3187.38 2083
3187.92 2123
3188.45 2176
3188.98 1979
3189.51 1994
3190.05 1855
3190.58 1993
3191.11 1997
3191.64 2105
3192.18 2002
3192.71 1932
3193.24 2112
3193.78 2162
3194.31 1988
3194.84 2071
3195.38 1948
3195.91 1833
3196.44 1946
3196.97 2023
3197.51 2052
3198.04 1951
3198.57 2126
3199.11 2084
3199.64 2000
3200.17 1969
3200.71 2102
3201.24 1963
3201.78 2107
3202.31 2147
3202.84 2004
3203.38 2086
3203.91 2101
3204.44 2217
3204.98 2094
3205.51 2251
3206.05 2300
3206.58 2332
3207.11 2161
3207.65 2078
3208.18 2084
3208.72 2196
3209.25 2133
3209.78 2046
3210.32 2127
3210.85 2213
3211.39 2188
3211.92 2319
3212.46 2292
3212.99 2269
3213.53 2320
3214.06 2516
3214.59 2518
3215.13 2512
3215.66 2275
3216.20 2206
3216.73 2206
3217.27 2230
3217.80 2238
3218.34 2236
3218.87 2205
3219.41 2198
3219.94 2415
3220.48 2249
3221.01 2127
3221.55 2035
3222.08 2153
3222.62 2211
3223.16 2203
3223.69 2204
3224.23 2110
3224.76 2294
3225.30 2146
3225.83 2179
3226.37 2200
3226.90 2274
3227.44 2129
3227.98 2302
3228.51 2280
3229.05 2192
3229.58 2201
3230.12 2121
3230.66 2164
3231.19 2173
3231.73 2230
3232.26 2262
3232.80 2300
3233.34 2252
3233.87 2132
3234.41 2098
3234.95 2205
3235.48 2242
3236.02 2301
3236.55 2121
3237.09 2355
3237.63 2366
3238.16 2258
3238.70 2362
3239.24 2492
3239.77 2291
3240.31 2200
3240.85 2343
3241.38 2399
3241.92 2370
3242.46 2205
3243.00 2293
3243.53 2280
3244.07 2338
3244.61 2246
3245.14 2320
3245.68 2326
3246.22 2254
3246.76 2240
3247.29 2199
3247.83 2356
3248.37 2300
3248.91 2374
3249.44 2248
3249.98 2271
3250.52 2367
3251.06 2503
3251.59 2465
3252.13 2561
3252.67 2521
3253.21 2608
3253.75 2606
3254.28 2535
3254.82 2573
3255.36 2524
3255.90 2288
3256.44 2329
3256.97 2507
3257.51 2597
3258.05 2653
3258.59 2573
3259.13 2542
3259.67 2630
3260.20 2698
3260.74 2614
3261.28 2805
3261.82 2848
3262.36 2703
3262.90 2682
3263.44 2852
3263.97 2914
3264.51 2962
3265.05 2901
3265.59 3115
3266.13 3158
3266.67 3406
3267.21 3274
3267.75 3206
3268.29 3400
3268.83 3518
3269.36 3454
3269.90 3438
3270.44 3647
3270.98 3433
3271.52 3353
3272.06 2982
3272.60 3175
3273.14 2838
3273.68 2632
3274.22 2722
3274.76 2703
3275.30 2691
3275.84 2433
3276.38 2761
3276.92 2723
3277.46 2762
3278.00 2789
3278.54 2910
3279.08 2702
3279.62 2762
3280.16 2800
3280.70 2670
3281.24 2845
3281.78 2781
3282.32 2978
3282.86 2994
3283.40 2793
3283.94 2787
3284.48 2847
3285.02 2860
3285.56 2847
3286.10 2700
3286.64 2924
3287.18 3002
3287.72 2872
3288.26 3035
3288.81 3072
3289.35 3217
3289.89 3178
3290.43 2807
3290.97 3042
3291.51 3315
3292.05 3325
3292.59 3163
3293.13 3357
3293.67 3197
3294.22 3301
3294.76 3623
3295.30 3785
3295.84 3784
3296.38 3855
3296.92 3847
3297.46 3970
3298.01 3925
3298.55 3894
3299.09 4084
3299.63 3794
3300.17 3626
3300.71 3630
3301.26 3598
3301.80 3587
3302.34 3365
3302.88 3086
3303.42 3275
3303.97 3239
3304.51 3288
3305.05 3265
3305.59 3120
3306.13 3130
3306.68 3091
3307.22 3190
3307.76 3067
3308.30 3089
3308.85 3302
3309.39 3341
3309.93 3438
3310.47 3005
3311.02 3051
3311.56 2990
3312.10 3149
3312.64 3022
3313.19 3006
3313.73 3095
3314.27 3386
3314.82 3230
3315.36 3337
3315.90 3346
3316.45 3405
3316.99 3190
3317.53 3276
3318.07 3467
3318.62 3415
3319.16 3540
3319.70 3788
3320.25 3694
3320.79 3792
3321.34 3922
3321.88 4074
3322.42 3962
3322.97 4342
3323.51 4235
3324.05 4516
3324.60 4494
3325.14 4292
3325.68 4329
3326.23 4237
3326.77 4189
3327.32 4283
3327.86 4227
3328.40 3876
3328.95 3862
3329.49 3785
3330.04 3961
3330.58 3901
3331.13 3896
3331.67 4163
3332.21 4094
3332.76 4431
3333.30 5318
3333.85 6025
3334.39 6367
3334.94 7227
3335.48 7681
3336.03 9261
3336.57 10470
3337.12 11224
3337.66 12235
3338.21 12788
3338.75 12561
3339.30 12438
3339.84 12458
3340.39 11520
3340.93 10533
3341.48 9425
3342.02 8657
3342.57 7775
3343.11 6777
3343.66 5992
3344.20 5181
3344.75 4431
3345.29 4074
3345.84 3934
3346.38 3706
3346.93 3682
3347.47 3624
3348.02 3600
3348.57 3640
3349.11 3624
3349.66 3598
3350.20 3671
3350.75 3889
3351.30 4069
3351.84 4133
3352.39 4269
3352.93 4127
3353.48 3902
3354.03 4366
3354.57 4480
3355.12 4536
3355.66 4167
3356.21 4115
3356.76 3986
3357.30 3841
3357.85 3659
3358.40 3637
3358.94 3663
3359.49 3504
3360.04 3399
3360.58 3196
3361.13 3521
3361.68 3303
3362.22 3098
3362.77 3115
3363.32 3019
3363.86 3196
3364.41 3150
3364.96 3273
3365.50 3109
3366.05 3296
3366.60 3389
3367.15 3234
3367.69 3200
3368.24 3079
3368.79 3323
3369.34 3297
3369.88 3386
3370.43 3322
3370.98 3153
3371.53 3356
3372.07 3386
3372.62 3223
3373.17 3481
3373.72 3591
3374.26 3759
3374.81 3877
3375.36 3884
3375.91 4040
3376.46 4099
3377.00 4174
3377.55 4138
3378.10 3995
3378.65 3789
3379.20 3634
3379.74 3455
3380.29 3276
3380.84 3088
3381.39 3071
3381.94 3016
3382.49 3115
3383.04 3063
3383.58 3088
3384.13 2956
3384.68 2848
3385.23 2915
3385.78 2925
3386.33 2863
3386.88 2928
3387.43 2780
3387.97 2705
3388.52 2895
3389.07 2778
3389.62 2767
3390.17 2571
3390.72 2631
3391.27 2619
3391.82 2672
3392.37 2730
3392.92 2642
3393.47 2556
3394.01 2598
3394.56 2632
3395.11 2599
3395.66 2681
3396.21 2476
3396.76 2434
3397.31 2484
3397.86 2340
3398.41 2279
3398.96 2220
3399.51 2179
3400.06 2314
3400.61 2531
3401.16 2362
3401.71 2246
3402.26 2285
3402.81 2256
3403.36 2168
3403.91 2192
3404.46 2329
3405.01 2468
3405.56 2175
3406.11 2206
3406.66 2158
3407.21 2145
3407.76 2165
3408.32 2244
3408.87 2377
3409.42 2367
3409.97 2209
3410.52 2305
3411.07 2490
3411.62 2395
3412.17 2477
3412.72 2546
3413.27 2507
3413.82 2475
3414.37 2397
3414.93 2495
3415.48 2439
3416.03 2473
3416.58 2450
3417.13 2405
3417.68 2519
3418.23 2433
3418.78 2242
3419.34 2070
3419.89 2144
3420.44 2187
3420.99 2269
3421.54 2130
3422.09 2008
3422.65 2098
3423.20 2016
3423.75 2005
3424.30 2023
3424.85 2145
3425.40 2159
3425.96 2201
3426.51 2182
3427.06 2027
3427.61 2142
3428.17 2198
3428.72 2161
3429.27 2061
3429.82 2140
3430.37 2116
3430.93 2221
3431.48 2084
3432.03 2177
3432.58 2186
3433.14 2247
3433.69 2122
3434.24 2170
3434.79 2192
3435.35 2004
3435.90 2111
3436.45 2051
3437.01 2019
3437.56 2077
3438.11 2063
3438.66 2148
3439.22 2183
3439.77 2074
3440.32 2244
3440.88 1999
3441.43 2004
3441.98 2176
3442.54 2162
3443.09 2013
3443.64 2164
3444.20 1998
3444.75 1943
3445.30 1989
3445.86 1994
3446.41 2106
3446.97 2075
3447.52 2003
3448.07 2025
3448.63 2168
3449.18 2037
3449.73 2002
3450.29 1986
3450.84 2124
3451.40 2014
3451.95 2136
3452.50 1975
3453.06 1836
3453.61 1906
3454.17 1977
3454.72 1899
3455.28 1839
3455.83 2040
3456.38 2036
3456.94 2055
3457.49 2003
3458.05 1961
3458.60 2058
3459.16 1857
3459.71 1874
3460.27 1885
3460.82 1990
3461.38 1985
3461.93 1945
3462.49 1966
3463.04 2032
3463.60 2053
3464.15 2032
3464.71 2134
3465.26 2085
3465.82 2076
3466.37 2002
3466.93 1974
3467.48 2081
3468.04 2023
3468.59 1953
3469.15 2031
3469.70 2113
3470.26 2059
3470.82 2110
3471.37 1952
3471.93 2045
3472.48 2199
3473.04 2038
3473.59 2072
3474.15 2071
3474.71 1966
3475.26 1966
3475.82 2031
3476.37 2183
3476.93 2091
3477.49 2210
3478.04 2090
3478.60 1982
3479.16 2049
3479.71 2142
3480.27 2199
3480.82 2107
3481.38 2133
3481.94 2290
3482.49 2309
3483.05 2185
3483.61 2387
3484.16 2339
3484.72 2330
3485.28 2270
3485.83 2116
3486.39 2214
3486.95 2196
3487.50 2275
3488.06 2239
3488.62 2201
3489.18 2385
3489.73 2256
3490.29 2442
3490.85 2356
3491.40 2604
3491.96 2959
3492.52 2835
3493.08 2786
3493.63 2884
3494.19 2749
3494.75 2997
3495.31 3088
3495.86 3000
3496.42 2959
3496.98 2677
3497.54 3020
3498.09 2913
3498.65 3030
3499.21 3304
3499.77 3038
3500.33 3145
3500.88 3408
3501.44 3378
3502.00 3495
3502.56 3499
3503.12 3305
3503.67 3352
3504.23 3253
3504.79 3334
3505.35 3318
3505.91 3245
3506.47 3156
3507.03 2968
3507.58 3099
3508.14 3234
3508.70 2967
3509.26 3103
3509.82 2899
3510.38 2953
3510.94 2769
3511.49 2728
3512.05 2726
3512.61 2689
3513.17 2470
3513.73 2302
3514.29 2205
3514.85 2116
3515.41 2311
3515.97 2382
3516.53 2238
3517.09 2188
3517.64 2152
3518.20 2107
3518.76 2285
3519.32 2308
3519.88 2205
3520.44 2279
3521.00 2239
3521.56 2418
3522.12 2222
3522.68 2318
3523.24 2326
3523.80 2255
3524.36 2322
3524.92 2354
3525.48 2323
3526.04 2247
3526.60 2467
3527.16 2245
3527.72 2251
3528.28 2262
3528.84 2114
3529.40 2028
3529.96 2178
3530.52 2066
3531.08 2081
3531.64 2136
3532.20 2195
3532.76 1969
3533.32 2002
3533.89 2120
3534.45 2005
3535.01 2055
3535.57 2052
3536.13 2067
3536.69 2193
3537.25 2170
3537.81 2105
3538.37 2231
3538.93 2152
3539.49 2260
3540.06 2043
3540.62 1926
3541.18 2150
3541.74 2231
3542.30 2211
3542.86 2222
3543.42 2144
3543.98 2190
3544.55 2106
3545.11 2171
3545.67 2016
3546.23 2178
3546.79 2215
3547.35 2359
3547.92 2019
3548.48 2082
3549.04 2143
3549.60 2273
3550.16 2184
3550.72 2006
3551.29 1955
3551.85 2049
3552.41 2049
3552.97 1915
3553.54 1982
3554.10 1889
3554.66 1912
3555.22 1923
3555.78 1883
3556.35 1924
3556.91 1868
3557.47 1849
3558.03 1871
3558.60 1748
3559.16 1748
3559.72 1854
3560.29 1983
3560.85 2034
3561.41 1946
3561.97 2016
3562.54 1862
3563.10 1804
3563.66 1974
3564.23 2032
3564.79 2094
3565.35 1989
3565.91 1889
3566.48 1940
3567.04 1951
3567.60 2035
3568.17 1858
3568.73 1794
3569.29 1885
3569.86 1971
3570.42 1940
3570.99 1906
3571.55 1853
3572.11 1895
3572.68 1943
3573.24 1993
3573.80 1901
3574.37 1916
3574.93 1978
3575.50 2074
3576.06 1943
3576.62 1932
3577.19 1910
3577.75 1878
3578.32 1899
3578.88 1993
3579.44 1831
3580.01 1773
3580.57 1825
3581.14 1951
3581.70 2003
3582.27 2009
3582.83 1771
3583.40 1685
3583.96 1933
3584.52 2004
3585.09 1866
3585.65 1926
3586.22 2020
3586.78 1825
3587.35 1876
3587.91 1936
3588.48 1956
3589.04 1755
3589.61 1667
3590.17 1946
3590.74 1886
3591.30 1786
3591.87 1852
3592.43 1799
3593.00 1812
3593.56 1820
3594.13 1774
3594.70 1819
3595.26 1935
3595.83 2026
3596.39 1875
3596.96 1745
3597.52 1669
3598.09 1794
3598.65 1898
3599.22 1781
3599.79 1836
3600.35 2012
3600.92 2010
3601.48 1924
3602.05 1851
3602.62 1804
3603.18 1865
3603.75 1964
3604.32 2078
3604.88 1985
3605.45 2045
3606.01 1963
3606.58 1888
3607.15 1855
3607.71 1841
3608.28 1763
3608.85 1819
3609.41 1883
3609.98 1773
3610.55 1828
3611.11 1842
3611.68 1819
3612.25 1824
3612.81 1734
3613.38 1842
3613.95 1881
3614.51 1829
3615.08 1880
3615.65 2087
3616.22 2114
3616.78 2088
3617.35 2357
3617.92 2350
3618.48 2334
3619.05 2619
3619.62 2934
3620.19 2895
3620.75 2944
3621.32 3006
3621.89 2977
3622.46 2833
3623.02 2678
3623.59 2741
3624.16 2336
3624.73 2271
3625.30 2320
3625.86 2164
3626.43 2059
3627.00 2027
3627.57 1906
3628.14 1897
3628.70 1850
3629.27 1983
3629.84 2012
3630.41 1897
3630.98 1916
3631.55 1800
3632.11 1820
3632.68 2026
3633.25 1815
3633.82 1832
3634.39 1831
3634.96 1854
3635.52 1647
3636.09 1700
3636.66 1720
3637.23 1905
3637.80 1845
3638.37 1812
3638.94 1780
3639.51 1885
3640.08 1965
3640.64 1817
3641.21 1936
3641.78 2008
3642.35 2099
3642.92 2081
3643.49 2076
3644.06 2265
3644.63 2238
3645.20 2243
3645.77 2167
3646.34 2229
3646.91 2263
3647.48 2232
3648.05 2155
3648.62 2287
3649.19 2259
3649.76 2284
3650.33 2230
3650.90 2126
3651.47 2068
3652.03 2080
3652.60 2094
3653.17 2179
3653.75 2187
3654.32 2121
3654.89 2130
3655.46 2220
3656.03 2326
3656.60 2297
3657.17 2309
3657.74 2372
3658.31 2356
3658.88 2249
3659.45 2215
3660.02 2282
3660.59 2434
3661.16 2277
3661.73 2207
3662.30 2084
3662.87 1989
3663.44 2115
3664.01 2073
3664.59 2057
3665.16 2051
3665.73 2110
3666.30 2048
3666.87 2034
3667.44 1942
3668.01 2045
3668.58 1941
3669.15 1926
3669.73 1948
3670.30 2147
3670.87 1954
3671.44 1814
3672.01 1867
3672.58 2027
3673.15 1933
3673.73 1946
3674.30 1974
3674.87 2044
3675.44 1984
3676.01 2038
3676.58 2155
3677.16 2008
3677.73 1939
3678.30 2023
3678.87 2087
3679.44 2053
3680.02 1993
3680.59 1965
3681.16 1909
3681.73 1950
3682.31 2016
3682.88 2058
3683.45 1976
3684.02 1902
3684.60 2052
3685.17 2033
3685.74 1927
3686.31 1872
3686.89 2161
3687.46 2113
3688.03 2035
3688.60 2086
3689.18 2034
3689.75 2007
3690.32 2041
3690.90 2218
3691.47 2283
3692.04 2330
3692.61 2501
3693.19 2261
3693.76 2289
3694.33 2252
3694.91 2173
3695.48 2145
3696.05 2032
3696.63 1912
3697.20 1933
3697.77 1961
3698.35 1866
3698.92 1898
3699.50 2009
3700.07 1990
3700.64 2031
3701.22 1980
3701.79 1965
3702.36 1969
3702.94 2027
3703.51 2163
3704.09 1952
3704.66 1820
3705.23 1997
3705.81 2093
3706.38 1902
3706.96 1948
3707.53 1960
3708.11 1862
3708.68 1844
3709.25 1912
3709.83 1752
3710.40 1885
3710.98 2020
3711.55 1889
3712.13 1986
3712.70 1857
3713.28 1914
3713.85 2019
3714.43 1974
3715.00 1853
3715.58 1828
3716.15 1907
3716.73 2062
3717.30 2186
3717.88 1953
3718.45 1825
3719.03 1838
3719.60 1960
3720.18 1961
3720.75 1897
3721.33 1882
3721.90 1955
3722.48 1872
3723.05 1842
3723.63 1891
3724.20 1905
3724.78 1800
3725.36 1826
3725.93 1876
3726.51 1887
3727.08 1937
3727.66 1933
3728.23 2011
3728.81 1755
3729.39 1878
3729.96 1813
3730.54 1817
3731.11 1899
3731.69 1990
3732.27 2093
3732.84 2092
3733.42 2121
3734.00 2104
3734.57 2210
3735.15 2211
3735.72 2085
3736.30 2090
3736.88 2295
3737.45 2118
3738.03 2057
3738.61 1955
3739.18 1908
3739.76 1863
3740.34 1902
3740.92 1913
3741.49 1993
3742.07 1858
3742.65 1820
3743.22 1759
3743.80 1823
3744.38 1858
3744.95 1856
3745.53 1819
3746.11 1861
3746.69 2001
3747.26 1899
3747.84 1892
3748.42 1997
3749.00 1812
3749.57 1864
3750.15 2013
3750.73 2090
3751.31 1906
3751.88 1928
3752.46 1931
3753.04 1769
3753.62 1863
3754.19 2021
3754.77 1853
3755.35 1814
3755.93 1820
3756.51 1917
3757.08 1969
3757.66 1822
3758.24 1691
3758.82 1772
3759.40 1763
3759.98 1768
3760.55 1927
3761.13 1783
3761.71 1879
3762.29 1873
3762.87 1988
3763.45 1874
3764.03 1839
3764.60 1873
3765.18 1914
3765.76 2043
3766.34 1879
3766.92 1823
3767.50 1767
3768.08 1828
3768.66 1894
3769.24 1833
3769.81 1741
3770.39 1913
3770.97 1840
3771.55 1849
3772.13 1874
3772.71 1978
3773.29 2022
3773.87 2025
3774.45 2108
3775.03 1976
3775.61 1895
3776.19 1876
3776.77 1925
3777.35 1856
3777.93 1827
3778.51 1840
3779.09 1764
3779.67 1805
3780.25 1855
3780.83 1896
3781.41 1717
3781.99 1664
3782.57 1571
3783.15 1616
3783.73 1693
3784.31 1777
3784.89 1898
3785.47 1692
3786.05 1847
3786.63 1801
3787.21 1767
3787.79 1671
3788.37 1698
3788.95 1664
3789.53 1756
3790.11 1637
3790.69 1686
3791.27 1677
3791.85 1753
3792.43 1701
3793.01 1640
3793.59 1658
3794.18 1825
3794.76 1798
3795.34 1786
3795.92 1836
3796.50 1724
3797.08 1839
3797.66 1841
3798.24 1843
3798.83 1772
3799.41 1764
3799.99 1609
3800.57 1685
3801.15 1742
3801.73 1833
3802.31 1892
3802.90 1755
3803.48 1740
3804.06 1925
3804.64 1689
3805.22 1756
3805.80 1699
3806.39 1843
3806.97 1917
3807.55 1830
3808.13 1845
3808.71 1828
3809.30 1818
3809.88 1915
3810.46 1822
3811.04 1907
3811.63 2024
3812.21 1873
3812.79 1859
3813.37 1757
3813.95 1897
3814.54 1838
3815.12 1800
3815.70 1804
3816.29 1920
3816.87 1840
3817.45 1719
3818.03 1821
3818.62 1756
3819.20 1704
3819.78 1726
3820.36 1752
3820.95 1875
3821.53 1761
3822.11 1748
3822.70 1732
3823.28 1614
3823.86 1567
3824.45 1558
3825.03 1668
3825.61 1648
3826.20 1687
3826.78 1684
3827.36 1653
3827.95 1685
3828.53 1722
3829.11 1632
3829.70 1708
3830.28 1708
3830.87 1882
3831.45 1766
3832.03 1647
3832.62 1756
3833.20 1867
3833.79 1832
3834.37 1791
3834.95 1849
3835.54 1791
3836.12 1681
3836.71 1741
3837.29 1614
3837.87 1655
3838.46 1715
3839.04 1744
3839.63 1760
3840.21 1632
3840.80 1762
3841.38 1652
3841.97 1627
3842.55 1830
3843.13 1607
3843.72 1819
3844.30 1812
3844.89 1736
3845.47 1827
3846.06 1538
3846.64 1579
3847.23 1600
3847.81 1661
3848.40 1644
3848.98 1762
3849.57 1688
3850.15 1638
3850.74 1793
3851.33 1809
3851.91 1655
3852.50 1776
3853.08 1799
3853.67 1685
3854.25 1799
3854.84 1746
3855.42 1839
3856.01 1829
3856.60 1586
3857.18 1814
3857.77 1821
3858.35 1847
3858.94 1846
3859.52 2048
3860.11 2123
3860.70 2100
3861.28 2143
3861.87 2129
3862.45 2208
3863.04 2366
3863.63 2303
3864.21 2415
3864.80 2525
3865.39 2513
3865.97 2476
3866.56 2534
3867.15 2373
3867.73 2239
3868.32 2357
3868.91 2100
3869.49 1944
3870.08 1918
3870.67 1688
3871.25 1710
3871.84 1841
3872.43 1820
3873.01 1754
3873.60 1728
3874.19 1724
3874.77 1762
3875.36 1776
3875.95 1826
3876.54 1747
3877.12 1774
3877.71 1730
3878.30 1911
3878.89 1866
3879.47 1799
3880.06 1787
3880.65 1802
3881.24 1777
3881.82 1746
3882.41 1827
3883.00 1867
3883.59 1895
3884.17 1711
3884.76 1593
3885.35 1872
3885.94 1830
3886.53 1863
3887.11 1832
3887.70 1708
3888.29 1815
3888.88 1789
3889.47 1809
3890.05 1799
3890.64 1950
3891.23 1915
3891.82 1929
3892.41 1769
3893.00 1829
3893.59 2051
3894.17 2149
3894.76 1942
3895.35 2006
3895.94 1949
3896.53 1885
3897.12 1996
3897.71 1952
3898.30 2028
3898.88 1907
3899.47 1941
3900.06 1958
3900.65 1853
3901.24 1839
3901.83 2019
3902.42 1905
3903.01 2031
3903.60 2100
3904.19 2001
3904.78 1848
3905.37 2051
3905.95 1864
3906.54 1868
3907.13 1697
3907.72 1674
3908.31 1806
3908.90 1762
3909.49 1812
3910.08 1741
3910.67 1868
3911.26 1921
3911.85 1782
3912.44 1767
3913.03 1786
3913.62 1668
3914.21 1711
3914.80 1561
3915.39 1627
3915.98 1720
3916.57 1542
3917.16 1538
3917.75 1529
3918.34 1735
3918.93 1587
3919.52 1797
3920.12 1729
3920.71 1885
3921.30 1737
3921.89 1689
3922.48 1790
3923.07 1675
3923.66 1609
3924.25 1709
3924.84 1641
3925.43 1740
3926.02 1662
3926.61 1551
3927.20 1709
3927.80 1697
3928.39 1616
3928.98 1638
3929.57 1773
3930.16 1790
3930.75 1709
3931.34 1773
3931.94 1883
3932.53 1677
3933.12 1779
3933.71 1802
3934.30 1755
3934.89 1780
3935.48 1636
3936.08 1646
3936.67 1698
3937.26 1752
3937.85 1843
3938.44 1715
3939.04 1768
3939.63 1673
3940.22 1672
3940.81 1614
3941.40 1795
3942.00 1777
3942.59 1717
3943.18 1698
3943.77 1759
3944.37 1791
3944.96 1668
3945.55 1592
3946.14 1679
3946.74 1777
3947.33 1646
3947.92 1563
3948.51 1552
3949.11 1676
3949.70 1664
3950.29 1669
3950.88 1609
3951.48 1686
3952.07 1693
3952.66 1672
3953.26 1568
3953.85 1524
3954.44 1639
3955.04 1646
3955.63 1553
3956.22 1620
3956.82 1605
3957.41 1547
3958.00 1761
3958.60 1624
3959.19 1676
3959.78 1707
3960.38 1715
3960.97 1729
3961.56 1705
3962.16 1628
3962.75 1653
3963.34 1669
3963.94 1635
3964.53 1666
3965.13 1561
3965.72 1633
3966.31 1602
3966.91 1698
3967.50 1627
3968.10 1492
3968.69 1674
3969.28 1760
3969.88 1618
3970.47 1599
3971.07 1645
3971.66 1576
3972.26 1738
3972.85 1812
3973.45 1511
3974.04 1576
3974.63 1694
3975.23 1717
3975.82 1782
3976.42 1745
3977.01 1749
3977.61 1754
3978.20 1749
3978.80 1872
3979.39 1748
3979.99 1892
3980.58 1701
3981.18 1714
3981.77 1672
3982.37 1801
3982.96 1690
3983.56 1856
3984.15 1824
3984.75 1747
3985.35 1822
3985.94 1790
3986.54 1647
3987.13 1734
3987.73 1704
3988.32 1720
3988.92 1776
3989.51 1804
3990.11 1848
3990.71 1686
3991.30 1792
3991.90 1763
3992.49 1763
3993.09 1771
3993.69 1648
3994.28 1675
3994.88 1686
3995.47 1791
3996.07 1655
3996.67 1665
3997.26 1762
3997.86 1666
3998.46 1618
3999.05 1573
3999.65 1682
4000.25 1676
4000.84 1636
4001.44 1557
4002.04 1715
4002.63 1681
4003.23 1776
4003.83 1695
4004.42 1673
4005.02 1620
4005.62 1792
4006.21 1736
4006.81 1677
4007.41 1693
4008.01 1757
4008.60 1695
4009.20 1714
4009.80 1913
4010.39 1836
4010.99 1834
4011.59 1768
4012.19 1895
4012.78 1785
4013.38 1769
4013.98 1708
4014.58 1788
4015.17 1815
4015.77 1904
4016.37 1917
4016.97 1843
4017.57 1858
4018.16 1981
4018.76 2015
4019.36 1923
4019.96 1944
4020.56 1980
4021.15 1951
4021.75 1932
4022.35 2029
4022.95 2008
4023.55 1968
4024.14 1812
4024.74 1886
4025.34 1910
4025.94 1758
4026.54 1714
4027.14 1733
4027.74 1802
4028.33 1775
4028.93 1817
4029.53 1618
4030.13 1781
4030.73 1783
4031.33 1812
4031.93 1672
4032.53 1785
4033.12 1755
4033.72 1738
4034.32 1720
4034.92 1680
4035.52 1786
4036.12 1789
4036.72 1910
4037.32 1903
4037.92 1753
4038.52 1727
4039.12 1693
4039.72 1605
4040.32 1538
4040.92 1639
4041.52 1671
4042.12 1706
4042.71 1838
4043.31 1790
4043.91 1682
4044.51 1654
4045.11 1780
4045.71 1609
4046.31 1646
4046.91 1655
4047.51 1560
4048.11 1612
4048.71 1595
4049.31 1656
4049.91 1578
4050.52 1695
4051.12 1677
4051.72 1605
4052.32 1656
4052.92 1801
4053.52 1808
4054.12 1723
4054.72 1642
4055.32 1616
4055.92 1772
4056.52 1840
4057.12 1743
4057.72 1751
4058.32 1814
4058.92 1529
4059.52 1569
4060.13 1640
4060.73 1638
4061.33 1667
4061.93 1600
4062.53 1567
4063.13 1596
4063.73 1675
4064.33 1653
4064.94 1682
4065.54 1719
4066.14 1558
4066.74 1601
4067.34 1760
4067.94 1745
4068.54 1650
4069.15 1613
4069.75 1696
4070.35 1704
4070.95 1751
4071.55 1687
4072.16 1584
4072.76 1565
4073.36 1611
4073.96 1643
4074.56 1667
4075.17 1570
4075.77 1578
4076.37 1577
4076.97 1589
4077.57 1587
4078.18 1535
4078.78 1515
4079.38 1664
4079.98 1664
4080.59 1437
4081.19 1494
4081.79 1578
4082.39 1609
4083.00 1570
4083.60 1580
4084.20 1483
4084.81 1559
4085.41 1698
4086.01 1604
4086.61 1604
4087.22 1703
4087.82 1579
4088.42 1527
4089.03 1402
4089.63 1640
4090.23 1536
4090.84 1586
4091.44 1560
4092.04 1564
4092.65 1709
4093.25 1589
4093.85 1505
4094.46 1530
4095.06 1564
4095.66 1589
4096.27 1635
4096.87 1470
4097.48 1520
4098.08 1633
4098.68 1612
4099.29 1598
4099.89 1658
4100.49 1672
4101.10 1451
4101.70 1566
4102.31 1528
4102.91 1533
4103.52 1498
4104.12 1564
4104.72 1533
4105.33 1428
4105.93 1493
4106.54 1533
4107.14 1589
4107.75 1475
4108.35 1553
4108.96 1563
4109.56 1436
4110.16 1538
4110.77 1531
4111.37 1515
4111.98 1613
4112.58 1618
4113.19 1509
4113.79 1533
4114.40 1434
4115.00 1497
4115.61 1415
4116.21 1496
4116.82 1552
4117.42 1703
4118.03 1711
4118.64 1695
4119.24 1537
4119.85 1574
4120.45 1512
4121.06 1646
4121.66 1597
4122.27 1544
4122.87 1632
4123.48 1564
4124.09 1614
4124.69 1662
4125.30 1614
4125.90 1629
4126.51 1551
4127.11 1461
4127.72 1438
4128.33 1459
4128.93 1432
4129.54 1387
4130.14 1538
4130.75 1505
4131.36 1531
4131.96 1551
4132.57 1511
4133.18 1610
4133.78 1651
4134.39 1543
4135.00 1630
4135.60 1620
4136.21 1678
4136.82 1805
4137.42 1706
4138.03 1639
4138.64 1680
4139.24 1676
4139.85 1615
4140.46 1548
4141.06 1777
4141.67 1692
4142.28 1678
4142.88 1761
4143.49 1772
4144.10 1810
4144.71 1686
4145.31 1633
4145.92 1560
4146.53 1611
4147.14 1553
4147.74 1629
4148.35 1618
4148.96 1646
4149.57 1506
4150.17 1501
4150.78 1422
4151.39 1407
4152.00 1627
4152.60 1544
4153.21 1570
4153.82 1495
4154.43 1430
4155.04 1534
4155.64 1596
4156.25 1492
4156.86 1422
4157.47 1581
4158.08 1493
4158.69 1574
4159.29 1494
4159.90 1469
4160.51 1591
4161.12 1652
4161.73 1512
4162.34 1523
4162.94 1543
4163.55 1444
4164.16 1500
4164.77 1533
4165.38 1553
4165.99 1543
4166.60 1546
4167.21 1504
4167.81 1554
4168.42 1704
4169.03 1584
4169.64 1508
4170.25 1558
4170.86 1493
4171.47 1492
4172.08 1563
4172.69 1686
4173.30 1580
4173.91 1613
4174.52 1615
4175.13 1609
4175.74 1597
4176.34 1640
4176.95 1726
4177.56 1691
4178.17 1676
4178.78 1699
4179.39 1668
4180.00 1607
4180.61 1654
4181.22 1773
4181.83 1642
4182.44 1704
4183.05 1660
4183.66 1497
4184.27 1614
4184.88 1609
4185.49 1651
4186.10 1612
4186.71 1461
4187.32 1580
4187.93 1525
4188.55 1562
4189.16 1461
4189.77 1505
4190.38 1548
4190.99 1527
4191.60 1556
4192.21 1537
4192.82 1565
4193.43 1631
4194.04 1590
4194.65 1566
4195.26 1690
4195.87 1676
4196.49 1668
4197.10 1697
4197.71 1754
4198.32 1729
4198.93 1638
4199.54 1650
4200.15 1585
4200.76 1589
4201.38 1632
4201.99 1658
4202.60 1649
4203.21 1651
4203.82 1642
4204.43 1470
4205.04 1512
4205.66 1567
4206.27 1425
4206.88 1542
4207.49 1589
4208.10 1546
4208.72 1456
4209.33 1649
4209.94 1686
4210.55 1590
4211.16 1536
4211.78 1667
4212.39 1594
4213.00 1639
4213.61 1620
4214.22 1532
4214.84 1633
4215.45 1721
4216.06 1778
4216.67 1666
4217.29 1668
4217.90 1620
4218.51 1744
4219.13 1628
4219.74 1696
4220.35 1687
4220.96 1758
4221.58 1821
4222.19 1939
4222.80 1851
4223.42 1976
4224.03 2030
4224.64 2001
4225.25 2140
4225.87 2088
4226.48 2003
4227.09 2046
4227.71 2119
4228.32 2137
4228.93 2070
4229.55 2051
4230.16 1958
4230.77 2074
4231.39 2045
4232.00 1888
4232.62 1804
4233.23 1964
4233.84 2002
4234.46 1977
4235.07 1961
4235.68 2081
4236.30 2204
4236.91 1975
4237.53 2012
4238.14 2208
4238.75 2123
4239.37 2010
4239.98 1948
4240.60 1900
4241.21 1860
4241.83 1985
4242.44 1924
4243.05 1848
4243.67 1797
4244.28 1776
4244.90 1885
4245.51 1798
4246.13 1724
4246.74 1853
4247.36 1883
4247.97 1823
4248.59 1871
4249.20 1695
4249.82 1883
4250.43 1891
4251.05 1856
4251.66 1876
4252.28 1776
4252.89 1833
4253.51 1781
4254.12 1624
4254.74 1625
4255.35 1587
4255.97 1706
4256.58 1631
4257.20 1607
4257.81 1683
4258.43 1621
4259.05 1737
4259.66 1740
4260.28 1727
4260.89 1903
4261.51 1829
4262.12 1777
4262.74 1769
4263.36 1703
4263.97 1579
4264.59 1611
4265.20 1667
4265.82 1713
4266.44 1641
4267.05 1612
4267.67 1696
4268.28 1699
4268.90 1736
4269.52 1712
4270.13 1734
4270.75 1851
4271.37 1742
4271.98 1669
4272.60 1717
4273.22 1706
4273.83 1748
4274.45 1697
4275.07 1711
4275.68 1662
4276.30 1672
4276.92 1684
4277.53 1624
4278.15 1782
4278.77 1808
4279.38 1594
4280.00 1534
4280.62 1644
4281.24 1794
4281.85 1626
4282.47 1630
4283.09 1602
4283.70 1650
4284.32 1585
4284.94 1694
4285.56 1726
4286.17 1672
4286.79 1644
4287.41 1635
4288.03 1538
4288.65 1531
4289.26 1597
4289.88 1611
4290.50 1600
4291.12 1563
4291.73 1694
4292.35 1652
4292.97 1568
4293.59 1580
4294.21 1563
4294.83 1653
4295.44 1597
4296.06 1673
4296.68 1658
4297.30 1564
4297.92 1550
4298.54 1559
4299.15 1741
4299.77 1711
4300.39 1746
4301.01 1783
4301.63 1552
4302.25 1554
4302.87 1708
4303.48 1574
4304.10 1662
4304.72 1632
4305.34 1681
4305.96 1579
4306.58 1682
4307.20 1692
4307.82 1663
4308.44 1664
4309.06 1488
4309.67 1592
4310.29 1555
4310.91 1639
4311.53 1697
4312.15 1684
4312.77 1576
4313.39 1635
4314.01 1791
4314.63 1609
4315.25 1523
4315.87 1477
4316.49 1668
4317.11 1591
4317.73 1590
4318.35 1726
4318.97 1624
4319.59 1594
4320.21 1637
4320.83 1789
4321.45 1712
4322.07 1675
4322.69 1740
4323.31 1631
4323.93 1667
4324.55 1749
4325.17 1722
4325.79 1598
4326.41 1618
4327.03 1660
4327.65 1644
4328.27 1780
4328.89 1732
4329.51 1822
4330.13 1851
4330.76 1616
4331.38 1770
4332.00 1733
4332.62 1759
4333.24 1574
4333.86 1640
4334.48 1761
4335.10 1693
4335.72 1648
4336.34 1727
4336.97 1701
4337.59 1905
4338.21 1831
4338.83 1912
4339.45 1933
4340.07 1920
4340.69 1912
4341.31 1936
4341.94 1988
4342.56 1827
4343.18 1893
4343.80 2007
4344.42 2092
4345.04 2035
4345.67 2035
4346.29 2296
4346.91 2219
4347.53 2316
4348.15 2435
4348.78 2419
4349.40 2488
4350.02 2620
4350.64 2635
4351.26 2395
4351.89 2393
4352.51 2299
4353.13 2142
4353.75 2003
4354.38 1911
4355.00 1864
4355.62 1964
4356.24 2033
4356.87 1988
4357.49 1834
4358.11 1854
4358.74 1933
4359.36 1891
4359.98 1730
4360.60 1878
4361.23 1943
4361.85 1601
4362.47 1616
4363.10 1921
4363.72 1775
4364.34 1702
4364.97 1838
4365.59 1861
4366.21 1737
4366.83 1829
4367.46 1859
4368.08 1798
4368.71 1707
4369.33 1729
4369.95 1816
4370.58 1720
4371.20 1738
4371.82 1658
4372.45 1584
4373.07 1640
4373.69 1627
4374.32 1643
4374.94 1506
4375.57 1598
4376.19 1689
4376.81 1701
4377.44 1694
4378.06 1587
4378.69 1580
4379.31 1790
4379.94 1767
4380.56 1774
4381.18 1741
4381.81 1675
4382.43 1640
4383.06 1691
4383.68 1687
4384.31 1785
4384.93 1616
4385.56 1585
4386.18 1749
4386.81 1760
4387.43 1641
4388.05 1705
4388.68 1666
4389.30 1612
4389.93 1547
4390.55 1579
4391.18 1539
4391.81 1479
4392.43 1597
4393.06 1609
4393.68 1654
4394.31 1663
4394.93 1647
4395.56 1531
4396.18 1533
4396.81 1723
4397.43 1605
4398.06 1574
4398.68 1597
4399.31 1635
4399.94 1634
4400.56 1623
4401.19 1566
4401.81 1533
4402.44 1516
4403.06 1469
4403.69 1584
4404.32 1674
4404.94 1704
4405.57 1592
4406.20 1612
4406.82 1688
4407.45 1698
4408.07 1696
4408.70 1626
4409.33 1621
4409.95 1704
4410.58 1626
4411.21 1508
4411.83 1587
4412.46 1597
4413.09 1602
4413.71 1633
4414.34 1499
4414.97 1547
4415.59 1562
4416.22 1483
4416.85 1477
4417.47 1691
4418.10 1730
4418.73 1669
4419.35 1707
4419.98 1556
4420.61 1511
4421.24 1663
4421.86 1597
4422.49 1647
4423.12 1600
4423.75 1650
4424.37 1647
4425.00 1603
4425.63 1650
4426.26 1586
4426.88 1551
4427.51 1503
4428.14 1432
4428.77 1484
4429.39 1584
4430.02 1527
4430.65 1544
4431.28 1549
4431.91 1358
4432.53 1522
4433.16 1506
4433.79 1451
4434.42 1498
4435.05 1641
4435.67 1562
4436.30 1501
4436.93 1502
4437.56 1314
4438.19 1636
4438.82 1608
4439.44 1473
4440.07 1587
4440.70 1483
4441.33 1511
4441.96 1521
4442.59 1497
4443.22 1476
4443.85 1482
4444.47 1435
4445.10 1450
4445.73 1432
4446.36 1612
4446.99 1575
4447.62 1386
4448.25 1560
4448.88 1536
4449.51 1448
4450.14 1565
4450.77 1498
4451.39 1512
4452.02 1536
4452.65 1578
4453.28 1459
4453.91 1627
4454.54 1585
4455.17 1418
4455.80 1473
4456.43 1532
4457.06 1485
4457.69 1462
4458.32 1509
4458.95 1529
4459.58 1406
4460.21 1446
4460.84 1518
4461.47 1526
4462.10 1482
4462.73 1434
4463.36 1370
4463.99 1413
4464.62 1551
4465.25 1534
4465.88 1382
4466.51 1542
4467.14 1549
4467.77 1444
4468.40 1388
4469.03 1250
4469.67 1434
4470.30 1532
4470.93 1489
4471.56 1388
4472.19 1586
4472.82 1470
4473.45 1443
4474.08 1501
4474.71 1457
4475.34 1370
4475.97 1405
4476.61 1478
4477.24 1473
4477.87 1406
4478.50 1430
4479.13 1478
4479.76 1480
4480.39 1412
4481.02 1383
4481.66 1372
4482.29 1485
4482.92 1528
4483.55 1546
4484.18 1490
4484.81 1398
4485.45 1412
4486.08 1537
4486.71 1556
4487.34 1429
4487.97 1570
4488.61 1586
4489.24 1522
4489.87 1489
4490.50 1503
4491.13 1462
4491.77 1437
4492.40 1522
4493.03 1517
4493.66 1468
4494.30 1515
4494.93 1322
4495.56 1458
4496.19 1468
4496.83 1469
4497.46 1426
4498.09 1448
4498.72 1540
4499.36 1528
4499.99 1517
4500.62 1509
4501.25 1453
4501.89 1537
4502.52 1595
4503.15 1628
4503.79 1614
4504.42 1633
4505.05 1622
4505.69 1507
4506.32 1556
4506.95 1461
4507.59 1569
4508.22 1650
4508.85 1516
4509.49 1509
4510.12 1462
4510.75 1454
4511.39 1446
4512.02 1427
4512.65 1427
4513.29 1469
4513.92 1462
4514.56 1502
4515.19 1493
4515.82 1449
4516.46 1464
4517.09 1452
4517.73 1454
4518.36 1518
4518.99 1461
4519.63 1446
4520.26 1459
4520.90 1510
4521.53 1555
4522.16 1488
4522.80 1439
4523.43 1565
4524.07 1625
4524.70 1511
4525.34 1556
4525.97 1587
4526.61 1599
4527.24 1476
4527.88 1616
4528.51 1588
4529.15 1725
4529.78 1825
4530.42 1904
4531.05 1951
4531.69 2041
4532.32 2138
4532.96 2145
4533.59 2226
4534.23 2364
4534.86 2268
4535.50 2252
4536.13 2243
4536.77 2158
4537.40 2147
4538.04 2107
4538.67 1948
4539.31 1850
4539.94 1817
4540.58 1753
4541.22 1615
4541.85 1596
4542.49 1564
4543.12 1496
4543.76 1474
4544.40 1599
4545.03 1620
4545.67 1476
4546.30 1511
4546.94 1516
4547.58 1558
4548.21 1533
4548.85 1609
4549.48 1588
4550.12 1563
4550.76 1595
4551.39 1606
4552.03 1617
4552.67 1564
4553.30 1564
4553.94 1705
4554.58 1728
4555.21 1617
4555.85 1581
4556.49 1662
4557.12 1668
4557.76 1517
4558.40 1438
4559.03 1589
4559.67 1577
4560.31 1503
4560.94 1545
4561.58 1604
4562.22 1639
4562.86 1596
4563.49 1564
4564.13 1489
4564.77 1569
4565.41 1570
4566.04 1497
4566.68 1586
4567.32 1682
4567.96 1604
4568.59 1721
4569.23 1767
4569.87 1810
4570.51 1672
4571.14 1643
4571.78 1805
4572.42 1850
4573.06 1728
4573.70 1635
4574.33 1574
4574.97 1543
4575.61 1672
4576.25 1604
4576.89 1500
4577.52 1504
4578.16 1552
4578.80 1442
4579.44 1493
4580.08 1461
4580.72 1506
4581.35 1528
4581.99 1622
4582.63 1651
4583.27 1460
4583.91 1524
4584.55 1648
4585.19 1554
4585.83 1616
4586.46 1528
4587.10 1448
4587.74 1432
4588.38 1514
4589.02 1565
4589.66 1606
4590.30 1544
4590.94 1584
4591.58 1613
4592.22 1534
4592.85 1478
4593.49 1525
4594.13 1609
4594.77 1620
4595.41 1699
4596.05 1713
4596.69 1655
4597.33 1586
4597.97 1555
4598.61 1552
4599.25 1564
4599.89 1464
4600.53 1440
4601.17 1581
4601.81 1500
4602.45 1574
4603.09 1580
4603.73 1603
4604.37 1632
4605.01 1632
4605.65 1599
4606.29 1587
4606.93 1597
4607.57 1621
4608.21 1518
4608.85 1549
4609.49 1729
4610.13 1667
4610.77 1636
4611.41 1568
4612.05 1621
4612.70 1635
4613.34 1614
4613.98 1590
4614.62 1552
4615.26 1570
4615.90 1597
4616.54 1611
4617.18 1516
4617.82 1495
4618.46 1416
4619.10 1424
4619.75 1485
4620.39 1424
4621.03 1407
4621.67 1569
4622.31 1439
4622.95 1470
4623.59 1515
4624.24 1577
4624.88 1552
4625.52 1374
4626.16 1422
4626.80 1548
4627.44 1487
4628.09 1474
4628.73 1680
4629.37 1531
4630.01 1539
4630.65 1480
4631.29 1513
4631.94 1580
4632.58 1570
4633.22 1349
4633.86 1433
4634.51 1510
4635.15 1543
4635.79 1463
4636.43 1575
4637.07 1536
4637.72 1632
4638.36 1568
4639.00 1601
4639.64 1585
4640.29 1569
4640.93 1606
4641.57 1495
4642.21 1514
4642.86 1520
4643.50 1633
4644.14 1650
4644.79 1569
4645.43 1592
4646.07 1500
4646.72 1590
4647.36 1542
4648.00 1485
4648.64 1463
4649.29 1439
4649.93 1466
4650.57 1520
4651.22 1585
4651.86 1557
4652.50 1506
4653.15 1392
4653.79 1469
4654.44 1619
4655.08 1612
4655.72 1698
4656.37 1741
4657.01 1560
4657.65 1495
4658.30 1530
4658.94 1437
4659.59 1421
4660.23 1401
4660.87 1461
4661.52 1597
4662.16 1527
4662.81 1518
4663.45 1457
4664.09 1336
4664.74 1422
4665.38 1526
4666.03 1460
4666.67 1451
4667.32 1442
4667.96 1406
4668.61 1496
4669.25 1487
4669.89 1416
4670.54 1250
4671.18 1368
4671.83 1374
4672.47 1370
4673.12 1387
4673.76 1355
4674.41 1387
4675.05 1562
4675.70 1409
4676.34 1389
4676.99 1413
4677.63 1434
4678.28 1455
4678.92 1551
4679.57 1426
4680.22 1401
4680.86 1393
4681.51 1326
4682.15 1408
4682.80 1430
4683.44 1505
4684.09 1412
4684.73 1446
4685.38 1519
4686.03 1434
4686.67 1364
4687.32 1491
4687.96 1532
4688.61 1464
4689.25 1493
4689.90 1521
4690.55 1402
4691.19 1521
4691.84 1475
4692.49 1455
4693.13 1476
4693.78 1642
4694.42 1477
4695.07 1425
4695.72 1426
4696.36 1413
4697.01 1408
4697.66 1527
4698.30 1515
4698.95 1501
4699.60 1571
4700.24 1582
4700.89 1644
4701.54 1655
4702.18 1594
4702.83 1631
4703.48 1573
4704.12 1488
4704.77 1582
4705.42 1425
4706.07 1707
4706.71 1431
4707.36 1485
4708.01 1485
4708.66 1549
4709.30 1580
4709.95 1518
4710.60 1506
4711.24 1368
4711.89 1420
4712.54 1468
4713.19 1457
4713.84 1482
4714.48 1614
4715.13 1368
4715.78 1460
4716.43 1441
4717.07 1476
4717.72 1465
4718.37 1410
4719.02 1375
4719.67 1476
4720.31 1412
4720.96 1526
4721.61 1480
4722.26 1434
4722.91 1500
4723.56 1571
4724.20 1436
4724.85 1529
4725.50 1422
4726.15 1502
4726.80 1525
4727.45 1473
4728.10 1588
4728.74 1591
4729.39 1555
4730.04 1515
4730.69 1415
4731.34 1490
4731.99 1420
4732.64 1533
4733.29 1516
4733.94 1442
4734.58 1312
4735.23 1380
4735.88 1349
4736.53 1460
4737.18 1473
4737.83 1382
4738.48 1464
4739.13 1432
4739.78 1479
4740.43 1564
4741.08 1427
4741.73 1407
4742.38 1561
4743.03 1419
4743.68 1471
4744.33 1442
4744.98 1383
4745.63 1463
4746.28 1336
4746.93 1531
4747.58 1585
4748.23 1475
4748.88 1464
4749.53 1436
4750.18 1491
4750.83 1555
4751.48 1626
4752.13 1568
4752.78 1679
4753.43 1704
4754.08 1619
4754.73 1542
4755.38 1496
4756.03 1591
4756.68 1547
4757.33 1502
4757.98 1498
4758.63 1589
4759.28 1624
4759.93 1559
4760.59 1528
4761.24 1510
4761.89 1431
4762.54 1478
4763.19 1400
4763.84 1433
4764.49 1576
4765.14 1580
4765.79 1525
4766.45 1626
4767.10 1597
4767.75 1578
4768.40 1621
4769.05 1713
4769.70 1576
4770.35 1614
4771.01 1506
4771.66 1448
4772.31 1455
4772.96 1503
4773.61 1422
4774.26 1565
4774.92 1639
4775.57 1541
4776.22 1505
4776.87 1457
4777.52 1485
4778.18 1410
4778.83 1421
4779.48 1370
4780.13 1405
4780.79 1466
4781.44 1477
4782.09 1439
4782.74 1494
4783.40 1497
4784.05 1430
4784.70 1524
4785.35 1354
4786.01 1433
4786.66 1432
4787.31 1404
4787.96 1392
4788.62 1449
4789.27 1483
4789.92 1425
4790.58 1460
4791.23 1478
4791.88 1472
4792.53 1435
4793.19 1422
4793.84 1462
4794.49 1471
4795.15 1528
4795.80 1503
4796.45 1531
4797.11 1497
4797.76 1477
4798.41 1357
4799.07 1374
4799.72 1277
4800.37 1428
4801.03 1433
4801.68 1378
4802.34 1464
4802.99 1599
4803.64 1526
4804.30 1458
4804.95 1406
4805.61 1411
4806.26 1402
4806.91 1483
4807.57 1544
4808.22 1412
4808.88 1443
4809.53 1449
4810.18 1386
4810.84 1371
4811.49 1531
4812.15 1344
4812.80 1345
4813.46 1369
4814.11 1364
4814.77 1488
4815.42 1506
4816.07 1489
4816.73 1358
4817.38 1399
4818.04 1438
4818.69 1451
4819.35 1488
4820.00 1585
4820.66 1389
4821.31 1452
4821.97 1447
4822.62 1574
4823.28 1555
4823.93 1613
4824.59 1586
4825.24 1426
4825.90 1604
4826.56 1647
4827.21 1513
4827.87 1529
4828.52 1471
4829.18 1526
4829.83 1554
4830.49 1561
4831.14 1625
4831.80 1515
4832.46 1453
4833.11 1580
4833.77 1634
4834.42 1560
4835.08 1566
4835.74 1613
4836.39 1631
4837.05 1585
4837.70 1660
4838.36 1602
4839.02 1678
4839.67 1679
4840.33 1725
4840.99 1848
4841.64 1736
4842.30 1631
4842.96 1590
4843.61 1550
4844.27 1685
4844.92 1601
4845.58 1620
4846.24 1599
4846.90 1597
4847.55 1583
4848.21 1658
4848.87 1606
4849.52 1517
4850.18 1456
4850.84 1589
4851.49 1608
4852.15 1498
4852.81 1534
4853.47 1571
4854.12 1585
4854.78 1626
4855.44 1496
4856.09 1536
4856.75 1572
4857.41 1469
4858.07 1494
4858.72 1620
4859.38 1629
4860.04 1519
4860.70 1619
4861.36 1615
4862.01 1544
4862.67 1486
4863.33 1580
4863.99 1511
4864.64 1607
4865.30 1590
4865.96 1520
4866.62 1659
4867.28 1704
4867.94 1566
4868.59 1686
4869.25 1619
4869.91 1602
4870.57 1545
4871.23 1589
4871.89 1629
4872.54 1529
4873.20 1480
4873.86 1553
4874.52 1575
4875.18 1686
4875.84 1587
4876.50 1609
4877.16 1522
4877.81 1552
4878.47 1516
4879.13 1514
4879.79 1655
4880.45 1539
4881.11 1550
4881.77 1567
4882.43 1695
4883.09 1657
4883.75 1556
4884.41 1676
4885.06 1615
4885.72 1399
4886.38 1516
4887.04 1530
4887.70 1560
4888.36 1465
4889.02 1471
4889.68 1469
4890.34 1463
4891.00 1439
4891.66 1454
4892.32 1495
4892.98 1630
4893.64 1628
4894.30 1523
4894.96 1535
4895.62 1502
4896.28 1547
4896.94 1310
4897.60 1414
4898.26 1341
4898.92 1492
4899.58 1477
4900.24 1443
4900.90 1356
4901.56 1448
4902.22 1420
4902.88 1417
4903.54 1443
4904.21 1504
4904.87 1472
4905.53 1408
4906.19 1367
4906.85 1494
4907.51 1490
4908.17 1437
4908.83 1478
4909.49 1441
4910.15 1451
4910.81 1452
4911.48 1513
4912.14 1335
4912.80 1296
4913.46 1285
4914.12 1428
4914.78 1379
4915.44 1366
4916.11 1435
4916.77 1391
4917.43 1394
4918.09 1287
4918.75 1324
4919.41 1448
4920.07 1469
4920.74 1568
4921.40 1433
4922.06 1415
4922.72 1425
4923.38 1416
4924.05 1353
4924.71 1211
4925.37 1340
4926.03 1429
4926.69 1347
4927.36 1352
4928.02 1335
4928.68 1392
4929.34 1380
4930.01 1320
4930.67 1376
4931.33 1410
4931.99 1357
4932.66 1327
4933.32 1278
4933.98 1375
4934.64 1380
4935.31 1401
4935.97 1204
4936.63 1418
4937.30 1436
4937.96 1519
4938.62 1470
4939.28 1472
4939.95 1444
4940.61 1470
4941.27 1373
4941.94 1326
4942.60 1392
4943.26 1362
4943.93 1406
4944.59 1389
4945.25 1438
4945.92 1467
4946.58 1484
4947.24 1404
4947.91 1312
4948.57 1314
4949.23 1452
4949.90 1462
4950.56 1380
4951.23 1341
4951.89 1473
4952.55 1356
4953.22 1308
4953.88 1331
4954.55 1349
4955.21 1306
4955.87 1329
4956.54 1317
4957.20 1431
4957.87 1411
4958.53 1412
4959.20 1369
4959.86 1366
4960.52 1369
4961.19 1337
4961.85 1396
4962.52 1332
4963.18 1392
4963.85 1380
4964.51 1351
4965.18 1207
4965.84 1348
4966.51 1439
4967.17 1386
4967.84 1372
4968.50 1511
4969.17 1405
4969.83 1282
4970.50 1314
4971.16 1252
4971.83 1310
4972.49 1337
4973.16 1460
4973.82 1437
4974.49 1434
4975.15 1470
4975.82 1251
4976.48 1268
4977.15 1363
4977.82 1385
4978.48 1327
4979.15 1311
4979.81 1433
4980.48 1459
4981.14 1311
4981.81 1384
4982.48 1318
4983.14 1497
4983.81 1386
4984.47 1455
4985.14 1421
4985.81 1366
4986.47 1377
4987.14 1375
4987.81 1382
4988.47 1311
4989.14 1395
4989.80 1361
4990.47 1409
4991.14 1390
4991.80 1394
4992.47 1424
4993.14 1435
4993.80 1327
4994.47 1300
4995.14 1267
4995.80 1381
4996.47 1349
4997.14 1267
4997.80 1357
4998.47 1331
4999.14 1245
4999.81 1264
5000.47 1337
5001.14 1332
5001.81 1335
5002.47 1356
5003.14 1437
5003.81 1390
5004.48 1406
5005.14 1318
5005.81 1219
5006.48 1388
5007.15 1251
5007.81 1299
5008.48 1441
5009.15 1429
5009.82 1313
5010.49 1315
5011.15 1385
5011.82 1363
5012.49 1342
5013.16 1445
5013.83 1546
5014.49 1446
5015.16 1501
5015.83 1437
5016.50 1371
5017.17 1298
5017.83 1429
5018.50 1395
5019.17 1574
5019.84 1528
5020.51 1445
5021.18 1527
5021.84 1577
5022.51 1621
5023.18 1655
5023.85 1678
5024.52 1664
5025.19 1653
5025.86 1693
5026.53 1770
5027.19 1768
5027.86 1669
5028.53 1576
5029.20 1569
5029.87 1553
5030.54 1517
5031.21 1523
5031.88 1407
5032.55 1454
5033.22 1452
5033.89 1464
5034.56 1467
5035.23 1491
5035.89 1432
5036.56 1446
5037.23 1266
5037.90 1309
5038.57 1398
5039.24 1347
5039.91 1307
5040.58 1329
5041.25 1304
5041.92 1436
5042.59 1476
5043.26 1343
5043.93 1454
5044.60 1525
5045.27 1408
5045.94 1264
5046.61 1285
5047.28 1434
5047.95 1443
5048.62 1377
5049.29 1386
5049.96 1383
5050.63 1255
5051.31 1317
5051.98 1422
5052.65 1445
5053.32 1422
5053.99 1464
5054.66 1475
5055.33 1500
5056.00 1360
5056.67 1368
5057.34 1359
5058.01 1373
5058.68 1296
5059.35 1432
5060.03 1546
5060.70 1467
5061.37 1408
5062.04 1330
5062.71 1356
5063.38 1417
5064.05 1373
5064.72 1456
5065.40 1489
5066.07 1455
5066.74 1477
5067.41 1558
5068.08 1502
5068.75 1522
5069.43 1427
5070.10 1406
5070.77 1316
5071.44 1276
5072.11 1342
5072.79 1342
5073.46 1405
5074.13 1335
5074.80 1390
5075.47 1384
5076.15 1378
5076.82 1382
5077.49 1302
5078.16 1426
5078.83 1388
5079.51 1329
5080.18 1411
5080.85 1509
5081.52 1367
5082.20 1342
5082.87 1447
5083.54 1385
5084.22 1347
5084.89 1259
5085.56 1324
5086.23 1347
5086.91 1361
5087.58 1420
5088.25 1357
5088.93 1368
5089.60 1413
5090.27 1501
5090.94 1511
5091.62 1424
5092.29 1483
5092.96 1420
5093.64 1462
5094.31 1492
5094.98 1463
5095.66 1475
5096.33 1443
5097.00 1390
5097.68 1422
5098.35 1275
5099.03 1374
5099.70 1401
5100.37 1514
5101.05 1273
5101.72 1309
5102.39 1381
5103.07 1336
5103.74 1399
5104.42 1481
5105.09 1325
5105.77 1374
5106.44 1446
5107.11 1416
5107.79 1475
5108.46 1530
5109.14 1356
5109.81 1418
5110.49 1309
5111.16 1342
5111.83 1266
5112.51 1208
5113.18 1303
5113.86 1193
5114.53 1282
5115.21 1352
5115.88 1414
5116.56 1306
5117.23 1274
5117.91 1303
5118.58 1273
5119.26 1326
5119.93 1312
5120.61 1430
5121.28 1531
5121.96 1598
5122.63 1356
5123.31 1375
5123.98 1366
5124.66 1397
5125.33 1453
5126.01 1302
5126.69 1403
5127.36 1473
5128.04 1443
5128.71 1415
5129.39 1363
5130.06 1307
5130.74 1443
5131.42 1389
5132.09 1358
5132.77 1236
5133.44 1368
5134.12 1345
5134.79 1301
5135.47 1419
5136.15 1389
5136.82 1418
5137.50 1436
5138.18 1326
5138.85 1292
5139.53 1318
5140.20 1342
5140.88 1335
5141.56 1302
5142.23 1311
5142.91 1395
5143.59 1389
5144.26 1325
5144.94 1333
5145.62 1326
5146.29 1380
5146.97 1387
5147.65 1437
5148.33 1333
5149.00 1300
5149.68 1292
5150.36 1305
5151.03 1215
5151.71 1236
5152.39 1292
5153.06 1232
5153.74 1302
5154.42 1310
5155.10 1250
5155.77 1239
5156.45 1221
5157.13 1385
5157.81 1389
5158.48 1343
5159.16 1346
5159.84 1407
5160.52 1284
5161.20 1307
5161.87 1254
5162.55 1282
5163.23 1288
5163.91 1302
5164.58 1404
5165.26 1311
5165.94 1314
5166.62 1224
5167.30 1259
5167.98 1383
5168.65 1284
5169.33 1292
5170.01 1276
5170.69 1240
5171.37 1254
5172.05 1177
5172.72 1228
5173.40 1264
5174.08 1212
5174.76 1289
5175.44 1184
5176.12 1279
5176.80 1284
5177.48 1369
5178.15 1433
5178.83 1401
5179.51 1361
5180.19 1353
5180.87 1338
5181.55 1328
5182.23 1222
5182.91 1283
5183.59 1316
5184.27 1450
5184.95 1340
5185.63 1295
5186.30 1262
5186.98 1348
5187.66 1302
5188.34 1293
5189.02 1286
5189.70 1322
5190.38 1391
5191.06 1247
5191.74 1272
5192.42 1233
5193.10 1174
5193.78 1251
5194.46 1315
5195.14 1342
5195.82 1293
5196.50 1302
5197.18 1291
5197.86 1166
5198.54 1239
5199.22 1244
5199.90 1319
5200.58 1329
5201.26 1303
5201.94 1345
5202.62 1296
5203.31 1286
5203.99 1379
5204.67 1383
5205.35 1301
5206.03 1212
5206.71 1304
5207.39 1357
5208.07 1328
5208.75 1291
5209.43 1180
5210.11 1283
5210.79 1366
5211.48 1423
5212.16 1267
5212.84 1275
5213.52 1317
5214.20 1326
5214.88 1333
5215.56 1329
5216.24 1252
5216.93 1387
5217.61 1258
5218.29 1299
5218.97 1198
5219.65 1215
5220.33 1285
5221.02 1322
5221.70 1359
5222.38 1298
5223.06 1384
5223.74 1388
5224.42 1322
5225.11 1288
5225.79 1278
5226.47 1326
5227.15 1310
5227.83 1312
5228.52 1267
5229.20 1259
5229.88 1327
5230.56 1288
5231.25 1214
5231.93 1325
5232.61 1229
5233.29 1215
5233.98 1330
5234.66 1349
5235.34 1330
5236.02 1354
5236.71 1350
5237.39 1361
5238.07 1379
5238.76 1304
5239.44 1230
5240.12 1263
5240.80 1277
5241.49 1264
5242.17 1318
5242.85 1280
5243.54 1279
5244.22 1378
5244.90 1358
5245.59 1421
5246.27 1305
5246.95 1320
5247.64 1319
5248.32 1321
5249.00 1350
5249.69 1436
5250.37 1381
5251.05 1370
5251.74 1349
5252.42 1262
5253.11 1211
5253.79 1339
5254.47 1365
5255.16 1345
5255.84 1431
5256.53 1358
5257.21 1279
5257.89 1208
5258.58 1257
5259.26 1203
5259.95 1236
5260.63 1292
5261.32 1300
5262.00 1400
5262.68 1362
5263.37 1311
5264.05 1273
5264.74 1216
5265.42 1275
5266.11 1296
5266.79 1408
5267.48 1354
5268.16 1409
5268.85 1332
5269.53 1376
5270.22 1382
5270.90 1316
5271.59 1326
5272.27 1389
5272.96 1352
5273.64 1344
5274.33 1357
5275.01 1450
5275.70 1451
5276.38 1277
5277.07 1201
5277.75 1327
5278.44 1360
5279.12 1433
5279.81 1297
5280.49 1355
5281.18 1327
5281.87 1248
5282.55 1391
5283.24 1388
5283.92 1300
5284.61 1380
5285.30 1386
5285.98 1426
5286.67 1364
5287.35 1346
5288.04 1416
5288.73 1369
5289.41 1423
5290.10 1367
5290.78 1372
5291.47 1312
5292.16 1333
5292.84 1315
5293.53 1372
5294.22 1434
5294.90 1414
5295.59 1341
5296.28 1424
5296.96 1419
5297.65 1396
5298.34 1360
5299.02 1341
5299.71 1350
5300.40 1420
5301.08 1336
5301.77 1313
5302.46 1296
5303.14 1364
5303.83 1411
5304.52 1424
5305.21 1374
5305.89 1440
5306.58 1383
5307.27 1346
5307.96 1200
5308.64 1358
5309.33 1382
5310.02 1377
5310.71 1402
5311.39 1487
5312.08 1376
5312.77 1361
5313.46 1287
5314.14 1271
5314.83 1334
5315.52 1411
5316.21 1370
5316.89 1331
5317.58 1319
5318.27 1410
5318.96 1335
5319.65 1403
5320.34 1372
5321.02 1471
5321.71 1375
5322.40 1366
5323.09 1466
5323.78 1455
5324.47 1415
5325.15 1439
5325.84 1440
5326.53 1431
5327.22 1323
5327.91 1400
5328.60 1349
5329.29 1432
5329.97 1334
5330.66 1389
5331.35 1360
5332.04 1387
5332.73 1313
5333.42 1367
5334.11 1418
5334.80 1352
5335.49 1420
5336.18 1382
5336.87 1340
5337.55 1379
5338.24 1524
5338.93 1493
5339.62 1450
5340.31 1475
5341.00 1491
5341.69 1353
5342.38 1386
5343.07 1542
5343.76 1444
5344.45 1370
5345.14 1447
5345.83 1534
5346.52 1413
5347.21 1371
5347.90 1291
5348.59 1399
5349.28 1521
5349.97 1455
5350.66 1684
5351.35 1660
5352.04 1699
5352.73 1850
5353.42 1838
5354.11 1813
5354.80 1876
5355.49 1864
5356.18 1748
5356.87 1707
5357.56 1495
5358.25 1460
5358.94 1572
5359.64 1498
5360.33 1481
5361.02 1363
5361.71 1355
5362.40 1373
5363.09 1449
5363.78 1402
5364.47 1369
5365.16 1416
5365.85 1387
5366.55 1383
5367.24 1355
5367.93 1291
5368.62 1397
5369.31 1387
5370.00 1334
5370.69 1385
5371.38 1236
5372.08 1299
5372.77 1416
5373.46 1264
5374.15 1226
5374.84 1243
5375.53 1400
5376.23 1304
5376.92 1337
5377.61 1379
5378.30 1408
5378.99 1282
5379.69 1313
5380.38 1259
5381.07 1281
5381.76 1269
5382.45 1257
5383.15 1345
5383.84 1322
5384.53 1322
5385.22 1390
5385.92 1369
5386.61 1287
5387.30 1326
5387.99 1273
5388.69 1326
5389.38 1379
5390.07 1266
5390.76 1299
5391.46 1343
5392.15 1368
5392.84 1398
5393.54 1413
5394.23 1435
5394.92 1389
5395.61 1281
5396.31 1347
5397.00 1329
5397.69 1326
5398.39 1381
5399.08 1401
5399.77 1454
5400.47 1399
5401.16 1296
5401.85 1306
5402.55 1350
5403.24 1229
5403.93 1270
5404.63 1452
5405.32 1460
5406.02 1407
5406.71 1330
5407.40 1343
5408.10 1386
5408.79 1400
5409.48 1449
5410.18 1437
5410.87 1432
5411.57 1338
5412.26 1362
5412.95 1270
5413.65 1378
5414.34 1417
5415.04 1372
5415.73 1426
5416.43 1373
5417.12 1387
5417.82 1427
5418.51 1439
5419.20 1250
5419.90 1426
5420.59 1375
5421.29 1254
5421.98 1355
5422.68 1364
5423.37 1303
5424.07 1351
5424.76 1318
5425.46 1310
5426.15 1424
5426.85 1365
5427.54 1336
5428.24 1283
5428.93 1367
5429.63 1391
5430.32 1364
5431.02 1309
5431.71 1273
5432.41 1222
5433.10 1335
5433.80 1387
5434.50 1390
5435.19 1316
5435.89 1238
5436.58 1317
5437.28 1335
5437.97 1374
5438.67 1472
5439.37 1410
5440.06 1426
5440.76 1503
5441.45 1505
5442.15 1483
5442.85 1392
5443.54 1499
5444.24 1373
5444.93 1359
5445.63 1361
5446.33 1369
5447.02 1522
5447.72 1461
5448.42 1594
5449.11 1637
5449.81 1683
5450.51 1640
5451.20 1637
5451.90 1686
5452.60 1522
5453.29 1570
5453.99 1662
5454.69 1463
5455.38 1473
5456.08 1381
5456.78 1417
5457.47 1510
5458.17 1381
5458.87 1315
5459.57 1299
5460.26 1287
5460.96 1439
5461.66 1369
5462.35 1419
5463.05 1445
5463.75 1387
5464.45 1446
5465.14 1561
5465.84 1575
5466.54 1372
5467.24 1463
5467.93 1608
5468.63 1601
5469.33 1460
5470.03 1431
5470.73 1468
5471.42 1628
5472.12 1417
5472.82 1488
5473.52 1442
5474.22 1548
5474.91 1529
5475.61 1483
5476.31 1604
5477.01 1541
5477.71 1579
5478.40 1440
5479.10 1462
5479.80 1534
5480.50 1515
5481.20 1543
5481.90 1626
5482.60 1758
5483.29 1735
5483.99 1773
5484.69 1712
5485.39 1629
5486.09 1615
5486.79 1663
5487.49 1689
5488.19 1656
5488.89 1529
5489.58 1414
5490.28 1501
5490.98 1567
5491.68 1632
5492.38 1493
5493.08 1635
5493.78 1661
5494.48 1571
5495.18 1704
5495.88 1627
5496.58 1586
5497.28 1573
5497.98 1485
5498.68 1603
5499.38 1643
5500.08 1769
5500.78 1844
5501.48 1765
5502.18 1672
5502.88 1815
5503.58 2070
5504.28 2116
5504.98 2046
5505.68 1845
5506.38 1918
5507.08 1933
5507.78 1899
5508.48 1742
5509.18 1583
5509.88 1581
5510.58 1690
5511.28 1593
5511.98 1751
5512.68 1677
5513.38 1685
5514.08 1662
5514.78 1610
5515.48 1492
5516.18 1665
5516.88 1740
5517.58 1521
5518.28 1712
5518.99 1692
5519.69 1522
5520.39 1554
5521.09 1562
5521.79 1532
5522.49 1522
5523.19 1618
5523.89 1618
5524.59 1593
5525.30 1562
5526.00 1488
5526.70 1470
5527.40 1524
5528.10 1541
5528.80 1447
5529.50 1464
5530.21 1460
5530.91 1470
5531.61 1485
5532.31 1393
5533.01 1356
5533.72 1457
5534.42 1437
5535.12 1427
5535.82 1518
5536.52 1424
5537.23 1444
5537.93 1388
5538.63 1415
5539.33 1431
5540.03 1350
5540.74 1350
5541.44 1423
5542.14 1427
5542.84 1419
5543.55 1323
5544.25 1301
5544.95 1402
5545.65 1261
5546.36 1347
5547.06 1367
5547.76 1386
5548.47 1370
5549.17 1465
5549.87 1415
5550.57 1372
5551.28 1447
5551.98 1404
5552.68 1284
5553.39 1344
5554.09 1322
5554.79 1366
5555.50 1422
5556.20 1365
5556.90 1347
5557.61 1409
5558.31 1366
5559.01 1322
5559.72 1363
5560.42 1321
5561.12 1267
5561.83 1312
5562.53 1242
5563.23 1329
5563.94 1346
5564.64 1369
5565.35 1298
5566.05 1314
5566.75 1247
5567.46 1295
5568.16 1237
5568.87 1337
5569.57 1361
5570.27 1246
5570.98 1335
5571.68 1237
5572.39 1190
5573.09 1265
5573.80 1291
5574.50 1309
5575.21 1327
5575.91 1266
5576.61 1298
5577.32 1458
5578.02 1321
5578.73 1289
5579.43 1296
5580.14 1302
5580.84 1327
5581.55 1291
5582.25 1252
5582.96 1288
5583.66 1237
5584.37 1344
5585.07 1269
5585.78 1254
5586.48 1219
5587.19 1291
5587.89 1440
5588.60 1325
5589.30 1227
5590.01 1177
5590.72 1219
5591.42 1280
5592.13 1291
5592.83 1267
5593.54 1315
5594.24 1245
5594.95 1354
5595.66 1227
5596.36 1228
5597.07 1218
5597.77 1163
5598.48 1155
5599.18 1181
5599.89 1206
5600.60 1307
5601.30 1268
5602.01 1282
5602.72 1271
5603.42 1270
5604.13 1285
5604.83 1249
5605.54 1176
5606.25 1281
5606.95 1235
5607.66 1252
5608.37 1226
5609.07 1118
5609.78 1219
5610.49 1235
5611.19 1164
5611.90 1229
5612.61 1191
5613.31 1221
5614.02 1250
5614.73 1297
5615.44 1355
5616.14 1263
5616.85 1120
5617.56 1169
5618.26 1329
5618.97 1258
5619.68 1239
5620.39 1116
5621.09 1170
5621.80 1162
5622.51 1182
5623.22 1149
5623.92 1150
5624.63 1264
5625.34 1313
5626.05 1263
5626.75 1304
5627.46 1360
5628.17 1331
5628.88 1282
5629.59 1228
5630.29 1200
5631.00 1226
5631.71 1221
5632.42 1211
5633.13 1339
5633.83 1267
5634.54 1199
5635.25 1267
5635.96 1179
5636.67 1195
5637.38 1263
5638.08 1257
5638.79 1277
5639.50 1313
5640.21 1188
5640.92 1245
5641.63 1314
5642.34 1225
5643.05 1314
5643.75 1389
5644.46 1315
5645.17 1231
5645.88 1225
5646.59 1335
5647.30 1242
5648.01 1233
5648.72 1280
5649.43 1248
5650.14 1252
5650.85 1218
5651.55 1235
5652.26 1297
5652.97 1273
5653.68 1232
5654.39 1315
5655.10 1294
5655.81 1259
5656.52 1427
5657.23 1299
5657.94 1348
5658.65 1287
5659.36 1233
5660.07 1266
5660.78 1341
5661.49 1245
5662.20 1212
5662.91 1265
5663.62 1280
5664.33 1316
5665.04 1316
5665.75 1345
5666.46 1386
5667.17 1272
5667.88 1286
5668.59 1255
5669.30 1171
5670.01 1074
5670.72 1252
5671.43 1267
5672.14 1326
5672.85 1182
5673.57 1312
5674.28 1275
5674.99 1322
5675.70 1181
5676.41 1270
5677.12 1287
5677.83 1241
5678.54 1219
5679.25 1234
5679.96 1327
5680.68 1315
5681.39 1167
5682.10 1171
5682.81 1199
5683.52 1233
5684.23 1244
5684.94 1148
5685.65 1144
5686.37 1230
5687.08 1362
5687.79 1331
5688.50 1202
5689.21 1263
5689.92 1299
5690.64 1312
5691.35 1205
5692.06 1207
5692.77 1201
5693.48 1182
5694.20 1222
5694.91 1132
5695.62 1257
5696.33 1241
5697.04 1213
5697.76 1191
5698.47 1274
5699.18 1227
5699.89 1253
5700.61 1253
5701.32 1195
5702.03 1177
5702.74 1239
5703.46 1304
5704.17 1253
5704.88 1236
5705.59 1166
5706.31 1153
5707.02 1247
5707.73 1242
5708.45 1222
5709.16 1188
5709.87 1291
5710.58 1255
5711.30 1212
5712.01 1232
5712.72 1226
5713.44 1180
5714.15 1253
5714.86 1220
5715.58 1134
5716.29 1226
5717.00 1299
5717.72 1289
5718.43 1180
5719.14 1238
5719.86 1223
5720.57 1246
5721.28 1246
5722.00 1275
5722.71 1273
5723.43 1207
5724.14 1179
5724.85 1213
5725.57 1247
5726.28 1263
5727.00 1277
5727.71 1297
5728.42 1385
5729.14 1204
5729.85 1234
5730.57 1282
5731.28 1206
5732.00 1224
5732.71 1246
5733.42 1312
5734.14 1337
5734.85 1254
5735.57 1164
5736.28 1286
5737.00 1303
5737.71 1318
5738.43 1244
5739.14 1284
5739.86 1242
5740.57 1294
5741.29 1348
5742.00 1314
5742.72 1267
5743.43 1224
5744.15 1262
5744.86 1370
5745.58 1336
5746.29 1358
5747.01 1230
5747.72 1328
5748.44 1286
5749.15 1346
5749.87 1330
5750.58 1323
5751.30 1422
5752.02 1435
5752.73 1333
5753.45 1183
5754.16 1277
5754.88 1247
5755.59 1336
5756.31 1362
5757.03 1330
5757.74 1329
5758.46 1366
5759.17 1365
5759.89 1405
5760.61 1315
5761.32 1361
5762.04 1274
5762.76 1290
5763.47 1274
5764.19 1358
5764.90 1351
5765.62 1337
5766.34 1333
5767.05 1233
5767.77 1269
5768.49 1418
5769.20 1348
5769.92 1345
5770.64 1425
5771.35 1327
5772.07 1229
5772.79 1237
5773.51 1208
5774.22 1346
5774.94 1382
5775.66 1370
5776.37 1320
5777.09 1366
5777.81 1331
5778.53 1358
5779.24 1221
5779.96 1263
5780.68 1304
5781.39 1260
5782.11 1341
5782.83 1291
5783.55 1380
5784.26 1452
5784.98 1392
5785.70 1411
5786.42 1315
5787.14 1401
5787.85 1427
5788.57 1414
5789.29 1332
5790.01 1343
5790.73 1369
5791.44 1407
5792.16 1348
5792.88 1416
5793.60 1563
5794.32 1514
5795.03 1445
5795.75 1387
5796.47 1442
5797.19 1482
5797.91 1475
5798.63 1563
5799.35 1581
5800.06 1537
5800.78 1682
5801.50 1570
5802.22 1666
5802.94 1878
5803.66 1948
5804.38 1999
5805.10 1935
5805.81 1892
5806.53 1772
5807.25 1645
5807.97 1679
5808.69 1640
5809.41 1671
5810.13 1586
5810.85 1566
5811.57 1604
5812.29 1401
5813.01 1465
5813.73 1518
5814.45 1599
5815.17 1499
5815.88 1507
5816.60 1498
5817.32 1636
5818.04 1537
5818.76 1501
5819.48 1519
5820.20 1451
5820.92 1442
5821.64 1564
5822.36 1498
5823.08 1472
5823.80 1477
5824.52 1475
5825.24 1464
5825.96 1405
5826.68 1412
5827.40 1442
5828.12 1412
5828.84 1496
5829.57 1420
5830.29 1378
5831.01 1251
5831.73 1342
5832.45 1383
5833.17 1342
5833.89 1363
5834.61 1456
5835.33 1386
5836.05 1447
5836.77 1510
5837.49 1435
5838.21 1415
5838.94 1264
5839.66 1218
5840.38 1242
5841.10 1304
5841.82 1358
5842.54 1431
5843.26 1559
5843.98 1419
5844.70 1503
5845.43 1404
5846.15 1338
5846.87 1311
5847.59 1300
5848.31 1370
5849.03 1391
5849.76 1404
5850.48 1355
5851.20 1381
5851.92 1253
5852.64 1269
5853.36 1352
5854.09 1429
5854.81 1415
5855.53 1322
5856.25 1294
5856.97 1370
5857.70 1236
5858.42 1346
5859.14 1371
5859.86 1281
5860.59 1357
5861.31 1365
5862.03 1355
5862.75 1256
5863.48 1214
5864.20 1275
5864.92 1324
5865.64 1306
5866.37 1282
5867.09 1364
5867.81 1248
5868.54 1257
5869.26 1299
5869.98 1396
5870.70 1311
5871.43 1354
5872.15 1287
5872.87 1289
5873.60 1262
5874.32 1290
5875.04 1307
5875.77 1244
5876.49 1249
5877.21 1400
5877.94 1318
5878.66 1353
5879.38 1330
5880.11 1206
5880.83 1254
5881.55 1306
5882.28 1318
5883.00 1369
5883.73 1380
5884.45 1352
5885.17 1465
5885.90 1223
5886.62 1220
5887.34 1353
5888.07 1324
5888.79 1290
5889.52 1309
5890.24 1277
5890.97 1267
5891.69 1324
5892.41 1353
5893.14 1349
5893.86 1282
5894.59 1359
5895.31 1360
5896.04 1347
5896.76 1247
5897.49 1333
5898.21 1293
5898.93 1300
5899.66 1264
5900.38 1221
5901.11 1408
5901.83 1417
5902.56 1339
5903.28 1441
5904.01 1304
5904.73 1287
5905.46 1377
5906.18 1271
5906.91 1201
5907.64 1319
5908.36 1300
5909.09 1396
5909.81 1337
5910.54 1317
5911.26 1253
5911.99 1262
5912.71 1301
5913.44 1275
5914.16 1292
5914.89 1248
5915.62 1244
5916.34 1360
5917.07 1368
5917.79 1418
5918.52 1331
5919.25 1312
5919.97 1286
5920.70 1326
5921.42 1393
5922.15 1384
5922.88 1339
5923.60 1325
5924.33 1338
5925.05 1442
5925.78 1370
5926.51 1299
5927.23 1365
5927.96 1395
5928.69 1561
5929.41 1394
5930.14 1408
5930.87 1339
5931.59 1403
5932.32 1418
5933.05 1322
5933.77 1438
5934.50 1406
5935.23 1423
5935.95 1396
5936.68 1344
5937.41 1437
5938.14 1532
5938.86 1588
5939.59 1500
5940.32 1339
5941.04 1486
5941.77 1388
5942.50 1428
5943.23 1535
5943.95 1560
5944.68 1620
5945.41 1576
5946.14 1596
5946.87 1636
5947.59 1576
5948.32 1606
5949.05 1519
5949.78 1575
5950.50 1609
5951.23 1509
5951.96 1416
5952.69 1573
5953.42 1646
5954.14 1712
5954.87 1702
5955.60 1692
5956.33 1789
5957.06 1743
5957.79 1750
5958.51 1834
5959.24 1643
5959.97 1677
5960.70 1675
5961.43 1814
5962.16 1823
5962.88 1764
5963.61 1795
5964.34 1713
5965.07 1683
5965.80 1772
5966.53 1710
5967.26 1788
5967.99 1850
5968.72 1923
5969.44 1981
5970.17 2036
5970.90 2027
5971.63 1979
5972.36 1848
5973.09 1963
5973.82 1974
5974.55 1857
5975.28 1909
5976.01 1919
5976.74 1931
5977.47 1736
5978.20 1766
5978.93 1824
5979.66 1691
5980.39 1746
5981.12 1807
5981.85 1817
5982.58 1906
5983.31 1949
5984.04 1910
5984.77 1883
5985.50 1910
5986.23 1984
5986.96 1859
5987.69 1935
5988.42 1872
5989.15 1812
5989.88 1834
5990.61 1885
5991.34 1916
5992.07 1828
5992.80 1945
5993.53 1877
5994.26 1759
5994.99 1829
5995.72 1840
5996.45 1815
5997.18 1769
5997.91 1715
5998.64 1836
5999.37 1782
6000.11 1870
6000.84 1791
6001.57 1780
6002.30 1798
6003.03 1795
6003.76 1875
6004.49 1799
6005.22 1779
6005.95 1814
6006.69 1728
6007.42 1727
6008.15 1847
6008.88 1845
6009.61 1879
6010.34 1877
6011.07 1875
6011.81 1920
6012.54 1966
6013.27 2131
6014.00 2088
6014.73 2212
6015.46 2190
6016.20 2250
6016.93 2151
6017.66 2044
6018.39 2066
6019.12 1989
6019.86 1961
6020.59 1942
6021.32 1813
6022.05 1796
6022.79 1804
6023.52 1736
6024.25 1650
6024.98 1707
6025.72 1727
6026.45 1793
6027.18 1703
6027.91 1607
6028.65 1574
6029.38 1636
6030.11 1692
6030.84 1726
6031.58 1717
6032.31 1676
6033.04 1754
6033.78 1643
6034.51 1693
6035.24 1715
6035.98 1638
6036.71 1618
6037.44 1732
6038.17 1708
6038.91 1786
6039.64 1742
6040.37 1790
6041.11 1804
6041.84 1695
6042.58 1818
6043.31 1769
6044.04 1799
6044.78 1932
6045.51 1947
6046.24 1764
6046.98 1687
6047.71 1657
6048.44 1789
6049.18 1745
6049.91 1748
6050.65 1841
6051.38 1733
6052.11 1751
6052.85 1790
6053.58 1924
6054.32 2020
6055.05 1912
6055.79 1809
6056.52 1769
6057.25 1700
6057.99 1691
6058.72 1837
6059.46 1752
6060.19 1701
6060.93 1686
6061.66 1816
6062.40 1841
6063.13 1800
6063.87 1763
6064.60 1824
6065.34 1818
6066.07 1791
6066.81 1858
6067.54 1807
6068.28 1751
6069.01 1882
6069.75 1865
6070.48 1776
6071.22 1725
6071.95 1653
6072.69 1641
6073.42 1737
6074.16 1850
6074.89 1708
6075.63 1584
6076.36 1739
6077.10 1696
6077.84 1704
6078.57 1604
6079.31 1716
6080.04 1706
6080.78 1672
6081.51 1729
6082.25 1810
6082.99 1770
6083.72 1920
6084.46 1757
6085.20 1678
6085.93 1701
6086.67 1678
6087.40 1536
6088.14 1605
6088.88 1665
6089.61 1621
6090.35 1661
6091.09 1701
6091.82 1738
6092.56 1729
6093.30 1584
6094.03 1784
6094.77 1843
6095.51 1762
6096.24 1685
6096.98 1711
6097.72 1703
6098.45 1808
6099.19 1769
6099.93 1779
6100.66 1775
6101.40 1762
6102.14 1800
6102.87 1728
6103.61 1746
6104.35 1699
6105.09 1747
6105.82 1758
6106.56 1867
6107.30 1781
6108.04 1700
6108.77 1690
6109.51 1733
6110.25 1766
6110.99 1682
6111.72 1751
6112.46 1747
6113.20 1776
6113.94 1693
6114.68 1732
6115.41 1777
6116.15 1928
6116.89 1791
6117.63 1850
6118.37 1804
6119.10 1810
6119.84 1891
6120.58 1926
6121.32 1815
6122.06 1867
6122.80 2022
6123.53 2009
6124.27 1838
6125.01 1852
6125.75 1789
6126.49 1829
6127.23 1947
6127.97 1945
6128.70 1889
6129.44 1985
6130.18 1971
6130.92 1860
6131.66 2002
6132.40 1910
6133.14 1932
6133.88 2031
6134.62 1874
6135.35 1839
6136.09 1866
6136.83 1878
6137.57 1847
6138.31 2021
6139.05 1932
6139.79 1855
6140.53 1905
6141.27 2007
6142.01 2040
6142.75 2039
6143.49 2014
6144.23 2038
6144.97 2016
6145.71 2187
6146.45 2165
6147.19 2074
6147.93 2151
6148.67 2038
6149.41 2099
6150.15 2170
6150.89 2150
6151.63 2249
6152.37 2190
6153.11 2157
6153.85 2231
6154.59 2178
6155.33 2261
6156.07 2252
6156.81 2208
6157.55 2147
6158.29 2134
6159.03 2244
6159.77 2092
6160.51 2202
6161.25 2194
6161.99 2317
6162.73 2295
6163.47 2443
6164.22 2336
6164.96 2310
6165.70 2287
6166.44 2432
6167.18 2520
6167.92 2588
6168.66 2631
6169.40 2519
6170.14 2684
6170.89 2685
6171.63 2754
6172.37 2874
6173.11 2712
6173.85 2761
6174.59 2634
6175.33 2696
6176.08 2651
6176.82 2724
6177.56 2656
6178.30 2676
6179.04 2665
6179.78 2738
6180.53 2617
6181.27 2567
6182.01 2524
6182.75 2600
6183.49 2758
6184.24 2756
6184.98 2738
6185.72 2744
6186.46 2699
6187.20 2754
6187.95 2861
6188.69 2847
6189.43 2810
6190.17 2763
6190.92 2703
6191.66 2883
6192.40 2850
6193.14 2795
6193.89 2990
6194.63 3026
6195.37 2870
6196.12 2979
6196.86 3269
6197.60 3210
6198.34 3147
6199.09 2984
6199.83 3135
6200.57 3051
6201.32 3048
6202.06 2988
6202.80 2927
6203.55 3081
6204.29 3065
6205.03 3112
6205.78 3348
6206.52 3582
6207.26 3875
6208.01 4121
6208.75 4267
6209.49 4987
6210.24 5336
6210.98 6067
6211.72 6520
6212.47 6802
6213.21 6789
6213.96 6784
6214.70 6637
6215.44 6255
6216.19 5636
6216.93 4942
6217.68 4416
6218.42 3991
6219.16 3865
6219.91 3355
6220.65 3057
6221.40 3000
6222.14 2809
6222.89 2699
6223.63 2796
6224.37 2819
6225.12 2909
6225.86 2878
6226.61 3118
6227.35 3076
6228.10 3042
6228.84 3138
6229.59 3020
6230.33 3115
6231.08 3061
6231.82 2941
6232.57 2738
6233.31 2549
6234.06 2496
6234.80 2404
6235.55 2280
6236.29 2346
6237.04 2349
6237.78 2276
6238.53 2236
6239.27 2266
6240.02 2309
6240.76 2263
6241.51 2274
6242.26 2343
6243.00 2456
6243.75 2434
6244.49 2414
6245.24 2326
6245.98 2328
6246.73 2355
6247.48 2389
6248.22 2529
6248.97 2676
6249.71 2614
6250.46 2592
6251.21 2693
6251.95 2754
6252.70 2778
6253.44 2752
6254.19 2590
6254.94 2561
6255.68 2442
6256.43 2278
6257.18 2356
6257.92 2484
6258.67 2391
6259.42 2300
6260.16 2386
6260.91 2437
6261.66 2324
6262.40 2307
6263.15 2285
6263.90 2380
6264.64 2340
6265.39 2297
6266.14 2332
6266.88 2288
6267.63 2197
6268.38 2332
6269.13 2347
6269.87 2317
6270.62 2291
6271.37 2249
6272.11 2249
6272.86 2247
6273.61 2206
6274.36 2186
6275.10 2221
6275.85 2185
6276.60 2226
6277.35 2183
6278.10 2306
6278.84 2104
6279.59 2273
6280.34 2299
6281.09 2123
6281.83 2245
6282.58 2259
6283.33 2058
6284.08 2144
6284.83 2034
6285.57 2041
6286.32 2086
6287.07 1891
6287.82 1978
6288.57 2122
6289.32 2038
6290.06 1944
6290.81 2003
6291.56 1978
6292.31 2037
6293.06 1973
6293.81 2038
6294.56 1981
6295.30 1957
6296.05 2026
6296.80 1905
6297.55 1858
6298.30 1963
6299.05 1961
6299.80 1973
6300.55 1994
6301.30 1812
6302.05 1791
6302.79 1888
6303.54 1883
6304.29 1789
6305.04 1840
6305.79 1811
6306.54 1808
6307.29 1911
6308.04 1740
6308.79 1873
6309.54 1809
6310.29 1833
6311.04 1859
6311.79 1865
6312.54 1817
6313.29 1912
6314.04 2013
6314.79 1829
6315.54 1754
6316.29 1882
6317.04 1887
6317.79 1829
6318.54 1729
6319.29 1845
6320.04 1752
6320.79 1792
6321.54 1766
6322.29 1849
6323.04 1794
6323.79 1818
6324.54 1730
6325.29 1731
6326.04 1730
6326.79 1653
6327.54 1724
6328.29 1672
6329.04 1656
6329.79 1451
6330.55 1628
6331.30 1642
6332.05 1741
6332.80 1675
6333.55 1623
6334.30 1641
6335.05 1557
6335.80 1590
6336.55 1532
6337.30 1574
6338.06 1682
6338.81 1715
6339.56 1632
6340.31 1624
6341.06 1692
6341.81 1683
6342.56 1593
6343.32 1577
6344.07 1631
6344.82 1652
6345.57 1534
6346.32 1611
6347.07 1704
6347.83 1755
6348.58 1753
6349.33 1722
6350.08 1669
6350.83 1612
6351.59 1594
6352.34 1644
6353.09 1616
6353.84 1634
6354.60 1726
6355.35 1635
6356.10 1590
6356.85 1712
6357.61 1682
6358.36 1694
6359.11 1722
6359.86 1621
6360.62 1629
6361.37 1718
6362.12 1631
6362.87 1617
6363.63 1640
6364.38 1602
6365.13 1630
6365.88 1547
6366.64 1630
6367.39 1616
6368.14 1610
6368.90 1568
6369.65 1527
6370.40 1763
6371.16 1691
6371.91 1548
6372.66 1600
6373.42 1575
6374.17 1559
6374.92 1561
6375.68 1543
6376.43 1528
6377.18 1579
6377.94 1619
6378.69 1521
6379.45 1572
6380.20 1621
6380.95 1596
6381.71 1499
6382.46 1515
6383.21 1499
6383.97 1548
6384.72 1653
6385.48 1624
6386.23 1605
6386.98 1579
6387.74 1652
6388.49 1623
6389.25 1626
6390.00 1513
6390.76 1568
6391.51 1640
6392.27 1527
6393.02 1495
6393.77 1601
6394.53 1559
6395.28 1562
6396.04 1681
6396.79 1638
6397.55 1621
6398.30 1557
6399.06 1609
6399.81 1701
6400.57 1653
6401.32 1612
6402.08 1506
6402.83 1629
6403.59 1605
6404.34 1552
6405.10 1586
6405.85 1537
6406.61 1519
6407.36 1441
6408.12 1511
6408.88 1456
6409.63 1531
6410.39 1605
6411.14 1655
6411.90 1644
6412.65 1549
6413.41 1597
6414.16 1629
6414.92 1615
6415.68 1606
6416.43 1596
6417.19 1509
6417.94 1583
6418.70 1613
6419.46 1610
6420.21 1613
6420.97 1681
6421.73 1597
6422.48 1615
6423.24 1705
6423.99 1648
6424.75 1681
6425.51 1594
6426.26 1520
6427.02 1492
6427.78 1546
6428.53 1556
6429.29 1540
6430.05 1661
6430.80 1624
6431.56 1563
6432.32 1619
6433.07 1630
6433.83 1633
6434.59 1715
6435.34 1672
6436.10 1736
6436.86 1615
6437.62 1619
6438.37 1547
6439.13 1594
6439.89 1619
6440.65 1625
6441.40 1772
6442.16 1812
6442.92 1733
6443.68 1675
6444.43 1674
6445.19 1635
6445.95 1638
6446.71 1557
6447.46 1692
6448.22 1645
6448.98 1612
6449.74 1711
6450.49 1700
6451.25 1699
6452.01 1704
6452.77 1603
6453.53 1786
6454.29 1759
6455.04 1773
6455.80 1773
6456.56 1678
6457.32 1651
6458.08 1788
6458.84 1848
6459.59 1707
6460.35 1706
6461.11 1747
6461.87 1695
6462.63 1719
6463.39 1842
6464.15 1739
6464.90 1783
6465.66 1909
6466.42 1860
6467.18 1858
6467.94 1908
6468.70 1923
6469.46 1852
6470.22 1867
6470.98 1901
6471.73 1850
6472.49 1889
6473.25 1897
6474.01 1898
6474.77 2054
6475.53 1992
6476.29 2058
6477.05 1993
6477.81 2071
6478.57 1907
6479.33 1982
6480.09 1965
6480.85 2061
6481.61 2203
6482.37 2166
6483.13 2198
6483.89 2169
6484.65 2149
6485.41 2009
6486.17 2083
6486.93 2166
6487.69 2143
6488.45 2139
6489.21 2133
6489.97 2126
6490.73 2235
6491.49 2195
6492.25 2331
6493.01 2176
6493.77 2276
6494.53 2322
6495.29 2416
6496.05 2413
6496.81 2494
6497.57 2501
6498.33 2342
6499.10 2438
6499.86 2437
6500.62 2551
6501.38 2463
6502.14 2469
6502.90 2524
6503.66 2451
6504.42 2425
6505.18 2429
6505.94 2479
6506.71 2620
6507.47 2612
6508.23 2634
6508.99 2620
6509.75 2725
6510.51 2758
6511.27 2835
6512.04 2827
6512.80 2768
6513.56 2799
6514.32 2768
6515.08 2873
6515.84 2906
6516.61 2929
6517.37 2840
6518.13 2957
6518.89 2978
6519.65 2771
6520.42 2829
6521.18 3017
6521.94 2927
6522.70 2979
6523.46 3031
6524.23 3044
6524.99 3002
6525.75 3027
6526.51 3242
6527.28 3203
6528.04 3125
6528.80 3156
6529.56 3393
6530.33 3374
6531.09 3460
6531.85 3193
6532.61 3288
6533.38 3368
6534.14 3404
6534.90 3554
6535.67 3983
6536.43 4188
6537.19 4606
6537.95 5463
6538.72 5801
6539.48 6263
6540.24 6571
6541.01 6702
6541.77 6605
6542.53 6257
6543.30 5753
6544.06 5232
6544.82 4694
6545.59 4116
6546.35 3701
6547.11 3454
6547.88 3184
6548.64 2990
6549.41 2858
6550.17 2702
6550.93 2660
6551.70 2566
6552.46 2529
6553.22 2568
6553.99 2562
6554.75 2515
6555.52 2609
6556.28 2527
6557.05 2430
6557.81 2474
6558.57 2469
6559.34 2519
6560.10 2503
6560.87 2383
6561.63 2397
6562.40 2521
6563.16 2473
6563.92 2459
6564.69 2452
6565.45 2566
6566.22 2606
6566.98 2668
6567.75 2731
6568.51 2668
6569.28 2668
6570.04 2851
6570.81 2768
6571.57 2616
6572.34 2685
6573.10 2873
6573.87 2756
6574.63 2829
6575.40 2897
6576.16 2796
6576.93 3067
6577.69 3023
6578.46 3070
6579.23 3331
6579.99 3341
6580.76 3263
6581.52 3101
6582.29 3192
6583.05 3075
6583.82 3001
6584.59 3184
6585.35 3037
6586.12 2957
6586.88 3001
6587.65 2838
6588.41 2666
6589.18 2628
6589.95 2726
6590.71 2870
6591.48 2816
6592.25 2756
6593.01 2830
6593.78 2750
6594.54 2871
6595.31 2895
6596.08 2940
6596.84 2900
6597.61 2863
6598.38 3002
6599.14 3073
6599.91 2909
6600.68 2684
6601.44 2760
6602.21 2687
6602.98 2559
6603.74 2538
6604.51 2466
6605.28 2461
6606.05 2473
6606.81 2434
6607.58 2295
6608.35 2340
6609.11 2396
6609.88 2376
6610.65 2272
6611.42 2381
6612.18 2289
6612.95 2372
6613.72 2398
6614.49 2484
6615.25 2292
6616.02 2187
6616.79 2200
6617.56 2275
6618.32 2269
6619.09 2200
6619.86 2237
6620.63 2200
6621.40 2130
6622.16 2277
6622.93 2200
6623.70 2227
6624.47 2094
6625.24 2087
6626.00 2183
6626.77 2050
6627.54 2189
6628.31 2131
6629.08 2054
6629.85 2032
6630.61 2136
6631.38 2251
6632.15 2292
6632.92 2158
6633.69 2179
6634.46 2249
6635.23 2216
6635.99 2216
6636.76 2264
6637.53 2229
6638.30 2186
6639.07 2287
6639.84 2230
6640.61 2216
6641.38 2131
6642.15 1994
6642.92 2010
6643.68 2113
6644.45 2073
6645.22 1972
6645.99 1948
6646.76 2039
6647.53 1969
6648.30 2069
6649.07 2033
6649.84 1933
6650.61 1983
6651.38 1943
6652.15 1981
6652.92 2056
6653.69 1995
6654.46 2018
6655.23 1981
6656.00 1982
6656.77 1997
6657.54 2012
6658.31 1963
6659.08 1955
6659.85 1832
6660.62 1855
6661.39 1801
6662.16 1727
6662.93 1679
6663.70 1882
6664.47 1805
6665.24 1849
6666.01 1811
6666.78 1799
6667.55 1830
6668.32 1744
6669.09 1792
6669.86 1871
6670.64 1877
6671.41 1790
6672.18 1770
6672.95 1762
6673.72 1765
6674.49 1861
6675.26 1742
6676.03 1714
6676.80 1751
6677.57 1747
6678.35 1822
6679.12 1737
6679.89 1790
6680.66 1810
6681.43 1756
6682.20 1763
6682.97 1816
6683.75 1940
6684.52 1816
6685.29 1819
6686.06 1810
6686.83 1819
6687.60 1850
6688.38 1871
6689.15 1864
6689.92 1846
6690.69 1821
6691.46 1822
6692.24 1746
6693.01 1872
6693.78 1695
6694.55 1664
6695.32 1666
6696.10 1677
6696.87 1650
6697.64 1641
6698.41 1621
6699.19 1569
6699.96 1613
6700.73 1662
6701.50 1646
6702.28 1634
6703.05 1601
6703.82 1634
6704.59 1622
6705.37 1652
6706.14 1620
6706.91 1649
6707.69 1781
6708.46 1588
6709.23 1565
6710.00 1615
6710.78 1651
6711.55 1582
6712.32 1590
6713.10 1603
6713.87 1690
6714.64 1528
6715.42 1508
6716.19 1548
6716.96 1558
6717.74 1519
6718.51 1487
6719.28 1660
6720.06 1513
6720.83 1558
6721.61 1499
6722.38 1537
6723.15 1547
6723.93 1518
6724.70 1523
6725.47 1568
6726.25 1609
6727.02 1524
6727.80 1552
6728.57 1527
6729.35 1515
6730.12 1649
6730.89 1578
6731.67 1621
6732.44 1561
6733.22 1452
6733.99 1518
6734.77 1611
6735.54 1538
6736.31 1556
6737.09 1496
6737.86 1595
6738.64 1600
6739.41 1606
6740.19 1475
6740.96 1537
6741.74 1574
6742.51 1586
6743.29 1571
6744.06 1605
6744.84 1600
6745.61 1595
6746.39 1526
6747.16 1536
6747.94 1475
6748.71 1537
6749.49 1526
6750.26 1447
6751.04 1461
6751.82 1526
6752.59 1586
6753.37 1590
6754.14 1571
6754.92 1475
6755.69 1558
6756.47 1615
6757.25 1537
6758.02 1554
6758.80 1561
6759.57 1460
6760.35 1480
6761.12 1531
6761.90 1539
6762.68 1604
6763.45 1485
6764.23 1423
6765.01 1475
6765.78 1434
6766.56 1434
6767.33 1431
6768.11 1450
6768.89 1342
6769.66 1500
6770.44 1551
6771.22 1518
6771.99 1502
6772.77 1516
6773.55 1467
6774.32 1439
6775.10 1377
6775.88 1450
6776.65 1444
6777.43 1420
6778.21 1515
6778.99 1488
6779.76 1445
6780.54 1509
6781.32 1419
6782.09 1429
6782.87 1446
6783.65 1538
6784.43 1533
6785.20 1435
6785.98 1513
6786.76 1546
6787.54 1483
6788.31 1437
6789.09 1458
6789.87 1581
6790.65 1377
6791.42 1356
6792.20 1415
6792.98 1433
6793.76 1349
6794.54 1471
6795.31 1491
6796.09 1336
6796.87 1422
6797.65 1488
6798.43 1501
6799.20 1431
6799.98 1397
6800.76 1521
6801.54 1452
6802.32 1462
6803.10 1490
6803.87 1486
6804.65 1466
6805.43 1429
6806.21 1456
6806.99 1502
6807.77 1528
6808.55 1497
6809.32 1425
6810.10 1429
6810.88 1461
6811.66 1500
6812.44 1468
6813.22 1476
6814.00 1429
6814.78 1380
6815.56 1400
6816.34 1473
6817.11 1403
6817.89 1416
6818.67 1364
6819.45 1386
6820.23 1360
6821.01 1344
6821.79 1489
6822.57 1543
6823.35 1486
6824.13 1444
6824.91 1437
6825.69 1467
6826.47 1457
6827.25 1431
6828.03 1385
6828.81 1378
6829.59 1454
6830.37 1424
6831.15 1531
6831.93 1476
6832.71 1495
6833.49 1414
6834.27 1492
6835.05 1551
6835.83 1464
6836.61 1486
6837.39 1484
6838.17 1488
6838.95 1460
6839.73 1529
6840.51 1540
6841.29 1490
6842.07 1510
6842.85 1682
6843.63 1554
6844.42 1580
6845.20 1485
6845.98 1474
6846.76 1497
6847.54 1448
6848.32 1472
6849.10 1545
6849.88 1443
6850.66 1588
6851.44 1639
6852.23 1707
6853.01 1782
6853.79 1897
6854.57 1936
6855.35 1915
6856.13 1876
6856.91 1804
6857.70 1801
6858.48 1769
6859.26 1665
6860.04 1714
6860.82 1676
6861.60 1616
6862.39 1667
6863.17 1709
6863.95 1597
6864.73 1503
6865.51 1621
6866.30 1726
6867.08 1749
6867.86 1748
6868.64 1712
6869.42 1782
6870.21 1798
6870.99 1761
6871.77 1719
6872.55 1686
6873.34 1635
6874.12 1761
6874.90 1721
6875.68 1740
6876.47 1646
6877.25 1553
6878.03 1700
6878.81 1765
6879.60 1735
6880.38 1661
6881.16 1635
6881.95 1722
6882.73 1723
6883.51 1688
6884.29 1711
6885.08 1778
6885.86 1807
6886.64 1781
6887.43 1818
6888.21 1913
6888.99 1956
6889.78 1959
6890.56 2050
6891.34 2139
6892.13 1976
6892.91 2129
6893.69 2101
6894.48 2156
6895.26 2023
6896.05 1891
6896.83 1999
6897.61 1784
6898.40 1799
6899.18 1841
6899.97 1871
6900.75 1899
6901.53 1915
6902.32 1931
6903.10 1945
6903.89 1898
6904.67 2000
6905.45 1989
6906.24 1933
6907.02 1991
6907.81 1893
6908.59 1893
6909.38 1924
6910.16 1892
6910.95 1872
6911.73 1945
6912.51 1935
6913.30 2019
6914.08 1923
6914.87 2044
6915.65 2021
6916.44 1974
6917.22 1967
6918.01 2005
6918.79 2012
6919.58 1898
6920.36 1974
6921.15 1898
6921.93 1898
6922.72 1953
6923.50 1999
6924.29 1938
6925.08 1921
6925.86 2051
6926.65 2041
6927.43 2058
6928.22 2080
6929.00 2035
6929.79 2054
6930.57 2064
6931.36 2142
6932.15 2057
6932.93 2104
6933.72 2072
6934.50 2196
6935.29 2322
6936.08 2194
6936.86 2210
6937.65 2219
6938.43 2219
6939.22 2130
6940.01 2224
6940.79 2169
6941.58 2277
6942.37 2208
6943.15 2225
6943.94 2239
6944.72 2161
6945.51 2187
6946.30 2315
6947.08 2312
6947.87 2313
6948.66 2401
6949.44 2526
6950.23 2506
6951.02 2653
6951.80 2445
6952.59 2529
6953.38 2585
6954.17 2494
6954.95 2367
6955.74 2504
6956.53 2419
6957.31 2453
6958.10 2487
6958.89 2578
6959.68 2474
6960.46 2635
6961.25 2705
6962.04 2527
6962.83 2492
6963.61 2678
6964.40 2624
6965.19 2636
6965.98 2797
6966.76 2636
6967.55 2757
6968.34 2818
6969.13 2760
6969.92 2803
6970.70 2738
6971.49 2859
6972.28 2829
6973.07 2873
6973.86 2887
6974.64 2877
6975.43 2814
6976.22 2827
6977.01 2875
6977.80 2981
6978.59 2968
6979.37 3051
6980.16 2965
6980.95 2943
6981.74 3084
6982.53 3087
6983.32 3286
6984.11 3314
6984.90 3612
6985.68 3886
6986.47 4025
6987.26 4324
6988.05 4684
6988.84 4677
6989.63 4882
6990.42 5085
6991.21 5152
6992.00 5027
6992.79 4726
6993.57 4308
6994.36 3861
6995.15 3861
6995.94 3559
6996.73 3376
6997.52 3328
6998.31 3363
6999.10 3428
6999.89 3614
7000.68 3931
7001.47 4248
7002.26 4479
7003.05 4729
7003.84 4838
7004.63 4874
7005.42 4884
7006.21 4513
7007.00 4274
7007.79 4187
7008.58 3665
7009.37 3280
7010.16 3054
7010.95 2748
7011.74 2777
7012.53 2660
7013.32 2589
7014.11 2444
7014.90 2683
7015.69 2692
7016.48 2592
7017.27 2510
7018.06 2650
7018.85 2864
7019.65 2700
7020.44 2590
7021.23 2492
7022.02 2567
7022.81 2470
7023.60 2386
7024.39 2508
7025.18 2529
7025.97 2437
7026.76 2471
7027.56 2494
7028.35 2369
7029.14 2437
7029.93 2485
7030.72 2449
7031.51 2432
7032.30 2411
7033.09 2425
7033.89 2306
7034.68 2333
7035.47 2278
7036.26 2181
7037.05 2221
7037.84 2351
7038.64 2254
7039.43 2157
7040.22 2294
7041.01 2344
7041.80 2264
7042.60 2311
7043.39 2378
7044.18 2352
7044.97 2419
7045.76 2428
7046.56 2342
7047.35 2321
7048.14 2223
7048.93 2279
7049.73 2278
7050.52 2160
7051.31 2219
7052.10 2235
7052.90 2359
7053.69 2271
7054.48 2390
7055.27 2298
7056.07 2215
7056.86 2228
7057.65 2061
7058.45 2105
7059.24 2031
7060.03 2004
7060.83 2110
7061.62 2158
7062.41 1983
7063.20 2045
7064.00 2078
7064.79 2024
7065.58 1971
7066.38 1945
7067.17 2015
7067.96 2057
7068.76 2073
7069.55 1951
7070.35 1975
7071.14 1986
7071.93 2068
7072.73 1914
7073.52 1900
7074.31 1918
7075.11 1869
7075.90 1912
7076.70 2026
7077.49 1961
7078.28 1891
7079.08 1863
7079.87 1772
7080.67 1901
7081.46 1874
7082.25 1768
7083.05 1781
7083.84 1822
7084.64 1800
7085.43 1745
7086.23 1822
7087.02 1863
7087.82 1799
7088.61 1821
7089.41 1794
7090.20 1823
7090.99 1879
7091.79 1880
7092.58 1972
7093.38 2004
7094.17 1851
7094.97 1773
7095.76 1761
7096.56 1726
7097.35 1706
7098.15 1707
7098.94 1611
7099.74 1583
7100.54 1501
7101.33 1572
7102.13 1627
7102.92 1511
7103.72 1572
7104.51 1597
7105.31 1548
7106.10 1559
7106.90 1593
7107.70 1500
7108.49 1586
7109.29 1560
7110.08 1449
7110.88 1485
7111.67 1508
7112.47 1443
7113.27 1589
7114.06 1554
7114.86 1568
7115.65 1520
7116.45 1411
7117.25 1449
7118.04 1515
7118.84 1429
7119.64 1476
7120.43 1506
7121.23 1428
7122.03 1499
7122.82 1429
7123.62 1282
7124.41 1317
7125.21 1349
7126.01 1414
7126.81 1396
7127.60 1368
7128.40 1445
7129.20 1385
7129.99 1436
7130.79 1348
7131.59 1392
7132.38 1351
7133.18 1347
7133.98 1439
7134.78 1472
7135.57 1469
7136.37 1419
7137.17 1404
7137.96 1326
7138.76 1372
7139.56 1358
7140.36 1414
7141.15 1424
7141.95 1389
7142.75 1395
7143.55 1315
7144.35 1361
7145.14 1317
7145.94 1333
7146.74 1364
7147.54 1295
7148.33 1340
7149.13 1355
7149.93 1347
7150.73 1341
7151.53 1357
7152.33 1410
7153.12 1329
7153.92 1329
7154.72 1279
7155.52 1357
7156.32 1372
7157.12 1337
7157.91 1290
7158.71 1263
7159.51 1293
7160.31 1264
7161.11 1277
7161.91 1258
7162.71 1262
7163.50 1398
7164.30 1315
7165.10 1255
7165.90 1269
7166.70 1172
7167.50 1287
7168.30 1228
7169.10 1223
7169.90 1267
7170.70 1261
7171.50 1252
7172.29 1262
7173.09 1337
7173.89 1253
7174.69 1210
7175.49 1247
7176.29 1288
7177.09 1230
7177.89 1263
7178.69 1222
7179.49 1207
7180.29 1260
7181.09 1187
7181.89 1243
7182.69 1303
7183.49 1288
7184.29 1305
7185.09 1271
7185.89 1347
7186.69 1386
7187.49 1322
7188.29 1286
7189.09 1164
7189.89 1222
7190.69 1188
7191.49 1280
7192.29 1257
7193.09 1173
7193.89 1183
7194.69 1125
7195.49 1228
7196.29 1278
7197.10 1197
7197.90 1261
7198.70 1230
7199.50 1196
7200.30 1135
7201.10 1169
7201.90 1192
7202.70 1195
7203.50 1269
7204.30 1229
7205.11 1174
7205.91 1112
7206.71 1120
7207.51 1211
7208.31 1280
7209.11 1283
7209.91 1133
7210.71 1193
7211.52 1149
7212.32 1168
7213.12 1208
7213.92 1251
7214.72 1187
7215.52 1127
7216.33 1204
7217.13 1192
7217.93 1227
7218.73 1166
7219.53 1179
7220.34 1188
7221.14 1183
7221.94 1133
7222.74 1167
7223.54 1177
7224.35 1202
7225.15 1116
7225.95 1194
7226.75 1301
7227.56 1292
7228.36 1218
7229.16 1240
7229.96 1235
7230.77 1204
7231.57 1200
7232.37 1224
7233.17 1244
7233.98 1294
7234.78 1239
7235.58 1207
7236.38 1289
7237.19 1286
7237.99 1289
7238.79 1345
7239.60 1300
7240.40 1290
7241.20 1315
7242.01 1356
7242.81 1295
7243.61 1231
7244.42 1322
7245.22 1440
7246.02 1345
7246.83 1290
7247.63 1230
7248.43 1259
7249.24 1314
7250.04 1271
7250.84 1285
7251.65 1239
7252.45 1273
7253.26 1328
7254.06 1346
7254.86 1249
7255.67 1297
7256.47 1424
7257.28 1383
7258.08 1292
7258.88 1217
7259.69 1304
7260.49 1267
7261.30 1269
7262.10 1345
7262.90 1294
7263.71 1224
7264.51 1329
7265.32 1420
7266.12 1321
7266.93 1344
7267.73 1312
7268.54 1386
7269.34 1385
7270.15 1467
7270.95 1530
7271.76 1477
7272.56 1410
7273.37 1530
7274.17 1586
7274.98 1499
7275.78 1532
7276.59 1451
7277.39 1514
7278.20 1489
7279.00 1500
7279.81 1530
7280.61 1448
7281.42 1553
7282.22 1647
7283.03 1725
7283.83 1750
7284.64 1754
7285.45 1904
7286.25 2064
7287.06 2037
7287.86 2317
7288.67 2329
7289.47 2472
7290.28 2337
7291.09 2278
7291.89 2115
7292.70 1999
7293.50 1850
7294.31 1867
7295.12 1756
7295.92 1701
7296.73 1595
7297.53 1555
7298.34 1560
7299.15 1558
7299.95 1511
7300.76 1472
7301.57 1522
7302.37 1587
7303.18 1545
7303.99 1523
7304.79 1574
7305.60 1554
7306.41 1696
7307.21 1698
7308.02 1730
7308.83 1697
7309.63 1762
7310.44 1696
7311.25 1728
7312.06 1852
7312.86 1800
7313.67 1909
7314.48 1847
7315.28 1804
7316.09 1847
7316.90 1863
7317.71 1859
7318.51 1762
7319.32 1854
7320.13 1790
7320.94 1863
7321.74 2018
7322.55 2080
7323.36 2123
7324.17 2049
7324.97 2106
7325.78 2116
7326.59 2101
7327.40 2050
7328.21 1964
7329.01 1780
7329.82 1901
7330.63 1921
7331.44 1742
7332.25 1600
7333.06 1654
7333.86 1623
7334.67 1572
7335.48 1523
7336.29 1498
7337.10 1576
7337.91 1635
7338.71 1653
7339.52 1547
7340.33 1657
7341.14 1677
7341.95 1694
7342.76 1761
7343.57 1729
7344.38 1545
7345.18 1541
7345.99 1630
7346.80 1614
7347.61 1574
7348.42 1590
7349.23 1552
7350.04 1624
7350.85 1501
7351.66 1581
7352.47 1633
7353.28 1653
7354.09 1618
7354.89 1618
7355.70 1632
7356.51 1555
7357.32 1523
7358.13 1588
7358.94 1555
7359.75 1550
7360.56 1602
7361.37 1657
7362.18 1643
7362.99 1537
7363.80 1554
7364.61 1527
7365.42 1593
7366.23 1560
7367.04 1635
7367.85 1606
7368.66 1669
7369.47 1584
7370.28 1716
7371.09 1651
7371.90 1621
7372.71 1582
7373.52 1572
7374.33 1603
7375.15 1555
7375.96 1602
7376.77 1607
7377.58 1459
7378.39 1617
7379.20 1627
7380.01 1683
7380.82 1701
7381.63 1736
7382.44 1759
7383.25 1810
7384.06 1918
7384.88 1853
7385.69 1981
7386.50 1949
7387.31 1899
7388.12 2004
7388.93 1801
7389.74 1687
7390.55 1615
7391.37 1614
7392.18 1697
7392.99 1524
7393.80 1520
7394.61 1492
7395.42 1512
7396.24 1457
7397.05 1552
7397.86 1545
7398.67 1586
7399.48 1500
7400.30 1504
7401.11 1592
7401.92 1695
7402.73 1639
7403.54 1574
7404.36 1696
7405.17 1822
7405.98 1777
7406.79 1695
7407.60 1618
7408.42 1662
7409.23 1716
7410.04 1607
7410.85 1620
7411.67 1537
7412.48 1513
7413.29 1485
7414.11 1585
7414.92 1479
7415.73 1478
7416.54 1423
7417.36 1400
7418.17 1348
7418.98 1282
7419.80 1333
7420.61 1372
7421.42 1355
7422.23 1320
7423.05 1368
7423.86 1363
7424.67 1259
7425.49 1334
7426.30 1383
7427.11 1372
7427.93 1309
7428.74 1306
7429.56 1312
7430.37 1284
7431.18 1330
7432.00 1263
7432.81 1313
7433.62 1274
7434.44 1269
7435.25 1244
7436.07 1159
7436.88 1224
7437.69 1250
7438.51 1268
7439.32 1247
7440.14 1236
7440.95 1211
7441.76 1349
7442.58 1249
7443.39 1228
7444.21 1261
7445.02 1274
7445.84 1345
7446.65 1327
7447.46 1252
7448.28 1241
7449.09 1223
7449.91 1211
7450.72 1284
7451.54 1217
7452.35 1218
7453.17 1174
7453.98 1210
7454.80 1193
7455.61 1216
7456.43 1179
7457.24 1223
7458.06 1181
7458.87 1151
7459.69 1181
7460.50 1192
7461.32 1134
7462.13 1183
7462.95 1295
7463.77 1229
7464.58 1187
7465.40 1136
7466.21 1117
7467.03 1162
7467.84 1149
7468.66 1217
7469.47 1125
7470.29 1176
7471.11 1200
7471.92 1179
7472.74 1170
7473.55 1187
7474.37 1132
7475.19 1209
7476.00 1164
7476.82 1112
7477.63 1154
7478.45 1077
7479.27 1098
7480.08 1167
7480.90 1103
7481.72 996
7482.53 982
7483.35 999
7484.17 1110
7484.98 1038
7485.80 1166
7486.62 1096
7487.43 1028
7488.25 1005
7489.07 1073
7489.88 1086
7490.70 1122
7491.52 1017
7492.33 1035
7493.15 1154
7493.97 1038
7494.78 964
7495.60 1070
7496.42 983
7497.24 1009
7498.05 1046
7498.87 1026
7499.69 1029
7500.51 1031
7501.32 1013
7502.14 1035
7502.96 1094
7503.78 1099
7504.59 1101
7505.41 996
7506.23 982
7507.05 1113
7507.86 1063
7508.68 1056
7509.50 994
7510.32 990
7511.14 955
7511.95 977
7512.77 974
7513.59 966
7514.41 1032
7515.23 1040
7516.05 949
7516.86 1016
7517.68 1040
7518.50 905
7519.32 951
7520.14 1034
7520.96 1010
7521.78 990
7522.59 1040
7523.41 978
7524.23 999
7525.05 948
7525.87 972
7526.69 989
7527.51 1080
7528.33 1009
7529.14 954
7529.96 1020
7530.78 968
7531.60 1008
7532.42 1000
7533.24 976
7534.06 955
7534.88 1001
7535.70 975
7536.52 1036
7537.34 961
7538.16 927
7538.98 945
7539.80 931
7540.62 923
7541.44 838
7542.25 934
7543.07 976
7543.89 982
7544.71 1049
7545.53 962
7546.35 968
7547.17 983
7547.99 1087
7548.81 961
7549.63 920
7550.45 957
7551.27 923
7552.09 968
7552.92 940
7553.74 922
7554.56 927
7555.38 962
7556.20 899
7557.02 986
7557.84 967
7558.66 908
7559.48 900
7560.30 959
7561.12 987
7561.94 976
7562.76 948
7563.58 886
7564.40 948
7565.23 881
7566.05 951
7566.87 1000
7567.69 1079
7568.51 992
7569.33 951
7570.15 985
7570.97 938
7571.79 951
7572.62 940
7573.44 931
7574.26 932
7575.08 917
7575.90 997
7576.72 976
7577.55 1015
7578.37 1130
7579.19 954
7580.01 930
7580.83 918
7581.65 994
7582.48 954
7583.30 970
7584.12 990
7584.94 936
7585.76 975
7586.59 975
7587.41 954
7588.23 920
7589.05 922
7589.88 887
7590.70 979
7591.52 943
7592.34 987
7593.16 1069
7593.99 1016
7594.81 974
7595.63 933
7596.46 1008
7597.28 917
7598.10 965
7598.92 914
7599.75 989
7600.57 992
7601.39 982
7602.22 958
7603.04 973
7603.86 960
7604.68 963
7605.51 942
7606.33 967
7607.15 963
7607.98 997
7608.80 1028
7609.62 983
7610.45 1029
7611.27 1009
7612.09 969
7612.92 1026
7613.74 993
7614.57 1031
7615.39 1039
7616.21 1048
7617.04 958
7617.86 930
7618.68 982
7619.51 992
7620.33 951
7621.16 1082
7621.98 1075
7622.80 1050
7623.63 1037
7624.45 1070
7625.28 1047
7626.10 1030
7626.93 912
7627.75 969
7628.57 996
7629.40 1034
7630.22 956
7631.05 929
7631.87 1039
7632.70 993
7633.52 1015
7634.35 1085
7635.17 1087
7636.00 1032
7636.82 1047
7637.65 926
7638.47 924
7639.30 1039
7640.12 1024
7640.95 944
7641.77 882
7642.60 903
7643.42 1000
7644.25 967
7645.07 919
7645.90 919
7646.72 967
7647.55 1008
7648.37 965
7649.20 933
7650.02 906
7650.85 907
7651.68 930
7652.50 916
7653.33 876
7654.15 891
7654.98 906
7655.81 886
7656.63 889
7657.46 912
7658.28 929
7659.11 935
7659.94 849
7660.76 796
7661.59 913
7662.41 969
7663.24 859
7664.07 943
7664.89 922
7665.72 948
7666.55 901
7667.37 850
7668.20 929
7669.03 958
7669.85 958
7670.68 943
7671.51 907
7672.33 936
7673.16 923
7673.99 920
7674.81 916
7675.64 925
7676.47 912
7677.29 889
7678.12 902
7678.95 966
7679.78 924
7680.60 902
7681.43 866
7682.26 870
7683.08 901
7683.91 865
7684.74 920
7685.57 975
7686.39 887
7687.22 888
7688.05 885
7688.88 877
7689.70 887
7690.53 919
7691.36 876
7692.19 904
7693.02 844
7693.84 864
7694.67 896
7695.50 886
7696.33 813
7697.16 862
7697.98 891
7698.81 897
7699.64 887
7700.47 963
7701.30 948
7702.13 920
7702.95 921
7703.78 869
7704.61 909
7705.44 896
7706.27 840
7707.10 873
7707.93 854
7708.75 836
7709.58 850
7710.41 927
7711.24 923
7712.07 892
7712.90 864
7713.73 832
7714.56 1029
7715.39 919
7716.22 908
7717.04 933
7717.87 879
7718.70 915
7719.53 937
7720.36 898
7721.19 916
7722.02 928
7722.85 871
7723.68 834
7724.51 987
7725.34 891
7726.17 893
7727.00 952
7727.83 915
7728.66 976
7729.49 956
7730.32 910
7731.15 869
7731.98 902
7732.81 897
7733.64 842
7734.47 836
7735.30 890
7736.13 892
7736.96 867
7737.79 916
7738.62 929
7739.45 902
7740.28 889
7741.11 888
7741.94 894
7742.77 982
7743.60 910
7744.43 998
7745.26 969
7746.09 928
7746.93 974
7747.76 1018
7748.59 916
7749.42 916
7750.25 1002
7751.08 1011
7751.91 1028
7752.74 1019
7753.57 1084
7754.40 1016
7755.24 983
7756.07 987
7756.90 942
7757.73 962
7758.56 940
7759.39 875
7760.22 891
7761.06 903
7761.89 926
7762.72 936
7763.55 965
7764.38 933
7765.21 904
7766.05 876
7766.88 980
7767.71 892
7768.54 854
7769.37 873
7770.21 920
7771.04 1000
7771.87 1011
7772.70 876
7773.53 936
7774.37 935
7775.20 936
7776.03 958
7776.86 941
7777.70 1016
7778.53 968
7779.36 900
7780.19 804
7781.03 922
7781.86 930
7782.69 922
7783.52 971
7784.36 889
7785.19 851
7786.02 874
7786.86 892
7787.69 943
7788.52 947
7789.36 950
7790.19 962
7791.02 982
7791.85 910
7792.69 994
7793.52 962
7794.35 838
7795.19 916
7796.02 867
7796.86 917
7797.69 894
7798.52 881
7799.36 873
7800.19 893
7801.02 927
7801.86 959
7802.69 942
7803.52 977
7804.36 937
7805.19 1012
7806.03 971
7806.86 952
7807.69 956
7808.53 963
7809.36 886
7810.20 919
7811.03 924
7811.87 969
7812.70 968
7813.53 870
7814.37 1001
7815.20 960
7816.04 936
7816.87 991
7817.71 966
7818.54 975
7819.38 891
7820.21 999
7821.05 1082
7821.88 1068
7822.72 982
7823.55 936
7824.39 906
7825.22 920
7826.06 965
7826.89 948
7827.73 997
7828.56 991
7829.40 1040
7830.23 1033
7831.07 1021
7831.90 992
7832.74 953
7833.57 888
7834.41 939
7835.24 886
7836.08 969
7836.91 955
7837.75 978
7838.59 933
7839.42 968
7840.26 1011
7841.09 1027
7841.93 929
7842.77 1028
7843.60 1039
7844.44 1057
7845.27 971
7846.11 940
7846.95 993
7847.78 936
7848.62 918
7849.45 966
7850.29 977
7851.13 996
7851.96 983
7852.80 896
7853.64 937
7854.47 918
7855.31 928
7856.15 922
7856.98 919
7857.82 973
7858.66 915
7859.49 920
7860.33 896
7861.17 973
7862.00 915
7862.84 953
7863.68 925
7864.52 935
7865.35 1019
7866.19 923
7867.03 965
7867.86 920
7868.70 902
7869.54 933
7870.38 916
7871.21 915
7872.05 953
7872.89 930
7873.73 972
7874.56 987
7875.40 932
7876.24 943
7877.08 968
7877.92 942
7878.75 920
7879.59 867
7880.43 895
7881.27 952
7882.10 928
7882.94 1027
7883.78 1054
7884.62 1002
7885.46 956
7886.30 925
7887.13 951
7887.97 986
7888.81 910
7889.65 905
7890.49 921
7891.33 948
7892.16 924
7893.00 949
7893.84 974
7894.68 917
7895.52 909
7896.36 932
7897.20 968
7898.04 913
7898.88 886
7899.71 871
7900.55 891
7901.39 968
7902.23 927
7903.07 944
7903.91 962
7904.75 907
7905.59 914
7906.43 996
7907.27 935
7908.11 856
7908.95 880
7909.79 854
7910.62 841
7911.46 901
7912.30 972
7913.14 938
7913.98 796
7914.82 888
7915.66 835
7916.50 869
7917.34 871
7918.18 950
7919.02 897
7919.86 878
7920.70 917
7921.54 858
7922.38 912
7923.22 871
7924.06 872
7924.90 925
7925.74 905
7926.58 908
7927.43 924
7928.27 856
7929.11 867
7929.95 886
7930.79 903
7931.63 924
7932.47 1001
7933.31 878
7934.15 859
7934.99 898
7935.83 925
7936.67 821
7937.51 880
7938.36 938
7939.20 833
7940.04 867
7940.88 843
7941.72 796
7942.56 843
7943.40 794
7944.24 846
7945.09 879
7945.93 831
7946.77 855
7947.61 791
7948.45 835
7949.29 852
7950.13 793
7950.98 813
7951.82 797
7952.66 824
7953.50 819
7954.34 809
7955.19 912
7956.03 908
7956.87 877
7957.71 877
7958.55 890
7959.40 897
7960.24 877
7961.08 875
7961.92 807
7962.76 805
7963.61 890
7964.45 817
7965.29 865
7966.13 858
7966.98 865
7967.82 850
7968.66 899
7969.50 842
7970.35 768
7971.19 798
7972.03 881
7972.88 947
7973.72 808
7974.56 817
7975.40 803
7976.25 849
7977.09 859
7977.93 834
7978.78 754
7979.62 755
7980.46 834
7981.31 799
7982.15 853
7982.99 860
7983.84 922
7984.68 877
7985.52 799
7986.37 885
7987.21 844
7988.06 819
7988.90 827
7989.74 755
7990.59 784
7991.43 796
7992.27 837
7993.12 767
7993.96 832
7994.81 886
7995.65 807
7996.49 753
7997.34 806
7998.18 792
7999.03 687
7999.87 755
8000.72 767
8001.56 812
8002.40 824
8003.25 763
8004.09 813
8004.94 737
8005.78 816
8006.63 816
8007.47 779
8008.32 812
8009.16 792
8010.01 794
8010.85 806
8011.70 768
8012.54 778
8013.39 766
8014.23 799
8015.08 820
8015.92 841
8016.77 744
8017.61 729
8018.46 679
8019.30 706
8020.15 715
8020.99 732
8021.84 773
8022.68 781
8023.53 817
8024.38 851
8025.22 818
8026.07 780
8026.91 811
8027.76 803
8028.60 807
8029.45 776
8030.30 821
8031.14 796
8031.99 752
8032.83 743
8033.68 821
8034.53 735
8035.37 744
8036.22 765
8037.06 750
8037.91 675
8038.76 756
8039.60 758
8040.45 717
8041.30 758
8042.14 806
8042.99 752
8043.84 733
8044.68 755
8045.53 748
8046.38 766
8047.22 718
8048.07 782
8048.92 781
8049.76 800
8050.61 732
8051.46 684
8052.30 726
8053.15 821
8054.00 745
8054.85 649
8055.69 759
8056.54 781
8057.39 817
8058.24 717
8059.08 778
8059.93 804
8060.78 844
8061.63 779
8062.47 728
8063.32 781
8064.17 791
8065.02 684
8065.86 695
8066.71 716
8067.56 800
8068.41 784
8069.26 791
8070.10 798
8070.95 697
8071.80 725
8072.65 796
8073.50 779
8074.34 760
8075.19 704
8076.04 725
8076.89 795
8077.74 764
8078.59 803
8079.43 797
8080.28 758
8081.13 791
8081.98 774
8082.83 744
8083.68 745
8084.53 722
8085.37 783
8086.22 787
8087.07 703
8087.92 826
8088.77 692
8089.62 738
8090.47 744
8091.32 779
8092.17 714
8093.02 768
8093.87 865
8094.71 760
8095.56 778
8096.41 760
8097.26 796
8098.11 763
8098.96 805
8099.81 789
8100.66 722
8101.51 733
8102.36 792
8103.21 722
8104.06 717
8104.91 703
8105.76 786
8106.61 773
8107.46 798
8108.31 769
8109.16 744
8110.01 711
8110.86 808
8111.71 751
8112.56 799
8113.41 785
8114.26 767
8115.11 685
8115.96 709
8116.81 740
8117.66 774
8118.51 783
8119.36 782
8120.21 728
8121.06 750
8121.92 794
8122.77 814
8123.62 815
8124.47 769
8125.32 781
8126.17 843
8127.02 770
8127.87 685
8128.72 735
8129.57 765
8130.43 706
8131.28 732
8132.13 713
8132.98 752
8133.83 804
8134.68 690
8135.53 757
8136.38 762
8137.24 756
8138.09 770
8138.94 774
8139.79 790
8140.64 778
8141.49 850
8142.35 865
8143.20 818
8144.05 882
8144.90 828
8145.75 817
8146.61 764
8147.46 815
8148.31 828
8149.16 802
8150.01 857
8150.87 817
8151.72 714
8152.57 755
8153.42 821
8154.28 795
8155.13 798
8155.98 778
8156.83 829
8157.69 815
8158.54 836
8159.39 870
8160.24 888
8161.10 850
8161.95 820
8162.80 818
8163.66 785
8164.51 825
8165.36 734
8166.21 789
8167.07 760
8167.92 782
8168.77 689
8169.63 693
8170.48 749
8171.33 795
8172.19 756
8173.04 841
8173.89 787
8174.75 765
8175.60 729
8176.46 739
8177.31 727
8178.16 788
8179.02 764
8179.87 840
8180.72 830
8181.58 762
8182.43 722
8183.29 730
8184.14 799
8184.99 753
8185.85 778
8186.70 709
8187.56 736
8188.41 748
8189.26 738
8190.12 718
8190.97 711
8191.83 730
8192.68 773
8193.54 710
8194.39 697
8195.25 745
8196.10 785
8196.95 728
8197.81 711
8198.66 776
8199.52 759
8200.37 699
8201.23 716
8202.08 802
8202.94 715
8203.79 770
8204.65 764
8205.50 741
8206.36 760
8207.21 681
8208.07 762
8208.92 742
8209.78 765
8210.64 713
8211.49 744
8212.35 783
8213.20 774
8214.06 782
8214.91 760
8215.77 805
8216.62 826
8217.48 753
8218.34 689
8219.19 747
8220.05 761
8220.90 767
8221.76 769
8222.61 764
8223.47 735
8224.33 777
8225.18 831
8226.04 807
8226.90 782
8227.75 868
8228.61 803
8229.46 748
8230.32 744
8231.18 748
8232.03 820
8232.89 758
8233.75 711
8234.60 764
8235.46 755
8236.32 779
8237.17 735
8238.03 741
8238.89 738
8239.74 683
8240.60 714
8241.46 730
8242.32 762
8243.17 750
8244.03 726
8244.89 754
8245.74 777
8246.60 743
8247.46 691
8248.32 713
8249.17 777
8250.03 742
8250.89 734
8251.75 745
8252.60 742
8253.46 708
8254.32 704
8255.18 705
8256.03 732
8256.89 773
8257.75 821
8258.61 759
8259.47 710
8260.32 719
8261.18 707
8262.04 672
8262.90 692
8263.76 710
8264.61 704
8265.47 688
8266.33 685
8267.19 694
8268.05 724
8268.91 685
8269.76 659
8270.62 718
8271.48 706
8272.34 773
8273.20 792
8274.06 641
8274.92 721
8275.77 754
8276.63 717
8277.49 707
8278.35 695
8279.21 789
8280.07 719
8280.93 746
8281.79 744
8282.65 745
8283.51 699
8284.36 814
8285.22 804
8286.08 749
8286.94 802
8287.80 772
8288.66 739
8289.52 765
8290.38 763
8291.24 737
8292.10 774
8292.96 780
8293.82 763
8294.68 745
8295.54 761
8296.40 811
8297.26 746
8298.12 782
8298.98 777
8299.84 757
8300.70 779
8301.56 758
8302.42 767
8303.28 843
8304.14 813
8305.00 799
8305.86 842
8306.72 785
8307.58 760
8308.44 725
8309.30 756
8310.16 773
8311.02 743
8311.88 735
8312.74 717
8313.60 784
8314.46 733
8315.33 759
8316.19 754
8317.05 783
8317.91 741
8318.77 778
8319.63 743
8320.49 779
8321.35 776
8322.21 797
8323.08 843
8323.94 780
8324.80 734
8325.66 676
8326.52 777
8327.38 769
8328.24 802
8329.10 776
8329.97 755
8330.83 823
8331.69 822
8332.55 748
8333.41 736
8334.28 809
8335.14 748
8336.00 826
8336.86 784
8337.72 787
8338.58 787
8339.45 788
8340.31 745
8341.17 736
8342.03 711
8342.90 731
8343.76 810
8344.62 830
8345.48 808
8346.35 802
8347.21 821
8348.07 736
8348.93 735
8349.80 878
8350.66 837
8351.52 787
8352.38 801
8353.25 771
8354.11 786
8354.97 781
8355.83 731
8356.70 774
8357.56 853
8358.42 874
8359.29 878
8360.15 834
8361.01 840
8361.88 796
8362.74 750
8363.60 766
8364.47 798
8365.33 855
8366.19 821
8367.06 821
8367.92 871
8368.78 807
8369.65 874
8370.51 842
8371.38 844
8372.24 820
8373.10 859
8373.97 786
8374.83 851
8375.69 827
8376.56 874
8377.42 887
8378.29 930
8379.15 853
8380.01 761
8380.88 902
8381.74 827
8382.61 834
8383.47 848
8384.34 874
8385.20 852
8386.07 841
8386.93 993
8387.79 903
8388.66 892
8389.52 884
8390.39 863
8391.25 878
8392.12 822
8392.98 888
8393.85 947
8394.71 903
8395.58 882
8396.44 891
8397.31 887
8398.17 863
8399.04 972
8399.90 977
8400.77 972
8401.63 880
8402.50 823
8403.36 816
8404.23 873
8405.10 975
8405.96 960
8406.83 894
8407.69 1025
8408.56 884
8409.42 900
8410.29 989
8411.15 946
8412.02 902
8412.89 992
8413.75 919
8414.62 977
8415.48 1015
8416.35 943
8417.22 977
8418.08 978
8418.95 1065
8419.82 1141
8420.68 1111
8421.55 1051
8422.41 1046
8423.28 1089
8424.15 1077
8425.01 988
8425.88 959
8426.75 1048
8427.61 1053
8428.48 1049
8429.35 1042
8430.21 1058
8431.08 1111
8431.95 1109
8432.81 1038
8433.68 1088
8434.55 1077
8435.41 1190
8436.28 1014
8437.15 1045
8438.02 1175
8438.88 1191
8439.75 1146
8440.62 1188
8441.49 1283
8442.35 1198
8443.22 1240
8444.09 1241
8444.96 1264
8445.82 1205
8446.69 1263
8447.56 1267
8448.43 1324
8449.29 1428
8450.16 1296
8451.03 1311
8451.90 1284
8452.77 1224
8453.63 1281
8454.50 1326
8455.37 1329
8456.24 1421
8457.11 1447
8457.97 1543
8458.84 1610
8459.71 1722
8460.58 1901
8461.45 1905
8462.32 1836
8463.18 1703
8464.05 1624
8464.92 1698
8465.79 1677
8466.66 1590
8467.53 1442
8468.40 1510
8469.26 1580
8470.13 1567
8471.00 1774
8471.87 1896
8472.74 2011
8473.61 2043
8474.48 2293
8475.35 2339
8476.22 2397
8477.09 2303
8477.95 2036
8478.82 1992
8479.69 1721
8480.56 1553
8481.43 1463
8482.30 1377
8483.17 1328
8484.04 1255
8484.91 1249
8485.78 1273
8486.65 1189
8487.52 1220
8488.39 1248
8489.26 1188
8490.13 1195
8491.00 1166
8491.87 1277
8492.74 1175
8493.61 1220
8494.48 1172
8495.35 1232
8496.22 1190
8497.09 1193
8497.96 1164
8498.83 1187
8499.70 1211
8500.57 1186
8501.44 1286
8502.31 1286
8503.18 1253
8504.05 1233
8504.92 1191
8505.79 1218
8506.66 1314
8507.53 1251
8508.41 1200
8509.28 1238
8510.15 1328
8511.02 1272
8511.89 1345
8512.76 1381
8513.63 1372
8514.50 1326
8515.37 1265
8516.24 1313
8517.12 1249
8517.99 1290
8518.86 1275
8519.73 1144
8520.60 1212
8521.47 1219
8522.34 1192
8523.22 1158
8524.09 1201
8524.96 1118
8525.83 1141
8526.70 1244
8527.57 1213
8528.45 1236
8529.32 1250
8530.19 1246
8531.06 1263
8531.93 1232
8532.81 1324
8533.68 1259
8534.55 1206
8535.42 1283
8536.29 1291
8537.17 1284
8538.04 1238
8538.91 1303
8539.78 1291
8540.66 1261
8541.53 1333
8542.40 1317
8543.27 1215
8544.15 1186
8545.02 1275
8545.89 1293
8546.76 1260
8547.64 1273
8548.51 1244
8549.38 1171
8550.26 1240
8551.13 1267
8552.00 1186
8552.87 1303
8553.75 1281
8554.62 1305
8555.49 1306
8556.37 1228
8557.24 1248
8558.11 1302
8558.99 1299
8559.86 1308
8560.73 1333
8561.61 1224
8562.48 1235
8563.36 1249
8564.23 1235
8565.10 1208
8565.98 1148
8566.85 1216
8567.72 1190
8568.60 1134
8569.47 1117
8570.35 1095
8571.22 1119
8572.09 1197
8572.97 1163
8573.84 1182
8574.72 1131
8575.59 1104
8576.46 1274
8577.34 1228
8578.21 1167
8579.09 1149
8579.96 1135
8580.84 1141
8581.71 1130
8582.59 1118
8583.46 1052
8584.34 1102
8585.21 1013
8586.08 1093
8586.96 1102
8587.83 1063
8588.71 1086
8589.58 1124
8590.46 1052
8591.33 1148
8592.21 1037
8593.08 1102
8593.96 1137
8594.83 1130
8595.71 1073
8596.59 1143
8597.46 1091
8598.34 1104
8599.21 1045
8600.09 1087
8600.96 1070
8601.84 1111
8602.71 1109
8603.59 1105
8604.46 1172
8605.34 1123
8606.22 1103
8607.09 1197
8607.97 1135
8608.84 1204
8609.72 1201
8610.60 1135
8611.47 1130
8612.35 1152
8613.22 1191
8614.10 1181
8614.98 1134
8615.85 1182
8616.73 1185
8617.61 1147
8618.48 1181
8619.36 1151
8620.24 1113
8621.11 1148
8621.99 1237
8622.87 1149
8623.74 1181
8624.62 1193
8625.50 1144
8626.37 1129
8627.25 1162
8628.13 1169
8629.00 1261
8629.88 1233
8630.76 1290
8631.63 1260
8632.51 1254
8633.39 1263
8634.27 1239
8635.14 1228
8636.02 1227
8636.90 1245
8637.77 1296
8638.65 1307
8639.53 1200
8640.41 1275
8641.28 1323
8642.16 1321
8643.04 1316
8643.92 1279
8644.80 1260
8645.67 1331
8646.55 1319
8647.43 1340
8648.31 1342
8649.19 1329
8650.06 1302
8650.94 1439
8651.82 1410
8652.70 1412
8653.58 1401
8654.45 1434
8655.33 1478
8656.21 1421
8657.09 1428
8657.97 1401
8658.85 1364
8659.72 1367
8660.60 1347
8661.48 1372
8662.36 1411
8663.24 1342
8664.12 1435
8665.00 1418
8665.88 1348
8666.75 1422
8667.63 1547
8668.51 1467
8669.39 1402
8670.27 1341
8671.15 1392
8672.03 1472
8672.91 1451
8673.79 1421
8674.67 1623
8675.55 1582
8676.42 1662
8677.30 1843
8678.18 1808
8679.06 1727
8679.94 1742
8680.82 1747
8681.70 1735
8682.58 1599
8683.46 1558
8684.34 1602
8685.22 1600
8686.10 1596
8686.98 1542
8687.86 1535
8688.74 1582
8689.62 1506
8690.50 1526
8691.38 1697
8692.26 1746
8693.14 1877
8694.02 1958
8694.90 2155
8695.78 2437
8696.66 2598
8697.54 2600
8698.42 2554
8699.30 2486
8700.18 2329
8701.07 2195
8701.95 2034
8702.83 1710
8703.71 1587
8704.59 1548
8705.47 1402
8706.35 1425
8707.23 1375
8708.11 1327
8708.99 1370
8709.87 1231
8710.75 1259
8711.64 1295
8712.52 1254
8713.40 1219
8714.28 1224
8715.16 1201
8716.04 1208
8716.92 1189
8717.81 1201
8718.69 1178
8719.57 1107
8720.45 1117
8721.33 1161
8722.21 1219
8723.10 1252
8723.98 1287
8724.86 1223
8725.74 1208
8726.62 1224
8727.50 1234
8728.39 1254
8729.27 1095
8730.15 1181
8731.03 1203
8731.91 1239
8732.80 1253
8733.68 1301
8734.56 1298
8735.44 1216
8736.33 1220
8737.21 1235
8738.09 1228
8738.97 1238
8739.86 1283
8740.74 1291
8741.62 1226
8742.50 1233
8743.39 1196
8744.27 1119
8745.15 1107
8746.04 1148
8746.92 1102
8747.80 1158
8748.68 1179
8749.57 1179
8750.45 1247
8751.33 1221
8752.22 1137
8753.10 1212
8753.98 1315
8754.87 1217
8755.75 1147
8756.63 1131
8757.52 1194
8758.40 1120
8759.28 1168
8760.17 1127
8761.05 1131
8761.94 1207
8762.82 1243
8763.70 1231
8764.59 1245
8765.47 1203
8766.36 1217
8767.24 1126
8768.12 1108
8769.01 1086
8769.89 1164
8770.78 1170
8771.66 1233
8772.54 1246
8773.43 1172
8774.31 1137
8775.20 1140
8776.08 1119
8776.97 1178
8777.85 1150
8778.73 1162
8779.62 1120
8780.50 1126
8781.39 1094
8782.27 1074
8783.16 1034
8784.04 1007
8784.93 1000
8785.81 1013
8786.70 987
8787.58 1014
8788.47 1022
8789.35 955
8790.24 1006
8791.12 1061
8792.01 1046
8792.89 985
8793.78 935
8794.66 1097
8795.55 1000
8796.44 996
8797.32 1075
8798.21 979
8799.09 977
8799.98 1014
8800.86 1036
8801.75 1011
8802.63 1068
8803.52 973
8804.41 944
8805.29 951
8806.18 984
8807.06 1009
8807.95 948
8808.84 968
8809.72 980
8810.61 991
8811.49 954
8812.38 1131
8813.27 1034
8814.15 920
8815.04 943
8815.93 980
8816.81 939
8817.70 841
8818.59 936
8819.47 846
8820.36 929
8821.25 885
8822.13 846
8823.02 904
8823.91 892
8824.79 896
8825.68 894
8826.57 874
8827.45 892
8828.34 887
8829.23 915
8830.12 929
8831.00 918
8831.89 886
8832.78 842
8833.66 824
8834.55 861
8835.44 929
8836.33 878
8837.21 824
8838.10 889
8838.99 824
8839.88 801
8840.76 825
8841.65 888
8842.54 924
8843.43 907
8844.32 895
8845.20 823
8846.09 838
8846.98 856
8847.87 890
8848.76 928
8849.64 864
8850.53 874
8851.42 842
8852.31 795
8853.20 822
8854.09 866
8854.97 886
8855.86 853
8856.75 881
8857.64 878
8858.53 856
8859.42 799
8860.30 853
8861.19 875
8862.08 800
8862.97 750
8863.86 779
8864.75 833
8865.64 780
8866.53 778
8867.42 770
8868.30 773
8869.19 775
8870.08 849
8870.97 764
8871.86 810
8872.75 780
8873.64 726
8874.53 735
8875.42 767
8876.31 752
8877.20 728
8878.09 743
8878.98 673
8879.87 702
8880.76 717
8881.65 706
8882.54 726
8883.43 724
8884.32 725
8885.21 672
8886.10 731
8886.99 745
8887.88 753
8888.77 738
8889.66 727
8890.55 798
8891.44 771
8892.33 675
8893.22 742
8894.11 677
8895.00 692
8895.89 686
8896.78 725
8897.67 711
8898.56 716
8899.45 783
8900.34 708
8901.23 675
8902.12 769
8903.01 744
8903.90 672
8904.79 679
8905.69 629
8906.58 753
8907.47 723
8908.36 734
8909.25 777
8910.14 724
8911.03 718
8911.92 697
8912.82 695
8913.71 701
8914.60 686
8915.49 725
8916.38 671
8917.27 726
8918.16 648
8919.06 667
8919.95 703
8920.84 758
8921.73 713
8922.62 732
8923.51 685
8924.41 649
8925.30 664
8926.19 667
8927.08 692
8927.97 682
8928.87 615
8929.76 595
8930.65 677
8931.54 653
8932.43 623
8933.33 633
8934.22 650
8935.11 670
8936.00 637
8936.90 626
8937.79 621
8938.68 614
8939.57 673
8940.47 668
8941.36 628
8942.25 677
8943.15 625
8944.04 711
8944.93 680
8945.82 641
8946.72 640
8947.61 593
8948.50 643
8949.40 611
8950.29 609
8951.18 595
8952.08 650
8952.97 628
8953.86 631
8954.76 634
8955.65 673
8956.54 643
8957.44 709
8958.33 638
8959.22 605
8960.12 650
8961.01 621
8961.91 651
8962.80 607
8963.69 653
8964.59 664
8965.48 616
8966.37 622
8967.27 587
8968.16 637
8969.06 658
8969.95 711
8970.85 714
8971.74 640
8972.63 615
8973.53 636
8974.42 696
8975.32 730
8976.21 649
8977.11 596
8978.00 624
8978.90 704
8979.79 639
8980.68 644
8981.58 650
8982.47 661
8983.37 641
8984.26 614
8985.16 661
8986.05 645
8986.95 614
8987.84 647
8988.74 657
8989.63 635
8990.53 618
8991.42 593
8992.32 657
8993.22 623
8994.11 676
8995.01 593
8995.90 571
8996.80 610
8997.69 602
8998.59 598
8999.48 594
9000.38 592
9001.28 629
9002.17 552
9003.07 566
9003.96 558
9004.86 601
9005.75 563
9006.65 588
9007.55 600
9008.44 604
9009.34 577
9010.23 622
9011.13 618
9012.03 606
9012.92 576
9013.82 625
9014.72 687
9015.61 619
9016.51 641
9017.41 601
9018.30 570
9019.20 609
9020.10 637
9020.99 579
9021.89 575
9022.79 619
9023.68 639
9024.58 627
9025.48 599
9026.37 605
9027.27 601
9028.17 583
9029.06 635
9029.96 635
9030.86 562
9031.76 597
9032.65 631
9033.55 638
9034.45 610
9035.35 614
9036.24 613
9037.14 622
9038.04 648
9038.94 613
9039.83 548
9040.73 573
9041.63 600
9042.53 642
9043.42 624
9044.32 609
9045.22 629
9046.12 623
9047.02 596
9047.91 603
9048.81 598
9049.71 592
9050.61 579
9051.51 626
9052.41 678
9053.30 613
9054.20 619
9055.10 611
9056.00 609
9056.90 620
9057.80 607
9058.69 598
9059.59 620
9060.49 628
9061.39 574
9062.29 584
9063.19 585
9064.09 640
9064.99 616
9065.88 607
9066.78 614
9067.68 660
9068.58 567
9069.48 552
9070.38 553
9071.28 599
9072.18 617
9073.08 583
9073.98 650
9074.88 563
9075.78 628
9076.68 589
9077.58 580
9078.47 613
9079.37 548
9080.27 589
9081.17 628
9082.07 591
9082.97 634
9083.87 630
9084.77 555
9085.67 623
9086.57 620
9087.47 591
9088.37 630
9089.27 616
9090.17 525
9091.07 566
9091.97 585
9092.87 602
9093.77 551
9094.67 631
9095.58 657
9096.48 632
9097.38 580
9098.28 590
9099.18 618
9100.08 643
9100.98 620
9101.88 590
9102.78 606
9103.68 611
9104.58 563
9105.48 566
9106.38 554
9107.28 600
9108.19 643
9109.09 631
9109.99 627
9110.89 613
9111.79 555
9112.69 635
9113.59 583
9114.49 570
9115.40 638
9116.30 663
9117.20 616
9118.10 608
9119.00 650
9119.90 650
9120.81 607
9121.71 570
9122.61 574
9123.51 553
9124.41 596
9125.31 621
9126.22 563
9127.12 574
9128.02 638
9128.92 654
9129.82 558
9130.73 546
9131.63 573
9132.53 599
9133.43 557
9134.34 554
9135.24 608
9136.14 605
9137.04 594
9137.95 625
9138.85 585
9139.75 607
9140.65 514
9141.56 587
9142.46 546
9143.36 573
9144.26 543
9145.17 526
9146.07 539
9146.97 550
9147.88 585
9148.78 607
9149.68 555
9150.59 593
9151.49 607
9152.39 612
9153.29 574
9154.20 622
9155.10 642
9156.01 601
9156.91 565
9157.81 556
9158.72 602
9159.62 567
9160.52 547
9161.43 623
9162.33 588
9163.23 564
9164.14 585
9165.04 572
9165.95 556
9166.85 556
9167.75 573
9168.66 550
9169.56 556
9170.47 617
9171.37 630
9172.27 566
9173.18 598
9174.08 608
9174.99 589
9175.89 647
9176.80 641
9177.70 568
9178.60 585
9179.51 580
9180.41 623
9181.32 575
9182.22 551
9183.13 583
9184.03 561
9184.94 595
9185.84 594
9186.75 567
9187.65 542
9188.56 611
9189.46 627
9190.37 643
9191.27 599
9192.18 541
9193.08 576
9193.99 602
9194.89 577
9195.80 621
9196.71 594
9197.61 571
9198.52 538
9199.42 567
9200.33 543
9201.23 605
9202.14 612
9203.04 598
9203.95 558
9204.86 607
9205.76 605
9206.67 586
9207.57 590
9208.48 592
9209.39 607
9210.29 576
9211.20 617
9212.10 592
9213.01 603
9213.92 649
9214.82 638
9215.73 568
9216.64 549
9217.54 595
9218.45 591
9219.36 648
9220.26 626
9221.17 604
9222.08 626
9222.98 583
9223.89 578
9224.80 596
9225.70 626
9226.61 606
9227.52 637
9228.42 566
9229.33 561
9230.24 580
9231.14 622
9232.05 591
9232.96 584
9233.87 565
9234.77 614
9235.68 598
9236.59 603
9237.50 578
9238.40 555
9239.31 576
9240.22 601
9241.13 583
9242.03 558
9242.94 596
9243.85 554
9244.76 568
9245.66 652
9246.57 570
9247.48 543
9248.39 553
9249.30 592
9250.20 558
9251.11 641
9252.02 566
9252.93 594
9253.84 571
9254.75 601
9255.65 594
9256.56 527
9257.47 486
9258.38 549
9259.29 636
9260.20 516
9261.10 519
9262.01 572
9262.92 637
9263.83 555
9264.74 610
9265.65 598
9266.56 599
9267.47 581
9268.37 561
9269.28 562
9270.19 581
9271.10 603
9272.01 547
9272.92 517
9273.83 526
9274.74 573
9275.65 584
9276.56 631
9277.47 591
9278.38 568
9279.29 595
9280.20 562
9281.11 561
9282.01 565
9282.92 620
9283.83 603
9284.74 539
9285.65 597
9286.56 547
9287.47 595
9288.38 577
9289.29 543
9290.20 549
9291.11 620
9292.02 590
9292.93 585
9293.84 575
9294.75 560
9295.66 576
9296.57 594
9297.49 610
9298.40 619
9299.31 666
9300.22 648
9301.13 589
9302.04 653
9302.95 626
9303.86 533
9304.77 593
9305.68 626
9306.59 611
9307.50 615
9308.41 606
9309.32 594
9310.24 585
9311.15 561
9312.06 575
9312.97 621
9313.88 615
9314.79 657
9315.70 601
9316.61 572
9317.53 588
9318.44 613
9319.35 587
9320.26 620
9321.17 584
9322.08 589
9322.99 610
9323.91 603
9324.82 552
9325.73 583
9326.64 562
9327.55 539
9328.46 588
9329.38 569
9330.29 519
9331.20 577
9332.11 621
9333.03 607
9333.94 624
9334.85 611
9335.76 687
9336.67 601
9337.59 559
9338.50 576
9339.41 566
9340.32 616
9341.24 561
9342.15 603
9343.06 564
9343.97 657
9344.89 601
9345.80 530
9346.71 593
9347.63 564
9348.54 551
9349.45 528
9350.36 598
9351.28 574
9352.19 555
9353.10 594
9354.02 571
9354.93 592
9355.84 608
9356.76 603
9357.67 609
9358.58 573
9359.50 553
9360.41 570
9361.32 598
9362.24 567
9363.15 582
9364.06 553
9364.98 543
9365.89 582
9366.81 552
9367.72 549
9368.63 579
9369.55 601
9370.46 604
9371.38 642
9372.29 601
9373.20 531
9374.12 555
9375.03 596
9375.95 601
9376.86 583
9377.77 630
9378.69 640
9379.60 607
9380.52 587
9381.43 604
9382.35 592
9383.26 572
9384.18 626
9385.09 597
9386.01 607
9386.92 636
9387.83 608
9388.75 604
9389.66 611
9390.58 657
9391.49 602
9392.41 627
9393.32 678
9394.24 636
9395.16 627
9396.07 651
9396.99 658
9397.90 685
9398.82 654
9399.73 654
9400.65 638
9401.56 641
9402.48 650
9403.39 598
9404.31 605
9405.22 638
9406.14 557
9407.06 605
9407.97 630
9408.89 666
9409.80 582
9410.72 637
9411.64 620
9412.55 638
9413.47 592
9414.38 608
9415.30 545
9416.22 615
9417.13 600
9418.05 613
9418.97 602
9419.88 589
9420.80 606
9421.71 578
9422.63 645
9423.55 597
9424.46 594
9425.38 580
9426.30 600
9427.21 601
9428.13 548
9429.05 615
9429.96 609
9430.88 627
9431.80 595
9432.72 583
9433.63 612
9434.55 591
9435.47 651
9436.38 681
9437.30 658
9438.22 620
9439.14 634
9440.05 628
9440.97 625
9441.89 619
9442.81 660
9443.72 644
9444.64 649
9445.56 594
9446.48 557
9447.39 589
9448.31 616
9449.23 587
9450.15 600
9451.07 616
9451.98 584
9452.90 608
9453.82 660
9454.74 698
9455.66 695
9456.57 636
9457.49 608
9458.41 659
9459.33 732
9460.25 624
9461.16 638
9462.08 656
9463.00 633
9463.92 622
9464.84 614
9465.76 607
9466.68 681
9467.59 606
9468.51 661
9469.43 680
9470.35 668
9471.27 652
9472.19 611
9473.11 614
9474.03 630
9474.95 659
9475.87 686
9476.78 627
9477.70 622
9478.62 667
9479.54 698
9480.46 676
9481.38 623
9482.30 606
9483.22 644
9484.14 625
9485.06 636
9485.98 644
9486.90 641
9487.82 616
9488.74 621
9489.66 600
9490.58 582
9491.50 633
9492.42 594
9493.34 657
9494.26 639
9495.18 611
9496.10 636
9497.02 644
9497.94 646
9498.86 680
9499.78 661
9500.70 665
9501.62 620
9502.54 640
9503.46 652
9504.38 639
9505.30 653
9506.22 681
9507.14 670
9508.06 694
9508.98 733
9509.90 641
9510.82 640
9511.75 701
9512.67 703
9513.59 660
9514.51 700
9515.43 648
9516.35 663
9517.27 703
9518.19 679
9519.11 651
9520.03 628
9520.96 659
9521.88 699
9522.80 719
9523.72 678
9524.64 677
9525.56 717
9526.48 626
9527.41 638
9528.33 690
9529.25 691
9530.17 748
9531.09 704
9532.02 747
9532.94 669
9533.86 708
9534.78 694
9535.70 730
9536.63 793
9537.55 761
9538.47 805
9539.39 846
9540.31 821
9541.24 760
9542.16 792
9543.08 733
9544.00 731
9544.93 699
9545.85 727
9546.77 682
9547.69 697
9548.62 694
9549.54 679
9550.46 610
9551.38 745
9552.31 719
9553.23 697
9554.15 700
9555.08 658
9556.00 636
9556.92 630
9557.84 682
9558.77 707
9559.69 697
9560.61 684
9561.54 693
9562.46 659
9563.38 724
9564.31 714
9565.23 764
9566.15 677
9567.08 625
9568.00 687
9568.93 697
9569.85 749
9570.77 664
9571.70 667
9572.62 703
9573.54 705
9574.47 685
9575.39 716
9576.32 659
9577.24 636
9578.16 659
9579.09 684
9580.01 724
9580.94 749
9581.86 746
9582.78 691
9583.71 659
9584.63 692
9585.56 663
9586.48 671
9587.41 666
9588.33 686
9589.26 683
9590.18 631
9591.11 711
9592.03 728
9592.96 726
9593.88 715
9594.80 704
9595.73 661
9596.65 635
9597.58 712
9598.50 689
9599.43 724
9600.35 718
9601.28 722
9602.21 769
9603.13 732
9604.06 742
9604.98 711
9605.91 690
9606.83 725
9607.76 737
9608.68 774
9609.61 734
9610.53 738
9611.46 729
9612.39 760
9613.31 753
9614.24 762
9615.16 723
9616.09 676
9617.02 700
9617.94 702
9618.87 726
9619.79 823
9620.72 766
9621.65 727
9622.57 697
9623.50 702
9624.42 749
9625.35 809
9626.28 717
9627.20 725
9628.13 710
9629.06 796
9629.98 796
9630.91 801
9631.84 724
9632.76 808
9633.69 861
9634.62 793
9635.54 816
9636.47 788
9637.40 734
9638.32 785
9639.25 862
9640.18 865
9641.11 814
9642.03 789
9642.96 823
9643.89 845
9644.81 834
9645.74 789
9646.67 768
9647.60 831
9648.52 896
9649.45 860
9650.38 852
9651.31 846
9652.23 914
9653.16 945
9654.09 912
9655.02 967
9655.95 938
9656.87 895
9657.80 862
9658.73 869
9659.66 861
9660.58 893
9661.51 815
9662.44 827
9663.37 838
9664.30 808
9665.23 819
9666.15 806
9667.08 819
9668.01 776
9668.94 785
9669.87 773
9670.80 776
9671.73 775
9672.65 852
9673.58 854
9674.51 708
9675.44 734
9676.37 820
9677.30 831
9678.23 803
9679.16 817
9680.08 766
9681.01 810
9681.94 811
9682.87 745
9683.80 809
9684.73 836
9685.66 787
9686.59 787
9687.52 888
9688.45 836
9689.38 856
9690.31 822
9691.24 829
9692.17 892
9693.09 836
9694.02 856
9694.95 861
9695.88 809
9696.81 874
9697.74 801
9698.67 854
9699.60 862
9700.53 840
9701.46 822
9702.39 842
9703.32 815
9704.25 781
9705.18 841
9706.11 817
9707.04 776
9707.97 756
9708.91 872
9709.84 832
9710.77 795
9711.70 838
9712.63 832
9713.56 832
9714.49 799
9715.42 827
9716.35 840
9717.28 822
9718.21 801
9719.14 832
9720.07 794
9721.00 811
9721.93 714
9722.87 751
9723.80 769
9724.73 794
9725.66 805
9726.59 765
9727.52 749
9728.45 683
9729.38 791
9730.32 773
9731.25 781
9732.18 774
9733.11 747
9734.04 740
9734.97 793
9735.91 760
9736.84 783
9737.77 719
9738.70 735
9739.63 731
9740.56 739
9741.50 746
9742.43 782
9743.36 731
9744.29 750
9745.22 768
9746.16 741
9747.09 724
9748.02 743
9748.95 751
9749.89 706
9750.82 724
9751.75 761
9752.68 752
9753.62 727
9754.55 719
9755.48 669
9756.41 706
9757.35 785
9758.28 731
9759.21 666
9760.14 720
9761.08 714
9762.01 697
9762.94 746
9763.88 723
9764.81 696
9765.74 723
9766.68 692
9767.61 709
9768.54 660
9769.48 702
9770.41 673
9771.34 672
9772.28 706
9773.21 727
9774.14 666
9775.08 771
9776.01 652
9776.94 672
9777.88 678
9778.81 699
9779.74 765
9780.68 731
9781.61 689
9782.55 692
9783.48 716
9784.41 719
9785.35 674
9786.28 719
9787.22 747
9788.15 711
9789.08 679
9790.02 671
9790.95 807
9791.89 711
9792.82 652
9793.76 679
9794.69 717
9795.63 706
9796.56 659
9797.49 713
9798.43 707
9799.36 619
9800.30 641
9801.23 644
9802.17 662
9803.10 682
9804.04 619
9804.97 670
9805.91 713
9806.84 700
9807.78 650
9808.71 641
9809.65 648
9810.58 681
9811.52 614
9812.45 704
9813.39 704
9814.33 648
9815.26 651
9816.20 617
9817.13 633
9818.07 630
9819.00 624
9819.94 657
9820.87 640
9821.81 682
9822.75 648
9823.68 650
9824.62 630
9825.55 627
9826.49 639
9827.43 669
9828.36 714
9829.30 696
9830.23 690
9831.17 651
9832.11 555
9833.04 620
9833.98 647
9834.92 559
9835.85 518
9836.79 638
9837.73 636
9838.66 603
9839.60 598
9840.54 542
9841.47 590
9842.41 605
9843.35 640
9844.28 600
9845.22 592
9846.16 706
9847.09 706
9848.03 611
9848.97 608
9849.90 623
9850.84 661
9851.78 588
9852.72 640
9853.65 680
9854.59 651
9855.53 667
9856.47 603
9857.40 565
9858.34 570
9859.28 658
9860.22 611
9861.15 633
9862.09 677
9863.03 706
9863.97 633
9864.90 658
9865.84 580
9866.78 579
9867.72 593
9868.66 640
9869.59 655
9870.53 647
9871.47 675
9872.41 644
9873.35 636
9874.29 625
9875.22 621
9876.16 586
9877.10 573
9878.04 653
9878.98 614
9879.92 642
9880.85 675
9881.79 582
9882.73 608
9883.67 605
9884.61 671
9885.55 636
9886.49 596
9887.43 613
9888.37 601
9889.30 675
9890.24 587
9891.18 609
9892.12 644
9893.06 639
9894.00 562
9894.94 560
9895.88 611
9896.82 658
9897.76 589
9898.70 623
9899.64 557
9900.58 565
9901.52 572
9902.45 624
9903.39 608
9904.33 602
9905.27 595
9906.21 606
9907.15 559
9908.09 571
9909.03 573
9909.97 578
9910.91 582
9911.85 609
9912.79 552
9913.73 573
9914.67 612
9915.61 635
9916.55 562
9917.49 593
9918.44 603
9919.38 625
9920.32 613
9921.26 568
9922.20 560
9923.14 583
9924.08 625
9925.02 614
9925.96 542
9926.90 577
9927.84 588
9928.78 650
9929.72 626
9930.66 664
9931.61 654
9932.55 650
9933.49 712
9934.43 779
9935.37 678
9936.31 674
9937.25 678
9938.19 708
9939.14 644
9940.08 629
9941.02 609
9941.96 619
9942.90 614
9943.84 533
9944.78 569
9945.73 543
9946.67 517
9947.61 548
9948.55 543
9949.49 621
9950.44 656
9951.38 652
9952.32 633
9953.26 621
9954.20 582
9955.15 619
9956.09 539
9957.03 575
9957.97 526
9958.91 559
9959.86 572
9960.80 591
9961.74 527
9962.68 592
9963.63 557
9964.57 532
9965.51 582
9966.45 594
9967.40 611
9968.34 552
9969.28 629
9970.23 577
9971.17 581
9972.11 556
9973.05 587
9974.00 600
9974.94 550
9975.88 579
9976.83 518
9977.77 524
9978.71 581
9979.66 607
9980.60 584
9981.54 564
9982.49 500
9983.43 607
9984.37 600
9985.32 557
9986.26 571
9987.20 628
9988.15 532
9989.09 602
9990.04 585
9990.98 634
9991.92 556
9992.87 534
9993.81 600
9994.76 598
9995.70 590
9996.64 587
9997.59 580
9998.53 534
9999.48 539
10000.42 509
10001.36 514
10002.31 603
10003.25 582
10004.20 569
10005.14 526
10006.09 545
10007.03 595
10007.98 593
10008.92 554
10009.87 528
10010.81 560
10011.76 621
10012.70 607
10013.64 562
10014.59 571
10015.53 574
10016.48 575
10017.43 532
10018.37 533
10019.32 539
10020.26 578
10021.21 608
10022.15 605
10023.10 568
10024.04 569
10024.99 490
10025.93 576
10026.88 555
10027.82 519
10028.77 539
10029.72 522
10030.66 555
10031.61 557
10032.55 563
10033.50 546
10034.44 529
10035.39 493
10036.34 514
10037.28 532
10038.23 501
10039.17 538
10040.12 516
10041.07 545
10042.01 547
10042.96 516
10043.91 527
10044.85 519
10045.80 524
10046.74 555
10047.69 538
10048.64 556
10049.58 510
10050.53 524
10051.48 557
10052.42 567
10053.37 563
10054.32 510
10055.27 545
10056.21 590
10057.16 565
10058.11 561
10059.05 519
10060.00 544
10060.95 536
10061.89 510
10062.84 534
10063.79 481
10064.74 559
10065.68 508
10066.63 507
10067.58 487
10068.53 503
10069.47 488
10070.42 538
10071.37 528
10072.32 507
10073.26 532
10074.21 546
10075.16 588
10076.11 545
10077.06 546
10078.00 532
10078.95 510
10079.90 493
10080.85 523
10081.80 491
10082.74 505
10083.69 487
10084.64 518
10085.59 474
10086.54 511
10087.49 520
10088.43 502
10089.38 502
10090.33 569
10091.28 549
10092.23 492
10093.18 488
10094.13 517
10095.07 516
10096.02 524
10096.97 556
10097.92 507
10098.87 493
10099.82 518
10100.77 501
10101.72 522
10102.67 534
10103.61 539
10104.56 544
10105.51 512
10106.46 539
10107.41 539
10108.36 523
10109.31 511
10110.26 472
10111.21 466
10112.16 476
10113.11 527
10114.06 499
10115.01 516
10115.96 480
10116.91 485
10117.86 527
10118.81 506
10119.76 496
10120.71 485
10121.66 524
10122.61 580
10123.56 577
10124.51 484
10125.46 488
10126.41 479
10127.36 464
10128.31 433
10129.26 489
10130.21 541
10131.16 508
10132.11 523
10133.06 483
10134.01 524
10134.96 557
10135.91 518
10136.86 499
10137.81 528
10138.76 535
10139.72 483
10140.67 516
10141.62 515
10142.57 533
10143.52 556
10144.47 500
10145.42 538
10146.37 548
10147.32 544
10148.28 571
10149.23 546
10150.18 546
10151.13 550
10152.08 525
10153.03 513
10153.98 521
10154.94 569
10155.89 547
10156.84 517
10157.79 494
10158.74 529
10159.69 558
10160.65 555
10161.60 510
10162.55 511
10163.50 505
10164.45 522
10165.41 522
10166.36 541
10167.31 543
10168.26 532
10169.21 517
10170.17 538
10171.12 533
10172.07 523
10173.02 523
10173.98 536
10174.93 515
10175.88 548
10176.83 618
10177.79 535
10178.74 551
10179.69 527
10180.64 505
10181.60 514
10182.55 521
10183.50 530
10184.46 515
10185.41 550
10186.36 587
10187.32 521
10188.27 570
10189.22 521
10190.18 505
10191.13 531
10192.08 581
10193.03 553
10193.99 558
10194.94 581
10195.90 620
10196.85 549
10197.80 581
10198.76 657
10199.71 596
10200.66 567
10201.62 569
10202.57 508
10203.52 552
10204.48 549
10205.43 583
10206.39 580
10207.34 512
10208.29 596
10209.25 565
10210.20 607
10211.16 583
10212.11 583
10213.07 563
10214.02 597
10214.97 581
10215.93 550
10216.88 608
10217.84 562
10218.79 539
10219.75 555
10220.70 548
10221.66 542
10222.61 619
10223.57 610
10224.52 577
10225.48 622
10226.43 609
10227.39 561
10228.34 556
10229.30 593
10230.25 585
10231.21 587
10232.16 531
10233.12 518
10234.07 543
10235.03 538
10235.98 540
10236.94 583
10237.89 595
10238.85 577
10239.80 572
10240.76 548
10241.72 606
10242.67 602
10243.63 584
10244.58 586
10245.54 541
10246.49 566
10247.45 539
10248.41 568
10249.36 505
10250.32 568
10251.27 507
10252.23 499
10253.19 534
10254.14 506
10255.10 462
10256.06 497
10257.01 485
10257.97 553
10258.92 568
10259.88 516
10260.84 491
10261.79 527
10262.75 510
10263.71 552
10264.66 537
10265.62 508
10266.58 517
10267.53 512
10268.49 481
10269.45 500
10270.41 492
10271.36 487
10272.32 506
10273.28 460
10274.23 470
10275.19 557
10276.15 560
10277.11 506
10278.06 533
10279.02 527
10279.98 489
10280.94 505
10281.89 521
10282.85 481
10283.81 491
10284.77 491
10285.72 478
10286.68 460
10287.64 467
10288.60 481
10289.55 494
10290.51 534
10291.47 519
10292.43 483
10293.39 498
10294.34 515
10295.30 509
10296.26 479
10297.22 508
10298.18 515
10299.14 512
10300.09 472
10301.05 463
10302.01 485
10302.97 482
10303.93 505
10304.89 502
10305.85 562
10306.80 555
10307.76 511
10308.72 529
10309.68 433
10310.64 446
10311.60 473
10312.56 484
10313.52 457
10314.47 490
10315.43 485
10316.39 488
10317.35 487
10318.31 488
10319.27 500
10320.23 521
10321.19 518
10322.15 476
10323.11 450
10324.07 520
10325.03 467
10325.99 475
10326.95 427
10327.91 471
10328.87 484
10329.83 504
10330.79 504
10331.75 549
10332.71 503
10333.67 501
10334.63 466
10335.59 452
10336.55 502
10337.51 513
10338.47 487
10339.43 474
10340.39 473
10341.35 479
10342.31 459
10343.27 486
10344.23 510
10345.19 490
10346.15 521
10347.11 484
10348.07 443
10349.03 473
10349.99 438
10350.95 453
10351.91 452
10352.87 487
10353.83 515
10354.79 457
10355.76 460
10356.72 494
10357.68 468
10358.64 508
10359.60 498
10360.56 472
10361.52 483
10362.48 492
10363.45 489
10364.41 489
10365.37 472
10366.33 487
10367.29 487
10368.25 550
10369.21 510
10370.18 424
10371.14 437
10372.10 473
10373.06 481
10374.02 428
10374.98 458
10375.95 460
10376.91 457
10377.87 486
10378.83 536
10379.79 497
10380.76 501
10381.72 472
10382.68 484
10383.64 511
10384.61 445
10385.57 474
10386.53 512
10387.49 485
10388.46 451
10389.42 463
10390.38 488
10391.34 494
10392.31 433
10393.27 484
10394.23 501
10395.19 446
10396.16 493
10397.12 460
10398.08 475
10399.05 495
10400.01 527
10400.97 495
10401.93 482
10402.90 478
10403.86 482
10404.82 497
10405.79 478
10406.75 474
10407.71 464
10408.68 427
10409.64 424
10410.60 467
10411.57 492
10412.53 519
10413.50 428
10414.46 467
10415.42 485
10416.39 446
10417.35 506
10418.31 484
10419.28 478
10420.24 471
10421.21 469
10422.17 532
10423.13 517
10424.10 495
10425.06 528
10426.03 547
10426.99 528
10427.96 509
10428.92 538
10429.88 532
10430.85 545
10431.81 510
10432.78 524
10433.74 515
10434.71 526
10435.67 439
10436.64 459
10437.60 464
10438.57 478
10439.53 513
10440.50 481
10441.46 483
10442.43 508
10443.39 462
10444.36 471
10445.32 401
10446.29 468
10447.25 420
10448.22 443
10449.18 475
10450.15 457
10451.11 461
10452.08 407
10453.04 464
10454.01 458
10454.97 458
10455.94 465
10456.91 435
10457.87 446
10458.84 471
10459.80 487
10460.77 483
10461.73 415
10462.70 464
10463.67 470
10464.63 469
10465.60 470
10466.56 457
10467.53 469
10468.50 456
10469.46 461
10470.43 449
10471.40 453
10472.36 477
10473.33 445
10474.30 481
10475.26 473
10476.23 484
10477.19 450
10478.16 402
10479.13 485
10480.09 422
10481.06 460
10482.03 524
10483.00 428
10483.96 458
10484.93 479
10485.90 436
10486.86 457
10487.83 498
10488.80 474
10489.76 466
10490.73 455
10491.70 488
10492.67 528
10493.63 455
10494.60 497
10495.57 498
10496.54 525
10497.50 498
10498.47 468
10499.44 447
10500.41 444
10501.37 462
10502.34 481
10503.31 431
10504.28 460
10505.25 456
10506.21 487
10507.18 426
10508.15 431
10509.12 498
10510.09 557
10511.05 478
10512.02 460
10512.99 478
10513.96 521
10514.93 515
10515.90 484
10516.86 458
10517.83 495
10518.80 500
10519.77 474
10520.74 486
10521.71 468
10522.68 420
10523.64 412
10524.61 435
10525.58 437
10526.55 409
10527.52 398
10528.49 447
10529.46 419
10530.43 456
10531.40 478
10532.36 495
10533.33 530
10534.30 478
10535.27 506
10536.24 474
10537.21 457
10538.18 479
10539.15 466
10540.12 443
10541.09 424
10542.06 472
10543.03 457
10544.00 428
10544.97 425
10545.94 452
10546.91 530
10547.88 482
10548.85 502
10549.82 485
10550.79 477
10551.76 472
10552.73 560
10553.70 504
10554.67 512
10555.64 452
10556.61 454
10557.58 482
10558.55 469
10559.52 525
10560.49 512
10561.46 484
10562.43 518
10563.40 470
10564.37 502
10565.34 498
10566.31 489
10567.28 516
10568.25 512
10569.23 513
10570.20 479
10571.17 489
10572.14 485
10573.11 527
10574.08 547
10575.05 511
10576.02 470
10576.99 522
10577.96 523
10578.94 451
10579.91 465
10580.88 418
10581.85 420
10582.82 490
10583.79 457
10584.76 463
10585.74 536
10586.71 518
10587.68 516
10588.65 491
10589.62 488
10590.60 463
10591.57 505
10592.54 505
10593.51 486
10594.48 505
10595.45 423
10596.43 520
10597.40 490
10598.37 515
10599.34 542
10600.32 488
10601.29 499
10602.26 441
10603.23 481
10604.21 466
10605.18 450
10606.15 475
10607.12 460
10608.10 456
10609.07 484
10610.04 474
10611.01 505
10611.99 532
10612.96 518
10613.93 534
10614.91 471
10615.88 438
10616.85 463
10617.82 464
10618.80 485
10619.77 488
10620.74 459
10621.72 571
10622.69 539
10623.66 510
10624.64 520
10625.61 460
10626.58 452
10627.56 538
10628.53 567
10629.51 539
10630.48 509
10631.45 520
10632.43 506
10633.40 474
10634.37 462
10635.35 465
10636.32 491
10637.30 483
10638.27 496
10639.24 531
10640.22 557
10641.19 570
10642.17 546
10643.14 528
10644.11 536
10645.09 540
10646.06 520
10647.04 591
10648.01 516
10648.99 510
10649.96 512
10650.94 477
10651.91 481
10652.89 540
10653.86 477
10654.83 460
10655.81 485
10656.78 479
10657.76 475
10658.73 464
10659.71 472
10660.68 488
10661.66 493
10662.63 461
10663.61 440
10664.59 430
10665.56 479
10666.54 442
10667.51 431
10668.49 436
10669.46 480
10670.44 470
10671.41 460
10672.39 475
10673.36 489
10674.34 490
10675.32 483
10676.29 519
10677.27 475
10678.24 500
10679.22 522
10680.19 516
10681.17 487
10682.15 468
10683.12 488
10684.10 483
10685.08 484
10686.05 512
10687.03 489
10688.00 483
10688.98 497
10689.96 498
10690.93 449
10691.91 531
10692.89 495
10693.86 468
10694.84 503
10695.82 449
10696.79 451
10697.77 519
10698.75 524
10699.72 490
10700.70 485
10701.68 420
10702.65 429
10703.63 454
10704.61 533
10705.59 496
10706.56 491
10707.54 452
10708.52 429
10709.49 527
10710.47 477
10711.45 463
10712.43 431
10713.40 485
10714.38 531
10715.36 468
10716.34 418
10717.31 495
10718.29 441
10719.27 478
10720.25 469
10721.22 463
10722.20 479
10723.18 463
10724.16 447
10725.14 455
10726.11 480
10727.09 458
10728.07 508
10729.05 463
10730.03 481
10731.01 435
10731.98 456
10732.96 461
10733.94 479
10734.92 457
10735.90 446
10736.88 431
10737.85 429
10738.83 473
10739.81 454
10740.79 451
10741.77 470
10742.75 444
10743.73 504
10744.71 476
10745.69 452
10746.66 421
10747.64 450
10748.62 473
10749.60 493
10750.58 507
10751.56 472
10752.54 448
10753.52 457
10754.50 475
10755.48 463
10756.46 451
10757.44 439
10758.42 458
10759.39 490
10760.37 471
10761.35 473
10762.33 444
10763.31 398
10764.29 449
10765.27 441
10766.25 513
10767.23 547
10768.21 495
10769.19 474
10770.17 482
10771.15 498
10772.13 432
10773.11 454
10774.09 427
10775.07 468
10776.05 502
10777.03 495
10778.02 474
10779.00 480
10779.98 457
10780.96 425
10781.94 456
10782.92 449
10783.90 515
10784.88 468
10785.86 471
10786.84 479
10787.82 472
10788.80 501
10789.78 513
10790.76 470
10791.75 483
10792.73 512
10793.71 518
10794.69 473
10795.67 460
10796.65 520
10797.63 468
10798.61 473
10799.60 459
10800.58 462
10801.56 472
10802.54 484
10803.52 502
10804.50 469
10805.49 459
10806.47 487
10807.45 411
10808.43 411
10809.41 436
10810.39 464
10811.38 435
10812.36 414
10813.34 452
10814.32 459
10815.30 526
10816.29 496
10817.27 465
10818.25 490
10819.23 455
10820.22 493
10821.20 473
10822.18 494
10823.16 529
10824.15 510
10825.13 501
10826.11 460
10827.09 472
10828.08 485
10829.06 548
10830.04 508
10831.02 488
10832.01 498
10832.99 537
10833.97 440
10834.96 468
10835.94 506
10836.92 482
10837.91 504
10838.89 498
10839.87 501
10840.85 483
10841.84 495
10842.82 501
10843.81 513
10844.79 521
10845.77 525
10846.76 507
10847.74 522
10848.72 502
10849.71 515
10850.69 491
10851.67 527
10852.66 502
10853.64 513
10854.63 535
10855.61 492
10856.59 490
10857.58 485
10858.56 474
10859.55 444
10860.53 489
10861.51 524
10862.50 562
10863.48 532
10864.47 548
10865.45 557
10866.44 551
10867.42 490
10868.41 554
10869.39 558
10870.37 518
10871.36 545
10872.34 640
10873.33 588
10874.31 555
10875.30 563
10876.28 584
10877.27 526
10878.25 527
10879.24 548
10880.22 501
10881.21 528
10882.19 564
10883.18 532
10884.16 519
10885.15 598
10886.13 590
10887.12 547
10888.11 588
10889.09 590
10890.08 549
10891.06 502
10892.05 553
10893.03 598
10894.02 593
10895.00 592
10895.99 559
10896.98 567
10897.96 581
10898.95 580
10899.93 626
10900.92 569
10901.91 569
10902.89 564
10903.88 542
10904.86 609
10905.85 544
10906.84 575
10907.82 594
10908.81 622
10909.80 662
10910.78 668
10911.77 593
10912.76 575
10913.74 553
10914.73 578
10915.72 632
10916.70 633
10917.69 639
10918.68 649
10919.66 651
10920.65 630
10921.64 635
10922.62 672
10923.61 634
10924.60 626
10925.58 695
10926.57 678
10927.56 624
10928.55 631
10929.53 615
10930.52 625
10931.51 622
10932.50 681
10933.48 666
10934.47 648
10935.46 654
10936.45 647
10937.43 668
10938.42 611
10939.41 593
10940.40 641
10941.38 605
10942.37 647
10943.36 657
10944.35 664
10945.34 645
10946.32 655
10947.31 655
10948.30 643
10949.29 705
10950.28 703
10951.27 662
10952.25 698
10953.24 684
10954.23 712
10955.22 689
10956.21 716
10957.20 713
10958.18 727
10959.17 711
10960.16 689
10961.15 724
10962.14 780
10963.13 750
10964.12 745
10965.11 788
10966.10 833
10967.08 832
10968.07 750
10969.06 725
10970.05 787
10971.04 748
10972.03 710
10973.02 739
10974.01 715
10975.00 756
10975.99 720
10976.98 675
10977.97 719
10978.96 698
10979.95 648
10980.94 682
10981.92 677
10982.91 706
10983.90 674
10984.89 724
10985.88 728
10986.87 707
10987.86 715
10988.85 749
10989.84 632
10990.83 660
10991.82 703
10992.81 721
10993.80 752
10994.79 754
10995.78 669
10996.78 730
10997.77 781
10998.76 719
10999.75 771
11000.74 790
11001.73 834
11002.72 873
11003.71 951
11004.70 987
11005.69 1018
11006.68 942
11007.67 944
11008.66 954
11009.65 875
11010.64 864
11011.64 849
11012.63 733
11013.62 729
11014.61 720
11015.60 707
11016.59 737
11017.58 671
11018.57 722
11019.57 667
11020.56 699
11021.55 659
11022.54 657
11023.53 667
11024.52 710
11025.51 734
11026.51 686
11027.50 665
11028.49 713
11029.48 651
11030.47 711
11031.47 674
11032.46 652
11033.45 653
11034.44 668
11035.43 655
11036.43 631
11037.42 665
11038.41 669
11039.40 658
11040.39 654
11041.39 657
11042.38 713
11043.37 684
11044.36 665
11045.36 561
11046.35 648
11047.34 677
11048.34 664
11049.33 584
11050.32 599
11051.31 703
11052.31 668
11053.30 670
11054.29 623
11055.29 524
11056.28 611
11057.27 611
11058.26 593
11059.26 572
11060.25 543
11061.24 553
11062.24 536
11063.23 588
11064.22 584
11065.22 590
11066.21 593
11067.20 586
11068.20 562
11069.19 568
11070.19 629
11071.18 575
11072.17 602
11073.17 538
11074.16 592
11075.15 593
11076.15 559
11077.14 593
11078.14 622
11079.13 593
11080.12 617
11081.12 608
11082.11 573
11083.11 569
11084.10 534
11085.10 525
11086.09 588
11087.08 532
11088.08 553
11089.07 591
11090.07 618
11091.06 568
11092.06 575
11093.05 603
11094.05 585
11095.04 575
11096.04 530
11097.03 500
11098.03 555
11099.02 557
11100.02 572
11101.01 605
11102.01 589
11103.00 528
11104.00 550
11104.99 507
11105.99 518
11106.98 517
11107.98 534
11108.97 552
11109.97 548
11110.96 492
11111.96 532
11112.95 485
11113.95 521
11114.95 564
11115.94 603
11116.94 567
11117.93 586
11118.93 554
11119.93 515
11120.92 565
11121.92 538
11122.91 545
11123.91 505
11124.91 486
11125.90 504
11126.90 512
11127.89 532
11128.89 548
11129.89 533
11130.88 545
11131.88 523
11132.88 533
11133.87 545
11134.87 497
11135.87 487
11136.86 542
11137.86 494
11138.86 483
11139.85 512
11140.85 498
11141.85 502
11142.84 492
11143.84 439
11144.84 459
11145.83 505
11146.83 495
11147.83 512
11148.83 527
11149.82 500
11150.82 515
11151.82 522
11152.82 511
11153.81 483
11154.81 504
11155.81 483
11156.80 473
11157.80 451
11158.80 469
11159.80 514
11160.80 494
11161.79 494
11162.79 467
11163.79 502
11164.79 502
11165.78 547
11166.78 523
11167.78 509
11168.78 453
11169.78 451
11170.78 463
11171.77 413
11172.77 420
11173.77 412
11174.77 491
11175.77 560
11176.77 472
11177.76 466
11178.76 467
11179.76 498
11180.76 540
11181.76 490
11182.76 465
11183.76 518
11184.75 515
11185.75 516
11186.75 480
11187.75 440
11188.75 457
11189.75 451
11190.75 520
11191.75 506
11192.75 473
11193.75 491
11194.75 468
11195.74 486
11196.74 474
11197.74 454
11198.74 469
11199.74 536
11200.74 533
11201.74 490
11202.74 449
11203.74 481
11204.74 456
11205.74 525
11206.74 466
11207.74 502
11208.74 502
11209.74 519
11210.74 564
11211.74 544
11212.74 463
11213.74 494
11214.74 471
11215.74 487
11216.74 494
11217.74 487
11218.74 486
11219.74 491
11220.74 463
11221.74 495
11222.74 502
11223.74 496
11224.74 470
11225.74 422
11226.74 422
11227.75 417
11228.75 438
11229.75 437
11230.75 465
11231.75 484
11232.75 493
11233.75 452
11234.75 433
11235.75 497
11236.75 432
11237.76 439
11238.76 466
11239.76 469
11240.76 497
11241.76 486
11242.76 433
11243.76 453
11244.76 508
11245.77 435
11246.77 437
11247.77 467
11248.77 487
11249.77 488
11250.77 472
11251.78 475
11252.78 462
11253.78 475
11254.78 489
11255.78 476
11256.79 493
11257.79 394
11258.79 438
11259.79 480
11260.79 455
11261.80 432
11262.80 411
11263.80 428
11264.80 460
11265.81 491
11266.81 475
11267.81 487
11268.81 437
11269.82 437
11270.82 420
11271.82 464
11272.82 442
11273.83 446
11274.83 457
11275.83 442
11276.84 480
11277.84 510
11278.84 510
11279.85 439
11280.85 450
11281.85 489
11282.85 489
11283.86 511
11284.86 482
11285.86 510
11286.87 516
11287.87 456
11288.87 455
11289.88 473
11290.88 491
11291.89 525
11292.89 442
11293.89 449
11294.90 512
11295.90 481
11296.90 402
11297.91 463
11298.91 498
11299.92 479
11300.92 491
11301.92 530
11302.93 470
11303.93 482
11304.94 437
11305.94 475
11306.94 470
11307.95 484
11308.95 496
11309.96 536
11310.96 455
11311.97 466
11312.97 438
11313.98 490
11314.98 558
11315.98 467
11316.99 500
11317.99 478
11319.00 479
11320.00 502
11321.01 512
11322.01 504
11323.02 502
11324.02 511
11325.03 514
11326.03 454
11327.04 489
11328.04 519
11329.05 508
11330.05 437
11331.06 470
11332.07 496
11333.07 482
11334.08 472
11335.08 482
11336.09 474
11337.09 484
11338.10 499
11339.10 497
11340.11 475
11341.12 462
11342.12 497
11343.13 456
11344.13 470
11345.14 487
11346.15 486
11347.15 489
11348.16 509
11349.16 497
11350.17 436
11351.18 443
11352.18 434
11353.19 474
11354.20 435
11355.20 475
11356.21 490
11357.21 487
11358.22 495
11359.23 455
11360.23 447
11361.24 460
11362.25 452
11363.25 457
11364.26 437
11365.27 440
11366.28 479
11367.28 497
11368.29 419
11369.30 401
11370.30 446
11371.31 443
11372.32 466
11373.32 463
11374.33 460
11375.34 427
11376.35 412
11377.35 537
11378.36 452
11379.37 438
11380.38 467
11381.38 486
11382.39 452
11383.40 460
11384.41 403
11385.41 480
11386.42 482
11387.43 452
11388.44 462
11389.45 461
11390.45 491
11391.46 487
11392.47 469
11393.48 432
11394.49 466
11395.49 481
11396.50 514
11397.51 472
11398.52 499
11399.53 475
11400.54 424
11401.55 435
11402.55 401
11403.56 406
11404.57 427
11405.58 434
11406.59 427
11407.60 468
11408.61 444
11409.61 422
11410.62 473
11411.63 462
11412.64 465
11413.65 461
11414.66 457
11415.67 441
11416.68 425
11417.69 437
11418.70 472
11419.71 512
11420.71 465
11421.72 483
11422.73 444
11423.74 452
11424.75 543
11425.76 500
11426.77 506
11427.78 483
11428.79 478
11429.80 424
11430.81 484
11431.82 435
11432.83 469
11433.84 466
11434.85 453
11435.86 467
11436.87 463
11437.88 486
11438.89 413
11439.90 463
11440.91 506
11441.92 446
11442.93 446
11443.94 490
11444.95 457
11445.96 420
11446.97 471
11447.98 485
11448.99 458
11450.00 486
11451.01 534
11452.03 430
11453.04 459
11454.05 405
11455.06 458
11456.07 467
11457.08 491
11458.09 544
11459.10 451
11460.11 456
11461.12 429
11462.14 479
11463.15 482
11464.16 488
11465.17 476
11466.18 476
11467.19 505
11468.20 493
11469.21 477
11470.23 435
11471.24 447
11472.25 465
11473.26 464
11474.27 430
11475.28 457
11476.30 434
11477.31 440
11478.32 474
11479.33 532
11480.34 511
11481.36 450
11482.37 446
11483.38 469
11484.39 466
11485.40 462
11486.42 495
11487.43 461
11488.44 447
11489.45 457
11490.47 438
11491.48 460
11492.49 512
11493.50 494
11494.52 468
11495.53 526
11496.54 491
11497.55 469
11498.57 440
11499.58 477
11500.59 476
11501.61 482
11502.62 458
11503.63 462
11504.64 503
11505.66 483
11506.67 511
11507.68 429
11508.70 466
11509.71 478
11510.72 512
11511.74 456
11512.75 473
11513.76 456
11514.78 506
11515.79 477
11516.80 499
11517.82 487
11518.83 497
11519.84 499
11520.86 472
11521.87 458
11522.89 456
11523.90 481
11524.91 528
11525.93 513
11526.94 499
11527.96 529
11528.97 551
11529.98 565
11531.00 493
11532.01 494
11533.03 484
11534.04 536
11535.06 550
11536.07 520
11537.08 498
11538.10 509
11539.11 487
11540.13 467
11541.14 484
11542.16 472
11543.17 481
11544.19 520
11545.20 515
11546.22 494
11547.23 509
11548.25 499
11549.26 583
11550.28 523
11551.29 472
11552.31 554
11553.32 549
11554.34 561
11555.35 529
11556.37 504
11557.38 539
11558.40 525
11559.41 521
11560.43 549
11561.45 566
11562.46 607
11563.48 539
11564.49 538
11565.51 571
11566.52 564
11567.54 578
11568.56 570
11569.57 581
11570.59 589
11571.60 614
11572.62 639
11573.64 613
11574.65 613
11575.67 564
11576.68 533
11577.70 563
11578.72 534
11579.73 555
11580.75 597
11581.77 612
11582.78 596
11583.80 582
11584.82 637
11585.83 690
11586.85 656
11587.87 637
11588.88 687
11589.90 711
11590.92 699
11591.93 619
11592.95 626
11593.97 607
11594.98 656
11596.00 669
11597.02 700
11598.03 663
11599.05 773
11600.07 820
11601.09 831
11602.10 918
11603.12 1015
11604.14 1039
11605.16 1044
11606.17 1093
11607.19 1116
11608.21 1048
11609.23 929
11610.24 906
11611.26 932
11612.28 801
11613.30 728
11614.32 756
11615.33 747
11616.35 643
11617.37 630
11618.39 677
11619.41 666
11620.42 646
11621.44 650
11622.46 615
11623.48 592
11624.50 637
11625.51 650
11626.53 591
11627.55 581
11628.57 626
11629.59 614
11630.61 595
11631.63 637
11632.64 608
11633.66 592
11634.68 611
11635.70 611
11636.72 631
11637.74 570
11638.76 602
11639.78 626
11640.80 552
11641.81 576
11642.83 562
11643.85 541
11644.87 591
11645.89 596
11646.91 530
11647.93 572
11648.95 580
11649.97 569
11650.99 530
11652.01 591
11653.03 553
11654.05 523
11655.07 502
11656.09 603
11657.11 557
11658.13 513
11659.15 553
11660.17 573
11661.19 507
11662.21 505
11663.23 584
11664.25 542
11665.27 539
11666.29 548
11667.31 538
11668.33 515
11669.35 530
11670.37 553
11671.39 599
11672.41 555
11673.43 566
11674.45 594
11675.47 619
11676.49 586
11677.51 552
11678.53 564
11679.55 595
11680.57 582
11681.59 609
11682.61 600
11683.64 604
11684.66 558
11685.68 602
11686.70 568
11687.72 568
11688.74 562
11689.76 592
11690.78 616
11691.80 584
11692.83 599
11693.85 611
11694.87 617
11695.89 544
11696.91 566
11697.93 622
11698.95 594
11699.98 567
11701.00 551
11702.02 563
11703.04 617
11704.06 570
11705.08 536
11706.11 579
11707.13 565
11708.15 546
11709.17 548
11710.19 530
11711.22 525
11712.24 529
11713.26 540
11714.28 547
11715.31 588
11716.33 556
11717.35 534
11718.37 510
11719.40 521
11720.42 572
11721.44 571
11722.46 513
11723.49 571
11724.51 554
11725.53 556
11726.55 518
11727.58 529
11728.60 516
11729.62 523
11730.65 525
11731.67 497
11732.69 467
11733.71 481
11734.74 524
11735.76 492
11736.78 482
11737.81 561
11738.83 537
11739.85 487
11740.88 529
11741.90 526
11742.92 520
11743.95 533
11744.97 541
11746.00 483
11747.02 539
11748.04 519
11749.07 497
11750.09 486
11751.11 522
11752.14 569
11753.16 531
11754.19 508
11755.21 533
11756.23 505
11757.26 513
11758.28 488
11759.31 540
11760.33 557
11761.36 477
11762.38 497
11763.40 498
11764.43 486
11765.45 472
11766.48 465
11767.50 464
11768.53 478
11769.55 513
11770.58 531
11771.60 500
11772.63 442
11773.65 490
11774.68 462
11775.70 479
11776.73 443
11777.75 470
11778.78 462
11779.80 487
11780.83 460
11781.85 469
11782.88 460
11783.90 477
11784.93 484
11785.95 524
11786.98 508
11788.00 478
11789.03 454
11790.05 438
11791.08 485
11792.11 511
11793.13 481
11794.16 493
11795.18 469
11796.21 488
11797.23 530
11798.26 505
11799.29 513
11800.31 499
11801.34 564
11802.36 498
11803.39 531
11804.42 503
11805.44 552
11806.47 508
11807.50 456
11808.52 519
11809.55 501
11810.57 506
11811.60 487
11812.63 459
11813.65 508
11814.68 537
11815.71 501
11816.73 488
11817.76 514
11818.79 484
11819.81 513
11820.84 503
11821.87 517
11822.90 469
11823.92 454
11824.95 454
11825.98 500
11827.00 492
11828.03 498
11829.06 533
11830.09 489
11831.11 513
11832.14 518
11833.17 504
11834.20 465
11835.22 515
11836.25 470
11837.28 511
11838.31 488
11839.33 469
11840.36 499
11841.39 485
11842.42 513
11843.45 483
11844.47 505
11845.50 553
11846.53 504
11847.56 477
11848.59 494
11849.61 498
11850.64 495
11851.67 524
11852.70 527
11853.73 481
11854.75 470
11855.78 510
11856.81 529
11857.84 534
11858.87 504
11859.90 487
11860.93 534
11861.95 534
11862.98 555
11864.01 528
11865.04 511
11866.07 556
11867.10 533
11868.13 488
11869.16 500
11870.19 564
11871.21 534
11872.24 537
11873.27 563
11874.30 536
11875.33 509
11876.36 554
11877.39 553
11878.42 506
11879.45 534
11880.48 532
11881.51 522
11882.54 526
11883.57 517
11884.60 529
11885.63 521
11886.66 493
11887.69 522
11888.72 482
11889.75 521
11890.78 510
11891.81 536
11892.84 515
11893.87 541
11894.90 582
11895.93 620
11896.96 526
11897.99 522
11899.02 541
11900.05 480
11901.08 579
11902.11 521
11903.14 523
11904.17 538
11905.20 576
11906.23 593
11907.26 550
11908.29 561
11909.32 568
11910.35 675
11911.38 616
11912.42 554
11913.45 567
11914.48 546
11915.51 582
11916.54 537
11917.57 610
11918.60 559
11919.63 531
11920.66 547
11921.70 541
11922.73 537
11923.76 547
11924.79 570
11925.82 526
11926.85 564
11927.88 548
11928.92 543
11929.95 585
11930.98 641
11932.01 562
11933.04 541
11934.07 611
11935.11 657
11936.14 644
11937.17 645
11938.20 660
11939.23 636
11940.27 625
11941.30 628
11942.33 662
11943.36 614
11944.40 557
11945.43 545
11946.46 578
11947.49 592
11948.53 607
11949.56 578
11950.59 614
11951.62 548
11952.66 559
11953.69 561
11954.72 584
11955.75 521
11956.79 557
11957.82 601
11958.85 563
11959.88 513
11960.92 537
11961.95 551
11962.98 579
11964.02 567
11965.05 551
11966.08 533
11967.12 518
11968.15 519
11969.18 543
11970.22 545
11971.25 495
11972.28 503
11973.32 529
11974.35 510
11975.38 510
11976.42 516
11977.45 505
11978.49 517
11979.52 558
11980.55 555
11981.59 519
11982.62 545
11983.66 531
11984.69 488
11985.72 569
11986.76 571
11987.79 564
11988.83 556
11989.86 524
11990.89 488
11991.93 547
11992.96 540
11994.00 569
11995.03 567
11996.07 581
11997.10 554
11998.14 558
11999.17 497
12000.20 539
12001.24 548
12002.27 480
12003.31 472
12004.34 522
12005.38 531
12006.41 529
12007.45 514
12008.48 503
12009.52 524
12010.55 501
12011.59 521
12012.62 560
12013.66 517
12014.70 507
12015.73 530
12016.77 564
12017.80 553
12018.84 520
12019.87 526
12020.91 517
12021.94 597
12022.98 596
12024.02 510
12025.05 496
12026.09 544
12027.12 545
12028.16 561
12029.19 529
12030.23 525
12031.27 535
12032.30 554
12033.34 539
12034.37 546
12035.41 551
12036.45 530
12037.48 527
12038.52 567
12039.56 555
12040.59 492
12041.63 533
12042.67 525
12043.70 564
12044.74 543
12045.78 515
12046.81 583
12047.85 495
12048.89 495
12049.92 509
12050.96 559
12052.00 590
12053.03 511
12054.07 469
12055.11 497
12056.14 514
12057.18 529
12058.22 535
12059.26 437
12060.29 496
12061.33 528
12062.37 482
12063.41 519
12064.44 548
12065.48 518
12066.52 499
12067.56 513
12068.59 528
12069.63 573
12070.67 501
12071.71 469
12072.74 510
12073.78 521
12074.82 496
12075.86 536
12076.90 508
12077.93 494
12078.97 528
12080.01 555
12081.05 503
12082.09 488
12083.13 507
12084.16 551
12085.20 473
12086.24 489
12087.28 477
12088.32 503
12089.36 511
12090.39 523
12091.43 498
12092.47 515
12093.51 509
12094.55 482
12095.59 483
12096.63 488
12097.67 503
12098.70 527
12099.74 476
12100.78 490
12101.82 493
12102.86 487
12103.90 528
12104.94 517
12105.98 462
12107.02 531
12108.06 492
12109.10 535
12110.14 547
12111.18 511
12112.22 552
12113.25 481
12114.29 534
12115.33 505
12116.37 469
12117.41 459
12118.45 480
12119.49 487
12120.53 479
12121.57 502
12122.61 498
12123.65 520
12124.69 488
12125.73 516
12126.77 486
12127.81 470
12128.85 448
12129.89 452
12130.93 398
12131.97 417
12133.02 462
12134.06 500
12135.10 475
12136.14 490
12137.18 428
12138.22 453
12139.26 465
12140.30 465
12141.34 446
12142.38 496
12143.42 458
12144.46 458
12145.50 511
12146.54 456
12147.59 469
12148.63 458
12149.67 498
12150.71 429
12151.75 463
12152.79 433
12153.83 488
12154.87 426
12155.92 454
12156.96 442
12158.00 452
12159.04 481
12160.08 468
12161.12 445
12162.17 439
12163.21 454
12164.25 451
12165.29 528
12166.33 482
12167.37 420
12168.42 411
12169.46 443
12170.50 438
12171.54 427
12172.58 469
12173.63 419
12174.67 431
12175.71 455
12176.75 436
12177.80 463
12178.84 438
12179.88 441
12180.92 437
12181.97 424
12183.01 433
12184.05 445
12185.09 456
12186.14 421
12187.18 467
12188.22 459
12189.26 503
12190.31 476
12191.35 432
12192.39 453
12193.44 426
12194.48 448
12195.52 455
12196.57 452
12197.61 431
12198.65 449
12199.70 494
12200.74 514
12201.78 487
12202.83 470
12203.87 443
12204.91 422
12205.96 432
12207.00 457
12208.04 424
12209.09 437
12210.13 457
12211.17 449
12212.22 493
12213.26 415
12214.31 389
12215.35 475
12216.39 458
12217.44 481
12218.48 502
12219.53 435
12220.57 419
12221.61 432
12222.66 469
12223.70 433
12224.75 432
12225.79 424
12226.84 392
12227.88 431
12228.93 463
12229.97 446
12231.01 422
12232.06 436
12233.10 415
12234.15 419
12235.19 409
12236.24 430
12237.28 433
12238.33 502
12239.37 464
12240.42 415
12241.46 467
12242.51 425
12243.55 415
12244.60 385
12245.64 434
12246.69 458
12247.74 404
12248.78 440
12249.83 482
12250.87 406
12251.92 404
12252.96 416
12254.01 484
12255.05 417
12256.10 404
12257.15 472
12258.19 436
12259.24 430
12260.28 443
12261.33 396
12262.37 418
12263.42 436
12264.47 488
12265.51 419
12266.56 456
12267.61 415
12268.65 440
12269.70 441
12270.74 424
12271.79 454
12272.84 450
12273.88 422
12274.93 425
12275.98 417
12277.02 443
12278.07 389
12279.12 428
12280.16 413
12281.21 417
12282.26 479
12283.30 440
12284.35 418
12285.40 388
12286.44 359
12287.49 455
12288.54 460
12289.59 424
12290.63 421
12291.68 461
12292.73 459
12293.77 481
12294.82 406
12295.87 447
12296.92 413
12297.96 477
12299.01 413
12300.06 392
12301.11 403
12302.15 414
12303.20 431
12304.25 382
12305.30 403
12306.35 419
12307.39 421
12308.44 392
12309.49 370
12310.54 406
12311.59 437
12312.63 370
12313.68 358
12314.73 432
12315.78 403
12316.83 412
12317.88 418
12318.92 391
12319.97 466
12321.02 492
12322.07 438
12323.12 425
12324.17 416
12325.21 399
12326.26 443
12327.31 391
12328.36 394
12329.41 422
12330.46 424
12331.51 395
12332.56 404
12333.61 414
12334.65 440
12335.70 412
12336.75 429
12337.80 408
12338.85 456
12339.90 437
12340.95 440
12342.00 383
12343.05 399
12344.10 449
12345.15 464
12346.20 467
12347.25 393
12348.30 377
12349.35 361
12350.40 410
12351.45 405
12352.50 414
12353.55 397
12354.60 402
12355.65 431
12356.70 376
12357.75 316
12358.80 384
12359.85 388
12360.90 396
12361.95 369
12363.00 403
12364.05 398
12365.10 421
12366.15 412
12367.20 424
12368.25 413
12369.30 429
12370.35 443
12371.40 391
12372.45 407
12373.50 439
12374.55 385
12375.60 425
12376.65 451
12377.70 445
12378.76 418
12379.81 428
12380.86 405
12381.91 411
12382.96 438
12384.01 400
12385.06 423
12386.11 422
12387.17 399
12388.22 421
12389.27 432
12390.32 408
12391.37 438
12392.42 442
12393.47 449
12394.53 413
12395.58 432
12396.63 405
12397.68 411
12398.73 410
12399.78 404
12400.84 380
12401.89 403
12402.94 379
12403.99 400
12405.04 412
12406.10 406
12407.15 400
12408.20 403
12409.25 401
12410.31 381
12411.36 394
12412.41 457
12413.46 417
12414.51 413
12415.57 481
12416.62 439
12417.67 446
12418.72 441
12419.78 409
12420.83 419
12421.88 422
12422.94 443
12423.99 411
12425.04 431
12426.09 423
12427.15 370
12428.20 422
12429.25 426
12430.31 431
12431.36 408
12432.41 402
12433.47 425
12434.52 435
12435.57 423
12436.63 434
12437.68 416
12438.73 390
12439.79 431
12440.84 423
12441.89 426
12442.95 402
12444.00 430
12445.06 425
12446.11 442
12447.16 462
12448.22 411
12449.27 436
12450.33 400
12451.38 402
12452.43 394
12453.49 389
12454.54 390
12455.60 400
12456.65 415
12457.70 418
12458.76 410
12459.81 410
12460.87 429
12461.92 413
12462.98 426
12464.03 412
12465.09 407
12466.14 395
12467.19 415
12468.25 394
12469.30 392
12470.36 397
12471.41 393
12472.47 429
12473.52 414
12474.58 441
12475.63 473
12476.69 449
12477.74 420
12478.80 434
12479.85 433
12480.91 457
12481.97 501
12483.02 508
12484.08 415
12485.13 450
12486.19 470
12487.24 434
12488.30 455
12489.35 442
12490.41 413
12491.47 440
12492.52 454
12493.58 468
12494.63 432
12495.69 473
12496.74 480
12497.80 510
12498.86 490
12499.91 503
12500.97 573
12502.03 545
12503.08 546
12504.14 515
12505.19 503
12506.25 507
12507.31 534
12508.36 501
12509.42 490
12510.48 446
12511.53 455
12512.59 507
12513.65 450
12514.70 422
12515.76 407
12516.82 425
12517.87 485
12518.93 417
12519.99 445
12521.04 422
12522.10 454
12523.16 397
12524.22 417
12525.27 437
12526.33 429
12527.39 412
12528.44 432
12529.50 402
12530.56 448
12531.62 423
12532.67 426
12533.73 427
12534.79 400
12535.85 468
12536.90 452
12537.96 472
12539.02 471
12540.08 430
12541.14 430
12542.19 418
12543.25 454
12544.31 471
12545.37 420
12546.43 450
12547.48 440
12548.54 418
12549.60 407
12550.66 393
12551.72 407
12552.77 460
12553.83 429
12554.89 405
12555.95 405
12557.01 439
12558.07 466
12559.13 429
12560.18 416
12561.24 408
12562.30 427
12563.36 456
12564.42 452
12565.48 431
12566.54 452
12567.60 416
12568.65 468
12569.71 424
12570.77 464
12571.83 438
12572.89 476
12573.95 466
12575.01 472
12576.07 445
12577.13 481
12578.19 518
12579.25 481
12580.31 452
12581.37 506
12582.43 493
12583.49 483
12584.55 489
12585.60 473
12586.66 442
12587.72 472
12588.78 497
12589.84 456
12590.90 487
12591.96 436
12593.02 479
12594.08 477
12595.14 445
12596.20 486
12597.26 478
12598.32 434
12599.39 412
12600.45 460
12601.51 449
12602.57 473
12603.63 436
12604.69 402
12605.75 426
12606.81 446
12607.87 421
12608.93 392
12609.99 405
12611.05 410
12612.11 454
12613.17 411
12614.23 432
12615.30 414
12616.36 413
12617.42 465
12618.48 451
12619.54 426
12620.60 407
12621.66 448
12622.72 463
12623.78 411
12624.85 443
12625.91 418
12626.97 426
12628.03 428
12629.09 408
12630.15 429
12631.22 402
12632.28 410
12633.34 444
12634.40 449
12635.46 418
12636.52 443
12637.59 433
12638.65 465
12639.71 429
12640.77 430
12641.83 459
12642.90 448
12643.96 434
12645.02 431
12646.08 454
12647.14 428
12648.21 420
12649.27 408
12650.33 414
12651.39 402
12652.46 390
12653.52 382
12654.58 414
12655.65 445
12656.71 433
12657.77 416
12658.83 442
12659.90 437
12660.96 390
12662.02 431
12663.09 397
12664.15 396
12665.21 432
12666.27 460
12667.34 426
12668.40 425
12669.46 393
12670.53 404
12671.59 367
12672.65 399
12673.72 394
12674.78 422
12675.84 424
12676.91 404
12677.97 426
12679.04 383
12680.10 405
12681.16 388
12682.23 399
12683.29 380
12684.35 403
12685.42 408
12686.48 399
12687.55 434
12688.61 387
12689.67 389
12690.74 434
12691.80 399
12692.87 408
12693.93 445
12695.00 423
12696.06 413
12697.12 410
12698.19 389
12699.25 425
12700.32 430
12701.38 403
12702.45 389
12703.51 373
12704.58 426
12705.64 418
12706.71 438
12707.77 411
12708.84 438
12709.90 400
12710.97 428
12712.03 395
12713.10 411
12714.16 378
12715.23 420
12716.29 439
12717.36 417
12718.42 413
12719.49 377
12720.55 376
12721.62 395
12722.68 408
12723.75 438
12724.81 438
12725.88 390
12726.95 438
12728.01 398
12729.08 403
12730.14 395
12731.21 389
12732.28 415
12733.34 426
12734.41 395
12735.47 409
12736.54 423
12737.61 442
12738.67 458
12739.74 396
12740.80 399
12741.87 399
12742.94 376
12744.00 369
12745.07 378
12746.14 370
12747.20 406
12748.27 360
12749.34 344
12750.40 375
12751.47 401
12752.54 371
12753.60 415
12754.67 395
12755.74 371
12756.80 408
12757.87 414
12758.94 371
12760.00 366
12761.07 385
12762.14 411
12763.21 357
12764.27 370
12765.34 361
12766.41 350
12767.47 334
12768.54 316
12769.61 381
12770.68 378
12771.74 399
12772.81 381
12773.88 386
12774.95 436
12776.02 369
12777.08 361
12778.15 361
12779.22 377
12780.29 385
12781.35 370
12782.42 411
12783.49 418
12784.56 378
12785.63 375
12786.70 343
12787.76 353
12788.83 349
12789.90 357
12790.97 390
12792.04 379
12793.11 380
12794.17 349
12795.24 357
12796.31 374
12797.38 388
12798.45 366
12799.52 415
12800.59 385
12801.65 356
12802.72 401
12803.79 339
12804.86 364
12805.93 408
12807.00 392
12808.07 359
12809.14 393
12810.21 375
12811.28 398
12812.34 340
12813.41 318
12814.48 334
12815.55 377
12816.62 337
12817.69 311
12818.76 395
12819.83 362
12820.90 347
12821.97 390
12823.04 347
12824.11 404
12825.18 361
12826.25 343
12827.32 378
12828.39 416
12829.46 339
12830.53 347
12831.60 361
12832.67 340
12833.74 350
12834.81 368
12835.88 334
12836.95 311
12838.02 374
12839.09 351
12840.16 409
12841.23 362
12842.30 358
12843.37 354
12844.44 345
12845.51 352
12846.58 351
12847.66 367
12848.73 317
12849.80 379
12850.87 363
12851.94 361
12853.01 376
12854.08 352
12855.15 374
12856.22 381
12857.29 342
12858.36 356
12859.44 369
12860.51 379
12861.58 371
12862.65 364
12863.72 354
12864.79 336
12865.86 381
12866.94 373
12868.01 362
12869.08 331
12870.15 355
12871.22 338
12872.29 328
12873.37 345
12874.44 352
12875.51 348
12876.58 349
12877.65 367
12878.73 344
12879.80 358
12880.87 341
12881.94 363
12883.01 333
12884.09 385
12885.16 345
12886.23 338
12887.30 317
12888.38 358
12889.45 318
12890.52 303
12891.59 358
12892.67 339
12893.74 321
12894.81 348
12895.88 307
12896.96 349
12898.03 338
12899.10 354
12900.18 371
12901.25 315
12902.32 322
12903.39 330
12904.47 356
12905.54 341
12906.61 339
12907.69 317
12908.76 338
12909.83 351
12910.91 347
12911.98 357
12913.05 331
12914.13 326
12915.20 340
12916.28 344
12917.35 299
12918.42 319
12919.50 341
12920.57 390
12921.64 373
12922.72 396
12923.79 342
12924.87 327
12925.94 335
12927.01 378
12928.09 331
12929.16 332
12930.24 357
12931.31 394
12932.38 347
12933.46 319
12934.53 343
12935.61 368
12936.68 340
12937.76 346
12938.83 386
12939.91 332
12940.98 321
12942.05 383
12943.13 383
12944.20 373
12945.28 339
12946.35 304
12947.43 342
12948.50 339
12949.58 361
12950.65 349
12951.73 359
12952.80 352
12953.88 320
12954.95 312
12956.03 299
12957.10 299
12958.18 261
12959.26 296
12960.33 373
12961.41 328
12962.48 342
12963.56 319
12964.63 322
12965.71 356
12966.78 370
12967.86 367
12968.94 360
12970.01 335
12971.09 314
12972.16 309
12973.24 329
12974.32 370
12975.39 327
12976.47 362
12977.54 346
12978.62 393
12979.70 344
12980.77 333
12981.85 336
12982.93 324
12984.00 332
12985.08 360
12986.15 382
12987.23 338
12988.31 324
12989.38 374
12990.46 353
12991.54 319
12992.61 303
12993.69 319
12994.77 358
12995.85 344
12996.92 341
12998.00 314
12999.08 347
13000.15 312
13001.23 323
13002.31 291
13003.38 345
13004.46 315
13005.54 343
13006.62 343
13007.69 323
13008.77 335
13009.85 352
13010.93 349
13012.00 312
13013.08 312
13014.16 350
13015.24 346
13016.32 378
13017.39 327
13018.47 337
13019.55 350
13020.63 372
13021.70 345
13022.78 366
13023.86 325
13024.94 360
13026.02 351
13027.10 322
13028.17 324
13029.25 355
13030.33 356
13031.41 348
13032.49 326
13033.57 340
13034.64 328
13035.72 338
13036.80 348
13037.88 359
13038.96 343
13040.04 337
13041.12 382
13042.19 399
13043.27 347
13044.35 343
13045.43 367
13046.51 351
13047.59 355
13048.67 388
13049.75 375
13050.83 379
13051.91 339
13052.99 316
13054.06 315
13055.14 369
13056.22 326
13057.30 303
13058.38 310
13059.46 359
13060.54 334
13061.62 347
13062.70 331
13063.78 376
13064.86 327
13065.94 328
13067.02 377
13068.10 371
13069.18 345
13070.26 351
13071.34 332
13072.42 350
13073.50 341
13074.58 337
13075.66 322
13076.74 359
13077.82 348
13078.90 306
13079.98 315
13081.06 311
13082.14 327
13083.22 290
13084.30 304
13085.38 335
13086.47 382
13087.55 373
13088.63 389
13089.71 338
13090.79 330
13091.87 338
13092.95 363
13094.03 322
13095.11 355
13096.19 338
13097.27 358
13098.36 363
13099.44 328
13100.52 349
13101.60 339
13102.68 371
13103.76 355
13104.84 339
13105.93 346
13107.01 330
13108.09 328
13109.17 306
13110.25 380
13111.33 383
13112.42 342
13113.50 307
13114.58 341
13115.66 374
13116.74 311
13117.82 342
13118.91 334
13119.99 312
13121.07 326
13122.15 292
13123.23 293
13124.32 320
13125.40 331
13126.48 319
13127.56 329
13128.65 316
13129.73 334
13130.81 388
13131.89 350
13132.98 353
13134.06 350
13135.14 427
13136.22 362
13137.31 373
13138.39 375
13139.47 344
13140.56 383
13141.64 345
13142.72 311
13143.81 299
13144.89 352
13145.97 367
13147.05 313
13148.14 349
13149.22 340
13150.30 352
13151.39 320
13152.47 333
13153.55 338
13154.64 361
13155.72 359
13156.81 333
13157.89 362
13158.97 324
13160.06 326
13161.14 306
13162.22 302
13163.31 313
13164.39 333
13165.48 315
13166.56 329
13167.64 341
13168.73 341
13169.81 348
13170.90 382
13171.98 366
13173.06 313
13174.15 337
13175.23 317
13176.32 336
13177.40 349
13178.49 349
13179.57 343
13180.66 347
13181.74 390
13182.82 339
13183.91 348
13184.99 346
13186.08 330
13187.16 360
13188.25 349
13189.33 343
13190.42 339
13191.50 340
13192.59 337
13193.67 296
13194.76 305
13195.84 313
13196.93 349
13198.01 311
13199.10 327
13200.19 322
13201.27 338
13202.36 336
13203.44 341
13204.53 307
13205.61 327
13206.70 335
13207.78 330
13208.87 331
13209.96 307
13211.04 348
13212.13 327
13213.21 323
13214.30 332
13215.38 328
13216.47 300
13217.56 305
13218.64 327
13219.73 306
13220.82 346
13221.90 347
13222.99 354
13224.07 306
13225.16 276
13226.25 291
13227.33 356
13228.42 375
13229.51 312
13230.59 271
13231.68 325
13232.77 331
13233.85 317
13234.94 301
13236.03 322
13237.11 306
13238.20 340
13239.29 319
13240.38 316
13241.46 289
13242.55 319
13243.64 322
13244.72 337
13245.81 346
13246.90 336
13247.99 349
13249.07 313
13250.16 360
13251.25 354
13252.34 325
13253.42 382
13254.51 349
13255.60 336
13256.69 330
13257.77 307
13258.86 354
13259.95 365
13261.04 348
13262.13 332
13263.21 367
13264.30 338
13265.39 348
13266.48 391
13267.57 361
13268.65 395
13269.74 384
13270.83 318
13271.92 311
13273.01 339
13274.10 338
13275.18 354
13276.27 347
13277.36 357
13278.45 316
13279.54 336
13280.63 361
13281.72 334
13282.80 372
13283.89 334
13284.98 365
13286.07 353
13287.16 336
13288.25 342
13289.34 365
13290.43 353
13291.52 332
13292.61 385
13293.69 341
13294.78 354
13295.87 351
13296.96 354
13298.05 327
13299.14 315
13300.23 330
13301.32 389
13302.41 377
13303.50 347
13304.59 334
13305.68 324
13306.77 324
13307.86 391
13308.95 338
13310.04 337
13311.13 355
13312.22 339
13313.31 369
13314.40 349
13315.49 421
13316.58 372
13317.67 306
13318.76 357
13319.85 347
13320.94 352
13322.03 387
13323.12 373
13324.21 363
13325.30 354
13326.39 342
13327.48 314
13328.57 343
13329.66 361
13330.75 340
13331.85 359
13332.94 420
13334.03 386
13335.12 349
13336.21 360
13337.30 425
13338.39 360
13339.48 401
13340.57 413
13341.66 374
13342.76 375
13343.85 391
13344.94 386
13346.03 361
13347.12 350
13348.21 343
13349.30 354
13350.40 361
13351.49 360
13352.58 387
13353.67 378
13354.76 371
13355.85 392
13356.95 387
13358.04 317
13359.13 356
13360.22 412
13361.31 415
13362.41 365
13363.50 340
13364.59 355
13365.68 322
13366.77 354
13367.87 377
13368.96 359
13370.05 386
13371.14 354
13372.24 419
13373.33 380
13374.42 395
13375.51 425
13376.61 433
13377.70 381
13378.79 364
13379.88 376
13380.98 387
13382.07 377
13383.16 355
13384.26 342
13385.35 351
13386.44 357
13387.54 369
13388.63 413
13389.72 351
13390.81 398
13391.91 414
13393.00 389
13394.09 354
13395.19 412
13396.28 346
13397.37 383
13398.47 361
13399.56 360
13400.66 346
13401.75 401
13402.84 363
13403.94 374
13405.03 317
13406.12 352
13407.22 346
13408.31 340
13409.41 369
13410.50 367
13411.59 377
13412.69 391
13413.78 361
13414.88 344
13415.97 347
13417.07 329
13418.16 299
13419.25 332
13420.35 363
13421.44 357
13422.54 355
13423.63 362
13424.73 332
13425.82 324
13426.92 361
13428.01 357
13429.11 334
13430.20 351
13431.29 394
13432.39 398
13433.48 384
13434.58 392
13435.67 328
13436.77 292
13437.86 382
13438.96 350
13440.06 351
13441.15 335
13442.25 359
13443.34 354
13444.44 358
13445.53 360
13446.63 346
13447.72 364
13448.82 346
13449.91 342
13451.01 349
13452.11 380
13453.20 392
13454.30 367
13455.39 378
13456.49 398
13457.59 421
13458.68 386
13459.78 343
13460.87 374
13461.97 364
13463.07 362
13464.16 370
13465.26 378
13466.35 370
13467.45 375
13468.55 339
13469.64 336
13470.74 350
13471.84 349
13472.93 376
13474.03 354
13475.13 375
13476.22 402
13477.32 370
13478.42 395
13479.51 407
13480.61 392
13481.71 348
13482.80 360
13483.90 357
13485.00 350
13486.10 373
13487.19 376
13488.29 396
13489.39 348
13490.48 387
13491.58 365
13492.68 355
13493.78 312
13494.87 323
13495.97 353
13497.07 358
13498.17 404
13499.26 376
13500.36 403
13501.46 368
13502.56 375
13503.65 340
13504.75 397
13505.85 413
13506.95 374
13508.05 424
13509.14 400
13510.24 331
13511.34 363
13512.44 379
13513.54 344
13514.64 360
13515.73 360
13516.83 384
13517.93 407
13519.03 446
13520.13 398
13521.23 385
13522.32 394
13523.42 354
13524.52 384
13525.62 396
13526.72 395
13527.82 347
13528.92 360
13530.02 344
13531.12 352
13532.21 368
13533.31 378
13534.41 393
13535.51 369
13536.61 352
13537.71 323
13538.81 337
13539.91 318
13541.01 353
13542.11 353
13543.21 373
13544.31 376
13545.41 337
13546.50 358
13547.60 324
13548.70 329
13549.80 365
13550.90 359
13552.00 329
13553.10 345
13554.20 339
13555.30 392
13556.40 363
13557.50 343
13558.60 350
13559.70 308
13560.80 353
13561.90 336
13563.00 331
13564.10 359
13565.20 349
13566.30 325
13567.41 331
13568.51 328
13569.61 367
13570.71 362
13571.81 340
13572.91 340
13574.01 318
13575.11 323
13576.21 336
13577.31 387
13578.41 325
13579.51 349
13580.61 341
13581.71 389
13582.82 320
13583.92 312
13585.02 371
13586.12 365
13587.22 288
13588.32 317
13589.42 328
13590.52 364
13591.63 348
13592.73 354
13593.83 352
13594.93 344
13596.03 319
13597.13 286
13598.24 345
13599.34 353
13600.44 321
13601.54 364
13602.64 363
13603.74 368
13604.85 376
13605.95 331
13607.05 353
13608.15 330
13609.25 342
13610.36 354
13611.46 335
13612.56 341
13613.66 309
13614.77 321
13615.87 313
13616.97 347
13618.07 310
13619.18 336
13620.28 353
13621.38 369
13622.48 355
13623.59 340
13624.69 360
13625.79 339
13626.89 362
13628.00 347
13629.10 329
13630.20 341
13631.31 335
13632.41 371
13633.51 355
13634.62 341
13635.72 345
13636.82 382
13637.93 391
13639.03 375
13640.13 338
13641.24 340
13642.34 337
13643.44 348
13644.55 376
13645.65 345
13646.75 348
13647.86 350
13648.96 360
13650.06 339
13651.17 381
13652.27 333
13653.38 383
13654.48 357
13655.58 342
13656.69 431
13657.79 383
13658.90 371
13660.00 368
13661.10 379
13662.21 355
13663.31 360
13664.42 385
13665.52 376
13666.63 345
13667.73 389
13668.84 362
13669.94 381
13671.04 365
13672.15 368
13673.25 320
13674.36 367
13675.46 394
13676.57 401
13677.67 373
13678.78 398
13679.88 338
13680.99 336
13682.09 348
13683.20 389
13684.30 378
13685.41 376
13686.51 334
13687.62 331
13688.72 359
13689.83 355
13690.94 355
13692.04 363
13693.15 368
13694.25 389
13695.36 427
13696.46 395
13697.57 398
13698.67 351
13699.78 372
13700.89 377
13701.99 351
13703.10 384
13704.20 340
13705.31 346
13706.42 328
13707.52 397
13708.63 388
13709.73 364
13710.84 443
13711.95 360
13713.05 389
13714.16 376
13715.27 373
13716.37 384
13717.48 409
13718.59 400
13719.69 371
13720.80 387
13721.91 422
13723.01 393
13724.12 376
13725.23 380
13726.33 381
13727.44 404
13728.55 349
13729.65 427
13730.76 411
13731.87 403
13732.98 403
13734.08 401
13735.19 384
13736.30 367
13737.40 413
13738.51 415
13739.62 479
13740.73 459
13741.83 398
13742.94 457
13744.05 418
13745.16 450
13746.26 389
13747.37 369
13748.48 390
13749.59 390
13750.70 397
13751.80 441
13752.91 407
13754.02 434
13755.13 466
13756.24 420
13757.34 407
13758.45 416
13759.56 450
13760.67 430
13761.78 413
13762.88 390
13763.99 407
13765.10 457
13766.21 422
13767.32 486
13768.43 435
13769.54 402
13770.64 493
13771.75 456
13772.86 474
13773.97 460
13775.08 479
13776.19 494
13777.30 465
13778.41 478
13779.52 527
13780.62 514
13781.73 564
13782.84 521
13783.95 544
13785.06 514
13786.17 490
13787.28 467
13788.39 413
13789.50 414
13790.61 403
13791.72 407
13792.83 426
13793.94 388
13795.05 406
13796.16 408
13797.27 408
13798.38 406
13799.49 469
13800.60 426
13801.71 414
13802.82 384
13803.93 401
13805.04 432
13806.15 450
13807.26 428
13808.37 435
13809.48 443
13810.59 365
13811.70 398
13812.81 442
13813.92 386
13815.03 412
13816.14 441
13817.25 435
13818.36 387
13819.47 387
13820.58 384
13821.69 378
13822.80 391
13823.91 424
13825.02 395
13826.13 357
13827.25 387
13828.36 397
13829.47 431
13830.58 400
13831.69 367
13832.80 388
13833.91 404
13835.02 414
13836.13 416
13837.25 412
13838.36 466
13839.47 444
13840.58 413
13841.69 401
13842.80 384
13843.91 358
13845.03 373
13846.14 384
13847.25 373
13848.36 408
13849.47 410
13850.59 370
13851.70 394
13852.81 417
13853.92 420
13855.03 395
13856.15 380
13857.26 400
13858.37 383
13859.48 395
13860.59 398
13861.71 411
13862.82 414
13863.93 426
13865.04 369
13866.16 432
13867.27 424
13868.38 385
13869.49 422
13870.61 449
13871.72 425
13872.83 412
13873.95 427
13875.06 435
13876.17 467
13877.28 407
13878.40 380
13879.51 403
13880.62 437
13881.74 453
13882.85 408
13883.96 421
13885.08 431
13886.19 418
13887.30 400
13888.42 398
13889.53 386
13890.64 404
13891.76 391
13892.87 393
13893.98 417
13895.10 452
13896.21 413
13897.33 441
13898.44 423
13899.55 454
13900.67 383
13901.78 394
13902.89 436
13904.01 453
13905.12 447
13906.24 399
13907.35 384
13908.47 379
13909.58 415
13910.69 441
13911.81 361
13912.92 399
13914.04 428
13915.15 370
13916.27 426
13917.38 394
13918.50 409
13919.61 387
13920.72 388
13921.84 424
13922.95 426
13924.07 399
13925.18 415
13926.30 451
13927.41 406
13928.53 401
13929.64 364
13930.76 372
13931.87 396
13932.99 384
13934.10 408
13935.22 396
13936.34 407
13937.45 426
13938.57 414
13939.68 380
13940.80 393
13941.91 403
13943.03 362
13944.14 337
13945.26 388
13946.38 437
13947.49 390
13948.61 356
13949.72 375
13950.84 391
13951.95 405
13953.07 387
13954.19 345
13955.30 369
13956.42 365
13957.53 381
13958.65 381
13959.77 405
13960.88 386
13962.00 394
13963.12 386
13964.23 389
13965.35 405
13966.47 340
13967.58 361
13968.70 398
13969.82 374
13970.93 377
13972.05 348
13973.17 375
13974.28 360
13975.40 391
13976.52 410
13977.63 411
13978.75 399
13979.87 362
13980.99 346
13982.10 353
13983.22 369
13984.34 384
13985.45 383
13986.57 387
13987.69 391
13988.81 363
13989.92 385
13991.04 400
13992.16 440
13993.28 412
13994.39 404
13995.51 411
13996.63 376
13997.75 370
13998.87 368
13999.98 411
14001.10 405
14002.22 371
14003.34 425
14004.46 418
14005.57 414
14006.69 438
14007.81 401
14008.93 384
14010.05 362
14011.16 411
14012.28 380
14013.40 382
14014.52 365
14015.64 381
14016.76 395
14017.88 381
14018.99 416
14020.11 401
14021.23 385
14022.35 378
14023.47 404
14024.59 366
14025.71 418
14026.83 410
14027.94 401
14029.06 389
14030.18 370
14031.30 433
14032.42 347
14033.54 376
14034.66 410
14035.78 390
14036.90 426
14038.02 371
14039.14 373
14040.26 386
14041.38 364
14042.50 391
14043.62 367
14044.74 383
14045.86 369
14046.97 397
14048.09 407
14049.21 365
14050.33 395
14051.45 335
14052.57 350
14053.69 360
14054.81 335
14055.93 371
14057.05 391
14058.17 365
14059.30 368
14060.42 348
14061.54 348
14062.66 376
14063.78 384
14064.90 380
14066.02 376
14067.14 398
14068.26 384
14069.38 355
14070.50 375
14071.62 372
14072.74 413
14073.86 396
14074.98 374
14076.10 362
14077.23 388
14078.35 376
14079.47 376
14080.59 392
14081.71 404
14082.83 413
14083.95 404
14085.07 398
14086.19 415
14087.32 404
14088.44 377
14089.56 398
14090.68 377
14091.80 429
14092.92 428
14094.05 438
14095.17 362
14096.29 416
14097.41 396
14098.53 431
14099.65 412
14100.78 384
14101.90 448
14103.02 431
14104.14 378
14105.26 380
14106.39 376
14107.51 395
14108.63 451
14109.75 427
14110.88 351
14112.00 377
14113.12 370
14114.24 387
14115.37 363
14116.49 323
14117.61 347
14118.73 350
14119.86 345
14120.98 370
14122.10 362
14123.22 397
14124.35 375
14125.47 408
14126.59 384
14127.72 351
14128.84 368
14129.96 347
14131.09 382
14132.21 366
14133.33 338
14134.45 358
14135.58 351
14136.70 300
14137.82 356
14138.95 376
14140.07 357
14141.20 409
14142.32 343
14143.44 370
14144.57 351
14145.69 363
14146.81 363
14147.94 353
14149.06 329
14150.19 333
14151.31 342
14152.43 350
14153.56 356
14154.68 388
14155.81 377
14156.93 323
14158.05 310
14159.18 345
14160.30 341
14161.43 326
14162.55 316
14163.68 341
14164.80 337
14165.92 360
14167.05 337
14168.17 333
14169.30 345
14170.42 360
14171.55 372
14172.67 362
14173.80 346
14174.92 360
14176.05 353
14177.17 316
14178.30 330
14179.42 345
14180.55 355
14181.67 364
14182.80 313
14183.92 302
14185.05 345
14186.17 334
14187.30 352
14188.42 372
14189.55 311
14190.67 342
14191.80 315
14192.93 342
14194.05 340
14195.18 354
14196.30 365
14197.43 336
14198.55 371
14199.68 316
14200.81 368
14201.93 350
14203.06 337
14204.18 360
14205.31 336
14206.44 321
14207.56 301
14208.69 309
14209.82 313
14210.94 288
14212.07 322
14213.19 388
14214.32 362
14215.45 319
14216.57 322
14217.70 348
14218.83 299
14219.95 341
14221.08 350
14222.21 356
14223.33 317
14224.46 310
14225.59 316
14226.71 303
14227.84 279
14228.97 311
14230.10 297
14231.22 341
14232.35 300
14233.48 311
14234.60 304
14235.73 326
14236.86 275
14237.99 301
14239.11 313
14240.24 356
14241.37 321
14242.50 310
14243.62 293
14244.75 282
14245.88 321
14247.01 309
14248.13 319
14249.26 285
14250.39 314
14251.52 315
14252.65 321
14253.77 298
14254.90 300
14256.03 298
14257.16 291
14258.29 300
14259.42 297
14260.54 326
14261.67 308
14262.80 299
14263.93 316
14265.06 280
14266.19 305
14267.31 275
14268.44 298
14269.57 298
14270.70 291
14271.83 305
14272.96 312
14274.09 330
14275.22 311
14276.34 251
14277.47 305
14278.60 296
14279.73 303
14280.86 292
14281.99 274
14283.12 301
14284.25 315
14285.38 299
14286.51 319
14287.64 275
14288.76 318
14289.89 327
14291.02 297
14292.15 336
14293.28 325
14294.41 272
14295.54 281
14296.67 329
14297.80 296
14298.93 295
14300.06 253
14301.19 294
14302.32 299
14303.45 313
14304.58 306
14305.71 308
14306.84 306
14307.97 319
14309.10 310
14310.23 256
14311.36 294
14312.49 273
14313.62 277
14314.75 304
14315.88 278
14317.01 251
14318.15 286
14319.28 280
14320.41 274
14321.54 250
14322.67 251
14323.80 258
14324.93 264
14326.06 238
14327.19 251
14328.32 305
14329.45 280
14330.58 306
14331.72 302
14332.85 275
14333.98 282
14335.11 271
14336.24 273
14337.37 286
14338.50 289
14339.63 319
14340.77 341
14341.90 289
14343.03 261
14344.16 268
14345.29 260
14346.42 272
14347.56 265
14348.69 264
14349.82 270
14350.95 286
14352.08 248
14353.21 225
14354.35 253
14355.48 254
14356.61 275
14357.74 282
14358.88 288
14360.01 279
14361.14 282
14362.27 283
14363.40 318
14364.54 356
14365.67 291
14366.80 296
14367.93 298
14369.07 241
14370.20 247
14371.33 302
14372.46 272
14373.60 281
14374.73 305
14375.86 279
14377.00 304
14378.13 265
14379.26 264
14380.39 267
14381.53 272
14382.66 274
14383.79 320
14384.93 268
14386.06 239
14387.19 285
14388.33 325
14389.46 259
14390.59 256
14391.73 254
14392.86 271
14393.99 227
14395.13 247
14396.26 259
14397.40 243
14398.53 260
14399.66 291
14400.80 297
14401.93 288
14403.06 281
14404.20 249
14405.33 251
14406.47 260
14407.60 257
14408.74 273
14409.87 259
14411.00 275
14412.14 255
14413.27 243
14414.41 268
14415.54 266
14416.68 253
14417.81 266
14418.94 289
14420.08 279
14421.21 272
14422.35 273
14423.48 271
14424.62 272
14425.75 264
14426.89 274
14428.02 297
14429.16 289
14430.29 294
14431.43 269
14432.56 291
14433.70 259
14434.83 276
14435.97 314
14437.10 269
14438.24 249
14439.37 285
14440.51 291
14441.64 294
14442.78 279
14443.92 292
14445.05 284
14446.19 269
14447.32 297
14448.46 300
14449.59 274
14450.73 247
14451.87 272
14453.00 248
14454.14 235
14455.27 241
14456.41 259
14457.55 294
14458.68 270
14459.82 274
14460.95 283
14462.09 244
14463.23 235
14464.36 288
14465.50 278
14466.64 265
14467.77 289
14468.91 258
14470.05 279
14471.18 304
14472.32 249
14473.46 246
14474.59 271
14475.73 250
14476.87 255
14478.00 264
14479.14 285
14480.28 273
14481.41 273
14482.55 275
14483.69 263
14484.83 281
14485.96 317
14487.10 311
14488.24 295
14489.37 241
14490.51 271
14491.65 284
14492.79 295
14493.92 304
14495.06 287
14496.20 283
14497.34 256
14498.47 312
14499.61 277
14500.75 268
14501.89 261
14503.03 276
14504.16 278
14505.30 258
14506.44 350
14507.58 319
14508.72 269
14509.85 249
14510.99 238
14512.13 302
14513.27 293
14514.41 283
14515.55 277
14516.68 266
14517.82 231
14518.96 280
14520.10 281
14521.24 252
14522.38 288
14523.51 256
14524.65 271
14525.79 310
14526.93 282
14528.07 255
14529.21 235
14530.35 253
14531.49 263
14532.63 259
14533.76 239
14534.90 241
14536.04 266
14537.18 302
14538.32 283
14539.46 241
14540.60 253
14541.74 268
14542.88 249
14544.02 272
14545.16 282
14546.30 306
14547.44 267
14548.58 264
14549.72 264
14550.86 243
14552.00 271
14553.14 265
14554.28 305
14555.42 272
14556.56 254
14557.70 301
14558.84 271
14559.98 251
14561.12 273
14562.26 303
14563.40 302
14564.54 284
14565.68 265
14566.82 284
14567.96 251
14569.10 267
14570.24 277
14571.38 302
14572.52 292
14573.66 284
14574.80 275
14575.94 266
14577.08 295
14578.22 272
14579.36 286
14580.51 299
14581.65 287
14582.79 285
14583.93 262
14585.07 276
14586.21 264
14587.35 296
14588.49 282
14589.63 280
14590.78 287
14591.92 282
14593.06 278
14594.20 259
14595.34 287
14596.48 333
14597.62 319
14598.77 273
14599.91 287
14601.05 330
14602.19 330
14603.33 291
14604.48 337
14605.62 335
14606.76 348
14607.90 283
14609.04 322
14610.19 324
14611.33 267
14612.47 295
14613.61 278
14614.75 298
14615.90 315
14617.04 356
14618.18 306
14619.32 286
14620.47 293
14621.61 246
14622.75 272
14623.89 302
14625.04 285
14626.18 278
14627.32 287
14628.46 274
14629.61 309
14630.75 321
14631.89 306
14633.04 278
14634.18 267
14635.32 309
14636.47 271
14637.61 310
14638.75 327
14639.89 313
14641.04 312
14642.18 300
14643.32 342
14644.47 310
14645.61 319
14646.76 313
14647.90 297
14649.04 309
14650.19 346
14651.33 331
14652.47 295
14653.62 297
14654.76 284
14655.90 279
14657.05 303
14658.19 287
14659.34 272
14660.48 270
14661.62 272
14662.77 269
14663.91 280
14665.06 312
14666.20 290
14667.35 287
14668.49 296
14669.63 316
14670.78 324
14671.92 281
14673.07 304
14674.21 325
14675.36 285
14676.50 245
14677.65 312
14678.79 313
14679.94 262
14681.08 294
14682.23 281
14683.37 248
14684.52 261
14685.66 271
14686.81 301
14687.95 255
14689.10 261
14690.24 266
14691.39 289
14692.53 246
14693.68 258
14694.82 245
14695.97 264
14697.11 263
14698.26 290
14699.41 276
14700.55 263
14701.70 294
14702.84 254
14703.99 277
14705.13 280
14706.28 260
14707.43 285
14708.57 262
14709.72 266
14710.86 251
14712.01 245
14713.16 253
14714.30 246
14715.45 238
14716.59 305
14717.74 273
14718.89 290
14720.03 282
14721.18 280
14722.33 298
14723.47 287
14724.62 283
14725.77 296
14726.91 306
14728.06 288
14729.21 292
14730.35 272
14731.50 276
14732.65 276
14733.79 305
14734.94 344
14736.09 303
14737.23 309
14738.38 312
14739.53 283
14740.68 283
14741.82 270
14742.97 281
14744.12 268
14745.26 294
14746.41 302
14747.56 268
14748.71 265
14749.85 260
14751.00 270
14752.15 280
14753.30 302
14754.45 262
14755.59 302
14756.74 275
14757.89 291
14759.04 235
14760.18 271
14761.33 234
14762.48 265
14763.63 273
14764.78 269
14765.92 235
14767.07 250
14768.22 271
14769.37 303
14770.52 280
14771.67 286
14772.81 302
14773.96 255
14775.11 290
14776.26 267
14777.41 262
14778.56 255
14779.71 256
14780.86 304
14782.00 272
14783.15 237
14784.30 254
14785.45 276
14786.60 273
14787.75 275
14788.90 265
14790.05 329
14791.20 302
14792.35 310
14793.49 273
14794.64 264
14795.79 279
14796.94 293
14798.09 281
14799.24 271
14800.39 280
14801.54 300
14802.69 306
14803.84 300
14804.99 294
14806.14 305
14807.29 315
14808.44 281
14809.59 289
14810.74 257
14811.89 268
14813.04 280
14814.19 308
14815.34 314
14816.49 270
14817.64 237
14818.79 260
14819.94 291
14821.09 280
14822.24 256
14823.39 264
14824.54 275
14825.69 294
14826.84 273
14827.99 295
14829.14 253
14830.29 259
14831.44 250
14832.60 280
14833.75 284
14834.90 316
14836.05 270
14837.20 266
14838.35 239
14839.50 244
14840.65 236
14841.80 253
14842.95 252
14844.11 255
14845.26 273
14846.41 263
14847.56 254
14848.71 229
14849.86 226
14851.01 269
14852.17 271
14853.32 233
14854.47 245
14855.62 240
14856.77 238
14857.92 245
14859.08 233
14860.23 227
14861.38 231
14862.53 263
14863.68 245
14864.84 248
14865.99 249
14867.14 273
14868.29 245
14869.44 246
14870.60 242
14871.75 241
14872.90 289
14874.05 237
14875.21 249
14876.36 283
14877.51 223
14878.66 229
14879.82 225
14880.97 228
14882.12 210
14883.27 221
14884.43 239
14885.58 218
14886.73 245
14887.89 226
14889.04 271
14890.19 240
14891.34 229
14892.50 253
14893.65 264
14894.80 234
14895.96 256
14897.11 250
14898.26 231
14899.42 227
14900.57 253
14901.72 241
14902.88 244
14904.03 229
14905.18 255
14906.34 249
14907.49 268
14908.65 244
14909.80 244
14910.95 228
14912.11 228
14913.26 220
14914.41 246
14915.57 251
14916.72 216
14917.88 238
14919.03 230
14920.18 219
14921.34 218
14922.49 228
14923.65 258
14924.80 266
14925.96 273
14927.11 228
14928.27 234
14929.42 220
14930.57 253
14931.73 227
14932.88 255
14934.04 256
14935.19 196
14936.35 219
14937.50 241
14938.66 248
14939.81 232
14940.97 252
14942.12 222
14943.28 210
14944.43 205
14945.59 198
14946.74 195
14947.90 203
14949.05 235
14950.21 219
14951.36 191
14952.52 210
14953.68 215
14954.83 210
14955.99 235
14957.14 239
14958.30 226
14959.45 230
14960.61 246
14961.77 213
14962.92 208
14964.08 202
14965.23 213
14966.39 228
14967.54 233
14968.70 219
14969.86 243
14971.01 212
14972.17 219
14973.33 230
14974.48 215
14975.64 219
14976.79 228
14977.95 194
14979.11 195
14980.26 238
14981.42 230
14982.58 207
14983.73 240
14984.89 249
14986.05 245
14987.20 192
14988.36 240
14989.52 220
14990.67 201
14991.83 242
14992.99 264
14994.15 229
14995.30 226
14996.46 228
14997.62 203
14998.77 181
14999.93 245
15001.09 218
15002.25 215
15003.40 219
15004.56 223
15005.72 191
15006.88 216
15008.03 242
15009.19 210
15010.35 205
15011.51 193
15012.66 209
15013.82 238
15014.98 190
15016.14 230
15017.30 238
15018.45 241
15019.61 249
15020.77 232
15021.93 191
15023.09 240
15024.24 219
15025.40 183
15026.56 179
15027.72 207
15028.88 217
15030.04 198
15031.19 206
15032.35 236
15033.51 214
15034.67 194
15035.83 220
15036.99 230
15038.15 200
15039.30 202
15040.46 218
15041.62 252
15042.78 230
15043.94 207
15045.10 211
15046.26 190
15047.42 181
15048.58 178
15049.74 191
15050.90 227
15052.05 204
15053.21 194
15054.37 174
15055.53 218
15056.69 204
15057.85 215
15059.01 194
15060.17 206
15061.33 246
15062.49 216
15063.65 218
15064.81 183
15065.97 199
15067.13 218
15068.29 247
15069.45 228
15070.61 245
15071.77 210
15072.93 213
15074.09 215
15075.25 182
15076.41 208
15077.57 199
15078.73 217
15079.89 208
15081.05 249
15082.21 235
15083.37 201
15084.53 231
15085.69 183
15086.85 213
15088.01 214
15089.18 186
15090.34 184
15091.50 224
15092.66 228
15093.82 240
15094.98 210
15096.14 190
15097.30 190
15098.46 197
15099.62 217
15100.78 195
15101.95 213
15103.11 184
15104.27 190
15105.43 193
15106.59 215
15107.75 171
15108.91 159
15110.08 191
15111.24 242
15112.40 205
15113.56 152
15114.72 222
15115.88 213
15117.05 221
15118.21 196
15119.37 194
15120.53 193
15121.69 234
15122.86 167
15124.02 168
15125.18 198
15126.34 213
15127.50 224
15128.67 220
15129.83 212
15130.99 203
15132.15 218
15133.32 226
15134.48 204
15135.64 205
15136.80 224
15137.97 227
15139.13 190
15140.29 197
15141.45 191
15142.62 188
15143.78 209
15144.94 211
15146.11 186
15147.27 191
15148.43 171
15149.59 214
15150.76 204
15151.92 191
15153.08 205
15154.25 184
15155.41 198
15156.57 205
15157.74 178
15158.90 214
15160.06 190
15161.23 203
15162.39 184
15163.55 170
15164.72 165
15165.88 194
15167.05 200
15168.21 177
15169.37 185
15170.54 202
15171.70 197
15172.86 219
15174.03 183
15175.19 179
15176.36 183
15177.52 200
15178.69 193
15179.85 207
15181.01 181
15182.18 173
15183.34 195
15184.51 243
15185.67 203
15186.84 192
15188.00 193
15189.16 197
15190.33 223
15191.49 192
15192.66 189
15193.82 194
15194.99 222
15196.15 188
15197.32 200
15198.48 186
15199.65 207
15200.81 196
15201.98 192
15203.14 181
15204.31 217
15205.47 200
15206.64 216
15207.80 191
15208.97 195
15210.13 180
15211.30 193
15212.47 193
15213.63 219
15214.80 218
15215.96 204
15217.13 209
15218.29 210
15219.46 201
15220.62 188
15221.79 229
15222.96 218
15224.12 190
15225.29 199
15226.45 192
15227.62 228
15228.79 189
15229.95 215
15231.12 213
15232.29 172
15233.45 194
15234.62 206
15235.78 201
15236.95 201
15238.12 225
15239.28 249
15240.45 210
15241.62 213
15242.78 234
15243.95 204
15245.12 268
15246.28 230
15247.45 237
15248.62 227
15249.78 242
15250.95 212
15252.12 211
15253.28 243
15254.45 220
15255.62 213
15256.79 216
15257.95 198
15259.12 184
15260.29 191
15261.46 199
15262.62 209
15263.79 216
15264.96 199
15266.13 217
15267.29 207
15268.46 226
15269.63 214
15270.80 247
15271.96 204
15273.13 180
15274.30 226
15275.47 198
15276.64 211
15277.80 218
15278.97 198
15280.14 192
15281.31 227
15282.48 166
15283.64 155
15284.81 183
15285.98 172
15287.15 179
15288.32 222
15289.49 240
15290.65 212
15291.82 212
15292.99 210
15294.16 215
15295.33 175
15296.50 222
15297.67 192
15298.83 226
15300.00 176
15301.17 200
15302.34 193
15303.51 238
15304.68 223
15305.85 212
15307.02 188
15308.19 207
15309.36 241
15310.52 255
15311.69 219
15312.86 201
15314.03 207
15315.20 209
15316.37 204
15317.54 154
15318.71 167
15319.88 188
15321.05 214
15322.22 175
15323.39 185
15324.56 181
15325.73 168
15326.90 207
15328.07 210
15329.24 187
15330.41 242
15331.58 232
15332.75 208
15333.92 208
15335.09 203
15336.26 210
15337.43 195
15338.60 201
15339.77 199
15340.94 220
15342.11 212
15343.28 197
15344.45 212
15345.62 234
15346.79 228
15347.96 214
15349.13 204
15350.31 219
15351.48 204
15352.65 177
15353.82 218
15354.99 219
15356.16 189
15357.33 207
15358.50 211
15359.67 206
15360.84 199
15362.02 187
15363.19 215
15364.36 221
15365.53 203
15366.70 238
15367.87 187
15369.04 207
15370.21 209
15371.39 227
15372.56 201
15373.73 195
15374.90 200
15376.07 206
15377.24 218
15378.42 214
15379.59 191
15380.76 221
15381.93 201
15383.10 208
15384.28 191
15385.45 219
15386.62 204
15387.79 159
15388.97 204
15390.14 204
15391.31 186
15392.48 169
15393.65 184
15394.83 233
15396.00 231
15397.17 197
15398.34 194
15399.52 200
15400.69 203
15401.86 212
15403.04 185
15404.21 200
15405.38 193
15406.55 230
15407.73 228
15408.90 227
15410.07 210
15411.25 198
15412.42 175
15413.59 188
15414.77 235
15415.94 209
15417.11 217
15418.29 208
15419.46 208
15420.63 176
15421.81 193
15422.98 197
15424.15 186
15425.33 202
15426.50 202
15427.67 198
15428.85 219
15430.02 190
15431.20 206
15432.37 214
15433.54 193
15434.72 185
15435.89 196
15437.07 225
15438.24 229
15439.41 234
15440.59 213
15441.76 234
15442.94 195
15444.11 190
15445.29 203
15446.46 219
15447.63 245
15448.81 223
15449.98 263
15451.16 231
15452.33 242
15453.51 224
15454.68 206
15455.86 179
15457.03 184
15458.21 229
15459.38 206
15460.56 220
15461.73 205
15462.91 226
15464.08 229
15465.26 210
15466.43 204
15467.61 187
15468.78 191
15469.96 192
15471.13 188
15472.31 213
15473.48 235
15474.66 222
15475.83 212
15477.01 223
15478.19 230
15479.36 219
15480.54 219
15481.71 201
15482.89 210
15484.06 224
15485.24 235
15486.42 235
15487.59 210
15488.77 190
15489.94 184
15491.12 173
15492.30 170
15493.47 190
15494.65 210
15495.83 215
15497.00 207
15498.18 202
15499.36 184
15500.53 229
15501.71 189
15502.88 185
15504.06 187
15505.24 204
15506.41 200
15507.59 202
15508.77 212
15509.95 165
15511.12 169
15512.30 169
15513.48 188
15514.65 184
15515.83 185
15517.01 201
15518.18 235
15519.36 179
15520.54 196
15521.72 199
15522.89 224
15524.07 235
15525.25 198
15526.43 183
15527.60 186
15528.78 223
15529.96 216
15531.14 187
15532.31 203
15533.49 202
15534.67 201
15535.85 227
15537.03 203
15538.20 200
15539.38 207
15540.56 225
15541.74 210
15542.92 197
15544.09 204
15545.27 214
15546.45 229
15547.63 200
15548.81 191
15549.98 201
15551.16 184
15552.34 210
15553.52 227
15554.70 207
15555.88 226
15557.06 218
15558.23 216
15559.41 203
15560.59 204
15561.77 206
15562.95 219
15564.13 222
15565.31 219
15566.49 202
15567.67 207
15568.84 219
15570.02 198
15571.20 193
15572.38 198
15573.56 213
15574.74 231
15575.92 200
15577.10 194
15578.28 213
15579.46 255
15580.64 225
15581.82 232
15583.00 220
15584.18 260
15585.36 241
15586.54 228
15587.72 257
15588.90 215
15590.08 215
15591.26 222
15592.44 216
15593.62 211
15594.80 228
15595.98 208
15597.16 219
15598.34 201
15599.52 216
15600.70 221
15601.88 227
15603.06 203
15604.24 189
15605.42 214
15606.60 202
15607.78 221
15608.96 208
15610.14 239
15611.32 209
15612.50 231
15613.68 259
15614.86 205
15616.05 206
15617.23 215
15618.41 215
15619.59 203
15620.77 215
15621.95 249
15623.13 275
15624.31 206
15625.49 220
15626.68 210
15627.86 201
15629.04 196
15630.22 232
15631.40 228
15632.58 205
15633.76 202
15634.95 265
15636.13 220
15637.31 199
15638.49 226
15639.67 220
15640.85 220
15642.04 209
15643.22 231
15644.40 225
15645.58 210
15646.76 223
15647.95 253
15649.13 233
15650.31 241
15651.49 205
15652.67 232
15653.86 216
15655.04 254
15656.22 235
15657.40 266
15658.59 227
15659.77 218
15660.95 255
15662.13 255
15663.32 246
15664.50 216
15665.68 252
15666.87 235
15668.05 208
15669.23 219
15670.41 259
15671.60 246
15672.78 231
15673.96 227
15675.15 278
15676.33 263
15677.51 242
15678.70 227
15679.88 213
15681.06 204
15682.25 224
15683.43 236
15684.61 243
15685.80 263
15686.98 242
15688.16 242
15689.35 232
15690.53 240
15691.72 248
15692.90 243
15694.08 254
15695.27 279
15696.45 233
15697.63 248
15698.82 252
15700.00 230
15701.19 241
15702.37 257
15703.56 233
15704.74 241
15705.92 222
15707.11 243
15708.29 255
15709.48 263
15710.66 246
15711.85 227
15713.03 220
15714.21 228
15715.40 280
15716.58 227
15717.77 216
15718.95 223
15720.14 252
15721.32 273
15722.51 271
15723.69 238
15724.88 234
15726.06 233
15727.25 270
15728.43 236
15729.62 216
15730.80 252
15731.99 234
15733.17 238
15734.36 237
15735.55 199
15736.73 258
15737.92 238
15739.10 250
15740.29 251
15741.47 246
15742.66 218
15743.84 247
15745.03 228
15746.22 213
15747.40 213
15748.59 235
15749.77 284
15750.96 250
15752.15 270
15753.33 249
15754.52 269
15755.70 229
15756.89 234
15758.08 241
15759.26 228
15760.45 260
15761.64 240
15762.82 247
15764.01 245
15765.20 201
15766.38 241
15767.57 291
15768.76 244
15769.94 241
15771.13 241
15772.32 244
15773.50 236
15774.69 234
15775.88 231
15777.06 232
15778.25 251
15779.44 218
15780.62 212
15781.81 230
15783.00 253
15784.19 265
15785.37 211
15786.56 203
15787.75 239
15788.94 249
15790.12 236
15791.31 209
15792.50 241
15793.69 251
15794.87 217
15796.06 223
15797.25 224
15798.44 247
15799.62 262
15800.81 228
15802.00 207
15803.19 201
15804.38 242
15805.56 233
15806.75 206
15807.94 214
15809.13 205
15810.32 222
15811.50 225
15812.69 279
15813.88 237
15815.07 221
15816.26 204
15817.45 222
15818.64 228
15819.82 227
15821.01 240
15822.20 217
15823.39 237
15824.58 212
15825.77 210
15826.96 221
15828.15 234
15829.33 226
15830.52 224
15831.71 211
15832.90 213
15834.09 218
15835.28 191
15836.47 215
15837.66 212
15838.85 199
15840.04 214
15841.23 211
15842.42 225
15843.61 226
15844.79 211
15845.98 222
15847.17 221
15848.36 196
15849.55 212
15850.74 210
15851.93 224
15853.12 263
15854.31 196
15855.50 223
15856.69 253
15857.88 207
15859.07 223
15860.26 228
15861.45 243
15862.64 205
15863.83 247
15865.02 208
15866.21 214
15867.40 221
15868.60 219
15869.79 229
15870.98 196
15872.17 217
15873.36 211
15874.55 215
15875.74 220
15876.93 224
15878.12 200
15879.31 199
15880.50 215
15881.69 195
15882.88 190
15884.07 213
15885.27 213
15886.46 226
15887.65 252
15888.84 259
15890.03 274
15891.22 195
15892.41 218
15893.60 220
15894.80 230
15895.99 228
15897.18 234
15898.37 230
15899.56 227
15900.75 216
15901.95 194
15903.14 211
15904.33 223
15905.52 216
15906.71 206
15907.90 218
15909.10 190
15910.29 240
15911.48 195
15912.67 217
15913.86 210
15915.06 226
15916.25 224
15917.44 222
15918.63 217
15919.83 220
15921.02 230
15922.21 225
15923.40 223
15924.60 196
15925.79 212
15926.98 224
15928.17 207
15929.37 226
15930.56 246
15931.75 194
15932.94 229
15934.14 207
15935.33 213
15936.52 262
15937.72 245
15938.91 240
15940.10 226
15941.30 192
15942.49 235
15943.68 270
15944.88 180
15946.07 235
15947.26 233
15948.46 217
15949.65 193
15950.84 207
15952.04 208
15953.23 197
15954.42 214
15955.62 197
15956.81 184
15958.01 203
15959.20 184
15960.39 160
15961.59 168
15962.78 186
15963.97 188
15965.17 190
15966.36 199
15967.56 209
15968.75 173
15969.95 196
15971.14 199
15972.33 178
15973.53 210
15974.72 200
15975.92 184
15977.11 207
15978.31 200
15979.50 169
15980.70 195
15981.89 215
15983.09 210
15984.28 234
15985.47 195
15986.67 200
15987.86 193
15989.06 197
15990.25 185
15991.45 174
15992.64 169
15993.84 180
15995.03 167
15996.23 194
15997.43 196
15998.62 161
15999.82 163
16001.01 168
16002.21 198
16003.40 163
16004.60 170
16005.79 184
16006.99 191
16008.18 206
16009.38 184
16010.58 169
16011.77 167
16012.97 186
16014.16 165
16015.36 158
16016.56 163
16017.75 212
16018.95 222
16020.14 202
16021.34 196
16022.54 187
16023.73 172
16024.93 205
16026.13 187
16027.32 181
16028.52 198
16029.71 191
16030.91 177
16032.11 189
16033.30 162
16034.50 197
16035.70 169
16036.89 193
16038.09 219
16039.29 152
16040.49 169
16041.68 187
16042.88 177
16044.08 144
16045.27 160
16046.47 172
16047.67 185
16048.86 197
16050.06 210
16051.26 180
16052.46 195
16053.65 193
16054.85 187
16056.05 193
16057.25 164
16058.44 192
16059.64 184
16060.84 166
16062.04 176
16063.23 202
16064.43 183
16065.63 203
16066.83 183
16068.03 197
16069.22 177
16070.42 174
16071.62 175
16072.82 173
16074.02 207
16075.21 207
16076.41 217
16077.61 194
16078.81 179
16080.01 204
16081.21 189
16082.40 197
16083.60 183
16084.80 152
16086.00 179
16087.20 164
16088.40 168
16089.60 156
16090.79 161
16091.99 170
16093.19 177
16094.39 154
16095.59 169
16096.79 195
16097.99 163
16099.19 146
16100.39 181
16101.59 180
16102.78 180
16103.98 180
16105.18 167
16106.38 173
16107.58 174
16108.78 159
16109.98 201
16111.18 174
16112.38 186
16113.58 182
16114.78 172
16115.98 179
16117.18 153
16118.38 164
16119.58 192
16120.78 198
16121.98 198
16123.18 184
16124.38 160
16125.58 188
16126.78 195
16127.98 131
16129.18 158
16130.38 190
16131.58 177
16132.78 162
16133.98 173
16135.18 172
16136.38 173
16137.58 161
16138.78 164
16139.98 177
16141.18 186
16142.38 158
16143.58 170
16144.79 173
16145.99 185
16147.19 186
16148.39 140
16149.59 171
16150.79 176
16151.99 162
16153.19 185
16154.39 168
16155.59 170
16156.80 181
16158.00 192
16159.20 186
16160.40 151
16161.60 166
16162.80 163
16164.00 164
16165.21 155
16166.41 161
16167.61 171
16168.81 167
16170.01 198
16171.21 191
16172.42 168
16173.62 156
16174.82 160
16176.02 183
16177.22 156
16178.43 158
16179.63 172
16180.83 212
16182.03 209
16183.23 156
16184.44 155
16185.64 180
16186.84 187
16188.04 170
16189.25 146
16190.45 147
16191.65 189
16192.85 158
16194.06 162
16195.26 178
16196.46 193
16197.66 158
16198.87 160
16200.07 168
16201.27 169
16202.48 158
16203.68 159
16204.88 197
16206.09 182
16207.29 158
16208.49 189
16209.69 184
16210.90 172
16212.10 187
16213.30 174
16214.51 192
16215.71 166
16216.91 180
16218.12 174
16219.32 172
16220.53 182
16221.73 184
16222.93 201
16224.14 147
16225.34 161
16226.54 164
16227.75 187
16228.95 151
16230.16 155
16231.36 206
16232.56 161
16233.77 161
16234.97 166
16236.18 180
16237.38 161
16238.59 173
16239.79 182
16240.99 171
16242.20 158
16243.40 186
16244.61 158
16245.81 189
16247.02 139
16248.22 129
16249.43 167
16250.63 168
16251.84 179
16253.04 180
16254.24 190
16255.45 174
16256.65 193
16257.86 176
16259.06 169
16260.27 204
16261.48 177
16262.68 165
16263.89 187
16265.09 153
16266.30 166
16267.50 177
16268.71 181
16269.91 202
16271.12 181
16272.32 180
16273.53 197
16274.73 209
16275.94 171
16277.15 208
16278.35 164
16279.56 194
16280.76 202
16281.97 194
16283.18 180
16284.38 189
16285.59 183
16286.79 180
16288.00 180
16289.21 187
16290.41 194
16291.62 181
16292.82 160
16294.03 180
16295.24 168
16296.44 154
16297.65 183
16298.86 198
16300.06 180
16301.27 164
16302.48 155
16303.68 191
16304.89 144
16306.10 152
16307.30 203
16308.51 171
16309.72 182
16310.92 172
16312.13 170
16313.34 167
16314.55 185
16315.75 184
16316.96 163
16318.17 188
16319.37 172
16320.58 175
16321.79 174
16323.00 170
16324.20 175
16325.41 191
16326.62 200
16327.83 205
16329.03 164
16330.24 150
16331.45 180
16332.66 173
16333.87 168
16335.07 133
16336.28 161
16337.49 172
16338.70 200
16339.90 170
16341.11 171
16342.32 196
16343.53 203
16344.74 180
16345.95 173
16347.15 173
16348.36 208
16349.57 193
16350.78 182
16351.99 181
16353.20 188
16354.40 172
16355.61 187
16356.82 181
16358.03 173
16359.24 218
16360.45 162
16361.66 185
16362.87 207
16364.08 188
16365.28 178
16366.49 186
16367.70 185
16368.91 154
16370.12 167
16371.33 173
16372.54 171
16373.75 171
16374.96 165
16376.17 221
16377.38 208
16378.59 176
16379.80 145
16381.01 186
16382.21 214
16383.42 134
16384.63 180
16385.84 191
16387.05 151
16388.26 165
16389.47 158
16390.68 163
16391.89 155
16393.10 177
16394.31 178
16395.52 194
16396.73 199
16397.94 144
16399.15 166
16400.36 160
16401.57 138
16402.79 130
16404.00 135
16405.21 145
16406.42 158
16407.63 180
16408.84 184
16410.05 168
16411.26 142
16412.47 153
16413.68 130
16414.89 145
16416.10 191
16417.31 167
16418.52 178
16419.74 154
16420.95 158
16422.16 155
16423.37 147
16424.58 161
16425.79 169
16427.00 130
16428.21 154
16429.42 152
16430.64 139
16431.85 142
16433.06 167
16434.27 165
16435.48 197
16436.69 191
16437.91 184
16439.12 153
16440.33 140
16441.54 171
16442.75 202
16443.96 168
16445.18 141
16446.39 166
16447.60 153
16448.81 127
16450.02 151
16451.24 159
16452.45 150
16453.66 157
16454.87 186
16456.09 165
16457.30 162
16458.51 181
16459.72 153
16460.94 137
16462.15 139
16463.36 168
16464.57 167
16465.79 134
16467.00 149
16468.21 165
16469.43 199
16470.64 154
16471.85 170
16473.06 165
16474.28 159
16475.49 156
16476.70 151
16477.92 143
16479.13 137
16480.34 135
16481.56 140
16482.77 138
16483.98 130
16485.20 153
16486.41 183
16487.62 166
16488.84 136
16490.05 149
16491.26 176
16492.48 162
16493.69 147
16494.91 159
16496.12 167
16497.33 167
16498.55 126
16499.76 136
16500.97 171
16502.19 153
16503.40 175
16504.62 168
16505.83 141
16507.05 154
16508.26 132
16509.47 156
16510.69 138
16511.90 170
16513.12 141
16514.33 140
16515.55 160
16516.76 176
16517.98 187
16519.19 182
16520.41 160
16521.62 151
16522.83 150
16524.05 167
16525.26 171
16526.48 163
16527.69 176
16528.91 146
16530.12 147
16531.34 179
16532.55 134
16533.77 147
16534.99 142
16536.20 161
16537.42 148
16538.63 151
16539.85 147
16541.06 168
16542.28 159
16543.49 147
16544.71 140
16545.92 182
16547.14 175
16548.36 158
16549.57 123
16550.79 129
16552.00 155
16553.22 153
16554.44 147
16555.65 166
16556.87 200
16558.08 147
16559.30 146
16560.52 173
16561.73 158
16562.95 152
16564.17 136
16565.38 177
16566.60 171
16567.81 172
16569.03 155
16570.25 155
16571.46 162
16572.68 167
16573.90 186
16575.11 159
16576.33 167
16577.55 183
16578.76 168
16579.98 185
16581.20 171
16582.42 156
16583.63 158
16584.85 172
16586.07 160
16587.28 185
16588.50 168
16589.72 191
16590.94 189
16592.15 166
16593.37 169
16594.59 166
16595.81 143
16597.02 168
16598.24 162
16599.46 191
16600.68 183
16601.89 190
16603.11 151
16604.33 160
16605.55 143
16606.77 157
16607.98 191
16609.20 225
16610.42 184
16611.64 156
16612.86 160
16614.07 179
16615.29 175
16616.51 174
16617.73 164
16618.95 146
16620.17 151
16621.38 159
16622.60 163
16623.82 121
16625.04 154
16626.26 199
16627.48 187
16628.70 197
16629.91 148
16631.13 165
16632.35 163
16633.57 160
16634.79 154
16636.01 182
16637.23 188
16638.45 164
16639.67 178
16640.89 162
16642.10 148
16643.32 182
16644.54 165
16645.76 125
16646.98 145
16648.20 146
16649.42 138
16650.64 163
16651.86 184
16653.08 176
16654.30 168
16655.52 155
16656.74 149
16657.96 150
16659.18 161
16660.40 152
16661.62 168
16662.84 155
16664.06 169
16665.28 159
16666.50 146
16667.72 200
16668.94 161
16670.16 154
16671.38 164
16672.60 184
16673.82 168
16675.04 158
16676.26 173
16677.48 157
16678.70 141
16679.92 147
16681.14 144
16682.36 143
16683.58 134
16684.80 185
16686.03 183
16687.25 147
16688.47 138
16689.69 154
16690.91 161
16692.13 151
16693.35 140
16694.57 158
16695.79 131
16697.02 132
16698.24 155
16699.46 141
16700.68 137
16701.90 131
16703.12 114
16704.34 135
16705.57 151
16706.79 135
16708.01 130
16709.23 136
16710.45 117
16711.67 131
16712.90 138
16714.12 166
16715.34 144
16716.56 155
16717.78 142
16719.01 163
16720.23 142
16721.45 136
16722.67 141
16723.89 155
16725.12 160
16726.34 156
16727.56 154
16728.78 158
16730.01 158
16731.23 155
16732.45 151
16733.67 131
16734.90 138
16736.12 160
16737.34 158
16738.56 139
16739.79 161
16741.01 168
16742.23 169
16743.46 158
16744.68 163
16745.90 158
16747.12 152
16748.35 149
16749.57 199
16750.79 142
16752.02 155
16753.24 162
16754.46 166
16755.69 171
16756.91 154
16758.13 144
16759.36 137
16760.58 167
16761.80 163
16763.03 158
16764.25 141
16765.48 189
16766.70 144
16767.92 158
16769.15 169
16770.37 146
16771.60 155
16772.82 182
16774.04 160
16775.27 147
16776.49 144
16777.72 124
16778.94 148
16780.16 134
16781.39 165
16782.61 137
16783.84 146
16785.06 136
16786.29 155
16787.51 139
16788.74 145
16789.96 151
16791.18 173
16792.41 167
16793.63 175
16794.86 155
16796.08 133
16797.31 146
16798.53 137
16799.76 134
16800.98 142
16802.21 138
16803.43 139
16804.66 166
16805.88 136
16807.11 157
16808.33 147
16809.56 148
16810.79 171
16812.01 147
16813.24 107
16814.46 105
16815.69 139
16816.91 113
16818.14 113
16819.36 122
16820.59 189
16821.82 157
16823.04 174
16824.27 146
16825.49 183
16826.72 164
16827.95 157
16829.17 150
16830.40 155
16831.62 148
16832.85 137
16834.08 146
16835.30 123
16836.53 140
16837.76 159
16838.98 121
16840.21 145
16841.44 139
16842.66 168
16843.89 175
16845.11 148
16846.34 129
16847.57 143
16848.80 165
16850.02 164
16851.25 154
16852.48 153
16853.70 172
16854.93 170
16856.16 147
16857.38 166
16858.61 142
16859.84 154
16861.07 156
16862.29 163
16863.52 141
16864.75 171
16865.97 158
16867.20 153
16868.43 147
16869.66 159
16870.89 161
16872.11 165
16873.34 168
16874.57 138
16875.80 160
16877.02 157
16878.25 179
16879.48 178
16880.71 189
16881.94 153
16883.16 184
16884.39 170
16885.62 188
16886.85 182
16888.08 151
16889.30 155
16890.53 203
16891.76 173
16892.99 149
16894.22 181
16895.45 206
16896.67 178
16897.90 158
16899.13 195
16900.36 168
16901.59 216
16902.82 213
16904.05 204
16905.28 180
16906.50 159
16907.73 174
16908.96 179
16910.19 151
16911.42 146
16912.65 158
16913.88 152
16915.11 199
16916.34 146
16917.57 167
16918.80 172
16920.03 153
16921.26 136
16922.48 132
16923.71 130
16924.94 166
16926.17 170
16927.40 142
16928.63 152
16929.86 127
16931.09 154
16932.32 154
16933.55 192
16934.78 156
16936.01 162
16937.24 166
16938.47 174
16939.70 128
16940.93 134
16942.16 155
16943.39 167
16944.62 145
16945.85 149
16947.08 141
16948.31 148
16949.54 145
16950.78 140
16952.01 127
16953.24 179
16954.47 209
16955.70 149
16956.93 166
16958.16 147
16959.39 143
16960.62 175
16961.85 176
16963.08 138
16964.31 153
16965.54 137
16966.78 138
16968.01 151
16969.24 157
16970.47 107
16971.70 146
16972.93 150
16974.16 158
16975.39 167
16976.63 152
16977.86 135
16979.09 136
16980.32 159
16981.55 153
16982.78 151
16984.02 143
16985.25 155
16986.48 143
16987.71 134
16988.94 164
16990.18 158
16991.41 166
16992.64 155
16993.87 160
16995.10 137
16996.34 116
16997.57 155
16998.80 141
17000.03 128
17001.26 140
17002.50 149
17003.73 125
17004.96 144
17006.19 137
17007.43 148
17008.66 136
17009.89 159
17011.12 156
17012.36 120
17013.59 131
17014.82 152
17016.06 124
17017.29 153
17018.52 131
17019.76 131
17020.99 158
17022.22 170
17023.45 170
17024.69 134
17025.92 129
17027.15 141
17028.39 135
17029.62 142
17030.85 141
17032.09 139
17033.32 148
17034.55 138
17035.79 136
17037.02 110
17038.26 130
17039.49 132
17040.72 156
17041.96 126
17043.19 134
17044.43 119
17045.66 145
17046.89 173
17048.13 153
17049.36 136
17050.60 175
17051.83 155
17053.06 145
17054.30 147
17055.53 133
17056.77 153
17058.00 135
17059.24 172
17060.47 168
17061.70 135
17062.94 128
17064.17 152
17065.41 133
17066.64 147
17067.88 135
17069.11 142
17070.35 134
17071.58 123
17072.82 136
17074.05 133
17075.29 163
17076.52 191
17077.76 142
17078.99 149
17080.23 111
17081.46 113
17082.70 153
17083.93 148
17085.17 135
17086.41 133
17087.64 136
17088.88 121
17090.11 122
17091.35 162
17092.58 171
17093.82 149
17095.05 162
17096.29 149
17097.53 125
17098.76 126
17100.00 119
17101.23 137
17102.47 142
17103.71 144
17104.94 132
17106.18 153
17107.41 162
17108.65 134
17109.89 146
17111.12 138
17112.36 134
17113.60 136
17114.83 140
17116.07 134
17117.31 121
17118.54 152
17119.78 159
17121.02 160
17122.25 126
17123.49 127
17124.73 123
17125.96 141
17127.20 118
17128.44 146
17129.67 135
17130.91 145
17132.15 155
17133.39 147
17134.62 112
17135.86 126
17137.10 125
17138.33 146
17139.57 159
17140.81 124
17142.05 151
17143.28 139
17144.52 144
17145.76 142
17147.00 133
17148.23 123
17149.47 148
17150.71 177
17151.95 172
17153.19 160
17154.42 144
17155.66 161
17156.90 134
17158.14 111
17159.38 136
17160.61 165
17161.85 156
17163.09 149
17164.33 158
17165.57 147
17166.81 124
17168.04 141
17169.28 141
17170.52 140
17171.76 127
17173.00 146
17174.24 134
17175.47 144
17176.71 136
17177.95 138
17179.19 143
17180.43 161
17181.67 162
17182.91 122
17184.15 128
17185.39 145
17186.62 120
17187.86 117
17189.10 127
17190.34 162
17191.58 168
17192.82 142
17194.06 122
17195.30 123
17196.54 174
17197.78 135
17199.02 144
17200.26 123
17201.50 145
17202.74 139
17203.98 139
17205.22 153
17206.46 132
17207.70 141
17208.94 143
17210.18 163
17211.42 122
17212.66 149
17213.90 166
17215.14 134
17216.38 150
17217.62 154
17218.86 141
17220.10 109
17221.34 143
17222.58 141
17223.82 147
17225.06 150
17226.30 144
17227.54 148
17228.78 140
17230.02 115
17231.26 125
17232.50 150
17233.74 142
17234.98 143
17236.22 139
17237.47 162
17238.71 131
17239.95 119
17241.19 131
17242.43 107
17243.67 151
17244.91 155
17246.15 155
17247.39 141
17248.64 126
17249.88 127
17251.12 117
17252.36 143
17253.60 150
17254.84 145
17256.08 160
17257.33 130
17258.57 114
17259.81 130
17261.05 151
17262.29 165
17263.54 134
17264.78 143
17266.02 107
17267.26 144
17268.50 152
17269.75 125
17270.99 133
17272.23 132
17273.47 169
17274.71 155
17275.96 125
17277.20 131
17278.44 134
17279.68 125
17280.93 114
17282.17 97
17283.41 130
17284.65 166
17285.90 150
17287.14 120
17288.38 120
17289.62 126
17290.87 141
17292.11 170
17293.35 141
17294.60 137
17295.84 147
17297.08 133
17298.33 156
17299.57 119
17300.81 143
17302.05 133
17303.30 123
17304.54 128
17305.78 143
17307.03 149
17308.27 155
17309.52 142
17310.76 151
17312.00 157
17313.25 129
17314.49 135
17315.73 148
17316.98 149
17318.22 146
17319.47 147
17320.71 137
17321.95 118
17323.20 130
17324.44 121
17325.69 127
17326.93 143
17328.17 159
17329.42 134
17330.66 116
17331.91 114
17333.15 130
17334.40 131
17335.64 161
17336.88 139
17338.13 108
17339.37 132
17340.62 139
17341.86 137
17343.11 122
17344.35 125
17345.60 168
17346.84 153
17348.09 115
17349.33 116
17350.58 146
17351.82 152
17353.07 138
17354.31 143
17355.56 165
17356.80 140
17358.05 136
17359.29 117
17360.54 150
17361.78 165
17363.03 152
17364.27 118
17365.52 105
17366.77 125
17368.01 153
17369.26 140
17370.50 185
17371.75 150
17372.99 126
17374.24 143
17375.49 134
17376.73 134
17377.98 110
17379.22 148
17380.47 142
17381.72 124
17382.96 141
17384.21 154
17385.45 125
17386.70 123
17387.95 141
17389.19 132
17390.44 167
17391.69 152
17392.93 148
17394.18 119
17395.43 128
17396.67 133
17397.92 137
17399.17 112
17400.41 137
17401.66 121
17402.91 163
17404.15 137
17405.40 173
17406.65 123
17407.89 115
17409.14 157
17410.39 115
17411.64 119
17412.88 110
17414.13 127
17415.38 131
17416.63 116
17417.87 110
17419.12 119
17420.37 144
17421.62 137
17422.86 160
17424.11 136
17425.36 129
17426.61 163
17427.85 150
17429.10 133
17430.35 131
17431.60 160
17432.85 118
17434.09 122
17435.34 108
17436.59 142
17437.84 151
17439.09 139
17440.33 140
17441.58 155
17442.83 138
17444.08 130
17445.33 131
17446.58 144
17447.82 167
17449.07 165
17450.32 119
17451.57 150
17452.82 137
17454.07 156
17455.32 155
17456.57 151
17457.81 148
17459.06 137
17460.31 119
17461.56 131
17462.81 114
17464.06 137
17465.31 126
17466.56 144
17467.81 131
17469.06 131
17470.30 151
17471.55 152
17472.80 138
17474.05 172
17475.30 159
17476.55 148
17477.80 130
17479.05 147
17480.30 178
17481.55 125
17482.80 128
17484.05 154
17485.30 138
17486.55 143
17487.80 148
17489.05 154
17490.30 148
17491.55 129
17492.80 111
17494.05 123
17495.30 118
17496.55 142
17497.80 138
17499.05 128
17500.30 126
17501.55 134
17502.80 144
17504.05 111
17505.30 147
17506.55 165
17507.80 168
17509.06 148
17510.31 124
17511.56 130
17512.81 155
17514.06 155
17515.31 146
17516.56 126
17517.81 132
17519.06 125
17520.31 137
17521.56 128
17522.82 155
17524.07 128
17525.32 137
17526.57 133
17527.82 131
17529.07 115
17530.32 104
17531.58 130
17532.83 163
17534.08 168
17535.33 151
17536.58 180
17537.83 114
17539.09 129
17540.34 130
17541.59 114
17542.84 162
17544.09 146
17545.35 127
17546.60 129
17547.85 139
17549.10 128
17550.35 149
17551.61 140
17552.86 127
17554.11 144
17555.36 161
17556.62 139
17557.87 127
17559.12 139
17560.37 129
17561.63 131
17562.88 118
17564.13 135
17565.38 138
17566.64 143
17567.89 142
17569.14 147
17570.39 153
17571.65 136
17572.90 154
17574.15 171
17575.41 125
17576.66 150
17577.91 131
17579.17 133
17580.42 131
17581.67 115
17582.93 101
17584.18 157
17585.43 161
17586.69 136
17587.94 109
17589.19 131
17590.45 114
17591.70 125
17592.95 146
17594.21 133
17595.46 120
17596.72 151
17597.97 133
17599.22 125
17600.48 127
17601.73 144
17602.99 122
17604.24 132
17605.49 143
17606.75 129
17608.00 134
17609.26 129
17610.51 122
17611.76 121
17613.02 136
17614.27 139
17615.53 128
17616.78 139
17618.04 120
17619.29 129
17620.55 130
17621.80 158
17623.06 148
17624.31 137
17625.57 118
17626.82 149
17628.08 147
17629.33 118
17630.59 151
17631.84 142
17633.10 125
17634.35 106
17635.61 136
17636.86 140
17638.12 134
17639.37 133
17640.63 133
17641.88 135
17643.14 141
17644.39 137
17645.65 124
17646.91 133
17648.16 135
17649.42 127
17650.67 126
17651.93 142
17653.18 130
17654.44 115
17655.70 119
17656.95 118
17658.21 120
17659.46 160
17660.72 135
17661.98 120
17663.23 129
17664.49 157
17665.75 127
17667.00 155
17668.26 135
17669.51 137
17670.77 140
17672.03 131
17673.28 141
17674.54 123
17675.80 135
17677.05 102
17678.31 129
17679.57 115
17680.82 145
17682.08 123
17683.34 143
17684.60 121
17685.85 118
17687.11 135
17688.37 107
17689.62 135
17690.88 116
17692.14 118
17693.40 127
17694.65 175
17695.91 148
17697.17 130
17698.42 130
17699.68 139
17700.94 135
17702.20 123
17703.46 129
17704.71 128
17705.97 120
17707.23 154
17708.49 143
17709.74 147
17711.00 167
17712.26 131
17713.52 143
17714.78 105
17716.03 123
17717.29 113
17718.55 114
17719.81 139
17721.07 126
17722.33 144
17723.58 129
17724.84 134
17726.10 136
17727.36 133
17728.62 103
17729.88 120
17731.13 123
17732.39 138
17733.65 116
17734.91 116
17736.17 130
17737.43 143
17738.69 141
17739.95 144
17741.21 146
17742.46 168
17743.72 160
17744.98 143
17746.24 113
17747.50 122
17748.76 152
17750.02 113
17751.28 113
17752.54 131
17753.80 125
17755.06 130
17756.32 139
17757.58 125
17758.84 131
17760.10 127
17761.36 113
17762.61 131
17763.87 156
17765.13 125
17766.39 139
17767.65 137
17768.91 107
17770.17 103
17771.43 134
17772.69 144
17773.95 127
17775.21 115
17776.48 115
17777.74 154
17779.00 137
17780.26 127
17781.52 141
17782.78 136
17784.04 144
17785.30 145
17786.56 127
17787.82 114
17789.08 111
17790.34 126
17791.60 115
17792.86 149
17794.12 134
17795.38 143
17796.65 123
17797.91 144
17799.17 118
17800.43 148
17801.69 134
17802.95 118
17804.21 129
17805.47 142
17806.73 126
17808.00 115
17809.26 125
17810.52 159
17811.78 162
17813.04 134
17814.30 122
17815.56 151
17816.83 125
17818.09 111
17819.35 128
17820.61 135
17821.87 126
17823.14 132
17824.40 120
17825.66 151
17826.92 141
17828.18 131
17829.45 123
17830.71 108
17831.97 135
17833.23 137
17834.49 135
17835.76 105
17837.02 116
17838.28 145
17839.54 124
17840.81 118
17842.07 122
17843.33 133
17844.59 157
17845.86 124
17847.12 119
17848.38 138
17849.65 139
17850.91 164
17852.17 153
17853.43 132
17854.70 145
17855.96 129
17857.22 144
17858.49 139
17859.75 120
17861.01 142
17862.28 157
17863.54 123
17864.80 128
17866.07 123
17867.33 150
17868.59 156
17869.86 158
17871.12 148
17872.38 150
17873.65 120
17874.91 131
17876.18 121
17877.44 143
17878.70 122
17879.97 122
17881.23 126
17882.50 134
17883.76 144
17885.02 133
17886.29 130
17887.55 108
17888.82 104
17890.08 111
17891.35 123
17892.61 110
17893.87 124
17895.14 135
17896.40 116
17897.67 125
17898.93 133
17900.20 142
17901.46 140
17902.73 149
17903.99 151
17905.26 133
17906.52 150
17907.79 130
17909.05 132
17910.32 128
17911.58 129
17912.85 123
17914.11 127
17915.38 123
17916.64 122
17917.91 120
17919.17 112
17920.44 119
17921.70 96
17922.97 105
17924.23 123
17925.50 121
17926.76 115
17928.03 104
17929.30 131
17930.56 129
17931.83 125
17933.09 125
17934.36 129
17935.62 128
17936.89 142
17938.16 114
17939.42 124
17940.69 130
17941.96 144
17943.22 142
17944.49 134
17945.75 129
17947.02 107
17948.29 104
17949.55 118
17950.82 121
17952.09 127
17953.35 96
17954.62 108
17955.89 113
17957.15 117
17958.42 112
17959.69 123
17960.95 130
17962.22 146
17963.49 144
17964.75 135
17966.02 145
17967.29 107
17968.55 131
17969.82 149
17971.09 136
17972.36 110
17973.62 106
17974.89 122
17976.16 118
17977.42 124
17978.69 128
17979.96 137
17981.23 112
17982.49 102
17983.76 137
17985.03 114
17986.30 143
17987.57 144
17988.83 192
17990.10 154
17991.37 131
17992.64 127
17993.90 113
17995.17 122
17996.44 120
17997.71 127
17998.98 149
18000.25 111
18001.51 135
18002.78 135
18004.05 140
18005.32 123
18006.59 129
18007.86 122
18009.12 156
18010.39 165
18011.66 156
18012.93 120
18014.20 102
18015.47 110
18016.74 139
18018.00 130
18019.27 125
18020.54 106
18021.81 108
18023.08 126
18024.35 137
18025.62 117
18026.89 107
18028.16 121
18029.43 142
18030.69 131
18031.96 107
18033.23 127
18034.50 120
18035.77 150
18037.04 128
18038.31 105
18039.58 110
18040.85 117
18042.12 112
18043.39 107
18044.66 113
18045.93 110
18047.20 118
18048.47 115
18049.74 125
18051.01 138
18052.28 139
18053.55 132
18054.82 136
18056.09 113
18057.36 114
18058.63 119
18059.90 139
18061.17 89
18062.44 119
18063.71 98
18064.98 113
18066.25 135
18067.52 134
18068.79 132
18070.06 135
18071.33 143
18072.61 107
18073.88 102
18075.15 134
18076.42 143
18077.69 127
18078.96 128
18080.23 120
18081.50 127
18082.77 136
18084.04 132
18085.32 99
18086.59 112
18087.86 113
18089.13 144
18090.40 123
18091.67 112
18092.94 124
18094.22 154
18095.49 124
18096.76 105
18098.03 102
18099.30 110
18100.57 115
18101.85 136
18103.12 139
18104.39 111
18105.66 116
18106.93 143
18108.20 152
18109.48 150
18110.75 91
18112.02 126
18113.29 137
18114.57 118
18115.84 100
18117.11 130
18118.38 111
18119.65 123
18120.93 108
18122.20 114
18123.47 134
18124.74 103
18126.02 106
18127.29 94
18128.56 131
18129.84 122
18131.11 117
18132.38 129
18133.65 123
18134.93 129
18136.20 153
18137.47 151
18138.75 110
18140.02 114
18141.29 122
18142.57 126
18143.84 142
18145.11 93
18146.39 135
18147.66 126
18148.93 123
18150.21 147
18151.48 131
18152.75 133
18154.03 117
18155.30 113
18156.57 118
18157.85 132
18159.12 142
18160.40 112
18161.67 133
18162.94 110
18164.22 155
18165.49 138
18166.77 121
18168.04 115
18169.31 135
18170.59 112
18171.86 108
18173.14 139
18174.41 116
18175.68 127
18176.96 128
18178.23 135
18179.51 130
18180.78 125
18182.06 130
18183.33 110
18184.61 131
18185.88 124
18187.16 116
18188.43 143
18189.71 145
18190.98 153
18192.26 101
18193.53 99
18194.81 102
18196.08 117
18197.36 140
18198.63 101
18199.91 116
18201.18 128
18202.46 128
18203.73 112
18205.01 108
18206.28 129
18207.56 110
18208.83 125
18210.11 124
18211.39 129
18212.66 132
18213.94 126
18215.21 101
18216.49 121
18217.76 119
18219.04 119
18220.32 114
18221.59 119
18222.87 119
18224.14 129
18225.42 146
18226.70 149
18227.97 124
18229.25 132
18230.53 108
18231.80 133
18233.08 114
18234.35 123
18235.63 114
18236.91 131
18238.18 135
18239.46 110
18240.74 108
18242.01 85
18243.29 115
18244.57 110
18245.84 125
18247.12 130
18248.40 150
18249.68 151
18250.95 133
18252.23 118
18253.51 125
18254.78 109
18256.06 121
18257.34 115
18258.62 145
18259.89 141
18261.17 124
18262.45 119
18263.72 102
18265.00 104
18266.28 109
18267.56 126
18268.84 98
18270.11 122
18271.39 135
18272.67 151
18273.95 123
18275.22 126
18276.50 118
18277.78 148
18279.06 127
18280.34 143
18281.61 124
18282.89 106
18284.17 125
18285.45 123
18286.73 131
18288.01 111
18289.28 113
18290.56 130
18291.84 149
18293.12 121
18294.40 142
18295.68 97
18296.95 149
18298.23 134
18299.51 126
18300.79 123
18302.07 127
18303.35 146
18304.63 144
18305.91 121
18307.19 124
18308.46 107
18309.74 117
18311.02 119
18312.30 97
18313.58 94
18314.86 121
18316.14 132
18317.42 95
18318.70 127
18319.98 113
18321.26 145
18322.54 147
18323.82 166
18325.10 149
18326.38 150
18327.66 126
18328.94 119
18330.22 115
18331.50 96
18332.77 120
18334.05 120
18335.33 112
18336.61 115
18337.90 125
18339.18 108
18340.46 123
18341.74 114
18343.02 108
18344.30 126
18345.58 137
18346.86 128
18348.14 136
18349.42 112
18350.70 128
18351.98 124
18353.26 136
18354.54 142
18355.82 105
18357.10 116
18358.38 104
18359.66 110
18360.94 119
18362.22 112
18363.51 132
18364.79 120
18366.07 129
18367.35 118
18368.63 124
18369.91 123
18371.19 115
18372.47 97
18373.76 132
18375.04 105
18376.32 121
18377.60 118
18378.88 99
18380.16 113
18381.44 136
18382.73 151
18384.01 110
18385.29 124
18386.57 105
18387.85 96
18389.13 113
18390.42 145
18391.70 103
18392.98 134
18394.26 123
18395.54 118
18396.83 116
18398.11 115
18399.39 135
18400.67 129
18401.96 106
18403.24 110
18404.52 119
18405.80 112
18407.09 92
18408.37 135
18409.65 126
18410.93 141
18412.22 115
18413.50 101
18414.78 97
18416.06 117
18417.35 139
18418.63 121
18419.91 128
18421.20 113
18422.48 124
18423.76 100
18425.05 115
18426.33 126
18427.61 104
18428.89 92
18430.18 105
18431.46 97
18432.74 113
18434.03 116
18435.31 111
18436.60 115
18437.88 126
18439.16 97
18440.45 132
18441.73 123
18443.01 130
18444.30 125
18445.58 119
18446.87 105
18448.15 140
18449.43 134
18450.72 123
18452.00 132
18453.29 126
18454.57 110
18455.85 123
18457.14 139
18458.42 126
18459.71 122
18460.99 126
18462.28 132
18463.56 127
18464.84 105
18466.13 112
18467.41 150
18468.70 116
18469.98 134
18471.27 141
18472.55 123
18473.84 138
18475.12 134
18476.41 143
18477.69 119
18478.98 111
18480.26 135
18481.55 126
18482.83 123
18484.12 139
18485.40 116
18486.69 109
18487.97 139
18489.26 125
18490.54 126
18491.83 127
18493.11 117
18494.40 104
18495.69 111
18496.97 102
18498.26 115
18499.54 118
18500.83 104
18502.11 111
18503.40 108
18504.69 149
18505.97 139
18507.26 136
18508.54 132
18509.83 108
18511.12 109
18512.40 129
18513.69 131
18514.98 110
18516.26 101
18517.55 103
18518.83 133
18520.12 122
18521.41 114
18522.69 124
18523.98 128
18525.27 138
18526.55 131
18527.84 115
18529.13 109
18530.41 117
18531.70 126
18532.99 124
18534.27 114
18535.56 119
18536.85 111
18538.14 155
18539.42 117
18540.71 98
18542.00 112
18543.28 115
18544.57 120
18545.86 101
18547.15 138
18548.43 116
18549.72 116
18551.01 100
18552.30 106
18553.58 93
18554.87 104
18556.16 115
18557.45 121
18558.73 94
18560.02 98
18561.31 123
18562.60 118
18563.89 110
18565.17 108
18566.46 119
18567.75 128
18569.04 124
18570.33 128
18571.62 135
18572.90 133
18574.19 122
18575.48 114
18576.77 122
18578.06 104
18579.35 137
18580.63 131
18581.92 144
18583.21 93
18584.50 98
18585.79 98
18587.08 127
18588.37 135
18589.66 115
18590.94 94
18592.23 132
18593.52 147
18594.81 124
18596.10 133
18597.39 111
18598.68 116
18599.97 119
18601.26 114
18602.55 121
18603.84 123
18605.13 171
18606.41 141
18607.70 121
18608.99 126
18610.28 129
18611.57 141
18612.86 139
18614.15 98
18615.44 122
18616.73 143
18618.02 135
18619.31 125
18620.60 128
18621.89 135
18623.18 122
18624.47 123
18625.76 131
18627.05 140
18628.34 126
18629.63 122
18630.92 133
18632.21 132
18633.50 120
18634.79 149
18636.08 126
18637.37 139
18638.67 141
18639.96 126
18641.25 120
18642.54 97
18643.83 121
18645.12 134
18646.41 128
18647.70 159
18648.99 123
18650.28 115
18651.57 117
18652.86 117
18654.16 106
18655.45 127
18656.74 124
18658.03 132
18659.32 112
18660.61 112
18661.90 118
18663.19 106
18664.49 117
18665.78 107
18667.07 122
18668.36 131
18669.65 124
18670.94 150
18672.24 162
18673.53 127
18674.82 113
18676.11 102
18677.40 116
18678.70 121
18679.99 136
18681.28 127
18682.57 149
18683.86 132
18685.16 115
18686.45 158
18687.74 137
18689.03 126
18690.33 114
18691.62 128
18692.91 126
18694.20 110
18695.50 117
18696.79 110
18698.08 111
18699.37 139
18700.67 137
18701.96 137
18703.25 106
18704.54 119
18705.84 105
18707.13 143
18708.42 139
18709.72 110
18711.01 126
18712.30 128
18713.60 119
18714.89 109
18716.18 109
18717.48 82
18718.77 115
18720.06 117
18721.36 128
18722.65 121
18723.94 104
18725.24 105
18726.53 135
18727.82 112
18729.12 102
18730.41 145
18731.70 123
18733.00 119
18734.29 125
18735.59 100
18736.88 115
18738.17 100
18739.47 109
18740.76 102
18742.06 129
18743.35 127
18744.64 143
18745.94 135
18747.23 109
18748.53 119
18749.82 134
18751.12 134
18752.41 114
18753.71 128
18755.00 141
18756.30 88
18757.59 124
18758.88 104
18760.18 104
18761.47 103
18762.77 122
18764.06 119
18765.36 100
18766.65 121
18767.95 135
18769.24 101
18770.54 96
18771.83 119
18773.13 116
18774.43 140
18775.72 139
18777.02 127
18778.31 122
18779.61 119
18780.90 147
18782.20 152
18783.49 111
18784.79 116
18786.08 109
18787.38 118
18788.68 157
18789.97 133
18791.27 129
18792.56 126
18793.86 120
18795.16 123
18796.45 117
18797.75 106
18799.04 134
18800.34 115
18801.64 105
18802.93 126
18804.23 109
18805.53 124
18806.82 124
18808.12 124
18809.41 133
18810.71 119
18812.01 117
18813.30 129
18814.60 124
18815.90 131
18817.19 105
18818.49 113
18819.79 132
18821.09 122
18822.38 115
18823.68 113
18824.98 124
18826.27 133
18827.57 129
18828.87 125
18830.16 122
18831.46 120
18832.76 129
18834.06 122
18835.35 117
18836.65 125
18837.95 109
18839.25 114
18840.54 115
18841.84 112
18843.14 118
18844.44 112
18845.73 136
18847.03 132
18848.33 110
18849.63 108
18850.93 122
18852.22 120
18853.52 102
18854.82 108
18856.12 128
18857.42 122
18858.71 129
18860.01 131
18861.31 119
18862.61 111
18863.91 99
18865.21 139
18866.50 115
18867.80 102
18869.10 95
18870.40 113
18871.70 127
18873.00 118
18874.30 115
18875.60 148
18876.89 134
18878.19 125
18879.49 116
18880.79 121
18882.09 119
18883.39 123
18884.69 127
18885.99 118
18887.29 102
18888.59 119
18889.88 110
18891.18 110
18892.48 126
18893.78 134
18895.08 108
18896.38 107
18897.68 108
18898.98 105
18900.28 133
18901.58 152
18902.88 149
18904.18 127
18905.48 128
18906.78 162
18908.08 142
18909.38 112
18910.68 148
18911.98 132
18913.28 130
18914.58 127
18915.88 117
18917.18 87
18918.48 105
18919.78 134
18921.08 141
18922.38 134
18923.68 119
18924.98 127
18926.28 129
18927.58 122
18928.88 106
18930.18 115
18931.49 127
18932.79 115
18934.09 106
18935.39 106
18936.69 133
18937.99 130
18939.29 128
18940.59 119
18941.89 106
18943.19 113
18944.49 131
18945.80 125
18947.10 107
18948.40 108
18949.70 115
18951.00 125
18952.30 139
18953.60 147
18954.91 119
18956.21 121
18957.51 136
18958.81 117
18960.11 107
18961.41 129
18962.72 125
18964.02 108
18965.32 108
18966.62 111
18967.92 124
18969.23 141
18970.53 128
18971.83 129
18973.13 142
18974.43 127
18975.74 110
18977.04 97
18978.34 115
18979.64 103
18980.95 113
18982.25 161
18983.55 135
18984.85 119
18986.16 114
18987.46 132
18988.76 131
18990.06 130
18991.37 125
18992.67 128
18993.97 109
18995.28 112
18996.58 118
18997.88 115
18999.18 100
19000.49 110
19001.79 108
19003.09 110
19004.40 122
19005.70 122
19007.00 119
19008.31 105
19009.61 117
19010.91 133
19012.22 111
19013.52 121
19014.82 120
19016.13 137
19017.43 137
19018.74 131
19020.04 130
19021.34 126
19022.65 113
19023.95 122
19025.25 119
19026.56 119
19027.86 94
19029.17 98
19030.47 130
19031.77 118
19033.08 147
19034.38 112
19035.69 117
19036.99 128
19038.30 119
19039.60 111
19040.91 104
19042.21 119
19043.51 138
19044.82 140
19046.12 113
19047.43 92
19048.73 108
19050.04 101
19051.34 125
19052.65 148
19053.95 123
19055.26 124
19056.56 131
19057.87 120
19059.17 110
19060.48 89
19061.78 106
19063.09 108
19064.39 121
19065.70 113
19067.00 137
19068.31 134
19069.62 113
19070.92 116
19072.23 127
19073.53 108
19074.84 108
19076.14 104
19077.45 125
19078.75 108
19080.06 136
19081.37 133
19082.67 108
19083.98 107
19085.28 120
19086.59 127
19087.90 129
19089.20 111
19090.51 112
19091.82 96
19093.12 117
19094.43 108
19095.73 105
19097.04 103
19098.35 132
19099.65 112
19100.96 89
19102.27 108
19103.57 112
19104.88 123
19106.19 137
19107.49 121
19108.80 130
19110.11 117
19111.41 129
19112.72 95
19114.03 118
19115.33 100
19116.64 111
19117.95 114
19119.26 115
19120.56 75
19121.87 110
19123.18 90
19124.49 106
19125.79 99
19127.10 106
19128.41 110
19129.72 90
19131.02 87
19132.33 104
19133.64 121
19134.95 99
19136.25 134
19137.56 138
19138.87 111
19140.18 110
19141.49 107
19142.79 123
19144.10 121
19145.41 135
19146.72 139
19148.03 115
19149.33 107
19150.64 102
19151.95 125
19153.26 118
19154.57 140
19155.88 105
19157.18 94
19158.49 107
19159.80 113
19161.11 116
19162.42 119
19163.73 128
19165.04 115
19166.34 104
19167.65 80
19168.96 114
19170.27 85
19171.58 114
19172.89 133
19174.20 115
19175.51 107
19176.82 122
19178.13 108
19179.43 83
19180.74 110
19182.05 128
19183.36 117
19184.67 104
19185.98 114
19187.29 117
19188.60 112
19189.91 95
19191.22 91
19192.53 86
19193.84 118
19195.15 146
19196.46 103
19197.77 123
19199.08 114
19200.39 122
19201.70 133
19203.01 119
19204.32 109
19205.63 100
19206.94 113
19208.25 124
19209.56 122
19210.87 104
19212.18 110
19213.49 97
19214.80 85
19216.11 84
19217.42 99
19218.73 119
19220.04 113
19221.35 99
19222.66 106
19223.98 107
19225.29 124
19226.60 119
19227.91 108
19229.22 117
19230.53 104
19231.84 103
19233.15 91
19234.46 99
19235.77 100
19237.09 110
19238.40 126
19239.71 121
19241.02 108
19242.33 119
19243.64 115
19244.95 119
19246.27 97
19247.58 130
19248.89 111
19250.20 133
19251.51 110
19252.82 100
19254.14 111
19255.45 115
19256.76 127
19258.07 93
19259.38 120
19260.70 93
19262.01 108
19263.32 98
19264.63 121
19265.94 107
19267.26 108
19268.57 102
19269.88 104
19271.19 135
19272.51 91
19273.82 129
19275.13 118
19276.44 138
19277.76 118
19279.07 104
19280.38 125
19281.69 111
19283.01 100
19284.32 104
19285.63 118
19286.94 104
19288.26 124
19289.57 118
19290.88 138
19292.20 130
19293.51 138
19294.82 127
19296.14 116
19297.45 116
19298.76 102
19300.08 97
19301.39 101
19302.70 131
19304.02 101
19305.33 74
19306.64 101
19307.96 107
19309.27 114
19310.59 129
19311.90 142
19313.21 123
19314.53 120
19315.84 117
19317.15 96
19318.47 100
19319.78 105
19321.10 115
19322.41 95
19323.72 116
19325.04 120
19326.35 102
19327.67 104
19328.98 109
19330.30 98
19331.61 117
19332.93 105
19334.24 120
19335.55 109
19336.87 118
19338.18 102
19339.50 101
19340.81 115
19342.13 122
19343.44 111
19344.76 108
19346.07 107
19347.39 118
19348.70 118
19350.02 127
19351.33 138
19352.65 147
19353.96 132
19355.28 116
19356.59 103
19357.91 95
19359.22 116
19360.54 106
19361.86 83
19363.17 103
19364.49 130
19365.80 95
19367.12 104
19368.43 124
19369.75 112
19371.06 134
19372.38 116
19373.70 101
19375.01 113
19376.33 146
19377.64 133
19378.96 93
19380.28 103
19381.59 98
19382.91 137
19384.23 122
19385.54 115
19386.86 111
19388.17 119
19389.49 93
19390.81 82
19392.12 114
19393.44 141
19394.76 113
19396.07 96
19397.39 105
19398.71 104
19400.02 123
19401.34 120
19402.66 124
19403.97 116
19405.29 126
19406.61 121
19407.93 111
19409.24 95
19410.56 104
19411.88 111
19413.19 113
19414.51 120
19415.83 111
19417.15 79
19418.46 104
19419.78 111
19421.10 88
19422.42 99
19423.73 96
19425.05 107
19426.37 107
19427.69 109
19429.00 94
19430.32 116
19431.64 131
19432.96 100
19434.28 108
19435.59 102
19436.91 98
19438.23 120
19439.55 119
19440.87 90
19442.18 99
19443.50 102
19444.82 118
19446.14 105
19447.46 98
19448.78 99
19450.09 117
19451.41 113
19452.73 147
19454.05 88
19455.37 116
19456.69 122
19458.01 131
19459.33 115
19460.64 122
19461.96 118
19463.28 116
19464.60 100
19465.92 120
19467.24 89
19468.56 92
19469.88 134
19471.20 133
19472.52 105
19473.83 94
19475.15 102
19476.47 114
19477.79 134
19479.11 105
19480.43 121
19481.75 123
19483.07 116
19484.39 131
19485.71 157
19487.03 105
19488.35 129
19489.67 124
19490.99 121
19492.31 103
19493.63 116
19494.95 149
19496.27 107
19497.59 99
19498.91 118
19500.23 115
19501.55 111
19502.87 127
19504.19 123
19505.51 104
19506.83 107
19508.15 116
19509.47 109
19510.79 104
19512.11 108
19513.43 103
19514.75 112
19516.08 123
19517.40 117
19518.72 96
19520.04 97
19521.36 99
19522.68 108
19524.00 100
19525.32 118
19526.64 144
19527.96 99
19529.29 115
19530.61 101
19531.93 100
19533.25 102
19534.57 119
19535.89 117
19537.21 139
19538.53 111
19539.86 147
19541.18 117
19542.50 131
19543.82 126
19545.14 98
19546.46 136
19547.79 97
19549.11 81
19550.43 95
19551.75 103
19553.07 100
19554.40 102
19555.72 98
19557.04 115
19558.36 121
19559.68 112
19561.01 94
19562.33 94
19563.65 106
19564.97 108
19566.30 93
19567.62 94
19568.94 100
19570.26 112
19571.59 138
19572.91 110
19574.23 90
19575.55 102
19576.88 124
19578.20 148
19579.52 107
19580.85 117
19582.17 106
19583.49 116
19584.82 112
19586.14 120
19587.46 107
19588.78 103
19590.11 119
19591.43 106
19592.75 104
19594.08 120
19595.40 112
19596.72 107
19598.05 92
19599.37 108
19600.70 128
19602.02 109
19603.34 116
19604.67 137
19605.99 111
19607.31 102
19608.64 90
19609.96 104
19611.29 112
19612.61 114
19613.93 114
19615.26 105
19616.58 115
19617.91 116
19619.23 133
19620.55 105
19621.88 115
19623.20 128
19624.53 98
19625.85 128
19627.18 122
19628.50 101
19629.83 118
19631.15 102
19632.48 85
19633.80 124
19635.12 140
19636.45 127
19637.77 133
19639.10 120
19640.42 103
19641.75 125
19643.07 141
19644.40 121
19645.72 122
19647.05 115
19648.37 129
19649.70 138
19651.03 119
19652.35 93
19653.68 113
19655.00 85
19656.33 104
19657.65 92
19658.98 91
19660.30 76
19661.63 101
19662.96 122
19664.28 113
19665.61 101
19666.93 106
19668.26 102
19669.58 83
19670.91 92
19672.24 104
19673.56 99
19674.89 119
19676.21 117
19677.54 119
19678.87 100
19680.19 94
19681.52 112
19682.85 129
19684.17 112
19685.50 124
19686.83 94
19688.15 104
19689.48 114
19690.81 104
19692.13 80
19693.46 120
19694.79 84
19696.11 118
19697.44 104
19698.77 90
19700.09 99
19701.42 116
19702.75 100
19704.07 124
19705.40 111
19706.73 102
19708.06 117
19709.38 129
19710.71 128
19712.04 98
19713.37 106
19714.69 118
19716.02 93
19717.35 91
19718.68 99
19720.00 116
19721.33 113
19722.66 111
19723.99 94
19725.31 99
19726.64 109
19727.97 95
19729.30 97
19730.63 102
19731.95 95
19733.28 98
19734.61 103
19735.94 100
19737.27 119
19738.59 139
19739.92 131
19741.25 107
19742.58 134
19743.91 121
19745.24 125
19746.57 103
19747.89 97
19749.22 98
19750.55 108
19751.88 137
19753.21 136
19754.54 98
19755.87 92
19757.20 113
19758.52 87
19759.85 86
19761.18 83
19762.51 73
19763.84 96
19765.17 112
19766.50 124
19767.83 105
19769.16 106
19770.49 103
19771.82 131
19773.15 92
19774.47 88
19775.80 101
19777.13 121
19778.46 110
19779.79 93
19781.12 92
19782.45 103
19783.78 118
19785.11 113
19786.44 94
19787.77 101
19789.10 103
19790.43 117
19791.76 108
19793.09 130
19794.42 115
19795.75 100
19797.08 112
19798.41 109
19799.74 98
19801.07 106
19802.40 100
19803.73 100
19805.07 124
19806.40 126
19807.73 120
19809.06 145
19810.39 142
19811.72 116
19813.05 131
19814.38 100
19815.71 118
19817.04 99
19818.37 97
19819.70 100
19821.03 102
19822.37 117
19823.70 114
19825.03 114
19826.36 104
19827.69 91
19829.02 114
19830.35 107
19831.68 105
19833.02 119
19834.35 107
19835.68 96
19837.01 116
19838.34 110
19839.67 109
19841.01 104
19842.34 117
19843.67 119
19845.00 123
19846.33 105
19847.67 100
19849.00 106
19850.33 97
19851.66 107
19852.99 108
19854.33 119
19855.66 111
19856.99 81
19858.32 92
19859.65 115
19860.99 108
19862.32 94
19863.65 97
19864.98 81
19866.32 95
19867.65 107
19868.98 110
19870.32 103
19871.65 99
19872.98 75
19874.31 105
19875.65 108
19876.98 99
19878.31 111
19879.65 117
19880.98 100
19882.31 85
19883.64 118
19884.98 112
19886.31 120
19887.64 114
19888.98 103
19890.31 106
19891.64 101
19892.98 96
19894.31 95
19895.65 102
19896.98 126
19898.31 124
19899.65 106
19900.98 79
19902.31 86
19903.65 91
19904.98 122
19906.32 104
19907.65 98
19908.98 93
19910.32 117
19911.65 108
19912.99 88
19914.32 100
19915.65 100
19916.99 118
19918.32 100
19919.66 104
19920.99 100
19922.33 117
19923.66 106
19924.99 100
19926.33 122
19927.66 106
19929.00 113
19930.33 102
19931.67 102
19933.00 110
19934.34 104
19935.67 93
19937.01 84
19938.34 103
19939.68 112
19941.01 103
19942.35 103
19943.68 110
19945.02 109
19946.35 94
19947.69 98
19949.02 101
19950.36 97
19951.70 99
19953.03 130
19954.37 105
19955.70 128
19957.04 126
19958.37 101
19959.71 101
19961.04 92
19962.38 114
19963.72 121
19965.05 94
19966.39 85
19967.72 97
19969.06 98
19970.40 112
19971.73 106
19973.07 83
19974.40 117
19975.74 115
19977.08 108
19978.41 100
19979.75 97
19981.09 108
19982.42 95
19983.76 103
19985.10 122
19986.43 145
19987.77 108
19989.11 128
19990.44 113
19991.78 105
19993.12 108
19994.45 117
19995.79 105
19997.13 99
19998.46 120
19999.80 115
20001.14 109
20002.48 106
20003.81 99
20005.15 94
20006.49 113
20007.82 138
20009.16 100
20010.50 96
20011.84 108
20013.17 130
20014.51 112
20015.85 115
20017.19 120
20018.52 108
20019.86 108
20021.20 115
20022.54 111
20023.88 116
20025.21 117
20026.55 96
20027.89 103
20029.23 124
20030.57 110
20031.90 96
20033.24 114
20034.58 101
20035.92 111
20037.26 122
20038.60 117
20039.93 133
20041.27 111
20042.61 124
20043.95 118
20045.29 115
20046.63 109
20047.97 107
20049.30 105
20050.64 114
20051.98 111
20053.32 111
20054.66 94
20056.00 82
20057.34 95
20058.68 114
20060.02 96
20061.35 107
20062.69 86
20064.03 95
20065.37 111
20066.71 126
20068.05 116
20069.39 107
20070.73 102
20072.07 110
20073.41 103
20074.75 102
20076.09 113
20077.43 121
20078.77 137
20080.11 119
20081.45 116
20082.79 121
20084.13 99
20085.47 101
20086.81 107
20088.15 116
20089.49 107
20090.83 138
20092.17 133
20093.51 133
20094.85 109
20096.19 102
20097.53 108
20098.87 102
20100.21 93
20101.55 102
20102.89 112
20104.23 102
20105.57 119
20106.91 135
20108.25 101
20109.59 107
20110.93 134
20112.27 109
20113.62 84
20114.96 86
20116.30 112
20117.64 139
20118.98 129
20120.32 104
20121.66 110
20123.00 116
20124.34 119
20125.69 90
20127.03 108
20128.37 128
20129.71 93
20131.05 114
20132.39 103
20133.73 104
20135.08 113
20136.42 136
20137.76 129
20139.10 119
20140.44 110
