# Supplementary material for: MALDI-TOF MS typing enables the classification of brewing yeasts of the genus Saccharomyces to major beer styles
Source: PLoS One. 2017 Aug 9;12(8):e0181694. doi: 10.1371/journal.pone.0181694 (PMC5549903; doi:10.1371/journal.pone.0181694)
Supplement: S10 File — The directory includes 90 raw files and was zipped to “.zip”; the folder has three strains with 30 spectra per strain; S1 Text explains the raw files with an example and Table 1 represents the yeast strains used within the experiment. (ZIP) [file pone.0181694.s013.zip › 28-30/30332a-998-OG-Koe-Koe-YPG-18h-E-E_2015-08-20__0_A11_1.dat]

1998.76 867
1999.18 929
1999.60 851
2000.02 836
2000.44 1000
2000.87 1003
2001.29 853
2001.71 867
2002.13 850
2002.55 947
2002.97 888
2003.40 1049
2003.82 1092
2004.24 866
2004.66 932
2005.08 821
2005.50 875
2005.93 893
2006.35 778
2006.77 743
2007.19 770
2007.62 852
2008.04 922
2008.46 857
2008.88 966
2009.30 884
2009.73 819
2010.15 817
2010.57 778
2010.99 817
2011.42 864
2011.84 936
2012.26 775
2012.68 835
2013.11 912
2013.53 775
2013.95 805
2014.38 860
2014.80 864
2015.22 832
2015.64 728
2016.07 730
2016.49 705
2016.91 782
2017.34 869
2017.76 951
2018.18 929
2018.61 720
2019.03 826
2019.45 849
2019.88 897
2020.30 888
2020.72 795
2021.15 813
2021.57 892
2021.99 875
2022.42 907
2022.84 849
2023.27 831
2023.69 858
2024.11 835
2024.54 840
2024.96 854
2025.39 801
2025.81 884
2026.23 888
2026.66 849
2027.08 908
2027.51 873
2027.93 848
2028.36 971
2028.78 868
2029.20 761
2029.63 796
2030.05 832
2030.48 737
2030.90 694
2031.33 809
2031.75 701
2032.18 727
2032.60 813
2033.03 760
2033.45 829
2033.88 898
2034.30 801
2034.73 821
2035.15 727
2035.58 794
2036.00 798
2036.43 839
2036.85 814
2037.28 799
2037.70 834
2038.13 872
2038.55 898
2038.98 845
2039.40 777
2039.83 865
2040.25 885
2040.68 876
2041.11 890
2041.53 815
2041.96 791
2042.38 936
2042.81 832
2043.23 850
2043.66 860
2044.09 837
2044.51 759
2044.94 788
2045.37 944
2045.79 799
2046.22 885
2046.64 777
2047.07 745
2047.50 962
2047.92 798
2048.35 802
2048.78 747
2049.20 825
2049.63 827
2050.06 856
2050.48 908
2050.91 816
2051.34 851
2051.76 864
2052.19 887
2052.62 813
2053.04 886
2053.47 883
2053.90 756
2054.32 782
2054.75 805
2055.18 812
2055.61 706
2056.03 789
2056.46 700
2056.89 698
2057.31 734
2057.74 712
2058.17 824
2058.60 729
2059.02 747
2059.45 796
2059.88 826
2060.31 803
2060.73 834
2061.16 846
2061.59 861
2062.02 844
2062.45 799
2062.87 837
2063.30 745
2063.73 992
2064.16 964
2064.59 886
2065.01 838
2065.44 709
2065.87 901
2066.30 809
2066.73 1000
2067.16 921
2067.58 1004
2068.01 949
2068.44 929
2068.87 939
2069.30 936
2069.73 963
2070.16 987
2070.58 880
2071.01 797
2071.44 815
2071.87 842
2072.30 949
2072.73 915
2073.16 804
2073.59 926
2074.02 891
2074.45 863
2074.87 822
2075.30 951
2075.73 862
2076.16 885
2076.59 849
2077.02 759
2077.45 934
2077.88 894
2078.31 899
2078.74 913
2079.17 940
2079.60 920
2080.03 906
2080.46 965
2080.89 1004
2081.32 942
2081.75 960
2082.18 991
2082.61 986
2083.04 918
2083.47 912
2083.90 909
2084.33 974
2084.76 884
2085.19 942
2085.62 971
2086.05 932
2086.48 970
2086.91 900
2087.34 833
2087.77 802
2088.20 785
2088.63 724
2089.06 775
2089.49 834
2089.92 838
2090.35 807
2090.79 778
2091.22 773
2091.65 862
2092.08 856
2092.51 818
2092.94 853
2093.37 897
2093.80 931
2094.23 806
2094.66 869
2095.10 876
2095.53 814
2095.96 851
2096.39 759
2096.82 786
2097.25 737
2097.68 777
2098.12 804
2098.55 736
2098.98 629
2099.41 749
2099.84 736
2100.27 741
2100.71 682
2101.14 824
2101.57 988
2102.00 875
2102.43 777
2102.87 765
2103.30 761
2103.73 775
2104.16 727
2104.60 910
2105.03 851
2105.46 832
2105.89 877
2106.32 905
2106.76 828
2107.19 860
2107.62 851
2108.05 843
2108.49 853
2108.92 988
2109.35 842
2109.79 939
2110.22 973
2110.65 855
2111.08 890
2111.52 910
2111.95 896
2112.38 803
2112.82 812
2113.25 906
2113.68 696
2114.12 664
2114.55 705
2114.98 772
2115.42 744
2115.85 730
2116.28 714
2116.72 665
2117.15 804
2117.58 808
2118.02 813
2118.45 791
2118.88 750
2119.32 754
2119.75 761
2120.19 785
2120.62 882
2121.05 737
2121.49 765
2121.92 764
2122.36 871
2122.79 803
2123.22 808
2123.66 804
2124.09 729
2124.53 647
2124.96 772
2125.40 837
2125.83 903
2126.26 873
2126.70 829
2127.13 820
2127.57 832
2128.00 943
2128.44 906
2128.87 865
2129.31 884
2129.74 859
2130.18 884
2130.61 805
2131.05 824
2131.48 871
2131.92 806
2132.35 759
2132.79 898
2133.22 769
2133.66 780
2134.09 900
2134.53 821
2134.96 988
2135.40 915
2135.83 802
2136.27 924
2136.70 939
2137.14 932
2137.58 879
2138.01 941
2138.45 1005
2138.88 1014
2139.32 929
2139.75 861
2140.19 823
2140.63 718
2141.06 818
2141.50 797
2141.93 911
2142.37 812
2142.81 786
2143.24 752
2143.68 875
2144.12 873
2144.55 727
2144.99 781
2145.43 778
2145.86 724
2146.30 815
2146.73 827
2147.17 796
2147.61 851
2148.04 867
2148.48 890
2148.92 945
2149.35 882
2149.79 920
2150.23 1015
2150.67 1025
2151.10 898
2151.54 866
2151.98 874
2152.41 1028
2152.85 1137
2153.29 1012
2153.73 954
2154.16 1053
2154.60 954
2155.04 857
2155.48 972
2155.91 891
2156.35 982
2156.79 938
2157.23 915
2157.66 936
2158.10 1009
2158.54 892
2158.98 855
2159.41 792
2159.85 890
2160.29 918
2160.73 922
2161.17 961
2161.60 906
2162.04 795
2162.48 821
2162.92 855
2163.36 930
2163.80 848
2164.23 928
2164.67 914
2165.11 856
2165.55 872
2165.99 816
2166.43 860
2166.86 761
2167.30 893
2167.74 902
2168.18 835
2168.62 821
2169.06 900
2169.50 989
2169.94 897
2170.38 919
2170.81 902
2171.25 916
2171.69 875
2172.13 870
2172.57 895
2173.01 900
2173.45 949
2173.89 916
2174.33 964
2174.77 956
2175.21 1060
2175.65 1020
2176.09 880
2176.53 892
2176.96 935
2177.40 957
2177.84 983
2178.28 912
2178.72 1004
2179.16 1081
2179.60 1047
2180.04 982
2180.48 1141
2180.92 938
2181.36 866
2181.80 912
2182.24 873
2182.68 874
2183.12 855
2183.56 940
2184.01 849
2184.45 876
2184.89 911
2185.33 902
2185.77 880
2186.21 858
2186.65 860
2187.09 901
2187.53 952
2187.97 866
2188.41 781
2188.85 921
2189.29 964
2189.73 987
2190.17 920
2190.62 967
2191.06 1012
2191.50 945
2191.94 937
2192.38 885
2192.82 1010
2193.26 1002
2193.70 1001
2194.15 811
2194.59 777
2195.03 885
2195.47 886
2195.91 829
2196.35 1024
2196.79 1009
2197.24 935
2197.68 914
2198.12 943
2198.56 985
2199.00 1066
2199.45 924
2199.89 862
2200.33 813
2200.77 813
2201.21 791
2201.66 804
2202.10 946
2202.54 944
2202.98 833
2203.42 807
2203.87 747
2204.31 802
2204.75 826
2205.19 820
2205.64 904
2206.08 750
2206.52 848
2206.96 860
2207.41 880
2207.85 922
2208.29 873
2208.74 923
2209.18 997
2209.62 1059
2210.06 937
2210.51 926
2210.95 921
2211.39 915
2211.84 852
2212.28 856
2212.72 829
2213.17 802
2213.61 806
2214.05 828
2214.50 847
2214.94 928
2215.38 878
2215.83 839
2216.27 886
2216.71 884
2217.16 955
2217.60 824
2218.05 761
2218.49 798
2218.93 834
2219.38 830
2219.82 802
2220.26 897
2220.71 852
2221.15 850
2221.60 815
2222.04 952
2222.49 926
2222.93 828
2223.37 874
2223.82 880
2224.26 866
2224.71 966
2225.15 870
2225.60 931
2226.04 929
2226.49 933
2226.93 788
2227.37 945
2227.82 926
2228.26 951
2228.71 983
2229.15 961
2229.60 871
2230.04 1015
2230.49 1003
2230.93 953
2231.38 1047
2231.82 884
2232.27 972
2232.71 957
2233.16 1006
2233.61 1004
2234.05 911
2234.50 943
2234.94 1080
2235.39 944
2235.83 906
2236.28 998
2236.72 1047
2237.17 952
2237.61 1057
2238.06 1018
2238.51 1020
2238.95 971
2239.40 1102
2239.84 961
2240.29 893
2240.74 896
2241.18 913
2241.63 825
2242.07 873
2242.52 959
2242.97 909
2243.41 811
2243.86 755
2244.31 874
2244.75 823
2245.20 786
2245.65 835
2246.09 784
2246.54 855
2246.99 812
2247.43 829
2247.88 857
2248.33 823
2248.77 802
2249.22 962
2249.67 812
2250.11 884
2250.56 942
2251.01 851
2251.45 893
2251.90 906
2252.35 845
2252.80 850
2253.24 813
2253.69 771
2254.14 884
2254.59 754
2255.03 858
2255.48 832
2255.93 823
2256.38 818
2256.82 854
2257.27 845
2257.72 957
2258.17 746
2258.61 790
2259.06 892
2259.51 815
2259.96 905
2260.41 941
2260.85 889
2261.30 952
2261.75 860
2262.20 1013
2262.65 1009
2263.09 1030
2263.54 1049
2263.99 1042
2264.44 1015
2264.89 1120
2265.34 963
2265.79 1215
2266.23 1191
2266.68 1198
2267.13 1156
2267.58 1081
2268.03 1132
2268.48 1158
2268.93 1064
2269.38 1143
2269.82 1220
2270.27 1009
2270.72 967
2271.17 939
2271.62 968
2272.07 948
2272.52 1018
2272.97 1000
2273.42 949
2273.87 971
2274.32 883
2274.77 967
2275.21 967
2275.66 971
2276.11 1087
2276.56 909
2277.01 976
2277.46 1014
2277.91 1117
2278.36 1029
2278.81 864
2279.26 965
2279.71 1066
2280.16 948
2280.61 896
2281.06 929
2281.51 1059
2281.96 1123
2282.41 1063
2282.86 992
2283.31 894
2283.76 849
2284.21 887
2284.66 959
2285.11 963
2285.56 984
2286.02 992
2286.47 997
2286.92 897
2287.37 1012
2287.82 1064
2288.27 1104
2288.72 1057
2289.17 1124
2289.62 1255
2290.07 1340
2290.52 1414
2290.97 1541
2291.42 1532
2291.88 1686
2292.33 1707
2292.78 1552
2293.23 1501
2293.68 1541
2294.13 1458
2294.58 1422
2295.04 1399
2295.49 1295
2295.94 1308
2296.39 1174
2296.84 1123
2297.29 1251
2297.74 1054
2298.20 866
2298.65 973
2299.10 921
2299.55 802
2300.00 761
2300.46 849
2300.91 884
2301.36 868
2301.81 920
2302.26 936
2302.72 918
2303.17 912
2303.62 867
2304.07 890
2304.53 915
2304.98 1023
2305.43 962
2305.88 951
2306.33 924
2306.79 950
2307.24 1013
2307.69 1070
2308.15 972
2308.60 1044
2309.05 1068
2309.50 1032
2309.96 1104
2310.41 1142
2310.86 1019
2311.32 1184
2311.77 1174
2312.22 992
2312.68 979
2313.13 1065
2313.58 1166
2314.03 1009
2314.49 1098
2314.94 919
2315.39 968
2315.85 959
2316.30 934
2316.76 944
2317.21 886
2317.66 878
2318.12 973
2318.57 822
2319.02 949
2319.48 1048
2319.93 964
2320.39 886
2320.84 869
2321.29 888
2321.75 940
2322.20 1094
2322.66 1071
2323.11 1114
2323.56 1013
2324.02 1059
2324.47 992
2324.93 921
2325.38 1015
2325.84 875
2326.29 1061
2326.74 975
2327.20 1079
2327.65 1084
2328.11 1017
2328.56 1126
2329.02 1091
2329.47 1115
2329.93 1183
2330.38 1115
2330.84 1033
2331.29 1144
2331.75 1219
2332.20 1136
2332.66 1072
2333.11 1053
2333.57 1040
2334.02 1007
2334.48 1047
2334.93 960
2335.39 916
2335.84 975
2336.30 971
2336.76 1036
2337.21 1043
2337.67 1013
2338.12 1096
2338.58 1155
2339.03 1110
2339.49 1120
2339.95 1222
2340.40 1122
2340.86 1173
2341.31 1143
2341.77 1211
2342.23 1163
2342.68 1052
2343.14 1098
2343.59 1163
2344.05 1112
2344.51 1110
2344.96 1124
2345.42 1028
2345.88 1119
2346.33 1199
2346.79 1107
2347.24 999
2347.70 1074
2348.16 1010
2348.61 1116
2349.07 1204
2349.53 1160
2349.99 1036
2350.44 940
2350.90 1000
2351.36 1044
2351.81 993
2352.27 966
2352.73 896
2353.18 910
2353.64 867
2354.10 1022
2354.56 954
2355.01 1042
2355.47 1010
2355.93 954
2356.38 827
2356.84 867
2357.30 1007
2357.76 942
2358.22 990
2358.67 938
2359.13 939
2359.59 1071
2360.05 982
2360.50 955
2360.96 1009
2361.42 943
2361.88 906
2362.34 948
2362.79 948
2363.25 1098
2363.71 983
2364.17 995
2364.63 1039
2365.08 1010
2365.54 1003
2366.00 927
2366.46 881
2366.92 808
2367.38 896
2367.84 879
2368.29 1079
2368.75 1009
2369.21 976
2369.67 954
2370.13 1019
2370.59 976
2371.05 1062
2371.50 1035
2371.96 921
2372.42 1002
2372.88 931
2373.34 985
2373.80 1030
2374.26 1001
2374.72 808
2375.18 1010
2375.64 963
2376.10 921
2376.56 1093
2377.02 1129
2377.47 1080
2377.93 1059
2378.39 1092
2378.85 1140
2379.31 1146
2379.77 1024
2380.23 1073
2380.69 1004
2381.15 1057
2381.61 989
2382.07 970
2382.53 1032
2382.99 1130
2383.45 1069
2383.91 1040
2384.37 949
2384.83 873
2385.29 863
2385.75 826
2386.21 815
2386.67 867
2387.13 851
2387.59 833
2388.05 814
2388.52 893
2388.98 929
2389.44 967
2389.90 956
2390.36 1018
2390.82 859
2391.28 855
2391.74 1026
2392.20 894
2392.66 866
2393.12 931
2393.58 902
2394.05 916
2394.51 883
2394.97 886
2395.43 910
2395.89 927
2396.35 923
2396.81 970
2397.27 935
2397.74 867
2398.20 909
2398.66 869
2399.12 828
2399.58 858
2400.04 895
2400.50 919
2400.97 799
2401.43 853
2401.89 856
2402.35 814
2402.81 798
2403.28 885
2403.74 918
2404.20 846
2404.66 971
2405.12 909
2405.59 1017
2406.05 909
2406.51 860
2406.97 867
2407.44 911
2407.90 824
2408.36 884
2408.82 942
2409.29 897
2409.75 903
2410.21 841
2410.67 843
2411.14 906
2411.60 948
2412.06 1068
2412.52 910
2412.99 837
2413.45 1053
2413.91 1099
2414.38 1106
2414.84 1010
2415.30 1045
2415.77 1032
2416.23 1030
2416.69 1158
2417.16 1155
2417.62 1135
2418.08 1269
2418.55 1175
2419.01 1272
2419.47 1251
2419.94 1295
2420.40 1265
2420.86 1231
2421.33 1326
2421.79 1099
2422.25 1171
2422.72 1173
2423.18 1152
2423.65 1124
2424.11 1094
2424.57 1165
2425.04 1077
2425.50 1003
2425.97 976
2426.43 878
2426.90 881
2427.36 922
2427.82 901
2428.29 943
2428.75 999
2429.22 931
2429.68 984
2430.15 1039
2430.61 980
2431.08 878
2431.54 976
2432.00 923
2432.47 965
2432.93 992
2433.40 1010
2433.86 966
2434.33 1045
2434.79 1082
2435.26 1150
2435.72 1032
2436.19 1141
2436.65 1164
2437.12 1211
2437.58 1159
2438.05 1125
2438.52 1102
2438.98 1228
2439.45 1154
2439.91 1188
2440.38 1209
2440.84 1167
2441.31 1221
2441.77 1269
2442.24 1124
2442.71 1195
2443.17 1155
2443.64 1051
2444.10 1080
2444.57 1106
2445.03 1069
2445.50 1031
2445.97 907
2446.43 911
2446.90 826
2447.37 914
2447.83 940
2448.30 890
2448.76 1019
2449.23 875
2449.70 956
2450.16 882
2450.63 839
2451.10 927
2451.56 929
2452.03 806
2452.50 822
2452.96 918
2453.43 915
2453.90 973
2454.36 896
2454.83 828
2455.30 908
2455.76 1085
2456.23 1048
2456.70 966
2457.17 913
2457.63 951
2458.10 1010
2458.57 921
2459.03 915
2459.50 864
2459.97 928
2460.44 931
2460.90 859
2461.37 783
2461.84 868
2462.31 982
2462.77 931
2463.24 949
2463.71 915
2464.18 1063
2464.65 983
2465.11 933
2465.58 912
2466.05 1000
2466.52 1012
2466.99 858
2467.45 911
2467.92 1019
2468.39 1044
2468.86 942
2469.33 1022
2469.79 1070
2470.26 942
2470.73 941
2471.20 906
2471.67 930
2472.14 986
2472.61 923
2473.07 1026
2473.54 871
2474.01 879
2474.48 803
2474.95 902
2475.42 881
2475.89 980
2476.36 839
2476.82 776
2477.29 886
2477.76 1038
2478.23 1000
2478.70 922
2479.17 930
2479.64 932
2480.11 1087
2480.58 941
2481.05 891
2481.52 942
2481.99 969
2482.46 978
2482.93 876
2483.40 965
2483.87 906
2484.33 910
2484.80 946
2485.27 877
2485.74 972
2486.21 956
2486.68 986
2487.15 934
2487.62 892
2488.09 877
2488.56 873
2489.03 1062
2489.50 950
2489.97 963
2490.44 944
2490.92 1086
2491.39 883
2491.86 1035
2492.33 1001
2492.80 964
2493.27 1000
2493.74 901
2494.21 934
2494.68 983
2495.15 1015
2495.62 989
2496.09 901
2496.56 968
2497.03 1027
2497.50 983
2497.98 933
2498.45 909
2498.92 823
2499.39 865
2499.86 886
2500.33 818
2500.80 759
2501.27 822
2501.75 991
2502.22 838
2502.69 735
2503.16 632
2503.63 813
2504.10 936
2504.57 830
2505.05 939
2505.52 922
2505.99 986
2506.46 890
2506.93 995
2507.40 996
2507.88 1107
2508.35 1194
2508.82 1133
2509.29 1129
2509.76 1066
2510.24 1118
2510.71 1027
2511.18 1030
2511.65 1155
2512.13 1183
2512.60 1021
2513.07 1047
2513.54 1050
2514.02 1006
2514.49 1039
2514.96 1018
2515.43 967
2515.91 780
2516.38 891
2516.85 997
2517.32 938
2517.80 900
2518.27 1049
2518.74 973
2519.22 939
2519.69 893
2520.16 958
2520.64 1018
2521.11 1019
2521.58 957
2522.06 845
2522.53 846
2523.00 930
2523.48 993
2523.95 977
2524.42 906
2524.90 999
2525.37 924
2525.84 860
2526.32 932
2526.79 911
2527.26 903
2527.74 850
2528.21 969
2528.69 937
2529.16 904
2529.63 909
2530.11 917
2530.58 910
2531.06 939
2531.53 956
2532.00 923
2532.48 880
2532.95 944
2533.43 932
2533.90 949
2534.38 982
2534.85 923
2535.32 901
2535.80 899
2536.27 945
2536.75 936
2537.22 839
2537.70 770
2538.17 949
2538.65 986
2539.12 963
2539.60 1044
2540.07 843
2540.55 857
2541.02 981
2541.50 968
2541.97 870
2542.45 940
2542.92 1006
2543.40 873
2543.87 938
2544.35 947
2544.82 982
2545.30 1034
2545.78 1008
2546.25 995
2546.73 1047
2547.20 983
2547.68 1181
2548.15 1153
2548.63 1257
2549.10 1270
2549.58 1128
2550.06 1060
2550.53 1241
2551.01 1263
2551.48 1368
2551.96 1253
2552.44 1188
2552.91 1176
2553.39 1314
2553.87 1310
2554.34 1198
2554.82 1186
2555.29 1332
2555.77 1252
2556.25 1231
2556.72 1311
2557.20 1234
2557.68 1172
2558.15 1200
2558.63 1194
2559.11 1051
2559.58 1113
2560.06 1081
2560.54 994
2561.01 1010
2561.49 909
2561.97 1021
2562.45 925
2562.92 971
2563.40 971
2563.88 944
2564.35 989
2564.83 994
2565.31 846
2565.79 843
2566.26 946
2566.74 884
2567.22 913
2567.70 907
2568.17 834
2568.65 900
2569.13 839
2569.61 926
2570.08 907
2570.56 825
2571.04 856
2571.52 978
2572.00 893
2572.47 914
2572.95 1033
2573.43 1027
2573.91 914
2574.39 904
2574.86 859
2575.34 888
2575.82 819
2576.30 891
2576.78 937
2577.26 904
2577.73 1012
2578.21 993
2578.69 914
2579.17 914
2579.65 924
2580.13 969
2580.61 1044
2581.08 996
2581.56 1128
2582.04 1074
2582.52 875
2583.00 885
2583.48 992
2583.96 953
2584.44 953
2584.92 947
2585.40 936
2585.87 851
2586.35 930
2586.83 936
2587.31 975
2587.79 882
2588.27 829
2588.75 924
2589.23 878
2589.71 852
2590.19 959
2590.67 1096
2591.15 1169
2591.63 935
2592.11 1014
2592.59 1049
2593.07 961
2593.55 1218
2594.03 1049
2594.51 992
2594.99 923
2595.47 844
2595.95 935
2596.43 1043
2596.91 1089
2597.39 1029
2597.87 956
2598.35 906
2598.83 1023
2599.31 940
2599.79 923
2600.27 850
2600.75 975
2601.23 893
2601.71 872
2602.20 989
2602.68 991
2603.16 965
2603.64 887
2604.12 869
2604.60 944
2605.08 901
2605.56 871
2606.04 834
2606.52 957
2607.00 992
2607.49 944
2607.97 1068
2608.45 1139
2608.93 948
2609.41 919
2609.89 898
2610.37 1082
2610.86 925
2611.34 1000
2611.82 1165
2612.30 992
2612.78 975
2613.26 908
2613.75 990
2614.23 957
2614.71 903
2615.19 1021
2615.67 1049
2616.16 1014
2616.64 833
2617.12 851
2617.60 905
2618.08 1010
2618.57 945
2619.05 999
2619.53 910
2620.01 929
2620.50 962
2620.98 975
2621.46 1046
2621.94 913
2622.43 943
2622.91 926
2623.39 1004
2623.87 927
2624.36 1103
2624.84 1064
2625.32 1022
2625.81 990
2626.29 895
2626.77 963
2627.25 950
2627.74 891
2628.22 901
2628.70 961
2629.19 879
2629.67 958
2630.15 1033
2630.64 939
2631.12 953
2631.60 976
2632.09 969
2632.57 895
2633.05 866
2633.54 953
2634.02 1000
2634.51 986
2634.99 1061
2635.47 1029
2635.96 972
2636.44 892
2636.93 1008
2637.41 943
2637.89 985
2638.38 990
2638.86 875
2639.35 1039
2639.83 1065
2640.31 978
2640.80 923
2641.28 975
2641.77 992
2642.25 948
2642.74 1026
2643.22 1056
2643.71 976
2644.19 1066
2644.67 972
2645.16 1048
2645.64 882
2646.13 1024
2646.61 936
2647.10 890
2647.58 1075
2648.07 1049
2648.55 857
2649.04 833
2649.52 1008
2650.01 823
2650.49 900
2650.98 971
2651.46 966
2651.95 959
2652.43 965
2652.92 883
2653.41 920
2653.89 879
2654.38 823
2654.86 870
2655.35 1033
2655.83 979
2656.32 954
2656.81 940
2657.29 969
2657.78 910
2658.26 916
2658.75 1008
2659.23 1009
2659.72 1091
2660.21 1004
2660.69 877
2661.18 935
2661.67 926
2662.15 941
2662.64 839
2663.12 956
2663.61 888
2664.10 917
2664.58 878
2665.07 1077
2665.56 936
2666.04 926
2666.53 973
2667.02 927
2667.50 928
2667.99 931
2668.48 941
2668.96 886
2669.45 1007
2669.94 1101
2670.42 1114
2670.91 1067
2671.40 1122
2671.89 1125
2672.37 1229
2672.86 1158
2673.35 1268
2673.83 1247
2674.32 1252
2674.81 1270
2675.30 1313
2675.78 1316
2676.27 1251
2676.76 1382
2677.25 1298
2677.74 1233
2678.22 1201
2678.71 1232
2679.20 1219
2679.69 1292
2680.17 1299
2680.66 1200
2681.15 1137
2681.64 1118
2682.13 1284
2682.61 1312
2683.10 1243
2683.59 1316
2684.08 1263
2684.57 1239
2685.06 1274
2685.54 1201
2686.03 1171
2686.52 1089
2687.01 1145
2687.50 1045
2687.99 1004
2688.48 980
2688.96 1022
2689.45 1044
2689.94 1103
2690.43 972
2690.92 980
2691.41 977
2691.90 1050
2692.39 949
2692.88 993
2693.36 993
2693.85 1007
2694.34 981
2694.83 956
2695.32 1009
2695.81 1023
2696.30 1051
2696.79 1136
2697.28 1135
2697.77 1086
2698.26 1128
2698.75 1008
2699.24 1016
2699.73 1022
2700.22 1079
2700.71 1134
2701.20 1114
2701.69 1109
2702.18 997
2702.67 936
2703.16 1109
2703.65 1072
2704.14 1110
2704.63 1160
2705.12 1059
2705.61 995
2706.10 971
2706.59 1019
2707.08 981
2707.57 1044
2708.06 982
2708.55 1021
2709.04 940
2709.53 735
2710.02 854
2710.51 905
2711.00 798
2711.49 980
2711.98 944
2712.47 936
2712.97 910
2713.46 919
2713.95 965
2714.44 1051
2714.93 901
2715.42 901
2715.91 907
2716.40 920
2716.89 932
2717.39 967
2717.88 1000
2718.37 860
2718.86 993
2719.35 1122
2719.84 1023
2720.33 976
2720.83 929
2721.32 972
2721.81 959
2722.30 1067
2722.79 1050
2723.28 1082
2723.78 1130
2724.27 995
2724.76 1153
2725.25 1050
2725.74 1087
2726.24 1117
2726.73 903
2727.22 848
2727.71 878
2728.20 891
2728.70 902
2729.19 1034
2729.68 958
2730.17 1029
2730.67 946
2731.16 937
2731.65 852
2732.14 912
2732.64 906
2733.13 1016
2733.62 1010
2734.12 938
2734.61 980
2735.10 1032
2735.59 995
2736.09 886
2736.58 931
2737.07 964
2737.57 943
2738.06 942
2738.55 940
2739.05 1089
2739.54 1023
2740.03 1078
2740.53 1001
2741.02 957
2741.51 925
2742.01 972
2742.50 947
2742.99 911
2743.49 1073
2743.98 970
2744.47 850
2744.97 908
2745.46 860
2745.96 883
2746.45 842
2746.94 909
2747.44 919
2747.93 833
2748.43 962
2748.92 905
2749.41 811
2749.91 956
2750.40 997
2750.90 891
2751.39 974
2751.89 832
2752.38 916
2752.87 927
2753.37 850
2753.86 912
2754.36 942
2754.85 886
2755.35 988
2755.84 1006
2756.34 928
2756.83 943
2757.33 990
2757.82 1036
2758.32 984
2758.81 1006
2759.31 937
2759.80 1003
2760.30 1032
2760.79 939
2761.29 895
2761.78 860
2762.28 986
2762.77 954
2763.27 926
2763.76 1046
2764.26 965
2764.76 912
2765.25 915
2765.75 899
2766.24 1090
2766.74 951
2767.23 919
2767.73 1028
2768.23 1095
2768.72 1046
2769.22 930
2769.71 1002
2770.21 965
2770.71 909
2771.20 1111
2771.70 1090
2772.19 981
2772.69 1095
2773.19 1013
2773.68 957
2774.18 1098
2774.68 1113
2775.17 1105
2775.67 1037
2776.17 1239
2776.66 1220
2777.16 1041
2777.66 996
2778.15 1034
2778.65 1100
2779.15 1028
2779.64 999
2780.14 1040
2780.64 1127
2781.13 1042
2781.63 1125
2782.13 976
2782.63 1018
2783.12 1080
2783.62 1029
2784.12 1088
2784.61 1031
2785.11 1040
2785.61 946
2786.11 1049
2786.60 1094
2787.10 942
2787.60 959
2788.10 1033
2788.59 966
2789.09 992
2789.59 939
2790.09 1019
2790.59 1018
2791.08 1013
2791.58 990
2792.08 1015
2792.58 906
2793.08 1039
2793.57 1108
2794.07 1103
2794.57 1201
2795.07 1195
2795.57 1338
2796.07 1439
2796.56 1329
2797.06 1396
2797.56 1481
2798.06 1386
2798.56 1471
2799.06 1528
2799.56 1473
2800.05 1430
2800.55 1547
2801.05 1406
2801.55 1296
2802.05 1152
2802.55 1373
2803.05 1314
2803.55 1143
2804.05 1129
2804.54 1235
2805.04 1218
2805.54 1342
2806.04 1234
2806.54 1233
2807.04 1335
2807.54 1463
2808.04 1471
2808.54 1455
2809.04 1607
2809.54 1573
2810.04 1690
2810.54 1558
2811.04 1452
2811.54 1417
2812.04 1267
2812.54 1331
2813.04 1304
2813.54 1205
2814.04 1179
2814.54 1107
2815.04 1171
2815.54 1071
2816.04 1139
2816.54 1044
2817.04 1054
2817.54 1034
2818.04 1049
2818.54 1011
2819.04 985
2819.54 1157
2820.04 1114
2820.54 1049
2821.04 1074
2821.54 1005
2822.04 954
2822.54 1133
2823.04 1154
2823.54 1126
2824.04 1064
2824.55 1065
2825.05 1027
2825.55 1004
2826.05 1002
2826.55 971
2827.05 1148
2827.55 1073
2828.05 1068
2828.55 988
2829.06 1052
2829.56 1034
2830.06 1051
2830.56 956
2831.06 1016
2831.56 969
2832.06 1019
2832.57 1033
2833.07 1092
2833.57 974
2834.07 973
2834.57 972
2835.07 988
2835.58 931
2836.08 973
2836.58 1050
2837.08 1176
2837.58 1118
2838.09 994
2838.59 1085
2839.09 1015
2839.59 1024
2840.10 1082
2840.60 1157
2841.10 982
2841.60 1035
2842.11 1005
2842.61 1005
2843.11 980
2843.61 1025
2844.12 1102
2844.62 1129
2845.12 1113
2845.62 1092
2846.13 1048
2846.63 1028
2847.13 1135
2847.64 1295
2848.14 1150
2848.64 1029
2849.14 1058
2849.65 1261
2850.15 1121
2850.65 1106
2851.16 1026
2851.66 977
2852.16 1172
2852.67 928
2853.17 999
2853.67 847
2854.18 886
2854.68 1109
2855.18 997
2855.69 955
2856.19 1126
2856.70 1097
2857.20 1014
2857.70 997
2858.21 1012
2858.71 1020
2859.22 982
2859.72 1115
2860.22 1137
2860.73 1082
2861.23 1011
2861.74 990
2862.24 1052
2862.74 978
2863.25 1002
2863.75 978
2864.26 1030
2864.76 1002
2865.27 968
2865.77 1140
2866.28 969
2866.78 1014
2867.28 1040
2867.79 971
2868.29 915
2868.80 888
2869.30 845
2869.81 952
2870.31 874
2870.82 967
2871.32 980
2871.83 1000
2872.33 1119
2872.84 979
2873.34 1022
2873.85 1078
2874.36 1039
2874.86 979
2875.37 1047
2875.87 1165
2876.38 1076
2876.88 1056
2877.39 1033
2877.89 1135
2878.40 1077
2878.90 1095
2879.41 1146
2879.92 1101
2880.42 1410
2880.93 1335
2881.43 1183
2881.94 1190
2882.45 1255
2882.95 1285
2883.46 1364
2883.96 1305
2884.47 1341
2884.98 1366
2885.48 1369
2885.99 1413
2886.50 1309
2887.00 1290
2887.51 1403
2888.02 1382
2888.52 1288
2889.03 1422
2889.53 1465
2890.04 1316
2890.55 1220
2891.06 1271
2891.56 1209
2892.07 1280
2892.58 1262
2893.08 1170
2893.59 1091
2894.10 1175
2894.60 1031
2895.11 1079
2895.62 1091
2896.13 1187
2896.63 1091
2897.14 1055
2897.65 1116
2898.15 1254
2898.66 1158
2899.17 1196
2899.68 1269
2900.18 1313
2900.69 1286
2901.20 1306
2901.71 1192
2902.22 1195
2902.72 1170
2903.23 1149
2903.74 1210
2904.25 1227
2904.75 1197
2905.26 1284
2905.77 1244
2906.28 1150
2906.79 1158
2907.30 1012
2907.80 1070
2908.31 1138
2908.82 1213
2909.33 1049
2909.84 1070
2910.35 1067
2910.85 1141
2911.36 1084
2911.87 975
2912.38 1038
2912.89 969
2913.40 971
2913.91 1026
2914.41 994
2914.92 1036
2915.43 1017
2915.94 1090
2916.45 1148
2916.96 1095
2917.47 1124
2917.98 1128
2918.49 1101
2919.00 1146
2919.51 1047
2920.01 1046
2920.52 1108
2921.03 1187
2921.54 1185
2922.05 1160
2922.56 1240
2923.07 1288
2923.58 1494
2924.09 1493
2924.60 1429
2925.11 1472
2925.62 1654
2926.13 1536
2926.64 1598
2927.15 1665
2927.66 1608
2928.17 1613
2928.68 1491
2929.19 1325
2929.70 1197
2930.21 1112
2930.72 1066
2931.23 1059
2931.74 1117
2932.25 1087
2932.76 948
2933.27 1006
2933.78 1100
2934.29 1001
2934.80 1052
2935.31 1156
2935.83 1144
2936.34 1142
2936.85 1078
2937.36 1055
2937.87 1056
2938.38 1074
2938.89 1093
2939.40 1083
2939.91 998
2940.42 1080
2940.94 1032
2941.45 1012
2941.96 988
2942.47 1014
2942.98 1043
2943.49 1136
2944.00 1134
2944.51 1205
2945.03 1221
2945.54 1226
2946.05 1119
2946.56 1159
2947.07 1262
2947.58 1191
2948.10 1250
2948.61 1320
2949.12 1374
2949.63 1283
2950.14 1260
2950.66 1193
2951.17 1172
2951.68 1086
2952.19 1182
2952.70 1206
2953.22 1146
2953.73 1166
2954.24 1112
2954.75 1201
2955.26 1148
2955.78 1094
2956.29 1196
2956.80 1123
2957.31 1148
2957.83 1202
2958.34 1222
2958.85 1160
2959.37 1041
2959.88 1256
2960.39 1252
2960.90 1273
2961.42 1237
2961.93 1248
2962.44 1190
2962.96 1265
2963.47 1256
2963.98 1087
2964.50 1269
2965.01 1144
2965.52 1158
2966.04 1169
2966.55 1139
2967.06 1153
2967.58 1140
2968.09 1093
2968.60 1059
2969.12 1057
2969.63 1070
2970.14 1037
2970.66 1098
2971.17 1222
2971.68 1039
2972.20 970
2972.71 1024
2973.23 1049
2973.74 1001
2974.25 1046
2974.77 971
2975.28 997
2975.80 1024
2976.31 1065
2976.83 1060
2977.34 958
2977.85 985
2978.37 1072
2978.88 1042
2979.40 1027
2979.91 1066
2980.43 1137
2980.94 1022
2981.46 1069
2981.97 1160
2982.48 1102
2983.00 1122
2983.51 1175
2984.03 1182
2984.54 1160
2985.06 1148
2985.57 1164
2986.09 1196
2986.60 1297
2987.12 1121
2987.63 1073
2988.15 1230
2988.67 1364
2989.18 1332
2989.70 1302
2990.21 1386
2990.73 1334
2991.24 1308
2991.76 1205
2992.27 1353
2992.79 1296
2993.30 1232
2993.82 1263
2994.34 1263
2994.85 1409
2995.37 1493
2995.88 1487
2996.40 1535
2996.92 1485
2997.43 1342
2997.95 1561
2998.46 1570
2998.98 1411
2999.50 1471
3000.01 1521
3000.53 1486
3001.05 1558
3001.56 1559
3002.08 1589
3002.59 1687
3003.11 1775
3003.63 1861
3004.14 2183
3004.66 2224
3005.18 2282
3005.69 2377
3006.21 2189
3006.73 1959
3007.24 2025
3007.76 2016
3008.28 1724
3008.80 1855
3009.31 1694
3009.83 1573
3010.35 1384
3010.86 1416
3011.38 1446
3011.90 1340
3012.42 1293
3012.93 1392
3013.45 1196
3013.97 1115
3014.49 1135
3015.00 1112
3015.52 1335
3016.04 1338
3016.56 1202
3017.07 1208
3017.59 1437
3018.11 1395
3018.63 1431
3019.15 1396
3019.66 1361
3020.18 1341
3020.70 1227
3021.22 1260
3021.74 1375
3022.25 1360
3022.77 1327
3023.29 1399
3023.81 1301
3024.33 1495
3024.85 1456
3025.36 1439
3025.88 1323
3026.40 1298
3026.92 1324
3027.44 1332
3027.96 1157
3028.48 1057
3028.99 1235
3029.51 1216
3030.03 1089
3030.55 1141
3031.07 1266
3031.59 1160
3032.11 1052
3032.63 931
3033.15 1001
3033.66 1137
3034.18 1185
3034.70 1215
3035.22 1169
3035.74 1097
3036.26 1045
3036.78 1181
3037.30 1150
3037.82 1091
3038.34 1127
3038.86 1011
3039.38 1090
3039.90 1145
3040.42 1105
3040.94 1115
3041.46 1022
3041.98 1042
3042.50 1040
3043.02 998
3043.54 1032
3044.06 1138
3044.58 939
3045.10 993
3045.62 1026
3046.14 1128
3046.66 1024
3047.18 1016
3047.70 1065
3048.22 1006
3048.74 1061
3049.26 1020
3049.78 1104
3050.30 1054
3050.82 981
3051.34 1096
3051.86 1026
3052.38 1152
3052.90 1212
3053.43 984
3053.95 1117
3054.47 1143
3054.99 1096
3055.51 945
3056.03 1039
3056.55 1182
3057.07 1020
3057.59 963
3058.12 991
3058.64 992
3059.16 909
3059.68 991
3060.20 1012
3060.72 935
3061.24 1028
3061.77 1097
3062.29 1251
3062.81 1151
3063.33 1057
3063.85 1060
3064.37 1267
3064.90 1234
3065.42 1274
3065.94 1257
3066.46 1147
3066.98 1166
3067.51 1139
3068.03 1178
3068.55 1224
3069.07 1180
3069.59 1134
3070.12 1016
3070.64 1069
3071.16 1128
3071.68 1273
3072.21 1451
3072.73 1233
3073.25 1115
3073.77 1152
3074.30 1201
3074.82 1270
3075.34 1151
3075.86 1137
3076.39 1216
3076.91 1330
3077.43 1417
3077.96 1430
3078.48 1245
3079.00 1261
3079.52 1205
3080.05 1269
3080.57 1346
3081.09 1196
3081.62 1425
3082.14 1523
3082.66 1450
3083.19 1349
3083.71 1379
3084.23 1394
3084.76 1359
3085.28 1449
3085.80 1265
3086.33 1272
3086.85 1531
3087.38 1431
3087.90 1300
3088.42 1245
3088.95 1324
3089.47 1259
3090.00 1253
3090.52 1367
3091.04 1395
3091.57 1358
3092.09 1399
3092.62 1417
3093.14 1312
3093.66 1197
3094.19 1169
3094.71 1409
3095.24 1463
3095.76 1336
3096.29 1421
3096.81 1494
3097.34 1590
3097.86 1672
3098.38 1663
3098.91 1783
3099.43 1965
3099.96 2240
3100.48 2310
3101.01 2587
3101.53 2811
3102.06 2857
3102.58 3197
3103.11 3519
3103.63 3517
3104.16 3655
3104.68 3494
3105.21 3688
3105.73 3648
3106.26 3176
3106.79 2943
3107.31 2627
3107.84 2242
3108.36 2092
3108.89 2088
3109.41 1889
3109.94 1697
3110.46 1598
3110.99 1623
3111.52 1695
3112.04 1741
3112.57 1669
3113.09 1523
3113.62 1475
3114.15 1467
3114.67 1430
3115.20 1527
3115.72 1474
3116.25 1425
3116.78 1388
3117.30 1246
3117.83 1387
3118.35 1272
3118.88 1345
3119.41 1354
3119.93 1286
3120.46 1400
3120.99 1339
3121.51 1379
3122.04 1437
3122.57 1390
3123.09 1492
3123.62 1567
3124.15 1387
3124.67 1285
3125.20 1416
3125.73 1409
3126.26 1221
3126.78 1221
3127.31 1126
3127.84 1168
3128.36 1300
3128.89 1225
3129.42 1200
3129.95 1004
3130.47 1053
3131.00 1020
3131.53 1096
3132.06 1059
3132.58 1253
3133.11 1159
3133.64 1124
3134.17 1219
3134.69 1110
3135.22 1140
3135.75 1172
3136.28 1082
3136.81 1153
3137.33 1218
3137.86 1069
3138.39 1070
3138.92 1072
3139.45 1101
3139.97 1206
3140.50 1198
3141.03 1202
3141.56 1188
3142.09 1150
3142.62 1204
3143.14 1164
3143.67 1152
3144.20 1101
3144.73 1208
3145.26 1215
3145.79 1206
3146.32 1214
3146.84 1147
3147.37 1140
3147.90 1295
3148.43 1247
3148.96 1261
3149.49 1215
3150.02 1308
3150.55 1443
3151.08 1356
3151.61 1371
3152.13 1432
3152.66 1210
3153.19 1330
3153.72 1242
3154.25 1247
3154.78 1209
3155.31 1127
3155.84 1193
3156.37 1182
3156.90 1221
3157.43 1166
3157.96 1173
3158.49 1212
3159.02 1323
3159.55 1275
3160.08 1479
3160.61 1271
3161.14 1199
3161.67 1240
3162.20 1215
3162.73 1165
3163.26 1236
3163.79 1177
3164.32 1117
3164.85 1098
3165.38 1131
3165.91 1020
3166.44 1123
3166.97 1207
3167.50 1075
3168.03 1025
3168.56 1081
3169.09 941
3169.62 1019
3170.15 1164
3170.69 1129
3171.22 1132
3171.75 1112
3172.28 1085
3172.81 1255
3173.34 1187
3173.87 1214
3174.40 1174
3174.93 1153
3175.46 1211
3176.00 1234
3176.53 1190
3177.06 1331
3177.59 1307
3178.12 1160
3178.65 1153
3179.18 1279
3179.72 1244
3180.25 1229
3180.78 1166
3181.31 1173
3181.84 1061
3182.37 1120
3182.91 1208
3183.44 1084
3183.97 1049
3184.50 1065
3185.03 1080
3185.56 1048
3186.10 1086
3186.63 989
3187.16 1119
3187.69 1071
3188.23 997
3188.76 1139
3189.29 1110
3189.82 1147
3190.36 974
3190.89 1029
3191.42 1120
3191.95 1151
3192.49 1147
3193.02 1135
3193.55 1177
3194.08 1112
3194.62 1004
3195.15 1190
3195.68 1256
3196.21 1212
3196.75 1075
3197.28 1228
3197.81 1243
3198.35 1301
3198.88 1202
3199.41 1115
3199.95 1194
3200.48 1241
3201.01 1185
3201.55 1292
3202.08 1253
3202.61 1115
3203.15 1197
3203.68 1353
3204.21 1445
3204.75 1445
3205.28 1270
3205.81 1245
3206.35 1300
3206.88 1267
3207.42 1395
3207.95 1311
3208.48 1300
3209.02 1324
3209.55 1343
3210.09 1267
3210.62 1138
3211.15 1206
3211.69 1156
3212.22 1183
3212.76 1164
3213.29 1330
3213.83 1277
3214.36 1235
3214.89 1315
3215.43 1177
3215.96 1189
3216.50 1259
3217.03 1153
3217.57 1300
3218.10 1220
3218.64 1278
3219.17 1212
3219.71 1212
3220.24 1184
3220.78 1146
3221.31 1256
3221.85 1311
3222.38 1436
3222.92 1408
3223.45 1309
3223.99 1244
3224.52 1165
3225.06 1266
3225.59 1321
3226.13 1239
3226.66 1285
3227.20 1276
3227.73 1230
3228.27 1255
3228.81 1317
3229.34 1239
3229.88 1192
3230.41 1314
3230.95 1151
3231.48 1245
3232.02 1312
3232.56 1365
3233.09 1222
3233.63 1213
3234.16 1303
3234.70 1203
3235.24 1156
3235.77 1218
3236.31 1381
3236.85 1226
3237.38 1311
3237.92 1456
3238.45 1464
3238.99 1312
3239.53 1377
3240.06 1310
3240.60 1295
3241.14 1239
3241.67 1336
3242.21 1442
3242.75 1444
3243.28 1467
3243.82 1220
3244.36 1288
3244.90 1306
3245.43 1409
3245.97 1290
3246.51 1182
3247.04 1295
3247.58 1377
3248.12 1473
3248.66 1319
3249.19 1378
3249.73 1405
3250.27 1374
3250.81 1330
3251.34 1460
3251.88 1376
3252.42 1352
3252.96 1506
3253.49 1565
3254.03 1613
3254.57 1512
3255.11 1532
3255.64 1495
3256.18 1566
3256.72 1601
3257.26 1707
3257.80 1802
3258.33 1603
3258.87 1672
3259.41 1906
3259.95 1976
3260.49 2022
3261.03 2006
3261.56 2272
3262.10 2492
3262.64 2248
3263.18 2351
3263.72 2584
3264.26 2571
3264.79 2894
3265.33 2844
3265.87 2896
3266.41 3313
3266.95 3207
3267.49 3411
3268.03 3293
3268.57 3017
3269.10 3271
3269.64 3018
3270.18 2732
3270.72 2463
3271.26 2130
3271.80 2321
3272.34 2052
3272.88 1805
3273.42 1722
3273.96 1767
3274.50 1597
3275.04 1554
3275.58 1629
3276.12 1536
3276.66 1783
3277.19 1768
3277.73 1653
3278.27 1793
3278.81 1744
3279.35 1737
3279.89 1718
3280.43 1735
3280.97 1679
3281.51 1627
3282.05 1802
3282.59 1731
3283.13 1628
3283.67 1770
3284.21 1783
3284.75 1813
3285.29 1829
3285.83 1875
3286.38 1789
3286.92 1699
3287.46 1681
3288.00 1887
3288.54 1829
3289.08 1909
3289.62 1911
3290.16 2001
3290.70 2102
3291.24 2125
3291.78 2167
3292.32 2319
3292.86 2307
3293.40 2529
3293.95 2708
3294.49 2754
3295.03 2898
3295.57 2623
3296.11 2951
3296.65 3176
3297.19 3294
3297.73 3143
3298.28 3060
3298.82 2818
3299.36 2617
3299.90 2521
3300.44 2325
3300.98 2207
3301.52 2214
3302.07 2173
3302.61 2015
3303.15 1879
3303.69 1935
3304.23 2084
3304.77 2009
3305.32 1814
3305.86 1876
3306.40 1886
3306.94 1776
3307.49 1772
3308.03 1733
3308.57 1825
3309.11 1772
3309.65 1684
3310.20 1677
3310.74 1772
3311.28 1710
3311.82 1681
3312.37 1572
3312.91 1811
3313.45 1829
3313.99 1848
3314.54 1855
3315.08 2073
3315.62 2048
3316.17 1984
3316.71 2329
3317.25 2354
3317.79 2304
3318.34 2531
3318.88 2604
3319.42 2708
3319.97 2621
3320.51 2724
3321.05 2843
3321.60 2805
3322.14 2955
3322.68 3080
3323.23 3137
3323.77 2845
3324.31 2904
3324.86 2854
3325.40 2788
3325.94 2830
3326.49 2636
3327.03 2613
3327.58 2593
3328.12 2421
3328.66 2507
3329.21 2656
3329.75 2697
3330.29 3103
3330.84 3605
3331.38 4463
3331.93 5116
3332.47 6013
3333.02 7420
3333.56 8938
3334.10 10383
3334.65 12096
3335.19 13540
3335.74 15383
3336.28 16608
3336.83 16975
3337.37 17662
3337.92 17417
3338.46 16352
3339.00 15129
3339.55 13966
3340.09 11983
3340.64 10201
3341.18 8449
3341.73 6748
3342.27 5733
3342.82 4877
3343.36 3909
3343.91 3537
3344.45 3120
3345.00 2818
3345.54 2663
3346.09 2549
3346.64 2356
3347.18 2159
3347.73 2137
3348.27 2074
3348.82 2140
3349.36 2110
3349.91 2060
3350.45 1970
3351.00 2108
3351.55 1924
3352.09 2051
3352.64 2134
3353.18 2276
3353.73 2063
3354.27 2089
3354.82 2155
3355.37 1937
3355.91 2080
3356.46 2168
3357.00 2168
3357.55 2035
3358.10 1838
3358.64 1961
3359.19 1901
3359.74 1858
3360.28 1900
3360.83 1762
3361.38 1823
3361.92 1777
3362.47 1762
3363.02 1944
3363.56 1909
3364.11 1897
3364.66 1928
3365.20 1977
3365.75 1866
3366.30 1855
3366.84 2109
3367.39 2003
3367.94 1914
3368.48 1865
3369.03 1817
3369.58 1951
3370.13 1928
3370.67 2036
3371.22 2162
3371.77 2199
3372.32 2447
3372.86 2519
3373.41 2444
3373.96 2469
3374.51 2569
3375.05 2892
3375.60 2700
3376.15 2569
3376.70 2553
3377.24 2359
3377.79 2410
3378.34 2391
3378.89 2055
3379.44 1926
3379.98 1823
3380.53 1767
3381.08 1637
3381.63 1726
3382.18 1537
3382.73 1513
3383.27 1696
3383.82 1745
3384.37 1599
3384.92 1513
3385.47 1547
3386.02 1457
3386.56 1413
3387.11 1477
3387.66 1387
3388.21 1362
3388.76 1387
3389.31 1435
3389.86 1455
3390.41 1403
3390.95 1346
3391.50 1343
3392.05 1368
3392.60 1324
3393.15 1276
3393.70 1290
3394.25 1338
3394.80 1462
3395.35 1351
3395.90 1335
3396.45 1207
3397.00 1352
3397.55 1452
3398.10 1498
3398.64 1486
3399.19 1368
3399.74 1320
3400.29 1379
3400.84 1376
3401.39 1240
3401.94 1174
3402.49 1221
3403.04 1204
3403.59 1241
3404.14 1385
3404.69 1420
3405.24 1371
3405.79 1330
3406.34 1261
3406.89 1278
3407.44 1359
3407.99 1386
3408.54 1304
3409.09 1293
3409.65 1432
3410.20 1408
3410.75 1382
3411.30 1548
3411.85 1623
3412.40 1620
3412.95 1533
3413.50 1587
3414.05 1541
3414.60 1496
3415.15 1624
3415.70 1497
3416.25 1448
3416.81 1526
3417.36 1537
3417.91 1378
3418.46 1363
3419.01 1293
3419.56 1226
3420.11 1277
3420.66 1337
3421.22 1328
3421.77 1290
3422.32 1372
3422.87 1440
3423.42 1462
3423.97 1256
3424.52 1286
3425.08 1370
3425.63 1390
3426.18 1398
3426.73 1206
3427.28 1285
3427.84 1293
3428.39 1250
3428.94 1233
3429.49 1226
3430.04 1157
3430.60 1047
3431.15 1130
3431.70 1123
3432.25 1092
3432.80 1319
3433.36 1214
3433.91 1209
3434.46 1223
3435.01 1226
3435.57 1048
3436.12 1190
3436.67 1100
3437.22 1150
3437.78 1133
3438.33 1195
3438.88 1280
3439.44 1319
3439.99 1339
3440.54 1224
3441.09 1223
3441.65 1259
3442.20 1161
3442.75 1143
3443.31 1275
3443.86 1030
3444.41 1006
3444.97 1233
3445.52 1164
3446.07 1131
3446.63 1091
3447.18 1129
3447.73 1122
3448.29 1107
3448.84 1150
3449.40 1190
3449.95 1164
3450.50 1210
3451.06 1165
3451.61 1064
3452.16 1007
3452.72 988
3453.27 1087
3453.83 1202
3454.38 1119
3454.93 1155
3455.49 1139
3456.04 1178
3456.60 1170
3457.15 1163
3457.71 1153
3458.26 1024
3458.81 1013
3459.37 1148
3459.92 1092
3460.48 1063
3461.03 1146
3461.59 1202
3462.14 1246
3462.70 1157
3463.25 1174
3463.81 1219
3464.36 1246
3464.92 1170
3465.47 1299
3466.03 1157
3466.58 1139
3467.14 1191
3467.69 1221
3468.25 1280
3468.80 1225
3469.36 1280
3469.91 1200
3470.47 1179
3471.02 1154
3471.58 1304
3472.13 1361
3472.69 1324
3473.24 1225
3473.80 1171
3474.36 1193
3474.91 1293
3475.47 1311
3476.02 1375
3476.58 1334
3477.13 1246
3477.69 1427
3478.25 1443
3478.80 1495
3479.36 1449
3479.91 1538
3480.47 1381
3481.03 1503
3481.58 1483
3482.14 1508
3482.70 1562
3483.25 1538
3483.81 1476
3484.37 1598
3484.92 1542
3485.48 1453
3486.04 1547
3486.59 1577
3487.15 1601
3487.71 1645
3488.26 1803
3488.82 1890
3489.38 1959
3489.93 2207
3490.49 2406
3491.05 2505
3491.60 2687
3492.16 2889
3492.72 2996
3493.27 3066
3493.83 3099
3494.39 2999
3494.95 2821
3495.50 2758
3496.06 2948
3496.62 2933
3497.18 2902
3497.73 2992
3498.29 2990
3498.85 2950
3499.41 3203
3499.96 3363
3500.52 3320
3501.08 3398
3501.64 3170
3502.20 3330
3502.75 3495
3503.31 3355
3503.87 3355
3504.43 3272
3504.99 3122
3505.54 3333
3506.10 3381
3506.66 3392
3507.22 3271
3507.78 3291
3508.34 3045
3508.89 2656
3509.45 2691
3510.01 2532
3510.57 2344
3511.13 2305
3511.69 1915
3512.25 1768
3512.80 1661
3513.36 1577
3513.92 1541
3514.48 1539
3515.04 1569
3515.60 1528
3516.16 1535
3516.72 1392
3517.28 1439
3517.83 1427
3518.39 1402
3518.95 1456
3519.51 1510
3520.07 1667
3520.63 1513
3521.19 1502
3521.75 1571
3522.31 1552
3522.87 1574
3523.43 1515
3523.99 1554
3524.55 1781
3525.11 1693
3525.67 1598
3526.23 1537
3526.79 1572
3527.35 1476
3527.91 1345
3528.47 1478
3529.03 1360
3529.59 1306
3530.15 1347
3530.71 1381
3531.27 1263
3531.83 1164
3532.39 1286
3532.95 1300
3533.51 1333
3534.07 1313
3534.63 1433
3535.19 1547
3535.75 1437
3536.31 1391
3536.87 1378
3537.43 1528
3537.99 1433
3538.55 1461
3539.12 1420
3539.68 1389
3540.24 1288
3540.80 1433
3541.36 1343
3541.92 1342
3542.48 1493
3543.04 1437
3543.60 1434
3544.16 1601
3544.73 1510
3545.29 1384
3545.85 1369
3546.41 1414
3546.97 1369
3547.53 1311
3548.09 1215
3548.66 1273
3549.22 1293
3549.78 1313
3550.34 1265
3550.90 1269
3551.46 1263
3552.03 1238
3552.59 1214
3553.15 1079
3553.71 1061
3554.27 1103
3554.84 1221
3555.40 1170
3555.96 1156
3556.52 1210
3557.09 1153
3557.65 1159
3558.21 1180
3558.77 1088
3559.33 1114
3559.90 1200
3560.46 1131
3561.02 1112
3561.58 1123
3562.15 1217
3562.71 1206
3563.27 1147
3563.84 1157
3564.40 1218
3564.96 1150
3565.52 1146
3566.09 1052
3566.65 1088
3567.21 1007
3567.78 999
3568.34 1049
3568.90 1135
3569.47 1143
3570.03 1170
3570.59 1016
3571.16 1096
3571.72 1029
3572.28 1067
3572.85 973
3573.41 1073
3573.97 1124
3574.54 1060
3575.10 1079
3575.66 1156
3576.23 1166
3576.79 1123
3577.36 1197
3577.92 1133
3578.48 1057
3579.05 1213
3579.61 1157
3580.18 1109
3580.74 1243
3581.30 1133
3581.87 1208
3582.43 1118
3583.00 1087
3583.56 1018
3584.13 990
3584.69 1024
3585.25 1012
3585.82 1112
3586.38 1039
3586.95 1089
3587.51 1112
3588.08 1126
3588.64 1158
3589.21 1205
3589.77 1119
3590.34 1189
3590.90 1213
3591.47 1112
3592.03 1177
3592.60 1236
3593.16 1166
3593.73 1166
3594.29 1099
3594.86 1232
3595.42 1144
3595.99 1040
3596.55 1079
3597.12 1082
3597.68 1137
3598.25 1168
3598.82 1167
3599.38 1092
3599.95 1219
3600.51 1328
3601.08 1174
3601.64 1145
3602.21 1111
3602.78 1083
3603.34 1154
3603.91 1217
3604.47 1210
3605.04 1226
3605.61 1051
3606.17 1147
3606.74 1121
3607.30 1088
3607.87 1143
3608.44 1053
3609.00 1051
3609.57 1060
3610.14 1080
3610.70 1032
3611.27 1119
3611.84 1097
3612.40 1171
3612.97 1306
3613.54 1362
3614.10 1505
3614.67 1694
3615.24 1720
3615.80 1795
3616.37 2054
3616.94 2273
3617.50 2478
3618.07 2622
3618.64 2545
3619.21 2731
3619.77 2659
3620.34 2637
3620.91 2789
3621.47 2502
3622.04 2336
3622.61 2091
3623.18 1899
3623.74 1943
3624.31 1745
3624.88 1519
3625.45 1324
3626.01 1205
3626.58 1157
3627.15 1216
3627.72 1252
3628.29 1237
3628.85 1101
3629.42 1096
3629.99 1230
3630.56 1301
3631.13 1220
3631.69 1097
3632.26 1239
3632.83 1186
3633.40 1205
3633.97 1144
3634.54 1215
3635.10 1276
3635.67 1231
3636.24 1177
3636.81 1099
3637.38 1152
3637.95 1411
3638.52 1420
3639.08 1369
3639.65 1493
3640.22 1551
3640.79 1506
3641.36 1657
3641.93 1615
3642.50 1561
3643.07 1641
3643.64 1599
3644.20 1651
3644.77 1639
3645.34 1580
3645.91 1442
3646.48 1578
3647.05 1456
3647.62 1499
3648.19 1439
3648.76 1468
3649.33 1386
3649.90 1494
3650.47 1437
3651.04 1401
3651.61 1394
3652.18 1469
3652.75 1598
3653.32 1506
3653.89 1335
3654.46 1552
3655.03 1661
3655.60 1557
3656.17 1516
3656.74 1606
3657.31 1682
3657.88 1667
3658.45 1557
3659.02 1563
3659.59 1623
3660.16 1618
3660.73 1670
3661.30 1610
3661.87 1721
3662.44 1700
3663.01 1615
3663.58 1580
3664.15 1488
3664.72 1611
3665.29 1347
3665.86 1399
3666.43 1207
3667.01 1250
3667.58 1297
3668.15 1265
3668.72 1211
3669.29 1289
3669.86 1284
3670.43 1264
3671.00 1375
3671.57 1359
3672.15 1259
3672.72 1150
3673.29 1177
3673.86 1220
3674.43 1293
3675.00 1257
3675.57 1309
3676.15 1303
3676.72 1303
3677.29 1358
3677.86 1319
3678.43 1318
3679.00 1353
3679.58 1379
3680.15 1226
3680.72 1050
3681.29 1224
3681.86 1259
3682.44 1118
3683.01 1268
3683.58 1223
3684.15 1268
3684.73 1290
3685.30 1296
3685.87 1331
3686.44 1287
3687.02 1479
3687.59 1489
3688.16 1655
3688.73 1465
3689.31 1656
3689.88 1735
3690.45 1636
3691.02 1603
3691.60 1632
3692.17 1617
3692.74 1494
3693.32 1474
3693.89 1534
3694.46 1409
3695.03 1298
3695.61 1254
3696.18 1249
3696.75 1263
3697.33 1295
3697.90 1272
3698.47 1246
3699.05 1246
3699.62 1249
3700.19 1253
3700.77 1270
3701.34 1270
3701.91 1293
3702.49 1288
3703.06 1261
3703.64 1182
3704.21 1268
3704.78 1268
3705.36 1201
3705.93 1219
3706.51 1289
3707.08 1107
3707.65 1201
3708.23 1314
3708.80 1234
3709.38 1255
3709.95 1228
3710.52 1193
3711.10 1111
3711.67 1085
3712.25 1154
3712.82 1190
3713.40 1353
3713.97 1344
3714.55 1268
3715.12 1204
3715.69 1172
3716.27 1220
3716.84 1030
3717.42 1024
3717.99 1138
3718.57 1185
3719.14 1154
3719.72 1242
3720.29 1088
3720.87 1066
3721.44 1159
3722.02 1186
3722.59 1080
3723.17 1003
3723.75 1021
3724.32 1119
3724.90 1053
3725.47 1107
3726.05 1162
3726.62 1075
3727.20 1089
3727.77 1073
3728.35 1142
3728.92 1218
3729.50 1282
3730.08 1343
3730.65 1267
3731.23 1351
3731.80 1464
3732.38 1526
3732.96 1538
3733.53 1537
3734.11 1528
3734.68 1555
3735.26 1684
3735.84 1558
3736.41 1512
3736.99 1460
3737.57 1482
3738.14 1449
3738.72 1193
3739.30 1183
3739.87 1197
3740.45 1095
3741.03 1115
3741.60 1136
3742.18 988
3742.76 1227
3743.33 1147
3743.91 1055
3744.49 1112
3745.06 1052
3745.64 1047
3746.22 1166
3746.79 1040
3747.37 1015
3747.95 1046
3748.53 1021
3749.10 1187
3749.68 1226
3750.26 1143
3750.83 1116
3751.41 1108
3751.99 1028
3752.57 985
3753.14 993
3753.72 939
3754.30 1017
3754.88 1080
3755.46 913
3756.03 999
3756.61 1003
3757.19 1077
3757.77 981
3758.35 1007
3758.92 987
3759.50 1072
3760.08 979
3760.66 991
3761.24 1083
3761.81 1167
3762.39 1121
3762.97 1063
3763.55 1090
3764.13 1103
3764.71 1082
3765.28 1153
3765.86 1063
3766.44 1053
3767.02 1067
3767.60 1091
3768.18 1165
3768.76 1108
3769.34 1008
3769.91 1068
3770.49 1008
3771.07 984
3771.65 1068
3772.23 1119
3772.81 1153
3773.39 1051
3773.97 992
3774.55 922
3775.13 1089
3775.71 1021
3776.28 1057
3776.86 1102
3777.44 1194
3778.02 1096
3778.60 1067
3779.18 1009
3779.76 1033
3780.34 1033
3780.92 999
3781.50 932
3782.08 934
3782.66 957
3783.24 1111
3783.82 1202
3784.40 1114
3784.98 1105
3785.56 1055
3786.14 1004
3786.72 1016
3787.30 1048
3787.88 1025
3788.46 1075
3789.04 1066
3789.62 1006
3790.20 1030
3790.78 1016
3791.36 1055
3791.94 1050
3792.53 1096
3793.11 1067
3793.69 964
3794.27 1028
3794.85 1004
3795.43 1075
3796.01 1029
3796.59 1006
3797.17 1044
3797.75 1113
3798.33 1002
3798.91 1032
3799.50 1105
3800.08 1066
3800.66 1093
3801.24 997
3801.82 1091
3802.40 1063
3802.98 1038
3803.57 1038
3804.15 1050
3804.73 1071
3805.31 1159
3805.89 1264
3806.47 1212
3807.05 1223
3807.64 1206
3808.22 1153
3808.80 1169
3809.38 1260
3809.96 1341
3810.55 1380
3811.13 1272
3811.71 1324
3812.29 1273
3812.87 1319
3813.46 1261
3814.04 1259
3814.62 1249
3815.20 1213
3815.79 1141
3816.37 1209
3816.95 1192
3817.53 1186
3818.12 1262
3818.70 1124
3819.28 1081
3819.86 1050
3820.45 1006
3821.03 1044
3821.61 999
3822.20 1049
3822.78 1098
3823.36 1172
3823.94 1047
3824.53 1111
3825.11 1109
3825.69 1085
3826.28 1028
3826.86 1019
3827.44 1053
3828.03 1021
3828.61 1013
3829.19 985
3829.78 1076
3830.36 1136
3830.94 1026
3831.53 1048
3832.11 1069
3832.69 1073
3833.28 949
3833.86 1060
3834.45 1024
3835.03 1120
3835.61 1093
3836.20 904
3836.78 997
3837.37 1111
3837.95 1049
3838.53 1014
3839.12 1005
3839.70 987
3840.29 1047
3840.87 930
3841.46 974
3842.04 996
3842.62 1066
3843.21 974
3843.79 924
3844.38 962
3844.96 1007
3845.55 934
3846.13 1012
3846.72 958
3847.30 973
3847.89 967
3848.47 1086
3849.06 1097
3849.64 1221
3850.23 1039
3850.81 1020
3851.40 1129
3851.98 1110
3852.57 971
3853.15 1060
3853.74 1063
3854.32 1077
3854.91 1242
3855.49 1124
3856.08 1342
3856.66 1282
3857.25 1356
3857.84 1413
3858.42 1472
3859.01 1543
3859.59 1682
3860.18 1908
3860.76 2045
3861.35 2213
3861.94 2246
3862.52 2269
3863.11 2412
3863.69 2309
3864.28 2299
3864.87 2249
3865.45 2198
3866.04 1929
3866.62 1729
3867.21 1667
3867.80 1522
3868.38 1309
3868.97 1331
3869.56 1306
3870.14 1068
3870.73 1104
3871.32 1227
3871.90 1104
3872.49 1251
3873.08 1312
3873.66 1275
3874.25 1270
3874.84 1299
3875.42 1162
3876.01 1169
3876.60 1247
3877.19 1282
3877.77 1233
3878.36 1272
3878.95 1158
3879.53 1080
3880.12 1128
3880.71 1149
3881.30 994
3881.88 947
3882.47 1024
3883.06 1075
3883.65 965
3884.23 965
3884.82 1072
3885.41 1114
3886.00 1035
3886.58 1123
3887.17 1091
3887.76 1052
3888.35 1187
3888.94 1276
3889.52 1397
3890.11 1128
3890.70 1252
3891.29 1331
3891.88 1316
3892.46 1252
3893.05 1249
3893.64 1324
3894.23 1320
3894.82 1216
3895.41 1224
3895.99 1291
3896.58 1207
3897.17 1302
3897.76 1273
3898.35 1136
3898.94 1158
3899.53 1223
3900.12 1208
3900.70 1139
3901.29 1329
3901.88 1245
3902.47 1254
3903.06 1284
3903.65 1183
3904.24 1155
3904.83 1138
3905.42 1088
3906.01 1092
3906.60 1207
3907.18 1157
3907.77 1187
3908.36 1061
3908.95 1116
3909.54 1119
3910.13 1055
3910.72 953
3911.31 986
3911.90 1033
3912.49 955
3913.08 981
3913.67 985
3914.26 948
3914.85 944
3915.44 943
3916.03 982
3916.62 1015
3917.21 1040
3917.80 989
3918.39 936
3918.98 974
3919.57 1039
3920.16 1061
3920.75 1047
3921.34 1017
3921.93 949
3922.52 1021
3923.11 1030
3923.70 1045
3924.30 1022
3924.89 1066
3925.48 975
3926.07 868
3926.66 799
3927.25 843
3927.84 923
3928.43 1025
3929.02 1044
3929.61 1084
3930.20 966
3930.80 988
3931.39 1101
3931.98 1102
3932.57 1049
3933.16 1095
3933.75 1055
3934.34 917
3934.93 834
3935.53 914
3936.12 919
3936.71 948
3937.30 943
3937.89 992
3938.48 1093
3939.08 1074
3939.67 1013
3940.26 999
3940.85 902
3941.44 949
3942.04 1015
3942.63 976
3943.22 1023
3943.81 1058
3944.40 1051
3945.00 1144
3945.59 1016
3946.18 985
3946.77 901
3947.36 936
3947.96 942
3948.55 918
3949.14 906
3949.73 914
3950.33 854
3950.92 974
3951.51 914
3952.11 900
3952.70 848
3953.29 965
3953.88 818
3954.48 944
3955.07 966
3955.66 886
3956.26 894
3956.85 950
3957.44 1005
3958.04 1047
3958.63 1155
3959.22 1109
3959.81 1026
3960.41 990
3961.00 1006
3961.60 1014
3962.19 1024
3962.78 1109
3963.38 1012
3963.97 933
3964.56 869
3965.16 918
3965.75 976
3966.34 1024
3966.94 1031
3967.53 988
3968.13 938
3968.72 1034
3969.31 1129
3969.91 1077
3970.50 967
3971.10 962
3971.69 917
3972.28 1026
3972.88 1123
3973.47 1024
3974.07 926
3974.66 1020
3975.26 1068
3975.85 998
3976.45 1066
3977.04 1074
3977.63 1002
3978.23 910
3978.82 1034
3979.42 958
3980.01 879
3980.61 1015
3981.20 988
3981.80 921
3982.39 906
3982.99 1020
3983.58 1040
3984.18 1038
3984.77 940
3985.37 1043
3985.96 993
3986.56 1060
3987.16 1026
3987.75 1021
3988.35 1109
3988.94 1075
3989.54 1023
3990.13 937
3990.73 1015
3991.32 1052
3991.92 945
3992.52 919
3993.11 959
3993.71 1127
3994.30 1061
3994.90 977
3995.50 1128
3996.09 1097
3996.69 981
3997.28 1015
3997.88 1019
3998.48 985
3999.07 1082
3999.67 969
4000.26 939
4000.86 929
4001.46 961
4002.05 1020
4002.65 993
4003.25 1020
4003.84 959
4004.44 1038
4005.04 1069
4005.63 1136
4006.23 1152
4006.83 1113
4007.42 1192
4008.02 1183
4008.62 1186
4009.21 1217
4009.81 1229
4010.41 1135
4011.01 1192
4011.60 1221
4012.20 1267
4012.80 1128
4013.40 1212
4013.99 1267
4014.59 1360
4015.19 1346
4015.78 1315
4016.38 1282
4016.98 1269
4017.58 1161
4018.18 1233
4018.77 1386
4019.37 1406
4019.97 1292
4020.57 1227
4021.16 1158
4021.76 1147
4022.36 1134
4022.96 1063
4023.56 1106
4024.15 1070
4024.75 1125
4025.35 1079
4025.95 1010
4026.55 1087
4027.15 1161
4027.74 1298
4028.34 1276
4028.94 1226
4029.54 1177
4030.14 1096
4030.74 1191
4031.34 1100
4031.93 1101
4032.53 1149
4033.13 1124
4033.73 1097
4034.33 1063
4034.93 1052
4035.53 1194
4036.13 986
4036.73 1098
4037.32 1037
4037.92 1088
4038.52 1094
4039.12 1098
4039.72 1033
4040.32 921
4040.92 932
4041.52 916
4042.12 973
4042.72 947
4043.32 917
4043.92 1027
4044.52 1065
4045.12 1057
4045.72 1062
4046.32 1007
4046.92 1000
4047.52 1072
4048.12 1019
4048.72 898
4049.32 1028
4049.92 957
4050.52 917
4051.12 964
4051.72 1088
4052.32 981
4052.92 1050
4053.52 1160
4054.12 1007
4054.72 982
4055.32 1046
4055.92 995
4056.52 997
4057.12 1083
4057.72 1020
4058.32 1040
4058.92 1076
4059.52 993
4060.12 882
4060.72 907
4061.33 988
4061.93 875
4062.53 994
4063.13 1015
4063.73 915
4064.33 855
4064.93 799
4065.53 879
4066.13 956
4066.74 958
4067.34 879
4067.94 941
4068.54 1045
4069.14 874
4069.74 930
4070.34 865
4070.95 880
4071.55 1018
4072.15 846
4072.75 931
4073.35 947
4073.95 829
4074.56 868
4075.16 823
4075.76 845
4076.36 921
4076.96 878
4077.57 866
4078.17 887
4078.77 947
4079.37 886
4079.97 913
4080.58 948
4081.18 908
4081.78 1003
4082.38 886
4082.99 1027
4083.59 1002
4084.19 876
4084.79 879
4085.40 902
4086.00 934
4086.60 908
4087.21 840
4087.81 890
4088.41 796
4089.01 875
4089.62 867
4090.22 907
4090.82 933
4091.43 872
4092.03 834
4092.63 884
4093.24 842
4093.84 924
4094.44 963
4095.05 958
4095.65 1035
4096.25 946
4096.86 988
4097.46 1000
4098.06 898
4098.67 905
4099.27 789
4099.87 820
4100.48 848
4101.08 854
4101.69 819
4102.29 813
4102.89 857
4103.50 871
4104.10 892
4104.71 828
4105.31 791
4105.91 865
4106.52 907
4107.12 871
4107.73 836
4108.33 850
4108.94 859
4109.54 847
4110.14 941
4110.75 791
4111.35 842
4111.96 915
4112.56 915
4113.17 881
4113.77 879
4114.38 914
4114.98 854
4115.59 881
4116.19 806
4116.80 861
4117.40 772
4118.01 850
4118.61 829
4119.22 864
4119.82 949
4120.43 1004
4121.03 934
4121.64 871
4122.24 915
4122.85 971
4123.46 876
4124.06 967
4124.67 935
4125.27 915
4125.88 906
4126.48 931
4127.09 892
4127.69 1043
4128.30 972
4128.91 928
4129.51 868
4130.12 861
4130.72 862
4131.33 989
4131.94 917
4132.54 877
4133.15 916
4133.76 981
4134.36 942
4134.97 926
4135.57 1016
4136.18 986
4136.79 965
4137.39 1109
4138.00 1139
4138.61 1180
4139.21 1179
4139.82 1148
4140.43 1071
4141.03 1134
4141.64 1052
4142.25 1141
4142.85 1000
4143.46 1006
4144.07 1080
4144.67 951
4145.28 947
4145.89 903
4146.50 919
4147.10 966
4147.71 923
4148.32 900
4148.93 924
4149.53 921
4150.14 927
4150.75 809
4151.36 831
4151.96 850
4152.57 856
4153.18 902
4153.79 898
4154.39 892
4155.00 798
4155.61 894
4156.22 811
4156.82 835
4157.43 805
4158.04 800
4158.65 776
4159.26 882
4159.87 833
4160.47 749
4161.08 855
4161.69 889
4162.30 977
4162.91 989
4163.52 1040
4164.12 946
4164.73 935
4165.34 831
4165.95 842
4166.56 922
4167.17 998
4167.78 1008
4168.38 900
4168.99 906
4169.60 941
4170.21 920
4170.82 957
4171.43 980
4172.04 835
4172.65 860
4173.26 916
4173.86 964
4174.47 982
4175.08 1031
4175.69 1038
4176.30 915
4176.91 975
4177.52 1073
4178.13 994
4178.74 1002
4179.35 1076
4179.96 1129
4180.57 1033
4181.18 1009
4181.79 960
4182.40 1019
4183.01 899
4183.62 967
4184.23 901
4184.84 881
4185.45 870
4186.06 930
4186.67 951
4187.28 961
4187.89 1015
4188.50 979
4189.11 986
4189.72 987
4190.33 1017
4190.94 946
4191.55 1054
4192.16 1121
4192.77 1132
4193.38 1195
4193.99 1193
4194.60 1144
4195.21 1200
4195.82 1181
4196.44 1141
4197.05 1219
4197.66 1274
4198.27 1262
4198.88 1121
4199.49 1171
4200.10 1001
4200.71 919
4201.32 967
4201.94 995
4202.55 1010
4203.16 978
4203.77 1021
4204.38 1002
4204.99 962
4205.60 894
4206.21 933
4206.83 944
4207.44 898
4208.05 997
4208.66 1012
4209.27 1003
4209.89 1002
4210.50 1000
4211.11 992
4211.72 1005
4212.33 1069
4212.94 1093
4213.56 1101
4214.17 1149
4214.78 1061
4215.39 1176
4216.01 1234
4216.62 1112
4217.23 1218
4217.84 1324
4218.46 1403
4219.07 1533
4219.68 1626
4220.29 1730
4220.91 1757
4221.52 1644
4222.13 1765
4222.74 1952
4223.36 1861
4223.97 1991
4224.58 2026
4225.19 2082
4225.81 2202
4226.42 1943
4227.03 1936
4227.65 1921
4228.26 2034
4228.87 1797
4229.49 2010
4230.10 1814
4230.71 1784
4231.33 1752
4231.94 1716
4232.55 1952
4233.17 1920
4233.78 2005
4234.39 2026
4235.01 2050
4235.62 2062
4236.23 2081
4236.85 1808
4237.46 1880
4238.08 1723
4238.69 1524
4239.30 1428
4239.92 1289
4240.53 1263
4241.15 1190
4241.76 1181
4242.37 1162
4242.99 1147
4243.60 1120
4244.22 1202
4244.83 1193
4245.45 1080
4246.06 1141
4246.67 1170
4247.29 1202
4247.90 1204
4248.52 1188
4249.13 1266
4249.75 1264
4250.36 1147
4250.98 1161
4251.59 1160
4252.21 1204
4252.82 1116
4253.44 1120
4254.05 1080
4254.67 1148
4255.28 1090
4255.90 1179
4256.51 1144
4257.13 1077
4257.74 1017
4258.36 1063
4258.97 983
4259.59 1050
4260.20 1043
4260.82 1069
4261.44 1000
4262.05 1023
4262.67 1139
4263.28 1034
4263.90 1086
4264.51 1026
4265.13 1093
4265.75 1125
4266.36 1137
4266.98 1007
4267.59 1059
4268.21 1080
4268.83 1046
4269.44 1079
4270.06 1044
4270.67 1161
4271.29 1207
4271.91 1104
4272.52 1061
4273.14 1068
4273.76 1157
4274.37 1199
4274.99 1080
4275.61 1216
4276.22 1163
4276.84 1077
4277.46 1031
4278.07 1116
4278.69 1113
4279.31 1070
4279.92 1007
4280.54 1040
4281.16 1050
4281.77 884
4282.39 915
4283.01 965
4283.63 917
4284.24 919
4284.86 957
4285.48 1009
4286.09 945
4286.71 997
4287.33 1113
4287.95 1038
4288.56 1017
4289.18 1059
4289.80 933
4290.42 839
4291.03 826
4291.65 858
4292.27 917
4292.89 907
4293.51 950
4294.12 1017
4294.74 991
4295.36 953
4295.98 899
4296.60 948
4297.21 1028
4297.83 965
4298.45 977
4299.07 965
4299.69 975
4300.31 1070
4300.92 944
4301.54 889
4302.16 1025
4302.78 919
4303.40 847
4304.02 929
4304.63 951
4305.25 859
4305.87 986
4306.49 944
4307.11 955
4307.73 908
4308.35 955
4308.97 964
4309.59 1025
4310.20 1025
4310.82 923
4311.44 991
4312.06 987
4312.68 964
4313.30 870
4313.92 920
4314.54 1034
4315.16 963
4315.78 925
4316.40 946
4317.02 989
4317.64 982
4318.26 983
4318.88 877
4319.50 998
4320.12 1041
4320.74 1076
4321.36 1082
4321.98 996
4322.60 1058
4323.22 1170
4323.84 1063
4324.46 1074
4325.08 1123
4325.70 1130
4326.32 1129
4326.94 1126
4327.56 1151
4328.18 1236
4328.80 1269
4329.42 1277
4330.04 1190
4330.66 1073
4331.28 1076
4331.90 1116
4332.52 1218
4333.14 1205
4333.76 1248
4334.38 1151
4335.00 1258
4335.63 1295
4336.25 1241
4336.87 1507
4337.49 1648
4338.11 1563
4338.73 1549
4339.35 1562
4339.97 1575
4340.59 1480
4341.22 1475
4341.84 1476
4342.46 1513
4343.08 1652
4343.70 1701
4344.32 1711
4344.94 1936
4345.57 1923
4346.19 2003
4346.81 2081
4347.43 2221
4348.05 2179
4348.67 2221
4349.30 1988
4349.92 1860
4350.54 1839
4351.16 1564
4351.78 1551
4352.41 1424
4353.03 1175
4353.65 1244
4354.27 1206
4354.90 1196
4355.52 1276
4356.14 1204
4356.76 1054
4357.38 1185
4358.01 1076
4358.63 1192
4359.25 1146
4359.87 1065
4360.50 1054
4361.12 1087
4361.74 1248
4362.37 1280
4362.99 1143
4363.61 1298
4364.23 1111
4364.86 1088
4365.48 1010
4366.10 1036
4366.73 1150
4367.35 1139
4367.97 1096
4368.60 1075
4369.22 1011
4369.84 1016
4370.47 1040
4371.09 974
4371.71 988
4372.34 987
4372.96 1007
4373.58 964
4374.21 961
4374.83 992
4375.46 992
4376.08 1005
4376.70 972
4377.33 983
4377.95 989
4378.57 985
4379.20 1054
4379.82 930
4380.45 913
4381.07 1032
4381.70 976
4382.32 1006
4382.94 1013
4383.57 990
4384.19 947
4384.82 911
4385.44 1005
4386.07 1028
4386.69 975
4387.32 944
4387.94 989
4388.56 924
4389.19 897
4389.81 876
4390.44 880
4391.06 855
4391.69 979
4392.31 939
4392.94 888
4393.56 932
4394.19 1009
4394.81 1009
4395.44 980
4396.06 956
4396.69 997
4397.31 932
4397.94 930
4398.57 1083
4399.19 1040
4399.82 1062
4400.44 1007
4401.07 997
4401.69 1050
4402.32 949
4402.94 1083
4403.57 1149
4404.20 998
4404.82 1060
4405.45 898
4406.07 967
4406.70 885
4407.33 880
4407.95 1079
4408.58 1147
4409.20 971
4409.83 1100
4410.46 1014
4411.08 1009
4411.71 1012
4412.34 888
4412.96 929
4413.59 943
4414.21 992
4414.84 913
4415.47 907
4416.09 870
4416.72 860
4417.35 869
4417.97 986
4418.60 907
4419.23 849
4419.86 930
4420.48 930
4421.11 880
4421.74 868
4422.36 831
4422.99 836
4423.62 877
4424.25 800
4424.87 828
4425.50 772
4426.13 733
4426.75 830
4427.38 833
4428.01 784
4428.64 777
4429.26 796
4429.89 772
4430.52 861
4431.15 803
4431.78 818
4432.40 887
4433.03 865
4433.66 894
4434.29 850
4434.91 878
4435.54 932
4436.17 864
4436.80 803
4437.43 957
4438.06 979
4438.68 918
4439.31 953
4439.94 887
4440.57 853
4441.20 922
4441.83 817
4442.45 840
4443.08 926
4443.71 911
4444.34 868
4444.97 818
4445.60 825
4446.23 831
4446.86 918
4447.48 893
4448.11 884
4448.74 855
4449.37 849
4450.00 864
4450.63 900
4451.26 967
4451.89 918
4452.52 947
4453.15 996
4453.78 946
4454.40 949
4455.03 876
4455.66 865
4456.29 936
4456.92 929
4457.55 942
4458.18 923
4458.81 949
4459.44 852
4460.07 855
4460.70 831
4461.33 814
4461.96 818
4462.59 886
4463.22 854
4463.85 851
4464.48 800
4465.11 835
4465.74 761
4466.37 797
4467.00 867
4467.63 858
4468.26 808
4468.89 673
4469.52 779
4470.15 894
4470.78 902
4471.41 729
4472.04 774
4472.68 847
4473.31 819
4473.94 782
4474.57 911
4475.20 911
4475.83 892
4476.46 860
4477.09 908
4477.72 881
4478.35 864
4478.98 866
4479.62 927
4480.25 878
4480.88 874
4481.51 835
4482.14 845
4482.77 804
4483.40 873
4484.04 889
4484.67 936
4485.30 885
4485.93 982
4486.56 927
4487.19 902
4487.82 875
4488.46 863
4489.09 914
4489.72 930
4490.35 915
4490.98 946
4491.62 856
4492.25 786
4492.88 848
4493.51 829
4494.14 805
4494.78 941
4495.41 812
4496.04 884
4496.67 871
4497.31 918
4497.94 973
4498.57 975
4499.20 997
4499.84 1005
4500.47 995
4501.10 1053
4501.73 1067
4502.37 1086
4503.00 1127
4503.63 1156
4504.27 1162
4504.90 1144
4505.53 1002
4506.16 951
4506.80 984
4507.43 1034
4508.06 982
4508.70 936
4509.33 881
4509.96 951
4510.60 944
4511.23 1008
4511.86 900
4512.50 961
4513.13 963
4513.76 975
4514.40 909
4515.03 915
4515.66 869
4516.30 881
4516.93 867
4517.57 912
4518.20 942
4518.83 986
4519.47 851
4520.10 974
4520.74 948
4521.37 885
4522.00 1014
4522.64 961
4523.27 1004
4523.91 1029
4524.54 1071
4525.18 1115
4525.81 1113
4526.44 1311
4527.08 1397
4527.71 1590
4528.35 1681
4528.98 1866
4529.62 2023
4530.25 2241
4530.89 2314
4531.52 2492
4532.16 2463
4532.79 2535
4533.43 2443
4534.06 2345
4534.70 2296
4535.33 2075
4535.97 1955
4536.60 1802
4537.24 1524
4537.87 1411
4538.51 1271
4539.14 1085
4539.78 990
4540.41 1010
4541.05 1016
4541.68 1018
4542.32 1017
4542.96 1057
4543.59 1045
4544.23 962
4544.86 1077
4545.50 1024
4546.13 990
4546.77 1012
4547.41 1013
4548.04 1029
4548.68 1027
4549.31 1031
4549.95 1025
4550.59 1147
4551.22 1064
4551.86 995
4552.50 970
4553.13 988
4553.77 948
4554.40 954
4555.04 912
4555.68 815
4556.31 942
4556.95 974
4557.59 1006
4558.22 958
4558.86 926
4559.50 993
4560.13 922
4560.77 919
4561.41 956
4562.04 1022
4562.68 1064
4563.32 1014
4563.96 1059
4564.59 993
4565.23 982
4565.87 1033
4566.50 979
4567.14 1034
4567.78 1077
4568.42 1100
4569.05 1014
4569.69 1057
4570.33 1118
4570.97 1096
4571.60 1092
4572.24 1083
4572.88 1015
4573.52 1011
4574.16 1099
4574.79 971
4575.43 1006
4576.07 999
4576.71 994
4577.34 1007
4577.98 1008
4578.62 977
4579.26 983
4579.90 946
4580.54 970
4581.17 1029
4581.81 1015
4582.45 1026
4583.09 915
4583.73 953
4584.37 981
4585.00 948
4585.64 942
4586.28 869
4586.92 956
4587.56 1088
4588.20 1037
4588.84 1092
4589.48 1052
4590.11 1089
4590.75 1211
4591.39 1128
4592.03 1137
4592.67 1089
4593.31 1083
4593.95 1037
4594.59 1079
4595.23 1007
4595.87 871
4596.51 872
4597.15 892
4597.79 868
4598.42 997
4599.06 983
4599.70 1037
4600.34 995
4600.98 888
4601.62 877
4602.26 787
4602.90 929
4603.54 959
4604.18 1028
4604.82 1032
4605.46 999
4606.10 933
4606.74 998
4607.38 1028
4608.02 918
4608.66 1017
4609.30 1031
4609.94 1041
4610.58 922
4611.22 933
4611.86 1072
4612.50 1016
4613.15 949
4613.79 957
4614.43 895
4615.07 833
4615.71 816
4616.35 941
4616.99 904
4617.63 897
4618.27 862
4618.91 883
4619.55 914
4620.19 866
4620.83 968
4621.48 1030
4622.12 911
4622.76 845
4623.40 819
4624.04 876
4624.68 827
4625.32 795
4625.96 881
4626.61 773
4627.25 861
4627.89 901
4628.53 875
4629.17 885
4629.81 850
4630.46 808
4631.10 782
4631.74 765
4632.38 876
4633.02 943
4633.66 1007
4634.31 1001
4634.95 961
4635.59 1014
4636.23 978
4636.88 1027
4637.52 1192
4638.16 1051
4638.80 1077
4639.44 1191
4640.09 959
4640.73 1073
4641.37 1046
4642.01 1047
4642.66 981
4643.30 960
4643.94 890
4644.58 984
4645.23 948
4645.87 902
4646.51 1011
4647.16 1029
4647.80 1033
4648.44 982
4649.08 968
4649.73 979
4650.37 1001
4651.01 1023
4651.66 1078
4652.30 1103
4652.94 1114
4653.59 1110
4654.23 1090
4654.87 1101
4655.52 1113
4656.16 998
4656.80 1094
4657.45 979
4658.09 916
4658.74 818
4659.38 801
4660.02 931
4660.67 897
4661.31 893
4661.95 933
4662.60 801
4663.24 847
4663.89 901
4664.53 880
4665.17 800
4665.82 818
4666.46 926
4667.11 865
4667.75 807
4668.40 880
4669.04 800
4669.68 927
4670.33 827
4670.97 812
4671.62 784
4672.26 890
4672.91 872
4673.55 893
4674.20 776
4674.84 799
4675.49 894
4676.13 961
4676.78 953
4677.42 865
4678.07 855
4678.71 877
4679.36 972
4680.00 906
4680.65 915
4681.29 941
4681.94 851
4682.58 854
4683.23 789
4683.87 864
4684.52 959
4685.16 924
4685.81 883
4686.46 941
4687.10 898
4687.75 815
4688.39 868
4689.04 877
4689.68 909
4690.33 873
4690.98 903
4691.62 926
4692.27 876
4692.91 828
4693.56 868
4694.21 884
4694.85 953
4695.50 895
4696.15 824
4696.79 995
4697.44 964
4698.08 1016
4698.73 1101
4699.38 1014
4700.02 1014
4700.67 1084
4701.32 1056
4701.96 875
4702.61 874
4703.26 892
4703.90 890
4704.55 974
4705.20 844
4705.84 856
4706.49 823
4707.14 818
4707.79 865
4708.43 867
4709.08 853
4709.73 814
4710.37 845
4711.02 958
4711.67 1055
4712.32 951
4712.96 879
4713.61 864
4714.26 890
4714.91 929
4715.55 878
4716.20 870
4716.85 925
4717.50 872
4718.14 895
4718.79 894
4719.44 925
4720.09 1036
4720.74 962
4721.38 1106
4722.03 1040
4722.68 957
4723.33 1065
4723.98 967
4724.62 974
4725.27 1047
4725.92 1053
4726.57 959
4727.22 981
4727.87 930
4728.52 916
4729.16 915
4729.81 894
4730.46 875
4731.11 805
4731.76 842
4732.41 812
4733.06 765
4733.70 884
4734.35 929
4735.00 806
4735.65 769
4736.30 843
4736.95 815
4737.60 860
4738.25 807
4738.90 836
4739.55 786
4740.20 834
4740.84 846
4741.49 901
4742.14 884
4742.79 858
4743.44 845
4744.09 818
4744.74 835
4745.39 951
4746.04 1051
4746.69 941
4747.34 952
4747.99 871
4748.64 889
4749.29 961
4749.94 963
4750.59 964
4751.24 1029
4751.89 1008
4752.54 976
4753.19 1112
4753.84 1022
4754.49 1038
4755.14 1071
4755.79 920
4756.44 896
4757.09 928
4757.74 914
4758.39 836
4759.04 811
4759.70 835
4760.35 978
4761.00 1049
4761.65 1077
4762.30 960
4762.95 934
4763.60 1046
4764.25 983
4764.90 1007
4765.55 1187
4766.20 1149
4766.86 1203
4767.51 1135
4768.16 1024
4768.81 1104
4769.46 946
4770.11 987
4770.76 1013
4771.41 1002
4772.07 927
4772.72 965
4773.37 913
4774.02 946
4774.67 909
4775.32 929
4775.98 995
4776.63 1026
4777.28 851
4777.93 891
4778.58 937
4779.24 991
4779.89 883
4780.54 906
4781.19 928
4781.84 913
4782.50 879
4783.15 864
4783.80 940
4784.45 920
4785.10 929
4785.76 843
4786.41 881
4787.06 824
4787.71 875
4788.37 921
4789.02 861
4789.67 884
4790.33 855
4790.98 851
4791.63 871
4792.28 907
4792.94 889
4793.59 865
4794.24 834
4794.90 870
4795.55 902
4796.20 889
4796.86 836
4797.51 844
4798.16 891
4798.81 966
4799.47 953
4800.12 804
4800.78 808
4801.43 845
4802.08 885
4802.74 927
4803.39 913
4804.04 897
4804.70 870
4805.35 950
4806.00 956
4806.66 899
4807.31 830
4807.97 761
4808.62 893
4809.27 898
4809.93 903
4810.58 858
4811.24 784
4811.89 867
4812.54 941
4813.20 938
4813.85 889
4814.51 970
4815.16 932
4815.82 946
4816.47 962
4817.13 914
4817.78 841
4818.44 985
4819.09 985
4819.74 898
4820.40 962
4821.05 1095
4821.71 965
4822.36 945
4823.02 1050
4823.67 1234
4824.33 1154
4824.98 1159
4825.64 1087
4826.29 1078
4826.95 1118
4827.60 1174
4828.26 1246
4828.92 1160
4829.57 1126
4830.23 1203
4830.88 1145
4831.54 1039
4832.19 1026
4832.85 1104
4833.50 1161
4834.16 1461
4834.82 1301
4835.47 1276
4836.13 1320
4836.78 1526
4837.44 1507
4838.10 1390
4838.75 1489
4839.41 1560
4840.06 1542
4840.72 1463
4841.38 1322
4842.03 1268
4842.69 1270
4843.34 1333
4844.00 1326
4844.66 1249
4845.31 1188
4845.97 1218
4846.63 1267
4847.28 1218
4847.94 1235
4848.60 1232
4849.25 1411
4849.91 1308
4850.57 1378
4851.22 1258
4851.88 1286
4852.54 1151
4853.20 1280
4853.85 1188
4854.51 1283
4855.17 1416
4855.82 1352
4856.48 1370
4857.14 1475
4857.80 1503
4858.45 1515
4859.11 1591
4859.77 1518
4860.43 1484
4861.08 1396
4861.74 1475
4862.40 1503
4863.06 1407
4863.71 1391
4864.37 1350
4865.03 1443
4865.69 1664
4866.34 1610
4867.00 1318
4867.66 1437
4868.32 1300
4868.98 1409
4869.63 1416
4870.29 1167
4870.95 1239
4871.61 1346
4872.27 1180
4872.93 1187
4873.58 1300
4874.24 1289
4874.90 1427
4875.56 1346
4876.22 1284
4876.88 1258
4877.54 1222
4878.19 1300
4878.85 1152
4879.51 1136
4880.17 1184
4880.83 1066
4881.49 984
4882.15 1021
4882.81 1040
4883.47 973
4884.13 950
4884.78 933
4885.44 978
4886.10 1016
4886.76 1069
4887.42 1039
4888.08 962
4888.74 1048
4889.40 1067
4890.06 1042
4890.72 1108
4891.38 1235
4892.04 1184
4892.70 1107
4893.36 1058
4894.02 960
4894.68 1028
4895.34 1050
4896.00 1064
4896.66 1095
4897.32 897
4897.98 914
4898.64 1089
4899.30 1065
4899.96 984
4900.62 1015
4901.28 953
4901.94 984
4902.60 923
4903.26 906
4903.92 939
4904.58 956
4905.24 1095
4905.90 1065
4906.56 1006
4907.22 950
4907.88 861
4908.54 915
4909.20 854
4909.87 908
4910.53 905
4911.19 911
4911.85 853
4912.51 861
4913.17 878
4913.83 808
4914.49 825
4915.15 876
4915.81 805
4916.48 755
4917.14 811
4917.80 809
4918.46 819
4919.12 812
4919.78 770
4920.44 775
4921.11 811
4921.77 784
4922.43 880
4923.09 810
4923.75 780
4924.41 833
4925.08 858
4925.74 901
4926.40 827
4927.06 827
4927.72 886
4928.39 907
4929.05 815
4929.71 856
4930.37 882
4931.04 887
4931.70 847
4932.36 883
4933.02 913
4933.69 893
4934.35 926
4935.01 926
4935.67 886
4936.34 845
4937.00 802
4937.66 867
4938.32 933
4938.99 982
4939.65 854
4940.31 924
4940.98 889
4941.64 817
4942.30 859
4942.96 793
4943.63 779
4944.29 803
4944.95 835
4945.62 919
4946.28 779
4946.94 817
4947.61 827
4948.27 785
4948.93 775
4949.60 771
4950.26 774
4950.92 758
4951.59 856
4952.25 811
4952.92 675
4953.58 698
4954.24 713
4954.91 801
4955.57 771
4956.24 728
4956.90 709
4957.56 692
4958.23 745
4958.89 754
4959.56 817
4960.22 911
4960.88 858
4961.55 825
4962.21 957
4962.88 863
4963.54 782
4964.21 959
4964.87 886
4965.54 944
4966.20 940
4966.86 932
4967.53 863
4968.19 849
4968.86 799
4969.52 883
4970.19 832
4970.85 870
4971.52 827
4972.18 824
4972.85 766
4973.51 774
4974.18 762
4974.84 856
4975.51 849
4976.17 781
4976.84 783
4977.51 929
4978.17 849
4978.84 793
4979.50 813
4980.17 791
4980.83 860
4981.50 798
4982.16 892
4982.83 885
4983.50 798
4984.16 796
4984.83 763
4985.49 809
4986.16 842
4986.83 901
4987.49 959
4988.16 871
4988.82 896
4989.49 823
4990.16 769
4990.82 712
4991.49 755
4992.16 766
4992.82 773
4993.49 744
4994.16 775
4994.82 859
4995.49 885
4996.15 801
4996.82 707
4997.49 873
4998.16 756
4998.82 794
4999.49 856
5000.16 769
5000.82 813
5001.49 736
5002.16 817
5002.82 813
5003.49 777
5004.16 688
5004.83 767
5005.49 882
5006.16 823
5006.83 916
5007.49 939
5008.16 888
5008.83 894
5009.50 824
5010.16 799
5010.83 763
5011.50 919
5012.17 883
5012.84 849
5013.50 818
5014.17 814
5014.84 828
5015.51 838
5016.17 805
5016.84 766
5017.51 883
5018.18 1000
5018.85 1112
5019.52 1116
5020.18 1106
5020.85 1184
5021.52 1300
5022.19 1564
5022.86 1416
5023.53 1513
5024.19 1543
5024.86 1372
5025.53 1330
5026.20 1387
5026.87 1210
5027.54 1167
5028.21 1070
5028.88 972
5029.54 946
5030.21 913
5030.88 915
5031.55 813
5032.22 826
5032.89 812
5033.56 789
5034.23 824
5034.90 786
5035.57 801
5036.24 895
5036.90 860
5037.57 814
5038.24 897
5038.91 793
5039.58 727
5040.25 785
5040.92 821
5041.59 803
5042.26 762
5042.93 808
5043.60 803
5044.27 760
5044.94 709
5045.61 706
5046.28 738
5046.95 758
5047.62 755
5048.29 807
5048.96 872
5049.63 799
5050.30 716
5050.97 782
5051.64 746
5052.31 806
5052.98 817
5053.65 872
5054.32 803
5054.99 802
5055.66 824
5056.34 743
5057.01 700
5057.68 794
5058.35 804
5059.02 743
5059.69 740
5060.36 784
5061.03 719
5061.70 788
5062.37 810
5063.04 708
5063.72 759
5064.39 840
5065.06 909
5065.73 774
5066.40 767
5067.07 825
5067.74 780
5068.42 745
5069.09 663
5069.76 679
5070.43 736
5071.10 790
5071.77 726
5072.44 775
5073.12 753
5073.79 788
5074.46 796
5075.13 712
5075.80 671
5076.48 772
5077.15 847
5077.82 817
5078.49 804
5079.16 866
5079.84 793
5080.51 772
5081.18 782
5081.85 797
5082.53 711
5083.20 755
5083.87 759
5084.54 763
5085.22 859
5085.89 828
5086.56 869
5087.23 922
5087.91 869
5088.58 788
5089.25 725
5089.93 852
5090.60 876
5091.27 856
5091.94 808
5092.62 916
5093.29 931
5093.96 954
5094.64 940
5095.31 935
5095.98 840
5096.66 854
5097.33 857
5098.00 788
5098.68 774
5099.35 783
5100.02 828
5100.70 903
5101.37 923
5102.04 812
5102.72 803
5103.39 884
5104.07 858
5104.74 855
5105.41 791
5106.09 757
5106.76 847
5107.44 737
5108.11 801
5108.78 810
5109.46 732
5110.13 802
5110.81 754
5111.48 709
5112.16 678
5112.83 862
5113.50 754
5114.18 671
5114.85 769
5115.53 758
5116.20 794
5116.88 827
5117.55 952
5118.23 877
5118.90 907
5119.58 904
5120.25 896
5120.93 894
5121.60 891
5122.28 857
5122.95 830
5123.63 822
5124.30 849
5124.98 817
5125.65 791
5126.33 726
5127.00 762
5127.68 711
5128.35 784
5129.03 745
5129.70 759
5130.38 805
5131.06 777
5131.73 769
5132.41 796
5133.08 799
5133.76 775
5134.43 747
5135.11 773
5135.79 740
5136.46 793
5137.14 732
5137.81 795
5138.49 816
5139.17 839
5139.84 833
5140.52 699
5141.20 744
5141.87 746
5142.55 759
5143.22 806
5143.90 714
5144.58 744
5145.25 739
5145.93 708
5146.61 676
5147.28 739
5147.96 790
5148.64 754
5149.31 811
5149.99 737
5150.67 695
5151.34 724
5152.02 810
5152.70 682
5153.38 766
5154.05 853
5154.73 640
5155.41 690
5156.08 718
5156.76 737
5157.44 767
5158.12 772
5158.79 692
5159.47 766
5160.15 783
5160.83 764
5161.50 775
5162.18 669
5162.86 683
5163.54 634
5164.22 684
5164.89 707
5165.57 710
5166.25 745
5166.93 766
5167.61 732
5168.28 820
5168.96 732
5169.64 749
5170.32 749
5171.00 802
5171.67 746
5172.35 784
5173.03 733
5173.71 734
5174.39 761
5175.07 705
5175.74 748
5176.42 720
5177.10 677
5177.78 752
5178.46 752
5179.14 742
5179.82 725
5180.50 752
5181.17 781
5181.85 687
5182.53 708
5183.21 717
5183.89 686
5184.57 763
5185.25 725
5185.93 717
5186.61 685
5187.29 733
5187.97 715
5188.65 617
5189.33 674
5190.00 753
5190.68 721
5191.36 716
5192.04 671
5192.72 751
5193.40 732
5194.08 688
5194.76 696
5195.44 664
5196.12 630
5196.80 657
5197.48 704
5198.16 669
5198.84 715
5199.52 728
5200.20 716
5200.88 612
5201.56 692
5202.24 652
5202.92 659
5203.60 673
5204.28 762
5204.96 754
5205.65 704
5206.33 732
5207.01 781
5207.69 835
5208.37 812
5209.05 774
5209.73 821
5210.41 813
5211.09 890
5211.77 800
5212.45 672
5213.13 702
5213.82 799
5214.50 799
5215.18 797
5215.86 791
5216.54 802
5217.22 810
5217.90 782
5218.58 903
5219.27 793
5219.95 691
5220.63 788
5221.31 761
5221.99 752
5222.67 715
5223.35 716
5224.04 784
5224.72 747
5225.40 787
5226.08 731
5226.76 696
5227.45 642
5228.13 681
5228.81 761
5229.49 764
5230.17 694
5230.86 652
5231.54 688
5232.22 734
5232.90 678
5233.58 741
5234.27 718
5234.95 728
5235.63 771
5236.31 721
5237.00 711
5237.68 782
5238.36 793
5239.05 871
5239.73 827
5240.41 749
5241.09 772
5241.78 863
5242.46 820
5243.14 666
5243.83 696
5244.51 670
5245.19 687
5245.87 692
5246.56 729
5247.24 767
5247.92 736
5248.61 778
5249.29 717
5249.97 703
5250.66 831
5251.34 727
5252.03 714
5252.71 723
5253.39 753
5254.08 737
5254.76 745
5255.44 735
5256.13 720
5256.81 719
5257.50 752
5258.18 727
5258.86 708
5259.55 714
5260.23 724
5260.92 707
5261.60 774
5262.28 751
5262.97 732
5263.65 766
5264.34 774
5265.02 785
5265.71 763
5266.39 721
5267.07 760
5267.76 808
5268.44 806
5269.13 801
5269.81 790
5270.50 730
5271.18 742
5271.87 802
5272.55 760
5273.24 745
5273.92 802
5274.61 757
5275.29 767
5275.98 786
5276.66 876
5277.35 839
5278.03 804
5278.72 803
5279.40 888
5280.09 898
5280.77 909
5281.46 876
5282.15 915
5282.83 985
5283.52 975
5284.20 907
5284.89 814
5285.57 836
5286.26 725
5286.95 791
5287.63 811
5288.32 814
5289.00 813
5289.69 838
5290.38 796
5291.06 747
5291.75 798
5292.43 770
5293.12 856
5293.81 820
5294.49 849
5295.18 809
5295.87 704
5296.55 761
5297.24 802
5297.92 788
5298.61 866
5299.30 794
5299.98 800
5300.67 766
5301.36 861
5302.04 966
5302.73 895
5303.42 845
5304.11 740
5304.79 869
5305.48 946
5306.17 855
5306.85 810
5307.54 824
5308.23 878
5308.92 827
5309.60 824
5310.29 807
5310.98 874
5311.66 954
5312.35 915
5313.04 816
5313.73 833
5314.41 880
5315.10 937
5315.79 871
5316.48 823
5317.17 883
5317.85 885
5318.54 866
5319.23 873
5319.92 958
5320.61 930
5321.29 990
5321.98 928
5322.67 902
5323.36 877
5324.05 862
5324.73 787
5325.42 899
5326.11 847
5326.80 781
5327.49 868
5328.18 996
5328.87 859
5329.55 908
5330.24 875
5330.93 920
5331.62 875
5332.31 843
5333.00 900
5333.69 915
5334.38 920
5335.06 923
5335.75 939
5336.44 901
5337.13 899
5337.82 930
5338.51 937
5339.20 981
5339.89 1022
5340.58 983
5341.27 960
5341.96 952
5342.65 1004
5343.33 1221
5344.02 1005
5344.71 1049
5345.40 1113
5346.09 1141
5346.78 1287
5347.47 1287
5348.16 1429
5348.85 1647
5349.54 1613
5350.23 1753
5350.92 1807
5351.61 1850
5352.30 1905
5352.99 1735
5353.68 1816
5354.37 1689
5355.06 1562
5355.75 1345
5356.44 1126
5357.13 1042
5357.82 966
5358.51 959
5359.21 899
5359.90 984
5360.59 860
5361.28 835
5361.97 833
5362.66 849
5363.35 885
5364.04 799
5364.73 751
5365.42 832
5366.11 859
5366.80 827
5367.49 761
5368.19 772
5368.88 795
5369.57 801
5370.26 765
5370.95 709
5371.64 772
5372.33 708
5373.02 741
5373.72 752
5374.41 714
5375.10 733
5375.79 759
5376.48 831
5377.17 813
5377.87 772
5378.56 812
5379.25 869
5379.94 816
5380.63 762
5381.33 782
5382.02 854
5382.71 742
5383.40 787
5384.09 820
5384.79 749
5385.48 775
5386.17 818
5386.86 905
5387.55 910
5388.25 828
5388.94 778
5389.63 872
5390.32 977
5391.02 920
5391.71 937
5392.40 925
5393.09 962
5393.79 881
5394.48 807
5395.17 771
5395.87 772
5396.56 798
5397.25 779
5397.95 884
5398.64 804
5399.33 814
5400.02 789
5400.72 742
5401.41 810
5402.10 738
5402.80 874
5403.49 873
5404.18 836
5404.88 807
5405.57 853
5406.26 769
5406.96 807
5407.65 883
5408.35 914
5409.04 871
5409.73 848
5410.43 858
5411.12 781
5411.81 759
5412.51 843
5413.20 778
5413.90 823
5414.59 845
5415.28 785
5415.98 768
5416.67 802
5417.37 771
5418.06 870
5418.76 860
5419.45 856
5420.14 866
5420.84 773
5421.53 838
5422.23 751
5422.92 757
5423.62 839
5424.31 848
5425.01 847
5425.70 780
5426.40 792
5427.09 782
5427.79 834
5428.48 878
5429.18 848
5429.87 876
5430.57 786
5431.26 804
5431.96 834
5432.65 838
5433.35 856
5434.04 894
5434.74 940
5435.43 976
5436.13 890
5436.82 954
5437.52 947
5438.22 917
5438.91 871
5439.61 837
5440.30 796
5441.00 846
5441.69 932
5442.39 903
5443.09 909
5443.78 959
5444.48 934
5445.17 1000
5445.87 1056
5446.57 1032
5447.26 1029
5447.96 1081
5448.66 1163
5449.35 1125
5450.05 1165
5450.74 1137
5451.44 1093
5452.14 1075
5452.83 985
5453.53 960
5454.23 909
5454.92 931
5455.62 896
5456.32 886
5457.01 938
5457.71 975
5458.41 1063
5459.10 1008
5459.80 865
5460.50 889
5461.20 979
5461.89 994
5462.59 992
5463.29 1044
5463.98 1106
5464.68 1000
5465.38 1032
5466.08 1157
5466.77 1009
5467.47 1052
5468.17 1042
5468.87 1022
5469.56 1050
5470.26 998
5470.96 952
5471.66 1024
5472.35 1114
5473.05 1137
5473.75 1066
5474.45 1090
5475.15 1138
5475.84 1225
5476.54 1120
5477.24 1162
5477.94 1223
5478.64 1377
5479.34 1472
5480.03 1531
5480.73 1465
5481.43 1298
5482.13 1371
5482.83 1399
5483.53 1291
5484.22 1269
5484.92 1388
5485.62 1378
5486.32 1310
5487.02 1227
5487.72 1146
5488.42 1195
5489.11 1153
5489.81 1124
5490.51 1224
5491.21 1194
5491.91 1150
5492.61 1132
5493.31 1183
5494.01 1206
5494.71 1141
5495.41 1241
5496.11 1467
5496.81 1646
5497.50 1692
5498.20 1862
5498.90 1982
5499.60 1899
5500.30 2053
5501.00 2155
5501.70 2163
5502.40 1989
5503.10 1835
5503.80 1747
5504.50 1741
5505.20 1678
5505.90 1431
5506.60 1282
5507.30 1309
5508.00 1170
5508.70 1228
5509.40 1191
5510.10 1082
5510.80 1186
5511.50 1116
5512.20 1107
5512.90 1034
5513.60 1136
5514.30 1180
5515.00 1201
5515.70 1198
5516.40 1198
5517.11 1211
5517.81 1110
5518.51 1116
5519.21 1163
5519.91 1111
5520.61 1041
5521.31 1004
5522.01 1088
5522.71 1018
5523.41 910
5524.11 967
5524.82 961
5525.52 932
5526.22 979
5526.92 924
5527.62 890
5528.32 908
5529.02 934
5529.72 879
5530.43 910
5531.13 916
5531.83 813
5532.53 775
5533.23 769
5533.93 795
5534.64 780
5535.34 864
5536.04 878
5536.74 847
5537.44 896
5538.15 960
5538.85 807
5539.55 896
5540.25 893
5540.95 885
5541.66 847
5542.36 960
5543.06 908
5543.76 829
5544.47 868
5545.17 925
5545.87 1003
5546.57 906
5547.28 876
5547.98 870
5548.68 854
5549.38 877
5550.09 914
5550.79 803
5551.49 711
5552.19 764
5552.90 764
5553.60 730
5554.30 754
5555.01 777
5555.71 743
5556.41 735
5557.12 764
5557.82 874
5558.52 855
5559.23 792
5559.93 807
5560.63 755
5561.34 884
5562.04 833
5562.74 713
5563.45 756
5564.15 811
5564.85 763
5565.56 815
5566.26 831
5566.96 857
5567.67 811
5568.37 772
5569.08 866
5569.78 818
5570.48 939
5571.19 897
5571.89 891
5572.60 847
5573.30 758
5574.01 823
5574.71 884
5575.41 751
5576.12 777
5576.82 742
5577.53 761
5578.23 881
5578.94 837
5579.64 829
5580.35 829
5581.05 778
5581.76 755
5582.46 729
5583.16 771
5583.87 796
5584.57 799
5585.28 761
5585.98 731
5586.69 726
5587.39 747
5588.10 687
5588.81 713
5589.51 720
5590.22 754
5590.92 732
5591.63 763
5592.33 754
5593.04 744
5593.74 667
5594.45 755
5595.15 828
5595.86 764
5596.57 689
5597.27 726
5597.98 692
5598.68 749
5599.39 673
5600.09 677
5600.80 615
5601.51 673
5602.21 744
5602.92 720
5603.62 642
5604.33 717
5605.04 706
5605.74 740
5606.45 712
5607.16 695
5607.86 782
5608.57 707
5609.27 777
5609.98 797
5610.69 701
5611.39 720
5612.10 727
5612.81 722
5613.51 638
5614.22 672
5614.93 697
5615.64 658
5616.34 658
5617.05 710
5617.76 702
5618.46 730
5619.17 690
5619.88 602
5620.58 658
5621.29 704
5622.00 720
5622.71 741
5623.41 704
5624.12 682
5624.83 811
5625.54 666
5626.24 741
5626.95 656
5627.66 736
5628.37 733
5629.07 883
5629.78 768
5630.49 775
5631.20 661
5631.91 721
5632.61 766
5633.32 759
5634.03 730
5634.74 671
5635.45 811
5636.15 776
5636.86 734
5637.57 839
5638.28 711
5638.99 805
5639.70 842
5640.40 764
5641.11 755
5641.82 808
5642.53 747
5643.24 723
5643.95 778
5644.66 745
5645.36 732
5646.07 757
5646.78 741
5647.49 770
5648.20 751
5648.91 687
5649.62 733
5650.33 771
5651.04 742
5651.75 795
5652.45 929
5653.16 895
5653.87 817
5654.58 855
5655.29 849
5656.00 876
5656.71 822
5657.42 853
5658.13 919
5658.84 852
5659.55 814
5660.26 773
5660.97 808
5661.68 778
5662.39 793
5663.10 729
5663.81 794
5664.52 823
5665.23 777
5665.94 716
5666.65 789
5667.36 826
5668.07 841
5668.78 817
5669.49 790
5670.20 795
5670.91 864
5671.62 853
5672.33 836
5673.04 886
5673.75 900
5674.46 800
5675.17 791
5675.88 817
5676.59 803
5677.31 721
5678.02 745
5678.73 788
5679.44 768
5680.15 795
5680.86 782
5681.57 799
5682.28 781
5682.99 698
5683.70 723
5684.42 774
5685.13 741
5685.84 795
5686.55 846
5687.26 782
5687.97 760
5688.68 785
5689.39 763
5690.11 723
5690.82 680
5691.53 637
5692.24 707
5692.95 799
5693.67 747
5694.38 854
5695.09 693
5695.80 666
5696.51 733
5697.22 770
5697.94 722
5698.65 802
5699.36 755
5700.07 652
5700.79 627
5701.50 666
5702.21 744
5702.92 780
5703.63 670
5704.35 707
5705.06 611
5705.77 656
5706.48 684
5707.20 710
5707.91 763
5708.62 755
5709.34 761
5710.05 705
5710.76 698
5711.47 740
5712.19 735
5712.90 638
5713.61 672
5714.33 734
5715.04 705
5715.75 736
5716.47 649
5717.18 622
5717.89 592
5718.61 684
5719.32 747
5720.03 687
5720.75 686
5721.46 736
5722.17 768
5722.89 767
5723.60 778
5724.31 739
5725.03 846
5725.74 867
5726.46 815
5727.17 855
5727.88 917
5728.60 926
5729.31 929
5730.03 902
5730.74 981
5731.45 980
5732.17 887
5732.88 924
5733.60 899
5734.31 813
5735.03 751
5735.74 868
5736.45 791
5737.17 789
5737.88 728
5738.60 778
5739.31 711
5740.03 735
5740.74 764
5741.46 794
5742.17 790
5742.89 766
5743.60 702
5744.32 763
5745.03 818
5745.75 750
5746.46 766
5747.18 815
5747.89 745
5748.61 771
5749.32 834
5750.04 842
5750.75 811
5751.47 939
5752.18 1019
5752.90 1020
5753.62 1129
5754.33 1052
5755.05 1023
5755.76 1092
5756.48 1103
5757.19 1056
5757.91 1000
5758.63 991
5759.34 930
5760.06 970
5760.77 921
5761.49 847
5762.21 743
5762.92 851
5763.64 770
5764.35 772
5765.07 903
5765.79 824
5766.50 815
5767.22 778
5767.94 799
5768.65 814
5769.37 733
5770.08 861
5770.80 838
5771.52 879
5772.23 854
5772.95 848
5773.67 872
5774.39 970
5775.10 856
5775.82 886
5776.54 922
5777.25 921
5777.97 972
5778.69 906
5779.40 927
5780.12 958
5780.84 848
5781.56 851
5782.27 882
5782.99 984
5783.71 911
5784.43 905
5785.14 916
5785.86 996
5786.58 981
5787.30 904
5788.01 996
5788.73 984
5789.45 1036
5790.17 1081
5790.88 1093
5791.60 1118
5792.32 1025
5793.04 1096
5793.76 1149
5794.47 1290
5795.19 1282
5795.91 1366
5796.63 1574
5797.35 1644
5798.07 1775
5798.78 1995
5799.50 2071
5800.22 2215
5800.94 2196
5801.66 2337
5802.38 2266
5803.10 2195
5803.81 1894
5804.53 1488
5805.25 1477
5805.97 1276
5806.69 1163
5807.41 1262
5808.13 1186
5808.85 1115
5809.56 1095
5810.28 1044
5811.00 1056
5811.72 1048
5812.44 1122
5813.16 1132
5813.88 1135
5814.60 1143
5815.32 1163
5816.04 1219
5816.76 1207
5817.48 1215
5818.20 1168
5818.92 1132
5819.64 1031
5820.36 1037
5821.08 1046
5821.80 987
5822.51 1043
5823.23 1022
5823.95 1055
5824.67 960
5825.39 1027
5826.11 987
5826.83 904
5827.55 931
5828.28 849
5829.00 928
5829.72 904
5830.44 958
5831.16 854
5831.88 864
5832.60 938
5833.32 895
5834.04 934
5834.76 855
5835.48 942
5836.20 880
5836.92 930
5837.64 851
5838.36 896
5839.08 849
5839.80 823
5840.53 949
5841.25 920
5841.97 905
5842.69 907
5843.41 832
5844.13 876
5844.85 881
5845.57 756
5846.29 889
5847.02 902
5847.74 881
5848.46 841
5849.18 907
5849.90 881
5850.62 901
5851.34 982
5852.07 937
5852.79 845
5853.51 875
5854.23 843
5854.95 760
5855.68 827
5856.40 859
5857.12 840
5857.84 782
5858.56 842
5859.29 858
5860.01 814
5860.73 847
5861.45 767
5862.17 798
5862.90 838
5863.62 792
5864.34 750
5865.06 764
5865.79 823
5866.51 862
5867.23 846
5867.95 785
5868.68 867
5869.40 818
5870.12 714
5870.84 809
5871.57 847
5872.29 792
5873.01 815
5873.74 815
5874.46 877
5875.18 788
5875.91 909
5876.63 815
5877.35 774
5878.08 818
5878.80 860
5879.52 726
5880.25 727
5880.97 828
5881.69 839
5882.42 788
5883.14 875
5883.86 910
5884.59 851
5885.31 821
5886.03 822
5886.76 861
5887.48 906
5888.21 839
5888.93 907
5889.65 846
5890.38 847
5891.10 841
5891.83 824
5892.55 762
5893.27 825
5894.00 907
5894.72 852
5895.45 741
5896.17 803
5896.90 861
5897.62 829
5898.35 897
5899.07 949
5899.79 903
5900.52 861
5901.24 887
5901.97 882
5902.69 886
5903.42 906
5904.14 915
5904.87 931
5905.59 924
5906.32 888
5907.04 854
5907.77 852
5908.49 882
5909.22 927
5909.94 895
5910.67 921
5911.39 899
5912.12 997
5912.84 903
5913.57 814
5914.30 852
5915.02 926
5915.75 951
5916.47 930
5917.20 903
5917.92 900
5918.65 1024
5919.38 939
5920.10 946
5920.83 1058
5921.55 932
5922.28 1043
5923.01 968
5923.73 952
5924.46 1041
5925.18 974
5925.91 999
5926.64 1129
5927.36 1077
5928.09 1063
5928.81 1087
5929.54 1095
5930.27 1193
5930.99 1092
5931.72 1058
5932.45 1163
5933.17 1125
5933.90 1103
5934.63 1089
5935.35 1074
5936.08 1109
5936.81 1146
5937.53 1132
5938.26 1166
5938.99 1282
5939.72 1326
5940.44 1382
5941.17 1356
5941.90 1371
5942.62 1370
5943.35 1320
5944.08 1362
5944.81 1362
5945.53 1259
5946.26 1315
5946.99 1394
5947.72 1426
5948.44 1521
5949.17 1613
5949.90 1493
5950.63 1624
5951.35 1655
5952.08 1701
5952.81 1599
5953.54 1564
5954.27 1593
5954.99 1617
5955.72 1714
5956.45 1859
5957.18 1697
5957.91 1662
5958.64 1648
5959.36 1736
5960.09 1873
5960.82 1897
5961.55 1810
5962.28 1838
5963.01 1818
5963.73 1850
5964.46 2102
5965.19 2098
5965.92 2420
5966.65 2452
5967.38 2360
5968.11 2349
5968.83 2509
5969.56 2477
5970.29 2462
5971.02 2390
5971.75 2270
5972.48 2192
5973.21 2121
5973.94 2075
5974.67 2006
5975.40 1925
5976.13 1976
5976.86 2128
5977.58 2029
5978.31 2126
5979.04 2115
5979.77 1997
5980.50 2083
5981.23 2142
5981.96 2225
5982.69 2299
5983.42 2319
5984.15 2278
5984.88 2202
5985.61 2319
5986.34 2306
5987.07 2329
5987.80 2364
5988.53 2334
5989.26 2430
5989.99 2432
5990.72 2447
5991.45 2530
5992.18 2500
5992.91 2506
5993.64 2485
5994.37 2535
5995.10 2578
5995.83 2572
5996.56 2738
5997.29 2691
5998.03 2620
5998.76 2513
5999.49 2558
6000.22 2704
6000.95 2729
6001.68 2602
6002.41 2603
6003.14 2609
6003.87 2476
6004.60 2566
6005.33 2623
6006.07 2658
6006.80 2693
6007.53 2750
6008.26 3020
6008.99 3377
6009.72 3855
6010.45 4576
6011.18 5124
6011.92 5408
6012.65 5946
6013.38 6291
6014.11 6364
6014.84 6518
6015.57 6217
6016.31 5833
6017.04 5495
6017.77 4925
6018.50 4573
6019.23 3933
6019.96 3522
6020.70 3119
6021.43 2797
6022.16 2595
6022.89 2336
6023.63 2193
6024.36 2019
6025.09 2066
6025.82 2035
6026.55 1897
6027.29 1765
6028.02 1783
6028.75 1859
6029.48 1909
6030.22 1855
6030.95 1841
6031.68 1715
6032.42 1822
6033.15 1675
6033.88 1660
6034.61 1668
6035.35 1546
6036.08 1676
6036.81 1634
6037.55 1622
6038.28 1658
6039.01 1720
6039.74 1822
6040.48 1760
6041.21 1819
6041.94 1850
6042.68 1890
6043.41 1874
6044.14 1897
6044.88 1945
6045.61 1946
6046.35 2080
6047.08 2083
6047.81 1996
6048.55 2020
6049.28 2097
6050.01 2187
6050.75 2340
6051.48 2420
6052.22 2334
6052.95 2474
6053.68 2436
6054.42 2408
6055.15 2427
6055.89 2309
6056.62 2239
6057.35 2211
6058.09 2089
6058.82 1906
6059.56 1977
6060.29 1972
6061.03 1962
6061.76 1950
6062.50 1838
6063.23 1886
6063.96 1884
6064.70 1827
6065.43 1812
6066.17 1771
6066.90 1805
6067.64 1705
6068.37 1822
6069.11 1717
6069.84 1661
6070.58 1659
6071.31 1672
6072.05 1722
6072.78 1561
6073.52 1535
6074.25 1594
6074.99 1571
6075.72 1592
6076.46 1596
6077.20 1599
6077.93 1570
6078.67 1476
6079.40 1494
6080.14 1543
6080.87 1523
6081.61 1454
6082.35 1470
6083.08 1401
6083.82 1484
6084.55 1476
6085.29 1451
6086.02 1560
6086.76 1497
6087.50 1472
6088.23 1437
6088.97 1418
6089.71 1450
6090.44 1400
6091.18 1443
6091.91 1533
6092.65 1583
6093.39 1341
6094.12 1372
6094.86 1406
6095.60 1317
6096.33 1298
6097.07 1400
6097.81 1321
6098.54 1396
6099.28 1392
6100.02 1338
6100.75 1312
6101.49 1272
6102.23 1286
6102.96 1330
6103.70 1252
6104.44 1321
6105.18 1331
6105.91 1375
6106.65 1361
6107.39 1313
6108.12 1389
6108.86 1431
6109.60 1361
6110.34 1363
6111.07 1418
6111.81 1370
6112.55 1373
6113.29 1422
6114.03 1392
6114.76 1430
6115.50 1467
6116.24 1438
6116.98 1394
6117.71 1434
6118.45 1398
6119.19 1369
6119.93 1398
6120.67 1374
6121.40 1421
6122.14 1397
6122.88 1324
6123.62 1420
6124.36 1419
6125.10 1467
6125.83 1504
6126.57 1450
6127.31 1411
6128.05 1395
6128.79 1489
6129.53 1571
6130.27 1617
6131.00 1668
6131.74 1710
6132.48 1539
6133.22 1532
6133.96 1459
6134.70 1516
6135.44 1583
6136.18 1665
6136.92 1590
6137.65 1507
6138.39 1514
6139.13 1638
6139.87 1687
6140.61 1645
6141.35 1581
6142.09 1588
6142.83 1529
6143.57 1575
6144.31 1525
6145.05 1529
6145.79 1684
6146.53 1772
6147.27 1696
6148.01 1690
6148.75 1667
6149.49 1687
6150.23 1701
6150.97 1739
6151.71 1797
6152.45 1659
6153.19 1696
6153.93 1747
6154.67 1808
6155.41 1958
6156.15 1823
6156.89 1850
6157.63 1747
6158.37 1834
6159.11 1859
6159.85 1829
6160.59 1926
6161.33 2022
6162.07 2085
6162.81 2142
6163.55 2272
6164.29 2334
6165.03 2389
6165.77 2370
6166.51 2595
6167.26 2655
6168.00 2790
6168.74 2696
6169.48 2628
6170.22 2674
6170.96 2565
6171.70 2498
6172.44 2470
6173.18 2599
6173.93 2483
6174.67 2458
6175.41 2347
6176.15 2330
6176.89 2427
6177.63 2340
6178.37 2184
6179.12 2397
6179.86 2436
6180.60 2447
6181.34 2560
6182.08 2613
6182.82 2534
6183.57 2471
6184.31 2509
6185.05 2588
6185.79 2609
6186.53 2617
6187.28 2521
6188.02 2619
6188.76 2700
6189.50 2621
6190.25 2733
6190.99 3070
6191.73 3113
6192.47 3117
6193.21 3229
6193.96 3282
6194.70 3277
6195.44 3288
6196.19 3282
6196.93 3417
6197.67 3404
6198.41 3438
6199.16 3240
6199.90 3380
6200.64 3306
6201.38 3522
6202.13 3679
6202.87 3984
6203.61 4430
6204.36 5254
6205.10 6222
6205.84 7256
6206.59 8330
6207.33 9508
6208.07 10952
6208.82 11896
6209.56 12663
6210.30 12937
6211.05 12699
6211.79 12388
6212.53 11154
6213.28 9894
6214.02 8284
6214.77 6916
6215.51 6029
6216.25 5082
6217.00 4425
6217.74 3609
6218.48 3268
6219.23 3004
6219.97 2849
6220.72 2688
6221.46 2467
6222.21 2533
6222.95 2421
6223.69 2414
6224.44 2423
6225.18 2460
6225.93 2422
6226.67 2361
6227.42 2067
6228.16 1923
6228.91 1764
6229.65 1712
6230.39 1766
6231.14 1788
6231.88 1661
6232.63 1713
6233.37 1686
6234.12 1711
6234.86 1699
6235.61 1882
6236.35 1840
6237.10 1823
6237.84 1783
6238.59 1803
6239.33 1755
6240.08 1731
6240.82 1877
6241.57 1964
6242.32 1965
6243.06 1886
6243.81 2103
6244.55 2052
6245.30 2217
6246.04 2384
6246.79 2459
6247.53 2578
6248.28 2746
6249.03 2699
6249.77 2593
6250.52 2577
6251.26 2404
6252.01 2370
6252.76 2375
6253.50 2142
6254.25 1979
6254.99 2212
6255.74 2069
6256.49 2080
6257.23 2121
6257.98 2016
6258.73 1916
6259.47 1996
6260.22 1921
6260.97 2054
6261.71 1896
6262.46 2048
6263.21 2036
6263.95 1994
6264.70 1884
6265.45 1958
6266.19 2028
6266.94 2011
6267.69 1969
6268.43 1988
6269.18 1975
6269.93 2022
6270.67 1994
6271.42 1985
6272.17 1924
6272.92 1949
6273.66 1949
6274.41 2003
6275.16 1998
6275.91 1991
6276.65 2083
6277.40 2151
6278.15 2099
6278.90 2149
6279.64 1972
6280.39 2002
6281.14 1944
6281.89 1889
6282.63 1800
6283.38 1755
6284.13 1693
6284.88 1785
6285.63 1688
6286.37 1662
6287.12 1638
6287.87 1705
6288.62 1683
6289.37 1585
6290.11 1635
6290.86 1671
6291.61 1565
6292.36 1524
6293.11 1511
6293.86 1522
6294.60 1489
6295.35 1384
6296.10 1380
6296.85 1440
6297.60 1488
6298.35 1503
6299.10 1456
6299.85 1389
6300.59 1500
6301.34 1469
6302.09 1446
6302.84 1520
6303.59 1529
6304.34 1469
6305.09 1476
6305.84 1583
6306.59 1551
6307.34 1482
6308.09 1540
6308.84 1487
6309.58 1530
6310.33 1499
6311.08 1544
6311.83 1557
6312.58 1522
6313.33 1509
6314.08 1545
6314.83 1514
6315.58 1483
6316.33 1461
6317.08 1424
6317.83 1515
6318.58 1517
6319.33 1480
6320.08 1330
6320.83 1473
6321.58 1505
6322.33 1457
6323.08 1382
6323.83 1378
6324.58 1315
6325.33 1354
6326.08 1296
6326.83 1209
6327.58 1235
6328.33 1384
6329.09 1371
6329.84 1352
6330.59 1305
6331.34 1188
6332.09 1099
6332.84 1268
6333.59 1319
6334.34 1210
6335.09 1288
6335.84 1350
6336.59 1257
6337.34 1285
6338.10 1344
6338.85 1278
6339.60 1314
6340.35 1336
6341.10 1323
6341.85 1373
6342.60 1286
6343.36 1379
6344.11 1370
6344.86 1292
6345.61 1296
6346.36 1339
6347.11 1393
6347.86 1401
6348.62 1505
6349.37 1432
6350.12 1527
6350.87 1509
6351.62 1533
6352.38 1712
6353.13 1688
6353.88 1573
6354.63 1691
6355.38 1579
6356.14 1631
6356.89 1519
6357.64 1555
6358.39 1557
6359.15 1525
6359.90 1481
6360.65 1450
6361.40 1474
6362.16 1305
6362.91 1306
6363.66 1294
6364.41 1355
6365.17 1364
6365.92 1343
6366.67 1447
6367.42 1420
6368.18 1334
6368.93 1389
6369.68 1376
6370.44 1346
6371.19 1454
6371.94 1348
6372.70 1297
6373.45 1283
6374.20 1351
6374.96 1410
6375.71 1259
6376.46 1267
6377.22 1190
6377.97 1249
6378.72 1362
6379.48 1217
6380.23 1248
6380.98 1219
6381.74 1208
6382.49 1284
6383.24 1149
6384.00 1173
6384.75 1197
6385.51 1216
6386.26 1229
6387.01 1276
6387.77 1237
6388.52 1249
6389.28 1217
6390.03 1270
6390.79 1294
6391.54 1217
6392.29 1219
6393.05 1167
6393.80 1190
6394.56 1214
6395.31 1159
6396.07 1101
6396.82 1113
6397.58 1221
6398.33 1121
6399.08 1172
6399.84 1079
6400.59 1057
6401.35 1033
6402.10 1217
6402.86 1197
6403.61 1054
6404.37 1094
6405.12 1245
6405.88 1260
6406.63 1212
6407.39 1237
6408.15 1187
6408.90 1201
6409.66 1213
6410.41 1167
6411.17 1132
6411.92 1154
6412.68 1108
6413.43 1169
6414.19 1188
6414.94 1047
6415.70 1089
6416.46 1132
6417.21 1159
6417.97 1194
6418.72 1200
6419.48 1163
6420.24 1099
6420.99 1166
6421.75 1126
6422.50 1144
6423.26 1189
6424.02 1226
6424.77 1149
6425.53 1174
6426.28 1245
6427.04 1157
6427.80 1086
6428.55 1114
6429.31 1090
6430.07 1085
6430.82 1141
6431.58 1157
6432.34 1126
6433.09 1195
6433.85 1254
6434.61 1232
6435.36 1223
6436.12 1254
6436.88 1200
6437.64 1275
6438.39 1369
6439.15 1186
6439.91 1149
6440.66 1121
6441.42 1166
6442.18 1256
6442.94 1263
6443.69 1164
6444.45 1217
6445.21 1228
6445.97 1183
6446.72 1221
6447.48 1220
6448.24 1246
6449.00 1231
6449.75 1179
6450.51 1290
6451.27 1245
6452.03 1276
6452.79 1273
6453.54 1227
6454.30 1301
6455.06 1297
6455.82 1279
6456.58 1290
6457.33 1382
6458.09 1315
6458.85 1319
6459.61 1301
6460.37 1376
6461.12 1389
6461.88 1400
6462.64 1414
6463.40 1428
6464.16 1387
6464.92 1479
6465.68 1387
6466.44 1407
6467.19 1364
6467.95 1423
6468.71 1529
6469.47 1464
6470.23 1501
6470.99 1507
6471.75 1601
6472.51 1555
6473.27 1524
6474.02 1519
6474.78 1527
6475.54 1588
6476.30 1776
6477.06 1622
6477.82 1523
6478.58 1511
6479.34 1687
6480.10 1537
6480.86 1659
6481.62 1675
6482.38 1666
6483.14 1674
6483.90 1613
6484.66 1672
6485.42 1833
6486.18 1791
6486.94 1842
6487.70 1874
6488.46 1852
6489.22 1921
6489.98 1917
6490.74 1934
6491.50 2052
6492.26 2084
6493.02 2195
6493.78 2276
6494.54 2381
6495.30 2292
6496.06 2223
6496.82 2196
6497.58 2286
6498.34 2376
6499.10 2342
6499.86 2413
6500.62 2387
6501.38 2337
6502.14 2372
6502.91 2251
6503.67 2313
6504.43 2455
6505.19 2511
6505.95 2524
6506.71 2545
6507.47 2625
6508.23 2776
6508.99 2854
6509.76 2793
6510.52 2859
6511.28 2865
6512.04 2936
6512.80 3004
6513.56 2930
6514.32 2861
6515.09 2738
6515.85 2851
6516.61 2894
6517.37 2875
6518.13 2948
6518.89 3058
6519.66 3133
6520.42 3234
6521.18 3314
6521.94 3510
6522.70 3582
6523.47 3720
6524.23 4042
6524.99 4396
6525.75 4646
6526.51 4629
6527.28 4811
6528.04 4848
6528.80 5215
6529.56 5415
6530.33 5213
6531.09 5465
6531.85 5738
6532.61 6173
6533.38 6697
6534.14 7486
6534.90 8184
6535.66 9088
6536.43 9787
6537.19 10324
6537.95 10161
6538.72 9578
6539.48 8990
6540.24 7966
6541.01 6831
6541.77 5984
6542.53 5093
6543.29 4324
6544.06 3738
6544.82 3151
6545.58 2935
6546.35 2811
6547.11 2567
6547.87 2424
6548.64 2409
6549.40 2511
6550.17 2404
6550.93 2297
6551.69 2303
6552.46 2238
6553.22 2246
6553.98 2227
6554.75 2329
6555.51 2262
6556.28 2222
6557.04 2090
6557.80 2067
6558.57 2029
6559.33 2097
6560.10 2127
6560.86 2152
6561.63 2282
6562.39 2247
6563.15 2418
6563.92 2383
6564.68 2358
6565.45 2642
6566.21 2499
6566.98 2510
6567.74 2621
6568.51 2567
6569.27 2465
6570.04 2405
6570.80 2585
6571.57 2660
6572.33 2784
6573.09 2790
6573.86 2810
6574.63 3048
6575.39 3067
6576.16 2983
6576.92 3147
6577.69 3180
6578.45 3166
6579.22 3314
6579.98 3263
6580.75 3212
6581.51 3064
6582.28 3121
6583.04 3135
6583.81 3007
6584.57 2927
6585.34 2818
6586.11 2815
6586.87 2756
6587.64 2742
6588.40 2821
6589.17 2938
6589.94 3013
6590.70 3185
6591.47 3395
6592.23 3409
6593.00 3576
6593.77 3822
6594.53 3916
6595.30 4064
6596.06 4159
6596.83 4171
6597.60 3828
6598.36 3643
6599.13 3404
6599.90 3120
6600.66 2940
6601.43 2788
6602.20 2565
6602.96 2461
6603.73 2411
6604.50 2201
6605.26 2300
6606.03 2117
6606.80 2139
6607.56 2249
6608.33 2248
6609.10 2053
6609.87 2093
6610.63 2092
6611.40 2038
6612.17 2163
6612.93 2032
6613.70 1923
6614.47 1967
6615.24 1938
6616.00 2028
6616.77 2015
6617.54 1846
6618.31 1910
6619.07 1849
6619.84 1858
6620.61 1938
6621.38 1897
6622.15 1942
6622.91 1815
6623.68 1803
6624.45 1799
6625.22 1768
6625.99 1820
6626.75 1864
6627.52 1795
6628.29 1817
6629.06 1825
6629.83 1903
6630.59 1941
6631.36 1983
6632.13 1975
6632.90 2083
6633.67 2278
6634.44 2470
6635.21 2401
6635.97 2361
6636.74 2315
6637.51 2285
6638.28 2032
6639.05 1936
6639.82 1942
6640.59 1848
6641.36 1840
6642.12 1946
6642.89 1819
6643.66 1665
6644.43 1697
6645.20 1621
6645.97 1725
6646.74 1676
6647.51 1600
6648.28 1713
6649.05 1685
6649.82 1820
6650.59 1800
6651.36 1718
6652.13 1750
6652.89 1854
6653.66 1782
6654.43 1679
6655.20 1761
6655.97 1695
6656.74 1746
6657.51 1718
6658.28 1711
6659.05 1639
6659.82 1599
6660.59 1643
6661.36 1603
6662.13 1647
6662.90 1492
6663.67 1457
6664.44 1497
6665.21 1452
6665.98 1526
6666.76 1579
6667.53 1512
6668.30 1590
6669.07 1612
6669.84 1660
6670.61 1619
6671.38 1552
6672.15 1477
6672.92 1553
6673.69 1541
6674.46 1478
6675.23 1570
6676.00 1595
6676.77 1609
6677.55 1571
6678.32 1573
6679.09 1574
6679.86 1664
6680.63 1616
6681.40 1665
6682.17 1733
6682.94 1918
6683.72 1814
6684.49 1870
6685.26 1951
6686.03 1931
6686.80 1783
6687.57 1817
6688.34 1739
6689.12 1751
6689.89 1723
6690.66 1705
6691.43 1567
6692.20 1531
6692.98 1578
6693.75 1461
6694.52 1439
6695.29 1449
6696.06 1453
6696.84 1354
6697.61 1412
6698.38 1476
6699.15 1490
6699.92 1507
6700.70 1458
6701.47 1450
6702.24 1362
6703.01 1306
6703.79 1357
6704.56 1430
6705.33 1342
6706.11 1422
6706.88 1441
6707.65 1438
6708.42 1459
6709.20 1360
6709.97 1398
6710.74 1344
6711.52 1350
6712.29 1356
6713.06 1276
6713.83 1250
6714.61 1315
6715.38 1306
6716.15 1324
6716.93 1225
6717.70 1296
6718.47 1346
6719.25 1324
6720.02 1384
6720.79 1272
6721.57 1306
6722.34 1283
6723.12 1287
6723.89 1232
6724.66 1237
6725.44 1205
6726.21 1317
6726.98 1282
6727.76 1225
6728.53 1196
6729.31 1247
6730.08 1196
6730.85 1228
6731.63 1228
6732.40 1311
6733.18 1312
6733.95 1275
6734.73 1228
6735.50 1237
6736.27 1193
6737.05 1236
6737.82 1201
6738.60 1216
6739.37 1287
6740.15 1243
6740.92 1116
6741.70 1196
6742.47 1320
6743.25 1459
6744.02 1406
6744.80 1345
6745.57 1414
6746.35 1455
6747.12 1441
6747.90 1411
6748.67 1464
6749.45 1493
6750.22 1602
6751.00 1660
6751.77 1657
6752.55 1798
6753.32 1829
6754.10 1908
6754.87 1652
6755.65 1516
6756.43 1576
6757.20 1495
6757.98 1390
6758.75 1305
6759.53 1324
6760.30 1405
6761.08 1363
6761.86 1325
6762.63 1291
6763.41 1246
6764.18 1284
6764.96 1335
6765.74 1386
6766.51 1266
6767.29 1236
6768.06 1233
6768.84 1192
6769.62 1189
6770.39 1163
6771.17 1234
6771.95 1244
6772.72 1154
6773.50 1126
6774.28 1170
6775.05 1102
6775.83 1173
6776.61 1234
6777.38 1168
6778.16 1172
6778.94 1223
6779.71 1160
6780.49 1165
6781.27 1223
6782.05 1160
6782.82 1098
6783.60 1218
6784.38 1128
6785.15 1127
6785.93 1092
6786.71 1175
6787.49 1125
6788.26 1176
6789.04 1148
6789.82 1136
6790.60 1085
6791.37 1111
6792.15 1143
6792.93 1202
6793.71 1169
6794.48 1138
6795.26 1142
6796.04 1171
6796.82 1126
6797.60 1070
6798.37 1156
6799.15 1100
6799.93 1159
6800.71 1211
6801.49 1127
6802.26 1157
6803.04 1226
6803.82 1195
6804.60 1227
6805.38 1193
6806.16 1178
6806.93 1107
6807.71 1128
6808.49 1109
6809.27 1069
6810.05 1094
6810.83 1124
6811.61 1127
6812.39 1100
6813.16 1018
6813.94 1034
6814.72 1025
6815.50 1081
6816.28 1080
6817.06 1143
6817.84 1234
6818.62 1202
6819.40 1053
6820.18 1105
6820.96 1171
6821.73 1100
6822.51 1136
6823.29 1073
6824.07 1100
6824.85 1091
6825.63 1022
6826.41 1102
6827.19 1092
6827.97 1078
6828.75 1108
6829.53 1155
6830.31 1204
6831.09 1147
6831.87 1169
6832.65 1151
6833.43 1157
6834.21 1181
6834.99 1178
6835.77 1179
6836.55 1126
6837.33 1057
6838.11 1067
6838.89 1099
6839.67 1103
6840.45 1175
6841.23 1221
6842.01 1094
6842.79 1201
6843.57 1208
6844.35 1252
6845.14 1242
6845.92 1304
6846.70 1327
6847.48 1515
6848.26 1731
6849.04 1785
6849.82 2026
6850.60 2209
6851.38 2121
6852.16 2206
6852.94 2371
6853.73 2187
6854.51 1965
6855.29 1832
6856.07 1757
6856.85 1636
6857.63 1411
6858.41 1386
6859.20 1328
6859.98 1270
6860.76 1192
6861.54 1166
6862.32 1212
6863.10 1264
6863.89 1310
6864.67 1263
6865.45 1291
6866.23 1272
6867.01 1231
6867.79 1333
6868.58 1337
6869.36 1288
6870.14 1252
6870.92 1271
6871.71 1316
6872.49 1192
6873.27 1288
6874.05 1274
6874.83 1281
6875.62 1352
6876.40 1317
6877.18 1266
6877.96 1370
6878.75 1436
6879.53 1366
6880.31 1357
6881.10 1456
6881.88 1505
6882.66 1575
6883.44 1671
6884.23 1717
6885.01 1917
6885.79 2062
6886.58 2290
6887.36 2306
6888.14 2258
6888.92 2464
6889.71 2356
6890.49 2226
6891.27 2101
6892.06 1828
6892.84 1733
6893.62 1623
6894.41 1704
6895.19 1620
6895.98 1561
6896.76 1541
6897.54 1552
6898.33 1654
6899.11 1593
6899.89 1647
6900.68 1665
6901.46 1716
6902.25 1619
6903.03 1719
6903.81 1562
6904.60 1470
6905.38 1491
6906.17 1468
6906.95 1445
6907.73 1565
6908.52 1541
6909.30 1580
6910.09 1458
6910.87 1510
6911.66 1546
6912.44 1521
6913.23 1475
6914.01 1567
6914.79 1531
6915.58 1510
6916.36 1621
6917.15 1485
6917.93 1466
6918.72 1458
6919.50 1542
6920.29 1519
6921.07 1441
6921.86 1538
6922.64 1512
6923.43 1494
6924.21 1536
6925.00 1487
6925.78 1563
6926.57 1657
6927.36 1631
6928.14 1572
6928.93 1540
6929.71 1625
6930.50 1592
6931.28 1771
6932.07 1775
6932.85 1671
6933.64 1612
6934.43 1749
6935.21 1798
6936.00 1664
6936.78 1841
6937.57 1836
6938.36 1815
6939.14 1782
6939.93 1726
6940.71 1774
6941.50 1818
6942.29 1839
6943.07 1878
6943.86 1960
6944.64 2039
6945.43 2125
6946.22 2103
6947.00 2187
6947.79 2204
6948.58 2193
6949.36 2250
6950.15 2221
6950.94 2168
6951.72 2180
6952.51 2256
6953.30 2181
6954.08 2080
6954.87 2103
6955.66 2221
6956.45 2256
6957.23 2193
6958.02 2269
6958.81 2186
6959.59 2212
6960.38 2290
6961.17 2367
6961.96 2199
6962.74 2293
6963.53 2391
6964.32 2353
6965.11 2305
6965.89 2391
6966.68 2386
6967.47 2442
6968.26 2491
6969.04 2645
6969.83 2638
6970.62 2595
6971.41 2613
6972.20 2604
6972.98 2692
6973.77 2823
6974.56 2675
6975.35 2885
6976.14 2701
6976.92 2787
6977.71 2761
6978.50 2976
6979.29 3191
6980.08 3459
6980.87 3738
6981.65 4297
6982.44 4657
6983.23 5074
6984.02 5680
6984.81 6289
6985.60 6828
6986.39 7074
6987.17 6928
6987.96 6829
6988.75 6478
6989.54 5817
6990.33 5317
6991.12 4950
6991.91 4324
6992.70 3913
6993.49 3618
6994.28 3606
6995.06 3686
6995.85 3853
6996.64 4373
6997.43 5145
6998.22 5611
6999.01 6084
6999.80 6536
7000.59 6574
7001.38 6474
7002.17 6184
7002.96 5795
7003.75 5106
7004.54 4620
7005.33 4016
7006.12 3359
7006.91 3093
7007.70 2848
7008.49 2491
7009.28 2376
7010.07 2234
7010.86 2358
7011.65 2389
7012.44 2229
7013.23 2263
7014.02 2208
7014.81 2155
7015.60 2160
7016.39 2121
7017.18 1959
7017.97 1999
7018.76 1946
7019.55 1904
7020.34 1797
7021.13 1958
7021.92 1916
7022.71 1931
7023.51 1913
7024.30 1930
7025.09 1995
7025.88 2124
7026.67 2151
7027.46 1989
7028.25 1992
7029.04 1979
7029.83 2043
7030.63 1935
7031.42 1807
7032.21 1773
7033.00 1728
7033.79 1786
7034.58 1859
7035.37 1890
7036.16 1739
7036.96 1965
7037.75 1894
7038.54 1926
7039.33 1893
7040.12 2012
7040.92 2047
7041.71 2029
7042.50 2058
7043.29 2003
7044.08 1851
7044.87 1930
7045.67 1954
7046.46 2037
7047.25 1981
7048.04 2103
7048.84 2185
7049.63 2141
7050.42 2238
7051.21 2208
7052.00 2252
7052.80 2047
7053.59 1982
7054.38 1844
7055.18 1838
7055.97 1785
7056.76 1727
7057.55 1756
7058.35 1845
7059.14 1824
7059.93 1803
7060.72 1768
7061.52 1733
7062.31 1756
7063.10 1726
7063.90 1727
7064.69 1750
7065.48 1742
7066.28 1698
7067.07 1740
7067.86 1729
7068.66 1691
7069.45 1661
7070.24 1699
7071.04 1771
7071.83 1722
7072.62 1567
7073.42 1674
7074.21 1667
7075.00 1567
7075.80 1497
7076.59 1645
7077.39 1519
7078.18 1615
7078.97 1610
7079.77 1614
7080.56 1650
7081.36 1556
7082.15 1710
7082.94 1658
7083.74 1852
7084.53 1972
7085.33 1945
7086.12 1975
7086.92 2101
7087.71 2305
7088.50 2393
7089.30 2145
7090.09 2182
7090.89 2082
7091.68 1969
7092.48 1841
7093.27 1670
7094.07 1577
7094.86 1506
7095.66 1404
7096.45 1276
7097.25 1346
7098.04 1279
7098.84 1261
7099.63 1246
7100.43 1266
7101.22 1345
7102.02 1235
7102.81 1155
7103.61 1129
7104.40 1116
7105.20 1146
7105.99 1108
7106.79 1108
7107.59 1091
7108.38 1104
7109.18 1121
7109.97 1160
7110.77 1036
7111.56 1148
7112.36 1133
7113.16 1116
7113.95 1113
7114.75 1057
7115.54 1115
7116.34 1137
7117.14 1201
7117.93 1165
7118.73 1096
7119.52 1060
7120.32 1086
7121.12 1144
7121.91 1079
7122.71 1088
7123.51 1111
7124.30 1188
7125.10 1078
7125.90 1088
7126.69 1081
7127.49 1127
7128.29 1177
7129.08 1164
7129.88 1095
7130.68 1124
7131.47 1239
7132.27 1146
7133.07 1165
7133.86 1123
7134.66 1096
7135.46 1085
7136.26 1034
7137.05 1018
7137.85 1159
7138.65 1131
7139.44 1070
7140.24 995
7141.04 1103
7141.84 1163
7142.63 1166
7143.43 1135
7144.23 1179
7145.03 1143
7145.83 1070
7146.62 1140
7147.42 1138
7148.22 1150
7149.02 1074
7149.81 1141
7150.61 1089
7151.41 1113
7152.21 1050
7153.01 1025
7153.80 988
7154.60 992
7155.40 1074
7156.20 975
7157.00 985
7157.80 1048
7158.59 991
7159.39 953
7160.19 999
7160.99 1003
7161.79 974
7162.59 957
7163.39 1007
7164.18 950
7164.98 1029
7165.78 922
7166.58 998
7167.38 1046
7168.18 968
7168.98 959
7169.78 992
7170.58 1010
7171.38 968
7172.17 953
7172.97 984
7173.77 1050
7174.57 954
7175.37 914
7176.17 935
7176.97 943
7177.77 988
7178.57 1027
7179.37 971
7180.17 1058
7180.97 1092
7181.77 1114
7182.57 1107
7183.37 1019
7184.17 1216
7184.97 1235
7185.77 1075
7186.57 1046
7187.37 1007
7188.17 964
7188.97 995
7189.77 900
7190.57 858
7191.37 904
7192.17 902
7192.97 902
7193.77 888
7194.57 804
7195.37 864
7196.17 861
7196.97 837
7197.77 882
7198.57 862
7199.37 925
7200.17 906
7200.97 948
7201.77 958
7202.58 915
7203.38 920
7204.18 878
7204.98 877
7205.78 805
7206.58 834
7207.38 967
7208.18 932
7208.98 751
7209.79 818
7210.59 814
7211.39 839
7212.19 883
7212.99 860
7213.79 904
7214.59 951
7215.40 836
7216.20 847
7217.00 909
7217.80 931
7218.60 891
7219.40 911
7220.21 954
7221.01 966
7221.81 902
7222.61 918
7223.41 926
7224.22 941
7225.02 884
7225.82 884
7226.62 860
7227.43 893
7228.23 906
7229.03 922
7229.83 898
7230.63 933
7231.44 898
7232.24 923
7233.04 955
7233.84 928
7234.65 1026
7235.45 920
7236.25 923
7237.06 939
7237.86 964
7238.66 1006
7239.46 1087
7240.27 1099
7241.07 1102
7241.87 996
7242.68 1018
7243.48 1044
7244.28 1071
7245.09 1063
7245.89 1046
7246.69 1021
7247.50 1086
7248.30 1051
7249.10 1081
7249.91 1052
7250.71 1034
7251.51 1107
7252.32 1048
7253.12 1030
7253.92 1108
7254.73 1091
7255.53 1060
7256.34 1083
7257.14 1145
7257.94 1082
7258.75 1172
7259.55 1156
7260.36 1203
7261.16 1126
7261.96 1139
7262.77 1106
7263.57 1137
7264.38 1258
7265.18 1225
7265.99 1207
7266.79 1295
7267.59 1358
7268.40 1346
7269.20 1287
7270.01 1347
7270.81 1377
7271.62 1282
7272.42 1338
7273.23 1377
7274.03 1499
7274.84 1427
7275.64 1461
7276.45 1545
7277.25 1493
7278.06 1535
7278.86 1754
7279.67 1868
7280.47 1985
7281.28 2231
7282.08 2486
7282.89 2827
7283.69 3069
7284.50 3302
7285.30 3398
7286.11 3402
7286.92 3304
7287.72 3078
7288.53 2765
7289.33 2457
7290.14 2134
7290.94 1883
7291.75 1746
7292.56 1665
7293.36 1566
7294.17 1530
7294.97 1483
7295.78 1534
7296.59 1545
7297.39 1456
7298.20 1526
7299.00 1531
7299.81 1554
7300.62 1497
7301.42 1610
7302.23 1653
7303.04 1535
7303.84 1491
7304.65 1600
7305.46 1630
7306.26 1644
7307.07 1804
7307.88 1852
7308.68 1932
7309.49 2112
7310.30 2060
7311.10 2116
7311.91 2226
7312.72 2348
7313.52 2245
7314.33 2140
7315.14 2291
7315.95 2190
7316.75 2294
7317.56 2339
7318.37 2503
7319.18 2832
7319.98 2922
7320.79 2913
7321.60 2946
7322.40 2930
7323.21 2732
7324.02 2379
7324.83 2385
7325.64 2184
7326.44 2072
7327.25 1933
7328.06 1803
7328.87 1647
7329.67 1618
7330.48 1536
7331.29 1452
7332.10 1506
7332.91 1445
7333.71 1496
7334.52 1515
7335.33 1498
7336.14 1495
7336.95 1489
7337.76 1453
7338.56 1445
7339.37 1515
7340.18 1585
7340.99 1480
7341.80 1450
7342.61 1416
7343.42 1433
7344.22 1439
7345.03 1513
7345.84 1509
7346.65 1425
7347.46 1366
7348.27 1460
7349.08 1418
7349.89 1522
7350.70 1529
7351.51 1438
7352.31 1493
7353.12 1518
7353.93 1422
7354.74 1440
7355.55 1389
7356.36 1457
7357.17 1361
7357.98 1371
7358.79 1367
7359.60 1436
7360.41 1476
7361.22 1497
7362.03 1481
7362.84 1546
7363.65 1546
7364.46 1514
7365.27 1475
7366.08 1587
7366.89 1531
7367.70 1579
7368.51 1609
7369.32 1431
7370.13 1481
7370.94 1583
7371.75 1589
7372.56 1610
7373.37 1580
7374.18 1634
7374.99 1626
7375.80 1657
7376.61 1708
7377.42 1794
7378.23 2028
7379.04 2040
7379.85 2178
7380.66 2335
7381.48 2327
7382.29 2384
7383.10 2250
7383.91 2154
7384.72 2043
7385.53 1958
7386.34 1827
7387.15 1700
7387.96 1612
7388.77 1543
7389.59 1474
7390.40 1547
7391.21 1425
7392.02 1362
7392.83 1343
7393.64 1452
7394.45 1499
7395.27 1498
7396.08 1533
7396.89 1590
7397.70 1696
7398.51 1760
7399.32 1812
7400.14 1916
7400.95 2000
7401.76 2171
7402.57 1999
7403.38 1916
7404.20 1838
7405.01 1837
7405.82 1764
7406.63 1645
7407.44 1601
7408.26 1489
7409.07 1428
7409.88 1400
7410.69 1352
7411.51 1341
7412.32 1364
7413.13 1232
7413.94 1106
7414.76 1130
7415.57 1157
7416.38 1090
7417.19 1032
7418.01 1050
7418.82 1090
7419.63 1077
7420.45 1149
7421.26 1108
7422.07 1103
7422.88 1029
7423.70 1001
7424.51 1003
7425.32 1019
7426.14 1053
7426.95 1075
7427.76 1023
7428.58 1016
7429.39 960
7430.20 1017
7431.02 1002
7431.83 1018
7432.64 957
7433.46 977
7434.27 1082
7435.09 1041
7435.90 1052
7436.71 1083
7437.53 1104
7438.34 1033
7439.16 1047
7439.97 1094
7440.78 1023
7441.60 997
7442.41 1131
7443.23 1097
7444.04 1066
7444.85 964
7445.67 948
7446.48 1025
7447.30 975
7448.11 1103
7448.93 1071
7449.74 924
7450.56 899
7451.37 900
7452.18 982
7453.00 985
7453.81 899
7454.63 986
7455.44 942
7456.26 981
7457.07 927
7457.89 950
7458.70 903
7459.52 917
7460.33 971
7461.15 1007
7461.96 928
7462.78 936
7463.59 967
7464.41 935
7465.23 977
7466.04 939
7466.86 991
7467.67 935
7468.49 999
7469.30 951
7470.12 897
7470.93 911
7471.75 957
7472.57 919
7473.38 908
7474.20 944
7475.01 931
7475.83 961
7476.65 904
7477.46 818
7478.28 820
7479.09 856
7479.91 800
7480.73 876
7481.54 820
7482.36 790
7483.18 786
7483.99 791
7484.81 817
7485.62 810
7486.44 791
7487.26 853
7488.07 760
7488.89 764
7489.71 710
7490.52 755
7491.34 888
7492.16 811
7492.98 748
7493.79 774
7494.61 820
7495.43 775
7496.24 776
7497.06 756
7497.88 775
7498.70 816
7499.51 750
7500.33 803
7501.15 744
7501.96 694
7502.78 781
7503.60 768
7504.42 754
7505.23 732
7506.05 785
7506.87 806
7507.69 667
7508.51 693
7509.32 736
7510.14 832
7510.96 806
7511.78 736
7512.59 696
7513.41 670
7514.23 734
7515.05 658
7515.87 691
7516.69 707
7517.50 690
7518.32 764
7519.14 752
7519.96 678
7520.78 733
7521.60 747
7522.41 727
7523.23 711
7524.05 693
7524.87 680
7525.69 748
7526.51 815
7527.33 718
7528.14 767
7528.96 779
7529.78 707
7530.60 710
7531.42 762
7532.24 746
7533.06 750
7533.88 730
7534.70 705
7535.52 742
7536.34 739
7537.16 815
7537.97 782
7538.79 739
7539.61 717
7540.43 797
7541.25 761
7542.07 765
7542.89 784
7543.71 768
7544.53 811
7545.35 744
7546.17 694
7546.99 786
7547.81 804
7548.63 710
7549.45 737
7550.27 784
7551.09 710
7551.91 706
7552.73 742
7553.55 715
7554.37 729
7555.19 774
7556.01 783
7556.83 775
7557.65 717
7558.47 733
7559.29 781
7560.11 799
7560.93 752
7561.76 702
7562.58 722
7563.40 782
7564.22 801
7565.04 748
7565.86 748
7566.68 764
7567.50 829
7568.32 749
7569.14 752
7569.96 726
7570.79 793
7571.61 751
7572.43 750
7573.25 787
7574.07 769
7574.89 756
7575.71 752
7576.54 716
7577.36 780
7578.18 803
7579.00 855
7579.82 770
7580.64 732
7581.46 742
7582.29 762
7583.11 805
7583.93 773
7584.75 824
7585.57 843
7586.40 829
7587.22 831
7588.04 856
7588.86 798
7589.68 870
7590.51 808
7591.33 788
7592.15 868
7592.97 864
7593.80 839
7594.62 785
7595.44 750
7596.26 864
7597.09 887
7597.91 835
7598.73 810
7599.55 827
7600.38 809
7601.20 863
7602.02 874
7602.85 921
7603.67 1005
7604.49 953
7605.31 1009
7606.14 1023
7606.96 1014
7607.78 968
7608.61 981
7609.43 926
7610.25 905
7611.08 854
7611.90 860
7612.72 847
7613.55 814
7614.37 880
7615.19 913
7616.02 962
7616.84 909
7617.67 931
7618.49 952
7619.31 1015
7620.14 926
7620.96 806
7621.78 918
7622.61 918
7623.43 880
7624.26 922
7625.08 831
7625.91 828
7626.73 851
7627.55 918
7628.38 965
7629.20 1005
7630.03 1108
7630.85 1035
7631.68 1067
7632.50 1127
7633.32 1058
7634.15 1107
7634.97 1029
7635.80 942
7636.62 966
7637.45 918
7638.27 872
7639.10 802
7639.92 761
7640.75 733
7641.57 749
7642.40 712
7643.22 694
7644.05 723
7644.87 782
7645.70 776
7646.52 715
7647.35 671
7648.17 650
7649.00 736
7649.82 674
7650.65 745
7651.48 722
7652.30 686
7653.13 705
7653.95 735
7654.78 740
7655.60 732
7656.43 657
7657.26 694
7658.08 618
7658.91 632
7659.73 690
7660.56 660
7661.39 722
7662.21 656
7663.04 640
7663.86 651
7664.69 679
7665.52 686
7666.34 699
7667.17 682
7668.00 680
7668.82 663
7669.65 683
7670.48 761
7671.30 681
7672.13 679
7672.96 684
7673.78 727
7674.61 690
7675.44 680
7676.26 618
7677.09 637
7677.92 692
7678.74 708
7679.57 666
7680.40 670
7681.22 676
7682.05 623
7682.88 612
7683.71 699
7684.53 727
7685.36 685
7686.19 654
7687.02 688
7687.84 657
7688.67 694
7689.50 720
7690.33 664
7691.15 694
7691.98 675
7692.81 663
7693.64 683
7694.47 669
7695.29 737
7696.12 753
7696.95 607
7697.78 677
7698.61 701
7699.43 704
7700.26 656
7701.09 740
7701.92 734
7702.75 752
7703.57 717
7704.40 755
7705.23 674
7706.06 733
7706.89 689
7707.72 657
7708.55 669
7709.37 705
7710.20 729
7711.03 715
7711.86 675
7712.69 672
7713.52 694
7714.35 735
7715.18 679
7716.01 701
7716.83 682
7717.66 683
7718.49 638
7719.32 633
7720.15 625
7720.98 650
7721.81 667
7722.64 699
7723.47 733
7724.30 660
7725.13 609
7725.96 679
7726.79 626
7727.62 656
7728.45 634
7729.28 630
7730.11 713
7730.94 755
7731.77 705
7732.60 635
7733.42 640
7734.25 716
7735.09 642
7735.92 685
7736.75 661
7737.58 653
7738.41 668
7739.24 631
7740.07 682
7740.90 786
7741.73 728
7742.56 673
7743.39 775
7744.22 858
7745.05 755
7745.88 890
7746.71 990
7747.54 1039
7748.37 1018
7749.20 1009
7750.03 1028
7750.86 967
7751.70 918
7752.53 797
7753.36 758
7754.19 750
7755.02 746
7755.85 742
7756.68 761
7757.51 715
7758.34 735
7759.18 774
7760.01 707
7760.84 682
7761.67 700
7762.50 785
7763.33 763
7764.16 654
7765.00 675
7765.83 723
7766.66 741
7767.49 668
7768.32 618
7769.16 581
7769.99 644
7770.82 648
7771.65 649
7772.48 614
7773.32 590
7774.15 627
7774.98 687
7775.81 680
7776.64 688
7777.48 748
7778.31 694
7779.14 744
7779.97 675
7780.81 668
7781.64 679
7782.47 610
7783.30 664
7784.14 662
7784.97 708
7785.80 699
7786.64 750
7787.47 783
7788.30 731
7789.13 624
7789.97 640
7790.80 622
7791.63 728
7792.47 688
7793.30 721
7794.13 693
7794.97 724
7795.80 703
7796.63 695
7797.47 722
7798.30 729
7799.13 768
7799.97 704
7800.80 782
7801.63 802
7802.47 704
7803.30 692
7804.13 741
7804.97 706
7805.80 761
7806.64 775
7807.47 750
7808.30 747
7809.14 735
7809.97 843
7810.81 758
7811.64 778
7812.47 841
7813.31 857
7814.14 827
7814.98 870
7815.81 903
7816.65 903
7817.48 958
7818.32 963
7819.15 984
7819.98 925
7820.82 816
7821.65 854
7822.49 926
7823.32 910
7824.16 875
7824.99 856
7825.83 790
7826.66 741
7827.50 853
7828.33 925
7829.17 781
7830.00 816
7830.84 846
7831.67 797
7832.51 843
7833.34 845
7834.18 843
7835.02 862
7835.85 857
7836.69 907
7837.52 780
7838.36 795
7839.19 812
7840.03 936
7840.86 864
7841.70 809
7842.54 863
7843.37 794
7844.21 774
7845.04 803
7845.88 770
7846.72 786
7847.55 780
7848.39 780
7849.22 771
7850.06 767
7850.90 774
7851.73 759
7852.57 689
7853.41 693
7854.24 716
7855.08 818
7855.92 800
7856.75 864
7857.59 770
7858.43 784
7859.26 860
7860.10 794
7860.94 736
7861.77 743
7862.61 727
7863.45 806
7864.28 769
7865.12 725
7865.96 696
7866.79 747
7867.63 772
7868.47 800
7869.31 762
7870.14 749
7870.98 761
7871.82 757
7872.66 729
7873.49 745
7874.33 755
7875.17 903
7876.01 880
7876.84 788
7877.68 863
7878.52 880
7879.36 842
7880.19 780
7881.03 749
7881.87 789
7882.71 751
7883.55 794
7884.38 836
7885.22 687
7886.06 733
7886.90 761
7887.74 733
7888.57 780
7889.41 825
7890.25 804
7891.09 725
7891.93 843
7892.77 762
7893.61 863
7894.44 881
7895.28 832
7896.12 887
7896.96 850
7897.80 836
7898.64 871
7899.48 849
7900.32 811
7901.15 884
7901.99 838
7902.83 788
7903.67 801
7904.51 860
7905.35 847
7906.19 831
7907.03 760
7907.87 825
7908.71 821
7909.55 751
7910.39 827
7911.22 831
7912.06 869
7912.90 880
7913.74 866
7914.58 897
7915.42 1001
7916.26 1021
7917.10 1115
7917.94 1150
7918.78 1187
7919.62 1133
7920.46 1106
7921.30 1108
7922.14 958
7922.98 872
7923.82 816
7924.66 802
7925.50 835
7926.34 800
7927.18 678
7928.02 690
7928.86 753
7929.70 742
7930.55 733
7931.39 725
7932.23 686
7933.07 670
7933.91 648
7934.75 677
7935.59 668
7936.43 658
7937.27 738
7938.11 766
7938.95 755
7939.79 737
7940.63 685
7941.48 649
7942.32 651
7943.16 702
7944.00 792
7944.84 766
7945.68 759
7946.52 818
7947.36 829
7948.21 738
7949.05 765
7949.89 844
7950.73 772
7951.57 781
7952.41 783
7953.26 801
7954.10 825
7954.94 777
7955.78 792
7956.62 858
7957.47 835
7958.31 791
7959.15 774
7959.99 670
7960.83 709
7961.68 753
7962.52 743
7963.36 707
7964.20 847
7965.04 757
7965.89 802
7966.73 728
7967.57 748
7968.41 742
7969.26 758
7970.10 763
7970.94 761
7971.78 709
7972.63 691
7973.47 684
7974.31 659
7975.16 646
7976.00 679
7976.84 650
7977.68 718
7978.53 673
7979.37 675
7980.21 682
7981.06 702
7981.90 703
7982.74 638
7983.59 637
7984.43 700
7985.27 690
7986.12 693
7986.96 712
7987.80 673
7988.65 698
7989.49 608
7990.34 605
7991.18 673
7992.02 657
7992.87 624
7993.71 632
7994.55 628
7995.40 632
7996.24 602
7997.09 605
7997.93 588
7998.77 684
7999.62 698
8000.46 636
8001.31 683
8002.15 646
8003.00 668
8003.84 697
8004.68 667
8005.53 568
8006.37 583
8007.22 576
8008.06 535
8008.91 568
8009.75 548
8010.60 532
8011.44 590
8012.29 678
8013.13 632
8013.98 581
8014.82 574
8015.67 610
8016.51 562
8017.36 542
8018.20 590
8019.05 546
8019.89 572
8020.74 546
8021.58 564
8022.43 554
8023.27 564
8024.12 498
8024.96 571
8025.81 511
8026.66 494
8027.50 550
8028.35 538
8029.19 568
8030.04 509
8030.88 549
8031.73 558
8032.58 522
8033.42 519
8034.27 528
8035.11 505
8035.96 551
8036.81 523
8037.65 548
8038.50 523
8039.35 603
8040.19 501
8041.04 558
8041.88 565
8042.73 573
8043.58 609
8044.42 583
8045.27 588
8046.12 549
8046.96 558
8047.81 532
8048.66 545
8049.50 550
8050.35 572
8051.20 568
8052.04 512
8052.89 499
8053.74 567
8054.59 558
8055.43 536
8056.28 537
8057.13 540
8057.97 517
8058.82 534
8059.67 488
8060.52 541
8061.36 576
8062.21 561
8063.06 543
8063.91 507
8064.75 487
8065.60 511
8066.45 538
8067.30 518
8068.15 515
8068.99 529
8069.84 503
8070.69 517
8071.54 550
8072.38 534
8073.23 575
8074.08 557
8074.93 599
8075.78 553
8076.63 546
8077.47 588
8078.32 522
8079.17 618
8080.02 536
8080.87 571
8081.72 527
8082.56 501
8083.41 510
8084.26 525
8085.11 549
8085.96 527
8086.81 492
8087.66 561
8088.51 534
8089.35 560
8090.20 570
8091.05 543
8091.90 574
8092.75 589
8093.60 559
8094.45 506
8095.30 528
8096.15 503
8097.00 488
8097.85 472
8098.70 551
8099.55 449
8100.39 485
8101.24 495
8102.09 534
8102.94 515
8103.79 545
8104.64 533
8105.49 489
8106.34 534
8107.19 528
8108.04 565
8108.89 469
8109.74 494
8110.59 496
8111.44 496
8112.29 491
8113.14 520
8113.99 559
8114.84 530
8115.69 560
8116.54 521
8117.39 561
8118.24 584
8119.09 626
8119.95 604
8120.80 536
8121.65 572
8122.50 632
8123.35 574
8124.20 572
8125.05 585
8125.90 536
8126.75 560
8127.60 557
8128.45 560
8129.30 583
8130.15 545
8131.01 546
8131.86 569
8132.71 522
8133.56 562
8134.41 546
8135.26 525
8136.11 591
8136.96 629
8137.82 632
8138.67 561
8139.52 527
8140.37 536
8141.22 508
8142.07 562
8142.93 598
8143.78 645
8144.63 581
8145.48 540
8146.33 613
8147.19 536
8148.04 619
8148.89 579
8149.74 633
8150.59 579
8151.45 587
8152.30 665
8153.15 583
8154.00 719
8154.85 731
8155.71 705
8156.56 718
8157.41 724
8158.26 654
8159.12 584
8159.97 591
8160.82 611
8161.68 625
8162.53 553
8163.38 550
8164.23 618
8165.09 625
8165.94 467
8166.79 533
8167.65 532
8168.50 563
8169.35 482
8170.20 491
8171.06 579
8171.91 515
8172.76 541
8173.62 521
8174.47 538
8175.32 502
8176.18 498
8177.03 472
8177.89 523
8178.74 462
8179.59 508
8180.45 615
8181.30 574
8182.15 463
8183.01 507
8183.86 526
8184.72 470
8185.57 465
8186.42 432
8187.28 478
8188.13 551
8188.99 520
8189.84 482
8190.69 510
8191.55 519
8192.40 474
8193.26 548
8194.11 561
8194.97 528
8195.82 455
8196.68 469
8197.53 526
8198.38 465
8199.24 505
8200.09 548
8200.95 515
8201.80 490
8202.66 542
8203.51 564
8204.37 512
8205.22 502
8206.08 479
8206.93 565
8207.79 518
8208.64 504
8209.50 544
8210.35 535
8211.21 509
8212.06 543
8212.92 564
8213.78 537
8214.63 497
8215.49 530
8216.34 515
8217.20 497
8218.05 561
8218.91 570
8219.76 549
8220.62 580
8221.48 633
8222.33 645
8223.19 594
8224.04 610
8224.90 603
8225.76 543
8226.61 556
8227.47 583
8228.32 642
8229.18 619
8230.04 544
8230.89 547
8231.75 525
8232.61 516
8233.46 518
8234.32 556
8235.18 492
8236.03 479
8236.89 506
8237.75 517
8238.60 475
8239.46 491
8240.32 509
8241.17 546
8242.03 583
8242.89 481
8243.74 522
8244.60 591
8245.46 529
8246.31 501
8247.17 533
8248.03 576
8248.89 490
8249.74 515
8250.60 576
8251.46 542
8252.32 502
8253.17 472
8254.03 516
8254.89 543
8255.75 539
8256.60 517
8257.46 505
8258.32 506
8259.18 463
8260.04 466
8260.89 511
8261.75 458
8262.61 525
8263.47 523
8264.33 534
8265.18 504
8266.04 463
8266.90 517
8267.76 444
8268.62 435
8269.47 492
8270.33 548
8271.19 554
8272.05 563
8272.91 560
8273.77 552
8274.63 524
8275.48 493
8276.34 516
8277.20 487
8278.06 468
8278.92 474
8279.78 502
8280.64 461
8281.50 494
8282.36 550
8283.21 498
8284.07 496
8284.93 511
8285.79 538
8286.65 571
8287.51 517
8288.37 507
8289.23 556
8290.09 574
8290.95 559
8291.81 553
8292.67 604
8293.53 530
8294.39 590
8295.25 521
8296.11 520
8296.97 468
8297.82 507
8298.68 555
8299.54 547
8300.40 545
8301.26 566
8302.12 549
8302.98 608
8303.84 642
8304.71 539
8305.57 537
8306.43 522
8307.29 488
8308.15 506
8309.01 569
8309.87 569
8310.73 501
8311.59 509
8312.45 527
8313.31 571
8314.17 583
8315.03 562
8315.89 505
8316.75 509
8317.61 606
8318.47 611
8319.33 554
8320.20 573
8321.06 596
8321.92 557
8322.78 488
8323.64 544
8324.50 522
8325.36 541
8326.22 584
8327.09 593
8327.95 533
8328.81 533
8329.67 546
8330.53 519
8331.39 537
8332.25 580
8333.12 615
8333.98 544
8334.84 553
8335.70 537
8336.56 562
8337.42 471
8338.29 523
8339.15 498
8340.01 546
8340.87 581
8341.73 620
8342.60 608
8343.46 592
8344.32 521
8345.18 535
8346.05 566
8346.91 517
8347.77 512
8348.63 533
8349.50 527
8350.36 562
8351.22 535
8352.08 530
8352.95 572
8353.81 526
8354.67 536
8355.53 597
8356.40 576
8357.26 603
8358.12 618
8358.99 569
8359.85 620
8360.71 593
8361.58 570
8362.44 538
8363.30 573
8364.17 626
8365.03 578
8365.89 573
8366.76 580
8367.62 601
8368.48 557
8369.35 555
8370.21 612
8371.07 609
8371.94 658
8372.80 591
8373.66 590
8374.53 640
8375.39 657
8376.26 626
8377.12 614
8377.98 597
8378.85 639
8379.71 639
8380.58 707
8381.44 654
8382.30 614
8383.17 610
8384.03 648
8384.90 637
8385.76 647
8386.63 640
8387.49 636
8388.35 628
8389.22 641
8390.08 603
8390.95 636
8391.81 633
8392.68 660
8393.54 683
8394.41 676
8395.27 701
8396.14 694
8397.00 703
8397.87 711
8398.73 756
8399.60 706
8400.46 718
8401.33 777
8402.19 737
8403.06 751
8403.92 751
8404.79 798
8405.65 712
8406.52 774
8407.39 719
8408.25 716
8409.12 678
8409.98 737
8410.85 799
8411.71 817
8412.58 830
8413.44 847
8414.31 803
8415.18 807
8416.04 861
8416.91 815
8417.77 784
8418.64 805
8419.51 854
8420.37 854
8421.24 945
8422.11 879
8422.97 947
8423.84 976
8424.70 1036
8425.57 1027
8426.44 1020
8427.30 1065
8428.17 1000
8429.04 1037
8429.90 1008
8430.77 1002
8431.64 969
8432.50 1023
8433.37 1035
8434.24 1046
8435.10 1093
8435.97 1120
8436.84 1162
8437.71 1221
8438.57 1275
8439.44 1298
8440.31 1271
8441.17 1334
8442.04 1386
8442.91 1358
8443.78 1361
8444.64 1475
8445.51 1454
8446.38 1377
8447.25 1385
8448.11 1388
8448.98 1422
8449.85 1400
8450.72 1434
8451.58 1569
8452.45 1699
8453.32 1862
8454.19 2123
8455.06 2404
8455.92 2589
8456.79 2666
8457.66 2774
8458.53 2753
8459.40 2748
8460.27 2530
8461.13 2250
8462.00 2066
8462.87 1892
8463.74 1772
8464.61 1860
8465.48 1965
8466.34 2197
8467.21 2447
8468.08 2810
8468.95 3356
8469.82 3591
8470.69 3712
8471.56 3744
8472.42 3581
8473.29 3395
8474.16 3112
8475.03 2571
8475.90 2220
8476.77 1888
8477.64 1660
8478.51 1453
8479.38 1345
8480.25 1218
8481.12 1155
8481.99 1083
8482.85 1087
8483.72 1070
8484.59 1013
8485.46 1091
8486.33 1025
8487.20 1019
8488.07 1047
8488.94 995
8489.81 1012
8490.68 994
8491.55 988
8492.42 958
8493.29 984
8494.16 968
8495.03 1053
8495.90 1018
8496.77 1003
8497.64 1011
8498.51 1059
8499.38 1045
8500.25 1040
8501.12 968
8501.99 917
8502.86 901
8503.73 928
8504.60 1002
8505.47 1044
8506.34 1076
8507.22 1117
8508.09 1186
8508.96 1124
8509.83 1133
8510.70 1093
8511.57 1066
8512.44 1035
8513.31 978
8514.18 971
8515.05 921
8515.92 1038
8516.80 1043
8517.67 946
8518.54 1004
8519.41 1003
8520.28 1037
8521.15 1044
8522.02 1002
8522.89 1011
8523.77 1052
8524.64 1063
8525.51 1062
8526.38 932
8527.25 1010
8528.12 1076
8529.00 1077
8529.87 1071
8530.74 1144
8531.61 1102
8532.48 1086
8533.36 1096
8534.23 1060
8535.10 1113
8535.97 1118
8536.84 1101
8537.72 1084
8538.59 1007
8539.46 1095
8540.33 1062
8541.21 1030
8542.08 1038
8542.95 1021
8543.82 1046
8544.70 1011
8545.57 1057
8546.44 1004
8547.31 1011
8548.19 1000
8549.06 1042
8549.93 1068
8550.80 1041
8551.68 1135
8552.55 1087
8553.42 1118
8554.30 1076
8555.17 988
8556.04 1043
8556.92 1041
8557.79 1021
8558.66 994
8559.54 952
8560.41 903
8561.28 891
8562.16 900
8563.03 854
8563.90 864
8564.78 886
8565.65 889
8566.52 871
8567.40 784
8568.27 826
8569.15 838
8570.02 869
8570.89 856
8571.77 863
8572.64 830
8573.51 835
8574.39 838
8575.26 796
8576.14 791
8577.01 749
8577.89 816
8578.76 810
8579.63 848
8580.51 747
8581.38 757
8582.26 851
8583.13 821
8584.01 842
8584.88 858
8585.76 811
8586.63 797
8587.51 762
8588.38 743
8589.26 772
8590.13 751
8591.00 794
8591.88 779
8592.75 769
8593.63 822
8594.51 766
8595.38 815
8596.26 778
8597.13 757
8598.01 751
8598.88 770
8599.76 800
8600.63 783
8601.51 858
8602.38 841
8603.26 884
8604.13 831
8605.01 808
8605.89 839
8606.76 796
8607.64 788
8608.51 847
8609.39 887
8610.26 888
8611.14 856
8612.02 776
8612.89 860
8613.77 875
8614.65 851
8615.52 910
8616.40 907
8617.27 889
8618.15 879
8619.03 967
8619.90 862
8620.78 824
8621.66 879
8622.53 932
8623.41 931
8624.29 930
8625.16 961
8626.04 963
8626.92 907
8627.79 948
8628.67 984
8629.55 1053
8630.42 1084
8631.30 929
8632.18 975
8633.05 975
8633.93 1043
8634.81 1041
8635.69 1025
8636.56 1051
8637.44 1077
8638.32 1144
8639.20 1063
8640.07 1026
8640.95 1042
8641.83 1056
8642.71 1033
8643.58 1129
8644.46 1057
8645.34 1171
8646.22 1228
8647.09 1217
8647.97 1090
8648.85 1094
8649.73 1179
8650.61 1184
8651.48 1181
8652.36 1107
8653.24 1157
8654.12 1197
8655.00 1231
8655.87 1246
8656.75 1249
8657.63 1189
8658.51 1235
8659.39 1192
8660.27 1164
8661.14 1238
8662.02 1229
8662.90 1281
8663.78 1310
8664.66 1270
8665.54 1183
8666.42 1185
8667.30 1330
8668.17 1357
8669.05 1358
8669.93 1490
8670.81 1702
8671.69 1899
8672.57 1979
8673.45 2051
8674.33 2225
8675.21 2312
8676.09 2156
8676.97 2094
8677.84 2101
8678.72 1945
8679.60 1825
8680.48 1737
8681.36 1651
8682.24 1543
8683.12 1477
8684.00 1494
8684.88 1500
8685.76 1449
8686.64 1476
8687.52 1571
8688.40 1787
8689.28 2193
8690.16 2397
8691.04 2724
8691.92 2981
8692.80 3108
8693.68 3345
8694.56 3122
8695.44 2876
8696.32 2663
8697.20 2426
8698.08 2042
8698.96 1643
8699.84 1512
8700.72 1425
8701.60 1300
8702.48 1184
8703.37 1149
8704.25 1105
8705.13 1095
8706.01 1074
8706.89 1021
8707.77 1022
8708.65 1013
8709.53 1073
8710.41 993
8711.29 973
8712.17 911
8713.06 922
8713.94 964
8714.82 919
8715.70 939
8716.58 1003
8717.46 894
8718.34 809
8719.22 903
8720.11 953
8720.99 947
8721.87 897
8722.75 846
8723.63 933
8724.51 1009
8725.40 944
8726.28 891
8727.16 933
8728.04 971
8728.92 1018
8729.81 1086
8730.69 1106
8731.57 1047
8732.45 943
8733.33 892
8734.22 922
8735.10 959
8735.98 946
8736.86 943
8737.75 966
8738.63 944
8739.51 920
8740.39 968
8741.28 863
8742.16 894
8743.04 894
8743.92 996
8744.81 975
8745.69 950
8746.57 922
8747.46 967
8748.34 926
8749.22 909
8750.10 907
8750.99 923
8751.87 863
8752.75 966
8753.64 863
8754.52 1043
8755.40 1063
8756.29 1024
8757.17 1083
8758.05 1122
8758.94 1080
8759.82 1114
8760.70 1096
8761.59 1063
8762.47 1022
8763.35 972
8764.24 1003
8765.12 908
8766.01 943
8766.89 962
8767.77 979
8768.66 979
8769.54 967
8770.43 977
8771.31 898
8772.19 940
8773.08 919
8773.96 937
8774.85 903
8775.73 869
8776.62 858
8777.50 826
8778.38 874
8779.27 870
8780.15 786
8781.04 786
8781.92 756
8782.81 724
8783.69 743
8784.58 808
8785.46 807
8786.35 792
8787.23 815
8788.12 871
8789.00 849
8789.89 891
8790.77 935
8791.66 879
8792.54 964
8793.43 951
8794.31 877
8795.20 920
8796.08 950
8796.97 941
8797.85 815
8798.74 800
8799.62 787
8800.51 750
8801.40 800
8802.28 793
8803.17 807
8804.05 741
8804.94 776
8805.82 764
8806.71 696
8807.60 728
8808.48 730
8809.37 651
8810.25 697
8811.14 688
8812.03 656
8812.91 685
8813.80 727
8814.69 722
8815.57 646
8816.46 664
8817.34 689
8818.23 674
8819.12 682
8820.00 761
8820.89 762
8821.78 698
8822.66 688
8823.55 659
8824.44 671
8825.32 691
8826.21 658
8827.10 706
8827.99 628
8828.87 660
8829.76 645
8830.65 633
8831.53 628
8832.42 680
8833.31 700
8834.20 681
8835.08 683
8835.97 618
8836.86 641
8837.74 618
8838.63 590
8839.52 617
8840.41 615
8841.30 600
8842.18 613
8843.07 626
8843.96 604
8844.85 572
8845.73 546
8846.62 617
8847.51 620
8848.40 560
8849.29 599
8850.17 561
8851.06 564
8851.95 605
8852.84 609
8853.73 628
8854.61 547
8855.50 601
8856.39 631
8857.28 604
8858.17 568
8859.06 588
8859.95 596
8860.83 608
8861.72 582
8862.61 609
8863.50 587
8864.39 624
8865.28 606
8866.17 592
8867.06 552
8867.94 607
8868.83 544
8869.72 549
8870.61 576
8871.50 573
8872.39 504
8873.28 491
8874.17 525
8875.06 564
8875.95 555
8876.84 541
8877.73 533
8878.62 547
8879.51 471
8880.40 573
8881.28 580
8882.17 540
8883.06 514
8883.95 500
8884.84 463
8885.73 531
8886.62 516
8887.51 497
8888.40 512
8889.29 572
8890.18 559
8891.07 456
8891.96 502
8892.85 520
8893.74 508
8894.63 481
8895.53 548
8896.42 533
8897.31 493
8898.20 515
8899.09 434
8899.98 444
8900.87 479
8901.76 481
8902.65 495
8903.54 484
8904.43 497
8905.32 492
8906.21 493
8907.10 463
8907.99 476
8908.89 522
8909.78 516
8910.67 503
8911.56 496
8912.45 500
8913.34 433
8914.23 495
8915.12 468
8916.02 439
8916.91 440
8917.80 441
8918.69 406
8919.58 494
8920.47 487
8921.36 485
8922.26 516
8923.15 501
8924.04 504
8924.93 496
8925.82 458
8926.72 505
8927.61 491
8928.50 470
8929.39 472
8930.28 474
8931.18 455
8932.07 448
8932.96 467
8933.85 489
8934.75 508
8935.64 430
8936.53 441
8937.42 453
8938.31 408
8939.21 456
8940.10 434
8940.99 438
8941.89 456
8942.78 475
8943.67 450
8944.56 484
8945.46 462
8946.35 432
8947.24 434
8948.14 425
8949.03 451
8949.92 437
8950.81 456
8951.71 507
8952.60 504
8953.49 461
8954.39 442
8955.28 418
8956.17 437
8957.07 485
8957.96 449
8958.85 515
8959.75 508
8960.64 424
8961.54 434
8962.43 501
8963.32 491
8964.22 454
8965.11 388
8966.00 474
8966.90 451
8967.79 383
8968.69 420
8969.58 455
8970.47 418
8971.37 425
8972.26 481
8973.16 497
8974.05 432
8974.95 484
8975.84 453
8976.73 438
8977.63 475
8978.52 456
8979.42 419
8980.31 473
8981.21 439
8982.10 399
8983.00 477
8983.89 513
8984.79 453
8985.68 460
8986.58 422
8987.47 442
8988.37 415
8989.26 421
8990.16 433
8991.05 444
8991.95 393
8992.84 459
8993.74 440
8994.63 445
8995.53 431
8996.42 509
8997.32 467
8998.21 410
8999.11 396
9000.01 437
9000.90 393
9001.80 414
9002.69 390
9003.59 431
9004.48 408
9005.38 429
9006.28 397
9007.17 379
9008.07 392
9008.96 425
9009.86 424
9010.76 426
9011.65 407
9012.55 432
9013.45 494
9014.34 464
9015.24 421
9016.13 438
9017.03 445
9017.93 425
9018.82 363
9019.72 428
9020.62 407
9021.51 429
9022.41 455
9023.31 435
9024.20 412
9025.10 406
9026.00 436
9026.89 416
9027.79 453
9028.69 461
9029.59 458
9030.48 386
9031.38 404
9032.28 387
9033.17 417
9034.07 374
9034.97 361
9035.87 404
9036.76 398
9037.66 386
9038.56 422
9039.46 423
9040.35 427
9041.25 446
9042.15 480
9043.05 406
9043.94 408
9044.84 418
9045.74 427
9046.64 443
9047.54 352
9048.43 443
9049.33 428
9050.23 374
9051.13 412
9052.03 399
9052.92 411
9053.82 408
9054.72 394
9055.62 429
9056.52 435
9057.42 403
9058.32 378
9059.21 410
9060.11 403
9061.01 440
9061.91 453
9062.81 409
9063.71 389
9064.61 459
9065.50 452
9066.40 411
9067.30 444
9068.20 443
9069.10 457
9070.00 438
9070.90 407
9071.80 430
9072.70 413
9073.60 422
9074.50 421
9075.40 399
9076.29 440
9077.19 442
9078.09 432
9078.99 472
9079.89 390
9080.79 385
9081.69 415
9082.59 449
9083.49 464
9084.39 409
9085.29 487
9086.19 453
9087.09 446
9087.99 451
9088.89 447
9089.79 391
9090.69 400
9091.59 422
9092.49 419
9093.39 391
9094.29 369
9095.19 398
9096.09 395
9096.99 413
9097.89 467
9098.79 417
9099.69 368
9100.60 422
9101.50 425
9102.40 430
9103.30 435
9104.20 397
9105.10 422
9106.00 394
9106.90 355
9107.80 404
9108.70 420
9109.60 390
9110.50 384
9111.41 376
9112.31 376
9113.21 423
9114.11 416
9115.01 439
9115.91 406
9116.81 431
9117.72 421
9118.62 420
9119.52 391
9120.42 393
9121.32 413
9122.22 382
9123.12 434
9124.03 456
9124.93 397
9125.83 370
9126.73 417
9127.63 434
9128.54 385
9129.44 427
9130.34 398
9131.24 434
9132.14 398
9133.05 395
9133.95 403
9134.85 406
9135.75 450
9136.66 419
9137.56 403
9138.46 439
9139.36 419
9140.27 367
9141.17 395
9142.07 435
9142.97 445
9143.88 429
9144.78 421
9145.68 379
9146.59 379
9147.49 400
9148.39 421
9149.29 410
9150.20 362
9151.10 397
9152.00 410
9152.91 380
9153.81 378
9154.71 384
9155.62 374
9156.52 405
9157.42 440
9158.33 470
9159.23 405
9160.13 445
9161.04 453
9161.94 431
9162.84 437
9163.75 445
9164.65 405
9165.56 407
9166.46 421
9167.36 421
9168.27 453
9169.17 464
9170.08 395
9170.98 422
9171.88 420
9172.79 412
9173.69 384
9174.60 433
9175.50 399
9176.41 409
9177.31 430
9178.21 431
9179.12 401
9180.02 446
9180.93 405
9181.83 396
9182.74 364
9183.64 417
9184.55 426
9185.45 434
9186.36 467
9187.26 424
9188.17 459
9189.07 432
9189.98 446
9190.88 440
9191.79 460
9192.69 448
9193.60 432
9194.50 415
9195.41 403
9196.31 470
9197.22 452
9198.12 432
9199.03 460
9199.93 535
9200.84 504
9201.75 476
9202.65 515
9203.56 515
9204.46 429
9205.37 465
9206.27 435
9207.18 486
9208.09 429
9208.99 412
9209.90 438
9210.80 433
9211.71 435
9212.62 474
9213.52 497
9214.43 492
9215.34 486
9216.24 505
9217.15 462
9218.05 482
9218.96 476
9219.87 457
9220.77 516
9221.68 456
9222.59 437
9223.49 482
9224.40 444
9225.31 408
9226.21 463
9227.12 409
9228.03 423
9228.93 428
9229.84 389
9230.75 453
9231.66 415
9232.56 433
9233.47 472
9234.38 454
9235.28 353
9236.19 434
9237.10 456
9238.01 458
9238.91 444
9239.82 413
9240.73 388
9241.64 386
9242.54 413
9243.45 409
9244.36 378
9245.27 438
9246.18 407
9247.08 438
9247.99 397
9248.90 415
9249.81 459
9250.71 407
9251.62 405
9252.53 412
9253.44 409
9254.35 396
9255.26 439
9256.16 425
9257.07 381
9257.98 372
9258.89 429
9259.80 386
9260.71 417
9261.61 448
9262.52 424
9263.43 380
9264.34 413
9265.25 353
9266.16 375
9267.07 427
9267.98 429
9268.88 443
9269.79 403
9270.70 414
9271.61 371
9272.52 411
9273.43 389
9274.34 432
9275.25 469
9276.16 453
9277.07 404
9277.98 418
9278.89 453
9279.80 392
9280.70 433
9281.61 441
9282.52 403
9283.43 420
9284.34 458
9285.25 406
9286.16 360
9287.07 490
9287.98 437
9288.89 388
9289.80 421
9290.71 420
9291.62 409
9292.53 425
9293.44 433
9294.35 430
9295.26 405
9296.17 386
9297.08 423
9297.99 433
9298.90 408
9299.81 454
9300.73 448
9301.64 433
9302.55 430
9303.46 459
9304.37 451
9305.28 477
9306.19 467
9307.10 474
9308.01 502
9308.92 533
9309.83 518
9310.74 526
9311.65 529
9312.57 471
9313.48 413
9314.39 441
9315.30 500
9316.21 522
9317.12 513
9318.03 486
9318.94 444
9319.86 441
9320.77 399
9321.68 417
9322.59 419
9323.50 433
9324.41 431
9325.33 481
9326.24 442
9327.15 424
9328.06 455
9328.97 508
9329.88 459
9330.80 400
9331.71 381
9332.62 427
9333.53 439
9334.44 382
9335.36 398
9336.27 420
9337.18 431
9338.09 421
9339.01 422
9339.92 465
9340.83 463
9341.74 478
9342.66 459
9343.57 442
9344.48 436
9345.39 461
9346.31 419
9347.22 395
9348.13 439
9349.05 399
9349.96 414
9350.87 465
9351.78 507
9352.70 446
9353.61 447
9354.52 463
9355.44 429
9356.35 438
9357.26 443
9358.18 453
9359.09 478
9360.00 426
9360.92 433
9361.83 439
9362.74 460
9363.66 451
9364.57 461
9365.48 443
9366.40 471
9367.31 481
9368.23 487
9369.14 399
9370.05 396
9370.97 430
9371.88 422
9372.80 399
9373.71 466
9374.62 488
9375.54 443
9376.45 461
9377.37 426
9378.28 454
9379.19 444
9380.11 485
9381.02 438
9381.94 451
9382.85 451
9383.77 493
9384.68 430
9385.60 415
9386.51 468
9387.43 525
9388.34 515
9389.26 479
9390.17 529
9391.09 584
9392.00 601
9392.91 582
9393.83 596
9394.75 498
9395.66 497
9396.58 511
9397.49 576
9398.41 514
9399.32 490
9400.24 554
9401.15 531
9402.07 470
9402.98 451
9403.90 493
9404.81 429
9405.73 489
9406.65 490
9407.56 481
9408.48 458
9409.39 431
9410.31 463
9411.22 470
9412.14 480
9413.06 454
9413.97 460
9414.89 451
9415.80 542
9416.72 518
9417.64 473
9418.55 497
9419.47 509
9420.39 464
9421.30 497
9422.22 485
9423.14 423
9424.05 509
9424.97 462
9425.88 493
9426.80 488
9427.72 504
9428.64 511
9429.55 535
9430.47 498
9431.39 595
9432.30 482
9433.22 483
9434.14 518
9435.05 545
9435.97 512
9436.89 516
9437.81 555
9438.72 555
9439.64 525
9440.56 517
9441.47 555
9442.39 537
9443.31 523
9444.23 520
9445.14 541
9446.06 550
9446.98 487
9447.90 497
9448.81 563
9449.73 563
9450.65 532
9451.57 637
9452.49 588
9453.40 538
9454.32 584
9455.24 576
9456.16 525
9457.08 544
9457.99 544
9458.91 586
9459.83 543
9460.75 478
9461.67 524
9462.59 500
9463.50 496
9464.42 523
9465.34 539
9466.26 567
9467.18 515
9468.10 508
9469.02 532
9469.94 547
9470.85 520
9471.77 512
9472.69 551
9473.61 494
9474.53 537
9475.45 545
9476.37 529
9477.29 569
9478.21 535
9479.13 562
9480.04 652
9480.96 588
9481.88 515
9482.80 554
9483.72 610
9484.64 554
9485.56 538
9486.48 575
9487.40 547
9488.32 575
9489.24 591
9490.16 549
9491.08 524
9492.00 565
9492.92 580
9493.84 527
9494.76 588
9495.68 603
9496.60 569
9497.52 511
9498.44 547
9499.36 563
9500.28 553
9501.20 563
9502.12 549
9503.04 547
9503.96 616
9504.88 595
9505.80 547
9506.72 540
9507.64 560
9508.56 607
9509.48 639
9510.41 610
9511.33 646
9512.25 620
9513.17 609
9514.09 655
9515.01 631
9515.93 619
9516.85 687
9517.77 680
9518.69 713
9519.61 651
9520.54 692
9521.46 717
9522.38 758
9523.30 698
9524.22 609
9525.14 680
9526.06 706
9526.99 687
9527.91 763
9528.83 821
9529.75 907
9530.67 919
9531.59 967
9532.52 1069
9533.44 1046
9534.36 1053
9535.28 988
9536.20 1022
9537.13 980
9538.05 897
9538.97 867
9539.89 813
9540.81 793
9541.74 784
9542.66 743
9543.58 727
9544.50 639
9545.43 636
9546.35 654
9547.27 653
9548.19 679
9549.12 661
9550.04 639
9550.96 657
9551.88 672
9552.81 625
9553.73 691
9554.65 644
9555.58 659
9556.50 720
9557.42 657
9558.34 643
9559.27 681
9560.19 742
9561.11 714
9562.04 733
9562.96 742
9563.88 676
9564.81 640
9565.73 704
9566.65 643
9567.58 661
9568.50 657
9569.43 697
9570.35 658
9571.27 655
9572.20 600
9573.12 608
9574.04 664
9574.97 637
9575.89 616
9576.82 557
9577.74 575
9578.66 619
9579.59 632
9580.51 643
9581.44 610
9582.36 576
9583.28 635
9584.21 645
9585.13 576
9586.06 590
9586.98 571
9587.91 620
9588.83 643
9589.76 626
9590.68 654
9591.60 684
9592.53 656
9593.45 712
9594.38 683
9595.30 691
9596.23 699
9597.15 704
9598.08 675
9599.00 656
9599.93 678
9600.85 714
9601.78 682
9602.70 735
9603.63 725
9604.55 693
9605.48 723
9606.41 772
9607.33 785
9608.26 756
9609.18 725
9610.11 713
9611.03 779
9611.96 841
9612.88 874
9613.81 779
9614.74 792
9615.66 796
9616.59 797
9617.51 840
9618.44 859
9619.37 777
9620.29 802
9621.22 791
9622.14 893
9623.07 845
9624.00 865
9624.92 858
9625.85 844
9626.78 869
9627.70 822
9628.63 849
9629.55 875
9630.48 909
9631.41 931
9632.33 919
9633.26 947
9634.19 1004
9635.11 1018
9636.04 993
9636.97 1030
9637.90 974
9638.82 1043
9639.75 1047
9640.68 1018
9641.60 963
9642.53 1082
9643.46 1075
9644.38 1088
9645.31 1130
9646.24 1193
9647.17 1243
9648.09 1322
9649.02 1388
9649.95 1409
9650.88 1429
9651.80 1493
9652.73 1383
9653.66 1200
9654.59 1173
9655.51 1122
9656.44 1186
9657.37 1131
9658.30 1063
9659.23 1020
9660.15 967
9661.08 929
9662.01 960
9662.94 1062
9663.87 968
9664.80 979
9665.72 985
9666.65 1105
9667.58 1112
9668.51 1027
9669.44 1094
9670.37 1068
9671.29 1016
9672.22 1058
9673.15 1026
9674.08 1110
9675.01 1104
9675.94 1104
9676.87 1123
9677.79 1129
9678.72 1241
9679.65 1089
9680.58 1082
9681.51 1087
9682.44 1093
9683.37 1114
9684.30 1097
9685.23 1052
9686.16 1088
9687.09 1141
9688.01 1149
9688.94 1145
9689.87 1191
9690.80 1130
9691.73 1213
9692.66 1196
9693.59 1252
9694.52 1187
9695.45 1118
9696.38 1167
9697.31 1138
9698.24 1214
9699.17 1120
9700.10 1123
9701.03 1185
9701.96 1196
9702.89 1177
9703.82 1153
9704.75 1073
9705.68 1111
9706.61 1141
9707.54 1059
9708.47 1083
9709.40 1076
9710.33 1068
9711.26 1154
9712.19 1215
9713.12 1258
9714.05 1266
9714.98 1273
9715.92 1220
9716.85 1230
9717.78 1256
9718.71 1193
9719.64 1131
9720.57 1102
9721.50 1113
9722.43 1027
9723.36 1020
9724.29 1077
9725.22 959
9726.16 928
9727.09 1037
9728.02 994
9728.95 988
9729.88 1044
9730.81 1018
9731.74 1039
9732.67 1110
9733.61 1131
9734.54 1015
9735.47 989
9736.40 1034
9737.33 949
9738.26 961
9739.20 955
9740.13 926
9741.06 919
9741.99 854
9742.92 858
9743.86 798
9744.79 854
9745.72 853
9746.65 824
9747.58 788
9748.52 852
9749.45 873
9750.38 842
9751.31 858
9752.25 788
9753.18 770
9754.11 835
9755.04 770
9755.98 804
9756.91 818
9757.84 806
9758.77 811
9759.71 821
9760.64 774
9761.57 758
9762.51 831
9763.44 813
9764.37 850
9765.30 915
9766.24 802
9767.17 801
9768.10 795
9769.04 777
9769.97 846
9770.90 822
9771.84 790
9772.77 754
9773.70 779
9774.64 825
9775.57 791
9776.50 815
9777.44 847
9778.37 875
9779.31 855
9780.24 872
9781.17 873
9782.11 877
9783.04 842
9783.97 798
9784.91 833
9785.84 826
9786.78 793
9787.71 838
9788.64 795
9789.58 788
9790.51 802
9791.45 786
9792.38 774
9793.32 656
9794.25 732
9795.19 742
9796.12 771
9797.05 747
9797.99 747
9798.92 751
9799.86 773
9800.79 775
9801.73 781
9802.66 739
9803.60 721
9804.53 660
9805.47 717
9806.40 700
9807.34 673
9808.27 619
9809.21 630
9810.14 682
9811.08 709
9812.01 698
9812.95 676
9813.88 684
9814.82 608
9815.75 609
9816.69 653
9817.63 664
9818.56 680
9819.50 669
9820.43 655
9821.37 649
9822.30 608
9823.24 604
9824.18 641
9825.11 624
9826.05 634
9826.98 529
9827.92 616
9828.86 666
9829.79 644
9830.73 577
9831.66 590
9832.60 610
9833.54 628
9834.47 623
9835.41 590
9836.35 580
9837.28 631
9838.22 627
9839.16 565
9840.09 602
9841.03 585
9841.97 645
9842.90 608
9843.84 655
9844.78 595
9845.71 575
9846.65 684
9847.59 665
9848.52 622
9849.46 624
9850.40 679
9851.34 644
9852.27 639
9853.21 593
9854.15 618
9855.08 639
9856.02 618
9856.96 621
9857.90 627
9858.83 647
9859.77 699
9860.71 681
9861.65 653
9862.58 611
9863.52 595
9864.46 651
9865.40 592
9866.34 620
9867.27 633
9868.21 590
9869.15 606
9870.09 619
9871.03 558
9871.96 624
9872.90 663
9873.84 642
9874.78 605
9875.72 521
9876.66 623
9877.59 629
9878.53 609
9879.47 643
9880.41 638
9881.35 587
9882.29 603
9883.23 575
9884.16 578
9885.10 610
9886.04 591
9886.98 555
9887.92 593
9888.86 593
9889.80 566
9890.74 576
9891.68 580
9892.61 550
9893.55 581
9894.49 587
9895.43 583
9896.37 558
9897.31 539
9898.25 508
9899.19 553
9900.13 632
9901.07 574
9902.01 518
9902.95 553
9903.89 597
9904.83 527
9905.77 512
9906.71 582
9907.65 545
9908.59 577
9909.53 549
9910.47 585
9911.41 576
9912.35 562
9913.29 569
9914.23 551
9915.17 553
9916.11 542
9917.05 525
9917.99 543
9918.93 573
9919.87 591
9920.81 595
9921.75 634
9922.69 641
9923.63 660
9924.57 790
9925.51 878
9926.45 949
9927.39 928
9928.33 918
9929.28 880
9930.22 878
9931.16 894
9932.10 738
9933.04 734
9933.98 682
9934.92 617
9935.86 582
9936.80 614
9937.74 566
9938.69 564
9939.63 590
9940.57 530
9941.51 480
9942.45 495
9943.39 525
9944.34 530
9945.28 527
9946.22 474
9947.16 520
9948.10 503
9949.04 529
9949.99 482
9950.93 554
9951.87 547
9952.81 564
9953.75 506
9954.70 477
9955.64 507
9956.58 525
9957.52 499
9958.46 540
9959.41 530
9960.35 489
9961.29 522
9962.23 507
9963.18 516
9964.12 522
9965.06 514
9966.00 478
9966.95 491
9967.89 517
9968.83 484
9969.77 464
9970.72 472
9971.66 472
9972.60 528
9973.55 517
9974.49 457
9975.43 445
9976.38 453
9977.32 463
9978.26 428
9979.21 422
9980.15 465
9981.09 447
9982.04 447
9982.98 454
9983.92 436
9984.87 515
9985.81 448
9986.75 378
9987.70 485
9988.64 482
9989.58 450
9990.53 454
9991.47 544
9992.42 534
9993.36 480
9994.30 461
9995.25 480
9996.19 517
9997.14 459
9998.08 425
9999.02 456
9999.97 401
10000.91 487
10001.86 492
10002.80 514
10003.75 512
10004.69 452
10005.63 449
10006.58 495
10007.52 515
10008.47 445
10009.41 479
10010.36 468
10011.30 495
10012.25 496
10013.19 453
10014.14 471
10015.08 453
10016.03 471
10016.97 472
10017.92 451
10018.86 417
10019.81 486
10020.75 458
10021.70 439
10022.64 490
10023.59 465
10024.53 491
10025.48 468
10026.42 452
10027.37 454
10028.32 438
10029.26 492
10030.21 424
10031.15 437
10032.10 470
10033.04 438
10033.99 471
10034.94 411
10035.88 455
10036.83 435
10037.77 449
10038.72 433
10039.67 459
10040.61 473
10041.56 483
10042.50 484
10043.45 454
10044.40 436
10045.34 448
10046.29 407
10047.24 443
10048.18 440
10049.13 438
10050.08 413
10051.02 440
10051.97 466
10052.92 436
10053.86 455
10054.81 465
10055.76 391
10056.70 428
10057.65 448
10058.60 427
10059.54 429
10060.49 442
10061.44 425
10062.39 462
10063.33 417
10064.28 439
10065.23 456
10066.17 393
10067.12 431
10068.07 425
10069.02 456
10069.96 436
10070.91 508
10071.86 428
10072.81 414
10073.76 439
10074.70 431
10075.65 487
10076.60 455
10077.55 412
10078.49 405
10079.44 382
10080.39 382
10081.34 436
10082.29 475
10083.23 438
10084.18 422
10085.13 437
10086.08 393
10087.03 413
10087.98 415
10088.92 458
10089.87 436
10090.82 397
10091.77 360
10092.72 367
10093.67 413
10094.62 427
10095.56 441
10096.51 386
10097.46 375
10098.41 406
10099.36 401
10100.31 397
10101.26 428
10102.21 438
10103.16 450
10104.11 438
10105.05 410
10106.00 411
10106.95 419
10107.90 417
10108.85 433
10109.80 418
10110.75 420
10111.70 418
10112.65 446
10113.60 401
10114.55 419
10115.50 385
10116.45 439
10117.40 417
10118.35 412
10119.30 410
10120.25 405
10121.20 418
10122.15 438
10123.10 428
10124.05 400
10125.00 394
10125.95 386
10126.90 412
10127.85 405
10128.80 432
10129.75 417
10130.70 451
10131.65 464
10132.60 399
10133.55 444
10134.50 479
10135.45 407
10136.40 420
10137.35 442
10138.30 393
10139.26 383
10140.21 377
10141.16 447
10142.11 441
10143.06 497
10144.01 421
10144.96 410
10145.91 459
10146.86 502
10147.81 403
10148.77 425
10149.72 403
10150.67 416
10151.62 418
10152.57 456
10153.52 481
10154.47 522
10155.43 437
10156.38 467
10157.33 461
10158.28 457
10159.23 463
10160.18 398
10161.14 418
10162.09 418
10163.04 436
10163.99 437
10164.94 461
10165.90 432
10166.85 479
10167.80 496
10168.75 452
10169.70 440
10170.66 413
10171.61 426
10172.56 450
10173.51 454
10174.47 483
10175.42 478
10176.37 473
10177.32 436
10178.28 442
10179.23 516
10180.18 540
10181.14 523
10182.09 475
10183.04 465
10183.99 541
10184.95 516
10185.90 479
10186.85 508
10187.81 436
10188.76 405
10189.71 459
10190.67 539
10191.62 528
10192.57 508
10193.53 525
10194.48 557
10195.43 502
10196.39 503
10197.34 482
10198.29 533
10199.25 516
10200.20 508
10201.15 566
10202.11 496
10203.06 496
10204.02 595
10204.97 585
10205.92 620
10206.88 713
10207.83 629
10208.79 574
10209.74 621
10210.69 614
10211.65 623
10212.60 535
10213.56 542
10214.51 539
10215.46 575
10216.42 526
10217.37 580
10218.33 538
10219.28 558
10220.24 542
10221.19 534
10222.15 453
10223.10 533
10224.06 478
10225.01 526
10225.97 483
10226.92 503
10227.88 522
10228.83 530
10229.79 472
10230.74 510
10231.70 546
10232.65 565
10233.61 587
10234.56 637
10235.52 680
10236.47 648
10237.43 689
10238.38 647
10239.34 556
10240.29 587
10241.25 614
10242.21 603
10243.16 545
10244.12 509
10245.07 512
10246.03 495
10246.98 458
10247.94 435
10248.90 450
10249.85 467
10250.81 488
10251.76 487
10252.72 428
10253.68 470
10254.63 450
10255.59 466
10256.55 468
10257.50 450
10258.46 455
10259.41 501
10260.37 459
10261.33 431
10262.28 432
10263.24 418
10264.20 428
10265.15 426
10266.11 442
10267.07 409
10268.02 427
10268.98 413
10269.94 445
10270.90 442
10271.85 430
10272.81 413
10273.77 454
10274.72 433
10275.68 386
10276.64 379
10277.60 387
10278.55 433
10279.51 399
10280.47 410
10281.43 437
10282.38 418
10283.34 389
10284.30 470
10285.26 428
10286.21 427
10287.17 335
10288.13 422
10289.09 464
10290.04 458
10291.00 416
10291.96 417
10292.92 407
10293.88 444
10294.83 463
10295.79 423
10296.75 415
10297.71 448
10298.67 465
10299.63 454
10300.58 383
10301.54 379
10302.50 452
10303.46 469
10304.42 471
10305.38 381
10306.34 404
10307.29 449
10308.25 434
10309.21 436
10310.17 416
10311.13 397
10312.09 385
10313.05 374
10314.01 402
10314.97 368
10315.92 345
10316.88 363
10317.84 411
10318.80 406
10319.76 416
10320.72 381
10321.68 384
10322.64 421
10323.60 398
10324.56 420
10325.52 400
10326.48 416
10327.44 445
10328.40 415
10329.36 439
10330.32 438
10331.28 493
10332.24 470
10333.20 425
10334.16 390
10335.12 440
10336.08 497
10337.04 375
10338.00 419
10338.96 460
10339.92 418
10340.88 442
10341.84 436
10342.80 410
10343.76 373
10344.72 375
10345.68 385
10346.64 407
10347.60 389
10348.56 360
10349.52 423
10350.48 372
10351.44 392
10352.40 392
10353.36 337
10354.32 373
10355.29 386
10356.25 400
10357.21 369
10358.17 348
10359.13 411
10360.09 401
10361.05 372
10362.01 321
10362.97 357
10363.94 377
10364.90 377
10365.86 372
10366.82 351
10367.78 379
10368.74 408
10369.70 339
10370.67 358
10371.63 369
10372.59 384
10373.55 373
10374.51 347
10375.47 381
10376.44 386
10377.40 376
10378.36 374
10379.32 387
10380.28 383
10381.25 384
10382.21 328
10383.17 378
10384.13 364
10385.10 365
10386.06 397
10387.02 417
10387.98 380
10388.95 388
10389.91 341
10390.87 327
10391.83 395
10392.80 377
10393.76 363
10394.72 409
10395.68 391
10396.65 362
10397.61 401
10398.57 396
10399.54 397
10400.50 374
10401.46 387
10402.43 361
10403.39 377
10404.35 391
10405.31 460
10406.28 411
10407.24 368
10408.20 357
10409.17 363
10410.13 395
10411.10 373
10412.06 405
10413.02 395
10413.99 411
10414.95 413
10415.91 448
10416.88 509
10417.84 472
10418.80 515
10419.77 524
10420.73 503
10421.70 498
10422.66 517
10423.63 478
10424.59 472
10425.55 449
10426.52 447
10427.48 427
10428.45 387
10429.41 366
10430.37 364
10431.34 389
10432.30 353
10433.27 350
10434.23 406
10435.20 336
10436.16 368
10437.13 368
10438.09 392
10439.06 362
10440.02 338
10440.99 373
10441.95 363
10442.92 368
10443.88 319
10444.85 341
10445.81 352
10446.78 340
10447.74 358
10448.71 352
10449.67 290
10450.64 370
10451.60 331
10452.57 343
10453.53 358
10454.50 365
10455.47 355
10456.43 346
10457.40 383
10458.36 322
10459.33 372
10460.29 363
10461.26 372
10462.23 419
10463.19 449
10464.16 342
10465.12 341
10466.09 380
10467.06 360
10468.02 338
10468.99 343
10469.95 348
10470.92 359
10471.89 322
10472.85 384
10473.82 338
10474.79 345
10475.75 350
10476.72 344
10477.69 376
10478.65 354
10479.62 342
10480.59 321
10481.55 373
10482.52 333
10483.49 360
10484.45 393
10485.42 365
10486.39 386
10487.35 362
10488.32 346
10489.29 365
10490.26 328
10491.22 347
10492.19 361
10493.16 323
10494.13 343
10495.09 348
10496.06 401
10497.03 390
10497.99 330
10498.96 329
10499.93 360
10500.90 388
10501.87 401
10502.83 366
10503.80 347
10504.77 366
10505.74 340
10506.70 366
10507.67 383
10508.64 395
10509.61 358
10510.58 378
10511.55 368
10512.51 379
10513.48 314
10514.45 373
10515.42 358
10516.39 352
10517.36 396
10518.32 376
10519.29 365
10520.26 359
10521.23 389
10522.20 398
10523.17 386
10524.14 368
10525.10 360
10526.07 328
10527.04 371
10528.01 384
10528.98 426
10529.95 402
10530.92 350
10531.89 347
10532.86 389
10533.83 382
10534.79 374
10535.76 349
10536.73 355
10537.70 397
10538.67 389
10539.64 391
10540.61 358
10541.58 423
10542.55 370
10543.52 360
10544.49 353
10545.46 378
10546.43 404
10547.40 413
10548.37 460
10549.34 354
10550.31 368
10551.28 316
10552.25 377
10553.22 394
10554.19 390
10555.16 402
10556.13 380
10557.10 457
10558.07 442
10559.04 512
10560.01 480
10560.98 514
10561.95 548
10562.92 526
10563.89 531
10564.86 519
10565.83 490
10566.81 398
10567.78 426
10568.75 451
10569.72 386
10570.69 376
10571.66 401
10572.63 390
10573.60 412
10574.57 398
10575.54 370
10576.51 375
10577.49 402
10578.46 383
10579.43 357
10580.40 327
10581.37 334
10582.34 411
10583.31 423
10584.29 411
10585.26 379
10586.23 365
10587.20 389
10588.17 400
10589.14 426
10590.12 433
10591.09 394
10592.06 407
10593.03 417
10594.00 435
10594.98 394
10595.95 398
10596.92 433
10597.89 441
10598.86 393
10599.84 378
10600.81 386
10601.78 424
10602.75 436
10603.73 443
10604.70 376
10605.67 376
10606.64 407
10607.62 373
10608.59 362
10609.56 360
10610.53 394
10611.51 365
10612.48 388
10613.45 349
10614.43 373
10615.40 407
10616.37 386
10617.34 385
10618.32 401
10619.29 392
10620.26 405
10621.24 401
10622.21 395
10623.18 424
10624.16 379
10625.13 373
10626.10 436
10627.08 386
10628.05 415
10629.02 414
10630.00 459
10630.97 410
10631.95 403
10632.92 370
10633.89 396
10634.87 433
10635.84 442
10636.81 462
10637.79 439
10638.76 530
10639.74 546
10640.71 530
10641.69 472
10642.66 484
10643.63 474
10644.61 496
10645.58 483
10646.56 438
10647.53 444
10648.51 411
10649.48 351
10650.45 398
10651.43 423
10652.40 400
10653.38 443
10654.35 389
10655.33 385
10656.30 376
10657.28 370
10658.25 412
10659.23 385
10660.20 369
10661.18 433
10662.15 380
10663.13 380
10664.10 364
10665.08 377
10666.05 367
10667.03 367
10668.00 408
10668.98 427
10669.96 394
10670.93 334
10671.91 322
10672.88 367
10673.86 374
10674.83 431
10675.81 396
10676.79 400
10677.76 379
10678.74 447
10679.71 411
10680.69 362
10681.66 416
10682.64 414
10683.62 409
10684.59 404
10685.57 338
10686.55 357
10687.52 363
10688.50 332
10689.47 359
10690.45 345
10691.43 392
10692.40 392
10693.38 363
10694.36 378
10695.33 352
10696.31 336
10697.29 343
10698.26 365
10699.24 363
10700.22 345
10701.19 338
10702.17 310
10703.15 342
10704.13 323
10705.10 386
10706.08 350
10707.06 303
10708.03 334
10709.01 368
10709.99 398
10710.97 384
10711.94 333
10712.92 353
10713.90 351
10714.88 333
10715.85 365
10716.83 380
10717.81 328
10718.79 343
10719.76 342
10720.74 338
10721.72 346
10722.70 362
10723.68 340
10724.65 365
10725.63 351
10726.61 350
10727.59 375
10728.57 366
10729.54 376
10730.52 377
10731.50 415
10732.48 375
10733.46 433
10734.44 352
10735.41 358
10736.39 325
10737.37 344
10738.35 326
10739.33 375
10740.31 351
10741.29 352
10742.26 323
10743.24 336
10744.22 339
10745.20 355
10746.18 376
10747.16 353
10748.14 385
10749.12 404
10750.10 372
10751.08 345
10752.05 360
10753.03 353
10754.01 348
10754.99 353
10755.97 351
10756.95 322
10757.93 331
10758.91 317
10759.89 340
10760.87 365
10761.85 359
10762.83 374
10763.81 359
10764.79 317
10765.77 325
10766.75 342
10767.73 391
10768.71 361
10769.69 362
10770.67 335
10771.65 372
10772.63 348
10773.61 326
10774.59 322
10775.57 359
10776.55 344
10777.53 370
10778.51 409
10779.49 359
10780.47 348
10781.45 340
10782.43 376
10783.41 392
10784.39 395
10785.38 385
10786.36 380
10787.34 386
10788.32 423
10789.30 409
10790.28 359
10791.26 354
10792.24 335
10793.22 391
10794.20 403
10795.19 404
10796.17 411
10797.15 424
10798.13 398
10799.11 367
10800.09 383
10801.07 409
10802.05 377
10803.04 372
10804.02 344
10805.00 374
10805.98 356
10806.96 374
10807.94 398
10808.93 391
10809.91 376
10810.89 381
10811.87 348
10812.85 303
10813.84 392
10814.82 398
10815.80 398
10816.78 389
10817.77 405
10818.75 340
10819.73 360
10820.71 385
10821.69 334
10822.68 371
10823.66 357
10824.64 399
10825.62 386
10826.61 361
10827.59 353
10828.57 326
10829.56 352
10830.54 352
10831.52 395
10832.50 355
10833.49 373
10834.47 386
10835.45 387
10836.44 364
10837.42 390
10838.40 379
10839.39 443
10840.37 428
10841.35 402
10842.34 412
10843.32 400
10844.30 418
10845.29 438
10846.27 408
10847.25 435
10848.24 449
10849.22 401
10850.20 427
10851.19 384
10852.17 420
10853.16 419
10854.14 399
10855.12 437
10856.11 392
10857.09 375
10858.08 380
10859.06 408
10860.04 416
10861.03 416
10862.01 454
10863.00 503
10863.98 450
10864.96 466
10865.95 409
10866.93 434
10867.92 470
10868.90 410
10869.89 449
10870.87 429
10871.86 437
10872.84 420
10873.83 431
10874.81 461
10875.80 436
10876.78 455
10877.77 425
10878.75 477
10879.74 443
10880.72 448
10881.71 420
10882.69 476
10883.68 491
10884.66 520
10885.65 546
10886.63 461
10887.62 481
10888.60 487
10889.59 495
10890.57 484
10891.56 500
10892.55 530
10893.53 530
10894.52 483
10895.50 498
10896.49 513
10897.47 533
10898.46 497
10899.45 528
10900.43 510
10901.42 522
10902.40 538
10903.39 555
10904.38 559
10905.36 549
10906.35 488
10907.34 491
10908.32 492
10909.31 560
10910.29 604
10911.28 532
10912.27 524
10913.25 633
10914.24 675
10915.23 662
10916.21 610
10917.20 558
10918.19 566
10919.17 558
10920.16 573
10921.15 614
10922.14 622
10923.12 586
10924.11 641
10925.10 689
10926.08 642
10927.07 618
10928.06 666
10929.05 690
10930.03 667
10931.02 657
10932.01 670
10933.00 651
10933.98 610
10934.97 607
10935.96 684
10936.95 682
10937.93 655
10938.92 685
10939.91 687
10940.90 716
10941.88 691
10942.87 742
10943.86 720
10944.85 715
10945.84 785
10946.82 762
10947.81 728
10948.80 761
10949.79 756
10950.78 759
10951.77 730
10952.75 785
10953.74 834
10954.73 967
10955.72 911
10956.71 964
10957.70 935
10958.69 975
10959.67 971
10960.66 985
10961.65 992
10962.64 915
10963.63 852
10964.62 856
10965.61 816
10966.60 780
10967.58 804
10968.57 801
10969.56 749
10970.55 763
10971.54 707
10972.53 730
10973.52 747
10974.51 729
10975.50 729
10976.49 751
10977.48 766
10978.47 791
10979.46 720
10980.45 737
10981.44 781
10982.43 866
10983.42 814
10984.41 808
10985.40 794
10986.38 806
10987.37 821
10988.36 850
10989.35 815
10990.34 813
10991.34 818
10992.33 915
10993.32 955
10994.31 965
10995.30 995
10996.29 1040
10997.28 1151
10998.27 1274
10999.26 1300
11000.25 1378
11001.24 1376
11002.23 1333
11003.22 1274
11004.21 1176
11005.20 1057
11006.19 1014
11007.18 1054
11008.17 889
11009.16 887
11010.16 738
11011.15 691
11012.14 679
11013.13 665
11014.12 670
11015.11 685
11016.10 639
11017.09 658
11018.08 685
11019.08 622
11020.07 661
11021.06 669
11022.05 625
11023.04 628
11024.03 654
11025.03 643
11026.02 637
11027.01 635
11028.00 697
11028.99 680
11029.98 656
11030.98 619
11031.97 660
11032.96 624
11033.95 573
11034.94 556
11035.94 541
11036.93 574
11037.92 621
11038.91 589
11039.91 559
11040.90 550
11041.89 581
11042.88 609
11043.87 547
11044.87 552
11045.86 515
11046.85 547
11047.85 533
11048.84 513
11049.83 527
11050.82 537
11051.82 544
11052.81 529
11053.80 504
11054.80 516
11055.79 499
11056.78 494
11057.77 529
11058.77 502
11059.76 494
11060.75 503
11061.75 542
11062.74 510
11063.73 532
11064.73 483
11065.72 550
11066.71 536
11067.71 542
11068.70 530
11069.70 519
11070.69 519
11071.68 515
11072.68 530
11073.67 538
11074.66 502
11075.66 514
11076.65 520
11077.65 527
11078.64 541
11079.63 564
11080.63 502
11081.62 530
11082.62 538
11083.61 528
11084.61 503
11085.60 482
11086.59 509
11087.59 512
11088.58 488
11089.58 533
11090.57 463
11091.57 448
11092.56 496
11093.56 482
11094.55 454
11095.55 507
11096.54 464
11097.54 474
11098.53 515
11099.53 443
11100.52 438
11101.52 475
11102.51 483
11103.51 478
11104.50 487
11105.50 449
11106.49 463
11107.49 474
11108.48 493
11109.48 471
11110.47 458
11111.47 498
11112.46 477
11113.46 449
11114.46 410
11115.45 463
11116.45 489
11117.44 436
11118.44 463
11119.43 455
11120.43 462
11121.43 435
11122.42 455
11123.42 478
11124.41 466
11125.41 440
11126.41 452
11127.40 419
11128.40 410
11129.40 442
11130.39 443
11131.39 425
11132.39 438
11133.38 456
11134.38 470
11135.37 427
11136.37 480
11137.37 404
11138.37 418
11139.36 449
11140.36 428
11141.36 453
11142.35 474
11143.35 419
11144.35 400
11145.34 444
11146.34 460
11147.34 400
11148.33 460
11149.33 446
11150.33 439
11151.33 390
11152.32 399
11153.32 410
11154.32 405
11155.32 414
11156.31 441
11157.31 421
11158.31 390
11159.31 411
11160.30 404
11161.30 397
11162.30 415
11163.30 407
11164.30 428
11165.29 424
11166.29 445
11167.29 405
11168.29 404
11169.29 373
11170.28 406
11171.28 390
11172.28 435
11173.28 396
11174.28 377
11175.28 396
11176.27 416
11177.27 463
11178.27 408
11179.27 432
11180.27 389
11181.27 363
11182.27 394
11183.26 374
11184.26 359
11185.26 392
11186.26 371
11187.26 406
11188.26 402
11189.26 363
11190.26 373
11191.26 371
11192.26 372
11193.25 383
11194.25 395
11195.25 411
11196.25 369
11197.25 394
11198.25 380
11199.25 334
11200.25 359
11201.25 368
11202.25 431
11203.25 390
11204.25 369
11205.25 394
11206.25 353
11207.25 346
11208.25 342
11209.25 367
11210.25 371
11211.25 386
11212.25 402
11213.25 354
11214.25 354
11215.25 368
11216.25 388
11217.25 376
11218.25 384
11219.25 389
11220.25 371
11221.25 370
11222.25 362
11223.25 389
11224.25 392
11225.25 403
11226.25 409
11227.25 354
11228.25 376
11229.26 376
11230.26 355
11231.26 348
11232.26 374
11233.26 343
11234.26 381
11235.26 374
11236.26 375
11237.26 357
11238.27 407
11239.27 356
11240.27 376
11241.27 369
11242.27 388
11243.27 411
11244.27 423
11245.27 414
11246.28 399
11247.28 373
11248.28 434
11249.28 379
11250.28 372
11251.28 390
11252.29 358
11253.29 372
11254.29 358
11255.29 361
11256.29 381
11257.30 441
11258.30 438
11259.30 376
11260.30 402
11261.31 402
11262.31 415
11263.31 402
11264.31 354
11265.31 337
11266.32 355
11267.32 396
11268.32 387
11269.32 417
11270.33 431
11271.33 394
11272.33 424
11273.34 411
11274.34 388
11275.34 399
11276.34 394
11277.35 400
11278.35 435
11279.35 430
11280.36 450
11281.36 453
11282.36 490
11283.37 471
11284.37 432
11285.37 434
11286.38 416
11287.38 386
11288.38 444
11289.39 404
11290.39 411
11291.39 400
11292.40 417
11293.40 411
11294.40 401
11295.41 437
11296.41 440
11297.42 438
11298.42 434
11299.42 452
11300.43 422
11301.43 401
11302.44 420
11303.44 398
11304.44 436
11305.45 433
11306.45 436
11307.46 447
11308.46 454
11309.47 451
11310.47 497
11311.47 467
11312.48 464
11313.48 475
11314.49 514
11315.49 532
11316.50 496
11317.50 470
11318.51 451
11319.51 462
11320.52 439
11321.52 437
11322.53 424
11323.53 400
11324.54 430
11325.54 399
11326.55 380
11327.55 356
11328.56 348
11329.56 385
11330.57 383
11331.57 357
11332.58 406
11333.58 377
11334.59 360
11335.60 420
11336.60 381
11337.61 403
11338.61 396
11339.62 400
11340.62 409
11341.63 362
11342.64 403
11343.64 416
11344.65 427
11345.65 380
11346.66 381
11347.67 387
11348.67 374
11349.68 383
11350.68 341
11351.69 330
11352.70 356
11353.70 359
11354.71 431
11355.72 354
11356.72 359
11357.73 384
11358.74 359
11359.74 359
11360.75 352
11361.76 430
11362.76 426
11363.77 361
11364.78 368
11365.78 374
11366.79 381
11367.80 370
11368.80 352
11369.81 332
11370.82 348
11371.83 373
11372.83 379
11373.84 386
11374.85 365
11375.85 321
11376.86 344
11377.87 345
11378.88 354
11379.88 378
11380.89 390
11381.90 392
11382.91 380
11383.92 357
11384.92 360
11385.93 369
11386.94 393
11387.95 404
11388.95 341
11389.96 319
11390.97 343
11391.98 363
11392.99 372
11393.99 348
11395.00 358
11396.01 393
11397.02 413
11398.03 397
11399.04 369
11400.04 384
11401.05 418
11402.06 367
11403.07 377
11404.08 392
11405.09 428
11406.10 399
11407.11 427
11408.11 406
11409.12 359
11410.13 371
11411.14 364
11412.15 383
11413.16 363
11414.17 360
11415.18 374
11416.19 333
11417.19 355
11418.20 382
11419.21 413
11420.22 371
11421.23 348
11422.24 401
11423.25 388
11424.26 399
11425.27 351
11426.28 367
11427.29 390
11428.30 400
11429.31 367
11430.32 364
11431.33 354
11432.34 377
11433.35 384
11434.36 440
11435.37 359
11436.38 378
11437.39 383
11438.40 389
11439.41 365
11440.42 368
11441.43 403
11442.44 365
11443.45 423
11444.46 409
11445.47 352
11446.48 408
11447.49 373
11448.50 381
11449.51 355
11450.52 385
11451.53 400
11452.54 425
11453.56 411
11454.57 394
11455.58 401
11456.59 448
11457.60 448
11458.61 375
11459.62 395
11460.63 390
11461.64 438
11462.65 383
11463.67 362
11464.68 441
11465.69 406
11466.70 368
11467.71 397
11468.72 406
11469.73 433
11470.75 386
11471.76 438
11472.77 404
11473.78 439
11474.79 434
11475.80 454
11476.82 377
11477.83 480
11478.84 431
11479.85 368
11480.86 389
11481.88 448
11482.89 431
11483.90 438
11484.91 394
11485.92 412
11486.94 447
11487.95 428
11488.96 392
11489.97 432
11490.99 487
11492.00 416
11493.01 410
11494.02 459
11495.04 422
11496.05 396
11497.06 409
11498.08 446
11499.09 400
11500.10 449
11501.11 435
11502.13 476
11503.14 411
11504.15 434
11505.17 408
11506.18 412
11507.19 400
11508.21 429
11509.22 442
11510.23 441
11511.25 410
11512.26 366
11513.27 465
11514.29 434
11515.30 442
11516.31 380
11517.33 434
11518.34 468
11519.35 434
11520.37 438
11521.38 493
11522.40 440
11523.41 459
11524.42 468
11525.44 482
11526.45 439
11527.47 449
11528.48 448
11529.49 456
11530.51 481
11531.52 452
11532.54 460
11533.55 424
11534.56 500
11535.58 490
11536.59 484
11537.61 462
11538.62 430
11539.64 520
11540.65 514
11541.67 496
11542.68 506
11543.70 498
11544.71 451
11545.73 530
11546.74 490
11547.76 516
11548.77 495
11549.79 517
11550.80 547
11551.82 523
11552.83 511
11553.85 577
11554.86 546
11555.88 574
11556.89 562
11557.91 557
11558.92 570
11559.94 583
11560.95 572
11561.97 525
11562.99 596
11564.00 608
11565.02 570
11566.03 603
11567.05 574
11568.06 572
11569.08 636
11570.10 593
11571.11 561
11572.13 589
11573.14 639
11574.16 673
11575.18 642
11576.19 723
11577.21 662
11578.23 716
11579.24 702
11580.26 796
11581.27 753
11582.29 745
11583.31 796
11584.32 819
11585.34 842
11586.36 831
11587.37 833
11588.39 863
11589.41 886
11590.42 919
11591.44 955
11592.46 981
11593.48 1106
11594.49 1287
11595.51 1389
11596.53 1524
11597.54 1764
11598.56 1770
11599.58 1857
11600.60 1941
11601.61 1932
11602.63 1727
11603.65 1661
11604.67 1510
11605.68 1355
11606.70 1272
11607.72 1116
11608.74 1014
11609.75 849
11610.77 822
11611.79 805
11612.81 782
11613.82 693
11614.84 725
11615.86 625
11616.88 626
11617.90 652
11618.91 680
11619.93 654
11620.95 606
11621.97 573
11622.99 570
11624.01 597
11625.02 582
11626.04 548
11627.06 584
11628.08 573
11629.10 601
11630.12 565
11631.14 551
11632.15 599
11633.17 589
11634.19 621
11635.21 620
11636.23 585
11637.25 615
11638.27 596
11639.29 570
11640.31 500
11641.32 544
11642.34 513
11643.36 524
11644.38 533
11645.40 532
11646.42 505
11647.44 558
11648.46 549
11649.48 458
11650.50 483
11651.52 487
11652.54 487
11653.56 481
11654.58 481
11655.60 512
11656.62 537
11657.64 538
11658.66 490
11659.68 491
11660.70 491
11661.72 515
11662.74 529
11663.76 482
11664.78 517
11665.80 533
11666.82 573
11667.84 545
11668.86 524
11669.88 521
11670.90 555
11671.92 558
11672.94 552
11673.96 587
11674.98 547
11676.00 578
11677.02 562
11678.04 567
11679.06 589
11680.08 606
11681.10 539
11682.12 538
11683.15 546
11684.17 561
11685.19 535
11686.21 547
11687.23 552
11688.25 554
11689.27 564
11690.29 584
11691.31 572
11692.34 566
11693.36 547
11694.38 560
11695.40 482
11696.42 502
11697.44 560
11698.46 574
11699.49 535
11700.51 510
11701.53 469
11702.55 471
11703.57 481
11704.60 513
11705.62 501
11706.64 449
11707.66 431
11708.68 477
11709.71 431
11710.73 451
11711.75 475
11712.77 514
11713.79 449
11714.82 449
11715.84 457
11716.86 460
11717.88 474
11718.91 460
11719.93 433
11720.95 393
11721.97 423
11723.00 444
11724.02 418
11725.04 387
11726.06 396
11727.09 401
11728.11 383
11729.13 378
11730.16 440
11731.18 436
11732.20 403
11733.23 440
11734.25 439
11735.27 473
11736.30 402
11737.32 423
11738.34 462
11739.37 438
11740.39 436
11741.41 474
11742.44 451
11743.46 462
11744.48 424
11745.51 416
11746.53 435
11747.55 411
11748.58 435
11749.60 425
11750.63 429
11751.65 442
11752.67 434
11753.70 410
11754.72 429
11755.75 403
11756.77 414
11757.79 390
11758.82 456
11759.84 393
11760.87 431
11761.89 438
11762.92 378
11763.94 365
11764.96 365
11765.99 370
11767.01 407
11768.04 408
11769.06 399
11770.09 380
11771.11 374
11772.14 374
11773.16 385
11774.19 440
11775.21 416
11776.24 389
11777.26 390
11778.29 376
11779.31 390
11780.34 428
11781.36 400
11782.39 378
11783.41 368
11784.44 423
11785.46 415
11786.49 376
11787.52 405
11788.54 384
11789.57 406
11790.59 436
11791.62 386
11792.64 411
11793.67 383
11794.69 432
11795.72 447
11796.75 406
11797.77 427
11798.80 390
11799.82 391
11800.85 381
11801.88 391
11802.90 410
11803.93 343
11804.96 385
11805.98 423
11807.01 391
11808.03 374
11809.06 428
11810.09 423
11811.11 393
11812.14 372
11813.17 353
11814.19 395
11815.22 403
11816.25 347
11817.27 373
11818.30 404
11819.33 399
11820.35 360
11821.38 346
11822.41 397
11823.44 423
11824.46 425
11825.49 443
11826.52 398
11827.54 445
11828.57 432
11829.60 450
11830.63 409
11831.65 406
11832.68 404
11833.71 401
11834.74 365
11835.76 382
11836.79 363
11837.82 388
11838.85 419
11839.87 432
11840.90 381
11841.93 482
11842.96 394
11843.99 361
11845.01 357
11846.04 372
11847.07 402
11848.10 354
11849.13 389
11850.15 379
11851.18 389
11852.21 383
11853.24 397
11854.27 442
11855.30 412
11856.33 376
11857.35 412
11858.38 424
11859.41 415
11860.44 426
11861.47 440
11862.50 438
11863.53 427
11864.55 485
11865.58 450
11866.61 416
11867.64 403
11868.67 394
11869.70 436
11870.73 405
11871.76 412
11872.79 410
11873.82 452
11874.85 469
11875.88 384
11876.90 413
11877.93 487
11878.96 477
11879.99 483
11881.02 487
11882.05 494
11883.08 454
11884.11 456
11885.14 455
11886.17 459
11887.20 479
11888.23 555
11889.26 561
11890.29 483
11891.32 482
11892.35 455
11893.38 454
11894.41 509
11895.44 524
11896.47 450
11897.50 531
11898.53 598
11899.56 566
11900.59 561
11901.62 579
11902.65 574
11903.68 540
11904.71 623
11905.75 598
11906.78 588
11907.81 607
11908.84 562
11909.87 541
11910.90 593
11911.93 579
11912.96 557
11913.99 587
11915.02 583
11916.05 553
11917.09 529
11918.12 566
11919.15 567
11920.18 536
11921.21 591
11922.24 546
11923.27 562
11924.30 540
11925.34 550
11926.37 656
11927.40 677
11928.43 735
11929.46 762
11930.49 759
11931.53 869
11932.56 851
11933.59 867
11934.62 811
11935.65 789
11936.69 756
11937.72 740
11938.75 661
11939.78 599
11940.81 583
11941.85 602
11942.88 538
11943.91 538
11944.94 517
11945.98 469
11947.01 506
11948.04 514
11949.07 498
11950.11 513
11951.14 506
11952.17 506
11953.20 489
11954.24 429
11955.27 470
11956.30 474
11957.34 542
11958.37 472
11959.40 445
11960.43 452
11961.47 448
11962.50 461
11963.53 436
11964.57 491
11965.60 450
11966.63 483
11967.67 468
11968.70 535
11969.73 432
11970.77 438
11971.80 483
11972.83 502
11973.87 484
11974.90 486
11975.93 494
11976.97 481
11978.00 439
11979.04 424
11980.07 434
11981.10 453
11982.14 479
11983.17 420
11984.21 431
11985.24 441
11986.27 448
11987.31 435
11988.34 404
11989.38 435
11990.41 512
11991.45 511
11992.48 444
11993.51 472
11994.55 431
11995.58 470
11996.62 461
11997.65 442
11998.69 468
11999.72 499
12000.76 509
12001.79 502
12002.83 549
12003.86 491
12004.90 515
12005.93 470
12006.97 473
12008.00 471
12009.04 520
12010.07 537
12011.11 532
12012.14 515
12013.18 514
12014.21 528
12015.25 521
12016.28 518
12017.32 524
12018.35 504
12019.39 581
12020.43 586
12021.46 535
12022.50 545
12023.53 513
12024.57 526
12025.60 484
12026.64 496
12027.68 530
12028.71 520
12029.75 481
12030.78 509
12031.82 435
12032.86 487
12033.89 493
12034.93 519
12035.97 507
12037.00 475
12038.04 522
12039.07 499
12040.11 488
12041.15 502
12042.18 498
12043.22 499
12044.26 522
12045.29 489
12046.33 520
12047.37 543
12048.40 487
12049.44 445
12050.48 482
12051.52 510
12052.55 519
12053.59 492
12054.63 507
12055.66 485
12056.70 481
12057.74 481
12058.78 493
12059.81 521
12060.85 561
12061.89 499
12062.92 504
12063.96 556
12065.00 535
12066.04 507
12067.07 503
12068.11 490
12069.15 512
12070.19 538
12071.23 531
12072.26 515
12073.30 491
12074.34 556
12075.38 547
12076.42 532
12077.45 463
12078.49 549
12079.53 521
12080.57 521
12081.61 538
12082.64 496
12083.68 539
12084.72 529
12085.76 516
12086.80 519
12087.84 494
12088.88 527
12089.91 483
12090.95 558
12091.99 542
12093.03 572
12094.07 568
12095.11 611
12096.15 533
12097.19 571
12098.22 579
12099.26 645
12100.30 669
12101.34 676
12102.38 689
12103.42 686
12104.46 671
12105.50 692
12106.54 687
12107.58 668
12108.62 674
12109.66 573
12110.70 610
12111.74 522
12112.78 541
12113.81 513
12114.85 520
12115.89 482
12116.93 488
12117.97 500
12119.01 474
12120.05 456
12121.09 460
12122.13 475
12123.17 456
12124.21 455
12125.25 483
12126.29 495
12127.33 443
12128.37 454
12129.42 447
12130.46 437
12131.50 465
12132.54 431
12133.58 447
12134.62 462
12135.66 441
12136.70 437
12137.74 408
12138.78 433
12139.82 460
12140.86 451
12141.90 431
12142.94 461
12143.98 436
12145.03 450
12146.07 429
12147.11 435
12148.15 424
12149.19 352
12150.23 372
12151.27 369
12152.31 422
12153.35 432
12154.40 386
12155.44 420
12156.48 444
12157.52 401
12158.56 447
12159.60 441
12160.65 433
12161.69 399
12162.73 401
12163.77 424
12164.81 370
12165.85 407
12166.90 432
12167.94 409
12168.98 398
12170.02 384
12171.06 371
12172.11 446
12173.15 405
12174.19 408
12175.23 408
12176.28 414
12177.32 442
12178.36 458
12179.40 414
12180.45 392
12181.49 394
12182.53 435
12183.57 413
12184.62 379
12185.66 362
12186.70 391
12187.74 422
12188.79 430
12189.83 398
12190.87 414
12191.92 399
12192.96 421
12194.00 454
12195.05 407
12196.09 433
12197.13 425
12198.18 422
12199.22 415
12200.26 424
12201.31 397
12202.35 413
12203.39 477
12204.44 399
12205.48 411
12206.52 412
12207.57 414
12208.61 391
12209.65 397
12210.70 408
12211.74 425
12212.79 390
12213.83 388
12214.87 376
12215.92 371
12216.96 417
12218.01 434
12219.05 460
12220.09 417
12221.14 394
12222.18 433
12223.23 408
12224.27 413
12225.32 399
12226.36 430
12227.41 409
12228.45 388
12229.49 413
12230.54 416
12231.58 403
12232.63 410
12233.67 445
12234.72 402
12235.76 400
12236.81 371
12237.85 405
12238.90 371
12239.94 386
12240.99 367
12242.03 376
12243.08 360
12244.12 395
12245.17 422
12246.21 401
12247.26 395
12248.31 388
12249.35 346
12250.40 355
12251.44 405
12252.49 371
12253.53 351
12254.58 405
12255.62 420
12256.67 373
12257.72 399
12258.76 378
12259.81 401
12260.85 339
12261.90 388
12262.95 387
12263.99 351
12265.04 369
12266.08 376
12267.13 418
12268.18 407
12269.22 375
12270.27 361
12271.32 351
12272.36 382
12273.41 404
12274.46 352
12275.50 335
12276.55 334
12277.60 321
12278.64 342
12279.69 360
12280.74 356
12281.78 335
12282.83 359
12283.88 339
12284.92 350
12285.97 358
12287.02 345
12288.07 337
12289.11 371
12290.16 383
12291.21 365
12292.25 364
12293.30 381
12294.35 336
12295.40 393
12296.44 388
12297.49 384
12298.54 372
12299.59 348
12300.63 378
12301.68 354
12302.73 347
12303.78 388
12304.83 396
12305.87 347
12306.92 338
12307.97 343
12309.02 336
12310.07 348
12311.11 337
12312.16 356
12313.21 326
12314.26 340
12315.31 312
12316.35 358
12317.40 320
12318.45 317
12319.50 313
12320.55 286
12321.60 322
12322.65 336
12323.69 334
12324.74 351
12325.79 383
12326.84 346
12327.89 338
12328.94 368
12329.99 341
12331.04 326
12332.09 335
12333.13 346
12334.18 330
12335.23 378
12336.28 372
12337.33 342
12338.38 338
12339.43 315
12340.48 347
12341.53 345
12342.58 317
12343.63 339
12344.68 358
12345.73 366
12346.78 344
12347.83 329
12348.88 361
12349.93 391
12350.98 359
12352.03 370
12353.07 358
12354.12 352
12355.17 368
12356.22 381
12357.28 373
12358.33 373
12359.38 345
12360.43 346
12361.48 352
12362.53 320
12363.58 371
12364.63 345
12365.68 328
12366.73 337
12367.78 363
12368.83 339
12369.88 365
12370.93 384
12371.98 325
12373.03 354
12374.08 347
12375.13 377
12376.18 344
12377.24 365
12378.29 345
12379.34 343
12380.39 322
12381.44 320
12382.49 350
12383.54 373
12384.59 369
12385.64 359
12386.70 327
12387.75 358
12388.80 364
12389.85 375
12390.90 355
12391.95 340
12393.00 303
12394.06 343
12395.11 323
12396.16 349
12397.21 312
12398.26 352
12399.32 359
12400.37 370
12401.42 395
12402.47 352
12403.52 330
12404.58 368
12405.63 344
12406.68 362
12407.73 363
12408.78 349
12409.84 387
12410.89 389
12411.94 327
12412.99 346
12414.05 368
12415.10 382
12416.15 383
12417.20 381
12418.26 351
12419.31 387
12420.36 413
12421.42 404
12422.47 395
12423.52 381
12424.57 411
12425.63 375
12426.68 354
12427.73 387
12428.79 369
12429.84 375
12430.89 398
12431.95 353
12433.00 410
12434.05 381
12435.11 379
12436.16 405
12437.21 427
12438.27 426
12439.32 401
12440.37 379
12441.43 371
12442.48 387
12443.54 363
12444.59 373
12445.64 439
12446.70 411
12447.75 435
12448.80 437
12449.86 391
12450.91 406
12451.97 413
12453.02 390
12454.08 416
12455.13 411
12456.18 403
12457.24 393
12458.29 393
12459.35 428
12460.40 394
12461.46 394
12462.51 432
12463.57 444
12464.62 399
12465.67 429
12466.73 411
12467.78 352
12468.84 370
12469.89 385
12470.95 416
12472.00 440
12473.06 399
12474.11 442
12475.17 416
12476.22 420
12477.28 442
12478.33 448
12479.39 441
12480.45 463
12481.50 436
12482.56 480
12483.61 439
12484.67 475
12485.72 459
12486.78 483
12487.83 490
12488.89 509
12489.95 564
12491.00 628
12492.06 649
12493.11 720
12494.17 766
12495.22 856
12496.28 885
12497.34 852
12498.39 796
12499.45 724
12500.50 716
12501.56 624
12502.62 567
12503.67 596
12504.73 516
12505.79 552
12506.84 501
12507.90 477
12508.96 453
12510.01 455
12511.07 451
12512.13 434
12513.18 418
12514.24 439
12515.30 450
12516.35 498
12517.41 448
12518.47 376
12519.52 415
12520.58 440
12521.64 486
12522.70 428
12523.75 403
12524.81 455
12525.87 433
12526.92 442
12527.98 372
12529.04 425
12530.10 450
12531.15 457
12532.21 457
12533.27 457
12534.33 442
12535.38 494
12536.44 437
12537.50 416
12538.56 419
12539.62 430
12540.67 388
12541.73 424
12542.79 398
12543.85 397
12544.91 426
12545.96 385
12547.02 439
12548.08 436
12549.14 451
12550.20 424
12551.25 486
12552.31 407
12553.37 412
12554.43 415
12555.49 433
12556.55 453
12557.61 442
12558.66 419
12559.72 473
12560.78 436
12561.84 440
12562.90 464
12563.96 395
12565.02 458
12566.08 459
12567.14 535
12568.19 519
12569.25 554
12570.31 516
12571.37 552
12572.43 566
12573.49 622
12574.55 578
12575.61 563
12576.67 610
12577.73 577
12578.79 632
12579.85 560
12580.91 514
12581.97 521
12583.03 506
12584.09 466
12585.15 450
12586.20 469
12587.26 535
12588.32 539
12589.38 464
12590.44 504
12591.50 507
12592.56 549
12593.62 497
12594.69 529
12595.75 487
12596.81 520
12597.87 484
12598.93 469
12599.99 469
12601.05 492
12602.11 471
12603.17 469
12604.23 463
12605.29 451
12606.35 495
12607.41 476
12608.47 458
12609.53 429
12610.59 461
12611.65 440
12612.71 477
12613.78 456
12614.84 444
12615.90 443
12616.96 498
12618.02 536
12619.08 456
12620.14 459
12621.20 442
12622.27 485
12623.33 494
12624.39 460
12625.45 459
12626.51 452
12627.57 415
12628.63 412
12629.70 437
12630.76 423
12631.82 421
12632.88 504
12633.94 449
12635.00 420
12636.07 448
12637.13 465
12638.19 475
12639.25 455
12640.31 463
12641.38 491
12642.44 427
12643.50 422
12644.56 475
12645.63 421
12646.69 442
12647.75 471
12648.81 468
12649.88 431
12650.94 503
12652.00 491
12653.06 486
12654.13 447
12655.19 532
12656.25 496
12657.31 525
12658.38 518
12659.44 474
12660.50 455
12661.57 447
12662.63 512
12663.69 486
12664.76 472
12665.82 462
12666.88 510
12667.95 527
12669.01 514
12670.07 475
12671.14 449
12672.20 449
12673.26 481
12674.33 499
12675.39 502
12676.45 522
12677.52 501
12678.58 528
12679.64 444
12680.71 529
12681.77 553
12682.84 500
12683.90 539
12684.96 544
12686.03 512
12687.09 552
12688.16 600
12689.22 553
12690.28 554
12691.35 564
12692.41 537
12693.48 567
12694.54 608
12695.61 568
12696.67 569
12697.74 574
12698.80 630
12699.86 606
12700.93 642
12701.99 680
12703.06 645
12704.12 677
12705.19 649
12706.25 653
12707.32 638
12708.38 612
12709.45 598
12710.51 578
12711.58 548
12712.64 567
12713.71 497
12714.77 572
12715.84 582
12716.90 584
12717.97 531
12719.03 528
12720.10 534
12721.17 560
12722.23 522
12723.30 526
12724.36 505
12725.43 514
12726.49 549
12727.56 543
12728.63 512
12729.69 492
12730.76 521
12731.82 449
12732.89 521
12733.96 469
12735.02 440
12736.09 473
12737.15 507
12738.22 442
12739.29 488
12740.35 540
12741.42 533
12742.49 518
12743.55 481
12744.62 474
12745.68 428
12746.75 478
12747.82 504
12748.88 493
12749.95 511
12751.02 541
12752.09 465
12753.15 430
12754.22 405
12755.29 440
12756.35 426
12757.42 458
12758.49 426
12759.55 383
12760.62 414
12761.69 409
12762.76 417
12763.82 393
12764.89 444
12765.96 424
12767.03 494
12768.09 430
12769.16 407
12770.23 398
12771.30 407
12772.36 410
12773.43 377
12774.50 372
12775.57 402
12776.63 388
12777.70 366
12778.77 364
12779.84 382
12780.91 451
12781.97 410
12783.04 392
12784.11 381
12785.18 366
12786.25 407
12787.31 381
12788.38 362
12789.45 392
12790.52 433
12791.59 436
12792.66 368
12793.73 359
12794.79 413
12795.86 437
12796.93 405
12798.00 412
12799.07 380
12800.14 327
12801.21 380
12802.28 383
12803.34 408
12804.41 427
12805.48 405
12806.55 429
12807.62 413
12808.69 406
12809.76 392
12810.83 394
12811.90 384
12812.97 385
12814.04 397
12815.11 394
12816.18 350
12817.25 354
12818.31 409
12819.38 382
12820.45 413
12821.52 346
12822.59 341
12823.66 353
12824.73 339
12825.80 347
12826.87 380
12827.94 403
12829.01 384
12830.08 363
12831.15 382
12832.22 355
12833.29 355
12834.36 360
12835.43 378
12836.50 385
12837.57 397
12838.65 391
12839.72 363
12840.79 405
12841.86 425
12842.93 368
12844.00 377
12845.07 376
12846.14 352
12847.21 369
12848.28 343
12849.35 345
12850.42 379
12851.49 371
12852.57 337
12853.64 346
12854.71 340
12855.78 361
12856.85 334
12857.92 341
12858.99 345
12860.06 360
12861.13 380
12862.21 356
12863.28 325
12864.35 331
12865.42 384
12866.49 346
12867.56 350
12868.64 309
12869.71 337
12870.78 330
12871.85 336
12872.92 306
12874.00 303
12875.07 298
12876.14 309
12877.21 323
12878.28 315
12879.36 304
12880.43 316
12881.50 344
12882.57 342
12883.64 339
12884.72 336
12885.79 330
12886.86 315
12887.93 300
12889.01 325
12890.08 330
12891.15 342
12892.22 332
12893.30 358
12894.37 319
12895.44 366
12896.52 352
12897.59 314
12898.66 307
12899.73 322
12900.81 336
12901.88 331
12902.95 342
12904.03 352
12905.10 359
12906.17 334
12907.25 353
12908.32 335
12909.39 308
12910.47 346
12911.54 321
12912.61 299
12913.69 315
12914.76 287
12915.83 298
12916.91 281
12917.98 318
12919.06 296
12920.13 292
12921.20 291
12922.28 304
12923.35 319
12924.43 309
12925.50 307
12926.57 267
12927.65 285
12928.72 325
12929.80 338
12930.87 309
12931.95 306
12933.02 290
12934.09 355
12935.17 302
12936.24 300
12937.32 289
12938.39 285
12939.47 296
12940.54 348
12941.62 276
12942.69 262
12943.77 314
12944.84 316
12945.92 289
12946.99 289
12948.07 326
12949.14 332
12950.22 294
12951.29 269
12952.37 298
12953.44 303
12954.52 282
12955.59 314
12956.67 288
12957.74 293
12958.82 339
12959.89 333
12960.97 312
12962.04 288
12963.12 341
12964.20 314
12965.27 296
12966.35 288
12967.42 320
12968.50 326
12969.58 319
12970.65 324
12971.73 315
12972.80 317
12973.88 317
12974.96 315
12976.03 296
12977.11 310
12978.18 295
12979.26 335
12980.34 403
12981.41 377
12982.49 351
12983.57 303
12984.64 343
12985.72 359
12986.80 322
12987.87 324
12988.95 317
12990.03 302
12991.10 288
12992.18 293
12993.26 296
12994.33 331
12995.41 344
12996.49 335
12997.56 289
12998.64 322
12999.72 325
13000.80 323
13001.87 304
13002.95 306
13004.03 313
13005.11 322
13006.18 346
13007.26 332
13008.34 301
13009.42 359
13010.49 373
13011.57 379
13012.65 340
13013.73 299
13014.80 339
13015.88 364
13016.96 368
13018.04 373
13019.12 377
13020.19 394
13021.27 372
13022.35 374
13023.43 372
13024.51 367
13025.58 337
13026.66 350
13027.74 359
13028.82 352
13029.90 330
13030.98 327
13032.05 332
13033.13 381
13034.21 370
13035.29 355
13036.37 411
13037.45 375
13038.53 377
13039.61 364
13040.68 394
13041.76 337
13042.84 307
13043.92 351
13045.00 374
13046.08 320
13047.16 340
13048.24 351
13049.32 390
13050.40 348
13051.48 352
13052.55 341
13053.63 361
13054.71 399
13055.79 412
13056.87 399
13057.95 369
13059.03 345
13060.11 355
13061.19 370
13062.27 409
13063.35 347
13064.43 335
13065.51 349
13066.59 393
13067.67 366
13068.75 331
13069.83 319
13070.91 345
13071.99 343
13073.07 321
13074.15 340
13075.23 351
13076.31 351
13077.39 337
13078.47 327
13079.55 335
13080.63 333
13081.71 303
13082.79 327
13083.88 310
13084.96 352
13086.04 321
13087.12 334
13088.20 339
13089.28 314
13090.36 300
13091.44 282
13092.52 325
13093.60 359
13094.68 308
13095.77 304
13096.85 324
13097.93 331
13099.01 303
13100.09 308
13101.17 300
13102.25 299
13103.34 290
13104.42 313
13105.50 352
13106.58 310
13107.66 314
13108.74 287
13109.82 287
13110.91 336
13111.99 298
13113.07 317
13114.15 365
13115.23 337
13116.32 285
13117.40 309
13118.48 302
13119.56 285
13120.64 291
13121.73 267
13122.81 347
13123.89 304
13124.97 342
13126.06 333
13127.14 285
13128.22 282
13129.30 313
13130.39 343
13131.47 304
13132.55 283
13133.63 330
13134.72 303
13135.80 280
13136.88 270
13137.97 297
13139.05 285
13140.13 310
13141.21 308
13142.30 281
13143.38 302
13144.46 268
13145.55 326
13146.63 317
13147.71 280
13148.80 307
13149.88 360
13150.96 304
13152.05 315
13153.13 278
13154.21 299
13155.30 327
13156.38 295
13157.47 283
13158.55 277
13159.63 335
13160.72 340
13161.80 357
13162.88 307
13163.97 288
13165.05 332
13166.14 360
13167.22 327
13168.31 297
13169.39 336
13170.47 323
13171.56 329
13172.64 347
13173.73 293
13174.81 279
13175.90 312
13176.98 289
13178.06 353
13179.15 330
13180.23 324
13181.32 318
13182.40 315
13183.49 354
13184.57 347
13185.66 349
13186.74 319
13187.83 294
13188.91 306
13190.00 306
13191.08 312
13192.17 324
13193.25 317
13194.34 335
13195.42 314
13196.51 302
13197.59 298
13198.68 330
13199.77 342
13200.85 327
13201.94 328
13203.02 309
13204.11 301
13205.19 316
13206.28 296
13207.36 345
13208.45 358
13209.54 296
13210.62 328
13211.71 369
13212.79 371
13213.88 338
13214.97 303
13216.05 313
13217.14 366
13218.22 342
13219.31 336
13220.40 337
13221.48 308
13222.57 340
13223.66 361
13224.74 327
13225.83 311
13226.92 312
13228.00 293
13229.09 309
13230.18 287
13231.26 290
13232.35 298
13233.44 326
13234.52 331
13235.61 335
13236.70 335
13237.78 323
13238.87 357
13239.96 353
13241.05 362
13242.13 326
13243.22 349
13244.31 309
13245.39 305
13246.48 330
13247.57 355
13248.66 324
13249.74 336
13250.83 319
13251.92 355
13253.01 350
13254.10 317
13255.18 314
13256.27 344
13257.36 347
13258.45 405
13259.53 347
13260.62 357
13261.71 332
13262.80 353
13263.89 353
13264.97 375
13266.06 343
13267.15 342
13268.24 362
13269.33 325
13270.42 317
13271.50 367
13272.59 361
13273.68 287
13274.77 349
13275.86 352
13276.95 339
13278.04 303
13279.12 290
13280.21 355
13281.30 344
13282.39 313
13283.48 318
13284.57 373
13285.66 387
13286.75 371
13287.84 368
13288.93 361
13290.01 378
13291.10 398
13292.19 367
13293.28 332
13294.37 343
13295.46 364
13296.55 386
13297.64 394
13298.73 394
13299.82 405
13300.91 373
13302.00 382
13303.09 376
13304.18 397
13305.27 420
13306.36 423
13307.45 391
13308.54 404
13309.63 422
13310.72 397
13311.81 397
13312.90 437
13313.99 416
13315.08 395
13316.17 419
13317.26 460
13318.35 407
13319.44 410
13320.53 403
13321.62 411
13322.71 406
13323.80 393
13324.89 400
13325.98 393
13327.07 412
13328.16 429
13329.25 394
13330.35 415
13331.44 460
13332.53 403
13333.62 412
13334.71 410
13335.80 392
13336.89 396
13337.98 401
13339.07 410
13340.16 417
13341.26 435
13342.35 428
13343.44 442
13344.53 454
13345.62 421
13346.71 432
13347.80 441
13348.90 402
13349.99 436
13351.08 392
13352.17 414
13353.26 412
13354.36 409
13355.45 427
13356.54 415
13357.63 399
13358.72 411
13359.81 447
13360.91 416
13362.00 468
13363.09 480
13364.18 457
13365.28 511
13366.37 479
13367.46 467
13368.55 529
13369.65 511
13370.74 506
13371.83 483
13372.92 480
13374.02 488
13375.11 465
13376.20 473
13377.29 472
13378.39 392
13379.48 387
13380.57 388
13381.67 365
13382.76 402
13383.85 378
13384.94 370
13386.04 424
13387.13 415
13388.22 389
13389.32 422
13390.41 434
13391.50 386
13392.60 413
13393.69 412
13394.78 415
13395.88 392
13396.97 378
13398.06 391
13399.16 407
13400.25 388
13401.35 373
13402.44 406
13403.53 403
13404.63 388
13405.72 362
13406.82 389
13407.91 419
13409.00 387
13410.10 358
13411.19 363
13412.29 343
13413.38 355
13414.47 373
13415.57 385
13416.66 365
13417.76 386
13418.85 400
13419.95 405
13421.04 355
13422.14 352
13423.23 373
13424.33 347
13425.42 341
13426.51 361
13427.61 424
13428.70 408
13429.80 406
13430.89 376
13431.99 388
13433.08 403
13434.18 407
13435.27 408
13436.37 393
13437.46 372
13438.56 411
13439.66 413
13440.75 412
13441.85 413
13442.94 389
13444.04 411
13445.13 385
13446.23 426
13447.32 414
13448.42 443
13449.52 429
13450.61 426
13451.71 374
13452.80 445
13453.90 428
13454.99 448
13456.09 447
13457.19 390
13458.28 390
13459.38 457
13460.48 422
13461.57 419
13462.67 417
13463.76 416
13464.86 448
13465.96 449
13467.05 424
13468.15 415
13469.25 422
13470.34 443
13471.44 430
13472.54 385
13473.63 415
13474.73 489
13475.83 460
13476.92 423
13478.02 450
13479.12 447
13480.21 469
13481.31 444
13482.41 476
13483.50 462
13484.60 451
13485.70 507
13486.80 437
13487.89 442
13488.99 453
13490.09 511
13491.19 464
13492.28 521
13493.38 477
13494.48 489
13495.58 515
13496.67 509
13497.77 481
13498.87 491
13499.97 527
13501.06 546
13502.16 525
13503.26 472
13504.36 524
13505.46 522
13506.55 540
13507.65 519
13508.75 499
13509.85 505
13510.95 502
13512.05 482
13513.14 446
13514.24 447
13515.34 441
13516.44 458
13517.54 415
13518.64 397
13519.73 427
13520.83 398
13521.93 403
13523.03 415
13524.13 419
13525.23 373
13526.33 425
13527.43 409
13528.53 426
13529.62 378
13530.72 325
13531.82 406
13532.92 450
13534.02 378
13535.12 373
13536.22 367
13537.32 382
13538.42 384
13539.52 404
13540.62 353
13541.72 337
13542.82 378
13543.92 390
13545.01 406
13546.11 369
13547.21 406
13548.31 386
13549.41 394
13550.51 373
13551.61 364
13552.71 350
13553.81 357
13554.91 345
13556.01 381
13557.11 337
13558.21 369
13559.31 393
13560.41 371
13561.51 350
13562.61 361
13563.72 378
13564.82 405
13565.92 392
13567.02 353
13568.12 356
13569.22 369
13570.32 380
13571.42 353
13572.52 366
13573.62 354
13574.72 368
13575.82 318
13576.92 361
13578.02 373
13579.13 357
13580.23 326
13581.33 353
13582.43 339
13583.53 340
13584.63 381
13585.73 346
13586.83 337
13587.94 338
13589.04 336
13590.14 334
13591.24 345
13592.34 327
13593.44 362
13594.54 365
13595.65 395
13596.75 355
13597.85 399
13598.95 393
13600.05 379
13601.16 346
13602.26 376
13603.36 382
13604.46 374
13605.56 403
13606.67 437
13607.77 377
13608.87 346
13609.97 378
13611.07 397
13612.18 349
13613.28 317
13614.38 339
13615.48 360
13616.59 339
13617.69 358
13618.79 332
13619.89 365
13621.00 374
13622.10 371
13623.20 366
13624.31 369
13625.41 338
13626.51 386
13627.61 377
13628.72 360
13629.82 355
13630.92 328
13632.03 385
13633.13 354
13634.23 346
13635.34 371
13636.44 348
13637.54 400
13638.65 373
13639.75 365
13640.85 376
13641.96 372
13643.06 384
13644.16 331
13645.27 353
13646.37 341
13647.48 340
13648.58 354
13649.68 297
13650.79 349
13651.89 333
13653.00 356
13654.10 352
13655.20 362
13656.31 366
13657.41 350
13658.52 309
13659.62 357
13660.72 377
13661.83 348
13662.93 368
13664.04 401
13665.14 407
13666.25 350
13667.35 383
13668.46 387
13669.56 357
13670.67 361
13671.77 345
13672.88 411
13673.98 367
13675.09 342
13676.19 374
13677.30 342
13678.40 356
13679.51 350
13680.61 371
13681.72 362
13682.82 374
13683.93 394
13685.03 374
13686.14 375
13687.24 369
13688.35 398
13689.45 358
13690.56 348
13691.66 394
13692.77 390
13693.88 408
13694.98 365
13696.09 360
13697.19 416
13698.30 310
13699.40 326
13700.51 383
13701.62 382
13702.72 351
13703.83 374
13704.93 385
13706.04 384
13707.15 371
13708.25 386
13709.36 367
13710.47 413
13711.57 387
13712.68 392
13713.79 427
13714.89 376
13716.00 400
13717.11 424
13718.21 380
13719.32 381
13720.43 399
13721.53 459
13722.64 457
13723.75 455
13724.85 433
13725.96 453
13727.07 454
13728.17 483
13729.28 460
13730.39 439
13731.50 433
13732.60 462
13733.71 440
13734.82 460
13735.92 480
13737.03 504
13738.14 498
13739.25 490
13740.35 419
13741.46 436
13742.57 504
13743.68 451
13744.79 471
13745.89 490
13747.00 463
13748.11 464
13749.22 503
13750.32 479
13751.43 537
13752.54 535
13753.65 532
13754.76 536
13755.87 550
13756.97 488
13758.08 497
13759.19 569
13760.30 543
13761.41 526
13762.52 533
13763.62 591
13764.73 584
13765.84 626
13766.95 621
13768.06 645
13769.17 659
13770.28 699
13771.38 681
13772.49 702
13773.60 761
13774.71 833
13775.82 815
13776.93 706
13778.04 693
13779.15 726
13780.26 698
13781.37 621
13782.48 607
13783.58 617
13784.69 591
13785.80 557
13786.91 530
13788.02 512
13789.13 457
13790.24 456
13791.35 488
13792.46 496
13793.57 463
13794.68 442
13795.79 487
13796.90 490
13798.01 464
13799.12 459
13800.23 483
13801.34 495
13802.45 448
13803.56 458
13804.67 450
13805.78 453
13806.89 445
13808.00 435
13809.11 356
13810.22 382
13811.33 438
13812.44 439
13813.55 427
13814.66 467
13815.77 423
13816.88 456
13818.00 468
13819.11 441
13820.22 442
13821.33 395
13822.44 455
13823.55 456
13824.66 423
13825.77 425
13826.88 432
13827.99 420
13829.10 447
13830.22 450
13831.33 437
13832.44 443
13833.55 456
13834.66 435
13835.77 435
13836.88 412
13838.00 409
13839.11 413
13840.22 437
13841.33 410
13842.44 396
13843.55 443
13844.67 465
13845.78 428
13846.89 439
13848.00 418
13849.11 440
13850.23 466
13851.34 439
13852.45 388
13853.56 434
13854.67 449
13855.79 432
13856.90 472
13858.01 445
13859.12 444
13860.24 458
13861.35 465
13862.46 472
13863.57 455
13864.69 466
13865.80 533
13866.91 522
13868.02 502
13869.14 494
13870.25 471
13871.36 420
13872.47 448
13873.59 483
13874.70 463
13875.81 461
13876.93 444
13878.04 468
13879.15 466
13880.27 459
13881.38 466
13882.49 448
13883.61 422
13884.72 431
13885.83 433
13886.95 485
13888.06 471
13889.17 469
13890.29 439
13891.40 457
13892.51 462
13893.63 493
13894.74 477
13895.86 496
13896.97 456
13898.08 480
13899.20 487
13900.31 459
13901.43 487
13902.54 466
13903.65 424
13904.77 417
13905.88 462
13907.00 414
13908.11 405
13909.23 402
13910.34 424
13911.45 431
13912.57 451
13913.68 446
13914.80 430
13915.91 408
13917.03 395
13918.14 369
13919.26 399
13920.37 420
13921.49 426
13922.60 414
13923.72 381
13924.83 362
13925.95 357
13927.06 395
13928.18 396
13929.29 378
13930.41 393
13931.52 421
13932.64 414
13933.75 425
13934.87 400
13935.98 434
13937.10 395
13938.21 384
13939.33 378
13940.45 364
13941.56 365
13942.68 353
13943.79 371
13944.91 388
13946.03 394
13947.14 377
13948.26 396
13949.37 412
13950.49 377
13951.60 412
13952.72 410
13953.84 379
13954.95 361
13956.07 402
13957.19 401
13958.30 409
13959.42 403
13960.54 397
13961.65 383
13962.77 385
13963.88 346
13965.00 395
13966.12 369
13967.23 357
13968.35 367
13969.47 360
13970.59 369
13971.70 390
13972.82 376
13973.94 361
13975.05 360
13976.17 373
13977.29 416
13978.40 380
13979.52 383
13980.64 376
13981.76 416
13982.87 369
13983.99 337
13985.11 380
13986.23 381
13987.34 386
13988.46 359
13989.58 338
13990.70 359
13991.81 361
13992.93 393
13994.05 400
13995.17 368
13996.29 371
13997.40 377
13998.52 397
13999.64 353
14000.76 428
14001.88 415
14002.99 400
14004.11 417
14005.23 413
14006.35 340
14007.47 354
14008.58 394
14009.70 393
14010.82 346
14011.94 362
14013.06 400
14014.18 416
14015.30 433
14016.41 381
14017.53 421
14018.65 418
14019.77 401
14020.89 460
14022.01 401
14023.13 448
14024.25 443
14025.37 455
14026.48 430
14027.60 401
14028.72 416
14029.84 398
14030.96 419
14032.08 383
14033.20 360
14034.32 396
14035.44 390
14036.56 386
14037.68 426
14038.80 397
14039.92 369
14041.04 381
14042.16 405
14043.28 365
14044.40 370
14045.52 384
14046.64 409
14047.76 365
14048.88 373
14050.00 332
14051.12 415
14052.24 413
14053.36 382
14054.48 356
14055.60 383
14056.72 362
14057.84 376
14058.96 353
14060.08 357
14061.20 353
14062.32 416
14063.44 395
14064.56 394
14065.68 415
14066.80 389
14067.92 429
14069.04 430
14070.16 398
14071.28 349
14072.41 413
14073.53 373
14074.65 380
14075.77 369
14076.89 406
14078.01 396
14079.13 424
14080.25 468
14081.37 443
14082.50 435
14083.62 389
14084.74 419
14085.86 438
14086.98 404
14088.10 417
14089.23 397
14090.35 363
14091.47 449
14092.59 437
14093.71 481
14094.83 479
14095.96 471
14097.08 421
14098.20 468
14099.32 479
14100.44 489
14101.57 542
14102.69 506
14103.81 467
14104.93 468
14106.05 486
14107.18 392
14108.30 398
14109.42 418
14110.54 372
14111.67 349
14112.79 384
14113.91 396
14115.03 304
14116.16 351
14117.28 367
14118.40 397
14119.53 385
14120.65 376
14121.77 374
14122.89 353
14124.02 356
14125.14 409
14126.26 352
14127.39 362
14128.51 378
14129.63 341
14130.76 363
14131.88 331
14133.00 329
14134.13 340
14135.25 361
14136.37 386
14137.50 350
14138.62 336
14139.74 323
14140.87 320
14141.99 371
14143.11 381
14144.24 349
14145.36 351
14146.49 313
14147.61 381
14148.73 345
14149.86 317
14150.98 306
14152.11 334
14153.23 319
14154.35 316
14155.48 333
14156.60 352
14157.73 305
14158.85 330
14159.98 336
14161.10 338
14162.23 320
14163.35 324
14164.47 398
14165.60 358
14166.72 306
14167.85 301
14168.97 306
14170.10 334
14171.22 353
14172.35 347
14173.47 333
14174.60 306
14175.72 334
14176.85 303
14177.97 295
14179.10 275
14180.22 317
14181.35 319
14182.47 269
14183.60 306
14184.72 344
14185.85 300
14186.98 307
14188.10 289
14189.23 319
14190.35 323
14191.48 324
14192.60 314
14193.73 286
14194.86 312
14195.98 298
14197.11 329
14198.23 299
14199.36 292
14200.49 306
14201.61 308
14202.74 308
14203.86 297
14204.99 291
14206.12 330
14207.24 306
14208.37 295
14209.50 311
14210.62 277
14211.75 302
14212.87 319
14214.00 316
14215.13 272
14216.25 253
14217.38 297
14218.51 286
14219.63 266
14220.76 237
14221.89 269
14223.02 277
14224.14 269
14225.27 270
14226.40 300
14227.52 254
14228.65 275
14229.78 306
14230.91 299
14232.03 265
14233.16 311
14234.29 320
14235.41 289
14236.54 290
14237.67 287
14238.80 260
14239.92 318
14241.05 304
14242.18 265
14243.31 274
14244.44 271
14245.56 283
14246.69 274
14247.82 249
14248.95 258
14250.08 250
14251.20 264
14252.33 242
14253.46 255
14254.59 269
14255.72 281
14256.84 317
14257.97 265
14259.10 270
14260.23 284
14261.36 235
14262.49 267
14263.62 280
14264.74 278
14265.87 267
14267.00 275
14268.13 278
14269.26 298
14270.39 282
14271.52 291
14272.65 278
14273.77 267
14274.90 289
14276.03 235
14277.16 266
14278.29 241
14279.42 243
14280.55 307
14281.68 302
14282.81 275
14283.94 260
14285.07 264
14286.20 261
14287.33 231
14288.45 245
14289.58 228
14290.71 229
14291.84 274
14292.97 272
14294.10 236
14295.23 253
14296.36 228
14297.49 261
14298.62 273
14299.75 245
14300.88 231
14302.01 241
14303.14 246
14304.27 210
14305.40 223
14306.53 241
14307.66 225
14308.79 237
14309.92 234
14311.05 242
14312.19 224
14313.32 214
14314.45 234
14315.58 264
14316.71 262
14317.84 254
14318.97 233
14320.10 249
14321.23 232
14322.36 238
14323.49 274
14324.62 256
14325.75 256
14326.89 232
14328.02 217
14329.15 201
14330.28 216
14331.41 258
14332.54 257
14333.67 225
14334.80 236
14335.94 253
14337.07 235
14338.20 230
14339.33 246
14340.46 238
14341.59 221
14342.73 225
14343.86 231
14344.99 224
14346.12 214
14347.25 244
14348.38 230
14349.52 224
14350.65 210
14351.78 198
14352.91 222
14354.04 217
14355.18 212
14356.31 231
14357.44 241
14358.57 220
14359.71 213
14360.84 226
14361.97 203
14363.10 243
14364.24 254
14365.37 226
14366.50 218
14367.63 206
14368.77 205
14369.90 182
14371.03 227
14372.16 247
14373.30 219
14374.43 247
14375.56 221
14376.70 240
14377.83 229
14378.96 186
14380.10 231
14381.23 263
14382.36 254
14383.50 238
14384.63 238
14385.76 233
14386.90 238
14388.03 223
14389.16 235
14390.30 223
14391.43 250
14392.56 239
14393.70 265
14394.83 247
14395.97 222
14397.10 222
14398.23 229
14399.37 207
14400.50 210
14401.63 252
14402.77 238
14403.90 208
14405.04 253
14406.17 236
14407.31 234
14408.44 247
14409.57 233
14410.71 224
14411.84 234
14412.98 235
14414.11 215
14415.25 204
14416.38 201
14417.52 257
14418.65 281
14419.79 277
14420.92 223
14422.05 235
14423.19 226
14424.32 225
14425.46 236
14426.59 227
14427.73 233
14428.86 217
14430.00 206
14431.14 228
14432.27 212
14433.41 207
14434.54 193
14435.68 203
14436.81 208
14437.95 215
14439.08 228
14440.22 238
14441.35 221
14442.49 263
14443.63 263
14444.76 265
14445.90 248
14447.03 252
14448.17 235
14449.30 206
14450.44 242
14451.58 255
14452.71 240
14453.85 236
14454.98 216
14456.12 232
14457.26 209
14458.39 224
14459.53 249
14460.67 241
14461.80 243
14462.94 229
14464.08 238
14465.21 244
14466.35 258
14467.48 263
14468.62 257
14469.76 233
14470.90 277
14472.03 245
14473.17 245
14474.31 256
14475.44 266
14476.58 262
14477.72 242
14478.85 243
14479.99 252
14481.13 259
14482.27 240
14483.40 262
14484.54 258
14485.68 249
14486.81 248
14487.95 236
14489.09 235
14490.23 245
14491.36 247
14492.50 289
14493.64 309
14494.78 216
14495.92 235
14497.05 231
14498.19 261
14499.33 253
14500.47 238
14501.60 251
14502.74 239
14503.88 249
14505.02 233
14506.16 239
14507.30 222
14508.43 241
14509.57 217
14510.71 222
14511.85 233
14512.99 226
14514.13 255
14515.26 238
14516.40 258
14517.54 249
14518.68 229
14519.82 227
14520.96 227
14522.10 199
14523.23 214
14524.37 232
14525.51 250
14526.65 226
14527.79 261
14528.93 248
14530.07 228
14531.21 237
14532.35 230
14533.49 249
14534.63 283
14535.76 276
14536.90 245
14538.04 233
14539.18 194
14540.32 194
14541.46 219
14542.60 248
14543.74 243
14544.88 266
14546.02 220
14547.16 227
14548.30 234
14549.44 303
14550.58 298
14551.72 256
14552.86 217
14554.00 236
14555.14 233
14556.28 262
14557.42 260
14558.56 245
14559.70 234
14560.84 245
14561.98 247
14563.12 255
14564.26 221
14565.40 242
14566.54 225
14567.68 207
14568.82 246
14569.96 252
14571.11 244
14572.25 240
14573.39 252
14574.53 267
14575.67 243
14576.81 240
14577.95 271
14579.09 283
14580.23 278
14581.37 267
14582.52 288
14583.66 328
14584.80 305
14585.94 276
14587.08 297
14588.22 293
14589.36 295
14590.50 275
14591.65 304
14592.79 287
14593.93 285
14595.07 277
14596.21 276
14597.35 231
14598.50 267
14599.64 297
14600.78 337
14601.92 316
14603.06 290
14604.21 285
14605.35 296
14606.49 265
14607.63 290
14608.77 321
14609.92 308
14611.06 294
14612.20 257
14613.34 295
14614.49 311
14615.63 290
14616.77 319
14617.91 316
14619.06 299
14620.20 314
14621.34 312
14622.48 322
14623.63 325
14624.77 321
14625.91 361
14627.06 340
14628.20 331
14629.34 351
14630.48 359
14631.63 388
14632.77 387
14633.91 346
14635.06 368
14636.20 413
14637.34 404
14638.49 383
14639.63 388
14640.77 355
14641.92 355
14643.06 348
14644.20 328
14645.35 343
14646.49 305
14647.64 342
14648.78 326
14649.92 318
14651.07 294
14652.21 297
14653.35 291
14654.50 285
14655.64 289
14656.79 290
14657.93 261
14659.07 323
14660.22 310
14661.36 301
14662.51 297
14663.65 287
14664.80 307
14665.94 281
14667.09 255
14668.23 279
14669.37 275
14670.52 255
14671.66 228
14672.81 274
14673.95 277
14675.10 272
14676.24 263
14677.39 244
14678.53 238
14679.68 251
14680.82 231
14681.97 231
14683.11 211
14684.26 252
14685.40 236
14686.55 253
14687.69 238
14688.84 255
14689.98 245
14691.13 278
14692.27 289
14693.42 237
14694.57 258
14695.71 265
14696.86 221
14698.00 229
14699.15 250
14700.29 245
14701.44 261
14702.59 290
14703.73 232
14704.88 233
14706.02 227
14707.17 242
14708.32 242
14709.46 246
14710.61 240
14711.75 276
14712.90 292
14714.05 259
14715.19 232
14716.34 209
14717.49 216
14718.63 213
14719.78 225
14720.93 237
14722.07 207
14723.22 246
14724.37 256
14725.51 231
14726.66 219
14727.81 235
14728.95 269
14730.10 261
14731.25 244
14732.39 216
14733.54 235
14734.69 222
14735.84 245
14736.98 280
14738.13 236
14739.28 255
14740.42 243
14741.57 264
14742.72 245
14743.87 249
14745.01 285
14746.16 298
14747.31 235
14748.46 232
14749.61 256
14750.75 259
14751.90 276
14753.05 270
14754.20 266
14755.34 243
14756.49 252
14757.64 262
14758.79 229
14759.94 234
14761.08 246
14762.23 262
14763.38 276
14764.53 300
14765.68 253
14766.83 273
14767.97 296
14769.12 273
14770.27 252
14771.42 247
14772.57 266
14773.72 262
14774.87 267
14776.01 274
14777.16 267
14778.31 257
14779.46 243
14780.61 278
14781.76 305
14782.91 282
14784.06 242
14785.21 271
14786.36 267
14787.50 260
14788.65 291
14789.80 270
14790.95 284
14792.10 315
14793.25 301
14794.40 280
14795.55 315
14796.70 323
14797.85 361
14799.00 296
14800.15 300
14801.30 309
14802.45 296
14803.60 313
14804.75 283
14805.90 265
14807.05 309
14808.20 290
14809.35 282
14810.50 308
14811.65 270
14812.80 271
14813.95 299
14815.10 309
14816.25 257
14817.40 248
14818.55 282
14819.70 268
14820.85 271
14822.00 260
14823.15 252
14824.30 258
14825.45 235
14826.60 275
14827.75 266
14828.91 230
14830.06 242
14831.21 256
14832.36 249
14833.51 233
14834.66 225
14835.81 223
14836.96 221
14838.11 229
14839.26 203
14840.42 200
14841.57 233
14842.72 219
14843.87 204
14845.02 215
14846.17 237
14847.32 217
14848.48 198
14849.63 212
14850.78 214
14851.93 213
14853.08 226
14854.23 235
14855.39 178
14856.54 199
14857.69 195
14858.84 194
14859.99 198
14861.15 215
14862.30 243
14863.45 199
14864.60 221
14865.75 196
14866.91 215
14868.06 187
14869.21 215
14870.36 217
14871.52 167
14872.67 195
14873.82 194
14874.97 190
14876.13 209
14877.28 188
14878.43 213
14879.59 234
14880.74 200
14881.89 219
14883.04 229
14884.20 207
14885.35 202
14886.50 180
14887.66 192
14888.81 211
14889.96 211
14891.12 199
14892.27 190
14893.42 180
14894.58 179
14895.73 200
14896.88 183
14898.04 223
14899.19 220
14900.34 210
14901.50 175
14902.65 213
14903.80 204
14904.96 189
14906.11 214
14907.27 187
14908.42 185
14909.57 190
14910.73 170
14911.88 176
14913.04 174
14914.19 203
14915.34 194
14916.50 194
14917.65 194
14918.81 195
14919.96 227
14921.11 196
14922.27 208
14923.42 188
14924.58 189
14925.73 193
14926.89 177
14928.04 236
14929.20 198
14930.35 181
14931.51 197
14932.66 189
14933.82 196
14934.97 212
14936.13 230
14937.28 183
14938.44 173
14939.59 188
14940.75 213
14941.90 196
14943.06 190
14944.21 211
14945.37 230
14946.52 199
14947.68 212
14948.83 192
14949.99 196
14951.14 204
14952.30 193
14953.46 173
14954.61 194
14955.77 190
14956.92 180
14958.08 185
14959.24 182
14960.39 167
14961.55 199
14962.70 200
14963.86 219
14965.02 176
14966.17 203
14967.33 172
14968.48 191
14969.64 193
14970.80 155
14971.95 180
14973.11 177
14974.27 167
14975.42 184
14976.58 210
14977.74 166
14978.89 167
14980.05 173
14981.21 189
14982.36 203
14983.52 178
14984.68 183
14985.83 204
14986.99 161
14988.15 182
14989.30 188
14990.46 166
14991.62 173
14992.77 161
14993.93 182
14995.09 178
14996.25 179
14997.40 157
14998.56 180
14999.72 204
15000.88 176
15002.03 149
15003.19 163
15004.35 175
15005.51 176
15006.66 164
15007.82 180
15008.98 188
15010.14 190
15011.30 145
15012.45 166
15013.61 154
15014.77 175
15015.93 174
15017.09 145
15018.24 149
15019.40 152
15020.56 167
15021.72 185
15022.88 162
15024.04 153
15025.19 147
15026.35 151
15027.51 162
15028.67 156
15029.83 155
15030.99 165
15032.15 159
15033.30 168
15034.46 179
15035.62 174
15036.78 184
15037.94 149
15039.10 139
15040.26 177
15041.42 173
15042.58 176
15043.73 150
15044.89 168
15046.05 161
15047.21 204
15048.37 175
15049.53 162
15050.69 156
15051.85 192
15053.01 144
15054.17 151
15055.33 187
15056.49 181
15057.65 158
15058.81 135
15059.97 179
15061.13 160
15062.29 148
15063.45 150
15064.61 147
15065.77 171
15066.93 176
15068.09 162
15069.25 173
15070.41 145
15071.57 160
15072.73 197
15073.89 164
15075.05 150
15076.21 162
15077.37 153
15078.53 133
15079.69 179
15080.85 156
15082.01 165
15083.17 156
15084.33 174
15085.49 144
15086.65 176
15087.82 180
15088.98 203
15090.14 176
15091.30 162
15092.46 153
15093.62 154
15094.78 168
15095.94 172
15097.10 181
15098.27 163
15099.43 152
15100.59 155
15101.75 182
15102.91 151
15104.07 154
15105.23 157
15106.40 149
15107.56 160
15108.72 155
15109.88 172
15111.04 185
15112.20 176
15113.37 161
15114.53 152
15115.69 163
15116.85 154
15118.01 146
15119.18 162
15120.34 162
15121.50 149
15122.66 156
15123.82 163
15124.99 173
15126.15 181
15127.31 165
15128.47 165
15129.64 167
15130.80 171
15131.96 153
15133.12 174
15134.29 173
15135.45 147
15136.61 131
15137.77 156
15138.94 152
15140.10 144
15141.26 162
15142.43 155
15143.59 191
15144.75 177
15145.92 176
15147.08 161
15148.24 171
15149.41 167
15150.57 167
15151.73 149
15152.90 156
15154.06 203
15155.22 179
15156.39 191
15157.55 164
15158.71 152
15159.88 170
15161.04 164
15162.20 170
15163.37 221
15164.53 192
15165.70 186
15166.86 189
15168.02 163
15169.19 181
15170.35 184
15171.52 178
15172.68 167
15173.84 183
15175.01 161
15176.17 195
15177.34 142
15178.50 144
15179.66 164
15180.83 169
15181.99 183
15183.16 175
15184.32 180
15185.49 171
15186.65 155
15187.82 165
15188.98 191
15190.15 180
15191.31 191
15192.48 156
15193.64 186
15194.81 159
15195.97 160
15197.14 174
15198.30 201
15199.47 185
15200.63 177
15201.80 185
15202.96 170
15204.13 191
15205.29 180
15206.46 188
15207.62 174
15208.79 168
15209.96 159
15211.12 205
15212.29 192
15213.45 180
15214.62 217
15215.78 174
15216.95 178
15218.12 209
15219.28 198
15220.45 186
15221.61 210
15222.78 218
15223.95 196
15225.11 176
15226.28 187
15227.44 209
15228.61 211
15229.78 176
15230.94 218
15232.11 224
15233.28 210
15234.44 214
15235.61 196
15236.78 182
15237.94 197
15239.11 185
15240.28 183
15241.44 203
15242.61 194
15243.78 198
15244.94 179
15246.11 185
15247.28 175
15248.44 156
15249.61 177
15250.78 166
15251.95 156
15253.11 188
15254.28 186
15255.45 170
15256.61 178
15257.78 165
15258.95 150
15260.12 147
15261.28 162
15262.45 181
15263.62 191
15264.79 162
15265.95 184
15267.12 175
15268.29 199
15269.46 177
15270.63 187
15271.79 165
15272.96 160
15274.13 161
15275.30 162
15276.47 155
15277.63 190
15278.80 189
15279.97 177
15281.14 197
15282.31 140
15283.48 160
15284.64 156
15285.81 136
15286.98 174
15288.15 173
15289.32 175
15290.49 176
15291.66 189
15292.82 185
15293.99 184
15295.16 141
15296.33 195
15297.50 199
15298.67 184
15299.84 173
15301.01 175
15302.18 166
15303.35 180
15304.51 151
15305.68 165
15306.85 150
15308.02 175
15309.19 220
15310.36 212
15311.53 188
15312.70 142
15313.87 184
15315.04 154
15316.21 191
15317.38 150
15318.55 161
15319.72 197
15320.89 179
15322.06 165
15323.23 199
15324.40 187
15325.57 180
15326.74 181
15327.91 149
15329.08 170
15330.25 171
15331.42 158
15332.59 167
15333.76 177
15334.93 183
15336.10 170
15337.27 170
15338.44 160
15339.61 148
15340.78 164
15341.95 166
15343.12 167
15344.29 141
15345.47 158
15346.64 194
15347.81 172
15348.98 181
15350.15 158
15351.32 180
15352.49 175
15353.66 150
15354.83 158
15356.00 181
15357.18 196
15358.35 165
15359.52 157
15360.69 180
15361.86 182
15363.03 175
15364.20 161
15365.38 138
15366.55 174
15367.72 196
15368.89 169
15370.06 145
15371.23 142
15372.41 155
15373.58 167
15374.75 171
15375.92 181
15377.09 148
15378.26 163
15379.44 166
15380.61 178
15381.78 179
15382.95 180
15384.13 192
15385.30 176
15386.47 199
15387.64 174
15388.82 180
15389.99 157
15391.16 177
15392.33 199
15393.51 201
15394.68 172
15395.85 181
15397.02 177
15398.20 191
15399.37 186
15400.54 163
15401.71 153
15402.89 176
15404.06 163
15405.23 181
15406.41 158
15407.58 171
15408.75 177
15409.93 206
15411.10 176
15412.27 147
15413.45 186
15414.62 166
15415.79 174
15416.97 160
15418.14 176
15419.31 160
15420.49 188
15421.66 172
15422.84 151
15424.01 153
15425.18 166
15426.36 161
15427.53 160
15428.70 166
15429.88 149
15431.05 138
15432.23 155
15433.40 160
15434.57 186
15435.75 227
15436.92 148
15438.10 162
15439.27 170
15440.45 171
15441.62 179
15442.80 161
15443.97 158
15445.14 179
15446.32 150
15447.49 145
15448.67 192
15449.84 178
15451.02 169
15452.19 197
15453.37 186
15454.54 167
15455.72 144
15456.89 194
15458.07 163
15459.24 171
15460.42 156
15461.59 193
15462.77 179
15463.94 139
15465.12 156
15466.29 153
15467.47 152
15468.65 158
15469.82 170
15471.00 172
15472.17 170
15473.35 161
15474.52 164
15475.70 135
15476.88 173
15478.05 187
15479.23 152
15480.40 174
15481.58 154
15482.76 139
15483.93 170
15485.11 169
15486.28 132
15487.46 155
15488.64 182
15489.81 163
15490.99 174
15492.16 189
15493.34 162
15494.52 164
15495.69 152
15496.87 139
15498.05 165
15499.22 172
15500.40 155
15501.58 152
15502.75 150
15503.93 165
15505.11 146
15506.28 175
15507.46 157
15508.64 138
15509.82 180
15510.99 134
15512.17 136
15513.35 177
15514.52 195
15515.70 180
15516.88 174
15518.06 147
15519.23 171
15520.41 174
15521.59 169
15522.77 163
15523.94 142
15525.12 188
15526.30 188
15527.48 156
15528.65 205
15529.83 166
15531.01 163
15532.19 163
15533.37 146
15534.54 148
15535.72 140
15536.90 149
15538.08 166
15539.26 167
15540.44 176
15541.61 163
15542.79 196
15543.97 188
15545.15 202
15546.33 165
15547.51 184
15548.68 154
15549.86 181
15551.04 188
15552.22 175
15553.40 172
15554.58 179
15555.76 180
15556.93 175
15558.11 167
15559.29 180
15560.47 167
15561.65 170
15562.83 180
15564.01 182
15565.19 157
15566.37 169
15567.55 176
15568.73 195
15569.91 187
15571.08 150
15572.26 175
15573.44 160
15574.62 196
15575.80 193
15576.98 181
15578.16 178
15579.34 196
15580.52 186
15581.70 201
15582.88 153
15584.06 186
15585.24 216
15586.42 208
15587.60 228
15588.78 167
15589.96 163
15591.14 169
15592.32 196
15593.50 211
15594.68 200
15595.86 218
15597.04 210
15598.22 218
15599.40 205
15600.58 182
15601.76 187
15602.95 183
15604.13 214
15605.31 223
15606.49 189
15607.67 211
15608.85 187
15610.03 172
15611.21 183
15612.39 175
15613.57 222
15614.75 205
15615.93 218
15617.12 192
15618.30 189
15619.48 223
15620.66 207
15621.84 228
15623.02 232
15624.20 203
15625.38 179
15626.57 198
15627.75 223
15628.93 190
15630.11 189
15631.29 217
15632.47 201
15633.66 204
15634.84 225
15636.02 229
15637.20 253
15638.38 222
15639.57 201
15640.75 214
15641.93 206
15643.11 238
15644.29 247
15645.48 212
15646.66 244
15647.84 220
15649.02 246
15650.21 224
15651.39 281
15652.57 235
15653.75 252
15654.94 253
15656.12 228
15657.30 242
15658.48 255
15659.67 254
15660.85 245
15662.03 225
15663.22 210
15664.40 190
15665.58 240
15666.76 238
15667.95 215
15669.13 206
15670.31 222
15671.50 235
15672.68 252
15673.86 218
15675.05 213
15676.23 252
15677.41 238
15678.60 212
15679.78 216
15680.96 259
15682.15 255
15683.33 231
15684.51 255
15685.70 212
15686.88 219
15688.07 222
15689.25 218
15690.43 221
15691.62 223
15692.80 195
15693.99 227
15695.17 225
15696.35 189
15697.54 212
15698.72 220
15699.91 216
15701.09 234
15702.28 202
15703.46 217
15704.64 253
15705.83 211
15707.01 247
15708.20 235
15709.38 227
15710.57 225
15711.75 246
15712.94 246
15714.12 237
15715.31 231
15716.49 227
15717.68 260
15718.86 273
15720.05 227
15721.23 234
15722.42 264
15723.60 238
15724.79 230
15725.97 231
15727.16 207
15728.34 238
15729.53 237
15730.71 266
15731.90 244
15733.08 248
15734.27 256
15735.46 223
15736.64 263
15737.83 238
15739.01 241
15740.20 281
15741.39 246
15742.57 216
15743.76 239
15744.94 262
15746.13 255
15747.31 248
15748.50 243
15749.69 244
15750.87 282
15752.06 236
15753.25 255
15754.43 252
15755.62 259
15756.81 264
15757.99 226
15759.18 244
15760.36 221
15761.55 291
15762.74 267
15763.92 241
15765.11 269
15766.30 260
15767.49 227
15768.67 259
15769.86 244
15771.05 252
15772.23 286
15773.42 227
15774.61 223
15775.79 252
15776.98 261
15778.17 243
15779.36 261
15780.54 221
15781.73 226
15782.92 254
15784.11 257
15785.29 252
15786.48 232
15787.67 237
15788.86 226
15790.04 231
15791.23 242
15792.42 255
15793.61 234
15794.79 240
15795.98 244
15797.17 218
15798.36 221
15799.55 223
15800.73 226
15801.92 176
15803.11 209
15804.30 194
15805.49 192
15806.68 217
15807.86 234
15809.05 268
15810.24 239
15811.43 201
15812.62 200
15813.81 176
15815.00 208
15816.18 201
15817.37 181
15818.56 180
15819.75 218
15820.94 206
15822.13 213
15823.32 209
15824.51 210
15825.70 208
15826.88 194
15828.07 201
15829.26 174
15830.45 214
15831.64 209
15832.83 213
15834.02 223
15835.21 159
15836.40 226
15837.59 199
15838.78 206
15839.97 201
15841.16 174
15842.35 170
15843.54 208
15844.73 224
15845.92 233
15847.11 204
15848.30 171
15849.49 184
15850.68 188
15851.87 209
15853.06 197
15854.25 219
15855.44 215
15856.63 211
15857.82 223
15859.01 213
15860.20 182
15861.39 223
15862.58 180
15863.77 179
15864.96 192
15866.15 180
15867.34 218
15868.53 206
15869.72 209
15870.91 182
15872.10 166
15873.29 175
15874.48 220
15875.68 203
15876.87 180
15878.06 193
15879.25 206
15880.44 194
15881.63 157
15882.82 224
15884.01 249
15885.20 211
15886.40 213
15887.59 197
15888.78 210
15889.97 177
15891.16 209
15892.35 195
15893.54 200
15894.74 220
15895.93 207
15897.12 221
15898.31 191
15899.50 202
15900.70 223
15901.89 226
15903.08 229
15904.27 228
15905.46 194
15906.66 233
15907.85 222
15909.04 254
15910.23 209
15911.42 205
15912.62 214
15913.81 200
15915.00 178
15916.19 240
15917.39 240
15918.58 234
15919.77 209
15920.96 222
15922.16 214
15923.35 204
15924.54 212
15925.73 191
15926.93 191
15928.12 182
15929.31 215
15930.51 228
15931.70 194
15932.89 242
15934.09 267
15935.28 222
15936.47 220
15937.67 219
15938.86 218
15940.05 210
15941.25 197
15942.44 205
15943.63 229
15944.83 201
15946.02 202
15947.21 211
15948.41 192
15949.60 225
15950.79 189
15951.99 186
15953.18 158
15954.38 148
15955.57 160
15956.76 169
15957.96 174
15959.15 195
15960.35 180
15961.54 206
15962.73 197
15963.93 182
15965.12 149
15966.32 161
15967.51 149
15968.71 159
15969.90 199
15971.09 149
15972.29 154
15973.48 156
15974.68 144
15975.87 173
15977.07 179
15978.26 177
15979.46 161
15980.65 162
15981.85 150
15983.04 169
15984.24 187
15985.43 203
15986.63 188
15987.82 159
15989.02 176
15990.21 161
15991.41 175
15992.60 148
15993.80 165
15994.99 179
15996.19 164
15997.39 185
15998.58 170
15999.78 192
16000.97 193
16002.17 173
16003.36 177
16004.56 171
16005.76 156
16006.95 154
16008.15 155
16009.34 167
16010.54 143
16011.73 159
16012.93 153
16014.13 157
16015.32 186
16016.52 142
16017.72 177
16018.91 172
16020.11 162
16021.30 167
16022.50 151
16023.70 145
16024.89 140
16026.09 168
16027.29 147
16028.48 174
16029.68 161
16030.88 156
16032.07 186
16033.27 132
16034.47 157
16035.67 126
16036.86 160
16038.06 165
16039.26 150
16040.45 135
16041.65 146
16042.85 140
16044.04 166
16045.24 165
16046.44 178
16047.64 151
16048.83 146
16050.03 155
16051.23 157
16052.43 148
16053.62 146
16054.82 154
16056.02 151
16057.22 166
16058.42 157
16059.61 158
16060.81 138
16062.01 127
16063.21 170
16064.41 179
16065.60 150
16066.80 185
16068.00 156
16069.20 121
16070.40 139
16071.59 141
16072.79 155
16073.99 180
16075.19 141
16076.39 152
16077.59 177
16078.78 136
16079.98 165
16081.18 155
16082.38 155
16083.58 169
16084.78 141
16085.98 141
16087.18 162
16088.37 150
16089.57 139
16090.77 183
16091.97 154
16093.17 137
16094.37 172
16095.57 167
16096.77 145
16097.97 136
16099.17 166
16100.37 144
16101.57 137
16102.77 150
16103.96 152
16105.16 138
16106.36 140
16107.56 158
16108.76 130
16109.96 142
16111.16 177
16112.36 143
16113.56 155
16114.76 158
16115.96 150
16117.16 154
16118.36 156
16119.56 139
16120.76 144
16121.96 166
16123.16 166
16124.36 173
16125.56 158
16126.76 138
16127.96 170
16129.16 160
16130.37 152
16131.57 163
16132.77 153
16133.97 137
16135.17 148
16136.37 131
16137.57 148
16138.77 158
16139.97 159
16141.17 181
16142.37 121
16143.57 154
16144.77 151
16145.98 184
16147.18 157
16148.38 149
16149.58 169
16150.78 176
16151.98 154
16153.18 153
16154.38 158
16155.59 132
16156.79 156
16157.99 135
16159.19 132
16160.39 127
16161.59 155
16162.80 154
16164.00 146
16165.20 162
16166.40 140
16167.60 155
16168.80 159
16170.01 143
16171.21 137
16172.41 142
16173.61 152
16174.81 139
16176.02 125
16177.22 168
16178.42 166
16179.62 178
16180.83 158
16182.03 143
16183.23 127
16184.43 141
16185.64 143
16186.84 171
16188.04 144
16189.24 145
16190.45 148
16191.65 166
16192.85 164
16194.06 120
16195.26 150
16196.46 156
16197.66 180
16198.87 153
16200.07 145
16201.27 133
16202.48 122
16203.68 152
16204.88 139
16206.09 167
16207.29 157
16208.49 147
16209.70 175
16210.90 199
16212.10 158
16213.31 141
16214.51 154
16215.71 164
16216.92 159
16218.12 168
16219.33 165
16220.53 160
16221.73 152
16222.94 149
16224.14 144
16225.35 172
16226.55 146
16227.75 154
16228.96 167
16230.16 138
16231.37 175
16232.57 162
16233.77 170
16234.98 139
16236.18 151
16237.39 165
16238.59 162
16239.80 136
16241.00 136
16242.21 142
16243.41 152
16244.62 145
16245.82 142
16247.03 141
16248.23 160
16249.44 173
16250.64 195
16251.85 152
16253.05 141
16254.26 163
16255.46 184
16256.67 157
16257.87 140
16259.08 171
16260.28 152
16261.49 146
16262.69 170
16263.90 195
16265.10 157
16266.31 152
16267.51 158
16268.72 147
16269.93 150
16271.13 136
16272.34 166
16273.54 186
16274.75 167
16275.96 134
16277.16 145
16278.37 161
16279.57 172
16280.78 162
16281.99 158
16283.19 171
16284.40 216
16285.60 209
16286.81 153
16288.02 172
16289.22 194
16290.43 183
16291.64 174
16292.84 164
16294.05 175
16295.26 158
16296.46 180
16297.67 196
16298.88 197
16300.08 200
16301.29 191
16302.50 165
16303.70 172
16304.91 165
16306.12 188
16307.32 177
16308.53 214
16309.74 214
16310.95 181
16312.15 176
16313.36 209
16314.57 209
16315.78 199
16316.98 183
16318.19 189
16319.40 221
16320.61 205
16321.81 183
16323.02 197
16324.23 185
16325.44 168
16326.64 174
16327.85 177
16329.06 198
16330.27 157
16331.48 158
16332.68 155
16333.89 152
16335.10 154
16336.31 164
16337.52 151
16338.72 155
16339.93 137
16341.14 143
16342.35 153
16343.56 155
16344.77 160
16345.98 157
16347.18 176
16348.39 185
16349.60 171
16350.81 113
16352.02 126
16353.23 160
16354.44 130
16355.65 137
16356.85 179
16358.06 161
16359.27 139
16360.48 173
16361.69 152
16362.90 136
16364.11 134
16365.32 135
16366.53 128
16367.74 130
16368.95 163
16370.16 139
16371.36 138
16372.57 131
16373.78 144
16374.99 155
16376.20 173
16377.41 138
16378.62 155
16379.83 162
16381.04 133
16382.25 154
16383.46 152
16384.67 169
16385.88 144
16387.09 167
16388.30 168
16389.51 160
16390.72 154
16391.93 148
16393.14 166
16394.35 169
16395.56 142
16396.77 153
16397.98 151
16399.19 133
16400.41 149
16401.62 173
16402.83 127
16404.04 120
16405.25 126
16406.46 147
16407.67 141
16408.88 151
16410.09 166
16411.30 144
16412.51 162
16413.72 152
16414.94 147
16416.15 152
16417.36 148
16418.57 152
16419.78 147
16420.99 137
16422.20 159
16423.41 125
16424.63 148
16425.84 137
16427.05 125
16428.26 163
16429.47 144
16430.68 134
16431.90 147
16433.11 125
16434.32 136
16435.53 140
16436.74 128
16437.95 117
16439.17 140
16440.38 163
16441.59 139
16442.80 148
16444.01 123
16445.23 128
16446.44 132
16447.65 155
16448.86 147
16450.08 119
16451.29 137
16452.50 126
16453.71 139
16454.93 131
16456.14 129
16457.35 151
16458.56 146
16459.78 116
16460.99 130
16462.20 145
16463.42 149
16464.63 140
16465.84 150
16467.05 131
16468.27 145
16469.48 133
16470.69 125
16471.91 138
16473.12 146
16474.33 152
16475.55 130
16476.76 171
16477.97 153
16479.19 132
16480.40 123
16481.61 150
16482.83 178
16484.04 143
16485.25 131
16486.47 156
16487.68 136
16488.90 131
16490.11 161
16491.32 120
16492.54 128
16493.75 142
16494.97 198
16496.18 126
16497.39 114
16498.61 122
16499.82 133
16501.04 142
16502.25 126
16503.47 134
16504.68 152
16505.89 138
16507.11 125
16508.32 124
16509.54 130
16510.75 150
16511.97 118
16513.18 120
16514.40 140
16515.61 126
16516.83 127
16518.04 143
16519.26 116
16520.47 114
16521.69 112
16522.90 121
16524.12 132
16525.33 132
16526.55 144
16527.76 142
16528.98 128
16530.19 133
16531.41 137
16532.62 154
16533.84 143
16535.05 117
16536.27 127
16537.49 120
16538.70 155
16539.92 158
16541.13 141
16542.35 134
16543.56 139
16544.78 170
16546.00 152
16547.21 152
16548.43 143
16549.64 146
16550.86 129
16552.08 114
16553.29 109
16554.51 140
16555.73 147
16556.94 132
16558.16 141
16559.37 114
16560.59 121
16561.81 129
16563.02 142
16564.24 132
16565.46 121
16566.67 131
16567.89 139
16569.11 143
16570.32 131
16571.54 127
16572.76 144
16573.98 165
16575.19 145
16576.41 128
16577.63 153
16578.84 170
16580.06 129
16581.28 135
16582.50 133
16583.71 134
16584.93 148
16586.15 128
16587.36 143
16588.58 123
16589.80 134
16591.02 136
16592.24 156
16593.45 144
16594.67 136
16595.89 153
16597.11 170
16598.32 180
16599.54 149
16600.76 137
16601.98 138
16603.20 126
16604.41 146
16605.63 134
16606.85 164
16608.07 165
16609.29 130
16610.51 127
16611.72 137
16612.94 137
16614.16 134
16615.38 134
16616.60 135
16617.82 130
16619.03 143
16620.25 126
16621.47 118
16622.69 133
16623.91 127
16625.13 116
16626.35 130
16627.57 136
16628.79 129
16630.00 127
16631.22 111
16632.44 130
16633.66 130
16634.88 122
16636.10 140
16637.32 136
16638.54 130
16639.76 118
16640.98 147
16642.20 165
16643.42 129
16644.64 105
16645.86 140
16647.08 132
16648.30 135
16649.51 116
16650.73 131
16651.95 100
16653.17 125
16654.39 113
16655.61 136
16656.83 142
16658.05 165
16659.27 159
16660.49 140
16661.71 126
16662.93 136
16664.16 139
16665.38 124
16666.60 128
16667.82 119
16669.04 133
16670.26 110
16671.48 122
16672.70 117
16673.92 106
16675.14 122
16676.36 136
16677.58 140
16678.80 163
16680.02 129
16681.24 145
16682.46 114
16683.69 112
16684.91 141
16686.13 134
16687.35 157
16688.57 138
16689.79 129
16691.01 128
16692.23 121
16693.46 152
16694.68 138
16695.90 120
16697.12 123
16698.34 133
16699.56 150
16700.78 123
16702.01 102
16703.23 122
16704.45 140
16705.67 129
16706.89 99
16708.12 104
16709.34 130
16710.56 132
16711.78 117
16713.00 106
16714.23 135
16715.45 155
16716.67 123
16717.89 120
16719.11 144
16720.34 128
16721.56 151
16722.78 127
16724.00 137
16725.23 121
16726.45 124
16727.67 174
16728.89 141
16730.12 86
16731.34 125
16732.56 140
16733.79 113
16735.01 133
16736.23 126
16737.45 154
16738.68 128
16739.90 135
16741.12 123
16742.35 114
16743.57 137
16744.79 153
16746.02 130
16747.24 94
16748.46 99
16749.69 136
16750.91 116
16752.13 130
16753.36 117
16754.58 130
16755.80 111
16757.03 105
16758.25 146
16759.48 118
16760.70 124
16761.92 143
16763.15 141
16764.37 128
16765.60 124
16766.82 154
16768.04 157
16769.27 125
16770.49 122
16771.72 120
16772.94 147
16774.16 117
16775.39 123
16776.61 116
16777.84 119
16779.06 133
16780.29 119
16781.51 144
16782.74 112
16783.96 115
16785.19 134
16786.41 126
16787.64 107
16788.86 123
16790.09 134
16791.31 122
16792.54 112
16793.76 108
16794.99 103
16796.21 116
16797.44 123
16798.66 137
16799.89 130
16801.11 134
16802.34 133
16803.56 105
16804.79 101
16806.01 107
16807.24 115
16808.46 121
16809.69 125
16810.92 134
16812.14 119
16813.37 128
16814.59 129
16815.82 127
16817.04 128
16818.27 157
16819.50 132
16820.72 115
16821.95 126
16823.17 151
16824.40 155
16825.63 127
16826.85 129
16828.08 150
16829.31 125
16830.53 122
16831.76 131
16832.99 155
16834.21 136
16835.44 108
16836.67 130
16837.89 142
16839.12 127
16840.35 114
16841.57 121
16842.80 128
16844.03 143
16845.25 133
16846.48 113
16847.71 131
16848.93 136
16850.16 131
16851.39 139
16852.62 118
16853.84 139
16855.07 140
16856.30 145
16857.52 141
16858.75 118
16859.98 126
16861.21 131
16862.43 159
16863.66 135
16864.89 153
16866.12 148
16867.35 142
16868.57 158
16869.80 133
16871.03 142
16872.26 147
16873.48 159
16874.71 147
16875.94 144
16877.17 135
16878.40 149
16879.63 160
16880.85 186
16882.08 144
16883.31 139
16884.54 162
16885.77 163
16887.00 169
16888.22 154
16889.45 132
16890.68 160
16891.91 138
16893.14 148
16894.37 153
16895.60 163
16896.82 163
16898.05 170
16899.28 147
16900.51 163
16901.74 174
16902.97 139
16904.20 148
16905.43 141
16906.66 127
16907.89 155
16909.12 151
16910.34 147
16911.57 126
16912.80 142
16914.03 153
16915.26 167
16916.49 130
16917.72 120
16918.95 151
16920.18 170
16921.41 152
16922.64 126
16923.87 150
16925.10 152
16926.33 133
16927.56 136
16928.79 148
16930.02 120
16931.25 134
16932.48 157
16933.71 157
16934.94 137
16936.17 143
16937.40 129
16938.63 151
16939.86 128
16941.09 124
16942.32 127
16943.55 129
16944.78 150
16946.01 141
16947.24 108
16948.48 132
16949.71 126
16950.94 129
16952.17 138
16953.40 169
16954.63 142
16955.86 123
16957.09 131
16958.32 132
16959.55 151
16960.79 136
16962.02 134
16963.25 122
16964.48 136
16965.71 169
16966.94 144
16968.17 128
16969.40 119
16970.64 141
16971.87 133
16973.10 134
16974.33 120
16975.56 129
16976.79 117
16978.03 122
16979.26 121
16980.49 109
16981.72 123
16982.95 115
16984.19 110
16985.42 105
16986.65 120
16987.88 108
16989.11 124
16990.35 133
16991.58 128
16992.81 140
16994.04 140
16995.28 137
16996.51 120
16997.74 136
16998.97 111
17000.21 127
17001.44 145
17002.67 129
17003.90 132
17005.14 111
17006.37 131
17007.60 143
17008.84 137
17010.07 107
17011.30 116
17012.53 133
17013.77 136
17015.00 118
17016.23 121
17017.47 119
17018.70 111
17019.93 134
17021.17 123
17022.40 113
17023.63 102
17024.87 122
17026.10 126
17027.33 124
17028.57 120
17029.80 144
17031.04 145
17032.27 141
17033.50 126
17034.74 101
17035.97 121
17037.20 141
17038.44 157
17039.67 105
17040.91 116
17042.14 149
17043.37 149
17044.61 131
17045.84 123
17047.08 113
17048.31 142
17049.55 134
17050.78 114
17052.02 96
17053.25 102
17054.48 132
17055.72 122
17056.95 112
17058.19 114
17059.42 131
17060.66 142
17061.89 117
17063.13 88
17064.36 120
17065.60 119
17066.83 132
17068.07 122
17069.30 122
17070.54 113
17071.77 105
17073.01 115
17074.24 103
17075.48 138
17076.71 128
17077.95 149
17079.19 129
17080.42 136
17081.66 113
17082.89 122
17084.13 130
17085.36 134
17086.60 96
17087.83 112
17089.07 117
17090.31 104
17091.54 105
17092.78 110
17094.01 144
17095.25 136
17096.49 119
17097.72 159
17098.96 115
17100.19 126
17101.43 112
17102.67 151
17103.90 141
17105.14 108
17106.38 116
17107.61 131
17108.85 119
17110.09 121
17111.32 119
17112.56 129
17113.80 128
17115.03 136
17116.27 137
17117.51 130
17118.74 128
17119.98 147
17121.22 130
17122.45 166
17123.69 124
17124.93 119
17126.17 131
17127.40 123
17128.64 140
17129.88 121
17131.12 134
17132.35 132
17133.59 125
17134.83 150
17136.07 129
17137.30 104
17138.54 122
17139.78 115
17141.02 130
17142.25 111
17143.49 124
17144.73 139
17145.97 125
17147.20 153
17148.44 135
17149.68 110
17150.92 130
17152.16 103
17153.40 119
17154.63 109
17155.87 122
17157.11 143
17158.35 141
17159.59 145
17160.83 126
17162.06 126
17163.30 132
17164.54 134
17165.78 111
17167.02 101
17168.26 117
17169.50 130
17170.73 131
17171.97 111
17173.21 103
17174.45 132
17175.69 125
17176.93 86
17178.17 94
17179.41 118
17180.65 122
17181.89 110
17183.12 111
17184.36 106
17185.60 105
17186.84 134
17188.08 123
17189.32 121
17190.56 128
17191.80 96
17193.04 127
17194.28 124
17195.52 101
17196.76 123
17198.00 126
17199.24 129
17200.48 121
17201.72 118
17202.96 118
17204.20 137
17205.44 163
17206.68 110
17207.92 97
17209.16 110
17210.40 109
17211.64 114
17212.88 118
17214.12 125
17215.36 146
17216.60 117
17217.84 111
17219.08 101
17220.32 113
17221.56 147
17222.80 130
17224.04 104
17225.29 107
17226.53 144
17227.77 117
17229.01 125
17230.25 96
17231.49 119
17232.73 132
17233.97 126
17235.21 116
17236.45 122
17237.70 100
17238.94 98
17240.18 120
17241.42 113
17242.66 100
17243.90 115
17245.14 157
17246.39 142
17247.63 128
17248.87 155
17250.11 118
17251.35 109
17252.59 106
17253.84 108
17255.08 115
17256.32 118
17257.56 100
17258.80 112
17260.05 124
17261.29 141
17262.53 136
17263.77 98
17265.01 100
17266.26 123
17267.50 121
17268.74 87
17269.98 108
17271.23 147
17272.47 148
17273.71 124
17274.95 109
17276.20 119
17277.44 104
17278.68 124
17279.92 119
17281.17 104
17282.41 113
17283.65 95
17284.90 107
17286.14 110
17287.38 137
17288.62 127
17289.87 127
17291.11 118
17292.35 108
17293.60 111
17294.84 133
17296.08 101
17297.33 88
17298.57 108
17299.81 120
17301.06 103
17302.30 118
17303.54 113
17304.79 103
17306.03 112
17307.28 95
17308.52 108
17309.76 107
17311.01 124
17312.25 121
17313.49 139
17314.74 130
17315.98 120
17317.23 141
17318.47 141
17319.72 112
17320.96 101
17322.20 115
17323.45 103
17324.69 101
17325.94 93
17327.18 105
17328.43 100
17329.67 106
17330.91 109
17332.16 105
17333.40 105
17334.65 123
17335.89 132
17337.14 100
17338.38 118
17339.63 126
17340.87 127
17342.12 125
17343.36 100
17344.61 114
17345.85 104
17347.10 92
17348.34 116
17349.59 99
17350.83 121
17352.08 102
17353.33 100
17354.57 103
17355.82 121
17357.06 111
17358.31 80
17359.55 100
17360.80 107
17362.04 113
17363.29 119
17364.54 98
17365.78 104
17367.03 91
17368.27 73
17369.52 86
17370.77 86
17372.01 107
17373.26 125
17374.50 97
17375.75 101
17377.00 108
17378.24 105
17379.49 102
17380.74 119
17381.98 96
17383.23 123
17384.47 145
17385.72 102
17386.97 93
17388.21 123
17389.46 95
17390.71 84
17391.95 112
17393.20 94
17394.45 120
17395.70 132
17396.94 124
17398.19 112
17399.44 116
17400.68 128
17401.93 119
17403.18 133
17404.42 107
17405.67 114
17406.92 111
17408.17 128
17409.41 118
17410.66 104
17411.91 117
17413.16 130
17414.40 110
17415.65 103
17416.90 104
17418.15 101
17419.40 87
17420.64 117
17421.89 135
17423.14 144
17424.39 137
17425.63 118
17426.88 104
17428.13 110
17429.38 103
17430.63 109
17431.88 88
17433.12 114
17434.37 89
17435.62 109
17436.87 121
17438.12 125
17439.37 127
17440.61 143
17441.86 134
17443.11 130
17444.36 141
17445.61 107
17446.86 129
17448.11 123
17449.36 125
17450.60 119
17451.85 107
17453.10 101
17454.35 134
17455.60 110
17456.85 120
17458.10 92
17459.35 109
17460.60 135
17461.85 114
17463.10 106
17464.34 126
17465.59 112
17466.84 95
17468.09 110
17469.34 120
17470.59 116
17471.84 108
17473.09 130
17474.34 94
17475.59 131
17476.84 103
17478.09 105
17479.34 103
17480.59 140
17481.84 126
17483.09 109
17484.34 103
17485.59 116
17486.84 109
17488.09 132
17489.34 114
17490.59 122
17491.84 141
17493.09 113
17494.34 113
17495.59 119
17496.84 121
17498.10 133
17499.35 104
17500.60 95
17501.85 97
17503.10 101
17504.35 105
17505.60 107
17506.85 133
17508.10 128
17509.35 84
17510.60 92
17511.86 120
17513.11 141
17514.36 116
17515.61 108
17516.86 102
17518.11 133
17519.36 127
17520.61 110
17521.87 91
17523.12 101
17524.37 132
17525.62 112
17526.87 142
17528.12 85
17529.38 100
17530.63 108
17531.88 131
17533.13 104
17534.38 117
17535.63 109
17536.89 112
17538.14 129
17539.39 121
17540.64 116
17541.89 143
17543.15 143
17544.40 118
17545.65 126
17546.90 119
17548.16 145
17549.41 117
17550.66 121
17551.91 103
17553.17 100
17554.42 108
17555.67 130
17556.92 115
17558.18 108
17559.43 118
17560.68 121
17561.94 124
17563.19 126
17564.44 105
17565.69 121
17566.95 131
17568.20 119
17569.45 91
17570.71 104
17571.96 113
17573.21 130
17574.47 128
17575.72 122
17576.97 109
17578.23 120
17579.48 143
17580.73 120
17581.99 117
17583.24 130
17584.50 128
17585.75 118
17587.00 128
17588.26 119
17589.51 141
17590.76 110
17592.02 137
17593.27 142
17594.53 114
17595.78 117
17597.04 98
17598.29 124
17599.54 129
17600.80 134
17602.05 117
17603.31 136
17604.56 109
17605.82 112
17607.07 133
17608.32 122
17609.58 133
17610.83 114
17612.09 98
17613.34 126
17614.60 110
17615.85 143
17617.11 129
17618.36 113
17619.62 119
17620.87 119
17622.13 110
17623.38 131
17624.64 117
17625.89 130
17627.15 122
17628.40 111
17629.66 104
17630.91 110
17632.17 115
17633.43 110
17634.68 92
17635.94 109
17637.19 119
17638.45 112
17639.70 129
17640.96 108
17642.21 94
17643.47 95
17644.73 137
17645.98 122
17647.24 111
17648.49 130
17649.75 142
17651.01 112
17652.26 127
17653.52 119
17654.77 115
17656.03 107
17657.29 135
17658.54 134
17659.80 91
17661.06 116
17662.31 110
17663.57 82
17664.83 98
17666.08 138
17667.34 116
17668.60 107
17669.85 106
17671.11 116
17672.37 98
17673.62 103
17674.88 115
17676.14 121
17677.39 118
17678.65 116
17679.91 111
17681.17 99
17682.42 99
17683.68 108
17684.94 101
17686.19 89
17687.45 126
17688.71 104
17689.97 104
17691.22 101
17692.48 98
17693.74 116
17695.00 114
17696.26 105
17697.51 103
17698.77 89
17700.03 120
17701.29 126
17702.54 107
17703.80 113
17705.06 112
17706.32 104
17707.58 112
17708.83 102
17710.09 106
17711.35 114
17712.61 90
17713.87 96
17715.13 104
17716.38 102
17717.64 109
17718.90 115
17720.16 111
17721.42 111
17722.68 114
17723.94 102
17725.19 140
17726.45 103
17727.71 97
17728.97 89
17730.23 116
17731.49 115
17732.75 123
17734.01 128
17735.27 106
17736.53 118
17737.78 117
17739.04 107
17740.30 121
17741.56 119
17742.82 98
17744.08 82
17745.34 107
17746.60 123
17747.86 89
17749.12 112
17750.38 106
17751.64 109
17752.90 99
17754.16 135
17755.42 98
17756.68 89
17757.94 92
17759.20 113
17760.46 103
17761.72 97
17762.98 98
17764.24 125
17765.50 108
17766.76 97
17768.02 89
17769.28 103
17770.54 119
17771.80 116
17773.06 104
17774.32 102
17775.58 90
17776.84 116
17778.10 104
17779.36 100
17780.62 107
17781.88 123
17783.15 121
17784.41 91
17785.67 91
17786.93 116
17788.19 127
17789.45 96
17790.71 97
17791.97 98
17793.23 115
17794.49 112
17795.76 112
17797.02 116
17798.28 100
17799.54 98
17800.80 111
17802.06 91
17803.32 117
17804.59 110
17805.85 121
17807.11 135
17808.37 149
17809.63 109
17810.89 108
17812.16 102
17813.42 114
17814.68 105
17815.94 117
17817.20 92
17818.47 96
17819.73 130
17820.99 94
17822.25 98
17823.51 108
17824.78 102
17826.04 81
17827.30 103
17828.56 116
17829.83 123
17831.09 122
17832.35 98
17833.61 85
17834.88 107
17836.14 101
17837.40 100
17838.67 104
17839.93 86
17841.19 86
17842.45 99
17843.72 105
17844.98 83
17846.24 97
17847.51 89
17848.77 132
17850.03 108
17851.30 127
17852.56 102
17853.82 111
17855.09 113
17856.35 108
17857.61 98
17858.88 79
17860.14 96
17861.40 119
17862.67 90
17863.93 116
17865.19 113
17866.46 127
17867.72 116
17868.99 117
17870.25 105
17871.51 108
17872.78 119
17874.04 114
17875.31 123
17876.57 107
17877.83 121
17879.10 115
17880.36 109
17881.63 104
17882.89 92
17884.15 113
17885.42 136
17886.68 122
17887.95 104
17889.21 117
17890.48 119
17891.74 122
17893.01 87
17894.27 112
17895.54 92
17896.80 93
17898.07 90
17899.33 108
17900.60 96
17901.86 118
17903.13 108
17904.39 81
17905.66 92
17906.92 92
17908.19 86
17909.45 94
17910.72 93
17911.98 111
17913.25 90
17914.51 103
17915.78 106
17917.05 106
17918.31 117
17919.58 104
17920.84 98
17922.11 100
17923.37 89
17924.64 83
17925.91 118
17927.17 105
17928.44 121
17929.70 106
17930.97 100
17932.24 124
17933.50 108
17934.77 114
17936.03 101
17937.30 90
17938.57 99
17939.83 102
17941.10 107
17942.37 94
17943.63 112
17944.90 101
17946.17 102
17947.43 102
17948.70 112
17949.97 86
17951.23 92
17952.50 102
17953.77 82
17955.03 97
17956.30 93
17957.57 92
17958.83 102
17960.10 112
17961.37 99
17962.64 95
17963.90 87
17965.17 96
17966.44 83
17967.70 86
17968.97 99
17970.24 108
17971.51 98
17972.77 98
17974.04 109
17975.31 106
17976.58 112
17977.85 99
17979.11 78
17980.38 93
17981.65 127
17982.92 99
17984.18 89
17985.45 81
17986.72 90
17987.99 106
17989.26 94
17990.52 87
17991.79 85
17993.06 99
17994.33 132
17995.60 90
17996.87 130
17998.13 109
17999.40 107
18000.67 95
18001.94 109
18003.21 113
18004.48 86
18005.75 103
18007.02 115
18008.28 114
18009.55 104
18010.82 129
18012.09 122
18013.36 129
18014.63 119
18015.90 111
18017.17 113
18018.44 109
18019.71 112
18020.97 104
18022.24 107
18023.51 121
18024.78 109
18026.05 108
18027.32 105
18028.59 109
18029.86 109
18031.13 85
18032.40 95
18033.67 118
18034.94 101
18036.21 102
18037.48 105
18038.75 102
18040.02 106
18041.29 113
18042.56 91
18043.83 78
18045.10 97
18046.37 91
18047.64 100
18048.91 114
18050.18 108
18051.45 106
18052.72 93
18053.99 118
18055.26 124
18056.53 102
18057.80 113
18059.07 119
18060.34 103
18061.61 112
18062.88 106
18064.16 111
18065.43 111
18066.70 83
18067.97 102
18069.24 100
18070.51 114
18071.78 115
18073.05 128
18074.32 101
18075.59 96
18076.87 97
18078.14 99
18079.41 91
18080.68 114
18081.95 99
18083.22 117
18084.49 85
18085.77 89
18087.04 101
18088.31 103
18089.58 124
18090.85 87
18092.12 97
18093.40 113
18094.67 138
18095.94 113
18097.21 115
18098.48 91
18099.76 101
18101.03 103
18102.30 111
18103.57 91
18104.84 85
18106.12 89
18107.39 100
18108.66 104
18109.93 109
18111.21 81
18112.48 103
18113.75 100
18115.02 80
18116.30 112
18117.57 100
18118.84 92
18120.11 97
18121.39 77
18122.66 88
18123.93 94
18125.21 116
18126.48 87
18127.75 93
18129.02 113
18130.30 88
18131.57 121
18132.84 103
18134.12 108
18135.39 109
18136.66 130
18137.94 95
18139.21 82
18140.48 115
18141.76 118
18143.03 95
18144.31 98
18145.58 114
18146.85 122
18148.13 100
18149.40 109
18150.67 101
18151.95 102
18153.22 105
18154.50 118
18155.77 95
18157.04 97
18158.32 94
18159.59 100
18160.87 91
18162.14 86
18163.41 92
18164.69 92
18165.96 100
18167.24 106
18168.51 127
18169.79 106
18171.06 130
18172.34 105
18173.61 102
18174.89 104
18176.16 95
18177.43 127
18178.71 128
18179.98 93
18181.26 103
18182.53 113
18183.81 108
18185.08 101
18186.36 99
18187.63 103
18188.91 116
18190.18 114
18191.46 93
18192.74 96
18194.01 105
18195.29 102
18196.56 99
18197.84 101
18199.11 96
18200.39 99
18201.66 107
18202.94 106
18204.22 86
18205.49 122
18206.77 106
18208.04 104
18209.32 91
18210.59 91
18211.87 86
18213.15 93
18214.42 99
18215.70 82
18216.97 107
18218.25 110
18219.53 106
18220.80 111
18222.08 116
18223.36 104
18224.63 108
18225.91 91
18227.19 109
18228.46 97
18229.74 103
18231.02 105
18232.29 110
18233.57 95
18234.85 107
18236.12 122
18237.40 85
18238.68 100
18239.95 102
18241.23 99
18242.51 96
18243.78 93
18245.06 110
18246.34 135
18247.62 112
18248.89 117
18250.17 111
18251.45 128
18252.73 116
18254.00 119
18255.28 121
18256.56 80
18257.84 89
18259.11 123
18260.39 118
18261.67 108
18262.95 112
18264.22 118
18265.50 118
18266.78 101
18268.06 92
18269.34 120
18270.61 105
18271.89 102
18273.17 103
18274.45 96
18275.73 107
18277.01 102
18278.28 135
18279.56 118
18280.84 114
18282.12 118
18283.40 132
18284.68 113
18285.95 112
18287.23 91
18288.51 117
18289.79 112
18291.07 114
18292.35 103
18293.63 94
18294.91 102
18296.19 98
18297.46 101
18298.74 89
18300.02 91
18301.30 94
18302.58 118
18303.86 115
18305.14 114
18306.42 95
18307.70 94
18308.98 112
18310.26 91
18311.54 95
18312.82 115
18314.10 110
18315.37 125
18316.65 111
18317.93 99
18319.21 103
18320.49 117
18321.77 124
18323.05 134
18324.33 149
18325.61 130
18326.89 109
18328.17 118
18329.45 118
18330.73 125
18332.01 108
18333.29 99
18334.57 111
18335.86 102
18337.14 115
18338.42 97
18339.70 98
18340.98 111
18342.26 118
18343.54 110
18344.82 91
18346.10 100
18347.38 105
18348.66 99
18349.94 101
18351.22 91
18352.50 101
18353.78 108
18355.07 117
18356.35 115
18357.63 65
18358.91 84
18360.19 113
18361.47 91
18362.75 113
18364.03 113
18365.32 111
18366.60 109
18367.88 104
18369.16 101
18370.44 101
18371.72 109
18373.00 97
18374.29 91
18375.57 94
18376.85 104
18378.13 97
18379.41 96
18380.70 111
18381.98 76
18383.26 108
18384.54 115
18385.82 99
18387.11 83
18388.39 115
18389.67 107
18390.95 100
18392.23 78
18393.52 96
18394.80 117
18396.08 96
18397.36 74
18398.65 95
18399.93 108
18401.21 110
18402.50 113
18403.78 91
18405.06 103
18406.34 89
18407.63 115
18408.91 125
18410.19 89
18411.48 76
18412.76 109
18414.04 98
18415.32 104
18416.61 89
18417.89 92
18419.17 127
18420.46 104
18421.74 94
18423.02 97
18424.31 120
18425.59 111
18426.87 102
18428.16 90
18429.44 102
18430.73 115
18432.01 110
18433.29 95
18434.58 103
18435.86 128
18437.14 116
18438.43 95
18439.71 95
18441.00 98
18442.28 96
18443.56 90
18444.85 86
18446.13 100
18447.42 113
18448.70 101
18449.99 85
18451.27 106
18452.56 110
18453.84 92
18455.12 92
18456.41 111
18457.69 108
18458.98 88
18460.26 103
18461.55 112
18462.83 131
18464.12 113
18465.40 105
18466.69 99
18467.97 86
18469.26 100
18470.54 110
18471.83 112
18473.11 112
18474.40 115
18475.68 104
18476.97 111
18478.25 98
18479.54 71
18480.82 83
18482.11 105
18483.40 92
18484.68 117
18485.97 102
18487.25 97
18488.54 90
18489.82 102
18491.11 79
18492.39 92
18493.68 98
18494.97 114
18496.25 101
18497.54 85
18498.82 84
18500.11 113
18501.40 110
18502.68 88
18503.97 126
18505.26 135
18506.54 96
18507.83 120
18509.11 136
18510.40 91
18511.69 100
18512.97 101
18514.26 92
18515.55 98
18516.83 114
18518.12 119
18519.41 110
18520.69 126
18521.98 105
18523.27 118
18524.56 119
18525.84 127
18527.13 104
18528.42 104
18529.70 101
18530.99 110
18532.28 101
18533.57 102
18534.85 141
18536.14 128
18537.43 113
18538.71 106
18540.00 102
18541.29 83
18542.58 112
18543.86 99
18545.15 110
18546.44 101
18547.73 105
18549.02 113
18550.30 107
18551.59 96
18552.88 119
18554.17 88
18555.46 104
18556.74 109
18558.03 106
18559.32 106
18560.61 98
18561.90 116
18563.18 124
18564.47 114
18565.76 113
18567.05 125
18568.34 114
18569.63 119
18570.92 127
18572.20 129
18573.49 120
18574.78 98
18576.07 137
18577.36 135
18578.65 128
18579.94 123
18581.23 132
18582.51 127
18583.80 135
18585.09 116
18586.38 134
18587.67 112
18588.96 113
18590.25 112
18591.54 152
18592.83 138
18594.12 123
18595.41 123
18596.70 114
18597.99 117
18599.28 118
18600.57 145
18601.85 124
18603.14 110
18604.43 111
18605.72 114
18607.01 118
18608.30 120
18609.59 117
18610.88 124
18612.17 105
18613.46 135
18614.75 112
18616.04 132
18617.33 121
18618.62 96
18619.91 117
18621.20 137
18622.50 125
18623.79 125
18625.08 125
18626.37 133
18627.66 118
18628.95 117
18630.24 136
18631.53 113
18632.82 94
18634.11 104
18635.40 119
18636.69 117
18637.98 124
18639.27 128
18640.57 115
18641.86 123
18643.15 91
18644.44 135
18645.73 151
18647.02 104
18648.31 118
18649.60 103
18650.89 102
18652.19 96
18653.48 96
18654.77 100
18656.06 82
18657.35 101
18658.64 112
18659.94 97
18661.23 102
18662.52 125
18663.81 107
18665.10 117
18666.39 130
18667.69 106
18668.98 117
18670.27 99
18671.56 101
18672.85 106
18674.15 103
18675.44 106
18676.73 105
18678.02 108
18679.32 102
18680.61 83
18681.90 93
18683.19 115
18684.49 120
18685.78 108
18687.07 119
18688.36 124
18689.66 85
18690.95 99
18692.24 109
18693.53 97
18694.83 98
18696.12 79
18697.41 93
18698.71 114
18700.00 90
18701.29 104
18702.59 107
18703.88 112
18705.17 123
18706.47 83
18707.76 115
18709.05 87
18710.35 123
18711.64 85
18712.93 105
18714.23 117
18715.52 143
18716.81 125
18718.11 111
18719.40 106
18720.70 98
18721.99 121
18723.28 111
18724.58 84
18725.87 105
18727.16 106
18728.46 108
18729.75 98
18731.05 79
18732.34 105
18733.64 125
18734.93 92
18736.22 99
18737.52 85
18738.81 75
18740.11 116
18741.40 91
18742.70 91
18743.99 99
18745.29 105
18746.58 109
18747.87 91
18749.17 111
18750.46 117
18751.76 98
18753.05 97
18754.35 107
18755.64 90
18756.94 112
18758.23 121
18759.53 76
18760.82 91
18762.12 95
18763.42 119
18764.71 106
18766.01 81
18767.30 89
18768.60 69
18769.89 91
18771.19 97
18772.48 103
18773.78 115
18775.07 103
18776.37 110
18777.67 101
18778.96 100
18780.26 107
18781.55 128
18782.85 120
18784.15 103
18785.44 96
18786.74 94
18788.03 98
18789.33 100
18790.63 90
18791.92 100
18793.22 89
18794.52 114
18795.81 90
18797.11 92
18798.40 107
18799.70 128
18801.00 117
18802.29 115
18803.59 106
18804.89 107
18806.18 108
18807.48 123
18808.78 109
18810.07 98
18811.37 97
18812.67 106
18813.97 121
18815.26 119
18816.56 98
18817.86 97
18819.15 110
18820.45 129
18821.75 121
18823.05 91
18824.34 112
18825.64 109
18826.94 87
18828.24 103
18829.53 108
18830.83 114
18832.13 93
18833.43 121
18834.72 100
18836.02 119
18837.32 121
18838.62 115
18839.92 95
18841.21 122
18842.51 89
18843.81 96
18845.11 105
18846.41 86
18847.70 102
18849.00 114
18850.30 109
18851.60 105
18852.90 114
18854.20 88
18855.49 105
18856.79 99
18858.09 122
18859.39 84
18860.69 81
18861.99 103
18863.29 110
18864.58 97
18865.88 100
18867.18 115
18868.48 95
18869.78 90
18871.08 99
18872.38 121
18873.68 112
18874.98 103
18876.28 93
18877.57 117
18878.87 108
18880.17 86
18881.47 71
18882.77 89
18884.07 103
18885.37 113
18886.67 100
18887.97 85
18889.27 88
18890.57 109
18891.87 101
18893.17 107
18894.47 87
18895.77 85
18897.07 120
18898.37 117
18899.67 80
18900.97 101
18902.27 106
18903.57 97
18904.87 110
18906.17 108
18907.47 109
18908.77 100
18910.07 78
18911.37 82
18912.67 100
18913.97 86
18915.27 87
18916.57 101
18917.87 85
18919.17 87
18920.47 103
18921.78 114
18923.08 97
18924.38 94
18925.68 87
18926.98 76
18928.28 96
18929.58 93
18930.88 83
18932.18 106
18933.48 126
18934.79 108
18936.09 106
18937.39 74
18938.69 93
18939.99 91
18941.29 83
18942.59 86
18943.90 89
18945.20 94
18946.50 101
18947.80 110
18949.10 94
18950.40 125
18951.71 94
18953.01 85
18954.31 101
18955.61 91
18956.91 75
18958.21 88
18959.52 97
18960.82 97
18962.12 164
18963.42 144
18964.73 100
18966.03 92
18967.33 83
18968.63 87
18969.93 101
18971.24 116
18972.54 133
18973.84 114
18975.14 128
18976.45 104
18977.75 114
18979.05 102
18980.36 92
18981.66 94
18982.96 73
18984.26 131
18985.57 111
18986.87 88
18988.17 92
18989.48 116
18990.78 90
18992.08 88
18993.39 63
18994.69 87
18995.99 94
18997.30 112
18998.60 116
18999.90 118
19001.21 106
19002.51 111
19003.81 95
19005.12 98
19006.42 85
19007.72 78
19009.03 93
19010.33 96
19011.64 90
19012.94 90
19014.24 106
19015.55 92
19016.85 100
19018.16 123
19019.46 86
19020.76 113
19022.07 112
19023.37 85
19024.68 91
19025.98 92
19027.29 106
19028.59 113
19029.89 76
19031.20 95
19032.50 84
19033.81 104
19035.11 97
19036.42 112
19037.72 89
19039.03 109
19040.33 77
19041.64 105
19042.94 105
19044.25 100
19045.55 91
19046.86 101
19048.16 104
19049.47 103
19050.77 93
19052.08 104
19053.38 117
19054.69 82
19055.99 104
19057.30 115
19058.60 93
19059.91 83
19061.22 93
19062.52 86
19063.83 109
19065.13 97
19066.44 98
19067.74 78
19069.05 92
19070.36 85
19071.66 103
19072.97 104
19074.27 75
19075.58 82
19076.89 99
19078.19 84
19079.50 90
19080.80 98
19082.11 108
19083.42 128
19084.72 85
19086.03 97
19087.34 117
19088.64 101
19089.95 98
19091.26 79
19092.56 118
19093.87 101
19095.18 94
19096.48 98
19097.79 95
19099.10 81
19100.40 95
19101.71 98
19103.02 75
19104.32 92
19105.63 86
19106.94 91
19108.25 85
19109.55 83
19110.86 91
19112.17 109
19113.48 103
19114.78 99
19116.09 102
19117.40 122
19118.71 98
19120.01 97
19121.32 104
19122.63 95
19123.94 72
19125.24 88
19126.55 76
19127.86 118
19129.17 103
19130.47 77
19131.78 117
19133.09 95
19134.40 80
19135.71 94
19137.02 104
19138.32 99
19139.63 106
19140.94 96
19142.25 102
19143.56 92
19144.87 106
19146.17 106
19147.48 105
19148.79 115
19150.10 103
19151.41 82
19152.72 89
19154.03 67
19155.33 85
19156.64 113
19157.95 89
19159.26 119
19160.57 88
19161.88 102
19163.19 86
19164.50 98
19165.81 74
19167.12 71
19168.42 84
19169.73 107
19171.04 100
19172.35 71
19173.66 90
19174.97 97
19176.28 108
19177.59 95
19178.90 75
19180.21 89
19181.52 85
19182.83 89
19184.14 103
19185.45 81
19186.76 73
19188.07 86
19189.38 105
19190.69 105
19192.00 85
19193.31 77
19194.62 99
19195.93 95
19197.24 71
19198.55 100
19199.86 98
19201.17 98
19202.48 65
19203.79 73
19205.10 95
19206.41 76
19207.72 88
19209.03 78
19210.34 87
19211.66 99
19212.97 104
19214.28 103
19215.59 87
19216.90 82
19218.21 104
19219.52 86
19220.83 120
19222.14 89
19223.45 90
19224.77 82
19226.08 101
19227.39 94
19228.70 110
19230.01 133
19231.32 104
19232.63 86
19233.94 94
19235.26 101
19236.57 87
19237.88 92
19239.19 96
19240.50 87
19241.81 88
19243.13 108
19244.44 113
19245.75 93
19247.06 65
19248.37 100
19249.69 89
19251.00 85
19252.31 79
19253.62 90
19254.93 88
19256.25 87
19257.56 96
19258.87 87
19260.18 77
19261.50 67
19262.81 95
19264.12 92
19265.43 102
19266.75 107
19268.06 103
19269.37 114
19270.68 70
19272.00 95
19273.31 97
19274.62 86
19275.94 76
19277.25 91
19278.56 88
19279.88 85
19281.19 88
19282.50 97
19283.81 86
19285.13 106
19286.44 96
19287.75 95
19289.07 93
19290.38 115
19291.70 92
19293.01 84
19294.32 102
19295.64 105
19296.95 89
19298.26 85
19299.58 96
19300.89 97
19302.20 85
19303.52 92
19304.83 97
19306.15 88
19307.46 90
19308.77 91
19310.09 82
19311.40 96
19312.72 106
19314.03 91
19315.35 86
19316.66 91
19317.97 94
19319.29 105
19320.60 97
19321.92 99
19323.23 95
19324.55 84
19325.86 101
19327.18 111
19328.49 82
19329.81 84
19331.12 89
19332.44 96
19333.75 89
19335.07 96
19336.38 98
19337.70 82
19339.01 80
19340.33 94
19341.64 84
19342.96 93
19344.27 80
19345.59 80
19346.90 86
19348.22 79
19349.53 88
19350.85 87
19352.16 99
19353.48 100
19354.79 69
19356.11 108
19357.43 89
19358.74 95
19360.06 76
19361.37 106
19362.69 105
19364.01 84
19365.32 80
19366.64 97
19367.95 94
19369.27 95
19370.59 74
19371.90 100
19373.22 80
19374.53 101
19375.85 111
19377.17 66
19378.48 95
19379.80 85
19381.12 89
19382.43 79
19383.75 127
19385.07 107
19386.38 113
19387.70 96
19389.02 101
19390.33 98
19391.65 91
19392.97 112
19394.28 76
19395.60 82
19396.92 82
19398.24 85
19399.55 85
19400.87 86
19402.19 97
19403.50 92
19404.82 74
19406.14 122
19407.46 109
19408.77 91
19410.09 94
19411.41 114
19412.73 98
19414.04 76
19415.36 81
19416.68 98
19418.00 97
19419.32 89
19420.63 86
19421.95 87
19423.27 91
19424.59 86
19425.91 96
19427.22 88
19428.54 117
19429.86 101
19431.18 104
19432.50 73
19433.82 86
19435.13 102
19436.45 93
19437.77 101
19439.09 90
19440.41 95
19441.73 89
19443.04 96
19444.36 74
19445.68 92
19447.00 85
19448.32 108
19449.64 93
19450.96 84
19452.28 82
19453.60 77
19454.91 102
19456.23 89
19457.55 94
19458.87 73
19460.19 88
19461.51 89
19462.83 78
19464.15 95
19465.47 111
19466.79 93
19468.11 83
19469.43 110
19470.75 84
19472.07 92
19473.39 82
19474.71 77
19476.03 92
19477.35 76
19478.67 95
19479.99 91
19481.30 93
19482.62 90
19483.94 76
19485.27 106
19486.59 79
19487.91 98
19489.23 73
19490.55 74
19491.87 88
19493.19 73
19494.51 75
19495.83 101
19497.15 87
19498.47 123
19499.79 97
19501.11 76
19502.43 101
19503.75 76
19505.07 87
19506.39 77
19507.71 100
19509.03 91
19510.36 86
19511.68 71
19513.00 84
19514.32 86
19515.64 104
19516.96 81
19518.28 92
19519.60 94
19520.92 102
19522.25 79
19523.57 83
19524.89 93
19526.21 89
19527.53 84
19528.85 93
19530.17 80
19531.50 84
19532.82 115
19534.14 109
19535.46 105
19536.78 85
19538.11 83
19539.43 95
19540.75 96
19542.07 76
19543.39 83
19544.72 109
19546.04 92
19547.36 87
19548.68 83
19550.00 76
19551.33 86
19552.65 97
19553.97 91
19555.29 110
19556.62 79
19557.94 102
19559.26 81
19560.58 89
19561.91 80
19563.23 68
19564.55 74
19565.88 86
19567.20 94
19568.52 91
19569.84 100
19571.17 115
19572.49 97
19573.81 94
19575.14 84
19576.46 82
19577.78 105
19579.11 95
19580.43 102
19581.75 88
19583.08 103
19584.40 96
19585.72 98
19587.05 96
19588.37 80
19589.69 81
19591.02 84
19592.34 79
19593.67 73
19594.99 88
19596.31 100
19597.64 83
19598.96 88
19600.28 89
19601.61 89
19602.93 113
19604.26 87
19605.58 100
19606.91 79
19608.23 80
19609.55 79
19610.88 90
19612.20 90
19613.53 84
19614.85 85
19616.18 98
19617.50 94
19618.83 77
19620.15 79
19621.47 94
19622.80 96
19624.12 114
19625.45 88
19626.77 88
19628.10 121
19629.42 97
19630.75 93
19632.07 96
19633.40 92
19634.72 88
19636.05 96
19637.37 90
19638.70 87
19640.03 84
19641.35 86
19642.68 99
19644.00 94
19645.33 79
19646.65 85
19647.98 92
19649.30 96
19650.63 78
19651.96 70
19653.28 92
19654.61 86
19655.93 97
19657.26 100
19658.58 87
19659.91 78
19661.24 96
19662.56 85
19663.89 91
19665.22 125
19666.54 92
19667.87 104
19669.19 86
19670.52 76
19671.85 82
19673.17 90
19674.50 121
19675.83 124
19677.15 105
19678.48 120
19679.81 95
19681.13 80
19682.46 100
19683.79 86
19685.11 110
19686.44 89
19687.77 92
19689.09 82
19690.42 70
19691.75 97
19693.08 103
19694.40 89
19695.73 110
19697.06 100
19698.39 102
19699.71 87
19701.04 77
19702.37 81
19703.69 81
19705.02 98
19706.35 94
19707.68 94
19709.01 92
19710.33 87
19711.66 99
19712.99 92
19714.32 83
19715.64 82
19716.97 100
19718.30 93
19719.63 100
19720.96 89
19722.28 94
19723.61 98
19724.94 98
19726.27 81
19727.60 111
19728.93 109
19730.25 88
19731.58 73
19732.91 77
19734.24 91
19735.57 96
19736.90 96
19738.23 96
19739.55 89
19740.88 80
19742.21 96
19743.54 98
19744.87 98
19746.20 77
19747.53 100
19748.86 89
19750.19 98
19751.51 104
19752.84 82
19754.17 107
19755.50 100
19756.83 90
19758.16 89
19759.49 106
19760.82 91
19762.15 88
19763.48 85
19764.81 79
19766.14 89
19767.47 87
19768.80 88
19770.13 97
19771.46 77
19772.79 88
19774.12 74
19775.45 85
19776.78 96
19778.11 107
19779.44 83
19780.77 80
19782.10 101
19783.43 107
19784.76 111
19786.09 84
19787.42 85
19788.75 95
19790.08 85
19791.41 80
19792.74 85
19794.07 91
19795.40 87
19796.73 72
19798.06 90
19799.39 108
19800.72 83
19802.05 96
19803.39 83
19804.72 94
19806.05 89
19807.38 92
19808.71 93
19810.04 77
19811.37 82
19812.70 109
19814.03 113
19815.37 107
19816.70 85
19818.03 88
19819.36 81
19820.69 95
19822.02 89
19823.35 80
19824.69 86
19826.02 89
19827.35 101
19828.68 81
19830.01 81
19831.34 80
19832.68 99
19834.01 84
19835.34 88
19836.67 83
19838.00 92
19839.34 88
19840.67 96
19842.00 89
19843.33 95
19844.67 130
19846.00 110
19847.33 80
19848.66 99
19849.99 106
19851.33 103
19852.66 92
19853.99 62
19855.32 84
19856.66 95
19857.99 106
19859.32 79
19860.66 100
19861.99 103
19863.32 95
19864.65 114
19865.99 86
19867.32 96
19868.65 92
19869.99 105
19871.32 93
19872.65 87
19873.99 94
19875.32 79
19876.65 78
19877.99 93
19879.32 69
19880.65 59
19881.99 88
19883.32 99
19884.65 103
19885.99 83
19887.32 92
19888.66 79
19889.99 71
19891.32 81
19892.66 92
19893.99 106
19895.32 74
19896.66 74
19897.99 98
19899.33 90
19900.66 96
19902.00 80
19903.33 72
19904.66 63
19906.00 68
19907.33 91
19908.67 93
19910.00 110
19911.34 108
19912.67 91
19914.01 93
19915.34 76
19916.67 109
19918.01 102
19919.34 83
19920.68 104
19922.01 111
19923.35 106
19924.68 111
19926.02 105
19927.35 97
19928.69 86
19930.02 87
19931.36 103
19932.69 84
19934.03 63
19935.37 94
19936.70 94
19938.04 100
19939.37 81
19940.71 86
19942.04 96
19943.38 76
19944.71 95
19946.05 86
19947.39 88
19948.72 94
19950.06 98
19951.39 103
19952.73 114
19954.06 79
19955.40 108
19956.74 101
19958.07 95
19959.41 80
19960.74 92
19962.08 86
19963.42 112
19964.75 86
19966.09 102
19967.43 91
19968.76 78
19970.10 81
19971.44 99
19972.77 106
19974.11 102
19975.45 85
19976.78 101
19978.12 103
19979.46 93
19980.79 84
19982.13 91
19983.47 77
19984.80 86
19986.14 77
19987.48 103
19988.82 87
19990.15 103
19991.49 71
19992.83 113
19994.16 99
19995.50 104
19996.84 80
19998.18 102
19999.51 100
20000.85 93
20002.19 79
20003.53 91
20004.86 81
20006.20 89
20007.54 95
20008.88 100
20010.22 95
20011.55 104
20012.89 98
20014.23 106
20015.57 84
20016.91 94
20018.24 124
20019.58 111
20020.92 103
20022.26 91
20023.60 83
20024.93 77
20026.27 85
20027.61 112
20028.95 93
20030.29 115
20031.63 83
20032.97 90
20034.30 83
20035.64 74
20036.98 90
20038.32 99
20039.66 76
20041.00 90
20042.34 89
20043.68 106
20045.01 88
20046.35 83
20047.69 104
20049.03 106
20050.37 93
20051.71 79
20053.05 94
20054.39 89
20055.73 80
20057.07 94
20058.41 94
20059.75 91
20061.09 95
20062.43 89
20063.77 82
20065.11 93
20066.45 109
20067.79 100
20069.12 103
20070.46 107
20071.80 102
20073.14 100
20074.48 83
20075.82 78
20077.16 102
20078.50 117
20079.85 104
20081.19 102
20082.53 91
20083.87 92
20085.21 99
20086.55 101
20087.89 94
20089.23 88
20090.57 88
20091.91 98
20093.25 96
20094.59 96
20095.93 67
20097.27 73
20098.61 66
20099.95 89
20101.29 83
20102.64 88
20103.98 96
20105.32 88
20106.66 94
20108.00 87
20109.34 84
20110.68 87
20112.02 87
20113.36 82
20114.71 64
20116.05 112
20117.39 111
20118.73 98
20120.07 86
20121.41 84
20122.75 86
20124.10 91
20125.44 90
20126.78 95
20128.12 90
20129.46 100
