# Supplementary material for: MALDI-TOF MS typing enables the classification of brewing yeasts of the genus Saccharomyces to major beer styles
Source: PLoS One. 2017 Aug 9;12(8):e0181694. doi: 10.1371/journal.pone.0181694 (PMC5549903; doi:10.1371/journal.pone.0181694)
Supplement: S10 File — The directory includes 90 raw files and was zipped to “.zip”; the folder has three strains with 30 spectra per strain; S1 Text explains the raw files with an example and Table 1 represents the yeast strains used within the experiment. (ZIP) [file pone.0181694.s013.zip › 28-30/30336-192-OG-Alt-Alt-YPG-18h-E-E_2015-08-12__0_F8_1.dat]

1999.93 3213
2000.35 3221
2000.77 3338
2001.19 3081
2001.61 3175
2002.03 3072
2002.46 3159
2002.88 2975
2003.30 3147
2003.72 2881
2004.14 2972
2004.57 3023
2004.99 3019
2005.41 2840
2005.83 2892
2006.25 2784
2006.68 2810
2007.10 2880
2007.52 2889
2007.94 2799
2008.37 2976
2008.79 3117
2009.21 3058
2009.63 3099
2010.06 3191
2010.48 3052
2010.90 3036
2011.32 2959
2011.75 3202
2012.17 3337
2012.59 3110
2013.02 2967
2013.44 2976
2013.86 2943
2014.29 2927
2014.71 2770
2015.13 2846
2015.55 2998
2015.98 2938
2016.40 2991
2016.82 2888
2017.25 2803
2017.67 3015
2018.10 2966
2018.52 3031
2018.94 3233
2019.37 3271
2019.79 3197
2020.21 3095
2020.64 3268
2021.06 3507
2021.48 3214
2021.91 3175
2022.33 3275
2022.76 3201
2023.18 3250
2023.60 3189
2024.03 3063
2024.45 3001
2024.88 2971
2025.30 3003
2025.73 3036
2026.15 2869
2026.57 2883
2027.00 2979
2027.42 3024
2027.85 2787
2028.27 2933
2028.70 2834
2029.12 2941
2029.55 3058
2029.97 2765
2030.40 2888
2030.82 2790
2031.24 2859
2031.67 2862
2032.09 2843
2032.52 2883
2032.94 2821
2033.37 3030
2033.79 2988
2034.22 2795
2034.65 2984
2035.07 2818
2035.50 2803
2035.92 2957
2036.35 2994
2036.77 3145
2037.20 2921
2037.62 3014
2038.05 2889
2038.47 3046
2038.90 2985
2039.33 3097
2039.75 3163
2040.18 3242
2040.60 3188
2041.03 3433
2041.45 3119
2041.88 3243
2042.31 3351
2042.73 3258
2043.16 3253
2043.58 3285
2044.01 3393
2044.44 3445
2044.86 3261
2045.29 3189
2045.72 3103
2046.14 3089
2046.57 2973
2047.00 3119
2047.42 2997
2047.85 3009
2048.28 2971
2048.70 2980
2049.13 2849
2049.56 3022
2049.98 3006
2050.41 3129
2050.84 2891
2051.26 2627
2051.69 2743
2052.12 2864
2052.54 2952
2052.97 2879
2053.40 2848
2053.83 2830
2054.25 2811
2054.68 2904
2055.11 2778
2055.53 2854
2055.96 2920
2056.39 2859
2056.82 2701
2057.24 2887
2057.67 2713
2058.10 2735
2058.53 2896
2058.96 2887
2059.38 2972
2059.81 2946
2060.24 2693
2060.67 2813
2061.10 2854
2061.52 2857
2061.95 2812
2062.38 2744
2062.81 2978
2063.24 2998
2063.66 3000
2064.09 2974
2064.52 2775
2064.95 2869
2065.38 3144
2065.81 2955
2066.23 3079
2066.66 3234
2067.09 3198
2067.52 3370
2067.95 3586
2068.38 3348
2068.81 3416
2069.23 3205
2069.66 3212
2070.09 3328
2070.52 3008
2070.95 3149
2071.38 3360
2071.81 3235
2072.24 3258
2072.67 3124
2073.10 3093
2073.53 3083
2073.95 3115
2074.38 3036
2074.81 2898
2075.24 3052
2075.67 3106
2076.10 2937
2076.53 2882
2076.96 3075
2077.39 3061
2077.82 3035
2078.25 3098
2078.68 3242
2079.11 3334
2079.54 3226
2079.97 3444
2080.40 3333
2080.83 3476
2081.26 3603
2081.69 3584
2082.12 3641
2082.55 3658
2082.98 3416
2083.41 3629
2083.84 3689
2084.27 3460
2084.70 3374
2085.13 3102
2085.56 3160
2085.99 3484
2086.42 3268
2086.85 3266
2087.29 3233
2087.72 3208
2088.15 2981
2088.58 2780
2089.01 2861
2089.44 3015
2089.87 2793
2090.30 2778
2090.73 2976
2091.16 2885
2091.59 2886
2092.03 2878
2092.46 2675
2092.89 2817
2093.32 2988
2093.75 2922
2094.18 2938
2094.61 3298
2095.05 3006
2095.48 2942
2095.91 2793
2096.34 2813
2096.77 2916
2097.20 2883
2097.63 2784
2098.07 2959
2098.50 2835
2098.93 3001
2099.36 2990
2099.79 2830
2100.23 2994
2100.66 2921
2101.09 2906
2101.52 3022
2101.95 3039
2102.39 2879
2102.82 2794
2103.25 2853
2103.68 2789
2104.12 2646
2104.55 2799
2104.98 2780
2105.41 2784
2105.85 3004
2106.28 3076
2106.71 2812
2107.14 2806
2107.58 2868
2108.01 2787
2108.44 2875
2108.88 2879
2109.31 2930
2109.74 2991
2110.18 2922
2110.61 3070
2111.04 3170
2111.47 3200
2111.91 3046
2112.34 3042
2112.77 2880
2113.21 2814
2113.64 2868
2114.07 2807
2114.51 2860
2114.94 2949
2115.37 2892
2115.81 3069
2116.24 2995
2116.68 2837
2117.11 2723
2117.54 2774
2117.98 2816
2118.41 2669
2118.85 2603
2119.28 2940
2119.71 2722
2120.15 2781
2120.58 2793
2121.02 2601
2121.45 2681
2121.88 2568
2122.32 2652
2122.75 2878
2123.19 2980
2123.62 2886
2124.06 2831
2124.49 2798
2124.92 2722
2125.36 2709
2125.79 2839
2126.23 2643
2126.66 2744
2127.10 2656
2127.53 2610
2127.97 2736
2128.40 2629
2128.84 2780
2129.27 2650
2129.71 2915
2130.14 2927
2130.58 3033
2131.01 2883
2131.45 3183
2131.88 3273
2132.32 3331
2132.75 3269
2133.19 3244
2133.63 3235
2134.06 3245
2134.50 3469
2134.93 3243
2135.37 3137
2135.80 3086
2136.24 2968
2136.67 2982
2137.11 2931
2137.55 3123
2137.98 3037
2138.42 3199
2138.85 3334
2139.29 3480
2139.73 3230
2140.16 3184
2140.60 3085
2141.03 3066
2141.47 3107
2141.91 3000
2142.34 2992
2142.78 3188
2143.22 2874
2143.65 3074
2144.09 2804
2144.53 2673
2144.96 2837
2145.40 2766
2145.84 2882
2146.27 2681
2146.71 2587
2147.15 2631
2147.58 2541
2148.02 2704
2148.46 2708
2148.89 2801
2149.33 2931
2149.77 2992
2150.21 3064
2150.64 3175
2151.08 3286
2151.52 3186
2151.95 3411
2152.39 3893
2152.83 3906
2153.27 3587
2153.70 3734
2154.14 3666
2154.58 3714
2155.02 3629
2155.45 3326
2155.89 3206
2156.33 3424
2156.77 3080
2157.21 3259
2157.64 3158
2158.08 3047
2158.52 3001
2158.96 2914
2159.40 2943
2159.83 2993
2160.27 3097
2160.71 3056
2161.15 3137
2161.59 3251
2162.02 3081
2162.46 3057
2162.90 3050
2163.34 2989
2163.78 3157
2164.22 3120
2164.66 3244
2165.09 3030
2165.53 3157
2165.97 3119
2166.41 3089
2166.85 3124
2167.29 2952
2167.73 2917
2168.17 3228
2168.60 3151
2169.04 2913
2169.48 3032
2169.92 3101
2170.36 3176
2170.80 3197
2171.24 3071
2171.68 3096
2172.12 3017
2172.56 3167
2173.00 3234
2173.44 3190
2173.88 3270
2174.32 3272
2174.76 3262
2175.20 3332
2175.64 3357
2176.07 3304
2176.51 3611
2176.95 3690
2177.39 3904
2177.83 3763
2178.27 3781
2178.71 3991
2179.15 4098
2179.59 3795
2180.03 3644
2180.47 3655
2180.92 3572
2181.36 3505
2181.80 3520
2182.24 3569
2182.68 3307
2183.12 3092
2183.56 3175
2184.00 2978
2184.44 2886
2184.88 3046
2185.32 3083
2185.76 2969
2186.20 2963
2186.64 2811
2187.08 2690
2187.52 2963
2187.97 2910
2188.41 2919
2188.85 2947
2189.29 2820
2189.73 3036
2190.17 3236
2190.61 3154
2191.05 3323
2191.49 3277
2191.94 3220
2192.38 3225
2192.82 3227
2193.26 3254
2193.70 3223
2194.14 3073
2194.58 2943
2195.03 3141
2195.47 3103
2195.91 3223
2196.35 3112
2196.79 3358
2197.24 3262
2197.68 3302
2198.12 3448
2198.56 3385
2199.00 3156
2199.45 3320
2199.89 3394
2200.33 3404
2200.77 3212
2201.21 3196
2201.66 3293
2202.10 3129
2202.54 3226
2202.98 3196
2203.43 3302
2203.87 2941
2204.31 3030
2204.75 2989
2205.20 2884
2205.64 2966
2206.08 2888
2206.53 2867
2206.97 2775
2207.41 2890
2207.85 2942
2208.30 3039
2208.74 3288
2209.18 3160
2209.63 3187
2210.07 3383
2210.51 3226
2210.96 3134
2211.40 3074
2211.84 3157
2212.29 3199
2212.73 3462
2213.17 3428
2213.62 3280
2214.06 3514
2214.50 3529
2214.95 3586
2215.39 3425
2215.84 3363
2216.28 3199
2216.72 3070
2217.17 3050
2217.61 3076
2218.05 3064
2218.50 2889
2218.94 2805
2219.39 2892
2219.83 2776
2220.28 2797
2220.72 3031
2221.16 2989
2221.61 2953
2222.05 3008
2222.50 3052
2222.94 2974
2223.39 3039
2223.83 3324
2224.28 3147
2224.72 3169
2225.16 3153
2225.61 3158
2226.05 3279
2226.50 3321
2226.94 3654
2227.39 3300
2227.83 3498
2228.28 3489
2228.72 3551
2229.17 3374
2229.61 3626
2230.06 3379
2230.50 3372
2230.95 3618
2231.40 3374
2231.84 3297
2232.29 3268
2232.73 3455
2233.18 3374
2233.62 3331
2234.07 3352
2234.51 3602
2234.96 3435
2235.41 3440
2235.85 3456
2236.30 3307
2236.74 3219
2237.19 3381
2237.63 3089
2238.08 3119
2238.53 3282
2238.97 3337
2239.42 3303
2239.86 3238
2240.31 3124
2240.76 3094
2241.20 3284
2241.65 3238
2242.10 3346
2242.54 3279
2242.99 3066
2243.44 2968
2243.88 2896
2244.33 2795
2244.78 2868
2245.22 2851
2245.67 2827
2246.12 2962
2246.56 2889
2247.01 3001
2247.46 2908
2247.90 2672
2248.35 2796
2248.80 2889
2249.24 2749
2249.69 2908
2250.14 2961
2250.59 2929
2251.03 3015
2251.48 2971
2251.93 2999
2252.38 3033
2252.82 3092
2253.27 2876
2253.72 3081
2254.17 3315
2254.61 3064
2255.06 3118
2255.51 3063
2255.96 3001
2256.40 2982
2256.85 2838
2257.30 3015
2257.75 2992
2258.20 2837
2258.64 2782
2259.09 2854
2259.54 2948
2259.99 2756
2260.44 2779
2260.88 2678
2261.33 2957
2261.78 2818
2262.23 2850
2262.68 2868
2263.13 2870
2263.58 3296
2264.02 3152
2264.47 3233
2264.92 3272
2265.37 3361
2265.82 3250
2266.27 3295
2266.72 3293
2267.17 3131
2267.61 3496
2268.06 3706
2268.51 3654
2268.96 3709
2269.41 3514
2269.86 3643
2270.31 3445
2270.76 3297
2271.21 3399
2271.66 3457
2272.11 3538
2272.56 3415
2273.00 3504
2273.45 3392
2273.90 3445
2274.35 3225
2274.80 3254
2275.25 3327
2275.70 3314
2276.15 3182
2276.60 3217
2277.05 3333
2277.50 3087
2277.95 3186
2278.40 3193
2278.85 3156
2279.30 3150
2279.75 3184
2280.20 2883
2280.65 3255
2281.10 3361
2281.55 3326
2282.00 3239
2282.45 3232
2282.90 3180
2283.35 3084
2283.81 3091
2284.26 3460
2284.71 3213
2285.16 3226
2285.61 3279
2286.06 3091
2286.51 3048
2286.96 2969
2287.41 3228
2287.86 3281
2288.31 3349
2288.76 3160
2289.22 3404
2289.67 3596
2290.12 3819
2290.57 4130
2291.02 4400
2291.47 4694
2291.92 5147
2292.37 5463
2292.83 5705
2293.28 5931
2293.73 5931
2294.18 6249
2294.63 6433
2295.08 6048
2295.53 5445
2295.99 5618
2296.44 5186
2296.89 4778
2297.34 4679
2297.79 4331
2298.25 4315
2298.70 4022
2299.15 3885
2299.60 3567
2300.05 3501
2300.51 3689
2300.96 3333
2301.41 3236
2301.86 3185
2302.32 3301
2302.77 3032
2303.22 3131
2303.67 3232
2304.13 2984
2304.58 3050
2305.03 3226
2305.48 3236
2305.94 3271
2306.39 3218
2306.84 3209
2307.29 3132
2307.75 3135
2308.20 3229
2308.65 3299
2309.11 3267
2309.56 3324
2310.01 3353
2310.47 3499
2310.92 3397
2311.37 3392
2311.83 3431
2312.28 3659
2312.73 3655
2313.19 3676
2313.64 3605
2314.09 3374
2314.55 3628
2315.00 3653
2315.45 3622
2315.91 3459
2316.36 3193
2316.81 3449
2317.27 3292
2317.72 3074
2318.18 3156
2318.63 3094
2319.08 3199
2319.54 3391
2319.99 3138
2320.45 3272
2320.90 3208
2321.35 3495
2321.81 3371
2322.26 3315
2322.72 3351
2323.17 3452
2323.63 3441
2324.08 3239
2324.54 3400
2324.99 3486
2325.44 3175
2325.90 3376
2326.35 3749
2326.81 3792
2327.26 3540
2327.72 3520
2328.17 3648
2328.63 3717
2329.08 3711
2329.54 3885
2329.99 3731
2330.45 3825
2330.90 3990
2331.36 4158
2331.81 4030
2332.27 4108
2332.72 4046
2333.18 4078
2333.64 4156
2334.09 4271
2334.55 3840
2335.00 3892
2335.46 3767
2335.91 3509
2336.37 3334
2336.82 3363
2337.28 3335
2337.74 3152
2338.19 3067
2338.65 3035
2339.10 3177
2339.56 3315
2340.02 3359
2340.47 3498
2340.93 3294
2341.38 3519
2341.84 3238
2342.30 3365
2342.75 3454
2343.21 3487
2343.67 3586
2344.12 3508
2344.58 3617
2345.04 3764
2345.49 3579
2345.95 3434
2346.41 3499
2346.86 3734
2347.32 3695
2347.78 3569
2348.23 3441
2348.69 3232
2349.15 3539
2349.60 3354
2350.06 3386
2350.52 3327
2350.97 3288
2351.43 3218
2351.89 3164
2352.35 3279
2352.80 3219
2353.26 3222
2353.72 3236
2354.18 3266
2354.63 3304
2355.09 3221
2355.55 3031
2356.01 3118
2356.46 3138
2356.92 3055
2357.38 2997
2357.84 2977
2358.29 3134
2358.75 3161
2359.21 3216
2359.67 3091
2360.13 3140
2360.58 3186
2361.04 3001
2361.50 3102
2361.96 3249
2362.42 3244
2362.88 3247
2363.33 3129
2363.79 3343
2364.25 3219
2364.71 3458
2365.17 3326
2365.63 3431
2366.08 3241
2366.54 3368
2367.00 3386
2367.46 3277
2367.92 3303
2368.38 3594
2368.84 3276
2369.30 3284
2369.75 3328
2370.21 3317
2370.67 3582
2371.13 3470
2371.59 3573
2372.05 3568
2372.51 3169
2372.97 3392
2373.43 3231
2373.89 3417
2374.35 3504
2374.81 3455
2375.27 3388
2375.72 3271
2376.18 3442
2376.64 3412
2377.10 3414
2377.56 3509
2378.02 3627
2378.48 3623
2378.94 3599
2379.40 3516
2379.86 3730
2380.32 3487
2380.78 3451
2381.24 3480
2381.70 3267
2382.16 3389
2382.62 3429
2383.08 3293
2383.54 3468
2384.00 3520
2384.46 3270
2384.92 3238
2385.39 3163
2385.85 3145
2386.31 3228
2386.77 3301
2387.23 3231
2387.69 3136
2388.15 3324
2388.61 3069
2389.07 3189
2389.53 3111
2389.99 3181
2390.45 3114
2390.91 3086
2391.38 3059
2391.84 3215
2392.30 3184
2392.76 3062
2393.22 3043
2393.68 3094
2394.14 3204
2394.60 3258
2395.06 3161
2395.53 3199
2395.99 2889
2396.45 2968
2396.91 3077
2397.37 2935
2397.83 3026
2398.30 2913
2398.76 3106
2399.22 3193
2399.68 3162
2400.14 3163
2400.61 3110
2401.07 2910
2401.53 2985
2401.99 2865
2402.45 3088
2402.92 2977
2403.38 2868
2403.84 2901
2404.30 2814
2404.76 2847
2405.23 3078
2405.69 3242
2406.15 3059
2406.61 3036
2407.08 3054
2407.54 2792
2408.00 3024
2408.46 3224
2408.93 3194
2409.39 3161
2409.85 3087
2410.32 3134
2410.78 2882
2411.24 3069
2411.70 2818
2412.17 2906
2412.63 3048
2413.09 2922
2413.56 2981
2414.02 3008
2414.48 3045
2414.95 3175
2415.41 2959
2415.87 3002
2416.34 2992
2416.80 3075
2417.26 3169
2417.73 3229
2418.19 3247
2418.65 3346
2419.12 3594
2419.58 3531
2420.05 3508
2420.51 3691
2420.97 4154
2421.44 4111
2421.90 4154
2422.37 4139
2422.83 4270
2423.29 3827
2423.76 4016
2424.22 3958
2424.69 3636
2425.15 3485
2425.62 3503
2426.08 3573
2426.54 3474
2427.01 3321
2427.47 3135
2427.94 3294
2428.40 3228
2428.87 3240
2429.33 3505
2429.80 3477
2430.26 3200
2430.73 3311
2431.19 3080
2431.66 3191
2432.12 2997
2432.59 3135
2433.05 3216
2433.52 3228
2433.98 3311
2434.45 3265
2434.91 3364
2435.38 3430
2435.84 3252
2436.31 3123
2436.77 3268
2437.24 3459
2437.70 3402
2438.17 3526
2438.63 3240
2439.10 3304
2439.57 3553
2440.03 3483
2440.50 3361
2440.96 3440
2441.43 3684
2441.89 3623
2442.36 3728
2442.83 3801
2443.29 3839
2443.76 3684
2444.22 3726
2444.69 3806
2445.16 3640
2445.62 3543
2446.09 3386
2446.56 3331
2447.02 3352
2447.49 3284
2447.96 3061
2448.42 3132
2448.89 3020
2449.35 2922
2449.82 3008
2450.29 2923
2450.75 3007
2451.22 2984
2451.69 3046
2452.16 3080
2452.62 2944
2453.09 2943
2453.56 3033
2454.02 3115
2454.49 3027
2454.96 3166
2455.42 3091
2455.89 3137
2456.36 2971
2456.83 2944
2457.29 3113
2457.76 3279
2458.23 3044
2458.70 2973
2459.16 3047
2459.63 3206
2460.10 3160
2460.57 2929
2461.03 3039
2461.50 3146
2461.97 3192
2462.44 3078
2462.91 2984
2463.37 2792
2463.84 2855
2464.31 2841
2464.78 2926
2465.25 2968
2465.71 3053
2466.18 3129
2466.65 3243
2467.12 3118
2467.59 3007
2468.06 3275
2468.52 3061
2468.99 3150
2469.46 3142
2469.93 3128
2470.40 2986
2470.87 2930
2471.34 3207
2471.80 3386
2472.27 3015
2472.74 3130
2473.21 3031
2473.68 2977
2474.15 3112
2474.62 3270
2475.09 3021
2475.56 2870
2476.02 2809
2476.49 2761
2476.96 2956
2477.43 2882
2477.90 2726
2478.37 2866
2478.84 2883
2479.31 2932
2479.78 3084
2480.25 3104
2480.72 2998
2481.19 3249
2481.66 3268
2482.13 3145
2482.60 3157
2483.07 3167
2483.54 3331
2484.01 3261
2484.48 3205
2484.95 3172
2485.42 3125
2485.89 3194
2486.36 3078
2486.83 2966
2487.30 2954
2487.77 2955
2488.24 3081
2488.71 3170
2489.18 3122
2489.65 3140
2490.12 3055
2490.59 3272
2491.06 3258
2491.53 3237
2492.00 3196
2492.47 3027
2492.94 3161
2493.41 3112
2493.88 3213
2494.36 3085
2494.83 3031
2495.30 3120
2495.77 3406
2496.24 3431
2496.71 3175
2497.18 3094
2497.65 3168
2498.12 3187
2498.60 3103
2499.07 3181
2499.54 3066
2500.01 3215
2500.48 3042
2500.95 2883
2501.42 3014
2501.90 2817
2502.37 2982
2502.84 2789
2503.31 2763
2503.78 2813
2504.25 2778
2504.73 2700
2505.20 2740
2505.67 2658
2506.14 2776
2506.61 2799
2507.09 2915
2507.56 2949
2508.03 3081
2508.50 3075
2508.97 3000
2509.45 3266
2509.92 3365
2510.39 3308
2510.86 3307
2511.34 3735
2511.81 3388
2512.28 3285
2512.75 3571
2513.23 3441
2513.70 3605
2514.17 3484
2514.65 3202
2515.12 3332
2515.59 3361
2516.06 3359
2516.54 3206
2517.01 3208
2517.48 3352
2517.96 3133
2518.43 3133
2518.90 3012
2519.38 3186
2519.85 3169
2520.32 3071
2520.80 3396
2521.27 3242
2521.74 3001
2522.22 3098
2522.69 3052
2523.16 3011
2523.64 2873
2524.11 2966
2524.58 3279
2525.06 3287
2525.53 3094
2526.01 3011
2526.48 3146
2526.95 3153
2527.43 3124
2527.90 3052
2528.38 2863
2528.85 2978
2529.32 3345
2529.80 3126
2530.27 3082
2530.75 3302
2531.22 3102
2531.70 2988
2532.17 2940
2532.64 2879
2533.12 2880
2533.59 3010
2534.07 2956
2534.54 3086
2535.02 2987
2535.49 3179
2535.97 3157
2536.44 3030
2536.92 2876
2537.39 3095
2537.87 2998
2538.34 2985
2538.82 3039
2539.29 3213
2539.77 3271
2540.24 2821
2540.72 2905
2541.19 3161
2541.67 3080
2542.14 3103
2542.62 3066
2543.09 3096
2543.57 2958
2544.04 2935
2544.52 3111
2545.00 3000
2545.47 2871
2545.95 3214
2546.42 3106
2546.90 3117
2547.37 3450
2547.85 3398
2548.33 3511
2548.80 3434
2549.28 3379
2549.75 3674
2550.23 3847
2550.71 4102
2551.18 4031
2551.66 4058
2552.14 4013
2552.61 3980
2553.09 3840
2553.57 3870
2554.04 3834
2554.52 3832
2554.99 3926
2555.47 3849
2555.95 3898
2556.42 3974
2556.90 4103
2557.38 4102
2557.86 4024
2558.33 3926
2558.81 3749
2559.29 3581
2559.76 3700
2560.24 3787
2560.72 3699
2561.19 3362
2561.67 3400
2562.15 3364
2562.63 3343
2563.10 3009
2563.58 3194
2564.06 3233
2564.54 3255
2565.01 3114
2565.49 3050
2565.97 3028
2566.45 3093
2566.92 3070
2567.40 2775
2567.88 2857
2568.36 2830
2568.83 2954
2569.31 2834
2569.79 2777
2570.27 3042
2570.75 2766
2571.22 2760
2571.70 2746
2572.18 2590
2572.66 2848
2573.14 2796
2573.62 2825
2574.09 2930
2574.57 2873
2575.05 3027
2575.53 2902
2576.01 3111
2576.49 2964
2576.97 2999
2577.44 3083
2577.92 3144
2578.40 3173
2578.88 3192
2579.36 3401
2579.84 2950
2580.32 2750
2580.80 2942
2581.27 2952
2581.75 3117
2582.23 3200
2582.71 3003
2583.19 2866
2583.67 3008
2584.15 2870
2584.63 2961
2585.11 2865
2585.59 3024
2586.07 3132
2586.55 3366
2587.03 3091
2587.51 3078
2587.99 3151
2588.47 3253
2588.94 2900
2589.42 2787
2589.90 2935
2590.38 2977
2590.86 2989
2591.34 3036
2591.82 3118
2592.30 3181
2592.78 3117
2593.26 3229
2593.74 3152
2594.22 3123
2594.71 3126
2595.19 3123
2595.67 3016
2596.15 3231
2596.63 3152
2597.11 3124
2597.59 3395
2598.07 3446
2598.55 3469
2599.03 3497
2599.51 3229
2599.99 3102
2600.47 3116
2600.95 3370
2601.43 3242
2601.91 3057
2602.40 3065
2602.88 2935
2603.36 2932
2603.84 3048
2604.32 2989
2604.80 3047
2605.28 3087
2605.76 2863
2606.24 2920
2606.73 2933
2607.21 3062
2607.69 2929
2608.17 2968
2608.65 2807
2609.13 3119
2609.62 2972
2610.10 3016
2610.58 3136
2611.06 3067
2611.54 3172
2612.02 3228
2612.51 2930
2612.99 3002
2613.47 3045
2613.95 3113
2614.43 3042
2614.92 2764
2615.40 2990
2615.88 3295
2616.36 3097
2616.85 3289
2617.33 3364
2617.81 3170
2618.29 2964
2618.78 3122
2619.26 3041
2619.74 3108
2620.22 3269
2620.71 3148
2621.19 3293
2621.67 3154
2622.15 3317
2622.64 3114
2623.12 3123
2623.60 3238
2624.09 3405
2624.57 3140
2625.05 3129
2625.53 3257
2626.02 3178
2626.50 3234
2626.98 3135
2627.47 3195
2627.95 3108
2628.43 2845
2628.92 2941
2629.40 2891
2629.88 3014
2630.37 2912
2630.85 2848
2631.34 2775
2631.82 2842
2632.30 2952
2632.79 3128
2633.27 3121
2633.75 3181
2634.24 2919
2634.72 3074
2635.21 3185
2635.69 3215
2636.17 3119
2636.66 3036
2637.14 3079
2637.63 3218
2638.11 2957
2638.60 2954
2639.08 2939
2639.56 2985
2640.05 2943
2640.53 3065
2641.02 3199
2641.50 3084
2641.99 3107
2642.47 3090
2642.96 3370
2643.44 3273
2643.93 3422
2644.41 3235
2644.90 3207
2645.38 3226
2645.87 3123
2646.35 3205
2646.84 3169
2647.32 3335
2647.81 3162
2648.29 3033
2648.78 3186
2649.26 3038
2649.75 3215
2650.23 3060
2650.72 3057
2651.20 3152
2651.69 3128
2652.17 3276
2652.66 3110
2653.15 3082
2653.63 3339
2654.12 3263
2654.60 3269
2655.09 3127
2655.57 3128
2656.06 3183
2656.55 3082
2657.03 3035
2657.52 2977
2658.00 2962
2658.49 3062
2658.98 3065
2659.46 2969
2659.95 2917
2660.44 2859
2660.92 3051
2661.41 3064
2661.90 3037
2662.38 2938
2662.87 3005
2663.35 3033
2663.84 3205
2664.33 3123
2664.81 2749
2665.30 2922
2665.79 3046
2666.28 3120
2666.76 3131
2667.25 2717
2667.74 2934
2668.22 3118
2668.71 3024
2669.20 2979
2669.68 2952
2670.17 2971
2670.66 3176
2671.15 3078
2671.63 2843
2672.12 3202
2672.61 3123
2673.10 3218
2673.58 3343
2674.07 3206
2674.56 3170
2675.05 3248
2675.53 3437
2676.02 3445
2676.51 3662
2677.00 3569
2677.49 3647
2677.97 3532
2678.46 3782
2678.95 3860
2679.44 3525
2679.93 3504
2680.41 3487
2680.90 3490
2681.39 3533
2681.88 3741
2682.37 3613
2682.85 3393
2683.34 3243
2683.83 3410
2684.32 3628
2684.81 3464
2685.30 3449
2685.79 3537
2686.27 3498
2686.76 3545
2687.25 3454
2687.74 3347
2688.23 3257
2688.72 3270
2689.21 3500
2689.70 3458
2690.19 3163
2690.67 3343
2691.16 2985
2691.65 2830
2692.14 3114
2692.63 2992
2693.12 3043
2693.61 2958
2694.10 2894
2694.59 3192
2695.08 3056
2695.57 3195
2696.06 3029
2696.55 3052
2697.04 3223
2697.53 3340
2698.02 3225
2698.51 3195
2699.00 3183
2699.49 3088
2699.98 3076
2700.47 3092
2700.96 3264
2701.45 3194
2701.94 3055
2702.43 3027
2702.92 3090
2703.41 3045
2703.90 3167
2704.39 3275
2704.88 3162
2705.37 3060
2705.86 3188
2706.35 3254
2706.84 3265
2707.33 3412
2707.82 3382
2708.31 3194
2708.80 3194
2709.29 3248
2709.78 3136
2710.27 3023
2710.77 3077
2711.26 2920
2711.75 3058
2712.24 2877
2712.73 2961
2713.22 2750
2713.71 2795
2714.20 2999
2714.69 2967
2715.19 3014
2715.68 2972
2716.17 3115
2716.66 3068
2717.15 2905
2717.64 2947
2718.13 3031
2718.63 2968
2719.12 3001
2719.61 3078
2720.10 3110
2720.59 3058
2721.08 2979
2721.58 2909
2722.07 2963
2722.56 3045
2723.05 3128
2723.54 3068
2724.04 3119
2724.53 3039
2725.02 3068
2725.51 3277
2726.01 3204
2726.50 3328
2726.99 3141
2727.48 3011
2727.98 2898
2728.47 2989
2728.96 2838
2729.45 2884
2729.95 2925
2730.44 2755
2730.93 2898
2731.42 2896
2731.92 2928
2732.41 2935
2732.90 3039
2733.40 2950
2733.89 3081
2734.38 3083
2734.87 2924
2735.37 2981
2735.86 3075
2736.35 3083
2736.85 3101
2737.34 3181
2737.83 3145
2738.33 3240
2738.82 3100
2739.31 3141
2739.81 3058
2740.30 3153
2740.79 3162
2741.29 3185
2741.78 3305
2742.28 3108
2742.77 3121
2743.26 3044
2743.76 2917
2744.25 2887
2744.75 3014
2745.24 3044
2745.73 2836
2746.23 2852
2746.72 2692
2747.22 2726
2747.71 2848
2748.20 2886
2748.70 2926
2749.19 2895
2749.69 2882
2750.18 2902
2750.68 2933
2751.17 2738
2751.67 2763
2752.16 2951
2752.66 3031
2753.15 2976
2753.64 2986
2754.14 2842
2754.63 2879
2755.13 2811
2755.62 2810
2756.12 2963
2756.61 3009
2757.11 3087
2757.60 3070
2758.10 3149
2758.59 3081
2759.09 3066
2759.59 3234
2760.08 3079
2760.58 3257
2761.07 3126
2761.57 3103
2762.06 3036
2762.56 3094
2763.05 3239
2763.55 3199
2764.05 3025
2764.54 2806
2765.04 2861
2765.53 2990
2766.03 3063
2766.52 2965
2767.02 3042
2767.52 3289
2768.01 3055
2768.51 2994
2769.00 3085
2769.50 3110
2770.00 2962
2770.49 2891
2770.99 3173
2771.49 2990
2771.98 3040
2772.48 2972
2772.98 3081
2773.47 3012
2773.97 2988
2774.47 3046
2774.96 2997
2775.46 3076
2775.96 3081
2776.45 3134
2776.95 3116
2777.45 3186
2777.94 3232
2778.44 3194
2778.94 3221
2779.43 3232
2779.93 3191
2780.43 3380
2780.93 3173
2781.42 3153
2781.92 3156
2782.42 3314
2782.92 3430
2783.41 3281
2783.91 3292
2784.41 3224
2784.91 3075
2785.40 3113
2785.90 3090
2786.40 3170
2786.90 2952
2787.39 3320
2787.89 3274
2788.39 3210
2788.89 3014
2789.39 2997
2789.88 2867
2790.38 2957
2790.88 3096
2791.38 2974
2791.88 2632
2792.37 2781
2792.87 2922
2793.37 2925
2793.87 3013
2794.37 3098
2794.87 2952
2795.37 2964
2795.86 2938
2796.36 2953
2796.86 2987
2797.36 3122
2797.86 3279
2798.36 3428
2798.86 3605
2799.35 3721
2799.85 3884
2800.35 3824
2800.85 3840
2801.35 3838
2801.85 3779
2802.35 3690
2802.85 3826
2803.35 3630
2803.85 3621
2804.35 3403
2804.85 3454
2805.34 3349
2805.84 3449
2806.34 3410
2806.84 3468
2807.34 3578
2807.84 3869
2808.34 4017
2808.84 4225
2809.34 4323
2809.84 4413
2810.34 4771
2810.84 5105
2811.34 4783
2811.84 4926
2812.34 4810
2812.84 4771
2813.34 4533
2813.84 4461
2814.34 4365
2814.84 4007
2815.34 3619
2815.84 3417
2816.34 3425
2816.84 3318
2817.34 3263
2817.84 3306
2818.35 3390
2818.85 3548
2819.35 3370
2819.85 3236
2820.35 3320
2820.85 3301
2821.35 3506
2821.85 3294
2822.35 3321
2822.85 3352
2823.35 3381
2823.85 3309
2824.36 3404
2824.86 3703
2825.36 3408
2825.86 3363
2826.36 3280
2826.86 3293
2827.36 3180
2827.86 3161
2828.37 3035
2828.87 3039
2829.37 2981
2829.87 3047
2830.37 3035
2830.87 3224
2831.38 3079
2831.88 3069
2832.38 3007
2832.88 2867
2833.38 3087
2833.88 3055
2834.39 3162
2834.89 3091
2835.39 3076
2835.89 2987
2836.40 2816
2836.90 2925
2837.40 3232
2837.90 3141
2838.40 3160
2838.91 3127
2839.41 3239
2839.91 3398
2840.41 3259
2840.92 3167
2841.42 3145
2841.92 3157
2842.42 3381
2842.93 3245
2843.43 3161
2843.93 3149
2844.44 3035
2844.94 3079
2845.44 3008
2845.94 3024
2846.45 3011
2846.95 2975
2847.45 3085
2847.96 3004
2848.46 3170
2848.96 3346
2849.47 3341
2849.97 3289
2850.47 3529
2850.98 3377
2851.48 3293
2851.98 3493
2852.49 3056
2852.99 3229
2853.50 3578
2854.00 3433
2854.50 3287
2855.01 3166
2855.51 2932
2856.01 2968
2856.52 3149
2857.02 2989
2857.53 2809
2858.03 3048
2858.53 2842
2859.04 2943
2859.54 2845
2860.05 2853
2860.55 2994
2861.06 2982
2861.56 2984
2862.06 2871
2862.57 2932
2863.07 2998
2863.58 3000
2864.08 2827
2864.59 2771
2865.09 2898
2865.60 2916
2866.10 2873
2866.61 2859
2867.11 2730
2867.62 2617
2868.12 2727
2868.63 2969
2869.13 2902
2869.64 2742
2870.14 2757
2870.65 2899
2871.15 3085
2871.66 3128
2872.16 3124
2872.67 3075
2873.17 3177
2873.68 3117
2874.18 2924
2874.69 2858
2875.20 3161
2875.70 3039
2876.21 3199
2876.71 3082
2877.22 2831
2877.72 3082
2878.23 3100
2878.74 2836
2879.24 3068
2879.75 3144
2880.25 2945
2880.76 3151
2881.27 3160
2881.77 3111
2882.28 3222
2882.79 3214
2883.29 3055
2883.80 3072
2884.30 3447
2884.81 3483
2885.32 3467
2885.82 3512
2886.33 3372
2886.84 3277
2887.34 3435
2887.85 3546
2888.36 3740
2888.86 3494
2889.37 3316
2889.88 3445
2890.38 3632
2890.89 3502
2891.40 3519
2891.91 3574
2892.41 3705
2892.92 3580
2893.43 3391
2893.93 3468
2894.44 3307
2894.95 3153
2895.46 3048
2895.96 3280
2896.47 3213
2896.98 3241
2897.49 3207
2897.99 3232
2898.50 3592
2899.01 3500
2899.52 3482
2900.03 3406
2900.53 3475
2901.04 3673
2901.55 3587
2902.06 3740
2902.56 3483
2903.07 3491
2903.58 3655
2904.09 3390
2904.60 3328
2905.11 3403
2905.61 3558
2906.12 3759
2906.63 3641
2907.14 3659
2907.65 3440
2908.16 3390
2908.66 3538
2909.17 3594
2909.68 3568
2910.19 3556
2910.70 3444
2911.21 3280
2911.72 3231
2912.23 3115
2912.73 3152
2913.24 2965
2913.75 3108
2914.26 3072
2914.77 2926
2915.28 3108
2915.79 3046
2916.30 3229
2916.81 3165
2917.32 3288
2917.83 3496
2918.33 3228
2918.84 3199
2919.35 3269
2919.86 3224
2920.37 3244
2920.88 3228
2921.39 3157
2921.90 2970
2922.41 3053
2922.92 3178
2923.43 3321
2923.94 3187
2924.45 3199
2924.96 3248
2925.47 3276
2925.98 3395
2926.49 3593
2927.00 3599
2927.51 3878
2928.02 4104
2928.53 3959
2929.04 3882
2929.55 3857
2930.06 3780
2930.57 3673
2931.08 3632
2931.59 3431
2932.11 3397
2932.62 3510
2933.13 3300
2933.64 3114
2934.15 3154
2934.66 3125
2935.17 2985
2935.68 3279
2936.19 3145
2936.70 3076
2937.21 3007
2937.72 3032
2938.24 2988
2938.75 2965
2939.26 3113
2939.77 3297
2940.28 3269
2940.79 3344
2941.30 3123
2941.81 3070
2942.33 3125
2942.84 3083
2943.35 3104
2943.86 3209
2944.37 3119
2944.88 3145
2945.40 3201
2945.91 3281
2946.42 3475
2946.93 3461
2947.44 3797
2947.96 3935
2948.47 3667
2948.98 3905
2949.49 4089
2950.00 3995
2950.52 4238
2951.03 4192
2951.54 3955
2952.05 3828
2952.57 3638
2953.08 3671
2953.59 3390
2954.10 3440
2954.62 3261
2955.13 3267
2955.64 3194
2956.15 3344
2956.67 3299
2957.18 3352
2957.69 3150
2958.20 3183
2958.72 3089
2959.23 2969
2959.74 2988
2960.26 2858
2960.77 2889
2961.28 3073
2961.80 3233
2962.31 3198
2962.82 2942
2963.34 3069
2963.85 3230
2964.36 3332
2964.88 3310
2965.39 3467
2965.90 3412
2966.42 3131
2966.93 3240
2967.44 3388
2967.96 3283
2968.47 3247
2968.98 3369
2969.50 3306
2970.01 3058
2970.53 3148
2971.04 2912
2971.55 2986
2972.07 3135
2972.58 2990
2973.10 2966
2973.61 2994
2974.12 2993
2974.64 3084
2975.15 3019
2975.67 2993
2976.18 3082
2976.70 3097
2977.21 3105
2977.73 3013
2978.24 3054
2978.75 3135
2979.27 3143
2979.78 3167
2980.30 3110
2980.81 2904
2981.33 3110
2981.84 3149
2982.36 2908
2982.87 3052
2983.39 3078
2983.90 3008
2984.42 3123
2984.93 3203
2985.45 3190
2985.96 3219
2986.48 3224
2987.00 3291
2987.51 3386
2988.03 3421
2988.54 3331
2989.06 3451
2989.57 3656
2990.09 3685
2990.60 3803
2991.12 3622
2991.64 3614
2992.15 3856
2992.67 3624
2993.18 3745
2993.70 3646
2994.21 3614
2994.73 3693
2995.25 3703
2995.76 3753
2996.28 3783
2996.80 3837
2997.31 3862
2997.83 4145
2998.34 4072
2998.86 4327
2999.38 4357
2999.89 4430
3000.41 4698
3000.93 4644
3001.44 4502
3001.96 4516
3002.48 4420
3002.99 4591
3003.51 4322
3004.03 4174
3004.54 4453
3005.06 4576
3005.58 4678
3006.09 4744
3006.61 4839
3007.13 5325
3007.65 6036
3008.16 6352
3008.68 6030
3009.20 6052
3009.71 5959
3010.23 5676
3010.75 5325
3011.27 5210
3011.78 4455
3012.30 4170
3012.82 4072
3013.34 3810
3013.85 3620
3014.37 3758
3014.89 3641
3015.41 3415
3015.93 3516
3016.44 3475
3016.96 3483
3017.48 3486
3018.00 3305
3018.52 3411
3019.03 3491
3019.55 3508
3020.07 3653
3020.59 3422
3021.11 3519
3021.63 3524
3022.14 3723
3022.66 3630
3023.18 3584
3023.70 3535
3024.22 3700
3024.74 3819
3025.25 3974
3025.77 3802
3026.29 3684
3026.81 3680
3027.33 3589
3027.85 3655
3028.37 3634
3028.89 3474
3029.41 3623
3029.92 3698
3030.44 3568
3030.96 3459
3031.48 3413
3032.00 3496
3032.52 3244
3033.04 3285
3033.56 3265
3034.08 3533
3034.60 3550
3035.12 3600
3035.64 3510
3036.16 3714
3036.68 3692
3037.20 3752
3037.72 3466
3038.24 3198
3038.76 3407
3039.28 3620
3039.80 3469
3040.32 3459
3040.84 3348
3041.36 3433
3041.88 3384
3042.40 3361
3042.92 3216
3043.44 3246
3043.96 3393
3044.48 3169
3045.00 3260
3045.52 3303
3046.04 3249
3046.56 3241
3047.08 3169
3047.60 3230
3048.12 3098
3048.64 3226
3049.16 3211
3049.68 3373
3050.20 3225
3050.72 3199
3051.24 3111
3051.77 3194
3052.29 3304
3052.81 3479
3053.33 3384
3053.85 3284
3054.37 3105
3054.89 3067
3055.41 3094
3055.93 3251
3056.46 2968
3056.98 3164
3057.50 3135
3058.02 3247
3058.54 3370
3059.06 3110
3059.58 3023
3060.11 3202
3060.63 3265
3061.15 3004
3061.67 3126
3062.19 3033
3062.71 3081
3063.24 3359
3063.76 3106
3064.28 3057
3064.80 3259
3065.32 3162
3065.85 3155
3066.37 3109
3066.89 3201
3067.41 3434
3067.94 3296
3068.46 3435
3068.98 3360
3069.50 3204
3070.03 3221
3070.55 3313
3071.07 3334
3071.59 3211
3072.12 3382
3072.64 3551
3073.16 3461
3073.68 3396
3074.21 3001
3074.73 3256
3075.25 3396
3075.78 3192
3076.30 3285
3076.82 3229
3077.34 3243
3077.87 3486
3078.39 3684
3078.91 3616
3079.44 3609
3079.96 3768
3080.48 3799
3081.01 3839
3081.53 4055
3082.05 3990
3082.58 3941
3083.10 4044
3083.63 3798
3084.15 4147
3084.67 4103
3085.20 4203
3085.72 4305
3086.24 4525
3086.77 4306
3087.29 4112
3087.82 4017
3088.34 4053
3088.86 3943
3089.39 3950
3089.91 4087
3090.44 3982
3090.96 3904
3091.49 3873
3092.01 3881
3092.53 3876
3093.06 4068
3093.58 3951
3094.11 3979
3094.63 3866
3095.16 3615
3095.68 3825
3096.21 3798
3096.73 3725
3097.26 3833
3097.78 3977
3098.31 4106
3098.83 4157
3099.36 4236
3099.88 4211
3100.41 4374
3100.93 4426
3101.46 4395
3101.98 4342
3102.51 4656
3103.03 5311
3103.56 5868
3104.08 6434
3104.61 7378
3105.13 8530
3105.66 9206
3106.18 10471
3106.71 11448
3107.24 11259
3107.76 11282
3108.29 10900
3108.81 10012
3109.34 8755
3109.86 7745
3110.39 6973
3110.92 6644
3111.44 5465
3111.97 5033
3112.49 4763
3113.02 4545
3113.55 4479
3114.07 4531
3114.60 4610
3115.12 4643
3115.65 4963
3116.18 4586
3116.70 4422
3117.23 4420
3117.76 4503
3118.28 4336
3118.81 3723
3119.34 3738
3119.86 3733
3120.39 3735
3120.92 3760
3121.44 3493
3121.97 3623
3122.50 3582
3123.02 3575
3123.55 3586
3124.08 3903
3124.61 3777
3125.13 3785
3125.66 3769
3126.19 3651
3126.72 3779
3127.24 3771
3127.77 3625
3128.30 3558
3128.82 3586
3129.35 3428
3129.88 3516
3130.41 3498
3130.93 3460
3131.46 3350
3131.99 3676
3132.52 3525
3133.05 3538
3133.57 3525
3134.10 3344
3134.63 3435
3135.16 3424
3135.69 3233
3136.21 3396
3136.74 3346
3137.27 3274
3137.80 3165
3138.33 3239
3138.85 3381
3139.38 3408
3139.91 3356
3140.44 3299
3140.97 3580
3141.50 3422
3142.03 3390
3142.55 3447
3143.08 3365
3143.61 3290
3144.14 3459
3144.67 3300
3145.20 3188
3145.73 3362
3146.26 3549
3146.79 3404
3147.31 3342
3147.84 3566
3148.37 3275
3148.90 3530
3149.43 3747
3149.96 3843
3150.49 4113
3151.02 4249
3151.55 4086
3152.08 4090
3152.61 4118
3153.14 3848
3153.67 3824
3154.20 3862
3154.73 3816
3155.25 3705
3155.78 3829
3156.31 3578
3156.84 3458
3157.37 3542
3157.90 3707
3158.43 3698
3158.96 3807
3159.49 3807
3160.02 3650
3160.55 3713
3161.08 3810
3161.61 3874
3162.14 3791
3162.68 3867
3163.21 3681
3163.74 3929
3164.27 3840
3164.80 3726
3165.33 3693
3165.86 3655
3166.39 3400
3166.92 3315
3167.45 3538
3167.98 3202
3168.51 3036
3169.04 2972
3169.57 3075
3170.10 3370
3170.64 3516
3171.17 3412
3171.70 3122
3172.23 3155
3172.76 3099
3173.29 3058
3173.82 3048
3174.35 3058
3174.88 3175
3175.42 3273
3175.95 3283
3176.48 3345
3177.01 3480
3177.54 3547
3178.07 3471
3178.61 3470
3179.14 3232
3179.67 3455
3180.20 3494
3180.73 3346
3181.26 3201
3181.80 3287
3182.33 3245
3182.86 3216
3183.39 3263
3183.92 3184
3184.46 3084
3184.99 3129
3185.52 3323
3186.05 3036
3186.59 3154
3187.12 3314
3187.65 3483
3188.18 3219
3188.72 3126
3189.25 3087
3189.78 3073
3190.31 2998
3190.85 3026
3191.38 3324
3191.91 3311
3192.44 3070
3192.98 2938
3193.51 3017
3194.04 3011
3194.58 3090
3195.11 3083
3195.64 3226
3196.17 3041
3196.71 2870
3197.24 3055
3197.77 2889
3198.31 3184
3198.84 3453
3199.37 3231
3199.91 3172
3200.44 3300
3200.98 3288
3201.51 3215
3202.04 3193
3202.58 3235
3203.11 3435
3203.64 3251
3204.18 3430
3204.71 3578
3205.24 3483
3205.78 3359
3206.31 3531
3206.85 3456
3207.38 3533
3207.91 3675
3208.45 3540
3208.98 3203
3209.52 3208
3210.05 3433
3210.59 3568
3211.12 3270
3211.65 3386
3212.19 3680
3212.72 3898
3213.26 4098
3213.79 3998
3214.33 4259
3214.86 4087
3215.40 4224
3215.93 4308
3216.47 4211
3217.00 4103
3217.54 4120
3218.07 3875
3218.61 3790
3219.14 3847
3219.68 3879
3220.21 3854
3220.75 3759
3221.28 3820
3221.82 4006
3222.35 4119
3222.89 3711
3223.42 3923
3223.96 4071
3224.49 3878
3225.03 3820
3225.57 3914
3226.10 3905
3226.64 4108
3227.17 4072
3227.71 4211
3228.24 4244
3228.78 4217
3229.32 4183
3229.85 4138
3230.39 3984
3230.92 3928
3231.46 3835
3232.00 3709
3232.53 3716
3233.07 3496
3233.60 3781
3234.14 3992
3234.68 3782
3235.21 3586
3235.75 3280
3236.29 3604
3236.82 3566
3237.36 3512
3237.90 3659
3238.43 3680
3238.97 3841
3239.51 4004
3240.04 4243
3240.58 4248
3241.12 4335
3241.65 4357
3242.19 4261
3242.73 4241
3243.26 4337
3243.80 4147
3244.34 4208
3244.88 4092
3245.41 4025
3245.95 4021
3246.49 3699
3247.02 3785
3247.56 3759
3248.10 3719
3248.64 3730
3249.17 3932
3249.71 3690
3250.25 3810
3250.79 3946
3251.33 3976
3251.86 3828
3252.40 3954
3252.94 3942
3253.48 3866
3254.01 3870
3254.55 3878
3255.09 3913
3255.63 4226
3256.17 4159
3256.70 4279
3257.24 4277
3257.78 3902
3258.32 4097
3258.86 4317
3259.40 4312
3259.93 4220
3260.47 4262
3261.01 4505
3261.55 4907
3262.09 4604
3262.63 4998
3263.17 5183
3263.70 5123
3264.24 5782
3264.78 5678
3265.32 5846
3265.86 6479
3266.40 7013
3266.94 7446
3267.48 7604
3268.02 8070
3268.56 8681
3269.09 9248
3269.63 10091
3270.17 10952
3270.71 10936
3271.25 11126
3271.79 11235
3272.33 10795
3272.87 10091
3273.41 8809
3273.95 7753
3274.49 6541
3275.03 6215
3275.57 5883
3276.11 5502
3276.65 5113
3277.19 4747
3277.73 4450
3278.27 4583
3278.81 4748
3279.35 4931
3279.89 4840
3280.43 4697
3280.97 4547
3281.51 4775
3282.05 4829
3282.59 4511
3283.13 4718
3283.67 4663
3284.21 4857
3284.75 4632
3285.29 4606
3285.83 4655
3286.37 4713
3286.91 4683
3287.45 5019
3287.99 4849
3288.53 4782
3289.08 5156
3289.62 5457
3290.16 5341
3290.70 5568
3291.24 5585
3291.78 5489
3292.32 5581
3292.86 5169
3293.40 5026
3293.95 5016
3294.49 4734
3295.03 5087
3295.57 5201
3296.11 5367
3296.65 5690
3297.19 5923
3297.73 5939
3298.28 6359
3298.82 7013
3299.36 6932
3299.90 6671
3300.44 6908
3300.99 6839
3301.53 6082
3302.07 6133
3302.61 6010
3303.15 5422
3303.69 5256
3304.24 5301
3304.78 5257
3305.32 5158
3305.86 4684
3306.41 4495
3306.95 4734
3307.49 4642
3308.03 4562
3308.58 4448
3309.12 4514
3309.66 4501
3310.20 4385
3310.75 4354
3311.29 4387
3311.83 4295
3312.37 4195
3312.92 4308
3313.46 4337
3314.00 4366
3314.54 4063
3315.09 4157
3315.63 4108
3316.17 4314
3316.72 4173
3317.26 4183
3317.80 4658
3318.35 4619
3318.89 4706
3319.43 4589
3319.98 4965
3320.52 5106
3321.06 5239
3321.61 5443
3322.15 5397
3322.69 5612
3323.24 5518
3323.78 5723
3324.33 5822
3324.87 5470
3325.41 5518
3325.96 5555
3326.50 5856
3327.04 5515
3327.59 5484
3328.13 5637
3328.68 5530
3329.22 5278
3329.76 4985
3330.31 4982
3330.85 5021
3331.40 4860
3331.94 5170
3332.49 5349
3333.03 5384
3333.58 5286
3334.12 5920
3334.66 6643
3335.21 7984
3335.75 9744
3336.30 11994
3336.84 14352
3337.39 17140
3337.93 20416
3338.48 22862
3339.02 24925
3339.57 26180
3340.11 26936
3340.66 26163
3341.20 25617
3341.75 24422
3342.29 21517
3342.84 18610
3343.38 16017
3343.93 13537
3344.47 11675
3345.02 9492
3345.57 8311
3346.11 7710
3346.66 6824
3347.20 6185
3347.75 5615
3348.29 5377
3348.84 5324
3349.38 4938
3349.93 4965
3350.48 5025
3351.02 5044
3351.57 4874
3352.11 5060
3352.66 5071
3353.21 5141
3353.75 5434
3354.30 5156
3354.84 5392
3355.39 5644
3355.94 5307
3356.48 5320
3357.03 5262
3357.58 5188
3358.12 4950
3358.67 4923
3359.22 4726
3359.76 4685
3360.31 4501
3360.86 4338
3361.40 4347
3361.95 4230
3362.50 4252
3363.04 4226
3363.59 4199
3364.14 4077
3364.68 4262
3365.23 4030
3365.78 4133
3366.33 4594
3366.87 4557
3367.42 4516
3367.97 4114
3368.51 3930
3369.06 4222
3369.61 4496
3370.16 4283
3370.70 4347
3371.25 4274
3371.80 4268
3372.35 4499
3372.90 4543
3373.44 4400
3373.99 4526
3374.54 4938
3375.09 5201
3375.63 5274
3376.18 5566
3376.73 5492
3377.28 5304
3377.83 5567
3378.37 5587
3378.92 5512
3379.47 5322
3380.02 5027
3380.57 4630
3381.12 4518
3381.66 4601
3382.21 4202
3382.76 3936
3383.31 3819
3383.86 3967
3384.41 3920
3384.96 3903
3385.50 3838
3386.05 3668
3386.60 3774
3387.15 3802
3387.70 3730
3388.25 3536
3388.80 3595
3389.35 3642
3389.90 3983
3390.44 3847
3390.99 3473
3391.54 3468
3392.09 3577
3392.64 3496
3393.19 3498
3393.74 3529
3394.29 3289
3394.84 3570
3395.39 3549
3395.94 3386
3396.49 3322
3397.04 3184
3397.59 3530
3398.14 3533
3398.69 3500
3399.24 3368
3399.79 3484
3400.34 3376
3400.89 3548
3401.44 3515
3401.99 3471
3402.54 3522
3403.09 3577
3403.64 3431
3404.19 3257
3404.74 3213
3405.29 3137
3405.84 3437
3406.39 3148
3406.94 3035
3407.49 3206
3408.04 3315
3408.59 3321
3409.14 3183
3409.69 3186
3410.24 3169
3410.79 3291
3411.34 3262
3411.89 3372
3412.45 3307
3413.00 3317
3413.55 3650
3414.10 3591
3414.65 3643
3415.20 3886
3415.75 3768
3416.30 4067
3416.85 3936
3417.41 3950
3417.96 3630
3418.51 3648
3419.06 3852
3419.61 3648
3420.16 3512
3420.71 3469
3421.27 3251
3421.82 3298
3422.37 3183
3422.92 3269
3423.47 3332
3424.02 3263
3424.58 3319
3425.13 3452
3425.68 3781
3426.23 3726
3426.78 3589
3427.34 3783
3427.89 3846
3428.44 3791
3428.99 3909
3429.55 3854
3430.10 3743
3430.65 3649
3431.20 3531
3431.76 3705
3432.31 3505
3432.86 3511
3433.41 3464
3433.97 3453
3434.52 3314
3435.07 3178
3435.62 3228
3436.18 3317
3436.73 3325
3437.28 3186
3437.84 3212
3438.39 3383
3438.94 3049
3439.49 3085
3440.05 3246
3440.60 3281
3441.15 3243
3441.71 3163
3442.26 3253
3442.81 3337
3443.37 3349
3443.92 3307
3444.47 3404
3445.03 3519
3445.58 3494
3446.13 3275
3446.69 3280
3447.24 3331
3447.80 3355
3448.35 3338
3448.90 3070
3449.46 3375
3450.01 3270
3450.57 3018
3451.12 3071
3451.67 3224
3452.23 3150
3452.78 3094
3453.34 3080
3453.89 3214
3454.44 2941
3455.00 2971
3455.55 2869
3456.11 3167
3456.66 3036
3457.22 3086
3457.77 2993
3458.33 2879
3458.88 3014
3459.43 3002
3459.99 3088
3460.54 3167
3461.10 3164
3461.65 3187
3462.21 3129
3462.76 3099
3463.32 3120
3463.87 3384
3464.43 3250
3464.98 3040
3465.54 3201
3466.09 3360
3466.65 3158
3467.21 3121
3467.76 3136
3468.32 3263
3468.87 3356
3469.43 3372
3469.98 3452
3470.54 3271
3471.09 3281
3471.65 3321
3472.20 3215
3472.76 3377
3473.32 3290
3473.87 3229
3474.43 3320
3474.98 3498
3475.54 3507
3476.10 3437
3476.65 3327
3477.21 3394
3477.76 3645
3478.32 3470
3478.88 3350
3479.43 3518
3479.99 3657
3480.55 3686
3481.10 3757
3481.66 3758
3482.22 4047
3482.77 3902
3483.33 4027
3483.89 3972
3484.44 3970
3485.00 3988
3485.56 3871
3486.11 4158
3486.67 4207
3487.23 3993
3487.78 3874
3488.34 3938
3488.90 3855
3489.45 4115
3490.01 4149
3490.57 4337
3491.13 4289
3491.68 4551
3492.24 4961
3492.80 5229
3493.35 5725
3493.91 6479
3494.47 7298
3495.03 7895
3495.58 8276
3496.14 8929
3496.70 9450
3497.26 8795
3497.82 8465
3498.37 8310
3498.93 7451
3499.49 7329
3500.05 7106
3500.61 7611
3501.16 7563
3501.72 7937
3502.28 8269
3502.84 9393
3503.40 10163
3503.95 10033
3504.51 9721
3505.07 9421
3505.63 9155
3506.19 8595
3506.75 7690
3507.30 7352
3507.86 7241
3508.42 6978
3508.98 6857
3509.54 6903
3510.10 6671
3510.66 6465
3511.22 6216
3511.77 5937
3512.33 5736
3512.89 5441
3513.45 5208
3514.01 4998
3514.57 4780
3515.13 4806
3515.69 4695
3516.25 4538
3516.81 4281
3517.37 4214
3517.92 3839
3518.48 3869
3519.04 3636
3519.60 3693
3520.16 3692
3520.72 3642
3521.28 4001
3521.84 4139
3522.40 3987
3522.96 4146
3523.52 3995
3524.08 3812
3524.64 4015
3525.20 4102
3525.76 4089
3526.32 4170
3526.88 4060
3527.44 3895
3528.00 4157
3528.56 3979
3529.12 3830
3529.68 3804
3530.24 3812
3530.80 3719
3531.36 3525
3531.92 3518
3532.48 3371
3533.04 3318
3533.60 3327
3534.17 3190
3534.73 3281
3535.29 3331
3535.85 3360
3536.41 3416
3536.97 3357
3537.53 3413
3538.09 3394
3538.65 3645
3539.21 3447
3539.77 3409
3540.34 3385
3540.90 3391
3541.46 3402
3542.02 3518
3542.58 3498
3543.14 3663
3543.70 3551
3544.26 3572
3544.83 3784
3545.39 3542
3545.95 3516
3546.51 3582
3547.07 3360
3547.63 3584
3548.20 3455
3548.76 3472
3549.32 3567
3549.88 3508
3550.44 3532
3551.01 3637
3551.57 3522
3552.13 3266
3552.69 3426
3553.25 3246
3553.82 3084
3554.38 3091
3554.94 3007
3555.50 2840
3556.07 2984
3556.63 2943
3557.19 2974
3557.75 3032
3558.32 2963
3558.88 2954
3559.44 2961
3560.00 3252
3560.57 3344
3561.13 3071
3561.69 2912
3562.26 3118
3562.82 3130
3563.38 3263
3563.94 3306
3564.51 3307
3565.07 3190
3565.63 3241
3566.20 3307
3566.76 3185
3567.32 3258
3567.89 3181
3568.45 3138
3569.01 3081
3569.58 3146
3570.14 2944
3570.70 3039
3571.27 3097
3571.83 2939
3572.39 2839
3572.96 2884
3573.52 3077
3574.09 2988
3574.65 2769
3575.21 2947
3575.78 3142
3576.34 3007
3576.91 2921
3577.47 3027
3578.03 3117
3578.60 2849
3579.16 2923
3579.73 3043
3580.29 3155
3580.86 3054
3581.42 3224
3581.98 3194
3582.55 3153
3583.11 3144
3583.68 2927
3584.24 2956
3584.81 2957
3585.37 2832
3585.94 2985
3586.50 2927
3587.07 2933
3587.63 2879
3588.20 2735
3588.76 2670
3589.33 2782
3589.89 2915
3590.46 2976
3591.02 2864
3591.59 2926
3592.15 2669
3592.72 2877
3593.28 2938
3593.85 2967
3594.41 3020
3594.98 3082
3595.54 3198
3596.11 3262
3596.68 3268
3597.24 3234
3597.81 3272
3598.37 3164
3598.94 3054
3599.50 2971
3600.07 2970
3600.64 3013
3601.20 2953
3601.77 2865
3602.33 2920
3602.90 3034
3603.47 3087
3604.03 3029
3604.60 3026
3605.16 2957
3605.73 2994
3606.30 3061
3606.86 3118
3607.43 2980
3608.00 2961
3608.56 2935
3609.13 3026
3609.70 3040
3610.26 2984
3610.83 2636
3611.40 2586
3611.96 2685
3612.53 2824
3613.10 2618
3613.66 2492
3614.23 2702
3614.80 2761
3615.36 2622
3615.93 2620
3616.50 2883
3617.07 2820
3617.63 2948
3618.20 3022
3618.77 3296
3619.34 3586
3619.90 3698
3620.47 4004
3621.04 4271
3621.61 4470
3622.17 4896
3622.74 4975
3623.31 4729
3623.88 4556
3624.44 4165
3625.01 4054
3625.58 3968
3626.15 3771
3626.72 3466
3627.28 3199
3627.85 3199
3628.42 3046
3628.99 2913
3629.56 2756
3630.12 2651
3630.69 2864
3631.26 2605
3631.83 2791
3632.40 2805
3632.97 2911
3633.53 2857
3634.10 2915
3634.67 2899
3635.24 2948
3635.81 2812
3636.38 2746
3636.95 2631
3637.52 2793
3638.08 2765
3638.65 2788
3639.22 2655
3639.79 2818
3640.36 3021
3640.93 2872
3641.50 2876
3642.07 3111
3642.64 3070
3643.21 3232
3643.78 3348
3644.34 3441
3644.91 3495
3645.48 3530
3646.05 3820
3646.62 3914
3647.19 3971
3647.76 4027
3648.33 3705
3648.90 3470
3649.47 3296
3650.04 3432
3650.61 3273
3651.18 3054
3651.75 3136
3652.32 3210
3652.89 3344
3653.46 3029
3654.03 3119
3654.60 3190
3655.17 3435
3655.74 3497
3656.31 3720
3656.88 3657
3657.45 3564
3658.02 3509
3658.59 3457
3659.16 3504
3659.73 3486
3660.30 3379
3660.87 3675
3661.45 3833
3662.02 3814
3662.59 3611
3663.16 3621
3663.73 3916
3664.30 4041
3664.87 3721
3665.44 3739
3666.01 3715
3666.58 3644
3667.15 3551
3667.73 3697
3668.30 3612
3668.87 3639
3669.44 3377
3670.01 3592
3670.58 3539
3671.15 3362
3671.73 3406
3672.30 3119
3672.87 3374
3673.44 3166
3674.01 3049
3674.58 3174
3675.16 3204
3675.73 3137
3676.30 3135
3676.87 3102
3677.44 3292
3678.01 3258
3678.59 3398
3679.16 3400
3679.73 3315
3680.30 3211
3680.88 3210
3681.45 3225
3682.02 3205
3682.59 3355
3683.16 3331
3683.74 3284
3684.31 2883
3684.88 2999
3685.45 3025
3686.03 3171
3686.60 3153
3687.17 3073
3687.74 3069
3688.32 3333
3688.89 3198
3689.46 3169
3690.04 3211
3690.61 3314
3691.18 3448
3691.76 3584
3692.33 3753
3692.90 3872
3693.47 3883
3694.05 3991
3694.62 4059
3695.19 3867
3695.77 3702
3696.34 3770
3696.91 3634
3697.49 3576
3698.06 3240
3698.64 3232
3699.21 3048
3699.78 3239
3700.36 3254
3700.93 3227
3701.50 3103
3702.08 3179
3702.65 3329
3703.23 3098
3703.80 3237
3704.37 3237
3704.95 3155
3705.52 3001
3706.10 3001
3706.67 3225
3707.24 3288
3707.82 3226
3708.39 3245
3708.97 3208
3709.54 3021
3710.12 2968
3710.69 3098
3711.27 3197
3711.84 3223
3712.41 3125
3712.99 3011
3713.56 3074
3714.14 3335
3714.71 3471
3715.29 3351
3715.86 3360
3716.44 3277
3717.01 3131
3717.59 3046
3718.16 2933
3718.74 2977
3719.31 2971
3719.89 3103
3720.46 2885
3721.04 2890
3721.61 2747
3722.19 2692
3722.77 2738
3723.34 2677
3723.92 2678
3724.49 2825
3725.07 2828
3725.64 2757
3726.22 2649
3726.79 2684
3727.37 2687
3727.95 2822
3728.52 2832
3729.10 2508
3729.67 2715
3730.25 2735
3730.83 2805
3731.40 2737
3731.98 2955
3732.56 2974
3733.13 2863
3733.71 2902
3734.28 2874
3734.86 3202
3735.44 3455
3736.01 3361
3736.59 3495
3737.17 3409
3737.74 3401
3738.32 3179
3738.90 3139
3739.47 3250
3740.05 3094
3740.63 3025
3741.20 2982
3741.78 2931
3742.36 2809
3742.93 2894
3743.51 2844
3744.09 2727
3744.67 2761
3745.24 2730
3745.82 2594
3746.40 2644
3746.97 2694
3747.55 2622
3748.13 2670
3748.71 2792
3749.28 2931
3749.86 2966
3750.44 2920
3751.02 2901
3751.59 3094
3752.17 3107
3752.75 2952
3753.33 2924
3753.91 2978
3754.48 2688
3755.06 2627
3755.64 2854
3756.22 2774
3756.80 2801
3757.37 2599
3757.95 2615
3758.53 2629
3759.11 2579
3759.69 2552
3760.27 2520
3760.84 2512
3761.42 2561
3762.00 2565
3762.58 2759
3763.16 2654
3763.74 2782
3764.31 2870
3764.89 2985
3765.47 3108
3766.05 2910
3766.63 2830
3767.21 2802
3767.79 2847
3768.37 2815
3768.95 2930
3769.52 2827
3770.10 2733
3770.68 2840
3771.26 2653
3771.84 2488
3772.42 2716
3773.00 2858
3773.58 2554
3774.16 2566
3774.74 2519
3775.32 2598
3775.90 2671
3776.48 2655
3777.06 2577
3777.64 2801
3778.22 2687
3778.80 2422
3779.38 2558
3779.96 2723
3780.54 2681
3781.12 2591
3781.70 2831
3782.28 2868
3782.86 2544
3783.44 2450
3784.02 2627
3784.60 2678
3785.18 2762
3785.76 2727
3786.34 2432
3786.92 2592
3787.50 2449
3788.08 2457
3788.66 2488
3789.24 2496
3789.82 2586
3790.40 2514
3790.98 2438
3791.56 2509
3792.14 2680
3792.72 2645
3793.30 2682
3793.89 2841
3794.47 2687
3795.05 2648
3795.63 2680
3796.21 2745
3796.79 2790
3797.37 2577
3797.95 2606
3798.53 2734
3799.12 2660
3799.70 2578
3800.28 2606
3800.86 2589
3801.44 2639
3802.02 2647
3802.60 2647
3803.19 2596
3803.77 2461
3804.35 2440
3804.93 2720
3805.51 2721
3806.10 2843
3806.68 2789
3807.26 2692
3807.84 2739
3808.42 2661
3809.01 2862
3809.59 2888
3810.17 2804
3810.75 2988
3811.33 2837
3811.92 2865
3812.50 2600
3813.08 2849
3813.66 3002
3814.25 3262
3814.83 3371
3815.41 3251
3815.99 2946
3816.58 2897
3817.16 2957
3817.74 2758
3818.32 2894
3818.91 2911
3819.49 2973
3820.07 2838
3820.66 2947
3821.24 2772
3821.82 2564
3822.41 2626
3822.99 2642
3823.57 2585
3824.16 2572
3824.74 2584
3825.32 2486
3825.91 2430
3826.49 2618
3827.07 2567
3827.66 2604
3828.24 2502
3828.82 2630
3829.41 2431
3829.99 2499
3830.57 2393
3831.16 2594
3831.74 2486
3832.33 2508
3832.91 2493
3833.49 2530
3834.08 2504
3834.66 2483
3835.25 2535
3835.83 2479
3836.41 2587
3837.00 2570
3837.58 2751
3838.17 2565
3838.75 2635
3839.34 2676
3839.92 2656
3840.50 2370
3841.09 2407
3841.67 2629
3842.26 2573
3842.84 2527
3843.43 2544
3844.01 2494
3844.60 2517
3845.18 2356
3845.77 2446
3846.35 2326
3846.94 2555
3847.52 2601
3848.11 2622
3848.69 2527
3849.28 2479
3849.86 2421
3850.45 2417
3851.03 2445
3851.62 2562
3852.20 2645
3852.79 2836
3853.37 2541
3853.96 2487
3854.55 2437
3855.13 2495
3855.72 2563
3856.30 2424
3856.89 2477
3857.47 2524
3858.06 2590
3858.65 2538
3859.23 2559
3859.82 2579
3860.40 2614
3860.99 2748
3861.58 2933
3862.16 3033
3862.75 2892
3863.33 3276
3863.92 3639
3864.51 3785
3865.09 4103
3865.68 4025
3866.27 4195
3866.85 4163
3867.44 4102
3868.03 4120
3868.61 3940
3869.20 3682
3869.79 3662
3870.37 3503
3870.96 3486
3871.55 3312
3872.13 3162
3872.72 3067
3873.31 3141
3873.89 3051
3874.48 2952
3875.07 2987
3875.66 3036
3876.24 2930
3876.83 2951
3877.42 2946
3878.00 3027
3878.59 2919
3879.18 2743
3879.77 2976
3880.35 3067
3880.94 3037
3881.53 2927
3882.12 2869
3882.70 2826
3883.29 2913
3883.88 2682
3884.47 2618
3885.06 2619
3885.64 2660
3886.23 2811
3886.82 2831
3887.41 2616
3888.00 2559
3888.58 2495
3889.17 2487
3889.76 2578
3890.35 2753
3890.94 2773
3891.53 2649
3892.11 2717
3892.70 2762
3893.29 2983
3893.88 2958
3894.47 2977
3895.06 3159
3895.65 2931
3896.23 2915
3896.82 2834
3897.41 2894
3898.00 3003
3898.59 2918
3899.18 3164
3899.77 2911
3900.36 2954
3900.95 2837
3901.53 2864
3902.12 2786
3902.71 2692
3903.30 2893
3903.89 2952
3904.48 3045
3905.07 2918
3905.66 2831
3906.25 2843
3906.84 2952
3907.43 2855
3908.02 2873
3908.61 2814
3909.20 2710
3909.79 2886
3910.38 2900
3910.97 2742
3911.56 2949
3912.15 3001
3912.74 2857
3913.33 2750
3913.92 2669
3914.51 2685
3915.10 2479
3915.69 2653
3916.28 2557
3916.87 2651
3917.46 2607
3918.05 2525
3918.64 2597
3919.23 2614
3919.82 2623
3920.41 2748
3921.00 2687
3921.59 2524
3922.18 2747
3922.77 2787
3923.36 2845
3923.95 2805
3924.55 2868
3925.14 2823
3925.73 2782
3926.32 2627
3926.91 2490
3927.50 2552
3928.09 2452
3928.68 2576
3929.27 2494
3929.87 2538
3930.46 2324
3931.05 2439
3931.64 2395
3932.23 2259
3932.82 2279
3933.41 2375
3934.01 2536
3934.60 2507
3935.19 2413
3935.78 2304
3936.37 2421
3936.96 2338
3937.56 2308
3938.15 2410
3938.74 2394
3939.33 2382
3939.92 2261
3940.52 2296
3941.11 2351
3941.70 2435
3942.29 2324
3942.88 2398
3943.48 2404
3944.07 2600
3944.66 2376
3945.25 2418
3945.85 2480
3946.44 2591
3947.03 2533
3947.62 2475
3948.22 2592
3948.81 2455
3949.40 2606
3949.99 2513
3950.59 2356
3951.18 2290
3951.77 2343
3952.37 2413
3952.96 2447
3953.55 2463
3954.15 2462
3954.74 2438
3955.33 2392
3955.93 2498
3956.52 2742
3957.11 2580
3957.71 2454
3958.30 2486
3958.89 2464
3959.49 2665
3960.08 2453
3960.67 2478
3961.27 2430
3961.86 2625
3962.45 2690
3963.05 2724
3963.64 2566
3964.23 2469
3964.83 2556
3965.42 2426
3966.02 2490
3966.61 2496
3967.20 2342
3967.80 2412
3968.39 2406
3968.99 2459
3969.58 2381
3970.18 2503
3970.77 2521
3971.36 2693
3971.96 2490
3972.55 2455
3973.15 2658
3973.74 2517
3974.34 2579
3974.93 2563
3975.53 2537
3976.12 2526
3976.72 2409
3977.31 2397
3977.91 2522
3978.50 2583
3979.10 2588
3979.69 2518
3980.29 2680
3980.88 2754
3981.48 2769
3982.07 2862
3982.67 2637
3983.26 2765
3983.86 2741
3984.45 2548
3985.05 2794
3985.64 2622
3986.24 2739
3986.83 2799
3987.43 2476
3988.03 2645
3988.62 2546
3989.22 2532
3989.81 2726
3990.41 2760
3991.00 2545
3991.60 2492
3992.20 2638
3992.79 2722
3993.39 2650
3993.98 2528
3994.58 2586
3995.18 2636
3995.77 2654
3996.37 2651
3996.97 2478
3997.56 2480
3998.16 2496
3998.75 2662
3999.35 2727
3999.95 2810
4000.54 2637
4001.14 2825
4001.74 2737
4002.33 2583
4002.93 2699
4003.53 2557
4004.12 2614
4004.72 2614
4005.32 2619
4005.92 2562
4006.51 2661
4007.11 2711
4007.71 2773
4008.30 2577
4008.90 2687
4009.50 2674
4010.10 2841
4010.69 2772
4011.29 2735
4011.89 2914
4012.49 2812
4013.08 2779
4013.68 2745
4014.28 2745
4014.88 2611
4015.47 2471
4016.07 2727
4016.67 2794
4017.27 2832
4017.86 2784
4018.46 2618
4019.06 2742
4019.66 2612
4020.26 2836
4020.85 2822
4021.45 2660
4022.05 2910
4022.65 2842
4023.25 2774
4023.85 2791
4024.44 2606
4025.04 2689
4025.64 2575
4026.24 2651
4026.84 2881
4027.44 2870
4028.03 2736
4028.63 2926
4029.23 3115
4029.83 2957
4030.43 3185
4031.03 3297
4031.63 3317
4032.23 3409
4032.83 3650
4033.42 3628
4034.02 3491
4034.62 3402
4035.22 3327
4035.82 3193
4036.42 3170
4037.02 3055
4037.62 3045
4038.22 2867
4038.82 2987
4039.42 2814
4040.02 2703
4040.62 2694
4041.22 2655
4041.82 2572
4042.41 2344
4043.01 2487
4043.61 2551
4044.21 2533
4044.81 2453
4045.41 2249
4046.01 2341
4046.61 2366
4047.21 2447
4047.81 2474
4048.41 2504
4049.01 2482
4049.61 2542
4050.21 2539
4050.82 2530
4051.42 2550
4052.02 2552
4052.62 2517
4053.22 2616
4053.82 2640
4054.42 2672
4055.02 2602
4055.62 2654
4056.22 2643
4056.82 2737
4057.42 2589
4058.02 2677
4058.62 2549
4059.22 2473
4059.83 2427
4060.43 2444
4061.03 2691
4061.63 2402
4062.23 2287
4062.83 2357
4063.43 2377
4064.03 2308
4064.63 2335
4065.24 2274
4065.84 2344
4066.44 2431
4067.04 2408
4067.64 2362
4068.24 2398
4068.85 2312
4069.45 2376
4070.05 2310
4070.65 2301
4071.25 2494
4071.85 2401
4072.46 2478
4073.06 2445
4073.66 2393
4074.26 2515
4074.86 2389
4075.47 2286
4076.07 2218
4076.67 2158
4077.27 2227
4077.88 2423
4078.48 2356
4079.08 2452
4079.68 2373
4080.29 2501
4080.89 2320
4081.49 2571
4082.09 2494
4082.70 2406
4083.30 2442
4083.90 2360
4084.50 2482
4085.11 2510
4085.71 2457
4086.31 2328
4086.92 2371
4087.52 2403
4088.12 2227
4088.72 2264
4089.33 2407
4089.93 2461
4090.53 2362
4091.14 2284
4091.74 2212
4092.34 2266
4092.95 2475
4093.55 2284
4094.16 2224
4094.76 2240
4095.36 2268
4095.97 2230
4096.57 2183
4097.17 2187
4097.78 2310
4098.38 2313
4098.98 2223
4099.59 2445
4100.19 2476
4100.80 2268
4101.40 2254
4102.00 2362
4102.61 2283
4103.21 2389
4103.82 2455
4104.42 2436
4105.03 2351
4105.63 2421
4106.23 2431
4106.84 2260
4107.44 2154
4108.05 2220
4108.65 2309
4109.26 2251
4109.86 2219
4110.47 2145
4111.07 2040
4111.68 2249
4112.28 2211
4112.89 2316
4113.49 2266
4114.10 2187
4114.70 2187
4115.31 2284
4115.91 2292
4116.52 2222
4117.12 2324
4117.73 2189
4118.33 2393
4118.94 2217
4119.54 2102
4120.15 2149
4120.75 2173
4121.36 2377
4121.97 2231
4122.57 2436
4123.18 2376
4123.78 2351
4124.39 2344
4124.99 2243
4125.60 2269
4126.21 2258
4126.81 2279
4127.42 2357
4128.02 2408
4128.63 2318
4129.24 2357
4129.84 2336
4130.45 2209
4131.05 2161
4131.66 2279
4132.27 2069
4132.87 2255
4133.48 2418
4134.09 2360
4134.69 2403
4135.30 2442
4135.91 2374
4136.51 2515
4137.12 2490
4137.73 2360
4138.33 2577
4138.94 2631
4139.55 2631
4140.15 2578
4140.76 2682
4141.37 2719
4141.97 2769
4142.58 2766
4143.19 2814
4143.80 2781
4144.40 2825
4145.01 2933
4145.62 3108
4146.22 3089
4146.83 2774
4147.44 2801
4148.05 2682
4148.65 2700
4149.26 2530
4149.87 2397
4150.48 2444
4151.09 2532
4151.69 2440
4152.30 2312
4152.91 2165
4153.52 2300
4154.12 2313
4154.73 2269
4155.34 2242
4155.95 2250
4156.56 2275
4157.16 2303
4157.77 2424
4158.38 2267
4158.99 2295
4159.60 2187
4160.21 2191
4160.81 2328
4161.42 2347
4162.03 2197
4162.64 2231
4163.25 2133
4163.86 2202
4164.47 2238
4165.08 2226
4165.68 2177
4166.29 2084
4166.90 2416
4167.51 2511
4168.12 2412
4168.73 2597
4169.34 2769
4169.95 2673
4170.56 2680
4171.16 2584
4171.77 2607
4172.38 2453
4172.99 2417
4173.60 2389
4174.21 2372
4174.82 2395
4175.43 2347
4176.04 2371
4176.65 2520
4177.26 2457
4177.87 2444
4178.48 2515
4179.09 2704
4179.70 2422
4180.31 2450
4180.92 2502
4181.53 2629
4182.14 2661
4182.75 2746
4183.36 2642
4183.97 2327
4184.58 2401
4185.19 2398
4185.80 2161
4186.41 2278
4187.02 2280
4187.63 2541
4188.24 2434
4188.85 2248
4189.46 2291
4190.07 2237
4190.68 2230
4191.29 2453
4191.90 2327
4192.51 2412
4193.13 2516
4193.74 2394
4194.35 2390
4194.96 2495
4195.57 2504
4196.18 2505
4196.79 2628
4197.40 2770
4198.01 2667
4198.62 2722
4199.24 2763
4199.85 2943
4200.46 2993
4201.07 3017
4201.68 2798
4202.29 2655
4202.90 2675
4203.52 2628
4204.13 2658
4204.74 2569
4205.35 2640
4205.96 2550
4206.57 2499
4207.19 2406
4207.80 2364
4208.41 2556
4209.02 2411
4209.63 2577
4210.25 2583
4210.86 2552
4211.47 2451
4212.08 2584
4212.69 2577
4213.31 2596
4213.92 2491
4214.53 2576
4215.14 2568
4215.76 2461
4216.37 2438
4216.98 2373
4217.59 2640
4218.21 2602
4218.82 2574
4219.43 2723
4220.04 2693
4220.66 2812
4221.27 2771
4221.88 2835
4222.50 3097
4223.11 3019
4223.72 3123
4224.33 3300
4224.95 3494
4225.56 3695
4226.17 3624
4226.79 3652
4227.40 3790
4228.01 3902
4228.63 3953
4229.24 4181
4229.85 4097
4230.47 4271
4231.08 4282
4231.69 4199
4232.31 4719
4232.92 4400
4233.54 4562
4234.15 4876
4234.76 4808
4235.38 4618
4235.99 4701
4236.61 4894
4237.22 5081
4237.83 5578
4238.45 5855
4239.06 5808
4239.68 6339
4240.29 6311
4240.90 6149
4241.52 5981
4242.13 5402
4242.75 4777
4243.36 4424
4243.98 4332
4244.59 3991
4245.21 3787
4245.82 3568
4246.43 3487
4247.05 3377
4247.66 3267
4248.28 3422
4248.89 3315
4249.51 3129
4250.12 3183
4250.74 3187
4251.35 3311
4251.97 3355
4252.58 3263
4253.20 3281
4253.81 3286
4254.43 3120
4255.04 3072
4255.66 2944
4256.28 3146
4256.89 2905
4257.51 2920
4258.12 2821
4258.74 2840
4259.35 2831
4259.97 2900
4260.58 2760
4261.20 2903
4261.82 2827
4262.43 2701
4263.05 2706
4263.66 2894
4264.28 2740
4264.90 2617
4265.51 2581
4266.13 2703
4266.74 2828
4267.36 2797
4267.98 2866
4268.59 2769
4269.21 2776
4269.82 2889
4270.44 2833
4271.06 2856
4271.67 2931
4272.29 2881
4272.91 2695
4273.52 2780
4274.14 2778
4274.76 2768
4275.37 2709
4275.99 2482
4276.61 2701
4277.22 2782
4277.84 2564
4278.46 2623
4279.08 2716
4279.69 2678
4280.31 2847
4280.93 2935
4281.54 2761
4282.16 2744
4282.78 2703
4283.40 2693
4284.01 2607
4284.63 2497
4285.25 2502
4285.87 2283
4286.48 2402
4287.10 2453
4287.72 2537
4288.34 2500
4288.95 2345
4289.57 2319
4290.19 2412
4290.81 2427
4291.43 2639
4292.04 2571
4292.66 2573
4293.28 2449
4293.90 2469
4294.52 2500
4295.13 2463
4295.75 2346
4296.37 2399
4296.99 2326
4297.61 2428
4298.23 2345
4298.84 2400
4299.46 2397
4300.08 2439
4300.70 2497
4301.32 2476
4301.94 2318
4302.56 2447
4303.17 2425
4303.79 2265
4304.41 2394
4305.03 2243
4305.65 2391
4306.27 2289
4306.89 2277
4307.51 2447
4308.13 2413
4308.75 2372
4309.36 2430
4309.98 2431
4310.60 2403
4311.22 2321
4311.84 2301
4312.46 2401
4313.08 2324
4313.70 2401
4314.32 2433
4314.94 2408
4315.56 2341
4316.18 2323
4316.80 2270
4317.42 2442
4318.04 2575
4318.66 2327
4319.28 2521
4319.90 2643
4320.52 2288
4321.14 2461
4321.76 2438
4322.38 2460
4323.00 2501
4323.62 2434
4324.24 2497
4324.86 2457
4325.48 2530
4326.10 2652
4326.72 2830
4327.34 2743
4327.96 2708
4328.58 2793
4329.20 2757
4329.82 2839
4330.44 2555
4331.07 2543
4331.69 2485
4332.31 2535
4332.93 2723
4333.55 2704
4334.17 2652
4334.79 2737
4335.41 2907
4336.03 2702
4336.65 2660
4337.28 2755
4337.90 2766
4338.52 2928
4339.14 3068
4339.76 3149
4340.38 3028
4341.00 3238
4341.63 3578
4342.25 3594
4342.87 3744
4343.49 3550
4344.11 3560
4344.73 3252
4345.36 3538
4345.98 3573
4346.60 3267
4347.22 3630
4347.84 3830
4348.47 4291
4349.09 4846
4349.71 5422
4350.33 5598
4350.95 5945
4351.58 5983
4352.20 6081
4352.82 6014
4353.44 5432
4354.07 4659
4354.69 4416
4355.31 3983
4355.93 3609
4356.56 3382
4357.18 3123
4357.80 2949
4358.42 2952
4359.05 2900
4359.67 2943
4360.29 2930
4360.92 3011
4361.54 2984
4362.16 2898
4362.78 2796
4363.41 2883
4364.03 2737
4364.65 2786
4365.28 3024
4365.90 3014
4366.52 3019
4367.15 2785
4367.77 2555
4368.39 2636
4369.02 2617
4369.64 2654
4370.26 2540
4370.89 2551
4371.51 2641
4372.14 2571
4372.76 2654
4373.38 2445
4374.01 2421
4374.63 2378
4375.25 2392
4375.88 2407
4376.50 2418
4377.13 2518
4377.75 2490
4378.37 2294
4379.00 2407
4379.62 2372
4380.25 2289
4380.87 2188
4381.50 2420
4382.12 2550
4382.75 2449
4383.37 2630
4383.99 2550
4384.62 2516
4385.24 2434
4385.87 2479
4386.49 2448
4387.12 2399
4387.74 2484
4388.37 2413
4388.99 2442
4389.62 2446
4390.24 2380
4390.87 2204
4391.49 2402
4392.12 2184
4392.74 2150
4393.37 2081
4393.99 2185
4394.62 2299
4395.24 2144
4395.87 2248
4396.49 2280
4397.12 2277
4397.75 2116
4398.37 2354
4399.00 2373
4399.62 2351
4400.25 2224
4400.87 2255
4401.50 2364
4402.13 2397
4402.75 2461
4403.38 2338
4404.00 2298
4404.63 2259
4405.26 2376
4405.88 2256
4406.51 2143
4407.13 2077
4407.76 2238
4408.39 2345
4409.01 2191
4409.64 2147
4410.27 2373
4410.89 2511
4411.52 2499
4412.15 2376
4412.77 2316
4413.40 2626
4414.03 2474
4414.65 2270
4415.28 2376
4415.91 2544
4416.53 2392
4417.16 2387
4417.79 2437
4418.41 2391
4419.04 2329
4419.67 2305
4420.30 2256
4420.92 2381
4421.55 2213
4422.18 2158
4422.80 2155
4423.43 2221
4424.06 2214
4424.69 2355
4425.31 2246
4425.94 2029
4426.57 2152
4427.20 2289
4427.82 2328
4428.45 2288
4429.08 2195
4429.71 2202
4430.34 2282
4430.96 2113
4431.59 2024
4432.22 1883
4432.85 2020
4433.48 1998
4434.10 2090
4434.73 2115
4435.36 2262
4435.99 2264
4436.62 2225
4437.25 2159
4437.87 2051
4438.50 2291
4439.13 2306
4439.76 2230
4440.39 2202
4441.02 2200
4441.64 2106
4442.27 2328
4442.90 2307
4443.53 2047
4444.16 2002
4444.79 1907
4445.42 2050
4446.05 1972
4446.68 2073
4447.30 2024
4447.93 2161
4448.56 2032
4449.19 2048
4449.82 2143
4450.45 2307
4451.08 2354
4451.71 2176
4452.34 2203
4452.97 2309
4453.60 2372
4454.23 2342
4454.86 2284
4455.49 2205
4456.12 2174
4456.75 2150
4457.38 2230
4458.01 2295
4458.64 2295
4459.27 2376
4459.90 2430
4460.53 2607
4461.16 2377
4461.79 2374
4462.42 2486
4463.05 2424
4463.68 2462
4464.31 2215
4464.94 2152
4465.57 2007
4466.20 2110
4466.83 2137
4467.46 2039
4468.09 2145
4468.72 2070
4469.35 2020
4469.98 2109
4470.61 1957
4471.24 2096
4471.87 1958
4472.50 1994
4473.13 2093
4473.77 2216
4474.40 2131
4475.03 2189
4475.66 2158
4476.29 2097
4476.92 2143
4477.55 1990
4478.18 1910
4478.82 1994
4479.45 1975
4480.08 1927
4480.71 1963
4481.34 2018
4481.97 2082
4482.60 2006
4483.24 2124
4483.87 2071
4484.50 2067
4485.13 2146
4485.76 2074
4486.39 2055
4487.03 1989
4487.66 2032
4488.29 2178
4488.92 2238
4489.55 2223
4490.19 2340
4490.82 2098
4491.45 2067
4492.08 2100
4492.71 2306
4493.35 2332
4493.98 2418
4494.61 2345
4495.24 2227
4495.88 2177
4496.51 2148
4497.14 2186
4497.77 2370
4498.41 2276
4499.04 2186
4499.67 2085
4500.31 2217
4500.94 2250
4501.57 2288
4502.20 2246
4502.84 2375
4503.47 2609
4504.10 2682
4504.74 2638
4505.37 2586
4506.00 2637
4506.64 2802
4507.27 2883
4507.90 2882
4508.54 2795
4509.17 2760
4509.80 2607
4510.44 2433
4511.07 2324
4511.70 2305
4512.34 2458
4512.97 2419
4513.60 2458
4514.24 2329
4514.87 2407
4515.51 2418
4516.14 2272
4516.77 2208
4517.41 2417
4518.04 2346
4518.68 2216
4519.31 2283
4519.94 2320
4520.58 2403
4521.21 2341
4521.85 2259
4522.48 2320
4523.12 2269
4523.75 2171
4524.39 2178
4525.02 2354
4525.65 2272
4526.29 2178
4526.92 2149
4527.56 2252
4528.19 2220
4528.83 2078
4529.46 2196
4530.10 2272
4530.73 2359
4531.37 2486
4532.00 2659
4532.64 2720
4533.27 3003
4533.91 3291
4534.54 3528
4535.18 3694
4535.81 3739
4536.45 3997
4537.09 3803
4537.72 3883
4538.36 3750
4538.99 3527
4539.63 3406
4540.26 3099
4540.90 2690
4541.53 2440
4542.17 2573
4542.81 2404
4543.44 2524
4544.08 2356
4544.71 2228
4545.35 2253
4545.99 2196
4546.62 2216
4547.26 2127
4547.89 2112
4548.53 2259
4549.17 2221
4549.80 2164
4550.44 2138
4551.08 2111
4551.71 2269
4552.35 2180
4552.98 2365
4553.62 2289
4554.26 2324
4554.89 2246
4555.53 2172
4556.17 2351
4556.80 2123
4557.44 2090
4558.08 2232
4558.72 2213
4559.35 1968
4559.99 2043
4560.63 2012
4561.26 2032
4561.90 2059
4562.54 2110
4563.17 2029
4563.81 2092
4564.45 2117
4565.09 2029
4565.72 2151
4566.36 2119
4567.00 2093
4567.64 2088
4568.27 2160
4568.91 2116
4569.55 2105
4570.19 2220
4570.82 2120
4571.46 2076
4572.10 2174
4572.74 2235
4573.38 2415
4574.01 2336
4574.65 2202
4575.29 2258
4575.93 2230
4576.57 2178
4577.20 2267
4577.84 2299
4578.48 2153
4579.12 1954
4579.76 2075
4580.40 1980
4581.04 1970
4581.67 2099
4582.31 2141
4582.95 2221
4583.59 2275
4584.23 2181
4584.87 2341
4585.51 2408
4586.14 2342
4586.78 2119
4587.42 2245
4588.06 2268
4588.70 2244
4589.34 2218
4589.98 2231
4590.62 2263
4591.26 2242
4591.90 2217
4592.54 2258
4593.17 2310
4593.81 2510
4594.45 2741
4595.09 2592
4595.73 2705
4596.37 2984
4597.01 2910
4597.65 2989
4598.29 2872
4598.93 2655
4599.57 2593
4600.21 2401
4600.85 2295
4601.49 2323
4602.13 2272
4602.77 2173
4603.41 2111
4604.05 2233
4604.69 2387
4605.33 2243
4605.97 2309
4606.61 2499
4607.25 2548
4607.89 2592
4608.53 2517
4609.17 2538
4609.81 2645
4610.45 2633
4611.09 2451
4611.73 2426
4612.38 2523
4613.02 2588
4613.66 2730
4614.30 2713
4614.94 2463
4615.58 2373
4616.22 2464
4616.86 2627
4617.50 2564
4618.14 2366
4618.78 2445
4619.43 2360
4620.07 2413
4620.71 2338
4621.35 2350
4621.99 2228
4622.63 2173
4623.27 2182
4623.91 2145
4624.56 2136
4625.20 2145
4625.84 2291
4626.48 2306
4627.12 2180
4627.76 2166
4628.41 2184
4629.05 2153
4629.69 2126
4630.33 2276
4630.97 2155
4631.62 2007
4632.26 2158
4632.90 2158
4633.54 2072
4634.18 2077
4634.83 2124
4635.47 2009
4636.11 1849
4636.75 2063
4637.40 2274
4638.04 2282
4638.68 2239
4639.32 2309
4639.97 2417
4640.61 2405
4641.25 2396
4641.89 2570
4642.54 2760
4643.18 2617
4643.82 2597
4644.46 2510
4645.11 2554
4645.75 2428
4646.39 2543
4647.04 2516
4647.68 2514
4648.32 2370
4648.97 2371
4649.61 2400
4650.25 2202
4650.90 2191
4651.54 2195
4652.18 2212
4652.83 2316
4653.47 2261
4654.11 2274
4654.76 2330
4655.40 2320
4656.04 2493
4656.69 2514
4657.33 2422
4657.98 2430
4658.62 2330
4659.26 2157
4659.91 2165
4660.55 2326
4661.20 2303
4661.84 2355
4662.48 2286
4663.13 2248
4663.77 2225
4664.42 2164
4665.06 2174
4665.71 2017
4666.35 2041
4666.99 2263
4667.64 2230
4668.28 2079
4668.93 2149
4669.57 2074
4670.22 2001
4670.86 2056
4671.51 2131
4672.15 2271
4672.80 2023
4673.44 1929
4674.09 2012
4674.73 2004
4675.38 2005
4676.02 2059
4676.67 2234
4677.31 2139
4677.96 2228
4678.60 2139
4679.25 2311
4679.89 2196
4680.54 2151
4681.18 2371
4681.83 2175
4682.47 2108
4683.12 2150
4683.77 2131
4684.41 2208
4685.06 2257
4685.70 2152
4686.35 2232
4686.99 2318
4687.64 2324
4688.29 2129
4688.93 2160
4689.58 2202
4690.22 2281
4690.87 2067
4691.52 2059
4692.16 2293
4692.81 2134
4693.45 2146
4694.10 2067
4694.75 2097
4695.39 2074
4696.04 2100
4696.69 2079
4697.33 2093
4697.98 2215
4698.63 2296
4699.27 2212
4699.92 2236
4700.57 2391
4701.21 2278
4701.86 2395
4702.51 2344
4703.15 2365
4703.80 2424
4704.45 2596
4705.10 2571
4705.74 2297
4706.39 2224
4707.04 2304
4707.68 2309
4708.33 2130
4708.98 2251
4709.63 2291
4710.27 2335
4710.92 2259
4711.57 2246
4712.22 2307
4712.86 2365
4713.51 2394
4714.16 2309
4714.81 2350
4715.45 2255
4716.10 2296
4716.75 2300
4717.40 2167
4718.05 2192
4718.69 2234
4719.34 2123
4719.99 2118
4720.64 2155
4721.29 2180
4721.94 2215
4722.58 2410
4723.23 2366
4723.88 2186
4724.53 2274
4725.18 2340
4725.83 2439
4726.47 2308
4727.12 2586
4727.77 2548
4728.42 2374
4729.07 2462
4729.72 2522
4730.37 2545
4731.02 2539
4731.66 2787
4732.31 2622
4732.96 2776
4733.61 2759
4734.26 2495
4734.91 2475
4735.56 2455
4736.21 2261
4736.86 2322
4737.51 2177
4738.16 2165
4738.81 2116
4739.45 2205
4740.10 2123
4740.75 2287
4741.40 2211
4742.05 2255
4742.70 2201
4743.35 2239
4744.00 2293
4744.65 2299
4745.30 2340
4745.95 2392
4746.60 2501
4747.25 2307
4747.90 2419
4748.55 2449
4749.20 2425
4749.85 2368
4750.50 2223
4751.15 2269
4751.80 2252
4752.45 2354
4753.10 2380
4753.75 2483
4754.40 2499
4755.05 2677
4755.71 2764
4756.36 2752
4757.01 2918
4757.66 2771
4758.31 2622
4758.96 2655
4759.61 2665
4760.26 2603
4760.91 2577
4761.56 2540
4762.21 2360
4762.86 2377
4763.52 2365
4764.17 2261
4764.82 2258
4765.47 2346
4766.12 2209
4766.77 2213
4767.42 2321
4768.07 2261
4768.73 2418
4769.38 2380
4770.03 2439
4770.68 2457
4771.33 2640
4771.98 2690
4772.64 2552
4773.29 2598
4773.94 2703
4774.59 2734
4775.24 2504
4775.89 2391
4776.55 2409
4777.20 2247
4777.85 2188
4778.50 2272
4779.15 2195
4779.81 2167
4780.46 2249
4781.11 2262
4781.76 2400
4782.42 2375
4783.07 2266
4783.72 2363
4784.37 2419
4785.03 2420
4785.68 2317
4786.33 2382
4786.98 2469
4787.64 2185
4788.29 2187
4788.94 2178
4789.60 2175
4790.25 2172
4790.90 2215
4791.55 2176
4792.21 2132
4792.86 2279
4793.51 2119
4794.17 2091
4794.82 2057
4795.47 2072
4796.13 2109
4796.78 2214
4797.43 2305
4798.09 2085
4798.74 2126
4799.39 2244
4800.05 2175
4800.70 2280
4801.36 1996
4802.01 2163
4802.66 2281
4803.32 2194
4803.97 2221
4804.62 2225
4805.28 2341
4805.93 2113
4806.59 2099
4807.24 2274
4807.89 2165
4808.55 2164
4809.20 2194
4809.86 2175
4810.51 2183
4811.17 1981
4811.82 1905
4812.47 2057
4813.13 2232
4813.78 2057
4814.44 2275
4815.09 2193
4815.75 2150
4816.40 2231
4817.06 2127
4817.71 2168
4818.37 2276
4819.02 2229
4819.68 2169
4820.33 2216
4820.99 2449
4821.64 2320
4822.30 2260
4822.95 2472
4823.61 2525
4824.26 2512
4824.92 2408
4825.57 2613
4826.23 2461
4826.88 2651
4827.54 2872
4828.19 2707
4828.85 2741
4829.51 2666
4830.16 2731
4830.82 2730
4831.47 2661
4832.13 2724
4832.78 2600
4833.44 2633
4834.10 2575
4834.75 2391
4835.41 2569
4836.06 2581
4836.72 2642
4837.38 2678
4838.03 2664
4838.69 2773
4839.34 2919
4840.00 3002
4840.66 2953
4841.31 2996
4841.97 3037
4842.63 3183
4843.28 3263
4843.94 3109
4844.60 3234
4845.25 3295
4845.91 3168
4846.57 3085
4847.22 3187
4847.88 3111
4848.54 3010
4849.19 3111
4849.85 3035
4850.51 3081
4851.17 3134
4851.82 3258
4852.48 3145
4853.14 3450
4853.79 3848
4854.45 3830
4855.11 4094
4855.77 4412
4856.42 4082
4857.08 3983
4857.74 3861
4858.40 3559
4859.05 3581
4859.71 3818
4860.37 3930
4861.03 3940
4861.68 4025
4862.34 4043
4863.00 4339
4863.66 4204
4864.32 4413
4864.97 4156
4865.63 3860
4866.29 3564
4866.95 3732
4867.61 3758
4868.26 3761
4868.92 3724
4869.58 3686
4870.24 3786
4870.90 3948
4871.56 4210
4872.21 4105
4872.87 3871
4873.53 3822
4874.19 3566
4874.85 3492
4875.51 3510
4876.17 3431
4876.83 3428
4877.48 3274
4878.14 3293
4878.80 3262
4879.46 3229
4880.12 3421
4880.78 3333
4881.44 3217
4882.10 3054
4882.76 2970
4883.42 3054
4884.08 3062
4884.73 3104
4885.39 3224
4886.05 3163
4886.71 3089
4887.37 2947
4888.03 2778
4888.69 2765
4889.35 2802
4890.01 2693
4890.67 2730
4891.33 2688
4891.99 2639
4892.65 2792
4893.31 2872
4893.97 2862
4894.63 3034
4895.29 3050
4895.95 3180
4896.61 3268
4897.27 3117
4897.93 2942
4898.59 2747
4899.25 2682
4899.91 2651
4900.57 2627
4901.23 2620
4901.89 2504
4902.55 2498
4903.21 2586
4903.88 2679
4904.54 2453
4905.20 2419
4905.86 2414
4906.52 2452
4907.18 2453
4907.84 2448
4908.50 2489
4909.16 2372
4909.82 2502
4910.48 2537
4911.15 2408
4911.81 2384
4912.47 2539
4913.13 2388
4913.79 2472
4914.45 2323
4915.11 2286
4915.77 2302
4916.44 2177
4917.10 2171
4917.76 2329
4918.42 2332
4919.08 2282
4919.74 2264
4920.41 2103
4921.07 2107
4921.73 2320
4922.39 2041
4923.05 2067
4923.72 2192
4924.38 2159
4925.04 2131
4925.70 2290
4926.36 2286
4927.03 2142
4927.69 1991
4928.35 2186
4929.01 2353
4929.67 2316
4930.34 2214
4931.00 2315
4931.66 2353
4932.32 2261
4932.99 2281
4933.65 2265
4934.31 2247
4934.98 2176
4935.64 2290
4936.30 2401
4936.96 2338
4937.63 2418
4938.29 2295
4938.95 2310
4939.62 2228
4940.28 2303
4940.94 2328
4941.61 2226
4942.27 2265
4942.93 2254
4943.60 2407
4944.26 2247
4944.92 2330
4945.59 2228
4946.25 2146
4946.91 2031
4947.58 2103
4948.24 2185
4948.90 2083
4949.57 2090
4950.23 2103
4950.89 2228
4951.56 2059
4952.22 2044
4952.89 2149
4953.55 2042
4954.21 1943
4954.88 1958
4955.54 1971
4956.21 2102
4956.87 2016
4957.53 1996
4958.20 2194
4958.86 2049
4959.53 2022
4960.19 2050
4960.86 1912
4961.52 1902
4962.19 2014
4962.85 1951
4963.52 2068
4964.18 2077
4964.84 1985
4965.51 1961
4966.17 2061
4966.84 2250
4967.50 2268
4968.17 2223
4968.83 2122
4969.50 2312
4970.16 2417
4970.83 2338
4971.49 2343
4972.16 2249
4972.82 2114
4973.49 2132
4974.16 2101
4974.82 2020
4975.49 2125
4976.15 2198
4976.82 2093
4977.48 1989
4978.15 2063
4978.81 1949
4979.48 2024
4980.15 2115
4980.81 2172
4981.48 2124
4982.14 2188
4982.81 2132
4983.48 1897
4984.14 1871
4984.81 1864
4985.47 2044
4986.14 2042
4986.81 2018
4987.47 2022
4988.14 2045
4988.80 2004
4989.47 1964
4990.14 2022
4990.80 2002
4991.47 1950
4992.14 1939
4992.80 1936
4993.47 1984
4994.14 2070
4994.80 1973
4995.47 2032
4996.14 1972
4996.80 1983
4997.47 1986
4998.14 2033
4998.81 2056
4999.47 1972
5000.14 1931
5000.81 1927
5001.47 1886
5002.14 1984
5002.81 1935
5003.48 1985
5004.14 1896
5004.81 1963
5005.48 1890
5006.15 1910
5006.81 1969
5007.48 1945
5008.15 1995
5008.82 1929
5009.48 1994
5010.15 1895
5010.82 1955
5011.49 2007
5012.16 2069
5012.82 2116
5013.49 1986
5014.16 2022
5014.83 2072
5015.50 1937
5016.16 1862
5016.83 1923
5017.50 2006
5018.17 1935
5018.84 1923
5019.50 2002
5020.17 2084
5020.84 2085
5021.51 1876
5022.18 1984
5022.85 2236
5023.52 2356
5024.19 2432
5024.85 2449
5025.52 2675
5026.19 2636
5026.86 2779
5027.53 2918
5028.20 3160
5028.87 3000
5029.54 2888
5030.21 2807
5030.87 2731
5031.54 2493
5032.21 2376
5032.88 2400
5033.55 2109
5034.22 2010
5034.89 2265
5035.56 2130
5036.23 2094
5036.90 1998
5037.57 2021
5038.24 1949
5038.91 1984
5039.58 1863
5040.25 1944
5040.92 1858
5041.59 1814
5042.26 1813
5042.93 1870
5043.60 1960
5044.27 1906
5044.94 1964
5045.61 1853
5046.28 1824
5046.95 1869
5047.62 1843
5048.29 1902
5048.96 2057
5049.63 2049
5050.30 1898
5050.97 1945
5051.64 2139
5052.31 2077
5052.98 1953
5053.65 1928
5054.32 1994
5054.99 1895
5055.66 1898
5056.34 1841
5057.01 1780
5057.68 1855
5058.35 1873
5059.02 1831
5059.69 1853
5060.36 1815
5061.03 1758
5061.70 1877
5062.38 1739
5063.05 1943
5063.72 1936
5064.39 1938
5065.06 1873
5065.73 1839
5066.40 1972
5067.08 1978
5067.75 1914
5068.42 1965
5069.09 1807
5069.76 1881
5070.43 1845
5071.11 1706
5071.78 1777
5072.45 1756
5073.12 1866
5073.79 1818
5074.47 1749
5075.14 1801
5075.81 1819
5076.48 1917
5077.15 1975
5077.83 1964
5078.50 1916
5079.17 1970
5079.84 1878
5080.52 1818
5081.19 1816
5081.86 2021
5082.53 1999
5083.21 1984
5083.88 2036
5084.55 2128
5085.22 2085
5085.90 1985
5086.57 2119
5087.24 1956
5087.92 2010
5088.59 2041
5089.26 1994
5089.93 2033
5090.61 1969
5091.28 1903
5091.95 1856
5092.63 1931
5093.30 2249
5093.97 2309
5094.65 2351
5095.32 2233
5095.99 2469
5096.67 2366
5097.34 2314
5098.02 2351
5098.69 2272
5099.36 2098
5100.04 1975
5100.71 2059
5101.38 2040
5102.06 2141
5102.73 2105
5103.41 1944
5104.08 1860
5104.75 1964
5105.43 1885
5106.10 1884
5106.78 1885
5107.45 1996
5108.12 2052
5108.80 2063
5109.47 1857
5110.15 1864
5110.82 1826
5111.50 1988
5112.17 2086
5112.85 2078
5113.52 2061
5114.20 2027
5114.87 1940
5115.54 1885
5116.22 1872
5116.89 1761
5117.57 1836
5118.24 1898
5118.92 1757
5119.59 1811
5120.27 1753
5120.94 1943
5121.62 1866
5122.30 1813
5122.97 1943
5123.65 1839
5124.32 2015
5125.00 2000
5125.67 2011
5126.35 2069
5127.02 1973
5127.70 2012
5128.37 2087
5129.05 1948
5129.73 1939
5130.40 1987
5131.08 2016
5131.75 1956
5132.43 1975
5133.10 1962
5133.78 1965
5134.46 1932
5135.13 1811
5135.81 1855
5136.49 1892
5137.16 2056
5137.84 1842
5138.51 1871
5139.19 1916
5139.87 1885
5140.54 1920
5141.22 1967
5141.90 2012
5142.57 1921
5143.25 2049
5143.93 2081
5144.60 2066
5145.28 1994
5145.96 2018
5146.63 1938
5147.31 2068
5147.99 1855
5148.66 1821
5149.34 1806
5150.02 1948
5150.69 1740
5151.37 1805
5152.05 1868
5152.73 1657
5153.40 1657
5154.08 1760
5154.76 1788
5155.44 1708
5156.11 1799
5156.79 1880
5157.47 1762
5158.15 1751
5158.82 1699
5159.50 1834
5160.18 1844
5160.86 1817
5161.53 1724
5162.21 1866
5162.89 1785
5163.57 1809
5164.25 1731
5164.92 1723
5165.60 1806
5166.28 1950
5166.96 1830
5167.64 1821
5168.31 1826
5168.99 1755
5169.67 1771
5170.35 2049
5171.03 2032
5171.71 2068
5172.39 2032
5173.06 1942
5173.74 1932
5174.42 1901
5175.10 1905
5175.78 1940
5176.46 1791
5177.14 1832
5177.82 1775
5178.49 1773
5179.17 1733
5179.85 1770
5180.53 1734
5181.21 1812
5181.89 1792
5182.57 1847
5183.25 1844
5183.93 1767
5184.61 1803
5185.29 1773
5185.97 1735
5186.64 1687
5187.32 1731
5188.00 1684
5188.68 1621
5189.36 1671
5190.04 1543
5190.72 1652
5191.40 1728
5192.08 1816
5192.76 1690
5193.44 1573
5194.12 1660
5194.80 1612
5195.48 1588
5196.16 1659
5196.84 1773
5197.52 1811
5198.20 1650
5198.88 1713
5199.56 1777
5200.24 1592
5200.92 1701
5201.60 1676
5202.28 1651
5202.96 1689
5203.65 1741
5204.33 1860
5205.01 1796
5205.69 1759
5206.37 1808
5207.05 1752
5207.73 1922
5208.41 1871
5209.09 1954
5209.77 1978
5210.45 2049
5211.13 1903
5211.82 1868
5212.50 1800
5213.18 1864
5213.86 1975
5214.54 2134
5215.22 2057
5215.90 1984
5216.58 2011
5217.27 2039
5217.95 1867
5218.63 1846
5219.31 1852
5219.99 1777
5220.67 1842
5221.36 1862
5222.04 1869
5222.72 1848
5223.40 1881
5224.08 1887
5224.77 1908
5225.45 1800
5226.13 1779
5226.81 1890
5227.49 1959
5228.18 1905
5228.86 1730
5229.54 1801
5230.22 1874
5230.91 1689
5231.59 1619
5232.27 1667
5232.95 1648
5233.63 1584
5234.32 1749
5235.00 1785
5235.68 1799
5236.37 1721
5237.05 1723
5237.73 1665
5238.41 1704
5239.10 1724
5239.78 1706
5240.46 1826
5241.15 1844
5241.83 1908
5242.51 1912
5243.20 1905
5243.88 1854
5244.56 1819
5245.24 1875
5245.93 1728
5246.61 1696
5247.29 1797
5247.98 1946
5248.66 1947
5249.35 1801
5250.03 1769
5250.71 1818
5251.40 1954
5252.08 2075
5252.76 2062
5253.45 2158
5254.13 2247
5254.82 2164
5255.50 2171
5256.18 2163
5256.87 2078
5257.55 2022
5258.24 2133
5258.92 2089
5259.60 1959
5260.29 1979
5260.97 1868
5261.66 1701
5262.34 1803
5263.03 1757
5263.71 1911
5264.40 1828
5265.08 1757
5265.76 1852
5266.45 1864
5267.13 1781
5267.82 1824
5268.50 1958
5269.19 1896
5269.87 1905
5270.56 1983
5271.24 2023
5271.93 2083
5272.61 1886
5273.30 1916
5273.98 1857
5274.67 1771
5275.35 1788
5276.04 1819
5276.72 1920
5277.41 1828
5278.10 1791
5278.78 1720
5279.47 1794
5280.15 1837
5280.84 1858
5281.52 1797
5282.21 1824
5282.89 1924
5283.58 1973
5284.27 2001
5284.95 2198
5285.64 2255
5286.32 2365
5287.01 2300
5287.70 2468
5288.38 2428
5289.07 2261
5289.75 2115
5290.44 2063
5291.13 2054
5291.81 1942
5292.50 1997
5293.19 1851
5293.87 1867
5294.56 2026
5295.25 1926
5295.93 1980
5296.62 1889
5297.31 1783
5297.99 1874
5298.68 1961
5299.37 1837
5300.05 1934
5300.74 1965
5301.43 1976
5302.11 2010
5302.80 1830
5303.49 1843
5304.18 1943
5304.86 1844
5305.55 1899
5306.24 1745
5306.92 1891
5307.61 1955
5308.30 1875
5308.99 1860
5309.67 1817
5310.36 1806
5311.05 1811
5311.74 1821
5312.42 1818
5313.11 1907
5313.80 1999
5314.49 1951
5315.18 1949
5315.86 1882
5316.55 2026
5317.24 1994
5317.93 2010
5318.62 1995
5319.30 1913
5319.99 1878
5320.68 1922
5321.37 2030
5322.06 2092
5322.74 2192
5323.43 2031
5324.12 2249
5324.81 2393
5325.50 2362
5326.19 2443
5326.88 2337
5327.56 2388
5328.25 2128
5328.94 2150
5329.63 2029
5330.32 2145
5331.01 2048
5331.70 1936
5332.39 1870
5333.07 2035
5333.76 1966
5334.45 1917
5335.14 1871
5335.83 1830
5336.52 1833
5337.21 1807
5337.90 1839
5338.59 2013
5339.28 1921
5339.97 1916
5340.66 2019
5341.35 1961
5342.04 1889
5342.73 1862
5343.42 1963
5344.10 2154
5344.79 2055
5345.48 1938
5346.17 2004
5346.86 2090
5347.55 1993
5348.24 1997
5348.93 2182
5349.62 2155
5350.31 2087
5351.00 2248
5351.69 2213
5352.39 2340
5353.08 2360
5353.77 2487
5354.46 2686
5355.15 2635
5355.84 2911
5356.53 3030
5357.22 2921
5357.91 2947
5358.60 2600
5359.29 2529
5359.98 2611
5360.67 2374
5361.36 2221
5362.05 2006
5362.74 1904
5363.44 1865
5364.13 1928
5364.82 1965
5365.51 1999
5366.20 2033
5366.89 1910
5367.58 1865
5368.27 1856
5368.96 1885
5369.66 1985
5370.35 1933
5371.04 1822
5371.73 1805
5372.42 1792
5373.11 1679
5373.81 1636
5374.50 1673
5375.19 1732
5375.88 1838
5376.57 1860
5377.26 1820
5377.96 1724
5378.65 1748
5379.34 1637
5380.03 1773
5380.72 1793
5381.42 1629
5382.11 1698
5382.80 1699
5383.49 1814
5384.18 1839
5384.88 1697
5385.57 1709
5386.26 1737
5386.95 1750
5387.65 1790
5388.34 1756
5389.03 1652
5389.72 1683
5390.42 1741
5391.11 1685
5391.80 1701
5392.50 1954
5393.19 1991
5393.88 1915
5394.57 1861
5395.27 2042
5395.96 2059
5396.65 1981
5397.35 2077
5398.04 1975
5398.73 1920
5399.43 1854
5400.12 1860
5400.81 1777
5401.51 1826
5402.20 1832
5402.89 1694
5403.59 1670
5404.28 1691
5404.97 1749
5405.67 1740
5406.36 1808
5407.06 1755
5407.75 1714
5408.44 1870
5409.14 1752
5409.83 1682
5410.53 1774
5411.22 1710
5411.91 1783
5412.61 1821
5413.30 1795
5414.00 1721
5414.69 1765
5415.38 1854
5416.08 1903
5416.77 1730
5417.47 1708
5418.16 1828
5418.86 1663
5419.55 1787
5420.25 1690
5420.94 1796
5421.64 1817
5422.33 1823
5423.03 1595
5423.72 1743
5424.41 1927
5425.11 1976
5425.80 1877
5426.50 1857
5427.19 1836
5427.89 1898
5428.59 1942
5429.28 1870
5429.98 1884
5430.67 1883
5431.37 1941
5432.06 1960
5432.76 1839
5433.45 1908
5434.15 1929
5434.84 1857
5435.54 1939
5436.23 2022
5436.93 1901
5437.63 1907
5438.32 1926
5439.02 1915
5439.71 1946
5440.41 1959
5441.11 2035
5441.80 2166
5442.50 2103
5443.19 2125
5443.89 2178
5444.59 2123
5445.28 1966
5445.98 2079
5446.68 2013
5447.37 2009
5448.07 2118
5448.76 2116
5449.46 2296
5450.16 2296
5450.85 2523
5451.55 2557
5452.25 2672
5452.94 2681
5453.64 2653
5454.34 2712
5455.03 2722
5455.73 2706
5456.43 2650
5457.13 2659
5457.82 2430
5458.52 2257
5459.22 2218
5459.91 2013
5460.61 2060
5461.31 2058
5462.01 2071
5462.70 2203
5463.40 2299
5464.10 2397
5464.80 2437
5465.49 2310
5466.19 2427
5466.89 2716
5467.59 2674
5468.28 3081
5468.98 2901
5469.68 2990
5470.38 2986
5471.07 3048
5471.77 2986
5472.47 2899
5473.17 2704
5473.87 2676
5474.56 2626
5475.26 2428
5475.96 2383
5476.66 2405
5477.36 2341
5478.06 2461
5478.75 2475
5479.45 2469
5480.15 2505
5480.85 2557
5481.55 2540
5482.25 2598
5482.95 2635
5483.64 2928
5484.34 3114
5485.04 3146
5485.74 3380
5486.44 3304
5487.14 3188
5487.84 3397
5488.54 3279
5489.23 2888
5489.93 2776
5490.63 2933
5491.33 2877
5492.03 2752
5492.73 2796
5493.43 2866
5494.13 2748
5494.83 2872
5495.53 2885
5496.23 2999
5496.93 2667
5497.63 2762
5498.33 2846
5499.03 2978
5499.73 3028
5500.43 3186
5501.13 3110
5501.83 3250
5502.53 3439
5503.23 3410
5503.93 3834
5504.63 4412
5505.33 4843
5506.03 5218
5506.73 5559
5507.43 5491
5508.13 5264
5508.83 5067
5509.53 4557
5510.23 3959
5510.93 3407
5511.63 3277
5512.33 3270
5513.03 3149
5513.73 2989
5514.43 3015
5515.13 2887
5515.83 2675
5516.53 2622
5517.23 2752
5517.93 2835
5518.64 2852
5519.34 2694
5520.04 2741
5520.74 2667
5521.44 2696
5522.14 2708
5522.84 2695
5523.54 2574
5524.24 2454
5524.95 2579
5525.65 2580
5526.35 2550
5527.05 2466
5527.75 2484
5528.45 2303
5529.15 2353
5529.86 2431
5530.56 2308
5531.26 2205
5531.96 2261
5532.66 2015
5533.36 2097
5534.07 2127
5534.77 2103
5535.47 2053
5536.17 2058
5536.87 2222
5537.58 2144
5538.28 1952
5538.98 2078
5539.68 2122
5540.39 1957
5541.09 1953
5541.79 2134
5542.49 2059
5543.20 2057
5543.90 2113
5544.60 1986
5545.30 1956
5546.01 1976
5546.71 1947
5547.41 1913
5548.11 1908
5548.82 1972
5549.52 2053
5550.22 1954
5550.93 2032
5551.63 2110
5552.33 2119
5553.03 2081
5553.74 2044
5554.44 2042
5555.14 1959
5555.85 1978
5556.55 2088
5557.25 1936
5557.96 1962
5558.66 1889
5559.36 1894
5560.07 1870
5560.77 1792
5561.48 1875
5562.18 1709
5562.88 1847
5563.59 1747
5564.29 1812
5564.99 1856
5565.70 1940
5566.40 1897
5567.11 1995
5567.81 1919
5568.51 1946
5569.22 1848
5569.92 1871
5570.63 1856
5571.33 1983
5572.04 1970
5572.74 1920
5573.44 1886
5574.15 1936
5574.85 1866
5575.56 1784
5576.26 1946
5576.97 1811
5577.67 1939
5578.38 1973
5579.08 1892
5579.79 1913
5580.49 2159
5581.20 1957
5581.90 1891
5582.61 1946
5583.31 1970
5584.02 2023
5584.72 1880
5585.43 1927
5586.13 1965
5586.84 1859
5587.54 1704
5588.25 1770
5588.95 1677
5589.66 1714
5590.36 1826
5591.07 1674
5591.77 1741
5592.48 1833
5593.19 1895
5593.89 1774
5594.60 1768
5595.30 1641
5596.01 1695
5596.71 1604
5597.42 1711
5598.13 1795
5598.83 1804
5599.54 1736
5600.24 1737
5600.95 1742
5601.66 1751
5602.36 1720
5603.07 1789
5603.78 1762
5604.48 1746
5605.19 1952
5605.89 1926
5606.60 1732
5607.31 1712
5608.01 1668
5608.72 1660
5609.43 1683
5610.13 1644
5610.84 1658
5611.55 1718
5612.25 1623
5612.96 1685
5613.67 1742
5614.38 1648
5615.08 1706
5615.79 1694
5616.50 1602
5617.20 1556
5617.91 1729
5618.62 1740
5619.33 1764
5620.03 1723
5620.74 1711
5621.45 1694
5622.15 1765
5622.86 1682
5623.57 1669
5624.28 1816
5624.99 1782
5625.69 1704
5626.40 1745
5627.11 1804
5627.82 1614
5628.52 1644
5629.23 1634
5629.94 1603
5630.65 1550
5631.36 1457
5632.06 1620
5632.77 1724
5633.48 1688
5634.19 1675
5634.90 1795
5635.61 1761
5636.31 1687
5637.02 1655
5637.73 1746
5638.44 1878
5639.15 1821
5639.86 1764
5640.56 1820
5641.27 1767
5641.98 1687
5642.69 1831
5643.40 1847
5644.11 1842
5644.82 1781
5645.53 1815
5646.24 1747
5646.94 1719
5647.65 1780
5648.36 1798
5649.07 1787
5649.78 1866
5650.49 1818
5651.20 1872
5651.91 1734
5652.62 1798
5653.33 1750
5654.04 1851
5654.75 1782
5655.46 1746
5656.17 1788
5656.88 1909
5657.59 1976
5658.30 1911
5659.01 1811
5659.71 1954
5660.42 1929
5661.13 2027
5661.84 2147
5662.55 2189
5663.26 2064
5663.97 2276
5664.69 2168
5665.40 2082
5666.11 1954
5666.82 2006
5667.53 1881
5668.24 1851
5668.95 1732
5669.66 1835
5670.37 1861
5671.08 1889
5671.79 1899
5672.50 1910
5673.21 2038
5673.92 2018
5674.63 1912
5675.34 2209
5676.05 2257
5676.76 2200
5677.48 2306
5678.19 2079
5678.90 1954
5679.61 1927
5680.32 1975
5681.03 1862
5681.74 1820
5682.45 1801
5683.16 1767
5683.88 1886
5684.59 1708
5685.30 1735
5686.01 1725
5686.72 1723
5687.43 1778
5688.15 1859
5688.86 1834
5689.57 1854
5690.28 1954
5690.99 1882
5691.70 1772
5692.42 1736
5693.13 1746
5693.84 1752
5694.55 1720
5695.26 1633
5695.98 1751
5696.69 1735
5697.40 1749
5698.11 1720
5698.82 1752
5699.54 1692
5700.25 1614
5700.96 1655
5701.67 1589
5702.39 1681
5703.10 1697
5703.81 1651
5704.52 1591
5705.24 1739
5705.95 1648
5706.66 1554
5707.38 1600
5708.09 1620
5708.80 1631
5709.51 1699
5710.23 1535
5710.94 1572
5711.65 1632
5712.37 1693
5713.08 1642
5713.79 1598
5714.51 1683
5715.22 1738
5715.93 1562
5716.65 1580
5717.36 1554
5718.07 1524
5718.79 1574
5719.50 1640
5720.21 1573
5720.93 1631
5721.64 1609
5722.36 1697
5723.07 1563
5723.78 1619
5724.50 1680
5725.21 1612
5725.92 1687
5726.64 1598
5727.35 1527
5728.07 1556
5728.78 1691
5729.50 1515
5730.21 1622
5730.92 1639
5731.64 1781
5732.35 1889
5733.07 1835
5733.78 1838
5734.50 1814
5735.21 1673
5735.93 1848
5736.64 1806
5737.35 1804
5738.07 1783
5738.78 1670
5739.50 1668
5740.21 1591
5740.93 1564
5741.64 1633
5742.36 1663
5743.07 1632
5743.79 1596
5744.50 1647
5745.22 1733
5745.93 1680
5746.65 1769
5747.37 1711
5748.08 1647
5748.80 1687
5749.51 1613
5750.23 1606
5750.94 1634
5751.66 1706
5752.37 1606
5753.09 1574
5753.81 1601
5754.52 1612
5755.24 1690
5755.95 1793
5756.67 1859
5757.38 1875
5758.10 1784
5758.82 1929
5759.53 2238
5760.25 1965
5760.96 1971
5761.68 1883
5762.40 1887
5763.11 1965
5763.83 1941
5764.55 1845
5765.26 1637
5765.98 1775
5766.70 1745
5767.41 1749
5768.13 1820
5768.85 1684
5769.56 1543
5770.28 1612
5771.00 1677
5771.71 1587
5772.43 1746
5773.15 1780
5773.86 1801
5774.58 1846
5775.30 1816
5776.01 1739
5776.73 1729
5777.45 1774
5778.17 1729
5778.88 1680
5779.60 1739
5780.32 1697
5781.04 1621
5781.75 1761
5782.47 1810
5783.19 1625
5783.91 1604
5784.62 1626
5785.34 1715
5786.06 1801
5786.78 1784
5787.49 1811
5788.21 1660
5788.93 1758
5789.65 1873
5790.37 1845
5791.08 1982
5791.80 1898
5792.52 1819
5793.24 1959
5793.96 2029
5794.68 1908
5795.39 1982
5796.11 1972
5796.83 2137
5797.55 2208
5798.27 2156
5798.99 2326
5799.70 2247
5800.42 2254
5801.14 2237
5801.86 2407
5802.58 2556
5803.30 2864
5804.02 3173
5804.74 3558
5805.45 4033
5806.17 4448
5806.89 4634
5807.61 4477
5808.33 4339
5809.05 3936
5809.77 3293
5810.49 2791
5811.21 2779
5811.93 2679
5812.65 2524
5813.37 2505
5814.09 2274
5814.81 2221
5815.52 2256
5816.24 2402
5816.96 2405
5817.68 2223
5818.40 2382
5819.12 2492
5819.84 2326
5820.56 2407
5821.28 2344
5822.00 2276
5822.72 2178
5823.44 2290
5824.16 2344
5824.88 2359
5825.60 2314
5826.32 2209
5827.04 2165
5827.76 2047
5828.48 2053
5829.21 2074
5829.93 2082
5830.65 2093
5831.37 1914
5832.09 2036
5832.81 2149
5833.53 1938
5834.25 1858
5834.97 1936
5835.69 2000
5836.41 1984
5837.13 1900
5837.85 1900
5838.57 1940
5839.30 1844
5840.02 1806
5840.74 1931
5841.46 1922
5842.18 1933
5842.90 2002
5843.62 2073
5844.34 2031
5845.07 1993
5845.79 1828
5846.51 1845
5847.23 1930
5847.95 1995
5848.67 1723
5849.39 1677
5850.12 1862
5850.84 1714
5851.56 1845
5852.28 1963
5853.00 1955
5853.73 1854
5854.45 1793
5855.17 1836
5855.89 1733
5856.61 1755
5857.34 1816
5858.06 1734
5858.78 1757
5859.50 1831
5860.23 1746
5860.95 1777
5861.67 1806
5862.39 1845
5863.11 1717
5863.84 1795
5864.56 1695
5865.28 1759
5866.01 1794
5866.73 1797
5867.45 1686
5868.17 1695
5868.90 1759
5869.62 1631
5870.34 1662
5871.07 1724
5871.79 1652
5872.51 1606
5873.23 1689
5873.96 1634
5874.68 1713
5875.40 1717
5876.13 1802
5876.85 1818
5877.57 1805
5878.30 1950
5879.02 1893
5879.74 1654
5880.47 1647
5881.19 1732
5881.92 1760
5882.64 1811
5883.36 1853
5884.09 1830
5884.81 1810
5885.53 1761
5886.26 1910
5886.98 1899
5887.71 1770
5888.43 1776
5889.15 1833
5889.88 1903
5890.60 1897
5891.33 1715
5892.05 1725
5892.78 1761
5893.50 1829
5894.23 1852
5894.95 1774
5895.67 1763
5896.40 1680
5897.12 1659
5897.85 1710
5898.57 1828
5899.30 1632
5900.02 1754
5900.75 1769
5901.47 1671
5902.20 1785
5902.92 1841
5903.65 1748
5904.37 1689
5905.10 1696
5905.82 1684
5906.55 1858
5907.27 1837
5908.00 1824
5908.72 1845
5909.45 1792
5910.17 1856
5910.90 1797
5911.62 1855
5912.35 1770
5913.08 1876
5913.80 1864
5914.53 1834
5915.25 1913
5915.98 1871
5916.70 1853
5917.43 1869
5918.16 1951
5918.88 1898
5919.61 1789
5920.33 1748
5921.06 1827
5921.79 1934
5922.51 1816
5923.24 1870
5923.97 1828
5924.69 1917
5925.42 1967
5926.14 1941
5926.87 1820
5927.60 1930
5928.32 2082
5929.05 1904
5929.78 1961
5930.50 2109
5931.23 2091
5931.96 1998
5932.68 1966
5933.41 1974
5934.14 2125
5934.86 2151
5935.59 2128
5936.32 2195
5937.05 2112
5937.77 2047
5938.50 2122
5939.23 2251
5939.95 2307
5940.68 2264
5941.41 2171
5942.14 2244
5942.86 2410
5943.59 2364
5944.32 2386
5945.05 2245
5945.77 2337
5946.50 2471
5947.23 2517
5947.96 2520
5948.68 2474
5949.41 2477
5950.14 2568
5950.87 2594
5951.60 2771
5952.32 2650
5953.05 2706
5953.78 2698
5954.51 2647
5955.24 2792
5955.96 3116
5956.69 3032
5957.42 3171
5958.15 3351
5958.88 3245
5959.61 3335
5960.33 3128
5961.06 2991
5961.79 3213
5962.52 3032
5963.25 2917
5963.98 3009
5964.71 3065
5965.44 3093
5966.16 3200
5966.89 3307
5967.62 3351
5968.35 3389
5969.08 3414
5969.81 3607
5970.54 3958
5971.27 4276
5972.00 4627
5972.73 4897
5973.46 5024
5974.18 4798
5974.91 4654
5975.64 4606
5976.37 4280
5977.10 4122
5977.83 4013
5978.56 3724
5979.29 3563
5980.02 3661
5980.75 3754
5981.48 3795
5982.21 3907
5982.94 4075
5983.67 3944
5984.40 3861
5985.13 3961
5985.86 4036
5986.59 4043
5987.32 4157
5988.05 4337
5988.78 4162
5989.51 4070
5990.24 4146
5990.97 4191
5991.70 4188
5992.43 4193
5993.16 4076
5993.89 4046
5994.62 4432
5995.35 4184
5996.09 4062
5996.82 4077
5997.55 3950
5998.28 4204
5999.01 4144
5999.74 4072
6000.47 4310
6001.20 4326
6001.93 4400
6002.66 4315
6003.39 4177
6004.13 4265
6004.86 4549
6005.59 4438
6006.32 4197
6007.05 4204
6007.78 4176
6008.51 4171
6009.25 4184
6009.98 4055
6010.71 4093
6011.44 4182
6012.17 4237
6012.90 4522
6013.64 4755
6014.37 5248
6015.10 6215
6015.83 6948
6016.56 7379
6017.29 8215
6018.03 9469
6018.76 10050
6019.49 10892
6020.22 10599
6020.96 10184
6021.69 9885
6022.42 9296
6023.15 8269
6023.88 7308
6024.62 6563
6025.35 5813
6026.08 5084
6026.81 4710
6027.55 4118
6028.28 3904
6029.01 3662
6029.75 3581
6030.48 3679
6031.21 3391
6031.94 3312
6032.68 3169
6033.41 3310
6034.14 3304
6034.88 3167
6035.61 3208
6036.34 3141
6037.07 3025
6037.81 3186
6038.54 2970
6039.27 2959
6040.01 3062
6040.74 2979
6041.47 2956
6042.21 2871
6042.94 3072
6043.68 2985
6044.41 2953
6045.14 3067
6045.88 3056
6046.61 3208
6047.34 3425
6048.08 3382
6048.81 3285
6049.55 3387
6050.28 3468
6051.01 3458
6051.75 3384
6052.48 3340
6053.22 3382
6053.95 3548
6054.68 3742
6055.42 3807
6056.15 3936
6056.89 4008
6057.62 4258
6058.36 4494
6059.09 4484
6059.83 4498
6060.56 4393
6061.29 4308
6062.03 3999
6062.76 3623
6063.50 3511
6064.23 3573
6064.97 3769
6065.70 3676
6066.44 3503
6067.17 3348
6067.91 3474
6068.64 3356
6069.38 3507
6070.11 3353
6070.85 3255
6071.58 3293
6072.32 3255
6073.06 3255
6073.79 3188
6074.53 3219
6075.26 3098
6076.00 2970
6076.73 3097
6077.47 2975
6078.20 3010
6078.94 2964
6079.68 2978
6080.41 2920
6081.15 2992
6081.88 2904
6082.62 2948
6083.35 2817
6084.09 2871
6084.83 2930
6085.56 2807
6086.30 2769
6087.04 2907
6087.77 2952
6088.51 2969
6089.24 2888
6089.98 2982
6090.72 2734
6091.45 2760
6092.19 2894
6092.93 2751
6093.66 2711
6094.40 2777
6095.14 2781
6095.87 2685
6096.61 2649
6097.35 2750
6098.08 2848
6098.82 2863
6099.56 2820
6100.29 2811
6101.03 2805
6101.77 2801
6102.51 2665
6103.24 2697
6103.98 2642
6104.72 2695
6105.46 2682
6106.19 2625
6106.93 2588
6107.67 2640
6108.41 2825
6109.14 2557
6109.88 2520
6110.62 2680
6111.36 2697
6112.09 2674
6112.83 2691
6113.57 2685
6114.31 2680
6115.04 2634
6115.78 2725
6116.52 2763
6117.26 2702
6118.00 2712
6118.73 2837
6119.47 2848
6120.21 2826
6120.95 2845
6121.69 2798
6122.43 2963
6123.16 2872
6123.90 2777
6124.64 2960
6125.38 2829
6126.12 2803
6126.86 2842
6127.60 2659
6128.33 2818
6129.07 2865
6129.81 2850
6130.55 2924
6131.29 3048
6132.03 3115
6132.77 3189
6133.51 2997
6134.25 3069
6134.98 2996
6135.72 3011
6136.46 3024
6137.20 3024
6137.94 2999
6138.68 2978
6139.42 3089
6140.16 3114
6140.90 2972
6141.64 3234
6142.38 3180
6143.12 3166
6143.86 3163
6144.60 2992
6145.34 2961
6146.08 3061
6146.82 3258
6147.56 3117
6148.30 3212
6149.04 3166
6149.78 3245
6150.52 3194
6151.26 3150
6152.00 3114
6152.74 3126
6153.48 3105
6154.22 3204
6154.96 3241
6155.70 3384
6156.44 3329
6157.18 3284
6157.92 3426
6158.66 3515
6159.40 3587
6160.14 3501
6160.88 3588
6161.62 3801
6162.36 4010
6163.10 4230
6163.85 4315
6164.59 4152
6165.33 4142
6166.07 4010
6166.81 4239
6167.55 4281
6168.29 4207
6169.03 4303
6169.77 4368
6170.51 4556
6171.26 4679
6172.00 4840
6172.74 5000
6173.48 4944
6174.22 4961
6174.96 5055
6175.70 4884
6176.45 4870
6177.19 4751
6177.93 4640
6178.67 4510
6179.41 4402
6180.16 4481
6180.90 4529
6181.64 4480
6182.38 4426
6183.12 4281
6183.87 4217
6184.61 4168
6185.35 4208
6186.09 4255
6186.83 4354
6187.58 4512
6188.32 4611
6189.06 4608
6189.80 4575
6190.55 4771
6191.29 4605
6192.03 4617
6192.77 4624
6193.52 4746
6194.26 4947
6195.00 4712
6195.74 4789
6196.49 4988
6197.23 5321
6197.97 5717
6198.72 5603
6199.46 5852
6200.20 5887
6200.94 5805
6201.69 5882
6202.43 5908
6203.17 5896
6203.92 5694
6204.66 5678
6205.40 5937
6206.15 5891
6206.89 5790
6207.63 5849
6208.38 6049
6209.12 6526
6209.87 7510
6210.61 8263
6211.35 10007
6212.10 12439
6212.84 15171
6213.58 18288
6214.33 21156
6215.07 23178
6215.82 24495
6216.56 24264
6217.30 23075
6218.05 21881
6218.79 19461
6219.54 16566
6220.28 14135
6221.02 11786
6221.77 9806
6222.51 8408
6223.26 7225
6224.00 6587
6224.75 6004
6225.49 5569
6226.24 5219
6226.98 5351
6227.73 5430
6228.47 5435
6229.21 5641
6229.96 5500
6230.70 5848
6231.45 5611
6232.19 5601
6232.94 5577
6233.68 5234
6234.43 4935
6235.17 4547
6235.92 4127
6236.67 4085
6237.41 3823
6238.16 3617
6238.90 3479
6239.65 3439
6240.39 3452
6241.14 3677
6241.88 3779
6242.63 3626
6243.37 3794
6244.12 3891
6244.87 3946
6245.61 3936
6246.36 3848
6247.10 3811
6247.85 3922
6248.59 4011
6249.34 4091
6250.09 4255
6250.83 4403
6251.58 4426
6252.33 4860
6253.07 5410
6253.82 5742
6254.56 5820
6255.31 6023
6256.06 5891
6256.80 5599
6257.55 5354
6258.30 5105
6259.04 4993
6259.79 4642
6260.54 4362
6261.28 4468
6262.03 4237
6262.78 4221
6263.52 4086
6264.27 4176
6265.02 4128
6265.76 4045
6266.51 4087
6267.26 4243
6268.01 4048
6268.75 4057
6269.50 3991
6270.25 4140
6270.99 3996
6271.74 3887
6272.49 3761
6273.24 3814
6273.98 3905
6274.73 3835
6275.48 3889
6276.23 3849
6276.97 3839
6277.72 3924
6278.47 3898
6279.22 3876
6279.96 3954
6280.71 3982
6281.46 4284
6282.21 4286
6282.96 4152
6283.70 4336
6284.45 4381
6285.20 4166
6285.95 4166
6286.70 4002
6287.45 3814
6288.19 3664
6288.94 3617
6289.69 3754
6290.44 3574
6291.19 3507
6291.94 3381
6292.68 3432
6293.43 3606
6294.18 3577
6294.93 3676
6295.68 3602
6296.43 3572
6297.18 3415
6297.93 3242
6298.67 3273
6299.42 3312
6300.17 3203
6300.92 3163
6301.67 3156
6302.42 3263
6303.17 3193
6303.92 3088
6304.67 3153
6305.42 3067
6306.17 2981
6306.92 3047
6307.67 3076
6308.41 3169
6309.16 3006
6309.91 3042
6310.66 2981
6311.41 2936
6312.16 2975
6312.91 2948
6313.66 2961
6314.41 2898
6315.16 2879
6315.91 3018
6316.66 3014
6317.41 2735
6318.16 3004
6318.91 2861
6319.66 2981
6320.41 3038
6321.16 3112
6321.91 3153
6322.66 3121
6323.41 3057
6324.16 3079
6324.92 3031
6325.67 2924
6326.42 2904
6327.17 2742
6327.92 2751
6328.67 2774
6329.42 2678
6330.17 2638
6330.92 2686
6331.67 2559
6332.42 2566
6333.17 2601
6333.92 2619
6334.68 2412
6335.43 2613
6336.18 2572
6336.93 2576
6337.68 2519
6338.43 2557
6339.18 2452
6339.93 2557
6340.69 2588
6341.44 2503
6342.19 2504
6342.94 2555
6343.69 2539
6344.44 2472
6345.20 2409
6345.95 2433
6346.70 2623
6347.45 2518
6348.20 2438
6348.95 2490
6349.71 2417
6350.46 2498
6351.21 2390
6351.96 2438
6352.71 2485
6353.47 2573
6354.22 2498
6354.97 2477
6355.72 2444
6356.48 2504
6357.23 2630
6357.98 2830
6358.73 2842
6359.49 2721
6360.24 2912
6360.99 2803
6361.74 2676
6362.50 2573
6363.25 2686
6364.00 2596
6364.76 2593
6365.51 2516
6366.26 2454
6367.01 2551
6367.77 2477
6368.52 2416
6369.27 2469
6370.03 2339
6370.78 2327
6371.53 2315
6372.29 2335
6373.04 2306
6373.79 2230
6374.55 2376
6375.30 2327
6376.05 2306
6376.81 2279
6377.56 2246
6378.31 2157
6379.07 2278
6379.82 2306
6380.58 2292
6381.33 2117
6382.08 2324
6382.84 2244
6383.59 2181
6384.35 2200
6385.10 2320
6385.85 2496
6386.61 2319
6387.36 2302
6388.12 2353
6388.87 2290
6389.62 2278
6390.38 2236
6391.13 2243
6391.89 2280
6392.64 2177
6393.40 2215
6394.15 2222
6394.91 2374
6395.66 2468
6396.42 2398
6397.17 2470
6397.93 2426
6398.68 2395
6399.44 2355
6400.19 2318
6400.95 2374
6401.70 2252
6402.46 2321
6403.21 2356
6403.97 2190
6404.72 2105
6405.48 2165
6406.23 2166
6406.99 2085
6407.74 1992
6408.50 2106
6409.25 2222
6410.01 2236
6410.76 2158
6411.52 2156
6412.28 2159
6413.03 2228
6413.79 2249
6414.54 2339
6415.30 2426
6416.05 2192
6416.81 2105
6417.57 2290
6418.32 2297
6419.08 2147
6419.83 2205
6420.59 2188
6421.35 2065
6422.10 2110
6422.86 2133
6423.62 2184
6424.37 2307
6425.13 2327
6425.89 2219
6426.64 2127
6427.40 2132
6428.15 2149
6428.91 2139
6429.67 2208
6430.42 2109
6431.18 2042
6431.94 2270
6432.70 2272
6433.45 2213
6434.21 2259
6434.97 2295
6435.72 2320
6436.48 2325
6437.24 2369
6437.99 2321
6438.75 2333
6439.51 2306
6440.27 2214
6441.02 2229
6441.78 2133
6442.54 2145
6443.30 2349
6444.05 2323
6444.81 2237
6445.57 2330
6446.33 2367
6447.08 2273
6447.84 2266
6448.60 2405
6449.36 2359
6450.12 2426
6450.87 2341
6451.63 2388
6452.39 2316
6453.15 2409
6453.91 2375
6454.66 2343
6455.42 2252
6456.18 2267
6456.94 2373
6457.70 2361
6458.46 2396
6459.21 2481
6459.97 2666
6460.73 2500
6461.49 2546
6462.25 2526
6463.01 2666
6463.77 2576
6464.52 2579
6465.28 2685
6466.04 2669
6466.80 2451
6467.56 2614
6468.32 2706
6469.08 2611
6469.84 2653
6470.60 2608
6471.36 2530
6472.11 2795
6472.87 2746
6473.63 2638
6474.39 2741
6475.15 2702
6475.91 2743
6476.67 2972
6477.43 2939
6478.19 2924
6478.95 2932
6479.71 2874
6480.47 2868
6481.23 2900
6481.99 2935
6482.75 2995
6483.51 3045
6484.27 2959
6485.03 3007
6485.79 3011
6486.55 3036
6487.31 3058
6488.07 3142
6488.83 3366
6489.59 3384
6490.35 3491
6491.11 3381
6491.87 3442
6492.63 3466
6493.39 3409
6494.15 3443
6494.91 3323
6495.67 3524
6496.43 3739
6497.19 3894
6497.95 3916
6498.71 4172
6499.48 4102
6500.24 4051
6501.00 4330
6501.76 4461
6502.52 4525
6503.28 4368
6504.04 4251
6504.80 4198
6505.56 4381
6506.32 4396
6507.09 4425
6507.85 4503
6508.61 4465
6509.37 4323
6510.13 4515
6510.89 4605
6511.65 4494
6512.42 4697
6513.18 4854
6513.94 5007
6514.70 5169
6515.46 5029
6516.22 5348
6516.99 5498
6517.75 5429
6518.51 5513
6519.27 5303
6520.03 5175
6520.80 5201
6521.56 5241
6522.32 5283
6523.08 5405
6523.84 5344
6524.61 5370
6525.37 5392
6526.13 5719
6526.89 5893
6527.66 6161
6528.42 6303
6529.18 6455
6529.94 6794
6530.71 7030
6531.47 7341
6532.23 7935
6533.00 8229
6533.76 8612
6534.52 8631
6535.28 8745
6536.05 8788
6536.81 8591
6537.57 8558
6538.34 9158
6539.10 10595
6539.86 12561
6540.63 15309
6541.39 18377
6542.15 21187
6542.92 23363
6543.68 23986
6544.44 23103
6545.21 21341
6545.97 19390
6546.73 16556
6547.50 14044
6548.26 11638
6549.02 9891
6549.79 8147
6550.55 6933
6551.31 6256
6552.08 5797
6552.84 5489
6553.61 4932
6554.37 4941
6555.13 4948
6555.90 4638
6556.66 4665
6557.43 4480
6558.19 4515
6558.96 4537
6559.72 4430
6560.48 4209
6561.25 4233
6562.01 4195
6562.78 4002
6563.54 3923
6564.31 3924
6565.07 3729
6565.84 3830
6566.60 3929
6567.37 3986
6568.13 4237
6568.90 4375
6569.66 4501
6570.43 4592
6571.19 4849
6571.96 4807
6572.72 4921
6573.49 4865
6574.25 4728
6575.02 4614
6575.78 4525
6576.55 4607
6577.31 4743
6578.08 4801
6578.84 5039
6579.61 5174
6580.37 5464
6581.14 5435
6581.91 5722
6582.67 5856
6583.44 5903
6584.20 5903
6584.97 5893
6585.73 5847
6586.50 5840
6587.27 5855
6588.03 5816
6588.80 5701
6589.56 5463
6590.33 5246
6591.10 5177
6591.86 5332
6592.63 5190
6593.39 5296
6594.16 5310
6594.93 5328
6595.69 5383
6596.46 5397
6597.23 5496
6597.99 5921
6598.76 6457
6599.53 7044
6600.29 7389
6601.06 7558
6601.83 7655
6602.59 7269
6603.36 7267
6604.13 6920
6604.89 6694
6605.66 6192
6606.43 5745
6607.20 5133
6607.96 4804
6608.73 4619
6609.50 4700
6610.26 4473
6611.03 4472
6611.80 4683
6612.57 4421
6613.33 4373
6614.10 4397
6614.87 4195
6615.64 4247
6616.40 4227
6617.17 4235
6617.94 4091
6618.71 3974
6619.48 4130
6620.24 3997
6621.01 3852
6621.78 3776
6622.55 3715
6623.32 3742
6624.08 3840
6624.85 3689
6625.62 3810
6626.39 3748
6627.16 3687
6627.92 3731
6628.69 3736
6629.46 3830
6630.23 3723
6631.00 3571
6631.77 3554
6632.54 3688
6633.30 3415
6634.07 3476
6634.84 3601
6635.61 3621
6636.38 3536
6637.15 3655
6637.92 3751
6638.69 3961
6639.45 4159
6640.22 4441
6640.99 4533
6641.76 4693
6642.53 4665
6643.30 4312
6644.07 4124
6644.84 3985
6645.61 3817
6646.38 3767
6647.15 3587
6647.92 3522
6648.69 3422
6649.46 3264
6650.22 3410
6650.99 3452
6651.76 3476
6652.53 3312
6653.30 3359
6654.07 3478
6654.84 3422
6655.61 3436
6656.38 3413
6657.15 3360
6657.92 3231
6658.69 3284
6659.46 3210
6660.23 3294
6661.00 3378
6661.77 3538
6662.54 3337
6663.31 3313
6664.09 3171
6664.86 3161
6665.63 3245
6666.40 3270
6667.17 3055
6667.94 3049
6668.71 3049
6669.48 3096
6670.25 3056
6671.02 3111
6671.79 3098
6672.56 3091
6673.33 3256
6674.10 3132
6674.88 3214
6675.65 3322
6676.42 3216
6677.19 3249
6677.96 3517
6678.73 3317
6679.50 3342
6680.27 3410
6681.05 3297
6681.82 3411
6682.59 3442
6683.36 3345
6684.13 3309
6684.90 3144
6685.67 3254
6686.45 3528
6687.22 3501
6687.99 3629
6688.76 3747
6689.53 3839
6690.31 4037
6691.08 4160
6691.85 4028
6692.62 4117
6693.39 3970
6694.17 3861
6694.94 3836
6695.71 3573
6696.48 3565
6697.25 3494
6698.03 3216
6698.80 3222
6699.57 3052
6700.34 3039
6701.12 2972
6701.89 3033
6702.66 2889
6703.43 3014
6704.21 2932
6704.98 2990
6705.75 2949
6706.53 2925
6707.30 2926
6708.07 3033
6708.84 3035
6709.62 2933
6710.39 2934
6711.16 3032
6711.94 3023
6712.71 2975
6713.48 3032
6714.26 3026
6715.03 2933
6715.80 3010
6716.58 2901
6717.35 2903
6718.12 2976
6718.90 2745
6719.67 2812
6720.45 2692
6721.22 2698
6721.99 2731
6722.77 2847
6723.54 2667
6724.31 2635
6725.09 2548
6725.86 2652
6726.64 2631
6727.41 2733
6728.18 2643
6728.96 2700
6729.73 2720
6730.51 2784
6731.28 2794
6732.06 2633
6732.83 2788
6733.60 2849
6734.38 2806
6735.15 2753
6735.93 2580
6736.70 2697
6737.48 2795
6738.25 2702
6739.03 2713
6739.80 2726
6740.58 2835
6741.35 2730
6742.13 2694
6742.90 2725
6743.68 2941
6744.45 2860
6745.23 2945
6746.00 2980
6746.78 2970
6747.55 2830
6748.33 2721
6749.10 2776
6749.88 2810
6750.65 2906
6751.43 2813
6752.20 2831
6752.98 2936
6753.75 2816
6754.53 3040
6755.31 3160
6756.08 3232
6756.86 3241
6757.63 3511
6758.41 3660
6759.19 3812
6759.96 3671
6760.74 3453
6761.51 3486
6762.29 3400
6763.07 3154
6763.84 3146
6764.62 3089
6765.39 2978
6766.17 2944
6766.95 2864
6767.72 2750
6768.50 2687
6769.28 2653
6770.05 2797
6770.83 2665
6771.61 2806
6772.38 2906
6773.16 2715
6773.94 2590
6774.71 2809
6775.49 2774
6776.27 2836
6777.04 2845
6777.82 2715
6778.60 2712
6779.37 2596
6780.15 2473
6780.93 2583
6781.71 2526
6782.48 2539
6783.26 2579
6784.04 2522
6784.81 2535
6785.59 2517
6786.37 2502
6787.15 2512
6787.92 2602
6788.70 2528
6789.48 2423
6790.26 2405
6791.04 2400
6791.81 2494
6792.59 2546
6793.37 2516
6794.15 2469
6794.92 2482
6795.70 2554
6796.48 2302
6797.26 2309
6798.04 2313
6798.81 2384
6799.59 2451
6800.37 2376
6801.15 2409
6801.93 2338
6802.71 2361
6803.48 2324
6804.26 2256
6805.04 2322
6805.82 2411
6806.60 2378
6807.38 2479
6808.16 2321
6808.94 2496
6809.71 2589
6810.49 2568
6811.27 2534
6812.05 2454
6812.83 2512
6813.61 2482
6814.39 2378
6815.17 2392
6815.95 2432
6816.73 2286
6817.50 2276
6818.28 2327
6819.06 2263
6819.84 2418
6820.62 2580
6821.40 2403
6822.18 2564
6822.96 2328
6823.74 2380
6824.52 2523
6825.30 2400
6826.08 2388
6826.86 2371
6827.64 2574
6828.42 2387
6829.20 2357
6829.98 2309
6830.76 2449
6831.54 2495
6832.32 2524
6833.10 2472
6833.88 2492
6834.66 2446
6835.44 2613
6836.22 2454
6837.00 2397
6837.78 2442
6838.56 2382
6839.34 2444
6840.12 2467
6840.90 2405
6841.68 2395
6842.46 2383
6843.24 2436
6844.03 2482
6844.81 2306
6845.59 2224
6846.37 2322
6847.15 2398
6847.93 2404
6848.71 2433
6849.49 2485
6850.27 2308
6851.05 2394
6851.84 2477
6852.62 2669
6853.40 2696
6854.18 2874
6854.96 3350
6855.74 3837
6856.52 4225
6857.30 4631
6858.09 4857
6858.87 4957
6859.65 4791
6860.43 4618
6861.21 4185
6861.99 3919
6862.78 3544
6863.56 3092
6864.34 3063
6865.12 2953
6865.90 2785
6866.69 2650
6867.47 2621
6868.25 2652
6869.03 2556
6869.82 2520
6870.60 2690
6871.38 2763
6872.16 2889
6872.94 2905
6873.73 3014
6874.51 3026
6875.29 2981
6876.07 2873
6876.86 2845
6877.64 2737
6878.42 2859
6879.21 2800
6879.99 2795
6880.77 2852
6881.55 2921
6882.34 2764
6883.12 2751
6883.90 2913
6884.69 2887
6885.47 3090
6886.25 3131
6887.04 3118
6887.82 3145
6888.60 3061
6889.39 3117
6890.17 3078
6890.95 3423
6891.74 3737
6892.52 4069
6893.30 4592
6894.09 5133
6894.87 5259
6895.65 5318
6896.44 5385
6897.22 5027
6898.01 4586
6898.79 4115
6899.57 3831
6900.36 3522
6901.14 3452
6901.93 3322
6902.71 3350
6903.49 3360
6904.28 3248
6905.06 3313
6905.85 3471
6906.63 3518
6907.42 3406
6908.20 3437
6908.98 3485
6909.77 3371
6910.55 3225
6911.34 3505
6912.12 3359
6912.91 3078
6913.69 3181
6914.48 3029
6915.26 3060
6916.05 3067
6916.83 3040
6917.62 3181
6918.40 3092
6919.19 2950
6919.97 3131
6920.76 2989
6921.54 3051
6922.33 3093
6923.11 2981
6923.90 3040
6924.68 3033
6925.47 2943
6926.25 2992
6927.04 2986
6927.82 2977
6928.61 2940
6929.40 2969
6930.18 3080
6930.97 3098
6931.75 3160
6932.54 2975
6933.32 3070
6934.11 3222
6934.90 3250
6935.68 3188
6936.47 3247
6937.25 3343
6938.04 3364
6938.83 3537
6939.61 3680
6940.40 3683
6941.19 3752
6941.97 3701
6942.76 3518
6943.54 3542
6944.33 3462
6945.12 3413
6945.90 3549
6946.69 3631
6947.48 3701
6948.26 3780
6949.05 3860
6949.84 3946
6950.62 4176
6951.41 4166
6952.20 4075
6952.99 4028
6953.77 4191
6954.56 4132
6955.35 4118
6956.13 4204
6956.92 4083
6957.71 4105
6958.50 4016
6959.28 4125
6960.07 4380
6960.86 4266
6961.64 4334
6962.43 4434
6963.22 4505
6964.01 4788
6964.80 4936
6965.58 4645
6966.37 4685
6967.16 4584
6967.95 4433
6968.73 4700
6969.52 4732
6970.31 4571
6971.10 4540
6971.89 4629
6972.67 4765
6973.46 4746
6974.25 4909
6975.04 5040
6975.83 4992
6976.62 5155
6977.40 5138
6978.19 5542
6978.98 5489
6979.77 5378
6980.56 5425
6981.35 5362
6982.13 5306
6982.92 5351
6983.71 5548
6984.50 5778
6985.29 5827
6986.08 6064
6986.87 6419
6987.66 6898
6988.45 7670
6989.23 9067
6990.02 10476
6990.81 12009
6991.60 13944
6992.39 15115
6993.18 15949
6993.97 15879
6994.76 15126
6995.55 13912
6996.34 12509
6997.13 10957
6997.92 9504
6998.71 8363
6999.50 7630
7000.29 7306
7001.07 7014
7001.86 7376
7002.65 8067
7003.44 9185
7004.23 10641
7005.02 12253
7005.81 13806
7006.60 15176
7007.39 16020
7008.18 15557
7008.97 14799
7009.76 13395
7010.55 11540
7011.34 10172
7012.14 8708
7012.93 7604
7013.72 6402
7014.51 5677
7015.30 5458
7016.09 4972
7016.88 4798
7017.67 4941
7018.46 4911
7019.25 5010
7020.04 5162
7020.83 5200
7021.62 5033
7022.41 4860
7023.20 4767
7024.00 4595
7024.79 4462
7025.58 4156
7026.37 4199
7027.16 4031
7027.95 4102
7028.74 4094
7029.53 3813
7030.32 4001
7031.12 4074
7031.91 4191
7032.70 4338
7033.49 4357
7034.28 4353
7035.07 4286
7035.87 4069
7036.66 3936
7037.45 3802
7038.24 3796
7039.03 3603
7039.82 3591
7040.62 3539
7041.41 3764
7042.20 3739
7042.99 3861
7043.78 4123
7044.58 4132
7045.37 4058
7046.16 4166
7046.95 3977
7047.75 3925
7048.54 3958
7049.33 3737
7050.12 3896
7050.92 4019
7051.71 3768
7052.50 3770
7053.29 3730
7054.09 3852
7054.88 4189
7055.67 4237
7056.46 4369
7057.26 4511
7058.05 4433
7058.84 4357
7059.64 4096
7060.43 3972
7061.22 3966
7062.02 3718
7062.81 3533
7063.60 3578
7064.39 3556
7065.19 3563
7065.98 3514
7066.77 3465
7067.57 3608
7068.36 3554
7069.16 3519
7069.95 3524
7070.74 3673
7071.54 3644
7072.33 3599
7073.12 3377
7073.92 3487
7074.71 3539
7075.51 3603
7076.30 3469
7077.09 3340
7077.89 3350
7078.68 3438
7079.48 3344
7080.27 3377
7081.06 3401
7081.86 3499
7082.65 3280
7083.45 3235
7084.24 3182
7085.04 3109
7085.83 3202
7086.62 3219
7087.42 3141
7088.21 3251
7089.01 3139
7089.80 3064
7090.60 3130
7091.39 3124
7092.19 3334
7092.98 3511
7093.78 3516
7094.57 3694
7095.37 3792
7096.16 3647
7096.96 3680
7097.75 3540
7098.55 3291
7099.34 3076
7100.14 2961
7100.93 2969
7101.73 2832
7102.52 2774
7103.32 2648
7104.11 2683
7104.91 2518
7105.71 2593
7106.50 2533
7107.30 2461
7108.09 2452
7108.89 2418
7109.68 2326
7110.48 2354
7111.28 2349
7112.07 2293
7112.87 2297
7113.66 2279
7114.46 2225
7115.26 2189
7116.05 2151
7116.85 2131
7117.65 2157
7118.44 2150
7119.24 2170
7120.03 2300
7120.83 2192
7121.63 2201
7122.42 2440
7123.22 2402
7124.02 2459
7124.81 2412
7125.61 2354
7126.41 2256
7127.20 2239
7128.00 2257
7128.80 2092
7129.59 2228
7130.39 2270
7131.19 2108
7131.99 2154
7132.78 2291
7133.58 2348
7134.38 2250
7135.17 2292
7135.97 2244
7136.77 2229
7137.57 2232
7138.36 2192
7139.16 2267
7139.96 2318
7140.76 2188
7141.55 2187
7142.35 2235
7143.15 2316
7143.95 2181
7144.74 2214
7145.54 2197
7146.34 2181
7147.14 2122
7147.94 2110
7148.73 2240
7149.53 2258
7150.33 2331
7151.13 2233
7151.93 2284
7152.72 2256
7153.52 2172
7154.32 2176
7155.12 2272
7155.92 2319
7156.72 2219
7157.51 2184
7158.31 2170
7159.11 2136
7159.91 2200
7160.71 2232
7161.51 2113
7162.31 2024
7163.11 2049
7163.90 2050
7164.70 2000
7165.50 2080
7166.30 1989
7167.10 2142
7167.90 2186
7168.70 2037
7169.50 1992
7170.30 1894
7171.10 1904
7171.90 2107
7172.69 2071
7173.49 1966
7174.29 1984
7175.09 2059
7175.89 2090
7176.69 1965
7177.49 2014
7178.29 1980
7179.09 2011
7179.89 1980
7180.69 1942
7181.49 2035
7182.29 2000
7183.09 2012
7183.89 2059
7184.69 2028
7185.49 1873
7186.29 1898
7187.09 2088
7187.89 2114
7188.69 2041
7189.49 2107
7190.29 1999
7191.09 2069
7191.89 1988
7192.69 1989
7193.49 1969
7194.29 2128
7195.09 1970
7195.89 1855
7196.70 1907
7197.50 1873
7198.30 1879
7199.10 1921
7199.90 1678
7200.70 1689
7201.50 1706
7202.30 1700
7203.10 1725
7203.90 1751
7204.70 1806
7205.51 1720
7206.31 1750
7207.11 1757
7207.91 1839
7208.71 1796
7209.51 1736
7210.31 1768
7211.12 1680
7211.92 1766
7212.72 1595
7213.52 1547
7214.32 1698
7215.12 1654
7215.92 1677
7216.73 1677
7217.53 1650
7218.33 1643
7219.13 1792
7219.93 1830
7220.74 1698
7221.54 1791
7222.34 1677
7223.14 1731
7223.94 1704
7224.75 1768
7225.55 1743
7226.35 1727
7227.15 1730
7227.96 1673
7228.76 1635
7229.56 1673
7230.36 1748
7231.17 1741
7231.97 1797
7232.77 1833
7233.57 1754
7234.38 1801
7235.18 1793
7235.98 1726
7236.79 1762
7237.59 1891
7238.39 1781
7239.19 1754
7240.00 1838
7240.80 1821
7241.60 1754
7242.41 1785
7243.21 1807
7244.01 1974
7244.82 2044
7245.62 2048
7246.42 2052
7247.23 2071
7248.03 2060
7248.83 2117
7249.64 2137
7250.44 2082
7251.25 2067
7252.05 1953
7252.85 1969
7253.66 1864
7254.46 1832
7255.27 1839
7256.07 1899
7256.87 1853
7257.68 1845
7258.48 1766
7259.29 1838
7260.09 1902
7260.89 1864
7261.70 1931
7262.50 2039
7263.31 1918
7264.11 1939
7264.92 1862
7265.72 1931
7266.53 2058
7267.33 2044
7268.13 1974
7268.94 1969
7269.74 2039
7270.55 2016
7271.35 2002
7272.16 2065
7272.96 2049
7273.77 2079
7274.57 2076
7275.38 2064
7276.18 2165
7276.99 2262
7277.79 2119
7278.60 2174
7279.40 2198
7280.21 2175
7281.01 2123
7281.82 2192
7282.63 2194
7283.43 2211
7284.24 2238
7285.04 2303
7285.85 2398
7286.65 2527
7287.46 2707
7288.27 2995
7289.07 3296
7289.88 3793
7290.68 4529
7291.49 4743
7292.29 5001
7293.10 4849
7293.91 4738
7294.71 4466
7295.52 3967
7296.33 3611
7297.13 3282
7297.94 3029
7298.74 2818
7299.55 2619
7300.36 2478
7301.16 2355
7301.97 2285
7302.78 2314
7303.58 2290
7304.39 2488
7305.20 2427
7306.00 2358
7306.81 2433
7307.62 2483
7308.42 2335
7309.23 2441
7310.04 2453
7310.84 2478
7311.65 2480
7312.46 2418
7313.27 2483
7314.07 2665
7314.88 2850
7315.69 2988
7316.50 3076
7317.30 3247
7318.11 3328
7318.92 3463
7319.72 3387
7320.53 3063
7321.34 2909
7322.15 3097
7322.96 3111
7323.76 3241
7324.57 3315
7325.38 3560
7326.19 3830
7326.99 4090
7327.80 4138
7328.61 4191
7329.42 4188
7330.23 4201
7331.03 4086
7331.84 3774
7332.65 3272
7333.46 3206
7334.27 2956
7335.08 2672
7335.88 2595
7336.69 2469
7337.50 2347
7338.31 2337
7339.12 2290
7339.93 2209
7340.74 2279
7341.54 2285
7342.35 2310
7343.16 2317
7343.97 2290
7344.78 2363
7345.59 2379
7346.40 2357
7347.21 2367
7348.02 2283
7348.82 2296
7349.63 2345
7350.44 2267
7351.25 2272
7352.06 2231
7352.87 2327
7353.68 2432
7354.49 2270
7355.30 2297
7356.11 2287
7356.92 2238
7357.73 2258
7358.54 2260
7359.35 2243
7360.16 2173
7360.97 2263
7361.78 2241
7362.59 2220
7363.40 2175
7364.21 2204
7365.02 2279
7365.83 2311
7366.64 2281
7367.45 2275
7368.26 2190
7369.07 2334
7369.88 2323
7370.69 2361
7371.50 2346
7372.31 2361
7373.12 2489
7373.93 2513
7374.74 2557
7375.55 2481
7376.36 2527
7377.17 2322
7377.98 2352
7378.79 2463
7379.60 2420
7380.42 2353
7381.23 2443
7382.04 2348
7382.85 2416
7383.66 2600
7384.47 2726
7385.28 2907
7386.09 3146
7386.90 3413
7387.71 3563
7388.53 3695
7389.34 3999
7390.15 3911
7390.96 3507
7391.77 3384
7392.58 3122
7393.39 2980
7394.21 2759
7395.02 2627
7395.83 2534
7396.64 2494
7397.45 2364
7398.27 2290
7399.08 2222
7399.89 2231
7400.70 2244
7401.51 2338
7402.33 2323
7403.14 2238
7403.95 2422
7404.76 2577
7405.57 2722
7406.39 2901
7407.20 2969
7408.01 2942
7408.82 3031
7409.64 3001
7410.45 3025
7411.26 2864
7412.07 2596
7412.89 2686
7413.70 2699
7414.51 2643
7415.32 2503
7416.14 2561
7416.95 2622
7417.76 2405
7418.58 2275
7419.39 2235
7420.20 2234
7421.02 2085
7421.83 2103
7422.64 1988
7423.45 2035
7424.27 1955
7425.08 1970
7425.89 1986
7426.71 1975
7427.52 1960
7428.33 1963
7429.15 1956
7429.96 1932
7430.78 1763
7431.59 1775
7432.40 1788
7433.22 1754
7434.03 1839
7434.84 1971
7435.66 1905
7436.47 1748
7437.29 1746
7438.10 1820
7438.91 1827
7439.73 1683
7440.54 1649
7441.36 1698
7442.17 1801
7442.99 1788
7443.80 1812
7444.61 1763
7445.43 1708
7446.24 1793
7447.06 1733
7447.87 1699
7448.69 1785
7449.50 1911
7450.32 1901
7451.13 1715
7451.95 1670
7452.76 1780
7453.58 1754
7454.39 1754
7455.21 1702
7456.02 1775
7456.84 1767
7457.65 1687
7458.47 1758
7459.28 1731
7460.10 1697
7460.91 1783
7461.73 1728
7462.54 1624
7463.36 1665
7464.17 1651
7464.99 1778
7465.80 1787
7466.62 1746
7467.44 1672
7468.25 1660
7469.07 1720
7469.88 1802
7470.70 1665
7471.51 1620
7472.33 1754
7473.15 1727
7473.96 1702
7474.78 1621
7475.59 1616
7476.41 1726
7477.23 1705
7478.04 1778
7478.86 1720
7479.67 1680
7480.49 1655
7481.31 1633
7482.12 1615
7482.94 1641
7483.76 1627
7484.57 1592
7485.39 1573
7486.21 1645
7487.02 1494
7487.84 1531
7488.66 1537
7489.47 1471
7490.29 1465
7491.11 1570
7491.92 1662
7492.74 1602
7493.56 1621
7494.38 1560
7495.19 1545
7496.01 1543
7496.83 1561
7497.64 1561
7498.46 1603
7499.28 1566
7500.10 1495
7500.91 1444
7501.73 1444
7502.55 1515
7503.37 1578
7504.18 1620
7505.00 1529
7505.82 1482
7506.64 1478
7507.46 1573
7508.27 1537
7509.09 1406
7509.91 1462
7510.73 1533
7511.55 1540
7512.36 1446
7513.18 1507
7514.00 1519
7514.82 1428
7515.64 1517
7516.45 1497
7517.27 1535
7518.09 1540
7518.91 1495
7519.73 1466
7520.55 1507
7521.37 1464
7522.18 1465
7523.00 1412
7523.82 1336
7524.64 1490
7525.46 1385
7526.28 1422
7527.10 1403
7527.92 1442
7528.74 1355
7529.55 1389
7530.37 1425
7531.19 1415
7532.01 1395
7532.83 1377
7533.65 1371
7534.47 1420
7535.29 1387
7536.11 1399
7536.93 1437
7537.75 1407
7538.57 1393
7539.39 1471
7540.21 1416
7541.03 1384
7541.84 1428
7542.66 1481
7543.48 1473
7544.30 1417
7545.12 1415
7545.94 1310
7546.76 1333
7547.58 1405
7548.40 1397
7549.22 1445
7550.04 1454
7550.86 1540
7551.68 1521
7552.51 1529
7553.33 1425
7554.15 1409
7554.97 1479
7555.79 1547
7556.61 1457
7557.43 1415
7558.25 1461
7559.07 1426
7559.89 1477
7560.71 1387
7561.53 1416
7562.35 1390
7563.17 1446
7563.99 1391
7564.81 1440
7565.64 1439
7566.46 1507
7567.28 1521
7568.10 1466
7568.92 1411
7569.74 1472
7570.56 1530
7571.38 1455
7572.21 1417
7573.03 1409
7573.85 1429
7574.67 1413
7575.49 1373
7576.31 1420
7577.13 1330
7577.96 1333
7578.78 1488
7579.60 1477
7580.42 1437
7581.24 1437
7582.07 1400
7582.89 1376
7583.71 1504
7584.53 1389
7585.35 1331
7586.18 1325
7587.00 1405
7587.82 1464
7588.64 1386
7589.46 1293
7590.29 1370
7591.11 1358
7591.93 1435
7592.75 1487
7593.58 1429
7594.40 1452
7595.22 1437
7596.04 1548
7596.87 1447
7597.69 1382
7598.51 1523
7599.34 1504
7600.16 1461
7600.98 1400
7601.80 1402
7602.63 1448
7603.45 1391
7604.27 1338
7605.10 1523
7605.92 1441
7606.74 1428
7607.57 1538
7608.39 1480
7609.21 1474
7610.04 1641
7610.86 1642
7611.68 1646
7612.51 1730
7613.33 1731
7614.15 1553
7614.98 1490
7615.80 1564
7616.62 1569
7617.45 1602
7618.27 1577
7619.10 1586
7619.92 1555
7620.74 1581
7621.57 1483
7622.39 1537
7623.22 1585
7624.04 1679
7624.86 1695
7625.69 1736
7626.51 1710
7627.34 1629
7628.16 1646
7628.99 1746
7629.81 1625
7630.64 1617
7631.46 1686
7632.28 1642
7633.11 1548
7633.93 1549
7634.76 1588
7635.58 1534
7636.41 1589
7637.23 1664
7638.06 1799
7638.88 1824
7639.71 1727
7640.53 1824
7641.36 1864
7642.18 1750
7643.01 1732
7643.83 1740
7644.66 1646
7645.48 1550
7646.31 1433
7647.14 1356
7647.96 1426
7648.79 1437
7649.61 1479
7650.44 1406
7651.26 1411
7652.09 1476
7652.91 1405
7653.74 1332
7654.57 1284
7655.39 1290
7656.22 1321
7657.04 1364
7657.87 1379
7658.70 1347
7659.52 1279
7660.35 1281
7661.17 1326
7662.00 1296
7662.83 1286
7663.65 1268
7664.48 1236
7665.31 1228
7666.13 1279
7666.96 1288
7667.79 1267
7668.61 1207
7669.44 1317
7670.27 1340
7671.09 1370
7671.92 1331
7672.75 1346
7673.57 1288
7674.40 1240
7675.23 1285
7676.05 1406
7676.88 1419
7677.71 1396
7678.53 1343
7679.36 1385
7680.19 1374
7681.02 1364
7681.84 1338
7682.67 1231
7683.50 1228
7684.33 1293
7685.15 1327
7685.98 1282
7686.81 1282
7687.64 1358
7688.46 1247
7689.29 1229
7690.12 1333
7690.95 1273
7691.77 1296
7692.60 1312
7693.43 1332
7694.26 1286
7695.09 1279
7695.91 1271
7696.74 1380
7697.57 1367
7698.40 1315
7699.23 1314
7700.06 1316
7700.88 1374
7701.71 1420
7702.54 1313
7703.37 1226
7704.20 1340
7705.03 1336
7705.85 1397
7706.68 1384
7707.51 1323
7708.34 1339
7709.17 1376
7710.00 1381
7710.83 1354
7711.66 1438
7712.48 1370
7713.31 1429
7714.14 1305
7714.97 1334
7715.80 1354
7716.63 1347
7717.46 1418
7718.29 1355
7719.12 1316
7719.95 1297
7720.78 1319
7721.61 1369
7722.44 1297
7723.27 1366
7724.09 1362
7724.92 1315
7725.75 1281
7726.58 1278
7727.41 1325
7728.24 1411
7729.07 1359
7729.90 1259
7730.73 1322
7731.56 1381
7732.39 1380
7733.22 1505
7734.05 1346
7734.88 1342
7735.71 1358
7736.54 1328
7737.37 1343
7738.20 1280
7739.03 1306
7739.86 1338
7740.70 1316
7741.53 1316
7742.36 1377
7743.19 1414
7744.02 1410
7744.85 1328
7745.68 1192
7746.51 1264
7747.34 1333
7748.17 1369
7749.00 1306
7749.83 1325
7750.66 1384
7751.50 1504
7752.33 1547
7753.16 1565
7753.99 1683
7754.82 1693
7755.65 1762
7756.48 1776
7757.31 1624
7758.15 1673
7758.98 1622
7759.81 1645
7760.64 1538
7761.47 1461
7762.30 1470
7763.13 1541
7763.97 1414
7764.80 1400
7765.63 1442
7766.46 1392
7767.29 1514
7768.13 1443
7768.96 1396
7769.79 1397
7770.62 1374
7771.45 1436
7772.29 1409
7773.12 1451
7773.95 1422
7774.78 1322
7775.62 1340
7776.45 1228
7777.28 1319
7778.11 1418
7778.95 1286
7779.78 1361
7780.61 1409
7781.44 1432
7782.28 1419
7783.11 1331
7783.94 1404
7784.77 1448
7785.61 1383
7786.44 1368
7787.27 1345
7788.11 1377
7788.94 1409
7789.77 1375
7790.61 1342
7791.44 1396
7792.27 1491
7793.10 1470
7793.94 1373
7794.77 1410
7795.60 1404
7796.44 1378
7797.27 1416
7798.11 1542
7798.94 1396
7799.77 1409
7800.61 1467
7801.44 1383
7802.27 1380
7803.11 1398
7803.94 1454
7804.78 1451
7805.61 1535
7806.44 1478
7807.28 1525
7808.11 1537
7808.95 1495
7809.78 1555
7810.61 1528
7811.45 1497
7812.28 1611
7813.12 1564
7813.95 1465
7814.79 1569
7815.62 1526
7816.45 1518
7817.29 1594
7818.12 1644
7818.96 1665
7819.79 1789
7820.63 1773
7821.46 1873
7822.30 1913
7823.13 1955
7823.97 1947
7824.80 2106
7825.64 2060
7826.47 1949
7827.31 1841
7828.14 1787
7828.98 1723
7829.81 1685
7830.65 1658
7831.48 1702
7832.32 1798
7833.15 1957
7833.99 1707
7834.83 1901
7835.66 2002
7836.50 1829
7837.33 1821
7838.17 1913
7839.00 1907
7839.84 1892
7840.68 1930
7841.51 1844
7842.35 1913
7843.18 2013
7844.02 1956
7844.86 1906
7845.69 1905
7846.53 1966
7847.36 1864
7848.20 1803
7849.04 1808
7849.87 1860
7850.71 1798
7851.55 1737
7852.38 1678
7853.22 1702
7854.05 1646
7854.89 1641
7855.73 1707
7856.56 1610
7857.40 1535
7858.24 1541
7859.08 1562
7859.91 1561
7860.75 1568
7861.59 1577
7862.42 1574
7863.26 1595
7864.10 1633
7864.93 1646
7865.77 1617
7866.61 1625
7867.45 1553
7868.28 1762
7869.12 1652
7869.96 1512
7870.80 1492
7871.63 1513
7872.47 1514
7873.31 1509
7874.15 1571
7874.98 1587
7875.82 1700
7876.66 1599
7877.50 1608
7878.33 1716
7879.17 1601
7880.01 1666
7880.85 1695
7881.69 1729
7882.52 1915
7883.36 1813
7884.20 1844
7885.04 1825
7885.88 1837
7886.71 1913
7887.55 1911
7888.39 1967
7889.23 1792
7890.07 1647
7890.91 1652
7891.75 1676
7892.58 1696
7893.42 1651
7894.26 1632
7895.10 1685
7895.94 1616
7896.78 1711
7897.62 1801
7898.46 1842
7899.29 1836
7900.13 2036
7900.97 1759
7901.81 1714
7902.65 1840
7903.49 1852
7904.33 1737
7905.17 1826
7906.01 1857
7906.85 1770
7907.69 1815
7908.53 1792
7909.37 1738
7910.21 1714
7911.04 1764
7911.88 1648
7912.72 1682
7913.56 1656
7914.40 1632
7915.24 1538
7916.08 1599
7916.92 1549
7917.76 1523
7918.60 1634
7919.44 1493
7920.28 1454
7921.12 1538
7921.96 1672
7922.80 1729
7923.64 1865
7924.48 1896
7925.32 1924
7926.16 1888
7927.01 1883
7927.85 1788
7928.69 1897
7929.53 1724
7930.37 1638
7931.21 1593
7932.05 1533
7932.89 1521
7933.73 1515
7934.57 1570
7935.41 1431
7936.25 1374
7937.09 1364
7937.93 1408
7938.78 1362
7939.62 1481
7940.46 1440
7941.30 1437
7942.14 1487
7942.98 1429
7943.82 1353
7944.66 1399
7945.51 1299
7946.35 1373
7947.19 1280
7948.03 1383
7948.87 1384
7949.71 1421
7950.56 1457
7951.40 1446
7952.24 1430
7953.08 1407
7953.92 1399
7954.76 1393
7955.61 1446
7956.45 1465
7957.29 1478
7958.13 1410
7958.97 1398
7959.82 1393
7960.66 1480
7961.50 1478
7962.34 1393
7963.19 1426
7964.03 1377
7964.87 1400
7965.71 1367
7966.56 1452
7967.40 1456
7968.24 1511
7969.08 1456
7969.93 1436
7970.77 1388
7971.61 1382
7972.45 1471
7973.30 1567
7974.14 1574
7974.98 1576
7975.83 1528
7976.67 1481
7977.51 1525
7978.36 1519
7979.20 1425
7980.04 1415
7980.89 1486
7981.73 1421
7982.57 1412
7983.42 1410
7984.26 1348
7985.10 1384
7985.95 1355
7986.79 1358
7987.63 1401
7988.48 1366
7989.32 1322
7990.16 1346
7991.01 1221
7991.85 1204
7992.70 1317
7993.54 1322
7994.38 1341
7995.23 1379
7996.07 1319
7996.92 1330
7997.76 1351
7998.60 1270
7999.45 1300
8000.29 1316
8001.14 1248
8001.98 1238
8002.83 1249
8003.67 1206
8004.52 1245
8005.36 1279
8006.20 1244
8007.05 1329
8007.89 1216
8008.74 1231
8009.58 1271
8010.43 1271
8011.27 1266
8012.12 1267
8012.96 1344
8013.81 1282
8014.65 1325
8015.50 1265
8016.34 1342
8017.19 1237
8018.03 1227
8018.88 1285
8019.72 1247
8020.57 1303
8021.42 1303
8022.26 1323
8023.11 1271
8023.95 1206
8024.80 1143
8025.64 1173
8026.49 1206
8027.33 1190
8028.18 1145
8029.03 1151
8029.87 1179
8030.72 1196
8031.56 1253
8032.41 1165
8033.26 1138
8034.10 1220
8034.95 1300
8035.79 1196
8036.64 1205
8037.49 1233
8038.33 1103
8039.18 1132
8040.03 1190
8040.87 1168
8041.72 1150
8042.57 1164
8043.41 1220
8044.26 1198
8045.11 1261
8045.95 1276
8046.80 1205
8047.65 1307
8048.49 1296
8049.34 1227
8050.19 1170
8051.03 1135
8051.88 1173
8052.73 1159
8053.58 1218
8054.42 1162
8055.27 1198
8056.12 1155
8056.96 1105
8057.81 1165
8058.66 1145
8059.51 1225
8060.35 1218
8061.20 1239
8062.05 1159
8062.90 1114
8063.74 1098
8064.59 1115
8065.44 1134
8066.29 1139
8067.14 1121
8067.98 1151
8068.83 1192
8069.68 1211
8070.53 1213
8071.38 1175
8072.22 1219
8073.07 1241
8073.92 1218
8074.77 1128
8075.62 1063
8076.46 1091
8077.31 1096
8078.16 1168
8079.01 1163
8079.86 1165
8080.71 1128
8081.56 1052
8082.40 1177
8083.25 1200
8084.10 1123
8084.95 1127
8085.80 1117
8086.65 1221
8087.50 1226
8088.35 1102
8089.19 1066
8090.04 1043
8090.89 1061
8091.74 1115
8092.59 1046
8093.44 1083
8094.29 1120
8095.14 1109
8095.99 1108
8096.84 1123
8097.69 1103
8098.54 1165
8099.39 1208
8100.24 1119
8101.09 1100
8101.94 1112
8102.79 1153
8103.63 1129
8104.48 1219
8105.33 1107
8106.18 1210
8107.03 1122
8107.88 1217
8108.73 1127
8109.58 1092
8110.43 1123
8111.28 1091
8112.14 1151
8112.99 1182
8113.84 1141
8114.69 1057
8115.54 1181
8116.39 1149
8117.24 1080
8118.09 1046
8118.94 1069
8119.79 1084
8120.64 1152
8121.49 1126
8122.34 1148
8123.19 1119
8124.04 1097
8124.89 1200
8125.74 1202
8126.60 1211
8127.45 1231
8128.30 1147
8129.15 1155
8130.00 1235
8130.85 1237
8131.70 1231
8132.55 1162
8133.40 1157
8134.26 1210
8135.11 1248
8135.96 1232
8136.81 1290
8137.66 1265
8138.51 1239
8139.37 1221
8140.22 1238
8141.07 1226
8141.92 1214
8142.77 1234
8143.62 1255
8144.48 1168
8145.33 1091
8146.18 1122
8147.03 1209
8147.88 1217
8148.74 1269
8149.59 1292
8150.44 1199
8151.29 1233
8152.15 1328
8153.00 1273
8153.85 1300
8154.70 1245
8155.56 1266
8156.41 1264
8157.26 1323
8158.11 1302
8158.97 1343
8159.82 1333
8160.67 1395
8161.52 1487
8162.38 1554
8163.23 1574
8164.08 1680
8164.94 1601
8165.79 1468
8166.64 1341
8167.49 1373
8168.35 1433
8169.20 1245
8170.05 1239
8170.91 1266
8171.76 1283
8172.61 1242
8173.47 1179
8174.32 1209
8175.17 1145
8176.03 1287
8176.88 1286
8177.74 1213
8178.59 1184
8179.44 1230
8180.30 1174
8181.15 1153
8182.00 1145
8182.86 1262
8183.71 1210
8184.57 1076
8185.42 1065
8186.27 1159
8187.13 1142
8187.98 1104
8188.84 1123
8189.69 1099
8190.55 1086
8191.40 1061
8192.25 1100
8193.11 1121
8193.96 1107
8194.82 1108
8195.67 1103
8196.53 1078
8197.38 1097
8198.24 1150
8199.09 1108
8199.95 1209
8200.80 1108
8201.66 1024
8202.51 1062
8203.37 1099
8204.22 1064
8205.08 1185
8205.93 1130
8206.79 1139
8207.64 1060
8208.50 1092
8209.35 1102
8210.21 1055
8211.06 1069
8211.92 1058
8212.77 1172
8213.63 1173
8214.48 1095
8215.34 1070
8216.20 1163
8217.05 1211
8217.91 1178
8218.76 1089
8219.62 1197
8220.48 1070
8221.33 1050
8222.19 1173
8223.04 1174
8223.90 1117
8224.76 1154
8225.61 1200
8226.47 1135
8227.32 1151
8228.18 1153
8229.04 1189
8229.89 1190
8230.75 1327
8231.61 1261
8232.46 1253
8233.32 1219
8234.18 1258
8235.03 1180
8235.89 1176
8236.75 1092
8237.60 1055
8238.46 1142
8239.32 1143
8240.17 1150
8241.03 1211
8241.89 1115
8242.74 1128
8243.60 1215
8244.46 1150
8245.32 1230
8246.17 1166
8247.03 1154
8247.89 1075
8248.74 1120
8249.60 1143
8250.46 1089
8251.32 1048
8252.17 1070
8253.03 964
8253.89 1053
8254.75 1143
8255.60 1169
8256.46 1172
8257.32 1134
8258.18 1132
8259.04 1096
8259.89 1125
8260.75 1135
8261.61 1167
8262.47 1164
8263.33 1127
8264.18 1125
8265.04 1147
8265.90 1132
8266.76 1131
8267.62 1120
8268.48 1118
8269.33 1075
8270.19 1091
8271.05 1124
8271.91 1085
8272.77 1117
8273.63 1096
8274.49 1157
8275.34 1074
8276.20 1048
8277.06 1041
8277.92 1113
8278.78 1019
8279.64 1100
8280.50 1105
8281.36 1101
8282.22 1141
8283.08 1192
8283.93 1142
8284.79 1081
8285.65 1125
8286.51 1133
8287.37 1160
8288.23 1162
8289.09 1105
8289.95 1133
8290.81 1121
8291.67 1093
8292.53 1168
8293.39 1147
8294.25 1132
8295.11 1114
8295.97 1126
8296.83 1112
8297.69 1133
8298.55 1249
8299.41 1377
8300.27 1244
8301.13 1155
8301.99 1229
8302.85 1238
8303.71 1253
8304.57 1114
8305.43 1156
8306.29 1199
8307.15 1219
8308.01 1237
8308.87 1253
8309.73 1298
8310.59 1284
8311.45 1247
8312.31 1184
8313.17 1232
8314.03 1258
8314.90 1186
8315.76 1194
8316.62 1209
8317.48 1226
8318.34 1290
8319.20 1202
8320.06 1241
8320.92 1298
8321.78 1244
8322.64 1236
8323.51 1283
8324.37 1227
8325.23 1295
8326.09 1279
8326.95 1259
8327.81 1259
8328.67 1280
8329.54 1214
8330.40 1172
8331.26 1146
8332.12 1122
8332.98 1122
8333.84 1180
8334.71 1161
8335.57 1207
8336.43 1146
8337.29 1145
8338.15 1182
8339.02 1182
8339.88 1206
8340.74 1309
8341.60 1293
8342.46 1170
8343.33 1242
8344.19 1245
8345.05 1249
8345.91 1272
8346.78 1209
8347.64 1216
8348.50 1276
8349.36 1205
8350.23 1221
8351.09 1285
8351.95 1198
8352.81 1194
8353.68 1222
8354.54 1250
8355.40 1207
8356.27 1267
8357.13 1277
8357.99 1289
8358.86 1260
8359.72 1225
8360.58 1239
8361.44 1243
8362.31 1433
8363.17 1378
8364.03 1311
8364.90 1284
8365.76 1337
8366.63 1388
8367.49 1318
8368.35 1313
8369.22 1348
8370.08 1238
8370.94 1303
8371.81 1362
8372.67 1290
8373.53 1294
8374.40 1300
8375.26 1376
8376.13 1411
8376.99 1342
8377.85 1336
8378.72 1482
8379.58 1476
8380.45 1358
8381.31 1346
8382.18 1330
8383.04 1459
8383.90 1406
8384.77 1425
8385.63 1445
8386.50 1449
8387.36 1448
8388.23 1414
8389.09 1468
8389.96 1447
8390.82 1479
8391.69 1456
8392.55 1543
8393.42 1491
8394.28 1550
8395.15 1572
8396.01 1535
8396.88 1600
8397.74 1559
8398.61 1590
8399.47 1528
8400.34 1484
8401.20 1500
8402.07 1566
8402.93 1531
8403.80 1597
8404.66 1581
8405.53 1594
8406.39 1705
8407.26 1726
8408.12 1649
8408.99 1570
8409.86 1657
8410.72 1682
8411.59 1704
8412.45 1674
8413.32 1717
8414.19 1735
8415.05 1714
8415.92 1646
8416.78 1704
8417.65 1751
8418.52 1770
8419.38 1872
8420.25 1900
8421.11 1934
8421.98 1842
8422.85 1906
8423.71 1949
8424.58 1828
8425.45 1924
8426.31 1922
8427.18 1970
8428.05 1929
8428.91 2022
8429.78 2050
8430.65 2047
8431.51 2185
8432.38 2047
8433.25 2190
8434.11 2226
8434.98 2174
8435.85 2293
8436.72 2318
8437.58 2287
8438.45 2258
8439.32 2229
8440.18 2346
8441.05 2417
8441.92 2381
8442.79 2304
8443.65 2539
8444.52 2465
8445.39 2647
8446.26 2690
8447.12 2809
8447.99 2796
8448.86 2899
8449.73 3078
8450.60 3111
8451.46 2992
8452.33 3046
8453.20 3069
8454.07 3023
8454.94 2853
8455.80 2934
8456.67 3030
8457.54 3206
8458.41 3246
8459.28 3329
8460.14 3551
8461.01 3899
8461.88 4397
8462.75 4918
8463.62 5450
8464.49 5660
8465.36 5843
8466.22 6095
8467.09 5805
8467.96 5358
8468.83 5135
8469.70 4516
8470.57 4217
8471.44 3955
8472.31 3784
8473.17 3829
8474.04 4241
8474.91 4964
8475.78 6043
8476.65 7412
8477.52 8903
8478.39 9718
8479.26 9818
8480.13 9632
8481.00 9011
8481.87 7909
8482.74 6685
8483.61 5595
8484.48 4773
8485.34 4156
8486.21 3576
8487.08 3287
8487.95 2928
8488.82 2817
8489.69 2617
8490.56 2433
8491.43 2443
8492.30 2479
8493.17 2374
8494.04 2467
8494.91 2406
8495.78 2312
8496.65 2299
8497.52 2348
8498.39 2171
8499.26 2185
8500.13 2183
8501.01 2216
8501.88 2198
8502.75 2212
8503.62 2276
8504.49 2346
8505.36 2283
8506.23 2306
8507.10 2246
8507.97 2228
8508.84 2218
8509.71 2129
8510.58 2179
8511.45 2097
8512.32 2103
8513.20 2123
8514.07 2180
8514.94 2317
8515.81 2494
8516.68 2552
8517.55 2536
8518.42 2429
8519.29 2416
8520.17 2395
8521.04 2265
8521.91 2144
8522.78 2165
8523.65 2139
8524.52 2146
8525.39 2113
8526.27 2098
8527.14 2143
8528.01 2179
8528.88 2091
8529.75 2031
8530.63 2071
8531.50 2054
8532.37 2024
8533.24 2114
8534.11 2137
8534.99 2094
8535.86 2212
8536.73 2312
8537.60 2264
8538.47 2303
8539.35 2266
8540.22 2232
8541.09 2342
8541.96 2394
8542.84 2213
8543.71 2252
8544.58 2278
8545.46 2240
8546.33 2312
8547.20 2223
8548.07 2265
8548.95 2243
8549.82 2188
8550.69 2338
8551.57 2332
8552.44 2285
8553.31 2279
8554.18 2231
8555.06 2381
8555.93 2295
8556.80 2361
8557.68 2298
8558.55 2140
8559.42 2276
8560.30 2241
8561.17 2343
8562.04 2356
8562.92 2283
8563.79 2311
8564.67 2344
8565.54 2279
8566.41 2219
8567.29 2160
8568.16 2023
8569.03 2093
8569.91 1938
8570.78 1896
8571.66 1991
8572.53 1913
8573.40 1985
8574.28 1904
8575.15 1868
8576.03 1825
8576.90 1841
8577.78 1840
8578.65 1806
8579.52 1742
8580.40 1764
8581.27 1722
8582.15 1713
8583.02 1782
8583.90 1822
8584.77 1802
8585.65 1698
8586.52 1618
8587.40 1662
8588.27 1720
8589.15 1719
8590.02 1740
8590.90 1753
8591.77 1758
8592.65 1706
8593.52 1677
8594.40 1706
8595.27 1723
8596.15 1690
8597.02 1646
8597.90 1586
8598.77 1500
8599.65 1626
8600.52 1678
8601.40 1652
8602.28 1615
8603.15 1588
8604.03 1704
8604.90 1675
8605.78 1567
8606.65 1626
8607.53 1655
8608.41 1684
8609.28 1639
8610.16 1732
8611.03 1715
8611.91 1695
8612.79 1727
8613.66 1675
8614.54 1649
8615.41 1619
8616.29 1683
8617.17 1794
8618.04 1814
8618.92 1832
8619.80 1805
8620.67 1840
8621.55 1870
8622.43 1840
8623.30 1873
8624.18 1838
8625.06 1729
8625.93 1764
8626.81 1824
8627.69 1651
8628.56 1733
8629.44 1753
8630.32 1783
8631.20 1839
8632.07 1716
8632.95 1817
8633.83 1900
8634.70 1785
8635.58 1934
8636.46 1946
8637.34 1989
8638.21 1957
8639.09 1943
8639.97 1969
8640.85 1916
8641.72 1926
8642.60 1908
8643.48 1967
8644.36 1997
8645.23 1862
8646.11 1762
8646.99 1918
8647.87 2041
8648.75 2052
8649.62 2002
8650.50 2150
8651.38 2198
8652.26 2132
8653.14 2048
8654.01 2002
8654.89 2175
8655.77 2150
8656.65 2208
8657.53 2197
8658.41 2165
8659.29 2096
8660.16 2123
8661.04 2122
8661.92 2105
8662.80 2217
8663.68 2224
8664.56 2223
8665.44 2302
8666.31 2240
8667.19 2287
8668.07 2304
8668.95 2181
8669.83 2359
8670.71 2393
8671.59 2269
8672.47 2277
8673.35 2327
8674.23 2226
8675.11 2371
8675.99 2408
8676.86 2422
8677.74 2521
8678.62 2660
8679.50 2962
8680.38 3212
8681.26 3451
8682.14 3534
8683.02 3635
8683.90 3739
8684.78 3725
8685.66 3570
8686.54 3679
8687.42 3258
8688.30 3019
8689.18 2904
8690.06 2756
8690.94 2625
8691.82 2606
8692.70 2514
8693.58 2686
8694.46 2608
8695.34 2792
8696.22 3055
8697.10 3574
8697.98 4072
8698.86 4830
8699.74 5579
8700.62 6039
8701.51 6200
8702.39 5989
8703.27 5739
8704.15 5386
8705.03 4835
8705.91 4040
8706.79 3700
8707.67 3260
8708.55 2873
8709.43 2544
8710.31 2442
8711.20 2307
8712.08 2262
8712.96 2006
8713.84 2027
8714.72 2029
8715.60 1994
8716.48 2002
8717.36 1970
8718.25 1877
8719.13 1878
8720.01 2022
8720.89 1907
8721.77 1878
8722.65 1828
8723.54 1826
8724.42 1817
8725.30 1773
8726.18 1825
8727.06 1761
8727.95 1751
8728.83 1792
8729.71 1767
8730.59 1718
8731.47 1783
8732.36 1777
8733.24 1747
8734.12 1764
8735.00 1771
8735.89 1797
8736.77 1751
8737.65 1879
8738.53 1944
8739.42 1946
8740.30 1967
8741.18 1940
8742.06 1791
8742.95 1810
8743.83 1769
8744.71 1776
8745.59 1675
8746.48 1682
8747.36 1692
8748.24 1734
8749.13 1651
8750.01 1721
8750.89 1788
8751.78 1696
8752.66 1639
8753.54 1562
8754.43 1632
8755.31 1680
8756.19 1687
8757.08 1643
8757.96 1702
8758.84 1674
8759.73 1702
8760.61 1595
8761.49 1662
8762.38 1761
8763.26 1810
8764.15 1764
8765.03 1815
8765.91 1813
8766.80 1840
8767.68 1881
8768.57 1832
8769.45 1864
8770.33 1813
8771.22 1756
8772.10 1740
8772.99 1716
8773.87 1708
8774.75 1789
8775.64 1687
8776.52 1741
8777.41 1720
8778.29 1672
8779.18 1704
8780.06 1741
8780.95 1689
8781.83 1674
8782.72 1612
8783.60 1632
8784.49 1729
8785.37 1584
8786.26 1538
8787.14 1500
8788.03 1639
8788.91 1644
8789.80 1567
8790.68 1508
8791.57 1523
8792.45 1626
8793.34 1614
8794.22 1482
8795.11 1564
8795.99 1555
8796.88 1591
8797.76 1641
8798.65 1672
8799.53 1685
8800.42 1642
8801.31 1660
8802.19 1685
8803.08 1647
8803.96 1518
8804.85 1630
8805.74 1574
8806.62 1516
8807.51 1529
8808.39 1512
8809.28 1512
8810.17 1474
8811.05 1460
8811.94 1447
8812.82 1470
8813.71 1382
8814.60 1437
8815.48 1411
8816.37 1472
8817.26 1398
8818.14 1340
8819.03 1454
8819.92 1451
8820.80 1356
8821.69 1308
8822.58 1378
8823.46 1356
8824.35 1396
8825.24 1368
8826.12 1338
8827.01 1352
8827.90 1344
8828.78 1372
8829.67 1423
8830.56 1409
8831.45 1449
8832.33 1333
8833.22 1352
8834.11 1349
8835.00 1273
8835.88 1211
8836.77 1285
8837.66 1209
8838.55 1319
8839.43 1318
8840.32 1274
8841.21 1313
8842.10 1218
8842.98 1259
8843.87 1319
8844.76 1334
8845.65 1290
8846.54 1231
8847.42 1245
8848.31 1271
8849.20 1197
8850.09 1231
8850.98 1233
8851.86 1284
8852.75 1289
8853.64 1286
8854.53 1244
8855.42 1270
8856.31 1282
8857.19 1219
8858.08 1298
8858.97 1200
8859.86 1258
8860.75 1293
8861.64 1247
8862.53 1234
8863.42 1253
8864.30 1203
8865.19 1161
8866.08 1216
8866.97 1166
8867.86 1209
8868.75 1141
8869.64 1107
8870.53 1148
8871.42 1130
8872.31 1191
8873.20 1178
8874.08 1248
8874.97 1237
8875.86 1170
8876.75 1136
8877.64 1178
8878.53 1180
8879.42 1141
8880.31 1184
8881.20 1155
8882.09 1124
8882.98 1142
8883.87 1107
8884.76 1133
8885.65 1151
8886.54 1166
8887.43 1216
8888.32 1203
8889.21 1153
8890.10 1218
8890.99 1140
8891.88 1173
8892.77 1118
8893.66 1148
8894.55 1152
8895.44 1114
8896.33 1110
8897.22 1168
8898.11 1120
8899.00 1083
8899.90 1107
8900.79 1108
8901.68 1105
8902.57 1092
8903.46 1113
8904.35 1107
8905.24 1085
8906.13 1114
8907.02 1120
8907.91 1115
8908.80 1119
8909.70 1128
8910.59 1097
8911.48 1076
8912.37 1031
8913.26 1057
8914.15 1094
8915.04 1049
8915.93 1177
8916.83 1076
8917.72 985
8918.61 1031
8919.50 1081
8920.39 1158
8921.28 1074
8922.18 1095
8923.07 1135
8923.96 1086
8924.85 1063
8925.74 1128
8926.64 1086
8927.53 1008
8928.42 969
8929.31 1005
8930.20 1024
8931.10 1043
8931.99 1020
8932.88 1078
8933.77 1010
8934.67 988
8935.56 1024
8936.45 1131
8937.34 1166
8938.24 1059
8939.13 1005
8940.02 1092
8940.91 1082
8941.81 1020
8942.70 1028
8943.59 1077
8944.49 1099
8945.38 1108
8946.27 1059
8947.16 1007
8948.06 1073
8948.95 1088
8949.84 1006
8950.74 1042
8951.63 1069
8952.52 1003
8953.42 959
8954.31 1059
8955.20 1050
8956.10 989
8956.99 1049
8957.88 1013
8958.78 976
8959.67 967
8960.56 1008
8961.46 959
8962.35 1011
8963.25 1054
8964.14 1054
8965.03 1010
8965.93 956
8966.82 966
8967.72 1016
8968.61 988
8969.50 987
8970.40 1068
8971.29 973
8972.19 1043
8973.08 1083
8973.98 1046
8974.87 996
8975.76 1058
8976.66 979
8977.55 1067
8978.45 1038
8979.34 979
8980.24 1066
8981.13 1009
8982.03 983
8982.92 1023
8983.82 983
8984.71 1091
8985.61 1048
8986.50 1034
8987.40 986
8988.29 1007
8989.19 1070
8990.08 1069
8990.98 1019
8991.87 895
8992.77 920
8993.66 952
8994.56 1051
8995.45 929
8996.35 938
8997.24 976
8998.14 1046
8999.04 1026
8999.93 1000
9000.83 945
9001.72 960
9002.62 949
9003.51 922
9004.41 920
9005.31 848
9006.20 969
9007.10 893
9007.99 865
9008.89 942
9009.79 968
9010.68 961
9011.58 1009
9012.48 1012
9013.37 967
9014.27 910
9015.16 996
9016.06 1017
9016.96 970
9017.85 956
9018.75 898
9019.65 929
9020.54 886
9021.44 885
9022.34 886
9023.23 889
9024.13 927
9025.03 1000
9025.93 993
9026.82 945
9027.72 891
9028.62 911
9029.51 912
9030.41 990
9031.31 1042
9032.21 1046
9033.10 925
9034.00 945
9034.90 910
9035.79 973
9036.69 927
9037.59 885
9038.49 856
9039.38 887
9040.28 932
9041.18 957
9042.08 952
9042.98 908
9043.87 981
9044.77 949
9045.67 889
9046.57 890
9047.47 961
9048.36 941
9049.26 905
9050.16 898
9051.06 903
9051.96 902
9052.85 919
9053.75 893
9054.65 889
9055.55 878
9056.45 856
9057.35 888
9058.25 876
9059.14 975
9060.04 899
9060.94 845
9061.84 929
9062.74 906
9063.64 946
9064.54 931
9065.44 955
9066.33 996
9067.23 925
9068.13 944
9069.03 943
9069.93 863
9070.83 909
9071.73 969
9072.63 959
9073.53 922
9074.43 931
9075.33 960
9076.23 1042
9077.13 979
9078.03 981
9078.92 909
9079.82 1001
9080.72 905
9081.62 966
9082.52 948
9083.42 986
9084.32 985
9085.22 1021
9086.12 951
9087.02 900
9087.92 910
9088.82 985
9089.72 953
9090.62 945
9091.52 937
9092.42 947
9093.32 940
9094.22 919
9095.12 939
9096.03 943
9096.93 997
9097.83 955
9098.73 982
9099.63 955
9100.53 900
9101.43 959
9102.33 998
9103.23 1048
9104.13 1039
9105.03 999
9105.93 951
9106.83 925
9107.74 950
9108.64 907
9109.54 921
9110.44 948
9111.34 896
9112.24 972
9113.14 904
9114.04 924
9114.94 912
9115.85 892
9116.75 924
9117.65 915
9118.55 957
9119.45 896
9120.35 958
9121.26 1003
9122.16 1012
9123.06 948
9123.96 939
9124.86 1028
9125.77 999
9126.67 957
9127.57 898
9128.47 947
9129.37 974
9130.28 968
9131.18 894
9132.08 900
9132.98 972
9133.88 927
9134.79 884
9135.69 885
9136.59 900
9137.49 902
9138.40 928
9139.30 922
9140.20 931
9141.10 977
9142.01 887
9142.91 898
9143.81 940
9144.72 890
9145.62 867
9146.52 923
9147.42 896
9148.33 924
9149.23 907
9150.13 910
9151.04 947
9151.94 981
9152.84 941
9153.75 953
9154.65 883
9155.55 897
9156.46 957
9157.36 907
9158.26 986
9159.17 928
9160.07 880
9160.97 857
9161.88 929
9162.78 917
9163.69 845
9164.59 840
9165.49 868
9166.40 983
9167.30 918
9168.21 890
9169.11 916
9170.01 984
9170.92 978
9171.82 937
9172.73 946
9173.63 947
9174.53 930
9175.44 937
9176.34 924
9177.25 929
9178.15 923
9179.06 922
9179.96 970
9180.87 978
9181.77 931
9182.68 918
9183.58 1038
9184.49 1003
9185.39 911
9186.30 959
9187.20 967
9188.11 978
9189.01 941
9189.92 948
9190.82 1000
9191.73 951
9192.63 903
9193.54 937
9194.44 911
9195.35 887
9196.25 988
9197.16 928
9198.06 942
9198.97 907
9199.87 934
9200.78 995
9201.69 903
9202.59 924
9203.50 1004
9204.40 1020
9205.31 966
9206.21 988
9207.12 991
9208.03 1044
9208.93 1067
9209.84 1009
9210.74 996
9211.65 1037
9212.56 942
9213.46 927
9214.37 929
9215.28 917
9216.18 983
9217.09 981
9218.00 966
9218.90 943
9219.81 842
9220.72 966
9221.62 1002
9222.53 982
9223.44 981
9224.34 1048
9225.25 1024
9226.16 1055
9227.06 1076
9227.97 1041
9228.88 1143
9229.78 1174
9230.69 1089
9231.60 990
9232.51 921
9233.41 922
9234.32 884
9235.23 942
9236.13 965
9237.04 1052
9237.95 1041
9238.86 964
9239.76 964
9240.67 914
9241.58 865
9242.49 977
9243.39 1001
9244.30 994
9245.21 1027
9246.12 983
9247.03 935
9247.93 946
9248.84 922
9249.75 916
9250.66 892
9251.57 874
9252.47 910
9253.38 847
9254.29 822
9255.20 950
9256.11 961
9257.02 998
9257.92 907
9258.83 973
9259.74 935
9260.65 866
9261.56 915
9262.47 890
9263.38 944
9264.28 972
9265.19 897
9266.10 988
9267.01 948
9267.92 879
9268.83 888
9269.74 874
9270.65 896
9271.56 978
9272.47 918
9273.37 879
9274.28 891
9275.19 914
9276.10 970
9277.01 861
9277.92 824
9278.83 840
9279.74 965
9280.65 900
9281.56 902
9282.47 916
9283.38 905
9284.29 926
9285.20 921
9286.11 930
9287.02 899
9287.93 903
9288.84 911
9289.75 924
9290.66 903
9291.57 880
9292.48 907
9293.39 941
9294.30 962
9295.21 984
9296.12 967
9297.03 946
9297.94 888
9298.85 879
9299.76 910
9300.67 951
9301.58 935
9302.49 926
9303.40 990
9304.31 865
9305.23 948
9306.14 978
9307.05 987
9307.96 999
9308.87 1010
9309.78 988
9310.69 959
9311.60 994
9312.51 980
9313.42 994
9314.34 975
9315.25 1043
9316.16 1089
9317.07 1171
9317.98 1157
9318.89 1112
9319.80 1073
9320.72 1151
9321.63 1136
9322.54 1142
9323.45 1044
9324.36 1051
9325.27 1062
9326.19 981
9327.10 985
9328.01 980
9328.92 1037
9329.83 975
9330.74 1015
9331.66 1048
9332.57 1051
9333.48 988
9334.39 1035
9335.31 994
9336.22 1012
9337.13 1012
9338.04 1018
9338.96 864
9339.87 977
9340.78 898
9341.69 863
9342.61 946
9343.52 955
9344.43 991
9345.34 988
9346.26 969
9347.17 972
9348.08 971
9348.99 931
9349.91 964
9350.82 953
9351.73 987
9352.65 963
9353.56 975
9354.47 989
9355.39 951
9356.30 986
9357.21 1027
9358.13 884
9359.04 965
9359.95 959
9360.87 952
9361.78 896
9362.69 877
9363.61 963
9364.52 955
9365.43 890
9366.35 980
9367.26 962
9368.18 953
9369.09 996
9370.00 984
9370.92 935
9371.83 960
9372.75 954
9373.66 989
9374.57 986
9375.49 928
9376.40 904
9377.32 930
9378.23 937
9379.15 971
9380.06 949
9380.97 995
9381.89 978
9382.80 977
9383.72 940
9384.63 989
9385.55 944
9386.46 987
9387.38 958
9388.29 1012
9389.21 998
9390.12 957
9391.04 1013
9391.95 1080
9392.87 1055
9393.78 1001
9394.70 1037
9395.61 1018
9396.53 1071
9397.44 1098
9398.36 1114
9399.27 1113
9400.19 1062
9401.10 1098
9402.02 1035
9402.94 1097
9403.85 1094
9404.77 1051
9405.68 1120
9406.60 1111
9407.51 1126
9408.43 1073
9409.35 1098
9410.26 1047
9411.18 1089
9412.09 1054
9413.01 999
9413.93 1030
9414.84 1083
9415.76 988
9416.67 1026
9417.59 1062
9418.51 1101
9419.42 1058
9420.34 1011
9421.26 1035
9422.17 1041
9423.09 1037
9424.01 1044
9424.92 1016
9425.84 1068
9426.76 1044
9427.67 1071
9428.59 981
9429.51 1008
9430.42 1086
9431.34 1079
9432.26 1033
9433.17 1050
9434.09 1085
9435.01 1067
9435.93 1102
9436.84 1203
9437.76 1175
9438.68 1129
9439.59 1102
9440.51 1090
9441.43 1106
9442.35 1121
9443.26 1259
9444.18 1272
9445.10 1237
9446.02 1193
9446.93 1205
9447.85 1230
9448.77 1189
9449.69 1230
9450.61 1211
9451.52 1206
9452.44 1166
9453.36 1182
9454.28 1233
9455.20 1205
9456.11 1165
9457.03 1274
9457.95 1310
9458.87 1402
9459.79 1587
9460.71 1683
9461.62 1659
9462.54 1717
9463.46 1824
9464.38 1801
9465.30 1721
9466.22 1620
9467.14 1515
9468.05 1368
9468.97 1315
9469.89 1280
9470.81 1238
9471.73 1244
9472.65 1144
9473.57 1122
9474.49 1158
9475.41 1140
9476.32 1137
9477.24 1209
9478.16 1173
9479.08 1079
9480.00 1141
9480.92 1143
9481.84 1106
9482.76 1096
9483.68 1142
9484.60 1252
9485.52 1228
9486.44 1183
9487.36 1202
9488.28 1242
9489.20 1283
9490.12 1305
9491.04 1321
9491.96 1292
9492.88 1213
9493.80 1209
9494.72 1213
9495.64 1162
9496.56 1182
9497.48 1169
9498.40 1144
9499.32 1176
9500.24 1101
9501.16 1143
9502.08 1172
9503.00 1107
9503.92 1140
9504.84 1089
9505.76 1086
9506.68 1077
9507.60 1088
9508.52 1134
9509.44 1131
9510.36 1135
9511.28 1214
9512.21 1113
9513.13 1128
9514.05 1170
9514.97 1166
9515.89 1211
9516.81 1234
9517.73 1235
9518.65 1237
9519.57 1215
9520.50 1224
9521.42 1217
9522.34 1265
9523.26 1265
9524.18 1256
9525.10 1202
9526.02 1235
9526.95 1321
9527.87 1352
9528.79 1316
9529.71 1265
9530.63 1353
9531.55 1360
9532.48 1313
9533.40 1280
9534.32 1352
9535.24 1345
9536.16 1311
9537.09 1375
9538.01 1452
9538.93 1538
9539.85 1615
9540.77 1794
9541.70 1789
9542.62 1807
9543.54 1694
9544.46 1782
9545.39 1719
9546.31 1662
9547.23 1622
9548.15 1533
9549.08 1446
9550.00 1436
9550.92 1364
9551.85 1408
9552.77 1322
9553.69 1318
9554.61 1325
9555.54 1284
9556.46 1236
9557.38 1215
9558.31 1245
9559.23 1241
9560.15 1217
9561.08 1298
9562.00 1263
9562.92 1134
9563.85 1192
9564.77 1276
9565.69 1277
9566.62 1196
9567.54 1303
9568.46 1322
9569.39 1298
9570.31 1256
9571.23 1267
9572.16 1297
9573.08 1221
9574.01 1266
9574.93 1334
9575.85 1242
9576.78 1237
9577.70 1239
9578.63 1227
9579.55 1218
9580.47 1188
9581.40 1172
9582.32 1199
9583.25 1255
9584.17 1247
9585.10 1140
9586.02 1234
9586.94 1226
9587.87 1230
9588.79 1164
9589.72 1147
9590.64 1158
9591.57 1192
9592.49 1206
9593.42 1175
9594.34 1234
9595.27 1183
9596.19 1292
9597.12 1323
9598.04 1260
9598.97 1288
9599.89 1269
9600.82 1264
9601.74 1352
9602.67 1298
9603.59 1253
9604.52 1298
9605.44 1244
9606.37 1370
9607.29 1367
9608.22 1325
9609.15 1378
9610.07 1318
9611.00 1257
9611.92 1342
9612.85 1409
9613.77 1322
9614.70 1268
9615.63 1299
9616.55 1417
9617.48 1481
9618.40 1404
9619.33 1491
9620.26 1422
9621.18 1419
9622.11 1378
9623.03 1438
9623.96 1450
9624.89 1408
9625.81 1372
9626.74 1392
9627.67 1456
9628.59 1449
9629.52 1360
9630.45 1426
9631.37 1380
9632.30 1418
9633.23 1475
9634.15 1553
9635.08 1495
9636.01 1422
9636.93 1458
9637.86 1523
9638.79 1556
9639.71 1531
9640.64 1564
9641.57 1579
9642.50 1588
9643.42 1713
9644.35 1651
9645.28 1589
9646.21 1626
9647.13 1627
9648.06 1626
9648.99 1807
9649.92 1701
9650.84 1698
9651.77 1781
9652.70 1813
9653.63 1770
9654.55 1777
9655.48 1770
9656.41 1964
9657.34 1993
9658.26 1985
9659.19 2086
9660.12 2064
9661.05 2079
9661.98 2007
9662.91 1946
9663.83 2099
9664.76 1937
9665.69 1811
9666.62 1991
9667.55 1874
9668.48 1907
9669.40 1891
9670.33 1821
9671.26 1814
9672.19 1859
9673.12 1859
9674.05 1793
9674.98 1931
9675.90 1926
9676.83 1958
9677.76 1918
9678.69 2008
9679.62 1995
9680.55 1961
9681.48 1959
9682.41 2000
9683.34 2017
9684.27 2082
9685.19 1966
9686.12 2126
9687.05 2072
9687.98 2134
9688.91 2164
9689.84 2022
9690.77 2138
9691.70 2243
9692.63 2177
9693.56 2254
9694.49 2229
9695.42 2261
9696.35 2283
9697.28 2325
9698.21 2302
9699.14 2304
9700.07 2364
9701.00 2410
9701.93 2507
9702.86 2518
9703.79 2526
9704.72 2563
9705.65 2608
9706.58 2757
9707.51 2997
9708.44 3118
9709.37 3212
9710.30 3184
9711.23 3056
9712.16 2960
9713.09 2797
9714.02 2687
9714.95 2584
9715.88 2355
9716.82 2259
9717.75 2413
9718.68 2353
9719.61 2396
9720.54 2579
9721.47 2569
9722.40 2549
9723.33 2590
9724.26 2631
9725.19 2531
9726.13 2605
9727.06 2637
9727.99 2576
9728.92 2392
9729.85 2317
9730.78 2187
9731.71 2144
9732.64 2099
9733.58 2076
9734.51 2100
9735.44 1974
9736.37 2035
9737.30 1988
9738.23 2165
9739.17 2216
9740.10 2284
9741.03 2241
9741.96 2186
9742.89 2202
9743.83 2180
9744.76 2206
9745.69 2141
9746.62 2215
9747.55 2229
9748.49 2018
9749.42 1908
9750.35 1929
9751.28 1828
9752.22 1869
9753.15 1758
9754.08 1770
9755.01 1681
9755.95 1685
9756.88 1765
9757.81 1764
9758.75 1773
9759.68 1752
9760.61 1682
9761.54 1773
9762.48 1730
9763.41 1713
9764.34 1667
9765.28 1674
9766.21 1701
9767.14 1617
9768.08 1679
9769.01 1643
9769.94 1685
9770.88 1635
9771.81 1632
9772.74 1690
9773.68 1744
9774.61 1666
9775.54 1712
9776.48 1572
9777.41 1644
9778.34 1592
9779.28 1668
9780.21 1713
9781.14 1677
9782.08 1624
9783.01 1607
9783.95 1716
9784.88 1748
9785.81 1879
9786.75 1853
9787.68 1905
9788.62 1920
9789.55 1965
9790.49 1977
9791.42 1996
9792.35 1847
9793.29 1743
9794.22 1765
9795.16 1818
9796.09 1821
9797.03 1817
9797.96 1754
9798.90 1577
9799.83 1569
9800.77 1610
9801.70 1569
9802.64 1421
9803.57 1505
9804.51 1634
9805.44 1597
9806.38 1519
9807.31 1621
9808.25 1603
9809.18 1609
9810.12 1577
9811.05 1683
9811.99 1555
9812.92 1492
9813.86 1495
9814.79 1495
9815.73 1483
9816.66 1422
9817.60 1411
9818.54 1395
9819.47 1353
9820.41 1367
9821.34 1431
9822.28 1431
9823.21 1415
9824.15 1375
9825.09 1373
9826.02 1364
9826.96 1405
9827.89 1357
9828.83 1365
9829.77 1412
9830.70 1388
9831.64 1378
9832.57 1312
9833.51 1354
9834.45 1314
9835.38 1363
9836.32 1408
9837.26 1315
9838.19 1328
9839.13 1323
9840.07 1323
9841.00 1270
9841.94 1285
9842.88 1289
9843.81 1309
9844.75 1282
9845.69 1337
9846.62 1271
9847.56 1308
9848.50 1380
9849.44 1326
9850.37 1345
9851.31 1393
9852.25 1457
9853.18 1369
9854.12 1353
9855.06 1335
9856.00 1330
9856.93 1264
9857.87 1294
9858.81 1272
9859.75 1279
9860.68 1355
9861.62 1315
9862.56 1326
9863.50 1242
9864.44 1232
9865.37 1398
9866.31 1437
9867.25 1360
9868.19 1298
9869.13 1353
9870.06 1347
9871.00 1401
9871.94 1355
9872.88 1242
9873.82 1281
9874.75 1167
9875.69 1255
9876.63 1235
9877.57 1255
9878.51 1312
9879.45 1273
9880.39 1233
9881.32 1228
9882.26 1193
9883.20 1284
9884.14 1263
9885.08 1205
9886.02 1226
9886.96 1203
9887.90 1265
9888.83 1259
9889.77 1239
9890.71 1280
9891.65 1269
9892.59 1193
9893.53 1234
9894.47 1209
9895.41 1179
9896.35 1197
9897.29 1123
9898.23 1181
9899.17 1102
9900.11 1129
9901.05 1181
9901.99 1196
9902.92 1171
9903.86 1148
9904.80 1183
9905.74 1187
9906.68 1099
9907.62 1120
9908.56 1166
9909.50 1150
9910.44 1123
9911.38 1093
9912.32 1097
9913.26 1063
9914.20 1112
9915.14 1139
9916.08 1138
9917.02 1117
9917.97 1127
9918.91 1121
9919.85 1147
9920.79 1155
9921.73 1166
9922.67 1058
9923.61 1191
9924.55 1205
9925.49 1101
9926.43 1216
9927.37 1216
9928.31 1124
9929.25 1228
9930.19 1207
9931.13 1166
9932.08 1228
9933.02 1260
9933.96 1327
9934.90 1407
9935.84 1543
9936.78 1544
9937.72 1510
9938.66 1527
9939.61 1565
9940.55 1528
9941.49 1459
9942.43 1363
9943.37 1402
9944.31 1365
9945.26 1304
9946.20 1223
9947.14 1174
9948.08 1120
9949.02 1148
9949.96 1097
9950.91 1124
9951.85 1168
9952.79 1154
9953.73 1095
9954.67 1101
9955.62 1105
9956.56 1170
9957.50 1065
9958.44 1071
9959.39 1079
9960.33 1076
9961.27 1146
9962.21 1153
9963.16 1072
9964.10 1038
9965.04 1034
9965.98 1082
9966.93 1062
9967.87 1016
9968.81 1006
9969.75 994
9970.70 1009
9971.64 1014
9972.58 1062
9973.53 1054
9974.47 1106
9975.41 1070
9976.36 1018
9977.30 1122
9978.24 1060
9979.18 1056
9980.13 1011
9981.07 1002
9982.01 1066
9982.96 1049
9983.90 1072
9984.85 1029
9985.79 968
9986.73 1027
9987.68 1065
9988.62 1013
9989.56 1009
9990.51 997
9991.45 1042
9992.40 1035
9993.34 974
9994.28 1020
9995.23 992
9996.17 1008
9997.12 1023
9998.06 990
9999.00 1010
9999.95 968
10000.89 973
10001.84 988
10002.78 946
10003.73 989
10004.67 1041
10005.61 1012
10006.56 1007
10007.50 1040
10008.45 1039
10009.39 951
10010.34 968
10011.28 991
10012.23 1089
10013.17 1057
10014.12 1065
10015.06 1034
10016.01 909
10016.95 946
10017.90 956
10018.84 945
10019.79 975
10020.73 994
10021.68 930
10022.62 951
10023.57 1001
10024.51 1055
10025.46 972
10026.41 959
10027.35 1013
10028.30 968
10029.24 950
10030.19 892
10031.13 904
10032.08 954
10033.03 931
10033.97 964
10034.92 957
10035.86 971
10036.81 907
10037.76 921
10038.70 903
10039.65 927
10040.59 966
10041.54 954
10042.49 975
10043.43 904
10044.38 960
10045.33 987
10046.27 916
10047.22 975
10048.16 1007
10049.11 926
10050.06 949
10051.00 881
10051.95 882
10052.90 926
10053.84 1000
10054.79 972
10055.74 915
10056.69 951
10057.63 932
10058.58 904
10059.53 907
10060.47 891
10061.42 941
10062.37 913
10063.32 895
10064.26 921
10065.21 919
10066.16 887
10067.10 958
10068.05 887
10069.00 885
10069.95 897
10070.89 947
10071.84 893
10072.79 874
10073.74 863
10074.69 872
10075.63 860
10076.58 842
10077.53 859
10078.48 789
10079.43 852
10080.37 884
10081.32 861
10082.27 886
10083.22 841
10084.17 833
10085.11 855
10086.06 839
10087.01 843
10087.96 783
10088.91 842
10089.86 866
10090.81 897
10091.75 884
10092.70 861
10093.65 844
10094.60 818
10095.55 844
10096.50 772
10097.45 812
10098.40 855
10099.34 869
10100.29 826
10101.24 800
10102.19 822
10103.14 909
10104.09 873
10105.04 882
10105.99 928
10106.94 842
10107.89 901
10108.84 810
10109.79 801
10110.73 829
10111.68 870
10112.63 825
10113.58 904
10114.53 872
10115.48 835
10116.43 860
10117.38 880
10118.33 848
10119.28 814
10120.23 816
10121.18 823
10122.13 832
10123.08 888
10124.03 860
10124.98 867
10125.93 838
10126.88 816
10127.83 849
10128.78 866
10129.73 827
10130.68 862
10131.64 866
10132.59 840
10133.54 857
10134.49 885
10135.44 848
10136.39 866
10137.34 870
10138.29 858
10139.24 874
10140.19 884
10141.14 896
10142.09 840
10143.04 908
10144.00 854
10144.95 858
10145.90 876
10146.85 812
10147.80 851
10148.75 821
10149.70 888
10150.65 872
10151.61 805
10152.56 865
10153.51 906
10154.46 847
10155.41 861
10156.36 889
10157.31 934
10158.27 873
10159.22 835
10160.17 897
10161.12 965
10162.07 881
10163.03 870
10163.98 870
10164.93 845
10165.88 811
10166.83 873
10167.79 894
10168.74 905
10169.69 831
10170.64 929
10171.60 862
10172.55 879
10173.50 877
10174.45 871
10175.41 906
10176.36 918
10177.31 901
10178.26 998
10179.22 936
10180.17 974
10181.12 970
10182.07 903
10183.03 935
10183.98 938
10184.93 934
10185.89 914
10186.84 943
10187.79 982
10188.75 961
10189.70 944
10190.65 955
10191.60 962
10192.56 954
10193.51 981
10194.47 995
10195.42 1004
10196.37 993
10197.33 974
10198.28 987
10199.23 970
10200.19 1050
10201.14 999
10202.09 987
10203.05 986
10204.00 942
10204.96 1010
10205.91 1044
10206.86 1031
10207.82 1025
10208.77 1040
10209.73 1027
10210.68 1030
10211.63 1074
10212.59 1036
10213.54 1042
10214.50 1042
10215.45 1075
10216.41 1099
10217.36 1176
10218.32 1074
10219.27 1182
10220.22 1160
10221.18 1015
10222.13 1047
10223.09 1012
10224.04 1033
10225.00 1042
10225.95 1063
10226.91 1013
10227.86 1072
10228.82 1086
10229.77 1014
10230.73 967
10231.68 1005
10232.64 984
10233.59 978
10234.55 980
10235.50 955
10236.46 940
10237.42 933
10238.37 946
10239.33 917
10240.28 966
10241.24 1051
10242.19 1039
10243.15 1023
10244.10 1083
10245.06 1157
10246.02 1121
10246.97 1145
10247.93 1075
10248.88 1041
10249.84 1098
10250.80 1111
10251.75 1058
10252.71 968
10253.66 979
10254.62 968
10255.58 963
10256.53 879
10257.49 940
10258.45 952
10259.40 921
10260.36 963
10261.32 879
10262.27 882
10263.23 867
10264.19 867
10265.14 950
10266.10 873
10267.06 851
10268.01 930
10268.97 935
10269.93 936
10270.88 905
10271.84 886
10272.80 864
10273.76 865
10274.71 922
10275.67 878
10276.63 900
10277.58 871
10278.54 891
10279.50 801
10280.46 869
10281.41 879
10282.37 789
10283.33 837
10284.29 926
10285.24 898
10286.20 916
10287.16 841
10288.12 820
10289.08 847
10290.03 894
10290.99 817
10291.95 828
10292.91 857
10293.87 870
10294.82 874
10295.78 836
10296.74 855
10297.70 853
10298.66 804
10299.61 819
10300.57 836
10301.53 868
10302.49 802
10303.45 805
10304.41 822
10305.37 875
10306.32 858
10307.28 792
10308.24 829
10309.20 872
10310.16 850
10311.12 786
10312.08 835
10313.04 809
10314.00 829
10314.95 904
10315.91 841
10316.87 815
10317.83 841
10318.79 830
10319.75 809
10320.71 858
10321.67 851
10322.63 834
10323.59 866
10324.55 817
10325.51 871
10326.47 854
10327.43 911
10328.39 820
10329.35 787
10330.31 828
10331.27 901
10332.23 926
10333.19 896
10334.15 919
10335.11 865
10336.07 893
10337.03 833
10337.99 911
10338.95 935
10339.91 973
10340.87 919
10341.83 891
10342.79 822
10343.75 867
10344.71 875
10345.67 878
10346.63 843
10347.59 899
10348.55 853
10349.51 838
10350.47 823
10351.43 889
10352.39 843
10353.35 839
10354.31 808
10355.28 806
10356.24 832
10357.20 853
10358.16 916
10359.12 864
10360.08 798
10361.04 837
10362.00 830
10362.96 782
10363.93 754
10364.89 795
10365.85 755
10366.81 785
10367.77 790
10368.73 803
10369.69 775
10370.66 768
10371.62 789
10372.58 751
10373.54 794
10374.50 778
10375.47 799
10376.43 758
10377.39 796
10378.35 761
10379.31 751
10380.28 819
10381.24 826
10382.20 773
10383.16 773
10384.12 778
10385.09 729
10386.05 769
10387.01 805
10387.97 760
10388.94 760
10389.90 744
10390.86 776
10391.82 781
10392.79 795
10393.75 747
10394.71 774
10395.68 747
10396.64 804
10397.60 785
10398.56 757
10399.53 814
10400.49 810
10401.45 821
10402.42 782
10403.38 763
10404.34 759
10405.31 816
10406.27 828
10407.23 900
10408.20 817
10409.16 825
10410.12 800
10411.09 877
10412.05 862
10413.01 724
10413.98 826
10414.94 851
10415.90 800
10416.87 865
10417.83 864
10418.80 834
10419.76 826
10420.72 811
10421.69 827
10422.65 819
10423.62 847
10424.58 839
10425.54 829
10426.51 941
10427.47 932
10428.44 1004
10429.40 1062
10430.37 1002
10431.33 998
10432.30 1042
10433.26 980
10434.22 982
10435.19 883
10436.15 894
10437.12 877
10438.08 880
10439.05 791
10440.01 851
10440.98 834
10441.94 854
10442.91 784
10443.87 772
10444.84 740
10445.80 817
10446.77 774
10447.73 796
10448.70 871
10449.66 767
10450.63 790
10451.59 749
10452.56 726
10453.53 796
10454.49 794
10455.46 775
10456.42 781
10457.39 759
10458.35 752
10459.32 738
10460.29 744
10461.25 722
10462.22 755
10463.18 776
10464.15 769
10465.12 762
10466.08 717
10467.05 750
10468.01 772
10468.98 731
10469.95 726
10470.91 751
10471.88 783
10472.85 795
10473.81 748
10474.78 713
10475.74 714
10476.71 679
10477.68 727
10478.64 746
10479.61 752
10480.58 722
10481.54 741
10482.51 749
10483.48 728
10484.45 769
10485.41 684
10486.38 737
10487.35 773
10488.31 666
10489.28 699
10490.25 754
10491.22 771
10492.18 823
10493.15 765
10494.12 772
10495.08 804
10496.05 753
10497.02 717
10497.99 724
10498.95 735
10499.92 800
10500.89 783
10501.86 785
10502.83 817
10503.79 736
10504.76 701
10505.73 722
10506.70 718
10507.67 785
10508.63 829
10509.60 744
10510.57 767
10511.54 756
10512.51 804
10513.47 735
10514.44 760
10515.41 739
10516.38 730
10517.35 701
10518.32 731
10519.28 697
10520.25 739
10521.22 801
10522.19 794
10523.16 843
10524.13 764
10525.10 762
10526.07 802
10527.03 752
10528.00 737
10528.97 749
10529.94 749
10530.91 773
10531.88 768
10532.85 790
10533.82 753
10534.79 816
10535.76 794
10536.73 772
10537.70 746
10538.67 776
10539.63 713
10540.60 786
10541.57 774
10542.54 738
10543.51 768
10544.48 794
10545.45 815
10546.42 782
10547.39 737
10548.36 765
10549.33 802
10550.30 788
10551.27 810
10552.24 818
10553.21 751
10554.18 783
10555.15 790
10556.12 841
10557.09 838
10558.06 808
10559.03 861
10560.00 830
10560.97 826
10561.95 836
10562.92 821
10563.89 841
10564.86 814
10565.83 826
10566.80 920
10567.77 912
10568.74 927
10569.71 968
10570.68 970
10571.65 993
10572.62 1018
10573.59 1002
10574.57 917
10575.54 964
10576.51 942
10577.48 857
10578.45 870
10579.42 827
10580.39 816
10581.36 863
10582.34 804
10583.31 855
10584.28 805
10585.25 828
10586.22 852
10587.19 849
10588.17 781
10589.14 766
10590.11 796
10591.08 888
10592.05 924
10593.02 873
10594.00 818
10594.97 832
10595.94 845
10596.91 887
10597.89 846
10598.86 874
10599.83 844
10600.80 881
10601.77 912
10602.75 882
10603.72 840
10604.69 915
10605.66 874
10606.64 785
10607.61 838
10608.58 889
10609.55 870
10610.53 807
10611.50 829
10612.47 813
10613.45 815
10614.42 825
10615.39 768
10616.36 808
10617.34 793
10618.31 780
10619.28 793
10620.26 818
10621.23 776
10622.20 758
10623.18 822
10624.15 810
10625.12 759
10626.10 748
10627.07 763
10628.04 867
10629.02 823
10629.99 881
10630.97 904
10631.94 843
10632.91 790
10633.89 826
10634.86 793
10635.83 797
10636.81 880
10637.78 849
10638.76 847
10639.73 852
10640.70 902
10641.68 848
10642.65 832
10643.63 876
10644.60 939
10645.58 1077
10646.55 997
10647.53 1077
10648.50 1088
10649.47 1196
10650.45 1149
10651.42 1106
10652.40 1054
10653.37 1151
10654.35 1110
10655.32 990
10656.30 991
10657.27 972
10658.25 885
10659.22 834
10660.20 854
10661.17 858
10662.15 850
10663.12 802
10664.10 851
10665.07 835
10666.05 850
10667.02 802
10668.00 874
10668.97 790
10669.95 753
10670.93 799
10671.90 747
10672.88 761
10673.85 723
10674.83 791
10675.80 803
10676.78 828
10677.76 810
10678.73 804
10679.71 837
10680.68 883
10681.66 854
10682.63 745
10683.61 845
10684.59 780
10685.56 754
10686.54 831
10687.52 789
10688.49 792
10689.47 862
10690.44 752
10691.42 811
10692.40 834
10693.37 904
10694.35 804
10695.33 763
10696.30 786
10697.28 790
10698.26 797
10699.23 793
10700.21 771
10701.19 781
10702.17 771
10703.14 799
10704.12 810
10705.10 743
10706.07 803
10707.05 789
10708.03 777
10709.01 799
10709.98 813
10710.96 785
10711.94 773
10712.91 736
10713.89 700
10714.87 748
10715.85 759
10716.83 708
10717.80 730
10718.78 783
10719.76 809
10720.74 848
10721.71 835
10722.69 766
10723.67 748
10724.65 795
10725.63 759
10726.60 716
10727.58 753
10728.56 751
10729.54 804
10730.52 732
10731.49 717
10732.47 741
10733.45 755
10734.43 749
10735.41 757
10736.39 753
10737.37 741
10738.34 781
10739.32 778
10740.30 745
10741.28 755
10742.26 733
10743.24 762
10744.22 738
10745.20 746
10746.17 706
10747.15 791
10748.13 802
10749.11 692
10750.09 687
10751.07 695
10752.05 723
10753.03 721
10754.01 772
10754.99 754
10755.97 765
10756.95 742
10757.93 718
10758.91 748
10759.88 705
10760.86 703
10761.84 726
10762.82 741
10763.80 692
10764.78 714
10765.76 684
10766.74 721
10767.72 696
10768.70 758
10769.68 765
10770.66 753
10771.64 731
10772.62 745
10773.60 726
10774.58 715
10775.56 761
10776.54 719
10777.52 762
10778.51 738
10779.49 771
10780.47 769
10781.45 721
10782.43 715
10783.41 747
10784.39 748
10785.37 773
10786.35 767
10787.33 752
10788.31 795
10789.29 780
10790.27 773
10791.26 794
10792.24 782
10793.22 730
10794.20 752
10795.18 779
10796.16 723
10797.14 738
10798.12 791
10799.10 805
10800.09 761
10801.07 698
10802.05 751
10803.03 770
10804.01 789
10804.99 793
10805.98 762
10806.96 792
10807.94 699
10808.92 749
10809.90 704
10810.89 740
10811.87 738
10812.85 690
10813.83 696
10814.81 778
10815.80 778
10816.78 784
10817.76 783
10818.74 732
10819.72 740
10820.71 786
10821.69 777
10822.67 726
10823.65 751
10824.64 746
10825.62 767
10826.60 735
10827.58 770
10828.57 762
10829.55 803
10830.53 737
10831.52 737
10832.50 720
10833.48 759
10834.46 745
10835.45 722
10836.43 766
10837.41 807
10838.40 770
10839.38 772
10840.36 802
10841.35 710
10842.33 794
10843.31 795
10844.30 748
10845.28 750
10846.26 799
10847.25 805
10848.23 784
10849.21 833
10850.20 865
10851.18 831
10852.17 848
10853.15 841
10854.13 754
10855.12 743
10856.10 822
10857.09 828
10858.07 791
10859.05 798
10860.04 853
10861.02 844
10862.01 790
10862.99 768
10863.97 782
10864.96 857
10865.94 865
10866.93 809
10867.91 724
10868.90 799
10869.88 837
10870.87 820
10871.85 870
10872.84 840
10873.82 886
10874.81 902
10875.79 870
10876.78 842
10877.76 877
10878.75 865
10879.73 923
10880.72 851
10881.70 840
10882.69 859
10883.67 896
10884.66 867
10885.64 833
10886.63 891
10887.61 895
10888.60 889
10889.58 864
10890.57 841
10891.55 881
10892.54 935
10893.53 961
10894.51 990
10895.50 1034
10896.48 922
10897.47 932
10898.45 943
10899.44 955
10900.43 941
10901.41 1000
10902.40 973
10903.38 980
10904.37 964
10905.36 995
10906.34 992
10907.33 949
10908.32 929
10909.30 924
10910.29 904
10911.28 944
10912.26 1011
10913.25 926
10914.24 970
10915.22 1029
10916.21 1037
10917.20 1044
10918.18 991
10919.17 1043
10920.16 1100
10921.14 1027
10922.13 1043
10923.12 1103
10924.10 1073
10925.09 1015
10926.08 1021
10927.07 1105
10928.05 1070
10929.04 1061
10930.03 1086
10931.01 1125
10932.00 1028
10932.99 1058
10933.98 1136
10934.96 1108
10935.95 1088
10936.94 1121
10937.93 1102
10938.92 1180
10939.90 1166
10940.89 1191
10941.88 1133
10942.87 1199
10943.85 1209
10944.84 1118
10945.83 1159
10946.82 1202
10947.81 1184
10948.79 1186
10949.78 1201
10950.77 1248
10951.76 1377
10952.75 1280
10953.74 1322
10954.72 1313
10955.71 1296
10956.70 1314
10957.69 1212
10958.68 1274
10959.67 1365
10960.66 1357
10961.65 1328
10962.63 1485
10963.62 1527
10964.61 1592
10965.60 1653
10966.59 1594
10967.58 1768
10968.57 1799
10969.56 1776
10970.55 1778
10971.54 1786
10972.52 1797
10973.51 1725
10974.50 1622
10975.49 1593
10976.48 1552
10977.47 1437
10978.46 1465
10979.45 1422
10980.44 1399
10981.43 1436
10982.42 1467
10983.41 1497
10984.40 1458
10985.39 1383
10986.38 1295
10987.37 1373
10988.36 1433
10989.35 1450
10990.34 1522
10991.33 1498
10992.32 1450
10993.31 1518
10994.30 1489
10995.29 1507
10996.28 1588
10997.27 1524
10998.26 1535
10999.25 1487
11000.24 1484
11001.23 1554
11002.22 1656
11003.21 1595
11004.20 1761
11005.20 1919
11006.19 1997
11007.18 2182
11008.17 2269
11009.16 2368
11010.15 2471
11011.14 2575
11012.13 2429
11013.12 2399
11014.11 2297
11015.10 2213
11016.10 2108
11017.09 1877
11018.08 1713
11019.07 1556
11020.06 1488
11021.05 1479
11022.04 1392
11023.04 1434
11024.03 1333
11025.02 1294
11026.01 1399
11027.00 1325
11027.99 1299
11028.99 1263
11029.98 1289
11030.97 1209
11031.96 1274
11032.95 1217
11033.95 1138
11034.94 1211
11035.93 1195
11036.92 1222
11037.91 1198
11038.91 1201
11039.90 1153
11040.89 1200
11041.88 1113
11042.88 1207
11043.87 1132
11044.86 1189
11045.85 1173
11046.85 1129
11047.84 1177
11048.83 1166
11049.82 1121
11050.82 1132
11051.81 1091
11052.80 1007
11053.80 1026
11054.79 1040
11055.78 1036
11056.77 1042
11057.77 1041
11058.76 1009
11059.75 1042
11060.75 1052
11061.74 991
11062.73 989
11063.73 984
11064.72 1026
11065.71 1005
11066.71 965
11067.70 898
11068.69 1040
11069.69 937
11070.68 956
11071.68 996
11072.67 1008
11073.66 1099
11074.66 1071
11075.65 1037
11076.65 1094
11077.64 1006
11078.63 995
11079.63 975
11080.62 988
11081.62 995
11082.61 1034
11083.60 1016
11084.60 1022
11085.59 1027
11086.59 993
11087.58 1049
11088.58 989
11089.57 1002
11090.57 1019
11091.56 983
11092.55 955
11093.55 1021
11094.54 962
11095.54 949
11096.53 975
11097.53 994
11098.52 958
11099.52 978
11100.51 969
11101.51 935
11102.50 937
11103.50 932
11104.49 949
11105.49 943
11106.48 1045
11107.48 982
11108.48 945
11109.47 957
11110.47 961
11111.46 1068
11112.46 943
11113.45 894
11114.45 975
11115.44 995
11116.44 919
11117.44 958
11118.43 882
11119.43 935
11120.42 941
11121.42 989
11122.42 963
11123.41 900
11124.41 889
11125.40 912
11126.40 948
11127.40 951
11128.39 958
11129.39 885
11130.38 855
11131.38 903
11132.38 967
11133.37 950
11134.37 993
11135.37 889
11136.36 901
11137.36 873
11138.36 950
11139.35 902
11140.35 954
11141.35 918
11142.34 876
11143.34 915
11144.34 981
11145.34 881
11146.33 861
11147.33 828
11148.33 824
11149.32 821
11150.32 830
11151.32 883
11152.32 878
11153.31 904
11154.31 857
11155.31 850
11156.31 817
11157.30 850
11158.30 882
11159.30 838
11160.30 802
11161.29 949
11162.29 903
11163.29 892
11164.29 823
11165.29 785
11166.28 793
11167.28 807
11168.28 865
11169.28 853
11170.28 894
11171.27 866
11172.27 874
11173.27 785
11174.27 805
11175.27 834
11176.27 817
11177.26 783
11178.26 767
11179.26 796
11180.26 836
11181.26 786
11182.26 793
11183.26 795
11184.26 846
11185.25 891
11186.25 798
11187.25 792
11188.25 858
11189.25 848
11190.25 804
11191.25 820
11192.25 802
11193.25 845
11194.25 893
11195.24 840
11196.24 876
11197.24 794
11198.24 830
11199.24 824
11200.24 846
11201.24 841
11202.24 811
11203.24 882
11204.24 861
11205.24 862
11206.24 828
11207.24 841
11208.24 865
11209.24 840
11210.24 776
11211.24 865
11212.24 801
11213.24 810
11214.24 807
11215.24 853
11216.24 788
11217.24 785
11218.24 812
11219.24 787
11220.24 815
11221.24 776
11222.24 801
11223.24 805
11224.24 786
11225.24 814
11226.24 769
11227.25 779
11228.25 849
11229.25 781
11230.25 826
11231.25 840
11232.25 828
11233.25 777
11234.25 758
11235.25 799
11236.25 818
11237.25 828
11238.26 841
11239.26 781
11240.26 765
11241.26 790
11242.26 749
11243.26 825
11244.26 813
11245.27 793
11246.27 810
11247.27 778
11248.27 801
11249.27 838
11250.27 800
11251.28 791
11252.28 820
11253.28 776
11254.28 765
11255.28 793
11256.29 776
11257.29 769
11258.29 820
11259.29 763
11260.29 786
11261.30 841
11262.30 813
11263.30 797
11264.30 852
11265.31 797
11266.31 808
11267.31 710
11268.31 810
11269.32 790
11270.32 768
11271.32 824
11272.32 822
11273.33 776
11274.33 745
11275.33 772
11276.33 753
11277.34 782
11278.34 844
11279.34 863
11280.35 842
11281.35 819
11282.35 736
11283.36 843
11284.36 860
11285.36 819
11286.37 824
11287.37 880
11288.37 877
11289.38 923
11290.38 871
11291.38 832
11292.39 920
11293.39 833
11294.39 859
11295.40 840
11296.40 808
11297.41 834
11298.41 844
11299.41 810
11300.42 780
11301.42 817
11302.43 905
11303.43 816
11304.43 839
11305.44 783
11306.44 861
11307.45 859
11308.45 866
11309.46 823
11310.46 807
11311.46 828
11312.47 877
11313.47 872
11314.48 874
11315.48 817
11316.49 853
11317.49 886
11318.50 843
11319.50 858
11320.51 823
11321.51 915
11322.52 1033
11323.52 1024
11324.53 965
11325.53 918
11326.54 972
11327.54 1002
11328.55 1009
11329.55 893
11330.56 855
11331.56 891
11332.57 850
11333.57 874
11334.58 879
11335.58 836
11336.59 894
11337.60 896
11338.60 853
11339.61 810
11340.61 829
11341.62 906
11342.62 909
11343.63 878
11344.64 833
11345.64 897
11346.65 904
11347.65 863
11348.66 867
11349.67 959
11350.67 1047
11351.68 1008
11352.69 957
11353.69 900
11354.70 976
11355.71 930
11356.71 864
11357.72 828
11358.72 820
11359.73 830
11360.74 804
11361.74 781
11362.75 757
11363.76 758
11364.76 789
11365.77 828
11366.78 787
11367.79 751
11368.79 753
11369.80 765
11370.81 786
11371.81 762
11372.82 744
11373.83 771
11374.84 846
11375.84 813
11376.85 798
11377.86 764
11378.87 776
11379.87 749
11380.88 790
11381.89 801
11382.90 758
11383.90 777
11384.91 726
11385.92 708
11386.93 686
11387.93 729
11388.94 776
11389.95 743
11390.96 748
11391.97 767
11392.97 769
11393.98 771
11394.99 806
11396.00 752
11397.01 765
11398.02 799
11399.02 754
11400.03 718
11401.04 672
11402.05 742
11403.06 762
11404.07 727
11405.08 776
11406.08 757
11407.09 746
11408.10 735
11409.11 710
11410.12 723
11411.13 727
11412.14 750
11413.15 775
11414.15 752
11415.16 785
11416.17 734
11417.18 741
11418.19 751
11419.20 758
11420.21 712
11421.22 708
11422.23 700
11423.24 684
11424.25 760
11425.26 754
11426.27 753
11427.28 712
11428.29 719
11429.30 768
11430.31 779
11431.32 714
11432.32 759
11433.33 742
11434.34 735
11435.35 746
11436.36 728
11437.37 737
11438.38 758
11439.39 743
11440.41 747
11441.42 761
11442.43 739
11443.44 755
11444.45 747
11445.46 701
11446.47 764
11447.48 750
11448.49 730
11449.50 748
11450.51 682
11451.52 709
11452.53 722
11453.54 744
11454.55 728
11455.56 798
11456.57 795
11457.59 769
11458.60 735
11459.61 739
11460.62 771
11461.63 779
11462.64 751
11463.65 717
11464.66 781
11465.67 792
11466.69 747
11467.70 752
11468.71 724
11469.72 725
11470.73 753
11471.74 670
11472.75 738
11473.77 683
11474.78 726
11475.79 707
11476.80 748
11477.81 773
11478.83 753
11479.84 786
11480.85 739
11481.86 797
11482.87 758
11483.89 778
11484.90 845
11485.91 859
11486.92 806
11487.93 814
11488.95 784
11489.96 804
11490.97 815
11491.98 726
11493.00 723
11494.01 766
11495.02 815
11496.03 770
11497.05 775
11498.06 787
11499.07 782
11500.09 788
11501.10 801
11502.11 804
11503.12 789
11504.14 810
11505.15 723
11506.16 736
11507.18 771
11508.19 784
11509.20 778
11510.22 776
11511.23 750
11512.24 780
11513.26 753
11514.27 773
11515.28 761
11516.30 786
11517.31 789
11518.32 823
11519.34 878
11520.35 823
11521.37 732
11522.38 743
11523.39 760
11524.41 807
11525.42 810
11526.44 819
11527.45 798
11528.46 833
11529.48 837
11530.49 782
11531.51 828
11532.52 779
11533.53 793
11534.55 854
11535.56 809
11536.58 789
11537.59 867
11538.61 810
11539.62 772
11540.64 772
11541.65 804
11542.67 816
11543.68 880
11544.69 841
11545.71 743
11546.72 844
11547.74 879
11548.75 830
11549.77 874
11550.78 861
11551.80 831
11552.81 846
11553.83 850
11554.85 866
11555.86 817
11556.88 894
11557.89 891
11558.91 852
11559.92 830
11560.94 823
11561.95 893
11562.97 882
11563.98 922
11565.00 947
11566.02 855
11567.03 882
11568.05 875
11569.06 930
11570.08 965
11571.10 917
11572.11 876
11573.13 960
11574.14 927
11575.16 929
11576.18 950
11577.19 916
11578.21 895
11579.22 948
11580.24 946
11581.26 974
11582.27 1011
11583.29 973
11584.31 1025
11585.32 1028
11586.34 1027
11587.36 1017
11588.37 1073
11589.39 1070
11590.41 1120
11591.42 1164
11592.44 1145
11593.46 1142
11594.47 1174
11595.49 1231
11596.51 1143
11597.53 1244
11598.54 1237
11599.56 1247
11600.58 1234
11601.59 1345
11602.61 1463
11603.63 1469
11604.65 1637
11605.66 1882
11606.68 2021
11607.70 2099
11608.72 2237
11609.74 2425
11610.75 2334
11611.77 2363
11612.79 2283
11613.81 2181
11614.82 2134
11615.84 1960
11616.86 1851
11617.88 1617
11618.90 1560
11619.91 1466
11620.93 1295
11621.95 1276
11622.97 1217
11623.99 1252
11625.01 1219
11626.02 1211
11627.04 1130
11628.06 1099
11629.08 1068
11630.10 1095
11631.12 1068
11632.14 1076
11633.15 999
11634.17 1030
11635.19 1017
11636.21 953
11637.23 980
11638.25 963
11639.27 957
11640.29 948
11641.30 973
11642.32 958
11643.34 922
11644.36 908
11645.38 932
11646.40 988
11647.42 904
11648.44 932
11649.46 924
11650.48 854
11651.50 961
11652.52 840
11653.54 871
11654.56 865
11655.58 870
11656.60 841
11657.62 786
11658.64 797
11659.66 850
11660.68 863
11661.70 835
11662.72 781
11663.74 786
11664.76 818
11665.78 839
11666.80 759
11667.82 792
11668.84 833
11669.86 882
11670.88 827
11671.90 751
11672.92 779
11673.94 772
11674.96 779
11675.98 832
11677.00 849
11678.02 926
11679.04 864
11680.06 883
11681.08 880
11682.10 907
11683.12 869
11684.15 843
11685.17 857
11686.19 890
11687.21 857
11688.23 884
11689.25 906
11690.27 871
11691.29 868
11692.31 928
11693.34 1014
11694.36 916
11695.38 908
11696.40 888
11697.42 914
11698.44 871
11699.46 865
11700.49 912
11701.51 867
11702.53 832
11703.55 896
11704.57 894
11705.60 933
11706.62 888
11707.64 868
11708.66 870
11709.68 880
11710.71 912
11711.73 918
11712.75 890
11713.77 828
11714.79 821
11715.82 871
11716.84 885
11717.86 847
11718.88 866
11719.91 832
11720.93 855
11721.95 822
11722.97 831
11724.00 889
11725.02 899
11726.04 870
11727.07 827
11728.09 875
11729.11 837
11730.13 799
11731.16 775
11732.18 801
11733.20 802
11734.23 848
11735.25 770
11736.27 743
11737.30 735
11738.32 769
11739.34 803
11740.37 763
11741.39 795
11742.41 761
11743.44 788
11744.46 766
11745.48 792
11746.51 746
11747.53 767
11748.55 804
11749.58 785
11750.60 767
11751.63 736
11752.65 748
11753.67 766
11754.70 762
11755.72 752
11756.75 756
11757.77 773
11758.79 769
11759.82 735
11760.84 855
11761.87 827
11762.89 781
11763.92 806
11764.94 774
11765.97 841
11766.99 817
11768.01 762
11769.04 717
11770.06 698
11771.09 753
11772.11 760
11773.14 747
11774.16 794
11775.19 755
11776.21 712
11777.24 733
11778.26 746
11779.29 753
11780.31 709
11781.34 744
11782.36 803
11783.39 807
11784.41 773
11785.44 722
11786.46 772
11787.49 688
11788.52 686
11789.54 741
11790.57 762
11791.59 750
11792.62 762
11793.64 726
11794.67 714
11795.70 786
11796.72 759
11797.75 798
11798.77 722
11799.80 734
11800.83 768
11801.85 775
11802.88 787
11803.90 807
11804.93 713
11805.96 717
11806.98 792
11808.01 792
11809.04 756
11810.06 784
11811.09 777
11812.11 798
11813.14 776
11814.17 762
11815.19 770
11816.22 783
11817.25 792
11818.27 761
11819.30 761
11820.33 741
11821.36 719
11822.38 738
11823.41 707
11824.44 770
11825.46 724
11826.49 717
11827.52 751
11828.54 765
11829.57 776
11830.60 741
11831.63 738
11832.65 752
11833.68 757
11834.71 814
11835.74 821
11836.76 761
11837.79 807
11838.82 788
11839.85 804
11840.88 772
11841.90 756
11842.93 774
11843.96 776
11844.99 780
11846.01 744
11847.04 764
11848.07 808
11849.10 807
11850.13 764
11851.16 812
11852.18 789
11853.21 795
11854.24 801
11855.27 812
11856.30 807
11857.33 764
11858.35 800
11859.38 786
11860.41 868
11861.44 805
11862.47 824
11863.50 772
11864.53 845
11865.56 839
11866.58 856
11867.61 871
11868.64 835
11869.67 809
11870.70 843
11871.73 829
11872.76 862
11873.79 836
11874.82 811
11875.85 851
11876.88 791
11877.91 865
11878.93 831
11879.96 775
11880.99 780
11882.02 845
11883.05 837
11884.08 844
11885.11 794
11886.14 776
11887.17 853
11888.20 825
11889.23 839
11890.26 887
11891.29 891
11892.32 947
11893.35 922
11894.38 963
11895.41 966
11896.44 840
11897.47 851
11898.50 919
11899.53 907
11900.56 877
11901.59 911
11902.62 882
11903.65 936
11904.69 963
11905.72 956
11906.75 989
11907.78 1006
11908.81 1017
11909.84 1000
11910.87 1005
11911.90 1079
11912.93 1083
11913.96 1115
11914.99 1096
11916.02 1045
11917.06 1039
11918.09 1059
11919.12 1058
11920.15 1040
11921.18 989
11922.21 992
11923.24 1040
11924.27 973
11925.31 959
11926.34 965
11927.37 989
11928.40 1028
11929.43 1042
11930.46 990
11931.50 1009
11932.53 1055
11933.56 1037
11934.59 1073
11935.62 1129
11936.65 1210
11937.69 1230
11938.72 1260
11939.75 1327
11940.78 1353
11941.81 1429
11942.85 1426
11943.88 1379
11944.91 1487
11945.94 1468
11946.98 1484
11948.01 1320
11949.04 1227
11950.07 1253
11951.11 1215
11952.14 1069
11953.17 1011
11954.20 1032
11955.24 1023
11956.27 1038
11957.30 997
11958.34 993
11959.37 945
11960.40 938
11961.43 969
11962.47 919
11963.50 881
11964.53 926
11965.57 965
11966.60 942
11967.63 875
11968.67 848
11969.70 875
11970.73 858
11971.77 827
11972.80 838
11973.83 874
11974.87 892
11975.90 919
11976.94 896
11977.97 878
11979.00 849
11980.04 827
11981.07 824
11982.10 854
11983.14 857
11984.17 879
11985.21 895
11986.24 789
11987.27 845
11988.31 845
11989.34 879
11990.38 841
11991.41 819
11992.45 752
11993.48 824
11994.51 835
11995.55 870
11996.58 851
11997.62 840
11998.65 811
11999.69 821
12000.72 802
12001.76 862
12002.79 814
12003.83 815
12004.86 828
12005.90 859
12006.93 901
12007.97 861
12009.00 813
12010.04 790
12011.07 824
12012.11 904
12013.14 908
12014.18 916
12015.21 862
12016.25 845
12017.28 865
12018.32 815
12019.35 869
12020.39 877
12021.43 878
12022.46 884
12023.50 873
12024.53 928
12025.57 889
12026.60 921
12027.64 957
12028.68 865
12029.71 863
12030.75 931
12031.78 873
12032.82 854
12033.86 872
12034.89 906
12035.93 900
12036.97 857
12038.00 902
12039.04 923
12040.07 907
12041.11 924
12042.15 898
12043.18 899
12044.22 871
12045.26 849
12046.29 896
12047.33 848
12048.37 900
12049.40 882
12050.44 893
12051.48 884
12052.52 910
12053.55 813
12054.59 856
12055.63 863
12056.66 904
12057.70 942
12058.74 887
12059.78 963
12060.81 892
12061.85 965
12062.89 930
12063.92 891
12064.96 921
12066.00 898
12067.04 868
12068.07 846
12069.11 880
12070.15 892
12071.19 966
12072.23 972
12073.26 927
12074.30 965
12075.34 853
12076.38 869
12077.42 869
12078.45 913
12079.49 940
12080.53 937
12081.57 951
12082.61 924
12083.64 917
12084.68 906
12085.72 900
12086.76 944
12087.80 870
12088.84 884
12089.88 871
12090.91 898
12091.95 864
12092.99 876
12094.03 940
12095.07 921
12096.11 886
12097.15 954
12098.19 968
12099.22 993
12100.26 985
12101.30 954
12102.34 975
12103.38 941
12104.42 963
12105.46 941
12106.50 1004
12107.54 1040
12108.58 1051
12109.62 1048
12110.66 1132
12111.70 1175
12112.74 1141
12113.77 1066
12114.81 1169
12115.85 1143
12116.89 1141
12117.93 1139
12118.97 1104
12120.01 1072
12121.05 995
12122.09 975
12123.13 993
12124.17 940
12125.21 935
12126.25 865
12127.29 881
12128.33 864
12129.37 866
12130.41 843
12131.45 785
12132.50 791
12133.54 733
12134.58 777
12135.62 818
12136.66 788
12137.70 773
12138.74 802
12139.78 795
12140.82 742
12141.86 724
12142.90 799
12143.94 818
12144.98 748
12146.02 740
12147.07 766
12148.11 763
12149.15 750
12150.19 755
12151.23 794
12152.27 788
12153.31 756
12154.35 785
12155.40 750
12156.44 727
12157.48 766
12158.52 768
12159.56 729
12160.60 769
12161.64 776
12162.69 736
12163.73 737
12164.77 685
12165.81 720
12166.85 781
12167.90 734
12168.94 763
12169.98 762
12171.02 800
12172.06 732
12173.11 770
12174.15 746
12175.19 795
12176.23 772
12177.27 776
12178.32 722
12179.36 710
12180.40 797
12181.44 751
12182.49 690
12183.53 683
12184.57 758
12185.61 758
12186.66 770
12187.70 728
12188.74 729
12189.79 726
12190.83 786
12191.87 788
12192.91 754
12193.96 770
12195.00 768
12196.04 703
12197.09 747
12198.13 788
12199.17 768
12200.22 725
12201.26 681
12202.30 731
12203.35 769
12204.39 779
12205.43 790
12206.48 772
12207.52 730
12208.57 762
12209.61 803
12210.65 808
12211.70 758
12212.74 765
12213.78 726
12214.83 730
12215.87 752
12216.92 747
12217.96 763
12219.00 745
12220.05 802
12221.09 770
12222.14 770
12223.18 782
12224.23 807
12225.27 809
12226.31 792
12227.36 763
12228.40 740
12229.45 785
12230.49 731
12231.54 805
12232.58 775
12233.63 791
12234.67 842
12235.72 740
12236.76 769
12237.81 801
12238.85 745
12239.90 743
12240.94 793
12241.99 807
12243.03 766
12244.08 757
12245.12 783
12246.17 769
12247.21 778
12248.26 801
12249.30 730
12250.35 712
12251.39 740
12252.44 705
12253.49 761
12254.53 733
12255.58 740
12256.62 710
12257.67 728
12258.71 832
12259.76 745
12260.81 723
12261.85 770
12262.90 727
12263.94 723
12264.99 740
12266.04 723
12267.08 759
12268.13 724
12269.17 684
12270.22 698
12271.27 696
12272.31 753
12273.36 694
12274.41 703
12275.45 664
12276.50 713
12277.55 727
12278.59 691
12279.64 684
12280.69 692
12281.73 702
12282.78 709
12283.83 690
12284.87 720
12285.92 684
12286.97 698
12288.01 727
12289.06 696
12290.11 681
12291.16 664
12292.20 747
12293.25 706
12294.30 661
12295.35 695
12296.39 697
12297.44 690
12298.49 634
12299.54 661
12300.58 619
12301.63 633
12302.68 647
12303.73 666
12304.77 660
12305.82 633
12306.87 655
12307.92 674
12308.97 687
12310.01 712
12311.06 733
12312.11 714
12313.16 675
12314.21 623
12315.25 680
12316.30 668
12317.35 662
12318.40 657
12319.45 678
12320.50 657
12321.54 679
12322.59 679
12323.64 701
12324.69 713
12325.74 709
12326.79 696
12327.84 642
12328.89 669
12329.93 629
12330.98 680
12332.03 633
12333.08 672
12334.13 654
12335.18 675
12336.23 650
12337.28 708
12338.33 690
12339.38 611
12340.43 631
12341.47 642
12342.52 652
12343.57 663
12344.62 709
12345.67 639
12346.72 631
12347.77 694
12348.82 687
12349.87 618
12350.92 634
12351.97 668
12353.02 670
12354.07 624
12355.12 643
12356.17 673
12357.22 621
12358.27 670
12359.32 687
12360.37 691
12361.42 637
12362.47 679
12363.52 673
12364.57 645
12365.62 693
12366.67 666
12367.72 675
12368.77 658
12369.82 622
12370.87 642
12371.93 661
12372.98 603
12374.03 652
12375.08 662
12376.13 655
12377.18 706
12378.23 692
12379.28 705
12380.33 705
12381.38 691
12382.43 687
12383.49 690
12384.54 679
12385.59 716
12386.64 679
12387.69 676
12388.74 675
12389.79 739
12390.84 662
12391.90 678
12392.95 722
12394.00 690
12395.05 688
12396.10 690
12397.15 727
12398.21 727
12399.26 690
12400.31 712
12401.36 678
12402.41 673
12403.47 706
12404.52 706
12405.57 675
12406.62 646
12407.67 698
12408.73 672
12409.78 682
12410.83 694
12411.88 697
12412.94 690
12413.99 654
12415.04 671
12416.09 769
12417.15 787
12418.20 801
12419.25 718
12420.30 711
12421.36 761
12422.41 765
12423.46 732
12424.52 731
12425.57 737
12426.62 687
12427.67 715
12428.73 678
12429.78 719
12430.83 772
12431.89 738
12432.94 775
12433.99 752
12435.05 727
12436.10 707
12437.15 735
12438.21 768
12439.26 726
12440.31 753
12441.37 728
12442.42 752
12443.47 713
12444.53 723
12445.58 702
12446.64 747
12447.69 725
12448.74 752
12449.80 718
12450.85 724
12451.91 705
12452.96 653
12454.01 657
12455.07 714
12456.12 734
12457.18 741
12458.23 783
12459.29 742
12460.34 727
12461.39 783
12462.45 776
12463.50 755
12464.56 700
12465.61 737
12466.67 755
12467.72 733
12468.78 743
12469.83 770
12470.89 700
12471.94 745
12473.00 817
12474.05 745
12475.11 760
12476.16 742
12477.22 721
12478.27 754
12479.33 754
12480.38 794
12481.44 783
12482.49 857
12483.55 817
12484.60 804
12485.66 794
12486.71 851
12487.77 845
12488.83 856
12489.88 891
12490.94 903
12491.99 898
12493.05 909
12494.10 940
12495.16 926
12496.22 919
12497.27 942
12498.33 1075
12499.38 1096
12500.44 1120
12501.50 1332
12502.55 1391
12503.61 1445
12504.67 1561
12505.72 1621
12506.78 1600
12507.83 1659
12508.89 1748
12509.95 1659
12511.00 1552
12512.06 1461
12513.12 1355
12514.17 1250
12515.23 1186
12516.29 1129
12517.34 1114
12518.40 1033
12519.46 959
12520.52 965
12521.57 868
12522.63 866
12523.69 901
12524.74 953
12525.80 861
12526.86 878
12527.92 867
12528.97 827
12530.03 865
12531.09 890
12532.15 845
12533.20 849
12534.26 821
12535.32 811
12536.38 781
12537.43 763
12538.49 803
12539.55 785
12540.61 794
12541.66 779
12542.72 866
12543.78 827
12544.84 801
12545.90 788
12546.95 783
12548.01 821
12549.07 798
12550.13 821
12551.19 738
12552.25 720
12553.30 758
12554.36 768
12555.42 782
12556.48 816
12557.54 757
12558.60 733
12559.65 769
12560.71 741
12561.77 713
12562.83 744
12563.89 756
12564.95 839
12566.01 798
12567.07 736
12568.13 746
12569.18 764
12570.24 812
12571.30 743
12572.36 737
12573.42 801
12574.48 824
12575.54 791
12576.60 792
12577.66 827
12578.72 832
12579.78 845
12580.84 855
12581.90 936
12582.96 938
12584.02 998
12585.07 969
12586.13 942
12587.19 1032
12588.25 955
12589.31 954
12590.37 955
12591.43 959
12592.49 944
12593.55 904
12594.61 908
12595.67 932
12596.73 901
12597.79 918
12598.86 923
12599.92 885
12600.98 899
12602.04 928
12603.10 900
12604.16 859
12605.22 872
12606.28 924
12607.34 948
12608.40 912
12609.46 839
12610.52 785
12611.58 819
12612.64 809
12613.70 813
12614.76 817
12615.83 843
12616.89 795
12617.95 803
12619.01 812
12620.07 837
12621.13 776
12622.19 786
12623.25 831
12624.32 819
12625.38 719
12626.44 745
12627.50 763
12628.56 721
12629.62 746
12630.68 721
12631.75 738
12632.81 715
12633.87 682
12634.93 713
12635.99 695
12637.05 716
12638.12 738
12639.18 721
12640.24 703
12641.30 693
12642.36 734
12643.43 676
12644.49 671
12645.55 670
12646.61 694
12647.68 738
12648.74 646
12649.80 719
12650.86 734
12651.93 753
12652.99 675
12654.05 714
12655.11 632
12656.18 655
12657.24 661
12658.30 690
12659.36 686
12660.43 656
12661.49 741
12662.55 722
12663.62 666
12664.68 716
12665.74 743
12666.81 689
12667.87 685
12668.93 729
12670.00 783
12671.06 750
12672.12 731
12673.19 700
12674.25 688
12675.31 740
12676.38 730
12677.44 739
12678.50 683
12679.57 642
12680.63 692
12681.69 748
12682.76 737
12683.82 663
12684.89 676
12685.95 686
12687.01 688
12688.08 687
12689.14 703
12690.21 668
12691.27 655
12692.33 722
12693.40 789
12694.46 743
12695.53 734
12696.59 647
12697.66 709
12698.72 700
12699.79 619
12700.85 668
12701.91 749
12702.98 710
12704.04 664
12705.11 673
12706.17 671
12707.24 645
12708.30 653
12709.37 662
12710.43 653
12711.50 675
12712.56 611
12713.63 635
12714.69 645
12715.76 663
12716.82 709
12717.89 654
12718.95 656
12720.02 593
12721.09 667
12722.15 700
12723.22 608
12724.28 601
12725.35 621
12726.41 598
12727.48 617
12728.54 613
12729.61 629
12730.68 583
12731.74 620
12732.81 626
12733.87 658
12734.94 665
12736.01 674
12737.07 632
12738.14 652
12739.20 654
12740.27 632
12741.34 681
12742.40 627
12743.47 601
12744.54 615
12745.60 632
12746.67 648
12747.74 662
12748.80 647
12749.87 639
12750.94 641
12752.00 674
12753.07 656
12754.14 612
12755.20 636
12756.27 635
12757.34 587
12758.40 628
12759.47 623
12760.54 621
12761.60 591
12762.67 609
12763.74 613
12764.81 635
12765.87 582
12766.94 590
12768.01 639
12769.08 599
12770.14 582
12771.21 572
12772.28 599
12773.35 597
12774.41 570
12775.48 607
12776.55 605
12777.62 568
12778.68 606
12779.75 632
12780.82 611
12781.89 626
12782.96 547
12784.02 657
12785.09 584
12786.16 530
12787.23 545
12788.30 590
12789.37 554
12790.43 580
12791.50 644
12792.57 611
12793.64 620
12794.71 638
12795.78 649
12796.84 606
12797.91 626
12798.98 595
12800.05 628
12801.12 618
12802.19 594
12803.26 592
12804.33 587
12805.40 590
12806.46 596
12807.53 629
12808.60 595
12809.67 560
12810.74 590
12811.81 550
12812.88 552
12813.95 618
12815.02 571
12816.09 561
12817.16 552
12818.23 590
12819.30 576
12820.37 574
12821.44 552
12822.50 543
12823.57 551
12824.64 629
12825.71 591
12826.78 592
12827.85 574
12828.92 583
12829.99 571
12831.06 631
12832.13 645
12833.20 626
12834.27 580
12835.34 642
12836.41 623
12837.49 592
12838.56 624
12839.63 648
12840.70 634
12841.77 527
12842.84 563
12843.91 559
12844.98 551
12846.05 573
12847.12 550
12848.19 581
12849.26 563
12850.33 563
12851.40 551
12852.47 518
12853.55 554
12854.62 568
12855.69 561
12856.76 572
12857.83 563
12858.90 559
12859.97 561
12861.04 582
12862.11 567
12863.19 570
12864.26 565
12865.33 591
12866.40 561
12867.47 546
12868.54 504
12869.62 542
12870.69 525
12871.76 566
12872.83 598
12873.90 542
12874.97 542
12876.05 580
12877.12 530
12878.19 553
12879.26 499
12880.33 588
12881.41 528
12882.48 524
12883.55 534
12884.62 576
12885.70 581
12886.77 607
12887.84 578
12888.91 575
12889.98 589
12891.06 549
12892.13 551
12893.20 548
12894.28 542
12895.35 560
12896.42 543
12897.49 537
12898.57 546
12899.64 537
12900.71 538
12901.79 495
12902.86 521
12903.93 532
12905.00 548
12906.08 589
12907.15 550
12908.22 528
12909.30 542
12910.37 559
12911.44 533
12912.52 582
12913.59 602
12914.66 569
12915.74 533
12916.81 532
12917.89 483
12918.96 507
12920.03 462
12921.11 494
12922.18 515
12923.25 512
12924.33 532
12925.40 543
12926.48 518
12927.55 550
12928.62 543
12929.70 484
12930.77 509
12931.85 525
12932.92 495
12934.00 535
12935.07 501
12936.14 533
12937.22 548
12938.29 489
12939.37 553
12940.44 530
12941.52 507
12942.59 524
12943.67 535
12944.74 518
12945.82 530
12946.89 552
12947.97 519
12949.04 560
12950.12 520
12951.19 579
12952.27 556
12953.34 543
12954.42 524
12955.49 577
12956.57 585
12957.64 539
12958.72 531
12959.79 527
12960.87 551
12961.94 521
12963.02 530
12964.10 586
12965.17 531
12966.25 546
12967.32 564
12968.40 524
12969.47 527
12970.55 513
12971.63 586
12972.70 532
12973.78 526
12974.85 550
12975.93 513
12977.01 508
12978.08 477
12979.16 530
12980.23 509
12981.31 543
12982.39 517
12983.46 552
12984.54 517
12985.62 564
12986.69 581
12987.77 577
12988.85 555
12989.92 535
12991.00 547
12992.08 551
12993.15 551
12994.23 493
12995.31 530
12996.38 537
12997.46 524
12998.54 537
12999.61 528
13000.69 497
13001.77 540
13002.85 545
13003.92 504
13005.00 509
13006.08 512
13007.16 533
13008.23 574
13009.31 575
13010.39 518
13011.47 564
13012.54 575
13013.62 555
13014.70 516
13015.78 578
13016.85 542
13017.93 563
13019.01 560
13020.09 570
13021.17 554
13022.24 558
13023.32 543
13024.40 542
13025.48 543
13026.56 541
13027.63 575
13028.71 570
13029.79 577
13030.87 569
13031.95 622
13033.03 549
13034.10 594
13035.18 541
13036.26 581
13037.34 543
13038.42 552
13039.50 594
13040.58 628
13041.66 605
13042.73 546
13043.81 529
13044.89 611
13045.97 590
13047.05 659
13048.13 664
13049.21 569
13050.29 573
13051.37 559
13052.45 554
13053.53 544
13054.60 586
13055.68 571
13056.76 553
13057.84 560
13058.92 564
13060.00 571
13061.08 600
13062.16 568
13063.24 537
13064.32 578
13065.40 576
13066.48 577
13067.56 570
13068.64 546
13069.72 597
13070.80 568
13071.88 536
13072.96 564
13074.04 556
13075.12 544
13076.20 569
13077.28 551
13078.36 527
13079.44 598
13080.52 587
13081.60 549
13082.68 570
13083.76 540
13084.84 560
13085.93 555
13087.01 529
13088.09 531
13089.17 545
13090.25 551
13091.33 570
13092.41 538
13093.49 526
13094.57 527
13095.65 551
13096.73 507
13097.82 511
13098.90 576
13099.98 551
13101.06 527
13102.14 537
13103.22 524
13104.30 536
13105.38 560
13106.47 535
13107.55 560
13108.63 539
13109.71 516
13110.79 540
13111.87 554
13112.96 559
13114.04 544
13115.12 543
13116.20 508
13117.28 518
13118.37 524
13119.45 586
13120.53 594
13121.61 583
13122.69 562
13123.78 554
13124.86 597
13125.94 567
13127.02 601
13128.11 560
13129.19 505
13130.27 522
13131.35 534
13132.44 509
13133.52 506
13134.60 503
13135.68 534
13136.77 537
13137.85 534
13138.93 516
13140.01 545
13141.10 555
13142.18 547
13143.26 592
13144.35 548
13145.43 529
13146.51 555
13147.60 566
13148.68 554
13149.76 549
13150.85 557
13151.93 563
13153.01 564
13154.10 573
13155.18 549
13156.26 548
13157.35 501
13158.43 488
13159.51 490
13160.60 511
13161.68 542
13162.77 575
13163.85 493
13164.93 505
13166.02 551
13167.10 530
13168.19 515
13169.27 507
13170.35 542
13171.44 534
13172.52 549
13173.61 585
13174.69 542
13175.78 550
13176.86 550
13177.94 603
13179.03 534
13180.11 518
13181.20 518
13182.28 526
13183.37 556
13184.45 516
13185.54 548
13186.62 591
13187.71 551
13188.79 510
13189.88 525
13190.96 511
13192.05 547
13193.13 538
13194.22 583
13195.30 553
13196.39 562
13197.47 570
13198.56 543
13199.64 517
13200.73 571
13201.81 616
13202.90 542
13203.98 593
13205.07 573
13206.16 571
13207.24 600
13208.33 650
13209.41 608
13210.50 513
13211.58 601
13212.67 563
13213.76 545
13214.84 542
13215.93 535
13217.01 587
13218.10 561
13219.19 549
13220.27 549
13221.36 566
13222.45 564
13223.53 524
13224.62 502
13225.70 555
13226.79 564
13227.88 566
13228.96 579
13230.05 544
13231.14 577
13232.22 560
13233.31 567
13234.40 572
13235.48 519
13236.57 534
13237.66 577
13238.74 561
13239.83 555
13240.92 575
13242.01 526
13243.09 576
13244.18 561
13245.27 554
13246.35 545
13247.44 588
13248.53 628
13249.62 550
13250.70 515
13251.79 538
13252.88 571
13253.97 576
13255.05 571
13256.14 608
13257.23 545
13258.32 574
13259.41 612
13260.49 619
13261.58 604
13262.67 581
13263.76 577
13264.85 613
13265.93 659
13267.02 606
13268.11 608
13269.20 631
13270.29 620
13271.37 562
13272.46 622
13273.55 611
13274.64 611
13275.73 619
13276.82 650
13277.91 621
13278.99 634
13280.08 674
13281.17 694
13282.26 647
13283.35 627
13284.44 647
13285.53 607
13286.62 654
13287.70 629
13288.79 600
13289.88 598
13290.97 645
13292.06 661
13293.15 645
13294.24 632
13295.33 581
13296.42 640
13297.51 653
13298.60 678
13299.69 643
13300.78 659
13301.87 659
13302.95 690
13304.04 693
13305.13 667
13306.22 655
13307.31 658
13308.40 693
13309.49 673
13310.58 676
13311.67 702
13312.76 695
13313.85 705
13314.94 654
13316.03 643
13317.12 683
13318.21 712
13319.30 733
13320.39 697
13321.48 720
13322.58 718
13323.67 730
13324.76 755
13325.85 705
13326.94 707
13328.03 697
13329.12 696
13330.21 662
13331.30 743
13332.39 731
13333.48 710
13334.57 704
13335.66 674
13336.75 703
13337.85 686
13338.94 718
13340.03 723
13341.12 671
13342.21 764
13343.30 723
13344.39 761
13345.48 792
13346.58 750
13347.67 716
13348.76 694
13349.85 714
13350.94 679
13352.03 721
13353.12 699
13354.22 704
13355.31 747
13356.40 817
13357.49 767
13358.58 736
13359.68 791
13360.77 793
13361.86 835
13362.95 776
13364.04 793
13365.14 789
13366.23 805
13367.32 827
13368.41 809
13369.51 752
13370.60 801
13371.69 811
13372.78 775
13373.87 760
13374.97 827
13376.06 830
13377.15 902
13378.25 967
13379.34 880
13380.43 871
13381.52 912
13382.62 929
13383.71 837
13384.80 819
13385.90 801
13386.99 850
13388.08 839
13389.17 812
13390.27 806
13391.36 742
13392.45 744
13393.55 766
13394.64 713
13395.73 765
13396.83 782
13397.92 754
13399.02 714
13400.11 675
13401.20 685
13402.30 689
13403.39 716
13404.48 697
13405.58 656
13406.67 729
13407.77 727
13408.86 719
13409.95 737
13411.05 728
13412.14 721
13413.24 742
13414.33 706
13415.42 699
13416.52 688
13417.61 709
13418.71 689
13419.80 697
13420.90 705
13421.99 689
13423.08 723
13424.18 706
13425.27 723
13426.37 757
13427.46 757
13428.56 733
13429.65 693
13430.75 723
13431.84 728
13432.94 694
13434.03 678
13435.13 703
13436.22 661
13437.32 645
13438.41 751
13439.51 673
13440.60 703
13441.70 751
13442.79 802
13443.89 718
13444.98 690
13446.08 695
13447.18 722
13448.27 748
13449.37 709
13450.46 690
13451.56 733
13452.65 698
13453.75 737
13454.85 704
13455.94 693
13457.04 687
13458.13 743
13459.23 816
13460.33 767
13461.42 739
13462.52 781
13463.61 801
13464.71 829
13465.81 769
13466.90 829
13468.00 811
13469.10 794
13470.19 765
13471.29 747
13472.38 770
13473.48 804
13474.58 830
13475.67 822
13476.77 723
13477.87 786
13478.96 807
13480.06 886
13481.16 862
13482.26 875
13483.35 836
13484.45 792
13485.55 797
13486.64 790
13487.74 808
13488.84 790
13489.94 837
13491.03 808
13492.13 841
13493.23 851
13494.32 846
13495.42 798
13496.52 764
13497.62 857
13498.72 837
13499.81 788
13500.91 838
13502.01 831
13503.11 810
13504.20 901
13505.30 842
13506.40 867
13507.50 892
13508.60 926
13509.69 900
13510.79 889
13511.89 888
13512.99 979
13514.09 954
13515.18 978
13516.28 975
13517.38 932
13518.48 992
13519.58 983
13520.68 916
13521.78 916
13522.87 915
13523.97 934
13525.07 895
13526.17 858
13527.27 877
13528.37 827
13529.47 853
13530.57 858
13531.66 795
13532.76 817
13533.86 784
13534.96 767
13536.06 862
13537.16 779
13538.26 737
13539.36 743
13540.46 714
13541.56 754
13542.66 774
13543.76 811
13544.86 761
13545.96 758
13547.05 764
13548.15 740
13549.25 777
13550.35 733
13551.45 715
13552.55 695
13553.65 692
13554.75 682
13555.85 737
13556.95 709
13558.05 660
13559.15 668
13560.25 676
13561.35 720
13562.45 680
13563.55 646
13564.65 670
13565.75 715
13566.85 694
13567.96 701
13569.06 651
13570.16 654
13571.26 661
13572.36 639
13573.46 674
13574.56 732
13575.66 730
13576.76 694
13577.86 656
13578.96 665
13580.06 714
13581.16 666
13582.27 652
13583.37 718
13584.47 667
13585.57 693
13586.67 706
13587.77 644
13588.87 635
13589.97 633
13591.08 704
13592.18 682
13593.28 707
13594.38 694
13595.48 710
13596.58 725
13597.68 692
13598.79 685
13599.89 710
13600.99 739
13602.09 677
13603.19 695
13604.30 675
13605.40 642
13606.50 632
13607.60 653
13608.70 674
13609.81 738
13610.91 708
13612.01 762
13613.11 737
13614.21 690
13615.32 680
13616.42 707
13617.52 701
13618.62 682
13619.73 753
13620.83 730
13621.93 745
13623.03 770
13624.14 709
13625.24 637
13626.34 671
13627.45 670
13628.55 711
13629.65 673
13630.75 699
13631.86 688
13632.96 698
13634.06 734
13635.17 719
13636.27 731
13637.37 783
13638.48 738
13639.58 657
13640.68 639
13641.79 620
13642.89 636
13643.99 677
13645.10 706
13646.20 684
13647.30 700
13648.41 686
13649.51 707
13650.62 707
13651.72 608
13652.82 637
13653.93 680
13655.03 678
13656.14 704
13657.24 714
13658.34 676
13659.45 624
13660.55 667
13661.66 725
13662.76 692
13663.87 645
13664.97 622
13666.07 636
13667.18 622
13668.28 666
13669.39 692
13670.49 695
13671.60 695
13672.70 725
13673.81 722
13674.91 657
13676.02 678
13677.12 676
13678.23 664
13679.33 703
13680.44 737
13681.54 734
13682.65 642
13683.75 641
13684.86 672
13685.96 663
13687.07 658
13688.17 697
13689.28 748
13690.38 713
13691.49 655
13692.59 652
13693.70 665
13694.80 673
13695.91 691
13697.02 655
13698.12 710
13699.23 678
13700.33 673
13701.44 719
13702.55 693
13703.65 707
13704.76 726
13705.86 714
13706.97 705
13708.08 683
13709.18 646
13710.29 754
13711.39 737
13712.50 666
13713.61 705
13714.71 694
13715.82 723
13716.93 653
13718.03 701
13719.14 751
13720.25 744
13721.35 758
13722.46 715
13723.57 672
13724.67 681
13725.78 732
13726.89 700
13727.99 672
13729.10 751
13730.21 756
13731.31 673
13732.42 721
13733.53 777
13734.64 735
13735.74 781
13736.85 808
13737.96 803
13739.07 760
13740.17 771
13741.28 765
13742.39 803
13743.50 789
13744.60 778
13745.71 826
13746.82 854
13747.93 832
13749.03 816
13750.14 866
13751.25 860
13752.36 792
13753.47 862
13754.57 850
13755.68 813
13756.79 825
13757.90 848
13759.01 840
13760.11 862
13761.22 859
13762.33 885
13763.44 860
13764.55 917
13765.66 928
13766.76 925
13767.87 1001
13768.98 988
13770.09 944
13771.20 890
13772.31 987
13773.42 972
13774.53 1028
13775.63 1064
13776.74 1126
13777.85 1133
13778.96 1202
13780.07 1208
13781.18 1174
13782.29 1320
13783.40 1323
13784.51 1317
13785.62 1316
13786.73 1417
13787.83 1316
13788.94 1301
13790.05 1271
13791.16 1192
13792.27 1188
13793.38 1151
13794.49 1165
13795.60 1105
13796.71 1076
13797.82 1005
13798.93 987
13800.04 975
13801.15 935
13802.26 893
13803.37 914
13804.48 891
13805.59 886
13806.70 840
13807.81 839
13808.92 914
13810.03 848
13811.14 801
13812.25 896
13813.36 871
13814.47 862
13815.58 851
13816.69 838
13817.80 855
13818.91 847
13820.03 863
13821.14 905
13822.25 795
13823.36 811
13824.47 760
13825.58 803
13826.69 800
13827.80 790
13828.91 816
13830.02 818
13831.13 821
13832.25 803
13833.36 700
13834.47 747
13835.58 811
13836.69 756
13837.80 761
13838.91 795
13840.02 726
13841.14 756
13842.25 770
13843.36 727
13844.47 730
13845.58 733
13846.69 752
13847.81 714
13848.92 760
13850.03 745
13851.14 741
13852.25 732
13853.37 757
13854.48 764
13855.59 725
13856.70 795
13857.81 798
13858.93 813
13860.04 798
13861.15 852
13862.26 862
13863.38 838
13864.49 750
13865.60 840
13866.71 829
13867.83 843
13868.94 820
13870.05 850
13871.16 847
13872.28 883
13873.39 842
13874.50 816
13875.61 853
13876.73 855
13877.84 880
13878.95 898
13880.07 839
13881.18 872
13882.29 918
13883.41 929
13884.52 888
13885.63 884
13886.75 904
13887.86 831
13888.97 843
13890.09 805
13891.20 799
13892.31 775
13893.43 828
13894.54 794
13895.65 790
13896.77 780
13897.88 788
13899.00 736
13900.11 782
13901.22 777
13902.34 803
13903.45 808
13904.57 752
13905.68 791
13906.79 819
13907.91 790
13909.02 769
13910.14 798
13911.25 770
13912.37 741
13913.48 791
13914.59 815
13915.71 791
13916.82 748
13917.94 799
13919.05 782
13920.17 772
13921.28 789
13922.40 792
13923.51 790
13924.63 771
13925.74 720
13926.86 750
13927.97 739
13929.09 733
13930.20 706
13931.32 732
13932.43 772
13933.55 769
13934.66 754
13935.78 751
13936.89 748
13938.01 690
13939.12 757
13940.24 727
13941.35 683
13942.47 660
13943.59 742
13944.70 709
13945.82 717
13946.93 685
13948.05 703
13949.16 721
13950.28 725
13951.40 652
13952.51 697
13953.63 682
13954.74 694
13955.86 723
13956.98 674
13958.09 674
13959.21 682
13960.33 760
13961.44 721
13962.56 680
13963.67 675
13964.79 715
13965.91 684
13967.02 749
13968.14 664
13969.26 704
13970.37 715
13971.49 708
13972.61 635
13973.72 621
13974.84 665
13975.96 688
13977.08 696
13978.19 711
13979.31 713
13980.43 701
13981.54 705
13982.66 680
13983.78 669
13984.90 681
13986.01 700
13987.13 683
13988.25 657
13989.37 657
13990.48 658
13991.60 709
13992.72 711
13993.84 705
13994.95 647
13996.07 674
13997.19 672
13998.31 692
13999.42 687
14000.54 697
14001.66 722
14002.78 679
14003.90 668
14005.01 652
14006.13 697
14007.25 697
14008.37 702
14009.49 664
14010.61 739
14011.72 736
14012.84 720
14013.96 745
14015.08 749
14016.20 671
14017.32 756
14018.43 791
14019.55 677
14020.67 713
14021.79 740
14022.91 769
14024.03 729
14025.15 692
14026.27 726
14027.39 773
14028.50 799
14029.62 797
14030.74 774
14031.86 785
14032.98 867
14034.10 803
14035.22 814
14036.34 765
14037.46 757
14038.58 768
14039.70 745
14040.82 794
14041.94 809
14043.06 724
14044.18 760
14045.30 732
14046.41 677
14047.53 716
14048.65 745
14049.77 732
14050.89 716
14052.01 687
14053.13 706
14054.25 689
14055.37 724
14056.49 706
14057.61 667
14058.74 674
14059.86 677
14060.98 660
14062.10 623
14063.22 694
14064.34 700
14065.46 700
14066.58 677
14067.70 722
14068.82 731
14069.94 738
14071.06 724
14072.18 710
14073.30 688
14074.42 660
14075.54 679
14076.66 708
14077.79 703
14078.91 623
14080.03 665
14081.15 730
14082.27 726
14083.39 693
14084.51 728
14085.63 766
14086.76 687
14087.88 720
14089.00 732
14090.12 779
14091.24 735
14092.36 721
14093.48 759
14094.61 765
14095.73 728
14096.85 737
14097.97 790
14099.09 799
14100.22 789
14101.34 772
14102.46 796
14103.58 840
14104.70 839
14105.83 851
14106.95 850
14108.07 860
14109.19 842
14110.31 878
14111.44 917
14112.56 844
14113.68 866
14114.80 870
14115.93 854
14117.05 831
14118.17 799
14119.29 882
14120.42 728
14121.54 727
14122.66 796
14123.79 793
14124.91 761
14126.03 751
14127.15 686
14128.28 694
14129.40 691
14130.52 701
14131.65 710
14132.77 726
14133.89 710
14135.02 665
14136.14 621
14137.26 667
14138.39 641
14139.51 738
14140.63 683
14141.76 678
14142.88 621
14144.00 649
14145.13 637
14146.25 642
14147.38 707
14148.50 666
14149.62 649
14150.75 670
14151.87 697
14152.99 736
14154.12 694
14155.24 647
14156.37 700
14157.49 679
14158.62 633
14159.74 656
14160.86 610
14161.99 605
14163.11 677
14164.24 640
14165.36 611
14166.49 610
14167.61 642
14168.74 694
14169.86 684
14170.99 655
14172.11 646
14173.23 609
14174.36 629
14175.48 636
14176.61 655
14177.73 576
14178.86 623
14179.98 643
14181.11 606
14182.23 656
14183.36 625
14184.49 616
14185.61 638
14186.74 620
14187.86 613
14188.99 610
14190.11 647
14191.24 622
14192.36 569
14193.49 590
14194.61 602
14195.74 595
14196.87 591
14197.99 577
14199.12 613
14200.24 591
14201.37 578
14202.50 560
14203.62 576
14204.75 665
14205.87 584
14207.00 652
14208.13 594
14209.25 596
14210.38 642
14211.50 637
14212.63 649
14213.76 637
14214.88 619
14216.01 608
14217.14 571
14218.26 540
14219.39 544
14220.52 574
14221.64 574
14222.77 574
14223.90 527
14225.02 569
14226.15 587
14227.28 546
14228.41 557
14229.53 515
14230.66 577
14231.79 583
14232.91 655
14234.04 547
14235.17 549
14236.30 586
14237.42 572
14238.55 563
14239.68 516
14240.81 551
14241.93 589
14243.06 545
14244.19 525
14245.32 528
14246.44 575
14247.57 583
14248.70 540
14249.83 565
14250.95 507
14252.08 565
14253.21 559
14254.34 529
14255.47 521
14256.59 513
14257.72 550
14258.85 549
14259.98 531
14261.11 492
14262.24 517
14263.36 529
14264.49 571
14265.62 524
14266.75 545
14267.88 565
14269.01 534
14270.14 535
14271.26 516
14272.39 500
14273.52 540
14274.65 574
14275.78 543
14276.91 549
14278.04 540
14279.17 519
14280.30 501
14281.42 567
14282.55 563
14283.68 576
14284.81 541
14285.94 540
14287.07 523
14288.20 508
14289.33 547
14290.46 538
14291.59 510
14292.72 524
14293.85 514
14294.98 497
14296.11 538
14297.24 514
14298.37 533
14299.50 544
14300.63 528
14301.76 536
14302.89 494
14304.02 517
14305.15 516
14306.28 490
14307.41 536
14308.54 525
14309.67 503
14310.80 502
14311.93 532
14313.06 483
14314.19 467
14315.32 483
14316.45 509
14317.58 533
14318.71 527
14319.84 506
14320.97 503
14322.10 533
14323.23 534
14324.36 472
14325.49 486
14326.63 560
14327.76 497
14328.89 501
14330.02 526
14331.15 492
14332.28 520
14333.41 518
14334.54 484
14335.67 472
14336.81 509
14337.94 481
14339.07 455
14340.20 491
14341.33 521
14342.46 464
14343.59 468
14344.73 465
14345.86 476
14346.99 492
14348.12 473
14349.25 474
14350.38 479
14351.52 453
14352.65 503
14353.78 462
14354.91 478
14356.04 490
14357.18 486
14358.31 471
14359.44 471
14360.57 506
14361.71 445
14362.84 518
14363.97 511
14365.10 475
14366.24 467
14367.37 515
14368.50 521
14369.63 488
14370.77 470
14371.90 444
14373.03 425
14374.16 452
14375.30 481
14376.43 423
14377.56 477
14378.70 501
14379.83 475
14380.96 465
14382.09 460
14383.23 491
14384.36 479
14385.49 480
14386.63 458
14387.76 488
14388.89 491
14390.03 472
14391.16 424
14392.29 435
14393.43 493
14394.56 495
14395.70 468
14396.83 467
14397.96 493
14399.10 474
14400.23 483
14401.36 514
14402.50 525
14403.63 491
14404.77 451
14405.90 494
14407.03 500
14408.17 493
14409.30 563
14410.44 508
14411.57 516
14412.71 509
14413.84 467
14414.97 471
14416.11 507
14417.24 519
14418.38 537
14419.51 517
14420.65 468
14421.78 466
14422.92 489
14424.05 491
14425.19 453
14426.32 479
14427.46 500
14428.59 468
14429.73 449
14430.86 524
14432.00 467
14433.13 465
14434.27 486
14435.40 504
14436.54 489
14437.67 527
14438.81 503
14439.94 528
14441.08 511
14442.21 505
14443.35 501
14444.48 525
14445.62 483
14446.76 493
14447.89 538
14449.03 521
14450.16 543
14451.30 545
14452.43 469
14453.57 452
14454.71 537
14455.84 534
14456.98 509
14458.11 483
14459.25 444
14460.39 531
14461.52 513
14462.66 457
14463.80 488
14464.93 490
14466.07 531
14467.20 499
14468.34 511
14469.48 494
14470.61 523
14471.75 529
14472.89 521
14474.02 525
14475.16 509
14476.30 514
14477.43 549
14478.57 533
14479.71 528
14480.85 518
14481.98 558
14483.12 564
14484.26 539
14485.39 563
14486.53 573
14487.67 629
14488.81 578
14489.94 579
14491.08 549
14492.22 609
14493.36 553
14494.49 605
14495.63 568
14496.77 622
14497.91 590
14499.04 503
14500.18 551
14501.32 517
14502.46 518
14503.59 571
14504.73 532
14505.87 509
14507.01 516
14508.15 553
14509.28 501
14510.42 472
14511.56 496
14512.70 533
14513.84 522
14514.98 530
14516.11 507
14517.25 522
14518.39 497
14519.53 527
14520.67 490
14521.81 502
14522.95 525
14524.08 514
14525.22 524
14526.36 510
14527.50 492
14528.64 447
14529.78 490
14530.92 472
14532.06 493
14533.20 456
14534.33 451
14535.47 467
14536.61 460
14537.75 496
14538.89 452
14540.03 459
14541.17 473
14542.31 434
14543.45 497
14544.59 485
14545.73 453
14546.87 459
14548.01 492
14549.15 464
14550.29 486
14551.43 519
14552.57 499
14553.71 490
14554.85 511
14555.99 472
14557.13 468
14558.27 459
14559.41 453
14560.55 466
14561.69 488
14562.83 488
14563.97 474
14565.11 491
14566.25 480
14567.39 469
14568.53 461
14569.67 489
14570.81 478
14571.95 471
14573.09 445
14574.23 474
14575.37 496
14576.51 526
14577.65 540
14578.79 527
14579.94 531
14581.08 480
14582.22 523
14583.36 493
14584.50 510
14585.64 494
14586.78 502
14587.92 548
14589.06 527
14590.21 494
14591.35 486
14592.49 504
14593.63 501
14594.77 535
14595.91 549
14597.05 545
14598.20 536
14599.34 486
14600.48 511
14601.62 520
14602.76 534
14603.90 547
14605.05 490
14606.19 541
14607.33 519
14608.47 530
14609.61 569
14610.76 542
14611.90 519
14613.04 516
14614.18 498
14615.32 524
14616.47 522
14617.61 540
14618.75 487
14619.89 534
14621.04 501
14622.18 507
14623.32 512
14624.46 476
14625.61 521
14626.75 537
14627.89 516
14629.04 533
14630.18 550
14631.32 588
14632.46 585
14633.61 609
14634.75 566
14635.89 547
14637.04 560
14638.18 594
14639.32 560
14640.47 589
14641.61 600
14642.75 606
14643.90 635
14645.04 588
14646.18 603
14647.33 621
14648.47 666
14649.61 608
14650.76 610
14651.90 618
14653.05 596
14654.19 602
14655.33 594
14656.48 559
14657.62 536
14658.76 592
14659.91 601
14661.05 565
14662.20 538
14663.34 550
14664.49 577
14665.63 515
14666.77 498
14667.92 499
14669.06 536
14670.21 534
14671.35 523
14672.50 502
14673.64 548
14674.79 541
14675.93 480
14677.07 466
14678.22 434
14679.36 493
14680.51 470
14681.65 502
14682.80 503
14683.94 470
14685.09 475
14686.23 479
14687.38 516
14688.52 477
14689.67 496
14690.81 451
14691.96 481
14693.10 456
14694.25 462
14695.40 475
14696.54 498
14697.69 507
14698.83 480
14699.98 451
14701.12 504
14702.27 510
14703.41 458
14704.56 476
14705.71 454
14706.85 428
14708.00 498
14709.14 489
14710.29 451
14711.44 453
14712.58 426
14713.73 469
14714.87 476
14716.02 446
14717.17 450
14718.31 446
14719.46 442
14720.61 445
14721.75 432
14722.90 473
14724.05 460
14725.19 446
14726.34 450
14727.49 476
14728.63 483
14729.78 468
14730.93 468
14732.07 462
14733.22 458
14734.37 467
14735.51 494
14736.66 516
14737.81 451
14738.95 424
14740.10 451
14741.25 478
14742.40 429
14743.54 439
14744.69 418
14745.84 478
14746.99 477
14748.13 472
14749.28 430
14750.43 437
14751.58 474
14752.72 459
14753.87 425
14755.02 437
14756.17 456
14757.31 466
14758.46 434
14759.61 446
14760.76 451
14761.91 524
14763.05 480
14764.20 444
14765.35 443
14766.50 447
14767.65 469
14768.80 482
14769.94 461
14771.09 420
14772.24 470
14773.39 445
14774.54 492
14775.69 443
14776.83 460
14777.98 500
14779.13 505
14780.28 449
14781.43 474
14782.58 497
14783.73 475
14784.88 461
14786.03 460
14787.17 495
14788.32 447
14789.47 485
14790.62 510
14791.77 502
14792.92 539
14794.07 516
14795.22 517
14796.37 502
14797.52 434
14798.67 437
14799.82 466
14800.97 479
14802.12 484
14803.26 511
14804.41 509
14805.56 501
14806.71 527
14807.86 490
14809.01 471
14810.16 477
14811.31 487
14812.46 464
14813.61 483
14814.76 507
14815.91 479
14817.06 458
14818.21 504
14819.36 511
14820.51 495
14821.66 468
14822.82 490
14823.97 499
14825.12 518
14826.27 492
14827.42 487
14828.57 568
14829.72 472
14830.87 468
14832.02 425
14833.17 497
14834.32 475
14835.47 474
14836.62 469
14837.77 420
14838.93 456
14840.08 439
14841.23 423
14842.38 471
14843.53 479
14844.68 489
14845.83 423
14846.98 392
14848.14 425
14849.29 417
14850.44 435
14851.59 432
14852.74 431
14853.89 405
14855.04 429
14856.20 446
14857.35 433
14858.50 413
14859.65 433
14860.80 405
14861.96 415
14863.11 414
14864.26 445
14865.41 453
14866.56 386
14867.72 398
14868.87 438
14870.02 433
14871.17 438
14872.32 405
14873.48 428
14874.63 407
14875.78 437
14876.93 385
14878.09 389
14879.24 412
14880.39 400
14881.54 415
14882.70 430
14883.85 393
14885.00 417
14886.16 422
14887.31 433
14888.46 420
14889.61 446
14890.77 432
14891.92 391
14893.07 443
14894.23 416
14895.38 417
14896.53 402
14897.69 418
14898.84 390
14899.99 430
14901.15 413
14902.30 358
14903.45 397
14904.61 399
14905.76 386
14906.91 385
14908.07 426
14909.22 436
14910.38 386
14911.53 386
14912.68 366
14913.84 400
14914.99 427
14916.15 393
14917.30 410
14918.45 379
14919.61 425
14920.76 382
14921.92 407
14923.07 386
14924.22 421
14925.38 419
14926.53 434
14927.69 367
14928.84 384
14930.00 375
14931.15 390
14932.31 412
14933.46 413
14934.62 421
14935.77 408
14936.93 378
14938.08 398
14939.24 404
14940.39 400
14941.55 435
14942.70 404
14943.86 463
14945.01 435
14946.17 427
14947.32 433
14948.48 422
14949.63 385
14950.79 429
14951.94 431
14953.10 393
14954.25 430
14955.41 404
14956.56 385
14957.72 384
14958.88 417
14960.03 408
14961.19 353
14962.34 359
14963.50 406
14964.65 436
14965.81 387
14966.97 378
14968.12 438
14969.28 468
14970.43 432
14971.59 417
14972.75 415
14973.90 434
14975.06 398
14976.22 410
14977.37 389
14978.53 386
14979.69 395
14980.84 405
14982.00 402
14983.16 440
14984.31 381
14985.47 355
14986.63 395
14987.78 393
14988.94 404
14990.10 436
14991.25 402
14992.41 405
14993.57 382
14994.72 380
14995.88 402
14997.04 414
14998.20 401
14999.35 347
15000.51 373
15001.67 390
15002.82 392
15003.98 384
15005.14 413
15006.30 387
15007.45 430
15008.61 436
15009.77 395
15010.93 439
15012.09 407
15013.24 431
15014.40 364
15015.56 380
15016.72 351
15017.87 369
15019.03 388
15020.19 377
15021.35 380
15022.51 411
15023.67 382
15024.82 384
15025.98 379
15027.14 370
15028.30 401
15029.46 369
15030.62 405
15031.77 371
15032.93 387
15034.09 386
15035.25 354
15036.41 339
15037.57 352
15038.73 401
15039.88 358
15041.04 380
15042.20 353
15043.36 384
15044.52 347
15045.68 376
15046.84 334
15048.00 396
15049.16 373
15050.32 380
15051.47 390
15052.63 400
15053.79 353
15054.95 357
15056.11 365
15057.27 324
15058.43 347
15059.59 355
15060.75 368
15061.91 367
15063.07 367
15064.23 371
15065.39 361
15066.55 367
15067.71 383
15068.87 369
15070.03 370
15071.19 324
15072.35 313
15073.51 328
15074.67 367
15075.83 334
15076.99 344
15078.15 349
15079.31 369
15080.47 369
15081.63 354
15082.79 379
15083.95 336
15085.11 359
15086.27 380
15087.43 363
15088.59 366
15089.76 352
15090.92 354
15092.08 396
15093.24 336
15094.40 355
15095.56 365
15096.72 331
15097.88 322
15099.04 323
15100.20 357
15101.37 327
15102.53 346
15103.69 335
15104.85 350
15106.01 324
15107.17 345
15108.33 371
15109.50 353
15110.66 366
15111.82 362
15112.98 361
15114.14 358
15115.30 361
15116.47 362
15117.63 380
15118.79 329
15119.95 368
15121.11 376
15122.27 324
15123.44 336
15124.60 332
15125.76 347
15126.92 354
15128.09 382
15129.25 392
15130.41 359
15131.57 337
15132.73 357
15133.90 377
15135.06 401
15136.22 372
15137.38 365
15138.55 333
15139.71 353
15140.87 348
15142.04 373
15143.20 346
15144.36 354
15145.52 336
15146.69 382
15147.85 414
15149.01 358
15150.18 378
15151.34 365
15152.50 392
15153.67 376
15154.83 371
15155.99 343
15157.16 333
15158.32 367
15159.48 363
15160.65 365
15161.81 362
15162.97 369
15164.14 381
15165.30 370
15166.46 402
15167.63 375
15168.79 370
15169.95 332
15171.12 361
15172.28 360
15173.45 322
15174.61 340
15175.77 360
15176.94 356
15178.10 380
15179.27 361
15180.43 344
15181.60 363
15182.76 346
15183.92 371
15185.09 369
15186.25 378
15187.42 367
15188.58 380
15189.75 412
15190.91 388
15192.08 410
15193.24 387
15194.41 407
15195.57 369
15196.74 368
15197.90 379
15199.07 384
15200.23 378
15201.40 356
15202.56 367
15203.73 349
15204.89 406
15206.06 352
15207.22 388
15208.39 414
15209.55 374
15210.72 355
15211.88 378
15213.05 373
15214.21 399
15215.38 360
15216.54 337
15217.71 373
15218.88 384
15220.04 364
15221.21 357
15222.37 377
15223.54 411
15224.71 366
15225.87 415
15227.04 378
15228.20 400
15229.37 398
15230.54 358
15231.70 383
15232.87 369
15234.03 392
15235.20 372
15236.37 405
15237.53 387
15238.70 385
15239.87 371
15241.03 427
15242.20 429
15243.37 394
15244.53 387
15245.70 387
15246.87 402
15248.03 399
15249.20 455
15250.37 431
15251.53 444
15252.70 406
15253.87 374
15255.04 370
15256.20 408
15257.37 418
15258.54 413
15259.70 422
15260.87 359
15262.04 370
15263.21 424
15264.37 407
15265.54 408
15266.71 412
15267.88 345
15269.04 336
15270.21 321
15271.38 367
15272.55 344
15273.72 368
15274.88 381
15276.05 404
15277.22 375
15278.39 385
15279.56 431
15280.72 347
15281.89 391
15283.06 403
15284.23 400
15285.40 375
15286.56 333
15287.73 353
15288.90 365
15290.07 362
15291.24 354
15292.41 322
15293.58 357
15294.74 333
15295.91 338
15297.08 370
15298.25 354
15299.42 364
15300.59 332
15301.76 372
15302.93 371
15304.09 337
15305.26 376
15306.43 417
15307.60 378
15308.77 349
15309.94 361
15311.11 384
15312.28 393
15313.45 369
15314.62 372
15315.79 397
15316.96 399
15318.13 373
15319.30 324
15320.46 364
15321.63 372
15322.80 339
15323.97 354
15325.14 363
15326.31 376
15327.48 374
15328.65 379
15329.82 369
15330.99 350
15332.16 351
15333.33 383
15334.50 341
15335.67 359
15336.84 353
15338.01 344
15339.18 356
15340.36 362
15341.53 375
15342.70 388
15343.87 352
15345.04 364
15346.21 394
15347.38 344
15348.55 340
15349.72 344
15350.89 343
15352.06 361
15353.23 352
15354.40 361
15355.57 390
15356.75 394
15357.92 397
15359.09 383
15360.26 334
15361.43 372
15362.60 333
15363.77 381
15364.94 400
15366.11 352
15367.29 336
15368.46 351
15369.63 367
15370.80 357
15371.97 367
15373.14 344
15374.32 369
15375.49 358
15376.66 335
15377.83 364
15379.00 349
15380.17 373
15381.35 374
15382.52 363
15383.69 336
15384.86 356
15386.03 324
15387.21 376
15388.38 370
15389.55 340
15390.72 333
15391.90 341
15393.07 367
15394.24 325
15395.41 333
15396.59 343
15397.76 373
15398.93 350
15400.10 330
15401.28 349
15402.45 337
15403.62 337
15404.79 356
15405.97 319
15407.14 350
15408.31 329
15409.49 366
15410.66 344
15411.83 372
15413.01 372
15414.18 338
15415.35 328
15416.53 311
15417.70 308
15418.87 334
15420.05 327
15421.22 348
15422.39 347
15423.57 391
15424.74 373
15425.91 369
15427.09 336
15428.26 372
15429.43 366
15430.61 335
15431.78 369
15432.96 335
15434.13 382
15435.30 364
15436.48 327
15437.65 311
15438.83 336
15440.00 365
15441.17 377
15442.35 377
15443.52 369
15444.70 359
15445.87 352
15447.05 373
15448.22 362
15449.40 391
15450.57 393
15451.75 377
15452.92 361
15454.09 375
15455.27 310
15456.44 345
15457.62 376
15458.79 338
15459.97 333
15461.14 366
15462.32 354
15463.49 355
15464.67 358
15465.84 362
15467.02 346
15468.19 355
15469.37 346
15470.55 366
15471.72 321
15472.90 345
15474.07 324
15475.25 337
15476.42 365
15477.60 352
15478.77 327
15479.95 369
15481.13 304
15482.30 376
15483.48 354
15484.65 355
15485.83 380
15487.00 379
15488.18 343
15489.36 343
15490.53 353
15491.71 370
15492.89 378
15494.06 336
15495.24 366
15496.41 372
15497.59 329
15498.77 375
15499.94 363
15501.12 370
15502.30 363
15503.47 354
15504.65 326
15505.83 373
15507.00 371
15508.18 349
15509.36 323
15510.53 353
15511.71 385
15512.89 330
15514.06 372
15515.24 378
15516.42 364
15517.60 335
15518.77 389
15519.95 363
15521.13 340
15522.30 336
15523.48 365
15524.66 361
15525.84 388
15527.01 347
15528.19 342
15529.37 349
15530.55 342
15531.73 400
15532.90 371
15534.08 397
15535.26 324
15536.44 360
15537.61 344
15538.79 358
15539.97 367
15541.15 363
15542.33 369
15543.50 361
15544.68 341
15545.86 351
15547.04 358
15548.22 349
15549.40 365
15550.57 350
15551.75 349
15552.93 379
15554.11 383
15555.29 399
15556.47 373
15557.65 350
15558.82 374
15560.00 360
15561.18 340
15562.36 372
15563.54 364
15564.72 380
15565.90 344
15567.08 349
15568.26 351
15569.43 356
15570.61 402
15571.79 428
15572.97 345
15574.15 347
15575.33 355
15576.51 384
15577.69 358
15578.87 351
15580.05 340
15581.23 375
15582.41 395
15583.59 372
15584.77 392
15585.95 383
15587.13 379
15588.31 407
15589.49 386
15590.67 425
15591.85 412
15593.03 400
15594.21 406
15595.39 383
15596.57 393
15597.75 381
15598.93 413
15600.11 373
15601.29 392
15602.47 396
15603.65 366
15604.83 388
15606.01 397
15607.19 430
15608.37 437
15609.55 390
15610.73 404
15611.91 400
15613.09 402
15614.27 427
15615.45 477
15616.64 469
15617.82 436
15619.00 418
15620.18 411
15621.36 399
15622.54 404
15623.72 435
15624.90 453
15626.08 448
15627.27 424
15628.45 421
15629.63 412
15630.81 454
15631.99 427
15633.17 441
15634.35 492
15635.54 463
15636.72 451
15637.90 449
15639.08 450
15640.26 448
15641.45 437
15642.63 434
15643.81 405
15644.99 455
15646.17 467
15647.36 441
15648.54 438
15649.72 440
15650.90 453
15652.08 484
15653.27 506
15654.45 445
15655.63 483
15656.81 517
15658.00 484
15659.18 426
15660.36 463
15661.54 509
15662.73 538
15663.91 480
15665.09 448
15666.27 444
15667.46 534
15668.64 549
15669.82 555
15671.01 518
15672.19 510
15673.37 535
15674.56 506
15675.74 532
15676.92 527
15678.10 502
15679.29 484
15680.47 504
15681.65 463
15682.84 522
15684.02 549
15685.21 508
15686.39 497
15687.57 514
15688.76 491
15689.94 511
15691.12 491
15692.31 478
15693.49 464
15694.67 488
15695.86 480
15697.04 478
15698.23 486
15699.41 461
15700.59 523
15701.78 442
15702.96 494
15704.15 472
15705.33 496
15706.52 425
15707.70 450
15708.88 456
15710.07 467
15711.25 480
15712.44 488
15713.62 472
15714.81 447
15715.99 492
15717.18 457
15718.36 436
15719.55 445
15720.73 518
15721.92 455
15723.10 463
15724.29 499
15725.47 501
15726.66 452
15727.84 465
15729.03 456
15730.21 500
15731.40 505
15732.58 475
15733.77 477
15734.95 497
15736.14 513
15737.32 499
15738.51 485
15739.69 472
15740.88 519
15742.07 467
15743.25 487
15744.44 530
15745.62 515
15746.81 500
15747.99 508
15749.18 478
15750.37 435
15751.55 495
15752.74 538
15753.93 531
15755.11 518
15756.30 501
15757.48 512
15758.67 568
15759.86 578
15761.04 560
15762.23 558
15763.42 580
15764.60 584
15765.79 579
15766.98 559
15768.16 520
15769.35 557
15770.54 613
15771.72 553
15772.91 510
15774.10 518
15775.28 560
15776.47 569
15777.66 552
15778.84 594
15780.03 553
15781.22 524
15782.41 485
15783.59 484
15784.78 504
15785.97 512
15787.15 541
15788.34 553
15789.53 521
15790.72 530
15791.90 489
15793.09 503
15794.28 494
15795.47 458
15796.65 514
15797.84 493
15799.03 534
15800.22 505
15801.41 514
15802.59 564
15803.78 508
15804.97 483
15806.16 489
15807.35 499
15808.53 492
15809.72 489
15810.91 453
15812.10 477
15813.29 440
15814.48 459
15815.66 455
15816.85 430
15818.04 427
15819.23 440
15820.42 433
15821.61 455
15822.80 460
15823.98 465
15825.17 438
15826.36 400
15827.55 422
15828.74 463
15829.93 426
15831.12 430
15832.31 474
15833.50 415
15834.69 427
15835.87 427
15837.06 408
15838.25 433
15839.44 406
15840.63 409
15841.82 420
15843.01 415
15844.20 427
15845.39 425
15846.58 439
15847.77 425
15848.96 445
15850.15 455
15851.34 428
15852.53 439
15853.72 452
15854.91 437
15856.10 436
15857.29 423
15858.48 436
15859.67 439
15860.86 470
15862.05 440
15863.24 422
15864.43 406
15865.62 410
15866.81 423
15868.00 409
15869.19 392
15870.38 467
15871.57 392
15872.76 447
15873.95 451
15875.14 419
15876.33 437
15877.52 404
15878.72 431
15879.91 443
15881.10 425
15882.29 450
15883.48 479
15884.67 414
15885.86 459
15887.05 420
15888.24 419
15889.43 404
15890.63 419
15891.82 464
15893.01 428
15894.20 402
15895.39 415
15896.58 415
15897.77 406
15898.97 412
15900.16 400
15901.35 420
15902.54 428
15903.73 450
15904.92 421
15906.12 401
15907.31 372
15908.50 438
15909.69 444
15910.88 423
15912.08 450
15913.27 425
15914.46 418
15915.65 458
15916.85 414
15918.04 430
15919.23 447
15920.42 441
15921.61 475
15922.81 450
15924.00 446
15925.19 465
15926.38 460
15927.58 439
15928.77 444
15929.96 411
15931.16 431
15932.35 440
15933.54 400
15934.73 423
15935.93 439
15937.12 437
15938.31 434
15939.51 424
15940.70 419
15941.89 431
15943.09 436
15944.28 439
15945.47 462
15946.67 437
15947.86 441
15949.05 451
15950.25 376
15951.44 405
15952.63 437
15953.83 410
15955.02 396
15956.21 379
15957.41 427
15958.60 419
15959.80 419
15960.99 436
15962.18 387
15963.38 405
15964.57 423
15965.77 402
15966.96 397
15968.15 405
15969.35 363
15970.54 403
15971.74 413
15972.93 400
15974.13 361
15975.32 364
15976.51 371
15977.71 375
15978.90 381
15980.10 396
15981.29 367
15982.49 361
15983.68 381
15984.88 339
15986.07 366
15987.27 385
15988.46 362
15989.66 368
15990.85 368
15992.05 343
15993.24 348
15994.44 351
15995.63 370
15996.83 361
15998.02 395
15999.22 381
16000.41 357
16001.61 359
16002.80 358
16004.00 349
16005.20 355
16006.39 374
16007.59 344
16008.78 338
16009.98 317
16011.17 331
16012.37 322
16013.57 372
16014.76 366
16015.96 341
16017.15 378
16018.35 344
16019.55 383
16020.74 328
16021.94 374
16023.13 354
16024.33 365
16025.53 345
16026.72 320
16027.92 360
16029.12 340
16030.31 313
16031.51 347
16032.71 363
16033.90 360
16035.10 352
16036.30 324
16037.49 314
16038.69 336
16039.89 346
16041.08 373
16042.28 380
16043.48 364
16044.67 329
16045.87 332
16047.07 345
16048.27 322
16049.46 335
16050.66 355
16051.86 368
16053.06 372
16054.25 376
16055.45 360
16056.65 365
16057.84 361
16059.04 380
16060.24 348
16061.44 320
16062.64 341
16063.83 351
16065.03 367
16066.23 353
16067.43 344
16068.62 347
16069.82 356
16071.02 323
16072.22 362
16073.42 346
16074.62 346
16075.81 338
16077.01 338
16078.21 344
16079.41 367
16080.61 344
16081.81 331
16083.00 344
16084.20 307
16085.40 351
16086.60 352
16087.80 355
16089.00 336
16090.20 319
16091.39 335
16092.59 325
16093.79 344
16094.99 329
16096.19 315
16097.39 386
16098.59 354
16099.79 329
16100.99 319
16102.19 349
16103.38 332
16104.58 326
16105.78 335
16106.98 338
16108.18 340
16109.38 329
16110.58 319
16111.78 303
16112.98 332
16114.18 315
16115.38 305
16116.58 330
16117.78 330
16118.98 332
16120.18 333
16121.38 347
16122.58 326
16123.78 348
16124.98 346
16126.18 350
16127.38 307
16128.58 330
16129.78 333
16130.98 296
16132.18 313
16133.38 326
16134.58 333
16135.78 331
16136.98 338
16138.18 339
16139.38 331
16140.58 346
16141.78 358
16142.98 355
16144.19 342
16145.39 335
16146.59 356
16147.79 308
16148.99 280
16150.19 325
16151.39 308
16152.59 333
16153.79 305
16154.99 311
16156.20 290
16157.40 338
16158.60 296
16159.80 289
16161.00 314
16162.20 312
16163.40 361
16164.61 305
16165.81 299
16167.01 300
16168.21 304
16169.41 327
16170.61 297
16171.82 302
16173.02 321
16174.22 326
16175.42 362
16176.62 367
16177.82 348
16179.03 333
16180.23 345
16181.43 320
16182.63 311
16183.84 335
16185.04 328
16186.24 357
16187.44 311
16188.65 289
16189.85 302
16191.05 321
16192.25 354
16193.46 317
16194.66 293
16195.86 323
16197.06 350
16198.27 353
16199.47 337
16200.67 339
16201.87 346
16203.08 356
16204.28 334
16205.48 302
16206.69 333
16207.89 320
16209.09 321
16210.30 340
16211.50 331
16212.70 341
16213.91 371
16215.11 346
16216.31 328
16217.52 327
16218.72 303
16219.92 334
16221.13 361
16222.33 313
16223.53 300
16224.74 318
16225.94 328
16227.15 377
16228.35 354
16229.55 305
16230.76 300
16231.96 349
16233.17 345
16234.37 317
16235.57 317
16236.78 305
16237.98 335
16239.19 375
16240.39 347
16241.60 348
16242.80 342
16244.00 330
16245.21 316
16246.41 309
16247.62 312
16248.82 311
16250.03 341
16251.23 375
16252.44 346
16253.64 322
16254.85 352
16256.05 356
16257.26 386
16258.46 365
16259.67 353
16260.87 373
16262.08 345
16263.28 330
16264.49 359
16265.69 398
16266.90 376
16268.10 332
16269.31 341
16270.51 390
16271.72 364
16272.93 385
16274.13 324
16275.34 319
16276.54 326
16277.75 342
16278.95 382
16280.16 371
16281.37 376
16282.57 390
16283.78 353
16284.98 367
16286.19 399
16287.40 391
16288.60 355
16289.81 379
16291.01 380
16292.22 340
16293.43 332
16294.63 368
16295.84 389
16297.05 341
16298.25 371
16299.46 390
16300.67 379
16301.87 414
16303.08 388
16304.29 384
16305.49 409
16306.70 370
16307.91 365
16309.11 368
16310.32 408
16311.53 381
16312.73 377
16313.94 416
16315.15 390
16316.36 380
16317.56 395
16318.77 415
16319.98 423
16321.19 391
16322.39 412
16323.60 417
16324.81 408
16326.02 411
16327.22 404
16328.43 389
16329.64 412
16330.85 386
16332.05 401
16333.26 376
16334.47 371
16335.68 429
16336.88 407
16338.09 397
16339.30 350
16340.51 384
16341.72 360
16342.93 362
16344.13 372
16345.34 345
16346.55 341
16347.76 387
16348.97 386
16350.18 378
16351.38 383
16352.59 329
16353.80 331
16355.01 363
16356.22 329
16357.43 364
16358.64 349
16359.84 337
16361.05 356
16362.26 328
16363.47 354
16364.68 346
16365.89 358
16367.10 321
16368.31 360
16369.52 389
16370.73 333
16371.93 365
16373.14 349
16374.35 334
16375.56 329
16376.77 323
16377.98 314
16379.19 363
16380.40 346
16381.61 345
16382.82 327
16384.03 326
16385.24 342
16386.45 324
16387.66 315
16388.87 377
16390.08 340
16391.29 335
16392.50 335
16393.71 363
16394.92 344
16396.13 300
16397.34 335
16398.55 354
16399.76 315
16400.97 316
16402.18 324
16403.39 327
16404.60 313
16405.81 326
16407.02 316
16408.23 321
16409.44 346
16410.65 347
16411.86 338
16413.08 311
16414.29 333
16415.50 289
16416.71 303
16417.92 329
16419.13 321
16420.34 344
16421.55 315
16422.76 302
16423.97 324
16425.19 316
16426.40 322
16427.61 313
16428.82 318
16430.03 316
16431.24 321
16432.45 313
16433.67 292
16434.88 307
16436.09 343
16437.30 321
16438.51 323
16439.72 331
16440.94 328
16442.15 328
16443.36 327
16444.57 336
16445.78 366
16446.99 365
16448.21 330
16449.42 308
16450.63 322
16451.84 309
16453.06 311
16454.27 312
16455.48 339
16456.69 312
16457.90 317
16459.12 313
16460.33 314
16461.54 334
16462.75 337
16463.97 329
16465.18 320
16466.39 344
16467.61 281
16468.82 315
16470.03 310
16471.24 303
16472.46 279
16473.67 329
16474.88 325
16476.10 328
16477.31 324
16478.52 294
16479.74 328
16480.95 320
16482.16 338
16483.38 309
16484.59 306
16485.80 302
16487.02 307
16488.23 290
16489.44 299
16490.66 308
16491.87 297
16493.08 320
16494.30 275
16495.51 312
16496.73 282
16497.94 323
16499.15 298
16500.37 326
16501.58 296
16502.80 314
16504.01 291
16505.22 259
16506.44 283
16507.65 313
16508.87 310
16510.08 302
16511.30 326
16512.51 323
16513.72 301
16514.94 312
16516.15 306
16517.37 281
16518.58 298
16519.80 313
16521.01 321
16522.23 296
16523.44 315
16524.66 308
16525.87 294
16527.09 277
16528.30 298
16529.52 325
16530.73 303
16531.95 297
16533.16 311
16534.38 274
16535.59 299
16536.81 322
16538.02 303
16539.24 307
16540.45 297
16541.67 297
16542.89 281
16544.10 269
16545.32 312
16546.53 290
16547.75 319
16548.96 304
16550.18 306
16551.40 288
16552.61 317
16553.83 299
16555.04 318
16556.26 323
16557.48 355
16558.69 317
16559.91 323
16561.12 314
16562.34 304
16563.56 318
16564.77 319
16565.99 285
16567.21 298
16568.42 284
16569.64 309
16570.86 300
16572.07 314
16573.29 322
16574.51 322
16575.72 304
16576.94 294
16578.16 315
16579.37 311
16580.59 352
16581.81 282
16583.02 289
16584.24 305
16585.46 324
16586.68 293
16587.89 278
16589.11 285
16590.33 314
16591.54 341
16592.76 294
16593.98 318
16595.20 292
16596.41 334
16597.63 305
16598.85 301
16600.07 325
16601.29 298
16602.50 320
16603.72 309
16604.94 291
16606.16 292
16607.37 322
16608.59 292
16609.81 319
16611.03 301
16612.25 308
16613.46 313
16614.68 284
16615.90 276
16617.12 286
16618.34 279
16619.56 305
16620.77 279
16621.99 273
16623.21 275
16624.43 264
16625.65 301
16626.87 290
16628.09 277
16629.30 281
16630.52 303
16631.74 281
16632.96 335
16634.18 338
16635.40 298
16636.62 283
16637.84 269
16639.06 281
16640.28 277
16641.49 272
16642.71 266
16643.93 296
16645.15 305
16646.37 277
16647.59 279
16648.81 324
16650.03 301
16651.25 292
16652.47 273
16653.69 282
16654.91 314
16656.13 294
16657.35 296
16658.57 286
16659.79 304
16661.01 292
16662.23 302
16663.45 283
16664.67 320
16665.89 310
16667.11 291
16668.33 287
16669.55 309
16670.77 285
16671.99 298
16673.21 301
16674.43 319
16675.65 270
16676.87 312
16678.09 298
16679.31 277
16680.53 315
16681.75 313
16682.97 294
16684.19 301
16685.42 282
16686.64 259
16687.86 251
16689.08 299
16690.30 279
16691.52 265
16692.74 298
16693.96 300
16695.18 279
16696.40 272
16697.63 277
16698.85 278
16700.07 263
16701.29 265
16702.51 270
16703.73 287
16704.95 292
16706.18 290
16707.40 302
16708.62 330
16709.84 295
16711.06 298
16712.28 268
16713.51 271
16714.73 299
16715.95 272
16717.17 319
16718.39 283
16719.62 256
16720.84 287
16722.06 329
16723.28 313
16724.50 284
16725.73 280
16726.95 275
16728.17 303
16729.39 295
16730.62 287
16731.84 280
16733.06 281
16734.28 325
16735.51 249
16736.73 270
16737.95 276
16739.18 314
16740.40 283
16741.62 301
16742.84 291
16744.07 322
16745.29 331
16746.51 300
16747.74 272
16748.96 302
16750.18 286
16751.41 302
16752.63 299
16753.85 280
16755.08 268
16756.30 315
16757.52 286
16758.75 303
16759.97 322
16761.19 283
16762.42 286
16763.64 280
16764.86 306
16766.09 270
16767.31 294
16768.54 293
16769.76 279
16770.98 281
16772.21 272
16773.43 257
16774.66 249
16775.88 281
16777.10 299
16778.33 313
16779.55 276
16780.78 264
16782.00 275
16783.22 270
16784.45 283
16785.67 255
16786.90 283
16788.12 287
16789.35 306
16790.57 306
16791.80 286
16793.02 321
16794.25 284
16795.47 282
16796.70 290
16797.92 273
16799.15 295
16800.37 284
16801.60 258
16802.82 282
16804.05 291
16805.27 301
16806.50 273
16807.72 232
16808.95 249
16810.17 279
16811.40 293
16812.62 277
16813.85 277
16815.07 299
16816.30 278
16817.53 303
16818.75 257
16819.98 287
16821.20 304
16822.43 315
16823.65 285
16824.88 271
16826.11 263
16827.33 271
16828.56 287
16829.78 300
16831.01 280
16832.24 290
16833.46 323
16834.69 352
16835.92 320
16837.14 282
16838.37 294
16839.60 315
16840.82 295
16842.05 293
16843.27 260
16844.50 295
16845.73 295
16846.96 285
16848.18 273
16849.41 329
16850.64 319
16851.86 305
16853.09 276
16854.32 307
16855.54 307
16856.77 312
16858.00 321
16859.22 326
16860.45 305
16861.68 298
16862.91 277
16864.13 266
16865.36 285
16866.59 276
16867.82 296
16869.04 303
16870.27 322
16871.50 278
16872.73 279
16873.95 309
16875.18 324
16876.41 304
16877.64 290
16878.87 312
16880.09 286
16881.32 301
16882.55 284
16883.78 310
16885.01 337
16886.23 327
16887.46 319
16888.69 350
16889.92 329
16891.15 324
16892.38 305
16893.60 346
16894.83 343
16896.06 348
16897.29 303
16898.52 349
16899.75 326
16900.98 344
16902.20 300
16903.43 392
16904.66 339
16905.89 359
16907.12 354
16908.35 316
16909.58 319
16910.81 334
16912.04 353
16913.26 338
16914.49 309
16915.72 327
16916.95 346
16918.18 305
16919.41 324
16920.64 365
16921.87 360
16923.10 331
16924.33 283
16925.56 306
16926.79 336
16928.02 350
16929.25 325
16930.48 310
16931.71 321
16932.94 293
16934.17 329
16935.40 350
16936.63 340
16937.86 324
16939.09 329
16940.32 315
16941.55 283
16942.78 310
16944.01 324
16945.24 288
16946.47 298
16947.70 278
16948.93 302
16950.16 307
16951.39 288
16952.62 264
16953.85 310
16955.08 316
16956.31 311
16957.54 299
16958.77 288
16960.01 299
16961.24 296
16962.47 321
16963.70 294
16964.93 284
16966.16 274
16967.39 307
16968.62 293
16969.85 286
16971.08 283
16972.32 301
16973.55 316
16974.78 299
16976.01 295
16977.24 310
16978.47 302
16979.70 286
16980.94 306
16982.17 301
16983.40 308
16984.63 291
16985.86 305
16987.10 276
16988.33 287
16989.56 300
16990.79 286
16992.02 287
16993.26 295
16994.49 269
16995.72 281
16996.95 282
16998.18 293
16999.42 286
17000.65 266
17001.88 262
17003.11 272
17004.35 277
17005.58 284
17006.81 305
17008.04 263
17009.28 303
17010.51 272
17011.74 271
17012.97 268
17014.21 257
17015.44 259
17016.67 300
17017.91 293
17019.14 267
17020.37 295
17021.60 256
17022.84 275
17024.07 286
17025.30 281
17026.54 262
17027.77 281
17029.00 265
17030.24 289
17031.47 276
17032.70 281
17033.94 299
17035.17 294
17036.41 272
17037.64 263
17038.87 287
17040.11 251
17041.34 264
17042.57 282
17043.81 288
17045.04 291
17046.28 256
17047.51 274
17048.74 279
17049.98 292
17051.21 274
17052.45 282
17053.68 279
17054.92 310
17056.15 260
17057.38 249
17058.62 262
17059.85 303
17061.09 297
17062.32 298
17063.56 294
17064.79 266
17066.03 287
17067.26 304
17068.50 271
17069.73 252
17070.97 266
17072.20 303
17073.44 317
17074.67 305
17075.91 277
17077.14 272
17078.38 322
17079.61 256
17080.85 265
17082.08 280
17083.32 301
17084.55 295
17085.79 262
17087.02 265
17088.26 264
17089.49 277
17090.73 283
17091.97 268
17093.20 231
17094.44 258
17095.67 302
17096.91 284
17098.14 276
17099.38 258
17100.62 253
17101.85 291
17103.09 286
17104.32 285
17105.56 318
17106.80 278
17108.03 256
17109.27 261
17110.51 253
17111.74 298
17112.98 297
17114.21 261
17115.45 270
17116.69 285
17117.92 289
17119.16 269
17120.40 239
17121.63 240
17122.87 283
17124.11 290
17125.34 256
17126.58 266
17127.82 270
17129.06 274
17130.29 266
17131.53 265
17132.77 282
17134.00 244
17135.24 261
17136.48 285
17137.72 274
17138.95 277
17140.19 270
17141.43 252
17142.67 241
17143.90 271
17145.14 296
17146.38 289
17147.62 279
17148.85 241
17150.09 274
17151.33 288
17152.57 312
17153.80 240
17155.04 254
17156.28 270
17157.52 275
17158.76 296
17159.99 271
17161.23 252
17162.47 299
17163.71 295
17164.95 272
17166.19 280
17167.42 283
17168.66 319
17169.90 286
17171.14 271
17172.38 258
17173.62 270
17174.86 288
17176.09 296
17177.33 282
17178.57 266
17179.81 291
17181.05 283
17182.29 293
17183.53 287
17184.77 301
17186.01 254
17187.24 254
17188.48 305
17189.72 261
17190.96 278
17192.20 273
17193.44 277
17194.68 286
17195.92 280
17197.16 282
17198.40 251
17199.64 245
17200.88 276
17202.12 274
17203.36 280
17204.60 252
17205.84 286
17207.08 271
17208.32 264
17209.56 233
17210.80 256
17212.04 275
17213.28 246
17214.52 249
17215.76 291
17217.00 301
17218.24 315
17219.48 288
17220.72 258
17221.96 277
17223.20 236
17224.44 261
17225.68 241
17226.92 261
17228.16 240
17229.40 245
17230.64 262
17231.88 245
17233.12 275
17234.36 284
17235.60 247
17236.85 247
17238.09 235
17239.33 257
17240.57 233
17241.81 246
17243.05 278
17244.29 280
17245.53 245
17246.77 247
17248.02 245
17249.26 212
17250.50 249
17251.74 290
17252.98 249
17254.22 249
17255.46 276
17256.71 285
17257.95 256
17259.19 274
17260.43 247
17261.67 255
17262.91 244
17264.16 240
17265.40 231
17266.64 243
17267.88 247
17269.12 247
17270.37 258
17271.61 283
17272.85 222
17274.09 242
17275.34 270
17276.58 249
17277.82 245
17279.06 247
17280.30 225
17281.55 257
17282.79 269
17284.03 238
17285.27 246
17286.52 232
17287.76 258
17289.00 277
17290.25 269
17291.49 310
17292.73 258
17293.97 254
17295.22 238
17296.46 232
17297.70 252
17298.95 242
17300.19 258
17301.43 285
17302.68 252
17303.92 265
17305.16 237
17306.41 252
17307.65 262
17308.89 237
17310.14 241
17311.38 239
17312.62 256
17313.87 270
17315.11 250
17316.36 242
17317.60 280
17318.84 237
17320.09 242
17321.33 241
17322.58 258
17323.82 252
17325.06 236
17326.31 260
17327.55 233
17328.80 247
17330.04 210
17331.28 235
17332.53 281
17333.77 220
17335.02 274
17336.26 263
17337.51 273
17338.75 302
17340.00 239
17341.24 209
17342.48 244
17343.73 228
17344.97 266
17346.22 269
17347.46 257
17348.71 223
17349.95 236
17351.20 250
17352.44 298
17353.69 285
17354.93 219
17356.18 257
17357.42 257
17358.67 277
17359.92 237
17361.16 235
17362.41 247
17363.65 249
17364.90 248
17366.14 236
17367.39 282
17368.63 252
17369.88 225
17371.13 237
17372.37 288
17373.62 270
17374.86 260
17376.11 272
17377.35 247
17378.60 242
17379.85 248
17381.09 251
17382.34 262
17383.59 261
17384.83 276
17386.08 273
17387.32 278
17388.57 249
17389.82 247
17391.06 244
17392.31 240
17393.56 228
17394.80 272
17396.05 233
17397.30 245
17398.54 236
17399.79 233
17401.04 253
17402.28 255
17403.53 244
17404.78 243
17406.02 221
17407.27 261
17408.52 257
17409.77 246
17411.01 250
17412.26 227
17413.51 214
17414.75 249
17416.00 264
17417.25 235
17418.50 250
17419.74 222
17420.99 237
17422.24 234
17423.49 233
17424.73 256
17425.98 271
17427.23 247
17428.48 227
17429.73 238
17430.97 267
17432.22 233
17433.47 245
17434.72 243
17435.97 247
17437.21 239
17438.46 215
17439.71 259
17440.96 213
17442.21 267
17443.45 244
17444.70 252
17445.95 213
17447.20 238
17448.45 272
17449.70 285
17450.95 257
17452.19 239
17453.44 256
17454.69 260
17455.94 252
17457.19 238
17458.44 250
17459.69 268
17460.94 279
17462.19 227
17463.43 242
17464.68 230
17465.93 260
17467.18 264
17468.43 265
17469.68 254
17470.93 251
17472.18 236
17473.43 233
17474.68 237
17475.93 238
17477.18 268
17478.43 249
17479.68 220
17480.93 221
17482.18 250
17483.43 246
17484.68 295
17485.93 301
17487.17 287
17488.42 294
17489.67 276
17490.92 283
17492.18 251
17493.43 256
17494.68 250
17495.93 258
17497.18 239
17498.43 241
17499.68 260
17500.93 258
17502.18 276
17503.43 282
17504.68 272
17505.93 266
17507.18 249
17508.43 261
17509.68 249
17510.93 284
17512.18 300
17513.43 245
17514.68 292
17515.94 278
17517.19 263
17518.44 255
17519.69 265
17520.94 268
17522.19 230
17523.44 253
17524.69 276
17525.94 275
17527.20 268
17528.45 246
17529.70 296
17530.95 291
17532.20 286
17533.45 269
17534.70 272
17535.96 248
17537.21 271
17538.46 272
17539.71 255
17540.96 259
17542.22 256
17543.47 277
17544.72 284
17545.97 262
17547.22 241
17548.48 257
17549.73 242
17550.98 228
17552.23 275
17553.48 246
17554.74 236
17555.99 240
17557.24 276
17558.49 235
17559.75 247
17561.00 258
17562.25 219
17563.50 264
17564.76 272
17566.01 245
17567.26 250
17568.52 247
17569.77 244
17571.02 255
17572.27 261
17573.53 230
17574.78 234
17576.03 260
17577.29 254
17578.54 284
17579.79 249
17581.05 245
17582.30 266
17583.55 276
17584.81 240
17586.06 227
17587.31 239
17588.57 248
17589.82 298
17591.07 290
17592.33 237
17593.58 226
17594.83 263
17596.09 266
17597.34 246
17598.60 237
17599.85 244
17601.10 249
17602.36 296
17603.61 279
17604.87 241
17606.12 233
17607.37 245
17608.63 294
17609.88 243
17611.14 238
17612.39 258
17613.65 242
17614.90 246
17616.16 258
17617.41 255
17618.66 249
17619.92 245
17621.17 208
17622.43 224
17623.68 222
17624.94 253
17626.19 240
17627.45 259
17628.70 241
17629.96 241
17631.21 271
17632.47 241
17633.72 232
17634.98 281
17636.23 262
17637.49 290
17638.74 251
17640.00 257
17641.26 260
17642.51 262
17643.77 240
17645.02 211
17646.28 252
17647.53 311
17648.79 284
17650.04 223
17651.30 241
17652.56 275
17653.81 243
17655.07 251
17656.32 236
17657.58 240
17658.84 262
17660.09 280
17661.35 267
17662.60 265
17663.86 226
17665.12 241
17666.37 256
17667.63 235
17668.89 253
17670.14 229
17671.40 239
17672.66 235
17673.91 219
17675.17 251
17676.43 235
17677.68 243
17678.94 271
17680.20 242
17681.45 257
17682.71 254
17683.97 261
17685.22 244
17686.48 252
17687.74 237
17688.99 239
17690.25 269
17691.51 236
17692.77 242
17694.02 233
17695.28 222
17696.54 220
17697.80 227
17699.05 249
17700.31 241
17701.57 241
17702.83 235
17704.08 257
17705.34 233
17706.60 227
17707.86 257
17709.11 258
17710.37 252
17711.63 217
17712.89 229
17714.15 261
17715.40 263
17716.66 261
17717.92 249
17719.18 214
17720.44 236
17721.70 242
17722.95 224
17724.21 236
17725.47 261
17726.73 258
17727.99 267
17729.25 266
17730.51 240
17731.76 227
17733.02 250
17734.28 259
17735.54 232
17736.80 250
17738.06 236
17739.32 231
17740.58 220
17741.83 266
17743.09 229
17744.35 246
17745.61 225
17746.87 241
17748.13 219
17749.39 248
17750.65 243
17751.91 239
17753.17 255
17754.43 245
17755.69 266
17756.95 251
17758.21 235
17759.47 220
17760.73 215
17761.98 254
17763.24 246
17764.50 249
17765.76 220
17767.02 235
17768.28 237
17769.54 227
17770.80 236
17772.06 219
17773.32 239
17774.58 251
17775.84 238
17777.11 235
17778.37 270
17779.63 268
17780.89 222
17782.15 227
17783.41 192
17784.67 230
17785.93 243
17787.19 217
17788.45 210
17789.71 238
17790.97 268
17792.23 253
17793.49 245
17794.75 228
17796.01 233
17797.28 233
17798.54 266
17799.80 273
17801.06 272
17802.32 232
17803.58 240
17804.84 249
17806.10 223
17807.37 214
17808.63 244
17809.89 257
17811.15 269
17812.41 232
17813.67 214
17814.93 204
17816.20 239
17817.46 285
17818.72 261
17819.98 220
17821.24 247
17822.50 266
17823.77 239
17825.03 244
17826.29 247
17827.55 264
17828.81 253
17830.08 247
17831.34 230
17832.60 261
17833.86 227
17835.13 193
17836.39 216
17837.65 233
17838.91 229
17840.18 243
17841.44 242
17842.70 252
17843.96 230
17845.23 258
17846.49 273
17847.75 260
17849.01 241
17850.28 237
17851.54 240
17852.80 224
17854.07 237
17855.33 240
17856.59 240
17857.86 243
17859.12 253
17860.38 227
17861.65 279
17862.91 246
17864.17 264
17865.44 282
17866.70 225
17867.96 254
17869.23 252
17870.49 250
17871.75 252
17873.02 232
17874.28 221
17875.54 236
17876.81 260
17878.07 275
17879.34 235
17880.60 240
17881.86 255
17883.13 252
17884.39 242
17885.66 241
17886.92 249
17888.18 281
17889.45 246
17890.71 231
17891.98 253
17893.24 294
17894.51 254
17895.77 230
17897.04 247
17898.30 251
17899.56 238
17900.83 205
17902.09 212
17903.36 229
17904.62 253
17905.89 270
17907.15 249
17908.42 268
17909.68 219
17910.95 228
17912.21 260
17913.48 258
17914.74 250
17916.01 228
17917.27 243
17918.54 260
17919.80 236
17921.07 235
17922.34 238
17923.60 239
17924.87 243
17926.13 241
17927.40 238
17928.66 225
17929.93 262
17931.19 259
17932.46 246
17933.73 237
17934.99 251
17936.26 256
17937.52 271
17938.79 257
17940.06 258
17941.32 237
17942.59 252
17943.85 276
17945.12 256
17946.39 254
17947.65 235
17948.92 225
17950.19 226
17951.45 224
17952.72 227
17953.99 267
17955.25 240
17956.52 257
17957.79 225
17959.05 230
17960.32 261
17961.59 257
17962.85 256
17964.12 251
17965.39 236
17966.65 263
17967.92 245
17969.19 254
17970.45 212
17971.72 221
17972.99 227
17974.26 253
17975.52 252
17976.79 231
17978.06 247
17979.33 261
17980.59 264
17981.86 266
17983.13 235
17984.40 239
17985.66 239
17986.93 251
17988.20 304
17989.47 244
17990.73 238
17992.00 239
17993.27 229
17994.54 262
17995.81 229
17997.07 226
17998.34 217
17999.61 237
18000.88 255
18002.15 233
18003.42 233
18004.68 253
18005.95 254
18007.22 243
18008.49 222
18009.76 239
18011.03 231
18012.30 227
18013.56 232
18014.83 214
18016.10 256
18017.37 235
18018.64 225
18019.91 259
18021.18 241
18022.45 217
18023.71 230
18024.98 252
18026.25 244
18027.52 227
18028.79 224
18030.06 234
18031.33 229
18032.60 240
18033.87 232
18035.14 256
18036.41 242
18037.68 224
18038.95 224
18040.22 237
18041.49 245
18042.76 245
18044.02 249
18045.29 234
18046.56 239
18047.83 261
18049.10 223
18050.37 208
18051.64 237
18052.91 231
18054.18 257
18055.45 237
18056.72 241
18057.99 217
18059.27 255
18060.54 243
18061.81 241
18063.08 254
18064.35 234
18065.62 242
18066.89 235
18068.16 239
18069.43 222
18070.70 219
18071.97 233
18073.24 236
18074.51 230
18075.78 202
18077.05 251
18078.32 260
18079.60 205
18080.87 249
18082.14 214
18083.41 242
18084.68 237
18085.95 230
18087.22 249
18088.49 248
18089.77 259
18091.04 223
18092.31 236
18093.58 222
18094.85 294
18096.12 244
18097.39 262
18098.67 244
18099.94 244
18101.21 238
18102.48 241
18103.75 236
18105.02 267
18106.30 254
18107.57 236
18108.84 244
18110.11 242
18111.38 230
18112.66 245
18113.93 266
18115.20 245
18116.47 213
18117.75 218
18119.02 252
18120.29 251
18121.56 258
18122.84 248
18124.11 220
18125.38 246
18126.65 251
18127.93 220
18129.20 261
18130.47 259
18131.74 275
18133.02 263
18134.29 290
18135.56 259
18136.84 218
18138.11 242
18139.38 258
18140.66 232
18141.93 243
18143.20 256
18144.48 268
18145.75 240
18147.02 248
18148.30 255
18149.57 246
18150.84 240
18152.12 226
18153.39 252
18154.66 271
18155.94 244
18157.21 239
18158.48 247
18159.76 247
18161.03 239
18162.31 237
18163.58 248
18164.85 230
18166.13 243
18167.40 274
18168.68 237
18169.95 241
18171.22 224
18172.50 260
18173.77 222
18175.05 203
18176.32 249
18177.60 261
18178.87 249
18180.15 252
18181.42 266
18182.69 266
18183.97 241
18185.24 249
18186.52 267
18187.79 257
18189.07 244
18190.34 231
18191.62 223
18192.89 267
18194.17 265
18195.44 276
18196.72 267
18197.99 214
18199.27 249
18200.54 249
18201.82 264
18203.09 227
18204.37 231
18205.65 260
18206.92 244
18208.20 248
18209.47 239
18210.75 247
18212.02 246
18213.30 257
18214.57 234
18215.85 231
18217.13 218
18218.40 262
18219.68 231
18220.95 218
18222.23 229
18223.51 266
18224.78 246
18226.06 195
18227.33 236
18228.61 223
18229.89 237
18231.16 264
18232.44 265
18233.72 250
18234.99 246
18236.27 269
18237.55 283
18238.82 254
18240.10 250
18241.38 263
18242.65 251
18243.93 257
18245.21 237
18246.48 240
18247.76 273
18249.04 238
18250.31 234
18251.59 233
18252.87 225
18254.15 235
18255.42 232
18256.70 271
18257.98 293
18259.25 273
18260.53 268
18261.81 248
18263.09 253
18264.36 215
18265.64 249
18266.92 239
18268.20 251
18269.47 257
18270.75 249
18272.03 249
18273.31 271
18274.59 283
18275.86 261
18277.14 229
18278.42 249
18279.70 230
18280.98 248
18282.25 254
18283.53 250
18284.81 255
18286.09 225
18287.37 242
18288.64 234
18289.92 225
18291.20 222
18292.48 242
18293.76 232
18295.04 253
18296.32 263
18297.59 266
18298.87 251
18300.15 250
18301.43 251
18302.71 254
18303.99 242
18305.27 264
18306.55 236
18307.83 237
18309.10 242
18310.38 256
18311.66 228
18312.94 240
18314.22 220
18315.50 220
18316.78 255
18318.06 231
18319.34 223
18320.62 233
18321.90 243
18323.18 262
18324.46 211
18325.74 233
18327.02 217
18328.30 228
18329.58 254
18330.86 252
18332.14 237
18333.41 233
18334.69 262
18335.97 248
18337.25 232
18338.54 221
18339.82 263
18341.10 229
18342.38 242
18343.66 200
18344.94 236
18346.22 233
18347.50 237
18348.78 237
18350.06 229
18351.34 241
18352.62 229
18353.90 258
18355.18 233
18356.46 251
18357.74 230
18359.02 244
18360.30 216
18361.58 224
18362.87 239
18364.15 247
18365.43 247
18366.71 226
18367.99 251
18369.27 249
18370.55 233
18371.83 229
18373.11 201
18374.40 242
18375.68 257
18376.96 241
18378.24 236
18379.52 229
18380.80 260
18382.08 196
18383.37 203
18384.65 216
18385.93 268
18387.21 245
18388.49 225
18389.78 218
18391.06 217
18392.34 246
18393.62 247
18394.90 201
18396.19 229
18397.47 234
18398.75 257
18400.03 264
18401.31 256
18402.60 234
18403.88 243
18405.16 278
18406.44 241
18407.73 210
18409.01 219
18410.29 249
18411.57 225
18412.86 231
18414.14 233
18415.42 243
18416.71 246
18417.99 244
18419.27 244
18420.55 240
18421.84 244
18423.12 242
18424.40 219
18425.69 204
18426.97 232
18428.25 204
18429.54 210
18430.82 224
18432.10 237
18433.39 232
18434.67 254
18435.95 231
18437.24 213
18438.52 182
18439.80 235
18441.09 244
18442.37 269
18443.66 238
18444.94 269
18446.22 217
18447.51 246
18448.79 247
18450.08 259
18451.36 269
18452.64 251
18453.93 257
18455.21 243
18456.50 247
18457.78 238
18459.06 249
18460.35 229
18461.63 215
18462.92 217
18464.20 239
18465.49 231
18466.77 235
18468.06 237
18469.34 236
18470.63 235
18471.91 259
18473.19 241
18474.48 263
18475.76 229
18477.05 239
18478.33 236
18479.62 224
18480.90 240
18482.19 262
18483.47 256
18484.76 218
18486.05 234
18487.33 257
18488.62 227
18489.90 217
18491.19 231
18492.47 250
18493.76 230
18495.04 214
18496.33 224
18497.61 236
18498.90 229
18500.19 234
18501.47 271
18502.76 243
18504.04 221
18505.33 232
18506.62 213
18507.90 216
18509.19 245
18510.47 234
18511.76 238
18513.05 220
18514.33 240
18515.62 265
18516.90 244
18518.19 252
18519.48 258
18520.76 238
18522.05 279
18523.34 237
18524.62 235
18525.91 281
18527.20 249
18528.48 273
18529.77 259
18531.06 240
18532.34 253
18533.63 264
18534.92 223
18536.21 237
18537.49 239
18538.78 263
18540.07 264
18541.35 243
18542.64 223
18543.93 238
18545.22 240
18546.50 248
18547.79 250
18549.08 217
18550.37 242
18551.65 224
18552.94 229
18554.23 224
18555.52 237
18556.80 248
18558.09 246
18559.38 224
18560.67 214
18561.95 218
18563.24 215
18564.53 240
18565.82 218
18567.11 234
18568.39 238
18569.68 243
18570.97 232
18572.26 230
18573.55 231
18574.84 225
18576.12 221
18577.41 217
18578.70 216
18579.99 228
18581.28 231
18582.57 242
18583.86 195
18585.14 246
18586.43 285
18587.72 252
18589.01 264
18590.30 260
18591.59 242
18592.88 250
18594.17 236
18595.46 225
18596.74 232
18598.03 226
18599.32 238
18600.61 269
18601.90 249
18603.19 235
18604.48 268
18605.77 228
18607.06 248
18608.35 240
18609.64 249
18610.93 271
18612.22 323
18613.51 283
18614.80 242
18616.09 251
18617.38 262
18618.67 221
18619.96 248
18621.25 260
18622.54 286
18623.83 310
18625.12 269
18626.41 230
18627.70 242
18628.99 295
18630.28 278
18631.57 267
18632.86 262
18634.15 262
18635.44 313
18636.73 272
18638.02 244
18639.31 264
18640.60 292
18641.89 307
18643.18 282
18644.47 258
18645.76 259
18647.06 272
18648.35 233
18649.64 238
18650.93 259
18652.22 270
18653.51 256
18654.80 259
18656.09 236
18657.38 220
18658.68 257
18659.97 270
18661.26 276
18662.55 270
18663.84 284
18665.13 242
18666.42 273
18667.72 245
18669.01 241
18670.30 257
18671.59 267
18672.88 309
18674.17 270
18675.47 261
18676.76 285
18678.05 271
18679.34 242
18680.63 235
18681.93 253
18683.22 217
18684.51 249
18685.80 267
18687.09 249
18688.39 239
18689.68 277
18690.97 264
18692.26 247
18693.56 254
18694.85 246
18696.14 257
18697.43 265
18698.73 233
18700.02 249
18701.31 250
18702.60 255
18703.90 222
18705.19 234
18706.48 245
18707.78 228
18709.07 216
18710.36 272
18711.66 247
18712.95 252
18714.24 234
18715.54 252
18716.83 248
18718.12 261
18719.42 240
18720.71 225
18722.00 258
18723.30 235
18724.59 253
18725.88 228
18727.18 224
18728.47 225
18729.76 249
18731.06 267
18732.35 284
18733.65 274
18734.94 253
18736.23 233
18737.53 261
18738.82 251
18740.12 245
18741.41 244
18742.70 254
18744.00 238
18745.29 221
18746.59 248
18747.88 256
18749.18 246
18750.47 222
18751.76 250
18753.06 279
18754.35 244
18755.65 247
18756.94 218
18758.24 238
18759.53 241
18760.83 250
18762.12 239
18763.42 215
18764.71 244
18766.01 226
18767.30 235
18768.60 234
18769.89 253
18771.19 247
18772.48 235
18773.78 246
18775.07 227
18776.37 239
18777.66 244
18778.96 250
18780.25 240
18781.55 204
18782.85 228
18784.14 237
18785.44 234
18786.73 235
18788.03 221
18789.32 241
18790.62 221
18791.92 253
18793.21 237
18794.51 226
18795.80 238
18797.10 233
18798.40 251
18799.69 252
18800.99 227
18802.28 216
18803.58 245
18804.88 239
18806.17 239
18807.47 208
18808.77 215
18810.06 210
18811.36 227
18812.66 190
18813.95 223
18815.25 248
18816.55 224
18817.84 238
18819.14 231
18820.44 218
18821.73 208
18823.03 254
18824.33 280
18825.62 244
18826.92 211
18828.22 226
18829.52 231
18830.81 233
18832.11 250
18833.41 228
18834.71 244
18836.00 240
18837.30 245
18838.60 230
18839.90 232
18841.19 230
18842.49 255
18843.79 240
18845.09 222
18846.38 250
18847.68 245
18848.98 256
18850.28 245
18851.58 232
18852.87 249
18854.17 256
18855.47 230
18856.77 222
18858.07 226
18859.36 248
18860.66 233
18861.96 221
18863.26 187
18864.56 214
18865.86 232
18867.15 206
18868.45 213
18869.75 238
18871.05 214
18872.35 201
18873.65 232
18874.95 207
18876.24 262
18877.54 217
18878.84 205
18880.14 208
18881.44 228
18882.74 243
18884.04 237
18885.34 223
18886.64 200
18887.94 236
18889.24 248
18890.53 223
18891.83 202
18893.13 215
18894.43 227
18895.73 215
18897.03 208
18898.33 228
18899.63 217
18900.93 238
18902.23 229
18903.53 238
18904.83 229
18906.13 217
18907.43 233
18908.73 227
18910.03 234
18911.33 215
18912.63 217
18913.93 229
18915.23 228
18916.53 214
18917.83 226
18919.13 231
18920.43 233
18921.73 216
18923.03 235
18924.33 208
18925.63 221
18926.93 223
18928.23 245
18929.53 223
18930.84 223
18932.14 225
18933.44 234
18934.74 240
18936.04 201
18937.34 225
18938.64 250
18939.94 227
18941.24 226
18942.54 234
18943.84 229
18945.15 193
18946.45 237
18947.75 233
18949.05 202
18950.35 236
18951.65 236
18952.95 256
18954.26 233
18955.56 197
18956.86 221
18958.16 202
18959.46 228
18960.76 231
18962.07 248
18963.37 227
18964.67 207
18965.97 226
18967.27 238
18968.57 218
18969.88 248
18971.18 234
18972.48 216
18973.78 255
18975.09 245
18976.39 249
18977.69 210
18978.99 226
18980.29 230
18981.60 234
18982.90 234
18984.20 263
18985.50 272
18986.81 236
18988.11 232
18989.41 247
18990.72 233
18992.02 189
18993.32 204
18994.62 209
18995.93 187
18997.23 194
18998.53 199
18999.84 209
19001.14 239
19002.44 258
19003.75 232
19005.05 226
19006.35 224
19007.66 235
19008.96 240
19010.26 202
19011.57 211
19012.87 211
19014.17 204
19015.48 215
19016.78 221
19018.08 193
19019.39 178
19020.69 229
19021.99 229
19023.30 231
19024.60 224
19025.91 198
19027.21 213
19028.51 227
19029.82 208
19031.12 227
19032.43 229
19033.73 223
19035.04 204
19036.34 198
19037.64 212
19038.95 233
19040.25 221
19041.56 222
19042.86 216
19044.17 213
19045.47 250
19046.78 227
19048.08 224
19049.39 225
19050.69 227
19052.00 220
19053.30 243
19054.61 211
19055.91 197
19057.22 235
19058.52 202
19059.83 217
19061.13 223
19062.44 240
19063.74 240
19065.05 195
19066.35 203
19067.66 200
19068.96 199
19070.27 246
19071.57 242
19072.88 245
19074.18 224
19075.49 228
19076.80 228
19078.10 199
19079.41 222
19080.71 237
19082.02 231
19083.33 212
19084.63 203
19085.94 213
19087.24 190
19088.55 212
19089.86 221
19091.16 219
19092.47 219
19093.77 182
19095.08 228
19096.39 220
19097.69 224
19099.00 217
19100.31 175
19101.61 214
19102.92 199
19104.23 229
19105.53 184
19106.84 195
19108.15 194
19109.45 234
19110.76 241
19112.07 208
19113.37 205
19114.68 204
19115.99 229
19117.30 216
19118.60 198
19119.91 216
19121.22 222
19122.52 193
19123.83 205
19125.14 219
19126.45 204
19127.75 203
19129.06 237
19130.37 204
19131.68 188
19132.98 184
19134.29 237
19135.60 228
19136.91 227
19138.22 218
19139.52 192
19140.83 225
19142.14 211
19143.45 215
19144.76 225
19146.06 211
19147.37 213
19148.68 223
19149.99 207
19151.30 206
19152.60 195
19153.91 218
19155.22 213
19156.53 205
19157.84 214
19159.15 212
19160.46 218
19161.76 228
19163.07 210
19164.38 239
19165.69 230
19167.00 211
19168.31 229
19169.62 212
19170.93 207
19172.23 225
19173.54 229
19174.85 208
19176.16 190
19177.47 223
19178.78 180
19180.09 195
19181.40 206
19182.71 259
19184.02 221
19185.33 224
19186.64 190
19187.95 237
19189.26 238
19190.57 236
19191.87 202
19193.18 218
19194.49 233
19195.80 243
19197.11 219
19198.42 222
19199.73 259
19201.04 231
19202.35 226
19203.66 259
19204.97 213
19206.28 212
19207.59 224
19208.90 231
19210.21 204
19211.53 215
19212.84 213
19214.15 216
19215.46 232
19216.77 216
19218.08 254
19219.39 231
19220.70 230
19222.01 238
19223.32 210
19224.63 204
19225.94 217
19227.25 238
19228.56 206
19229.87 217
19231.19 197
19232.50 217
19233.81 226
19235.12 215
19236.43 236
19237.74 238
19239.05 242
19240.36 223
19241.68 235
19242.99 235
19244.30 228
19245.61 236
19246.92 212
19248.23 192
19249.54 194
19250.86 225
19252.17 217
19253.48 238
19254.79 213
19256.10 228
19257.42 228
19258.73 236
19260.04 204
19261.35 217
19262.66 211
19263.98 220
19265.29 227
19266.60 209
19267.91 211
19269.22 234
19270.54 236
19271.85 236
19273.16 207
19274.47 177
19275.79 202
19277.10 236
19278.41 211
19279.72 197
19281.04 186
19282.35 227
19283.66 223
19284.98 221
19286.29 221
19287.60 231
19288.91 202
19290.23 214
19291.54 240
19292.85 180
19294.17 203
19295.48 234
19296.79 215
19298.11 209
19299.42 218
19300.73 187
19302.05 224
19303.36 193
19304.67 206
19305.99 214
19307.30 232
19308.61 225
19309.93 226
19311.24 217
19312.56 213
19313.87 223
19315.18 229
19316.50 209
19317.81 200
19319.13 227
19320.44 236
19321.75 238
19323.07 243
19324.38 194
19325.70 183
19327.01 189
19328.32 203
19329.64 212
19330.95 231
19332.27 218
19333.58 202
19334.90 240
19336.21 222
19337.53 197
19338.84 224
19340.16 225
19341.47 224
19342.79 223
19344.10 229
19345.42 233
19346.73 215
19348.05 233
19349.36 210
19350.68 199
19351.99 223
19353.31 200
19354.62 204
19355.94 221
19357.25 237
19358.57 220
19359.88 227
19361.20 220
19362.51 202
19363.83 239
19365.14 219
19366.46 214
19367.78 232
19369.09 211
19370.41 241
19371.72 224
19373.04 200
19374.35 229
19375.67 225
19376.99 216
19378.30 221
19379.62 189
19380.93 201
19382.25 213
19383.57 212
19384.88 200
19386.20 204
19387.52 219
19388.83 231
19390.15 215
19391.47 206
19392.78 218
19394.10 211
19395.42 216
19396.73 240
19398.05 222
19399.37 208
19400.68 196
19402.00 213
19403.32 216
19404.63 227
19405.95 187
19407.27 245
19408.58 223
19409.90 187
19411.22 195
19412.54 227
19413.85 213
19415.17 220
19416.49 181
19417.80 198
19419.12 204
19420.44 223
19421.76 214
19423.07 206
19424.39 239
19425.71 221
19427.03 225
19428.35 183
19429.66 224
19430.98 217
19432.30 215
19433.62 229
19434.93 183
19436.25 224
19437.57 241
19438.89 233
19440.21 238
19441.53 208
19442.84 217
19444.16 254
19445.48 238
19446.80 217
19448.12 192
19449.44 223
19450.75 223
19452.07 236
19453.39 187
19454.71 228
19456.03 237
19457.35 223
19458.67 182
19459.98 204
19461.30 219
19462.62 260
19463.94 245
19465.26 221
19466.58 212
19467.90 242
19469.22 247
19470.54 228
19471.86 205
19473.18 212
19474.49 226
19475.81 230
19477.13 227
19478.45 202
19479.77 249
19481.09 224
19482.41 232
19483.73 210
19485.05 223
19486.37 244
19487.69 232
19489.01 212
19490.33 211
19491.65 242
19492.97 192
19494.29 238
19495.61 202
19496.93 207
19498.25 204
19499.57 271
19500.89 223
19502.21 211
19503.53 211
19504.85 238
19506.17 240
19507.49 209
19508.81 216
19510.13 230
19511.45 266
19512.77 240
19514.09 226
19515.42 211
19516.74 221
19518.06 199
19519.38 245
19520.70 199
19522.02 211
19523.34 237
19524.66 227
19525.98 230
19527.30 190
19528.62 228
19529.95 219
19531.27 208
19532.59 188
19533.91 212
19535.23 236
19536.55 238
19537.87 244
19539.20 212
19540.52 206
19541.84 189
19543.16 227
19544.48 227
19545.80 188
19547.13 202
19548.45 213
19549.77 244
19551.09 206
19552.41 206
19553.74 237
19555.06 189
19556.38 198
19557.70 210
19559.02 192
19560.35 195
19561.67 194
19562.99 198
19564.31 216
19565.64 211
19566.96 226
19568.28 187
19569.60 219
19570.93 253
19572.25 234
19573.57 231
19574.89 207
19576.22 231
19577.54 180
19578.86 219
19580.18 213
19581.51 242
19582.83 207
19584.15 187
19585.48 204
19586.80 232
19588.12 204
19589.45 214
19590.77 200
19592.09 208
19593.42 237
19594.74 247
19596.06 233
19597.39 219
19598.71 244
19600.03 224
19601.36 231
19602.68 207
19604.00 206
19605.33 201
19606.65 242
19607.98 234
19609.30 203
19610.62 198
19611.95 198
19613.27 229
19614.60 181
19615.92 203
19617.24 229
19618.57 247
19619.89 209
19621.22 214
19622.54 217
19623.87 260
19625.19 231
19626.51 210
19627.84 254
19629.16 219
19630.49 207
19631.81 203
19633.14 213
19634.46 207
19635.79 209
19637.11 199
19638.44 208
19639.76 203
19641.09 202
19642.41 209
19643.74 204
19645.06 207
19646.39 189
19647.71 200
19649.04 170
19650.36 176
19651.69 228
19653.01 215
19654.34 222
19655.66 198
19656.99 211
19658.32 235
19659.64 214
19660.97 200
19662.29 211
19663.62 217
19664.94 202
19666.27 224
19667.60 186
19668.92 172
19670.25 215
19671.57 214
19672.90 245
19674.23 214
19675.55 165
19676.88 219
19678.20 241
19679.53 198
19680.86 199
19682.18 210
19683.51 177
19684.84 201
19686.16 211
19687.49 207
19688.82 234
19690.14 221
19691.47 195
19692.80 211
19694.12 196
19695.45 218
19696.78 237
19698.10 225
19699.43 219
19700.76 216
19702.08 239
19703.41 215
19704.74 186
19706.07 218
19707.39 210
19708.72 236
19710.05 205
19711.37 204
19712.70 207
19714.03 180
19715.36 208
19716.68 206
19718.01 205
19719.34 234
19720.67 226
19721.99 197
19723.32 214
19724.65 192
19725.98 239
19727.31 222
19728.63 240
19729.96 235
19731.29 253
19732.62 220
19733.95 215
19735.27 189
19736.60 235
19737.93 194
19739.26 223
19740.59 223
19741.92 204
19743.24 225
19744.57 224
19745.90 204
19747.23 200
19748.56 240
19749.89 206
19751.22 203
19752.54 201
19753.87 193
19755.20 230
19756.53 198
19757.86 217
19759.19 205
19760.52 206
19761.85 229
19763.18 216
19764.50 175
19765.83 210
19767.16 208
19768.49 216
19769.82 232
19771.15 257
19772.48 209
19773.81 205
19775.14 230
19776.47 217
19777.80 230
19779.13 211
19780.46 215
19781.79 227
19783.12 226
19784.45 215
19785.78 217
19787.11 219
19788.44 185
19789.77 173
19791.10 200
19792.43 210
19793.76 241
19795.09 232
19796.42 205
19797.75 208
19799.08 212
19800.41 211
19801.74 210
19803.07 199
19804.40 190
19805.73 213
19807.06 194
19808.39 186
19809.72 188
19811.05 205
19812.38 199
19813.71 235
19815.05 212
19816.38 207
19817.71 201
19819.04 211
19820.37 233
19821.70 252
19823.03 223
19824.36 194
19825.69 234
19827.03 212
19828.36 212
19829.69 208
19831.02 193
19832.35 225
19833.68 219
19835.01 219
19836.35 230
19837.68 205
19839.01 237
19840.34 188
19841.67 208
19843.00 195
19844.34 221
19845.67 212
19847.00 191
19848.33 204
19849.66 199
19851.00 224
19852.33 192
19853.66 198
19854.99 200
19856.32 200
19857.66 196
19858.99 183
19860.32 206
19861.65 199
19862.99 205
19864.32 183
19865.65 204
19866.98 224
19868.32 209
19869.65 221
19870.98 207
19872.31 193
19873.65 226
19874.98 214
19876.31 225
19877.65 204
19878.98 209
19880.31 193
19881.65 212
19882.98 211
19884.31 226
19885.64 243
19886.98 195
19888.31 196
19889.64 219
19890.98 195
19892.31 198
19893.64 198
19894.98 208
19896.31 201
19897.65 202
19898.98 212
19900.31 222
19901.65 226
19902.98 248
19904.31 206
19905.65 201
19906.98 206
19908.32 206
19909.65 174
19910.98 188
19912.32 188
19913.65 220
19914.99 233
19916.32 209
19917.66 193
19918.99 237
19920.32 219
19921.66 203
19922.99 216
19924.33 195
19925.66 212
19927.00 169
19928.33 208
19929.67 205
19931.00 209
19932.34 225
19933.67 187
19935.01 204
19936.34 224
19937.68 210
19939.01 207
19940.35 207
19941.68 198
19943.02 186
19944.35 210
19945.69 220
19947.02 197
19948.36 200
19949.69 205
19951.03 181
19952.36 186
19953.70 199
19955.03 204
19956.37 197
19957.71 207
19959.04 238
19960.38 223
19961.71 193
19963.05 234
19964.38 209
19965.72 208
19967.06 242
19968.39 221
19969.73 205
19971.06 214
19972.40 222
19973.74 222
19975.07 232
19976.41 218
19977.75 211
19979.08 230
19980.42 201
19981.75 227
19983.09 207
19984.43 211
19985.76 238
19987.10 179
19988.44 218
19989.77 227
19991.11 199
19992.45 219
19993.78 211
19995.12 169
19996.46 172
19997.80 200
19999.13 218
20000.47 195
20001.81 177
20003.14 232
20004.48 220
20005.82 215
20007.16 189
20008.49 202
20009.83 205
20011.17 203
20012.51 211
20013.84 219
20015.18 191
20016.52 195
20017.86 206
20019.19 206
20020.53 174
20021.87 210
20023.21 206
20024.55 231
20025.88 192
20027.22 174
20028.56 189
20029.90 222
20031.24 214
20032.57 171
20033.91 204
20035.25 220
20036.59 238
20037.93 230
20039.26 234
20040.60 217
20041.94 215
20043.28 236
20044.62 230
20045.96 205
20047.30 217
20048.63 213
20049.97 239
20051.31 193
20052.65 206
20053.99 190
20055.33 227
20056.67 213
20058.01 209
20059.35 202
20060.69 234
20062.02 227
20063.36 194
20064.70 199
20066.04 197
20067.38 192
20068.72 197
20070.06 186
20071.40 193
20072.74 195
20074.08 217
20075.42 186
20076.76 215
20078.10 206
20079.44 201
20080.78 214
20082.12 216
20083.46 192
20084.80 208
20086.14 222
20087.48 218
20088.82 217
20090.16 205
20091.50 200
20092.84 217
20094.18 226
20095.52 195
20096.86 194
20098.20 206
20099.54 227
20100.88 201
20102.22 221
20103.56 222
20104.90 202
20106.24 234
20107.58 211
20108.92 200
20110.26 224
20111.60 251
20112.95 241
20114.29 229
20115.63 196
20116.97 212
20118.31 228
20119.65 218
20120.99 185
20122.33 207
20123.67 219
20125.02 215
20126.36 216
20127.70 205
20129.04 218
20130.38 230
20131.72 205
20133.06 207
20134.41 202
20135.75 211
