# Supplementary material for: MALDI-TOF MS typing enables the classification of brewing yeasts of the genus Saccharomyces to major beer styles
Source: PLoS One. 2017 Aug 9;12(8):e0181694. doi: 10.1371/journal.pone.0181694 (PMC5549903; doi:10.1371/journal.pone.0181694)
Supplement: S10 File — The directory includes 90 raw files and was zipped to “.zip”; the folder has three strains with 30 spectra per strain; S1 Text explains the raw files with an example and Table 1 represents the yeast strains used within the experiment. (ZIP) [file pone.0181694.s013.zip › 28-30/30332n-552-OG-Koe-Koe-YPG-18h-E-E_2015-08-06__0_F3_1.dat]

2000.64 1950
2001.06 1850
2001.49 1949
2001.91 1703
2002.33 1925
2002.75 1874
2003.17 1839
2003.60 1733
2004.02 1701
2004.44 1754
2004.86 1699
2005.28 1714
2005.70 1686
2006.13 1824
2006.55 1860
2006.97 1735
2007.39 1867
2007.82 1838
2008.24 1886
2008.66 1641
2009.08 1552
2009.51 1808
2009.93 1777
2010.35 1674
2010.77 1716
2011.20 1787
2011.62 1722
2012.04 1610
2012.46 1618
2012.89 1648
2013.31 1535
2013.73 1613
2014.15 1898
2014.58 1655
2015.00 1516
2015.42 1405
2015.85 1659
2016.27 1721
2016.69 1676
2017.12 1755
2017.54 1781
2017.96 1727
2018.39 1870
2018.81 1651
2019.23 1528
2019.66 1643
2020.08 1796
2020.50 1871
2020.93 1807
2021.35 1603
2021.78 1628
2022.20 1578
2022.62 1444
2023.05 1595
2023.47 1640
2023.89 1839
2024.32 1732
2024.74 1645
2025.17 1658
2025.59 1673
2026.01 1648
2026.44 1574
2026.86 1581
2027.29 1576
2027.71 1658
2028.14 1586
2028.56 1612
2028.99 1550
2029.41 1716
2029.83 1690
2030.26 1479
2030.68 1636
2031.11 1733
2031.53 1630
2031.96 1686
2032.38 1773
2032.81 1880
2033.23 1557
2033.66 1587
2034.08 1577
2034.51 1505
2034.93 1566
2035.36 1478
2035.78 1501
2036.21 1725
2036.63 1623
2037.06 1685
2037.48 1614
2037.91 1696
2038.33 1565
2038.76 1639
2039.19 1509
2039.61 1750
2040.04 1913
2040.46 1852
2040.89 1752
2041.31 1679
2041.74 1771
2042.17 1770
2042.59 1580
2043.02 1682
2043.44 1770
2043.87 1850
2044.30 1793
2044.72 1635
2045.15 1778
2045.57 1788
2046.00 1596
2046.43 1642
2046.85 1691
2047.28 1890
2047.71 1698
2048.13 1698
2048.56 1769
2048.99 1783
2049.41 1878
2049.84 1879
2050.27 1662
2050.69 1616
2051.12 1645
2051.55 1658
2051.97 1850
2052.40 1696
2052.83 1607
2053.25 1685
2053.68 1714
2054.11 1727
2054.54 1630
2054.96 1675
2055.39 1837
2055.82 1930
2056.24 2003
2056.67 1961
2057.10 1791
2057.53 1805
2057.95 1835
2058.38 1864
2058.81 1735
2059.24 1905
2059.66 1977
2060.09 1764
2060.52 1707
2060.95 1923
2061.38 1865
2061.80 1760
2062.23 1901
2062.66 1781
2063.09 1890
2063.52 1862
2063.94 1681
2064.37 1699
2064.80 1956
2065.23 1907
2065.66 2083
2066.09 1981
2066.51 2015
2066.94 2235
2067.37 2319
2067.80 2335
2068.23 2250
2068.66 2175
2069.08 2154
2069.51 2031
2069.94 1878
2070.37 1831
2070.80 1702
2071.23 1994
2071.66 1733
2072.09 1700
2072.52 1900
2072.94 1823
2073.37 1821
2073.80 1740
2074.23 1799
2074.66 1960
2075.09 1894
2075.52 1953
2075.95 1875
2076.38 1936
2076.81 1888
2077.24 1881
2077.67 1948
2078.10 1884
2078.53 1981
2078.96 1910
2079.39 1870
2079.82 1824
2080.25 1897
2080.68 1815
2081.11 1909
2081.54 1929
2081.97 1813
2082.40 1644
2082.83 1798
2083.26 1737
2083.69 1821
2084.12 1817
2084.55 1699
2084.98 1702
2085.41 1720
2085.84 1779
2086.27 1744
2086.70 2009
2087.13 1931
2087.56 1887
2087.99 1816
2088.42 1722
2088.85 1756
2089.28 1651
2089.71 1420
2090.14 1723
2090.57 1642
2091.01 1637
2091.44 1671
2091.87 1657
2092.30 1569
2092.73 1518
2093.16 1532
2093.59 1834
2094.02 1805
2094.45 1706
2094.89 1761
2095.32 1653
2095.75 1537
2096.18 1690
2096.61 1978
2097.04 1630
2097.47 1732
2097.91 1637
2098.34 1498
2098.77 1715
2099.20 1693
2099.63 1709
2100.07 1631
2100.50 1545
2100.93 1702
2101.36 1674
2101.79 1645
2102.23 1593
2102.66 1636
2103.09 1629
2103.52 1693
2103.95 1720
2104.39 1573
2104.82 1809
2105.25 1670
2105.68 1820
2106.12 1828
2106.55 1701
2106.98 1629
2107.41 1672
2107.85 1670
2108.28 1754
2108.71 1755
2109.14 1731
2109.58 1926
2110.01 1732
2110.44 1666
2110.88 1623
2111.31 1614
2111.74 1719
2112.18 1717
2112.61 1865
2113.04 1851
2113.48 1904
2113.91 1785
2114.34 1750
2114.78 1674
2115.21 1755
2115.64 1699
2116.08 1632
2116.51 1617
2116.94 1665
2117.38 1602
2117.81 1552
2118.24 1645
2118.68 1861
2119.11 1733
2119.55 1517
2119.98 1643
2120.41 1644
2120.85 1473
2121.28 1494
2121.72 1677
2122.15 1640
2122.58 1630
2123.02 1652
2123.45 1558
2123.89 1641
2124.32 1573
2124.75 1585
2125.19 1567
2125.62 1729
2126.06 1564
2126.49 1590
2126.93 1654
2127.36 1731
2127.80 1673
2128.23 1557
2128.67 1614
2129.10 1555
2129.54 1677
2129.97 1740
2130.41 1694
2130.84 1684
2131.28 1621
2131.71 1777
2132.15 1795
2132.58 1825
2133.02 1600
2133.45 1695
2133.89 1850
2134.32 1787
2134.76 1647
2135.19 1671
2135.63 1794
2136.06 1778
2136.50 1682
2136.94 1543
2137.37 1547
2137.81 1646
2138.24 1592
2138.68 1684
2139.12 1708
2139.55 1534
2139.99 1511
2140.42 1445
2140.86 1900
2141.30 1686
2141.73 1626
2142.17 1737
2142.60 1727
2143.04 1722
2143.48 1474
2143.91 1591
2144.35 1592
2144.79 1493
2145.22 1480
2145.66 1531
2146.09 1541
2146.53 1506
2146.97 1553
2147.40 1540
2147.84 1648
2148.28 1696
2148.72 1668
2149.15 1681
2149.59 1557
2150.03 1663
2150.46 1684
2150.90 1879
2151.34 1781
2151.77 1826
2152.21 1713
2152.65 1716
2153.09 1749
2153.52 1693
2153.96 1552
2154.40 1569
2154.84 1747
2155.27 1852
2155.71 1661
2156.15 1663
2156.59 1867
2157.02 1694
2157.46 1810
2157.90 1888
2158.34 1864
2158.78 1804
2159.21 1669
2159.65 1798
2160.09 1733
2160.53 1828
2160.97 1768
2161.40 1691
2161.84 1815
2162.28 1892
2162.72 1907
2163.16 1899
2163.59 1691
2164.03 1567
2164.47 1790
2164.91 1915
2165.35 1704
2165.79 1525
2166.23 1641
2166.66 1643
2167.10 1668
2167.54 1837
2167.98 1697
2168.42 1664
2168.86 1570
2169.30 1540
2169.74 1663
2170.18 1558
2170.61 1642
2171.05 1743
2171.49 1848
2171.93 1822
2172.37 2041
2172.81 1811
2173.25 1767
2173.69 1686
2174.13 1831
2174.57 2027
2175.01 1847
2175.45 1959
2175.89 2107
2176.33 2414
2176.77 2182
2177.21 2308
2177.65 2161
2178.09 2263
2178.53 2078
2178.97 1755
2179.41 1870
2179.85 1772
2180.29 1730
2180.73 1727
2181.17 1518
2181.61 1597
2182.05 1671
2182.49 1717
2182.93 1823
2183.37 1740
2183.81 1660
2184.25 1753
2184.69 1708
2185.13 1678
2185.57 1772
2186.01 1669
2186.45 1697
2186.89 1707
2187.33 1702
2187.77 1849
2188.21 1861
2188.65 1945
2189.10 1824
2189.54 1853
2189.98 1817
2190.42 1916
2190.86 1693
2191.30 1839
2191.74 1813
2192.18 1874
2192.62 1651
2193.07 1776
2193.51 1912
2193.95 1867
2194.39 1693
2194.83 1667
2195.27 1999
2195.71 1966
2196.16 1816
2196.60 1957
2197.04 1949
2197.48 2000
2197.92 1766
2198.37 1722
2198.81 1885
2199.25 1625
2199.69 1620
2200.13 1686
2200.58 1752
2201.02 1770
2201.46 1759
2201.90 1733
2202.34 1713
2202.79 1659
2203.23 1640
2203.67 1474
2204.11 1624
2204.56 1509
2205.00 1510
2205.44 1715
2205.88 1676
2206.33 1650
2206.77 1534
2207.21 1725
2207.65 1752
2208.10 1816
2208.54 1966
2208.98 1686
2209.43 1632
2209.87 1745
2210.31 1822
2210.76 1914
2211.20 1703
2211.64 1621
2212.09 1641
2212.53 1586
2212.97 1504
2213.42 1521
2213.86 1572
2214.30 1498
2214.75 1767
2215.19 1699
2215.63 1596
2216.08 1510
2216.52 1525
2216.96 1699
2217.41 1621
2217.85 1562
2218.30 1591
2218.74 1487
2219.18 1602
2219.63 1519
2220.07 1542
2220.52 1707
2220.96 1639
2221.40 1676
2221.85 1661
2222.29 1644
2222.74 1965
2223.18 1733
2223.63 1705
2224.07 2100
2224.51 1982
2224.96 1773
2225.40 1966
2225.85 1845
2226.29 1811
2226.74 1715
2227.18 1781
2227.63 1742
2228.07 1884
2228.52 1856
2228.96 1852
2229.41 1529
2229.85 1737
2230.30 1795
2230.74 1665
2231.19 1706
2231.63 1634
2232.08 1623
2232.52 1612
2232.97 1552
2233.41 1608
2233.86 1749
2234.30 1805
2234.75 1903
2235.20 1852
2235.64 1790
2236.09 1691
2236.53 1545
2236.98 1622
2237.42 1588
2237.87 1572
2238.32 1531
2238.76 1565
2239.21 1635
2239.65 1670
2240.10 1644
2240.55 1509
2240.99 1567
2241.44 1607
2241.88 1410
2242.33 1312
2242.78 1462
2243.22 1641
2243.67 1521
2244.12 1450
2244.56 1515
2245.01 1619
2245.46 1562
2245.90 1479
2246.35 1668
2246.80 1581
2247.24 1578
2247.69 1589
2248.14 1650
2248.58 1516
2249.03 1546
2249.48 1580
2249.92 1592
2250.37 1686
2250.82 1685
2251.27 1675
2251.71 1613
2252.16 1573
2252.61 1756
2253.05 1750
2253.50 1664
2253.95 1577
2254.40 1434
2254.84 1379
2255.29 1518
2255.74 1449
2256.19 1462
2256.64 1624
2257.08 1510
2257.53 1440
2257.98 1461
2258.43 1624
2258.87 1689
2259.32 1682
2259.77 1771
2260.22 1676
2260.67 1644
2261.11 1919
2261.56 2112
2262.01 1918
2262.46 1860
2262.91 1934
2263.36 1977
2263.80 2118
2264.25 1837
2264.70 1972
2265.15 1983
2265.60 1946
2266.05 1737
2266.50 1668
2266.94 1746
2267.39 1721
2267.84 1777
2268.29 2045
2268.74 1944
2269.19 1791
2269.64 1636
2270.09 1711
2270.54 2026
2270.99 1828
2271.43 1697
2271.88 1785
2272.33 1732
2272.78 1704
2273.23 1818
2273.68 1801
2274.13 1728
2274.58 1733
2275.03 1662
2275.48 1613
2275.93 1691
2276.38 1556
2276.83 1586
2277.28 1434
2277.73 1564
2278.18 1628
2278.63 1589
2279.08 1653
2279.53 1653
2279.98 1505
2280.43 1649
2280.88 1782
2281.33 1596
2281.78 1519
2282.23 1452
2282.68 1397
2283.13 1566
2283.58 1629
2284.03 1532
2284.48 1631
2284.93 1597
2285.38 1592
2285.83 1567
2286.28 1645
2286.73 1604
2287.18 1526
2287.63 1566
2288.08 1412
2288.54 1519
2288.99 1648
2289.44 1869
2289.89 1834
2290.34 1864
2290.79 1870
2291.24 2202
2291.69 2320
2292.14 2279
2292.60 2272
2293.05 2366
2293.50 2294
2293.95 2239
2294.40 2104
2294.85 2038
2295.30 1890
2295.76 1877
2296.21 1818
2296.66 1752
2297.11 1688
2297.56 1799
2298.01 1505
2298.47 1413
2298.92 1478
2299.37 1515
2299.82 1597
2300.27 1587
2300.73 1637
2301.18 1604
2301.63 1658
2302.08 1631
2302.53 1642
2302.99 1782
2303.44 1642
2303.89 1623
2304.34 1675
2304.80 1503
2305.25 1487
2305.70 1619
2306.15 1549
2306.61 1592
2307.06 1683
2307.51 1781
2307.96 1592
2308.42 1620
2308.87 1688
2309.32 1804
2309.78 1612
2310.23 1662
2310.68 1604
2311.14 1705
2311.59 1887
2312.04 1956
2312.49 1685
2312.95 1791
2313.40 1839
2313.85 1725
2314.31 1735
2314.76 1691
2315.22 1713
2315.67 1658
2316.12 1622
2316.58 1666
2317.03 1549
2317.48 1738
2317.94 1669
2318.39 1808
2318.84 1775
2319.30 1794
2319.75 1740
2320.21 1713
2320.66 1724
2321.11 1701
2321.57 1831
2322.02 1787
2322.48 1646
2322.93 1664
2323.39 1691
2323.84 1553
2324.29 1588
2324.75 1615
2325.20 1727
2325.66 1978
2326.11 1952
2326.57 1994
2327.02 1840
2327.48 2040
2327.93 1810
2328.39 2034
2328.84 2094
2329.30 1987
2329.75 1946
2330.21 2013
2330.66 1881
2331.12 2229
2331.57 2219
2332.03 2132
2332.48 2133
2332.94 1945
2333.39 1887
2333.85 1972
2334.30 1926
2334.76 1855
2335.21 1976
2335.67 1971
2336.12 1986
2336.58 1877
2337.03 1956
2337.49 1750
2337.95 1577
2338.40 1630
2338.86 1793
2339.31 1666
2339.77 1550
2340.23 1689
2340.68 1687
2341.14 1775
2341.59 1824
2342.05 1711
2342.51 1727
2342.96 1763
2343.42 1730
2343.87 1786
2344.33 1739
2344.79 1780
2345.24 1720
2345.70 1689
2346.16 1612
2346.61 1829
2347.07 1733
2347.53 1702
2347.98 1737
2348.44 1768
2348.90 1703
2349.35 1421
2349.81 1402
2350.27 1619
2350.72 1673
2351.18 1489
2351.64 1564
2352.10 1788
2352.55 1835
2353.01 1705
2353.47 1607
2353.92 1703
2354.38 1631
2354.84 1583
2355.30 1637
2355.75 1695
2356.21 1631
2356.67 1419
2357.13 1634
2357.58 1585
2358.04 1616
2358.50 1533
2358.96 1536
2359.41 1373
2359.87 1608
2360.33 1669
2360.79 1592
2361.25 1636
2361.70 1738
2362.16 1563
2362.62 1644
2363.08 1565
2363.54 1511
2363.99 1691
2364.45 1650
2364.91 1606
2365.37 1553
2365.83 1565
2366.29 1485
2366.75 1597
2367.20 1614
2367.66 1498
2368.12 1657
2368.58 1550
2369.04 1617
2369.50 1799
2369.96 1559
2370.42 1749
2370.87 1674
2371.33 1620
2371.79 1682
2372.25 1550
2372.71 1543
2373.17 1660
2373.63 1803
2374.09 1740
2374.55 1713
2375.01 1698
2375.47 1574
2375.92 1690
2376.38 1952
2376.84 1658
2377.30 1681
2377.76 1965
2378.22 1908
2378.68 1796
2379.14 1564
2379.60 1559
2380.06 1868
2380.52 1780
2380.98 1652
2381.44 1567
2381.90 1551
2382.36 1726
2382.82 1644
2383.28 1591
2383.74 1690
2384.20 1528
2384.66 1602
2385.12 1478
2385.58 1565
2386.04 1656
2386.50 1581
2386.96 1443
2387.42 1628
2387.88 1549
2388.35 1395
2388.81 1554
2389.27 1572
2389.73 1526
2390.19 1564
2390.65 1729
2391.11 1842
2391.57 1601
2392.03 1698
2392.49 1598
2392.95 1688
2393.42 1658
2393.88 1622
2394.34 1693
2394.80 1809
2395.26 1740
2395.72 1415
2396.18 1465
2396.64 1589
2397.11 1571
2397.57 1701
2398.03 1628
2398.49 1606
2398.95 1413
2399.41 1630
2399.88 1548
2400.34 1421
2400.80 1422
2401.26 1618
2401.72 1613
2402.18 1519
2402.65 1528
2403.11 1564
2403.57 1646
2404.03 1569
2404.49 1637
2404.96 1704
2405.42 1779
2405.88 1665
2406.34 1473
2406.81 1488
2407.27 1597
2407.73 1548
2408.19 1648
2408.66 1540
2409.12 1506
2409.58 1518
2410.04 1577
2410.51 1514
2410.97 1353
2411.43 1569
2411.90 1493
2412.36 1702
2412.82 1559
2413.28 1567
2413.75 1588
2414.21 1475
2414.67 1552
2415.14 1480
2415.60 1595
2416.06 1541
2416.53 1774
2416.99 1766
2417.45 1811
2417.92 1718
2418.38 1653
2418.84 1617
2419.31 1622
2419.77 1747
2420.23 1733
2420.70 1751
2421.16 1661
2421.63 1698
2422.09 1835
2422.55 1662
2423.02 1641
2423.48 1609
2423.95 1658
2424.41 1549
2424.87 1694
2425.34 1735
2425.80 1614
2426.27 1610
2426.73 1574
2427.20 1658
2427.66 1585
2428.12 1591
2428.59 1578
2429.05 1671
2429.52 1682
2429.98 1505
2430.45 1547
2430.91 1611
2431.38 1611
2431.84 1564
2432.31 1661
2432.77 1727
2433.24 1603
2433.70 1717
2434.17 1566
2434.63 1572
2435.10 1625
2435.56 1530
2436.03 1595
2436.49 1453
2436.96 1503
2437.42 1511
2437.89 1595
2438.35 1539
2438.82 1532
2439.28 1620
2439.75 1602
2440.21 1625
2440.68 1527
2441.15 1572
2441.61 1620
2442.08 1678
2442.54 1608
2443.01 1618
2443.48 1560
2443.94 1434
2444.41 1574
2444.87 1528
2445.34 1777
2445.81 1525
2446.27 1492
2446.74 1668
2447.20 1468
2447.67 1507
2448.14 1443
2448.60 1630
2449.07 1624
2449.54 1457
2450.00 1683
2450.47 1655
2450.94 1642
2451.40 1468
2451.87 1532
2452.34 1666
2452.80 1675
2453.27 1649
2453.74 1672
2454.20 1511
2454.67 1554
2455.14 1653
2455.60 1553
2456.07 1427
2456.54 1540
2457.01 1495
2457.47 1518
2457.94 1614
2458.41 1450
2458.87 1582
2459.34 1398
2459.81 1328
2460.28 1517
2460.74 1628
2461.21 1467
2461.68 1480
2462.15 1613
2462.62 1575
2463.08 1641
2463.55 1593
2464.02 1626
2464.49 1628
2464.95 1438
2465.42 1558
2465.89 1672
2466.36 1553
2466.83 1726
2467.29 1711
2467.76 1521
2468.23 1380
2468.70 1295
2469.17 1376
2469.64 1475
2470.10 1578
2470.57 1403
2471.04 1282
2471.51 1325
2471.98 1562
2472.45 1472
2472.92 1535
2473.39 1455
2473.85 1423
2474.32 1406
2474.79 1343
2475.26 1547
2475.73 1441
2476.20 1444
2476.67 1315
2477.14 1338
2477.61 1367
2478.08 1440
2478.54 1385
2479.01 1383
2479.48 1346
2479.95 1455
2480.42 1533
2480.89 1473
2481.36 1478
2481.83 1639
2482.30 1614
2482.77 1554
2483.24 1351
2483.71 1480
2484.18 1573
2484.65 1459
2485.12 1490
2485.59 1407
2486.06 1414
2486.53 1504
2487.00 1639
2487.47 1464
2487.94 1462
2488.41 1633
2488.88 1632
2489.35 1652
2489.82 1690
2490.29 1623
2490.76 1612
2491.23 1471
2491.70 1556
2492.17 1615
2492.64 1546
2493.11 1754
2493.58 1563
2494.05 1616
2494.52 1534
2495.00 1460
2495.47 1312
2495.94 1346
2496.41 1356
2496.88 1686
2497.35 1605
2497.82 1408
2498.29 1587
2498.76 1718
2499.23 1453
2499.71 1397
2500.18 1516
2500.65 1623
2501.12 1663
2501.59 1506
2502.06 1424
2502.53 1563
2503.01 1579
2503.48 1571
2503.95 1395
2504.42 1456
2504.89 1541
2505.36 1532
2505.84 1604
2506.31 1527
2506.78 1465
2507.25 1567
2507.72 1437
2508.20 1540
2508.67 1392
2509.14 1366
2509.61 1535
2510.08 1519
2510.56 1630
2511.03 1618
2511.50 1554
2511.97 1535
2512.45 1452
2512.92 1411
2513.39 1520
2513.86 1521
2514.34 1578
2514.81 1576
2515.28 1443
2515.75 1436
2516.23 1545
2516.70 1482
2517.17 1373
2517.65 1418
2518.12 1373
2518.59 1430
2519.07 1455
2519.54 1392
2520.01 1429
2520.48 1426
2520.96 1505
2521.43 1638
2521.90 1556
2522.38 1526
2522.85 1418
2523.32 1528
2523.80 1542
2524.27 1656
2524.75 1651
2525.22 1552
2525.69 1563
2526.17 1447
2526.64 1541
2527.11 1553
2527.59 1483
2528.06 1493
2528.54 1599
2529.01 1710
2529.48 1610
2529.96 1660
2530.43 1656
2530.91 1712
2531.38 1732
2531.85 1686
2532.33 1730
2532.80 1704
2533.28 1494
2533.75 1643
2534.23 1527
2534.70 1545
2535.18 1543
2535.65 1633
2536.12 1528
2536.60 1538
2537.07 1446
2537.55 1475
2538.02 1533
2538.50 1586
2538.97 1573
2539.45 1518
2539.92 1539
2540.40 1559
2540.87 1532
2541.35 1591
2541.82 1687
2542.30 1775
2542.77 1509
2543.25 1545
2543.73 1537
2544.20 1447
2544.68 1555
2545.15 1493
2545.63 1605
2546.10 1577
2546.58 1686
2547.05 1599
2547.53 1684
2548.01 1491
2548.48 1625
2548.96 1689
2549.43 1625
2549.91 1590
2550.39 1861
2550.86 1956
2551.34 1722
2551.81 1566
2552.29 1630
2552.77 1709
2553.24 1712
2553.72 1635
2554.20 1678
2554.67 1836
2555.15 1624
2555.62 1678
2556.10 1632
2556.58 1673
2557.05 1633
2557.53 1713
2558.01 1710
2558.48 1753
2558.96 1559
2559.44 1437
2559.91 1593
2560.39 1684
2560.87 1467
2561.35 1546
2561.82 1459
2562.30 1513
2562.78 1568
2563.25 1515
2563.73 1582
2564.21 1499
2564.69 1498
2565.16 1586
2565.64 1522
2566.12 1536
2566.60 1540
2567.07 1606
2567.55 1644
2568.03 1501
2568.51 1415
2568.98 1357
2569.46 1424
2569.94 1454
2570.42 1487
2570.90 1526
2571.37 1603
2571.85 1571
2572.33 1524
2572.81 1581
2573.29 1654
2573.76 1515
2574.24 1383
2574.72 1389
2575.20 1503
2575.68 1421
2576.16 1369
2576.63 1564
2577.11 1400
2577.59 1468
2578.07 1358
2578.55 1374
2579.03 1432
2579.51 1405
2579.98 1479
2580.46 1615
2580.94 1457
2581.42 1513
2581.90 1314
2582.38 1367
2582.86 1352
2583.34 1396
2583.82 1416
2584.30 1496
2584.77 1455
2585.25 1554
2585.73 1459
2586.21 1376
2586.69 1475
2587.17 1433
2587.65 1469
2588.13 1530
2588.61 1452
2589.09 1368
2589.57 1486
2590.05 1491
2590.53 1481
2591.01 1537
2591.49 1597
2591.97 1472
2592.45 1516
2592.93 1603
2593.41 1488
2593.89 1575
2594.37 1484
2594.85 1365
2595.33 1340
2595.81 1321
2596.29 1404
2596.77 1447
2597.25 1351
2597.73 1557
2598.21 1407
2598.69 1361
2599.17 1483
2599.65 1509
2600.13 1468
2600.61 1496
2601.09 1389
2601.57 1511
2602.06 1343
2602.54 1294
2603.02 1417
2603.50 1508
2603.98 1532
2604.46 1551
2604.94 1388
2605.42 1504
2605.90 1442
2606.38 1358
2606.87 1458
2607.35 1441
2607.83 1409
2608.31 1564
2608.79 1357
2609.27 1384
2609.75 1374
2610.24 1545
2610.72 1427
2611.20 1497
2611.68 1415
2612.16 1472
2612.64 1492
2613.13 1346
2613.61 1419
2614.09 1456
2614.57 1618
2615.05 1495
2615.54 1418
2616.02 1428
2616.50 1554
2616.98 1625
2617.46 1570
2617.95 1556
2618.43 1607
2618.91 1513
2619.39 1652
2619.88 1632
2620.36 1476
2620.84 1582
2621.32 1610
2621.81 1403
2622.29 1511
2622.77 1589
2623.26 1550
2623.74 1538
2624.22 1404
2624.70 1544
2625.19 1337
2625.67 1543
2626.15 1674
2626.64 1502
2627.12 1428
2627.60 1459
2628.09 1537
2628.57 1642
2629.05 1483
2629.54 1583
2630.02 1601
2630.50 1546
2630.99 1522
2631.47 1630
2631.95 1723
2632.44 1656
2632.92 1565
2633.40 1508
2633.89 1568
2634.37 1597
2634.85 1703
2635.34 1597
2635.82 1619
2636.31 1650
2636.79 1617
2637.27 1674
2637.76 1527
2638.24 1555
2638.73 1473
2639.21 1415
2639.70 1449
2640.18 1528
2640.66 1545
2641.15 1535
2641.63 1513
2642.12 1597
2642.60 1583
2643.09 1451
2643.57 1334
2644.06 1361
2644.54 1503
2645.03 1362
2645.51 1383
2646.00 1445
2646.48 1420
2646.97 1506
2647.45 1449
2647.94 1478
2648.42 1387
2648.91 1431
2649.39 1529
2649.88 1445
2650.36 1321
2650.85 1246
2651.33 1517
2651.82 1493
2652.30 1477
2652.79 1578
2653.27 1582
2653.76 1450
2654.24 1397
2654.73 1437
2655.22 1393
2655.70 1483
2656.19 1485
2656.67 1451
2657.16 1509
2657.65 1614
2658.13 1563
2658.62 1516
2659.10 1319
2659.59 1338
2660.08 1520
2660.56 1593
2661.05 1386
2661.53 1356
2662.02 1454
2662.51 1482
2662.99 1401
2663.48 1613
2663.97 1486
2664.45 1607
2664.94 1468
2665.43 1439
2665.91 1516
2666.40 1695
2666.89 1625
2667.37 1572
2667.86 1468
2668.35 1646
2668.83 1441
2669.32 1358
2669.81 1473
2670.29 1382
2670.78 1465
2671.27 1376
2671.76 1561
2672.24 1592
2672.73 1736
2673.22 1720
2673.71 1482
2674.19 1674
2674.68 1757
2675.17 1889
2675.66 1873
2676.14 1805
2676.63 1900
2677.12 1933
2677.61 1766
2678.09 1736
2678.58 1867
2679.07 1789
2679.56 1757
2680.05 1576
2680.53 1485
2681.02 1611
2681.51 1527
2682.00 1521
2682.49 1463
2682.97 1408
2683.46 1520
2683.95 1519
2684.44 1352
2684.93 1471
2685.42 1479
2685.91 1497
2686.39 1548
2686.88 1542
2687.37 1319
2687.86 1358
2688.35 1427
2688.84 1331
2689.33 1449
2689.81 1355
2690.30 1393
2690.79 1519
2691.28 1525
2691.77 1595
2692.26 1419
2692.75 1548
2693.24 1354
2693.73 1429
2694.22 1486
2694.71 1644
2695.20 1605
2695.68 1564
2696.17 1499
2696.66 1497
2697.15 1407
2697.64 1368
2698.13 1456
2698.62 1384
2699.11 1516
2699.60 1404
2700.09 1274
2700.58 1408
2701.07 1588
2701.56 1424
2702.05 1568
2702.54 1552
2703.03 1437
2703.52 1383
2704.01 1569
2704.50 1517
2704.99 1485
2705.48 1570
2705.97 1587
2706.46 1586
2706.95 1589
2707.44 1530
2707.93 1507
2708.42 1467
2708.92 1469
2709.41 1630
2709.90 1563
2710.39 1551
2710.88 1656
2711.37 1496
2711.86 1403
2712.35 1548
2712.84 1577
2713.33 1582
2713.82 1451
2714.31 1456
2714.81 1540
2715.30 1442
2715.79 1613
2716.28 1459
2716.77 1376
2717.26 1472
2717.75 1497
2718.24 1519
2718.74 1512
2719.23 1748
2719.72 1666
2720.21 1617
2720.70 1668
2721.19 1715
2721.69 1814
2722.18 1795
2722.67 1818
2723.16 1695
2723.65 1875
2724.15 1822
2724.64 1850
2725.13 1905
2725.62 1658
2726.11 1535
2726.61 1656
2727.10 1751
2727.59 1640
2728.08 1585
2728.58 1619
2729.07 1545
2729.56 1406
2730.05 1398
2730.55 1384
2731.04 1399
2731.53 1425
2732.02 1444
2732.52 1479
2733.01 1445
2733.50 1396
2733.99 1546
2734.49 1442
2734.98 1568
2735.47 1562
2735.97 1548
2736.46 1353
2736.95 1588
2737.45 1521
2737.94 1499
2738.43 1564
2738.93 1619
2739.42 1581
2739.91 1648
2740.41 1642
2740.90 1836
2741.39 1750
2741.89 1579
2742.38 1592
2742.87 1591
2743.37 1485
2743.86 1571
2744.36 1561
2744.85 1593
2745.34 1524
2745.84 1446
2746.33 1512
2746.82 1478
2747.32 1416
2747.81 1526
2748.31 1440
2748.80 1507
2749.30 1461
2749.79 1552
2750.28 1399
2750.78 1453
2751.27 1468
2751.77 1460
2752.26 1572
2752.76 1456
2753.25 1434
2753.75 1440
2754.24 1389
2754.74 1422
2755.23 1415
2755.72 1583
2756.22 1568
2756.71 1331
2757.21 1569
2757.70 1514
2758.20 1479
2758.69 1506
2759.19 1482
2759.69 1445
2760.18 1404
2760.68 1493
2761.17 1406
2761.67 1470
2762.16 1461
2762.66 1514
2763.15 1507
2763.65 1517
2764.14 1614
2764.64 1490
2765.14 1376
2765.63 1522
2766.13 1467
2766.62 1499
2767.12 1540
2767.61 1449
2768.11 1375
2768.61 1439
2769.10 1446
2769.60 1320
2770.09 1370
2770.59 1439
2771.09 1265
2771.58 1360
2772.08 1427
2772.58 1473
2773.07 1516
2773.57 1466
2774.06 1560
2774.56 1610
2775.06 1670
2775.55 1509
2776.05 1598
2776.55 1673
2777.04 1583
2777.54 1577
2778.04 1602
2778.54 1767
2779.03 1978
2779.53 1733
2780.03 1648
2780.52 1649
2781.02 1477
2781.52 1451
2782.01 1461
2782.51 1535
2783.01 1497
2783.51 1496
2784.00 1526
2784.50 1373
2785.00 1426
2785.50 1449
2785.99 1377
2786.49 1258
2786.99 1395
2787.49 1384
2787.98 1358
2788.48 1470
2788.98 1423
2789.48 1524
2789.98 1545
2790.47 1468
2790.97 1517
2791.47 1545
2791.97 1489
2792.47 1542
2792.96 1554
2793.46 1554
2793.96 1538
2794.46 1441
2794.96 1437
2795.46 1511
2795.95 1541
2796.45 1565
2796.95 1621
2797.45 1639
2797.95 1642
2798.45 1601
2798.95 1588
2799.44 1619
2799.94 1822
2800.44 1857
2800.94 1598
2801.44 1606
2801.94 1519
2802.44 1415
2802.94 1396
2803.44 1372
2803.93 1356
2804.43 1432
2804.93 1420
2805.43 1724
2805.93 1600
2806.43 1530
2806.93 1626
2807.43 1567
2807.93 1744
2808.43 1554
2808.93 1571
2809.43 1475
2809.93 1618
2810.43 1724
2810.93 1573
2811.43 1440
2811.93 1716
2812.43 1753
2812.93 1718
2813.43 1428
2813.93 1448
2814.43 1565
2814.93 1555
2815.43 1550
2815.93 1537
2816.43 1627
2816.93 1408
2817.43 1600
2817.93 1549
2818.43 1479
2818.93 1404
2819.43 1331
2819.93 1511
2820.43 1423
2820.93 1410
2821.43 1479
2821.93 1489
2822.43 1498
2822.94 1464
2823.44 1529
2823.94 1400
2824.44 1628
2824.94 1680
2825.44 1607
2825.94 1536
2826.44 1567
2826.94 1572
2827.44 1539
2827.95 1525
2828.45 1450
2828.95 1486
2829.45 1429
2829.95 1383
2830.45 1442
2830.95 1460
2831.46 1360
2831.96 1574
2832.46 1496
2832.96 1449
2833.46 1427
2833.97 1452
2834.47 1584
2834.97 1483
2835.47 1446
2835.97 1426
2836.47 1414
2836.98 1640
2837.48 1691
2837.98 1461
2838.48 1424
2838.99 1466
2839.49 1481
2839.99 1513
2840.49 1521
2841.00 1574
2841.50 1495
2842.00 1483
2842.50 1459
2843.01 1421
2843.51 1499
2844.01 1455
2844.51 1580
2845.02 1494
2845.52 1424
2846.02 1479
2846.52 1360
2847.03 1294
2847.53 1447
2848.03 1525
2848.54 1513
2849.04 1390
2849.54 1585
2850.05 1682
2850.55 1418
2851.05 1421
2851.56 1433
2852.06 1426
2852.56 1509
2853.07 1555
2853.57 1409
2854.07 1375
2854.58 1472
2855.08 1577
2855.59 1623
2856.09 1496
2856.59 1500
2857.10 1516
2857.60 1502
2858.10 1489
2858.61 1399
2859.11 1378
2859.62 1509
2860.12 1428
2860.63 1441
2861.13 1468
2861.63 1327
2862.14 1326
2862.64 1377
2863.15 1320
2863.65 1381
2864.16 1583
2864.66 1456
2865.16 1473
2865.67 1190
2866.17 1196
2866.68 1248
2867.18 1416
2867.69 1324
2868.19 1377
2868.70 1305
2869.20 1395
2869.71 1400
2870.21 1473
2870.72 1489
2871.22 1432
2871.73 1545
2872.23 1530
2872.74 1489
2873.24 1544
2873.75 1420
2874.25 1412
2874.76 1684
2875.27 1423
2875.77 1643
2876.28 1642
2876.78 1664
2877.29 1529
2877.79 1519
2878.30 1476
2878.81 1668
2879.31 1692
2879.82 1602
2880.32 1567
2880.83 1534
2881.33 1474
2881.84 1566
2882.35 1589
2882.85 1561
2883.36 1486
2883.87 1662
2884.37 1415
2884.88 1463
2885.38 1572
2885.89 1729
2886.40 1714
2886.90 1634
2887.41 1561
2887.92 1717
2888.42 1675
2888.93 1785
2889.44 1772
2889.94 1772
2890.45 1950
2890.96 1890
2891.46 1819
2891.97 1885
2892.48 1884
2892.98 1814
2893.49 1725
2894.00 1716
2894.51 1662
2895.01 1548
2895.52 1687
2896.03 1828
2896.54 1907
2897.04 1785
2897.55 2007
2898.06 2063
2898.57 2058
2899.07 2125
2899.58 2074
2900.09 2011
2900.60 1808
2901.10 1865
2901.61 1863
2902.12 1883
2902.63 1913
2903.13 1745
2903.64 1537
2904.15 1492
2904.66 1478
2905.17 1459
2905.68 1516
2906.18 1584
2906.69 1514
2907.20 1293
2907.71 1504
2908.22 1665
2908.72 1693
2909.23 1471
2909.74 1489
2910.25 1432
2910.76 1401
2911.27 1678
2911.78 1473
2912.28 1404
2912.79 1559
2913.30 1644
2913.81 1622
2914.32 1584
2914.83 1473
2915.34 1625
2915.85 1594
2916.36 1421
2916.87 1471
2917.37 1403
2917.88 1470
2918.39 1326
2918.90 1406
2919.41 1354
2919.92 1451
2920.43 1513
2920.94 1501
2921.45 1534
2921.96 1584
2922.47 1521
2922.98 1499
2923.49 1435
2924.00 1625
2924.51 1682
2925.02 1639
2925.53 1583
2926.04 1609
2926.55 1661
2927.06 1628
2927.57 1874
2928.08 1675
2928.59 1721
2929.10 1608
2929.61 1606
2930.12 1657
2930.63 1634
2931.14 1515
2931.65 1497
2932.16 1331
2932.67 1416
2933.18 1359
2933.69 1363
2934.20 1348
2934.71 1352
2935.22 1524
2935.73 1464
2936.24 1331
2936.76 1451
2937.27 1584
2937.78 1568
2938.29 1529
2938.80 1718
2939.31 1712
2939.82 1462
2940.33 1640
2940.84 1520
2941.36 1562
2941.87 1586
2942.38 1615
2942.89 1577
2943.40 1539
2943.91 1428
2944.42 1385
2944.94 1508
2945.45 1460
2945.96 1516
2946.47 1531
2946.98 1410
2947.49 1393
2948.01 1484
2948.52 1518
2949.03 1498
2949.54 1575
2950.05 1562
2950.57 1605
2951.08 1603
2951.59 1500
2952.10 1430
2952.61 1341
2953.13 1550
2953.64 1628
2954.15 1512
2954.66 1639
2955.18 1530
2955.69 1451
2956.20 1533
2956.71 1472
2957.23 1289
2957.74 1501
2958.25 1401
2958.76 1324
2959.28 1470
2959.79 1529
2960.30 1530
2960.82 1540
2961.33 1443
2961.84 1518
2962.36 1572
2962.87 1398
2963.38 1516
2963.89 1645
2964.41 1618
2964.92 1393
2965.43 1539
2965.95 1578
2966.46 1453
2966.97 1439
2967.49 1564
2968.00 1500
2968.52 1596
2969.03 1477
2969.54 1348
2970.06 1493
2970.57 1488
2971.08 1385
2971.60 1325
2972.11 1525
2972.63 1471
2973.14 1365
2973.65 1373
2974.17 1516
2974.68 1594
2975.20 1470
2975.71 1561
2976.23 1507
2976.74 1538
2977.25 1435
2977.77 1607
2978.28 1524
2978.80 1352
2979.31 1481
2979.83 1530
2980.34 1653
2980.86 1726
2981.37 1634
2981.89 1717
2982.40 1592
2982.91 1700
2983.43 1606
2983.94 1478
2984.46 1620
2984.97 1758
2985.49 1818
2986.00 1684
2986.52 1867
2987.04 1664
2987.55 1808
2988.07 1645
2988.58 1699
2989.10 1980
2989.61 1834
2990.13 1916
2990.64 1830
2991.16 1781
2991.67 1946
2992.19 1811
2992.71 1727
2993.22 1689
2993.74 1738
2994.25 1718
2994.77 1771
2995.28 1788
2995.80 1949
2996.32 1802
2996.83 1998
2997.35 1929
2997.87 1977
2998.38 2024
2998.90 2005
2999.41 1765
2999.93 1992
3000.45 1926
3000.96 1894
3001.48 1963
3002.00 2083
3002.51 2199
3003.03 2464
3003.55 2407
3004.06 2517
3004.58 2980
3005.10 3521
3005.61 3590
3006.13 3687
3006.65 3745
3007.16 3554
3007.68 3638
3008.20 3764
3008.71 3525
3009.23 3098
3009.75 2746
3010.27 2582
3010.78 2239
3011.30 2238
3011.82 2213
3012.34 2001
3012.85 1747
3013.37 1902
3013.89 1778
3014.41 1709
3014.92 1754
3015.44 1792
3015.96 1814
3016.48 1783
3016.99 1875
3017.51 1917
3018.03 1834
3018.55 1792
3019.07 1919
3019.58 1819
3020.10 1946
3020.62 1938
3021.14 1660
3021.66 1834
3022.17 1749
3022.69 1762
3023.21 1907
3023.73 1955
3024.25 1838
3024.77 1813
3025.28 1955
3025.80 1775
3026.32 1742
3026.84 1972
3027.36 2120
3027.88 1871
3028.40 1837
3028.92 1741
3029.43 1565
3029.95 1561
3030.47 1532
3030.99 1533
3031.51 1661
3032.03 1649
3032.55 1595
3033.07 1577
3033.59 1634
3034.11 1843
3034.63 1726
3035.15 1848
3035.66 1681
3036.18 1697
3036.70 1893
3037.22 1817
3037.74 1715
3038.26 1620
3038.78 1605
3039.30 1666
3039.82 1650
3040.34 1800
3040.86 1616
3041.38 1477
3041.90 1577
3042.42 1544
3042.94 1543
3043.46 1661
3043.98 1666
3044.50 1465
3045.02 1511
3045.54 1609
3046.06 1622
3046.58 1579
3047.10 1559
3047.62 1645
3048.14 1451
3048.66 1546
3049.18 1621
3049.71 1716
3050.23 1588
3050.75 1518
3051.27 1410
3051.79 1527
3052.31 1450
3052.83 1394
3053.35 1383
3053.87 1359
3054.39 1456
3054.91 1495
3055.43 1665
3055.96 1566
3056.48 1494
3057.00 1484
3057.52 1564
3058.04 1604
3058.56 1486
3059.08 1542
3059.61 1607
3060.13 1585
3060.65 1517
3061.17 1640
3061.69 1555
3062.21 1688
3062.73 1601
3063.26 1688
3063.78 1487
3064.30 1652
3064.82 1680
3065.34 1682
3065.87 1667
3066.39 1568
3066.91 1686
3067.43 1630
3067.95 1921
3068.48 1895
3069.00 1721
3069.52 1970
3070.04 1702
3070.57 1626
3071.09 1654
3071.61 1627
3072.13 1671
3072.66 1805
3073.18 1770
3073.70 1785
3074.22 1689
3074.75 1770
3075.27 1577
3075.79 1666
3076.32 1550
3076.84 1803
3077.36 1820
3077.88 1635
3078.41 1713
3078.93 1649
3079.45 1863
3079.98 1952
3080.50 1851
3081.02 1929
3081.55 1925
3082.07 1995
3082.59 1914
3083.12 1998
3083.64 2054
3084.16 2179
3084.69 2048
3085.21 1920
3085.73 1973
3086.26 1864
3086.78 1966
3087.31 2067
3087.83 1996
3088.35 1960
3088.88 1862
3089.40 1677
3089.93 1772
3090.45 1979
3090.97 2072
3091.50 1895
3092.02 1859
3092.55 1918
3093.07 1887
3093.60 1967
3094.12 1774
3094.64 1859
3095.17 1872
3095.69 2040
3096.22 2232
3096.74 2162
3097.27 2248
3097.79 2227
3098.32 2297
3098.84 2223
3099.37 2211
3099.89 2500
3100.42 2564
3100.94 2404
3101.47 2790
3101.99 3301
3102.52 3719
3103.04 4543
3103.57 5163
3104.09 6301
3104.62 6810
3105.14 6953
3105.67 6969
3106.19 7049
3106.72 6922
3107.24 6266
3107.77 5212
3108.29 4734
3108.82 4085
3109.35 3790
3109.87 3429
3110.40 2893
3110.92 2884
3111.45 3091
3111.98 2685
3112.50 2967
3113.03 3115
3113.55 2942
3114.08 2899
3114.61 2951
3115.13 2609
3115.66 2663
3116.18 2673
3116.71 2396
3117.24 2303
3117.76 2013
3118.29 2286
3118.82 2435
3119.34 2016
3119.87 2293
3120.40 2220
3120.92 2389
3121.45 2350
3121.98 2630
3122.50 2626
3123.03 2293
3123.56 2461
3124.08 2458
3124.61 2463
3125.14 2606
3125.66 2578
3126.19 2456
3126.72 2301
3127.25 2231
3127.77 2107
3128.30 2033
3128.83 2044
3129.36 2020
3129.88 2063
3130.41 2061
3130.94 1887
3131.46 1874
3131.99 2042
3132.52 1941
3133.05 1906
3133.58 1909
3134.10 1889
3134.63 1844
3135.16 1770
3135.69 1731
3136.21 1854
3136.74 1659
3137.27 1796
3137.80 1848
3138.33 1850
3138.86 1849
3139.38 1806
3139.91 1881
3140.44 1657
3140.97 1655
3141.50 1735
3142.03 1851
3142.55 1731
3143.08 1761
3143.61 1930
3144.14 1619
3144.67 1789
3145.20 1571
3145.73 1652
3146.25 1639
3146.78 1772
3147.31 1458
3147.84 1692
3148.37 1677
3148.90 1735
3149.43 1815
3149.96 1813
3150.49 2011
3151.02 1915
3151.54 1747
3152.07 1836
3152.60 2042
3153.13 1917
3153.66 1800
3154.19 1817
3154.72 1743
3155.25 1766
3155.78 1852
3156.31 1832
3156.84 2042
3157.37 1991
3157.90 1987
3158.43 2008
3158.96 1957
3159.49 1780
3160.02 1750
3160.55 1766
3161.08 1726
3161.61 1638
3162.14 1724
3162.67 1782
3163.20 1802
3163.73 1516
3164.26 1491
3164.79 1649
3165.32 1694
3165.85 1640
3166.38 1684
3166.91 1598
3167.44 1590
3167.97 1755
3168.50 1765
3169.03 1613
3169.57 1451
3170.10 1627
3170.63 1507
3171.16 1632
3171.69 1593
3172.22 1501
3172.75 1541
3173.28 1526
3173.81 1641
3174.34 1694
3174.88 1693
3175.41 1793
3175.94 1667
3176.47 1900
3177.00 1848
3177.53 1910
3178.06 1852
3178.60 1765
3179.13 1760
3179.66 1714
3180.19 1554
3180.72 1689
3181.25 1723
3181.79 1627
3182.32 1523
3182.85 1491
3183.38 1533
3183.91 1543
3184.44 1491
3184.98 1659
3185.51 1761
3186.04 1707
3186.57 1528
3187.11 1493
3187.64 1517
3188.17 1578
3188.70 1614
3189.24 1639
3189.77 1518
3190.30 1490
3190.83 1524
3191.37 1564
3191.90 1563
3192.43 1532
3192.96 1487
3193.50 1530
3194.03 1600
3194.56 1623
3195.09 1568
3195.63 1472
3196.16 1529
3196.69 1456
3197.23 1632
3197.76 1744
3198.29 1632
3198.83 1585
3199.36 1510
3199.89 1601
3200.43 1485
3200.96 1464
3201.49 1680
3202.03 1712
3202.56 1683
3203.09 1831
3203.63 1786
3204.16 1960
3204.69 1893
3205.23 1729
3205.76 1743
3206.30 1888
3206.83 1833
3207.36 1651
3207.90 1579
3208.43 1735
3208.97 1797
3209.50 1812
3210.03 1794
3210.57 1803
3211.10 1778
3211.64 1800
3212.17 1964
3212.70 1810
3213.24 1933
3213.77 2047
3214.31 1817
3214.84 1949
3215.38 1760
3215.91 1828
3216.45 1892
3216.98 1940
3217.52 1734
3218.05 1780
3218.59 1767
3219.12 1649
3219.66 1708
3220.19 1729
3220.73 1751
3221.26 1674
3221.80 1624
3222.33 1584
3222.87 1514
3223.40 1661
3223.94 1829
3224.47 1749
3225.01 1803
3225.54 1868
3226.08 2041
3226.61 1896
3227.15 2023
3227.69 2140
3228.22 1878
3228.76 1763
3229.29 1985
3229.83 1925
3230.36 1857
3230.90 1845
3231.44 1894
3231.97 1950
3232.51 1899
3233.04 1903
3233.58 1837
3234.12 1909
3234.65 1797
3235.19 1993
3235.72 1979
3236.26 2019
3236.80 2081
3237.33 2180
3237.87 2141
3238.41 2083
3238.94 1962
3239.48 1984
3240.02 2048
3240.55 2101
3241.09 2127
3241.63 2020
3242.16 1831
3242.70 1973
3243.24 2094
3243.77 2061
3244.31 2048
3244.85 2041
3245.39 2249
3245.92 2396
3246.46 2175
3247.00 2357
3247.53 2274
3248.07 2242
3248.61 2259
3249.15 2198
3249.68 2385
3250.22 2514
3250.76 2418
3251.30 2448
3251.83 2472
3252.37 2372
3252.91 2269
3253.45 2421
3253.98 2271
3254.52 2294
3255.06 2308
3255.60 2328
3256.14 2392
3256.67 2464
3257.21 2310
3257.75 2433
3258.29 2549
3258.83 2604
3259.37 2713
3259.90 2949
3260.44 3247
3260.98 3353
3261.52 3389
3262.06 3453
3262.60 3895
3263.13 3863
3263.67 3907
3264.21 4367
3264.75 4453
3265.29 4788
3265.83 5460
3266.37 5746
3266.91 6335
3267.44 6780
3267.98 7593
3268.52 7880
3269.06 8346
3269.60 7992
3270.14 7741
3270.68 7213
3271.22 6774
3271.76 5908
3272.30 5097
3272.84 4484
3273.38 3876
3273.91 3332
3274.45 3302
3274.99 3019
3275.53 2923
3276.07 2812
3276.61 2857
3277.15 2735
3277.69 2664
3278.23 2945
3278.77 2962
3279.31 2992
3279.85 3015
3280.39 2923
3280.93 3091
3281.47 2849
3282.01 2940
3282.55 2940
3283.09 3020
3283.63 2801
3284.17 2939
3284.71 3143
3285.25 2943
3285.79 2862
3286.33 3162
3286.87 3178
3287.42 3218
3287.96 3485
3288.50 3336
3289.04 3055
3289.58 3186
3290.12 3254
3290.66 3384
3291.20 3408
3291.74 3159
3292.28 3074
3292.82 3121
3293.36 3317
3293.91 3308
3294.45 3299
3294.99 3615
3295.53 3757
3296.07 3665
3296.61 4004
3297.15 4575
3297.69 4559
3298.24 4334
3298.78 4415
3299.32 4216
3299.86 3816
3300.40 3814
3300.94 3732
3301.49 3411
3302.03 3312
3302.57 3270
3303.11 3095
3303.65 2988
3304.19 3062
3304.74 2859
3305.28 2882
3305.82 2931
3306.36 2851
3306.90 2771
3307.45 2674
3307.99 2746
3308.53 2766
3309.07 2682
3309.62 2803
3310.16 2838
3310.70 2565
3311.24 2749
3311.79 2636
3312.33 2679
3312.87 2851
3313.41 2721
3313.96 2769
3314.50 2733
3315.04 2814
3315.59 2827
3316.13 2863
3316.67 2795
3317.21 3004
3317.76 3209
3318.30 3225
3318.84 3465
3319.39 3405
3319.93 3468
3320.47 3628
3321.02 3575
3321.56 3562
3322.10 3826
3322.65 3816
3323.19 3791
3323.73 4012
3324.28 3847
3324.82 3745
3325.36 3549
3325.91 3670
3326.45 3527
3327.00 3633
3327.54 3550
3328.08 3222
3328.63 3085
3329.17 3154
3329.72 3046
3330.26 3223
3330.80 3407
3331.35 3409
3331.89 3626
3332.44 4086
3332.98 4750
3333.53 5658
3334.07 6994
3334.61 8555
3335.16 11166
3335.70 13585
3336.25 15545
3336.79 17722
3337.34 19486
3337.88 21043
3338.43 21146
3338.97 20825
3339.52 20450
3340.06 18960
3340.61 16958
3341.15 14320
3341.70 11958
3342.24 9814
3342.79 8191
3343.33 6812
3343.88 5665
3344.42 4940
3344.97 4562
3345.51 4116
3346.06 3703
3346.60 3513
3347.15 3382
3347.69 3213
3348.24 3239
3348.78 3191
3349.33 3341
3349.88 3464
3350.42 3781
3350.97 4113
3351.51 4130
3352.06 4464
3352.61 4499
3353.15 4359
3353.70 4659
3354.24 4679
3354.79 4372
3355.34 4501
3355.88 4525
3356.43 4345
3356.97 3959
3357.52 3647
3358.07 3518
3358.61 3379
3359.16 3205
3359.71 3206
3360.25 2830
3360.80 2912
3361.35 2712
3361.89 2773
3362.44 2929
3362.99 2885
3363.53 2949
3364.08 2988
3364.63 2903
3365.17 2855
3365.72 3227
3366.27 3182
3366.81 3280
3367.36 3163
3367.91 3342
3368.46 3298
3369.00 3211
3369.55 3034
3370.10 3180
3370.64 3161
3371.19 3422
3371.74 3301
3372.29 3298
3372.83 3525
3373.38 3784
3373.93 4156
3374.48 4432
3375.03 4587
3375.57 4761
3376.12 5094
3376.67 5386
3377.22 5029
3377.76 4814
3378.31 4571
3378.86 4210
3379.41 3794
3379.96 3697
3380.50 3448
3381.05 3181
3381.60 2899
3382.15 2852
3382.70 2767
3383.25 2819
3383.79 2899
3384.34 2873
3384.89 2630
3385.44 2872
3385.99 2702
3386.54 2694
3387.09 2761
3387.64 2572
3388.18 2502
3388.73 2441
3389.28 2362
3389.83 2302
3390.38 2452
3390.93 2457
3391.48 2417
3392.03 2414
3392.58 2363
3393.13 2410
3393.67 2264
3394.22 2326
3394.77 2483
3395.32 2401
3395.87 2306
3396.42 2369
3396.97 2485
3397.52 2208
3398.07 2236
3398.62 2201
3399.17 2297
3399.72 2179
3400.27 2301
3400.82 2198
3401.37 2134
3401.92 2169
3402.47 2217
3403.02 2123
3403.57 1974
3404.12 1933
3404.67 2049
3405.22 2134
3405.77 2097
3406.32 1942
3406.87 2029
3407.42 2123
3407.97 2062
3408.52 2161
3409.07 2326
3409.62 2393
3410.17 2351
3410.72 2284
3411.27 2263
3411.82 2537
3412.38 2520
3412.93 2679
3413.48 2956
3414.03 2946
3414.58 2895
3415.13 2860
3415.68 2898
3416.23 2800
3416.78 2677
3417.33 2528
3417.89 2333
3418.44 2161
3418.99 2097
3419.54 2145
3420.09 2036
3420.64 2137
3421.19 1934
3421.74 1978
3422.30 2034
3422.85 2131
3423.40 2059
3423.95 2067
3424.50 2239
3425.05 2317
3425.61 2311
3426.16 2417
3426.71 2287
3427.26 2327
3427.81 2113
3428.37 2141
3428.92 2155
3429.47 2315
3430.02 2177
3430.58 2126
3431.13 2072
3431.68 2072
3432.23 2114
3432.78 2163
3433.34 1861
3433.89 1949
3434.44 1874
3434.99 1823
3435.55 1970
3436.10 1903
3436.65 1851
3437.21 1948
3437.76 1969
3438.31 1963
3438.86 1858
3439.42 1767
3439.97 1657
3440.52 1834
3441.08 1965
3441.63 1852
3442.18 1926
3442.74 1891
3443.29 2055
3443.84 2059
3444.40 1930
3444.95 1876
3445.50 1908
3446.06 1804
3446.61 1772
3447.16 1637
3447.72 1824
3448.27 1866
3448.82 1751
3449.38 1850
3449.93 1622
3450.48 1811
3451.04 1676
3451.59 1692
3452.15 1717
3452.70 1762
3453.25 1707
3453.81 1541
3454.36 1769
3454.92 1810
3455.47 1605
3456.03 1729
3456.58 1669
3457.13 1513
3457.69 1605
3458.24 1597
3458.80 1688
3459.35 1776
3459.91 1826
3460.46 1843
3461.02 1843
3461.57 1888
3462.13 1917
3462.68 1951
3463.24 1794
3463.79 1838
3464.34 1659
3464.90 1783
3465.46 1941
3466.01 1953
3466.57 2021
3467.12 1924
3467.68 1978
3468.23 1919
3468.79 1939
3469.34 1877
3469.90 1980
3470.45 1888
3471.01 1963
3471.56 1953
3472.12 1899
3472.67 1968
3473.23 2033
3473.79 2126
3474.34 2095
3474.90 1977
3475.45 1920
3476.01 2020
3476.56 2151
3477.12 1973
3477.68 1808
3478.23 2051
3478.79 2188
3479.35 2046
3479.90 2087
3480.46 1996
3481.01 2305
3481.57 2292
3482.13 2354
3482.68 2336
3483.24 2246
3483.80 2448
3484.35 2468
3484.91 2189
3485.47 2315
3486.02 2322
3486.58 2212
3487.14 2271
3487.69 2296
3488.25 2347
3488.81 2484
3489.36 2494
3489.92 2442
3490.48 2709
3491.03 3332
3491.59 3500
3492.15 4070
3492.71 4734
3493.26 5350
3493.82 5616
3494.38 5748
3494.94 5838
3495.49 5893
3496.05 5552
3496.61 5195
3497.17 4759
3497.72 4811
3498.28 4492
3498.84 4641
3499.40 4757
3499.95 5223
3500.51 5573
3501.07 5713
3501.63 6027
3502.19 6224
3502.74 5983
3503.30 5408
3503.86 4939
3504.42 4436
3504.98 4554
3505.53 4185
3506.09 3921
3506.65 3953
3507.21 3681
3507.77 3434
3508.33 3535
3508.88 3442
3509.44 3357
3510.00 3107
3510.56 3095
3511.12 2978
3511.68 3005
3512.24 3065
3512.80 2745
3513.35 2801
3513.91 2749
3514.47 2586
3515.03 2701
3515.59 2507
3516.15 2523
3516.71 2483
3517.27 2445
3517.83 2279
3518.39 2465
3518.95 2279
3519.50 2221
3520.06 2408
3520.62 2328
3521.18 2392
3521.74 2180
3522.30 2111
3522.86 2212
3523.42 2181
3523.98 2240
3524.54 2256
3525.10 2133
3525.66 2057
3526.22 2001
3526.78 1854
3527.34 1904
3527.90 1830
3528.46 1951
3529.02 1992
3529.58 1825
3530.14 2011
3530.70 1965
3531.26 1775
3531.82 2037
3532.38 1971
3532.94 1842
3533.50 1792
3534.06 1967
3534.62 1914
3535.18 1698
3535.75 1615
3536.31 1852
3536.87 1888
3537.43 1983
3537.99 1923
3538.55 2114
3539.11 2017
3539.67 1938
3540.23 1997
3540.79 1960
3541.35 1949
3541.92 2163
3542.48 2223
3543.04 2203
3543.60 2195
3544.16 2042
3544.72 2034
3545.28 2045
3545.84 2075
3546.41 2037
3546.97 2114
3547.53 2066
3548.09 1984
3548.65 2033
3549.21 1788
3549.78 1830
3550.34 1767
3550.90 1847
3551.46 1697
3552.02 1872
3552.59 1760
3553.15 1939
3553.71 1623
3554.27 1635
3554.83 1625
3555.40 1614
3555.96 1726
3556.52 1578
3557.08 1640
3557.65 1600
3558.21 1550
3558.77 1858
3559.33 1770
3559.90 1751
3560.46 1694
3561.02 1792
3561.58 1647
3562.15 1623
3562.71 1668
3563.27 1732
3563.83 1613
3564.40 1549
3564.96 1572
3565.52 1758
3566.09 1692
3566.65 1653
3567.21 1559
3567.78 1672
3568.34 1598
3568.90 1579
3569.47 1721
3570.03 1777
3570.59 1605
3571.16 1612
3571.72 1528
3572.28 1655
3572.85 1627
3573.41 1604
3573.97 1583
3574.54 1645
3575.10 1580
3575.66 1450
3576.23 1522
3576.79 1535
3577.36 1570
3577.92 1662
3578.48 1762
3579.05 1629
3579.61 1659
3580.18 1620
3580.74 1578
3581.31 1631
3581.87 1450
3582.43 1430
3583.00 1496
3583.56 1541
3584.13 1540
3584.69 1548
3585.26 1581
3585.82 1560
3586.39 1477
3586.95 1535
3587.52 1545
3588.08 1401
3588.64 1482
3589.21 1377
3589.77 1482
3590.34 1449
3590.90 1489
3591.47 1472
3592.03 1498
3592.60 1472
3593.17 1375
3593.73 1549
3594.30 1670
3594.86 1691
3595.43 1505
3595.99 1373
3596.56 1408
3597.12 1522
3597.69 1560
3598.25 1329
3598.82 1406
3599.39 1612
3599.95 1519
3600.52 1455
3601.08 1467
3601.65 1453
3602.21 1384
3602.78 1303
3603.35 1393
3603.91 1402
3604.48 1480
3605.04 1371
3605.61 1520
3606.18 1390
3606.74 1442
3607.31 1357
3607.88 1448
3608.44 1498
3609.01 1308
3609.57 1394
3610.14 1501
3610.71 1421
3611.27 1441
3611.84 1367
3612.41 1427
3612.97 1426
3613.54 1275
3614.11 1280
3614.68 1384
3615.24 1473
3615.81 1571
3616.38 1518
3616.94 1673
3617.51 1815
3618.08 1681
3618.64 1811
3619.21 1991
3619.78 2212
3620.35 2242
3620.91 2146
3621.48 2242
3622.05 2133
3622.62 2219
3623.18 2028
3623.75 2101
3624.32 1790
3624.89 1902
3625.45 1651
3626.02 1641
3626.59 1489
3627.16 1442
3627.73 1508
3628.29 1375
3628.86 1341
3629.43 1413
3630.00 1445
3630.57 1303
3631.13 1509
3631.70 1540
3632.27 1402
3632.84 1535
3633.41 1555
3633.98 1539
3634.54 1444
3635.11 1296
3635.68 1295
3636.25 1472
3636.82 1457
3637.39 1352
3637.96 1344
3638.52 1365
3639.09 1400
3639.66 1423
3640.23 1494
3640.80 1518
3641.37 1595
3641.94 1488
3642.51 1627
3643.08 1601
3643.65 1911
3644.21 1896
3644.78 1831
3645.35 1897
3645.92 1852
3646.49 1957
3647.06 1736
3647.63 1725
3648.20 1761
3648.77 1747
3649.34 1631
3649.91 1670
3650.48 1520
3651.05 1546
3651.62 1593
3652.19 1671
3652.76 1701
3653.33 1722
3653.90 1882
3654.47 2035
3655.04 1959
3655.61 1956
3656.18 1886
3656.75 1954
3657.32 2012
3657.89 1832
3658.46 1836
3659.03 2081
3659.60 2089
3660.17 2015
3660.74 2065
3661.31 2123
3661.88 2004
3662.45 1851
3663.02 1785
3663.59 1993
3664.16 1816
3664.74 1875
3665.31 2050
3665.88 1665
3666.45 2150
3667.02 2152
3667.59 2245
3668.16 2313
3668.73 2034
3669.30 2087
3669.87 2022
3670.45 2098
3671.02 2066
3671.59 1980
3672.16 1679
3672.73 1686
3673.30 1781
3673.87 1574
3674.45 1768
3675.02 1607
3675.59 1674
3676.16 1691
3676.73 1660
3677.30 1677
3677.88 1794
3678.45 1721
3679.02 1625
3679.59 1626
3680.16 1681
3680.74 1644
3681.31 1635
3681.88 1599
3682.45 1601
3683.02 1463
3683.60 1324
3684.17 1578
3684.74 1545
3685.31 1486
3685.89 1528
3686.46 1511
3687.03 1531
3687.60 1493
3688.18 1418
3688.75 1580
3689.32 1540
3689.89 1600
3690.47 1674
3691.04 1604
3691.61 1805
3692.19 1700
3692.76 1820
3693.33 1965
3693.91 1764
3694.48 1623
3695.05 1554
3695.62 1594
3696.20 1694
3696.77 1639
3697.34 1509
3697.92 1495
3698.49 1481
3699.06 1458
3699.64 1439
3700.21 1453
3700.79 1646
3701.36 1568
3701.93 1524
3702.51 1490
3703.08 1604
3703.65 1541
3704.23 1661
3704.80 1637
3705.38 1498
3705.95 1449
3706.52 1451
3707.10 1644
3707.67 1676
3708.25 1492
3708.82 1423
3709.39 1360
3709.97 1495
3710.54 1468
3711.12 1389
3711.69 1526
3712.27 1524
3712.84 1358
3713.42 1455
3713.99 1627
3714.57 1740
3715.14 1457
3715.71 1331
3716.29 1343
3716.86 1475
3717.44 1626
3718.01 1446
3718.59 1334
3719.16 1395
3719.74 1417
3720.31 1268
3720.89 1397
3721.47 1352
3722.04 1440
3722.62 1397
3723.19 1360
3723.77 1515
3724.34 1391
3724.92 1338
3725.49 1317
3726.07 1343
3726.64 1469
3727.22 1478
3727.80 1471
3728.37 1615
3728.95 1487
3729.52 1392
3730.10 1489
3730.67 1477
3731.25 1505
3731.83 1595
3732.40 1509
3732.98 1526
3733.55 1643
3734.13 1552
3734.71 1633
3735.28 1685
3735.86 1745
3736.44 1643
3737.01 1566
3737.59 1677
3738.17 1659
3738.74 1582
3739.32 1748
3739.90 1728
3740.47 1473
3741.05 1402
3741.63 1499
3742.20 1448
3742.78 1535
3743.36 1457
3743.93 1451
3744.51 1405
3745.09 1380
3745.66 1375
3746.24 1281
3746.82 1254
3747.40 1434
3747.97 1422
3748.55 1380
3749.13 1421
3749.70 1525
3750.28 1412
3750.86 1366
3751.44 1312
3752.02 1376
3752.59 1447
3753.17 1468
3753.75 1269
3754.33 1267
3754.90 1437
3755.48 1347
3756.06 1352
3756.64 1252
3757.22 1315
3757.79 1436
3758.37 1371
3758.95 1446
3759.53 1472
3760.11 1430
3760.68 1418
3761.26 1443
3761.84 1421
3762.42 1379
3763.00 1373
3763.58 1388
3764.15 1397
3764.73 1353
3765.31 1364
3765.89 1421
3766.47 1630
3767.05 1532
3767.63 1526
3768.21 1346
3768.78 1411
3769.36 1467
3769.94 1491
3770.52 1571
3771.10 1496
3771.68 1410
3772.26 1441
3772.84 1513
3773.42 1631
3774.00 1541
3774.58 1556
3775.15 1528
3775.73 1409
3776.31 1492
3776.89 1554
3777.47 1554
3778.05 1550
3778.63 1526
3779.21 1411
3779.79 1342
3780.37 1427
3780.95 1526
3781.53 1459
3782.11 1540
3782.69 1446
3783.27 1483
3783.85 1559
3784.43 1442
3785.01 1386
3785.59 1346
3786.17 1405
3786.75 1576
3787.33 1433
3787.91 1443
3788.49 1447
3789.07 1525
3789.65 1375
3790.23 1292
3790.81 1348
3791.39 1533
3791.98 1559
3792.56 1387
3793.14 1439
3793.72 1408
3794.30 1349
3794.88 1564
3795.46 1599
3796.04 1537
3796.62 1442
3797.20 1330
3797.78 1410
3798.37 1424
3798.95 1278
3799.53 1333
3800.11 1591
3800.69 1501
3801.27 1490
3801.85 1597
3802.43 1599
3803.02 1499
3803.60 1695
3804.18 1754
3804.76 1724
3805.34 1611
3805.92 1633
3806.51 1666
3807.09 1601
3807.67 1625
3808.25 1462
3808.83 1501
3809.42 1632
3810.00 1624
3810.58 1678
3811.16 1828
3811.74 1813
3812.33 1721
3812.91 1821
3813.49 1725
3814.07 1611
3814.66 1565
3815.24 1711
3815.82 1587
3816.40 1747
3816.99 1931
3817.57 1727
3818.15 1624
3818.73 1673
3819.32 1764
3819.90 1651
3820.48 1544
3821.06 1459
3821.65 1429
3822.23 1316
3822.81 1299
3823.40 1401
3823.98 1443
3824.56 1420
3825.15 1371
3825.73 1504
3826.31 1509
3826.90 1550
3827.48 1488
3828.06 1452
3828.65 1510
3829.23 1463
3829.81 1504
3830.40 1366
3830.98 1377
3831.56 1470
3832.15 1517
3832.73 1530
3833.32 1379
3833.90 1406
3834.48 1305
3835.07 1220
3835.65 1346
3836.23 1361
3836.82 1331
3837.40 1248
3837.99 1270
3838.57 1304
3839.16 1257
3839.74 1403
3840.32 1411
3840.91 1505
3841.49 1308
3842.08 1098
3842.66 1284
3843.25 1427
3843.83 1447
3844.42 1406
3845.00 1467
3845.59 1279
3846.17 1292
3846.76 1279
3847.34 1367
3847.92 1217
3848.51 1356
3849.09 1278
3849.68 1249
3850.27 1293
3850.85 1291
3851.44 1380
3852.02 1444
3852.61 1311
3853.19 1260
3853.78 1377
3854.36 1357
3854.95 1537
3855.53 1352
3856.12 1406
3856.70 1456
3857.29 1244
3857.88 1238
3858.46 1309
3859.05 1336
3859.63 1439
3860.22 1620
3860.80 1750
3861.39 1738
3861.98 1825
3862.56 2098
3863.15 1988
3863.73 2104
3864.32 2131
3864.91 2231
3865.49 2178
3866.08 2004
3866.67 1810
3867.25 1848
3867.84 1989
3868.43 1705
3869.01 1599
3869.60 1618
3870.19 1523
3870.77 1426
3871.36 1364
3871.95 1571
3872.53 1411
3873.12 1422
3873.71 1454
3874.29 1576
3874.88 1407
3875.47 1491
3876.05 1646
3876.64 1509
3877.23 1664
3877.82 1525
3878.40 1572
3878.99 1536
3879.58 1413
3880.16 1372
3880.75 1420
3881.34 1353
3881.93 1403
3882.51 1450
3883.10 1538
3883.69 1427
3884.28 1384
3884.87 1429
3885.45 1381
3886.04 1456
3886.63 1313
3887.22 1374
3887.80 1475
3888.39 1483
3888.98 1581
3889.57 1510
3890.16 1328
3890.74 1451
3891.33 1536
3891.92 1425
3892.51 1602
3893.10 1514
3893.69 1627
3894.27 1570
3894.86 1498
3895.45 1411
3896.04 1396
3896.63 1398
3897.22 1330
3897.81 1471
3898.40 1495
3898.98 1421
3899.57 1540
3900.16 1577
3900.75 1553
3901.34 1402
3901.93 1485
3902.52 1579
3903.11 1559
3903.70 1357
3904.29 1478
3904.87 1375
3905.46 1476
3906.05 1467
3906.64 1393
3907.23 1466
3907.82 1407
3908.41 1453
3909.00 1405
3909.59 1435
3910.18 1453
3910.77 1615
3911.36 1533
3911.95 1444
3912.54 1473
3913.13 1403
3913.72 1432
3914.31 1337
3914.90 1429
3915.49 1406
3916.08 1493
3916.67 1470
3917.26 1435
3917.85 1427
3918.44 1614
3919.03 1543
3919.62 1519
3920.21 1355
3920.80 1334
3921.39 1338
3921.98 1460
3922.57 1412
3923.16 1375
3923.75 1395
3924.34 1292
3924.94 1269
3925.53 1216
3926.12 1195
3926.71 1327
3927.30 1371
3927.89 1246
3928.48 1269
3929.07 1317
3929.66 1323
3930.25 1378
3930.85 1343
3931.44 1301
3932.03 1333
3932.62 1375
3933.21 1299
3933.80 1222
3934.39 1295
3934.99 1237
3935.58 1175
3936.17 1181
3936.76 1175
3937.35 1213
3937.94 1238
3938.54 1292
3939.13 1238
3939.72 1327
3940.31 1426
3940.90 1452
3941.49 1405
3942.09 1350
3942.68 1245
3943.27 1391
3943.86 1287
3944.46 1356
3945.05 1481
3945.64 1542
3946.23 1459
3946.82 1388
3947.42 1405
3948.01 1274
3948.60 1269
3949.20 1232
3949.79 1308
3950.38 1294
3950.97 1343
3951.57 1414
3952.16 1285
3952.75 1301
3953.34 1228
3953.94 1388
3954.53 1376
3955.12 1364
3955.72 1265
3956.31 1295
3956.90 1316
3957.50 1268
3958.09 1237
3958.68 1237
3959.28 1380
3959.87 1396
3960.46 1477
3961.06 1434
3961.65 1317
3962.24 1282
3962.84 1242
3963.43 1294
3964.02 1236
3964.62 1285
3965.21 1515
3965.81 1441
3966.40 1361
3966.99 1444
3967.59 1487
3968.18 1515
3968.78 1437
3969.37 1695
3969.96 1629
3970.56 1571
3971.15 1524
3971.75 1475
3972.34 1407
3972.94 1485
3973.53 1445
3974.12 1283
3974.72 1370
3975.31 1652
3975.91 1695
3976.50 1700
3977.10 1715
3977.69 1870
3978.29 1876
3978.88 1663
3979.48 1810
3980.07 1962
3980.67 1871
3981.26 1659
3981.86 1676
3982.45 1585
3983.05 1737
3983.64 1550
3984.24 1458
3984.83 1502
3985.43 1634
3986.02 1681
3986.62 1550
3987.21 1571
3987.81 1674
3988.40 1719
3989.00 1633
3989.60 1588
3990.19 1505
3990.79 1531
3991.38 1617
3991.98 1601
3992.57 1500
3993.17 1397
3993.77 1434
3994.36 1434
3994.96 1317
3995.55 1446
3996.15 1400
3996.75 1351
3997.34 1433
3997.94 1384
3998.54 1467
3999.13 1506
3999.73 1453
4000.32 1484
4000.92 1370
4001.52 1633
4002.11 1509
4002.71 1437
4003.31 1543
4003.90 1595
4004.50 1479
4005.10 1460
4005.69 1421
4006.29 1576
4006.89 1601
4007.49 1662
4008.08 1543
4008.68 1393
4009.28 1364
4009.87 1439
4010.47 1490
4011.07 1406
4011.67 1390
4012.26 1394
4012.86 1507
4013.46 1457
4014.05 1544
4014.65 1464
4015.25 1312
4015.85 1269
4016.44 1472
4017.04 1511
4017.64 1488
4018.24 1503
4018.84 1553
4019.43 1511
4020.03 1489
4020.63 1440
4021.23 1369
4021.83 1564
4022.42 1539
4023.02 1402
4023.62 1560
4024.22 1488
4024.82 1455
4025.41 1430
4026.01 1440
4026.61 1617
4027.21 1673
4027.81 1699
4028.41 1650
4029.01 1826
4029.60 1911
4030.20 1730
4030.80 1730
4031.40 1927
4032.00 1976
4032.60 1749
4033.20 1799
4033.80 1764
4034.39 1933
4034.99 1936
4035.59 1841
4036.19 1865
4036.79 1947
4037.39 1843
4037.99 1823
4038.59 1530
4039.19 1639
4039.79 1635
4040.39 1509
4040.99 1410
4041.59 1433
4042.18 1490
4042.78 1378
4043.38 1392
4043.98 1416
4044.58 1435
4045.18 1468
4045.78 1560
4046.38 1508
4046.98 1463
4047.58 1382
4048.18 1501
4048.78 1558
4049.38 1469
4049.98 1238
4050.58 1273
4051.18 1313
4051.78 1379
4052.38 1356
4052.98 1324
4053.58 1441
4054.19 1332
4054.79 1363
4055.39 1366
4055.99 1370
4056.59 1313
4057.19 1181
4057.79 1218
4058.39 1307
4058.99 1225
4059.59 1272
4060.19 1331
4060.79 1328
4061.39 1324
4061.99 1280
4062.60 1369
4063.20 1396
4063.80 1388
4064.40 1135
4065.00 1204
4065.60 1341
4066.20 1286
4066.80 1344
4067.41 1395
4068.01 1305
4068.61 1381
4069.21 1363
4069.81 1236
4070.41 1246
4071.02 1338
4071.62 1396
4072.22 1365
4072.82 1216
4073.42 1242
4074.02 1191
4074.63 1295
4075.23 1159
4075.83 1302
4076.43 1200
4077.03 1187
4077.64 1368
4078.24 1488
4078.84 1244
4079.44 1216
4080.05 1318
4080.65 1289
4081.25 1194
4081.85 1369
4082.46 1425
4083.06 1269
4083.66 1248
4084.26 1216
4084.87 1247
4085.47 1170
4086.07 1292
4086.67 1380
4087.28 1252
4087.88 1342
4088.48 1327
4089.09 1337
4089.69 1441
4090.29 1360
4090.90 1361
4091.50 1260
4092.10 1251
4092.71 1287
4093.31 1341
4093.91 1390
4094.52 1320
4095.12 1172
4095.72 1279
4096.33 1239
4096.93 1251
4097.53 1216
4098.14 1237
4098.74 1203
4099.34 1161
4099.95 1252
4100.55 1203
4101.16 1173
4101.76 1203
4102.36 1295
4102.97 1188
4103.57 1330
4104.18 1298
4104.78 1285
4105.38 1231
4105.99 1158
4106.59 1168
4107.20 1279
4107.80 1211
4108.41 1317
4109.01 1299
4109.62 1367
4110.22 1306
4110.82 1172
4111.43 1163
4112.03 1231
4112.64 1156
4113.24 1126
4113.85 1173
4114.45 1198
4115.06 1195
4115.66 1203
4116.27 1191
4116.87 1084
4117.48 1124
4118.08 1359
4118.69 1296
4119.29 1108
4119.90 1112
4120.50 1127
4121.11 1082
4121.72 1268
4122.32 1238
4122.93 1126
4123.53 1117
4124.14 1226
4124.74 1269
4125.35 1287
4125.95 1189
4126.56 1156
4127.17 1066
4127.77 1112
4128.38 1233
4128.98 1166
4129.59 1182
4130.20 1247
4130.80 1160
4131.41 1229
4132.01 1157
4132.62 1218
4133.23 1213
4133.83 1135
4134.44 1126
4135.05 1222
4135.65 1184
4136.26 1253
4136.87 1253
4137.47 1265
4138.08 1128
4138.69 1307
4139.29 1465
4139.90 1325
4140.51 1266
4141.11 1330
4141.72 1260
4142.33 1337
4142.93 1385
4143.54 1438
4144.15 1463
4144.75 1510
4145.36 1485
4145.97 1319
4146.58 1397
4147.18 1476
4147.79 1498
4148.40 1411
4149.01 1377
4149.61 1290
4150.22 1297
4150.83 1305
4151.44 1377
4152.04 1250
4152.65 1197
4153.26 1178
4153.87 1229
4154.47 1307
4155.08 1362
4155.69 1353
4156.30 1280
4156.91 1153
4157.51 1128
4158.12 1345
4158.73 1205
4159.34 1200
4159.95 1254
4160.56 1173
4161.16 1208
4161.77 1191
4162.38 1268
4162.99 1260
4163.60 1376
4164.21 1325
4164.81 1367
4165.42 1345
4166.03 1379
4166.64 1399
4167.25 1287
4167.86 1585
4168.47 1250
4169.08 1398
4169.69 1352
4170.29 1334
4170.90 1335
4171.51 1417
4172.12 1286
4172.73 1243
4173.34 1168
4173.95 1228
4174.56 1196
4175.17 1383
4175.78 1343
4176.39 1228
4177.00 1231
4177.61 1271
4178.22 1237
4178.82 1306
4179.43 1390
4180.04 1368
4180.65 1349
4181.26 1360
4181.87 1381
4182.48 1284
4183.09 1137
4183.70 1165
4184.31 1275
4184.92 1160
4185.53 1205
4186.14 1278
4186.75 1269
4187.36 1280
4187.97 1172
4188.58 1135
4189.19 1202
4189.81 1184
4190.42 1179
4191.03 1438
4191.64 1299
4192.25 1293
4192.86 1329
4193.47 1347
4194.08 1326
4194.69 1438
4195.30 1560
4195.91 1398
4196.52 1456
4197.13 1502
4197.74 1478
4198.36 1451
4198.97 1374
4199.58 1375
4200.19 1372
4200.80 1304
4201.41 1271
4202.02 1174
4202.63 1238
4203.25 1302
4203.86 1306
4204.47 1266
4205.08 1290
4205.69 1205
4206.30 1174
4206.92 1174
4207.53 1179
4208.14 1205
4208.75 1199
4209.36 1257
4209.97 1343
4210.59 1256
4211.20 1080
4211.81 1181
4212.42 1265
4213.03 1185
4213.65 1201
4214.26 1273
4214.87 1281
4215.48 1339
4216.10 1370
4216.71 1234
4217.32 1216
4217.93 1232
4218.55 1228
4219.16 1414
4219.77 1309
4220.38 1579
4221.00 1426
4221.61 1332
4222.22 1577
4222.83 1677
4223.45 1641
4224.06 1629
4224.67 1729
4225.29 1469
4225.90 1508
4226.51 1633
4227.13 1629
4227.74 1563
4228.35 1576
4228.96 1636
4229.58 1662
4230.19 1801
4230.80 1815
4231.42 1823
4232.03 1825
4232.65 1720
4233.26 1703
4233.87 1741
4234.49 1729
4235.10 1933
4235.71 2075
4236.33 2090
4236.94 1989
4237.56 2250
4238.17 2193
4238.78 2166
4239.40 2140
4240.01 2015
4240.63 1752
4241.24 1680
4241.85 1584
4242.47 1621
4243.08 1563
4243.70 1542
4244.31 1462
4244.93 1481
4245.54 1386
4246.15 1434
4246.77 1376
4247.38 1344
4248.00 1394
4248.61 1490
4249.23 1632
4249.84 1523
4250.46 1436
4251.07 1480
4251.69 1470
4252.30 1449
4252.92 1365
4253.53 1280
4254.15 1571
4254.76 1516
4255.38 1393
4255.99 1461
4256.61 1461
4257.22 1380
4257.84 1498
4258.45 1455
4259.07 1301
4259.69 1307
4260.30 1326
4260.92 1243
4261.53 1276
4262.15 1300
4262.76 1237
4263.38 1348
4263.99 1347
4264.61 1305
4265.23 1415
4265.84 1412
4266.46 1444
4267.07 1494
4267.69 1476
4268.31 1413
4268.92 1498
4269.54 1458
4270.16 1521
4270.77 1552
4271.39 1498
4272.00 1342
4272.62 1420
4273.24 1517
4273.85 1368
4274.47 1585
4275.09 1436
4275.70 1488
4276.32 1549
4276.94 1582
4277.55 1617
4278.17 1510
4278.79 1530
4279.40 1658
4280.02 1630
4280.64 1606
4281.26 1570
4281.87 1430
4282.49 1530
4283.11 1458
4283.72 1292
4284.34 1271
4284.96 1350
4285.58 1305
4286.19 1251
4286.81 1221
4287.43 1312
4288.05 1426
4288.66 1415
4289.28 1361
4289.90 1359
4290.52 1357
4291.13 1428
4291.75 1319
4292.37 1317
4292.99 1318
4293.61 1303
4294.22 1295
4294.84 1308
4295.46 1355
4296.08 1373
4296.70 1330
4297.31 1316
4297.93 1329
4298.55 1352
4299.17 1287
4299.79 1306
4300.41 1427
4301.03 1378
4301.64 1374
4302.26 1328
4302.88 1304
4303.50 1382
4304.12 1462
4304.74 1409
4305.36 1483
4305.97 1360
4306.59 1242
4307.21 1337
4307.83 1264
4308.45 1285
4309.07 1321
4309.69 1316
4310.31 1373
4310.93 1402
4311.55 1206
4312.17 1211
4312.78 1216
4313.40 1369
4314.02 1499
4314.64 1394
4315.26 1373
4315.88 1420
4316.50 1401
4317.12 1534
4317.74 1470
4318.36 1517
4318.98 1489
4319.60 1477
4320.22 1412
4320.84 1420
4321.46 1562
4322.08 1535
4322.70 1584
4323.32 1522
4323.94 1513
4324.56 1531
4325.18 1624
4325.80 1649
4326.42 1589
4327.04 1491
4327.66 1635
4328.28 1612
4328.90 1832
4329.52 1818
4330.14 1833
4330.76 1789
4331.39 1688
4332.01 1826
4332.63 1861
4333.25 1816
4333.87 1783
4334.49 2019
4335.11 2196
4335.73 2279
4336.35 2420
4336.97 2701
4337.59 2826
4338.22 2975
4338.84 3432
4339.46 3559
4340.08 3895
4340.70 3812
4341.32 3459
4341.94 3432
4342.57 3246
4343.19 3137
4343.81 2938
4344.43 2686
4345.05 2934
4345.67 3228
4346.29 3442
4346.92 4102
4347.54 4487
4348.16 4905
4348.78 5327
4349.40 5582
4350.03 5379
4350.65 4851
4351.27 4764
4351.89 3987
4352.51 3323
4353.14 3123
4353.76 2676
4354.38 2395
4355.00 2373
4355.63 2326
4356.25 2311
4356.87 2104
4357.49 2064
4358.12 2204
4358.74 2124
4359.36 2250
4359.98 2411
4360.61 2408
4361.23 2322
4361.85 2192
4362.48 2344
4363.10 2048
4363.72 1989
4364.34 2043
4364.97 1975
4365.59 1977
4366.21 1970
4366.84 1995
4367.46 2083
4368.08 2102
4368.71 2059
4369.33 1928
4369.95 1875
4370.58 1751
4371.20 1670
4371.82 1740
4372.45 1688
4373.07 1606
4373.70 1664
4374.32 1682
4374.94 1588
4375.57 1593
4376.19 1526
4376.81 1618
4377.44 1641
4378.06 1685
4378.69 1602
4379.31 1641
4379.94 1439
4380.56 1602
4381.18 1627
4381.81 1509
4382.43 1572
4383.06 1730
4383.68 1641
4384.31 1622
4384.93 1678
4385.55 1693
4386.18 1687
4386.80 1632
4387.43 1576
4388.05 1549
4388.68 1615
4389.30 1565
4389.93 1508
4390.55 1514
4391.18 1608
4391.80 1632
4392.43 1487
4393.05 1318
4393.68 1349
4394.30 1281
4394.93 1422
4395.55 1381
4396.18 1451
4396.80 1350
4397.43 1460
4398.05 1283
4398.68 1370
4399.31 1327
4399.93 1299
4400.56 1459
4401.18 1390
4401.81 1446
4402.43 1527
4403.06 1580
4403.69 1505
4404.31 1481
4404.94 1506
4405.56 1581
4406.19 1524
4406.82 1539
4407.44 1339
4408.07 1373
4408.69 1391
4409.32 1425
4409.95 1477
4410.57 1589
4411.20 1398
4411.83 1386
4412.45 1445
4413.08 1287
4413.71 1244
4414.33 1457
4414.96 1506
4415.59 1392
4416.21 1183
4416.84 1386
4417.47 1329
4418.09 1342
4418.72 1502
4419.35 1469
4419.97 1280
4420.60 1346
4421.23 1359
4421.85 1276
4422.48 1181
4423.11 1366
4423.74 1295
4424.36 1443
4424.99 1431
4425.62 1428
4426.25 1436
4426.87 1254
4427.50 1331
4428.13 1287
4428.76 1246
4429.38 1144
4430.01 1179
4430.64 1210
4431.27 1224
4431.89 1234
4432.52 1318
4433.15 1344
4433.78 1303
4434.41 1349
4435.03 1311
4435.66 1401
4436.29 1492
4436.92 1459
4437.55 1449
4438.18 1539
4438.80 1484
4439.43 1463
4440.06 1478
4440.69 1240
4441.32 1261
4441.95 1343
4442.57 1359
4443.20 1257
4443.83 1253
4444.46 1388
4445.09 1401
4445.72 1463
4446.35 1420
4446.98 1357
4447.61 1471
4448.23 1402
4448.86 1420
4449.49 1497
4450.12 1629
4450.75 1457
4451.38 1317
4452.01 1381
4452.64 1484
4453.27 1379
4453.90 1515
4454.53 1454
4455.16 1461
4455.79 1586
4456.42 1591
4457.05 1637
4457.67 1629
4458.30 1560
4458.93 1618
4459.56 1460
4460.19 1397
4460.82 1355
4461.45 1471
4462.08 1419
4462.71 1326
4463.34 1336
4463.97 1244
4464.60 1275
4465.23 1370
4465.86 1473
4466.49 1397
4467.13 1265
4467.76 1221
4468.39 1220
4469.02 1278
4469.65 1290
4470.28 1394
4470.91 1337
4471.54 1290
4472.17 1218
4472.80 1280
4473.43 1309
4474.06 1269
4474.69 1291
4475.32 1261
4475.95 1221
4476.59 1271
4477.22 1220
4477.85 1220
4478.48 1335
4479.11 1370
4479.74 1298
4480.37 1387
4481.00 1392
4481.64 1426
4482.27 1295
4482.90 1291
4483.53 1362
4484.16 1500
4484.79 1429
4485.42 1239
4486.06 1207
4486.69 1171
4487.32 1311
4487.95 1297
4488.58 1314
4489.22 1380
4489.85 1437
4490.48 1429
4491.11 1581
4491.74 1423
4492.38 1429
4493.01 1492
4493.64 1319
4494.27 1413
4494.90 1443
4495.54 1494
4496.17 1467
4496.80 1517
4497.43 1341
4498.07 1236
4498.70 1289
4499.33 1436
4499.96 1548
4500.60 1439
4501.23 1619
4501.86 1504
4502.50 1621
4503.13 1710
4503.76 1786
4504.39 1900
4505.03 1766
4505.66 1635
4506.29 1692
4506.93 1639
4507.56 1596
4508.19 1638
4508.83 1562
4509.46 1572
4510.09 1488
4510.73 1436
4511.36 1554
4511.99 1396
4512.63 1391
4513.26 1349
4513.89 1371
4514.53 1379
4515.16 1277
4515.80 1290
4516.43 1340
4517.06 1458
4517.70 1382
4518.33 1207
4518.97 1377
4519.60 1380
4520.23 1319
4520.87 1119
4521.50 1357
4522.14 1280
4522.77 1244
4523.40 1346
4524.04 1347
4524.67 1188
4525.31 1394
4525.94 1400
4526.58 1501
4527.21 1290
4527.85 1410
4528.48 1478
4529.12 1400
4529.75 1605
4530.38 1751
4531.02 2102
4531.65 2170
4532.29 2208
4532.92 2459
4533.56 2787
4534.19 2529
4534.83 2726
4535.46 2826
4536.10 2569
4536.74 2290
4537.37 2229
4538.01 1975
4538.64 1726
4539.28 1791
4539.91 1595
4540.55 1429
4541.18 1474
4541.82 1409
4542.45 1446
4543.09 1383
4543.73 1318
4544.36 1327
4545.00 1266
4545.63 1217
4546.27 1242
4546.91 1252
4547.54 1303
4548.18 1202
4548.81 1296
4549.45 1262
4550.09 1257
4550.72 1191
4551.36 1376
4551.99 1198
4552.63 1223
4553.27 1212
4553.90 1303
4554.54 1315
4555.18 1260
4555.81 1247
4556.45 1350
4557.09 1265
4557.72 1184
4558.36 1221
4559.00 1198
4559.63 1181
4560.27 1209
4560.91 1218
4561.54 1394
4562.18 1456
4562.82 1413
4563.46 1390
4564.09 1311
4564.73 1190
4565.37 1275
4566.00 1225
4566.64 1363
4567.28 1490
4567.92 1386
4568.55 1304
4569.19 1378
4569.83 1368
4570.47 1432
4571.10 1452
4571.74 1498
4572.38 1373
4573.02 1416
4573.66 1433
4574.29 1330
4574.93 1419
4575.57 1338
4576.21 1350
4576.85 1426
4577.48 1411
4578.12 1257
4578.76 1286
4579.40 1373
4580.04 1383
4580.67 1254
4581.31 1244
4581.95 1240
4582.59 1311
4583.23 1340
4583.87 1344
4584.51 1259
4585.14 1293
4585.78 1326
4586.42 1309
4587.06 1329
4587.70 1364
4588.34 1468
4588.98 1353
4589.62 1449
4590.26 1541
4590.89 1545
4591.53 1554
4592.17 1821
4592.81 1954
4593.45 2224
4594.09 1933
4594.73 2149
4595.37 2061
4596.01 1916
4596.65 1844
4597.29 1783
4597.93 1624
4598.57 1477
4599.21 1380
4599.85 1330
4600.49 1358
4601.12 1356
4601.76 1491
4602.40 1531
4603.04 1486
4603.68 1413
4604.32 1407
4604.96 1346
4605.60 1387
4606.24 1618
4606.88 1480
4607.52 1557
4608.17 1580
4608.81 1461
4609.45 1411
4610.09 1395
4610.73 1428
4611.37 1412
4612.01 1528
4612.65 1446
4613.29 1318
4613.93 1313
4614.57 1393
4615.21 1518
4615.85 1571
4616.49 1356
4617.13 1401
4617.77 1243
4618.41 1279
4619.06 1389
4619.70 1337
4620.34 1402
4620.98 1425
4621.62 1226
4622.26 1340
4622.90 1337
4623.54 1433
4624.19 1392
4624.83 1358
4625.47 1274
4626.11 1402
4626.75 1385
4627.39 1401
4628.03 1292
4628.68 1302
4629.32 1310
4629.96 1281
4630.60 1229
4631.24 1188
4631.89 1362
4632.53 1463
4633.17 1371
4633.81 1436
4634.45 1452
4635.10 1458
4635.74 1616
4636.38 1670
4637.02 1643
4637.66 1527
4638.31 1521
4638.95 1591
4639.59 1585
4640.23 1473
4640.88 1501
4641.52 1436
4642.16 1453
4642.80 1498
4643.45 1478
4644.09 1369
4644.73 1344
4645.38 1378
4646.02 1361
4646.66 1269
4647.30 1440
4647.95 1473
4648.59 1180
4649.23 1329
4649.88 1345
4650.52 1220
4651.16 1303
4651.81 1322
4652.45 1342
4653.09 1302
4653.74 1314
4654.38 1339
4655.02 1413
4655.67 1499
4656.31 1458
4656.95 1456
4657.60 1411
4658.24 1467
4658.89 1309
4659.53 1349
4660.17 1155
4660.82 1237
4661.46 1254
4662.10 1259
4662.75 1205
4663.39 1243
4664.04 1249
4664.68 1360
4665.33 1261
4665.97 1266
4666.61 1184
4667.26 1178
4667.90 1213
4668.55 1165
4669.19 1233
4669.84 1171
4670.48 1214
4671.12 1453
4671.77 1405
4672.41 1226
4673.06 1288
4673.70 1336
4674.35 1363
4674.99 1362
4675.64 1448
4676.28 1405
4676.93 1537
4677.57 1469
4678.22 1612
4678.86 1408
4679.51 1364
4680.15 1276
4680.80 1278
4681.44 1371
4682.09 1251
4682.74 1277
4683.38 1324
4684.03 1369
4684.67 1400
4685.32 1251
4685.96 1270
4686.61 1424
4687.25 1310
4687.90 1315
4688.55 1320
4689.19 1270
4689.84 1295
4690.48 1352
4691.13 1426
4691.78 1355
4692.42 1283
4693.07 1255
4693.71 1276
4694.36 1306
4695.01 1438
4695.65 1454
4696.30 1400
4696.95 1440
4697.59 1375
4698.24 1429
4698.89 1524
4699.53 1621
4700.18 1631
4700.83 1667
4701.47 1672
4702.12 1712
4702.77 1724
4703.41 1836
4704.06 1722
4704.71 1602
4705.35 1728
4706.00 1329
4706.65 1189
4707.29 1248
4707.94 1419
4708.59 1488
4709.24 1316
4709.88 1236
4710.53 1307
4711.18 1426
4711.83 1395
4712.47 1308
4713.12 1425
4713.77 1378
4714.42 1431
4715.06 1532
4715.71 1402
4716.36 1442
4717.01 1347
4717.65 1266
4718.30 1357
4718.95 1426
4719.60 1573
4720.25 1459
4720.89 1482
4721.54 1458
4722.19 1465
4722.84 1474
4723.49 1487
4724.13 1388
4724.78 1344
4725.43 1481
4726.08 1437
4726.73 1485
4727.38 1568
4728.03 1641
4728.67 1582
4729.32 1731
4729.97 1800
4730.62 1753
4731.27 1677
4731.92 1561
4732.57 1626
4733.22 1407
4733.86 1348
4734.51 1342
4735.16 1246
4735.81 1356
4736.46 1396
4737.11 1585
4737.76 1476
4738.41 1477
4739.06 1384
4739.71 1492
4740.36 1494
4741.01 1375
4741.65 1487
4742.30 1560
4742.95 1450
4743.60 1503
4744.25 1453
4744.90 1397
4745.55 1311
4746.20 1365
4746.85 1286
4747.50 1348
4748.15 1262
4748.80 1364
4749.45 1444
4750.10 1298
4750.75 1382
4751.40 1332
4752.05 1467
4752.70 1515
4753.35 1555
4754.00 1401
4754.65 1578
4755.30 1464
4755.95 1443
4756.61 1245
4757.26 1328
4757.91 1488
4758.56 1472
4759.21 1361
4759.86 1381
4760.51 1242
4761.16 1199
4761.81 1271
4762.46 1189
4763.11 1257
4763.76 1302
4764.41 1249
4765.07 1306
4765.72 1281
4766.37 1374
4767.02 1318
4767.67 1359
4768.32 1224
4768.97 1163
4769.62 1197
4770.28 1301
4770.93 1186
4771.58 1117
4772.23 1083
4772.88 1141
4773.53 1217
4774.19 1173
4774.84 1230
4775.49 1230
4776.14 1209
4776.79 1368
4777.44 1154
4778.10 1306
4778.75 1282
4779.40 1243
4780.05 1266
4780.70 1202
4781.36 1286
4782.01 1189
4782.66 1216
4783.31 1394
4783.97 1292
4784.62 1271
4785.27 1290
4785.92 1285
4786.58 1263
4787.23 1151
4787.88 1164
4788.53 1271
4789.19 1309
4789.84 1214
4790.49 1238
4791.15 1221
4791.80 1154
4792.45 1290
4793.10 1237
4793.76 1278
4794.41 1371
4795.06 1284
4795.72 1154
4796.37 1201
4797.02 1208
4797.68 1209
4798.33 1264
4798.98 1328
4799.64 1215
4800.29 1181
4800.94 1226
4801.60 1251
4802.25 1222
4802.90 1299
4803.56 1240
4804.21 1334
4804.87 1298
4805.52 1231
4806.17 1311
4806.83 1357
4807.48 1234
4808.14 1323
4808.79 1477
4809.44 1296
4810.10 1197
4810.75 1214
4811.41 1194
4812.06 1355
4812.71 1285
4813.37 1396
4814.02 1415
4814.68 1262
4815.33 1300
4815.99 1444
4816.64 1460
4817.30 1315
4817.95 1304
4818.61 1270
4819.26 1314
4819.92 1381
4820.57 1363
4821.23 1341
4821.88 1293
4822.53 1335
4823.19 1495
4823.85 1559
4824.50 1541
4825.16 1428
4825.81 1404
4826.47 1481
4827.12 1664
4827.78 1597
4828.43 1602
4829.09 1599
4829.74 1406
4830.40 1442
4831.05 1513
4831.71 1479
4832.37 1549
4833.02 1408
4833.68 1517
4834.33 1594
4834.99 1486
4835.64 1446
4836.30 1555
4836.96 1537
4837.61 1742
4838.27 1699
4838.92 1707
4839.58 1768
4840.24 1623
4840.89 1699
4841.55 1738
4842.21 1726
4842.86 1718
4843.52 1569
4844.18 1829
4844.83 1796
4845.49 1706
4846.14 1859
4846.80 1683
4847.46 1775
4848.11 1776
4848.77 1812
4849.43 1959
4850.09 2028
4850.74 1970
4851.40 2107
4852.06 2171
4852.71 2160
4853.37 2133
4854.03 2360
4854.68 2283
4855.34 1929
4856.00 1884
4856.66 2088
4857.31 2190
4857.97 2143
4858.63 2304
4859.29 2358
4859.94 2350
4860.60 2565
4861.26 2539
4861.92 2609
4862.57 2425
4863.23 2433
4863.89 2212
4864.55 2233
4865.21 2327
4865.86 2336
4866.52 2282
4867.18 2236
4867.84 2344
4868.50 2327
4869.15 2211
4869.81 2270
4870.47 2135
4871.13 2128
4871.79 2132
4872.45 2169
4873.10 2145
4873.76 2192
4874.42 2075
4875.08 1921
4875.74 1844
4876.40 1959
4877.06 2055
4877.71 2249
4878.37 2243
4879.03 2205
4879.69 2230
4880.35 2223
4881.01 2515
4881.67 2449
4882.33 2334
4882.99 2145
4883.65 2166
4884.30 2189
4884.96 2022
4885.62 1966
4886.28 2103
4886.94 1851
4887.60 1826
4888.26 1885
4888.92 1788
4889.58 1704
4890.24 1789
4890.90 1872
4891.56 1976
4892.22 1959
4892.88 2131
4893.54 2011
4894.20 1963
4894.86 2024
4895.52 1919
4896.18 1820
4896.84 1693
4897.50 1760
4898.16 1850
4898.82 1831
4899.48 1762
4900.14 1728
4900.80 1797
4901.46 1928
4902.12 1941
4902.78 1794
4903.44 1717
4904.10 1716
4904.76 1697
4905.42 1670
4906.08 1593
4906.74 1698
4907.40 1803
4908.06 1584
4908.73 1429
4909.39 1427
4910.05 1385
4910.71 1373
4911.37 1453
4912.03 1507
4912.69 1487
4913.35 1590
4914.01 1604
4914.68 1537
4915.34 1480
4916.00 1386
4916.66 1455
4917.32 1373
4917.98 1427
4918.64 1380
4919.31 1406
4919.97 1304
4920.63 1444
4921.29 1338
4921.95 1421
4922.61 1354
4923.28 1280
4923.94 1222
4924.60 1356
4925.26 1334
4925.92 1306
4926.59 1391
4927.25 1303
4927.91 1281
4928.57 1330
4929.23 1424
4929.90 1309
4930.56 1354
4931.22 1243
4931.88 1137
4932.55 1243
4933.21 1206
4933.87 1268
4934.53 1337
4935.20 1354
4935.86 1339
4936.52 1364
4937.18 1417
4937.85 1412
4938.51 1347
4939.17 1305
4939.84 1311
4940.50 1348
4941.16 1370
4941.82 1323
4942.49 1358
4943.15 1307
4943.81 1274
4944.48 1166
4945.14 1152
4945.80 1136
4946.47 1190
4947.13 1267
4947.79 1092
4948.46 1087
4949.12 1159
4949.79 1300
4950.45 1329
4951.11 1333
4951.78 1221
4952.44 1161
4953.10 1106
4953.77 1150
4954.43 1115
4955.10 1144
4955.76 1167
4956.42 1083
4957.09 1156
4957.75 1287
4958.42 1186
4959.08 1279
4959.74 1126
4960.41 1094
4961.07 1177
4961.74 1221
4962.40 1298
4963.07 1336
4963.73 1299
4964.40 1209
4965.06 1251
4965.73 1336
4966.39 1317
4967.05 1315
4967.72 1226
4968.38 1310
4969.05 1366
4969.71 1336
4970.38 1213
4971.04 1188
4971.71 1157
4972.37 1219
4973.04 1203
4973.70 1238
4974.37 1201
4975.04 1369
4975.70 1324
4976.37 1105
4977.03 1205
4977.70 1187
4978.36 1389
4979.03 1338
4979.69 1242
4980.36 1331
4981.03 1291
4981.69 1178
4982.36 1242
4983.02 1249
4983.69 1215
4984.35 1234
4985.02 1290
4985.69 1323
4986.35 1207
4987.02 1186
4987.68 1296
4988.35 1226
4989.02 1219
4989.68 1236
4990.35 1160
4991.02 1183
4991.68 1100
4992.35 1061
4993.02 1142
4993.68 1181
4994.35 1203
4995.02 1323
4995.68 1206
4996.35 1130
4997.02 1230
4997.68 1258
4998.35 1183
4999.02 1154
4999.68 1202
5000.35 1101
5001.02 1063
5001.68 1100
5002.35 1107
5003.02 1138
5003.69 1114
5004.35 1118
5005.02 1276
5005.69 1297
5006.35 1112
5007.02 1065
5007.69 1077
5008.36 1194
5009.02 1038
5009.69 1145
5010.36 1160
5011.03 1094
5011.70 1111
5012.36 1056
5013.03 1114
5013.70 1052
5014.37 1133
5015.04 1066
5015.70 1151
5016.37 1130
5017.04 1120
5017.71 1191
5018.38 1113
5019.04 1152
5019.71 1213
5020.38 1210
5021.05 1102
5021.72 1127
5022.39 1129
5023.05 1095
5023.72 1111
5024.39 1236
5025.06 1125
5025.73 1271
5026.40 1210
5027.07 1273
5027.74 1204
5028.40 1244
5029.07 1222
5029.74 1186
5030.41 1207
5031.08 1239
5031.75 1161
5032.42 1017
5033.09 1082
5033.76 1136
5034.43 1087
5035.10 1147
5035.76 1078
5036.43 1090
5037.10 1105
5037.77 1057
5038.44 1064
5039.11 1069
5039.78 1048
5040.45 1082
5041.12 1121
5041.79 1061
5042.46 1109
5043.13 1121
5043.80 1200
5044.47 1174
5045.14 1067
5045.81 1116
5046.48 1108
5047.15 1012
5047.82 964
5048.49 1011
5049.16 1067
5049.83 1041
5050.50 1185
5051.17 1179
5051.84 1097
5052.51 1122
5053.18 1076
5053.85 1129
5054.52 1176
5055.20 1028
5055.87 996
5056.54 1004
5057.21 950
5057.88 1004
5058.55 1177
5059.22 1112
5059.89 1262
5060.56 1095
5061.23 1093
5061.90 1093
5062.58 1082
5063.25 1076
5063.92 1083
5064.59 1175
5065.26 1184
5065.93 1154
5066.60 1062
5067.27 1021
5067.95 1206
5068.62 1141
5069.29 1118
5069.96 1076
5070.63 1095
5071.30 1099
5071.98 1120
5072.65 1101
5073.32 1058
5073.99 1063
5074.66 1058
5075.34 1063
5076.01 1209
5076.68 1212
5077.35 1171
5078.02 1250
5078.70 1211
5079.37 1251
5080.04 1301
5080.71 1518
5081.39 1482
5082.06 1431
5082.73 1337
5083.40 1227
5084.08 1297
5084.75 1173
5085.42 1133
5086.09 1253
5086.77 1137
5087.44 1128
5088.11 1164
5088.79 1222
5089.46 1224
5090.13 1130
5090.80 1172
5091.48 1354
5092.15 1300
5092.82 1283
5093.50 1215
5094.17 1384
5094.84 1421
5095.52 1530
5096.19 1361
5096.86 1251
5097.54 1322
5098.21 1313
5098.88 1331
5099.56 1225
5100.23 1137
5100.90 1078
5101.58 1152
5102.25 1237
5102.93 1256
5103.60 1300
5104.27 1324
5104.95 1393
5105.62 1266
5106.30 1295
5106.97 1355
5107.64 1436
5108.32 1289
5108.99 1273
5109.67 1368
5110.34 1271
5111.02 1125
5111.69 1297
5112.36 1227
5113.04 1073
5113.71 1204
5114.39 1128
5115.06 1091
5115.74 1177
5116.41 1246
5117.09 1376
5117.76 1248
5118.44 1222
5119.11 1317
5119.79 1176
5120.46 1311
5121.14 1405
5121.81 1364
5122.49 1535
5123.16 1395
5123.84 1421
5124.51 1366
5125.19 1261
5125.86 1275
5126.54 1333
5127.21 1456
5127.89 1339
5128.56 1344
5129.24 1224
5129.92 1237
5130.59 1197
5131.27 1260
5131.94 1300
5132.62 1298
5133.29 1419
5133.97 1392
5134.65 1325
5135.32 1174
5136.00 1214
5136.67 1131
5137.35 1089
5138.03 1113
5138.70 1010
5139.38 1131
5140.05 1228
5140.73 1222
5141.41 1178
5142.08 1181
5142.76 1298
5143.44 1314
5144.11 1208
5144.79 1193
5145.47 1122
5146.14 1207
5146.82 1254
5147.50 1082
5148.17 1115
5148.85 1169
5149.53 1182
5150.20 1126
5150.88 1101
5151.56 1176
5152.24 1147
5152.91 1060
5153.59 1031
5154.27 1109
5154.94 1139
5155.62 1133
5156.30 1083
5156.98 1046
5157.65 1142
5158.33 1323
5159.01 1095
5159.69 1091
5160.36 1056
5161.04 1064
5161.72 1033
5162.40 1096
5163.07 1017
5163.75 1159
5164.43 1135
5165.11 1119
5165.79 1065
5166.46 1100
5167.14 1087
5167.82 1223
5168.50 1288
5169.18 1153
5169.86 1138
5170.53 1091
5171.21 1248
5171.89 1131
5172.57 1121
5173.25 1093
5173.93 1189
5174.60 1166
5175.28 1146
5175.96 1131
5176.64 1034
5177.32 1083
5178.00 1003
5178.68 1089
5179.36 978
5180.03 1035
5180.71 1103
5181.39 1164
5182.07 1130
5182.75 1195
5183.43 1088
5184.11 1132
5184.79 1234
5185.47 1015
5186.15 956
5186.83 916
5187.51 1054
5188.18 1193
5188.86 1136
5189.54 1126
5190.22 1110
5190.90 1126
5191.58 1155
5192.26 1003
5192.94 1147
5193.62 1140
5194.30 1059
5194.98 983
5195.66 1115
5196.34 959
5197.02 1000
5197.70 1026
5198.38 992
5199.06 1087
5199.74 1125
5200.42 1124
5201.10 1087
5201.78 1122
5202.46 1177
5203.14 1119
5203.82 1151
5204.50 1028
5205.19 1156
5205.87 1103
5206.55 1148
5207.23 1106
5207.91 1183
5208.59 1174
5209.27 1303
5209.95 1172
5210.63 1236
5211.31 1165
5211.99 1100
5212.67 1231
5213.36 1183
5214.04 1166
5214.72 1248
5215.40 1351
5216.08 1299
5216.76 1377
5217.44 1446
5218.12 1365
5218.81 1484
5219.49 1467
5220.17 1456
5220.85 1521
5221.53 1480
5222.21 1377
5222.90 1295
5223.58 1365
5224.26 1464
5224.94 1267
5225.62 1306
5226.30 1321
5226.99 1207
5227.67 1298
5228.35 1244
5229.03 1315
5229.71 1224
5230.40 1217
5231.08 1169
5231.76 1184
5232.44 1229
5233.13 1199
5233.81 1212
5234.49 1149
5235.17 1245
5235.86 1213
5236.54 1164
5237.22 1363
5237.90 1233
5238.59 1268
5239.27 1229
5239.95 1238
5240.64 1273
5241.32 1358
5242.00 1308
5242.68 1305
5243.37 1252
5244.05 1296
5244.73 1265
5245.42 1238
5246.10 1326
5246.78 1418
5247.47 1407
5248.15 1286
5248.83 1336
5249.52 1171
5250.20 1266
5250.88 1209
5251.57 1283
5252.25 1282
5252.93 1378
5253.62 1387
5254.30 1469
5254.99 1508
5255.67 1595
5256.35 1505
5257.04 1331
5257.72 1350
5258.41 1340
5259.09 1199
5259.77 1255
5260.46 1177
5261.14 1249
5261.83 1381
5262.51 1367
5263.20 1391
5263.88 1340
5264.56 1534
5265.25 1631
5265.93 1578
5266.62 1484
5267.30 1430
5267.99 1398
5268.67 1399
5269.36 1428
5270.04 1397
5270.73 1351
5271.41 1453
5272.10 1270
5272.78 1156
5273.47 1188
5274.15 1271
5274.84 1110
5275.52 1202
5276.21 1172
5276.89 1187
5277.58 1214
5278.26 1296
5278.95 1198
5279.63 1272
5280.32 1242
5281.00 1324
5281.69 1275
5282.38 1377
5283.06 1317
5283.75 1270
5284.43 1456
5285.12 1436
5285.80 1306
5286.49 1263
5287.18 1376
5287.86 1260
5288.55 1214
5289.23 1168
5289.92 1164
5290.61 1216
5291.29 1248
5291.98 1252
5292.66 1270
5293.35 1173
5294.04 1206
5294.72 1144
5295.41 1147
5296.10 1258
5296.78 1216
5297.47 1213
5298.16 1287
5298.84 1203
5299.53 1008
5300.22 1206
5300.90 1369
5301.59 1421
5302.28 1214
5302.96 1267
5303.65 1266
5304.34 1395
5305.03 1461
5305.71 1358
5306.40 1340
5307.09 1177
5307.77 1267
5308.46 1393
5309.15 1509
5309.84 1323
5310.52 1245
5311.21 1305
5311.90 1372
5312.59 1215
5313.27 1391
5313.96 1413
5314.65 1344
5315.34 1431
5316.02 1439
5316.71 1446
5317.40 1523
5318.09 1385
5318.78 1252
5319.46 1318
5320.15 1255
5320.84 1470
5321.53 1538
5322.22 1290
5322.90 1303
5323.59 1521
5324.28 1509
5324.97 1621
5325.66 1519
5326.35 1373
5327.04 1311
5327.72 1218
5328.41 1151
5329.10 1375
5329.79 1374
5330.48 1322
5331.17 1174
5331.86 1110
5332.54 1157
5333.23 1345
5333.92 1344
5334.61 1193
5335.30 1157
5335.99 1207
5336.68 1348
5337.37 1246
5338.06 1343
5338.75 1351
5339.44 1230
5340.12 1153
5340.81 1152
5341.50 1168
5342.19 1162
5342.88 1228
5343.57 1163
5344.26 1231
5344.95 1232
5345.64 1122
5346.33 1176
5347.02 1256
5347.71 1204
5348.40 1276
5349.09 1344
5349.78 1410
5350.47 1442
5351.16 1595
5351.85 1622
5352.54 1553
5353.23 1520
5353.92 1600
5354.61 1592
5355.30 1598
5355.99 1644
5356.68 1543
5357.37 1363
5358.06 1338
5358.75 1257
5359.44 1261
5360.14 1173
5360.83 1192
5361.52 1139
5362.21 1233
5362.90 1120
5363.59 1202
5364.28 1123
5364.97 1288
5365.66 1145
5366.35 1062
5367.04 1208
5367.74 1269
5368.43 1163
5369.12 1090
5369.81 1093
5370.50 1073
5371.19 1215
5371.88 1172
5372.57 1158
5373.27 1112
5373.96 1069
5374.65 1070
5375.34 1052
5376.03 986
5376.72 1018
5377.42 985
5378.11 1031
5378.80 1039
5379.49 1062
5380.18 1016
5380.88 1060
5381.57 1071
5382.26 1019
5382.95 1115
5383.64 976
5384.34 1003
5385.03 1096
5385.72 1063
5386.41 1049
5387.11 1106
5387.80 978
5388.49 1035
5389.18 996
5389.88 1037
5390.57 1166
5391.26 1027
5391.95 1159
5392.65 1210
5393.34 1170
5394.03 1096
5394.72 1069
5395.42 1164
5396.11 1065
5396.80 1107
5397.50 1134
5398.19 951
5398.88 1065
5399.58 1039
5400.27 1092
5400.96 1025
5401.66 1144
5402.35 959
5403.04 980
5403.74 1029
5404.43 1085
5405.12 1138
5405.82 1072
5406.51 1071
5407.20 1099
5407.90 1016
5408.59 1009
5409.28 1081
5409.98 1052
5410.67 1166
5411.37 1254
5412.06 1132
5412.75 1088
5413.45 1091
5414.14 1066
5414.84 1104
5415.53 1079
5416.23 1065
5416.92 992
5417.61 962
5418.31 1050
5419.00 1053
5419.70 979
5420.39 1071
5421.09 1065
5421.78 984
5422.48 969
5423.17 1070
5423.87 1171
5424.56 1110
5425.25 1048
5425.95 1115
5426.64 1100
5427.34 1020
5428.03 1073
5428.73 1119
5429.42 1135
5430.12 1129
5430.82 1215
5431.51 1235
5432.21 1277
5432.90 1117
5433.60 1049
5434.29 1122
5434.99 1094
5435.68 1121
5436.38 1253
5437.07 1170
5437.77 1156
5438.47 1241
5439.16 1147
5439.86 1279
5440.55 1320
5441.25 1310
5441.94 1169
5442.64 1247
5443.34 1216
5444.03 1106
5444.73 1188
5445.42 1208
5446.12 1264
5446.82 1286
5447.51 1280
5448.21 1506
5448.91 1436
5449.60 1340
5450.30 1350
5450.99 1398
5451.69 1409
5452.39 1580
5453.08 1346
5453.78 1359
5454.48 1314
5455.17 1416
5455.87 1275
5456.57 1339
5457.27 1216
5457.96 1179
5458.66 1262
5459.36 1257
5460.05 1331
5460.75 1391
5461.45 1200
5462.14 1190
5462.84 1239
5463.54 1373
5464.24 1487
5464.93 1523
5465.63 1461
5466.33 1423
5467.03 1428
5467.72 1388
5468.42 1343
5469.12 1374
5469.82 1406
5470.51 1458
5471.21 1456
5471.91 1485
5472.61 1445
5473.31 1436
5474.00 1452
5474.70 1420
5475.40 1544
5476.10 1536
5476.80 1465
5477.49 1681
5478.19 1694
5478.89 1548
5479.59 1771
5480.29 1952
5480.99 2148
5481.68 2238
5482.38 2116
5483.08 2477
5483.78 2538
5484.48 2436
5485.18 2335
5485.88 2225
5486.57 2221
5487.27 2029
5487.97 1809
5488.67 1811
5489.37 1836
5490.07 1760
5490.77 1919
5491.47 1825
5492.17 1830
5492.87 1913
5493.56 1802
5494.26 1669
5494.96 1903
5495.66 2060
5496.36 1973
5497.06 1862
5497.76 2044
5498.46 2131
5499.16 2145
5499.86 2329
5500.56 2534
5501.26 2648
5501.96 3158
5502.66 3320
5503.36 3621
5504.06 3799
5504.76 3837
5505.46 3679
5506.16 3234
5506.86 2665
5507.56 2466
5508.26 2244
5508.96 1999
5509.66 1924
5510.36 1972
5511.06 1976
5511.76 1921
5512.46 2124
5513.16 2104
5513.86 1994
5514.56 1925
5515.26 1850
5515.96 2087
5516.66 1818
5517.36 1907
5518.07 1892
5518.77 1709
5519.47 1638
5520.17 1716
5520.87 1828
5521.57 1701
5522.27 1629
5522.97 1658
5523.67 1635
5524.37 1589
5525.08 1633
5525.78 1637
5526.48 1526
5527.18 1559
5527.88 1682
5528.58 1559
5529.28 1445
5529.99 1597
5530.69 1641
5531.39 1582
5532.09 1538
5532.79 1618
5533.49 1487
5534.20 1581
5534.90 1574
5535.60 1517
5536.30 1540
5537.00 1500
5537.70 1500
5538.41 1431
5539.11 1432
5539.81 1537
5540.51 1448
5541.22 1419
5541.92 1500
5542.62 1510
5543.32 1383
5544.02 1389
5544.73 1253
5545.43 1386
5546.13 1322
5546.84 1215
5547.54 1321
5548.24 1309
5548.94 1269
5549.65 1225
5550.35 1225
5551.05 1191
5551.75 1186
5552.46 1216
5553.16 1243
5553.86 1205
5554.57 1280
5555.27 1296
5555.97 1286
5556.68 1190
5557.38 1228
5558.08 1098
5558.79 1251
5559.49 1217
5560.19 1136
5560.90 1157
5561.60 1161
5562.30 1193
5563.01 1314
5563.71 1358
5564.41 1247
5565.12 1219
5565.82 1248
5566.53 1246
5567.23 1315
5567.93 1196
5568.64 1253
5569.34 1272
5570.05 1210
5570.75 1223
5571.45 1179
5572.16 1211
5572.86 1222
5573.57 1137
5574.27 1217
5574.98 1264
5575.68 1227
5576.38 1170
5577.09 1290
5577.79 1235
5578.50 1196
5579.20 1253
5579.91 1137
5580.61 1093
5581.32 1180
5582.02 1119
5582.73 1097
5583.43 1139
5584.14 1123
5584.84 1095
5585.55 1049
5586.25 1118
5586.96 1245
5587.66 1215
5588.37 1244
5589.07 1210
5589.78 1172
5590.48 1101
5591.19 1152
5591.89 1191
5592.60 1183
5593.31 1100
5594.01 1194
5594.72 1089
5595.42 1075
5596.13 1202
5596.83 1189
5597.54 1101
5598.25 1199
5598.95 1219
5599.66 1243
5600.36 1131
5601.07 1217
5601.78 1183
5602.48 1074
5603.19 1052
5603.89 1198
5604.60 1149
5605.31 1037
5606.01 1118
5606.72 1113
5607.43 1176
5608.13 1131
5608.84 1185
5609.54 1152
5610.25 1142
5610.96 1080
5611.66 1080
5612.37 1122
5613.08 1144
5613.79 1157
5614.49 1023
5615.20 1170
5615.91 1099
5616.61 1128
5617.32 1137
5618.03 1203
5618.73 1194
5619.44 1084
5620.15 999
5620.86 1193
5621.56 1136
5622.27 1071
5622.98 1056
5623.69 1116
5624.39 1104
5625.10 1037
5625.81 1159
5626.52 1144
5627.22 1149
5627.93 1017
5628.64 1104
5629.35 1230
5630.05 1272
5630.76 1347
5631.47 1238
5632.18 1275
5632.89 1229
5633.59 1199
5634.30 1266
5635.01 1316
5635.72 1282
5636.43 1246
5637.14 1141
5637.84 1021
5638.55 981
5639.26 1121
5639.97 1223
5640.68 1204
5641.39 1204
5642.10 1139
5642.80 1129
5643.51 1209
5644.22 1173
5644.93 1242
5645.64 1298
5646.35 1184
5647.06 1079
5647.77 1036
5648.47 1107
5649.18 1140
5649.89 1115
5650.60 999
5651.31 1019
5652.02 1009
5652.73 1157
5653.44 1081
5654.15 1057
5654.86 1076
5655.57 1134
5656.28 1217
5656.99 1258
5657.70 1199
5658.41 1208
5659.12 1207
5659.83 1311
5660.54 1255
5661.24 1285
5661.95 1163
5662.66 1173
5663.37 1344
5664.08 1320
5664.79 1248
5665.50 1253
5666.21 1280
5666.93 1199
5667.64 1123
5668.35 1145
5669.06 1178
5669.77 1138
5670.48 1085
5671.19 1115
5671.90 1201
5672.61 1151
5673.32 1206
5674.03 1089
5674.74 1076
5675.45 1199
5676.16 1145
5676.87 1072
5677.58 1131
5678.29 1225
5679.01 1188
5679.72 1096
5680.43 1072
5681.14 1123
5681.85 1051
5682.56 1171
5683.27 1209
5683.98 1185
5684.69 1100
5685.41 1191
5686.12 1133
5686.83 1048
5687.54 1072
5688.25 956
5688.96 1020
5689.67 1112
5690.39 1018
5691.10 1035
5691.81 1066
5692.52 1007
5693.23 1070
5693.95 1051
5694.66 1065
5695.37 1057
5696.08 1036
5696.79 1019
5697.51 1013
5698.22 1094
5698.93 983
5699.64 1116
5700.35 1053
5701.07 1045
5701.78 1001
5702.49 1116
5703.20 1038
5703.92 1137
5704.63 1129
5705.34 1043
5706.05 1013
5706.77 1107
5707.48 1117
5708.19 1029
5708.90 1004
5709.62 1010
5710.33 1073
5711.04 923
5711.76 863
5712.47 982
5713.18 1013
5713.90 1019
5714.61 1004
5715.32 1014
5716.04 914
5716.75 943
5717.46 989
5718.18 1063
5718.89 983
5719.60 1015
5720.32 1005
5721.03 1080
5721.74 1061
5722.46 997
5723.17 1041
5723.88 1021
5724.60 1005
5725.31 1025
5726.03 1050
5726.74 1009
5727.45 1053
5728.17 959
5728.88 1069
5729.60 1034
5730.31 1018
5731.02 1006
5731.74 1066
5732.45 1200
5733.17 1157
5733.88 1063
5734.60 1025
5735.31 1194
5736.02 1037
5736.74 976
5737.45 945
5738.17 969
5738.88 1110
5739.60 1052
5740.31 995
5741.03 966
5741.74 989
5742.46 960
5743.17 925
5743.89 971
5744.60 968
5745.32 951
5746.03 1025
5746.75 1063
5747.46 954
5748.18 910
5748.89 902
5749.61 983
5750.32 1172
5751.04 1090
5751.76 1106
5752.47 1066
5753.19 1120
5753.90 988
5754.62 1018
5755.33 1078
5756.05 1133
5756.77 951
5757.48 1058
5758.20 1130
5758.91 1039
5759.63 1028
5760.34 1091
5761.06 1043
5761.78 1125
5762.49 995
5763.21 994
5763.93 1056
5764.64 957
5765.36 929
5766.07 991
5766.79 997
5767.51 865
5768.22 1018
5768.94 1076
5769.66 1154
5770.37 1049
5771.09 925
5771.81 970
5772.52 884
5773.24 918
5773.96 1017
5774.67 1047
5775.39 1074
5776.11 1024
5776.83 983
5777.54 1086
5778.26 965
5778.98 975
5779.69 824
5780.41 932
5781.13 1062
5781.85 992
5782.56 972
5783.28 1003
5784.00 942
5784.72 987
5785.43 885
5786.15 930
5786.87 885
5787.59 913
5788.30 997
5789.02 988
5789.74 1069
5790.46 1050
5791.18 1035
5791.89 1073
5792.61 1060
5793.33 1030
5794.05 1070
5794.77 1020
5795.48 994
5796.20 1121
5796.92 1134
5797.64 1132
5798.36 1092
5799.08 1426
5799.80 1367
5800.51 1417
5801.23 1662
5801.95 1943
5802.67 1951
5803.39 2010
5804.11 2108
5804.83 2193
5805.54 1904
5806.26 1674
5806.98 1552
5807.70 1500
5808.42 1370
5809.14 1195
5809.86 1269
5810.58 1400
5811.30 1396
5812.02 1388
5812.74 1375
5813.45 1267
5814.17 1260
5814.89 1178
5815.61 1230
5816.33 1266
5817.05 1333
5817.77 1428
5818.49 1382
5819.21 1345
5819.93 1259
5820.65 1184
5821.37 1224
5822.09 1251
5822.81 1249
5823.53 1240
5824.25 1275
5824.97 1211
5825.69 1174
5826.41 1117
5827.13 1168
5827.85 1124
5828.57 1124
5829.29 1143
5830.01 1102
5830.73 1085
5831.45 1224
5832.17 1229
5832.89 1154
5833.61 1155
5834.33 1081
5835.06 1160
5835.78 1108
5836.50 1117
5837.22 1066
5837.94 1087
5838.66 1103
5839.38 1125
5840.10 1100
5840.82 1041
5841.54 1097
5842.26 955
5842.99 1139
5843.71 1131
5844.43 1139
5845.15 1106
5845.87 1138
5846.59 1149
5847.31 1164
5848.04 1095
5848.76 1114
5849.48 1184
5850.20 1130
5850.92 1238
5851.64 1044
5852.36 1172
5853.09 1238
5853.81 1204
5854.53 1221
5855.25 1153
5855.97 1075
5856.70 1212
5857.42 1174
5858.14 1054
5858.86 1113
5859.58 1146
5860.31 1170
5861.03 1089
5861.75 1163
5862.47 1178
5863.20 1215
5863.92 1156
5864.64 1119
5865.36 1109
5866.09 1077
5866.81 1090
5867.53 1146
5868.25 1111
5868.98 1098
5869.70 1182
5870.42 1058
5871.15 979
5871.87 1095
5872.59 1160
5873.31 1144
5874.04 1122
5874.76 1154
5875.48 1111
5876.21 1191
5876.93 1123
5877.65 1172
5878.38 1258
5879.10 1294
5879.82 1162
5880.55 1171
5881.27 1177
5881.99 1032
5882.72 1196
5883.44 1329
5884.17 1207
5884.89 1209
5885.61 1209
5886.34 1283
5887.06 1182
5887.78 1130
5888.51 1191
5889.23 1112
5889.96 1128
5890.68 1181
5891.41 1095
5892.13 1162
5892.85 1064
5893.58 1113
5894.30 1129
5895.03 1120
5895.75 1149
5896.48 1127
5897.20 1072
5897.92 1151
5898.65 1120
5899.37 1169
5900.10 1116
5900.82 1181
5901.55 1195
5902.27 1242
5903.00 1166
5903.72 1185
5904.45 1179
5905.17 1179
5905.90 1114
5906.62 1200
5907.35 1154
5908.07 1200
5908.80 1230
5909.52 1191
5910.25 1165
5910.97 1166
5911.70 1179
5912.43 1100
5913.15 1135
5913.88 1145
5914.60 1105
5915.33 1178
5916.05 1198
5916.78 1171
5917.50 1104
5918.23 1220
5918.96 1268
5919.68 1218
5920.41 1207
5921.13 1148
5921.86 1218
5922.59 1230
5923.31 1299
5924.04 1255
5924.76 1323
5925.49 1406
5926.22 1255
5926.94 1272
5927.67 1280
5928.40 1461
5929.12 1297
5929.85 1262
5930.58 1344
5931.30 1347
5932.03 1396
5932.76 1351
5933.48 1453
5934.21 1395
5934.94 1436
5935.66 1467
5936.39 1474
5937.12 1463
5937.84 1527
5938.57 1541
5939.30 1540
5940.02 1478
5940.75 1458
5941.48 1515
5942.21 1561
5942.93 1548
5943.66 1600
5944.39 1655
5945.12 1669
5945.84 1698
5946.57 1823
5947.30 1795
5948.03 1841
5948.75 1720
5949.48 1689
5950.21 1813
5950.94 1886
5951.67 1914
5952.39 2165
5953.12 2140
5953.85 2374
5954.58 2526
5955.31 2554
5956.03 2657
5956.76 2489
5957.49 2458
5958.22 2294
5958.95 2272
5959.67 2216
5960.40 2225
5961.13 2255
5961.86 2198
5962.59 2287
5963.32 2260
5964.05 2330
5964.77 2446
5965.50 2427
5966.23 2561
5966.96 2721
5967.69 3131
5968.42 3123
5969.15 3415
5969.88 3366
5970.61 3530
5971.33 3621
5972.06 3556
5972.79 3172
5973.52 2963
5974.25 2672
5974.98 2456
5975.71 2455
5976.44 2512
5977.17 2587
5977.90 2405
5978.63 2446
5979.36 2609
5980.09 2551
5980.82 2712
5981.55 2916
5982.28 2858
5983.01 2899
5983.74 2977
5984.46 2978
5985.19 2993
5985.92 2992
5986.65 2880
5987.38 2932
5988.11 2892
5988.85 2981
5989.58 2894
5990.31 2995
5991.04 2911
5991.77 2922
5992.50 2939
5993.23 3032
5993.96 2961
5994.69 2908
5995.42 2921
5996.15 2937
5996.88 2705
5997.61 2728
5998.34 2882
5999.07 2869
5999.80 2776
6000.53 2851
6001.26 2830
6002.00 2886
6002.73 2856
6003.46 2883
6004.19 2927
6004.92 2940
6005.65 2841
6006.38 2733
6007.11 2718
6007.84 2555
6008.58 2708
6009.31 3047
6010.04 2975
6010.77 3272
6011.50 3702
6012.23 4129
6012.96 4593
6013.70 5098
6014.43 5686
6015.16 6194
6015.89 6132
6016.62 6189
6017.36 6103
6018.09 6105
6018.82 5659
6019.55 4862
6020.28 4442
6021.02 3952
6021.75 3559
6022.48 3367
6023.21 3078
6023.94 2801
6024.68 2672
6025.41 2699
6026.14 2471
6026.87 2402
6027.61 2436
6028.34 2477
6029.07 2435
6029.80 2482
6030.54 2327
6031.27 2406
6032.00 2115
6032.73 2304
6033.47 2315
6034.20 2439
6034.93 2259
6035.67 2313
6036.40 2223
6037.13 2362
6037.87 2487
6038.60 2275
6039.33 2249
6040.07 2404
6040.80 2540
6041.53 2488
6042.27 2617
6043.00 2498
6043.73 2565
6044.47 2570
6045.20 2546
6045.93 2568
6046.67 2615
6047.40 2670
6048.13 2635
6048.87 2572
6049.60 2801
6050.34 2798
6051.07 2856
6051.80 2976
6052.54 3116
6053.27 3351
6054.01 3565
6054.74 3571
6055.47 3835
6056.21 3884
6056.94 3842
6057.68 3704
6058.41 3314
6059.15 3067
6059.88 2760
6060.61 2616
6061.35 2730
6062.08 2564
6062.82 2524
6063.55 2595
6064.29 2474
6065.02 2497
6065.76 2373
6066.49 2435
6067.23 2533
6067.96 2668
6068.70 2446
6069.43 2283
6070.17 2473
6070.90 2505
6071.64 2390
6072.37 2291
6073.11 2308
6073.84 2265
6074.58 2196
6075.31 2186
6076.05 2164
6076.78 2201
6077.52 2017
6078.26 2087
6078.99 1962
6079.73 2040
6080.46 2025
6081.20 1885
6081.93 1920
6082.67 1923
6083.41 1833
6084.14 1854
6084.88 1900
6085.61 1857
6086.35 1854
6087.09 1856
6087.82 1869
6088.56 1853
6089.30 1802
6090.03 1845
6090.77 1948
6091.50 1905
6092.24 1891
6092.98 1948
6093.71 1949
6094.45 1896
6095.19 1957
6095.92 1855
6096.66 1889
6097.40 1998
6098.13 1914
6098.87 1866
6099.61 1813
6100.34 1756
6101.08 1709
6101.82 1779
6102.56 1849
6103.29 1757
6104.03 1893
6104.77 1772
6105.50 1871
6106.24 1826
6106.98 1722
6107.72 1896
6108.45 1816
6109.19 1789
6109.93 1747
6110.67 1814
6111.40 1818
6112.14 1862
6112.88 1947
6113.62 1864
6114.35 1989
6115.09 1956
6115.83 1808
6116.57 1850
6117.31 1891
6118.04 1877
6118.78 2059
6119.52 1932
6120.26 1808
6121.00 1782
6121.73 1844
6122.47 1768
6123.21 1776
6123.95 1861
6124.69 1827
6125.43 1927
6126.16 1821
6126.90 1753
6127.64 1850
6128.38 1843
6129.12 1906
6129.86 1961
6130.60 1831
6131.33 1963
6132.07 1966
6132.81 2003
6133.55 1973
6134.29 1863
6135.03 1912
6135.77 1992
6136.51 1870
6137.25 1821
6137.99 1749
6138.73 1873
6139.46 1852
6140.20 1966
6140.94 1936
6141.68 1990
6142.42 1895
6143.16 2024
6143.90 1959
6144.64 1807
6145.38 1900
6146.12 1879
6146.86 1870
6147.60 1753
6148.34 1993
6149.08 2066
6149.82 2031
6150.56 1892
6151.30 1789
6152.04 1903
6152.78 1996
6153.52 2030
6154.26 1951
6155.00 2101
6155.74 2074
6156.48 2080
6157.22 2135
6157.96 2041
6158.70 1976
6159.44 2058
6160.18 2207
6160.92 2066
6161.66 2296
6162.40 2207
6163.15 2173
6163.89 2146
6164.63 2243
6165.37 2343
6166.11 2346
6166.85 2517
6167.59 2593
6168.33 2602
6169.07 2902
6169.81 2908
6170.55 2936
6171.30 2997
6172.04 2894
6172.78 2941
6173.52 2952
6174.26 2775
6175.00 2572
6175.74 2551
6176.49 2566
6177.23 2666
6177.97 2698
6178.71 2640
6179.45 2551
6180.19 2500
6180.94 2408
6181.68 2471
6182.42 2557
6183.16 2677
6183.90 2813
6184.65 2823
6185.39 2753
6186.13 2754
6186.87 2778
6187.61 2756
6188.36 2770
6189.10 2801
6189.84 2952
6190.58 2792
6191.33 2795
6192.07 2938
6192.81 2998
6193.55 3007
6194.30 3239
6195.04 3111
6195.78 3346
6196.52 3456
6197.27 3415
6198.01 3398
6198.75 3505
6199.49 3631
6200.24 3346
6200.98 3195
6201.72 3305
6202.47 3242
6203.21 3299
6203.95 3347
6204.70 3423
6205.44 3471
6206.18 3712
6206.93 4348
6207.67 5008
6208.41 5874
6209.16 7301
6209.90 8866
6210.64 10702
6211.39 12203
6212.13 13304
6212.87 13905
6213.62 14001
6214.36 12923
6215.11 11925
6215.85 10458
6216.59 8940
6217.34 7463
6218.08 6099
6218.83 5283
6219.57 4540
6220.31 4008
6221.06 3636
6221.80 3460
6222.55 3436
6223.29 3350
6224.04 3347
6224.78 3297
6225.52 3503
6226.27 3680
6227.01 3719
6227.76 3937
6228.50 4004
6229.25 3892
6229.99 3837
6230.74 3532
6231.48 3326
6232.23 3239
6232.97 2891
6233.72 2733
6234.46 2629
6235.21 2452
6235.95 2438
6236.70 2457
6237.44 2543
6238.19 2483
6238.93 2442
6239.68 2589
6240.42 2618
6241.17 2618
6241.91 2628
6242.66 2612
6243.40 2612
6244.15 2677
6244.90 2706
6245.64 2720
6246.39 2909
6247.13 3224
6247.88 3302
6248.62 3461
6249.37 3600
6250.12 3931
6250.86 3905
6251.61 3954
6252.35 4106
6253.10 4204
6253.85 3715
6254.59 3562
6255.34 3301
6256.09 2970
6256.83 2864
6257.58 2816
6258.32 2865
6259.07 2710
6259.82 2793
6260.56 2636
6261.31 2570
6262.06 2693
6262.80 2496
6263.55 2495
6264.30 2546
6265.04 2521
6265.79 2531
6266.54 2537
6267.29 2511
6268.03 2528
6268.78 2415
6269.53 2357
6270.27 2388
6271.02 2259
6271.77 2356
6272.52 2478
6273.26 2179
6274.01 2222
6274.76 2317
6275.50 2221
6276.25 2337
6277.00 2314
6277.75 2347
6278.49 2252
6279.24 2220
6279.99 2319
6280.74 2297
6281.49 2180
6282.23 2115
6282.98 2187
6283.73 2221
6284.48 2168
6285.23 2073
6285.97 1996
6286.72 2142
6287.47 2213
6288.22 2180
6288.97 2152
6289.71 2193
6290.46 2290
6291.21 2192
6291.96 2245
6292.71 2303
6293.46 2297
6294.21 2262
6294.95 2008
6295.70 1855
6296.45 1857
6297.20 1836
6297.95 1931
6298.70 1949
6299.45 1856
6300.20 1858
6300.94 1891
6301.69 1896
6302.44 1892
6303.19 1911
6303.94 1792
6304.69 1865
6305.44 1706
6306.19 1642
6306.94 1794
6307.69 1718
6308.44 1790
6309.19 1782
6309.94 1668
6310.69 1681
6311.43 1729
6312.18 1747
6312.93 1791
6313.68 1761
6314.43 1766
6315.18 1706
6315.93 1768
6316.68 1736
6317.43 1651
6318.18 1652
6318.93 1661
6319.68 1814
6320.43 1843
6321.18 1736
6321.93 1826
6322.68 1871
6323.43 1676
6324.18 1699
6324.94 1721
6325.69 1571
6326.44 1575
6327.19 1555
6327.94 1414
6328.69 1483
6329.44 1564
6330.19 1678
6330.94 1586
6331.69 1422
6332.44 1500
6333.19 1420
6333.94 1460
6334.69 1445
6335.45 1513
6336.20 1493
6336.95 1445
6337.70 1494
6338.45 1476
6339.20 1429
6339.95 1496
6340.70 1473
6341.46 1397
6342.21 1437
6342.96 1414
6343.71 1477
6344.46 1550
6345.21 1538
6345.96 1653
6346.72 1642
6347.47 1592
6348.22 1454
6348.97 1491
6349.72 1406
6350.48 1485
6351.23 1584
6351.98 1569
6352.73 1680
6353.48 1638
6354.24 1563
6354.99 1548
6355.74 1568
6356.49 1636
6357.24 1696
6358.00 1690
6358.75 1657
6359.50 1654
6360.25 1755
6361.01 1584
6361.76 1570
6362.51 1605
6363.26 1525
6364.02 1550
6364.77 1523
6365.52 1338
6366.28 1419
6367.03 1527
6367.78 1444
6368.53 1471
6369.29 1425
6370.04 1481
6370.79 1481
6371.55 1393
6372.30 1325
6373.05 1454
6373.81 1323
6374.56 1535
6375.31 1413
6376.07 1393
6376.82 1439
6377.57 1360
6378.33 1444
6379.08 1488
6379.83 1536
6380.59 1459
6381.34 1475
6382.10 1391
6382.85 1466
6383.60 1354
6384.36 1464
6385.11 1439
6385.87 1438
6386.62 1414
6387.37 1391
6388.13 1367
6388.88 1467
6389.64 1475
6390.39 1508
6391.14 1435
6391.90 1403
6392.65 1323
6393.41 1496
6394.16 1417
6394.92 1475
6395.67 1396
6396.43 1381
6397.18 1376
6397.94 1509
6398.69 1389
6399.45 1366
6400.20 1301
6400.96 1388
6401.71 1310
6402.47 1310
6403.22 1409
6403.98 1445
6404.73 1168
6405.49 1312
6406.24 1312
6407.00 1416
6407.75 1424
6408.51 1442
6409.26 1516
6410.02 1442
6410.77 1550
6411.53 1602
6412.28 1441
6413.04 1470
6413.80 1589
6414.55 1406
6415.31 1410
6416.06 1370
6416.82 1463
6417.57 1424
6418.33 1414
6419.09 1443
6419.84 1548
6420.60 1407
6421.35 1491
6422.11 1406
6422.87 1309
6423.62 1449
6424.38 1375
6425.14 1323
6425.89 1431
6426.65 1343
6427.40 1379
6428.16 1480
6428.92 1426
6429.67 1288
6430.43 1329
6431.19 1359
6431.94 1325
6432.70 1326
6433.46 1228
6434.22 1362
6434.97 1264
6435.73 1379
6436.49 1332
6437.24 1463
6438.00 1485
6438.76 1352
6439.51 1326
6440.27 1338
6441.03 1353
6441.79 1240
6442.54 1274
6443.30 1338
6444.06 1355
6444.82 1442
6445.57 1500
6446.33 1394
6447.09 1339
6447.85 1416
6448.60 1318
6449.36 1377
6450.12 1477
6450.88 1374
6451.64 1412
6452.39 1388
6453.15 1364
6453.91 1400
6454.67 1445
6455.43 1536
6456.18 1375
6456.94 1330
6457.70 1405
6458.46 1512
6459.22 1466
6459.98 1551
6460.73 1493
6461.49 1662
6462.25 1560
6463.01 1522
6463.77 1598
6464.53 1576
6465.29 1534
6466.04 1733
6466.80 1675
6467.56 1602
6468.32 1566
6469.08 1624
6469.84 1639
6470.60 1634
6471.36 1674
6472.12 1747
6472.87 1694
6473.63 1767
6474.39 1689
6475.15 1677
6475.91 1733
6476.67 1799
6477.43 1773
6478.19 1750
6478.95 1859
6479.71 1912
6480.47 1875
6481.23 1844
6481.99 1778
6482.75 1812
6483.51 1772
6484.27 1766
6485.03 1942
6485.79 1955
6486.55 1963
6487.31 2006
6488.07 2011
6488.83 1910
6489.59 1893
6490.35 1918
6491.11 1947
6491.87 2102
6492.63 2068
6493.39 2106
6494.15 2213
6494.91 2309
6495.67 2283
6496.43 2470
6497.19 2551
6497.95 2589
6498.71 2599
6499.47 2452
6500.23 2510
6500.99 2545
6501.76 2568
6502.52 2486
6503.28 2498
6504.04 2633
6504.80 2713
6505.56 2673
6506.32 2643
6507.08 2688
6507.84 2678
6508.61 2641
6509.37 2754
6510.13 3037
6510.89 2926
6511.65 2818
6512.41 2943
6513.17 3004
6513.94 3023
6514.70 3043
6515.46 3228
6516.22 3050
6516.98 3170
6517.74 3024
6518.51 3062
6519.27 3033
6520.03 3119
6520.79 3219
6521.55 3456
6522.32 3357
6523.08 3437
6523.84 3650
6524.60 3700
6525.36 3755
6526.13 3892
6526.89 4259
6527.65 4299
6528.41 4697
6529.18 4859
6529.94 5362
6530.70 5513
6531.46 5364
6532.23 5293
6532.99 5278
6533.75 5393
6534.51 5781
6535.28 5985
6536.04 6612
6536.80 8067
6537.57 10025
6538.33 11498
6539.09 13313
6539.85 14229
6540.62 14295
6541.38 13895
6542.14 12675
6542.91 10922
6543.67 9212
6544.43 7432
6545.20 6342
6545.96 5409
6546.72 4388
6547.49 3914
6548.25 3450
6549.02 3290
6549.78 3120
6550.54 2876
6551.31 2866
6552.07 2803
6552.83 2767
6553.60 2672
6554.36 2760
6555.13 2774
6555.89 2561
6556.65 2529
6557.42 2752
6558.18 2808
6558.95 2536
6559.71 2501
6560.47 2661
6561.24 2716
6562.00 2509
6562.77 2601
6563.53 2677
6564.30 2592
6565.06 2913
6565.83 2994
6566.59 3034
6567.36 3053
6568.12 3137
6568.88 3219
6569.65 3108
6570.41 3239
6571.18 3095
6571.94 3092
6572.71 3027
6573.47 3017
6574.24 3153
6575.00 3379
6575.77 3538
6576.53 3910
6577.30 3832
6578.07 3822
6578.83 3850
6579.60 3970
6580.36 3814
6581.13 3841
6581.89 3990
6582.66 3767
6583.42 3575
6584.19 3496
6584.96 3334
6585.72 3179
6586.49 3224
6587.25 3128
6588.02 3061
6588.78 3070
6589.55 3113
6590.32 3170
6591.08 3102
6591.85 3170
6592.61 3277
6593.38 3131
6594.15 3594
6594.91 3591
6595.68 3893
6596.45 3914
6597.21 4190
6597.98 4319
6598.75 4216
6599.51 4176
6600.28 3999
6601.05 3718
6601.81 3335
6602.58 3232
6603.35 3127
6604.11 3038
6604.88 2869
6605.65 2779
6606.41 2831
6607.18 2813
6607.95 2828
6608.71 2638
6609.48 2637
6610.25 2552
6611.02 2572
6611.78 2566
6612.55 2447
6613.32 2605
6614.09 2638
6614.85 2734
6615.62 2617
6616.39 2558
6617.16 2584
6617.92 2585
6618.69 2678
6619.46 2511
6620.23 2513
6620.99 2480
6621.76 2361
6622.53 2447
6623.30 2324
6624.07 2302
6624.83 2397
6625.60 2409
6626.37 2326
6627.14 2271
6627.91 2201
6628.67 2265
6629.44 2184
6630.21 2197
6630.98 2317
6631.75 2224
6632.52 2360
6633.29 2422
6634.05 2367
6634.82 2495
6635.59 2633
6636.36 2674
6637.13 2800
6637.90 2837
6638.67 2901
6639.43 2827
6640.20 2682
6640.97 2753
6641.74 2570
6642.51 2428
6643.28 2395
6644.05 2255
6644.82 2249
6645.59 2224
6646.36 2168
6647.13 2148
6647.90 2067
6648.66 2251
6649.43 2130
6650.20 2222
6650.97 2049
6651.74 2119
6652.51 2140
6653.28 2295
6654.05 2276
6654.82 2273
6655.59 2234
6656.36 2234
6657.13 2315
6657.90 2191
6658.67 2106
6659.44 2387
6660.21 2344
6660.98 2208
6661.75 2113
6662.52 2159
6663.29 2100
6664.06 2011
6664.83 2130
6665.60 2182
6666.37 1926
6667.14 2070
6667.91 2110
6668.69 2111
6669.46 2093
6670.23 2152
6671.00 2178
6671.77 2106
6672.54 2017
6673.31 2071
6674.08 2048
6674.85 2139
6675.62 2087
6676.39 2038
6677.16 2219
6677.94 2273
6678.71 2242
6679.48 2119
6680.25 2107
6681.02 2048
6681.79 2099
6682.56 2130
6683.33 2149
6684.11 2160
6684.88 2242
6685.65 2289
6686.42 2522
6687.19 2640
6687.96 2501
6688.74 2541
6689.51 2585
6690.28 2445
6691.05 2388
6691.82 2347
6692.60 2097
6693.37 1987
6694.14 1915
6694.91 1912
6695.68 2042
6696.46 1898
6697.23 1985
6698.00 2043
6698.77 2102
6699.55 1912
6700.32 1822
6701.09 1876
6701.86 1886
6702.64 1810
6703.41 1821
6704.18 1906
6704.95 1945
6705.73 1896
6706.50 2054
6707.27 1970
6708.04 1893
6708.82 1849
6709.59 1950
6710.36 2030
6711.14 1907
6711.91 1976
6712.68 1864
6713.46 1903
6714.23 1796
6715.00 1844
6715.78 1812
6716.55 1797
6717.32 1795
6718.10 1705
6718.87 1817
6719.64 1754
6720.42 1784
6721.19 1660
6721.96 1736
6722.74 1724
6723.51 1678
6724.28 1726
6725.06 1816
6725.83 1738
6726.61 1699
6727.38 1690
6728.15 1587
6728.93 1774
6729.70 1749
6730.48 1647
6731.25 1695
6732.02 1788
6732.80 1882
6733.57 1770
6734.35 1757
6735.12 1688
6735.90 1700
6736.67 1810
6737.45 1956
6738.22 1775
6738.99 1773
6739.77 1887
6740.54 1839
6741.32 1907
6742.09 1856
6742.87 1945
6743.64 1845
6744.42 1906
6745.19 1932
6745.97 1848
6746.74 1779
6747.52 1880
6748.29 1891
6749.07 1998
6749.84 1961
6750.62 2014
6751.40 2048
6752.17 2042
6752.95 2159
6753.72 2345
6754.50 2518
6755.27 2673
6756.05 2623
6756.82 2562
6757.60 2383
6758.38 2280
6759.15 2174
6759.93 2049
6760.70 1948
6761.48 1917
6762.25 1908
6763.03 1778
6763.81 1690
6764.58 1761
6765.36 1755
6766.14 1693
6766.91 1726
6767.69 1847
6768.46 1803
6769.24 1646
6770.02 1747
6770.79 1712
6771.57 1759
6772.35 1733
6773.12 1710
6773.90 1768
6774.68 1713
6775.45 1729
6776.23 1728
6777.01 1651
6777.78 1631
6778.56 1746
6779.34 1640
6780.11 1599
6780.89 1612
6781.67 1693
6782.45 1685
6783.22 1613
6784.00 1588
6784.78 1667
6785.56 1660
6786.33 1691
6787.11 1605
6787.89 1611
6788.66 1661
6789.44 1687
6790.22 1685
6791.00 1589
6791.78 1538
6792.55 1552
6793.33 1627
6794.11 1584
6794.89 1588
6795.66 1699
6796.44 1661
6797.22 1711
6798.00 1636
6798.78 1708
6799.55 1568
6800.33 1644
6801.11 1628
6801.89 1653
6802.67 1723
6803.45 1602
6804.22 1720
6805.00 1730
6805.78 1721
6806.56 1778
6807.34 1905
6808.12 1919
6808.90 2086
6809.67 1873
6810.45 1827
6811.23 1958
6812.01 1892
6812.79 1821
6813.57 1699
6814.35 1753
6815.13 1738
6815.91 1611
6816.68 1638
6817.46 1669
6818.24 1730
6819.02 1707
6819.80 1785
6820.58 1733
6821.36 1696
6822.14 1776
6822.92 1577
6823.70 1731
6824.48 1787
6825.26 1585
6826.04 1572
6826.82 1574
6827.60 1669
6828.38 1658
6829.16 1654
6829.94 1570
6830.72 1710
6831.50 1593
6832.28 1549
6833.06 1642
6833.84 1513
6834.62 1572
6835.40 1613
6836.18 1674
6836.96 1639
6837.74 1625
6838.52 1582
6839.30 1520
6840.08 1530
6840.86 1667
6841.64 1630
6842.42 1593
6843.20 1578
6843.98 1649
6844.76 1620
6845.54 1730
6846.32 1540
6847.10 1494
6847.89 1474
6848.67 1523
6849.45 1743
6850.23 1696
6851.01 1694
6851.79 2009
6852.57 2152
6853.35 2291
6854.13 2593
6854.92 2598
6855.70 2674
6856.48 2470
6857.26 2323
6858.04 2423
6858.82 2103
6859.60 2094
6860.39 1987
6861.17 1770
6861.95 1815
6862.73 1745
6863.51 1755
6864.29 1784
6865.08 1760
6865.86 1674
6866.64 1817
6867.42 1927
6868.20 1928
6868.99 1941
6869.77 1926
6870.55 2113
6871.33 1978
6872.12 1969
6872.90 2057
6873.68 1962
6874.46 1775
6875.24 1768
6876.03 1911
6876.81 1895
6877.59 1764
6878.38 1739
6879.16 1693
6879.94 1721
6880.72 1839
6881.51 2013
6882.29 2069
6883.07 2152
6883.85 2229
6884.64 2100
6885.42 2262
6886.20 2337
6886.99 2167
6887.77 2400
6888.55 2677
6889.34 3211
6890.12 3748
6890.90 3882
6891.69 4132
6892.47 4106
6893.25 3725
6894.04 3362
6894.82 3115
6895.60 2636
6896.39 2438
6897.17 2234
6897.96 2286
6898.74 2184
6899.52 2105
6900.31 2268
6901.09 2180
6901.88 2191
6902.66 2140
6903.44 2074
6904.23 2178
6905.01 2271
6905.80 2114
6906.58 2303
6907.36 2303
6908.15 2265
6908.93 2313
6909.72 2387
6910.50 2238
6911.29 2286
6912.07 2199
6912.86 2051
6913.64 1997
6914.42 1989
6915.21 1942
6915.99 2022
6916.78 1929
6917.56 1956
6918.35 1919
6919.13 2191
6919.92 2099
6920.70 1890
6921.49 1933
6922.27 1909
6923.06 1924
6923.84 2032
6924.63 2045
6925.42 2150
6926.20 2183
6926.99 2029
6927.77 1971
6928.56 2044
6929.34 2209
6930.13 2149
6930.91 2237
6931.70 2223
6932.48 2140
6933.27 2210
6934.06 2184
6934.84 2277
6935.63 2198
6936.41 2276
6937.20 2367
6937.99 2314
6938.77 2281
6939.56 2321
6940.34 2336
6941.13 2283
6941.92 2320
6942.70 2445
6943.49 2389
6944.28 2509
6945.06 2526
6945.85 2663
6946.64 2651
6947.42 2778
6948.21 2901
6949.00 2811
6949.78 2926
6950.57 2931
6951.36 3029
6952.14 3089
6952.93 3096
6953.72 2912
6954.50 2750
6955.29 2801
6956.08 2795
6956.86 2894
6957.65 2712
6958.44 2930
6959.23 2996
6960.01 2860
6960.80 2987
6961.59 2973
6962.38 2994
6963.16 3047
6963.95 3072
6964.74 2830
6965.53 2902
6966.31 3040
6967.10 3099
6967.89 3054
6968.68 3047
6969.46 2958
6970.25 3145
6971.04 3312
6971.83 3253
6972.62 3292
6973.40 3413
6974.19 3362
6974.98 3420
6975.77 3588
6976.56 3435
6977.34 3359
6978.13 3330
6978.92 3363
6979.71 3387
6980.50 3459
6981.29 3389
6982.08 3424
6982.86 3661
6983.65 3814
6984.44 4130
6985.23 4608
6986.02 5394
6986.81 6261
6987.60 7453
6988.39 8387
6989.17 9031
6989.96 9404
6990.75 9394
6991.54 9007
6992.33 7955
6993.12 7236
6993.91 6539
6994.70 5624
6995.49 4896
6996.28 4566
6997.07 4283
6997.86 4212
6998.64 4291
6999.43 4694
7000.22 5448
7001.01 6596
7001.80 7609
7002.59 8296
7003.38 8859
7004.17 9047
7004.96 9015
7005.75 8433
7006.54 7552
7007.33 6809
7008.12 5863
7008.91 5197
7009.70 4558
7010.49 4059
7011.28 3694
7012.07 3415
7012.86 3457
7013.65 3507
7014.44 3561
7015.23 3645
7016.02 3892
7016.81 3824
7017.61 3755
7018.40 3793
7019.19 3637
7019.98 3532
7020.77 3296
7021.56 3249
7022.35 3032
7023.14 2915
7023.93 3084
7024.72 3035
7025.51 3057
7026.30 3149
7027.10 3249
7027.89 3156
7028.68 3229
7029.47 3065
7030.26 3174
7031.05 3141
7031.84 3135
7032.63 3086
7033.43 2935
7034.22 2808
7035.01 2802
7035.80 2732
7036.59 2643
7037.38 2622
7038.18 2743
7038.97 2920
7039.76 2894
7040.55 2969
7041.34 3186
7042.13 3164
7042.93 3033
7043.72 3095
7044.51 3040
7045.30 2972
7046.09 2847
7046.89 2627
7047.68 2742
7048.47 2797
7049.26 2717
7050.06 2682
7050.85 2684
7051.64 2854
7052.43 2948
7053.23 3156
7054.02 3264
7054.81 3353
7055.60 3278
7056.40 2999
7057.19 2986
7057.98 2774
7058.77 2724
7059.57 2447
7060.36 2470
7061.15 2538
7061.95 2547
7062.74 2457
7063.53 2406
7064.33 2565
7065.12 2449
7065.91 2499
7066.71 2486
7067.50 2600
7068.29 2761
7069.09 2585
7069.88 2541
7070.67 2440
7071.47 2582
7072.26 2557
7073.05 2304
7073.85 2417
7074.64 2436
7075.44 2419
7076.23 2359
7077.02 2377
7077.82 2450
7078.61 2418
7079.41 2495
7080.20 2301
7080.99 2163
7081.79 2283
7082.58 2394
7083.38 2316
7084.17 2298
7084.96 2339
7085.76 2192
7086.55 2139
7087.35 2114
7088.14 2202
7088.94 2299
7089.73 2300
7090.53 2503
7091.32 2653
7092.12 2511
7092.91 2376
7093.71 2393
7094.50 2363
7095.29 2229
7096.09 2070
7096.88 2116
7097.68 1949
7098.48 2013
7099.27 1894
7100.07 1842
7100.86 1970
7101.66 1817
7102.45 1880
7103.25 1853
7104.04 1772
7104.84 1888
7105.63 1795
7106.43 1721
7107.22 1665
7108.02 1607
7108.82 1778
7109.61 1703
7110.41 1588
7111.20 1641
7112.00 1587
7112.79 1558
7113.59 1529
7114.39 1531
7115.18 1612
7115.98 1562
7116.77 1541
7117.57 1519
7118.37 1554
7119.16 1622
7119.96 1755
7120.76 1641
7121.55 1608
7122.35 1587
7123.15 1587
7123.94 1615
7124.74 1669
7125.53 1595
7126.33 1663
7127.13 1667
7127.93 1587
7128.72 1517
7129.52 1427
7130.32 1494
7131.11 1605
7131.91 1616
7132.71 1534
7133.50 1613
7134.30 1572
7135.10 1589
7135.90 1483
7136.69 1520
7137.49 1494
7138.29 1517
7139.08 1387
7139.88 1530
7140.68 1436
7141.48 1413
7142.27 1393
7143.07 1578
7143.87 1541
7144.67 1446
7145.46 1508
7146.26 1453
7147.06 1453
7147.86 1391
7148.66 1412
7149.45 1481
7150.25 1524
7151.05 1422
7151.85 1353
7152.65 1302
7153.44 1184
7154.24 1297
7155.04 1294
7155.84 1223
7156.64 1266
7157.44 1198
7158.23 1275
7159.03 1330
7159.83 1311
7160.63 1334
7161.43 1410
7162.23 1280
7163.03 1226
7163.83 1300
7164.62 1311
7165.42 1253
7166.22 1209
7167.02 1158
7167.82 1195
7168.62 1197
7169.42 1209
7170.22 1182
7171.02 1145
7171.82 1268
7172.61 1197
7173.41 1350
7174.21 1349
7175.01 1296
7175.81 1288
7176.61 1243
7177.41 1237
7178.21 1210
7179.01 1116
7179.81 1285
7180.61 1282
7181.41 1190
7182.21 1200
7183.01 1129
7183.81 1132
7184.61 1179
7185.41 1265
7186.21 1245
7187.01 1287
7187.81 1216
7188.61 1130
7189.41 1096
7190.21 1161
7191.01 1167
7191.81 1202
7192.61 1159
7193.41 1250
7194.21 1124
7195.01 1176
7195.81 1100
7196.61 1147
7197.41 1056
7198.21 1084
7199.01 1085
7199.82 979
7200.62 1151
7201.42 1099
7202.22 1072
7203.02 1122
7203.82 1116
7204.62 1153
7205.42 1104
7206.22 1098
7207.02 1115
7207.83 1068
7208.63 1112
7209.43 1079
7210.23 1069
7211.03 1109
7211.83 1117
7212.63 1031
7213.44 955
7214.24 999
7215.04 1012
7215.84 1108
7216.64 1105
7217.44 1125
7218.25 1146
7219.05 1101
7219.85 1191
7220.65 1210
7221.45 1213
7222.26 1151
7223.06 1143
7223.86 1197
7224.66 1106
7225.46 1150
7226.27 1224
7227.07 1159
7227.87 1166
7228.67 1193
7229.48 1135
7230.28 1045
7231.08 1104
7231.88 1147
7232.69 1122
7233.49 1224
7234.29 1145
7235.09 1062
7235.90 1098
7236.70 1127
7237.50 1068
7238.30 1149
7239.11 1044
7239.91 958
7240.71 1017
7241.52 1010
7242.32 1085
7243.12 1049
7243.93 1064
7244.73 1156
7245.53 1129
7246.34 1162
7247.14 1180
7247.94 1086
7248.75 1020
7249.55 1103
7250.35 1096
7251.16 1098
7251.96 1025
7252.76 1036
7253.57 1130
7254.37 1172
7255.18 1213
7255.98 1119
7256.78 1102
7257.59 1115
7258.39 1087
7259.20 1137
7260.00 1134
7260.80 1085
7261.61 1080
7262.41 1100
7263.22 1037
7264.02 1058
7264.83 1160
7265.63 1165
7266.43 1096
7267.24 1089
7268.04 1151
7268.85 1277
7269.65 1031
7270.46 1035
7271.26 1117
7272.07 1177
7272.87 1174
7273.68 1060
7274.48 1064
7275.29 1244
7276.09 1215
7276.90 1184
7277.70 1241
7278.51 1158
7279.31 1291
7280.12 1281
7280.92 1128
7281.73 1084
7282.53 1226
7283.34 1215
7284.14 1312
7284.95 1476
7285.76 1557
7286.56 1731
7287.37 1671
7288.17 1827
7288.98 2006
7289.78 1994
7290.59 1846
7291.40 1606
7292.20 1590
7293.01 1508
7293.81 1363
7294.62 1313
7295.43 1327
7296.23 1274
7297.04 1250
7297.84 1269
7298.65 1270
7299.46 1359
7300.26 1384
7301.07 1284
7301.88 1265
7302.68 1276
7303.49 1148
7304.30 1248
7305.10 1386
7305.91 1380
7306.72 1249
7307.52 1324
7308.33 1368
7309.14 1386
7309.94 1373
7310.75 1361
7311.56 1483
7312.36 1593
7313.17 1510
7313.98 1553
7314.79 1516
7315.59 1553
7316.40 1525
7317.21 1668
7318.01 1851
7318.82 1774
7319.63 1854
7320.44 2227
7321.24 2446
7322.05 2630
7322.86 2863
7323.67 2694
7324.47 2555
7325.28 2435
7326.09 2162
7326.90 2022
7327.71 1925
7328.51 1876
7329.32 1757
7330.13 1672
7330.94 1692
7331.75 1638
7332.55 1659
7333.36 1650
7334.17 1626
7334.98 1598
7335.79 1575
7336.60 1562
7337.40 1588
7338.21 1577
7339.02 1599
7339.83 1575
7340.64 1648
7341.45 1573
7342.26 1660
7343.06 1671
7343.87 1568
7344.68 1466
7345.49 1438
7346.30 1457
7347.11 1369
7347.92 1372
7348.73 1331
7349.54 1275
7350.34 1346
7351.15 1290
7351.96 1383
7352.77 1350
7353.58 1513
7354.39 1444
7355.20 1369
7356.01 1375
7356.82 1348
7357.63 1398
7358.44 1333
7359.25 1301
7360.06 1276
7360.87 1327
7361.68 1315
7362.49 1341
7363.30 1235
7364.11 1292
7364.92 1231
7365.73 1258
7366.54 1279
7367.35 1239
7368.16 1264
7368.97 1228
7369.78 1313
7370.59 1316
7371.40 1308
7372.21 1201
7373.02 1232
7373.83 1311
7374.64 1312
7375.45 1343
7376.26 1301
7377.07 1343
7377.88 1377
7378.69 1315
7379.50 1311
7380.31 1267
7381.12 1343
7381.94 1508
7382.75 1506
7383.56 1539
7384.37 1599
7385.18 1640
7385.99 1602
7386.80 1611
7387.61 1486
7388.42 1447
7389.23 1438
7390.05 1389
7390.86 1396
7391.67 1445
7392.48 1361
7393.29 1257
7394.10 1225
7394.92 1257
7395.73 1331
7396.54 1284
7397.35 1303
7398.16 1350
7398.97 1455
7399.79 1356
7400.60 1399
7401.41 1522
7402.22 1613
7403.03 1578
7403.85 1715
7404.66 1673
7405.47 1628
7406.28 1547
7407.09 1542
7407.91 1465
7408.72 1447
7409.53 1383
7410.34 1385
7411.16 1337
7411.97 1310
7412.78 1269
7413.59 1295
7414.41 1317
7415.22 1225
7416.03 1231
7416.84 1278
7417.66 1239
7418.47 1180
7419.28 1199
7420.10 1141
7420.91 1189
7421.72 1218
7422.54 1172
7423.35 1152
7424.16 1032
7424.97 1070
7425.79 1007
7426.60 1035
7427.41 1124
7428.23 1030
7429.04 1077
7429.86 1085
7430.67 1102
7431.48 1014
7432.30 1049
7433.11 1132
7433.92 1194
7434.74 1157
7435.55 1181
7436.36 1117
7437.18 1077
7437.99 1045
7438.81 1046
7439.62 1023
7440.43 995
7441.25 1124
7442.06 1009
7442.88 1041
7443.69 1036
7444.51 1083
7445.32 1009
7446.13 1044
7446.95 1093
7447.76 1123
7448.58 1138
7449.39 1092
7450.21 1140
7451.02 1055
7451.84 1070
7452.65 1039
7453.47 1101
7454.28 1143
7455.10 1094
7455.91 974
7456.73 986
7457.54 1077
7458.36 1019
7459.17 1081
7459.99 1148
7460.80 1226
7461.62 1073
7462.43 1087
7463.25 1176
7464.06 1092
7464.88 1116
7465.69 1193
7466.51 1164
7467.32 1200
7468.14 1240
7468.96 1225
7469.77 1106
7470.59 1089
7471.40 1196
7472.22 1151
7473.03 1141
7473.85 1174
7474.67 1173
7475.48 1150
7476.30 1183
7477.11 1332
7477.93 1256
7478.75 1186
7479.56 1217
7480.38 1202
7481.20 1191
7482.01 1198
7482.83 1121
7483.65 1147
7484.46 1035
7485.28 1137
7486.09 1120
7486.91 1063
7487.73 1047
7488.54 1206
7489.36 1131
7490.18 1030
7491.00 1112
7491.81 1023
7492.63 1030
7493.45 1011
7494.26 982
7495.08 967
7495.90 980
7496.71 1025
7497.53 953
7498.35 927
7499.17 897
7499.98 865
7500.80 990
7501.62 1076
7502.44 1007
7503.25 887
7504.07 889
7504.89 813
7505.71 906
7506.52 896
7507.34 862
7508.16 931
7508.98 953
7509.80 969
7510.61 939
7511.43 914
7512.25 933
7513.07 925
7513.89 841
7514.70 903
7515.52 949
7516.34 891
7517.16 923
7517.98 869
7518.79 909
7519.61 958
7520.43 923
7521.25 934
7522.07 896
7522.89 856
7523.71 838
7524.52 858
7525.34 898
7526.16 873
7526.98 930
7527.80 952
7528.62 903
7529.44 1000
7530.26 955
7531.08 949
7531.89 865
7532.71 895
7533.53 858
7534.35 862
7535.17 816
7535.99 840
7536.81 859
7537.63 867
7538.45 952
7539.27 831
7540.09 958
7540.91 919
7541.73 903
7542.55 995
7543.37 969
7544.19 954
7545.01 886
7545.83 943
7546.65 931
7547.47 981
7548.29 906
7549.11 908
7549.93 932
7550.75 898
7551.57 934
7552.39 951
7553.21 953
7554.03 977
7554.85 919
7555.67 895
7556.49 920
7557.31 970
7558.13 925
7558.95 926
7559.77 923
7560.59 930
7561.41 998
7562.23 1021
7563.05 952
7563.87 932
7564.69 1008
7565.52 909
7566.34 975
7567.16 991
7567.98 956
7568.80 970
7569.62 967
7570.44 1043
7571.26 1025
7572.08 918
7572.91 1029
7573.73 1044
7574.55 1013
7575.37 984
7576.19 978
7577.01 884
7577.83 912
7578.66 937
7579.48 921
7580.30 1025
7581.12 988
7581.94 981
7582.77 1029
7583.59 921
7584.41 880
7585.23 917
7586.05 1096
7586.88 1051
7587.70 999
7588.52 996
7589.34 1016
7590.16 990
7590.99 1032
7591.81 1004
7592.63 1087
7593.45 1137
7594.28 1050
7595.10 1033
7595.92 1070
7596.74 990
7597.57 982
7598.39 1070
7599.21 1129
7600.03 1115
7600.86 1095
7601.68 1096
7602.50 1173
7603.33 1074
7604.15 1131
7604.97 1113
7605.80 1249
7606.62 1184
7607.44 1206
7608.26 1169
7609.09 1218
7609.91 1338
7610.73 1198
7611.56 1187
7612.38 1221
7613.21 1195
7614.03 1162
7614.85 1168
7615.68 1136
7616.50 1164
7617.32 1220
7618.15 1284
7618.97 1315
7619.80 1422
7620.62 1446
7621.44 1647
7622.27 1670
7623.09 1639
7623.92 1571
7624.74 1548
7625.56 1337
7626.39 1356
7627.21 1240
7628.04 1239
7628.86 1356
7629.68 1195
7630.51 1170
7631.33 1215
7632.16 1285
7632.98 1421
7633.81 1407
7634.63 1474
7635.46 1542
7636.28 1412
7637.11 1409
7637.93 1396
7638.76 1270
7639.58 1374
7640.41 1299
7641.23 1210
7642.06 1196
7642.88 1137
7643.71 1130
7644.53 1145
7645.36 1054
7646.18 1038
7647.01 1089
7647.83 1120
7648.66 1029
7649.48 1062
7650.31 1026
7651.14 1085
7651.96 933
7652.79 954
7653.61 1000
7654.44 1076
7655.26 997
7656.09 977
7656.92 1014
7657.74 1070
7658.57 1045
7659.39 997
7660.22 849
7661.05 995
7661.87 1059
7662.70 1044
7663.52 1009
7664.35 967
7665.18 1008
7666.00 1051
7666.83 1004
7667.66 977
7668.48 982
7669.31 1018
7670.14 1013
7670.96 990
7671.79 976
7672.62 941
7673.44 962
7674.27 936
7675.10 993
7675.92 929
7676.75 907
7677.58 989
7678.40 940
7679.23 948
7680.06 936
7680.89 926
7681.71 956
7682.54 924
7683.37 954
7684.19 961
7685.02 871
7685.85 902
7686.68 908
7687.50 1006
7688.33 1000
7689.16 982
7689.99 952
7690.81 953
7691.64 1009
7692.47 947
7693.30 966
7694.13 847
7694.95 953
7695.78 940
7696.61 947
7697.44 934
7698.27 966
7699.09 1017
7699.92 996
7700.75 982
7701.58 979
7702.41 1056
7703.24 1025
7704.06 964
7704.89 976
7705.72 907
7706.55 906
7707.38 949
7708.21 957
7709.04 915
7709.86 912
7710.69 933
7711.52 914
7712.35 965
7713.18 854
7714.01 972
7714.84 896
7715.67 838
7716.50 908
7717.32 919
7718.15 905
7718.98 904
7719.81 917
7720.64 903
7721.47 942
7722.30 853
7723.13 819
7723.96 786
7724.79 912
7725.62 991
7726.45 901
7727.28 933
7728.11 846
7728.94 849
7729.77 839
7730.60 904
7731.43 846
7732.26 830
7733.09 914
7733.92 828
7734.75 842
7735.58 882
7736.41 805
7737.24 860
7738.07 879
7738.90 804
7739.73 794
7740.56 853
7741.39 839
7742.22 828
7743.05 848
7743.88 899
7744.71 849
7745.54 894
7746.37 819
7747.20 845
7748.03 868
7748.87 803
7749.70 920
7750.53 954
7751.36 942
7752.19 927
7753.02 1006
7753.85 1032
7754.68 986
7755.51 1009
7756.34 866
7757.18 850
7758.01 822
7758.84 882
7759.67 930
7760.50 837
7761.33 864
7762.16 892
7763.00 914
7763.83 871
7764.66 941
7765.49 879
7766.32 943
7767.16 954
7767.99 911
7768.82 853
7769.65 816
7770.48 955
7771.31 886
7772.15 881
7772.98 915
7773.81 896
7774.64 914
7775.48 885
7776.31 880
7777.14 817
7777.97 897
7778.81 971
7779.64 884
7780.47 868
7781.30 851
7782.14 835
7782.97 936
7783.80 985
7784.63 902
7785.47 867
7786.30 906
7787.13 840
7787.97 879
7788.80 965
7789.63 927
7790.46 936
7791.30 970
7792.13 912
7792.96 947
7793.80 991
7794.63 912
7795.46 903
7796.30 944
7797.13 967
7797.96 961
7798.80 943
7799.63 956
7800.46 981
7801.30 911
7802.13 996
7802.97 997
7803.80 904
7804.63 949
7805.47 995
7806.30 961
7807.13 969
7807.97 1079
7808.80 1009
7809.64 1132
7810.47 1028
7811.31 1000
7812.14 1192
7812.97 1203
7813.81 1106
7814.64 1109
7815.48 1156
7816.31 1156
7817.15 1180
7817.98 1160
7818.82 1168
7819.65 1302
7820.48 1271
7821.32 1306
7822.15 1358
7822.99 1272
7823.82 1262
7824.66 1253
7825.49 1186
7826.33 1143
7827.16 1180
7828.00 1210
7828.83 1295
7829.67 1497
7830.50 1598
7831.34 1433
7832.17 1488
7833.01 1440
7833.85 1403
7834.68 1367
7835.52 1374
7836.35 1333
7837.19 1493
7838.02 1511
7838.86 1621
7839.69 1547
7840.53 1486
7841.37 1449
7842.20 1336
7843.04 1376
7843.87 1285
7844.71 1344
7845.55 1305
7846.38 1356
7847.22 1345
7848.05 1325
7848.89 1256
7849.73 1265
7850.56 1221
7851.40 1169
7852.24 1312
7853.07 1231
7853.91 1210
7854.74 1183
7855.58 1214
7856.42 1313
7857.25 1174
7858.09 1191
7858.93 1251
7859.76 1263
7860.60 1301
7861.44 1336
7862.28 1329
7863.11 1424
7863.95 1397
7864.79 1376
7865.62 1332
7866.46 1299
7867.30 1313
7868.14 1269
7868.97 1283
7869.81 1302
7870.65 1286
7871.48 1301
7872.32 1345
7873.16 1328
7874.00 1310
7874.83 1445
7875.67 1490
7876.51 1457
7877.35 1376
7878.19 1363
7879.02 1420
7879.86 1616
7880.70 1740
7881.54 1753
7882.37 1653
7883.21 1789
7884.05 1638
7884.89 1485
7885.73 1584
7886.57 1529
7887.40 1362
7888.24 1387
7889.08 1369
7889.92 1435
7890.76 1472
7891.60 1395
7892.43 1446
7893.27 1427
7894.11 1578
7894.95 1535
7895.79 1548
7896.63 1668
7897.47 1570
7898.30 1540
7899.14 1367
7899.98 1396
7900.82 1511
7901.66 1328
7902.50 1351
7903.34 1378
7904.18 1349
7905.02 1262
7905.86 1393
7906.70 1423
7907.54 1354
7908.37 1283
7909.21 1178
7910.05 1210
7910.89 1305
7911.73 1280
7912.57 1186
7913.41 1236
7914.25 1170
7915.09 1194
7915.93 1115
7916.77 1251
7917.61 1176
7918.45 1118
7919.29 1201
7920.13 1353
7920.97 1297
7921.81 1227
7922.65 1187
7923.49 1267
7924.33 1255
7925.17 1226
7926.01 1154
7926.85 1093
7927.69 1063
7928.53 987
7929.37 1054
7930.21 1045
7931.05 1164
7931.90 1119
7932.74 1088
7933.58 1025
7934.42 965
7935.26 956
7936.10 913
7936.94 938
7937.78 953
7938.62 1084
7939.46 980
7940.30 970
7941.14 1056
7941.99 1183
7942.83 1066
7943.67 1084
7944.51 1077
7945.35 1095
7946.19 1019
7947.03 988
7947.88 1062
7948.72 1023
7949.56 1087
7950.40 1079
7951.24 1012
7952.08 1101
7952.93 1130
7953.77 1100
7954.61 1112
7955.45 1104
7956.29 1202
7957.13 1197
7957.98 1273
7958.82 1323
7959.66 1276
7960.50 1249
7961.35 1135
7962.19 1114
7963.03 1105
7963.87 1144
7964.71 1170
7965.56 1161
7966.40 1115
7967.24 1122
7968.08 1142
7968.93 1200
7969.77 1330
7970.61 1364
7971.45 1418
7972.30 1372
7973.14 1321
7973.98 1289
7974.83 1171
7975.67 1167
7976.51 1131
7977.36 1088
7978.20 1102
7979.04 1109
7979.88 1049
7980.73 1057
7981.57 1090
7982.41 976
7983.26 1046
7984.10 1011
7984.94 1024
7985.79 986
7986.63 969
7987.47 1007
7988.32 1021
7989.16 1027
7990.01 1090
7990.85 908
7991.69 902
7992.54 955
7993.38 944
7994.23 942
7995.07 945
7995.91 867
7996.76 827
7997.60 881
7998.45 920
7999.29 883
8000.13 847
8000.98 912
8001.82 938
8002.67 850
8003.51 868
8004.36 866
8005.20 884
8006.04 906
8006.89 843
8007.73 856
8008.58 889
8009.42 882
8010.27 947
8011.11 869
8011.96 818
8012.80 883
8013.65 792
8014.49 830
8015.34 882
8016.18 939
8017.03 840
8017.87 751
8018.72 850
8019.56 787
8020.41 813
8021.25 856
8022.10 796
8022.95 842
8023.79 876
8024.64 780
8025.48 766
8026.33 791
8027.17 816
8028.02 702
8028.86 699
8029.71 745
8030.56 761
8031.40 730
8032.25 760
8033.09 726
8033.94 754
8034.79 869
8035.63 744
8036.48 763
8037.32 767
8038.17 779
8039.02 783
8039.86 671
8040.71 752
8041.56 739
8042.40 720
8043.25 749
8044.10 765
8044.94 797
8045.79 796
8046.64 766
8047.48 760
8048.33 731
8049.18 737
8050.02 809
8050.87 857
8051.72 808
8052.56 748
8053.41 765
8054.26 822
8055.11 817
8055.95 739
8056.80 733
8057.65 739
8058.49 759
8059.34 700
8060.19 671
8061.04 704
8061.88 672
8062.73 795
8063.58 750
8064.43 763
8065.27 742
8066.12 727
8066.97 724
8067.82 712
8068.67 721
8069.51 669
8070.36 671
8071.21 719
8072.06 759
8072.91 694
8073.75 712
8074.60 734
8075.45 685
8076.30 702
8077.15 729
8078.00 677
8078.84 666
8079.69 694
8080.54 721
8081.39 713
8082.24 650
8083.09 723
8083.94 760
8084.78 725
8085.63 729
8086.48 673
8087.33 715
8088.18 760
8089.03 780
8089.88 750
8090.73 728
8091.58 698
8092.42 722
8093.27 696
8094.12 695
8094.97 766
8095.82 755
8096.67 718
8097.52 677
8098.37 722
8099.22 664
8100.07 666
8100.92 684
8101.77 699
8102.62 719
8103.47 721
8104.32 655
8105.17 624
8106.02 721
8106.87 700
8107.72 741
8108.57 692
8109.42 681
8110.27 667
8111.12 650
8111.97 736
8112.82 719
8113.67 715
8114.52 649
8115.37 629
8116.22 693
8117.07 694
8117.92 688
8118.77 681
8119.62 722
8120.47 713
8121.32 739
8122.17 724
8123.02 674
8123.87 703
8124.72 715
8125.57 709
8126.43 673
8127.28 744
8128.13 732
8128.98 750
8129.83 703
8130.68 746
8131.53 740
8132.38 657
8133.23 735
8134.09 777
8134.94 809
8135.79 770
8136.64 694
8137.49 774
8138.34 725
8139.19 711
8140.05 754
8140.90 756
8141.75 714
8142.60 735
8143.45 766
8144.30 788
8145.16 827
8146.01 762
8146.86 692
8147.71 740
8148.56 702
8149.42 843
8150.27 851
8151.12 793
8151.97 845
8152.83 852
8153.68 866
8154.53 919
8155.38 885
8156.24 815
8157.09 904
8157.94 891
8158.79 1054
8159.65 1001
8160.50 977
8161.35 991
8162.20 972
8163.06 944
8163.91 831
8164.76 812
8165.62 807
8166.47 913
8167.32 858
8168.17 862
8169.03 827
8169.88 773
8170.73 837
8171.59 827
8172.44 772
8173.29 791
8174.15 717
8175.00 750
8175.85 875
8176.71 862
8177.56 718
8178.42 734
8179.27 776
8180.12 843
8180.98 798
8181.83 711
8182.68 759
8183.54 694
8184.39 703
8185.25 751
8186.10 726
8186.95 733
8187.81 697
8188.66 673
8189.52 695
8190.37 703
8191.22 728
8192.08 648
8192.93 619
8193.79 650
8194.64 717
8195.50 705
8196.35 755
8197.21 661
8198.06 636
8198.92 682
8199.77 748
8200.63 694
8201.48 651
8202.33 579
8203.19 665
8204.04 664
8204.90 735
8205.75 703
8206.61 604
8207.47 686
8208.32 624
8209.18 683
8210.03 736
8210.89 721
8211.74 739
8212.60 692
8213.45 680
8214.31 679
8215.16 693
8216.02 710
8216.87 699
8217.73 678
8218.59 600
8219.44 673
8220.30 615
8221.15 599
8222.01 628
8222.87 654
8223.72 651
8224.58 683
8225.43 609
8226.29 680
8227.15 710
8228.00 649
8228.86 679
8229.71 791
8230.57 733
8231.43 713
8232.28 692
8233.14 720
8234.00 696
8234.85 698
8235.71 677
8236.57 702
8237.42 594
8238.28 603
8239.14 633
8239.99 674
8240.85 684
8241.71 594
8242.56 670
8243.42 650
8244.28 611
8245.14 677
8245.99 682
8246.85 729
8247.71 701
8248.56 666
8249.42 716
8250.28 646
8251.14 687
8251.99 638
8252.85 601
8253.71 626
8254.57 709
8255.42 676
8256.28 635
8257.14 727
8258.00 644
8258.86 579
8259.71 593
8260.57 637
8261.43 694
8262.29 620
8263.15 679
8264.00 666
8264.86 630
8265.72 685
8266.58 711
8267.44 693
8268.29 694
8269.15 680
8270.01 684
8270.87 640
8271.73 661
8272.59 714
8273.45 687
8274.30 693
8275.16 745
8276.02 761
8276.88 703
8277.74 653
8278.60 717
8279.46 792
8280.32 710
8281.18 776
8282.03 834
8282.89 675
8283.75 744
8284.61 688
8285.47 703
8286.33 713
8287.19 724
8288.05 786
8288.91 811
8289.77 785
8290.63 855
8291.49 927
8292.35 934
8293.21 953
8294.07 898
8294.93 915
8295.78 909
8296.64 1097
8297.50 1037
8298.36 1027
8299.22 1141
8300.08 1067
8300.94 913
8301.80 907
8302.66 830
8303.52 948
8304.38 869
8305.25 831
8306.11 820
8306.97 826
8307.83 876
8308.69 835
8309.55 841
8310.41 855
8311.27 757
8312.13 788
8312.99 756
8313.85 759
8314.71 761
8315.57 773
8316.43 852
8317.29 738
8318.15 823
8319.02 812
8319.88 781
8320.74 758
8321.60 791
8322.46 804
8323.32 741
8324.18 746
8325.04 783
8325.90 721
8326.77 732
8327.63 757
8328.49 750
8329.35 730
8330.21 710
8331.07 690
8331.93 724
8332.80 708
8333.66 672
8334.52 692
8335.38 689
8336.24 727
8337.11 637
8337.97 704
8338.83 752
8339.69 808
8340.55 778
8341.42 716
8342.28 671
8343.14 653
8344.00 701
8344.86 710
8345.73 687
8346.59 728
8347.45 660
8348.31 609
8349.18 733
8350.04 663
8350.90 720
8351.76 694
8352.63 723
8353.49 699
8354.35 666
8355.22 690
8356.08 676
8356.94 691
8357.80 636
8358.67 712
8359.53 716
8360.39 759
8361.26 755
8362.12 705
8362.98 634
8363.85 689
8364.71 733
8365.57 658
8366.44 704
8367.30 741
8368.16 831
8369.03 751
8369.89 726
8370.75 756
8371.62 754
8372.48 780
8373.35 718
8374.21 714
8375.07 716
8375.94 695
8376.80 683
8377.67 695
8378.53 722
8379.39 760
8380.26 740
8381.12 820
8381.99 768
8382.85 759
8383.71 746
8384.58 711
8385.44 741
8386.31 733
8387.17 789
8388.04 731
8388.90 752
8389.77 713
8390.63 737
8391.50 655
8392.36 683
8393.22 714
8394.09 684
8394.95 682
8395.82 743
8396.68 764
8397.55 722
8398.41 703
8399.28 717
8400.14 684
8401.01 721
8401.88 679
8402.74 700
8403.61 686
8404.47 723
8405.34 740
8406.20 671
8407.07 740
8407.93 765
8408.80 706
8409.66 760
8410.53 694
8411.40 788
8412.26 793
8413.13 722
8413.99 740
8414.86 734
8415.73 789
8416.59 718
8417.46 682
8418.32 674
8419.19 758
8420.06 766
8420.92 792
8421.79 848
8422.65 785
8423.52 786
8424.39 842
8425.25 770
8426.12 769
8426.99 809
8427.85 855
8428.72 837
8429.59 891
8430.45 889
8431.32 834
8432.19 945
8433.05 951
8433.92 910
8434.79 873
8435.65 876
8436.52 940
8437.39 941
8438.26 905
8439.12 954
8439.99 1019
8440.86 1012
8441.73 969
8442.59 1098
8443.46 1088
8444.33 1165
8445.19 1143
8446.06 1209
8446.93 1348
8447.80 1359
8448.67 1297
8449.53 1299
8450.40 1326
8451.27 1210
8452.14 1195
8453.00 1162
8453.87 1105
8454.74 1172
8455.61 1223
8456.48 1177
8457.34 1261
8458.21 1337
8459.08 1322
8459.95 1501
8460.82 1389
8461.69 1345
8462.55 1385
8463.42 1412
8464.29 1417
8465.16 1374
8466.03 1214
8466.90 1176
8467.77 1348
8468.63 1327
8469.50 1323
8470.37 1391
8471.24 1385
8472.11 1620
8472.98 1896
8473.85 2282
8474.72 2372
8475.58 2342
8476.45 2158
8477.32 1992
8478.19 1920
8479.06 1631
8479.93 1536
8480.80 1325
8481.67 1217
8482.54 1142
8483.41 1099
8484.28 962
8485.15 989
8486.02 962
8486.89 946
8487.76 938
8488.63 949
8489.50 1034
8490.37 1006
8491.24 935
8492.11 1009
8492.98 966
8493.85 1028
8494.72 973
8495.59 992
8496.46 1064
8497.33 972
8498.20 943
8499.07 973
8499.94 994
8500.81 983
8501.68 955
8502.55 1002
8503.42 975
8504.29 883
8505.16 910
8506.03 950
8506.90 925
8507.77 981
8508.64 956
8509.51 940
8510.38 951
8511.25 903
8512.13 1014
8513.00 1156
8513.87 1164
8514.74 1068
8515.61 977
8516.48 1030
8517.35 970
8518.22 943
8519.09 966
8519.97 932
8520.84 851
8521.71 895
8522.58 947
8523.45 951
8524.32 944
8525.19 962
8526.07 896
8526.94 948
8527.81 864
8528.68 946
8529.55 998
8530.43 973
8531.30 938
8532.17 873
8533.04 911
8533.91 1015
8534.79 889
8535.66 934
8536.53 962
8537.40 931
8538.27 962
8539.15 1094
8540.02 982
8540.89 1067
8541.76 1030
8542.64 1045
8543.51 1010
8544.38 906
8545.25 1021
8546.13 925
8547.00 978
8547.87 1029
8548.74 1007
8549.62 978
8550.49 947
8551.36 948
8552.24 1014
8553.11 1029
8553.98 1008
8554.86 1049
8555.73 1156
8556.60 1170
8557.48 1264
8558.35 1228
8559.22 1316
8560.10 1224
8560.97 1147
8561.84 1220
8562.72 1096
8563.59 999
8564.46 1005
8565.34 960
8566.21 978
8567.08 919
8567.96 882
8568.83 931
8569.71 892
8570.58 926
8571.45 823
8572.33 899
8573.20 824
8574.08 903
8574.95 955
8575.82 923
8576.70 937
8577.57 903
8578.45 928
8579.32 946
8580.20 894
8581.07 974
8581.94 982
8582.82 955
8583.69 958
8584.57 848
8585.44 878
8586.32 921
8587.19 918
8588.07 982
8588.94 909
8589.82 905
8590.69 997
8591.57 931
8592.44 932
8593.32 959
8594.19 938
8595.07 886
8595.94 897
8596.82 990
8597.69 939
8598.57 919
8599.44 946
8600.32 931
8601.19 954
8602.07 914
8602.95 839
8603.82 915
8604.70 982
8605.57 942
8606.45 890
8607.32 933
8608.20 970
8609.08 1005
8609.95 963
8610.83 1023
8611.70 1023
8612.58 998
8613.46 1026
8614.33 984
8615.21 997
8616.08 970
8616.96 978
8617.84 1041
8618.71 1023
8619.59 1075
8620.47 923
8621.34 1034
8622.22 1141
8623.10 1068
8623.97 1019
8624.85 1064
8625.73 1160
8626.60 1256
8627.48 1176
8628.36 1110
8629.23 1166
8630.11 1223
8630.99 1195
8631.87 1133
8632.74 1254
8633.62 1191
8634.50 1246
8635.37 1284
8636.25 1292
8637.13 1261
8638.01 1309
8638.88 1287
8639.76 1235
8640.64 1281
8641.52 1329
8642.39 1353
8643.27 1500
8644.15 1354
8645.03 1395
8645.90 1396
8646.78 1345
8647.66 1435
8648.54 1409
8649.42 1432
8650.29 1579
8651.17 1467
8652.05 1483
8652.93 1530
8653.81 1540
8654.68 1597
8655.56 1574
8656.44 1635
8657.32 1693
8658.20 1625
8659.08 1572
8659.95 1674
8660.83 1692
8661.71 1661
8662.59 1668
8663.47 1653
8664.35 1713
8665.23 1731
8666.10 1593
8666.98 1723
8667.86 1822
8668.74 1846
8669.62 1776
8670.50 1835
8671.38 1958
8672.26 1987
8673.14 2251
8674.02 2312
8674.90 2484
8675.77 2729
8676.65 3047
8677.53 3315
8678.41 3702
8679.29 3615
8680.17 3473
8681.05 3529
8681.93 3301
8682.81 2938
8683.69 2751
8684.57 2480
8685.45 2287
8686.33 2145
8687.21 2140
8688.09 1963
8688.97 1970
8689.85 2008
8690.73 2139
8691.61 2171
8692.49 2292
8693.37 2796
8694.25 3238
8695.13 3753
8696.01 4373
8696.89 4692
8697.77 4803
8698.65 4544
8699.53 4478
8700.41 4029
8701.29 3425
8702.17 2823
8703.05 2620
8703.94 2181
8704.82 2081
8705.70 1815
8706.58 1812
8707.46 1595
8708.34 1505
8709.22 1551
8710.10 1521
8710.98 1517
8711.86 1427
8712.75 1403
8713.63 1513
8714.51 1519
8715.39 1532
8716.27 1507
8717.15 1448
8718.03 1449
8718.91 1364
8719.80 1445
8720.68 1387
8721.56 1464
8722.44 1360
8723.32 1367
8724.20 1391
8725.09 1407
8725.97 1516
8726.85 1344
8727.73 1295
8728.61 1218
8729.50 1386
8730.38 1335
8731.26 1404
8732.14 1411
8733.02 1478
8733.91 1371
8734.79 1527
8735.67 1516
8736.55 1538
8737.44 1505
8738.32 1494
8739.20 1433
8740.08 1422
8740.97 1368
8741.85 1300
8742.73 1167
8743.61 1304
8744.50 1217
8745.38 1223
8746.26 1247
8747.15 1211
8748.03 1180
8748.91 1284
8749.79 1199
8750.68 1276
8751.56 1257
8752.44 1244
8753.33 1313
8754.21 1312
8755.09 1318
8755.98 1309
8756.86 1251
8757.74 1181
8758.63 1354
8759.51 1365
8760.39 1217
8761.28 1204
8762.16 1274
8763.05 1332
8763.93 1334
8764.81 1333
8765.70 1289
8766.58 1197
8767.46 1160
8768.35 1245
8769.23 1178
8770.12 1259
8771.00 1348
8771.89 1320
8772.77 1303
8773.65 1334
8774.54 1314
8775.42 1409
8776.31 1410
8777.19 1392
8778.08 1290
8778.96 1339
8779.84 1275
8780.73 1219
8781.61 1114
8782.50 1177
8783.38 1128
8784.27 1068
8785.15 1101
8786.04 1039
8786.92 1048
8787.81 1063
8788.69 1116
8789.58 1105
8790.46 1061
8791.35 1097
8792.23 1030
8793.12 969
8794.00 1097
8794.89 1073
8795.77 1094
8796.66 1082
8797.55 1139
8798.43 1030
8799.32 1087
8800.20 1027
8801.09 1013
8801.97 1068
8802.86 995
8803.74 964
8804.63 1081
8805.52 992
8806.40 957
8807.29 1073
8808.17 1030
8809.06 1076
8809.95 1055
8810.83 1048
8811.72 1074
8812.60 1098
8813.49 1038
8814.38 1006
8815.26 1056
8816.15 963
8817.04 1002
8817.92 906
8818.81 1046
8819.70 899
8820.58 1015
8821.47 1032
8822.36 921
8823.24 1061
8824.13 997
8825.02 939
8825.90 972
8826.79 886
8827.68 956
8828.56 956
8829.45 891
8830.34 899
8831.23 991
8832.11 918
8833.00 887
8833.89 906
8834.77 852
8835.66 866
8836.55 867
8837.44 910
8838.32 976
8839.21 889
8840.10 900
8840.99 923
8841.88 851
8842.76 898
8843.65 827
8844.54 885
8845.43 897
8846.31 807
8847.20 761
8848.09 852
8848.98 855
8849.87 825
8850.75 864
8851.64 878
8852.53 819
8853.42 895
8854.31 846
8855.20 837
8856.08 783
8856.97 763
8857.86 851
8858.75 747
8859.64 711
8860.53 794
8861.42 777
8862.30 797
8863.19 751
8864.08 758
8864.97 794
8865.86 742
8866.75 793
8867.64 797
8868.53 801
8869.42 787
8870.30 781
8871.19 752
8872.08 745
8872.97 744
8873.86 822
8874.75 760
8875.64 697
8876.53 695
8877.42 753
8878.31 721
8879.20 759
8880.09 661
8880.98 757
8881.87 827
8882.76 723
8883.65 724
8884.54 760
8885.43 650
8886.32 711
8887.21 670
8888.10 670
8888.99 761
8889.88 805
8890.77 728
8891.66 766
8892.55 737
8893.44 775
8894.33 790
8895.22 653
8896.11 718
8897.00 700
8897.89 702
8898.78 698
8899.67 694
8900.56 709
8901.45 637
8902.34 697
8903.23 700
8904.12 636
8905.02 667
8905.91 713
8906.80 674
8907.69 617
8908.58 733
8909.47 650
8910.36 680
8911.25 718
8912.14 709
8913.04 665
8913.93 749
8914.82 675
8915.71 713
8916.60 772
8917.49 654
8918.38 639
8919.28 636
8920.17 668
8921.06 665
8921.95 672
8922.84 685
8923.73 656
8924.63 631
8925.52 662
8926.41 738
8927.30 646
8928.19 591
8929.09 598
8929.98 599
8930.87 637
8931.76 615
8932.65 640
8933.55 645
8934.44 648
8935.33 681
8936.22 688
8937.12 628
8938.01 628
8938.90 620
8939.79 596
8940.69 629
8941.58 646
8942.47 608
8943.37 618
8944.26 627
8945.15 694
8946.04 616
8946.94 602
8947.83 631
8948.72 672
8949.62 617
8950.51 639
8951.40 634
8952.30 566
8953.19 643
8954.08 617
8954.98 590
8955.87 572
8956.76 572
8957.66 602
8958.55 607
8959.44 646
8960.34 664
8961.23 610
8962.12 553
8963.02 548
8963.91 581
8964.81 587
8965.70 601
8966.59 622
8967.49 626
8968.38 582
8969.28 602
8970.17 573
8971.06 584
8971.96 617
8972.85 645
8973.75 642
8974.64 599
8975.54 610
8976.43 591
8977.32 618
8978.22 600
8979.11 598
8980.01 593
8980.90 619
8981.80 600
8982.69 636
8983.59 609
8984.48 624
8985.38 621
8986.27 603
8987.17 572
8988.06 567
8988.96 550
8989.85 570
8990.75 531
8991.64 566
8992.54 568
8993.43 557
8994.33 594
8995.22 610
8996.12 675
8997.01 584
8997.91 561
8998.81 598
8999.70 622
9000.60 534
9001.49 505
9002.39 476
9003.28 498
9004.18 557
9005.08 581
9005.97 522
9006.87 565
9007.76 525
9008.66 540
9009.56 662
9010.45 568
9011.35 547
9012.24 567
9013.14 611
9014.04 593
9014.93 620
9015.83 583
9016.73 571
9017.62 553
9018.52 547
9019.42 616
9020.31 594
9021.21 539
9022.11 495
9023.00 529
9023.90 557
9024.80 573
9025.69 579
9026.59 567
9027.49 458
9028.38 470
9029.28 521
9030.18 520
9031.08 550
9031.97 554
9032.87 551
9033.77 483
9034.66 506
9035.56 546
9036.46 579
9037.36 558
9038.25 582
9039.15 590
9040.05 556
9040.95 555
9041.85 536
9042.74 564
9043.64 534
9044.54 553
9045.44 598
9046.33 577
9047.23 601
9048.13 529
9049.03 526
9049.93 537
9050.82 493
9051.72 592
9052.62 550
9053.52 598
9054.42 557
9055.32 563
9056.21 548
9057.11 562
9058.01 551
9058.91 602
9059.81 613
9060.71 578
9061.61 627
9062.50 602
9063.40 522
9064.30 622
9065.20 576
9066.10 589
9067.00 583
9067.90 560
9068.80 566
9069.70 554
9070.60 597
9071.49 633
9072.39 597
9073.29 577
9074.19 572
9075.09 506
9075.99 530
9076.89 578
9077.79 596
9078.69 621
9079.59 580
9080.49 622
9081.39 602
9082.29 589
9083.19 636
9084.09 580
9084.99 600
9085.89 638
9086.79 618
9087.69 588
9088.59 585
9089.49 611
9090.39 616
9091.29 633
9092.19 621
9093.09 584
9093.99 610
9094.89 627
9095.79 735
9096.69 725
9097.59 605
9098.49 574
9099.39 615
9100.29 564
9101.19 547
9102.09 696
9102.99 582
9103.90 632
9104.80 706
9105.70 622
9106.60 597
9107.50 644
9108.40 573
9109.30 569
9110.20 588
9111.10 637
9112.00 578
9112.91 584
9113.81 602
9114.71 557
9115.61 565
9116.51 557
9117.41 498
9118.31 563
9119.22 560
9120.12 557
9121.02 551
9121.92 513
9122.82 526
9123.72 518
9124.63 573
9125.53 622
9126.43 523
9127.33 557
9128.23 558
9129.14 597
9130.04 582
9130.94 571
9131.84 568
9132.74 581
9133.65 582
9134.55 589
9135.45 570
9136.35 549
9137.26 532
9138.16 548
9139.06 505
9139.96 568
9140.87 621
9141.77 617
9142.67 559
9143.57 548
9144.48 531
9145.38 545
9146.28 535
9147.19 557
9148.09 571
9148.99 591
9149.90 587
9150.80 607
9151.70 525
9152.60 556
9153.51 530
9154.41 570
9155.31 546
9156.22 561
9157.12 539
9158.02 543
9158.93 566
9159.83 543
9160.74 555
9161.64 558
9162.54 538
9163.45 509
9164.35 483
9165.25 525
9166.16 580
9167.06 572
9167.97 566
9168.87 611
9169.77 541
9170.68 544
9171.58 569
9172.49 566
9173.39 504
9174.30 533
9175.20 582
9176.10 545
9177.01 501
9177.91 520
9178.82 476
9179.72 477
9180.63 495
9181.53 537
9182.44 569
9183.34 627
9184.25 545
9185.15 562
9186.05 564
9186.96 549
9187.86 575
9188.77 534
9189.67 546
9190.58 542
9191.48 561
9192.39 562
9193.30 489
9194.20 527
9195.11 516
9196.01 483
9196.92 516
9197.82 566
9198.73 525
9199.63 547
9200.54 535
9201.44 542
9202.35 571
9203.26 606
9204.16 552
9205.07 631
9205.97 623
9206.88 619
9207.78 571
9208.69 585
9209.60 565
9210.50 530
9211.41 527
9212.32 529
9213.22 544
9214.13 451
9215.03 425
9215.94 474
9216.85 511
9217.75 492
9218.66 545
9219.57 546
9220.47 522
9221.38 545
9222.29 549
9223.19 521
9224.10 505
9225.01 635
9225.91 539
9226.82 516
9227.73 584
9228.63 546
9229.54 496
9230.45 535
9231.36 519
9232.26 513
9233.17 528
9234.08 590
9234.98 581
9235.89 538
9236.80 520
9237.71 522
9238.61 508
9239.52 537
9240.43 566
9241.34 499
9242.24 538
9243.15 597
9244.06 595
9244.97 570
9245.87 475
9246.78 498
9247.69 503
9248.60 571
9249.51 581
9250.41 536
9251.32 554
9252.23 541
9253.14 568
9254.05 550
9254.96 582
9255.86 508
9256.77 492
9257.68 503
9258.59 485
9259.50 426
9260.41 557
9261.31 537
9262.22 464
9263.13 544
9264.04 554
9264.95 598
9265.86 515
9266.77 507
9267.68 446
9268.58 543
9269.49 525
9270.40 473
9271.31 504
9272.22 585
9273.13 531
9274.04 494
9274.95 508
9275.86 550
9276.77 498
9277.68 500
9278.59 470
9279.50 455
9280.40 505
9281.31 610
9282.22 643
9283.13 597
9284.04 560
9284.95 564
9285.86 554
9286.77 537
9287.68 549
9288.59 542
9289.50 563
9290.41 536
9291.32 574
9292.23 535
9293.14 494
9294.05 537
9294.96 577
9295.87 553
9296.78 567
9297.69 565
9298.60 557
9299.52 550
9300.43 612
9301.34 592
9302.25 641
9303.16 650
9304.07 618
9304.98 585
9305.89 616
9306.80 640
9307.71 624
9308.62 619
9309.53 596
9310.44 638
9311.36 648
9312.27 661
9313.18 688
9314.09 696
9315.00 654
9315.91 633
9316.82 723
9317.73 612
9318.64 599
9319.56 633
9320.47 608
9321.38 554
9322.29 582
9323.20 638
9324.11 610
9325.03 582
9325.94 571
9326.85 581
9327.76 573
9328.67 589
9329.59 528
9330.50 553
9331.41 521
9332.32 568
9333.23 592
9334.15 609
9335.06 551
9335.97 510
9336.88 530
9337.79 535
9338.71 572
9339.62 573
9340.53 550
9341.44 546
9342.36 582
9343.27 581
9344.18 523
9345.09 556
9346.01 529
9346.92 539
9347.83 576
9348.75 605
9349.66 601
9350.57 514
9351.48 513
9352.40 488
9353.31 517
9354.22 542
9355.14 528
9356.05 561
9356.96 594
9357.88 583
9358.79 521
9359.70 562
9360.62 651
9361.53 563
9362.44 551
9363.36 547
9364.27 582
9365.19 572
9366.10 583
9367.01 533
9367.93 551
9368.84 529
9369.75 580
9370.67 530
9371.58 521
9372.50 509
9373.41 500
9374.32 574
9375.24 547
9376.15 465
9377.07 489
9377.98 587
9378.90 569
9379.81 565
9380.72 524
9381.64 501
9382.55 537
9383.47 531
9384.38 508
9385.30 546
9386.21 544
9387.13 587
9388.04 581
9388.96 529
9389.87 537
9390.79 608
9391.70 577
9392.62 573
9393.53 515
9394.45 553
9395.36 595
9396.28 571
9397.19 603
9398.11 518
9399.02 507
9399.94 521
9400.85 542
9401.77 541
9402.68 574
9403.60 537
9404.52 541
9405.43 533
9406.35 556
9407.26 527
9408.18 539
9409.09 583
9410.01 557
9410.93 576
9411.84 517
9412.76 552
9413.67 566
9414.59 524
9415.51 556
9416.42 514
9417.34 559
9418.26 589
9419.17 616
9420.09 573
9421.00 522
9421.92 504
9422.84 575
9423.75 535
9424.67 465
9425.59 554
9426.50 543
9427.42 615
9428.34 543
9429.25 499
9430.17 522
9431.09 592
9432.00 637
9432.92 579
9433.84 582
9434.76 622
9435.67 613
9436.59 564
9437.51 566
9438.42 573
9439.34 653
9440.26 633
9441.18 554
9442.09 622
9443.01 601
9443.93 588
9444.85 674
9445.76 645
9446.68 561
9447.60 602
9448.52 593
9449.43 583
9450.35 624
9451.27 607
9452.19 638
9453.11 646
9454.02 721
9454.94 727
9455.86 743
9456.78 806
9457.70 802
9458.62 832
9459.53 928
9460.45 841
9461.37 853
9462.29 855
9463.21 744
9464.13 713
9465.04 717
9465.96 658
9466.88 626
9467.80 600
9468.72 575
9469.64 571
9470.56 595
9471.48 592
9472.39 611
9473.31 638
9474.23 576
9475.15 572
9476.07 615
9476.99 557
9477.91 539
9478.83 533
9479.75 536
9480.67 567
9481.59 596
9482.51 585
9483.42 597
9484.34 557
9485.26 599
9486.18 583
9487.10 662
9488.02 584
9488.94 631
9489.86 722
9490.78 652
9491.70 650
9492.62 579
9493.54 602
9494.46 547
9495.38 570
9496.30 568
9497.22 570
9498.14 579
9499.06 625
9499.98 595
9500.90 533
9501.82 545
9502.74 524
9503.66 617
9504.58 541
9505.50 561
9506.43 574
9507.35 522
9508.27 512
9509.19 564
9510.11 566
9511.03 576
9511.95 563
9512.87 586
9513.79 519
9514.71 548
9515.63 550
9516.55 573
9517.48 602
9518.40 560
9519.32 595
9520.24 631
9521.16 611
9522.08 604
9523.00 650
9523.92 633
9524.85 616
9525.77 602
9526.69 628
9527.61 547
9528.53 562
9529.45 579
9530.38 609
9531.30 555
9532.22 565
9533.14 623
9534.06 597
9534.98 627
9535.91 667
9536.83 677
9537.75 683
9538.67 642
9539.60 688
9540.52 636
9541.44 630
9542.36 614
9543.28 626
9544.21 682
9545.13 625
9546.05 582
9546.97 576
9547.90 596
9548.82 658
9549.74 637
9550.66 614
9551.59 580
9552.51 532
9553.43 602
9554.36 602
9555.28 620
9556.20 630
9557.13 554
9558.05 611
9558.97 559
9559.89 571
9560.82 664
9561.74 614
9562.66 578
9563.59 594
9564.51 562
9565.43 542
9566.36 568
9567.28 589
9568.20 578
9569.13 625
9570.05 637
9570.98 611
9571.90 634
9572.82 609
9573.75 563
9574.67 563
9575.60 587
9576.52 629
9577.44 585
9578.37 625
9579.29 598
9580.22 575
9581.14 631
9582.06 627
9582.99 609
9583.91 644
9584.84 637
9585.76 671
9586.69 670
9587.61 698
9588.53 610
9589.46 594
9590.38 624
9591.31 673
9592.23 642
9593.16 571
9594.08 629
9595.01 659
9595.93 690
9596.86 662
9597.78 583
9598.71 661
9599.63 607
9600.56 588
9601.48 566
9602.41 619
9603.33 682
9604.26 695
9605.18 730
9606.11 721
9607.03 696
9607.96 691
9608.89 675
9609.81 716
9610.74 717
9611.66 700
9612.59 632
9613.51 701
9614.44 756
9615.37 723
9616.29 712
9617.22 648
9618.14 723
9619.07 741
9620.00 694
9620.92 703
9621.85 683
9622.77 682
9623.70 662
9624.63 658
9625.55 669
9626.48 720
9627.41 752
9628.33 753
9629.26 753
9630.19 679
9631.11 707
9632.04 818
9632.97 801
9633.89 770
9634.82 739
9635.75 827
9636.67 839
9637.60 867
9638.53 739
9639.45 813
9640.38 840
9641.31 845
9642.23 753
9643.16 826
9644.09 876
9645.02 766
9645.94 881
9646.87 893
9647.80 827
9648.73 811
9649.65 823
9650.58 888
9651.51 922
9652.44 870
9653.36 865
9654.29 917
9655.22 886
9656.15 899
9657.08 939
9658.00 990
9658.93 952
9659.86 856
9660.79 898
9661.72 900
9662.64 924
9663.57 952
9664.50 881
9665.43 810
9666.36 877
9667.28 933
9668.21 962
9669.14 844
9670.07 875
9671.00 930
9671.93 969
9672.86 945
9673.78 982
9674.71 984
9675.64 968
9676.57 1000
9677.50 1019
9678.43 998
9679.36 946
9680.29 1038
9681.21 1001
9682.14 1020
9683.07 955
9684.00 956
9684.93 994
9685.86 1034
9686.79 1146
9687.72 1050
9688.65 1093
9689.58 1116
9690.51 1010
9691.44 1063
9692.37 1084
9693.30 1096
9694.23 1113
9695.16 1148
9696.09 1137
9697.02 1155
9697.94 1159
9698.87 1137
9699.80 1144
9700.73 1168
9701.66 1287
9702.59 1223
9703.52 1266
9704.45 1253
9705.39 1238
9706.32 1312
9707.25 1276
9708.18 1313
9709.11 1191
9710.04 1167
9710.97 1221
9711.90 1172
9712.83 1152
9713.76 1118
9714.69 1175
9715.62 1172
9716.55 1143
9717.48 1234
9718.41 1281
9719.34 1214
9720.27 1312
9721.21 1267
9722.14 1196
9723.07 1074
9724.00 1141
9724.93 1073
9725.86 1063
9726.79 1021
9727.72 1051
9728.65 1012
9729.59 1049
9730.52 982
9731.45 992
9732.38 1105
9733.31 1073
9734.24 988
9735.17 1063
9736.11 1068
9737.04 1097
9737.97 1088
9738.90 1061
9739.83 1078
9740.77 1121
9741.70 1034
9742.63 984
9743.56 956
9744.49 916
9745.43 930
9746.36 938
9747.29 843
9748.22 894
9749.15 961
9750.09 906
9751.02 940
9751.95 933
9752.88 922
9753.82 919
9754.75 913
9755.68 779
9756.61 829
9757.55 842
9758.48 881
9759.41 893
9760.35 854
9761.28 870
9762.21 839
9763.14 833
9764.08 864
9765.01 881
9765.94 840
9766.88 790
9767.81 836
9768.74 886
9769.68 935
9770.61 894
9771.54 894
9772.48 847
9773.41 862
9774.34 881
9775.28 821
9776.21 867
9777.14 900
9778.08 839
9779.01 901
9779.94 790
9780.88 792
9781.81 934
9782.75 863
9783.68 876
9784.61 929
9785.55 923
9786.48 928
9787.42 916
9788.35 928
9789.28 931
9790.22 876
9791.15 962
9792.09 922
9793.02 946
9793.96 882
9794.89 830
9795.83 877
9796.76 877
9797.69 918
9798.63 864
9799.56 877
9800.50 853
9801.43 854
9802.37 899
9803.30 913
9804.24 972
9805.17 865
9806.11 857
9807.04 798
9807.98 737
9808.91 813
9809.85 808
9810.78 784
9811.72 804
9812.65 818
9813.59 790
9814.53 698
9815.46 742
9816.40 795
9817.33 834
9818.27 800
9819.20 788
9820.14 799
9821.07 713
9822.01 724
9822.95 737
9823.88 687
9824.82 728
9825.75 730
9826.69 669
9827.63 712
9828.56 688
9829.50 692
9830.43 714
9831.37 696
9832.31 641
9833.24 651
9834.18 730
9835.12 724
9836.05 723
9836.99 701
9837.93 708
9838.86 695
9839.80 729
9840.73 696
9841.67 661
9842.61 684
9843.55 684
9844.48 775
9845.42 682
9846.36 705
9847.29 704
9848.23 677
9849.17 690
9850.10 700
9851.04 657
9851.98 658
9852.92 670
9853.85 646
9854.79 667
9855.73 646
9856.67 599
9857.60 661
9858.54 693
9859.48 662
9860.42 706
9861.35 652
9862.29 709
9863.23 616
9864.17 600
9865.10 690
9866.04 663
9866.98 606
9867.92 636
9868.86 648
9869.79 620
9870.73 657
9871.67 665
9872.61 691
9873.55 645
9874.48 637
9875.42 627
9876.36 629
9877.30 677
9878.24 690
9879.18 656
9880.12 753
9881.05 687
9881.99 679
9882.93 727
9883.87 706
9884.81 671
9885.75 603
9886.69 653
9887.63 670
9888.56 664
9889.50 607
9890.44 652
9891.38 669
9892.32 701
9893.26 578
9894.20 593
9895.14 590
9896.08 648
9897.02 631
9897.96 624
9898.90 604
9899.84 621
9900.77 624
9901.71 611
9902.65 599
9903.59 620
9904.53 709
9905.47 627
9906.41 611
9907.35 633
9908.29 619
9909.23 640
9910.17 596
9911.11 588
9912.05 620
9912.99 639
9913.93 663
9914.87 650
9915.81 609
9916.75 605
9917.69 602
9918.63 632
9919.57 598
9920.52 616
9921.46 614
9922.40 669
9923.34 625
9924.28 597
9925.22 603
9926.16 668
9927.10 716
9928.04 717
9928.98 740
9929.92 735
9930.86 764
9931.80 836
9932.75 828
9933.69 852
9934.63 771
9935.57 793
9936.51 736
9937.45 710
9938.39 711
9939.33 646
9940.28 690
9941.22 672
9942.16 653
9943.10 662
9944.04 666
9944.98 620
9945.92 602
9946.87 672
9947.81 617
9948.75 661
9949.69 631
9950.63 628
9951.58 609
9952.52 604
9953.46 643
9954.40 695
9955.34 675
9956.29 692
9957.23 680
9958.17 673
9959.11 609
9960.06 675
9961.00 677
9961.94 663
9962.88 700
9963.83 643
9964.77 704
9965.71 703
9966.65 732
9967.60 683
9968.54 618
9969.48 678
9970.42 703
9971.37 755
9972.31 689
9973.25 675
9974.20 682
9975.14 702
9976.08 740
9977.03 725
9977.97 709
9978.91 644
9979.86 658
9980.80 653
9981.74 623
9982.69 630
9983.63 616
9984.57 657
9985.52 592
9986.46 625
9987.40 587
9988.35 637
9989.29 633
9990.23 612
9991.18 591
9992.12 532
9993.07 592
9994.01 607
9994.95 576
9995.90 554
9996.84 625
9997.79 660
9998.73 591
9999.67 544
10000.62 558
10001.56 603
10002.51 588
10003.45 513
10004.40 572
10005.34 542
10006.29 581
10007.23 628
10008.17 615
10009.12 561
10010.06 542
10011.01 542
10011.95 592
10012.90 610
10013.84 550
10014.79 586
10015.73 614
10016.68 607
10017.62 584
10018.57 529
10019.51 525
10020.46 522
10021.40 534
10022.35 506
10023.29 574
10024.24 571
10025.19 585
10026.13 510
10027.08 533
10028.02 549
10028.97 547
10029.91 556
10030.86 480
10031.80 496
10032.75 533
10033.70 578
10034.64 496
10035.59 555
10036.53 500
10037.48 546
10038.43 538
10039.37 512
10040.32 518
10041.26 578
10042.21 554
10043.16 520
10044.10 524
10045.05 560
10046.00 530
10046.94 581
10047.89 578
10048.84 604
10049.78 547
10050.73 544
10051.68 565
10052.62 580
10053.57 549
10054.52 559
10055.46 564
10056.41 558
10057.36 579
10058.30 504
10059.25 487
10060.20 549
10061.15 572
10062.09 499
10063.04 487
10063.99 605
10064.93 538
10065.88 528
10066.83 476
10067.78 540
10068.72 533
10069.67 454
10070.62 535
10071.57 506
10072.51 494
10073.46 507
10074.41 542
10075.36 531
10076.31 526
10077.25 552
10078.20 481
10079.15 531
10080.10 530
10081.05 474
10081.99 490
10082.94 536
10083.89 512
10084.84 520
10085.79 517
10086.74 484
10087.68 437
10088.63 451
10089.58 480
10090.53 478
10091.48 538
10092.43 520
10093.37 476
10094.32 472
10095.27 503
10096.22 533
10097.17 458
10098.12 490
10099.07 500
10100.02 530
10100.97 513
10101.91 489
10102.86 494
10103.81 526
10104.76 504
10105.71 546
10106.66 565
10107.61 528
10108.56 489
10109.51 498
10110.46 554
10111.41 477
10112.36 467
10113.31 477
10114.26 541
10115.21 525
10116.16 502
10117.11 477
10118.06 506
10119.01 467
10119.96 472
10120.91 488
10121.86 498
10122.81 540
10123.76 549
10124.71 483
10125.66 503
10126.61 482
10127.56 561
10128.51 487
10129.46 505
10130.41 500
10131.36 490
10132.31 531
10133.26 499
10134.21 504
10135.16 522
10136.11 521
10137.06 499
10138.01 474
10138.96 528
10139.91 510
10140.86 525
10141.82 479
10142.77 498
10143.72 520
10144.67 505
10145.62 487
10146.57 479
10147.52 462
10148.47 521
10149.42 522
10150.38 529
10151.33 576
10152.28 539
10153.23 499
10154.18 515
10155.13 558
10156.09 613
10157.04 540
10157.99 561
10158.94 608
10159.89 521
10160.84 530
10161.80 530
10162.75 472
10163.70 500
10164.65 531
10165.60 539
10166.56 533
10167.51 567
10168.46 552
10169.41 579
10170.36 590
10171.32 592
10172.27 585
10173.22 605
10174.17 635
10175.13 642
10176.08 591
10177.03 593
10177.98 664
10178.94 599
10179.89 630
10180.84 698
10181.80 673
10182.75 646
10183.70 693
10184.65 655
10185.61 673
10186.56 686
10187.51 725
10188.47 704
10189.42 717
10190.37 683
10191.33 670
10192.28 729
10193.23 732
10194.19 725
10195.14 769
10196.09 783
10197.05 782
10198.00 722
10198.95 780
10199.91 804
10200.86 854
10201.82 801
10202.77 817
10203.72 805
10204.68 799
10205.63 866
10206.58 803
10207.54 827
10208.49 785
10209.45 912
10210.40 895
10211.36 939
10212.31 841
10213.26 922
10214.22 976
10215.17 873
10216.13 917
10217.08 877
10218.04 772
10218.99 808
10219.94 779
10220.90 776
10221.85 786
10222.81 782
10223.76 728
10224.72 663
10225.67 662
10226.63 782
10227.58 793
10228.54 802
10229.49 806
10230.45 722
10231.40 623
10232.36 716
10233.31 681
10234.27 666
10235.22 642
10236.18 659
10237.14 634
10238.09 674
10239.05 689
10240.00 741
10240.96 719
10241.91 716
10242.87 664
10243.82 714
10244.78 754
10245.74 673
10246.69 696
10247.65 673
10248.60 649
10249.56 605
10250.52 620
10251.47 600
10252.43 597
10253.38 576
10254.34 619
10255.30 550
10256.25 593
10257.21 626
10258.17 526
10259.12 633
10260.08 602
10261.04 549
10261.99 578
10262.95 589
10263.91 560
10264.86 543
10265.82 551
10266.78 565
10267.73 524
10268.69 556
10269.65 562
10270.60 490
10271.56 545
10272.52 506
10273.47 609
10274.43 619
10275.39 607
10276.35 557
10277.30 617
10278.26 587
10279.22 521
10280.18 497
10281.13 522
10282.09 532
10283.05 575
10284.01 553
10284.96 516
10285.92 558
10286.88 574
10287.84 582
10288.79 544
10289.75 519
10290.71 486
10291.67 486
10292.63 570
10293.58 592
10294.54 524
10295.50 524
10296.46 555
10297.42 555
10298.38 571
10299.33 573
10300.29 500
10301.25 497
10302.21 521
10303.17 522
10304.13 509
10305.08 507
10306.04 502
10307.00 483
10307.96 486
10308.92 485
10309.88 510
10310.84 450
10311.80 477
10312.75 474
10313.71 499
10314.67 542
10315.63 487
10316.59 487
10317.55 490
10318.51 512
10319.47 441
10320.43 450
10321.39 506
10322.35 493
10323.31 494
10324.27 526
10325.23 484
10326.18 468
10327.14 505
10328.10 547
10329.06 474
10330.02 484
10330.98 537
10331.94 505
10332.90 520
10333.86 524
10334.82 542
10335.78 479
10336.74 486
10337.70 505
10338.66 463
10339.62 482
10340.58 482
10341.54 432
10342.50 456
10343.46 499
10344.43 481
10345.39 510
10346.35 412
10347.31 471
10348.27 500
10349.23 438
10350.19 487
10351.15 458
10352.11 461
10353.07 476
10354.03 532
10354.99 465
10355.95 481
10356.91 453
10357.88 483
10358.84 494
10359.80 482
10360.76 420
10361.72 405
10362.68 419
10363.64 422
10364.60 422
10365.57 456
10366.53 488
10367.49 462
10368.45 418
10369.41 396
10370.37 444
10371.34 401
10372.30 378
10373.26 420
10374.22 501
10375.18 461
10376.14 438
10377.11 436
10378.07 430
10379.03 437
10379.99 425
10380.95 483
10381.92 401
10382.88 406
10383.84 488
10384.80 480
10385.77 445
10386.73 450
10387.69 424
10388.65 423
10389.62 425
10390.58 405
10391.54 441
10392.50 510
10393.47 422
10394.43 421
10395.39 498
10396.35 453
10397.32 416
10398.28 427
10399.24 451
10400.21 428
10401.17 463
10402.13 432
10403.10 460
10404.06 405
10405.02 453
10405.99 403
10406.95 453
10407.91 417
10408.88 401
10409.84 465
10410.80 453
10411.77 447
10412.73 410
10413.69 446
10414.66 397
10415.62 405
10416.58 412
10417.55 444
10418.51 438
10419.48 436
10420.44 460
10421.40 443
10422.37 470
10423.33 488
10424.30 461
10425.26 445
10426.23 457
10427.19 496
10428.15 497
10429.12 507
10430.08 477
10431.05 493
10432.01 499
10432.98 487
10433.94 424
10434.91 394
10435.87 400
10436.83 396
10437.80 434
10438.76 406
10439.73 392
10440.69 347
10441.66 436
10442.62 442
10443.59 416
10444.55 403
10445.52 444
10446.48 424
10447.45 426
10448.41 424
10449.38 415
10450.35 415
10451.31 403
10452.28 401
10453.24 484
10454.21 406
10455.17 420
10456.14 460
10457.10 423
10458.07 392
10459.04 394
10460.00 426
10460.97 391
10461.93 359
10462.90 385
10463.87 375
10464.83 412
10465.80 425
10466.76 402
10467.73 407
10468.70 406
10469.66 406
10470.63 391
10471.59 344
10472.56 395
10473.53 392
10474.49 424
10475.46 424
10476.43 427
10477.39 357
10478.36 395
10479.33 392
10480.29 361
10481.26 411
10482.23 410
10483.19 402
10484.16 413
10485.13 368
10486.09 413
10487.06 423
10488.03 389
10489.00 380
10489.96 439
10490.93 420
10491.90 400
10492.87 413
10493.83 341
10494.80 361
10495.77 352
10496.73 394
10497.70 405
10498.67 377
10499.64 403
10500.61 487
10501.57 407
10502.54 356
10503.51 384
10504.48 386
10505.44 447
10506.41 417
10507.38 389
10508.35 390
10509.32 383
10510.28 388
10511.25 421
10512.22 449
10513.19 403
10514.16 371
10515.13 357
10516.09 409
10517.06 362
10518.03 430
10519.00 435
10519.97 437
10520.94 395
10521.91 366
10522.87 420
10523.84 411
10524.81 365
10525.78 367
10526.75 413
10527.72 416
10528.69 375
10529.66 403
10530.63 378
10531.59 419
10532.56 426
10533.53 417
10534.50 367
10535.47 402
10536.44 421
10537.41 389
10538.38 425
10539.35 430
10540.32 402
10541.29 419
10542.26 440
10543.23 405
10544.20 388
10545.17 396
10546.14 452
10547.11 442
10548.08 410
10549.05 416
10550.02 423
10550.99 384
10551.96 422
10552.93 447
10553.90 434
10554.87 434
10555.84 388
10556.81 410
10557.78 433
10558.75 429
10559.72 384
10560.69 353
10561.66 378
10562.63 436
10563.60 463
10564.57 433
10565.54 450
10566.51 457
10567.48 511
10568.45 517
10569.42 480
10570.40 453
10571.37 448
10572.34 468
10573.31 432
10574.28 418
10575.25 436
10576.22 422
10577.19 429
10578.16 414
10579.14 458
10580.11 414
10581.08 417
10582.05 394
10583.02 381
10583.99 379
10584.96 406
10585.94 421
10586.91 403
10587.88 426
10588.85 384
10589.82 361
10590.79 397
10591.77 416
10592.74 432
10593.71 440
10594.68 455
10595.65 442
10596.63 443
10597.60 433
10598.57 434
10599.54 463
10600.52 422
10601.49 420
10602.46 422
10603.43 442
10604.41 410
10605.38 409
10606.35 425
10607.32 409
10608.30 439
10609.27 418
10610.24 419
10611.21 405
10612.19 399
10613.16 395
10614.13 421
10615.11 374
10616.08 389
10617.05 413
10618.02 425
10619.00 412
10619.97 432
10620.94 487
10621.92 409
10622.89 397
10623.86 403
10624.84 407
10625.81 405
10626.78 394
10627.76 439
10628.73 497
10629.71 485
10630.68 448
10631.65 448
10632.63 433
10633.60 412
10634.57 438
10635.55 490
10636.52 462
10637.50 465
10638.47 426
10639.44 414
10640.42 503
10641.39 454
10642.37 501
10643.34 521
10644.31 523
10645.29 571
10646.26 553
10647.24 547
10648.21 524
10649.19 548
10650.16 479
10651.14 475
10652.11 449
10653.09 464
10654.06 512
10655.04 462
10656.01 417
10656.98 449
10657.96 438
10658.93 410
10659.91 444
10660.88 475
10661.86 426
10662.84 389
10663.81 414
10664.79 436
10665.76 430
10666.74 505
10667.71 402
10668.69 423
10669.66 468
10670.64 442
10671.61 464
10672.59 436
10673.56 406
10674.54 412
10675.52 381
10676.49 435
10677.47 398
10678.44 427
10679.42 445
10680.40 455
10681.37 446
10682.35 450
10683.32 481
10684.30 438
10685.28 482
10686.25 494
10687.23 505
10688.20 495
10689.18 453
10690.16 451
10691.13 420
10692.11 457
10693.09 468
10694.06 482
10695.04 445
10696.02 387
10696.99 436
10697.97 406
10698.95 428
10699.92 410
10700.90 398
10701.88 388
10702.85 386
10703.83 389
10704.81 435
10705.79 398
10706.76 395
10707.74 394
10708.72 430
10709.70 363
10710.67 363
10711.65 419
10712.63 366
10713.60 417
10714.58 392
10715.56 437
10716.54 475
10717.52 425
10718.49 441
10719.47 424
10720.45 428
10721.43 408
10722.40 400
10723.38 353
10724.36 375
10725.34 407
10726.32 422
10727.29 418
10728.27 374
10729.25 383
10730.23 427
10731.21 379
10732.19 433
10733.16 390
10734.14 339
10735.12 352
10736.10 395
10737.08 376
10738.06 368
10739.03 440
10740.01 427
10740.99 416
10741.97 370
10742.95 399
10743.93 421
10744.91 391
10745.89 376
10746.87 415
10747.84 436
10748.82 469
10749.80 470
10750.78 423
10751.76 371
10752.74 374
10753.72 353
10754.70 395
10755.68 412
10756.66 403
10757.64 406
10758.62 410
10759.60 443
10760.58 434
10761.56 419
10762.54 413
10763.52 415
10764.50 417
10765.48 441
10766.45 391
10767.43 378
10768.41 423
10769.39 455
10770.38 419
10771.36 419
10772.34 372
10773.32 351
10774.30 388
10775.28 379
10776.26 471
10777.24 424
10778.22 433
10779.20 399
10780.18 376
10781.16 354
10782.14 421
10783.12 448
10784.10 437
10785.08 446
10786.06 456
10787.04 421
10788.02 435
10789.00 383
10789.99 435
10790.97 486
10791.95 470
10792.93 422
10793.91 439
10794.89 435
10795.87 388
10796.85 445
10797.84 402
10798.82 391
10799.80 400
10800.78 433
10801.76 434
10802.74 388
10803.72 371
10804.71 397
10805.69 397
10806.67 405
10807.65 431
10808.63 386
10809.61 394
10810.60 410
10811.58 431
10812.56 463
10813.54 424
10814.52 411
10815.51 468
10816.49 421
10817.47 393
10818.45 413
10819.44 412
10820.42 417
10821.40 432
10822.38 448
10823.37 452
10824.35 437
10825.33 438
10826.31 425
10827.30 417
10828.28 434
10829.26 441
10830.24 425
10831.23 438
10832.21 423
10833.19 473
10834.18 473
10835.16 486
10836.14 466
10837.13 432
10838.11 423
10839.09 451
10840.07 437
10841.06 446
10842.04 440
10843.02 448
10844.01 437
10844.99 483
10845.98 452
10846.96 400
10847.94 449
10848.93 476
10849.91 532
10850.89 511
10851.88 454
10852.86 419
10853.84 455
10854.83 465
10855.81 490
10856.80 451
10857.78 479
10858.77 447
10859.75 472
10860.73 480
10861.72 450
10862.70 457
10863.69 453
10864.67 487
10865.66 487
10866.64 513
10867.62 452
10868.61 473
10869.59 488
10870.58 487
10871.56 456
10872.55 527
10873.53 489
10874.52 483
10875.50 485
10876.49 493
10877.47 486
10878.46 526
10879.44 521
10880.43 512
10881.41 470
10882.40 485
10883.38 474
10884.37 489
10885.35 481
10886.34 486
10887.32 525
10888.31 515
10889.29 488
10890.28 500
10891.27 555
10892.25 525
10893.24 550
10894.22 579
10895.21 559
10896.19 519
10897.18 530
10898.17 520
10899.15 516
10900.14 526
10901.12 573
10902.11 562
10903.10 557
10904.08 515
10905.07 535
10906.05 554
10907.04 506
10908.03 524
10909.01 532
10910.00 569
10910.99 629
10911.97 569
10912.96 557
10913.95 577
10914.93 614
10915.92 631
10916.91 603
10917.89 601
10918.88 617
10919.87 622
10920.85 598
10921.84 628
10922.83 587
10923.81 645
10924.80 649
10925.79 635
10926.78 585
10927.76 692
10928.75 614
10929.74 643
10930.73 696
10931.71 689
10932.70 681
10933.69 708
10934.68 713
10935.66 632
10936.65 627
10937.64 644
10938.63 671
10939.61 661
10940.60 663
10941.59 638
10942.58 688
10943.57 667
10944.55 732
10945.54 743
10946.53 714
10947.52 746
10948.51 779
10949.49 793
10950.48 697
10951.47 731
10952.46 739
10953.45 737
10954.44 745
10955.42 773
10956.41 731
10957.40 787
10958.39 830
10959.38 843
10960.37 890
10961.36 961
10962.34 994
10963.33 1040
10964.32 982
10965.31 1079
10966.30 1016
10967.29 1017
10968.28 995
10969.27 958
10970.26 902
10971.25 905
10972.24 918
10973.22 826
10974.21 828
10975.20 773
10976.19 808
10977.18 842
10978.17 794
10979.16 823
10980.15 807
10981.14 771
10982.13 771
10983.12 818
10984.11 781
10985.10 799
10986.09 832
10987.08 865
10988.07 874
10989.06 888
10990.05 804
10991.04 778
10992.03 860
10993.02 853
10994.01 937
10995.00 911
10995.99 913
10996.98 900
10997.97 930
10998.96 958
10999.95 982
11000.94 1093
11001.93 1167
11002.92 1319
11003.92 1449
11004.91 1404
11005.90 1513
11006.89 1424
11007.88 1479
11008.87 1373
11009.86 1279
11010.85 1121
11011.84 1127
11012.83 1102
11013.82 982
11014.82 913
11015.81 897
11016.80 837
11017.79 811
11018.78 819
11019.77 804
11020.76 830
11021.76 826
11022.75 808
11023.74 787
11024.73 742
11025.72 809
11026.71 758
11027.70 787
11028.70 764
11029.69 724
11030.68 747
11031.67 674
11032.66 710
11033.66 760
11034.65 675
11035.64 715
11036.63 705
11037.62 717
11038.62 742
11039.61 746
11040.60 768
11041.59 736
11042.59 747
11043.58 727
11044.57 704
11045.56 768
11046.56 688
11047.55 643
11048.54 722
11049.53 642
11050.53 628
11051.52 680
11052.51 678
11053.51 652
11054.50 615
11055.49 690
11056.49 578
11057.48 561
11058.47 612
11059.46 564
11060.46 636
11061.45 620
11062.44 579
11063.44 605
11064.43 618
11065.42 669
11066.42 624
11067.41 617
11068.41 570
11069.40 624
11070.39 626
11071.39 623
11072.38 665
11073.37 528
11074.37 578
11075.36 618
11076.36 612
11077.35 577
11078.34 601
11079.34 582
11080.33 634
11081.33 572
11082.32 615
11083.31 630
11084.31 635
11085.30 621
11086.30 606
11087.29 647
11088.29 540
11089.28 618
11090.28 628
11091.27 639
11092.27 572
11093.26 578
11094.25 565
11095.25 581
11096.24 561
11097.24 552
11098.23 567
11099.23 569
11100.22 607
11101.22 594
11102.21 617
11103.21 622
11104.20 591
11105.20 545
11106.20 528
11107.19 573
11108.19 656
11109.18 653
11110.18 540
11111.17 549
11112.17 533
11113.16 546
11114.16 584
11115.15 597
11116.15 556
11117.15 593
11118.14 584
11119.14 582
11120.13 568
11121.13 542
11122.13 544
11123.12 567
11124.12 562
11125.11 566
11126.11 543
11127.11 555
11128.10 563
11129.10 569
11130.10 572
11131.09 546
11132.09 577
11133.09 597
11134.08 556
11135.08 555
11136.07 551
11137.07 600
11138.07 559
11139.07 544
11140.06 626
11141.06 630
11142.06 573
11143.05 576
11144.05 473
11145.05 531
11146.04 561
11147.04 556
11148.04 565
11149.04 569
11150.03 561
11151.03 541
11152.03 580
11153.02 510
11154.02 563
11155.02 543
11156.02 533
11157.01 495
11158.01 520
11159.01 515
11160.01 524
11161.01 513
11162.00 509
11163.00 549
11164.00 531
11165.00 545
11165.99 519
11166.99 531
11167.99 549
11168.99 564
11169.99 580
11170.99 502
11171.98 543
11172.98 534
11173.98 528
11174.98 584
11175.98 565
11176.98 569
11177.97 540
11178.97 561
11179.97 505
11180.97 534
11181.97 493
11182.97 458
11183.97 502
11184.96 563
11185.96 528
11186.96 504
11187.96 552
11188.96 550
11189.96 525
11190.96 491
11191.96 560
11192.96 588
11193.96 562
11194.96 633
11195.96 587
11196.95 511
11197.95 569
11198.95 585
11199.95 618
11200.95 590
11201.95 616
11202.95 573
11203.95 540
11204.95 530
11205.95 596
11206.95 539
11207.95 529
11208.95 475
11209.95 581
11210.95 516
11211.95 534
11212.95 540
11213.95 617
11214.95 599
11215.95 575
11216.95 529
11217.95 567
11218.95 533
11219.95 448
11220.95 457
11221.95 483
11222.95 505
11223.95 499
11224.95 515
11225.96 498
11226.96 478
11227.96 509
11228.96 469
11229.96 521
11230.96 489
11231.96 495
11232.96 486
11233.96 479
11234.96 425
11235.96 488
11236.97 491
11237.97 467
11238.97 511
11239.97 478
11240.97 496
11241.97 458
11242.97 479
11243.98 447
11244.98 493
11245.98 471
11246.98 458
11247.98 419
11248.98 446
11249.98 482
11250.99 529
11251.99 552
11252.99 451
11253.99 433
11254.99 453
11256.00 469
11257.00 461
11258.00 429
11259.00 403
11260.00 497
11261.01 465
11262.01 423
11263.01 467
11264.01 454
11265.02 424
11266.02 452
11267.02 513
11268.02 504
11269.03 476
11270.03 504
11271.03 467
11272.03 472
11273.04 392
11274.04 453
11275.04 480
11276.05 468
11277.05 407
11278.05 448
11279.05 440
11280.06 486
11281.06 472
11282.06 461
11283.07 485
11284.07 506
11285.07 522
11286.08 540
11287.08 505
11288.08 512
11289.09 476
11290.09 466
11291.09 487
11292.10 475
11293.10 427
11294.11 486
11295.11 441
11296.11 498
11297.12 459
11298.12 477
11299.13 427
11300.13 394
11301.13 446
11302.14 440
11303.14 482
11304.15 484
11305.15 435
11306.15 421
11307.16 439
11308.16 480
11309.17 454
11310.17 443
11311.18 451
11312.18 452
11313.18 461
11314.19 498
11315.19 532
11316.20 451
11317.20 451
11318.21 520
11319.21 520
11320.22 493
11321.22 440
11322.23 473
11323.23 487
11324.24 475
11325.24 441
11326.25 457
11327.25 478
11328.26 481
11329.26 424
11330.27 502
11331.27 478
11332.28 430
11333.29 448
11334.29 457
11335.30 377
11336.30 416
11337.31 437
11338.31 411
11339.32 474
11340.33 433
11341.33 453
11342.34 423
11343.34 415
11344.35 432
11345.35 452
11346.36 426
11347.37 396
11348.37 389
11349.38 426
11350.39 397
11351.39 400
11352.40 417
11353.40 385
11354.41 445
11355.42 422
11356.42 413
11357.43 434
11358.44 486
11359.44 385
11360.45 395
11361.46 445
11362.46 474
11363.47 475
11364.48 435
11365.48 384
11366.49 399
11367.50 411
11368.50 450
11369.51 433
11370.52 430
11371.53 419
11372.53 385
11373.54 437
11374.55 407
11375.56 391
11376.56 432
11377.57 389
11378.58 394
11379.59 401
11380.59 440
11381.60 418
11382.61 418
11383.62 405
11384.62 384
11385.63 377
11386.64 368
11387.65 338
11388.65 380
11389.66 395
11390.67 426
11391.68 409
11392.69 374
11393.69 364
11394.70 399
11395.71 384
11396.72 361
11397.73 418
11398.74 409
11399.74 408
11400.75 375
11401.76 413
11402.77 422
11403.78 381
11404.79 341
11405.80 369
11406.80 363
11407.81 336
11408.82 367
11409.83 427
11410.84 422
11411.85 401
11412.86 371
11413.87 380
11414.88 404
11415.89 380
11416.89 427
11417.90 432
11418.91 434
11419.92 406
11420.93 415
11421.94 439
11422.95 407
11423.96 349
11424.97 363
11425.98 407
11426.99 379
11428.00 374
11429.01 365
11430.02 412
11431.03 392
11432.04 397
11433.05 374
11434.06 350
11435.07 367
11436.08 407
11437.09 421
11438.10 407
11439.11 378
11440.12 440
11441.13 413
11442.14 435
11443.15 386
11444.16 377
11445.17 384
11446.18 437
11447.19 428
11448.20 425
11449.21 430
11450.22 457
11451.23 390
11452.24 446
11453.25 419
11454.27 445
11455.28 449
11456.29 428
11457.30 418
11458.31 420
11459.32 393
11460.33 375
11461.34 424
11462.35 416
11463.36 394
11464.38 430
11465.39 384
11466.40 404
11467.41 421
11468.42 407
11469.43 380
11470.44 387
11471.46 397
11472.47 429
11473.48 368
11474.49 335
11475.50 370
11476.52 407
11477.53 413
11478.54 430
11479.55 370
11480.56 389
11481.57 396
11482.59 334
11483.60 391
11484.61 389
11485.62 417
11486.64 338
11487.65 391
11488.66 409
11489.67 381
11490.69 341
11491.70 372
11492.71 390
11493.72 356
11494.74 366
11495.75 355
11496.76 394
11497.77 393
11498.79 422
11499.80 373
11500.81 418
11501.83 427
11502.84 381
11503.85 395
11504.86 373
11505.88 374
11506.89 382
11507.90 360
11508.92 399
11509.93 405
11510.94 349
11511.96 385
11512.97 371
11513.98 373
11515.00 376
11516.01 382
11517.02 391
11518.04 385
11519.05 368
11520.07 375
11521.08 346
11522.09 419
11523.11 412
11524.12 419
11525.13 362
11526.15 368
11527.16 378
11528.18 355
11529.19 348
11530.21 360
11531.22 404
11532.23 409
11533.25 383
11534.26 435
11535.28 385
11536.29 402
11537.31 379
11538.32 347
11539.34 360
11540.35 387
11541.36 394
11542.38 361
11543.39 386
11544.41 406
11545.42 438
11546.44 417
11547.45 391
11548.47 468
11549.48 462
11550.50 410
11551.51 378
11552.53 401
11553.54 378
11554.56 379
11555.57 391
11556.59 419
11557.61 436
11558.62 400
11559.64 383
11560.65 418
11561.67 407
11562.68 390
11563.70 452
11564.71 411
11565.73 442
11566.75 438
11567.76 444
11568.78 443
11569.79 420
11570.81 377
11571.83 446
11572.84 407
11573.86 408
11574.87 429
11575.89 412
11576.91 461
11577.92 471
11578.94 443
11579.96 465
11580.97 499
11581.99 437
11583.00 506
11584.02 493
11585.04 480
11586.05 494
11587.07 517
11588.09 513
11589.10 489
11590.12 490
11591.14 527
11592.16 577
11593.17 575
11594.19 509
11595.21 527
11596.22 571
11597.24 619
11598.26 621
11599.28 583
11600.29 678
11601.31 724
11602.33 809
11603.34 857
11604.36 799
11605.38 846
11606.40 834
11607.41 866
11608.43 806
11609.45 780
11610.47 722
11611.49 670
11612.50 591
11613.52 586
11614.54 567
11615.56 581
11616.58 528
11617.59 509
11618.61 525
11619.63 477
11620.65 469
11621.67 480
11622.68 453
11623.70 494
11624.72 456
11625.74 454
11626.76 505
11627.78 446
11628.79 412
11629.81 440
11630.83 432
11631.85 452
11632.87 452
11633.89 483
11634.91 459
11635.93 436
11636.94 453
11637.96 455
11638.98 454
11640.00 496
11641.02 498
11642.04 471
11643.06 451
11644.08 486
11645.10 471
11646.12 459
11647.14 435
11648.16 397
11649.17 403
11650.19 446
11651.21 416
11652.23 402
11653.25 433
11654.27 400
11655.29 403
11656.31 405
11657.33 404
11658.35 425
11659.37 445
11660.39 351
11661.41 393
11662.43 410
11663.45 453
11664.47 430
11665.49 415
11666.51 394
11667.53 378
11668.55 400
11669.57 449
11670.59 417
11671.61 417
11672.63 398
11673.65 420
11674.67 401
11675.70 426
11676.72 415
11677.74 405
11678.76 409
11679.78 415
11680.80 396
11681.82 409
11682.84 416
11683.86 443
11684.88 451
11685.90 411
11686.92 381
11687.95 430
11688.97 429
11689.99 376
11691.01 419
11692.03 458
11693.05 425
11694.07 411
11695.10 392
11696.12 382
11697.14 439
11698.16 419
11699.18 451
11700.20 382
11701.22 388
11702.25 416
11703.27 349
11704.29 338
11705.31 392
11706.33 408
11707.36 356
11708.38 401
11709.40 376
11710.42 376
11711.44 395
11712.47 396
11713.49 380
11714.51 418
11715.53 423
11716.56 394
11717.58 335
11718.60 383
11719.62 407
11720.65 422
11721.67 358
11722.69 389
11723.71 421
11724.74 389
11725.76 415
11726.78 394
11727.80 358
11728.83 398
11729.85 397
11730.87 398
11731.90 428
11732.92 405
11733.94 398
11734.97 406
11735.99 400
11737.01 369
11738.04 359
11739.06 422
11740.08 422
11741.11 415
11742.13 375
11743.15 416
11744.18 413
11745.20 392
11746.22 382
11747.25 374
11748.27 349
11749.30 406
11750.32 440
11751.34 422
11752.37 370
11753.39 394
11754.42 380
11755.44 395
11756.46 418
11757.49 385
11758.51 387
11759.54 399
11760.56 396
11761.58 386
11762.61 379
11763.63 395
11764.66 357
11765.68 394
11766.71 360
11767.73 366
11768.76 372
11769.78 398
11770.81 406
11771.83 418
11772.86 366
11773.88 402
11774.91 393
11775.93 421
11776.96 403
11777.98 388
11779.01 414
11780.03 374
11781.06 377
11782.08 400
11783.11 434
11784.13 440
11785.16 418
11786.18 393
11787.21 358
11788.23 358
11789.26 414
11790.28 372
11791.31 387
11792.34 402
11793.36 425
11794.39 422
11795.41 409
11796.44 392
11797.47 445
11798.49 405
11799.52 376
11800.54 397
11801.57 424
11802.60 423
11803.62 400
11804.65 384
11805.67 398
11806.70 394
11807.73 490
11808.75 451
11809.78 403
11810.81 378
11811.83 427
11812.86 417
11813.89 424
11814.91 415
11815.94 427
11816.97 438
11817.99 424
11819.02 400
11820.05 421
11821.07 427
11822.10 442
11823.13 477
11824.16 445
11825.18 453
11826.21 448
11827.24 428
11828.26 439
11829.29 434
11830.32 383
11831.35 440
11832.37 416
11833.40 428
11834.43 353
11835.46 374
11836.48 429
11837.51 438
11838.54 470
11839.57 443
11840.59 444
11841.62 476
11842.65 457
11843.68 427
11844.71 469
11845.73 487
11846.76 520
11847.79 491
11848.82 489
11849.85 456
11850.88 445
11851.90 468
11852.93 498
11853.96 499
11854.99 473
11856.02 449
11857.05 432
11858.07 472
11859.10 458
11860.13 464
11861.16 429
11862.19 471
11863.22 492
11864.25 471
11865.28 470
11866.30 487
11867.33 479
11868.36 473
11869.39 532
11870.42 493
11871.45 489
11872.48 501
11873.51 528
11874.54 492
11875.57 486
11876.60 492
11877.63 533
11878.65 530
11879.68 541
11880.71 554
11881.74 524
11882.77 564
11883.80 557
11884.83 504
11885.86 556
11886.89 506
11887.92 528
11888.95 589
11889.98 562
11891.01 550
11892.04 550
11893.07 592
11894.10 574
11895.13 549
11896.16 515
11897.19 536
11898.22 560
11899.25 601
11900.28 628
11901.31 603
11902.34 625
11903.38 701
11904.41 700
11905.44 660
11906.47 681
11907.50 731
11908.53 715
11909.56 758
11910.59 727
11911.62 708
11912.65 726
11913.68 708
11914.71 676
11915.75 668
11916.78 723
11917.81 646
11918.84 663
11919.87 672
11920.90 643
11921.93 657
11922.96 678
11924.00 667
11925.03 589
11926.06 665
11927.09 647
11928.12 656
11929.15 714
11930.18 737
11931.22 747
11932.25 796
11933.28 735
11934.31 836
11935.34 866
11936.38 931
11937.41 983
11938.44 1001
11939.47 975
11940.50 1008
11941.54 921
11942.57 826
11943.60 825
11944.63 794
11945.67 739
11946.70 715
11947.73 665
11948.76 638
11949.80 650
11950.83 604
11951.86 604
11952.89 670
11953.93 662
11954.96 653
11955.99 597
11957.02 589
11958.06 547
11959.09 579
11960.12 642
11961.16 642
11962.19 552
11963.22 602
11964.26 603
11965.29 594
11966.32 588
11967.36 581
11968.39 524
11969.42 576
11970.46 624
11971.49 568
11972.52 573
11973.56 594
11974.59 577
11975.62 618
11976.66 640
11977.69 657
11978.73 583
11979.76 575
11980.79 579
11981.83 565
11982.86 595
11983.89 595
11984.93 572
11985.96 572
11987.00 540
11988.03 494
11989.07 550
11990.10 583
11991.13 567
11992.17 582
11993.20 545
11994.24 577
11995.27 570
11996.31 583
11997.34 628
11998.38 588
11999.41 522
12000.45 557
12001.48 622
12002.51 605
12003.55 595
12004.58 598
12005.62 556
12006.65 550
12007.69 627
12008.72 576
12009.76 597
12010.80 601
12011.83 553
12012.87 537
12013.90 619
12014.94 660
12015.97 688
12017.01 675
12018.04 638
12019.08 643
12020.11 632
12021.15 644
12022.19 631
12023.22 671
12024.26 654
12025.29 608
12026.33 624
12027.36 645
12028.40 685
12029.44 599
12030.47 574
12031.51 568
12032.54 623
12033.58 624
12034.62 662
12035.65 626
12036.69 617
12037.73 666
12038.76 571
12039.80 608
12040.84 664
12041.87 677
12042.91 654
12043.94 634
12044.98 590
12046.02 606
12047.06 635
12048.09 573
12049.13 621
12050.17 632
12051.20 619
12052.24 612
12053.28 678
12054.31 622
12055.35 637
12056.39 625
12057.43 629
12058.46 658
12059.50 623
12060.54 606
12061.57 637
12062.61 676
12063.65 626
12064.69 627
12065.72 637
12066.76 664
12067.80 641
12068.84 635
12069.88 620
12070.91 591
12071.95 623
12072.99 643
12074.03 607
12075.06 640
12076.10 686
12077.14 690
12078.18 637
12079.22 622
12080.26 590
12081.29 623
12082.33 649
12083.37 675
12084.41 696
12085.45 644
12086.49 623
12087.52 637
12088.56 645
12089.60 649
12090.64 657
12091.68 645
12092.72 681
12093.76 676
12094.79 608
12095.83 629
12096.87 646
12097.91 656
12098.95 693
12099.99 747
12101.03 808
12102.07 775
12103.11 765
12104.15 798
12105.19 824
12106.22 775
12107.26 807
12108.30 785
12109.34 838
12110.38 890
12111.42 803
12112.46 856
12113.50 820
12114.54 764
12115.58 765
12116.62 731
12117.66 721
12118.70 663
12119.74 668
12120.78 625
12121.82 605
12122.86 587
12123.90 621
12124.94 579
12125.98 585
12127.02 597
12128.06 514
12129.10 587
12130.14 553
12131.18 565
12132.22 560
12133.26 543
12134.30 587
12135.34 611
12136.38 578
12137.42 553
12138.47 527
12139.51 539
12140.55 533
12141.59 575
12142.63 539
12143.67 493
12144.71 506
12145.75 488
12146.79 498
12147.83 561
12148.87 536
12149.92 547
12150.96 551
12152.00 558
12153.04 536
12154.08 459
12155.12 481
12156.16 473
12157.21 506
12158.25 489
12159.29 483
12160.33 481
12161.37 490
12162.41 507
12163.46 489
12164.50 511
12165.54 524
12166.58 526
12167.62 459
12168.67 468
12169.71 499
12170.75 510
12171.79 504
12172.83 493
12173.88 478
12174.92 471
12175.96 484
12177.00 505
12178.05 458
12179.09 490
12180.13 453
12181.17 526
12182.22 463
12183.26 496
12184.30 469
12185.34 516
12186.39 457
12187.43 454
12188.47 431
12189.51 476
12190.56 467
12191.60 509
12192.64 473
12193.69 484
12194.73 480
12195.77 468
12196.82 534
12197.86 506
12198.90 437
12199.95 494
12200.99 479
12202.03 477
12203.08 448
12204.12 501
12205.16 504
12206.21 444
12207.25 456
12208.29 504
12209.34 477
12210.38 520
12211.43 560
12212.47 507
12213.51 473
12214.56 479
12215.60 494
12216.65 472
12217.69 421
12218.73 446
12219.78 470
12220.82 474
12221.87 457
12222.91 510
12223.96 491
12225.00 446
12226.04 449
12227.09 448
12228.13 418
12229.18 437
12230.22 429
12231.27 427
12232.31 410
12233.36 473
12234.40 458
12235.45 456
12236.49 454
12237.54 447
12238.58 418
12239.63 422
12240.67 422
12241.72 427
12242.76 462
12243.81 471
12244.85 475
12245.90 457
12246.94 432
12247.99 404
12249.03 457
12250.08 448
12251.12 411
12252.17 452
12253.22 439
12254.26 427
12255.31 424
12256.35 398
12257.40 429
12258.44 424
12259.49 414
12260.54 436
12261.58 429
12262.63 412
12263.67 431
12264.72 408
12265.77 387
12266.81 384
12267.86 389
12268.91 422
12269.95 405
12271.00 423
12272.04 427
12273.09 417
12274.14 368
12275.18 362
12276.23 390
12277.28 365
12278.32 379
12279.37 404
12280.42 409
12281.46 426
12282.51 407
12283.56 366
12284.61 425
12285.65 420
12286.70 421
12287.75 421
12288.79 468
12289.84 424
12290.89 372
12291.94 400
12292.98 397
12294.03 400
12295.08 453
12296.13 403
12297.17 360
12298.22 394
12299.27 440
12300.32 369
12301.36 356
12302.41 412
12303.46 421
12304.51 414
12305.55 379
12306.60 385
12307.65 402
12308.70 389
12309.75 373
12310.79 360
12311.84 379
12312.89 383
12313.94 396
12314.99 396
12316.04 453
12317.08 411
12318.13 394
12319.18 421
12320.23 375
12321.28 355
12322.33 410
12323.37 427
12324.42 376
12325.47 379
12326.52 395
12327.57 390
12328.62 449
12329.67 408
12330.72 392
12331.77 388
12332.81 375
12333.86 408
12334.91 360
12335.96 401
12337.01 369
12338.06 384
12339.11 426
12340.16 394
12341.21 392
12342.26 331
12343.31 368
12344.36 316
12345.41 350
12346.46 375
12347.51 386
12348.56 379
12349.61 357
12350.65 419
12351.70 381
12352.75 376
12353.80 392
12354.85 393
12355.90 363
12356.95 418
12358.00 402
12359.05 383
12360.11 407
12361.16 392
12362.21 377
12363.26 352
12364.31 344
12365.36 359
12366.41 380
12367.46 404
12368.51 364
12369.56 362
12370.61 402
12371.66 379
12372.71 393
12373.76 388
12374.81 356
12375.86 395
12376.91 390
12377.97 398
12379.02 380
12380.07 371
12381.12 355
12382.17 397
12383.22 390
12384.27 378
12385.32 390
12386.37 376
12387.43 377
12388.48 369
12389.53 372
12390.58 369
12391.63 367
12392.68 399
12393.74 392
12394.79 380
12395.84 399
12396.89 432
12397.94 366
12398.99 393
12400.05 375
12401.10 417
12402.15 407
12403.20 398
12404.25 416
12405.31 374
12406.36 366
12407.41 406
12408.46 392
12409.51 438
12410.57 423
12411.62 397
12412.67 424
12413.72 435
12414.78 399
12415.83 458
12416.88 439
12417.93 466
12418.99 401
12420.04 432
12421.09 418
12422.15 408
12423.20 398
12424.25 389
12425.30 444
12426.36 432
12427.41 378
12428.46 441
12429.52 415
12430.57 437
12431.62 403
12432.68 448
12433.73 434
12434.78 431
12435.84 420
12436.89 467
12437.94 456
12439.00 445
12440.05 430
12441.10 458
12442.16 434
12443.21 433
12444.27 427
12445.32 492
12446.37 474
12447.43 420
12448.48 413
12449.54 390
12450.59 472
12451.64 441
12452.70 464
12453.75 402
12454.81 383
12455.86 391
12456.91 442
12457.97 454
12459.02 391
12460.08 391
12461.13 437
12462.19 429
12463.24 404
12464.30 390
12465.35 382
12466.41 453
12467.46 411
12468.52 438
12469.57 450
12470.63 445
12471.68 445
12472.73 430
12473.79 416
12474.85 429
12475.90 441
12476.96 453
12478.01 413
12479.07 470
12480.12 484
12481.18 468
12482.23 470
12483.29 441
12484.34 489
12485.40 514
12486.45 521
12487.51 468
12488.57 461
12489.62 516
12490.68 527
12491.73 498
12492.79 569
12493.84 564
12494.90 542
12495.96 610
12497.01 665
12498.07 687
12499.12 797
12500.18 873
12501.24 905
12502.29 893
12503.35 908
12504.41 818
12505.46 787
12506.52 691
12507.57 738
12508.63 682
12509.69 652
12510.74 564
12511.80 554
12512.86 513
12513.91 537
12514.97 490
12516.03 493
12517.08 467
12518.14 536
12519.20 457
12520.26 455
12521.31 466
12522.37 462
12523.43 443
12524.48 472
12525.54 495
12526.60 478
12527.66 386
12528.71 453
12529.77 512
12530.83 478
12531.89 464
12532.94 472
12534.00 517
12535.06 467
12536.12 496
12537.17 488
12538.23 514
12539.29 462
12540.35 482
12541.41 454
12542.46 442
12543.52 439
12544.58 484
12545.64 448
12546.70 488
12547.75 484
12548.81 434
12549.87 467
12550.93 433
12551.99 451
12553.05 368
12554.10 389
12555.16 416
12556.22 476
12557.28 419
12558.34 446
12559.40 466
12560.46 426
12561.51 427
12562.57 400
12563.63 455
12564.69 430
12565.75 464
12566.81 436
12567.87 475
12568.93 450
12569.99 406
12571.04 397
12572.10 427
12573.16 458
12574.22 481
12575.28 504
12576.34 511
12577.40 480
12578.46 525
12579.52 532
12580.58 547
12581.64 531
12582.70 583
12583.76 553
12584.82 566
12585.88 500
12586.94 482
12588.00 508
12589.06 512
12590.12 490
12591.18 481
12592.24 495
12593.30 443
12594.36 475
12595.42 459
12596.48 489
12597.54 530
12598.60 451
12599.66 476
12600.72 526
12601.78 471
12602.84 453
12603.90 432
12604.96 411
12606.02 468
12607.08 465
12608.14 481
12609.20 496
12610.27 418
12611.33 401
12612.39 429
12613.45 415
12614.51 419
12615.57 428
12616.63 408
12617.69 442
12618.75 417
12619.81 473
12620.88 440
12621.94 425
12623.00 411
12624.06 452
12625.12 465
12626.18 443
12627.24 443
12628.31 420
12629.37 422
12630.43 404
12631.49 450
12632.55 386
12633.61 375
12634.68 382
12635.74 439
12636.80 435
12637.86 419
12638.92 376
12639.99 434
12641.05 366
12642.11 370
12643.17 339
12644.23 381
12645.30 368
12646.36 367
12647.42 385
12648.48 359
12649.55 395
12650.61 381
12651.67 377
12652.73 432
12653.80 430
12654.86 390
12655.92 374
12656.99 384
12658.05 348
12659.11 360
12660.17 411
12661.24 377
12662.30 375
12663.36 365
12664.43 404
12665.49 416
12666.55 379
12667.62 358
12668.68 388
12669.74 419
12670.81 415
12671.87 375
12672.93 363
12674.00 376
12675.06 364
12676.12 376
12677.19 359
12678.25 384
12679.31 410
12680.38 380
12681.44 383
12682.51 363
12683.57 400
12684.63 374
12685.70 437
12686.76 416
12687.83 400
12688.89 379
12689.95 375
12691.02 380
12692.08 398
12693.15 393
12694.21 368
12695.28 405
12696.34 419
12697.40 410
12698.47 406
12699.53 394
12700.60 411
12701.66 461
12702.73 398
12703.79 393
12704.86 387
12705.92 395
12706.99 398
12708.05 370
12709.12 361
12710.18 381
12711.25 396
12712.31 391
12713.38 395
12714.44 420
12715.51 425
12716.57 412
12717.64 392
12718.70 392
12719.77 409
12720.83 403
12721.90 385
12722.97 379
12724.03 386
12725.10 401
12726.16 379
12727.23 372
12728.29 354
12729.36 353
12730.43 388
12731.49 392
12732.56 406
12733.62 417
12734.69 359
12735.76 395
12736.82 395
12737.89 350
12738.95 390
12740.02 358
12741.09 351
12742.15 363
12743.22 359
12744.29 416
12745.35 374
12746.42 388
12747.49 358
12748.55 333
12749.62 359
12750.69 371
12751.75 396
12752.82 376
12753.89 425
12754.95 375
12756.02 344
12757.09 368
12758.15 346
12759.22 360
12760.29 354
12761.36 330
12762.42 341
12763.49 300
12764.56 322
12765.62 344
12766.69 348
12767.76 336
12768.83 340
12769.89 382
12770.96 387
12772.03 318
12773.10 335
12774.17 370
12775.23 371
12776.30 343
12777.37 327
12778.44 356
12779.50 339
12780.57 337
12781.64 312
12782.71 319
12783.78 321
12784.84 338
12785.91 335
12786.98 319
12788.05 326
12789.12 323
12790.19 313
12791.25 296
12792.32 309
12793.39 311
12794.46 316
12795.53 307
12796.60 343
12797.67 349
12798.73 346
12799.80 338
12800.87 311
12801.94 335
12803.01 340
12804.08 327
12805.15 321
12806.22 311
12807.29 319
12808.36 332
12809.42 314
12810.49 317
12811.56 352
12812.63 343
12813.70 332
12814.77 325
12815.84 324
12816.91 362
12817.98 331
12819.05 303
12820.12 305
12821.19 336
12822.26 344
12823.33 365
12824.40 377
12825.47 363
12826.54 368
12827.61 343
12828.68 371
12829.75 352
12830.82 311
12831.89 336
12832.96 334
12834.03 307
12835.10 362
12836.17 353
12837.24 327
12838.31 341
12839.38 306
12840.45 313
12841.52 356
12842.59 366
12843.66 318
12844.73 311
12845.80 322
12846.87 323
12847.95 294
12849.02 275
12850.09 324
12851.16 341
12852.23 305
12853.30 308
12854.37 307
12855.44 327
12856.51 312
12857.58 326
12858.66 296
12859.73 274
12860.80 353
12861.87 320
12862.94 292
12864.01 306
12865.08 314
12866.16 306
12867.23 314
12868.30 323
12869.37 291
12870.44 299
12871.51 331
12872.59 315
12873.66 282
12874.73 304
12875.80 291
12876.87 287
12877.95 309
12879.02 282
12880.09 271
12881.16 294
12882.23 281
12883.31 308
12884.38 309
12885.45 289
12886.52 288
12887.60 318
12888.67 274
12889.74 298
12890.81 286
12891.89 300
12892.96 317
12894.03 289
12895.11 327
12896.18 306
12897.25 311
12898.32 319
12899.40 291
12900.47 296
12901.54 287
12902.62 288
12903.69 337
12904.76 284
12905.84 275
12906.91 312
12907.98 288
12909.06 290
12910.13 300
12911.20 317
12912.28 312
12913.35 295
12914.42 322
12915.50 290
12916.57 305
12917.64 295
12918.72 332
12919.79 325
12920.87 307
12921.94 284
12923.01 270
12924.09 296
12925.16 254
12926.24 265
12927.31 280
12928.38 269
12929.46 230
12930.53 257
12931.61 268
12932.68 267
12933.76 253
12934.83 265
12935.90 285
12936.98 267
12938.05 349
12939.13 339
12940.20 293
12941.28 298
12942.35 284
12943.43 324
12944.50 293
12945.58 341
12946.65 300
12947.73 285
12948.80 306
12949.88 303
12950.95 314
12952.03 317
12953.10 300
12954.18 303
12955.25 324
12956.33 298
12957.40 294
12958.48 294
12959.55 300
12960.63 276
12961.70 265
12962.78 258
12963.86 268
12964.93 277
12966.01 260
12967.08 326
12968.16 303
12969.24 328
12970.31 320
12971.39 324
12972.46 300
12973.54 308
12974.62 291
12975.69 372
12976.77 299
12977.84 265
12978.92 318
12980.00 274
12981.07 236
12982.15 285
12983.23 299
12984.30 320
12985.38 282
12986.46 270
12987.53 272
12988.61 302
12989.69 293
12990.76 265
12991.84 274
12992.92 278
12993.99 290
12995.07 263
12996.15 266
12997.22 281
12998.30 285
12999.38 262
13000.45 253
13001.53 257
13002.61 298
13003.69 289
13004.76 284
13005.84 254
13006.92 276
13008.00 251
13009.07 286
13010.15 286
13011.23 279
13012.31 297
13013.38 295
13014.46 266
13015.54 293
13016.62 251
13017.70 274
13018.77 272
13019.85 280
13020.93 284
13022.01 299
13023.09 304
13024.16 255
13025.24 286
13026.32 272
13027.40 270
13028.48 270
13029.56 288
13030.63 304
13031.71 301
13032.79 271
13033.87 283
13034.95 261
13036.03 296
13037.11 277
13038.18 264
13039.26 297
13040.34 288
13041.42 324
13042.50 278
13043.58 303
13044.66 285
13045.74 293
13046.82 265
13047.89 305
13048.97 300
13050.05 268
13051.13 287
13052.21 274
13053.29 298
13054.37 309
13055.45 323
13056.53 301
13057.61 308
13058.69 284
13059.77 286
13060.85 300
13061.93 308
13063.01 262
13064.09 260
13065.17 255
13066.25 315
13067.33 329
13068.41 295
13069.49 245
13070.57 240
13071.65 245
13072.73 286
13073.81 264
13074.89 274
13075.97 285
13077.05 288
13078.13 305
13079.21 260
13080.29 266
13081.37 291
13082.45 314
13083.53 331
13084.61 317
13085.69 299
13086.77 285
13087.85 250
13088.94 270
13090.02 267
13091.10 266
13092.18 267
13093.26 260
13094.34 281
13095.42 292
13096.50 257
13097.58 236
13098.66 281
13099.75 290
13100.83 277
13101.91 280
13102.99 307
13104.07 272
13105.15 257
13106.23 258
13107.32 261
13108.40 253
13109.48 294
13110.56 279
13111.64 245
13112.72 245
13113.81 262
13114.89 269
13115.97 331
13117.05 330
13118.13 299
13119.22 293
13120.30 295
13121.38 270
13122.46 260
13123.55 243
13124.63 270
13125.71 335
13126.79 303
13127.88 270
13128.96 261
13130.04 247
13131.12 280
13132.21 248
13133.29 305
13134.37 268
13135.45 286
13136.54 265
13137.62 302
13138.70 296
13139.79 256
13140.87 277
13141.95 275
13143.03 251
13144.12 253
13145.20 263
13146.28 287
13147.37 246
13148.45 260
13149.53 282
13150.62 290
13151.70 323
13152.78 292
13153.87 269
13154.95 285
13156.03 310
13157.12 267
13158.20 241
13159.29 278
13160.37 305
13161.45 279
13162.54 293
13163.62 301
13164.71 255
13165.79 314
13166.87 283
13167.96 284
13169.04 277
13170.13 261
13171.21 318
13172.29 225
13173.38 274
13174.46 290
13175.55 272
13176.63 284
13177.72 297
13178.80 331
13179.89 311
13180.97 294
13182.06 292
13183.14 271
13184.22 255
13185.31 243
13186.39 276
13187.48 309
13188.56 299
13189.65 306
13190.73 287
13191.82 298
13192.90 253
13193.99 291
13195.07 290
13196.16 321
13197.25 284
13198.33 282
13199.42 318
13200.50 302
13201.59 295
13202.67 292
13203.76 294
13204.84 305
13205.93 312
13207.02 289
13208.10 298
13209.19 268
13210.27 289
13211.36 339
13212.44 304
13213.53 306
13214.62 281
13215.70 296
13216.79 283
13217.88 305
13218.96 268
13220.05 297
13221.13 339
13222.22 321
13223.31 307
13224.39 270
13225.48 293
13226.57 293
13227.65 288
13228.74 282
13229.83 261
13230.91 309
13232.00 309
13233.09 293
13234.17 315
13235.26 305
13236.35 304
13237.43 292
13238.52 349
13239.61 264
13240.70 297
13241.78 289
13242.87 277
13243.96 330
13245.04 278
13246.13 312
13247.22 279
13248.31 322
13249.39 376
13250.48 353
13251.57 324
13252.66 325
13253.74 312
13254.83 291
13255.92 286
13257.01 303
13258.10 330
13259.18 356
13260.27 340
13261.36 312
13262.45 260
13263.54 321
13264.62 358
13265.71 336
13266.80 328
13267.89 290
13268.98 311
13270.06 315
13271.15 337
13272.24 309
13273.33 352
13274.42 388
13275.51 352
13276.60 307
13277.68 316
13278.77 365
13279.86 371
13280.95 387
13282.04 381
13283.13 374
13284.22 371
13285.31 359
13286.39 363
13287.48 344
13288.57 397
13289.66 389
13290.75 379
13291.84 353
13292.93 353
13294.02 351
13295.11 359
13296.20 369
13297.29 409
13298.38 366
13299.47 358
13300.56 353
13301.65 389
13302.73 355
13303.82 391
13304.91 364
13306.00 341
13307.09 331
13308.18 368
13309.27 424
13310.36 402
13311.45 377
13312.54 382
13313.63 399
13314.72 429
13315.81 467
13316.90 370
13318.00 409
13319.09 403
13320.18 443
13321.27 403
13322.36 399
13323.45 418
13324.54 423
13325.63 419
13326.72 420
13327.81 407
13328.90 388
13329.99 372
13331.08 382
13332.17 453
13333.26 429
13334.35 416
13335.45 448
13336.54 431
13337.63 435
13338.72 388
13339.81 418
13340.90 381
13341.99 358
13343.08 416
13344.18 385
13345.27 396
13346.36 410
13347.45 394
13348.54 424
13349.63 390
13350.72 410
13351.82 442
13352.91 429
13354.00 397
13355.09 380
13356.18 378
13357.28 454
13358.37 445
13359.46 401
13360.55 458
13361.64 457
13362.74 463
13363.83 450
13364.92 474
13366.01 438
13367.10 426
13368.20 482
13369.29 469
13370.38 452
13371.47 428
13372.57 462
13373.66 522
13374.75 485
13375.84 491
13376.94 503
13378.03 490
13379.12 488
13380.22 424
13381.31 426
13382.40 457
13383.49 453
13384.59 414
13385.68 405
13386.77 403
13387.87 401
13388.96 440
13390.05 430
13391.15 395
13392.24 397
13393.33 433
13394.43 386
13395.52 356
13396.61 368
13397.71 407
13398.80 402
13399.90 381
13400.99 437
13402.08 394
13403.18 386
13404.27 358
13405.36 389
13406.46 346
13407.55 374
13408.65 429
13409.74 428
13410.83 362
13411.93 380
13413.02 405
13414.12 407
13415.21 360
13416.31 395
13417.40 365
13418.49 391
13419.59 381
13420.68 352
13421.78 413
13422.87 388
13423.97 419
13425.06 416
13426.16 397
13427.25 376
13428.35 349
13429.44 384
13430.54 345
13431.63 421
13432.73 412
13433.82 386
13434.92 385
13436.01 427
13437.11 409
13438.20 420
13439.30 453
13440.39 413
13441.49 425
13442.58 365
13443.68 402
13444.77 385
13445.87 445
13446.96 410
13448.06 412
13449.16 419
13450.25 452
13451.35 435
13452.44 469
13453.54 435
13454.64 431
13455.73 428
13456.83 474
13457.92 474
13459.02 429
13460.12 434
13461.21 431
13462.31 469
13463.40 446
13464.50 432
13465.60 451
13466.69 533
13467.79 498
13468.89 414
13469.98 466
13471.08 463
13472.18 504
13473.27 427
13474.37 414
13475.47 445
13476.56 440
13477.66 434
13478.76 445
13479.85 515
13480.95 495
13482.05 448
13483.14 471
13484.24 463
13485.34 479
13486.44 471
13487.53 522
13488.63 515
13489.73 462
13490.83 478
13491.92 498
13493.02 424
13494.12 462
13495.21 470
13496.31 440
13497.41 471
13498.51 483
13499.61 497
13500.70 525
13501.80 519
13502.90 507
13504.00 561
13505.10 540
13506.19 512
13507.29 516
13508.39 534
13509.49 535
13510.59 520
13511.68 499
13512.78 495
13513.88 536
13514.98 509
13516.08 490
13517.18 501
13518.27 510
13519.37 477
13520.47 411
13521.57 422
13522.67 454
13523.77 430
13524.87 421
13525.96 419
13527.06 445
13528.16 449
13529.26 486
13530.36 490
13531.46 428
13532.56 385
13533.66 405
13534.76 452
13535.86 453
13536.96 444
13538.05 418
13539.15 432
13540.25 383
13541.35 392
13542.45 415
13543.55 386
13544.65 524
13545.75 473
13546.85 411
13547.95 400
13549.05 409
13550.15 456
13551.25 392
13552.35 425
13553.45 389
13554.55 382
13555.65 388
13556.75 391
13557.85 361
13558.95 382
13560.05 372
13561.15 389
13562.25 366
13563.35 361
13564.45 412
13565.55 381
13566.65 372
13567.75 371
13568.85 374
13569.95 384
13571.05 429
13572.16 413
13573.26 377
13574.36 414
13575.46 436
13576.56 434
13577.66 393
13578.76 406
13579.86 434
13580.96 385
13582.06 391
13583.16 400
13584.27 329
13585.37 365
13586.47 377
13587.57 413
13588.67 445
13589.77 376
13590.87 372
13591.98 377
13593.08 366
13594.18 381
13595.28 408
13596.38 455
13597.48 391
13598.59 395
13599.69 431
13600.79 397
13601.89 417
13602.99 432
13604.10 388
13605.20 426
13606.30 414
13607.40 399
13608.50 410
13609.61 361
13610.71 426
13611.81 412
13612.91 424
13614.02 448
13615.12 431
13616.22 436
13617.32 418
13618.43 400
13619.53 416
13620.63 409
13621.73 410
13622.84 413
13623.94 408
13625.04 423
13626.14 388
13627.25 440
13628.35 442
13629.45 406
13630.56 446
13631.66 430
13632.76 437
13633.87 431
13634.97 400
13636.07 411
13637.18 430
13638.28 461
13639.38 398
13640.49 423
13641.59 465
13642.69 438
13643.80 450
13644.90 431
13646.00 476
13647.11 414
13648.21 426
13649.32 417
13650.42 428
13651.52 396
13652.63 406
13653.73 411
13654.84 393
13655.94 383
13657.04 454
13658.15 425
13659.25 400
13660.36 393
13661.46 415
13662.57 420
13663.67 429
13664.77 415
13665.88 396
13666.98 424
13668.09 391
13669.19 445
13670.30 408
13671.40 390
13672.51 375
13673.61 429
13674.72 379
13675.82 413
13676.93 417
13678.03 411
13679.14 440
13680.24 430
13681.35 404
13682.45 482
13683.56 444
13684.66 427
13685.77 413
13686.87 378
13687.98 372
13689.08 376
13690.19 352
13691.29 376
13692.40 376
13693.51 383
13694.61 367
13695.72 385
13696.82 382
13697.93 430
13699.03 427
13700.14 428
13701.25 408
13702.35 419
13703.46 435
13704.56 445
13705.67 458
13706.78 422
13707.88 437
13708.99 424
13710.10 416
13711.20 412
13712.31 391
13713.41 417
13714.52 469
13715.63 499
13716.73 487
13717.84 409
13718.95 433
13720.05 462
13721.16 431
13722.27 434
13723.37 481
13724.48 471
13725.59 434
13726.70 444
13727.80 427
13728.91 433
13730.02 465
13731.12 468
13732.23 489
13733.34 467
13734.45 458
13735.55 562
13736.66 528
13737.77 515
13738.87 547
13739.98 551
13741.09 529
13742.20 503
13743.31 515
13744.41 522
13745.52 489
13746.63 494
13747.74 511
13748.84 544
13749.95 548
13751.06 494
13752.17 526
13753.28 509
13754.38 521
13755.49 511
13756.60 571
13757.71 587
13758.82 533
13759.93 563
13761.03 568
13762.14 576
13763.25 560
13764.36 564
13765.47 586
13766.58 612
13767.68 611
13768.79 581
13769.90 614
13771.01 613
13772.12 678
13773.23 703
13774.34 711
13775.45 749
13776.56 715
13777.66 816
13778.77 840
13779.88 887
13780.99 893
13782.10 905
13783.21 809
13784.32 782
13785.43 751
13786.54 746
13787.65 721
13788.76 697
13789.87 674
13790.98 605
13792.09 559
13793.20 577
13794.31 596
13795.42 594
13796.52 530
13797.63 582
13798.74 595
13799.85 569
13800.96 546
13802.07 535
13803.18 479
13804.29 490
13805.40 556
13806.51 546
13807.63 519
13808.74 506
13809.85 500
13810.96 481
13812.07 476
13813.18 504
13814.29 520
13815.40 514
13816.51 506
13817.62 514
13818.73 535
13819.84 490
13820.95 508
13822.06 513
13823.17 507
13824.28 526
13825.40 531
13826.51 483
13827.62 472
13828.73 483
13829.84 497
13830.95 486
13832.06 458
13833.17 436
13834.28 463
13835.40 464
13836.51 465
13837.62 498
13838.73 451
13839.84 475
13840.95 470
13842.06 469
13843.18 485
13844.29 444
13845.40 453
13846.51 448
13847.62 490
13848.74 491
13849.85 471
13850.96 440
13852.07 484
13853.18 514
13854.30 489
13855.41 488
13856.52 492
13857.63 505
13858.74 513
13859.86 481
13860.97 482
13862.08 519
13863.19 521
13864.31 544
13865.42 515
13866.53 508
13867.64 490
13868.76 456
13869.87 473
13870.98 529
13872.10 520
13873.21 518
13874.32 557
13875.43 512
13876.55 519
13877.66 521
13878.77 497
13879.89 491
13881.00 530
13882.11 579
13883.23 492
13884.34 465
13885.45 493
13886.57 463
13887.68 493
13888.79 510
13889.91 525
13891.02 511
13892.13 533
13893.25 489
13894.36 478
13895.48 466
13896.59 535
13897.70 545
13898.82 538
13899.93 555
13901.05 547
13902.16 531
13903.27 503
13904.39 516
13905.50 534
13906.62 572
13907.73 581
13908.85 531
13909.96 490
13911.07 503
13912.19 518
13913.30 504
13914.42 478
13915.53 491
13916.65 493
13917.76 463
13918.88 498
13919.99 477
13921.11 473
13922.22 475
13923.34 474
13924.45 464
13925.57 460
13926.68 494
13927.80 484
13928.91 467
13930.03 440
13931.14 473
13932.26 454
13933.37 505
13934.49 455
13935.60 449
13936.72 464
13937.83 525
13938.95 475
13940.06 492
13941.18 473
13942.30 521
13943.41 459
13944.53 459
13945.64 509
13946.76 492
13947.87 448
13948.99 451
13950.11 460
13951.22 475
13952.34 475
13953.45 513
13954.57 515
13955.69 516
13956.80 466
13957.92 475
13959.04 429
13960.15 467
13961.27 442
13962.39 405
13963.50 433
13964.62 457
13965.73 437
13966.85 412
13967.97 430
13969.08 449
13970.20 474
13971.32 436
13972.44 477
13973.55 448
13974.67 456
13975.79 479
13976.90 448
13978.02 427
13979.14 439
13980.25 435
13981.37 439
13982.49 451
13983.61 468
13984.72 500
13985.84 441
13986.96 464
13988.08 481
13989.19 420
13990.31 482
13991.43 431
13992.55 421
13993.66 455
13994.78 454
13995.90 456
13997.02 477
13998.14 481
13999.25 487
14000.37 498
14001.49 468
14002.61 520
14003.73 454
14004.84 453
14005.96 434
14007.08 480
14008.20 466
14009.32 513
14010.44 497
14011.55 501
14012.67 516
14013.79 465
14014.91 486
14016.03 489
14017.15 500
14018.27 469
14019.38 502
14020.50 432
14021.62 506
14022.74 484
14023.86 501
14024.98 510
14026.10 522
14027.22 518
14028.34 546
14029.46 559
14030.57 563
14031.69 554
14032.81 477
14033.93 489
14035.05 512
14036.17 499
14037.29 491
14038.41 447
14039.53 512
14040.65 502
14041.77 477
14042.89 469
14044.01 455
14045.13 472
14046.25 487
14047.37 477
14048.49 447
14049.61 450
14050.73 478
14051.85 487
14052.97 466
14054.09 457
14055.21 491
14056.33 460
14057.45 446
14058.57 444
14059.69 473
14060.81 435
14061.93 464
14063.05 449
14064.17 466
14065.29 471
14066.41 430
14067.53 466
14068.65 480
14069.78 482
14070.90 458
14072.02 463
14073.14 487
14074.26 448
14075.38 421
14076.50 448
14077.62 461
14078.74 489
14079.86 518
14080.99 509
14082.11 495
14083.23 450
14084.35 468
14085.47 499
14086.59 540
14087.71 546
14088.84 575
14089.96 536
14091.08 533
14092.20 499
14093.32 541
14094.44 551
14095.57 578
14096.69 509
14097.81 517
14098.93 509
14100.05 597
14101.18 578
14102.30 538
14103.42 564
14104.54 526
14105.66 623
14106.79 571
14107.91 572
14109.03 574
14110.15 550
14111.28 550
14112.40 569
14113.52 542
14114.64 573
14115.77 519
14116.89 527
14118.01 510
14119.13 521
14120.26 495
14121.38 497
14122.50 484
14123.63 457
14124.75 486
14125.87 502
14126.99 499
14128.12 500
14129.24 455
14130.36 461
14131.49 492
14132.61 435
14133.73 443
14134.86 456
14135.98 530
14137.10 498
14138.23 446
14139.35 426
14140.47 452
14141.60 456
14142.72 418
14143.85 496
14144.97 476
14146.09 521
14147.22 429
14148.34 485
14149.47 461
14150.59 484
14151.71 489
14152.84 503
14153.96 475
14155.09 514
14156.21 487
14157.33 476
14158.46 466
14159.58 472
14160.71 472
14161.83 474
14162.96 458
14164.08 459
14165.21 451
14166.33 460
14167.45 489
14168.58 454
14169.70 477
14170.83 446
14171.95 427
14173.08 448
14174.20 465
14175.33 425
14176.45 485
14177.58 488
14178.70 428
14179.83 450
14180.95 460
14182.08 462
14183.20 435
14184.33 460
14185.46 461
14186.58 461
14187.71 427
14188.83 399
14189.96 412
14191.08 457
14192.21 408
14193.33 411
14194.46 394
14195.59 400
14196.71 440
14197.84 453
14198.96 447
14200.09 431
14201.22 422
14202.34 388
14203.47 421
14204.59 396
14205.72 435
14206.85 438
14207.97 421
14209.10 419
14210.23 430
14211.35 401
14212.48 374
14213.61 376
14214.73 413
14215.86 351
14216.99 364
14218.11 392
14219.24 406
14220.37 413
14221.49 362
14222.62 360
14223.75 367
14224.87 388
14226.00 400
14227.13 377
14228.25 378
14229.38 411
14230.51 381
14231.64 348
14232.76 409
14233.89 355
14235.02 321
14236.14 350
14237.27 323
14238.40 328
14239.53 375
14240.66 386
14241.78 375
14242.91 396
14244.04 363
14245.17 380
14246.29 352
14247.42 369
14248.55 379
14249.68 348
14250.81 371
14251.93 376
14253.06 360
14254.19 356
14255.32 370
14256.45 370
14257.57 389
14258.70 359
14259.83 373
14260.96 355
14262.09 390
14263.22 412
14264.34 348
14265.47 326
14266.60 345
14267.73 340
14268.86 348
14269.99 341
14271.12 352
14272.25 349
14273.37 331
14274.50 362
14275.63 381
14276.76 336
14277.89 352
14279.02 319
14280.15 316
14281.28 335
14282.41 327
14283.54 352
14284.67 359
14285.80 323
14286.92 344
14288.05 321
14289.18 320
14290.31 351
14291.44 353
14292.57 365
14293.70 325
14294.83 343
14295.96 327
14297.09 317
14298.22 340
14299.35 342
14300.48 356
14301.61 312
14302.74 329
14303.87 325
14305.00 308
14306.13 357
14307.26 343
14308.39 321
14309.52 322
14310.65 293
14311.78 306
14312.91 292
14314.04 327
14315.18 315
14316.31 323
14317.44 319
14318.57 318
14319.70 331
14320.83 322
14321.96 330
14323.09 308
14324.22 307
14325.35 299
14326.48 336
14327.61 332
14328.75 250
14329.88 297
14331.01 297
14332.14 305
14333.27 279
14334.40 308
14335.53 306
14336.66 286
14337.80 292
14338.93 286
14340.06 313
14341.19 286
14342.32 269
14343.45 264
14344.59 290
14345.72 320
14346.85 312
14347.98 292
14349.11 297
14350.24 287
14351.38 261
14352.51 295
14353.64 274
14354.77 311
14355.91 273
14357.04 319
14358.17 340
14359.30 267
14360.43 268
14361.57 297
14362.70 290
14363.83 327
14364.96 295
14366.10 291
14367.23 339
14368.36 279
14369.49 294
14370.63 281
14371.76 261
14372.89 271
14374.03 295
14375.16 298
14376.29 290
14377.42 276
14378.56 281
14379.69 274
14380.82 296
14381.96 321
14383.09 281
14384.22 290
14385.36 301
14386.49 281
14387.62 309
14388.76 240
14389.89 292
14391.02 317
14392.16 303
14393.29 274
14394.43 279
14395.56 284
14396.69 263
14397.83 281
14398.96 291
14400.09 271
14401.23 326
14402.36 312
14403.50 341
14404.63 308
14405.76 306
14406.90 288
14408.03 293
14409.17 283
14410.30 301
14411.44 293
14412.57 291
14413.70 347
14414.84 300
14415.97 319
14417.11 312
14418.24 279
14419.38 314
14420.51 339
14421.65 265
14422.78 272
14423.92 299
14425.05 323
14426.19 311
14427.32 309
14428.46 296
14429.59 271
14430.73 262
14431.86 326
14433.00 301
14434.13 252
14435.27 270
14436.40 287
14437.54 291
14438.67 277
14439.81 273
14440.95 276
14442.08 281
14443.22 280
14444.35 317
14445.49 282
14446.62 293
14447.76 269
14448.90 268
14450.03 253
14451.17 256
14452.30 264
14453.44 274
14454.58 300
14455.71 265
14456.85 269
14457.98 278
14459.12 271
14460.26 291
14461.39 290
14462.53 273
14463.67 280
14464.80 304
14465.94 308
14467.07 293
14468.21 291
14469.35 309
14470.48 311
14471.62 295
14472.76 292
14473.90 270
14475.03 288
14476.17 281
14477.31 280
14478.44 310
14479.58 277
14480.72 264
14481.85 278
14482.99 297
14484.13 278
14485.27 244
14486.40 298
14487.54 306
14488.68 258
14489.82 259
14490.95 278
14492.09 282
14493.23 303
14494.37 279
14495.50 322
14496.64 322
14497.78 290
14498.92 330
14500.05 299
14501.19 242
14502.33 289
14503.47 264
14504.61 281
14505.74 269
14506.88 282
14508.02 303
14509.16 272
14510.30 267
14511.44 292
14512.57 280
14513.71 274
14514.85 256
14515.99 284
14517.13 311
14518.27 281
14519.41 267
14520.54 230
14521.68 276
14522.82 308
14523.96 293
14525.10 310
14526.24 264
14527.38 278
14528.52 255
14529.65 310
14530.79 305
14531.93 297
14533.07 264
14534.21 262
14535.35 322
14536.49 284
14537.63 314
14538.77 313
14539.91 325
14541.05 289
14542.19 304
14543.33 288
14544.47 298
14545.61 303
14546.75 323
14547.89 271
14549.02 311
14550.16 288
14551.30 285
14552.44 261
14553.58 298
14554.72 289
14555.86 321
14557.00 308
14558.14 283
14559.29 298
14560.43 313
14561.57 330
14562.71 324
14563.85 304
14564.99 302
14566.13 309
14567.27 302
14568.41 336
14569.55 326
14570.69 326
14571.83 342
14572.97 333
14574.11 319
14575.25 315
14576.39 305
14577.53 324
14578.68 338
14579.82 294
14580.96 382
14582.10 316
14583.24 316
14584.38 304
14585.52 349
14586.66 320
14587.80 312
14588.95 311
14590.09 339
14591.23 333
14592.37 330
14593.51 324
14594.65 365
14595.79 349
14596.94 369
14598.08 333
14599.22 350
14600.36 387
14601.50 361
14602.65 351
14603.79 394
14604.93 337
14606.07 333
14607.21 397
14608.36 359
14609.50 374
14610.64 404
14611.78 390
14612.92 402
14614.07 376
14615.21 429
14616.35 354
14617.49 373
14618.64 385
14619.78 354
14620.92 376
14622.06 393
14623.21 401
14624.35 401
14625.49 434
14626.64 420
14627.78 456
14628.92 447
14630.06 417
14631.21 426
14632.35 439
14633.49 430
14634.64 458
14635.78 474
14636.92 456
14638.07 449
14639.21 495
14640.35 504
14641.50 501
14642.64 555
14643.78 523
14644.93 475
14646.07 518
14647.21 525
14648.36 527
14649.50 488
14650.65 437
14651.79 432
14652.93 482
14654.08 462
14655.22 409
14656.37 386
14657.51 422
14658.65 435
14659.80 433
14660.94 427
14662.09 423
14663.23 381
14664.37 381
14665.52 336
14666.66 362
14667.81 356
14668.95 355
14670.10 384
14671.24 352
14672.39 357
14673.53 344
14674.68 351
14675.82 380
14676.97 323
14678.11 323
14679.25 346
14680.40 352
14681.54 332
14682.69 340
14683.83 377
14684.98 320
14686.13 331
14687.27 358
14688.42 365
14689.56 353
14690.71 341
14691.85 328
14693.00 326
14694.14 310
14695.29 316
14696.43 340
14697.58 349
14698.72 303
14699.87 325
14701.02 295
14702.16 270
14703.31 314
14704.45 317
14705.60 327
14706.75 292
14707.89 306
14709.04 306
14710.18 330
14711.33 280
14712.48 296
14713.62 294
14714.77 310
14715.92 316
14717.06 330
14718.21 312
14719.35 288
14720.50 313
14721.65 313
14722.79 271
14723.94 287
14725.09 309
14726.23 292
14727.38 311
14728.53 304
14729.67 298
14730.82 287
14731.97 314
14733.12 295
14734.26 294
14735.41 296
14736.56 291
14737.70 313
14738.85 279
14740.00 321
14741.15 298
14742.29 284
14743.44 281
14744.59 293
14745.74 272
14746.88 319
14748.03 319
14749.18 341
14750.33 315
14751.47 271
14752.62 272
14753.77 305
14754.92 302
14756.07 275
14757.21 300
14758.36 283
14759.51 263
14760.66 312
14761.81 341
14762.95 263
14764.10 312
14765.25 297
14766.40 340
14767.55 314
14768.70 305
14769.84 270
14770.99 307
14772.14 328
14773.29 310
14774.44 281
14775.59 315
14776.74 317
14777.88 323
14779.03 301
14780.18 345
14781.33 332
14782.48 337
14783.63 271
14784.78 284
14785.93 305
14787.08 326
14788.22 326
14789.37 333
14790.52 333
14791.67 323
14792.82 298
14793.97 308
14795.12 312
14796.27 274
14797.42 301
14798.57 336
14799.72 321
14800.87 342
14802.02 338
14803.17 326
14804.32 306
14805.47 324
14806.62 320
14807.77 299
14808.92 328
14810.07 310
14811.22 322
14812.37 324
14813.52 300
14814.67 310
14815.82 260
14816.97 284
14818.12 291
14819.27 292
14820.42 294
14821.57 300
14822.72 296
14823.87 265
14825.02 263
14826.17 275
14827.32 262
14828.47 283
14829.62 261
14830.78 271
14831.93 267
14833.08 240
14834.23 234
14835.38 278
14836.53 274
14837.68 274
14838.83 253
14839.98 272
14841.13 268
14842.29 275
14843.44 280
14844.59 275
14845.74 275
14846.89 272
14848.04 261
14849.19 288
14850.35 269
14851.50 292
14852.65 270
14853.80 248
14854.95 267
14856.10 260
14857.26 228
14858.41 251
14859.56 239
14860.71 252
14861.86 269
14863.02 233
14864.17 243
14865.32 266
14866.47 254
14867.63 275
14868.78 244
14869.93 259
14871.08 254
14872.23 255
14873.39 239
14874.54 254
14875.69 279
14876.84 259
14878.00 248
14879.15 270
14880.30 206
14881.46 242
14882.61 248
14883.76 269
14884.91 213
14886.07 255
14887.22 255
14888.37 199
14889.53 247
14890.68 261
14891.83 221
14892.99 258
14894.14 246
14895.29 250
14896.45 226
14897.60 261
14898.75 237
14899.91 242
14901.06 294
14902.21 239
14903.37 218
14904.52 204
14905.67 221
14906.83 220
14907.98 245
14909.14 302
14910.29 263
14911.44 229
14912.60 251
14913.75 240
14914.91 245
14916.06 242
14917.21 245
14918.37 266
14919.52 243
14920.68 221
14921.83 278
14922.99 218
14924.14 240
14925.30 264
14926.45 256
14927.60 257
14928.76 233
14929.91 271
14931.07 282
14932.22 268
14933.38 280
14934.53 313
14935.69 287
14936.84 281
14938.00 281
14939.15 233
14940.31 250
14941.46 273
14942.62 246
14943.77 256
14944.93 246
14946.08 268
14947.24 269
14948.39 259
14949.55 293
14950.71 282
14951.86 258
14953.02 256
14954.17 259
14955.33 273
14956.48 272
14957.64 303
14958.80 292
14959.95 298
14961.11 294
14962.26 283
14963.42 271
14964.57 282
14965.73 277
14966.89 243
14968.04 232
14969.20 281
14970.36 265
14971.51 268
14972.67 240
14973.82 234
14974.98 235
14976.14 219
14977.29 279
14978.45 279
14979.61 278
14980.76 228
14981.92 256
14983.08 260
14984.23 267
14985.39 282
14986.55 244
14987.70 239
14988.86 229
14990.02 221
14991.18 201
14992.33 213
14993.49 215
14994.65 214
14995.80 232
14996.96 253
14998.12 223
14999.28 235
15000.43 228
15001.59 201
15002.75 230
15003.91 222
15005.06 231
15006.22 224
15007.38 195
15008.54 194
15009.69 204
15010.85 234
15012.01 211
15013.17 205
15014.33 203
15015.48 229
15016.64 207
15017.80 239
15018.96 239
15020.12 215
15021.27 225
15022.43 216
15023.59 205
15024.75 204
15025.91 199
15027.07 195
15028.23 205
15029.38 193
15030.54 221
15031.70 216
15032.86 208
15034.02 219
15035.18 176
15036.34 179
15037.49 202
15038.65 211
15039.81 226
15040.97 185
15042.13 197
15043.29 215
15044.45 200
15045.61 203
15046.77 197
15047.93 230
15049.09 200
15050.24 192
15051.40 219
15052.56 204
15053.72 182
15054.88 201
15056.04 175
15057.20 198
15058.36 230
15059.52 223
15060.68 189
15061.84 201
15063.00 221
15064.16 212
15065.32 185
15066.48 194
15067.64 244
15068.80 232
15069.96 212
15071.12 187
15072.28 186
15073.44 198
15074.60 216
15075.76 200
15076.92 185
15078.08 197
15079.24 196
15080.40 228
15081.56 183
15082.72 191
15083.89 209
15085.05 177
15086.21 201
15087.37 201
15088.53 177
15089.69 184
15090.85 193
15092.01 199
15093.17 199
15094.33 190
15095.49 209
15096.66 213
15097.82 214
15098.98 211
15100.14 189
15101.30 203
15102.46 221
15103.62 186
15104.78 191
15105.95 180
15107.11 201
15108.27 221
15109.43 225
15110.59 213
15111.75 197
15112.92 192
15114.08 235
15115.24 198
15116.40 167
15117.56 193
15118.73 211
15119.89 166
15121.05 213
15122.21 210
15123.37 207
15124.54 161
15125.70 198
15126.86 198
15128.02 209
15129.19 173
15130.35 202
15131.51 190
15132.67 201
15133.84 179
15135.00 173
15136.16 204
15137.32 207
15138.49 207
15139.65 205
15140.81 195
15141.97 187
15143.14 194
15144.30 210
15145.46 226
15146.63 218
15147.79 225
15148.95 230
15150.12 195
15151.28 210
15152.44 204
15153.61 208
15154.77 215
15155.93 197
15157.10 198
15158.26 168
15159.42 223
15160.59 233
15161.75 208
15162.91 226
15164.08 212
15165.24 210
15166.41 219
15167.57 233
15168.73 230
15169.90 203
15171.06 183
15172.23 187
15173.39 202
15174.55 219
15175.72 243
15176.88 254
15178.05 229
15179.21 228
15180.38 248
15181.54 242
15182.70 251
15183.87 242
15185.03 242
15186.20 219
15187.36 232
15188.53 237
15189.69 194
15190.86 232
15192.02 262
15193.19 215
15194.35 216
15195.52 210
15196.68 211
15197.85 255
15199.01 220
15200.18 225
15201.34 218
15202.51 204
15203.67 200
15204.84 250
15206.00 258
15207.17 222
15208.33 231
15209.50 222
15210.66 236
15211.83 228
15213.00 249
15214.16 257
15215.33 270
15216.49 240
15217.66 243
15218.82 252
15219.99 254
15221.16 219
15222.32 235
15223.49 246
15224.65 254
15225.82 271
15226.99 246
15228.15 253
15229.32 251
15230.49 241
15231.65 245
15232.82 247
15233.98 260
15235.15 286
15236.32 280
15237.48 326
15238.65 261
15239.82 274
15240.98 302
15242.15 309
15243.32 310
15244.48 302
15245.65 305
15246.82 334
15247.98 322
15249.15 296
15250.32 290
15251.49 239
15252.65 292
15253.82 253
15254.99 246
15256.16 274
15257.32 268
15258.49 255
15259.66 216
15260.82 208
15261.99 214
15263.16 239
15264.33 201
15265.49 239
15266.66 246
15267.83 283
15269.00 262
15270.17 251
15271.33 254
15272.50 246
15273.67 254
15274.84 220
15276.01 222
15277.17 225
15278.34 217
15279.51 245
15280.68 248
15281.85 246
15283.01 204
15284.18 212
15285.35 225
15286.52 211
15287.69 214
15288.86 216
15290.03 207
15291.19 181
15292.36 236
15293.53 248
15294.70 199
15295.87 204
15297.04 236
15298.21 226
15299.38 221
15300.54 213
15301.71 217
15302.88 198
15304.05 205
15305.22 250
15306.39 244
15307.56 262
15308.73 268
15309.90 254
15311.07 206
15312.24 197
15313.41 244
15314.58 244
15315.75 232
15316.92 231
15318.09 235
15319.25 229
15320.42 210
15321.59 195
15322.76 217
15323.93 229
15325.10 251
15326.27 269
15327.44 221
15328.61 232
15329.78 245
15330.95 184
15332.12 217
15333.29 222
15334.46 219
15335.64 228
15336.81 212
15337.98 210
15339.15 199
15340.32 215
15341.49 190
15342.66 191
15343.83 187
15345.00 207
15346.17 210
15347.34 210
15348.51 193
15349.68 234
15350.85 242
15352.02 220
15353.20 194
15354.37 197
15355.54 194
15356.71 216
15357.88 215
15359.05 183
15360.22 239
15361.39 208
15362.57 215
15363.74 211
15364.91 247
15366.08 269
15367.25 263
15368.42 230
15369.59 207
15370.77 218
15371.94 226
15373.11 236
15374.28 233
15375.45 242
15376.63 216
15377.80 212
15378.97 210
15380.14 189
15381.31 213
15382.49 229
15383.66 184
15384.83 226
15386.00 211
15387.17 234
15388.35 247
15389.52 238
15390.69 235
15391.86 222
15393.04 200
15394.21 202
15395.38 198
15396.55 224
15397.73 240
15398.90 214
15400.07 240
15401.25 233
15402.42 232
15403.59 249
15404.76 202
15405.94 188
15407.11 210
15408.28 207
15409.46 226
15410.63 235
15411.80 241
15412.98 238
15414.15 216
15415.32 191
15416.50 218
15417.67 246
15418.84 237
15420.02 226
15421.19 210
15422.36 213
15423.54 214
15424.71 187
15425.89 211
15427.06 216
15428.23 211
15429.41 219
15430.58 221
15431.76 210
15432.93 208
15434.10 209
15435.28 217
15436.45 179
15437.63 190
15438.80 210
15439.97 217
15441.15 236
15442.32 199
15443.50 186
15444.67 215
15445.85 196
15447.02 201
15448.20 214
15449.37 205
15450.55 220
15451.72 177
15452.89 205
15454.07 184
15455.24 217
15456.42 209
15457.59 193
15458.77 217
15459.94 190
15461.12 206
15462.30 195
15463.47 197
15464.65 202
15465.82 196
15467.00 223
15468.17 241
15469.35 207
15470.52 191
15471.70 201
15472.87 215
15474.05 215
15475.22 215
15476.40 230
15477.58 247
15478.75 206
15479.93 209
15481.10 221
15482.28 215
15483.46 188
15484.63 219
15485.81 183
15486.98 213
15488.16 202
15489.34 201
15490.51 205
15491.69 245
15492.87 192
15494.04 201
15495.22 196
15496.39 219
15497.57 235
15498.75 181
15499.92 208
15501.10 215
15502.28 197
15503.45 212
15504.63 191
15505.81 167
15506.98 205
15508.16 220
15509.34 217
15510.52 198
15511.69 189
15512.87 205
15514.05 213
15515.22 223
15516.40 193
15517.58 205
15518.76 204
15519.93 220
15521.11 195
15522.29 209
15523.47 228
15524.64 246
15525.82 216
15527.00 212
15528.18 200
15529.35 203
15530.53 225
15531.71 218
15532.89 177
15534.07 212
15535.24 247
15536.42 214
15537.60 195
15538.78 208
15539.96 221
15541.13 226
15542.31 235
15543.49 210
15544.67 223
15545.85 216
15547.03 198
15548.20 209
15549.38 203
15550.56 201
15551.74 214
15552.92 223
15554.10 185
15555.28 215
15556.45 225
15557.63 248
15558.81 241
15559.99 233
15561.17 180
15562.35 236
15563.53 244
15564.71 220
15565.89 250
15567.07 218
15568.24 254
15569.42 234
15570.60 225
15571.78 199
15572.96 212
15574.14 238
15575.32 230
15576.50 218
15577.68 241
15578.86 242
15580.04 266
15581.22 223
15582.40 252
15583.58 223
15584.76 230
15585.94 224
15587.12 217
15588.30 215
15589.48 220
15590.66 252
15591.84 256
15593.02 250
15594.20 262
15595.38 263
15596.56 239
15597.74 237
15598.92 268
15600.10 241
15601.28 258
15602.46 268
15603.64 258
15604.82 222
15606.00 244
15607.18 270
15608.36 249
15609.55 280
15610.73 283
15611.91 267
15613.09 271
15614.27 298
15615.45 301
15616.63 269
15617.81 265
15618.99 271
15620.17 285
15621.36 297
15622.54 275
15623.72 293
15624.90 288
15626.08 339
15627.26 323
15628.44 294
15629.63 259
15630.81 288
15631.99 311
15633.17 306
15634.35 302
15635.53 297
15636.72 311
15637.90 302
15639.08 320
15640.26 341
15641.44 329
15642.63 292
15643.81 290
15644.99 299
15646.17 296
15647.35 311
15648.54 316
15649.72 295
15650.90 338
15652.08 354
15653.27 353
15654.45 308
15655.63 293
15656.81 314
15658.00 356
15659.18 327
15660.36 311
15661.54 346
15662.73 301
15663.91 339
15665.09 344
15666.28 370
15667.46 367
15668.64 360
15669.82 341
15671.01 314
15672.19 313
15673.37 329
15674.56 344
15675.74 362
15676.92 329
15678.11 302
15679.29 308
15680.47 371
15681.66 357
15682.84 345
15684.03 330
15685.21 316
15686.39 352
15687.58 326
15688.76 332
15689.94 316
15691.13 337
15692.31 316
15693.50 324
15694.68 336
15695.86 329
15697.05 341
15698.23 322
15699.42 312
15700.60 346
15701.78 354
15702.97 321
15704.15 339
15705.34 385
15706.52 346
15707.71 341
15708.89 346
15710.08 335
15711.26 353
15712.45 372
15713.63 387
15714.81 336
15716.00 374
15717.18 360
15718.37 401
15719.55 379
15720.74 347
15721.92 378
15723.11 405
15724.29 396
15725.48 373
15726.66 394
15727.85 390
15729.04 392
15730.22 400
15731.41 393
15732.59 379
15733.78 383
15734.96 417
15736.15 368
15737.33 406
15738.52 393
15739.71 361
15740.89 364
15742.08 394
15743.26 367
15744.45 389
15745.63 407
15746.82 399
15748.01 382
15749.19 376
15750.38 384
15751.56 356
15752.75 372
15753.94 433
15755.12 406
15756.31 384
15757.50 406
15758.68 412
15759.87 469
15761.06 448
15762.24 414
15763.43 465
15764.62 480
15765.80 429
15766.99 439
15768.18 435
15769.36 406
15770.55 424
15771.74 427
15772.92 474
15774.11 406
15775.30 397
15776.48 375
15777.67 391
15778.86 363
15780.05 398
15781.23 411
15782.42 449
15783.61 434
15784.80 433
15785.98 407
15787.17 462
15788.36 449
15789.55 429
15790.73 420
15791.92 405
15793.11 443
15794.30 424
15795.48 376
15796.67 361
15797.86 370
15799.05 377
15800.24 349
15801.42 407
15802.61 390
15803.80 351
15804.99 375
15806.18 335
15807.37 371
15808.55 364
15809.74 358
15810.93 319
15812.12 334
15813.31 323
15814.50 319
15815.68 347
15816.87 321
15818.06 315
15819.25 316
15820.44 294
15821.63 284
15822.82 329
15824.01 328
15825.19 298
15826.38 288
15827.57 287
15828.76 320
15829.95 304
15831.14 296
15832.33 304
15833.52 317
15834.71 338
15835.90 288
15837.09 296
15838.28 340
15839.47 296
15840.66 324
15841.84 326
15843.03 305
15844.22 286
15845.41 286
15846.60 311
15847.79 279
15848.98 288
15850.17 280
15851.36 290
15852.55 283
15853.74 282
15854.93 319
15856.12 316
15857.31 305
15858.50 286
15859.69 315
15860.88 280
15862.07 322
15863.26 297
15864.46 323
15865.65 301
15866.84 280
15868.03 298
15869.22 288
15870.41 309
15871.60 316
15872.79 289
15873.98 295
15875.17 275
15876.36 330
15877.55 293
15878.74 278
15879.94 274
15881.13 303
15882.32 265
15883.51 265
15884.70 317
15885.89 302
15887.08 275
15888.27 309
15889.46 290
15890.66 285
15891.85 298
15893.04 346
15894.23 324
15895.42 281
15896.61 302
15897.81 287
15899.00 313
15900.19 301
15901.38 316
15902.57 314
15903.76 302
15904.96 312
15906.15 295
15907.34 319
15908.53 286
15909.72 339
15910.92 322
15912.11 271
15913.30 291
15914.49 307
15915.69 321
15916.88 311
15918.07 284
15919.26 299
15920.46 280
15921.65 292
15922.84 302
15924.03 301
15925.23 310
15926.42 286
15927.61 292
15928.81 266
15930.00 270
15931.19 284
15932.38 337
15933.58 272
15934.77 318
15935.96 336
15937.16 321
15938.35 303
15939.54 326
15940.74 311
15941.93 278
15943.12 322
15944.32 313
15945.51 282
15946.70 317
15947.90 319
15949.09 281
15950.28 259
15951.48 270
15952.67 303
15953.87 312
15955.06 277
15956.25 287
15957.45 271
15958.64 271
15959.84 255
15961.03 234
15962.22 253
15963.42 282
15964.61 337
15965.81 303
15967.00 243
15968.19 260
15969.39 260
15970.58 295
15971.78 237
15972.97 238
15974.17 249
15975.36 259
15976.56 253
15977.75 252
15978.95 248
15980.14 220
15981.34 237
15982.53 239
15983.72 251
15984.92 246
15986.11 230
15987.31 215
15988.50 231
15989.70 221
15990.90 253
15992.09 224
15993.29 220
15994.48 217
15995.68 213
15996.87 254
15998.07 235
15999.26 200
16000.46 194
16001.65 222
16002.85 234
16004.05 195
16005.24 218
16006.44 255
16007.63 226
16008.83 214
16010.02 193
16011.22 203
16012.42 229
16013.61 230
16014.81 225
16016.00 246
16017.20 208
16018.40 191
16019.59 202
16020.79 200
16021.99 214
16023.18 204
16024.38 219
16025.58 238
16026.77 209
16027.97 252
16029.16 201
16030.36 216
16031.56 239
16032.76 195
16033.95 197
16035.15 213
16036.35 246
16037.54 243
16038.74 222
16039.94 226
16041.13 195
16042.33 210
16043.53 182
16044.73 210
16045.92 202
16047.12 192
16048.32 170
16049.51 176
16050.71 193
16051.91 199
16053.11 204
16054.30 215
16055.50 218
16056.70 202
16057.90 196
16059.10 199
16060.29 187
16061.49 196
16062.69 198
16063.89 176
16065.08 204
16066.28 178
16067.48 198
16068.68 181
16069.88 188
16071.07 172
16072.27 194
16073.47 194
16074.67 193
16075.87 198
16077.07 184
16078.26 194
16079.46 220
16080.66 199
16081.86 192
16083.06 193
16084.26 213
16085.46 161
16086.66 162
16087.85 155
16089.05 187
16090.25 210
16091.45 198
16092.65 180
16093.85 189
16095.05 200
16096.25 200
16097.45 201
16098.65 204
16099.84 165
16101.04 186
16102.24 184
16103.44 214
16104.64 187
16105.84 167
16107.04 181
16108.24 180
16109.44 189
16110.64 192
16111.84 192
16113.04 218
16114.24 152
16115.44 193
16116.64 157
16117.84 173
16119.04 181
16120.24 171
16121.44 173
16122.64 173
16123.84 192
16125.04 174
16126.24 188
16127.44 147
16128.64 163
16129.84 167
16131.04 175
16132.24 173
16133.44 162
16134.64 195
16135.84 172
16137.04 181
16138.25 202
16139.45 193
16140.65 179
16141.85 163
16143.05 184
16144.25 184
16145.45 219
16146.65 193
16147.85 175
16149.05 172
16150.25 180
16151.46 178
16152.66 180
16153.86 188
16155.06 161
16156.26 145
16157.46 158
16158.66 162
16159.87 193
16161.07 189
16162.27 182
16163.47 198
16164.67 176
16165.87 188
16167.08 215
16168.28 160
16169.48 164
16170.68 185
16171.88 183
16173.09 198
16174.29 189
16175.49 183
16176.69 166
16177.89 170
16179.10 154
16180.30 169
16181.50 176
16182.70 164
16183.91 169
16185.11 165
16186.31 175
16187.51 168
16188.72 175
16189.92 196
16191.12 161
16192.32 165
16193.53 181
16194.73 176
16195.93 182
16197.13 188
16198.34 154
16199.54 143
16200.74 152
16201.95 151
16203.15 172
16204.35 191
16205.56 161
16206.76 178
16207.96 177
16209.17 180
16210.37 183
16211.57 169
16212.78 172
16213.98 173
16215.18 184
16216.39 191
16217.59 177
16218.79 145
16220.00 187
16221.20 187
16222.41 200
16223.61 203
16224.81 207
16226.02 171
16227.22 186
16228.43 194
16229.63 203
16230.83 183
16232.04 176
16233.24 166
16234.45 193
16235.65 190
16236.86 173
16238.06 153
16239.26 170
16240.47 221
16241.67 214
16242.88 170
16244.08 166
16245.29 188
16246.49 188
16247.70 213
16248.90 207
16250.11 190
16251.31 178
16252.52 180
16253.72 196
16254.93 183
16256.13 187
16257.34 205
16258.54 191
16259.75 166
16260.95 162
16262.16 189
16263.36 170
16264.57 169
16265.77 170
16266.98 196
16268.19 219
16269.39 216
16270.60 197
16271.80 185
16273.01 202
16274.21 219
16275.42 229
16276.63 226
16277.83 192
16279.04 203
16280.24 169
16281.45 198
16282.66 191
16283.86 169
16285.07 262
16286.27 226
16287.48 237
16288.69 194
16289.89 194
16291.10 208
16292.31 189
16293.51 200
16294.72 195
16295.93 190
16297.13 197
16298.34 216
16299.55 190
16300.75 197
16301.96 234
16303.17 209
16304.37 224
16305.58 224
16306.79 213
16307.99 203
16309.20 217
16310.41 208
16311.62 185
16312.82 214
16314.03 184
16315.24 212
16316.44 225
16317.65 182
16318.86 190
16320.07 200
16321.27 252
16322.48 222
16323.69 223
16324.90 221
16326.10 206
16327.31 202
16328.52 226
16329.73 183
16330.94 207
16332.14 224
16333.35 262
16334.56 199
16335.77 209
16336.98 207
16338.18 167
16339.39 194
16340.60 230
16341.81 182
16343.02 197
16344.23 180
16345.43 198
16346.64 185
16347.85 171
16349.06 213
16350.27 230
16351.48 179
16352.69 166
16353.89 182
16355.10 194
16356.31 174
16357.52 155
16358.73 165
16359.94 176
16361.15 183
16362.36 174
16363.57 194
16364.77 164
16365.98 178
16367.19 198
16368.40 196
16369.61 183
16370.82 172
16372.03 181
16373.24 169
16374.45 184
16375.66 169
16376.87 157
16378.08 192
16379.29 166
16380.50 161
16381.71 170
16382.92 151
16384.13 179
16385.34 183
16386.55 193
16387.76 186
16388.97 205
16390.18 181
16391.39 179
16392.60 150
16393.81 168
16395.02 174
16396.23 167
16397.44 195
16398.65 210
16399.86 180
16401.07 168
16402.28 169
16403.49 169
16404.70 160
16405.91 152
16407.12 158
16408.33 172
16409.54 181
16410.76 165
16411.97 197
16413.18 215
16414.39 199
16415.60 215
16416.81 163
16418.02 153
16419.23 184
16420.44 218
16421.66 185
16422.87 148
16424.08 177
16425.29 155
16426.50 176
16427.71 181
16428.92 148
16430.14 159
16431.35 168
16432.56 164
16433.77 159
16434.98 141
16436.19 149
16437.41 147
16438.62 177
16439.83 159
16441.04 160
16442.25 151
16443.47 174
16444.68 165
16445.89 167
16447.10 154
16448.31 151
16449.53 200
16450.74 184
16451.95 173
16453.16 175
16454.38 172
16455.59 179
16456.80 201
16458.01 161
16459.23 156
16460.44 147
16461.65 149
16462.86 180
16464.08 175
16465.29 147
16466.50 179
16467.72 198
16468.93 148
16470.14 168
16471.35 169
16472.57 160
16473.78 160
16474.99 171
16476.21 159
16477.42 176
16478.63 159
16479.85 160
16481.06 176
16482.27 168
16483.49 149
16484.70 147
16485.92 176
16487.13 173
16488.34 172
16489.56 183
16490.77 163
16491.98 138
16493.20 180
16494.41 176
16495.63 151
16496.84 136
16498.05 163
16499.27 170
16500.48 159
16501.70 163
16502.91 193
16504.13 135
16505.34 163
16506.55 177
16507.77 145
16508.98 160
16510.20 213
16511.41 173
16512.63 150
16513.84 174
16515.06 124
16516.27 140
16517.49 161
16518.70 153
16519.92 173
16521.13 185
16522.35 147
16523.56 171
16524.78 149
16525.99 173
16527.21 156
16528.42 160
16529.64 176
16530.85 190
16532.07 165
16533.28 150
16534.50 161
16535.71 149
16536.93 158
16538.14 145
16539.36 197
16540.58 174
16541.79 149
16543.01 160
16544.22 181
16545.44 175
16546.65 157
16547.87 198
16549.09 175
16550.30 188
16551.52 186
16552.73 177
16553.95 155
16555.17 164
16556.38 168
16557.60 190
16558.82 173
16560.03 173
16561.25 184
16562.46 184
16563.68 164
16564.90 183
16566.11 198
16567.33 157
16568.55 175
16569.76 200
16570.98 190
16572.20 178
16573.41 182
16574.63 191
16575.85 174
16577.07 213
16578.28 190
16579.50 193
16580.72 207
16581.93 203
16583.15 201
16584.37 220
16585.59 216
16586.80 231
16588.02 240
16589.24 233
16590.46 213
16591.67 236
16592.89 209
16594.11 203
16595.33 212
16596.54 217
16597.76 208
16598.98 212
16600.20 195
16601.41 225
16602.63 239
16603.85 210
16605.07 206
16606.29 206
16607.50 188
16608.72 195
16609.94 213
16611.16 202
16612.38 206
16613.60 180
16614.81 192
16616.03 190
16617.25 162
16618.47 159
16619.69 159
16620.91 187
16622.13 166
16623.34 196
16624.56 189
16625.78 172
16627.00 187
16628.22 180
16629.44 190
16630.66 154
16631.88 169
16633.10 174
16634.31 165
16635.53 172
16636.75 161
16637.97 162
16639.19 169
16640.41 173
16641.63 164
16642.85 168
16644.07 196
16645.29 187
16646.51 197
16647.73 161
16648.95 166
16650.17 170
16651.39 186
16652.61 171
16653.83 156
16655.05 154
16656.27 149
16657.49 151
16658.71 165
16659.93 142
16661.15 162
16662.37 167
16663.59 179
16664.81 177
16666.03 148
16667.25 147
16668.47 179
16669.69 161
16670.91 178
16672.13 141
16673.35 157
16674.57 177
16675.79 176
16677.01 179
16678.23 135
16679.45 154
16680.67 168
16681.89 159
16683.12 154
16684.34 158
16685.56 142
16686.78 159
16688.00 197
16689.22 135
16690.44 162
16691.66 184
16692.88 171
16694.11 156
16695.33 143
16696.55 143
16697.77 162
16698.99 163
16700.21 156
16701.43 135
16702.66 150
16703.88 162
16705.10 179
16706.32 168
16707.54 168
16708.77 181
16709.99 181
16711.21 169
16712.43 145
16713.65 152
16714.87 174
16716.10 176
16717.32 172
16718.54 134
16719.76 139
16720.99 146
16722.21 165
16723.43 140
16724.65 159
16725.88 146
16727.10 148
16728.32 159
16729.54 179
16730.77 150
16731.99 153
16733.21 174
16734.43 172
16735.66 152
16736.88 162
16738.10 156
16739.33 164
16740.55 165
16741.77 135
16742.99 148
16744.22 145
16745.44 155
16746.66 185
16747.89 176
16749.11 170
16750.33 152
16751.56 152
16752.78 135
16754.00 172
16755.23 157
16756.45 189
16757.68 172
16758.90 141
16760.12 135
16761.35 156
16762.57 164
16763.79 169
16765.02 189
16766.24 151
16767.47 139
16768.69 161
16769.91 161
16771.14 134
16772.36 194
16773.59 167
16774.81 158
16776.04 143
16777.26 150
16778.48 192
16779.71 137
16780.93 133
16782.16 132
16783.38 142
16784.61 147
16785.83 166
16787.06 179
16788.28 152
16789.51 143
16790.73 147
16791.96 157
16793.18 157
16794.41 137
16795.63 131
16796.86 162
16798.08 169
16799.31 135
16800.53 145
16801.76 139
16802.98 139
16804.21 126
16805.43 150
16806.66 187
16807.88 121
16809.11 155
16810.33 161
16811.56 139
16812.79 137
16814.01 124
16815.24 136
16816.46 135
16817.69 141
16818.91 154
16820.14 153
16821.37 157
16822.59 152
16823.82 131
16825.04 156
16826.27 158
16827.50 142
16828.72 169
16829.95 154
16831.18 153
16832.40 159
16833.63 149
16834.86 149
16836.08 181
16837.31 163
16838.53 144
16839.76 165
16840.99 176
16842.21 157
16843.44 174
16844.67 148
16845.90 161
16847.12 164
16848.35 149
16849.58 151
16850.80 162
16852.03 142
16853.26 160
16854.48 164
16855.71 182
16856.94 158
16858.17 159
16859.39 170
16860.62 188
16861.85 183
16863.08 172
16864.30 200
16865.53 150
16866.76 182
16867.99 138
16869.21 169
16870.44 186
16871.67 205
16872.90 194
16874.13 184
16875.35 197
16876.58 181
16877.81 182
16879.04 189
16880.27 197
16881.49 219
16882.72 183
16883.95 208
16885.18 237
16886.41 203
16887.64 196
16888.86 206
16890.09 223
16891.32 167
16892.55 192
16893.78 223
16895.01 243
16896.24 213
16897.46 241
16898.69 266
16899.92 241
16901.15 214
16902.38 212
16903.61 228
16904.84 222
16906.07 208
16907.30 183
16908.53 204
16909.75 209
16910.98 185
16912.21 190
16913.44 181
16914.67 172
16915.90 203
16917.13 176
16918.36 184
16919.59 190
16920.82 203
16922.05 177
16923.28 184
16924.51 175
16925.74 164
16926.97 231
16928.20 206
16929.43 140
16930.66 148
16931.89 189
16933.12 142
16934.35 157
16935.58 184
16936.81 177
16938.04 170
16939.27 157
16940.50 181
16941.73 136
16942.96 161
16944.19 171
16945.42 167
16946.65 172
16947.88 164
16949.11 162
16950.34 138
16951.57 160
16952.80 146
16954.04 136
16955.27 170
16956.50 171
16957.73 176
16958.96 153
16960.19 170
16961.42 177
16962.65 155
16963.88 160
16965.11 168
16966.35 153
16967.58 143
16968.81 160
16970.04 195
16971.27 179
16972.50 145
16973.73 179
16974.97 176
16976.20 168
16977.43 135
16978.66 172
16979.89 201
16981.12 150
16982.36 155
16983.59 155
16984.82 192
16986.05 161
16987.28 147
16988.52 173
16989.75 155
16990.98 170
16992.21 147
16993.45 134
16994.68 163
16995.91 170
16997.14 156
16998.37 114
16999.61 158
17000.84 156
17002.07 130
17003.31 171
17004.54 153
17005.77 139
17007.00 178
17008.24 175
17009.47 168
17010.70 139
17011.93 168
17013.17 156
17014.40 140
17015.63 144
17016.87 125
17018.10 132
17019.33 184
17020.57 170
17021.80 171
17023.03 146
17024.27 154
17025.50 138
17026.73 147
17027.97 149
17029.20 153
17030.43 141
17031.67 158
17032.90 141
17034.14 145
17035.37 158
17036.60 149
17037.84 158
17039.07 149
17040.30 137
17041.54 158
17042.77 149
17044.01 150
17045.24 130
17046.47 149
17047.71 142
17048.94 137
17050.18 145
17051.41 149
17052.65 124
17053.88 168
17055.12 153
17056.35 128
17057.58 136
17058.82 151
17060.05 136
17061.29 147
17062.52 120
17063.76 119
17064.99 132
17066.23 134
17067.46 128
17068.70 106
17069.93 110
17071.17 111
17072.40 131
17073.64 147
17074.87 133
17076.11 123
17077.34 139
17078.58 123
17079.81 128
17081.05 130
17082.29 158
17083.52 138
17084.76 157
17085.99 150
17087.23 111
17088.46 162
17089.70 157
17090.94 139
17092.17 152
17093.41 127
17094.64 141
17095.88 162
17097.12 142
17098.35 125
17099.59 146
17100.82 117
17102.06 124
17103.30 112
17104.53 135
17105.77 132
17107.00 129
17108.24 96
17109.48 128
17110.71 148
17111.95 167
17113.19 126
17114.42 107
17115.66 128
17116.90 134
17118.13 135
17119.37 113
17120.61 153
17121.85 131
17123.08 106
17124.32 123
17125.56 111
17126.79 122
17128.03 126
17129.27 131
17130.50 139
17131.74 121
17132.98 165
17134.22 118
17135.45 127
17136.69 131
17137.93 154
17139.17 132
17140.40 141
17141.64 129
17142.88 115
17144.12 134
17145.36 133
17146.59 163
17147.83 143
17149.07 123
17150.31 124
17151.54 154
17152.78 155
17154.02 128
17155.26 148
17156.50 153
17157.74 138
17158.97 147
17160.21 135
17161.45 121
17162.69 129
17163.93 128
17165.17 138
17166.40 131
17167.64 131
17168.88 125
17170.12 139
17171.36 117
17172.60 137
17173.84 119
17175.08 134
17176.31 123
17177.55 128
17178.79 118
17180.03 125
17181.27 132
17182.51 134
17183.75 124
17184.99 117
17186.23 115
17187.47 126
17188.71 120
17189.94 117
17191.18 133
17192.42 125
17193.66 121
17194.90 125
17196.14 148
17197.38 153
17198.62 112
17199.86 118
17201.10 108
17202.34 122
17203.58 128
17204.82 132
17206.06 136
17207.30 138
17208.54 141
17209.78 133
17211.02 118
17212.26 109
17213.50 132
17214.74 114
17215.98 127
17217.22 122
17218.46 133
17219.70 129
17220.94 136
17222.18 127
17223.43 123
17224.67 108
17225.91 119
17227.15 119
17228.39 110
17229.63 141
17230.87 130
17232.11 131
17233.35 134
17234.59 116
17235.83 89
17237.08 133
17238.32 119
17239.56 105
17240.80 125
17242.04 159
17243.28 114
17244.52 117
17245.76 128
17247.01 93
17248.25 117
17249.49 111
17250.73 110
17251.97 92
17253.21 114
17254.46 108
17255.70 128
17256.94 117
17258.18 110
17259.42 111
17260.66 120
17261.91 139
17263.15 135
17264.39 120
17265.63 126
17266.87 123
17268.12 129
17269.36 120
17270.60 141
17271.84 136
17273.09 109
17274.33 111
17275.57 122
17276.81 126
17278.06 113
17279.30 119
17280.54 127
17281.78 97
17283.03 127
17284.27 120
17285.51 107
17286.76 130
17288.00 121
17289.24 139
17290.48 146
17291.73 103
17292.97 126
17294.21 133
17295.46 114
17296.70 115
17297.94 92
17299.19 103
17300.43 117
17301.67 112
17302.92 117
17304.16 107
17305.40 101
17306.65 118
17307.89 129
17309.14 102
17310.38 120
17311.62 121
17312.87 130
17314.11 129
17315.35 108
17316.60 110
17317.84 110
17319.09 117
17320.33 137
17321.58 121
17322.82 109
17324.06 117
17325.31 113
17326.55 96
17327.80 113
17329.04 111
17330.29 107
17331.53 108
17332.77 92
17334.02 117
17335.26 133
17336.51 119
17337.75 102
17339.00 100
17340.24 85
17341.49 99
17342.73 114
17343.98 90
17345.22 97
17346.47 84
17347.71 108
17348.96 106
17350.20 112
17351.45 117
17352.69 102
17353.94 112
17355.18 99
17356.43 84
17357.68 118
17358.92 116
17360.17 85
17361.41 101
17362.66 135
17363.90 106
17365.15 98
17366.39 111
17367.64 115
17368.89 124
17370.13 99
17371.38 114
17372.62 120
17373.87 99
17375.12 120
17376.36 121
17377.61 110
17378.85 96
17380.10 114
17381.35 116
17382.59 104
17383.84 105
17385.09 123
17386.33 126
17387.58 126
17388.83 122
17390.07 108
17391.32 100
17392.57 108
17393.81 126
17395.06 121
17396.31 116
17397.55 109
17398.80 119
17400.05 132
17401.29 113
17402.54 107
17403.79 115
17405.04 117
17406.28 116
17407.53 101
17408.78 88
17410.02 140
17411.27 102
17412.52 94
17413.77 137
17415.01 112
17416.26 113
17417.51 113
17418.76 113
17420.00 130
17421.25 118
17422.50 122
17423.75 104
17425.00 106
17426.24 121
17427.49 115
17428.74 114
17429.99 100
17431.24 134
17432.48 122
17433.73 119
17434.98 113
17436.23 132
17437.48 118
17438.73 117
17439.97 123
17441.22 115
17442.47 107
17443.72 141
17444.97 132
17446.22 109
17447.47 132
17448.71 122
17449.96 103
17451.21 95
17452.46 105
17453.71 111
17454.96 99
17456.21 109
17457.46 120
17458.71 126
17459.95 109
17461.20 74
17462.45 102
17463.70 126
17464.95 132
17466.20 113
17467.45 106
17468.70 114
17469.95 127
17471.20 97
17472.45 108
17473.70 130
17474.95 151
17476.20 156
17477.45 115
17478.70 131
17479.95 128
17481.20 112
17482.45 134
17483.70 143
17484.95 127
17486.20 113
17487.45 133
17488.70 148
17489.95 107
17491.20 103
17492.45 122
17493.70 102
17494.95 137
17496.20 117
17497.45 125
17498.70 129
17499.95 114
17501.20 122
17502.45 126
17503.70 121
17504.95 151
17506.20 122
17507.46 127
17508.71 135
17509.96 135
17511.21 138
17512.46 122
17513.71 142
17514.96 142
17516.21 133
17517.46 151
17518.71 145
17519.97 122
17521.22 128
17522.47 151
17523.72 138
17524.97 115
17526.22 112
17527.47 129
17528.73 126
17529.98 125
17531.23 108
17532.48 123
17533.73 128
17534.99 149
17536.24 139
17537.49 138
17538.74 99
17539.99 130
17541.25 138
17542.50 147
17543.75 136
17545.00 127
17546.25 148
17547.51 133
17548.76 128
17550.01 123
17551.26 125
17552.52 120
17553.77 150
17555.02 121
17556.27 137
17557.53 125
17558.78 131
17560.03 126
17561.28 129
17562.54 121
17563.79 146
17565.04 142
17566.30 157
17567.55 149
17568.80 148
17570.05 120
17571.31 122
17572.56 130
17573.81 129
17575.07 148
17576.32 140
17577.57 121
17578.83 154
17580.08 133
17581.33 127
17582.59 130
17583.84 150
17585.10 141
17586.35 119
17587.60 118
17588.86 160
17590.11 140
17591.36 154
17592.62 123
17593.87 127
17595.13 142
17596.38 151
17597.63 138
17598.89 134
17600.14 116
17601.40 129
17602.65 125
17603.90 140
17605.16 148
17606.41 119
17607.67 123
17608.92 136
17610.18 115
17611.43 116
17612.69 111
17613.94 123
17615.20 139
17616.45 133
17617.71 129
17618.96 104
17620.21 118
17621.47 106
17622.72 146
17623.98 128
17625.23 118
17626.49 126
17627.75 135
17629.00 126
17630.26 133
17631.51 131
17632.77 146
17634.02 145
17635.28 141
17636.53 132
17637.79 99
17639.04 138
17640.30 123
17641.55 124
17642.81 139
17644.07 124
17645.32 121
17646.58 126
17647.83 134
17649.09 124
17650.35 130
17651.60 149
17652.86 153
17654.11 131
17655.37 144
17656.63 127
17657.88 143
17659.14 118
17660.39 140
17661.65 134
17662.91 136
17664.16 122
17665.42 132
17666.68 122
17667.93 134
17669.19 121
17670.45 109
17671.70 129
17672.96 122
17674.22 138
17675.47 132
17676.73 155
17677.99 119
17679.24 130
17680.50 106
17681.76 133
17683.02 122
17684.27 155
17685.53 123
17686.79 112
17688.05 118
17689.30 126
17690.56 105
17691.82 132
17693.07 93
17694.33 98
17695.59 123
17696.85 112
17698.11 104
17699.36 114
17700.62 117
17701.88 133
17703.14 127
17704.39 115
17705.65 116
17706.91 127
17708.17 146
17709.43 120
17710.68 113
17711.94 123
17713.20 131
17714.46 108
17715.72 116
17716.98 119
17718.23 89
17719.49 91
17720.75 114
17722.01 105
17723.27 84
17724.53 95
17725.79 112
17727.04 98
17728.30 107
17729.56 114
17730.82 110
17732.08 93
17733.34 103
17734.60 94
17735.86 121
17737.12 94
17738.37 79
17739.63 102
17740.89 100
17742.15 115
17743.41 106
17744.67 94
17745.93 94
17747.19 108
17748.45 117
17749.71 117
17750.97 105
17752.23 94
17753.49 119
17754.75 129
17756.01 110
17757.27 102
17758.53 92
17759.79 95
17761.05 116
17762.31 129
17763.57 113
17764.83 104
17766.09 112
17767.35 110
17768.61 105
17769.87 92
17771.13 92
17772.39 105
17773.65 104
17774.91 128
17776.17 129
17777.43 131
17778.69 127
17779.95 89
17781.21 105
17782.47 107
17783.73 143
17784.99 103
17786.25 129
17787.51 114
17788.78 105
17790.04 91
17791.30 94
17792.56 90
17793.82 109
17795.08 109
17796.34 112
17797.60 111
17798.86 101
17800.13 87
17801.39 108
17802.65 89
17803.91 110
17805.17 132
17806.43 76
17807.69 106
17808.96 94
17810.22 106
17811.48 104
17812.74 115
17814.00 111
17815.26 124
17816.53 118
17817.79 96
17819.05 95
17820.31 95
17821.57 107
17822.84 111
17824.10 85
17825.36 106
17826.62 114
17827.89 112
17829.15 139
17830.41 119
17831.67 112
17832.93 102
17834.20 104
17835.46 109
17836.72 111
17837.99 105
17839.25 99
17840.51 114
17841.77 110
17843.04 95
17844.30 74
17845.56 117
17846.82 114
17848.09 82
17849.35 104
17850.61 114
17851.88 89
17853.14 79
17854.40 99
17855.67 106
17856.93 127
17858.19 131
17859.46 136
17860.72 102
17861.98 89
17863.25 101
17864.51 110
17865.77 109
17867.04 97
17868.30 112
17869.57 106
17870.83 98
17872.09 100
17873.36 109
17874.62 107
17875.89 88
17877.15 106
17878.41 102
17879.68 107
17880.94 106
17882.21 110
17883.47 70
17884.73 88
17886.00 110
17887.26 127
17888.53 110
17889.79 98
17891.06 111
17892.32 123
17893.59 102
17894.85 84
17896.12 97
17897.38 92
17898.65 113
17899.91 92
17901.17 90
17902.44 97
17903.70 100
17904.97 100
17906.23 103
17907.50 132
17908.77 94
17910.03 91
17911.30 79
17912.56 86
17913.83 100
17915.09 95
17916.36 97
17917.62 103
17918.89 91
17920.15 98
17921.42 93
17922.68 115
17923.95 109
17925.22 79
17926.48 91
17927.75 109
17929.01 99
17930.28 92
17931.55 86
17932.81 108
17934.08 130
17935.34 97
17936.61 83
17937.88 87
17939.14 93
17940.41 107
17941.68 86
17942.94 90
17944.21 88
17945.47 110
17946.74 88
17948.01 88
17949.27 77
17950.54 83
17951.81 81
17953.07 81
17954.34 87
17955.61 71
17956.87 87
17958.14 81
17959.41 90
17960.68 91
17961.94 83
17963.21 123
17964.48 92
17965.74 95
17967.01 89
17968.28 95
17969.55 105
17970.81 89
17972.08 98
17973.35 102
17974.62 91
17975.88 102
17977.15 105
17978.42 104
17979.69 77
17980.95 80
17982.22 89
17983.49 79
17984.76 84
17986.03 101
17987.29 88
17988.56 101
17989.83 90
17991.10 86
17992.37 83
17993.63 93
17994.90 91
17996.17 95
17997.44 112
17998.71 104
17999.98 127
18001.24 96
18002.51 103
18003.78 107
18005.05 82
18006.32 79
18007.59 89
18008.86 100
18010.12 90
18011.39 91
18012.66 102
18013.93 102
18015.20 103
18016.47 96
18017.74 93
18019.01 91
18020.28 103
18021.54 96
18022.81 113
18024.08 111
18025.35 84
18026.62 92
18027.89 84
18029.16 79
18030.43 82
18031.70 75
18032.97 100
18034.24 89
18035.51 95
18036.78 78
18038.05 74
18039.32 95
18040.59 76
18041.86 105
18043.13 89
18044.40 83
18045.67 104
18046.94 87
18048.21 84
18049.48 101
18050.75 84
18052.02 77
18053.29 82
18054.56 65
18055.83 97
18057.10 87
18058.37 73
18059.64 103
18060.91 97
18062.18 105
18063.45 102
18064.72 114
18065.99 102
18067.26 86
18068.54 101
18069.81 82
18071.08 85
18072.35 101
18073.62 96
18074.89 86
18076.16 93
18077.43 84
18078.70 86
18079.97 83
18081.25 98
18082.52 73
18083.79 81
18085.06 101
18086.33 89
18087.60 75
18088.87 86
18090.15 86
18091.42 83
18092.69 72
18093.96 105
18095.23 63
18096.50 78
18097.78 96
18099.05 90
18100.32 100
18101.59 77
18102.86 75
18104.14 95
18105.41 117
18106.68 100
18107.95 98
18109.23 107
18110.50 115
18111.77 105
18113.04 102
18114.31 96
18115.59 98
18116.86 110
18118.13 116
18119.40 113
18120.68 104
18121.95 108
18123.22 80
18124.50 88
18125.77 121
18127.04 94
18128.31 91
18129.59 99
18130.86 111
18132.13 77
18133.41 99
18134.68 128
18135.95 95
18137.23 85
18138.50 99
18139.77 84
18141.05 95
18142.32 66
18143.59 88
18144.87 67
18146.14 88
18147.41 104
18148.69 93
18149.96 169
18151.23 130
18152.51 89
18153.78 104
18155.06 104
18156.33 106
18157.60 105
18158.88 82
18160.15 98
18161.43 102
18162.70 88
18163.97 122
18165.25 109
18166.52 106
18167.80 93
18169.07 108
18170.35 85
18171.62 101
18172.90 98
18174.17 105
18175.44 86
18176.72 104
18177.99 84
18179.27 107
18180.54 90
18181.82 85
18183.09 95
18184.37 69
18185.64 92
18186.92 75
18188.19 77
18189.47 102
18190.74 105
18192.02 106
18193.29 89
18194.57 87
18195.84 72
18197.12 97
18198.39 95
18199.67 93
18200.95 77
18202.22 80
18203.50 99
18204.77 79
18206.05 99
18207.32 82
18208.60 53
18209.88 70
18211.15 95
18212.43 100
18213.70 113
18214.98 108
18216.26 101
18217.53 90
18218.81 101
18220.08 99
18221.36 83
18222.64 105
18223.91 82
18225.19 71
18226.47 86
18227.74 80
18229.02 95
18230.29 91
18231.57 89
18232.85 108
18234.12 89
18235.40 89
18236.68 88
18237.95 115
18239.23 112
18240.51 121
18241.79 87
18243.06 90
18244.34 83
18245.62 79
18246.89 96
18248.17 102
18249.45 83
18250.73 84
18252.00 90
18253.28 85
18254.56 89
18255.83 81
18257.11 94
18258.39 89
18259.67 93
18260.94 94
18262.22 98
18263.50 98
18264.78 116
18266.06 123
18267.33 81
18268.61 100
18269.89 101
18271.17 97
18272.45 92
18273.72 82
18275.00 90
18276.28 97
18277.56 111
18278.84 89
18280.11 85
18281.39 94
18282.67 97
18283.95 92
18285.23 97
18286.51 89
18287.78 96
18289.06 119
18290.34 125
18291.62 100
18292.90 106
18294.18 98
18295.46 90
18296.74 95
18298.01 76
18299.29 76
18300.57 82
18301.85 111
18303.13 97
18304.41 97
18305.69 109
18306.97 101
18308.25 92
18309.53 98
18310.81 90
18312.09 89
18313.37 96
18314.64 102
18315.92 77
18317.20 96
18318.48 100
18319.76 97
18321.04 111
18322.32 87
18323.60 101
18324.88 109
18326.16 101
18327.44 100
18328.72 98
18330.00 73
18331.28 110
18332.56 86
18333.84 98
18335.12 84
18336.40 96
18337.68 97
18338.96 83
18340.24 88
18341.52 93
18342.80 80
18344.09 97
18345.37 77
18346.65 85
18347.93 78
18349.21 100
18350.49 75
18351.77 75
18353.05 87
18354.33 91
18355.61 83
18356.89 99
18358.17 81
18359.46 98
18360.74 91
18362.02 102
18363.30 97
18364.58 114
18365.86 116
18367.14 100
18368.42 100
18369.71 82
18370.99 83
18372.27 107
18373.55 87
18374.83 102
18376.11 88
18377.39 78
18378.68 87
18379.96 101
18381.24 90
18382.52 95
18383.80 96
18385.09 94
18386.37 83
18387.65 103
18388.93 91
18390.21 94
18391.50 97
18392.78 107
18394.06 118
18395.34 91
18396.63 83
18397.91 89
18399.19 108
18400.47 111
18401.76 84
18403.04 95
18404.32 82
18405.60 113
18406.89 110
18408.17 100
18409.45 93
18410.73 93
18412.02 82
18413.30 94
18414.58 102
18415.87 118
18417.15 96
18418.43 90
18419.72 88
18421.00 90
18422.28 109
18423.57 111
18424.85 73
18426.13 85
18427.42 72
18428.70 94
18429.98 95
18431.27 86
18432.55 84
18433.83 102
18435.12 88
18436.40 96
18437.68 80
18438.97 81
18440.25 88
18441.54 82
18442.82 92
18444.10 89
18445.39 82
18446.67 87
18447.96 93
18449.24 104
18450.53 89
18451.81 109
18453.09 114
18454.38 82
18455.66 83
18456.95 83
18458.23 87
18459.52 103
18460.80 97
18462.09 77
18463.37 99
18464.65 85
18465.94 95
18467.22 95
18468.51 86
18469.79 109
18471.08 133
18472.36 84
18473.65 56
18474.93 97
18476.22 108
18477.50 106
18478.79 100
18480.08 129
18481.36 111
18482.65 109
18483.93 101
18485.22 83
18486.50 90
18487.79 101
18489.07 119
18490.36 103
18491.64 93
18492.93 85
18494.22 93
18495.50 82
18496.79 85
18498.07 101
18499.36 96
18500.65 100
18501.93 78
18503.22 88
18504.50 100
18505.79 103
18507.08 115
18508.36 81
18509.65 82
18510.94 86
18512.22 93
18513.51 70
18514.80 77
18516.08 86
18517.37 88
18518.65 86
18519.94 116
18521.23 86
18522.51 90
18523.80 102
18525.09 108
18526.38 74
18527.66 100
18528.95 70
18530.24 87
18531.52 117
18532.81 108
18534.10 87
18535.39 85
18536.67 101
18537.96 101
18539.25 93
18540.53 115
18541.82 104
18543.11 73
18544.40 90
18545.68 99
18546.97 93
18548.26 109
18549.55 93
18550.84 110
18552.12 97
18553.41 99
18554.70 108
18555.99 113
18557.27 89
18558.56 85
18559.85 87
18561.14 106
18562.43 109
18563.72 96
18565.00 75
18566.29 102
18567.58 103
18568.87 105
18570.16 117
18571.45 113
18572.73 82
18574.02 108
18575.31 98
18576.60 146
18577.89 129
18579.18 90
18580.47 97
18581.75 97
18583.04 87
18584.33 120
18585.62 118
18586.91 97
18588.20 96
18589.49 113
18590.78 93
18592.07 84
18593.36 93
18594.65 120
18595.93 116
18597.22 101
18598.51 103
18599.80 91
18601.09 97
18602.38 119
18603.67 117
18604.96 125
18606.25 125
18607.54 127
18608.83 132
18610.12 127
18611.41 115
18612.70 109
18613.99 105
18615.28 114
18616.57 131
18617.86 94
18619.15 107
18620.44 106
18621.73 97
18623.02 110
18624.31 117
18625.60 96
18626.89 122
18628.18 114
18629.47 86
18630.76 116
18632.05 122
18633.34 119
18634.64 113
18635.93 121
18637.22 110
18638.51 114
18639.80 118
18641.09 127
18642.38 118
18643.67 111
18644.96 106
18646.25 117
18647.54 106
18648.84 104
18650.13 138
18651.42 128
18652.71 86
18654.00 105
18655.29 98
18656.58 126
18657.88 111
18659.17 112
18660.46 110
18661.75 122
18663.04 102
18664.33 107
18665.63 105
18666.92 109
18668.21 130
18669.50 100
18670.79 128
18672.08 90
18673.38 118
18674.67 115
18675.96 96
18677.25 101
18678.55 84
18679.84 85
18681.13 91
18682.42 105
18683.71 89
18685.01 122
18686.30 76
18687.59 96
18688.88 82
18690.18 92
18691.47 116
18692.76 95
18694.06 98
18695.35 102
18696.64 93
18697.93 111
18699.23 109
18700.52 88
18701.81 98
18703.11 91
18704.40 95
18705.69 111
18706.99 138
18708.28 91
18709.57 76
18710.86 101
18712.16 89
18713.45 97
18714.75 116
18716.04 98
18717.33 93
18718.63 95
18719.92 79
18721.21 117
18722.51 79
18723.80 79
18725.09 101
18726.39 109
18727.68 108
18728.98 90
18730.27 93
18731.56 84
18732.86 86
18734.15 88
18735.45 104
18736.74 88
18738.04 97
18739.33 116
18740.62 109
18741.92 121
18743.21 119
18744.51 100
18745.80 91
18747.10 90
18748.39 87
18749.69 104
18750.98 112
18752.27 96
18753.57 88
18754.86 79
18756.16 98
18757.45 81
18758.75 102
18760.04 97
18761.34 104
18762.63 88
18763.93 88
18765.23 71
18766.52 85
18767.82 104
18769.11 83
18770.41 93
18771.70 89
18773.00 70
18774.29 103
18775.59 98
18776.88 93
18778.18 103
18779.48 110
18780.77 101
18782.07 90
18783.36 83
18784.66 80
18785.95 89
18787.25 103
18788.55 96
18789.84 105
18791.14 108
18792.43 102
18793.73 105
18795.03 98
18796.32 93
18797.62 100
18798.92 114
18800.21 92
18801.51 87
18802.81 82
18804.10 83
18805.40 83
18806.70 104
18807.99 86
18809.29 77
18810.59 99
18811.88 91
18813.18 88
18814.48 84
18815.77 77
18817.07 79
18818.37 106
18819.66 75
18820.96 102
18822.26 88
18823.56 91
18824.85 82
18826.15 128
18827.45 77
18828.75 77
18830.04 81
18831.34 86
18832.64 83
18833.94 71
18835.23 83
18836.53 109
18837.83 100
18839.13 88
18840.42 107
18841.72 88
18843.02 101
18844.32 86
18845.62 81
18846.91 77
18848.21 79
18849.51 78
18850.81 83
18852.11 94
18853.40 83
18854.70 98
18856.00 86
18857.30 85
18858.60 84
18859.90 97
18861.20 77
18862.49 83
18863.79 62
18865.09 84
18866.39 85
18867.69 81
18868.99 66
18870.29 61
18871.59 70
18872.88 82
18874.18 98
18875.48 92
18876.78 92
18878.08 88
18879.38 58
18880.68 75
18881.98 93
18883.28 86
18884.58 93
18885.88 76
18887.18 98
18888.47 91
18889.77 99
18891.07 79
18892.37 95
18893.67 83
18894.97 67
18896.27 95
18897.57 126
18898.87 75
18900.17 99
18901.47 91
18902.77 92
18904.07 87
18905.37 94
18906.67 80
18907.97 75
18909.27 85
18910.57 62
18911.87 74
18913.17 82
18914.47 89
18915.77 80
18917.07 74
18918.38 87
18919.68 75
18920.98 85
18922.28 81
18923.58 70
18924.88 89
18926.18 103
18927.48 81
18928.78 95
18930.08 90
18931.38 75
18932.68 66
18933.98 85
18935.29 73
18936.59 72
18937.89 97
18939.19 80
18940.49 96
18941.79 89
18943.09 92
18944.39 97
18945.70 94
18947.00 73
18948.30 81
18949.60 77
18950.90 84
18952.20 79
18953.51 98
18954.81 80
18956.11 61
18957.41 77
18958.71 68
18960.02 76
18961.32 73
18962.62 100
18963.92 72
18965.22 72
18966.53 90
18967.83 76
18969.13 72
18970.43 65
18971.73 68
18973.04 72
18974.34 77
18975.64 73
18976.94 97
18978.25 61
18979.55 61
18980.85 54
18982.16 69
18983.46 81
18984.76 79
18986.06 100
18987.37 105
18988.67 87
18989.97 85
18991.28 77
18992.58 66
18993.88 70
18995.18 76
18996.49 79
18997.79 83
18999.09 79
19000.40 86
19001.70 74
19003.00 85
19004.31 87
19005.61 72
19006.92 86
19008.22 70
19009.52 66
19010.83 63
19012.13 64
19013.43 75
19014.74 78
19016.04 89
19017.35 100
19018.65 81
19019.95 88
19021.26 99
19022.56 92
19023.87 83
19025.17 89
19026.47 68
19027.78 64
19029.08 72
19030.39 79
19031.69 93
19033.00 96
19034.30 96
19035.61 82
19036.91 65
19038.21 70
19039.52 72
19040.82 88
19042.13 89
19043.43 82
19044.74 75
19046.04 90
19047.35 78
19048.65 75
19049.96 56
19051.26 66
19052.57 80
19053.87 89
19055.18 85
19056.48 87
19057.79 82
19059.09 75
19060.40 103
19061.71 81
19063.01 76
19064.32 78
19065.62 87
19066.93 95
19068.23 92
19069.54 71
19070.85 71
19072.15 71
19073.46 80
19074.76 83
19076.07 67
19077.37 103
19078.68 83
19079.99 81
19081.29 65
19082.60 89
19083.91 87
19085.21 88
19086.52 78
19087.82 59
19089.13 79
19090.44 73
19091.74 68
19093.05 84
19094.36 79
19095.66 99
19096.97 86
19098.28 58
19099.58 87
19100.89 100
19102.20 99
19103.50 75
19104.81 68
19106.12 82
19107.42 75
19108.73 75
19110.04 79
19111.35 77
19112.65 75
19113.96 85
19115.27 75
19116.58 76
19117.88 87
19119.19 79
19120.50 58
19121.81 73
19123.11 97
19124.42 81
19125.73 61
19127.04 63
19128.34 74
19129.65 70
19130.96 87
19132.27 60
19133.57 79
19134.88 101
19136.19 76
19137.50 85
19138.81 97
19140.12 57
19141.42 80
19142.73 79
19144.04 87
19145.35 74
19146.66 78
19147.97 79
19149.27 77
19150.58 76
19151.89 62
19153.20 62
19154.51 81
19155.82 100
19157.13 69
19158.43 43
19159.74 61
19161.05 106
19162.36 105
19163.67 95
19164.98 96
19166.29 94
19167.60 110
19168.91 83
19170.22 63
19171.52 72
19172.83 81
19174.14 98
19175.45 81
19176.76 69
19178.07 85
19179.38 91
19180.69 83
19182.00 66
19183.31 78
19184.62 83
19185.93 64
19187.24 67
19188.55 63
19189.86 69
19191.17 67
19192.48 83
19193.79 90
19195.10 74
19196.41 78
19197.72 83
19199.03 95
19200.34 102
19201.65 86
19202.96 93
19204.27 96
19205.58 82
19206.89 77
19208.20 82
19209.51 76
19210.82 80
19212.13 101
19213.44 90
19214.75 74
19216.06 80
19217.38 77
19218.69 69
19220.00 72
19221.31 76
19222.62 92
19223.93 85
19225.24 71
19226.55 87
19227.86 66
19229.17 84
19230.49 87
19231.80 101
19233.11 97
19234.42 76
19235.73 72
19237.04 80
19238.35 93
19239.67 84
19240.98 121
19242.29 86
19243.60 99
19244.91 88
19246.22 75
19247.54 72
19248.85 72
19250.16 71
19251.47 81
19252.78 58
19254.10 75
19255.41 71
19256.72 74
19258.03 93
19259.34 73
19260.66 70
19261.97 98
19263.28 80
19264.59 78
19265.91 86
19267.22 82
19268.53 76
19269.84 84
19271.16 77
19272.47 72
19273.78 72
19275.10 78
19276.41 80
19277.72 60
19279.03 65
19280.35 67
19281.66 77
19282.97 99
19284.29 78
19285.60 114
19286.91 96
19288.23 73
19289.54 67
19290.85 73
19292.17 95
19293.48 65
19294.79 51
19296.11 77
19297.42 88
19298.73 70
19300.05 87
19301.36 84
19302.67 70
19303.99 88
19305.30 67
19306.62 80
19307.93 103
19309.24 95
19310.56 94
19311.87 76
19313.19 73
19314.50 41
19315.81 78
19317.13 80
19318.44 81
19319.76 50
19321.07 64
19322.39 72
19323.70 89
19325.01 67
19326.33 70
19327.64 81
19328.96 80
19330.27 78
19331.59 89
19332.90 86
19334.22 86
19335.53 84
19336.85 69
19338.16 52
19339.48 57
19340.79 96
19342.11 61
19343.42 75
19344.74 65
19346.05 48
19347.37 70
19348.68 80
19350.00 72
19351.31 63
19352.63 69
19353.94 76
19355.26 82
19356.58 69
19357.89 67
19359.21 67
19360.52 67
19361.84 75
19363.15 58
19364.47 60
19365.79 66
19367.10 78
19368.42 101
19369.73 83
19371.05 80
19372.37 74
19373.68 64
19375.00 76
19376.31 54
19377.63 67
19378.95 82
19380.26 78
19381.58 73
19382.90 71
19384.21 90
19385.53 74
19386.85 80
19388.16 87
19389.48 70
19390.80 83
19392.11 73
19393.43 62
19394.75 80
19396.06 75
19397.38 58
19398.70 64
19400.01 66
19401.33 64
19402.65 69
19403.97 80
19405.28 66
19406.60 71
19407.92 51
19409.23 75
19410.55 98
19411.87 114
19413.19 67
19414.50 64
19415.82 72
19417.14 73
19418.46 82
19419.77 62
19421.09 89
19422.41 74
19423.73 77
19425.05 71
19426.36 83
19427.68 75
19429.00 77
19430.32 81
19431.64 90
19432.95 64
19434.27 60
19435.59 75
19436.91 67
19438.23 58
19439.55 92
19440.86 75
19442.18 71
19443.50 75
19444.82 76
19446.14 74
19447.46 86
19448.78 92
19450.09 76
19451.41 59
19452.73 65
19454.05 76
19455.37 74
19456.69 71
19458.01 69
19459.33 71
19460.65 69
19461.97 81
19463.28 77
19464.60 68
19465.92 85
19467.24 77
19468.56 76
19469.88 98
19471.20 77
19472.52 56
19473.84 74
19475.16 97
19476.48 85
19477.80 69
19479.12 63
19480.44 68
19481.76 72
19483.08 79
19484.40 73
19485.72 89
19487.04 62
19488.36 73
19489.68 81
19491.00 94
19492.32 70
19493.64 77
19494.96 87
19496.28 66
19497.60 82
19498.92 71
19500.24 65
19501.56 84
19502.88 72
19504.20 69
19505.52 91
19506.84 78
19508.16 96
19509.49 72
19510.81 93
19512.13 80
19513.45 93
19514.77 63
19516.09 79
19517.41 85
19518.73 105
19520.05 77
19521.37 85
19522.70 81
19524.02 63
19525.34 78
19526.66 71
19527.98 65
19529.30 55
19530.62 83
19531.95 97
19533.27 63
19534.59 58
19535.91 97
19537.23 70
19538.55 88
19539.88 67
19541.20 75
19542.52 81
19543.84 80
19545.16 63
19546.49 84
19547.81 78
19549.13 63
19550.45 73
19551.77 72
19553.10 68
19554.42 83
19555.74 84
19557.06 86
19558.39 83
19559.71 73
19561.03 95
19562.35 57
19563.68 63
19565.00 63
19566.32 86
19567.64 79
19568.97 66
19570.29 84
19571.61 81
19572.94 68
19574.26 70
19575.58 66
19576.90 64
19578.23 68
19579.55 56
19580.87 70
19582.20 56
19583.52 68
19584.84 69
19586.17 78
19587.49 91
19588.81 93
19590.14 75
19591.46 87
19592.78 89
19594.11 60
19595.43 71
19596.76 65
19598.08 55
19599.40 81
19600.73 81
19602.05 57
19603.37 63
19604.70 58
19606.02 66
19607.35 83
19608.67 93
19610.00 84
19611.32 106
19612.64 97
19613.97 89
19615.29 74
19616.62 81
19617.94 71
19619.27 70
19620.59 71
19621.92 68
19623.24 83
19624.56 69
19625.89 74
19627.21 66
19628.54 63
19629.86 76
19631.19 84
19632.51 67
19633.84 68
19635.16 90
19636.49 91
19637.81 74
19639.14 70
19640.46 56
19641.79 79
19643.11 78
19644.44 84
19645.77 85
19647.09 73
19648.42 67
19649.74 104
19651.07 87
19652.39 78
19653.72 75
19655.04 80
19656.37 84
19657.70 66
19659.02 60
19660.35 62
19661.67 81
19663.00 96
19664.33 74
19665.65 78
19666.98 73
19668.30 87
19669.63 66
19670.96 61
19672.28 60
19673.61 72
19674.94 76
19676.26 49
19677.59 55
19678.92 65
19680.24 87
19681.57 91
19682.90 61
19684.22 58
19685.55 88
19686.88 75
19688.20 63
19689.53 70
19690.86 74
19692.18 72
19693.51 87
19694.84 86
19696.16 70
19697.49 67
19698.82 71
19700.15 91
19701.47 60
19702.80 70
19704.13 78
19705.46 111
19706.78 70
19708.11 69
19709.44 69
19710.77 65
19712.09 78
19713.42 65
19714.75 59
19716.08 67
19717.40 66
19718.73 78
19720.06 77
19721.39 69
19722.72 74
19724.04 92
19725.37 94
19726.70 83
19728.03 66
19729.36 87
19730.68 67
19732.01 52
19733.34 75
19734.67 51
19736.00 69
19737.33 81
19738.66 42
19739.98 64
19741.31 67
19742.64 76
19743.97 60
19745.30 74
19746.63 62
19747.96 92
19749.29 73
19750.61 61
19751.94 60
19753.27 77
19754.60 63
19755.93 61
19757.26 76
19758.59 54
19759.92 89
19761.25 80
19762.58 73
19763.91 54
19765.24 71
19766.57 75
19767.89 77
19769.22 65
19770.55 76
19771.88 89
19773.21 75
19774.54 78
19775.87 59
19777.20 77
19778.53 64
19779.86 74
19781.19 63
19782.52 72
19783.85 72
19785.18 66
19786.51 98
19787.84 74
19789.17 82
19790.50 80
19791.83 60
19793.16 63
19794.49 80
19795.83 60
19797.16 88
19798.49 72
19799.82 72
19801.15 87
19802.48 78
19803.81 68
19805.14 99
19806.47 77
19807.80 71
19809.13 67
19810.46 69
19811.79 70
19813.13 47
19814.46 60
19815.79 72
19817.12 97
19818.45 73
19819.78 72
19821.11 75
19822.44 82
19823.78 72
19825.11 62
19826.44 74
19827.77 55
19829.10 74
19830.43 59
19831.77 74
19833.10 86
19834.43 87
19835.76 82
19837.09 73
19838.42 62
19839.76 66
19841.09 66
19842.42 59
19843.75 78
19845.08 62
19846.42 82
19847.75 65
19849.08 63
19850.41 80
19851.75 61
19853.08 76
19854.41 99
19855.74 89
19857.08 59
19858.41 59
19859.74 62
19861.07 72
19862.41 49
19863.74 66
19865.07 73
19866.41 101
19867.74 71
19869.07 83
19870.40 77
19871.74 104
19873.07 72
19874.40 56
19875.74 72
19877.07 89
19878.40 97
19879.74 91
19881.07 76
19882.40 77
19883.74 73
19885.07 85
19886.40 89
19887.74 91
19889.07 76
19890.40 78
19891.74 80
19893.07 71
19894.41 71
19895.74 78
19897.07 72
19898.41 64
19899.74 72
19901.08 77
19902.41 74
19903.74 80
19905.08 90
19906.41 71
19907.75 79
19909.08 78
19910.41 95
19911.75 63
19913.08 68
19914.42 69
19915.75 76
19917.09 59
19918.42 63
19919.76 86
19921.09 73
19922.43 70
19923.76 95
19925.10 79
19926.43 79
19927.77 81
19929.10 78
19930.44 84
19931.77 63
19933.11 66
19934.44 65
19935.78 73
19937.11 61
19938.45 83
19939.78 84
19941.12 85
19942.45 84
19943.79 66
19945.12 82
19946.46 68
19947.79 79
19949.13 68
19950.47 52
19951.80 68
19953.14 76
19954.47 69
19955.81 68
19957.15 74
19958.48 72
19959.82 65
19961.15 52
19962.49 64
19963.83 66
19965.16 77
19966.50 72
19967.83 70
19969.17 81
19970.51 75
19971.84 61
19973.18 81
19974.52 85
19975.85 82
19977.19 94
19978.53 80
19979.86 79
19981.20 62
19982.54 74
19983.87 96
19985.21 77
19986.55 73
19987.88 85
19989.22 70
19990.56 73
19991.89 61
19993.23 78
19994.57 67
19995.91 72
19997.24 68
19998.58 71
19999.92 61
20001.26 91
20002.59 67
20003.93 72
20005.27 52
20006.61 83
20007.94 71
20009.28 73
20010.62 83
20011.96 72
20013.29 58
20014.63 73
20015.97 87
20017.31 76
20018.65 77
20019.98 84
20021.32 87
20022.66 82
20024.00 93
20025.34 69
20026.67 68
20028.01 73
20029.35 74
20030.69 55
20032.03 74
20033.37 80
20034.71 95
20036.04 87
20037.38 82
20038.72 91
20040.06 82
20041.40 87
20042.74 82
20044.08 66
20045.42 71
20046.75 79
20048.09 80
20049.43 99
20050.77 80
20052.11 82
20053.45 69
20054.79 68
20056.13 73
20057.47 79
20058.81 91
20060.15 67
20061.49 62
20062.82 72
20064.16 79
20065.50 78
20066.84 57
20068.18 76
20069.52 63
20070.86 85
20072.20 91
20073.54 71
20074.88 71
20076.22 85
20077.56 86
20078.90 80
20080.24 96
20081.58 84
20082.92 80
20084.26 94
20085.60 90
20086.94 78
20088.28 85
20089.62 72
20090.96 72
20092.30 92
20093.64 101
20094.99 74
20096.33 76
20097.67 70
20099.01 81
20100.35 84
20101.69 71
20103.03 85
20104.37 81
20105.71 78
20107.05 72
20108.39 75
20109.73 85
20111.08 75
20112.42 84
20113.76 100
20115.10 93
20116.44 81
20117.78 87
20119.12 63
20120.46 55
20121.81 51
20123.15 79
20124.49 77
20125.83 66
20127.17 73
20128.51 69
20129.86 79
20131.20 69
20132.54 99
20133.88 109
20135.22 92
20136.56 74
20137.91 82
20139.25 93
