# Supplementary material for: MALDI-TOF MS typing enables the classification of brewing yeasts of the genus Saccharomyces to major beer styles
Source: PLoS One. 2017 Aug 9;12(8):e0181694. doi: 10.1371/journal.pone.0181694 (PMC5549903; doi:10.1371/journal.pone.0181694)
Supplement: S10 File — The directory includes 90 raw files and was zipped to “.zip”; the folder has three strains with 30 spectra per strain; S1 Text explains the raw files with an example and Table 1 represents the yeast strains used within the experiment. (ZIP) [file pone.0181694.s013.zip › 28-30/30332a-998-OG-Koe-Koe-YPG-18h-E-E_2015-08-20__0_A12_1.dat]

1998.76 1644
1999.18 1913
1999.60 2047
2000.02 1852
2000.44 2138
2000.87 1985
2001.29 1887
2001.71 2063
2002.13 1996
2002.55 1891
2002.97 1874
2003.40 1853
2003.82 1901
2004.24 1776
2004.66 1790
2005.08 1787
2005.50 1777
2005.93 1886
2006.35 1806
2006.77 1880
2007.19 1899
2007.62 1895
2008.04 1877
2008.46 1825
2008.88 1943
2009.30 1840
2009.73 1856
2010.15 1937
2010.57 1827
2010.99 1930
2011.42 1939
2011.84 1825
2012.26 1802
2012.68 1665
2013.11 1657
2013.53 1775
2013.95 1840
2014.38 1775
2014.80 1663
2015.22 1610
2015.64 1807
2016.07 1771
2016.49 1791
2016.91 1767
2017.34 1735
2017.76 1812
2018.18 1906
2018.61 1897
2019.03 1866
2019.45 1782
2019.88 1993
2020.30 1887
2020.72 1933
2021.15 2043
2021.57 1856
2021.99 1680
2022.42 1833
2022.84 1600
2023.27 1708
2023.69 1734
2024.11 1750
2024.54 1650
2024.96 1740
2025.39 1786
2025.81 1770
2026.23 1654
2026.66 1537
2027.08 1653
2027.51 1624
2027.93 1645
2028.36 1590
2028.78 1704
2029.20 1759
2029.63 1669
2030.05 1479
2030.48 1400
2030.90 1499
2031.33 1573
2031.75 1577
2032.18 1716
2032.60 1661
2033.03 1658
2033.45 1627
2033.88 1630
2034.30 1757
2034.73 1748
2035.15 1604
2035.58 1712
2036.00 1717
2036.43 1729
2036.85 1589
2037.28 1559
2037.70 1474
2038.13 1470
2038.55 1706
2038.98 1705
2039.40 1695
2039.83 1850
2040.25 1833
2040.68 1711
2041.11 1513
2041.53 1732
2041.96 1685
2042.38 1582
2042.81 1734
2043.23 1805
2043.66 1799
2044.09 1931
2044.51 1631
2044.94 1562
2045.37 1674
2045.79 1634
2046.22 1803
2046.64 1706
2047.07 1712
2047.50 1653
2047.92 1704
2048.35 1718
2048.78 1702
2049.20 1663
2049.63 1666
2050.06 1683
2050.48 1754
2050.91 1655
2051.34 1754
2051.76 1714
2052.19 1784
2052.62 1936
2053.04 1848
2053.47 1729
2053.90 1751
2054.32 1736
2054.75 1662
2055.18 1655
2055.61 1727
2056.03 1659
2056.46 1626
2056.89 1884
2057.31 1879
2057.74 1704
2058.17 1816
2058.60 1613
2059.02 1648
2059.45 1905
2059.88 1652
2060.31 1507
2060.73 1660
2061.16 1665
2061.59 1774
2062.02 1806
2062.45 1690
2062.87 1776
2063.30 1602
2063.73 1660
2064.16 1771
2064.59 1941
2065.01 2107
2065.44 1942
2065.87 1991
2066.30 2117
2066.73 2113
2067.16 1975
2067.58 1920
2068.01 2074
2068.44 1950
2068.87 1846
2069.30 1816
2069.73 1697
2070.16 1772
2070.58 1640
2071.01 1699
2071.44 1695
2071.87 1710
2072.30 1687
2072.73 1653
2073.16 1617
2073.59 1647
2074.02 1644
2074.45 1580
2074.87 1762
2075.30 1809
2075.73 1830
2076.16 1755
2076.59 1864
2077.02 1884
2077.45 1779
2077.88 1908
2078.31 1851
2078.74 1871
2079.17 2047
2079.60 1992
2080.03 2154
2080.46 2040
2080.89 2088
2081.32 2001
2081.75 2270
2082.18 2171
2082.61 1887
2083.04 1846
2083.47 1805
2083.90 1782
2084.33 1800
2084.76 1866
2085.19 1720
2085.62 1786
2086.05 1720
2086.48 1620
2086.91 1781
2087.34 1968
2087.77 1805
2088.20 1939
2088.63 1584
2089.06 1639
2089.49 1849
2089.92 1760
2090.35 1701
2090.79 1772
2091.22 1702
2091.65 1660
2092.08 1617
2092.51 1691
2092.94 1658
2093.37 1706
2093.80 1698
2094.23 1777
2094.66 1787
2095.10 1699
2095.53 1730
2095.96 1724
2096.39 1696
2096.82 1707
2097.25 1914
2097.68 1716
2098.12 1824
2098.55 1738
2098.98 1629
2099.41 1651
2099.84 1671
2100.27 1578
2100.71 1541
2101.14 1667
2101.57 1673
2102.00 1640
2102.43 1664
2102.87 1533
2103.30 1539
2103.73 1469
2104.16 1680
2104.60 1586
2105.03 1630
2105.46 1739
2105.89 1836
2106.32 1777
2106.76 1736
2107.19 1754
2107.62 1912
2108.05 1922
2108.49 1700
2108.92 1562
2109.35 1688
2109.79 1928
2110.22 1957
2110.65 1739
2111.08 1856
2111.52 1878
2111.95 1836
2112.38 1761
2112.82 1725
2113.25 1571
2113.68 1835
2114.12 1800
2114.55 1792
2114.98 1685
2115.42 1673
2115.85 1702
2116.28 1648
2116.72 1733
2117.15 1791
2117.58 1764
2118.02 1568
2118.45 1580
2118.88 1700
2119.32 1668
2119.75 1615
2120.19 1875
2120.62 1795
2121.05 1636
2121.49 1901
2121.92 1750
2122.36 1692
2122.79 1753
2123.22 1740
2123.66 1672
2124.09 1664
2124.53 1558
2124.96 1601
2125.40 1651
2125.83 1690
2126.26 1779
2126.70 1687
2127.13 1465
2127.57 1563
2128.00 1682
2128.44 1589
2128.87 1754
2129.31 1625
2129.74 1741
2130.18 1748
2130.61 1824
2131.05 1981
2131.48 1675
2131.92 1616
2132.35 1838
2132.79 1796
2133.22 1711
2133.66 1596
2134.09 1675
2134.53 1790
2134.96 1713
2135.40 1715
2135.83 1775
2136.27 1765
2136.70 1767
2137.14 1770
2137.58 1979
2138.01 1812
2138.45 1865
2138.88 1842
2139.32 1772
2139.75 1825
2140.19 1777
2140.63 1797
2141.06 1979
2141.50 1831
2141.93 1737
2142.37 1673
2142.81 1587
2143.24 1670
2143.68 1588
2144.12 1673
2144.55 1567
2144.99 1696
2145.43 1740
2145.86 1900
2146.30 1803
2146.73 1576
2147.17 1612
2147.61 1675
2148.04 1892
2148.48 1751
2148.92 1860
2149.35 1887
2149.79 1818
2150.23 1829
2150.67 1810
2151.10 1782
2151.54 1743
2151.98 1832
2152.41 1714
2152.85 1776
2153.29 1591
2153.73 1849
2154.16 1826
2154.60 1660
2155.04 1854
2155.48 1837
2155.91 1764
2156.35 1741
2156.79 1774
2157.23 1779
2157.66 1955
2158.10 2008
2158.54 1906
2158.98 1861
2159.41 1805
2159.85 1801
2160.29 1753
2160.73 1618
2161.17 1665
2161.60 1646
2162.04 1720
2162.48 1847
2162.92 1789
2163.36 1832
2163.80 1856
2164.23 1748
2164.67 1831
2165.11 1753
2165.55 1692
2165.99 1633
2166.43 1713
2166.86 1729
2167.30 1610
2167.74 1700
2168.18 1696
2168.62 1788
2169.06 1811
2169.50 1846
2169.94 1861
2170.38 1862
2170.81 2021
2171.25 1886
2171.69 1824
2172.13 1878
2172.57 2034
2173.01 1942
2173.45 2033
2173.89 2227
2174.33 2112
2174.77 1857
2175.21 1838
2175.65 2012
2176.09 1902
2176.53 1969
2176.96 1942
2177.40 1870
2177.84 1863
2178.28 1844
2178.72 1949
2179.16 1917
2179.60 1796
2180.04 1884
2180.48 1818
2180.92 1816
2181.36 1726
2181.80 1786
2182.24 1810
2182.68 1768
2183.12 1738
2183.56 1665
2184.01 1695
2184.45 1695
2184.89 1793
2185.33 1766
2185.77 1761
2186.21 1806
2186.65 1648
2187.09 1675
2187.53 1636
2187.97 1802
2188.41 1730
2188.85 1629
2189.29 1687
2189.73 1702
2190.17 1960
2190.62 2031
2191.06 1802
2191.50 1756
2191.94 1904
2192.38 1823
2192.82 1854
2193.26 1675
2193.70 1724
2194.15 1817
2194.59 1795
2195.03 1842
2195.47 1796
2195.91 1857
2196.35 1945
2196.79 1958
2197.24 1935
2197.68 1985
2198.12 1960
2198.56 1723
2199.00 1709
2199.45 1741
2199.89 1765
2200.33 1757
2200.77 1797
2201.21 1635
2201.66 1517
2202.10 1725
2202.54 1832
2202.98 1777
2203.42 1760
2203.87 1721
2204.31 1611
2204.75 1628
2205.19 1602
2205.64 1747
2206.08 1633
2206.52 1601
2206.96 1652
2207.41 1702
2207.85 1835
2208.29 1822
2208.74 1745
2209.18 1652
2209.62 1647
2210.06 1748
2210.51 1820
2210.95 1778
2211.39 1653
2211.84 1696
2212.28 1716
2212.72 1666
2213.17 1761
2213.61 1798
2214.05 1785
2214.50 1760
2214.94 1714
2215.38 1735
2215.83 1639
2216.27 1717
2216.71 1657
2217.16 1723
2217.60 1616
2218.05 1766
2218.49 1778
2218.93 1638
2219.38 1753
2219.82 1626
2220.26 1575
2220.71 1718
2221.15 1853
2221.60 1895
2222.04 1831
2222.49 1858
2222.93 1990
2223.37 1963
2223.82 1800
2224.26 1619
2224.71 1758
2225.15 1769
2225.60 1972
2226.04 1949
2226.49 2005
2226.93 1993
2227.37 2167
2227.82 1815
2228.26 1880
2228.71 1924
2229.15 1981
2229.60 1879
2230.04 1775
2230.49 1941
2230.93 1994
2231.38 2039
2231.82 1984
2232.27 1968
2232.71 1795
2233.16 1908
2233.61 2020
2234.05 1996
2234.50 1940
2234.94 1962
2235.39 1900
2235.83 1861
2236.28 1799
2236.72 1842
2237.17 1702
2237.61 1877
2238.06 1903
2238.51 1897
2238.95 1785
2239.40 1841
2239.84 1868
2240.29 1753
2240.74 1671
2241.18 1752
2241.63 1719
2242.07 1632
2242.52 1634
2242.97 1661
2243.41 1812
2243.86 1686
2244.31 1679
2244.75 1646
2245.20 1632
2245.65 1752
2246.09 1770
2246.54 1689
2246.99 1711
2247.43 1693
2247.88 1736
2248.33 1755
2248.77 1677
2249.22 1756
2249.67 1870
2250.11 1783
2250.56 1820
2251.01 1701
2251.45 1745
2251.90 1803
2252.35 1755
2252.80 1631
2253.24 1700
2253.69 1771
2254.14 1851
2254.59 1670
2255.03 1577
2255.48 1631
2255.93 1761
2256.38 1603
2256.82 1529
2257.27 1696
2257.72 1694
2258.17 1515
2258.61 1544
2259.06 1679
2259.51 1617
2259.96 1719
2260.41 1636
2260.85 1754
2261.30 1784
2261.75 1986
2262.20 2102
2262.65 2075
2263.09 2102
2263.54 2188
2263.99 2306
2264.44 1989
2264.89 2233
2265.34 2067
2265.79 2028
2266.23 2088
2266.68 2254
2267.13 2232
2267.58 2087
2268.03 2048
2268.48 2218
2268.93 2003
2269.38 2147
2269.82 2095
2270.27 2103
2270.72 1954
2271.17 1896
2271.62 1913
2272.07 1988
2272.52 1975
2272.97 1917
2273.42 1877
2273.87 1900
2274.32 1831
2274.77 1884
2275.21 1701
2275.66 1650
2276.11 1671
2276.56 1660
2277.01 1620
2277.46 1725
2277.91 1738
2278.36 1596
2278.81 1771
2279.26 1894
2279.71 1765
2280.16 1715
2280.61 1819
2281.06 1954
2281.51 1951
2281.96 1834
2282.41 1926
2282.86 1749
2283.31 2001
2283.76 1910
2284.21 2042
2284.66 1855
2285.11 1720
2285.56 1690
2286.02 1760
2286.47 1800
2286.92 1887
2287.37 1853
2287.82 1782
2288.27 1965
2288.72 2197
2289.17 2278
2289.62 2413
2290.07 2594
2290.52 2397
2290.97 2431
2291.42 2563
2291.88 2647
2292.33 2578
2292.78 2642
2293.23 2621
2293.68 2658
2294.13 2352
2294.58 2298
2295.04 2247
2295.49 2226
2295.94 2250
2296.39 1982
2296.84 2057
2297.29 2186
2297.74 2122
2298.20 1911
2298.65 1851
2299.10 1804
2299.55 1751
2300.00 1864
2300.46 1877
2300.91 1838
2301.36 1796
2301.81 1794
2302.26 1773
2302.72 1792
2303.17 1886
2303.62 1761
2304.07 1699
2304.53 1723
2304.98 1774
2305.43 1857
2305.88 1639
2306.33 1905
2306.79 1910
2307.24 1948
2307.69 1988
2308.15 1923
2308.60 2063
2309.05 1980
2309.50 2068
2309.96 2119
2310.41 1886
2310.86 2209
2311.32 2038
2311.77 2097
2312.22 1997
2312.68 2083
2313.13 1936
2313.58 1983
2314.03 1853
2314.49 1965
2314.94 1918
2315.39 1968
2315.85 1970
2316.30 1856
2316.76 1763
2317.21 1963
2317.66 1931
2318.12 1753
2318.57 1762
2319.02 1735
2319.48 2021
2319.93 1841
2320.39 1801
2320.84 1745
2321.29 1860
2321.75 1813
2322.20 1939
2322.66 1946
2323.11 1866
2323.56 2009
2324.02 1802
2324.47 1998
2324.93 1825
2325.38 1931
2325.84 2051
2326.29 2037
2326.74 1954
2327.20 1990
2327.65 2061
2328.11 2232
2328.56 2244
2329.02 2179
2329.47 2167
2329.93 2223
2330.38 2407
2330.84 2492
2331.29 2252
2331.75 2055
2332.20 2316
2332.66 2040
2333.11 2149
2333.57 2057
2334.02 1770
2334.48 1916
2334.93 1964
2335.39 1894
2335.84 1919
2336.30 1945
2336.76 1984
2337.21 1828
2337.67 1897
2338.12 2091
2338.58 2180
2339.03 2073
2339.49 2023
2339.95 2241
2340.40 2053
2340.86 2067
2341.31 2217
2341.77 2143
2342.23 2337
2342.68 2234
2343.14 2172
2343.59 2260
2344.05 2285
2344.51 2089
2344.96 1988
2345.42 1911
2345.88 1924
2346.33 2268
2346.79 2257
2347.24 2109
2347.70 2149
2348.16 2111
2348.61 2054
2349.07 2060
2349.53 2038
2349.99 2003
2350.44 1839
2350.90 1983
2351.36 1869
2351.81 1700
2352.27 1841
2352.73 1695
2353.18 1656
2353.64 1852
2354.10 1761
2354.56 1812
2355.01 1922
2355.47 1681
2355.93 1697
2356.38 1798
2356.84 1746
2357.30 1906
2357.76 1670
2358.22 1828
2358.67 2099
2359.13 1993
2359.59 1896
2360.05 1792
2360.50 1787
2360.96 1791
2361.42 1819
2361.88 1802
2362.34 1789
2362.79 1797
2363.25 1831
2363.71 1810
2364.17 1910
2364.63 1833
2365.08 1850
2365.54 1934
2366.00 1944
2366.46 1987
2366.92 2052
2367.38 2122
2367.84 1991
2368.29 1885
2368.75 2138
2369.21 1988
2369.67 1940
2370.13 1921
2370.59 2041
2371.05 2058
2371.50 1870
2371.96 1979
2372.42 2005
2372.88 1820
2373.34 2074
2373.80 2005
2374.26 1857
2374.72 1779
2375.18 1941
2375.64 2030
2376.10 2062
2376.56 1955
2377.02 2030
2377.47 2041
2377.93 1998
2378.39 2017
2378.85 1980
2379.31 2081
2379.77 2004
2380.23 2116
2380.69 2111
2381.15 1926
2381.61 1846
2382.07 1761
2382.53 1893
2382.99 1838
2383.45 1910
2383.91 1943
2384.37 1950
2384.83 1847
2385.29 1831
2385.75 1794
2386.21 1749
2386.67 1747
2387.13 1955
2387.59 1823
2388.05 1657
2388.52 1827
2388.98 1924
2389.44 1864
2389.90 1831
2390.36 1841
2390.82 1823
2391.28 1807
2391.74 1783
2392.20 1774
2392.66 1726
2393.12 1775
2393.58 1673
2394.05 1817
2394.51 1736
2394.97 1655
2395.43 1758
2395.89 1933
2396.35 1802
2396.81 1773
2397.27 1820
2397.74 1804
2398.20 1706
2398.66 1716
2399.12 1618
2399.58 1673
2400.04 1730
2400.50 1825
2400.97 1656
2401.43 1594
2401.89 1636
2402.35 1630
2402.81 1680
2403.28 1888
2403.74 1756
2404.20 1677
2404.66 1696
2405.12 1802
2405.59 1808
2406.05 1731
2406.51 1775
2406.97 1949
2407.44 1922
2407.90 1973
2408.36 1897
2408.82 1717
2409.29 1799
2409.75 1774
2410.21 1901
2410.67 1895
2411.14 1772
2411.60 1709
2412.06 1649
2412.52 1625
2412.99 1678
2413.45 1708
2413.91 1776
2414.38 1883
2414.84 1856
2415.30 1916
2415.77 2010
2416.23 1973
2416.69 2146
2417.16 2156
2417.62 1833
2418.08 2132
2418.55 2203
2419.01 2136
2419.47 2377
2419.94 2414
2420.40 2251
2420.86 2159
2421.33 2065
2421.79 2080
2422.25 1912
2422.72 1945
2423.18 2165
2423.65 2066
2424.11 1974
2424.57 1963
2425.04 1988
2425.50 1903
2425.97 1855
2426.43 1861
2426.90 2107
2427.36 1911
2427.82 1857
2428.29 1941
2428.75 1900
2429.22 1983
2429.68 1870
2430.15 1910
2430.61 1884
2431.08 1830
2431.54 1813
2432.00 1828
2432.47 1806
2432.93 1828
2433.40 2042
2433.86 2067
2434.33 2028
2434.79 1865
2435.26 1932
2435.72 1895
2436.19 1893
2436.65 2036
2437.12 1924
2437.58 2125
2438.05 2148
2438.52 2113
2438.98 2224
2439.45 2136
2439.91 2338
2440.38 2360
2440.84 2364
2441.31 2393
2441.77 2468
2442.24 2178
2442.71 2238
2443.17 2279
2443.64 2072
2444.10 2180
2444.57 2102
2445.03 1897
2445.50 1954
2445.97 1808
2446.43 1817
2446.90 1723
2447.37 1638
2447.83 1684
2448.30 1553
2448.76 1711
2449.23 1798
2449.70 1760
2450.16 1658
2450.63 1746
2451.10 1666
2451.56 1704
2452.03 1605
2452.50 1734
2452.96 1780
2453.43 1737
2453.90 1795
2454.36 1984
2454.83 1769
2455.30 1810
2455.76 1783
2456.23 1828
2456.70 1899
2457.17 1901
2457.63 1975
2458.10 1985
2458.57 1766
2459.03 1702
2459.50 1773
2459.97 1797
2460.44 1731
2460.90 1834
2461.37 1863
2461.84 1723
2462.31 1731
2462.77 1751
2463.24 1822
2463.71 1835
2464.18 1734
2464.65 1665
2465.11 1684
2465.58 1769
2466.05 1770
2466.52 1844
2466.99 1750
2467.45 1691
2467.92 1667
2468.39 1494
2468.86 1630
2469.33 1977
2469.79 1779
2470.26 1813
2470.73 1931
2471.20 1890
2471.67 1649
2472.14 1652
2472.61 1769
2473.07 1796
2473.54 1601
2474.01 1576
2474.48 1512
2474.95 1819
2475.42 1798
2475.89 1858
2476.36 1840
2476.82 1730
2477.29 1665
2477.76 1791
2478.23 1906
2478.70 1796
2479.17 1837
2479.64 1761
2480.11 2037
2480.58 2170
2481.05 2094
2481.52 1884
2481.99 1999
2482.46 2000
2482.93 1869
2483.40 1933
2483.87 1889
2484.33 1735
2484.80 1826
2485.27 1643
2485.74 1678
2486.21 1924
2486.68 1815
2487.15 1700
2487.62 2052
2488.09 1905
2488.56 1810
2489.03 1773
2489.50 1895
2489.97 1849
2490.44 1698
2490.92 1765
2491.39 1870
2491.86 1855
2492.33 1696
2492.80 1888
2493.27 1770
2493.74 1947
2494.21 1996
2494.68 1880
2495.15 1781
2495.62 1996
2496.09 1938
2496.56 2010
2497.03 1845
2497.50 1841
2497.98 1757
2498.45 1772
2498.92 1769
2499.39 1738
2499.86 1592
2500.33 1607
2500.80 1606
2501.27 1641
2501.75 1651
2502.22 1624
2502.69 1619
2503.16 1640
2503.63 1697
2504.10 1680
2504.57 1832
2505.05 1912
2505.52 1766
2505.99 1583
2506.46 1951
2506.93 1932
2507.40 1901
2507.88 2136
2508.35 2072
2508.82 1993
2509.29 1982
2509.76 2147
2510.24 2192
2510.71 2240
2511.18 2084
2511.65 2023
2512.13 2044
2512.60 2020
2513.07 2068
2513.54 2058
2514.02 2051
2514.49 1882
2514.96 1915
2515.43 1909
2515.91 1939
2516.38 1774
2516.85 1826
2517.32 1884
2517.80 1968
2518.27 1879
2518.74 1794
2519.22 1838
2519.69 1835
2520.16 1791
2520.64 1704
2521.11 1766
2521.58 1804
2522.06 1803
2522.53 1836
2523.00 1677
2523.48 1631
2523.95 1681
2524.42 1721
2524.90 1789
2525.37 1663
2525.84 1736
2526.32 1766
2526.79 1765
2527.26 1772
2527.74 1739
2528.21 1719
2528.69 1845
2529.16 1734
2529.63 1814
2530.11 1679
2530.58 1638
2531.06 1738
2531.53 1712
2532.00 1799
2532.48 1865
2532.95 1781
2533.43 1850
2533.90 1899
2534.38 1810
2534.85 1868
2535.32 1676
2535.80 1631
2536.27 1661
2536.75 1857
2537.22 1566
2537.70 1604
2538.17 1790
2538.65 1967
2539.12 1771
2539.60 1748
2540.07 1761
2540.55 1614
2541.02 1679
2541.50 1777
2541.97 1706
2542.45 1889
2542.92 1719
2543.40 1719
2543.87 1882
2544.35 1758
2544.82 1965
2545.30 1917
2545.78 1849
2546.25 1953
2546.73 2003
2547.20 1961
2547.68 1909
2548.15 2009
2548.63 2057
2549.10 2078
2549.58 1988
2550.06 1914
2550.53 1968
2551.01 2065
2551.48 2080
2551.96 2104
2552.44 2191
2552.91 2362
2553.39 2148
2553.87 2115
2554.34 2240
2554.82 2262
2555.29 2063
2555.77 2265
2556.25 2278
2556.72 2212
2557.20 2242
2557.68 2306
2558.15 2174
2558.63 2119
2559.11 2106
2559.58 2030
2560.06 1893
2560.54 1881
2561.01 2002
2561.49 1916
2561.97 1928
2562.45 1754
2562.92 1638
2563.40 1702
2563.88 1665
2564.35 1675
2564.83 1617
2565.31 1822
2565.79 1876
2566.26 1789
2566.74 1915
2567.22 1724
2567.70 1691
2568.17 1717
2568.65 1593
2569.13 1701
2569.61 1848
2570.08 1862
2570.56 1643
2571.04 1747
2571.52 1828
2572.00 1658
2572.47 1557
2572.95 1594
2573.43 1686
2573.91 1717
2574.39 1742
2574.86 1756
2575.34 1666
2575.82 1651
2576.30 1712
2576.78 1620
2577.26 1559
2577.73 1612
2578.21 1708
2578.69 1725
2579.17 1615
2579.65 1822
2580.13 1862
2580.61 1821
2581.08 1947
2581.56 1862
2582.04 1789
2582.52 1619
2583.00 1565
2583.48 1787
2583.96 1849
2584.44 1777
2584.92 1653
2585.40 1757
2585.87 1817
2586.35 1787
2586.83 1758
2587.31 1842
2587.79 1755
2588.27 1768
2588.75 1757
2589.23 1817
2589.71 1796
2590.19 1825
2590.67 1954
2591.15 1892
2591.63 1754
2592.11 1795
2592.59 1953
2593.07 2019
2593.55 1953
2594.03 1807
2594.51 1973
2594.99 1979
2595.47 2007
2595.95 1953
2596.43 1860
2596.91 1948
2597.39 1961
2597.87 2146
2598.35 1925
2598.83 1805
2599.31 1763
2599.79 1609
2600.27 1736
2600.75 1670
2601.23 1785
2601.71 1621
2602.20 1734
2602.68 1601
2603.16 1564
2603.64 1634
2604.12 1714
2604.60 1718
2605.08 1743
2605.56 1673
2606.04 1853
2606.52 2013
2607.00 1796
2607.49 1835
2607.97 1794
2608.45 1774
2608.93 1889
2609.41 1918
2609.89 1857
2610.37 2004
2610.86 2046
2611.34 1989
2611.82 1902
2612.30 1958
2612.78 1915
2613.26 1767
2613.75 1828
2614.23 1792
2614.71 1596
2615.19 1767
2615.67 1715
2616.16 1788
2616.64 1859
2617.12 1847
2617.60 1775
2618.08 1864
2618.57 1746
2619.05 1754
2619.53 1734
2620.01 1859
2620.50 1738
2620.98 1822
2621.46 1785
2621.94 1907
2622.43 1896
2622.91 1757
2623.39 1767
2623.87 1707
2624.36 1683
2624.84 1827
2625.32 1817
2625.81 1780
2626.29 1843
2626.77 1716
2627.25 1741
2627.74 1687
2628.22 1815
2628.70 1875
2629.19 1691
2629.67 1723
2630.15 1840
2630.64 1858
2631.12 1767
2631.60 1816
2632.09 1987
2632.57 1932
2633.05 1783
2633.54 1753
2634.02 1573
2634.51 1789
2634.99 1729
2635.47 1751
2635.96 1861
2636.44 1743
2636.93 1619
2637.41 1567
2637.89 1773
2638.38 1802
2638.86 1740
2639.35 1826
2639.83 1779
2640.31 1645
2640.80 1693
2641.28 1666
2641.77 1743
2642.25 1887
2642.74 1771
2643.22 1792
2643.71 1627
2644.19 1730
2644.67 1829
2645.16 1731
2645.64 1565
2646.13 1686
2646.61 1766
2647.10 1737
2647.58 1889
2648.07 1790
2648.55 1733
2649.04 1703
2649.52 1810
2650.01 1851
2650.49 1824
2650.98 1745
2651.46 1728
2651.95 1822
2652.43 1680
2652.92 1644
2653.41 1655
2653.89 1592
2654.38 1753
2654.86 1904
2655.35 1753
2655.83 1754
2656.32 1693
2656.81 1689
2657.29 1854
2657.78 1729
2658.26 1700
2658.75 1788
2659.23 1943
2659.72 1716
2660.21 1609
2660.69 1649
2661.18 1827
2661.67 1793
2662.15 1617
2662.64 1738
2663.12 1745
2663.61 1834
2664.10 1777
2664.58 1675
2665.07 1815
2665.56 1716
2666.04 1809
2666.53 1986
2667.02 1961
2667.50 1636
2667.99 1844
2668.48 1923
2668.96 1757
2669.45 1868
2669.94 1800
2670.42 1791
2670.91 1812
2671.40 2004
2671.89 2157
2672.37 1997
2672.86 2123
2673.35 2127
2673.83 2187
2674.32 2193
2674.81 2319
2675.30 2326
2675.78 2405
2676.27 2295
2676.76 2291
2677.25 2402
2677.74 2256
2678.22 2119
2678.71 2162
2679.20 2138
2679.69 2244
2680.17 2366
2680.66 2372
2681.15 2213
2681.64 2197
2682.13 2291
2682.61 2340
2683.10 2251
2683.59 2300
2684.08 2291
2684.57 2301
2685.06 2393
2685.54 2354
2686.03 2255
2686.52 2204
2687.01 2012
2687.50 2084
2687.99 2059
2688.48 1977
2688.96 1882
2689.45 1949
2689.94 1916
2690.43 1791
2690.92 1739
2691.41 1839
2691.90 1930
2692.39 1911
2692.88 1910
2693.36 1890
2693.85 1891
2694.34 1891
2694.83 1971
2695.32 1796
2695.81 1952
2696.30 2089
2696.79 1960
2697.28 1858
2697.77 1824
2698.26 1878
2698.75 1768
2699.24 1888
2699.73 1895
2700.22 1975
2700.71 1860
2701.20 1943
2701.69 1874
2702.18 1847
2702.67 1937
2703.16 2065
2703.65 2098
2704.14 2127
2704.63 2095
2705.12 1955
2705.61 2027
2706.10 1786
2706.59 1902
2707.08 1757
2707.57 1710
2708.06 1697
2708.55 1677
2709.04 1674
2709.53 1695
2710.02 1731
2710.51 1735
2711.00 1843
2711.49 1827
2711.98 1734
2712.47 1679
2712.97 1792
2713.46 1758
2713.95 1787
2714.44 1673
2714.93 1668
2715.42 1738
2715.91 1752
2716.40 1888
2716.89 1876
2717.39 1817
2717.88 1629
2718.37 1741
2718.86 1903
2719.35 1717
2719.84 1872
2720.33 1868
2720.83 1987
2721.32 1960
2721.81 1876
2722.30 1872
2722.79 1954
2723.28 2204
2723.78 2002
2724.27 1913
2724.76 1935
2725.25 2002
2725.74 1960
2726.24 1885
2726.73 1898
2727.22 1898
2727.71 1691
2728.20 1587
2728.70 1741
2729.19 1803
2729.68 1727
2730.17 1787
2730.67 1789
2731.16 1608
2731.65 1685
2732.14 1706
2732.64 1690
2733.13 1721
2733.62 1788
2734.12 1710
2734.61 1849
2735.10 1836
2735.59 1860
2736.09 1786
2736.58 1788
2737.07 1905
2737.57 2004
2738.06 1860
2738.55 1935
2739.05 1802
2739.54 1773
2740.03 1812
2740.53 1805
2741.02 1791
2741.51 1749
2742.01 1779
2742.50 1742
2742.99 1788
2743.49 1778
2743.98 1662
2744.47 1809
2744.97 1617
2745.46 1472
2745.96 1701
2746.45 1637
2746.94 1676
2747.44 1537
2747.93 1694
2748.43 1679
2748.92 1696
2749.41 1718
2749.91 1699
2750.40 1737
2750.90 1748
2751.39 1781
2751.89 1761
2752.38 1851
2752.87 1559
2753.37 1636
2753.86 1697
2754.36 1689
2754.85 1797
2755.35 1800
2755.84 1823
2756.34 1741
2756.83 1651
2757.33 1659
2757.82 1852
2758.32 1693
2758.81 1836
2759.31 1699
2759.80 1764
2760.30 1755
2760.79 1799
2761.29 1758
2761.78 1791
2762.28 1623
2762.77 1656
2763.27 1680
2763.76 1842
2764.26 1942
2764.76 1681
2765.25 1658
2765.75 1785
2766.24 1693
2766.74 1742
2767.23 1640
2767.73 1774
2768.23 1682
2768.72 1659
2769.22 1765
2769.71 1877
2770.21 1721
2770.71 1774
2771.20 1730
2771.70 1636
2772.19 1657
2772.69 1837
2773.19 1822
2773.68 1872
2774.18 1958
2774.68 2043
2775.17 1941
2775.67 1926
2776.17 2000
2776.66 1909
2777.16 2095
2777.66 2028
2778.15 1913
2778.65 1971
2779.15 1811
2779.64 1853
2780.14 1908
2780.64 1757
2781.13 1665
2781.63 1896
2782.13 1963
2782.63 1811
2783.12 1755
2783.62 1829
2784.12 1997
2784.61 1847
2785.11 1705
2785.61 1638
2786.11 1628
2786.60 1694
2787.10 1729
2787.60 1716
2788.10 1863
2788.59 1886
2789.09 1860
2789.59 1699
2790.09 1762
2790.59 1744
2791.08 1674
2791.58 1812
2792.08 1771
2792.58 1718
2793.08 1730
2793.57 1865
2794.07 2076
2794.57 2106
2795.07 2260
2795.57 2200
2796.07 2279
2796.56 2551
2797.06 2466
2797.56 2599
2798.06 2705
2798.56 2691
2799.06 2606
2799.56 2716
2800.05 2431
2800.55 2495
2801.05 2329
2801.55 2085
2802.05 2138
2802.55 2004
2803.05 2034
2803.55 2066
2804.05 1949
2804.54 2103
2805.04 2124
2805.54 2156
2806.04 2201
2806.54 2247
2807.04 2612
2807.54 2672
2808.04 2587
2808.54 2609
2809.04 2660
2809.54 2780
2810.04 2975
2810.54 2806
2811.04 2639
2811.54 2478
2812.04 2502
2812.54 2247
2813.04 2234
2813.54 2055
2814.04 2062
2814.54 2040
2815.04 1899
2815.54 1909
2816.04 1914
2816.54 1923
2817.04 1842
2817.54 1870
2818.04 1882
2818.54 1766
2819.04 1821
2819.54 1951
2820.04 2006
2820.54 2007
2821.04 1939
2821.54 1976
2822.04 1925
2822.54 1821
2823.04 1759
2823.54 1790
2824.04 1653
2824.55 1680
2825.05 1616
2825.55 1831
2826.05 1967
2826.55 1778
2827.05 1734
2827.55 1840
2828.05 1762
2828.55 1728
2829.06 1835
2829.56 1813
2830.06 1889
2830.56 1853
2831.06 1655
2831.56 1720
2832.06 1711
2832.57 1817
2833.07 1959
2833.57 1796
2834.07 1820
2834.57 1896
2835.07 1758
2835.58 1792
2836.08 1878
2836.58 1978
2837.08 2131
2837.58 1998
2838.09 2018
2838.59 1892
2839.09 1866
2839.59 1804
2840.10 2006
2840.60 2027
2841.10 1788
2841.60 1800
2842.11 1821
2842.61 1878
2843.11 1851
2843.61 1843
2844.12 2006
2844.62 1935
2845.12 2006
2845.62 2198
2846.13 2013
2846.63 1986
2847.13 1991
2847.64 2051
2848.14 2021
2848.64 2025
2849.14 2299
2849.65 2141
2850.15 2088
2850.65 1949
2851.16 1888
2851.66 1890
2852.16 1846
2852.67 1727
2853.17 1719
2853.67 1742
2854.18 1786
2854.68 1798
2855.18 1863
2855.69 1662
2856.19 1808
2856.70 1785
2857.20 1717
2857.70 1841
2858.21 1912
2858.71 1879
2859.22 1896
2859.72 1858
2860.22 1867
2860.73 1873
2861.23 1898
2861.74 1866
2862.24 1876
2862.74 1897
2863.25 1772
2863.75 1871
2864.26 1766
2864.76 1689
2865.27 1699
2865.77 1762
2866.28 1705
2866.78 1736
2867.28 1705
2867.79 1677
2868.29 1625
2868.80 1687
2869.30 1858
2869.81 1907
2870.31 1776
2870.82 1732
2871.32 1745
2871.83 1848
2872.33 1905
2872.84 1793
2873.34 1799
2873.85 1845
2874.36 1845
2874.86 1794
2875.37 1842
2875.87 1992
2876.38 1848
2876.88 1989
2877.39 2049
2877.89 2052
2878.40 2077
2878.90 1988
2879.41 2006
2879.92 2033
2880.42 2144
2880.93 1989
2881.43 2174
2881.94 2278
2882.45 2089
2882.95 2209
2883.46 2373
2883.96 2289
2884.47 2331
2884.98 2333
2885.48 2509
2885.99 2363
2886.50 2254
2887.00 2344
2887.51 2178
2888.02 2252
2888.52 2429
2889.03 2448
2889.53 2451
2890.04 2411
2890.55 2328
2891.06 2275
2891.56 2315
2892.07 2097
2892.58 2069
2893.08 1955
2893.59 2009
2894.10 2050
2894.60 2138
2895.11 2105
2895.62 2050
2896.13 2120
2896.63 2337
2897.14 2290
2897.65 2402
2898.15 2340
2898.66 2342
2899.17 2083
2899.68 2104
2900.18 1982
2900.69 2155
2901.20 2255
2901.71 2059
2902.22 2128
2902.72 2192
2903.23 2219
2903.74 2128
2904.25 2260
2904.75 2320
2905.26 2023
2905.77 2095
2906.28 2111
2906.79 2022
2907.30 2002
2907.80 1925
2908.31 1954
2908.82 1982
2909.33 1858
2909.84 1784
2910.35 2073
2910.85 1828
2911.36 1718
2911.87 1707
2912.38 1836
2912.89 1759
2913.40 1788
2913.91 1887
2914.41 1892
2914.92 1828
2915.43 1922
2915.94 1898
2916.45 1889
2916.96 1911
2917.47 1841
2917.98 1867
2918.49 1899
2919.00 1901
2919.51 1972
2920.01 1916
2920.52 1920
2921.03 2099
2921.54 2151
2922.05 2317
2922.56 2318
2923.07 2419
2923.58 2483
2924.09 2515
2924.60 2552
2925.11 2690
2925.62 3026
2926.13 2828
2926.64 2821
2927.15 2910
2927.66 2747
2928.17 2739
2928.68 2487
2929.19 2469
2929.70 2238
2930.21 2096
2930.72 2012
2931.23 2034
2931.74 2006
2932.25 1823
2932.76 1833
2933.27 1805
2933.78 1716
2934.29 1810
2934.80 1817
2935.31 1882
2935.83 1867
2936.34 1935
2936.85 1740
2937.36 1853
2937.87 1881
2938.38 1885
2938.89 1949
2939.40 1850
2939.91 1985
2940.42 1963
2940.94 1871
2941.45 1781
2941.96 1968
2942.47 1944
2942.98 1836
2943.49 1905
2944.00 1978
2944.51 2142
2945.03 2025
2945.54 2131
2946.05 2121
2946.56 2134
2947.07 2049
2947.58 2154
2948.10 2145
2948.61 2197
2949.12 2234
2949.63 2080
2950.14 2115
2950.66 2091
2951.17 2092
2951.68 2099
2952.19 2143
2952.70 1863
2953.22 1888
2953.73 1926
2954.24 1998
2954.75 1832
2955.26 1764
2955.78 1952
2956.29 1893
2956.80 2004
2957.31 1938
2957.83 2124
2958.34 2138
2958.85 2006
2959.37 2109
2959.88 2146
2960.39 2082
2960.90 2151
2961.42 2252
2961.93 2205
2962.44 2253
2962.96 2205
2963.47 2037
2963.98 2154
2964.50 2382
2965.01 2210
2965.52 2104
2966.04 2074
2966.55 2021
2967.06 1914
2967.58 1837
2968.09 1897
2968.60 1917
2969.12 1886
2969.63 1782
2970.14 1776
2970.66 1830
2971.17 1777
2971.68 1816
2972.20 1799
2972.71 1974
2973.23 1829
2973.74 1791
2974.25 1814
2974.77 1890
2975.28 1726
2975.80 1940
2976.31 1865
2976.83 1656
2977.34 1745
2977.85 1756
2978.37 1863
2978.88 1878
2979.40 1907
2979.91 2001
2980.43 1874
2980.94 1875
2981.46 1897
2981.97 2015
2982.48 2006
2983.00 1961
2983.51 2046
2984.03 1976
2984.54 2070
2985.06 2168
2985.57 2129
2986.09 2139
2986.60 2094
2987.12 2000
2987.63 2084
2988.15 2228
2988.67 2266
2989.18 2296
2989.70 2232
2990.21 2172
2990.73 2143
2991.24 2205
2991.76 2126
2992.27 2192
2992.79 2039
2993.30 2268
2993.82 2327
2994.34 2280
2994.85 2316
2995.37 2421
2995.88 2281
2996.40 2165
2996.92 2574
2997.43 2566
2997.95 2508
2998.46 2617
2998.98 2712
2999.50 2733
3000.01 2766
3000.53 2624
3001.05 2775
3001.56 2849
3002.08 3158
3002.59 3200
3003.11 3403
3003.63 3415
3004.14 3644
3004.66 4158
3005.18 4322
3005.69 4201
3006.21 4285
3006.73 4159
3007.24 3775
3007.76 3783
3008.28 3500
3008.80 3105
3009.31 2953
3009.83 2713
3010.35 2412
3010.86 2502
3011.38 2293
3011.90 2237
3012.42 2236
3012.93 2130
3013.45 2261
3013.97 2122
3014.49 2017
3015.00 2268
3015.52 2196
3016.04 2110
3016.56 2212
3017.07 2355
3017.59 2254
3018.11 2118
3018.63 2124
3019.15 2120
3019.66 2228
3020.18 2208
3020.70 2193
3021.22 2243
3021.74 2291
3022.25 2164
3022.77 2241
3023.29 2413
3023.81 2574
3024.33 2360
3024.85 2328
3025.36 2360
3025.88 2454
3026.40 2565
3026.92 2391
3027.44 2355
3027.96 2263
3028.48 2249
3028.99 2203
3029.51 2131
3030.03 2124
3030.55 2106
3031.07 2085
3031.59 1979
3032.11 1939
3032.63 1847
3033.15 2008
3033.66 2215
3034.18 2136
3034.70 2009
3035.22 2081
3035.74 2263
3036.26 2352
3036.78 2095
3037.30 1998
3037.82 2096
3038.34 2192
3038.86 1968
3039.38 1929
3039.90 2153
3040.42 2075
3040.94 1936
3041.46 1969
3041.98 1847
3042.50 1836
3043.02 1921
3043.54 1902
3044.06 1886
3044.58 1818
3045.10 1881
3045.62 1926
3046.14 1924
3046.66 1924
3047.18 1980
3047.70 1808
3048.22 1831
3048.74 1946
3049.26 1800
3049.78 1879
3050.30 1991
3050.82 1844
3051.34 1757
3051.86 1901
3052.38 1940
3052.90 1860
3053.43 2045
3053.95 1983
3054.47 1720
3054.99 1723
3055.51 1880
3056.03 1840
3056.55 1941
3057.07 1998
3057.59 1830
3058.12 1737
3058.64 1906
3059.16 1748
3059.68 1805
3060.20 2015
3060.72 2033
3061.24 1921
3061.77 1963
3062.29 2019
3062.81 2017
3063.33 2049
3063.85 2199
3064.37 2227
3064.90 2200
3065.42 2187
3065.94 1948
3066.46 2006
3066.98 1986
3067.51 1991
3068.03 2022
3068.55 1911
3069.07 1991
3069.59 2086
3070.12 2047
3070.64 2019
3071.16 2038
3071.68 2120
3072.21 2101
3072.73 2153
3073.25 2082
3073.77 2266
3074.30 2236
3074.82 2231
3075.34 2116
3075.86 2115
3076.39 2055
3076.91 2170
3077.43 2118
3077.96 2198
3078.48 2225
3079.00 2306
3079.52 2309
3080.05 2462
3080.57 2376
3081.09 2085
3081.62 2094
3082.14 2347
3082.66 2420
3083.19 2413
3083.71 2400
3084.23 2441
3084.76 2171
3085.28 2381
3085.80 2280
3086.33 2080
3086.85 2309
3087.38 2360
3087.90 2323
3088.42 2235
3088.95 2304
3089.47 2400
3090.00 2224
3090.52 2243
3091.04 2168
3091.57 2193
3092.09 2361
3092.62 2236
3093.14 2197
3093.66 2238
3094.19 2326
3094.71 2348
3095.24 2340
3095.76 2593
3096.29 2541
3096.81 2392
3097.34 2584
3097.86 2769
3098.38 2835
3098.91 2972
3099.43 3525
3099.96 3816
3100.48 4300
3101.01 4914
3101.53 5146
3102.06 5655
3102.58 6306
3103.11 6952
3103.63 6998
3104.16 7037
3104.68 6997
3105.21 6829
3105.73 6239
3106.26 5626
3106.79 4953
3107.31 4482
3107.84 4026
3108.36 3511
3108.89 3074
3109.41 3106
3109.94 2978
3110.46 2805
3110.99 2852
3111.52 2805
3112.04 2767
3112.57 2718
3113.09 2655
3113.62 2746
3114.15 2682
3114.67 2451
3115.20 2455
3115.72 2278
3116.25 2271
3116.78 2263
3117.30 2338
3117.83 2343
3118.35 2288
3118.88 2438
3119.41 2432
3119.93 2278
3120.46 2209
3120.99 2353
3121.51 2605
3122.04 2598
3122.57 2503
3123.09 2647
3123.62 2628
3124.15 2551
3124.67 2480
3125.20 2317
3125.73 2260
3126.26 2428
3126.78 2303
3127.31 2166
3127.84 2284
3128.36 2206
3128.89 2063
3129.42 2022
3129.95 2042
3130.47 2187
3131.00 2081
3131.53 2155
3132.06 2152
3132.58 2083
3133.11 2015
3133.64 2076
3134.17 2166
3134.69 2158
3135.22 2192
3135.75 2146
3136.28 2191
3136.81 2201
3137.33 2059
3137.86 2271
3138.39 2198
3138.92 2076
3139.45 2017
3139.97 2100
3140.50 2233
3141.03 2070
3141.56 1916
3142.09 2102
3142.62 2164
3143.14 2149
3143.67 2059
3144.20 2109
3144.73 2252
3145.26 2141
3145.79 2252
3146.32 2485
3146.84 2502
3147.37 2201
3147.90 2271
3148.43 2253
3148.96 2319
3149.49 2337
3150.02 2327
3150.55 2505
3151.08 2355
3151.61 2378
3152.13 2321
3152.66 2202
3153.19 2104
3153.72 2044
3154.25 2236
3154.78 2242
3155.31 2160
3155.84 2135
3156.37 2113
3156.90 2252
3157.43 2320
3157.96 2153
3158.49 2183
3159.02 2304
3159.55 2267
3160.08 1991
3160.61 2049
3161.14 2118
3161.67 2106
3162.20 2015
3162.73 2078
3163.26 1981
3163.79 2009
3164.32 2031
3164.85 2046
3165.38 1910
3165.91 1927
3166.44 2084
3166.97 2060
3167.50 2014
3168.03 1848
3168.56 1986
3169.09 1842
3169.62 1653
3170.15 1842
3170.69 1783
3171.22 2047
3171.75 2040
3172.28 1997
3172.81 2049
3173.34 2105
3173.87 1963
3174.40 1976
3174.93 2103
3175.46 2130
3176.00 2116
3176.53 1999
3177.06 2247
3177.59 2199
3178.12 2137
3178.65 2082
3179.18 2104
3179.72 2169
3180.25 2091
3180.78 2000
3181.31 1887
3181.84 2111
3182.37 2122
3182.91 1923
3183.44 1997
3183.97 1954
3184.50 2081
3185.03 1957
3185.56 2045
3186.10 1988
3186.63 1956
3187.16 2045
3187.69 1834
3188.23 1829
3188.76 1972
3189.29 1944
3189.82 1922
3190.36 2063
3190.89 1920
3191.42 1789
3191.95 1755
3192.49 1958
3193.02 1901
3193.55 1771
3194.08 1878
3194.62 1958
3195.15 1952
3195.68 1952
3196.21 2068
3196.75 1898
3197.28 2092
3197.81 2031
3198.35 2073
3198.88 2069
3199.41 2191
3199.95 2132
3200.48 1952
3201.01 2100
3201.55 2198
3202.08 2084
3202.61 2162
3203.15 2171
3203.68 2168
3204.21 2342
3204.75 2342
3205.28 2088
3205.81 2114
3206.35 2226
3206.88 2034
3207.42 2142
3207.95 2315
3208.48 2122
3209.02 2059
3209.55 2131
3210.09 2053
3210.62 2184
3211.15 2303
3211.69 2136
3212.22 2180
3212.76 2168
3213.29 2279
3213.83 2185
3214.36 2109
3214.89 2122
3215.43 2144
3215.96 1976
3216.50 1926
3217.03 1909
3217.57 1943
3218.10 2063
3218.64 2084
3219.17 2163
3219.71 1954
3220.24 1992
3220.78 2076
3221.31 2056
3221.85 2109
3222.38 2040
3222.92 2014
3223.45 2273
3223.99 2158
3224.52 2175
3225.06 2117
3225.59 2074
3226.13 2217
3226.66 2085
3227.20 2225
3227.73 2192
3228.27 2075
3228.81 2045
3229.34 2179
3229.88 2065
3230.41 2018
3230.95 2120
3231.48 2088
3232.02 2074
3232.56 2224
3233.09 2039
3233.63 2206
3234.16 2271
3234.70 2187
3235.24 2239
3235.77 2344
3236.31 2427
3236.85 2368
3237.38 2349
3237.92 2164
3238.45 2278
3238.99 2199
3239.53 2171
3240.06 2289
3240.60 2482
3241.14 2294
3241.67 2322
3242.21 2387
3242.75 2317
3243.28 2423
3243.82 2407
3244.36 2282
3244.90 2340
3245.43 2217
3245.97 2221
3246.51 2449
3247.04 2304
3247.58 2427
3248.12 2338
3248.66 2270
3249.19 2487
3249.73 2395
3250.27 2330
3250.81 2402
3251.34 2376
3251.88 2464
3252.42 2326
3252.96 2284
3253.49 2378
3254.03 2395
3254.57 2388
3255.11 2499
3255.64 2603
3256.18 2548
3256.72 2587
3257.26 2741
3257.80 2842
3258.33 2926
3258.87 3102
3259.41 3161
3259.95 3263
3260.49 3392
3261.03 3725
3261.56 3764
3262.10 3798
3262.64 4046
3263.18 4406
3263.72 4487
3264.26 4871
3264.79 4923
3265.33 5196
3265.87 5464
3266.41 5577
3266.95 5652
3267.49 5601
3268.03 5719
3268.57 6081
3269.10 5419
3269.64 4853
3270.18 4672
3270.72 4312
3271.26 3770
3271.80 3460
3272.34 3040
3272.88 3080
3273.42 2913
3273.96 2785
3274.50 2834
3275.04 2997
3275.58 2827
3276.12 2683
3276.66 2818
3277.19 2714
3277.73 2718
3278.27 2722
3278.81 2794
3279.35 2811
3279.89 2870
3280.43 2796
3280.97 2758
3281.51 2907
3282.05 2735
3282.59 2741
3283.13 3033
3283.67 2962
3284.21 2887
3284.75 3024
3285.29 3225
3285.83 2985
3286.38 3189
3286.92 3405
3287.46 3065
3288.00 3272
3288.54 3222
3289.08 3194
3289.62 3285
3290.16 3222
3290.70 3024
3291.24 3292
3291.78 3450
3292.32 3639
3292.86 3862
3293.40 3927
3293.95 4215
3294.49 4392
3295.03 4520
3295.57 4961
3296.11 4894
3296.65 4847
3297.19 4579
3297.73 4743
3298.28 4521
3298.82 4125
3299.36 4102
3299.90 3981
3300.44 3625
3300.98 3501
3301.52 3389
3302.07 3282
3302.61 3213
3303.15 3054
3303.69 3029
3304.23 2976
3304.77 2934
3305.32 2851
3305.86 2932
3306.40 2926
3306.94 2983
3307.49 2790
3308.03 2905
3308.57 2701
3309.11 2927
3309.65 3015
3310.20 2969
3310.74 2741
3311.28 2856
3311.82 2881
3312.37 2874
3312.91 2940
3313.45 2962
3313.99 3026
3314.54 3207
3315.08 3433
3315.62 3689
3316.17 3556
3316.71 3652
3317.25 3581
3317.79 3569
3318.34 3691
3318.88 3937
3319.42 4089
3319.97 4104
3320.51 3953
3321.05 3981
3321.60 4291
3322.14 4500
3322.68 4406
3323.23 4136
3323.77 3988
3324.31 4143
3324.86 4044
3325.40 4010
3325.94 3904
3326.49 3939
3327.03 3749
3327.58 3699
3328.12 3609
3328.66 3962
3329.21 4111
3329.75 4330
3330.29 4610
3330.84 5141
3331.38 6302
3331.93 7856
3332.47 9771
3333.02 11194
3333.56 13245
3334.10 15420
3334.65 17835
3335.19 20310
3335.74 22449
3336.28 23305
3336.83 23562
3337.37 24045
3337.92 23124
3338.46 22047
3339.00 20281
3339.55 17627
3340.09 15012
3340.64 12506
3341.18 10282
3341.73 8570
3342.27 7140
3342.82 5983
3343.36 5462
3343.91 4678
3344.45 4184
3345.00 4158
3345.54 4029
3346.09 3777
3346.64 3649
3347.18 3561
3347.73 3668
3348.27 3624
3348.82 3782
3349.36 3499
3349.91 3470
3350.45 3557
3351.00 3702
3351.55 3694
3352.09 3678
3352.64 3699
3353.18 3735
3353.73 3825
3354.27 3695
3354.82 3509
3355.37 3507
3355.91 3549
3356.46 3642
3357.00 3561
3357.55 3441
3358.10 3535
3358.64 3389
3359.19 3378
3359.74 3307
3360.28 3259
3360.83 3269
3361.38 3121
3361.92 3155
3362.47 3252
3363.02 3194
3363.56 3270
3364.11 3171
3364.66 2942
3365.20 3194
3365.75 3258
3366.30 3152
3366.84 3303
3367.39 3346
3367.94 3241
3368.48 3387
3369.03 3406
3369.58 3300
3370.13 3563
3370.67 3743
3371.22 3941
3371.77 4344
3372.32 4630
3372.86 4733
3373.41 5068
3373.96 5506
3374.51 5741
3375.05 5756
3375.60 5658
3376.15 5442
3376.70 5053
3377.24 4743
3377.79 4473
3378.34 4203
3378.89 4132
3379.44 3817
3379.98 3379
3380.53 3016
3381.08 3019
3381.63 2806
3382.18 2766
3382.73 2738
3383.27 2723
3383.82 2675
3384.37 2523
3384.92 2479
3385.47 2581
3386.02 2535
3386.56 2639
3387.11 2651
3387.66 2536
3388.21 2489
3388.76 2476
3389.31 2404
3389.86 2374
3390.41 2502
3390.95 2515
3391.50 2424
3392.05 2400
3392.60 2576
3393.15 2547
3393.70 2386
3394.25 2526
3394.80 2686
3395.35 2632
3395.90 2401
3396.45 2378
3397.00 2353
3397.55 2378
3398.10 2311
3398.64 2401
3399.19 2511
3399.74 2415
3400.29 2439
3400.84 2429
3401.39 2288
3401.94 2291
3402.49 2291
3403.04 2454
3403.59 2471
3404.14 2492
3404.69 2280
3405.24 2481
3405.79 2384
3406.34 2163
3406.89 2272
3407.44 2414
3407.99 2265
3408.54 2512
3409.09 2694
3409.65 2856
3410.20 2777
3410.75 2840
3411.30 2995
3411.85 3156
3412.40 3337
3412.95 3467
3413.50 3584
3414.05 3385
3414.60 3246
3415.15 3268
3415.70 3199
3416.25 3037
3416.81 2821
3417.36 2758
3417.91 2464
3418.46 2513
3419.01 2340
3419.56 2317
3420.11 2323
3420.66 2322
3421.22 2291
3421.77 2234
3422.32 2346
3422.87 2242
3423.42 2366
3423.97 2387
3424.52 2320
3425.08 2544
3425.63 2836
3426.18 2637
3426.73 2451
3427.28 2361
3427.84 2301
3428.39 2235
3428.94 2347
3429.49 2223
3430.04 2144
3430.60 2029
3431.15 1980
3431.70 2089
3432.25 2121
3432.80 2173
3433.36 2176
3433.91 2157
3434.46 2123
3435.01 2231
3435.57 2085
3436.12 2139
3436.67 2144
3437.22 2123
3437.78 2272
3438.33 2279
3438.88 2233
3439.44 2285
3439.99 2307
3440.54 2308
3441.09 2388
3441.65 2490
3442.20 2385
3442.75 2230
3443.31 2143
3443.86 2200
3444.41 2189
3444.97 2125
3445.52 2064
3446.07 2054
3446.63 2111
3447.18 2174
3447.73 2161
3448.29 2035
3448.84 2146
3449.40 2083
3449.95 1937
3450.50 1934
3451.06 1883
3451.61 1858
3452.16 1940
3452.72 1936
3453.27 1906
3453.83 1924
3454.38 2062
3454.93 1919
3455.49 1958
3456.04 2075
3456.60 2019
3457.15 1957
3457.71 1908
3458.26 1924
3458.81 2136
3459.37 2083
3459.92 2133
3460.48 1999
3461.03 2047
3461.59 2019
3462.14 1963
3462.70 2033
3463.25 2090
3463.81 2024
3464.36 2020
3464.92 2119
3465.47 2060
3466.03 1996
3466.58 2180
3467.14 2215
3467.69 1935
3468.25 1942
3468.80 2103
3469.36 2079
3469.91 2058
3470.47 2103
3471.02 2136
3471.58 2167
3472.13 2238
3472.69 2294
3473.24 2259
3473.80 2287
3474.36 2100
3474.91 2134
3475.47 2257
3476.02 2307
3476.58 2282
3477.13 2411
3477.69 2280
3478.25 2385
3478.80 2371
3479.36 2401
3479.91 2487
3480.47 2350
3481.03 2535
3481.58 2679
3482.14 2603
3482.70 2603
3483.25 2380
3483.81 2438
3484.37 2627
3484.92 2696
3485.48 2396
3486.04 2612
3486.59 2666
3487.15 2707
3487.71 3100
3488.26 3150
3488.82 3483
3489.38 3672
3489.93 3876
3490.49 4267
3491.05 4279
3491.60 4683
3492.16 4902
3492.72 5062
3493.27 5117
3493.83 5299
3494.39 5192
3494.95 4889
3495.50 4872
3496.06 4770
3496.62 4746
3497.18 4753
3497.73 5188
3498.29 5382
3498.85 5542
3499.41 5702
3499.96 6073
3500.52 5974
3501.08 5875
3501.64 5877
3502.20 5942
3502.75 5778
3503.31 5590
3503.87 5653
3504.43 5501
3504.99 5386
3505.54 5418
3506.10 5403
3506.66 5294
3507.22 5167
3507.78 4926
3508.34 4951
3508.89 4178
3509.45 3966
3510.01 3931
3510.57 3602
3511.13 3495
3511.69 3257
3512.25 2945
3512.80 2758
3513.36 2671
3513.92 2720
3514.48 2649
3515.04 2720
3515.60 2509
3516.16 2445
3516.72 2593
3517.28 2545
3517.83 2689
3518.39 2727
3518.95 2772
3519.51 2800
3520.07 2924
3520.63 2785
3521.19 2598
3521.75 2611
3522.31 2824
3522.87 2647
3523.43 2561
3523.99 2756
3524.55 2727
3525.11 2693
3525.67 2650
3526.23 2666
3526.79 2638
3527.35 2363
3527.91 2464
3528.47 2546
3529.03 2210
3529.59 2448
3530.15 2363
3530.71 2292
3531.27 2381
3531.83 2311
3532.39 2279
3532.95 2389
3533.51 2362
3534.07 2484
3534.63 2573
3535.19 2400
3535.75 2323
3536.31 2393
3536.87 2503
3537.43 2317
3537.99 2431
3538.55 2480
3539.12 2585
3539.68 2495
3540.24 2543
3540.80 2635
3541.36 2771
3541.92 2805
3542.48 2907
3543.04 2719
3543.60 2791
3544.16 2904
3544.73 2894
3545.29 2762
3545.85 2616
3546.41 2552
3546.97 2311
3547.53 2444
3548.09 2412
3548.66 2300
3549.22 2155
3549.78 2274
3550.34 2138
3550.90 2126
3551.46 2176
3552.03 2138
3552.59 1892
3553.15 2029
3553.71 2076
3554.27 2043
3554.84 2060
3555.40 2044
3555.96 2040
3556.52 2026
3557.09 2080
3557.65 2113
3558.21 1976
3558.77 1958
3559.33 2006
3559.90 2067
3560.46 1968
3561.02 2016
3561.58 2161
3562.15 2160
3562.71 2169
3563.27 2009
3563.84 1912
3564.40 1892
3564.96 1934
3565.52 2078
3566.09 2070
3566.65 1918
3567.21 1872
3567.78 1870
3568.34 1922
3568.90 1867
3569.47 1871
3570.03 1916
3570.59 1887
3571.16 1887
3571.72 1836
3572.28 1816
3572.85 1950
3573.41 1884
3573.97 1926
3574.54 1982
3575.10 2042
3575.66 1941
3576.23 1822
3576.79 2070
3577.36 2260
3577.92 2056
3578.48 2137
3579.05 2139
3579.61 2152
3580.18 2033
3580.74 2008
3581.30 2012
3581.87 2068
3582.43 2048
3583.00 1934
3583.56 2032
3584.13 1946
3584.69 2042
3585.25 1923
3585.82 1914
3586.38 1900
3586.95 1871
3587.51 1981
3588.08 2002
3588.64 2106
3589.21 1942
3589.77 1920
3590.34 1855
3590.90 1918
3591.47 2154
3592.03 2206
3592.60 2013
3593.16 1921
3593.73 2134
3594.29 1940
3594.86 1885
3595.42 1900
3595.99 1955
3596.55 1937
3597.12 1976
3597.68 2017
3598.25 1875
3598.82 1977
3599.38 2066
3599.95 2108
3600.51 2155
3601.08 2035
3601.64 2071
3602.21 1987
3602.78 1899
3603.34 1900
3603.91 2154
3604.47 2183
3605.04 1839
3605.61 1807
3606.17 1873
3606.74 1771
3607.30 1784
3607.87 1787
3608.44 1699
3609.00 1837
3609.57 1780
3610.14 1810
3610.70 1572
3611.27 1760
3611.84 1833
3612.40 1816
3612.97 2122
3613.54 2300
3614.10 2500
3614.67 2571
3615.24 2826
3615.80 3151
3616.37 3501
3616.94 3906
3617.50 4030
3618.07 4134
3618.64 4146
3619.21 4287
3619.77 4264
3620.34 4279
3620.91 4095
3621.47 3520
3622.04 3457
3622.61 2969
3623.18 2755
3623.74 2605
3624.31 2397
3624.88 2213
3625.45 2222
3626.01 2113
3626.58 1974
3627.15 2090
3627.72 1956
3628.29 1943
3628.85 1873
3629.42 1861
3629.99 2010
3630.56 1982
3631.13 1962
3631.69 1962
3632.26 2022
3632.83 2075
3633.40 2018
3633.97 1877
3634.54 2106
3635.10 2034
3635.67 2084
3636.24 2070
3636.81 2157
3637.38 2127
3637.95 2155
3638.52 2294
3639.08 2359
3639.65 2500
3640.22 2555
3640.79 2630
3641.36 2677
3641.93 2732
3642.50 2793
3643.07 2869
3643.64 2500
3644.20 2826
3644.77 2792
3645.34 2719
3645.91 2571
3646.48 2733
3647.05 2575
3647.62 2552
3648.19 2448
3648.76 2330
3649.33 2385
3649.90 2571
3650.47 2446
3651.04 2453
3651.61 2521
3652.18 2547
3652.75 2504
3653.32 2556
3653.89 2473
3654.46 2607
3655.03 2812
3655.60 2880
3656.17 3018
3656.74 2935
3657.31 2979
3657.88 2898
3658.45 3081
3659.02 3267
3659.59 3382
3660.16 3116
3660.73 2957
3661.30 2974
3661.87 2813
3662.44 2831
3663.01 2770
3663.58 2888
3664.15 2523
3664.72 2347
3665.29 2382
3665.86 2581
3666.43 2419
3667.01 2452
3667.58 2720
3668.15 2528
3668.72 2297
3669.29 2397
3669.86 2353
3670.43 2409
3671.00 2118
3671.57 2199
3672.15 2126
3672.72 2085
3673.29 2138
3673.86 2266
3674.43 2237
3675.00 2269
3675.57 2225
3676.15 2222
3676.72 2310
3677.29 2198
3677.86 2239
3678.43 2326
3679.00 2183
3679.58 2135
3680.15 2163
3680.72 2157
3681.29 2288
3681.86 2166
3682.44 2118
3683.01 2148
3683.58 2013
3684.15 1969
3684.73 2233
3685.30 2209
3685.87 2339
3686.44 2520
3687.02 2550
3687.59 2595
3688.16 2568
3688.73 2891
3689.31 3011
3689.88 3092
3690.45 3076
3691.02 3082
3691.60 2769
3692.17 2873
3692.74 2643
3693.32 2607
3693.89 2452
3694.46 2312
3695.03 2096
3695.61 2251
3696.18 2171
3696.75 2242
3697.33 2160
3697.90 2256
3698.47 2320
3699.05 2415
3699.62 2565
3700.19 2293
3700.77 2359
3701.34 2366
3701.91 2246
3702.49 2521
3703.06 2315
3703.64 2168
3704.21 2121
3704.78 2089
3705.36 2117
3705.93 2127
3706.51 2007
3707.08 2114
3707.65 2053
3708.23 2234
3708.80 2302
3709.38 2274
3709.95 2215
3710.52 2152
3711.10 2107
3711.67 1985
3712.25 2083
3712.82 1975
3713.40 2091
3713.97 2073
3714.55 2066
3715.12 1971
3715.69 1883
3716.27 2012
3716.84 1827
3717.42 1789
3717.99 2089
3718.57 1984
3719.14 1978
3719.72 2007
3720.29 1932
3720.87 2010
3721.44 1906
3722.02 1740
3722.59 1878
3723.17 1761
3723.75 1685
3724.32 1794
3724.90 1684
3725.47 1683
3726.05 1754
3726.62 1872
3727.20 1895
3727.77 1926
3728.35 2016
3728.92 2149
3729.50 2129
3730.08 2144
3730.65 2419
3731.23 2422
3731.80 2427
3732.38 2638
3732.96 2873
3733.53 2594
3734.11 2439
3734.68 2595
3735.26 2521
3735.84 2420
3736.41 2249
3736.99 2316
3737.57 2278
3738.14 2307
3738.72 2166
3739.30 2077
3739.87 1989
3740.45 1950
3741.03 2028
3741.60 1828
3742.18 1818
3742.76 1885
3743.33 1900
3743.91 1865
3744.49 2003
3745.06 2008
3745.64 1988
3746.22 1809
3746.79 1803
3747.37 1927
3747.95 1982
3748.53 1848
3749.10 1945
3749.68 1878
3750.26 1752
3750.83 1979
3751.41 2010
3751.99 1909
3752.57 1903
3753.14 1819
3753.72 1914
3754.30 1809
3754.88 1619
3755.46 1818
3756.03 1748
3756.61 1781
3757.19 1693
3757.77 1790
3758.35 1798
3758.92 1782
3759.50 1976
3760.08 1900
3760.66 1845
3761.24 1775
3761.81 1718
3762.39 1768
3762.97 1810
3763.55 1717
3764.13 1743
3764.71 1707
3765.28 1925
3765.86 1915
3766.44 1863
3767.02 1941
3767.60 1881
3768.18 1711
3768.76 1857
3769.34 1972
3769.91 1993
3770.49 1994
3771.07 2024
3771.65 1977
3772.23 2065
3772.81 1741
3773.39 1849
3773.97 1960
3774.55 1861
3775.13 1800
3775.71 1797
3776.28 1857
3776.86 1963
3777.44 1931
3778.02 1811
3778.60 1922
3779.18 1919
3779.76 1631
3780.34 1704
3780.92 1723
3781.50 1677
3782.08 1788
3782.66 1698
3783.24 1683
3783.82 1784
3784.40 1727
3784.98 1906
3785.56 1810
3786.14 1874
3786.72 1712
3787.30 1725
3787.88 1887
3788.46 1906
3789.04 1771
3789.62 1838
3790.20 1863
3790.78 1809
3791.36 1795
3791.94 1800
3792.53 1772
3793.11 1746
3793.69 1800
3794.27 1837
3794.85 1852
3795.43 1882
3796.01 1748
3796.59 1818
3797.17 1877
3797.75 1933
3798.33 1968
3798.91 1883
3799.50 1879
3800.08 1910
3800.66 2002
3801.24 2062
3801.82 2101
3802.40 2041
3802.98 2084
3803.57 1999
3804.15 1951
3804.73 1937
3805.31 1993
3805.89 2071
3806.47 2125
3807.05 2137
3807.64 2206
3808.22 2252
3808.80 2229
3809.38 2401
3809.96 2232
3810.55 2288
3811.13 2407
3811.71 2166
3812.29 2324
3812.87 2290
3813.46 2255
3814.04 2328
3814.62 2341
3815.20 2194
3815.79 2165
3816.37 2200
3816.95 2096
3817.53 2136
3818.12 2233
3818.70 2014
3819.28 2066
3819.86 1998
3820.45 1961
3821.03 2101
3821.61 1941
3822.20 1961
3822.78 1881
3823.36 1789
3823.94 1867
3824.53 1780
3825.11 1963
3825.69 1729
3826.28 1671
3826.86 1766
3827.44 1790
3828.03 1839
3828.61 1766
3829.19 1734
3829.78 1938
3830.36 1942
3830.94 1920
3831.53 1815
3832.11 1857
3832.69 1910
3833.28 1902
3833.86 1847
3834.45 1838
3835.03 1858
3835.61 1773
3836.20 1736
3836.78 1783
3837.37 1648
3837.95 1846
3838.53 1754
3839.12 1683
3839.70 1572
3840.29 1729
3840.87 1722
3841.46 1784
3842.04 1759
3842.62 1836
3843.21 1696
3843.79 1685
3844.38 1844
3844.96 1754
3845.55 1804
3846.13 1768
3846.72 1694
3847.30 1696
3847.89 1851
3848.47 1783
3849.06 1682
3849.64 1826
3850.23 1689
3850.81 1717
3851.40 1824
3851.98 1823
3852.57 1903
3853.15 1852
3853.74 1871
3854.32 2041
3854.91 1979
3855.49 1823
3856.08 1964
3856.66 1995
3857.25 2230
3857.84 2265
3858.42 2487
3859.01 2696
3859.59 2794
3860.18 3056
3860.76 3349
3861.35 3386
3861.94 3594
3862.52 3476
3863.11 3468
3863.69 3575
3864.28 3457
3864.87 3409
3865.45 3195
3866.04 3235
3866.62 2799
3867.21 2513
3867.80 2352
3868.38 2430
3868.97 2492
3869.56 2228
3870.14 2157
3870.73 2214
3871.32 2242
3871.90 2193
3872.49 2222
3873.08 2378
3873.66 2255
3874.25 2321
3874.84 2308
3875.42 2176
3876.01 2103
3876.60 2198
3877.19 2126
3877.77 1992
3878.36 2072
3878.95 2239
3879.53 2121
3880.12 1944
3880.71 2013
3881.30 1963
3881.88 1995
3882.47 1987
3883.06 1832
3883.65 1870
3884.23 1842
3884.82 1875
3885.41 1871
3886.00 1902
3886.58 1884
3887.17 2016
3887.76 2161
3888.35 2018
3888.94 2075
3889.52 2110
3890.11 2089
3890.70 2071
3891.29 2079
3891.88 2060
3892.46 2070
3893.05 2181
3893.64 2157
3894.23 2043
3894.82 1853
3895.41 2100
3895.99 2015
3896.58 2028
3897.17 2022
3897.76 2017
3898.35 1981
3898.94 1965
3899.53 2045
3900.12 2017
3900.70 1965
3901.29 2001
3901.88 2077
3902.47 2197
3903.06 1969
3903.65 1999
3904.24 2108
3904.83 1999
3905.42 2004
3906.01 2048
3906.60 1973
3907.18 1996
3907.77 2061
3908.36 2049
3908.95 1950
3909.54 1877
3910.13 1925
3910.72 1945
3911.31 1888
3911.90 1817
3912.49 1784
3913.08 1686
3913.67 1742
3914.26 1796
3914.85 1780
3915.44 1708
3916.03 1799
3916.62 1842
3917.21 1878
3917.80 1826
3918.39 1687
3918.98 1801
3919.57 1815
3920.16 1913
3920.75 1738
3921.34 1819
3921.93 1723
3922.52 1711
3923.11 1772
3923.70 1881
3924.30 1770
3924.89 1728
3925.48 1691
3926.07 1688
3926.66 1768
3927.25 1605
3927.84 1646
3928.43 1657
3929.02 1781
3929.61 1970
3930.20 1839
3930.80 1795
3931.39 1808
3931.98 1847
3932.57 1814
3933.16 1731
3933.75 1737
3934.34 1744
3934.93 1765
3935.53 1701
3936.12 1708
3936.71 1678
3937.30 1766
3937.89 1670
3938.48 1769
3939.08 1708
3939.67 1645
3940.26 1607
3940.85 1635
3941.44 1722
3942.04 1620
3942.63 1688
3943.22 1732
3943.81 1696
3944.40 1554
3945.00 1639
3945.59 1650
3946.18 1530
3946.77 1546
3947.36 1686
3947.96 1621
3948.55 1550
3949.14 1600
3949.73 1635
3950.33 1623
3950.92 1552
3951.51 1623
3952.11 1690
3952.70 1603
3953.29 1543
3953.88 1620
3954.48 1621
3955.07 1535
3955.66 1694
3956.26 1831
3956.85 1716
3957.44 1691
3958.04 1672
3958.63 1651
3959.22 1742
3959.81 1684
3960.41 1785
3961.00 1722
3961.60 1736
3962.19 1671
3962.78 1814
3963.38 1645
3963.97 1561
3964.56 1575
3965.16 1744
3965.75 1801
3966.34 1757
3966.94 1887
3967.53 1762
3968.13 1823
3968.72 1854
3969.31 1727
3969.91 1621
3970.50 1813
3971.10 1747
3971.69 1664
3972.28 1680
3972.88 1738
3973.47 1651
3974.07 1729
3974.66 1704
3975.26 1759
3975.85 1728
3976.45 1753
3977.04 1877
3977.63 2096
3978.23 1932
3978.82 1920
3979.42 1856
3980.01 1867
3980.61 1938
3981.20 1904
3981.80 1718
3982.39 1634
3982.99 1682
3983.58 1688
3984.18 1645
3984.77 1587
3985.37 1816
3985.96 1783
3986.56 1764
3987.16 1736
3987.75 1790
3988.35 1691
3988.94 1729
3989.54 1731
3990.13 1718
3990.73 1702
3991.32 1681
3991.92 1835
3992.52 1749
3993.11 1568
3993.71 1542
3994.30 1692
3994.90 1821
3995.50 1763
3996.09 1766
3996.69 1812
3997.28 1789
3997.88 1704
3998.48 1741
3999.07 1714
3999.67 1655
4000.26 1580
4000.86 1800
4001.46 1917
4002.05 1909
4002.65 1832
4003.25 1860
4003.84 1897
4004.44 1771
4005.04 1921
4005.63 1916
4006.23 1908
4006.83 1860
4007.42 1840
4008.02 1910
4008.62 1890
4009.21 1837
4009.81 1906
4010.41 1932
4011.01 1912
4011.60 1889
4012.20 1865
4012.80 1952
4013.40 1982
4013.99 2084
4014.59 2103
4015.19 2183
4015.78 2203
4016.38 2166
4016.98 2142
4017.58 2084
4018.18 2166
4018.77 2315
4019.37 2180
4019.97 2013
4020.57 2100
4021.16 2098
4021.76 2048
4022.36 1953
4022.96 1930
4023.56 1925
4024.15 1887
4024.75 2001
4025.35 1985
4025.95 1949
4026.55 1876
4027.15 1939
4027.74 2054
4028.34 1808
4028.94 1999
4029.54 2003
4030.14 1894
4030.74 2035
4031.34 2036
4031.93 2027
4032.53 2116
4033.13 2061
4033.73 1913
4034.33 1979
4034.93 2037
4035.53 1965
4036.13 1930
4036.73 1825
4037.32 1788
4037.92 1944
4038.52 1801
4039.12 1757
4039.72 1786
4040.32 1790
4040.92 1642
4041.52 1468
4042.12 1570
4042.72 1608
4043.32 1641
4043.92 1623
4044.52 1657
4045.12 1648
4045.72 1730
4046.32 1831
4046.92 1657
4047.52 1703
4048.12 1717
4048.72 1756
4049.32 1726
4049.92 1755
4050.52 1698
4051.12 1711
4051.72 1791
4052.32 1845
4052.92 1814
4053.52 1816
4054.12 1714
4054.72 1830
4055.32 1735
4055.92 1767
4056.52 1889
4057.12 1696
4057.72 1595
4058.32 1614
4058.92 1718
4059.52 1590
4060.12 1627
4060.72 1515
4061.33 1384
4061.93 1538
4062.53 1438
4063.13 1550
4063.73 1561
4064.33 1572
4064.93 1553
4065.53 1629
4066.13 1654
4066.74 1500
4067.34 1468
4067.94 1605
4068.54 1544
4069.14 1557
4069.74 1500
4070.34 1429
4070.95 1445
4071.55 1490
4072.15 1572
4072.75 1503
4073.35 1539
4073.95 1555
4074.56 1499
4075.16 1582
4075.76 1460
4076.36 1491
4076.96 1660
4077.57 1662
4078.17 1623
4078.77 1593
4079.37 1588
4079.97 1611
4080.58 1673
4081.18 1703
4081.78 1778
4082.38 1573
4082.99 1491
4083.59 1479
4084.19 1575
4084.79 1442
4085.40 1468
4086.00 1588
4086.60 1565
4087.21 1591
4087.81 1604
4088.41 1520
4089.01 1556
4089.62 1729
4090.22 1611
4090.82 1537
4091.43 1552
4092.03 1357
4092.63 1605
4093.24 1568
4093.84 1593
4094.44 1553
4095.05 1546
4095.65 1452
4096.25 1485
4096.86 1526
4097.46 1484
4098.06 1466
4098.67 1540
4099.27 1653
4099.87 1449
4100.48 1495
4101.08 1503
4101.69 1536
4102.29 1382
4102.89 1420
4103.50 1483
4104.10 1580
4104.71 1429
4105.31 1433
4105.91 1475
4106.52 1431
4107.12 1399
4107.73 1507
4108.33 1472
4108.94 1414
4109.54 1452
4110.14 1350
4110.75 1417
4111.35 1672
4111.96 1624
4112.56 1531
4113.17 1491
4113.77 1544
4114.38 1547
4114.98 1564
4115.59 1435
4116.19 1555
4116.80 1434
4117.40 1555
4118.01 1465
4118.61 1570
4119.22 1511
4119.82 1478
4120.43 1510
4121.03 1498
4121.64 1524
4122.24 1541
4122.85 1608
4123.46 1413
4124.06 1484
4124.67 1493
4125.27 1530
4125.88 1610
4126.48 1676
4127.09 1611
4127.69 1523
4128.30 1514
4128.91 1559
4129.51 1558
4130.12 1444
4130.72 1563
4131.33 1633
4131.94 1580
4132.54 1577
4133.15 1650
4133.76 1638
4134.36 1635
4134.97 1729
4135.57 1571
4136.18 1589
4136.79 1752
4137.39 1703
4138.00 1813
4138.61 1809
4139.21 1780
4139.82 1759
4140.43 1872
4141.03 1948
4141.64 1851
4142.25 1828
4142.85 1664
4143.46 1697
4144.07 1831
4144.67 1805
4145.28 1603
4145.89 1549
4146.50 1664
4147.10 1571
4147.71 1544
4148.32 1494
4148.93 1671
4149.53 1506
4150.14 1456
4150.75 1383
4151.36 1476
4151.96 1510
4152.57 1476
4153.18 1465
4153.79 1569
4154.39 1510
4155.00 1503
4155.61 1559
4156.22 1582
4156.82 1486
4157.43 1526
4158.04 1613
4158.65 1626
4159.26 1446
4159.87 1484
4160.47 1613
4161.08 1498
4161.69 1631
4162.30 1656
4162.91 1617
4163.52 1618
4164.12 1610
4164.73 1860
4165.34 1813
4165.95 1726
4166.56 1897
4167.17 1643
4167.78 1599
4168.38 1664
4168.99 1669
4169.60 1566
4170.21 1606
4170.82 1533
4171.43 1647
4172.04 1550
4172.65 1594
4173.26 1700
4173.86 1576
4174.47 1527
4175.08 1496
4175.69 1661
4176.30 1836
4176.91 1702
4177.52 1821
4178.13 1866
4178.74 1720
4179.35 1850
4179.96 1719
4180.57 1524
4181.18 1553
4181.79 1645
4182.40 1734
4183.01 1609
4183.62 1551
4184.23 1535
4184.84 1472
4185.45 1475
4186.06 1536
4186.67 1564
4187.28 1599
4187.89 1508
4188.50 1500
4189.11 1529
4189.72 1762
4190.33 1787
4190.94 1801
4191.55 1759
4192.16 1768
4192.77 1925
4193.38 2005
4193.99 2014
4194.60 2007
4195.21 2088
4195.82 2119
4196.44 2048
4197.05 2048
4197.66 2010
4198.27 1760
4198.88 1730
4199.49 1893
4200.10 1833
4200.71 1726
4201.32 1676
4201.94 1674
4202.55 1664
4203.16 1664
4203.77 1829
4204.38 1697
4204.99 1536
4205.60 1710
4206.21 1731
4206.83 1626
4207.44 1680
4208.05 1713
4208.66 1620
4209.27 1696
4209.89 1667
4210.50 1724
4211.11 1746
4211.72 1760
4212.33 1674
4212.94 1782
4213.56 1702
4214.17 1751
4214.78 1763
4215.39 1815
4216.01 2051
4216.62 2063
4217.23 2072
4217.84 2235
4218.46 2434
4219.07 2439
4219.68 2701
4220.29 2762
4220.91 2939
4221.52 2917
4222.13 2964
4222.74 3151
4223.36 3060
4223.97 3064
4224.58 3092
4225.19 3161
4225.81 3153
4226.42 3216
4227.03 3382
4227.65 3156
4228.26 3168
4228.87 3135
4229.49 3054
4230.10 3215
4230.71 3442
4231.33 3656
4231.94 3472
4232.55 3421
4233.17 3698
4233.78 3723
4234.39 3576
4235.01 3512
4235.62 3531
4236.23 3935
4236.85 3678
4237.46 3321
4238.08 3054
4238.69 2833
4239.30 2690
4239.92 2631
4240.53 2496
4241.15 2206
4241.76 2118
4242.37 2133
4242.99 2272
4243.60 2239
4244.22 2206
4244.83 2192
4245.45 2177
4246.06 2211
4246.67 2318
4247.29 2307
4247.90 2207
4248.52 2237
4249.13 2068
4249.75 2269
4250.36 2093
4250.98 2134
4251.59 2161
4252.21 2163
4252.82 2111
4253.44 2179
4254.05 2092
4254.67 2036
4255.28 1890
4255.90 1954
4256.51 1988
4257.13 2032
4257.74 1987
4258.36 2087
4258.97 2016
4259.59 1919
4260.20 1973
4260.82 1880
4261.44 1874
4262.05 1853
4262.67 1837
4263.28 1899
4263.90 1913
4264.51 1902
4265.13 1995
4265.75 1854
4266.36 1891
4266.98 2006
4267.59 1916
4268.21 1893
4268.83 1858
4269.44 1823
4270.06 1741
4270.67 1739
4271.29 1834
4271.91 1881
4272.52 1954
4273.14 1721
4273.76 1761
4274.37 1855
4274.99 1952
4275.61 2049
4276.22 2151
4276.84 2050
4277.46 1934
4278.07 1818
4278.69 1807
4279.31 1646
4279.92 1589
4280.54 1740
4281.16 1671
4281.77 1650
4282.39 1703
4283.01 1685
4283.63 1684
4284.24 1703
4284.86 1617
4285.48 1685
4286.09 1728
4286.71 1673
4287.33 1665
4287.95 1523
4288.56 1579
4289.18 1556
4289.80 1649
4290.42 1593
4291.03 1619
4291.65 1691
4292.27 1684
4292.89 1761
4293.51 1619
4294.12 1601
4294.74 1657
4295.36 1660
4295.98 1720
4296.60 1676
4297.21 1581
4297.83 1535
4298.45 1616
4299.07 1580
4299.69 1542
4300.31 1631
4300.92 1717
4301.54 1843
4302.16 1689
4302.78 1610
4303.40 1634
4304.02 1782
4304.63 1749
4305.25 1733
4305.87 1688
4306.49 1652
4307.11 1592
4307.73 1698
4308.35 1539
4308.97 1534
4309.59 1586
4310.20 1696
4310.82 1774
4311.44 1822
4312.06 1630
4312.68 1704
4313.30 1815
4313.92 1633
4314.54 1634
4315.16 1750
4315.78 1783
4316.40 1693
4317.02 1865
4317.64 1761
4318.26 1724
4318.88 1748
4319.50 1849
4320.12 1776
4320.74 1722
4321.36 1776
4321.98 1851
4322.60 1906
4323.22 2022
4323.84 1922
4324.46 1863
4325.08 1986
4325.70 1956
4326.32 1999
4326.94 2070
4327.56 2004
4328.18 2000
4328.80 1979
4329.42 2009
4330.04 2027
4330.66 1936
4331.28 1960
4331.90 2028
4332.52 2073
4333.14 2105
4333.76 2145
4334.38 2355
4335.00 2490
4335.63 2615
4336.25 2724
4336.87 2683
4337.49 2632
4338.11 2772
4338.73 3103
4339.35 2775
4339.97 2908
4340.59 2690
4341.22 2811
4341.84 2542
4342.46 2846
4343.08 2920
4343.70 3039
4344.32 3311
4344.94 3667
4345.57 4006
4346.19 3879
4346.81 4020
4347.43 4073
4348.05 3943
4348.67 3967
4349.30 3812
4349.92 3446
4350.54 3029
4351.16 2751
4351.78 2548
4352.41 2492
4353.03 2226
4353.65 2232
4354.27 2199
4354.90 2293
4355.52 2227
4356.14 2099
4356.76 2202
4357.38 2173
4358.01 2161
4358.63 2248
4359.25 2244
4359.87 2193
4360.50 2134
4361.12 2165
4361.74 1962
4362.37 2095
4362.99 2002
4363.61 1997
4364.23 2139
4364.86 2105
4365.48 2034
4366.10 2044
4366.73 1847
4367.35 1935
4367.97 1834
4368.60 1742
4369.22 1813
4369.84 1724
4370.47 1792
4371.09 1876
4371.71 1650
4372.34 1610
4372.96 1672
4373.58 1804
4374.21 1873
4374.83 1869
4375.46 1725
4376.08 1781
4376.70 1704
4377.33 1790
4377.95 1970
4378.57 1821
4379.20 1831
4379.82 1783
4380.45 1796
4381.07 1712
4381.70 1818
4382.32 2032
4382.94 1916
4383.57 1780
4384.19 1805
4384.82 1763
4385.44 1806
4386.07 1886
4386.69 1552
4387.32 1679
4387.94 1574
4388.56 1569
4389.19 1746
4389.81 1562
4390.44 1693
4391.06 1704
4391.69 1797
4392.31 1663
4392.94 1696
4393.56 1768
4394.19 1903
4394.81 1947
4395.44 2009
4396.06 1805
4396.69 1824
4397.31 1864
4397.94 1919
4398.57 1804
4399.19 1693
4399.82 1861
4400.44 1708
4401.07 1632
4401.69 1692
4402.32 1816
4402.94 1720
4403.57 1775
4404.20 1901
4404.82 1854
4405.45 1651
4406.07 1579
4406.70 1732
4407.33 1747
4407.95 1704
4408.58 1781
4409.20 1887
4409.83 1879
4410.46 1795
4411.08 1695
4411.71 1642
4412.34 1705
4412.96 1647
4413.59 1646
4414.21 1771
4414.84 1667
4415.47 1666
4416.09 1489
4416.72 1612
4417.35 1696
4417.97 1582
4418.60 1644
4419.23 1721
4419.86 1695
4420.48 1559
4421.11 1565
4421.74 1500
4422.36 1558
4422.99 1605
4423.62 1480
4424.25 1567
4424.87 1520
4425.50 1549
4426.13 1494
4426.75 1415
4427.38 1449
4428.01 1503
4428.64 1481
4429.26 1399
4429.89 1414
4430.52 1376
4431.15 1496
4431.78 1545
4432.40 1453
4433.03 1530
4433.66 1615
4434.29 1506
4434.91 1482
4435.54 1537
4436.17 1457
4436.80 1496
4437.43 1560
4438.06 1478
4438.68 1468
4439.31 1508
4439.94 1581
4440.57 1442
4441.20 1448
4441.83 1386
4442.45 1385
4443.08 1576
4443.71 1576
4444.34 1542
4444.97 1431
4445.60 1559
4446.23 1520
4446.86 1528
4447.48 1547
4448.11 1547
4448.74 1517
4449.37 1526
4450.00 1502
4450.63 1624
4451.26 1627
4451.89 1630
4452.52 1586
4453.15 1710
4453.78 1655
4454.40 1815
4455.03 1773
4455.66 1617
4456.29 1620
4456.92 1749
4457.55 1660
4458.18 1752
4458.81 1663
4459.44 1572
4460.07 1488
4460.70 1476
4461.33 1495
4461.96 1478
4462.59 1434
4463.22 1404
4463.85 1406
4464.48 1420
4465.11 1449
4465.74 1427
4466.37 1348
4467.00 1472
4467.63 1300
4468.26 1356
4468.89 1537
4469.52 1471
4470.15 1435
4470.78 1447
4471.41 1394
4472.04 1482
4472.68 1388
4473.31 1536
4473.94 1408
4474.57 1438
4475.20 1471
4475.83 1391
4476.46 1341
4477.09 1444
4477.72 1568
4478.35 1530
4478.98 1480
4479.62 1475
4480.25 1450
4480.88 1533
4481.51 1591
4482.14 1518
4482.77 1424
4483.40 1479
4484.04 1579
4484.67 1453
4485.30 1513
4485.93 1486
4486.56 1410
4487.19 1503
4487.82 1496
4488.46 1664
4489.09 1593
4489.72 1550
4490.35 1358
4490.98 1431
4491.62 1544
4492.25 1592
4492.88 1546
4493.51 1598
4494.14 1573
4494.78 1558
4495.41 1393
4496.04 1428
4496.67 1567
4497.31 1681
4497.94 1724
4498.57 1649
4499.20 1784
4499.84 1732
4500.47 1983
4501.10 1931
4501.73 1844
4502.37 1783
4503.00 1835
4503.63 1770
4504.27 1856
4504.90 1675
4505.53 1758
4506.16 1761
4506.80 1746
4507.43 1689
4508.06 1597
4508.70 1585
4509.33 1525
4509.96 1506
4510.60 1648
4511.23 1697
4511.86 1726
4512.50 1573
4513.13 1649
4513.76 1539
4514.40 1625
4515.03 1603
4515.66 1668
4516.30 1593
4516.93 1590
4517.57 1597
4518.20 1644
4518.83 1569
4519.47 1591
4520.10 1589
4520.74 1468
4521.37 1544
4522.00 1537
4522.64 1510
4523.27 1512
4523.91 1584
4524.54 1763
4525.18 1893
4525.81 1909
4526.44 2064
4527.08 2149
4527.71 2259
4528.35 2547
4528.98 2872
4529.62 3162
4530.25 3354
4530.89 3660
4531.52 3840
4532.16 3779
4532.79 3910
4533.43 3928
4534.06 3602
4534.70 3308
4535.33 2994
4535.97 2874
4536.60 2523
4537.24 2243
4537.87 2119
4538.51 2007
4539.14 1695
4539.78 1760
4540.41 1790
4541.05 1699
4541.68 1702
4542.32 1590
4542.96 1578
4543.59 1561
4544.23 1583
4544.86 1713
4545.50 1736
4546.13 1585
4546.77 1639
4547.41 1587
4548.04 1583
4548.68 1632
4549.31 1515
4549.95 1627
4550.59 1720
4551.22 1658
4551.86 1736
4552.50 1551
4553.13 1497
4553.77 1700
4554.40 1692
4555.04 1508
4555.68 1493
4556.31 1625
4556.95 1569
4557.59 1500
4558.22 1576
4558.86 1567
4559.50 1542
4560.13 1648
4560.77 1585
4561.41 1532
4562.04 1546
4562.68 1602
4563.32 1451
4563.96 1493
4564.59 1564
4565.23 1647
4565.87 1766
4566.50 1845
4567.14 1957
4567.78 1782
4568.42 1844
4569.05 1865
4569.69 1682
4570.33 1760
4570.97 1811
4571.60 1802
4572.24 1831
4572.88 1672
4573.52 1639
4574.16 1619
4574.79 1575
4575.43 1512
4576.07 1490
4576.71 1545
4577.34 1545
4577.98 1598
4578.62 1634
4579.26 1449
4579.90 1525
4580.54 1609
4581.17 1605
4581.81 1563
4582.45 1649
4583.09 1668
4583.73 1612
4584.37 1651
4585.00 1503
4585.64 1571
4586.28 1658
4586.92 1693
4587.56 1592
4588.20 1674
4588.84 1842
4589.48 1912
4590.11 2033
4590.75 1917
4591.39 2141
4592.03 2090
4592.67 2045
4593.31 2026
4593.95 1946
4594.59 1787
4595.23 1798
4595.87 1760
4596.51 1755
4597.15 1714
4597.79 1615
4598.42 1667
4599.06 1588
4599.70 1570
4600.34 1677
4600.98 1757
4601.62 1673
4602.26 1724
4602.90 1826
4603.54 1691
4604.18 1647
4604.82 1668
4605.46 1712
4606.10 1755
4606.74 1766
4607.38 1780
4608.02 1830
4608.66 1670
4609.30 1567
4609.94 1679
4610.58 1749
4611.22 1830
4611.86 1734
4612.50 1595
4613.15 1701
4613.79 1627
4614.43 1627
4615.07 1551
4615.71 1540
4616.35 1543
4616.99 1444
4617.63 1450
4618.27 1553
4618.91 1558
4619.55 1663
4620.19 1595
4620.83 1529
4621.48 1440
4622.12 1497
4622.76 1637
4623.40 1558
4624.04 1547
4624.68 1654
4625.32 1606
4625.96 1573
4626.61 1506
4627.25 1559
4627.89 1513
4628.53 1607
4629.17 1617
4629.81 1550
4630.46 1524
4631.10 1672
4631.74 1555
4632.38 1524
4633.02 1558
4633.66 1604
4634.31 1631
4634.95 1692
4635.59 1749
4636.23 1737
4636.88 1896
4637.52 1904
4638.16 1768
4638.80 1930
4639.44 2003
4640.09 1831
4640.73 1819
4641.37 1860
4642.01 1750
4642.66 1710
4643.30 1774
4643.94 1759
4644.58 1698
4645.23 1696
4645.87 1646
4646.51 1682
4647.16 1665
4647.80 1773
4648.44 1669
4649.08 1653
4649.73 1731
4650.37 1748
4651.01 1731
4651.66 1761
4652.30 1778
4652.94 1911
4653.59 1928
4654.23 1840
4654.87 1882
4655.52 1790
4656.16 1581
4656.80 1507
4657.45 1717
4658.09 1618
4658.74 1559
4659.38 1462
4660.02 1418
4660.67 1339
4661.31 1510
4661.95 1430
4662.60 1498
4663.24 1414
4663.89 1502
4664.53 1535
4665.17 1460
4665.82 1592
4666.46 1517
4667.11 1438
4667.75 1435
4668.40 1357
4669.04 1443
4669.68 1523
4670.33 1478
4670.97 1565
4671.62 1569
4672.26 1617
4672.91 1598
4673.55 1589
4674.20 1596
4674.84 1596
4675.49 1558
4676.13 1576
4676.78 1533
4677.42 1573
4678.07 1560
4678.71 1526
4679.36 1391
4680.00 1484
4680.65 1437
4681.29 1588
4681.94 1649
4682.58 1603
4683.23 1535
4683.87 1571
4684.52 1644
4685.16 1490
4685.81 1561
4686.46 1498
4687.10 1486
4687.75 1452
4688.39 1648
4689.04 1573
4689.68 1457
4690.33 1434
4690.98 1607
4691.62 1653
4692.27 1535
4692.91 1565
4693.56 1574
4694.21 1607
4694.85 1595
4695.50 1530
4696.15 1640
4696.79 1728
4697.44 1810
4698.08 1789
4698.73 1952
4699.38 1868
4700.02 1831
4700.67 1817
4701.32 1696
4701.96 1623
4702.61 1725
4703.26 1622
4703.90 1606
4704.55 1593
4705.20 1570
4705.84 1587
4706.49 1655
4707.14 1545
4707.79 1549
4708.43 1639
4709.08 1553
4709.73 1562
4710.37 1542
4711.02 1560
4711.67 1538
4712.32 1553
4712.96 1512
4713.61 1640
4714.26 1569
4714.91 1612
4715.55 1652
4716.20 1539
4716.85 1437
4717.50 1523
4718.14 1539
4718.79 1580
4719.44 1708
4720.09 1705
4720.74 1584
4721.38 1668
4722.03 1621
4722.68 1757
4723.33 1723
4723.98 1793
4724.62 1791
4725.27 1632
4725.92 1852
4726.57 1718
4727.22 1708
4727.87 1745
4728.52 1621
4729.16 1562
4729.81 1642
4730.46 1535
4731.11 1472
4731.76 1469
4732.41 1417
4733.06 1393
4733.70 1453
4734.35 1511
4735.00 1611
4735.65 1514
4736.30 1629
4736.95 1524
4737.60 1414
4738.25 1543
4738.90 1482
4739.55 1540
4740.20 1545
4740.84 1547
4741.49 1737
4742.14 1677
4742.79 1625
4743.44 1589
4744.09 1534
4744.74 1466
4745.39 1530
4746.04 1563
4746.69 1562
4747.34 1481
4747.99 1544
4748.64 1552
4749.29 1504
4749.94 1568
4750.59 1737
4751.24 1894
4751.89 1679
4752.54 1662
4753.19 1619
4753.84 1834
4754.49 1723
4755.14 1716
4755.79 1670
4756.44 1665
4757.09 1669
4757.74 1532
4758.39 1695
4759.04 1651
4759.70 1653
4760.35 1697
4761.00 1707
4761.65 1682
4762.30 1854
4762.95 1782
4763.60 1830
4764.25 1884
4764.90 2039
4765.55 2291
4766.20 2234
4766.86 2045
4767.51 2118
4768.16 2121
4768.81 1965
4769.46 1964
4770.11 1801
4770.76 1619
4771.41 1652
4772.07 1626
4772.72 1651
4773.37 1549
4774.02 1569
4774.67 1723
4775.32 1512
4775.98 1524
4776.63 1538
4777.28 1641
4777.93 1730
4778.58 1722
4779.24 1859
4779.89 1765
4780.54 1746
4781.19 1725
4781.84 1686
4782.50 1572
4783.15 1619
4783.80 1616
4784.45 1612
4785.10 1593
4785.76 1590
4786.41 1520
4787.06 1608
4787.71 1562
4788.37 1462
4789.02 1542
4789.67 1694
4790.33 1567
4790.98 1453
4791.63 1506
4792.28 1516
4792.94 1488
4793.59 1419
4794.24 1488
4794.90 1486
4795.55 1532
4796.20 1585
4796.86 1605
4797.51 1539
4798.16 1540
4798.81 1546
4799.47 1611
4800.12 1598
4800.78 1592
4801.43 1590
4802.08 1455
4802.74 1511
4803.39 1565
4804.04 1527
4804.70 1613
4805.35 1579
4806.00 1561
4806.66 1461
4807.31 1474
4807.97 1578
4808.62 1636
4809.27 1561
4809.93 1547
4810.58 1519
4811.24 1519
4811.89 1452
4812.54 1500
4813.20 1537
4813.85 1492
4814.51 1559
4815.16 1691
4815.82 1710
4816.47 1671
4817.13 1689
4817.78 1744
4818.44 1755
4819.09 1853
4819.74 1715
4820.40 1749
4821.05 1911
4821.71 1941
4822.36 1919
4823.02 1887
4823.67 1850
4824.33 1949
4824.98 2023
4825.64 2051
4826.29 2030
4826.95 2021
4827.60 2023
4828.26 1948
4828.92 1924
4829.57 1911
4830.23 1955
4830.88 1943
4831.54 1816
4832.19 2015
4832.85 2111
4833.50 2188
4834.16 2300
4834.82 2283
4835.47 2421
4836.13 2362
4836.78 2416
4837.44 2445
4838.10 2569
4838.75 2551
4839.41 2549
4840.06 2366
4840.72 2336
4841.38 2290
4842.03 2255
4842.69 2218
4843.34 2181
4844.00 2122
4844.66 2247
4845.31 2337
4845.97 2269
4846.63 2151
4847.28 2106
4847.94 2201
4848.60 2141
4849.25 2143
4849.91 2075
4850.57 2115
4851.22 2087
4851.88 2206
4852.54 2229
4853.20 2271
4853.85 2201
4854.51 2229
4855.17 2484
4855.82 2598
4856.48 2464
4857.14 2722
4857.80 2822
4858.45 2745
4859.11 2722
4859.77 2719
4860.43 2565
4861.08 2531
4861.74 2421
4862.40 2405
4863.06 2530
4863.71 2616
4864.37 2498
4865.03 2673
4865.69 2739
4866.34 2485
4867.00 2408
4867.66 2506
4868.32 2423
4868.98 2451
4869.63 2288
4870.29 2225
4870.95 2211
4871.61 2185
4872.27 2138
4872.93 2136
4873.58 2175
4874.24 2372
4874.90 2357
4875.56 2374
4876.22 2331
4876.88 2384
4877.54 2291
4878.19 2248
4878.85 2123
4879.51 2254
4880.17 2128
4880.83 2176
4881.49 2170
4882.15 2195
4882.81 2146
4883.47 1894
4884.13 1877
4884.78 1879
4885.44 1866
4886.10 1821
4886.76 2036
4887.42 2059
4888.08 1868
4888.74 1910
4889.40 1929
4890.06 1950
4890.72 1833
4891.38 2032
4892.04 2073
4892.70 2112
4893.36 2005
4894.02 2069
4894.68 1900
4895.34 1854
4896.00 1837
4896.66 1902
4897.32 1826
4897.98 1795
4898.64 1792
4899.30 1733
4899.96 1795
4900.62 1769
4901.28 1852
4901.94 1903
4902.60 1951
4903.26 1868
4903.92 1885
4904.58 1686
4905.24 1555
4905.90 1567
4906.56 1740
4907.22 1596
4907.88 1706
4908.54 1783
4909.20 1684
4909.87 1600
4910.53 1645
4911.19 1662
4911.85 1595
4912.51 1708
4913.17 1508
4913.83 1498
4914.49 1580
4915.15 1549
4915.81 1537
4916.48 1509
4917.14 1579
4917.80 1643
4918.46 1493
4919.12 1556
4919.78 1467
4920.44 1442
4921.11 1449
4921.77 1579
4922.43 1689
4923.09 1612
4923.75 1409
4924.41 1430
4925.08 1383
4925.74 1496
4926.40 1522
4927.06 1610
4927.72 1474
4928.39 1654
4929.05 1687
4929.71 1609
4930.37 1651
4931.04 1791
4931.70 1549
4932.36 1669
4933.02 1678
4933.69 1404
4934.35 1538
4935.01 1418
4935.67 1554
4936.34 1746
4937.00 1662
4937.66 1530
4938.32 1432
4938.99 1341
4939.65 1480
4940.31 1552
4940.98 1637
4941.64 1630
4942.30 1478
4942.96 1357
4943.63 1455
4944.29 1471
4944.95 1454
4945.62 1468
4946.28 1527
4946.94 1460
4947.61 1450
4948.27 1370
4948.93 1310
4949.60 1373
4950.26 1311
4950.92 1408
4951.59 1435
4952.25 1370
4952.92 1378
4953.58 1355
4954.24 1292
4954.91 1436
4955.57 1460
4956.24 1343
4956.90 1340
4957.56 1397
4958.23 1495
4958.89 1513
4959.56 1540
4960.22 1444
4960.88 1508
4961.55 1473
4962.21 1576
4962.88 1668
4963.54 1692
4964.21 1743
4964.87 1708
4965.54 1697
4966.20 1512
4966.86 1613
4967.53 1582
4968.19 1516
4968.86 1507
4969.52 1447
4970.19 1380
4970.85 1364
4971.52 1454
4972.18 1380
4972.85 1351
4973.51 1451
4974.18 1556
4974.84 1452
4975.51 1507
4976.17 1478
4976.84 1382
4977.51 1486
4978.17 1440
4978.84 1378
4979.50 1389
4980.17 1360
4980.83 1568
4981.50 1426
4982.16 1490
4982.83 1562
4983.50 1456
4984.16 1535
4984.83 1530
4985.49 1622
4986.16 1616
4986.83 1617
4987.49 1457
4988.16 1424
4988.82 1494
4989.49 1558
4990.16 1403
4990.82 1371
4991.49 1451
4992.16 1390
4992.82 1458
4993.49 1468
4994.16 1382
4994.82 1420
4995.49 1402
4996.15 1430
4996.82 1309
4997.49 1312
4998.16 1277
4998.82 1233
4999.49 1360
5000.16 1285
5000.82 1347
5001.49 1402
5002.16 1344
5002.82 1254
5003.49 1283
5004.16 1302
5004.83 1331
5005.49 1550
5006.16 1441
5006.83 1495
5007.49 1447
5008.16 1469
5008.83 1469
5009.50 1400
5010.16 1426
5010.83 1377
5011.50 1429
5012.17 1452
5012.84 1499
5013.50 1456
5014.17 1432
5014.84 1469
5015.51 1306
5016.17 1398
5016.84 1584
5017.51 1721
5018.18 1854
5018.85 1721
5019.52 1840
5020.18 2077
5020.85 2042
5021.52 2324
5022.19 2383
5022.86 2262
5023.53 2354
5024.19 2284
5024.86 2248
5025.53 2287
5026.20 2195
5026.87 1978
5027.54 1749
5028.21 1665
5028.88 1586
5029.54 1512
5030.21 1478
5030.88 1386
5031.55 1320
5032.22 1343
5032.89 1422
5033.56 1465
5034.23 1433
5034.90 1363
5035.57 1476
5036.24 1472
5036.90 1328
5037.57 1426
5038.24 1395
5038.91 1413
5039.58 1277
5040.25 1285
5040.92 1472
5041.59 1425
5042.26 1341
5042.93 1387
5043.60 1354
5044.27 1297
5044.94 1324
5045.61 1401
5046.28 1304
5046.95 1415
5047.62 1344
5048.29 1399
5048.96 1387
5049.63 1371
5050.30 1291
5050.97 1332
5051.64 1449
5052.31 1391
5052.98 1307
5053.65 1355
5054.32 1390
5054.99 1311
5055.66 1325
5056.34 1345
5057.01 1445
5057.68 1450
5058.35 1534
5059.02 1474
5059.69 1315
5060.36 1466
5061.03 1379
5061.70 1412
5062.37 1415
5063.04 1288
5063.72 1344
5064.39 1448
5065.06 1314
5065.73 1401
5066.40 1461
5067.07 1316
5067.74 1268
5068.42 1313
5069.09 1335
5069.76 1346
5070.43 1341
5071.10 1346
5071.77 1340
5072.44 1356
5073.12 1386
5073.79 1329
5074.46 1314
5075.13 1330
5075.80 1373
5076.48 1388
5077.15 1460
5077.82 1533
5078.49 1481
5079.16 1493
5079.84 1396
5080.51 1400
5081.18 1398
5081.85 1290
5082.53 1340
5083.20 1404
5083.87 1337
5084.54 1441
5085.22 1420
5085.89 1440
5086.56 1456
5087.23 1360
5087.91 1503
5088.58 1688
5089.25 1495
5089.93 1494
5090.60 1531
5091.27 1475
5091.94 1557
5092.62 1592
5093.29 1604
5093.96 1626
5094.64 1560
5095.31 1515
5095.98 1599
5096.66 1494
5097.33 1498
5098.00 1471
5098.68 1391
5099.35 1453
5100.02 1432
5100.70 1485
5101.37 1472
5102.04 1514
5102.72 1541
5103.39 1576
5104.07 1548
5104.74 1621
5105.41 1474
5106.09 1511
5106.76 1623
5107.44 1511
5108.11 1479
5108.78 1376
5109.46 1392
5110.13 1356
5110.81 1499
5111.48 1310
5112.16 1354
5112.83 1306
5113.50 1384
5114.18 1450
5114.85 1423
5115.53 1488
5116.20 1440
5116.88 1416
5117.55 1557
5118.23 1579
5118.90 1636
5119.58 1564
5120.25 1735
5120.93 1541
5121.60 1444
5122.28 1420
5122.95 1475
5123.63 1401
5124.30 1469
5124.98 1356
5125.65 1345
5126.33 1393
5127.00 1443
5127.68 1326
5128.35 1396
5129.03 1415
5129.70 1497
5130.38 1381
5131.06 1376
5131.73 1466
5132.41 1355
5133.08 1420
5133.76 1414
5134.43 1381
5135.11 1437
5135.79 1415
5136.46 1323
5137.14 1312
5137.81 1386
5138.49 1394
5139.17 1356
5139.84 1403
5140.52 1329
5141.20 1365
5141.87 1430
5142.55 1308
5143.22 1338
5143.90 1410
5144.58 1248
5145.25 1281
5145.93 1207
5146.61 1246
5147.28 1202
5147.96 1204
5148.64 1243
5149.31 1172
5149.99 1259
5150.67 1274
5151.34 1281
5152.02 1318
5152.70 1350
5153.38 1329
5154.05 1351
5154.73 1312
5155.41 1206
5156.08 1292
5156.76 1255
5157.44 1292
5158.12 1226
5158.79 1376
5159.47 1243
5160.15 1266
5160.83 1287
5161.50 1303
5162.18 1300
5162.86 1356
5163.54 1418
5164.22 1408
5164.89 1359
5165.57 1339
5166.25 1406
5166.93 1330
5167.61 1312
5168.28 1276
5168.96 1355
5169.64 1360
5170.32 1325
5171.00 1300
5171.67 1198
5172.35 1278
5173.03 1361
5173.71 1274
5174.39 1263
5175.07 1393
5175.74 1465
5176.42 1330
5177.10 1287
5177.78 1292
5178.46 1286
5179.14 1383
5179.82 1357
5180.50 1275
5181.17 1200
5181.85 1248
5182.53 1292
5183.21 1374
5183.89 1259
5184.57 1312
5185.25 1307
5185.93 1195
5186.61 1293
5187.29 1222
5187.97 1105
5188.65 1145
5189.33 1117
5190.00 1092
5190.68 1124
5191.36 1154
5192.04 1245
5192.72 1235
5193.40 1183
5194.08 1209
5194.76 1201
5195.44 1204
5196.12 1257
5196.80 1176
5197.48 1133
5198.16 1172
5198.84 1277
5199.52 1201
5200.20 1292
5200.88 1354
5201.56 1322
5202.24 1275
5202.92 1174
5203.60 1263
5204.28 1321
5204.96 1390
5205.65 1337
5206.33 1308
5207.01 1376
5207.69 1509
5208.37 1378
5209.05 1428
5209.73 1455
5210.41 1354
5211.09 1395
5211.77 1362
5212.45 1460
5213.13 1542
5213.82 1474
5214.50 1422
5215.18 1394
5215.86 1440
5216.54 1505
5217.22 1363
5217.90 1517
5218.58 1375
5219.27 1388
5219.95 1524
5220.63 1539
5221.31 1548
5221.99 1411
5222.67 1624
5223.35 1380
5224.04 1343
5224.72 1423
5225.40 1315
5226.08 1403
5226.76 1232
5227.45 1356
5228.13 1347
5228.81 1379
5229.49 1385
5230.17 1350
5230.86 1314
5231.54 1429
5232.22 1350
5232.90 1210
5233.58 1224
5234.27 1255
5234.95 1366
5235.63 1361
5236.31 1312
5237.00 1319
5237.68 1353
5238.36 1352
5239.05 1414
5239.73 1371
5240.41 1275
5241.09 1332
5241.78 1312
5242.46 1223
5243.14 1378
5243.83 1373
5244.51 1310
5245.19 1317
5245.87 1263
5246.56 1318
5247.24 1399
5247.92 1443
5248.61 1530
5249.29 1483
5249.97 1589
5250.66 1624
5251.34 1397
5252.03 1462
5252.71 1252
5253.39 1367
5254.08 1341
5254.76 1395
5255.44 1327
5256.13 1391
5256.81 1319
5257.50 1248
5258.18 1280
5258.86 1341
5259.55 1278
5260.23 1272
5260.92 1363
5261.60 1450
5262.28 1468
5262.97 1530
5263.65 1573
5264.34 1632
5265.02 1405
5265.71 1414
5266.39 1373
5267.07 1468
5267.76 1449
5268.44 1361
5269.13 1363
5269.81 1273
5270.50 1252
5271.18 1305
5271.87 1421
5272.55 1366
5273.24 1363
5273.92 1441
5274.61 1390
5275.29 1374
5275.98 1373
5276.66 1388
5277.35 1458
5278.03 1409
5278.72 1369
5279.40 1571
5280.09 1768
5280.77 1742
5281.46 1683
5282.15 1693
5282.83 1604
5283.52 1601
5284.20 1616
5284.89 1616
5285.57 1517
5286.26 1389
5286.95 1365
5287.63 1356
5288.32 1438
5289.00 1339
5289.69 1340
5290.38 1424
5291.06 1421
5291.75 1374
5292.43 1367
5293.12 1379
5293.81 1368
5294.49 1406
5295.18 1395
5295.87 1369
5296.55 1462
5297.24 1551
5297.92 1421
5298.61 1471
5299.30 1488
5299.98 1533
5300.67 1522
5301.36 1624
5302.04 1557
5302.73 1539
5303.42 1522
5304.11 1588
5304.79 1474
5305.48 1528
5306.17 1413
5306.85 1394
5307.54 1367
5308.23 1405
5308.92 1533
5309.60 1597
5310.29 1483
5310.98 1441
5311.66 1412
5312.35 1493
5313.04 1561
5313.73 1513
5314.41 1573
5315.10 1587
5315.79 1558
5316.48 1484
5317.17 1549
5317.85 1693
5318.54 1508
5319.23 1720
5319.92 1834
5320.61 1684
5321.29 1702
5321.98 1688
5322.67 1534
5323.36 1429
5324.05 1535
5324.73 1580
5325.42 1377
5326.11 1425
5326.80 1597
5327.49 1554
5328.18 1718
5328.87 1505
5329.55 1411
5330.24 1491
5330.93 1521
5331.62 1477
5332.31 1498
5333.00 1592
5333.69 1431
5334.38 1518
5335.06 1511
5335.75 1577
5336.44 1480
5337.13 1654
5337.82 1673
5338.51 1574
5339.20 1540
5339.89 1668
5340.58 1611
5341.27 1612
5341.96 1651
5342.65 1584
5343.33 1794
5344.02 1787
5344.71 1739
5345.40 1825
5346.09 1857
5346.78 2099
5347.47 2394
5348.16 2502
5348.85 2646
5349.54 2702
5350.23 3066
5350.92 3106
5351.61 2916
5352.30 3012
5352.99 2829
5353.68 2671
5354.37 2440
5355.06 2321
5355.75 2113
5356.44 1916
5357.13 1728
5357.82 1533
5358.51 1693
5359.21 1484
5359.90 1423
5360.59 1509
5361.28 1445
5361.97 1359
5362.66 1350
5363.35 1411
5364.04 1407
5364.73 1396
5365.42 1491
5366.11 1348
5366.80 1364
5367.49 1355
5368.19 1362
5368.88 1394
5369.57 1294
5370.26 1392
5370.95 1310
5371.64 1388
5372.33 1385
5373.02 1363
5373.72 1348
5374.41 1459
5375.10 1377
5375.79 1430
5376.48 1287
5377.17 1150
5377.87 1272
5378.56 1323
5379.25 1338
5379.94 1367
5380.63 1372
5381.33 1400
5382.02 1435
5382.71 1348
5383.40 1348
5384.09 1377
5384.79 1278
5385.48 1323
5386.17 1410
5386.86 1380
5387.55 1480
5388.25 1477
5388.94 1372
5389.63 1452
5390.32 1649
5391.02 1540
5391.71 1601
5392.40 1551
5393.09 1510
5393.79 1450
5394.48 1439
5395.17 1539
5395.87 1375
5396.56 1303
5397.25 1289
5397.95 1283
5398.64 1351
5399.33 1322
5400.02 1347
5400.72 1457
5401.41 1461
5402.10 1380
5402.80 1213
5403.49 1330
5404.18 1298
5404.88 1268
5405.57 1375
5406.26 1392
5406.96 1291
5407.65 1353
5408.35 1346
5409.04 1341
5409.73 1341
5410.43 1308
5411.12 1374
5411.81 1402
5412.51 1426
5413.20 1349
5413.90 1403
5414.59 1329
5415.28 1203
5415.98 1296
5416.67 1295
5417.37 1346
5418.06 1307
5418.76 1330
5419.45 1352
5420.14 1459
5420.84 1372
5421.53 1350
5422.23 1259
5422.92 1406
5423.62 1389
5424.31 1361
5425.01 1415
5425.70 1391
5426.40 1521
5427.09 1353
5427.79 1301
5428.48 1292
5429.18 1280
5429.87 1344
5430.57 1326
5431.26 1443
5431.96 1352
5432.65 1380
5433.35 1545
5434.04 1489
5434.74 1537
5435.43 1597
5436.13 1597
5436.82 1532
5437.52 1534
5438.22 1551
5438.91 1458
5439.61 1487
5440.30 1469
5441.00 1419
5441.69 1491
5442.39 1410
5443.09 1563
5443.78 1703
5444.48 1692
5445.17 1769
5445.87 1749
5446.57 1853
5447.26 1903
5447.96 1857
5448.66 1779
5449.35 1755
5450.05 1806
5450.74 1691
5451.44 1659
5452.14 1573
5452.83 1648
5453.53 1577
5454.23 1453
5454.92 1525
5455.62 1529
5456.32 1523
5457.01 1674
5457.71 1600
5458.41 1580
5459.10 1543
5459.80 1675
5460.50 1690
5461.20 1698
5461.89 1693
5462.59 1636
5463.29 1672
5463.98 1664
5464.68 1670
5465.38 1695
5466.08 1812
5466.77 1748
5467.47 1833
5468.17 1692
5468.87 1662
5469.56 1720
5470.26 1694
5470.96 1675
5471.66 1637
5472.35 1920
5473.05 1805
5473.75 1819
5474.45 1885
5475.15 1801
5475.84 1879
5476.54 2068
5477.24 2232
5477.94 2269
5478.64 2322
5479.34 2260
5480.03 2545
5480.73 2393
5481.43 2297
5482.13 2226
5482.83 2223
5483.53 2288
5484.22 2129
5484.92 2100
5485.62 2055
5486.32 1944
5487.02 1945
5487.72 1921
5488.42 1972
5489.11 1964
5489.81 2181
5490.51 2136
5491.21 2005
5491.91 2042
5492.61 1859
5493.31 2028
5494.01 2067
5494.71 2148
5495.41 2257
5496.11 2347
5496.81 2606
5497.50 2850
5498.20 3028
5498.90 3296
5499.60 3507
5500.30 3707
5501.00 3658
5501.70 3675
5502.40 3411
5503.10 3269
5503.80 3101
5504.50 2669
5505.20 2382
5505.90 2096
5506.60 2077
5507.30 2023
5508.00 2101
5508.70 2064
5509.40 2016
5510.10 2092
5510.80 2015
5511.50 1974
5512.20 2008
5512.90 2034
5513.60 2064
5514.30 1938
5515.00 1977
5515.70 2010
5516.40 1912
5517.11 1983
5517.81 1858
5518.51 1913
5519.21 1917
5519.91 1883
5520.61 1984
5521.31 1750
5522.01 1756
5522.71 1750
5523.41 1837
5524.11 1687
5524.82 1747
5525.52 1570
5526.22 1548
5526.92 1515
5527.62 1583
5528.32 1577
5529.02 1574
5529.72 1657
5530.43 1560
5531.13 1558
5531.83 1532
5532.53 1440
5533.23 1536
5533.93 1544
5534.64 1375
5535.34 1491
5536.04 1442
5536.74 1464
5537.44 1391
5538.15 1541
5538.85 1641
5539.55 1517
5540.25 1415
5540.95 1436
5541.66 1383
5542.36 1419
5543.06 1338
5543.76 1507
5544.47 1440
5545.17 1455
5545.87 1376
5546.57 1456
5547.28 1518
5547.98 1509
5548.68 1521
5549.38 1402
5550.09 1532
5550.79 1477
5551.49 1360
5552.19 1478
5552.90 1402
5553.60 1391
5554.30 1355
5555.01 1452
5555.71 1430
5556.41 1348
5557.12 1420
5557.82 1466
5558.52 1555
5559.23 1426
5559.93 1424
5560.63 1389
5561.34 1372
5562.04 1407
5562.74 1366
5563.45 1507
5564.15 1415
5564.85 1414
5565.56 1425
5566.26 1488
5566.96 1345
5567.67 1466
5568.37 1448
5569.08 1359
5569.78 1437
5570.48 1311
5571.19 1441
5571.89 1552
5572.60 1501
5573.30 1336
5574.01 1391
5574.71 1499
5575.41 1544
5576.12 1381
5576.82 1436
5577.53 1477
5578.23 1457
5578.94 1415
5579.64 1385
5580.35 1394
5581.05 1332
5581.76 1331
5582.46 1322
5583.16 1222
5583.87 1123
5584.57 1199
5585.28 1339
5585.98 1285
5586.69 1377
5587.39 1315
5588.10 1305
5588.81 1321
5589.51 1252
5590.22 1239
5590.92 1172
5591.63 1249
5592.33 1239
5593.04 1307
5593.74 1251
5594.45 1217
5595.15 1248
5595.86 1338
5596.57 1200
5597.27 1293
5597.98 1264
5598.68 1216
5599.39 1194
5600.09 1220
5600.80 1258
5601.51 1332
5602.21 1381
5602.92 1355
5603.62 1242
5604.33 1236
5605.04 1204
5605.74 1275
5606.45 1169
5607.16 1300
5607.86 1315
5608.57 1254
5609.27 1234
5609.98 1292
5610.69 1274
5611.39 1292
5612.10 1282
5612.81 1214
5613.51 1158
5614.22 1220
5614.93 1274
5615.64 1311
5616.34 1191
5617.05 1330
5617.76 1265
5618.46 1270
5619.17 1247
5619.88 1355
5620.58 1343
5621.29 1235
5622.00 1144
5622.71 1190
5623.41 1221
5624.12 1397
5624.83 1281
5625.54 1269
5626.24 1207
5626.95 1389
5627.66 1393
5628.37 1371
5629.07 1327
5629.78 1362
5630.49 1262
5631.20 1364
5631.91 1254
5632.61 1292
5633.32 1333
5634.03 1271
5634.74 1256
5635.45 1345
5636.15 1287
5636.86 1353
5637.57 1351
5638.28 1407
5638.99 1491
5639.70 1518
5640.40 1461
5641.11 1423
5641.82 1416
5642.53 1438
5643.24 1350
5643.95 1450
5644.66 1417
5645.36 1492
5646.07 1298
5646.78 1200
5647.49 1405
5648.20 1396
5648.91 1409
5649.62 1394
5650.33 1335
5651.04 1396
5651.75 1395
5652.45 1370
5653.16 1468
5653.87 1475
5654.58 1528
5655.29 1548
5656.00 1593
5656.71 1710
5657.42 1747
5658.13 1765
5658.84 1717
5659.55 1662
5660.26 1648
5660.97 1550
5661.68 1349
5662.39 1366
5663.10 1321
5663.81 1426
5664.52 1415
5665.23 1453
5665.94 1428
5666.65 1456
5667.36 1526
5668.07 1413
5668.78 1442
5669.49 1463
5670.20 1530
5670.91 1530
5671.62 1426
5672.33 1401
5673.04 1406
5673.75 1348
5674.46 1287
5675.17 1330
5675.88 1345
5676.59 1385
5677.31 1304
5678.02 1347
5678.73 1446
5679.44 1402
5680.15 1341
5680.86 1468
5681.57 1344
5682.28 1341
5682.99 1443
5683.70 1365
5684.42 1303
5685.13 1357
5685.84 1415
5686.55 1345
5687.26 1418
5687.97 1355
5688.68 1357
5689.39 1256
5690.11 1378
5690.82 1347
5691.53 1267
5692.24 1321
5692.95 1362
5693.67 1265
5694.38 1224
5695.09 1226
5695.80 1328
5696.51 1385
5697.22 1405
5697.94 1201
5698.65 1234
5699.36 1260
5700.07 1155
5700.79 1165
5701.50 1237
5702.21 1224
5702.92 1227
5703.63 1201
5704.35 1103
5705.06 1197
5705.77 1206
5706.48 1187
5707.20 1196
5707.91 1295
5708.62 1310
5709.34 1285
5710.05 1259
5710.76 1328
5711.47 1292
5712.19 1290
5712.90 1285
5713.61 1276
5714.33 1145
5715.04 1294
5715.75 1306
5716.47 1180
5717.18 1198
5717.89 1225
5718.61 1246
5719.32 1199
5720.03 1281
5720.75 1313
5721.46 1381
5722.17 1517
5722.89 1461
5723.60 1398
5724.31 1444
5725.03 1429
5725.74 1612
5726.46 1678
5727.17 1797
5727.88 1806
5728.60 1714
5729.31 1789
5730.03 1779
5730.74 1729
5731.45 1612
5732.17 1603
5732.88 1421
5733.60 1463
5734.31 1468
5735.03 1389
5735.74 1409
5736.45 1270
5737.17 1265
5737.88 1293
5738.60 1371
5739.31 1381
5740.03 1393
5740.74 1278
5741.46 1368
5742.17 1310
5742.89 1341
5743.60 1420
5744.32 1439
5745.03 1309
5745.75 1274
5746.46 1335
5747.18 1280
5747.89 1340
5748.61 1406
5749.32 1474
5750.04 1420
5750.75 1469
5751.47 1575
5752.18 1734
5752.90 1752
5753.62 1689
5754.33 1856
5755.05 1805
5755.76 1747
5756.48 1848
5757.19 1697
5757.91 1710
5758.63 1475
5759.34 1593
5760.06 1593
5760.77 1442
5761.49 1430
5762.21 1583
5762.92 1559
5763.64 1341
5764.35 1320
5765.07 1389
5765.79 1445
5766.50 1463
5767.22 1467
5767.94 1409
5768.65 1476
5769.37 1424
5770.08 1476
5770.80 1481
5771.52 1488
5772.23 1485
5772.95 1481
5773.67 1537
5774.39 1532
5775.10 1468
5775.82 1445
5776.54 1453
5777.25 1534
5777.97 1424
5778.69 1475
5779.40 1536
5780.12 1522
5780.84 1525
5781.56 1555
5782.27 1428
5782.99 1345
5783.71 1516
5784.43 1576
5785.14 1617
5785.86 1572
5786.58 1548
5787.30 1544
5788.01 1547
5788.73 1591
5789.45 1634
5790.17 1752
5790.88 1820
5791.60 1864
5792.32 1800
5793.04 1907
5793.76 2091
5794.47 2122
5795.19 2332
5795.91 2761
5796.63 2925
5797.35 3366
5798.07 3675
5798.78 4388
5799.50 4474
5800.22 4552
5800.94 4564
5801.66 4234
5802.38 3889
5803.10 3592
5803.81 2988
5804.53 2670
5805.25 2335
5805.97 2235
5806.69 2275
5807.41 2237
5808.13 2094
5808.85 2125
5809.56 2082
5810.28 2022
5811.00 2117
5811.72 2024
5812.44 2085
5813.16 2010
5813.88 1951
5814.60 2096
5815.32 2061
5816.04 2095
5816.76 2146
5817.48 2040
5818.20 1983
5818.92 2095
5819.64 2044
5820.36 2007
5821.08 1778
5821.80 1762
5822.51 1804
5823.23 1792
5823.95 1750
5824.67 1689
5825.39 1573
5826.11 1607
5826.83 1626
5827.55 1641
5828.28 1638
5829.00 1580
5829.72 1551
5830.44 1614
5831.16 1593
5831.88 1542
5832.60 1484
5833.32 1583
5834.04 1544
5834.76 1536
5835.48 1654
5836.20 1675
5836.92 1643
5837.64 1638
5838.36 1650
5839.08 1587
5839.80 1581
5840.53 1540
5841.25 1532
5841.97 1502
5842.69 1515
5843.41 1475
5844.13 1434
5844.85 1352
5845.57 1401
5846.29 1494
5847.02 1457
5847.74 1444
5848.46 1472
5849.18 1424
5849.90 1450
5850.62 1408
5851.34 1418
5852.07 1455
5852.79 1450
5853.51 1481
5854.23 1413
5854.95 1531
5855.68 1442
5856.40 1527
5857.12 1437
5857.84 1476
5858.56 1511
5859.29 1494
5860.01 1509
5860.73 1482
5861.45 1490
5862.17 1372
5862.90 1386
5863.62 1382
5864.34 1311
5865.06 1395
5865.79 1372
5866.51 1393
5867.23 1367
5867.95 1423
5868.68 1409
5869.40 1392
5870.12 1479
5870.84 1469
5871.57 1398
5872.29 1488
5873.01 1459
5873.74 1426
5874.46 1456
5875.18 1500
5875.91 1448
5876.63 1435
5877.35 1513
5878.08 1513
5878.80 1429
5879.52 1487
5880.25 1414
5880.97 1401
5881.69 1419
5882.42 1434
5883.14 1455
5883.86 1484
5884.59 1415
5885.31 1494
5886.03 1395
5886.76 1425
5887.48 1520
5888.21 1411
5888.93 1352
5889.65 1299
5890.38 1271
5891.10 1293
5891.83 1339
5892.55 1259
5893.27 1255
5894.00 1307
5894.72 1312
5895.45 1258
5896.17 1387
5896.90 1301
5897.62 1262
5898.35 1354
5899.07 1458
5899.79 1381
5900.52 1368
5901.24 1373
5901.97 1390
5902.69 1401
5903.42 1316
5904.14 1415
5904.87 1387
5905.59 1366
5906.32 1366
5907.04 1326
5907.77 1439
5908.49 1351
5909.22 1353
5909.94 1386
5910.67 1443
5911.39 1424
5912.12 1477
5912.84 1489
5913.57 1483
5914.30 1576
5915.02 1554
5915.75 1497
5916.47 1466
5917.20 1482
5917.92 1491
5918.65 1502
5919.38 1600
5920.10 1594
5920.83 1491
5921.55 1536
5922.28 1467
5923.01 1537
5923.73 1666
5924.46 1576
5925.18 1565
5925.91 1587
5926.64 1553
5927.36 1575
5928.09 1510
5928.81 1542
5929.54 1657
5930.27 1639
5930.99 1635
5931.72 1629
5932.45 1742
5933.17 1759
5933.90 1788
5934.63 1729
5935.35 1788
5936.08 1824
5936.81 1861
5937.53 1823
5938.26 1895
5938.99 1995
5939.72 1935
5940.44 1877
5941.17 2090
5941.90 2068
5942.62 2068
5943.35 2039
5944.08 2033
5944.81 1945
5945.53 2023
5946.26 2082
5946.99 2064
5947.72 2180
5948.44 2355
5949.17 2322
5949.90 2484
5950.63 2482
5951.35 2556
5952.08 2584
5952.81 2710
5953.54 2509
5954.27 2494
5954.99 2586
5955.72 2492
5956.45 2647
5957.18 2557
5957.91 2492
5958.64 2580
5959.36 2619
5960.09 2822
5960.82 2772
5961.55 2806
5962.28 3005
5963.01 3067
5963.73 3308
5964.46 3441
5965.19 3687
5965.92 3856
5966.65 3803
5967.38 4004
5968.11 3871
5968.83 3789
5969.56 3718
5970.29 3429
5971.02 3165
5971.75 3087
5972.48 3130
5973.21 3048
5973.94 2932
5974.67 3057
5975.40 3094
5976.13 3108
5976.86 3064
5977.58 2997
5978.31 3152
5979.04 3095
5979.77 3201
5980.50 3291
5981.23 3297
5981.96 3397
5982.69 3476
5983.42 3454
5984.15 3378
5984.88 3297
5985.61 3279
5986.34 3436
5987.07 3357
5987.80 3402
5988.53 3492
5989.26 3359
5989.99 3454
5990.72 3286
5991.45 3486
5992.18 3535
5992.91 3488
5993.64 3498
5994.37 3626
5995.10 3671
5995.83 3747
5996.56 3567
5997.29 3834
5998.03 3635
5998.76 3804
5999.49 3752
6000.22 3870
6000.95 3640
6001.68 3630
6002.41 3506
6003.14 3488
6003.87 3642
6004.60 3634
6005.33 3635
6006.07 3975
6006.80 4343
6007.53 4593
6008.26 5031
6008.99 5607
6009.72 6383
6010.45 6809
6011.18 7489
6011.92 8480
6012.65 9152
6013.38 9427
6014.11 9119
6014.84 8943
6015.57 8583
6016.31 8059
6017.04 7112
6017.77 6195
6018.50 5554
6019.23 4937
6019.96 4458
6020.70 4135
6021.43 3662
6022.16 3389
6022.89 3203
6023.63 3173
6024.36 2977
6025.09 3002
6025.82 2943
6026.55 2871
6027.29 2830
6028.02 2941
6028.75 2875
6029.48 2887
6030.22 2737
6030.95 2645
6031.68 2728
6032.42 2640
6033.15 2700
6033.88 2674
6034.61 2692
6035.35 2683
6036.08 2571
6036.81 2665
6037.55 2617
6038.28 2817
6039.01 2753
6039.74 2673
6040.48 2792
6041.21 2839
6041.94 2893
6042.68 3036
6043.41 3014
6044.14 2985
6044.88 3166
6045.61 3267
6046.35 2943
6047.08 3137
6047.81 3309
6048.55 3313
6049.28 3547
6050.01 3841
6050.75 3804
6051.48 3919
6052.22 3974
6052.95 4131
6053.68 3960
6054.42 3878
6055.15 3816
6055.89 3570
6056.62 3411
6057.35 3272
6058.09 3156
6058.82 3139
6059.56 3095
6060.29 2967
6061.03 2923
6061.76 2904
6062.50 3061
6063.23 2889
6063.96 2852
6064.70 2895
6065.43 2798
6066.17 2851
6066.90 2796
6067.64 2788
6068.37 2565
6069.11 2655
6069.84 2631
6070.58 2650
6071.31 2677
6072.05 2628
6072.78 2493
6073.52 2595
6074.25 2499
6074.99 2459
6075.72 2372
6076.46 2370
6077.20 2479
6077.93 2444
6078.67 2429
6079.40 2385
6080.14 2551
6080.87 2304
6081.61 2344
6082.35 2422
6083.08 2304
6083.82 2329
6084.55 2210
6085.29 2194
6086.02 2334
6086.76 2521
6087.50 2241
6088.23 2316
6088.97 2288
6089.71 2269
6090.44 2340
6091.18 2340
6091.91 2179
6092.65 2284
6093.39 2294
6094.12 2207
6094.86 2156
6095.60 2250
6096.33 2216
6097.07 2089
6097.81 2104
6098.54 2160
6099.28 2123
6100.02 2095
6100.75 2188
6101.49 2180
6102.23 2121
6102.96 2039
6103.70 2176
6104.44 2112
6105.18 2181
6105.91 2202
6106.65 2282
6107.39 2218
6108.12 2206
6108.86 2288
6109.60 2323
6110.34 2375
6111.07 2155
6111.81 2245
6112.55 2365
6113.29 2469
6114.03 2252
6114.76 2290
6115.50 2329
6116.24 2341
6116.98 2373
6117.71 2419
6118.45 2514
6119.19 2285
6119.93 2189
6120.67 2285
6121.40 2140
6122.14 2121
6122.88 2195
6123.62 2144
6124.36 2474
6125.10 2458
6125.83 2437
6126.57 2490
6127.31 2477
6128.05 2388
6128.79 2383
6129.53 2392
6130.27 2399
6131.00 2472
6131.74 2427
6132.48 2402
6133.22 2397
6133.96 2372
6134.70 2501
6135.44 2524
6136.18 2558
6136.92 2489
6137.65 2500
6138.39 2537
6139.13 2469
6139.87 2432
6140.61 2439
6141.35 2480
6142.09 2436
6142.83 2383
6143.57 2361
6144.31 2456
6145.05 2490
6145.79 2544
6146.53 2534
6147.27 2480
6148.01 2447
6148.75 2536
6149.49 2630
6150.23 2529
6150.97 2501
6151.71 2702
6152.45 2658
6153.19 2596
6153.93 2732
6154.67 2761
6155.41 2664
6156.15 2690
6156.89 2645
6157.63 2666
6158.37 2677
6159.11 2706
6159.85 2730
6160.59 2850
6161.33 2977
6162.07 3030
6162.81 3119
6163.55 3302
6164.29 3477
6165.03 3616
6165.77 3483
6166.51 3606
6167.26 3787
6168.00 3745
6168.74 3843
6169.48 3776
6170.22 3767
6170.96 3865
6171.70 3488
6172.44 3510
6173.18 3555
6173.93 3472
6174.67 3555
6175.41 3392
6176.15 3369
6176.89 3312
6177.63 3189
6178.37 3232
6179.12 3418
6179.86 3382
6180.60 3477
6181.34 3605
6182.08 3461
6182.82 3498
6183.57 3452
6184.31 3690
6185.05 3593
6185.79 3545
6186.53 3639
6187.28 3733
6188.02 4006
6188.76 3842
6189.50 3960
6190.25 4099
6190.99 4062
6191.73 4118
6192.47 4251
6193.21 4529
6193.96 4685
6194.70 4661
6195.44 4520
6196.19 4435
6196.93 4576
6197.67 4760
6198.41 4500
6199.16 4804
6199.90 4401
6200.64 4554
6201.38 4976
6202.13 5608
6202.87 6016
6203.61 6824
6204.36 7781
6205.10 9503
6205.84 11412
6206.59 13424
6207.33 15444
6208.07 17385
6208.82 18570
6209.56 19434
6210.30 18534
6211.05 17461
6211.79 15473
6212.53 13839
6213.28 11906
6214.02 10067
6214.77 8425
6215.51 7343
6216.25 6194
6217.00 5456
6217.74 4717
6218.48 4572
6219.23 4245
6219.97 3931
6220.72 3967
6221.46 3940
6222.21 3920
6222.95 3849
6223.69 3790
6224.44 3821
6225.18 3766
6225.93 3537
6226.67 3492
6227.42 3423
6228.16 3227
6228.91 3046
6229.65 2896
6230.39 2823
6231.14 2623
6231.88 2677
6232.63 2765
6233.37 2718
6234.12 2744
6234.86 2859
6235.61 2782
6236.35 2721
6237.10 2735
6237.84 2942
6238.59 3033
6239.33 2805
6240.08 2881
6240.82 2986
6241.57 3135
6242.32 3222
6243.06 3478
6243.81 3539
6244.55 3912
6245.30 4161
6246.04 4231
6246.79 4470
6247.53 4779
6248.28 4631
6249.03 4719
6249.77 4597
6250.52 4273
6251.26 3904
6252.01 3836
6252.76 3601
6253.50 3442
6254.25 3249
6254.99 3195
6255.74 3087
6256.49 3093
6257.23 3045
6257.98 3078
6258.73 2968
6259.47 3030
6260.22 3100
6260.97 3045
6261.71 3016
6262.46 3008
6263.21 2896
6263.95 2979
6264.70 3087
6265.45 3172
6266.19 3096
6266.94 3175
6267.69 3099
6268.43 3085
6269.18 3009
6269.93 3012
6270.67 2902
6271.42 2978
6272.17 3054
6272.92 3133
6273.66 3224
6274.41 3214
6275.16 3181
6275.91 3158
6276.65 3202
6277.40 3291
6278.15 3269
6278.90 3277
6279.64 3079
6280.39 2944
6281.14 2804
6281.89 2881
6282.63 2703
6283.38 2664
6284.13 2796
6284.88 2916
6285.63 2861
6286.37 2870
6287.12 3041
6287.87 2927
6288.62 2799
6289.37 2808
6290.11 2577
6290.86 2668
6291.61 2524
6292.36 2557
6293.11 2443
6293.86 2526
6294.60 2555
6295.35 2453
6296.10 2273
6296.85 2407
6297.60 2384
6298.35 2344
6299.10 2325
6299.85 2320
6300.59 2344
6301.34 2302
6302.09 2452
6302.84 2514
6303.59 2422
6304.34 2236
6305.09 2343
6305.84 2379
6306.59 2293
6307.34 2238
6308.09 2445
6308.84 2433
6309.58 2385
6310.33 2581
6311.08 2479
6311.83 2383
6312.58 2330
6313.33 2406
6314.08 2546
6314.83 2606
6315.58 2533
6316.33 2621
6317.08 2576
6317.83 2453
6318.58 2451
6319.33 2413
6320.08 2459
6320.83 2458
6321.58 2285
6322.33 2187
6323.08 2151
6323.83 2146
6324.58 2268
6325.33 2190
6326.08 2274
6326.83 2114
6327.58 2143
6328.33 2169
6329.09 2079
6329.84 2145
6330.59 2156
6331.34 2062
6332.09 1972
6332.84 2136
6333.59 2196
6334.34 2102
6335.09 2053
6335.84 2058
6336.59 2126
6337.34 2196
6338.10 2101
6338.85 2279
6339.60 2248
6340.35 2252
6341.10 2342
6341.85 2240
6342.60 2204
6343.36 2254
6344.11 2165
6344.86 2331
6345.61 2154
6346.36 2265
6347.11 2248
6347.86 2158
6348.62 2235
6349.37 2484
6350.12 2500
6350.87 2560
6351.62 2714
6352.38 2767
6353.13 2829
6353.88 2733
6354.63 2724
6355.38 2507
6356.14 2468
6356.89 2316
6357.64 2265
6358.39 2341
6359.15 2201
6359.90 2296
6360.65 2268
6361.40 2261
6362.16 2181
6362.91 2121
6363.66 2228
6364.41 2180
6365.17 2159
6365.92 2115
6366.67 2173
6367.42 2198
6368.18 2097
6368.93 2235
6369.68 2235
6370.44 2276
6371.19 2249
6371.94 2296
6372.70 2173
6373.45 2218
6374.20 2152
6374.96 2095
6375.71 2074
6376.46 2090
6377.22 2189
6377.97 2156
6378.72 2189
6379.48 2028
6380.23 2222
6380.98 2088
6381.74 2102
6382.49 2093
6383.24 2037
6384.00 1978
6384.75 1945
6385.51 2034
6386.26 2026
6387.01 2147
6387.77 2159
6388.52 2157
6389.28 2113
6390.03 2088
6390.79 2001
6391.54 2061
6392.29 2000
6393.05 1991
6393.80 2027
6394.56 1900
6395.31 1943
6396.07 1837
6396.82 1818
6397.58 1930
6398.33 1786
6399.08 1800
6399.84 1757
6400.59 1700
6401.35 1810
6402.10 1718
6402.86 1736
6403.61 1823
6404.37 1857
6405.12 1825
6405.88 1872
6406.63 1914
6407.39 1916
6408.15 2080
6408.90 2005
6409.66 1979
6410.41 1834
6411.17 1890
6411.92 1909
6412.68 1940
6413.43 1787
6414.19 1863
6414.94 1825
6415.70 1806
6416.46 1807
6417.21 1872
6417.97 1914
6418.72 1820
6419.48 1907
6420.24 1985
6420.99 1906
6421.75 1728
6422.50 1895
6423.26 1936
6424.02 1930
6424.77 1935
6425.53 1829
6426.28 1721
6427.04 1960
6427.80 1974
6428.55 1788
6429.31 1821
6430.07 1809
6430.82 1833
6431.58 1843
6432.34 1906
6433.09 1916
6433.85 1727
6434.61 1761
6435.36 1839
6436.12 1813
6436.88 1733
6437.64 1836
6438.39 1918
6439.15 1888
6439.91 1947
6440.66 1976
6441.42 1924
6442.18 1939
6442.94 1907
6443.69 2014
6444.45 1877
6445.21 1930
6445.97 1933
6446.72 1827
6447.48 1886
6448.24 1960
6449.00 1894
6449.75 1830
6450.51 1853
6451.27 1932
6452.03 1859
6452.79 1894
6453.54 1944
6454.30 1939
6455.06 1757
6455.82 1828
6456.58 1925
6457.33 2020
6458.09 2001
6458.85 1887
6459.61 1829
6460.37 1906
6461.12 1998
6461.88 2055
6462.64 2100
6463.40 2040
6464.16 2032
6464.92 2005
6465.68 2037
6466.44 2174
6467.19 2082
6467.95 2056
6468.71 2055
6469.47 2081
6470.23 2149
6470.99 2270
6471.75 2298
6472.51 2206
6473.27 2173
6474.02 2200
6474.78 2320
6475.54 2394
6476.30 2233
6477.06 2300
6477.82 2345
6478.58 2446
6479.34 2511
6480.10 2419
6480.86 2415
6481.62 2420
6482.38 2504
6483.14 2407
6483.90 2446
6484.66 2565
6485.42 2588
6486.18 2479
6486.94 2636
6487.70 2596
6488.46 2661
6489.22 2793
6489.98 2681
6490.74 2768
6491.50 2865
6492.26 3015
6493.02 3221
6493.78 3126
6494.54 3173
6495.30 3134
6496.06 3100
6496.82 3187
6497.58 3274
6498.34 3303
6499.10 3194
6499.86 3326
6500.62 3183
6501.38 3326
6502.14 3443
6502.91 3375
6503.67 3292
6504.43 3387
6505.19 3575
6505.95 3587
6506.71 3552
6507.47 3761
6508.23 3815
6508.99 3654
6509.76 3879
6510.52 3857
6511.28 3998
6512.04 4160
6512.80 3959
6513.56 3854
6514.32 3889
6515.09 3977
6515.85 3922
6516.61 4184
6517.37 4280
6518.13 4304
6518.89 4343
6519.66 4532
6520.42 4525
6521.18 4680
6521.94 4830
6522.70 5270
6523.47 5550
6524.23 5856
6524.99 6093
6525.75 6336
6526.51 6893
6527.28 6944
6528.04 7055
6528.80 7149
6529.56 7125
6530.33 7348
6531.09 7478
6531.85 7992
6532.61 8689
6533.38 9771
6534.14 11229
6534.90 12505
6535.66 13792
6536.43 14265
6537.19 14013
6537.95 13837
6538.72 12353
6539.48 11253
6540.24 9600
6541.01 8378
6541.77 6959
6542.53 6090
6543.29 5496
6544.06 4701
6544.82 4218
6545.58 4046
6546.35 3771
6547.11 3765
6547.87 3603
6548.64 3527
6549.40 3541
6550.17 3449
6550.93 3334
6551.69 3435
6552.46 3454
6553.22 3342
6553.98 3163
6554.75 3359
6555.51 3234
6556.28 3191
6557.04 3236
6557.80 3090
6558.57 3187
6559.33 3125
6560.10 3251
6560.86 3316
6561.63 3451
6562.39 3485
6563.15 3667
6563.92 3643
6564.68 3617
6565.45 3735
6566.21 3770
6566.98 3773
6567.74 3705
6568.51 3712
6569.27 3618
6570.04 3945
6570.80 3856
6571.57 3837
6572.33 3969
6573.09 4233
6573.86 4699
6574.63 4548
6575.39 4594
6576.16 4784
6576.92 4871
6577.69 4869
6578.45 4987
6579.22 4935
6579.98 4966
6580.75 4894
6581.51 4687
6582.28 4510
6583.04 4313
6583.81 4186
6584.57 4137
6585.34 3894
6586.11 3774
6586.87 3882
6587.64 3986
6588.40 4212
6589.17 4268
6589.94 4586
6590.70 4871
6591.47 5244
6592.23 5326
6593.00 5684
6593.77 5928
6594.53 6032
6595.30 6081
6596.06 5982
6596.83 5785
6597.60 5124
6598.36 4982
6599.13 4621
6599.90 4420
6600.66 4112
6601.43 3839
6602.20 3550
6602.96 3617
6603.73 3597
6604.50 3335
6605.26 3339
6606.03 3360
6606.80 3418
6607.56 3472
6608.33 3417
6609.10 3469
6609.87 3332
6610.63 3289
6611.40 3315
6612.17 3256
6612.93 3156
6613.70 3156
6614.47 3233
6615.24 3115
6616.00 3172
6616.77 3128
6617.54 3076
6618.31 2936
6619.07 3020
6619.84 2910
6620.61 2949
6621.38 2899
6622.15 3060
6622.91 3150
6623.68 2985
6624.45 2989
6625.22 2855
6625.99 2726
6626.75 2817
6627.52 2769
6628.29 2872
6629.06 2814
6629.83 2923
6630.59 3115
6631.36 3397
6632.13 3522
6632.90 3626
6633.67 3650
6634.44 3791
6635.21 3918
6635.97 3593
6636.74 3422
6637.51 3314
6638.28 3316
6639.05 3126
6639.82 3012
6640.59 2904
6641.36 2798
6642.12 2787
6642.89 2647
6643.66 2641
6644.43 2632
6645.20 2659
6645.97 2631
6646.74 2730
6647.51 2866
6648.28 2740
6649.05 2786
6649.82 2877
6650.59 2735
6651.36 2766
6652.13 2694
6652.89 2717
6653.66 2773
6654.43 2771
6655.20 2679
6655.97 2721
6656.74 2649
6657.51 2594
6658.28 2685
6659.05 2542
6659.82 2473
6660.59 2530
6661.36 2533
6662.13 2378
6662.90 2431
6663.67 2507
6664.44 2451
6665.21 2563
6665.98 2467
6666.76 2481
6667.53 2493
6668.30 2515
6669.07 2686
6669.84 2649
6670.61 2663
6671.38 2708
6672.15 2616
6672.92 2545
6673.69 2656
6674.46 2647
6675.23 2794
6676.00 2593
6676.77 2559
6677.55 2607
6678.32 2649
6679.09 2687
6679.86 2712
6680.63 2880
6681.40 2931
6682.17 3067
6682.94 3285
6683.72 3333
6684.49 3399
6685.26 3348
6686.03 3213
6686.80 3206
6687.57 3082
6688.34 2938
6689.12 2680
6689.89 2702
6690.66 2565
6691.43 2491
6692.20 2609
6692.98 2526
6693.75 2357
6694.52 2336
6695.29 2501
6696.06 2518
6696.84 2470
6697.61 2432
6698.38 2436
6699.15 2453
6699.92 2385
6700.70 2337
6701.47 2326
6702.24 2365
6703.01 2420
6703.79 2303
6704.56 2222
6705.33 2143
6706.11 2153
6706.88 2238
6707.65 2322
6708.42 2387
6709.20 2270
6709.97 2236
6710.74 2325
6711.52 2249
6712.29 2320
6713.06 2264
6713.83 2204
6714.61 2272
6715.38 2240
6716.15 2207
6716.93 2172
6717.70 2149
6718.47 2264
6719.25 2297
6720.02 2138
6720.79 2039
6721.57 2141
6722.34 2244
6723.12 2169
6723.89 2201
6724.66 2236
6725.44 2214
6726.21 2207
6726.98 2129
6727.76 2199
6728.53 2208
6729.31 2145
6730.08 2135
6730.85 2070
6731.63 2034
6732.40 2149
6733.18 2225
6733.95 2198
6734.73 2184
6735.50 2167
6736.27 2180
6737.05 2230
6737.82 2159
6738.60 2028
6739.37 2148
6740.15 2251
6740.92 2272
6741.70 2184
6742.47 2286
6743.25 2155
6744.02 2259
6744.80 2499
6745.57 2480
6746.35 2371
6747.12 2539
6747.90 2444
6748.67 2547
6749.45 2752
6750.22 2913
6751.00 2947
6751.77 2827
6752.55 2886
6753.32 2865
6754.10 2854
6754.87 2736
6755.65 2646
6756.43 2521
6757.20 2401
6757.98 2415
6758.75 2240
6759.53 2300
6760.30 2233
6761.08 2124
6761.86 2078
6762.63 2063
6763.41 2142
6764.18 2231
6764.96 2175
6765.74 2177
6766.51 2205
6767.29 2161
6768.06 2137
6768.84 2264
6769.62 2127
6770.39 2237
6771.17 2113
6771.95 2082
6772.72 1993
6773.50 1988
6774.28 2080
6775.05 1943
6775.83 2102
6776.61 2128
6777.38 2060
6778.16 2083
6778.94 2053
6779.71 2040
6780.49 2010
6781.27 2004
6782.05 1990
6782.82 1973
6783.60 1993
6784.38 2025
6785.15 1935
6785.93 1971
6786.71 1996
6787.49 1861
6788.26 1922
6789.04 1935
6789.82 1980
6790.60 1945
6791.37 2007
6792.15 1791
6792.93 1792
6793.71 1896
6794.48 1938
6795.26 1916
6796.04 1867
6796.82 1944
6797.60 1949
6798.37 1944
6799.15 1906
6799.93 1981
6800.71 1864
6801.49 1916
6802.26 2047
6803.04 2016
6803.82 2103
6804.60 2092
6805.38 2048
6806.16 2073
6806.93 1946
6807.71 2017
6808.49 1983
6809.27 2009
6810.05 1933
6810.83 1988
6811.61 1898
6812.39 1957
6813.16 1932
6813.94 1961
6814.72 1904
6815.50 1978
6816.28 2028
6817.06 2035
6817.84 2109
6818.62 1944
6819.40 1895
6820.18 1965
6820.96 1859
6821.73 1903
6822.51 1910
6823.29 1959
6824.07 1957
6824.85 1950
6825.63 2056
6826.41 1867
6827.19 1887
6827.97 1950
6828.75 1906
6829.53 1902
6830.31 1894
6831.09 1923
6831.87 1928
6832.65 1806
6833.43 1823
6834.21 1923
6834.99 1948
6835.77 1952
6836.55 1933
6837.33 1921
6838.11 1855
6838.89 1842
6839.67 1909
6840.45 1908
6841.23 1918
6842.01 1918
6842.79 1849
6843.57 1797
6844.35 1923
6845.14 1950
6845.92 2081
6846.70 2274
6847.48 2566
6848.26 2857
6849.04 3087
6849.82 3220
6850.60 3434
6851.38 3464
6852.16 3472
6852.94 3242
6853.73 3129
6854.51 2870
6855.29 2650
6856.07 2497
6856.85 2333
6857.63 2217
6858.41 2161
6859.20 2051
6859.98 2117
6860.76 1975
6861.54 2028
6862.32 2003
6863.10 2008
6863.89 2038
6864.67 2086
6865.45 2130
6866.23 2132
6867.01 2152
6867.79 2121
6868.58 2104
6869.36 2145
6870.14 2050
6870.92 2016
6871.71 2111
6872.49 2180
6873.27 2155
6874.05 2102
6874.83 2187
6875.62 2125
6876.40 2107
6877.18 2156
6877.96 2193
6878.75 2199
6879.53 2275
6880.31 2278
6881.10 2488
6881.88 2430
6882.66 2603
6883.44 2864
6884.23 3206
6885.01 3427
6885.79 3614
6886.58 3774
6887.36 4010
6888.14 3865
6888.92 3785
6889.71 3548
6890.49 3301
6891.27 3075
6892.06 3032
6892.84 2771
6893.62 2655
6894.41 2630
6895.19 2507
6895.98 2539
6896.76 2541
6897.54 2620
6898.33 2498
6899.11 2387
6899.89 2432
6900.68 2523
6901.46 2623
6902.25 2642
6903.03 2535
6903.81 2530
6904.60 2647
6905.38 2429
6906.17 2475
6906.95 2485
6907.73 2603
6908.52 2565
6909.30 2396
6910.09 2322
6910.87 2270
6911.66 2311
6912.44 2381
6913.23 2342
6914.01 2362
6914.79 2402
6915.58 2325
6916.36 2412
6917.15 2342
6917.93 2384
6918.72 2276
6919.50 2431
6920.29 2550
6921.07 2302
6921.86 2460
6922.64 2455
6923.43 2612
6924.21 2513
6925.00 2380
6925.78 2389
6926.57 2590
6927.36 2557
6928.14 2603
6928.93 2565
6929.71 2549
6930.50 2719
6931.28 2874
6932.07 2871
6932.85 2776
6933.64 2881
6934.43 2938
6935.21 2846
6936.00 2718
6936.78 2681
6937.57 2837
6938.36 2905
6939.14 2988
6939.93 2954
6940.71 3019
6941.50 3104
6942.29 3145
6943.07 3136
6943.86 3193
6944.64 3281
6945.43 3271
6946.22 3115
6947.00 3361
6947.79 3463
6948.58 3506
6949.36 3448
6950.15 3333
6950.94 3145
6951.72 3096
6952.51 3184
6953.30 3239
6954.08 3201
6954.87 3253
6955.66 3337
6956.45 3435
6957.23 3394
6958.02 3573
6958.81 3552
6959.59 3520
6960.38 3524
6961.17 3434
6961.96 3500
6962.74 3333
6963.53 3520
6964.32 3461
6965.11 3474
6965.89 3667
6966.68 3682
6967.47 3807
6968.26 3830
6969.04 3807
6969.83 3945
6970.62 3846
6971.41 3960
6972.20 3963
6972.98 3995
6973.77 4065
6974.56 3993
6975.35 3947
6976.14 4047
6976.92 4226
6977.71 4584
6978.50 4686
6979.29 4784
6980.08 5306
6980.87 5881
6981.65 6558
6982.44 7494
6983.23 8789
6984.02 9667
6984.81 10662
6985.60 10761
6986.39 10709
6987.17 10441
6987.96 9714
6988.75 8668
6989.54 7861
6990.33 6921
6991.12 6223
6991.91 5542
6992.70 5352
6993.49 5165
6994.28 5502
6995.06 5925
6995.85 6626
6996.64 7297
6997.43 8260
6998.22 9241
6999.01 9929
6999.80 10707
7000.59 10601
7001.38 9998
7002.17 8972
7002.96 8003
7003.75 7115
7004.54 6244
7005.33 5446
7006.12 4763
7006.91 4440
7007.70 3963
7008.49 3805
7009.28 3711
7010.07 3627
7010.86 3655
7011.65 3715
7012.44 3668
7013.23 3853
7014.02 3703
7014.81 3636
7015.60 3430
7016.39 3301
7017.18 3163
7017.97 3179
7018.76 3209
7019.55 3228
7020.34 3268
7021.13 3201
7021.92 3390
7022.71 3299
7023.51 3336
7024.30 3447
7025.09 3387
7025.88 3422
7026.67 3282
7027.46 3321
7028.25 3342
7029.04 3123
7029.83 3111
7030.63 3110
7031.42 2931
7032.21 2929
7033.00 3095
7033.79 3049
7034.58 3064
7035.37 3065
7036.16 3330
7036.96 3408
7037.75 3413
7038.54 3348
7039.33 3410
7040.12 3422
7040.92 3321
7041.71 3224
7042.50 3207
7043.29 3166
7044.08 3257
7044.87 3103
7045.67 3086
7046.46 3304
7047.25 3609
7048.04 3589
7048.84 3587
7049.63 3712
7050.42 3630
7051.21 3584
7052.00 3384
7052.80 3243
7053.59 3070
7054.38 2988
7055.18 2931
7055.97 2930
7056.76 2850
7057.55 2889
7058.35 2943
7059.14 3116
7059.93 2876
7060.72 2873
7061.52 2948
7062.31 2838
7063.10 2905
7063.90 2897
7064.69 2912
7065.48 2813
7066.28 2711
7067.07 2856
7067.86 2814
7068.66 2945
7069.45 3099
7070.24 2920
7071.04 2824
7071.83 2713
7072.62 2780
7073.42 2722
7074.21 2786
7075.00 2702
7075.80 2656
7076.59 2594
7077.39 2510
7078.18 2623
7078.97 2688
7079.77 2750
7080.56 2677
7081.36 2716
7082.15 2729
7082.94 2740
7083.74 3037
7084.53 3047
7085.33 3301
7086.12 3481
7086.92 3756
7087.71 3726
7088.50 3506
7089.30 3306
7090.09 3289
7090.89 3154
7091.68 2971
7092.48 2822
7093.27 2730
7094.07 2473
7094.86 2398
7095.66 2214
7096.45 2287
7097.25 2231
7098.04 2227
7098.84 2089
7099.63 2062
7100.43 2044
7101.22 2030
7102.02 2104
7102.81 2015
7103.61 2115
7104.40 2111
7105.20 2034
7105.99 1863
7106.79 1882
7107.59 1896
7108.38 1897
7109.18 1952
7109.97 1800
7110.77 1918
7111.56 1918
7112.36 2039
7113.16 1972
7113.95 1908
7114.75 1890
7115.54 1826
7116.34 1877
7117.14 1873
7117.93 1851
7118.73 1927
7119.52 1848
7120.32 1862
7121.12 1860
7121.91 1929
7122.71 1888
7123.51 1946
7124.30 1974
7125.10 1954
7125.90 1989
7126.69 1957
7127.49 1871
7128.29 1888
7129.08 1886
7129.88 1939
7130.68 1958
7131.47 1830
7132.27 1865
7133.07 1857
7133.86 1871
7134.66 1924
7135.46 1823
7136.26 1784
7137.05 1751
7137.85 1696
7138.65 1668
7139.44 1718
7140.24 1838
7141.04 1857
7141.84 1798
7142.63 1878
7143.43 1875
7144.23 1861
7145.03 1871
7145.83 1904
7146.62 1879
7147.42 1824
7148.22 1812
7149.02 1746
7149.81 1709
7150.61 1764
7151.41 1689
7152.21 1660
7153.01 1706
7153.80 1729
7154.60 1755
7155.40 1783
7156.20 1824
7157.00 1732
7157.80 1596
7158.59 1625
7159.39 1777
7160.19 1806
7160.99 1695
7161.79 1755
7162.59 1813
7163.39 1752
7164.18 1593
7164.98 1618
7165.78 1584
7166.58 1628
7167.38 1604
7168.18 1615
7168.98 1567
7169.78 1570
7170.58 1583
7171.38 1546
7172.17 1502
7172.97 1541
7173.77 1606
7174.57 1678
7175.37 1587
7176.17 1547
7176.97 1551
7177.77 1682
7178.57 1672
7179.37 1626
7180.17 1667
7180.97 1792
7181.77 1792
7182.57 1736
7183.37 1743
7184.17 1753
7184.97 1713
7185.77 1749
7186.57 1686
7187.37 1741
7188.17 1597
7188.97 1610
7189.77 1464
7190.57 1504
7191.37 1357
7192.17 1426
7192.97 1438
7193.77 1373
7194.57 1435
7195.37 1460
7196.17 1507
7196.97 1561
7197.77 1486
7198.57 1394
7199.37 1386
7200.17 1422
7200.97 1407
7201.77 1489
7202.58 1447
7203.38 1463
7204.18 1345
7204.98 1443
7205.78 1516
7206.58 1477
7207.38 1446
7208.18 1496
7208.98 1463
7209.79 1340
7210.59 1403
7211.39 1407
7212.19 1396
7212.99 1476
7213.79 1476
7214.59 1439
7215.40 1492
7216.20 1445
7217.00 1483
7217.80 1543
7218.60 1460
7219.40 1494
7220.21 1564
7221.01 1471
7221.81 1461
7222.61 1457
7223.41 1424
7224.22 1476
7225.02 1517
7225.82 1411
7226.62 1368
7227.43 1425
7228.23 1601
7229.03 1453
7229.83 1453
7230.63 1498
7231.44 1534
7232.24 1483
7233.04 1489
7233.84 1560
7234.65 1524
7235.45 1533
7236.25 1584
7237.06 1560
7237.86 1616
7238.66 1613
7239.46 1639
7240.27 1702
7241.07 1638
7241.87 1581
7242.68 1538
7243.48 1551
7244.28 1672
7245.09 1583
7245.89 1501
7246.69 1567
7247.50 1509
7248.30 1589
7249.10 1645
7249.91 1649
7250.71 1591
7251.51 1581
7252.32 1578
7253.12 1728
7253.92 1693
7254.73 1682
7255.53 1651
7256.34 1686
7257.14 1763
7257.94 1749
7258.75 1718
7259.55 1679
7260.36 1680
7261.16 1731
7261.96 1739
7262.77 1676
7263.57 1775
7264.38 1926
7265.18 1994
7265.99 1874
7266.79 1857
7267.59 1902
7268.40 1933
7269.20 2007
7270.01 1907
7270.81 1907
7271.62 1991
7272.42 1898
7273.23 1996
7274.03 2077
7274.84 2120
7275.64 2054
7276.45 2161
7277.25 2278
7278.06 2421
7278.86 2583
7279.67 2884
7280.47 3224
7281.28 3673
7282.08 4206
7282.89 4495
7283.69 4741
7284.50 4980
7285.30 4982
7286.11 4705
7286.92 4244
7287.72 3878
7288.53 3584
7289.33 3283
7290.14 2846
7290.94 2692
7291.75 2510
7292.56 2348
7293.36 2192
7294.17 2251
7294.97 2256
7295.78 2090
7296.59 2315
7297.39 2253
7298.20 2152
7299.00 2214
7299.81 2074
7300.62 2199
7301.42 2304
7302.23 2331
7303.04 2389
7303.84 2549
7304.65 2497
7305.46 2515
7306.26 2600
7307.07 2784
7307.88 2936
7308.68 3111
7309.49 3221
7310.30 3133
7311.10 3152
7311.91 3250
7312.72 3160
7313.52 3105
7314.33 3251
7315.14 3266
7315.95 3459
7316.75 3595
7317.56 3830
7318.37 4115
7319.18 4557
7319.98 4630
7320.79 4662
7321.60 4568
7322.40 4235
7323.21 4033
7324.02 3723
7324.83 3462
7325.64 3121
7326.44 2898
7327.25 2728
7328.06 2461
7328.87 2378
7329.67 2266
7330.48 2493
7331.29 2480
7332.10 2257
7332.91 2284
7333.71 2285
7334.52 2336
7335.33 2385
7336.14 2374
7336.95 2463
7337.76 2529
7338.56 2338
7339.37 2342
7340.18 2258
7340.99 2226
7341.80 2314
7342.61 2390
7343.42 2214
7344.22 2270
7345.03 2290
7345.84 2363
7346.65 2359
7347.46 2344
7348.27 2399
7349.08 2340
7349.89 2322
7350.70 2232
7351.51 2122
7352.31 2155
7353.12 2085
7353.93 2167
7354.74 2096
7355.55 2133
7356.36 2250
7357.17 2317
7357.98 2373
7358.79 2346
7359.60 2311
7360.41 2369
7361.22 2353
7362.03 2441
7362.84 2438
7363.65 2468
7364.46 2517
7365.27 2262
7366.08 2467
7366.89 2415
7367.70 2256
7368.51 2309
7369.32 2410
7370.13 2306
7370.94 2317
7371.75 2266
7372.56 2228
7373.37 2304
7374.18 2351
7374.99 2436
7375.80 2576
7376.61 2795
7377.42 3014
7378.23 3289
7379.04 3391
7379.85 3616
7380.66 3742
7381.48 3762
7382.29 3662
7383.10 3363
7383.91 3250
7384.72 3089
7385.53 2971
7386.34 2739
7387.15 2495
7387.96 2447
7388.77 2333
7389.59 2421
7390.40 2376
7391.21 2210
7392.02 2277
7392.83 2358
7393.64 2401
7394.45 2372
7395.27 2449
7396.08 2495
7396.89 2754
7397.70 2931
7398.51 2994
7399.32 3022
7400.14 3223
7400.95 3354
7401.76 3229
7402.57 2977
7403.38 2976
7404.20 2801
7405.01 2671
7405.82 2844
7406.63 2682
7407.44 2616
7408.26 2480
7409.07 2389
7409.88 2266
7410.69 2120
7411.51 2015
7412.32 2031
7413.13 1976
7413.94 1840
7414.76 1851
7415.57 1872
7416.38 1904
7417.19 1888
7418.01 1845
7418.82 1862
7419.63 1978
7420.45 1863
7421.26 1727
7422.07 1735
7422.88 1742
7423.70 1723
7424.51 1699
7425.32 1656
7426.14 1653
7426.95 1704
7427.76 1674
7428.58 1584
7429.39 1633
7430.20 1722
7431.02 1648
7431.83 1602
7432.64 1690
7433.46 1655
7434.27 1754
7435.09 1675
7435.90 1687
7436.71 1698
7437.53 1786
7438.34 1908
7439.16 1799
7439.97 1761
7440.78 1804
7441.60 1863
7442.41 1721
7443.23 1686
7444.04 1777
7444.85 1767
7445.67 1655
7446.48 1649
7447.30 1555
7448.11 1633
7448.93 1614
7449.74 1551
7450.56 1531
7451.37 1622
7452.18 1632
7453.00 1629
7453.81 1630
7454.63 1620
7455.44 1524
7456.26 1548
7457.07 1564
7457.89 1590
7458.70 1683
7459.52 1649
7460.33 1598
7461.15 1635
7461.96 1667
7462.78 1610
7463.59 1653
7464.41 1643
7465.23 1584
7466.04 1558
7466.86 1703
7467.67 1666
7468.49 1629
7469.30 1727
7470.12 1805
7470.93 1576
7471.75 1580
7472.57 1629
7473.38 1566
7474.20 1557
7475.01 1543
7475.83 1580
7476.65 1537
7477.46 1544
7478.28 1563
7479.09 1449
7479.91 1433
7480.73 1514
7481.54 1496
7482.36 1434
7483.18 1352
7483.99 1417
7484.81 1252
7485.62 1288
7486.44 1371
7487.26 1421
7488.07 1394
7488.89 1261
7489.71 1445
7490.52 1420
7491.34 1345
7492.16 1322
7492.98 1332
7493.79 1317
7494.61 1388
7495.43 1412
7496.24 1343
7497.06 1343
7497.88 1338
7498.70 1320
7499.51 1318
7500.33 1268
7501.15 1207
7501.96 1276
7502.78 1253
7503.60 1270
7504.42 1229
7505.23 1227
7506.05 1233
7506.87 1303
7507.69 1243
7508.51 1217
7509.32 1196
7510.14 1373
7510.96 1368
7511.78 1363
7512.59 1345
7513.41 1324
7514.23 1243
7515.05 1259
7515.87 1290
7516.69 1257
7517.50 1117
7518.32 1173
7519.14 1241
7519.96 1210
7520.78 1164
7521.60 1271
7522.41 1238
7523.23 1225
7524.05 1176
7524.87 1249
7525.69 1317
7526.51 1259
7527.33 1211
7528.14 1219
7528.96 1178
7529.78 1206
7530.60 1294
7531.42 1315
7532.24 1210
7533.06 1229
7533.88 1304
7534.70 1232
7535.52 1212
7536.34 1244
7537.16 1196
7537.97 1097
7538.79 1101
7539.61 1211
7540.43 1245
7541.25 1226
7542.07 1267
7542.89 1323
7543.71 1192
7544.53 1237
7545.35 1299
7546.17 1231
7546.99 1208
7547.81 1246
7548.63 1336
7549.45 1366
7550.27 1311
7551.09 1352
7551.91 1304
7552.73 1230
7553.55 1158
7554.37 1242
7555.19 1157
7556.01 1280
7556.83 1375
7557.65 1283
7558.47 1353
7559.29 1255
7560.11 1399
7560.93 1383
7561.76 1299
7562.58 1177
7563.40 1266
7564.22 1252
7565.04 1212
7565.86 1278
7566.68 1290
7567.50 1325
7568.32 1380
7569.14 1291
7569.96 1340
7570.79 1335
7571.61 1305
7572.43 1332
7573.25 1313
7574.07 1320
7574.89 1328
7575.71 1281
7576.54 1286
7577.36 1321
7578.18 1328
7579.00 1334
7579.82 1359
7580.64 1304
7581.46 1282
7582.29 1368
7583.11 1341
7583.93 1292
7584.75 1350
7585.57 1417
7586.40 1348
7587.22 1466
7588.04 1504
7588.86 1444
7589.68 1440
7590.51 1417
7591.33 1424
7592.15 1403
7592.97 1428
7593.80 1426
7594.62 1430
7595.44 1476
7596.26 1523
7597.09 1458
7597.91 1460
7598.73 1357
7599.55 1484
7600.38 1528
7601.20 1470
7602.02 1575
7602.85 1691
7603.67 1766
7604.49 1816
7605.31 1676
7606.14 1688
7606.96 1655
7607.78 1666
7608.61 1723
7609.43 1588
7610.25 1572
7611.08 1491
7611.90 1539
7612.72 1475
7613.55 1489
7614.37 1573
7615.19 1607
7616.02 1753
7616.84 1793
7617.67 1664
7618.49 1742
7619.31 1826
7620.14 1642
7620.96 1575
7621.78 1607
7622.61 1462
7623.43 1526
7624.26 1485
7625.08 1594
7625.91 1607
7626.73 1596
7627.55 1638
7628.38 1764
7629.20 1931
7630.03 2032
7630.85 2026
7631.68 2015
7632.50 1957
7633.32 2003
7634.15 1832
7634.97 1852
7635.80 1727
7636.62 1557
7637.45 1431
7638.27 1409
7639.10 1426
7639.92 1398
7640.75 1393
7641.57 1355
7642.40 1267
7643.22 1367
7644.05 1371
7644.87 1349
7645.70 1229
7646.52 1311
7647.35 1288
7648.17 1209
7649.00 1292
7649.82 1245
7650.65 1290
7651.48 1304
7652.30 1208
7653.13 1144
7653.95 1219
7654.78 1226
7655.60 1263
7656.43 1317
7657.26 1193
7658.08 1275
7658.91 1232
7659.73 1182
7660.56 1207
7661.39 1256
7662.21 1227
7663.04 1351
7663.86 1360
7664.69 1251
7665.52 1144
7666.34 1250
7667.17 1373
7668.00 1321
7668.82 1337
7669.65 1349
7670.48 1310
7671.30 1362
7672.13 1263
7672.96 1195
7673.78 1251
7674.61 1254
7675.44 1186
7676.26 1282
7677.09 1193
7677.92 1157
7678.74 1241
7679.57 1183
7680.40 1138
7681.22 1188
7682.05 1172
7682.88 1173
7683.71 1148
7684.53 1173
7685.36 1282
7686.19 1242
7687.02 1193
7687.84 1183
7688.67 1135
7689.50 1247
7690.33 1253
7691.15 1137
7691.98 1157
7692.81 1216
7693.64 1202
7694.47 1225
7695.29 1140
7696.12 1231
7696.95 1312
7697.78 1195
7698.61 1262
7699.43 1170
7700.26 1290
7701.09 1340
7701.92 1285
7702.75 1269
7703.57 1310
7704.40 1191
7705.23 1232
7706.06 1188
7706.89 1129
7707.72 1086
7708.55 1103
7709.37 1216
7710.20 1172
7711.03 1121
7711.86 1140
7712.69 1235
7713.52 1183
7714.35 1204
7715.18 1238
7716.01 1078
7716.83 1087
7717.66 1170
7718.49 1201
7719.32 1258
7720.15 1134
7720.98 1120
7721.81 1116
7722.64 1182
7723.47 1186
7724.30 1201
7725.13 1189
7725.96 1186
7726.79 1073
7727.62 1174
7728.45 1197
7729.28 1247
7730.11 1179
7730.94 1214
7731.77 1168
7732.60 1162
7733.42 1166
7734.25 1234
7735.09 1220
7735.92 1173
7736.75 1195
7737.58 1245
7738.41 1270
7739.24 1298
7740.07 1105
7740.90 1166
7741.73 1235
7742.56 1347
7743.39 1437
7744.22 1430
7745.05 1569
7745.88 1609
7746.71 1663
7747.54 1735
7748.37 1706
7749.20 1676
7750.03 1597
7750.86 1587
7751.70 1417
7752.53 1361
7753.36 1328
7754.19 1349
7755.02 1299
7755.85 1251
7756.68 1212
7757.51 1271
7758.34 1183
7759.18 1230
7760.01 1238
7760.84 1209
7761.67 1252
7762.50 1278
7763.33 1191
7764.16 1159
7765.00 1181
7765.83 1160
7766.66 1166
7767.49 1173
7768.32 1085
7769.16 1105
7769.99 1133
7770.82 1147
7771.65 1129
7772.48 1133
7773.32 1146
7774.15 1257
7774.98 1236
7775.81 1153
7776.64 1166
7777.48 1123
7778.31 1109
7779.14 1164
7779.97 1192
7780.81 1127
7781.64 1175
7782.47 1222
7783.30 1188
7784.14 1161
7784.97 1217
7785.80 1236
7786.64 1229
7787.47 1250
7788.30 1215
7789.13 1216
7789.97 1180
7790.80 1155
7791.63 1209
7792.47 1201
7793.30 1166
7794.13 1153
7794.97 1186
7795.80 1283
7796.63 1212
7797.47 1331
7798.30 1318
7799.13 1244
7799.97 1267
7800.80 1324
7801.63 1293
7802.47 1350
7803.30 1283
7804.13 1299
7804.97 1357
7805.80 1324
7806.64 1305
7807.47 1288
7808.30 1309
7809.14 1488
7809.97 1447
7810.81 1478
7811.64 1398
7812.47 1460
7813.31 1478
7814.14 1577
7814.98 1622
7815.81 1559
7816.65 1594
7817.48 1660
7818.32 1581
7819.15 1636
7819.98 1506
7820.82 1482
7821.65 1619
7822.49 1566
7823.32 1608
7824.16 1610
7824.99 1628
7825.83 1658
7826.66 1680
7827.50 1643
7828.33 1638
7829.17 1705
7830.00 1787
7830.84 1790
7831.67 1659
7832.51 1714
7833.34 1743
7834.18 1631
7835.02 1587
7835.85 1587
7836.69 1484
7837.52 1625
7838.36 1673
7839.19 1554
7840.03 1539
7840.86 1436
7841.70 1427
7842.54 1474
7843.37 1484
7844.21 1498
7845.04 1395
7845.88 1417
7846.72 1411
7847.55 1378
7848.39 1410
7849.22 1383
7850.06 1414
7850.90 1346
7851.73 1380
7852.57 1446
7853.41 1317
7854.24 1271
7855.08 1302
7855.92 1380
7856.75 1395
7857.59 1468
7858.43 1437
7859.26 1517
7860.10 1541
7860.94 1428
7861.77 1366
7862.61 1378
7863.45 1286
7864.28 1391
7865.12 1327
7865.96 1395
7866.79 1404
7867.63 1371
7868.47 1381
7869.31 1375
7870.14 1404
7870.98 1319
7871.82 1389
7872.66 1454
7873.49 1568
7874.33 1493
7875.17 1564
7876.01 1681
7876.84 1709
7877.68 1698
7878.52 1631
7879.36 1583
7880.19 1620
7881.03 1571
7881.87 1518
7882.71 1409
7883.55 1474
7884.38 1525
7885.22 1568
7886.06 1380
7886.90 1440
7887.74 1508
7888.57 1610
7889.41 1709
7890.25 1670
7891.09 1521
7891.93 1423
7892.77 1596
7893.61 1586
7894.44 1587
7895.28 1614
7896.12 1587
7896.96 1559
7897.80 1636
7898.64 1560
7899.48 1467
7900.32 1462
7901.15 1465
7901.99 1428
7902.83 1452
7903.67 1350
7904.51 1353
7905.35 1385
7906.19 1336
7907.03 1372
7907.87 1283
7908.71 1373
7909.55 1392
7910.39 1460
7911.22 1436
7912.06 1487
7912.90 1434
7913.74 1505
7914.58 1634
7915.42 1689
7916.26 1764
7917.10 1879
7917.94 1787
7918.78 1831
7919.62 1741
7920.46 1652
7921.30 1578
7922.14 1551
7922.98 1521
7923.82 1456
7924.66 1400
7925.50 1341
7926.34 1257
7927.18 1269
7928.02 1257
7928.86 1271
7929.70 1255
7930.55 1229
7931.39 1309
7932.23 1322
7933.07 1222
7933.91 1318
7934.75 1375
7935.59 1293
7936.43 1302
7937.27 1236
7938.11 1118
7938.95 1200
7939.79 1286
7940.63 1324
7941.48 1262
7942.32 1226
7943.16 1354
7944.00 1316
7944.84 1333
7945.68 1340
7946.52 1386
7947.36 1283
7948.21 1274
7949.05 1193
7949.89 1264
7950.73 1359
7951.57 1481
7952.41 1540
7953.26 1582
7954.10 1474
7954.94 1458
7955.78 1474
7956.62 1519
7957.47 1441
7958.31 1246
7959.15 1401
7959.99 1379
7960.83 1306
7961.68 1232
7962.52 1308
7963.36 1268
7964.20 1275
7965.04 1350
7965.89 1462
7966.73 1453
7967.57 1455
7968.41 1340
7969.26 1399
7970.10 1395
7970.94 1326
7971.78 1168
7972.63 1270
7973.47 1187
7974.31 1267
7975.16 1281
7976.00 1216
7976.84 1250
7977.68 1106
7978.53 1170
7979.37 1189
7980.21 1220
7981.06 1216
7981.90 1230
7982.74 1091
7983.59 1219
7984.43 1109
7985.27 1149
7986.12 1161
7986.96 1141
7987.80 1109
7988.65 1050
7989.49 1073
7990.34 1105
7991.18 1146
7992.02 1087
7992.87 1088
7993.71 1055
7994.55 1088
7995.40 1053
7996.24 1068
7997.09 1171
7997.93 1144
7998.77 1103
7999.62 1079
8000.46 1104
8001.31 1125
8002.15 1055
8003.00 1064
8003.84 1064
8004.68 1113
8005.53 1073
8006.37 1056
8007.22 1041
8008.06 1041
8008.91 972
8009.75 936
8010.60 1006
8011.44 979
8012.29 987
8013.13 1021
8013.98 901
8014.82 996
8015.67 1002
8016.51 965
8017.36 981
8018.20 994
8019.05 992
8019.89 1061
8020.74 1033
8021.58 1029
8022.43 990
8023.27 986
8024.12 986
8024.96 949
8025.81 953
8026.66 1034
8027.50 959
8028.35 976
8029.19 946
8030.04 939
8030.88 1032
8031.73 1071
8032.58 1016
8033.42 1045
8034.27 1017
8035.11 928
8035.96 939
8036.81 917
8037.65 1021
8038.50 970
8039.35 965
8040.19 962
8041.04 925
8041.88 942
8042.73 977
8043.58 1005
8044.42 968
8045.27 1015
8046.12 990
8046.96 964
8047.81 1070
8048.66 1045
8049.50 1038
8050.35 975
8051.20 866
8052.04 914
8052.89 1013
8053.74 1001
8054.59 929
8055.43 942
8056.28 929
8057.13 891
8057.97 922
8058.82 909
8059.67 963
8060.52 1040
8061.36 941
8062.21 913
8063.06 935
8063.91 934
8064.75 908
8065.60 915
8066.45 835
8067.30 930
8068.15 987
8068.99 903
8069.84 902
8070.69 902
8071.54 865
8072.38 978
8073.23 892
8074.08 869
8074.93 824
8075.78 919
8076.63 974
8077.47 921
8078.32 929
8079.17 898
8080.02 947
8080.87 910
8081.72 891
8082.56 921
8083.41 922
8084.26 931
8085.11 852
8085.96 889
8086.81 883
8087.66 926
8088.51 869
8089.35 915
8090.20 890
8091.05 932
8091.90 936
8092.75 983
8093.60 873
8094.45 858
8095.30 950
8096.15 988
8097.00 893
8097.85 915
8098.70 906
8099.55 932
8100.39 894
8101.24 896
8102.09 964
8102.94 941
8103.79 971
8104.64 866
8105.49 890
8106.34 841
8107.19 880
8108.04 849
8108.89 866
8109.74 853
8110.59 892
8111.44 947
8112.29 932
8113.14 983
8113.99 894
8114.84 862
8115.69 858
8116.54 915
8117.39 1023
8118.24 1023
8119.09 1015
8119.95 985
8120.80 985
8121.65 991
8122.50 960
8123.35 964
8124.20 951
8125.05 948
8125.90 1033
8126.75 894
8127.60 951
8128.45 995
8129.30 960
8130.15 880
8131.01 896
8131.86 966
8132.71 1001
8133.56 1017
8134.41 934
8135.26 927
8136.11 991
8136.96 991
8137.82 995
8138.67 941
8139.52 950
8140.37 941
8141.22 912
8142.07 1009
8142.93 1011
8143.78 1001
8144.63 1018
8145.48 929
8146.33 997
8147.19 1003
8148.04 1024
8148.89 1050
8149.74 1073
8150.59 1081
8151.45 1111
8152.30 1205
8153.15 1200
8154.00 1202
8154.85 1227
8155.71 1190
8156.56 1268
8157.41 1113
8158.26 1064
8159.12 1050
8159.97 991
8160.82 1028
8161.68 1034
8162.53 1064
8163.38 1048
8164.23 989
8165.09 867
8165.94 870
8166.79 936
8167.65 971
8168.50 954
8169.35 967
8170.20 964
8171.06 880
8171.91 870
8172.76 920
8173.62 964
8174.47 868
8175.32 893
8176.18 890
8177.03 957
8177.89 946
8178.74 870
8179.59 899
8180.45 943
8181.30 922
8182.15 866
8183.01 930
8183.86 896
8184.72 966
8185.57 842
8186.42 855
8187.28 870
8188.13 886
8188.99 843
8189.84 890
8190.69 937
8191.55 943
8192.40 874
8193.26 842
8194.11 847
8194.97 855
8195.82 855
8196.68 865
8197.53 867
8198.38 837
8199.24 874
8200.09 825
8200.95 838
8201.80 806
8202.66 812
8203.51 900
8204.37 934
8205.22 901
8206.08 921
8206.93 897
8207.79 977
8208.64 835
8209.50 952
8210.35 892
8211.21 827
8212.06 883
8212.92 846
8213.78 912
8214.63 956
8215.49 903
8216.34 881
8217.20 985
8218.05 1004
8218.91 910
8219.76 1009
8220.62 993
8221.48 995
8222.33 1040
8223.19 980
8224.04 997
8224.90 1022
8225.76 936
8226.61 922
8227.47 906
8228.32 972
8229.18 883
8230.04 867
8230.89 900
8231.75 873
8232.61 867
8233.46 918
8234.32 925
8235.18 885
8236.03 919
8236.89 879
8237.75 847
8238.60 865
8239.46 889
8240.32 928
8241.17 932
8242.03 897
8242.89 837
8243.74 881
8244.60 827
8245.46 902
8246.31 841
8247.17 811
8248.03 881
8248.89 890
8249.74 858
8250.60 759
8251.46 879
8252.32 986
8253.17 883
8254.03 797
8254.89 864
8255.75 843
8256.60 932
8257.46 855
8258.32 883
8259.18 819
8260.04 856
8260.89 844
8261.75 828
8262.61 847
8263.47 792
8264.33 888
8265.18 863
8266.04 779
8266.90 844
8267.76 935
8268.62 866
8269.47 891
8270.33 899
8271.19 898
8272.05 888
8272.91 856
8273.77 812
8274.63 895
8275.48 881
8276.34 858
8277.20 820
8278.06 855
8278.92 893
8279.78 884
8280.64 891
8281.50 879
8282.36 865
8283.21 923
8284.07 911
8284.93 892
8285.79 876
8286.65 870
8287.51 881
8288.37 896
8289.23 918
8290.09 970
8290.95 940
8291.81 1036
8292.67 1007
8293.53 963
8294.39 976
8295.25 965
8296.11 953
8296.97 938
8297.82 868
8298.68 933
8299.54 1018
8300.40 926
8301.26 959
8302.12 981
8302.98 929
8303.84 988
8304.71 963
8305.57 918
8306.43 863
8307.29 898
8308.15 950
8309.01 964
8309.87 852
8310.73 892
8311.59 917
8312.45 948
8313.31 852
8314.17 890
8315.03 906
8315.89 893
8316.75 851
8317.61 838
8318.47 847
8319.33 868
8320.20 961
8321.06 951
8321.92 935
8322.78 925
8323.64 895
8324.50 829
8325.36 895
8326.22 955
8327.09 902
8327.95 929
8328.81 946
8329.67 935
8330.53 897
8331.39 913
8332.25 883
8333.12 908
8333.98 848
8334.84 903
8335.70 838
8336.56 856
8337.42 897
8338.29 971
8339.15 940
8340.01 899
8340.87 858
8341.73 916
8342.60 937
8343.46 932
8344.32 930
8345.18 943
8346.05 924
8346.91 858
8347.77 879
8348.63 932
8349.50 970
8350.36 1013
8351.22 1022
8352.08 919
8352.95 959
8353.81 908
8354.67 923
8355.53 960
8356.40 997
8357.26 921
8358.12 999
8358.99 966
8359.85 1040
8360.71 973
8361.58 985
8362.44 935
8363.30 971
8364.17 914
8365.03 938
8365.89 939
8366.76 980
8367.62 1016
8368.48 971
8369.35 1001
8370.21 1047
8371.07 1001
8371.94 1117
8372.80 1032
8373.66 939
8374.53 996
8375.39 984
8376.26 957
8377.12 1104
8377.98 1036
8378.85 984
8379.71 1009
8380.58 1052
8381.44 1029
8382.30 978
8383.17 1028
8384.03 1055
8384.90 1053
8385.76 1086
8386.63 1024
8387.49 1109
8388.35 1120
8389.22 1075
8390.08 1068
8390.95 1073
8391.81 1131
8392.68 1122
8393.54 1055
8394.41 1029
8395.27 1166
8396.14 1119
8397.00 1250
8397.87 1070
8398.73 1173
8399.60 1152
8400.46 1163
8401.33 1131
8402.19 1187
8403.06 1158
8403.92 1097
8404.79 1181
8405.65 1206
8406.52 1211
8407.39 1204
8408.25 1217
8409.12 1288
8409.98 1219
8410.85 1290
8411.71 1354
8412.58 1258
8413.44 1267
8414.31 1319
8415.18 1272
8416.04 1327
8416.91 1355
8417.77 1287
8418.64 1283
8419.51 1301
8420.37 1375
8421.24 1371
8422.11 1415
8422.97 1469
8423.84 1623
8424.70 1557
8425.57 1539
8426.44 1557
8427.30 1574
8428.17 1533
8429.04 1593
8429.90 1653
8430.77 1656
8431.64 1695
8432.50 1654
8433.37 1659
8434.24 1746
8435.10 1864
8435.97 1775
8436.84 1869
8437.71 1907
8438.57 1973
8439.44 2079
8440.31 2204
8441.17 2274
8442.04 2279
8442.91 2296
8443.78 2183
8444.64 2172
8445.51 2188
8446.38 2192
8447.25 2077
8448.11 2211
8448.98 2242
8449.85 2292
8450.72 2566
8451.58 2769
8452.45 3012
8453.32 3351
8454.19 3747
8455.06 3866
8455.92 4097
8456.79 4170
8457.66 4203
8458.53 4044
8459.40 3722
8460.27 3356
8461.13 3118
8462.00 2927
8462.87 2866
8463.74 2724
8464.61 2965
8465.48 3320
8466.34 3662
8467.21 4503
8468.08 5156
8468.95 5956
8469.82 6092
8470.69 6008
8471.56 5606
8472.42 5048
8473.29 4588
8474.16 3891
8475.03 3172
8475.90 2846
8476.77 2546
8477.64 2212
8478.51 2095
8479.38 1979
8480.25 1846
8481.12 1859
8481.99 1751
8482.85 1766
8483.72 1719
8484.59 1617
8485.46 1656
8486.33 1644
8487.20 1615
8488.07 1693
8488.94 1637
8489.81 1641
8490.68 1669
8491.55 1581
8492.42 1588
8493.29 1708
8494.16 1675
8495.03 1713
8495.90 1812
8496.77 1714
8497.64 1649
8498.51 1608
8499.38 1562
8500.25 1591
8501.12 1596
8501.99 1613
8502.86 1644
8503.73 1664
8504.60 1702
8505.47 1845
8506.34 1947
8507.22 1904
8508.09 2020
8508.96 2035
8509.83 1917
8510.70 1894
8511.57 1879
8512.44 1865
8513.31 1770
8514.18 1744
8515.05 1628
8515.92 1638
8516.80 1580
8517.67 1565
8518.54 1622
8519.41 1465
8520.28 1520
8521.15 1604
8522.02 1529
8522.89 1624
8523.77 1591
8524.64 1615
8525.51 1593
8526.38 1670
8527.25 1732
8528.12 1779
8529.00 1687
8529.87 1655
8530.74 1806
8531.61 1730
8532.48 1773
8533.36 1808
8534.23 1707
8535.10 1676
8535.97 1671
8536.84 1661
8537.72 1693
8538.59 1759
8539.46 1663
8540.33 1713
8541.21 1736
8542.08 1737
8542.95 1620
8543.82 1740
8544.70 1652
8545.57 1662
8546.44 1698
8547.31 1778
8548.19 1740
8549.06 1739
8549.93 1766
8550.80 1769
8551.68 1734
8552.55 1704
8553.42 1837
8554.30 1745
8555.17 1794
8556.04 1604
8556.92 1651
8557.79 1527
8558.66 1501
8559.54 1439
8560.41 1482
8561.28 1435
8562.16 1438
8563.03 1405
8563.90 1376
8564.78 1427
8565.65 1390
8566.52 1422
8567.40 1360
8568.27 1342
8569.15 1334
8570.02 1341
8570.89 1330
8571.77 1302
8572.64 1229
8573.51 1269
8574.39 1355
8575.26 1288
8576.14 1302
8577.01 1273
8577.89 1226
8578.76 1288
8579.63 1295
8580.51 1300
8581.38 1283
8582.26 1300
8583.13 1287
8584.01 1294
8584.88 1296
8585.76 1303
8586.63 1303
8587.51 1218
8588.38 1298
8589.26 1316
8590.13 1272
8591.00 1264
8591.88 1277
8592.75 1240
8593.63 1217
8594.51 1290
8595.38 1250
8596.26 1234
8597.13 1171
8598.01 1210
8598.88 1288
8599.76 1220
8600.63 1296
8601.51 1320
8602.38 1286
8603.26 1263
8604.13 1273
8605.01 1356
8605.89 1401
8606.76 1397
8607.64 1294
8608.51 1279
8609.39 1345
8610.26 1358
8611.14 1316
8612.02 1310
8612.89 1417
8613.77 1310
8614.65 1329
8615.52 1340
8616.40 1411
8617.27 1343
8618.15 1334
8619.03 1396
8619.90 1441
8620.78 1476
8621.66 1404
8622.53 1409
8623.41 1480
8624.29 1486
8625.16 1474
8626.04 1567
8626.92 1486
8627.79 1551
8628.67 1570
8629.55 1518
8630.42 1538
8631.30 1491
8632.18 1496
8633.05 1447
8633.93 1452
8634.81 1530
8635.69 1524
8636.56 1482
8637.44 1537
8638.32 1495
8639.20 1633
8640.07 1699
8640.95 1672
8641.83 1696
8642.71 1701
8643.58 1752
8644.46 1810
8645.34 1801
8646.22 1785
8647.09 1672
8647.97 1749
8648.85 1864
8649.73 1713
8650.61 1788
8651.48 1870
8652.36 1845
8653.24 1780
8654.12 1792
8655.00 1739
8655.87 1848
8656.75 1892
8657.63 1877
8658.51 1905
8659.39 1851
8660.27 1965
8661.14 2029
8662.02 1944
8662.90 1898
8663.78 1874
8664.66 1898
8665.54 1930
8666.42 1872
8667.30 1992
8668.17 2082
8669.05 2344
8669.93 2545
8670.81 2786
8671.69 3109
8672.57 3186
8673.45 3411
8674.33 3537
8675.21 3404
8676.09 3292
8676.97 3011
8677.84 2825
8678.72 2713
8679.60 2553
8680.48 2450
8681.36 2226
8682.24 2172
8683.12 2115
8684.00 2170
8684.88 2144
8685.76 2263
8686.64 2536
8687.52 2669
8688.40 3104
8689.28 3592
8690.16 4237
8691.04 4611
8691.92 4883
8692.80 4928
8693.68 4728
8694.56 4270
8695.44 3949
8696.32 3459
8697.20 2969
8698.08 2612
8698.96 2362
8699.84 2114
8700.72 2010
8701.60 1851
8702.48 1815
8703.37 1714
8704.25 1687
8705.13 1636
8706.01 1526
8706.89 1539
8707.77 1567
8708.65 1588
8709.53 1579
8710.41 1615
8711.29 1585
8712.17 1592
8713.06 1454
8713.94 1468
8714.82 1427
8715.70 1463
8716.58 1472
8717.46 1421
8718.34 1498
8719.22 1555
8720.11 1556
8720.99 1487
8721.87 1464
8722.75 1474
8723.63 1450
8724.51 1433
8725.40 1593
8726.28 1509
8727.16 1546
8728.04 1697
8728.92 1722
8729.81 1746
8730.69 1716
8731.57 1631
8732.45 1663
8733.33 1706
8734.22 1546
8735.10 1535
8735.98 1507
8736.86 1473
8737.75 1416
8738.63 1446
8739.51 1457
8740.39 1516
8741.28 1480
8742.16 1438
8743.04 1405
8743.92 1450
8744.81 1463
8745.69 1509
8746.57 1542
8747.46 1435
8748.34 1381
8749.22 1477
8750.10 1444
8750.99 1522
8751.87 1447
8752.75 1557
8753.64 1637
8754.52 1609
8755.40 1609
8756.29 1640
8757.17 1722
8758.05 1774
8758.94 1737
8759.82 1789
8760.70 1669
8761.59 1681
8762.47 1671
8763.35 1614
8764.24 1512
8765.12 1496
8766.01 1534
8766.89 1595
8767.77 1557
8768.66 1630
8769.54 1652
8770.43 1577
8771.31 1524
8772.19 1547
8773.08 1533
8773.96 1494
8774.85 1381
8775.73 1428
8776.62 1421
8777.50 1478
8778.38 1414
8779.27 1326
8780.15 1354
8781.04 1310
8781.92 1309
8782.81 1327
8783.69 1331
8784.58 1348
8785.46 1431
8786.35 1364
8787.23 1345
8788.12 1365
8789.00 1520
8789.89 1568
8790.77 1591
8791.66 1600
8792.54 1507
8793.43 1652
8794.31 1578
8795.20 1625
8796.08 1579
8796.97 1539
8797.85 1367
8798.74 1354
8799.62 1288
8800.51 1372
8801.40 1306
8802.28 1311
8803.17 1367
8804.05 1362
8804.94 1309
8805.82 1297
8806.71 1313
8807.60 1340
8808.48 1341
8809.37 1285
8810.25 1326
8811.14 1241
8812.03 1181
8812.91 1161
8813.80 1163
8814.69 1199
8815.57 1217
8816.46 1116
8817.34 1117
8818.23 1149
8819.12 1177
8820.00 1158
8820.89 1226
8821.78 1211
8822.66 1200
8823.55 1168
8824.44 1149
8825.32 1119
8826.21 1184
8827.10 1148
8827.99 1134
8828.87 1104
8829.76 1159
8830.65 1168
8831.53 1144
8832.42 1176
8833.31 1150
8834.20 1130
8835.08 1090
8835.97 1086
8836.86 1060
8837.74 1043
8838.63 1017
8839.52 1055
8840.41 1082
8841.30 1049
8842.18 1099
8843.07 1134
8843.96 1071
8844.85 1072
8845.73 994
8846.62 995
8847.51 1025
8848.40 1055
8849.29 1087
8850.17 1023
8851.06 977
8851.95 1010
8852.84 947
8853.73 1042
8854.61 989
8855.50 1033
8856.39 1053
8857.28 973
8858.17 1048
8859.06 1001
8859.95 1059
8860.83 1005
8861.72 1008
8862.61 994
8863.50 1029
8864.39 972
8865.28 972
8866.17 1039
8867.06 941
8867.94 935
8868.83 927
8869.72 924
8870.61 884
8871.50 935
8872.39 988
8873.28 961
8874.17 905
8875.06 910
8875.95 926
8876.84 926
8877.73 994
8878.62 967
8879.51 998
8880.40 967
8881.28 960
8882.17 879
8883.06 846
8883.95 922
8884.84 912
8885.73 897
8886.62 885
8887.51 901
8888.40 944
8889.29 895
8890.18 889
8891.07 866
8891.96 835
8892.85 859
8893.74 852
8894.63 839
8895.53 882
8896.42 847
8897.31 852
8898.20 850
8899.09 872
8899.98 883
8900.87 833
8901.76 843
8902.65 832
8903.54 842
8904.43 891
8905.32 856
8906.21 851
8907.10 843
8907.99 834
8908.89 838
8909.78 804
8910.67 800
8911.56 838
8912.45 872
8913.34 884
8914.23 864
8915.12 832
8916.02 782
8916.91 880
8917.80 863
8918.69 895
8919.58 845
8920.47 817
8921.36 766
8922.26 774
8923.15 771
8924.04 792
8924.93 821
8925.82 767
8926.72 820
8927.61 780
8928.50 795
8929.39 829
8930.28 868
8931.18 822
8932.07 772
8932.96 798
8933.85 834
8934.75 838
8935.64 819
8936.53 805
8937.42 807
8938.31 798
8939.21 761
8940.10 800
8940.99 742
8941.89 756
8942.78 805
8943.67 774
8944.56 744
8945.46 759
8946.35 765
8947.24 808
8948.14 865
8949.03 803
8949.92 852
8950.81 777
8951.71 801
8952.60 820
8953.49 773
8954.39 791
8955.28 813
8956.17 769
8957.07 828
8957.96 774
8958.85 722
8959.75 743
8960.64 769
8961.54 789
8962.43 798
8963.32 788
8964.22 806
8965.11 776
8966.00 794
8966.90 819
8967.79 788
8968.69 856
8969.58 787
8970.47 790
8971.37 735
8972.26 715
8973.16 669
8974.05 755
8974.95 743
8975.84 746
8976.73 835
8977.63 872
8978.52 774
8979.42 788
8980.31 792
8981.21 735
8982.10 747
8983.00 732
8983.89 760
8984.79 721
8985.68 743
8986.58 753
8987.47 709
8988.37 693
8989.26 735
8990.16 791
8991.05 752
8991.95 773
8992.84 704
8993.74 683
8994.63 661
8995.53 760
8996.42 731
8997.32 796
8998.21 804
8999.11 676
9000.01 686
9000.90 726
9001.80 728
9002.69 742
9003.59 701
9004.48 668
9005.38 726
9006.28 717
9007.17 754
9008.07 702
9008.96 762
9009.86 759
9010.76 777
9011.65 747
9012.55 657
9013.45 668
9014.34 700
9015.24 631
9016.13 677
9017.03 737
9017.93 641
9018.82 670
9019.72 702
9020.62 706
9021.51 612
9022.41 659
9023.31 761
9024.20 665
9025.10 630
9026.00 725
9026.89 652
9027.79 666
9028.69 653
9029.59 673
9030.48 697
9031.38 675
9032.28 694
9033.17 666
9034.07 687
9034.97 649
9035.87 685
9036.76 709
9037.66 722
9038.56 666
9039.46 745
9040.35 744
9041.25 663
9042.15 750
9043.05 764
9043.94 672
9044.84 704
9045.74 688
9046.64 719
9047.54 741
9048.43 701
9049.33 775
9050.23 719
9051.13 679
9052.03 715
9052.92 731
9053.82 693
9054.72 712
9055.62 663
9056.52 722
9057.42 729
9058.32 714
9059.21 741
9060.11 715
9061.01 744
9061.91 717
9062.81 695
9063.71 745
9064.61 773
9065.50 704
9066.40 755
9067.30 801
9068.20 734
9069.10 746
9070.00 747
9070.90 706
9071.80 676
9072.70 720
9073.60 746
9074.50 781
9075.40 779
9076.29 735
9077.19 729
9078.09 731
9078.99 702
9079.89 826
9080.79 697
9081.69 718
9082.59 746
9083.49 714
9084.39 707
9085.29 759
9086.19 663
9087.09 802
9087.99 785
9088.89 720
9089.79 734
9090.69 759
9091.59 795
9092.49 748
9093.39 708
9094.29 704
9095.19 719
9096.09 718
9096.99 785
9097.89 731
9098.79 701
9099.69 722
9100.60 796
9101.50 791
9102.40 721
9103.30 728
9104.20 685
9105.10 696
9106.00 624
9106.90 692
9107.80 625
9108.70 628
9109.60 686
9110.50 708
9111.41 729
9112.31 693
9113.21 705
9114.11 741
9115.01 715
9115.91 712
9116.81 686
9117.72 681
9118.62 717
9119.52 674
9120.42 649
9121.32 639
9122.22 717
9123.12 727
9124.03 697
9124.93 676
9125.83 657
9126.73 709
9127.63 735
9128.54 736
9129.44 679
9130.34 698
9131.24 716
9132.14 680
9133.05 704
9133.95 674
9134.85 698
9135.75 701
9136.66 705
9137.56 703
9138.46 682
9139.36 720
9140.27 730
9141.17 712
9142.07 702
9142.97 772
9143.88 683
9144.78 659
9145.68 701
9146.59 639
9147.49 650
9148.39 750
9149.29 686
9150.20 663
9151.10 668
9152.00 639
9152.91 653
9153.81 683
9154.71 691
9155.62 679
9156.52 653
9157.42 689
9158.33 694
9159.23 662
9160.13 685
9161.04 756
9161.94 672
9162.84 699
9163.75 656
9164.65 670
9165.56 713
9166.46 652
9167.36 620
9168.27 686
9169.17 699
9170.08 763
9170.98 734
9171.88 686
9172.79 722
9173.69 728
9174.60 708
9175.50 672
9176.41 698
9177.31 708
9178.21 672
9179.12 737
9180.02 734
9180.93 640
9181.83 732
9182.74 745
9183.64 702
9184.55 714
9185.45 687
9186.36 712
9187.26 756
9188.17 734
9189.07 695
9189.98 686
9190.88 674
9191.79 694
9192.69 669
9193.60 693
9194.50 698
9195.41 756
9196.31 775
9197.22 744
9198.12 737
9199.03 801
9199.93 797
9200.84 849
9201.75 761
9202.65 762
9203.56 820
9204.46 835
9205.37 829
9206.27 742
9207.18 725
9208.09 681
9208.99 721
9209.90 730
9210.80 682
9211.71 709
9212.62 696
9213.52 769
9214.43 795
9215.34 706
9216.24 768
9217.15 866
9218.05 807
9218.96 768
9219.87 763
9220.77 723
9221.68 732
9222.59 708
9223.49 657
9224.40 758
9225.31 735
9226.21 675
9227.12 658
9228.03 714
9228.93 697
9229.84 649
9230.75 696
9231.66 625
9232.56 624
9233.47 709
9234.38 709
9235.28 711
9236.19 722
9237.10 680
9238.01 717
9238.91 764
9239.82 685
9240.73 644
9241.64 706
9242.54 721
9243.45 688
9244.36 692
9245.27 669
9246.18 705
9247.08 652
9247.99 675
9248.90 694
9249.81 700
9250.71 654
9251.62 623
9252.53 685
9253.44 698
9254.35 680
9255.26 656
9256.16 695
9257.07 681
9257.98 687
9258.89 757
9259.80 724
9260.71 671
9261.61 724
9262.52 711
9263.43 626
9264.34 670
9265.25 596
9266.16 632
9267.07 652
9267.98 642
9268.88 661
9269.79 718
9270.70 800
9271.61 747
9272.52 696
9273.43 664
9274.34 661
9275.25 733
9276.16 746
9277.07 690
9277.98 659
9278.89 684
9279.80 731
9280.70 700
9281.61 698
9282.52 682
9283.43 735
9284.34 721
9285.25 707
9286.16 721
9287.07 730
9287.98 771
9288.89 760
9289.80 768
9290.71 678
9291.62 718
9292.53 720
9293.44 709
9294.35 652
9295.26 690
9296.17 680
9297.08 764
9297.99 805
9298.90 794
9299.81 782
9300.73 700
9301.64 712
9302.55 742
9303.46 772
9304.37 756
9305.28 834
9306.19 815
9307.10 871
9308.01 918
9308.92 957
9309.83 842
9310.74 874
9311.65 851
9312.57 805
9313.48 807
9314.39 735
9315.30 772
9316.21 772
9317.12 724
9318.03 763
9318.94 797
9319.86 742
9320.77 835
9321.68 806
9322.59 798
9323.50 777
9324.41 717
9325.33 731
9326.24 676
9327.15 661
9328.06 735
9328.97 763
9329.88 707
9330.80 697
9331.71 712
9332.62 732
9333.53 797
9334.44 737
9335.36 677
9336.27 691
9337.18 733
9338.09 808
9339.01 794
9339.92 766
9340.83 765
9341.74 680
9342.66 724
9343.57 659
9344.48 719
9345.39 702
9346.31 650
9347.22 704
9348.13 724
9349.05 712
9349.96 732
9350.87 766
9351.78 729
9352.70 735
9353.61 763
9354.52 742
9355.44 719
9356.35 675
9357.26 644
9358.18 635
9359.09 673
9360.00 745
9360.92 752
9361.83 774
9362.74 753
9363.66 745
9364.57 754
9365.48 697
9366.40 674
9367.31 715
9368.23 752
9369.14 678
9370.05 635
9370.97 697
9371.88 686
9372.80 687
9373.71 726
9374.62 737
9375.54 714
9376.45 728
9377.37 705
9378.28 749
9379.19 772
9380.11 813
9381.02 754
9381.94 695
9382.85 723
9383.77 749
9384.68 768
9385.60 815
9386.51 795
9387.43 829
9388.34 811
9389.26 885
9390.17 952
9391.09 885
9392.00 863
9392.91 844
9393.83 851
9394.75 834
9395.66 860
9396.58 902
9397.49 808
9398.41 869
9399.32 799
9400.24 795
9401.15 838
9402.07 816
9402.98 808
9403.90 765
9404.81 823
9405.73 806
9406.65 842
9407.56 756
9408.48 804
9409.39 785
9410.31 779
9411.22 756
9412.14 812
9413.06 797
9413.97 789
9414.89 826
9415.80 798
9416.72 840
9417.64 779
9418.55 776
9419.47 753
9420.39 784
9421.30 782
9422.22 802
9423.14 740
9424.05 707
9424.97 705
9425.88 749
9426.80 807
9427.72 739
9428.64 802
9429.55 799
9430.47 815
9431.39 846
9432.30 807
9433.22 831
9434.14 834
9435.05 843
9435.97 921
9436.89 805
9437.81 795
9438.72 797
9439.64 780
9440.56 782
9441.47 784
9442.39 769
9443.31 760
9444.23 822
9445.14 800
9446.06 837
9446.98 770
9447.90 824
9448.81 860
9449.73 926
9450.65 996
9451.57 1009
9452.49 976
9453.40 967
9454.32 985
9455.24 975
9456.16 987
9457.08 872
9457.99 863
9458.91 877
9459.83 833
9460.75 778
9461.67 857
9462.59 900
9463.50 874
9464.42 830
9465.34 889
9466.26 833
9467.18 863
9468.10 851
9469.02 786
9469.94 869
9470.85 845
9471.77 812
9472.69 830
9473.61 794
9474.53 882
9475.45 880
9476.37 807
9477.29 814
9478.21 817
9479.13 828
9480.04 831
9480.96 836
9481.88 894
9482.80 846
9483.72 915
9484.64 885
9485.56 857
9486.48 812
9487.40 887
9488.32 915
9489.24 825
9490.16 812
9491.08 852
9492.00 849
9492.92 892
9493.84 893
9494.76 882
9495.68 846
9496.60 855
9497.52 897
9498.44 876
9499.36 844
9500.28 884
9501.20 876
9502.12 903
9503.04 877
9503.96 853
9504.88 970
9505.80 922
9506.72 959
9507.64 913
9508.56 1012
9509.48 940
9510.41 1008
9511.33 996
9512.25 975
9513.17 964
9514.09 1090
9515.01 1011
9515.93 939
9516.85 1020
9517.77 1127
9518.69 1093
9519.61 1016
9520.54 1032
9521.46 1004
9522.38 973
9523.30 1001
9524.22 1075
9525.14 1031
9526.06 1122
9526.99 1185
9527.91 1252
9528.83 1428
9529.75 1531
9530.67 1577
9531.59 1721
9532.52 1718
9533.44 1727
9534.36 1675
9535.28 1560
9536.20 1482
9537.13 1351
9538.05 1333
9538.97 1248
9539.89 1257
9540.81 1161
9541.74 1045
9542.66 1131
9543.58 1050
9544.50 1011
9545.43 1085
9546.35 1071
9547.27 978
9548.19 942
9549.12 951
9550.04 956
9550.96 958
9551.88 1013
9552.81 995
9553.73 941
9554.65 1063
9555.58 1000
9556.50 1046
9557.42 1106
9558.34 1112
9559.27 1062
9560.19 1072
9561.11 1094
9562.04 1048
9562.96 977
9563.88 1004
9564.81 922
9565.73 882
9566.65 976
9567.58 983
9568.50 964
9569.43 1041
9570.35 1022
9571.27 1033
9572.20 984
9573.12 1037
9574.04 1019
9574.97 938
9575.89 909
9576.82 882
9577.74 917
9578.66 949
9579.59 921
9580.51 843
9581.44 901
9582.36 903
9583.28 951
9584.21 942
9585.13 947
9586.06 907
9586.98 1010
9587.91 989
9588.83 930
9589.76 980
9590.68 921
9591.60 988
9592.53 975
9593.45 1011
9594.38 994
9595.30 932
9596.23 971
9597.15 1066
9598.08 1079
9599.00 1124
9599.93 1094
9600.85 1094
9601.78 1106
9602.70 1045
9603.63 1041
9604.55 1074
9605.48 1184
9606.41 1107
9607.33 1037
9608.26 1150
9609.18 1171
9610.11 1149
9611.03 1202
9611.96 1145
9612.88 1140
9613.81 1160
9614.74 1141
9615.66 1162
9616.59 1162
9617.51 1168
9618.44 1144
9619.37 1142
9620.29 1119
9621.22 1135
9622.14 1183
9623.07 1166
9624.00 1223
9624.92 1204
9625.85 1221
9626.78 1282
9627.70 1293
9628.63 1306
9629.55 1238
9630.48 1257
9631.41 1306
9632.33 1294
9633.26 1396
9634.19 1400
9635.11 1455
9636.04 1463
9636.97 1505
9637.90 1447
9638.82 1527
9639.75 1483
9640.68 1535
9641.60 1512
9642.53 1461
9643.46 1610
9644.38 1729
9645.31 1839
9646.24 1863
9647.17 1982
9648.09 1954
9649.02 2088
9649.95 1981
9650.88 1983
9651.80 1842
9652.73 1777
9653.66 1813
9654.59 1667
9655.51 1529
9656.44 1458
9657.37 1480
9658.30 1509
9659.23 1532
9660.15 1465
9661.08 1397
9662.01 1459
9662.94 1460
9663.87 1404
9664.80 1400
9665.72 1502
9666.65 1483
9667.58 1480
9668.51 1562
9669.44 1463
9670.37 1488
9671.29 1535
9672.22 1566
9673.15 1550
9674.08 1498
9675.01 1511
9675.94 1519
9676.87 1636
9677.79 1523
9678.72 1488
9679.65 1538
9680.58 1693
9681.51 1556
9682.44 1564
9683.37 1621
9684.30 1710
9685.23 1674
9686.16 1743
9687.09 1793
9688.01 1783
9688.94 1789
9689.87 1727
9690.80 1773
9691.73 1738
9692.66 1748
9693.59 1842
9694.52 1836
9695.45 1744
9696.38 1858
9697.31 1864
9698.24 1783
9699.17 1737
9700.10 1837
9701.03 1741
9701.96 1748
9702.89 1734
9703.82 1693
9704.75 1700
9705.68 1702
9706.61 1751
9707.54 1690
9708.47 1632
9709.40 1640
9710.33 1816
9711.26 1824
9712.19 1918
9713.12 1943
9714.05 1885
9714.98 1870
9715.92 1902
9716.85 1892
9717.78 1786
9718.71 1803
9719.64 1790
9720.57 1679
9721.50 1629
9722.43 1575
9723.36 1596
9724.29 1570
9725.22 1579
9726.16 1597
9727.09 1616
9728.02 1723
9728.95 1691
9729.88 1666
9730.81 1691
9731.74 1749
9732.67 1744
9733.61 1585
9734.54 1532
9735.47 1608
9736.40 1530
9737.33 1449
9738.26 1407
9739.20 1430
9740.13 1460
9741.06 1383
9741.99 1312
9742.92 1331
9743.86 1375
9744.79 1458
9745.72 1410
9746.65 1273
9747.58 1343
9748.52 1320
9749.45 1289
9750.38 1319
9751.31 1337
9752.25 1319
9753.18 1289
9754.11 1208
9755.04 1230
9755.98 1244
9756.91 1265
9757.84 1294
9758.77 1267
9759.71 1298
9760.64 1334
9761.57 1269
9762.51 1209
9763.44 1271
9764.37 1250
9765.30 1184
9766.24 1225
9767.17 1276
9768.10 1289
9769.04 1200
9769.97 1226
9770.90 1236
9771.84 1261
9772.77 1190
9773.70 1253
9774.64 1352
9775.57 1314
9776.50 1276
9777.44 1354
9778.37 1370
9779.31 1362
9780.24 1538
9781.17 1529
9782.11 1515
9783.04 1415
9783.97 1418
9784.91 1371
9785.84 1438
9786.78 1392
9787.71 1370
9788.64 1288
9789.58 1195
9790.51 1195
9791.45 1165
9792.38 1221
9793.32 1228
9794.25 1295
9795.19 1355
9796.12 1300
9797.05 1286
9797.99 1336
9798.92 1294
9799.86 1319
9800.79 1283
9801.73 1216
9802.66 1269
9803.60 1283
9804.53 1168
9805.47 1104
9806.40 1109
9807.34 1079
9808.27 1075
9809.21 1098
9810.14 1113
9811.08 1086
9812.01 1015
9812.95 1088
9813.88 1046
9814.82 994
9815.75 1017
9816.69 1000
9817.63 1022
9818.56 1000
9819.50 1029
9820.43 996
9821.37 1020
9822.30 1034
9823.24 1014
9824.18 953
9825.11 1062
9826.05 1068
9826.98 977
9827.92 1042
9828.86 1028
9829.79 969
9830.73 1069
9831.66 993
9832.60 975
9833.54 982
9834.47 999
9835.41 1040
9836.35 1063
9837.28 1030
9838.22 1042
9839.16 1044
9840.09 1084
9841.03 985
9841.97 1050
9842.90 1019
9843.84 1083
9844.78 1032
9845.71 928
9846.65 994
9847.59 1083
9848.52 1036
9849.46 974
9850.40 972
9851.34 985
9852.27 970
9853.21 1007
9854.15 1058
9855.08 1111
9856.02 1056
9856.96 1047
9857.90 1038
9858.83 959
9859.77 1082
9860.71 1075
9861.65 994
9862.58 1077
9863.52 1021
9864.46 994
9865.40 964
9866.34 984
9867.27 997
9868.21 999
9869.15 1011
9870.09 980
9871.03 981
9871.96 937
9872.90 940
9873.84 976
9874.78 958
9875.72 969
9876.66 1060
9877.59 940
9878.53 967
9879.47 944
9880.41 979
9881.35 1017
9882.29 987
9883.23 937
9884.16 989
9885.10 884
9886.04 967
9886.98 968
9887.92 855
9888.86 879
9889.80 870
9890.74 910
9891.68 877
9892.61 887
9893.55 866
9894.49 858
9895.43 868
9896.37 958
9897.31 953
9898.25 966
9899.19 896
9900.13 802
9901.07 840
9902.01 841
9902.95 830
9903.89 887
9904.83 953
9905.77 982
9906.71 851
9907.65 830
9908.59 875
9909.53 916
9910.47 888
9911.41 949
9912.35 949
9913.29 887
9914.23 833
9915.17 887
9916.11 892
9917.05 885
9917.99 885
9918.93 874
9919.87 943
9920.81 992
9921.75 1004
9922.69 1160
9923.63 1329
9924.57 1355
9925.51 1383
9926.45 1404
9927.39 1379
9928.33 1340
9929.28 1302
9930.22 1291
9931.16 1177
9932.10 1121
9933.04 1111
9933.98 1089
9934.92 1001
9935.86 883
9936.80 891
9937.74 911
9938.69 886
9939.63 871
9940.57 801
9941.51 805
9942.45 851
9943.39 909
9944.34 823
9945.28 875
9946.22 799
9947.16 898
9948.10 889
9949.04 851
9949.99 832
9950.93 873
9951.87 850
9952.81 867
9953.75 832
9954.70 842
9955.64 814
9956.58 897
9957.52 836
9958.46 778
9959.41 819
9960.35 819
9961.29 814
9962.23 850
9963.18 836
9964.12 898
9965.06 899
9966.00 908
9966.95 898
9967.89 890
9968.83 854
9969.77 780
9970.72 813
9971.66 793
9972.60 824
9973.55 809
9974.49 838
9975.43 813
9976.38 759
9977.32 775
9978.26 768
9979.21 794
9980.15 823
9981.09 762
9982.04 758
9982.98 760
9983.92 778
9984.87 787
9985.81 768
9986.75 792
9987.70 822
9988.64 801
9989.58 776
9990.53 738
9991.47 782
9992.42 770
9993.36 792
9994.30 759
9995.25 706
9996.19 788
9997.14 792
9998.08 732
9999.02 745
9999.97 804
10000.91 806
10001.86 801
10002.80 775
10003.75 780
10004.69 762
10005.63 771
10006.58 770
10007.52 774
10008.47 791
10009.41 779
10010.36 736
10011.30 771
10012.25 771
10013.19 743
10014.14 727
10015.08 756
10016.03 817
10016.97 821
10017.92 756
10018.86 776
10019.81 793
10020.75 745
10021.70 744
10022.64 727
10023.59 700
10024.53 701
10025.48 732
10026.42 733
10027.37 745
10028.32 780
10029.26 760
10030.21 771
10031.15 693
10032.10 746
10033.04 804
10033.99 774
10034.94 754
10035.88 772
10036.83 688
10037.77 730
10038.72 751
10039.67 729
10040.61 707
10041.56 694
10042.50 740
10043.45 733
10044.40 725
10045.34 765
10046.29 720
10047.24 699
10048.18 747
10049.13 729
10050.08 679
10051.02 699
10051.97 649
10052.92 659
10053.86 732
10054.81 709
10055.76 755
10056.70 719
10057.65 689
10058.60 714
10059.54 683
10060.49 684
10061.44 724
10062.39 649
10063.33 639
10064.28 639
10065.23 678
10066.17 712
10067.12 681
10068.07 699
10069.02 652
10069.96 661
10070.91 678
10071.86 723
10072.81 677
10073.76 657
10074.70 686
10075.65 686
10076.60 736
10077.55 728
10078.49 688
10079.44 701
10080.39 731
10081.34 703
10082.29 743
10083.23 774
10084.18 665
10085.13 660
10086.08 673
10087.03 683
10087.98 707
10088.92 730
10089.87 713
10090.82 678
10091.77 674
10092.72 699
10093.67 677
10094.62 614
10095.56 652
10096.51 672
10097.46 652
10098.41 637
10099.36 697
10100.31 691
10101.26 670
10102.21 660
10103.16 646
10104.11 683
10105.05 633
10106.00 707
10106.95 690
10107.90 715
10108.85 668
10109.80 645
10110.75 647
10111.70 671
10112.65 702
10113.60 684
10114.55 739
10115.50 672
10116.45 661
10117.40 690
10118.35 726
10119.30 765
10120.25 785
10121.20 727
10122.15 649
10123.10 686
10124.05 738
10125.00 719
10125.95 657
10126.90 681
10127.85 693
10128.80 689
10129.75 675
10130.70 661
10131.65 670
10132.60 666
10133.55 710
10134.50 700
10135.45 674
10136.40 697
10137.35 665
10138.30 728
10139.26 716
10140.21 697
10141.16 660
10142.11 705
10143.06 686
10144.01 701
10144.96 670
10145.91 731
10146.86 782
10147.81 740
10148.77 680
10149.72 778
10150.67 745
10151.62 734
10152.57 708
10153.52 721
10154.47 740
10155.43 654
10156.38 674
10157.33 708
10158.28 698
10159.23 728
10160.18 740
10161.14 767
10162.09 759
10163.04 743
10163.99 755
10164.94 775
10165.90 786
10166.85 792
10167.80 781
10168.75 815
10169.70 739
10170.66 787
10171.61 804
10172.56 792
10173.51 758
10174.47 799
10175.42 814
10176.37 801
10177.32 896
10178.28 848
10179.23 840
10180.18 811
10181.14 841
10182.09 838
10183.04 852
10183.99 876
10184.95 884
10185.90 940
10186.85 856
10187.81 859
10188.76 881
10189.71 945
10190.67 905
10191.62 936
10192.57 915
10193.53 999
10194.48 1014
10195.43 957
10196.39 911
10197.34 904
10198.29 1010
10199.25 977
10200.20 950
10201.15 1011
10202.11 980
10203.06 1042
10204.02 1079
10204.97 1131
10205.92 1213
10206.88 1199
10207.83 1216
10208.79 1140
10209.74 1058
10210.69 1058
10211.65 1003
10212.60 942
10213.56 940
10214.51 916
10215.46 941
10216.42 960
10217.37 908
10218.33 872
10219.28 907
10220.24 892
10221.19 889
10222.15 856
10223.10 857
10224.06 885
10225.01 854
10225.97 825
10226.92 872
10227.88 892
10228.83 868
10229.79 867
10230.74 941
10231.70 985
10232.65 1040
10233.61 1073
10234.56 1145
10235.52 1051
10236.47 1104
10237.43 1094
10238.38 1066
10239.34 973
10240.29 985
10241.25 918
10242.21 842
10243.16 820
10244.12 797
10245.07 819
10246.03 834
10246.98 777
10247.94 726
10248.90 768
10249.85 786
10250.81 773
10251.76 791
10252.72 712
10253.68 772
10254.63 742
10255.59 738
10256.55 759
10257.50 732
10258.46 712
10259.41 659
10260.37 734
10261.33 747
10262.28 703
10263.24 676
10264.20 749
10265.15 801
10266.11 691
10267.07 731
10268.02 730
10268.98 698
10269.94 737
10270.90 785
10271.85 744
10272.81 745
10273.77 745
10274.72 714
10275.68 744
10276.64 765
10277.60 778
10278.55 701
10279.51 699
10280.47 728
10281.43 745
10282.38 691
10283.34 626
10284.30 666
10285.26 722
10286.21 702
10287.17 664
10288.13 686
10289.09 672
10290.04 704
10291.00 665
10291.96 676
10292.92 739
10293.88 697
10294.83 640
10295.79 684
10296.75 702
10297.71 723
10298.67 682
10299.63 626
10300.58 682
10301.54 622
10302.50 655
10303.46 672
10304.42 694
10305.38 688
10306.34 690
10307.29 685
10308.25 685
10309.21 642
10310.17 668
10311.13 681
10312.09 658
10313.05 646
10314.01 651
10314.97 691
10315.92 642
10316.88 669
10317.84 655
10318.80 675
10319.76 676
10320.72 684
10321.68 731
10322.64 720
10323.60 715
10324.56 693
10325.52 723
10326.48 755
10327.44 733
10328.40 695
10329.36 658
10330.32 643
10331.28 664
10332.24 732
10333.20 689
10334.16 676
10335.12 702
10336.08 676
10337.04 650
10338.00 641
10338.96 604
10339.92 656
10340.88 653
10341.84 693
10342.80 681
10343.76 638
10344.72 620
10345.68 641
10346.64 590
10347.60 612
10348.56 632
10349.52 671
10350.48 625
10351.44 593
10352.40 605
10353.36 665
10354.32 629
10355.29 631
10356.25 651
10357.21 628
10358.17 633
10359.13 634
10360.09 642
10361.05 656
10362.01 630
10362.97 577
10363.94 595
10364.90 621
10365.86 676
10366.82 629
10367.78 639
10368.74 651
10369.70 639
10370.67 580
10371.63 610
10372.59 631
10373.55 587
10374.51 552
10375.47 517
10376.44 603
10377.40 578
10378.36 564
10379.32 616
10380.28 604
10381.25 584
10382.21 636
10383.17 590
10384.13 652
10385.10 669
10386.06 596
10387.02 598
10387.98 567
10388.95 557
10389.91 621
10390.87 601
10391.83 594
10392.80 586
10393.76 628
10394.72 671
10395.68 604
10396.65 619
10397.61 643
10398.57 637
10399.54 621
10400.50 607
10401.46 682
10402.43 684
10403.39 692
10404.35 643
10405.31 626
10406.28 626
10407.24 653
10408.20 680
10409.17 687
10410.13 599
10411.10 695
10412.06 682
10413.02 653
10413.99 685
10414.95 793
10415.91 811
10416.88 800
10417.84 880
10418.80 864
10419.77 901
10420.73 897
10421.70 871
10422.66 841
10423.63 778
10424.59 720
10425.55 724
10426.52 619
10427.48 654
10428.45 673
10429.41 632
10430.37 633
10431.34 684
10432.30 632
10433.27 585
10434.23 605
10435.20 653
10436.16 631
10437.13 611
10438.09 613
10439.06 580
10440.02 600
10440.99 557
10441.95 565
10442.92 585
10443.88 560
10444.85 554
10445.81 574
10446.78 583
10447.74 578
10448.71 587
10449.67 563
10450.64 604
10451.60 570
10452.57 622
10453.53 644
10454.50 586
10455.47 596
10456.43 670
10457.40 651
10458.36 629
10459.33 602
10460.29 538
10461.26 598
10462.23 593
10463.19 576
10464.16 550
10465.12 591
10466.09 591
10467.06 543
10468.02 567
10468.99 604
10469.95 619
10470.92 608
10471.89 575
10472.85 579
10473.82 584
10474.79 554
10475.75 617
10476.72 578
10477.69 536
10478.65 565
10479.62 583
10480.59 573
10481.55 587
10482.52 559
10483.49 559
10484.45 582
10485.42 602
10486.39 563
10487.35 582
10488.32 588
10489.29 604
10490.26 563
10491.22 545
10492.19 599
10493.16 625
10494.13 631
10495.09 607
10496.06 641
10497.03 638
10497.99 621
10498.96 635
10499.93 596
10500.90 582
10501.87 549
10502.83 633
10503.80 591
10504.77 644
10505.74 630
10506.70 640
10507.67 562
10508.64 596
10509.61 578
10510.58 621
10511.55 616
10512.51 642
10513.48 662
10514.45 611
10515.42 607
10516.39 615
10517.36 666
10518.32 611
10519.29 535
10520.26 556
10521.23 590
10522.20 622
10523.17 621
10524.14 634
10525.10 620
10526.07 580
10527.04 578
10528.01 548
10528.98 567
10529.95 566
10530.92 608
10531.89 642
10532.86 618
10533.83 593
10534.79 600
10535.76 553
10536.73 624
10537.70 614
10538.67 574
10539.64 668
10540.61 651
10541.58 669
10542.55 593
10543.52 594
10544.49 592
10545.46 631
10546.43 618
10547.40 607
10548.37 643
10549.34 651
10550.31 611
10551.28 671
10552.25 641
10553.22 667
10554.19 679
10555.16 670
10556.13 824
10557.10 818
10558.07 819
10559.04 928
10560.01 925
10560.98 878
10561.95 946
10562.92 854
10563.89 815
10564.86 818
10565.83 743
10566.81 755
10567.78 768
10568.75 684
10569.72 677
10570.69 651
10571.66 680
10572.63 620
10573.60 604
10574.57 660
10575.54 660
10576.51 675
10577.49 630
10578.46 689
10579.43 684
10580.40 661
10581.37 655
10582.34 656
10583.31 650
10584.29 678
10585.26 656
10586.23 719
10587.20 681
10588.17 657
10589.14 687
10590.12 661
10591.09 696
10592.06 667
10593.03 673
10594.00 682
10594.98 689
10595.95 703
10596.92 673
10597.89 657
10598.86 664
10599.84 679
10600.81 656
10601.78 653
10602.75 658
10603.73 634
10604.70 627
10605.67 668
10606.64 651
10607.62 646
10608.59 630
10609.56 689
10610.53 582
10611.51 631
10612.48 607
10613.45 574
10614.43 594
10615.40 646
10616.37 595
10617.34 656
10618.32 627
10619.29 677
10620.26 683
10621.24 674
10622.21 655
10623.18 613
10624.16 651
10625.13 673
10626.10 653
10627.08 642
10628.05 636
10629.02 595
10630.00 662
10630.97 708
10631.95 705
10632.92 717
10633.89 702
10634.87 745
10635.84 742
10636.81 827
10637.79 903
10638.76 895
10639.74 904
10640.71 856
10641.69 837
10642.66 789
10643.63 766
10644.61 729
10645.58 683
10646.56 712
10647.53 690
10648.51 674
10649.48 615
10650.45 633
10651.43 620
10652.40 556
10653.38 622
10654.35 620
10655.33 626
10656.30 617
10657.28 613
10658.25 598
10659.23 626
10660.20 587
10661.18 637
10662.15 683
10663.13 654
10664.10 612
10665.08 627
10666.05 648
10667.03 600
10668.00 613
10668.98 632
10669.96 679
10670.93 612
10671.91 597
10672.88 589
10673.86 562
10674.83 622
10675.81 635
10676.79 666
10677.76 649
10678.74 672
10679.71 621
10680.69 656
10681.66 726
10682.64 701
10683.62 655
10684.59 710
10685.57 629
10686.55 625
10687.52 615
10688.50 572
10689.47 554
10690.45 609
10691.43 603
10692.40 572
10693.38 594
10694.36 592
10695.33 548
10696.31 491
10697.29 536
10698.26 497
10699.24 561
10700.22 591
10701.19 556
10702.17 604
10703.15 605
10704.13 571
10705.10 546
10706.08 598
10707.06 572
10708.03 584
10709.01 570
10709.99 577
10710.97 529
10711.94 550
10712.92 574
10713.90 548
10714.88 586
10715.85 569
10716.83 638
10717.81 625
10718.79 593
10719.76 603
10720.74 551
10721.72 481
10722.70 505
10723.68 538
10724.65 558
10725.63 565
10726.61 564
10727.59 565
10728.57 623
10729.54 559
10730.52 559
10731.50 561
10732.48 534
10733.46 556
10734.44 555
10735.41 583
10736.39 632
10737.37 569
10738.35 560
10739.33 589
10740.31 524
10741.29 556
10742.26 572
10743.24 544
10744.22 537
10745.20 543
10746.18 574
10747.16 565
10748.14 591
10749.12 595
10750.10 553
10751.08 553
10752.05 592
10753.03 595
10754.01 577
10754.99 552
10755.97 598
10756.95 608
10757.93 583
10758.91 554
10759.89 557
10760.87 587
10761.85 584
10762.83 522
10763.81 561
10764.79 621
10765.77 617
10766.75 591
10767.73 608
10768.71 572
10769.69 621
10770.67 610
10771.65 563
10772.63 641
10773.61 624
10774.59 640
10775.57 651
10776.55 638
10777.53 578
10778.51 612
10779.49 640
10780.47 667
10781.45 649
10782.43 644
10783.41 659
10784.39 573
10785.38 551
10786.36 550
10787.34 556
10788.32 614
10789.30 647
10790.28 582
10791.26 556
10792.24 596
10793.22 549
10794.20 532
10795.19 556
10796.17 579
10797.15 550
10798.13 635
10799.11 598
10800.09 573
10801.07 572
10802.05 613
10803.04 582
10804.02 609
10805.00 581
10805.98 576
10806.96 574
10807.94 612
10808.93 630
10809.91 555
10810.89 589
10811.87 602
10812.85 635
10813.84 590
10814.82 630
10815.80 627
10816.78 574
10817.77 565
10818.75 525
10819.73 563
10820.71 588
10821.69 585
10822.68 604
10823.66 593
10824.64 622
10825.62 631
10826.61 577
10827.59 569
10828.57 542
10829.56 547
10830.54 604
10831.52 568
10832.50 522
10833.49 589
10834.47 619
10835.45 569
10836.44 568
10837.42 563
10838.40 585
10839.39 557
10840.37 555
10841.35 599
10842.34 614
10843.32 615
10844.30 659
10845.29 642
10846.27 593
10847.25 597
10848.24 605
10849.22 676
10850.20 641
10851.19 630
10852.17 619
10853.16 638
10854.14 650
10855.12 635
10856.11 612
10857.09 639
10858.08 574
10859.06 565
10860.04 596
10861.03 618
10862.01 590
10863.00 602
10863.98 647
10864.96 698
10865.95 620
10866.93 585
10867.92 637
10868.90 684
10869.89 598
10870.87 615
10871.86 664
10872.84 671
10873.83 666
10874.81 669
10875.80 643
10876.78 675
10877.77 722
10878.75 716
10879.74 699
10880.72 708
10881.71 754
10882.69 739
10883.68 715
10884.66 673
10885.65 682
10886.63 697
10887.62 742
10888.60 782
10889.59 752
10890.57 752
10891.56 683
10892.55 729
10893.53 760
10894.52 706
10895.50 777
10896.49 751
10897.47 714
10898.46 728
10899.45 694
10900.43 746
10901.42 752
10902.40 784
10903.39 754
10904.38 736
10905.36 784
10906.35 743
10907.34 801
10908.32 750
10909.31 795
10910.29 872
10911.28 865
10912.27 841
10913.25 859
10914.24 799
10915.23 829
10916.21 839
10917.20 819
10918.19 810
10919.17 792
10920.16 889
10921.15 848
10922.14 879
10923.12 895
10924.11 814
10925.10 821
10926.08 905
10927.07 941
10928.06 927
10929.05 905
10930.03 966
10931.02 937
10932.01 936
10933.00 935
10933.98 877
10934.97 921
10935.96 896
10936.95 923
10937.93 936
10938.92 991
10939.91 1043
10940.90 1049
10941.88 1059
10942.87 1068
10943.86 1042
10944.85 1035
10945.84 988
10946.82 1063
10947.81 1092
10948.80 1018
10949.79 1125
10950.78 1108
10951.77 1127
10952.75 1205
10953.74 1265
10954.73 1292
10955.72 1412
10956.71 1458
10957.70 1544
10958.69 1440
10959.67 1458
10960.66 1409
10961.65 1392
10962.64 1351
10963.63 1167
10964.62 1121
10965.61 1144
10966.60 1126
10967.58 1139
10968.57 1094
10969.56 1122
10970.55 1103
10971.54 1123
10972.53 1085
10973.52 1071
10974.51 1086
10975.50 1057
10976.49 1087
10977.48 1058
10978.47 1100
10979.46 1150
10980.45 1114
10981.44 1113
10982.43 1136
10983.42 1185
10984.41 1220
10985.40 1245
10986.38 1190
10987.37 1216
10988.36 1240
10989.35 1291
10990.34 1216
10991.34 1228
10992.33 1294
10993.32 1454
10994.31 1587
10995.30 1714
10996.29 1854
10997.28 1949
10998.27 2013
10999.26 2071
11000.25 2102
11001.24 2015
11002.23 1853
11003.22 1666
11004.21 1562
11005.20 1445
11006.19 1323
11007.18 1214
11008.17 1140
11009.16 1146
11010.16 1094
11011.15 1070
11012.14 1075
11013.13 986
11014.12 952
11015.11 955
11016.10 973
11017.09 1003
11018.08 1003
11019.08 987
11020.07 990
11021.06 967
11022.05 957
11023.04 1035
11024.03 1018
11025.03 965
11026.02 976
11027.01 1040
11028.00 912
11028.99 919
11029.98 917
11030.98 960
11031.97 967
11032.96 956
11033.95 973
11034.94 920
11035.94 895
11036.93 917
11037.92 967
11038.91 983
11039.91 1042
11040.90 915
11041.89 865
11042.88 859
11043.87 894
11044.87 886
11045.86 844
11046.85 867
11047.85 846
11048.84 827
11049.83 830
11050.82 803
11051.82 825
11052.81 798
11053.80 757
11054.80 800
11055.79 756
11056.78 781
11057.77 721
11058.77 723
11059.76 757
11060.75 856
11061.75 785
11062.74 775
11063.73 810
11064.73 786
11065.72 784
11066.71 837
11067.71 900
11068.70 805
11069.70 843
11070.69 820
11071.68 808
11072.68 817
11073.67 790
11074.66 832
11075.66 824
11076.65 838
11077.65 805
11078.64 888
11079.63 817
11080.63 853
11081.62 848
11082.62 842
11083.61 790
11084.61 780
11085.60 789
11086.59 793
11087.59 791
11088.58 773
11089.58 816
11090.57 811
11091.57 766
11092.56 737
11093.56 767
11094.55 805
11095.55 784
11096.54 749
11097.54 842
11098.53 739
11099.53 740
11100.52 783
11101.52 784
11102.51 678
11103.51 738
11104.50 742
11105.50 764
11106.49 752
11107.49 755
11108.48 737
11109.48 780
11110.47 771
11111.47 745
11112.46 754
11113.46 799
11114.46 761
11115.45 728
11116.45 741
11117.44 697
11118.44 770
11119.43 753
11120.43 748
11121.43 790
11122.42 775
11123.42 806
11124.41 801
11125.41 808
11126.41 775
11127.40 788
11128.40 819
11129.40 750
11130.39 697
11131.39 753
11132.39 717
11133.38 737
11134.38 727
11135.37 724
11136.37 739
11137.37 728
11138.37 657
11139.36 658
11140.36 717
11141.36 700
11142.35 752
11143.35 802
11144.35 796
11145.34 700
11146.34 731
11147.34 727
11148.33 771
11149.33 661
11150.33 702
11151.33 711
11152.32 611
11153.32 653
11154.32 680
11155.32 729
11156.31 709
11157.31 705
11158.31 755
11159.31 660
11160.30 630
11161.30 673
11162.30 678
11163.30 700
11164.30 758
11165.29 736
11166.29 718
11167.29 695
11168.29 646
11169.29 658
11170.28 661
11171.28 680
11172.28 702
11173.28 731
11174.28 752
11175.28 684
11176.27 699
11177.27 686
11178.27 682
11179.27 689
11180.27 662
11181.27 706
11182.27 664
11183.26 728
11184.26 670
11185.26 621
11186.26 639
11187.26 701
11188.26 681
11189.26 707
11190.26 659
11191.26 740
11192.26 772
11193.25 739
11194.25 748
11195.25 757
11196.25 676
11197.25 652
11198.25 673
11199.25 686
11200.25 674
11201.25 700
11202.25 726
11203.25 677
11204.25 674
11205.25 753
11206.25 726
11207.25 637
11208.25 645
11209.25 648
11210.25 716
11211.25 684
11212.25 638
11213.25 653
11214.25 662
11215.25 627
11216.25 709
11217.25 663
11218.25 643
11219.25 667
11220.25 653
11221.25 696
11222.25 695
11223.25 616
11224.25 640
11225.25 678
11226.25 615
11227.25 666
11228.25 667
11229.26 691
11230.26 617
11231.26 609
11232.26 616
11233.26 649
11234.26 628
11235.26 623
11236.26 648
11237.26 629
11238.27 619
11239.27 618
11240.27 714
11241.27 625
11242.27 619
11243.27 614
11244.27 675
11245.27 608
11246.28 615
11247.28 653
11248.28 658
11249.28 672
11250.28 640
11251.28 679
11252.29 684
11253.29 676
11254.29 671
11255.29 695
11256.29 621
11257.30 677
11258.30 662
11259.30 643
11260.30 631
11261.31 678
11262.31 678
11263.31 683
11264.31 670
11265.31 663
11266.32 620
11267.32 650
11268.32 677
11269.32 731
11270.33 704
11271.33 671
11272.33 707
11273.34 730
11274.34 801
11275.34 793
11276.34 769
11277.35 790
11278.35 755
11279.35 825
11280.36 772
11281.36 751
11282.36 734
11283.37 782
11284.37 676
11285.37 687
11286.38 675
11287.38 676
11288.38 649
11289.39 679
11290.39 682
11291.39 712
11292.40 676
11293.40 724
11294.40 679
11295.41 660
11296.41 681
11297.42 682
11298.42 678
11299.42 693
11300.43 706
11301.43 672
11302.44 662
11303.44 672
11304.44 640
11305.45 636
11306.45 682
11307.46 705
11308.46 779
11309.47 725
11310.47 793
11311.47 800
11312.48 746
11313.48 798
11314.49 803
11315.49 796
11316.50 754
11317.50 754
11318.51 753
11319.51 727
11320.52 680
11321.52 695
11322.53 678
11323.53 687
11324.54 688
11325.54 605
11326.55 620
11327.55 641
11328.56 653
11329.56 637
11330.57 638
11331.57 631
11332.58 663
11333.58 679
11334.59 659
11335.60 665
11336.60 676
11337.61 680
11338.61 712
11339.62 795
11340.62 714
11341.63 670
11342.64 689
11343.64 686
11344.65 620
11345.65 663
11346.66 610
11347.67 656
11348.67 611
11349.68 662
11350.68 637
11351.69 653
11352.70 639
11353.70 622
11354.71 626
11355.72 589
11356.72 578
11357.73 633
11358.74 610
11359.74 642
11360.75 622
11361.76 620
11362.76 622
11363.77 650
11364.78 603
11365.78 575
11366.79 671
11367.80 648
11368.80 556
11369.81 593
11370.82 636
11371.83 669
11372.83 630
11373.84 615
11374.85 576
11375.85 622
11376.86 621
11377.87 582
11378.88 626
11379.88 601
11380.89 590
11381.90 640
11382.91 643
11383.92 652
11384.92 638
11385.93 637
11386.94 677
11387.95 635
11388.95 657
11389.96 646
11390.97 639
11391.98 648
11392.99 563
11393.99 577
11395.00 619
11396.01 600
11397.02 587
11398.03 611
11399.04 584
11400.04 631
11401.05 671
11402.06 644
11403.07 562
11404.08 643
11405.09 635
11406.10 579
11407.11 600
11408.11 591
11409.12 593
11410.13 627
11411.14 635
11412.15 629
11413.16 638
11414.17 651
11415.18 652
11416.19 602
11417.19 640
11418.20 611
11419.21 618
11420.22 613
11421.23 618
11422.24 646
11423.25 636
11424.26 644
11425.27 610
11426.28 622
11427.29 627
11428.30 644
11429.31 575
11430.32 555
11431.33 610
11432.34 649
11433.35 654
11434.36 627
11435.37 601
11436.38 621
11437.39 625
11438.40 613
11439.41 586
11440.42 605
11441.43 631
11442.44 651
11443.45 639
11444.46 594
11445.47 619
11446.48 660
11447.49 664
11448.50 631
11449.51 637
11450.52 604
11451.53 647
11452.54 620
11453.56 672
11454.57 633
11455.58 632
11456.59 579
11457.60 640
11458.61 614
11459.62 626
11460.63 598
11461.64 608
11462.65 627
11463.67 667
11464.68 638
11465.69 618
11466.70 641
11467.71 649
11468.72 669
11469.73 645
11470.75 607
11471.76 626
11472.77 626
11473.78 663
11474.79 647
11475.80 671
11476.82 691
11477.83 709
11478.84 699
11479.85 705
11480.86 625
11481.88 633
11482.89 624
11483.90 623
11484.91 640
11485.92 697
11486.94 634
11487.95 616
11488.96 680
11489.97 646
11490.99 639
11492.00 670
11493.01 612
11494.02 634
11495.04 646
11496.05 695
11497.06 719
11498.08 694
11499.09 646
11500.10 675
11501.11 643
11502.13 657
11503.14 658
11504.15 619
11505.17 685
11506.18 674
11507.19 639
11508.21 710
11509.22 693
11510.23 656
11511.25 693
11512.26 656
11513.27 663
11514.29 677
11515.30 625
11516.31 680
11517.33 646
11518.34 687
11519.35 670
11520.37 751
11521.38 635
11522.40 743
11523.41 719
11524.42 714
11525.44 777
11526.45 721
11527.47 712
11528.48 712
11529.49 690
11530.51 665
11531.52 697
11532.54 709
11533.55 729
11534.56 685
11535.58 745
11536.59 709
11537.61 691
11538.62 763
11539.64 743
11540.65 771
11541.67 758
11542.68 775
11543.70 741
11544.71 769
11545.73 720
11546.74 805
11547.76 718
11548.77 780
11549.79 795
11550.80 771
11551.82 823
11552.83 825
11553.85 887
11554.86 898
11555.88 866
11556.89 776
11557.91 880
11558.92 884
11559.94 855
11560.95 913
11561.97 899
11562.99 901
11564.00 959
11565.02 926
11566.03 883
11567.05 920
11568.06 946
11569.08 950
11570.10 1042
11571.11 1026
11572.13 1033
11573.14 1068
11574.16 1115
11575.18 1124
11576.19 1165
11577.21 1209
11578.23 1188
11579.24 1313
11580.26 1267
11581.27 1319
11582.29 1347
11583.31 1372
11584.32 1351
11585.34 1333
11586.36 1343
11587.37 1392
11588.39 1430
11589.41 1465
11590.42 1685
11591.44 1702
11592.46 1905
11593.48 2114
11594.49 2391
11595.51 2880
11596.53 3143
11597.54 3243
11598.56 3328
11599.58 3252
11600.60 3137
11601.61 2873
11602.63 2551
11603.65 2237
11604.67 1967
11605.68 1832
11606.70 1662
11607.72 1515
11608.74 1349
11609.75 1280
11610.77 1267
11611.79 1121
11612.81 1165
11613.82 1157
11614.84 1185
11615.86 1146
11616.88 1020
11617.90 969
11618.91 997
11619.93 1000
11620.95 956
11621.97 974
11622.99 994
11624.01 972
11625.02 955
11626.04 941
11627.06 876
11628.08 855
11629.10 887
11630.12 959
11631.14 947
11632.15 992
11633.17 1012
11634.19 980
11635.21 968
11636.23 986
11637.25 946
11638.27 958
11639.29 942
11640.31 850
11641.32 905
11642.34 894
11643.36 822
11644.38 863
11645.40 794
11646.42 771
11647.44 781
11648.46 819
11649.48 802
11650.50 755
11651.52 739
11652.54 833
11653.56 765
11654.58 787
11655.60 804
11656.62 794
11657.64 865
11658.66 834
11659.68 723
11660.70 817
11661.72 860
11662.74 845
11663.76 784
11664.78 787
11665.80 823
11666.82 832
11667.84 911
11668.86 855
11669.88 826
11670.90 861
11671.92 895
11672.94 885
11673.96 898
11674.98 904
11676.00 913
11677.02 902
11678.04 867
11679.06 863
11680.08 976
11681.10 900
11682.12 888
11683.15 895
11684.17 906
11685.19 903
11686.21 831
11687.23 825
11688.25 879
11689.27 865
11690.29 842
11691.31 826
11692.34 782
11693.36 800
11694.38 810
11695.40 833
11696.42 804
11697.44 842
11698.46 881
11699.49 822
11700.51 824
11701.53 813
11702.55 829
11703.57 745
11704.60 741
11705.62 797
11706.64 719
11707.66 768
11708.68 816
11709.71 726
11710.73 769
11711.75 801
11712.77 802
11713.79 759
11714.82 769
11715.84 758
11716.86 765
11717.88 725
11718.91 724
11719.93 752
11720.95 644
11721.97 684
11723.00 660
11724.02 699
11725.04 715
11726.06 739
11727.09 706
11728.11 666
11729.13 685
11730.16 752
11731.18 714
11732.20 664
11733.23 683
11734.25 689
11735.27 725
11736.30 663
11737.32 639
11738.34 696
11739.37 664
11740.39 677
11741.41 731
11742.44 699
11743.46 707
11744.48 754
11745.51 749
11746.53 685
11747.55 717
11748.58 704
11749.60 681
11750.63 679
11751.65 677
11752.67 694
11753.70 641
11754.72 654
11755.75 630
11756.77 623
11757.79 636
11758.82 662
11759.84 683
11760.87 646
11761.89 651
11762.92 626
11763.94 607
11764.96 647
11765.99 625
11767.01 645
11768.04 652
11769.06 606
11770.09 680
11771.11 623
11772.14 650
11773.16 687
11774.19 664
11775.21 599
11776.24 640
11777.26 673
11778.29 616
11779.31 624
11780.34 623
11781.36 606
11782.39 638
11783.41 660
11784.44 684
11785.46 742
11786.49 682
11787.52 584
11788.54 625
11789.57 634
11790.59 627
11791.62 652
11792.64 640
11793.67 592
11794.69 604
11795.72 622
11796.75 590
11797.77 589
11798.80 624
11799.82 606
11800.85 635
11801.88 619
11802.90 649
11803.93 627
11804.96 641
11805.98 623
11807.01 666
11808.03 625
11809.06 664
11810.09 670
11811.11 625
11812.14 596
11813.17 645
11814.19 650
11815.22 606
11816.25 624
11817.27 615
11818.30 625
11819.33 663
11820.35 624
11821.38 650
11822.41 650
11823.44 615
11824.46 634
11825.49 644
11826.52 687
11827.54 708
11828.57 720
11829.60 620
11830.63 629
11831.65 668
11832.68 663
11833.71 637
11834.74 625
11835.76 641
11836.79 634
11837.82 648
11838.85 650
11839.87 615
11840.90 623
11841.93 674
11842.96 627
11843.99 673
11845.01 649
11846.04 652
11847.07 664
11848.10 666
11849.13 664
11850.15 680
11851.18 680
11852.21 691
11853.24 699
11854.27 597
11855.30 661
11856.33 670
11857.35 615
11858.38 661
11859.41 714
11860.44 709
11861.47 615
11862.50 640
11863.53 618
11864.55 664
11865.58 690
11866.61 700
11867.64 687
11868.67 654
11869.70 642
11870.73 681
11871.76 721
11872.79 691
11873.82 724
11874.85 735
11875.88 735
11876.90 753
11877.93 759
11878.96 753
11879.99 716
11881.02 690
11882.05 764
11883.08 755
11884.11 734
11885.14 752
11886.17 790
11887.20 788
11888.23 764
11889.26 762
11890.29 760
11891.32 745
11892.35 780
11893.38 834
11894.41 778
11895.44 823
11896.47 859
11897.50 872
11898.53 947
11899.56 937
11900.59 880
11901.62 921
11902.65 865
11903.68 905
11904.71 879
11905.75 878
11906.78 925
11907.81 828
11908.84 845
11909.87 883
11910.90 830
11911.93 885
11912.96 812
11913.99 781
11915.02 809
11916.05 806
11917.09 904
11918.12 825
11919.15 883
11920.18 845
11921.21 907
11922.24 836
11923.27 875
11924.30 977
11925.34 1039
11926.37 1128
11927.40 1114
11928.43 1231
11929.46 1288
11930.49 1320
11931.53 1266
11932.56 1236
11933.59 1280
11934.62 1203
11935.65 1071
11936.69 1009
11937.72 960
11938.75 922
11939.78 956
11940.81 852
11941.85 864
11942.88 824
11943.91 789
11944.94 760
11945.98 796
11947.01 746
11948.04 793
11949.07 808
11950.11 754
11951.14 704
11952.17 794
11953.20 763
11954.24 732
11955.27 760
11956.30 722
11957.34 686
11958.37 747
11959.40 741
11960.43 702
11961.47 712
11962.50 764
11963.53 721
11964.57 768
11965.60 780
11966.63 773
11967.67 791
11968.70 759
11969.73 756
11970.77 728
11971.80 800
11972.83 763
11973.87 703
11974.90 751
11975.93 771
11976.97 830
11978.00 779
11979.04 771
11980.07 740
11981.10 726
11982.14 723
11983.17 780
11984.21 719
11985.24 713
11986.27 669
11987.31 747
11988.34 773
11989.38 724
11990.41 676
11991.45 735
11992.48 708
11993.51 717
11994.55 748
11995.58 782
11996.62 747
11997.65 779
11998.69 734
11999.72 722
12000.76 745
12001.79 723
12002.83 784
12003.86 838
12004.90 786
12005.93 773
12006.97 833
12008.00 815
12009.04 817
12010.07 824
12011.11 818
12012.14 811
12013.18 852
12014.21 846
12015.25 884
12016.28 836
12017.32 904
12018.35 924
12019.39 875
12020.43 856
12021.46 856
12022.50 861
12023.53 886
12024.57 832
12025.60 812
12026.64 828
12027.68 864
12028.71 798
12029.75 817
12030.78 781
12031.82 837
12032.86 858
12033.89 801
12034.93 827
12035.97 761
12037.00 808
12038.04 811
12039.07 869
12040.11 805
12041.15 780
12042.18 784
12043.22 737
12044.26 790
12045.29 801
12046.33 779
12047.37 801
12048.40 788
12049.44 790
12050.48 791
12051.52 849
12052.55 869
12053.59 842
12054.63 790
12055.66 826
12056.70 839
12057.74 776
12058.78 827
12059.81 795
12060.85 868
12061.89 860
12062.92 854
12063.96 819
12065.00 852
12066.04 856
12067.07 886
12068.11 850
12069.15 830
12070.19 875
12071.23 877
12072.26 866
12073.30 828
12074.34 817
12075.38 865
12076.42 820
12077.45 818
12078.49 810
12079.53 844
12080.57 859
12081.61 854
12082.64 825
12083.68 855
12084.72 900
12085.76 899
12086.80 906
12087.84 940
12088.88 931
12089.91 903
12090.95 897
12091.99 972
12093.03 931
12094.07 873
12095.11 912
12096.15 953
12097.19 1000
12098.22 1039
12099.26 1085
12100.30 1144
12101.34 1120
12102.38 1100
12103.42 1083
12104.46 1090
12105.50 1031
12106.54 1003
12107.58 996
12108.62 935
12109.66 879
12110.70 859
12111.74 870
12112.78 843
12113.81 745
12114.85 794
12115.89 737
12116.93 741
12117.97 796
12119.01 755
12120.05 739
12121.09 664
12122.13 733
12123.17 721
12124.21 758
12125.25 709
12126.29 629
12127.33 701
12128.37 707
12129.42 711
12130.46 736
12131.50 797
12132.54 722
12133.58 667
12134.62 751
12135.66 716
12136.70 728
12137.74 710
12138.78 739
12139.82 688
12140.86 678
12141.90 702
12142.94 734
12143.98 693
12145.03 672
12146.07 681
12147.11 670
12148.15 714
12149.19 692
12150.23 713
12151.27 647
12152.31 632
12153.35 672
12154.40 711
12155.44 677
12156.48 628
12157.52 634
12158.56 699
12159.60 705
12160.65 695
12161.69 667
12162.73 664
12163.77 620
12164.81 667
12165.85 670
12166.90 681
12167.94 672
12168.98 725
12170.02 716
12171.06 635
12172.11 613
12173.15 749
12174.19 687
12175.23 696
12176.28 680
12177.32 650
12178.36 683
12179.40 700
12180.45 682
12181.49 660
12182.53 689
12183.57 666
12184.62 716
12185.66 653
12186.70 698
12187.74 702
12188.79 647
12189.83 651
12190.87 670
12191.92 628
12192.96 633
12194.00 616
12195.05 592
12196.09 660
12197.13 690
12198.18 624
12199.22 680
12200.26 655
12201.31 651
12202.35 649
12203.39 678
12204.44 603
12205.48 650
12206.52 620
12207.57 665
12208.61 675
12209.65 664
12210.70 609
12211.74 668
12212.79 635
12213.83 616
12214.87 625
12215.92 645
12216.96 721
12218.01 690
12219.05 678
12220.09 659
12221.14 607
12222.18 659
12223.23 667
12224.27 678
12225.32 675
12226.36 684
12227.41 700
12228.45 714
12229.49 702
12230.54 653
12231.58 725
12232.63 709
12233.67 627
12234.72 618
12235.76 612
12236.81 682
12237.85 621
12238.90 665
12239.94 654
12240.99 620
12242.03 603
12243.08 596
12244.12 609
12245.17 649
12246.21 681
12247.26 594
12248.31 615
12249.35 624
12250.40 612
12251.44 611
12252.49 541
12253.53 559
12254.58 570
12255.62 649
12256.67 613
12257.72 627
12258.76 636
12259.81 633
12260.85 649
12261.90 566
12262.95 631
12263.99 635
12265.04 606
12266.08 569
12267.13 587
12268.18 626
12269.22 581
12270.27 596
12271.32 606
12272.36 601
12273.41 584
12274.46 587
12275.50 560
12276.55 556
12277.60 626
12278.64 568
12279.69 584
12280.74 579
12281.78 583
12282.83 568
12283.88 600
12284.92 605
12285.97 621
12287.02 586
12288.07 616
12289.11 608
12290.16 602
12291.21 586
12292.25 539
12293.30 535
12294.35 572
12295.40 606
12296.44 562
12297.49 540
12298.54 599
12299.59 549
12300.63 552
12301.68 566
12302.73 578
12303.78 587
12304.83 614
12305.87 587
12306.92 601
12307.97 592
12309.02 567
12310.07 564
12311.11 586
12312.16 558
12313.21 578
12314.26 552
12315.31 589
12316.35 569
12317.40 567
12318.45 553
12319.50 500
12320.55 518
12321.60 490
12322.65 543
12323.69 527
12324.74 555
12325.79 543
12326.84 557
12327.89 527
12328.94 581
12329.99 521
12331.04 525
12332.09 568
12333.13 556
12334.18 483
12335.23 487
12336.28 539
12337.33 539
12338.38 538
12339.43 516
12340.48 563
12341.53 571
12342.58 515
12343.63 585
12344.68 590
12345.73 518
12346.78 574
12347.83 584
12348.88 551
12349.93 552
12350.98 549
12352.03 507
12353.07 565
12354.12 497
12355.17 555
12356.22 548
12357.28 571
12358.33 553
12359.38 513
12360.43 540
12361.48 557
12362.53 577
12363.58 543
12364.63 550
12365.68 579
12366.73 528
12367.78 553
12368.83 588
12369.88 576
12370.93 578
12371.98 549
12373.03 579
12374.08 613
12375.13 577
12376.18 551
12377.24 521
12378.29 537
12379.34 593
12380.39 587
12381.44 593
12382.49 494
12383.54 522
12384.59 551
12385.64 542
12386.70 606
12387.75 624
12388.80 592
12389.85 566
12390.90 515
12391.95 582
12393.00 537
12394.06 553
12395.11 553
12396.16 551
12397.21 574
12398.26 576
12399.32 574
12400.37 557
12401.42 591
12402.47 577
12403.52 586
12404.58 637
12405.63 595
12406.68 583
12407.73 659
12408.78 627
12409.84 571
12410.89 526
12411.94 551
12412.99 564
12414.05 573
12415.10 584
12416.15 592
12417.20 572
12418.26 591
12419.31 621
12420.36 574
12421.42 554
12422.47 540
12423.52 613
12424.57 611
12425.63 622
12426.68 578
12427.73 582
12428.79 619
12429.84 603
12430.89 601
12431.95 581
12433.00 591
12434.05 603
12435.11 606
12436.16 635
12437.21 582
12438.27 643
12439.32 643
12440.37 587
12441.43 592
12442.48 589
12443.54 598
12444.59 623
12445.64 582
12446.70 625
12447.75 613
12448.80 603
12449.86 589
12450.91 618
12451.97 571
12453.02 565
12454.08 563
12455.13 584
12456.18 581
12457.24 595
12458.29 605
12459.35 597
12460.40 534
12461.46 641
12462.51 623
12463.57 643
12464.62 664
12465.67 619
12466.73 609
12467.78 598
12468.84 654
12469.89 648
12470.95 684
12472.00 643
12473.06 675
12474.11 646
12475.17 657
12476.22 699
12477.28 756
12478.33 718
12479.39 725
12480.45 702
12481.50 732
12482.56 719
12483.61 762
12484.67 744
12485.72 815
12486.78 885
12487.83 919
12488.89 938
12489.95 1054
12491.00 1126
12492.06 1186
12493.11 1200
12494.17 1255
12495.22 1307
12496.28 1208
12497.34 1120
12498.39 1103
12499.45 1012
12500.50 939
12501.56 930
12502.62 814
12503.67 824
12504.73 799
12505.79 766
12506.84 705
12507.90 671
12508.96 676
12510.01 745
12511.07 734
12512.13 723
12513.18 640
12514.24 656
12515.30 689
12516.35 679
12517.41 705
12518.47 703
12519.52 683
12520.58 654
12521.64 689
12522.70 629
12523.75 648
12524.81 665
12525.87 658
12526.92 672
12527.98 664
12529.04 722
12530.10 702
12531.15 667
12532.21 686
12533.27 654
12534.33 666
12535.38 674
12536.44 607
12537.50 612
12538.56 619
12539.62 615
12540.67 648
12541.73 613
12542.79 600
12543.85 629
12544.91 667
12545.96 658
12547.02 647
12548.08 644
12549.14 633
12550.20 685
12551.25 678
12552.31 656
12553.37 642
12554.43 659
12555.49 685
12556.55 636
12557.61 661
12558.66 679
12559.72 695
12560.78 729
12561.84 714
12562.90 690
12563.96 719
12565.02 676
12566.08 696
12567.14 771
12568.19 865
12569.25 827
12570.31 890
12571.37 908
12572.43 894
12573.49 940
12574.55 925
12575.61 971
12576.67 920
12577.73 879
12578.79 896
12579.85 900
12580.91 859
12581.97 812
12583.03 879
12584.09 758
12585.15 796
12586.20 776
12587.26 815
12588.32 792
12589.38 870
12590.44 788
12591.50 788
12592.56 765
12593.62 724
12594.69 773
12595.75 704
12596.81 727
12597.87 751
12598.93 718
12599.99 698
12601.05 712
12602.11 722
12603.17 733
12604.23 726
12605.29 706
12606.35 709
12607.41 662
12608.47 667
12609.53 730
12610.59 703
12611.65 721
12612.71 742
12613.78 733
12614.84 760
12615.90 673
12616.96 732
12618.02 734
12619.08 704
12620.14 721
12621.20 783
12622.27 796
12623.33 709
12624.39 707
12625.45 716
12626.51 680
12627.57 647
12628.63 646
12629.70 691
12630.76 622
12631.82 637
12632.88 727
12633.94 681
12635.00 708
12636.07 717
12637.13 704
12638.19 678
12639.25 635
12640.31 692
12641.38 665
12642.44 717
12643.50 754
12644.56 691
12645.63 716
12646.69 680
12647.75 745
12648.81 782
12649.88 746
12650.94 757
12652.00 736
12653.06 800
12654.13 796
12655.19 823
12656.25 750
12657.31 827
12658.38 778
12659.44 747
12660.50 728
12661.57 807
12662.63 791
12663.69 749
12664.76 771
12665.82 728
12666.88 761
12667.95 774
12669.01 781
12670.07 761
12671.14 716
12672.20 737
12673.26 764
12674.33 794
12675.39 784
12676.45 757
12677.52 787
12678.58 766
12679.64 791
12680.71 830
12681.77 812
12682.84 799
12683.90 808
12684.96 811
12686.03 837
12687.09 800
12688.16 781
12689.22 829
12690.28 825
12691.35 807
12692.41 865
12693.48 870
12694.54 842
12695.61 888
12696.67 923
12697.74 903
12698.80 934
12699.86 954
12700.93 963
12701.99 1034
12703.06 1037
12704.12 998
12705.19 971
12706.25 988
12707.32 956
12708.38 941
12709.45 938
12710.51 836
12711.58 815
12712.64 900
12713.71 879
12714.77 832
12715.84 779
12716.90 867
12717.97 899
12719.03 809
12720.10 816
12721.17 830
12722.23 806
12723.30 854
12724.36 808
12725.43 794
12726.49 760
12727.56 777
12728.63 815
12729.69 815
12730.76 800
12731.82 749
12732.89 817
12733.96 808
12735.02 826
12736.09 832
12737.15 828
12738.22 798
12739.29 781
12740.35 774
12741.42 775
12742.49 817
12743.55 849
12744.62 743
12745.68 766
12746.75 773
12747.82 743
12748.88 779
12749.95 724
12751.02 724
12752.09 750
12753.15 711
12754.22 740
12755.29 752
12756.35 708
12757.42 696
12758.49 681
12759.55 712
12760.62 688
12761.69 695
12762.76 693
12763.82 680
12764.89 663
12765.96 704
12767.03 687
12768.09 673
12769.16 651
12770.23 669
12771.30 688
12772.36 612
12773.43 650
12774.50 646
12775.57 683
12776.63 641
12777.70 682
12778.77 707
12779.84 688
12780.91 630
12781.97 613
12783.04 651
12784.11 600
12785.18 632
12786.25 648
12787.31 652
12788.38 657
12789.45 639
12790.52 653
12791.59 639
12792.66 605
12793.73 621
12794.79 643
12795.86 662
12796.93 675
12798.00 653
12799.07 657
12800.14 670
12801.21 630
12802.28 621
12803.34 619
12804.41 593
12805.48 647
12806.55 672
12807.62 657
12808.69 625
12809.76 605
12810.83 602
12811.90 631
12812.97 663
12814.04 690
12815.11 682
12816.18 624
12817.25 688
12818.31 648
12819.38 655
12820.45 639
12821.52 633
12822.59 622
12823.66 616
12824.73 575
12825.80 620
12826.87 604
12827.94 588
12829.01 606
12830.08 544
12831.15 558
12832.22 608
12833.29 628
12834.36 636
12835.43 596
12836.50 618
12837.57 598
12838.65 578
12839.72 596
12840.79 565
12841.86 620
12842.93 551
12844.00 590
12845.07 584
12846.14 591
12847.21 582
12848.28 590
12849.35 579
12850.42 524
12851.49 573
12852.57 581
12853.64 583
12854.71 568
12855.78 521
12856.85 602
12857.92 606
12858.99 601
12860.06 571
12861.13 606
12862.21 620
12863.28 545
12864.35 520
12865.42 619
12866.49 563
12867.56 595
12868.64 600
12869.71 565
12870.78 534
12871.85 527
12872.92 467
12874.00 513
12875.07 509
12876.14 559
12877.21 552
12878.28 544
12879.36 501
12880.43 516
12881.50 530
12882.57 561
12883.64 535
12884.72 548
12885.79 528
12886.86 552
12887.93 525
12889.01 513
12890.08 536
12891.15 522
12892.22 520
12893.30 504
12894.37 517
12895.44 506
12896.52 558
12897.59 545
12898.66 525
12899.73 517
12900.81 491
12901.88 537
12902.95 520
12904.03 485
12905.10 493
12906.17 494
12907.25 494
12908.32 533
12909.39 539
12910.47 513
12911.54 489
12912.61 520
12913.69 553
12914.76 551
12915.83 487
12916.91 483
12917.98 516
12919.06 515
12920.13 527
12921.20 523
12922.28 531
12923.35 456
12924.43 480
12925.50 498
12926.57 527
12927.65 524
12928.72 475
12929.80 501
12930.87 523
12931.95 461
12933.02 494
12934.09 545
12935.17 522
12936.24 512
12937.32 497
12938.39 502
12939.47 524
12940.54 458
12941.62 463
12942.69 489
12943.77 557
12944.84 525
12945.92 522
12946.99 519
12948.07 463
12949.14 505
12950.22 495
12951.29 547
12952.37 524
12953.44 518
12954.52 483
12955.59 488
12956.67 493
12957.74 554
12958.82 538
12959.89 487
12960.97 513
12962.04 578
12963.12 552
12964.20 510
12965.27 452
12966.35 495
12967.42 525
12968.50 483
12969.58 467
12970.65 484
12971.73 485
12972.80 497
12973.88 480
12974.96 496
12976.03 502
12977.11 503
12978.18 542
12979.26 555
12980.34 471
12981.41 491
12982.49 504
12983.57 524
12984.64 526
12985.72 535
12986.80 559
12987.87 525
12988.95 538
12990.03 501
12991.10 511
12992.18 529
12993.26 548
12994.33 490
12995.41 546
12996.49 474
12997.56 531
12998.64 529
12999.72 480
13000.80 516
13001.87 511
13002.95 552
13004.03 561
13005.11 551
13006.18 595
13007.26 561
13008.34 538
13009.42 515
13010.49 550
13011.57 544
13012.65 531
13013.73 505
13014.80 513
13015.88 490
13016.96 520
13018.04 530
13019.12 554
13020.19 549
13021.27 504
13022.35 534
13023.43 478
13024.51 494
13025.58 522
13026.66 533
13027.74 542
13028.82 533
13029.90 570
13030.98 580
13032.05 574
13033.13 524
13034.21 560
13035.29 541
13036.37 562
13037.45 569
13038.53 599
13039.61 590
13040.68 626
13041.76 592
13042.84 593
13043.92 588
13045.00 598
13046.08 601
13047.16 594
13048.24 556
13049.32 532
13050.40 536
13051.48 498
13052.55 565
13053.63 570
13054.71 593
13055.79 584
13056.87 545
13057.95 550
13059.03 511
13060.11 528
13061.19 541
13062.27 572
13063.35 592
13064.43 562
13065.51 533
13066.59 588
13067.67 528
13068.75 556
13069.83 525
13070.91 505
13071.99 547
13073.07 529
13074.15 485
13075.23 506
13076.31 510
13077.39 521
13078.47 544
13079.55 512
13080.63 525
13081.71 510
13082.79 556
13083.88 551
13084.96 463
13086.04 467
13087.12 509
13088.20 473
13089.28 498
13090.36 480
13091.44 513
13092.52 511
13093.60 490
13094.68 509
13095.77 480
13096.85 521
13097.93 469
13099.01 533
13100.09 506
13101.17 494
13102.25 536
13103.34 456
13104.42 529
13105.50 520
13106.58 472
13107.66 474
13108.74 422
13109.82 479
13110.91 458
13111.99 448
13113.07 443
13114.15 490
13115.23 468
13116.32 486
13117.40 471
13118.48 451
13119.56 447
13120.64 485
13121.73 464
13122.81 509
13123.89 524
13124.97 470
13126.06 525
13127.14 489
13128.22 433
13129.30 469
13130.39 490
13131.47 499
13132.55 479
13133.63 496
13134.72 515
13135.80 495
13136.88 467
13137.97 452
13139.05 483
13140.13 493
13141.21 490
13142.30 509
13143.38 462
13144.46 485
13145.55 477
13146.63 448
13147.71 445
13148.80 458
13149.88 490
13150.96 476
13152.05 488
13153.13 471
13154.21 452
13155.30 518
13156.38 537
13157.47 481
13158.55 452
13159.63 513
13160.72 486
13161.80 509
13162.88 499
13163.97 463
13165.05 462
13166.14 510
13167.22 472
13168.31 457
13169.39 479
13170.47 505
13171.56 501
13172.64 471
13173.73 478
13174.81 535
13175.90 471
13176.98 463
13178.06 485
13179.15 504
13180.23 475
13181.32 474
13182.40 452
13183.49 495
13184.57 493
13185.66 514
13186.74 465
13187.83 477
13188.91 495
13190.00 528
13191.08 488
13192.17 441
13193.25 530
13194.34 495
13195.42 523
13196.51 498
13197.59 463
13198.68 473
13199.77 520
13200.85 511
13201.94 515
13203.02 439
13204.11 494
13205.19 466
13206.28 533
13207.36 499
13208.45 455
13209.54 490
13210.62 500
13211.71 427
13212.79 480
13213.88 475
13214.97 524
13216.05 507
13217.14 500
13218.22 488
13219.31 502
13220.40 481
13221.48 513
13222.57 488
13223.66 470
13224.74 504
13225.83 503
13226.92 467
13228.00 503
13229.09 500
13230.18 512
13231.26 499
13232.35 445
13233.44 446
13234.52 488
13235.61 495
13236.70 470
13237.78 461
13238.87 493
13239.96 477
13241.05 467
13242.13 502
13243.22 458
13244.31 502
13245.39 489
13246.48 473
13247.57 507
13248.66 502
13249.74 504
13250.83 546
13251.92 525
13253.01 506
13254.10 497
13255.18 464
13256.27 563
13257.36 506
13258.45 554
13259.53 486
13260.62 491
13261.71 529
13262.80 542
13263.89 510
13264.97 526
13266.06 499
13267.15 480
13268.24 507
13269.33 488
13270.42 543
13271.50 509
13272.59 534
13273.68 524
13274.77 537
13275.86 583
13276.95 545
13278.04 484
13279.12 518
13280.21 519
13281.30 568
13282.39 521
13283.48 522
13284.57 523
13285.66 577
13286.75 543
13287.84 553
13288.93 541
13290.01 563
13291.10 574
13292.19 561
13293.28 595
13294.37 541
13295.46 565
13296.55 555
13297.64 614
13298.73 589
13299.82 542
13300.91 593
13302.00 619
13303.09 631
13304.18 587
13305.27 579
13306.36 569
13307.45 604
13308.54 635
13309.63 679
13310.72 636
13311.81 637
13312.90 631
13313.99 620
13315.08 581
13316.17 605
13317.26 627
13318.35 572
13319.44 578
13320.53 606
13321.62 608
13322.71 604
13323.80 586
13324.89 619
13325.98 607
13327.07 594
13328.16 638
13329.25 594
13330.35 620
13331.44 607
13332.53 631
13333.62 588
13334.71 581
13335.80 609
13336.89 640
13337.98 656
13339.07 615
13340.16 616
13341.26 674
13342.35 601
13343.44 675
13344.53 642
13345.62 618
13346.71 619
13347.80 647
13348.90 710
13349.99 673
13351.08 618
13352.17 665
13353.26 683
13354.36 642
13355.45 623
13356.54 662
13357.63 647
13358.72 680
13359.81 717
13360.91 685
13362.00 676
13363.09 718
13364.18 715
13365.28 770
13366.37 721
13367.46 782
13368.55 764
13369.65 741
13370.74 737
13371.83 714
13372.92 699
13374.02 681
13375.11 657
13376.20 704
13377.29 688
13378.39 682
13379.48 576
13380.57 599
13381.67 659
13382.76 566
13383.85 569
13384.94 615
13386.04 644
13387.13 610
13388.22 571
13389.32 545
13390.41 529
13391.50 599
13392.60 592
13393.69 588
13394.78 568
13395.88 612
13396.97 637
13398.06 629
13399.16 575
13400.25 533
13401.35 587
13402.44 571
13403.53 550
13404.63 567
13405.72 595
13406.82 593
13407.91 584
13409.00 578
13410.10 617
13411.19 571
13412.29 573
13413.38 588
13414.47 599
13415.57 604
13416.66 579
13417.76 610
13418.85 529
13419.95 589
13421.04 645
13422.14 647
13423.23 624
13424.33 582
13425.42 592
13426.51 597
13427.61 594
13428.70 604
13429.80 603
13430.89 641
13431.99 627
13433.08 637
13434.18 625
13435.27 647
13436.37 612
13437.46 662
13438.56 640
13439.66 630
13440.75 567
13441.85 572
13442.94 641
13444.04 647
13445.13 642
13446.23 659
13447.32 636
13448.42 626
13449.52 619
13450.61 649
13451.71 703
13452.80 680
13453.90 647
13454.99 675
13456.09 643
13457.19 665
13458.28 652
13459.38 667
13460.48 643
13461.57 661
13462.67 636
13463.76 629
13464.86 673
13465.96 630
13467.05 684
13468.15 654
13469.25 709
13470.34 719
13471.44 710
13472.54 749
13473.63 662
13474.73 682
13475.83 694
13476.92 715
13478.02 696
13479.12 734
13480.21 695
13481.31 738
13482.41 682
13483.50 719
13484.60 737
13485.70 750
13486.80 723
13487.89 765
13488.99 719
13490.09 739
13491.19 780
13492.28 776
13493.38 808
13494.48 772
13495.58 763
13496.67 833
13497.77 849
13498.87 852
13499.97 867
13501.06 890
13502.16 855
13503.26 872
13504.36 865
13505.46 872
13506.55 829
13507.65 771
13508.75 764
13509.85 732
13510.95 681
13512.05 673
13513.14 651
13514.24 673
13515.34 631
13516.44 613
13517.54 624
13518.64 606
13519.73 618
13520.83 648
13521.93 570
13523.03 611
13524.13 619
13525.23 589
13526.33 614
13527.43 632
13528.53 621
13529.62 670
13530.72 632
13531.82 559
13532.92 544
13534.02 619
13535.12 580
13536.22 577
13537.32 590
13538.42 599
13539.52 604
13540.62 595
13541.72 593
13542.82 616
13543.92 582
13545.01 646
13546.11 598
13547.21 626
13548.31 571
13549.41 574
13550.51 545
13551.61 565
13552.71 549
13553.81 556
13554.91 610
13556.01 549
13557.11 559
13558.21 542
13559.31 585
13560.41 634
13561.51 584
13562.61 564
13563.72 566
13564.82 582
13565.92 552
13567.02 519
13568.12 535
13569.22 589
13570.32 533
13571.42 548
13572.52 545
13573.62 548
13574.72 587
13575.82 579
13576.92 551
13578.02 598
13579.13 574
13580.23 625
13581.33 660
13582.43 603
13583.53 548
13584.63 601
13585.73 587
13586.83 641
13587.94 591
13589.04 601
13590.14 561
13591.24 551
13592.34 558
13593.44 593
13594.54 582
13595.65 613
13596.75 578
13597.85 596
13598.95 624
13600.05 609
13601.16 662
13602.26 576
13603.36 584
13604.46 616
13605.56 626
13606.67 607
13607.77 579
13608.87 553
13609.97 603
13611.07 615
13612.18 583
13613.28 571
13614.38 539
13615.48 591
13616.59 556
13617.69 575
13618.79 581
13619.89 559
13621.00 565
13622.10 603
13623.20 635
13624.31 568
13625.41 569
13626.51 591
13627.61 564
13628.72 601
13629.82 582
13630.92 560
13632.03 590
13633.13 596
13634.23 626
13635.34 547
13636.44 590
13637.54 578
13638.65 570
13639.75 579
13640.85 603
13641.96 615
13643.06 608
13644.16 540
13645.27 522
13646.37 518
13647.48 520
13648.58 531
13649.68 496
13650.79 519
13651.89 507
13653.00 569
13654.10 557
13655.20 508
13656.31 522
13657.41 540
13658.52 533
13659.62 562
13660.72 570
13661.83 562
13662.93 573
13664.04 538
13665.14 500
13666.25 548
13667.35 548
13668.46 539
13669.56 532
13670.67 508
13671.77 564
13672.88 536
13673.98 538
13675.09 531
13676.19 478
13677.30 492
13678.40 555
13679.51 579
13680.61 584
13681.72 582
13682.82 561
13683.93 571
13685.03 537
13686.14 522
13687.24 580
13688.35 609
13689.45 537
13690.56 552
13691.66 611
13692.77 619
13693.88 609
13694.98 551
13696.09 531
13697.19 603
13698.30 586
13699.40 601
13700.51 594
13701.62 528
13702.72 538
13703.83 546
13704.93 579
13706.04 578
13707.15 663
13708.25 591
13709.36 571
13710.47 611
13711.57 574
13712.68 553
13713.79 561
13714.89 639
13716.00 669
13717.11 659
13718.21 665
13719.32 691
13720.43 668
13721.53 678
13722.64 653
13723.75 627
13724.85 660
13725.96 665
13727.07 652
13728.17 670
13729.28 645
13730.39 730
13731.50 684
13732.60 670
13733.71 700
13734.82 712
13735.92 652
13737.03 646
13738.14 719
13739.25 708
13740.35 711
13741.46 664
13742.57 729
13743.68 748
13744.79 739
13745.89 704
13747.00 735
13748.11 731
13749.22 788
13750.32 808
13751.43 719
13752.54 754
13753.65 773
13754.76 749
13755.87 793
13756.97 785
13758.08 852
13759.19 861
13760.30 856
13761.41 861
13762.52 847
13763.62 935
13764.73 979
13765.84 995
13766.95 1089
13768.06 1095
13769.17 1081
13770.28 1098
13771.38 1197
13772.49 1090
13773.60 1096
13774.71 1130
13775.82 1106
13776.93 1049
13778.04 986
13779.15 929
13780.26 945
13781.37 888
13782.48 830
13783.58 799
13784.69 834
13785.80 829
13786.91 747
13788.02 720
13789.13 702
13790.24 809
13791.35 749
13792.46 762
13793.57 720
13794.68 756
13795.79 715
13796.90 747
13798.01 688
13799.12 639
13800.23 734
13801.34 686
13802.45 738
13803.56 697
13804.67 698
13805.78 693
13806.89 756
13808.00 716
13809.11 719
13810.22 686
13811.33 706
13812.44 700
13813.55 682
13814.66 688
13815.77 746
13816.88 754
13818.00 706
13819.11 706
13820.22 679
13821.33 656
13822.44 623
13823.55 656
13824.66 634
13825.77 662
13826.88 634
13827.99 701
13829.10 653
13830.22 676
13831.33 659
13832.44 699
13833.55 664
13834.66 655
13835.77 633
13836.88 646
13838.00 686
13839.11 662
13840.22 631
13841.33 664
13842.44 695
13843.55 661
13844.67 654
13845.78 634
13846.89 699
13848.00 756
13849.11 806
13850.23 691
13851.34 750
13852.45 689
13853.56 738
13854.67 703
13855.79 704
13856.90 716
13858.01 741
13859.12 843
13860.24 833
13861.35 814
13862.46 768
13863.57 807
13864.69 796
13865.80 855
13866.91 824
13868.02 794
13869.14 790
13870.25 760
13871.36 729
13872.47 754
13873.59 776
13874.70 712
13875.81 722
13876.93 695
13878.04 699
13879.15 726
13880.27 786
13881.38 700
13882.49 745
13883.61 688
13884.72 733
13885.83 730
13886.95 744
13888.06 742
13889.17 760
13890.29 769
13891.40 716
13892.51 728
13893.63 742
13894.74 786
13895.86 736
13896.97 754
13898.08 823
13899.20 810
13900.31 681
13901.43 704
13902.54 705
13903.65 726
13904.77 733
13905.88 758
13907.00 738
13908.11 699
13909.23 699
13910.34 651
13911.45 659
13912.57 655
13913.68 683
13914.80 634
13915.91 686
13917.03 668
13918.14 683
13919.26 612
13920.37 596
13921.49 637
13922.60 642
13923.72 629
13924.83 653
13925.95 677
13927.06 649
13928.18 655
13929.29 639
13930.41 643
13931.52 653
13932.64 642
13933.75 638
13934.87 633
13935.98 654
13937.10 589
13938.21 600
13939.33 654
13940.45 680
13941.56 652
13942.68 610
13943.79 643
13944.91 680
13946.03 649
13947.14 602
13948.26 601
13949.37 650
13950.49 662
13951.60 662
13952.72 655
13953.84 625
13954.95 601
13956.07 642
13957.19 644
13958.30 625
13959.42 625
13960.54 576
13961.65 603
13962.77 614
13963.88 677
13965.00 575
13966.12 642
13967.23 674
13968.35 710
13969.47 642
13970.59 587
13971.70 632
13972.82 598
13973.94 563
13975.05 571
13976.17 606
13977.29 631
13978.40 662
13979.52 622
13980.64 634
13981.76 619
13982.87 597
13983.99 618
13985.11 636
13986.23 594
13987.34 628
13988.46 637
13989.58 622
13990.70 590
13991.81 594
13992.93 640
13994.05 610
13995.17 651
13996.29 637
13997.40 686
13998.52 664
13999.64 636
14000.76 625
14001.88 615
14002.99 638
14004.11 630
14005.23 609
14006.35 586
14007.47 630
14008.58 656
14009.70 672
14010.82 689
14011.94 659
14013.06 626
14014.18 630
14015.30 646
14016.41 631
14017.53 617
14018.65 646
14019.77 704
14020.89 728
14022.01 681
14023.13 731
14024.25 677
14025.37 667
14026.48 647
14027.60 648
14028.72 656
14029.84 637
14030.96 645
14032.08 642
14033.20 595
14034.32 621
14035.44 625
14036.56 577
14037.68 589
14038.80 592
14039.92 641
14041.04 639
14042.16 562
14043.28 558
14044.40 590
14045.52 604
14046.64 579
14047.76 637
14048.88 580
14050.00 626
14051.12 639
14052.24 606
14053.36 554
14054.48 569
14055.60 602
14056.72 605
14057.84 588
14058.96 627
14060.08 606
14061.20 600
14062.32 666
14063.44 648
14064.56 632
14065.68 614
14066.80 599
14067.92 601
14069.04 634
14070.16 700
14071.28 671
14072.41 603
14073.53 632
14074.65 645
14075.77 639
14076.89 624
14078.01 649
14079.13 649
14080.25 662
14081.37 674
14082.50 657
14083.62 648
14084.74 697
14085.86 674
14086.98 639
14088.10 713
14089.23 726
14090.35 736
14091.47 753
14092.59 746
14093.71 810
14094.83 855
14095.96 824
14097.08 759
14098.20 802
14099.32 776
14100.44 757
14101.57 797
14102.69 766
14103.81 739
14104.93 728
14106.05 775
14107.18 710
14108.30 658
14109.42 600
14110.54 640
14111.67 601
14112.79 580
14113.91 563
14115.03 597
14116.16 635
14117.28 607
14118.40 604
14119.53 590
14120.65 552
14121.77 553
14122.89 576
14124.02 568
14125.14 580
14126.26 554
14127.39 620
14128.51 589
14129.63 591
14130.76 595
14131.88 605
14133.00 612
14134.13 553
14135.25 523
14136.37 562
14137.50 518
14138.62 561
14139.74 565
14140.87 622
14141.99 532
14143.11 517
14144.24 552
14145.36 578
14146.49 535
14147.61 545
14148.73 587
14149.86 594
14150.98 559
14152.11 535
14153.23 536
14154.35 561
14155.48 550
14156.60 522
14157.73 544
14158.85 559
14159.98 560
14161.10 556
14162.23 550
14163.35 536
14164.47 554
14165.60 514
14166.72 502
14167.85 530
14168.97 579
14170.10 584
14171.22 544
14172.35 604
14173.47 522
14174.60 539
14175.72 523
14176.85 559
14177.97 574
14179.10 502
14180.22 506
14181.35 565
14182.47 580
14183.60 563
14184.72 500
14185.85 479
14186.98 561
14188.10 536
14189.23 541
14190.35 502
14191.48 533
14192.60 532
14193.73 487
14194.86 484
14195.98 524
14197.11 516
14198.23 505
14199.36 470
14200.49 432
14201.61 476
14202.74 489
14203.86 476
14204.99 493
14206.12 528
14207.24 496
14208.37 489
14209.50 514
14210.62 486
14211.75 509
14212.87 479
14214.00 486
14215.13 509
14216.25 485
14217.38 490
14218.51 457
14219.63 445
14220.76 457
14221.89 452
14223.02 505
14224.14 499
14225.27 469
14226.40 475
14227.52 475
14228.65 454
14229.78 469
14230.91 446
14232.03 446
14233.16 515
14234.29 452
14235.41 458
14236.54 461
14237.67 498
14238.80 451
14239.92 477
14241.05 461
14242.18 446
14243.31 457
14244.44 448
14245.56 452
14246.69 439
14247.82 424
14248.95 480
14250.08 446
14251.20 437
14252.33 468
14253.46 480
14254.59 424
14255.72 449
14256.84 490
14257.97 481
14259.10 425
14260.23 447
14261.36 436
14262.49 524
14263.62 485
14264.74 438
14265.87 430
14267.00 403
14268.13 414
14269.26 428
14270.39 440
14271.52 430
14272.65 440
14273.77 459
14274.90 467
14276.03 462
14277.16 392
14278.29 413
14279.42 457
14280.55 465
14281.68 431
14282.81 447
14283.94 455
14285.07 416
14286.20 425
14287.33 399
14288.45 427
14289.58 408
14290.71 443
14291.84 426
14292.97 406
14294.10 383
14295.23 450
14296.36 447
14297.49 429
14298.62 383
14299.75 397
14300.88 449
14302.01 422
14303.14 427
14304.27 397
14305.40 404
14306.53 403
14307.66 363
14308.79 370
14309.92 387
14311.05 382
14312.19 448
14313.32 417
14314.45 372
14315.58 422
14316.71 424
14317.84 368
14318.97 361
14320.10 400
14321.23 447
14322.36 433
14323.49 377
14324.62 390
14325.75 414
14326.89 452
14328.02 399
14329.15 383
14330.28 375
14331.41 409
14332.54 374
14333.67 384
14334.80 379
14335.94 393
14337.07 377
14338.20 393
14339.33 401
14340.46 397
14341.59 425
14342.73 388
14343.86 430
14344.99 401
14346.12 403
14347.25 375
14348.38 414
14349.52 397
14350.65 402
14351.78 369
14352.91 380
14354.04 393
14355.18 362
14356.31 319
14357.44 383
14358.57 417
14359.71 417
14360.84 388
14361.97 357
14363.10 370
14364.24 380
14365.37 342
14366.50 350
14367.63 409
14368.77 435
14369.90 412
14371.03 404
14372.16 377
14373.30 377
14374.43 380
14375.56 420
14376.70 392
14377.83 379
14378.96 365
14380.10 383
14381.23 358
14382.36 369
14383.50 396
14384.63 408
14385.76 390
14386.90 429
14388.03 394
14389.16 375
14390.30 412
14391.43 424
14392.56 386
14393.70 389
14394.83 374
14395.97 405
14397.10 381
14398.23 363
14399.37 371
14400.50 392
14401.63 407
14402.77 397
14403.90 378
14405.04 386
14406.17 388
14407.31 370
14408.44 367
14409.57 373
14410.71 420
14411.84 421
14412.98 412
14414.11 381
14415.25 425
14416.38 428
14417.52 370
14418.65 410
14419.79 383
14420.92 387
14422.05 395
14423.19 384
14424.32 437
14425.46 400
14426.59 398
14427.73 414
14428.86 458
14430.00 425
14431.14 448
14432.27 397
14433.41 397
14434.54 386
14435.68 401
14436.81 418
14437.95 449
14439.08 438
14440.22 457
14441.35 414
14442.49 422
14443.63 440
14444.76 416
14445.90 380
14447.03 358
14448.17 398
14449.30 408
14450.44 352
14451.58 355
14452.71 395
14453.85 389
14454.98 448
14456.12 430
14457.26 382
14458.39 409
14459.53 403
14460.67 437
14461.80 404
14462.94 409
14464.08 427
14465.21 401
14466.35 390
14467.48 422
14468.62 411
14469.76 407
14470.90 409
14472.03 421
14473.17 411
14474.31 463
14475.44 439
14476.58 461
14477.72 426
14478.85 436
14479.99 458
14481.13 445
14482.27 480
14483.40 421
14484.54 406
14485.68 372
14486.81 430
14487.95 414
14489.09 429
14490.23 403
14491.36 409
14492.50 382
14493.64 414
14494.78 394
14495.92 428
14497.05 418
14498.19 392
14499.33 408
14500.47 381
14501.60 381
14502.74 379
14503.88 404
14505.02 401
14506.16 395
14507.30 410
14508.43 361
14509.57 376
14510.71 370
14511.85 427
14512.99 386
14514.13 412
14515.26 390
14516.40 412
14517.54 376
14518.68 375
14519.82 357
14520.96 380
14522.10 333
14523.23 384
14524.37 415
14525.51 383
14526.65 422
14527.79 397
14528.93 349
14530.07 366
14531.21 387
14532.35 382
14533.49 401
14534.63 385
14535.76 410
14536.90 424
14538.04 407
14539.18 412
14540.32 385
14541.46 388
14542.60 392
14543.74 393
14544.88 375
14546.02 407
14547.16 421
14548.30 380
14549.44 392
14550.58 429
14551.72 429
14552.86 383
14554.00 367
14555.14 403
14556.28 428
14557.42 409
14558.56 437
14559.70 368
14560.84 402
14561.98 392
14563.12 383
14564.26 423
14565.40 415
14566.54 380
14567.68 405
14568.82 442
14569.96 404
14571.11 404
14572.25 436
14573.39 394
14574.53 424
14575.67 444
14576.81 429
14577.95 418
14579.09 430
14580.23 440
14581.37 436
14582.52 435
14583.66 427
14584.80 409
14585.94 466
14587.08 427
14588.22 428
14589.36 439
14590.50 456
14591.65 455
14592.79 468
14593.93 470
14595.07 460
14596.21 467
14597.35 446
14598.50 454
14599.64 454
14600.78 444
14601.92 473
14603.06 418
14604.21 424
14605.35 415
14606.49 426
14607.63 450
14608.77 495
14609.92 445
14611.06 435
14612.20 422
14613.34 433
14614.49 467
14615.63 487
14616.77 478
14617.91 494
14619.06 494
14620.20 521
14621.34 481
14622.48 493
14623.63 537
14624.77 531
14625.91 531
14627.06 529
14628.20 577
14629.34 597
14630.48 593
14631.63 620
14632.77 620
14633.91 597
14635.06 588
14636.20 605
14637.34 537
14638.49 529
14639.63 537
14640.77 545
14641.92 590
14643.06 544
14644.20 513
14645.35 546
14646.49 493
14647.64 469
14648.78 443
14649.92 467
14651.07 426
14652.21 454
14653.35 464
14654.50 426
14655.64 436
14656.79 464
14657.93 439
14659.07 433
14660.22 435
14661.36 423
14662.51 399
14663.65 442
14664.80 421
14665.94 446
14667.09 412
14668.23 446
14669.37 444
14670.52 419
14671.66 400
14672.81 427
14673.95 436
14675.10 440
14676.24 374
14677.39 436
14678.53 424
14679.68 388
14680.82 432
14681.97 416
14683.11 399
14684.26 414
14685.40 417
14686.55 380
14687.69 422
14688.84 421
14689.98 418
14691.13 383
14692.27 403
14693.42 409
14694.57 414
14695.71 399
14696.86 380
14698.00 376
14699.15 339
14700.29 370
14701.44 400
14702.59 385
14703.73 364
14704.88 425
14706.02 434
14707.17 376
14708.32 384
14709.46 361
14710.61 370
14711.75 389
14712.90 379
14714.05 397
14715.19 421
14716.34 371
14717.49 347
14718.63 358
14719.78 385
14720.93 418
14722.07 396
14723.22 370
14724.37 396
14725.51 396
14726.66 426
14727.81 411
14728.95 396
14730.10 394
14731.25 399
14732.39 438
14733.54 404
14734.69 392
14735.84 407
14736.98 402
14738.13 402
14739.28 414
14740.42 378
14741.57 386
14742.72 434
14743.87 422
14745.01 428
14746.16 426
14747.31 389
14748.46 447
14749.61 427
14750.75 401
14751.90 413
14753.05 406
14754.20 455
14755.34 395
14756.49 367
14757.64 405
14758.79 431
14759.94 440
14761.08 403
14762.23 376
14763.38 404
14764.53 435
14765.68 404
14766.83 446
14767.97 431
14769.12 435
14770.27 445
14771.42 419
14772.57 405
14773.72 429
14774.87 435
14776.01 485
14777.16 441
14778.31 448
14779.46 440
14780.61 498
14781.76 460
14782.91 468
14784.06 497
14785.21 492
14786.36 490
14787.50 503
14788.65 532
14789.80 547
14790.95 521
14792.10 483
14793.25 478
14794.40 455
14795.55 497
14796.70 495
14797.85 500
14799.00 490
14800.15 501
14801.30 520
14802.45 474
14803.60 439
14804.75 494
14805.90 491
14807.05 457
14808.20 437
14809.35 408
14810.50 436
14811.65 446
14812.80 470
14813.95 492
14815.10 465
14816.25 467
14817.40 453
14818.55 423
14819.70 384
14820.85 427
14822.00 443
14823.15 414
14824.30 405
14825.45 427
14826.60 412
14827.75 375
14828.91 361
14830.06 379
14831.21 389
14832.36 428
14833.51 363
14834.66 329
14835.81 368
14836.96 366
14838.11 383
14839.26 358
14840.42 404
14841.57 409
14842.72 327
14843.87 341
14845.02 367
14846.17 302
14847.32 338
14848.48 365
14849.63 371
14850.78 351
14851.93 358
14853.08 363
14854.23 333
14855.39 339
14856.54 311
14857.69 356
14858.84 307
14859.99 333
14861.15 371
14862.30 336
14863.45 313
14864.60 322
14865.75 364
14866.91 370
14868.06 337
14869.21 311
14870.36 363
14871.52 378
14872.67 370
14873.82 296
14874.97 355
14876.13 355
14877.28 317
14878.43 340
14879.59 336
14880.74 321
14881.89 332
14883.04 343
14884.20 361
14885.35 345
14886.50 326
14887.66 333
14888.81 340
14889.96 314
14891.12 352
14892.27 341
14893.42 290
14894.58 316
14895.73 341
14896.88 336
14898.04 333
14899.19 313
14900.34 318
14901.50 306
14902.65 364
14903.80 339
14904.96 331
14906.11 306
14907.27 333
14908.42 321
14909.57 374
14910.73 335
14911.88 347
14913.04 308
14914.19 344
14915.34 387
14916.50 352
14917.65 344
14918.81 355
14919.96 366
14921.11 346
14922.27 356
14923.42 306
14924.58 349
14925.73 335
14926.89 345
14928.04 318
14929.20 317
14930.35 315
14931.51 343
14932.66 304
14933.82 351
14934.97 346
14936.13 363
14937.28 342
14938.44 341
14939.59 361
14940.75 360
14941.90 340
14943.06 339
14944.21 337
14945.37 306
14946.52 350
14947.68 338
14948.83 331
14949.99 331
14951.14 352
14952.30 297
14953.46 351
14954.61 312
14955.77 369
14956.92 371
14958.08 338
14959.24 368
14960.39 332
14961.55 322
14962.70 335
14963.86 341
14965.02 312
14966.17 343
14967.33 317
14968.48 336
14969.64 340
14970.80 329
14971.95 295
14973.11 312
14974.27 299
14975.42 290
14976.58 308
14977.74 311
14978.89 308
14980.05 280
14981.21 310
14982.36 307
14983.52 290
14984.68 315
14985.83 355
14986.99 317
14988.15 306
14989.30 293
14990.46 282
14991.62 284
14992.77 308
14993.93 285
14995.09 270
14996.25 258
14997.40 292
14998.56 342
14999.72 319
15000.88 318
15002.03 267
15003.19 286
15004.35 273
15005.51 300
15006.66 285
15007.82 321
15008.98 268
15010.14 296
15011.30 294
15012.45 293
15013.61 263
15014.77 291
15015.93 317
15017.09 322
15018.24 311
15019.40 284
15020.56 303
15021.72 273
15022.88 274
15024.04 277
15025.19 281
15026.35 292
15027.51 278
15028.67 274
15029.83 246
15030.99 255
15032.15 262
15033.30 310
15034.46 300
15035.62 297
15036.78 253
15037.94 247
15039.10 270
15040.26 303
15041.42 256
15042.58 241
15043.73 291
15044.89 295
15046.05 312
15047.21 254
15048.37 297
15049.53 272
15050.69 282
15051.85 285
15053.01 274
15054.17 247
15055.33 274
15056.49 311
15057.65 268
15058.81 221
15059.97 269
15061.13 298
15062.29 305
15063.45 283
15064.61 312
15065.77 293
15066.93 278
15068.09 291
15069.25 239
15070.41 294
15071.57 308
15072.73 301
15073.89 240
15075.05 271
15076.21 294
15077.37 278
15078.53 274
15079.69 253
15080.85 289
15082.01 263
15083.17 250
15084.33 238
15085.49 255
15086.65 234
15087.82 278
15088.98 259
15090.14 261
15091.30 221
15092.46 287
15093.62 269
15094.78 275
15095.94 254
15097.10 240
15098.27 313
15099.43 278
15100.59 254
15101.75 246
15102.91 273
15104.07 276
15105.23 271
15106.40 261
15107.56 287
15108.72 269
15109.88 273
15111.04 281
15112.20 289
15113.37 263
15114.53 268
15115.69 251
15116.85 234
15118.01 291
15119.18 268
15120.34 287
15121.50 294
15122.66 335
15123.82 293
15124.99 268
15126.15 268
15127.31 248
15128.47 287
15129.64 249
15130.80 261
15131.96 253
15133.12 249
15134.29 261
15135.45 255
15136.61 286
15137.77 281
15138.94 262
15140.10 270
15141.26 242
15142.43 293
15143.59 269
15144.75 313
15145.92 286
15147.08 312
15148.24 265
15149.41 292
15150.57 274
15151.73 288
15152.90 269
15154.06 298
15155.22 292
15156.39 277
15157.55 294
15158.71 261
15159.88 273
15161.04 280
15162.20 282
15163.37 256
15164.53 267
15165.70 269
15166.86 284
15168.02 263
15169.19 308
15170.35 277
15171.52 258
15172.68 310
15173.84 272
15175.01 277
15176.17 310
15177.34 308
15178.50 311
15179.66 257
15180.83 254
15181.99 314
15183.16 294
15184.32 294
15185.49 267
15186.65 267
15187.82 268
15188.98 310
15190.15 283
15191.31 293
15192.48 275
15193.64 264
15194.81 318
15195.97 318
15197.14 299
15198.30 277
15199.47 300
15200.63 299
15201.80 320
15202.96 320
15204.13 283
15205.29 314
15206.46 347
15207.62 305
15208.79 298
15209.96 305
15211.12 285
15212.29 316
15213.45 306
15214.62 330
15215.78 349
15216.95 359
15218.12 336
15219.28 334
15220.45 321
15221.61 274
15222.78 329
15223.95 327
15225.11 312
15226.28 368
15227.44 325
15228.61 347
15229.78 354
15230.94 400
15232.11 379
15233.28 367
15234.44 404
15235.61 333
15236.78 325
15237.94 338
15239.11 367
15240.28 378
15241.44 357
15242.61 343
15243.78 325
15244.94 307
15246.11 301
15247.28 315
15248.44 302
15249.61 277
15250.78 281
15251.95 369
15253.11 332
15254.28 298
15255.45 286
15256.61 331
15257.78 290
15258.95 312
15260.12 256
15261.28 317
15262.45 333
15263.62 314
15264.79 281
15265.95 281
15267.12 275
15268.29 290
15269.46 304
15270.63 296
15271.79 272
15272.96 273
15274.13 290
15275.30 291
15276.47 297
15277.63 296
15278.80 314
15279.97 290
15281.14 282
15282.31 305
15283.48 302
15284.64 288
15285.81 284
15286.98 297
15288.15 293
15289.32 286
15290.49 306
15291.66 332
15292.82 313
15293.99 290
15295.16 287
15296.33 274
15297.50 256
15298.67 293
15299.84 272
15301.01 289
15302.18 300
15303.35 279
15304.51 315
15305.68 285
15306.85 287
15308.02 264
15309.19 276
15310.36 293
15311.53 289
15312.70 310
15313.87 279
15315.04 253
15316.21 242
15317.38 253
15318.55 270
15319.72 268
15320.89 269
15322.06 297
15323.23 308
15324.40 299
15325.57 278
15326.74 281
15327.91 274
15329.08 306
15330.25 309
15331.42 323
15332.59 281
15333.76 315
15334.93 308
15336.10 280
15337.27 296
15338.44 304
15339.61 294
15340.78 277
15341.95 269
15343.12 246
15344.29 321
15345.47 309
15346.64 279
15347.81 272
15348.98 266
15350.15 273
15351.32 288
15352.49 276
15353.66 242
15354.83 255
15356.00 279
15357.18 284
15358.35 263
15359.52 269
15360.69 282
15361.86 274
15363.03 273
15364.20 294
15365.38 305
15366.55 297
15367.72 286
15368.89 313
15370.06 269
15371.23 274
15372.41 285
15373.58 331
15374.75 289
15375.92 234
15377.09 286
15378.26 321
15379.44 315
15380.61 283
15381.78 294
15382.95 333
15384.13 310
15385.30 286
15386.47 276
15387.64 299
15388.82 323
15389.99 300
15391.16 297
15392.33 278
15393.51 283
15394.68 327
15395.85 312
15397.02 304
15398.20 288
15399.37 276
15400.54 300
15401.71 327
15402.89 310
15404.06 298
15405.23 281
15406.41 284
15407.58 269
15408.75 307
15409.93 312
15411.10 301
15412.27 291
15413.45 262
15414.62 274
15415.79 283
15416.97 269
15418.14 296
15419.31 295
15420.49 240
15421.66 282
15422.84 326
15424.01 297
15425.18 257
15426.36 272
15427.53 283
15428.70 295
15429.88 288
15431.05 292
15432.23 253
15433.40 276
15434.57 307
15435.75 345
15436.92 315
15438.10 262
15439.27 289
15440.45 332
15441.62 258
15442.80 262
15443.97 277
15445.14 287
15446.32 272
15447.49 278
15448.67 275
15449.84 281
15451.02 306
15452.19 309
15453.37 291
15454.54 253
15455.72 267
15456.89 303
15458.07 269
15459.24 278
15460.42 290
15461.59 282
15462.77 282
15463.94 262
15465.12 279
15466.29 279
15467.47 257
15468.65 256
15469.82 254
15471.00 234
15472.17 276
15473.35 270
15474.52 262
15475.70 279
15476.88 253
15478.05 271
15479.23 322
15480.40 277
15481.58 260
15482.76 259
15483.93 301
15485.11 340
15486.28 286
15487.46 272
15488.64 288
15489.81 267
15490.99 281
15492.16 272
15493.34 250
15494.52 249
15495.69 284
15496.87 287
15498.05 274
15499.22 292
15500.40 284
15501.58 263
15502.75 292
15503.93 265
15505.11 252
15506.28 281
15507.46 299
15508.64 296
15509.82 300
15510.99 265
15512.17 258
15513.35 285
15514.52 288
15515.70 270
15516.88 285
15518.06 271
15519.23 315
15520.41 306
15521.59 309
15522.77 277
15523.94 274
15525.12 289
15526.30 280
15527.48 295
15528.65 324
15529.83 300
15531.01 294
15532.19 305
15533.37 283
15534.54 310
15535.72 318
15536.90 327
15538.08 300
15539.26 297
15540.44 278
15541.61 294
15542.79 314
15543.97 334
15545.15 286
15546.33 300
15547.51 308
15548.68 312
15549.86 300
15551.04 323
15552.22 302
15553.40 315
15554.58 295
15555.76 302
15556.93 313
15558.11 288
15559.29 298
15560.47 326
15561.65 342
15562.83 365
15564.01 344
15565.19 358
15566.37 284
15567.55 317
15568.73 322
15569.91 327
15571.08 342
15572.26 307
15573.44 308
15574.62 342
15575.80 313
15576.98 288
15578.16 316
15579.34 298
15580.52 323
15581.70 309
15582.88 306
15584.06 351
15585.24 335
15586.42 306
15587.60 280
15588.78 318
15589.96 316
15591.14 337
15592.32 353
15593.50 341
15594.68 348
15595.86 340
15597.04 326
15598.22 346
15599.40 356
15600.58 321
15601.76 335
15602.95 376
15604.13 398
15605.31 367
15606.49 385
15607.67 383
15608.85 364
15610.03 374
15611.21 420
15612.39 402
15613.57 411
15614.75 375
15615.93 373
15617.12 376
15618.30 361
15619.48 389
15620.66 400
15621.84 386
15623.02 385
15624.20 356
15625.38 367
15626.57 374
15627.75 375
15628.93 379
15630.11 458
15631.29 420
15632.47 367
15633.66 397
15634.84 394
15636.02 361
15637.20 365
15638.38 382
15639.57 385
15640.75 409
15641.93 399
15643.11 425
15644.29 420
15645.48 454
15646.66 442
15647.84 392
15649.02 404
15650.21 411
15651.39 444
15652.57 422
15653.75 457
15654.94 481
15656.12 464
15657.30 456
15658.48 466
15659.67 527
15660.85 474
15662.03 422
15663.22 461
15664.40 472
15665.58 449
15666.76 455
15667.95 428
15669.13 466
15670.31 491
15671.50 448
15672.68 450
15673.86 398
15675.05 438
15676.23 431
15677.41 408
15678.60 410
15679.78 452
15680.96 411
15682.15 422
15683.33 441
15684.51 398
15685.70 391
15686.88 380
15688.07 385
15689.25 375
15690.43 381
15691.62 431
15692.80 430
15693.99 412
15695.17 403
15696.35 379
15697.54 402
15698.72 391
15699.91 433
15701.09 383
15702.28 379
15703.46 447
15704.64 432
15705.83 456
15707.01 441
15708.20 432
15709.38 456
15710.57 470
15711.75 407
15712.94 442
15714.12 453
15715.31 456
15716.49 462
15717.68 445
15718.86 423
15720.05 425
15721.23 411
15722.42 420
15723.60 434
15724.79 463
15725.97 462
15727.16 447
15728.34 442
15729.53 423
15730.71 449
15731.90 451
15733.08 459
15734.27 447
15735.46 398
15736.64 415
15737.83 461
15739.01 453
15740.20 425
15741.39 490
15742.57 491
15743.76 444
15744.94 446
15746.13 454
15747.31 464
15748.50 493
15749.69 476
15750.87 478
15752.06 483
15753.25 510
15754.43 456
15755.62 473
15756.81 474
15757.99 449
15759.18 502
15760.36 510
15761.55 490
15762.74 467
15763.92 454
15765.11 454
15766.30 456
15767.49 420
15768.67 403
15769.86 439
15771.05 478
15772.23 498
15773.42 456
15774.61 462
15775.79 455
15776.98 451
15778.17 427
15779.36 448
15780.54 467
15781.73 470
15782.92 493
15784.11 421
15785.29 469
15786.48 476
15787.67 426
15788.86 412
15790.04 458
15791.23 420
15792.42 418
15793.61 451
15794.79 451
15795.98 449
15797.17 411
15798.36 401
15799.55 398
15800.73 395
15801.92 386
15803.11 427
15804.30 413
15805.49 417
15806.68 391
15807.86 427
15809.05 393
15810.24 388
15811.43 365
15812.62 392
15813.81 397
15815.00 370
15816.18 346
15817.37 393
15818.56 400
15819.75 352
15820.94 390
15822.13 369
15823.32 380
15824.51 401
15825.70 354
15826.88 374
15828.07 397
15829.26 391
15830.45 393
15831.64 339
15832.83 369
15834.02 356
15835.21 348
15836.40 321
15837.59 392
15838.78 369
15839.97 383
15841.16 354
15842.35 350
15843.54 352
15844.73 388
15845.92 337
15847.11 333
15848.30 378
15849.49 385
15850.68 363
15851.87 368
15853.06 381
15854.25 339
15855.44 355
15856.63 341
15857.82 342
15859.01 337
15860.20 346
15861.39 363
15862.58 423
15863.77 387
15864.96 351
15866.15 383
15867.34 354
15868.53 361
15869.72 326
15870.91 371
15872.10 379
15873.29 375
15874.48 375
15875.68 380
15876.87 372
15878.06 359
15879.25 368
15880.44 363
15881.63 356
15882.82 380
15884.01 398
15885.20 401
15886.40 377
15887.59 336
15888.78 371
15889.97 359
15891.16 378
15892.35 391
15893.54 360
15894.74 369
15895.93 445
15897.12 362
15898.31 370
15899.50 405
15900.70 394
15901.89 420
15903.08 382
15904.27 365
15905.46 392
15906.66 417
15907.85 395
15909.04 410
15910.23 347
15911.42 380
15912.62 367
15913.81 415
15915.00 427
15916.19 368
15917.39 378
15918.58 378
15919.77 437
15920.96 393
15922.16 374
15923.35 367
15924.54 386
15925.73 362
15926.93 406
15928.12 375
15929.31 386
15930.51 358
15931.70 371
15932.89 408
15934.09 420
15935.28 388
15936.47 393
15937.67 374
15938.86 378
15940.05 372
15941.25 391
15942.44 375
15943.63 327
15944.83 360
15946.02 313
15947.21 297
15948.41 322
15949.60 365
15950.79 365
15951.99 346
15953.18 291
15954.38 303
15955.57 318
15956.76 342
15957.96 345
15959.15 313
15960.35 358
15961.54 339
15962.73 340
15963.93 323
15965.12 319
15966.32 298
15967.51 321
15968.71 289
15969.90 289
15971.09 291
15972.29 325
15973.48 347
15974.68 333
15975.87 315
15977.07 330
15978.26 318
15979.46 331
15980.65 315
15981.85 328
15983.04 312
15984.24 295
15985.43 300
15986.63 249
15987.82 307
15989.02 308
15990.21 307
15991.41 281
15992.60 289
15993.80 302
15994.99 269
15996.19 277
15997.39 322
15998.58 317
15999.78 278
16000.97 312
16002.17 256
16003.36 280
16004.56 275
16005.76 274
16006.95 306
16008.15 293
16009.34 316
16010.54 331
16011.73 294
16012.93 302
16014.13 297
16015.32 266
16016.52 281
16017.72 265
16018.91 282
16020.11 266
16021.30 318
16022.50 276
16023.70 290
16024.89 272
16026.09 291
16027.29 255
16028.48 265
16029.68 302
16030.88 294
16032.07 254
16033.27 263
16034.47 291
16035.67 280
16036.86 269
16038.06 253
16039.26 294
16040.45 305
16041.65 278
16042.85 264
16044.04 275
16045.24 281
16046.44 286
16047.64 251
16048.83 283
16050.03 280
16051.23 287
16052.43 253
16053.62 249
16054.82 264
16056.02 261
16057.22 302
16058.42 248
16059.61 269
16060.81 233
16062.01 261
16063.21 305
16064.41 271
16065.60 240
16066.80 268
16068.00 298
16069.20 250
16070.40 247
16071.59 231
16072.79 262
16073.99 252
16075.19 270
16076.39 246
16077.59 257
16078.78 263
16079.98 281
16081.18 260
16082.38 246
16083.58 246
16084.78 255
16085.98 260
16087.18 258
16088.37 266
16089.57 284
16090.77 304
16091.97 257
16093.17 262
16094.37 252
16095.57 252
16096.77 249
16097.97 232
16099.17 238
16100.37 236
16101.57 260
16102.77 267
16103.96 251
16105.16 263
16106.36 250
16107.56 286
16108.76 250
16109.96 260
16111.16 227
16112.36 249
16113.56 314
16114.76 243
16115.96 251
16117.16 240
16118.36 231
16119.56 263
16120.76 235
16121.96 234
16123.16 222
16124.36 263
16125.56 240
16126.76 240
16127.96 232
16129.16 259
16130.37 241
16131.57 234
16132.77 236
16133.97 249
16135.17 242
16136.37 277
16137.57 230
16138.77 247
16139.97 278
16141.17 259
16142.37 247
16143.57 259
16144.77 248
16145.98 239
16147.18 251
16148.38 250
16149.58 235
16150.78 240
16151.98 273
16153.18 239
16154.38 224
16155.59 255
16156.79 231
16157.99 242
16159.19 264
16160.39 265
16161.59 249
16162.80 244
16164.00 263
16165.20 255
16166.40 232
16167.60 271
16168.80 246
16170.01 218
16171.21 240
16172.41 263
16173.61 253
16174.81 210
16176.02 227
16177.22 255
16178.42 286
16179.62 256
16180.83 246
16182.03 237
16183.23 279
16184.43 255
16185.64 220
16186.84 248
16188.04 277
16189.24 241
16190.45 252
16191.65 241
16192.85 244
16194.06 276
16195.26 276
16196.46 227
16197.66 248
16198.87 274
16200.07 245
16201.27 245
16202.48 253
16203.68 244
16204.88 245
16206.09 236
16207.29 268
16208.49 272
16209.70 242
16210.90 256
16212.10 261
16213.31 258
16214.51 262
16215.71 279
16216.92 272
16218.12 268
16219.33 246
16220.53 264
16221.73 285
16222.94 258
16224.14 290
16225.35 269
16226.55 278
16227.75 257
16228.96 256
16230.16 247
16231.37 285
16232.57 263
16233.77 260
16234.98 264
16236.18 299
16237.39 284
16238.59 280
16239.80 239
16241.00 241
16242.21 261
16243.41 266
16244.62 274
16245.82 275
16247.03 270
16248.23 268
16249.44 308
16250.64 304
16251.85 257
16253.05 290
16254.26 292
16255.46 328
16256.67 275
16257.87 264
16259.08 278
16260.28 246
16261.49 267
16262.69 303
16263.90 263
16265.10 284
16266.31 270
16267.51 288
16268.72 306
16269.93 312
16271.13 318
16272.34 306
16273.54 267
16274.75 288
16275.96 313
16277.16 293
16278.37 276
16279.57 270
16280.78 291
16281.99 312
16283.19 295
16284.40 230
16285.60 261
16286.81 300
16288.02 313
16289.22 288
16290.43 277
16291.64 293
16292.84 318
16294.05 330
16295.26 314
16296.46 275
16297.67 288
16298.88 344
16300.08 305
16301.29 299
16302.50 286
16303.70 319
16304.91 330
16306.12 313
16307.32 286
16308.53 324
16309.74 311
16310.95 319
16312.15 321
16313.36 330
16314.57 297
16315.78 334
16316.98 360
16318.19 276
16319.40 298
16320.61 318
16321.81 304
16323.02 269
16324.23 282
16325.44 301
16326.64 245
16327.85 263
16329.06 258
16330.27 280
16331.48 253
16332.68 262
16333.89 245
16335.10 280
16336.31 266
16337.52 232
16338.72 224
16339.93 261
16341.14 251
16342.35 254
16343.56 248
16344.77 261
16345.98 236
16347.18 269
16348.39 266
16349.60 230
16350.81 226
16352.02 273
16353.23 241
16354.44 242
16355.65 258
16356.85 248
16358.06 258
16359.27 272
16360.48 299
16361.69 239
16362.90 238
16364.11 219
16365.32 232
16366.53 252
16367.74 256
16368.95 233
16370.16 267
16371.36 250
16372.57 223
16373.78 228
16374.99 225
16376.20 224
16377.41 240
16378.62 245
16379.83 252
16381.04 254
16382.25 202
16383.46 239
16384.67 243
16385.88 239
16387.09 245
16388.30 276
16389.51 264
16390.72 201
16391.93 233
16393.14 237
16394.35 287
16395.56 207
16396.77 229
16397.98 256
16399.19 237
16400.41 273
16401.62 232
16402.83 201
16404.04 244
16405.25 242
16406.46 226
16407.67 196
16408.88 215
16410.09 233
16411.30 268
16412.51 231
16413.72 243
16414.94 237
16416.15 247
16417.36 225
16418.57 235
16419.78 252
16420.99 248
16422.20 219
16423.41 233
16424.63 248
16425.84 238
16427.05 232
16428.26 248
16429.47 234
16430.68 239
16431.90 233
16433.11 253
16434.32 256
16435.53 245
16436.74 245
16437.95 219
16439.17 250
16440.38 266
16441.59 226
16442.80 233
16444.01 252
16445.23 204
16446.44 210
16447.65 201
16448.86 218
16450.08 254
16451.29 255
16452.50 239
16453.71 234
16454.93 231
16456.14 225
16457.35 225
16458.56 235
16459.78 201
16460.99 235
16462.20 214
16463.42 241
16464.63 210
16465.84 233
16467.05 220
16468.27 206
16469.48 193
16470.69 212
16471.91 230
16473.12 264
16474.33 242
16475.55 208
16476.76 232
16477.97 228
16479.19 230
16480.40 218
16481.61 205
16482.83 217
16484.04 218
16485.25 211
16486.47 257
16487.68 248
16488.90 183
16490.11 239
16491.32 206
16492.54 206
16493.75 201
16494.97 213
16496.18 227
16497.39 194
16498.61 188
16499.82 221
16501.04 210
16502.25 223
16503.47 229
16504.68 242
16505.89 214
16507.11 216
16508.32 194
16509.54 220
16510.75 197
16511.97 243
16513.18 250
16514.40 242
16515.61 193
16516.83 228
16518.04 219
16519.26 201
16520.47 196
16521.69 198
16522.90 268
16524.12 236
16525.33 221
16526.55 213
16527.76 206
16528.98 207
16530.19 258
16531.41 219
16532.62 235
16533.84 220
16535.05 200
16536.27 211
16537.49 222
16538.70 234
16539.92 237
16541.13 245
16542.35 233
16543.56 252
16544.78 265
16546.00 211
16547.21 247
16548.43 237
16549.64 225
16550.86 229
16552.08 257
16553.29 221
16554.51 251
16555.73 219
16556.94 224
16558.16 237
16559.37 219
16560.59 221
16561.81 175
16563.02 210
16564.24 217
16565.46 243
16566.67 242
16567.89 255
16569.11 260
16570.32 260
16571.54 220
16572.76 223
16573.98 228
16575.19 213
16576.41 231
16577.63 219
16578.84 217
16580.06 235
16581.28 244
16582.50 235
16583.71 254
16584.93 238
16586.15 231
16587.36 263
16588.58 234
16589.80 212
16591.02 232
16592.24 210
16593.45 223
16594.67 208
16595.89 233
16597.11 243
16598.32 225
16599.54 242
16600.76 243
16601.98 215
16603.20 202
16604.41 234
16605.63 214
16606.85 198
16608.07 198
16609.29 193
16610.51 211
16611.72 206
16612.94 240
16614.16 200
16615.38 220
16616.60 249
16617.82 223
16619.03 226
16620.25 252
16621.47 250
16622.69 212
16623.91 223
16625.13 232
16626.35 222
16627.57 229
16628.79 218
16630.00 231
16631.22 220
16632.44 241
16633.66 246
16634.88 238
16636.10 198
16637.32 190
16638.54 221
16639.76 221
16640.98 256
16642.20 214
16643.42 197
16644.64 220
16645.86 230
16647.08 251
16648.30 234
16649.51 214
16650.73 211
16651.95 233
16653.17 229
16654.39 201
16655.61 205
16656.83 201
16658.05 226
16659.27 211
16660.49 186
16661.71 179
16662.93 180
16664.16 196
16665.38 175
16666.60 201
16667.82 215
16669.04 220
16670.26 216
16671.48 190
16672.70 197
16673.92 220
16675.14 221
16676.36 203
16677.58 203
16678.80 208
16680.02 212
16681.24 233
16682.46 219
16683.69 208
16684.91 228
16686.13 200
16687.35 200
16688.57 211
16689.79 197
16691.01 212
16692.23 208
16693.46 213
16694.68 238
16695.90 211
16697.12 243
16698.34 216
16699.56 203
16700.78 186
16702.01 241
16703.23 264
16704.45 182
16705.67 173
16706.89 202
16708.12 209
16709.34 189
16710.56 209
16711.78 215
16713.00 205
16714.23 215
16715.45 215
16716.67 196
16717.89 217
16719.11 225
16720.34 191
16721.56 204
16722.78 224
16724.00 226
16725.23 222
16726.45 200
16727.67 193
16728.89 211
16730.12 231
16731.34 234
16732.56 184
16733.79 208
16735.01 183
16736.23 228
16737.45 210
16738.68 189
16739.90 198
16741.12 228
16742.35 220
16743.57 214
16744.79 202
16746.02 206
16747.24 244
16748.46 198
16749.69 180
16750.91 186
16752.13 190
16753.36 232
16754.58 218
16755.80 207
16757.03 216
16758.25 192
16759.48 206
16760.70 207
16761.92 226
16763.15 211
16764.37 236
16765.60 206
16766.82 186
16768.04 204
16769.27 175
16770.49 202
16771.72 197
16772.94 192
16774.16 200
16775.39 200
16776.61 176
16777.84 201
16779.06 189
16780.29 193
16781.51 195
16782.74 213
16783.96 234
16785.19 212
16786.41 219
16787.64 176
16788.86 209
16790.09 187
16791.31 201
16792.54 181
16793.76 208
16794.99 174
16796.21 196
16797.44 215
16798.66 185
16799.89 193
16801.11 207
16802.34 227
16803.56 170
16804.79 182
16806.01 213
16807.24 217
16808.46 214
16809.69 199
16810.92 192
16812.14 251
16813.37 202
16814.59 197
16815.82 195
16817.04 187
16818.27 196
16819.50 160
16820.72 186
16821.95 206
16823.17 211
16824.40 198
16825.63 219
16826.85 213
16828.08 236
16829.31 212
16830.53 223
16831.76 194
16832.99 211
16834.21 185
16835.44 191
16836.67 240
16837.89 217
16839.12 201
16840.35 202
16841.57 226
16842.80 232
16844.03 222
16845.25 222
16846.48 229
16847.71 256
16848.93 195
16850.16 196
16851.39 197
16852.62 192
16853.84 264
16855.07 234
16856.30 232
16857.52 214
16858.75 230
16859.98 246
16861.21 226
16862.43 221
16863.66 242
16864.89 269
16866.12 257
16867.35 270
16868.57 219
16869.80 259
16871.03 235
16872.26 246
16873.48 277
16874.71 272
16875.94 277
16877.17 264
16878.40 297
16879.63 279
16880.85 272
16882.08 275
16883.31 283
16884.54 316
16885.77 296
16887.00 300
16888.22 279
16889.45 260
16890.68 275
16891.91 288
16893.14 272
16894.37 286
16895.60 258
16896.82 234
16898.05 277
16899.28 260
16900.51 283
16901.74 268
16902.97 253
16904.20 233
16905.43 217
16906.66 265
16907.89 253
16909.12 264
16910.34 228
16911.57 215
16912.80 236
16914.03 254
16915.26 231
16916.49 221
16917.72 242
16918.95 253
16920.18 237
16921.41 197
16922.64 190
16923.87 227
16925.10 231
16926.33 217
16927.56 234
16928.79 228
16930.02 215
16931.25 237
16932.48 208
16933.71 204
16934.94 233
16936.17 203
16937.40 165
16938.63 216
16939.86 233
16941.09 221
16942.32 222
16943.55 252
16944.78 233
16946.01 236
16947.24 239
16948.48 226
16949.71 186
16950.94 199
16952.17 238
16953.40 202
16954.63 207
16955.86 197
16957.09 208
16958.32 189
16959.55 208
16960.79 183
16962.02 243
16963.25 241
16964.48 218
16965.71 219
16966.94 194
16968.17 218
16969.40 231
16970.64 207
16971.87 198
16973.10 202
16974.33 199
16975.56 199
16976.79 227
16978.03 248
16979.26 227
16980.49 235
16981.72 240
16982.95 254
16984.19 211
16985.42 219
16986.65 217
16987.88 168
16989.11 173
16990.35 189
16991.58 211
16992.81 210
16994.04 246
16995.28 222
16996.51 236
16997.74 217
16998.97 205
17000.21 230
17001.44 186
17002.67 231
17003.90 232
17005.14 219
17006.37 208
17007.60 196
17008.84 208
17010.07 186
17011.30 216
17012.53 190
17013.77 189
17015.00 187
17016.23 194
17017.47 191
17018.70 161
17019.93 222
17021.17 205
17022.40 200
17023.63 197
17024.87 220
17026.10 207
17027.33 185
17028.57 208
17029.80 211
17031.04 202
17032.27 245
17033.50 189
17034.74 224
17035.97 196
17037.20 248
17038.44 197
17039.67 212
17040.91 215
17042.14 209
17043.37 193
17044.61 209
17045.84 222
17047.08 215
17048.31 223
17049.55 164
17050.78 182
17052.02 200
17053.25 199
17054.48 197
17055.72 190
17056.95 213
17058.19 225
17059.42 187
17060.66 191
17061.89 193
17063.13 213
17064.36 211
17065.60 192
17066.83 189
17068.07 197
17069.30 185
17070.54 185
17071.77 172
17073.01 167
17074.24 195
17075.48 184
17076.71 212
17077.95 179
17079.19 175
17080.42 172
17081.66 216
17082.89 213
17084.13 190
17085.36 219
17086.60 179
17087.83 183
17089.07 180
17090.31 182
17091.54 193
17092.78 175
17094.01 200
17095.25 208
17096.49 181
17097.72 194
17098.96 185
17100.19 162
17101.43 164
17102.67 193
17103.90 194
17105.14 177
17106.38 180
17107.61 156
17108.85 171
17110.09 187
17111.32 196
17112.56 175
17113.80 178
17115.03 216
17116.27 202
17117.51 179
17118.74 173
17119.98 193
17121.22 211
17122.45 209
17123.69 175
17124.93 192
17126.17 184
17127.40 168
17128.64 175
17129.88 183
17131.12 193
17132.35 201
17133.59 201
17134.83 178
17136.07 197
17137.30 195
17138.54 213
17139.78 182
17141.02 182
17142.25 171
17143.49 167
17144.73 190
17145.97 179
17147.20 184
17148.44 197
17149.68 194
17150.92 179
17152.16 192
17153.40 183
17154.63 216
17155.87 198
17157.11 178
17158.35 219
17159.59 196
17160.83 163
17162.06 218
17163.30 190
17164.54 189
17165.78 192
17167.02 181
17168.26 188
17169.50 197
17170.73 187
17171.97 173
17173.21 170
17174.45 166
17175.69 154
17176.93 173
17178.17 208
17179.41 186
17180.65 196
17181.89 156
17183.12 155
17184.36 170
17185.60 169
17186.84 182
17188.08 194
17189.32 193
17190.56 173
17191.80 169
17193.04 190
17194.28 145
17195.52 165
17196.76 178
17198.00 174
17199.24 177
17200.48 176
17201.72 176
17202.96 167
17204.20 180
17205.44 186
17206.68 188
17207.92 208
17209.16 176
17210.40 166
17211.64 171
17212.88 122
17214.12 158
17215.36 168
17216.60 187
17217.84 182
17219.08 190
17220.32 168
17221.56 164
17222.80 202
17224.04 182
17225.29 188
17226.53 154
17227.77 161
17229.01 142
17230.25 156
17231.49 159
17232.73 127
17233.97 162
17235.21 188
17236.45 194
17237.70 171
17238.94 158
17240.18 182
17241.42 182
17242.66 169
17243.90 172
17245.14 203
17246.39 184
17247.63 151
17248.87 180
17250.11 163
17251.35 179
17252.59 189
17253.84 191
17255.08 193
17256.32 176
17257.56 133
17258.80 155
17260.05 164
17261.29 164
17262.53 202
17263.77 171
17265.01 166
17266.26 176
17267.50 175
17268.74 163
17269.98 204
17271.23 184
17272.47 175
17273.71 209
17274.95 146
17276.20 149
17277.44 170
17278.68 179
17279.92 161
17281.17 179
17282.41 175
17283.65 149
17284.90 153
17286.14 157
17287.38 147
17288.62 185
17289.87 183
17291.11 170
17292.35 149
17293.60 170
17294.84 183
17296.08 195
17297.33 165
17298.57 169
17299.81 168
17301.06 167
17302.30 183
17303.54 164
17304.79 165
17306.03 203
17307.28 196
17308.52 177
17309.76 142
17311.01 174
17312.25 194
17313.49 166
17314.74 174
17315.98 144
17317.23 158
17318.47 189
17319.72 183
17320.96 164
17322.20 165
17323.45 158
17324.69 153
17325.94 161
17327.18 173
17328.43 180
17329.67 143
17330.91 157
17332.16 161
17333.40 178
17334.65 166
17335.89 174
17337.14 168
17338.38 140
17339.63 184
17340.87 157
17342.12 169
17343.36 192
17344.61 180
17345.85 166
17347.10 165
17348.34 176
17349.59 169
17350.83 165
17352.08 166
17353.33 196
17354.57 160
17355.82 143
17357.06 135
17358.31 161
17359.55 169
17360.80 187
17362.04 172
17363.29 146
17364.54 146
17365.78 161
17367.03 155
17368.27 140
17369.52 160
17370.77 179
17372.01 184
17373.26 165
17374.50 146
17375.75 160
17377.00 181
17378.24 172
17379.49 158
17380.74 154
17381.98 192
17383.23 169
17384.47 171
17385.72 137
17386.97 167
17388.21 163
17389.46 162
17390.71 162
17391.95 179
17393.20 176
17394.45 186
17395.70 152
17396.94 153
17398.19 187
17399.44 192
17400.68 175
17401.93 170
17403.18 203
17404.42 182
17405.67 181
17406.92 183
17408.17 142
17409.41 143
17410.66 179
17411.91 196
17413.16 134
17414.40 187
17415.65 170
17416.90 179
17418.15 192
17419.40 158
17420.64 143
17421.89 178
17423.14 203
17424.39 206
17425.63 172
17426.88 158
17428.13 173
17429.38 183
17430.63 165
17431.88 177
17433.12 167
17434.37 190
17435.62 193
17436.87 142
17438.12 166
17439.37 153
17440.61 184
17441.86 180
17443.11 183
17444.36 168
17445.61 177
17446.86 161
17448.11 173
17449.36 150
17450.60 149
17451.85 186
17453.10 195
17454.35 167
17455.60 168
17456.85 180
17458.10 178
17459.35 174
17460.60 156
17461.85 187
17463.10 191
17464.34 169
17465.59 167
17466.84 163
17468.09 159
17469.34 165
17470.59 185
17471.84 146
17473.09 154
17474.34 156
17475.59 168
17476.84 185
17478.09 153
17479.34 162
17480.59 156
17481.84 166
17483.09 192
17484.34 158
17485.59 194
17486.84 199
17488.09 148
17489.34 193
17490.59 181
17491.84 184
17493.09 159
17494.34 193
17495.59 179
17496.84 158
17498.10 178
17499.35 205
17500.60 166
17501.85 184
17503.10 170
17504.35 195
17505.60 200
17506.85 157
17508.10 166
17509.35 184
17510.60 181
17511.86 169
17513.11 168
17514.36 196
17515.61 139
17516.86 157
17518.11 199
17519.36 193
17520.61 213
17521.87 183
17523.12 202
17524.37 163
17525.62 166
17526.87 198
17528.12 168
17529.38 177
17530.63 174
17531.88 184
17533.13 180
17534.38 193
17535.63 207
17536.89 194
17538.14 175
17539.39 179
17540.64 178
17541.89 184
17543.15 220
17544.40 193
17545.65 183
17546.90 179
17548.16 170
17549.41 179
17550.66 196
17551.91 199
17553.17 180
17554.42 204
17555.67 178
17556.92 148
17558.18 169
17559.43 195
17560.68 186
17561.94 155
17563.19 184
17564.44 174
17565.69 159
17566.95 157
17568.20 158
17569.45 190
17570.71 225
17571.96 183
17573.21 184
17574.47 190
17575.72 171
17576.97 191
17578.23 177
17579.48 197
17580.73 189
17581.99 185
17583.24 206
17584.50 180
17585.75 159
17587.00 179
17588.26 170
17589.51 158
17590.76 167
17592.02 195
17593.27 191
17594.53 179
17595.78 182
17597.04 196
17598.29 186
17599.54 165
17600.80 182
17602.05 191
17603.31 190
17604.56 183
17605.82 193
17607.07 202
17608.32 173
17609.58 183
17610.83 210
17612.09 223
17613.34 189
17614.60 168
17615.85 180
17617.11 194
17618.36 177
17619.62 174
17620.87 190
17622.13 201
17623.38 179
17624.64 166
17625.89 165
17627.15 187
17628.40 200
17629.66 173
17630.91 204
17632.17 242
17633.43 201
17634.68 161
17635.94 164
17637.19 170
17638.45 187
17639.70 169
17640.96 173
17642.21 173
17643.47 185
17644.73 185
17645.98 175
17647.24 166
17648.49 183
17649.75 178
17651.01 197
17652.26 158
17653.52 184
17654.77 211
17656.03 181
17657.29 204
17658.54 174
17659.80 163
17661.06 213
17662.31 198
17663.57 185
17664.83 179
17666.08 182
17667.34 180
17668.60 162
17669.85 167
17671.11 167
17672.37 169
17673.62 181
17674.88 173
17676.14 173
17677.39 184
17678.65 196
17679.91 175
17681.17 186
17682.42 163
17683.68 206
17684.94 196
17686.19 163
17687.45 148
17688.71 201
17689.97 202
17691.22 158
17692.48 166
17693.74 196
17695.00 178
17696.26 151
17697.51 174
17698.77 174
17700.03 175
17701.29 179
17702.54 176
17703.80 188
17705.06 198
17706.32 171
17707.58 176
17708.83 178
17710.09 170
17711.35 175
17712.61 171
17713.87 165
17715.13 196
17716.38 197
17717.64 154
17718.90 164
17720.16 148
17721.42 168
17722.68 172
17723.94 173
17725.19 142
17726.45 134
17727.71 147
17728.97 150
17730.23 140
17731.49 159
17732.75 169
17734.01 153
17735.27 150
17736.53 133
17737.78 137
17739.04 139
17740.30 161
17741.56 189
17742.82 165
17744.08 133
17745.34 152
17746.60 181
17747.86 182
17749.12 143
17750.38 147
17751.64 193
17752.90 163
17754.16 166
17755.42 166
17756.68 151
17757.94 132
17759.20 137
17760.46 149
17761.72 158
17762.98 139
17764.24 176
17765.50 172
17766.76 203
17768.02 193
17769.28 162
17770.54 151
17771.80 153
17773.06 154
17774.32 163
17775.58 184
17776.84 129
17778.10 146
17779.36 141
17780.62 157
17781.88 142
17783.15 154
17784.41 161
17785.67 175
17786.93 170
17788.19 162
17789.45 167
17790.71 155
17791.97 143
17793.23 149
17794.49 153
17795.76 171
17797.02 166
17798.28 160
17799.54 181
17800.80 149
17802.06 143
17803.32 166
17804.59 133
17805.85 190
17807.11 135
17808.37 145
17809.63 156
17810.89 150
17812.16 136
17813.42 125
17814.68 152
17815.94 137
17817.20 154
17818.47 163
17819.73 137
17820.99 135
17822.25 139
17823.51 189
17824.78 188
17826.04 207
17827.30 152
17828.56 156
17829.83 170
17831.09 148
17832.35 183
17833.61 141
17834.88 120
17836.14 158
17837.40 144
17838.67 145
17839.93 143
17841.19 190
17842.45 152
17843.72 172
17844.98 159
17846.24 154
17847.51 176
17848.77 156
17850.03 154
17851.30 153
17852.56 142
17853.82 151
17855.09 128
17856.35 125
17857.61 119
17858.88 147
17860.14 164
17861.40 158
17862.67 138
17863.93 157
17865.19 161
17866.46 174
17867.72 157
17868.99 151
17870.25 167
17871.51 149
17872.78 147
17874.04 134
17875.31 145
17876.57 146
17877.83 164
17879.10 173
17880.36 144
17881.63 130
17882.89 160
17884.15 160
17885.42 144
17886.68 144
17887.95 160
17889.21 178
17890.48 152
17891.74 159
17893.01 124
17894.27 138
17895.54 163
17896.80 167
17898.07 157
17899.33 140
17900.60 149
17901.86 161
17903.13 164
17904.39 148
17905.66 144
17906.92 148
17908.19 150
17909.45 135
17910.72 165
17911.98 146
17913.25 141
17914.51 131
17915.78 119
17917.05 145
17918.31 128
17919.58 147
17920.84 142
17922.11 129
17923.37 149
17924.64 144
17925.91 149
17927.17 141
17928.44 150
17929.70 123
17930.97 139
17932.24 138
17933.50 146
17934.77 143
17936.03 166
17937.30 164
17938.57 177
17939.83 133
17941.10 136
17942.37 130
17943.63 148
17944.90 160
17946.17 142
17947.43 134
17948.70 159
17949.97 140
17951.23 160
17952.50 171
17953.77 155
17955.03 151
17956.30 158
17957.57 138
17958.83 141
17960.10 130
17961.37 177
17962.64 154
17963.90 161
17965.17 161
17966.44 184
17967.70 167
17968.97 148
17970.24 140
17971.51 132
17972.77 137
17974.04 156
17975.31 149
17976.58 169
17977.85 170
17979.11 181
17980.38 168
17981.65 134
17982.92 170
17984.18 144
17985.45 137
17986.72 157
17987.99 156
17989.26 214
17990.52 139
17991.79 140
17993.06 140
17994.33 153
17995.60 157
17996.87 163
17998.13 154
17999.40 148
18000.67 147
18001.94 166
18003.21 171
18004.48 150
18005.75 147
18007.02 164
18008.28 145
18009.55 146
18010.82 136
18012.09 151
18013.36 154
18014.63 175
18015.90 154
18017.17 146
18018.44 175
18019.71 146
18020.97 133
18022.24 147
18023.51 148
18024.78 137
18026.05 147
18027.32 142
18028.59 161
18029.86 155
18031.13 128
18032.40 151
18033.67 141
18034.94 130
18036.21 134
18037.48 153
18038.75 160
18040.02 149
18041.29 136
18042.56 157
18043.83 145
18045.10 152
18046.37 171
18047.64 156
18048.91 147
18050.18 150
18051.45 165
18052.72 161
18053.99 141
18055.26 140
18056.53 131
18057.80 143
18059.07 170
18060.34 138
18061.61 126
18062.88 155
18064.16 173
18065.43 139
18066.70 142
18067.97 151
18069.24 160
18070.51 159
18071.78 164
18073.05 146
18074.32 178
18075.59 177
18076.87 132
18078.14 141
18079.41 136
18080.68 150
18081.95 153
18083.22 173
18084.49 132
18085.77 155
18087.04 164
18088.31 159
18089.58 156
18090.85 157
18092.12 152
18093.40 166
18094.67 188
18095.94 134
18097.21 145
18098.48 128
18099.76 151
18101.03 137
18102.30 143
18103.57 161
18104.84 152
18106.12 138
18107.39 186
18108.66 159
18109.93 150
18111.21 180
18112.48 160
18113.75 166
18115.02 147
18116.30 134
18117.57 156
18118.84 170
18120.11 151
18121.39 164
18122.66 140
18123.93 152
18125.21 158
18126.48 160
18127.75 155
18129.02 158
18130.30 131
18131.57 123
18132.84 128
18134.12 149
18135.39 159
18136.66 150
18137.94 158
18139.21 146
18140.48 156
18141.76 154
18143.03 157
18144.31 149
18145.58 156
18146.85 156
18148.13 151
18149.40 158
18150.67 125
18151.95 156
18153.22 156
18154.50 144
18155.77 155
18157.04 139
18158.32 155
18159.59 151
18160.87 140
18162.14 159
18163.41 140
18164.69 145
18165.96 162
18167.24 168
18168.51 143
18169.79 129
18171.06 152
18172.34 140
18173.61 151
18174.89 159
18176.16 150
18177.43 200
18178.71 156
18179.98 133
18181.26 162
18182.53 170
18183.81 148
18185.08 135
18186.36 173
18187.63 153
18188.91 140
18190.18 150
18191.46 138
18192.74 145
18194.01 137
18195.29 148
18196.56 161
18197.84 146
18199.11 126
18200.39 141
18201.66 147
18202.94 167
18204.22 178
18205.49 156
18206.77 132
18208.04 130
18209.32 144
18210.59 145
18211.87 177
18213.15 119
18214.42 159
18215.70 161
18216.97 176
18218.25 152
18219.53 148
18220.80 169
18222.08 154
18223.36 157
18224.63 174
18225.91 158
18227.19 183
18228.46 168
18229.74 143
18231.02 142
18232.29 159
18233.57 169
18234.85 155
18236.12 156
18237.40 140
18238.68 143
18239.95 160
18241.23 134
18242.51 148
18243.78 122
18245.06 156
18246.34 177
18247.62 143
18248.89 155
18250.17 170
18251.45 154
18252.73 146
18254.00 140
18255.28 154
18256.56 197
18257.84 156
18259.11 147
18260.39 146
18261.67 171
18262.95 156
18264.22 146
18265.50 153
18266.78 138
18268.06 166
18269.34 154
18270.61 145
18271.89 152
18273.17 122
18274.45 130
18275.73 166
18277.01 202
18278.28 150
18279.56 156
18280.84 164
18282.12 159
18283.40 154
18284.68 131
18285.95 133
18287.23 135
18288.51 149
18289.79 166
18291.07 158
18292.35 168
18293.63 147
18294.91 147
18296.19 161
18297.46 156
18298.74 144
18300.02 129
18301.30 154
18302.58 159
18303.86 153
18305.14 143
18306.42 147
18307.70 156
18308.98 140
18310.26 156
18311.54 137
18312.82 157
18314.10 143
18315.37 125
18316.65 131
18317.93 140
18319.21 171
18320.49 162
18321.77 137
18323.05 176
18324.33 150
18325.61 145
18326.89 152
18328.17 138
18329.45 150
18330.73 168
18332.01 166
18333.29 176
18334.57 137
18335.86 152
18337.14 171
18338.42 165
18339.70 134
18340.98 131
18342.26 154
18343.54 154
18344.82 181
18346.10 126
18347.38 159
18348.66 157
18349.94 162
18351.22 150
18352.50 135
18353.78 143
18355.07 136
18356.35 138
18357.63 132
18358.91 163
18360.19 169
18361.47 166
18362.75 141
18364.03 152
18365.32 149
18366.60 127
18367.88 136
18369.16 116
18370.44 155
18371.72 161
18373.00 161
18374.29 162
18375.57 140
18376.85 154
18378.13 145
18379.41 118
18380.70 158
18381.98 148
18383.26 142
18384.54 145
18385.82 176
18387.11 155
18388.39 152
18389.67 158
18390.95 184
18392.23 155
18393.52 132
18394.80 135
18396.08 135
18397.36 140
18398.65 168
18399.93 144
18401.21 138
18402.50 148
18403.78 153
18405.06 171
18406.34 154
18407.63 129
18408.91 153
18410.19 166
18411.48 156
18412.76 135
18414.04 145
18415.32 146
18416.61 118
18417.89 157
18419.17 168
18420.46 126
18421.74 139
18423.02 150
18424.31 142
18425.59 135
18426.87 168
18428.16 143
18429.44 173
18430.73 137
18432.01 156
18433.29 149
18434.58 145
18435.86 159
18437.14 154
18438.43 153
18439.71 145
18441.00 159
18442.28 165
18443.56 167
18444.85 147
18446.13 151
18447.42 146
18448.70 155
18449.99 159
18451.27 146
18452.56 143
18453.84 121
18455.12 159
18456.41 173
18457.69 154
18458.98 148
18460.26 149
18461.55 163
18462.83 162
18464.12 131
18465.40 131
18466.69 155
18467.97 142
18469.26 150
18470.54 138
18471.83 144
18473.11 140
18474.40 144
18475.68 161
18476.97 131
18478.25 154
18479.54 154
18480.82 160
18482.11 161
18483.40 130
18484.68 142
18485.97 135
18487.25 154
18488.54 149
18489.82 117
18491.11 163
18492.39 137
18493.68 146
18494.97 146
18496.25 149
18497.54 142
18498.82 140
18500.11 138
18501.40 140
18502.68 115
18503.97 145
18505.26 154
18506.54 150
18507.83 146
18509.11 135
18510.40 170
18511.69 135
18512.97 114
18514.26 150
18515.55 159
18516.83 143
18518.12 141
18519.41 158
18520.69 129
18521.98 128
18523.27 181
18524.56 151
18525.84 144
18527.13 142
18528.42 181
18529.70 161
18530.99 135
18532.28 141
18533.57 135
18534.85 168
18536.14 155
18537.43 136
18538.71 160
18540.00 158
18541.29 160
18542.58 148
18543.86 167
18545.15 133
18546.44 134
18547.73 162
18549.02 161
18550.30 166
18551.59 157
18552.88 163
18554.17 163
18555.46 167
18556.74 165
18558.03 156
18559.32 158
18560.61 145
18561.90 143
18563.18 135
18564.47 158
18565.76 163
18567.05 153
18568.34 156
18569.63 129
18570.92 153
18572.20 175
18573.49 164
18574.78 166
18576.07 176
18577.36 163
18578.65 159
18579.94 173
18581.23 161
18582.51 141
18583.80 135
18585.09 160
18586.38 154
18587.67 169
18588.96 155
18590.25 158
18591.54 183
18592.83 188
18594.12 159
18595.41 170
18596.70 176
18597.99 193
18599.28 188
18600.57 180
18601.85 179
18603.14 173
18604.43 171
18605.72 176
18607.01 171
18608.30 176
18609.59 180
18610.88 174
18612.17 160
18613.46 183
18614.75 177
18616.04 189
18617.33 192
18618.62 133
18619.91 186
18621.20 176
18622.50 222
18623.79 157
18625.08 173
18626.37 188
18627.66 174
18628.95 159
18630.24 188
18631.53 198
18632.82 173
18634.11 179
18635.40 159
18636.69 155
18637.98 130
18639.27 188
18640.57 172
18641.86 163
18643.15 148
18644.44 163
18645.73 176
18647.02 167
18648.31 151
18649.60 182
18650.89 158
18652.19 164
18653.48 164
18654.77 135
18656.06 155
18657.35 157
18658.64 161
18659.94 165
18661.23 146
18662.52 159
18663.81 144
18665.10 162
18666.39 151
18667.69 157
18668.98 168
18670.27 154
18671.56 173
18672.85 143
18674.15 125
18675.44 139
18676.73 149
18678.02 133
18679.32 135
18680.61 150
18681.90 173
18683.19 149
18684.49 144
18685.78 130
18687.07 140
18688.36 160
18689.66 147
18690.95 149
18692.24 163
18693.53 151
18694.83 133
18696.12 142
18697.41 153
18698.71 141
18700.00 120
18701.29 174
18702.59 163
18703.88 168
18705.17 137
18706.47 144
18707.76 161
18709.05 175
18710.35 180
18711.64 178
18712.93 148
18714.23 134
18715.52 137
18716.81 158
18718.11 169
18719.40 149
18720.70 121
18721.99 138
18723.28 145
18724.58 136
18725.87 123
18727.16 165
18728.46 172
18729.75 161
18731.05 134
18732.34 129
18733.64 136
18734.93 154
18736.22 187
18737.52 148
18738.81 156
18740.11 160
18741.40 153
18742.70 158
18743.99 133
18745.29 141
18746.58 148
18747.87 167
18749.17 156
18750.46 171
18751.76 164
18753.05 137
18754.35 136
18755.64 148
18756.94 163
18758.23 162
18759.53 133
18760.82 136
18762.12 152
18763.42 162
18764.71 145
18766.01 152
18767.30 140
18768.60 168
18769.89 160
18771.19 174
18772.48 163
18773.78 141
18775.07 164
18776.37 191
18777.67 164
18778.96 140
18780.26 151
18781.55 159
18782.85 148
18784.15 164
18785.44 157
18786.74 129
18788.03 162
18789.33 156
18790.63 125
18791.92 137
18793.22 147
18794.52 155
18795.81 145
18797.11 146
18798.40 151
18799.70 153
18801.00 169
18802.29 146
18803.59 145
18804.89 154
18806.18 151
18807.48 141
18808.78 161
18810.07 148
18811.37 182
18812.67 132
18813.97 136
18815.26 131
18816.56 165
18817.86 146
18819.15 164
18820.45 156
18821.75 137
18823.05 175
18824.34 150
18825.64 160
18826.94 134
18828.24 138
18829.53 119
18830.83 160
18832.13 137
18833.43 136
18834.72 130
18836.02 164
18837.32 172
18838.62 150
18839.92 154
18841.21 136
18842.51 168
18843.81 144
18845.11 150
18846.41 146
18847.70 128
18849.00 145
18850.30 168
18851.60 138
18852.90 152
18854.20 155
18855.49 163
18856.79 154
18858.09 150
18859.39 149
18860.69 143
18861.99 149
18863.29 177
18864.58 156
18865.88 149
18867.18 142
18868.48 137
18869.78 128
18871.08 146
18872.38 158
18873.68 159
18874.98 161
18876.28 135
18877.57 145
18878.87 137
18880.17 160
18881.47 146
18882.77 162
18884.07 148
18885.37 145
18886.67 139
18887.97 127
18889.27 131
18890.57 150
18891.87 152
18893.17 148
18894.47 136
18895.77 125
18897.07 139
18898.37 160
18899.67 147
18900.97 139
18902.27 133
18903.57 135
18904.87 147
18906.17 122
18907.47 139
18908.77 169
18910.07 159
18911.37 150
18912.67 136
18913.97 114
18915.27 133
18916.57 161
18917.87 111
18919.17 114
18920.47 138
18921.78 172
18923.08 157
18924.38 156
18925.68 164
18926.98 150
18928.28 146
18929.58 155
18930.88 112
18932.18 134
18933.48 145
18934.79 142
18936.09 141
18937.39 156
18938.69 130
18939.99 151
18941.29 164
18942.59 151
18943.90 139
18945.20 135
18946.50 130
18947.80 153
18949.10 113
18950.40 145
18951.71 159
18953.01 139
18954.31 132
18955.61 165
18956.91 186
18958.21 136
18959.52 122
18960.82 133
18962.12 134
18963.42 150
18964.73 146
18966.03 114
18967.33 116
18968.63 127
18969.93 126
18971.24 155
18972.54 156
18973.84 144
18975.14 150
18976.45 146
18977.75 138
18979.05 136
18980.36 138
18981.66 129
18982.96 136
18984.26 138
18985.57 147
18986.87 155
18988.17 118
18989.48 132
18990.78 126
18992.08 106
18993.39 121
18994.69 132
18995.99 131
18997.30 107
18998.60 143
18999.90 115
19001.21 116
19002.51 151
19003.81 178
19005.12 128
19006.42 137
19007.72 135
19009.03 153
19010.33 147
19011.64 134
19012.94 136
19014.24 150
19015.55 152
19016.85 131
19018.16 127
19019.46 130
19020.76 156
19022.07 125
19023.37 149
19024.68 162
19025.98 136
19027.29 130
19028.59 151
19029.89 133
19031.20 139
19032.50 126
19033.81 137
19035.11 140
19036.42 124
19037.72 105
19039.03 116
19040.33 115
19041.64 125
19042.94 147
19044.25 122
19045.55 105
19046.86 126
19048.16 132
19049.47 119
19050.77 129
19052.08 126
19053.38 151
19054.69 125
19055.99 133
19057.30 130
19058.60 137
19059.91 138
19061.22 145
19062.52 136
19063.83 130
19065.13 145
19066.44 158
19067.74 131
19069.05 112
19070.36 125
19071.66 154
19072.97 121
19074.27 129
19075.58 120
19076.89 114
19078.19 126
19079.50 143
19080.80 141
19082.11 136
19083.42 153
19084.72 161
19086.03 132
19087.34 118
19088.64 162
19089.95 160
19091.26 161
19092.56 136
19093.87 119
19095.18 138
19096.48 143
19097.79 143
19099.10 133
19100.40 152
19101.71 142
19103.02 143
19104.32 148
19105.63 143
19106.94 139
19108.25 143
19109.55 154
19110.86 169
19112.17 128
19113.48 142
19114.78 153
19116.09 150
19117.40 147
19118.71 131
19120.01 138
19121.32 146
19122.63 138
19123.94 123
19125.24 102
19126.55 134
19127.86 150
19129.17 146
19130.47 142
19131.78 152
19133.09 136
19134.40 122
19135.71 125
19137.02 139
19138.32 137
19139.63 128
19140.94 132
19142.25 137
19143.56 142
19144.87 148
19146.17 144
19147.48 151
19148.79 140
19150.10 137
19151.41 133
19152.72 133
19154.03 112
19155.33 123
19156.64 150
19157.95 149
19159.26 117
19160.57 117
19161.88 131
19163.19 148
19164.50 123
19165.81 145
19167.12 148
19168.42 143
19169.73 123
19171.04 128
19172.35 131
19173.66 155
19174.97 148
19176.28 130
19177.59 112
19178.90 119
19180.21 142
19181.52 141
19182.83 127
19184.14 132
19185.45 123
19186.76 156
19188.07 166
19189.38 138
19190.69 152
19192.00 153
19193.31 154
19194.62 124
19195.93 100
19197.24 109
19198.55 156
19199.86 141
19201.17 138
19202.48 121
19203.79 130
19205.10 159
19206.41 136
19207.72 103
19209.03 110
19210.34 116
19211.66 131
19212.97 112
19214.28 122
19215.59 109
19216.90 119
19218.21 136
19219.52 139
19220.83 143
19222.14 148
19223.45 150
19224.77 118
19226.08 148
19227.39 146
19228.70 128
19230.01 164
19231.32 170
19232.63 121
19233.94 121
19235.26 143
19236.57 158
19237.88 152
19239.19 130
19240.50 146
19241.81 151
19243.13 130
19244.44 156
19245.75 144
19247.06 131
19248.37 130
19249.69 140
19251.00 145
19252.31 134
19253.62 127
19254.93 136
19256.25 142
19257.56 161
19258.87 142
19260.18 143
19261.50 137
19262.81 122
19264.12 130
19265.43 123
19266.75 112
19268.06 131
19269.37 133
19270.68 157
19272.00 148
19273.31 146
19274.62 143
19275.94 171
19277.25 143
19278.56 122
19279.88 127
19281.19 139
19282.50 119
19283.81 119
19285.13 127
19286.44 138
19287.75 135
19289.07 132
19290.38 146
19291.70 127
19293.01 134
19294.32 166
19295.64 141
19296.95 112
19298.26 126
19299.58 139
19300.89 145
19302.20 119
19303.52 132
19304.83 117
19306.15 135
19307.46 118
19308.77 95
19310.09 112
19311.40 121
19312.72 126
19314.03 129
19315.35 137
19316.66 140
19317.97 145
19319.29 144
19320.60 141
19321.92 156
19323.23 138
19324.55 136
19325.86 131
19327.18 113
19328.49 109
19329.81 129
19331.12 135
19332.44 151
19333.75 132
19335.07 132
19336.38 135
19337.70 124
19339.01 144
19340.33 141
19341.64 104
19342.96 126
19344.27 147
19345.59 132
19346.90 144
19348.22 148
19349.53 126
19350.85 123
19352.16 117
19353.48 113
19354.79 126
19356.11 130
19357.43 139
19358.74 103
19360.06 96
19361.37 99
19362.69 133
19364.01 148
19365.32 121
19366.64 138
19367.95 121
19369.27 132
19370.59 146
19371.90 157
19373.22 166
19374.53 136
19375.85 133
19377.17 129
19378.48 131
19379.80 133
19381.12 116
19382.43 122
19383.75 152
19385.07 143
19386.38 148
19387.70 130
19389.02 134
19390.33 119
19391.65 128
19392.97 125
19394.28 121
19395.60 142
19396.92 129
19398.24 104
19399.55 128
19400.87 121
19402.19 129
19403.50 105
19404.82 135
19406.14 118
19407.46 115
19408.77 127
19410.09 152
19411.41 155
19412.73 113
19414.04 129
19415.36 147
19416.68 142
19418.00 158
19419.32 145
19420.63 118
19421.95 131
19423.27 124
19424.59 123
19425.91 117
19427.22 134
19428.54 150
19429.86 115
19431.18 105
19432.50 126
19433.82 127
19435.13 144
19436.45 133
19437.77 138
19439.09 104
19440.41 111
19441.73 133
19443.04 137
19444.36 126
19445.68 134
19447.00 155
19448.32 139
19449.64 148
19450.96 153
19452.28 134
19453.60 134
19454.91 155
19456.23 118
19457.55 123
19458.87 134
19460.19 132
19461.51 152
19462.83 128
19464.15 151
19465.47 149
19466.79 153
19468.11 122
19469.43 137
19470.75 125
19472.07 132
19473.39 114
19474.71 106
19476.03 101
19477.35 107
19478.67 132
19479.99 120
19481.30 132
19482.62 123
19483.94 128
19485.27 144
19486.59 115
19487.91 133
19489.23 144
19490.55 139
19491.87 141
19493.19 123
19494.51 157
19495.83 139
19497.15 135
19498.47 142
19499.79 132
19501.11 134
19502.43 100
19503.75 162
19505.07 145
19506.39 135
19507.71 132
19509.03 120
19510.36 120
19511.68 167
19513.00 140
19514.32 137
19515.64 145
19516.96 132
19518.28 151
19519.60 158
19520.92 142
19522.25 138
19523.57 150
19524.89 141
19526.21 138
19527.53 135
19528.85 99
19530.17 117
19531.50 120
19532.82 121
19534.14 152
19535.46 140
19536.78 129
19538.11 137
19539.43 129
19540.75 109
19542.07 117
19543.39 136
19544.72 129
19546.04 124
19547.36 134
19548.68 136
19550.00 142
19551.33 107
19552.65 104
19553.97 121
19555.29 161
19556.62 145
19557.94 131
19559.26 127
19560.58 132
19561.91 153
19563.23 125
19564.55 126
19565.88 123
19567.20 132
19568.52 118
19569.84 113
19571.17 133
19572.49 132
19573.81 129
19575.14 135
19576.46 126
19577.78 115
19579.11 116
19580.43 143
19581.75 133
19583.08 128
19584.40 138
19585.72 117
19587.05 122
19588.37 108
19589.69 104
19591.02 129
19592.34 137
19593.67 113
19594.99 124
19596.31 149
19597.64 127
19598.96 112
19600.28 110
19601.61 131
19602.93 131
19604.26 129
19605.58 134
19606.91 138
19608.23 121
19609.55 119
19610.88 131
19612.20 122
19613.53 153
19614.85 116
19616.18 140
19617.50 123
19618.83 125
19620.15 129
19621.47 104
19622.80 147
19624.12 133
19625.45 148
19626.77 129
19628.10 110
19629.42 133
19630.75 120
19632.07 141
19633.40 153
19634.72 125
19636.05 131
19637.37 131
19638.70 108
19640.03 127
19641.35 138
19642.68 122
19644.00 131
19645.33 130
19646.65 119
19647.98 112
19649.30 120
19650.63 144
19651.96 131
19653.28 134
19654.61 130
19655.93 130
19657.26 123
19658.58 132
19659.91 119
19661.24 132
19662.56 114
19663.89 130
19665.22 140
19666.54 130
19667.87 144
19669.19 157
19670.52 111
19671.85 120
19673.17 133
19674.50 139
19675.83 148
19677.15 136
19678.48 115
19679.81 110
19681.13 121
19682.46 113
19683.79 143
19685.11 142
19686.44 133
19687.77 116
19689.09 113
19690.42 133
19691.75 109
19693.08 132
19694.40 124
19695.73 128
19697.06 128
19698.39 104
19699.71 109
19701.04 123
19702.37 133
19703.69 117
19705.02 140
19706.35 128
19707.68 92
19709.01 121
19710.33 167
19711.66 126
19712.99 152
19714.32 144
19715.64 141
19716.97 121
19718.30 134
19719.63 127
19720.96 130
19722.28 133
19723.61 126
19724.94 159
19726.27 158
19727.60 131
19728.93 123
19730.25 137
19731.58 138
19732.91 152
19734.24 162
19735.57 141
19736.90 149
19738.23 146
19739.55 137
19740.88 114
19742.21 110
19743.54 125
19744.87 125
19746.20 110
19747.53 127
19748.86 113
19750.19 124
19751.51 99
19752.84 135
19754.17 134
19755.50 184
19756.83 151
19758.16 147
19759.49 129
19760.82 132
19762.15 139
19763.48 156
19764.81 145
19766.14 116
19767.47 131
19768.80 132
19770.13 143
19771.46 128
19772.79 119
19774.12 149
19775.45 142
19776.78 127
19778.11 117
19779.44 127
19780.77 117
19782.10 127
19783.43 141
19784.76 143
19786.09 117
19787.42 133
19788.75 158
19790.08 115
19791.41 118
19792.74 117
19794.07 163
19795.40 127
19796.73 113
19798.06 112
19799.39 137
19800.72 133
19802.05 114
19803.39 122
19804.72 136
19806.05 120
19807.38 130
19808.71 131
19810.04 111
19811.37 128
19812.70 119
19814.03 119
19815.37 128
19816.70 127
19818.03 110
19819.36 126
19820.69 140
19822.02 130
19823.35 127
19824.69 142
19826.02 127
19827.35 124
19828.68 118
19830.01 132
19831.34 112
19832.68 136
19834.01 120
19835.34 119
19836.67 119
19838.00 150
19839.34 143
19840.67 127
19842.00 117
19843.33 129
19844.67 127
19846.00 112
19847.33 116
19848.66 113
19849.99 102
19851.33 111
19852.66 117
19853.99 129
19855.32 128
19856.66 117
19857.99 98
19859.32 122
19860.66 116
19861.99 120
19863.32 104
19864.65 118
19865.99 131
19867.32 112
19868.65 94
19869.99 106
19871.32 108
19872.65 123
19873.99 128
19875.32 135
19876.65 124
19877.99 136
19879.32 127
19880.65 99
19881.99 112
19883.32 130
19884.65 143
19885.99 110
19887.32 145
19888.66 132
19889.99 101
19891.32 132
19892.66 108
19893.99 102
19895.32 99
19896.66 127
19897.99 140
19899.33 148
19900.66 123
19902.00 122
19903.33 167
19904.66 160
19906.00 144
19907.33 119
19908.67 128
19910.00 112
19911.34 107
19912.67 149
19914.01 104
19915.34 127
19916.67 128
19918.01 140
19919.34 137
19920.68 119
19922.01 133
19923.35 119
19924.68 135
19926.02 116
19927.35 140
19928.69 140
19930.02 113
19931.36 137
19932.69 134
19934.03 138
19935.37 125
19936.70 126
19938.04 121
19939.37 118
19940.71 141
19942.04 132
19943.38 126
19944.71 111
19946.05 115
19947.39 124
19948.72 119
19950.06 96
19951.39 111
19952.73 134
19954.06 143
19955.40 123
19956.74 122
19958.07 108
19959.41 125
19960.74 114
19962.08 128
19963.42 140
19964.75 123
19966.09 136
19967.43 131
19968.76 126
19970.10 112
19971.44 120
19972.77 143
19974.11 135
19975.45 132
19976.78 130
19978.12 151
19979.46 137
19980.79 130
19982.13 133
19983.47 129
19984.80 117
19986.14 98
19987.48 133
19988.82 108
19990.15 102
19991.49 155
19992.83 126
19994.16 105
19995.50 124
19996.84 119
19998.18 123
19999.51 130
20000.85 129
20002.19 114
20003.53 105
20004.86 123
20006.20 107
20007.54 118
20008.88 135
20010.22 145
20011.55 132
20012.89 126
20014.23 128
20015.57 104
20016.91 135
20018.24 128
20019.58 117
20020.92 125
20022.26 128
20023.60 139
20024.93 115
20026.27 135
20027.61 128
20028.95 122
20030.29 167
20031.63 124
20032.97 127
20034.30 121
20035.64 114
20036.98 135
20038.32 144
20039.66 127
20041.00 127
20042.34 124
20043.68 129
20045.01 127
20046.35 148
20047.69 153
20049.03 130
20050.37 116
20051.71 127
20053.05 114
20054.39 123
20055.73 124
20057.07 132
20058.41 112
20059.75 151
20061.09 132
20062.43 111
20063.77 141
20065.11 117
20066.45 118
20067.79 143
20069.12 151
20070.46 143
20071.80 120
20073.14 140
20074.48 119
20075.82 135
20077.16 159
20078.50 144
20079.85 120
20081.19 147
20082.53 160
20083.87 145
20085.21 129
20086.55 159
20087.89 156
20089.23 134
20090.57 141
20091.91 148
20093.25 143
20094.59 150
20095.93 133
20097.27 136
20098.61 103
20099.95 126
20101.29 134
20102.64 138
20103.98 136
20105.32 158
20106.66 143
20108.00 123
20109.34 127
20110.68 153
20112.02 146
20113.36 129
20114.71 144
20116.05 121
20117.39 130
20118.73 146
20120.07 132
20121.41 147
20122.75 122
20124.10 105
20125.44 105
20126.78 128
20128.12 150
20129.46 140
