# Supplementary material for: MALDI-TOF MS typing enables the classification of brewing yeasts of the genus Saccharomyces to major beer styles
Source: PLoS One. 2017 Aug 9;12(8):e0181694. doi: 10.1371/journal.pone.0181694 (PMC5549903; doi:10.1371/journal.pone.0181694)
Supplement: S11 File — The directory includes 90 raw files and was zipped to “.zip”; the folder has three strains with 30 spectra per strain; S1 Text explains the raw files with an example and Table 1 represents the yeast strains used within the experiment. (ZIP) [file pone.0181694.s014.zip]

Archive with 91 entries (90 files):
- 31-33/
- 31-33/30337-338-OG-Alt-Alt-YPG-18h-E-E_2015-08-14__0_D9_1.dat
- 31-33/30338-503-OG-Ale-Ale-YPG-18h-E-E_2015-07-28_1_0_D7_1.dat
- 31-33/30339-506-OG-Ale-Ale-YPG-18h-E-E_2015-07-27_1_0_A4_1.dat
- 31-33/30337-338-OG-Alt-Alt-YPG-18h-E-E_2015-08-12__0_F5_1.dat
- 31-33/30337-338-OG-Alt-Alt-YPG-18h-E-E_2015-08-07__0_E7_1.dat
- 31-33/30339-506-OG-Ale-Ale-YPG-18h-E-E_2015-08-11__0_A4_1.dat
- 31-33/30338-503-OG-Ale-Ale-YPG-18h-E-E_2015-08-07_1_0_E1_1.dat
- 31-33/30339-506-OG-Ale-Ale-YPG-18h-E-E_2015-07-30_2_0_A5_1.dat
- 31-33/30338-503-OG-Ale-Ale-YPG-18h-E-E_2015-07-28_3_0_D9_1.dat
- 31-33/30337-338-OG-Alt-Alt-YPG-18h-E-E_2015-08-10__0_E7_1.dat
- 31-33/30338-503-OG-Ale-Ale-YPG-18h-E-E_2015-08-27__0_D3_1.dat
- 31-33/30337-338-OG-Alt-Alt-YPG-18h-E-E_2015-08-14__0_D7_1.dat
- 31-33/30338-503-OG-Ale-Ale-YPG-18h-E-E_2015-08-25__0_A1_1.dat
- 31-33/30339-506-OG-Ale-Ale-YPG-18h-E-E_2015-08-06_1_0_D4_1.dat
- 31-33/30339-506-OG-Ale-Ale-YPG-18h-E-E_2015-08-06_3_0_D6_1.dat
- 31-33/30339-506-OG-Ale-Ale-YPG-18h-E-E_2015-08-12__0_E6_1.dat
- 31-33/30338-503-OG-Ale-Ale-YPG-18h-E-E_2015-08-27__0_D1_1.dat
- 31-33/30338-503-OG-Ale-Ale-YPG-18h-E-E_2015-07-30_3_0_A9_1.dat
- 31-33/30338-503-OG-Ale-Ale-YPG-18h-E-E_2015-08-24__0_A1_1.dat
- 31-33/30337-338-OG-Alt-Alt-YPG-18h-E-E_2015-08-12__0_F4_1.dat
- 31-33/30339-506-OG-Ale-Ale-YPG-18h-E-E_2015-07-28_2_0_D5_1.dat
- 31-33/30339-506-OG-Ale-Ale-YPG-18h-E-E_2015-08-07_2_0_D5_1.dat
- 31-33/30339-506-OG-Ale-Ale-YPG-18h-E-E_2015-08-07_1_0_D4_1.dat
- 31-33/30339-506-OG-Ale-Ale-YPG-18h-E-E_2015-07-29_3_0_A6_1.dat
- 31-33/30339-506-OG-Ale-Ale-YPG-18h-E-E_2015-08-10__0_D4_1.dat
- 31-33/30339-506-OG-Ale-Ale-YPG-18h-E-E_2015-08-06_2_0_D5_1.dat
- 31-33/30339-506-OG-Ale-Ale-YPG-18h-E-E_2015-07-27_3_0_A6_1.dat
- 31-33/30338-503-OG-Ale-Ale-YPG-18h-E-E_2015-08-19__0_B7_1.dat
- 31-33/30337-338-OG-Alt-Alt-YPG-18h-E-E_2015-08-07__0_E8_1.dat
- 31-33/30337-338-OG-Alt-Alt-YPG-18h-E-E_2015-08-18__0_A7_1.dat
- 31-33/30338-503-OG-Ale-Ale-YPG-18h-E-E_2015-08-27__0_D2_1.dat
- 31-33/30339-506-OG-Ale-Ale-YPG-18h-E-E_2015-08-11__0_A6_1.dat
- 31-33/30337-338-OG-Alt-Alt-YPG-18h-E-E_2015-08-11__0_B9_1.dat
- 31-33/30337-338-OG-Alt-Alt-YPG-18h-E-E_2015-08-11__0_B7_1.dat
- 31-33/30337-338-OG-Alt-Alt-YPG-18h-E-E_2015-08-13__0_C3_1.dat
- 31-33/30338-503-OG-Ale-Ale-YPG-18h-E-E_2015-07-29_2_0_A8_1.dat
- 31-33/30337-338-OG-Alt-Alt-YPG-18h-E-E_2015-08-12__0_F6_1.dat
- 31-33/30337-338-OG-Alt-Alt-YPG-18h-E-E_2015-08-10__0_E9_1.dat
- 31-33/30338-503-OG-Ale-Ale-YPG-18h-E-E_2015-07-27_3_0_A9_1.dat
- 31-33/30338-503-OG-Ale-Ale-YPG-18h-E-E_2015-07-27_2_0_A8_1.dat
- 31-33/30337-338-OG-Alt-Alt-YPG-18h-E-E_2015-08-20__0_A2_1.dat
- 31-33/30338-503-OG-Ale-Ale-YPG-18h-E-E_2015-08-25__0_A3_1.dat
- 31-33/30338-503-OG-Ale-Ale-YPG-18h-E-E_2015-08-07_3_0_E3_1.dat
- 31-33/30337-338-OG-Alt-Alt-YPG-18h-E-E_2015-08-13__0_C2_1.dat
- 31-33/30338-503-OG-Ale-Ale-YPG-18h-E-E_2015-07-30_2_0_A8_1.dat
- 31-33/30339-506-OG-Ale-Ale-YPG-18h-E-E_2015-08-04_2_0_B5_1.dat
- 31-33/30338-503-OG-Ale-Ale-YPG-18h-E-E_2015-08-07_2_0_E2_1.dat
- 31-33/30338-503-OG-Ale-Ale-YPG-18h-E-E_2015-07-27_1_0_A7_1.dat
- 31-33/30339-506-OG-Ale-Ale-YPG-18h-E-E_2015-08-12__0_E5_1.dat
- 31-33/30337-338-OG-Alt-Alt-YPG-18h-E-E_2015-08-19__0_A8_1.dat
- 31-33/30337-338-OG-Alt-Alt-YPG-18h-E-E_2015-08-11__0_B8_1.dat
- 31-33/30337-338-OG-Alt-Alt-YPG-18h-E-E_2015-08-18__0_A8_1.dat
- 31-33/30339-506-OG-Ale-Ale-YPG-18h-E-E_2015-08-04_3_0_B6_1.dat
- 31-33/30337-338-OG-Alt-Alt-YPG-18h-E-E_2015-08-14__0_D8_1.dat
- 31-33/30337-338-OG-Alt-Alt-YPG-18h-E-E_2015-08-06__0_E8_1.dat
- 31-33/30339-506-OG-Ale-Ale-YPG-18h-E-E_2015-08-10__0_D6_1.dat
- 31-33/30338-503-OG-Ale-Ale-YPG-18h-E-E_2015-08-25__0_A2_1.dat
- 31-33/30337-338-OG-Alt-Alt-YPG-18h-E-E_2015-08-19__0_A9_1.dat
- 31-33/30338-503-OG-Ale-Ale-YPG-18h-E-E_2015-07-28_2_0_D8_1.dat
- 31-33/30339-506-OG-Ale-Ale-YPG-18h-E-E_2015-08-10__0_D5_1.dat
- 31-33/30337-338-OG-Alt-Alt-YPG-18h-E-E_2015-08-06__0_E7_1.dat
- 31-33/30339-506-OG-Ale-Ale-YPG-18h-E-E_2015-08-11__0_A5_1.dat
- 31-33/30338-503-OG-Ale-Ale-YPG-18h-E-E_2015-07-30_1_0_A7_1.dat
- 31-33/30337-338-OG-Alt-Alt-YPG-18h-E-E_2015-08-07__0_E9_1.dat
- 31-33/30338-503-OG-Ale-Ale-YPG-18h-E-E_2015-08-19__0_B9_1.dat
- 31-33/30339-506-OG-Ale-Ale-YPG-18h-E-E_2015-08-04_1_0_B4_1.dat
- 31-33/30338-503-OG-Ale-Ale-YPG-18h-E-E_2015-08-18__0_C9_1.dat
- 31-33/30338-503-OG-Ale-Ale-YPG-18h-E-E_2015-08-18__0_C7_1.dat
- 31-33/30338-503-OG-Ale-Ale-YPG-18h-E-E_2015-08-18__0_C8_1.dat
- 31-33/30339-506-OG-Ale-Ale-YPG-18h-E-E_2015-08-12__0_E4_1.dat
- 31-33/30337-338-OG-Alt-Alt-YPG-18h-E-E_2015-08-19__0_A7_1.dat
- 31-33/30337-338-OG-Alt-Alt-YPG-18h-E-E_2015-08-10__0_E8_1.dat
- 31-33/30339-506-OG-Ale-Ale-YPG-18h-E-E_2015-07-29_1_0_A4_1.dat
- 31-33/30337-338-OG-Alt-Alt-YPG-18h-E-E_2015-08-20__0_A1_1.dat
- 31-33/30337-338-OG-Alt-Alt-YPG-18h-E-E_2015-08-06__0_E9_1.dat
- 31-33/30339-506-OG-Ale-Ale-YPG-18h-E-E_2015-07-27_2_0_A5_1.dat
- 31-33/30338-503-OG-Ale-Ale-YPG-18h-E-E_2015-08-19__0_B8_1.dat
- 31-33/30337-338-OG-Alt-Alt-YPG-18h-E-E_2015-08-18__0_A9_1.dat
- 31-33/30338-503-OG-Ale-Ale-YPG-18h-E-E_2015-07-29_1_0_A7_1.dat
- 31-33/30339-506-OG-Ale-Ale-YPG-18h-E-E_2015-07-29_2_0_A5_1.dat
- 31-33/30337-338-OG-Alt-Alt-YPG-18h-E-E_2015-08-13__0_C1_1.dat
- 31-33/30338-503-OG-Ale-Ale-YPG-18h-E-E_2015-08-24__0_A3_1.dat
- 31-33/30339-506-OG-Ale-Ale-YPG-18h-E-E_2015-07-30_1_0_A4_1.dat
- 31-33/30339-506-OG-Ale-Ale-YPG-18h-E-E_2015-07-28_1_0_D4_1.dat
- 31-33/30339-506-OG-Ale-Ale-YPG-18h-E-E_2015-07-28_3_0_D6_1.dat
- 31-33/30339-506-OG-Ale-Ale-YPG-18h-E-E_2015-07-30_3_0_A6_1.dat
- 31-33/30339-506-OG-Ale-Ale-YPG-18h-E-E_2015-08-07_3_0_D6_1.dat
- 31-33/30338-503-OG-Ale-Ale-YPG-18h-E-E_2015-08-24__0_A2_1.dat
- 31-33/30337-338-OG-Alt-Alt-YPG-18h-E-E_2015-08-20__0_A3_1.dat
- 31-33/30338-503-OG-Ale-Ale-YPG-18h-E-E_2015-07-29_3_0_A9_1.dat
